# Supplementary material for: Prevalent bee venom genes evolved before the aculeate stinger and eusociality
Source: BMC Biol. 2023 Oct 23;21:229. doi: 10.1186/s12915-023-01656-5 (PMC10591384; doi:10.1186/s12915-023-01656-5)
Supplement: Supplementary file 42 — Additional file 42. Gff files of all toxin gene annotations. [file 12915_2023_1656_MOESM42_ESM.zip › AdditionalFile9_ToxinGeneAnnotations/NW_012160768.1._SP.gff_modified_Koludarov_et_al_2021.gff3]

##gff-version 3
##source-version geneious 2020.2.2
##sequence-region	NW_012160768.1	1	1989855
NW_012160768.1	Koludarov_et_al_2021	gene	1669714	1672897	.	-	.	Name=SP a
NW_012160768.1	Koludarov_et_al_2021	gene	1680485	1683244	.	-	.	Name=SP d
NW_012160768.1	Koludarov_et_al_2021	gene	1677038	1679725	.	-	.	Name=SP c
NW_012160768.1	Koludarov_et_al_2021	gene	1673927	1676528	.	-	.	Name=SP b
NW_012160768.1	Gnomon	CDS	1326335	1326336	.	-	0	Name=XP_012228592.1;ID=cds-XP_012228592.1;Dbxref=GeneID:105675772%2CGenbank:XP_012228592.1;Parent=rna-XM_012373169.1
NW_012160768.1	Gnomon	CDS	1313168	1313550	.	-	0	Name=XP_012228592.1;ID=cds-XP_012228592.1;Dbxref=GeneID:105675772%2CGenbank:XP_012228592.1;Parent=rna-XM_012373169.1
NW_012160768.1	Gnomon	CDS	1310886	1311096	.	-	0	Name=XP_012228592.1;ID=cds-XP_012228592.1;Dbxref=GeneID:105675772%2CGenbank:XP_012228592.1;Parent=rna-XM_012373169.1
NW_012160768.1	Gnomon	CDS	1310505	1310779	.	-	0	Name=XP_012228592.1;ID=cds-XP_012228592.1;Dbxref=GeneID:105675772%2CGenbank:XP_012228592.1;Parent=rna-XM_012373169.1
NW_012160768.1	Gnomon	CDS	1310229	1310416	.	-	0	Name=XP_012228592.1;ID=cds-XP_012228592.1;Dbxref=GeneID:105675772%2CGenbank:XP_012228592.1;Parent=rna-XM_012373169.1
NW_012160768.1	Gnomon	CDS	1309869	1310024	.	-	0	Name=XP_012228592.1;ID=cds-XP_012228592.1;Dbxref=GeneID:105675772%2CGenbank:XP_012228592.1;Parent=rna-XM_012373169.1
NW_012160768.1	Gnomon	mRNA	557738	632147	.	+	.	Name=XM_012373117.1;ID=rna-XM_012373117.1;Dbxref=GeneID:105675747%2CGenbank:XM_012373117.1;Parent=gene-LOC105675747
NW_012160768.1	Gnomon	CDS	1660557	1660584	.	+	0	Name=XP_012228508.1;ID=cds-XP_012228508.1;Dbxref=GeneID:105675729%2CGenbank:XP_012228508.1;Parent=rna-XM_012373085.1
NW_012160768.1	Gnomon	CDS	1663434	1663661	.	+	0	Name=XP_012228508.1;ID=cds-XP_012228508.1;Dbxref=GeneID:105675729%2CGenbank:XP_012228508.1;Parent=rna-XM_012373085.1
NW_012160768.1	Gnomon	CDS	1664085	1664155	.	+	0	Name=XP_012228508.1;ID=cds-XP_012228508.1;Dbxref=GeneID:105675729%2CGenbank:XP_012228508.1;Parent=rna-XM_012373085.1
NW_012160768.1	Gnomon	CDS	1664313	1664531	.	+	0	Name=XP_012228508.1;ID=cds-XP_012228508.1;Dbxref=GeneID:105675729%2CGenbank:XP_012228508.1;Parent=rna-XM_012373085.1
NW_012160768.1	Gnomon	CDS	1664847	1664957	.	+	0	Name=XP_012228508.1;ID=cds-XP_012228508.1;Dbxref=GeneID:105675729%2CGenbank:XP_012228508.1;Parent=rna-XM_012373085.1
NW_012160768.1	Gnomon	exon	399934	400168	.	-	.	ID=exon-XM_012372949.1-6;Dbxref=GeneID:105675666%2CGenbank:XM_012372949.1;Note=The sequence of the model RefSeq transcript was modified relative to this genomic sequence to represent the inferred CDS: deleted 1 base in 1 codon;Parent=rna-XM_012372949.1
NW_012160768.1	Gnomon	exon	399748	399860	.	-	.	ID=exon-XM_012372949.1-7;Dbxref=GeneID:105675666%2CGenbank:XM_012372949.1;Note=The sequence of the model RefSeq transcript was modified relative to this genomic sequence to represent the inferred CDS: deleted 1 base in 1 codon;Parent=rna-XM_012372949.1
NW_012160768.1	Gnomon	exon	400791	400925	.	-	.	ID=exon-XM_012372949.1-4;Dbxref=GeneID:105675666%2CGenbank:XM_012372949.1;Note=The sequence of the model RefSeq transcript was modified relative to this genomic sequence to represent the inferred CDS: deleted 1 base in 1 codon;Parent=rna-XM_012372949.1
NW_012160768.1	Gnomon	exon	400363	400574	.	-	.	ID=exon-XM_012372949.1-5;Dbxref=GeneID:105675666%2CGenbank:XM_012372949.1;Note=The sequence of the model RefSeq transcript was modified relative to this genomic sequence to represent the inferred CDS: deleted 1 base in 1 codon;Parent=rna-XM_012372949.1
NW_012160768.1	Gnomon	exon	401371	401509	.	-	.	ID=exon-XM_012372949.1-2;Dbxref=GeneID:105675666%2CGenbank:XM_012372949.1;Note=The sequence of the model RefSeq transcript was modified relative to this genomic sequence to represent the inferred CDS: deleted 1 base in 1 codon;Parent=rna-XM_012372949.1
NW_012160768.1	Gnomon	exon	401142	401225	.	-	.	ID=exon-XM_012372949.1-3;Dbxref=GeneID:105675666%2CGenbank:XM_012372949.1;Note=The sequence of the model RefSeq transcript was modified relative to this genomic sequence to represent the inferred CDS: deleted 1 base in 1 codon;Parent=rna-XM_012372949.1
NW_012160768.1	Gnomon	exon	401604	401702	.	-	.	ID=exon-XM_012372949.1-1;Dbxref=GeneID:105675666%2CGenbank:XM_012372949.1;Note=The sequence of the model RefSeq transcript was modified relative to this genomic sequence to represent the inferred CDS: deleted 1 base in 1 codon;Parent=rna-XM_012372949.1
NW_012160768.1	Gnomon	exon	298734	299340	.	+	.	ID=exon-XM_012373148.1-10;Dbxref=GeneID:105675763%2CGenbank:XM_012373148.1;Note=The sequence of the model RefSeq transcript was modified relative to this genomic sequence to represent the inferred CDS: inserted 1 base in 1 codon;Parent=rna-XM_012373148.1
NW_012160768.1	Gnomon	exon	406866	406951	.	-	.	ID=exon-XM_012373178.1-5;Dbxref=GeneID:105675777%2CGenbank:XM_012373178.1;Parent=rna-XM_012373178.1
NW_012160768.1	Gnomon	exon	402181	406294	.	-	.	ID=exon-XM_012373178.1-6;Dbxref=GeneID:105675777%2CGenbank:XM_012373178.1;Parent=rna-XM_012373178.1
NW_012160768.1	Gnomon	exon	407994	408178	.	-	.	ID=exon-XM_012373178.1-3;Dbxref=GeneID:105675777%2CGenbank:XM_012373178.1;Parent=rna-XM_012373178.1
NW_012160768.1	Gnomon	exon	407695	407878	.	-	.	ID=exon-XM_012373178.1-4;Dbxref=GeneID:105675777%2CGenbank:XM_012373178.1;Parent=rna-XM_012373178.1
NW_012160768.1	Gnomon	exon	418922	421093	.	-	.	ID=exon-XM_012373178.1-1;Dbxref=GeneID:105675777%2CGenbank:XM_012373178.1;Parent=rna-XM_012373178.1
NW_012160768.1	Gnomon	exon	408304	408518	.	-	.	ID=exon-XM_012373178.1-2;Dbxref=GeneID:105675777%2CGenbank:XM_012373178.1;Parent=rna-XM_012373178.1
NW_012160768.1	Gnomon	CDS	463768	463942	.	+	0	Name=XP_012228602.1;ID=cds-XP_012228602.1;Dbxref=GeneID:105675778%2CGenbank:XP_012228602.1;Parent=rna-XM_012373179.1
NW_012160768.1	Gnomon	CDS	464714	465204	.	+	0	Name=XP_012228602.1;ID=cds-XP_012228602.1;Dbxref=GeneID:105675778%2CGenbank:XP_012228602.1;Parent=rna-XM_012373179.1
NW_012160768.1	Gnomon	CDS	465317	465496	.	+	0	Name=XP_012228602.1;ID=cds-XP_012228602.1;Dbxref=GeneID:105675778%2CGenbank:XP_012228602.1;Parent=rna-XM_012373179.1
NW_012160768.1	Gnomon	CDS	465579	465713	.	+	0	Name=XP_012228602.1;ID=cds-XP_012228602.1;Dbxref=GeneID:105675778%2CGenbank:XP_012228602.1;Parent=rna-XM_012373179.1
NW_012160768.1	Gnomon	CDS	465994	466241	.	+	0	Name=XP_012228602.1;ID=cds-XP_012228602.1;Dbxref=GeneID:105675778%2CGenbank:XP_012228602.1;Parent=rna-XM_012373179.1
NW_012160768.1	Gnomon	CDS	467868	468662	.	+	0	Name=XP_012228602.1;ID=cds-XP_012228602.1;Dbxref=GeneID:105675778%2CGenbank:XP_012228602.1;Parent=rna-XM_012373179.1
NW_012160768.1	Gnomon	CDS	468829	469134	.	+	0	Name=XP_012228602.1;ID=cds-XP_012228602.1;Dbxref=GeneID:105675778%2CGenbank:XP_012228602.1;Parent=rna-XM_012373179.1
NW_012160768.1	Gnomon	CDS	469217	469400	.	+	0	Name=XP_012228602.1;ID=cds-XP_012228602.1;Dbxref=GeneID:105675778%2CGenbank:XP_012228602.1;Parent=rna-XM_012373179.1
NW_012160768.1	Gnomon	exon	399512	399648	.	-	.	ID=exon-XM_012372949.1-8;Dbxref=GeneID:105675666%2CGenbank:XM_012372949.1;Note=The sequence of the model RefSeq transcript was modified relative to this genomic sequence to represent the inferred CDS: deleted 1 base in 1 codon;Parent=rna-XM_012372949.1
NW_012160768.1	Gnomon	exon	399027	399241	.	-	.	ID=exon-XM_012372949.1-9;Dbxref=GeneID:105675666%2CGenbank:XM_012372949.1;Note=The sequence of the model RefSeq transcript was modified relative to this genomic sequence to represent the inferred CDS: deleted 1 base in 1 codon;Parent=rna-XM_012372949.1
NW_012160768.1	Gnomon	CDS	1672802	1672883	.	-	0	Name=XP_012228498.1;ID=cds-XP_012228498.1;Dbxref=GeneID:105675725%2CGenbank:XP_012228498.1;Parent=rna-XM_012373075.1
NW_012160768.1	Gnomon	CDS	1672257	1672451	.	-	0	Name=XP_012228498.1;ID=cds-XP_012228498.1;Dbxref=GeneID:105675725%2CGenbank:XP_012228498.1;Parent=rna-XM_012373075.1
NW_012160768.1	Gnomon	CDS	1671263	1671521	.	-	0	Name=XP_012228498.1;ID=cds-XP_012228498.1;Dbxref=GeneID:105675725%2CGenbank:XP_012228498.1;Parent=rna-XM_012373075.1
NW_012160768.1	Gnomon	CDS	1670666	1670916	.	-	0	Name=XP_012228498.1;ID=cds-XP_012228498.1;Dbxref=GeneID:105675725%2CGenbank:XP_012228498.1;Parent=rna-XM_012373075.1
NW_012160768.1	Gnomon	CDS	1670134	1670474	.	-	0	Name=XP_012228498.1;ID=cds-XP_012228498.1;Dbxref=GeneID:105675725%2CGenbank:XP_012228498.1;Parent=rna-XM_012373075.1
NW_012160768.1	Gnomon	mRNA	751996	752811	.	-	.	Name=XM_012373211.1;ID=rna-XM_012373211.1;Dbxref=GeneID:105675791%2CGenbank:XM_012373211.1;Parent=gene-LOC105675791
NW_012160768.1	Gnomon	exon	1635969	1636092	.	+	.	ID=exon-XM_012372974.1-10;Dbxref=GeneID:105675680%2CGenbank:XM_012372974.1;Note=The sequence of the model RefSeq transcript was modified relative to this genomic sequence to represent the inferred CDS: deleted 2 bases in 1 codon;Parent=rna-XM_012372974.1
NW_012160768.1	Gnomon	exon	169091	169164	.	+	.	ID=exon-XM_012373220.1-10;Dbxref=GeneID:105675800%2CGenbank:XM_012373220.1;Parent=rna-XM_012373220.1
NW_012160768.1	Gnomon	exon	169433	169750	.	+	.	ID=exon-XM_012373220.1-11;Dbxref=GeneID:105675800%2CGenbank:XM_012373220.1;Parent=rna-XM_012373220.1
NW_012160768.1	Gnomon	exon	1340745	1342313	.	-	.	ID=exon-XM_012372964.1-10;Dbxref=GeneID:105675678%2CGenbank:XM_012372964.1;Parent=rna-XM_012372964.1
NW_012160768.1	Gnomon	CDS	463768	463942	.	+	0	Name=XP_012228603.1;ID=cds-XP_012228603.1;Dbxref=GeneID:105675778%2CGenbank:XP_012228603.1;Parent=rna-XM_012373180.1
NW_012160768.1	Gnomon	CDS	464714	465204	.	+	0	Name=XP_012228603.1;ID=cds-XP_012228603.1;Dbxref=GeneID:105675778%2CGenbank:XP_012228603.1;Parent=rna-XM_012373180.1
NW_012160768.1	Gnomon	CDS	465317	465496	.	+	0	Name=XP_012228603.1;ID=cds-XP_012228603.1;Dbxref=GeneID:105675778%2CGenbank:XP_012228603.1;Parent=rna-XM_012373180.1
NW_012160768.1	Gnomon	CDS	465579	465713	.	+	0	Name=XP_012228603.1;ID=cds-XP_012228603.1;Dbxref=GeneID:105675778%2CGenbank:XP_012228603.1;Parent=rna-XM_012373180.1
NW_012160768.1	Gnomon	CDS	465994	466241	.	+	0	Name=XP_012228603.1;ID=cds-XP_012228603.1;Dbxref=GeneID:105675778%2CGenbank:XP_012228603.1;Parent=rna-XM_012373180.1
NW_012160768.1	Gnomon	CDS	467868	468662	.	+	0	Name=XP_012228603.1;ID=cds-XP_012228603.1;Dbxref=GeneID:105675778%2CGenbank:XP_012228603.1;Parent=rna-XM_012373180.1
NW_012160768.1	Gnomon	CDS	468829	469134	.	+	0	Name=XP_012228603.1;ID=cds-XP_012228603.1;Dbxref=GeneID:105675778%2CGenbank:XP_012228603.1;Parent=rna-XM_012373180.1
NW_012160768.1	Gnomon	CDS	469256	469400	.	+	0	Name=XP_012228603.1;ID=cds-XP_012228603.1;Dbxref=GeneID:105675778%2CGenbank:XP_012228603.1;Parent=rna-XM_012373180.1
NW_012160768.1	Gnomon	exon	1636292	1636462	.	+	.	ID=exon-XM_012372974.1-11;Dbxref=GeneID:105675680%2CGenbank:XM_012372974.1;Note=The sequence of the model RefSeq transcript was modified relative to this genomic sequence to represent the inferred CDS: deleted 2 bases in 1 codon;Parent=rna-XM_012372974.1
NW_012160768.1	Gnomon	exon	1636619	1636702	.	+	.	ID=exon-XM_012372974.1-12;Dbxref=GeneID:105675680%2CGenbank:XM_012372974.1;Note=The sequence of the model RefSeq transcript was modified relative to this genomic sequence to represent the inferred CDS: deleted 2 bases in 1 codon;Parent=rna-XM_012372974.1
NW_012160768.1	Gnomon	CDS	1313168	1313549	.	-	0	Name=XP_012228593.1;ID=cds-XP_012228593.1;Dbxref=GeneID:105675772%2CGenbank:XP_012228593.1;Parent=rna-XM_012373170.1
NW_012160768.1	Gnomon	CDS	1310886	1311096	.	-	0	Name=XP_012228593.1;ID=cds-XP_012228593.1;Dbxref=GeneID:105675772%2CGenbank:XP_012228593.1;Parent=rna-XM_012373170.1
NW_012160768.1	Gnomon	CDS	1310505	1310779	.	-	0	Name=XP_012228593.1;ID=cds-XP_012228593.1;Dbxref=GeneID:105675772%2CGenbank:XP_012228593.1;Parent=rna-XM_012373170.1
NW_012160768.1	Gnomon	CDS	1310229	1310416	.	-	0	Name=XP_012228593.1;ID=cds-XP_012228593.1;Dbxref=GeneID:105675772%2CGenbank:XP_012228593.1;Parent=rna-XM_012373170.1
NW_012160768.1	Gnomon	CDS	1309869	1310024	.	-	0	Name=XP_012228593.1;ID=cds-XP_012228593.1;Dbxref=GeneID:105675772%2CGenbank:XP_012228593.1;Parent=rna-XM_012373170.1
NW_012160768.1	Gnomon	mRNA	525457	632147	.	+	.	Name=XM_012373116.1;ID=rna-XM_012373116.1;Dbxref=GeneID:105675747%2CGenbank:XM_012373116.1;Parent=gene-LOC105675747
NW_012160768.1	Gnomon	exon	649117	649276	.	-	.	ID=exon-XM_012372950.1-1;Dbxref=GeneID:105675667%2CGenbank:XM_012372950.1;Parent=rna-XM_012372950.1
NW_012160768.1	Gnomon	exon	648112	648706	.	-	.	ID=exon-XM_012372950.1-2;Dbxref=GeneID:105675667%2CGenbank:XM_012372950.1;Parent=rna-XM_012372950.1
NW_012160768.1	Gnomon	exon	647331	647700	.	-	.	ID=exon-XM_012372950.1-3;Dbxref=GeneID:105675667%2CGenbank:XM_012372950.1;Parent=rna-XM_012372950.1
NW_012160768.1	Gnomon	exon	646560	647144	.	-	.	ID=exon-XM_012372950.1-4;Dbxref=GeneID:105675667%2CGenbank:XM_012372950.1;Parent=rna-XM_012372950.1
NW_012160768.1	Gnomon	CDS	1660557	1660584	.	+	0	Name=XP_012228509.1;ID=cds-XP_012228509.1;Dbxref=GeneID:105675729%2CGenbank:XP_012228509.1;Parent=rna-XM_012373086.1
NW_012160768.1	Gnomon	CDS	1663434	1663661	.	+	0	Name=XP_012228509.1;ID=cds-XP_012228509.1;Dbxref=GeneID:105675729%2CGenbank:XP_012228509.1;Parent=rna-XM_012373086.1
NW_012160768.1	Gnomon	CDS	1664085	1664155	.	+	0	Name=XP_012228509.1;ID=cds-XP_012228509.1;Dbxref=GeneID:105675729%2CGenbank:XP_012228509.1;Parent=rna-XM_012373086.1
NW_012160768.1	Gnomon	CDS	1664313	1664531	.	+	0	Name=XP_012228509.1;ID=cds-XP_012228509.1;Dbxref=GeneID:105675729%2CGenbank:XP_012228509.1;Parent=rna-XM_012373086.1
NW_012160768.1	Gnomon	CDS	1664847	1664957	.	+	0	Name=XP_012228509.1;ID=cds-XP_012228509.1;Dbxref=GeneID:105675729%2CGenbank:XP_012228509.1;Parent=rna-XM_012373086.1
NW_012160768.1	Gnomon	mRNA	702760	751467	.	+	.	Name=XM_012373210.1;ID=rna-XM_012373210.1;Dbxref=GeneID:105675790%2CGenbank:XM_012373210.1;Parent=gene-LOC105675790
NW_012160768.1	Gnomon	CDS	1676436	1676514	.	-	0	Name=XP_012228499.1;ID=cds-XP_012228499.1;Dbxref=GeneID:105675726%2CGenbank:XP_012228499.1;Parent=rna-XM_012373076.1
NW_012160768.1	Gnomon	CDS	1675806	1676015	.	-	0	Name=XP_012228499.1;ID=cds-XP_012228499.1;Dbxref=GeneID:105675726%2CGenbank:XP_012228499.1;Parent=rna-XM_012373076.1
NW_012160768.1	Gnomon	CDS	1675391	1675646	.	-	0	Name=XP_012228499.1;ID=cds-XP_012228499.1;Dbxref=GeneID:105675726%2CGenbank:XP_012228499.1;Parent=rna-XM_012373076.1
NW_012160768.1	Gnomon	CDS	1674785	1675038	.	-	0	Name=XP_012228499.1;ID=cds-XP_012228499.1;Dbxref=GeneID:105675726%2CGenbank:XP_012228499.1;Parent=rna-XM_012373076.1
NW_012160768.1	Gnomon	CDS	1674288	1674619	.	-	0	Name=XP_012228499.1;ID=cds-XP_012228499.1;Dbxref=GeneID:105675726%2CGenbank:XP_012228499.1;Parent=rna-XM_012373076.1
NW_012160768.1	Gnomon	mRNA	525458	632147	.	+	.	Name=XM_012373115.1;ID=rna-XM_012373115.1;Dbxref=GeneID:105675747%2CGenbank:XM_012373115.1;Parent=gene-LOC105675747
NW_012160768.1	Gnomon	CDS	462646	462864	.	-	0	Name=XP_012228604.1;ID=cds-XP_012228604.1;Dbxref=GeneID:105675779%2CGenbank:XP_012228604.1;Parent=rna-XM_012373181.1
NW_012160768.1	Gnomon	CDS	462334	462516	.	-	0	Name=XP_012228604.1;ID=cds-XP_012228604.1;Dbxref=GeneID:105675779%2CGenbank:XP_012228604.1;Parent=rna-XM_012373181.1
NW_012160768.1	Gnomon	CDS	462053	462249	.	-	0	Name=XP_012228604.1;ID=cds-XP_012228604.1;Dbxref=GeneID:105675779%2CGenbank:XP_012228604.1;Parent=rna-XM_012373181.1
NW_012160768.1	Gnomon	CDS	461949	461964	.	-	0	Name=XP_012228604.1;ID=cds-XP_012228604.1;Dbxref=GeneID:105675779%2CGenbank:XP_012228604.1;Parent=rna-XM_012373181.1
NW_012160768.1	Gnomon	CDS	461554	461633	.	-	0	Name=XP_012228604.1;ID=cds-XP_012228604.1;Dbxref=GeneID:105675779%2CGenbank:XP_012228604.1;Parent=rna-XM_012373181.1
NW_012160768.1	Gnomon	CDS	461011	461191	.	-	0	Name=XP_012228604.1;ID=cds-XP_012228604.1;Dbxref=GeneID:105675779%2CGenbank:XP_012228604.1;Parent=rna-XM_012373181.1
NW_012160768.1	Gnomon	CDS	460588	460797	.	-	0	Name=XP_012228604.1;ID=cds-XP_012228604.1;Dbxref=GeneID:105675779%2CGenbank:XP_012228604.1;Parent=rna-XM_012373181.1
NW_012160768.1	Gnomon	CDS	460319	460459	.	-	0	Name=XP_012228604.1;ID=cds-XP_012228604.1;Dbxref=GeneID:105675779%2CGenbank:XP_012228604.1;Parent=rna-XM_012373181.1
NW_012160768.1	Gnomon	CDS	459103	459150	.	-	0	Name=XP_012228604.1;ID=cds-XP_012228604.1;Dbxref=GeneID:105675779%2CGenbank:XP_012228604.1;Parent=rna-XM_012373181.1
NW_012160768.1	Gnomon	CDS	458986	459024	.	-	0	Name=XP_012228604.1;ID=cds-XP_012228604.1;Dbxref=GeneID:105675779%2CGenbank:XP_012228604.1;Parent=rna-XM_012373181.1
NW_012160768.1	Gnomon	CDS	458758	458880	.	-	0	Name=XP_012228604.1;ID=cds-XP_012228604.1;Dbxref=GeneID:105675779%2CGenbank:XP_012228604.1;Parent=rna-XM_012373181.1
NW_012160768.1	Gnomon	CDS	458458	458610	.	-	0	Name=XP_012228604.1;ID=cds-XP_012228604.1;Dbxref=GeneID:105675779%2CGenbank:XP_012228604.1;Parent=rna-XM_012373181.1
NW_012160768.1	Gnomon	CDS	458293	458343	.	-	0	Name=XP_012228604.1;ID=cds-XP_012228604.1;Dbxref=GeneID:105675779%2CGenbank:XP_012228604.1;Parent=rna-XM_012373181.1
NW_012160768.1	Gnomon	CDS	457944	458081	.	-	0	Name=XP_012228604.1;ID=cds-XP_012228604.1;Dbxref=GeneID:105675779%2CGenbank:XP_012228604.1;Parent=rna-XM_012373181.1
NW_012160768.1	Gnomon	CDS	457768	457863	.	-	0	Name=XP_012228604.1;ID=cds-XP_012228604.1;Dbxref=GeneID:105675779%2CGenbank:XP_012228604.1;Parent=rna-XM_012373181.1
NW_012160768.1	Gnomon	CDS	457551	457682	.	-	0	Name=XP_012228604.1;ID=cds-XP_012228604.1;Dbxref=GeneID:105675779%2CGenbank:XP_012228604.1;Parent=rna-XM_012373181.1
NW_012160768.1	Gnomon	CDS	457358	457468	.	-	0	Name=XP_012228604.1;ID=cds-XP_012228604.1;Dbxref=GeneID:105675779%2CGenbank:XP_012228604.1;Parent=rna-XM_012373181.1
NW_012160768.1	Gnomon	CDS	457172	457267	.	-	0	Name=XP_012228604.1;ID=cds-XP_012228604.1;Dbxref=GeneID:105675779%2CGenbank:XP_012228604.1;Parent=rna-XM_012373181.1
NW_012160768.1	Gnomon	CDS	456940	457080	.	-	0	Name=XP_012228604.1;ID=cds-XP_012228604.1;Dbxref=GeneID:105675779%2CGenbank:XP_012228604.1;Parent=rna-XM_012373181.1
NW_012160768.1	Gnomon	CDS	456502	456537	.	-	0	Name=XP_012228604.1;ID=cds-XP_012228604.1;Dbxref=GeneID:105675779%2CGenbank:XP_012228604.1;Parent=rna-XM_012373181.1
NW_012160768.1	Gnomon	CDS	456304	456387	.	-	0	Name=XP_012228604.1;ID=cds-XP_012228604.1;Dbxref=GeneID:105675779%2CGenbank:XP_012228604.1;Parent=rna-XM_012373181.1
NW_012160768.1	Gnomon	CDS	456127	456219	.	-	0	Name=XP_012228604.1;ID=cds-XP_012228604.1;Dbxref=GeneID:105675779%2CGenbank:XP_012228604.1;Parent=rna-XM_012373181.1
NW_012160768.1	Gnomon	CDS	455888	456046	.	-	0	Name=XP_012228604.1;ID=cds-XP_012228604.1;Dbxref=GeneID:105675779%2CGenbank:XP_012228604.1;Parent=rna-XM_012373181.1
NW_012160768.1	Gnomon	CDS	454309	454401	.	-	0	Name=XP_012228604.1;ID=cds-XP_012228604.1;Dbxref=GeneID:105675779%2CGenbank:XP_012228604.1;Parent=rna-XM_012373181.1
NW_012160768.1	Gnomon	CDS	454168	454227	.	-	0	Name=XP_012228604.1;ID=cds-XP_012228604.1;Dbxref=GeneID:105675779%2CGenbank:XP_012228604.1;Parent=rna-XM_012373181.1
NW_012160768.1	Gnomon	CDS	453917	454006	.	-	0	Name=XP_012228604.1;ID=cds-XP_012228604.1;Dbxref=GeneID:105675779%2CGenbank:XP_012228604.1;Parent=rna-XM_012373181.1
NW_012160768.1	Gnomon	CDS	453684	453830	.	-	0	Name=XP_012228604.1;ID=cds-XP_012228604.1;Dbxref=GeneID:105675779%2CGenbank:XP_012228604.1;Parent=rna-XM_012373181.1
NW_012160768.1	Gnomon	CDS	453314	453409	.	-	0	Name=XP_012228604.1;ID=cds-XP_012228604.1;Dbxref=GeneID:105675779%2CGenbank:XP_012228604.1;Parent=rna-XM_012373181.1
NW_012160768.1	Gnomon	CDS	452904	452966	.	-	0	Name=XP_012228604.1;ID=cds-XP_012228604.1;Dbxref=GeneID:105675779%2CGenbank:XP_012228604.1;Parent=rna-XM_012373181.1
NW_012160768.1	Gnomon	CDS	452734	452829	.	-	0	Name=XP_012228604.1;ID=cds-XP_012228604.1;Dbxref=GeneID:105675779%2CGenbank:XP_012228604.1;Parent=rna-XM_012373181.1
NW_012160768.1	Gnomon	CDS	452119	452202	.	-	0	Name=XP_012228604.1;ID=cds-XP_012228604.1;Dbxref=GeneID:105675779%2CGenbank:XP_012228604.1;Parent=rna-XM_012373181.1
NW_012160768.1	Gnomon	CDS	451887	452030	.	-	0	Name=XP_012228604.1;ID=cds-XP_012228604.1;Dbxref=GeneID:105675779%2CGenbank:XP_012228604.1;Parent=rna-XM_012373181.1
NW_012160768.1	Gnomon	CDS	451508	451555	.	-	0	Name=XP_012228604.1;ID=cds-XP_012228604.1;Dbxref=GeneID:105675779%2CGenbank:XP_012228604.1;Parent=rna-XM_012373181.1
NW_012160768.1	Gnomon	CDS	451272	451437	.	-	0	Name=XP_012228604.1;ID=cds-XP_012228604.1;Dbxref=GeneID:105675779%2CGenbank:XP_012228604.1;Parent=rna-XM_012373181.1
NW_012160768.1	Gnomon	CDS	450924	451147	.	-	0	Name=XP_012228604.1;ID=cds-XP_012228604.1;Dbxref=GeneID:105675779%2CGenbank:XP_012228604.1;Parent=rna-XM_012373181.1
NW_012160768.1	Gnomon	CDS	450551	450799	.	-	0	Name=XP_012228604.1;ID=cds-XP_012228604.1;Dbxref=GeneID:105675779%2CGenbank:XP_012228604.1;Parent=rna-XM_012373181.1
NW_012160768.1	Gnomon	CDS	450380	450460	.	-	0	Name=XP_012228604.1;ID=cds-XP_012228604.1;Dbxref=GeneID:105675779%2CGenbank:XP_012228604.1;Parent=rna-XM_012373181.1
NW_012160768.1	Gnomon	CDS	450168	450302	.	-	0	Name=XP_012228604.1;ID=cds-XP_012228604.1;Dbxref=GeneID:105675779%2CGenbank:XP_012228604.1;Parent=rna-XM_012373181.1
NW_012160768.1	Gnomon	CDS	449877	450065	.	-	0	Name=XP_012228604.1;ID=cds-XP_012228604.1;Dbxref=GeneID:105675779%2CGenbank:XP_012228604.1;Parent=rna-XM_012373181.1
NW_012160768.1	Gnomon	CDS	449648	449794	.	-	0	Name=XP_012228604.1;ID=cds-XP_012228604.1;Dbxref=GeneID:105675779%2CGenbank:XP_012228604.1;Parent=rna-XM_012373181.1
NW_012160768.1	Gnomon	CDS	449257	449504	.	-	0	Name=XP_012228604.1;ID=cds-XP_012228604.1;Dbxref=GeneID:105675779%2CGenbank:XP_012228604.1;Parent=rna-XM_012373181.1
NW_012160768.1	Gnomon	CDS	448953	449142	.	-	0	Name=XP_012228604.1;ID=cds-XP_012228604.1;Dbxref=GeneID:105675779%2CGenbank:XP_012228604.1;Parent=rna-XM_012373181.1
NW_012160768.1	Gnomon	CDS	448827	448888	.	-	0	Name=XP_012228604.1;ID=cds-XP_012228604.1;Dbxref=GeneID:105675779%2CGenbank:XP_012228604.1;Parent=rna-XM_012373181.1
NW_012160768.1	Gnomon	CDS	448629	448704	.	-	0	Name=XP_012228604.1;ID=cds-XP_012228604.1;Dbxref=GeneID:105675779%2CGenbank:XP_012228604.1;Parent=rna-XM_012373181.1
NW_012160768.1	Gnomon	CDS	1313168	1313549	.	-	0	Name=XP_012228594.1;ID=cds-XP_012228594.1;Dbxref=GeneID:105675772%2CGenbank:XP_012228594.1;Parent=rna-XM_012373171.1
NW_012160768.1	Gnomon	CDS	1310886	1311096	.	-	0	Name=XP_012228594.1;ID=cds-XP_012228594.1;Dbxref=GeneID:105675772%2CGenbank:XP_012228594.1;Parent=rna-XM_012373171.1
NW_012160768.1	Gnomon	CDS	1310505	1310779	.	-	0	Name=XP_012228594.1;ID=cds-XP_012228594.1;Dbxref=GeneID:105675772%2CGenbank:XP_012228594.1;Parent=rna-XM_012373171.1
NW_012160768.1	Gnomon	CDS	1310229	1310416	.	-	0	Name=XP_012228594.1;ID=cds-XP_012228594.1;Dbxref=GeneID:105675772%2CGenbank:XP_012228594.1;Parent=rna-XM_012373171.1
NW_012160768.1	Gnomon	CDS	1309869	1310024	.	-	0	Name=XP_012228594.1;ID=cds-XP_012228594.1;Dbxref=GeneID:105675772%2CGenbank:XP_012228594.1;Parent=rna-XM_012373171.1
NW_012160768.1	Gnomon	exon	1744410	1744647	.	+	.	ID=exon-XM_012373107.1-5;Dbxref=GeneID:105675742%2CGenbank:XM_012373107.1;Parent=rna-XM_012373107.1
NW_012160768.1	Gnomon	exon	1745382	1745989	.	+	.	ID=exon-XM_012373107.1-6;Dbxref=GeneID:105675742%2CGenbank:XM_012373107.1;Parent=rna-XM_012373107.1
NW_012160768.1	Gnomon	exon	1743380	1743597	.	+	.	ID=exon-XM_012373107.1-3;Dbxref=GeneID:105675742%2CGenbank:XM_012373107.1;Parent=rna-XM_012373107.1
NW_012160768.1	Gnomon	exon	1744022	1744096	.	+	.	ID=exon-XM_012373107.1-4;Dbxref=GeneID:105675742%2CGenbank:XM_012373107.1;Parent=rna-XM_012373107.1
NW_012160768.1	Gnomon	exon	1740706	1742159	.	+	.	ID=exon-XM_012373107.1-1;Dbxref=GeneID:105675742%2CGenbank:XM_012373107.1;Parent=rna-XM_012373107.1
NW_012160768.1	Gnomon	exon	1742649	1742815	.	+	.	ID=exon-XM_012373107.1-2;Dbxref=GeneID:105675742%2CGenbank:XM_012373107.1;Parent=rna-XM_012373107.1
NW_012160768.1	Gnomon	exon	1826147	1826493	.	+	.	ID=exon-XM_012373055.1-3;Dbxref=GeneID:105675714%2CGenbank:XM_012373055.1;Parent=rna-XM_012373055.1
NW_012160768.1	Gnomon	exon	1824769	1825113	.	+	.	ID=exon-XM_012373055.1-1;Dbxref=GeneID:105675714%2CGenbank:XM_012373055.1;Parent=rna-XM_012373055.1
NW_012160768.1	Gnomon	exon	1825892	1826044	.	+	.	ID=exon-XM_012373055.1-2;Dbxref=GeneID:105675714%2CGenbank:XM_012373055.1;Parent=rna-XM_012373055.1
NW_012160768.1	Gnomon	exon	1668919	1669229	.	+	.	ID=exon-XM_012373078.1-6;Dbxref=GeneID:105675727%2CGenbank:XM_012373078.1;Parent=rna-XM_012373078.1
NW_012160768.1	Gnomon	exon	1669609	1669704	.	+	.	ID=exon-XM_012373078.1-7;Dbxref=GeneID:105675727%2CGenbank:XM_012373078.1;Parent=rna-XM_012373078.1
NW_012160768.1	Gnomon	exon	1665014	1665082	.	+	.	ID=exon-XM_012373078.1-1;Dbxref=GeneID:105675727%2CGenbank:XM_012373078.1;Parent=rna-XM_012373078.1
NW_012160768.1	Gnomon	exon	1667362	1667629	.	+	.	ID=exon-XM_012373078.1-2;Dbxref=GeneID:105675727%2CGenbank:XM_012373078.1;Parent=rna-XM_012373078.1
NW_012160768.1	Gnomon	exon	1667847	1667994	.	+	.	ID=exon-XM_012373078.1-3;Dbxref=GeneID:105675727%2CGenbank:XM_012373078.1;Parent=rna-XM_012373078.1
NW_012160768.1	Gnomon	exon	1668209	1668518	.	+	.	ID=exon-XM_012373078.1-4;Dbxref=GeneID:105675727%2CGenbank:XM_012373078.1;Parent=rna-XM_012373078.1
NW_012160768.1	Gnomon	exon	1668638	1668828	.	+	.	ID=exon-XM_012373078.1-5;Dbxref=GeneID:105675727%2CGenbank:XM_012373078.1;Parent=rna-XM_012373078.1
NW_012160768.1	Gnomon	exon	1440365	1440442	.	-	.	ID=exon-XM_012372973.1-1;Dbxref=GeneID:105675679%2CGenbank:XM_012372973.1;Parent=rna-XM_012372973.1
NW_012160768.1	Gnomon	exon	1439403	1439571	.	-	.	ID=exon-XM_012372973.1-2;Dbxref=GeneID:105675679%2CGenbank:XM_012372973.1;Parent=rna-XM_012372973.1
NW_012160768.1	Gnomon	exon	1438635	1439122	.	-	.	ID=exon-XM_012372973.1-3;Dbxref=GeneID:105675679%2CGenbank:XM_012372973.1;Parent=rna-XM_012372973.1
NW_012160768.1	Gnomon	exon	1437965	1438426	.	-	.	ID=exon-XM_012372973.1-4;Dbxref=GeneID:105675679%2CGenbank:XM_012372973.1;Parent=rna-XM_012372973.1
NW_012160768.1	Gnomon	exon	1437248	1437437	.	-	.	ID=exon-XM_012372973.1-5;Dbxref=GeneID:105675679%2CGenbank:XM_012372973.1;Parent=rna-XM_012372973.1
NW_012160768.1	Gnomon	exon	1436630	1436777	.	-	.	ID=exon-XM_012372973.1-6;Dbxref=GeneID:105675679%2CGenbank:XM_012372973.1;Parent=rna-XM_012372973.1
NW_012160768.1	Gnomon	exon	1436302	1436383	.	-	.	ID=exon-XM_012372973.1-7;Dbxref=GeneID:105675679%2CGenbank:XM_012372973.1;Parent=rna-XM_012372973.1
NW_012160768.1	Gnomon	exon	1435755	1436128	.	-	.	ID=exon-XM_012372973.1-8;Dbxref=GeneID:105675679%2CGenbank:XM_012372973.1;Parent=rna-XM_012372973.1
NW_012160768.1	Gnomon	exon	1435331	1435605	.	-	.	ID=exon-XM_012372973.1-9;Dbxref=GeneID:105675679%2CGenbank:XM_012372973.1;Parent=rna-XM_012372973.1
NW_012160768.1	Gnomon	CDS	786835	787130	.	+	0	Name=XP_012228605.1;ID=cds-XP_012228605.1;Dbxref=GeneID:105675780%2CGenbank:XP_012228605.1;Parent=rna-XM_012373182.1
NW_012160768.1	Gnomon	CDS	787190	787289	.	+	0	Name=XP_012228605.1;ID=cds-XP_012228605.1;Dbxref=GeneID:105675780%2CGenbank:XP_012228605.1;Parent=rna-XM_012373182.1
NW_012160768.1	Gnomon	CDS	787361	787453	.	+	0	Name=XP_012228605.1;ID=cds-XP_012228605.1;Dbxref=GeneID:105675780%2CGenbank:XP_012228605.1;Parent=rna-XM_012373182.1
NW_012160768.1	Gnomon	CDS	787519	787700	.	+	0	Name=XP_012228605.1;ID=cds-XP_012228605.1;Dbxref=GeneID:105675780%2CGenbank:XP_012228605.1;Parent=rna-XM_012373182.1
NW_012160768.1	Gnomon	CDS	787770	787869	.	+	0	Name=XP_012228605.1;ID=cds-XP_012228605.1;Dbxref=GeneID:105675780%2CGenbank:XP_012228605.1;Parent=rna-XM_012373182.1
NW_012160768.1	Gnomon	CDS	787936	788028	.	+	0	Name=XP_012228605.1;ID=cds-XP_012228605.1;Dbxref=GeneID:105675780%2CGenbank:XP_012228605.1;Parent=rna-XM_012373182.1
NW_012160768.1	Gnomon	CDS	788107	788236	.	+	0	Name=XP_012228605.1;ID=cds-XP_012228605.1;Dbxref=GeneID:105675780%2CGenbank:XP_012228605.1;Parent=rna-XM_012373182.1
NW_012160768.1	Gnomon	CDS	788321	788889	.	+	0	Name=XP_012228605.1;ID=cds-XP_012228605.1;Dbxref=GeneID:105675780%2CGenbank:XP_012228605.1;Parent=rna-XM_012373182.1
NW_012160768.1	Gnomon	CDS	788970	789720	.	+	0	Name=XP_012228605.1;ID=cds-XP_012228605.1;Dbxref=GeneID:105675780%2CGenbank:XP_012228605.1;Parent=rna-XM_012373182.1
NW_012160768.1	Gnomon	CDS	789789	789948	.	+	0	Name=XP_012228605.1;ID=cds-XP_012228605.1;Dbxref=GeneID:105675780%2CGenbank:XP_012228605.1;Parent=rna-XM_012373182.1
NW_012160768.1	Gnomon	CDS	790029	790155	.	+	0	Name=XP_012228605.1;ID=cds-XP_012228605.1;Dbxref=GeneID:105675780%2CGenbank:XP_012228605.1;Parent=rna-XM_012373182.1
NW_012160768.1	Gnomon	CDS	790230	790463	.	+	0	Name=XP_012228605.1;ID=cds-XP_012228605.1;Dbxref=GeneID:105675780%2CGenbank:XP_012228605.1;Parent=rna-XM_012373182.1
NW_012160768.1	Gnomon	CDS	790544	790615	.	+	0	Name=XP_012228605.1;ID=cds-XP_012228605.1;Dbxref=GeneID:105675780%2CGenbank:XP_012228605.1;Parent=rna-XM_012373182.1
NW_012160768.1	Gnomon	CDS	1313168	1313549	.	-	0	Name=XP_012228595.1;ID=cds-XP_012228595.1;Dbxref=GeneID:105675772%2CGenbank:XP_012228595.1;Parent=rna-XM_012373172.1
NW_012160768.1	Gnomon	CDS	1310886	1311096	.	-	0	Name=XP_012228595.1;ID=cds-XP_012228595.1;Dbxref=GeneID:105675772%2CGenbank:XP_012228595.1;Parent=rna-XM_012373172.1
NW_012160768.1	Gnomon	CDS	1310505	1310779	.	-	0	Name=XP_012228595.1;ID=cds-XP_012228595.1;Dbxref=GeneID:105675772%2CGenbank:XP_012228595.1;Parent=rna-XM_012373172.1
NW_012160768.1	Gnomon	CDS	1310229	1310416	.	-	0	Name=XP_012228595.1;ID=cds-XP_012228595.1;Dbxref=GeneID:105675772%2CGenbank:XP_012228595.1;Parent=rna-XM_012373172.1
NW_012160768.1	Gnomon	CDS	1309869	1310024	.	-	0	Name=XP_012228595.1;ID=cds-XP_012228595.1;Dbxref=GeneID:105675772%2CGenbank:XP_012228595.1;Parent=rna-XM_012373172.1
NW_012160768.1	Gnomon	exon	439876	440185	.	+	.	ID=exon-XM_012373131.1-1;Dbxref=GeneID:105675756%2CGenbank:XM_012373131.1;Parent=rna-XM_012373131.1
NW_012160768.1	Gnomon	exon	442376	442544	.	+	.	ID=exon-XM_012373131.1-2;Dbxref=GeneID:105675756%2CGenbank:XM_012373131.1;Parent=rna-XM_012373131.1
NW_012160768.1	Gnomon	exon	442777	442928	.	+	.	ID=exon-XM_012373131.1-3;Dbxref=GeneID:105675756%2CGenbank:XM_012373131.1;Parent=rna-XM_012373131.1
NW_012160768.1	Gnomon	exon	443242	443458	.	+	.	ID=exon-XM_012373131.1-4;Dbxref=GeneID:105675756%2CGenbank:XM_012373131.1;Parent=rna-XM_012373131.1
NW_012160768.1	Gnomon	exon	443811	443957	.	+	.	ID=exon-XM_012373131.1-5;Dbxref=GeneID:105675756%2CGenbank:XM_012373131.1;Parent=rna-XM_012373131.1
NW_012160768.1	Gnomon	exon	446252	446466	.	+	.	ID=exon-XM_012373131.1-6;Dbxref=GeneID:105675756%2CGenbank:XM_012373131.1;Parent=rna-XM_012373131.1
NW_012160768.1	Gnomon	mRNA	525459	632147	.	+	.	Name=XM_012373114.1;ID=rna-XM_012373114.1;Dbxref=GeneID:105675747%2CGenbank:XM_012373114.1;Parent=gene-LOC105675747
NW_012160768.1	Gnomon	CDS	1679247	1679328	.	-	0	Name=XP_012228494.1;ID=cds-XP_012228494.1;Dbxref=GeneID:105675724%2CGenbank:XP_012228494.1;Parent=rna-XM_012373071.1
NW_012160768.1	Gnomon	CDS	1678573	1678899	.	-	0	Name=XP_012228494.1;ID=cds-XP_012228494.1;Dbxref=GeneID:105675724%2CGenbank:XP_012228494.1;Parent=rna-XM_012373071.1
NW_012160768.1	Gnomon	CDS	1678212	1678479	.	-	0	Name=XP_012228494.1;ID=cds-XP_012228494.1;Dbxref=GeneID:105675724%2CGenbank:XP_012228494.1;Parent=rna-XM_012373071.1
NW_012160768.1	Gnomon	CDS	1677567	1677817	.	-	0	Name=XP_012228494.1;ID=cds-XP_012228494.1;Dbxref=GeneID:105675724%2CGenbank:XP_012228494.1;Parent=rna-XM_012373071.1
NW_012160768.1	Gnomon	CDS	1677076	1677413	.	-	0	Name=XP_012228494.1;ID=cds-XP_012228494.1;Dbxref=GeneID:105675724%2CGenbank:XP_012228494.1;Parent=rna-XM_012373071.1
NW_012160768.1	Gnomon	mRNA	176336	182354	.	+	.	Name=XM_012373019.1;ID=rna-XM_012373019.1;Dbxref=GeneID:105675696%2CGenbank:XM_012373019.1;Parent=gene-LOC105675696
NW_012160768.1	Gnomon	exon	1742200	1742339	.	+	.	ID=exon-XM_012373106.1-1;Dbxref=GeneID:105675742%2CGenbank:XM_012373106.1;Parent=rna-XM_012373106.1
NW_012160768.1	Gnomon	exon	1742649	1742815	.	+	.	ID=exon-XM_012373106.1-2;Dbxref=GeneID:105675742%2CGenbank:XM_012373106.1;Parent=rna-XM_012373106.1
NW_012160768.1	Gnomon	exon	1743380	1743597	.	+	.	ID=exon-XM_012373106.1-3;Dbxref=GeneID:105675742%2CGenbank:XM_012373106.1;Parent=rna-XM_012373106.1
NW_012160768.1	Gnomon	exon	1744022	1744096	.	+	.	ID=exon-XM_012373106.1-4;Dbxref=GeneID:105675742%2CGenbank:XM_012373106.1;Parent=rna-XM_012373106.1
NW_012160768.1	Gnomon	exon	1744410	1744647	.	+	.	ID=exon-XM_012373106.1-5;Dbxref=GeneID:105675742%2CGenbank:XM_012373106.1;Parent=rna-XM_012373106.1
NW_012160768.1	Gnomon	exon	1745382	1745989	.	+	.	ID=exon-XM_012373106.1-6;Dbxref=GeneID:105675742%2CGenbank:XM_012373106.1;Parent=rna-XM_012373106.1
NW_012160768.1	Gnomon	CDS	1689524	1689583	.	+	0	Name=XP_012228504.1;ID=cds-XP_012228504.1;Dbxref=GeneID:105675728%2CGenbank:XP_012228504.1;Parent=rna-XM_012373081.1
NW_012160768.1	Gnomon	CDS	1689700	1689895	.	+	0	Name=XP_012228504.1;ID=cds-XP_012228504.1;Dbxref=GeneID:105675728%2CGenbank:XP_012228504.1;Parent=rna-XM_012373081.1
NW_012160768.1	Gnomon	CDS	1690000	1690127	.	+	0	Name=XP_012228504.1;ID=cds-XP_012228504.1;Dbxref=GeneID:105675728%2CGenbank:XP_012228504.1;Parent=rna-XM_012373081.1
NW_012160768.1	Gnomon	CDS	1690248	1690433	.	+	0	Name=XP_012228504.1;ID=cds-XP_012228504.1;Dbxref=GeneID:105675728%2CGenbank:XP_012228504.1;Parent=rna-XM_012373081.1
NW_012160768.1	Gnomon	CDS	1690552	1690721	.	+	0	Name=XP_012228504.1;ID=cds-XP_012228504.1;Dbxref=GeneID:105675728%2CGenbank:XP_012228504.1;Parent=rna-XM_012373081.1
NW_012160768.1	Gnomon	CDS	1690895	1691021	.	+	0	Name=XP_012228504.1;ID=cds-XP_012228504.1;Dbxref=GeneID:105675728%2CGenbank:XP_012228504.1;Parent=rna-XM_012373081.1
NW_012160768.1	Gnomon	exon	1669609	1669704	.	+	.	ID=exon-XM_012373079.1-7;Dbxref=GeneID:105675727%2CGenbank:XM_012373079.1;Parent=rna-XM_012373079.1
NW_012160768.1	Gnomon	exon	1668638	1668828	.	+	.	ID=exon-XM_012373079.1-5;Dbxref=GeneID:105675727%2CGenbank:XM_012373079.1;Parent=rna-XM_012373079.1
NW_012160768.1	Gnomon	exon	1668919	1669229	.	+	.	ID=exon-XM_012373079.1-6;Dbxref=GeneID:105675727%2CGenbank:XM_012373079.1;Parent=rna-XM_012373079.1
NW_012160768.1	Gnomon	exon	1667847	1667994	.	+	.	ID=exon-XM_012373079.1-3;Dbxref=GeneID:105675727%2CGenbank:XM_012373079.1;Parent=rna-XM_012373079.1
NW_012160768.1	Gnomon	exon	1668202	1668518	.	+	.	ID=exon-XM_012373079.1-4;Dbxref=GeneID:105675727%2CGenbank:XM_012373079.1;Parent=rna-XM_012373079.1
NW_012160768.1	Gnomon	exon	1665255	1665341	.	+	.	ID=exon-XM_012373079.1-1;Dbxref=GeneID:105675727%2CGenbank:XM_012373079.1;Parent=rna-XM_012373079.1
NW_012160768.1	Gnomon	exon	1667362	1667629	.	+	.	ID=exon-XM_012373079.1-2;Dbxref=GeneID:105675727%2CGenbank:XM_012373079.1;Parent=rna-XM_012373079.1
NW_012160768.1	Gnomon	mRNA	481765	632147	.	+	.	Name=XM_012373113.1;ID=rna-XM_012373113.1;Dbxref=GeneID:105675747%2CGenbank:XM_012373113.1;Parent=gene-LOC105675747
NW_012160768.1	Gnomon	CDS	1689524	1689583	.	+	0	Name=XP_012228505.1;ID=cds-XP_012228505.1;Dbxref=GeneID:105675728%2CGenbank:XP_012228505.1;Parent=rna-XM_012373082.1
NW_012160768.1	Gnomon	CDS	1689700	1689895	.	+	0	Name=XP_012228505.1;ID=cds-XP_012228505.1;Dbxref=GeneID:105675728%2CGenbank:XP_012228505.1;Parent=rna-XM_012373082.1
NW_012160768.1	Gnomon	CDS	1690000	1690127	.	+	0	Name=XP_012228505.1;ID=cds-XP_012228505.1;Dbxref=GeneID:105675728%2CGenbank:XP_012228505.1;Parent=rna-XM_012373082.1
NW_012160768.1	Gnomon	CDS	1690248	1690433	.	+	0	Name=XP_012228505.1;ID=cds-XP_012228505.1;Dbxref=GeneID:105675728%2CGenbank:XP_012228505.1;Parent=rna-XM_012373082.1
NW_012160768.1	Gnomon	CDS	1690552	1690721	.	+	0	Name=XP_012228505.1;ID=cds-XP_012228505.1;Dbxref=GeneID:105675728%2CGenbank:XP_012228505.1;Parent=rna-XM_012373082.1
NW_012160768.1	Gnomon	CDS	1690895	1691021	.	+	0	Name=XP_012228505.1;ID=cds-XP_012228505.1;Dbxref=GeneID:105675728%2CGenbank:XP_012228505.1;Parent=rna-XM_012373082.1
NW_012160768.1	Gnomon	mRNA	176691	182354	.	+	.	Name=XM_012373018.1;ID=rna-XM_012373018.1;Dbxref=GeneID:105675696%2CGenbank:XM_012373018.1;Parent=gene-LOC105675696
NW_012160768.1	Gnomon	CDS	1679247	1679328	.	-	0	Name=XP_012228495.1;ID=cds-XP_012228495.1;Dbxref=GeneID:105675724%2CGenbank:XP_012228495.1;Parent=rna-XM_012373072.1
NW_012160768.1	Gnomon	CDS	1678800	1678899	.	-	0	Name=XP_012228495.1;ID=cds-XP_012228495.1;Dbxref=GeneID:105675724%2CGenbank:XP_012228495.1;Parent=rna-XM_012373072.1
NW_012160768.1	Gnomon	CDS	1678573	1678694	.	-	0	Name=XP_012228495.1;ID=cds-XP_012228495.1;Dbxref=GeneID:105675724%2CGenbank:XP_012228495.1;Parent=rna-XM_012373072.1
NW_012160768.1	Gnomon	CDS	1678212	1678479	.	-	0	Name=XP_012228495.1;ID=cds-XP_012228495.1;Dbxref=GeneID:105675724%2CGenbank:XP_012228495.1;Parent=rna-XM_012373072.1
NW_012160768.1	Gnomon	CDS	1677567	1677817	.	-	0	Name=XP_012228495.1;ID=cds-XP_012228495.1;Dbxref=GeneID:105675724%2CGenbank:XP_012228495.1;Parent=rna-XM_012373072.1
NW_012160768.1	Gnomon	CDS	1677076	1677413	.	-	0	Name=XP_012228495.1;ID=cds-XP_012228495.1;Dbxref=GeneID:105675724%2CGenbank:XP_012228495.1;Parent=rna-XM_012373072.1
NW_012160768.1	Gnomon	exon	1622303	1622359	.	-	.	ID=exon-XM_012373006.1-3;Dbxref=GeneID:105675691%2CGenbank:XM_012373006.1;Parent=rna-XM_012373006.1
NW_012160768.1	Gnomon	exon	1617975	1618051	.	-	.	ID=exon-XM_012373006.1-4;Dbxref=GeneID:105675691%2CGenbank:XM_012373006.1;Parent=rna-XM_012373006.1
NW_012160768.1	Gnomon	exon	1630574	1631236	.	-	.	ID=exon-XM_012373006.1-1;Dbxref=GeneID:105675691%2CGenbank:XM_012373006.1;Parent=rna-XM_012373006.1
NW_012160768.1	Gnomon	exon	1626534	1628162	.	-	.	ID=exon-XM_012373006.1-2;Dbxref=GeneID:105675691%2CGenbank:XM_012373006.1;Parent=rna-XM_012373006.1
NW_012160768.1	Gnomon	exon	1557316	1557388	.	-	.	ID=exon-XM_012373006.1-7;Dbxref=GeneID:105675691%2CGenbank:XM_012373006.1;Parent=rna-XM_012373006.1
NW_012160768.1	Gnomon	exon	1508443	1508630	.	-	.	ID=exon-XM_012373006.1-8;Dbxref=GeneID:105675691%2CGenbank:XM_012373006.1;Parent=rna-XM_012373006.1
NW_012160768.1	Gnomon	exon	1602950	1603131	.	-	.	ID=exon-XM_012373006.1-5;Dbxref=GeneID:105675691%2CGenbank:XM_012373006.1;Parent=rna-XM_012373006.1
NW_012160768.1	Gnomon	exon	1595284	1596169	.	-	.	ID=exon-XM_012373006.1-6;Dbxref=GeneID:105675691%2CGenbank:XM_012373006.1;Parent=rna-XM_012373006.1
NW_012160768.1	Gnomon	exon	1485108	1485165	.	-	.	ID=exon-XM_012373006.1-9;Dbxref=GeneID:105675691%2CGenbank:XM_012373006.1;Parent=rna-XM_012373006.1
NW_012160768.1	Gnomon	exon	204560	206004	.	-	.	ID=exon-XM_012373032.1-1;Dbxref=GeneID:105675700%2CGenbank:XM_012373032.1;Parent=rna-XM_012373032.1
NW_012160768.1	Gnomon	exon	204271	204497	.	-	.	ID=exon-XM_012373032.1-2;Dbxref=GeneID:105675700%2CGenbank:XM_012373032.1;Parent=rna-XM_012373032.1
NW_012160768.1	Gnomon	mRNA	525457	632147	.	+	.	Name=XM_012373112.1;ID=rna-XM_012373112.1;Dbxref=GeneID:105675747%2CGenbank:XM_012373112.1;Parent=gene-LOC105675747
NW_012160768.1	Gnomon	exon	442777	442928	.	+	.	ID=exon-XM_012373130.1-3;Dbxref=GeneID:105675756%2CGenbank:XM_012373130.1;Parent=rna-XM_012373130.1
NW_012160768.1	Gnomon	exon	443242	443458	.	+	.	ID=exon-XM_012373130.1-4;Dbxref=GeneID:105675756%2CGenbank:XM_012373130.1;Parent=rna-XM_012373130.1
NW_012160768.1	Gnomon	exon	439880	440185	.	+	.	ID=exon-XM_012373130.1-1;Dbxref=GeneID:105675756%2CGenbank:XM_012373130.1;Parent=rna-XM_012373130.1
NW_012160768.1	Gnomon	exon	442376	442544	.	+	.	ID=exon-XM_012373130.1-2;Dbxref=GeneID:105675756%2CGenbank:XM_012373130.1;Parent=rna-XM_012373130.1
NW_012160768.1	Gnomon	exon	443811	443935	.	+	.	ID=exon-XM_012373130.1-5;Dbxref=GeneID:105675756%2CGenbank:XM_012373130.1;Parent=rna-XM_012373130.1
NW_012160768.1	Gnomon	exon	446252	446466	.	+	.	ID=exon-XM_012373130.1-6;Dbxref=GeneID:105675756%2CGenbank:XM_012373130.1;Parent=rna-XM_012373130.1
NW_012160768.1	Gnomon	mRNA	206507	240957	.	+	.	Name=XM_012373017.1;ID=rna-XM_012373017.1;Dbxref=GeneID:105675695%2CGenbank:XM_012373017.1;Parent=gene-LOC105675695
NW_012160768.1	Gnomon	CDS	1672802	1672883	.	-	0	Name=XP_012228496.1;ID=cds-XP_012228496.1;Dbxref=GeneID:105675725%2CGenbank:XP_012228496.1;Parent=rna-XM_012373073.1
NW_012160768.1	Gnomon	CDS	1672257	1672505	.	-	0	Name=XP_012228496.1;ID=cds-XP_012228496.1;Dbxref=GeneID:105675725%2CGenbank:XP_012228496.1;Parent=rna-XM_012373073.1
NW_012160768.1	Gnomon	CDS	1671263	1671521	.	-	0	Name=XP_012228496.1;ID=cds-XP_012228496.1;Dbxref=GeneID:105675725%2CGenbank:XP_012228496.1;Parent=rna-XM_012373073.1
NW_012160768.1	Gnomon	CDS	1670666	1670916	.	-	0	Name=XP_012228496.1;ID=cds-XP_012228496.1;Dbxref=GeneID:105675725%2CGenbank:XP_012228496.1;Parent=rna-XM_012373073.1
NW_012160768.1	Gnomon	CDS	1670134	1670474	.	-	0	Name=XP_012228496.1;ID=cds-XP_012228496.1;Dbxref=GeneID:105675725%2CGenbank:XP_012228496.1;Parent=rna-XM_012373073.1
NW_012160768.1	Gnomon	exon	418922	421093	.	-	.	ID=exon-XM_012373177.1-1;Dbxref=GeneID:105675777%2CGenbank:XM_012373177.1;Parent=rna-XM_012373177.1
NW_012160768.1	Gnomon	exon	408304	408518	.	-	.	ID=exon-XM_012373177.1-2;Dbxref=GeneID:105675777%2CGenbank:XM_012373177.1;Parent=rna-XM_012373177.1
NW_012160768.1	Gnomon	exon	407994	408178	.	-	.	ID=exon-XM_012373177.1-3;Dbxref=GeneID:105675777%2CGenbank:XM_012373177.1;Parent=rna-XM_012373177.1
NW_012160768.1	Gnomon	exon	407695	407878	.	-	.	ID=exon-XM_012373177.1-4;Dbxref=GeneID:105675777%2CGenbank:XM_012373177.1;Parent=rna-XM_012373177.1
NW_012160768.1	Gnomon	exon	407026	407085	.	-	.	ID=exon-XM_012373177.1-5;Dbxref=GeneID:105675777%2CGenbank:XM_012373177.1;Parent=rna-XM_012373177.1
NW_012160768.1	Gnomon	exon	406866	406951	.	-	.	ID=exon-XM_012373177.1-6;Dbxref=GeneID:105675777%2CGenbank:XM_012373177.1;Parent=rna-XM_012373177.1
NW_012160768.1	Gnomon	exon	402181	406294	.	-	.	ID=exon-XM_012373177.1-7;Dbxref=GeneID:105675777%2CGenbank:XM_012373177.1;Parent=rna-XM_012373177.1
NW_012160768.1	Gnomon	CDS	418922	419625	.	-	0	Name=XP_012228600.1;ID=cds-XP_012228600.1;Dbxref=GeneID:105675777%2CGenbank:XP_012228600.1;Parent=rna-XM_012373177.1
NW_012160768.1	Gnomon	CDS	408304	408518	.	-	0	Name=XP_012228600.1;ID=cds-XP_012228600.1;Dbxref=GeneID:105675777%2CGenbank:XP_012228600.1;Parent=rna-XM_012373177.1
NW_012160768.1	Gnomon	CDS	407994	408178	.	-	0	Name=XP_012228600.1;ID=cds-XP_012228600.1;Dbxref=GeneID:105675777%2CGenbank:XP_012228600.1;Parent=rna-XM_012373177.1
NW_012160768.1	Gnomon	CDS	407695	407878	.	-	0	Name=XP_012228600.1;ID=cds-XP_012228600.1;Dbxref=GeneID:105675777%2CGenbank:XP_012228600.1;Parent=rna-XM_012373177.1
NW_012160768.1	Gnomon	CDS	407026	407085	.	-	0	Name=XP_012228600.1;ID=cds-XP_012228600.1;Dbxref=GeneID:105675777%2CGenbank:XP_012228600.1;Parent=rna-XM_012373177.1
NW_012160768.1	Gnomon	CDS	406866	406951	.	-	0	Name=XP_012228600.1;ID=cds-XP_012228600.1;Dbxref=GeneID:105675777%2CGenbank:XP_012228600.1;Parent=rna-XM_012373177.1
NW_012160768.1	Gnomon	CDS	406199	406294	.	-	0	Name=XP_012228600.1;ID=cds-XP_012228600.1;Dbxref=GeneID:105675777%2CGenbank:XP_012228600.1;Parent=rna-XM_012373177.1
NW_012160768.1	Gnomon	CDS	1325881	1325933	.	-	0	Name=XP_012228590.1;ID=cds-XP_012228590.1;Dbxref=GeneID:105675772%2CGenbank:XP_012228590.1;Parent=rna-XM_012373167.1
NW_012160768.1	Gnomon	CDS	1313168	1313550	.	-	0	Name=XP_012228590.1;ID=cds-XP_012228590.1;Dbxref=GeneID:105675772%2CGenbank:XP_012228590.1;Parent=rna-XM_012373167.1
NW_012160768.1	Gnomon	CDS	1310886	1311096	.	-	0	Name=XP_012228590.1;ID=cds-XP_012228590.1;Dbxref=GeneID:105675772%2CGenbank:XP_012228590.1;Parent=rna-XM_012373167.1
NW_012160768.1	Gnomon	CDS	1310505	1310779	.	-	0	Name=XP_012228590.1;ID=cds-XP_012228590.1;Dbxref=GeneID:105675772%2CGenbank:XP_012228590.1;Parent=rna-XM_012373167.1
NW_012160768.1	Gnomon	CDS	1310229	1310416	.	-	0	Name=XP_012228590.1;ID=cds-XP_012228590.1;Dbxref=GeneID:105675772%2CGenbank:XP_012228590.1;Parent=rna-XM_012373167.1
NW_012160768.1	Gnomon	CDS	1309869	1310024	.	-	0	Name=XP_012228590.1;ID=cds-XP_012228590.1;Dbxref=GeneID:105675772%2CGenbank:XP_012228590.1;Parent=rna-XM_012373167.1
NW_012160768.1	Gnomon	exon	156003	156112	.	-	.	ID=exon-XM_012372948.1-9;Dbxref=GeneID:105675665%2CGenbank:XM_012372948.1;Parent=rna-XM_012372948.1
NW_012160768.1	Gnomon	exon	1644597	1644878	.	+	.	ID=exon-XM_012372984.1-10;Dbxref=GeneID:105675683%2CGenbank:XM_012372984.1;Parent=rna-XM_012372984.1
NW_012160768.1	Gnomon	exon	1644981	1645111	.	+	.	ID=exon-XM_012372984.1-11;Dbxref=GeneID:105675683%2CGenbank:XM_012372984.1;Parent=rna-XM_012372984.1
NW_012160768.1	Gnomon	exon	1645356	1650243	.	+	.	ID=exon-XM_012372984.1-12;Dbxref=GeneID:105675683%2CGenbank:XM_012372984.1;Parent=rna-XM_012372984.1
NW_012160768.1	Gnomon	exon	158152	158244	.	-	.	ID=exon-XM_012372948.1-1;Dbxref=GeneID:105675665%2CGenbank:XM_012372948.1;Parent=rna-XM_012372948.1
NW_012160768.1	Gnomon	exon	157932	158058	.	-	.	ID=exon-XM_012372948.1-2;Dbxref=GeneID:105675665%2CGenbank:XM_012372948.1;Parent=rna-XM_012372948.1
NW_012160768.1	Gnomon	exon	157608	157696	.	-	.	ID=exon-XM_012372948.1-3;Dbxref=GeneID:105675665%2CGenbank:XM_012372948.1;Parent=rna-XM_012372948.1
NW_012160768.1	Gnomon	exon	157367	157463	.	-	.	ID=exon-XM_012372948.1-4;Dbxref=GeneID:105675665%2CGenbank:XM_012372948.1;Parent=rna-XM_012372948.1
NW_012160768.1	Gnomon	exon	157135	157239	.	-	.	ID=exon-XM_012372948.1-5;Dbxref=GeneID:105675665%2CGenbank:XM_012372948.1;Parent=rna-XM_012372948.1
NW_012160768.1	Gnomon	exon	156727	156797	.	-	.	ID=exon-XM_012372948.1-6;Dbxref=GeneID:105675665%2CGenbank:XM_012372948.1;Parent=rna-XM_012372948.1
NW_012160768.1	Gnomon	exon	156472	156649	.	-	.	ID=exon-XM_012372948.1-7;Dbxref=GeneID:105675665%2CGenbank:XM_012372948.1;Parent=rna-XM_012372948.1
NW_012160768.1	Gnomon	exon	156182	156306	.	-	.	ID=exon-XM_012372948.1-8;Dbxref=GeneID:105675665%2CGenbank:XM_012372948.1;Parent=rna-XM_012372948.1
NW_012160768.1	Gnomon	mRNA	525455	632147	.	+	.	Name=XM_012373111.1;ID=rna-XM_012373111.1;Dbxref=GeneID:105675747%2CGenbank:XM_012373111.1;Parent=gene-LOC105675747
NW_012160768.1	Gnomon	CDS	1652645	1652810	.	+	0	Name=XP_012228507.1;ID=cds-XP_012228507.1;Dbxref=GeneID:105675729%2CGenbank:XP_012228507.1;Parent=rna-XM_012373084.1
NW_012160768.1	Gnomon	CDS	1663434	1663661	.	+	0	Name=XP_012228507.1;ID=cds-XP_012228507.1;Dbxref=GeneID:105675729%2CGenbank:XP_012228507.1;Parent=rna-XM_012373084.1
NW_012160768.1	Gnomon	CDS	1664085	1664155	.	+	0	Name=XP_012228507.1;ID=cds-XP_012228507.1;Dbxref=GeneID:105675729%2CGenbank:XP_012228507.1;Parent=rna-XM_012373084.1
NW_012160768.1	Gnomon	CDS	1664313	1664531	.	+	0	Name=XP_012228507.1;ID=cds-XP_012228507.1;Dbxref=GeneID:105675729%2CGenbank:XP_012228507.1;Parent=rna-XM_012373084.1
NW_012160768.1	Gnomon	CDS	1664847	1664957	.	+	0	Name=XP_012228507.1;ID=cds-XP_012228507.1;Dbxref=GeneID:105675729%2CGenbank:XP_012228507.1;Parent=rna-XM_012373084.1
NW_012160768.1	Gnomon	CDS	418922	419625	.	-	0	Name=XP_012228601.1;ID=cds-XP_012228601.1;Dbxref=GeneID:105675777%2CGenbank:XP_012228601.1;Parent=rna-XM_012373178.1
NW_012160768.1	Gnomon	CDS	408304	408518	.	-	0	Name=XP_012228601.1;ID=cds-XP_012228601.1;Dbxref=GeneID:105675777%2CGenbank:XP_012228601.1;Parent=rna-XM_012373178.1
NW_012160768.1	Gnomon	CDS	407994	408178	.	-	0	Name=XP_012228601.1;ID=cds-XP_012228601.1;Dbxref=GeneID:105675777%2CGenbank:XP_012228601.1;Parent=rna-XM_012373178.1
NW_012160768.1	Gnomon	CDS	407695	407878	.	-	0	Name=XP_012228601.1;ID=cds-XP_012228601.1;Dbxref=GeneID:105675777%2CGenbank:XP_012228601.1;Parent=rna-XM_012373178.1
NW_012160768.1	Gnomon	CDS	406866	406951	.	-	0	Name=XP_012228601.1;ID=cds-XP_012228601.1;Dbxref=GeneID:105675777%2CGenbank:XP_012228601.1;Parent=rna-XM_012373178.1
NW_012160768.1	Gnomon	CDS	406199	406294	.	-	0	Name=XP_012228601.1;ID=cds-XP_012228601.1;Dbxref=GeneID:105675777%2CGenbank:XP_012228601.1;Parent=rna-XM_012373178.1
NW_012160768.1	Gnomon	CDS	1325881	1325933	.	-	0	Name=XP_012228591.1;ID=cds-XP_012228591.1;Dbxref=GeneID:105675772%2CGenbank:XP_012228591.1;Parent=rna-XM_012373168.1
NW_012160768.1	Gnomon	CDS	1313168	1313550	.	-	0	Name=XP_012228591.1;ID=cds-XP_012228591.1;Dbxref=GeneID:105675772%2CGenbank:XP_012228591.1;Parent=rna-XM_012373168.1
NW_012160768.1	Gnomon	CDS	1310886	1311096	.	-	0	Name=XP_012228591.1;ID=cds-XP_012228591.1;Dbxref=GeneID:105675772%2CGenbank:XP_012228591.1;Parent=rna-XM_012373168.1
NW_012160768.1	Gnomon	CDS	1310505	1310779	.	-	0	Name=XP_012228591.1;ID=cds-XP_012228591.1;Dbxref=GeneID:105675772%2CGenbank:XP_012228591.1;Parent=rna-XM_012373168.1
NW_012160768.1	Gnomon	CDS	1310229	1310416	.	-	0	Name=XP_012228591.1;ID=cds-XP_012228591.1;Dbxref=GeneID:105675772%2CGenbank:XP_012228591.1;Parent=rna-XM_012373168.1
NW_012160768.1	Gnomon	CDS	1309869	1310024	.	-	0	Name=XP_012228591.1;ID=cds-XP_012228591.1;Dbxref=GeneID:105675772%2CGenbank:XP_012228591.1;Parent=rna-XM_012373168.1
NW_012160768.1	Gnomon	mRNA	525458	632147	.	+	.	Name=XM_012373110.1;ID=rna-XM_012373110.1;Dbxref=GeneID:105675747%2CGenbank:XM_012373110.1;Parent=gene-LOC105675747
NW_012160768.1	Gnomon	exon	1078221	1078418	.	+	.	ID=exon-XM_012373231.1-5;Dbxref=GeneID:105675806%2CGenbank:XM_012373231.1;Note=The sequence of the model RefSeq transcript was modified relative to this genomic sequence to represent the inferred CDS: inserted 2 bases in 1 codon%3B deleted 1 base in 1 codon;Parent=rna-XM_012373231.1
NW_012160768.1	Gnomon	exon	1092109	1092365	.	+	.	ID=exon-XM_012373231.1-6;Dbxref=GeneID:105675806%2CGenbank:XM_012373231.1;Note=The sequence of the model RefSeq transcript was modified relative to this genomic sequence to represent the inferred CDS: inserted 2 bases in 1 codon%3B deleted 1 base in 1 codon;Parent=rna-XM_012373231.1
NW_012160768.1	Gnomon	exon	1014803	1014832	.	+	.	ID=exon-XM_012373231.1-3;Dbxref=GeneID:105675806%2CGenbank:XM_012373231.1;Note=The sequence of the model RefSeq transcript was modified relative to this genomic sequence to represent the inferred CDS: inserted 2 bases in 1 codon%3B deleted 1 base in 1 codon;Parent=rna-XM_012373231.1
NW_012160768.1	Gnomon	exon	1074882	1075047	.	+	.	ID=exon-XM_012373231.1-4;Dbxref=GeneID:105675806%2CGenbank:XM_012373231.1;Note=The sequence of the model RefSeq transcript was modified relative to this genomic sequence to represent the inferred CDS: inserted 2 bases in 1 codon%3B deleted 1 base in 1 codon;Parent=rna-XM_012373231.1
NW_012160768.1	Gnomon	exon	984009	985163	.	+	.	ID=exon-XM_012373231.1-1;Dbxref=GeneID:105675806%2CGenbank:XM_012373231.1;Note=The sequence of the model RefSeq transcript was modified relative to this genomic sequence to represent the inferred CDS: inserted 2 bases in 1 codon%3B deleted 1 base in 1 codon;Parent=rna-XM_012373231.1
NW_012160768.1	Gnomon	exon	1011004	1011309	.	+	.	ID=exon-XM_012373231.1-2;Dbxref=GeneID:105675806%2CGenbank:XM_012373231.1;Note=The sequence of the model RefSeq transcript was modified relative to this genomic sequence to represent the inferred CDS: inserted 2 bases in 1 codon%3B deleted 1 base in 1 codon;Parent=rna-XM_012373231.1
NW_012160768.1	Gnomon	exon	1098674	1098772	.	+	.	ID=exon-XM_012373231.1-9;Dbxref=GeneID:105675806%2CGenbank:XM_012373231.1;Note=The sequence of the model RefSeq transcript was modified relative to this genomic sequence to represent the inferred CDS: inserted 2 bases in 1 codon%3B deleted 1 base in 1 codon;Parent=rna-XM_012373231.1
NW_012160768.1	Gnomon	exon	1096454	1096539	.	+	.	ID=exon-XM_012373231.1-7;Dbxref=GeneID:105675806%2CGenbank:XM_012373231.1;Note=The sequence of the model RefSeq transcript was modified relative to this genomic sequence to represent the inferred CDS: inserted 2 bases in 1 codon%3B deleted 1 base in 1 codon;Parent=rna-XM_012373231.1
NW_012160768.1	Gnomon	exon	1096922	1097255	.	+	.	ID=exon-XM_012373231.1-8;Dbxref=GeneID:105675806%2CGenbank:XM_012373231.1;Note=The sequence of the model RefSeq transcript was modified relative to this genomic sequence to represent the inferred CDS: inserted 2 bases in 1 codon%3B deleted 1 base in 1 codon;Parent=rna-XM_012373231.1
NW_012160768.1	Gnomon	mRNA	206507	240957	.	+	.	Name=XM_012373016.1;ID=rna-XM_012373016.1;Dbxref=GeneID:105675695%2CGenbank:XM_012373016.1;Parent=gene-LOC105675695
NW_012160768.1	Gnomon	exon	703128	703925	.	+	.	ID=exon-XM_012373205.1-1;Dbxref=GeneID:105675790%2CGenbank:XM_012373205.1;Parent=rna-XM_012373205.1
NW_012160768.1	Gnomon	exon	704349	704722	.	+	.	ID=exon-XM_012373205.1-2;Dbxref=GeneID:105675790%2CGenbank:XM_012373205.1;Parent=rna-XM_012373205.1
NW_012160768.1	Gnomon	exon	736848	737142	.	+	.	ID=exon-XM_012373205.1-3;Dbxref=GeneID:105675790%2CGenbank:XM_012373205.1;Parent=rna-XM_012373205.1
NW_012160768.1	Gnomon	exon	737680	738146	.	+	.	ID=exon-XM_012373205.1-4;Dbxref=GeneID:105675790%2CGenbank:XM_012373205.1;Parent=rna-XM_012373205.1
NW_012160768.1	Gnomon	exon	741261	741529	.	+	.	ID=exon-XM_012373205.1-5;Dbxref=GeneID:105675790%2CGenbank:XM_012373205.1;Parent=rna-XM_012373205.1
NW_012160768.1	Gnomon	exon	741846	742035	.	+	.	ID=exon-XM_012373205.1-6;Dbxref=GeneID:105675790%2CGenbank:XM_012373205.1;Parent=rna-XM_012373205.1
NW_012160768.1	Gnomon	exon	747715	751467	.	+	.	ID=exon-XM_012373205.1-7;Dbxref=GeneID:105675790%2CGenbank:XM_012373205.1;Parent=rna-XM_012373205.1
NW_012160768.1	Gnomon	exon	308977	309183	.	+	.	ID=exon-XM_012373153.1-6;Dbxref=GeneID:105675765%2CGenbank:XM_012373153.1;Parent=rna-XM_012373153.1
NW_012160768.1	Gnomon	exon	309265	309447	.	+	.	ID=exon-XM_012373153.1-7;Dbxref=GeneID:105675765%2CGenbank:XM_012373153.1;Parent=rna-XM_012373153.1
NW_012160768.1	Gnomon	exon	308477	308570	.	+	.	ID=exon-XM_012373153.1-4;Dbxref=GeneID:105675765%2CGenbank:XM_012373153.1;Parent=rna-XM_012373153.1
NW_012160768.1	Gnomon	exon	308661	308911	.	+	.	ID=exon-XM_012373153.1-5;Dbxref=GeneID:105675765%2CGenbank:XM_012373153.1;Parent=rna-XM_012373153.1
NW_012160768.1	Gnomon	exon	307851	307944	.	+	.	ID=exon-XM_012373153.1-2;Dbxref=GeneID:105675765%2CGenbank:XM_012373153.1;Parent=rna-XM_012373153.1
NW_012160768.1	Gnomon	exon	308025	308390	.	+	.	ID=exon-XM_012373153.1-3;Dbxref=GeneID:105675765%2CGenbank:XM_012373153.1;Parent=rna-XM_012373153.1
NW_012160768.1	Gnomon	exon	307269	307496	.	+	.	ID=exon-XM_012373153.1-1;Dbxref=GeneID:105675765%2CGenbank:XM_012373153.1;Parent=rna-XM_012373153.1
NW_012160768.1	Gnomon	exon	309518	311517	.	+	.	ID=exon-XM_012373153.1-8;Dbxref=GeneID:105675765%2CGenbank:XM_012373153.1;Parent=rna-XM_012373153.1
NW_012160768.1	Gnomon	exon	1437965	1438426	.	-	.	ID=exon-XM_012372972.1-4;Dbxref=GeneID:105675679%2CGenbank:XM_012372972.1;Parent=rna-XM_012372972.1
NW_012160768.1	Gnomon	exon	1437248	1437437	.	-	.	ID=exon-XM_012372972.1-5;Dbxref=GeneID:105675679%2CGenbank:XM_012372972.1;Parent=rna-XM_012372972.1
NW_012160768.1	Gnomon	exon	1439403	1439571	.	-	.	ID=exon-XM_012372972.1-2;Dbxref=GeneID:105675679%2CGenbank:XM_012372972.1;Parent=rna-XM_012372972.1
NW_012160768.1	Gnomon	exon	1438635	1439122	.	-	.	ID=exon-XM_012372972.1-3;Dbxref=GeneID:105675679%2CGenbank:XM_012372972.1;Parent=rna-XM_012372972.1
NW_012160768.1	Gnomon	exon	1435755	1436128	.	-	.	ID=exon-XM_012372972.1-8;Dbxref=GeneID:105675679%2CGenbank:XM_012372972.1;Parent=rna-XM_012372972.1
NW_012160768.1	Gnomon	exon	1435331	1435605	.	-	.	ID=exon-XM_012372972.1-9;Dbxref=GeneID:105675679%2CGenbank:XM_012372972.1;Parent=rna-XM_012372972.1
NW_012160768.1	Gnomon	exon	1436630	1436777	.	-	.	ID=exon-XM_012372972.1-6;Dbxref=GeneID:105675679%2CGenbank:XM_012372972.1;Parent=rna-XM_012372972.1
NW_012160768.1	Gnomon	exon	1436302	1436383	.	-	.	ID=exon-XM_012372972.1-7;Dbxref=GeneID:105675679%2CGenbank:XM_012372972.1;Parent=rna-XM_012372972.1
NW_012160768.1	Gnomon	exon	1440365	1440442	.	-	.	ID=exon-XM_012372972.1-1;Dbxref=GeneID:105675679%2CGenbank:XM_012372972.1;Parent=rna-XM_012372972.1
NW_012160768.1	Gnomon	mRNA	206506	240957	.	+	.	Name=XM_012373015.1;ID=rna-XM_012373015.1;Dbxref=GeneID:105675695%2CGenbank:XM_012373015.1;Parent=gene-LOC105675695
NW_012160768.1	Gnomon	CDS	204560	205869	.	-	0	Name=XP_012228454.1;ID=cds-XP_012228454.1;Dbxref=GeneID:105675700%2CGenbank:XP_012228454.1;Parent=rna-XM_012373031.1
NW_012160768.1	Gnomon	CDS	204377	204497	.	-	0	Name=XP_012228454.1;ID=cds-XP_012228454.1;Dbxref=GeneID:105675700%2CGenbank:XP_012228454.1;Parent=rna-XM_012373031.1
NW_012160768.1	Gnomon	exon	1830717	1830938	.	-	.	ID=exon-XM_012373056.1-1;Dbxref=GeneID:105675715%2CGenbank:XM_012373056.1;Parent=rna-XM_012373056.1
NW_012160768.1	Gnomon	exon	1830040	1830468	.	-	.	ID=exon-XM_012373056.1-2;Dbxref=GeneID:105675715%2CGenbank:XM_012373056.1;Parent=rna-XM_012373056.1
NW_012160768.1	Gnomon	mRNA	206505	240957	.	+	.	Name=XM_012373014.1;ID=rna-XM_012373014.1;Dbxref=GeneID:105675695%2CGenbank:XM_012373014.1;Parent=gene-LOC105675695
NW_012160768.1	Gnomon	CDS	204560	205869	.	-	0	Name=XP_012228455.1;ID=cds-XP_012228455.1;Dbxref=GeneID:105675700%2CGenbank:XP_012228455.1;Parent=rna-XM_012373032.1
NW_012160768.1	Gnomon	CDS	204377	204497	.	-	0	Name=XP_012228455.1;ID=cds-XP_012228455.1;Dbxref=GeneID:105675700%2CGenbank:XP_012228455.1;Parent=rna-XM_012373032.1
NW_012160768.1	Gnomon	exon	1451891	1452876	.	-	.	ID=exon-XM_012372995.1-10;Dbxref=GeneID:105675685%2CGenbank:XM_012372995.1;Parent=rna-XM_012372995.1
NW_012160768.1	Gnomon	exon	1689700	1689895	.	+	.	ID=exon-XM_012373080.1-3;Dbxref=GeneID:105675728%2CGenbank:XM_012373080.1;Parent=rna-XM_012373080.1
NW_012160768.1	Gnomon	exon	1690000	1690127	.	+	.	ID=exon-XM_012373080.1-4;Dbxref=GeneID:105675728%2CGenbank:XM_012373080.1;Parent=rna-XM_012373080.1
NW_012160768.1	Gnomon	exon	1690248	1690433	.	+	.	ID=exon-XM_012373080.1-5;Dbxref=GeneID:105675728%2CGenbank:XM_012373080.1;Parent=rna-XM_012373080.1
NW_012160768.1	Gnomon	exon	1690552	1690721	.	+	.	ID=exon-XM_012373080.1-6;Dbxref=GeneID:105675728%2CGenbank:XM_012373080.1;Parent=rna-XM_012373080.1
NW_012160768.1	Gnomon	exon	1689001	1689247	.	+	.	ID=exon-XM_012373080.1-1;Dbxref=GeneID:105675728%2CGenbank:XM_012373080.1;Parent=rna-XM_012373080.1
NW_012160768.1	Gnomon	exon	1689340	1689583	.	+	.	ID=exon-XM_012373080.1-2;Dbxref=GeneID:105675728%2CGenbank:XM_012373080.1;Parent=rna-XM_012373080.1
NW_012160768.1	Gnomon	exon	1690895	1691150	.	+	.	ID=exon-XM_012373080.1-7;Dbxref=GeneID:105675728%2CGenbank:XM_012373080.1;Parent=rna-XM_012373080.1
NW_012160768.1	Gnomon	exon	387008	387315	.	+	.	ID=exon-XM_012373237.1-14;Dbxref=GeneID:105675810%2CGenbank:XM_012373237.1;Parent=rna-XM_012373237.1
NW_012160768.1	Gnomon	exon	387582	387780	.	+	.	ID=exon-XM_012373237.1-15;Dbxref=GeneID:105675810%2CGenbank:XM_012373237.1;Parent=rna-XM_012373237.1
NW_012160768.1	Gnomon	exon	388164	389902	.	+	.	ID=exon-XM_012373237.1-16;Dbxref=GeneID:105675810%2CGenbank:XM_012373237.1;Parent=rna-XM_012373237.1
NW_012160768.1	Gnomon	exon	382902	382943	.	+	.	ID=exon-XM_012373237.1-10;Dbxref=GeneID:105675810%2CGenbank:XM_012373237.1;Parent=rna-XM_012373237.1
NW_012160768.1	Gnomon	exon	383133	383326	.	+	.	ID=exon-XM_012373237.1-11;Dbxref=GeneID:105675810%2CGenbank:XM_012373237.1;Parent=rna-XM_012373237.1
NW_012160768.1	Gnomon	exon	385651	385876	.	+	.	ID=exon-XM_012373237.1-12;Dbxref=GeneID:105675810%2CGenbank:XM_012373237.1;Parent=rna-XM_012373237.1
NW_012160768.1	Gnomon	exon	386705	386834	.	+	.	ID=exon-XM_012373237.1-13;Dbxref=GeneID:105675810%2CGenbank:XM_012373237.1;Parent=rna-XM_012373237.1
NW_012160768.1	Gnomon	CDS	434694	434725	.	-	0	Name=XP_012228550.1;ID=cds-XP_012228550.1;Dbxref=GeneID:105675753%2CGenbank:XP_012228550.1;Parent=rna-XM_012373127.1
NW_012160768.1	Gnomon	CDS	434007	434086	.	-	0	Name=XP_012228550.1;ID=cds-XP_012228550.1;Dbxref=GeneID:105675753%2CGenbank:XP_012228550.1;Parent=rna-XM_012373127.1
NW_012160768.1	Gnomon	CDS	433709	433915	.	-	0	Name=XP_012228550.1;ID=cds-XP_012228550.1;Dbxref=GeneID:105675753%2CGenbank:XP_012228550.1;Parent=rna-XM_012373127.1
NW_012160768.1	Gnomon	CDS	432729	433061	.	-	0	Name=XP_012228550.1;ID=cds-XP_012228550.1;Dbxref=GeneID:105675753%2CGenbank:XP_012228550.1;Parent=rna-XM_012373127.1
NW_012160768.1	Gnomon	CDS	432368	432485	.	-	0	Name=XP_012228550.1;ID=cds-XP_012228550.1;Dbxref=GeneID:105675753%2CGenbank:XP_012228550.1;Parent=rna-XM_012373127.1
NW_012160768.1	Gnomon	CDS	432104	432290	.	-	0	Name=XP_012228550.1;ID=cds-XP_012228550.1;Dbxref=GeneID:105675753%2CGenbank:XP_012228550.1;Parent=rna-XM_012373127.1
NW_012160768.1	Gnomon	CDS	431820	432023	.	-	0	Name=XP_012228550.1;ID=cds-XP_012228550.1;Dbxref=GeneID:105675753%2CGenbank:XP_012228550.1;Parent=rna-XM_012373127.1
NW_012160768.1	Gnomon	mRNA	895062	898071	.	-	.	Name=XM_012373159.1;ID=rna-XM_012373159.1;Dbxref=GeneID:105675767%2CGenbank:XM_012373159.1;Parent=gene-LOC105675767
NW_012160768.1	Gnomon	exon	1595284	1596169	.	-	.	ID=exon-XM_012373005.1-6;Dbxref=GeneID:105675691%2CGenbank:XM_012373005.1;Parent=rna-XM_012373005.1
NW_012160768.1	Gnomon	exon	1593630	1593811	.	-	.	ID=exon-XM_012373005.1-7;Dbxref=GeneID:105675691%2CGenbank:XM_012373005.1;Parent=rna-XM_012373005.1
NW_012160768.1	Gnomon	exon	1557316	1557388	.	-	.	ID=exon-XM_012373005.1-8;Dbxref=GeneID:105675691%2CGenbank:XM_012373005.1;Parent=rna-XM_012373005.1
NW_012160768.1	Gnomon	exon	1508443	1508630	.	-	.	ID=exon-XM_012373005.1-9;Dbxref=GeneID:105675691%2CGenbank:XM_012373005.1;Parent=rna-XM_012373005.1
NW_012160768.1	Gnomon	exon	1626534	1628162	.	-	.	ID=exon-XM_012373005.1-2;Dbxref=GeneID:105675691%2CGenbank:XM_012373005.1;Parent=rna-XM_012373005.1
NW_012160768.1	Gnomon	exon	1622303	1622359	.	-	.	ID=exon-XM_012373005.1-3;Dbxref=GeneID:105675691%2CGenbank:XM_012373005.1;Parent=rna-XM_012373005.1
NW_012160768.1	Gnomon	exon	1617975	1618051	.	-	.	ID=exon-XM_012373005.1-4;Dbxref=GeneID:105675691%2CGenbank:XM_012373005.1;Parent=rna-XM_012373005.1
NW_012160768.1	Gnomon	exon	1602950	1603131	.	-	.	ID=exon-XM_012373005.1-5;Dbxref=GeneID:105675691%2CGenbank:XM_012373005.1;Parent=rna-XM_012373005.1
NW_012160768.1	Gnomon	exon	1630574	1631236	.	-	.	ID=exon-XM_012373005.1-1;Dbxref=GeneID:105675691%2CGenbank:XM_012373005.1;Parent=rna-XM_012373005.1
NW_012160768.1	Gnomon	exon	422515	422925	.	+	.	ID=exon-XM_012373129.1-3;Dbxref=GeneID:105675755%2CGenbank:XM_012373129.1;Parent=rna-XM_012373129.1
NW_012160768.1	Gnomon	exon	423009	423353	.	+	.	ID=exon-XM_012373129.1-4;Dbxref=GeneID:105675755%2CGenbank:XM_012373129.1;Parent=rna-XM_012373129.1
NW_012160768.1	Gnomon	exon	423598	423841	.	+	.	ID=exon-XM_012373129.1-5;Dbxref=GeneID:105675755%2CGenbank:XM_012373129.1;Parent=rna-XM_012373129.1
NW_012160768.1	Gnomon	exon	421589	421684	.	+	.	ID=exon-XM_012373129.1-1;Dbxref=GeneID:105675755%2CGenbank:XM_012373129.1;Parent=rna-XM_012373129.1
NW_012160768.1	Gnomon	exon	422288	422381	.	+	.	ID=exon-XM_012373129.1-2;Dbxref=GeneID:105675755%2CGenbank:XM_012373129.1;Parent=rna-XM_012373129.1
NW_012160768.1	Gnomon	CDS	275264	275297	.	-	0	Name=XP_012228457.1;ID=cds-XP_012228457.1;Dbxref=GeneID:105675701%2CGenbank:XP_012228457.1;Parent=rna-XM_012373034.1
NW_012160768.1	Gnomon	CDS	274775	274879	.	-	0	Name=XP_012228457.1;ID=cds-XP_012228457.1;Dbxref=GeneID:105675701%2CGenbank:XP_012228457.1;Parent=rna-XM_012373034.1
NW_012160768.1	Gnomon	CDS	274117	274288	.	-	0	Name=XP_012228457.1;ID=cds-XP_012228457.1;Dbxref=GeneID:105675701%2CGenbank:XP_012228457.1;Parent=rna-XM_012373034.1
NW_012160768.1	Gnomon	CDS	273822	274023	.	-	0	Name=XP_012228457.1;ID=cds-XP_012228457.1;Dbxref=GeneID:105675701%2CGenbank:XP_012228457.1;Parent=rna-XM_012373034.1
NW_012160768.1	Gnomon	CDS	273417	273695	.	-	0	Name=XP_012228457.1;ID=cds-XP_012228457.1;Dbxref=GeneID:105675701%2CGenbank:XP_012228457.1;Parent=rna-XM_012373034.1
NW_012160768.1	Gnomon	CDS	273117	273349	.	-	0	Name=XP_012228457.1;ID=cds-XP_012228457.1;Dbxref=GeneID:105675701%2CGenbank:XP_012228457.1;Parent=rna-XM_012373034.1
NW_012160768.1	Gnomon	CDS	272832	273027	.	-	0	Name=XP_012228457.1;ID=cds-XP_012228457.1;Dbxref=GeneID:105675701%2CGenbank:XP_012228457.1;Parent=rna-XM_012373034.1
NW_012160768.1	Gnomon	mRNA	206506	240957	.	+	.	Name=XM_012373012.1;ID=rna-XM_012373012.1;Dbxref=GeneID:105675695%2CGenbank:XM_012373012.1;Parent=gene-LOC105675695
NW_012160768.1	Gnomon	mRNA	895062	898061	.	-	.	Name=XM_012373158.1;ID=rna-XM_012373158.1;Dbxref=GeneID:105675767%2CGenbank:XM_012373158.1;Parent=gene-LOC105675767
NW_012160768.1	Gnomon	CDS	429547	429686	.	+	0	Name=XP_012228551.1;ID=cds-XP_012228551.1;Dbxref=GeneID:105675754%2CGenbank:XP_012228551.1;Parent=rna-XM_012373128.1
NW_012160768.1	Gnomon	CDS	429776	430379	.	+	0	Name=XP_012228551.1;ID=cds-XP_012228551.1;Dbxref=GeneID:105675754%2CGenbank:XP_012228551.1;Parent=rna-XM_012373128.1
NW_012160768.1	Gnomon	CDS	430451	430780	.	+	0	Name=XP_012228551.1;ID=cds-XP_012228551.1;Dbxref=GeneID:105675754%2CGenbank:XP_012228551.1;Parent=rna-XM_012373128.1
NW_012160768.1	Gnomon	CDS	786835	786912	.	+	0	Name=XP_012228606.1;ID=cds-XP_012228606.1;Dbxref=GeneID:105675780%2CGenbank:XP_012228606.1;Parent=rna-XM_012373183.1
NW_012160768.1	Gnomon	CDS	787000	787130	.	+	0	Name=XP_012228606.1;ID=cds-XP_012228606.1;Dbxref=GeneID:105675780%2CGenbank:XP_012228606.1;Parent=rna-XM_012373183.1
NW_012160768.1	Gnomon	CDS	787190	787289	.	+	0	Name=XP_012228606.1;ID=cds-XP_012228606.1;Dbxref=GeneID:105675780%2CGenbank:XP_012228606.1;Parent=rna-XM_012373183.1
NW_012160768.1	Gnomon	CDS	787361	787453	.	+	0	Name=XP_012228606.1;ID=cds-XP_012228606.1;Dbxref=GeneID:105675780%2CGenbank:XP_012228606.1;Parent=rna-XM_012373183.1
NW_012160768.1	Gnomon	CDS	787519	787700	.	+	0	Name=XP_012228606.1;ID=cds-XP_012228606.1;Dbxref=GeneID:105675780%2CGenbank:XP_012228606.1;Parent=rna-XM_012373183.1
NW_012160768.1	Gnomon	CDS	787770	787869	.	+	0	Name=XP_012228606.1;ID=cds-XP_012228606.1;Dbxref=GeneID:105675780%2CGenbank:XP_012228606.1;Parent=rna-XM_012373183.1
NW_012160768.1	Gnomon	CDS	787936	788028	.	+	0	Name=XP_012228606.1;ID=cds-XP_012228606.1;Dbxref=GeneID:105675780%2CGenbank:XP_012228606.1;Parent=rna-XM_012373183.1
NW_012160768.1	Gnomon	CDS	788107	788236	.	+	0	Name=XP_012228606.1;ID=cds-XP_012228606.1;Dbxref=GeneID:105675780%2CGenbank:XP_012228606.1;Parent=rna-XM_012373183.1
NW_012160768.1	Gnomon	CDS	788321	788889	.	+	0	Name=XP_012228606.1;ID=cds-XP_012228606.1;Dbxref=GeneID:105675780%2CGenbank:XP_012228606.1;Parent=rna-XM_012373183.1
NW_012160768.1	Gnomon	CDS	788970	789720	.	+	0	Name=XP_012228606.1;ID=cds-XP_012228606.1;Dbxref=GeneID:105675780%2CGenbank:XP_012228606.1;Parent=rna-XM_012373183.1
NW_012160768.1	Gnomon	CDS	789789	789948	.	+	0	Name=XP_012228606.1;ID=cds-XP_012228606.1;Dbxref=GeneID:105675780%2CGenbank:XP_012228606.1;Parent=rna-XM_012373183.1
NW_012160768.1	Gnomon	CDS	790029	790155	.	+	0	Name=XP_012228606.1;ID=cds-XP_012228606.1;Dbxref=GeneID:105675780%2CGenbank:XP_012228606.1;Parent=rna-XM_012373183.1
NW_012160768.1	Gnomon	CDS	790230	790463	.	+	0	Name=XP_012228606.1;ID=cds-XP_012228606.1;Dbxref=GeneID:105675780%2CGenbank:XP_012228606.1;Parent=rna-XM_012373183.1
NW_012160768.1	Gnomon	CDS	790544	790615	.	+	0	Name=XP_012228606.1;ID=cds-XP_012228606.1;Dbxref=GeneID:105675780%2CGenbank:XP_012228606.1;Parent=rna-XM_012373183.1
NW_012160768.1	Gnomon	CDS	249671	249805	.	+	0	Name=XP_012228450.1;ID=cds-XP_012228450.1;Dbxref=GeneID:105675698%2CGenbank:XP_012228450.1;Parent=rna-XM_012373027.1
NW_012160768.1	Gnomon	CDS	258545	258668	.	+	0	Name=XP_012228450.1;ID=cds-XP_012228450.1;Dbxref=GeneID:105675698%2CGenbank:XP_012228450.1;Parent=rna-XM_012373027.1
NW_012160768.1	Gnomon	CDS	260213	260320	.	+	0	Name=XP_012228450.1;ID=cds-XP_012228450.1;Dbxref=GeneID:105675698%2CGenbank:XP_012228450.1;Parent=rna-XM_012373027.1
NW_012160768.1	Gnomon	CDS	261773	261927	.	+	0	Name=XP_012228450.1;ID=cds-XP_012228450.1;Dbxref=GeneID:105675698%2CGenbank:XP_012228450.1;Parent=rna-XM_012373027.1
NW_012160768.1	Gnomon	CDS	262409	262711	.	+	0	Name=XP_012228450.1;ID=cds-XP_012228450.1;Dbxref=GeneID:105675698%2CGenbank:XP_012228450.1;Parent=rna-XM_012373027.1
NW_012160768.1	Gnomon	CDS	262862	263012	.	+	0	Name=XP_012228450.1;ID=cds-XP_012228450.1;Dbxref=GeneID:105675698%2CGenbank:XP_012228450.1;Parent=rna-XM_012373027.1
NW_012160768.1	Gnomon	CDS	263124	263260	.	+	0	Name=XP_012228450.1;ID=cds-XP_012228450.1;Dbxref=GeneID:105675698%2CGenbank:XP_012228450.1;Parent=rna-XM_012373027.1
NW_012160768.1	Gnomon	CDS	263371	263691	.	+	0	Name=XP_012228450.1;ID=cds-XP_012228450.1;Dbxref=GeneID:105675698%2CGenbank:XP_012228450.1;Parent=rna-XM_012373027.1
NW_012160768.1	Gnomon	CDS	263803	263995	.	+	0	Name=XP_012228450.1;ID=cds-XP_012228450.1;Dbxref=GeneID:105675698%2CGenbank:XP_012228450.1;Parent=rna-XM_012373027.1
NW_012160768.1	Gnomon	CDS	266910	267049	.	+	0	Name=XP_012228450.1;ID=cds-XP_012228450.1;Dbxref=GeneID:105675698%2CGenbank:XP_012228450.1;Parent=rna-XM_012373027.1
NW_012160768.1	Gnomon	exon	429776	430379	.	+	.	ID=exon-XM_012373128.1-2;Dbxref=GeneID:105675754%2CGenbank:XM_012373128.1;Parent=rna-XM_012373128.1
NW_012160768.1	Gnomon	exon	430451	430864	.	+	.	ID=exon-XM_012373128.1-3;Dbxref=GeneID:105675754%2CGenbank:XM_012373128.1;Parent=rna-XM_012373128.1
NW_012160768.1	Gnomon	exon	429462	429686	.	+	.	ID=exon-XM_012373128.1-1;Dbxref=GeneID:105675754%2CGenbank:XM_012373128.1;Parent=rna-XM_012373128.1
NW_012160768.1	Gnomon	exon	138941	138948	.	-	.	ID=exon-XM_012372947.1-4;Dbxref=GeneID:105675664%2CGenbank:XM_012372947.1;Parent=rna-XM_012372947.1
NW_012160768.1	Gnomon	exon	146752	146884	.	-	.	ID=exon-XM_012372947.1-2;Dbxref=GeneID:105675664%2CGenbank:XM_012372947.1;Parent=rna-XM_012372947.1
NW_012160768.1	Gnomon	exon	139215	139332	.	-	.	ID=exon-XM_012372947.1-3;Dbxref=GeneID:105675664%2CGenbank:XM_012372947.1;Parent=rna-XM_012372947.1
NW_012160768.1	Gnomon	exon	150925	151016	.	-	.	ID=exon-XM_012372947.1-1;Dbxref=GeneID:105675664%2CGenbank:XM_012372947.1;Parent=rna-XM_012372947.1
NW_012160768.1	Gnomon	mRNA	654357	658381	.	+	.	Name=XM_012373011.1;ID=rna-XM_012373011.1;Dbxref=GeneID:105675694%2CGenbank:XM_012373011.1;Parent=gene-LOC105675694
NW_012160768.1	Gnomon	exon	1687740	1687827	.	+	.	ID=exon-XM_012373081.1-1;Dbxref=GeneID:105675728%2CGenbank:XM_012373081.1;Parent=rna-XM_012373081.1
NW_012160768.1	Gnomon	exon	1689700	1689895	.	+	.	ID=exon-XM_012373081.1-4;Dbxref=GeneID:105675728%2CGenbank:XM_012373081.1;Parent=rna-XM_012373081.1
NW_012160768.1	Gnomon	exon	1690000	1690127	.	+	.	ID=exon-XM_012373081.1-5;Dbxref=GeneID:105675728%2CGenbank:XM_012373081.1;Parent=rna-XM_012373081.1
NW_012160768.1	Gnomon	mRNA	895062	898070	.	-	.	Name=XM_012373157.1;ID=rna-XM_012373157.1;Dbxref=GeneID:105675767%2CGenbank:XM_012373157.1;Parent=gene-LOC105675767
NW_012160768.1	Gnomon	exon	1688934	1688992	.	+	.	ID=exon-XM_012373081.1-2;Dbxref=GeneID:105675728%2CGenbank:XM_012373081.1;Parent=rna-XM_012373081.1
NW_012160768.1	Gnomon	exon	1689340	1689583	.	+	.	ID=exon-XM_012373081.1-3;Dbxref=GeneID:105675728%2CGenbank:XM_012373081.1;Parent=rna-XM_012373081.1
NW_012160768.1	Gnomon	exon	1690895	1691150	.	+	.	ID=exon-XM_012373081.1-8;Dbxref=GeneID:105675728%2CGenbank:XM_012373081.1;Parent=rna-XM_012373081.1
NW_012160768.1	Gnomon	exon	1690248	1690433	.	+	.	ID=exon-XM_012373081.1-6;Dbxref=GeneID:105675728%2CGenbank:XM_012373081.1;Parent=rna-XM_012373081.1
NW_012160768.1	Gnomon	exon	1690552	1690721	.	+	.	ID=exon-XM_012373081.1-7;Dbxref=GeneID:105675728%2CGenbank:XM_012373081.1;Parent=rna-XM_012373081.1
NW_012160768.1	Gnomon	CDS	1884798	1884870	.	+	0	Name=XP_012228596.1;ID=cds-XP_012228596.1;Dbxref=GeneID:105675774%2CGenbank:XP_012228596.1;Parent=rna-XM_012373173.1
NW_012160768.1	Gnomon	CDS	1905444	1905752	.	+	0	Name=XP_012228596.1;ID=cds-XP_012228596.1;Dbxref=GeneID:105675774%2CGenbank:XP_012228596.1;Parent=rna-XM_012373173.1
NW_012160768.1	Gnomon	CDS	1959398	1959551	.	+	0	Name=XP_012228596.1;ID=cds-XP_012228596.1;Dbxref=GeneID:105675774%2CGenbank:XP_012228596.1;Parent=rna-XM_012373173.1
NW_012160768.1	Gnomon	CDS	1963348	1963478	.	+	0	Name=XP_012228596.1;ID=cds-XP_012228596.1;Dbxref=GeneID:105675774%2CGenbank:XP_012228596.1;Parent=rna-XM_012373173.1
NW_012160768.1	Gnomon	CDS	1964132	1964398	.	+	0	Name=XP_012228596.1;ID=cds-XP_012228596.1;Dbxref=GeneID:105675774%2CGenbank:XP_012228596.1;Parent=rna-XM_012373173.1
NW_012160768.1	Gnomon	CDS	1966184	1966464	.	+	0	Name=XP_012228596.1;ID=cds-XP_012228596.1;Dbxref=GeneID:105675774%2CGenbank:XP_012228596.1;Parent=rna-XM_012373173.1
NW_012160768.1	Gnomon	CDS	1967448	1967960	.	+	0	Name=XP_012228596.1;ID=cds-XP_012228596.1;Dbxref=GeneID:105675774%2CGenbank:XP_012228596.1;Parent=rna-XM_012373173.1
NW_012160768.1	Gnomon	CDS	1969033	1969263	.	+	0	Name=XP_012228596.1;ID=cds-XP_012228596.1;Dbxref=GeneID:105675774%2CGenbank:XP_012228596.1;Parent=rna-XM_012373173.1
NW_012160768.1	Gnomon	CDS	1969684	1970022	.	+	0	Name=XP_012228596.1;ID=cds-XP_012228596.1;Dbxref=GeneID:105675774%2CGenbank:XP_012228596.1;Parent=rna-XM_012373173.1
NW_012160768.1	Gnomon	CDS	1970118	1971906	.	+	0	Name=XP_012228596.1;ID=cds-XP_012228596.1;Dbxref=GeneID:105675774%2CGenbank:XP_012228596.1;Parent=rna-XM_012373173.1
NW_012160768.1	Gnomon	CDS	1972155	1972333	.	+	0	Name=XP_012228596.1;ID=cds-XP_012228596.1;Dbxref=GeneID:105675774%2CGenbank:XP_012228596.1;Parent=rna-XM_012373173.1
NW_012160768.1	Gnomon	CDS	249671	249805	.	+	0	Name=XP_012228451.1;ID=cds-XP_012228451.1;Dbxref=GeneID:105675698%2CGenbank:XP_012228451.1;Parent=rna-XM_012373028.1
NW_012160768.1	Gnomon	CDS	258545	258668	.	+	0	Name=XP_012228451.1;ID=cds-XP_012228451.1;Dbxref=GeneID:105675698%2CGenbank:XP_012228451.1;Parent=rna-XM_012373028.1
NW_012160768.1	Gnomon	CDS	260213	260320	.	+	0	Name=XP_012228451.1;ID=cds-XP_012228451.1;Dbxref=GeneID:105675698%2CGenbank:XP_012228451.1;Parent=rna-XM_012373028.1
NW_012160768.1	Gnomon	CDS	261773	261927	.	+	0	Name=XP_012228451.1;ID=cds-XP_012228451.1;Dbxref=GeneID:105675698%2CGenbank:XP_012228451.1;Parent=rna-XM_012373028.1
NW_012160768.1	Gnomon	CDS	262409	262711	.	+	0	Name=XP_012228451.1;ID=cds-XP_012228451.1;Dbxref=GeneID:105675698%2CGenbank:XP_012228451.1;Parent=rna-XM_012373028.1
NW_012160768.1	Gnomon	CDS	262862	263012	.	+	0	Name=XP_012228451.1;ID=cds-XP_012228451.1;Dbxref=GeneID:105675698%2CGenbank:XP_012228451.1;Parent=rna-XM_012373028.1
NW_012160768.1	Gnomon	CDS	263124	263260	.	+	0	Name=XP_012228451.1;ID=cds-XP_012228451.1;Dbxref=GeneID:105675698%2CGenbank:XP_012228451.1;Parent=rna-XM_012373028.1
NW_012160768.1	Gnomon	CDS	263371	263691	.	+	0	Name=XP_012228451.1;ID=cds-XP_012228451.1;Dbxref=GeneID:105675698%2CGenbank:XP_012228451.1;Parent=rna-XM_012373028.1
NW_012160768.1	Gnomon	CDS	263803	263995	.	+	0	Name=XP_012228451.1;ID=cds-XP_012228451.1;Dbxref=GeneID:105675698%2CGenbank:XP_012228451.1;Parent=rna-XM_012373028.1
NW_012160768.1	Gnomon	CDS	266586	266623	.	+	0	Name=XP_012228451.1;ID=cds-XP_012228451.1;Dbxref=GeneID:105675698%2CGenbank:XP_012228451.1;Parent=rna-XM_012373028.1
NW_012160768.1	Gnomon	mRNA	1749889	1752545	.	+	.	Name=XM_012373010.1;ID=rna-XM_012373010.1;Dbxref=GeneID:105675693%2CGenbank:XM_012373010.1;Parent=gene-LOC105675693
NW_012160768.1	Gnomon	mRNA	895062	898070	.	-	.	Name=XM_012373156.1;ID=rna-XM_012373156.1;Dbxref=GeneID:105675767%2CGenbank:XM_012373156.1;Parent=gene-LOC105675767
NW_012160768.1	Gnomon	exon	611425	611508	.	+	.	ID=exon-XM_012373110.1-20;Dbxref=GeneID:105675747%2CGenbank:XM_012373110.1;Parent=rna-XM_012373110.1
NW_012160768.1	Gnomon	exon	614358	614474	.	+	.	ID=exon-XM_012373110.1-21;Dbxref=GeneID:105675747%2CGenbank:XM_012373110.1;Parent=rna-XM_012373110.1
NW_012160768.1	Gnomon	exon	614678	614743	.	+	.	ID=exon-XM_012373110.1-22;Dbxref=GeneID:105675747%2CGenbank:XM_012373110.1;Parent=rna-XM_012373110.1
NW_012160768.1	Gnomon	CDS	797246	797295	.	+	0	Name=XP_012228607.1;ID=cds-XP_012228607.1;Dbxref=GeneID:105675781%2CGenbank:XP_012228607.1;Parent=rna-XM_012373184.1
NW_012160768.1	Gnomon	CDS	797445	797577	.	+	0	Name=XP_012228607.1;ID=cds-XP_012228607.1;Dbxref=GeneID:105675781%2CGenbank:XP_012228607.1;Parent=rna-XM_012373184.1
NW_012160768.1	Gnomon	CDS	797745	797871	.	+	0	Name=XP_012228607.1;ID=cds-XP_012228607.1;Dbxref=GeneID:105675781%2CGenbank:XP_012228607.1;Parent=rna-XM_012373184.1
NW_012160768.1	Gnomon	CDS	798067	798228	.	+	0	Name=XP_012228607.1;ID=cds-XP_012228607.1;Dbxref=GeneID:105675781%2CGenbank:XP_012228607.1;Parent=rna-XM_012373184.1
NW_012160768.1	Gnomon	CDS	798484	798575	.	+	0	Name=XP_012228607.1;ID=cds-XP_012228607.1;Dbxref=GeneID:105675781%2CGenbank:XP_012228607.1;Parent=rna-XM_012373184.1
NW_012160768.1	Gnomon	CDS	798739	798927	.	+	0	Name=XP_012228607.1;ID=cds-XP_012228607.1;Dbxref=GeneID:105675781%2CGenbank:XP_012228607.1;Parent=rna-XM_012373184.1
NW_012160768.1	Gnomon	CDS	799362	799544	.	+	0	Name=XP_012228607.1;ID=cds-XP_012228607.1;Dbxref=GeneID:105675781%2CGenbank:XP_012228607.1;Parent=rna-XM_012373184.1
NW_012160768.1	Gnomon	exon	620436	620492	.	+	.	ID=exon-XM_012373110.1-27;Dbxref=GeneID:105675747%2CGenbank:XM_012373110.1;Parent=rna-XM_012373110.1
NW_012160768.1	Gnomon	exon	624417	624628	.	+	.	ID=exon-XM_012373110.1-28;Dbxref=GeneID:105675747%2CGenbank:XM_012373110.1;Parent=rna-XM_012373110.1
NW_012160768.1	Gnomon	exon	624905	625265	.	+	.	ID=exon-XM_012373110.1-29;Dbxref=GeneID:105675747%2CGenbank:XM_012373110.1;Parent=rna-XM_012373110.1
NW_012160768.1	Gnomon	exon	616592	616683	.	+	.	ID=exon-XM_012373110.1-23;Dbxref=GeneID:105675747%2CGenbank:XM_012373110.1;Parent=rna-XM_012373110.1
NW_012160768.1	Gnomon	exon	618323	618804	.	+	.	ID=exon-XM_012373110.1-24;Dbxref=GeneID:105675747%2CGenbank:XM_012373110.1;Parent=rna-XM_012373110.1
NW_012160768.1	Gnomon	exon	619038	619142	.	+	.	ID=exon-XM_012373110.1-25;Dbxref=GeneID:105675747%2CGenbank:XM_012373110.1;Parent=rna-XM_012373110.1
NW_012160768.1	Gnomon	exon	619207	619310	.	+	.	ID=exon-XM_012373110.1-26;Dbxref=GeneID:105675747%2CGenbank:XM_012373110.1;Parent=rna-XM_012373110.1
NW_012160768.1	Gnomon	exon	592945	593004	.	+	.	ID=exon-XM_012373110.1-10;Dbxref=GeneID:105675747%2CGenbank:XM_012373110.1;Parent=rna-XM_012373110.1
NW_012160768.1	Gnomon	exon	593688	593789	.	+	.	ID=exon-XM_012373110.1-11;Dbxref=GeneID:105675747%2CGenbank:XM_012373110.1;Parent=rna-XM_012373110.1
NW_012160768.1	Gnomon	exon	598540	599103	.	+	.	ID=exon-XM_012373110.1-16;Dbxref=GeneID:105675747%2CGenbank:XM_012373110.1;Parent=rna-XM_012373110.1
NW_012160768.1	Gnomon	exon	599285	599630	.	+	.	ID=exon-XM_012373110.1-17;Dbxref=GeneID:105675747%2CGenbank:XM_012373110.1;Parent=rna-XM_012373110.1
NW_012160768.1	Gnomon	exon	600011	600175	.	+	.	ID=exon-XM_012373110.1-18;Dbxref=GeneID:105675747%2CGenbank:XM_012373110.1;Parent=rna-XM_012373110.1
NW_012160768.1	Gnomon	exon	605348	605458	.	+	.	ID=exon-XM_012373110.1-19;Dbxref=GeneID:105675747%2CGenbank:XM_012373110.1;Parent=rna-XM_012373110.1
NW_012160768.1	Gnomon	exon	596370	596582	.	+	.	ID=exon-XM_012373110.1-12;Dbxref=GeneID:105675747%2CGenbank:XM_012373110.1;Parent=rna-XM_012373110.1
NW_012160768.1	Gnomon	exon	596721	597148	.	+	.	ID=exon-XM_012373110.1-13;Dbxref=GeneID:105675747%2CGenbank:XM_012373110.1;Parent=rna-XM_012373110.1
NW_012160768.1	Gnomon	exon	597490	597797	.	+	.	ID=exon-XM_012373110.1-14;Dbxref=GeneID:105675747%2CGenbank:XM_012373110.1;Parent=rna-XM_012373110.1
NW_012160768.1	Gnomon	exon	598159	598335	.	+	.	ID=exon-XM_012373110.1-15;Dbxref=GeneID:105675747%2CGenbank:XM_012373110.1;Parent=rna-XM_012373110.1
NW_012160768.1	Gnomon	CDS	1983603	1984457	.	-	0	Name=XP_012228597.1;ID=cds-XP_012228597.1;Dbxref=GeneID:105675775%2CGenbank:XP_012228597.1;Parent=rna-XM_012373174.1
NW_012160768.1	Gnomon	CDS	1983219	1983487	.	-	0	Name=XP_012228597.1;ID=cds-XP_012228597.1;Dbxref=GeneID:105675775%2CGenbank:XP_012228597.1;Parent=rna-XM_012373174.1
NW_012160768.1	Gnomon	CDS	1982993	1983135	.	-	0	Name=XP_012228597.1;ID=cds-XP_012228597.1;Dbxref=GeneID:105675775%2CGenbank:XP_012228597.1;Parent=rna-XM_012373174.1
NW_012160768.1	Gnomon	CDS	1982640	1982800	.	-	0	Name=XP_012228597.1;ID=cds-XP_012228597.1;Dbxref=GeneID:105675775%2CGenbank:XP_012228597.1;Parent=rna-XM_012373174.1
NW_012160768.1	Gnomon	CDS	1982176	1982541	.	-	0	Name=XP_012228597.1;ID=cds-XP_012228597.1;Dbxref=GeneID:105675775%2CGenbank:XP_012228597.1;Parent=rna-XM_012373174.1
NW_012160768.1	Gnomon	CDS	1981659	1982102	.	-	0	Name=XP_012228597.1;ID=cds-XP_012228597.1;Dbxref=GeneID:105675775%2CGenbank:XP_012228597.1;Parent=rna-XM_012373174.1
NW_012160768.1	Gnomon	exon	627459	627592	.	+	.	ID=exon-XM_012373110.1-30;Dbxref=GeneID:105675747%2CGenbank:XM_012373110.1;Parent=rna-XM_012373110.1
NW_012160768.1	Gnomon	exon	627951	628132	.	+	.	ID=exon-XM_012373110.1-31;Dbxref=GeneID:105675747%2CGenbank:XM_012373110.1;Parent=rna-XM_012373110.1
NW_012160768.1	Gnomon	exon	628819	628851	.	+	.	ID=exon-XM_012373110.1-32;Dbxref=GeneID:105675747%2CGenbank:XM_012373110.1;Parent=rna-XM_012373110.1
NW_012160768.1	Gnomon	exon	630257	630773	.	+	.	ID=exon-XM_012373110.1-33;Dbxref=GeneID:105675747%2CGenbank:XM_012373110.1;Parent=rna-XM_012373110.1
NW_012160768.1	Gnomon	exon	630970	632147	.	+	.	ID=exon-XM_012373110.1-34;Dbxref=GeneID:105675747%2CGenbank:XM_012373110.1;Parent=rna-XM_012373110.1
NW_012160768.1	Gnomon	exon	786385	786537	.	-	.	ID=exon-XM_012373230.1-1;Dbxref=GeneID:105675805%2CGenbank:XM_012373230.1;Parent=rna-XM_012373230.1
NW_012160768.1	Gnomon	exon	786145	786309	.	-	.	ID=exon-XM_012373230.1-2;Dbxref=GeneID:105675805%2CGenbank:XM_012373230.1;Parent=rna-XM_012373230.1
NW_012160768.1	Gnomon	exon	785422	786040	.	-	.	ID=exon-XM_012373230.1-3;Dbxref=GeneID:105675805%2CGenbank:XM_012373230.1;Parent=rna-XM_012373230.1
NW_012160768.1	Gnomon	exon	747715	751467	.	+	.	ID=exon-XM_012373206.1-7;Dbxref=GeneID:105675790%2CGenbank:XM_012373206.1;Parent=rna-XM_012373206.1
NW_012160768.1	Gnomon	exon	741261	741529	.	+	.	ID=exon-XM_012373206.1-5;Dbxref=GeneID:105675790%2CGenbank:XM_012373206.1;Parent=rna-XM_012373206.1
NW_012160768.1	Gnomon	exon	741846	742035	.	+	.	ID=exon-XM_012373206.1-6;Dbxref=GeneID:105675790%2CGenbank:XM_012373206.1;Parent=rna-XM_012373206.1
NW_012160768.1	Gnomon	exon	736848	737142	.	+	.	ID=exon-XM_012373206.1-3;Dbxref=GeneID:105675790%2CGenbank:XM_012373206.1;Parent=rna-XM_012373206.1
NW_012160768.1	Gnomon	exon	737680	738146	.	+	.	ID=exon-XM_012373206.1-4;Dbxref=GeneID:105675790%2CGenbank:XM_012373206.1;Parent=rna-XM_012373206.1
NW_012160768.1	Gnomon	exon	702760	702962	.	+	.	ID=exon-XM_012373206.1-1;Dbxref=GeneID:105675790%2CGenbank:XM_012373206.1;Parent=rna-XM_012373206.1
NW_012160768.1	Gnomon	exon	704349	704722	.	+	.	ID=exon-XM_012373206.1-2;Dbxref=GeneID:105675790%2CGenbank:XM_012373206.1;Parent=rna-XM_012373206.1
NW_012160768.1	Gnomon	exon	307166	307262	.	+	.	ID=exon-XM_012373152.1-1;Dbxref=GeneID:105675765%2CGenbank:XM_012373152.1;Parent=rna-XM_012373152.1
NW_012160768.1	Gnomon	exon	307802	307944	.	+	.	ID=exon-XM_012373152.1-2;Dbxref=GeneID:105675765%2CGenbank:XM_012373152.1;Parent=rna-XM_012373152.1
NW_012160768.1	Gnomon	exon	308025	308390	.	+	.	ID=exon-XM_012373152.1-3;Dbxref=GeneID:105675765%2CGenbank:XM_012373152.1;Parent=rna-XM_012373152.1
NW_012160768.1	Gnomon	exon	308477	308570	.	+	.	ID=exon-XM_012373152.1-4;Dbxref=GeneID:105675765%2CGenbank:XM_012373152.1;Parent=rna-XM_012373152.1
NW_012160768.1	Gnomon	exon	308661	308911	.	+	.	ID=exon-XM_012373152.1-5;Dbxref=GeneID:105675765%2CGenbank:XM_012373152.1;Parent=rna-XM_012373152.1
NW_012160768.1	Gnomon	exon	308977	309183	.	+	.	ID=exon-XM_012373152.1-6;Dbxref=GeneID:105675765%2CGenbank:XM_012373152.1;Parent=rna-XM_012373152.1
NW_012160768.1	Gnomon	exon	309265	309447	.	+	.	ID=exon-XM_012373152.1-7;Dbxref=GeneID:105675765%2CGenbank:XM_012373152.1;Parent=rna-XM_012373152.1
NW_012160768.1	Gnomon	exon	309518	311517	.	+	.	ID=exon-XM_012373152.1-8;Dbxref=GeneID:105675765%2CGenbank:XM_012373152.1;Parent=rna-XM_012373152.1
NW_012160768.1	Gnomon	exon	1440365	1440426	.	-	.	ID=exon-XM_012372971.1-1;Dbxref=GeneID:105675679%2CGenbank:XM_012372971.1;Parent=rna-XM_012372971.1
NW_012160768.1	Gnomon	exon	1438635	1439122	.	-	.	ID=exon-XM_012372971.1-2;Dbxref=GeneID:105675679%2CGenbank:XM_012372971.1;Parent=rna-XM_012372971.1
NW_012160768.1	Gnomon	exon	1435755	1436128	.	-	.	ID=exon-XM_012372971.1-7;Dbxref=GeneID:105675679%2CGenbank:XM_012372971.1;Parent=rna-XM_012372971.1
NW_012160768.1	Gnomon	exon	1435331	1435605	.	-	.	ID=exon-XM_012372971.1-8;Dbxref=GeneID:105675679%2CGenbank:XM_012372971.1;Parent=rna-XM_012372971.1
NW_012160768.1	Gnomon	exon	1434436	1434635	.	-	.	ID=exon-XM_012372971.1-9;Dbxref=GeneID:105675679%2CGenbank:XM_012372971.1;Parent=rna-XM_012372971.1
NW_012160768.1	Gnomon	exon	1437965	1438426	.	-	.	ID=exon-XM_012372971.1-3;Dbxref=GeneID:105675679%2CGenbank:XM_012372971.1;Parent=rna-XM_012372971.1
NW_012160768.1	Gnomon	exon	1437248	1437437	.	-	.	ID=exon-XM_012372971.1-4;Dbxref=GeneID:105675679%2CGenbank:XM_012372971.1;Parent=rna-XM_012372971.1
NW_012160768.1	Gnomon	exon	1436630	1436777	.	-	.	ID=exon-XM_012372971.1-5;Dbxref=GeneID:105675679%2CGenbank:XM_012372971.1;Parent=rna-XM_012372971.1
NW_012160768.1	Gnomon	exon	1436302	1436383	.	-	.	ID=exon-XM_012372971.1-6;Dbxref=GeneID:105675679%2CGenbank:XM_012372971.1;Parent=rna-XM_012372971.1
NW_012160768.1	Gnomon	mRNA	898764	906185	.	+	.	Name=XM_012373155.1;ID=rna-XM_012373155.1;Dbxref=GeneID:105675766%2CGenbank:XM_012373155.1;Parent=gene-LOC105675766
NW_012160768.1	Gnomon	CDS	797246	797295	.	+	0	Name=XP_012228608.1;ID=cds-XP_012228608.1;Dbxref=GeneID:105675781%2CGenbank:XP_012228608.1;Parent=rna-XM_012373185.1
NW_012160768.1	Gnomon	CDS	797445	797577	.	+	0	Name=XP_012228608.1;ID=cds-XP_012228608.1;Dbxref=GeneID:105675781%2CGenbank:XP_012228608.1;Parent=rna-XM_012373185.1
NW_012160768.1	Gnomon	CDS	797745	797871	.	+	0	Name=XP_012228608.1;ID=cds-XP_012228608.1;Dbxref=GeneID:105675781%2CGenbank:XP_012228608.1;Parent=rna-XM_012373185.1
NW_012160768.1	Gnomon	CDS	798067	798228	.	+	0	Name=XP_012228608.1;ID=cds-XP_012228608.1;Dbxref=GeneID:105675781%2CGenbank:XP_012228608.1;Parent=rna-XM_012373185.1
NW_012160768.1	Gnomon	CDS	798484	798575	.	+	0	Name=XP_012228608.1;ID=cds-XP_012228608.1;Dbxref=GeneID:105675781%2CGenbank:XP_012228608.1;Parent=rna-XM_012373185.1
NW_012160768.1	Gnomon	CDS	798739	798927	.	+	0	Name=XP_012228608.1;ID=cds-XP_012228608.1;Dbxref=GeneID:105675781%2CGenbank:XP_012228608.1;Parent=rna-XM_012373185.1
NW_012160768.1	Gnomon	CDS	799362	799544	.	+	0	Name=XP_012228608.1;ID=cds-XP_012228608.1;Dbxref=GeneID:105675781%2CGenbank:XP_012228608.1;Parent=rna-XM_012373185.1
NW_012160768.1	Gnomon	CDS	249671	249805	.	+	0	Name=XP_012228452.1;ID=cds-XP_012228452.1;Dbxref=GeneID:105675698%2CGenbank:XP_012228452.1;Parent=rna-XM_012373029.1
NW_012160768.1	Gnomon	CDS	258545	258668	.	+	0	Name=XP_012228452.1;ID=cds-XP_012228452.1;Dbxref=GeneID:105675698%2CGenbank:XP_012228452.1;Parent=rna-XM_012373029.1
NW_012160768.1	Gnomon	CDS	260213	260320	.	+	0	Name=XP_012228452.1;ID=cds-XP_012228452.1;Dbxref=GeneID:105675698%2CGenbank:XP_012228452.1;Parent=rna-XM_012373029.1
NW_012160768.1	Gnomon	CDS	261773	261927	.	+	0	Name=XP_012228452.1;ID=cds-XP_012228452.1;Dbxref=GeneID:105675698%2CGenbank:XP_012228452.1;Parent=rna-XM_012373029.1
NW_012160768.1	Gnomon	CDS	262409	262711	.	+	0	Name=XP_012228452.1;ID=cds-XP_012228452.1;Dbxref=GeneID:105675698%2CGenbank:XP_012228452.1;Parent=rna-XM_012373029.1
NW_012160768.1	Gnomon	CDS	262862	263012	.	+	0	Name=XP_012228452.1;ID=cds-XP_012228452.1;Dbxref=GeneID:105675698%2CGenbank:XP_012228452.1;Parent=rna-XM_012373029.1
NW_012160768.1	Gnomon	CDS	263124	263260	.	+	0	Name=XP_012228452.1;ID=cds-XP_012228452.1;Dbxref=GeneID:105675698%2CGenbank:XP_012228452.1;Parent=rna-XM_012373029.1
NW_012160768.1	Gnomon	CDS	263371	263691	.	+	0	Name=XP_012228452.1;ID=cds-XP_012228452.1;Dbxref=GeneID:105675698%2CGenbank:XP_012228452.1;Parent=rna-XM_012373029.1
NW_012160768.1	Gnomon	CDS	263803	263884	.	+	0	Name=XP_012228452.1;ID=cds-XP_012228452.1;Dbxref=GeneID:105675698%2CGenbank:XP_012228452.1;Parent=rna-XM_012373029.1
NW_012160768.1	Gnomon	CDS	266910	267049	.	+	0	Name=XP_012228452.1;ID=cds-XP_012228452.1;Dbxref=GeneID:105675698%2CGenbank:XP_012228452.1;Parent=rna-XM_012373029.1
NW_012160768.1	Gnomon	CDS	1980920	1980956	.	-	0	Name=XP_012228598.1;ID=cds-XP_012228598.1;Dbxref=GeneID:105675776%2CGenbank:XP_012228598.1;Parent=rna-XM_012373175.1
NW_012160768.1	Gnomon	CDS	1980585	1980725	.	-	0	Name=XP_012228598.1;ID=cds-XP_012228598.1;Dbxref=GeneID:105675776%2CGenbank:XP_012228598.1;Parent=rna-XM_012373175.1
NW_012160768.1	Gnomon	CDS	1980333	1980439	.	-	0	Name=XP_012228598.1;ID=cds-XP_012228598.1;Dbxref=GeneID:105675776%2CGenbank:XP_012228598.1;Parent=rna-XM_012373175.1
NW_012160768.1	Gnomon	CDS	1980100	1980226	.	-	0	Name=XP_012228598.1;ID=cds-XP_012228598.1;Dbxref=GeneID:105675776%2CGenbank:XP_012228598.1;Parent=rna-XM_012373175.1
NW_012160768.1	Gnomon	CDS	1979928	1980010	.	-	0	Name=XP_012228598.1;ID=cds-XP_012228598.1;Dbxref=GeneID:105675776%2CGenbank:XP_012228598.1;Parent=rna-XM_012373175.1
NW_012160768.1	Gnomon	exon	1866073	1866383	.	+	.	ID=exon-XM_012373057.1-5;Dbxref=GeneID:105675716%2CGenbank:XM_012373057.1;Parent=rna-XM_012373057.1
NW_012160768.1	Gnomon	exon	1863030	1863114	.	+	.	ID=exon-XM_012373057.1-1;Dbxref=GeneID:105675716%2CGenbank:XM_012373057.1;Parent=rna-XM_012373057.1
NW_012160768.1	Gnomon	exon	1863276	1863327	.	+	.	ID=exon-XM_012373057.1-2;Dbxref=GeneID:105675716%2CGenbank:XM_012373057.1;Parent=rna-XM_012373057.1
NW_012160768.1	Gnomon	exon	1863391	1863774	.	+	.	ID=exon-XM_012373057.1-3;Dbxref=GeneID:105675716%2CGenbank:XM_012373057.1;Parent=rna-XM_012373057.1
NW_012160768.1	Gnomon	exon	1864557	1864732	.	+	.	ID=exon-XM_012373057.1-4;Dbxref=GeneID:105675716%2CGenbank:XM_012373057.1;Parent=rna-XM_012373057.1
NW_012160768.1	Gnomon	exon	782339	782537	.	-	.	ID=exon-XM_012373229.1-1;Dbxref=GeneID:105675804%2CGenbank:XM_012373229.1;Parent=rna-XM_012373229.1
NW_012160768.1	Gnomon	exon	781751	782147	.	-	.	ID=exon-XM_012373229.1-2;Dbxref=GeneID:105675804%2CGenbank:XM_012373229.1;Parent=rna-XM_012373229.1
NW_012160768.1	Gnomon	exon	1743380	1743597	.	+	.	ID=exon-XM_012373105.1-3;Dbxref=GeneID:105675742%2CGenbank:XM_012373105.1;Parent=rna-XM_012373105.1
NW_012160768.1	Gnomon	exon	1744022	1744096	.	+	.	ID=exon-XM_012373105.1-4;Dbxref=GeneID:105675742%2CGenbank:XM_012373105.1;Parent=rna-XM_012373105.1
NW_012160768.1	Gnomon	exon	1737503	1740288	.	+	.	ID=exon-XM_012373105.1-1;Dbxref=GeneID:105675742%2CGenbank:XM_012373105.1;Parent=rna-XM_012373105.1
NW_012160768.1	Gnomon	exon	1742649	1742815	.	+	.	ID=exon-XM_012373105.1-2;Dbxref=GeneID:105675742%2CGenbank:XM_012373105.1;Parent=rna-XM_012373105.1
NW_012160768.1	Gnomon	exon	1744410	1744647	.	+	.	ID=exon-XM_012373105.1-5;Dbxref=GeneID:105675742%2CGenbank:XM_012373105.1;Parent=rna-XM_012373105.1
NW_012160768.1	Gnomon	exon	1745382	1745989	.	+	.	ID=exon-XM_012373105.1-6;Dbxref=GeneID:105675742%2CGenbank:XM_012373105.1;Parent=rna-XM_012373105.1
NW_012160768.1	Gnomon	CDS	249671	249805	.	+	0	Name=XP_012228453.1;ID=cds-XP_012228453.1;Dbxref=GeneID:105675698%2CGenbank:XP_012228453.1;Parent=rna-XM_012373030.1
NW_012160768.1	Gnomon	CDS	258545	258668	.	+	0	Name=XP_012228453.1;ID=cds-XP_012228453.1;Dbxref=GeneID:105675698%2CGenbank:XP_012228453.1;Parent=rna-XM_012373030.1
NW_012160768.1	Gnomon	CDS	260213	260320	.	+	0	Name=XP_012228453.1;ID=cds-XP_012228453.1;Dbxref=GeneID:105675698%2CGenbank:XP_012228453.1;Parent=rna-XM_012373030.1
NW_012160768.1	Gnomon	CDS	261773	261927	.	+	0	Name=XP_012228453.1;ID=cds-XP_012228453.1;Dbxref=GeneID:105675698%2CGenbank:XP_012228453.1;Parent=rna-XM_012373030.1
NW_012160768.1	Gnomon	CDS	262409	262711	.	+	0	Name=XP_012228453.1;ID=cds-XP_012228453.1;Dbxref=GeneID:105675698%2CGenbank:XP_012228453.1;Parent=rna-XM_012373030.1
NW_012160768.1	Gnomon	CDS	262862	263012	.	+	0	Name=XP_012228453.1;ID=cds-XP_012228453.1;Dbxref=GeneID:105675698%2CGenbank:XP_012228453.1;Parent=rna-XM_012373030.1
NW_012160768.1	Gnomon	CDS	263124	263260	.	+	0	Name=XP_012228453.1;ID=cds-XP_012228453.1;Dbxref=GeneID:105675698%2CGenbank:XP_012228453.1;Parent=rna-XM_012373030.1
NW_012160768.1	Gnomon	CDS	263371	263691	.	+	0	Name=XP_012228453.1;ID=cds-XP_012228453.1;Dbxref=GeneID:105675698%2CGenbank:XP_012228453.1;Parent=rna-XM_012373030.1
NW_012160768.1	Gnomon	CDS	263803	263884	.	+	0	Name=XP_012228453.1;ID=cds-XP_012228453.1;Dbxref=GeneID:105675698%2CGenbank:XP_012228453.1;Parent=rna-XM_012373030.1
NW_012160768.1	Gnomon	CDS	266586	266623	.	+	0	Name=XP_012228453.1;ID=cds-XP_012228453.1;Dbxref=GeneID:105675698%2CGenbank:XP_012228453.1;Parent=rna-XM_012373030.1
NW_012160768.1	Gnomon	exon	599285	599630	.	+	.	ID=exon-XM_012373117.1-17;Dbxref=GeneID:105675747%2CGenbank:XM_012373117.1;Parent=rna-XM_012373117.1
NW_012160768.1	Gnomon	exon	600011	600175	.	+	.	ID=exon-XM_012373117.1-18;Dbxref=GeneID:105675747%2CGenbank:XM_012373117.1;Parent=rna-XM_012373117.1
NW_012160768.1	Gnomon	exon	598159	598335	.	+	.	ID=exon-XM_012373117.1-15;Dbxref=GeneID:105675747%2CGenbank:XM_012373117.1;Parent=rna-XM_012373117.1
NW_012160768.1	Gnomon	exon	598540	599103	.	+	.	ID=exon-XM_012373117.1-16;Dbxref=GeneID:105675747%2CGenbank:XM_012373117.1;Parent=rna-XM_012373117.1
NW_012160768.1	Gnomon	exon	596721	597148	.	+	.	ID=exon-XM_012373117.1-13;Dbxref=GeneID:105675747%2CGenbank:XM_012373117.1;Parent=rna-XM_012373117.1
NW_012160768.1	Gnomon	exon	597490	597797	.	+	.	ID=exon-XM_012373117.1-14;Dbxref=GeneID:105675747%2CGenbank:XM_012373117.1;Parent=rna-XM_012373117.1
NW_012160768.1	Gnomon	exon	593688	593789	.	+	.	ID=exon-XM_012373117.1-11;Dbxref=GeneID:105675747%2CGenbank:XM_012373117.1;Parent=rna-XM_012373117.1
NW_012160768.1	Gnomon	exon	596370	596582	.	+	.	ID=exon-XM_012373117.1-12;Dbxref=GeneID:105675747%2CGenbank:XM_012373117.1;Parent=rna-XM_012373117.1
NW_012160768.1	Gnomon	exon	605348	605458	.	+	.	ID=exon-XM_012373117.1-19;Dbxref=GeneID:105675747%2CGenbank:XM_012373117.1;Parent=rna-XM_012373117.1
NW_012160768.1	Gnomon	exon	611425	611508	.	+	.	ID=exon-XM_012373117.1-20;Dbxref=GeneID:105675747%2CGenbank:XM_012373117.1;Parent=rna-XM_012373117.1
NW_012160768.1	Gnomon	exon	612983	613024	.	+	.	ID=exon-XM_012373117.1-21;Dbxref=GeneID:105675747%2CGenbank:XM_012373117.1;Parent=rna-XM_012373117.1
NW_012160768.1	Gnomon	exon	592945	593004	.	+	.	ID=exon-XM_012373117.1-10;Dbxref=GeneID:105675747%2CGenbank:XM_012373117.1;Parent=rna-XM_012373117.1
NW_012160768.1	Gnomon	exon	630970	632147	.	+	.	ID=exon-XM_012373117.1-35;Dbxref=GeneID:105675747%2CGenbank:XM_012373117.1;Parent=rna-XM_012373117.1
NW_012160768.1	Gnomon	exon	628819	628851	.	+	.	ID=exon-XM_012373117.1-33;Dbxref=GeneID:105675747%2CGenbank:XM_012373117.1;Parent=rna-XM_012373117.1
NW_012160768.1	Gnomon	exon	630257	630773	.	+	.	ID=exon-XM_012373117.1-34;Dbxref=GeneID:105675747%2CGenbank:XM_012373117.1;Parent=rna-XM_012373117.1
NW_012160768.1	Gnomon	CDS	792169	792267	.	-	0	Name=XP_012228609.1;ID=cds-XP_012228609.1;Dbxref=GeneID:105675783%2CGenbank:XP_012228609.1;Parent=rna-XM_012373186.1
NW_012160768.1	Gnomon	CDS	791907	792073	.	-	0	Name=XP_012228609.1;ID=cds-XP_012228609.1;Dbxref=GeneID:105675783%2CGenbank:XP_012228609.1;Parent=rna-XM_012373186.1
NW_012160768.1	Gnomon	CDS	791716	791836	.	-	0	Name=XP_012228609.1;ID=cds-XP_012228609.1;Dbxref=GeneID:105675783%2CGenbank:XP_012228609.1;Parent=rna-XM_012373186.1
NW_012160768.1	Gnomon	CDS	791525	791614	.	-	0	Name=XP_012228609.1;ID=cds-XP_012228609.1;Dbxref=GeneID:105675783%2CGenbank:XP_012228609.1;Parent=rna-XM_012373186.1
NW_012160768.1	Gnomon	CDS	791270	791410	.	-	0	Name=XP_012228609.1;ID=cds-XP_012228609.1;Dbxref=GeneID:105675783%2CGenbank:XP_012228609.1;Parent=rna-XM_012373186.1
NW_012160768.1	Gnomon	CDS	790763	790918	.	-	0	Name=XP_012228609.1;ID=cds-XP_012228609.1;Dbxref=GeneID:105675783%2CGenbank:XP_012228609.1;Parent=rna-XM_012373186.1
NW_012160768.1	Gnomon	exon	620436	620492	.	+	.	ID=exon-XM_012373117.1-28;Dbxref=GeneID:105675747%2CGenbank:XM_012373117.1;Parent=rna-XM_012373117.1
NW_012160768.1	Gnomon	exon	624417	624628	.	+	.	ID=exon-XM_012373117.1-29;Dbxref=GeneID:105675747%2CGenbank:XM_012373117.1;Parent=rna-XM_012373117.1
NW_012160768.1	Gnomon	exon	619038	619142	.	+	.	ID=exon-XM_012373117.1-26;Dbxref=GeneID:105675747%2CGenbank:XM_012373117.1;Parent=rna-XM_012373117.1
NW_012160768.1	Gnomon	exon	619207	619310	.	+	.	ID=exon-XM_012373117.1-27;Dbxref=GeneID:105675747%2CGenbank:XM_012373117.1;Parent=rna-XM_012373117.1
NW_012160768.1	Gnomon	exon	616592	616683	.	+	.	ID=exon-XM_012373117.1-24;Dbxref=GeneID:105675747%2CGenbank:XM_012373117.1;Parent=rna-XM_012373117.1
NW_012160768.1	Gnomon	exon	618323	618804	.	+	.	ID=exon-XM_012373117.1-25;Dbxref=GeneID:105675747%2CGenbank:XM_012373117.1;Parent=rna-XM_012373117.1
NW_012160768.1	Gnomon	exon	614358	614474	.	+	.	ID=exon-XM_012373117.1-22;Dbxref=GeneID:105675747%2CGenbank:XM_012373117.1;Parent=rna-XM_012373117.1
NW_012160768.1	Gnomon	exon	614678	614743	.	+	.	ID=exon-XM_012373117.1-23;Dbxref=GeneID:105675747%2CGenbank:XM_012373117.1;Parent=rna-XM_012373117.1
NW_012160768.1	Gnomon	exon	627459	627592	.	+	.	ID=exon-XM_012373117.1-31;Dbxref=GeneID:105675747%2CGenbank:XM_012373117.1;Parent=rna-XM_012373117.1
NW_012160768.1	Gnomon	exon	627951	628132	.	+	.	ID=exon-XM_012373117.1-32;Dbxref=GeneID:105675747%2CGenbank:XM_012373117.1;Parent=rna-XM_012373117.1
NW_012160768.1	Gnomon	exon	624905	625265	.	+	.	ID=exon-XM_012373117.1-30;Dbxref=GeneID:105675747%2CGenbank:XM_012373117.1;Parent=rna-XM_012373117.1
NW_012160768.1	Gnomon	exon	274775	274879	.	-	.	ID=exon-XM_012373034.1-2;Dbxref=GeneID:105675701%2CGenbank:XM_012373034.1;Parent=rna-XM_012373034.1
NW_012160768.1	Gnomon	exon	274117	274288	.	-	.	ID=exon-XM_012373034.1-3;Dbxref=GeneID:105675701%2CGenbank:XM_012373034.1;Parent=rna-XM_012373034.1
NW_012160768.1	Gnomon	exon	273822	274023	.	-	.	ID=exon-XM_012373034.1-4;Dbxref=GeneID:105675701%2CGenbank:XM_012373034.1;Parent=rna-XM_012373034.1
NW_012160768.1	Gnomon	exon	273417	273695	.	-	.	ID=exon-XM_012373034.1-5;Dbxref=GeneID:105675701%2CGenbank:XM_012373034.1;Parent=rna-XM_012373034.1
NW_012160768.1	Gnomon	exon	275264	275411	.	-	.	ID=exon-XM_012373034.1-1;Dbxref=GeneID:105675701%2CGenbank:XM_012373034.1;Parent=rna-XM_012373034.1
NW_012160768.1	Gnomon	exon	273117	273349	.	-	.	ID=exon-XM_012373034.1-6;Dbxref=GeneID:105675701%2CGenbank:XM_012373034.1;Parent=rna-XM_012373034.1
NW_012160768.1	Gnomon	exon	271402	273027	.	-	.	ID=exon-XM_012373034.1-7;Dbxref=GeneID:105675701%2CGenbank:XM_012373034.1;Parent=rna-XM_012373034.1
NW_012160768.1	Gnomon	exon	271069	271126	.	-	.	ID=exon-XM_012373034.1-8;Dbxref=GeneID:105675701%2CGenbank:XM_012373034.1;Parent=rna-XM_012373034.1
NW_012160768.1	Gnomon	exon	265418	266268	.	-	.	ID=exon-XM_012373034.1-9;Dbxref=GeneID:105675701%2CGenbank:XM_012373034.1;Parent=rna-XM_012373034.1
NW_012160768.1	Gnomon	CDS	438528	438629	.	-	0	Name=XP_012228543.1;ID=cds-XP_012228543.1;Dbxref=GeneID:105675750%2CGenbank:XP_012228543.1;Parent=rna-XM_012373120.1
NW_012160768.1	Gnomon	CDS	438200	438421	.	-	0	Name=XP_012228543.1;ID=cds-XP_012228543.1;Dbxref=GeneID:105675750%2CGenbank:XP_012228543.1;Parent=rna-XM_012373120.1
NW_012160768.1	Gnomon	CDS	437579	438066	.	-	0	Name=XP_012228543.1;ID=cds-XP_012228543.1;Dbxref=GeneID:105675750%2CGenbank:XP_012228543.1;Parent=rna-XM_012373120.1
NW_012160768.1	Gnomon	CDS	437332	437506	.	-	0	Name=XP_012228543.1;ID=cds-XP_012228543.1;Dbxref=GeneID:105675750%2CGenbank:XP_012228543.1;Parent=rna-XM_012373120.1
NW_012160768.1	Gnomon	CDS	436890	437216	.	-	0	Name=XP_012228543.1;ID=cds-XP_012228543.1;Dbxref=GeneID:105675750%2CGenbank:XP_012228543.1;Parent=rna-XM_012373120.1
NW_012160768.1	Gnomon	CDS	436574	436779	.	-	0	Name=XP_012228543.1;ID=cds-XP_012228543.1;Dbxref=GeneID:105675750%2CGenbank:XP_012228543.1;Parent=rna-XM_012373120.1
NW_012160768.1	Gnomon	CDS	436238	436487	.	-	0	Name=XP_012228543.1;ID=cds-XP_012228543.1;Dbxref=GeneID:105675750%2CGenbank:XP_012228543.1;Parent=rna-XM_012373120.1
NW_012160768.1	Gnomon	CDS	435900	436139	.	-	0	Name=XP_012228543.1;ID=cds-XP_012228543.1;Dbxref=GeneID:105675750%2CGenbank:XP_012228543.1;Parent=rna-XM_012373120.1
NW_012160768.1	Gnomon	CDS	435554	435805	.	-	0	Name=XP_012228543.1;ID=cds-XP_012228543.1;Dbxref=GeneID:105675750%2CGenbank:XP_012228543.1;Parent=rna-XM_012373120.1
NW_012160768.1	Gnomon	CDS	435240	435482	.	-	0	Name=XP_012228543.1;ID=cds-XP_012228543.1;Dbxref=GeneID:105675750%2CGenbank:XP_012228543.1;Parent=rna-XM_012373120.1
NW_012160768.1	Gnomon	mRNA	176978	182354	.	+	.	Name=XM_012373020.1;ID=rna-XM_012373020.1;Dbxref=GeneID:105675696%2CGenbank:XM_012373020.1;Parent=gene-LOC105675696
NW_012160768.1	Gnomon	mRNA	1307842	1330329	.	-	.	Name=XM_012373166.1;ID=rna-XM_012373166.1;Dbxref=GeneID:105675772%2CGenbank:XM_012373166.1;Parent=gene-LOC105675772
NW_012160768.1	Gnomon	exon	1687742	1687827	.	+	.	ID=exon-XM_012373082.1-1;Dbxref=GeneID:105675728%2CGenbank:XM_012373082.1;Parent=rna-XM_012373082.1
NW_012160768.1	Gnomon	exon	1689340	1689583	.	+	.	ID=exon-XM_012373082.1-2;Dbxref=GeneID:105675728%2CGenbank:XM_012373082.1;Parent=rna-XM_012373082.1
NW_012160768.1	Gnomon	exon	1689700	1689895	.	+	.	ID=exon-XM_012373082.1-3;Dbxref=GeneID:105675728%2CGenbank:XM_012373082.1;Parent=rna-XM_012373082.1
NW_012160768.1	Gnomon	exon	1690000	1690127	.	+	.	ID=exon-XM_012373082.1-4;Dbxref=GeneID:105675728%2CGenbank:XM_012373082.1;Parent=rna-XM_012373082.1
NW_012160768.1	Gnomon	exon	1690248	1690433	.	+	.	ID=exon-XM_012373082.1-5;Dbxref=GeneID:105675728%2CGenbank:XM_012373082.1;Parent=rna-XM_012373082.1
NW_012160768.1	Gnomon	exon	1690552	1690721	.	+	.	ID=exon-XM_012373082.1-6;Dbxref=GeneID:105675728%2CGenbank:XM_012373082.1;Parent=rna-XM_012373082.1
NW_012160768.1	Gnomon	exon	1690895	1691150	.	+	.	ID=exon-XM_012373082.1-7;Dbxref=GeneID:105675728%2CGenbank:XM_012373082.1;Parent=rna-XM_012373082.1
NW_012160768.1	Gnomon	exon	667057	668892	.	-	.	ID=exon-XM_012373199.1-2;Dbxref=GeneID:105675789%2CGenbank:XM_012373199.1;Parent=rna-XM_012373199.1
NW_012160768.1	Gnomon	exon	665138	666816	.	-	.	ID=exon-XM_012373199.1-3;Dbxref=GeneID:105675789%2CGenbank:XM_012373199.1;Parent=rna-XM_012373199.1
NW_012160768.1	Gnomon	exon	676116	676505	.	-	.	ID=exon-XM_012373199.1-1;Dbxref=GeneID:105675789%2CGenbank:XM_012373199.1;Parent=rna-XM_012373199.1
NW_012160768.1	Gnomon	CDS	438528	438629	.	-	0	Name=XP_012228544.1;ID=cds-XP_012228544.1;Dbxref=GeneID:105675750%2CGenbank:XP_012228544.1;Parent=rna-XM_012373121.1
NW_012160768.1	Gnomon	CDS	438200	438421	.	-	0	Name=XP_012228544.1;ID=cds-XP_012228544.1;Dbxref=GeneID:105675750%2CGenbank:XP_012228544.1;Parent=rna-XM_012373121.1
NW_012160768.1	Gnomon	CDS	437579	438066	.	-	0	Name=XP_012228544.1;ID=cds-XP_012228544.1;Dbxref=GeneID:105675750%2CGenbank:XP_012228544.1;Parent=rna-XM_012373121.1
NW_012160768.1	Gnomon	CDS	437332	437506	.	-	0	Name=XP_012228544.1;ID=cds-XP_012228544.1;Dbxref=GeneID:105675750%2CGenbank:XP_012228544.1;Parent=rna-XM_012373121.1
NW_012160768.1	Gnomon	CDS	436890	437216	.	-	0	Name=XP_012228544.1;ID=cds-XP_012228544.1;Dbxref=GeneID:105675750%2CGenbank:XP_012228544.1;Parent=rna-XM_012373121.1
NW_012160768.1	Gnomon	CDS	436574	436779	.	-	0	Name=XP_012228544.1;ID=cds-XP_012228544.1;Dbxref=GeneID:105675750%2CGenbank:XP_012228544.1;Parent=rna-XM_012373121.1
NW_012160768.1	Gnomon	CDS	436238	436487	.	-	0	Name=XP_012228544.1;ID=cds-XP_012228544.1;Dbxref=GeneID:105675750%2CGenbank:XP_012228544.1;Parent=rna-XM_012373121.1
NW_012160768.1	Gnomon	CDS	435900	436139	.	-	0	Name=XP_012228544.1;ID=cds-XP_012228544.1;Dbxref=GeneID:105675750%2CGenbank:XP_012228544.1;Parent=rna-XM_012373121.1
NW_012160768.1	Gnomon	CDS	435554	435805	.	-	0	Name=XP_012228544.1;ID=cds-XP_012228544.1;Dbxref=GeneID:105675750%2CGenbank:XP_012228544.1;Parent=rna-XM_012373121.1
NW_012160768.1	Gnomon	CDS	435240	435482	.	-	0	Name=XP_012228544.1;ID=cds-XP_012228544.1;Dbxref=GeneID:105675750%2CGenbank:XP_012228544.1;Parent=rna-XM_012373121.1
NW_012160768.1	Gnomon	mRNA	1307842	1330329	.	-	.	Name=XM_012373165.1;ID=rna-XM_012373165.1;Dbxref=GeneID:105675772%2CGenbank:XM_012373165.1;Parent=gene-LOC105675772
NW_012160768.1	Gnomon	exon	442777	442928	.	+	.	ID=exon-XM_012373134.1-3;Dbxref=GeneID:105675756%2CGenbank:XM_012373134.1;Parent=rna-XM_012373134.1
NW_012160768.1	Gnomon	exon	443242	443458	.	+	.	ID=exon-XM_012373134.1-4;Dbxref=GeneID:105675756%2CGenbank:XM_012373134.1;Parent=rna-XM_012373134.1
NW_012160768.1	Gnomon	exon	441384	441452	.	+	.	ID=exon-XM_012373134.1-1;Dbxref=GeneID:105675756%2CGenbank:XM_012373134.1;Parent=rna-XM_012373134.1
NW_012160768.1	Gnomon	exon	442376	442544	.	+	.	ID=exon-XM_012373134.1-2;Dbxref=GeneID:105675756%2CGenbank:XM_012373134.1;Parent=rna-XM_012373134.1
NW_012160768.1	Gnomon	exon	443811	443935	.	+	.	ID=exon-XM_012373134.1-5;Dbxref=GeneID:105675756%2CGenbank:XM_012373134.1;Parent=rna-XM_012373134.1
NW_012160768.1	Gnomon	exon	446252	446466	.	+	.	ID=exon-XM_012373134.1-6;Dbxref=GeneID:105675756%2CGenbank:XM_012373134.1;Parent=rna-XM_012373134.1
NW_012160768.1	Gnomon	mRNA	906223	907974	.	+	.	Name=XM_012373163.1;ID=rna-XM_012373163.1;Dbxref=GeneID:105675771%2CGenbank:XM_012373163.1;Parent=gene-LOC105675771
NW_012160768.1	Gnomon	mRNA	1307842	1326660	.	-	.	Name=XM_012373164.1;ID=rna-XM_012373164.1;Dbxref=GeneID:105675772%2CGenbank:XM_012373164.1;Parent=gene-LOC105675772
NW_012160768.1	Gnomon	exon	461554	461633	.	-	.	ID=exon-XM_012373181.1-5;Dbxref=GeneID:105675779%2CGenbank:XM_012373181.1;Parent=rna-XM_012373181.1
NW_012160768.1	Gnomon	exon	461011	461191	.	-	.	ID=exon-XM_012373181.1-6;Dbxref=GeneID:105675779%2CGenbank:XM_012373181.1;Parent=rna-XM_012373181.1
NW_012160768.1	Gnomon	exon	460588	460797	.	-	.	ID=exon-XM_012373181.1-7;Dbxref=GeneID:105675779%2CGenbank:XM_012373181.1;Parent=rna-XM_012373181.1
NW_012160768.1	Gnomon	exon	460319	460459	.	-	.	ID=exon-XM_012373181.1-8;Dbxref=GeneID:105675779%2CGenbank:XM_012373181.1;Parent=rna-XM_012373181.1
NW_012160768.1	Gnomon	exon	459103	459150	.	-	.	ID=exon-XM_012373181.1-9;Dbxref=GeneID:105675779%2CGenbank:XM_012373181.1;Parent=rna-XM_012373181.1
NW_012160768.1	Gnomon	exon	462646	463155	.	-	.	ID=exon-XM_012373181.1-1;Dbxref=GeneID:105675779%2CGenbank:XM_012373181.1;Parent=rna-XM_012373181.1
NW_012160768.1	Gnomon	exon	462334	462516	.	-	.	ID=exon-XM_012373181.1-2;Dbxref=GeneID:105675779%2CGenbank:XM_012373181.1;Parent=rna-XM_012373181.1
NW_012160768.1	Gnomon	exon	462053	462249	.	-	.	ID=exon-XM_012373181.1-3;Dbxref=GeneID:105675779%2CGenbank:XM_012373181.1;Parent=rna-XM_012373181.1
NW_012160768.1	Gnomon	exon	461949	461964	.	-	.	ID=exon-XM_012373181.1-4;Dbxref=GeneID:105675779%2CGenbank:XM_012373181.1;Parent=rna-XM_012373181.1
NW_012160768.1	Gnomon	CDS	426936	427040	.	+	0	Name=XP_012228547.1;ID=cds-XP_012228547.1;Dbxref=GeneID:105675751%2CGenbank:XP_012228547.1;Parent=rna-XM_012373124.1
NW_012160768.1	Gnomon	CDS	427620	428475	.	+	0	Name=XP_012228547.1;ID=cds-XP_012228547.1;Dbxref=GeneID:105675751%2CGenbank:XP_012228547.1;Parent=rna-XM_012373124.1
NW_012160768.1	Gnomon	CDS	428571	428987	.	+	0	Name=XP_012228547.1;ID=cds-XP_012228547.1;Dbxref=GeneID:105675751%2CGenbank:XP_012228547.1;Parent=rna-XM_012373124.1
NW_012160768.1	Gnomon	CDS	429064	429092	.	+	0	Name=XP_012228547.1;ID=cds-XP_012228547.1;Dbxref=GeneID:105675751%2CGenbank:XP_012228547.1;Parent=rna-XM_012373124.1
NW_012160768.1	Gnomon	exon	1435755	1436128	.	-	.	ID=exon-XM_012372970.1-8;Dbxref=GeneID:105675679%2CGenbank:XM_012372970.1;Parent=rna-XM_012372970.1
NW_012160768.1	Gnomon	exon	1435331	1435605	.	-	.	ID=exon-XM_012372970.1-9;Dbxref=GeneID:105675679%2CGenbank:XM_012372970.1;Parent=rna-XM_012372970.1
NW_012160768.1	Gnomon	exon	1436630	1436777	.	-	.	ID=exon-XM_012372970.1-6;Dbxref=GeneID:105675679%2CGenbank:XM_012372970.1;Parent=rna-XM_012372970.1
NW_012160768.1	Gnomon	exon	1436302	1436383	.	-	.	ID=exon-XM_012372970.1-7;Dbxref=GeneID:105675679%2CGenbank:XM_012372970.1;Parent=rna-XM_012372970.1
NW_012160768.1	Gnomon	exon	1437965	1438426	.	-	.	ID=exon-XM_012372970.1-4;Dbxref=GeneID:105675679%2CGenbank:XM_012372970.1;Parent=rna-XM_012372970.1
NW_012160768.1	Gnomon	exon	1437248	1437437	.	-	.	ID=exon-XM_012372970.1-5;Dbxref=GeneID:105675679%2CGenbank:XM_012372970.1;Parent=rna-XM_012372970.1
NW_012160768.1	Gnomon	exon	1439403	1439571	.	-	.	ID=exon-XM_012372970.1-2;Dbxref=GeneID:105675679%2CGenbank:XM_012372970.1;Parent=rna-XM_012372970.1
NW_012160768.1	Gnomon	exon	1438635	1439122	.	-	.	ID=exon-XM_012372970.1-3;Dbxref=GeneID:105675679%2CGenbank:XM_012372970.1;Parent=rna-XM_012372970.1
NW_012160768.1	Gnomon	exon	1440365	1440442	.	-	.	ID=exon-XM_012372970.1-1;Dbxref=GeneID:105675679%2CGenbank:XM_012372970.1;Parent=rna-XM_012372970.1
NW_012160768.1	Gnomon	exon	895062	895240	.	-	.	ID=exon-XM_012373157.1-8;Dbxref=GeneID:105675767%2CGenbank:XM_012373157.1;Parent=rna-XM_012373157.1
NW_012160768.1	Gnomon	exon	895827	896110	.	-	.	ID=exon-XM_012373157.1-6;Dbxref=GeneID:105675767%2CGenbank:XM_012373157.1;Parent=rna-XM_012373157.1
NW_012160768.1	Gnomon	exon	895386	895725	.	-	.	ID=exon-XM_012373157.1-7;Dbxref=GeneID:105675767%2CGenbank:XM_012373157.1;Parent=rna-XM_012373157.1
NW_012160768.1	Gnomon	exon	896692	896798	.	-	.	ID=exon-XM_012373157.1-4;Dbxref=GeneID:105675767%2CGenbank:XM_012373157.1;Parent=rna-XM_012373157.1
NW_012160768.1	Gnomon	exon	896276	896611	.	-	.	ID=exon-XM_012373157.1-5;Dbxref=GeneID:105675767%2CGenbank:XM_012373157.1;Parent=rna-XM_012373157.1
NW_012160768.1	Gnomon	exon	897295	897600	.	-	.	ID=exon-XM_012373157.1-2;Dbxref=GeneID:105675767%2CGenbank:XM_012373157.1;Parent=rna-XM_012373157.1
NW_012160768.1	Gnomon	exon	896913	897203	.	-	.	ID=exon-XM_012373157.1-3;Dbxref=GeneID:105675767%2CGenbank:XM_012373157.1;Parent=rna-XM_012373157.1
NW_012160768.1	Gnomon	exon	898004	898070	.	-	.	ID=exon-XM_012373157.1-1;Dbxref=GeneID:105675767%2CGenbank:XM_012373157.1;Parent=rna-XM_012373157.1
NW_012160768.1	Gnomon	exon	1291628	1291868	.	+	.	ID=exon-XM_012373194.1-10;Dbxref=GeneID:105675787%2CGenbank:XM_012373194.1;Parent=rna-XM_012373194.1
NW_012160768.1	Gnomon	exon	1293995	1294259	.	+	.	ID=exon-XM_012373194.1-11;Dbxref=GeneID:105675787%2CGenbank:XM_012373194.1;Parent=rna-XM_012373194.1
NW_012160768.1	Gnomon	CDS	1482727	1482817	.	+	0	Name=XP_012228400.1;ID=cds-XP_012228400.1;Dbxref=GeneID:105675681%2CGenbank:XP_012228400.1;Parent=rna-XM_012372977.1
NW_012160768.1	Gnomon	CDS	1530240	1530406	.	+	0	Name=XP_012228400.1;ID=cds-XP_012228400.1;Dbxref=GeneID:105675681%2CGenbank:XP_012228400.1;Parent=rna-XM_012372977.1
NW_012160768.1	Gnomon	CDS	1531200	1531768	.	+	0	Name=XP_012228400.1;ID=cds-XP_012228400.1;Dbxref=GeneID:105675681%2CGenbank:XP_012228400.1;Parent=rna-XM_012372977.1
NW_012160768.1	Gnomon	CDS	1532267	1533413	.	+	0	Name=XP_012228400.1;ID=cds-XP_012228400.1;Dbxref=GeneID:105675681%2CGenbank:XP_012228400.1;Parent=rna-XM_012372977.1
NW_012160768.1	Gnomon	CDS	438528	438629	.	-	0	Name=XP_012228546.1;ID=cds-XP_012228546.1;Dbxref=GeneID:105675750%2CGenbank:XP_012228546.1;Parent=rna-XM_012373123.1
NW_012160768.1	Gnomon	CDS	438200	438421	.	-	0	Name=XP_012228546.1;ID=cds-XP_012228546.1;Dbxref=GeneID:105675750%2CGenbank:XP_012228546.1;Parent=rna-XM_012373123.1
NW_012160768.1	Gnomon	CDS	437579	438066	.	-	0	Name=XP_012228546.1;ID=cds-XP_012228546.1;Dbxref=GeneID:105675750%2CGenbank:XP_012228546.1;Parent=rna-XM_012373123.1
NW_012160768.1	Gnomon	CDS	437332	437506	.	-	0	Name=XP_012228546.1;ID=cds-XP_012228546.1;Dbxref=GeneID:105675750%2CGenbank:XP_012228546.1;Parent=rna-XM_012373123.1
NW_012160768.1	Gnomon	CDS	436890	437216	.	-	0	Name=XP_012228546.1;ID=cds-XP_012228546.1;Dbxref=GeneID:105675750%2CGenbank:XP_012228546.1;Parent=rna-XM_012373123.1
NW_012160768.1	Gnomon	CDS	436574	436779	.	-	0	Name=XP_012228546.1;ID=cds-XP_012228546.1;Dbxref=GeneID:105675750%2CGenbank:XP_012228546.1;Parent=rna-XM_012373123.1
NW_012160768.1	Gnomon	CDS	436238	436487	.	-	0	Name=XP_012228546.1;ID=cds-XP_012228546.1;Dbxref=GeneID:105675750%2CGenbank:XP_012228546.1;Parent=rna-XM_012373123.1
NW_012160768.1	Gnomon	CDS	435900	436139	.	-	0	Name=XP_012228546.1;ID=cds-XP_012228546.1;Dbxref=GeneID:105675750%2CGenbank:XP_012228546.1;Parent=rna-XM_012373123.1
NW_012160768.1	Gnomon	CDS	435554	435805	.	-	0	Name=XP_012228546.1;ID=cds-XP_012228546.1;Dbxref=GeneID:105675750%2CGenbank:XP_012228546.1;Parent=rna-XM_012373123.1
NW_012160768.1	Gnomon	CDS	435240	435482	.	-	0	Name=XP_012228546.1;ID=cds-XP_012228546.1;Dbxref=GeneID:105675750%2CGenbank:XP_012228546.1;Parent=rna-XM_012373123.1
NW_012160768.1	Gnomon	CDS	1370886	1371787	.	-	0	Name=XP_012228390.1;ID=cds-XP_012228390.1;Dbxref=GeneID:105675678%2CGenbank:XP_012228390.1;Parent=rna-XM_012372967.1
NW_012160768.1	Gnomon	CDS	1344518	1345028	.	-	0	Name=XP_012228390.1;ID=cds-XP_012228390.1;Dbxref=GeneID:105675678%2CGenbank:XP_012228390.1;Parent=rna-XM_012372967.1
NW_012160768.1	Gnomon	CDS	1343963	1344438	.	-	0	Name=XP_012228390.1;ID=cds-XP_012228390.1;Dbxref=GeneID:105675678%2CGenbank:XP_012228390.1;Parent=rna-XM_012372967.1
NW_012160768.1	Gnomon	CDS	1343485	1343666	.	-	0	Name=XP_012228390.1;ID=cds-XP_012228390.1;Dbxref=GeneID:105675678%2CGenbank:XP_012228390.1;Parent=rna-XM_012372967.1
NW_012160768.1	Gnomon	CDS	1343041	1343354	.	-	0	Name=XP_012228390.1;ID=cds-XP_012228390.1;Dbxref=GeneID:105675678%2CGenbank:XP_012228390.1;Parent=rna-XM_012372967.1
NW_012160768.1	Gnomon	CDS	1342702	1342776	.	-	0	Name=XP_012228390.1;ID=cds-XP_012228390.1;Dbxref=GeneID:105675678%2CGenbank:XP_012228390.1;Parent=rna-XM_012372967.1
NW_012160768.1	Gnomon	CDS	1342424	1342621	.	-	0	Name=XP_012228390.1;ID=cds-XP_012228390.1;Dbxref=GeneID:105675678%2CGenbank:XP_012228390.1;Parent=rna-XM_012372967.1
NW_012160768.1	Gnomon	CDS	1342239	1342313	.	-	0	Name=XP_012228390.1;ID=cds-XP_012228390.1;Dbxref=GeneID:105675678%2CGenbank:XP_012228390.1;Parent=rna-XM_012372967.1
NW_012160768.1	Gnomon	CDS	12779	12828	.	-	0	Name=XP_012228640.1;ID=cds-XP_012228640.1;Dbxref=GeneID:105675796%2CGenbank:XP_012228640.1;Parent=rna-XM_012373217.1
NW_012160768.1	Gnomon	CDS	12547	12660	.	-	0	Name=XP_012228640.1;ID=cds-XP_012228640.1;Dbxref=GeneID:105675796%2CGenbank:XP_012228640.1;Parent=rna-XM_012373217.1
NW_012160768.1	Gnomon	CDS	11790	11880	.	-	0	Name=XP_012228640.1;ID=cds-XP_012228640.1;Dbxref=GeneID:105675796%2CGenbank:XP_012228640.1;Parent=rna-XM_012373217.1
NW_012160768.1	Gnomon	CDS	11338	11480	.	-	0	Name=XP_012228640.1;ID=cds-XP_012228640.1;Dbxref=GeneID:105675796%2CGenbank:XP_012228640.1;Parent=rna-XM_012373217.1
NW_012160768.1	Gnomon	CDS	11035	11167	.	-	0	Name=XP_012228640.1;ID=cds-XP_012228640.1;Dbxref=GeneID:105675796%2CGenbank:XP_012228640.1;Parent=rna-XM_012373217.1
NW_012160768.1	Gnomon	CDS	10892	10945	.	-	0	Name=XP_012228640.1;ID=cds-XP_012228640.1;Dbxref=GeneID:105675796%2CGenbank:XP_012228640.1;Parent=rna-XM_012373217.1
NW_012160768.1	Gnomon	exon	446252	446466	.	+	.	ID=exon-XM_012373133.1-6;Dbxref=GeneID:105675756%2CGenbank:XM_012373133.1;Parent=rna-XM_012373133.1
NW_012160768.1	Gnomon	exon	442376	442544	.	+	.	ID=exon-XM_012373133.1-2;Dbxref=GeneID:105675756%2CGenbank:XM_012373133.1;Parent=rna-XM_012373133.1
NW_012160768.1	Gnomon	exon	442777	442928	.	+	.	ID=exon-XM_012373133.1-3;Dbxref=GeneID:105675756%2CGenbank:XM_012373133.1;Parent=rna-XM_012373133.1
NW_012160768.1	Gnomon	exon	443242	443458	.	+	.	ID=exon-XM_012373133.1-4;Dbxref=GeneID:105675756%2CGenbank:XM_012373133.1;Parent=rna-XM_012373133.1
NW_012160768.1	Gnomon	exon	443811	443935	.	+	.	ID=exon-XM_012373133.1-5;Dbxref=GeneID:105675756%2CGenbank:XM_012373133.1;Parent=rna-XM_012373133.1
NW_012160768.1	Gnomon	exon	440965	441370	.	+	.	ID=exon-XM_012373133.1-1;Dbxref=GeneID:105675756%2CGenbank:XM_012373133.1;Parent=rna-XM_012373133.1
NW_012160768.1	Gnomon	mRNA	904066	905593	.	-	.	Name=XM_012373161.1;ID=rna-XM_012373161.1;Dbxref=GeneID:105675770%2CGenbank:XM_012373161.1;Parent=gene-LOC105675770
NW_012160768.1	Gnomon	CDS	284141	284195	.	+	0	Name=XP_012228445.1;ID=cds-XP_012228445.1;Dbxref=GeneID:105675697%2CGenbank:XP_012228445.1;Parent=rna-XM_012373022.1
NW_012160768.1	Gnomon	CDS	285486	285606	.	+	0	Name=XP_012228445.1;ID=cds-XP_012228445.1;Dbxref=GeneID:105675697%2CGenbank:XP_012228445.1;Parent=rna-XM_012373022.1
NW_012160768.1	Gnomon	CDS	285728	285997	.	+	0	Name=XP_012228445.1;ID=cds-XP_012228445.1;Dbxref=GeneID:105675697%2CGenbank:XP_012228445.1;Parent=rna-XM_012373022.1
NW_012160768.1	Gnomon	CDS	286111	286267	.	+	0	Name=XP_012228445.1;ID=cds-XP_012228445.1;Dbxref=GeneID:105675697%2CGenbank:XP_012228445.1;Parent=rna-XM_012373022.1
NW_012160768.1	Gnomon	CDS	286344	286531	.	+	0	Name=XP_012228445.1;ID=cds-XP_012228445.1;Dbxref=GeneID:105675697%2CGenbank:XP_012228445.1;Parent=rna-XM_012373022.1
NW_012160768.1	Gnomon	CDS	286608	286943	.	+	0	Name=XP_012228445.1;ID=cds-XP_012228445.1;Dbxref=GeneID:105675697%2CGenbank:XP_012228445.1;Parent=rna-XM_012373022.1
NW_012160768.1	Gnomon	CDS	287033	287234	.	+	0	Name=XP_012228445.1;ID=cds-XP_012228445.1;Dbxref=GeneID:105675697%2CGenbank:XP_012228445.1;Parent=rna-XM_012373022.1
NW_012160768.1	Gnomon	CDS	287304	287522	.	+	0	Name=XP_012228445.1;ID=cds-XP_012228445.1;Dbxref=GeneID:105675697%2CGenbank:XP_012228445.1;Parent=rna-XM_012373022.1
NW_012160768.1	Gnomon	CDS	287615	287739	.	+	0	Name=XP_012228445.1;ID=cds-XP_012228445.1;Dbxref=GeneID:105675697%2CGenbank:XP_012228445.1;Parent=rna-XM_012373022.1
NW_012160768.1	Gnomon	CDS	287843	287977	.	+	0	Name=XP_012228445.1;ID=cds-XP_012228445.1;Dbxref=GeneID:105675697%2CGenbank:XP_012228445.1;Parent=rna-XM_012373022.1
NW_012160768.1	Gnomon	CDS	288105	288146	.	+	0	Name=XP_012228445.1;ID=cds-XP_012228445.1;Dbxref=GeneID:105675697%2CGenbank:XP_012228445.1;Parent=rna-XM_012373022.1
NW_012160768.1	Gnomon	CDS	288230	288336	.	+	0	Name=XP_012228445.1;ID=cds-XP_012228445.1;Dbxref=GeneID:105675697%2CGenbank:XP_012228445.1;Parent=rna-XM_012373022.1
NW_012160768.1	Gnomon	CDS	288418	288661	.	+	0	Name=XP_012228445.1;ID=cds-XP_012228445.1;Dbxref=GeneID:105675697%2CGenbank:XP_012228445.1;Parent=rna-XM_012373022.1
NW_012160768.1	Gnomon	CDS	288853	289194	.	+	0	Name=XP_012228445.1;ID=cds-XP_012228445.1;Dbxref=GeneID:105675697%2CGenbank:XP_012228445.1;Parent=rna-XM_012373022.1
NW_012160768.1	Gnomon	CDS	289289	289844	.	+	0	Name=XP_012228445.1;ID=cds-XP_012228445.1;Dbxref=GeneID:105675697%2CGenbank:XP_012228445.1;Parent=rna-XM_012373022.1
NW_012160768.1	Gnomon	mRNA	1340745	1358434	.	-	.	Name=XM_012372969.1;ID=rna-XM_012372969.1;Dbxref=GeneID:105675678%2CGenbank:XM_012372969.1;Parent=gene-LOC105675678
NW_012160768.1	Gnomon	mRNA	1680485	1683244	.	-	.	Name=XM_012373068.1;ID=rna-XM_012373068.1;Dbxref=GeneID:105675723%2CGenbank:XM_012373068.1;Parent=gene-LOC105675723
NW_012160768.1	Gnomon	exon	1863276	1863327	.	+	.	ID=exon-XM_012373058.1-2;Dbxref=GeneID:105675716%2CGenbank:XM_012373058.1;Parent=rna-XM_012373058.1
NW_012160768.1	Gnomon	exon	1863488	1863774	.	+	.	ID=exon-XM_012373058.1-3;Dbxref=GeneID:105675716%2CGenbank:XM_012373058.1;Parent=rna-XM_012373058.1
NW_012160768.1	Gnomon	exon	1863030	1863114	.	+	.	ID=exon-XM_012373058.1-1;Dbxref=GeneID:105675716%2CGenbank:XM_012373058.1;Parent=rna-XM_012373058.1
NW_012160768.1	Gnomon	exon	1864557	1864732	.	+	.	ID=exon-XM_012373058.1-4;Dbxref=GeneID:105675716%2CGenbank:XM_012373058.1;Parent=rna-XM_012373058.1
NW_012160768.1	Gnomon	exon	1866073	1866383	.	+	.	ID=exon-XM_012373058.1-5;Dbxref=GeneID:105675716%2CGenbank:XM_012373058.1;Parent=rna-XM_012373058.1
NW_012160768.1	Gnomon	mRNA	907638	918221	.	-	.	Name=XM_012373160.1;ID=rna-XM_012373160.1;Dbxref=GeneID:105675769%2CGenbank:XM_012373160.1;Parent=gene-LOC105675769
NW_012160768.1	Gnomon	exon	779857	779967	.	+	.	ID=exon-XM_012373228.1-3;Dbxref=GeneID:105675803%2CGenbank:XM_012373228.1;Parent=rna-XM_012373228.1
NW_012160768.1	Gnomon	exon	783391	783535	.	+	.	ID=exon-XM_012373228.1-4;Dbxref=GeneID:105675803%2CGenbank:XM_012373228.1;Parent=rna-XM_012373228.1
NW_012160768.1	Gnomon	exon	783723	784099	.	+	.	ID=exon-XM_012373228.1-5;Dbxref=GeneID:105675803%2CGenbank:XM_012373228.1;Parent=rna-XM_012373228.1
NW_012160768.1	Gnomon	exon	779057	779147	.	+	.	ID=exon-XM_012373228.1-1;Dbxref=GeneID:105675803%2CGenbank:XM_012373228.1;Parent=rna-XM_012373228.1
NW_012160768.1	Gnomon	exon	779434	779783	.	+	.	ID=exon-XM_012373228.1-2;Dbxref=GeneID:105675803%2CGenbank:XM_012373228.1;Parent=rna-XM_012373228.1
NW_012160768.1	Gnomon	mRNA	1653889	1657683	.	-	.	Name=XM_012373067.1;ID=rna-XM_012373067.1;Dbxref=GeneID:105675722%2CGenbank:XM_012373067.1;Parent=gene-LOC105675722
NW_012160768.1	Gnomon	mRNA	1340745	1359551	.	-	.	Name=XM_012372968.1;ID=rna-XM_012372968.1;Dbxref=GeneID:105675678%2CGenbank:XM_012372968.1;Parent=gene-LOC105675678
NW_012160768.1	Gnomon	exon	736848	737142	.	+	.	ID=exon-XM_012373204.1-3;Dbxref=GeneID:105675790%2CGenbank:XM_012373204.1;Parent=rna-XM_012373204.1
NW_012160768.1	Gnomon	exon	737680	738146	.	+	.	ID=exon-XM_012373204.1-4;Dbxref=GeneID:105675790%2CGenbank:XM_012373204.1;Parent=rna-XM_012373204.1
NW_012160768.1	Gnomon	exon	703128	703483	.	+	.	ID=exon-XM_012373204.1-1;Dbxref=GeneID:105675790%2CGenbank:XM_012373204.1;Parent=rna-XM_012373204.1
NW_012160768.1	Gnomon	exon	703840	704722	.	+	.	ID=exon-XM_012373204.1-2;Dbxref=GeneID:105675790%2CGenbank:XM_012373204.1;Parent=rna-XM_012373204.1
NW_012160768.1	Gnomon	exon	747715	751467	.	+	.	ID=exon-XM_012373204.1-7;Dbxref=GeneID:105675790%2CGenbank:XM_012373204.1;Parent=rna-XM_012373204.1
NW_012160768.1	Gnomon	exon	741261	741529	.	+	.	ID=exon-XM_012373204.1-5;Dbxref=GeneID:105675790%2CGenbank:XM_012373204.1;Parent=rna-XM_012373204.1
NW_012160768.1	Gnomon	exon	741846	742035	.	+	.	ID=exon-XM_012373204.1-6;Dbxref=GeneID:105675790%2CGenbank:XM_012373204.1;Parent=rna-XM_012373204.1
NW_012160768.1	Gnomon	CDS	583509	583885	.	+	0	Name=XP_012228540.1;ID=cds-XP_012228540.1;Dbxref=GeneID:105675747%2CGenbank:XP_012228540.1;Parent=rna-XM_012373117.1
NW_012160768.1	Gnomon	CDS	587750	587862	.	+	0	Name=XP_012228540.1;ID=cds-XP_012228540.1;Dbxref=GeneID:105675747%2CGenbank:XP_012228540.1;Parent=rna-XM_012373117.1
NW_012160768.1	Gnomon	CDS	589152	589307	.	+	0	Name=XP_012228540.1;ID=cds-XP_012228540.1;Dbxref=GeneID:105675747%2CGenbank:XP_012228540.1;Parent=rna-XM_012373117.1
NW_012160768.1	Gnomon	CDS	589568	589788	.	+	0	Name=XP_012228540.1;ID=cds-XP_012228540.1;Dbxref=GeneID:105675747%2CGenbank:XP_012228540.1;Parent=rna-XM_012373117.1
NW_012160768.1	Gnomon	CDS	591353	591456	.	+	0	Name=XP_012228540.1;ID=cds-XP_012228540.1;Dbxref=GeneID:105675747%2CGenbank:XP_012228540.1;Parent=rna-XM_012373117.1
NW_012160768.1	Gnomon	CDS	592405	592520	.	+	0	Name=XP_012228540.1;ID=cds-XP_012228540.1;Dbxref=GeneID:105675747%2CGenbank:XP_012228540.1;Parent=rna-XM_012373117.1
NW_012160768.1	Gnomon	CDS	592945	593004	.	+	0	Name=XP_012228540.1;ID=cds-XP_012228540.1;Dbxref=GeneID:105675747%2CGenbank:XP_012228540.1;Parent=rna-XM_012373117.1
NW_012160768.1	Gnomon	CDS	593688	593789	.	+	0	Name=XP_012228540.1;ID=cds-XP_012228540.1;Dbxref=GeneID:105675747%2CGenbank:XP_012228540.1;Parent=rna-XM_012373117.1
NW_012160768.1	Gnomon	CDS	596370	596582	.	+	0	Name=XP_012228540.1;ID=cds-XP_012228540.1;Dbxref=GeneID:105675747%2CGenbank:XP_012228540.1;Parent=rna-XM_012373117.1
NW_012160768.1	Gnomon	CDS	596721	597148	.	+	0	Name=XP_012228540.1;ID=cds-XP_012228540.1;Dbxref=GeneID:105675747%2CGenbank:XP_012228540.1;Parent=rna-XM_012373117.1
NW_012160768.1	Gnomon	CDS	597490	597797	.	+	0	Name=XP_012228540.1;ID=cds-XP_012228540.1;Dbxref=GeneID:105675747%2CGenbank:XP_012228540.1;Parent=rna-XM_012373117.1
NW_012160768.1	Gnomon	CDS	598159	598335	.	+	0	Name=XP_012228540.1;ID=cds-XP_012228540.1;Dbxref=GeneID:105675747%2CGenbank:XP_012228540.1;Parent=rna-XM_012373117.1
NW_012160768.1	Gnomon	CDS	598540	599103	.	+	0	Name=XP_012228540.1;ID=cds-XP_012228540.1;Dbxref=GeneID:105675747%2CGenbank:XP_012228540.1;Parent=rna-XM_012373117.1
NW_012160768.1	Gnomon	CDS	599285	599630	.	+	0	Name=XP_012228540.1;ID=cds-XP_012228540.1;Dbxref=GeneID:105675747%2CGenbank:XP_012228540.1;Parent=rna-XM_012373117.1
NW_012160768.1	Gnomon	CDS	600011	600175	.	+	0	Name=XP_012228540.1;ID=cds-XP_012228540.1;Dbxref=GeneID:105675747%2CGenbank:XP_012228540.1;Parent=rna-XM_012373117.1
NW_012160768.1	Gnomon	CDS	605348	605458	.	+	0	Name=XP_012228540.1;ID=cds-XP_012228540.1;Dbxref=GeneID:105675747%2CGenbank:XP_012228540.1;Parent=rna-XM_012373117.1
NW_012160768.1	Gnomon	CDS	611425	611508	.	+	0	Name=XP_012228540.1;ID=cds-XP_012228540.1;Dbxref=GeneID:105675747%2CGenbank:XP_012228540.1;Parent=rna-XM_012373117.1
NW_012160768.1	Gnomon	CDS	612983	613024	.	+	0	Name=XP_012228540.1;ID=cds-XP_012228540.1;Dbxref=GeneID:105675747%2CGenbank:XP_012228540.1;Parent=rna-XM_012373117.1
NW_012160768.1	Gnomon	CDS	614358	614474	.	+	0	Name=XP_012228540.1;ID=cds-XP_012228540.1;Dbxref=GeneID:105675747%2CGenbank:XP_012228540.1;Parent=rna-XM_012373117.1
NW_012160768.1	Gnomon	CDS	614678	614743	.	+	0	Name=XP_012228540.1;ID=cds-XP_012228540.1;Dbxref=GeneID:105675747%2CGenbank:XP_012228540.1;Parent=rna-XM_012373117.1
NW_012160768.1	Gnomon	CDS	616592	616683	.	+	0	Name=XP_012228540.1;ID=cds-XP_012228540.1;Dbxref=GeneID:105675747%2CGenbank:XP_012228540.1;Parent=rna-XM_012373117.1
NW_012160768.1	Gnomon	CDS	618323	618804	.	+	0	Name=XP_012228540.1;ID=cds-XP_012228540.1;Dbxref=GeneID:105675747%2CGenbank:XP_012228540.1;Parent=rna-XM_012373117.1
NW_012160768.1	Gnomon	CDS	619038	619142	.	+	0	Name=XP_012228540.1;ID=cds-XP_012228540.1;Dbxref=GeneID:105675747%2CGenbank:XP_012228540.1;Parent=rna-XM_012373117.1
NW_012160768.1	Gnomon	CDS	619207	619310	.	+	0	Name=XP_012228540.1;ID=cds-XP_012228540.1;Dbxref=GeneID:105675747%2CGenbank:XP_012228540.1;Parent=rna-XM_012373117.1
NW_012160768.1	Gnomon	CDS	620436	620492	.	+	0	Name=XP_012228540.1;ID=cds-XP_012228540.1;Dbxref=GeneID:105675747%2CGenbank:XP_012228540.1;Parent=rna-XM_012373117.1
NW_012160768.1	Gnomon	CDS	624417	624628	.	+	0	Name=XP_012228540.1;ID=cds-XP_012228540.1;Dbxref=GeneID:105675747%2CGenbank:XP_012228540.1;Parent=rna-XM_012373117.1
NW_012160768.1	Gnomon	CDS	624905	625265	.	+	0	Name=XP_012228540.1;ID=cds-XP_012228540.1;Dbxref=GeneID:105675747%2CGenbank:XP_012228540.1;Parent=rna-XM_012373117.1
NW_012160768.1	Gnomon	CDS	627459	627592	.	+	0	Name=XP_012228540.1;ID=cds-XP_012228540.1;Dbxref=GeneID:105675747%2CGenbank:XP_012228540.1;Parent=rna-XM_012373117.1
NW_012160768.1	Gnomon	CDS	627951	628132	.	+	0	Name=XP_012228540.1;ID=cds-XP_012228540.1;Dbxref=GeneID:105675747%2CGenbank:XP_012228540.1;Parent=rna-XM_012373117.1
NW_012160768.1	Gnomon	CDS	628819	628851	.	+	0	Name=XP_012228540.1;ID=cds-XP_012228540.1;Dbxref=GeneID:105675747%2CGenbank:XP_012228540.1;Parent=rna-XM_012373117.1
NW_012160768.1	Gnomon	CDS	630257	630773	.	+	0	Name=XP_012228540.1;ID=cds-XP_012228540.1;Dbxref=GeneID:105675747%2CGenbank:XP_012228540.1;Parent=rna-XM_012373117.1
NW_012160768.1	Gnomon	CDS	630970	631009	.	+	0	Name=XP_012228540.1;ID=cds-XP_012228540.1;Dbxref=GeneID:105675747%2CGenbank:XP_012228540.1;Parent=rna-XM_012373117.1
NW_012160768.1	Gnomon	exon	1356798	1358434	.	-	.	ID=exon-XM_012372969.1-1;Dbxref=GeneID:105675678%2CGenbank:XM_012372969.1;Parent=rna-XM_012372969.1
NW_012160768.1	Gnomon	exon	1344518	1345028	.	-	.	ID=exon-XM_012372969.1-2;Dbxref=GeneID:105675678%2CGenbank:XM_012372969.1;Parent=rna-XM_012372969.1
NW_012160768.1	Gnomon	exon	1343963	1344438	.	-	.	ID=exon-XM_012372969.1-3;Dbxref=GeneID:105675678%2CGenbank:XM_012372969.1;Parent=rna-XM_012372969.1
NW_012160768.1	Gnomon	exon	1343485	1343666	.	-	.	ID=exon-XM_012372969.1-4;Dbxref=GeneID:105675678%2CGenbank:XM_012372969.1;Parent=rna-XM_012372969.1
NW_012160768.1	Gnomon	exon	1343041	1343354	.	-	.	ID=exon-XM_012372969.1-5;Dbxref=GeneID:105675678%2CGenbank:XM_012372969.1;Parent=rna-XM_012372969.1
NW_012160768.1	Gnomon	exon	1342702	1342776	.	-	.	ID=exon-XM_012372969.1-6;Dbxref=GeneID:105675678%2CGenbank:XM_012372969.1;Parent=rna-XM_012372969.1
NW_012160768.1	Gnomon	exon	1342424	1342621	.	-	.	ID=exon-XM_012372969.1-7;Dbxref=GeneID:105675678%2CGenbank:XM_012372969.1;Parent=rna-XM_012372969.1
NW_012160768.1	Gnomon	exon	1340745	1342313	.	-	.	ID=exon-XM_012372969.1-8;Dbxref=GeneID:105675678%2CGenbank:XM_012372969.1;Parent=rna-XM_012372969.1
NW_012160768.1	Gnomon	exon	1645356	1650243	.	+	.	ID=exon-XM_012372986.1-12;Dbxref=GeneID:105675683%2CGenbank:XM_012372986.1;Parent=rna-XM_012372986.1
NW_012160768.1	Gnomon	exon	175075	175448	.	-	.	ID=exon-XM_012373035.1-3;Dbxref=GeneID:105675702%2CGenbank:XM_012373035.1;Parent=rna-XM_012373035.1
NW_012160768.1	Gnomon	exon	174811	174990	.	-	.	ID=exon-XM_012373035.1-4;Dbxref=GeneID:105675702%2CGenbank:XM_012373035.1;Parent=rna-XM_012373035.1
NW_012160768.1	Gnomon	exon	176065	176177	.	-	.	ID=exon-XM_012373035.1-1;Dbxref=GeneID:105675702%2CGenbank:XM_012373035.1;Parent=rna-XM_012373035.1
NW_012160768.1	Gnomon	exon	175525	175856	.	-	.	ID=exon-XM_012373035.1-2;Dbxref=GeneID:105675702%2CGenbank:XM_012373035.1;Parent=rna-XM_012373035.1
NW_012160768.1	Gnomon	exon	1644597	1644878	.	+	.	ID=exon-XM_012372986.1-10;Dbxref=GeneID:105675683%2CGenbank:XM_012372986.1;Parent=rna-XM_012372986.1
NW_012160768.1	Gnomon	exon	1644981	1645111	.	+	.	ID=exon-XM_012372986.1-11;Dbxref=GeneID:105675683%2CGenbank:XM_012372986.1;Parent=rna-XM_012372986.1
NW_012160768.1	Gnomon	mRNA	1653837	1657681	.	-	.	Name=XM_012373065.1;ID=rna-XM_012373065.1;Dbxref=GeneID:105675722%2CGenbank:XM_012373065.1;Parent=gene-LOC105675722
NW_012160768.1	Gnomon	mRNA	1340745	1373776	.	-	.	Name=XM_012372967.1;ID=rna-XM_012372967.1;Dbxref=GeneID:105675678%2CGenbank:XM_012372967.1;Parent=gene-LOC105675678
NW_012160768.1	Gnomon	mRNA	1653837	1657679	.	-	.	Name=XM_012373066.1;ID=rna-XM_012373066.1;Dbxref=GeneID:105675722%2CGenbank:XM_012373066.1;Parent=gene-LOC105675722
NW_012160768.1	Gnomon	CDS	284141	284195	.	+	0	Name=XP_012228447.1;ID=cds-XP_012228447.1;Dbxref=GeneID:105675697%2CGenbank:XP_012228447.1;Parent=rna-XM_012373024.1
NW_012160768.1	Gnomon	CDS	285486	285606	.	+	0	Name=XP_012228447.1;ID=cds-XP_012228447.1;Dbxref=GeneID:105675697%2CGenbank:XP_012228447.1;Parent=rna-XM_012373024.1
NW_012160768.1	Gnomon	CDS	285728	285997	.	+	0	Name=XP_012228447.1;ID=cds-XP_012228447.1;Dbxref=GeneID:105675697%2CGenbank:XP_012228447.1;Parent=rna-XM_012373024.1
NW_012160768.1	Gnomon	CDS	286111	286267	.	+	0	Name=XP_012228447.1;ID=cds-XP_012228447.1;Dbxref=GeneID:105675697%2CGenbank:XP_012228447.1;Parent=rna-XM_012373024.1
NW_012160768.1	Gnomon	CDS	286344	286531	.	+	0	Name=XP_012228447.1;ID=cds-XP_012228447.1;Dbxref=GeneID:105675697%2CGenbank:XP_012228447.1;Parent=rna-XM_012373024.1
NW_012160768.1	Gnomon	CDS	286608	286943	.	+	0	Name=XP_012228447.1;ID=cds-XP_012228447.1;Dbxref=GeneID:105675697%2CGenbank:XP_012228447.1;Parent=rna-XM_012373024.1
NW_012160768.1	Gnomon	CDS	287033	287234	.	+	0	Name=XP_012228447.1;ID=cds-XP_012228447.1;Dbxref=GeneID:105675697%2CGenbank:XP_012228447.1;Parent=rna-XM_012373024.1
NW_012160768.1	Gnomon	CDS	287304	287522	.	+	0	Name=XP_012228447.1;ID=cds-XP_012228447.1;Dbxref=GeneID:105675697%2CGenbank:XP_012228447.1;Parent=rna-XM_012373024.1
NW_012160768.1	Gnomon	CDS	287615	287739	.	+	0	Name=XP_012228447.1;ID=cds-XP_012228447.1;Dbxref=GeneID:105675697%2CGenbank:XP_012228447.1;Parent=rna-XM_012373024.1
NW_012160768.1	Gnomon	CDS	287843	287977	.	+	0	Name=XP_012228447.1;ID=cds-XP_012228447.1;Dbxref=GeneID:105675697%2CGenbank:XP_012228447.1;Parent=rna-XM_012373024.1
NW_012160768.1	Gnomon	CDS	288230	288336	.	+	0	Name=XP_012228447.1;ID=cds-XP_012228447.1;Dbxref=GeneID:105675697%2CGenbank:XP_012228447.1;Parent=rna-XM_012373024.1
NW_012160768.1	Gnomon	CDS	288418	288661	.	+	0	Name=XP_012228447.1;ID=cds-XP_012228447.1;Dbxref=GeneID:105675697%2CGenbank:XP_012228447.1;Parent=rna-XM_012373024.1
NW_012160768.1	Gnomon	CDS	288853	289194	.	+	0	Name=XP_012228447.1;ID=cds-XP_012228447.1;Dbxref=GeneID:105675697%2CGenbank:XP_012228447.1;Parent=rna-XM_012373024.1
NW_012160768.1	Gnomon	CDS	289289	289844	.	+	0	Name=XP_012228447.1;ID=cds-XP_012228447.1;Dbxref=GeneID:105675697%2CGenbank:XP_012228447.1;Parent=rna-XM_012373024.1
NW_012160768.1	Gnomon	CDS	525573	525652	.	+	0	Name=XP_012228541.1;ID=cds-XP_012228541.1;Dbxref=GeneID:105675747%2CGenbank:XP_012228541.1;Parent=rna-XM_012373118.1
NW_012160768.1	Gnomon	CDS	530853	531101	.	+	0	Name=XP_012228541.1;ID=cds-XP_012228541.1;Dbxref=GeneID:105675747%2CGenbank:XP_012228541.1;Parent=rna-XM_012373118.1
NW_012160768.1	Gnomon	CDS	582483	582606	.	+	0	Name=XP_012228541.1;ID=cds-XP_012228541.1;Dbxref=GeneID:105675747%2CGenbank:XP_012228541.1;Parent=rna-XM_012373118.1
NW_012160768.1	Gnomon	CDS	583494	583885	.	+	0	Name=XP_012228541.1;ID=cds-XP_012228541.1;Dbxref=GeneID:105675747%2CGenbank:XP_012228541.1;Parent=rna-XM_012373118.1
NW_012160768.1	Gnomon	CDS	587750	587862	.	+	0	Name=XP_012228541.1;ID=cds-XP_012228541.1;Dbxref=GeneID:105675747%2CGenbank:XP_012228541.1;Parent=rna-XM_012373118.1
NW_012160768.1	Gnomon	CDS	589152	589307	.	+	0	Name=XP_012228541.1;ID=cds-XP_012228541.1;Dbxref=GeneID:105675747%2CGenbank:XP_012228541.1;Parent=rna-XM_012373118.1
NW_012160768.1	Gnomon	CDS	589568	589788	.	+	0	Name=XP_012228541.1;ID=cds-XP_012228541.1;Dbxref=GeneID:105675747%2CGenbank:XP_012228541.1;Parent=rna-XM_012373118.1
NW_012160768.1	Gnomon	CDS	591353	591456	.	+	0	Name=XP_012228541.1;ID=cds-XP_012228541.1;Dbxref=GeneID:105675747%2CGenbank:XP_012228541.1;Parent=rna-XM_012373118.1
NW_012160768.1	Gnomon	CDS	592405	592520	.	+	0	Name=XP_012228541.1;ID=cds-XP_012228541.1;Dbxref=GeneID:105675747%2CGenbank:XP_012228541.1;Parent=rna-XM_012373118.1
NW_012160768.1	Gnomon	CDS	592945	593004	.	+	0	Name=XP_012228541.1;ID=cds-XP_012228541.1;Dbxref=GeneID:105675747%2CGenbank:XP_012228541.1;Parent=rna-XM_012373118.1
NW_012160768.1	Gnomon	CDS	593688	593789	.	+	0	Name=XP_012228541.1;ID=cds-XP_012228541.1;Dbxref=GeneID:105675747%2CGenbank:XP_012228541.1;Parent=rna-XM_012373118.1
NW_012160768.1	Gnomon	CDS	596370	596582	.	+	0	Name=XP_012228541.1;ID=cds-XP_012228541.1;Dbxref=GeneID:105675747%2CGenbank:XP_012228541.1;Parent=rna-XM_012373118.1
NW_012160768.1	Gnomon	CDS	596721	597148	.	+	0	Name=XP_012228541.1;ID=cds-XP_012228541.1;Dbxref=GeneID:105675747%2CGenbank:XP_012228541.1;Parent=rna-XM_012373118.1
NW_012160768.1	Gnomon	CDS	597490	597797	.	+	0	Name=XP_012228541.1;ID=cds-XP_012228541.1;Dbxref=GeneID:105675747%2CGenbank:XP_012228541.1;Parent=rna-XM_012373118.1
NW_012160768.1	Gnomon	CDS	598159	598335	.	+	0	Name=XP_012228541.1;ID=cds-XP_012228541.1;Dbxref=GeneID:105675747%2CGenbank:XP_012228541.1;Parent=rna-XM_012373118.1
NW_012160768.1	Gnomon	CDS	598540	599103	.	+	0	Name=XP_012228541.1;ID=cds-XP_012228541.1;Dbxref=GeneID:105675747%2CGenbank:XP_012228541.1;Parent=rna-XM_012373118.1
NW_012160768.1	Gnomon	CDS	599285	599630	.	+	0	Name=XP_012228541.1;ID=cds-XP_012228541.1;Dbxref=GeneID:105675747%2CGenbank:XP_012228541.1;Parent=rna-XM_012373118.1
NW_012160768.1	Gnomon	CDS	600011	600175	.	+	0	Name=XP_012228541.1;ID=cds-XP_012228541.1;Dbxref=GeneID:105675747%2CGenbank:XP_012228541.1;Parent=rna-XM_012373118.1
NW_012160768.1	Gnomon	CDS	605348	605458	.	+	0	Name=XP_012228541.1;ID=cds-XP_012228541.1;Dbxref=GeneID:105675747%2CGenbank:XP_012228541.1;Parent=rna-XM_012373118.1
NW_012160768.1	Gnomon	CDS	611425	611508	.	+	0	Name=XP_012228541.1;ID=cds-XP_012228541.1;Dbxref=GeneID:105675747%2CGenbank:XP_012228541.1;Parent=rna-XM_012373118.1
NW_012160768.1	Gnomon	CDS	614358	614474	.	+	0	Name=XP_012228541.1;ID=cds-XP_012228541.1;Dbxref=GeneID:105675747%2CGenbank:XP_012228541.1;Parent=rna-XM_012373118.1
NW_012160768.1	Gnomon	CDS	614678	614743	.	+	0	Name=XP_012228541.1;ID=cds-XP_012228541.1;Dbxref=GeneID:105675747%2CGenbank:XP_012228541.1;Parent=rna-XM_012373118.1
NW_012160768.1	Gnomon	CDS	616592	616683	.	+	0	Name=XP_012228541.1;ID=cds-XP_012228541.1;Dbxref=GeneID:105675747%2CGenbank:XP_012228541.1;Parent=rna-XM_012373118.1
NW_012160768.1	Gnomon	CDS	618323	618804	.	+	0	Name=XP_012228541.1;ID=cds-XP_012228541.1;Dbxref=GeneID:105675747%2CGenbank:XP_012228541.1;Parent=rna-XM_012373118.1
NW_012160768.1	Gnomon	CDS	619038	619142	.	+	0	Name=XP_012228541.1;ID=cds-XP_012228541.1;Dbxref=GeneID:105675747%2CGenbank:XP_012228541.1;Parent=rna-XM_012373118.1
NW_012160768.1	Gnomon	CDS	619207	619310	.	+	0	Name=XP_012228541.1;ID=cds-XP_012228541.1;Dbxref=GeneID:105675747%2CGenbank:XP_012228541.1;Parent=rna-XM_012373118.1
NW_012160768.1	Gnomon	CDS	620436	620492	.	+	0	Name=XP_012228541.1;ID=cds-XP_012228541.1;Dbxref=GeneID:105675747%2CGenbank:XP_012228541.1;Parent=rna-XM_012373118.1
NW_012160768.1	Gnomon	CDS	624417	624628	.	+	0	Name=XP_012228541.1;ID=cds-XP_012228541.1;Dbxref=GeneID:105675747%2CGenbank:XP_012228541.1;Parent=rna-XM_012373118.1
NW_012160768.1	Gnomon	CDS	624905	625265	.	+	0	Name=XP_012228541.1;ID=cds-XP_012228541.1;Dbxref=GeneID:105675747%2CGenbank:XP_012228541.1;Parent=rna-XM_012373118.1
NW_012160768.1	Gnomon	CDS	627459	627592	.	+	0	Name=XP_012228541.1;ID=cds-XP_012228541.1;Dbxref=GeneID:105675747%2CGenbank:XP_012228541.1;Parent=rna-XM_012373118.1
NW_012160768.1	Gnomon	CDS	627951	628132	.	+	0	Name=XP_012228541.1;ID=cds-XP_012228541.1;Dbxref=GeneID:105675747%2CGenbank:XP_012228541.1;Parent=rna-XM_012373118.1
NW_012160768.1	Gnomon	CDS	630257	630773	.	+	0	Name=XP_012228541.1;ID=cds-XP_012228541.1;Dbxref=GeneID:105675747%2CGenbank:XP_012228541.1;Parent=rna-XM_012373118.1
NW_012160768.1	Gnomon	CDS	630970	631009	.	+	0	Name=XP_012228541.1;ID=cds-XP_012228541.1;Dbxref=GeneID:105675747%2CGenbank:XP_012228541.1;Parent=rna-XM_012373118.1
NW_012160768.1	Gnomon	exon	525458	525652	.	+	.	ID=exon-XM_012373110.1-1;Dbxref=GeneID:105675747%2CGenbank:XM_012373110.1;Parent=rna-XM_012373110.1
NW_012160768.1	Gnomon	exon	530853	531101	.	+	.	ID=exon-XM_012373110.1-2;Dbxref=GeneID:105675747%2CGenbank:XM_012373110.1;Parent=rna-XM_012373110.1
NW_012160768.1	Gnomon	exon	582483	582606	.	+	.	ID=exon-XM_012373110.1-3;Dbxref=GeneID:105675747%2CGenbank:XM_012373110.1;Parent=rna-XM_012373110.1
NW_012160768.1	Gnomon	exon	583494	583885	.	+	.	ID=exon-XM_012373110.1-4;Dbxref=GeneID:105675747%2CGenbank:XM_012373110.1;Parent=rna-XM_012373110.1
NW_012160768.1	Gnomon	exon	587750	587862	.	+	.	ID=exon-XM_012373110.1-5;Dbxref=GeneID:105675747%2CGenbank:XM_012373110.1;Parent=rna-XM_012373110.1
NW_012160768.1	Gnomon	exon	589152	589307	.	+	.	ID=exon-XM_012373110.1-6;Dbxref=GeneID:105675747%2CGenbank:XM_012373110.1;Parent=rna-XM_012373110.1
NW_012160768.1	Gnomon	exon	589568	589788	.	+	.	ID=exon-XM_012373110.1-7;Dbxref=GeneID:105675747%2CGenbank:XM_012373110.1;Parent=rna-XM_012373110.1
NW_012160768.1	Gnomon	exon	591353	591456	.	+	.	ID=exon-XM_012373110.1-8;Dbxref=GeneID:105675747%2CGenbank:XM_012373110.1;Parent=rna-XM_012373110.1
NW_012160768.1	Gnomon	exon	592405	592520	.	+	.	ID=exon-XM_012373110.1-9;Dbxref=GeneID:105675747%2CGenbank:XM_012373110.1;Parent=rna-XM_012373110.1
NW_012160768.1	Gnomon	CDS	285590	285606	.	+	0	Name=XP_012228449.1;ID=cds-XP_012228449.1;Dbxref=GeneID:105675697%2CGenbank:XP_012228449.1;Parent=rna-XM_012373026.1
NW_012160768.1	Gnomon	CDS	285728	285997	.	+	0	Name=XP_012228449.1;ID=cds-XP_012228449.1;Dbxref=GeneID:105675697%2CGenbank:XP_012228449.1;Parent=rna-XM_012373026.1
NW_012160768.1	Gnomon	CDS	286111	286267	.	+	0	Name=XP_012228449.1;ID=cds-XP_012228449.1;Dbxref=GeneID:105675697%2CGenbank:XP_012228449.1;Parent=rna-XM_012373026.1
NW_012160768.1	Gnomon	CDS	286344	286531	.	+	0	Name=XP_012228449.1;ID=cds-XP_012228449.1;Dbxref=GeneID:105675697%2CGenbank:XP_012228449.1;Parent=rna-XM_012373026.1
NW_012160768.1	Gnomon	CDS	286608	286943	.	+	0	Name=XP_012228449.1;ID=cds-XP_012228449.1;Dbxref=GeneID:105675697%2CGenbank:XP_012228449.1;Parent=rna-XM_012373026.1
NW_012160768.1	Gnomon	CDS	287033	287234	.	+	0	Name=XP_012228449.1;ID=cds-XP_012228449.1;Dbxref=GeneID:105675697%2CGenbank:XP_012228449.1;Parent=rna-XM_012373026.1
NW_012160768.1	Gnomon	CDS	287304	287522	.	+	0	Name=XP_012228449.1;ID=cds-XP_012228449.1;Dbxref=GeneID:105675697%2CGenbank:XP_012228449.1;Parent=rna-XM_012373026.1
NW_012160768.1	Gnomon	CDS	287615	287739	.	+	0	Name=XP_012228449.1;ID=cds-XP_012228449.1;Dbxref=GeneID:105675697%2CGenbank:XP_012228449.1;Parent=rna-XM_012373026.1
NW_012160768.1	Gnomon	CDS	287843	287977	.	+	0	Name=XP_012228449.1;ID=cds-XP_012228449.1;Dbxref=GeneID:105675697%2CGenbank:XP_012228449.1;Parent=rna-XM_012373026.1
NW_012160768.1	Gnomon	CDS	288105	288146	.	+	0	Name=XP_012228449.1;ID=cds-XP_012228449.1;Dbxref=GeneID:105675697%2CGenbank:XP_012228449.1;Parent=rna-XM_012373026.1
NW_012160768.1	Gnomon	CDS	288230	288336	.	+	0	Name=XP_012228449.1;ID=cds-XP_012228449.1;Dbxref=GeneID:105675697%2CGenbank:XP_012228449.1;Parent=rna-XM_012373026.1
NW_012160768.1	Gnomon	CDS	288418	288661	.	+	0	Name=XP_012228449.1;ID=cds-XP_012228449.1;Dbxref=GeneID:105675697%2CGenbank:XP_012228449.1;Parent=rna-XM_012373026.1
NW_012160768.1	Gnomon	CDS	288853	289194	.	+	0	Name=XP_012228449.1;ID=cds-XP_012228449.1;Dbxref=GeneID:105675697%2CGenbank:XP_012228449.1;Parent=rna-XM_012373026.1
NW_012160768.1	Gnomon	CDS	289289	289844	.	+	0	Name=XP_012228449.1;ID=cds-XP_012228449.1;Dbxref=GeneID:105675697%2CGenbank:XP_012228449.1;Parent=rna-XM_012373026.1
NW_012160768.1	Gnomon	CDS	285590	285606	.	+	0	Name=XP_012228448.1;ID=cds-XP_012228448.1;Dbxref=GeneID:105675697%2CGenbank:XP_012228448.1;Parent=rna-XM_012373025.1
NW_012160768.1	Gnomon	CDS	285728	285997	.	+	0	Name=XP_012228448.1;ID=cds-XP_012228448.1;Dbxref=GeneID:105675697%2CGenbank:XP_012228448.1;Parent=rna-XM_012373025.1
NW_012160768.1	Gnomon	CDS	286111	286267	.	+	0	Name=XP_012228448.1;ID=cds-XP_012228448.1;Dbxref=GeneID:105675697%2CGenbank:XP_012228448.1;Parent=rna-XM_012373025.1
NW_012160768.1	Gnomon	CDS	286344	286531	.	+	0	Name=XP_012228448.1;ID=cds-XP_012228448.1;Dbxref=GeneID:105675697%2CGenbank:XP_012228448.1;Parent=rna-XM_012373025.1
NW_012160768.1	Gnomon	CDS	286608	286943	.	+	0	Name=XP_012228448.1;ID=cds-XP_012228448.1;Dbxref=GeneID:105675697%2CGenbank:XP_012228448.1;Parent=rna-XM_012373025.1
NW_012160768.1	Gnomon	CDS	287033	287234	.	+	0	Name=XP_012228448.1;ID=cds-XP_012228448.1;Dbxref=GeneID:105675697%2CGenbank:XP_012228448.1;Parent=rna-XM_012373025.1
NW_012160768.1	Gnomon	CDS	287304	287522	.	+	0	Name=XP_012228448.1;ID=cds-XP_012228448.1;Dbxref=GeneID:105675697%2CGenbank:XP_012228448.1;Parent=rna-XM_012373025.1
NW_012160768.1	Gnomon	CDS	287615	287739	.	+	0	Name=XP_012228448.1;ID=cds-XP_012228448.1;Dbxref=GeneID:105675697%2CGenbank:XP_012228448.1;Parent=rna-XM_012373025.1
NW_012160768.1	Gnomon	CDS	287843	287977	.	+	0	Name=XP_012228448.1;ID=cds-XP_012228448.1;Dbxref=GeneID:105675697%2CGenbank:XP_012228448.1;Parent=rna-XM_012373025.1
NW_012160768.1	Gnomon	CDS	288105	288146	.	+	0	Name=XP_012228448.1;ID=cds-XP_012228448.1;Dbxref=GeneID:105675697%2CGenbank:XP_012228448.1;Parent=rna-XM_012373025.1
NW_012160768.1	Gnomon	CDS	288230	288336	.	+	0	Name=XP_012228448.1;ID=cds-XP_012228448.1;Dbxref=GeneID:105675697%2CGenbank:XP_012228448.1;Parent=rna-XM_012373025.1
NW_012160768.1	Gnomon	CDS	288418	288661	.	+	0	Name=XP_012228448.1;ID=cds-XP_012228448.1;Dbxref=GeneID:105675697%2CGenbank:XP_012228448.1;Parent=rna-XM_012373025.1
NW_012160768.1	Gnomon	CDS	288853	289194	.	+	0	Name=XP_012228448.1;ID=cds-XP_012228448.1;Dbxref=GeneID:105675697%2CGenbank:XP_012228448.1;Parent=rna-XM_012373025.1
NW_012160768.1	Gnomon	CDS	289289	289844	.	+	0	Name=XP_012228448.1;ID=cds-XP_012228448.1;Dbxref=GeneID:105675697%2CGenbank:XP_012228448.1;Parent=rna-XM_012373025.1
NW_012160768.1	Gnomon	exon	1602950	1603131	.	-	.	ID=exon-XM_012373003.1-4;Dbxref=GeneID:105675691%2CGenbank:XM_012373003.1;Parent=rna-XM_012373003.1
NW_012160768.1	Gnomon	exon	1593630	1596169	.	-	.	ID=exon-XM_012373003.1-5;Dbxref=GeneID:105675691%2CGenbank:XM_012373003.1;Parent=rna-XM_012373003.1
NW_012160768.1	Gnomon	exon	1557316	1557388	.	-	.	ID=exon-XM_012373003.1-6;Dbxref=GeneID:105675691%2CGenbank:XM_012373003.1;Parent=rna-XM_012373003.1
NW_012160768.1	Gnomon	exon	1508443	1508630	.	-	.	ID=exon-XM_012373003.1-7;Dbxref=GeneID:105675691%2CGenbank:XM_012373003.1;Parent=rna-XM_012373003.1
NW_012160768.1	Gnomon	exon	1485111	1485165	.	-	.	ID=exon-XM_012373003.1-8;Dbxref=GeneID:105675691%2CGenbank:XM_012373003.1;Parent=rna-XM_012373003.1
NW_012160768.1	Gnomon	exon	1626534	1630559	.	-	.	ID=exon-XM_012373003.1-1;Dbxref=GeneID:105675691%2CGenbank:XM_012373003.1;Parent=rna-XM_012373003.1
NW_012160768.1	Gnomon	exon	1622303	1622359	.	-	.	ID=exon-XM_012373003.1-2;Dbxref=GeneID:105675691%2CGenbank:XM_012373003.1;Parent=rna-XM_012373003.1
NW_012160768.1	Gnomon	exon	1617975	1618051	.	-	.	ID=exon-XM_012373003.1-3;Dbxref=GeneID:105675691%2CGenbank:XM_012373003.1;Parent=rna-XM_012373003.1
NW_012160768.1	Gnomon	CDS	642162	642309	.	+	0	Name=XP_012228542.1;ID=cds-XP_012228542.1;Dbxref=GeneID:105675749%2CGenbank:XP_012228542.1;Parent=rna-XM_012373119.1
NW_012160768.1	Gnomon	CDS	643150	643649	.	+	0	Name=XP_012228542.1;ID=cds-XP_012228542.1;Dbxref=GeneID:105675749%2CGenbank:XP_012228542.1;Parent=rna-XM_012373119.1
NW_012160768.1	Gnomon	CDS	1438635	1438987	.	-	0	Name=XP_012228396.1;ID=cds-XP_012228396.1;Dbxref=GeneID:105675679%2CGenbank:XP_012228396.1;Parent=rna-XM_012372973.1
NW_012160768.1	Gnomon	CDS	1437965	1438426	.	-	0	Name=XP_012228396.1;ID=cds-XP_012228396.1;Dbxref=GeneID:105675679%2CGenbank:XP_012228396.1;Parent=rna-XM_012372973.1
NW_012160768.1	Gnomon	CDS	1437248	1437437	.	-	0	Name=XP_012228396.1;ID=cds-XP_012228396.1;Dbxref=GeneID:105675679%2CGenbank:XP_012228396.1;Parent=rna-XM_012372973.1
NW_012160768.1	Gnomon	CDS	1436630	1436777	.	-	0	Name=XP_012228396.1;ID=cds-XP_012228396.1;Dbxref=GeneID:105675679%2CGenbank:XP_012228396.1;Parent=rna-XM_012372973.1
NW_012160768.1	Gnomon	CDS	1436302	1436383	.	-	0	Name=XP_012228396.1;ID=cds-XP_012228396.1;Dbxref=GeneID:105675679%2CGenbank:XP_012228396.1;Parent=rna-XM_012372973.1
NW_012160768.1	Gnomon	CDS	1435755	1436128	.	-	0	Name=XP_012228396.1;ID=cds-XP_012228396.1;Dbxref=GeneID:105675679%2CGenbank:XP_012228396.1;Parent=rna-XM_012372973.1
NW_012160768.1	Gnomon	CDS	1435331	1435605	.	-	0	Name=XP_012228396.1;ID=cds-XP_012228396.1;Dbxref=GeneID:105675679%2CGenbank:XP_012228396.1;Parent=rna-XM_012372973.1
NW_012160768.1	Gnomon	CDS	1433895	1433921	.	-	0	Name=XP_012228396.1;ID=cds-XP_012228396.1;Dbxref=GeneID:105675679%2CGenbank:XP_012228396.1;Parent=rna-XM_012372973.1
NW_012160768.1	Gnomon	exon	1742649	1742815	.	+	.	ID=exon-XM_012373108.1-2;Dbxref=GeneID:105675742%2CGenbank:XM_012373108.1;Parent=rna-XM_012373108.1
NW_012160768.1	Gnomon	exon	1743380	1743597	.	+	.	ID=exon-XM_012373108.1-3;Dbxref=GeneID:105675742%2CGenbank:XM_012373108.1;Parent=rna-XM_012373108.1
NW_012160768.1	Gnomon	exon	1744022	1744096	.	+	.	ID=exon-XM_012373108.1-4;Dbxref=GeneID:105675742%2CGenbank:XM_012373108.1;Parent=rna-XM_012373108.1
NW_012160768.1	Gnomon	exon	1744410	1744647	.	+	.	ID=exon-XM_012373108.1-5;Dbxref=GeneID:105675742%2CGenbank:XM_012373108.1;Parent=rna-XM_012373108.1
NW_012160768.1	Gnomon	exon	1740706	1742191	.	+	.	ID=exon-XM_012373108.1-1;Dbxref=GeneID:105675742%2CGenbank:XM_012373108.1;Parent=rna-XM_012373108.1
NW_012160768.1	Gnomon	exon	1745382	1745989	.	+	.	ID=exon-XM_012373108.1-6;Dbxref=GeneID:105675742%2CGenbank:XM_012373108.1;Parent=rna-XM_012373108.1
NW_012160768.1	Gnomon	CDS	1657481	1657612	.	-	0	Name=XP_012228490.1;ID=cds-XP_012228490.1;Dbxref=GeneID:105675722%2CGenbank:XP_012228490.1;Parent=rna-XM_012373067.1
NW_012160768.1	Gnomon	CDS	1656178	1656411	.	-	0	Name=XP_012228490.1;ID=cds-XP_012228490.1;Dbxref=GeneID:105675722%2CGenbank:XP_012228490.1;Parent=rna-XM_012373067.1
NW_012160768.1	Gnomon	CDS	1654568	1655762	.	-	0	Name=XP_012228490.1;ID=cds-XP_012228490.1;Dbxref=GeneID:105675722%2CGenbank:XP_012228490.1;Parent=rna-XM_012373067.1
NW_012160768.1	Gnomon	CDS	1654116	1654388	.	-	0	Name=XP_012228490.1;ID=cds-XP_012228490.1;Dbxref=GeneID:105675722%2CGenbank:XP_012228490.1;Parent=rna-XM_012373067.1
NW_012160768.1	Gnomon	CDS	1653983	1654035	.	-	0	Name=XP_012228490.1;ID=cds-XP_012228490.1;Dbxref=GeneID:105675722%2CGenbank:XP_012228490.1;Parent=rna-XM_012373067.1
NW_012160768.1	Gnomon	CDS	166109	166197	.	+	0	Name=XP_012228646.1;ID=cds-XP_012228646.1;Dbxref=GeneID:105675800%2CGenbank:XP_012228646.1;Parent=rna-XM_012373223.1
NW_012160768.1	Gnomon	CDS	166517	166630	.	+	0	Name=XP_012228646.1;ID=cds-XP_012228646.1;Dbxref=GeneID:105675800%2CGenbank:XP_012228646.1;Parent=rna-XM_012373223.1
NW_012160768.1	Gnomon	CDS	167055	167221	.	+	0	Name=XP_012228646.1;ID=cds-XP_012228646.1;Dbxref=GeneID:105675800%2CGenbank:XP_012228646.1;Parent=rna-XM_012373223.1
NW_012160768.1	Gnomon	CDS	167545	167810	.	+	0	Name=XP_012228646.1;ID=cds-XP_012228646.1;Dbxref=GeneID:105675800%2CGenbank:XP_012228646.1;Parent=rna-XM_012373223.1
NW_012160768.1	Gnomon	CDS	168102	168396	.	+	0	Name=XP_012228646.1;ID=cds-XP_012228646.1;Dbxref=GeneID:105675800%2CGenbank:XP_012228646.1;Parent=rna-XM_012373223.1
NW_012160768.1	Gnomon	CDS	168733	168824	.	+	0	Name=XP_012228646.1;ID=cds-XP_012228646.1;Dbxref=GeneID:105675800%2CGenbank:XP_012228646.1;Parent=rna-XM_012373223.1
NW_012160768.1	Gnomon	CDS	168902	169027	.	+	0	Name=XP_012228646.1;ID=cds-XP_012228646.1;Dbxref=GeneID:105675800%2CGenbank:XP_012228646.1;Parent=rna-XM_012373223.1
NW_012160768.1	Gnomon	CDS	169091	169164	.	+	0	Name=XP_012228646.1;ID=cds-XP_012228646.1;Dbxref=GeneID:105675800%2CGenbank:XP_012228646.1;Parent=rna-XM_012373223.1
NW_012160768.1	Gnomon	CDS	169433	169535	.	+	0	Name=XP_012228646.1;ID=cds-XP_012228646.1;Dbxref=GeneID:105675800%2CGenbank:XP_012228646.1;Parent=rna-XM_012373223.1
NW_012160768.1	Gnomon	exon	1639218	1639758	.	+	.	ID=exon-XM_012372990.1-1;Dbxref=GeneID:105675683%2CGenbank:XM_012372990.1;Parent=rna-XM_012372990.1
NW_012160768.1	Gnomon	exon	1640133	1640334	.	+	.	ID=exon-XM_012372990.1-2;Dbxref=GeneID:105675683%2CGenbank:XM_012372990.1;Parent=rna-XM_012372990.1
NW_012160768.1	Gnomon	exon	1640658	1640806	.	+	.	ID=exon-XM_012372990.1-3;Dbxref=GeneID:105675683%2CGenbank:XM_012372990.1;Parent=rna-XM_012372990.1
NW_012160768.1	Gnomon	exon	1640968	1641247	.	+	.	ID=exon-XM_012372990.1-4;Dbxref=GeneID:105675683%2CGenbank:XM_012372990.1;Parent=rna-XM_012372990.1
NW_012160768.1	Gnomon	exon	1641569	1641835	.	+	.	ID=exon-XM_012372990.1-5;Dbxref=GeneID:105675683%2CGenbank:XM_012372990.1;Parent=rna-XM_012372990.1
NW_012160768.1	Gnomon	exon	1643676	1643840	.	+	.	ID=exon-XM_012372990.1-6;Dbxref=GeneID:105675683%2CGenbank:XM_012372990.1;Parent=rna-XM_012372990.1
NW_012160768.1	Gnomon	exon	1643993	1644166	.	+	.	ID=exon-XM_012372990.1-7;Dbxref=GeneID:105675683%2CGenbank:XM_012372990.1;Parent=rna-XM_012372990.1
NW_012160768.1	Gnomon	exon	1644253	1644507	.	+	.	ID=exon-XM_012372990.1-8;Dbxref=GeneID:105675683%2CGenbank:XM_012372990.1;Parent=rna-XM_012372990.1
NW_012160768.1	Gnomon	mRNA	1684261	1692592	.	-	.	Name=XM_012373063.1;ID=rna-XM_012373063.1;Dbxref=GeneID:105675721%2CGenbank:XM_012373063.1;Parent=gene-LOC105675721
NW_012160768.1	Gnomon	exon	1644597	1644878	.	+	.	ID=exon-XM_012372990.1-9;Dbxref=GeneID:105675683%2CGenbank:XM_012372990.1;Parent=rna-XM_012372990.1
NW_012160768.1	Gnomon	mRNA	105579	106465	.	-	.	Name=XM_012373219.1;ID=rna-XM_012373219.1;Dbxref=GeneID:105675798%2CGenbank:XM_012373219.1;Parent=gene-LOC105675798
NW_012160768.1	Gnomon	CDS	1640268	1640334	.	+	0	Name=XP_012228406.1;ID=cds-XP_012228406.1;Dbxref=GeneID:105675683%2CGenbank:XP_012228406.1;Parent=rna-XM_012372983.1
NW_012160768.1	Gnomon	CDS	1640658	1640806	.	+	0	Name=XP_012228406.1;ID=cds-XP_012228406.1;Dbxref=GeneID:105675683%2CGenbank:XP_012228406.1;Parent=rna-XM_012372983.1
NW_012160768.1	Gnomon	CDS	1640968	1641247	.	+	0	Name=XP_012228406.1;ID=cds-XP_012228406.1;Dbxref=GeneID:105675683%2CGenbank:XP_012228406.1;Parent=rna-XM_012372983.1
NW_012160768.1	Gnomon	CDS	1641569	1641835	.	+	0	Name=XP_012228406.1;ID=cds-XP_012228406.1;Dbxref=GeneID:105675683%2CGenbank:XP_012228406.1;Parent=rna-XM_012372983.1
NW_012160768.1	Gnomon	CDS	1642260	1642397	.	+	0	Name=XP_012228406.1;ID=cds-XP_012228406.1;Dbxref=GeneID:105675683%2CGenbank:XP_012228406.1;Parent=rna-XM_012372983.1
NW_012160768.1	Gnomon	CDS	1643646	1643840	.	+	0	Name=XP_012228406.1;ID=cds-XP_012228406.1;Dbxref=GeneID:105675683%2CGenbank:XP_012228406.1;Parent=rna-XM_012372983.1
NW_012160768.1	Gnomon	CDS	1643993	1644166	.	+	0	Name=XP_012228406.1;ID=cds-XP_012228406.1;Dbxref=GeneID:105675683%2CGenbank:XP_012228406.1;Parent=rna-XM_012372983.1
NW_012160768.1	Gnomon	CDS	1644253	1644507	.	+	0	Name=XP_012228406.1;ID=cds-XP_012228406.1;Dbxref=GeneID:105675683%2CGenbank:XP_012228406.1;Parent=rna-XM_012372983.1
NW_012160768.1	Gnomon	CDS	1644597	1644878	.	+	0	Name=XP_012228406.1;ID=cds-XP_012228406.1;Dbxref=GeneID:105675683%2CGenbank:XP_012228406.1;Parent=rna-XM_012372983.1
NW_012160768.1	Gnomon	CDS	1644981	1645111	.	+	0	Name=XP_012228406.1;ID=cds-XP_012228406.1;Dbxref=GeneID:105675683%2CGenbank:XP_012228406.1;Parent=rna-XM_012372983.1
NW_012160768.1	Gnomon	CDS	1645356	1645436	.	+	0	Name=XP_012228406.1;ID=cds-XP_012228406.1;Dbxref=GeneID:105675683%2CGenbank:XP_012228406.1;Parent=rna-XM_012372983.1
NW_012160768.1	Gnomon	exon	630257	630773	.	+	.	ID=exon-XM_012373112.1-34;Dbxref=GeneID:105675747%2CGenbank:XM_012373112.1;Parent=rna-XM_012373112.1
NW_012160768.1	Gnomon	exon	630970	632147	.	+	.	ID=exon-XM_012373112.1-35;Dbxref=GeneID:105675747%2CGenbank:XM_012373112.1;Parent=rna-XM_012373112.1
NW_012160768.1	Gnomon	exon	627951	628132	.	+	.	ID=exon-XM_012373112.1-32;Dbxref=GeneID:105675747%2CGenbank:XM_012373112.1;Parent=rna-XM_012373112.1
NW_012160768.1	Gnomon	exon	628819	628851	.	+	.	ID=exon-XM_012373112.1-33;Dbxref=GeneID:105675747%2CGenbank:XM_012373112.1;Parent=rna-XM_012373112.1
NW_012160768.1	Gnomon	exon	624905	625265	.	+	.	ID=exon-XM_012373112.1-30;Dbxref=GeneID:105675747%2CGenbank:XM_012373112.1;Parent=rna-XM_012373112.1
NW_012160768.1	Gnomon	exon	627459	627592	.	+	.	ID=exon-XM_012373112.1-31;Dbxref=GeneID:105675747%2CGenbank:XM_012373112.1;Parent=rna-XM_012373112.1
NW_012160768.1	Gnomon	exon	137545	137694	.	-	.	ID=exon-XM_012372945.1-4;Dbxref=GeneID:105675663%2CGenbank:XM_012372945.1;Parent=rna-XM_012372945.1
NW_012160768.1	Gnomon	exon	138199	138312	.	-	.	ID=exon-XM_012372945.1-2;Dbxref=GeneID:105675663%2CGenbank:XM_012372945.1;Parent=rna-XM_012372945.1
NW_012160768.1	Gnomon	exon	138041	138131	.	-	.	ID=exon-XM_012372945.1-3;Dbxref=GeneID:105675663%2CGenbank:XM_012372945.1;Parent=rna-XM_012372945.1
NW_012160768.1	Gnomon	exon	138456	138715	.	-	.	ID=exon-XM_012372945.1-1;Dbxref=GeneID:105675663%2CGenbank:XM_012372945.1;Parent=rna-XM_012372945.1
NW_012160768.1	Gnomon	mRNA	1340745	1373776	.	-	.	Name=XM_012372965.1;ID=rna-XM_012372965.1;Dbxref=GeneID:105675678%2CGenbank:XM_012372965.1;Parent=gene-LOC105675678
NW_012160768.1	Gnomon	exon	600011	600175	.	+	.	ID=exon-XM_012373112.1-18;Dbxref=GeneID:105675747%2CGenbank:XM_012373112.1;Parent=rna-XM_012373112.1
NW_012160768.1	Gnomon	exon	605348	605458	.	+	.	ID=exon-XM_012373112.1-19;Dbxref=GeneID:105675747%2CGenbank:XM_012373112.1;Parent=rna-XM_012373112.1
NW_012160768.1	Gnomon	exon	598540	599103	.	+	.	ID=exon-XM_012373112.1-16;Dbxref=GeneID:105675747%2CGenbank:XM_012373112.1;Parent=rna-XM_012373112.1
NW_012160768.1	Gnomon	exon	599285	599630	.	+	.	ID=exon-XM_012373112.1-17;Dbxref=GeneID:105675747%2CGenbank:XM_012373112.1;Parent=rna-XM_012373112.1
NW_012160768.1	Gnomon	exon	597490	597797	.	+	.	ID=exon-XM_012373112.1-14;Dbxref=GeneID:105675747%2CGenbank:XM_012373112.1;Parent=rna-XM_012373112.1
NW_012160768.1	Gnomon	exon	598219	598335	.	+	.	ID=exon-XM_012373112.1-15;Dbxref=GeneID:105675747%2CGenbank:XM_012373112.1;Parent=rna-XM_012373112.1
NW_012160768.1	Gnomon	exon	596370	596582	.	+	.	ID=exon-XM_012373112.1-12;Dbxref=GeneID:105675747%2CGenbank:XM_012373112.1;Parent=rna-XM_012373112.1
NW_012160768.1	Gnomon	exon	596721	597148	.	+	.	ID=exon-XM_012373112.1-13;Dbxref=GeneID:105675747%2CGenbank:XM_012373112.1;Parent=rna-XM_012373112.1
NW_012160768.1	Gnomon	exon	592945	593004	.	+	.	ID=exon-XM_012373112.1-10;Dbxref=GeneID:105675747%2CGenbank:XM_012373112.1;Parent=rna-XM_012373112.1
NW_012160768.1	Gnomon	exon	593688	593789	.	+	.	ID=exon-XM_012373112.1-11;Dbxref=GeneID:105675747%2CGenbank:XM_012373112.1;Parent=rna-XM_012373112.1
NW_012160768.1	Gnomon	exon	624417	624628	.	+	.	ID=exon-XM_012373112.1-29;Dbxref=GeneID:105675747%2CGenbank:XM_012373112.1;Parent=rna-XM_012373112.1
NW_012160768.1	Gnomon	exon	619207	619310	.	+	.	ID=exon-XM_012373112.1-27;Dbxref=GeneID:105675747%2CGenbank:XM_012373112.1;Parent=rna-XM_012373112.1
NW_012160768.1	Gnomon	exon	620436	620492	.	+	.	ID=exon-XM_012373112.1-28;Dbxref=GeneID:105675747%2CGenbank:XM_012373112.1;Parent=rna-XM_012373112.1
NW_012160768.1	Gnomon	exon	618323	618804	.	+	.	ID=exon-XM_012373112.1-25;Dbxref=GeneID:105675747%2CGenbank:XM_012373112.1;Parent=rna-XM_012373112.1
NW_012160768.1	Gnomon	exon	619038	619142	.	+	.	ID=exon-XM_012373112.1-26;Dbxref=GeneID:105675747%2CGenbank:XM_012373112.1;Parent=rna-XM_012373112.1
NW_012160768.1	Gnomon	exon	614678	614743	.	+	.	ID=exon-XM_012373112.1-23;Dbxref=GeneID:105675747%2CGenbank:XM_012373112.1;Parent=rna-XM_012373112.1
NW_012160768.1	Gnomon	exon	616592	616683	.	+	.	ID=exon-XM_012373112.1-24;Dbxref=GeneID:105675747%2CGenbank:XM_012373112.1;Parent=rna-XM_012373112.1
NW_012160768.1	Gnomon	exon	612983	613024	.	+	.	ID=exon-XM_012373112.1-21;Dbxref=GeneID:105675747%2CGenbank:XM_012373112.1;Parent=rna-XM_012373112.1
NW_012160768.1	Gnomon	exon	614358	614474	.	+	.	ID=exon-XM_012373112.1-22;Dbxref=GeneID:105675747%2CGenbank:XM_012373112.1;Parent=rna-XM_012373112.1
NW_012160768.1	Gnomon	exon	611425	611508	.	+	.	ID=exon-XM_012373112.1-20;Dbxref=GeneID:105675747%2CGenbank:XM_012373112.1;Parent=rna-XM_012373112.1
NW_012160768.1	Gnomon	exon	469256	471179	.	+	.	ID=exon-XM_012373180.1-8;Dbxref=GeneID:105675778%2CGenbank:XM_012373180.1;Parent=rna-XM_012373180.1
NW_012160768.1	Gnomon	exon	467868	468662	.	+	.	ID=exon-XM_012373180.1-6;Dbxref=GeneID:105675778%2CGenbank:XM_012373180.1;Parent=rna-XM_012373180.1
NW_012160768.1	Gnomon	exon	468829	469134	.	+	.	ID=exon-XM_012373180.1-7;Dbxref=GeneID:105675778%2CGenbank:XM_012373180.1;Parent=rna-XM_012373180.1
NW_012160768.1	Gnomon	CDS	1632065	1632222	.	+	0	Name=XP_012228397.1;ID=cds-XP_012228397.1;Dbxref=GeneID:105675680%2CGenbank:XP_012228397.1;Note=The sequence of the model RefSeq protein was modified relative to this genomic sequence to represent the inferred CDS: deleted 2 bases in 1 codon%3B substituted 1 base at 1 genomic stop codon;Parent=rna-XM_012372974.1
NW_012160768.1	Gnomon	CDS	1632911	1633187	.	+	0	Name=XP_012228397.1;ID=cds-XP_012228397.1;Dbxref=GeneID:105675680%2CGenbank:XP_012228397.1;Note=The sequence of the model RefSeq protein was modified relative to this genomic sequence to represent the inferred CDS: deleted 2 bases in 1 codon%3B substituted 1 base at 1 genomic stop codon;Parent=rna-XM_012372974.1
NW_012160768.1	Gnomon	CDS	1633405	1633621	.	+	0	Name=XP_012228397.1;ID=cds-XP_012228397.1;Dbxref=GeneID:105675680%2CGenbank:XP_012228397.1;Note=The sequence of the model RefSeq protein was modified relative to this genomic sequence to represent the inferred CDS: deleted 2 bases in 1 codon%3B substituted 1 base at 1 genomic stop codon;Parent=rna-XM_012372974.1
NW_012160768.1	Gnomon	CDS	1633781	1633942	.	+	0	Name=XP_012228397.1;ID=cds-XP_012228397.1;Dbxref=GeneID:105675680%2CGenbank:XP_012228397.1;Note=The sequence of the model RefSeq protein was modified relative to this genomic sequence to represent the inferred CDS: deleted 2 bases in 1 codon%3B substituted 1 base at 1 genomic stop codon;Parent=rna-XM_012372974.1
NW_012160768.1	Gnomon	CDS	1634243	1634370	.	+	0	Name=XP_012228397.1;ID=cds-XP_012228397.1;Dbxref=GeneID:105675680%2CGenbank:XP_012228397.1;Note=The sequence of the model RefSeq protein was modified relative to this genomic sequence to represent the inferred CDS: deleted 2 bases in 1 codon%3B substituted 1 base at 1 genomic stop codon;Parent=rna-XM_012372974.1
NW_012160768.1	Gnomon	CDS	1634712	1634815	.	+	0	Name=XP_012228397.1;ID=cds-XP_012228397.1;Dbxref=GeneID:105675680%2CGenbank:XP_012228397.1;Note=The sequence of the model RefSeq protein was modified relative to this genomic sequence to represent the inferred CDS: deleted 2 bases in 1 codon%3B substituted 1 base at 1 genomic stop codon;Parent=rna-XM_012372974.1
NW_012160768.1	Gnomon	CDS	1634986	1635523	.	+	0	Name=XP_012228397.1;ID=cds-XP_012228397.1;Dbxref=GeneID:105675680%2CGenbank:XP_012228397.1;Note=The sequence of the model RefSeq protein was modified relative to this genomic sequence to represent the inferred CDS: deleted 2 bases in 1 codon%3B substituted 1 base at 1 genomic stop codon;Parent=rna-XM_012372974.1
NW_012160768.1	Gnomon	CDS	1635526	1635870	.	+	0	Name=XP_012228397.1;ID=cds-XP_012228397.1;Dbxref=GeneID:105675680%2CGenbank:XP_012228397.1;Note=The sequence of the model RefSeq protein was modified relative to this genomic sequence to represent the inferred CDS: deleted 2 bases in 1 codon%3B substituted 1 base at 1 genomic stop codon;Parent=rna-XM_012372974.1
NW_012160768.1	Gnomon	CDS	1635969	1636092	.	+	0	Name=XP_012228397.1;ID=cds-XP_012228397.1;Dbxref=GeneID:105675680%2CGenbank:XP_012228397.1;Note=The sequence of the model RefSeq protein was modified relative to this genomic sequence to represent the inferred CDS: deleted 2 bases in 1 codon%3B substituted 1 base at 1 genomic stop codon;Parent=rna-XM_012372974.1
NW_012160768.1	Gnomon	CDS	1636292	1636462	.	+	0	Name=XP_012228397.1;ID=cds-XP_012228397.1;Dbxref=GeneID:105675680%2CGenbank:XP_012228397.1;Note=The sequence of the model RefSeq protein was modified relative to this genomic sequence to represent the inferred CDS: deleted 2 bases in 1 codon%3B substituted 1 base at 1 genomic stop codon;Parent=rna-XM_012372974.1
NW_012160768.1	Gnomon	CDS	1636619	1636698	.	+	0	Name=XP_012228397.1;ID=cds-XP_012228397.1;Dbxref=GeneID:105675680%2CGenbank:XP_012228397.1;Note=The sequence of the model RefSeq protein was modified relative to this genomic sequence to represent the inferred CDS: deleted 2 bases in 1 codon%3B substituted 1 base at 1 genomic stop codon;Parent=rna-XM_012372974.1
NW_012160768.1	Gnomon	exon	463545	463942	.	+	.	ID=exon-XM_012373180.1-1;Dbxref=GeneID:105675778%2CGenbank:XM_012373180.1;Parent=rna-XM_012373180.1
NW_012160768.1	Gnomon	exon	465579	465713	.	+	.	ID=exon-XM_012373180.1-4;Dbxref=GeneID:105675778%2CGenbank:XM_012373180.1;Parent=rna-XM_012373180.1
NW_012160768.1	Gnomon	exon	465994	466241	.	+	.	ID=exon-XM_012373180.1-5;Dbxref=GeneID:105675778%2CGenbank:XM_012373180.1;Parent=rna-XM_012373180.1
NW_012160768.1	Gnomon	exon	464714	465204	.	+	.	ID=exon-XM_012373180.1-2;Dbxref=GeneID:105675778%2CGenbank:XM_012373180.1;Parent=rna-XM_012373180.1
NW_012160768.1	Gnomon	exon	465317	465496	.	+	.	ID=exon-XM_012373180.1-3;Dbxref=GeneID:105675778%2CGenbank:XM_012373180.1;Parent=rna-XM_012373180.1
NW_012160768.1	Gnomon	CDS	1640268	1640334	.	+	0	Name=XP_012228407.1;ID=cds-XP_012228407.1;Dbxref=GeneID:105675683%2CGenbank:XP_012228407.1;Parent=rna-XM_012372984.1
NW_012160768.1	Gnomon	CDS	1640658	1640806	.	+	0	Name=XP_012228407.1;ID=cds-XP_012228407.1;Dbxref=GeneID:105675683%2CGenbank:XP_012228407.1;Parent=rna-XM_012372984.1
NW_012160768.1	Gnomon	CDS	1640968	1641247	.	+	0	Name=XP_012228407.1;ID=cds-XP_012228407.1;Dbxref=GeneID:105675683%2CGenbank:XP_012228407.1;Parent=rna-XM_012372984.1
NW_012160768.1	Gnomon	CDS	1641569	1641835	.	+	0	Name=XP_012228407.1;ID=cds-XP_012228407.1;Dbxref=GeneID:105675683%2CGenbank:XP_012228407.1;Parent=rna-XM_012372984.1
NW_012160768.1	Gnomon	CDS	1642260	1642397	.	+	0	Name=XP_012228407.1;ID=cds-XP_012228407.1;Dbxref=GeneID:105675683%2CGenbank:XP_012228407.1;Parent=rna-XM_012372984.1
NW_012160768.1	Gnomon	CDS	1643646	1643840	.	+	0	Name=XP_012228407.1;ID=cds-XP_012228407.1;Dbxref=GeneID:105675683%2CGenbank:XP_012228407.1;Parent=rna-XM_012372984.1
NW_012160768.1	Gnomon	CDS	1643993	1644166	.	+	0	Name=XP_012228407.1;ID=cds-XP_012228407.1;Dbxref=GeneID:105675683%2CGenbank:XP_012228407.1;Parent=rna-XM_012372984.1
NW_012160768.1	Gnomon	CDS	1644253	1644507	.	+	0	Name=XP_012228407.1;ID=cds-XP_012228407.1;Dbxref=GeneID:105675683%2CGenbank:XP_012228407.1;Parent=rna-XM_012372984.1
NW_012160768.1	Gnomon	CDS	1644597	1644878	.	+	0	Name=XP_012228407.1;ID=cds-XP_012228407.1;Dbxref=GeneID:105675683%2CGenbank:XP_012228407.1;Parent=rna-XM_012372984.1
NW_012160768.1	Gnomon	CDS	1644981	1645111	.	+	0	Name=XP_012228407.1;ID=cds-XP_012228407.1;Dbxref=GeneID:105675683%2CGenbank:XP_012228407.1;Parent=rna-XM_012372984.1
NW_012160768.1	Gnomon	CDS	1645356	1645436	.	+	0	Name=XP_012228407.1;ID=cds-XP_012228407.1;Dbxref=GeneID:105675683%2CGenbank:XP_012228407.1;Parent=rna-XM_012372984.1
NW_012160768.1	Gnomon	CDS	1667583	1667629	.	+	0	Name=XP_012228501.1;ID=cds-XP_012228501.1;Dbxref=GeneID:105675727%2CGenbank:XP_012228501.1;Parent=rna-XM_012373078.1
NW_012160768.1	Gnomon	CDS	1667847	1667994	.	+	0	Name=XP_012228501.1;ID=cds-XP_012228501.1;Dbxref=GeneID:105675727%2CGenbank:XP_012228501.1;Parent=rna-XM_012373078.1
NW_012160768.1	Gnomon	CDS	1668209	1668518	.	+	0	Name=XP_012228501.1;ID=cds-XP_012228501.1;Dbxref=GeneID:105675727%2CGenbank:XP_012228501.1;Parent=rna-XM_012373078.1
NW_012160768.1	Gnomon	CDS	1668638	1668828	.	+	0	Name=XP_012228501.1;ID=cds-XP_012228501.1;Dbxref=GeneID:105675727%2CGenbank:XP_012228501.1;Parent=rna-XM_012373078.1
NW_012160768.1	Gnomon	CDS	1668919	1669229	.	+	0	Name=XP_012228501.1;ID=cds-XP_012228501.1;Dbxref=GeneID:105675727%2CGenbank:XP_012228501.1;Parent=rna-XM_012373078.1
NW_012160768.1	Gnomon	CDS	1669609	1669699	.	+	0	Name=XP_012228501.1;ID=cds-XP_012228501.1;Dbxref=GeneID:105675727%2CGenbank:XP_012228501.1;Parent=rna-XM_012373078.1
NW_012160768.1	Gnomon	mRNA	1694779	1700833	.	+	.	Name=XM_012373062.1;ID=rna-XM_012373062.1;Dbxref=GeneID:105675720%2CGenbank:XM_012373062.1;Parent=gene-LOC105675720
NW_012160768.1	Gnomon	mRNA	27051	28199	.	-	.	Name=XM_012373218.1;ID=rna-XM_012373218.1;Dbxref=GeneID:105675797%2CGenbank:XM_012373218.1;Parent=gene-LOC105675797
NW_012160768.1	Gnomon	CDS	1683065	1683146	.	-	0	Name=XP_012228491.1;ID=cds-XP_012228491.1;Dbxref=GeneID:105675723%2CGenbank:XP_012228491.1;Parent=rna-XM_012373068.1
NW_012160768.1	Gnomon	CDS	1682305	1682754	.	-	0	Name=XP_012228491.1;ID=cds-XP_012228491.1;Dbxref=GeneID:105675723%2CGenbank:XP_012228491.1;Parent=rna-XM_012373068.1
NW_012160768.1	Gnomon	CDS	1681886	1682150	.	-	0	Name=XP_012228491.1;ID=cds-XP_012228491.1;Dbxref=GeneID:105675723%2CGenbank:XP_012228491.1;Parent=rna-XM_012373068.1
NW_012160768.1	Gnomon	CDS	1681270	1681520	.	-	0	Name=XP_012228491.1;ID=cds-XP_012228491.1;Dbxref=GeneID:105675723%2CGenbank:XP_012228491.1;Parent=rna-XM_012373068.1
NW_012160768.1	Gnomon	CDS	1680771	1681105	.	-	0	Name=XP_012228491.1;ID=cds-XP_012228491.1;Dbxref=GeneID:105675723%2CGenbank:XP_012228491.1;Parent=rna-XM_012373068.1
NW_012160768.1	Gnomon	CDS	173736	173757	.	-	0	Name=XP_012228647.1;ID=cds-XP_012228647.1;Dbxref=GeneID:105675802%2CGenbank:XP_012228647.1;Parent=rna-XM_012373224.1
NW_012160768.1	Gnomon	CDS	171799	172297	.	-	0	Name=XP_012228647.1;ID=cds-XP_012228647.1;Dbxref=GeneID:105675802%2CGenbank:XP_012228647.1;Parent=rna-XM_012373224.1
NW_012160768.1	Gnomon	CDS	171458	171715	.	-	0	Name=XP_012228647.1;ID=cds-XP_012228647.1;Dbxref=GeneID:105675802%2CGenbank:XP_012228647.1;Parent=rna-XM_012373224.1
NW_012160768.1	Gnomon	CDS	170832	171159	.	-	0	Name=XP_012228647.1;ID=cds-XP_012228647.1;Dbxref=GeneID:105675802%2CGenbank:XP_012228647.1;Parent=rna-XM_012373224.1
NW_012160768.1	Gnomon	CDS	170511	170690	.	-	0	Name=XP_012228647.1;ID=cds-XP_012228647.1;Dbxref=GeneID:105675802%2CGenbank:XP_012228647.1;Parent=rna-XM_012373224.1
NW_012160768.1	Gnomon	exon	226342	226524	.	+	.	ID=exon-XM_012373015.1-16;Dbxref=GeneID:105675695%2CGenbank:XM_012373015.1;Parent=rna-XM_012373015.1
NW_012160768.1	Gnomon	exon	226611	226802	.	+	.	ID=exon-XM_012373015.1-17;Dbxref=GeneID:105675695%2CGenbank:XM_012373015.1;Parent=rna-XM_012373015.1
NW_012160768.1	Gnomon	exon	226881	227174	.	+	.	ID=exon-XM_012373015.1-18;Dbxref=GeneID:105675695%2CGenbank:XM_012373015.1;Parent=rna-XM_012373015.1
NW_012160768.1	Gnomon	exon	227247	227389	.	+	.	ID=exon-XM_012373015.1-19;Dbxref=GeneID:105675695%2CGenbank:XM_012373015.1;Parent=rna-XM_012373015.1
NW_012160768.1	Gnomon	exon	224670	224846	.	+	.	ID=exon-XM_012373015.1-12;Dbxref=GeneID:105675695%2CGenbank:XM_012373015.1;Parent=rna-XM_012373015.1
NW_012160768.1	Gnomon	exon	224920	225442	.	+	.	ID=exon-XM_012373015.1-13;Dbxref=GeneID:105675695%2CGenbank:XM_012373015.1;Parent=rna-XM_012373015.1
NW_012160768.1	Gnomon	exon	225542	225766	.	+	.	ID=exon-XM_012373015.1-14;Dbxref=GeneID:105675695%2CGenbank:XM_012373015.1;Parent=rna-XM_012373015.1
NW_012160768.1	Gnomon	exon	225983	226249	.	+	.	ID=exon-XM_012373015.1-15;Dbxref=GeneID:105675695%2CGenbank:XM_012373015.1;Parent=rna-XM_012373015.1
NW_012160768.1	Gnomon	exon	223823	223965	.	+	.	ID=exon-XM_012373015.1-10;Dbxref=GeneID:105675695%2CGenbank:XM_012373015.1;Parent=rna-XM_012373015.1
NW_012160768.1	Gnomon	exon	224045	224392	.	+	.	ID=exon-XM_012373015.1-11;Dbxref=GeneID:105675695%2CGenbank:XM_012373015.1;Parent=rna-XM_012373015.1
NW_012160768.1	Gnomon	exon	234035	234211	.	+	.	ID=exon-XM_012373015.1-27;Dbxref=GeneID:105675695%2CGenbank:XM_012373015.1;Parent=rna-XM_012373015.1
NW_012160768.1	Gnomon	exon	234516	240957	.	+	.	ID=exon-XM_012373015.1-28;Dbxref=GeneID:105675695%2CGenbank:XM_012373015.1;Parent=rna-XM_012373015.1
NW_012160768.1	Gnomon	exon	232495	232828	.	+	.	ID=exon-XM_012373015.1-23;Dbxref=GeneID:105675695%2CGenbank:XM_012373015.1;Parent=rna-XM_012373015.1
NW_012160768.1	Gnomon	exon	232912	233168	.	+	.	ID=exon-XM_012373015.1-24;Dbxref=GeneID:105675695%2CGenbank:XM_012373015.1;Parent=rna-XM_012373015.1
NW_012160768.1	Gnomon	exon	233442	233625	.	+	.	ID=exon-XM_012373015.1-25;Dbxref=GeneID:105675695%2CGenbank:XM_012373015.1;Parent=rna-XM_012373015.1
NW_012160768.1	Gnomon	exon	233745	233942	.	+	.	ID=exon-XM_012373015.1-26;Dbxref=GeneID:105675695%2CGenbank:XM_012373015.1;Parent=rna-XM_012373015.1
NW_012160768.1	Gnomon	exon	227619	227787	.	+	.	ID=exon-XM_012373015.1-20;Dbxref=GeneID:105675695%2CGenbank:XM_012373015.1;Parent=rna-XM_012373015.1
NW_012160768.1	Gnomon	exon	231313	231387	.	+	.	ID=exon-XM_012373015.1-21;Dbxref=GeneID:105675695%2CGenbank:XM_012373015.1;Parent=rna-XM_012373015.1
NW_012160768.1	Gnomon	exon	232197	232348	.	+	.	ID=exon-XM_012373015.1-22;Dbxref=GeneID:105675695%2CGenbank:XM_012373015.1;Parent=rna-XM_012373015.1
NW_012160768.1	Gnomon	exon	896276	896611	.	-	.	ID=exon-XM_012373156.1-5;Dbxref=GeneID:105675767%2CGenbank:XM_012373156.1;Parent=rna-XM_012373156.1
NW_012160768.1	Gnomon	exon	895827	896110	.	-	.	ID=exon-XM_012373156.1-6;Dbxref=GeneID:105675767%2CGenbank:XM_012373156.1;Parent=rna-XM_012373156.1
NW_012160768.1	Gnomon	exon	895062	895725	.	-	.	ID=exon-XM_012373156.1-7;Dbxref=GeneID:105675767%2CGenbank:XM_012373156.1;Parent=rna-XM_012373156.1
NW_012160768.1	Gnomon	exon	898004	898070	.	-	.	ID=exon-XM_012373156.1-1;Dbxref=GeneID:105675767%2CGenbank:XM_012373156.1;Parent=rna-XM_012373156.1
NW_012160768.1	Gnomon	exon	897295	897600	.	-	.	ID=exon-XM_012373156.1-2;Dbxref=GeneID:105675767%2CGenbank:XM_012373156.1;Parent=rna-XM_012373156.1
NW_012160768.1	Gnomon	exon	896913	897203	.	-	.	ID=exon-XM_012373156.1-3;Dbxref=GeneID:105675767%2CGenbank:XM_012373156.1;Parent=rna-XM_012373156.1
NW_012160768.1	Gnomon	exon	896692	896798	.	-	.	ID=exon-XM_012373156.1-4;Dbxref=GeneID:105675767%2CGenbank:XM_012373156.1;Parent=rna-XM_012373156.1
NW_012160768.1	Gnomon	exon	747715	751467	.	+	.	ID=exon-XM_012373202.1-7;Dbxref=GeneID:105675790%2CGenbank:XM_012373202.1;Parent=rna-XM_012373202.1
NW_012160768.1	Gnomon	exon	741261	741529	.	+	.	ID=exon-XM_012373202.1-5;Dbxref=GeneID:105675790%2CGenbank:XM_012373202.1;Parent=rna-XM_012373202.1
NW_012160768.1	Gnomon	exon	741846	742035	.	+	.	ID=exon-XM_012373202.1-6;Dbxref=GeneID:105675790%2CGenbank:XM_012373202.1;Parent=rna-XM_012373202.1
NW_012160768.1	Gnomon	exon	736848	737142	.	+	.	ID=exon-XM_012373202.1-3;Dbxref=GeneID:105675790%2CGenbank:XM_012373202.1;Parent=rna-XM_012373202.1
NW_012160768.1	Gnomon	exon	737680	738146	.	+	.	ID=exon-XM_012373202.1-4;Dbxref=GeneID:105675790%2CGenbank:XM_012373202.1;Parent=rna-XM_012373202.1
NW_012160768.1	Gnomon	exon	702760	702962	.	+	.	ID=exon-XM_012373202.1-1;Dbxref=GeneID:105675790%2CGenbank:XM_012373202.1;Parent=rna-XM_012373202.1
NW_012160768.1	Gnomon	exon	703840	704722	.	+	.	ID=exon-XM_012373202.1-2;Dbxref=GeneID:105675790%2CGenbank:XM_012373202.1;Parent=rna-XM_012373202.1
NW_012160768.1	Gnomon	CDS	1667583	1667629	.	+	0	Name=XP_012228500.1;ID=cds-XP_012228500.1;Dbxref=GeneID:105675727%2CGenbank:XP_012228500.1;Parent=rna-XM_012373077.1
NW_012160768.1	Gnomon	CDS	1667847	1667994	.	+	0	Name=XP_012228500.1;ID=cds-XP_012228500.1;Dbxref=GeneID:105675727%2CGenbank:XP_012228500.1;Parent=rna-XM_012373077.1
NW_012160768.1	Gnomon	CDS	1668209	1668518	.	+	0	Name=XP_012228500.1;ID=cds-XP_012228500.1;Dbxref=GeneID:105675727%2CGenbank:XP_012228500.1;Parent=rna-XM_012373077.1
NW_012160768.1	Gnomon	CDS	1668638	1668828	.	+	0	Name=XP_012228500.1;ID=cds-XP_012228500.1;Dbxref=GeneID:105675727%2CGenbank:XP_012228500.1;Parent=rna-XM_012373077.1
NW_012160768.1	Gnomon	CDS	1668919	1669229	.	+	0	Name=XP_012228500.1;ID=cds-XP_012228500.1;Dbxref=GeneID:105675727%2CGenbank:XP_012228500.1;Parent=rna-XM_012373077.1
NW_012160768.1	Gnomon	CDS	1669609	1669699	.	+	0	Name=XP_012228500.1;ID=cds-XP_012228500.1;Dbxref=GeneID:105675727%2CGenbank:XP_012228500.1;Parent=rna-XM_012373077.1
NW_012160768.1	Gnomon	exon	398149	398273	.	-	.	ID=exon-XM_012372949.1-11;Dbxref=GeneID:105675666%2CGenbank:XM_012372949.1;Note=The sequence of the model RefSeq transcript was modified relative to this genomic sequence to represent the inferred CDS: deleted 1 base in 1 codon;Parent=rna-XM_012372949.1
NW_012160768.1	Gnomon	exon	397634	397775	.	-	.	ID=exon-XM_012372949.1-12;Dbxref=GeneID:105675666%2CGenbank:XM_012372949.1;Note=The sequence of the model RefSeq transcript was modified relative to this genomic sequence to represent the inferred CDS: deleted 1 base in 1 codon;Parent=rna-XM_012372949.1
NW_012160768.1	Gnomon	exon	397244	397399	.	-	.	ID=exon-XM_012372949.1-13;Dbxref=GeneID:105675666%2CGenbank:XM_012372949.1;Note=The sequence of the model RefSeq transcript was modified relative to this genomic sequence to represent the inferred CDS: deleted 1 base in 1 codon;Parent=rna-XM_012372949.1
NW_012160768.1	Gnomon	exon	396668	396874	.	-	.	ID=exon-XM_012372949.1-14;Dbxref=GeneID:105675666%2CGenbank:XM_012372949.1;Note=The sequence of the model RefSeq transcript was modified relative to this genomic sequence to represent the inferred CDS: deleted 1 base in 1 codon;Parent=rna-XM_012372949.1
NW_012160768.1	Gnomon	exon	396255	396571	.	-	.	ID=exon-XM_012372949.1-15;Dbxref=GeneID:105675666%2CGenbank:XM_012372949.1;Note=The sequence of the model RefSeq transcript was modified relative to this genomic sequence to represent the inferred CDS: deleted 1 base in 1 codon;Parent=rna-XM_012372949.1
NW_012160768.1	Gnomon	exon	395808	396253	.	-	.	ID=exon-XM_012372949.1-16;Dbxref=GeneID:105675666%2CGenbank:XM_012372949.1;Note=The sequence of the model RefSeq transcript was modified relative to this genomic sequence to represent the inferred CDS: deleted 1 base in 1 codon;Parent=rna-XM_012372949.1
NW_012160768.1	Gnomon	exon	395547	395702	.	-	.	ID=exon-XM_012372949.1-17;Dbxref=GeneID:105675666%2CGenbank:XM_012372949.1;Note=The sequence of the model RefSeq transcript was modified relative to this genomic sequence to represent the inferred CDS: deleted 1 base in 1 codon;Parent=rna-XM_012372949.1
NW_012160768.1	Gnomon	exon	395317	395472	.	-	.	ID=exon-XM_012372949.1-18;Dbxref=GeneID:105675666%2CGenbank:XM_012372949.1;Note=The sequence of the model RefSeq transcript was modified relative to this genomic sequence to represent the inferred CDS: deleted 1 base in 1 codon;Parent=rna-XM_012372949.1
NW_012160768.1	Gnomon	exon	398691	398797	.	-	.	ID=exon-XM_012372949.1-10;Dbxref=GeneID:105675666%2CGenbank:XM_012372949.1;Note=The sequence of the model RefSeq transcript was modified relative to this genomic sequence to represent the inferred CDS: deleted 1 base in 1 codon;Parent=rna-XM_012372949.1
NW_012160768.1	Gnomon	exon	394919	395118	.	-	.	ID=exon-XM_012372949.1-19;Dbxref=GeneID:105675666%2CGenbank:XM_012372949.1;Note=The sequence of the model RefSeq transcript was modified relative to this genomic sequence to represent the inferred CDS: deleted 1 base in 1 codon;Parent=rna-XM_012372949.1
NW_012160768.1	Gnomon	exon	393378	393386	.	-	.	ID=exon-XM_012372949.1-22;Dbxref=GeneID:105675666%2CGenbank:XM_012372949.1;Note=The sequence of the model RefSeq transcript was modified relative to this genomic sequence to represent the inferred CDS: deleted 1 base in 1 codon;Parent=rna-XM_012372949.1
NW_012160768.1	Gnomon	exon	393196	393324	.	-	.	ID=exon-XM_012372949.1-23;Dbxref=GeneID:105675666%2CGenbank:XM_012372949.1;Note=The sequence of the model RefSeq transcript was modified relative to this genomic sequence to represent the inferred CDS: deleted 1 base in 1 codon;Parent=rna-XM_012372949.1
NW_012160768.1	Gnomon	exon	392609	392847	.	-	.	ID=exon-XM_012372949.1-24;Dbxref=GeneID:105675666%2CGenbank:XM_012372949.1;Note=The sequence of the model RefSeq transcript was modified relative to this genomic sequence to represent the inferred CDS: deleted 1 base in 1 codon;Parent=rna-XM_012372949.1
NW_012160768.1	Gnomon	exon	391870	392126	.	-	.	ID=exon-XM_012372949.1-25;Dbxref=GeneID:105675666%2CGenbank:XM_012372949.1;Note=The sequence of the model RefSeq transcript was modified relative to this genomic sequence to represent the inferred CDS: deleted 1 base in 1 codon;Parent=rna-XM_012372949.1
NW_012160768.1	Gnomon	exon	391676	391796	.	-	.	ID=exon-XM_012372949.1-26;Dbxref=GeneID:105675666%2CGenbank:XM_012372949.1;Note=The sequence of the model RefSeq transcript was modified relative to this genomic sequence to represent the inferred CDS: deleted 1 base in 1 codon;Parent=rna-XM_012372949.1
NW_012160768.1	Gnomon	exon	391262	391442	.	-	.	ID=exon-XM_012372949.1-27;Dbxref=GeneID:105675666%2CGenbank:XM_012372949.1;Note=The sequence of the model RefSeq transcript was modified relative to this genomic sequence to represent the inferred CDS: deleted 1 base in 1 codon;Parent=rna-XM_012372949.1
NW_012160768.1	Gnomon	exon	391060	391144	.	-	.	ID=exon-XM_012372949.1-28;Dbxref=GeneID:105675666%2CGenbank:XM_012372949.1;Note=The sequence of the model RefSeq transcript was modified relative to this genomic sequence to represent the inferred CDS: deleted 1 base in 1 codon;Parent=rna-XM_012372949.1
NW_012160768.1	Gnomon	exon	390734	390833	.	-	.	ID=exon-XM_012372949.1-29;Dbxref=GeneID:105675666%2CGenbank:XM_012372949.1;Note=The sequence of the model RefSeq transcript was modified relative to this genomic sequence to represent the inferred CDS: deleted 1 base in 1 codon;Parent=rna-XM_012372949.1
NW_012160768.1	Gnomon	exon	394241	394712	.	-	.	ID=exon-XM_012372949.1-20;Dbxref=GeneID:105675666%2CGenbank:XM_012372949.1;Note=The sequence of the model RefSeq transcript was modified relative to this genomic sequence to represent the inferred CDS: deleted 1 base in 1 codon;Parent=rna-XM_012372949.1
NW_012160768.1	Gnomon	exon	393707	393895	.	-	.	ID=exon-XM_012372949.1-21;Dbxref=GeneID:105675666%2CGenbank:XM_012372949.1;Note=The sequence of the model RefSeq transcript was modified relative to this genomic sequence to represent the inferred CDS: deleted 1 base in 1 codon;Parent=rna-XM_012372949.1
NW_012160768.1	Gnomon	exon	390329	390610	.	-	.	ID=exon-XM_012372949.1-30;Dbxref=GeneID:105675666%2CGenbank:XM_012372949.1;Note=The sequence of the model RefSeq transcript was modified relative to this genomic sequence to represent the inferred CDS: deleted 1 base in 1 codon;Parent=rna-XM_012372949.1
NW_012160768.1	Gnomon	exon	389985	390184	.	-	.	ID=exon-XM_012372949.1-31;Dbxref=GeneID:105675666%2CGenbank:XM_012372949.1;Note=The sequence of the model RefSeq transcript was modified relative to this genomic sequence to represent the inferred CDS: deleted 1 base in 1 codon;Parent=rna-XM_012372949.1
NW_012160768.1	Gnomon	mRNA	1340745	1373776	.	-	.	Name=XM_012372964.1;ID=rna-XM_012372964.1;Dbxref=GeneID:105675678%2CGenbank:XM_012372964.1;Parent=gene-LOC105675678
NW_012160768.1	Gnomon	exon	463544	463942	.	+	.	ID=exon-XM_012373179.1-1;Dbxref=GeneID:105675778%2CGenbank:XM_012373179.1;Parent=rna-XM_012373179.1
NW_012160768.1	Gnomon	exon	464714	465204	.	+	.	ID=exon-XM_012373179.1-2;Dbxref=GeneID:105675778%2CGenbank:XM_012373179.1;Parent=rna-XM_012373179.1
NW_012160768.1	Gnomon	exon	465317	465496	.	+	.	ID=exon-XM_012373179.1-3;Dbxref=GeneID:105675778%2CGenbank:XM_012373179.1;Parent=rna-XM_012373179.1
NW_012160768.1	Gnomon	exon	469217	471179	.	+	.	ID=exon-XM_012373179.1-8;Dbxref=GeneID:105675778%2CGenbank:XM_012373179.1;Parent=rna-XM_012373179.1
NW_012160768.1	Gnomon	exon	465579	465713	.	+	.	ID=exon-XM_012373179.1-4;Dbxref=GeneID:105675778%2CGenbank:XM_012373179.1;Parent=rna-XM_012373179.1
NW_012160768.1	Gnomon	exon	465994	466241	.	+	.	ID=exon-XM_012373179.1-5;Dbxref=GeneID:105675778%2CGenbank:XM_012373179.1;Parent=rna-XM_012373179.1
NW_012160768.1	Gnomon	exon	467868	468662	.	+	.	ID=exon-XM_012373179.1-6;Dbxref=GeneID:105675778%2CGenbank:XM_012373179.1;Parent=rna-XM_012373179.1
NW_012160768.1	Gnomon	exon	468829	469134	.	+	.	ID=exon-XM_012373179.1-7;Dbxref=GeneID:105675778%2CGenbank:XM_012373179.1;Parent=rna-XM_012373179.1
NW_012160768.1	Gnomon	CDS	1640268	1640334	.	+	0	Name=XP_012228408.1;ID=cds-XP_012228408.1;Dbxref=GeneID:105675683%2CGenbank:XP_012228408.1;Parent=rna-XM_012372985.1
NW_012160768.1	Gnomon	CDS	1640658	1640806	.	+	0	Name=XP_012228408.1;ID=cds-XP_012228408.1;Dbxref=GeneID:105675683%2CGenbank:XP_012228408.1;Parent=rna-XM_012372985.1
NW_012160768.1	Gnomon	CDS	1640968	1641247	.	+	0	Name=XP_012228408.1;ID=cds-XP_012228408.1;Dbxref=GeneID:105675683%2CGenbank:XP_012228408.1;Parent=rna-XM_012372985.1
NW_012160768.1	Gnomon	CDS	1641569	1641835	.	+	0	Name=XP_012228408.1;ID=cds-XP_012228408.1;Dbxref=GeneID:105675683%2CGenbank:XP_012228408.1;Parent=rna-XM_012372985.1
NW_012160768.1	Gnomon	CDS	1642260	1642397	.	+	0	Name=XP_012228408.1;ID=cds-XP_012228408.1;Dbxref=GeneID:105675683%2CGenbank:XP_012228408.1;Parent=rna-XM_012372985.1
NW_012160768.1	Gnomon	CDS	1643646	1643840	.	+	0	Name=XP_012228408.1;ID=cds-XP_012228408.1;Dbxref=GeneID:105675683%2CGenbank:XP_012228408.1;Parent=rna-XM_012372985.1
NW_012160768.1	Gnomon	CDS	1643993	1644166	.	+	0	Name=XP_012228408.1;ID=cds-XP_012228408.1;Dbxref=GeneID:105675683%2CGenbank:XP_012228408.1;Parent=rna-XM_012372985.1
NW_012160768.1	Gnomon	CDS	1644253	1644507	.	+	0	Name=XP_012228408.1;ID=cds-XP_012228408.1;Dbxref=GeneID:105675683%2CGenbank:XP_012228408.1;Parent=rna-XM_012372985.1
NW_012160768.1	Gnomon	CDS	1644597	1644878	.	+	0	Name=XP_012228408.1;ID=cds-XP_012228408.1;Dbxref=GeneID:105675683%2CGenbank:XP_012228408.1;Parent=rna-XM_012372985.1
NW_012160768.1	Gnomon	CDS	1644981	1645111	.	+	0	Name=XP_012228408.1;ID=cds-XP_012228408.1;Dbxref=GeneID:105675683%2CGenbank:XP_012228408.1;Parent=rna-XM_012372985.1
NW_012160768.1	Gnomon	CDS	1645356	1645436	.	+	0	Name=XP_012228408.1;ID=cds-XP_012228408.1;Dbxref=GeneID:105675683%2CGenbank:XP_012228408.1;Parent=rna-XM_012372985.1
NW_012160768.1	Gnomon	exon	1695794	1696238	.	+	.	ID=exon-XM_012373060.1-7;Dbxref=GeneID:105675720%2CGenbank:XM_012373060.1;Parent=rna-XM_012373060.1
NW_012160768.1	Gnomon	exon	1696625	1698436	.	+	.	ID=exon-XM_012373060.1-8;Dbxref=GeneID:105675720%2CGenbank:XM_012373060.1;Parent=rna-XM_012373060.1
NW_012160768.1	Gnomon	exon	1694943	1695068	.	+	.	ID=exon-XM_012373060.1-5;Dbxref=GeneID:105675720%2CGenbank:XM_012373060.1;Parent=rna-XM_012373060.1
NW_012160768.1	Gnomon	exon	1695154	1695630	.	+	.	ID=exon-XM_012373060.1-6;Dbxref=GeneID:105675720%2CGenbank:XM_012373060.1;Parent=rna-XM_012373060.1
NW_012160768.1	Gnomon	exon	1698572	1699436	.	+	.	ID=exon-XM_012373060.1-9;Dbxref=GeneID:105675720%2CGenbank:XM_012373060.1;Parent=rna-XM_012373060.1
NW_012160768.1	Gnomon	exon	1694300	1694367	.	+	.	ID=exon-XM_012373060.1-3;Dbxref=GeneID:105675720%2CGenbank:XM_012373060.1;Parent=rna-XM_012373060.1
NW_012160768.1	Gnomon	exon	1694610	1694838	.	+	.	ID=exon-XM_012373060.1-4;Dbxref=GeneID:105675720%2CGenbank:XM_012373060.1;Parent=rna-XM_012373060.1
NW_012160768.1	Gnomon	exon	1693167	1693267	.	+	.	ID=exon-XM_012373060.1-1;Dbxref=GeneID:105675720%2CGenbank:XM_012373060.1;Parent=rna-XM_012373060.1
NW_012160768.1	Gnomon	exon	1693533	1693930	.	+	.	ID=exon-XM_012373060.1-2;Dbxref=GeneID:105675720%2CGenbank:XM_012373060.1;Parent=rna-XM_012373060.1
NW_012160768.1	Gnomon	CDS	1509761	1510136	.	+	0	Name=XP_012228398.1;ID=cds-XP_012228398.1;Dbxref=GeneID:105675681%2CGenbank:XP_012228398.1;Parent=rna-XM_012372975.1
NW_012160768.1	Gnomon	CDS	1530240	1530406	.	+	0	Name=XP_012228398.1;ID=cds-XP_012228398.1;Dbxref=GeneID:105675681%2CGenbank:XP_012228398.1;Parent=rna-XM_012372975.1
NW_012160768.1	Gnomon	CDS	1531200	1531768	.	+	0	Name=XP_012228398.1;ID=cds-XP_012228398.1;Dbxref=GeneID:105675681%2CGenbank:XP_012228398.1;Parent=rna-XM_012372975.1
NW_012160768.1	Gnomon	CDS	1532267	1533413	.	+	0	Name=XP_012228398.1;ID=cds-XP_012228398.1;Dbxref=GeneID:105675681%2CGenbank:XP_012228398.1;Parent=rna-XM_012372975.1
NW_012160768.1	Gnomon	mRNA	1693202	1700833	.	+	.	Name=XM_012373061.1;ID=rna-XM_012373061.1;Dbxref=GeneID:105675720%2CGenbank:XM_012373061.1;Parent=gene-LOC105675720
NW_012160768.1	Gnomon	mRNA	10892	12828	.	-	.	Name=XM_012373217.1;ID=rna-XM_012373217.1;Dbxref=GeneID:105675796%2CGenbank:XM_012373217.1;Parent=gene-LOC105675796
NW_012160768.1	Gnomon	CDS	1667927	1667994	.	+	0	Name=XP_012228502.1;ID=cds-XP_012228502.1;Dbxref=GeneID:105675727%2CGenbank:XP_012228502.1;Parent=rna-XM_012373079.1
NW_012160768.1	Gnomon	CDS	1668202	1668518	.	+	0	Name=XP_012228502.1;ID=cds-XP_012228502.1;Dbxref=GeneID:105675727%2CGenbank:XP_012228502.1;Parent=rna-XM_012373079.1
NW_012160768.1	Gnomon	CDS	1668638	1668828	.	+	0	Name=XP_012228502.1;ID=cds-XP_012228502.1;Dbxref=GeneID:105675727%2CGenbank:XP_012228502.1;Parent=rna-XM_012373079.1
NW_012160768.1	Gnomon	CDS	1668919	1669229	.	+	0	Name=XP_012228502.1;ID=cds-XP_012228502.1;Dbxref=GeneID:105675727%2CGenbank:XP_012228502.1;Parent=rna-XM_012373079.1
NW_012160768.1	Gnomon	CDS	1669609	1669699	.	+	0	Name=XP_012228502.1;ID=cds-XP_012228502.1;Dbxref=GeneID:105675727%2CGenbank:XP_012228502.1;Parent=rna-XM_012373079.1
NW_012160768.1	Gnomon	CDS	783392	783535	.	+	0	Name=XP_012228648.1;ID=cds-XP_012228648.1;Dbxref=GeneID:105675803%2CGenbank:XP_012228648.1;Parent=rna-XM_012373225.1
NW_012160768.1	Gnomon	CDS	783723	784058	.	+	0	Name=XP_012228648.1;ID=cds-XP_012228648.1;Dbxref=GeneID:105675803%2CGenbank:XP_012228648.1;Parent=rna-XM_012373225.1
NW_012160768.1	Gnomon	mRNA	1340745	1373776	.	-	.	Name=XM_012372963.1;ID=rna-XM_012372963.1;Dbxref=GeneID:105675678%2CGenbank:XM_012372963.1;Parent=gene-LOC105675678
NW_012160768.1	Gnomon	CDS	783392	783535	.	+	0	Name=XP_012228649.1;ID=cds-XP_012228649.1;Dbxref=GeneID:105675803%2CGenbank:XP_012228649.1;Parent=rna-XM_012373226.1
NW_012160768.1	Gnomon	CDS	783723	784058	.	+	0	Name=XP_012228649.1;ID=cds-XP_012228649.1;Dbxref=GeneID:105675803%2CGenbank:XP_012228649.1;Parent=rna-XM_012373226.1
NW_012160768.1	Gnomon	exon	1842666	1842823	.	+	.	ID=exon-XM_012373059.1-1;Dbxref=GeneID:105675717%2CGenbank:XM_012373059.1;Parent=rna-XM_012373059.1
NW_012160768.1	Gnomon	exon	1843750	1844980	.	+	.	ID=exon-XM_012373059.1-2;Dbxref=GeneID:105675717%2CGenbank:XM_012373059.1;Parent=rna-XM_012373059.1
NW_012160768.1	Gnomon	CDS	1521909	1522026	.	+	0	Name=XP_012228399.1;ID=cds-XP_012228399.1;Dbxref=GeneID:105675681%2CGenbank:XP_012228399.1;Parent=rna-XM_012372976.1
NW_012160768.1	Gnomon	CDS	1530240	1530406	.	+	0	Name=XP_012228399.1;ID=cds-XP_012228399.1;Dbxref=GeneID:105675681%2CGenbank:XP_012228399.1;Parent=rna-XM_012372976.1
NW_012160768.1	Gnomon	CDS	1531200	1531768	.	+	0	Name=XP_012228399.1;ID=cds-XP_012228399.1;Dbxref=GeneID:105675681%2CGenbank:XP_012228399.1;Parent=rna-XM_012372976.1
NW_012160768.1	Gnomon	CDS	1532267	1533413	.	+	0	Name=XP_012228399.1;ID=cds-XP_012228399.1;Dbxref=GeneID:105675681%2CGenbank:XP_012228399.1;Parent=rna-XM_012372976.1
NW_012160768.1	Gnomon	mRNA	1333232	1341416	.	+	.	Name=XM_012372961.1;ID=rna-XM_012372961.1;Dbxref=GeneID:105675675%2CGenbank:XM_012372961.1;Parent=gene-LOC105675675
NW_012160768.1	Gnomon	mRNA	1693167	1700833	.	+	.	Name=XM_012373060.1;ID=rna-XM_012373060.1;Dbxref=GeneID:105675720%2CGenbank:XM_012373060.1;Parent=gene-LOC105675720
NW_012160768.1	Gnomon	mRNA	7157	8952	.	-	.	Name=XM_012373216.1;ID=rna-XM_012373216.1;Dbxref=GeneID:105675795%2CGenbank:XM_012373216.1;Parent=gene-LOC105675795
NW_012160768.1	Gnomon	CDS	1640268	1640334	.	+	0	Name=XP_012228409.1;ID=cds-XP_012228409.1;Dbxref=GeneID:105675683%2CGenbank:XP_012228409.1;Parent=rna-XM_012372986.1
NW_012160768.1	Gnomon	CDS	1640658	1640806	.	+	0	Name=XP_012228409.1;ID=cds-XP_012228409.1;Dbxref=GeneID:105675683%2CGenbank:XP_012228409.1;Parent=rna-XM_012372986.1
NW_012160768.1	Gnomon	CDS	1640968	1641247	.	+	0	Name=XP_012228409.1;ID=cds-XP_012228409.1;Dbxref=GeneID:105675683%2CGenbank:XP_012228409.1;Parent=rna-XM_012372986.1
NW_012160768.1	Gnomon	CDS	1641569	1641835	.	+	0	Name=XP_012228409.1;ID=cds-XP_012228409.1;Dbxref=GeneID:105675683%2CGenbank:XP_012228409.1;Parent=rna-XM_012372986.1
NW_012160768.1	Gnomon	CDS	1642260	1642397	.	+	0	Name=XP_012228409.1;ID=cds-XP_012228409.1;Dbxref=GeneID:105675683%2CGenbank:XP_012228409.1;Parent=rna-XM_012372986.1
NW_012160768.1	Gnomon	CDS	1643646	1643840	.	+	0	Name=XP_012228409.1;ID=cds-XP_012228409.1;Dbxref=GeneID:105675683%2CGenbank:XP_012228409.1;Parent=rna-XM_012372986.1
NW_012160768.1	Gnomon	CDS	1643993	1644166	.	+	0	Name=XP_012228409.1;ID=cds-XP_012228409.1;Dbxref=GeneID:105675683%2CGenbank:XP_012228409.1;Parent=rna-XM_012372986.1
NW_012160768.1	Gnomon	CDS	1644253	1644507	.	+	0	Name=XP_012228409.1;ID=cds-XP_012228409.1;Dbxref=GeneID:105675683%2CGenbank:XP_012228409.1;Parent=rna-XM_012372986.1
NW_012160768.1	Gnomon	CDS	1644597	1644878	.	+	0	Name=XP_012228409.1;ID=cds-XP_012228409.1;Dbxref=GeneID:105675683%2CGenbank:XP_012228409.1;Parent=rna-XM_012372986.1
NW_012160768.1	Gnomon	CDS	1644981	1645111	.	+	0	Name=XP_012228409.1;ID=cds-XP_012228409.1;Dbxref=GeneID:105675683%2CGenbank:XP_012228409.1;Parent=rna-XM_012372986.1
NW_012160768.1	Gnomon	CDS	1645356	1645436	.	+	0	Name=XP_012228409.1;ID=cds-XP_012228409.1;Dbxref=GeneID:105675683%2CGenbank:XP_012228409.1;Parent=rna-XM_012372986.1
NW_012160768.1	Gnomon	CDS	1689234	1689247	.	+	0	Name=XP_012228503.1;ID=cds-XP_012228503.1;Dbxref=GeneID:105675728%2CGenbank:XP_012228503.1;Parent=rna-XM_012373080.1
NW_012160768.1	Gnomon	CDS	1689340	1689583	.	+	0	Name=XP_012228503.1;ID=cds-XP_012228503.1;Dbxref=GeneID:105675728%2CGenbank:XP_012228503.1;Parent=rna-XM_012373080.1
NW_012160768.1	Gnomon	CDS	1689700	1689895	.	+	0	Name=XP_012228503.1;ID=cds-XP_012228503.1;Dbxref=GeneID:105675728%2CGenbank:XP_012228503.1;Parent=rna-XM_012373080.1
NW_012160768.1	Gnomon	CDS	1690000	1690127	.	+	0	Name=XP_012228503.1;ID=cds-XP_012228503.1;Dbxref=GeneID:105675728%2CGenbank:XP_012228503.1;Parent=rna-XM_012373080.1
NW_012160768.1	Gnomon	CDS	1690248	1690433	.	+	0	Name=XP_012228503.1;ID=cds-XP_012228503.1;Dbxref=GeneID:105675728%2CGenbank:XP_012228503.1;Parent=rna-XM_012373080.1
NW_012160768.1	Gnomon	CDS	1690552	1690721	.	+	0	Name=XP_012228503.1;ID=cds-XP_012228503.1;Dbxref=GeneID:105675728%2CGenbank:XP_012228503.1;Parent=rna-XM_012373080.1
NW_012160768.1	Gnomon	CDS	1690895	1691021	.	+	0	Name=XP_012228503.1;ID=cds-XP_012228503.1;Dbxref=GeneID:105675728%2CGenbank:XP_012228503.1;Parent=rna-XM_012373080.1
NW_012160768.1	Gnomon	CDS	1683102	1683146	.	-	0	Name=XP_012228493.1;ID=cds-XP_012228493.1;Dbxref=GeneID:105675723%2CGenbank:XP_012228493.1;Parent=rna-XM_012373070.1
NW_012160768.1	Gnomon	CDS	1682305	1682560	.	-	0	Name=XP_012228493.1;ID=cds-XP_012228493.1;Dbxref=GeneID:105675723%2CGenbank:XP_012228493.1;Parent=rna-XM_012373070.1
NW_012160768.1	Gnomon	CDS	1681886	1682150	.	-	0	Name=XP_012228493.1;ID=cds-XP_012228493.1;Dbxref=GeneID:105675723%2CGenbank:XP_012228493.1;Parent=rna-XM_012373070.1
NW_012160768.1	Gnomon	CDS	1681270	1681520	.	-	0	Name=XP_012228493.1;ID=cds-XP_012228493.1;Dbxref=GeneID:105675723%2CGenbank:XP_012228493.1;Parent=rna-XM_012373070.1
NW_012160768.1	Gnomon	CDS	1680771	1681105	.	-	0	Name=XP_012228493.1;ID=cds-XP_012228493.1;Dbxref=GeneID:105675723%2CGenbank:XP_012228493.1;Parent=rna-XM_012373070.1
NW_012160768.1	Gnomon	mRNA	1381089	1402598	.	-	.	Name=XM_012372962.1;ID=rna-XM_012372962.1;Dbxref=GeneID:105675676%2CGenbank:XM_012372962.1;Parent=gene-LOC105675676
NW_012160768.1	Gnomon	exon	1359035	1359551	.	-	.	ID=exon-XM_012372968.1-1;Dbxref=GeneID:105675678%2CGenbank:XM_012372968.1;Parent=rna-XM_012372968.1
NW_012160768.1	Gnomon	exon	1356786	1357980	.	-	.	ID=exon-XM_012372968.1-2;Dbxref=GeneID:105675678%2CGenbank:XM_012372968.1;Parent=rna-XM_012372968.1
NW_012160768.1	Gnomon	exon	1343485	1343666	.	-	.	ID=exon-XM_012372968.1-5;Dbxref=GeneID:105675678%2CGenbank:XM_012372968.1;Parent=rna-XM_012372968.1
NW_012160768.1	Gnomon	exon	1343041	1343354	.	-	.	ID=exon-XM_012372968.1-6;Dbxref=GeneID:105675678%2CGenbank:XM_012372968.1;Parent=rna-XM_012372968.1
NW_012160768.1	Gnomon	exon	1344518	1345028	.	-	.	ID=exon-XM_012372968.1-3;Dbxref=GeneID:105675678%2CGenbank:XM_012372968.1;Parent=rna-XM_012372968.1
NW_012160768.1	Gnomon	exon	1343963	1344438	.	-	.	ID=exon-XM_012372968.1-4;Dbxref=GeneID:105675678%2CGenbank:XM_012372968.1;Parent=rna-XM_012372968.1
NW_012160768.1	Gnomon	exon	1340745	1342313	.	-	.	ID=exon-XM_012372968.1-9;Dbxref=GeneID:105675678%2CGenbank:XM_012372968.1;Parent=rna-XM_012372968.1
NW_012160768.1	Gnomon	exon	1342702	1342776	.	-	.	ID=exon-XM_012372968.1-7;Dbxref=GeneID:105675678%2CGenbank:XM_012372968.1;Parent=rna-XM_012372968.1
NW_012160768.1	Gnomon	exon	1342424	1342621	.	-	.	ID=exon-XM_012372968.1-8;Dbxref=GeneID:105675678%2CGenbank:XM_012372968.1;Parent=rna-XM_012372968.1
NW_012160768.1	RefSeq	cDNA_match	293902	294101	.	+	.	ID=2929748068;Target=XM_012373148.1 1 201;Gap=M182 I1 M18
NW_012160768.1	RefSeq	cDNA_match	295418	295615	.	+	.	ID=2929748068;Target=XM_012373148.1 1 201;Gap=M182 I1 M18
NW_012160768.1	RefSeq	cDNA_match	295716	296078	.	+	.	ID=2929748068;Target=XM_012373148.1 1 201;Gap=M182 I1 M18
NW_012160768.1	RefSeq	cDNA_match	296142	296416	.	+	.	ID=2929748068;Target=XM_012373148.1 1 201;Gap=M182 I1 M18
NW_012160768.1	RefSeq	cDNA_match	296540	296624	.	+	.	ID=2929748068;Target=XM_012373148.1 1 201;Gap=M182 I1 M18
NW_012160768.1	RefSeq	cDNA_match	296868	296942	.	+	.	ID=2929748068;Target=XM_012373148.1 1 201;Gap=M182 I1 M18
NW_012160768.1	RefSeq	cDNA_match	297313	297558	.	+	.	ID=2929748068;Target=XM_012373148.1 1 201;Gap=M182 I1 M18
NW_012160768.1	RefSeq	cDNA_match	297635	298012	.	+	.	ID=2929748068;Target=XM_012373148.1 1 201;Gap=M182 I1 M18
NW_012160768.1	RefSeq	cDNA_match	298734	299340	.	+	.	ID=2929748068;Target=XM_012373148.1 1 201;Gap=M182 I1 M18
NW_012160768.1	Gnomon	exon	266206	266579	.	-	.	ID=exon-XM_012373036.1-1;Dbxref=GeneID:105675703%2CGenbank:XM_012373036.1;Parent=rna-XM_012373036.1
NW_012160768.1	Gnomon	exon	220908	220990	.	-	.	ID=exon-XM_012373036.1-2;Dbxref=GeneID:105675703%2CGenbank:XM_012373036.1;Parent=rna-XM_012373036.1
NW_012160768.1	Gnomon	exon	200293	201460	.	-	.	ID=exon-XM_012373036.1-3;Dbxref=GeneID:105675703%2CGenbank:XM_012373036.1;Parent=rna-XM_012373036.1
NW_012160768.1	Gnomon	exon	190295	190554	.	-	.	ID=exon-XM_012373036.1-4;Dbxref=GeneID:105675703%2CGenbank:XM_012373036.1;Parent=rna-XM_012373036.1
NW_012160768.1	Gnomon	exon	189707	189819	.	-	.	ID=exon-XM_012373036.1-5;Dbxref=GeneID:105675703%2CGenbank:XM_012373036.1;Parent=rna-XM_012373036.1
NW_012160768.1	Gnomon	exon	188271	188676	.	-	.	ID=exon-XM_012373036.1-6;Dbxref=GeneID:105675703%2CGenbank:XM_012373036.1;Parent=rna-XM_012373036.1
NW_012160768.1	Gnomon	exon	187955	188128	.	-	.	ID=exon-XM_012373036.1-7;Dbxref=GeneID:105675703%2CGenbank:XM_012373036.1;Parent=rna-XM_012373036.1
NW_012160768.1	Gnomon	exon	187393	187743	.	-	.	ID=exon-XM_012373036.1-8;Dbxref=GeneID:105675703%2CGenbank:XM_012373036.1;Parent=rna-XM_012373036.1
NW_012160768.1	Gnomon	exon	187003	187308	.	-	.	ID=exon-XM_012373036.1-9;Dbxref=GeneID:105675703%2CGenbank:XM_012373036.1;Parent=rna-XM_012373036.1
NW_012160768.1	Gnomon	mRNA	1331481	1341416	.	+	.	Name=XM_012372960.1;ID=rna-XM_012372960.1;Dbxref=GeneID:105675675%2CGenbank:XM_012372960.1;Parent=gene-LOC105675675
NW_012160768.1	Gnomon	exon	789789	789948	.	+	.	ID=exon-XM_012373182.1-10;Dbxref=GeneID:105675780%2CGenbank:XM_012373182.1;Parent=rna-XM_012373182.1
NW_012160768.1	Gnomon	exon	790544	790642	.	+	.	ID=exon-XM_012373182.1-13;Dbxref=GeneID:105675780%2CGenbank:XM_012373182.1;Parent=rna-XM_012373182.1
NW_012160768.1	Gnomon	exon	790029	790155	.	+	.	ID=exon-XM_012373182.1-11;Dbxref=GeneID:105675780%2CGenbank:XM_012373182.1;Parent=rna-XM_012373182.1
NW_012160768.1	Gnomon	exon	790230	790463	.	+	.	ID=exon-XM_012373182.1-12;Dbxref=GeneID:105675780%2CGenbank:XM_012373182.1;Parent=rna-XM_012373182.1
NW_012160768.1	Gnomon	CDS	424176	424405	.	+	0	Name=XP_012228548.1;ID=cds-XP_012228548.1;Dbxref=GeneID:105675752%2CGenbank:XP_012228548.1;Parent=rna-XM_012373125.1
NW_012160768.1	Gnomon	CDS	424564	424855	.	+	0	Name=XP_012228548.1;ID=cds-XP_012228548.1;Dbxref=GeneID:105675752%2CGenbank:XP_012228548.1;Parent=rna-XM_012373125.1
NW_012160768.1	Gnomon	CDS	424961	425081	.	+	0	Name=XP_012228548.1;ID=cds-XP_012228548.1;Dbxref=GeneID:105675752%2CGenbank:XP_012228548.1;Parent=rna-XM_012373125.1
NW_012160768.1	Gnomon	CDS	425149	425455	.	+	0	Name=XP_012228548.1;ID=cds-XP_012228548.1;Dbxref=GeneID:105675752%2CGenbank:XP_012228548.1;Parent=rna-XM_012373125.1
NW_012160768.1	Gnomon	CDS	425562	425718	.	+	0	Name=XP_012228548.1;ID=cds-XP_012228548.1;Dbxref=GeneID:105675752%2CGenbank:XP_012228548.1;Parent=rna-XM_012373125.1
NW_012160768.1	Gnomon	CDS	425796	426056	.	+	0	Name=XP_012228548.1;ID=cds-XP_012228548.1;Dbxref=GeneID:105675752%2CGenbank:XP_012228548.1;Parent=rna-XM_012373125.1
NW_012160768.1	Gnomon	CDS	1356798	1357414	.	-	0	Name=XP_012228392.1;ID=cds-XP_012228392.1;Dbxref=GeneID:105675678%2CGenbank:XP_012228392.1;Parent=rna-XM_012372969.1
NW_012160768.1	Gnomon	CDS	1344518	1345028	.	-	0	Name=XP_012228392.1;ID=cds-XP_012228392.1;Dbxref=GeneID:105675678%2CGenbank:XP_012228392.1;Parent=rna-XM_012372969.1
NW_012160768.1	Gnomon	CDS	1343963	1344438	.	-	0	Name=XP_012228392.1;ID=cds-XP_012228392.1;Dbxref=GeneID:105675678%2CGenbank:XP_012228392.1;Parent=rna-XM_012372969.1
NW_012160768.1	Gnomon	CDS	1343485	1343666	.	-	0	Name=XP_012228392.1;ID=cds-XP_012228392.1;Dbxref=GeneID:105675678%2CGenbank:XP_012228392.1;Parent=rna-XM_012372969.1
NW_012160768.1	Gnomon	CDS	1343041	1343354	.	-	0	Name=XP_012228392.1;ID=cds-XP_012228392.1;Dbxref=GeneID:105675678%2CGenbank:XP_012228392.1;Parent=rna-XM_012372969.1
NW_012160768.1	Gnomon	CDS	1342702	1342776	.	-	0	Name=XP_012228392.1;ID=cds-XP_012228392.1;Dbxref=GeneID:105675678%2CGenbank:XP_012228392.1;Parent=rna-XM_012372969.1
NW_012160768.1	Gnomon	CDS	1342424	1342621	.	-	0	Name=XP_012228392.1;ID=cds-XP_012228392.1;Dbxref=GeneID:105675678%2CGenbank:XP_012228392.1;Parent=rna-XM_012372969.1
NW_012160768.1	Gnomon	CDS	1342239	1342313	.	-	0	Name=XP_012228392.1;ID=cds-XP_012228392.1;Dbxref=GeneID:105675678%2CGenbank:XP_012228392.1;Parent=rna-XM_012372969.1
NW_012160768.1	Gnomon	CDS	27760	27837	.	-	0	Name=XP_012228641.1;ID=cds-XP_012228641.1;Dbxref=GeneID:105675797%2CGenbank:XP_012228641.1;Parent=rna-XM_012373218.1
NW_012160768.1	Gnomon	CDS	27438	27583	.	-	0	Name=XP_012228641.1;ID=cds-XP_012228641.1;Dbxref=GeneID:105675797%2CGenbank:XP_012228641.1;Parent=rna-XM_012373218.1
NW_012160768.1	Gnomon	CDS	27212	27344	.	-	0	Name=XP_012228641.1;ID=cds-XP_012228641.1;Dbxref=GeneID:105675797%2CGenbank:XP_012228641.1;Parent=rna-XM_012373218.1
NW_012160768.1	Gnomon	CDS	27082	27135	.	-	0	Name=XP_012228641.1;ID=cds-XP_012228641.1;Dbxref=GeneID:105675797%2CGenbank:XP_012228641.1;Parent=rna-XM_012373218.1
NW_012160768.1	Gnomon	exon	266586	267002	.	+	.	ID=exon-XM_012373028.1-10;Dbxref=GeneID:105675698%2CGenbank:XM_012373028.1;Parent=rna-XM_012373028.1
NW_012160768.1	Gnomon	CDS	1356786	1357414	.	-	0	Name=XP_012228391.1;ID=cds-XP_012228391.1;Dbxref=GeneID:105675678%2CGenbank:XP_012228391.1;Parent=rna-XM_012372968.1
NW_012160768.1	Gnomon	CDS	1344518	1345028	.	-	0	Name=XP_012228391.1;ID=cds-XP_012228391.1;Dbxref=GeneID:105675678%2CGenbank:XP_012228391.1;Parent=rna-XM_012372968.1
NW_012160768.1	Gnomon	CDS	1343963	1344438	.	-	0	Name=XP_012228391.1;ID=cds-XP_012228391.1;Dbxref=GeneID:105675678%2CGenbank:XP_012228391.1;Parent=rna-XM_012372968.1
NW_012160768.1	Gnomon	CDS	1343485	1343666	.	-	0	Name=XP_012228391.1;ID=cds-XP_012228391.1;Dbxref=GeneID:105675678%2CGenbank:XP_012228391.1;Parent=rna-XM_012372968.1
NW_012160768.1	Gnomon	CDS	1343041	1343354	.	-	0	Name=XP_012228391.1;ID=cds-XP_012228391.1;Dbxref=GeneID:105675678%2CGenbank:XP_012228391.1;Parent=rna-XM_012372968.1
NW_012160768.1	Gnomon	CDS	1342702	1342776	.	-	0	Name=XP_012228391.1;ID=cds-XP_012228391.1;Dbxref=GeneID:105675678%2CGenbank:XP_012228391.1;Parent=rna-XM_012372968.1
NW_012160768.1	Gnomon	CDS	1342424	1342621	.	-	0	Name=XP_012228391.1;ID=cds-XP_012228391.1;Dbxref=GeneID:105675678%2CGenbank:XP_012228391.1;Parent=rna-XM_012372968.1
NW_012160768.1	Gnomon	CDS	1342239	1342313	.	-	0	Name=XP_012228391.1;ID=cds-XP_012228391.1;Dbxref=GeneID:105675678%2CGenbank:XP_012228391.1;Parent=rna-XM_012372968.1
NW_012160768.1	Gnomon	CDS	1529557	1529599	.	+	0	Name=XP_012228401.1;ID=cds-XP_012228401.1;Dbxref=GeneID:105675681%2CGenbank:XP_012228401.1;Parent=rna-XM_012372978.1
NW_012160768.1	Gnomon	CDS	1530240	1530406	.	+	0	Name=XP_012228401.1;ID=cds-XP_012228401.1;Dbxref=GeneID:105675681%2CGenbank:XP_012228401.1;Parent=rna-XM_012372978.1
NW_012160768.1	Gnomon	CDS	1531200	1531768	.	+	0	Name=XP_012228401.1;ID=cds-XP_012228401.1;Dbxref=GeneID:105675681%2CGenbank:XP_012228401.1;Parent=rna-XM_012372978.1
NW_012160768.1	Gnomon	CDS	1532267	1533413	.	+	0	Name=XP_012228401.1;ID=cds-XP_012228401.1;Dbxref=GeneID:105675681%2CGenbank:XP_012228401.1;Parent=rna-XM_012372978.1
NW_012160768.1	Gnomon	mRNA	48140	51316	.	-	.	Name=XM_012373214.1;ID=rna-XM_012373214.1;Dbxref=GeneID:105675794%2CGenbank:XM_012373214.1;Parent=gene-LOC105675794
NW_012160768.1	Gnomon	CDS	1438635	1438987	.	-	0	Name=XP_012228393.1;ID=cds-XP_012228393.1;Dbxref=GeneID:105675679%2CGenbank:XP_012228393.1;Parent=rna-XM_012372970.1
NW_012160768.1	Gnomon	CDS	1437965	1438426	.	-	0	Name=XP_012228393.1;ID=cds-XP_012228393.1;Dbxref=GeneID:105675679%2CGenbank:XP_012228393.1;Parent=rna-XM_012372970.1
NW_012160768.1	Gnomon	CDS	1437248	1437437	.	-	0	Name=XP_012228393.1;ID=cds-XP_012228393.1;Dbxref=GeneID:105675679%2CGenbank:XP_012228393.1;Parent=rna-XM_012372970.1
NW_012160768.1	Gnomon	CDS	1436630	1436777	.	-	0	Name=XP_012228393.1;ID=cds-XP_012228393.1;Dbxref=GeneID:105675679%2CGenbank:XP_012228393.1;Parent=rna-XM_012372970.1
NW_012160768.1	Gnomon	CDS	1436302	1436383	.	-	0	Name=XP_012228393.1;ID=cds-XP_012228393.1;Dbxref=GeneID:105675679%2CGenbank:XP_012228393.1;Parent=rna-XM_012372970.1
NW_012160768.1	Gnomon	CDS	1435755	1436128	.	-	0	Name=XP_012228393.1;ID=cds-XP_012228393.1;Dbxref=GeneID:105675679%2CGenbank:XP_012228393.1;Parent=rna-XM_012372970.1
NW_012160768.1	Gnomon	CDS	1435331	1435605	.	-	0	Name=XP_012228393.1;ID=cds-XP_012228393.1;Dbxref=GeneID:105675679%2CGenbank:XP_012228393.1;Parent=rna-XM_012372970.1
NW_012160768.1	Gnomon	CDS	1434436	1434635	.	-	0	Name=XP_012228393.1;ID=cds-XP_012228393.1;Dbxref=GeneID:105675679%2CGenbank:XP_012228393.1;Parent=rna-XM_012372970.1
NW_012160768.1	Gnomon	CDS	1434016	1434309	.	-	0	Name=XP_012228393.1;ID=cds-XP_012228393.1;Dbxref=GeneID:105675679%2CGenbank:XP_012228393.1;Parent=rna-XM_012372970.1
NW_012160768.1	Gnomon	CDS	1433852	1433921	.	-	0	Name=XP_012228393.1;ID=cds-XP_012228393.1;Dbxref=GeneID:105675679%2CGenbank:XP_012228393.1;Parent=rna-XM_012372970.1
NW_012160768.1	Gnomon	CDS	1433640	1433777	.	-	0	Name=XP_012228393.1;ID=cds-XP_012228393.1;Dbxref=GeneID:105675679%2CGenbank:XP_012228393.1;Parent=rna-XM_012372970.1
NW_012160768.1	Gnomon	CDS	434694	434725	.	-	0	Name=XP_012228549.1;ID=cds-XP_012228549.1;Dbxref=GeneID:105675753%2CGenbank:XP_012228549.1;Parent=rna-XM_012373126.1
NW_012160768.1	Gnomon	CDS	434007	434086	.	-	0	Name=XP_012228549.1;ID=cds-XP_012228549.1;Dbxref=GeneID:105675753%2CGenbank:XP_012228549.1;Parent=rna-XM_012373126.1
NW_012160768.1	Gnomon	CDS	433709	433915	.	-	0	Name=XP_012228549.1;ID=cds-XP_012228549.1;Dbxref=GeneID:105675753%2CGenbank:XP_012228549.1;Parent=rna-XM_012373126.1
NW_012160768.1	Gnomon	CDS	432729	433061	.	-	0	Name=XP_012228549.1;ID=cds-XP_012228549.1;Dbxref=GeneID:105675753%2CGenbank:XP_012228549.1;Parent=rna-XM_012373126.1
NW_012160768.1	Gnomon	CDS	432368	432485	.	-	0	Name=XP_012228549.1;ID=cds-XP_012228549.1;Dbxref=GeneID:105675753%2CGenbank:XP_012228549.1;Parent=rna-XM_012373126.1
NW_012160768.1	Gnomon	CDS	432104	432290	.	-	0	Name=XP_012228549.1;ID=cds-XP_012228549.1;Dbxref=GeneID:105675753%2CGenbank:XP_012228549.1;Parent=rna-XM_012373126.1
NW_012160768.1	Gnomon	CDS	431820	432023	.	-	0	Name=XP_012228549.1;ID=cds-XP_012228549.1;Dbxref=GeneID:105675753%2CGenbank:XP_012228549.1;Parent=rna-XM_012373126.1
NW_012160768.1	Gnomon	exon	1664085	1664155	.	+	.	ID=exon-XM_012373084.1-3;Dbxref=GeneID:105675729%2CGenbank:XM_012373084.1;Parent=rna-XM_012373084.1
NW_012160768.1	Gnomon	exon	1664313	1664531	.	+	.	ID=exon-XM_012373084.1-4;Dbxref=GeneID:105675729%2CGenbank:XM_012373084.1;Parent=rna-XM_012373084.1
NW_012160768.1	Gnomon	exon	1664847	1667078	.	+	.	ID=exon-XM_012373084.1-5;Dbxref=GeneID:105675729%2CGenbank:XM_012373084.1;Parent=rna-XM_012373084.1
NW_012160768.1	Gnomon	exon	1652593	1652810	.	+	.	ID=exon-XM_012373084.1-1;Dbxref=GeneID:105675729%2CGenbank:XM_012373084.1;Parent=rna-XM_012373084.1
NW_012160768.1	Gnomon	exon	1663434	1663661	.	+	.	ID=exon-XM_012373084.1-2;Dbxref=GeneID:105675729%2CGenbank:XM_012373084.1;Parent=rna-XM_012373084.1
NW_012160768.1	Gnomon	CDS	106401	106457	.	-	0	Name=XP_012228642.1;ID=cds-XP_012228642.1;Dbxref=GeneID:105675798%2CGenbank:XP_012228642.1;Parent=rna-XM_012373219.1
NW_012160768.1	Gnomon	CDS	105996	106144	.	-	0	Name=XP_012228642.1;ID=cds-XP_012228642.1;Dbxref=GeneID:105675798%2CGenbank:XP_012228642.1;Parent=rna-XM_012373219.1
NW_012160768.1	Gnomon	CDS	105704	105836	.	-	0	Name=XP_012228642.1;ID=cds-XP_012228642.1;Dbxref=GeneID:105675798%2CGenbank:XP_012228642.1;Parent=rna-XM_012373219.1
NW_012160768.1	Gnomon	CDS	105579	105629	.	-	0	Name=XP_012228642.1;ID=cds-XP_012228642.1;Dbxref=GeneID:105675798%2CGenbank:XP_012228642.1;Parent=rna-XM_012373219.1
NW_012160768.1	Gnomon	CDS	1487386	1487419	.	+	0	Name=XP_012228402.1;ID=cds-XP_012228402.1;Dbxref=GeneID:105675681%2CGenbank:XP_012228402.1;Parent=rna-XM_012372979.1
NW_012160768.1	Gnomon	CDS	1530240	1530406	.	+	0	Name=XP_012228402.1;ID=cds-XP_012228402.1;Dbxref=GeneID:105675681%2CGenbank:XP_012228402.1;Parent=rna-XM_012372979.1
NW_012160768.1	Gnomon	CDS	1531200	1531768	.	+	0	Name=XP_012228402.1;ID=cds-XP_012228402.1;Dbxref=GeneID:105675681%2CGenbank:XP_012228402.1;Parent=rna-XM_012372979.1
NW_012160768.1	Gnomon	CDS	1532267	1533413	.	+	0	Name=XP_012228402.1;ID=cds-XP_012228402.1;Dbxref=GeneID:105675681%2CGenbank:XP_012228402.1;Parent=rna-XM_012372979.1
NW_012160768.1	Gnomon	exon	1622303	1622359	.	-	.	ID=exon-XM_012373002.1-3;Dbxref=GeneID:105675691%2CGenbank:XM_012373002.1;Parent=rna-XM_012373002.1
NW_012160768.1	Gnomon	exon	1617975	1618051	.	-	.	ID=exon-XM_012373002.1-4;Dbxref=GeneID:105675691%2CGenbank:XM_012373002.1;Parent=rna-XM_012373002.1
NW_012160768.1	Gnomon	exon	1630574	1631236	.	-	.	ID=exon-XM_012373002.1-1;Dbxref=GeneID:105675691%2CGenbank:XM_012373002.1;Parent=rna-XM_012373002.1
NW_012160768.1	Gnomon	exon	1626534	1628162	.	-	.	ID=exon-XM_012373002.1-2;Dbxref=GeneID:105675691%2CGenbank:XM_012373002.1;Parent=rna-XM_012373002.1
NW_012160768.1	Gnomon	exon	1557316	1557388	.	-	.	ID=exon-XM_012373002.1-7;Dbxref=GeneID:105675691%2CGenbank:XM_012373002.1;Parent=rna-XM_012373002.1
NW_012160768.1	Gnomon	exon	1508443	1508630	.	-	.	ID=exon-XM_012373002.1-8;Dbxref=GeneID:105675691%2CGenbank:XM_012373002.1;Parent=rna-XM_012373002.1
NW_012160768.1	Gnomon	exon	1602950	1603131	.	-	.	ID=exon-XM_012373002.1-5;Dbxref=GeneID:105675691%2CGenbank:XM_012373002.1;Parent=rna-XM_012373002.1
NW_012160768.1	Gnomon	exon	1593630	1596169	.	-	.	ID=exon-XM_012373002.1-6;Dbxref=GeneID:105675691%2CGenbank:XM_012373002.1;Parent=rna-XM_012373002.1
NW_012160768.1	Gnomon	exon	1485111	1485165	.	-	.	ID=exon-XM_012373002.1-9;Dbxref=GeneID:105675691%2CGenbank:XM_012373002.1;Parent=rna-XM_012373002.1
NW_012160768.1	Gnomon	mRNA	122894	161559	.	+	.	Name=XM_012373213.1;ID=rna-XM_012373213.1;Dbxref=GeneID:105675792%2CGenbank:XM_012373213.1;Parent=gene-LOC105675792
NW_012160768.1	Gnomon	exon	443811	443935	.	+	.	ID=exon-XM_012373132.1-5;Dbxref=GeneID:105675756%2CGenbank:XM_012373132.1;Parent=rna-XM_012373132.1
NW_012160768.1	Gnomon	exon	446252	446466	.	+	.	ID=exon-XM_012373132.1-6;Dbxref=GeneID:105675756%2CGenbank:XM_012373132.1;Parent=rna-XM_012373132.1
NW_012160768.1	Gnomon	exon	442777	442928	.	+	.	ID=exon-XM_012373132.1-3;Dbxref=GeneID:105675756%2CGenbank:XM_012373132.1;Parent=rna-XM_012373132.1
NW_012160768.1	Gnomon	exon	443242	443458	.	+	.	ID=exon-XM_012373132.1-4;Dbxref=GeneID:105675756%2CGenbank:XM_012373132.1;Parent=rna-XM_012373132.1
NW_012160768.1	Gnomon	exon	439214	439292	.	+	.	ID=exon-XM_012373132.1-1;Dbxref=GeneID:105675756%2CGenbank:XM_012373132.1;Parent=rna-XM_012373132.1
NW_012160768.1	Gnomon	exon	442376	442544	.	+	.	ID=exon-XM_012373132.1-2;Dbxref=GeneID:105675756%2CGenbank:XM_012373132.1;Parent=rna-XM_012373132.1
NW_012160768.1	Gnomon	mRNA	642121	643967	.	+	.	Name=XM_012373119.1;ID=rna-XM_012373119.1;Dbxref=GeneID:105675749%2CGenbank:XM_012373119.1;Parent=gene-LOC105675749
NW_012160768.1	Gnomon	exon	753916	754093	.	-	.	ID=exon-XM_012373138.1-10;Dbxref=GeneID:105675758%2CGenbank:XM_012373138.1;Parent=rna-XM_012373138.1
NW_012160768.1	Gnomon	exon	753322	753702	.	-	.	ID=exon-XM_012373138.1-11;Dbxref=GeneID:105675758%2CGenbank:XM_012373138.1;Parent=rna-XM_012373138.1
NW_012160768.1	Gnomon	CDS	1640268	1640334	.	+	0	Name=XP_012228404.1;ID=cds-XP_012228404.1;Dbxref=GeneID:105675683%2CGenbank:XP_012228404.1;Parent=rna-XM_012372981.1
NW_012160768.1	Gnomon	CDS	1640658	1640806	.	+	0	Name=XP_012228404.1;ID=cds-XP_012228404.1;Dbxref=GeneID:105675683%2CGenbank:XP_012228404.1;Parent=rna-XM_012372981.1
NW_012160768.1	Gnomon	CDS	1640968	1641247	.	+	0	Name=XP_012228404.1;ID=cds-XP_012228404.1;Dbxref=GeneID:105675683%2CGenbank:XP_012228404.1;Parent=rna-XM_012372981.1
NW_012160768.1	Gnomon	CDS	1641569	1641835	.	+	0	Name=XP_012228404.1;ID=cds-XP_012228404.1;Dbxref=GeneID:105675683%2CGenbank:XP_012228404.1;Parent=rna-XM_012372981.1
NW_012160768.1	Gnomon	CDS	1642260	1642397	.	+	0	Name=XP_012228404.1;ID=cds-XP_012228404.1;Dbxref=GeneID:105675683%2CGenbank:XP_012228404.1;Parent=rna-XM_012372981.1
NW_012160768.1	Gnomon	CDS	1643646	1643840	.	+	0	Name=XP_012228404.1;ID=cds-XP_012228404.1;Dbxref=GeneID:105675683%2CGenbank:XP_012228404.1;Parent=rna-XM_012372981.1
NW_012160768.1	Gnomon	CDS	1643993	1644166	.	+	0	Name=XP_012228404.1;ID=cds-XP_012228404.1;Dbxref=GeneID:105675683%2CGenbank:XP_012228404.1;Parent=rna-XM_012372981.1
NW_012160768.1	Gnomon	CDS	1644253	1644507	.	+	0	Name=XP_012228404.1;ID=cds-XP_012228404.1;Dbxref=GeneID:105675683%2CGenbank:XP_012228404.1;Parent=rna-XM_012372981.1
NW_012160768.1	Gnomon	CDS	1644597	1644878	.	+	0	Name=XP_012228404.1;ID=cds-XP_012228404.1;Dbxref=GeneID:105675683%2CGenbank:XP_012228404.1;Parent=rna-XM_012372981.1
NW_012160768.1	Gnomon	CDS	1644981	1645111	.	+	0	Name=XP_012228404.1;ID=cds-XP_012228404.1;Dbxref=GeneID:105675683%2CGenbank:XP_012228404.1;Parent=rna-XM_012372981.1
NW_012160768.1	Gnomon	CDS	1645356	1645436	.	+	0	Name=XP_012228404.1;ID=cds-XP_012228404.1;Dbxref=GeneID:105675683%2CGenbank:XP_012228404.1;Parent=rna-XM_012372981.1
NW_012160768.1	Gnomon	CDS	1438635	1438987	.	-	0	Name=XP_012228394.1;ID=cds-XP_012228394.1;Dbxref=GeneID:105675679%2CGenbank:XP_012228394.1;Parent=rna-XM_012372971.1
NW_012160768.1	Gnomon	CDS	1437965	1438426	.	-	0	Name=XP_012228394.1;ID=cds-XP_012228394.1;Dbxref=GeneID:105675679%2CGenbank:XP_012228394.1;Parent=rna-XM_012372971.1
NW_012160768.1	Gnomon	CDS	1437248	1437437	.	-	0	Name=XP_012228394.1;ID=cds-XP_012228394.1;Dbxref=GeneID:105675679%2CGenbank:XP_012228394.1;Parent=rna-XM_012372971.1
NW_012160768.1	Gnomon	CDS	1436630	1436777	.	-	0	Name=XP_012228394.1;ID=cds-XP_012228394.1;Dbxref=GeneID:105675679%2CGenbank:XP_012228394.1;Parent=rna-XM_012372971.1
NW_012160768.1	Gnomon	CDS	1436302	1436383	.	-	0	Name=XP_012228394.1;ID=cds-XP_012228394.1;Dbxref=GeneID:105675679%2CGenbank:XP_012228394.1;Parent=rna-XM_012372971.1
NW_012160768.1	Gnomon	CDS	1435755	1436128	.	-	0	Name=XP_012228394.1;ID=cds-XP_012228394.1;Dbxref=GeneID:105675679%2CGenbank:XP_012228394.1;Parent=rna-XM_012372971.1
NW_012160768.1	Gnomon	CDS	1435331	1435605	.	-	0	Name=XP_012228394.1;ID=cds-XP_012228394.1;Dbxref=GeneID:105675679%2CGenbank:XP_012228394.1;Parent=rna-XM_012372971.1
NW_012160768.1	Gnomon	CDS	1434436	1434635	.	-	0	Name=XP_012228394.1;ID=cds-XP_012228394.1;Dbxref=GeneID:105675679%2CGenbank:XP_012228394.1;Parent=rna-XM_012372971.1
NW_012160768.1	Gnomon	CDS	1434016	1434309	.	-	0	Name=XP_012228394.1;ID=cds-XP_012228394.1;Dbxref=GeneID:105675679%2CGenbank:XP_012228394.1;Parent=rna-XM_012372971.1
NW_012160768.1	Gnomon	CDS	1433852	1433921	.	-	0	Name=XP_012228394.1;ID=cds-XP_012228394.1;Dbxref=GeneID:105675679%2CGenbank:XP_012228394.1;Parent=rna-XM_012372971.1
NW_012160768.1	Gnomon	CDS	1433640	1433777	.	-	0	Name=XP_012228394.1;ID=cds-XP_012228394.1;Dbxref=GeneID:105675679%2CGenbank:XP_012228394.1;Parent=rna-XM_012372971.1
NW_012160768.1	Gnomon	exon	782894	782984	.	+	.	ID=exon-XM_012373226.1-1;Dbxref=GeneID:105675803%2CGenbank:XM_012373226.1;Parent=rna-XM_012373226.1
NW_012160768.1	Gnomon	exon	783391	783535	.	+	.	ID=exon-XM_012373226.1-2;Dbxref=GeneID:105675803%2CGenbank:XM_012373226.1;Parent=rna-XM_012373226.1
NW_012160768.1	Gnomon	exon	783723	784058	.	+	.	ID=exon-XM_012373226.1-3;Dbxref=GeneID:105675803%2CGenbank:XM_012373226.1;Parent=rna-XM_012373226.1
NW_012160768.1	Gnomon	CDS	164743	165101	.	+	0	Name=XP_012228643.1;ID=cds-XP_012228643.1;Dbxref=GeneID:105675800%2CGenbank:XP_012228643.1;Parent=rna-XM_012373220.1
NW_012160768.1	Gnomon	CDS	166517	166630	.	+	0	Name=XP_012228643.1;ID=cds-XP_012228643.1;Dbxref=GeneID:105675800%2CGenbank:XP_012228643.1;Parent=rna-XM_012373220.1
NW_012160768.1	Gnomon	CDS	167055	167221	.	+	0	Name=XP_012228643.1;ID=cds-XP_012228643.1;Dbxref=GeneID:105675800%2CGenbank:XP_012228643.1;Parent=rna-XM_012373220.1
NW_012160768.1	Gnomon	CDS	167545	167810	.	+	0	Name=XP_012228643.1;ID=cds-XP_012228643.1;Dbxref=GeneID:105675800%2CGenbank:XP_012228643.1;Parent=rna-XM_012373220.1
NW_012160768.1	Gnomon	CDS	168102	168396	.	+	0	Name=XP_012228643.1;ID=cds-XP_012228643.1;Dbxref=GeneID:105675800%2CGenbank:XP_012228643.1;Parent=rna-XM_012373220.1
NW_012160768.1	Gnomon	CDS	168733	168824	.	+	0	Name=XP_012228643.1;ID=cds-XP_012228643.1;Dbxref=GeneID:105675800%2CGenbank:XP_012228643.1;Parent=rna-XM_012373220.1
NW_012160768.1	Gnomon	CDS	168902	169027	.	+	0	Name=XP_012228643.1;ID=cds-XP_012228643.1;Dbxref=GeneID:105675800%2CGenbank:XP_012228643.1;Parent=rna-XM_012373220.1
NW_012160768.1	Gnomon	CDS	169091	169164	.	+	0	Name=XP_012228643.1;ID=cds-XP_012228643.1;Dbxref=GeneID:105675800%2CGenbank:XP_012228643.1;Parent=rna-XM_012373220.1
NW_012160768.1	Gnomon	CDS	169433	169535	.	+	0	Name=XP_012228643.1;ID=cds-XP_012228643.1;Dbxref=GeneID:105675800%2CGenbank:XP_012228643.1;Parent=rna-XM_012373220.1
NW_012160768.1	Gnomon	exon	898764	898817	.	+	.	ID=exon-XM_012373155.1-1;Dbxref=GeneID:105675766%2CGenbank:XM_012373155.1;Parent=rna-XM_012373155.1
NW_012160768.1	Gnomon	exon	903392	903567	.	+	.	ID=exon-XM_012373155.1-4;Dbxref=GeneID:105675766%2CGenbank:XM_012373155.1;Parent=rna-XM_012373155.1
NW_012160768.1	Gnomon	exon	903639	903849	.	+	.	ID=exon-XM_012373155.1-5;Dbxref=GeneID:105675766%2CGenbank:XM_012373155.1;Parent=rna-XM_012373155.1
NW_012160768.1	Gnomon	exon	899076	903037	.	+	.	ID=exon-XM_012373155.1-2;Dbxref=GeneID:105675766%2CGenbank:XM_012373155.1;Parent=rna-XM_012373155.1
NW_012160768.1	Gnomon	exon	903155	903324	.	+	.	ID=exon-XM_012373155.1-3;Dbxref=GeneID:105675766%2CGenbank:XM_012373155.1;Parent=rna-XM_012373155.1
NW_012160768.1	Gnomon	exon	905934	906185	.	+	.	ID=exon-XM_012373155.1-8;Dbxref=GeneID:105675766%2CGenbank:XM_012373155.1;Parent=rna-XM_012373155.1
NW_012160768.1	Gnomon	exon	903917	904060	.	+	.	ID=exon-XM_012373155.1-6;Dbxref=GeneID:105675766%2CGenbank:XM_012373155.1;Parent=rna-XM_012373155.1
NW_012160768.1	Gnomon	exon	905699	905857	.	+	.	ID=exon-XM_012373155.1-7;Dbxref=GeneID:105675766%2CGenbank:XM_012373155.1;Parent=rna-XM_012373155.1
NW_012160768.1	Gnomon	mRNA	525459	632147	.	+	.	Name=XM_012373118.1;ID=rna-XM_012373118.1;Dbxref=GeneID:105675747%2CGenbank:XM_012373118.1;Parent=gene-LOC105675747
NW_012160768.1	Gnomon	exon	112522	112839	.	-	.	ID=exon-XM_012372944.1-1;Dbxref=GeneID:105675662%2CGenbank:XM_012372944.1;Parent=rna-XM_012372944.1
NW_012160768.1	Gnomon	exon	111690	111809	.	-	.	ID=exon-XM_012372944.1-2;Dbxref=GeneID:105675662%2CGenbank:XM_012372944.1;Parent=rna-XM_012372944.1
NW_012160768.1	Gnomon	exon	111459	111576	.	-	.	ID=exon-XM_012372944.1-3;Dbxref=GeneID:105675662%2CGenbank:XM_012372944.1;Parent=rna-XM_012372944.1
NW_012160768.1	Gnomon	exon	110910	111092	.	-	.	ID=exon-XM_012372944.1-4;Dbxref=GeneID:105675662%2CGenbank:XM_012372944.1;Parent=rna-XM_012372944.1
NW_012160768.1	Gnomon	exon	110557	110683	.	-	.	ID=exon-XM_012372944.1-5;Dbxref=GeneID:105675662%2CGenbank:XM_012372944.1;Parent=rna-XM_012372944.1
NW_012160768.1	Gnomon	exon	110403	110493	.	-	.	ID=exon-XM_012372944.1-6;Dbxref=GeneID:105675662%2CGenbank:XM_012372944.1;Parent=rna-XM_012372944.1
NW_012160768.1	Gnomon	exon	109996	110144	.	-	.	ID=exon-XM_012372944.1-7;Dbxref=GeneID:105675662%2CGenbank:XM_012372944.1;Parent=rna-XM_012372944.1
NW_012160768.1	Gnomon	exon	109704	109836	.	-	.	ID=exon-XM_012372944.1-8;Dbxref=GeneID:105675662%2CGenbank:XM_012372944.1;Parent=rna-XM_012372944.1
NW_012160768.1	Gnomon	exon	109579	109629	.	-	.	ID=exon-XM_012372944.1-9;Dbxref=GeneID:105675662%2CGenbank:XM_012372944.1;Parent=rna-XM_012372944.1
NW_012160768.1	Gnomon	CDS	164743	165101	.	+	0	Name=XP_012228645.1;ID=cds-XP_012228645.1;Dbxref=GeneID:105675800%2CGenbank:XP_012228645.1;Parent=rna-XM_012373222.1
NW_012160768.1	Gnomon	CDS	167055	167221	.	+	0	Name=XP_012228645.1;ID=cds-XP_012228645.1;Dbxref=GeneID:105675800%2CGenbank:XP_012228645.1;Parent=rna-XM_012373222.1
NW_012160768.1	Gnomon	CDS	167545	167810	.	+	0	Name=XP_012228645.1;ID=cds-XP_012228645.1;Dbxref=GeneID:105675800%2CGenbank:XP_012228645.1;Parent=rna-XM_012373222.1
NW_012160768.1	Gnomon	CDS	168102	168396	.	+	0	Name=XP_012228645.1;ID=cds-XP_012228645.1;Dbxref=GeneID:105675800%2CGenbank:XP_012228645.1;Parent=rna-XM_012373222.1
NW_012160768.1	Gnomon	CDS	168733	168824	.	+	0	Name=XP_012228645.1;ID=cds-XP_012228645.1;Dbxref=GeneID:105675800%2CGenbank:XP_012228645.1;Parent=rna-XM_012373222.1
NW_012160768.1	Gnomon	CDS	168902	169027	.	+	0	Name=XP_012228645.1;ID=cds-XP_012228645.1;Dbxref=GeneID:105675800%2CGenbank:XP_012228645.1;Parent=rna-XM_012373222.1
NW_012160768.1	Gnomon	CDS	169091	169164	.	+	0	Name=XP_012228645.1;ID=cds-XP_012228645.1;Dbxref=GeneID:105675800%2CGenbank:XP_012228645.1;Parent=rna-XM_012373222.1
NW_012160768.1	Gnomon	CDS	169433	169535	.	+	0	Name=XP_012228645.1;ID=cds-XP_012228645.1;Dbxref=GeneID:105675800%2CGenbank:XP_012228645.1;Parent=rna-XM_012373222.1
NW_012160768.1	RefSeq	cDNA_match	984009	985163	.	+	.	ID=4482680308;Target=XM_012373231.1 1 1155
NW_012160768.1	RefSeq	cDNA_match	1011004	1011309	.	+	.	ID=4482680308;Target=XM_012373231.1 1 1155
NW_012160768.1	RefSeq	cDNA_match	1014803	1014832	.	+	.	ID=4482680308;Target=XM_012373231.1 1 1155
NW_012160768.1	RefSeq	cDNA_match	1074882	1075047	.	+	.	ID=4482680308;Target=XM_012373231.1 1 1155
NW_012160768.1	RefSeq	cDNA_match	1078221	1078418	.	+	.	ID=4482680308;Target=XM_012373231.1 1 1155
NW_012160768.1	RefSeq	cDNA_match	1092109	1092365	.	+	.	ID=4482680308;Target=XM_012373231.1 1 1155
NW_012160768.1	RefSeq	cDNA_match	1096454	1096539	.	+	.	ID=4482680308;Target=XM_012373231.1 1 1155
NW_012160768.1	RefSeq	cDNA_match	1096922	1097255	.	+	.	ID=4482680308;Target=XM_012373231.1 1 1155
NW_012160768.1	RefSeq	cDNA_match	1098674	1098772	.	+	.	ID=4482680308;Target=XM_012373231.1 1 1155
NW_012160768.1	RefSeq	cDNA_match	1099385	1099614	.	+	.	ID=4482680308;Target=XM_012373231.1 1 1155
NW_012160768.1	RefSeq	cDNA_match	1100542	1100637	.	+	.	ID=4482680308;Target=XM_012373231.1 1 1155
NW_012160768.1	RefSeq	cDNA_match	1101667	1105023	.	+	.	ID=4482680308;Target=XM_012373231.1 1 1155
NW_012160768.1	Gnomon	CDS	1438635	1438987	.	-	0	Name=XP_012228395.1;ID=cds-XP_012228395.1;Dbxref=GeneID:105675679%2CGenbank:XP_012228395.1;Parent=rna-XM_012372972.1
NW_012160768.1	Gnomon	CDS	1437965	1438426	.	-	0	Name=XP_012228395.1;ID=cds-XP_012228395.1;Dbxref=GeneID:105675679%2CGenbank:XP_012228395.1;Parent=rna-XM_012372972.1
NW_012160768.1	Gnomon	CDS	1437248	1437437	.	-	0	Name=XP_012228395.1;ID=cds-XP_012228395.1;Dbxref=GeneID:105675679%2CGenbank:XP_012228395.1;Parent=rna-XM_012372972.1
NW_012160768.1	Gnomon	CDS	1436630	1436777	.	-	0	Name=XP_012228395.1;ID=cds-XP_012228395.1;Dbxref=GeneID:105675679%2CGenbank:XP_012228395.1;Parent=rna-XM_012372972.1
NW_012160768.1	Gnomon	CDS	1436302	1436383	.	-	0	Name=XP_012228395.1;ID=cds-XP_012228395.1;Dbxref=GeneID:105675679%2CGenbank:XP_012228395.1;Parent=rna-XM_012372972.1
NW_012160768.1	Gnomon	CDS	1435755	1436128	.	-	0	Name=XP_012228395.1;ID=cds-XP_012228395.1;Dbxref=GeneID:105675679%2CGenbank:XP_012228395.1;Parent=rna-XM_012372972.1
NW_012160768.1	Gnomon	CDS	1435331	1435605	.	-	0	Name=XP_012228395.1;ID=cds-XP_012228395.1;Dbxref=GeneID:105675679%2CGenbank:XP_012228395.1;Parent=rna-XM_012372972.1
NW_012160768.1	Gnomon	CDS	1434506	1434635	.	-	0	Name=XP_012228395.1;ID=cds-XP_012228395.1;Dbxref=GeneID:105675679%2CGenbank:XP_012228395.1;Parent=rna-XM_012372972.1
NW_012160768.1	Gnomon	CDS	1433917	1433921	.	-	0	Name=XP_012228395.1;ID=cds-XP_012228395.1;Dbxref=GeneID:105675679%2CGenbank:XP_012228395.1;Parent=rna-XM_012372972.1
NW_012160768.1	Gnomon	CDS	1640268	1640334	.	+	0	Name=XP_012228405.1;ID=cds-XP_012228405.1;Dbxref=GeneID:105675683%2CGenbank:XP_012228405.1;Parent=rna-XM_012372982.1
NW_012160768.1	Gnomon	CDS	1640658	1640806	.	+	0	Name=XP_012228405.1;ID=cds-XP_012228405.1;Dbxref=GeneID:105675683%2CGenbank:XP_012228405.1;Parent=rna-XM_012372982.1
NW_012160768.1	Gnomon	CDS	1640968	1641247	.	+	0	Name=XP_012228405.1;ID=cds-XP_012228405.1;Dbxref=GeneID:105675683%2CGenbank:XP_012228405.1;Parent=rna-XM_012372982.1
NW_012160768.1	Gnomon	CDS	1641569	1641835	.	+	0	Name=XP_012228405.1;ID=cds-XP_012228405.1;Dbxref=GeneID:105675683%2CGenbank:XP_012228405.1;Parent=rna-XM_012372982.1
NW_012160768.1	Gnomon	CDS	1642260	1642397	.	+	0	Name=XP_012228405.1;ID=cds-XP_012228405.1;Dbxref=GeneID:105675683%2CGenbank:XP_012228405.1;Parent=rna-XM_012372982.1
NW_012160768.1	Gnomon	CDS	1643646	1643840	.	+	0	Name=XP_012228405.1;ID=cds-XP_012228405.1;Dbxref=GeneID:105675683%2CGenbank:XP_012228405.1;Parent=rna-XM_012372982.1
NW_012160768.1	Gnomon	CDS	1643993	1644166	.	+	0	Name=XP_012228405.1;ID=cds-XP_012228405.1;Dbxref=GeneID:105675683%2CGenbank:XP_012228405.1;Parent=rna-XM_012372982.1
NW_012160768.1	Gnomon	CDS	1644253	1644507	.	+	0	Name=XP_012228405.1;ID=cds-XP_012228405.1;Dbxref=GeneID:105675683%2CGenbank:XP_012228405.1;Parent=rna-XM_012372982.1
NW_012160768.1	Gnomon	CDS	1644597	1644878	.	+	0	Name=XP_012228405.1;ID=cds-XP_012228405.1;Dbxref=GeneID:105675683%2CGenbank:XP_012228405.1;Parent=rna-XM_012372982.1
NW_012160768.1	Gnomon	CDS	1644981	1645111	.	+	0	Name=XP_012228405.1;ID=cds-XP_012228405.1;Dbxref=GeneID:105675683%2CGenbank:XP_012228405.1;Parent=rna-XM_012372982.1
NW_012160768.1	Gnomon	CDS	1645356	1645436	.	+	0	Name=XP_012228405.1;ID=cds-XP_012228405.1;Dbxref=GeneID:105675683%2CGenbank:XP_012228405.1;Parent=rna-XM_012372982.1
NW_012160768.1	Gnomon	exon	169433	169750	.	+	.	ID=exon-XM_012373222.1-10;Dbxref=GeneID:105675800%2CGenbank:XM_012373222.1;Parent=rna-XM_012373222.1
NW_012160768.1	Gnomon	CDS	164743	165101	.	+	0	Name=XP_012228644.1;ID=cds-XP_012228644.1;Dbxref=GeneID:105675800%2CGenbank:XP_012228644.1;Parent=rna-XM_012373221.1
NW_012160768.1	Gnomon	CDS	166517	166630	.	+	0	Name=XP_012228644.1;ID=cds-XP_012228644.1;Dbxref=GeneID:105675800%2CGenbank:XP_012228644.1;Parent=rna-XM_012373221.1
NW_012160768.1	Gnomon	CDS	167055	167221	.	+	0	Name=XP_012228644.1;ID=cds-XP_012228644.1;Dbxref=GeneID:105675800%2CGenbank:XP_012228644.1;Parent=rna-XM_012373221.1
NW_012160768.1	Gnomon	CDS	167545	167810	.	+	0	Name=XP_012228644.1;ID=cds-XP_012228644.1;Dbxref=GeneID:105675800%2CGenbank:XP_012228644.1;Parent=rna-XM_012373221.1
NW_012160768.1	Gnomon	CDS	168102	168396	.	+	0	Name=XP_012228644.1;ID=cds-XP_012228644.1;Dbxref=GeneID:105675800%2CGenbank:XP_012228644.1;Parent=rna-XM_012373221.1
NW_012160768.1	Gnomon	CDS	168733	168824	.	+	0	Name=XP_012228644.1;ID=cds-XP_012228644.1;Dbxref=GeneID:105675800%2CGenbank:XP_012228644.1;Parent=rna-XM_012373221.1
NW_012160768.1	Gnomon	CDS	168902	169027	.	+	0	Name=XP_012228644.1;ID=cds-XP_012228644.1;Dbxref=GeneID:105675800%2CGenbank:XP_012228644.1;Parent=rna-XM_012373221.1
NW_012160768.1	Gnomon	CDS	169091	169164	.	+	0	Name=XP_012228644.1;ID=cds-XP_012228644.1;Dbxref=GeneID:105675800%2CGenbank:XP_012228644.1;Parent=rna-XM_012373221.1
NW_012160768.1	Gnomon	CDS	169294	169344	.	+	0	Name=XP_012228644.1;ID=cds-XP_012228644.1;Dbxref=GeneID:105675800%2CGenbank:XP_012228644.1;Parent=rna-XM_012373221.1
NW_012160768.1	Gnomon	CDS	169433	169433	.	+	0	Name=XP_012228644.1;ID=cds-XP_012228644.1;Dbxref=GeneID:105675800%2CGenbank:XP_012228644.1;Parent=rna-XM_012373221.1
NW_012160768.1	Gnomon	mRNA	122894	161208	.	+	.	Name=XM_012373212.1;ID=rna-XM_012373212.1;Dbxref=GeneID:105675792%2CGenbank:XM_012373212.1;Parent=gene-LOC105675792
NW_012160768.1	Gnomon	exon	702760	702996	.	+	.	ID=exon-XM_012373203.1-1;Dbxref=GeneID:105675790%2CGenbank:XM_012373203.1;Parent=rna-XM_012373203.1
NW_012160768.1	Gnomon	exon	741846	742035	.	+	.	ID=exon-XM_012373203.1-6;Dbxref=GeneID:105675790%2CGenbank:XM_012373203.1;Parent=rna-XM_012373203.1
NW_012160768.1	Gnomon	exon	747715	751467	.	+	.	ID=exon-XM_012373203.1-7;Dbxref=GeneID:105675790%2CGenbank:XM_012373203.1;Parent=rna-XM_012373203.1
NW_012160768.1	Gnomon	exon	703840	704722	.	+	.	ID=exon-XM_012373203.1-2;Dbxref=GeneID:105675790%2CGenbank:XM_012373203.1;Parent=rna-XM_012373203.1
NW_012160768.1	Gnomon	exon	736848	737142	.	+	.	ID=exon-XM_012373203.1-3;Dbxref=GeneID:105675790%2CGenbank:XM_012373203.1;Parent=rna-XM_012373203.1
NW_012160768.1	Gnomon	exon	737680	738146	.	+	.	ID=exon-XM_012373203.1-4;Dbxref=GeneID:105675790%2CGenbank:XM_012373203.1;Parent=rna-XM_012373203.1
NW_012160768.1	Gnomon	exon	741261	741529	.	+	.	ID=exon-XM_012373203.1-5;Dbxref=GeneID:105675790%2CGenbank:XM_012373203.1;Parent=rna-XM_012373203.1
NW_012160768.1	Gnomon	exon	478063	478319	.	+	.	ID=exon-XM_012373235.1-10;Dbxref=GeneID:105675808%2CGenbank:XM_012373235.1;Parent=rna-XM_012373235.1
NW_012160768.1	Gnomon	exon	478461	478711	.	+	.	ID=exon-XM_012373235.1-11;Dbxref=GeneID:105675808%2CGenbank:XM_012373235.1;Parent=rna-XM_012373235.1
NW_012160768.1	Gnomon	exon	478981	479156	.	+	.	ID=exon-XM_012373235.1-12;Dbxref=GeneID:105675808%2CGenbank:XM_012373235.1;Parent=rna-XM_012373235.1
NW_012160768.1	Gnomon	exon	479703	480328	.	+	.	ID=exon-XM_012373235.1-13;Dbxref=GeneID:105675808%2CGenbank:XM_012373235.1;Parent=rna-XM_012373235.1
NW_012160768.1	Gnomon	exon	1373127	1373776	.	-	.	ID=exon-XM_012372967.1-1;Dbxref=GeneID:105675678%2CGenbank:XM_012372967.1;Parent=rna-XM_012372967.1
NW_012160768.1	Gnomon	exon	1371913	1372024	.	-	.	ID=exon-XM_012372967.1-2;Dbxref=GeneID:105675678%2CGenbank:XM_012372967.1;Parent=rna-XM_012372967.1
NW_012160768.1	Gnomon	exon	1370886	1371819	.	-	.	ID=exon-XM_012372967.1-3;Dbxref=GeneID:105675678%2CGenbank:XM_012372967.1;Parent=rna-XM_012372967.1
NW_012160768.1	Gnomon	exon	1342702	1342776	.	-	.	ID=exon-XM_012372967.1-8;Dbxref=GeneID:105675678%2CGenbank:XM_012372967.1;Parent=rna-XM_012372967.1
NW_012160768.1	Gnomon	exon	1342424	1342621	.	-	.	ID=exon-XM_012372967.1-9;Dbxref=GeneID:105675678%2CGenbank:XM_012372967.1;Parent=rna-XM_012372967.1
NW_012160768.1	Gnomon	exon	1344518	1345028	.	-	.	ID=exon-XM_012372967.1-4;Dbxref=GeneID:105675678%2CGenbank:XM_012372967.1;Parent=rna-XM_012372967.1
NW_012160768.1	Gnomon	exon	1343963	1344438	.	-	.	ID=exon-XM_012372967.1-5;Dbxref=GeneID:105675678%2CGenbank:XM_012372967.1;Parent=rna-XM_012372967.1
NW_012160768.1	Gnomon	exon	1343485	1343666	.	-	.	ID=exon-XM_012372967.1-6;Dbxref=GeneID:105675678%2CGenbank:XM_012372967.1;Parent=rna-XM_012372967.1
NW_012160768.1	Gnomon	exon	1343041	1343354	.	-	.	ID=exon-XM_012372967.1-7;Dbxref=GeneID:105675678%2CGenbank:XM_012372967.1;Parent=rna-XM_012372967.1
NW_012160768.1	Gnomon	mRNA	1718339	1720468	.	+	.	Name=XM_012373094.1;ID=rna-XM_012373094.1;Dbxref=GeneID:105675739%2CGenbank:XM_012373094.1;Parent=gene-LOC105675739
NW_012160768.1	Gnomon	CDS	1265741	1267774	.	+	0	Name=XP_012228615.1;ID=cds-XP_012228615.1;Dbxref=GeneID:105675787%2CGenbank:XP_012228615.1;Parent=rna-XM_012373192.1
NW_012160768.1	Gnomon	CDS	1268827	1268974	.	+	0	Name=XP_012228615.1;ID=cds-XP_012228615.1;Dbxref=GeneID:105675787%2CGenbank:XP_012228615.1;Parent=rna-XM_012373192.1
NW_012160768.1	Gnomon	CDS	1277161	1277251	.	+	0	Name=XP_012228615.1;ID=cds-XP_012228615.1;Dbxref=GeneID:105675787%2CGenbank:XP_012228615.1;Parent=rna-XM_012373192.1
NW_012160768.1	Gnomon	CDS	1279109	1279204	.	+	0	Name=XP_012228615.1;ID=cds-XP_012228615.1;Dbxref=GeneID:105675787%2CGenbank:XP_012228615.1;Parent=rna-XM_012373192.1
NW_012160768.1	Gnomon	CDS	1279318	1279455	.	+	0	Name=XP_012228615.1;ID=cds-XP_012228615.1;Dbxref=GeneID:105675787%2CGenbank:XP_012228615.1;Parent=rna-XM_012373192.1
NW_012160768.1	Gnomon	CDS	1283982	1284064	.	+	0	Name=XP_012228615.1;ID=cds-XP_012228615.1;Dbxref=GeneID:105675787%2CGenbank:XP_012228615.1;Parent=rna-XM_012373192.1
NW_012160768.1	Gnomon	CDS	1284171	1284301	.	+	0	Name=XP_012228615.1;ID=cds-XP_012228615.1;Dbxref=GeneID:105675787%2CGenbank:XP_012228615.1;Parent=rna-XM_012373192.1
NW_012160768.1	Gnomon	CDS	1287216	1287375	.	+	0	Name=XP_012228615.1;ID=cds-XP_012228615.1;Dbxref=GeneID:105675787%2CGenbank:XP_012228615.1;Parent=rna-XM_012373192.1
NW_012160768.1	Gnomon	CDS	1289413	1289482	.	+	0	Name=XP_012228615.1;ID=cds-XP_012228615.1;Dbxref=GeneID:105675787%2CGenbank:XP_012228615.1;Parent=rna-XM_012373192.1
NW_012160768.1	Gnomon	CDS	1293995	1294484	.	+	0	Name=XP_012228615.1;ID=cds-XP_012228615.1;Dbxref=GeneID:105675787%2CGenbank:XP_012228615.1;Parent=rna-XM_012373192.1
NW_012160768.1	Gnomon	mRNA	1737503	1745989	.	+	.	Name=XM_012373104.1;ID=rna-XM_012373104.1;Dbxref=GeneID:105675742%2CGenbank:XM_012373104.1;Parent=gene-LOC105675742
NW_012160768.1	Gnomon	exon	1114655	1114989	.	+	.	ID=exon-XM_012373196.1-5;Dbxref=GeneID:105675788%2CGenbank:XM_012373196.1;Parent=rna-XM_012373196.1
NW_012160768.1	Gnomon	exon	1115062	1115314	.	+	.	ID=exon-XM_012373196.1-6;Dbxref=GeneID:105675788%2CGenbank:XM_012373196.1;Parent=rna-XM_012373196.1
NW_012160768.1	Gnomon	exon	1115630	1115935	.	+	.	ID=exon-XM_012373196.1-7;Dbxref=GeneID:105675788%2CGenbank:XM_012373196.1;Parent=rna-XM_012373196.1
NW_012160768.1	Gnomon	exon	1116080	1116327	.	+	.	ID=exon-XM_012373196.1-8;Dbxref=GeneID:105675788%2CGenbank:XM_012373196.1;Parent=rna-XM_012373196.1
NW_012160768.1	Gnomon	exon	1112827	1113568	.	+	.	ID=exon-XM_012373196.1-1;Dbxref=GeneID:105675788%2CGenbank:XM_012373196.1;Parent=rna-XM_012373196.1
NW_012160768.1	Gnomon	exon	1113648	1113900	.	+	.	ID=exon-XM_012373196.1-2;Dbxref=GeneID:105675788%2CGenbank:XM_012373196.1;Parent=rna-XM_012373196.1
NW_012160768.1	Gnomon	exon	1114063	1114262	.	+	.	ID=exon-XM_012373196.1-3;Dbxref=GeneID:105675788%2CGenbank:XM_012373196.1;Parent=rna-XM_012373196.1
NW_012160768.1	Gnomon	exon	1114337	1114558	.	+	.	ID=exon-XM_012373196.1-4;Dbxref=GeneID:105675788%2CGenbank:XM_012373196.1;Parent=rna-XM_012373196.1
NW_012160768.1	Gnomon	exon	1116431	1116702	.	+	.	ID=exon-XM_012373196.1-9;Dbxref=GeneID:105675788%2CGenbank:XM_012373196.1;Parent=rna-XM_012373196.1
NW_012160768.1	Gnomon	CDS	58804	58871	.	-	0	Name=XP_012228365.1;ID=cds-XP_012228365.1;Dbxref=GeneID:105675659%2CGenbank:XP_012228365.1;Parent=rna-XM_012372942.1
NW_012160768.1	Gnomon	CDS	58572	58688	.	-	0	Name=XP_012228365.1;ID=cds-XP_012228365.1;Dbxref=GeneID:105675659%2CGenbank:XP_012228365.1;Parent=rna-XM_012372942.1
NW_012160768.1	Gnomon	CDS	57519	57609	.	-	0	Name=XP_012228365.1;ID=cds-XP_012228365.1;Dbxref=GeneID:105675659%2CGenbank:XP_012228365.1;Parent=rna-XM_012372942.1
NW_012160768.1	Gnomon	CDS	56978	57114	.	-	0	Name=XP_012228365.1;ID=cds-XP_012228365.1;Dbxref=GeneID:105675659%2CGenbank:XP_012228365.1;Parent=rna-XM_012372942.1
NW_012160768.1	Gnomon	CDS	56647	56779	.	-	0	Name=XP_012228365.1;ID=cds-XP_012228365.1;Dbxref=GeneID:105675659%2CGenbank:XP_012228365.1;Parent=rna-XM_012372942.1
NW_012160768.1	Gnomon	CDS	56510	56560	.	-	0	Name=XP_012228365.1;ID=cds-XP_012228365.1;Dbxref=GeneID:105675659%2CGenbank:XP_012228365.1;Parent=rna-XM_012372942.1
NW_012160768.1	Gnomon	mRNA	1451891	1455720	.	-	.	Name=XM_012372995.1;ID=rna-XM_012372995.1;Dbxref=GeneID:105675685%2CGenbank:XM_012372995.1;Parent=gene-LOC105675685
NW_012160768.1	Gnomon	exon	1433302	1433777	.	-	.	ID=exon-XM_012372971.1-12;Dbxref=GeneID:105675679%2CGenbank:XM_012372971.1;Parent=rna-XM_012372971.1
NW_012160768.1	Gnomon	exon	1434016	1434309	.	-	.	ID=exon-XM_012372971.1-10;Dbxref=GeneID:105675679%2CGenbank:XM_012372971.1;Parent=rna-XM_012372971.1
NW_012160768.1	Gnomon	exon	1433852	1433921	.	-	.	ID=exon-XM_012372971.1-11;Dbxref=GeneID:105675679%2CGenbank:XM_012372971.1;Parent=rna-XM_012372971.1
NW_012160768.1	Gnomon	exon	287033	287234	.	+	.	ID=exon-XM_012373025.1-8;Dbxref=GeneID:105675697%2CGenbank:XM_012373025.1;Parent=rna-XM_012373025.1
NW_012160768.1	Gnomon	exon	287304	287522	.	+	.	ID=exon-XM_012373025.1-9;Dbxref=GeneID:105675697%2CGenbank:XM_012373025.1;Parent=rna-XM_012373025.1
NW_012160768.1	Gnomon	exon	286344	286531	.	+	.	ID=exon-XM_012373025.1-6;Dbxref=GeneID:105675697%2CGenbank:XM_012373025.1;Parent=rna-XM_012373025.1
NW_012160768.1	Gnomon	exon	286608	286943	.	+	.	ID=exon-XM_012373025.1-7;Dbxref=GeneID:105675697%2CGenbank:XM_012373025.1;Parent=rna-XM_012373025.1
NW_012160768.1	Gnomon	exon	285728	285997	.	+	.	ID=exon-XM_012373025.1-4;Dbxref=GeneID:105675697%2CGenbank:XM_012373025.1;Parent=rna-XM_012373025.1
NW_012160768.1	Gnomon	exon	286111	286267	.	+	.	ID=exon-XM_012373025.1-5;Dbxref=GeneID:105675697%2CGenbank:XM_012373025.1;Parent=rna-XM_012373025.1
NW_012160768.1	Gnomon	exon	275890	276042	.	+	.	ID=exon-XM_012373025.1-2;Dbxref=GeneID:105675697%2CGenbank:XM_012373025.1;Parent=rna-XM_012373025.1
NW_012160768.1	Gnomon	exon	285486	285606	.	+	.	ID=exon-XM_012373025.1-3;Dbxref=GeneID:105675697%2CGenbank:XM_012373025.1;Parent=rna-XM_012373025.1
NW_012160768.1	Gnomon	exon	275613	275702	.	+	.	ID=exon-XM_012373025.1-1;Dbxref=GeneID:105675697%2CGenbank:XM_012373025.1;Parent=rna-XM_012373025.1
NW_012160768.1	Gnomon	mRNA	1478202	1482394	.	+	.	Name=XM_012372996.1;ID=rna-XM_012372996.1;Dbxref=GeneID:105675686%2CGenbank:XM_012372996.1;Parent=gene-LOC105675686
NW_012160768.1	Gnomon	CDS	1818654	1818846	.	-	0	Name=XP_012228460.1;ID=cds-XP_012228460.1;Dbxref=GeneID:105675705%2CGenbank:XP_012228460.1;Parent=rna-XM_012373037.1
NW_012160768.1	Gnomon	CDS	1815291	1815568	.	-	0	Name=XP_012228460.1;ID=cds-XP_012228460.1;Dbxref=GeneID:105675705%2CGenbank:XP_012228460.1;Parent=rna-XM_012373037.1
NW_012160768.1	Gnomon	CDS	1814675	1815066	.	-	0	Name=XP_012228460.1;ID=cds-XP_012228460.1;Dbxref=GeneID:105675705%2CGenbank:XP_012228460.1;Parent=rna-XM_012373037.1
NW_012160768.1	Gnomon	CDS	1814293	1814370	.	-	0	Name=XP_012228460.1;ID=cds-XP_012228460.1;Dbxref=GeneID:105675705%2CGenbank:XP_012228460.1;Parent=rna-XM_012373037.1
NW_012160768.1	Gnomon	CDS	1810910	1810993	.	-	0	Name=XP_012228460.1;ID=cds-XP_012228460.1;Dbxref=GeneID:105675705%2CGenbank:XP_012228460.1;Parent=rna-XM_012373037.1
NW_012160768.1	Gnomon	CDS	1809435	1810346	.	-	0	Name=XP_012228460.1;ID=cds-XP_012228460.1;Dbxref=GeneID:105675705%2CGenbank:XP_012228460.1;Parent=rna-XM_012373037.1
NW_012160768.1	Gnomon	CDS	1808918	1809119	.	-	0	Name=XP_012228460.1;ID=cds-XP_012228460.1;Dbxref=GeneID:105675705%2CGenbank:XP_012228460.1;Parent=rna-XM_012373037.1
NW_012160768.1	Gnomon	mRNA	1709821	1713755	.	+	.	Name=XM_012373093.1;ID=rna-XM_012373093.1;Dbxref=GeneID:105675738%2CGenbank:XM_012373093.1;Parent=gene-LOC105675738
NW_012160768.1	RefSeq	cDNA_match	852400	853038	.	+	.	ID=7002394756;Target=XM_012373248.1 1 639
NW_012160768.1	RefSeq	cDNA_match	866149	867188	.	+	.	ID=7002394756;Target=XM_012373248.1 1 639
NW_012160768.1	RefSeq	cDNA_match	868278	869352	.	+	.	ID=7002394756;Target=XM_012373248.1 1 639
NW_012160768.1	Gnomon	mRNA	1737503	1745989	.	+	.	Name=XM_012373103.1;ID=rna-XM_012373103.1;Dbxref=GeneID:105675742%2CGenbank:XM_012373103.1;Parent=gene-LOC105675742
NW_012160768.1	Gnomon	CDS	1265741	1267774	.	+	0	Name=XP_012228616.1;ID=cds-XP_012228616.1;Dbxref=GeneID:105675787%2CGenbank:XP_012228616.1;Parent=rna-XM_012373193.1
NW_012160768.1	Gnomon	CDS	1268827	1268974	.	+	0	Name=XP_012228616.1;ID=cds-XP_012228616.1;Dbxref=GeneID:105675787%2CGenbank:XP_012228616.1;Parent=rna-XM_012373193.1
NW_012160768.1	Gnomon	CDS	1277161	1277251	.	+	0	Name=XP_012228616.1;ID=cds-XP_012228616.1;Dbxref=GeneID:105675787%2CGenbank:XP_012228616.1;Parent=rna-XM_012373193.1
NW_012160768.1	Gnomon	CDS	1279109	1279204	.	+	0	Name=XP_012228616.1;ID=cds-XP_012228616.1;Dbxref=GeneID:105675787%2CGenbank:XP_012228616.1;Parent=rna-XM_012373193.1
NW_012160768.1	Gnomon	CDS	1279318	1279455	.	+	0	Name=XP_012228616.1;ID=cds-XP_012228616.1;Dbxref=GeneID:105675787%2CGenbank:XP_012228616.1;Parent=rna-XM_012373193.1
NW_012160768.1	Gnomon	CDS	1283982	1284064	.	+	0	Name=XP_012228616.1;ID=cds-XP_012228616.1;Dbxref=GeneID:105675787%2CGenbank:XP_012228616.1;Parent=rna-XM_012373193.1
NW_012160768.1	Gnomon	CDS	1284171	1284301	.	+	0	Name=XP_012228616.1;ID=cds-XP_012228616.1;Dbxref=GeneID:105675787%2CGenbank:XP_012228616.1;Parent=rna-XM_012373193.1
NW_012160768.1	Gnomon	CDS	1285268	1285433	.	+	0	Name=XP_012228616.1;ID=cds-XP_012228616.1;Dbxref=GeneID:105675787%2CGenbank:XP_012228616.1;Parent=rna-XM_012373193.1
NW_012160768.1	Gnomon	CDS	1289413	1289482	.	+	0	Name=XP_012228616.1;ID=cds-XP_012228616.1;Dbxref=GeneID:105675787%2CGenbank:XP_012228616.1;Parent=rna-XM_012373193.1
NW_012160768.1	Gnomon	CDS	1291628	1291820	.	+	0	Name=XP_012228616.1;ID=cds-XP_012228616.1;Dbxref=GeneID:105675787%2CGenbank:XP_012228616.1;Parent=rna-XM_012373193.1
NW_012160768.1	Gnomon	mRNA	1454625	1466202	.	-	.	Name=XM_012372994.1;ID=rna-XM_012372994.1;Dbxref=GeneID:105675685%2CGenbank:XM_012372994.1;Parent=gene-LOC105675685
NW_012160768.1	Gnomon	mRNA	1750046	1752545	.	+	.	Name=XM_012373009.1;ID=rna-XM_012373009.1;Dbxref=GeneID:105675693%2CGenbank:XM_012373009.1;Parent=gene-LOC105675693
NW_012160768.1	Gnomon	exon	1670109	1670474	.	-	.	ID=exon-XM_012373073.1-5;Dbxref=GeneID:105675725%2CGenbank:XM_012373073.1;Parent=rna-XM_012373073.1
NW_012160768.1	Gnomon	exon	1669714	1669917	.	-	.	ID=exon-XM_012373073.1-6;Dbxref=GeneID:105675725%2CGenbank:XM_012373073.1;Parent=rna-XM_012373073.1
NW_012160768.1	Gnomon	exon	1671263	1671521	.	-	.	ID=exon-XM_012373073.1-3;Dbxref=GeneID:105675725%2CGenbank:XM_012373073.1;Parent=rna-XM_012373073.1
NW_012160768.1	Gnomon	exon	1670666	1670916	.	-	.	ID=exon-XM_012373073.1-4;Dbxref=GeneID:105675725%2CGenbank:XM_012373073.1;Parent=rna-XM_012373073.1
NW_012160768.1	Gnomon	exon	1672802	1672897	.	-	.	ID=exon-XM_012373073.1-1;Dbxref=GeneID:105675725%2CGenbank:XM_012373073.1;Parent=rna-XM_012373073.1
NW_012160768.1	Gnomon	exon	1672257	1672505	.	-	.	ID=exon-XM_012373073.1-2;Dbxref=GeneID:105675725%2CGenbank:XM_012373073.1;Parent=rna-XM_012373073.1
NW_012160768.1	Gnomon	CDS	91094	91280	.	-	0	Name=XP_012228366.1;ID=cds-XP_012228366.1;Dbxref=GeneID:105675661%2CGenbank:XP_012228366.1;Parent=rna-XM_012372943.1
NW_012160768.1	Gnomon	CDS	88306	88567	.	-	0	Name=XP_012228366.1;ID=cds-XP_012228366.1;Dbxref=GeneID:105675661%2CGenbank:XP_012228366.1;Parent=rna-XM_012372943.1
NW_012160768.1	Gnomon	CDS	87603	87729	.	-	0	Name=XP_012228366.1;ID=cds-XP_012228366.1;Dbxref=GeneID:105675661%2CGenbank:XP_012228366.1;Parent=rna-XM_012372943.1
NW_012160768.1	Gnomon	mRNA	1454625	1466202	.	-	.	Name=XM_012372993.1;ID=rna-XM_012372993.1;Dbxref=GeneID:105675685%2CGenbank:XM_012372993.1;Parent=gene-LOC105675685
NW_012160768.1	Gnomon	mRNA	852400	869352	.	+	.	Name=XM_012373248.1;ID=rna-XM_012373248.1;Dbxref=GeneID:105675818%2CGenbank:XM_012373248.1;Note=The sequence of the model RefSeq transcript was modified relative to this genomic sequence to represent the inferred CDS: inserted 1 base in 1 codon;Parent=gene-LOC105675818
NW_012160768.1	Gnomon	exon	423976	424405	.	+	.	ID=exon-XM_012373125.1-1;Dbxref=GeneID:105675752%2CGenbank:XM_012373125.1;Parent=rna-XM_012373125.1
NW_012160768.1	Gnomon	exon	424564	424855	.	+	.	ID=exon-XM_012373125.1-2;Dbxref=GeneID:105675752%2CGenbank:XM_012373125.1;Parent=rna-XM_012373125.1
NW_012160768.1	Gnomon	exon	424961	425081	.	+	.	ID=exon-XM_012373125.1-3;Dbxref=GeneID:105675752%2CGenbank:XM_012373125.1;Parent=rna-XM_012373125.1
NW_012160768.1	Gnomon	exon	425149	425455	.	+	.	ID=exon-XM_012373125.1-4;Dbxref=GeneID:105675752%2CGenbank:XM_012373125.1;Parent=rna-XM_012373125.1
NW_012160768.1	Gnomon	exon	425562	425718	.	+	.	ID=exon-XM_012373125.1-5;Dbxref=GeneID:105675752%2CGenbank:XM_012373125.1;Parent=rna-XM_012373125.1
NW_012160768.1	Gnomon	exon	425796	426219	.	+	.	ID=exon-XM_012373125.1-6;Dbxref=GeneID:105675752%2CGenbank:XM_012373125.1;Parent=rna-XM_012373125.1
NW_012160768.1	Gnomon	CDS	1818699	1818846	.	-	0	Name=XP_012228461.1;ID=cds-XP_012228461.1;Dbxref=GeneID:105675705%2CGenbank:XP_012228461.1;Parent=rna-XM_012373038.1
NW_012160768.1	Gnomon	CDS	1815291	1815568	.	-	0	Name=XP_012228461.1;ID=cds-XP_012228461.1;Dbxref=GeneID:105675705%2CGenbank:XP_012228461.1;Parent=rna-XM_012373038.1
NW_012160768.1	Gnomon	CDS	1814675	1815066	.	-	0	Name=XP_012228461.1;ID=cds-XP_012228461.1;Dbxref=GeneID:105675705%2CGenbank:XP_012228461.1;Parent=rna-XM_012373038.1
NW_012160768.1	Gnomon	CDS	1814293	1814370	.	-	0	Name=XP_012228461.1;ID=cds-XP_012228461.1;Dbxref=GeneID:105675705%2CGenbank:XP_012228461.1;Parent=rna-XM_012373038.1
NW_012160768.1	Gnomon	CDS	1810910	1810993	.	-	0	Name=XP_012228461.1;ID=cds-XP_012228461.1;Dbxref=GeneID:105675705%2CGenbank:XP_012228461.1;Parent=rna-XM_012373038.1
NW_012160768.1	Gnomon	CDS	1809435	1810346	.	-	0	Name=XP_012228461.1;ID=cds-XP_012228461.1;Dbxref=GeneID:105675705%2CGenbank:XP_012228461.1;Parent=rna-XM_012373038.1
NW_012160768.1	Gnomon	CDS	1808918	1809119	.	-	0	Name=XP_012228461.1;ID=cds-XP_012228461.1;Dbxref=GeneID:105675705%2CGenbank:XP_012228461.1;Parent=rna-XM_012373038.1
NW_012160768.1	Gnomon	CDS	1265741	1267774	.	+	0	Name=XP_012228617.1;ID=cds-XP_012228617.1;Dbxref=GeneID:105675787%2CGenbank:XP_012228617.1;Parent=rna-XM_012373194.1
NW_012160768.1	Gnomon	CDS	1268827	1268974	.	+	0	Name=XP_012228617.1;ID=cds-XP_012228617.1;Dbxref=GeneID:105675787%2CGenbank:XP_012228617.1;Parent=rna-XM_012373194.1
NW_012160768.1	Gnomon	CDS	1277161	1277251	.	+	0	Name=XP_012228617.1;ID=cds-XP_012228617.1;Dbxref=GeneID:105675787%2CGenbank:XP_012228617.1;Parent=rna-XM_012373194.1
NW_012160768.1	Gnomon	CDS	1279109	1279204	.	+	0	Name=XP_012228617.1;ID=cds-XP_012228617.1;Dbxref=GeneID:105675787%2CGenbank:XP_012228617.1;Parent=rna-XM_012373194.1
NW_012160768.1	Gnomon	CDS	1279318	1279455	.	+	0	Name=XP_012228617.1;ID=cds-XP_012228617.1;Dbxref=GeneID:105675787%2CGenbank:XP_012228617.1;Parent=rna-XM_012373194.1
NW_012160768.1	Gnomon	CDS	1283982	1284064	.	+	0	Name=XP_012228617.1;ID=cds-XP_012228617.1;Dbxref=GeneID:105675787%2CGenbank:XP_012228617.1;Parent=rna-XM_012373194.1
NW_012160768.1	Gnomon	CDS	1284171	1284301	.	+	0	Name=XP_012228617.1;ID=cds-XP_012228617.1;Dbxref=GeneID:105675787%2CGenbank:XP_012228617.1;Parent=rna-XM_012373194.1
NW_012160768.1	Gnomon	CDS	1287216	1287375	.	+	0	Name=XP_012228617.1;ID=cds-XP_012228617.1;Dbxref=GeneID:105675787%2CGenbank:XP_012228617.1;Parent=rna-XM_012373194.1
NW_012160768.1	Gnomon	CDS	1289413	1289482	.	+	0	Name=XP_012228617.1;ID=cds-XP_012228617.1;Dbxref=GeneID:105675787%2CGenbank:XP_012228617.1;Parent=rna-XM_012373194.1
NW_012160768.1	Gnomon	CDS	1291628	1291820	.	+	0	Name=XP_012228617.1;ID=cds-XP_012228617.1;Dbxref=GeneID:105675787%2CGenbank:XP_012228617.1;Parent=rna-XM_012373194.1
NW_012160768.1	Gnomon	mRNA	1473819	1475598	.	+	.	Name=XM_012373008.1;ID=rna-XM_012373008.1;Dbxref=GeneID:105675692%2CGenbank:XM_012373008.1;Parent=gene-LOC105675692
NW_012160768.1	Gnomon	lnc_RNA	1732559	1749641	.	-	.	Name=XR_001101308.1;ID=rna-XR_001101308.1;Dbxref=GeneID:105675746%2CGenbank:XR_001101308.1;Parent=gene-LOC105675746
NW_012160768.1	Gnomon	lnc_RNA	1687132	1687708	.	+	.	Name=XR_001101298.1;ID=rna-XR_001101298.1;Dbxref=GeneID:105675731%2CGenbank:XR_001101298.1;Parent=gene-LOC105675731
NW_012160768.1	Gnomon	exon	1644597	1644878	.	+	.	ID=exon-XM_012372981.1-10;Dbxref=GeneID:105675683%2CGenbank:XM_012372981.1;Parent=rna-XM_012372981.1
NW_012160768.1	Gnomon	exon	1644981	1645111	.	+	.	ID=exon-XM_012372981.1-11;Dbxref=GeneID:105675683%2CGenbank:XM_012372981.1;Parent=rna-XM_012372981.1
NW_012160768.1	Gnomon	exon	1645356	1650243	.	+	.	ID=exon-XM_012372981.1-12;Dbxref=GeneID:105675683%2CGenbank:XM_012372981.1;Parent=rna-XM_012372981.1
NW_012160768.1	Gnomon	exon	1721516	1721563	.	-	.	ID=exon-XM_012373096.1-8;Dbxref=GeneID:105675740%2CGenbank:XM_012373096.1;Parent=rna-XM_012373096.1
NW_012160768.1	Gnomon	exon	1720583	1721432	.	-	.	ID=exon-XM_012373096.1-9;Dbxref=GeneID:105675740%2CGenbank:XM_012373096.1;Parent=rna-XM_012373096.1
NW_012160768.1	Gnomon	exon	1721818	1721884	.	-	.	ID=exon-XM_012373096.1-6;Dbxref=GeneID:105675740%2CGenbank:XM_012373096.1;Parent=rna-XM_012373096.1
NW_012160768.1	Gnomon	exon	1721646	1721745	.	-	.	ID=exon-XM_012373096.1-7;Dbxref=GeneID:105675740%2CGenbank:XM_012373096.1;Parent=rna-XM_012373096.1
NW_012160768.1	Gnomon	exon	1722407	1722605	.	-	.	ID=exon-XM_012373096.1-4;Dbxref=GeneID:105675740%2CGenbank:XM_012373096.1;Parent=rna-XM_012373096.1
NW_012160768.1	Gnomon	exon	1722045	1722170	.	-	.	ID=exon-XM_012373096.1-5;Dbxref=GeneID:105675740%2CGenbank:XM_012373096.1;Parent=rna-XM_012373096.1
NW_012160768.1	Gnomon	exon	1723396	1723583	.	-	.	ID=exon-XM_012373096.1-2;Dbxref=GeneID:105675740%2CGenbank:XM_012373096.1;Parent=rna-XM_012373096.1
NW_012160768.1	Gnomon	exon	1722908	1723078	.	-	.	ID=exon-XM_012373096.1-3;Dbxref=GeneID:105675740%2CGenbank:XM_012373096.1;Parent=rna-XM_012373096.1
NW_012160768.1	Gnomon	exon	1725612	1725693	.	-	.	ID=exon-XM_012373096.1-1;Dbxref=GeneID:105675740%2CGenbank:XM_012373096.1;Parent=rna-XM_012373096.1
NW_012160768.1	Gnomon	CDS	112522	112662	.	-	0	Name=XP_012228367.1;ID=cds-XP_012228367.1;Dbxref=GeneID:105675662%2CGenbank:XP_012228367.1;Parent=rna-XM_012372944.1
NW_012160768.1	Gnomon	CDS	111690	111809	.	-	0	Name=XP_012228367.1;ID=cds-XP_012228367.1;Dbxref=GeneID:105675662%2CGenbank:XP_012228367.1;Parent=rna-XM_012372944.1
NW_012160768.1	Gnomon	CDS	111459	111576	.	-	0	Name=XP_012228367.1;ID=cds-XP_012228367.1;Dbxref=GeneID:105675662%2CGenbank:XP_012228367.1;Parent=rna-XM_012372944.1
NW_012160768.1	Gnomon	CDS	110910	111092	.	-	0	Name=XP_012228367.1;ID=cds-XP_012228367.1;Dbxref=GeneID:105675662%2CGenbank:XP_012228367.1;Parent=rna-XM_012372944.1
NW_012160768.1	Gnomon	CDS	110557	110683	.	-	0	Name=XP_012228367.1;ID=cds-XP_012228367.1;Dbxref=GeneID:105675662%2CGenbank:XP_012228367.1;Parent=rna-XM_012372944.1
NW_012160768.1	Gnomon	CDS	110403	110493	.	-	0	Name=XP_012228367.1;ID=cds-XP_012228367.1;Dbxref=GeneID:105675662%2CGenbank:XP_012228367.1;Parent=rna-XM_012372944.1
NW_012160768.1	Gnomon	CDS	109996	110144	.	-	0	Name=XP_012228367.1;ID=cds-XP_012228367.1;Dbxref=GeneID:105675662%2CGenbank:XP_012228367.1;Parent=rna-XM_012372944.1
NW_012160768.1	Gnomon	CDS	109704	109836	.	-	0	Name=XP_012228367.1;ID=cds-XP_012228367.1;Dbxref=GeneID:105675662%2CGenbank:XP_012228367.1;Parent=rna-XM_012372944.1
NW_012160768.1	Gnomon	CDS	109579	109629	.	-	0	Name=XP_012228367.1;ID=cds-XP_012228367.1;Dbxref=GeneID:105675662%2CGenbank:XP_012228367.1;Parent=rna-XM_012372944.1
NW_012160768.1	Gnomon	mRNA	1710131	1713755	.	+	.	Name=XM_012373092.1;ID=rna-XM_012373092.1;Dbxref=GeneID:105675738%2CGenbank:XM_012373092.1;Parent=gene-LOC105675738
NW_012160768.1	Gnomon	exon	171458	171715	.	-	.	ID=exon-XM_012373224.1-3;Dbxref=GeneID:105675802%2CGenbank:XM_012373224.1;Parent=rna-XM_012373224.1
NW_012160768.1	Gnomon	exon	170832	171159	.	-	.	ID=exon-XM_012373224.1-4;Dbxref=GeneID:105675802%2CGenbank:XM_012373224.1;Parent=rna-XM_012373224.1
NW_012160768.1	Gnomon	exon	169915	170690	.	-	.	ID=exon-XM_012373224.1-5;Dbxref=GeneID:105675802%2CGenbank:XM_012373224.1;Parent=rna-XM_012373224.1
NW_012160768.1	Gnomon	exon	173736	173896	.	-	.	ID=exon-XM_012373224.1-1;Dbxref=GeneID:105675802%2CGenbank:XM_012373224.1;Parent=rna-XM_012373224.1
NW_012160768.1	Gnomon	exon	171799	172297	.	-	.	ID=exon-XM_012373224.1-2;Dbxref=GeneID:105675802%2CGenbank:XM_012373224.1;Parent=rna-XM_012373224.1
NW_012160768.1	Gnomon	mRNA	1740301	1745989	.	+	.	Name=XM_012373102.1;ID=rna-XM_012373102.1;Dbxref=GeneID:105675742%2CGenbank:XM_012373102.1;Parent=gene-LOC105675742
NW_012160768.1	Gnomon	exon	294084	294101	.	+	.	ID=exon-XM_012373148.1-2;Dbxref=GeneID:105675763%2CGenbank:XM_012373148.1;Note=The sequence of the model RefSeq transcript was modified relative to this genomic sequence to represent the inferred CDS: inserted 1 base in 1 codon;Parent=rna-XM_012373148.1
NW_012160768.1	Gnomon	exon	295418	295615	.	+	.	ID=exon-XM_012373148.1-3;Dbxref=GeneID:105675763%2CGenbank:XM_012373148.1;Note=The sequence of the model RefSeq transcript was modified relative to this genomic sequence to represent the inferred CDS: inserted 1 base in 1 codon;Parent=rna-XM_012373148.1
NW_012160768.1	Gnomon	exon	295716	296078	.	+	.	ID=exon-XM_012373148.1-4;Dbxref=GeneID:105675763%2CGenbank:XM_012373148.1;Note=The sequence of the model RefSeq transcript was modified relative to this genomic sequence to represent the inferred CDS: inserted 1 base in 1 codon;Parent=rna-XM_012373148.1
NW_012160768.1	Gnomon	exon	296142	296416	.	+	.	ID=exon-XM_012373148.1-5;Dbxref=GeneID:105675763%2CGenbank:XM_012373148.1;Note=The sequence of the model RefSeq transcript was modified relative to this genomic sequence to represent the inferred CDS: inserted 1 base in 1 codon;Parent=rna-XM_012373148.1
NW_012160768.1	Gnomon	exon	296540	296624	.	+	.	ID=exon-XM_012373148.1-6;Dbxref=GeneID:105675763%2CGenbank:XM_012373148.1;Note=The sequence of the model RefSeq transcript was modified relative to this genomic sequence to represent the inferred CDS: inserted 1 base in 1 codon;Parent=rna-XM_012373148.1
NW_012160768.1	Gnomon	exon	296868	296942	.	+	.	ID=exon-XM_012373148.1-7;Dbxref=GeneID:105675763%2CGenbank:XM_012373148.1;Note=The sequence of the model RefSeq transcript was modified relative to this genomic sequence to represent the inferred CDS: inserted 1 base in 1 codon;Parent=rna-XM_012373148.1
NW_012160768.1	Gnomon	exon	297313	297558	.	+	.	ID=exon-XM_012373148.1-8;Dbxref=GeneID:105675763%2CGenbank:XM_012373148.1;Note=The sequence of the model RefSeq transcript was modified relative to this genomic sequence to represent the inferred CDS: inserted 1 base in 1 codon;Parent=rna-XM_012373148.1
NW_012160768.1	Gnomon	exon	297635	298012	.	+	.	ID=exon-XM_012373148.1-9;Dbxref=GeneID:105675763%2CGenbank:XM_012373148.1;Note=The sequence of the model RefSeq transcript was modified relative to this genomic sequence to represent the inferred CDS: inserted 1 base in 1 codon;Parent=rna-XM_012373148.1
NW_012160768.1	Gnomon	exon	293902	294081	.	+	.	ID=exon-XM_012373148.1-1;Dbxref=GeneID:105675763%2CGenbank:XM_012373148.1;Note=The sequence of the model RefSeq transcript was modified relative to this genomic sequence to represent the inferred CDS: inserted 1 base in 1 codon;Parent=rna-XM_012373148.1
NW_012160768.1	Gnomon	exon	1321317	1321451	.	-	.	ID=exon-XM_012373172.1-1;Dbxref=GeneID:105675772%2CGenbank:XM_012373172.1;Parent=rna-XM_012373172.1
NW_012160768.1	Gnomon	exon	1313168	1313550	.	-	.	ID=exon-XM_012373172.1-2;Dbxref=GeneID:105675772%2CGenbank:XM_012373172.1;Parent=rna-XM_012373172.1
NW_012160768.1	Gnomon	exon	1310229	1310416	.	-	.	ID=exon-XM_012373172.1-5;Dbxref=GeneID:105675772%2CGenbank:XM_012373172.1;Parent=rna-XM_012373172.1
NW_012160768.1	Gnomon	exon	1307842	1310024	.	-	.	ID=exon-XM_012373172.1-6;Dbxref=GeneID:105675772%2CGenbank:XM_012373172.1;Parent=rna-XM_012373172.1
NW_012160768.1	Gnomon	exon	1310886	1311096	.	-	.	ID=exon-XM_012373172.1-3;Dbxref=GeneID:105675772%2CGenbank:XM_012373172.1;Parent=rna-XM_012373172.1
NW_012160768.1	Gnomon	exon	1310505	1310779	.	-	.	ID=exon-XM_012373172.1-4;Dbxref=GeneID:105675772%2CGenbank:XM_012373172.1;Parent=rna-XM_012373172.1
NW_012160768.1	Gnomon	mRNA	1442200	1451906	.	+	.	Name=XM_012372992.1;ID=rna-XM_012372992.1;Dbxref=GeneID:105675684%2CGenbank:XM_012372992.1;Parent=gene-LOC105675684
NW_012160768.1	Gnomon	exon	266586	267002	.	+	.	ID=exon-XM_012373030.1-10;Dbxref=GeneID:105675698%2CGenbank:XM_012373030.1;Parent=rna-XM_012373030.1
NW_012160768.1	Gnomon	mRNA	1473824	1475598	.	+	.	Name=XM_012373007.1;ID=rna-XM_012373007.1;Dbxref=GeneID:105675692%2CGenbank:XM_012373007.1;Parent=gene-LOC105675692
NW_012160768.1	Gnomon	CDS	1818654	1818846	.	-	0	Name=XP_012228462.1;ID=cds-XP_012228462.1;Dbxref=GeneID:105675705%2CGenbank:XP_012228462.1;Parent=rna-XM_012373039.1
NW_012160768.1	Gnomon	CDS	1815291	1815568	.	-	0	Name=XP_012228462.1;ID=cds-XP_012228462.1;Dbxref=GeneID:105675705%2CGenbank:XP_012228462.1;Parent=rna-XM_012373039.1
NW_012160768.1	Gnomon	CDS	1814675	1815066	.	-	0	Name=XP_012228462.1;ID=cds-XP_012228462.1;Dbxref=GeneID:105675705%2CGenbank:XP_012228462.1;Parent=rna-XM_012373039.1
NW_012160768.1	Gnomon	CDS	1814293	1814370	.	-	0	Name=XP_012228462.1;ID=cds-XP_012228462.1;Dbxref=GeneID:105675705%2CGenbank:XP_012228462.1;Parent=rna-XM_012373039.1
NW_012160768.1	Gnomon	CDS	1809435	1810346	.	-	0	Name=XP_012228462.1;ID=cds-XP_012228462.1;Dbxref=GeneID:105675705%2CGenbank:XP_012228462.1;Parent=rna-XM_012373039.1
NW_012160768.1	Gnomon	CDS	1808918	1809119	.	-	0	Name=XP_012228462.1;ID=cds-XP_012228462.1;Dbxref=GeneID:105675705%2CGenbank:XP_012228462.1;Parent=rna-XM_012373039.1
NW_012160768.1	Gnomon	lnc_RNA	1685300	1687037	.	+	.	Name=XR_001101299.1;ID=rna-XR_001101299.1;Dbxref=GeneID:105675732%2CGenbank:XR_001101299.1;Parent=gene-LOC105675732
NW_012160768.1	Gnomon	lnc_RNA	831000	833421	.	+	.	Name=XR_001101309.1;ID=rna-XR_001101309.1;Dbxref=GeneID:105675785%2CGenbank:XR_001101309.1;Parent=gene-LOC105675785
NW_012160768.1	Gnomon	exon	1835616	1836863	.	-	.	ID=exon-XR_001101295.1-7;Dbxref=GeneID:105675708%2CGenbank:XR_001101295.1;Parent=rna-XR_001101295.1
NW_012160768.1	Gnomon	exon	1877481	1878135	.	-	.	ID=exon-XR_001101295.1-1;Dbxref=GeneID:105675708%2CGenbank:XR_001101295.1;Parent=rna-XR_001101295.1
NW_012160768.1	Gnomon	exon	1876235	1876276	.	-	.	ID=exon-XR_001101295.1-2;Dbxref=GeneID:105675708%2CGenbank:XR_001101295.1;Parent=rna-XR_001101295.1
NW_012160768.1	Gnomon	exon	1837586	1838263	.	-	.	ID=exon-XR_001101295.1-5;Dbxref=GeneID:105675708%2CGenbank:XR_001101295.1;Parent=rna-XR_001101295.1
NW_012160768.1	Gnomon	exon	1837034	1837300	.	-	.	ID=exon-XR_001101295.1-6;Dbxref=GeneID:105675708%2CGenbank:XR_001101295.1;Parent=rna-XR_001101295.1
NW_012160768.1	Gnomon	exon	1840669	1840918	.	-	.	ID=exon-XR_001101295.1-3;Dbxref=GeneID:105675708%2CGenbank:XR_001101295.1;Parent=rna-XR_001101295.1
NW_012160768.1	Gnomon	exon	1839567	1839890	.	-	.	ID=exon-XR_001101295.1-4;Dbxref=GeneID:105675708%2CGenbank:XR_001101295.1;Parent=rna-XR_001101295.1
NW_012160768.1	Gnomon	exon	227619	227787	.	+	.	ID=exon-XM_012373016.1-20;Dbxref=GeneID:105675695%2CGenbank:XM_012373016.1;Parent=rna-XM_012373016.1
NW_012160768.1	Gnomon	exon	232197	232348	.	+	.	ID=exon-XM_012373016.1-21;Dbxref=GeneID:105675695%2CGenbank:XM_012373016.1;Parent=rna-XM_012373016.1
NW_012160768.1	Gnomon	exon	232495	232828	.	+	.	ID=exon-XM_012373016.1-22;Dbxref=GeneID:105675695%2CGenbank:XM_012373016.1;Parent=rna-XM_012373016.1
NW_012160768.1	Gnomon	exon	232912	233168	.	+	.	ID=exon-XM_012373016.1-23;Dbxref=GeneID:105675695%2CGenbank:XM_012373016.1;Parent=rna-XM_012373016.1
NW_012160768.1	Gnomon	exon	233442	233625	.	+	.	ID=exon-XM_012373016.1-24;Dbxref=GeneID:105675695%2CGenbank:XM_012373016.1;Parent=rna-XM_012373016.1
NW_012160768.1	Gnomon	exon	233745	233942	.	+	.	ID=exon-XM_012373016.1-25;Dbxref=GeneID:105675695%2CGenbank:XM_012373016.1;Parent=rna-XM_012373016.1
NW_012160768.1	Gnomon	exon	234035	234211	.	+	.	ID=exon-XM_012373016.1-26;Dbxref=GeneID:105675695%2CGenbank:XM_012373016.1;Parent=rna-XM_012373016.1
NW_012160768.1	Gnomon	exon	234516	240957	.	+	.	ID=exon-XM_012373016.1-27;Dbxref=GeneID:105675695%2CGenbank:XM_012373016.1;Parent=rna-XM_012373016.1
NW_012160768.1	Gnomon	exon	702760	702962	.	+	.	ID=exon-XM_012373201.1-1;Dbxref=GeneID:105675790%2CGenbank:XM_012373201.1;Parent=rna-XM_012373201.1
NW_012160768.1	Gnomon	exon	703719	704722	.	+	.	ID=exon-XM_012373201.1-2;Dbxref=GeneID:105675790%2CGenbank:XM_012373201.1;Parent=rna-XM_012373201.1
NW_012160768.1	Gnomon	exon	736848	737142	.	+	.	ID=exon-XM_012373201.1-3;Dbxref=GeneID:105675790%2CGenbank:XM_012373201.1;Parent=rna-XM_012373201.1
NW_012160768.1	Gnomon	exon	737680	738146	.	+	.	ID=exon-XM_012373201.1-4;Dbxref=GeneID:105675790%2CGenbank:XM_012373201.1;Parent=rna-XM_012373201.1
NW_012160768.1	Gnomon	exon	741261	741529	.	+	.	ID=exon-XM_012373201.1-5;Dbxref=GeneID:105675790%2CGenbank:XM_012373201.1;Parent=rna-XM_012373201.1
NW_012160768.1	Gnomon	exon	741846	742035	.	+	.	ID=exon-XM_012373201.1-6;Dbxref=GeneID:105675790%2CGenbank:XM_012373201.1;Parent=rna-XM_012373201.1
NW_012160768.1	Gnomon	exon	747715	751467	.	+	.	ID=exon-XM_012373201.1-7;Dbxref=GeneID:105675790%2CGenbank:XM_012373201.1;Parent=rna-XM_012373201.1
NW_012160768.1	Gnomon	CDS	1113170	1113568	.	+	0	Name=XP_012228618.1;ID=cds-XP_012228618.1;Dbxref=GeneID:105675788%2CGenbank:XP_012228618.1;Parent=rna-XM_012373195.1
NW_012160768.1	Gnomon	CDS	1113648	1113900	.	+	0	Name=XP_012228618.1;ID=cds-XP_012228618.1;Dbxref=GeneID:105675788%2CGenbank:XP_012228618.1;Parent=rna-XM_012373195.1
NW_012160768.1	Gnomon	CDS	1114063	1114262	.	+	0	Name=XP_012228618.1;ID=cds-XP_012228618.1;Dbxref=GeneID:105675788%2CGenbank:XP_012228618.1;Parent=rna-XM_012373195.1
NW_012160768.1	Gnomon	CDS	1114337	1114989	.	+	0	Name=XP_012228618.1;ID=cds-XP_012228618.1;Dbxref=GeneID:105675788%2CGenbank:XP_012228618.1;Parent=rna-XM_012373195.1
NW_012160768.1	Gnomon	CDS	1115062	1115314	.	+	0	Name=XP_012228618.1;ID=cds-XP_012228618.1;Dbxref=GeneID:105675788%2CGenbank:XP_012228618.1;Parent=rna-XM_012373195.1
NW_012160768.1	Gnomon	CDS	1115630	1115935	.	+	0	Name=XP_012228618.1;ID=cds-XP_012228618.1;Dbxref=GeneID:105675788%2CGenbank:XP_012228618.1;Parent=rna-XM_012373195.1
NW_012160768.1	Gnomon	CDS	1116080	1116327	.	+	0	Name=XP_012228618.1;ID=cds-XP_012228618.1;Dbxref=GeneID:105675788%2CGenbank:XP_012228618.1;Parent=rna-XM_012373195.1
NW_012160768.1	Gnomon	CDS	1116431	1116599	.	+	0	Name=XP_012228618.1;ID=cds-XP_012228618.1;Dbxref=GeneID:105675788%2CGenbank:XP_012228618.1;Parent=rna-XM_012373195.1
NW_012160768.1	Gnomon	exon	223823	223965	.	+	.	ID=exon-XM_012373016.1-10;Dbxref=GeneID:105675695%2CGenbank:XM_012373016.1;Parent=rna-XM_012373016.1
NW_012160768.1	Gnomon	exon	224045	224392	.	+	.	ID=exon-XM_012373016.1-11;Dbxref=GeneID:105675695%2CGenbank:XM_012373016.1;Parent=rna-XM_012373016.1
NW_012160768.1	Gnomon	exon	224670	224846	.	+	.	ID=exon-XM_012373016.1-12;Dbxref=GeneID:105675695%2CGenbank:XM_012373016.1;Parent=rna-XM_012373016.1
NW_012160768.1	Gnomon	exon	224920	225442	.	+	.	ID=exon-XM_012373016.1-13;Dbxref=GeneID:105675695%2CGenbank:XM_012373016.1;Parent=rna-XM_012373016.1
NW_012160768.1	Gnomon	exon	225542	225766	.	+	.	ID=exon-XM_012373016.1-14;Dbxref=GeneID:105675695%2CGenbank:XM_012373016.1;Parent=rna-XM_012373016.1
NW_012160768.1	Gnomon	exon	225983	226249	.	+	.	ID=exon-XM_012373016.1-15;Dbxref=GeneID:105675695%2CGenbank:XM_012373016.1;Parent=rna-XM_012373016.1
NW_012160768.1	Gnomon	exon	226342	226524	.	+	.	ID=exon-XM_012373016.1-16;Dbxref=GeneID:105675695%2CGenbank:XM_012373016.1;Parent=rna-XM_012373016.1
NW_012160768.1	Gnomon	exon	226611	226802	.	+	.	ID=exon-XM_012373016.1-17;Dbxref=GeneID:105675695%2CGenbank:XM_012373016.1;Parent=rna-XM_012373016.1
NW_012160768.1	Gnomon	exon	226881	227174	.	+	.	ID=exon-XM_012373016.1-18;Dbxref=GeneID:105675695%2CGenbank:XM_012373016.1;Parent=rna-XM_012373016.1
NW_012160768.1	Gnomon	exon	227247	227389	.	+	.	ID=exon-XM_012373016.1-19;Dbxref=GeneID:105675695%2CGenbank:XM_012373016.1;Parent=rna-XM_012373016.1
NW_012160768.1	Gnomon	mRNA	1726337	1737368	.	+	.	Name=XM_012373091.1;ID=rna-XM_012373091.1;Dbxref=GeneID:105675737%2CGenbank:XM_012373091.1;Parent=gene-LOC105675737
NW_012160768.1	Gnomon	mRNA	1707739	1709342	.	+	.	Name=XM_012373101.1;ID=rna-XM_012373101.1;Dbxref=GeneID:105675741%2CGenbank:XM_012373101.1;Parent=gene-LOC105675741
NW_012160768.1	Gnomon	CDS	138456	138715	.	-	0	Name=XP_012228368.1;ID=cds-XP_012228368.1;Dbxref=GeneID:105675663%2CGenbank:XP_012228368.1;Parent=rna-XM_012372945.1
NW_012160768.1	Gnomon	CDS	138199	138312	.	-	0	Name=XP_012228368.1;ID=cds-XP_012228368.1;Dbxref=GeneID:105675663%2CGenbank:XP_012228368.1;Parent=rna-XM_012372945.1
NW_012160768.1	Gnomon	CDS	138041	138131	.	-	0	Name=XP_012228368.1;ID=cds-XP_012228368.1;Dbxref=GeneID:105675663%2CGenbank:XP_012228368.1;Parent=rna-XM_012372945.1
NW_012160768.1	Gnomon	CDS	137545	137694	.	-	0	Name=XP_012228368.1;ID=cds-XP_012228368.1;Dbxref=GeneID:105675663%2CGenbank:XP_012228368.1;Parent=rna-XM_012372945.1
NW_012160768.1	Gnomon	CDS	4534	4583	.	-	0	Name=XP_012228361.1;ID=cds-XP_012228361.1;Dbxref=GeneID:105675656%2CGenbank:XP_012228361.1;Parent=rna-XM_012372938.1
NW_012160768.1	Gnomon	CDS	4182	4272	.	-	0	Name=XP_012228361.1;ID=cds-XP_012228361.1;Dbxref=GeneID:105675656%2CGenbank:XP_012228361.1;Parent=rna-XM_012372938.1
NW_012160768.1	Gnomon	CDS	3998	4111	.	-	0	Name=XP_012228361.1;ID=cds-XP_012228361.1;Dbxref=GeneID:105675656%2CGenbank:XP_012228361.1;Parent=rna-XM_012372938.1
NW_012160768.1	Gnomon	CDS	3679	3815	.	-	0	Name=XP_012228361.1;ID=cds-XP_012228361.1;Dbxref=GeneID:105675656%2CGenbank:XP_012228361.1;Parent=rna-XM_012372938.1
NW_012160768.1	Gnomon	CDS	3357	3489	.	-	0	Name=XP_012228361.1;ID=cds-XP_012228361.1;Dbxref=GeneID:105675656%2CGenbank:XP_012228361.1;Parent=rna-XM_012372938.1
NW_012160768.1	Gnomon	CDS	3217	3270	.	-	0	Name=XP_012228361.1;ID=cds-XP_012228361.1;Dbxref=GeneID:105675656%2CGenbank:XP_012228361.1;Parent=rna-XM_012372938.1
NW_012160768.1	Gnomon	CDS	1718667	1718845	.	+	0	Name=XP_012228517.1;ID=cds-XP_012228517.1;Dbxref=GeneID:105675739%2CGenbank:XP_012228517.1;Parent=rna-XM_012373094.1
NW_012160768.1	Gnomon	CDS	1718970	1719140	.	+	0	Name=XP_012228517.1;ID=cds-XP_012228517.1;Dbxref=GeneID:105675739%2CGenbank:XP_012228517.1;Parent=rna-XM_012373094.1
NW_012160768.1	Gnomon	CDS	1719235	1719436	.	+	0	Name=XP_012228517.1;ID=cds-XP_012228517.1;Dbxref=GeneID:105675739%2CGenbank:XP_012228517.1;Parent=rna-XM_012373094.1
NW_012160768.1	Gnomon	CDS	1719650	1719948	.	+	0	Name=XP_012228517.1;ID=cds-XP_012228517.1;Dbxref=GeneID:105675739%2CGenbank:XP_012228517.1;Parent=rna-XM_012373094.1
NW_012160768.1	Gnomon	CDS	1720214	1720261	.	+	0	Name=XP_012228517.1;ID=cds-XP_012228517.1;Dbxref=GeneID:105675739%2CGenbank:XP_012228517.1;Parent=rna-XM_012373094.1
NW_012160768.1	Gnomon	CDS	1720357	1720468	.	+	0	Name=XP_012228517.1;ID=cds-XP_012228517.1;Dbxref=GeneID:105675739%2CGenbank:XP_012228517.1;Parent=rna-XM_012373094.1
NW_012160768.1	Gnomon	exon	1448644	1448877	.	+	.	ID=exon-XM_012372992.1-4;Dbxref=GeneID:105675684%2CGenbank:XM_012372992.1;Parent=rna-XM_012372992.1
NW_012160768.1	Gnomon	exon	1449450	1449713	.	+	.	ID=exon-XM_012372992.1-5;Dbxref=GeneID:105675684%2CGenbank:XM_012372992.1;Parent=rna-XM_012372992.1
NW_012160768.1	Gnomon	exon	1450118	1451906	.	+	.	ID=exon-XM_012372992.1-6;Dbxref=GeneID:105675684%2CGenbank:XM_012372992.1;Parent=rna-XM_012372992.1
NW_012160768.1	Gnomon	exon	1442200	1446019	.	+	.	ID=exon-XM_012372992.1-1;Dbxref=GeneID:105675684%2CGenbank:XM_012372992.1;Parent=rna-XM_012372992.1
NW_012160768.1	Gnomon	exon	1446658	1446905	.	+	.	ID=exon-XM_012372992.1-2;Dbxref=GeneID:105675684%2CGenbank:XM_012372992.1;Parent=rna-XM_012372992.1
NW_012160768.1	Gnomon	exon	1448224	1448396	.	+	.	ID=exon-XM_012372992.1-3;Dbxref=GeneID:105675684%2CGenbank:XM_012372992.1;Parent=rna-XM_012372992.1
NW_012160768.1	Gnomon	mRNA	1485108	1631236	.	-	.	Name=XM_012373006.1;ID=rna-XM_012373006.1;Dbxref=GeneID:105675691%2CGenbank:XM_012373006.1;Parent=gene-LOC105675691
NW_012160768.1	Gnomon	exon	1700122	1700833	.	+	.	ID=exon-XM_012373060.1-12;Dbxref=GeneID:105675720%2CGenbank:XM_012373060.1;Parent=rna-XM_012373060.1
NW_012160768.1	Gnomon	exon	1699582	1699708	.	+	.	ID=exon-XM_012373060.1-10;Dbxref=GeneID:105675720%2CGenbank:XM_012373060.1;Parent=rna-XM_012373060.1
NW_012160768.1	Gnomon	exon	1699796	1699938	.	+	.	ID=exon-XM_012373060.1-11;Dbxref=GeneID:105675720%2CGenbank:XM_012373060.1;Parent=rna-XM_012373060.1
NW_012160768.1	Gnomon	CDS	795586	795633	.	-	0	Name=XP_012228611.1;ID=cds-XP_012228611.1;Dbxref=GeneID:105675784%2CGenbank:XP_012228611.1;Parent=rna-XM_012373188.1
NW_012160768.1	Gnomon	CDS	795108	795139	.	-	0	Name=XP_012228611.1;ID=cds-XP_012228611.1;Dbxref=GeneID:105675784%2CGenbank:XP_012228611.1;Parent=rna-XM_012373188.1
NW_012160768.1	Gnomon	CDS	794960	795025	.	-	0	Name=XP_012228611.1;ID=cds-XP_012228611.1;Dbxref=GeneID:105675784%2CGenbank:XP_012228611.1;Parent=rna-XM_012373188.1
NW_012160768.1	Gnomon	CDS	794813	794860	.	-	0	Name=XP_012228611.1;ID=cds-XP_012228611.1;Dbxref=GeneID:105675784%2CGenbank:XP_012228611.1;Parent=rna-XM_012373188.1
NW_012160768.1	Gnomon	CDS	794483	794729	.	-	0	Name=XP_012228611.1;ID=cds-XP_012228611.1;Dbxref=GeneID:105675784%2CGenbank:XP_012228611.1;Parent=rna-XM_012373188.1
NW_012160768.1	Gnomon	CDS	794244	794408	.	-	0	Name=XP_012228611.1;ID=cds-XP_012228611.1;Dbxref=GeneID:105675784%2CGenbank:XP_012228611.1;Parent=rna-XM_012373188.1
NW_012160768.1	Gnomon	CDS	794087	794134	.	-	0	Name=XP_012228611.1;ID=cds-XP_012228611.1;Dbxref=GeneID:105675784%2CGenbank:XP_012228611.1;Parent=rna-XM_012373188.1
NW_012160768.1	Gnomon	exon	782849	782917	.	+	.	ID=exon-XM_012373225.1-1;Dbxref=GeneID:105675803%2CGenbank:XM_012373225.1;Parent=rna-XM_012373225.1
NW_012160768.1	Gnomon	exon	783391	783535	.	+	.	ID=exon-XM_012373225.1-2;Dbxref=GeneID:105675803%2CGenbank:XM_012373225.1;Parent=rna-XM_012373225.1
NW_012160768.1	Gnomon	exon	783723	784058	.	+	.	ID=exon-XM_012373225.1-3;Dbxref=GeneID:105675803%2CGenbank:XM_012373225.1;Parent=rna-XM_012373225.1
NW_012160768.1	Gnomon	exon	1340745	1340931	.	-	.	ID=exon-XR_001101293.1-10;Dbxref=GeneID:105675678%2CGenbank:XR_001101293.1;Parent=rna-XR_001101293.1
NW_012160768.1	Gnomon	lnc_RNA	1728557	1732387	.	-	.	Name=XR_001101306.1;ID=rna-XR_001101306.1;Dbxref=GeneID:105675745%2CGenbank:XR_001101306.1;Parent=gene-LOC105675745
NW_012160768.1	Gnomon	transcript	1829031	1830938	.	-	.	Name=XR_001101296.1;ID=rna-XR_001101296.1;Dbxref=GeneID:105675715%2CGenbank:XR_001101296.1;Parent=gene-LOC105675715
NW_012160768.1	Gnomon	exon	1827481	1827624	.	+	.	ID=exon-XM_012373050.1-2;Dbxref=GeneID:105675710%2CGenbank:XM_012373050.1;Parent=rna-XM_012373050.1
NW_012160768.1	Gnomon	exon	1827830	1828104	.	+	.	ID=exon-XM_012373050.1-3;Dbxref=GeneID:105675710%2CGenbank:XM_012373050.1;Parent=rna-XM_012373050.1
NW_012160768.1	Gnomon	exon	1827019	1827260	.	+	.	ID=exon-XM_012373050.1-1;Dbxref=GeneID:105675710%2CGenbank:XM_012373050.1;Parent=rna-XM_012373050.1
NW_012160768.1	Gnomon	mRNA	1720583	1725693	.	-	.	Name=XM_012373100.1;ID=rna-XM_012373100.1;Dbxref=GeneID:105675740%2CGenbank:XM_012373100.1;Parent=gene-LOC105675740
NW_012160768.1	Gnomon	exon	1829014	1829255	.	+	.	ID=exon-XM_012373050.1-6;Dbxref=GeneID:105675710%2CGenbank:XM_012373050.1;Parent=rna-XM_012373050.1
NW_012160768.1	Gnomon	exon	1829443	1829758	.	+	.	ID=exon-XM_012373050.1-7;Dbxref=GeneID:105675710%2CGenbank:XM_012373050.1;Parent=rna-XM_012373050.1
NW_012160768.1	Gnomon	exon	1828283	1828452	.	+	.	ID=exon-XM_012373050.1-4;Dbxref=GeneID:105675710%2CGenbank:XM_012373050.1;Parent=rna-XM_012373050.1
NW_012160768.1	Gnomon	exon	1828529	1828819	.	+	.	ID=exon-XM_012373050.1-5;Dbxref=GeneID:105675710%2CGenbank:XM_012373050.1;Parent=rna-XM_012373050.1
NW_012160768.1	Gnomon	exon	429064	429260	.	+	.	ID=exon-XM_012373124.1-4;Dbxref=GeneID:105675751%2CGenbank:XM_012373124.1;Parent=rna-XM_012373124.1
NW_012160768.1	Gnomon	exon	427620	428475	.	+	.	ID=exon-XM_012373124.1-2;Dbxref=GeneID:105675751%2CGenbank:XM_012373124.1;Parent=rna-XM_012373124.1
NW_012160768.1	Gnomon	exon	428571	428987	.	+	.	ID=exon-XM_012373124.1-3;Dbxref=GeneID:105675751%2CGenbank:XM_012373124.1;Parent=rna-XM_012373124.1
NW_012160768.1	Gnomon	exon	426684	427040	.	+	.	ID=exon-XM_012373124.1-1;Dbxref=GeneID:105675751%2CGenbank:XM_012373124.1;Parent=rna-XM_012373124.1
NW_012160768.1	Gnomon	mRNA	1700868	1706747	.	-	.	Name=XM_012373246.1;ID=rna-XM_012373246.1;Dbxref=GeneID:105675817%2CGenbank:XM_012373246.1;Parent=gene-LOC105675817
NW_012160768.1	Gnomon	mRNA	1485104	1631236	.	-	.	Name=XM_012373005.1;ID=rna-XM_012373005.1;Dbxref=GeneID:105675691%2CGenbank:XM_012373005.1;Parent=gene-LOC105675691
NW_012160768.1	Gnomon	exon	91094	91280	.	-	.	ID=exon-XM_012372943.1-1;Dbxref=GeneID:105675661%2CGenbank:XM_012372943.1;Parent=rna-XM_012372943.1
NW_012160768.1	Gnomon	exon	88306	88567	.	-	.	ID=exon-XM_012372943.1-2;Dbxref=GeneID:105675661%2CGenbank:XM_012372943.1;Parent=rna-XM_012372943.1
NW_012160768.1	Gnomon	exon	87603	87729	.	-	.	ID=exon-XM_012372943.1-3;Dbxref=GeneID:105675661%2CGenbank:XM_012372943.1;Parent=rna-XM_012372943.1
NW_012160768.1	Gnomon	CDS	1718667	1718845	.	+	0	Name=XP_012228518.1;ID=cds-XP_012228518.1;Dbxref=GeneID:105675739%2CGenbank:XP_012228518.1;Parent=rna-XM_012373095.1
NW_012160768.1	Gnomon	CDS	1718970	1719140	.	+	0	Name=XP_012228518.1;ID=cds-XP_012228518.1;Dbxref=GeneID:105675739%2CGenbank:XP_012228518.1;Parent=rna-XM_012373095.1
NW_012160768.1	Gnomon	CDS	1719235	1719436	.	+	0	Name=XP_012228518.1;ID=cds-XP_012228518.1;Dbxref=GeneID:105675739%2CGenbank:XP_012228518.1;Parent=rna-XM_012373095.1
NW_012160768.1	Gnomon	CDS	1719650	1719948	.	+	0	Name=XP_012228518.1;ID=cds-XP_012228518.1;Dbxref=GeneID:105675739%2CGenbank:XP_012228518.1;Parent=rna-XM_012373095.1
NW_012160768.1	Gnomon	CDS	1721406	1721427	.	+	0	Name=XP_012228518.1;ID=cds-XP_012228518.1;Dbxref=GeneID:105675739%2CGenbank:XP_012228518.1;Parent=rna-XM_012373095.1
NW_012160768.1	Gnomon	exon	1854387	1856001	.	-	.	ID=exon-XM_012373049.1-1;Dbxref=GeneID:105675708%2CGenbank:XM_012373049.1;Parent=rna-XM_012373049.1
NW_012160768.1	Gnomon	exon	1840669	1840918	.	-	.	ID=exon-XM_012373049.1-2;Dbxref=GeneID:105675708%2CGenbank:XM_012373049.1;Parent=rna-XM_012373049.1
NW_012160768.1	Gnomon	exon	1839567	1839890	.	-	.	ID=exon-XM_012373049.1-3;Dbxref=GeneID:105675708%2CGenbank:XM_012373049.1;Parent=rna-XM_012373049.1
NW_012160768.1	Gnomon	exon	1837586	1838263	.	-	.	ID=exon-XM_012373049.1-4;Dbxref=GeneID:105675708%2CGenbank:XM_012373049.1;Parent=rna-XM_012373049.1
NW_012160768.1	Gnomon	exon	1835616	1837300	.	-	.	ID=exon-XM_012373049.1-5;Dbxref=GeneID:105675708%2CGenbank:XM_012373049.1;Parent=rna-XM_012373049.1
NW_012160768.1	Gnomon	mRNA	1639218	1650243	.	+	.	Name=XM_012372990.1;ID=rna-XM_012372990.1;Dbxref=GeneID:105675683%2CGenbank:XM_012372990.1;Parent=gene-LOC105675683
NW_012160768.1	Gnomon	lnc_RNA	1825120	1826208	.	-	.	Name=XR_001101297.1;ID=rna-XR_001101297.1;Dbxref=GeneID:105675718%2CGenbank:XR_001101297.1;Parent=gene-LOC105675718
NW_012160768.1	Gnomon	exon	279872	280242	.	-	.	ID=exon-XR_001101294.1-1;Dbxref=GeneID:105675704%2CGenbank:XR_001101294.1;Parent=rna-XR_001101294.1
NW_012160768.1	Gnomon	exon	276147	276470	.	-	.	ID=exon-XR_001101294.1-2;Dbxref=GeneID:105675704%2CGenbank:XR_001101294.1;Parent=rna-XR_001101294.1
NW_012160768.1	Gnomon	exon	275668	275751	.	-	.	ID=exon-XR_001101294.1-3;Dbxref=GeneID:105675704%2CGenbank:XR_001101294.1;Parent=rna-XR_001101294.1
NW_012160768.1	Gnomon	lnc_RNA	1728558	1732387	.	-	.	Name=XR_001101307.1;ID=rna-XR_001101307.1;Dbxref=GeneID:105675745%2CGenbank:XR_001101307.1;Parent=gene-LOC105675745
NW_012160768.1	Gnomon	mRNA	775420	778660	.	-	.	Name=XM_012373245.1;ID=rna-XM_012373245.1;Dbxref=GeneID:105675816%2CGenbank:XM_012373245.1;Parent=gene-LOC105675816
NW_012160768.1	Gnomon	CDS	33842	33898	.	-	0	Name=XP_012228363.1;ID=cds-XP_012228363.1;Dbxref=GeneID:105675657%2CGenbank:XP_012228363.1;Parent=rna-XM_012372940.1
NW_012160768.1	Gnomon	CDS	33509	33645	.	-	0	Name=XP_012228363.1;ID=cds-XP_012228363.1;Dbxref=GeneID:105675657%2CGenbank:XP_012228363.1;Parent=rna-XM_012372940.1
NW_012160768.1	Gnomon	CDS	33224	33356	.	-	0	Name=XP_012228363.1;ID=cds-XP_012228363.1;Dbxref=GeneID:105675657%2CGenbank:XP_012228363.1;Parent=rna-XM_012372940.1
NW_012160768.1	Gnomon	CDS	33094	33147	.	-	0	Name=XP_012228363.1;ID=cds-XP_012228363.1;Dbxref=GeneID:105675657%2CGenbank:XP_012228363.1;Parent=rna-XM_012372940.1
NW_012160768.1	Gnomon	exon	284214	285023	.	+	.	ID=exon-XM_012373026.1-1;Dbxref=GeneID:105675697%2CGenbank:XM_012373026.1;Parent=rna-XM_012373026.1
NW_012160768.1	Gnomon	exon	285486	285606	.	+	.	ID=exon-XM_012373026.1-2;Dbxref=GeneID:105675697%2CGenbank:XM_012373026.1;Parent=rna-XM_012373026.1
NW_012160768.1	Gnomon	exon	287033	287234	.	+	.	ID=exon-XM_012373026.1-7;Dbxref=GeneID:105675697%2CGenbank:XM_012373026.1;Parent=rna-XM_012373026.1
NW_012160768.1	Gnomon	exon	287304	287522	.	+	.	ID=exon-XM_012373026.1-8;Dbxref=GeneID:105675697%2CGenbank:XM_012373026.1;Parent=rna-XM_012373026.1
NW_012160768.1	Gnomon	exon	287615	287739	.	+	.	ID=exon-XM_012373026.1-9;Dbxref=GeneID:105675697%2CGenbank:XM_012373026.1;Parent=rna-XM_012373026.1
NW_012160768.1	Gnomon	exon	285728	285997	.	+	.	ID=exon-XM_012373026.1-3;Dbxref=GeneID:105675697%2CGenbank:XM_012373026.1;Parent=rna-XM_012373026.1
NW_012160768.1	Gnomon	exon	286111	286267	.	+	.	ID=exon-XM_012373026.1-4;Dbxref=GeneID:105675697%2CGenbank:XM_012373026.1;Parent=rna-XM_012373026.1
NW_012160768.1	Gnomon	exon	286344	286531	.	+	.	ID=exon-XM_012373026.1-5;Dbxref=GeneID:105675697%2CGenbank:XM_012373026.1;Parent=rna-XM_012373026.1
NW_012160768.1	Gnomon	exon	286608	286943	.	+	.	ID=exon-XM_012373026.1-6;Dbxref=GeneID:105675697%2CGenbank:XM_012373026.1;Parent=rna-XM_012373026.1
NW_012160768.1	Gnomon	CDS	1723396	1723550	.	-	0	Name=XP_012228519.1;ID=cds-XP_012228519.1;Dbxref=GeneID:105675740%2CGenbank:XP_012228519.1;Parent=rna-XM_012373096.1
NW_012160768.1	Gnomon	CDS	1722908	1723078	.	-	0	Name=XP_012228519.1;ID=cds-XP_012228519.1;Dbxref=GeneID:105675740%2CGenbank:XP_012228519.1;Parent=rna-XM_012373096.1
NW_012160768.1	Gnomon	CDS	1722407	1722605	.	-	0	Name=XP_012228519.1;ID=cds-XP_012228519.1;Dbxref=GeneID:105675740%2CGenbank:XP_012228519.1;Parent=rna-XM_012373096.1
NW_012160768.1	Gnomon	CDS	1722045	1722170	.	-	0	Name=XP_012228519.1;ID=cds-XP_012228519.1;Dbxref=GeneID:105675740%2CGenbank:XP_012228519.1;Parent=rna-XM_012373096.1
NW_012160768.1	Gnomon	CDS	1721818	1721884	.	-	0	Name=XP_012228519.1;ID=cds-XP_012228519.1;Dbxref=GeneID:105675740%2CGenbank:XP_012228519.1;Parent=rna-XM_012373096.1
NW_012160768.1	Gnomon	CDS	1721646	1721745	.	-	0	Name=XP_012228519.1;ID=cds-XP_012228519.1;Dbxref=GeneID:105675740%2CGenbank:XP_012228519.1;Parent=rna-XM_012373096.1
NW_012160768.1	Gnomon	CDS	1721516	1721563	.	-	0	Name=XP_012228519.1;ID=cds-XP_012228519.1;Dbxref=GeneID:105675740%2CGenbank:XP_012228519.1;Parent=rna-XM_012373096.1
NW_012160768.1	Gnomon	CDS	1721318	1721432	.	-	0	Name=XP_012228519.1;ID=cds-XP_012228519.1;Dbxref=GeneID:105675740%2CGenbank:XP_012228519.1;Parent=rna-XM_012373096.1
NW_012160768.1	Gnomon	CDS	336742	336943	.	-	0	Name=XP_012228613.1;ID=cds-XP_012228613.1;Dbxref=GeneID:105675786%2CGenbank:XP_012228613.1;Note=The sequence of the model RefSeq protein was modified relative to this genomic sequence to represent the inferred CDS: inserted 1 base in 1 codon;Parent=rna-XM_012373190.1
NW_012160768.1	Gnomon	CDS	336606	336739	.	-	0	Name=XP_012228613.1;ID=cds-XP_012228613.1;Dbxref=GeneID:105675786%2CGenbank:XP_012228613.1;Note=The sequence of the model RefSeq protein was modified relative to this genomic sequence to represent the inferred CDS: inserted 1 base in 1 codon;Parent=rna-XM_012373190.1
NW_012160768.1	Gnomon	CDS	331456	331666	.	-	0	Name=XP_012228613.1;ID=cds-XP_012228613.1;Dbxref=GeneID:105675786%2CGenbank:XP_012228613.1;Note=The sequence of the model RefSeq protein was modified relative to this genomic sequence to represent the inferred CDS: inserted 1 base in 1 codon;Parent=rna-XM_012373190.1
NW_012160768.1	Gnomon	CDS	331268	331376	.	-	0	Name=XP_012228613.1;ID=cds-XP_012228613.1;Dbxref=GeneID:105675786%2CGenbank:XP_012228613.1;Note=The sequence of the model RefSeq protein was modified relative to this genomic sequence to represent the inferred CDS: inserted 1 base in 1 codon;Parent=rna-XM_012373190.1
NW_012160768.1	Gnomon	CDS	329875	330730	.	-	0	Name=XP_012228613.1;ID=cds-XP_012228613.1;Dbxref=GeneID:105675786%2CGenbank:XP_012228613.1;Note=The sequence of the model RefSeq protein was modified relative to this genomic sequence to represent the inferred CDS: inserted 1 base in 1 codon;Parent=rna-XM_012373190.1
NW_012160768.1	Gnomon	CDS	329357	329790	.	-	0	Name=XP_012228613.1;ID=cds-XP_012228613.1;Dbxref=GeneID:105675786%2CGenbank:XP_012228613.1;Note=The sequence of the model RefSeq protein was modified relative to this genomic sequence to represent the inferred CDS: inserted 1 base in 1 codon;Parent=rna-XM_012373190.1
NW_012160768.1	Gnomon	CDS	329108	329217	.	-	0	Name=XP_012228613.1;ID=cds-XP_012228613.1;Dbxref=GeneID:105675786%2CGenbank:XP_012228613.1;Note=The sequence of the model RefSeq protein was modified relative to this genomic sequence to represent the inferred CDS: inserted 1 base in 1 codon;Parent=rna-XM_012373190.1
NW_012160768.1	Gnomon	CDS	325663	325788	.	-	0	Name=XP_012228613.1;ID=cds-XP_012228613.1;Dbxref=GeneID:105675786%2CGenbank:XP_012228613.1;Note=The sequence of the model RefSeq protein was modified relative to this genomic sequence to represent the inferred CDS: inserted 1 base in 1 codon;Parent=rna-XM_012373190.1
NW_012160768.1	Gnomon	CDS	324026	324121	.	-	0	Name=XP_012228613.1;ID=cds-XP_012228613.1;Dbxref=GeneID:105675786%2CGenbank:XP_012228613.1;Note=The sequence of the model RefSeq protein was modified relative to this genomic sequence to represent the inferred CDS: inserted 1 base in 1 codon;Parent=rna-XM_012373190.1
NW_012160768.1	Gnomon	CDS	320831	320994	.	-	0	Name=XP_012228613.1;ID=cds-XP_012228613.1;Dbxref=GeneID:105675786%2CGenbank:XP_012228613.1;Note=The sequence of the model RefSeq protein was modified relative to this genomic sequence to represent the inferred CDS: inserted 1 base in 1 codon;Parent=rna-XM_012373190.1
NW_012160768.1	Gnomon	CDS	320561	320756	.	-	0	Name=XP_012228613.1;ID=cds-XP_012228613.1;Dbxref=GeneID:105675786%2CGenbank:XP_012228613.1;Note=The sequence of the model RefSeq protein was modified relative to this genomic sequence to represent the inferred CDS: inserted 1 base in 1 codon;Parent=rna-XM_012373190.1
NW_012160768.1	Gnomon	CDS	318321	319528	.	-	0	Name=XP_012228613.1;ID=cds-XP_012228613.1;Dbxref=GeneID:105675786%2CGenbank:XP_012228613.1;Note=The sequence of the model RefSeq protein was modified relative to this genomic sequence to represent the inferred CDS: inserted 1 base in 1 codon;Parent=rna-XM_012373190.1
NW_012160768.1	Gnomon	lnc_RNA	1709722	1718131	.	-	.	Name=XR_001101304.1;ID=rna-XR_001101304.1;Dbxref=GeneID:105675744%2CGenbank:XR_001101304.1;Parent=gene-LOC105675744
NW_012160768.1	Gnomon	lnc_RNA	275668	280242	.	-	.	Name=XR_001101294.1;ID=rna-XR_001101294.1;Dbxref=GeneID:105675704%2CGenbank:XR_001101294.1;Parent=gene-LOC105675704
NW_012160768.1	Gnomon	mRNA	934037	935332	.	-	.	Name=XM_012373244.1;ID=rna-XM_012373244.1;Dbxref=GeneID:105675815%2CGenbank:XM_012373244.1;Parent=gene-LOC105675815
NW_012160768.1	Gnomon	exon	1708611	1708733	.	+	.	ID=exon-XM_012373101.1-3;Dbxref=GeneID:105675741%2CGenbank:XM_012373101.1;Parent=rna-XM_012373101.1
NW_012160768.1	Gnomon	exon	1708816	1708951	.	+	.	ID=exon-XM_012373101.1-4;Dbxref=GeneID:105675741%2CGenbank:XM_012373101.1;Parent=rna-XM_012373101.1
NW_012160768.1	Gnomon	exon	1707739	1707942	.	+	.	ID=exon-XM_012373101.1-1;Dbxref=GeneID:105675741%2CGenbank:XM_012373101.1;Parent=rna-XM_012373101.1
NW_012160768.1	Gnomon	exon	1708037	1708533	.	+	.	ID=exon-XM_012373101.1-2;Dbxref=GeneID:105675741%2CGenbank:XM_012373101.1;Parent=rna-XM_012373101.1
NW_012160768.1	Gnomon	exon	1709072	1709108	.	+	.	ID=exon-XM_012373101.1-5;Dbxref=GeneID:105675741%2CGenbank:XM_012373101.1;Parent=rna-XM_012373101.1
NW_012160768.1	Gnomon	exon	1709186	1709342	.	+	.	ID=exon-XM_012373101.1-6;Dbxref=GeneID:105675741%2CGenbank:XM_012373101.1;Parent=rna-XM_012373101.1
NW_012160768.1	Gnomon	exon	223095	223352	.	+	.	ID=exon-XM_012373012.1-8;Dbxref=GeneID:105675695%2CGenbank:XM_012373012.1;Parent=rna-XM_012373012.1
NW_012160768.1	Gnomon	exon	223472	223721	.	+	.	ID=exon-XM_012373012.1-9;Dbxref=GeneID:105675695%2CGenbank:XM_012373012.1;Parent=rna-XM_012373012.1
NW_012160768.1	Gnomon	exon	222598	222712	.	+	.	ID=exon-XM_012373012.1-6;Dbxref=GeneID:105675695%2CGenbank:XM_012373012.1;Parent=rna-XM_012373012.1
NW_012160768.1	Gnomon	exon	222797	223009	.	+	.	ID=exon-XM_012373012.1-7;Dbxref=GeneID:105675695%2CGenbank:XM_012373012.1;Parent=rna-XM_012373012.1
NW_012160768.1	Gnomon	exon	221918	222186	.	+	.	ID=exon-XM_012373012.1-4;Dbxref=GeneID:105675695%2CGenbank:XM_012373012.1;Parent=rna-XM_012373012.1
NW_012160768.1	Gnomon	exon	222263	222510	.	+	.	ID=exon-XM_012373012.1-5;Dbxref=GeneID:105675695%2CGenbank:XM_012373012.1;Parent=rna-XM_012373012.1
NW_012160768.1	Gnomon	CDS	1265741	1267774	.	+	0	Name=XP_012228614.1;ID=cds-XP_012228614.1;Dbxref=GeneID:105675787%2CGenbank:XP_012228614.1;Parent=rna-XM_012373191.1
NW_012160768.1	Gnomon	CDS	1268827	1268974	.	+	0	Name=XP_012228614.1;ID=cds-XP_012228614.1;Dbxref=GeneID:105675787%2CGenbank:XP_012228614.1;Parent=rna-XM_012373191.1
NW_012160768.1	Gnomon	CDS	1277161	1277251	.	+	0	Name=XP_012228614.1;ID=cds-XP_012228614.1;Dbxref=GeneID:105675787%2CGenbank:XP_012228614.1;Parent=rna-XM_012373191.1
NW_012160768.1	Gnomon	CDS	1279109	1279204	.	+	0	Name=XP_012228614.1;ID=cds-XP_012228614.1;Dbxref=GeneID:105675787%2CGenbank:XP_012228614.1;Parent=rna-XM_012373191.1
NW_012160768.1	Gnomon	CDS	1279318	1279455	.	+	0	Name=XP_012228614.1;ID=cds-XP_012228614.1;Dbxref=GeneID:105675787%2CGenbank:XP_012228614.1;Parent=rna-XM_012373191.1
NW_012160768.1	Gnomon	CDS	1283982	1284064	.	+	0	Name=XP_012228614.1;ID=cds-XP_012228614.1;Dbxref=GeneID:105675787%2CGenbank:XP_012228614.1;Parent=rna-XM_012373191.1
NW_012160768.1	Gnomon	CDS	1284171	1284301	.	+	0	Name=XP_012228614.1;ID=cds-XP_012228614.1;Dbxref=GeneID:105675787%2CGenbank:XP_012228614.1;Parent=rna-XM_012373191.1
NW_012160768.1	Gnomon	CDS	1285268	1285433	.	+	0	Name=XP_012228614.1;ID=cds-XP_012228614.1;Dbxref=GeneID:105675787%2CGenbank:XP_012228614.1;Parent=rna-XM_012373191.1
NW_012160768.1	Gnomon	CDS	1289413	1289482	.	+	0	Name=XP_012228614.1;ID=cds-XP_012228614.1;Dbxref=GeneID:105675787%2CGenbank:XP_012228614.1;Parent=rna-XM_012373191.1
NW_012160768.1	Gnomon	CDS	1293995	1294484	.	+	0	Name=XP_012228614.1;ID=cds-XP_012228614.1;Dbxref=GeneID:105675787%2CGenbank:XP_012228614.1;Parent=rna-XM_012373191.1
NW_012160768.1	Gnomon	exon	211836	211923	.	+	.	ID=exon-XM_012373012.1-2;Dbxref=GeneID:105675695%2CGenbank:XM_012373012.1;Parent=rna-XM_012373012.1
NW_012160768.1	Gnomon	exon	220941	221104	.	+	.	ID=exon-XM_012373012.1-3;Dbxref=GeneID:105675695%2CGenbank:XM_012373012.1;Parent=rna-XM_012373012.1
NW_012160768.1	Gnomon	exon	206506	206928	.	+	.	ID=exon-XM_012373012.1-1;Dbxref=GeneID:105675695%2CGenbank:XM_012373012.1;Parent=rna-XM_012373012.1
NW_012160768.1	Gnomon	CDS	42108	42175	.	-	0	Name=XP_012228364.1;ID=cds-XP_012228364.1;Dbxref=GeneID:105675658%2CGenbank:XP_012228364.1;Parent=rna-XM_012372941.1
NW_012160768.1	Gnomon	CDS	41875	41991	.	-	0	Name=XP_012228364.1;ID=cds-XP_012228364.1;Dbxref=GeneID:105675658%2CGenbank:XP_012228364.1;Parent=rna-XM_012372941.1
NW_012160768.1	Gnomon	CDS	41702	41792	.	-	0	Name=XP_012228364.1;ID=cds-XP_012228364.1;Dbxref=GeneID:105675658%2CGenbank:XP_012228364.1;Parent=rna-XM_012372941.1
NW_012160768.1	Gnomon	CDS	41163	41299	.	-	0	Name=XP_012228364.1;ID=cds-XP_012228364.1;Dbxref=GeneID:105675658%2CGenbank:XP_012228364.1;Parent=rna-XM_012372941.1
NW_012160768.1	Gnomon	CDS	40838	40970	.	-	0	Name=XP_012228364.1;ID=cds-XP_012228364.1;Dbxref=GeneID:105675658%2CGenbank:XP_012228364.1;Parent=rna-XM_012372941.1
NW_012160768.1	Gnomon	CDS	40709	40765	.	-	0	Name=XP_012228364.1;ID=cds-XP_012228364.1;Dbxref=GeneID:105675658%2CGenbank:XP_012228364.1;Parent=rna-XM_012372941.1
NW_012160768.1	Gnomon	transcript	1835616	1878135	.	-	.	Name=XR_001101295.1;ID=rna-XR_001101295.1;Dbxref=GeneID:105675708%2CGenbank:XR_001101295.1;Parent=gene-LOC105675708
NW_012160768.1	Gnomon	exon	866400	867188	.	+	.	ID=exon-XM_012373248.1-3;Dbxref=GeneID:105675818%2CGenbank:XM_012373248.1;Note=The sequence of the model RefSeq transcript was modified relative to this genomic sequence to represent the inferred CDS: inserted 1 base in 1 codon;Parent=rna-XM_012373248.1
NW_012160768.1	Gnomon	exon	868278	869352	.	+	.	ID=exon-XM_012373248.1-4;Dbxref=GeneID:105675818%2CGenbank:XM_012373248.1;Note=The sequence of the model RefSeq transcript was modified relative to this genomic sequence to represent the inferred CDS: inserted 1 base in 1 codon;Parent=rna-XM_012373248.1
NW_012160768.1	Gnomon	exon	852400	853038	.	+	.	ID=exon-XM_012373248.1-1;Dbxref=GeneID:105675818%2CGenbank:XM_012373248.1;Note=The sequence of the model RefSeq transcript was modified relative to this genomic sequence to represent the inferred CDS: inserted 1 base in 1 codon;Parent=rna-XM_012373248.1
NW_012160768.1	Gnomon	exon	866149	866397	.	+	.	ID=exon-XM_012373248.1-2;Dbxref=GeneID:105675818%2CGenbank:XM_012373248.1;Note=The sequence of the model RefSeq transcript was modified relative to this genomic sequence to represent the inferred CDS: inserted 1 base in 1 codon;Parent=rna-XM_012373248.1
NW_012160768.1	Gnomon	mRNA	935542	939448	.	+	.	Name=XM_012373243.1;ID=rna-XM_012373243.1;Dbxref=GeneID:105675814%2CGenbank:XM_012373243.1;Parent=gene-LOC105675814
NW_012160768.1	Gnomon	lnc_RNA	1709722	1718132	.	-	.	Name=XR_001101305.1;ID=rna-XR_001101305.1;Dbxref=GeneID:105675744%2CGenbank:XR_001101305.1;Parent=gene-LOC105675744
NW_012160768.1	Gnomon	mRNA	1485111	1630559	.	-	.	Name=XM_012373003.1;ID=rna-XM_012373003.1;Dbxref=GeneID:105675691%2CGenbank:XM_012373003.1;Parent=gene-LOC105675691
NW_012160768.1	Gnomon	CDS	761430	762719	.	-	0	Name=XP_012228561.1;ID=cds-XP_012228561.1;Dbxref=GeneID:105675758%2CGenbank:XP_012228561.1;Parent=rna-XM_012373138.1
NW_012160768.1	Gnomon	CDS	760573	760772	.	-	0	Name=XP_012228561.1;ID=cds-XP_012228561.1;Dbxref=GeneID:105675758%2CGenbank:XP_012228561.1;Parent=rna-XM_012373138.1
NW_012160768.1	Gnomon	CDS	760338	760476	.	-	0	Name=XP_012228561.1;ID=cds-XP_012228561.1;Dbxref=GeneID:105675758%2CGenbank:XP_012228561.1;Parent=rna-XM_012373138.1
NW_012160768.1	Gnomon	CDS	759984	760211	.	-	0	Name=XP_012228561.1;ID=cds-XP_012228561.1;Dbxref=GeneID:105675758%2CGenbank:XP_012228561.1;Parent=rna-XM_012373138.1
NW_012160768.1	Gnomon	CDS	759662	759763	.	-	0	Name=XP_012228561.1;ID=cds-XP_012228561.1;Dbxref=GeneID:105675758%2CGenbank:XP_012228561.1;Parent=rna-XM_012373138.1
NW_012160768.1	Gnomon	CDS	754610	756455	.	-	0	Name=XP_012228561.1;ID=cds-XP_012228561.1;Dbxref=GeneID:105675758%2CGenbank:XP_012228561.1;Parent=rna-XM_012373138.1
NW_012160768.1	Gnomon	CDS	754275	754470	.	-	0	Name=XP_012228561.1;ID=cds-XP_012228561.1;Dbxref=GeneID:105675758%2CGenbank:XP_012228561.1;Parent=rna-XM_012373138.1
NW_012160768.1	Gnomon	CDS	753916	754093	.	-	0	Name=XP_012228561.1;ID=cds-XP_012228561.1;Dbxref=GeneID:105675758%2CGenbank:XP_012228561.1;Parent=rna-XM_012373138.1
NW_012160768.1	Gnomon	CDS	753631	753702	.	-	0	Name=XP_012228561.1;ID=cds-XP_012228561.1;Dbxref=GeneID:105675758%2CGenbank:XP_012228561.1;Parent=rna-XM_012373138.1
NW_012160768.1	Gnomon	exon	478981	479156	.	+	.	ID=exon-XM_012373234.1-13;Dbxref=GeneID:105675808%2CGenbank:XM_012373234.1;Parent=rna-XM_012373234.1
NW_012160768.1	Gnomon	exon	479703	480328	.	+	.	ID=exon-XM_012373234.1-14;Dbxref=GeneID:105675808%2CGenbank:XM_012373234.1;Parent=rna-XM_012373234.1
NW_012160768.1	Gnomon	exon	478063	478319	.	+	.	ID=exon-XM_012373234.1-11;Dbxref=GeneID:105675808%2CGenbank:XM_012373234.1;Parent=rna-XM_012373234.1
NW_012160768.1	Gnomon	exon	478461	478711	.	+	.	ID=exon-XM_012373234.1-12;Dbxref=GeneID:105675808%2CGenbank:XM_012373234.1;Parent=rna-XM_012373234.1
NW_012160768.1	Gnomon	exon	477676	477882	.	+	.	ID=exon-XM_012373234.1-10;Dbxref=GeneID:105675808%2CGenbank:XM_012373234.1;Parent=rna-XM_012373234.1
NW_012160768.1	Gnomon	mRNA	340193	343994	.	+	.	Name=XM_012373242.1;ID=rna-XM_012373242.1;Dbxref=GeneID:105675813%2CGenbank:XM_012373242.1;Parent=gene-LOC105675813
NW_012160768.1	Gnomon	exon	166517	166630	.	+	.	ID=exon-XM_012373223.1-2;Dbxref=GeneID:105675800%2CGenbank:XM_012373223.1;Parent=rna-XM_012373223.1
NW_012160768.1	Gnomon	exon	167055	167221	.	+	.	ID=exon-XM_012373223.1-3;Dbxref=GeneID:105675800%2CGenbank:XM_012373223.1;Parent=rna-XM_012373223.1
NW_012160768.1	Gnomon	exon	165699	166197	.	+	.	ID=exon-XM_012373223.1-1;Dbxref=GeneID:105675800%2CGenbank:XM_012373223.1;Parent=rna-XM_012373223.1
NW_012160768.1	Gnomon	mRNA	1485111	1631236	.	-	.	Name=XM_012373002.1;ID=rna-XM_012373002.1;Dbxref=GeneID:105675691%2CGenbank:XM_012373002.1;Parent=gene-LOC105675691
NW_012160768.1	Gnomon	exon	169091	169164	.	+	.	ID=exon-XM_012373223.1-8;Dbxref=GeneID:105675800%2CGenbank:XM_012373223.1;Parent=rna-XM_012373223.1
NW_012160768.1	Gnomon	exon	169433	169750	.	+	.	ID=exon-XM_012373223.1-9;Dbxref=GeneID:105675800%2CGenbank:XM_012373223.1;Parent=rna-XM_012373223.1
NW_012160768.1	Gnomon	exon	168733	168824	.	+	.	ID=exon-XM_012373223.1-6;Dbxref=GeneID:105675800%2CGenbank:XM_012373223.1;Parent=rna-XM_012373223.1
NW_012160768.1	Gnomon	exon	168902	169027	.	+	.	ID=exon-XM_012373223.1-7;Dbxref=GeneID:105675800%2CGenbank:XM_012373223.1;Parent=rna-XM_012373223.1
NW_012160768.1	Gnomon	exon	167545	167810	.	+	.	ID=exon-XM_012373223.1-4;Dbxref=GeneID:105675800%2CGenbank:XM_012373223.1;Parent=rna-XM_012373223.1
NW_012160768.1	Gnomon	exon	168102	168396	.	+	.	ID=exon-XM_012373223.1-5;Dbxref=GeneID:105675800%2CGenbank:XM_012373223.1;Parent=rna-XM_012373223.1
NW_012160768.1	Gnomon	CDS	1869159	1870649	.	+	0	Name=XP_012228467.1;ID=cds-XP_012228467.1;Dbxref=GeneID:105675707%2CGenbank:XP_012228467.1;Parent=rna-XM_012373044.1
NW_012160768.1	Gnomon	exon	1643646	1643840	.	+	.	ID=exon-XM_012372989.1-6;Dbxref=GeneID:105675683%2CGenbank:XM_012372989.1;Parent=rna-XM_012372989.1
NW_012160768.1	Gnomon	exon	1643993	1644166	.	+	.	ID=exon-XM_012372989.1-7;Dbxref=GeneID:105675683%2CGenbank:XM_012372989.1;Parent=rna-XM_012372989.1
NW_012160768.1	Gnomon	exon	1640968	1641247	.	+	.	ID=exon-XM_012372989.1-4;Dbxref=GeneID:105675683%2CGenbank:XM_012372989.1;Parent=rna-XM_012372989.1
NW_012160768.1	Gnomon	exon	1641569	1641835	.	+	.	ID=exon-XM_012372989.1-5;Dbxref=GeneID:105675683%2CGenbank:XM_012372989.1;Parent=rna-XM_012372989.1
NW_012160768.1	Gnomon	exon	1644253	1644507	.	+	.	ID=exon-XM_012372989.1-8;Dbxref=GeneID:105675683%2CGenbank:XM_012372989.1;Parent=rna-XM_012372989.1
NW_012160768.1	Gnomon	exon	1644597	1644878	.	+	.	ID=exon-XM_012372989.1-9;Dbxref=GeneID:105675683%2CGenbank:XM_012372989.1;Parent=rna-XM_012372989.1
NW_012160768.1	Gnomon	exon	1640133	1640334	.	+	.	ID=exon-XM_012372989.1-2;Dbxref=GeneID:105675683%2CGenbank:XM_012372989.1;Parent=rna-XM_012372989.1
NW_012160768.1	Gnomon	exon	1640658	1640806	.	+	.	ID=exon-XM_012372989.1-3;Dbxref=GeneID:105675683%2CGenbank:XM_012372989.1;Parent=rna-XM_012372989.1
NW_012160768.1	Gnomon	exon	1639219	1639758	.	+	.	ID=exon-XM_012372989.1-1;Dbxref=GeneID:105675683%2CGenbank:XM_012372989.1;Parent=rna-XM_012372989.1
NW_012160768.1	Gnomon	mRNA	293902	299340	.	+	.	Name=XM_012373148.1;ID=rna-XM_012373148.1;Dbxref=GeneID:105675763%2CGenbank:XM_012373148.1;Note=The sequence of the model RefSeq transcript was modified relative to this genomic sequence to represent the inferred CDS: inserted 1 base in 1 codon;Parent=gene-LOC105675763
NW_012160768.1	Gnomon	exon	1326278	1326427	.	-	.	ID=exon-XM_012373171.1-1;Dbxref=GeneID:105675772%2CGenbank:XM_012373171.1;Parent=rna-XM_012373171.1
NW_012160768.1	Gnomon	exon	1313168	1313550	.	-	.	ID=exon-XM_012373171.1-2;Dbxref=GeneID:105675772%2CGenbank:XM_012373171.1;Parent=rna-XM_012373171.1
NW_012160768.1	Gnomon	exon	1310886	1311096	.	-	.	ID=exon-XM_012373171.1-3;Dbxref=GeneID:105675772%2CGenbank:XM_012373171.1;Parent=rna-XM_012373171.1
NW_012160768.1	Gnomon	exon	1310505	1310779	.	-	.	ID=exon-XM_012373171.1-4;Dbxref=GeneID:105675772%2CGenbank:XM_012373171.1;Parent=rna-XM_012373171.1
NW_012160768.1	Gnomon	exon	1310229	1310416	.	-	.	ID=exon-XM_012373171.1-5;Dbxref=GeneID:105675772%2CGenbank:XM_012373171.1;Parent=rna-XM_012373171.1
NW_012160768.1	Gnomon	exon	1307842	1310024	.	-	.	ID=exon-XM_012373171.1-6;Dbxref=GeneID:105675772%2CGenbank:XM_012373171.1;Parent=rna-XM_012373171.1
NW_012160768.1	Gnomon	exon	305895	306313	.	-	.	ID=exon-XM_012373147.1-1;Dbxref=GeneID:105675761%2CGenbank:XM_012373147.1;Parent=rna-XM_012373147.1
NW_012160768.1	Gnomon	exon	305764	305809	.	-	.	ID=exon-XM_012373147.1-2;Dbxref=GeneID:105675761%2CGenbank:XM_012373147.1;Parent=rna-XM_012373147.1
NW_012160768.1	Gnomon	exon	305001	305315	.	-	.	ID=exon-XM_012373147.1-5;Dbxref=GeneID:105675761%2CGenbank:XM_012373147.1;Parent=rna-XM_012373147.1
NW_012160768.1	Gnomon	exon	304614	304678	.	-	.	ID=exon-XM_012373147.1-6;Dbxref=GeneID:105675761%2CGenbank:XM_012373147.1;Parent=rna-XM_012373147.1
NW_012160768.1	Gnomon	exon	305562	305678	.	-	.	ID=exon-XM_012373147.1-3;Dbxref=GeneID:105675761%2CGenbank:XM_012373147.1;Parent=rna-XM_012373147.1
NW_012160768.1	Gnomon	exon	305389	305485	.	-	.	ID=exon-XM_012373147.1-4;Dbxref=GeneID:105675761%2CGenbank:XM_012373147.1;Parent=rna-XM_012373147.1
NW_012160768.1	Gnomon	exon	303357	303416	.	-	.	ID=exon-XM_012373147.1-9;Dbxref=GeneID:105675761%2CGenbank:XM_012373147.1;Parent=rna-XM_012373147.1
NW_012160768.1	Gnomon	exon	304364	304529	.	-	.	ID=exon-XM_012373147.1-7;Dbxref=GeneID:105675761%2CGenbank:XM_012373147.1;Parent=rna-XM_012373147.1
NW_012160768.1	Gnomon	exon	303964	304127	.	-	.	ID=exon-XM_012373147.1-8;Dbxref=GeneID:105675761%2CGenbank:XM_012373147.1;Parent=rna-XM_012373147.1
NW_012160768.1	Gnomon	exon	1721818	1721884	.	-	.	ID=exon-XM_012373100.1-6;Dbxref=GeneID:105675740%2CGenbank:XM_012373100.1;Parent=rna-XM_012373100.1
NW_012160768.1	Gnomon	exon	1721646	1721745	.	-	.	ID=exon-XM_012373100.1-7;Dbxref=GeneID:105675740%2CGenbank:XM_012373100.1;Parent=rna-XM_012373100.1
NW_012160768.1	Gnomon	exon	1721516	1721563	.	-	.	ID=exon-XM_012373100.1-8;Dbxref=GeneID:105675740%2CGenbank:XM_012373100.1;Parent=rna-XM_012373100.1
NW_012160768.1	Gnomon	exon	1720583	1721432	.	-	.	ID=exon-XM_012373100.1-9;Dbxref=GeneID:105675740%2CGenbank:XM_012373100.1;Parent=rna-XM_012373100.1
NW_012160768.1	Gnomon	exon	1723396	1723569	.	-	.	ID=exon-XM_012373100.1-2;Dbxref=GeneID:105675740%2CGenbank:XM_012373100.1;Parent=rna-XM_012373100.1
NW_012160768.1	Gnomon	exon	1722908	1723078	.	-	.	ID=exon-XM_012373100.1-3;Dbxref=GeneID:105675740%2CGenbank:XM_012373100.1;Parent=rna-XM_012373100.1
NW_012160768.1	Gnomon	exon	1722407	1722605	.	-	.	ID=exon-XM_012373100.1-4;Dbxref=GeneID:105675740%2CGenbank:XM_012373100.1;Parent=rna-XM_012373100.1
NW_012160768.1	Gnomon	exon	1722045	1722170	.	-	.	ID=exon-XM_012373100.1-5;Dbxref=GeneID:105675740%2CGenbank:XM_012373100.1;Parent=rna-XM_012373100.1
NW_012160768.1	Gnomon	exon	1725612	1725693	.	-	.	ID=exon-XM_012373100.1-1;Dbxref=GeneID:105675740%2CGenbank:XM_012373100.1;Parent=rna-XM_012373100.1
NW_012160768.1	Gnomon	CDS	1840669	1840917	.	-	0	Name=XP_012228468.1;ID=cds-XP_012228468.1;Dbxref=GeneID:105675708%2CGenbank:XP_012228468.1;Parent=rna-XM_012373045.1
NW_012160768.1	Gnomon	CDS	1839567	1839890	.	-	0	Name=XP_012228468.1;ID=cds-XP_012228468.1;Dbxref=GeneID:105675708%2CGenbank:XP_012228468.1;Parent=rna-XM_012373045.1
NW_012160768.1	Gnomon	CDS	1837586	1838263	.	-	0	Name=XP_012228468.1;ID=cds-XP_012228468.1;Dbxref=GeneID:105675708%2CGenbank:XP_012228468.1;Parent=rna-XM_012373045.1
NW_012160768.1	Gnomon	CDS	1837088	1837300	.	-	0	Name=XP_012228468.1;ID=cds-XP_012228468.1;Dbxref=GeneID:105675708%2CGenbank:XP_012228468.1;Parent=rna-XM_012373045.1
NW_012160768.1	Gnomon	mRNA	923216	933749	.	+	.	Name=XM_012373241.1;ID=rna-XM_012373241.1;Dbxref=GeneID:105675811%2CGenbank:XM_012373241.1;Parent=gene-LOC105675811
NW_012160768.1	Gnomon	CDS	761430	762719	.	-	0	Name=XP_012228562.1;ID=cds-XP_012228562.1;Dbxref=GeneID:105675758%2CGenbank:XP_012228562.1;Parent=rna-XM_012373139.1
NW_012160768.1	Gnomon	CDS	760573	760772	.	-	0	Name=XP_012228562.1;ID=cds-XP_012228562.1;Dbxref=GeneID:105675758%2CGenbank:XP_012228562.1;Parent=rna-XM_012373139.1
NW_012160768.1	Gnomon	CDS	760338	760476	.	-	0	Name=XP_012228562.1;ID=cds-XP_012228562.1;Dbxref=GeneID:105675758%2CGenbank:XP_012228562.1;Parent=rna-XM_012373139.1
NW_012160768.1	Gnomon	CDS	759984	760211	.	-	0	Name=XP_012228562.1;ID=cds-XP_012228562.1;Dbxref=GeneID:105675758%2CGenbank:XP_012228562.1;Parent=rna-XM_012373139.1
NW_012160768.1	Gnomon	CDS	759662	759763	.	-	0	Name=XP_012228562.1;ID=cds-XP_012228562.1;Dbxref=GeneID:105675758%2CGenbank:XP_012228562.1;Parent=rna-XM_012373139.1
NW_012160768.1	Gnomon	CDS	754610	756455	.	-	0	Name=XP_012228562.1;ID=cds-XP_012228562.1;Dbxref=GeneID:105675758%2CGenbank:XP_012228562.1;Parent=rna-XM_012373139.1
NW_012160768.1	Gnomon	CDS	754275	754470	.	-	0	Name=XP_012228562.1;ID=cds-XP_012228562.1;Dbxref=GeneID:105675758%2CGenbank:XP_012228562.1;Parent=rna-XM_012373139.1
NW_012160768.1	Gnomon	CDS	753916	754093	.	-	0	Name=XP_012228562.1;ID=cds-XP_012228562.1;Dbxref=GeneID:105675758%2CGenbank:XP_012228562.1;Parent=rna-XM_012373139.1
NW_012160768.1	Gnomon	CDS	753631	753702	.	-	0	Name=XP_012228562.1;ID=cds-XP_012228562.1;Dbxref=GeneID:105675758%2CGenbank:XP_012228562.1;Parent=rna-XM_012373139.1
NW_012160768.1	Gnomon	mRNA	1539264	1541322	.	-	.	Name=XM_012373001.1;ID=rna-XM_012373001.1;Dbxref=GeneID:105675690%2CGenbank:XM_012373001.1;Parent=gene-LOC105675690
NW_012160768.1	Gnomon	exon	1830717	1830938	.	-	.	ID=exon-XR_001101296.1-1;Dbxref=GeneID:105675715%2CGenbank:XR_001101296.1;Parent=rna-XR_001101296.1
NW_012160768.1	Gnomon	exon	1830045	1830468	.	-	.	ID=exon-XR_001101296.1-2;Dbxref=GeneID:105675715%2CGenbank:XR_001101296.1;Parent=rna-XR_001101296.1
NW_012160768.1	Gnomon	exon	1829414	1829502	.	-	.	ID=exon-XR_001101296.1-3;Dbxref=GeneID:105675715%2CGenbank:XR_001101296.1;Parent=rna-XR_001101296.1
NW_012160768.1	Gnomon	exon	1829031	1829121	.	-	.	ID=exon-XR_001101296.1-4;Dbxref=GeneID:105675715%2CGenbank:XR_001101296.1;Parent=rna-XR_001101296.1
NW_012160768.1	Gnomon	mRNA	299475	306313	.	-	.	Name=XM_012373147.1;ID=rna-XM_012373147.1;Dbxref=GeneID:105675761%2CGenbank:XM_012373147.1;Parent=gene-LOC105675761
NW_012160768.1	Gnomon	exon	320831	320994	.	-	.	ID=exon-XM_012373190.1-10;Dbxref=GeneID:105675786%2CGenbank:XM_012373190.1;Note=The sequence of the model RefSeq transcript was modified relative to this genomic sequence to represent the inferred CDS: inserted 1 base in 1 codon;Parent=rna-XM_012373190.1
NW_012160768.1	Gnomon	exon	320561	320756	.	-	.	ID=exon-XM_012373190.1-11;Dbxref=GeneID:105675786%2CGenbank:XM_012373190.1;Note=The sequence of the model RefSeq transcript was modified relative to this genomic sequence to represent the inferred CDS: inserted 1 base in 1 codon;Parent=rna-XM_012373190.1
NW_012160768.1	Gnomon	exon	316609	319528	.	-	.	ID=exon-XM_012373190.1-12;Dbxref=GeneID:105675786%2CGenbank:XM_012373190.1;Note=The sequence of the model RefSeq transcript was modified relative to this genomic sequence to represent the inferred CDS: inserted 1 base in 1 codon;Parent=rna-XM_012373190.1
NW_012160768.1	RefSeq	region	1	1989855	.	+	.	Name=Unknown;ID=NW_012160768.1:1..1989855;Dbxref=taxon:83485
NW_012160768.1	Gnomon	exon	1465644	1466202	.	-	.	ID=exon-XM_012372993.1-1;Dbxref=GeneID:105675685%2CGenbank:XM_012372993.1;Parent=rna-XM_012372993.1
NW_012160768.1	Gnomon	exon	1463884	1464432	.	-	.	ID=exon-XM_012372993.1-2;Dbxref=GeneID:105675685%2CGenbank:XM_012372993.1;Parent=rna-XM_012372993.1
NW_012160768.1	Gnomon	exon	1459117	1459517	.	-	.	ID=exon-XM_012372993.1-5;Dbxref=GeneID:105675685%2CGenbank:XM_012372993.1;Parent=rna-XM_012372993.1
NW_012160768.1	Gnomon	exon	1458349	1458426	.	-	.	ID=exon-XM_012372993.1-6;Dbxref=GeneID:105675685%2CGenbank:XM_012372993.1;Parent=rna-XM_012372993.1
NW_012160768.1	Gnomon	exon	1461646	1461879	.	-	.	ID=exon-XM_012372993.1-3;Dbxref=GeneID:105675685%2CGenbank:XM_012372993.1;Parent=rna-XM_012372993.1
NW_012160768.1	Gnomon	exon	1459931	1460106	.	-	.	ID=exon-XM_012372993.1-4;Dbxref=GeneID:105675685%2CGenbank:XM_012372993.1;Parent=rna-XM_012372993.1
NW_012160768.1	Gnomon	exon	1455459	1455880	.	-	.	ID=exon-XM_012372993.1-7;Dbxref=GeneID:105675685%2CGenbank:XM_012372993.1;Parent=rna-XM_012372993.1
NW_012160768.1	Gnomon	exon	1454625	1455011	.	-	.	ID=exon-XM_012372993.1-8;Dbxref=GeneID:105675685%2CGenbank:XM_012372993.1;Parent=rna-XM_012372993.1
NW_012160768.1	Gnomon	CDS	1840669	1840917	.	-	0	Name=XP_012228469.1;ID=cds-XP_012228469.1;Dbxref=GeneID:105675708%2CGenbank:XP_012228469.1;Parent=rna-XM_012373046.1
NW_012160768.1	Gnomon	CDS	1839567	1839890	.	-	0	Name=XP_012228469.1;ID=cds-XP_012228469.1;Dbxref=GeneID:105675708%2CGenbank:XP_012228469.1;Parent=rna-XM_012373046.1
NW_012160768.1	Gnomon	CDS	1837586	1838263	.	-	0	Name=XP_012228469.1;ID=cds-XP_012228469.1;Dbxref=GeneID:105675708%2CGenbank:XP_012228469.1;Parent=rna-XM_012373046.1
NW_012160768.1	Gnomon	CDS	1837088	1837300	.	-	0	Name=XP_012228469.1;ID=cds-XP_012228469.1;Dbxref=GeneID:105675708%2CGenbank:XP_012228469.1;Parent=rna-XM_012373046.1
NW_012160768.1	Gnomon	exon	1644597	1644878	.	+	.	ID=exon-XM_012372988.1-10;Dbxref=GeneID:105675683%2CGenbank:XM_012372988.1;Parent=rna-XM_012372988.1
NW_012160768.1	Gnomon	exon	1644981	1645111	.	+	.	ID=exon-XM_012372988.1-11;Dbxref=GeneID:105675683%2CGenbank:XM_012372988.1;Parent=rna-XM_012372988.1
NW_012160768.1	Gnomon	exon	1645356	1650243	.	+	.	ID=exon-XM_012372988.1-12;Dbxref=GeneID:105675683%2CGenbank:XM_012372988.1;Parent=rna-XM_012372988.1
NW_012160768.1	Gnomon	mRNA	929244	933749	.	+	.	Name=XM_012373240.1;ID=rna-XM_012373240.1;Dbxref=GeneID:105675811%2CGenbank:XM_012373240.1;Parent=gene-LOC105675811
NW_012160768.1	Gnomon	mRNA	1539264	1541533	.	-	.	Name=XM_012373000.1;ID=rna-XM_012373000.1;Dbxref=GeneID:105675690%2CGenbank:XM_012373000.1;Parent=gene-LOC105675690
NW_012160768.1	Gnomon	CDS	761694	762719	.	-	0	Name=XP_012228563.1;ID=cds-XP_012228563.1;Dbxref=GeneID:105675758%2CGenbank:XP_012228563.1;Parent=rna-XM_012373140.1
NW_012160768.1	Gnomon	CDS	761430	761609	.	-	0	Name=XP_012228563.1;ID=cds-XP_012228563.1;Dbxref=GeneID:105675758%2CGenbank:XP_012228563.1;Parent=rna-XM_012373140.1
NW_012160768.1	Gnomon	CDS	760573	760772	.	-	0	Name=XP_012228563.1;ID=cds-XP_012228563.1;Dbxref=GeneID:105675758%2CGenbank:XP_012228563.1;Parent=rna-XM_012373140.1
NW_012160768.1	Gnomon	CDS	760338	760476	.	-	0	Name=XP_012228563.1;ID=cds-XP_012228563.1;Dbxref=GeneID:105675758%2CGenbank:XP_012228563.1;Parent=rna-XM_012373140.1
NW_012160768.1	Gnomon	CDS	759984	760211	.	-	0	Name=XP_012228563.1;ID=cds-XP_012228563.1;Dbxref=GeneID:105675758%2CGenbank:XP_012228563.1;Parent=rna-XM_012373140.1
NW_012160768.1	Gnomon	CDS	759662	759763	.	-	0	Name=XP_012228563.1;ID=cds-XP_012228563.1;Dbxref=GeneID:105675758%2CGenbank:XP_012228563.1;Parent=rna-XM_012373140.1
NW_012160768.1	Gnomon	CDS	754610	756455	.	-	0	Name=XP_012228563.1;ID=cds-XP_012228563.1;Dbxref=GeneID:105675758%2CGenbank:XP_012228563.1;Parent=rna-XM_012373140.1
NW_012160768.1	Gnomon	CDS	754275	754470	.	-	0	Name=XP_012228563.1;ID=cds-XP_012228563.1;Dbxref=GeneID:105675758%2CGenbank:XP_012228563.1;Parent=rna-XM_012373140.1
NW_012160768.1	Gnomon	CDS	753916	754093	.	-	0	Name=XP_012228563.1;ID=cds-XP_012228563.1;Dbxref=GeneID:105675758%2CGenbank:XP_012228563.1;Parent=rna-XM_012373140.1
NW_012160768.1	Gnomon	CDS	753631	753702	.	-	0	Name=XP_012228563.1;ID=cds-XP_012228563.1;Dbxref=GeneID:105675758%2CGenbank:XP_012228563.1;Parent=rna-XM_012373140.1
NW_012160768.1	Gnomon	mRNA	299475	306313	.	-	.	Name=XM_012373146.1;ID=rna-XM_012373146.1;Dbxref=GeneID:105675761%2CGenbank:XM_012373146.1;Parent=gene-LOC105675761
NW_012160768.1	Gnomon	exon	1820597	1820928	.	+	.	ID=exon-XM_012373051.1-1;Dbxref=GeneID:105675711%2CGenbank:XM_012373051.1;Parent=rna-XM_012373051.1
NW_012160768.1	Gnomon	exon	1821223	1821306	.	+	.	ID=exon-XM_012373051.1-2;Dbxref=GeneID:105675711%2CGenbank:XM_012373051.1;Parent=rna-XM_012373051.1
NW_012160768.1	Gnomon	exon	1821618	1821791	.	+	.	ID=exon-XM_012373051.1-3;Dbxref=GeneID:105675711%2CGenbank:XM_012373051.1;Parent=rna-XM_012373051.1
NW_012160768.1	Gnomon	exon	1821872	1822059	.	+	.	ID=exon-XM_012373051.1-4;Dbxref=GeneID:105675711%2CGenbank:XM_012373051.1;Parent=rna-XM_012373051.1
NW_012160768.1	Gnomon	exon	1822199	1822359	.	+	.	ID=exon-XM_012373051.1-5;Dbxref=GeneID:105675711%2CGenbank:XM_012373051.1;Parent=rna-XM_012373051.1
NW_012160768.1	Gnomon	exon	1822478	1822767	.	+	.	ID=exon-XM_012373051.1-6;Dbxref=GeneID:105675711%2CGenbank:XM_012373051.1;Parent=rna-XM_012373051.1
NW_012160768.1	Gnomon	exon	57519	57609	.	-	.	ID=exon-XM_012372942.1-3;Dbxref=GeneID:105675659%2CGenbank:XM_012372942.1;Parent=rna-XM_012372942.1
NW_012160768.1	Gnomon	exon	56978	57114	.	-	.	ID=exon-XM_012372942.1-4;Dbxref=GeneID:105675659%2CGenbank:XM_012372942.1;Parent=rna-XM_012372942.1
NW_012160768.1	Gnomon	exon	56647	56779	.	-	.	ID=exon-XM_012372942.1-5;Dbxref=GeneID:105675659%2CGenbank:XM_012372942.1;Parent=rna-XM_012372942.1
NW_012160768.1	Gnomon	exon	56510	56560	.	-	.	ID=exon-XM_012372942.1-6;Dbxref=GeneID:105675659%2CGenbank:XM_012372942.1;Parent=rna-XM_012372942.1
NW_012160768.1	Gnomon	exon	58804	58871	.	-	.	ID=exon-XM_012372942.1-1;Dbxref=GeneID:105675659%2CGenbank:XM_012372942.1;Parent=rna-XM_012372942.1
NW_012160768.1	Gnomon	exon	58572	58688	.	-	.	ID=exon-XM_012372942.1-2;Dbxref=GeneID:105675659%2CGenbank:XM_012372942.1;Parent=rna-XM_012372942.1
NW_012160768.1	Gnomon	mRNA	299475	305809	.	-	.	Name=XM_012373145.1;ID=rna-XM_012373145.1;Dbxref=GeneID:105675761%2CGenbank:XM_012373145.1;Parent=gene-LOC105675761
NW_012160768.1	Gnomon	CDS	766691	766875	.	+	0	Name=XP_012228564.1;ID=cds-XP_012228564.1;Dbxref=GeneID:105675759%2CGenbank:XP_012228564.1;Parent=rna-XM_012373141.1
NW_012160768.1	Gnomon	CDS	768565	768880	.	+	0	Name=XP_012228564.1;ID=cds-XP_012228564.1;Dbxref=GeneID:105675759%2CGenbank:XP_012228564.1;Parent=rna-XM_012373141.1
NW_012160768.1	Gnomon	CDS	768940	769105	.	+	0	Name=XP_012228564.1;ID=cds-XP_012228564.1;Dbxref=GeneID:105675759%2CGenbank:XP_012228564.1;Parent=rna-XM_012373141.1
NW_012160768.1	Gnomon	CDS	769442	769590	.	+	0	Name=XP_012228564.1;ID=cds-XP_012228564.1;Dbxref=GeneID:105675759%2CGenbank:XP_012228564.1;Parent=rna-XM_012373141.1
NW_012160768.1	Gnomon	exon	1706389	1706747	.	-	.	ID=exon-XM_012373246.1-1;Dbxref=GeneID:105675817%2CGenbank:XM_012373246.1;Parent=rna-XM_012373246.1
NW_012160768.1	Gnomon	exon	1706006	1706126	.	-	.	ID=exon-XM_012373246.1-2;Dbxref=GeneID:105675817%2CGenbank:XM_012373246.1;Parent=rna-XM_012373246.1
NW_012160768.1	Gnomon	exon	1705274	1705412	.	-	.	ID=exon-XM_012373246.1-5;Dbxref=GeneID:105675817%2CGenbank:XM_012373246.1;Parent=rna-XM_012373246.1
NW_012160768.1	Gnomon	exon	1704725	1705165	.	-	.	ID=exon-XM_012373246.1-6;Dbxref=GeneID:105675817%2CGenbank:XM_012373246.1;Parent=rna-XM_012373246.1
NW_012160768.1	Gnomon	exon	1705790	1705931	.	-	.	ID=exon-XM_012373246.1-3;Dbxref=GeneID:105675817%2CGenbank:XM_012373246.1;Parent=rna-XM_012373246.1
NW_012160768.1	Gnomon	exon	1705519	1705697	.	-	.	ID=exon-XM_012373246.1-4;Dbxref=GeneID:105675817%2CGenbank:XM_012373246.1;Parent=rna-XM_012373246.1
NW_012160768.1	Gnomon	exon	1703662	1703830	.	-	.	ID=exon-XM_012373246.1-9;Dbxref=GeneID:105675817%2CGenbank:XM_012373246.1;Parent=rna-XM_012373246.1
NW_012160768.1	Gnomon	exon	1704198	1704611	.	-	.	ID=exon-XM_012373246.1-7;Dbxref=GeneID:105675817%2CGenbank:XM_012373246.1;Parent=rna-XM_012373246.1
NW_012160768.1	Gnomon	exon	1703901	1704112	.	-	.	ID=exon-XM_012373246.1-8;Dbxref=GeneID:105675817%2CGenbank:XM_012373246.1;Parent=rna-XM_012373246.1
NW_012160768.1	Gnomon	exon	260213	260320	.	+	.	ID=exon-XM_012373027.1-4;Dbxref=GeneID:105675698%2CGenbank:XM_012373027.1;Parent=rna-XM_012373027.1
NW_012160768.1	Gnomon	exon	261773	261927	.	+	.	ID=exon-XM_012373027.1-5;Dbxref=GeneID:105675698%2CGenbank:XM_012373027.1;Parent=rna-XM_012373027.1
NW_012160768.1	Gnomon	exon	249221	249805	.	+	.	ID=exon-XM_012373027.1-2;Dbxref=GeneID:105675698%2CGenbank:XM_012373027.1;Parent=rna-XM_012373027.1
NW_012160768.1	Gnomon	exon	258545	258668	.	+	.	ID=exon-XM_012373027.1-3;Dbxref=GeneID:105675698%2CGenbank:XM_012373027.1;Parent=rna-XM_012373027.1
NW_012160768.1	Gnomon	exon	263124	263260	.	+	.	ID=exon-XM_012373027.1-8;Dbxref=GeneID:105675698%2CGenbank:XM_012373027.1;Parent=rna-XM_012373027.1
NW_012160768.1	Gnomon	exon	263371	263691	.	+	.	ID=exon-XM_012373027.1-9;Dbxref=GeneID:105675698%2CGenbank:XM_012373027.1;Parent=rna-XM_012373027.1
NW_012160768.1	Gnomon	exon	262409	262711	.	+	.	ID=exon-XM_012373027.1-6;Dbxref=GeneID:105675698%2CGenbank:XM_012373027.1;Parent=rna-XM_012373027.1
NW_012160768.1	Gnomon	exon	262862	263012	.	+	.	ID=exon-XM_012373027.1-7;Dbxref=GeneID:105675698%2CGenbank:XM_012373027.1;Parent=rna-XM_012373027.1
NW_012160768.1	Gnomon	exon	248919	249140	.	+	.	ID=exon-XM_012373027.1-1;Dbxref=GeneID:105675698%2CGenbank:XM_012373027.1;Parent=rna-XM_012373027.1
NW_012160768.1	Gnomon	exon	598540	599103	.	+	.	ID=exon-XM_012373114.1-16;Dbxref=GeneID:105675747%2CGenbank:XM_012373114.1;Parent=rna-XM_012373114.1
NW_012160768.1	Gnomon	exon	599285	599630	.	+	.	ID=exon-XM_012373114.1-17;Dbxref=GeneID:105675747%2CGenbank:XM_012373114.1;Parent=rna-XM_012373114.1
NW_012160768.1	Gnomon	exon	600011	600175	.	+	.	ID=exon-XM_012373114.1-18;Dbxref=GeneID:105675747%2CGenbank:XM_012373114.1;Parent=rna-XM_012373114.1
NW_012160768.1	Gnomon	exon	605348	605458	.	+	.	ID=exon-XM_012373114.1-19;Dbxref=GeneID:105675747%2CGenbank:XM_012373114.1;Parent=rna-XM_012373114.1
NW_012160768.1	Gnomon	exon	592945	593004	.	+	.	ID=exon-XM_012373114.1-10;Dbxref=GeneID:105675747%2CGenbank:XM_012373114.1;Parent=rna-XM_012373114.1
NW_012160768.1	Gnomon	exon	593688	593789	.	+	.	ID=exon-XM_012373114.1-11;Dbxref=GeneID:105675747%2CGenbank:XM_012373114.1;Parent=rna-XM_012373114.1
NW_012160768.1	Gnomon	exon	596370	596582	.	+	.	ID=exon-XM_012373114.1-12;Dbxref=GeneID:105675747%2CGenbank:XM_012373114.1;Parent=rna-XM_012373114.1
NW_012160768.1	Gnomon	exon	596721	597148	.	+	.	ID=exon-XM_012373114.1-13;Dbxref=GeneID:105675747%2CGenbank:XM_012373114.1;Parent=rna-XM_012373114.1
NW_012160768.1	Gnomon	exon	597490	597797	.	+	.	ID=exon-XM_012373114.1-14;Dbxref=GeneID:105675747%2CGenbank:XM_012373114.1;Parent=rna-XM_012373114.1
NW_012160768.1	Gnomon	exon	598216	598335	.	+	.	ID=exon-XM_012373114.1-15;Dbxref=GeneID:105675747%2CGenbank:XM_012373114.1;Parent=rna-XM_012373114.1
NW_012160768.1	Gnomon	exon	620436	620492	.	+	.	ID=exon-XM_012373114.1-27;Dbxref=GeneID:105675747%2CGenbank:XM_012373114.1;Parent=rna-XM_012373114.1
NW_012160768.1	Gnomon	exon	624417	624628	.	+	.	ID=exon-XM_012373114.1-28;Dbxref=GeneID:105675747%2CGenbank:XM_012373114.1;Parent=rna-XM_012373114.1
NW_012160768.1	Gnomon	exon	624905	625265	.	+	.	ID=exon-XM_012373114.1-29;Dbxref=GeneID:105675747%2CGenbank:XM_012373114.1;Parent=rna-XM_012373114.1
NW_012160768.1	Gnomon	exon	611425	611508	.	+	.	ID=exon-XM_012373114.1-20;Dbxref=GeneID:105675747%2CGenbank:XM_012373114.1;Parent=rna-XM_012373114.1
NW_012160768.1	Gnomon	exon	614358	614474	.	+	.	ID=exon-XM_012373114.1-21;Dbxref=GeneID:105675747%2CGenbank:XM_012373114.1;Parent=rna-XM_012373114.1
NW_012160768.1	Gnomon	exon	614678	614743	.	+	.	ID=exon-XM_012373114.1-22;Dbxref=GeneID:105675747%2CGenbank:XM_012373114.1;Parent=rna-XM_012373114.1
NW_012160768.1	Gnomon	exon	616592	616683	.	+	.	ID=exon-XM_012373114.1-23;Dbxref=GeneID:105675747%2CGenbank:XM_012373114.1;Parent=rna-XM_012373114.1
NW_012160768.1	Gnomon	exon	618323	618804	.	+	.	ID=exon-XM_012373114.1-24;Dbxref=GeneID:105675747%2CGenbank:XM_012373114.1;Parent=rna-XM_012373114.1
NW_012160768.1	Gnomon	exon	619038	619142	.	+	.	ID=exon-XM_012373114.1-25;Dbxref=GeneID:105675747%2CGenbank:XM_012373114.1;Parent=rna-XM_012373114.1
NW_012160768.1	Gnomon	exon	619207	619310	.	+	.	ID=exon-XM_012373114.1-26;Dbxref=GeneID:105675747%2CGenbank:XM_012373114.1;Parent=rna-XM_012373114.1
NW_012160768.1	Gnomon	CDS	1819953	1819989	.	-	0	Name=XP_012228463.1;ID=cds-XP_012228463.1;Dbxref=GeneID:105675705%2CGenbank:XP_012228463.1;Parent=rna-XM_012373040.1
NW_012160768.1	Gnomon	CDS	1815291	1815568	.	-	0	Name=XP_012228463.1;ID=cds-XP_012228463.1;Dbxref=GeneID:105675705%2CGenbank:XP_012228463.1;Parent=rna-XM_012373040.1
NW_012160768.1	Gnomon	CDS	1814675	1815066	.	-	0	Name=XP_012228463.1;ID=cds-XP_012228463.1;Dbxref=GeneID:105675705%2CGenbank:XP_012228463.1;Parent=rna-XM_012373040.1
NW_012160768.1	Gnomon	CDS	1814293	1814370	.	-	0	Name=XP_012228463.1;ID=cds-XP_012228463.1;Dbxref=GeneID:105675705%2CGenbank:XP_012228463.1;Parent=rna-XM_012373040.1
NW_012160768.1	Gnomon	CDS	1810910	1810993	.	-	0	Name=XP_012228463.1;ID=cds-XP_012228463.1;Dbxref=GeneID:105675705%2CGenbank:XP_012228463.1;Parent=rna-XM_012373040.1
NW_012160768.1	Gnomon	CDS	1809435	1810346	.	-	0	Name=XP_012228463.1;ID=cds-XP_012228463.1;Dbxref=GeneID:105675705%2CGenbank:XP_012228463.1;Parent=rna-XM_012373040.1
NW_012160768.1	Gnomon	CDS	1808918	1809119	.	-	0	Name=XP_012228463.1;ID=cds-XP_012228463.1;Dbxref=GeneID:105675705%2CGenbank:XP_012228463.1;Parent=rna-XM_012373040.1
NW_012160768.1	Gnomon	exon	627459	627592	.	+	.	ID=exon-XM_012373114.1-30;Dbxref=GeneID:105675747%2CGenbank:XM_012373114.1;Parent=rna-XM_012373114.1
NW_012160768.1	Gnomon	exon	627951	628132	.	+	.	ID=exon-XM_012373114.1-31;Dbxref=GeneID:105675747%2CGenbank:XM_012373114.1;Parent=rna-XM_012373114.1
NW_012160768.1	Gnomon	exon	628819	628851	.	+	.	ID=exon-XM_012373114.1-32;Dbxref=GeneID:105675747%2CGenbank:XM_012373114.1;Parent=rna-XM_012373114.1
NW_012160768.1	Gnomon	exon	630257	630773	.	+	.	ID=exon-XM_012373114.1-33;Dbxref=GeneID:105675747%2CGenbank:XM_012373114.1;Parent=rna-XM_012373114.1
NW_012160768.1	Gnomon	exon	630970	632147	.	+	.	ID=exon-XM_012373114.1-34;Dbxref=GeneID:105675747%2CGenbank:XM_012373114.1;Parent=rna-XM_012373114.1
NW_012160768.1	Gnomon	exon	1343485	1343666	.	-	.	ID=exon-XM_012372965.1-6;Dbxref=GeneID:105675678%2CGenbank:XM_012372965.1;Parent=rna-XM_012372965.1
NW_012160768.1	Gnomon	exon	1343041	1343354	.	-	.	ID=exon-XM_012372965.1-7;Dbxref=GeneID:105675678%2CGenbank:XM_012372965.1;Parent=rna-XM_012372965.1
NW_012160768.1	Gnomon	exon	1342702	1342776	.	-	.	ID=exon-XM_012372965.1-8;Dbxref=GeneID:105675678%2CGenbank:XM_012372965.1;Parent=rna-XM_012372965.1
NW_012160768.1	Gnomon	exon	1342424	1342621	.	-	.	ID=exon-XM_012372965.1-9;Dbxref=GeneID:105675678%2CGenbank:XM_012372965.1;Parent=rna-XM_012372965.1
NW_012160768.1	Gnomon	exon	1373127	1373776	.	-	.	ID=exon-XM_012372965.1-1;Dbxref=GeneID:105675678%2CGenbank:XM_012372965.1;Parent=rna-XM_012372965.1
NW_012160768.1	Gnomon	exon	1371893	1372024	.	-	.	ID=exon-XM_012372965.1-2;Dbxref=GeneID:105675678%2CGenbank:XM_012372965.1;Parent=rna-XM_012372965.1
NW_012160768.1	Gnomon	exon	1370886	1371819	.	-	.	ID=exon-XM_012372965.1-3;Dbxref=GeneID:105675678%2CGenbank:XM_012372965.1;Parent=rna-XM_012372965.1
NW_012160768.1	Gnomon	exon	1344518	1345028	.	-	.	ID=exon-XM_012372965.1-4;Dbxref=GeneID:105675678%2CGenbank:XM_012372965.1;Parent=rna-XM_012372965.1
NW_012160768.1	Gnomon	exon	1343963	1344438	.	-	.	ID=exon-XM_012372965.1-5;Dbxref=GeneID:105675678%2CGenbank:XM_012372965.1;Parent=rna-XM_012372965.1
NW_012160768.1	Gnomon	exon	302273	302500	.	-	.	ID=exon-XM_012373146.1-11;Dbxref=GeneID:105675761%2CGenbank:XM_012373146.1;Parent=rna-XM_012373146.1
NW_012160768.1	Gnomon	exon	301885	302127	.	-	.	ID=exon-XM_012373146.1-12;Dbxref=GeneID:105675761%2CGenbank:XM_012373146.1;Parent=rna-XM_012373146.1
NW_012160768.1	Gnomon	exon	301620	301806	.	-	.	ID=exon-XM_012373146.1-13;Dbxref=GeneID:105675761%2CGenbank:XM_012373146.1;Parent=rna-XM_012373146.1
NW_012160768.1	Gnomon	exon	301360	301546	.	-	.	ID=exon-XM_012373146.1-14;Dbxref=GeneID:105675761%2CGenbank:XM_012373146.1;Parent=rna-XM_012373146.1
NW_012160768.1	Gnomon	exon	302599	302703	.	-	.	ID=exon-XM_012373146.1-10;Dbxref=GeneID:105675761%2CGenbank:XM_012373146.1;Parent=rna-XM_012373146.1
NW_012160768.1	Gnomon	exon	299475	300261	.	-	.	ID=exon-XM_012373146.1-19;Dbxref=GeneID:105675761%2CGenbank:XM_012373146.1;Parent=rna-XM_012373146.1
NW_012160768.1	Gnomon	exon	301142	301272	.	-	.	ID=exon-XM_012373146.1-15;Dbxref=GeneID:105675761%2CGenbank:XM_012373146.1;Parent=rna-XM_012373146.1
NW_012160768.1	Gnomon	exon	300973	301061	.	-	.	ID=exon-XM_012373146.1-16;Dbxref=GeneID:105675761%2CGenbank:XM_012373146.1;Parent=rna-XM_012373146.1
NW_012160768.1	Gnomon	exon	300668	300827	.	-	.	ID=exon-XM_012373146.1-17;Dbxref=GeneID:105675761%2CGenbank:XM_012373146.1;Parent=rna-XM_012373146.1
NW_012160768.1	Gnomon	exon	300448	300599	.	-	.	ID=exon-XM_012373146.1-18;Dbxref=GeneID:105675761%2CGenbank:XM_012373146.1;Parent=rna-XM_012373146.1
NW_012160768.1	Gnomon	exon	1112826	1113568	.	+	.	ID=exon-XM_012373198.1-1;Dbxref=GeneID:105675788%2CGenbank:XM_012373198.1;Parent=rna-XM_012373198.1
NW_012160768.1	Gnomon	exon	1113648	1113900	.	+	.	ID=exon-XM_012373198.1-2;Dbxref=GeneID:105675788%2CGenbank:XM_012373198.1;Parent=rna-XM_012373198.1
NW_012160768.1	Gnomon	exon	1114063	1114262	.	+	.	ID=exon-XM_012373198.1-3;Dbxref=GeneID:105675788%2CGenbank:XM_012373198.1;Parent=rna-XM_012373198.1
NW_012160768.1	Gnomon	exon	1114337	1114989	.	+	.	ID=exon-XM_012373198.1-4;Dbxref=GeneID:105675788%2CGenbank:XM_012373198.1;Parent=rna-XM_012373198.1
NW_012160768.1	Gnomon	exon	1115062	1115314	.	+	.	ID=exon-XM_012373198.1-5;Dbxref=GeneID:105675788%2CGenbank:XM_012373198.1;Parent=rna-XM_012373198.1
NW_012160768.1	Gnomon	exon	1115630	1115935	.	+	.	ID=exon-XM_012373198.1-6;Dbxref=GeneID:105675788%2CGenbank:XM_012373198.1;Parent=rna-XM_012373198.1
NW_012160768.1	Gnomon	exon	1116080	1116158	.	+	.	ID=exon-XM_012373198.1-7;Dbxref=GeneID:105675788%2CGenbank:XM_012373198.1;Parent=rna-XM_012373198.1
NW_012160768.1	Gnomon	exon	1116431	1116600	.	+	.	ID=exon-XM_012373198.1-8;Dbxref=GeneID:105675788%2CGenbank:XM_012373198.1;Parent=rna-XM_012373198.1
NW_012160768.1	Gnomon	mRNA	299475	305809	.	-	.	Name=XM_012373144.1;ID=rna-XM_012373144.1;Dbxref=GeneID:105675761%2CGenbank:XM_012373144.1;Parent=gene-LOC105675761
NW_012160768.1	Gnomon	CDS	1113170	1113568	.	+	0	Name=XP_012228619.1;ID=cds-XP_012228619.1;Dbxref=GeneID:105675788%2CGenbank:XP_012228619.1;Parent=rna-XM_012373196.1
NW_012160768.1	Gnomon	CDS	1113648	1113900	.	+	0	Name=XP_012228619.1;ID=cds-XP_012228619.1;Dbxref=GeneID:105675788%2CGenbank:XP_012228619.1;Parent=rna-XM_012373196.1
NW_012160768.1	Gnomon	CDS	1114063	1114262	.	+	0	Name=XP_012228619.1;ID=cds-XP_012228619.1;Dbxref=GeneID:105675788%2CGenbank:XP_012228619.1;Parent=rna-XM_012373196.1
NW_012160768.1	Gnomon	CDS	1114337	1114558	.	+	0	Name=XP_012228619.1;ID=cds-XP_012228619.1;Dbxref=GeneID:105675788%2CGenbank:XP_012228619.1;Parent=rna-XM_012373196.1
NW_012160768.1	Gnomon	CDS	1114655	1114989	.	+	0	Name=XP_012228619.1;ID=cds-XP_012228619.1;Dbxref=GeneID:105675788%2CGenbank:XP_012228619.1;Parent=rna-XM_012373196.1
NW_012160768.1	Gnomon	CDS	1115062	1115314	.	+	0	Name=XP_012228619.1;ID=cds-XP_012228619.1;Dbxref=GeneID:105675788%2CGenbank:XP_012228619.1;Parent=rna-XM_012373196.1
NW_012160768.1	Gnomon	CDS	1115630	1115935	.	+	0	Name=XP_012228619.1;ID=cds-XP_012228619.1;Dbxref=GeneID:105675788%2CGenbank:XP_012228619.1;Parent=rna-XM_012373196.1
NW_012160768.1	Gnomon	CDS	1116080	1116327	.	+	0	Name=XP_012228619.1;ID=cds-XP_012228619.1;Dbxref=GeneID:105675788%2CGenbank:XP_012228619.1;Parent=rna-XM_012373196.1
NW_012160768.1	Gnomon	CDS	1116431	1116599	.	+	0	Name=XP_012228619.1;ID=cds-XP_012228619.1;Dbxref=GeneID:105675788%2CGenbank:XP_012228619.1;Parent=rna-XM_012373196.1
NW_012160768.1	Gnomon	exon	654357	654665	.	+	.	ID=exon-XM_012373011.1-1;Dbxref=GeneID:105675694%2CGenbank:XM_012373011.1;Parent=rna-XM_012373011.1
NW_012160768.1	Gnomon	exon	655096	655500	.	+	.	ID=exon-XM_012373011.1-2;Dbxref=GeneID:105675694%2CGenbank:XM_012373011.1;Parent=rna-XM_012373011.1
NW_012160768.1	Gnomon	exon	655728	655982	.	+	.	ID=exon-XM_012373011.1-3;Dbxref=GeneID:105675694%2CGenbank:XM_012373011.1;Parent=rna-XM_012373011.1
NW_012160768.1	Gnomon	exon	656236	656295	.	+	.	ID=exon-XM_012373011.1-4;Dbxref=GeneID:105675694%2CGenbank:XM_012373011.1;Parent=rna-XM_012373011.1
NW_012160768.1	Gnomon	exon	656509	656601	.	+	.	ID=exon-XM_012373011.1-5;Dbxref=GeneID:105675694%2CGenbank:XM_012373011.1;Parent=rna-XM_012373011.1
NW_012160768.1	Gnomon	exon	658304	658381	.	+	.	ID=exon-XM_012373011.1-6;Dbxref=GeneID:105675694%2CGenbank:XM_012373011.1;Parent=rna-XM_012373011.1
NW_012160768.1	Gnomon	exon	1670109	1670474	.	-	.	ID=exon-XM_012373075.1-5;Dbxref=GeneID:105675725%2CGenbank:XM_012373075.1;Parent=rna-XM_012373075.1
NW_012160768.1	Gnomon	exon	1669714	1669917	.	-	.	ID=exon-XM_012373075.1-6;Dbxref=GeneID:105675725%2CGenbank:XM_012373075.1;Parent=rna-XM_012373075.1
NW_012160768.1	Gnomon	exon	1671263	1671521	.	-	.	ID=exon-XM_012373075.1-3;Dbxref=GeneID:105675725%2CGenbank:XM_012373075.1;Parent=rna-XM_012373075.1
NW_012160768.1	Gnomon	exon	1670666	1670916	.	-	.	ID=exon-XM_012373075.1-4;Dbxref=GeneID:105675725%2CGenbank:XM_012373075.1;Parent=rna-XM_012373075.1
NW_012160768.1	Gnomon	exon	1672802	1672897	.	-	.	ID=exon-XM_012373075.1-1;Dbxref=GeneID:105675725%2CGenbank:XM_012373075.1;Parent=rna-XM_012373075.1
NW_012160768.1	Gnomon	exon	1672257	1672451	.	-	.	ID=exon-XM_012373075.1-2;Dbxref=GeneID:105675725%2CGenbank:XM_012373075.1;Parent=rna-XM_012373075.1
NW_012160768.1	Gnomon	exon	665138	666816	.	-	.	ID=exon-XM_012373200.1-3;Dbxref=GeneID:105675789%2CGenbank:XM_012373200.1;Parent=rna-XM_012373200.1
NW_012160768.1	Gnomon	exon	673036	673532	.	-	.	ID=exon-XM_012373200.1-1;Dbxref=GeneID:105675789%2CGenbank:XM_012373200.1;Parent=rna-XM_012373200.1
NW_012160768.1	Gnomon	exon	667057	668892	.	-	.	ID=exon-XM_012373200.1-2;Dbxref=GeneID:105675789%2CGenbank:XM_012373200.1;Parent=rna-XM_012373200.1
NW_012160768.1	Gnomon	mRNA	773064	774799	.	-	.	Name=XM_012373143.1;ID=rna-XM_012373143.1;Dbxref=GeneID:105675760%2CGenbank:XM_012373143.1;Parent=gene-LOC105675760
NW_012160768.1	Gnomon	mRNA	1835616	1856001	.	-	.	Name=XM_012373049.1;ID=rna-XM_012373049.1;Dbxref=GeneID:105675708%2CGenbank:XM_012373049.1;Parent=gene-LOC105675708
NW_012160768.1	Gnomon	exon	1721516	1721563	.	-	.	ID=exon-XM_012373098.1-8;Dbxref=GeneID:105675740%2CGenbank:XM_012373098.1;Parent=rna-XM_012373098.1
NW_012160768.1	Gnomon	exon	1720583	1721432	.	-	.	ID=exon-XM_012373098.1-9;Dbxref=GeneID:105675740%2CGenbank:XM_012373098.1;Parent=rna-XM_012373098.1
NW_012160768.1	Gnomon	exon	1723396	1723583	.	-	.	ID=exon-XM_012373098.1-2;Dbxref=GeneID:105675740%2CGenbank:XM_012373098.1;Parent=rna-XM_012373098.1
NW_012160768.1	Gnomon	exon	1722908	1723078	.	-	.	ID=exon-XM_012373098.1-3;Dbxref=GeneID:105675740%2CGenbank:XM_012373098.1;Parent=rna-XM_012373098.1
NW_012160768.1	Gnomon	exon	1724342	1724642	.	-	.	ID=exon-XM_012373098.1-1;Dbxref=GeneID:105675740%2CGenbank:XM_012373098.1;Parent=rna-XM_012373098.1
NW_012160768.1	Gnomon	exon	1721818	1721884	.	-	.	ID=exon-XM_012373098.1-6;Dbxref=GeneID:105675740%2CGenbank:XM_012373098.1;Parent=rna-XM_012373098.1
NW_012160768.1	Gnomon	exon	1721646	1721745	.	-	.	ID=exon-XM_012373098.1-7;Dbxref=GeneID:105675740%2CGenbank:XM_012373098.1;Parent=rna-XM_012373098.1
NW_012160768.1	Gnomon	exon	1722407	1722605	.	-	.	ID=exon-XM_012373098.1-4;Dbxref=GeneID:105675740%2CGenbank:XM_012373098.1;Parent=rna-XM_012373098.1
NW_012160768.1	Gnomon	exon	1722045	1722170	.	-	.	ID=exon-XM_012373098.1-5;Dbxref=GeneID:105675740%2CGenbank:XM_012373098.1;Parent=rna-XM_012373098.1
NW_012160768.1	Gnomon	mRNA	389985	401702	.	-	.	Name=XM_012372949.1;ID=rna-XM_012372949.1;Dbxref=GeneID:105675666%2CGenbank:XM_012372949.1;Note=The sequence of the model RefSeq transcript was modified relative to this genomic sequence to represent the inferred CDS: deleted 1 base in 1 codon;Parent=gene-LOC105675666
NW_012160768.1	Gnomon	mRNA	765409	773073	.	+	.	Name=XM_012373142.1;ID=rna-XM_012373142.1;Dbxref=GeneID:105675759%2CGenbank:XM_012373142.1;Parent=gene-LOC105675759
NW_012160768.1	Gnomon	CDS	1818699	1818846	.	-	0	Name=XP_012228465.1;ID=cds-XP_012228465.1;Dbxref=GeneID:105675705%2CGenbank:XP_012228465.1;Parent=rna-XM_012373042.1
NW_012160768.1	Gnomon	CDS	1815291	1815568	.	-	0	Name=XP_012228465.1;ID=cds-XP_012228465.1;Dbxref=GeneID:105675705%2CGenbank:XP_012228465.1;Parent=rna-XM_012373042.1
NW_012160768.1	Gnomon	CDS	1814675	1815066	.	-	0	Name=XP_012228465.1;ID=cds-XP_012228465.1;Dbxref=GeneID:105675705%2CGenbank:XP_012228465.1;Parent=rna-XM_012373042.1
NW_012160768.1	Gnomon	CDS	1814293	1814370	.	-	0	Name=XP_012228465.1;ID=cds-XP_012228465.1;Dbxref=GeneID:105675705%2CGenbank:XP_012228465.1;Parent=rna-XM_012373042.1
NW_012160768.1	Gnomon	CDS	1809435	1810346	.	-	0	Name=XP_012228465.1;ID=cds-XP_012228465.1;Dbxref=GeneID:105675705%2CGenbank:XP_012228465.1;Parent=rna-XM_012373042.1
NW_012160768.1	Gnomon	CDS	1808918	1809119	.	-	0	Name=XP_012228465.1;ID=cds-XP_012228465.1;Dbxref=GeneID:105675705%2CGenbank:XP_012228465.1;Parent=rna-XM_012373042.1
NW_012160768.1	Gnomon	exon	439177	439258	.	-	.	ID=exon-XM_012373123.1-1;Dbxref=GeneID:105675750%2CGenbank:XM_012373123.1;Parent=rna-XM_012373123.1
NW_012160768.1	Gnomon	exon	438528	438728	.	-	.	ID=exon-XM_012373123.1-2;Dbxref=GeneID:105675750%2CGenbank:XM_012373123.1;Parent=rna-XM_012373123.1
NW_012160768.1	Gnomon	exon	438200	438421	.	-	.	ID=exon-XM_012373123.1-3;Dbxref=GeneID:105675750%2CGenbank:XM_012373123.1;Parent=rna-XM_012373123.1
NW_012160768.1	Gnomon	exon	437579	438066	.	-	.	ID=exon-XM_012373123.1-4;Dbxref=GeneID:105675750%2CGenbank:XM_012373123.1;Parent=rna-XM_012373123.1
[truncated: 3,453 more rows]
