# Supplementary material for: Prevalent bee venom genes evolved before the aculeate stinger and eusociality
Source: BMC Biol. 2023 Oct 23;21:229. doi: 10.1186/s12915-023-01656-5 (PMC10591384; doi:10.1186/s12915-023-01656-5)
Supplement: Supplementary file 42 — Additional file 42. Gff files of all toxin gene annotations. [file 12915_2023_1656_MOESM42_ESM.zip › AdditionalFile9_ToxinGeneAnnotations/NW_021683744.1._APH.gff_modified_Koludarov_et_al_2021.gff3]

##gff-version 3
##source-version geneious 2020.2.2
##sequence-region	NW_021683744.1	1	629603
NW_021683744.1	Koludarov_et_al_2021	gene	394329	397554	.	+	.	Name=prostatic APH
NW_021683744.1	Gnomon	exon	156186	156427	.	-	.	ID=exon-XM_029187601.1-5;Dbxref=GeneID:114876299%2CGenbank:XM_029187601.1;Parent=rna-XM_029187601.1
NW_021683744.1	Gnomon	exon	155668	155753	.	-	.	ID=exon-XM_029187601.1-6;Dbxref=GeneID:114876299%2CGenbank:XM_029187601.1;Parent=rna-XM_029187601.1
NW_021683744.1	Gnomon	exon	156699	156959	.	-	.	ID=exon-XM_029187601.1-3;Dbxref=GeneID:114876299%2CGenbank:XM_029187601.1;Parent=rna-XM_029187601.1
NW_021683744.1	Gnomon	exon	156489	156621	.	-	.	ID=exon-XM_029187601.1-4;Dbxref=GeneID:114876299%2CGenbank:XM_029187601.1;Parent=rna-XM_029187601.1
NW_021683744.1	Gnomon	exon	157604	157687	.	-	.	ID=exon-XM_029187601.1-1;Dbxref=GeneID:114876299%2CGenbank:XM_029187601.1;Parent=rna-XM_029187601.1
NW_021683744.1	Gnomon	exon	157042	157357	.	-	.	ID=exon-XM_029187601.1-2;Dbxref=GeneID:114876299%2CGenbank:XM_029187601.1;Parent=rna-XM_029187601.1
NW_021683744.1	Gnomon	exon	380268	380288	.	+	.	ID=exon-XM_029187621.1-18;Dbxref=GeneID:114876306%2CGenbank:XM_029187621.1;Parent=rna-XM_029187621.1
NW_021683744.1	Gnomon	exon	380865	381188	.	+	.	ID=exon-XM_029187621.1-19;Dbxref=GeneID:114876306%2CGenbank:XM_029187621.1;Parent=rna-XM_029187621.1
NW_021683744.1	Gnomon	exon	377547	377736	.	+	.	ID=exon-XM_029187621.1-16;Dbxref=GeneID:114876306%2CGenbank:XM_029187621.1;Parent=rna-XM_029187621.1
NW_021683744.1	Gnomon	exon	378669	378695	.	+	.	ID=exon-XM_029187621.1-17;Dbxref=GeneID:114876306%2CGenbank:XM_029187621.1;Parent=rna-XM_029187621.1
NW_021683744.1	Gnomon	exon	374592	374715	.	+	.	ID=exon-XM_029187621.1-14;Dbxref=GeneID:114876306%2CGenbank:XM_029187621.1;Parent=rna-XM_029187621.1
NW_021683744.1	Gnomon	exon	374782	374926	.	+	.	ID=exon-XM_029187621.1-15;Dbxref=GeneID:114876306%2CGenbank:XM_029187621.1;Parent=rna-XM_029187621.1
NW_021683744.1	Gnomon	exon	12632	13701	.	-	.	ID=exon-XM_029187648.1-1;Dbxref=GeneID:114876316%2CGenbank:XM_029187648.1;Parent=rna-XM_029187648.1
NW_021683744.1	Gnomon	exon	11612	11846	.	-	.	ID=exon-XM_029187648.1-2;Dbxref=GeneID:114876316%2CGenbank:XM_029187648.1;Parent=rna-XM_029187648.1
NW_021683744.1	Gnomon	exon	11137	11277	.	-	.	ID=exon-XM_029187648.1-3;Dbxref=GeneID:114876316%2CGenbank:XM_029187648.1;Parent=rna-XM_029187648.1
NW_021683744.1	Gnomon	exon	10823	11066	.	-	.	ID=exon-XM_029187648.1-4;Dbxref=GeneID:114876316%2CGenbank:XM_029187648.1;Parent=rna-XM_029187648.1
NW_021683744.1	Gnomon	exon	10658	10742	.	-	.	ID=exon-XM_029187648.1-5;Dbxref=GeneID:114876316%2CGenbank:XM_029187648.1;Parent=rna-XM_029187648.1
NW_021683744.1	Gnomon	exon	10186	10543	.	-	.	ID=exon-XM_029187648.1-6;Dbxref=GeneID:114876316%2CGenbank:XM_029187648.1;Parent=rna-XM_029187648.1
NW_021683744.1	Gnomon	exon	9746	10102	.	-	.	ID=exon-XM_029187648.1-7;Dbxref=GeneID:114876316%2CGenbank:XM_029187648.1;Parent=rna-XM_029187648.1
NW_021683744.1	Gnomon	exon	9518	9613	.	-	.	ID=exon-XM_029187648.1-8;Dbxref=GeneID:114876316%2CGenbank:XM_029187648.1;Parent=rna-XM_029187648.1
NW_021683744.1	Gnomon	exon	9180	9449	.	-	.	ID=exon-XM_029187648.1-9;Dbxref=GeneID:114876316%2CGenbank:XM_029187648.1;Parent=rna-XM_029187648.1
NW_021683744.1	Gnomon	CDS	241453	241557	.	-	0	Name=XP_029043315.1;ID=cds-XP_029043315.1;Dbxref=GeneID:114876242%2CGenbank:XP_029043315.1;Parent=rna-XM_029187482.1
NW_021683744.1	Gnomon	CDS	240978	241276	.	-	0	Name=XP_029043315.1;ID=cds-XP_029043315.1;Dbxref=GeneID:114876242%2CGenbank:XP_029043315.1;Parent=rna-XM_029187482.1
NW_021683744.1	Gnomon	CDS	240793	240897	.	-	0	Name=XP_029043315.1;ID=cds-XP_029043315.1;Dbxref=GeneID:114876242%2CGenbank:XP_029043315.1;Parent=rna-XM_029187482.1
NW_021683744.1	Gnomon	CDS	240494	240515	.	-	0	Name=XP_029043315.1;ID=cds-XP_029043315.1;Dbxref=GeneID:114876242%2CGenbank:XP_029043315.1;Parent=rna-XM_029187482.1
NW_021683744.1	Gnomon	CDS	236491	236633	.	-	0	Name=XP_029043314.1;ID=cds-XP_029043314.1;Dbxref=GeneID:114876241%2CGenbank:XP_029043314.1;Parent=rna-XM_029187481.1
NW_021683744.1	Gnomon	CDS	236165	236414	.	-	0	Name=XP_029043314.1;ID=cds-XP_029043314.1;Dbxref=GeneID:114876241%2CGenbank:XP_029043314.1;Parent=rna-XM_029187481.1
NW_021683744.1	Gnomon	CDS	235832	236098	.	-	0	Name=XP_029043314.1;ID=cds-XP_029043314.1;Dbxref=GeneID:114876241%2CGenbank:XP_029043314.1;Parent=rna-XM_029187481.1
NW_021683744.1	Gnomon	exon	248362	248451	.	+	.	ID=exon-XM_029187561.1-1;Dbxref=GeneID:114876281%2CGenbank:XM_029187561.1;Parent=rna-XM_029187561.1
NW_021683744.1	Gnomon	exon	248721	248763	.	+	.	ID=exon-XM_029187561.1-2;Dbxref=GeneID:114876281%2CGenbank:XM_029187561.1;Parent=rna-XM_029187561.1
NW_021683744.1	Gnomon	exon	248830	248960	.	+	.	ID=exon-XM_029187561.1-3;Dbxref=GeneID:114876281%2CGenbank:XM_029187561.1;Parent=rna-XM_029187561.1
NW_021683744.1	Gnomon	exon	249051	252170	.	+	.	ID=exon-XM_029187561.1-4;Dbxref=GeneID:114876281%2CGenbank:XM_029187561.1;Parent=rna-XM_029187561.1
NW_021683744.1	Gnomon	exon	252252	252415	.	+	.	ID=exon-XM_029187561.1-5;Dbxref=GeneID:114876281%2CGenbank:XM_029187561.1;Parent=rna-XM_029187561.1
NW_021683744.1	Gnomon	exon	252489	252693	.	+	.	ID=exon-XM_029187561.1-6;Dbxref=GeneID:114876281%2CGenbank:XM_029187561.1;Parent=rna-XM_029187561.1
NW_021683744.1	Gnomon	exon	252769	252891	.	+	.	ID=exon-XM_029187561.1-7;Dbxref=GeneID:114876281%2CGenbank:XM_029187561.1;Parent=rna-XM_029187561.1
NW_021683744.1	Gnomon	exon	252963	253220	.	+	.	ID=exon-XM_029187561.1-8;Dbxref=GeneID:114876281%2CGenbank:XM_029187561.1;Parent=rna-XM_029187561.1
NW_021683744.1	Gnomon	CDS	481785	481958	.	+	0	Name=XP_029043554.1;ID=cds-XP_029043554.1;Dbxref=GeneID:114876348%2CGenbank:XP_029043554.1;Parent=rna-XM_029187721.1
NW_021683744.1	Gnomon	CDS	493047	494969	.	+	0	Name=XP_029043554.1;ID=cds-XP_029043554.1;Dbxref=GeneID:114876348%2CGenbank:XP_029043554.1;Parent=rna-XM_029187721.1
NW_021683744.1	Gnomon	exon	373833	374100	.	+	.	ID=exon-XM_029187621.1-12;Dbxref=GeneID:114876306%2CGenbank:XM_029187621.1;Parent=rna-XM_029187621.1
NW_021683744.1	Gnomon	exon	374167	374514	.	+	.	ID=exon-XM_029187621.1-13;Dbxref=GeneID:114876306%2CGenbank:XM_029187621.1;Parent=rna-XM_029187621.1
NW_021683744.1	Gnomon	exon	372564	372653	.	+	.	ID=exon-XM_029187621.1-10;Dbxref=GeneID:114876306%2CGenbank:XM_029187621.1;Parent=rna-XM_029187621.1
NW_021683744.1	Gnomon	exon	373485	373698	.	+	.	ID=exon-XM_029187621.1-11;Dbxref=GeneID:114876306%2CGenbank:XM_029187621.1;Parent=rna-XM_029187621.1
NW_021683744.1	Gnomon	transcript	3030	8936	.	+	.	Name=XR_003789359.1;ID=rna-XR_003789359.1;Dbxref=GeneID:114876320%2CGenbank:XR_003789359.1;Parent=gene-LOC114876320
NW_021683744.1	Gnomon	mRNA	541112	544890	.	-	.	Name=XM_029187545.1;ID=rna-XM_029187545.1;Dbxref=GeneID:114876270%2CGenbank:XM_029187545.1;Parent=gene-LOC114876270
NW_021683744.1	Gnomon	exon	421070	422969	.	-	.	ID=exon-XM_029187682.1-10;Dbxref=GeneID:114876332%2CGenbank:XM_029187682.1;Parent=rna-XM_029187682.1
NW_021683744.1	Gnomon	CDS	236491	236633	.	-	0	Name=XP_029043313.1;ID=cds-XP_029043313.1;Dbxref=GeneID:114876241%2CGenbank:XP_029043313.1;Parent=rna-XM_029187480.1
NW_021683744.1	Gnomon	CDS	236165	236414	.	-	0	Name=XP_029043313.1;ID=cds-XP_029043313.1;Dbxref=GeneID:114876241%2CGenbank:XP_029043313.1;Parent=rna-XM_029187480.1
NW_021683744.1	Gnomon	CDS	235832	236098	.	-	0	Name=XP_029043313.1;ID=cds-XP_029043313.1;Dbxref=GeneID:114876241%2CGenbank:XP_029043313.1;Parent=rna-XM_029187480.1
NW_021683744.1	Gnomon	exon	470623	471040	.	+	.	ID=exon-XM_029187692.1-10;Dbxref=GeneID:114876334%2CGenbank:XM_029187692.1;Parent=rna-XM_029187692.1
NW_021683744.1	Gnomon	exon	471119	471210	.	+	.	ID=exon-XM_029187692.1-11;Dbxref=GeneID:114876334%2CGenbank:XM_029187692.1;Parent=rna-XM_029187692.1
NW_021683744.1	Gnomon	exon	269168	269257	.	+	.	ID=exon-XR_003789351.1-1;Dbxref=GeneID:114876289%2CGenbank:XR_003789351.1;Parent=rna-XR_003789351.1
NW_021683744.1	Gnomon	CDS	433774	433956	.	+	0	Name=XP_029043553.1;ID=cds-XP_029043553.1;Dbxref=GeneID:114876347%2CGenbank:XP_029043553.1;Parent=rna-XM_029187720.1
NW_021683744.1	Gnomon	CDS	434041	434199	.	+	0	Name=XP_029043553.1;ID=cds-XP_029043553.1;Dbxref=GeneID:114876347%2CGenbank:XP_029043553.1;Parent=rna-XM_029187720.1
NW_021683744.1	Gnomon	CDS	434262	434451	.	+	0	Name=XP_029043553.1;ID=cds-XP_029043553.1;Dbxref=GeneID:114876347%2CGenbank:XP_029043553.1;Parent=rna-XM_029187720.1
NW_021683744.1	Gnomon	CDS	434528	434649	.	+	0	Name=XP_029043553.1;ID=cds-XP_029043553.1;Dbxref=GeneID:114876347%2CGenbank:XP_029043553.1;Parent=rna-XM_029187720.1
NW_021683744.1	Gnomon	exon	269657	269795	.	+	.	ID=exon-XR_003789351.1-2;Dbxref=GeneID:114876289%2CGenbank:XR_003789351.1;Parent=rna-XR_003789351.1
NW_021683744.1	Gnomon	exon	269872	269933	.	+	.	ID=exon-XR_003789351.1-3;Dbxref=GeneID:114876289%2CGenbank:XR_003789351.1;Parent=rna-XR_003789351.1
NW_021683744.1	Gnomon	exon	270020	270218	.	+	.	ID=exon-XR_003789351.1-4;Dbxref=GeneID:114876289%2CGenbank:XR_003789351.1;Parent=rna-XR_003789351.1
NW_021683744.1	Gnomon	exon	271297	271662	.	+	.	ID=exon-XR_003789351.1-5;Dbxref=GeneID:114876289%2CGenbank:XR_003789351.1;Parent=rna-XR_003789351.1
NW_021683744.1	Gnomon	exon	67302	67929	.	+	.	ID=exon-XM_029187513.1-1;Dbxref=GeneID:114876260%2CGenbank:XM_029187513.1;Parent=rna-XM_029187513.1
NW_021683744.1	Gnomon	exon	68025	68242	.	+	.	ID=exon-XM_029187513.1-2;Dbxref=GeneID:114876260%2CGenbank:XM_029187513.1;Parent=rna-XM_029187513.1
NW_021683744.1	Gnomon	exon	69366	69534	.	+	.	ID=exon-XM_029187513.1-7;Dbxref=GeneID:114876260%2CGenbank:XM_029187513.1;Parent=rna-XM_029187513.1
NW_021683744.1	Gnomon	exon	69608	69862	.	+	.	ID=exon-XM_029187513.1-8;Dbxref=GeneID:114876260%2CGenbank:XM_029187513.1;Parent=rna-XM_029187513.1
NW_021683744.1	Gnomon	exon	69934	70071	.	+	.	ID=exon-XM_029187513.1-9;Dbxref=GeneID:114876260%2CGenbank:XM_029187513.1;Parent=rna-XM_029187513.1
NW_021683744.1	Gnomon	exon	68326	68489	.	+	.	ID=exon-XM_029187513.1-3;Dbxref=GeneID:114876260%2CGenbank:XM_029187513.1;Parent=rna-XM_029187513.1
NW_021683744.1	Gnomon	exon	68561	68703	.	+	.	ID=exon-XM_029187513.1-4;Dbxref=GeneID:114876260%2CGenbank:XM_029187513.1;Parent=rna-XM_029187513.1
NW_021683744.1	Gnomon	exon	68782	69046	.	+	.	ID=exon-XM_029187513.1-5;Dbxref=GeneID:114876260%2CGenbank:XM_029187513.1;Parent=rna-XM_029187513.1
NW_021683744.1	Gnomon	exon	69151	69296	.	+	.	ID=exon-XM_029187513.1-6;Dbxref=GeneID:114876260%2CGenbank:XM_029187513.1;Parent=rna-XM_029187513.1
NW_021683744.1	Gnomon	transcript	312369	316157	.	+	.	Name=XR_003789358.1;ID=rna-XR_003789358.1;Dbxref=GeneID:114876314%2CGenbank:XR_003789358.1;Parent=gene-LOC114876314
NW_021683744.1	Gnomon	mRNA	541112	544892	.	-	.	Name=XM_029187544.1;ID=rna-XM_029187544.1;Dbxref=GeneID:114876270%2CGenbank:XM_029187544.1;Parent=gene-LOC114876270
NW_021683744.1	Gnomon	exon	627867	627945	.	-	.	ID=exon-XM_029187485.1-1;Dbxref=GeneID:114876243%2CGenbank:XM_029187485.1;Parent=rna-XM_029187485.1
NW_021683744.1	Gnomon	exon	627676	627781	.	-	.	ID=exon-XM_029187485.1-2;Dbxref=GeneID:114876243%2CGenbank:XM_029187485.1;Parent=rna-XM_029187485.1
NW_021683744.1	Gnomon	exon	627247	627579	.	-	.	ID=exon-XM_029187485.1-3;Dbxref=GeneID:114876243%2CGenbank:XM_029187485.1;Parent=rna-XM_029187485.1
NW_021683744.1	Gnomon	exon	626882	627179	.	-	.	ID=exon-XM_029187485.1-4;Dbxref=GeneID:114876243%2CGenbank:XM_029187485.1;Parent=rna-XM_029187485.1
NW_021683744.1	Gnomon	exon	423055	423253	.	-	.	ID=exon-XM_029187672.1-9;Dbxref=GeneID:114876332%2CGenbank:XM_029187672.1;Parent=rna-XM_029187672.1
NW_021683744.1	Gnomon	exon	432068	432209	.	-	.	ID=exon-XM_029187672.1-3;Dbxref=GeneID:114876332%2CGenbank:XM_029187672.1;Parent=rna-XM_029187672.1
NW_021683744.1	Gnomon	exon	430042	430401	.	-	.	ID=exon-XM_029187672.1-4;Dbxref=GeneID:114876332%2CGenbank:XM_029187672.1;Parent=rna-XM_029187672.1
NW_021683744.1	Gnomon	exon	433764	433844	.	-	.	ID=exon-XM_029187672.1-1;Dbxref=GeneID:114876332%2CGenbank:XM_029187672.1;Parent=rna-XM_029187672.1
NW_021683744.1	Gnomon	exon	433230	433511	.	-	.	ID=exon-XM_029187672.1-2;Dbxref=GeneID:114876332%2CGenbank:XM_029187672.1;Parent=rna-XM_029187672.1
NW_021683744.1	Gnomon	exon	426022	426072	.	-	.	ID=exon-XM_029187672.1-7;Dbxref=GeneID:114876332%2CGenbank:XM_029187672.1;Parent=rna-XM_029187672.1
NW_021683744.1	Gnomon	exon	424946	425224	.	-	.	ID=exon-XM_029187672.1-8;Dbxref=GeneID:114876332%2CGenbank:XM_029187672.1;Parent=rna-XM_029187672.1
NW_021683744.1	Gnomon	exon	429817	429897	.	-	.	ID=exon-XM_029187672.1-5;Dbxref=GeneID:114876332%2CGenbank:XM_029187672.1;Parent=rna-XM_029187672.1
NW_021683744.1	Gnomon	exon	426323	429734	.	-	.	ID=exon-XM_029187672.1-6;Dbxref=GeneID:114876332%2CGenbank:XM_029187672.1;Parent=rna-XM_029187672.1
NW_021683744.1	Gnomon	CDS	627676	627734	.	-	0	Name=XP_029043317.1;ID=cds-XP_029043317.1;Dbxref=GeneID:114876243%2CGenbank:XP_029043317.1;Parent=rna-XM_029187484.1
NW_021683744.1	Gnomon	CDS	627247	627579	.	-	0	Name=XP_029043317.1;ID=cds-XP_029043317.1;Dbxref=GeneID:114876243%2CGenbank:XP_029043317.1;Parent=rna-XM_029187484.1
NW_021683744.1	Gnomon	CDS	627002	627179	.	-	0	Name=XP_029043317.1;ID=cds-XP_029043317.1;Dbxref=GeneID:114876243%2CGenbank:XP_029043317.1;Parent=rna-XM_029187484.1
NW_021683744.1	Gnomon	CDS	500649	500696	.	-	0	Name=XP_029043557.1;ID=cds-XP_029043557.1;Dbxref=GeneID:114876349%2CGenbank:XP_029043557.1;Parent=rna-XM_029187724.1
NW_021683744.1	Gnomon	CDS	500275	500474	.	-	0	Name=XP_029043557.1;ID=cds-XP_029043557.1;Dbxref=GeneID:114876349%2CGenbank:XP_029043557.1;Parent=rna-XM_029187724.1
NW_021683744.1	Gnomon	CDS	499950	500178	.	-	0	Name=XP_029043557.1;ID=cds-XP_029043557.1;Dbxref=GeneID:114876349%2CGenbank:XP_029043557.1;Parent=rna-XM_029187724.1
NW_021683744.1	Gnomon	CDS	499737	499892	.	-	0	Name=XP_029043557.1;ID=cds-XP_029043557.1;Dbxref=GeneID:114876349%2CGenbank:XP_029043557.1;Parent=rna-XM_029187724.1
NW_021683744.1	Gnomon	CDS	499527	499667	.	-	0	Name=XP_029043557.1;ID=cds-XP_029043557.1;Dbxref=GeneID:114876349%2CGenbank:XP_029043557.1;Parent=rna-XM_029187724.1
NW_021683744.1	Gnomon	CDS	499265	499453	.	-	0	Name=XP_029043557.1;ID=cds-XP_029043557.1;Dbxref=GeneID:114876349%2CGenbank:XP_029043557.1;Parent=rna-XM_029187724.1
NW_021683744.1	Gnomon	gene	178803	181724	.	+	.	Name=LOC114876297;ID=gene-LOC114876297;Dbxref=GeneID:114876297
NW_021683744.1	Gnomon	gene	187049	189309	.	-	.	Name=LOC114876298;ID=gene-LOC114876298;Dbxref=GeneID:114876298
NW_021683744.1	Gnomon	gene	155668	157687	.	-	.	Name=LOC114876299;ID=gene-LOC114876299;Dbxref=GeneID:114876299
NW_021683744.1	Gnomon	gene	224977	229198	.	+	.	Name=LOC114876293;ID=gene-LOC114876293;Dbxref=GeneID:114876293
NW_021683744.1	Gnomon	gene	163036	166487	.	+	.	Name=LOC114876294;ID=gene-LOC114876294;Dbxref=GeneID:114876294
NW_021683744.1	Gnomon	gene	182130	185889	.	-	.	Name=LOC114876295;ID=gene-LOC114876295;Dbxref=GeneID:114876295
NW_021683744.1	Gnomon	gene	272529	278112	.	-	.	Name=LOC114876285;ID=gene-LOC114876285;Dbxref=GeneID:114876285
NW_021683744.1	Gnomon	gene	264304	269185	.	+	.	Name=LOC114876286;ID=gene-LOC114876286;Dbxref=GeneID:114876286
NW_021683744.1	Gnomon	gene	289260	290127	.	+	.	Name=LOC114876288;ID=gene-LOC114876288;Dbxref=GeneID:114876288
NW_021683744.1	Gnomon	gene	248362	253220	.	+	.	Name=LOC114876281;ID=gene-LOC114876281;Dbxref=GeneID:114876281
NW_021683744.1	Gnomon	gene	256657	260793	.	-	.	Name=LOC114876282;ID=gene-LOC114876282;Dbxref=GeneID:114876282
NW_021683744.1	Gnomon	gene	253290	264164	.	+	.	Name=LOC114876283;ID=gene-LOC114876283;Dbxref=GeneID:114876283
NW_021683744.1	Gnomon	gene	265940	268738	.	-	.	Name=LOC114876284;ID=gene-LOC114876284;Dbxref=GeneID:114876284
NW_021683744.1	Gnomon	gene	269168	271662	.	+	.	Name=LOC114876289;ID=gene-LOC114876289;Dbxref=GeneID:114876289
NW_021683744.1	Gnomon	exon	499527	499667	.	-	.	ID=exon-XM_029187724.1-5;Dbxref=GeneID:114876349%2CGenbank:XM_029187724.1;Parent=rna-XM_029187724.1
NW_021683744.1	Gnomon	exon	497079	499453	.	-	.	ID=exon-XM_029187724.1-6;Dbxref=GeneID:114876349%2CGenbank:XM_029187724.1;Parent=rna-XM_029187724.1
NW_021683744.1	Gnomon	gene	109754	155019	.	-	.	Name=LOC114876290;ID=gene-LOC114876290;Dbxref=GeneID:114876290
NW_021683744.1	Gnomon	gene	190349	221421	.	-	.	Name=LOC114876291;ID=gene-LOC114876291;Dbxref=GeneID:114876291
NW_021683744.1	Gnomon	exon	500649	501048	.	-	.	ID=exon-XM_029187724.1-1;Dbxref=GeneID:114876349%2CGenbank:XM_029187724.1;Parent=rna-XM_029187724.1
NW_021683744.1	Gnomon	exon	500275	500474	.	-	.	ID=exon-XM_029187724.1-2;Dbxref=GeneID:114876349%2CGenbank:XM_029187724.1;Parent=rna-XM_029187724.1
NW_021683744.1	Gnomon	exon	499950	500178	.	-	.	ID=exon-XM_029187724.1-3;Dbxref=GeneID:114876349%2CGenbank:XM_029187724.1;Parent=rna-XM_029187724.1
NW_021683744.1	Gnomon	exon	499737	499892	.	-	.	ID=exon-XM_029187724.1-4;Dbxref=GeneID:114876349%2CGenbank:XM_029187724.1;Parent=rna-XM_029187724.1
NW_021683744.1	Gnomon	gene	609068	625579	.	+	.	Name=LOC114876274;ID=gene-LOC114876274;Dbxref=GeneID:114876274
NW_021683744.1	Gnomon	gene	584259	591266	.	+	.	Name=LOC114876275;ID=gene-LOC114876275;Dbxref=GeneID:114876275
NW_021683744.1	Gnomon	gene	602895	607920	.	+	.	Name=LOC114876276;ID=gene-LOC114876276;Dbxref=GeneID:114876276
NW_021683744.1	Gnomon	gene	591311	593794	.	+	.	Name=LOC114876277;ID=gene-LOC114876277;Dbxref=GeneID:114876277
NW_021683744.1	Gnomon	gene	541112	545113	.	-	.	Name=LOC114876270;ID=gene-LOC114876270;Dbxref=GeneID:114876270
NW_021683744.1	Gnomon	gene	231241	235561	.	-	.	Name=LOC114876272;ID=gene-LOC114876272;Dbxref=GeneID:114876272
NW_021683744.1	Gnomon	gene	157771	176374	.	-	.	Name=LOC114876273;ID=gene-LOC114876273;Dbxref=GeneID:114876273
NW_021683744.1	Gnomon	gene	593764	595094	.	-	.	Name=LOC114876278;ID=gene-LOC114876278;Dbxref=GeneID:114876278
NW_021683744.1	Gnomon	gene	583185	584415	.	-	.	Name=LOC114876280;ID=gene-LOC114876280;Dbxref=GeneID:114876280
NW_021683744.1	Gnomon	gene	78946	80188	.	-	.	Name=LOC114876264;ID=gene-LOC114876264;Dbxref=GeneID:114876264
NW_021683744.1	Gnomon	gene	57968	67071	.	+	.	Name=LOC114876265;ID=gene-LOC114876265;Dbxref=GeneID:114876265
NW_021683744.1	Gnomon	gene	81948	103039	.	+	.	Name=LOC114876266;ID=gene-LOC114876266;Dbxref=GeneID:114876266
NW_021683744.1	Gnomon	gene	67302	72714	.	+	.	Name=LOC114876260;ID=gene-LOC114876260;Dbxref=GeneID:114876260
NW_021683744.1	Gnomon	gene	71529	73503	.	-	.	Name=LOC114876261;ID=gene-LOC114876261;Dbxref=GeneID:114876261
NW_021683744.1	Gnomon	gene	102840	108087	.	-	.	Name=LOC114876268;ID=gene-LOC114876268;Dbxref=GeneID:114876268
NW_021683744.1	Gnomon	gene	89505	90194	.	-	.	Name=LOC114876269;ID=gene-LOC114876269;Dbxref=GeneID:114876269
NW_021683744.1	Gnomon	gene	546080	547797	.	-	.	Name=LOC114876252;ID=gene-LOC114876252;Dbxref=GeneID:114876252
NW_021683744.1	Gnomon	gene	299809	311858	.	+	.	Name=LOC114876253;ID=gene-LOC114876253;Dbxref=GeneID:114876253
NW_021683744.1	Gnomon	gene	290242	291440	.	-	.	Name=LOC114876254;ID=gene-LOC114876254;Dbxref=GeneID:114876254
NW_021683744.1	Gnomon	gene	291462	292303	.	+	.	Name=LOC114876255;ID=gene-LOC114876255;Dbxref=GeneID:114876255
NW_021683744.1	Gnomon	gene	547864	551870	.	+	.	Name=LOC114876251;ID=gene-LOC114876251;Dbxref=GeneID:114876251
NW_021683744.1	Gnomon	gene	294680	299254	.	+	.	Name=LOC114876256;ID=gene-LOC114876256;Dbxref=GeneID:114876256
NW_021683744.1	Gnomon	gene	292331	294204	.	-	.	Name=LOC114876257;ID=gene-LOC114876257;Dbxref=GeneID:114876257
NW_021683744.1	Gnomon	gene	25536	31294	.	-	.	Name=LOC114876258;ID=gene-LOC114876258;Dbxref=GeneID:114876258
NW_021683744.1	Gnomon	gene	73619	79020	.	+	.	Name=LOC114876259;ID=gene-LOC114876259;Dbxref=GeneID:114876259
NW_021683744.1	Gnomon	gene	235775	237128	.	-	.	Name=LOC114876241;ID=gene-LOC114876241;Dbxref=GeneID:114876241
NW_021683744.1	Gnomon	gene	240423	241750	.	-	.	Name=LOC114876242;ID=gene-LOC114876242;Dbxref=GeneID:114876242
NW_021683744.1	Gnomon	gene	626882	627986	.	-	.	Name=LOC114876243;ID=gene-LOC114876243;Dbxref=GeneID:114876243
NW_021683744.1	Gnomon	gene	538275	540969	.	+	.	Name=LOC114876244;ID=gene-LOC114876244;Dbxref=GeneID:114876244
NW_021683744.1	Gnomon	gene	245471	248203	.	-	.	Name=LOC114876240;ID=gene-LOC114876240;Dbxref=GeneID:114876240
NW_021683744.1	Gnomon	gene	553860	555977	.	-	.	Name=LOC114876249;ID=gene-LOC114876249;Dbxref=GeneID:114876249
NW_021683744.1	Gnomon	gene	516091	519093	.	+	.	Name=LOC114876245;ID=gene-LOC114876245;Dbxref=GeneID:114876245
NW_021683744.1	Gnomon	gene	532978	538112	.	-	.	Name=LOC114876246;ID=gene-LOC114876246;Dbxref=GeneID:114876246
NW_021683744.1	Gnomon	gene	531565	532885	.	+	.	Name=LOC114876247;ID=gene-LOC114876247;Dbxref=GeneID:114876247
NW_021683744.1	Gnomon	gene	503447	531356	.	-	.	Name=LOC114876248;ID=gene-LOC114876248;Dbxref=GeneID:114876248
NW_021683744.1	Gnomon	gene	237330	241065	.	+	.	Name=LOC114876238;ID=gene-LOC114876238;Dbxref=GeneID:114876238
NW_021683744.1	Gnomon	gene	241900	245247	.	-	.	Name=LOC114876239;ID=gene-LOC114876239;Dbxref=GeneID:114876239
NW_021683744.1	Gnomon	CDS	141055	141082	.	-	0	Name=XP_029043410.1;ID=cds-XP_029043410.1;Dbxref=GeneID:114876290%2CGenbank:XP_029043410.1;Parent=rna-XM_029187577.1
NW_021683744.1	Gnomon	CDS	139414	139485	.	-	0	Name=XP_029043410.1;ID=cds-XP_029043410.1;Dbxref=GeneID:114876290%2CGenbank:XP_029043410.1;Parent=rna-XM_029187577.1
NW_021683744.1	Gnomon	CDS	117805	118043	.	-	0	Name=XP_029043410.1;ID=cds-XP_029043410.1;Dbxref=GeneID:114876290%2CGenbank:XP_029043410.1;Parent=rna-XM_029187577.1
NW_021683744.1	Gnomon	CDS	116712	116854	.	-	0	Name=XP_029043410.1;ID=cds-XP_029043410.1;Dbxref=GeneID:114876290%2CGenbank:XP_029043410.1;Parent=rna-XM_029187577.1
NW_021683744.1	Gnomon	CDS	113221	114937	.	-	0	Name=XP_029043410.1;ID=cds-XP_029043410.1;Dbxref=GeneID:114876290%2CGenbank:XP_029043410.1;Parent=rna-XM_029187577.1
NW_021683744.1	Gnomon	CDS	111951	113024	.	-	0	Name=XP_029043410.1;ID=cds-XP_029043410.1;Dbxref=GeneID:114876290%2CGenbank:XP_029043410.1;Parent=rna-XM_029187577.1
NW_021683744.1	Gnomon	CDS	111599	111823	.	-	0	Name=XP_029043410.1;ID=cds-XP_029043410.1;Dbxref=GeneID:114876290%2CGenbank:XP_029043410.1;Parent=rna-XM_029187577.1
NW_021683744.1	Gnomon	CDS	111152	111526	.	-	0	Name=XP_029043410.1;ID=cds-XP_029043410.1;Dbxref=GeneID:114876290%2CGenbank:XP_029043410.1;Parent=rna-XM_029187577.1
NW_021683744.1	Gnomon	mRNA	463114	471210	.	+	.	Name=XM_029187689.1;ID=rna-XM_029187689.1;Dbxref=GeneID:114876334%2CGenbank:XM_029187689.1;Parent=gene-LOC114876334
NW_021683744.1	Gnomon	mRNA	541112	544731	.	-	.	Name=XM_029187543.1;ID=rna-XM_029187543.1;Dbxref=GeneID:114876270%2CGenbank:XM_029187543.1;Parent=gene-LOC114876270
NW_021683744.1	Gnomon	mRNA	102840	108087	.	-	.	Name=XM_029187541.1;ID=rna-XM_029187541.1;Dbxref=GeneID:114876268%2CGenbank:XM_029187541.1;Parent=gene-LOC114876268
NW_021683744.1	Gnomon	exon	365953	366364	.	+	.	ID=exon-XM_029187625.1-5;Dbxref=GeneID:114876306%2CGenbank:XM_029187625.1;Parent=rna-XM_029187625.1
NW_021683744.1	Gnomon	exon	366863	367228	.	+	.	ID=exon-XM_029187625.1-6;Dbxref=GeneID:114876306%2CGenbank:XM_029187625.1;Parent=rna-XM_029187625.1
NW_021683744.1	Gnomon	exon	367797	368185	.	+	.	ID=exon-XM_029187625.1-7;Dbxref=GeneID:114876306%2CGenbank:XM_029187625.1;Parent=rna-XM_029187625.1
NW_021683744.1	Gnomon	exon	370795	371001	.	+	.	ID=exon-XM_029187625.1-8;Dbxref=GeneID:114876306%2CGenbank:XM_029187625.1;Parent=rna-XM_029187625.1
NW_021683744.1	Gnomon	exon	323615	323993	.	+	.	ID=exon-XM_029187625.1-1;Dbxref=GeneID:114876306%2CGenbank:XM_029187625.1;Parent=rna-XM_029187625.1
NW_021683744.1	Gnomon	exon	326785	326917	.	+	.	ID=exon-XM_029187625.1-2;Dbxref=GeneID:114876306%2CGenbank:XM_029187625.1;Parent=rna-XM_029187625.1
NW_021683744.1	Gnomon	exon	355546	355694	.	+	.	ID=exon-XM_029187625.1-3;Dbxref=GeneID:114876306%2CGenbank:XM_029187625.1;Parent=rna-XM_029187625.1
NW_021683744.1	Gnomon	exon	357526	357638	.	+	.	ID=exon-XM_029187625.1-4;Dbxref=GeneID:114876306%2CGenbank:XM_029187625.1;Parent=rna-XM_029187625.1
NW_021683744.1	Gnomon	exon	371429	371798	.	+	.	ID=exon-XM_029187625.1-9;Dbxref=GeneID:114876306%2CGenbank:XM_029187625.1;Parent=rna-XM_029187625.1
NW_021683744.1	Gnomon	CDS	627916	627937	.	-	0	Name=XP_029043316.1;ID=cds-XP_029043316.1;Dbxref=GeneID:114876243%2CGenbank:XP_029043316.1;Parent=rna-XM_029187483.1
NW_021683744.1	Gnomon	CDS	627676	627781	.	-	0	Name=XP_029043316.1;ID=cds-XP_029043316.1;Dbxref=GeneID:114876243%2CGenbank:XP_029043316.1;Parent=rna-XM_029187483.1
NW_021683744.1	Gnomon	CDS	627247	627579	.	-	0	Name=XP_029043316.1;ID=cds-XP_029043316.1;Dbxref=GeneID:114876243%2CGenbank:XP_029043316.1;Parent=rna-XM_029187483.1
NW_021683744.1	Gnomon	CDS	627002	627179	.	-	0	Name=XP_029043316.1;ID=cds-XP_029043316.1;Dbxref=GeneID:114876243%2CGenbank:XP_029043316.1;Parent=rna-XM_029187483.1
NW_021683744.1	Gnomon	exon	199033	199275	.	-	.	ID=exon-XM_029187583.1-13;Dbxref=GeneID:114876291%2CGenbank:XM_029187583.1;Parent=rna-XM_029187583.1
NW_021683744.1	Gnomon	exon	198784	198966	.	-	.	ID=exon-XM_029187583.1-14;Dbxref=GeneID:114876291%2CGenbank:XM_029187583.1;Parent=rna-XM_029187583.1
NW_021683744.1	Gnomon	exon	198624	198716	.	-	.	ID=exon-XM_029187583.1-15;Dbxref=GeneID:114876291%2CGenbank:XM_029187583.1;Parent=rna-XM_029187583.1
NW_021683744.1	Gnomon	exon	198388	198548	.	-	.	ID=exon-XM_029187583.1-16;Dbxref=GeneID:114876291%2CGenbank:XM_029187583.1;Parent=rna-XM_029187583.1
NW_021683744.1	Gnomon	exon	200556	200681	.	-	.	ID=exon-XM_029187583.1-10;Dbxref=GeneID:114876291%2CGenbank:XM_029187583.1;Parent=rna-XM_029187583.1
NW_021683744.1	Gnomon	exon	199782	199938	.	-	.	ID=exon-XM_029187583.1-11;Dbxref=GeneID:114876291%2CGenbank:XM_029187583.1;Parent=rna-XM_029187583.1
NW_021683744.1	Gnomon	exon	199348	199709	.	-	.	ID=exon-XM_029187583.1-12;Dbxref=GeneID:114876291%2CGenbank:XM_029187583.1;Parent=rna-XM_029187583.1
NW_021683744.1	Gnomon	exon	198021	198068	.	-	.	ID=exon-XM_029187583.1-17;Dbxref=GeneID:114876291%2CGenbank:XM_029187583.1;Parent=rna-XM_029187583.1
NW_021683744.1	Gnomon	exon	196348	196600	.	-	.	ID=exon-XM_029187583.1-18;Dbxref=GeneID:114876291%2CGenbank:XM_029187583.1;Parent=rna-XM_029187583.1
NW_021683744.1	Gnomon	exon	196136	196281	.	-	.	ID=exon-XM_029187583.1-19;Dbxref=GeneID:114876291%2CGenbank:XM_029187583.1;Parent=rna-XM_029187583.1
NW_021683744.1	Gnomon	CDS	490229	490300	.	+	0	Name=XP_029043555.1;ID=cds-XP_029043555.1;Dbxref=GeneID:114876348%2CGenbank:XP_029043555.1;Parent=rna-XM_029187722.1
NW_021683744.1	Gnomon	CDS	493047	494969	.	+	0	Name=XP_029043555.1;ID=cds-XP_029043555.1;Dbxref=GeneID:114876348%2CGenbank:XP_029043555.1;Parent=rna-XM_029187722.1
NW_021683744.1	Gnomon	exon	190349	194969	.	-	.	ID=exon-XM_029187583.1-24;Dbxref=GeneID:114876291%2CGenbank:XM_029187583.1;Parent=rna-XM_029187583.1
NW_021683744.1	Gnomon	exon	195819	196049	.	-	.	ID=exon-XM_029187583.1-20;Dbxref=GeneID:114876291%2CGenbank:XM_029187583.1;Parent=rna-XM_029187583.1
NW_021683744.1	Gnomon	exon	195469	195732	.	-	.	ID=exon-XM_029187583.1-21;Dbxref=GeneID:114876291%2CGenbank:XM_029187583.1;Parent=rna-XM_029187583.1
NW_021683744.1	Gnomon	exon	195232	195388	.	-	.	ID=exon-XM_029187583.1-22;Dbxref=GeneID:114876291%2CGenbank:XM_029187583.1;Parent=rna-XM_029187583.1
NW_021683744.1	Gnomon	exon	195041	195157	.	-	.	ID=exon-XM_029187583.1-23;Dbxref=GeneID:114876291%2CGenbank:XM_029187583.1;Parent=rna-XM_029187583.1
NW_021683744.1	Gnomon	exon	419970	420178	.	-	.	ID=exon-XM_029187701.1-1;Dbxref=GeneID:114876337%2CGenbank:XM_029187701.1;Parent=rna-XM_029187701.1
NW_021683744.1	Gnomon	exon	419444	419663	.	-	.	ID=exon-XM_029187701.1-2;Dbxref=GeneID:114876337%2CGenbank:XM_029187701.1;Parent=rna-XM_029187701.1
NW_021683744.1	Gnomon	exon	416710	416994	.	-	.	ID=exon-XM_029187701.1-3;Dbxref=GeneID:114876337%2CGenbank:XM_029187701.1;Parent=rna-XM_029187701.1
NW_021683744.1	Gnomon	exon	416488	416623	.	-	.	ID=exon-XM_029187701.1-4;Dbxref=GeneID:114876337%2CGenbank:XM_029187701.1;Parent=rna-XM_029187701.1
NW_021683744.1	Gnomon	exon	416297	416413	.	-	.	ID=exon-XM_029187701.1-5;Dbxref=GeneID:114876337%2CGenbank:XM_029187701.1;Parent=rna-XM_029187701.1
NW_021683744.1	Gnomon	exon	416110	416213	.	-	.	ID=exon-XM_029187701.1-6;Dbxref=GeneID:114876337%2CGenbank:XM_029187701.1;Parent=rna-XM_029187701.1
NW_021683744.1	Gnomon	exon	414710	415123	.	-	.	ID=exon-XM_029187701.1-7;Dbxref=GeneID:114876337%2CGenbank:XM_029187701.1;Parent=rna-XM_029187701.1
NW_021683744.1	Gnomon	exon	411216	414479	.	-	.	ID=exon-XM_029187701.1-8;Dbxref=GeneID:114876337%2CGenbank:XM_029187701.1;Parent=rna-XM_029187701.1
NW_021683744.1	Gnomon	mRNA	541112	545113	.	-	.	Name=XM_029187542.1;ID=rna-XM_029187542.1;Dbxref=GeneID:114876270%2CGenbank:XM_029187542.1;Parent=gene-LOC114876270
NW_021683744.1	Gnomon	CDS	538608	538639	.	+	0	Name=XP_029043319.1;ID=cds-XP_029043319.1;Dbxref=GeneID:114876244%2CGenbank:XP_029043319.1;Parent=rna-XM_029187486.1
NW_021683744.1	Gnomon	CDS	538912	539107	.	+	0	Name=XP_029043319.1;ID=cds-XP_029043319.1;Dbxref=GeneID:114876244%2CGenbank:XP_029043319.1;Parent=rna-XM_029187486.1
NW_021683744.1	Gnomon	CDS	539166	539288	.	+	0	Name=XP_029043319.1;ID=cds-XP_029043319.1;Dbxref=GeneID:114876244%2CGenbank:XP_029043319.1;Parent=rna-XM_029187486.1
NW_021683744.1	Gnomon	CDS	539352	539629	.	+	0	Name=XP_029043319.1;ID=cds-XP_029043319.1;Dbxref=GeneID:114876244%2CGenbank:XP_029043319.1;Parent=rna-XM_029187486.1
NW_021683744.1	Gnomon	CDS	539714	539985	.	+	0	Name=XP_029043319.1;ID=cds-XP_029043319.1;Dbxref=GeneID:114876244%2CGenbank:XP_029043319.1;Parent=rna-XM_029187486.1
NW_021683744.1	Gnomon	CDS	540051	540287	.	+	0	Name=XP_029043319.1;ID=cds-XP_029043319.1;Dbxref=GeneID:114876244%2CGenbank:XP_029043319.1;Parent=rna-XM_029187486.1
NW_021683744.1	Gnomon	CDS	540362	540571	.	+	0	Name=XP_029043319.1;ID=cds-XP_029043319.1;Dbxref=GeneID:114876244%2CGenbank:XP_029043319.1;Parent=rna-XM_029187486.1
NW_021683744.1	Gnomon	CDS	540637	540839	.	+	0	Name=XP_029043319.1;ID=cds-XP_029043319.1;Dbxref=GeneID:114876244%2CGenbank:XP_029043319.1;Parent=rna-XM_029187486.1
NW_021683744.1	Gnomon	CDS	34304	34343	.	+	0	Name=XP_029043559.1;ID=cds-XP_029043559.1;Dbxref=GeneID:114876351%2CGenbank:XP_029043559.1;Parent=rna-XM_029187726.1
NW_021683744.1	Gnomon	CDS	34582	35026	.	+	0	Name=XP_029043559.1;ID=cds-XP_029043559.1;Dbxref=GeneID:114876351%2CGenbank:XP_029043559.1;Parent=rna-XM_029187726.1
NW_021683744.1	Gnomon	CDS	35111	35208	.	+	0	Name=XP_029043559.1;ID=cds-XP_029043559.1;Dbxref=GeneID:114876351%2CGenbank:XP_029043559.1;Parent=rna-XM_029187726.1
NW_021683744.1	Gnomon	CDS	40224	40780	.	+	0	Name=XP_029043559.1;ID=cds-XP_029043559.1;Dbxref=GeneID:114876351%2CGenbank:XP_029043559.1;Parent=rna-XM_029187726.1
NW_021683744.1	Gnomon	CDS	40842	40980	.	+	0	Name=XP_029043559.1;ID=cds-XP_029043559.1;Dbxref=GeneID:114876351%2CGenbank:XP_029043559.1;Parent=rna-XM_029187726.1
NW_021683744.1	Gnomon	CDS	41058	41236	.	+	0	Name=XP_029043559.1;ID=cds-XP_029043559.1;Dbxref=GeneID:114876351%2CGenbank:XP_029043559.1;Parent=rna-XM_029187726.1
NW_021683744.1	Gnomon	CDS	41311	41448	.	+	0	Name=XP_029043559.1;ID=cds-XP_029043559.1;Dbxref=GeneID:114876351%2CGenbank:XP_029043559.1;Parent=rna-XM_029187726.1
NW_021683744.1	Gnomon	CDS	41511	41975	.	+	0	Name=XP_029043559.1;ID=cds-XP_029043559.1;Dbxref=GeneID:114876351%2CGenbank:XP_029043559.1;Parent=rna-XM_029187726.1
NW_021683744.1	Gnomon	exon	424946	425224	.	-	.	ID=exon-XM_029187673.1-8;Dbxref=GeneID:114876332%2CGenbank:XM_029187673.1;Parent=rna-XM_029187673.1
NW_021683744.1	Gnomon	exon	423055	423253	.	-	.	ID=exon-XM_029187673.1-9;Dbxref=GeneID:114876332%2CGenbank:XM_029187673.1;Parent=rna-XM_029187673.1
NW_021683744.1	Gnomon	exon	433764	433843	.	-	.	ID=exon-XM_029187673.1-1;Dbxref=GeneID:114876332%2CGenbank:XM_029187673.1;Parent=rna-XM_029187673.1
NW_021683744.1	Gnomon	exon	433230	433511	.	-	.	ID=exon-XM_029187673.1-2;Dbxref=GeneID:114876332%2CGenbank:XM_029187673.1;Parent=rna-XM_029187673.1
NW_021683744.1	Gnomon	exon	432068	432209	.	-	.	ID=exon-XM_029187673.1-3;Dbxref=GeneID:114876332%2CGenbank:XM_029187673.1;Parent=rna-XM_029187673.1
NW_021683744.1	Gnomon	exon	430042	430401	.	-	.	ID=exon-XM_029187673.1-4;Dbxref=GeneID:114876332%2CGenbank:XM_029187673.1;Parent=rna-XM_029187673.1
NW_021683744.1	Gnomon	exon	429817	429897	.	-	.	ID=exon-XM_029187673.1-5;Dbxref=GeneID:114876332%2CGenbank:XM_029187673.1;Parent=rna-XM_029187673.1
NW_021683744.1	Gnomon	exon	426323	429734	.	-	.	ID=exon-XM_029187673.1-6;Dbxref=GeneID:114876332%2CGenbank:XM_029187673.1;Parent=rna-XM_029187673.1
NW_021683744.1	Gnomon	exon	426022	426072	.	-	.	ID=exon-XM_029187673.1-7;Dbxref=GeneID:114876332%2CGenbank:XM_029187673.1;Parent=rna-XM_029187673.1
NW_021683744.1	Gnomon	CDS	219096	219344	.	-	0	Name=XP_029043413.1;ID=cds-XP_029043413.1;Dbxref=GeneID:114876291%2CGenbank:XP_029043413.1;Parent=rna-XM_029187580.1
NW_021683744.1	Gnomon	CDS	203763	203864	.	-	0	Name=XP_029043413.1;ID=cds-XP_029043413.1;Dbxref=GeneID:114876291%2CGenbank:XP_029043413.1;Parent=rna-XM_029187580.1
NW_021683744.1	Gnomon	CDS	203499	203663	.	-	0	Name=XP_029043413.1;ID=cds-XP_029043413.1;Dbxref=GeneID:114876291%2CGenbank:XP_029043413.1;Parent=rna-XM_029187580.1
NW_021683744.1	Gnomon	CDS	203164	203238	.	-	0	Name=XP_029043413.1;ID=cds-XP_029043413.1;Dbxref=GeneID:114876291%2CGenbank:XP_029043413.1;Parent=rna-XM_029187580.1
NW_021683744.1	Gnomon	CDS	202968	203063	.	-	0	Name=XP_029043413.1;ID=cds-XP_029043413.1;Dbxref=GeneID:114876291%2CGenbank:XP_029043413.1;Parent=rna-XM_029187580.1
NW_021683744.1	Gnomon	CDS	201995	202204	.	-	0	Name=XP_029043413.1;ID=cds-XP_029043413.1;Dbxref=GeneID:114876291%2CGenbank:XP_029043413.1;Parent=rna-XM_029187580.1
NW_021683744.1	Gnomon	CDS	200762	201049	.	-	0	Name=XP_029043413.1;ID=cds-XP_029043413.1;Dbxref=GeneID:114876291%2CGenbank:XP_029043413.1;Parent=rna-XM_029187580.1
NW_021683744.1	Gnomon	CDS	200538	200681	.	-	0	Name=XP_029043413.1;ID=cds-XP_029043413.1;Dbxref=GeneID:114876291%2CGenbank:XP_029043413.1;Parent=rna-XM_029187580.1
NW_021683744.1	Gnomon	CDS	199782	199938	.	-	0	Name=XP_029043413.1;ID=cds-XP_029043413.1;Dbxref=GeneID:114876291%2CGenbank:XP_029043413.1;Parent=rna-XM_029187580.1
NW_021683744.1	Gnomon	CDS	199348	199709	.	-	0	Name=XP_029043413.1;ID=cds-XP_029043413.1;Dbxref=GeneID:114876291%2CGenbank:XP_029043413.1;Parent=rna-XM_029187580.1
NW_021683744.1	Gnomon	CDS	199033	199275	.	-	0	Name=XP_029043413.1;ID=cds-XP_029043413.1;Dbxref=GeneID:114876291%2CGenbank:XP_029043413.1;Parent=rna-XM_029187580.1
NW_021683744.1	Gnomon	CDS	198784	198966	.	-	0	Name=XP_029043413.1;ID=cds-XP_029043413.1;Dbxref=GeneID:114876291%2CGenbank:XP_029043413.1;Parent=rna-XM_029187580.1
NW_021683744.1	Gnomon	CDS	198624	198716	.	-	0	Name=XP_029043413.1;ID=cds-XP_029043413.1;Dbxref=GeneID:114876291%2CGenbank:XP_029043413.1;Parent=rna-XM_029187580.1
NW_021683744.1	Gnomon	CDS	198388	198548	.	-	0	Name=XP_029043413.1;ID=cds-XP_029043413.1;Dbxref=GeneID:114876291%2CGenbank:XP_029043413.1;Parent=rna-XM_029187580.1
NW_021683744.1	Gnomon	CDS	198021	198068	.	-	0	Name=XP_029043413.1;ID=cds-XP_029043413.1;Dbxref=GeneID:114876291%2CGenbank:XP_029043413.1;Parent=rna-XM_029187580.1
NW_021683744.1	Gnomon	CDS	196348	196600	.	-	0	Name=XP_029043413.1;ID=cds-XP_029043413.1;Dbxref=GeneID:114876291%2CGenbank:XP_029043413.1;Parent=rna-XM_029187580.1
NW_021683744.1	Gnomon	CDS	196136	196281	.	-	0	Name=XP_029043413.1;ID=cds-XP_029043413.1;Dbxref=GeneID:114876291%2CGenbank:XP_029043413.1;Parent=rna-XM_029187580.1
NW_021683744.1	Gnomon	CDS	195819	196049	.	-	0	Name=XP_029043413.1;ID=cds-XP_029043413.1;Dbxref=GeneID:114876291%2CGenbank:XP_029043413.1;Parent=rna-XM_029187580.1
NW_021683744.1	Gnomon	CDS	195469	195732	.	-	0	Name=XP_029043413.1;ID=cds-XP_029043413.1;Dbxref=GeneID:114876291%2CGenbank:XP_029043413.1;Parent=rna-XM_029187580.1
NW_021683744.1	Gnomon	CDS	195232	195388	.	-	0	Name=XP_029043413.1;ID=cds-XP_029043413.1;Dbxref=GeneID:114876291%2CGenbank:XP_029043413.1;Parent=rna-XM_029187580.1
NW_021683744.1	Gnomon	CDS	195041	195157	.	-	0	Name=XP_029043413.1;ID=cds-XP_029043413.1;Dbxref=GeneID:114876291%2CGenbank:XP_029043413.1;Parent=rna-XM_029187580.1
NW_021683744.1	Gnomon	CDS	194880	194969	.	-	0	Name=XP_029043413.1;ID=cds-XP_029043413.1;Dbxref=GeneID:114876291%2CGenbank:XP_029043413.1;Parent=rna-XM_029187580.1
NW_021683744.1	Gnomon	CDS	219096	219344	.	-	0	Name=XP_029043412.1;ID=cds-XP_029043412.1;Dbxref=GeneID:114876291%2CGenbank:XP_029043412.1;Parent=rna-XM_029187579.1
NW_021683744.1	Gnomon	CDS	203763	203864	.	-	0	Name=XP_029043412.1;ID=cds-XP_029043412.1;Dbxref=GeneID:114876291%2CGenbank:XP_029043412.1;Parent=rna-XM_029187579.1
NW_021683744.1	Gnomon	CDS	203499	203663	.	-	0	Name=XP_029043412.1;ID=cds-XP_029043412.1;Dbxref=GeneID:114876291%2CGenbank:XP_029043412.1;Parent=rna-XM_029187579.1
NW_021683744.1	Gnomon	CDS	203164	203238	.	-	0	Name=XP_029043412.1;ID=cds-XP_029043412.1;Dbxref=GeneID:114876291%2CGenbank:XP_029043412.1;Parent=rna-XM_029187579.1
NW_021683744.1	Gnomon	CDS	202968	203063	.	-	0	Name=XP_029043412.1;ID=cds-XP_029043412.1;Dbxref=GeneID:114876291%2CGenbank:XP_029043412.1;Parent=rna-XM_029187579.1
NW_021683744.1	Gnomon	CDS	201995	202204	.	-	0	Name=XP_029043412.1;ID=cds-XP_029043412.1;Dbxref=GeneID:114876291%2CGenbank:XP_029043412.1;Parent=rna-XM_029187579.1
NW_021683744.1	Gnomon	CDS	200762	201049	.	-	0	Name=XP_029043412.1;ID=cds-XP_029043412.1;Dbxref=GeneID:114876291%2CGenbank:XP_029043412.1;Parent=rna-XM_029187579.1
NW_021683744.1	Gnomon	CDS	200538	200681	.	-	0	Name=XP_029043412.1;ID=cds-XP_029043412.1;Dbxref=GeneID:114876291%2CGenbank:XP_029043412.1;Parent=rna-XM_029187579.1
NW_021683744.1	Gnomon	CDS	199782	199941	.	-	0	Name=XP_029043412.1;ID=cds-XP_029043412.1;Dbxref=GeneID:114876291%2CGenbank:XP_029043412.1;Parent=rna-XM_029187579.1
NW_021683744.1	Gnomon	CDS	199348	199709	.	-	0	Name=XP_029043412.1;ID=cds-XP_029043412.1;Dbxref=GeneID:114876291%2CGenbank:XP_029043412.1;Parent=rna-XM_029187579.1
NW_021683744.1	Gnomon	CDS	199033	199275	.	-	0	Name=XP_029043412.1;ID=cds-XP_029043412.1;Dbxref=GeneID:114876291%2CGenbank:XP_029043412.1;Parent=rna-XM_029187579.1
NW_021683744.1	Gnomon	CDS	198784	198966	.	-	0	Name=XP_029043412.1;ID=cds-XP_029043412.1;Dbxref=GeneID:114876291%2CGenbank:XP_029043412.1;Parent=rna-XM_029187579.1
NW_021683744.1	Gnomon	CDS	198624	198716	.	-	0	Name=XP_029043412.1;ID=cds-XP_029043412.1;Dbxref=GeneID:114876291%2CGenbank:XP_029043412.1;Parent=rna-XM_029187579.1
NW_021683744.1	Gnomon	CDS	198388	198548	.	-	0	Name=XP_029043412.1;ID=cds-XP_029043412.1;Dbxref=GeneID:114876291%2CGenbank:XP_029043412.1;Parent=rna-XM_029187579.1
NW_021683744.1	Gnomon	CDS	198021	198068	.	-	0	Name=XP_029043412.1;ID=cds-XP_029043412.1;Dbxref=GeneID:114876291%2CGenbank:XP_029043412.1;Parent=rna-XM_029187579.1
NW_021683744.1	Gnomon	CDS	196348	196600	.	-	0	Name=XP_029043412.1;ID=cds-XP_029043412.1;Dbxref=GeneID:114876291%2CGenbank:XP_029043412.1;Parent=rna-XM_029187579.1
NW_021683744.1	Gnomon	CDS	196136	196281	.	-	0	Name=XP_029043412.1;ID=cds-XP_029043412.1;Dbxref=GeneID:114876291%2CGenbank:XP_029043412.1;Parent=rna-XM_029187579.1
NW_021683744.1	Gnomon	CDS	195819	196049	.	-	0	Name=XP_029043412.1;ID=cds-XP_029043412.1;Dbxref=GeneID:114876291%2CGenbank:XP_029043412.1;Parent=rna-XM_029187579.1
NW_021683744.1	Gnomon	CDS	195469	195732	.	-	0	Name=XP_029043412.1;ID=cds-XP_029043412.1;Dbxref=GeneID:114876291%2CGenbank:XP_029043412.1;Parent=rna-XM_029187579.1
NW_021683744.1	Gnomon	CDS	195232	195388	.	-	0	Name=XP_029043412.1;ID=cds-XP_029043412.1;Dbxref=GeneID:114876291%2CGenbank:XP_029043412.1;Parent=rna-XM_029187579.1
NW_021683744.1	Gnomon	CDS	195041	195157	.	-	0	Name=XP_029043412.1;ID=cds-XP_029043412.1;Dbxref=GeneID:114876291%2CGenbank:XP_029043412.1;Parent=rna-XM_029187579.1
NW_021683744.1	Gnomon	CDS	194880	194969	.	-	0	Name=XP_029043412.1;ID=cds-XP_029043412.1;Dbxref=GeneID:114876291%2CGenbank:XP_029043412.1;Parent=rna-XM_029187579.1
NW_021683744.1	Gnomon	exon	399616	399686	.	-	.	ID=exon-XM_029187705.1-11;Dbxref=GeneID:114876340%2CGenbank:XM_029187705.1;Parent=rna-XM_029187705.1
NW_021683744.1	Gnomon	exon	397782	398301	.	-	.	ID=exon-XM_029187705.1-12;Dbxref=GeneID:114876340%2CGenbank:XM_029187705.1;Parent=rna-XM_029187705.1
NW_021683744.1	Gnomon	exon	399765	399975	.	-	.	ID=exon-XM_029187705.1-10;Dbxref=GeneID:114876340%2CGenbank:XM_029187705.1;Parent=rna-XM_029187705.1
NW_021683744.1	Gnomon	mRNA	13799	21919	.	-	.	Name=XM_029187643.1;ID=rna-XM_029187643.1;Dbxref=GeneID:114876315%2CGenbank:XM_029187643.1;Parent=gene-LOC114876315
NW_021683744.1	Gnomon	exon	94208	94339	.	+	.	ID=exon-XM_029187536.1-2;Dbxref=GeneID:114876266%2CGenbank:XM_029187536.1;Parent=rna-XM_029187536.1
NW_021683744.1	Gnomon	exon	94401	94499	.	+	.	ID=exon-XM_029187536.1-3;Dbxref=GeneID:114876266%2CGenbank:XM_029187536.1;Parent=rna-XM_029187536.1
NW_021683744.1	Gnomon	exon	94566	94664	.	+	.	ID=exon-XM_029187536.1-4;Dbxref=GeneID:114876266%2CGenbank:XM_029187536.1;Parent=rna-XM_029187536.1
NW_021683744.1	Gnomon	exon	94772	94969	.	+	.	ID=exon-XM_029187536.1-5;Dbxref=GeneID:114876266%2CGenbank:XM_029187536.1;Parent=rna-XM_029187536.1
NW_021683744.1	Gnomon	exon	95048	95146	.	+	.	ID=exon-XM_029187536.1-6;Dbxref=GeneID:114876266%2CGenbank:XM_029187536.1;Parent=rna-XM_029187536.1
NW_021683744.1	Gnomon	exon	95214	95510	.	+	.	ID=exon-XM_029187536.1-7;Dbxref=GeneID:114876266%2CGenbank:XM_029187536.1;Parent=rna-XM_029187536.1
NW_021683744.1	Gnomon	exon	95737	96112	.	+	.	ID=exon-XM_029187536.1-8;Dbxref=GeneID:114876266%2CGenbank:XM_029187536.1;Parent=rna-XM_029187536.1
NW_021683744.1	Gnomon	exon	96189	96353	.	+	.	ID=exon-XM_029187536.1-9;Dbxref=GeneID:114876266%2CGenbank:XM_029187536.1;Parent=rna-XM_029187536.1
NW_021683744.1	Gnomon	exon	84800	85003	.	+	.	ID=exon-XM_029187536.1-1;Dbxref=GeneID:114876266%2CGenbank:XM_029187536.1;Parent=rna-XM_029187536.1
NW_021683744.1	Gnomon	exon	583447	583620	.	-	.	ID=exon-XM_029187560.1-3;Dbxref=GeneID:114876280%2CGenbank:XM_029187560.1;Parent=rna-XM_029187560.1
NW_021683744.1	Gnomon	exon	583185	583372	.	-	.	ID=exon-XM_029187560.1-4;Dbxref=GeneID:114876280%2CGenbank:XM_029187560.1;Parent=rna-XM_029187560.1
NW_021683744.1	Gnomon	exon	583926	584003	.	-	.	ID=exon-XM_029187560.1-1;Dbxref=GeneID:114876280%2CGenbank:XM_029187560.1;Parent=rna-XM_029187560.1
NW_021683744.1	Gnomon	exon	583692	583841	.	-	.	ID=exon-XM_029187560.1-2;Dbxref=GeneID:114876280%2CGenbank:XM_029187560.1;Parent=rna-XM_029187560.1
NW_021683744.1	Gnomon	CDS	627676	627734	.	-	0	Name=XP_029043318.1;ID=cds-XP_029043318.1;Dbxref=GeneID:114876243%2CGenbank:XP_029043318.1;Parent=rna-XM_029187485.1
NW_021683744.1	Gnomon	CDS	627247	627579	.	-	0	Name=XP_029043318.1;ID=cds-XP_029043318.1;Dbxref=GeneID:114876243%2CGenbank:XP_029043318.1;Parent=rna-XM_029187485.1
NW_021683744.1	Gnomon	CDS	627002	627179	.	-	0	Name=XP_029043318.1;ID=cds-XP_029043318.1;Dbxref=GeneID:114876243%2CGenbank:XP_029043318.1;Parent=rna-XM_029187485.1
NW_021683744.1	Gnomon	CDS	500275	500330	.	-	0	Name=XP_029043558.1;ID=cds-XP_029043558.1;Dbxref=GeneID:114876349%2CGenbank:XP_029043558.1;Parent=rna-XM_029187725.1
NW_021683744.1	Gnomon	CDS	499950	500178	.	-	0	Name=XP_029043558.1;ID=cds-XP_029043558.1;Dbxref=GeneID:114876349%2CGenbank:XP_029043558.1;Parent=rna-XM_029187725.1
NW_021683744.1	Gnomon	CDS	499737	499892	.	-	0	Name=XP_029043558.1;ID=cds-XP_029043558.1;Dbxref=GeneID:114876349%2CGenbank:XP_029043558.1;Parent=rna-XM_029187725.1
NW_021683744.1	Gnomon	CDS	499527	499667	.	-	0	Name=XP_029043558.1;ID=cds-XP_029043558.1;Dbxref=GeneID:114876349%2CGenbank:XP_029043558.1;Parent=rna-XM_029187725.1
NW_021683744.1	Gnomon	CDS	499265	499453	.	-	0	Name=XP_029043558.1;ID=cds-XP_029043558.1;Dbxref=GeneID:114876349%2CGenbank:XP_029043558.1;Parent=rna-XM_029187725.1
NW_021683744.1	Gnomon	CDS	120489	120585	.	-	0	Name=XP_029043411.1;ID=cds-XP_029043411.1;Dbxref=GeneID:114876290%2CGenbank:XP_029043411.1;Parent=rna-XM_029187578.1
NW_021683744.1	Gnomon	CDS	117805	118043	.	-	0	Name=XP_029043411.1;ID=cds-XP_029043411.1;Dbxref=GeneID:114876290%2CGenbank:XP_029043411.1;Parent=rna-XM_029187578.1
NW_021683744.1	Gnomon	CDS	116712	116854	.	-	0	Name=XP_029043411.1;ID=cds-XP_029043411.1;Dbxref=GeneID:114876290%2CGenbank:XP_029043411.1;Parent=rna-XM_029187578.1
NW_021683744.1	Gnomon	CDS	113221	114937	.	-	0	Name=XP_029043411.1;ID=cds-XP_029043411.1;Dbxref=GeneID:114876290%2CGenbank:XP_029043411.1;Parent=rna-XM_029187578.1
NW_021683744.1	Gnomon	CDS	111951	113024	.	-	0	Name=XP_029043411.1;ID=cds-XP_029043411.1;Dbxref=GeneID:114876290%2CGenbank:XP_029043411.1;Parent=rna-XM_029187578.1
NW_021683744.1	Gnomon	CDS	111599	111823	.	-	0	Name=XP_029043411.1;ID=cds-XP_029043411.1;Dbxref=GeneID:114876290%2CGenbank:XP_029043411.1;Parent=rna-XM_029187578.1
NW_021683744.1	Gnomon	CDS	111152	111526	.	-	0	Name=XP_029043411.1;ID=cds-XP_029043411.1;Dbxref=GeneID:114876290%2CGenbank:XP_029043411.1;Parent=rna-XM_029187578.1
NW_021683744.1	Gnomon	mRNA	609068	623430	.	+	.	Name=XM_029187548.1;ID=rna-XM_029187548.1;Dbxref=GeneID:114876274%2CGenbank:XM_029187548.1;Parent=gene-LOC114876274
NW_021683744.1	Gnomon	gene	32449	33068	.	+	.	Name=LOC114876360;ID=gene-LOC114876360;Dbxref=GeneID:114876360
NW_021683744.1	Gnomon	gene	33270	41994	.	+	.	Name=LOC114876351;ID=gene-LOC114876351;Dbxref=GeneID:114876351
NW_021683744.1	Gnomon	gene	47271	52980	.	+	.	Name=LOC114876353;ID=gene-LOC114876353;Dbxref=GeneID:114876353
NW_021683744.1	Gnomon	gene	53252	55656	.	-	.	Name=LOC114876354;ID=gene-LOC114876354;Dbxref=GeneID:114876354
NW_021683744.1	Gnomon	gene	483474	486711	.	-	.	Name=LOC114876350;ID=gene-LOC114876350;Dbxref=GeneID:114876350
NW_021683744.1	Gnomon	gene	31380	32449	.	+	.	Name=LOC114876359;ID=gene-LOC114876359;Dbxref=GeneID:114876359
NW_021683744.1	Gnomon	gene	55996	57483	.	-	.	Name=LOC114876355;ID=gene-LOC114876355;Dbxref=GeneID:114876355
NW_021683744.1	Gnomon	gene	31707	32621	.	-	.	Name=LOC114876356;ID=gene-LOC114876356;Dbxref=GeneID:114876356
NW_021683744.1	Gnomon	gene	45076	47267	.	+	.	Name=LOC114876357;ID=gene-LOC114876357;Dbxref=GeneID:114876357
NW_021683744.1	Gnomon	gene	33426	33976	.	-	.	Name=LOC114876358;ID=gene-LOC114876358;Dbxref=GeneID:114876358
NW_021683744.1	Gnomon	gene	397774	406271	.	-	.	Name=LOC114876340;ID=gene-LOC114876340;Dbxref=GeneID:114876340
NW_021683744.1	Gnomon	gene	405209	411857	.	+	.	Name=LOC114876341;ID=gene-LOC114876341;Dbxref=GeneID:114876341
NW_021683744.1	Gnomon	gene	394329	397554	.	+	.	Name=LOC114876342;ID=gene-LOC114876342;Dbxref=GeneID:114876342
NW_021683744.1	Gnomon	gene	472107	475304	.	-	.	Name=LOC114876343;ID=gene-LOC114876343;Dbxref=GeneID:114876343
NW_021683744.1	Gnomon	gene	481195	497340	.	+	.	Name=LOC114876348;ID=gene-LOC114876348;Dbxref=GeneID:114876348
NW_021683744.1	Gnomon	gene	497079	501048	.	-	.	Name=LOC114876349;ID=gene-LOC114876349;Dbxref=GeneID:114876349
NW_021683744.1	Gnomon	gene	390516	393927	.	+	.	Name=LOC114876344;ID=gene-LOC114876344;Dbxref=GeneID:114876344
NW_021683744.1	Gnomon	gene	460185	462149	.	+	.	Name=LOC114876345;ID=gene-LOC114876345;Dbxref=GeneID:114876345
NW_021683744.1	Gnomon	gene	479400	481068	.	-	.	Name=LOC114876346;ID=gene-LOC114876346;Dbxref=GeneID:114876346
NW_021683744.1	Gnomon	gene	433681	434744	.	+	.	Name=LOC114876347;ID=gene-LOC114876347;Dbxref=GeneID:114876347
NW_021683744.1	Gnomon	gene	580898	582738	.	-	.	Name=LOC114876330;ID=gene-LOC114876330;Dbxref=GeneID:114876330
NW_021683744.1	Gnomon	gene	579329	580827	.	+	.	Name=LOC114876331;ID=gene-LOC114876331;Dbxref=GeneID:114876331
NW_021683744.1	Gnomon	gene	420202	433844	.	-	.	Name=LOC114876332;ID=gene-LOC114876332;Dbxref=GeneID:114876332
NW_021683744.1	Gnomon	gene	411216	420178	.	-	.	Name=LOC114876337;ID=gene-LOC114876337;Dbxref=GeneID:114876337
NW_021683744.1	Gnomon	gene	434826	437384	.	+	.	Name=LOC114876338;ID=gene-LOC114876338;Dbxref=GeneID:114876338
NW_021683744.1	Gnomon	gene	434155	455120	.	-	.	Name=LOC114876339;ID=gene-LOC114876339;Dbxref=GeneID:114876339
NW_021683744.1	Gnomon	gene	440689	452878	.	+	.	Name=LOC114876333;ID=gene-LOC114876333;Dbxref=GeneID:114876333
NW_021683744.1	Gnomon	gene	463114	471923	.	+	.	Name=LOC114876334;ID=gene-LOC114876334;Dbxref=GeneID:114876334
NW_021683744.1	Gnomon	gene	475470	479779	.	+	.	Name=LOC114876335;ID=gene-LOC114876335;Dbxref=GeneID:114876335
NW_021683744.1	Gnomon	gene	455122	460082	.	+	.	Name=LOC114876336;ID=gene-LOC114876336;Dbxref=GeneID:114876336
NW_021683744.1	Gnomon	gene	3030	10189	.	+	.	Name=LOC114876320;ID=gene-LOC114876320;Dbxref=GeneID:114876320
NW_021683744.1	Gnomon	gene	542	3122	.	+	.	Name=LOC114876321;ID=gene-LOC114876321;Dbxref=GeneID:114876321
NW_021683744.1	Gnomon	gene	570351	574777	.	+	.	Name=LOC114876326;ID=gene-LOC114876326;Dbxref=GeneID:114876326
NW_021683744.1	Gnomon	gene	574858	579417	.	-	.	Name=LOC114876327;ID=gene-LOC114876327;Dbxref=GeneID:114876327
NW_021683744.1	Gnomon	gene	566794	570336	.	-	.	Name=LOC114876328;ID=gene-LOC114876328;Dbxref=GeneID:114876328
NW_021683744.1	Gnomon	gene	557769	566568	.	-	.	Name=LOC114876329;ID=gene-LOC114876329;Dbxref=GeneID:114876329
NW_021683744.1	Gnomon	gene	2396	3719	.	-	.	Name=LOC114876322;ID=gene-LOC114876322;Dbxref=GeneID:114876322
NW_021683744.1	Gnomon	gene	518	1310	.	-	.	Name=LOC114876323;ID=gene-LOC114876323;Dbxref=GeneID:114876323
NW_021683744.1	Gnomon	gene	381099	383245	.	+	.	Name=LOC114876324;ID=gene-LOC114876324;Dbxref=GeneID:114876324
NW_021683744.1	Gnomon	gene	595179	602776	.	+	.	Name=LOC114876325;ID=gene-LOC114876325;Dbxref=GeneID:114876325
NW_021683744.1	Gnomon	gene	316258	318585	.	-	.	Name=LOC114876310;ID=gene-LOC114876310;Dbxref=GeneID:114876310
NW_021683744.1	Gnomon	gene	13799	21919	.	-	.	Name=LOC114876315;ID=gene-LOC114876315;Dbxref=GeneID:114876315
NW_021683744.1	Gnomon	gene	9180	13701	.	-	.	Name=LOC114876316;ID=gene-LOC114876316;Dbxref=GeneID:114876316
NW_021683744.1	Gnomon	gene	22431	25152	.	+	.	Name=LOC114876317;ID=gene-LOC114876317;Dbxref=GeneID:114876317
NW_021683744.1	Gnomon	gene	386434	388499	.	-	.	Name=LOC114876311;ID=gene-LOC114876311;Dbxref=GeneID:114876311
NW_021683744.1	Gnomon	gene	318873	320459	.	-	.	Name=LOC114876313;ID=gene-LOC114876313;Dbxref=GeneID:114876313
NW_021683744.1	Gnomon	gene	312369	316157	.	+	.	Name=LOC114876314;ID=gene-LOC114876314;Dbxref=GeneID:114876314
NW_021683744.1	Gnomon	gene	221355	223248	.	+	.	Name=LOC114876304;ID=gene-LOC114876304;Dbxref=GeneID:114876304
NW_021683744.1	Gnomon	gene	155031	155822	.	+	.	Name=LOC114876305;ID=gene-LOC114876305;Dbxref=GeneID:114876305
NW_021683744.1	Gnomon	gene	322909	381188	.	+	.	Name=LOC114876306;ID=gene-LOC114876306;Dbxref=GeneID:114876306
NW_021683744.1	Gnomon	gene	227812	230773	.	-	.	Name=LOC114876300;ID=gene-LOC114876300;Dbxref=GeneID:114876300
NW_021683744.1	Gnomon	gene	223028	225431	.	-	.	Name=LOC114876301;ID=gene-LOC114876301;Dbxref=GeneID:114876301
NW_021683744.1	Gnomon	gene	186141	187115	.	+	.	Name=LOC114876302;ID=gene-LOC114876302;Dbxref=GeneID:114876302
NW_021683744.1	Gnomon	gene	383230	386344	.	-	.	Name=LOC114876308;ID=gene-LOC114876308;Dbxref=GeneID:114876308
NW_021683744.1	Gnomon	gene	320576	322812	.	+	.	Name=LOC114876309;ID=gene-LOC114876309;Dbxref=GeneID:114876309
NW_021683744.1	Gnomon	exon	203499	203663	.	-	.	ID=exon-XM_029187584.1-5;Dbxref=GeneID:114876291%2CGenbank:XM_029187584.1;Parent=rna-XM_029187584.1
NW_021683744.1	Gnomon	exon	203164	203238	.	-	.	ID=exon-XM_029187584.1-6;Dbxref=GeneID:114876291%2CGenbank:XM_029187584.1;Parent=rna-XM_029187584.1
NW_021683744.1	Gnomon	exon	202968	203063	.	-	.	ID=exon-XM_029187584.1-7;Dbxref=GeneID:114876291%2CGenbank:XM_029187584.1;Parent=rna-XM_029187584.1
NW_021683744.1	Gnomon	exon	201995	202204	.	-	.	ID=exon-XM_029187584.1-8;Dbxref=GeneID:114876291%2CGenbank:XM_029187584.1;Parent=rna-XM_029187584.1
NW_021683744.1	Gnomon	exon	221333	221421	.	-	.	ID=exon-XM_029187584.1-1;Dbxref=GeneID:114876291%2CGenbank:XM_029187584.1;Parent=rna-XM_029187584.1
NW_021683744.1	Gnomon	exon	219518	220916	.	-	.	ID=exon-XM_029187584.1-2;Dbxref=GeneID:114876291%2CGenbank:XM_029187584.1;Parent=rna-XM_029187584.1
NW_021683744.1	Gnomon	exon	219096	219390	.	-	.	ID=exon-XM_029187584.1-3;Dbxref=GeneID:114876291%2CGenbank:XM_029187584.1;Parent=rna-XM_029187584.1
NW_021683744.1	Gnomon	exon	203763	203864	.	-	.	ID=exon-XM_029187584.1-4;Dbxref=GeneID:114876291%2CGenbank:XM_029187584.1;Parent=rna-XM_029187584.1
NW_021683744.1	Gnomon	mRNA	312369	314522	.	+	.	Name=XM_029187642.1;ID=rna-XM_029187642.1;Dbxref=GeneID:114876314%2CGenbank:XM_029187642.1;Parent=gene-LOC114876314
NW_021683744.1	Gnomon	exon	200762	201049	.	-	.	ID=exon-XM_029187584.1-9;Dbxref=GeneID:114876291%2CGenbank:XM_029187584.1;Parent=rna-XM_029187584.1
NW_021683744.1	Gnomon	exon	601602	601821	.	+	.	ID=exon-XM_029187662.1-22;Dbxref=GeneID:114876325%2CGenbank:XM_029187662.1;Parent=rna-XM_029187662.1
NW_021683744.1	Gnomon	exon	601902	602085	.	+	.	ID=exon-XM_029187662.1-23;Dbxref=GeneID:114876325%2CGenbank:XM_029187662.1;Parent=rna-XM_029187662.1
NW_021683744.1	Gnomon	exon	602164	602266	.	+	.	ID=exon-XM_029187662.1-24;Dbxref=GeneID:114876325%2CGenbank:XM_029187662.1;Parent=rna-XM_029187662.1
NW_021683744.1	Gnomon	exon	602343	602776	.	+	.	ID=exon-XM_029187662.1-25;Dbxref=GeneID:114876325%2CGenbank:XM_029187662.1;Parent=rna-XM_029187662.1
NW_021683744.1	Gnomon	exon	421070	422969	.	-	.	ID=exon-XM_029187672.1-10;Dbxref=GeneID:114876332%2CGenbank:XM_029187672.1;Parent=rna-XM_029187672.1
NW_021683744.1	Gnomon	exon	601033	601254	.	+	.	ID=exon-XM_029187662.1-20;Dbxref=GeneID:114876325%2CGenbank:XM_029187662.1;Parent=rna-XM_029187662.1
NW_021683744.1	Gnomon	exon	601324	601538	.	+	.	ID=exon-XM_029187662.1-21;Dbxref=GeneID:114876325%2CGenbank:XM_029187662.1;Parent=rna-XM_029187662.1
NW_021683744.1	Gnomon	exon	599996	600121	.	+	.	ID=exon-XM_029187662.1-15;Dbxref=GeneID:114876325%2CGenbank:XM_029187662.1;Parent=rna-XM_029187662.1
NW_021683744.1	Gnomon	exon	600199	600357	.	+	.	ID=exon-XM_029187662.1-16;Dbxref=GeneID:114876325%2CGenbank:XM_029187662.1;Parent=rna-XM_029187662.1
NW_021683744.1	Gnomon	exon	600419	600547	.	+	.	ID=exon-XM_029187662.1-17;Dbxref=GeneID:114876325%2CGenbank:XM_029187662.1;Parent=rna-XM_029187662.1
NW_021683744.1	Gnomon	exon	600610	600794	.	+	.	ID=exon-XM_029187662.1-18;Dbxref=GeneID:114876325%2CGenbank:XM_029187662.1;Parent=rna-XM_029187662.1
NW_021683744.1	Gnomon	exon	598893	599147	.	+	.	ID=exon-XM_029187662.1-11;Dbxref=GeneID:114876325%2CGenbank:XM_029187662.1;Parent=rna-XM_029187662.1
NW_021683744.1	Gnomon	exon	599217	599354	.	+	.	ID=exon-XM_029187662.1-12;Dbxref=GeneID:114876325%2CGenbank:XM_029187662.1;Parent=rna-XM_029187662.1
NW_021683744.1	Gnomon	exon	599443	599782	.	+	.	ID=exon-XM_029187662.1-13;Dbxref=GeneID:114876325%2CGenbank:XM_029187662.1;Parent=rna-XM_029187662.1
NW_021683744.1	Gnomon	exon	599867	599911	.	+	.	ID=exon-XM_029187662.1-14;Dbxref=GeneID:114876325%2CGenbank:XM_029187662.1;Parent=rna-XM_029187662.1
NW_021683744.1	Gnomon	exon	600851	600959	.	+	.	ID=exon-XM_029187662.1-19;Dbxref=GeneID:114876325%2CGenbank:XM_029187662.1;Parent=rna-XM_029187662.1
NW_021683744.1	Gnomon	exon	598807	598824	.	+	.	ID=exon-XM_029187662.1-10;Dbxref=GeneID:114876325%2CGenbank:XM_029187662.1;Parent=rna-XM_029187662.1
NW_021683744.1	Gnomon	exon	418501	418681	.	-	.	ID=exon-XM_029187700.1-1;Dbxref=GeneID:114876337%2CGenbank:XM_029187700.1;Parent=rna-XM_029187700.1
NW_021683744.1	Gnomon	exon	417840	418028	.	-	.	ID=exon-XM_029187700.1-2;Dbxref=GeneID:114876337%2CGenbank:XM_029187700.1;Parent=rna-XM_029187700.1
NW_021683744.1	Gnomon	exon	416297	416413	.	-	.	ID=exon-XM_029187700.1-5;Dbxref=GeneID:114876337%2CGenbank:XM_029187700.1;Parent=rna-XM_029187700.1
NW_021683744.1	Gnomon	exon	416110	416213	.	-	.	ID=exon-XM_029187700.1-6;Dbxref=GeneID:114876337%2CGenbank:XM_029187700.1;Parent=rna-XM_029187700.1
NW_021683744.1	Gnomon	exon	416710	417007	.	-	.	ID=exon-XM_029187700.1-3;Dbxref=GeneID:114876337%2CGenbank:XM_029187700.1;Parent=rna-XM_029187700.1
NW_021683744.1	Gnomon	exon	416488	416623	.	-	.	ID=exon-XM_029187700.1-4;Dbxref=GeneID:114876337%2CGenbank:XM_029187700.1;Parent=rna-XM_029187700.1
NW_021683744.1	Gnomon	exon	414710	415123	.	-	.	ID=exon-XM_029187700.1-7;Dbxref=GeneID:114876337%2CGenbank:XM_029187700.1;Parent=rna-XM_029187700.1
NW_021683744.1	Gnomon	exon	411216	414479	.	-	.	ID=exon-XM_029187700.1-8;Dbxref=GeneID:114876337%2CGenbank:XM_029187700.1;Parent=rna-XM_029187700.1
NW_021683744.1	Gnomon	exon	156489	156621	.	-	.	ID=exon-XM_029187600.1-4;Dbxref=GeneID:114876299%2CGenbank:XM_029187600.1;Parent=rna-XM_029187600.1
NW_021683744.1	Gnomon	exon	156186	156427	.	-	.	ID=exon-XM_029187600.1-5;Dbxref=GeneID:114876299%2CGenbank:XM_029187600.1;Parent=rna-XM_029187600.1
NW_021683744.1	Gnomon	exon	155668	155753	.	-	.	ID=exon-XM_029187600.1-6;Dbxref=GeneID:114876299%2CGenbank:XM_029187600.1;Parent=rna-XM_029187600.1
NW_021683744.1	Gnomon	exon	157516	157678	.	-	.	ID=exon-XM_029187600.1-1;Dbxref=GeneID:114876299%2CGenbank:XM_029187600.1;Parent=rna-XM_029187600.1
NW_021683744.1	Gnomon	exon	157042	157357	.	-	.	ID=exon-XM_029187600.1-2;Dbxref=GeneID:114876299%2CGenbank:XM_029187600.1;Parent=rna-XM_029187600.1
NW_021683744.1	Gnomon	exon	156699	156959	.	-	.	ID=exon-XM_029187600.1-3;Dbxref=GeneID:114876299%2CGenbank:XM_029187600.1;Parent=rna-XM_029187600.1
NW_021683744.1	Gnomon	CDS	219096	219344	.	-	0	Name=XP_029043415.1;ID=cds-XP_029043415.1;Dbxref=GeneID:114876291%2CGenbank:XP_029043415.1;Parent=rna-XM_029187582.1
NW_021683744.1	Gnomon	CDS	203763	203864	.	-	0	Name=XP_029043415.1;ID=cds-XP_029043415.1;Dbxref=GeneID:114876291%2CGenbank:XP_029043415.1;Parent=rna-XM_029187582.1
NW_021683744.1	Gnomon	CDS	203499	203663	.	-	0	Name=XP_029043415.1;ID=cds-XP_029043415.1;Dbxref=GeneID:114876291%2CGenbank:XP_029043415.1;Parent=rna-XM_029187582.1
NW_021683744.1	Gnomon	CDS	203164	203238	.	-	0	Name=XP_029043415.1;ID=cds-XP_029043415.1;Dbxref=GeneID:114876291%2CGenbank:XP_029043415.1;Parent=rna-XM_029187582.1
NW_021683744.1	Gnomon	CDS	202968	203063	.	-	0	Name=XP_029043415.1;ID=cds-XP_029043415.1;Dbxref=GeneID:114876291%2CGenbank:XP_029043415.1;Parent=rna-XM_029187582.1
NW_021683744.1	Gnomon	CDS	201995	202204	.	-	0	Name=XP_029043415.1;ID=cds-XP_029043415.1;Dbxref=GeneID:114876291%2CGenbank:XP_029043415.1;Parent=rna-XM_029187582.1
NW_021683744.1	Gnomon	CDS	200762	201049	.	-	0	Name=XP_029043415.1;ID=cds-XP_029043415.1;Dbxref=GeneID:114876291%2CGenbank:XP_029043415.1;Parent=rna-XM_029187582.1
NW_021683744.1	Gnomon	CDS	200556	200681	.	-	0	Name=XP_029043415.1;ID=cds-XP_029043415.1;Dbxref=GeneID:114876291%2CGenbank:XP_029043415.1;Parent=rna-XM_029187582.1
NW_021683744.1	Gnomon	CDS	199782	199941	.	-	0	Name=XP_029043415.1;ID=cds-XP_029043415.1;Dbxref=GeneID:114876291%2CGenbank:XP_029043415.1;Parent=rna-XM_029187582.1
NW_021683744.1	Gnomon	CDS	199348	199709	.	-	0	Name=XP_029043415.1;ID=cds-XP_029043415.1;Dbxref=GeneID:114876291%2CGenbank:XP_029043415.1;Parent=rna-XM_029187582.1
NW_021683744.1	Gnomon	CDS	199033	199275	.	-	0	Name=XP_029043415.1;ID=cds-XP_029043415.1;Dbxref=GeneID:114876291%2CGenbank:XP_029043415.1;Parent=rna-XM_029187582.1
NW_021683744.1	Gnomon	CDS	198784	198966	.	-	0	Name=XP_029043415.1;ID=cds-XP_029043415.1;Dbxref=GeneID:114876291%2CGenbank:XP_029043415.1;Parent=rna-XM_029187582.1
NW_021683744.1	Gnomon	CDS	198624	198716	.	-	0	Name=XP_029043415.1;ID=cds-XP_029043415.1;Dbxref=GeneID:114876291%2CGenbank:XP_029043415.1;Parent=rna-XM_029187582.1
NW_021683744.1	Gnomon	CDS	198388	198548	.	-	0	Name=XP_029043415.1;ID=cds-XP_029043415.1;Dbxref=GeneID:114876291%2CGenbank:XP_029043415.1;Parent=rna-XM_029187582.1
NW_021683744.1	Gnomon	CDS	198021	198068	.	-	0	Name=XP_029043415.1;ID=cds-XP_029043415.1;Dbxref=GeneID:114876291%2CGenbank:XP_029043415.1;Parent=rna-XM_029187582.1
NW_021683744.1	Gnomon	CDS	196348	196600	.	-	0	Name=XP_029043415.1;ID=cds-XP_029043415.1;Dbxref=GeneID:114876291%2CGenbank:XP_029043415.1;Parent=rna-XM_029187582.1
NW_021683744.1	Gnomon	CDS	196136	196281	.	-	0	Name=XP_029043415.1;ID=cds-XP_029043415.1;Dbxref=GeneID:114876291%2CGenbank:XP_029043415.1;Parent=rna-XM_029187582.1
NW_021683744.1	Gnomon	CDS	195819	196049	.	-	0	Name=XP_029043415.1;ID=cds-XP_029043415.1;Dbxref=GeneID:114876291%2CGenbank:XP_029043415.1;Parent=rna-XM_029187582.1
NW_021683744.1	Gnomon	CDS	195469	195732	.	-	0	Name=XP_029043415.1;ID=cds-XP_029043415.1;Dbxref=GeneID:114876291%2CGenbank:XP_029043415.1;Parent=rna-XM_029187582.1
NW_021683744.1	Gnomon	CDS	195232	195388	.	-	0	Name=XP_029043415.1;ID=cds-XP_029043415.1;Dbxref=GeneID:114876291%2CGenbank:XP_029043415.1;Parent=rna-XM_029187582.1
NW_021683744.1	Gnomon	CDS	195041	195157	.	-	0	Name=XP_029043415.1;ID=cds-XP_029043415.1;Dbxref=GeneID:114876291%2CGenbank:XP_029043415.1;Parent=rna-XM_029187582.1
NW_021683744.1	Gnomon	CDS	194880	194969	.	-	0	Name=XP_029043415.1;ID=cds-XP_029043415.1;Dbxref=GeneID:114876291%2CGenbank:XP_029043415.1;Parent=rna-XM_029187582.1
NW_021683744.1	Gnomon	exon	24630	25152	.	+	.	ID=exon-XM_029187649.1-9;Dbxref=GeneID:114876317%2CGenbank:XM_029187649.1;Parent=rna-XM_029187649.1
NW_021683744.1	Gnomon	exon	23884	24228	.	+	.	ID=exon-XM_029187649.1-7;Dbxref=GeneID:114876317%2CGenbank:XM_029187649.1;Parent=rna-XM_029187649.1
NW_021683744.1	Gnomon	exon	24300	24551	.	+	.	ID=exon-XM_029187649.1-8;Dbxref=GeneID:114876317%2CGenbank:XM_029187649.1;Parent=rna-XM_029187649.1
NW_021683744.1	Gnomon	mRNA	157771	176374	.	-	.	Name=XM_029187547.1;ID=rna-XM_029187547.1;Dbxref=GeneID:114876273%2CGenbank:XM_029187547.1;Parent=gene-LOC114876273
NW_021683744.1	Gnomon	exon	23492	23587	.	+	.	ID=exon-XM_029187649.1-5;Dbxref=GeneID:114876317%2CGenbank:XM_029187649.1;Parent=rna-XM_029187649.1
NW_021683744.1	Gnomon	exon	23653	23814	.	+	.	ID=exon-XM_029187649.1-6;Dbxref=GeneID:114876317%2CGenbank:XM_029187649.1;Parent=rna-XM_029187649.1
NW_021683744.1	Gnomon	exon	23003	23092	.	+	.	ID=exon-XM_029187649.1-3;Dbxref=GeneID:114876317%2CGenbank:XM_029187649.1;Parent=rna-XM_029187649.1
NW_021683744.1	Gnomon	exon	23174	23425	.	+	.	ID=exon-XM_029187649.1-4;Dbxref=GeneID:114876317%2CGenbank:XM_029187649.1;Parent=rna-XM_029187649.1
NW_021683744.1	Gnomon	exon	22431	22731	.	+	.	ID=exon-XM_029187649.1-1;Dbxref=GeneID:114876317%2CGenbank:XM_029187649.1;Parent=rna-XM_029187649.1
NW_021683744.1	Gnomon	exon	22863	22915	.	+	.	ID=exon-XM_029187649.1-2;Dbxref=GeneID:114876317%2CGenbank:XM_029187649.1;Parent=rna-XM_029187649.1
NW_021683744.1	Gnomon	exon	485280	485382	.	-	.	ID=exon-XR_003789375.1-4;Dbxref=GeneID:114876350%2CGenbank:XR_003789375.1;Parent=rna-XR_003789375.1
NW_021683744.1	Gnomon	exon	483474	485211	.	-	.	ID=exon-XR_003789375.1-5;Dbxref=GeneID:114876350%2CGenbank:XR_003789375.1;Parent=rna-XR_003789375.1
NW_021683744.1	Gnomon	exon	485628	485868	.	-	.	ID=exon-XR_003789375.1-2;Dbxref=GeneID:114876350%2CGenbank:XR_003789375.1;Parent=rna-XR_003789375.1
NW_021683744.1	Gnomon	exon	485445	485555	.	-	.	ID=exon-XR_003789375.1-3;Dbxref=GeneID:114876350%2CGenbank:XR_003789375.1;Parent=rna-XR_003789375.1
NW_021683744.1	Gnomon	exon	485969	486711	.	-	.	ID=exon-XR_003789375.1-1;Dbxref=GeneID:114876350%2CGenbank:XR_003789375.1;Parent=rna-XR_003789375.1
NW_021683744.1	Gnomon	exon	479454	479779	.	+	.	ID=exon-XR_003789362.1-11;Dbxref=GeneID:114876335%2CGenbank:XR_003789362.1;Parent=rna-XR_003789362.1
NW_021683744.1	Gnomon	exon	478771	479348	.	+	.	ID=exon-XR_003789362.1-10;Dbxref=GeneID:114876335%2CGenbank:XR_003789362.1;Parent=rna-XR_003789362.1
NW_021683744.1	Gnomon	exon	457731	457954	.	+	.	ID=exon-XM_029187696.1-7;Dbxref=GeneID:114876336%2CGenbank:XM_029187696.1;Parent=rna-XM_029187696.1
NW_021683744.1	Gnomon	exon	458028	458308	.	+	.	ID=exon-XM_029187696.1-8;Dbxref=GeneID:114876336%2CGenbank:XM_029187696.1;Parent=rna-XM_029187696.1
NW_021683744.1	Gnomon	exon	458382	458482	.	+	.	ID=exon-XM_029187696.1-9;Dbxref=GeneID:114876336%2CGenbank:XM_029187696.1;Parent=rna-XM_029187696.1
NW_021683744.1	Gnomon	exon	456639	456838	.	+	.	ID=exon-XM_029187696.1-3;Dbxref=GeneID:114876336%2CGenbank:XM_029187696.1;Parent=rna-XM_029187696.1
NW_021683744.1	Gnomon	exon	456976	457138	.	+	.	ID=exon-XM_029187696.1-4;Dbxref=GeneID:114876336%2CGenbank:XM_029187696.1;Parent=rna-XM_029187696.1
NW_021683744.1	Gnomon	exon	457226	457434	.	+	.	ID=exon-XM_029187696.1-5;Dbxref=GeneID:114876336%2CGenbank:XM_029187696.1;Parent=rna-XM_029187696.1
NW_021683744.1	Gnomon	exon	457507	457653	.	+	.	ID=exon-XM_029187696.1-6;Dbxref=GeneID:114876336%2CGenbank:XM_029187696.1;Parent=rna-XM_029187696.1
NW_021683744.1	Gnomon	exon	455122	455564	.	+	.	ID=exon-XM_029187696.1-1;Dbxref=GeneID:114876336%2CGenbank:XM_029187696.1;Parent=rna-XM_029187696.1
NW_021683744.1	Gnomon	exon	456067	456575	.	+	.	ID=exon-XM_029187696.1-2;Dbxref=GeneID:114876336%2CGenbank:XM_029187696.1;Parent=rna-XM_029187696.1
NW_021683744.1	Gnomon	CDS	219096	219344	.	-	0	Name=XP_029043414.1;ID=cds-XP_029043414.1;Dbxref=GeneID:114876291%2CGenbank:XP_029043414.1;Parent=rna-XM_029187581.1
NW_021683744.1	Gnomon	CDS	203763	203864	.	-	0	Name=XP_029043414.1;ID=cds-XP_029043414.1;Dbxref=GeneID:114876291%2CGenbank:XP_029043414.1;Parent=rna-XM_029187581.1
NW_021683744.1	Gnomon	CDS	203499	203663	.	-	0	Name=XP_029043414.1;ID=cds-XP_029043414.1;Dbxref=GeneID:114876291%2CGenbank:XP_029043414.1;Parent=rna-XM_029187581.1
NW_021683744.1	Gnomon	CDS	203164	203238	.	-	0	Name=XP_029043414.1;ID=cds-XP_029043414.1;Dbxref=GeneID:114876291%2CGenbank:XP_029043414.1;Parent=rna-XM_029187581.1
NW_021683744.1	Gnomon	CDS	202968	203063	.	-	0	Name=XP_029043414.1;ID=cds-XP_029043414.1;Dbxref=GeneID:114876291%2CGenbank:XP_029043414.1;Parent=rna-XM_029187581.1
NW_021683744.1	Gnomon	CDS	201995	202204	.	-	0	Name=XP_029043414.1;ID=cds-XP_029043414.1;Dbxref=GeneID:114876291%2CGenbank:XP_029043414.1;Parent=rna-XM_029187581.1
NW_021683744.1	Gnomon	CDS	200762	201049	.	-	0	Name=XP_029043414.1;ID=cds-XP_029043414.1;Dbxref=GeneID:114876291%2CGenbank:XP_029043414.1;Parent=rna-XM_029187581.1
NW_021683744.1	Gnomon	CDS	200538	200681	.	-	0	Name=XP_029043414.1;ID=cds-XP_029043414.1;Dbxref=GeneID:114876291%2CGenbank:XP_029043414.1;Parent=rna-XM_029187581.1
NW_021683744.1	Gnomon	CDS	199782	199941	.	-	0	Name=XP_029043414.1;ID=cds-XP_029043414.1;Dbxref=GeneID:114876291%2CGenbank:XP_029043414.1;Parent=rna-XM_029187581.1
NW_021683744.1	Gnomon	CDS	199348	199709	.	-	0	Name=XP_029043414.1;ID=cds-XP_029043414.1;Dbxref=GeneID:114876291%2CGenbank:XP_029043414.1;Parent=rna-XM_029187581.1
NW_021683744.1	Gnomon	CDS	199033	199275	.	-	0	Name=XP_029043414.1;ID=cds-XP_029043414.1;Dbxref=GeneID:114876291%2CGenbank:XP_029043414.1;Parent=rna-XM_029187581.1
NW_021683744.1	Gnomon	CDS	198784	198966	.	-	0	Name=XP_029043414.1;ID=cds-XP_029043414.1;Dbxref=GeneID:114876291%2CGenbank:XP_029043414.1;Parent=rna-XM_029187581.1
NW_021683744.1	Gnomon	CDS	198624	198716	.	-	0	Name=XP_029043414.1;ID=cds-XP_029043414.1;Dbxref=GeneID:114876291%2CGenbank:XP_029043414.1;Parent=rna-XM_029187581.1
NW_021683744.1	Gnomon	CDS	198388	198542	.	-	0	Name=XP_029043414.1;ID=cds-XP_029043414.1;Dbxref=GeneID:114876291%2CGenbank:XP_029043414.1;Parent=rna-XM_029187581.1
NW_021683744.1	Gnomon	CDS	198021	198068	.	-	0	Name=XP_029043414.1;ID=cds-XP_029043414.1;Dbxref=GeneID:114876291%2CGenbank:XP_029043414.1;Parent=rna-XM_029187581.1
NW_021683744.1	Gnomon	CDS	196348	196600	.	-	0	Name=XP_029043414.1;ID=cds-XP_029043414.1;Dbxref=GeneID:114876291%2CGenbank:XP_029043414.1;Parent=rna-XM_029187581.1
NW_021683744.1	Gnomon	CDS	196136	196281	.	-	0	Name=XP_029043414.1;ID=cds-XP_029043414.1;Dbxref=GeneID:114876291%2CGenbank:XP_029043414.1;Parent=rna-XM_029187581.1
NW_021683744.1	Gnomon	CDS	195819	196049	.	-	0	Name=XP_029043414.1;ID=cds-XP_029043414.1;Dbxref=GeneID:114876291%2CGenbank:XP_029043414.1;Parent=rna-XM_029187581.1
NW_021683744.1	Gnomon	CDS	195469	195732	.	-	0	Name=XP_029043414.1;ID=cds-XP_029043414.1;Dbxref=GeneID:114876291%2CGenbank:XP_029043414.1;Parent=rna-XM_029187581.1
NW_021683744.1	Gnomon	CDS	195232	195388	.	-	0	Name=XP_029043414.1;ID=cds-XP_029043414.1;Dbxref=GeneID:114876291%2CGenbank:XP_029043414.1;Parent=rna-XM_029187581.1
NW_021683744.1	Gnomon	CDS	195041	195157	.	-	0	Name=XP_029043414.1;ID=cds-XP_029043414.1;Dbxref=GeneID:114876291%2CGenbank:XP_029043414.1;Parent=rna-XM_029187581.1
NW_021683744.1	Gnomon	CDS	194880	194969	.	-	0	Name=XP_029043414.1;ID=cds-XP_029043414.1;Dbxref=GeneID:114876291%2CGenbank:XP_029043414.1;Parent=rna-XM_029187581.1
NW_021683744.1	Gnomon	mRNA	231241	235561	.	-	.	Name=XM_029187546.1;ID=rna-XM_029187546.1;Dbxref=GeneID:114876272%2CGenbank:XM_029187546.1;Parent=gene-LOC114876272
NW_021683744.1	Gnomon	exon	111951	113024	.	-	.	ID=exon-XR_003789352.1-9;Dbxref=GeneID:114876290%2CGenbank:XR_003789352.1;Parent=rna-XR_003789352.1
NW_021683744.1	Gnomon	exon	147451	147531	.	-	.	ID=exon-XR_003789352.1-3;Dbxref=GeneID:114876290%2CGenbank:XR_003789352.1;Parent=rna-XR_003789352.1
NW_021683744.1	Gnomon	exon	147280	147342	.	-	.	ID=exon-XR_003789352.1-4;Dbxref=GeneID:114876290%2CGenbank:XR_003789352.1;Parent=rna-XR_003789352.1
NW_021683744.1	Gnomon	exon	154940	155019	.	-	.	ID=exon-XR_003789352.1-1;Dbxref=GeneID:114876290%2CGenbank:XR_003789352.1;Parent=rna-XR_003789352.1
NW_021683744.1	Gnomon	exon	153840	154510	.	-	.	ID=exon-XR_003789352.1-2;Dbxref=GeneID:114876290%2CGenbank:XR_003789352.1;Parent=rna-XR_003789352.1
NW_021683744.1	Gnomon	exon	116712	116854	.	-	.	ID=exon-XR_003789352.1-7;Dbxref=GeneID:114876290%2CGenbank:XR_003789352.1;Parent=rna-XR_003789352.1
NW_021683744.1	Gnomon	exon	113221	114937	.	-	.	ID=exon-XR_003789352.1-8;Dbxref=GeneID:114876290%2CGenbank:XR_003789352.1;Parent=rna-XR_003789352.1
NW_021683744.1	Gnomon	exon	139414	139485	.	-	.	ID=exon-XR_003789352.1-5;Dbxref=GeneID:114876290%2CGenbank:XR_003789352.1;Parent=rna-XR_003789352.1
NW_021683744.1	Gnomon	exon	117805	118043	.	-	.	ID=exon-XR_003789352.1-6;Dbxref=GeneID:114876290%2CGenbank:XR_003789352.1;Parent=rna-XR_003789352.1
NW_021683744.1	Gnomon	mRNA	318873	319990	.	-	.	Name=XM_029187640.1;ID=rna-XM_029187640.1;Dbxref=GeneID:114876313%2CGenbank:XM_029187640.1;Parent=gene-LOC114876313
NW_021683744.1	Gnomon	exon	579859	580042	.	+	.	ID=exon-XM_029187671.1-2;Dbxref=GeneID:114876331%2CGenbank:XM_029187671.1;Parent=rna-XM_029187671.1
NW_021683744.1	Gnomon	exon	580126	580312	.	+	.	ID=exon-XM_029187671.1-3;Dbxref=GeneID:114876331%2CGenbank:XM_029187671.1;Parent=rna-XM_029187671.1
NW_021683744.1	Gnomon	exon	580376	580484	.	+	.	ID=exon-XM_029187671.1-4;Dbxref=GeneID:114876331%2CGenbank:XM_029187671.1;Parent=rna-XM_029187671.1
NW_021683744.1	Gnomon	exon	580548	580827	.	+	.	ID=exon-XM_029187671.1-5;Dbxref=GeneID:114876331%2CGenbank:XM_029187671.1;Parent=rna-XM_029187671.1
NW_021683744.1	Gnomon	exon	579425	579738	.	+	.	ID=exon-XM_029187671.1-1;Dbxref=GeneID:114876331%2CGenbank:XM_029187671.1;Parent=rna-XM_029187671.1
NW_021683744.1	Gnomon	mRNA	421070	433843	.	-	.	Name=XM_029187682.1;ID=rna-XM_029187682.1;Dbxref=GeneID:114876332%2CGenbank:XM_029187682.1;Parent=gene-LOC114876332
NW_021683744.1	Gnomon	exon	221333	221421	.	-	.	ID=exon-XM_029187583.1-1;Dbxref=GeneID:114876291%2CGenbank:XM_029187583.1;Parent=rna-XM_029187583.1
NW_021683744.1	Gnomon	exon	201995	202204	.	-	.	ID=exon-XM_029187583.1-8;Dbxref=GeneID:114876291%2CGenbank:XM_029187583.1;Parent=rna-XM_029187583.1
NW_021683744.1	Gnomon	exon	200762	201049	.	-	.	ID=exon-XM_029187583.1-9;Dbxref=GeneID:114876291%2CGenbank:XM_029187583.1;Parent=rna-XM_029187583.1
NW_021683744.1	Gnomon	exon	203164	203238	.	-	.	ID=exon-XM_029187583.1-6;Dbxref=GeneID:114876291%2CGenbank:XM_029187583.1;Parent=rna-XM_029187583.1
NW_021683744.1	Gnomon	exon	202968	203063	.	-	.	ID=exon-XM_029187583.1-7;Dbxref=GeneID:114876291%2CGenbank:XM_029187583.1;Parent=rna-XM_029187583.1
NW_021683744.1	Gnomon	exon	203763	203864	.	-	.	ID=exon-XM_029187583.1-4;Dbxref=GeneID:114876291%2CGenbank:XM_029187583.1;Parent=rna-XM_029187583.1
NW_021683744.1	Gnomon	exon	203499	203663	.	-	.	ID=exon-XM_029187583.1-5;Dbxref=GeneID:114876291%2CGenbank:XM_029187583.1;Parent=rna-XM_029187583.1
NW_021683744.1	Gnomon	exon	219518	220916	.	-	.	ID=exon-XM_029187583.1-2;Dbxref=GeneID:114876291%2CGenbank:XM_029187583.1;Parent=rna-XM_029187583.1
NW_021683744.1	Gnomon	exon	219096	219390	.	-	.	ID=exon-XM_029187583.1-3;Dbxref=GeneID:114876291%2CGenbank:XM_029187583.1;Parent=rna-XM_029187583.1
NW_021683744.1	Gnomon	transcript	269168	271162	.	+	.	Name=XR_003789350.1;ID=rna-XR_003789350.1;Dbxref=GeneID:114876289%2CGenbank:XR_003789350.1;Parent=gene-LOC114876289
NW_021683744.1	Gnomon	exon	541641	541749	.	-	.	ID=exon-XM_029187542.1-12;Dbxref=GeneID:114876270%2CGenbank:XM_029187542.1;Parent=rna-XM_029187542.1
NW_021683744.1	Gnomon	exon	541112	541561	.	-	.	ID=exon-XM_029187542.1-13;Dbxref=GeneID:114876270%2CGenbank:XM_029187542.1;Parent=rna-XM_029187542.1
NW_021683744.1	Gnomon	exon	70159	70379	.	+	.	ID=exon-XM_029187513.1-10;Dbxref=GeneID:114876260%2CGenbank:XM_029187513.1;Parent=rna-XM_029187513.1
NW_021683744.1	Gnomon	exon	70454	70533	.	+	.	ID=exon-XM_029187513.1-11;Dbxref=GeneID:114876260%2CGenbank:XM_029187513.1;Parent=rna-XM_029187513.1
NW_021683744.1	Gnomon	exon	70784	71005	.	+	.	ID=exon-XM_029187513.1-12;Dbxref=GeneID:114876260%2CGenbank:XM_029187513.1;Parent=rna-XM_029187513.1
NW_021683744.1	Gnomon	exon	71076	71219	.	+	.	ID=exon-XM_029187513.1-13;Dbxref=GeneID:114876260%2CGenbank:XM_029187513.1;Parent=rna-XM_029187513.1
NW_021683744.1	Gnomon	exon	72627	72714	.	+	.	ID=exon-XM_029187513.1-14;Dbxref=GeneID:114876260%2CGenbank:XM_029187513.1;Parent=rna-XM_029187513.1
NW_021683744.1	Gnomon	CDS	91434	92735	.	+	0	Name=XP_029043358.1;ID=cds-XP_029043358.1;Dbxref=GeneID:114876266%2CGenbank:XP_029043358.1;Parent=rna-XM_029187525.1
NW_021683744.1	Gnomon	CDS	94208	94339	.	+	0	Name=XP_029043358.1;ID=cds-XP_029043358.1;Dbxref=GeneID:114876266%2CGenbank:XP_029043358.1;Parent=rna-XM_029187525.1
NW_021683744.1	Gnomon	CDS	94401	94499	.	+	0	Name=XP_029043358.1;ID=cds-XP_029043358.1;Dbxref=GeneID:114876266%2CGenbank:XP_029043358.1;Parent=rna-XM_029187525.1
NW_021683744.1	Gnomon	CDS	94566	94664	.	+	0	Name=XP_029043358.1;ID=cds-XP_029043358.1;Dbxref=GeneID:114876266%2CGenbank:XP_029043358.1;Parent=rna-XM_029187525.1
NW_021683744.1	Gnomon	CDS	94772	94969	.	+	0	Name=XP_029043358.1;ID=cds-XP_029043358.1;Dbxref=GeneID:114876266%2CGenbank:XP_029043358.1;Parent=rna-XM_029187525.1
NW_021683744.1	Gnomon	CDS	95048	95146	.	+	0	Name=XP_029043358.1;ID=cds-XP_029043358.1;Dbxref=GeneID:114876266%2CGenbank:XP_029043358.1;Parent=rna-XM_029187525.1
NW_021683744.1	Gnomon	CDS	95214	95510	.	+	0	Name=XP_029043358.1;ID=cds-XP_029043358.1;Dbxref=GeneID:114876266%2CGenbank:XP_029043358.1;Parent=rna-XM_029187525.1
NW_021683744.1	Gnomon	CDS	95737	96112	.	+	0	Name=XP_029043358.1;ID=cds-XP_029043358.1;Dbxref=GeneID:114876266%2CGenbank:XP_029043358.1;Parent=rna-XM_029187525.1
NW_021683744.1	Gnomon	CDS	96189	96353	.	+	0	Name=XP_029043358.1;ID=cds-XP_029043358.1;Dbxref=GeneID:114876266%2CGenbank:XP_029043358.1;Parent=rna-XM_029187525.1
NW_021683744.1	Gnomon	CDS	96430	96637	.	+	0	Name=XP_029043358.1;ID=cds-XP_029043358.1;Dbxref=GeneID:114876266%2CGenbank:XP_029043358.1;Parent=rna-XM_029187525.1
NW_021683744.1	Gnomon	CDS	96720	98655	.	+	0	Name=XP_029043358.1;ID=cds-XP_029043358.1;Dbxref=GeneID:114876266%2CGenbank:XP_029043358.1;Parent=rna-XM_029187525.1
NW_021683744.1	Gnomon	CDS	98730	98903	.	+	0	Name=XP_029043358.1;ID=cds-XP_029043358.1;Dbxref=GeneID:114876266%2CGenbank:XP_029043358.1;Parent=rna-XM_029187525.1
NW_021683744.1	Gnomon	CDS	98971	99118	.	+	0	Name=XP_029043358.1;ID=cds-XP_029043358.1;Dbxref=GeneID:114876266%2CGenbank:XP_029043358.1;Parent=rna-XM_029187525.1
NW_021683744.1	Gnomon	CDS	99198	99319	.	+	0	Name=XP_029043358.1;ID=cds-XP_029043358.1;Dbxref=GeneID:114876266%2CGenbank:XP_029043358.1;Parent=rna-XM_029187525.1
NW_021683744.1	Gnomon	CDS	99428	99433	.	+	0	Name=XP_029043358.1;ID=cds-XP_029043358.1;Dbxref=GeneID:114876266%2CGenbank:XP_029043358.1;Parent=rna-XM_029187525.1
NW_021683744.1	Gnomon	CDS	99521	99635	.	+	0	Name=XP_029043358.1;ID=cds-XP_029043358.1;Dbxref=GeneID:114876266%2CGenbank:XP_029043358.1;Parent=rna-XM_029187525.1
NW_021683744.1	Gnomon	CDS	100977	101740	.	+	0	Name=XP_029043358.1;ID=cds-XP_029043358.1;Dbxref=GeneID:114876266%2CGenbank:XP_029043358.1;Parent=rna-XM_029187525.1
NW_021683744.1	Gnomon	exon	542149	542329	.	-	.	ID=exon-XM_029187542.1-10;Dbxref=GeneID:114876270%2CGenbank:XM_029187542.1;Parent=rna-XM_029187542.1
NW_021683744.1	Gnomon	exon	541821	542061	.	-	.	ID=exon-XM_029187542.1-11;Dbxref=GeneID:114876270%2CGenbank:XM_029187542.1;Parent=rna-XM_029187542.1
NW_021683744.1	Gnomon	exon	46436	47129	.	+	.	ID=exon-XR_003789376.1-3;Dbxref=GeneID:114876357%2CGenbank:XR_003789376.1;Parent=rna-XR_003789376.1
NW_021683744.1	Gnomon	exon	47187	47267	.	+	.	ID=exon-XR_003789376.1-4;Dbxref=GeneID:114876357%2CGenbank:XR_003789376.1;Parent=rna-XR_003789376.1
NW_021683744.1	Gnomon	exon	45076	45163	.	+	.	ID=exon-XR_003789376.1-1;Dbxref=GeneID:114876357%2CGenbank:XR_003789376.1;Parent=rna-XR_003789376.1
NW_021683744.1	Gnomon	exon	46151	46348	.	+	.	ID=exon-XR_003789376.1-2;Dbxref=GeneID:114876357%2CGenbank:XR_003789376.1;Parent=rna-XR_003789376.1
NW_021683744.1	Gnomon	CDS	355601	355694	.	+	0	Name=XP_029043452.1;ID=cds-XP_029043452.1;Dbxref=GeneID:114876306%2CGenbank:XP_029043452.1;Parent=rna-XM_029187619.1
NW_021683744.1	Gnomon	CDS	357526	357638	.	+	0	Name=XP_029043452.1;ID=cds-XP_029043452.1;Dbxref=GeneID:114876306%2CGenbank:XP_029043452.1;Parent=rna-XM_029187619.1
NW_021683744.1	Gnomon	CDS	365953	366364	.	+	0	Name=XP_029043452.1;ID=cds-XP_029043452.1;Dbxref=GeneID:114876306%2CGenbank:XP_029043452.1;Parent=rna-XM_029187619.1
NW_021683744.1	Gnomon	CDS	366863	367228	.	+	0	Name=XP_029043452.1;ID=cds-XP_029043452.1;Dbxref=GeneID:114876306%2CGenbank:XP_029043452.1;Parent=rna-XM_029187619.1
NW_021683744.1	Gnomon	CDS	367797	368185	.	+	0	Name=XP_029043452.1;ID=cds-XP_029043452.1;Dbxref=GeneID:114876306%2CGenbank:XP_029043452.1;Parent=rna-XM_029187619.1
NW_021683744.1	Gnomon	CDS	370795	371001	.	+	0	Name=XP_029043452.1;ID=cds-XP_029043452.1;Dbxref=GeneID:114876306%2CGenbank:XP_029043452.1;Parent=rna-XM_029187619.1
NW_021683744.1	Gnomon	CDS	371429	371798	.	+	0	Name=XP_029043452.1;ID=cds-XP_029043452.1;Dbxref=GeneID:114876306%2CGenbank:XP_029043452.1;Parent=rna-XM_029187619.1
NW_021683744.1	Gnomon	CDS	372564	372653	.	+	0	Name=XP_029043452.1;ID=cds-XP_029043452.1;Dbxref=GeneID:114876306%2CGenbank:XP_029043452.1;Parent=rna-XM_029187619.1
NW_021683744.1	Gnomon	CDS	373485	373698	.	+	0	Name=XP_029043452.1;ID=cds-XP_029043452.1;Dbxref=GeneID:114876306%2CGenbank:XP_029043452.1;Parent=rna-XM_029187619.1
NW_021683744.1	Gnomon	CDS	373833	374100	.	+	0	Name=XP_029043452.1;ID=cds-XP_029043452.1;Dbxref=GeneID:114876306%2CGenbank:XP_029043452.1;Parent=rna-XM_029187619.1
NW_021683744.1	Gnomon	CDS	374167	374514	.	+	0	Name=XP_029043452.1;ID=cds-XP_029043452.1;Dbxref=GeneID:114876306%2CGenbank:XP_029043452.1;Parent=rna-XM_029187619.1
NW_021683744.1	Gnomon	CDS	374592	374715	.	+	0	Name=XP_029043452.1;ID=cds-XP_029043452.1;Dbxref=GeneID:114876306%2CGenbank:XP_029043452.1;Parent=rna-XM_029187619.1
NW_021683744.1	Gnomon	CDS	374782	374926	.	+	0	Name=XP_029043452.1;ID=cds-XP_029043452.1;Dbxref=GeneID:114876306%2CGenbank:XP_029043452.1;Parent=rna-XM_029187619.1
NW_021683744.1	Gnomon	CDS	377547	377736	.	+	0	Name=XP_029043452.1;ID=cds-XP_029043452.1;Dbxref=GeneID:114876306%2CGenbank:XP_029043452.1;Parent=rna-XM_029187619.1
NW_021683744.1	Gnomon	CDS	378669	378695	.	+	0	Name=XP_029043452.1;ID=cds-XP_029043452.1;Dbxref=GeneID:114876306%2CGenbank:XP_029043452.1;Parent=rna-XM_029187619.1
NW_021683744.1	Gnomon	CDS	380268	380288	.	+	0	Name=XP_029043452.1;ID=cds-XP_029043452.1;Dbxref=GeneID:114876306%2CGenbank:XP_029043452.1;Parent=rna-XM_029187619.1
NW_021683744.1	Gnomon	CDS	380865	381098	.	+	0	Name=XP_029043452.1;ID=cds-XP_029043452.1;Dbxref=GeneID:114876306%2CGenbank:XP_029043452.1;Parent=rna-XM_029187619.1
NW_021683744.1	Gnomon	mRNA	190349	221421	.	-	.	Name=XM_029187587.1;ID=rna-XM_029187587.1;Dbxref=GeneID:114876291%2CGenbank:XM_029187587.1;Parent=gene-LOC114876291
NW_021683744.1	Gnomon	mRNA	421070	433843	.	-	.	Name=XM_029187681.1;ID=rna-XM_029187681.1;Dbxref=GeneID:114876332%2CGenbank:XM_029187681.1;Parent=gene-LOC114876332
NW_021683744.1	Gnomon	CDS	91434	92735	.	+	0	Name=XP_029043357.1;ID=cds-XP_029043357.1;Dbxref=GeneID:114876266%2CGenbank:XP_029043357.1;Parent=rna-XM_029187524.1
NW_021683744.1	Gnomon	CDS	94208	94339	.	+	0	Name=XP_029043357.1;ID=cds-XP_029043357.1;Dbxref=GeneID:114876266%2CGenbank:XP_029043357.1;Parent=rna-XM_029187524.1
NW_021683744.1	Gnomon	CDS	94401	94499	.	+	0	Name=XP_029043357.1;ID=cds-XP_029043357.1;Dbxref=GeneID:114876266%2CGenbank:XP_029043357.1;Parent=rna-XM_029187524.1
NW_021683744.1	Gnomon	CDS	94566	94664	.	+	0	Name=XP_029043357.1;ID=cds-XP_029043357.1;Dbxref=GeneID:114876266%2CGenbank:XP_029043357.1;Parent=rna-XM_029187524.1
NW_021683744.1	Gnomon	CDS	94772	94969	.	+	0	Name=XP_029043357.1;ID=cds-XP_029043357.1;Dbxref=GeneID:114876266%2CGenbank:XP_029043357.1;Parent=rna-XM_029187524.1
NW_021683744.1	Gnomon	CDS	95048	95146	.	+	0	Name=XP_029043357.1;ID=cds-XP_029043357.1;Dbxref=GeneID:114876266%2CGenbank:XP_029043357.1;Parent=rna-XM_029187524.1
NW_021683744.1	Gnomon	CDS	95214	95510	.	+	0	Name=XP_029043357.1;ID=cds-XP_029043357.1;Dbxref=GeneID:114876266%2CGenbank:XP_029043357.1;Parent=rna-XM_029187524.1
NW_021683744.1	Gnomon	CDS	95737	96112	.	+	0	Name=XP_029043357.1;ID=cds-XP_029043357.1;Dbxref=GeneID:114876266%2CGenbank:XP_029043357.1;Parent=rna-XM_029187524.1
NW_021683744.1	Gnomon	CDS	96189	96353	.	+	0	Name=XP_029043357.1;ID=cds-XP_029043357.1;Dbxref=GeneID:114876266%2CGenbank:XP_029043357.1;Parent=rna-XM_029187524.1
NW_021683744.1	Gnomon	CDS	96430	96637	.	+	0	Name=XP_029043357.1;ID=cds-XP_029043357.1;Dbxref=GeneID:114876266%2CGenbank:XP_029043357.1;Parent=rna-XM_029187524.1
NW_021683744.1	Gnomon	CDS	96720	98655	.	+	0	Name=XP_029043357.1;ID=cds-XP_029043357.1;Dbxref=GeneID:114876266%2CGenbank:XP_029043357.1;Parent=rna-XM_029187524.1
NW_021683744.1	Gnomon	CDS	98730	98903	.	+	0	Name=XP_029043357.1;ID=cds-XP_029043357.1;Dbxref=GeneID:114876266%2CGenbank:XP_029043357.1;Parent=rna-XM_029187524.1
NW_021683744.1	Gnomon	CDS	98971	99118	.	+	0	Name=XP_029043357.1;ID=cds-XP_029043357.1;Dbxref=GeneID:114876266%2CGenbank:XP_029043357.1;Parent=rna-XM_029187524.1
NW_021683744.1	Gnomon	CDS	99198	99319	.	+	0	Name=XP_029043357.1;ID=cds-XP_029043357.1;Dbxref=GeneID:114876266%2CGenbank:XP_029043357.1;Parent=rna-XM_029187524.1
NW_021683744.1	Gnomon	CDS	99428	99433	.	+	0	Name=XP_029043357.1;ID=cds-XP_029043357.1;Dbxref=GeneID:114876266%2CGenbank:XP_029043357.1;Parent=rna-XM_029187524.1
NW_021683744.1	Gnomon	CDS	99521	99635	.	+	0	Name=XP_029043357.1;ID=cds-XP_029043357.1;Dbxref=GeneID:114876266%2CGenbank:XP_029043357.1;Parent=rna-XM_029187524.1
NW_021683744.1	Gnomon	CDS	100977	101740	.	+	0	Name=XP_029043357.1;ID=cds-XP_029043357.1;Dbxref=GeneID:114876266%2CGenbank:XP_029043357.1;Parent=rna-XM_029187524.1
NW_021683744.1	Gnomon	exon	434826	435020	.	+	.	ID=exon-XM_029187702.1-1;Dbxref=GeneID:114876338%2CGenbank:XM_029187702.1;Parent=rna-XM_029187702.1
NW_021683744.1	Gnomon	exon	435083	437384	.	+	.	ID=exon-XM_029187702.1-2;Dbxref=GeneID:114876338%2CGenbank:XM_029187702.1;Parent=rna-XM_029187702.1
NW_021683744.1	Gnomon	exon	540637	540969	.	+	.	ID=exon-XM_029187486.1-8;Dbxref=GeneID:114876244%2CGenbank:XM_029187486.1;Parent=rna-XM_029187486.1
NW_021683744.1	Gnomon	exon	538912	539107	.	+	.	ID=exon-XM_029187486.1-2;Dbxref=GeneID:114876244%2CGenbank:XM_029187486.1;Parent=rna-XM_029187486.1
NW_021683744.1	Gnomon	exon	539166	539288	.	+	.	ID=exon-XM_029187486.1-3;Dbxref=GeneID:114876244%2CGenbank:XM_029187486.1;Parent=rna-XM_029187486.1
NW_021683744.1	Gnomon	exon	538275	538639	.	+	.	ID=exon-XM_029187486.1-1;Dbxref=GeneID:114876244%2CGenbank:XM_029187486.1;Parent=rna-XM_029187486.1
NW_021683744.1	Gnomon	exon	540051	540287	.	+	.	ID=exon-XM_029187486.1-6;Dbxref=GeneID:114876244%2CGenbank:XM_029187486.1;Parent=rna-XM_029187486.1
NW_021683744.1	Gnomon	exon	540362	540571	.	+	.	ID=exon-XM_029187486.1-7;Dbxref=GeneID:114876244%2CGenbank:XM_029187486.1;Parent=rna-XM_029187486.1
NW_021683744.1	Gnomon	exon	539352	539629	.	+	.	ID=exon-XM_029187486.1-4;Dbxref=GeneID:114876244%2CGenbank:XM_029187486.1;Parent=rna-XM_029187486.1
NW_021683744.1	Gnomon	exon	539714	539985	.	+	.	ID=exon-XM_029187486.1-5;Dbxref=GeneID:114876244%2CGenbank:XM_029187486.1;Parent=rna-XM_029187486.1
NW_021683744.1	Gnomon	CDS	355601	355694	.	+	0	Name=XP_029043451.1;ID=cds-XP_029043451.1;Dbxref=GeneID:114876306%2CGenbank:XP_029043451.1;Parent=rna-XM_029187618.1
NW_021683744.1	Gnomon	CDS	357526	357638	.	+	0	Name=XP_029043451.1;ID=cds-XP_029043451.1;Dbxref=GeneID:114876306%2CGenbank:XP_029043451.1;Parent=rna-XM_029187618.1
NW_021683744.1	Gnomon	CDS	365953	366364	.	+	0	Name=XP_029043451.1;ID=cds-XP_029043451.1;Dbxref=GeneID:114876306%2CGenbank:XP_029043451.1;Parent=rna-XM_029187618.1
NW_021683744.1	Gnomon	CDS	366863	367228	.	+	0	Name=XP_029043451.1;ID=cds-XP_029043451.1;Dbxref=GeneID:114876306%2CGenbank:XP_029043451.1;Parent=rna-XM_029187618.1
NW_021683744.1	Gnomon	CDS	367797	368185	.	+	0	Name=XP_029043451.1;ID=cds-XP_029043451.1;Dbxref=GeneID:114876306%2CGenbank:XP_029043451.1;Parent=rna-XM_029187618.1
NW_021683744.1	Gnomon	CDS	370798	371001	.	+	0	Name=XP_029043451.1;ID=cds-XP_029043451.1;Dbxref=GeneID:114876306%2CGenbank:XP_029043451.1;Parent=rna-XM_029187618.1
NW_021683744.1	Gnomon	CDS	371429	371798	.	+	0	Name=XP_029043451.1;ID=cds-XP_029043451.1;Dbxref=GeneID:114876306%2CGenbank:XP_029043451.1;Parent=rna-XM_029187618.1
NW_021683744.1	Gnomon	CDS	372564	372653	.	+	0	Name=XP_029043451.1;ID=cds-XP_029043451.1;Dbxref=GeneID:114876306%2CGenbank:XP_029043451.1;Parent=rna-XM_029187618.1
NW_021683744.1	Gnomon	CDS	373482	373698	.	+	0	Name=XP_029043451.1;ID=cds-XP_029043451.1;Dbxref=GeneID:114876306%2CGenbank:XP_029043451.1;Parent=rna-XM_029187618.1
NW_021683744.1	Gnomon	CDS	373833	374100	.	+	0	Name=XP_029043451.1;ID=cds-XP_029043451.1;Dbxref=GeneID:114876306%2CGenbank:XP_029043451.1;Parent=rna-XM_029187618.1
NW_021683744.1	Gnomon	CDS	374167	374514	.	+	0	Name=XP_029043451.1;ID=cds-XP_029043451.1;Dbxref=GeneID:114876306%2CGenbank:XP_029043451.1;Parent=rna-XM_029187618.1
NW_021683744.1	Gnomon	CDS	374592	374715	.	+	0	Name=XP_029043451.1;ID=cds-XP_029043451.1;Dbxref=GeneID:114876306%2CGenbank:XP_029043451.1;Parent=rna-XM_029187618.1
NW_021683744.1	Gnomon	CDS	374782	374926	.	+	0	Name=XP_029043451.1;ID=cds-XP_029043451.1;Dbxref=GeneID:114876306%2CGenbank:XP_029043451.1;Parent=rna-XM_029187618.1
NW_021683744.1	Gnomon	CDS	377547	377736	.	+	0	Name=XP_029043451.1;ID=cds-XP_029043451.1;Dbxref=GeneID:114876306%2CGenbank:XP_029043451.1;Parent=rna-XM_029187618.1
NW_021683744.1	Gnomon	CDS	378669	378695	.	+	0	Name=XP_029043451.1;ID=cds-XP_029043451.1;Dbxref=GeneID:114876306%2CGenbank:XP_029043451.1;Parent=rna-XM_029187618.1
NW_021683744.1	Gnomon	CDS	380268	380288	.	+	0	Name=XP_029043451.1;ID=cds-XP_029043451.1;Dbxref=GeneID:114876306%2CGenbank:XP_029043451.1;Parent=rna-XM_029187618.1
NW_021683744.1	Gnomon	CDS	380865	381098	.	+	0	Name=XP_029043451.1;ID=cds-XP_029043451.1;Dbxref=GeneID:114876306%2CGenbank:XP_029043451.1;Parent=rna-XM_029187618.1
NW_021683744.1	Gnomon	mRNA	190349	221421	.	-	.	Name=XM_029187588.1;ID=rna-XM_029187588.1;Dbxref=GeneID:114876291%2CGenbank:XM_029187588.1;Parent=gene-LOC114876291
NW_021683744.1	Gnomon	mRNA	190349	221421	.	-	.	Name=XM_029187586.1;ID=rna-XM_029187586.1;Dbxref=GeneID:114876291%2CGenbank:XM_029187586.1;Parent=gene-LOC114876291
NW_021683744.1	Gnomon	exon	583185	583372	.	-	.	ID=exon-XM_029187559.1-5;Dbxref=GeneID:114876280%2CGenbank:XM_029187559.1;Parent=rna-XM_029187559.1
NW_021683744.1	Gnomon	exon	584310	584415	.	-	.	ID=exon-XM_029187559.1-1;Dbxref=GeneID:114876280%2CGenbank:XM_029187559.1;Parent=rna-XM_029187559.1
NW_021683744.1	Gnomon	exon	584015	584156	.	-	.	ID=exon-XM_029187559.1-2;Dbxref=GeneID:114876280%2CGenbank:XM_029187559.1;Parent=rna-XM_029187559.1
NW_021683744.1	Gnomon	exon	583692	583841	.	-	.	ID=exon-XM_029187559.1-3;Dbxref=GeneID:114876280%2CGenbank:XM_029187559.1;Parent=rna-XM_029187559.1
NW_021683744.1	Gnomon	exon	583447	583620	.	-	.	ID=exon-XM_029187559.1-4;Dbxref=GeneID:114876280%2CGenbank:XM_029187559.1;Parent=rna-XM_029187559.1
NW_021683744.1	Gnomon	exon	99521	99635	.	+	.	ID=exon-XM_029187523.1-17;Dbxref=GeneID:114876266%2CGenbank:XM_029187523.1;Parent=rna-XM_029187523.1
NW_021683744.1	Gnomon	exon	100977	101740	.	+	.	ID=exon-XM_029187523.1-18;Dbxref=GeneID:114876266%2CGenbank:XM_029187523.1;Parent=rna-XM_029187523.1
NW_021683744.1	Gnomon	exon	99198	99319	.	+	.	ID=exon-XM_029187523.1-15;Dbxref=GeneID:114876266%2CGenbank:XM_029187523.1;Parent=rna-XM_029187523.1
NW_021683744.1	Gnomon	exon	99428	99433	.	+	.	ID=exon-XM_029187523.1-16;Dbxref=GeneID:114876266%2CGenbank:XM_029187523.1;Parent=rna-XM_029187523.1
NW_021683744.1	Gnomon	exon	98730	98903	.	+	.	ID=exon-XM_029187523.1-13;Dbxref=GeneID:114876266%2CGenbank:XM_029187523.1;Parent=rna-XM_029187523.1
NW_021683744.1	Gnomon	exon	98971	99118	.	+	.	ID=exon-XM_029187523.1-14;Dbxref=GeneID:114876266%2CGenbank:XM_029187523.1;Parent=rna-XM_029187523.1
NW_021683744.1	Gnomon	exon	96430	96637	.	+	.	ID=exon-XM_029187523.1-11;Dbxref=GeneID:114876266%2CGenbank:XM_029187523.1;Parent=rna-XM_029187523.1
NW_021683744.1	Gnomon	exon	96720	98655	.	+	.	ID=exon-XM_029187523.1-12;Dbxref=GeneID:114876266%2CGenbank:XM_029187523.1;Parent=rna-XM_029187523.1
NW_021683744.1	Gnomon	exon	96189	96353	.	+	.	ID=exon-XM_029187523.1-10;Dbxref=GeneID:114876266%2CGenbank:XM_029187523.1;Parent=rna-XM_029187523.1
NW_021683744.1	Gnomon	mRNA	421070	433843	.	-	.	Name=XM_029187680.1;ID=rna-XM_029187680.1;Dbxref=GeneID:114876332%2CGenbank:XM_029187680.1;Parent=gene-LOC114876332
NW_021683744.1	Gnomon	exon	11137	11277	.	-	.	ID=exon-XM_029187647.1-3;Dbxref=GeneID:114876316%2CGenbank:XM_029187647.1;Parent=rna-XM_029187647.1
NW_021683744.1	Gnomon	exon	10823	11066	.	-	.	ID=exon-XM_029187647.1-4;Dbxref=GeneID:114876316%2CGenbank:XM_029187647.1;Parent=rna-XM_029187647.1
NW_021683744.1	Gnomon	exon	13019	13701	.	-	.	ID=exon-XM_029187647.1-1;Dbxref=GeneID:114876316%2CGenbank:XM_029187647.1;Parent=rna-XM_029187647.1
NW_021683744.1	Gnomon	exon	11612	11846	.	-	.	ID=exon-XM_029187647.1-2;Dbxref=GeneID:114876316%2CGenbank:XM_029187647.1;Parent=rna-XM_029187647.1
NW_021683744.1	Gnomon	exon	9518	9613	.	-	.	ID=exon-XM_029187647.1-7;Dbxref=GeneID:114876316%2CGenbank:XM_029187647.1;Parent=rna-XM_029187647.1
NW_021683744.1	Gnomon	exon	9180	9449	.	-	.	ID=exon-XM_029187647.1-8;Dbxref=GeneID:114876316%2CGenbank:XM_029187647.1;Parent=rna-XM_029187647.1
NW_021683744.1	Gnomon	exon	10186	10742	.	-	.	ID=exon-XM_029187647.1-5;Dbxref=GeneID:114876316%2CGenbank:XM_029187647.1;Parent=rna-XM_029187647.1
NW_021683744.1	Gnomon	exon	9746	10102	.	-	.	ID=exon-XM_029187647.1-6;Dbxref=GeneID:114876316%2CGenbank:XM_029187647.1;Parent=rna-XM_029187647.1
NW_021683744.1	Gnomon	transcript	223028	225431	.	-	.	Name=XR_003789353.1;ID=rna-XR_003789353.1;Dbxref=GeneID:114876301%2CGenbank:XR_003789353.1;Parent=gene-LOC114876301
NW_021683744.1	Gnomon	CDS	355601	355694	.	+	0	Name=XP_029043454.1;ID=cds-XP_029043454.1;Dbxref=GeneID:114876306%2CGenbank:XP_029043454.1;Parent=rna-XM_029187621.1
NW_021683744.1	Gnomon	CDS	357526	357638	.	+	0	Name=XP_029043454.1;ID=cds-XP_029043454.1;Dbxref=GeneID:114876306%2CGenbank:XP_029043454.1;Parent=rna-XM_029187621.1
NW_021683744.1	Gnomon	CDS	365953	366364	.	+	0	Name=XP_029043454.1;ID=cds-XP_029043454.1;Dbxref=GeneID:114876306%2CGenbank:XP_029043454.1;Parent=rna-XM_029187621.1
NW_021683744.1	Gnomon	CDS	366863	367228	.	+	0	Name=XP_029043454.1;ID=cds-XP_029043454.1;Dbxref=GeneID:114876306%2CGenbank:XP_029043454.1;Parent=rna-XM_029187621.1
NW_021683744.1	Gnomon	CDS	367797	368185	.	+	0	Name=XP_029043454.1;ID=cds-XP_029043454.1;Dbxref=GeneID:114876306%2CGenbank:XP_029043454.1;Parent=rna-XM_029187621.1
NW_021683744.1	Gnomon	CDS	370795	371001	.	+	0	Name=XP_029043454.1;ID=cds-XP_029043454.1;Dbxref=GeneID:114876306%2CGenbank:XP_029043454.1;Parent=rna-XM_029187621.1
NW_021683744.1	Gnomon	CDS	371429	371789	.	+	0	Name=XP_029043454.1;ID=cds-XP_029043454.1;Dbxref=GeneID:114876306%2CGenbank:XP_029043454.1;Parent=rna-XM_029187621.1
NW_021683744.1	Gnomon	CDS	372564	372653	.	+	0	Name=XP_029043454.1;ID=cds-XP_029043454.1;Dbxref=GeneID:114876306%2CGenbank:XP_029043454.1;Parent=rna-XM_029187621.1
NW_021683744.1	Gnomon	CDS	373485	373698	.	+	0	Name=XP_029043454.1;ID=cds-XP_029043454.1;Dbxref=GeneID:114876306%2CGenbank:XP_029043454.1;Parent=rna-XM_029187621.1
NW_021683744.1	Gnomon	CDS	373833	374100	.	+	0	Name=XP_029043454.1;ID=cds-XP_029043454.1;Dbxref=GeneID:114876306%2CGenbank:XP_029043454.1;Parent=rna-XM_029187621.1
NW_021683744.1	Gnomon	CDS	374167	374514	.	+	0	Name=XP_029043454.1;ID=cds-XP_029043454.1;Dbxref=GeneID:114876306%2CGenbank:XP_029043454.1;Parent=rna-XM_029187621.1
NW_021683744.1	Gnomon	CDS	374592	374715	.	+	0	Name=XP_029043454.1;ID=cds-XP_029043454.1;Dbxref=GeneID:114876306%2CGenbank:XP_029043454.1;Parent=rna-XM_029187621.1
NW_021683744.1	Gnomon	CDS	374782	374926	.	+	0	Name=XP_029043454.1;ID=cds-XP_029043454.1;Dbxref=GeneID:114876306%2CGenbank:XP_029043454.1;Parent=rna-XM_029187621.1
NW_021683744.1	Gnomon	CDS	377547	377736	.	+	0	Name=XP_029043454.1;ID=cds-XP_029043454.1;Dbxref=GeneID:114876306%2CGenbank:XP_029043454.1;Parent=rna-XM_029187621.1
NW_021683744.1	Gnomon	CDS	378669	378695	.	+	0	Name=XP_029043454.1;ID=cds-XP_029043454.1;Dbxref=GeneID:114876306%2CGenbank:XP_029043454.1;Parent=rna-XM_029187621.1
NW_021683744.1	Gnomon	CDS	380268	380288	.	+	0	Name=XP_029043454.1;ID=cds-XP_029043454.1;Dbxref=GeneID:114876306%2CGenbank:XP_029043454.1;Parent=rna-XM_029187621.1
NW_021683744.1	Gnomon	CDS	380865	381098	.	+	0	Name=XP_029043454.1;ID=cds-XP_029043454.1;Dbxref=GeneID:114876306%2CGenbank:XP_029043454.1;Parent=rna-XM_029187621.1
NW_021683744.1	Gnomon	mRNA	190349	221421	.	-	.	Name=XM_029187585.1;ID=rna-XM_029187585.1;Dbxref=GeneID:114876291%2CGenbank:XM_029187585.1;Parent=gene-LOC114876291
NW_021683744.1	Gnomon	transcript	269168	271662	.	+	.	Name=XR_003789351.1;ID=rna-XR_003789351.1;Dbxref=GeneID:114876289%2CGenbank:XR_003789351.1;Parent=gene-LOC114876289
NW_021683744.1	Gnomon	CDS	91434	92735	.	+	0	Name=XP_029043359.1;ID=cds-XP_029043359.1;Dbxref=GeneID:114876266%2CGenbank:XP_029043359.1;Parent=rna-XM_029187526.1
NW_021683744.1	Gnomon	CDS	94208	94339	.	+	0	Name=XP_029043359.1;ID=cds-XP_029043359.1;Dbxref=GeneID:114876266%2CGenbank:XP_029043359.1;Parent=rna-XM_029187526.1
NW_021683744.1	Gnomon	CDS	94401	94499	.	+	0	Name=XP_029043359.1;ID=cds-XP_029043359.1;Dbxref=GeneID:114876266%2CGenbank:XP_029043359.1;Parent=rna-XM_029187526.1
NW_021683744.1	Gnomon	CDS	94566	94664	.	+	0	Name=XP_029043359.1;ID=cds-XP_029043359.1;Dbxref=GeneID:114876266%2CGenbank:XP_029043359.1;Parent=rna-XM_029187526.1
NW_021683744.1	Gnomon	CDS	94772	94969	.	+	0	Name=XP_029043359.1;ID=cds-XP_029043359.1;Dbxref=GeneID:114876266%2CGenbank:XP_029043359.1;Parent=rna-XM_029187526.1
NW_021683744.1	Gnomon	CDS	95048	95146	.	+	0	Name=XP_029043359.1;ID=cds-XP_029043359.1;Dbxref=GeneID:114876266%2CGenbank:XP_029043359.1;Parent=rna-XM_029187526.1
NW_021683744.1	Gnomon	CDS	95214	95510	.	+	0	Name=XP_029043359.1;ID=cds-XP_029043359.1;Dbxref=GeneID:114876266%2CGenbank:XP_029043359.1;Parent=rna-XM_029187526.1
NW_021683744.1	Gnomon	CDS	95737	96112	.	+	0	Name=XP_029043359.1;ID=cds-XP_029043359.1;Dbxref=GeneID:114876266%2CGenbank:XP_029043359.1;Parent=rna-XM_029187526.1
NW_021683744.1	Gnomon	CDS	96189	96353	.	+	0	Name=XP_029043359.1;ID=cds-XP_029043359.1;Dbxref=GeneID:114876266%2CGenbank:XP_029043359.1;Parent=rna-XM_029187526.1
NW_021683744.1	Gnomon	CDS	96430	96637	.	+	0	Name=XP_029043359.1;ID=cds-XP_029043359.1;Dbxref=GeneID:114876266%2CGenbank:XP_029043359.1;Parent=rna-XM_029187526.1
NW_021683744.1	Gnomon	CDS	96720	98655	.	+	0	Name=XP_029043359.1;ID=cds-XP_029043359.1;Dbxref=GeneID:114876266%2CGenbank:XP_029043359.1;Parent=rna-XM_029187526.1
NW_021683744.1	Gnomon	CDS	98730	98903	.	+	0	Name=XP_029043359.1;ID=cds-XP_029043359.1;Dbxref=GeneID:114876266%2CGenbank:XP_029043359.1;Parent=rna-XM_029187526.1
NW_021683744.1	Gnomon	CDS	98971	99118	.	+	0	Name=XP_029043359.1;ID=cds-XP_029043359.1;Dbxref=GeneID:114876266%2CGenbank:XP_029043359.1;Parent=rna-XM_029187526.1
NW_021683744.1	Gnomon	CDS	99198	99319	.	+	0	Name=XP_029043359.1;ID=cds-XP_029043359.1;Dbxref=GeneID:114876266%2CGenbank:XP_029043359.1;Parent=rna-XM_029187526.1
NW_021683744.1	Gnomon	CDS	99521	99635	.	+	0	Name=XP_029043359.1;ID=cds-XP_029043359.1;Dbxref=GeneID:114876266%2CGenbank:XP_029043359.1;Parent=rna-XM_029187526.1
NW_021683744.1	Gnomon	CDS	100977	101740	.	+	0	Name=XP_029043359.1;ID=cds-XP_029043359.1;Dbxref=GeneID:114876266%2CGenbank:XP_029043359.1;Parent=rna-XM_029187526.1
NW_021683744.1	Gnomon	transcript	109754	155019	.	-	.	Name=XR_003789352.1;ID=rna-XR_003789352.1;Dbxref=GeneID:114876290%2CGenbank:XR_003789352.1;Parent=gene-LOC114876290
NW_021683744.1	Gnomon	CDS	355601	355694	.	+	0	Name=XP_029043453.1;ID=cds-XP_029043453.1;Dbxref=GeneID:114876306%2CGenbank:XP_029043453.1;Parent=rna-XM_029187620.1
NW_021683744.1	Gnomon	CDS	357526	357638	.	+	0	Name=XP_029043453.1;ID=cds-XP_029043453.1;Dbxref=GeneID:114876306%2CGenbank:XP_029043453.1;Parent=rna-XM_029187620.1
NW_021683744.1	Gnomon	CDS	365953	366364	.	+	0	Name=XP_029043453.1;ID=cds-XP_029043453.1;Dbxref=GeneID:114876306%2CGenbank:XP_029043453.1;Parent=rna-XM_029187620.1
NW_021683744.1	Gnomon	CDS	366863	367228	.	+	0	Name=XP_029043453.1;ID=cds-XP_029043453.1;Dbxref=GeneID:114876306%2CGenbank:XP_029043453.1;Parent=rna-XM_029187620.1
NW_021683744.1	Gnomon	CDS	367797	368185	.	+	0	Name=XP_029043453.1;ID=cds-XP_029043453.1;Dbxref=GeneID:114876306%2CGenbank:XP_029043453.1;Parent=rna-XM_029187620.1
NW_021683744.1	Gnomon	CDS	370795	371001	.	+	0	Name=XP_029043453.1;ID=cds-XP_029043453.1;Dbxref=GeneID:114876306%2CGenbank:XP_029043453.1;Parent=rna-XM_029187620.1
NW_021683744.1	Gnomon	CDS	371429	371789	.	+	0	Name=XP_029043453.1;ID=cds-XP_029043453.1;Dbxref=GeneID:114876306%2CGenbank:XP_029043453.1;Parent=rna-XM_029187620.1
NW_021683744.1	Gnomon	CDS	372564	372653	.	+	0	Name=XP_029043453.1;ID=cds-XP_029043453.1;Dbxref=GeneID:114876306%2CGenbank:XP_029043453.1;Parent=rna-XM_029187620.1
NW_021683744.1	Gnomon	CDS	373482	373698	.	+	0	Name=XP_029043453.1;ID=cds-XP_029043453.1;Dbxref=GeneID:114876306%2CGenbank:XP_029043453.1;Parent=rna-XM_029187620.1
NW_021683744.1	Gnomon	CDS	373833	374100	.	+	0	Name=XP_029043453.1;ID=cds-XP_029043453.1;Dbxref=GeneID:114876306%2CGenbank:XP_029043453.1;Parent=rna-XM_029187620.1
NW_021683744.1	Gnomon	CDS	374167	374514	.	+	0	Name=XP_029043453.1;ID=cds-XP_029043453.1;Dbxref=GeneID:114876306%2CGenbank:XP_029043453.1;Parent=rna-XM_029187620.1
NW_021683744.1	Gnomon	CDS	374592	374715	.	+	0	Name=XP_029043453.1;ID=cds-XP_029043453.1;Dbxref=GeneID:114876306%2CGenbank:XP_029043453.1;Parent=rna-XM_029187620.1
NW_021683744.1	Gnomon	CDS	374782	374926	.	+	0	Name=XP_029043453.1;ID=cds-XP_029043453.1;Dbxref=GeneID:114876306%2CGenbank:XP_029043453.1;Parent=rna-XM_029187620.1
NW_021683744.1	Gnomon	CDS	377547	377736	.	+	0	Name=XP_029043453.1;ID=cds-XP_029043453.1;Dbxref=GeneID:114876306%2CGenbank:XP_029043453.1;Parent=rna-XM_029187620.1
NW_021683744.1	Gnomon	CDS	378669	378695	.	+	0	Name=XP_029043453.1;ID=cds-XP_029043453.1;Dbxref=GeneID:114876306%2CGenbank:XP_029043453.1;Parent=rna-XM_029187620.1
NW_021683744.1	Gnomon	CDS	380268	380288	.	+	0	Name=XP_029043453.1;ID=cds-XP_029043453.1;Dbxref=GeneID:114876306%2CGenbank:XP_029043453.1;Parent=rna-XM_029187620.1
NW_021683744.1	Gnomon	CDS	380865	381098	.	+	0	Name=XP_029043453.1;ID=cds-XP_029043453.1;Dbxref=GeneID:114876306%2CGenbank:XP_029043453.1;Parent=rna-XM_029187620.1
NW_021683744.1	Gnomon	exon	583447	583620	.	-	.	ID=exon-XM_029187558.1-4;Dbxref=GeneID:114876280%2CGenbank:XM_029187558.1;Parent=rna-XM_029187558.1
NW_021683744.1	Gnomon	exon	583185	583372	.	-	.	ID=exon-XM_029187558.1-5;Dbxref=GeneID:114876280%2CGenbank:XM_029187558.1;Parent=rna-XM_029187558.1
NW_021683744.1	Gnomon	exon	584015	584156	.	-	.	ID=exon-XM_029187558.1-2;Dbxref=GeneID:114876280%2CGenbank:XM_029187558.1;Parent=rna-XM_029187558.1
NW_021683744.1	Gnomon	exon	583692	583841	.	-	.	ID=exon-XM_029187558.1-3;Dbxref=GeneID:114876280%2CGenbank:XM_029187558.1;Parent=rna-XM_029187558.1
NW_021683744.1	Gnomon	exon	584259	584348	.	-	.	ID=exon-XM_029187558.1-1;Dbxref=GeneID:114876280%2CGenbank:XM_029187558.1;Parent=rna-XM_029187558.1
NW_021683744.1	Gnomon	mRNA	102840	108087	.	-	.	Name=XM_029187540.1;ID=rna-XM_029187540.1;Dbxref=GeneID:114876268%2CGenbank:XM_029187540.1;Parent=gene-LOC114876268
NW_021683744.1	Gnomon	exon	500275	500407	.	-	.	ID=exon-XM_029187725.1-2;Dbxref=GeneID:114876349%2CGenbank:XM_029187725.1;Parent=rna-XM_029187725.1
NW_021683744.1	Gnomon	exon	499950	500178	.	-	.	ID=exon-XM_029187725.1-3;Dbxref=GeneID:114876349%2CGenbank:XM_029187725.1;Parent=rna-XM_029187725.1
NW_021683744.1	Gnomon	exon	500649	501039	.	-	.	ID=exon-XM_029187725.1-1;Dbxref=GeneID:114876349%2CGenbank:XM_029187725.1;Parent=rna-XM_029187725.1
NW_021683744.1	Gnomon	exon	497079	499453	.	-	.	ID=exon-XM_029187725.1-6;Dbxref=GeneID:114876349%2CGenbank:XM_029187725.1;Parent=rna-XM_029187725.1
NW_021683744.1	Gnomon	exon	499737	499892	.	-	.	ID=exon-XM_029187725.1-4;Dbxref=GeneID:114876349%2CGenbank:XM_029187725.1;Parent=rna-XM_029187725.1
NW_021683744.1	Gnomon	exon	499527	499667	.	-	.	ID=exon-XM_029187725.1-5;Dbxref=GeneID:114876349%2CGenbank:XM_029187725.1;Parent=rna-XM_029187725.1
NW_021683744.1	Gnomon	transcript	386434	388499	.	-	.	Name=XR_003789355.1;ID=rna-XR_003789355.1;Dbxref=GeneID:114876311%2CGenbank:XR_003789355.1;Parent=gene-LOC114876311
NW_021683744.1	Gnomon	CDS	355601	355694	.	+	0	Name=XP_029043456.1;ID=cds-XP_029043456.1;Dbxref=GeneID:114876306%2CGenbank:XP_029043456.1;Parent=rna-XM_029187623.1
NW_021683744.1	Gnomon	CDS	357526	357638	.	+	0	Name=XP_029043456.1;ID=cds-XP_029043456.1;Dbxref=GeneID:114876306%2CGenbank:XP_029043456.1;Parent=rna-XM_029187623.1
NW_021683744.1	Gnomon	CDS	365953	366364	.	+	0	Name=XP_029043456.1;ID=cds-XP_029043456.1;Dbxref=GeneID:114876306%2CGenbank:XP_029043456.1;Parent=rna-XM_029187623.1
NW_021683744.1	Gnomon	CDS	366863	367228	.	+	0	Name=XP_029043456.1;ID=cds-XP_029043456.1;Dbxref=GeneID:114876306%2CGenbank:XP_029043456.1;Parent=rna-XM_029187623.1
NW_021683744.1	Gnomon	CDS	367797	368185	.	+	0	Name=XP_029043456.1;ID=cds-XP_029043456.1;Dbxref=GeneID:114876306%2CGenbank:XP_029043456.1;Parent=rna-XM_029187623.1
NW_021683744.1	Gnomon	CDS	370795	371001	.	+	0	Name=XP_029043456.1;ID=cds-XP_029043456.1;Dbxref=GeneID:114876306%2CGenbank:XP_029043456.1;Parent=rna-XM_029187623.1
NW_021683744.1	Gnomon	CDS	371429	371798	.	+	0	Name=XP_029043456.1;ID=cds-XP_029043456.1;Dbxref=GeneID:114876306%2CGenbank:XP_029043456.1;Parent=rna-XM_029187623.1
NW_021683744.1	Gnomon	CDS	372564	372653	.	+	0	Name=XP_029043456.1;ID=cds-XP_029043456.1;Dbxref=GeneID:114876306%2CGenbank:XP_029043456.1;Parent=rna-XM_029187623.1
NW_021683744.1	Gnomon	CDS	373482	373698	.	+	0	Name=XP_029043456.1;ID=cds-XP_029043456.1;Dbxref=GeneID:114876306%2CGenbank:XP_029043456.1;Parent=rna-XM_029187623.1
NW_021683744.1	Gnomon	CDS	373833	374100	.	+	0	Name=XP_029043456.1;ID=cds-XP_029043456.1;Dbxref=GeneID:114876306%2CGenbank:XP_029043456.1;Parent=rna-XM_029187623.1
NW_021683744.1	Gnomon	CDS	374167	374514	.	+	0	Name=XP_029043456.1;ID=cds-XP_029043456.1;Dbxref=GeneID:114876306%2CGenbank:XP_029043456.1;Parent=rna-XM_029187623.1
NW_021683744.1	Gnomon	CDS	374592	374715	.	+	0	Name=XP_029043456.1;ID=cds-XP_029043456.1;Dbxref=GeneID:114876306%2CGenbank:XP_029043456.1;Parent=rna-XM_029187623.1
NW_021683744.1	Gnomon	CDS	374782	374926	.	+	0	Name=XP_029043456.1;ID=cds-XP_029043456.1;Dbxref=GeneID:114876306%2CGenbank:XP_029043456.1;Parent=rna-XM_029187623.1
NW_021683744.1	Gnomon	CDS	377547	377736	.	+	0	Name=XP_029043456.1;ID=cds-XP_029043456.1;Dbxref=GeneID:114876306%2CGenbank:XP_029043456.1;Parent=rna-XM_029187623.1
NW_021683744.1	Gnomon	CDS	380865	381098	.	+	0	Name=XP_029043456.1;ID=cds-XP_029043456.1;Dbxref=GeneID:114876306%2CGenbank:XP_029043456.1;Parent=rna-XM_029187623.1
NW_021683744.1	Gnomon	CDS	243904	244350	.	-	0	Name=XP_029043310.1;ID=cds-XP_029043310.1;Dbxref=GeneID:114876239%2CGenbank:XP_029043310.1;Parent=rna-XM_029187477.1
NW_021683744.1	Gnomon	CDS	243610	243829	.	-	0	Name=XP_029043310.1;ID=cds-XP_029043310.1;Dbxref=GeneID:114876239%2CGenbank:XP_029043310.1;Parent=rna-XM_029187477.1
NW_021683744.1	Gnomon	CDS	243327	243536	.	-	0	Name=XP_029043310.1;ID=cds-XP_029043310.1;Dbxref=GeneID:114876239%2CGenbank:XP_029043310.1;Parent=rna-XM_029187477.1
NW_021683744.1	Gnomon	CDS	243143	243258	.	-	0	Name=XP_029043310.1;ID=cds-XP_029043310.1;Dbxref=GeneID:114876239%2CGenbank:XP_029043310.1;Parent=rna-XM_029187477.1
NW_021683744.1	Gnomon	CDS	242900	243062	.	-	0	Name=XP_029043310.1;ID=cds-XP_029043310.1;Dbxref=GeneID:114876239%2CGenbank:XP_029043310.1;Parent=rna-XM_029187477.1
NW_021683744.1	Gnomon	CDS	242638	242840	.	-	0	Name=XP_029043310.1;ID=cds-XP_029043310.1;Dbxref=GeneID:114876239%2CGenbank:XP_029043310.1;Parent=rna-XM_029187477.1
NW_021683744.1	Gnomon	CDS	242404	242556	.	-	0	Name=XP_029043310.1;ID=cds-XP_029043310.1;Dbxref=GeneID:114876239%2CGenbank:XP_029043310.1;Parent=rna-XM_029187477.1
NW_021683744.1	Gnomon	CDS	242228	242328	.	-	0	Name=XP_029043310.1;ID=cds-XP_029043310.1;Dbxref=GeneID:114876239%2CGenbank:XP_029043310.1;Parent=rna-XM_029187477.1
NW_021683744.1	Gnomon	CDS	241979	242153	.	-	0	Name=XP_029043310.1;ID=cds-XP_029043310.1;Dbxref=GeneID:114876239%2CGenbank:XP_029043310.1;Parent=rna-XM_029187477.1
NW_021683744.1	Gnomon	mRNA	465723	471210	.	+	.	Name=XM_029187687.1;ID=rna-XM_029187687.1;Dbxref=GeneID:114876334%2CGenbank:XM_029187687.1;Parent=gene-LOC114876334
NW_021683744.1	Gnomon	CDS	391837	392004	.	+	0	Name=XP_029043550.1;ID=cds-XP_029043550.1;Dbxref=GeneID:114876344%2CGenbank:XP_029043550.1;Parent=rna-XM_029187717.1
NW_021683744.1	Gnomon	CDS	392087	392249	.	+	0	Name=XP_029043550.1;ID=cds-XP_029043550.1;Dbxref=GeneID:114876344%2CGenbank:XP_029043550.1;Parent=rna-XM_029187717.1
NW_021683744.1	Gnomon	CDS	392316	392470	.	+	0	Name=XP_029043550.1;ID=cds-XP_029043550.1;Dbxref=GeneID:114876344%2CGenbank:XP_029043550.1;Parent=rna-XM_029187717.1
NW_021683744.1	Gnomon	CDS	392557	392901	.	+	0	Name=XP_029043550.1;ID=cds-XP_029043550.1;Dbxref=GeneID:114876344%2CGenbank:XP_029043550.1;Parent=rna-XM_029187717.1
NW_021683744.1	Gnomon	CDS	392986	393126	.	+	0	Name=XP_029043550.1;ID=cds-XP_029043550.1;Dbxref=GeneID:114876344%2CGenbank:XP_029043550.1;Parent=rna-XM_029187717.1
NW_021683744.1	Gnomon	exon	470623	471040	.	+	.	ID=exon-XM_029187687.1-10;Dbxref=GeneID:114876334%2CGenbank:XM_029187687.1;Parent=rna-XM_029187687.1
NW_021683744.1	Gnomon	exon	471119	471210	.	+	.	ID=exon-XM_029187687.1-11;Dbxref=GeneID:114876334%2CGenbank:XM_029187687.1;Parent=rna-XM_029187687.1
NW_021683744.1	Gnomon	exon	31380	31471	.	+	.	ID=exon-XR_003789377.1-1;Dbxref=GeneID:114876359%2CGenbank:XR_003789377.1;Parent=rna-XR_003789377.1
NW_021683744.1	Gnomon	exon	32109	32191	.	+	.	ID=exon-XR_003789377.1-4;Dbxref=GeneID:114876359%2CGenbank:XR_003789377.1;Parent=rna-XR_003789377.1
NW_021683744.1	Gnomon	exon	32279	32449	.	+	.	ID=exon-XR_003789377.1-5;Dbxref=GeneID:114876359%2CGenbank:XR_003789377.1;Parent=rna-XR_003789377.1
NW_021683744.1	Gnomon	exon	31679	31807	.	+	.	ID=exon-XR_003789377.1-2;Dbxref=GeneID:114876359%2CGenbank:XR_003789377.1;Parent=rna-XR_003789377.1
NW_021683744.1	Gnomon	exon	31935	32017	.	+	.	ID=exon-XR_003789377.1-3;Dbxref=GeneID:114876359%2CGenbank:XR_003789377.1;Parent=rna-XR_003789377.1
NW_021683744.1	Gnomon	mRNA	440689	452608	.	+	.	Name=XM_029187685.1;ID=rna-XM_029187685.1;Dbxref=GeneID:114876333%2CGenbank:XM_029187685.1;Parent=gene-LOC114876333
NW_021683744.1	Gnomon	exon	370795	371001	.	+	.	ID=exon-XM_029187624.1-8;Dbxref=GeneID:114876306%2CGenbank:XM_029187624.1;Parent=rna-XM_029187624.1
NW_021683744.1	Gnomon	exon	371429	371789	.	+	.	ID=exon-XM_029187624.1-9;Dbxref=GeneID:114876306%2CGenbank:XM_029187624.1;Parent=rna-XM_029187624.1
NW_021683744.1	Gnomon	exon	366863	367228	.	+	.	ID=exon-XM_029187624.1-6;Dbxref=GeneID:114876306%2CGenbank:XM_029187624.1;Parent=rna-XM_029187624.1
NW_021683744.1	Gnomon	exon	367797	368185	.	+	.	ID=exon-XM_029187624.1-7;Dbxref=GeneID:114876306%2CGenbank:XM_029187624.1;Parent=rna-XM_029187624.1
NW_021683744.1	Gnomon	exon	357526	357638	.	+	.	ID=exon-XM_029187624.1-4;Dbxref=GeneID:114876306%2CGenbank:XM_029187624.1;Parent=rna-XM_029187624.1
NW_021683744.1	Gnomon	exon	365953	366364	.	+	.	ID=exon-XM_029187624.1-5;Dbxref=GeneID:114876306%2CGenbank:XM_029187624.1;Parent=rna-XM_029187624.1
NW_021683744.1	Gnomon	exon	326785	326917	.	+	.	ID=exon-XM_029187624.1-2;Dbxref=GeneID:114876306%2CGenbank:XM_029187624.1;Parent=rna-XM_029187624.1
NW_021683744.1	Gnomon	exon	355546	355694	.	+	.	ID=exon-XM_029187624.1-3;Dbxref=GeneID:114876306%2CGenbank:XM_029187624.1;Parent=rna-XM_029187624.1
NW_021683744.1	Gnomon	exon	323615	323993	.	+	.	ID=exon-XM_029187624.1-1;Dbxref=GeneID:114876306%2CGenbank:XM_029187624.1;Parent=rna-XM_029187624.1
NW_021683744.1	Gnomon	exon	478282	478379	.	+	.	ID=exon-XM_029187695.1-8;Dbxref=GeneID:114876335%2CGenbank:XM_029187695.1;Parent=rna-XM_029187695.1
NW_021683744.1	Gnomon	exon	478445	478706	.	+	.	ID=exon-XM_029187695.1-9;Dbxref=GeneID:114876335%2CGenbank:XM_029187695.1;Parent=rna-XM_029187695.1
NW_021683744.1	Gnomon	exon	477774	477972	.	+	.	ID=exon-XM_029187695.1-6;Dbxref=GeneID:114876335%2CGenbank:XM_029187695.1;Parent=rna-XM_029187695.1
NW_021683744.1	Gnomon	exon	478042	478214	.	+	.	ID=exon-XM_029187695.1-7;Dbxref=GeneID:114876335%2CGenbank:XM_029187695.1;Parent=rna-XM_029187695.1
NW_021683744.1	Gnomon	exon	477084	477296	.	+	.	ID=exon-XM_029187695.1-4;Dbxref=GeneID:114876335%2CGenbank:XM_029187695.1;Parent=rna-XM_029187695.1
NW_021683744.1	Gnomon	exon	477383	477700	.	+	.	ID=exon-XM_029187695.1-5;Dbxref=GeneID:114876335%2CGenbank:XM_029187695.1;Parent=rna-XM_029187695.1
NW_021683744.1	Gnomon	exon	475998	476303	.	+	.	ID=exon-XM_029187695.1-2;Dbxref=GeneID:114876335%2CGenbank:XM_029187695.1;Parent=rna-XM_029187695.1
NW_021683744.1	Gnomon	exon	476372	477015	.	+	.	ID=exon-XM_029187695.1-3;Dbxref=GeneID:114876335%2CGenbank:XM_029187695.1;Parent=rna-XM_029187695.1
NW_021683744.1	Gnomon	exon	475470	475863	.	+	.	ID=exon-XM_029187695.1-1;Dbxref=GeneID:114876335%2CGenbank:XM_029187695.1;Parent=rna-XM_029187695.1
NW_021683744.1	Gnomon	transcript	323614	377629	.	+	.	Name=XR_003789354.1;ID=rna-XR_003789354.1;Dbxref=GeneID:114876306%2CGenbank:XR_003789354.1;Parent=gene-LOC114876306
NW_021683744.1	Gnomon	CDS	355601	355694	.	+	0	Name=XP_029043455.1;ID=cds-XP_029043455.1;Dbxref=GeneID:114876306%2CGenbank:XP_029043455.1;Parent=rna-XM_029187622.1
NW_021683744.1	Gnomon	CDS	357526	357638	.	+	0	Name=XP_029043455.1;ID=cds-XP_029043455.1;Dbxref=GeneID:114876306%2CGenbank:XP_029043455.1;Parent=rna-XM_029187622.1
NW_021683744.1	Gnomon	CDS	365953	366364	.	+	0	Name=XP_029043455.1;ID=cds-XP_029043455.1;Dbxref=GeneID:114876306%2CGenbank:XP_029043455.1;Parent=rna-XM_029187622.1
NW_021683744.1	Gnomon	CDS	366863	367228	.	+	0	Name=XP_029043455.1;ID=cds-XP_029043455.1;Dbxref=GeneID:114876306%2CGenbank:XP_029043455.1;Parent=rna-XM_029187622.1
NW_021683744.1	Gnomon	CDS	367797	368185	.	+	0	Name=XP_029043455.1;ID=cds-XP_029043455.1;Dbxref=GeneID:114876306%2CGenbank:XP_029043455.1;Parent=rna-XM_029187622.1
NW_021683744.1	Gnomon	CDS	370795	371001	.	+	0	Name=XP_029043455.1;ID=cds-XP_029043455.1;Dbxref=GeneID:114876306%2CGenbank:XP_029043455.1;Parent=rna-XM_029187622.1
NW_021683744.1	Gnomon	CDS	371429	371798	.	+	0	Name=XP_029043455.1;ID=cds-XP_029043455.1;Dbxref=GeneID:114876306%2CGenbank:XP_029043455.1;Parent=rna-XM_029187622.1
NW_021683744.1	Gnomon	CDS	372564	372653	.	+	0	Name=XP_029043455.1;ID=cds-XP_029043455.1;Dbxref=GeneID:114876306%2CGenbank:XP_029043455.1;Parent=rna-XM_029187622.1
NW_021683744.1	Gnomon	CDS	373482	373698	.	+	0	Name=XP_029043455.1;ID=cds-XP_029043455.1;Dbxref=GeneID:114876306%2CGenbank:XP_029043455.1;Parent=rna-XM_029187622.1
NW_021683744.1	Gnomon	CDS	373833	374100	.	+	0	Name=XP_029043455.1;ID=cds-XP_029043455.1;Dbxref=GeneID:114876306%2CGenbank:XP_029043455.1;Parent=rna-XM_029187622.1
NW_021683744.1	Gnomon	CDS	374167	374514	.	+	0	Name=XP_029043455.1;ID=cds-XP_029043455.1;Dbxref=GeneID:114876306%2CGenbank:XP_029043455.1;Parent=rna-XM_029187622.1
NW_021683744.1	Gnomon	CDS	374592	374715	.	+	0	Name=XP_029043455.1;ID=cds-XP_029043455.1;Dbxref=GeneID:114876306%2CGenbank:XP_029043455.1;Parent=rna-XM_029187622.1
NW_021683744.1	Gnomon	CDS	374782	374926	.	+	0	Name=XP_029043455.1;ID=cds-XP_029043455.1;Dbxref=GeneID:114876306%2CGenbank:XP_029043455.1;Parent=rna-XM_029187622.1
NW_021683744.1	Gnomon	CDS	377547	377736	.	+	0	Name=XP_029043455.1;ID=cds-XP_029043455.1;Dbxref=GeneID:114876306%2CGenbank:XP_029043455.1;Parent=rna-XM_029187622.1
NW_021683744.1	Gnomon	CDS	380268	380288	.	+	0	Name=XP_029043455.1;ID=cds-XP_029043455.1;Dbxref=GeneID:114876306%2CGenbank:XP_029043455.1;Parent=rna-XM_029187622.1
NW_021683744.1	Gnomon	CDS	380865	381098	.	+	0	Name=XP_029043455.1;ID=cds-XP_029043455.1;Dbxref=GeneID:114876306%2CGenbank:XP_029043455.1;Parent=rna-XM_029187622.1
NW_021683744.1	Gnomon	exon	225340	225431	.	-	.	ID=exon-XR_003789353.1-1;Dbxref=GeneID:114876301%2CGenbank:XR_003789353.1;Parent=rna-XR_003789353.1
NW_021683744.1	Gnomon	exon	225167	225260	.	-	.	ID=exon-XR_003789353.1-2;Dbxref=GeneID:114876301%2CGenbank:XR_003789353.1;Parent=rna-XR_003789353.1
NW_021683744.1	Gnomon	exon	224268	224605	.	-	.	ID=exon-XR_003789353.1-3;Dbxref=GeneID:114876301%2CGenbank:XR_003789353.1;Parent=rna-XR_003789353.1
NW_021683744.1	Gnomon	exon	224165	224197	.	-	.	ID=exon-XR_003789353.1-4;Dbxref=GeneID:114876301%2CGenbank:XR_003789353.1;Parent=rna-XR_003789353.1
NW_021683744.1	Gnomon	exon	224047	224091	.	-	.	ID=exon-XR_003789353.1-5;Dbxref=GeneID:114876301%2CGenbank:XR_003789353.1;Parent=rna-XR_003789353.1
NW_021683744.1	Gnomon	exon	223855	223920	.	-	.	ID=exon-XR_003789353.1-6;Dbxref=GeneID:114876301%2CGenbank:XR_003789353.1;Parent=rna-XR_003789353.1
NW_021683744.1	Gnomon	exon	223640	223777	.	-	.	ID=exon-XR_003789353.1-7;Dbxref=GeneID:114876301%2CGenbank:XR_003789353.1;Parent=rna-XR_003789353.1
NW_021683744.1	Gnomon	exon	223368	223584	.	-	.	ID=exon-XR_003789353.1-8;Dbxref=GeneID:114876301%2CGenbank:XR_003789353.1;Parent=rna-XR_003789353.1
NW_021683744.1	Gnomon	exon	223259	223290	.	-	.	ID=exon-XR_003789353.1-9;Dbxref=GeneID:114876301%2CGenbank:XR_003789353.1;Parent=rna-XR_003789353.1
NW_021683744.1	Gnomon	mRNA	440689	452878	.	+	.	Name=XM_029187686.1;ID=rna-XM_029187686.1;Dbxref=GeneID:114876333%2CGenbank:XM_029187686.1;Parent=gene-LOC114876333
NW_021683744.1	Gnomon	exon	219096	219390	.	-	.	ID=exon-XM_029187582.1-3;Dbxref=GeneID:114876291%2CGenbank:XM_029187582.1;Parent=rna-XM_029187582.1
NW_021683744.1	Gnomon	exon	203763	203864	.	-	.	ID=exon-XM_029187582.1-4;Dbxref=GeneID:114876291%2CGenbank:XM_029187582.1;Parent=rna-XM_029187582.1
NW_021683744.1	Gnomon	exon	203499	203663	.	-	.	ID=exon-XM_029187582.1-5;Dbxref=GeneID:114876291%2CGenbank:XM_029187582.1;Parent=rna-XM_029187582.1
NW_021683744.1	Gnomon	exon	203164	203238	.	-	.	ID=exon-XM_029187582.1-6;Dbxref=GeneID:114876291%2CGenbank:XM_029187582.1;Parent=rna-XM_029187582.1
NW_021683744.1	Gnomon	exon	202968	203063	.	-	.	ID=exon-XM_029187582.1-7;Dbxref=GeneID:114876291%2CGenbank:XM_029187582.1;Parent=rna-XM_029187582.1
NW_021683744.1	Gnomon	exon	201995	202204	.	-	.	ID=exon-XM_029187582.1-8;Dbxref=GeneID:114876291%2CGenbank:XM_029187582.1;Parent=rna-XM_029187582.1
NW_021683744.1	Gnomon	exon	200762	201049	.	-	.	ID=exon-XM_029187582.1-9;Dbxref=GeneID:114876291%2CGenbank:XM_029187582.1;Parent=rna-XM_029187582.1
NW_021683744.1	Gnomon	exon	221333	221421	.	-	.	ID=exon-XM_029187582.1-1;Dbxref=GeneID:114876291%2CGenbank:XM_029187582.1;Parent=rna-XM_029187582.1
NW_021683744.1	Gnomon	exon	219518	220916	.	-	.	ID=exon-XM_029187582.1-2;Dbxref=GeneID:114876291%2CGenbank:XM_029187582.1;Parent=rna-XM_029187582.1
NW_021683744.1	Gnomon	mRNA	421070	433843	.	-	.	Name=XM_029187684.1;ID=rna-XM_029187684.1;Dbxref=GeneID:114876332%2CGenbank:XM_029187684.1;Parent=gene-LOC114876332
NW_021683744.1	Gnomon	exon	96189	96353	.	+	.	ID=exon-XM_029187539.1-10;Dbxref=GeneID:114876266%2CGenbank:XM_029187539.1;Parent=rna-XM_029187539.1
NW_021683744.1	Gnomon	exon	96430	96637	.	+	.	ID=exon-XM_029187539.1-11;Dbxref=GeneID:114876266%2CGenbank:XM_029187539.1;Parent=rna-XM_029187539.1
NW_021683744.1	Gnomon	exon	98971	99118	.	+	.	ID=exon-XM_029187539.1-14;Dbxref=GeneID:114876266%2CGenbank:XM_029187539.1;Parent=rna-XM_029187539.1
NW_021683744.1	Gnomon	exon	99198	99319	.	+	.	ID=exon-XM_029187539.1-15;Dbxref=GeneID:114876266%2CGenbank:XM_029187539.1;Parent=rna-XM_029187539.1
NW_021683744.1	Gnomon	exon	96720	98655	.	+	.	ID=exon-XM_029187539.1-12;Dbxref=GeneID:114876266%2CGenbank:XM_029187539.1;Parent=rna-XM_029187539.1
NW_021683744.1	Gnomon	exon	98730	98903	.	+	.	ID=exon-XM_029187539.1-13;Dbxref=GeneID:114876266%2CGenbank:XM_029187539.1;Parent=rna-XM_029187539.1
NW_021683744.1	Gnomon	exon	100977	103039	.	+	.	ID=exon-XM_029187539.1-18;Dbxref=GeneID:114876266%2CGenbank:XM_029187539.1;Parent=rna-XM_029187539.1
NW_021683744.1	Gnomon	exon	99428	99433	.	+	.	ID=exon-XM_029187539.1-16;Dbxref=GeneID:114876266%2CGenbank:XM_029187539.1;Parent=rna-XM_029187539.1
NW_021683744.1	Gnomon	exon	99521	99635	.	+	.	ID=exon-XM_029187539.1-17;Dbxref=GeneID:114876266%2CGenbank:XM_029187539.1;Parent=rna-XM_029187539.1
NW_021683744.1	Gnomon	exon	73857	74076	.	+	.	ID=exon-XM_029187512.1-2;Dbxref=GeneID:114876259%2CGenbank:XM_029187512.1;Parent=rna-XM_029187512.1
NW_021683744.1	Gnomon	exon	74144	74409	.	+	.	ID=exon-XM_029187512.1-3;Dbxref=GeneID:114876259%2CGenbank:XM_029187512.1;Parent=rna-XM_029187512.1
NW_021683744.1	Gnomon	exon	73619	73721	.	+	.	ID=exon-XM_029187512.1-1;Dbxref=GeneID:114876259%2CGenbank:XM_029187512.1;Parent=rna-XM_029187512.1
NW_021683744.1	Gnomon	exon	75686	75917	.	+	.	ID=exon-XM_029187512.1-8;Dbxref=GeneID:114876259%2CGenbank:XM_029187512.1;Parent=rna-XM_029187512.1
NW_021683744.1	Gnomon	exon	75995	76351	.	+	.	ID=exon-XM_029187512.1-9;Dbxref=GeneID:114876259%2CGenbank:XM_029187512.1;Parent=rna-XM_029187512.1
NW_021683744.1	Gnomon	exon	75088	75292	.	+	.	ID=exon-XM_029187512.1-6;Dbxref=GeneID:114876259%2CGenbank:XM_029187512.1;Parent=rna-XM_029187512.1
NW_021683744.1	Gnomon	exon	75373	75618	.	+	.	ID=exon-XM_029187512.1-7;Dbxref=GeneID:114876259%2CGenbank:XM_029187512.1;Parent=rna-XM_029187512.1
NW_021683744.1	Gnomon	exon	74488	74770	.	+	.	ID=exon-XM_029187512.1-4;Dbxref=GeneID:114876259%2CGenbank:XM_029187512.1;Parent=rna-XM_029187512.1
NW_021683744.1	Gnomon	exon	74841	75029	.	+	.	ID=exon-XM_029187512.1-5;Dbxref=GeneID:114876259%2CGenbank:XM_029187512.1;Parent=rna-XM_029187512.1
NW_021683744.1	Gnomon	exon	98730	98903	.	+	.	ID=exon-XM_029187532.1-13;Dbxref=GeneID:114876266%2CGenbank:XM_029187532.1;Parent=rna-XM_029187532.1
NW_021683744.1	Gnomon	exon	98971	99118	.	+	.	ID=exon-XM_029187532.1-14;Dbxref=GeneID:114876266%2CGenbank:XM_029187532.1;Parent=rna-XM_029187532.1
NW_021683744.1	Gnomon	exon	99198	99319	.	+	.	ID=exon-XM_029187532.1-15;Dbxref=GeneID:114876266%2CGenbank:XM_029187532.1;Parent=rna-XM_029187532.1
NW_021683744.1	Gnomon	exon	99428	99433	.	+	.	ID=exon-XM_029187532.1-16;Dbxref=GeneID:114876266%2CGenbank:XM_029187532.1;Parent=rna-XM_029187532.1
NW_021683744.1	Gnomon	exon	99521	99635	.	+	.	ID=exon-XM_029187532.1-17;Dbxref=GeneID:114876266%2CGenbank:XM_029187532.1;Parent=rna-XM_029187532.1
NW_021683744.1	Gnomon	exon	100977	103039	.	+	.	ID=exon-XM_029187532.1-18;Dbxref=GeneID:114876266%2CGenbank:XM_029187532.1;Parent=rna-XM_029187532.1
NW_021683744.1	Gnomon	exon	96189	96353	.	+	.	ID=exon-XM_029187532.1-10;Dbxref=GeneID:114876266%2CGenbank:XM_029187532.1;Parent=rna-XM_029187532.1
NW_021683744.1	Gnomon	exon	96430	96637	.	+	.	ID=exon-XM_029187532.1-11;Dbxref=GeneID:114876266%2CGenbank:XM_029187532.1;Parent=rna-XM_029187532.1
NW_021683744.1	Gnomon	exon	96720	98655	.	+	.	ID=exon-XM_029187532.1-12;Dbxref=GeneID:114876266%2CGenbank:XM_029187532.1;Parent=rna-XM_029187532.1
NW_021683744.1	Gnomon	CDS	355601	355694	.	+	0	Name=XP_029043459.1;ID=cds-XP_029043459.1;Dbxref=GeneID:114876306%2CGenbank:XP_029043459.1;Parent=rna-XM_029187626.1
NW_021683744.1	Gnomon	CDS	357526	357638	.	+	0	Name=XP_029043459.1;ID=cds-XP_029043459.1;Dbxref=GeneID:114876306%2CGenbank:XP_029043459.1;Parent=rna-XM_029187626.1
NW_021683744.1	Gnomon	CDS	365953	366364	.	+	0	Name=XP_029043459.1;ID=cds-XP_029043459.1;Dbxref=GeneID:114876306%2CGenbank:XP_029043459.1;Parent=rna-XM_029187626.1
NW_021683744.1	Gnomon	CDS	366863	367228	.	+	0	Name=XP_029043459.1;ID=cds-XP_029043459.1;Dbxref=GeneID:114876306%2CGenbank:XP_029043459.1;Parent=rna-XM_029187626.1
NW_021683744.1	Gnomon	CDS	367797	368185	.	+	0	Name=XP_029043459.1;ID=cds-XP_029043459.1;Dbxref=GeneID:114876306%2CGenbank:XP_029043459.1;Parent=rna-XM_029187626.1
NW_021683744.1	Gnomon	CDS	370795	371001	.	+	0	Name=XP_029043459.1;ID=cds-XP_029043459.1;Dbxref=GeneID:114876306%2CGenbank:XP_029043459.1;Parent=rna-XM_029187626.1
NW_021683744.1	Gnomon	CDS	371429	371798	.	+	0	Name=XP_029043459.1;ID=cds-XP_029043459.1;Dbxref=GeneID:114876306%2CGenbank:XP_029043459.1;Parent=rna-XM_029187626.1
NW_021683744.1	Gnomon	CDS	373485	373698	.	+	0	Name=XP_029043459.1;ID=cds-XP_029043459.1;Dbxref=GeneID:114876306%2CGenbank:XP_029043459.1;Parent=rna-XM_029187626.1
NW_021683744.1	Gnomon	CDS	373833	374100	.	+	0	Name=XP_029043459.1;ID=cds-XP_029043459.1;Dbxref=GeneID:114876306%2CGenbank:XP_029043459.1;Parent=rna-XM_029187626.1
NW_021683744.1	Gnomon	CDS	374167	374514	.	+	0	Name=XP_029043459.1;ID=cds-XP_029043459.1;Dbxref=GeneID:114876306%2CGenbank:XP_029043459.1;Parent=rna-XM_029187626.1
NW_021683744.1	Gnomon	CDS	374592	374715	.	+	0	Name=XP_029043459.1;ID=cds-XP_029043459.1;Dbxref=GeneID:114876306%2CGenbank:XP_029043459.1;Parent=rna-XM_029187626.1
NW_021683744.1	Gnomon	CDS	374782	374926	.	+	0	Name=XP_029043459.1;ID=cds-XP_029043459.1;Dbxref=GeneID:114876306%2CGenbank:XP_029043459.1;Parent=rna-XM_029187626.1
NW_021683744.1	Gnomon	CDS	377547	377736	.	+	0	Name=XP_029043459.1;ID=cds-XP_029043459.1;Dbxref=GeneID:114876306%2CGenbank:XP_029043459.1;Parent=rna-XM_029187626.1
NW_021683744.1	Gnomon	CDS	378669	378695	.	+	0	Name=XP_029043459.1;ID=cds-XP_029043459.1;Dbxref=GeneID:114876306%2CGenbank:XP_029043459.1;Parent=rna-XM_029187626.1
NW_021683744.1	Gnomon	CDS	380268	380288	.	+	0	Name=XP_029043459.1;ID=cds-XP_029043459.1;Dbxref=GeneID:114876306%2CGenbank:XP_029043459.1;Parent=rna-XM_029187626.1
NW_021683744.1	Gnomon	CDS	380865	381098	.	+	0	Name=XP_029043459.1;ID=cds-XP_029043459.1;Dbxref=GeneID:114876306%2CGenbank:XP_029043459.1;Parent=rna-XM_029187626.1
NW_021683744.1	Gnomon	CDS	355601	355694	.	+	0	Name=XP_029043458.1;ID=cds-XP_029043458.1;Dbxref=GeneID:114876306%2CGenbank:XP_029043458.1;Parent=rna-XM_029187625.1
NW_021683744.1	Gnomon	CDS	357526	357638	.	+	0	Name=XP_029043458.1;ID=cds-XP_029043458.1;Dbxref=GeneID:114876306%2CGenbank:XP_029043458.1;Parent=rna-XM_029187625.1
NW_021683744.1	Gnomon	CDS	365953	366364	.	+	0	Name=XP_029043458.1;ID=cds-XP_029043458.1;Dbxref=GeneID:114876306%2CGenbank:XP_029043458.1;Parent=rna-XM_029187625.1
NW_021683744.1	Gnomon	CDS	366863	367228	.	+	0	Name=XP_029043458.1;ID=cds-XP_029043458.1;Dbxref=GeneID:114876306%2CGenbank:XP_029043458.1;Parent=rna-XM_029187625.1
NW_021683744.1	Gnomon	CDS	367797	368185	.	+	0	Name=XP_029043458.1;ID=cds-XP_029043458.1;Dbxref=GeneID:114876306%2CGenbank:XP_029043458.1;Parent=rna-XM_029187625.1
NW_021683744.1	Gnomon	CDS	370795	371001	.	+	0	Name=XP_029043458.1;ID=cds-XP_029043458.1;Dbxref=GeneID:114876306%2CGenbank:XP_029043458.1;Parent=rna-XM_029187625.1
NW_021683744.1	Gnomon	CDS	371429	371798	.	+	0	Name=XP_029043458.1;ID=cds-XP_029043458.1;Dbxref=GeneID:114876306%2CGenbank:XP_029043458.1;Parent=rna-XM_029187625.1
NW_021683744.1	Gnomon	CDS	373482	373698	.	+	0	Name=XP_029043458.1;ID=cds-XP_029043458.1;Dbxref=GeneID:114876306%2CGenbank:XP_029043458.1;Parent=rna-XM_029187625.1
NW_021683744.1	Gnomon	CDS	373833	374100	.	+	0	Name=XP_029043458.1;ID=cds-XP_029043458.1;Dbxref=GeneID:114876306%2CGenbank:XP_029043458.1;Parent=rna-XM_029187625.1
NW_021683744.1	Gnomon	CDS	374167	374514	.	+	0	Name=XP_029043458.1;ID=cds-XP_029043458.1;Dbxref=GeneID:114876306%2CGenbank:XP_029043458.1;Parent=rna-XM_029187625.1
NW_021683744.1	Gnomon	CDS	374592	374715	.	+	0	Name=XP_029043458.1;ID=cds-XP_029043458.1;Dbxref=GeneID:114876306%2CGenbank:XP_029043458.1;Parent=rna-XM_029187625.1
NW_021683744.1	Gnomon	CDS	374782	374926	.	+	0	Name=XP_029043458.1;ID=cds-XP_029043458.1;Dbxref=GeneID:114876306%2CGenbank:XP_029043458.1;Parent=rna-XM_029187625.1
NW_021683744.1	Gnomon	CDS	377547	377736	.	+	0	Name=XP_029043458.1;ID=cds-XP_029043458.1;Dbxref=GeneID:114876306%2CGenbank:XP_029043458.1;Parent=rna-XM_029187625.1
NW_021683744.1	Gnomon	CDS	378669	378695	.	+	0	Name=XP_029043458.1;ID=cds-XP_029043458.1;Dbxref=GeneID:114876306%2CGenbank:XP_029043458.1;Parent=rna-XM_029187625.1
NW_021683744.1	Gnomon	CDS	380268	380288	.	+	0	Name=XP_029043458.1;ID=cds-XP_029043458.1;Dbxref=GeneID:114876306%2CGenbank:XP_029043458.1;Parent=rna-XM_029187625.1
NW_021683744.1	Gnomon	CDS	380865	381098	.	+	0	Name=XP_029043458.1;ID=cds-XP_029043458.1;Dbxref=GeneID:114876306%2CGenbank:XP_029043458.1;Parent=rna-XM_029187625.1
NW_021683744.1	Gnomon	CDS	479801	480589	.	-	0	Name=XP_029043552.1;ID=cds-XP_029043552.1;Dbxref=GeneID:114876346%2CGenbank:XP_029043552.1;Parent=rna-XM_029187719.1
NW_021683744.1	Gnomon	transcript	312369	316157	.	+	.	Name=XR_003789357.1;ID=rna-XR_003789357.1;Dbxref=GeneID:114876314%2CGenbank:XR_003789357.1;Parent=gene-LOC114876314
NW_021683744.1	Gnomon	exon	94772	94969	.	+	.	ID=exon-XM_029187535.1-5;Dbxref=GeneID:114876266%2CGenbank:XM_029187535.1;Parent=rna-XM_029187535.1
NW_021683744.1	Gnomon	exon	95048	95146	.	+	.	ID=exon-XM_029187535.1-6;Dbxref=GeneID:114876266%2CGenbank:XM_029187535.1;Parent=rna-XM_029187535.1
NW_021683744.1	Gnomon	exon	94401	94499	.	+	.	ID=exon-XM_029187535.1-3;Dbxref=GeneID:114876266%2CGenbank:XM_029187535.1;Parent=rna-XM_029187535.1
NW_021683744.1	Gnomon	exon	94566	94664	.	+	.	ID=exon-XM_029187535.1-4;Dbxref=GeneID:114876266%2CGenbank:XM_029187535.1;Parent=rna-XM_029187535.1
NW_021683744.1	Gnomon	exon	96189	96353	.	+	.	ID=exon-XM_029187535.1-9;Dbxref=GeneID:114876266%2CGenbank:XM_029187535.1;Parent=rna-XM_029187535.1
NW_021683744.1	Gnomon	exon	95214	95510	.	+	.	ID=exon-XM_029187535.1-7;Dbxref=GeneID:114876266%2CGenbank:XM_029187535.1;Parent=rna-XM_029187535.1
NW_021683744.1	Gnomon	exon	95737	96112	.	+	.	ID=exon-XM_029187535.1-8;Dbxref=GeneID:114876266%2CGenbank:XM_029187535.1;Parent=rna-XM_029187535.1
NW_021683744.1	Gnomon	exon	90702	91063	.	+	.	ID=exon-XM_029187535.1-1;Dbxref=GeneID:114876266%2CGenbank:XM_029187535.1;Parent=rna-XM_029187535.1
NW_021683744.1	Gnomon	exon	94208	94339	.	+	.	ID=exon-XM_029187535.1-2;Dbxref=GeneID:114876266%2CGenbank:XM_029187535.1;Parent=rna-XM_029187535.1
NW_021683744.1	Gnomon	mRNA	421070	433843	.	-	.	Name=XM_029187683.1;ID=rna-XM_029187683.1;Dbxref=GeneID:114876332%2CGenbank:XM_029187683.1;Parent=gene-LOC114876332
NW_021683744.1	Gnomon	CDS	355601	355694	.	+	0	Name=XP_029043457.1;ID=cds-XP_029043457.1;Dbxref=GeneID:114876306%2CGenbank:XP_029043457.1;Parent=rna-XM_029187624.1
NW_021683744.1	Gnomon	CDS	357526	357638	.	+	0	Name=XP_029043457.1;ID=cds-XP_029043457.1;Dbxref=GeneID:114876306%2CGenbank:XP_029043457.1;Parent=rna-XM_029187624.1
NW_021683744.1	Gnomon	CDS	365953	366364	.	+	0	Name=XP_029043457.1;ID=cds-XP_029043457.1;Dbxref=GeneID:114876306%2CGenbank:XP_029043457.1;Parent=rna-XM_029187624.1
NW_021683744.1	Gnomon	CDS	366863	367228	.	+	0	Name=XP_029043457.1;ID=cds-XP_029043457.1;Dbxref=GeneID:114876306%2CGenbank:XP_029043457.1;Parent=rna-XM_029187624.1
NW_021683744.1	Gnomon	CDS	367797	368185	.	+	0	Name=XP_029043457.1;ID=cds-XP_029043457.1;Dbxref=GeneID:114876306%2CGenbank:XP_029043457.1;Parent=rna-XM_029187624.1
NW_021683744.1	Gnomon	CDS	370795	371001	.	+	0	Name=XP_029043457.1;ID=cds-XP_029043457.1;Dbxref=GeneID:114876306%2CGenbank:XP_029043457.1;Parent=rna-XM_029187624.1
NW_021683744.1	Gnomon	CDS	371429	371789	.	+	0	Name=XP_029043457.1;ID=cds-XP_029043457.1;Dbxref=GeneID:114876306%2CGenbank:XP_029043457.1;Parent=rna-XM_029187624.1
NW_021683744.1	Gnomon	CDS	372564	372653	.	+	0	Name=XP_029043457.1;ID=cds-XP_029043457.1;Dbxref=GeneID:114876306%2CGenbank:XP_029043457.1;Parent=rna-XM_029187624.1
NW_021683744.1	Gnomon	CDS	373482	373698	.	+	0	Name=XP_029043457.1;ID=cds-XP_029043457.1;Dbxref=GeneID:114876306%2CGenbank:XP_029043457.1;Parent=rna-XM_029187624.1
NW_021683744.1	Gnomon	CDS	373833	374100	.	+	0	Name=XP_029043457.1;ID=cds-XP_029043457.1;Dbxref=GeneID:114876306%2CGenbank:XP_029043457.1;Parent=rna-XM_029187624.1
NW_021683744.1	Gnomon	CDS	374167	374514	.	+	0	Name=XP_029043457.1;ID=cds-XP_029043457.1;Dbxref=GeneID:114876306%2CGenbank:XP_029043457.1;Parent=rna-XM_029187624.1
NW_021683744.1	Gnomon	CDS	374592	374715	.	+	0	Name=XP_029043457.1;ID=cds-XP_029043457.1;Dbxref=GeneID:114876306%2CGenbank:XP_029043457.1;Parent=rna-XM_029187624.1
NW_021683744.1	Gnomon	CDS	374782	374926	.	+	0	Name=XP_029043457.1;ID=cds-XP_029043457.1;Dbxref=GeneID:114876306%2CGenbank:XP_029043457.1;Parent=rna-XM_029187624.1
NW_021683744.1	Gnomon	CDS	377547	377736	.	+	0	Name=XP_029043457.1;ID=cds-XP_029043457.1;Dbxref=GeneID:114876306%2CGenbank:XP_029043457.1;Parent=rna-XM_029187624.1
NW_021683744.1	Gnomon	CDS	380865	381098	.	+	0	Name=XP_029043457.1;ID=cds-XP_029043457.1;Dbxref=GeneID:114876306%2CGenbank:XP_029043457.1;Parent=rna-XM_029187624.1
NW_021683744.1	Gnomon	CDS	247759	247899	.	-	0	Name=XP_029043311.1;ID=cds-XP_029043311.1;Dbxref=GeneID:114876240%2CGenbank:XP_029043311.1;Parent=rna-XM_029187478.1
NW_021683744.1	Gnomon	CDS	247017	247405	.	-	0	Name=XP_029043311.1;ID=cds-XP_029043311.1;Dbxref=GeneID:114876240%2CGenbank:XP_029043311.1;Parent=rna-XM_029187478.1
NW_021683744.1	Gnomon	CDS	246616	246942	.	-	0	Name=XP_029043311.1;ID=cds-XP_029043311.1;Dbxref=GeneID:114876240%2CGenbank:XP_029043311.1;Parent=rna-XM_029187478.1
NW_021683744.1	Gnomon	CDS	246255	246543	.	-	0	Name=XP_029043311.1;ID=cds-XP_029043311.1;Dbxref=GeneID:114876240%2CGenbank:XP_029043311.1;Parent=rna-XM_029187478.1
NW_021683744.1	Gnomon	exon	516091	516238	.	+	.	ID=exon-XM_029187487.1-1;Dbxref=GeneID:114876245%2CGenbank:XM_029187487.1;Parent=rna-XM_029187487.1
NW_021683744.1	Gnomon	exon	517247	517446	.	+	.	ID=exon-XM_029187487.1-2;Dbxref=GeneID:114876245%2CGenbank:XM_029187487.1;Parent=rna-XM_029187487.1
NW_021683744.1	Gnomon	exon	518320	519093	.	+	.	ID=exon-XM_029187487.1-3;Dbxref=GeneID:114876245%2CGenbank:XM_029187487.1;Parent=rna-XM_029187487.1
NW_021683744.1	Gnomon	CDS	460419	460528	.	+	0	Name=XP_029043551.1;ID=cds-XP_029043551.1;Dbxref=GeneID:114876345%2CGenbank:XP_029043551.1;Parent=rna-XM_029187718.1
NW_021683744.1	Gnomon	CDS	460809	461043	.	+	0	Name=XP_029043551.1;ID=cds-XP_029043551.1;Dbxref=GeneID:114876345%2CGenbank:XP_029043551.1;Parent=rna-XM_029187718.1
NW_021683744.1	Gnomon	CDS	461115	461319	.	+	0	Name=XP_029043551.1;ID=cds-XP_029043551.1;Dbxref=GeneID:114876345%2CGenbank:XP_029043551.1;Parent=rna-XM_029187718.1
NW_021683744.1	Gnomon	CDS	461385	461539	.	+	0	Name=XP_029043551.1;ID=cds-XP_029043551.1;Dbxref=GeneID:114876345%2CGenbank:XP_029043551.1;Parent=rna-XM_029187718.1
NW_021683744.1	Gnomon	CDS	461614	461748	.	+	0	Name=XP_029043551.1;ID=cds-XP_029043551.1;Dbxref=GeneID:114876345%2CGenbank:XP_029043551.1;Parent=rna-XM_029187718.1
NW_021683744.1	Gnomon	CDS	461820	461936	.	+	0	Name=XP_029043551.1;ID=cds-XP_029043551.1;Dbxref=GeneID:114876345%2CGenbank:XP_029043551.1;Parent=rna-XM_029187718.1
NW_021683744.1	Gnomon	transcript	312369	316157	.	+	.	Name=XR_003789356.1;ID=rna-XR_003789356.1;Dbxref=GeneID:114876314%2CGenbank:XR_003789356.1;Parent=gene-LOC114876314
NW_021683744.1	Gnomon	CDS	432068	432115	.	-	0	Name=XP_029043506.1;ID=cds-XP_029043506.1;Dbxref=GeneID:114876332%2CGenbank:XP_029043506.1;Parent=rna-XM_029187673.1
NW_021683744.1	Gnomon	CDS	430042	430401	.	-	0	Name=XP_029043506.1;ID=cds-XP_029043506.1;Dbxref=GeneID:114876332%2CGenbank:XP_029043506.1;Parent=rna-XM_029187673.1
NW_021683744.1	Gnomon	CDS	429817	429897	.	-	0	Name=XP_029043506.1;ID=cds-XP_029043506.1;Dbxref=GeneID:114876332%2CGenbank:XP_029043506.1;Parent=rna-XM_029187673.1
NW_021683744.1	Gnomon	CDS	426323	429734	.	-	0	Name=XP_029043506.1;ID=cds-XP_029043506.1;Dbxref=GeneID:114876332%2CGenbank:XP_029043506.1;Parent=rna-XM_029187673.1
NW_021683744.1	Gnomon	CDS	426022	426072	.	-	0	Name=XP_029043506.1;ID=cds-XP_029043506.1;Dbxref=GeneID:114876332%2CGenbank:XP_029043506.1;Parent=rna-XM_029187673.1
NW_021683744.1	Gnomon	CDS	424946	425224	.	-	0	Name=XP_029043506.1;ID=cds-XP_029043506.1;Dbxref=GeneID:114876332%2CGenbank:XP_029043506.1;Parent=rna-XM_029187673.1
NW_021683744.1	Gnomon	CDS	423055	423253	.	-	0	Name=XP_029043506.1;ID=cds-XP_029043506.1;Dbxref=GeneID:114876332%2CGenbank:XP_029043506.1;Parent=rna-XM_029187673.1
NW_021683744.1	Gnomon	CDS	422891	422957	.	-	0	Name=XP_029043506.1;ID=cds-XP_029043506.1;Dbxref=GeneID:114876332%2CGenbank:XP_029043506.1;Parent=rna-XM_029187673.1
NW_021683744.1	Gnomon	CDS	570359	570386	.	+	0	Name=XP_029043496.1;ID=cds-XP_029043496.1;Dbxref=GeneID:114876326%2CGenbank:XP_029043496.1;Parent=rna-XM_029187663.1
NW_021683744.1	Gnomon	CDS	570450	570634	.	+	0	Name=XP_029043496.1;ID=cds-XP_029043496.1;Dbxref=GeneID:114876326%2CGenbank:XP_029043496.1;Parent=rna-XM_029187663.1
NW_021683744.1	Gnomon	CDS	570700	570965	.	+	0	Name=XP_029043496.1;ID=cds-XP_029043496.1;Dbxref=GeneID:114876326%2CGenbank:XP_029043496.1;Parent=rna-XM_029187663.1
NW_021683744.1	Gnomon	CDS	571053	571252	.	+	0	Name=XP_029043496.1;ID=cds-XP_029043496.1;Dbxref=GeneID:114876326%2CGenbank:XP_029043496.1;Parent=rna-XM_029187663.1
NW_021683744.1	Gnomon	CDS	571332	571615	.	+	0	Name=XP_029043496.1;ID=cds-XP_029043496.1;Dbxref=GeneID:114876326%2CGenbank:XP_029043496.1;Parent=rna-XM_029187663.1
NW_021683744.1	Gnomon	CDS	571680	571844	.	+	0	Name=XP_029043496.1;ID=cds-XP_029043496.1;Dbxref=GeneID:114876326%2CGenbank:XP_029043496.1;Parent=rna-XM_029187663.1
NW_021683744.1	Gnomon	CDS	571938	572090	.	+	0	Name=XP_029043496.1;ID=cds-XP_029043496.1;Dbxref=GeneID:114876326%2CGenbank:XP_029043496.1;Parent=rna-XM_029187663.1
NW_021683744.1	Gnomon	CDS	572170	572322	.	+	0	Name=XP_029043496.1;ID=cds-XP_029043496.1;Dbxref=GeneID:114876326%2CGenbank:XP_029043496.1;Parent=rna-XM_029187663.1
NW_021683744.1	Gnomon	CDS	572391	572631	.	+	0	Name=XP_029043496.1;ID=cds-XP_029043496.1;Dbxref=GeneID:114876326%2CGenbank:XP_029043496.1;Parent=rna-XM_029187663.1
NW_021683744.1	Gnomon	CDS	572704	572847	.	+	0	Name=XP_029043496.1;ID=cds-XP_029043496.1;Dbxref=GeneID:114876326%2CGenbank:XP_029043496.1;Parent=rna-XM_029187663.1
NW_021683744.1	Gnomon	CDS	572932	573113	.	+	0	Name=XP_029043496.1;ID=cds-XP_029043496.1;Dbxref=GeneID:114876326%2CGenbank:XP_029043496.1;Parent=rna-XM_029187663.1
NW_021683744.1	Gnomon	CDS	573185	573310	.	+	0	Name=XP_029043496.1;ID=cds-XP_029043496.1;Dbxref=GeneID:114876326%2CGenbank:XP_029043496.1;Parent=rna-XM_029187663.1
NW_021683744.1	Gnomon	CDS	573386	573534	.	+	0	Name=XP_029043496.1;ID=cds-XP_029043496.1;Dbxref=GeneID:114876326%2CGenbank:XP_029043496.1;Parent=rna-XM_029187663.1
NW_021683744.1	Gnomon	CDS	573602	573772	.	+	0	Name=XP_029043496.1;ID=cds-XP_029043496.1;Dbxref=GeneID:114876326%2CGenbank:XP_029043496.1;Parent=rna-XM_029187663.1
NW_021683744.1	Gnomon	CDS	573855	574023	.	+	0	Name=XP_029043496.1;ID=cds-XP_029043496.1;Dbxref=GeneID:114876326%2CGenbank:XP_029043496.1;Parent=rna-XM_029187663.1
NW_021683744.1	Gnomon	CDS	574109	574288	.	+	0	Name=XP_029043496.1;ID=cds-XP_029043496.1;Dbxref=GeneID:114876326%2CGenbank:XP_029043496.1;Parent=rna-XM_029187663.1
NW_021683744.1	Gnomon	CDS	574357	574764	.	+	0	Name=XP_029043496.1;ID=cds-XP_029043496.1;Dbxref=GeneID:114876326%2CGenbank:XP_029043496.1;Parent=rna-XM_029187663.1
NW_021683744.1	Gnomon	exon	200538	200681	.	-	.	ID=exon-XM_029187588.1-10;Dbxref=GeneID:114876291%2CGenbank:XM_029187588.1;Parent=rna-XM_029187588.1
NW_021683744.1	Gnomon	mRNA	548632	551870	.	+	.	Name=XM_029187499.1;ID=rna-XM_029187499.1;Dbxref=GeneID:114876251%2CGenbank:XM_029187499.1;Parent=gene-LOC114876251
NW_021683744.1	Gnomon	exon	199782	199941	.	-	.	ID=exon-XM_029187588.1-11;Dbxref=GeneID:114876291%2CGenbank:XM_029187588.1;Parent=rna-XM_029187588.1
NW_021683744.1	Gnomon	exon	199348	199709	.	-	.	ID=exon-XM_029187588.1-12;Dbxref=GeneID:114876291%2CGenbank:XM_029187588.1;Parent=rna-XM_029187588.1
NW_021683744.1	Gnomon	exon	199033	199275	.	-	.	ID=exon-XM_029187588.1-13;Dbxref=GeneID:114876291%2CGenbank:XM_029187588.1;Parent=rna-XM_029187588.1
NW_021683744.1	Gnomon	mRNA	292331	294204	.	-	.	Name=XM_029187509.1;ID=rna-XM_029187509.1;Dbxref=GeneID:114876257%2CGenbank:XM_029187509.1;Parent=gene-LOC114876257
NW_021683744.1	Gnomon	CDS	80028	80113	.	-	0	Name=XP_029043350.1;ID=cds-XP_029043350.1;Dbxref=GeneID:114876264%2CGenbank:XP_029043350.1;Parent=rna-XM_029187517.1
NW_021683744.1	Gnomon	CDS	79773	79915	.	-	0	Name=XP_029043350.1;ID=cds-XP_029043350.1;Dbxref=GeneID:114876264%2CGenbank:XP_029043350.1;Parent=rna-XM_029187517.1
NW_021683744.1	Gnomon	CDS	79523	79707	.	-	0	Name=XP_029043350.1;ID=cds-XP_029043350.1;Dbxref=GeneID:114876264%2CGenbank:XP_029043350.1;Parent=rna-XM_029187517.1
NW_021683744.1	Gnomon	CDS	79331	79444	.	-	0	Name=XP_029043350.1;ID=cds-XP_029043350.1;Dbxref=GeneID:114876264%2CGenbank:XP_029043350.1;Parent=rna-XM_029187517.1
NW_021683744.1	Gnomon	CDS	79149	79250	.	-	0	Name=XP_029043350.1;ID=cds-XP_029043350.1;Dbxref=GeneID:114876264%2CGenbank:XP_029043350.1;Parent=rna-XM_029187517.1
NW_021683744.1	Gnomon	CDS	78954	79085	.	-	0	Name=XP_029043350.1;ID=cds-XP_029043350.1;Dbxref=GeneID:114876264%2CGenbank:XP_029043350.1;Parent=rna-XM_029187517.1
NW_021683744.1	Gnomon	exon	485280	485555	.	-	.	ID=exon-XR_003789372.1-3;Dbxref=GeneID:114876350%2CGenbank:XR_003789372.1;Parent=rna-XR_003789372.1
NW_021683744.1	Gnomon	exon	485028	485211	.	-	.	ID=exon-XR_003789372.1-4;Dbxref=GeneID:114876350%2CGenbank:XR_003789372.1;Parent=rna-XR_003789372.1
NW_021683744.1	Gnomon	exon	483474	484957	.	-	.	ID=exon-XR_003789372.1-5;Dbxref=GeneID:114876350%2CGenbank:XR_003789372.1;Parent=rna-XR_003789372.1
NW_021683744.1	Gnomon	exon	485969	486711	.	-	.	ID=exon-XR_003789372.1-1;Dbxref=GeneID:114876350%2CGenbank:XR_003789372.1;Parent=rna-XR_003789372.1
NW_021683744.1	Gnomon	exon	485628	485868	.	-	.	ID=exon-XR_003789372.1-2;Dbxref=GeneID:114876350%2CGenbank:XR_003789372.1;Parent=rna-XR_003789372.1
NW_021683744.1	Gnomon	mRNA	163036	166487	.	+	.	Name=XM_029187593.1;ID=rna-XM_029187593.1;Dbxref=GeneID:114876294%2CGenbank:XM_029187593.1;Parent=gene-LOC114876294
NW_021683744.1	Gnomon	exon	195232	195388	.	-	.	ID=exon-XM_029187588.1-21;Dbxref=GeneID:114876291%2CGenbank:XM_029187588.1;Parent=rna-XM_029187588.1
NW_021683744.1	Gnomon	exon	195041	195157	.	-	.	ID=exon-XM_029187588.1-22;Dbxref=GeneID:114876291%2CGenbank:XM_029187588.1;Parent=rna-XM_029187588.1
NW_021683744.1	Gnomon	exon	190349	194969	.	-	.	ID=exon-XM_029187588.1-23;Dbxref=GeneID:114876291%2CGenbank:XM_029187588.1;Parent=rna-XM_029187588.1
NW_021683744.1	Gnomon	exon	195469	195732	.	-	.	ID=exon-XM_029187588.1-20;Dbxref=GeneID:114876291%2CGenbank:XM_029187588.1;Parent=rna-XM_029187588.1
NW_021683744.1	Gnomon	mRNA	229413	230772	.	-	.	Name=XM_029187603.1;ID=rna-XM_029187603.1;Dbxref=GeneID:114876300%2CGenbank:XM_029187603.1;Parent=gene-LOC114876300
NW_021683744.1	Gnomon	exon	196136	196281	.	-	.	ID=exon-XM_029187588.1-18;Dbxref=GeneID:114876291%2CGenbank:XM_029187588.1;Parent=rna-XM_029187588.1
NW_021683744.1	Gnomon	exon	195819	196049	.	-	.	ID=exon-XM_029187588.1-19;Dbxref=GeneID:114876291%2CGenbank:XM_029187588.1;Parent=rna-XM_029187588.1
NW_021683744.1	Gnomon	exon	198784	198966	.	-	.	ID=exon-XM_029187588.1-14;Dbxref=GeneID:114876291%2CGenbank:XM_029187588.1;Parent=rna-XM_029187588.1
NW_021683744.1	Gnomon	exon	198624	198716	.	-	.	ID=exon-XM_029187588.1-15;Dbxref=GeneID:114876291%2CGenbank:XM_029187588.1;Parent=rna-XM_029187588.1
NW_021683744.1	Gnomon	exon	198388	198548	.	-	.	ID=exon-XM_029187588.1-16;Dbxref=GeneID:114876291%2CGenbank:XM_029187588.1;Parent=rna-XM_029187588.1
NW_021683744.1	Gnomon	exon	196348	196528	.	-	.	ID=exon-XM_029187588.1-17;Dbxref=GeneID:114876291%2CGenbank:XM_029187588.1;Parent=rna-XM_029187588.1
NW_021683744.1	Gnomon	CDS	595420	595500	.	+	0	Name=XP_029043495.1;ID=cds-XP_029043495.1;Dbxref=GeneID:114876325%2CGenbank:XP_029043495.1;Parent=rna-XM_029187662.1
NW_021683744.1	Gnomon	CDS	595566	595720	.	+	0	Name=XP_029043495.1;ID=cds-XP_029043495.1;Dbxref=GeneID:114876325%2CGenbank:XP_029043495.1;Parent=rna-XM_029187662.1
NW_021683744.1	Gnomon	CDS	595793	596056	.	+	0	Name=XP_029043495.1;ID=cds-XP_029043495.1;Dbxref=GeneID:114876325%2CGenbank:XP_029043495.1;Parent=rna-XM_029187662.1
NW_021683744.1	Gnomon	CDS	596115	596705	.	+	0	Name=XP_029043495.1;ID=cds-XP_029043495.1;Dbxref=GeneID:114876325%2CGenbank:XP_029043495.1;Parent=rna-XM_029187662.1
NW_021683744.1	Gnomon	CDS	596782	596944	.	+	0	Name=XP_029043495.1;ID=cds-XP_029043495.1;Dbxref=GeneID:114876325%2CGenbank:XP_029043495.1;Parent=rna-XM_029187662.1
NW_021683744.1	Gnomon	CDS	597026	597158	.	+	0	Name=XP_029043495.1;ID=cds-XP_029043495.1;Dbxref=GeneID:114876325%2CGenbank:XP_029043495.1;Parent=rna-XM_029187662.1
NW_021683744.1	Gnomon	CDS	597231	597808	.	+	0	Name=XP_029043495.1;ID=cds-XP_029043495.1;Dbxref=GeneID:114876325%2CGenbank:XP_029043495.1;Parent=rna-XM_029187662.1
NW_021683744.1	Gnomon	CDS	597878	597970	.	+	0	Name=XP_029043495.1;ID=cds-XP_029043495.1;Dbxref=GeneID:114876325%2CGenbank:XP_029043495.1;Parent=rna-XM_029187662.1
NW_021683744.1	Gnomon	CDS	598807	598824	.	+	0	Name=XP_029043495.1;ID=cds-XP_029043495.1;Dbxref=GeneID:114876325%2CGenbank:XP_029043495.1;Parent=rna-XM_029187662.1
NW_021683744.1	Gnomon	CDS	598893	599147	.	+	0	Name=XP_029043495.1;ID=cds-XP_029043495.1;Dbxref=GeneID:114876325%2CGenbank:XP_029043495.1;Parent=rna-XM_029187662.1
NW_021683744.1	Gnomon	CDS	599217	599354	.	+	0	Name=XP_029043495.1;ID=cds-XP_029043495.1;Dbxref=GeneID:114876325%2CGenbank:XP_029043495.1;Parent=rna-XM_029187662.1
NW_021683744.1	Gnomon	CDS	599443	599782	.	+	0	Name=XP_029043495.1;ID=cds-XP_029043495.1;Dbxref=GeneID:114876325%2CGenbank:XP_029043495.1;Parent=rna-XM_029187662.1
NW_021683744.1	Gnomon	CDS	599867	599911	.	+	0	Name=XP_029043495.1;ID=cds-XP_029043495.1;Dbxref=GeneID:114876325%2CGenbank:XP_029043495.1;Parent=rna-XM_029187662.1
NW_021683744.1	Gnomon	CDS	599996	600121	.	+	0	Name=XP_029043495.1;ID=cds-XP_029043495.1;Dbxref=GeneID:114876325%2CGenbank:XP_029043495.1;Parent=rna-XM_029187662.1
NW_021683744.1	Gnomon	CDS	600199	600357	.	+	0	Name=XP_029043495.1;ID=cds-XP_029043495.1;Dbxref=GeneID:114876325%2CGenbank:XP_029043495.1;Parent=rna-XM_029187662.1
NW_021683744.1	Gnomon	CDS	600419	600547	.	+	0	Name=XP_029043495.1;ID=cds-XP_029043495.1;Dbxref=GeneID:114876325%2CGenbank:XP_029043495.1;Parent=rna-XM_029187662.1
NW_021683744.1	Gnomon	CDS	600610	600794	.	+	0	Name=XP_029043495.1;ID=cds-XP_029043495.1;Dbxref=GeneID:114876325%2CGenbank:XP_029043495.1;Parent=rna-XM_029187662.1
NW_021683744.1	Gnomon	CDS	600851	600959	.	+	0	Name=XP_029043495.1;ID=cds-XP_029043495.1;Dbxref=GeneID:114876325%2CGenbank:XP_029043495.1;Parent=rna-XM_029187662.1
NW_021683744.1	Gnomon	CDS	601033	601254	.	+	0	Name=XP_029043495.1;ID=cds-XP_029043495.1;Dbxref=GeneID:114876325%2CGenbank:XP_029043495.1;Parent=rna-XM_029187662.1
NW_021683744.1	Gnomon	CDS	601324	601538	.	+	0	Name=XP_029043495.1;ID=cds-XP_029043495.1;Dbxref=GeneID:114876325%2CGenbank:XP_029043495.1;Parent=rna-XM_029187662.1
NW_021683744.1	Gnomon	CDS	601602	601821	.	+	0	Name=XP_029043495.1;ID=cds-XP_029043495.1;Dbxref=GeneID:114876325%2CGenbank:XP_029043495.1;Parent=rna-XM_029187662.1
NW_021683744.1	Gnomon	CDS	601902	602085	.	+	0	Name=XP_029043495.1;ID=cds-XP_029043495.1;Dbxref=GeneID:114876325%2CGenbank:XP_029043495.1;Parent=rna-XM_029187662.1
NW_021683744.1	Gnomon	CDS	602164	602266	.	+	0	Name=XP_029043495.1;ID=cds-XP_029043495.1;Dbxref=GeneID:114876325%2CGenbank:XP_029043495.1;Parent=rna-XM_029187662.1
NW_021683744.1	Gnomon	CDS	602343	602453	.	+	0	Name=XP_029043495.1;ID=cds-XP_029043495.1;Dbxref=GeneID:114876325%2CGenbank:XP_029043495.1;Parent=rna-XM_029187662.1
NW_021683744.1	Gnomon	mRNA	547864	551870	.	+	.	Name=XM_029187498.1;ID=rna-XM_029187498.1;Dbxref=GeneID:114876251%2CGenbank:XM_029187498.1;Parent=gene-LOC114876251
NW_021683744.1	Gnomon	exon	95737	96112	.	+	.	ID=exon-XM_029187534.1-8;Dbxref=GeneID:114876266%2CGenbank:XM_029187534.1;Parent=rna-XM_029187534.1
NW_021683744.1	Gnomon	exon	96189	96353	.	+	.	ID=exon-XM_029187534.1-9;Dbxref=GeneID:114876266%2CGenbank:XM_029187534.1;Parent=rna-XM_029187534.1
NW_021683744.1	Gnomon	exon	94566	94664	.	+	.	ID=exon-XM_029187534.1-4;Dbxref=GeneID:114876266%2CGenbank:XM_029187534.1;Parent=rna-XM_029187534.1
NW_021683744.1	Gnomon	exon	94772	94969	.	+	.	ID=exon-XM_029187534.1-5;Dbxref=GeneID:114876266%2CGenbank:XM_029187534.1;Parent=rna-XM_029187534.1
NW_021683744.1	Gnomon	exon	95048	95146	.	+	.	ID=exon-XM_029187534.1-6;Dbxref=GeneID:114876266%2CGenbank:XM_029187534.1;Parent=rna-XM_029187534.1
NW_021683744.1	Gnomon	exon	95214	95510	.	+	.	ID=exon-XM_029187534.1-7;Dbxref=GeneID:114876266%2CGenbank:XM_029187534.1;Parent=rna-XM_029187534.1
NW_021683744.1	Gnomon	exon	83026	83392	.	+	.	ID=exon-XM_029187534.1-1;Dbxref=GeneID:114876266%2CGenbank:XM_029187534.1;Parent=rna-XM_029187534.1
NW_021683744.1	Gnomon	exon	94208	94339	.	+	.	ID=exon-XM_029187534.1-2;Dbxref=GeneID:114876266%2CGenbank:XM_029187534.1;Parent=rna-XM_029187534.1
NW_021683744.1	Gnomon	exon	94401	94499	.	+	.	ID=exon-XM_029187534.1-3;Dbxref=GeneID:114876266%2CGenbank:XM_029187534.1;Parent=rna-XM_029187534.1
NW_021683744.1	Gnomon	CDS	432068	432115	.	-	0	Name=XP_029043505.1;ID=cds-XP_029043505.1;Dbxref=GeneID:114876332%2CGenbank:XP_029043505.1;Parent=rna-XM_029187672.1
NW_021683744.1	Gnomon	CDS	430042	430401	.	-	0	Name=XP_029043505.1;ID=cds-XP_029043505.1;Dbxref=GeneID:114876332%2CGenbank:XP_029043505.1;Parent=rna-XM_029187672.1
NW_021683744.1	Gnomon	CDS	429817	429897	.	-	0	Name=XP_029043505.1;ID=cds-XP_029043505.1;Dbxref=GeneID:114876332%2CGenbank:XP_029043505.1;Parent=rna-XM_029187672.1
NW_021683744.1	Gnomon	CDS	426323	429734	.	-	0	Name=XP_029043505.1;ID=cds-XP_029043505.1;Dbxref=GeneID:114876332%2CGenbank:XP_029043505.1;Parent=rna-XM_029187672.1
NW_021683744.1	Gnomon	CDS	426022	426072	.	-	0	Name=XP_029043505.1;ID=cds-XP_029043505.1;Dbxref=GeneID:114876332%2CGenbank:XP_029043505.1;Parent=rna-XM_029187672.1
NW_021683744.1	Gnomon	CDS	424946	425224	.	-	0	Name=XP_029043505.1;ID=cds-XP_029043505.1;Dbxref=GeneID:114876332%2CGenbank:XP_029043505.1;Parent=rna-XM_029187672.1
NW_021683744.1	Gnomon	CDS	423055	423253	.	-	0	Name=XP_029043505.1;ID=cds-XP_029043505.1;Dbxref=GeneID:114876332%2CGenbank:XP_029043505.1;Parent=rna-XM_029187672.1
NW_021683744.1	Gnomon	CDS	422891	422969	.	-	0	Name=XP_029043505.1;ID=cds-XP_029043505.1;Dbxref=GeneID:114876332%2CGenbank:XP_029043505.1;Parent=rna-XM_029187672.1
NW_021683744.1	Gnomon	mRNA	224977	229198	.	+	.	Name=XM_029187592.1;ID=rna-XM_029187592.1;Dbxref=GeneID:114876293%2CGenbank:XM_029187592.1;Parent=gene-LOC114876293
NW_021683744.1	Gnomon	exon	433230	433511	.	-	.	ID=exon-XM_029187675.1-2;Dbxref=GeneID:114876332%2CGenbank:XM_029187675.1;Parent=rna-XM_029187675.1
NW_021683744.1	Gnomon	exon	432068	432209	.	-	.	ID=exon-XM_029187675.1-3;Dbxref=GeneID:114876332%2CGenbank:XM_029187675.1;Parent=rna-XM_029187675.1
NW_021683744.1	Gnomon	exon	430042	430401	.	-	.	ID=exon-XM_029187675.1-4;Dbxref=GeneID:114876332%2CGenbank:XM_029187675.1;Parent=rna-XM_029187675.1
NW_021683744.1	Gnomon	exon	429817	429897	.	-	.	ID=exon-XM_029187675.1-5;Dbxref=GeneID:114876332%2CGenbank:XM_029187675.1;Parent=rna-XM_029187675.1
NW_021683744.1	Gnomon	exon	433764	433844	.	-	.	ID=exon-XM_029187675.1-1;Dbxref=GeneID:114876332%2CGenbank:XM_029187675.1;Parent=rna-XM_029187675.1
NW_021683744.1	Gnomon	exon	426323	429734	.	-	.	ID=exon-XM_029187675.1-6;Dbxref=GeneID:114876332%2CGenbank:XM_029187675.1;Parent=rna-XM_029187675.1
NW_021683744.1	Gnomon	exon	426022	426072	.	-	.	ID=exon-XM_029187675.1-7;Dbxref=GeneID:114876332%2CGenbank:XM_029187675.1;Parent=rna-XM_029187675.1
NW_021683744.1	Gnomon	exon	424946	425224	.	-	.	ID=exon-XM_029187675.1-8;Dbxref=GeneID:114876332%2CGenbank:XM_029187675.1;Parent=rna-XM_029187675.1
NW_021683744.1	Gnomon	exon	423055	423253	.	-	.	ID=exon-XM_029187675.1-9;Dbxref=GeneID:114876332%2CGenbank:XM_029187675.1;Parent=rna-XM_029187675.1
NW_021683744.1	Gnomon	exon	229524	229580	.	-	.	ID=exon-XM_029187604.1-4;Dbxref=GeneID:114876300%2CGenbank:XM_029187604.1;Parent=rna-XM_029187604.1
NW_021683744.1	Gnomon	exon	227812	227899	.	-	.	ID=exon-XM_029187604.1-5;Dbxref=GeneID:114876300%2CGenbank:XM_029187604.1;Parent=rna-XM_029187604.1
NW_021683744.1	Gnomon	exon	230445	230773	.	-	.	ID=exon-XM_029187604.1-1;Dbxref=GeneID:114876300%2CGenbank:XM_029187604.1;Parent=rna-XM_029187604.1
NW_021683744.1	Gnomon	exon	229983	230160	.	-	.	ID=exon-XM_029187604.1-2;Dbxref=GeneID:114876300%2CGenbank:XM_029187604.1;Parent=rna-XM_029187604.1
NW_021683744.1	Gnomon	exon	229655	229905	.	-	.	ID=exon-XM_029187604.1-3;Dbxref=GeneID:114876300%2CGenbank:XM_029187604.1;Parent=rna-XM_029187604.1
NW_021683744.1	Gnomon	exon	297781	298436	.	+	.	ID=exon-XR_003789347.1-10;Dbxref=GeneID:114876256%2CGenbank:XR_003789347.1;Parent=rna-XR_003789347.1
NW_021683744.1	Gnomon	exon	298814	299254	.	+	.	ID=exon-XR_003789347.1-11;Dbxref=GeneID:114876256%2CGenbank:XR_003789347.1;Parent=rna-XR_003789347.1
NW_021683744.1	Gnomon	exon	242404	242556	.	-	.	ID=exon-XM_029187473.1-10;Dbxref=GeneID:114876239%2CGenbank:XM_029187473.1;Parent=rna-XM_029187473.1
NW_021683744.1	Gnomon	exon	242228	242328	.	-	.	ID=exon-XM_029187473.1-11;Dbxref=GeneID:114876239%2CGenbank:XM_029187473.1;Parent=rna-XM_029187473.1
NW_021683744.1	Gnomon	exon	241900	242153	.	-	.	ID=exon-XM_029187473.1-12;Dbxref=GeneID:114876239%2CGenbank:XM_029187473.1;Parent=rna-XM_029187473.1
NW_021683744.1	Gnomon	exon	240423	240515	.	-	.	ID=exon-XM_029187482.1-4;Dbxref=GeneID:114876242%2CGenbank:XM_029187482.1;Parent=rna-XM_029187482.1
NW_021683744.1	Gnomon	exon	240978	241276	.	-	.	ID=exon-XM_029187482.1-2;Dbxref=GeneID:114876242%2CGenbank:XM_029187482.1;Parent=rna-XM_029187482.1
NW_021683744.1	Gnomon	exon	240793	240897	.	-	.	ID=exon-XM_029187482.1-3;Dbxref=GeneID:114876242%2CGenbank:XM_029187482.1;Parent=rna-XM_029187482.1
NW_021683744.1	Gnomon	exon	241453	241750	.	-	.	ID=exon-XM_029187482.1-1;Dbxref=GeneID:114876242%2CGenbank:XM_029187482.1;Parent=rna-XM_029187482.1
NW_021683744.1	Gnomon	CDS	58222	58391	.	+	0	Name=XP_029043352.1;ID=cds-XP_029043352.1;Dbxref=GeneID:114876265%2CGenbank:XP_029043352.1;Parent=rna-XM_029187519.1
NW_021683744.1	Gnomon	CDS	64355	64502	.	+	0	Name=XP_029043352.1;ID=cds-XP_029043352.1;Dbxref=GeneID:114876265%2CGenbank:XP_029043352.1;Parent=rna-XM_029187519.1
NW_021683744.1	Gnomon	CDS	65531	65665	.	+	0	Name=XP_029043352.1;ID=cds-XP_029043352.1;Dbxref=GeneID:114876265%2CGenbank:XP_029043352.1;Parent=rna-XM_029187519.1
NW_021683744.1	Gnomon	CDS	65954	66088	.	+	0	Name=XP_029043352.1;ID=cds-XP_029043352.1;Dbxref=GeneID:114876265%2CGenbank:XP_029043352.1;Parent=rna-XM_029187519.1
NW_021683744.1	Gnomon	mRNA	549666	551870	.	+	.	Name=XM_029187497.1;ID=rna-XM_029187497.1;Dbxref=GeneID:114876251%2CGenbank:XM_029187497.1;Parent=gene-LOC114876251
NW_021683744.1	Gnomon	mRNA	294680	299254	.	+	.	Name=XM_029187507.1;ID=rna-XM_029187507.1;Dbxref=GeneID:114876256%2CGenbank:XM_029187507.1;Parent=gene-LOC114876256
NW_021683744.1	Gnomon	mRNA	190349	221421	.	-	.	Name=XM_029187591.1;ID=rna-XM_029187591.1;Dbxref=GeneID:114876291%2CGenbank:XM_029187591.1;Parent=gene-LOC114876291
NW_021683744.1	Gnomon	exon	28639	28870	.	-	.	ID=exon-XM_029187510.1-8;Dbxref=GeneID:114876258%2CGenbank:XM_029187510.1;Parent=rna-XM_029187510.1
NW_021683744.1	Gnomon	exon	28204	28536	.	-	.	ID=exon-XM_029187510.1-9;Dbxref=GeneID:114876258%2CGenbank:XM_029187510.1;Parent=rna-XM_029187510.1
NW_021683744.1	Gnomon	exon	29131	29201	.	-	.	ID=exon-XM_029187510.1-6;Dbxref=GeneID:114876258%2CGenbank:XM_029187510.1;Parent=rna-XM_029187510.1
NW_021683744.1	Gnomon	exon	28942	29061	.	-	.	ID=exon-XM_029187510.1-7;Dbxref=GeneID:114876258%2CGenbank:XM_029187510.1;Parent=rna-XM_029187510.1
NW_021683744.1	Gnomon	exon	31164	31294	.	-	.	ID=exon-XM_029187510.1-1;Dbxref=GeneID:114876258%2CGenbank:XM_029187510.1;Parent=rna-XM_029187510.1
NW_021683744.1	Gnomon	exon	29621	29710	.	-	.	ID=exon-XM_029187510.1-4;Dbxref=GeneID:114876258%2CGenbank:XM_029187510.1;Parent=rna-XM_029187510.1
NW_021683744.1	Gnomon	exon	29290	29369	.	-	.	ID=exon-XM_029187510.1-5;Dbxref=GeneID:114876258%2CGenbank:XM_029187510.1;Parent=rna-XM_029187510.1
NW_021683744.1	Gnomon	exon	30859	31066	.	-	.	ID=exon-XM_029187510.1-2;Dbxref=GeneID:114876258%2CGenbank:XM_029187510.1;Parent=rna-XM_029187510.1
NW_021683744.1	Gnomon	exon	29787	29991	.	-	.	ID=exon-XM_029187510.1-3;Dbxref=GeneID:114876258%2CGenbank:XM_029187510.1;Parent=rna-XM_029187510.1
NW_021683744.1	Gnomon	mRNA	155668	157687	.	-	.	Name=XM_029187601.1;ID=rna-XM_029187601.1;Dbxref=GeneID:114876299%2CGenbank:XM_029187601.1;Parent=gene-LOC114876299
NW_021683744.1	Gnomon	exon	292607	292721	.	-	.	ID=exon-XM_029187509.1-4;Dbxref=GeneID:114876257%2CGenbank:XM_029187509.1;Parent=rna-XM_029187509.1
NW_021683744.1	Gnomon	exon	292331	292535	.	-	.	ID=exon-XM_029187509.1-5;Dbxref=GeneID:114876257%2CGenbank:XM_029187509.1;Parent=rna-XM_029187509.1
NW_021683744.1	Gnomon	exon	89687	89810	.	-	.	ID=exon-XR_003789348.1-2;Dbxref=GeneID:114876269%2CGenbank:XR_003789348.1;Parent=rna-XR_003789348.1
NW_021683744.1	Gnomon	exon	89505	89597	.	-	.	ID=exon-XR_003789348.1-3;Dbxref=GeneID:114876269%2CGenbank:XR_003789348.1;Parent=rna-XR_003789348.1
NW_021683744.1	Gnomon	exon	293392	294204	.	-	.	ID=exon-XM_029187509.1-1;Dbxref=GeneID:114876257%2CGenbank:XM_029187509.1;Parent=rna-XM_029187509.1
NW_021683744.1	Gnomon	exon	293047	293327	.	-	.	ID=exon-XM_029187509.1-2;Dbxref=GeneID:114876257%2CGenbank:XM_029187509.1;Parent=rna-XM_029187509.1
NW_021683744.1	Gnomon	exon	292786	292978	.	-	.	ID=exon-XM_029187509.1-3;Dbxref=GeneID:114876257%2CGenbank:XM_029187509.1;Parent=rna-XM_029187509.1
NW_021683744.1	Gnomon	exon	89945	90194	.	-	.	ID=exon-XR_003789348.1-1;Dbxref=GeneID:114876269%2CGenbank:XR_003789348.1;Parent=rna-XR_003789348.1
NW_021683744.1	Gnomon	CDS	432068	432115	.	-	0	Name=XP_029043508.1;ID=cds-XP_029043508.1;Dbxref=GeneID:114876332%2CGenbank:XP_029043508.1;Parent=rna-XM_029187675.1
NW_021683744.1	Gnomon	CDS	430042	430401	.	-	0	Name=XP_029043508.1;ID=cds-XP_029043508.1;Dbxref=GeneID:114876332%2CGenbank:XP_029043508.1;Parent=rna-XM_029187675.1
NW_021683744.1	Gnomon	CDS	429817	429897	.	-	0	Name=XP_029043508.1;ID=cds-XP_029043508.1;Dbxref=GeneID:114876332%2CGenbank:XP_029043508.1;Parent=rna-XM_029187675.1
NW_021683744.1	Gnomon	CDS	426323	429734	.	-	0	Name=XP_029043508.1;ID=cds-XP_029043508.1;Dbxref=GeneID:114876332%2CGenbank:XP_029043508.1;Parent=rna-XM_029187675.1
NW_021683744.1	Gnomon	CDS	426022	426072	.	-	0	Name=XP_029043508.1;ID=cds-XP_029043508.1;Dbxref=GeneID:114876332%2CGenbank:XP_029043508.1;Parent=rna-XM_029187675.1
NW_021683744.1	Gnomon	CDS	424946	425224	.	-	0	Name=XP_029043508.1;ID=cds-XP_029043508.1;Dbxref=GeneID:114876332%2CGenbank:XP_029043508.1;Parent=rna-XM_029187675.1
NW_021683744.1	Gnomon	CDS	423055	423253	.	-	0	Name=XP_029043508.1;ID=cds-XP_029043508.1;Dbxref=GeneID:114876332%2CGenbank:XP_029043508.1;Parent=rna-XM_029187675.1
NW_021683744.1	Gnomon	CDS	420267	420300	.	-	0	Name=XP_029043508.1;ID=cds-XP_029043508.1;Dbxref=GeneID:114876332%2CGenbank:XP_029043508.1;Parent=rna-XM_029187675.1
NW_021683744.1	Gnomon	CDS	579220	579357	.	-	0	Name=XP_029043498.1;ID=cds-XP_029043498.1;Dbxref=GeneID:114876327%2CGenbank:XP_029043498.1;Parent=rna-XM_029187665.1
NW_021683744.1	Gnomon	CDS	578466	578733	.	-	0	Name=XP_029043498.1;ID=cds-XP_029043498.1;Dbxref=GeneID:114876327%2CGenbank:XP_029043498.1;Parent=rna-XM_029187665.1
NW_021683744.1	Gnomon	CDS	578264	578385	.	-	0	Name=XP_029043498.1;ID=cds-XP_029043498.1;Dbxref=GeneID:114876327%2CGenbank:XP_029043498.1;Parent=rna-XM_029187665.1
NW_021683744.1	Gnomon	CDS	578085	578206	.	-	0	Name=XP_029043498.1;ID=cds-XP_029043498.1;Dbxref=GeneID:114876327%2CGenbank:XP_029043498.1;Parent=rna-XM_029187665.1
NW_021683744.1	Gnomon	CDS	577858	578000	.	-	0	Name=XP_029043498.1;ID=cds-XP_029043498.1;Dbxref=GeneID:114876327%2CGenbank:XP_029043498.1;Parent=rna-XM_029187665.1
NW_021683744.1	Gnomon	CDS	577616	577784	.	-	0	Name=XP_029043498.1;ID=cds-XP_029043498.1;Dbxref=GeneID:114876327%2CGenbank:XP_029043498.1;Parent=rna-XM_029187665.1
NW_021683744.1	Gnomon	CDS	577118	577538	.	-	0	Name=XP_029043498.1;ID=cds-XP_029043498.1;Dbxref=GeneID:114876327%2CGenbank:XP_029043498.1;Parent=rna-XM_029187665.1
NW_021683744.1	Gnomon	CDS	576712	577046	.	-	0	Name=XP_029043498.1;ID=cds-XP_029043498.1;Dbxref=GeneID:114876327%2CGenbank:XP_029043498.1;Parent=rna-XM_029187665.1
NW_021683744.1	Gnomon	CDS	576297	576643	.	-	0	Name=XP_029043498.1;ID=cds-XP_029043498.1;Dbxref=GeneID:114876327%2CGenbank:XP_029043498.1;Parent=rna-XM_029187665.1
NW_021683744.1	Gnomon	CDS	576147	576220	.	-	0	Name=XP_029043498.1;ID=cds-XP_029043498.1;Dbxref=GeneID:114876327%2CGenbank:XP_029043498.1;Parent=rna-XM_029187665.1
NW_021683744.1	Gnomon	CDS	575835	576063	.	-	0	Name=XP_029043498.1;ID=cds-XP_029043498.1;Dbxref=GeneID:114876327%2CGenbank:XP_029043498.1;Parent=rna-XM_029187665.1
NW_021683744.1	Gnomon	CDS	575575	575747	.	-	0	Name=XP_029043498.1;ID=cds-XP_029043498.1;Dbxref=GeneID:114876327%2CGenbank:XP_029043498.1;Parent=rna-XM_029187665.1
NW_021683744.1	Gnomon	CDS	575226	575498	.	-	0	Name=XP_029043498.1;ID=cds-XP_029043498.1;Dbxref=GeneID:114876327%2CGenbank:XP_029043498.1;Parent=rna-XM_029187665.1
NW_021683744.1	Gnomon	CDS	574923	575108	.	-	0	Name=XP_029043498.1;ID=cds-XP_029043498.1;Dbxref=GeneID:114876327%2CGenbank:XP_029043498.1;Parent=rna-XM_029187665.1
NW_021683744.1	Gnomon	CDS	80028	80113	.	-	0	Name=XP_029043351.1;ID=cds-XP_029043351.1;Dbxref=GeneID:114876264%2CGenbank:XP_029043351.1;Parent=rna-XM_029187518.1
NW_021683744.1	Gnomon	CDS	79773	79915	.	-	0	Name=XP_029043351.1;ID=cds-XP_029043351.1;Dbxref=GeneID:114876264%2CGenbank:XP_029043351.1;Parent=rna-XM_029187518.1
NW_021683744.1	Gnomon	CDS	79513	79707	.	-	0	Name=XP_029043351.1;ID=cds-XP_029043351.1;Dbxref=GeneID:114876264%2CGenbank:XP_029043351.1;Parent=rna-XM_029187518.1
NW_021683744.1	Gnomon	CDS	79331	79416	.	-	0	Name=XP_029043351.1;ID=cds-XP_029043351.1;Dbxref=GeneID:114876264%2CGenbank:XP_029043351.1;Parent=rna-XM_029187518.1
NW_021683744.1	Gnomon	CDS	79149	79250	.	-	0	Name=XP_029043351.1;ID=cds-XP_029043351.1;Dbxref=GeneID:114876264%2CGenbank:XP_029043351.1;Parent=rna-XM_029187518.1
NW_021683744.1	Gnomon	CDS	78954	79085	.	-	0	Name=XP_029043351.1;ID=cds-XP_029043351.1;Dbxref=GeneID:114876264%2CGenbank:XP_029043351.1;Parent=rna-XM_029187518.1
NW_021683744.1	Gnomon	CDS	432068	432115	.	-	0	Name=XP_029043507.1;ID=cds-XP_029043507.1;Dbxref=GeneID:114876332%2CGenbank:XP_029043507.1;Parent=rna-XM_029187674.1
NW_021683744.1	Gnomon	CDS	430042	430383	.	-	0	Name=XP_029043507.1;ID=cds-XP_029043507.1;Dbxref=GeneID:114876332%2CGenbank:XP_029043507.1;Parent=rna-XM_029187674.1
NW_021683744.1	Gnomon	CDS	429817	429897	.	-	0	Name=XP_029043507.1;ID=cds-XP_029043507.1;Dbxref=GeneID:114876332%2CGenbank:XP_029043507.1;Parent=rna-XM_029187674.1
NW_021683744.1	Gnomon	CDS	426323	429734	.	-	0	Name=XP_029043507.1;ID=cds-XP_029043507.1;Dbxref=GeneID:114876332%2CGenbank:XP_029043507.1;Parent=rna-XM_029187674.1
NW_021683744.1	Gnomon	CDS	426022	426072	.	-	0	Name=XP_029043507.1;ID=cds-XP_029043507.1;Dbxref=GeneID:114876332%2CGenbank:XP_029043507.1;Parent=rna-XM_029187674.1
NW_021683744.1	Gnomon	CDS	424946	425224	.	-	0	Name=XP_029043507.1;ID=cds-XP_029043507.1;Dbxref=GeneID:114876332%2CGenbank:XP_029043507.1;Parent=rna-XM_029187674.1
NW_021683744.1	Gnomon	CDS	423055	423253	.	-	0	Name=XP_029043507.1;ID=cds-XP_029043507.1;Dbxref=GeneID:114876332%2CGenbank:XP_029043507.1;Parent=rna-XM_029187674.1
NW_021683744.1	Gnomon	CDS	422891	422969	.	-	0	Name=XP_029043507.1;ID=cds-XP_029043507.1;Dbxref=GeneID:114876332%2CGenbank:XP_029043507.1;Parent=rna-XM_029187674.1
NW_021683744.1	Gnomon	exon	374167	374514	.	+	.	ID=exon-XM_029187633.1-13;Dbxref=GeneID:114876306%2CGenbank:XM_029187633.1;Parent=rna-XM_029187633.1
NW_021683744.1	Gnomon	exon	374592	374715	.	+	.	ID=exon-XM_029187633.1-14;Dbxref=GeneID:114876306%2CGenbank:XM_029187633.1;Parent=rna-XM_029187633.1
NW_021683744.1	Gnomon	exon	373482	373698	.	+	.	ID=exon-XM_029187633.1-11;Dbxref=GeneID:114876306%2CGenbank:XM_029187633.1;Parent=rna-XM_029187633.1
NW_021683744.1	Gnomon	exon	373833	374100	.	+	.	ID=exon-XM_029187633.1-12;Dbxref=GeneID:114876306%2CGenbank:XM_029187633.1;Parent=rna-XM_029187633.1
NW_021683744.1	Gnomon	exon	372564	372653	.	+	.	ID=exon-XM_029187633.1-10;Dbxref=GeneID:114876306%2CGenbank:XM_029187633.1;Parent=rna-XM_029187633.1
NW_021683744.1	Gnomon	mRNA	553860	555977	.	-	.	Name=XM_029187496.1;ID=rna-XM_029187496.1;Dbxref=GeneID:114876249%2CGenbank:XM_029187496.1;Parent=gene-LOC114876249
NW_021683744.1	Gnomon	mRNA	291462	292303	.	+	.	Name=XM_029187506.1;ID=rna-XM_029187506.1;Dbxref=GeneID:114876255%2CGenbank:XM_029187506.1;Parent=gene-LOC114876255
NW_021683744.1	Gnomon	exon	380865	380951	.	+	.	ID=exon-XM_029187633.1-17;Dbxref=GeneID:114876306%2CGenbank:XM_029187633.1;Parent=rna-XM_029187633.1
NW_021683744.1	Gnomon	exon	374782	374926	.	+	.	ID=exon-XM_029187633.1-15;Dbxref=GeneID:114876306%2CGenbank:XM_029187633.1;Parent=rna-XM_029187633.1
NW_021683744.1	Gnomon	exon	380268	380288	.	+	.	ID=exon-XM_029187633.1-16;Dbxref=GeneID:114876306%2CGenbank:XM_029187633.1;Parent=rna-XM_029187633.1
NW_021683744.1	Gnomon	mRNA	190349	204561	.	-	.	Name=XM_029187590.1;ID=rna-XM_029187590.1;Dbxref=GeneID:114876291%2CGenbank:XM_029187590.1;Parent=gene-LOC114876291
NW_021683744.1	Gnomon	exon	416297	416413	.	-	.	ID=exon-XM_029187698.1-5;Dbxref=GeneID:114876337%2CGenbank:XM_029187698.1;Parent=rna-XM_029187698.1
NW_021683744.1	Gnomon	exon	416110	416213	.	-	.	ID=exon-XM_029187698.1-6;Dbxref=GeneID:114876337%2CGenbank:XM_029187698.1;Parent=rna-XM_029187698.1
NW_021683744.1	Gnomon	exon	414710	415123	.	-	.	ID=exon-XM_029187698.1-7;Dbxref=GeneID:114876337%2CGenbank:XM_029187698.1;Parent=rna-XM_029187698.1
NW_021683744.1	Gnomon	exon	411216	414479	.	-	.	ID=exon-XM_029187698.1-8;Dbxref=GeneID:114876337%2CGenbank:XM_029187698.1;Parent=rna-XM_029187698.1
NW_021683744.1	Gnomon	exon	418501	418681	.	-	.	ID=exon-XM_029187698.1-1;Dbxref=GeneID:114876337%2CGenbank:XM_029187698.1;Parent=rna-XM_029187698.1
NW_021683744.1	Gnomon	exon	417840	418028	.	-	.	ID=exon-XM_029187698.1-2;Dbxref=GeneID:114876337%2CGenbank:XM_029187698.1;Parent=rna-XM_029187698.1
NW_021683744.1	Gnomon	exon	416710	416994	.	-	.	ID=exon-XM_029187698.1-3;Dbxref=GeneID:114876337%2CGenbank:XM_029187698.1;Parent=rna-XM_029187698.1
NW_021683744.1	Gnomon	exon	416488	416623	.	-	.	ID=exon-XM_029187698.1-4;Dbxref=GeneID:114876337%2CGenbank:XM_029187698.1;Parent=rna-XM_029187698.1
NW_021683744.1	Gnomon	mRNA	155668	157678	.	-	.	Name=XM_029187600.1;ID=rna-XM_029187600.1;Dbxref=GeneID:114876299%2CGenbank:XM_029187600.1;Parent=gene-LOC114876299
NW_021683744.1	Gnomon	CDS	579220	579357	.	-	0	Name=XP_029043497.1;ID=cds-XP_029043497.1;Dbxref=GeneID:114876327%2CGenbank:XP_029043497.1;Parent=rna-XM_029187664.1
NW_021683744.1	Gnomon	CDS	578466	578733	.	-	0	Name=XP_029043497.1;ID=cds-XP_029043497.1;Dbxref=GeneID:114876327%2CGenbank:XP_029043497.1;Parent=rna-XM_029187664.1
NW_021683744.1	Gnomon	CDS	578264	578385	.	-	0	Name=XP_029043497.1;ID=cds-XP_029043497.1;Dbxref=GeneID:114876327%2CGenbank:XP_029043497.1;Parent=rna-XM_029187664.1
NW_021683744.1	Gnomon	CDS	578085	578206	.	-	0	Name=XP_029043497.1;ID=cds-XP_029043497.1;Dbxref=GeneID:114876327%2CGenbank:XP_029043497.1;Parent=rna-XM_029187664.1
NW_021683744.1	Gnomon	CDS	577858	578000	.	-	0	Name=XP_029043497.1;ID=cds-XP_029043497.1;Dbxref=GeneID:114876327%2CGenbank:XP_029043497.1;Parent=rna-XM_029187664.1
NW_021683744.1	Gnomon	CDS	577616	577784	.	-	0	Name=XP_029043497.1;ID=cds-XP_029043497.1;Dbxref=GeneID:114876327%2CGenbank:XP_029043497.1;Parent=rna-XM_029187664.1
NW_021683744.1	Gnomon	CDS	577118	577538	.	-	0	Name=XP_029043497.1;ID=cds-XP_029043497.1;Dbxref=GeneID:114876327%2CGenbank:XP_029043497.1;Parent=rna-XM_029187664.1
NW_021683744.1	Gnomon	CDS	576712	577049	.	-	0	Name=XP_029043497.1;ID=cds-XP_029043497.1;Dbxref=GeneID:114876327%2CGenbank:XP_029043497.1;Parent=rna-XM_029187664.1
NW_021683744.1	Gnomon	CDS	576297	576643	.	-	0	Name=XP_029043497.1;ID=cds-XP_029043497.1;Dbxref=GeneID:114876327%2CGenbank:XP_029043497.1;Parent=rna-XM_029187664.1
NW_021683744.1	Gnomon	CDS	576147	576220	.	-	0	Name=XP_029043497.1;ID=cds-XP_029043497.1;Dbxref=GeneID:114876327%2CGenbank:XP_029043497.1;Parent=rna-XM_029187664.1
NW_021683744.1	Gnomon	CDS	575835	576063	.	-	0	Name=XP_029043497.1;ID=cds-XP_029043497.1;Dbxref=GeneID:114876327%2CGenbank:XP_029043497.1;Parent=rna-XM_029187664.1
NW_021683744.1	Gnomon	CDS	575575	575747	.	-	0	Name=XP_029043497.1;ID=cds-XP_029043497.1;Dbxref=GeneID:114876327%2CGenbank:XP_029043497.1;Parent=rna-XM_029187664.1
NW_021683744.1	Gnomon	CDS	575226	575498	.	-	0	Name=XP_029043497.1;ID=cds-XP_029043497.1;Dbxref=GeneID:114876327%2CGenbank:XP_029043497.1;Parent=rna-XM_029187664.1
NW_021683744.1	Gnomon	CDS	574923	575108	.	-	0	Name=XP_029043497.1;ID=cds-XP_029043497.1;Dbxref=GeneID:114876327%2CGenbank:XP_029043497.1;Parent=rna-XM_029187664.1
NW_021683744.1	Gnomon	mRNA	182130	185764	.	-	.	Name=XM_029187597.1;ID=rna-XM_029187597.1;Dbxref=GeneID:114876295%2CGenbank:XM_029187597.1;Parent=gene-LOC114876295
NW_021683744.1	Gnomon	exon	29131	29201	.	-	.	ID=exon-XM_029187511.1-5;Dbxref=GeneID:114876258%2CGenbank:XM_029187511.1;Parent=rna-XM_029187511.1
NW_021683744.1	Gnomon	exon	28942	29061	.	-	.	ID=exon-XM_029187511.1-6;Dbxref=GeneID:114876258%2CGenbank:XM_029187511.1;Parent=rna-XM_029187511.1
NW_021683744.1	Gnomon	exon	28639	28870	.	-	.	ID=exon-XM_029187511.1-7;Dbxref=GeneID:114876258%2CGenbank:XM_029187511.1;Parent=rna-XM_029187511.1
NW_021683744.1	Gnomon	exon	28204	28536	.	-	.	ID=exon-XM_029187511.1-8;Dbxref=GeneID:114876258%2CGenbank:XM_029187511.1;Parent=rna-XM_029187511.1
NW_021683744.1	Gnomon	exon	28062	28146	.	-	.	ID=exon-XM_029187511.1-9;Dbxref=GeneID:114876258%2CGenbank:XM_029187511.1;Parent=rna-XM_029187511.1
NW_021683744.1	Gnomon	exon	30859	31157	.	-	.	ID=exon-XM_029187511.1-1;Dbxref=GeneID:114876258%2CGenbank:XM_029187511.1;Parent=rna-XM_029187511.1
NW_021683744.1	Gnomon	exon	29787	29991	.	-	.	ID=exon-XM_029187511.1-2;Dbxref=GeneID:114876258%2CGenbank:XM_029187511.1;Parent=rna-XM_029187511.1
NW_021683744.1	Gnomon	exon	29621	29710	.	-	.	ID=exon-XM_029187511.1-3;Dbxref=GeneID:114876258%2CGenbank:XM_029187511.1;Parent=rna-XM_029187511.1
NW_021683744.1	Gnomon	exon	29290	29369	.	-	.	ID=exon-XM_029187511.1-4;Dbxref=GeneID:114876258%2CGenbank:XM_029187511.1;Parent=rna-XM_029187511.1
NW_021683744.1	Gnomon	mRNA	223413	225431	.	-	.	Name=XM_029187607.1;ID=rna-XM_029187607.1;Dbxref=GeneID:114876301%2CGenbank:XM_029187607.1;Parent=gene-LOC114876301
NW_021683744.1	Gnomon	mRNA	466732	471210	.	+	.	Name=XM_029187691.1;ID=rna-XM_029187691.1;Dbxref=GeneID:114876334%2CGenbank:XM_029187691.1;Parent=gene-LOC114876334
NW_021683744.1	Gnomon	exon	219518	220916	.	-	.	ID=exon-XM_029187581.1-2;Dbxref=GeneID:114876291%2CGenbank:XM_029187581.1;Parent=rna-XM_029187581.1
NW_021683744.1	Gnomon	exon	219096	219390	.	-	.	ID=exon-XM_029187581.1-3;Dbxref=GeneID:114876291%2CGenbank:XM_029187581.1;Parent=rna-XM_029187581.1
NW_021683744.1	Gnomon	exon	221333	221421	.	-	.	ID=exon-XM_029187581.1-1;Dbxref=GeneID:114876291%2CGenbank:XM_029187581.1;Parent=rna-XM_029187581.1
NW_021683744.1	Gnomon	exon	203164	203238	.	-	.	ID=exon-XM_029187581.1-6;Dbxref=GeneID:114876291%2CGenbank:XM_029187581.1;Parent=rna-XM_029187581.1
NW_021683744.1	Gnomon	exon	202968	203063	.	-	.	ID=exon-XM_029187581.1-7;Dbxref=GeneID:114876291%2CGenbank:XM_029187581.1;Parent=rna-XM_029187581.1
NW_021683744.1	Gnomon	exon	203763	203864	.	-	.	ID=exon-XM_029187581.1-4;Dbxref=GeneID:114876291%2CGenbank:XM_029187581.1;Parent=rna-XM_029187581.1
NW_021683744.1	Gnomon	exon	203499	203663	.	-	.	ID=exon-XM_029187581.1-5;Dbxref=GeneID:114876291%2CGenbank:XM_029187581.1;Parent=rna-XM_029187581.1
NW_021683744.1	Gnomon	exon	201995	202204	.	-	.	ID=exon-XM_029187581.1-8;Dbxref=GeneID:114876291%2CGenbank:XM_029187581.1;Parent=rna-XM_029187581.1
NW_021683744.1	Gnomon	exon	200762	201049	.	-	.	ID=exon-XM_029187581.1-9;Dbxref=GeneID:114876291%2CGenbank:XM_029187581.1;Parent=rna-XM_029187581.1
NW_021683744.1	Gnomon	mRNA	411216	420178	.	-	.	Name=XM_029187701.1;ID=rna-XM_029187701.1;Dbxref=GeneID:114876337%2CGenbank:XM_029187701.1;Parent=gene-LOC114876337
NW_021683744.1	Gnomon	exon	493047	497340	.	+	.	ID=exon-XM_029187721.1-2;Dbxref=GeneID:114876348%2CGenbank:XM_029187721.1;Parent=rna-XM_029187721.1
NW_021683744.1	Gnomon	exon	481195	481958	.	+	.	ID=exon-XM_029187721.1-1;Dbxref=GeneID:114876348%2CGenbank:XM_029187721.1;Parent=rna-XM_029187721.1
NW_021683744.1	Gnomon	mRNA	182130	185665	.	-	.	Name=XM_029187596.1;ID=rna-XM_029187596.1;Dbxref=GeneID:114876295%2CGenbank:XM_029187596.1;Parent=gene-LOC114876295
NW_021683744.1	Gnomon	mRNA	223298	225431	.	-	.	Name=XM_029187606.1;ID=rna-XM_029187606.1;Dbxref=GeneID:114876301%2CGenbank:XM_029187606.1;Parent=gene-LOC114876301
NW_021683744.1	Gnomon	mRNA	465723	471210	.	+	.	Name=XM_029187690.1;ID=rna-XM_029187690.1;Dbxref=GeneID:114876334%2CGenbank:XM_029187690.1;Parent=gene-LOC114876334
NW_021683744.1	Gnomon	mRNA	411216	418681	.	-	.	Name=XM_029187700.1;ID=rna-XM_029187700.1;Dbxref=GeneID:114876337%2CGenbank:XM_029187700.1;Parent=gene-LOC114876337
NW_021683744.1	Gnomon	exon	357526	357638	.	+	.	ID=exon-XM_029187628.1-4;Dbxref=GeneID:114876306%2CGenbank:XM_029187628.1;Parent=rna-XM_029187628.1
NW_021683744.1	Gnomon	exon	365953	366364	.	+	.	ID=exon-XM_029187628.1-5;Dbxref=GeneID:114876306%2CGenbank:XM_029187628.1;Parent=rna-XM_029187628.1
NW_021683744.1	Gnomon	exon	326785	326917	.	+	.	ID=exon-XM_029187628.1-2;Dbxref=GeneID:114876306%2CGenbank:XM_029187628.1;Parent=rna-XM_029187628.1
NW_021683744.1	Gnomon	exon	355546	355694	.	+	.	ID=exon-XM_029187628.1-3;Dbxref=GeneID:114876306%2CGenbank:XM_029187628.1;Parent=rna-XM_029187628.1
NW_021683744.1	Gnomon	exon	323615	323993	.	+	.	ID=exon-XM_029187628.1-1;Dbxref=GeneID:114876306%2CGenbank:XM_029187628.1;Parent=rna-XM_029187628.1
NW_021683744.1	Gnomon	exon	417840	418028	.	-	.	ID=exon-XM_029187699.1-2;Dbxref=GeneID:114876337%2CGenbank:XM_029187699.1;Parent=rna-XM_029187699.1
NW_021683744.1	Gnomon	exon	417539	417687	.	-	.	ID=exon-XM_029187699.1-3;Dbxref=GeneID:114876337%2CGenbank:XM_029187699.1;Parent=rna-XM_029187699.1
NW_021683744.1	Gnomon	exon	418501	418681	.	-	.	ID=exon-XM_029187699.1-1;Dbxref=GeneID:114876337%2CGenbank:XM_029187699.1;Parent=rna-XM_029187699.1
NW_021683744.1	Gnomon	exon	414710	415123	.	-	.	ID=exon-XM_029187699.1-8;Dbxref=GeneID:114876337%2CGenbank:XM_029187699.1;Parent=rna-XM_029187699.1
NW_021683744.1	Gnomon	exon	411216	414479	.	-	.	ID=exon-XM_029187699.1-9;Dbxref=GeneID:114876337%2CGenbank:XM_029187699.1;Parent=rna-XM_029187699.1
NW_021683744.1	Gnomon	exon	416297	416413	.	-	.	ID=exon-XM_029187699.1-6;Dbxref=GeneID:114876337%2CGenbank:XM_029187699.1;Parent=rna-XM_029187699.1
NW_021683744.1	Gnomon	exon	416110	416213	.	-	.	ID=exon-XM_029187699.1-7;Dbxref=GeneID:114876337%2CGenbank:XM_029187699.1;Parent=rna-XM_029187699.1
NW_021683744.1	Gnomon	exon	416710	416994	.	-	.	ID=exon-XM_029187699.1-4;Dbxref=GeneID:114876337%2CGenbank:XM_029187699.1;Parent=rna-XM_029187699.1
NW_021683744.1	Gnomon	exon	416488	416623	.	-	.	ID=exon-XM_029187699.1-5;Dbxref=GeneID:114876337%2CGenbank:XM_029187699.1;Parent=rna-XM_029187699.1
NW_021683744.1	Gnomon	exon	370795	371001	.	+	.	ID=exon-XM_029187628.1-8;Dbxref=GeneID:114876306%2CGenbank:XM_029187628.1;Parent=rna-XM_029187628.1
NW_021683744.1	Gnomon	exon	371429	371789	.	+	.	ID=exon-XM_029187628.1-9;Dbxref=GeneID:114876306%2CGenbank:XM_029187628.1;Parent=rna-XM_029187628.1
NW_021683744.1	Gnomon	exon	366863	367228	.	+	.	ID=exon-XM_029187628.1-6;Dbxref=GeneID:114876306%2CGenbank:XM_029187628.1;Parent=rna-XM_029187628.1
NW_021683744.1	Gnomon	exon	367797	368185	.	+	.	ID=exon-XM_029187628.1-7;Dbxref=GeneID:114876306%2CGenbank:XM_029187628.1;Parent=rna-XM_029187628.1
NW_021683744.1	Gnomon	CDS	569840	569890	.	-	0	Name=XP_029043499.1;ID=cds-XP_029043499.1;Dbxref=GeneID:114876328%2CGenbank:XP_029043499.1;Parent=rna-XM_029187666.1
NW_021683744.1	Gnomon	CDS	569261	569517	.	-	0	Name=XP_029043499.1;ID=cds-XP_029043499.1;Dbxref=GeneID:114876328%2CGenbank:XP_029043499.1;Parent=rna-XM_029187666.1
NW_021683744.1	Gnomon	CDS	568821	569187	.	-	0	Name=XP_029043499.1;ID=cds-XP_029043499.1;Dbxref=GeneID:114876328%2CGenbank:XP_029043499.1;Parent=rna-XM_029187666.1
NW_021683744.1	Gnomon	CDS	568551	568749	.	-	0	Name=XP_029043499.1;ID=cds-XP_029043499.1;Dbxref=GeneID:114876328%2CGenbank:XP_029043499.1;Parent=rna-XM_029187666.1
NW_021683744.1	Gnomon	CDS	568274	568476	.	-	0	Name=XP_029043499.1;ID=cds-XP_029043499.1;Dbxref=GeneID:114876328%2CGenbank:XP_029043499.1;Parent=rna-XM_029187666.1
NW_021683744.1	Gnomon	CDS	568040	568203	.	-	0	Name=XP_029043499.1;ID=cds-XP_029043499.1;Dbxref=GeneID:114876328%2CGenbank:XP_029043499.1;Parent=rna-XM_029187666.1
NW_021683744.1	Gnomon	CDS	567689	567956	.	-	0	Name=XP_029043499.1;ID=cds-XP_029043499.1;Dbxref=GeneID:114876328%2CGenbank:XP_029043499.1;Parent=rna-XM_029187666.1
NW_021683744.1	Gnomon	exon	541821	542061	.	-	.	ID=exon-XM_029187544.1-10;Dbxref=GeneID:114876270%2CGenbank:XM_029187544.1;Parent=rna-XM_029187544.1
NW_021683744.1	Gnomon	exon	541641	541749	.	-	.	ID=exon-XM_029187544.1-11;Dbxref=GeneID:114876270%2CGenbank:XM_029187544.1;Parent=rna-XM_029187544.1
NW_021683744.1	Gnomon	exon	541112	541561	.	-	.	ID=exon-XM_029187544.1-12;Dbxref=GeneID:114876270%2CGenbank:XM_029187544.1;Parent=rna-XM_029187544.1
NW_021683744.1	Gnomon	CDS	91434	92735	.	+	0	Name=XP_029043353.1;ID=cds-XP_029043353.1;Dbxref=GeneID:114876266%2CGenbank:XP_029043353.1;Parent=rna-XM_029187520.1
NW_021683744.1	Gnomon	CDS	94208	94339	.	+	0	Name=XP_029043353.1;ID=cds-XP_029043353.1;Dbxref=GeneID:114876266%2CGenbank:XP_029043353.1;Parent=rna-XM_029187520.1
NW_021683744.1	Gnomon	CDS	94401	94499	.	+	0	Name=XP_029043353.1;ID=cds-XP_029043353.1;Dbxref=GeneID:114876266%2CGenbank:XP_029043353.1;Parent=rna-XM_029187520.1
NW_021683744.1	Gnomon	CDS	94566	94664	.	+	0	Name=XP_029043353.1;ID=cds-XP_029043353.1;Dbxref=GeneID:114876266%2CGenbank:XP_029043353.1;Parent=rna-XM_029187520.1
NW_021683744.1	Gnomon	CDS	94772	94969	.	+	0	Name=XP_029043353.1;ID=cds-XP_029043353.1;Dbxref=GeneID:114876266%2CGenbank:XP_029043353.1;Parent=rna-XM_029187520.1
NW_021683744.1	Gnomon	CDS	95048	95146	.	+	0	Name=XP_029043353.1;ID=cds-XP_029043353.1;Dbxref=GeneID:114876266%2CGenbank:XP_029043353.1;Parent=rna-XM_029187520.1
NW_021683744.1	Gnomon	CDS	95214	95510	.	+	0	Name=XP_029043353.1;ID=cds-XP_029043353.1;Dbxref=GeneID:114876266%2CGenbank:XP_029043353.1;Parent=rna-XM_029187520.1
NW_021683744.1	Gnomon	CDS	95737	96112	.	+	0	Name=XP_029043353.1;ID=cds-XP_029043353.1;Dbxref=GeneID:114876266%2CGenbank:XP_029043353.1;Parent=rna-XM_029187520.1
NW_021683744.1	Gnomon	CDS	96189	96353	.	+	0	Name=XP_029043353.1;ID=cds-XP_029043353.1;Dbxref=GeneID:114876266%2CGenbank:XP_029043353.1;Parent=rna-XM_029187520.1
NW_021683744.1	Gnomon	CDS	96430	96637	.	+	0	Name=XP_029043353.1;ID=cds-XP_029043353.1;Dbxref=GeneID:114876266%2CGenbank:XP_029043353.1;Parent=rna-XM_029187520.1
NW_021683744.1	Gnomon	CDS	96720	98655	.	+	0	Name=XP_029043353.1;ID=cds-XP_029043353.1;Dbxref=GeneID:114876266%2CGenbank:XP_029043353.1;Parent=rna-XM_029187520.1
NW_021683744.1	Gnomon	CDS	98730	98903	.	+	0	Name=XP_029043353.1;ID=cds-XP_029043353.1;Dbxref=GeneID:114876266%2CGenbank:XP_029043353.1;Parent=rna-XM_029187520.1
NW_021683744.1	Gnomon	CDS	98971	99118	.	+	0	Name=XP_029043353.1;ID=cds-XP_029043353.1;Dbxref=GeneID:114876266%2CGenbank:XP_029043353.1;Parent=rna-XM_029187520.1
NW_021683744.1	Gnomon	CDS	99198	99319	.	+	0	Name=XP_029043353.1;ID=cds-XP_029043353.1;Dbxref=GeneID:114876266%2CGenbank:XP_029043353.1;Parent=rna-XM_029187520.1
NW_021683744.1	Gnomon	CDS	99428	99433	.	+	0	Name=XP_029043353.1;ID=cds-XP_029043353.1;Dbxref=GeneID:114876266%2CGenbank:XP_029043353.1;Parent=rna-XM_029187520.1
NW_021683744.1	Gnomon	CDS	99521	99635	.	+	0	Name=XP_029043353.1;ID=cds-XP_029043353.1;Dbxref=GeneID:114876266%2CGenbank:XP_029043353.1;Parent=rna-XM_029187520.1
NW_021683744.1	Gnomon	CDS	100977	101740	.	+	0	Name=XP_029043353.1;ID=cds-XP_029043353.1;Dbxref=GeneID:114876266%2CGenbank:XP_029043353.1;Parent=rna-XM_029187520.1
NW_021683744.1	Gnomon	CDS	432068	432115	.	-	0	Name=XP_029043509.1;ID=cds-XP_029043509.1;Dbxref=GeneID:114876332%2CGenbank:XP_029043509.1;Parent=rna-XM_029187676.1
NW_021683744.1	Gnomon	CDS	430042	430401	.	-	0	Name=XP_029043509.1;ID=cds-XP_029043509.1;Dbxref=GeneID:114876332%2CGenbank:XP_029043509.1;Parent=rna-XM_029187676.1
NW_021683744.1	Gnomon	CDS	429817	429897	.	-	0	Name=XP_029043509.1;ID=cds-XP_029043509.1;Dbxref=GeneID:114876332%2CGenbank:XP_029043509.1;Parent=rna-XM_029187676.1
NW_021683744.1	Gnomon	CDS	426323	429734	.	-	0	Name=XP_029043509.1;ID=cds-XP_029043509.1;Dbxref=GeneID:114876332%2CGenbank:XP_029043509.1;Parent=rna-XM_029187676.1
NW_021683744.1	Gnomon	CDS	424946	425224	.	-	0	Name=XP_029043509.1;ID=cds-XP_029043509.1;Dbxref=GeneID:114876332%2CGenbank:XP_029043509.1;Parent=rna-XM_029187676.1
NW_021683744.1	Gnomon	CDS	423055	423253	.	-	0	Name=XP_029043509.1;ID=cds-XP_029043509.1;Dbxref=GeneID:114876332%2CGenbank:XP_029043509.1;Parent=rna-XM_029187676.1
NW_021683744.1	Gnomon	CDS	422891	422969	.	-	0	Name=XP_029043509.1;ID=cds-XP_029043509.1;Dbxref=GeneID:114876332%2CGenbank:XP_029043509.1;Parent=rna-XM_029187676.1
NW_021683744.1	Gnomon	CDS	355601	355694	.	+	0	Name=XP_029043450.1;ID=cds-XP_029043450.1;Dbxref=GeneID:114876306%2CGenbank:XP_029043450.1;Parent=rna-XM_029187617.1
NW_021683744.1	Gnomon	CDS	357526	357638	.	+	0	Name=XP_029043450.1;ID=cds-XP_029043450.1;Dbxref=GeneID:114876306%2CGenbank:XP_029043450.1;Parent=rna-XM_029187617.1
NW_021683744.1	Gnomon	CDS	365953	366364	.	+	0	Name=XP_029043450.1;ID=cds-XP_029043450.1;Dbxref=GeneID:114876306%2CGenbank:XP_029043450.1;Parent=rna-XM_029187617.1
NW_021683744.1	Gnomon	CDS	366863	367228	.	+	0	Name=XP_029043450.1;ID=cds-XP_029043450.1;Dbxref=GeneID:114876306%2CGenbank:XP_029043450.1;Parent=rna-XM_029187617.1
NW_021683744.1	Gnomon	CDS	367797	368185	.	+	0	Name=XP_029043450.1;ID=cds-XP_029043450.1;Dbxref=GeneID:114876306%2CGenbank:XP_029043450.1;Parent=rna-XM_029187617.1
NW_021683744.1	Gnomon	CDS	370795	371001	.	+	0	Name=XP_029043450.1;ID=cds-XP_029043450.1;Dbxref=GeneID:114876306%2CGenbank:XP_029043450.1;Parent=rna-XM_029187617.1
NW_021683744.1	Gnomon	CDS	371429	371798	.	+	0	Name=XP_029043450.1;ID=cds-XP_029043450.1;Dbxref=GeneID:114876306%2CGenbank:XP_029043450.1;Parent=rna-XM_029187617.1
NW_021683744.1	Gnomon	CDS	372564	372653	.	+	0	Name=XP_029043450.1;ID=cds-XP_029043450.1;Dbxref=GeneID:114876306%2CGenbank:XP_029043450.1;Parent=rna-XM_029187617.1
NW_021683744.1	Gnomon	CDS	373482	373698	.	+	0	Name=XP_029043450.1;ID=cds-XP_029043450.1;Dbxref=GeneID:114876306%2CGenbank:XP_029043450.1;Parent=rna-XM_029187617.1
NW_021683744.1	Gnomon	CDS	373833	374100	.	+	0	Name=XP_029043450.1;ID=cds-XP_029043450.1;Dbxref=GeneID:114876306%2CGenbank:XP_029043450.1;Parent=rna-XM_029187617.1
NW_021683744.1	Gnomon	CDS	374167	374514	.	+	0	Name=XP_029043450.1;ID=cds-XP_029043450.1;Dbxref=GeneID:114876306%2CGenbank:XP_029043450.1;Parent=rna-XM_029187617.1
NW_021683744.1	Gnomon	CDS	374592	374715	.	+	0	Name=XP_029043450.1;ID=cds-XP_029043450.1;Dbxref=GeneID:114876306%2CGenbank:XP_029043450.1;Parent=rna-XM_029187617.1
NW_021683744.1	Gnomon	CDS	374782	374926	.	+	0	Name=XP_029043450.1;ID=cds-XP_029043450.1;Dbxref=GeneID:114876306%2CGenbank:XP_029043450.1;Parent=rna-XM_029187617.1
NW_021683744.1	Gnomon	CDS	377547	377736	.	+	0	Name=XP_029043450.1;ID=cds-XP_029043450.1;Dbxref=GeneID:114876306%2CGenbank:XP_029043450.1;Parent=rna-XM_029187617.1
NW_021683744.1	Gnomon	CDS	378669	378695	.	+	0	Name=XP_029043450.1;ID=cds-XP_029043450.1;Dbxref=GeneID:114876306%2CGenbank:XP_029043450.1;Parent=rna-XM_029187617.1
NW_021683744.1	Gnomon	CDS	380268	380288	.	+	0	Name=XP_029043450.1;ID=cds-XP_029043450.1;Dbxref=GeneID:114876306%2CGenbank:XP_029043450.1;Parent=rna-XM_029187617.1
NW_021683744.1	Gnomon	CDS	380865	381098	.	+	0	Name=XP_029043450.1;ID=cds-XP_029043450.1;Dbxref=GeneID:114876306%2CGenbank:XP_029043450.1;Parent=rna-XM_029187617.1
NW_021683744.1	Gnomon	mRNA	182130	185889	.	-	.	Name=XM_029187595.1;ID=rna-XM_029187595.1;Dbxref=GeneID:114876295%2CGenbank:XM_029187595.1;Parent=gene-LOC114876295
NW_021683744.1	Gnomon	mRNA	223298	225431	.	-	.	Name=XM_029187605.1;ID=rna-XM_029187605.1;Dbxref=GeneID:114876301%2CGenbank:XM_029187605.1;Parent=gene-LOC114876301
NW_021683744.1	Gnomon	exon	3030	3121	.	+	.	ID=exon-XM_029187652.1-1;Dbxref=GeneID:114876320%2CGenbank:XM_029187652.1;Parent=rna-XM_029187652.1
NW_021683744.1	Gnomon	exon	3998	4161	.	+	.	ID=exon-XM_029187652.1-2;Dbxref=GeneID:114876320%2CGenbank:XM_029187652.1;Parent=rna-XM_029187652.1
NW_021683744.1	Gnomon	exon	4372	4951	.	+	.	ID=exon-XM_029187652.1-3;Dbxref=GeneID:114876320%2CGenbank:XM_029187652.1;Parent=rna-XM_029187652.1
NW_021683744.1	Gnomon	exon	5434	5571	.	+	.	ID=exon-XM_029187652.1-4;Dbxref=GeneID:114876320%2CGenbank:XM_029187652.1;Parent=rna-XM_029187652.1
NW_021683744.1	Gnomon	exon	9681	9780	.	+	.	ID=exon-XM_029187652.1-5;Dbxref=GeneID:114876320%2CGenbank:XM_029187652.1;Parent=rna-XM_029187652.1
NW_021683744.1	Gnomon	CDS	91434	92735	.	+	0	Name=XP_029043356.1;ID=cds-XP_029043356.1;Dbxref=GeneID:114876266%2CGenbank:XP_029043356.1;Parent=rna-XM_029187523.1
NW_021683744.1	Gnomon	CDS	94208	94339	.	+	0	Name=XP_029043356.1;ID=cds-XP_029043356.1;Dbxref=GeneID:114876266%2CGenbank:XP_029043356.1;Parent=rna-XM_029187523.1
NW_021683744.1	Gnomon	CDS	94401	94499	.	+	0	Name=XP_029043356.1;ID=cds-XP_029043356.1;Dbxref=GeneID:114876266%2CGenbank:XP_029043356.1;Parent=rna-XM_029187523.1
NW_021683744.1	Gnomon	CDS	94566	94664	.	+	0	Name=XP_029043356.1;ID=cds-XP_029043356.1;Dbxref=GeneID:114876266%2CGenbank:XP_029043356.1;Parent=rna-XM_029187523.1
NW_021683744.1	Gnomon	CDS	94772	94969	.	+	0	Name=XP_029043356.1;ID=cds-XP_029043356.1;Dbxref=GeneID:114876266%2CGenbank:XP_029043356.1;Parent=rna-XM_029187523.1
NW_021683744.1	Gnomon	CDS	95048	95146	.	+	0	Name=XP_029043356.1;ID=cds-XP_029043356.1;Dbxref=GeneID:114876266%2CGenbank:XP_029043356.1;Parent=rna-XM_029187523.1
NW_021683744.1	Gnomon	CDS	95214	95510	.	+	0	Name=XP_029043356.1;ID=cds-XP_029043356.1;Dbxref=GeneID:114876266%2CGenbank:XP_029043356.1;Parent=rna-XM_029187523.1
NW_021683744.1	Gnomon	CDS	95737	96112	.	+	0	Name=XP_029043356.1;ID=cds-XP_029043356.1;Dbxref=GeneID:114876266%2CGenbank:XP_029043356.1;Parent=rna-XM_029187523.1
NW_021683744.1	Gnomon	CDS	96189	96353	.	+	0	Name=XP_029043356.1;ID=cds-XP_029043356.1;Dbxref=GeneID:114876266%2CGenbank:XP_029043356.1;Parent=rna-XM_029187523.1
NW_021683744.1	Gnomon	CDS	96430	96637	.	+	0	Name=XP_029043356.1;ID=cds-XP_029043356.1;Dbxref=GeneID:114876266%2CGenbank:XP_029043356.1;Parent=rna-XM_029187523.1
NW_021683744.1	Gnomon	CDS	96720	98655	.	+	0	Name=XP_029043356.1;ID=cds-XP_029043356.1;Dbxref=GeneID:114876266%2CGenbank:XP_029043356.1;Parent=rna-XM_029187523.1
NW_021683744.1	Gnomon	CDS	98730	98903	.	+	0	Name=XP_029043356.1;ID=cds-XP_029043356.1;Dbxref=GeneID:114876266%2CGenbank:XP_029043356.1;Parent=rna-XM_029187523.1
NW_021683744.1	Gnomon	CDS	98971	99118	.	+	0	Name=XP_029043356.1;ID=cds-XP_029043356.1;Dbxref=GeneID:114876266%2CGenbank:XP_029043356.1;Parent=rna-XM_029187523.1
NW_021683744.1	Gnomon	CDS	99198	99319	.	+	0	Name=XP_029043356.1;ID=cds-XP_029043356.1;Dbxref=GeneID:114876266%2CGenbank:XP_029043356.1;Parent=rna-XM_029187523.1
NW_021683744.1	Gnomon	CDS	99428	99433	.	+	0	Name=XP_029043356.1;ID=cds-XP_029043356.1;Dbxref=GeneID:114876266%2CGenbank:XP_029043356.1;Parent=rna-XM_029187523.1
NW_021683744.1	Gnomon	CDS	99521	99635	.	+	0	Name=XP_029043356.1;ID=cds-XP_029043356.1;Dbxref=GeneID:114876266%2CGenbank:XP_029043356.1;Parent=rna-XM_029187523.1
NW_021683744.1	Gnomon	CDS	100977	101740	.	+	0	Name=XP_029043356.1;ID=cds-XP_029043356.1;Dbxref=GeneID:114876266%2CGenbank:XP_029043356.1;Parent=rna-XM_029187523.1
NW_021683744.1	Gnomon	mRNA	182130	185764	.	-	.	Name=XM_029187594.1;ID=rna-XM_029187594.1;Dbxref=GeneID:114876295%2CGenbank:XM_029187594.1;Parent=gene-LOC114876295
NW_021683744.1	Gnomon	mRNA	227812	230773	.	-	.	Name=XM_029187604.1;ID=rna-XM_029187604.1;Dbxref=GeneID:114876300%2CGenbank:XM_029187604.1;Parent=gene-LOC114876300
NW_021683744.1	Gnomon	exon	225340	225431	.	-	.	ID=exon-XM_029187605.1-1;Dbxref=GeneID:114876301%2CGenbank:XM_029187605.1;Parent=rna-XM_029187605.1
NW_021683744.1	Gnomon	exon	225167	225260	.	-	.	ID=exon-XM_029187605.1-2;Dbxref=GeneID:114876301%2CGenbank:XM_029187605.1;Parent=rna-XM_029187605.1
NW_021683744.1	Gnomon	exon	224047	224091	.	-	.	ID=exon-XM_029187605.1-5;Dbxref=GeneID:114876301%2CGenbank:XM_029187605.1;Parent=rna-XM_029187605.1
NW_021683744.1	Gnomon	exon	223855	223920	.	-	.	ID=exon-XM_029187605.1-6;Dbxref=GeneID:114876301%2CGenbank:XM_029187605.1;Parent=rna-XM_029187605.1
NW_021683744.1	Gnomon	exon	224268	224605	.	-	.	ID=exon-XM_029187605.1-3;Dbxref=GeneID:114876301%2CGenbank:XM_029187605.1;Parent=rna-XM_029187605.1
NW_021683744.1	Gnomon	exon	224165	224197	.	-	.	ID=exon-XM_029187605.1-4;Dbxref=GeneID:114876301%2CGenbank:XM_029187605.1;Parent=rna-XM_029187605.1
NW_021683744.1	Gnomon	exon	223298	223437	.	-	.	ID=exon-XM_029187605.1-9;Dbxref=GeneID:114876301%2CGenbank:XM_029187605.1;Parent=rna-XM_029187605.1
NW_021683744.1	Gnomon	exon	223640	223777	.	-	.	ID=exon-XM_029187605.1-7;Dbxref=GeneID:114876301%2CGenbank:XM_029187605.1;Parent=rna-XM_029187605.1
NW_021683744.1	Gnomon	exon	223513	223584	.	-	.	ID=exon-XM_029187605.1-8;Dbxref=GeneID:114876301%2CGenbank:XM_029187605.1;Parent=rna-XM_029187605.1
NW_021683744.1	Gnomon	exon	627916	627967	.	-	.	ID=exon-XM_029187483.1-1;Dbxref=GeneID:114876243%2CGenbank:XM_029187483.1;Parent=rna-XM_029187483.1
NW_021683744.1	Gnomon	exon	627676	627781	.	-	.	ID=exon-XM_029187483.1-2;Dbxref=GeneID:114876243%2CGenbank:XM_029187483.1;Parent=rna-XM_029187483.1
NW_021683744.1	Gnomon	exon	373482	373698	.	+	.	ID=exon-XM_029187616.1-12;Dbxref=GeneID:114876306%2CGenbank:XM_029187616.1;Parent=rna-XM_029187616.1
NW_021683744.1	Gnomon	exon	627247	627579	.	-	.	ID=exon-XM_029187483.1-3;Dbxref=GeneID:114876243%2CGenbank:XM_029187483.1;Parent=rna-XM_029187483.1
NW_021683744.1	Gnomon	exon	373833	374100	.	+	.	ID=exon-XM_029187616.1-13;Dbxref=GeneID:114876306%2CGenbank:XM_029187616.1;Parent=rna-XM_029187616.1
NW_021683744.1	Gnomon	exon	626882	627179	.	-	.	ID=exon-XM_029187483.1-4;Dbxref=GeneID:114876243%2CGenbank:XM_029187483.1;Parent=rna-XM_029187483.1
NW_021683744.1	Gnomon	exon	374167	374514	.	+	.	ID=exon-XM_029187616.1-14;Dbxref=GeneID:114876306%2CGenbank:XM_029187616.1;Parent=rna-XM_029187616.1
NW_021683744.1	Gnomon	exon	374592	374715	.	+	.	ID=exon-XM_029187616.1-15;Dbxref=GeneID:114876306%2CGenbank:XM_029187616.1;Parent=rna-XM_029187616.1
NW_021683744.1	Gnomon	exon	374782	374926	.	+	.	ID=exon-XM_029187616.1-16;Dbxref=GeneID:114876306%2CGenbank:XM_029187616.1;Parent=rna-XM_029187616.1
NW_021683744.1	Gnomon	exon	377547	377736	.	+	.	ID=exon-XM_029187616.1-17;Dbxref=GeneID:114876306%2CGenbank:XM_029187616.1;Parent=rna-XM_029187616.1
NW_021683744.1	Gnomon	exon	378669	378695	.	+	.	ID=exon-XM_029187616.1-18;Dbxref=GeneID:114876306%2CGenbank:XM_029187616.1;Parent=rna-XM_029187616.1
NW_021683744.1	Gnomon	exon	380268	380288	.	+	.	ID=exon-XM_029187616.1-19;Dbxref=GeneID:114876306%2CGenbank:XM_029187616.1;Parent=rna-XM_029187616.1
NW_021683744.1	Gnomon	exon	371429	371798	.	+	.	ID=exon-XM_029187616.1-10;Dbxref=GeneID:114876306%2CGenbank:XM_029187616.1;Parent=rna-XM_029187616.1
NW_021683744.1	Gnomon	exon	372564	372653	.	+	.	ID=exon-XM_029187616.1-11;Dbxref=GeneID:114876306%2CGenbank:XM_029187616.1;Parent=rna-XM_029187616.1
NW_021683744.1	Gnomon	CDS	91434	92735	.	+	0	Name=XP_029043355.1;ID=cds-XP_029043355.1;Dbxref=GeneID:114876266%2CGenbank:XP_029043355.1;Parent=rna-XM_029187522.1
NW_021683744.1	Gnomon	CDS	94208	94339	.	+	0	Name=XP_029043355.1;ID=cds-XP_029043355.1;Dbxref=GeneID:114876266%2CGenbank:XP_029043355.1;Parent=rna-XM_029187522.1
NW_021683744.1	Gnomon	CDS	94401	94499	.	+	0	Name=XP_029043355.1;ID=cds-XP_029043355.1;Dbxref=GeneID:114876266%2CGenbank:XP_029043355.1;Parent=rna-XM_029187522.1
NW_021683744.1	Gnomon	CDS	94566	94664	.	+	0	Name=XP_029043355.1;ID=cds-XP_029043355.1;Dbxref=GeneID:114876266%2CGenbank:XP_029043355.1;Parent=rna-XM_029187522.1
NW_021683744.1	Gnomon	CDS	94772	94969	.	+	0	Name=XP_029043355.1;ID=cds-XP_029043355.1;Dbxref=GeneID:114876266%2CGenbank:XP_029043355.1;Parent=rna-XM_029187522.1
NW_021683744.1	Gnomon	CDS	95048	95146	.	+	0	Name=XP_029043355.1;ID=cds-XP_029043355.1;Dbxref=GeneID:114876266%2CGenbank:XP_029043355.1;Parent=rna-XM_029187522.1
NW_021683744.1	Gnomon	CDS	95214	95510	.	+	0	Name=XP_029043355.1;ID=cds-XP_029043355.1;Dbxref=GeneID:114876266%2CGenbank:XP_029043355.1;Parent=rna-XM_029187522.1
NW_021683744.1	Gnomon	CDS	95737	96112	.	+	0	Name=XP_029043355.1;ID=cds-XP_029043355.1;Dbxref=GeneID:114876266%2CGenbank:XP_029043355.1;Parent=rna-XM_029187522.1
NW_021683744.1	Gnomon	CDS	96189	96353	.	+	0	Name=XP_029043355.1;ID=cds-XP_029043355.1;Dbxref=GeneID:114876266%2CGenbank:XP_029043355.1;Parent=rna-XM_029187522.1
NW_021683744.1	Gnomon	CDS	96430	96637	.	+	0	Name=XP_029043355.1;ID=cds-XP_029043355.1;Dbxref=GeneID:114876266%2CGenbank:XP_029043355.1;Parent=rna-XM_029187522.1
NW_021683744.1	Gnomon	CDS	96720	98655	.	+	0	Name=XP_029043355.1;ID=cds-XP_029043355.1;Dbxref=GeneID:114876266%2CGenbank:XP_029043355.1;Parent=rna-XM_029187522.1
NW_021683744.1	Gnomon	CDS	98730	98903	.	+	0	Name=XP_029043355.1;ID=cds-XP_029043355.1;Dbxref=GeneID:114876266%2CGenbank:XP_029043355.1;Parent=rna-XM_029187522.1
NW_021683744.1	Gnomon	CDS	98971	99118	.	+	0	Name=XP_029043355.1;ID=cds-XP_029043355.1;Dbxref=GeneID:114876266%2CGenbank:XP_029043355.1;Parent=rna-XM_029187522.1
NW_021683744.1	Gnomon	CDS	99198	99319	.	+	0	Name=XP_029043355.1;ID=cds-XP_029043355.1;Dbxref=GeneID:114876266%2CGenbank:XP_029043355.1;Parent=rna-XM_029187522.1
NW_021683744.1	Gnomon	CDS	99428	99433	.	+	0	Name=XP_029043355.1;ID=cds-XP_029043355.1;Dbxref=GeneID:114876266%2CGenbank:XP_029043355.1;Parent=rna-XM_029187522.1
NW_021683744.1	Gnomon	CDS	99521	99635	.	+	0	Name=XP_029043355.1;ID=cds-XP_029043355.1;Dbxref=GeneID:114876266%2CGenbank:XP_029043355.1;Parent=rna-XM_029187522.1
NW_021683744.1	Gnomon	CDS	100977	101740	.	+	0	Name=XP_029043355.1;ID=cds-XP_029043355.1;Dbxref=GeneID:114876266%2CGenbank:XP_029043355.1;Parent=rna-XM_029187522.1
NW_021683744.1	Gnomon	exon	380865	381188	.	+	.	ID=exon-XM_029187616.1-20;Dbxref=GeneID:114876306%2CGenbank:XM_029187616.1;Parent=rna-XM_029187616.1
NW_021683744.1	Gnomon	exon	399765	399975	.	-	.	ID=exon-XM_029187707.1-10;Dbxref=GeneID:114876340%2CGenbank:XM_029187707.1;Parent=rna-XM_029187707.1
NW_021683744.1	Gnomon	exon	399616	399686	.	-	.	ID=exon-XM_029187707.1-11;Dbxref=GeneID:114876340%2CGenbank:XM_029187707.1;Parent=rna-XM_029187707.1
NW_021683744.1	Gnomon	exon	397955	398301	.	-	.	ID=exon-XM_029187707.1-12;Dbxref=GeneID:114876340%2CGenbank:XM_029187707.1;Parent=rna-XM_029187707.1
NW_021683744.1	Gnomon	exon	594726	595094	.	-	.	ID=exon-XM_029187557.1-1;Dbxref=GeneID:114876278%2CGenbank:XM_029187557.1;Parent=rna-XM_029187557.1
NW_021683744.1	Gnomon	exon	594402	594655	.	-	.	ID=exon-XM_029187557.1-2;Dbxref=GeneID:114876278%2CGenbank:XM_029187557.1;Parent=rna-XM_029187557.1
NW_021683744.1	Gnomon	exon	594173	594319	.	-	.	ID=exon-XM_029187557.1-3;Dbxref=GeneID:114876278%2CGenbank:XM_029187557.1;Parent=rna-XM_029187557.1
NW_021683744.1	Gnomon	exon	593764	594111	.	-	.	ID=exon-XM_029187557.1-4;Dbxref=GeneID:114876278%2CGenbank:XM_029187557.1;Parent=rna-XM_029187557.1
NW_021683744.1	Gnomon	exon	198021	198068	.	-	.	ID=exon-XM_029187581.1-17;Dbxref=GeneID:114876291%2CGenbank:XM_029187581.1;Parent=rna-XM_029187581.1
NW_021683744.1	Gnomon	exon	196348	196600	.	-	.	ID=exon-XM_029187581.1-18;Dbxref=GeneID:114876291%2CGenbank:XM_029187581.1;Parent=rna-XM_029187581.1
NW_021683744.1	Gnomon	exon	198624	198716	.	-	.	ID=exon-XM_029187581.1-15;Dbxref=GeneID:114876291%2CGenbank:XM_029187581.1;Parent=rna-XM_029187581.1
NW_021683744.1	Gnomon	exon	198388	198542	.	-	.	ID=exon-XM_029187581.1-16;Dbxref=GeneID:114876291%2CGenbank:XM_029187581.1;Parent=rna-XM_029187581.1
NW_021683744.1	Gnomon	exon	196136	196281	.	-	.	ID=exon-XM_029187581.1-19;Dbxref=GeneID:114876291%2CGenbank:XM_029187581.1;Parent=rna-XM_029187581.1
NW_021683744.1	Gnomon	exon	200538	200681	.	-	.	ID=exon-XM_029187581.1-10;Dbxref=GeneID:114876291%2CGenbank:XM_029187581.1;Parent=rna-XM_029187581.1
NW_021683744.1	Gnomon	exon	199033	199275	.	-	.	ID=exon-XM_029187581.1-13;Dbxref=GeneID:114876291%2CGenbank:XM_029187581.1;Parent=rna-XM_029187581.1
NW_021683744.1	Gnomon	exon	198784	198966	.	-	.	ID=exon-XM_029187581.1-14;Dbxref=GeneID:114876291%2CGenbank:XM_029187581.1;Parent=rna-XM_029187581.1
NW_021683744.1	Gnomon	exon	199782	199941	.	-	.	ID=exon-XM_029187581.1-11;Dbxref=GeneID:114876291%2CGenbank:XM_029187581.1;Parent=rna-XM_029187581.1
NW_021683744.1	Gnomon	exon	199348	199709	.	-	.	ID=exon-XM_029187581.1-12;Dbxref=GeneID:114876291%2CGenbank:XM_029187581.1;Parent=rna-XM_029187581.1
NW_021683744.1	Gnomon	exon	195819	196049	.	-	.	ID=exon-XM_029187581.1-20;Dbxref=GeneID:114876291%2CGenbank:XM_029187581.1;Parent=rna-XM_029187581.1
NW_021683744.1	Gnomon	exon	195469	195732	.	-	.	ID=exon-XM_029187581.1-21;Dbxref=GeneID:114876291%2CGenbank:XM_029187581.1;Parent=rna-XM_029187581.1
NW_021683744.1	Gnomon	exon	190349	194969	.	-	.	ID=exon-XM_029187581.1-24;Dbxref=GeneID:114876291%2CGenbank:XM_029187581.1;Parent=rna-XM_029187581.1
NW_021683744.1	Gnomon	exon	195232	195388	.	-	.	ID=exon-XM_029187581.1-22;Dbxref=GeneID:114876291%2CGenbank:XM_029187581.1;Parent=rna-XM_029187581.1
NW_021683744.1	Gnomon	exon	195041	195157	.	-	.	ID=exon-XM_029187581.1-23;Dbxref=GeneID:114876291%2CGenbank:XM_029187581.1;Parent=rna-XM_029187581.1
NW_021683744.1	Gnomon	CDS	264910	264992	.	+	0	Name=XP_029043404.1;ID=cds-XP_029043404.1;Dbxref=GeneID:114876286%2CGenbank:XP_029043404.1;Parent=rna-XM_029187571.1
NW_021683744.1	Gnomon	CDS	265118	265349	.	+	0	Name=XP_029043404.1;ID=cds-XP_029043404.1;Dbxref=GeneID:114876286%2CGenbank:XP_029043404.1;Parent=rna-XM_029187571.1
NW_021683744.1	Gnomon	CDS	265425	265503	.	+	0	Name=XP_029043404.1;ID=cds-XP_029043404.1;Dbxref=GeneID:114876286%2CGenbank:XP_029043404.1;Parent=rna-XM_029187571.1
NW_021683744.1	Gnomon	CDS	265582	265682	.	+	0	Name=XP_029043404.1;ID=cds-XP_029043404.1;Dbxref=GeneID:114876286%2CGenbank:XP_029043404.1;Parent=rna-XM_029187571.1
NW_021683744.1	Gnomon	CDS	269105	269113	.	+	0	Name=XP_029043404.1;ID=cds-XP_029043404.1;Dbxref=GeneID:114876286%2CGenbank:XP_029043404.1;Parent=rna-XM_029187571.1
NW_021683744.1	Gnomon	exon	374592	374715	.	+	.	ID=exon-XM_029187628.1-13;Dbxref=GeneID:114876306%2CGenbank:XM_029187628.1;Parent=rna-XM_029187628.1
NW_021683744.1	Gnomon	exon	374782	374926	.	+	.	ID=exon-XM_029187628.1-14;Dbxref=GeneID:114876306%2CGenbank:XM_029187628.1;Parent=rna-XM_029187628.1
NW_021683744.1	Gnomon	exon	377547	377736	.	+	.	ID=exon-XM_029187628.1-15;Dbxref=GeneID:114876306%2CGenbank:XM_029187628.1;Parent=rna-XM_029187628.1
NW_021683744.1	Gnomon	exon	378669	378695	.	+	.	ID=exon-XM_029187628.1-16;Dbxref=GeneID:114876306%2CGenbank:XM_029187628.1;Parent=rna-XM_029187628.1
NW_021683744.1	Gnomon	exon	380268	380288	.	+	.	ID=exon-XM_029187628.1-17;Dbxref=GeneID:114876306%2CGenbank:XM_029187628.1;Parent=rna-XM_029187628.1
NW_021683744.1	Gnomon	exon	380865	381188	.	+	.	ID=exon-XM_029187628.1-18;Dbxref=GeneID:114876306%2CGenbank:XM_029187628.1;Parent=rna-XM_029187628.1
NW_021683744.1	Gnomon	exon	373485	373698	.	+	.	ID=exon-XM_029187628.1-10;Dbxref=GeneID:114876306%2CGenbank:XM_029187628.1;Parent=rna-XM_029187628.1
NW_021683744.1	Gnomon	exon	373833	374100	.	+	.	ID=exon-XM_029187628.1-11;Dbxref=GeneID:114876306%2CGenbank:XM_029187628.1;Parent=rna-XM_029187628.1
NW_021683744.1	Gnomon	exon	374167	374514	.	+	.	ID=exon-XM_029187628.1-12;Dbxref=GeneID:114876306%2CGenbank:XM_029187628.1;Parent=rna-XM_029187628.1
NW_021683744.1	Gnomon	CDS	248450	248451	.	+	0	Name=XP_029043394.1;ID=cds-XP_029043394.1;Dbxref=GeneID:114876281%2CGenbank:XP_029043394.1;Parent=rna-XM_029187561.1
NW_021683744.1	Gnomon	CDS	248721	248763	.	+	0	Name=XP_029043394.1;ID=cds-XP_029043394.1;Dbxref=GeneID:114876281%2CGenbank:XP_029043394.1;Parent=rna-XM_029187561.1
NW_021683744.1	Gnomon	CDS	248830	248960	.	+	0	Name=XP_029043394.1;ID=cds-XP_029043394.1;Dbxref=GeneID:114876281%2CGenbank:XP_029043394.1;Parent=rna-XM_029187561.1
NW_021683744.1	Gnomon	CDS	249051	252170	.	+	0	Name=XP_029043394.1;ID=cds-XP_029043394.1;Dbxref=GeneID:114876281%2CGenbank:XP_029043394.1;Parent=rna-XM_029187561.1
NW_021683744.1	Gnomon	CDS	252252	252415	.	+	0	Name=XP_029043394.1;ID=cds-XP_029043394.1;Dbxref=GeneID:114876281%2CGenbank:XP_029043394.1;Parent=rna-XM_029187561.1
NW_021683744.1	Gnomon	CDS	252489	252693	.	+	0	Name=XP_029043394.1;ID=cds-XP_029043394.1;Dbxref=GeneID:114876281%2CGenbank:XP_029043394.1;Parent=rna-XM_029187561.1
NW_021683744.1	Gnomon	CDS	252769	252891	.	+	0	Name=XP_029043394.1;ID=cds-XP_029043394.1;Dbxref=GeneID:114876281%2CGenbank:XP_029043394.1;Parent=rna-XM_029187561.1
NW_021683744.1	Gnomon	CDS	252963	253089	.	+	0	Name=XP_029043394.1;ID=cds-XP_029043394.1;Dbxref=GeneID:114876281%2CGenbank:XP_029043394.1;Parent=rna-XM_029187561.1
NW_021683744.1	Gnomon	mRNA	9180	13701	.	-	.	Name=XM_029187647.1;ID=rna-XM_029187647.1;Dbxref=GeneID:114876316%2CGenbank:XM_029187647.1;Parent=gene-LOC114876316
NW_021683744.1	Gnomon	exon	269168	269257	.	+	.	ID=exon-XR_003789349.1-1;Dbxref=GeneID:114876289%2CGenbank:XR_003789349.1;Parent=rna-XR_003789349.1
NW_021683744.1	Gnomon	exon	269657	269795	.	+	.	ID=exon-XR_003789349.1-2;Dbxref=GeneID:114876289%2CGenbank:XR_003789349.1;Parent=rna-XR_003789349.1
NW_021683744.1	Gnomon	exon	269872	269933	.	+	.	ID=exon-XR_003789349.1-3;Dbxref=GeneID:114876289%2CGenbank:XR_003789349.1;Parent=rna-XR_003789349.1
NW_021683744.1	Gnomon	exon	270020	270663	.	+	.	ID=exon-XR_003789349.1-4;Dbxref=GeneID:114876289%2CGenbank:XR_003789349.1;Parent=rna-XR_003789349.1
NW_021683744.1	Gnomon	exon	271297	271662	.	+	.	ID=exon-XR_003789349.1-5;Dbxref=GeneID:114876289%2CGenbank:XR_003789349.1;Parent=rna-XR_003789349.1
NW_021683744.1	Gnomon	mRNA	535232	538112	.	-	.	Name=XM_029187491.1;ID=rna-XM_029187491.1;Dbxref=GeneID:114876246%2CGenbank:XM_029187491.1;Parent=gene-LOC114876246
NW_021683744.1	Gnomon	CDS	244580	244771	.	-	0	Name=XP_029043309.1;ID=cds-XP_029043309.1;Dbxref=GeneID:114876239%2CGenbank:XP_029043309.1;Parent=rna-XM_029187476.1
NW_021683744.1	Gnomon	CDS	243904	244422	.	-	0	Name=XP_029043309.1;ID=cds-XP_029043309.1;Dbxref=GeneID:114876239%2CGenbank:XP_029043309.1;Parent=rna-XM_029187476.1
NW_021683744.1	Gnomon	CDS	243610	243829	.	-	0	Name=XP_029043309.1;ID=cds-XP_029043309.1;Dbxref=GeneID:114876239%2CGenbank:XP_029043309.1;Parent=rna-XM_029187476.1
NW_021683744.1	Gnomon	CDS	243327	243536	.	-	0	Name=XP_029043309.1;ID=cds-XP_029043309.1;Dbxref=GeneID:114876239%2CGenbank:XP_029043309.1;Parent=rna-XM_029187476.1
NW_021683744.1	Gnomon	CDS	243143	243258	.	-	0	Name=XP_029043309.1;ID=cds-XP_029043309.1;Dbxref=GeneID:114876239%2CGenbank:XP_029043309.1;Parent=rna-XM_029187476.1
NW_021683744.1	Gnomon	CDS	242900	243062	.	-	0	Name=XP_029043309.1;ID=cds-XP_029043309.1;Dbxref=GeneID:114876239%2CGenbank:XP_029043309.1;Parent=rna-XM_029187476.1
NW_021683744.1	Gnomon	CDS	242638	242840	.	-	0	Name=XP_029043309.1;ID=cds-XP_029043309.1;Dbxref=GeneID:114876239%2CGenbank:XP_029043309.1;Parent=rna-XM_029187476.1
NW_021683744.1	Gnomon	CDS	242404	242556	.	-	0	Name=XP_029043309.1;ID=cds-XP_029043309.1;Dbxref=GeneID:114876239%2CGenbank:XP_029043309.1;Parent=rna-XM_029187476.1
NW_021683744.1	Gnomon	CDS	242228	242328	.	-	0	Name=XP_029043309.1;ID=cds-XP_029043309.1;Dbxref=GeneID:114876239%2CGenbank:XP_029043309.1;Parent=rna-XM_029187476.1
NW_021683744.1	Gnomon	CDS	241979	242153	.	-	0	Name=XP_029043309.1;ID=cds-XP_029043309.1;Dbxref=GeneID:114876239%2CGenbank:XP_029043309.1;Parent=rna-XM_029187476.1
NW_021683744.1	Gnomon	CDS	583692	583784	.	-	0	Name=XP_029043393.1;ID=cds-XP_029043393.1;Dbxref=GeneID:114876280%2CGenbank:XP_029043393.1;Parent=rna-XM_029187560.1
NW_021683744.1	Gnomon	CDS	583447	583620	.	-	0	Name=XP_029043393.1;ID=cds-XP_029043393.1;Dbxref=GeneID:114876280%2CGenbank:XP_029043393.1;Parent=rna-XM_029187560.1
NW_021683744.1	Gnomon	CDS	583271	583372	.	-	0	Name=XP_029043393.1;ID=cds-XP_029043393.1;Dbxref=GeneID:114876280%2CGenbank:XP_029043393.1;Parent=rna-XM_029187560.1
NW_021683744.1	Gnomon	CDS	390814	390874	.	+	0	Name=XP_029043549.1;ID=cds-XP_029043549.1;Dbxref=GeneID:114876344%2CGenbank:XP_029043549.1;Parent=rna-XM_029187716.1
NW_021683744.1	Gnomon	CDS	391811	392004	.	+	0	Name=XP_029043549.1;ID=cds-XP_029043549.1;Dbxref=GeneID:114876344%2CGenbank:XP_029043549.1;Parent=rna-XM_029187716.1
NW_021683744.1	Gnomon	CDS	392087	392249	.	+	0	Name=XP_029043549.1;ID=cds-XP_029043549.1;Dbxref=GeneID:114876344%2CGenbank:XP_029043549.1;Parent=rna-XM_029187716.1
NW_021683744.1	Gnomon	CDS	392316	392470	.	+	0	Name=XP_029043549.1;ID=cds-XP_029043549.1;Dbxref=GeneID:114876344%2CGenbank:XP_029043549.1;Parent=rna-XM_029187716.1
NW_021683744.1	Gnomon	CDS	392557	392901	.	+	0	Name=XP_029043549.1;ID=cds-XP_029043549.1;Dbxref=GeneID:114876344%2CGenbank:XP_029043549.1;Parent=rna-XM_029187716.1
NW_021683744.1	Gnomon	CDS	392986	393126	.	+	0	Name=XP_029043549.1;ID=cds-XP_029043549.1;Dbxref=GeneID:114876344%2CGenbank:XP_029043549.1;Parent=rna-XM_029187716.1
NW_021683744.1	Gnomon	exon	326785	326917	.	+	.	ID=exon-XM_029187626.1-2;Dbxref=GeneID:114876306%2CGenbank:XM_029187626.1;Parent=rna-XM_029187626.1
NW_021683744.1	Gnomon	exon	355546	355694	.	+	.	ID=exon-XM_029187626.1-3;Dbxref=GeneID:114876306%2CGenbank:XM_029187626.1;Parent=rna-XM_029187626.1
NW_021683744.1	Gnomon	exon	323615	323993	.	+	.	ID=exon-XM_029187626.1-1;Dbxref=GeneID:114876306%2CGenbank:XM_029187626.1;Parent=rna-XM_029187626.1
NW_021683744.1	Gnomon	exon	366863	367228	.	+	.	ID=exon-XM_029187626.1-6;Dbxref=GeneID:114876306%2CGenbank:XM_029187626.1;Parent=rna-XM_029187626.1
NW_021683744.1	Gnomon	exon	367797	368185	.	+	.	ID=exon-XM_029187626.1-7;Dbxref=GeneID:114876306%2CGenbank:XM_029187626.1;Parent=rna-XM_029187626.1
NW_021683744.1	Gnomon	exon	357526	357638	.	+	.	ID=exon-XM_029187626.1-4;Dbxref=GeneID:114876306%2CGenbank:XM_029187626.1;Parent=rna-XM_029187626.1
NW_021683744.1	Gnomon	exon	365953	366364	.	+	.	ID=exon-XM_029187626.1-5;Dbxref=GeneID:114876306%2CGenbank:XM_029187626.1;Parent=rna-XM_029187626.1
NW_021683744.1	Gnomon	exon	370795	371001	.	+	.	ID=exon-XM_029187626.1-8;Dbxref=GeneID:114876306%2CGenbank:XM_029187626.1;Parent=rna-XM_029187626.1
NW_021683744.1	Gnomon	exon	371429	371798	.	+	.	ID=exon-XM_029187626.1-9;Dbxref=GeneID:114876306%2CGenbank:XM_029187626.1;Parent=rna-XM_029187626.1
NW_021683744.1	Gnomon	CDS	264910	264992	.	+	0	Name=XP_029043403.1;ID=cds-XP_029043403.1;Dbxref=GeneID:114876286%2CGenbank:XP_029043403.1;Parent=rna-XM_029187570.1
NW_021683744.1	Gnomon	CDS	265118	265349	.	+	0	Name=XP_029043403.1;ID=cds-XP_029043403.1;Dbxref=GeneID:114876286%2CGenbank:XP_029043403.1;Parent=rna-XM_029187570.1
NW_021683744.1	Gnomon	CDS	265425	265503	.	+	0	Name=XP_029043403.1;ID=cds-XP_029043403.1;Dbxref=GeneID:114876286%2CGenbank:XP_029043403.1;Parent=rna-XM_029187570.1
NW_021683744.1	Gnomon	CDS	265582	265682	.	+	0	Name=XP_029043403.1;ID=cds-XP_029043403.1;Dbxref=GeneID:114876286%2CGenbank:XP_029043403.1;Parent=rna-XM_029187570.1
NW_021683744.1	Gnomon	CDS	268746	268778	.	+	0	Name=XP_029043403.1;ID=cds-XP_029043403.1;Dbxref=GeneID:114876286%2CGenbank:XP_029043403.1;Parent=rna-XM_029187570.1
NW_021683744.1	Gnomon	mRNA	9180	13701	.	-	.	Name=XM_029187646.1;ID=rna-XM_029187646.1;Dbxref=GeneID:114876316%2CGenbank:XM_029187646.1;Parent=gene-LOC114876316
NW_021683744.1	Gnomon	mRNA	532978	538112	.	-	.	Name=XM_029187490.1;ID=rna-XM_029187490.1;Dbxref=GeneID:114876246%2CGenbank:XM_029187490.1;Parent=gene-LOC114876246
NW_021683744.1	Gnomon	mRNA	548867	551870	.	+	.	Name=XM_029187500.1;ID=rna-XM_029187500.1;Dbxref=GeneID:114876251%2CGenbank:XM_029187500.1;Parent=gene-LOC114876251
NW_021683744.1	Gnomon	exon	592233	592363	.	+	.	ID=exon-XM_029187556.1-2;Dbxref=GeneID:114876277%2CGenbank:XM_029187556.1;Parent=rna-XM_029187556.1
NW_021683744.1	Gnomon	exon	592427	592670	.	+	.	ID=exon-XM_029187556.1-3;Dbxref=GeneID:114876277%2CGenbank:XM_029187556.1;Parent=rna-XM_029187556.1
NW_021683744.1	Gnomon	exon	591311	592156	.	+	.	ID=exon-XM_029187556.1-1;Dbxref=GeneID:114876277%2CGenbank:XM_029187556.1;Parent=rna-XM_029187556.1
NW_021683744.1	Gnomon	exon	593351	593794	.	+	.	ID=exon-XM_029187556.1-6;Dbxref=GeneID:114876277%2CGenbank:XM_029187556.1;Parent=rna-XM_029187556.1
NW_021683744.1	Gnomon	exon	592740	592938	.	+	.	ID=exon-XM_029187556.1-4;Dbxref=GeneID:114876277%2CGenbank:XM_029187556.1;Parent=rna-XM_029187556.1
NW_021683744.1	Gnomon	exon	593014	593138	.	+	.	ID=exon-XM_029187556.1-5;Dbxref=GeneID:114876277%2CGenbank:XM_029187556.1;Parent=rna-XM_029187556.1
NW_021683744.1	Gnomon	CDS	269255	269257	.	+	0	Name=XP_029043406.1;ID=cds-XP_029043406.1;Dbxref=GeneID:114876289%2CGenbank:XP_029043406.1;Parent=rna-XM_029187573.1
NW_021683744.1	Gnomon	CDS	269657	269795	.	+	0	Name=XP_029043406.1;ID=cds-XP_029043406.1;Dbxref=GeneID:114876289%2CGenbank:XP_029043406.1;Parent=rna-XM_029187573.1
NW_021683744.1	Gnomon	CDS	269872	269933	.	+	0	Name=XP_029043406.1;ID=cds-XP_029043406.1;Dbxref=GeneID:114876289%2CGenbank:XP_029043406.1;Parent=rna-XM_029187573.1
NW_021683744.1	Gnomon	CDS	270020	270127	.	+	0	Name=XP_029043406.1;ID=cds-XP_029043406.1;Dbxref=GeneID:114876289%2CGenbank:XP_029043406.1;Parent=rna-XM_029187573.1
NW_021683744.1	Gnomon	exon	200762	201049	.	-	.	ID=exon-XM_029187580.1-9;Dbxref=GeneID:114876291%2CGenbank:XM_029187580.1;Parent=rna-XM_029187580.1
NW_021683744.1	Gnomon	exon	203499	203663	.	-	.	ID=exon-XM_029187580.1-5;Dbxref=GeneID:114876291%2CGenbank:XM_029187580.1;Parent=rna-XM_029187580.1
NW_021683744.1	Gnomon	exon	203164	203238	.	-	.	ID=exon-XM_029187580.1-6;Dbxref=GeneID:114876291%2CGenbank:XM_029187580.1;Parent=rna-XM_029187580.1
NW_021683744.1	Gnomon	exon	202968	203063	.	-	.	ID=exon-XM_029187580.1-7;Dbxref=GeneID:114876291%2CGenbank:XM_029187580.1;Parent=rna-XM_029187580.1
NW_021683744.1	Gnomon	exon	201995	202204	.	-	.	ID=exon-XM_029187580.1-8;Dbxref=GeneID:114876291%2CGenbank:XM_029187580.1;Parent=rna-XM_029187580.1
NW_021683744.1	Gnomon	exon	221333	221421	.	-	.	ID=exon-XM_029187580.1-1;Dbxref=GeneID:114876291%2CGenbank:XM_029187580.1;Parent=rna-XM_029187580.1
NW_021683744.1	Gnomon	exon	219518	220916	.	-	.	ID=exon-XM_029187580.1-2;Dbxref=GeneID:114876291%2CGenbank:XM_029187580.1;Parent=rna-XM_029187580.1
NW_021683744.1	Gnomon	exon	219096	219390	.	-	.	ID=exon-XM_029187580.1-3;Dbxref=GeneID:114876291%2CGenbank:XM_029187580.1;Parent=rna-XM_029187580.1
NW_021683744.1	Gnomon	exon	203763	203864	.	-	.	ID=exon-XM_029187580.1-4;Dbxref=GeneID:114876291%2CGenbank:XM_029187580.1;Parent=rna-XM_029187580.1
NW_021683744.1	Gnomon	CDS	563789	563896	.	-	0	Name=XP_029043500.1;ID=cds-XP_029043500.1;Dbxref=GeneID:114876329%2CGenbank:XP_029043500.1;Note=The sequence of the model RefSeq protein was modified relative to this genomic sequence to represent the inferred CDS: deleted 2 bases in 1 codon;Parent=rna-XM_029187667.1
NW_021683744.1	Gnomon	CDS	563752	563786	.	-	0	Name=XP_029043500.1;ID=cds-XP_029043500.1;Dbxref=GeneID:114876329%2CGenbank:XP_029043500.1;Note=The sequence of the model RefSeq protein was modified relative to this genomic sequence to represent the inferred CDS: deleted 2 bases in 1 codon;Parent=rna-XM_029187667.1
NW_021683744.1	Gnomon	CDS	560365	560590	.	-	0	Name=XP_029043500.1;ID=cds-XP_029043500.1;Dbxref=GeneID:114876329%2CGenbank:XP_029043500.1;Note=The sequence of the model RefSeq protein was modified relative to this genomic sequence to represent the inferred CDS: deleted 2 bases in 1 codon;Parent=rna-XM_029187667.1
NW_021683744.1	Gnomon	CDS	559985	560086	.	-	0	Name=XP_029043500.1;ID=cds-XP_029043500.1;Dbxref=GeneID:114876329%2CGenbank:XP_029043500.1;Note=The sequence of the model RefSeq protein was modified relative to this genomic sequence to represent the inferred CDS: deleted 2 bases in 1 codon;Parent=rna-XM_029187667.1
NW_021683744.1	Gnomon	CDS	559290	559484	.	-	0	Name=XP_029043500.1;ID=cds-XP_029043500.1;Dbxref=GeneID:114876329%2CGenbank:XP_029043500.1;Note=The sequence of the model RefSeq protein was modified relative to this genomic sequence to represent the inferred CDS: deleted 2 bases in 1 codon;Parent=rna-XM_029187667.1
NW_021683744.1	Gnomon	CDS	558713	558943	.	-	0	Name=XP_029043500.1;ID=cds-XP_029043500.1;Dbxref=GeneID:114876329%2CGenbank:XP_029043500.1;Note=The sequence of the model RefSeq protein was modified relative to this genomic sequence to represent the inferred CDS: deleted 2 bases in 1 codon;Parent=rna-XM_029187667.1
NW_021683744.1	Gnomon	CDS	558394	558618	.	-	0	Name=XP_029043500.1;ID=cds-XP_029043500.1;Dbxref=GeneID:114876329%2CGenbank:XP_029043500.1;Note=The sequence of the model RefSeq protein was modified relative to this genomic sequence to represent the inferred CDS: deleted 2 bases in 1 codon;Parent=rna-XM_029187667.1
NW_021683744.1	Gnomon	exon	99521	99635	.	+	.	ID=exon-XM_029187530.1-17;Dbxref=GeneID:114876266%2CGenbank:XM_029187530.1;Parent=rna-XM_029187530.1
NW_021683744.1	Gnomon	exon	100977	103039	.	+	.	ID=exon-XM_029187530.1-18;Dbxref=GeneID:114876266%2CGenbank:XM_029187530.1;Parent=rna-XM_029187530.1
NW_021683744.1	Gnomon	exon	99198	99319	.	+	.	ID=exon-XM_029187530.1-15;Dbxref=GeneID:114876266%2CGenbank:XM_029187530.1;Parent=rna-XM_029187530.1
NW_021683744.1	Gnomon	exon	99428	99433	.	+	.	ID=exon-XM_029187530.1-16;Dbxref=GeneID:114876266%2CGenbank:XM_029187530.1;Parent=rna-XM_029187530.1
NW_021683744.1	Gnomon	exon	98730	98903	.	+	.	ID=exon-XM_029187530.1-13;Dbxref=GeneID:114876266%2CGenbank:XM_029187530.1;Parent=rna-XM_029187530.1
NW_021683744.1	Gnomon	exon	98971	99118	.	+	.	ID=exon-XM_029187530.1-14;Dbxref=GeneID:114876266%2CGenbank:XM_029187530.1;Parent=rna-XM_029187530.1
NW_021683744.1	Gnomon	exon	96430	96637	.	+	.	ID=exon-XM_029187530.1-11;Dbxref=GeneID:114876266%2CGenbank:XM_029187530.1;Parent=rna-XM_029187530.1
NW_021683744.1	Gnomon	exon	96720	98655	.	+	.	ID=exon-XM_029187530.1-12;Dbxref=GeneID:114876266%2CGenbank:XM_029187530.1;Parent=rna-XM_029187530.1
NW_021683744.1	Gnomon	CDS	980	1180	.	+	0	Name=XP_029043490.1;ID=cds-XP_029043490.1;Dbxref=GeneID:114876321%2CGenbank:XP_029043490.1;Parent=rna-XM_029187657.1
NW_021683744.1	Gnomon	CDS	1248	1409	.	+	0	Name=XP_029043490.1;ID=cds-XP_029043490.1;Dbxref=GeneID:114876321%2CGenbank:XP_029043490.1;Parent=rna-XM_029187657.1
NW_021683744.1	Gnomon	CDS	1578	1979	.	+	0	Name=XP_029043490.1;ID=cds-XP_029043490.1;Dbxref=GeneID:114876321%2CGenbank:XP_029043490.1;Parent=rna-XM_029187657.1
NW_021683744.1	Gnomon	exon	96189	96353	.	+	.	ID=exon-XM_029187530.1-10;Dbxref=GeneID:114876266%2CGenbank:XM_029187530.1;Parent=rna-XM_029187530.1
NW_021683744.1	Gnomon	mRNA	9180	13701	.	-	.	Name=XM_029187645.1;ID=rna-XM_029187645.1;Dbxref=GeneID:114876316%2CGenbank:XM_029187645.1;Parent=gene-LOC114876316
NW_021683744.1	Gnomon	exon	483474	485211	.	-	.	ID=exon-XR_003789373.1-4;Dbxref=GeneID:114876350%2CGenbank:XR_003789373.1;Parent=rna-XR_003789373.1
NW_021683744.1	Gnomon	exon	485628	485868	.	-	.	ID=exon-XR_003789373.1-2;Dbxref=GeneID:114876350%2CGenbank:XR_003789373.1;Parent=rna-XR_003789373.1
NW_021683744.1	Gnomon	exon	485305	485555	.	-	.	ID=exon-XR_003789373.1-3;Dbxref=GeneID:114876350%2CGenbank:XR_003789373.1;Parent=rna-XR_003789373.1
NW_021683744.1	Gnomon	exon	485969	486711	.	-	.	ID=exon-XR_003789373.1-1;Dbxref=GeneID:114876350%2CGenbank:XR_003789373.1;Parent=rna-XR_003789373.1
NW_021683744.1	Gnomon	exon	3030	3121	.	+	.	ID=exon-XM_029187650.1-1;Dbxref=GeneID:114876320%2CGenbank:XM_029187650.1;Parent=rna-XM_029187650.1
NW_021683744.1	Gnomon	exon	3998	4161	.	+	.	ID=exon-XM_029187650.1-2;Dbxref=GeneID:114876320%2CGenbank:XM_029187650.1;Parent=rna-XM_029187650.1
NW_021683744.1	Gnomon	exon	4372	4951	.	+	.	ID=exon-XM_029187650.1-3;Dbxref=GeneID:114876320%2CGenbank:XM_029187650.1;Parent=rna-XM_029187650.1
NW_021683744.1	Gnomon	exon	5051	5394	.	+	.	ID=exon-XM_029187650.1-4;Dbxref=GeneID:114876320%2CGenbank:XM_029187650.1;Parent=rna-XM_029187650.1
NW_021683744.1	Gnomon	exon	95737	96112	.	+	.	ID=exon-XM_029187533.1-9;Dbxref=GeneID:114876266%2CGenbank:XM_029187533.1;Parent=rna-XM_029187533.1
NW_021683744.1	Gnomon	exon	95048	95146	.	+	.	ID=exon-XM_029187533.1-7;Dbxref=GeneID:114876266%2CGenbank:XM_029187533.1;Parent=rna-XM_029187533.1
NW_021683744.1	Gnomon	exon	95214	95510	.	+	.	ID=exon-XM_029187533.1-8;Dbxref=GeneID:114876266%2CGenbank:XM_029187533.1;Parent=rna-XM_029187533.1
NW_021683744.1	Gnomon	exon	94566	94664	.	+	.	ID=exon-XM_029187533.1-5;Dbxref=GeneID:114876266%2CGenbank:XM_029187533.1;Parent=rna-XM_029187533.1
NW_021683744.1	Gnomon	exon	94772	94969	.	+	.	ID=exon-XM_029187533.1-6;Dbxref=GeneID:114876266%2CGenbank:XM_029187533.1;Parent=rna-XM_029187533.1
NW_021683744.1	Gnomon	exon	94208	94339	.	+	.	ID=exon-XM_029187533.1-3;Dbxref=GeneID:114876266%2CGenbank:XM_029187533.1;Parent=rna-XM_029187533.1
NW_021683744.1	Gnomon	exon	94401	94499	.	+	.	ID=exon-XM_029187533.1-4;Dbxref=GeneID:114876266%2CGenbank:XM_029187533.1;Parent=rna-XM_029187533.1
NW_021683744.1	Gnomon	exon	84800	85003	.	+	.	ID=exon-XM_029187533.1-1;Dbxref=GeneID:114876266%2CGenbank:XM_029187533.1;Parent=rna-XM_029187533.1
NW_021683744.1	Gnomon	exon	86643	86884	.	+	.	ID=exon-XM_029187533.1-2;Dbxref=GeneID:114876266%2CGenbank:XM_029187533.1;Parent=rna-XM_029187533.1
NW_021683744.1	Gnomon	CDS	289422	289594	.	+	0	Name=XP_029043405.1;ID=cds-XP_029043405.1;Dbxref=GeneID:114876288%2CGenbank:XP_029043405.1;Parent=rna-XM_029187572.1
NW_021683744.1	Gnomon	CDS	289661	289784	.	+	0	Name=XP_029043405.1;ID=cds-XP_029043405.1;Dbxref=GeneID:114876288%2CGenbank:XP_029043405.1;Parent=rna-XM_029187572.1
NW_021683744.1	Gnomon	CDS	289857	289970	.	+	0	Name=XP_029043405.1;ID=cds-XP_029043405.1;Dbxref=GeneID:114876288%2CGenbank:XP_029043405.1;Parent=rna-XM_029187572.1
NW_021683744.1	Gnomon	exon	269168	269257	.	+	.	ID=exon-XR_003789350.1-1;Dbxref=GeneID:114876289%2CGenbank:XR_003789350.1;Parent=rna-XR_003789350.1
NW_021683744.1	Gnomon	exon	269657	269795	.	+	.	ID=exon-XR_003789350.1-2;Dbxref=GeneID:114876289%2CGenbank:XR_003789350.1;Parent=rna-XR_003789350.1
NW_021683744.1	Gnomon	exon	423055	423253	.	-	.	ID=exon-XM_029187679.1-10;Dbxref=GeneID:114876332%2CGenbank:XM_029187679.1;Parent=rna-XM_029187679.1
NW_021683744.1	Gnomon	exon	421070	422969	.	-	.	ID=exon-XM_029187679.1-11;Dbxref=GeneID:114876332%2CGenbank:XM_029187679.1;Parent=rna-XM_029187679.1
NW_021683744.1	Gnomon	exon	229655	229905	.	-	.	ID=exon-XM_029187603.1-3;Dbxref=GeneID:114876300%2CGenbank:XM_029187603.1;Parent=rna-XM_029187603.1
NW_021683744.1	Gnomon	exon	270443	271162	.	+	.	ID=exon-XR_003789350.1-5;Dbxref=GeneID:114876289%2CGenbank:XR_003789350.1;Parent=rna-XR_003789350.1
NW_021683744.1	Gnomon	exon	229413	229580	.	-	.	ID=exon-XM_029187603.1-4;Dbxref=GeneID:114876300%2CGenbank:XM_029187603.1;Parent=rna-XM_029187603.1
NW_021683744.1	Gnomon	exon	230445	230772	.	-	.	ID=exon-XM_029187603.1-1;Dbxref=GeneID:114876300%2CGenbank:XM_029187603.1;Parent=rna-XM_029187603.1
NW_021683744.1	Gnomon	exon	269872	269933	.	+	.	ID=exon-XR_003789350.1-3;Dbxref=GeneID:114876289%2CGenbank:XR_003789350.1;Parent=rna-XR_003789350.1
NW_021683744.1	Gnomon	exon	229983	230160	.	-	.	ID=exon-XM_029187603.1-2;Dbxref=GeneID:114876300%2CGenbank:XM_029187603.1;Parent=rna-XM_029187603.1
NW_021683744.1	Gnomon	exon	270020	270218	.	+	.	ID=exon-XR_003789350.1-4;Dbxref=GeneID:114876289%2CGenbank:XR_003789350.1;Parent=rna-XR_003789350.1
NW_021683744.1	Gnomon	mRNA	13799	21919	.	-	.	Name=XM_029187644.1;ID=rna-XM_029187644.1;Dbxref=GeneID:114876315%2CGenbank:XM_029187644.1;Parent=gene-LOC114876315
NW_021683744.1	Gnomon	CDS	153840	153879	.	-	0	Name=XP_029043408.1;ID=cds-XP_029043408.1;Dbxref=GeneID:114876290%2CGenbank:XP_029043408.1;Parent=rna-XM_029187575.1
NW_021683744.1	Gnomon	CDS	147451	147531	.	-	0	Name=XP_029043408.1;ID=cds-XP_029043408.1;Dbxref=GeneID:114876290%2CGenbank:XP_029043408.1;Parent=rna-XM_029187575.1
NW_021683744.1	Gnomon	CDS	147280	147342	.	-	0	Name=XP_029043408.1;ID=cds-XP_029043408.1;Dbxref=GeneID:114876290%2CGenbank:XP_029043408.1;Parent=rna-XM_029187575.1
NW_021683744.1	Gnomon	CDS	139414	139485	.	-	0	Name=XP_029043408.1;ID=cds-XP_029043408.1;Dbxref=GeneID:114876290%2CGenbank:XP_029043408.1;Parent=rna-XM_029187575.1
NW_021683744.1	Gnomon	CDS	117805	118043	.	-	0	Name=XP_029043408.1;ID=cds-XP_029043408.1;Dbxref=GeneID:114876290%2CGenbank:XP_029043408.1;Parent=rna-XM_029187575.1
NW_021683744.1	Gnomon	CDS	116712	116854	.	-	0	Name=XP_029043408.1;ID=cds-XP_029043408.1;Dbxref=GeneID:114876290%2CGenbank:XP_029043408.1;Parent=rna-XM_029187575.1
NW_021683744.1	Gnomon	CDS	113221	114937	.	-	0	Name=XP_029043408.1;ID=cds-XP_029043408.1;Dbxref=GeneID:114876290%2CGenbank:XP_029043408.1;Parent=rna-XM_029187575.1
NW_021683744.1	Gnomon	CDS	111951	113024	.	-	0	Name=XP_029043408.1;ID=cds-XP_029043408.1;Dbxref=GeneID:114876290%2CGenbank:XP_029043408.1;Parent=rna-XM_029187575.1
NW_021683744.1	Gnomon	CDS	111599	111823	.	-	0	Name=XP_029043408.1;ID=cds-XP_029043408.1;Dbxref=GeneID:114876290%2CGenbank:XP_029043408.1;Parent=rna-XM_029187575.1
NW_021683744.1	Gnomon	CDS	111152	111526	.	-	0	Name=XP_029043408.1;ID=cds-XP_029043408.1;Dbxref=GeneID:114876290%2CGenbank:XP_029043408.1;Parent=rna-XM_029187575.1
NW_021683744.1	Gnomon	CDS	260814	261170	.	+	0	Name=XP_029043398.1;ID=cds-XP_029043398.1;Dbxref=GeneID:114876283%2CGenbank:XP_029043398.1;Parent=rna-XM_029187565.1
NW_021683744.1	Gnomon	CDS	261683	261997	.	+	0	Name=XP_029043398.1;ID=cds-XP_029043398.1;Dbxref=GeneID:114876283%2CGenbank:XP_029043398.1;Parent=rna-XM_029187565.1
NW_021683744.1	Gnomon	CDS	262212	262544	.	+	0	Name=XP_029043398.1;ID=cds-XP_029043398.1;Dbxref=GeneID:114876283%2CGenbank:XP_029043398.1;Parent=rna-XM_029187565.1
NW_021683744.1	Gnomon	CDS	262624	264006	.	+	0	Name=XP_029043398.1;ID=cds-XP_029043398.1;Dbxref=GeneID:114876283%2CGenbank:XP_029043398.1;Parent=rna-XM_029187565.1
NW_021683744.1	Gnomon	CDS	582314	582425	.	-	0	Name=XP_029043502.1;ID=cds-XP_029043502.1;Dbxref=GeneID:114876330%2CGenbank:XP_029043502.1;Parent=rna-XM_029187669.1
NW_021683744.1	Gnomon	CDS	581969	582195	.	-	0	Name=XP_029043502.1;ID=cds-XP_029043502.1;Dbxref=GeneID:114876330%2CGenbank:XP_029043502.1;Parent=rna-XM_029187669.1
NW_021683744.1	Gnomon	CDS	581806	581891	.	-	0	Name=XP_029043502.1;ID=cds-XP_029043502.1;Dbxref=GeneID:114876330%2CGenbank:XP_029043502.1;Parent=rna-XM_029187669.1
NW_021683744.1	Gnomon	CDS	581595	581733	.	-	0	Name=XP_029043502.1;ID=cds-XP_029043502.1;Dbxref=GeneID:114876330%2CGenbank:XP_029043502.1;Parent=rna-XM_029187669.1
NW_021683744.1	Gnomon	CDS	581431	581528	.	-	0	Name=XP_029043502.1;ID=cds-XP_029043502.1;Dbxref=GeneID:114876330%2CGenbank:XP_029043502.1;Parent=rna-XM_029187669.1
NW_021683744.1	Gnomon	CDS	581195	581352	.	-	0	Name=XP_029043502.1;ID=cds-XP_029043502.1;Dbxref=GeneID:114876330%2CGenbank:XP_029043502.1;Parent=rna-XM_029187669.1
NW_021683744.1	Gnomon	CDS	580915	581126	.	-	0	Name=XP_029043502.1;ID=cds-XP_029043502.1;Dbxref=GeneID:114876330%2CGenbank:XP_029043502.1;Parent=rna-XM_029187669.1
NW_021683744.1	Gnomon	CDS	3615	3627	.	-	0	Name=XP_029043492.1;ID=cds-XP_029043492.1;Dbxref=GeneID:114876322%2CGenbank:XP_029043492.1;Parent=rna-XM_029187659.1
NW_021683744.1	Gnomon	CDS	3297	3380	.	-	0	Name=XP_029043492.1;ID=cds-XP_029043492.1;Dbxref=GeneID:114876322%2CGenbank:XP_029043492.1;Parent=rna-XM_029187659.1
NW_021683744.1	Gnomon	CDS	2783	2911	.	-	0	Name=XP_029043492.1;ID=cds-XP_029043492.1;Dbxref=GeneID:114876322%2CGenbank:XP_029043492.1;Parent=rna-XM_029187659.1
NW_021683744.1	Gnomon	CDS	2464	2660	.	-	0	Name=XP_029043492.1;ID=cds-XP_029043492.1;Dbxref=GeneID:114876322%2CGenbank:XP_029043492.1;Parent=rna-XM_029187659.1
NW_021683744.1	Gnomon	mRNA	531565	532885	.	+	.	Name=XM_029187495.1;ID=rna-XM_029187495.1;Dbxref=GeneID:114876247%2CGenbank:XM_029187495.1;Parent=gene-LOC114876247
NW_021683744.1	Gnomon	mRNA	290242	291440	.	-	.	Name=XM_029187505.1;ID=rna-XM_029187505.1;Dbxref=GeneID:114876254%2CGenbank:XM_029187505.1;Parent=gene-LOC114876254
NW_021683744.1	Gnomon	exon	111599	111823	.	-	.	ID=exon-XR_003789352.1-10;Dbxref=GeneID:114876290%2CGenbank:XR_003789352.1;Parent=rna-XR_003789352.1
NW_021683744.1	Gnomon	exon	110264	111526	.	-	.	ID=exon-XR_003789352.1-11;Dbxref=GeneID:114876290%2CGenbank:XR_003789352.1;Parent=rna-XR_003789352.1
NW_021683744.1	Gnomon	exon	109754	109956	.	-	.	ID=exon-XR_003789352.1-12;Dbxref=GeneID:114876290%2CGenbank:XR_003789352.1;Parent=rna-XR_003789352.1
NW_021683744.1	Gnomon	exon	485969	486711	.	-	.	ID=exon-XR_003789374.1-1;Dbxref=GeneID:114876350%2CGenbank:XR_003789374.1;Parent=rna-XR_003789374.1
NW_021683744.1	Gnomon	exon	485628	485868	.	-	.	ID=exon-XR_003789374.1-2;Dbxref=GeneID:114876350%2CGenbank:XR_003789374.1;Parent=rna-XR_003789374.1
NW_021683744.1	Gnomon	exon	485439	485555	.	-	.	ID=exon-XR_003789374.1-3;Dbxref=GeneID:114876350%2CGenbank:XR_003789374.1;Parent=rna-XR_003789374.1
NW_021683744.1	Gnomon	exon	485280	485382	.	-	.	ID=exon-XR_003789374.1-4;Dbxref=GeneID:114876350%2CGenbank:XR_003789374.1;Parent=rna-XR_003789374.1
NW_021683744.1	Gnomon	exon	483474	485211	.	-	.	ID=exon-XR_003789374.1-5;Dbxref=GeneID:114876350%2CGenbank:XR_003789374.1;Parent=rna-XR_003789374.1
NW_021683744.1	Gnomon	exon	4372	4951	.	+	.	ID=exon-XM_029187651.1-2;Dbxref=GeneID:114876320%2CGenbank:XM_029187651.1;Parent=rna-XM_029187651.1
NW_021683744.1	Gnomon	exon	5051	5394	.	+	.	ID=exon-XM_029187651.1-3;Dbxref=GeneID:114876320%2CGenbank:XM_029187651.1;Parent=rna-XM_029187651.1
NW_021683744.1	Gnomon	exon	3901	4161	.	+	.	ID=exon-XM_029187651.1-1;Dbxref=GeneID:114876320%2CGenbank:XM_029187651.1;Parent=rna-XM_029187651.1
NW_021683744.1	Gnomon	CDS	260444	260589	.	-	0	Name=XP_029043397.1;ID=cds-XP_029043397.1;Dbxref=GeneID:114876282%2CGenbank:XP_029043397.1;Parent=rna-XM_029187564.1
NW_021683744.1	Gnomon	CDS	260232	260384	.	-	0	Name=XP_029043397.1;ID=cds-XP_029043397.1;Dbxref=GeneID:114876282%2CGenbank:XP_029043397.1;Parent=rna-XM_029187564.1
NW_021683744.1	Gnomon	CDS	260036	260169	.	-	0	Name=XP_029043397.1;ID=cds-XP_029043397.1;Dbxref=GeneID:114876282%2CGenbank:XP_029043397.1;Parent=rna-XM_029187564.1
NW_021683744.1	Gnomon	CDS	259685	259963	.	-	0	Name=XP_029043397.1;ID=cds-XP_029043397.1;Dbxref=GeneID:114876282%2CGenbank:XP_029043397.1;Parent=rna-XM_029187564.1
NW_021683744.1	Gnomon	CDS	259325	259626	.	-	0	Name=XP_029043397.1;ID=cds-XP_029043397.1;Dbxref=GeneID:114876282%2CGenbank:XP_029043397.1;Parent=rna-XM_029187564.1
NW_021683744.1	Gnomon	CDS	258717	259257	.	-	0	Name=XP_029043397.1;ID=cds-XP_029043397.1;Dbxref=GeneID:114876282%2CGenbank:XP_029043397.1;Parent=rna-XM_029187564.1
NW_021683744.1	Gnomon	CDS	258297	258652	.	-	0	Name=XP_029043397.1;ID=cds-XP_029043397.1;Dbxref=GeneID:114876282%2CGenbank:XP_029043397.1;Parent=rna-XM_029187564.1
NW_021683744.1	Gnomon	CDS	257983	258231	.	-	0	Name=XP_029043397.1;ID=cds-XP_029043397.1;Dbxref=GeneID:114876282%2CGenbank:XP_029043397.1;Parent=rna-XM_029187564.1
NW_021683744.1	Gnomon	CDS	256804	257253	.	-	0	Name=XP_029043397.1;ID=cds-XP_029043397.1;Dbxref=GeneID:114876282%2CGenbank:XP_029043397.1;Parent=rna-XM_029187564.1
NW_021683744.1	Gnomon	CDS	980	1180	.	+	0	Name=XP_029043491.1;ID=cds-XP_029043491.1;Dbxref=GeneID:114876321%2CGenbank:XP_029043491.1;Parent=rna-XM_029187658.1
NW_021683744.1	Gnomon	CDS	1248	1409	.	+	0	Name=XP_029043491.1;ID=cds-XP_029043491.1;Dbxref=GeneID:114876321%2CGenbank:XP_029043491.1;Parent=rna-XM_029187658.1
NW_021683744.1	Gnomon	CDS	1578	1979	.	+	0	Name=XP_029043491.1;ID=cds-XP_029043491.1;Dbxref=GeneID:114876321%2CGenbank:XP_029043491.1;Parent=rna-XM_029187658.1
NW_021683744.1	Gnomon	exon	85021	85223	.	+	.	ID=exon-XM_029187532.1-1;Dbxref=GeneID:114876266%2CGenbank:XM_029187532.1;Parent=rna-XM_029187532.1
NW_021683744.1	Gnomon	exon	86571	86884	.	+	.	ID=exon-XM_029187532.1-2;Dbxref=GeneID:114876266%2CGenbank:XM_029187532.1;Parent=rna-XM_029187532.1
NW_021683744.1	Gnomon	exon	94208	94339	.	+	.	ID=exon-XM_029187532.1-3;Dbxref=GeneID:114876266%2CGenbank:XM_029187532.1;Parent=rna-XM_029187532.1
NW_021683744.1	Gnomon	exon	94401	94499	.	+	.	ID=exon-XM_029187532.1-4;Dbxref=GeneID:114876266%2CGenbank:XM_029187532.1;Parent=rna-XM_029187532.1
NW_021683744.1	Gnomon	exon	94566	94664	.	+	.	ID=exon-XM_029187532.1-5;Dbxref=GeneID:114876266%2CGenbank:XM_029187532.1;Parent=rna-XM_029187532.1
NW_021683744.1	Gnomon	exon	94772	94969	.	+	.	ID=exon-XM_029187532.1-6;Dbxref=GeneID:114876266%2CGenbank:XM_029187532.1;Parent=rna-XM_029187532.1
NW_021683744.1	Gnomon	exon	95048	95146	.	+	.	ID=exon-XM_029187532.1-7;Dbxref=GeneID:114876266%2CGenbank:XM_029187532.1;Parent=rna-XM_029187532.1
NW_021683744.1	Gnomon	exon	95214	95510	.	+	.	ID=exon-XM_029187532.1-8;Dbxref=GeneID:114876266%2CGenbank:XM_029187532.1;Parent=rna-XM_029187532.1
NW_021683744.1	Gnomon	exon	95737	96112	.	+	.	ID=exon-XM_029187532.1-9;Dbxref=GeneID:114876266%2CGenbank:XM_029187532.1;Parent=rna-XM_029187532.1
NW_021683744.1	Gnomon	mRNA	533352	538112	.	-	.	Name=XM_029187494.1;ID=rna-XM_029187494.1;Dbxref=GeneID:114876246%2CGenbank:XM_029187494.1;Parent=gene-LOC114876246
NW_021683744.1	Gnomon	mRNA	299809	311858	.	+	.	Name=XM_029187504.1;ID=rna-XM_029187504.1;Dbxref=GeneID:114876253%2CGenbank:XM_029187504.1;Parent=gene-LOC114876253
NW_021683744.1	Gnomon	exon	25536	26091	.	-	.	ID=exon-XM_029187511.1-12;Dbxref=GeneID:114876258%2CGenbank:XM_029187511.1;Parent=rna-XM_029187511.1
NW_021683744.1	Gnomon	exon	627880	627986	.	-	.	ID=exon-XM_029187484.1-1;Dbxref=GeneID:114876243%2CGenbank:XM_029187484.1;Parent=rna-XM_029187484.1
NW_021683744.1	Gnomon	exon	26697	27991	.	-	.	ID=exon-XM_029187511.1-10;Dbxref=GeneID:114876258%2CGenbank:XM_029187511.1;Parent=rna-XM_029187511.1
NW_021683744.1	Gnomon	exon	26179	26632	.	-	.	ID=exon-XM_029187511.1-11;Dbxref=GeneID:114876258%2CGenbank:XM_029187511.1;Parent=rna-XM_029187511.1
NW_021683744.1	Gnomon	exon	626882	627179	.	-	.	ID=exon-XM_029187484.1-4;Dbxref=GeneID:114876243%2CGenbank:XM_029187484.1;Parent=rna-XM_029187484.1
NW_021683744.1	Gnomon	exon	627676	627781	.	-	.	ID=exon-XM_029187484.1-2;Dbxref=GeneID:114876243%2CGenbank:XM_029187484.1;Parent=rna-XM_029187484.1
NW_021683744.1	Gnomon	exon	627247	627579	.	-	.	ID=exon-XM_029187484.1-3;Dbxref=GeneID:114876243%2CGenbank:XM_029187484.1;Parent=rna-XM_029187484.1
NW_021683744.1	Gnomon	CDS	579878	580042	.	+	0	Name=XP_029043504.1;ID=cds-XP_029043504.1;Dbxref=GeneID:114876331%2CGenbank:XP_029043504.1;Parent=rna-XM_029187671.1
NW_021683744.1	Gnomon	CDS	580126	580312	.	+	0	Name=XP_029043504.1;ID=cds-XP_029043504.1;Dbxref=GeneID:114876331%2CGenbank:XP_029043504.1;Parent=rna-XM_029187671.1
NW_021683744.1	Gnomon	CDS	580376	580484	.	+	0	Name=XP_029043504.1;ID=cds-XP_029043504.1;Dbxref=GeneID:114876331%2CGenbank:XP_029043504.1;Parent=rna-XM_029187671.1
NW_021683744.1	Gnomon	CDS	580548	580776	.	+	0	Name=XP_029043504.1;ID=cds-XP_029043504.1;Dbxref=GeneID:114876331%2CGenbank:XP_029043504.1;Parent=rna-XM_029187671.1
NW_021683744.1	Gnomon	CDS	381099	381407	.	+	0	Name=XP_029043494.1;ID=cds-XP_029043494.1;Dbxref=GeneID:114876324%2CGenbank:XP_029043494.1;Parent=rna-XM_029187661.1
NW_021683744.1	Gnomon	mRNA	22431	25152	.	+	.	Name=XM_029187649.1;ID=rna-XM_029187649.1;Dbxref=GeneID:114876317%2CGenbank:XM_029187649.1;Parent=gene-LOC114876317
NW_021683744.1	Gnomon	mRNA	535654	538112	.	-	.	Name=XM_029187493.1;ID=rna-XM_029187493.1;Dbxref=GeneID:114876246%2CGenbank:XM_029187493.1;Parent=gene-LOC114876246
NW_021683744.1	Gnomon	mRNA	299809	311858	.	+	.	Name=XM_029187503.1;ID=rna-XM_029187503.1;Dbxref=GeneID:114876253%2CGenbank:XM_029187503.1;Parent=gene-LOC114876253
NW_021683744.1	Gnomon	exon	489488	490300	.	+	.	ID=exon-XM_029187722.1-1;Dbxref=GeneID:114876348%2CGenbank:XM_029187722.1;Parent=rna-XM_029187722.1
NW_021683744.1	Gnomon	exon	493047	497340	.	+	.	ID=exon-XM_029187722.1-2;Dbxref=GeneID:114876348%2CGenbank:XM_029187722.1;Parent=rna-XM_029187722.1
NW_021683744.1	Gnomon	exon	221333	221421	.	-	.	ID=exon-XM_029187579.1-1;Dbxref=GeneID:114876291%2CGenbank:XM_029187579.1;Parent=rna-XM_029187579.1
NW_021683744.1	Gnomon	exon	219518	220916	.	-	.	ID=exon-XM_029187579.1-2;Dbxref=GeneID:114876291%2CGenbank:XM_029187579.1;Parent=rna-XM_029187579.1
NW_021683744.1	Gnomon	exon	200762	201049	.	-	.	ID=exon-XM_029187579.1-9;Dbxref=GeneID:114876291%2CGenbank:XM_029187579.1;Parent=rna-XM_029187579.1
NW_021683744.1	Gnomon	exon	202968	203063	.	-	.	ID=exon-XM_029187579.1-7;Dbxref=GeneID:114876291%2CGenbank:XM_029187579.1;Parent=rna-XM_029187579.1
NW_021683744.1	Gnomon	exon	201995	202204	.	-	.	ID=exon-XM_029187579.1-8;Dbxref=GeneID:114876291%2CGenbank:XM_029187579.1;Parent=rna-XM_029187579.1
NW_021683744.1	Gnomon	exon	203499	203663	.	-	.	ID=exon-XM_029187579.1-5;Dbxref=GeneID:114876291%2CGenbank:XM_029187579.1;Parent=rna-XM_029187579.1
NW_021683744.1	Gnomon	exon	203164	203238	.	-	.	ID=exon-XM_029187579.1-6;Dbxref=GeneID:114876291%2CGenbank:XM_029187579.1;Parent=rna-XM_029187579.1
NW_021683744.1	Gnomon	exon	219096	219390	.	-	.	ID=exon-XM_029187579.1-3;Dbxref=GeneID:114876291%2CGenbank:XM_029187579.1;Parent=rna-XM_029187579.1
NW_021683744.1	Gnomon	exon	203763	203864	.	-	.	ID=exon-XM_029187579.1-4;Dbxref=GeneID:114876291%2CGenbank:XM_029187579.1;Parent=rna-XM_029187579.1
NW_021683744.1	Gnomon	CDS	145581	145623	.	-	0	Name=XP_029043409.1;ID=cds-XP_029043409.1;Dbxref=GeneID:114876290%2CGenbank:XP_029043409.1;Parent=rna-XM_029187576.1
NW_021683744.1	Gnomon	CDS	139414	139485	.	-	0	Name=XP_029043409.1;ID=cds-XP_029043409.1;Dbxref=GeneID:114876290%2CGenbank:XP_029043409.1;Parent=rna-XM_029187576.1
NW_021683744.1	Gnomon	CDS	117805	118043	.	-	0	Name=XP_029043409.1;ID=cds-XP_029043409.1;Dbxref=GeneID:114876290%2CGenbank:XP_029043409.1;Parent=rna-XM_029187576.1
NW_021683744.1	Gnomon	CDS	116712	116854	.	-	0	Name=XP_029043409.1;ID=cds-XP_029043409.1;Dbxref=GeneID:114876290%2CGenbank:XP_029043409.1;Parent=rna-XM_029187576.1
NW_021683744.1	Gnomon	CDS	113221	114937	.	-	0	Name=XP_029043409.1;ID=cds-XP_029043409.1;Dbxref=GeneID:114876290%2CGenbank:XP_029043409.1;Parent=rna-XM_029187576.1
NW_021683744.1	Gnomon	CDS	111951	113024	.	-	0	Name=XP_029043409.1;ID=cds-XP_029043409.1;Dbxref=GeneID:114876290%2CGenbank:XP_029043409.1;Parent=rna-XM_029187576.1
NW_021683744.1	Gnomon	CDS	111599	111823	.	-	0	Name=XP_029043409.1;ID=cds-XP_029043409.1;Dbxref=GeneID:114876290%2CGenbank:XP_029043409.1;Parent=rna-XM_029187576.1
NW_021683744.1	Gnomon	CDS	111152	111526	.	-	0	Name=XP_029043409.1;ID=cds-XP_029043409.1;Dbxref=GeneID:114876290%2CGenbank:XP_029043409.1;Parent=rna-XM_029187576.1
NW_021683744.1	Gnomon	CDS	579878	580042	.	+	0	Name=XP_029043503.1;ID=cds-XP_029043503.1;Dbxref=GeneID:114876331%2CGenbank:XP_029043503.1;Parent=rna-XM_029187670.1
NW_021683744.1	Gnomon	CDS	580126	580312	.	+	0	Name=XP_029043503.1;ID=cds-XP_029043503.1;Dbxref=GeneID:114876331%2CGenbank:XP_029043503.1;Parent=rna-XM_029187670.1
NW_021683744.1	Gnomon	CDS	580376	580484	.	+	0	Name=XP_029043503.1;ID=cds-XP_029043503.1;Dbxref=GeneID:114876331%2CGenbank:XP_029043503.1;Parent=rna-XM_029187670.1
NW_021683744.1	Gnomon	CDS	580548	580776	.	+	0	Name=XP_029043503.1;ID=cds-XP_029043503.1;Dbxref=GeneID:114876331%2CGenbank:XP_029043503.1;Parent=rna-XM_029187670.1
NW_021683744.1	Gnomon	mRNA	9180	13701	.	-	.	Name=XM_029187648.1;ID=rna-XM_029187648.1;Dbxref=GeneID:114876316%2CGenbank:XM_029187648.1;Parent=gene-LOC114876316
NW_021683744.1	Gnomon	exon	323615	323993	.	+	.	ID=exon-XM_029187627.1-1;Dbxref=GeneID:114876306%2CGenbank:XM_029187627.1;Parent=rna-XM_029187627.1
NW_021683744.1	Gnomon	exon	326785	326917	.	+	.	ID=exon-XM_029187627.1-2;Dbxref=GeneID:114876306%2CGenbank:XM_029187627.1;Parent=rna-XM_029187627.1
NW_021683744.1	Gnomon	exon	355546	355694	.	+	.	ID=exon-XM_029187627.1-3;Dbxref=GeneID:114876306%2CGenbank:XM_029187627.1;Parent=rna-XM_029187627.1
NW_021683744.1	Gnomon	exon	357526	357638	.	+	.	ID=exon-XM_029187627.1-4;Dbxref=GeneID:114876306%2CGenbank:XM_029187627.1;Parent=rna-XM_029187627.1
NW_021683744.1	Gnomon	exon	365953	366364	.	+	.	ID=exon-XM_029187627.1-5;Dbxref=GeneID:114876306%2CGenbank:XM_029187627.1;Parent=rna-XM_029187627.1
NW_021683744.1	Gnomon	exon	366863	367228	.	+	.	ID=exon-XM_029187627.1-6;Dbxref=GeneID:114876306%2CGenbank:XM_029187627.1;Parent=rna-XM_029187627.1
NW_021683744.1	Gnomon	mRNA	535232	538112	.	-	.	Name=XM_029187492.1;ID=rna-XM_029187492.1;Dbxref=GeneID:114876246%2CGenbank:XM_029187492.1;Parent=gene-LOC114876246
NW_021683744.1	Gnomon	exon	429817	429897	.	-	.	ID=exon-XM_029187674.1-5;Dbxref=GeneID:114876332%2CGenbank:XM_029187674.1;Parent=rna-XM_029187674.1
NW_021683744.1	Gnomon	exon	426323	429734	.	-	.	ID=exon-XM_029187674.1-6;Dbxref=GeneID:114876332%2CGenbank:XM_029187674.1;Parent=rna-XM_029187674.1
NW_021683744.1	Gnomon	exon	432068	432209	.	-	.	ID=exon-XM_029187674.1-3;Dbxref=GeneID:114876332%2CGenbank:XM_029187674.1;Parent=rna-XM_029187674.1
NW_021683744.1	Gnomon	exon	430042	430383	.	-	.	ID=exon-XM_029187674.1-4;Dbxref=GeneID:114876332%2CGenbank:XM_029187674.1;Parent=rna-XM_029187674.1
NW_021683744.1	Gnomon	exon	433764	433844	.	-	.	ID=exon-XM_029187674.1-1;Dbxref=GeneID:114876332%2CGenbank:XM_029187674.1;Parent=rna-XM_029187674.1
NW_021683744.1	Gnomon	exon	433230	433511	.	-	.	ID=exon-XM_029187674.1-2;Dbxref=GeneID:114876332%2CGenbank:XM_029187674.1;Parent=rna-XM_029187674.1
NW_021683744.1	Gnomon	exon	423055	423253	.	-	.	ID=exon-XM_029187674.1-9;Dbxref=GeneID:114876332%2CGenbank:XM_029187674.1;Parent=rna-XM_029187674.1
NW_021683744.1	Gnomon	exon	426022	426072	.	-	.	ID=exon-XM_029187674.1-7;Dbxref=GeneID:114876332%2CGenbank:XM_029187674.1;Parent=rna-XM_029187674.1
NW_021683744.1	Gnomon	exon	424946	425224	.	-	.	ID=exon-XM_029187674.1-8;Dbxref=GeneID:114876332%2CGenbank:XM_029187674.1;Parent=rna-XM_029187674.1
NW_021683744.1	Gnomon	exon	367797	368185	.	+	.	ID=exon-XM_029187627.1-7;Dbxref=GeneID:114876306%2CGenbank:XM_029187627.1;Parent=rna-XM_029187627.1
NW_021683744.1	Gnomon	exon	370795	371001	.	+	.	ID=exon-XM_029187627.1-8;Dbxref=GeneID:114876306%2CGenbank:XM_029187627.1;Parent=rna-XM_029187627.1
NW_021683744.1	Gnomon	exon	371429	371789	.	+	.	ID=exon-XM_029187627.1-9;Dbxref=GeneID:114876306%2CGenbank:XM_029187627.1;Parent=rna-XM_029187627.1
NW_021683744.1	Gnomon	mRNA	546080	547797	.	-	.	Name=XM_029187502.1;ID=rna-XM_029187502.1;Dbxref=GeneID:114876252%2CGenbank:XM_029187502.1;Parent=gene-LOC114876252
NW_021683744.1	Gnomon	CDS	267302	268687	.	-	0	Name=XP_029043399.1;ID=cds-XP_029043399.1;Dbxref=GeneID:114876284%2CGenbank:XP_029043399.1;Parent=rna-XM_029187566.1
NW_021683744.1	Gnomon	CDS	266748	267217	.	-	0	Name=XP_029043399.1;ID=cds-XP_029043399.1;Dbxref=GeneID:114876284%2CGenbank:XP_029043399.1;Parent=rna-XM_029187566.1
NW_021683744.1	Gnomon	CDS	266445	266671	.	-	0	Name=XP_029043399.1;ID=cds-XP_029043399.1;Dbxref=GeneID:114876284%2CGenbank:XP_029043399.1;Parent=rna-XM_029187566.1
NW_021683744.1	Gnomon	CDS	266097	266368	.	-	0	Name=XP_029043399.1;ID=cds-XP_029043399.1;Dbxref=GeneID:114876284%2CGenbank:XP_029043399.1;Parent=rna-XM_029187566.1
NW_021683744.1	Gnomon	CDS	355601	355694	.	+	0	Name=XP_029043448.1;ID=cds-XP_029043448.1;Dbxref=GeneID:114876306%2CGenbank:XP_029043448.1;Parent=rna-XM_029187615.1
NW_021683744.1	Gnomon	CDS	357526	357638	.	+	0	Name=XP_029043448.1;ID=cds-XP_029043448.1;Dbxref=GeneID:114876306%2CGenbank:XP_029043448.1;Parent=rna-XM_029187615.1
NW_021683744.1	Gnomon	CDS	365953	366364	.	+	0	Name=XP_029043448.1;ID=cds-XP_029043448.1;Dbxref=GeneID:114876306%2CGenbank:XP_029043448.1;Parent=rna-XM_029187615.1
NW_021683744.1	Gnomon	CDS	366863	367228	.	+	0	Name=XP_029043448.1;ID=cds-XP_029043448.1;Dbxref=GeneID:114876306%2CGenbank:XP_029043448.1;Parent=rna-XM_029187615.1
NW_021683744.1	Gnomon	CDS	367797	368185	.	+	0	Name=XP_029043448.1;ID=cds-XP_029043448.1;Dbxref=GeneID:114876306%2CGenbank:XP_029043448.1;Parent=rna-XM_029187615.1
NW_021683744.1	Gnomon	CDS	370795	371001	.	+	0	Name=XP_029043448.1;ID=cds-XP_029043448.1;Dbxref=GeneID:114876306%2CGenbank:XP_029043448.1;Parent=rna-XM_029187615.1
NW_021683744.1	Gnomon	CDS	371429	371798	.	+	0	Name=XP_029043448.1;ID=cds-XP_029043448.1;Dbxref=GeneID:114876306%2CGenbank:XP_029043448.1;Parent=rna-XM_029187615.1
NW_021683744.1	Gnomon	CDS	372564	372653	.	+	0	Name=XP_029043448.1;ID=cds-XP_029043448.1;Dbxref=GeneID:114876306%2CGenbank:XP_029043448.1;Parent=rna-XM_029187615.1
NW_021683744.1	Gnomon	CDS	373482	373698	.	+	0	Name=XP_029043448.1;ID=cds-XP_029043448.1;Dbxref=GeneID:114876306%2CGenbank:XP_029043448.1;Parent=rna-XM_029187615.1
NW_021683744.1	Gnomon	CDS	373833	374100	.	+	0	Name=XP_029043448.1;ID=cds-XP_029043448.1;Dbxref=GeneID:114876306%2CGenbank:XP_029043448.1;Parent=rna-XM_029187615.1
NW_021683744.1	Gnomon	CDS	374167	374514	.	+	0	Name=XP_029043448.1;ID=cds-XP_029043448.1;Dbxref=GeneID:114876306%2CGenbank:XP_029043448.1;Parent=rna-XM_029187615.1
NW_021683744.1	Gnomon	CDS	374592	374715	.	+	0	Name=XP_029043448.1;ID=cds-XP_029043448.1;Dbxref=GeneID:114876306%2CGenbank:XP_029043448.1;Parent=rna-XM_029187615.1
NW_021683744.1	Gnomon	CDS	374782	374926	.	+	0	Name=XP_029043448.1;ID=cds-XP_029043448.1;Dbxref=GeneID:114876306%2CGenbank:XP_029043448.1;Parent=rna-XM_029187615.1
NW_021683744.1	Gnomon	CDS	377547	377736	.	+	0	Name=XP_029043448.1;ID=cds-XP_029043448.1;Dbxref=GeneID:114876306%2CGenbank:XP_029043448.1;Parent=rna-XM_029187615.1
NW_021683744.1	Gnomon	CDS	378669	378695	.	+	0	Name=XP_029043448.1;ID=cds-XP_029043448.1;Dbxref=GeneID:114876306%2CGenbank:XP_029043448.1;Parent=rna-XM_029187615.1
NW_021683744.1	Gnomon	CDS	380268	380288	.	+	0	Name=XP_029043448.1;ID=cds-XP_029043448.1;Dbxref=GeneID:114876306%2CGenbank:XP_029043448.1;Parent=rna-XM_029187615.1
NW_021683744.1	Gnomon	CDS	380865	381098	.	+	0	Name=XP_029043448.1;ID=cds-XP_029043448.1;Dbxref=GeneID:114876306%2CGenbank:XP_029043448.1;Parent=rna-XM_029187615.1
NW_021683744.1	Gnomon	exon	113221	114937	.	-	.	ID=exon-XM_029187578.1-4;Dbxref=GeneID:114876290%2CGenbank:XM_029187578.1;Parent=rna-XM_029187578.1
NW_021683744.1	Gnomon	exon	111951	113024	.	-	.	ID=exon-XM_029187578.1-5;Dbxref=GeneID:114876290%2CGenbank:XM_029187578.1;Parent=rna-XM_029187578.1
NW_021683744.1	Gnomon	exon	111599	111823	.	-	.	ID=exon-XM_029187578.1-6;Dbxref=GeneID:114876290%2CGenbank:XM_029187578.1;Parent=rna-XM_029187578.1
NW_021683744.1	Gnomon	exon	110079	111526	.	-	.	ID=exon-XM_029187578.1-7;Dbxref=GeneID:114876290%2CGenbank:XM_029187578.1;Parent=rna-XM_029187578.1
NW_021683744.1	Gnomon	exon	120489	121425	.	-	.	ID=exon-XM_029187578.1-1;Dbxref=GeneID:114876290%2CGenbank:XM_029187578.1;Parent=rna-XM_029187578.1
NW_021683744.1	Gnomon	exon	117805	118043	.	-	.	ID=exon-XM_029187578.1-2;Dbxref=GeneID:114876290%2CGenbank:XM_029187578.1;Parent=rna-XM_029187578.1
NW_021683744.1	Gnomon	exon	116712	116854	.	-	.	ID=exon-XM_029187578.1-3;Dbxref=GeneID:114876290%2CGenbank:XM_029187578.1;Parent=rna-XM_029187578.1
NW_021683744.1	Gnomon	mRNA	583185	584348	.	-	.	Name=XM_029187558.1;ID=rna-XM_029187558.1;Dbxref=GeneID:114876280%2CGenbank:XM_029187558.1;Parent=gene-LOC114876280
NW_021683744.1	Gnomon	CDS	406300	406434	.	+	0	Name=XP_029043541.1;ID=cds-XP_029043541.1;Dbxref=GeneID:114876341%2CGenbank:XP_029043541.1;Parent=rna-XM_029187708.1
NW_021683744.1	Gnomon	CDS	406617	407103	.	+	0	Name=XP_029043541.1;ID=cds-XP_029043541.1;Dbxref=GeneID:114876341%2CGenbank:XP_029043541.1;Parent=rna-XM_029187708.1
NW_021683744.1	Gnomon	CDS	407180	407517	.	+	0	Name=XP_029043541.1;ID=cds-XP_029043541.1;Dbxref=GeneID:114876341%2CGenbank:XP_029043541.1;Parent=rna-XM_029187708.1
NW_021683744.1	Gnomon	CDS	407581	408041	.	+	0	Name=XP_029043541.1;ID=cds-XP_029043541.1;Dbxref=GeneID:114876341%2CGenbank:XP_029043541.1;Parent=rna-XM_029187708.1
NW_021683744.1	Gnomon	CDS	408119	408371	.	+	0	Name=XP_029043541.1;ID=cds-XP_029043541.1;Dbxref=GeneID:114876341%2CGenbank:XP_029043541.1;Parent=rna-XM_029187708.1
NW_021683744.1	Gnomon	transcript	546216	547797	.	-	.	Name=XR_003789346.1;ID=rna-XR_003789346.1;Dbxref=GeneID:114876252%2CGenbank:XR_003789346.1;Parent=gene-LOC114876252
NW_021683744.1	Gnomon	mRNA	3030	9780	.	+	.	Name=XM_029187652.1;ID=rna-XM_029187652.1;Dbxref=GeneID:114876320%2CGenbank:XM_029187652.1;Parent=gene-LOC114876320
NW_021683744.1	Gnomon	exon	374167	374514	.	+	.	ID=exon-XM_029187624.1-13;Dbxref=GeneID:114876306%2CGenbank:XM_029187624.1;Parent=rna-XM_029187624.1
NW_021683744.1	Gnomon	exon	374592	374715	.	+	.	ID=exon-XM_029187624.1-14;Dbxref=GeneID:114876306%2CGenbank:XM_029187624.1;Parent=rna-XM_029187624.1
NW_021683744.1	Gnomon	exon	374782	374926	.	+	.	ID=exon-XM_029187624.1-15;Dbxref=GeneID:114876306%2CGenbank:XM_029187624.1;Parent=rna-XM_029187624.1
NW_021683744.1	Gnomon	exon	377547	377736	.	+	.	ID=exon-XM_029187624.1-16;Dbxref=GeneID:114876306%2CGenbank:XM_029187624.1;Parent=rna-XM_029187624.1
NW_021683744.1	Gnomon	exon	372564	372653	.	+	.	ID=exon-XM_029187624.1-10;Dbxref=GeneID:114876306%2CGenbank:XM_029187624.1;Parent=rna-XM_029187624.1
NW_021683744.1	Gnomon	exon	373482	373698	.	+	.	ID=exon-XM_029187624.1-11;Dbxref=GeneID:114876306%2CGenbank:XM_029187624.1;Parent=rna-XM_029187624.1
NW_021683744.1	Gnomon	exon	373833	374100	.	+	.	ID=exon-XM_029187624.1-12;Dbxref=GeneID:114876306%2CGenbank:XM_029187624.1;Parent=rna-XM_029187624.1
NW_021683744.1	Gnomon	exon	380865	381188	.	+	.	ID=exon-XM_029187624.1-17;Dbxref=GeneID:114876306%2CGenbank:XM_029187624.1;Parent=rna-XM_029187624.1
NW_021683744.1	Gnomon	mRNA	3030	5394	.	+	.	Name=XM_029187650.1;ID=rna-XM_029187650.1;Dbxref=GeneID:114876320%2CGenbank:XM_029187650.1;Parent=gene-LOC114876320
NW_021683744.1	Gnomon	CDS	155329	155400	.	+	0	Name=XP_029043446.1;ID=cds-XP_029043446.1;Dbxref=GeneID:114876305%2CGenbank:XP_029043446.1;Parent=rna-XM_029187613.1
NW_021683744.1	Gnomon	CDS	155489	155728	.	+	0	Name=XP_029043446.1;ID=cds-XP_029043446.1;Dbxref=GeneID:114876305%2CGenbank:XP_029043446.1;Parent=rna-XM_029187613.1
NW_021683744.1	Gnomon	exon	313384	313473	.	+	.	ID=exon-XR_003789357.1-4;Dbxref=GeneID:114876314%2CGenbank:XR_003789357.1;Parent=rna-XR_003789357.1
NW_021683744.1	Gnomon	exon	315200	316033	.	+	.	ID=exon-XR_003789357.1-5;Dbxref=GeneID:114876314%2CGenbank:XR_003789357.1;Parent=rna-XR_003789357.1
NW_021683744.1	Gnomon	exon	316097	316157	.	+	.	ID=exon-XR_003789357.1-6;Dbxref=GeneID:114876314%2CGenbank:XR_003789357.1;Parent=rna-XR_003789357.1
NW_021683744.1	Gnomon	exon	312369	312687	.	+	.	ID=exon-XR_003789357.1-1;Dbxref=GeneID:114876314%2CGenbank:XR_003789357.1;Parent=rna-XR_003789357.1
NW_021683744.1	Gnomon	exon	312865	313008	.	+	.	ID=exon-XR_003789357.1-2;Dbxref=GeneID:114876314%2CGenbank:XR_003789357.1;Parent=rna-XR_003789357.1
NW_021683744.1	Gnomon	exon	313084	313281	.	+	.	ID=exon-XR_003789357.1-3;Dbxref=GeneID:114876314%2CGenbank:XR_003789357.1;Parent=rna-XR_003789357.1
NW_021683744.1	Gnomon	exon	420202	420300	.	-	.	ID=exon-XM_029187675.1-10;Dbxref=GeneID:114876332%2CGenbank:XM_029187675.1;Parent=rna-XM_029187675.1
NW_021683744.1	Gnomon	mRNA	593764	595094	.	-	.	Name=XM_029187557.1;ID=rna-XM_029187557.1;Dbxref=GeneID:114876278%2CGenbank:XM_029187557.1;Parent=gene-LOC114876278
NW_021683744.1	Gnomon	CDS	401884	402060	.	-	0	Name=XP_029043540.1;ID=cds-XP_029043540.1;Dbxref=GeneID:114876340%2CGenbank:XP_029043540.1;Parent=rna-XM_029187707.1
NW_021683744.1	Gnomon	CDS	401684	401806	.	-	0	Name=XP_029043540.1;ID=cds-XP_029043540.1;Dbxref=GeneID:114876340%2CGenbank:XP_029043540.1;Parent=rna-XM_029187707.1
NW_021683744.1	Gnomon	CDS	401379	401605	.	-	0	Name=XP_029043540.1;ID=cds-XP_029043540.1;Dbxref=GeneID:114876340%2CGenbank:XP_029043540.1;Parent=rna-XM_029187707.1
NW_021683744.1	Gnomon	CDS	401175	401313	.	-	0	Name=XP_029043540.1;ID=cds-XP_029043540.1;Dbxref=GeneID:114876340%2CGenbank:XP_029043540.1;Parent=rna-XM_029187707.1
NW_021683744.1	Gnomon	CDS	400935	401090	.	-	0	Name=XP_029043540.1;ID=cds-XP_029043540.1;Dbxref=GeneID:114876340%2CGenbank:XP_029043540.1;Parent=rna-XM_029187707.1
NW_021683744.1	Gnomon	CDS	400651	400809	.	-	0	Name=XP_029043540.1;ID=cds-XP_029043540.1;Dbxref=GeneID:114876340%2CGenbank:XP_029043540.1;Parent=rna-XM_029187707.1
NW_021683744.1	Gnomon	CDS	400514	400564	.	-	0	Name=XP_029043540.1;ID=cds-XP_029043540.1;Dbxref=GeneID:114876340%2CGenbank:XP_029043540.1;Parent=rna-XM_029187707.1
NW_021683744.1	Gnomon	CDS	400051	400433	.	-	0	Name=XP_029043540.1;ID=cds-XP_029043540.1;Dbxref=GeneID:114876340%2CGenbank:XP_029043540.1;Parent=rna-XM_029187707.1
NW_021683744.1	Gnomon	CDS	399765	399975	.	-	0	Name=XP_029043540.1;ID=cds-XP_029043540.1;Dbxref=GeneID:114876340%2CGenbank:XP_029043540.1;Parent=rna-XM_029187707.1
NW_021683744.1	Gnomon	CDS	399616	399686	.	-	0	Name=XP_029043540.1;ID=cds-XP_029043540.1;Dbxref=GeneID:114876340%2CGenbank:XP_029043540.1;Parent=rna-XM_029187707.1
NW_021683744.1	Gnomon	CDS	398235	398301	.	-	0	Name=XP_029043540.1;ID=cds-XP_029043540.1;Dbxref=GeneID:114876340%2CGenbank:XP_029043540.1;Parent=rna-XM_029187707.1
NW_021683744.1	Gnomon	lnc_RNA	503447	531356	.	-	.	Name=XR_003789345.1;ID=rna-XR_003789345.1;Dbxref=GeneID:114876248%2CGenbank:XR_003789345.1;Parent=gene-LOC114876248
NW_021683744.1	Gnomon	mRNA	3901	5394	.	+	.	Name=XM_029187651.1;ID=rna-XM_029187651.1;Dbxref=GeneID:114876320%2CGenbank:XM_029187651.1;Parent=gene-LOC114876320
NW_021683744.1	Gnomon	CDS	237330	237440	.	+	0	Name=XP_029043304.1;ID=cds-XP_029043304.1;Dbxref=GeneID:114876238%2CGenbank:XP_029043304.1;Parent=rna-XM_029187471.1
NW_021683744.1	Gnomon	CDS	237519	237726	.	+	0	Name=XP_029043304.1;ID=cds-XP_029043304.1;Dbxref=GeneID:114876238%2CGenbank:XP_029043304.1;Parent=rna-XM_029187471.1
NW_021683744.1	Gnomon	CDS	237796	238189	.	+	0	Name=XP_029043304.1;ID=cds-XP_029043304.1;Dbxref=GeneID:114876238%2CGenbank:XP_029043304.1;Parent=rna-XM_029187471.1
NW_021683744.1	Gnomon	CDS	238286	239163	.	+	0	Name=XP_029043304.1;ID=cds-XP_029043304.1;Dbxref=GeneID:114876238%2CGenbank:XP_029043304.1;Parent=rna-XM_029187471.1
NW_021683744.1	Gnomon	CDS	239236	239592	.	+	0	Name=XP_029043304.1;ID=cds-XP_029043304.1;Dbxref=GeneID:114876238%2CGenbank:XP_029043304.1;Parent=rna-XM_029187471.1
NW_021683744.1	Gnomon	CDS	239667	239907	.	+	0	Name=XP_029043304.1;ID=cds-XP_029043304.1;Dbxref=GeneID:114876238%2CGenbank:XP_029043304.1;Parent=rna-XM_029187471.1
NW_021683744.1	Gnomon	CDS	239979	240216	.	+	0	Name=XP_029043304.1;ID=cds-XP_029043304.1;Dbxref=GeneID:114876238%2CGenbank:XP_029043304.1;Parent=rna-XM_029187471.1
NW_021683744.1	Gnomon	CDS	240358	240573	.	+	0	Name=XP_029043304.1;ID=cds-XP_029043304.1;Dbxref=GeneID:114876238%2CGenbank:XP_029043304.1;Parent=rna-XM_029187471.1
NW_021683744.1	Gnomon	CDS	406300	406434	.	+	0	Name=XP_029043543.1;ID=cds-XP_029043543.1;Dbxref=GeneID:114876341%2CGenbank:XP_029043543.1;Parent=rna-XM_029187710.1
NW_021683744.1	Gnomon	CDS	406617	407103	.	+	0	Name=XP_029043543.1;ID=cds-XP_029043543.1;Dbxref=GeneID:114876341%2CGenbank:XP_029043543.1;Parent=rna-XM_029187710.1
NW_021683744.1	Gnomon	CDS	407180	407517	.	+	0	Name=XP_029043543.1;ID=cds-XP_029043543.1;Dbxref=GeneID:114876341%2CGenbank:XP_029043543.1;Parent=rna-XM_029187710.1
NW_021683744.1	Gnomon	CDS	407581	408041	.	+	0	Name=XP_029043543.1;ID=cds-XP_029043543.1;Dbxref=GeneID:114876341%2CGenbank:XP_029043543.1;Parent=rna-XM_029187710.1
NW_021683744.1	Gnomon	CDS	408119	408371	.	+	0	Name=XP_029043543.1;ID=cds-XP_029043543.1;Dbxref=GeneID:114876341%2CGenbank:XP_029043543.1;Parent=rna-XM_029187710.1
NW_021683744.1	Gnomon	lnc_RNA	89505	90194	.	-	.	Name=XR_003789348.1;ID=rna-XR_003789348.1;Dbxref=GeneID:114876269%2CGenbank:XR_003789348.1;Parent=gene-LOC114876269
NW_021683744.1	Gnomon	mRNA	591311	593794	.	+	.	Name=XM_029187556.1;ID=rna-XM_029187556.1;Dbxref=GeneID:114876277%2CGenbank:XM_029187556.1;Parent=gene-LOC114876277
NW_021683744.1	Gnomon	exon	224268	224605	.	-	.	ID=exon-XM_029187607.1-3;Dbxref=GeneID:114876301%2CGenbank:XM_029187607.1;Parent=rna-XM_029187607.1
NW_021683744.1	Gnomon	exon	224165	224197	.	-	.	ID=exon-XM_029187607.1-4;Dbxref=GeneID:114876301%2CGenbank:XM_029187607.1;Parent=rna-XM_029187607.1
NW_021683744.1	Gnomon	exon	225340	225431	.	-	.	ID=exon-XM_029187607.1-1;Dbxref=GeneID:114876301%2CGenbank:XM_029187607.1;Parent=rna-XM_029187607.1
NW_021683744.1	Gnomon	exon	225167	225260	.	-	.	ID=exon-XM_029187607.1-2;Dbxref=GeneID:114876301%2CGenbank:XM_029187607.1;Parent=rna-XM_029187607.1
NW_021683744.1	Gnomon	exon	366863	367228	.	+	.	ID=exon-XM_029187631.1-6;Dbxref=GeneID:114876306%2CGenbank:XM_029187631.1;Parent=rna-XM_029187631.1
NW_021683744.1	Gnomon	exon	367797	368185	.	+	.	ID=exon-XM_029187631.1-7;Dbxref=GeneID:114876306%2CGenbank:XM_029187631.1;Parent=rna-XM_029187631.1
NW_021683744.1	Gnomon	exon	370795	371001	.	+	.	ID=exon-XM_029187631.1-8;Dbxref=GeneID:114876306%2CGenbank:XM_029187631.1;Parent=rna-XM_029187631.1
NW_021683744.1	Gnomon	exon	371429	371798	.	+	.	ID=exon-XM_029187631.1-9;Dbxref=GeneID:114876306%2CGenbank:XM_029187631.1;Parent=rna-XM_029187631.1
NW_021683744.1	Gnomon	exon	323615	323993	.	+	.	ID=exon-XM_029187631.1-1;Dbxref=GeneID:114876306%2CGenbank:XM_029187631.1;Parent=rna-XM_029187631.1
NW_021683744.1	Gnomon	exon	326785	326917	.	+	.	ID=exon-XM_029187631.1-2;Dbxref=GeneID:114876306%2CGenbank:XM_029187631.1;Parent=rna-XM_029187631.1
NW_021683744.1	Gnomon	exon	345546	345593	.	+	.	ID=exon-XM_029187631.1-3;Dbxref=GeneID:114876306%2CGenbank:XM_029187631.1;Parent=rna-XM_029187631.1
NW_021683744.1	Gnomon	exon	357526	357638	.	+	.	ID=exon-XM_029187631.1-4;Dbxref=GeneID:114876306%2CGenbank:XM_029187631.1;Parent=rna-XM_029187631.1
NW_021683744.1	Gnomon	exon	365953	366364	.	+	.	ID=exon-XM_029187631.1-5;Dbxref=GeneID:114876306%2CGenbank:XM_029187631.1;Parent=rna-XM_029187631.1
NW_021683744.1	Gnomon	exon	223413	223437	.	-	.	ID=exon-XM_029187607.1-9;Dbxref=GeneID:114876301%2CGenbank:XM_029187607.1;Parent=rna-XM_029187607.1
NW_021683744.1	Gnomon	exon	223640	223777	.	-	.	ID=exon-XM_029187607.1-7;Dbxref=GeneID:114876301%2CGenbank:XM_029187607.1;Parent=rna-XM_029187607.1
NW_021683744.1	Gnomon	exon	223513	223543	.	-	.	ID=exon-XM_029187607.1-8;Dbxref=GeneID:114876301%2CGenbank:XM_029187607.1;Parent=rna-XM_029187607.1
NW_021683744.1	Gnomon	exon	224047	224091	.	-	.	ID=exon-XM_029187607.1-5;Dbxref=GeneID:114876301%2CGenbank:XM_029187607.1;Parent=rna-XM_029187607.1
NW_021683744.1	Gnomon	exon	223855	223920	.	-	.	ID=exon-XM_029187607.1-6;Dbxref=GeneID:114876301%2CGenbank:XM_029187607.1;Parent=rna-XM_029187607.1
NW_021683744.1	Gnomon	CDS	355601	355694	.	+	0	Name=XP_029043449.1;ID=cds-XP_029043449.1;Dbxref=GeneID:114876306%2CGenbank:XP_029043449.1;Parent=rna-XM_029187616.1
NW_021683744.1	Gnomon	CDS	357526	357638	.	+	0	Name=XP_029043449.1;ID=cds-XP_029043449.1;Dbxref=GeneID:114876306%2CGenbank:XP_029043449.1;Parent=rna-XM_029187616.1
NW_021683744.1	Gnomon	CDS	365953	366364	.	+	0	Name=XP_029043449.1;ID=cds-XP_029043449.1;Dbxref=GeneID:114876306%2CGenbank:XP_029043449.1;Parent=rna-XM_029187616.1
NW_021683744.1	Gnomon	CDS	366863	367228	.	+	0	Name=XP_029043449.1;ID=cds-XP_029043449.1;Dbxref=GeneID:114876306%2CGenbank:XP_029043449.1;Parent=rna-XM_029187616.1
NW_021683744.1	Gnomon	CDS	367797	368185	.	+	0	Name=XP_029043449.1;ID=cds-XP_029043449.1;Dbxref=GeneID:114876306%2CGenbank:XP_029043449.1;Parent=rna-XM_029187616.1
NW_021683744.1	Gnomon	CDS	370795	371001	.	+	0	Name=XP_029043449.1;ID=cds-XP_029043449.1;Dbxref=GeneID:114876306%2CGenbank:XP_029043449.1;Parent=rna-XM_029187616.1
NW_021683744.1	Gnomon	CDS	371429	371798	.	+	0	Name=XP_029043449.1;ID=cds-XP_029043449.1;Dbxref=GeneID:114876306%2CGenbank:XP_029043449.1;Parent=rna-XM_029187616.1
NW_021683744.1	Gnomon	CDS	372564	372653	.	+	0	Name=XP_029043449.1;ID=cds-XP_029043449.1;Dbxref=GeneID:114876306%2CGenbank:XP_029043449.1;Parent=rna-XM_029187616.1
NW_021683744.1	Gnomon	CDS	373482	373698	.	+	0	Name=XP_029043449.1;ID=cds-XP_029043449.1;Dbxref=GeneID:114876306%2CGenbank:XP_029043449.1;Parent=rna-XM_029187616.1
NW_021683744.1	Gnomon	CDS	373833	374100	.	+	0	Name=XP_029043449.1;ID=cds-XP_029043449.1;Dbxref=GeneID:114876306%2CGenbank:XP_029043449.1;Parent=rna-XM_029187616.1
NW_021683744.1	Gnomon	CDS	374167	374514	.	+	0	Name=XP_029043449.1;ID=cds-XP_029043449.1;Dbxref=GeneID:114876306%2CGenbank:XP_029043449.1;Parent=rna-XM_029187616.1
NW_021683744.1	Gnomon	CDS	374592	374715	.	+	0	Name=XP_029043449.1;ID=cds-XP_029043449.1;Dbxref=GeneID:114876306%2CGenbank:XP_029043449.1;Parent=rna-XM_029187616.1
NW_021683744.1	Gnomon	CDS	374782	374926	.	+	0	Name=XP_029043449.1;ID=cds-XP_029043449.1;Dbxref=GeneID:114876306%2CGenbank:XP_029043449.1;Parent=rna-XM_029187616.1
NW_021683744.1	Gnomon	CDS	377547	377736	.	+	0	Name=XP_029043449.1;ID=cds-XP_029043449.1;Dbxref=GeneID:114876306%2CGenbank:XP_029043449.1;Parent=rna-XM_029187616.1
NW_021683744.1	Gnomon	CDS	378669	378695	.	+	0	Name=XP_029043449.1;ID=cds-XP_029043449.1;Dbxref=GeneID:114876306%2CGenbank:XP_029043449.1;Parent=rna-XM_029187616.1
NW_021683744.1	Gnomon	CDS	380268	380288	.	+	0	Name=XP_029043449.1;ID=cds-XP_029043449.1;Dbxref=GeneID:114876306%2CGenbank:XP_029043449.1;Parent=rna-XM_029187616.1
NW_021683744.1	Gnomon	CDS	380865	381098	.	+	0	Name=XP_029043449.1;ID=cds-XP_029043449.1;Dbxref=GeneID:114876306%2CGenbank:XP_029043449.1;Parent=rna-XM_029187616.1
NW_021683744.1	Gnomon	exon	615777	616712	.	+	.	ID=exon-XM_029187550.1-11;Dbxref=GeneID:114876274%2CGenbank:XM_029187550.1;Parent=rna-XM_029187550.1
NW_021683744.1	Gnomon	exon	616782	617224	.	+	.	ID=exon-XM_029187550.1-12;Dbxref=GeneID:114876274%2CGenbank:XM_029187550.1;Parent=rna-XM_029187550.1
NW_021683744.1	Gnomon	exon	615189	615277	.	+	.	ID=exon-XM_029187550.1-10;Dbxref=GeneID:114876274%2CGenbank:XM_029187550.1;Parent=rna-XM_029187550.1
NW_021683744.1	Gnomon	exon	619186	619344	.	+	.	ID=exon-XM_029187550.1-15;Dbxref=GeneID:114876274%2CGenbank:XM_029187550.1;Parent=rna-XM_029187550.1
NW_021683744.1	Gnomon	exon	619439	619735	.	+	.	ID=exon-XM_029187550.1-16;Dbxref=GeneID:114876274%2CGenbank:XM_029187550.1;Parent=rna-XM_029187550.1
NW_021683744.1	Gnomon	exon	617331	617646	.	+	.	ID=exon-XM_029187550.1-13;Dbxref=GeneID:114876274%2CGenbank:XM_029187550.1;Parent=rna-XM_029187550.1
NW_021683744.1	Gnomon	exon	618799	618915	.	+	.	ID=exon-XM_029187550.1-14;Dbxref=GeneID:114876274%2CGenbank:XM_029187550.1;Parent=rna-XM_029187550.1
NW_021683744.1	Gnomon	exon	620697	621016	.	+	.	ID=exon-XM_029187550.1-19;Dbxref=GeneID:114876274%2CGenbank:XM_029187550.1;Parent=rna-XM_029187550.1
NW_021683744.1	Gnomon	exon	619827	619981	.	+	.	ID=exon-XM_029187550.1-17;Dbxref=GeneID:114876274%2CGenbank:XM_029187550.1;Parent=rna-XM_029187550.1
NW_021683744.1	Gnomon	exon	620078	620564	.	+	.	ID=exon-XM_029187550.1-18;Dbxref=GeneID:114876274%2CGenbank:XM_029187550.1;Parent=rna-XM_029187550.1
NW_021683744.1	Gnomon	exon	622044	623430	.	+	.	ID=exon-XM_029187550.1-22;Dbxref=GeneID:114876274%2CGenbank:XM_029187550.1;Parent=rna-XM_029187550.1
NW_021683744.1	Gnomon	exon	621142	621501	.	+	.	ID=exon-XM_029187550.1-20;Dbxref=GeneID:114876274%2CGenbank:XM_029187550.1;Parent=rna-XM_029187550.1
NW_021683744.1	Gnomon	exon	621581	621961	.	+	.	ID=exon-XM_029187550.1-21;Dbxref=GeneID:114876274%2CGenbank:XM_029187550.1;Parent=rna-XM_029187550.1
NW_021683744.1	Gnomon	exon	602895	603058	.	+	.	ID=exon-XM_029187555.1-1;Dbxref=GeneID:114876276%2CGenbank:XM_029187555.1;Parent=rna-XM_029187555.1
NW_021683744.1	Gnomon	exon	604050	604159	.	+	.	ID=exon-XM_029187555.1-2;Dbxref=GeneID:114876276%2CGenbank:XM_029187555.1;Parent=rna-XM_029187555.1
NW_021683744.1	Gnomon	exon	604237	604420	.	+	.	ID=exon-XM_029187555.1-3;Dbxref=GeneID:114876276%2CGenbank:XM_029187555.1;Parent=rna-XM_029187555.1
NW_021683744.1	Gnomon	exon	604510	604853	.	+	.	ID=exon-XM_029187555.1-4;Dbxref=GeneID:114876276%2CGenbank:XM_029187555.1;Parent=rna-XM_029187555.1
NW_021683744.1	Gnomon	exon	606084	606644	.	+	.	ID=exon-XM_029187555.1-9;Dbxref=GeneID:114876276%2CGenbank:XM_029187555.1;Parent=rna-XM_029187555.1
NW_021683744.1	Gnomon	exon	604938	605099	.	+	.	ID=exon-XM_029187555.1-5;Dbxref=GeneID:114876276%2CGenbank:XM_029187555.1;Parent=rna-XM_029187555.1
NW_021683744.1	Gnomon	exon	605170	605457	.	+	.	ID=exon-XM_029187555.1-6;Dbxref=GeneID:114876276%2CGenbank:XM_029187555.1;Parent=rna-XM_029187555.1
NW_021683744.1	Gnomon	exon	605535	605717	.	+	.	ID=exon-XM_029187555.1-7;Dbxref=GeneID:114876276%2CGenbank:XM_029187555.1;Parent=rna-XM_029187555.1
NW_021683744.1	Gnomon	exon	605796	606010	.	+	.	ID=exon-XM_029187555.1-8;Dbxref=GeneID:114876276%2CGenbank:XM_029187555.1;Parent=rna-XM_029187555.1
NW_021683744.1	Gnomon	CDS	406300	406434	.	+	0	Name=XP_029043542.1;ID=cds-XP_029043542.1;Dbxref=GeneID:114876341%2CGenbank:XP_029043542.1;Parent=rna-XM_029187709.1
NW_021683744.1	Gnomon	CDS	406617	407103	.	+	0	Name=XP_029043542.1;ID=cds-XP_029043542.1;Dbxref=GeneID:114876341%2CGenbank:XP_029043542.1;Parent=rna-XM_029187709.1
NW_021683744.1	Gnomon	CDS	407180	407517	.	+	0	Name=XP_029043542.1;ID=cds-XP_029043542.1;Dbxref=GeneID:114876341%2CGenbank:XP_029043542.1;Parent=rna-XM_029187709.1
NW_021683744.1	Gnomon	CDS	407581	408041	.	+	0	Name=XP_029043542.1;ID=cds-XP_029043542.1;Dbxref=GeneID:114876341%2CGenbank:XP_029043542.1;Parent=rna-XM_029187709.1
NW_021683744.1	Gnomon	CDS	408119	408371	.	+	0	Name=XP_029043542.1;ID=cds-XP_029043542.1;Dbxref=GeneID:114876341%2CGenbank:XP_029043542.1;Parent=rna-XM_029187709.1
NW_021683744.1	Gnomon	transcript	294680	299254	.	+	.	Name=XR_003789347.1;ID=rna-XR_003789347.1;Dbxref=GeneID:114876256%2CGenbank:XR_003789347.1;Parent=gene-LOC114876256
NW_021683744.1	Gnomon	mRNA	602895	607920	.	+	.	Name=XM_029187555.1;ID=rna-XM_029187555.1;Dbxref=GeneID:114876276%2CGenbank:XM_029187555.1;Parent=gene-LOC114876276
NW_021683744.1	Gnomon	exon	5434	5571	.	+	.	ID=exon-XM_029187655.1-4;Dbxref=GeneID:114876320%2CGenbank:XM_029187655.1;Parent=rna-XM_029187655.1
NW_021683744.1	Gnomon	exon	10165	10189	.	+	.	ID=exon-XM_029187655.1-5;Dbxref=GeneID:114876320%2CGenbank:XM_029187655.1;Parent=rna-XM_029187655.1
NW_021683744.1	Gnomon	exon	3998	4161	.	+	.	ID=exon-XM_029187655.1-2;Dbxref=GeneID:114876320%2CGenbank:XM_029187655.1;Parent=rna-XM_029187655.1
NW_021683744.1	Gnomon	exon	4372	4951	.	+	.	ID=exon-XM_029187655.1-3;Dbxref=GeneID:114876320%2CGenbank:XM_029187655.1;Parent=rna-XM_029187655.1
NW_021683744.1	Gnomon	exon	3030	3121	.	+	.	ID=exon-XM_029187655.1-1;Dbxref=GeneID:114876320%2CGenbank:XM_029187655.1;Parent=rna-XM_029187655.1
NW_021683744.1	Gnomon	exon	51380	51533	.	+	.	ID=exon-XM_029187729.1-6;Dbxref=GeneID:114876353%2CGenbank:XM_029187729.1;Parent=rna-XM_029187729.1
NW_021683744.1	Gnomon	exon	51604	51795	.	+	.	ID=exon-XM_029187729.1-7;Dbxref=GeneID:114876353%2CGenbank:XM_029187729.1;Parent=rna-XM_029187729.1
NW_021683744.1	Gnomon	exon	50808	50903	.	+	.	ID=exon-XM_029187729.1-4;Dbxref=GeneID:114876353%2CGenbank:XM_029187729.1;Parent=rna-XM_029187729.1
NW_021683744.1	Gnomon	exon	51056	51299	.	+	.	ID=exon-XM_029187729.1-5;Dbxref=GeneID:114876353%2CGenbank:XM_029187729.1;Parent=rna-XM_029187729.1
NW_021683744.1	Gnomon	exon	51895	52980	.	+	.	ID=exon-XM_029187729.1-8;Dbxref=GeneID:114876353%2CGenbank:XM_029187729.1;Parent=rna-XM_029187729.1
NW_021683744.1	Gnomon	CDS	244580	244771	.	-	0	Name=XP_029043306.1;ID=cds-XP_029043306.1;Dbxref=GeneID:114876239%2CGenbank:XP_029043306.1;Parent=rna-XM_029187473.1
NW_021683744.1	Gnomon	CDS	243904	244422	.	-	0	Name=XP_029043306.1;ID=cds-XP_029043306.1;Dbxref=GeneID:114876239%2CGenbank:XP_029043306.1;Parent=rna-XM_029187473.1
NW_021683744.1	Gnomon	CDS	243610	243829	.	-	0	Name=XP_029043306.1;ID=cds-XP_029043306.1;Dbxref=GeneID:114876239%2CGenbank:XP_029043306.1;Parent=rna-XM_029187473.1
NW_021683744.1	Gnomon	CDS	243327	243536	.	-	0	Name=XP_029043306.1;ID=cds-XP_029043306.1;Dbxref=GeneID:114876239%2CGenbank:XP_029043306.1;Parent=rna-XM_029187473.1
NW_021683744.1	Gnomon	CDS	243143	243258	.	-	0	Name=XP_029043306.1;ID=cds-XP_029043306.1;Dbxref=GeneID:114876239%2CGenbank:XP_029043306.1;Parent=rna-XM_029187473.1
NW_021683744.1	Gnomon	CDS	242900	243062	.	-	0	Name=XP_029043306.1;ID=cds-XP_029043306.1;Dbxref=GeneID:114876239%2CGenbank:XP_029043306.1;Parent=rna-XM_029187473.1
NW_021683744.1	Gnomon	CDS	242638	242840	.	-	0	Name=XP_029043306.1;ID=cds-XP_029043306.1;Dbxref=GeneID:114876239%2CGenbank:XP_029043306.1;Parent=rna-XM_029187473.1
NW_021683744.1	Gnomon	CDS	242404	242556	.	-	0	Name=XP_029043306.1;ID=cds-XP_029043306.1;Dbxref=GeneID:114876239%2CGenbank:XP_029043306.1;Parent=rna-XM_029187473.1
NW_021683744.1	Gnomon	CDS	242228	242328	.	-	0	Name=XP_029043306.1;ID=cds-XP_029043306.1;Dbxref=GeneID:114876239%2CGenbank:XP_029043306.1;Parent=rna-XM_029187473.1
NW_021683744.1	Gnomon	CDS	241979	242153	.	-	0	Name=XP_029043306.1;ID=cds-XP_029043306.1;Dbxref=GeneID:114876239%2CGenbank:XP_029043306.1;Parent=rna-XM_029187473.1
NW_021683744.1	Gnomon	CDS	474189	474265	.	-	0	Name=XP_029043546.1;ID=cds-XP_029043546.1;Dbxref=GeneID:114876343%2CGenbank:XP_029043546.1;Parent=rna-XM_029187713.1
NW_021683744.1	Gnomon	CDS	473966	474113	.	-	0	Name=XP_029043546.1;ID=cds-XP_029043546.1;Dbxref=GeneID:114876343%2CGenbank:XP_029043546.1;Parent=rna-XM_029187713.1
NW_021683744.1	Gnomon	CDS	473541	473891	.	-	0	Name=XP_029043546.1;ID=cds-XP_029043546.1;Dbxref=GeneID:114876343%2CGenbank:XP_029043546.1;Parent=rna-XM_029187713.1
NW_021683744.1	Gnomon	CDS	473373	473457	.	-	0	Name=XP_029043546.1;ID=cds-XP_029043546.1;Dbxref=GeneID:114876343%2CGenbank:XP_029043546.1;Parent=rna-XM_029187713.1
NW_021683744.1	Gnomon	CDS	473146	473304	.	-	0	Name=XP_029043546.1;ID=cds-XP_029043546.1;Dbxref=GeneID:114876343%2CGenbank:XP_029043546.1;Parent=rna-XM_029187713.1
NW_021683744.1	Gnomon	CDS	472921	473075	.	-	0	Name=XP_029043546.1;ID=cds-XP_029043546.1;Dbxref=GeneID:114876343%2CGenbank:XP_029043546.1;Parent=rna-XM_029187713.1
NW_021683744.1	Gnomon	CDS	472684	472851	.	-	0	Name=XP_029043546.1;ID=cds-XP_029043546.1;Dbxref=GeneID:114876343%2CGenbank:XP_029043546.1;Parent=rna-XM_029187713.1
NW_021683744.1	Gnomon	CDS	394639	394737	.	+	0	Name=XP_029043545.1;ID=cds-XP_029043545.1;Dbxref=GeneID:114876342%2CGenbank:XP_029043545.1;Parent=rna-XM_029187712.1
NW_021683744.1	Gnomon	CDS	395012	395110	.	+	0	Name=XP_029043545.1;ID=cds-XP_029043545.1;Dbxref=GeneID:114876342%2CGenbank:XP_029043545.1;Parent=rna-XM_029187712.1
NW_021683744.1	Gnomon	CDS	395215	395640	.	+	0	Name=XP_029043545.1;ID=cds-XP_029043545.1;Dbxref=GeneID:114876342%2CGenbank:XP_029043545.1;Parent=rna-XM_029187712.1
NW_021683744.1	Gnomon	CDS	395705	395828	.	+	0	Name=XP_029043545.1;ID=cds-XP_029043545.1;Dbxref=GeneID:114876342%2CGenbank:XP_029043545.1;Parent=rna-XM_029187712.1
NW_021683744.1	Gnomon	CDS	395898	396109	.	+	0	Name=XP_029043545.1;ID=cds-XP_029043545.1;Dbxref=GeneID:114876342%2CGenbank:XP_029043545.1;Parent=rna-XM_029187712.1
NW_021683744.1	Gnomon	CDS	396184	396364	.	+	0	Name=XP_029043545.1;ID=cds-XP_029043545.1;Dbxref=GeneID:114876342%2CGenbank:XP_029043545.1;Parent=rna-XM_029187712.1
NW_021683744.1	Gnomon	CDS	396458	396582	.	+	0	Name=XP_029043545.1;ID=cds-XP_029043545.1;Dbxref=GeneID:114876342%2CGenbank:XP_029043545.1;Parent=rna-XM_029187712.1
NW_021683744.1	Gnomon	mRNA	3030	8936	.	+	.	Name=XM_029187656.1;ID=rna-XM_029187656.1;Dbxref=GeneID:114876320%2CGenbank:XM_029187656.1;Parent=gene-LOC114876320
NW_021683744.1	Gnomon	exon	200538	200681	.	-	.	ID=exon-XM_029187586.1-10;Dbxref=GeneID:114876291%2CGenbank:XM_029187586.1;Parent=rna-XM_029187586.1
NW_021683744.1	Gnomon	exon	199782	199941	.	-	.	ID=exon-XM_029187586.1-11;Dbxref=GeneID:114876291%2CGenbank:XM_029187586.1;Parent=rna-XM_029187586.1
NW_021683744.1	Gnomon	exon	195041	195157	.	-	.	ID=exon-XM_029187586.1-23;Dbxref=GeneID:114876291%2CGenbank:XM_029187586.1;Parent=rna-XM_029187586.1
NW_021683744.1	Gnomon	exon	190349	194969	.	-	.	ID=exon-XM_029187586.1-24;Dbxref=GeneID:114876291%2CGenbank:XM_029187586.1;Parent=rna-XM_029187586.1
NW_021683744.1	Gnomon	exon	195469	195732	.	-	.	ID=exon-XM_029187586.1-21;Dbxref=GeneID:114876291%2CGenbank:XM_029187586.1;Parent=rna-XM_029187586.1
NW_021683744.1	Gnomon	exon	195232	195388	.	-	.	ID=exon-XM_029187586.1-22;Dbxref=GeneID:114876291%2CGenbank:XM_029187586.1;Parent=rna-XM_029187586.1
NW_021683744.1	Gnomon	exon	195819	196049	.	-	.	ID=exon-XM_029187586.1-20;Dbxref=GeneID:114876291%2CGenbank:XM_029187586.1;Parent=rna-XM_029187586.1
NW_021683744.1	Gnomon	exon	198784	198966	.	-	.	ID=exon-XM_029187586.1-14;Dbxref=GeneID:114876291%2CGenbank:XM_029187586.1;Parent=rna-XM_029187586.1
NW_021683744.1	Gnomon	exon	198624	198716	.	-	.	ID=exon-XM_029187586.1-15;Dbxref=GeneID:114876291%2CGenbank:XM_029187586.1;Parent=rna-XM_029187586.1
NW_021683744.1	Gnomon	exon	199348	199709	.	-	.	ID=exon-XM_029187586.1-12;Dbxref=GeneID:114876291%2CGenbank:XM_029187586.1;Parent=rna-XM_029187586.1
NW_021683744.1	Gnomon	exon	199033	199275	.	-	.	ID=exon-XM_029187586.1-13;Dbxref=GeneID:114876291%2CGenbank:XM_029187586.1;Parent=rna-XM_029187586.1
NW_021683744.1	Gnomon	exon	196348	196528	.	-	.	ID=exon-XM_029187586.1-18;Dbxref=GeneID:114876291%2CGenbank:XM_029187586.1;Parent=rna-XM_029187586.1
NW_021683744.1	Gnomon	exon	196136	196281	.	-	.	ID=exon-XM_029187586.1-19;Dbxref=GeneID:114876291%2CGenbank:XM_029187586.1;Parent=rna-XM_029187586.1
NW_021683744.1	Gnomon	exon	198388	198548	.	-	.	ID=exon-XM_029187586.1-16;Dbxref=GeneID:114876291%2CGenbank:XM_029187586.1;Parent=rna-XM_029187586.1
NW_021683744.1	Gnomon	exon	198021	198068	.	-	.	ID=exon-XM_029187586.1-17;Dbxref=GeneID:114876291%2CGenbank:XM_029187586.1;Parent=rna-XM_029187586.1
NW_021683744.1	Gnomon	mRNA	25536	31294	.	-	.	Name=XM_029187510.1;ID=rna-XM_029187510.1;Dbxref=GeneID:114876258%2CGenbank:XM_029187510.1;Parent=gene-LOC114876258
NW_021683744.1	Gnomon	transcript	269168	271662	.	+	.	Name=XR_003789349.1;ID=rna-XR_003789349.1;Dbxref=GeneID:114876289%2CGenbank:XR_003789349.1;Parent=gene-LOC114876289
NW_021683744.1	Gnomon	exon	47271	47360	.	+	.	ID=exon-XM_029187730.1-1;Dbxref=GeneID:114876353%2CGenbank:XM_029187730.1;Parent=rna-XM_029187730.1
NW_021683744.1	Gnomon	exon	47540	47862	.	+	.	ID=exon-XM_029187730.1-2;Dbxref=GeneID:114876353%2CGenbank:XM_029187730.1;Parent=rna-XM_029187730.1
NW_021683744.1	Gnomon	exon	48456	49824	.	+	.	ID=exon-XM_029187730.1-3;Dbxref=GeneID:114876353%2CGenbank:XM_029187730.1;Parent=rna-XM_029187730.1
NW_021683744.1	Gnomon	exon	50808	50903	.	+	.	ID=exon-XM_029187730.1-4;Dbxref=GeneID:114876353%2CGenbank:XM_029187730.1;Parent=rna-XM_029187730.1
NW_021683744.1	Gnomon	exon	51056	51299	.	+	.	ID=exon-XM_029187730.1-5;Dbxref=GeneID:114876353%2CGenbank:XM_029187730.1;Parent=rna-XM_029187730.1
NW_021683744.1	Gnomon	exon	51380	51533	.	+	.	ID=exon-XM_029187730.1-6;Dbxref=GeneID:114876353%2CGenbank:XM_029187730.1;Parent=rna-XM_029187730.1
NW_021683744.1	Gnomon	exon	51604	51795	.	+	.	ID=exon-XM_029187730.1-7;Dbxref=GeneID:114876353%2CGenbank:XM_029187730.1;Parent=rna-XM_029187730.1
NW_021683744.1	Gnomon	exon	51895	52980	.	+	.	ID=exon-XM_029187730.1-8;Dbxref=GeneID:114876353%2CGenbank:XM_029187730.1;Parent=rna-XM_029187730.1
NW_021683744.1	Gnomon	CDS	237330	237440	.	+	0	Name=XP_029043305.1;ID=cds-XP_029043305.1;Dbxref=GeneID:114876238%2CGenbank:XP_029043305.1;Parent=rna-XM_029187472.1
NW_021683744.1	Gnomon	CDS	237519	237726	.	+	0	Name=XP_029043305.1;ID=cds-XP_029043305.1;Dbxref=GeneID:114876238%2CGenbank:XP_029043305.1;Parent=rna-XM_029187472.1
NW_021683744.1	Gnomon	CDS	237796	238189	.	+	0	Name=XP_029043305.1;ID=cds-XP_029043305.1;Dbxref=GeneID:114876238%2CGenbank:XP_029043305.1;Parent=rna-XM_029187472.1
NW_021683744.1	Gnomon	CDS	238286	239163	.	+	0	Name=XP_029043305.1;ID=cds-XP_029043305.1;Dbxref=GeneID:114876238%2CGenbank:XP_029043305.1;Parent=rna-XM_029187472.1
NW_021683744.1	Gnomon	CDS	239236	239592	.	+	0	Name=XP_029043305.1;ID=cds-XP_029043305.1;Dbxref=GeneID:114876238%2CGenbank:XP_029043305.1;Parent=rna-XM_029187472.1
NW_021683744.1	Gnomon	CDS	239667	239907	.	+	0	Name=XP_029043305.1;ID=cds-XP_029043305.1;Dbxref=GeneID:114876238%2CGenbank:XP_029043305.1;Parent=rna-XM_029187472.1
NW_021683744.1	Gnomon	CDS	239979	240216	.	+	0	Name=XP_029043305.1;ID=cds-XP_029043305.1;Dbxref=GeneID:114876238%2CGenbank:XP_029043305.1;Parent=rna-XM_029187472.1
NW_021683744.1	Gnomon	CDS	240358	240573	.	+	0	Name=XP_029043305.1;ID=cds-XP_029043305.1;Dbxref=GeneID:114876238%2CGenbank:XP_029043305.1;Parent=rna-XM_029187472.1
NW_021683744.1	Gnomon	exon	235775	236098	.	-	.	ID=exon-XM_029187480.1-4;Dbxref=GeneID:114876241%2CGenbank:XM_029187480.1;Parent=rna-XM_029187480.1
NW_021683744.1	Gnomon	exon	236491	236640	.	-	.	ID=exon-XM_029187480.1-2;Dbxref=GeneID:114876241%2CGenbank:XM_029187480.1;Parent=rna-XM_029187480.1
NW_021683744.1	Gnomon	exon	236165	236414	.	-	.	ID=exon-XM_029187480.1-3;Dbxref=GeneID:114876241%2CGenbank:XM_029187480.1;Parent=rna-XM_029187480.1
NW_021683744.1	Gnomon	exon	237021	237128	.	-	.	ID=exon-XM_029187480.1-1;Dbxref=GeneID:114876241%2CGenbank:XM_029187480.1;Parent=rna-XM_029187480.1
NW_021683744.1	Gnomon	CDS	406300	406434	.	+	0	Name=XP_029043544.1;ID=cds-XP_029043544.1;Dbxref=GeneID:114876341%2CGenbank:XP_029043544.1;Parent=rna-XM_029187711.1
NW_021683744.1	Gnomon	CDS	406641	407103	.	+	0	Name=XP_029043544.1;ID=cds-XP_029043544.1;Dbxref=GeneID:114876341%2CGenbank:XP_029043544.1;Parent=rna-XM_029187711.1
NW_021683744.1	Gnomon	CDS	407180	407517	.	+	0	Name=XP_029043544.1;ID=cds-XP_029043544.1;Dbxref=GeneID:114876341%2CGenbank:XP_029043544.1;Parent=rna-XM_029187711.1
NW_021683744.1	Gnomon	CDS	407581	408041	.	+	0	Name=XP_029043544.1;ID=cds-XP_029043544.1;Dbxref=GeneID:114876341%2CGenbank:XP_029043544.1;Parent=rna-XM_029187711.1
NW_021683744.1	Gnomon	CDS	408119	408371	.	+	0	Name=XP_029043544.1;ID=cds-XP_029043544.1;Dbxref=GeneID:114876341%2CGenbank:XP_029043544.1;Parent=rna-XM_029187711.1
NW_021683744.1	Gnomon	exon	604504	604853	.	+	.	ID=exon-XM_029187554.1-4;Dbxref=GeneID:114876276%2CGenbank:XM_029187554.1;Parent=rna-XM_029187554.1
NW_021683744.1	Gnomon	exon	604938	605099	.	+	.	ID=exon-XM_029187554.1-5;Dbxref=GeneID:114876276%2CGenbank:XM_029187554.1;Parent=rna-XM_029187554.1
NW_021683744.1	Gnomon	exon	604050	604159	.	+	.	ID=exon-XM_029187554.1-2;Dbxref=GeneID:114876276%2CGenbank:XM_029187554.1;Parent=rna-XM_029187554.1
NW_021683744.1	Gnomon	exon	604237	604420	.	+	.	ID=exon-XM_029187554.1-3;Dbxref=GeneID:114876276%2CGenbank:XM_029187554.1;Parent=rna-XM_029187554.1
NW_021683744.1	Gnomon	exon	602895	603058	.	+	.	ID=exon-XM_029187554.1-1;Dbxref=GeneID:114876276%2CGenbank:XM_029187554.1;Parent=rna-XM_029187554.1
NW_021683744.1	Gnomon	exon	605796	606010	.	+	.	ID=exon-XM_029187554.1-8;Dbxref=GeneID:114876276%2CGenbank:XM_029187554.1;Parent=rna-XM_029187554.1
NW_021683744.1	Gnomon	exon	606084	606644	.	+	.	ID=exon-XM_029187554.1-9;Dbxref=GeneID:114876276%2CGenbank:XM_029187554.1;Parent=rna-XM_029187554.1
NW_021683744.1	Gnomon	exon	605170	605457	.	+	.	ID=exon-XM_029187554.1-6;Dbxref=GeneID:114876276%2CGenbank:XM_029187554.1;Parent=rna-XM_029187554.1
NW_021683744.1	Gnomon	exon	605535	605717	.	+	.	ID=exon-XM_029187554.1-7;Dbxref=GeneID:114876276%2CGenbank:XM_029187554.1;Parent=rna-XM_029187554.1
NW_021683744.1	Gnomon	mRNA	3030	10189	.	+	.	Name=XM_029187655.1;ID=rna-XM_029187655.1;Dbxref=GeneID:114876320%2CGenbank:XM_029187655.1;Parent=gene-LOC114876320
NW_021683744.1	Gnomon	CDS	244580	244771	.	-	0	Name=XP_029043308.1;ID=cds-XP_029043308.1;Dbxref=GeneID:114876239%2CGenbank:XP_029043308.1;Parent=rna-XM_029187475.1
NW_021683744.1	Gnomon	CDS	243904	244422	.	-	0	Name=XP_029043308.1;ID=cds-XP_029043308.1;Dbxref=GeneID:114876239%2CGenbank:XP_029043308.1;Parent=rna-XM_029187475.1
NW_021683744.1	Gnomon	CDS	243610	243829	.	-	0	Name=XP_029043308.1;ID=cds-XP_029043308.1;Dbxref=GeneID:114876239%2CGenbank:XP_029043308.1;Parent=rna-XM_029187475.1
NW_021683744.1	Gnomon	CDS	243327	243536	.	-	0	Name=XP_029043308.1;ID=cds-XP_029043308.1;Dbxref=GeneID:114876239%2CGenbank:XP_029043308.1;Parent=rna-XM_029187475.1
NW_021683744.1	Gnomon	CDS	243143	243258	.	-	0	Name=XP_029043308.1;ID=cds-XP_029043308.1;Dbxref=GeneID:114876239%2CGenbank:XP_029043308.1;Parent=rna-XM_029187475.1
NW_021683744.1	Gnomon	CDS	242900	243062	.	-	0	Name=XP_029043308.1;ID=cds-XP_029043308.1;Dbxref=GeneID:114876239%2CGenbank:XP_029043308.1;Parent=rna-XM_029187475.1
NW_021683744.1	Gnomon	CDS	242638	242840	.	-	0	Name=XP_029043308.1;ID=cds-XP_029043308.1;Dbxref=GeneID:114876239%2CGenbank:XP_029043308.1;Parent=rna-XM_029187475.1
NW_021683744.1	Gnomon	CDS	242404	242556	.	-	0	Name=XP_029043308.1;ID=cds-XP_029043308.1;Dbxref=GeneID:114876239%2CGenbank:XP_029043308.1;Parent=rna-XM_029187475.1
NW_021683744.1	Gnomon	CDS	242228	242328	.	-	0	Name=XP_029043308.1;ID=cds-XP_029043308.1;Dbxref=GeneID:114876239%2CGenbank:XP_029043308.1;Parent=rna-XM_029187475.1
NW_021683744.1	Gnomon	CDS	241979	242153	.	-	0	Name=XP_029043308.1;ID=cds-XP_029043308.1;Dbxref=GeneID:114876239%2CGenbank:XP_029043308.1;Parent=rna-XM_029187475.1
NW_021683744.1	Gnomon	CDS	474189	474265	.	-	0	Name=XP_029043548.1;ID=cds-XP_029043548.1;Dbxref=GeneID:114876343%2CGenbank:XP_029043548.1;Parent=rna-XM_029187715.1
NW_021683744.1	Gnomon	CDS	473966	474113	.	-	0	Name=XP_029043548.1;ID=cds-XP_029043548.1;Dbxref=GeneID:114876343%2CGenbank:XP_029043548.1;Parent=rna-XM_029187715.1
NW_021683744.1	Gnomon	CDS	473541	473891	.	-	0	Name=XP_029043548.1;ID=cds-XP_029043548.1;Dbxref=GeneID:114876343%2CGenbank:XP_029043548.1;Parent=rna-XM_029187715.1
NW_021683744.1	Gnomon	CDS	473373	473457	.	-	0	Name=XP_029043548.1;ID=cds-XP_029043548.1;Dbxref=GeneID:114876343%2CGenbank:XP_029043548.1;Parent=rna-XM_029187715.1
NW_021683744.1	Gnomon	CDS	473146	473304	.	-	0	Name=XP_029043548.1;ID=cds-XP_029043548.1;Dbxref=GeneID:114876343%2CGenbank:XP_029043548.1;Parent=rna-XM_029187715.1
NW_021683744.1	Gnomon	CDS	472921	473075	.	-	0	Name=XP_029043548.1;ID=cds-XP_029043548.1;Dbxref=GeneID:114876343%2CGenbank:XP_029043548.1;Parent=rna-XM_029187715.1
NW_021683744.1	Gnomon	CDS	472684	472851	.	-	0	Name=XP_029043548.1;ID=cds-XP_029043548.1;Dbxref=GeneID:114876343%2CGenbank:XP_029043548.1;Parent=rna-XM_029187715.1
NW_021683744.1	Gnomon	CDS	264910	264992	.	+	0	Name=XP_029043402.1;ID=cds-XP_029043402.1;Dbxref=GeneID:114876286%2CGenbank:XP_029043402.1;Parent=rna-XM_029187569.1
NW_021683744.1	Gnomon	CDS	265118	265349	.	+	0	Name=XP_029043402.1;ID=cds-XP_029043402.1;Dbxref=GeneID:114876286%2CGenbank:XP_029043402.1;Parent=rna-XM_029187569.1
NW_021683744.1	Gnomon	CDS	265425	265503	.	+	0	Name=XP_029043402.1;ID=cds-XP_029043402.1;Dbxref=GeneID:114876286%2CGenbank:XP_029043402.1;Parent=rna-XM_029187569.1
NW_021683744.1	Gnomon	CDS	265582	265721	.	+	0	Name=XP_029043402.1;ID=cds-XP_029043402.1;Dbxref=GeneID:114876286%2CGenbank:XP_029043402.1;Parent=rna-XM_029187569.1
NW_021683744.1	Gnomon	CDS	584015	584017	.	-	0	Name=XP_029043392.1;ID=cds-XP_029043392.1;Dbxref=GeneID:114876280%2CGenbank:XP_029043392.1;Parent=rna-XM_029187559.1
NW_021683744.1	Gnomon	CDS	583692	583841	.	-	0	Name=XP_029043392.1;ID=cds-XP_029043392.1;Dbxref=GeneID:114876280%2CGenbank:XP_029043392.1;Parent=rna-XM_029187559.1
NW_021683744.1	Gnomon	CDS	583447	583620	.	-	0	Name=XP_029043392.1;ID=cds-XP_029043392.1;Dbxref=GeneID:114876280%2CGenbank:XP_029043392.1;Parent=rna-XM_029187559.1
NW_021683744.1	Gnomon	CDS	583271	583372	.	-	0	Name=XP_029043392.1;ID=cds-XP_029043392.1;Dbxref=GeneID:114876280%2CGenbank:XP_029043392.1;Parent=rna-XM_029187559.1
NW_021683744.1	Gnomon	exon	296328	296767	.	+	.	ID=exon-XM_029187507.1-6;Dbxref=GeneID:114876256%2CGenbank:XM_029187507.1;Parent=rna-XM_029187507.1
NW_021683744.1	Gnomon	exon	296832	297135	.	+	.	ID=exon-XM_029187507.1-7;Dbxref=GeneID:114876256%2CGenbank:XM_029187507.1;Parent=rna-XM_029187507.1
NW_021683744.1	Gnomon	exon	297202	297432	.	+	.	ID=exon-XM_029187507.1-8;Dbxref=GeneID:114876256%2CGenbank:XM_029187507.1;Parent=rna-XM_029187507.1
NW_021683744.1	Gnomon	exon	297526	297719	.	+	.	ID=exon-XM_029187507.1-9;Dbxref=GeneID:114876256%2CGenbank:XM_029187507.1;Parent=rna-XM_029187507.1
NW_021683744.1	Gnomon	exon	294680	294912	.	+	.	ID=exon-XM_029187507.1-1;Dbxref=GeneID:114876256%2CGenbank:XM_029187507.1;Parent=rna-XM_029187507.1
NW_021683744.1	Gnomon	exon	295150	295360	.	+	.	ID=exon-XM_029187507.1-2;Dbxref=GeneID:114876256%2CGenbank:XM_029187507.1;Parent=rna-XM_029187507.1
NW_021683744.1	Gnomon	exon	295427	295657	.	+	.	ID=exon-XM_029187507.1-3;Dbxref=GeneID:114876256%2CGenbank:XM_029187507.1;Parent=rna-XM_029187507.1
NW_021683744.1	Gnomon	exon	295739	295945	.	+	.	ID=exon-XM_029187507.1-4;Dbxref=GeneID:114876256%2CGenbank:XM_029187507.1;Parent=rna-XM_029187507.1
NW_021683744.1	Gnomon	exon	296063	296260	.	+	.	ID=exon-XM_029187507.1-5;Dbxref=GeneID:114876256%2CGenbank:XM_029187507.1;Parent=rna-XM_029187507.1
NW_021683744.1	Gnomon	CDS	264910	264992	.	+	0	Name=XP_029043401.1;ID=cds-XP_029043401.1;Dbxref=GeneID:114876286%2CGenbank:XP_029043401.1;Parent=rna-XM_029187568.1
NW_021683744.1	Gnomon	CDS	265118	265349	.	+	0	Name=XP_029043401.1;ID=cds-XP_029043401.1;Dbxref=GeneID:114876286%2CGenbank:XP_029043401.1;Parent=rna-XM_029187568.1
NW_021683744.1	Gnomon	CDS	265425	265503	.	+	0	Name=XP_029043401.1;ID=cds-XP_029043401.1;Dbxref=GeneID:114876286%2CGenbank:XP_029043401.1;Parent=rna-XM_029187568.1
NW_021683744.1	Gnomon	CDS	265582	265721	.	+	0	Name=XP_029043401.1;ID=cds-XP_029043401.1;Dbxref=GeneID:114876286%2CGenbank:XP_029043401.1;Parent=rna-XM_029187568.1
NW_021683744.1	Gnomon	exon	96430	96637	.	+	.	ID=exon-XM_029187520.1-12;Dbxref=GeneID:114876266%2CGenbank:XM_029187520.1;Parent=rna-XM_029187520.1
NW_021683744.1	Gnomon	exon	96720	98655	.	+	.	ID=exon-XM_029187520.1-13;Dbxref=GeneID:114876266%2CGenbank:XM_029187520.1;Parent=rna-XM_029187520.1
NW_021683744.1	Gnomon	exon	98730	98903	.	+	.	ID=exon-XM_029187520.1-14;Dbxref=GeneID:114876266%2CGenbank:XM_029187520.1;Parent=rna-XM_029187520.1
NW_021683744.1	Gnomon	exon	98971	99118	.	+	.	ID=exon-XM_029187520.1-15;Dbxref=GeneID:114876266%2CGenbank:XM_029187520.1;Parent=rna-XM_029187520.1
NW_021683744.1	Gnomon	exon	99198	99319	.	+	.	ID=exon-XM_029187520.1-16;Dbxref=GeneID:114876266%2CGenbank:XM_029187520.1;Parent=rna-XM_029187520.1
NW_021683744.1	Gnomon	exon	99428	99433	.	+	.	ID=exon-XM_029187520.1-17;Dbxref=GeneID:114876266%2CGenbank:XM_029187520.1;Parent=rna-XM_029187520.1
NW_021683744.1	Gnomon	exon	99521	99635	.	+	.	ID=exon-XM_029187520.1-18;Dbxref=GeneID:114876266%2CGenbank:XM_029187520.1;Parent=rna-XM_029187520.1
NW_021683744.1	Gnomon	exon	100977	101740	.	+	.	ID=exon-XM_029187520.1-19;Dbxref=GeneID:114876266%2CGenbank:XM_029187520.1;Parent=rna-XM_029187520.1
NW_021683744.1	Gnomon	CDS	244580	244771	.	-	0	Name=XP_029043307.1;ID=cds-XP_029043307.1;Dbxref=GeneID:114876239%2CGenbank:XP_029043307.1;Parent=rna-XM_029187474.1
NW_021683744.1	Gnomon	CDS	243904	244422	.	-	0	Name=XP_029043307.1;ID=cds-XP_029043307.1;Dbxref=GeneID:114876239%2CGenbank:XP_029043307.1;Parent=rna-XM_029187474.1
NW_021683744.1	Gnomon	CDS	243610	243829	.	-	0	Name=XP_029043307.1;ID=cds-XP_029043307.1;Dbxref=GeneID:114876239%2CGenbank:XP_029043307.1;Parent=rna-XM_029187474.1
NW_021683744.1	Gnomon	CDS	243327	243536	.	-	0	Name=XP_029043307.1;ID=cds-XP_029043307.1;Dbxref=GeneID:114876239%2CGenbank:XP_029043307.1;Parent=rna-XM_029187474.1
NW_021683744.1	Gnomon	CDS	243143	243258	.	-	0	Name=XP_029043307.1;ID=cds-XP_029043307.1;Dbxref=GeneID:114876239%2CGenbank:XP_029043307.1;Parent=rna-XM_029187474.1
NW_021683744.1	Gnomon	CDS	242900	243062	.	-	0	Name=XP_029043307.1;ID=cds-XP_029043307.1;Dbxref=GeneID:114876239%2CGenbank:XP_029043307.1;Parent=rna-XM_029187474.1
NW_021683744.1	Gnomon	CDS	242638	242840	.	-	0	Name=XP_029043307.1;ID=cds-XP_029043307.1;Dbxref=GeneID:114876239%2CGenbank:XP_029043307.1;Parent=rna-XM_029187474.1
NW_021683744.1	Gnomon	CDS	242404	242556	.	-	0	Name=XP_029043307.1;ID=cds-XP_029043307.1;Dbxref=GeneID:114876239%2CGenbank:XP_029043307.1;Parent=rna-XM_029187474.1
NW_021683744.1	Gnomon	CDS	242228	242328	.	-	0	Name=XP_029043307.1;ID=cds-XP_029043307.1;Dbxref=GeneID:114876239%2CGenbank:XP_029043307.1;Parent=rna-XM_029187474.1
NW_021683744.1	Gnomon	CDS	241979	242153	.	-	0	Name=XP_029043307.1;ID=cds-XP_029043307.1;Dbxref=GeneID:114876239%2CGenbank:XP_029043307.1;Parent=rna-XM_029187474.1
NW_021683744.1	Gnomon	exon	96430	96637	.	+	.	ID=exon-XM_029187525.1-10;Dbxref=GeneID:114876266%2CGenbank:XM_029187525.1;Parent=rna-XM_029187525.1
NW_021683744.1	Gnomon	exon	96720	98655	.	+	.	ID=exon-XM_029187525.1-11;Dbxref=GeneID:114876266%2CGenbank:XM_029187525.1;Parent=rna-XM_029187525.1
NW_021683744.1	Gnomon	exon	98730	98903	.	+	.	ID=exon-XM_029187525.1-12;Dbxref=GeneID:114876266%2CGenbank:XM_029187525.1;Parent=rna-XM_029187525.1
NW_021683744.1	Gnomon	exon	98971	99118	.	+	.	ID=exon-XM_029187525.1-13;Dbxref=GeneID:114876266%2CGenbank:XM_029187525.1;Parent=rna-XM_029187525.1
NW_021683744.1	Gnomon	exon	99198	99319	.	+	.	ID=exon-XM_029187525.1-14;Dbxref=GeneID:114876266%2CGenbank:XM_029187525.1;Parent=rna-XM_029187525.1
NW_021683744.1	Gnomon	exon	99428	99433	.	+	.	ID=exon-XM_029187525.1-15;Dbxref=GeneID:114876266%2CGenbank:XM_029187525.1;Parent=rna-XM_029187525.1
NW_021683744.1	Gnomon	exon	99521	99635	.	+	.	ID=exon-XM_029187525.1-16;Dbxref=GeneID:114876266%2CGenbank:XM_029187525.1;Parent=rna-XM_029187525.1
NW_021683744.1	Gnomon	CDS	584015	584017	.	-	0	Name=XP_029043391.1;ID=cds-XP_029043391.1;Dbxref=GeneID:114876280%2CGenbank:XP_029043391.1;Parent=rna-XM_029187558.1
NW_021683744.1	Gnomon	CDS	583692	583841	.	-	0	Name=XP_029043391.1;ID=cds-XP_029043391.1;Dbxref=GeneID:114876280%2CGenbank:XP_029043391.1;Parent=rna-XM_029187558.1
NW_021683744.1	Gnomon	CDS	583447	583620	.	-	0	Name=XP_029043391.1;ID=cds-XP_029043391.1;Dbxref=GeneID:114876280%2CGenbank:XP_029043391.1;Parent=rna-XM_029187558.1
NW_021683744.1	Gnomon	CDS	583271	583372	.	-	0	Name=XP_029043391.1;ID=cds-XP_029043391.1;Dbxref=GeneID:114876280%2CGenbank:XP_029043391.1;Parent=rna-XM_029187558.1
NW_021683744.1	Gnomon	exon	100977	103039	.	+	.	ID=exon-XM_029187525.1-17;Dbxref=GeneID:114876266%2CGenbank:XM_029187525.1;Parent=rna-XM_029187525.1
NW_021683744.1	Gnomon	exon	95737	96112	.	+	.	ID=exon-XM_029187520.1-10;Dbxref=GeneID:114876266%2CGenbank:XM_029187520.1;Parent=rna-XM_029187520.1
NW_021683744.1	Gnomon	exon	96189	96353	.	+	.	ID=exon-XM_029187520.1-11;Dbxref=GeneID:114876266%2CGenbank:XM_029187520.1;Parent=rna-XM_029187520.1
NW_021683744.1	Gnomon	exon	85021	85578	.	+	.	ID=exon-XM_029187531.1-1;Dbxref=GeneID:114876266%2CGenbank:XM_029187531.1;Parent=rna-XM_029187531.1
NW_021683744.1	Gnomon	exon	86643	86884	.	+	.	ID=exon-XM_029187531.1-2;Dbxref=GeneID:114876266%2CGenbank:XM_029187531.1;Parent=rna-XM_029187531.1
NW_021683744.1	Gnomon	exon	94566	94664	.	+	.	ID=exon-XM_029187531.1-5;Dbxref=GeneID:114876266%2CGenbank:XM_029187531.1;Parent=rna-XM_029187531.1
NW_021683744.1	Gnomon	exon	94772	94969	.	+	.	ID=exon-XM_029187531.1-6;Dbxref=GeneID:114876266%2CGenbank:XM_029187531.1;Parent=rna-XM_029187531.1
NW_021683744.1	Gnomon	CDS	276370	277665	.	-	0	Name=XP_029043400.1;ID=cds-XP_029043400.1;Dbxref=GeneID:114876285%2CGenbank:XP_029043400.1;Parent=rna-XM_029187567.1
NW_021683744.1	Gnomon	exon	94208	94339	.	+	.	ID=exon-XM_029187531.1-3;Dbxref=GeneID:114876266%2CGenbank:XM_029187531.1;Parent=rna-XM_029187531.1
NW_021683744.1	Gnomon	exon	94401	94499	.	+	.	ID=exon-XM_029187531.1-4;Dbxref=GeneID:114876266%2CGenbank:XM_029187531.1;Parent=rna-XM_029187531.1
NW_021683744.1	Gnomon	exon	95737	96112	.	+	.	ID=exon-XM_029187531.1-9;Dbxref=GeneID:114876266%2CGenbank:XM_029187531.1;Parent=rna-XM_029187531.1
NW_021683744.1	Gnomon	exon	95048	95146	.	+	.	ID=exon-XM_029187531.1-7;Dbxref=GeneID:114876266%2CGenbank:XM_029187531.1;Parent=rna-XM_029187531.1
NW_021683744.1	Gnomon	exon	95214	95510	.	+	.	ID=exon-XM_029187531.1-8;Dbxref=GeneID:114876266%2CGenbank:XM_029187531.1;Parent=rna-XM_029187531.1
NW_021683744.1	Gnomon	CDS	594726	594873	.	-	0	Name=XP_029043390.1;ID=cds-XP_029043390.1;Dbxref=GeneID:114876278%2CGenbank:XP_029043390.1;Parent=rna-XM_029187557.1
NW_021683744.1	Gnomon	CDS	594402	594655	.	-	0	Name=XP_029043390.1;ID=cds-XP_029043390.1;Dbxref=GeneID:114876278%2CGenbank:XP_029043390.1;Parent=rna-XM_029187557.1
NW_021683744.1	Gnomon	CDS	594173	594319	.	-	0	Name=XP_029043390.1;ID=cds-XP_029043390.1;Dbxref=GeneID:114876278%2CGenbank:XP_029043390.1;Parent=rna-XM_029187557.1
NW_021683744.1	Gnomon	CDS	593836	594111	.	-	0	Name=XP_029043390.1;ID=cds-XP_029043390.1;Dbxref=GeneID:114876278%2CGenbank:XP_029043390.1;Parent=rna-XM_029187557.1
NW_021683744.1	Gnomon	mRNA	583185	584415	.	-	.	Name=XM_029187559.1;ID=rna-XM_029187559.1;Dbxref=GeneID:114876280%2CGenbank:XM_029187559.1;Parent=gene-LOC114876280
NW_021683744.1	Gnomon	mRNA	3030	8936	.	+	.	Name=XM_029187653.1;ID=rna-XM_029187653.1;Dbxref=GeneID:114876320%2CGenbank:XM_029187653.1;Parent=gene-LOC114876320
NW_021683744.1	Gnomon	exon	47540	48099	.	+	.	ID=exon-XM_029187729.1-2;Dbxref=GeneID:114876353%2CGenbank:XM_029187729.1;Parent=rna-XM_029187729.1
NW_021683744.1	Gnomon	exon	48456	49824	.	+	.	ID=exon-XM_029187729.1-3;Dbxref=GeneID:114876353%2CGenbank:XM_029187729.1;Parent=rna-XM_029187729.1
NW_021683744.1	Gnomon	exon	47271	47360	.	+	.	ID=exon-XM_029187729.1-1;Dbxref=GeneID:114876353%2CGenbank:XM_029187729.1;Parent=rna-XM_029187729.1
NW_021683744.1	Gnomon	mRNA	475470	479779	.	+	.	Name=XM_029187695.1;ID=rna-XM_029187695.1;Dbxref=GeneID:114876335%2CGenbank:XM_029187695.1;Parent=gene-LOC114876335
NW_021683744.1	Gnomon	mRNA	397782	406270	.	-	.	Name=XM_029187705.1;ID=rna-XM_029187705.1;Dbxref=GeneID:114876340%2CGenbank:XM_029187705.1;Parent=gene-LOC114876340
NW_021683744.1	Gnomon	exon	5434	5571	.	+	.	ID=exon-XM_029187653.1-4;Dbxref=GeneID:114876320%2CGenbank:XM_029187653.1;Parent=rna-XM_029187653.1
NW_021683744.1	Gnomon	exon	6002	8936	.	+	.	ID=exon-XM_029187653.1-5;Dbxref=GeneID:114876320%2CGenbank:XM_029187653.1;Parent=rna-XM_029187653.1
NW_021683744.1	Gnomon	exon	3998	4161	.	+	.	ID=exon-XM_029187653.1-2;Dbxref=GeneID:114876320%2CGenbank:XM_029187653.1;Parent=rna-XM_029187653.1
NW_021683744.1	Gnomon	exon	4372	4951	.	+	.	ID=exon-XM_029187653.1-3;Dbxref=GeneID:114876320%2CGenbank:XM_029187653.1;Parent=rna-XM_029187653.1
NW_021683744.1	Gnomon	exon	3030	3121	.	+	.	ID=exon-XM_029187653.1-1;Dbxref=GeneID:114876320%2CGenbank:XM_029187653.1;Parent=rna-XM_029187653.1
NW_021683744.1	Gnomon	exon	241900	242153	.	-	.	ID=exon-XM_029187477.1-10;Dbxref=GeneID:114876239%2CGenbank:XM_029187477.1;Parent=rna-XM_029187477.1
NW_021683744.1	Gnomon	CDS	73638	73721	.	+	0	Name=XP_029043345.1;ID=cds-XP_029043345.1;Dbxref=GeneID:114876259%2CGenbank:XP_029043345.1;Parent=rna-XM_029187512.1
NW_021683744.1	Gnomon	CDS	73857	74076	.	+	0	Name=XP_029043345.1;ID=cds-XP_029043345.1;Dbxref=GeneID:114876259%2CGenbank:XP_029043345.1;Parent=rna-XM_029187512.1
NW_021683744.1	Gnomon	CDS	74144	74409	.	+	0	Name=XP_029043345.1;ID=cds-XP_029043345.1;Dbxref=GeneID:114876259%2CGenbank:XP_029043345.1;Parent=rna-XM_029187512.1
NW_021683744.1	Gnomon	CDS	74488	74770	.	+	0	Name=XP_029043345.1;ID=cds-XP_029043345.1;Dbxref=GeneID:114876259%2CGenbank:XP_029043345.1;Parent=rna-XM_029187512.1
NW_021683744.1	Gnomon	CDS	74841	75029	.	+	0	Name=XP_029043345.1;ID=cds-XP_029043345.1;Dbxref=GeneID:114876259%2CGenbank:XP_029043345.1;Parent=rna-XM_029187512.1
NW_021683744.1	Gnomon	CDS	75088	75292	.	+	0	Name=XP_029043345.1;ID=cds-XP_029043345.1;Dbxref=GeneID:114876259%2CGenbank:XP_029043345.1;Parent=rna-XM_029187512.1
NW_021683744.1	Gnomon	CDS	75373	75618	.	+	0	Name=XP_029043345.1;ID=cds-XP_029043345.1;Dbxref=GeneID:114876259%2CGenbank:XP_029043345.1;Parent=rna-XM_029187512.1
NW_021683744.1	Gnomon	CDS	75686	75917	.	+	0	Name=XP_029043345.1;ID=cds-XP_029043345.1;Dbxref=GeneID:114876259%2CGenbank:XP_029043345.1;Parent=rna-XM_029187512.1
NW_021683744.1	Gnomon	CDS	75995	76351	.	+	0	Name=XP_029043345.1;ID=cds-XP_029043345.1;Dbxref=GeneID:114876259%2CGenbank:XP_029043345.1;Parent=rna-XM_029187512.1
NW_021683744.1	Gnomon	CDS	76443	76531	.	+	0	Name=XP_029043345.1;ID=cds-XP_029043345.1;Dbxref=GeneID:114876259%2CGenbank:XP_029043345.1;Parent=rna-XM_029187512.1
NW_021683744.1	Gnomon	CDS	76590	76860	.	+	0	Name=XP_029043345.1;ID=cds-XP_029043345.1;Dbxref=GeneID:114876259%2CGenbank:XP_029043345.1;Parent=rna-XM_029187512.1
NW_021683744.1	Gnomon	CDS	76932	77147	.	+	0	Name=XP_029043345.1;ID=cds-XP_029043345.1;Dbxref=GeneID:114876259%2CGenbank:XP_029043345.1;Parent=rna-XM_029187512.1
NW_021683744.1	Gnomon	CDS	77212	77400	.	+	0	Name=XP_029043345.1;ID=cds-XP_029043345.1;Dbxref=GeneID:114876259%2CGenbank:XP_029043345.1;Parent=rna-XM_029187512.1
NW_021683744.1	Gnomon	CDS	77462	77715	.	+	0	Name=XP_029043345.1;ID=cds-XP_029043345.1;Dbxref=GeneID:114876259%2CGenbank:XP_029043345.1;Parent=rna-XM_029187512.1
NW_021683744.1	Gnomon	CDS	77784	78036	.	+	0	Name=XP_029043345.1;ID=cds-XP_029043345.1;Dbxref=GeneID:114876259%2CGenbank:XP_029043345.1;Parent=rna-XM_029187512.1
NW_021683744.1	Gnomon	CDS	78099	78325	.	+	0	Name=XP_029043345.1;ID=cds-XP_029043345.1;Dbxref=GeneID:114876259%2CGenbank:XP_029043345.1;Parent=rna-XM_029187512.1
NW_021683744.1	Gnomon	CDS	78411	78579	.	+	0	Name=XP_029043345.1;ID=cds-XP_029043345.1;Dbxref=GeneID:114876259%2CGenbank:XP_029043345.1;Parent=rna-XM_029187512.1
NW_021683744.1	Gnomon	CDS	78650	78785	.	+	0	Name=XP_029043345.1;ID=cds-XP_029043345.1;Dbxref=GeneID:114876259%2CGenbank:XP_029043345.1;Parent=rna-XM_029187512.1
NW_021683744.1	Gnomon	CDS	78847	78932	.	+	0	Name=XP_029043345.1;ID=cds-XP_029043345.1;Dbxref=GeneID:114876259%2CGenbank:XP_029043345.1;Parent=rna-XM_029187512.1
NW_021683744.1	Gnomon	mRNA	437548	455120	.	-	.	Name=XM_029187704.1;ID=rna-XM_029187704.1;Dbxref=GeneID:114876339%2CGenbank:XM_029187704.1;Parent=gene-LOC114876339
NW_021683744.1	Gnomon	exon	51056	51299	.	+	.	ID=exon-XM_029187732.1-4;Dbxref=GeneID:114876353%2CGenbank:XM_029187732.1;Parent=rna-XM_029187732.1
NW_021683744.1	Gnomon	exon	51380	51533	.	+	.	ID=exon-XM_029187732.1-5;Dbxref=GeneID:114876353%2CGenbank:XM_029187732.1;Parent=rna-XM_029187732.1
NW_021683744.1	Gnomon	exon	51604	51795	.	+	.	ID=exon-XM_029187732.1-6;Dbxref=GeneID:114876353%2CGenbank:XM_029187732.1;Parent=rna-XM_029187732.1
NW_021683744.1	Gnomon	exon	51943	52980	.	+	.	ID=exon-XM_029187732.1-7;Dbxref=GeneID:114876353%2CGenbank:XM_029187732.1;Parent=rna-XM_029187732.1
NW_021683744.1	Gnomon	exon	47271	47360	.	+	.	ID=exon-XM_029187732.1-1;Dbxref=GeneID:114876353%2CGenbank:XM_029187732.1;Parent=rna-XM_029187732.1
NW_021683744.1	Gnomon	exon	47540	49824	.	+	.	ID=exon-XM_029187732.1-2;Dbxref=GeneID:114876353%2CGenbank:XM_029187732.1;Parent=rna-XM_029187732.1
NW_021683744.1	Gnomon	exon	50808	50903	.	+	.	ID=exon-XM_029187732.1-3;Dbxref=GeneID:114876353%2CGenbank:XM_029187732.1;Parent=rna-XM_029187732.1
NW_021683744.1	Gnomon	exon	94401	94499	.	+	.	ID=exon-XM_029187530.1-4;Dbxref=GeneID:114876266%2CGenbank:XM_029187530.1;Parent=rna-XM_029187530.1
NW_021683744.1	Gnomon	exon	94566	94664	.	+	.	ID=exon-XM_029187530.1-5;Dbxref=GeneID:114876266%2CGenbank:XM_029187530.1;Parent=rna-XM_029187530.1
NW_021683744.1	Gnomon	exon	94772	94969	.	+	.	ID=exon-XM_029187530.1-6;Dbxref=GeneID:114876266%2CGenbank:XM_029187530.1;Parent=rna-XM_029187530.1
NW_021683744.1	Gnomon	exon	95048	95146	.	+	.	ID=exon-XM_029187530.1-7;Dbxref=GeneID:114876266%2CGenbank:XM_029187530.1;Parent=rna-XM_029187530.1
NW_021683744.1	Gnomon	exon	85021	85578	.	+	.	ID=exon-XM_029187530.1-1;Dbxref=GeneID:114876266%2CGenbank:XM_029187530.1;Parent=rna-XM_029187530.1
NW_021683744.1	Gnomon	exon	86571	86884	.	+	.	ID=exon-XM_029187530.1-2;Dbxref=GeneID:114876266%2CGenbank:XM_029187530.1;Parent=rna-XM_029187530.1
NW_021683744.1	Gnomon	exon	94208	94339	.	+	.	ID=exon-XM_029187530.1-3;Dbxref=GeneID:114876266%2CGenbank:XM_029187530.1;Parent=rna-XM_029187530.1
NW_021683744.1	Gnomon	exon	95214	95510	.	+	.	ID=exon-XM_029187530.1-8;Dbxref=GeneID:114876266%2CGenbank:XM_029187530.1;Parent=rna-XM_029187530.1
NW_021683744.1	Gnomon	exon	95737	96112	.	+	.	ID=exon-XM_029187530.1-9;Dbxref=GeneID:114876266%2CGenbank:XM_029187530.1;Parent=rna-XM_029187530.1
NW_021683744.1	Gnomon	CDS	30859	30959	.	-	0	Name=XP_029043344.1;ID=cds-XP_029043344.1;Dbxref=GeneID:114876258%2CGenbank:XP_029043344.1;Parent=rna-XM_029187511.1
NW_021683744.1	Gnomon	CDS	29787	29991	.	-	0	Name=XP_029043344.1;ID=cds-XP_029043344.1;Dbxref=GeneID:114876258%2CGenbank:XP_029043344.1;Parent=rna-XM_029187511.1
NW_021683744.1	Gnomon	CDS	29621	29710	.	-	0	Name=XP_029043344.1;ID=cds-XP_029043344.1;Dbxref=GeneID:114876258%2CGenbank:XP_029043344.1;Parent=rna-XM_029187511.1
NW_021683744.1	Gnomon	CDS	29290	29369	.	-	0	Name=XP_029043344.1;ID=cds-XP_029043344.1;Dbxref=GeneID:114876258%2CGenbank:XP_029043344.1;Parent=rna-XM_029187511.1
NW_021683744.1	Gnomon	CDS	29131	29201	.	-	0	Name=XP_029043344.1;ID=cds-XP_029043344.1;Dbxref=GeneID:114876258%2CGenbank:XP_029043344.1;Parent=rna-XM_029187511.1
NW_021683744.1	Gnomon	CDS	28942	29061	.	-	0	Name=XP_029043344.1;ID=cds-XP_029043344.1;Dbxref=GeneID:114876258%2CGenbank:XP_029043344.1;Parent=rna-XM_029187511.1
NW_021683744.1	Gnomon	CDS	28639	28870	.	-	0	Name=XP_029043344.1;ID=cds-XP_029043344.1;Dbxref=GeneID:114876258%2CGenbank:XP_029043344.1;Parent=rna-XM_029187511.1
NW_021683744.1	Gnomon	CDS	28204	28536	.	-	0	Name=XP_029043344.1;ID=cds-XP_029043344.1;Dbxref=GeneID:114876258%2CGenbank:XP_029043344.1;Parent=rna-XM_029187511.1
NW_021683744.1	Gnomon	CDS	28062	28146	.	-	0	Name=XP_029043344.1;ID=cds-XP_029043344.1;Dbxref=GeneID:114876258%2CGenbank:XP_029043344.1;Parent=rna-XM_029187511.1
NW_021683744.1	Gnomon	CDS	26697	27991	.	-	0	Name=XP_029043344.1;ID=cds-XP_029043344.1;Dbxref=GeneID:114876258%2CGenbank:XP_029043344.1;Parent=rna-XM_029187511.1
NW_021683744.1	Gnomon	CDS	26179	26632	.	-	0	Name=XP_029043344.1;ID=cds-XP_029043344.1;Dbxref=GeneID:114876258%2CGenbank:XP_029043344.1;Parent=rna-XM_029187511.1
NW_021683744.1	Gnomon	CDS	25879	26091	.	-	0	Name=XP_029043344.1;ID=cds-XP_029043344.1;Dbxref=GeneID:114876258%2CGenbank:XP_029043344.1;Parent=rna-XM_029187511.1
NW_021683744.1	Gnomon	mRNA	186169	187115	.	+	.	Name=XM_029187609.1;ID=rna-XM_029187609.1;Dbxref=GeneID:114876302%2CGenbank:XM_029187609.1;Parent=gene-LOC114876302
NW_021683744.1	Gnomon	mRNA	466987	471923	.	+	.	Name=XM_029187693.1;ID=rna-XM_029187693.1;Dbxref=GeneID:114876334%2CGenbank:XM_029187693.1;Parent=gene-LOC114876334
NW_021683744.1	Gnomon	exon	290242	290590	.	-	.	ID=exon-XM_029187505.1-4;Dbxref=GeneID:114876254%2CGenbank:XM_029187505.1;Parent=rna-XM_029187505.1
NW_021683744.1	Gnomon	exon	291248	291440	.	-	.	ID=exon-XM_029187505.1-1;Dbxref=GeneID:114876254%2CGenbank:XM_029187505.1;Parent=rna-XM_029187505.1
NW_021683744.1	Gnomon	exon	290920	291157	.	-	.	ID=exon-XM_029187505.1-2;Dbxref=GeneID:114876254%2CGenbank:XM_029187505.1;Parent=rna-XM_029187505.1
NW_021683744.1	Gnomon	exon	290661	290844	.	-	.	ID=exon-XM_029187505.1-3;Dbxref=GeneID:114876254%2CGenbank:XM_029187505.1;Parent=rna-XM_029187505.1
NW_021683744.1	Gnomon	mRNA	452903	455120	.	-	.	Name=XM_029187703.1;ID=rna-XM_029187703.1;Dbxref=GeneID:114876339%2CGenbank:XM_029187703.1;Parent=gene-LOC114876339
NW_021683744.1	Gnomon	exon	405705	406018	.	+	.	ID=exon-XM_029187708.1-1;Dbxref=GeneID:114876341%2CGenbank:XM_029187708.1;Parent=rna-XM_029187708.1
NW_021683744.1	Gnomon	exon	406296	406434	.	+	.	ID=exon-XM_029187708.1-2;Dbxref=GeneID:114876341%2CGenbank:XM_029187708.1;Parent=rna-XM_029187708.1
NW_021683744.1	Gnomon	exon	407581	408041	.	+	.	ID=exon-XM_029187708.1-5;Dbxref=GeneID:114876341%2CGenbank:XM_029187708.1;Parent=rna-XM_029187708.1
NW_021683744.1	Gnomon	exon	408119	411857	.	+	.	ID=exon-XM_029187708.1-6;Dbxref=GeneID:114876341%2CGenbank:XM_029187708.1;Parent=rna-XM_029187708.1
NW_021683744.1	Gnomon	exon	406617	407103	.	+	.	ID=exon-XM_029187708.1-3;Dbxref=GeneID:114876341%2CGenbank:XM_029187708.1;Parent=rna-XM_029187708.1
NW_021683744.1	Gnomon	exon	407180	407517	.	+	.	ID=exon-XM_029187708.1-4;Dbxref=GeneID:114876341%2CGenbank:XM_029187708.1;Parent=rna-XM_029187708.1
NW_021683744.1	Gnomon	CDS	67915	67929	.	+	0	Name=XP_029043347.1;ID=cds-XP_029043347.1;Dbxref=GeneID:114876260%2CGenbank:XP_029043347.1;Parent=rna-XM_029187514.1
NW_021683744.1	Gnomon	CDS	68025	68242	.	+	0	Name=XP_029043347.1;ID=cds-XP_029043347.1;Dbxref=GeneID:114876260%2CGenbank:XP_029043347.1;Parent=rna-XM_029187514.1
NW_021683744.1	Gnomon	CDS	68326	68489	.	+	0	Name=XP_029043347.1;ID=cds-XP_029043347.1;Dbxref=GeneID:114876260%2CGenbank:XP_029043347.1;Parent=rna-XM_029187514.1
NW_021683744.1	Gnomon	CDS	68561	68703	.	+	0	Name=XP_029043347.1;ID=cds-XP_029043347.1;Dbxref=GeneID:114876260%2CGenbank:XP_029043347.1;Parent=rna-XM_029187514.1
NW_021683744.1	Gnomon	CDS	68782	69046	.	+	0	Name=XP_029043347.1;ID=cds-XP_029043347.1;Dbxref=GeneID:114876260%2CGenbank:XP_029043347.1;Parent=rna-XM_029187514.1
NW_021683744.1	Gnomon	CDS	69151	69296	.	+	0	Name=XP_029043347.1;ID=cds-XP_029043347.1;Dbxref=GeneID:114876260%2CGenbank:XP_029043347.1;Parent=rna-XM_029187514.1
NW_021683744.1	Gnomon	CDS	69366	69534	.	+	0	Name=XP_029043347.1;ID=cds-XP_029043347.1;Dbxref=GeneID:114876260%2CGenbank:XP_029043347.1;Parent=rna-XM_029187514.1
NW_021683744.1	Gnomon	CDS	69608	69862	.	+	0	Name=XP_029043347.1;ID=cds-XP_029043347.1;Dbxref=GeneID:114876260%2CGenbank:XP_029043347.1;Parent=rna-XM_029187514.1
NW_021683744.1	Gnomon	CDS	69934	70071	.	+	0	Name=XP_029043347.1;ID=cds-XP_029043347.1;Dbxref=GeneID:114876260%2CGenbank:XP_029043347.1;Parent=rna-XM_029187514.1
NW_021683744.1	Gnomon	CDS	70159	70379	.	+	0	Name=XP_029043347.1;ID=cds-XP_029043347.1;Dbxref=GeneID:114876260%2CGenbank:XP_029043347.1;Parent=rna-XM_029187514.1
NW_021683744.1	Gnomon	CDS	70454	70533	.	+	0	Name=XP_029043347.1;ID=cds-XP_029043347.1;Dbxref=GeneID:114876260%2CGenbank:XP_029043347.1;Parent=rna-XM_029187514.1
NW_021683744.1	Gnomon	CDS	70784	71005	.	+	0	Name=XP_029043347.1;ID=cds-XP_029043347.1;Dbxref=GeneID:114876260%2CGenbank:XP_029043347.1;Parent=rna-XM_029187514.1
NW_021683744.1	Gnomon	CDS	71076	71208	.	+	0	Name=XP_029043347.1;ID=cds-XP_029043347.1;Dbxref=GeneID:114876260%2CGenbank:XP_029043347.1;Parent=rna-XM_029187514.1
NW_021683744.1	Gnomon	exon	111599	111823	.	-	.	ID=exon-XM_029187577.1-7;Dbxref=GeneID:114876290%2CGenbank:XM_029187577.1;Parent=rna-XM_029187577.1
NW_021683744.1	Gnomon	exon	110079	111526	.	-	.	ID=exon-XM_029187577.1-8;Dbxref=GeneID:114876290%2CGenbank:XM_029187577.1;Parent=rna-XM_029187577.1
NW_021683744.1	Gnomon	exon	113221	114937	.	-	.	ID=exon-XM_029187577.1-5;Dbxref=GeneID:114876290%2CGenbank:XM_029187577.1;Parent=rna-XM_029187577.1
NW_021683744.1	Gnomon	exon	111951	113024	.	-	.	ID=exon-XM_029187577.1-6;Dbxref=GeneID:114876290%2CGenbank:XM_029187577.1;Parent=rna-XM_029187577.1
NW_021683744.1	Gnomon	exon	117805	118043	.	-	.	ID=exon-XM_029187577.1-3;Dbxref=GeneID:114876290%2CGenbank:XM_029187577.1;Parent=rna-XM_029187577.1
NW_021683744.1	Gnomon	exon	116712	116854	.	-	.	ID=exon-XM_029187577.1-4;Dbxref=GeneID:114876290%2CGenbank:XM_029187577.1;Parent=rna-XM_029187577.1
NW_021683744.1	Gnomon	exon	141055	141132	.	-	.	ID=exon-XM_029187577.1-1;Dbxref=GeneID:114876290%2CGenbank:XM_029187577.1;Parent=rna-XM_029187577.1
NW_021683744.1	Gnomon	exon	139414	139485	.	-	.	ID=exon-XM_029187577.1-2;Dbxref=GeneID:114876290%2CGenbank:XM_029187577.1;Parent=rna-XM_029187577.1
NW_021683744.1	Gnomon	CDS	224268	224360	.	-	0	Name=XP_029043441.1;ID=cds-XP_029043441.1;Dbxref=GeneID:114876301%2CGenbank:XP_029043441.1;Parent=rna-XM_029187608.1
NW_021683744.1	Gnomon	CDS	224165	224197	.	-	0	Name=XP_029043441.1;ID=cds-XP_029043441.1;Dbxref=GeneID:114876301%2CGenbank:XP_029043441.1;Parent=rna-XM_029187608.1
NW_021683744.1	Gnomon	CDS	224047	224091	.	-	0	Name=XP_029043441.1;ID=cds-XP_029043441.1;Dbxref=GeneID:114876301%2CGenbank:XP_029043441.1;Parent=rna-XM_029187608.1
NW_021683744.1	Gnomon	CDS	223855	223920	.	-	0	Name=XP_029043441.1;ID=cds-XP_029043441.1;Dbxref=GeneID:114876301%2CGenbank:XP_029043441.1;Parent=rna-XM_029187608.1
NW_021683744.1	Gnomon	CDS	223640	223777	.	-	0	Name=XP_029043441.1;ID=cds-XP_029043441.1;Dbxref=GeneID:114876301%2CGenbank:XP_029043441.1;Parent=rna-XM_029187608.1
NW_021683744.1	Gnomon	CDS	223279	223290	.	-	0	Name=XP_029043441.1;ID=cds-XP_029043441.1;Dbxref=GeneID:114876301%2CGenbank:XP_029043441.1;Parent=rna-XM_029187608.1
NW_021683744.1	Gnomon	mRNA	178803	181724	.	+	.	Name=XM_029187598.1;ID=rna-XM_029187598.1;Dbxref=GeneID:114876297%2CGenbank:XM_029187598.1;Parent=gene-LOC114876297
NW_021683744.1	Gnomon	exon	99521	99635	.	+	.	ID=exon-XM_029187535.1-16;Dbxref=GeneID:114876266%2CGenbank:XM_029187535.1;Parent=rna-XM_029187535.1
NW_021683744.1	Gnomon	exon	100977	103039	.	+	.	ID=exon-XM_029187535.1-17;Dbxref=GeneID:114876266%2CGenbank:XM_029187535.1;Parent=rna-XM_029187535.1
NW_021683744.1	Gnomon	exon	99198	99319	.	+	.	ID=exon-XM_029187535.1-14;Dbxref=GeneID:114876266%2CGenbank:XM_029187535.1;Parent=rna-XM_029187535.1
NW_021683744.1	Gnomon	exon	99428	99433	.	+	.	ID=exon-XM_029187535.1-15;Dbxref=GeneID:114876266%2CGenbank:XM_029187535.1;Parent=rna-XM_029187535.1
NW_021683744.1	Gnomon	exon	98730	98903	.	+	.	ID=exon-XM_029187535.1-12;Dbxref=GeneID:114876266%2CGenbank:XM_029187535.1;Parent=rna-XM_029187535.1
NW_021683744.1	Gnomon	exon	98971	99118	.	+	.	ID=exon-XM_029187535.1-13;Dbxref=GeneID:114876266%2CGenbank:XM_029187535.1;Parent=rna-XM_029187535.1
NW_021683744.1	Gnomon	exon	96430	96637	.	+	.	ID=exon-XM_029187535.1-10;Dbxref=GeneID:114876266%2CGenbank:XM_029187535.1;Parent=rna-XM_029187535.1
NW_021683744.1	Gnomon	exon	96720	98655	.	+	.	ID=exon-XM_029187535.1-11;Dbxref=GeneID:114876266%2CGenbank:XM_029187535.1;Parent=rna-XM_029187535.1
NW_021683744.1	Gnomon	mRNA	223028	225431	.	-	.	Name=XM_029187608.1;ID=rna-XM_029187608.1;Dbxref=GeneID:114876301%2CGenbank:XM_029187608.1;Parent=gene-LOC114876301
NW_021683744.1	Gnomon	mRNA	466138	471210	.	+	.	Name=XM_029187692.1;ID=rna-XM_029187692.1;Dbxref=GeneID:114876334%2CGenbank:XM_029187692.1;Parent=gene-LOC114876334
NW_021683744.1	Gnomon	mRNA	434826	437384	.	+	.	Name=XM_029187702.1;ID=rna-XM_029187702.1;Dbxref=GeneID:114876338%2CGenbank:XM_029187702.1;Parent=gene-LOC114876338
NW_021683744.1	Gnomon	exon	432068	432209	.	-	.	ID=exon-XM_029187676.1-3;Dbxref=GeneID:114876332%2CGenbank:XM_029187676.1;Parent=rna-XM_029187676.1
NW_021683744.1	Gnomon	exon	430042	430401	.	-	.	ID=exon-XM_029187676.1-4;Dbxref=GeneID:114876332%2CGenbank:XM_029187676.1;Parent=rna-XM_029187676.1
NW_021683744.1	Gnomon	exon	433764	433844	.	-	.	ID=exon-XM_029187676.1-1;Dbxref=GeneID:114876332%2CGenbank:XM_029187676.1;Parent=rna-XM_029187676.1
NW_021683744.1	Gnomon	exon	433230	433511	.	-	.	ID=exon-XM_029187676.1-2;Dbxref=GeneID:114876332%2CGenbank:XM_029187676.1;Parent=rna-XM_029187676.1
NW_021683744.1	Gnomon	exon	424946	425224	.	-	.	ID=exon-XM_029187676.1-7;Dbxref=GeneID:114876332%2CGenbank:XM_029187676.1;Parent=rna-XM_029187676.1
NW_021683744.1	Gnomon	exon	423055	423253	.	-	.	ID=exon-XM_029187676.1-8;Dbxref=GeneID:114876332%2CGenbank:XM_029187676.1;Parent=rna-XM_029187676.1
NW_021683744.1	Gnomon	exon	429817	429897	.	-	.	ID=exon-XM_029187676.1-5;Dbxref=GeneID:114876332%2CGenbank:XM_029187676.1;Parent=rna-XM_029187676.1
NW_021683744.1	Gnomon	exon	426323	429734	.	-	.	ID=exon-XM_029187676.1-6;Dbxref=GeneID:114876332%2CGenbank:XM_029187676.1;Parent=rna-XM_029187676.1
NW_021683744.1	Gnomon	exon	421070	422969	.	-	.	ID=exon-XM_029187676.1-9;Dbxref=GeneID:114876332%2CGenbank:XM_029187676.1;Parent=rna-XM_029187676.1
NW_021683744.1	Gnomon	exon	26697	27991	.	-	.	ID=exon-XM_029187510.1-11;Dbxref=GeneID:114876258%2CGenbank:XM_029187510.1;Parent=rna-XM_029187510.1
NW_021683744.1	Gnomon	exon	26179	26632	.	-	.	ID=exon-XM_029187510.1-12;Dbxref=GeneID:114876258%2CGenbank:XM_029187510.1;Parent=rna-XM_029187510.1
NW_021683744.1	Gnomon	exon	28062	28146	.	-	.	ID=exon-XM_029187510.1-10;Dbxref=GeneID:114876258%2CGenbank:XM_029187510.1;Parent=rna-XM_029187510.1
NW_021683744.1	Gnomon	exon	312369	312687	.	+	.	ID=exon-XR_003789358.1-1;Dbxref=GeneID:114876314%2CGenbank:XR_003789358.1;Parent=rna-XR_003789358.1
NW_021683744.1	Gnomon	exon	312865	313008	.	+	.	ID=exon-XR_003789358.1-2;Dbxref=GeneID:114876314%2CGenbank:XR_003789358.1;Parent=rna-XR_003789358.1
NW_021683744.1	Gnomon	exon	25536	26091	.	-	.	ID=exon-XM_029187510.1-13;Dbxref=GeneID:114876258%2CGenbank:XM_029187510.1;Parent=rna-XM_029187510.1
NW_021683744.1	Gnomon	exon	315200	315647	.	+	.	ID=exon-XR_003789358.1-5;Dbxref=GeneID:114876314%2CGenbank:XR_003789358.1;Parent=rna-XR_003789358.1
NW_021683744.1	Gnomon	exon	315878	316157	.	+	.	ID=exon-XR_003789358.1-6;Dbxref=GeneID:114876314%2CGenbank:XR_003789358.1;Parent=rna-XR_003789358.1
NW_021683744.1	Gnomon	exon	313084	313281	.	+	.	ID=exon-XR_003789358.1-3;Dbxref=GeneID:114876314%2CGenbank:XR_003789358.1;Parent=rna-XR_003789358.1
NW_021683744.1	Gnomon	exon	313384	313473	.	+	.	ID=exon-XR_003789358.1-4;Dbxref=GeneID:114876314%2CGenbank:XR_003789358.1;Parent=rna-XR_003789358.1
NW_021683744.1	Gnomon	exon	236736	236833	.	-	.	ID=exon-XM_029187481.1-1;Dbxref=GeneID:114876241%2CGenbank:XM_029187481.1;Parent=rna-XM_029187481.1
NW_021683744.1	Gnomon	exon	236491	236640	.	-	.	ID=exon-XM_029187481.1-2;Dbxref=GeneID:114876241%2CGenbank:XM_029187481.1;Parent=rna-XM_029187481.1
NW_021683744.1	Gnomon	exon	236165	236414	.	-	.	ID=exon-XM_029187481.1-3;Dbxref=GeneID:114876241%2CGenbank:XM_029187481.1;Parent=rna-XM_029187481.1
NW_021683744.1	Gnomon	exon	235775	236098	.	-	.	ID=exon-XM_029187481.1-4;Dbxref=GeneID:114876241%2CGenbank:XM_029187481.1;Parent=rna-XM_029187481.1
NW_021683744.1	Gnomon	CDS	67915	67929	.	+	0	Name=XP_029043346.1;ID=cds-XP_029043346.1;Dbxref=GeneID:114876260%2CGenbank:XP_029043346.1;Parent=rna-XM_029187513.1
NW_021683744.1	Gnomon	CDS	68025	68242	.	+	0	Name=XP_029043346.1;ID=cds-XP_029043346.1;Dbxref=GeneID:114876260%2CGenbank:XP_029043346.1;Parent=rna-XM_029187513.1
NW_021683744.1	Gnomon	CDS	68326	68489	.	+	0	Name=XP_029043346.1;ID=cds-XP_029043346.1;Dbxref=GeneID:114876260%2CGenbank:XP_029043346.1;Parent=rna-XM_029187513.1
NW_021683744.1	Gnomon	CDS	68561	68703	.	+	0	Name=XP_029043346.1;ID=cds-XP_029043346.1;Dbxref=GeneID:114876260%2CGenbank:XP_029043346.1;Parent=rna-XM_029187513.1
NW_021683744.1	Gnomon	CDS	68782	69046	.	+	0	Name=XP_029043346.1;ID=cds-XP_029043346.1;Dbxref=GeneID:114876260%2CGenbank:XP_029043346.1;Parent=rna-XM_029187513.1
NW_021683744.1	Gnomon	CDS	69151	69296	.	+	0	Name=XP_029043346.1;ID=cds-XP_029043346.1;Dbxref=GeneID:114876260%2CGenbank:XP_029043346.1;Parent=rna-XM_029187513.1
NW_021683744.1	Gnomon	CDS	69366	69534	.	+	0	Name=XP_029043346.1;ID=cds-XP_029043346.1;Dbxref=GeneID:114876260%2CGenbank:XP_029043346.1;Parent=rna-XM_029187513.1
NW_021683744.1	Gnomon	CDS	69608	69862	.	+	0	Name=XP_029043346.1;ID=cds-XP_029043346.1;Dbxref=GeneID:114876260%2CGenbank:XP_029043346.1;Parent=rna-XM_029187513.1
NW_021683744.1	Gnomon	CDS	69934	70071	.	+	0	Name=XP_029043346.1;ID=cds-XP_029043346.1;Dbxref=GeneID:114876260%2CGenbank:XP_029043346.1;Parent=rna-XM_029187513.1
NW_021683744.1	Gnomon	CDS	70159	70379	.	+	0	Name=XP_029043346.1;ID=cds-XP_029043346.1;Dbxref=GeneID:114876260%2CGenbank:XP_029043346.1;Parent=rna-XM_029187513.1
NW_021683744.1	Gnomon	CDS	70454	70533	.	+	0	Name=XP_029043346.1;ID=cds-XP_029043346.1;Dbxref=GeneID:114876260%2CGenbank:XP_029043346.1;Parent=rna-XM_029187513.1
[truncated: 3,421 more rows]
