# Supplementary material for: Prevalent bee venom genes evolved before the aculeate stinger and eusociality
Source: BMC Biol. 2023 Oct 23;21:229. doi: 10.1186/s12915-023-01656-5 (PMC10591384; doi:10.1186/s12915-023-01656-5)
Supplement: Supplementary file 42 — Additional file 42. Gff files of all toxin gene annotations. [file 12915_2023_1656_MOESM42_ESM.zip › AdditionalFile9_ToxinGeneAnnotations/R3_1._SP.gff_modified_Koludarov_et_al_2021.gff3]

##gff-version 3
##source-version geneious 2020.2.2
##sequence-region	R3_1	1	17674381
R3_1	Koludarov_et_al_2021	gene	12212807	12216818	.	-	.	Name=SP a
R3_1	Koludarov_et_al_2021	gene	15234789	15236825	.	+	.	Name=SP b
R3_1	funannotate	exon	118485	118709	.	+	.	ID=TetragonulaCarbonaria_010738-T1.exon10;Parent=TetragonulaCarbonaria_010738-T1
R3_1	funannotate	exon	9795320	9795710	.	-	.	ID=TetragonulaCarbonaria_011491-T1.exon3;Parent=TetragonulaCarbonaria_011491-T1
R3_1	funannotate	exon	9795127	9795242	.	-	.	ID=TetragonulaCarbonaria_011491-T1.exon4;Parent=TetragonulaCarbonaria_011491-T1
R3_1	funannotate	exon	9795987	9796096	.	-	.	ID=TetragonulaCarbonaria_011491-T1.exon1;Parent=TetragonulaCarbonaria_011491-T1
R3_1	funannotate	exon	9795788	9795907	.	-	.	ID=TetragonulaCarbonaria_011491-T1.exon2;Parent=TetragonulaCarbonaria_011491-T1
R3_1	funannotate	exon	3575074	3575672	.	+	.	ID=TetragonulaCarbonaria_024340-T1.exon1;Parent=TetragonulaCarbonaria_024340-T1
R3_1	funannotate	exon	9794448	9794566	.	-	.	ID=TetragonulaCarbonaria_011491-T1.exon7;Parent=TetragonulaCarbonaria_011491-T1
R3_1	funannotate	exon	9794266	9794379	.	-	.	ID=TetragonulaCarbonaria_011491-T1.exon8;Parent=TetragonulaCarbonaria_011491-T1
R3_1	funannotate	exon	9794858	9795033	.	-	.	ID=TetragonulaCarbonaria_011491-T1.exon5;Parent=TetragonulaCarbonaria_011491-T1
R3_1	funannotate	exon	9794646	9794792	.	-	.	ID=TetragonulaCarbonaria_011491-T1.exon6;Parent=TetragonulaCarbonaria_011491-T1
R3_1	funannotate	mRNA	2867171	2890893	.	+	.	ID=TetragonulaCarbonaria_010932-T1;Parent=TetragonulaCarbonaria_010932
R3_1	funannotate	CDS	6042538	6042600	.	+	0	ID=TetragonulaCarbonaria_011162-T1.cds;Parent=TetragonulaCarbonaria_011162-T1
R3_1	funannotate	CDS	6042706	6042987	.	+	0	ID=TetragonulaCarbonaria_011162-T1.cds;Parent=TetragonulaCarbonaria_011162-T1
R3_1	funannotate	CDS	6043086	6043514	.	+	0	ID=TetragonulaCarbonaria_011162-T1.cds;Parent=TetragonulaCarbonaria_011162-T1
R3_1	funannotate	CDS	6043585	6043821	.	+	0	ID=TetragonulaCarbonaria_011162-T1.cds;Parent=TetragonulaCarbonaria_011162-T1
R3_1	funannotate	mRNA	3098899	3099192	.	-	.	ID=TetragonulaCarbonaria_010944-T1;Parent=TetragonulaCarbonaria_010944
R3_1	funannotate	exon	5146984	5147384	.	-	.	ID=TetragonulaCarbonaria_011094-T1.exon1;Parent=TetragonulaCarbonaria_011094-T1
R3_1	funannotate	exon	15998966	15999173	.	+	.	ID=TetragonulaCarbonaria_012095-T1.exon10;Parent=TetragonulaCarbonaria_012095-T1
R3_1	funannotate	exon	5146105	5146303	.	-	.	ID=TetragonulaCarbonaria_011094-T1.exon2;Parent=TetragonulaCarbonaria_011094-T1
R3_1	funannotate	exon	16001035	16001174	.	+	.	ID=TetragonulaCarbonaria_012095-T1.exon13;Parent=TetragonulaCarbonaria_012095-T1
R3_1	funannotate	exon	16001273	16001447	.	+	.	ID=TetragonulaCarbonaria_012095-T1.exon14;Parent=TetragonulaCarbonaria_012095-T1
R3_1	funannotate	exon	15999418	15999649	.	+	.	ID=TetragonulaCarbonaria_012095-T1.exon11;Parent=TetragonulaCarbonaria_012095-T1
R3_1	funannotate	exon	15999736	15999884	.	+	.	ID=TetragonulaCarbonaria_012095-T1.exon12;Parent=TetragonulaCarbonaria_012095-T1
R3_1	funannotate	exon	10968844	10968976	.	-	.	ID=TetragonulaCarbonaria_011581-T1.exon2;Parent=TetragonulaCarbonaria_011581-T1
R3_1	funannotate	exon	16003924	16004054	.	+	.	ID=TetragonulaCarbonaria_012095-T1.exon17;Parent=TetragonulaCarbonaria_012095-T1
R3_1	funannotate	exon	10972011	10972267	.	-	.	ID=TetragonulaCarbonaria_011581-T1.exon1;Parent=TetragonulaCarbonaria_011581-T1
R3_1	funannotate	exon	16004134	16004537	.	+	.	ID=TetragonulaCarbonaria_012095-T1.exon18;Parent=TetragonulaCarbonaria_012095-T1
R3_1	funannotate	exon	16001533	16001869	.	+	.	ID=TetragonulaCarbonaria_012095-T1.exon15;Parent=TetragonulaCarbonaria_012095-T1
R3_1	funannotate	exon	16003651	16003797	.	+	.	ID=TetragonulaCarbonaria_012095-T1.exon16;Parent=TetragonulaCarbonaria_012095-T1
R3_1	funannotate	exon	16004623	16004790	.	+	.	ID=TetragonulaCarbonaria_012095-T1.exon19;Parent=TetragonulaCarbonaria_012095-T1
R3_1	funannotate	mRNA	2699009	2700414	.	+	.	ID=TetragonulaCarbonaria_010920-T1;Parent=TetragonulaCarbonaria_010920
R3_1	funannotate	exon	16004870	16005156	.	+	.	ID=TetragonulaCarbonaria_012095-T1.exon20;Parent=TetragonulaCarbonaria_012095-T1
R3_1	funannotate	mRNA	2676886	2679815	.	-	.	ID=TetragonulaCarbonaria_010919-T1;Parent=TetragonulaCarbonaria_010919
R3_1	funannotate	CDS	15412684	15413766	.	-	0	ID=TetragonulaCarbonaria_012046-T1.cds;Parent=TetragonulaCarbonaria_012046-T1
R3_1	funannotate	tRNA	3181157	3181229	.	-	.	ID=TetragonulaCarbonaria_010956-T1;Parent=TetragonulaCarbonaria_010956
R3_1	funannotate	exon	12878956	12879108	.	+	.	ID=TetragonulaCarbonaria_011761-T1.exon2;Parent=TetragonulaCarbonaria_011761-T1
R3_1	funannotate	exon	12878109	12878291	.	+	.	ID=TetragonulaCarbonaria_011761-T1.exon1;Parent=TetragonulaCarbonaria_011761-T1
R3_1	funannotate	exon	7285816	7285843	.	-	.	ID=TetragonulaCarbonaria_011274-T1.exon2;Parent=TetragonulaCarbonaria_011274-T1
R3_1	funannotate	exon	7285589	7285735	.	-	.	ID=TetragonulaCarbonaria_011274-T1.exon3;Parent=TetragonulaCarbonaria_011274-T1
R3_1	funannotate	exon	7286339	7286565	.	-	.	ID=TetragonulaCarbonaria_011274-T1.exon1;Parent=TetragonulaCarbonaria_011274-T1
R3_1	funannotate	CDS	15991447	15991485	.	+	0	ID=TetragonulaCarbonaria_012095-T1.cds;Parent=TetragonulaCarbonaria_012095-T1
R3_1	funannotate	CDS	15992730	15992903	.	+	0	ID=TetragonulaCarbonaria_012095-T1.cds;Parent=TetragonulaCarbonaria_012095-T1
R3_1	funannotate	CDS	15995200	15995409	.	+	0	ID=TetragonulaCarbonaria_012095-T1.cds;Parent=TetragonulaCarbonaria_012095-T1
R3_1	funannotate	CDS	15995483	15995749	.	+	0	ID=TetragonulaCarbonaria_012095-T1.cds;Parent=TetragonulaCarbonaria_012095-T1
R3_1	funannotate	CDS	15995846	15995946	.	+	0	ID=TetragonulaCarbonaria_012095-T1.cds;Parent=TetragonulaCarbonaria_012095-T1
R3_1	funannotate	CDS	15996035	15996389	.	+	0	ID=TetragonulaCarbonaria_012095-T1.cds;Parent=TetragonulaCarbonaria_012095-T1
R3_1	funannotate	CDS	15996471	15996658	.	+	0	ID=TetragonulaCarbonaria_012095-T1.cds;Parent=TetragonulaCarbonaria_012095-T1
R3_1	funannotate	CDS	15996732	15996867	.	+	0	ID=TetragonulaCarbonaria_012095-T1.cds;Parent=TetragonulaCarbonaria_012095-T1
R3_1	funannotate	CDS	15998210	15998893	.	+	0	ID=TetragonulaCarbonaria_012095-T1.cds;Parent=TetragonulaCarbonaria_012095-T1
R3_1	funannotate	CDS	15998966	15999173	.	+	0	ID=TetragonulaCarbonaria_012095-T1.cds;Parent=TetragonulaCarbonaria_012095-T1
R3_1	funannotate	CDS	15999418	15999649	.	+	0	ID=TetragonulaCarbonaria_012095-T1.cds;Parent=TetragonulaCarbonaria_012095-T1
R3_1	funannotate	CDS	15999736	15999884	.	+	0	ID=TetragonulaCarbonaria_012095-T1.cds;Parent=TetragonulaCarbonaria_012095-T1
R3_1	funannotate	CDS	16001035	16001174	.	+	0	ID=TetragonulaCarbonaria_012095-T1.cds;Parent=TetragonulaCarbonaria_012095-T1
R3_1	funannotate	CDS	16001273	16001447	.	+	0	ID=TetragonulaCarbonaria_012095-T1.cds;Parent=TetragonulaCarbonaria_012095-T1
R3_1	funannotate	CDS	16001533	16001869	.	+	0	ID=TetragonulaCarbonaria_012095-T1.cds;Parent=TetragonulaCarbonaria_012095-T1
R3_1	funannotate	CDS	16003651	16003797	.	+	0	ID=TetragonulaCarbonaria_012095-T1.cds;Parent=TetragonulaCarbonaria_012095-T1
R3_1	funannotate	CDS	16003924	16004054	.	+	0	ID=TetragonulaCarbonaria_012095-T1.cds;Parent=TetragonulaCarbonaria_012095-T1
R3_1	funannotate	CDS	16004134	16004537	.	+	0	ID=TetragonulaCarbonaria_012095-T1.cds;Parent=TetragonulaCarbonaria_012095-T1
R3_1	funannotate	CDS	16004623	16004790	.	+	0	ID=TetragonulaCarbonaria_012095-T1.cds;Parent=TetragonulaCarbonaria_012095-T1
R3_1	funannotate	CDS	16004870	16004929	.	+	0	ID=TetragonulaCarbonaria_012095-T1.cds;Parent=TetragonulaCarbonaria_012095-T1
R3_1	funannotate	exon	12088557	12089011	.	+	.	ID=TetragonulaCarbonaria_011671-T1.exon1;Parent=TetragonulaCarbonaria_011671-T1
R3_1	funannotate	exon	12091786	12092091	.	+	.	ID=TetragonulaCarbonaria_011671-T1.exon2;Parent=TetragonulaCarbonaria_011671-T1
R3_1	funannotate	CDS	12417409	12417487	.	+	0	ID=TetragonulaCarbonaria_011717-T1.cds;Parent=TetragonulaCarbonaria_011717-T1
R3_1	funannotate	CDS	12417605	12417735	.	+	0	ID=TetragonulaCarbonaria_011717-T1.cds;Parent=TetragonulaCarbonaria_011717-T1
R3_1	funannotate	CDS	12418776	12418913	.	+	0	ID=TetragonulaCarbonaria_011717-T1.cds;Parent=TetragonulaCarbonaria_011717-T1
R3_1	funannotate	CDS	12419007	12419152	.	+	0	ID=TetragonulaCarbonaria_011717-T1.cds;Parent=TetragonulaCarbonaria_011717-T1
R3_1	funannotate	CDS	12419207	12419388	.	+	0	ID=TetragonulaCarbonaria_011717-T1.cds;Parent=TetragonulaCarbonaria_011717-T1
R3_1	funannotate	CDS	12419774	12420327	.	+	0	ID=TetragonulaCarbonaria_011717-T1.cds;Parent=TetragonulaCarbonaria_011717-T1
R3_1	funannotate	CDS	12421605	12421751	.	+	0	ID=TetragonulaCarbonaria_011717-T1.cds;Parent=TetragonulaCarbonaria_011717-T1
R3_1	funannotate	CDS	12422834	12422872	.	+	0	ID=TetragonulaCarbonaria_011717-T1.cds;Parent=TetragonulaCarbonaria_011717-T1
R3_1	funannotate	exon	3502566	3503435	.	+	.	ID=TetragonulaCarbonaria_010990-T1.exon1;Parent=TetragonulaCarbonaria_010990-T1
R3_1	funannotate	mRNA	13210407	13213666	.	-	.	ID=TetragonulaCarbonaria_011800-T1;Parent=TetragonulaCarbonaria_011800
R3_1	funannotate	CDS	5413203	5413418	.	+	0	ID=TetragonulaCarbonaria_011113-T1.cds;Parent=TetragonulaCarbonaria_011113-T1
R3_1	funannotate	mRNA	119767	122753	.	-	.	ID=TetragonulaCarbonaria_010739-T1;Parent=TetragonulaCarbonaria_010739
R3_1	funannotate	CDS	13912483	13912562	.	+	0	ID=TetragonulaCarbonaria_011871-T1.cds;Parent=TetragonulaCarbonaria_011871-T1
R3_1	funannotate	CDS	13913362	13913611	.	+	0	ID=TetragonulaCarbonaria_011871-T1.cds;Parent=TetragonulaCarbonaria_011871-T1
R3_1	funannotate	CDS	13914682	13914968	.	+	0	ID=TetragonulaCarbonaria_011871-T1.cds;Parent=TetragonulaCarbonaria_011871-T1
R3_1	funannotate	CDS	13918848	13919157	.	+	0	ID=TetragonulaCarbonaria_011871-T1.cds;Parent=TetragonulaCarbonaria_011871-T1
R3_1	funannotate	exon	15864678	15864875	.	-	.	ID=TetragonulaCarbonaria_012082-T1.exon1;Parent=TetragonulaCarbonaria_012082-T1
R3_1	funannotate	exon	15854739	15854947	.	-	.	ID=TetragonulaCarbonaria_012082-T1.exon5;Parent=TetragonulaCarbonaria_012082-T1
R3_1	funannotate	exon	15856709	15856854	.	-	.	ID=TetragonulaCarbonaria_012082-T1.exon4;Parent=TetragonulaCarbonaria_012082-T1
R3_1	funannotate	exon	15862403	15862653	.	-	.	ID=TetragonulaCarbonaria_012082-T1.exon3;Parent=TetragonulaCarbonaria_012082-T1
R3_1	funannotate	exon	15864142	15864270	.	-	.	ID=TetragonulaCarbonaria_012082-T1.exon2;Parent=TetragonulaCarbonaria_012082-T1
R3_1	funannotate	mRNA	124127	131783	.	-	.	ID=TetragonulaCarbonaria_010740-T1;Ontology_term=GO:0030246%2CGO:0004559%2CGO:0003824%2CGO:0005975%2CGO:0006013;Dbxref=InterPro:IPR028995%2CInterPro:IPR011330%2CPFAM:PF07748%2CPFAM:PF17677%2CInterPro:IPR011013%2CInterPro:IPR011682%2CInterPro:IPR041147%2CInterPro:IPR013780%2CInterPro:IPR027291%2CInterPro:IPR015341%2CPFAM:PF01074%2CPFAM:PF09261%2CInterPro:IPR037094%2CInterPro:IPR000602;Parent=Tetra…
R3_1	funannotate	exon	2610341	2610925	.	+	.	ID=TetragonulaCarbonaria_010915-T1.exon1;Parent=TetragonulaCarbonaria_010915-T1
R3_1	funannotate	CDS	8910925	8911153	.	-	0	ID=TetragonulaCarbonaria_011415-T1.cds;Parent=TetragonulaCarbonaria_011415-T1
R3_1	funannotate	CDS	8841414	8841538	.	-	0	ID=TetragonulaCarbonaria_011415-T1.cds;Parent=TetragonulaCarbonaria_011415-T1
R3_1	funannotate	CDS	8824043	8824154	.	-	0	ID=TetragonulaCarbonaria_011415-T1.cds;Parent=TetragonulaCarbonaria_011415-T1
R3_1	funannotate	CDS	8813367	8813512	.	-	0	ID=TetragonulaCarbonaria_011415-T1.cds;Parent=TetragonulaCarbonaria_011415-T1
R3_1	funannotate	CDS	8792003	8792142	.	-	0	ID=TetragonulaCarbonaria_011415-T1.cds;Parent=TetragonulaCarbonaria_011415-T1
R3_1	funannotate	CDS	8783796	8783967	.	-	0	ID=TetragonulaCarbonaria_011415-T1.cds;Parent=TetragonulaCarbonaria_011415-T1
R3_1	funannotate	CDS	8783053	8783179	.	-	0	ID=TetragonulaCarbonaria_011415-T1.cds;Parent=TetragonulaCarbonaria_011415-T1
R3_1	funannotate	CDS	8782675	8782755	.	-	0	ID=TetragonulaCarbonaria_011415-T1.cds;Parent=TetragonulaCarbonaria_011415-T1
R3_1	funannotate	CDS	8776220	8776834	.	-	0	ID=TetragonulaCarbonaria_011415-T1.cds;Parent=TetragonulaCarbonaria_011415-T1
R3_1	funannotate	CDS	8774884	8775083	.	-	0	ID=TetragonulaCarbonaria_011415-T1.cds;Parent=TetragonulaCarbonaria_011415-T1
R3_1	funannotate	exon	1345244	1345334	.	+	.	ID=TetragonulaCarbonaria_010825-T1.exon1;Parent=TetragonulaCarbonaria_010825-T1
R3_1	funannotate	mRNA	298784	300168	.	+	.	ID=TetragonulaCarbonaria_010752-T1;Dbxref=PFAM:PF13489%2CInterPro:IPR029063%2CPFAM:PF08241;Parent=TetragonulaCarbonaria_010752
R3_1	funannotate	exon	10321970	10322263	.	+	.	ID=TetragonulaCarbonaria_011544-T1.exon6;Parent=TetragonulaCarbonaria_011544-T1
R3_1	funannotate	exon	10317464	10318093	.	+	.	ID=TetragonulaCarbonaria_011544-T1.exon3;Parent=TetragonulaCarbonaria_011544-T1
R3_1	funannotate	exon	10312875	10313006	.	+	.	ID=TetragonulaCarbonaria_011544-T1.exon2;Parent=TetragonulaCarbonaria_011544-T1
R3_1	funannotate	CDS	13464266	13464359	.	-	0	ID=TetragonulaCarbonaria_011822-T1.cds;Parent=TetragonulaCarbonaria_011822-T1
R3_1	funannotate	CDS	13463974	13464157	.	-	0	ID=TetragonulaCarbonaria_011822-T1.cds;Parent=TetragonulaCarbonaria_011822-T1
R3_1	funannotate	CDS	13463786	13463887	.	-	0	ID=TetragonulaCarbonaria_011822-T1.cds;Parent=TetragonulaCarbonaria_011822-T1
R3_1	funannotate	CDS	13463291	13463484	.	-	0	ID=TetragonulaCarbonaria_011822-T1.cds;Parent=TetragonulaCarbonaria_011822-T1
R3_1	funannotate	CDS	13463032	13463210	.	-	0	ID=TetragonulaCarbonaria_011822-T1.cds;Parent=TetragonulaCarbonaria_011822-T1
R3_1	funannotate	CDS	13462688	13462937	.	-	0	ID=TetragonulaCarbonaria_011822-T1.cds;Parent=TetragonulaCarbonaria_011822-T1
R3_1	funannotate	CDS	13462405	13462610	.	-	0	ID=TetragonulaCarbonaria_011822-T1.cds;Parent=TetragonulaCarbonaria_011822-T1
R3_1	funannotate	CDS	13462095	13462335	.	-	0	ID=TetragonulaCarbonaria_011822-T1.cds;Parent=TetragonulaCarbonaria_011822-T1
R3_1	funannotate	CDS	13461795	13462011	.	-	0	ID=TetragonulaCarbonaria_011822-T1.cds;Parent=TetragonulaCarbonaria_011822-T1
R3_1	funannotate	CDS	13461428	13461703	.	-	0	ID=TetragonulaCarbonaria_011822-T1.cds;Parent=TetragonulaCarbonaria_011822-T1
R3_1	funannotate	CDS	13461347	13461362	.	-	0	ID=TetragonulaCarbonaria_011822-T1.cds;Parent=TetragonulaCarbonaria_011822-T1
R3_1	funannotate	exon	10318964	10319067	.	+	.	ID=TetragonulaCarbonaria_011544-T1.exon5;Parent=TetragonulaCarbonaria_011544-T1
R3_1	funannotate	exon	10318636	10318890	.	+	.	ID=TetragonulaCarbonaria_011544-T1.exon4;Parent=TetragonulaCarbonaria_011544-T1
R3_1	funannotate	exon	10305950	10306208	.	+	.	ID=TetragonulaCarbonaria_011544-T1.exon1;Parent=TetragonulaCarbonaria_011544-T1
R3_1	funannotate	mRNA	13545263	13545983	.	-	.	ID=TetragonulaCarbonaria_011836-T1;Parent=TetragonulaCarbonaria_011836
R3_1	funannotate	mRNA	347165	363193	.	+	.	ID=TetragonulaCarbonaria_010764-T1;Ontology_term=GO:0008417%2CGO:0006486%2CGO:0016020;Dbxref=InterPro:IPR038577%2CPFAM:PF00852%2CInterPro:IPR031481%2CPFAM:PF17039%2CInterPro:IPR001503;Parent=TetragonulaCarbonaria_010764
R3_1	funannotate	exon	8156183	8156449	.	+	.	ID=TetragonulaCarbonaria_011364-T1.exon1;Parent=TetragonulaCarbonaria_011364-T1
R3_1	funannotate	exon	5967873	5968191	.	+	.	ID=TetragonulaCarbonaria_011147-T1.exon3;Parent=TetragonulaCarbonaria_011147-T1
R3_1	funannotate	exon	5967031	5967124	.	+	.	ID=TetragonulaCarbonaria_011147-T1.exon1;Parent=TetragonulaCarbonaria_011147-T1
R3_1	funannotate	exon	5967313	5967400	.	+	.	ID=TetragonulaCarbonaria_011147-T1.exon2;Parent=TetragonulaCarbonaria_011147-T1
R3_1	funannotate	exon	14531801	14532118	.	-	.	ID=TetragonulaCarbonaria_011903-T1.exon2;Parent=TetragonulaCarbonaria_011903-T1
R3_1	funannotate	exon	14532212	14533458	.	-	.	ID=TetragonulaCarbonaria_011903-T1.exon1;Parent=TetragonulaCarbonaria_011903-T1
R3_1	funannotate	CDS	9655640	9655649	.	+	0	ID=TetragonulaCarbonaria_011464-T1.cds;Parent=TetragonulaCarbonaria_011464-T1
R3_1	funannotate	CDS	9655868	9655996	.	+	0	ID=TetragonulaCarbonaria_011464-T1.cds;Parent=TetragonulaCarbonaria_011464-T1
R3_1	funannotate	CDS	9656299	9656480	.	+	0	ID=TetragonulaCarbonaria_011464-T1.cds;Parent=TetragonulaCarbonaria_011464-T1
R3_1	funannotate	CDS	9656565	9656672	.	+	0	ID=TetragonulaCarbonaria_011464-T1.cds;Parent=TetragonulaCarbonaria_011464-T1
R3_1	funannotate	CDS	9656745	9656964	.	+	0	ID=TetragonulaCarbonaria_011464-T1.cds;Parent=TetragonulaCarbonaria_011464-T1
R3_1	funannotate	CDS	9657042	9657287	.	+	0	ID=TetragonulaCarbonaria_011464-T1.cds;Parent=TetragonulaCarbonaria_011464-T1
R3_1	funannotate	CDS	9657385	9657613	.	+	0	ID=TetragonulaCarbonaria_011464-T1.cds;Parent=TetragonulaCarbonaria_011464-T1
R3_1	funannotate	CDS	9657691	9657739	.	+	0	ID=TetragonulaCarbonaria_011464-T1.cds;Parent=TetragonulaCarbonaria_011464-T1
R3_1	funannotate	CDS	9657817	9657922	.	+	0	ID=TetragonulaCarbonaria_011464-T1.cds;Parent=TetragonulaCarbonaria_011464-T1
R3_1	funannotate	CDS	9658004	9658100	.	+	0	ID=TetragonulaCarbonaria_011464-T1.cds;Parent=TetragonulaCarbonaria_011464-T1
R3_1	funannotate	CDS	9658171	9658234	.	+	0	ID=TetragonulaCarbonaria_011464-T1.cds;Parent=TetragonulaCarbonaria_011464-T1
R3_1	funannotate	CDS	9658298	9658366	.	+	0	ID=TetragonulaCarbonaria_011464-T1.cds;Parent=TetragonulaCarbonaria_011464-T1
R3_1	funannotate	exon	9915166	9915254	.	+	.	ID=TetragonulaCarbonaria_011506-T1.exon1;Parent=TetragonulaCarbonaria_011506-T1
R3_1	funannotate	exon	14779990	14780150	.	-	.	ID=TetragonulaCarbonaria_011941-T1.exon6;Parent=TetragonulaCarbonaria_011941-T1
R3_1	funannotate	CDS	1397808	1398128	.	-	0	ID=TetragonulaCarbonaria_010828-T1.cds;Parent=TetragonulaCarbonaria_010828-T1
R3_1	funannotate	exon	14780215	14780556	.	-	.	ID=TetragonulaCarbonaria_011941-T1.exon5;Parent=TetragonulaCarbonaria_011941-T1
R3_1	funannotate	exon	14780617	14780725	.	-	.	ID=TetragonulaCarbonaria_011941-T1.exon4;Parent=TetragonulaCarbonaria_011941-T1
R3_1	funannotate	exon	9920257	9920422	.	+	.	ID=TetragonulaCarbonaria_011506-T1.exon2;Parent=TetragonulaCarbonaria_011506-T1
R3_1	funannotate	exon	14780799	14780964	.	-	.	ID=TetragonulaCarbonaria_011941-T1.exon3;Parent=TetragonulaCarbonaria_011941-T1
R3_1	funannotate	exon	14781175	14781456	.	-	.	ID=TetragonulaCarbonaria_011941-T1.exon2;Parent=TetragonulaCarbonaria_011941-T1
R3_1	funannotate	exon	14781554	14781711	.	-	.	ID=TetragonulaCarbonaria_011941-T1.exon1;Parent=TetragonulaCarbonaria_011941-T1
R3_1	funannotate	mRNA	15388104	15392107	.	-	.	ID=TetragonulaCarbonaria_012044-T1;Parent=TetragonulaCarbonaria_012044
R3_1	funannotate	exon	5386137	5386284	.	-	.	ID=TetragonulaCarbonaria_011109-T1.exon1;Parent=TetragonulaCarbonaria_011109-T1
R3_1	funannotate	exon	1891193	1891873	.	+	.	ID=TetragonulaCarbonaria_010863-T1.exon1;Parent=TetragonulaCarbonaria_010863-T1
R3_1	funannotate	exon	5385662	5385957	.	-	.	ID=TetragonulaCarbonaria_011109-T1.exon2;Parent=TetragonulaCarbonaria_011109-T1
R3_1	funannotate	five_prime_UTR	764044	764254	.	+	.	ID=TetragonulaCarbonaria_010791-T1.utr5p1;Parent=TetragonulaCarbonaria_010791-T1
R3_1	funannotate	exon	15405414	15405584	.	-	.	ID=TetragonulaCarbonaria_012045-T1.exon1;Parent=TetragonulaCarbonaria_012045-T1
R3_1	funannotate	mRNA	13682704	13685797	.	+	.	ID=TetragonulaCarbonaria_011848-T1;Ontology_term=GO:0001510%2CGO:0008168%2CGO:0003723%2CGO:0016428;Dbxref=PFAM:PF01189%2CInterPro:IPR023267%2CInterPro:IPR023270%2CInterPro:IPR001678%2CInterPro:IPR029063%2CInterPro:IPR018314;Parent=TetragonulaCarbonaria_011848
R3_1	funannotate	mRNA	13383989	13388339	.	-	.	ID=TetragonulaCarbonaria_011812-T1;Ontology_term=GO:0006468%2CGO:0000278%2CGO:0035329%2CGO:0004674%2CGO:0004672%2CGO:0005515%2CGO:0005524;Dbxref=InterPro:IPR015940%2CInterPro:IPR008271%2CInterPro:IPR011009%2CInterPro:IPR017441%2CPFAM:PF00627%2CInterPro:IPR000961%2CInterPro:IPR028741%2CInterPro:IPR000719%2CPFAM:PF00069%2CPFAM:PF07714%2CInterPro:IPR009060;Parent=TetragonulaCarbonaria_011812
R3_1	funannotate	CDS	12266612	12267320	.	-	0	ID=TetragonulaCarbonaria_011692-T1.cds;Parent=TetragonulaCarbonaria_011692-T1
R3_1	funannotate	CDS	12266241	12266533	.	-	0	ID=TetragonulaCarbonaria_011692-T1.cds;Parent=TetragonulaCarbonaria_011692-T1
R3_1	funannotate	CDS	12265868	12266170	.	-	0	ID=TetragonulaCarbonaria_011692-T1.cds;Parent=TetragonulaCarbonaria_011692-T1
R3_1	funannotate	mRNA	2491675	2516938	.	+	.	ID=TetragonulaCarbonaria_010907-T1;Ontology_term=GO:0005515%2CGO:0005856;Dbxref=InterPro:IPR001478%2CInterPro:IPR011993%2CInterPro:IPR014352%2CInterPro:IPR035963%2CInterPro:IPR019748%2CInterPro:IPR000299%2CInterPro:IPR018980%2CPFAM:PF17820%2CPFAM:PF09380%2CInterPro:IPR019749%2CPFAM:PF00595%2CPFAM:PF00373%2CInterPro:IPR036034;Parent=TetragonulaCarbonaria_010907
R3_1	funannotate	CDS	2131473	2131899	.	+	0	ID=TetragonulaCarbonaria_010882-T1.cds;Parent=TetragonulaCarbonaria_010882-T1
R3_1	funannotate	CDS	2132887	2133146	.	+	0	ID=TetragonulaCarbonaria_010882-T1.cds;Parent=TetragonulaCarbonaria_010882-T1
R3_1	funannotate	CDS	2134751	2135015	.	+	0	ID=TetragonulaCarbonaria_010882-T1.cds;Parent=TetragonulaCarbonaria_010882-T1
R3_1	funannotate	CDS	2136551	2136711	.	+	0	ID=TetragonulaCarbonaria_010882-T1.cds;Parent=TetragonulaCarbonaria_010882-T1
R3_1	funannotate	CDS	2137610	2137809	.	+	0	ID=TetragonulaCarbonaria_010882-T1.cds;Parent=TetragonulaCarbonaria_010882-T1
R3_1	funannotate	CDS	2138560	2138752	.	+	0	ID=TetragonulaCarbonaria_010882-T1.cds;Parent=TetragonulaCarbonaria_010882-T1
R3_1	funannotate	CDS	7926709	7926960	.	+	0	ID=TetragonulaCarbonaria_024343-T1.cds;Parent=TetragonulaCarbonaria_024343-T1
R3_1	funannotate	exon	13394353	13395087	.	+	.	ID=TetragonulaCarbonaria_011814-T1.exon4;Parent=TetragonulaCarbonaria_011814-T1
R3_1	funannotate	mRNA	720177	721056	.	+	.	ID=TetragonulaCarbonaria_010788-T1;Parent=TetragonulaCarbonaria_010788
R3_1	funannotate	mRNA	15297789	15300088	.	-	.	ID=TetragonulaCarbonaria_012032-T1;Parent=TetragonulaCarbonaria_012032
R3_1	funannotate	CDS	12238990	12239276	.	-	0	ID=TetragonulaCarbonaria_011687-T1.cds;Parent=TetragonulaCarbonaria_011687-T1
R3_1	funannotate	CDS	12237929	12238127	.	-	0	ID=TetragonulaCarbonaria_011687-T1.cds;Parent=TetragonulaCarbonaria_011687-T1
R3_1	funannotate	CDS	12237531	12237826	.	-	0	ID=TetragonulaCarbonaria_011687-T1.cds;Parent=TetragonulaCarbonaria_011687-T1
R3_1	funannotate	CDS	12236363	12236562	.	-	0	ID=TetragonulaCarbonaria_011687-T1.cds;Parent=TetragonulaCarbonaria_011687-T1
R3_1	funannotate	CDS	12236095	12236258	.	-	0	ID=TetragonulaCarbonaria_011687-T1.cds;Parent=TetragonulaCarbonaria_011687-T1
R3_1	funannotate	CDS	12235288	12235407	.	-	0	ID=TetragonulaCarbonaria_011687-T1.cds;Parent=TetragonulaCarbonaria_011687-T1
R3_1	funannotate	mRNA	15234789	15236825	.	+	.	ID=TetragonulaCarbonaria_012020-T1;Ontology_term=GO:0006508%2CGO:0004252;Dbxref=InterPro:IPR009003%2CInterPro:IPR000859%2CPFAM:PF00089%2CInterPro:IPR001314%2CPFAM:PF00431%2CInterPro:IPR018114%2CInterPro:IPR001254%2CInterPro:IPR043504%2CInterPro:IPR035914;Parent=TetragonulaCarbonaria_012020
R3_1	funannotate	CDS	2084237	2084422	.	+	0	ID=TetragonulaCarbonaria_010877-T1.cds;Parent=TetragonulaCarbonaria_010877-T1
R3_1	funannotate	CDS	2084794	2084923	.	+	0	ID=TetragonulaCarbonaria_010877-T1.cds;Parent=TetragonulaCarbonaria_010877-T1
R3_1	funannotate	CDS	2085887	2086141	.	+	0	ID=TetragonulaCarbonaria_010877-T1.cds;Parent=TetragonulaCarbonaria_010877-T1
R3_1	funannotate	CDS	2086942	2087200	.	+	0	ID=TetragonulaCarbonaria_010877-T1.cds;Parent=TetragonulaCarbonaria_010877-T1
R3_1	funannotate	CDS	2087732	2088055	.	+	0	ID=TetragonulaCarbonaria_010877-T1.cds;Parent=TetragonulaCarbonaria_010877-T1
R3_1	funannotate	CDS	2089149	2089767	.	+	0	ID=TetragonulaCarbonaria_010877-T1.cds;Parent=TetragonulaCarbonaria_010877-T1
R3_1	funannotate	CDS	2093983	2094180	.	+	0	ID=TetragonulaCarbonaria_010877-T1.cds;Parent=TetragonulaCarbonaria_010877-T1
R3_1	funannotate	CDS	2095748	2095838	.	+	0	ID=TetragonulaCarbonaria_010877-T1.cds;Parent=TetragonulaCarbonaria_010877-T1
R3_1	funannotate	CDS	2096251	2096765	.	+	0	ID=TetragonulaCarbonaria_010877-T1.cds;Parent=TetragonulaCarbonaria_010877-T1
R3_1	funannotate	mRNA	13466038	13473471	.	+	.	ID=TetragonulaCarbonaria_011824-T1;Ontology_term=GO:0005515;Dbxref=InterPro:IPR006594;Parent=TetragonulaCarbonaria_011824
R3_1	funannotate	CDS	11866722	11866776	.	-	0	ID=TetragonulaCarbonaria_011643-T1.cds;Parent=TetragonulaCarbonaria_011643-T1
R3_1	funannotate	CDS	11860872	11861006	.	-	0	ID=TetragonulaCarbonaria_011643-T1.cds;Parent=TetragonulaCarbonaria_011643-T1
R3_1	funannotate	CDS	11859868	11860079	.	-	0	ID=TetragonulaCarbonaria_011643-T1.cds;Parent=TetragonulaCarbonaria_011643-T1
R3_1	funannotate	CDS	11859483	11859622	.	-	0	ID=TetragonulaCarbonaria_011643-T1.cds;Parent=TetragonulaCarbonaria_011643-T1
R3_1	funannotate	CDS	11858983	11859385	.	-	0	ID=TetragonulaCarbonaria_011643-T1.cds;Parent=TetragonulaCarbonaria_011643-T1
R3_1	funannotate	five_prime_UTR	8116197	8116517	.	-	.	ID=TetragonulaCarbonaria_011359-T1.utr5p1;Parent=TetragonulaCarbonaria_011359-T1
R3_1	funannotate	exon	13484793	13485136	.	-	.	ID=TetragonulaCarbonaria_011829-T1.exon10;Parent=TetragonulaCarbonaria_011829-T1
R3_1	funannotate	mRNA	548489	552333	.	+	.	ID=TetragonulaCarbonaria_010776-T1;Ontology_term=GO:0016829%2CGO:0003824;Dbxref=InterPro:IPR013785%2CInterPro:IPR002220%2CPFAM:PF00701;Parent=TetragonulaCarbonaria_010776
R3_1	funannotate	CDS	1502595	1502918	.	-	0	ID=TetragonulaCarbonaria_010833-T1.cds;Parent=TetragonulaCarbonaria_010833-T1
R3_1	funannotate	exon	1888345	1888376	.	-	.	ID=TetragonulaCarbonaria_010862-T1.exon3;Parent=TetragonulaCarbonaria_010862-T1
R3_1	funannotate	exon	1888685	1888748	.	-	.	ID=TetragonulaCarbonaria_010862-T1.exon2;Parent=TetragonulaCarbonaria_010862-T1
R3_1	funannotate	exon	1887532	1887637	.	-	.	ID=TetragonulaCarbonaria_010862-T1.exon5;Parent=TetragonulaCarbonaria_010862-T1
R3_1	funannotate	exon	1887714	1887791	.	-	.	ID=TetragonulaCarbonaria_010862-T1.exon4;Parent=TetragonulaCarbonaria_010862-T1
R3_1	funannotate	CDS	8116108	8116196	.	-	0	ID=TetragonulaCarbonaria_011359-T1.cds;Parent=TetragonulaCarbonaria_011359-T1
R3_1	funannotate	CDS	8115356	8115495	.	-	0	ID=TetragonulaCarbonaria_011359-T1.cds;Parent=TetragonulaCarbonaria_011359-T1
R3_1	funannotate	CDS	8113701	8113840	.	-	0	ID=TetragonulaCarbonaria_011359-T1.cds;Parent=TetragonulaCarbonaria_011359-T1
R3_1	funannotate	CDS	8113294	8113638	.	-	0	ID=TetragonulaCarbonaria_011359-T1.cds;Parent=TetragonulaCarbonaria_011359-T1
R3_1	funannotate	exon	1890173	1890196	.	-	.	ID=TetragonulaCarbonaria_010862-T1.exon1;Parent=TetragonulaCarbonaria_010862-T1
R3_1	funannotate	CDS	17015725	17015742	.	+	0	ID=TetragonulaCarbonaria_012125-T1.cds;Parent=TetragonulaCarbonaria_012125-T1
R3_1	funannotate	CDS	17016987	17017337	.	+	0	ID=TetragonulaCarbonaria_012125-T1.cds;Parent=TetragonulaCarbonaria_012125-T1
R3_1	funannotate	mRNA	11989588	11990361	.	-	.	ID=TetragonulaCarbonaria_011656-T1;Parent=TetragonulaCarbonaria_011656
R3_1	funannotate	exon	1887278	1887417	.	-	.	ID=TetragonulaCarbonaria_010862-T1.exon6;Parent=TetragonulaCarbonaria_010862-T1
R3_1	funannotate	mRNA	14416176	14463828	.	-	.	ID=TetragonulaCarbonaria_011897-T1;Ontology_term=GO:0008194;Dbxref=InterPro:IPR035595%2CPFAM:PF00201%2CInterPro:IPR002213;Parent=TetragonulaCarbonaria_011897
R3_1	funannotate	mRNA	15122178	15123867	.	+	.	ID=TetragonulaCarbonaria_012007-T1;Parent=TetragonulaCarbonaria_012007
R3_1	funannotate	CDS	11763054	11763142	.	-	0	ID=TetragonulaCarbonaria_011638-T1.cds;Parent=TetragonulaCarbonaria_011638-T1
R3_1	funannotate	CDS	11762688	11762964	.	-	0	ID=TetragonulaCarbonaria_011638-T1.cds;Parent=TetragonulaCarbonaria_011638-T1
R3_1	funannotate	exon	90150	90249	.	+	.	ID=TetragonulaCarbonaria_010736-T1.exon3;Parent=TetragonulaCarbonaria_010736-T1
R3_1	funannotate	exon	89524	89644	.	+	.	ID=TetragonulaCarbonaria_010736-T1.exon2;Parent=TetragonulaCarbonaria_010736-T1
R3_1	funannotate	exon	89042	89153	.	+	.	ID=TetragonulaCarbonaria_010736-T1.exon1;Parent=TetragonulaCarbonaria_010736-T1
R3_1	funannotate	mRNA	8774884	8911153	.	-	.	ID=TetragonulaCarbonaria_011415-T1;Ontology_term=GO:0033192%2CGO:0016787%2CGO:0097720;Dbxref=InterPro:IPR043360%2CInterPro:IPR006186%2CInterPro:IPR029052%2CPFAM:PF00149%2CInterPro:IPR004843%2CInterPro:IPR041751;Parent=TetragonulaCarbonaria_011415
R3_1	funannotate	exon	94252	94417	.	+	.	ID=TetragonulaCarbonaria_010736-T1.exon7;Parent=TetragonulaCarbonaria_010736-T1
R3_1	funannotate	mRNA	9043915	9044715	.	+	.	ID=TetragonulaCarbonaria_011427-T1;Parent=TetragonulaCarbonaria_011427
R3_1	funannotate	CDS	14809995	14810043	.	-	0	ID=TetragonulaCarbonaria_011950-T1.cds;Parent=TetragonulaCarbonaria_011950-T1
R3_1	funannotate	CDS	14809414	14809880	.	-	0	ID=TetragonulaCarbonaria_011950-T1.cds;Parent=TetragonulaCarbonaria_011950-T1
R3_1	funannotate	exon	93484	93695	.	+	.	ID=TetragonulaCarbonaria_010736-T1.exon6;Parent=TetragonulaCarbonaria_010736-T1
R3_1	funannotate	exon	92971	93387	.	+	.	ID=TetragonulaCarbonaria_010736-T1.exon5;Parent=TetragonulaCarbonaria_010736-T1
R3_1	funannotate	exon	91978	92442	.	+	.	ID=TetragonulaCarbonaria_010736-T1.exon4;Parent=TetragonulaCarbonaria_010736-T1
R3_1	funannotate	exon	94752	94886	.	+	.	ID=TetragonulaCarbonaria_010736-T1.exon9;Parent=TetragonulaCarbonaria_010736-T1
R3_1	funannotate	exon	94542	94664	.	+	.	ID=TetragonulaCarbonaria_010736-T1.exon8;Parent=TetragonulaCarbonaria_010736-T1
R3_1	funannotate	exon	5902818	5903058	.	+	.	ID=TetragonulaCarbonaria_011144-T1.exon12;Parent=TetragonulaCarbonaria_011144-T1
R3_1	funannotate	exon	5902597	5902711	.	+	.	ID=TetragonulaCarbonaria_011144-T1.exon11;Parent=TetragonulaCarbonaria_011144-T1
R3_1	funannotate	exon	5902408	5902515	.	+	.	ID=TetragonulaCarbonaria_011144-T1.exon10;Parent=TetragonulaCarbonaria_011144-T1
R3_1	funannotate	CDS	13823029	13823116	.	+	0	ID=TetragonulaCarbonaria_011866-T1.cds;Parent=TetragonulaCarbonaria_011866-T1
R3_1	funannotate	CDS	13825938	13826482	.	+	0	ID=TetragonulaCarbonaria_011866-T1.cds;Parent=TetragonulaCarbonaria_011866-T1
R3_1	funannotate	exon	5908486	5908632	.	+	.	ID=TetragonulaCarbonaria_011144-T1.exon14;Parent=TetragonulaCarbonaria_011144-T1
R3_1	funannotate	exon	5908278	5908404	.	+	.	ID=TetragonulaCarbonaria_011144-T1.exon13;Parent=TetragonulaCarbonaria_011144-T1
R3_1	funannotate	CDS	4859387	4859518	.	-	0	ID=TetragonulaCarbonaria_011083-T1.cds;Parent=TetragonulaCarbonaria_011083-T1
R3_1	funannotate	CDS	4858303	4858476	.	-	0	ID=TetragonulaCarbonaria_011083-T1.cds;Parent=TetragonulaCarbonaria_011083-T1
R3_1	funannotate	CDS	4857606	4857945	.	-	0	ID=TetragonulaCarbonaria_011083-T1.cds;Parent=TetragonulaCarbonaria_011083-T1
R3_1	funannotate	CDS	4857311	4857491	.	-	0	ID=TetragonulaCarbonaria_011083-T1.cds;Parent=TetragonulaCarbonaria_011083-T1
R3_1	funannotate	CDS	4854791	4854950	.	-	0	ID=TetragonulaCarbonaria_011083-T1.cds;Parent=TetragonulaCarbonaria_011083-T1
R3_1	funannotate	mRNA	15230908	15233261	.	-	.	ID=TetragonulaCarbonaria_012019-T1;Ontology_term=GO:0007005%2CGO:0060271%2CGO:0007268%2CGO:0005814;Dbxref=InterPro:IPR033545;Parent=TetragonulaCarbonaria_012019
R3_1	funannotate	exon	9334496	9334584	.	+	.	ID=TetragonulaCarbonaria_011453-T1.exon1;Parent=TetragonulaCarbonaria_011453-T1
R3_1	funannotate	exon	15080975	15081304	.	-	.	ID=TetragonulaCarbonaria_011998-T1.exon1;Parent=TetragonulaCarbonaria_011998-T1
R3_1	funannotate	exon	9334774	9334953	.	+	.	ID=TetragonulaCarbonaria_011453-T1.exon2;Parent=TetragonulaCarbonaria_011453-T1
R3_1	funannotate	exon	15080787	15080888	.	-	.	ID=TetragonulaCarbonaria_011998-T1.exon2;Parent=TetragonulaCarbonaria_011998-T1
R3_1	funannotate	CDS	8276021	8276056	.	-	0	ID=TetragonulaCarbonaria_011385-T1.cds;Parent=TetragonulaCarbonaria_011385-T1
R3_1	funannotate	CDS	8273866	8274309	.	-	0	ID=TetragonulaCarbonaria_011385-T1.cds;Parent=TetragonulaCarbonaria_011385-T1
R3_1	funannotate	CDS	8273447	8273558	.	-	0	ID=TetragonulaCarbonaria_011385-T1.cds;Parent=TetragonulaCarbonaria_011385-T1
R3_1	funannotate	CDS	8273319	8273375	.	-	0	ID=TetragonulaCarbonaria_011385-T1.cds;Parent=TetragonulaCarbonaria_011385-T1
R3_1	funannotate	CDS	8273136	8273253	.	-	0	ID=TetragonulaCarbonaria_011385-T1.cds;Parent=TetragonulaCarbonaria_011385-T1
R3_1	funannotate	CDS	8271646	8271751	.	-	0	ID=TetragonulaCarbonaria_011385-T1.cds;Parent=TetragonulaCarbonaria_011385-T1
R3_1	funannotate	CDS	8271375	8271488	.	-	0	ID=TetragonulaCarbonaria_011385-T1.cds;Parent=TetragonulaCarbonaria_011385-T1
R3_1	funannotate	CDS	8271143	8271274	.	-	0	ID=TetragonulaCarbonaria_011385-T1.cds;Parent=TetragonulaCarbonaria_011385-T1
R3_1	funannotate	CDS	8270720	8270920	.	-	0	ID=TetragonulaCarbonaria_011385-T1.cds;Parent=TetragonulaCarbonaria_011385-T1
R3_1	funannotate	CDS	8269462	8269731	.	-	0	ID=TetragonulaCarbonaria_011385-T1.cds;Parent=TetragonulaCarbonaria_011385-T1
R3_1	funannotate	exon	15079697	15079798	.	-	.	ID=TetragonulaCarbonaria_011998-T1.exon3;Parent=TetragonulaCarbonaria_011998-T1
R3_1	funannotate	exon	15079501	15079617	.	-	.	ID=TetragonulaCarbonaria_011998-T1.exon4;Parent=TetragonulaCarbonaria_011998-T1
R3_1	funannotate	CDS	2955871	2956042	.	+	0	ID=TetragonulaCarbonaria_010933-T1.cds;Parent=TetragonulaCarbonaria_010933-T1
R3_1	funannotate	CDS	2958784	2958984	.	+	0	ID=TetragonulaCarbonaria_010933-T1.cds;Parent=TetragonulaCarbonaria_010933-T1
R3_1	funannotate	CDS	2959101	2959450	.	+	0	ID=TetragonulaCarbonaria_010933-T1.cds;Parent=TetragonulaCarbonaria_010933-T1
R3_1	funannotate	exon	15078697	15078897	.	-	.	ID=TetragonulaCarbonaria_011998-T1.exon5;Parent=TetragonulaCarbonaria_011998-T1
R3_1	funannotate	exon	15078210	15078593	.	-	.	ID=TetragonulaCarbonaria_011998-T1.exon6;Parent=TetragonulaCarbonaria_011998-T1
R3_1	funannotate	exon	15077794	15078114	.	-	.	ID=TetragonulaCarbonaria_011998-T1.exon7;Parent=TetragonulaCarbonaria_011998-T1
R3_1	funannotate	CDS	17528901	17529149	.	+	0	ID=TetragonulaCarbonaria_012151-T1.cds;Parent=TetragonulaCarbonaria_012151-T1
R3_1	funannotate	exon	15076503	15077730	.	-	.	ID=TetragonulaCarbonaria_011998-T1.exon8;Parent=TetragonulaCarbonaria_011998-T1
R3_1	funannotate	exon	15076098	15076273	.	-	.	ID=TetragonulaCarbonaria_011998-T1.exon9;Parent=TetragonulaCarbonaria_011998-T1
R3_1	funannotate	exon	9336671	9336819	.	+	.	ID=TetragonulaCarbonaria_011453-T1.exon7;Parent=TetragonulaCarbonaria_011453-T1
R3_1	funannotate	exon	9336895	9337105	.	+	.	ID=TetragonulaCarbonaria_011453-T1.exon8;Parent=TetragonulaCarbonaria_011453-T1
R3_1	funannotate	exon	9335749	9335954	.	+	.	ID=TetragonulaCarbonaria_011453-T1.exon5;Parent=TetragonulaCarbonaria_011453-T1
R3_1	funannotate	exon	9336035	9336607	.	+	.	ID=TetragonulaCarbonaria_011453-T1.exon6;Parent=TetragonulaCarbonaria_011453-T1
R3_1	funannotate	exon	9335026	9335342	.	+	.	ID=TetragonulaCarbonaria_011453-T1.exon3;Parent=TetragonulaCarbonaria_011453-T1
R3_1	funannotate	exon	9335417	9335626	.	+	.	ID=TetragonulaCarbonaria_011453-T1.exon4;Parent=TetragonulaCarbonaria_011453-T1
R3_1	funannotate	mRNA	11869436	11869958	.	-	.	ID=TetragonulaCarbonaria_011644-T1;Parent=TetragonulaCarbonaria_011644
R3_1	funannotate	exon	13394097	13394239	.	+	.	ID=TetragonulaCarbonaria_011814-T1.exon3;Parent=TetragonulaCarbonaria_011814-T1
R3_1	funannotate	exon	13393894	13394016	.	+	.	ID=TetragonulaCarbonaria_011814-T1.exon2;Parent=TetragonulaCarbonaria_011814-T1
R3_1	funannotate	exon	13393710	13393809	.	+	.	ID=TetragonulaCarbonaria_011814-T1.exon1;Parent=TetragonulaCarbonaria_011814-T1
R3_1	funannotate	mRNA	14172459	14173404	.	-	.	ID=TetragonulaCarbonaria_011885-T1;Parent=TetragonulaCarbonaria_011885
R3_1	funannotate	exon	11677245	11677374	.	+	.	ID=TetragonulaCarbonaria_011633-T1.exon1;Parent=TetragonulaCarbonaria_011633-T1
R3_1	funannotate	exon	11677544	11677612	.	+	.	ID=TetragonulaCarbonaria_011633-T1.exon2;Parent=TetragonulaCarbonaria_011633-T1
R3_1	funannotate	exon	11677688	11677933	.	+	.	ID=TetragonulaCarbonaria_011633-T1.exon3;Parent=TetragonulaCarbonaria_011633-T1
R3_1	funannotate	exon	11678134	11678379	.	+	.	ID=TetragonulaCarbonaria_011633-T1.exon4;Parent=TetragonulaCarbonaria_011633-T1
R3_1	funannotate	exon	11678562	11678820	.	+	.	ID=TetragonulaCarbonaria_011633-T1.exon5;Parent=TetragonulaCarbonaria_011633-T1
R3_1	funannotate	exon	11679629	11679826	.	+	.	ID=TetragonulaCarbonaria_011633-T1.exon6;Parent=TetragonulaCarbonaria_011633-T1
R3_1	funannotate	exon	11686865	11686983	.	+	.	ID=TetragonulaCarbonaria_011633-T1.exon7;Parent=TetragonulaCarbonaria_011633-T1
R3_1	funannotate	exon	11687052	11687197	.	+	.	ID=TetragonulaCarbonaria_011633-T1.exon8;Parent=TetragonulaCarbonaria_011633-T1
R3_1	funannotate	exon	11696693	11696851	.	+	.	ID=TetragonulaCarbonaria_011633-T1.exon9;Parent=TetragonulaCarbonaria_011633-T1
R3_1	funannotate	exon	9343635	9343744	.	+	.	ID=TetragonulaCarbonaria_011455-T2.exon9;Parent=TetragonulaCarbonaria_011455-T2
R3_1	funannotate	exon	9343161	9343548	.	+	.	ID=TetragonulaCarbonaria_011455-T2.exon8;Parent=TetragonulaCarbonaria_011455-T2
R3_1	funannotate	exon	9342847	9343092	.	+	.	ID=TetragonulaCarbonaria_011455-T2.exon7;Parent=TetragonulaCarbonaria_011455-T2
R3_1	funannotate	exon	9342590	9342761	.	+	.	ID=TetragonulaCarbonaria_011455-T2.exon6;Parent=TetragonulaCarbonaria_011455-T2
R3_1	funannotate	exon	9342358	9342518	.	+	.	ID=TetragonulaCarbonaria_011455-T2.exon5;Parent=TetragonulaCarbonaria_011455-T2
R3_1	funannotate	exon	9341958	9342272	.	+	.	ID=TetragonulaCarbonaria_011455-T2.exon4;Parent=TetragonulaCarbonaria_011455-T2
R3_1	funannotate	exon	9341767	9341884	.	+	.	ID=TetragonulaCarbonaria_011455-T2.exon3;Parent=TetragonulaCarbonaria_011455-T2
R3_1	funannotate	exon	9340695	9340849	.	+	.	ID=TetragonulaCarbonaria_011455-T2.exon2;Parent=TetragonulaCarbonaria_011455-T2
R3_1	funannotate	mRNA	12209439	12210921	.	-	.	ID=TetragonulaCarbonaria_011681-T1;Ontology_term=GO:0044237;Dbxref=InterPro:IPR037171%2CInterPro:IPR042528%2CInterPro:IPR000649%2CPFAM:PF01008%2CInterPro:IPR042529;Parent=TetragonulaCarbonaria_011681
R3_1	funannotate	exon	9340291	9340381	.	+	.	ID=TetragonulaCarbonaria_011455-T2.exon1;Parent=TetragonulaCarbonaria_011455-T2
R3_1	funannotate	CDS	14333936	14334107	.	-	0	ID=TetragonulaCarbonaria_011889-T1.cds;Parent=TetragonulaCarbonaria_011889-T1
R3_1	funannotate	CDS	2491675	2491833	.	+	0	ID=TetragonulaCarbonaria_010907-T1.cds;Parent=TetragonulaCarbonaria_010907-T1
R3_1	funannotate	CDS	2499886	2500820	.	+	0	ID=TetragonulaCarbonaria_010907-T1.cds;Parent=TetragonulaCarbonaria_010907-T1
R3_1	funannotate	CDS	2502059	2502460	.	+	0	ID=TetragonulaCarbonaria_010907-T1.cds;Parent=TetragonulaCarbonaria_010907-T1
R3_1	funannotate	CDS	2506743	2506923	.	+	0	ID=TetragonulaCarbonaria_010907-T1.cds;Parent=TetragonulaCarbonaria_010907-T1
R3_1	funannotate	CDS	2509065	2509163	.	+	0	ID=TetragonulaCarbonaria_010907-T1.cds;Parent=TetragonulaCarbonaria_010907-T1
R3_1	funannotate	CDS	2510566	2510786	.	+	0	ID=TetragonulaCarbonaria_010907-T1.cds;Parent=TetragonulaCarbonaria_010907-T1
R3_1	funannotate	CDS	2511030	2511168	.	+	0	ID=TetragonulaCarbonaria_010907-T1.cds;Parent=TetragonulaCarbonaria_010907-T1
R3_1	funannotate	CDS	2511507	2512342	.	+	0	ID=TetragonulaCarbonaria_010907-T1.cds;Parent=TetragonulaCarbonaria_010907-T1
R3_1	funannotate	CDS	2512706	2512797	.	+	0	ID=TetragonulaCarbonaria_010907-T1.cds;Parent=TetragonulaCarbonaria_010907-T1
R3_1	funannotate	CDS	2513562	2514163	.	+	0	ID=TetragonulaCarbonaria_010907-T1.cds;Parent=TetragonulaCarbonaria_010907-T1
R3_1	funannotate	CDS	2514841	2515087	.	+	0	ID=TetragonulaCarbonaria_010907-T1.cds;Parent=TetragonulaCarbonaria_010907-T1
R3_1	funannotate	CDS	2515411	2515656	.	+	0	ID=TetragonulaCarbonaria_010907-T1.cds;Parent=TetragonulaCarbonaria_010907-T1
R3_1	funannotate	CDS	2515726	2515903	.	+	0	ID=TetragonulaCarbonaria_010907-T1.cds;Parent=TetragonulaCarbonaria_010907-T1
R3_1	funannotate	CDS	2516674	2516938	.	+	0	ID=TetragonulaCarbonaria_010907-T1.cds;Parent=TetragonulaCarbonaria_010907-T1
R3_1	funannotate	exon	8149799	8149970	.	+	.	ID=TetragonulaCarbonaria_011363-T1.exon2;Parent=TetragonulaCarbonaria_011363-T1
R3_1	funannotate	exon	8146618	8146808	.	+	.	ID=TetragonulaCarbonaria_011363-T1.exon1;Parent=TetragonulaCarbonaria_011363-T1
R3_1	funannotate	exon	8150262	8150351	.	+	.	ID=TetragonulaCarbonaria_011363-T1.exon3;Parent=TetragonulaCarbonaria_011363-T1
R3_1	funannotate	mRNA	13961994	13965537	.	+	.	ID=TetragonulaCarbonaria_011873-T1;Parent=TetragonulaCarbonaria_011873
R3_1	funannotate	exon	15122482	15122864	.	+	.	ID=TetragonulaCarbonaria_012007-T1.exon2;Parent=TetragonulaCarbonaria_012007-T1
R3_1	funannotate	exon	15122178	15122278	.	+	.	ID=TetragonulaCarbonaria_012007-T1.exon1;Parent=TetragonulaCarbonaria_012007-T1
R3_1	funannotate	exon	15123707	15123867	.	+	.	ID=TetragonulaCarbonaria_012007-T1.exon3;Parent=TetragonulaCarbonaria_012007-T1
R3_1	funannotate	five_prime_UTR	9752257	9752300	.	+	.	ID=TetragonulaCarbonaria_011481-T1.utr5p1;Parent=TetragonulaCarbonaria_011481-T1
R3_1	funannotate	CDS	10240923	10240976	.	+	0	ID=TetragonulaCarbonaria_011538-T1.cds;Parent=TetragonulaCarbonaria_011538-T1
R3_1	funannotate	CDS	10242416	10242865	.	+	0	ID=TetragonulaCarbonaria_011538-T1.cds;Parent=TetragonulaCarbonaria_011538-T1
R3_1	funannotate	exon	11729110	11730291	.	+	.	ID=TetragonulaCarbonaria_011634-T1.exon2;Parent=TetragonulaCarbonaria_011634-T1
R3_1	funannotate	tRNA	11321792	11321864	.	-	.	ID=TetragonulaCarbonaria_011597-T1;Parent=TetragonulaCarbonaria_011597
R3_1	funannotate	exon	11730361	11731620	.	+	.	ID=TetragonulaCarbonaria_011634-T1.exon3;Parent=TetragonulaCarbonaria_011634-T1
R3_1	funannotate	exon	11720750	11720908	.	+	.	ID=TetragonulaCarbonaria_011634-T1.exon1;Parent=TetragonulaCarbonaria_011634-T1
R3_1	funannotate	exon	11733698	11733742	.	+	.	ID=TetragonulaCarbonaria_011634-T1.exon6;Parent=TetragonulaCarbonaria_011634-T1
R3_1	funannotate	exon	12446097	12446407	.	+	.	ID=TetragonulaCarbonaria_011723-T1.exon2;Parent=TetragonulaCarbonaria_011723-T1
R3_1	funannotate	exon	12445439	12446003	.	+	.	ID=TetragonulaCarbonaria_011723-T1.exon1;Parent=TetragonulaCarbonaria_011723-T1
R3_1	funannotate	CDS	38118	38141	.	+	0	ID=TetragonulaCarbonaria_010728-T1.cds;Parent=TetragonulaCarbonaria_010728-T1
R3_1	funannotate	CDS	40067	40168	.	+	0	ID=TetragonulaCarbonaria_010728-T1.cds;Parent=TetragonulaCarbonaria_010728-T1
R3_1	funannotate	CDS	40406	40538	.	+	0	ID=TetragonulaCarbonaria_010728-T1.cds;Parent=TetragonulaCarbonaria_010728-T1
R3_1	funannotate	CDS	40630	40793	.	+	0	ID=TetragonulaCarbonaria_010728-T1.cds;Parent=TetragonulaCarbonaria_010728-T1
R3_1	funannotate	CDS	40980	41135	.	+	0	ID=TetragonulaCarbonaria_010728-T1.cds;Parent=TetragonulaCarbonaria_010728-T1
R3_1	funannotate	CDS	41312	41440	.	+	0	ID=TetragonulaCarbonaria_010728-T1.cds;Parent=TetragonulaCarbonaria_010728-T1
R3_1	funannotate	CDS	41647	41844	.	+	0	ID=TetragonulaCarbonaria_010728-T1.cds;Parent=TetragonulaCarbonaria_010728-T1
R3_1	funannotate	CDS	42016	42312	.	+	0	ID=TetragonulaCarbonaria_010728-T1.cds;Parent=TetragonulaCarbonaria_010728-T1
R3_1	funannotate	CDS	43240	43437	.	+	0	ID=TetragonulaCarbonaria_010728-T1.cds;Parent=TetragonulaCarbonaria_010728-T1
R3_1	funannotate	CDS	43835	43981	.	+	0	ID=TetragonulaCarbonaria_010728-T1.cds;Parent=TetragonulaCarbonaria_010728-T1
R3_1	funannotate	CDS	46449	46598	.	+	0	ID=TetragonulaCarbonaria_010728-T1.cds;Parent=TetragonulaCarbonaria_010728-T1
R3_1	funannotate	CDS	46939	47079	.	+	0	ID=TetragonulaCarbonaria_010728-T1.cds;Parent=TetragonulaCarbonaria_010728-T1
R3_1	funannotate	CDS	47659	47814	.	+	0	ID=TetragonulaCarbonaria_010728-T1.cds;Parent=TetragonulaCarbonaria_010728-T1
R3_1	funannotate	CDS	48222	48518	.	+	0	ID=TetragonulaCarbonaria_010728-T1.cds;Parent=TetragonulaCarbonaria_010728-T1
R3_1	funannotate	CDS	48819	49002	.	+	0	ID=TetragonulaCarbonaria_010728-T1.cds;Parent=TetragonulaCarbonaria_010728-T1
R3_1	funannotate	CDS	49485	49604	.	+	0	ID=TetragonulaCarbonaria_010728-T1.cds;Parent=TetragonulaCarbonaria_010728-T1
R3_1	funannotate	CDS	49689	49773	.	+	0	ID=TetragonulaCarbonaria_010728-T1.cds;Parent=TetragonulaCarbonaria_010728-T1
R3_1	funannotate	CDS	50610	50834	.	+	0	ID=TetragonulaCarbonaria_010728-T1.cds;Parent=TetragonulaCarbonaria_010728-T1
R3_1	funannotate	CDS	51007	51152	.	+	0	ID=TetragonulaCarbonaria_010728-T1.cds;Parent=TetragonulaCarbonaria_010728-T1
R3_1	funannotate	CDS	51272	51480	.	+	0	ID=TetragonulaCarbonaria_010728-T1.cds;Parent=TetragonulaCarbonaria_010728-T1
R3_1	funannotate	CDS	51651	51855	.	+	0	ID=TetragonulaCarbonaria_010728-T1.cds;Parent=TetragonulaCarbonaria_010728-T1
R3_1	funannotate	CDS	52284	52519	.	+	0	ID=TetragonulaCarbonaria_010728-T1.cds;Parent=TetragonulaCarbonaria_010728-T1
R3_1	funannotate	exon	11733082	11733249	.	+	.	ID=TetragonulaCarbonaria_011634-T1.exon4;Parent=TetragonulaCarbonaria_011634-T1
R3_1	funannotate	exon	12446735	12447542	.	+	.	ID=TetragonulaCarbonaria_011723-T1.exon4;Parent=TetragonulaCarbonaria_011723-T1
R3_1	funannotate	exon	11733533	11733598	.	+	.	ID=TetragonulaCarbonaria_011634-T1.exon5;Parent=TetragonulaCarbonaria_011634-T1
R3_1	funannotate	exon	12446503	12446642	.	+	.	ID=TetragonulaCarbonaria_011723-T1.exon3;Parent=TetragonulaCarbonaria_011723-T1
R3_1	funannotate	five_prime_UTR	3590731	3590949	.	+	.	ID=TetragonulaCarbonaria_010998-T1.utr5p1;Parent=TetragonulaCarbonaria_010998-T1
R3_1	funannotate	mRNA	8556420	8558964	.	+	.	ID=TetragonulaCarbonaria_011403-T1;Parent=TetragonulaCarbonaria_011403
R3_1	funannotate	exon	1347173	1347226	.	-	.	ID=TetragonulaCarbonaria_010826-T1.exon1;Parent=TetragonulaCarbonaria_010826-T1
R3_1	funannotate	exon	1346679	1346892	.	-	.	ID=TetragonulaCarbonaria_010826-T1.exon2;Parent=TetragonulaCarbonaria_010826-T1
R3_1	funannotate	exon	1345960	1346132	.	-	.	ID=TetragonulaCarbonaria_010826-T1.exon3;Parent=TetragonulaCarbonaria_010826-T1
R3_1	funannotate	mRNA	12077781	12079232	.	+	.	ID=TetragonulaCarbonaria_011668-T1;Parent=TetragonulaCarbonaria_011668
R3_1	funannotate	CDS	9614039	9614153	.	+	0	ID=TetragonulaCarbonaria_011459-T1.cds;Parent=TetragonulaCarbonaria_011459-T1
R3_1	funannotate	CDS	9614245	9614540	.	+	0	ID=TetragonulaCarbonaria_011459-T1.cds;Parent=TetragonulaCarbonaria_011459-T1
R3_1	funannotate	CDS	9614618	9614956	.	+	0	ID=TetragonulaCarbonaria_011459-T1.cds;Parent=TetragonulaCarbonaria_011459-T1
R3_1	funannotate	CDS	9615062	9615333	.	+	0	ID=TetragonulaCarbonaria_011459-T1.cds;Parent=TetragonulaCarbonaria_011459-T1
R3_1	funannotate	CDS	9615411	9615558	.	+	0	ID=TetragonulaCarbonaria_011459-T1.cds;Parent=TetragonulaCarbonaria_011459-T1
R3_1	funannotate	CDS	9615649	9615745	.	+	0	ID=TetragonulaCarbonaria_011459-T1.cds;Parent=TetragonulaCarbonaria_011459-T1
R3_1	funannotate	CDS	9615814	9616114	.	+	0	ID=TetragonulaCarbonaria_011459-T1.cds;Parent=TetragonulaCarbonaria_011459-T1
R3_1	funannotate	CDS	9616208	9616415	.	+	0	ID=TetragonulaCarbonaria_011459-T1.cds;Parent=TetragonulaCarbonaria_011459-T1
R3_1	funannotate	CDS	9616502	9616663	.	+	0	ID=TetragonulaCarbonaria_011459-T1.cds;Parent=TetragonulaCarbonaria_011459-T1
R3_1	funannotate	CDS	9618472	9619158	.	+	0	ID=TetragonulaCarbonaria_011459-T1.cds;Parent=TetragonulaCarbonaria_011459-T1
R3_1	funannotate	exon	14535189	14535509	.	-	.	ID=TetragonulaCarbonaria_011904-T1.exon1;Parent=TetragonulaCarbonaria_011904-T1
R3_1	funannotate	mRNA	13780564	13786071	.	+	.	ID=TetragonulaCarbonaria_011861-T1;Ontology_term=GO:0005515%2CGO:0007411%2CGO:0007155%2CGO:0005886;Dbxref=PFAM:PF13895%2CInterPro:IPR036179%2CInterPro:IPR007110%2CPFAM:PF07679%2CInterPro:IPR013783%2CPFAM:PF00047%2CInterPro:IPR003598%2CInterPro:IPR003599%2CInterPro:IPR043204%2CPFAM:PF13927%2CInterPro:IPR013098;Parent=TetragonulaCarbonaria_011861
R3_1	funannotate	CDS	15050106	15050116	.	+	0	ID=TetragonulaCarbonaria_011994-T1.cds;Parent=TetragonulaCarbonaria_011994-T1
R3_1	funannotate	CDS	15050258	15050418	.	+	0	ID=TetragonulaCarbonaria_011994-T1.cds;Parent=TetragonulaCarbonaria_011994-T1
R3_1	funannotate	CDS	15050506	15050812	.	+	0	ID=TetragonulaCarbonaria_011994-T1.cds;Parent=TetragonulaCarbonaria_011994-T1
R3_1	funannotate	CDS	15050885	15051273	.	+	0	ID=TetragonulaCarbonaria_011994-T1.cds;Parent=TetragonulaCarbonaria_011994-T1
R3_1	funannotate	CDS	15051349	15051376	.	+	0	ID=TetragonulaCarbonaria_011994-T1.cds;Parent=TetragonulaCarbonaria_011994-T1
R3_1	funannotate	CDS	15052216	15052368	.	+	0	ID=TetragonulaCarbonaria_011994-T1.cds;Parent=TetragonulaCarbonaria_011994-T1
R3_1	funannotate	CDS	15052440	15052588	.	+	0	ID=TetragonulaCarbonaria_011994-T1.cds;Parent=TetragonulaCarbonaria_011994-T1
R3_1	funannotate	CDS	15052664	15052840	.	+	0	ID=TetragonulaCarbonaria_011994-T1.cds;Parent=TetragonulaCarbonaria_011994-T1
R3_1	funannotate	CDS	15052914	15053189	.	+	0	ID=TetragonulaCarbonaria_011994-T1.cds;Parent=TetragonulaCarbonaria_011994-T1
R3_1	funannotate	CDS	15053267	15053505	.	+	0	ID=TetragonulaCarbonaria_011994-T1.cds;Parent=TetragonulaCarbonaria_011994-T1
R3_1	funannotate	exon	516458	516763	.	-	.	ID=TetragonulaCarbonaria_010773-T1.exon1;Parent=TetragonulaCarbonaria_010773-T1
R3_1	funannotate	three_prime_UTR	1494686	1494762	.	-	.	ID=TetragonulaCarbonaria_010832-T1.utr3p1;Parent=TetragonulaCarbonaria_010832-T1
R3_1	funannotate	mRNA	3537091	3537426	.	+	.	ID=TetragonulaCarbonaria_010993-T1;Parent=TetragonulaCarbonaria_010993
R3_1	funannotate	mRNA	11004872	11008119	.	-	.	ID=TetragonulaCarbonaria_011585-T1;Parent=TetragonulaCarbonaria_011585
R3_1	funannotate	exon	5137114	5137236	.	-	.	ID=TetragonulaCarbonaria_011093-T1.exon1;Parent=TetragonulaCarbonaria_011093-T1
R3_1	funannotate	exon	5132386	5132845	.	-	.	ID=TetragonulaCarbonaria_011093-T1.exon2;Parent=TetragonulaCarbonaria_011093-T1
R3_1	funannotate	exon	9799808	9800031	.	+	.	ID=TetragonulaCarbonaria_011492-T1.exon6;Parent=TetragonulaCarbonaria_011492-T1
R3_1	funannotate	five_prime_UTR	11515562	11515615	.	-	.	ID=TetragonulaCarbonaria_011612-T1.utr5p1;Parent=TetragonulaCarbonaria_011612-T1
R3_1	funannotate	exon	9800104	9800272	.	+	.	ID=TetragonulaCarbonaria_011492-T1.exon7;Parent=TetragonulaCarbonaria_011492-T1
R3_1	funannotate	exon	9800353	9800515	.	+	.	ID=TetragonulaCarbonaria_011492-T1.exon8;Parent=TetragonulaCarbonaria_011492-T1
R3_1	funannotate	exon	9800581	9800711	.	+	.	ID=TetragonulaCarbonaria_011492-T1.exon9;Parent=TetragonulaCarbonaria_011492-T1
R3_1	funannotate	mRNA	10794813	10801029	.	-	.	ID=TetragonulaCarbonaria_011573-T1;Parent=TetragonulaCarbonaria_011573
R3_1	funannotate	CDS	12974327	12974880	.	+	0	ID=TetragonulaCarbonaria_011771-T1.cds;Parent=TetragonulaCarbonaria_011771-T1
R3_1	funannotate	CDS	12974966	12975056	.	+	0	ID=TetragonulaCarbonaria_011771-T1.cds;Parent=TetragonulaCarbonaria_011771-T1
R3_1	funannotate	mRNA	3360632	3363697	.	+	.	ID=TetragonulaCarbonaria_010981-T1;Parent=TetragonulaCarbonaria_010981
R3_1	funannotate	mRNA	11497876	11500567	.	-	.	ID=TetragonulaCarbonaria_011607-T1;Ontology_term=GO:1990423%2CGO:0007093;Dbxref=PFAM:PF09817%2CInterPro:IPR018630;Parent=TetragonulaCarbonaria_011607
R3_1	funannotate	exon	9798274	9798607	.	+	.	ID=TetragonulaCarbonaria_011492-T1.exon1;Parent=TetragonulaCarbonaria_011492-T1
R3_1	funannotate	exon	9798717	9798905	.	+	.	ID=TetragonulaCarbonaria_011492-T1.exon2;Parent=TetragonulaCarbonaria_011492-T1
R3_1	funannotate	exon	9798970	9799059	.	+	.	ID=TetragonulaCarbonaria_011492-T1.exon3;Parent=TetragonulaCarbonaria_011492-T1
R3_1	funannotate	exon	12081655	12082208	.	-	.	ID=TetragonulaCarbonaria_011670-T1.exon2;Parent=TetragonulaCarbonaria_011670-T1
R3_1	funannotate	exon	9799191	9799465	.	+	.	ID=TetragonulaCarbonaria_011492-T1.exon4;Parent=TetragonulaCarbonaria_011492-T1
R3_1	funannotate	exon	12082991	12083768	.	-	.	ID=TetragonulaCarbonaria_011670-T1.exon1;Parent=TetragonulaCarbonaria_011670-T1
R3_1	funannotate	three_prime_UTR	13041179	13041397	.	+	.	ID=TetragonulaCarbonaria_011783-T1.utr3p1;Parent=TetragonulaCarbonaria_011783-T1
R3_1	funannotate	exon	9799534	9799677	.	+	.	ID=TetragonulaCarbonaria_011492-T1.exon5;Parent=TetragonulaCarbonaria_011492-T1
R3_1	funannotate	CDS	15096533	15096635	.	-	0	ID=TetragonulaCarbonaria_012002-T1.cds;Parent=TetragonulaCarbonaria_012002-T1
R3_1	funannotate	CDS	15094766	15094918	.	-	0	ID=TetragonulaCarbonaria_012002-T1.cds;Parent=TetragonulaCarbonaria_012002-T1
R3_1	funannotate	CDS	15092332	15092582	.	-	0	ID=TetragonulaCarbonaria_012002-T1.cds;Parent=TetragonulaCarbonaria_012002-T1
R3_1	funannotate	CDS	15091806	15092108	.	-	0	ID=TetragonulaCarbonaria_012002-T1.cds;Parent=TetragonulaCarbonaria_012002-T1
R3_1	funannotate	exon	534270	534624	.	+	.	ID=TetragonulaCarbonaria_010774-T1.exon10;Parent=TetragonulaCarbonaria_010774-T1
R3_1	funannotate	exon	535193	535516	.	+	.	ID=TetragonulaCarbonaria_010774-T1.exon11;Parent=TetragonulaCarbonaria_010774-T1
R3_1	funannotate	exon	535610	537113	.	+	.	ID=TetragonulaCarbonaria_010774-T1.exon12;Parent=TetragonulaCarbonaria_010774-T1
R3_1	funannotate	mRNA	11595023	11597079	.	-	.	ID=TetragonulaCarbonaria_011619-T1;Ontology_term=GO:0007064%2CGO:0031390;Dbxref=InterPro:IPR019128%2CPFAM:PF09724;Parent=TetragonulaCarbonaria_011619
R3_1	funannotate	CDS	6869961	6870105	.	+	0	ID=TetragonulaCarbonaria_011236-T1.cds;Parent=TetragonulaCarbonaria_011236-T1
R3_1	funannotate	CDS	6870744	6870919	.	+	0	ID=TetragonulaCarbonaria_011236-T1.cds;Parent=TetragonulaCarbonaria_011236-T1
R3_1	funannotate	five_prime_UTR	8413626	8413742	.	+	.	ID=TetragonulaCarbonaria_011399-T3.utr5p1;Parent=TetragonulaCarbonaria_011399-T3
R3_1	funannotate	five_prime_UTR	8413820	8413863	.	+	.	ID=TetragonulaCarbonaria_011399-T3.utr5p2;Parent=TetragonulaCarbonaria_011399-T3
R3_1	funannotate	five_prime_UTR	8415231	8415401	.	+	.	ID=TetragonulaCarbonaria_011399-T3.utr5p3;Parent=TetragonulaCarbonaria_011399-T3
R3_1	funannotate	CDS	7918098	7918453	.	+	0	ID=TetragonulaCarbonaria_011341-T1.cds;Parent=TetragonulaCarbonaria_011341-T1
R3_1	funannotate	CDS	7920761	7920938	.	+	0	ID=TetragonulaCarbonaria_011341-T1.cds;Parent=TetragonulaCarbonaria_011341-T1
R3_1	funannotate	mRNA	35916	38094	.	+	.	ID=TetragonulaCarbonaria_010727-T1;Parent=TetragonulaCarbonaria_010727
R3_1	funannotate	CDS	3342534	3342734	.	-	0	ID=TetragonulaCarbonaria_010977-T1.cds;Parent=TetragonulaCarbonaria_010977-T1
R3_1	funannotate	CDS	12762398	12762495	.	-	0	ID=TetragonulaCarbonaria_011743-T1.cds;Parent=TetragonulaCarbonaria_011743-T1
R3_1	funannotate	CDS	12760470	12760643	.	-	0	ID=TetragonulaCarbonaria_011743-T1.cds;Parent=TetragonulaCarbonaria_011743-T1
R3_1	funannotate	CDS	12755864	12755969	.	-	0	ID=TetragonulaCarbonaria_011743-T1.cds;Parent=TetragonulaCarbonaria_011743-T1
R3_1	funannotate	mRNA	3279892	3287457	.	-	.	ID=TetragonulaCarbonaria_010968-T1;Parent=TetragonulaCarbonaria_010968
R3_1	funannotate	CDS	4686676	4686782	.	+	0	ID=TetragonulaCarbonaria_011057-T1.cds;Parent=TetragonulaCarbonaria_011057-T1
R3_1	funannotate	CDS	4687030	4687411	.	+	0	ID=TetragonulaCarbonaria_011057-T1.cds;Parent=TetragonulaCarbonaria_011057-T1
R3_1	funannotate	CDS	10076554	10076675	.	-	0	ID=TetragonulaCarbonaria_011520-T1.cds;Parent=TetragonulaCarbonaria_011520-T1
R3_1	funannotate	CDS	10076169	10076457	.	-	0	ID=TetragonulaCarbonaria_011520-T1.cds;Parent=TetragonulaCarbonaria_011520-T1
R3_1	funannotate	CDS	10073517	10073642	.	-	0	ID=TetragonulaCarbonaria_011520-T1.cds;Parent=TetragonulaCarbonaria_011520-T1
R3_1	funannotate	CDS	10070729	10071094	.	-	0	ID=TetragonulaCarbonaria_011520-T1.cds;Parent=TetragonulaCarbonaria_011520-T1
R3_1	funannotate	CDS	309143	309169	.	+	0	ID=TetragonulaCarbonaria_010754-T1.cds;Parent=TetragonulaCarbonaria_010754-T1
R3_1	funannotate	CDS	311977	312321	.	+	0	ID=TetragonulaCarbonaria_010754-T1.cds;Parent=TetragonulaCarbonaria_010754-T1
R3_1	funannotate	CDS	312860	313046	.	+	0	ID=TetragonulaCarbonaria_010754-T1.cds;Parent=TetragonulaCarbonaria_010754-T1
R3_1	funannotate	CDS	313402	313923	.	+	0	ID=TetragonulaCarbonaria_010754-T1.cds;Parent=TetragonulaCarbonaria_010754-T1
R3_1	funannotate	CDS	314054	314392	.	+	0	ID=TetragonulaCarbonaria_010754-T1.cds;Parent=TetragonulaCarbonaria_010754-T1
R3_1	funannotate	CDS	314533	314689	.	+	0	ID=TetragonulaCarbonaria_010754-T1.cds;Parent=TetragonulaCarbonaria_010754-T1
R3_1	funannotate	CDS	315434	315446	.	+	0	ID=TetragonulaCarbonaria_010754-T1.cds;Parent=TetragonulaCarbonaria_010754-T1
R3_1	funannotate	CDS	3793391	3793608	.	+	0	ID=TetragonulaCarbonaria_011013-T1.cds;Parent=TetragonulaCarbonaria_011013-T1
R3_1	funannotate	CDS	3796745	3797021	.	+	0	ID=TetragonulaCarbonaria_011013-T1.cds;Parent=TetragonulaCarbonaria_011013-T1
R3_1	funannotate	exon	14864003	14864252	.	-	.	ID=TetragonulaCarbonaria_011959-T1.exon4;Parent=TetragonulaCarbonaria_011959-T1
R3_1	funannotate	exon	14865585	14865671	.	-	.	ID=TetragonulaCarbonaria_011959-T1.exon3;Parent=TetragonulaCarbonaria_011959-T1
R3_1	funannotate	exon	14865731	14865929	.	-	.	ID=TetragonulaCarbonaria_011959-T1.exon2;Parent=TetragonulaCarbonaria_011959-T1
R3_1	funannotate	exon	7776216	7776290	.	+	.	ID=TetragonulaCarbonaria_011327-T1.exon1;Parent=TetragonulaCarbonaria_011327-T1
R3_1	funannotate	exon	14866697	14866877	.	-	.	ID=TetragonulaCarbonaria_011959-T1.exon1;Parent=TetragonulaCarbonaria_011959-T1
R3_1	funannotate	exon	7777106	7777291	.	+	.	ID=TetragonulaCarbonaria_011327-T1.exon2;Parent=TetragonulaCarbonaria_011327-T1
R3_1	funannotate	CDS	11216102	11216458	.	+	0	ID=TetragonulaCarbonaria_011592-T1.cds;Parent=TetragonulaCarbonaria_011592-T1
R3_1	funannotate	three_prime_UTR	3882594	3882602	.	+	.	ID=TetragonulaCarbonaria_011017-T1.utr3p1;Parent=TetragonulaCarbonaria_011017-T1
R3_1	funannotate	mRNA	7599543	7604045	.	-	.	ID=TetragonulaCarbonaria_011307-T1;Parent=TetragonulaCarbonaria_011307
R3_1	funannotate	mRNA	11597648	11598744	.	+	.	ID=TetragonulaCarbonaria_011620-T1;Ontology_term=GO:0006511;Dbxref=InterPro:IPR011333%2CInterPro:IPR016073%2CInterPro:IPR039948%2CPFAM:PF03931%2CInterPro:IPR001232;Parent=TetragonulaCarbonaria_011620
R3_1	funannotate	exon	8914624	8916843	.	-	.	ID=TetragonulaCarbonaria_011416-T1.exon1;Parent=TetragonulaCarbonaria_011416-T1
R3_1	funannotate	exon	17252530	17252701	.	+	.	ID=TetragonulaCarbonaria_012135-T1.exon1;Parent=TetragonulaCarbonaria_012135-T1
R3_1	funannotate	exon	17252807	17253003	.	+	.	ID=TetragonulaCarbonaria_012135-T1.exon2;Parent=TetragonulaCarbonaria_012135-T1
R3_1	funannotate	exon	15412684	15413766	.	-	.	ID=TetragonulaCarbonaria_012046-T1.exon1;Parent=TetragonulaCarbonaria_012046-T1
R3_1	funannotate	exon	5957849	5958043	.	+	.	ID=TetragonulaCarbonaria_011146-T1.exon5;Parent=TetragonulaCarbonaria_011146-T1
R3_1	funannotate	exon	5956393	5956598	.	+	.	ID=TetragonulaCarbonaria_011146-T1.exon4;Parent=TetragonulaCarbonaria_011146-T1
R3_1	funannotate	exon	4687030	4687411	.	+	.	ID=TetragonulaCarbonaria_011057-T1.exon2;Parent=TetragonulaCarbonaria_011057-T1
R3_1	funannotate	exon	5960064	5960293	.	+	.	ID=TetragonulaCarbonaria_011146-T1.exon7;Parent=TetragonulaCarbonaria_011146-T1
R3_1	funannotate	exon	4686676	4686782	.	+	.	ID=TetragonulaCarbonaria_011057-T1.exon1;Parent=TetragonulaCarbonaria_011057-T1
R3_1	funannotate	exon	5959851	5959938	.	+	.	ID=TetragonulaCarbonaria_011146-T1.exon6;Parent=TetragonulaCarbonaria_011146-T1
R3_1	funannotate	mRNA	10599802	10599996	.	-	.	ID=TetragonulaCarbonaria_011561-T1;Parent=TetragonulaCarbonaria_011561
R3_1	funannotate	mRNA	11664012	11664852	.	+	.	ID=TetragonulaCarbonaria_011632-T1;Parent=TetragonulaCarbonaria_011632
R3_1	funannotate	exon	9658298	9658495	.	+	.	ID=TetragonulaCarbonaria_011464-T1.exon12;Parent=TetragonulaCarbonaria_011464-T1
R3_1	funannotate	exon	5944325	5944465	.	+	.	ID=TetragonulaCarbonaria_011146-T1.exon1;Parent=TetragonulaCarbonaria_011146-T1
R3_1	funannotate	exon	9658171	9658234	.	+	.	ID=TetragonulaCarbonaria_011464-T1.exon11;Parent=TetragonulaCarbonaria_011464-T1
R3_1	funannotate	exon	9658004	9658100	.	+	.	ID=TetragonulaCarbonaria_011464-T1.exon10;Parent=TetragonulaCarbonaria_011464-T1
R3_1	funannotate	exon	5955842	5956066	.	+	.	ID=TetragonulaCarbonaria_011146-T1.exon3;Parent=TetragonulaCarbonaria_011146-T1
R3_1	funannotate	exon	5949494	5949707	.	+	.	ID=TetragonulaCarbonaria_011146-T1.exon2;Parent=TetragonulaCarbonaria_011146-T1
R3_1	funannotate	exon	12880331	12880660	.	-	.	ID=TetragonulaCarbonaria_011762-T1.exon2;Parent=TetragonulaCarbonaria_011762-T1
R3_1	funannotate	exon	12880835	12880873	.	-	.	ID=TetragonulaCarbonaria_011762-T1.exon1;Parent=TetragonulaCarbonaria_011762-T1
R3_1	funannotate	exon	14775218	14775291	.	-	.	ID=TetragonulaCarbonaria_011940-T1.exon7;Parent=TetragonulaCarbonaria_011940-T1
R3_1	funannotate	exon	14775360	14775651	.	-	.	ID=TetragonulaCarbonaria_011940-T1.exon6;Parent=TetragonulaCarbonaria_011940-T1
R3_1	funannotate	CDS	930230	930400	.	+	0	ID=TetragonulaCarbonaria_010798-T1.cds;Parent=TetragonulaCarbonaria_010798-T1
R3_1	funannotate	exon	14774861	14775134	.	-	.	ID=TetragonulaCarbonaria_011940-T1.exon8;Parent=TetragonulaCarbonaria_011940-T1
R3_1	funannotate	exon	14776333	14776474	.	-	.	ID=TetragonulaCarbonaria_011940-T1.exon3;Parent=TetragonulaCarbonaria_011940-T1
R3_1	funannotate	exon	14776548	14776717	.	-	.	ID=TetragonulaCarbonaria_011940-T1.exon2;Parent=TetragonulaCarbonaria_011940-T1
R3_1	funannotate	CDS	10617280	10617531	.	-	0	ID=TetragonulaCarbonaria_011564-T1.cds;Parent=TetragonulaCarbonaria_011564-T1
R3_1	funannotate	exon	14775756	14775967	.	-	.	ID=TetragonulaCarbonaria_011940-T1.exon5;Parent=TetragonulaCarbonaria_011940-T1
R3_1	funannotate	exon	14776043	14776246	.	-	.	ID=TetragonulaCarbonaria_011940-T1.exon4;Parent=TetragonulaCarbonaria_011940-T1
R3_1	funannotate	exon	13696042	13696237	.	+	.	ID=TetragonulaCarbonaria_011851-T1.exon1;Parent=TetragonulaCarbonaria_011851-T1
R3_1	funannotate	exon	14776776	14776892	.	-	.	ID=TetragonulaCarbonaria_011940-T1.exon1;Parent=TetragonulaCarbonaria_011940-T1
R3_1	funannotate	exon	13698512	13698558	.	+	.	ID=TetragonulaCarbonaria_011851-T1.exon2;Parent=TetragonulaCarbonaria_011851-T1
R3_1	funannotate	exon	17261535	17261917	.	-	.	ID=TetragonulaCarbonaria_012136-T1.exon1;Parent=TetragonulaCarbonaria_012136-T1
R3_1	funannotate	mRNA	10121206	10122401	.	+	.	ID=TetragonulaCarbonaria_011524-T1;Parent=TetragonulaCarbonaria_011524
R3_1	funannotate	exon	9342590	9342761	.	+	.	ID=TetragonulaCarbonaria_011455-T1.exon6;Parent=TetragonulaCarbonaria_011455-T1
R3_1	funannotate	CDS	73769	73891	.	-	0	ID=TetragonulaCarbonaria_010733-T1.cds;Parent=TetragonulaCarbonaria_010733-T1
R3_1	funannotate	CDS	72896	73020	.	-	0	ID=TetragonulaCarbonaria_010733-T1.cds;Parent=TetragonulaCarbonaria_010733-T1
R3_1	funannotate	CDS	72290	72441	.	-	0	ID=TetragonulaCarbonaria_010733-T1.cds;Parent=TetragonulaCarbonaria_010733-T1
R3_1	funannotate	CDS	72101	72204	.	-	0	ID=TetragonulaCarbonaria_010733-T1.cds;Parent=TetragonulaCarbonaria_010733-T1
R3_1	funannotate	CDS	71210	71372	.	-	0	ID=TetragonulaCarbonaria_010733-T1.cds;Parent=TetragonulaCarbonaria_010733-T1
R3_1	funannotate	CDS	70863	71014	.	-	0	ID=TetragonulaCarbonaria_010733-T1.cds;Parent=TetragonulaCarbonaria_010733-T1
R3_1	funannotate	CDS	70447	70581	.	-	0	ID=TetragonulaCarbonaria_010733-T1.cds;Parent=TetragonulaCarbonaria_010733-T1
R3_1	funannotate	CDS	69878	69991	.	-	0	ID=TetragonulaCarbonaria_010733-T1.cds;Parent=TetragonulaCarbonaria_010733-T1
R3_1	funannotate	CDS	69459	69713	.	-	0	ID=TetragonulaCarbonaria_010733-T1.cds;Parent=TetragonulaCarbonaria_010733-T1
R3_1	funannotate	exon	9342358	9342518	.	+	.	ID=TetragonulaCarbonaria_011455-T1.exon5;Parent=TetragonulaCarbonaria_011455-T1
R3_1	funannotate	exon	9343161	9343548	.	+	.	ID=TetragonulaCarbonaria_011455-T1.exon8;Parent=TetragonulaCarbonaria_011455-T1
R3_1	funannotate	exon	9342847	9343092	.	+	.	ID=TetragonulaCarbonaria_011455-T1.exon7;Parent=TetragonulaCarbonaria_011455-T1
R3_1	funannotate	exon	9343635	9343744	.	+	.	ID=TetragonulaCarbonaria_011455-T1.exon9;Parent=TetragonulaCarbonaria_011455-T1
R3_1	funannotate	exon	5378690	5378878	.	+	.	ID=TetragonulaCarbonaria_011108-T1.exon1;Parent=TetragonulaCarbonaria_011108-T1
R3_1	funannotate	CDS	15764345	15764447	.	+	0	ID=TetragonulaCarbonaria_012072-T1.cds;Parent=TetragonulaCarbonaria_012072-T1
R3_1	funannotate	CDS	15764552	15764994	.	+	0	ID=TetragonulaCarbonaria_012072-T1.cds;Parent=TetragonulaCarbonaria_012072-T1
R3_1	funannotate	exon	9340695	9340849	.	+	.	ID=TetragonulaCarbonaria_011455-T1.exon2;Parent=TetragonulaCarbonaria_011455-T1
R3_1	funannotate	CDS	2831207	2831319	.	+	0	ID=TetragonulaCarbonaria_010928-T1.cds;Parent=TetragonulaCarbonaria_010928-T1
R3_1	funannotate	CDS	2831896	2832031	.	+	0	ID=TetragonulaCarbonaria_010928-T1.cds;Parent=TetragonulaCarbonaria_010928-T1
R3_1	funannotate	exon	9339893	9340381	.	+	.	ID=TetragonulaCarbonaria_011455-T1.exon1;Parent=TetragonulaCarbonaria_011455-T1
R3_1	funannotate	exon	9341958	9342272	.	+	.	ID=TetragonulaCarbonaria_011455-T1.exon4;Parent=TetragonulaCarbonaria_011455-T1
R3_1	funannotate	exon	9341767	9341884	.	+	.	ID=TetragonulaCarbonaria_011455-T1.exon3;Parent=TetragonulaCarbonaria_011455-T1
R3_1	funannotate	CDS	15735824	15735901	.	-	0	ID=TetragonulaCarbonaria_012069-T1.cds;Parent=TetragonulaCarbonaria_012069-T1
R3_1	funannotate	CDS	15734426	15734656	.	-	0	ID=TetragonulaCarbonaria_012069-T1.cds;Parent=TetragonulaCarbonaria_012069-T1
R3_1	funannotate	mRNA	10219452	10220670	.	+	.	ID=TetragonulaCarbonaria_011536-T1;Ontology_term=GO:0003676%2CGO:0003723;Dbxref=PFAM:PF17903%2CInterPro:IPR024166%2CInterPro:IPR004087%2CInterPro:IPR036612%2CInterPro:IPR041174;Parent=TetragonulaCarbonaria_011536
R3_1	funannotate	exon	5381159	5381316	.	+	.	ID=TetragonulaCarbonaria_011108-T1.exon3;Parent=TetragonulaCarbonaria_011108-T1
R3_1	funannotate	exon	5379928	5380030	.	+	.	ID=TetragonulaCarbonaria_011108-T1.exon2;Parent=TetragonulaCarbonaria_011108-T1
R3_1	funannotate	three_prime_UTR	15263647	15263719	.	+	.	ID=TetragonulaCarbonaria_012027-T1.utr3p1;Parent=TetragonulaCarbonaria_012027-T1
R3_1	funannotate	exon	5382108	5382405	.	+	.	ID=TetragonulaCarbonaria_011108-T1.exon4;Parent=TetragonulaCarbonaria_011108-T1
R3_1	funannotate	mRNA	7358515	7359859	.	-	.	ID=TetragonulaCarbonaria_011284-T1;Parent=TetragonulaCarbonaria_011284
R3_1	funannotate	CDS	9193371	9193442	.	-	0	ID=TetragonulaCarbonaria_011441-T1.cds;Parent=TetragonulaCarbonaria_011441-T1
R3_1	funannotate	CDS	9191888	9192352	.	-	0	ID=TetragonulaCarbonaria_011441-T1.cds;Parent=TetragonulaCarbonaria_011441-T1
R3_1	funannotate	exon	1341508	1341683	.	-	.	ID=TetragonulaCarbonaria_010824-T1.exon1;Parent=TetragonulaCarbonaria_010824-T1
R3_1	funannotate	exon	1334267	1339339	.	-	.	ID=TetragonulaCarbonaria_010824-T1.exon3;Parent=TetragonulaCarbonaria_010824-T1
R3_1	funannotate	exon	1339489	1339684	.	-	.	ID=TetragonulaCarbonaria_010824-T1.exon2;Parent=TetragonulaCarbonaria_010824-T1
R3_1	funannotate	exon	1333049	1334051	.	-	.	ID=TetragonulaCarbonaria_010824-T1.exon4;Parent=TetragonulaCarbonaria_010824-T1
R3_1	funannotate	mRNA	9998070	10013856	.	-	.	ID=TetragonulaCarbonaria_011512-T1;Parent=TetragonulaCarbonaria_011512
R3_1	funannotate	exon	13698599	13698635	.	+	.	ID=TetragonulaCarbonaria_011852-T1.exon1;Parent=TetragonulaCarbonaria_011852-T1
R3_1	funannotate	exon	13709906	13710096	.	+	.	ID=TetragonulaCarbonaria_011852-T1.exon4;Parent=TetragonulaCarbonaria_011852-T1
R3_1	funannotate	mRNA	7505953	7511223	.	-	.	ID=TetragonulaCarbonaria_011296-T1;Ontology_term=GO:0071949%2CGO:0004502%2CGO:0006569%2CGO:0019805;Dbxref=PFAM:PF01494%2CInterPro:IPR027545%2CInterPro:IPR036188%2CInterPro:IPR002938;Parent=TetragonulaCarbonaria_011296
R3_1	funannotate	exon	13707995	13708133	.	+	.	ID=TetragonulaCarbonaria_011852-T1.exon3;Parent=TetragonulaCarbonaria_011852-T1
R3_1	funannotate	exon	13706634	13706815	.	+	.	ID=TetragonulaCarbonaria_011852-T1.exon2;Parent=TetragonulaCarbonaria_011852-T1
R3_1	funannotate	CDS	5209542	5209733	.	-	0	ID=TetragonulaCarbonaria_011097-T2.cds;Parent=TetragonulaCarbonaria_011097-T2
R3_1	funannotate	CDS	5209340	5209440	.	-	0	ID=TetragonulaCarbonaria_011097-T2.cds;Parent=TetragonulaCarbonaria_011097-T2
R3_1	funannotate	CDS	5209187	5209245	.	-	0	ID=TetragonulaCarbonaria_011097-T2.cds;Parent=TetragonulaCarbonaria_011097-T2
R3_1	funannotate	CDS	5209052	5209103	.	-	0	ID=TetragonulaCarbonaria_011097-T2.cds;Parent=TetragonulaCarbonaria_011097-T2
R3_1	funannotate	CDS	5208904	5208971	.	-	0	ID=TetragonulaCarbonaria_011097-T2.cds;Parent=TetragonulaCarbonaria_011097-T2
R3_1	funannotate	CDS	5208693	5208835	.	-	0	ID=TetragonulaCarbonaria_011097-T2.cds;Parent=TetragonulaCarbonaria_011097-T2
R3_1	funannotate	CDS	5208351	5208512	.	-	0	ID=TetragonulaCarbonaria_011097-T2.cds;Parent=TetragonulaCarbonaria_011097-T2
R3_1	funannotate	CDS	5207662	5207841	.	-	0	ID=TetragonulaCarbonaria_011097-T2.cds;Parent=TetragonulaCarbonaria_011097-T2
R3_1	funannotate	CDS	10566097	10566180	.	+	0	ID=TetragonulaCarbonaria_011559-T1.cds;Parent=TetragonulaCarbonaria_011559-T1
R3_1	funannotate	CDS	10566251	10566391	.	+	0	ID=TetragonulaCarbonaria_011559-T1.cds;Parent=TetragonulaCarbonaria_011559-T1
R3_1	funannotate	CDS	10566478	10566551	.	+	0	ID=TetragonulaCarbonaria_011559-T1.cds;Parent=TetragonulaCarbonaria_011559-T1
R3_1	funannotate	CDS	10566628	10566748	.	+	0	ID=TetragonulaCarbonaria_011559-T1.cds;Parent=TetragonulaCarbonaria_011559-T1
R3_1	funannotate	CDS	10567343	10567510	.	+	0	ID=TetragonulaCarbonaria_011559-T1.cds;Parent=TetragonulaCarbonaria_011559-T1
R3_1	funannotate	CDS	10567585	10567799	.	+	0	ID=TetragonulaCarbonaria_011559-T1.cds;Parent=TetragonulaCarbonaria_011559-T1
R3_1	funannotate	CDS	10567860	10568025	.	+	0	ID=TetragonulaCarbonaria_011559-T1.cds;Parent=TetragonulaCarbonaria_011559-T1
R3_1	funannotate	CDS	10568120	10568241	.	+	0	ID=TetragonulaCarbonaria_011559-T1.cds;Parent=TetragonulaCarbonaria_011559-T1
R3_1	funannotate	CDS	10568304	10568517	.	+	0	ID=TetragonulaCarbonaria_011559-T1.cds;Parent=TetragonulaCarbonaria_011559-T1
R3_1	funannotate	CDS	10568594	10568787	.	+	0	ID=TetragonulaCarbonaria_011559-T1.cds;Parent=TetragonulaCarbonaria_011559-T1
R3_1	funannotate	CDS	10570291	10570459	.	+	0	ID=TetragonulaCarbonaria_011559-T1.cds;Parent=TetragonulaCarbonaria_011559-T1
R3_1	funannotate	exon	7296141	7296293	.	+	.	ID=TetragonulaCarbonaria_011275-T1.exon1;Parent=TetragonulaCarbonaria_011275-T1
R3_1	funannotate	mRNA	10408522	10410383	.	-	.	ID=TetragonulaCarbonaria_011548-T1;Parent=TetragonulaCarbonaria_011548
R3_1	funannotate	exon	8783053	8783179	.	-	.	ID=TetragonulaCarbonaria_011415-T1.exon7;Parent=TetragonulaCarbonaria_011415-T1
R3_1	funannotate	exon	8782675	8782755	.	-	.	ID=TetragonulaCarbonaria_011415-T1.exon8;Parent=TetragonulaCarbonaria_011415-T1
R3_1	funannotate	exon	8792003	8792142	.	-	.	ID=TetragonulaCarbonaria_011415-T1.exon5;Parent=TetragonulaCarbonaria_011415-T1
R3_1	funannotate	exon	8783796	8783967	.	-	.	ID=TetragonulaCarbonaria_011415-T1.exon6;Parent=TetragonulaCarbonaria_011415-T1
R3_1	funannotate	CDS	17403537	17403638	.	+	0	ID=TetragonulaCarbonaria_012146-T1.cds;Parent=TetragonulaCarbonaria_012146-T1
R3_1	funannotate	CDS	17406473	17406769	.	+	0	ID=TetragonulaCarbonaria_012146-T1.cds;Parent=TetragonulaCarbonaria_012146-T1
R3_1	funannotate	mRNA	3397687	3398161	.	+	.	ID=TetragonulaCarbonaria_024339-T1;Parent=TetragonulaCarbonaria_024339
R3_1	funannotate	exon	8824043	8824154	.	-	.	ID=TetragonulaCarbonaria_011415-T1.exon3;Parent=TetragonulaCarbonaria_011415-T1
R3_1	funannotate	exon	8813367	8813512	.	-	.	ID=TetragonulaCarbonaria_011415-T1.exon4;Parent=TetragonulaCarbonaria_011415-T1
R3_1	funannotate	exon	8910925	8911153	.	-	.	ID=TetragonulaCarbonaria_011415-T1.exon1;Parent=TetragonulaCarbonaria_011415-T1
R3_1	funannotate	exon	8841414	8841538	.	-	.	ID=TetragonulaCarbonaria_011415-T1.exon2;Parent=TetragonulaCarbonaria_011415-T1
R3_1	funannotate	mRNA	7693996	7700047	.	+	.	ID=TetragonulaCarbonaria_011319-T1;Parent=TetragonulaCarbonaria_011319
R3_1	funannotate	mRNA	7166564	7167735	.	+	.	ID=TetragonulaCarbonaria_011260-T1;Parent=TetragonulaCarbonaria_011260
R3_1	funannotate	CDS	1089434	1089473	.	+	0	ID=TetragonulaCarbonaria_010810-T1.cds;Parent=TetragonulaCarbonaria_010810-T1
R3_1	funannotate	CDS	1092662	1092927	.	+	0	ID=TetragonulaCarbonaria_010810-T1.cds;Parent=TetragonulaCarbonaria_010810-T1
R3_1	funannotate	exon	8776220	8776834	.	-	.	ID=TetragonulaCarbonaria_011415-T1.exon9;Parent=TetragonulaCarbonaria_011415-T1
R3_1	funannotate	exon	15838663	15838860	.	+	.	ID=TetragonulaCarbonaria_012081-T1.exon1;Parent=TetragonulaCarbonaria_012081-T1
R3_1	funannotate	exon	15839756	15839905	.	+	.	ID=TetragonulaCarbonaria_012081-T1.exon2;Parent=TetragonulaCarbonaria_012081-T1
R3_1	funannotate	exon	3532376	3532969	.	+	.	ID=TetragonulaCarbonaria_010991-T1.exon5;Parent=TetragonulaCarbonaria_010991-T1
R3_1	funannotate	exon	3528435	3528527	.	+	.	ID=TetragonulaCarbonaria_010991-T1.exon4;Parent=TetragonulaCarbonaria_010991-T1
R3_1	funannotate	exon	3526772	3527735	.	+	.	ID=TetragonulaCarbonaria_010991-T1.exon3;Parent=TetragonulaCarbonaria_010991-T1
R3_1	funannotate	mRNA	14993570	15002284	.	+	.	ID=TetragonulaCarbonaria_011982-T1;Parent=TetragonulaCarbonaria_011982
R3_1	funannotate	exon	6249153	6249219	.	+	.	ID=TetragonulaCarbonaria_011185-T1.exon1;Parent=TetragonulaCarbonaria_011185-T1
R3_1	funannotate	exon	6252800	6253404	.	+	.	ID=TetragonulaCarbonaria_011185-T1.exon2;Parent=TetragonulaCarbonaria_011185-T1
R3_1	funannotate	exon	3522642	3522761	.	+	.	ID=TetragonulaCarbonaria_010991-T1.exon2;Parent=TetragonulaCarbonaria_010991-T1
R3_1	funannotate	exon	3521896	3521999	.	+	.	ID=TetragonulaCarbonaria_010991-T1.exon1;Parent=TetragonulaCarbonaria_010991-T1
R3_1	funannotate	exon	11329328	11329402	.	-	.	ID=TetragonulaCarbonaria_011599-T1.exon1;Parent=TetragonulaCarbonaria_011599-T1
R3_1	funannotate	CDS	11597648	11597680	.	+	0	ID=TetragonulaCarbonaria_011620-T1.cds;Parent=TetragonulaCarbonaria_011620-T1
R3_1	funannotate	CDS	11597880	11597948	.	+	0	ID=TetragonulaCarbonaria_011620-T1.cds;Parent=TetragonulaCarbonaria_011620-T1
R3_1	funannotate	CDS	11598125	11598318	.	+	0	ID=TetragonulaCarbonaria_011620-T1.cds;Parent=TetragonulaCarbonaria_011620-T1
R3_1	funannotate	CDS	11598423	11598564	.	+	0	ID=TetragonulaCarbonaria_011620-T1.cds;Parent=TetragonulaCarbonaria_011620-T1
R3_1	funannotate	CDS	1760307	1760376	.	-	0	ID=TetragonulaCarbonaria_010854-T1.cds;Parent=TetragonulaCarbonaria_010854-T1
R3_1	funannotate	CDS	1759912	1760121	.	-	0	ID=TetragonulaCarbonaria_010854-T1.cds;Parent=TetragonulaCarbonaria_010854-T1
R3_1	funannotate	CDS	1759288	1759682	.	-	0	ID=TetragonulaCarbonaria_010854-T1.cds;Parent=TetragonulaCarbonaria_010854-T1
R3_1	funannotate	CDS	1018571	1018751	.	-	0	ID=TetragonulaCarbonaria_010807-T1.cds;Parent=TetragonulaCarbonaria_010807-T1
R3_1	funannotate	CDS	1016697	1016884	.	-	0	ID=TetragonulaCarbonaria_010807-T1.cds;Parent=TetragonulaCarbonaria_010807-T1
R3_1	funannotate	exon	15066333	15066444	.	+	.	ID=TetragonulaCarbonaria_011996-T1.exon5;Parent=TetragonulaCarbonaria_011996-T1
R3_1	funannotate	exon	15066967	15067254	.	+	.	ID=TetragonulaCarbonaria_011996-T1.exon6;Parent=TetragonulaCarbonaria_011996-T1
R3_1	funannotate	exon	15065515	15065975	.	+	.	ID=TetragonulaCarbonaria_011996-T1.exon3;Parent=TetragonulaCarbonaria_011996-T1
R3_1	funannotate	exon	15066077	15066265	.	+	.	ID=TetragonulaCarbonaria_011996-T1.exon4;Parent=TetragonulaCarbonaria_011996-T1
R3_1	funannotate	exon	15065067	15065107	.	+	.	ID=TetragonulaCarbonaria_011996-T1.exon1;Parent=TetragonulaCarbonaria_011996-T1
R3_1	funannotate	exon	15065186	15065435	.	+	.	ID=TetragonulaCarbonaria_011996-T1.exon2;Parent=TetragonulaCarbonaria_011996-T1
R3_1	funannotate	exon	13388061	13388339	.	-	.	ID=TetragonulaCarbonaria_011812-T1.exon1;Parent=TetragonulaCarbonaria_011812-T1
R3_1	funannotate	exon	3613630	3613669	.	-	.	ID=TetragonulaCarbonaria_011001-T1.exon1;Parent=TetragonulaCarbonaria_011001-T1
R3_1	funannotate	CDS	11570540	11570590	.	+	0	ID=TetragonulaCarbonaria_011617-T1.cds;Parent=TetragonulaCarbonaria_011617-T1
R3_1	funannotate	CDS	11570675	11571124	.	+	0	ID=TetragonulaCarbonaria_011617-T1.cds;Parent=TetragonulaCarbonaria_011617-T1
R3_1	funannotate	exon	3611553	3612050	.	-	.	ID=TetragonulaCarbonaria_011001-T1.exon7;Parent=TetragonulaCarbonaria_011001-T1
R3_1	funannotate	exon	5969703	5969803	.	+	.	ID=TetragonulaCarbonaria_011148-T1.exon2;Parent=TetragonulaCarbonaria_011148-T1
R3_1	funannotate	mRNA	7724931	7727154	.	-	.	ID=TetragonulaCarbonaria_011320-T1;Parent=TetragonulaCarbonaria_011320
R3_1	funannotate	exon	3612121	3612294	.	-	.	ID=TetragonulaCarbonaria_011001-T1.exon6;Parent=TetragonulaCarbonaria_011001-T1
R3_1	funannotate	exon	5969901	5969971	.	+	.	ID=TetragonulaCarbonaria_011148-T1.exon3;Parent=TetragonulaCarbonaria_011148-T1
R3_1	funannotate	exon	3610902	3611121	.	-	.	ID=TetragonulaCarbonaria_011001-T1.exon9;Parent=TetragonulaCarbonaria_011001-T1
R3_1	funannotate	exon	3611197	3611479	.	-	.	ID=TetragonulaCarbonaria_011001-T1.exon8;Parent=TetragonulaCarbonaria_011001-T1
R3_1	funannotate	exon	3612757	3612887	.	-	.	ID=TetragonulaCarbonaria_011001-T1.exon3;Parent=TetragonulaCarbonaria_011001-T1
R3_1	funannotate	exon	3613016	3613110	.	-	.	ID=TetragonulaCarbonaria_011001-T1.exon2;Parent=TetragonulaCarbonaria_011001-T1
R3_1	funannotate	exon	3612374	3612514	.	-	.	ID=TetragonulaCarbonaria_011001-T1.exon5;Parent=TetragonulaCarbonaria_011001-T1
R3_1	funannotate	exon	3612592	3612667	.	-	.	ID=TetragonulaCarbonaria_011001-T1.exon4;Parent=TetragonulaCarbonaria_011001-T1
R3_1	funannotate	exon	5968537	5968622	.	+	.	ID=TetragonulaCarbonaria_011148-T1.exon1;Parent=TetragonulaCarbonaria_011148-T1
R3_1	funannotate	exon	10334009	10334085	.	-	.	ID=TetragonulaCarbonaria_011545-T1.exon1;Parent=TetragonulaCarbonaria_011545-T1
R3_1	funannotate	mRNA	2053709	2055750	.	+	.	ID=TetragonulaCarbonaria_010873-T1;Dbxref=InterPro:IPR036236%2CInterPro:IPR013087%2CPFAM:PF00096;Parent=TetragonulaCarbonaria_010873
R3_1	funannotate	exon	10327723	10328059	.	-	.	ID=TetragonulaCarbonaria_011545-T1.exon2;Parent=TetragonulaCarbonaria_011545-T1
R3_1	funannotate	exon	9793137	9793816	.	+	.	ID=TetragonulaCarbonaria_011490-T1.exon8;Parent=TetragonulaCarbonaria_011490-T1
R3_1	funannotate	exon	9792267	9792472	.	+	.	ID=TetragonulaCarbonaria_011490-T1.exon5;Parent=TetragonulaCarbonaria_011490-T1
R3_1	funannotate	exon	9791968	9792196	.	+	.	ID=TetragonulaCarbonaria_011490-T1.exon4;Parent=TetragonulaCarbonaria_011490-T1
R3_1	funannotate	exon	13396456	13396480	.	+	.	ID=TetragonulaCarbonaria_011815-T1.exon5;Parent=TetragonulaCarbonaria_011815-T1
R3_1	funannotate	exon	9792838	9793045	.	+	.	ID=TetragonulaCarbonaria_011490-T1.exon7;Parent=TetragonulaCarbonaria_011490-T1
R3_1	funannotate	exon	9792553	9792755	.	+	.	ID=TetragonulaCarbonaria_011490-T1.exon6;Parent=TetragonulaCarbonaria_011490-T1
R3_1	funannotate	exon	1909055	1909325	.	+	.	ID=TetragonulaCarbonaria_010864-T1.exon8;Parent=TetragonulaCarbonaria_010864-T1
R3_1	funannotate	exon	9791160	9791202	.	+	.	ID=TetragonulaCarbonaria_011490-T1.exon1;Parent=TetragonulaCarbonaria_011490-T1
R3_1	funannotate	exon	13385030	13385307	.	-	.	ID=TetragonulaCarbonaria_011812-T1.exon3;Parent=TetragonulaCarbonaria_011812-T1
R3_1	funannotate	exon	13385410	13387948	.	-	.	ID=TetragonulaCarbonaria_011812-T1.exon2;Parent=TetragonulaCarbonaria_011812-T1
R3_1	funannotate	CDS	17202714	17202985	.	-	0	ID=TetragonulaCarbonaria_012130-T1.cds;Parent=TetragonulaCarbonaria_012130-T1
R3_1	funannotate	CDS	17202337	17202598	.	-	0	ID=TetragonulaCarbonaria_012130-T1.cds;Parent=TetragonulaCarbonaria_012130-T1
R3_1	funannotate	exon	9791709	9791889	.	+	.	ID=TetragonulaCarbonaria_011490-T1.exon3;Parent=TetragonulaCarbonaria_011490-T1
R3_1	funannotate	exon	9791371	9791615	.	+	.	ID=TetragonulaCarbonaria_011490-T1.exon2;Parent=TetragonulaCarbonaria_011490-T1
R3_1	funannotate	exon	13383989	13384945	.	-	.	ID=TetragonulaCarbonaria_011812-T1.exon4;Parent=TetragonulaCarbonaria_011812-T1
R3_1	funannotate	exon	10972369	10972380	.	+	.	ID=TetragonulaCarbonaria_011582-T1.exon1;Parent=TetragonulaCarbonaria_011582-T1
R3_1	funannotate	exon	13874063	13874173	.	+	.	ID=TetragonulaCarbonaria_011869-T1.exon2;Parent=TetragonulaCarbonaria_011869-T1
R3_1	funannotate	CDS	8156183	8156449	.	+	0	ID=TetragonulaCarbonaria_011364-T1.cds;Parent=TetragonulaCarbonaria_011364-T1
R3_1	funannotate	exon	13878566	13878817	.	+	.	ID=TetragonulaCarbonaria_011869-T1.exon3;Parent=TetragonulaCarbonaria_011869-T1
R3_1	funannotate	exon	10974997	10975055	.	+	.	ID=TetragonulaCarbonaria_011582-T1.exon3;Parent=TetragonulaCarbonaria_011582-T1
R3_1	funannotate	exon	10973644	10973980	.	+	.	ID=TetragonulaCarbonaria_011582-T1.exon2;Parent=TetragonulaCarbonaria_011582-T1
R3_1	funannotate	exon	13873666	13873710	.	+	.	ID=TetragonulaCarbonaria_011869-T1.exon1;Parent=TetragonulaCarbonaria_011869-T1
R3_1	funannotate	exon	1893672	1893815	.	+	.	ID=TetragonulaCarbonaria_010864-T1.exon1;Parent=TetragonulaCarbonaria_010864-T1
R3_1	funannotate	exon	1894828	1894993	.	+	.	ID=TetragonulaCarbonaria_010864-T1.exon2;Parent=TetragonulaCarbonaria_010864-T1
R3_1	funannotate	exon	1896319	1896471	.	+	.	ID=TetragonulaCarbonaria_010864-T1.exon3;Parent=TetragonulaCarbonaria_010864-T1
R3_1	funannotate	exon	1896819	1896996	.	+	.	ID=TetragonulaCarbonaria_010864-T1.exon4;Parent=TetragonulaCarbonaria_010864-T1
R3_1	funannotate	mRNA	15050106	15053505	.	+	.	ID=TetragonulaCarbonaria_011994-T1;Ontology_term=GO:0004806%2CGO:0006629;Dbxref=InterPro:IPR029058%2CInterPro:IPR013818%2CInterPro:IPR000734%2CInterPro:IPR033906%2CPFAM:PF00151;Parent=TetragonulaCarbonaria_011994
R3_1	funannotate	exon	1897393	1897524	.	+	.	ID=TetragonulaCarbonaria_010864-T1.exon5;Parent=TetragonulaCarbonaria_010864-T1
R3_1	funannotate	exon	1903805	1903908	.	+	.	ID=TetragonulaCarbonaria_010864-T1.exon6;Parent=TetragonulaCarbonaria_010864-T1
R3_1	funannotate	exon	1908100	1908325	.	+	.	ID=TetragonulaCarbonaria_010864-T1.exon7;Parent=TetragonulaCarbonaria_010864-T1
R3_1	funannotate	CDS	7727009	7727154	.	-	0	ID=TetragonulaCarbonaria_011320-T1.cds;Parent=TetragonulaCarbonaria_011320-T1
R3_1	funannotate	CDS	7724931	7725114	.	-	0	ID=TetragonulaCarbonaria_011320-T1.cds;Parent=TetragonulaCarbonaria_011320-T1
R3_1	funannotate	mRNA	3575074	3575672	.	+	.	ID=TetragonulaCarbonaria_024340-T1;Parent=TetragonulaCarbonaria_024340
R3_1	funannotate	mRNA	7801759	7841468	.	+	.	ID=TetragonulaCarbonaria_011332-T1;Ontology_term=GO:0003677%2CGO:0006355;Dbxref=InterPro:IPR009057%2CInterPro:IPR001523%2CInterPro:IPR043182%2CInterPro:IPR043565%2CInterPro:IPR036388;Parent=TetragonulaCarbonaria_011332
R3_1	funannotate	exon	13879007	13879306	.	+	.	ID=TetragonulaCarbonaria_011869-T1.exon4;Parent=TetragonulaCarbonaria_011869-T1
R3_1	funannotate	exon	13395689	13395789	.	+	.	ID=TetragonulaCarbonaria_011815-T1.exon2;Parent=TetragonulaCarbonaria_011815-T1
R3_1	funannotate	exon	13395542	13395590	.	+	.	ID=TetragonulaCarbonaria_011815-T1.exon1;Parent=TetragonulaCarbonaria_011815-T1
R3_1	funannotate	exon	13396112	13396368	.	+	.	ID=TetragonulaCarbonaria_011815-T1.exon4;Parent=TetragonulaCarbonaria_011815-T1
R3_1	funannotate	exon	13395944	13396012	.	+	.	ID=TetragonulaCarbonaria_011815-T1.exon3;Parent=TetragonulaCarbonaria_011815-T1
R3_1	funannotate	five_prime_UTR	1142578	1142938	.	+	.	ID=TetragonulaCarbonaria_010814-T1.utr5p1;Parent=TetragonulaCarbonaria_010814-T1
R3_1	funannotate	mRNA	7248883	7250018	.	+	.	ID=TetragonulaCarbonaria_011272-T1;Parent=TetragonulaCarbonaria_011272
R3_1	funannotate	mRNA	7968705	7971506	.	+	.	ID=TetragonulaCarbonaria_011344-T1;Parent=TetragonulaCarbonaria_011344
R3_1	funannotate	CDS	9777118	9777153	.	-	0	ID=TetragonulaCarbonaria_011485-T1.cds;Parent=TetragonulaCarbonaria_011485-T1
R3_1	funannotate	CDS	9776639	9777059	.	-	0	ID=TetragonulaCarbonaria_011485-T1.cds;Parent=TetragonulaCarbonaria_011485-T1
R3_1	funannotate	CDS	9776097	9776311	.	-	0	ID=TetragonulaCarbonaria_011485-T1.cds;Parent=TetragonulaCarbonaria_011485-T1
R3_1	funannotate	CDS	9775836	9776019	.	-	0	ID=TetragonulaCarbonaria_011485-T1.cds;Parent=TetragonulaCarbonaria_011485-T1
R3_1	funannotate	CDS	9775476	9775736	.	-	0	ID=TetragonulaCarbonaria_011485-T1.cds;Parent=TetragonulaCarbonaria_011485-T1
R3_1	funannotate	CDS	9775054	9775245	.	-	0	ID=TetragonulaCarbonaria_011485-T1.cds;Parent=TetragonulaCarbonaria_011485-T1
R3_1	funannotate	CDS	9774783	9774887	.	-	0	ID=TetragonulaCarbonaria_011485-T1.cds;Parent=TetragonulaCarbonaria_011485-T1
R3_1	funannotate	CDS	9774575	9774715	.	-	0	ID=TetragonulaCarbonaria_011485-T1.cds;Parent=TetragonulaCarbonaria_011485-T1
R3_1	funannotate	CDS	9774267	9774505	.	-	0	ID=TetragonulaCarbonaria_011485-T1.cds;Parent=TetragonulaCarbonaria_011485-T1
R3_1	funannotate	CDS	9773957	9774187	.	-	0	ID=TetragonulaCarbonaria_011485-T1.cds;Parent=TetragonulaCarbonaria_011485-T1
R3_1	funannotate	CDS	9773717	9773870	.	-	0	ID=TetragonulaCarbonaria_011485-T1.cds;Parent=TetragonulaCarbonaria_011485-T1
R3_1	funannotate	CDS	9773538	9773645	.	-	0	ID=TetragonulaCarbonaria_011485-T1.cds;Parent=TetragonulaCarbonaria_011485-T1
R3_1	funannotate	CDS	9773076	9773177	.	-	0	ID=TetragonulaCarbonaria_011485-T1.cds;Parent=TetragonulaCarbonaria_011485-T1
R3_1	funannotate	CDS	9772321	9772461	.	-	0	ID=TetragonulaCarbonaria_011485-T1.cds;Parent=TetragonulaCarbonaria_011485-T1
R3_1	funannotate	CDS	9771988	9772148	.	-	0	ID=TetragonulaCarbonaria_011485-T1.cds;Parent=TetragonulaCarbonaria_011485-T1
R3_1	funannotate	CDS	9771742	9771915	.	-	0	ID=TetragonulaCarbonaria_011485-T1.cds;Parent=TetragonulaCarbonaria_011485-T1
R3_1	funannotate	CDS	9771268	9771677	.	-	0	ID=TetragonulaCarbonaria_011485-T1.cds;Parent=TetragonulaCarbonaria_011485-T1
R3_1	funannotate	CDS	9770777	9771188	.	-	0	ID=TetragonulaCarbonaria_011485-T1.cds;Parent=TetragonulaCarbonaria_011485-T1
R3_1	funannotate	CDS	9770390	9770702	.	-	0	ID=TetragonulaCarbonaria_011485-T1.cds;Parent=TetragonulaCarbonaria_011485-T1
R3_1	funannotate	CDS	9770044	9770307	.	-	0	ID=TetragonulaCarbonaria_011485-T1.cds;Parent=TetragonulaCarbonaria_011485-T1
R3_1	funannotate	CDS	9769718	9769967	.	-	0	ID=TetragonulaCarbonaria_011485-T1.cds;Parent=TetragonulaCarbonaria_011485-T1
R3_1	funannotate	CDS	9769530	9769656	.	-	0	ID=TetragonulaCarbonaria_011485-T1.cds;Parent=TetragonulaCarbonaria_011485-T1
R3_1	funannotate	mRNA	1875739	1880339	.	-	.	ID=TetragonulaCarbonaria_010861-T1;Ontology_term=GO:0016021;Dbxref=InterPro:IPR004254%2CPFAM:PF03006;Parent=TetragonulaCarbonaria_010861
R3_1	funannotate	exon	6240940	6241485	.	+	.	ID=TetragonulaCarbonaria_011183-T1.exon2;Parent=TetragonulaCarbonaria_011183-T1
R3_1	funannotate	exon	6238591	6238716	.	+	.	ID=TetragonulaCarbonaria_011183-T1.exon1;Parent=TetragonulaCarbonaria_011183-T1
R3_1	funannotate	CDS	7180155	7180263	.	-	0	ID=TetragonulaCarbonaria_011262-T1.cds;Parent=TetragonulaCarbonaria_011262-T1
R3_1	funannotate	CDS	7179375	7179661	.	-	0	ID=TetragonulaCarbonaria_011262-T1.cds;Parent=TetragonulaCarbonaria_011262-T1
R3_1	funannotate	CDS	7179086	7179295	.	-	0	ID=TetragonulaCarbonaria_011262-T1.cds;Parent=TetragonulaCarbonaria_011262-T1
R3_1	funannotate	exon	15129064	15129489	.	+	.	ID=TetragonulaCarbonaria_012009-T1.exon1;Parent=TetragonulaCarbonaria_012009-T1
R3_1	funannotate	mRNA	1704901	1705520	.	-	.	ID=TetragonulaCarbonaria_010848-T1;Parent=TetragonulaCarbonaria_010848
R3_1	funannotate	exon	15130296	15130484	.	+	.	ID=TetragonulaCarbonaria_012009-T1.exon2;Parent=TetragonulaCarbonaria_012009-T1
R3_1	funannotate	mRNA	8107242	8108276	.	+	.	ID=TetragonulaCarbonaria_011356-T1;Parent=TetragonulaCarbonaria_011356
R3_1	funannotate	exon	15121459	15121764	.	-	.	ID=TetragonulaCarbonaria_012006-T1.exon1;Parent=TetragonulaCarbonaria_012006-T1
R3_1	funannotate	exon	5207449	5207841	.	-	.	ID=TetragonulaCarbonaria_011097-T2.exon8;Parent=TetragonulaCarbonaria_011097-T2
R3_1	funannotate	CDS	7469097	7469308	.	+	0	ID=TetragonulaCarbonaria_011290-T1.cds;Parent=TetragonulaCarbonaria_011290-T1
R3_1	funannotate	CDS	7470049	7470323	.	+	0	ID=TetragonulaCarbonaria_011290-T1.cds;Parent=TetragonulaCarbonaria_011290-T1
R3_1	funannotate	CDS	7471289	7471475	.	+	0	ID=TetragonulaCarbonaria_011290-T1.cds;Parent=TetragonulaCarbonaria_011290-T1
R3_1	funannotate	CDS	7472115	7472314	.	+	0	ID=TetragonulaCarbonaria_011290-T1.cds;Parent=TetragonulaCarbonaria_011290-T1
R3_1	funannotate	CDS	7472622	7472779	.	+	0	ID=TetragonulaCarbonaria_011290-T1.cds;Parent=TetragonulaCarbonaria_011290-T1
R3_1	funannotate	exon	10290742	10290865	.	-	.	ID=TetragonulaCarbonaria_011542-T1.exon2;Parent=TetragonulaCarbonaria_011542-T1
R3_1	funannotate	exon	15120869	15121062	.	-	.	ID=TetragonulaCarbonaria_012006-T1.exon2;Parent=TetragonulaCarbonaria_012006-T1
R3_1	funannotate	exon	15120707	15120785	.	-	.	ID=TetragonulaCarbonaria_012006-T1.exon3;Parent=TetragonulaCarbonaria_012006-T1
R3_1	funannotate	exon	3675348	3676226	.	+	.	ID=TetragonulaCarbonaria_024341-T1.exon1;Parent=TetragonulaCarbonaria_024341-T1
R3_1	funannotate	exon	5208693	5208835	.	-	.	ID=TetragonulaCarbonaria_011097-T2.exon6;Parent=TetragonulaCarbonaria_011097-T2
R3_1	funannotate	exon	15120461	15120620	.	-	.	ID=TetragonulaCarbonaria_012006-T1.exon4;Parent=TetragonulaCarbonaria_012006-T1
R3_1	funannotate	CDS	567645	567749	.	-	0	ID=TetragonulaCarbonaria_010780-T1.cds;Parent=TetragonulaCarbonaria_010780-T1
R3_1	funannotate	CDS	566140	566352	.	-	0	ID=TetragonulaCarbonaria_010780-T1.cds;Parent=TetragonulaCarbonaria_010780-T1
R3_1	funannotate	CDS	564589	565028	.	-	0	ID=TetragonulaCarbonaria_010780-T1.cds;Parent=TetragonulaCarbonaria_010780-T1
R3_1	funannotate	CDS	564222	564440	.	-	0	ID=TetragonulaCarbonaria_010780-T1.cds;Parent=TetragonulaCarbonaria_010780-T1
R3_1	funannotate	CDS	563532	563703	.	-	0	ID=TetragonulaCarbonaria_010780-T1.cds;Parent=TetragonulaCarbonaria_010780-T1
R3_1	funannotate	CDS	561267	561476	.	-	0	ID=TetragonulaCarbonaria_010780-T1.cds;Parent=TetragonulaCarbonaria_010780-T1
R3_1	funannotate	exon	5208351	5208512	.	-	.	ID=TetragonulaCarbonaria_011097-T2.exon7;Parent=TetragonulaCarbonaria_011097-T2
R3_1	funannotate	exon	10291955	10292190	.	-	.	ID=TetragonulaCarbonaria_011542-T1.exon1;Parent=TetragonulaCarbonaria_011542-T1
R3_1	funannotate	exon	15120163	15120320	.	-	.	ID=TetragonulaCarbonaria_012006-T1.exon5;Parent=TetragonulaCarbonaria_012006-T1
R3_1	funannotate	exon	5209052	5209103	.	-	.	ID=TetragonulaCarbonaria_011097-T2.exon4;Parent=TetragonulaCarbonaria_011097-T2
R3_1	funannotate	exon	5208904	5208971	.	-	.	ID=TetragonulaCarbonaria_011097-T2.exon5;Parent=TetragonulaCarbonaria_011097-T2
R3_1	funannotate	exon	5209340	5209440	.	-	.	ID=TetragonulaCarbonaria_011097-T2.exon2;Parent=TetragonulaCarbonaria_011097-T2
R3_1	funannotate	exon	5209187	5209245	.	-	.	ID=TetragonulaCarbonaria_011097-T2.exon3;Parent=TetragonulaCarbonaria_011097-T2
R3_1	funannotate	exon	1876645	1876924	.	-	.	ID=TetragonulaCarbonaria_010861-T1.exon5;Parent=TetragonulaCarbonaria_010861-T1
R3_1	funannotate	exon	1875739	1875881	.	-	.	ID=TetragonulaCarbonaria_010861-T1.exon6;Parent=TetragonulaCarbonaria_010861-T1
R3_1	funannotate	exon	5209542	5209901	.	-	.	ID=TetragonulaCarbonaria_011097-T2.exon1;Parent=TetragonulaCarbonaria_011097-T2
R3_1	funannotate	exon	1880196	1880339	.	-	.	ID=TetragonulaCarbonaria_010861-T1.exon1;Parent=TetragonulaCarbonaria_010861-T1
R3_1	funannotate	exon	1877854	1878038	.	-	.	ID=TetragonulaCarbonaria_010861-T1.exon2;Parent=TetragonulaCarbonaria_010861-T1
R3_1	funannotate	exon	1877543	1877699	.	-	.	ID=TetragonulaCarbonaria_010861-T1.exon3;Parent=TetragonulaCarbonaria_010861-T1
R3_1	funannotate	exon	1877271	1877423	.	-	.	ID=TetragonulaCarbonaria_010861-T1.exon4;Parent=TetragonulaCarbonaria_010861-T1
R3_1	funannotate	exon	12491909	12491975	.	+	.	ID=TetragonulaCarbonaria_011725-T1.exon1;Parent=TetragonulaCarbonaria_011725-T1
R3_1	funannotate	exon	12493344	12493642	.	+	.	ID=TetragonulaCarbonaria_011725-T1.exon2;Parent=TetragonulaCarbonaria_011725-T1
R3_1	funannotate	CDS	9791160	9791202	.	+	0	ID=TetragonulaCarbonaria_011490-T1.cds;Parent=TetragonulaCarbonaria_011490-T1
R3_1	funannotate	CDS	9791371	9791615	.	+	0	ID=TetragonulaCarbonaria_011490-T1.cds;Parent=TetragonulaCarbonaria_011490-T1
R3_1	funannotate	CDS	9791709	9791889	.	+	0	ID=TetragonulaCarbonaria_011490-T1.cds;Parent=TetragonulaCarbonaria_011490-T1
R3_1	funannotate	CDS	9791968	9792196	.	+	0	ID=TetragonulaCarbonaria_011490-T1.cds;Parent=TetragonulaCarbonaria_011490-T1
R3_1	funannotate	CDS	9792267	9792472	.	+	0	ID=TetragonulaCarbonaria_011490-T1.cds;Parent=TetragonulaCarbonaria_011490-T1
R3_1	funannotate	CDS	9792553	9792755	.	+	0	ID=TetragonulaCarbonaria_011490-T1.cds;Parent=TetragonulaCarbonaria_011490-T1
R3_1	funannotate	CDS	9792838	9793045	.	+	0	ID=TetragonulaCarbonaria_011490-T1.cds;Parent=TetragonulaCarbonaria_011490-T1
R3_1	funannotate	CDS	9793137	9793816	.	+	0	ID=TetragonulaCarbonaria_011490-T1.cds;Parent=TetragonulaCarbonaria_011490-T1
R3_1	funannotate	exon	12444352	12444370	.	-	.	ID=TetragonulaCarbonaria_011722-T1.exon1;Parent=TetragonulaCarbonaria_011722-T1
R3_1	funannotate	exon	12444046	12444165	.	-	.	ID=TetragonulaCarbonaria_011722-T1.exon2;Parent=TetragonulaCarbonaria_011722-T1
R3_1	funannotate	exon	12443460	12443575	.	-	.	ID=TetragonulaCarbonaria_011722-T1.exon3;Parent=TetragonulaCarbonaria_011722-T1
R3_1	funannotate	three_prime_UTR	3472035	3472244	.	-	.	ID=TetragonulaCarbonaria_010985-T1.utr3p1;Parent=TetragonulaCarbonaria_010985-T1
R3_1	funannotate	exon	5929976	5930063	.	-	.	ID=TetragonulaCarbonaria_011145-T1.exon3;Parent=TetragonulaCarbonaria_011145-T1
R3_1	funannotate	exon	5930174	5930261	.	-	.	ID=TetragonulaCarbonaria_011145-T1.exon2;Parent=TetragonulaCarbonaria_011145-T1
R3_1	funannotate	exon	5931242	5931386	.	-	.	ID=TetragonulaCarbonaria_011145-T1.exon1;Parent=TetragonulaCarbonaria_011145-T1
R3_1	funannotate	mRNA	1532709	1534508	.	+	.	ID=TetragonulaCarbonaria_010836-T1;Parent=TetragonulaCarbonaria_010836
R3_1	funannotate	five_prime_UTR	12287133	12287279	.	-	.	ID=TetragonulaCarbonaria_011697-T1.utr5p1;Parent=TetragonulaCarbonaria_011697-T1
R3_1	funannotate	CDS	6249153	6249219	.	+	0	ID=TetragonulaCarbonaria_011185-T1.cds;Parent=TetragonulaCarbonaria_011185-T1
R3_1	funannotate	CDS	6252800	6253404	.	+	0	ID=TetragonulaCarbonaria_011185-T1.cds;Parent=TetragonulaCarbonaria_011185-T1
R3_1	funannotate	mRNA	12269208	12270596	.	+	.	ID=TetragonulaCarbonaria_011693-T1;Ontology_term=GO:0006886%2CGO:0016192%2CGO:0016020%2CGO:0031201%2CGO:0005484;Dbxref=InterPro:IPR006012%2CPFAM:PF05739%2CInterPro:IPR010989%2CInterPro:IPR028673%2CInterPro:IPR000727;Parent=TetragonulaCarbonaria_011693
R3_1	funannotate	mRNA	9865396	9868432	.	-	.	ID=TetragonulaCarbonaria_011500-T1;Parent=TetragonulaCarbonaria_011500
R3_1	funannotate	mRNA	1333049	1341683	.	-	.	ID=TetragonulaCarbonaria_010824-T1;Parent=TetragonulaCarbonaria_010824
R3_1	funannotate	mRNA	8179616	8185257	.	+	.	ID=TetragonulaCarbonaria_011368-T1;Ontology_term=GO:0016055;Dbxref=InterPro:IPR024940;Parent=TetragonulaCarbonaria_011368
R3_1	funannotate	exon	12254379	12254640	.	+	.	ID=TetragonulaCarbonaria_011689-T1.exon10;Parent=TetragonulaCarbonaria_011689-T1
R3_1	funannotate	exon	15881582	15881996	.	+	.	ID=TetragonulaCarbonaria_012084-T1.exon2;Parent=TetragonulaCarbonaria_012084-T1
R3_1	funannotate	exon	15881344	15881402	.	+	.	ID=TetragonulaCarbonaria_012084-T1.exon1;Parent=TetragonulaCarbonaria_012084-T1
R3_1	funannotate	exon	12255782	12255963	.	+	.	ID=TetragonulaCarbonaria_011689-T1.exon11;Parent=TetragonulaCarbonaria_011689-T1
R3_1	funannotate	exon	12256027	12256143	.	+	.	ID=TetragonulaCarbonaria_011689-T1.exon12;Parent=TetragonulaCarbonaria_011689-T1
R3_1	funannotate	exon	12256227	12256352	.	+	.	ID=TetragonulaCarbonaria_011689-T1.exon13;Parent=TetragonulaCarbonaria_011689-T1
R3_1	funannotate	exon	12256694	12257039	.	+	.	ID=TetragonulaCarbonaria_011689-T1.exon14;Parent=TetragonulaCarbonaria_011689-T1
R3_1	funannotate	mRNA	940834	941640	.	+	.	ID=TetragonulaCarbonaria_010800-T1;Parent=TetragonulaCarbonaria_010800
R3_1	funannotate	exon	6010233	6010464	.	+	.	ID=TetragonulaCarbonaria_011153-T1.exon10;Parent=TetragonulaCarbonaria_011153-T1
R3_1	funannotate	exon	9045137	9045697	.	-	.	ID=TetragonulaCarbonaria_011428-T1.exon10;Parent=TetragonulaCarbonaria_011428-T1
R3_1	funannotate	mRNA	8359146	8369677	.	-	.	ID=TetragonulaCarbonaria_011393-T1;Ontology_term=GO:0005515;Dbxref=InterPro:IPR001452%2CInterPro:IPR036028%2CPFAM:PF02759%2CInterPro:IPR004012%2CInterPro:IPR037213;Parent=TetragonulaCarbonaria_011393
R3_1	funannotate	exon	6010542	6010564	.	+	.	ID=TetragonulaCarbonaria_011153-T1.exon11;Parent=TetragonulaCarbonaria_011153-T1
R3_1	funannotate	CDS	12444352	12444370	.	-	0	ID=TetragonulaCarbonaria_011722-T1.cds;Parent=TetragonulaCarbonaria_011722-T1
R3_1	funannotate	CDS	12444046	12444165	.	-	0	ID=TetragonulaCarbonaria_011722-T1.cds;Parent=TetragonulaCarbonaria_011722-T1
R3_1	funannotate	CDS	12443460	12443575	.	-	0	ID=TetragonulaCarbonaria_011722-T1.cds;Parent=TetragonulaCarbonaria_011722-T1
R3_1	funannotate	CDS	11027320	11027369	.	-	0	ID=TetragonulaCarbonaria_011587-T1.cds;Parent=TetragonulaCarbonaria_011587-T1
R3_1	funannotate	CDS	11026701	11026971	.	-	0	ID=TetragonulaCarbonaria_011587-T1.cds;Parent=TetragonulaCarbonaria_011587-T1
R3_1	funannotate	exon	503999	504194	.	+	.	ID=TetragonulaCarbonaria_010772-T1.exon4;Parent=TetragonulaCarbonaria_010772-T1
R3_1	funannotate	exon	516082	516417	.	+	.	ID=TetragonulaCarbonaria_010772-T1.exon5;Parent=TetragonulaCarbonaria_010772-T1
R3_1	funannotate	three_prime_UTR	13483718	13483880	.	+	.	ID=TetragonulaCarbonaria_011828-T1.utr3p1;Parent=TetragonulaCarbonaria_011828-T1
R3_1	funannotate	mRNA	14554652	14555404	.	+	.	ID=TetragonulaCarbonaria_011908-T1;Parent=TetragonulaCarbonaria_011908
R3_1	funannotate	CDS	9340291	9340381	.	+	0	ID=TetragonulaCarbonaria_011455-T2.cds;Parent=TetragonulaCarbonaria_011455-T2
R3_1	funannotate	CDS	9340695	9340849	.	+	0	ID=TetragonulaCarbonaria_011455-T2.cds;Parent=TetragonulaCarbonaria_011455-T2
R3_1	funannotate	CDS	9341767	9341884	.	+	0	ID=TetragonulaCarbonaria_011455-T2.cds;Parent=TetragonulaCarbonaria_011455-T2
R3_1	funannotate	CDS	9341958	9342272	.	+	0	ID=TetragonulaCarbonaria_011455-T2.cds;Parent=TetragonulaCarbonaria_011455-T2
R3_1	funannotate	CDS	9342358	9342518	.	+	0	ID=TetragonulaCarbonaria_011455-T2.cds;Parent=TetragonulaCarbonaria_011455-T2
R3_1	funannotate	CDS	9342590	9342761	.	+	0	ID=TetragonulaCarbonaria_011455-T2.cds;Parent=TetragonulaCarbonaria_011455-T2
R3_1	funannotate	CDS	9342847	9343092	.	+	0	ID=TetragonulaCarbonaria_011455-T2.cds;Parent=TetragonulaCarbonaria_011455-T2
R3_1	funannotate	CDS	9343161	9343548	.	+	0	ID=TetragonulaCarbonaria_011455-T2.cds;Parent=TetragonulaCarbonaria_011455-T2
R3_1	funannotate	CDS	9343635	9343744	.	+	0	ID=TetragonulaCarbonaria_011455-T2.cds;Parent=TetragonulaCarbonaria_011455-T2
R3_1	funannotate	CDS	9343825	9343899	.	+	0	ID=TetragonulaCarbonaria_011455-T2.cds;Parent=TetragonulaCarbonaria_011455-T2
R3_1	funannotate	CDS	9343972	9344029	.	+	0	ID=TetragonulaCarbonaria_011455-T2.cds;Parent=TetragonulaCarbonaria_011455-T2
R3_1	funannotate	CDS	9344135	9344272	.	+	0	ID=TetragonulaCarbonaria_011455-T2.cds;Parent=TetragonulaCarbonaria_011455-T2
R3_1	funannotate	CDS	9344758	9345010	.	+	0	ID=TetragonulaCarbonaria_011455-T2.cds;Parent=TetragonulaCarbonaria_011455-T2
R3_1	funannotate	CDS	9345089	9345211	.	+	0	ID=TetragonulaCarbonaria_011455-T2.cds;Parent=TetragonulaCarbonaria_011455-T2
R3_1	funannotate	CDS	12043346	12043460	.	+	0	ID=TetragonulaCarbonaria_011664-T1.cds;Parent=TetragonulaCarbonaria_011664-T1
R3_1	funannotate	CDS	12043922	12044070	.	+	0	ID=TetragonulaCarbonaria_011664-T1.cds;Parent=TetragonulaCarbonaria_011664-T1
R3_1	funannotate	exon	495379	495502	.	+	.	ID=TetragonulaCarbonaria_010772-T1.exon1;Parent=TetragonulaCarbonaria_010772-T1
R3_1	funannotate	exon	495557	495885	.	+	.	ID=TetragonulaCarbonaria_010772-T1.exon2;Parent=TetragonulaCarbonaria_010772-T1
R3_1	funannotate	exon	497968	498113	.	+	.	ID=TetragonulaCarbonaria_010772-T1.exon3;Parent=TetragonulaCarbonaria_010772-T1
R3_1	funannotate	CDS	2402282	2402410	.	-	0	ID=TetragonulaCarbonaria_010898-T1.cds;Parent=TetragonulaCarbonaria_010898-T1
R3_1	funannotate	CDS	2401743	2401893	.	-	0	ID=TetragonulaCarbonaria_010898-T1.cds;Parent=TetragonulaCarbonaria_010898-T1
R3_1	funannotate	CDS	2401438	2401598	.	-	0	ID=TetragonulaCarbonaria_010898-T1.cds;Parent=TetragonulaCarbonaria_010898-T1
R3_1	funannotate	exon	9345089	9345194	.	+	.	ID=TetragonulaCarbonaria_011455-T1.exon14;Parent=TetragonulaCarbonaria_011455-T1
R3_1	funannotate	exon	9346791	9346944	.	+	.	ID=TetragonulaCarbonaria_011455-T1.exon15;Parent=TetragonulaCarbonaria_011455-T1
R3_1	funannotate	CDS	5792010	5792454	.	+	0	ID=TetragonulaCarbonaria_011141-T1.cds;Parent=TetragonulaCarbonaria_011141-T1
R3_1	funannotate	CDS	5796427	5796512	.	+	0	ID=TetragonulaCarbonaria_011141-T1.cds;Parent=TetragonulaCarbonaria_011141-T1
R3_1	funannotate	mRNA	1105977	1112881	.	-	.	ID=TetragonulaCarbonaria_010812-T1;Parent=TetragonulaCarbonaria_010812
R3_1	funannotate	exon	4685049	4685378	.	-	.	ID=TetragonulaCarbonaria_011056-T1.exon2;Parent=TetragonulaCarbonaria_011056-T1
R3_1	funannotate	exon	9344135	9344272	.	+	.	ID=TetragonulaCarbonaria_011455-T1.exon12;Parent=TetragonulaCarbonaria_011455-T1
R3_1	funannotate	exon	9344758	9345010	.	+	.	ID=TetragonulaCarbonaria_011455-T1.exon13;Parent=TetragonulaCarbonaria_011455-T1
R3_1	funannotate	exon	9343825	9343899	.	+	.	ID=TetragonulaCarbonaria_011455-T1.exon10;Parent=TetragonulaCarbonaria_011455-T1
R3_1	funannotate	exon	9343972	9344029	.	+	.	ID=TetragonulaCarbonaria_011455-T1.exon11;Parent=TetragonulaCarbonaria_011455-T1
R3_1	funannotate	mRNA	8255514	8256704	.	-	.	ID=TetragonulaCarbonaria_011381-T1;Ontology_term=GO:0005515%2CGO:0030433;Dbxref=InterPro:IPR040352%2CInterPro:IPR000626%2CInterPro:IPR029071%2CPFAM:PF00240;Parent=TetragonulaCarbonaria_011381
R3_1	funannotate	CDS	14613766	14613836	.	+	0	ID=TetragonulaCarbonaria_011917-T1.cds;Parent=TetragonulaCarbonaria_011917-T1
R3_1	funannotate	CDS	14613914	14614031	.	+	0	ID=TetragonulaCarbonaria_011917-T1.cds;Parent=TetragonulaCarbonaria_011917-T1
R3_1	funannotate	CDS	14614335	14614538	.	+	0	ID=TetragonulaCarbonaria_011917-T1.cds;Parent=TetragonulaCarbonaria_011917-T1
R3_1	funannotate	CDS	14614635	14614792	.	+	0	ID=TetragonulaCarbonaria_011917-T1.cds;Parent=TetragonulaCarbonaria_011917-T1
R3_1	funannotate	CDS	14614901	14614973	.	+	0	ID=TetragonulaCarbonaria_011917-T1.cds;Parent=TetragonulaCarbonaria_011917-T1
R3_1	funannotate	CDS	14615058	14615189	.	+	0	ID=TetragonulaCarbonaria_011917-T1.cds;Parent=TetragonulaCarbonaria_011917-T1
R3_1	funannotate	CDS	14615265	14615485	.	+	0	ID=TetragonulaCarbonaria_011917-T1.cds;Parent=TetragonulaCarbonaria_011917-T1
R3_1	funannotate	CDS	14615576	14615873	.	+	0	ID=TetragonulaCarbonaria_011917-T1.cds;Parent=TetragonulaCarbonaria_011917-T1
R3_1	funannotate	CDS	14615940	14616175	.	+	0	ID=TetragonulaCarbonaria_011917-T1.cds;Parent=TetragonulaCarbonaria_011917-T1
R3_1	funannotate	CDS	14616272	14616411	.	+	0	ID=TetragonulaCarbonaria_011917-T1.cds;Parent=TetragonulaCarbonaria_011917-T1
R3_1	funannotate	CDS	14616482	14616673	.	+	0	ID=TetragonulaCarbonaria_011917-T1.cds;Parent=TetragonulaCarbonaria_011917-T1
R3_1	funannotate	CDS	14616753	14616997	.	+	0	ID=TetragonulaCarbonaria_011917-T1.cds;Parent=TetragonulaCarbonaria_011917-T1
R3_1	funannotate	CDS	14617087	14617227	.	+	0	ID=TetragonulaCarbonaria_011917-T1.cds;Parent=TetragonulaCarbonaria_011917-T1
R3_1	funannotate	CDS	14617289	14617500	.	+	0	ID=TetragonulaCarbonaria_011917-T1.cds;Parent=TetragonulaCarbonaria_011917-T1
R3_1	funannotate	CDS	14617577	14617733	.	+	0	ID=TetragonulaCarbonaria_011917-T1.cds;Parent=TetragonulaCarbonaria_011917-T1
R3_1	funannotate	CDS	14617804	14617971	.	+	0	ID=TetragonulaCarbonaria_011917-T1.cds;Parent=TetragonulaCarbonaria_011917-T1
R3_1	funannotate	CDS	14618051	14618163	.	+	0	ID=TetragonulaCarbonaria_011917-T1.cds;Parent=TetragonulaCarbonaria_011917-T1
R3_1	funannotate	CDS	14618236	14618296	.	+	0	ID=TetragonulaCarbonaria_011917-T1.cds;Parent=TetragonulaCarbonaria_011917-T1
R3_1	funannotate	exon	4685491	4685529	.	-	.	ID=TetragonulaCarbonaria_011056-T1.exon1;Parent=TetragonulaCarbonaria_011056-T1
R3_1	funannotate	exon	2628592	2629788	.	-	.	ID=TetragonulaCarbonaria_010916-T1.exon1;Parent=TetragonulaCarbonaria_010916-T1
R3_1	funannotate	exon	2624393	2625037	.	-	.	ID=TetragonulaCarbonaria_010916-T1.exon3;Parent=TetragonulaCarbonaria_010916-T1
R3_1	funannotate	exon	2627785	2627927	.	-	.	ID=TetragonulaCarbonaria_010916-T1.exon2;Parent=TetragonulaCarbonaria_010916-T1
R3_1	funannotate	CDS	13627318	13627698	.	+	0	ID=TetragonulaCarbonaria_011843-T1.cds;Parent=TetragonulaCarbonaria_011843-T1
R3_1	funannotate	exon	7771005	7771754	.	-	.	ID=TetragonulaCarbonaria_011326-T1.exon2;Parent=TetragonulaCarbonaria_011326-T1
R3_1	funannotate	five_prime_UTR	4564594	4565488	.	-	.	ID=TetragonulaCarbonaria_011053-T1.utr5p1;Parent=TetragonulaCarbonaria_011053-T1
R3_1	funannotate	exon	7775915	7776058	.	-	.	ID=TetragonulaCarbonaria_011326-T1.exon1;Parent=TetragonulaCarbonaria_011326-T1
R3_1	funannotate	exon	17235931	17236083	.	-	.	ID=TetragonulaCarbonaria_012133-T1.exon1;Parent=TetragonulaCarbonaria_012133-T1
R3_1	funannotate	mRNA	14645567	14668018	.	-	.	ID=TetragonulaCarbonaria_011921-T1;Ontology_term=GO:0006355%2CGO:0016573%2CGO:0008270%2CGO:0004402%2CGO:0005634;Dbxref=InterPro:IPR040706%2CPFAM:PF01853%2CPFAM:PF01530%2CInterPro:IPR002717%2CInterPro:IPR036060%2CInterPro:IPR036388%2CInterPro:IPR002515%2CInterPro:IPR016181%2CPFAM:PF17772;Parent=TetragonulaCarbonaria_011921
R3_1	funannotate	exon	15388104	15388279	.	-	.	ID=TetragonulaCarbonaria_012044-T1.exon2;Parent=TetragonulaCarbonaria_012044-T1
R3_1	funannotate	exon	15391873	15392107	.	-	.	ID=TetragonulaCarbonaria_012044-T1.exon1;Parent=TetragonulaCarbonaria_012044-T1
R3_1	funannotate	CDS	7865967	7866116	.	+	0	ID=TetragonulaCarbonaria_011336-T1.cds;Parent=TetragonulaCarbonaria_011336-T1
R3_1	funannotate	CDS	7866381	7866459	.	+	0	ID=TetragonulaCarbonaria_011336-T1.cds;Parent=TetragonulaCarbonaria_011336-T1
R3_1	funannotate	CDS	7866731	7866822	.	+	0	ID=TetragonulaCarbonaria_011336-T1.cds;Parent=TetragonulaCarbonaria_011336-T1
R3_1	funannotate	five_prime_UTR	3055652	3055751	.	+	.	ID=TetragonulaCarbonaria_010940-T1.utr5p1;Parent=TetragonulaCarbonaria_010940-T1
R3_1	funannotate	CDS	16364196	16364249	.	-	0	ID=TetragonulaCarbonaria_012102-T1.cds;Parent=TetragonulaCarbonaria_012102-T1
R3_1	funannotate	CDS	16363928	16364113	.	-	0	ID=TetragonulaCarbonaria_012102-T1.cds;Parent=TetragonulaCarbonaria_012102-T1
R3_1	funannotate	CDS	6022949	6023027	.	+	0	ID=TetragonulaCarbonaria_011157-T1.cds;Parent=TetragonulaCarbonaria_011157-T1
R3_1	funannotate	CDS	6023138	6023301	.	+	0	ID=TetragonulaCarbonaria_011157-T1.cds;Parent=TetragonulaCarbonaria_011157-T1
R3_1	funannotate	CDS	6023374	6023577	.	+	0	ID=TetragonulaCarbonaria_011157-T1.cds;Parent=TetragonulaCarbonaria_011157-T1
R3_1	funannotate	exon	12874712	12874748	.	+	.	ID=TetragonulaCarbonaria_011760-T1.exon1;Parent=TetragonulaCarbonaria_011760-T1
R3_1	funannotate	exon	12875007	12875137	.	+	.	ID=TetragonulaCarbonaria_011760-T1.exon2;Parent=TetragonulaCarbonaria_011760-T1
R3_1	funannotate	exon	12875369	12877171	.	+	.	ID=TetragonulaCarbonaria_011760-T1.exon3;Parent=TetragonulaCarbonaria_011760-T1
R3_1	funannotate	exon	6875192	6875359	.	+	.	ID=TetragonulaCarbonaria_011237-T1.exon3;Parent=TetragonulaCarbonaria_011237-T1
R3_1	funannotate	exon	6873879	6874070	.	+	.	ID=TetragonulaCarbonaria_011237-T1.exon2;Parent=TetragonulaCarbonaria_011237-T1
R3_1	funannotate	exon	6873733	6873828	.	+	.	ID=TetragonulaCarbonaria_011237-T1.exon1;Parent=TetragonulaCarbonaria_011237-T1
R3_1	funannotate	mRNA	6601042	6601960	.	+	.	ID=TetragonulaCarbonaria_011211-T1;Ontology_term=GO:0008270%2CGO:0003676%2CGO:0005681;Dbxref=InterPro:IPR036236%2CInterPro:IPR040050%2CPFAM:PF12874;Parent=TetragonulaCarbonaria_011211
R3_1	funannotate	exon	9802631	9802769	.	-	.	ID=TetragonulaCarbonaria_011493-T1.exon2;Parent=TetragonulaCarbonaria_011493-T1
R3_1	funannotate	exon	14860243	14860249	.	+	.	ID=TetragonulaCarbonaria_011958-T1.exon1;Parent=TetragonulaCarbonaria_011958-T1
R3_1	funannotate	three_prime_UTR	4781627	4781629	.	-	.	ID=TetragonulaCarbonaria_011062-T1.utr3p1;Parent=TetragonulaCarbonaria_011062-T1
R3_1	funannotate	exon	9803020	9803096	.	-	.	ID=TetragonulaCarbonaria_011493-T1.exon1;Parent=TetragonulaCarbonaria_011493-T1
R3_1	funannotate	exon	14860316	14860545	.	+	.	ID=TetragonulaCarbonaria_011958-T1.exon2;Parent=TetragonulaCarbonaria_011958-T1
R3_1	funannotate	exon	9801996	9802247	.	-	.	ID=TetragonulaCarbonaria_011493-T1.exon4;Parent=TetragonulaCarbonaria_011493-T1
R3_1	funannotate	exon	9802321	9802542	.	-	.	ID=TetragonulaCarbonaria_011493-T1.exon3;Parent=TetragonulaCarbonaria_011493-T1
R3_1	funannotate	mRNA	15523277	15524274	.	-	.	ID=TetragonulaCarbonaria_012056-T1;Parent=TetragonulaCarbonaria_012056
R3_1	funannotate	exon	3152751	3152897	.	-	.	ID=TetragonulaCarbonaria_010953-T1.exon2;Parent=TetragonulaCarbonaria_010953-T1
R3_1	funannotate	exon	3152974	3153141	.	-	.	ID=TetragonulaCarbonaria_010953-T1.exon1;Parent=TetragonulaCarbonaria_010953-T1
R3_1	funannotate	exon	9923237	9923291	.	+	.	ID=TetragonulaCarbonaria_011507-T1.exon1;Parent=TetragonulaCarbonaria_011507-T1
R3_1	funannotate	exon	9923363	9924063	.	+	.	ID=TetragonulaCarbonaria_011507-T1.exon2;Parent=TetragonulaCarbonaria_011507-T1
R3_1	funannotate	exon	8960746	8961257	.	+	.	ID=TetragonulaCarbonaria_011418-T1.exon2;Parent=TetragonulaCarbonaria_011418-T1
R3_1	funannotate	exon	8953686	8953959	.	+	.	ID=TetragonulaCarbonaria_011418-T1.exon1;Parent=TetragonulaCarbonaria_011418-T1
R3_1	funannotate	mRNA	15730879	15731460	.	-	.	ID=TetragonulaCarbonaria_012068-T1;Parent=TetragonulaCarbonaria_012068
R3_1	funannotate	CDS	553778	553822	.	+	0	ID=TetragonulaCarbonaria_010777-T1.cds;Parent=TetragonulaCarbonaria_010777-T1
R3_1	funannotate	CDS	554302	554691	.	+	0	ID=TetragonulaCarbonaria_010777-T1.cds;Parent=TetragonulaCarbonaria_010777-T1
R3_1	funannotate	CDS	10293065	10293466	.	+	0	ID=TetragonulaCarbonaria_011543-T1.cds;Parent=TetragonulaCarbonaria_011543-T1
R3_1	funannotate	CDS	10300356	10300546	.	+	0	ID=TetragonulaCarbonaria_011543-T1.cds;Parent=TetragonulaCarbonaria_011543-T1
R3_1	funannotate	CDS	10303334	10303679	.	+	0	ID=TetragonulaCarbonaria_011543-T1.cds;Parent=TetragonulaCarbonaria_011543-T1
R3_1	funannotate	CDS	4188240	4188342	.	+	0	ID=TetragonulaCarbonaria_011036-T1.cds;Parent=TetragonulaCarbonaria_011036-T1
R3_1	funannotate	CDS	4188815	4189299	.	+	0	ID=TetragonulaCarbonaria_011036-T1.cds;Parent=TetragonulaCarbonaria_011036-T1
R3_1	funannotate	mRNA	2148311	2148631	.	+	.	ID=TetragonulaCarbonaria_010884-T1;Parent=TetragonulaCarbonaria_010884
R3_1	funannotate	mRNA	6852582	6861908	.	+	.	ID=TetragonulaCarbonaria_011235-T1;Parent=TetragonulaCarbonaria_011235
R3_1	funannotate	CDS	12952657	12952659	.	-	0	ID=TetragonulaCarbonaria_011766-T1.cds;Parent=TetragonulaCarbonaria_011766-T1
R3_1	funannotate	CDS	12952207	12952503	.	-	0	ID=TetragonulaCarbonaria_011766-T1.cds;Parent=TetragonulaCarbonaria_011766-T1
R3_1	funannotate	CDS	12951801	12952114	.	-	0	ID=TetragonulaCarbonaria_011766-T1.cds;Parent=TetragonulaCarbonaria_011766-T1
R3_1	funannotate	CDS	12951001	12951490	.	-	0	ID=TetragonulaCarbonaria_011766-T1.cds;Parent=TetragonulaCarbonaria_011766-T1
R3_1	funannotate	CDS	12950134	12950531	.	-	0	ID=TetragonulaCarbonaria_011766-T1.cds;Parent=TetragonulaCarbonaria_011766-T1
R3_1	funannotate	CDS	12944418	12944839	.	-	0	ID=TetragonulaCarbonaria_011766-T1.cds;Parent=TetragonulaCarbonaria_011766-T1
R3_1	funannotate	CDS	12944196	12944302	.	-	0	ID=TetragonulaCarbonaria_011766-T1.cds;Parent=TetragonulaCarbonaria_011766-T1
R3_1	funannotate	mRNA	14794027	14799412	.	-	.	ID=TetragonulaCarbonaria_011945-T1;Dbxref=PFAM:PF13489%2CPFAM:PF08242%2CPFAM:PF13847%2CPFAM:PF08241%2CInterPro:IPR013217%2CPFAM:PF13649%2CInterPro:IPR029063;Parent=TetragonulaCarbonaria_011945
R3_1	funannotate	exon	3917581	3917719	.	+	.	ID=TetragonulaCarbonaria_011019-T1.exon1;Parent=TetragonulaCarbonaria_011019-T1
R3_1	funannotate	exon	3920463	3920776	.	+	.	ID=TetragonulaCarbonaria_011019-T1.exon2;Parent=TetragonulaCarbonaria_011019-T1
R3_1	funannotate	CDS	3647393	3647536	.	+	0	ID=TetragonulaCarbonaria_011008-T1.cds;Parent=TetragonulaCarbonaria_011008-T1
R3_1	funannotate	CDS	3648359	3648823	.	+	0	ID=TetragonulaCarbonaria_011008-T1.cds;Parent=TetragonulaCarbonaria_011008-T1
R3_1	funannotate	CDS	3649173	3649526	.	+	0	ID=TetragonulaCarbonaria_011008-T1.cds;Parent=TetragonulaCarbonaria_011008-T1
R3_1	funannotate	CDS	3650241	3650412	.	+	0	ID=TetragonulaCarbonaria_011008-T1.cds;Parent=TetragonulaCarbonaria_011008-T1
R3_1	funannotate	CDS	3650576	3650851	.	+	0	ID=TetragonulaCarbonaria_011008-T1.cds;Parent=TetragonulaCarbonaria_011008-T1
R3_1	funannotate	CDS	3651330	3651387	.	+	0	ID=TetragonulaCarbonaria_011008-T1.cds;Parent=TetragonulaCarbonaria_011008-T1
R3_1	funannotate	CDS	3651475	3652346	.	+	0	ID=TetragonulaCarbonaria_011008-T1.cds;Parent=TetragonulaCarbonaria_011008-T1
R3_1	funannotate	CDS	3653073	3653213	.	+	0	ID=TetragonulaCarbonaria_011008-T1.cds;Parent=TetragonulaCarbonaria_011008-T1
R3_1	funannotate	CDS	3653395	3653769	.	+	0	ID=TetragonulaCarbonaria_011008-T1.cds;Parent=TetragonulaCarbonaria_011008-T1
R3_1	funannotate	CDS	3653988	3654479	.	+	0	ID=TetragonulaCarbonaria_011008-T1.cds;Parent=TetragonulaCarbonaria_011008-T1
R3_1	funannotate	CDS	3654561	3654746	.	+	0	ID=TetragonulaCarbonaria_011008-T1.cds;Parent=TetragonulaCarbonaria_011008-T1
R3_1	funannotate	CDS	3655264	3655355	.	+	0	ID=TetragonulaCarbonaria_011008-T1.cds;Parent=TetragonulaCarbonaria_011008-T1
R3_1	funannotate	CDS	3655455	3655603	.	+	0	ID=TetragonulaCarbonaria_011008-T1.cds;Parent=TetragonulaCarbonaria_011008-T1
R3_1	funannotate	CDS	3656237	3656347	.	+	0	ID=TetragonulaCarbonaria_011008-T1.cds;Parent=TetragonulaCarbonaria_011008-T1
R3_1	funannotate	CDS	3657407	3657751	.	+	0	ID=TetragonulaCarbonaria_011008-T1.cds;Parent=TetragonulaCarbonaria_011008-T1
R3_1	funannotate	CDS	3658432	3658646	.	+	0	ID=TetragonulaCarbonaria_011008-T1.cds;Parent=TetragonulaCarbonaria_011008-T1
R3_1	funannotate	CDS	3658741	3658853	.	+	0	ID=TetragonulaCarbonaria_011008-T1.cds;Parent=TetragonulaCarbonaria_011008-T1
R3_1	funannotate	CDS	3658976	3659120	.	+	0	ID=TetragonulaCarbonaria_011008-T1.cds;Parent=TetragonulaCarbonaria_011008-T1
R3_1	funannotate	CDS	3659234	3659334	.	+	0	ID=TetragonulaCarbonaria_011008-T1.cds;Parent=TetragonulaCarbonaria_011008-T1
R3_1	funannotate	CDS	3659510	3659685	.	+	0	ID=TetragonulaCarbonaria_011008-T1.cds;Parent=TetragonulaCarbonaria_011008-T1
R3_1	funannotate	CDS	3659895	3660181	.	+	0	ID=TetragonulaCarbonaria_011008-T1.cds;Parent=TetragonulaCarbonaria_011008-T1
R3_1	funannotate	CDS	3660453	3660660	.	+	0	ID=TetragonulaCarbonaria_011008-T1.cds;Parent=TetragonulaCarbonaria_011008-T1
R3_1	funannotate	CDS	3660797	3660980	.	+	0	ID=TetragonulaCarbonaria_011008-T1.cds;Parent=TetragonulaCarbonaria_011008-T1
R3_1	funannotate	CDS	3662339	3662551	.	+	0	ID=TetragonulaCarbonaria_011008-T1.cds;Parent=TetragonulaCarbonaria_011008-T1
R3_1	funannotate	CDS	3662918	3663043	.	+	0	ID=TetragonulaCarbonaria_011008-T1.cds;Parent=TetragonulaCarbonaria_011008-T1
R3_1	funannotate	CDS	3663686	3663847	.	+	0	ID=TetragonulaCarbonaria_011008-T1.cds;Parent=TetragonulaCarbonaria_011008-T1
R3_1	funannotate	CDS	3664382	3664531	.	+	0	ID=TetragonulaCarbonaria_011008-T1.cds;Parent=TetragonulaCarbonaria_011008-T1
R3_1	funannotate	CDS	3665180	3665411	.	+	0	ID=TetragonulaCarbonaria_011008-T1.cds;Parent=TetragonulaCarbonaria_011008-T1
R3_1	funannotate	CDS	3665906	3666085	.	+	0	ID=TetragonulaCarbonaria_011008-T1.cds;Parent=TetragonulaCarbonaria_011008-T1
R3_1	funannotate	CDS	3666707	3666843	.	+	0	ID=TetragonulaCarbonaria_011008-T1.cds;Parent=TetragonulaCarbonaria_011008-T1
R3_1	funannotate	mRNA	5132386	5137236	.	-	.	ID=TetragonulaCarbonaria_011093-T1;Parent=TetragonulaCarbonaria_011093
R3_1	funannotate	CDS	7164460	7164691	.	-	0	ID=TetragonulaCarbonaria_011259-T1.cds;Parent=TetragonulaCarbonaria_011259-T1
R3_1	funannotate	CDS	7164288	7164403	.	-	0	ID=TetragonulaCarbonaria_011259-T1.cds;Parent=TetragonulaCarbonaria_011259-T1
R3_1	funannotate	exon	2582390	2582457	.	+	.	ID=TetragonulaCarbonaria_010913-T1.exon2;Parent=TetragonulaCarbonaria_010913-T1
R3_1	funannotate	exon	2580558	2580628	.	+	.	ID=TetragonulaCarbonaria_010913-T1.exon1;Parent=TetragonulaCarbonaria_010913-T1
R3_1	funannotate	exon	2585849	2586183	.	+	.	ID=TetragonulaCarbonaria_010913-T1.exon3;Parent=TetragonulaCarbonaria_010913-T1
R3_1	funannotate	exon	81035	81146	.	+	.	ID=TetragonulaCarbonaria_010735-T1.exon1;Parent=TetragonulaCarbonaria_010735-T1
R3_1	funannotate	exon	81232	81352	.	+	.	ID=TetragonulaCarbonaria_010735-T1.exon2;Parent=TetragonulaCarbonaria_010735-T1
R3_1	funannotate	CDS	15256723	15256830	.	-	0	ID=TetragonulaCarbonaria_012025-T1.cds;Parent=TetragonulaCarbonaria_012025-T1
R3_1	funannotate	CDS	15256491	15256647	.	-	0	ID=TetragonulaCarbonaria_012025-T1.cds;Parent=TetragonulaCarbonaria_012025-T1
R3_1	funannotate	CDS	15256314	15256417	.	-	0	ID=TetragonulaCarbonaria_012025-T1.cds;Parent=TetragonulaCarbonaria_012025-T1
R3_1	funannotate	exon	82717	82855	.	+	.	ID=TetragonulaCarbonaria_010735-T1.exon5;Parent=TetragonulaCarbonaria_010735-T1
R3_1	funannotate	exon	82945	83409	.	+	.	ID=TetragonulaCarbonaria_010735-T1.exon6;Parent=TetragonulaCarbonaria_010735-T1
R3_1	funannotate	exon	82160	82259	.	+	.	ID=TetragonulaCarbonaria_010735-T1.exon3;Parent=TetragonulaCarbonaria_010735-T1
R3_1	funannotate	exon	82339	82517	.	+	.	ID=TetragonulaCarbonaria_010735-T1.exon4;Parent=TetragonulaCarbonaria_010735-T1
R3_1	funannotate	CDS	239701	239761	.	+	0	ID=TetragonulaCarbonaria_010749-T1.cds;Parent=TetragonulaCarbonaria_010749-T1
R3_1	funannotate	CDS	239840	240012	.	+	0	ID=TetragonulaCarbonaria_010749-T1.cds;Parent=TetragonulaCarbonaria_010749-T1
R3_1	funannotate	exon	84464	84632	.	+	.	ID=TetragonulaCarbonaria_010735-T1.exon9;Parent=TetragonulaCarbonaria_010735-T1
R3_1	funannotate	mRNA	2385521	2389545	.	-	.	ID=TetragonulaCarbonaria_010896-T1;Parent=TetragonulaCarbonaria_010896
R3_1	funannotate	exon	83492	83920	.	+	.	ID=TetragonulaCarbonaria_010735-T1.exon7;Parent=TetragonulaCarbonaria_010735-T1
R3_1	funannotate	exon	84038	84249	.	+	.	ID=TetragonulaCarbonaria_010735-T1.exon8;Parent=TetragonulaCarbonaria_010735-T1
R3_1	funannotate	mRNA	14895897	14896516	.	+	.	ID=TetragonulaCarbonaria_011969-T1;Parent=TetragonulaCarbonaria_011969
R3_1	funannotate	exon	11479147	11479236	.	-	.	ID=TetragonulaCarbonaria_011604-T1.exon10;Parent=TetragonulaCarbonaria_011604-T1
R3_1	funannotate	mRNA	14732358	14734333	.	+	.	ID=TetragonulaCarbonaria_011933-T1;Ontology_term=GO:0008083;Dbxref=InterPro:IPR015615%2CPFAM:PF00688%2CInterPro:IPR029034%2CInterPro:IPR001839%2CInterPro:IPR001111%2CPFAM:PF00019%2CInterPro:IPR017948;Parent=TetragonulaCarbonaria_011933
R3_1	funannotate	mRNA	15838663	15839905	.	+	.	ID=TetragonulaCarbonaria_012081-T1;Parent=TetragonulaCarbonaria_012081
R3_1	funannotate	CDS	13157926	13158220	.	+	0	ID=TetragonulaCarbonaria_011794-T1.cds;Parent=TetragonulaCarbonaria_011794-T1
R3_1	funannotate	CDS	13160162	13160325	.	+	0	ID=TetragonulaCarbonaria_011794-T1.cds;Parent=TetragonulaCarbonaria_011794-T1
R3_1	funannotate	CDS	13160447	13160851	.	+	0	ID=TetragonulaCarbonaria_011794-T1.cds;Parent=TetragonulaCarbonaria_011794-T1
R3_1	funannotate	CDS	13163266	13163674	.	+	0	ID=TetragonulaCarbonaria_011794-T1.cds;Parent=TetragonulaCarbonaria_011794-T1
R3_1	funannotate	CDS	13166540	13166818	.	+	0	ID=TetragonulaCarbonaria_011794-T1.cds;Parent=TetragonulaCarbonaria_011794-T1
R3_1	funannotate	CDS	13167179	13167402	.	+	0	ID=TetragonulaCarbonaria_011794-T1.cds;Parent=TetragonulaCarbonaria_011794-T1
R3_1	funannotate	CDS	13167649	13168315	.	+	0	ID=TetragonulaCarbonaria_011794-T1.cds;Parent=TetragonulaCarbonaria_011794-T1
R3_1	funannotate	CDS	13168486	13169000	.	+	0	ID=TetragonulaCarbonaria_011794-T1.cds;Parent=TetragonulaCarbonaria_011794-T1
R3_1	funannotate	CDS	13169102	13169262	.	+	0	ID=TetragonulaCarbonaria_011794-T1.cds;Parent=TetragonulaCarbonaria_011794-T1
R3_1	funannotate	CDS	13170179	13170408	.	+	0	ID=TetragonulaCarbonaria_011794-T1.cds;Parent=TetragonulaCarbonaria_011794-T1
R3_1	funannotate	CDS	13171514	13171840	.	+	0	ID=TetragonulaCarbonaria_011794-T1.cds;Parent=TetragonulaCarbonaria_011794-T1
R3_1	funannotate	CDS	13172741	13173227	.	+	0	ID=TetragonulaCarbonaria_011794-T1.cds;Parent=TetragonulaCarbonaria_011794-T1
R3_1	funannotate	CDS	13177525	13178470	.	+	0	ID=TetragonulaCarbonaria_011794-T1.cds;Parent=TetragonulaCarbonaria_011794-T1
R3_1	funannotate	CDS	13179261	13179546	.	+	0	ID=TetragonulaCarbonaria_011794-T1.cds;Parent=TetragonulaCarbonaria_011794-T1
R3_1	funannotate	CDS	13184253	13184549	.	+	0	ID=TetragonulaCarbonaria_011794-T1.cds;Parent=TetragonulaCarbonaria_011794-T1
R3_1	funannotate	CDS	13185356	13185500	.	+	0	ID=TetragonulaCarbonaria_011794-T1.cds;Parent=TetragonulaCarbonaria_011794-T1
R3_1	funannotate	CDS	13185580	13185708	.	+	0	ID=TetragonulaCarbonaria_011794-T1.cds;Parent=TetragonulaCarbonaria_011794-T1
R3_1	funannotate	CDS	13185823	13186120	.	+	0	ID=TetragonulaCarbonaria_011794-T1.cds;Parent=TetragonulaCarbonaria_011794-T1
R3_1	funannotate	three_prime_UTR	15270574	15270741	.	-	.	ID=TetragonulaCarbonaria_012029-T2.utr3p1;Parent=TetragonulaCarbonaria_012029-T2
R3_1	funannotate	three_prime_UTR	15270258	15270389	.	-	.	ID=TetragonulaCarbonaria_012029-T2.utr3p2;Parent=TetragonulaCarbonaria_012029-T2
R3_1	funannotate	CDS	10033745	10033828	.	-	0	ID=TetragonulaCarbonaria_011515-T1.cds;Parent=TetragonulaCarbonaria_011515-T1
R3_1	funannotate	CDS	10031071	10031328	.	-	0	ID=TetragonulaCarbonaria_011515-T1.cds;Parent=TetragonulaCarbonaria_011515-T1
R3_1	funannotate	three_prime_UTR	15269880	15270190	.	-	.	ID=TetragonulaCarbonaria_012029-T2.utr3p3;Parent=TetragonulaCarbonaria_012029-T2
R3_1	funannotate	three_prime_UTR	14697035	14697522	.	-	.	ID=TetragonulaCarbonaria_011923-T1.utr3p1;Parent=TetragonulaCarbonaria_011923-T1
R3_1	funannotate	mRNA	14897264	14897787	.	-	.	ID=TetragonulaCarbonaria_011970-T1;Parent=TetragonulaCarbonaria_011970
R3_1	funannotate	exon	3059842	3060015	.	-	.	ID=TetragonulaCarbonaria_010941-T1.exon10;Parent=TetragonulaCarbonaria_010941-T1
R3_1	funannotate	mRNA	6747394	6748968	.	-	.	ID=TetragonulaCarbonaria_011223-T1;Ontology_term=GO:0005515;Dbxref=InterPro:IPR011990%2CInterPro:IPR019734%2CInterPro:IPR013026;Parent=TetragonulaCarbonaria_011223
R3_1	funannotate	three_prime_UTR	8961072	8961257	.	+	.	ID=TetragonulaCarbonaria_011418-T1.utr3p1;Parent=TetragonulaCarbonaria_011418-T1
R3_1	funannotate	exon	3059154	3059165	.	-	.	ID=TetragonulaCarbonaria_010941-T1.exon13;Parent=TetragonulaCarbonaria_010941-T1
R3_1	funannotate	exon	3059356	3059426	.	-	.	ID=TetragonulaCarbonaria_010941-T1.exon12;Parent=TetragonulaCarbonaria_010941-T1
R3_1	funannotate	mRNA	7164288	7164691	.	-	.	ID=TetragonulaCarbonaria_011259-T1;Parent=TetragonulaCarbonaria_011259
R3_1	funannotate	exon	3059501	3059675	.	-	.	ID=TetragonulaCarbonaria_010941-T1.exon11;Parent=TetragonulaCarbonaria_010941-T1
R3_1	funannotate	exon	1366393	1366588	.	+	.	ID=TetragonulaCarbonaria_010827-T1.exon2;Parent=TetragonulaCarbonaria_010827-T1
R3_1	funannotate	mRNA	4849669	4850748	.	-	.	ID=TetragonulaCarbonaria_011081-T1;Dbxref=InterPro:IPR013087%2CPFAM:PF13912%2CPFAM:PF12874%2CInterPro:IPR036236%2CPFAM:PF00096;Parent=TetragonulaCarbonaria_011081
R3_1	funannotate	exon	1365888	1366049	.	+	.	ID=TetragonulaCarbonaria_010827-T1.exon1;Parent=TetragonulaCarbonaria_010827-T1
R3_1	funannotate	exon	1368464	1368569	.	+	.	ID=TetragonulaCarbonaria_010827-T1.exon4;Parent=TetragonulaCarbonaria_010827-T1
R3_1	funannotate	exon	1367141	1367171	.	+	.	ID=TetragonulaCarbonaria_010827-T1.exon3;Parent=TetragonulaCarbonaria_010827-T1
R3_1	funannotate	exon	1376009	1376163	.	+	.	ID=TetragonulaCarbonaria_010827-T1.exon6;Parent=TetragonulaCarbonaria_010827-T1
R3_1	funannotate	exon	1372463	1372604	.	+	.	ID=TetragonulaCarbonaria_010827-T1.exon5;Parent=TetragonulaCarbonaria_010827-T1
R3_1	funannotate	mRNA	15981985	15983336	.	+	.	ID=TetragonulaCarbonaria_012093-T1;Dbxref=InterPro:IPR040233%2CPFAM:PF09747%2CInterPro:IPR018613;Parent=TetragonulaCarbonaria_012093
R3_1	funannotate	three_prime_UTR	12202315	12202468	.	-	.	ID=TetragonulaCarbonaria_011679-T1.utr3p1;Parent=TetragonulaCarbonaria_011679-T1
R3_1	funannotate	CDS	14917085	14917261	.	+	0	ID=TetragonulaCarbonaria_011973-T1.cds;Parent=TetragonulaCarbonaria_011973-T1
R3_1	funannotate	CDS	14917330	14917590	.	+	0	ID=TetragonulaCarbonaria_011973-T1.cds;Parent=TetragonulaCarbonaria_011973-T1
R3_1	funannotate	three_prime_UTR	3493677	3494602	.	-	.	ID=TetragonulaCarbonaria_010989-T1.utr3p1;Parent=TetragonulaCarbonaria_010989-T1
R3_1	funannotate	CDS	14504481	14504609	.	-	0	ID=TetragonulaCarbonaria_011901-T1.cds;Parent=TetragonulaCarbonaria_011901-T1
R3_1	funannotate	CDS	14503541	14504390	.	-	0	ID=TetragonulaCarbonaria_011901-T1.cds;Parent=TetragonulaCarbonaria_011901-T1
R3_1	funannotate	CDS	14503045	14503464	.	-	0	ID=TetragonulaCarbonaria_011901-T1.cds;Parent=TetragonulaCarbonaria_011901-T1
R3_1	funannotate	CDS	14502903	14502952	.	-	0	ID=TetragonulaCarbonaria_011901-T1.cds;Parent=TetragonulaCarbonaria_011901-T1
R3_1	funannotate	CDS	6667280	6667334	.	-	0	ID=TetragonulaCarbonaria_011215-T1.cds;Parent=TetragonulaCarbonaria_011215-T1
R3_1	funannotate	CDS	6666698	6666879	.	-	0	ID=TetragonulaCarbonaria_011215-T1.cds;Parent=TetragonulaCarbonaria_011215-T1
R3_1	funannotate	CDS	6666547	6666631	.	-	0	ID=TetragonulaCarbonaria_011215-T1.cds;Parent=TetragonulaCarbonaria_011215-T1
R3_1	funannotate	CDS	6666198	6666472	.	-	0	ID=TetragonulaCarbonaria_011215-T1.cds;Parent=TetragonulaCarbonaria_011215-T1
R3_1	funannotate	CDS	6665892	6666104	.	-	0	ID=TetragonulaCarbonaria_011215-T1.cds;Parent=TetragonulaCarbonaria_011215-T1
R3_1	funannotate	CDS	6665628	6665815	.	-	0	ID=TetragonulaCarbonaria_011215-T1.cds;Parent=TetragonulaCarbonaria_011215-T1
R3_1	funannotate	CDS	6665428	6665566	.	-	0	ID=TetragonulaCarbonaria_011215-T1.cds;Parent=TetragonulaCarbonaria_011215-T1
R3_1	funannotate	CDS	15023761	15023824	.	+	0	ID=TetragonulaCarbonaria_011989-T1.cds;Parent=TetragonulaCarbonaria_011989-T1
R3_1	funannotate	CDS	15024059	15024585	.	+	0	ID=TetragonulaCarbonaria_011989-T1.cds;Parent=TetragonulaCarbonaria_011989-T1
R3_1	funannotate	mRNA	7029014	7036759	.	+	.	ID=TetragonulaCarbonaria_011247-T1;Parent=TetragonulaCarbonaria_011247
R3_1	funannotate	CDS	14799226	14799412	.	-	0	ID=TetragonulaCarbonaria_011945-T1.cds;Parent=TetragonulaCarbonaria_011945-T1
R3_1	funannotate	CDS	14798986	14799157	.	-	0	ID=TetragonulaCarbonaria_011945-T1.cds;Parent=TetragonulaCarbonaria_011945-T1
R3_1	funannotate	CDS	14798778	14798910	.	-	0	ID=TetragonulaCarbonaria_011945-T1.cds;Parent=TetragonulaCarbonaria_011945-T1
R3_1	funannotate	CDS	14798548	14798695	.	-	0	ID=TetragonulaCarbonaria_011945-T1.cds;Parent=TetragonulaCarbonaria_011945-T1
R3_1	funannotate	CDS	14798212	14798403	.	-	0	ID=TetragonulaCarbonaria_011945-T1.cds;Parent=TetragonulaCarbonaria_011945-T1
R3_1	funannotate	CDS	14797733	14797926	.	-	0	ID=TetragonulaCarbonaria_011945-T1.cds;Parent=TetragonulaCarbonaria_011945-T1
R3_1	funannotate	CDS	2540240	2542684	.	+	0	ID=TetragonulaCarbonaria_010912-T1.cds;Parent=TetragonulaCarbonaria_010912-T1
R3_1	funannotate	CDS	12624426	12624444	.	+	0	ID=TetragonulaCarbonaria_011738-T1.cds;Parent=TetragonulaCarbonaria_011738-T1
R3_1	funannotate	CDS	12624767	12624930	.	+	0	ID=TetragonulaCarbonaria_011738-T1.cds;Parent=TetragonulaCarbonaria_011738-T1
R3_1	funannotate	CDS	12625303	12625485	.	+	0	ID=TetragonulaCarbonaria_011738-T1.cds;Parent=TetragonulaCarbonaria_011738-T1
R3_1	funannotate	five_prime_UTR	17606767	17607270	.	+	.	ID=TetragonulaCarbonaria_012157-T1.utr5p1;Parent=TetragonulaCarbonaria_012157-T1
R3_1	funannotate	mRNA	14849011	14857177	.	-	.	ID=TetragonulaCarbonaria_011957-T1;Parent=TetragonulaCarbonaria_011957
R3_1	funannotate	exon	7784431	7784826	.	+	.	ID=TetragonulaCarbonaria_011329-T1.exon1;Parent=TetragonulaCarbonaria_011329-T1
R3_1	funannotate	exon	6846949	6847178	.	-	.	ID=TetragonulaCarbonaria_011234-T1.exon2;Parent=TetragonulaCarbonaria_011234-T1
R3_1	funannotate	exon	6848737	6848803	.	-	.	ID=TetragonulaCarbonaria_011234-T1.exon1;Parent=TetragonulaCarbonaria_011234-T1
R3_1	funannotate	mRNA	3675348	3676226	.	+	.	ID=TetragonulaCarbonaria_024341-T1;Parent=TetragonulaCarbonaria_024341
R3_1	funannotate	CDS	6720306	6720614	.	-	0	ID=TetragonulaCarbonaria_011220-T1.cds;Parent=TetragonulaCarbonaria_011220-T1
R3_1	funannotate	CDS	16928511	16928548	.	+	0	ID=TetragonulaCarbonaria_012123-T1.cds;Parent=TetragonulaCarbonaria_012123-T1
R3_1	funannotate	CDS	16928755	16928906	.	+	0	ID=TetragonulaCarbonaria_012123-T1.cds;Parent=TetragonulaCarbonaria_012123-T1
R3_1	funannotate	CDS	16930774	16930937	.	+	0	ID=TetragonulaCarbonaria_012123-T1.cds;Parent=TetragonulaCarbonaria_012123-T1
R3_1	funannotate	CDS	8110009	8110080	.	-	0	ID=TetragonulaCarbonaria_011357-T1.cds;Parent=TetragonulaCarbonaria_011357-T1
R3_1	funannotate	CDS	8109219	8109644	.	-	0	ID=TetragonulaCarbonaria_011357-T1.cds;Parent=TetragonulaCarbonaria_011357-T1
R3_1	funannotate	mRNA	10376794	10382138	.	+	.	ID=TetragonulaCarbonaria_011547-T1;Parent=TetragonulaCarbonaria_011547
R3_1	funannotate	mRNA	7588366	7592569	.	+	.	ID=TetragonulaCarbonaria_011306-T1;Parent=TetragonulaCarbonaria_011306
R3_1	funannotate	mRNA	7690370	7692108	.	-	.	ID=TetragonulaCarbonaria_011318-T1;Parent=TetragonulaCarbonaria_011318
R3_1	funannotate	mRNA	3957548	3964904	.	+	.	ID=TetragonulaCarbonaria_011020-T1;Parent=TetragonulaCarbonaria_011020
R3_1	funannotate	mRNA	10593349	10593775	.	+	.	ID=TetragonulaCarbonaria_011560-T1;Parent=TetragonulaCarbonaria_011560
R3_1	funannotate	CDS	12432852	12434681	.	-	0	ID=TetragonulaCarbonaria_011720-T1.cds;Parent=TetragonulaCarbonaria_011720-T1
R3_1	funannotate	mRNA	3917581	3920776	.	+	.	ID=TetragonulaCarbonaria_011019-T1;Parent=TetragonulaCarbonaria_011019
R3_1	funannotate	CDS	3166808	3166884	.	+	0	ID=TetragonulaCarbonaria_010954-T1.cds;Parent=TetragonulaCarbonaria_010954-T1
R3_1	funannotate	CDS	3166968	3167133	.	+	0	ID=TetragonulaCarbonaria_010954-T1.cds;Parent=TetragonulaCarbonaria_010954-T1
R3_1	funannotate	exon	3168605	3168808	.	-	.	ID=TetragonulaCarbonaria_010955-T1.exon1;Parent=TetragonulaCarbonaria_010955-T1
R3_1	funannotate	exon	6884118	6884253	.	+	.	ID=TetragonulaCarbonaria_011239-T1.exon3;Parent=TetragonulaCarbonaria_011239-T1
R3_1	funannotate	exon	3168262	3168402	.	-	.	ID=TetragonulaCarbonaria_010955-T1.exon2;Parent=TetragonulaCarbonaria_010955-T1
R3_1	funannotate	exon	6884707	6884874	.	+	.	ID=TetragonulaCarbonaria_011239-T1.exon4;Parent=TetragonulaCarbonaria_011239-T1
R3_1	funannotate	exon	6882042	6882122	.	+	.	ID=TetragonulaCarbonaria_011239-T1.exon1;Parent=TetragonulaCarbonaria_011239-T1
R3_1	funannotate	exon	6882209	6882247	.	+	.	ID=TetragonulaCarbonaria_011239-T1.exon2;Parent=TetragonulaCarbonaria_011239-T1
R3_1	funannotate	exon	6885170	6885309	.	+	.	ID=TetragonulaCarbonaria_011239-T1.exon5;Parent=TetragonulaCarbonaria_011239-T1
R3_1	funannotate	exon	6885805	6885972	.	+	.	ID=TetragonulaCarbonaria_011239-T1.exon6;Parent=TetragonulaCarbonaria_011239-T1
R3_1	funannotate	mRNA	4351455	4352671	.	+	.	ID=TetragonulaCarbonaria_011044-T1;Parent=TetragonulaCarbonaria_011044
R3_1	funannotate	exon	3142877	3143225	.	+	.	ID=TetragonulaCarbonaria_010950-T1.exon2;Parent=TetragonulaCarbonaria_010950-T1
R3_1	funannotate	exon	3142197	3142510	.	+	.	ID=TetragonulaCarbonaria_010950-T1.exon1;Parent=TetragonulaCarbonaria_010950-T1
R3_1	funannotate	exon	11743280	11743317	.	+	.	ID=TetragonulaCarbonaria_011636-T1.exon1;Parent=TetragonulaCarbonaria_011636-T1
R3_1	funannotate	mRNA	10110044	10111090	.	+	.	ID=TetragonulaCarbonaria_011523-T1;Parent=TetragonulaCarbonaria_011523
R3_1	funannotate	mRNA	10566097	10570459	.	+	.	ID=TetragonulaCarbonaria_011559-T1;Dbxref=PFAM:PF08059%2CInterPro:IPR012989%2CInterPro:IPR036241;Parent=TetragonulaCarbonaria_011559
R3_1	funannotate	CDS	2474140	2474349	.	-	0	ID=TetragonulaCarbonaria_010905-T1.cds;Parent=TetragonulaCarbonaria_010905-T1
R3_1	funannotate	CDS	2455611	2455991	.	-	0	ID=TetragonulaCarbonaria_010905-T1.cds;Parent=TetragonulaCarbonaria_010905-T1
R3_1	funannotate	mRNA	4685049	4685529	.	-	.	ID=TetragonulaCarbonaria_011056-T1;Parent=TetragonulaCarbonaria_011056
R3_1	funannotate	mRNA	7799976	7801542	.	-	.	ID=TetragonulaCarbonaria_011331-T1;Parent=TetragonulaCarbonaria_011331
R3_1	funannotate	exon	9782983	9783132	.	+	.	ID=TetragonulaCarbonaria_011486-T1.exon12;Parent=TetragonulaCarbonaria_011486-T1
R3_1	funannotate	CDS	10091619	10091770	.	+	0	ID=TetragonulaCarbonaria_011522-T1.cds;Parent=TetragonulaCarbonaria_011522-T1
R3_1	funannotate	CDS	10091850	10092087	.	+	0	ID=TetragonulaCarbonaria_011522-T1.cds;Parent=TetragonulaCarbonaria_011522-T1
R3_1	funannotate	CDS	10092183	10092527	.	+	0	ID=TetragonulaCarbonaria_011522-T1.cds;Parent=TetragonulaCarbonaria_011522-T1
R3_1	funannotate	CDS	323491	323539	.	+	0	ID=TetragonulaCarbonaria_010756-T1.cds;Parent=TetragonulaCarbonaria_010756-T1
R3_1	funannotate	CDS	323778	323831	.	+	0	ID=TetragonulaCarbonaria_010756-T1.cds;Parent=TetragonulaCarbonaria_010756-T1
R3_1	funannotate	CDS	323950	324051	.	+	0	ID=TetragonulaCarbonaria_010756-T1.cds;Parent=TetragonulaCarbonaria_010756-T1
R3_1	funannotate	CDS	324238	324419	.	+	0	ID=TetragonulaCarbonaria_010756-T1.cds;Parent=TetragonulaCarbonaria_010756-T1
R3_1	funannotate	CDS	324626	324682	.	+	0	ID=TetragonulaCarbonaria_010756-T1.cds;Parent=TetragonulaCarbonaria_010756-T1
R3_1	funannotate	exon	9782648	9782736	.	+	.	ID=TetragonulaCarbonaria_011486-T1.exon10;Parent=TetragonulaCarbonaria_011486-T1
R3_1	funannotate	exon	9782806	9782907	.	+	.	ID=TetragonulaCarbonaria_011486-T1.exon11;Parent=TetragonulaCarbonaria_011486-T1
R3_1	funannotate	mRNA	3645260	3646225	.	+	.	ID=TetragonulaCarbonaria_011007-T1;Ontology_term=GO:0005576%2CGO:0008061;Dbxref=InterPro:IPR002557%2CPFAM:PF01607%2CInterPro:IPR036508;Parent=TetragonulaCarbonaria_011007
R3_1	funannotate	exon	10289578	10289981	.	-	.	ID=TetragonulaCarbonaria_011541-T1.exon1;Parent=TetragonulaCarbonaria_011541-T1
R3_1	funannotate	exon	10286156	10286586	.	-	.	ID=TetragonulaCarbonaria_011541-T1.exon2;Parent=TetragonulaCarbonaria_011541-T1
R3_1	funannotate	CDS	6026279	6026394	.	+	0	ID=TetragonulaCarbonaria_011159-T1.cds;Parent=TetragonulaCarbonaria_011159-T1
R3_1	funannotate	CDS	6026746	6027082	.	+	0	ID=TetragonulaCarbonaria_011159-T1.cds;Parent=TetragonulaCarbonaria_011159-T1
R3_1	funannotate	CDS	6027178	6027312	.	+	0	ID=TetragonulaCarbonaria_011159-T1.cds;Parent=TetragonulaCarbonaria_011159-T1
R3_1	funannotate	exon	14504481	14504609	.	-	.	ID=TetragonulaCarbonaria_011901-T1.exon1;Parent=TetragonulaCarbonaria_011901-T1
R3_1	funannotate	exon	14503541	14504390	.	-	.	ID=TetragonulaCarbonaria_011901-T1.exon2;Parent=TetragonulaCarbonaria_011901-T1
R3_1	funannotate	exon	1872333	1872416	.	-	.	ID=TetragonulaCarbonaria_010860-T1.exon2;Parent=TetragonulaCarbonaria_010860-T1
R3_1	funannotate	exon	1871865	1872101	.	-	.	ID=TetragonulaCarbonaria_010860-T1.exon3;Parent=TetragonulaCarbonaria_010860-T1
R3_1	funannotate	exon	1872655	1872670	.	-	.	ID=TetragonulaCarbonaria_010860-T1.exon1;Parent=TetragonulaCarbonaria_010860-T1
R3_1	funannotate	exon	1871686	1871786	.	-	.	ID=TetragonulaCarbonaria_010860-T1.exon4;Parent=TetragonulaCarbonaria_010860-T1
R3_1	funannotate	exon	1871545	1871550	.	-	.	ID=TetragonulaCarbonaria_010860-T1.exon5;Parent=TetragonulaCarbonaria_010860-T1
R3_1	funannotate	exon	9361958	9362293	.	-	.	ID=TetragonulaCarbonaria_011456-T1.exon1;Parent=TetragonulaCarbonaria_011456-T1
R3_1	funannotate	exon	5891203	5891308	.	+	.	ID=TetragonulaCarbonaria_011144-T1.exon1;Parent=TetragonulaCarbonaria_011144-T1
R3_1	funannotate	exon	14503045	14503464	.	-	.	ID=TetragonulaCarbonaria_011901-T1.exon3;Parent=TetragonulaCarbonaria_011901-T1
R3_1	funannotate	exon	14502903	14502952	.	-	.	ID=TetragonulaCarbonaria_011901-T1.exon4;Parent=TetragonulaCarbonaria_011901-T1
R3_1	funannotate	exon	5897684	5897788	.	+	.	ID=TetragonulaCarbonaria_011144-T1.exon8;Parent=TetragonulaCarbonaria_011144-T1
R3_1	funannotate	mRNA	10208230	10212712	.	+	.	ID=TetragonulaCarbonaria_011535-T1;Ontology_term=GO:0003677%2CGO:0003700%2CGO:0006355;Dbxref=InterPro:IPR009057%2CInterPro:IPR010982%2CPFAM:PF00157%2CInterPro:IPR013847%2CInterPro:IPR000327%2CInterPro:IPR001356%2CPFAM:PF00046;Parent=TetragonulaCarbonaria_011535
R3_1	funannotate	exon	5897856	5897946	.	+	.	ID=TetragonulaCarbonaria_011144-T1.exon9;Parent=TetragonulaCarbonaria_011144-T1
R3_1	funannotate	exon	5896673	5896787	.	+	.	ID=TetragonulaCarbonaria_011144-T1.exon6;Parent=TetragonulaCarbonaria_011144-T1
R3_1	funannotate	exon	5896892	5897132	.	+	.	ID=TetragonulaCarbonaria_011144-T1.exon7;Parent=TetragonulaCarbonaria_011144-T1
R3_1	funannotate	exon	5893264	5893396	.	+	.	ID=TetragonulaCarbonaria_011144-T1.exon4;Parent=TetragonulaCarbonaria_011144-T1
R3_1	funannotate	exon	5896484	5896591	.	+	.	ID=TetragonulaCarbonaria_011144-T1.exon5;Parent=TetragonulaCarbonaria_011144-T1
R3_1	funannotate	exon	5891379	5891640	.	+	.	ID=TetragonulaCarbonaria_011144-T1.exon2;Parent=TetragonulaCarbonaria_011144-T1
R3_1	funannotate	exon	5892332	5892445	.	+	.	ID=TetragonulaCarbonaria_011144-T1.exon3;Parent=TetragonulaCarbonaria_011144-T1
R3_1	funannotate	CDS	5572627	5572702	.	+	0	ID=TetragonulaCarbonaria_011129-T1.cds;Parent=TetragonulaCarbonaria_011129-T1
R3_1	funannotate	CDS	5573556	5573782	.	+	0	ID=TetragonulaCarbonaria_011129-T1.cds;Parent=TetragonulaCarbonaria_011129-T1
R3_1	funannotate	mRNA	4804119	4805323	.	-	.	ID=TetragonulaCarbonaria_011068-T1;Dbxref=InterPro:IPR036236%2CInterPro:IPR013087%2CPFAM:PF00096;Parent=TetragonulaCarbonaria_011068
R3_1	funannotate	mRNA	7957090	7962705	.	-	.	ID=TetragonulaCarbonaria_011343-T1;Parent=TetragonulaCarbonaria_011343
R3_1	funannotate	exon	13852892	13853037	.	+	.	ID=TetragonulaCarbonaria_011868-T1.exon4;Parent=TetragonulaCarbonaria_011868-T1
R3_1	funannotate	exon	13848630	13848907	.	+	.	ID=TetragonulaCarbonaria_011868-T1.exon3;Parent=TetragonulaCarbonaria_011868-T1
R3_1	funannotate	exon	15416269	15416466	.	+	.	ID=TetragonulaCarbonaria_012047-T1.exon1;Parent=TetragonulaCarbonaria_012047-T1
R3_1	funannotate	exon	13855969	13856249	.	+	.	ID=TetragonulaCarbonaria_011868-T1.exon5;Parent=TetragonulaCarbonaria_011868-T1
R3_1	funannotate	exon	15416546	15416740	.	+	.	ID=TetragonulaCarbonaria_012047-T1.exon2;Parent=TetragonulaCarbonaria_012047-T1
R3_1	funannotate	mRNA	12272294	12277738	.	-	.	ID=TetragonulaCarbonaria_011694-T1;Dbxref=InterPro:IPR029731%2CInterPro:IPR036188;Parent=TetragonulaCarbonaria_011694
R3_1	funannotate	exon	9688617	9688875	.	+	.	ID=TetragonulaCarbonaria_011468-T1.exon25;Parent=TetragonulaCarbonaria_011468-T1
R3_1	funannotate	exon	9688964	9689165	.	+	.	ID=TetragonulaCarbonaria_011468-T1.exon26;Parent=TetragonulaCarbonaria_011468-T1
R3_1	funannotate	exon	9687990	9688220	.	+	.	ID=TetragonulaCarbonaria_011468-T1.exon23;Parent=TetragonulaCarbonaria_011468-T1
R3_1	funannotate	exon	9688300	9688425	.	+	.	ID=TetragonulaCarbonaria_011468-T1.exon24;Parent=TetragonulaCarbonaria_011468-T1
R3_1	funannotate	exon	9689255	9689502	.	+	.	ID=TetragonulaCarbonaria_011468-T1.exon27;Parent=TetragonulaCarbonaria_011468-T1
R3_1	funannotate	exon	9689593	9690387	.	+	.	ID=TetragonulaCarbonaria_011468-T1.exon28;Parent=TetragonulaCarbonaria_011468-T1
R3_1	funannotate	exon	13710352	13711029	.	+	.	ID=TetragonulaCarbonaria_011853-T1.exon1;Parent=TetragonulaCarbonaria_011853-T1
R3_1	funannotate	exon	9687492	9687703	.	+	.	ID=TetragonulaCarbonaria_011468-T1.exon21;Parent=TetragonulaCarbonaria_011468-T1
R3_1	funannotate	mRNA	5545946	5554118	.	+	.	ID=TetragonulaCarbonaria_011126-T1;Parent=TetragonulaCarbonaria_011126
R3_1	funannotate	exon	9687789	9687913	.	+	.	ID=TetragonulaCarbonaria_011468-T1.exon22;Parent=TetragonulaCarbonaria_011468-T1
R3_1	funannotate	exon	9687158	9687411	.	+	.	ID=TetragonulaCarbonaria_011468-T1.exon20;Parent=TetragonulaCarbonaria_011468-T1
R3_1	funannotate	mRNA	8174274	8177486	.	+	.	ID=TetragonulaCarbonaria_011367-T1;Ontology_term=GO:0016055;Dbxref=PFAM:PF09011%2CPFAM:PF00505%2CInterPro:IPR036910%2CInterPro:IPR024940%2CInterPro:IPR009071;Parent=TetragonulaCarbonaria_011367
R3_1	funannotate	CDS	1880196	1880339	.	-	0	ID=TetragonulaCarbonaria_010861-T1.cds;Parent=TetragonulaCarbonaria_010861-T1
R3_1	funannotate	CDS	1877854	1878038	.	-	0	ID=TetragonulaCarbonaria_010861-T1.cds;Parent=TetragonulaCarbonaria_010861-T1
R3_1	funannotate	CDS	1877543	1877699	.	-	0	ID=TetragonulaCarbonaria_010861-T1.cds;Parent=TetragonulaCarbonaria_010861-T1
R3_1	funannotate	CDS	1877271	1877423	.	-	0	ID=TetragonulaCarbonaria_010861-T1.cds;Parent=TetragonulaCarbonaria_010861-T1
R3_1	funannotate	CDS	1876645	1876924	.	-	0	ID=TetragonulaCarbonaria_010861-T1.cds;Parent=TetragonulaCarbonaria_010861-T1
R3_1	funannotate	CDS	1875739	1875881	.	-	0	ID=TetragonulaCarbonaria_010861-T1.cds;Parent=TetragonulaCarbonaria_010861-T1
R3_1	funannotate	five_prime_UTR	6053489	6055007	.	-	.	ID=TetragonulaCarbonaria_011165-T1.utr5p1;Parent=TetragonulaCarbonaria_011165-T1
R3_1	funannotate	CDS	12911483	12911595	.	+	0	ID=TetragonulaCarbonaria_011764-T1.cds;Parent=TetragonulaCarbonaria_011764-T1
R3_1	funannotate	CDS	12912541	12912811	.	+	0	ID=TetragonulaCarbonaria_011764-T1.cds;Parent=TetragonulaCarbonaria_011764-T1
R3_1	funannotate	CDS	12913006	12913311	.	+	0	ID=TetragonulaCarbonaria_011764-T1.cds;Parent=TetragonulaCarbonaria_011764-T1
R3_1	funannotate	CDS	12914934	12915458	.	+	0	ID=TetragonulaCarbonaria_011764-T1.cds;Parent=TetragonulaCarbonaria_011764-T1
R3_1	funannotate	mRNA	2049707	2051976	.	-	.	ID=TetragonulaCarbonaria_010872-T1;Parent=TetragonulaCarbonaria_010872
R3_1	funannotate	CDS	3590950	3591330	.	+	0	ID=TetragonulaCarbonaria_010998-T1.cds;Parent=TetragonulaCarbonaria_010998-T1
R3_1	funannotate	mRNA	8094028	8095785	.	-	.	ID=TetragonulaCarbonaria_011355-T1;Parent=TetragonulaCarbonaria_011355
R3_1	funannotate	exon	17264722	17264901	.	-	.	ID=TetragonulaCarbonaria_012137-T1.exon2;Parent=TetragonulaCarbonaria_012137-T1
R3_1	funannotate	exon	17264967	17265090	.	-	.	ID=TetragonulaCarbonaria_012137-T1.exon1;Parent=TetragonulaCarbonaria_012137-T1
R3_1	funannotate	exon	17262599	17262804	.	-	.	ID=TetragonulaCarbonaria_012137-T1.exon4;Parent=TetragonulaCarbonaria_012137-T1
R3_1	funannotate	exon	17263185	17263315	.	-	.	ID=TetragonulaCarbonaria_012137-T1.exon3;Parent=TetragonulaCarbonaria_012137-T1
R3_1	funannotate	exon	15378522	15378675	.	-	.	ID=TetragonulaCarbonaria_012042-T1.exon3;Parent=TetragonulaCarbonaria_012042-T1
R3_1	funannotate	exon	15380900	15381426	.	-	.	ID=TetragonulaCarbonaria_012042-T1.exon2;Parent=TetragonulaCarbonaria_012042-T1
R3_1	funannotate	exon	17262028	17262256	.	-	.	ID=TetragonulaCarbonaria_012137-T1.exon5;Parent=TetragonulaCarbonaria_012137-T1
R3_1	funannotate	exon	15369576	15369871	.	-	.	ID=TetragonulaCarbonaria_012042-T1.exon5;Parent=TetragonulaCarbonaria_012042-T1
R3_1	funannotate	exon	15372966	15373269	.	-	.	ID=TetragonulaCarbonaria_012042-T1.exon4;Parent=TetragonulaCarbonaria_012042-T1
R3_1	funannotate	exon	15383522	15383704	.	-	.	ID=TetragonulaCarbonaria_012042-T1.exon1;Parent=TetragonulaCarbonaria_012042-T1
R3_1	funannotate	mRNA	5689557	5705468	.	-	.	ID=TetragonulaCarbonaria_011138-T1;Parent=TetragonulaCarbonaria_011138
R3_1	funannotate	exon	8128850	8128975	.	-	.	ID=TetragonulaCarbonaria_011361-T1.exon1;Parent=TetragonulaCarbonaria_011361-T1
R3_1	funannotate	exon	8127326	8127547	.	-	.	ID=TetragonulaCarbonaria_011361-T1.exon2;Parent=TetragonulaCarbonaria_011361-T1
R3_1	funannotate	exon	4320652	4320966	.	+	.	ID=TetragonulaCarbonaria_011040-T1.exon1;Parent=TetragonulaCarbonaria_011040-T1
R3_1	funannotate	CDS	2535525	2535745	.	-	0	ID=TetragonulaCarbonaria_010910-T1.cds;Parent=TetragonulaCarbonaria_010910-T1
R3_1	funannotate	CDS	2534071	2534569	.	-	0	ID=TetragonulaCarbonaria_010910-T1.cds;Parent=TetragonulaCarbonaria_010910-T1
R3_1	funannotate	exon	12901129	12901427	.	-	.	ID=TetragonulaCarbonaria_011763-T1.exon1;Parent=TetragonulaCarbonaria_011763-T1
R3_1	funannotate	exon	12898371	12898728	.	-	.	ID=TetragonulaCarbonaria_011763-T1.exon2;Parent=TetragonulaCarbonaria_011763-T1
R3_1	funannotate	exon	12897698	12897853	.	-	.	ID=TetragonulaCarbonaria_011763-T1.exon3;Parent=TetragonulaCarbonaria_011763-T1
R3_1	funannotate	exon	9683980	9684225	.	+	.	ID=TetragonulaCarbonaria_011468-T1.exon14;Parent=TetragonulaCarbonaria_011468-T1
R3_1	funannotate	exon	9684395	9685335	.	+	.	ID=TetragonulaCarbonaria_011468-T1.exon15;Parent=TetragonulaCarbonaria_011468-T1
R3_1	funannotate	exon	9682937	9683327	.	+	.	ID=TetragonulaCarbonaria_011468-T1.exon12;Parent=TetragonulaCarbonaria_011468-T1
R3_1	funannotate	exon	9683444	9683871	.	+	.	ID=TetragonulaCarbonaria_011468-T1.exon13;Parent=TetragonulaCarbonaria_011468-T1
R3_1	funannotate	mRNA	12081655	12083768	.	-	.	ID=TetragonulaCarbonaria_011670-T1;Parent=TetragonulaCarbonaria_011670
R3_1	funannotate	exon	9686300	9686698	.	+	.	ID=TetragonulaCarbonaria_011468-T1.exon18;Parent=TetragonulaCarbonaria_011468-T1
R3_1	funannotate	exon	9686779	9687056	.	+	.	ID=TetragonulaCarbonaria_011468-T1.exon19;Parent=TetragonulaCarbonaria_011468-T1
R3_1	funannotate	exon	9685423	9685886	.	+	.	ID=TetragonulaCarbonaria_011468-T1.exon16;Parent=TetragonulaCarbonaria_011468-T1
R3_1	funannotate	exon	9686016	9686212	.	+	.	ID=TetragonulaCarbonaria_011468-T1.exon17;Parent=TetragonulaCarbonaria_011468-T1
R3_1	funannotate	exon	6583107	6583312	.	-	.	ID=TetragonulaCarbonaria_011207-T1.exon14;Parent=TetragonulaCarbonaria_011207-T1
R3_1	funannotate	exon	6583402	6584098	.	-	.	ID=TetragonulaCarbonaria_011207-T1.exon13;Parent=TetragonulaCarbonaria_011207-T1
R3_1	funannotate	CDS	10631429	10631503	.	-	0	ID=TetragonulaCarbonaria_011566-T1.cds;Parent=TetragonulaCarbonaria_011566-T1
R3_1	funannotate	CDS	10630379	10630739	.	-	0	ID=TetragonulaCarbonaria_011566-T1.cds;Parent=TetragonulaCarbonaria_011566-T1
R3_1	funannotate	CDS	10625853	10626052	.	-	0	ID=TetragonulaCarbonaria_011566-T1.cds;Parent=TetragonulaCarbonaria_011566-T1
R3_1	funannotate	CDS	10624439	10624642	.	-	0	ID=TetragonulaCarbonaria_011566-T1.cds;Parent=TetragonulaCarbonaria_011566-T1
R3_1	funannotate	CDS	10620758	10620862	.	-	0	ID=TetragonulaCarbonaria_011566-T1.cds;Parent=TetragonulaCarbonaria_011566-T1
R3_1	funannotate	CDS	10619206	10619691	.	-	0	ID=TetragonulaCarbonaria_011566-T1.cds;Parent=TetragonulaCarbonaria_011566-T1
R3_1	funannotate	exon	6582964	6583041	.	-	.	ID=TetragonulaCarbonaria_011207-T1.exon15;Parent=TetragonulaCarbonaria_011207-T1
R3_1	funannotate	exon	6590641	6590793	.	-	.	ID=TetragonulaCarbonaria_011207-T1.exon10;Parent=TetragonulaCarbonaria_011207-T1
R3_1	funannotate	exon	9681455	9682110	.	+	.	ID=TetragonulaCarbonaria_011468-T1.exon10;Parent=TetragonulaCarbonaria_011468-T1
R3_1	funannotate	exon	9682214	9682670	.	+	.	ID=TetragonulaCarbonaria_011468-T1.exon11;Parent=TetragonulaCarbonaria_011468-T1
R3_1	funannotate	exon	6584165	6586486	.	-	.	ID=TetragonulaCarbonaria_011207-T1.exon12;Parent=TetragonulaCarbonaria_011207-T1
R3_1	funannotate	exon	6586555	6590559	.	-	.	ID=TetragonulaCarbonaria_011207-T1.exon11;Parent=TetragonulaCarbonaria_011207-T1
R3_1	funannotate	mRNA	1871545	1872670	.	-	.	ID=TetragonulaCarbonaria_010860-T1;Ontology_term=GO:0006413%2CGO:0003723%2CGO:0003743;Dbxref=InterPro:IPR006196%2CInterPro:IPR012340%2CInterPro:IPR001253%2CInterPro:IPR018104%2CPFAM:PF01176;Parent=TetragonulaCarbonaria_010860
R3_1	funannotate	five_prime_UTR	7926539	7926708	.	+	.	ID=TetragonulaCarbonaria_024343-T1.utr5p1;Parent=TetragonulaCarbonaria_024343-T1
R3_1	funannotate	exon	13848294	13848447	.	+	.	ID=TetragonulaCarbonaria_011868-T1.exon2;Parent=TetragonulaCarbonaria_011868-T1
R3_1	funannotate	exon	13848043	13848176	.	+	.	ID=TetragonulaCarbonaria_011868-T1.exon1;Parent=TetragonulaCarbonaria_011868-T1
R3_1	funannotate	exon	906304	906568	.	+	.	ID=TetragonulaCarbonaria_010796-T1.exon25;Parent=TetragonulaCarbonaria_010796-T1
R3_1	funannotate	exon	905126	905517	.	+	.	ID=TetragonulaCarbonaria_010796-T1.exon24;Parent=TetragonulaCarbonaria_010796-T1
R3_1	funannotate	exon	906930	907044	.	+	.	ID=TetragonulaCarbonaria_010796-T1.exon26;Parent=TetragonulaCarbonaria_010796-T1
R3_1	funannotate	mRNA	8351179	8354051	.	+	.	ID=TetragonulaCarbonaria_011392-T1;Ontology_term=GO:0007178%2CGO:0006468%2CGO:0016020%2CGO:0016021%2CGO:0043235%2CGO:0004674%2CGO:0005524%2CGO:0038023%2CGO:0004672%2CGO:0004675%2CGO:0046872;Dbxref=InterPro:IPR000472%2CInterPro:IPR008271%2CInterPro:IPR011009%2CInterPro:IPR000333%2CInterPro:IPR000719%2CPFAM:PF00069%2CPFAM:PF07714%2CInterPro:IPR017194%2CPFAM:PF01064;Parent=TetragonulaCarbonaria_0113…
R3_1	funannotate	three_prime_UTR	12613555	12613694	.	-	.	ID=TetragonulaCarbonaria_011734-T1.utr3p1;Parent=TetragonulaCarbonaria_011734-T1
R3_1	funannotate	exon	903738	903977	.	+	.	ID=TetragonulaCarbonaria_010796-T1.exon21;Parent=TetragonulaCarbonaria_010796-T1
R3_1	funannotate	exon	11743390	11743530	.	+	.	ID=TetragonulaCarbonaria_011636-T1.exon2;Parent=TetragonulaCarbonaria_011636-T1
R3_1	funannotate	CDS	12007167	12007499	.	-	0	ID=TetragonulaCarbonaria_011659-T1.cds;Parent=TetragonulaCarbonaria_011659-T1
R3_1	funannotate	exon	903167	903460	.	+	.	ID=TetragonulaCarbonaria_010796-T1.exon20;Parent=TetragonulaCarbonaria_010796-T1
R3_1	funannotate	exon	11743686	11743744	.	+	.	ID=TetragonulaCarbonaria_011636-T1.exon3;Parent=TetragonulaCarbonaria_011636-T1
R3_1	funannotate	exon	904902	905038	.	+	.	ID=TetragonulaCarbonaria_010796-T1.exon23;Parent=TetragonulaCarbonaria_010796-T1
R3_1	funannotate	exon	11744555	11744657	.	+	.	ID=TetragonulaCarbonaria_011636-T1.exon4;Parent=TetragonulaCarbonaria_011636-T1
R3_1	funannotate	exon	904074	904259	.	+	.	ID=TetragonulaCarbonaria_010796-T1.exon22;Parent=TetragonulaCarbonaria_010796-T1
R3_1	funannotate	exon	11747245	11747617	.	+	.	ID=TetragonulaCarbonaria_011636-T1.exon5;Parent=TetragonulaCarbonaria_011636-T1
R3_1	funannotate	CDS	11540466	11540568	.	+	0	ID=TetragonulaCarbonaria_011615-T1.cds;Parent=TetragonulaCarbonaria_011615-T1
R3_1	funannotate	CDS	11544430	11544546	.	+	0	ID=TetragonulaCarbonaria_011615-T1.cds;Parent=TetragonulaCarbonaria_011615-T1
R3_1	funannotate	CDS	11544831	11545140	.	+	0	ID=TetragonulaCarbonaria_011615-T1.cds;Parent=TetragonulaCarbonaria_011615-T1
R3_1	funannotate	CDS	11545269	11545412	.	+	0	ID=TetragonulaCarbonaria_011615-T1.cds;Parent=TetragonulaCarbonaria_011615-T1
R3_1	funannotate	CDS	11545548	11545718	.	+	0	ID=TetragonulaCarbonaria_011615-T1.cds;Parent=TetragonulaCarbonaria_011615-T1
R3_1	funannotate	CDS	11545811	11545975	.	+	0	ID=TetragonulaCarbonaria_011615-T1.cds;Parent=TetragonulaCarbonaria_011615-T1
R3_1	funannotate	CDS	11546145	11546267	.	+	0	ID=TetragonulaCarbonaria_011615-T1.cds;Parent=TetragonulaCarbonaria_011615-T1
R3_1	funannotate	CDS	11546619	11546795	.	+	0	ID=TetragonulaCarbonaria_011615-T1.cds;Parent=TetragonulaCarbonaria_011615-T1
R3_1	funannotate	CDS	11546927	11547158	.	+	0	ID=TetragonulaCarbonaria_011615-T1.cds;Parent=TetragonulaCarbonaria_011615-T1
R3_1	funannotate	exon	3167936	3168133	.	-	.	ID=TetragonulaCarbonaria_010955-T1.exon3;Parent=TetragonulaCarbonaria_010955-T1
R3_1	funannotate	mRNA	1862892	1866922	.	+	.	ID=TetragonulaCarbonaria_010859-T1;Parent=TetragonulaCarbonaria_010859
R3_1	funannotate	three_prime_UTR	11475871	11476043	.	+	.	ID=TetragonulaCarbonaria_011603-T1.utr3p1;Parent=TetragonulaCarbonaria_011603-T1
R3_1	funannotate	mRNA	9972309	9977819	.	-	.	ID=TetragonulaCarbonaria_011511-T1;Parent=TetragonulaCarbonaria_011511
R3_1	funannotate	CDS	1738564	1738869	.	-	0	ID=TetragonulaCarbonaria_010849-T1.cds;Parent=TetragonulaCarbonaria_010849-T1
R3_1	funannotate	mRNA	5270726	5272122	.	-	.	ID=TetragonulaCarbonaria_011102-T1;Parent=TetragonulaCarbonaria_011102
R3_1	funannotate	CDS	6848737	6848803	.	-	0	ID=TetragonulaCarbonaria_011234-T1.cds;Parent=TetragonulaCarbonaria_011234-T1
R3_1	funannotate	CDS	6846949	6847178	.	-	0	ID=TetragonulaCarbonaria_011234-T1.cds;Parent=TetragonulaCarbonaria_011234-T1
R3_1	funannotate	CDS	15083035	15083071	.	+	0	ID=TetragonulaCarbonaria_012000-T1.cds;Parent=TetragonulaCarbonaria_012000-T1
R3_1	funannotate	CDS	15083158	15083683	.	+	0	ID=TetragonulaCarbonaria_012000-T1.cds;Parent=TetragonulaCarbonaria_012000-T1
R3_1	funannotate	CDS	15084659	15084842	.	+	0	ID=TetragonulaCarbonaria_012000-T1.cds;Parent=TetragonulaCarbonaria_012000-T1
R3_1	funannotate	CDS	15084923	15085132	.	+	0	ID=TetragonulaCarbonaria_012000-T1.cds;Parent=TetragonulaCarbonaria_012000-T1
R3_1	funannotate	CDS	15085209	15085343	.	+	0	ID=TetragonulaCarbonaria_012000-T1.cds;Parent=TetragonulaCarbonaria_012000-T1
R3_1	funannotate	CDS	15085959	15086072	.	+	0	ID=TetragonulaCarbonaria_012000-T1.cds;Parent=TetragonulaCarbonaria_012000-T1
R3_1	funannotate	CDS	15086155	15086391	.	+	0	ID=TetragonulaCarbonaria_012000-T1.cds;Parent=TetragonulaCarbonaria_012000-T1
R3_1	funannotate	CDS	15086462	15086755	.	+	0	ID=TetragonulaCarbonaria_012000-T1.cds;Parent=TetragonulaCarbonaria_012000-T1
R3_1	funannotate	mRNA	8246474	8249744	.	+	.	ID=TetragonulaCarbonaria_011379-T1;Ontology_term=GO:0004222%2CGO:0008237%2CGO:0006508;Dbxref=PFAM:PF13582%2CPFAM:PF13574%2CPFAM:PF16698%2CInterPro:IPR036436%2CInterPro:IPR032029%2CInterPro:IPR002870%2CPFAM:PF01562%2CPFAM:PF13688%2CInterPro:IPR034025%2CPFAM:PF00200%2CInterPro:IPR001762%2CInterPro:IPR001590%2CInterPro:IPR024079;Parent=TetragonulaCarbonaria_011379
R3_1	funannotate	mRNA	8246474	8249744	.	+	.	ID=TetragonulaCarbonaria_011379-T2;Ontology_term=GO:0004222%2CGO:0008237%2CGO:0006508;Dbxref=PFAM:PF13582%2CPFAM:PF13574%2CInterPro:IPR036436%2CInterPro:IPR002870%2CPFAM:PF01562%2CPFAM:PF13688%2CInterPro:IPR034025%2CPFAM:PF00200%2CInterPro:IPR001762%2CInterPro:IPR001590%2CInterPro:IPR024079;Parent=TetragonulaCarbonaria_011379
R3_1	funannotate	mRNA	12212807	12216818	.	-	.	ID=TetragonulaCarbonaria_011682-T1;Ontology_term=GO:0006508%2CGO:0004252;Dbxref=InterPro:IPR009003%2CPFAM:PF00089%2CInterPro:IPR001314%2CInterPro:IPR022700%2CInterPro:IPR018114%2CInterPro:IPR001254%2CInterPro:IPR043504%2CInterPro:IPR033116;Parent=TetragonulaCarbonaria_011682
R3_1	funannotate	three_prime_UTR	15053600	15053784	.	-	.	ID=TetragonulaCarbonaria_011995-T1.utr3p1;Parent=TetragonulaCarbonaria_011995-T1
R3_1	funannotate	five_prime_UTR	8219818	8219818	.	-	.	ID=TetragonulaCarbonaria_011373-T1.utr5p2;Parent=TetragonulaCarbonaria_011373-T1
R3_1	funannotate	five_prime_UTR	8223284	8223557	.	-	.	ID=TetragonulaCarbonaria_011373-T1.utr5p1;Parent=TetragonulaCarbonaria_011373-T1
R3_1	funannotate	mRNA	8250297	8253956	.	+	.	ID=TetragonulaCarbonaria_011380-T1;Ontology_term=GO:0006418%2CGO:0006428%2CGO:0004812%2CGO:0005524%2CGO:0004822%2CGO:0000049%2CGO:0002161%2CGO:0000166;Dbxref=InterPro:IPR023586%2CInterPro:IPR013155%2CInterPro:IPR009008%2CPFAM:PF08264%2CInterPro:IPR033709%2CPFAM:PF00133%2CInterPro:IPR002300%2CInterPro:IPR014729%2CInterPro:IPR009080%2CInterPro:IPR002301%2CInterPro:IPR001412;Parent=TetragonulaCarbon…
R3_1	funannotate	CDS	10043697	10043773	.	+	0	ID=TetragonulaCarbonaria_011517-T1.cds;Parent=TetragonulaCarbonaria_011517-T1
R3_1	funannotate	CDS	10044371	10045520	.	+	0	ID=TetragonulaCarbonaria_011517-T1.cds;Parent=TetragonulaCarbonaria_011517-T1
R3_1	funannotate	exon	900334	900634	.	+	.	ID=TetragonulaCarbonaria_010796-T1.exon14;Parent=TetragonulaCarbonaria_010796-T1
R3_1	funannotate	exon	899955	900228	.	+	.	ID=TetragonulaCarbonaria_010796-T1.exon13;Parent=TetragonulaCarbonaria_010796-T1
R3_1	funannotate	exon	901017	901174	.	+	.	ID=TetragonulaCarbonaria_010796-T1.exon16;Parent=TetragonulaCarbonaria_010796-T1
R3_1	funannotate	exon	900742	900937	.	+	.	ID=TetragonulaCarbonaria_010796-T1.exon15;Parent=TetragonulaCarbonaria_010796-T1
R3_1	funannotate	exon	902153	902376	.	+	.	ID=TetragonulaCarbonaria_010796-T1.exon18;Parent=TetragonulaCarbonaria_010796-T1
R3_1	funannotate	mRNA	1692329	1694840	.	-	.	ID=TetragonulaCarbonaria_010847-T1;Parent=TetragonulaCarbonaria_010847
R3_1	funannotate	exon	901287	901468	.	+	.	ID=TetragonulaCarbonaria_010796-T1.exon17;Parent=TetragonulaCarbonaria_010796-T1
R3_1	funannotate	mRNA	4162092	4162826	.	-	.	ID=TetragonulaCarbonaria_011032-T1;Parent=TetragonulaCarbonaria_011032
R3_1	funannotate	exon	902820	903008	.	+	.	ID=TetragonulaCarbonaria_010796-T1.exon19;Parent=TetragonulaCarbonaria_010796-T1
R3_1	funannotate	mRNA	5415548	5417038	.	+	.	ID=TetragonulaCarbonaria_011114-T1;Parent=TetragonulaCarbonaria_011114
R3_1	funannotate	CDS	4772334	4772412	.	-	0	ID=TetragonulaCarbonaria_011060-T1.cds;Parent=TetragonulaCarbonaria_011060-T1
R3_1	funannotate	CDS	4771771	4772049	.	-	0	ID=TetragonulaCarbonaria_011060-T1.cds;Parent=TetragonulaCarbonaria_011060-T1
R3_1	funannotate	CDS	4771521	4771696	.	-	0	ID=TetragonulaCarbonaria_011060-T1.cds;Parent=TetragonulaCarbonaria_011060-T1
R3_1	funannotate	CDS	4771223	4771448	.	-	0	ID=TetragonulaCarbonaria_011060-T1.cds;Parent=TetragonulaCarbonaria_011060-T1
R3_1	funannotate	CDS	4770874	4771160	.	-	0	ID=TetragonulaCarbonaria_011060-T1.cds;Parent=TetragonulaCarbonaria_011060-T1
R3_1	funannotate	CDS	4770668	4770796	.	-	0	ID=TetragonulaCarbonaria_011060-T1.cds;Parent=TetragonulaCarbonaria_011060-T1
R3_1	funannotate	CDS	4770531	4770592	.	-	0	ID=TetragonulaCarbonaria_011060-T1.cds;Parent=TetragonulaCarbonaria_011060-T1
R3_1	funannotate	CDS	4770233	4770455	.	-	0	ID=TetragonulaCarbonaria_011060-T1.cds;Parent=TetragonulaCarbonaria_011060-T1
R3_1	funannotate	CDS	4770077	4770142	.	-	0	ID=TetragonulaCarbonaria_011060-T1.cds;Parent=TetragonulaCarbonaria_011060-T1
R3_1	funannotate	exon	13399425	13399704	.	+	.	ID=TetragonulaCarbonaria_011816-T1.exon10;Parent=TetragonulaCarbonaria_011816-T1
R3_1	funannotate	exon	13399828	13399979	.	+	.	ID=TetragonulaCarbonaria_011816-T1.exon11;Parent=TetragonulaCarbonaria_011816-T1
R3_1	funannotate	exon	896995	897320	.	+	.	ID=TetragonulaCarbonaria_010796-T1.exon10;Parent=TetragonulaCarbonaria_010796-T1
R3_1	funannotate	exon	898896	899089	.	+	.	ID=TetragonulaCarbonaria_010796-T1.exon12;Parent=TetragonulaCarbonaria_010796-T1
R3_1	funannotate	exon	898074	898389	.	+	.	ID=TetragonulaCarbonaria_010796-T1.exon11;Parent=TetragonulaCarbonaria_010796-T1
R3_1	funannotate	mRNA	1325785	1333013	.	-	.	ID=TetragonulaCarbonaria_010823-T1;Dbxref=PFAM:PF00855%2CInterPro:IPR000313%2CInterPro:IPR037385;Parent=TetragonulaCarbonaria_010823
R3_1	funannotate	CDS	15769075	15769120	.	-	0	ID=TetragonulaCarbonaria_012074-T1.cds;Parent=TetragonulaCarbonaria_012074-T1
R3_1	funannotate	CDS	15768162	15768502	.	-	0	ID=TetragonulaCarbonaria_012074-T1.cds;Parent=TetragonulaCarbonaria_012074-T1
R3_1	funannotate	exon	6321405	6321619	.	-	.	ID=TetragonulaCarbonaria_011189-T1.exon17;Parent=TetragonulaCarbonaria_011189-T1
R3_1	funannotate	exon	6322647	6322845	.	-	.	ID=TetragonulaCarbonaria_011189-T1.exon16;Parent=TetragonulaCarbonaria_011189-T1
R3_1	funannotate	exon	6320060	6320452	.	-	.	ID=TetragonulaCarbonaria_011189-T1.exon19;Parent=TetragonulaCarbonaria_011189-T1
R3_1	funannotate	exon	6320547	6320694	.	-	.	ID=TetragonulaCarbonaria_011189-T1.exon18;Parent=TetragonulaCarbonaria_011189-T1
R3_1	funannotate	mRNA	1528234	1529776	.	-	.	ID=TetragonulaCarbonaria_010835-T1;Parent=TetragonulaCarbonaria_010835
R3_1	funannotate	exon	6327557	6327794	.	-	.	ID=TetragonulaCarbonaria_011189-T1.exon11;Parent=TetragonulaCarbonaria_011189-T1
R3_1	funannotate	exon	6327896	6328037	.	-	.	ID=TetragonulaCarbonaria_011189-T1.exon10;Parent=TetragonulaCarbonaria_011189-T1
R3_1	funannotate	exon	6325538	6326893	.	-	.	ID=TetragonulaCarbonaria_011189-T1.exon13;Parent=TetragonulaCarbonaria_011189-T1
R3_1	funannotate	exon	13717272	13717512	.	+	.	ID=TetragonulaCarbonaria_011854-T1.exon2;Parent=TetragonulaCarbonaria_011854-T1
R3_1	funannotate	mRNA	6149020	6149781	.	+	.	ID=TetragonulaCarbonaria_011175-T1;Parent=TetragonulaCarbonaria_011175
R3_1	funannotate	exon	6327140	6327305	.	-	.	ID=TetragonulaCarbonaria_011189-T1.exon12;Parent=TetragonulaCarbonaria_011189-T1
R3_1	funannotate	exon	13724481	13724665	.	+	.	ID=TetragonulaCarbonaria_011854-T1.exon3;Parent=TetragonulaCarbonaria_011854-T1
R3_1	funannotate	exon	6323321	6324528	.	-	.	ID=TetragonulaCarbonaria_011189-T1.exon15;Parent=TetragonulaCarbonaria_011189-T1
R3_1	funannotate	exon	6324839	6325136	.	-	.	ID=TetragonulaCarbonaria_011189-T1.exon14;Parent=TetragonulaCarbonaria_011189-T1
R3_1	funannotate	exon	13714555	13714973	.	+	.	ID=TetragonulaCarbonaria_011854-T1.exon1;Parent=TetragonulaCarbonaria_011854-T1
R3_1	funannotate	exon	8177301	8177486	.	+	.	ID=TetragonulaCarbonaria_011367-T1.exon4;Parent=TetragonulaCarbonaria_011367-T1
R3_1	funannotate	exon	8175522	8175652	.	+	.	ID=TetragonulaCarbonaria_011367-T1.exon3;Parent=TetragonulaCarbonaria_011367-T1
R3_1	funannotate	exon	8175339	8175421	.	+	.	ID=TetragonulaCarbonaria_011367-T1.exon2;Parent=TetragonulaCarbonaria_011367-T1
R3_1	funannotate	exon	8174274	8174851	.	+	.	ID=TetragonulaCarbonaria_011367-T1.exon1;Parent=TetragonulaCarbonaria_011367-T1
R3_1	funannotate	mRNA	6043985	6045376	.	-	.	ID=TetragonulaCarbonaria_011163-T1;Ontology_term=GO:0004735%2CGO:0055114%2CGO:0006561;Dbxref=PFAM:PF14748%2CInterPro:IPR008927%2CPFAM:PF03807%2CInterPro:IPR028939%2CInterPro:IPR000304%2CInterPro:IPR036291%2CInterPro:IPR029036;Parent=TetragonulaCarbonaria_011163
R3_1	funannotate	exon	7248883	7249110	.	+	.	ID=TetragonulaCarbonaria_011272-T1.exon1;Parent=TetragonulaCarbonaria_011272-T1
R3_1	funannotate	exon	7249794	7250018	.	+	.	ID=TetragonulaCarbonaria_011272-T1.exon2;Parent=TetragonulaCarbonaria_011272-T1
R3_1	funannotate	exon	6319809	6319975	.	-	.	ID=TetragonulaCarbonaria_011189-T1.exon20;Parent=TetragonulaCarbonaria_011189-T1
R3_1	funannotate	exon	6318987	6319247	.	-	.	ID=TetragonulaCarbonaria_011189-T1.exon22;Parent=TetragonulaCarbonaria_011189-T1
R3_1	funannotate	exon	6319394	6319541	.	-	.	ID=TetragonulaCarbonaria_011189-T1.exon21;Parent=TetragonulaCarbonaria_011189-T1
R3_1	funannotate	exon	15387414	15387450	.	+	.	ID=TetragonulaCarbonaria_012043-T1.exon1;Parent=TetragonulaCarbonaria_012043-T1
R3_1	funannotate	exon	6318307	6318381	.	-	.	ID=TetragonulaCarbonaria_011189-T1.exon23;Parent=TetragonulaCarbonaria_011189-T1
R3_1	funannotate	exon	15387507	15387775	.	+	.	ID=TetragonulaCarbonaria_012043-T1.exon2;Parent=TetragonulaCarbonaria_012043-T1
R3_1	funannotate	mRNA	6522804	6524141	.	+	.	ID=TetragonulaCarbonaria_011199-T1;Parent=TetragonulaCarbonaria_011199
R3_1	funannotate	CDS	14706690	14707117	.	-	0	ID=TetragonulaCarbonaria_011924-T1.cds;Parent=TetragonulaCarbonaria_011924-T1
R3_1	funannotate	CDS	14705168	14705520	.	-	0	ID=TetragonulaCarbonaria_011924-T1.cds;Parent=TetragonulaCarbonaria_011924-T1
R3_1	funannotate	CDS	14702491	14702885	.	-	0	ID=TetragonulaCarbonaria_011924-T1.cds;Parent=TetragonulaCarbonaria_011924-T1
R3_1	funannotate	CDS	14361409	14361663	.	+	0	ID=TetragonulaCarbonaria_011892-T1.cds;Parent=TetragonulaCarbonaria_011892-T1
R3_1	funannotate	CDS	8924893	8925313	.	-	0	ID=TetragonulaCarbonaria_011417-T1.cds;Parent=TetragonulaCarbonaria_011417-T1
R3_1	funannotate	CDS	8924757	8924791	.	-	0	ID=TetragonulaCarbonaria_011417-T1.cds;Parent=TetragonulaCarbonaria_011417-T1
R3_1	funannotate	mRNA	15513272	15513493	.	+	.	ID=TetragonulaCarbonaria_012055-T1;Parent=TetragonulaCarbonaria_012055
R3_1	funannotate	exon	5196961	5197095	.	+	.	ID=TetragonulaCarbonaria_011096-T1.exon5;Parent=TetragonulaCarbonaria_011096-T1
R3_1	funannotate	exon	5190716	5190880	.	+	.	ID=TetragonulaCarbonaria_011096-T1.exon4;Parent=TetragonulaCarbonaria_011096-T1
R3_1	funannotate	CDS	6596177	6596261	.	+	0	ID=TetragonulaCarbonaria_011208-T1.cds;Parent=TetragonulaCarbonaria_011208-T1
R3_1	funannotate	CDS	6596589	6596675	.	+	0	ID=TetragonulaCarbonaria_011208-T1.cds;Parent=TetragonulaCarbonaria_011208-T1
R3_1	funannotate	CDS	6596836	6596874	.	+	0	ID=TetragonulaCarbonaria_011208-T1.cds;Parent=TetragonulaCarbonaria_011208-T1
R3_1	funannotate	CDS	6596963	6596976	.	+	0	ID=TetragonulaCarbonaria_011208-T1.cds;Parent=TetragonulaCarbonaria_011208-T1
R3_1	funannotate	exon	5187634	5188041	.	+	.	ID=TetragonulaCarbonaria_011096-T1.exon3;Parent=TetragonulaCarbonaria_011096-T1
R3_1	funannotate	exon	5170917	5171009	.	+	.	ID=TetragonulaCarbonaria_011096-T1.exon2;Parent=TetragonulaCarbonaria_011096-T1
R3_1	funannotate	CDS	12275475	12275535	.	-	0	ID=TetragonulaCarbonaria_011694-T1.cds;Parent=TetragonulaCarbonaria_011694-T1
R3_1	funannotate	CDS	12274484	12274980	.	-	0	ID=TetragonulaCarbonaria_011694-T1.cds;Parent=TetragonulaCarbonaria_011694-T1
R3_1	funannotate	CDS	12273578	12273834	.	-	0	ID=TetragonulaCarbonaria_011694-T1.cds;Parent=TetragonulaCarbonaria_011694-T1
R3_1	funannotate	CDS	12273191	12273483	.	-	0	ID=TetragonulaCarbonaria_011694-T1.cds;Parent=TetragonulaCarbonaria_011694-T1
R3_1	funannotate	CDS	12272619	12273041	.	-	0	ID=TetragonulaCarbonaria_011694-T1.cds;Parent=TetragonulaCarbonaria_011694-T1
R3_1	funannotate	CDS	12272294	12272541	.	-	0	ID=TetragonulaCarbonaria_011694-T1.cds;Parent=TetragonulaCarbonaria_011694-T1
R3_1	funannotate	exon	5164149	5164199	.	+	.	ID=TetragonulaCarbonaria_011096-T1.exon1;Parent=TetragonulaCarbonaria_011096-T1
R3_1	funannotate	exon	9326193	9326368	.	+	.	ID=TetragonulaCarbonaria_011452-T1.exon6;Parent=TetragonulaCarbonaria_011452-T1
R3_1	funannotate	exon	9316665	9317065	.	+	.	ID=TetragonulaCarbonaria_011452-T1.exon3;Parent=TetragonulaCarbonaria_011452-T1
R3_1	funannotate	mRNA	5997274	6000376	.	-	.	ID=TetragonulaCarbonaria_011151-T1;Dbxref=InterPro:IPR029058%2CInterPro:IPR019819%2CPFAM:PF00135%2CInterPro:IPR019826%2CInterPro:IPR002018;Parent=TetragonulaCarbonaria_011151
R3_1	funannotate	exon	9311397	9311636	.	+	.	ID=TetragonulaCarbonaria_011452-T1.exon2;Parent=TetragonulaCarbonaria_011452-T1
R3_1	funannotate	exon	9321227	9321313	.	+	.	ID=TetragonulaCarbonaria_011452-T1.exon5;Parent=TetragonulaCarbonaria_011452-T1
R3_1	funannotate	exon	9319059	9319082	.	+	.	ID=TetragonulaCarbonaria_011452-T1.exon4;Parent=TetragonulaCarbonaria_011452-T1
R3_1	funannotate	exon	9311155	9311258	.	+	.	ID=TetragonulaCarbonaria_011452-T1.exon1;Parent=TetragonulaCarbonaria_011452-T1
R3_1	funannotate	exon	5200947	5201247	.	+	.	ID=TetragonulaCarbonaria_011096-T1.exon9;Parent=TetragonulaCarbonaria_011096-T1
R3_1	funannotate	exon	5199997	5200419	.	+	.	ID=TetragonulaCarbonaria_011096-T1.exon8;Parent=TetragonulaCarbonaria_011096-T1
R3_1	funannotate	exon	5199089	5199463	.	+	.	ID=TetragonulaCarbonaria_011096-T1.exon7;Parent=TetragonulaCarbonaria_011096-T1
R3_1	funannotate	CDS	11916545	11917018	.	+	0	ID=TetragonulaCarbonaria_024345-T1.cds;Parent=TetragonulaCarbonaria_024345-T1
R3_1	funannotate	exon	5197703	5197972	.	+	.	ID=TetragonulaCarbonaria_011096-T1.exon6;Parent=TetragonulaCarbonaria_011096-T1
R3_1	funannotate	three_prime_UTR	13439008	13439224	.	+	.	ID=TetragonulaCarbonaria_011819-T1.utr3p1;Parent=TetragonulaCarbonaria_011819-T1
R3_1	funannotate	CDS	11602686	11602815	.	-	0	ID=TetragonulaCarbonaria_011622-T1.cds;Parent=TetragonulaCarbonaria_011622-T1
R3_1	funannotate	CDS	11602224	11602342	.	-	0	ID=TetragonulaCarbonaria_011622-T1.cds;Parent=TetragonulaCarbonaria_011622-T1
R3_1	funannotate	CDS	11601864	11602154	.	-	0	ID=TetragonulaCarbonaria_011622-T1.cds;Parent=TetragonulaCarbonaria_011622-T1
R3_1	funannotate	CDS	11601609	11601789	.	-	0	ID=TetragonulaCarbonaria_011622-T1.cds;Parent=TetragonulaCarbonaria_011622-T1
R3_1	funannotate	CDS	11601221	11601505	.	-	0	ID=TetragonulaCarbonaria_011622-T1.cds;Parent=TetragonulaCarbonaria_011622-T1
R3_1	funannotate	CDS	11601082	11601134	.	-	0	ID=TetragonulaCarbonaria_011622-T1.cds;Parent=TetragonulaCarbonaria_011622-T1
R3_1	funannotate	CDS	12873681	12873803	.	+	0	ID=TetragonulaCarbonaria_011759-T1.cds;Parent=TetragonulaCarbonaria_011759-T1
R3_1	funannotate	CDS	12874274	12874513	.	+	0	ID=TetragonulaCarbonaria_011759-T1.cds;Parent=TetragonulaCarbonaria_011759-T1
R3_1	funannotate	mRNA	15726157	15727904	.	+	.	ID=TetragonulaCarbonaria_012067-T1;Parent=TetragonulaCarbonaria_012067
R3_1	funannotate	CDS	1770860	1771078	.	+	0	ID=TetragonulaCarbonaria_010856-T1.cds;Parent=TetragonulaCarbonaria_010856-T1
R3_1	funannotate	CDS	1804397	1804498	.	+	0	ID=TetragonulaCarbonaria_010856-T1.cds;Parent=TetragonulaCarbonaria_010856-T1
R3_1	funannotate	CDS	1804594	1804726	.	+	0	ID=TetragonulaCarbonaria_010856-T1.cds;Parent=TetragonulaCarbonaria_010856-T1
R3_1	funannotate	CDS	1805901	1806064	.	+	0	ID=TetragonulaCarbonaria_010856-T1.cds;Parent=TetragonulaCarbonaria_010856-T1
R3_1	funannotate	CDS	1807019	1807174	.	+	0	ID=TetragonulaCarbonaria_010856-T1.cds;Parent=TetragonulaCarbonaria_010856-T1
R3_1	funannotate	CDS	1807298	1807426	.	+	0	ID=TetragonulaCarbonaria_010856-T1.cds;Parent=TetragonulaCarbonaria_010856-T1
R3_1	funannotate	CDS	1807771	1807968	.	+	0	ID=TetragonulaCarbonaria_010856-T1.cds;Parent=TetragonulaCarbonaria_010856-T1
R3_1	funannotate	CDS	1808076	1808372	.	+	0	ID=TetragonulaCarbonaria_010856-T1.cds;Parent=TetragonulaCarbonaria_010856-T1
R3_1	funannotate	CDS	1808636	1808833	.	+	0	ID=TetragonulaCarbonaria_010856-T1.cds;Parent=TetragonulaCarbonaria_010856-T1
R3_1	funannotate	CDS	1809042	1809188	.	+	0	ID=TetragonulaCarbonaria_010856-T1.cds;Parent=TetragonulaCarbonaria_010856-T1
R3_1	funannotate	CDS	1809281	1809430	.	+	0	ID=TetragonulaCarbonaria_010856-T1.cds;Parent=TetragonulaCarbonaria_010856-T1
R3_1	funannotate	CDS	1809558	1809698	.	+	0	ID=TetragonulaCarbonaria_010856-T1.cds;Parent=TetragonulaCarbonaria_010856-T1
R3_1	funannotate	CDS	1809790	1809945	.	+	0	ID=TetragonulaCarbonaria_010856-T1.cds;Parent=TetragonulaCarbonaria_010856-T1
R3_1	funannotate	CDS	1810022	1810120	.	+	0	ID=TetragonulaCarbonaria_010856-T1.cds;Parent=TetragonulaCarbonaria_010856-T1
R3_1	funannotate	CDS	1810262	1810459	.	+	0	ID=TetragonulaCarbonaria_010856-T1.cds;Parent=TetragonulaCarbonaria_010856-T1
R3_1	funannotate	CDS	1810531	1810714	.	+	0	ID=TetragonulaCarbonaria_010856-T1.cds;Parent=TetragonulaCarbonaria_010856-T1
R3_1	funannotate	CDS	1812870	1812974	.	+	0	ID=TetragonulaCarbonaria_010856-T1.cds;Parent=TetragonulaCarbonaria_010856-T1
R3_1	funannotate	CDS	1813779	1813885	.	+	0	ID=TetragonulaCarbonaria_010856-T1.cds;Parent=TetragonulaCarbonaria_010856-T1
R3_1	funannotate	CDS	3141256	3141756	.	-	0	ID=TetragonulaCarbonaria_010949-T1.cds;Parent=TetragonulaCarbonaria_010949-T1
R3_1	funannotate	three_prime_UTR	3398029	3398161	.	+	.	ID=TetragonulaCarbonaria_024339-T1.utr3p1;Parent=TetragonulaCarbonaria_024339-T1
R3_1	funannotate	CDS	1112755	1112881	.	-	0	ID=TetragonulaCarbonaria_010812-T1.cds;Parent=TetragonulaCarbonaria_010812-T1
R3_1	funannotate	CDS	1107604	1107777	.	-	0	ID=TetragonulaCarbonaria_010812-T1.cds;Parent=TetragonulaCarbonaria_010812-T1
R3_1	funannotate	CDS	1107339	1107519	.	-	0	ID=TetragonulaCarbonaria_010812-T1.cds;Parent=TetragonulaCarbonaria_010812-T1
R3_1	funannotate	CDS	1105977	1106289	.	-	0	ID=TetragonulaCarbonaria_010812-T1.cds;Parent=TetragonulaCarbonaria_010812-T1
R3_1	funannotate	CDS	12395275	12395423	.	+	0	ID=TetragonulaCarbonaria_011715-T1.cds;Parent=TetragonulaCarbonaria_011715-T1
R3_1	funannotate	CDS	12395505	12395704	.	+	0	ID=TetragonulaCarbonaria_011715-T1.cds;Parent=TetragonulaCarbonaria_011715-T1
R3_1	funannotate	CDS	12395791	12395925	.	+	0	ID=TetragonulaCarbonaria_011715-T1.cds;Parent=TetragonulaCarbonaria_011715-T1
R3_1	funannotate	CDS	12396948	12397078	.	+	0	ID=TetragonulaCarbonaria_011715-T1.cds;Parent=TetragonulaCarbonaria_011715-T1
R3_1	funannotate	CDS	15227446	15227548	.	-	0	ID=TetragonulaCarbonaria_012018-T1.cds;Parent=TetragonulaCarbonaria_012018-T1
R3_1	funannotate	CDS	15218770	15219079	.	-	0	ID=TetragonulaCarbonaria_012018-T1.cds;Parent=TetragonulaCarbonaria_012018-T1
R3_1	funannotate	CDS	15218587	15218641	.	-	0	ID=TetragonulaCarbonaria_012018-T1.cds;Parent=TetragonulaCarbonaria_012018-T1
R3_1	funannotate	three_prime_UTR	8249194	8249235	.	+	.	ID=TetragonulaCarbonaria_011379-T2.utr3p1;Parent=TetragonulaCarbonaria_011379-T2
R3_1	funannotate	mRNA	1099481	1103167	.	-	.	ID=TetragonulaCarbonaria_010811-T1;Parent=TetragonulaCarbonaria_010811
R3_1	funannotate	mRNA	15823237	15827451	.	+	.	ID=TetragonulaCarbonaria_012079-T1;Parent=TetragonulaCarbonaria_012079
R3_1	funannotate	exon	5776362	5777164	.	+	.	ID=TetragonulaCarbonaria_024342-T1.exon1;Parent=TetragonulaCarbonaria_024342-T1
R3_1	funannotate	exon	102279	102328	.	+	.	ID=TetragonulaCarbonaria_010737-T1.exon2;Parent=TetragonulaCarbonaria_010737-T1
R3_1	funannotate	exon	100016	100208	.	+	.	ID=TetragonulaCarbonaria_010737-T1.exon1;Parent=TetragonulaCarbonaria_010737-T1
R3_1	funannotate	exon	102637	102750	.	+	.	ID=TetragonulaCarbonaria_010737-T1.exon4;Parent=TetragonulaCarbonaria_010737-T1
R3_1	funannotate	exon	102425	102490	.	+	.	ID=TetragonulaCarbonaria_010737-T1.exon3;Parent=TetragonulaCarbonaria_010737-T1
R3_1	funannotate	CDS	9648473	9648720	.	+	0	ID=TetragonulaCarbonaria_011462-T1.cds;Parent=TetragonulaCarbonaria_011462-T1
R3_1	funannotate	CDS	9648811	9649171	.	+	0	ID=TetragonulaCarbonaria_011462-T1.cds;Parent=TetragonulaCarbonaria_011462-T1
R3_1	funannotate	CDS	9649252	9649581	.	+	0	ID=TetragonulaCarbonaria_011462-T1.cds;Parent=TetragonulaCarbonaria_011462-T1
R3_1	funannotate	CDS	9649656	9650036	.	+	0	ID=TetragonulaCarbonaria_011462-T1.cds;Parent=TetragonulaCarbonaria_011462-T1
R3_1	funannotate	five_prime_UTR	2665389	2665475	.	-	.	ID=TetragonulaCarbonaria_010917-T1.utr5p1;Parent=TetragonulaCarbonaria_010917-T1
R3_1	funannotate	exon	80126	80474	.	+	.	ID=TetragonulaCarbonaria_010734-T2.exon5;Parent=TetragonulaCarbonaria_010734-T2
R3_1	funannotate	exon	79386	79520	.	+	.	ID=TetragonulaCarbonaria_010734-T2.exon3;Parent=TetragonulaCarbonaria_010734-T2
R3_1	funannotate	exon	79920	80051	.	+	.	ID=TetragonulaCarbonaria_010734-T2.exon4;Parent=TetragonulaCarbonaria_010734-T2
R3_1	funannotate	exon	78129	78287	.	+	.	ID=TetragonulaCarbonaria_010734-T2.exon1;Parent=TetragonulaCarbonaria_010734-T2
R3_1	funannotate	exon	79132	79236	.	+	.	ID=TetragonulaCarbonaria_010734-T2.exon2;Parent=TetragonulaCarbonaria_010734-T2
R3_1	funannotate	exon	5574338	5574456	.	-	.	ID=TetragonulaCarbonaria_011130-T1.exon3;Parent=TetragonulaCarbonaria_011130-T1
R3_1	funannotate	CDS	15065067	15065107	.	+	0	ID=TetragonulaCarbonaria_011996-T1.cds;Parent=TetragonulaCarbonaria_011996-T1
R3_1	funannotate	CDS	15065186	15065435	.	+	0	ID=TetragonulaCarbonaria_011996-T1.cds;Parent=TetragonulaCarbonaria_011996-T1
R3_1	funannotate	CDS	15065515	15065975	.	+	0	ID=TetragonulaCarbonaria_011996-T1.cds;Parent=TetragonulaCarbonaria_011996-T1
R3_1	funannotate	CDS	15066077	15066265	.	+	0	ID=TetragonulaCarbonaria_011996-T1.cds;Parent=TetragonulaCarbonaria_011996-T1
R3_1	funannotate	CDS	15066333	15066444	.	+	0	ID=TetragonulaCarbonaria_011996-T1.cds;Parent=TetragonulaCarbonaria_011996-T1
R3_1	funannotate	CDS	15066967	15067254	.	+	0	ID=TetragonulaCarbonaria_011996-T1.cds;Parent=TetragonulaCarbonaria_011996-T1
R3_1	funannotate	exon	5576483	5576654	.	-	.	ID=TetragonulaCarbonaria_011130-T1.exon1;Parent=TetragonulaCarbonaria_011130-T1
R3_1	funannotate	exon	5575477	5575617	.	-	.	ID=TetragonulaCarbonaria_011130-T1.exon2;Parent=TetragonulaCarbonaria_011130-T1
R3_1	funannotate	mRNA	15835964	15836301	.	+	.	ID=TetragonulaCarbonaria_012080-T1;Parent=TetragonulaCarbonaria_012080
R3_1	funannotate	exon	104420	104528	.	+	.	ID=TetragonulaCarbonaria_010737-T1.exon9;Parent=TetragonulaCarbonaria_010737-T1
R3_1	funannotate	exon	103176	103300	.	+	.	ID=TetragonulaCarbonaria_010737-T1.exon6;Parent=TetragonulaCarbonaria_010737-T1
R3_1	funannotate	exon	102945	103083	.	+	.	ID=TetragonulaCarbonaria_010737-T1.exon5;Parent=TetragonulaCarbonaria_010737-T1
R3_1	funannotate	exon	104251	104349	.	+	.	ID=TetragonulaCarbonaria_010737-T1.exon8;Parent=TetragonulaCarbonaria_010737-T1
R3_1	funannotate	exon	103653	103859	.	+	.	ID=TetragonulaCarbonaria_010737-T1.exon7;Parent=TetragonulaCarbonaria_010737-T1
R3_1	funannotate	five_prime_UTR	5293920	5293998	.	+	.	ID=TetragonulaCarbonaria_011103-T1.utr5p1;Parent=TetragonulaCarbonaria_011103-T1
R3_1	funannotate	CDS	13455657	13455724	.	-	0	ID=TetragonulaCarbonaria_011820-T1.cds;Parent=TetragonulaCarbonaria_011820-T1
R3_1	funannotate	CDS	13455308	13455519	.	-	0	ID=TetragonulaCarbonaria_011820-T1.cds;Parent=TetragonulaCarbonaria_011820-T1
R3_1	funannotate	CDS	13454514	13454629	.	-	0	ID=TetragonulaCarbonaria_011820-T1.cds;Parent=TetragonulaCarbonaria_011820-T1
R3_1	funannotate	CDS	13454269	13454402	.	-	0	ID=TetragonulaCarbonaria_011820-T1.cds;Parent=TetragonulaCarbonaria_011820-T1
R3_1	funannotate	CDS	13454068	13454179	.	-	0	ID=TetragonulaCarbonaria_011820-T1.cds;Parent=TetragonulaCarbonaria_011820-T1
R3_1	funannotate	CDS	13453766	13453969	.	-	0	ID=TetragonulaCarbonaria_011820-T1.cds;Parent=TetragonulaCarbonaria_011820-T1
R3_1	funannotate	CDS	13453579	13453682	.	-	0	ID=TetragonulaCarbonaria_011820-T1.cds;Parent=TetragonulaCarbonaria_011820-T1
R3_1	funannotate	CDS	13453360	13453492	.	-	0	ID=TetragonulaCarbonaria_011820-T1.cds;Parent=TetragonulaCarbonaria_011820-T1
R3_1	funannotate	CDS	13452554	13453160	.	-	0	ID=TetragonulaCarbonaria_011820-T1.cds;Parent=TetragonulaCarbonaria_011820-T1
R3_1	funannotate	CDS	13452137	13452476	.	-	0	ID=TetragonulaCarbonaria_011820-T1.cds;Parent=TetragonulaCarbonaria_011820-T1
R3_1	funannotate	CDS	13451894	13452032	.	-	0	ID=TetragonulaCarbonaria_011820-T1.cds;Parent=TetragonulaCarbonaria_011820-T1
R3_1	funannotate	CDS	13451304	13451553	.	-	0	ID=TetragonulaCarbonaria_011820-T1.cds;Parent=TetragonulaCarbonaria_011820-T1
R3_1	funannotate	CDS	13451084	13451131	.	-	0	ID=TetragonulaCarbonaria_011820-T1.cds;Parent=TetragonulaCarbonaria_011820-T1
R3_1	funannotate	CDS	13442605	13445234	.	-	0	ID=TetragonulaCarbonaria_011820-T1.cds;Parent=TetragonulaCarbonaria_011820-T1
R3_1	funannotate	CDS	15273397	15273542	.	+	0	ID=TetragonulaCarbonaria_012030-T1.cds;Parent=TetragonulaCarbonaria_012030-T1
R3_1	funannotate	CDS	15273638	15273898	.	+	0	ID=TetragonulaCarbonaria_012030-T1.cds;Parent=TetragonulaCarbonaria_012030-T1
R3_1	funannotate	CDS	15274002	15274096	.	+	0	ID=TetragonulaCarbonaria_012030-T1.cds;Parent=TetragonulaCarbonaria_012030-T1
R3_1	funannotate	CDS	15274175	15274225	.	+	0	ID=TetragonulaCarbonaria_012030-T1.cds;Parent=TetragonulaCarbonaria_012030-T1
R3_1	funannotate	CDS	15274303	15274535	.	+	0	ID=TetragonulaCarbonaria_012030-T1.cds;Parent=TetragonulaCarbonaria_012030-T1
R3_1	funannotate	CDS	15274703	15274940	.	+	0	ID=TetragonulaCarbonaria_012030-T1.cds;Parent=TetragonulaCarbonaria_012030-T1
R3_1	funannotate	CDS	15274999	15275084	.	+	0	ID=TetragonulaCarbonaria_012030-T1.cds;Parent=TetragonulaCarbonaria_012030-T1
R3_1	funannotate	CDS	15275152	15275351	.	+	0	ID=TetragonulaCarbonaria_012030-T1.cds;Parent=TetragonulaCarbonaria_012030-T1
R3_1	funannotate	CDS	15275421	15275532	.	+	0	ID=TetragonulaCarbonaria_012030-T1.cds;Parent=TetragonulaCarbonaria_012030-T1
R3_1	funannotate	exon	14784746	14785105	.	-	.	ID=TetragonulaCarbonaria_011943-T1.exon1;Parent=TetragonulaCarbonaria_011943-T1
R3_1	funannotate	exon	14784184	14784411	.	-	.	ID=TetragonulaCarbonaria_011943-T1.exon2;Parent=TetragonulaCarbonaria_011943-T1
R3_1	funannotate	CDS	7197497	7197690	.	-	0	ID=TetragonulaCarbonaria_011264-T1.cds;Parent=TetragonulaCarbonaria_011264-T1
R3_1	funannotate	CDS	7193313	7193676	.	-	0	ID=TetragonulaCarbonaria_011264-T1.cds;Parent=TetragonulaCarbonaria_011264-T1
R3_1	funannotate	CDS	13432702	13432774	.	+	0	ID=TetragonulaCarbonaria_011819-T1.cds;Parent=TetragonulaCarbonaria_011819-T1
R3_1	funannotate	CDS	13433488	13433737	.	+	0	ID=TetragonulaCarbonaria_011819-T1.cds;Parent=TetragonulaCarbonaria_011819-T1
R3_1	funannotate	CDS	13433818	13433987	.	+	0	ID=TetragonulaCarbonaria_011819-T1.cds;Parent=TetragonulaCarbonaria_011819-T1
R3_1	funannotate	CDS	13434073	13434190	.	+	0	ID=TetragonulaCarbonaria_011819-T1.cds;Parent=TetragonulaCarbonaria_011819-T1
R3_1	funannotate	CDS	13435874	13435920	.	+	0	ID=TetragonulaCarbonaria_011819-T1.cds;Parent=TetragonulaCarbonaria_011819-T1
R3_1	funannotate	CDS	13436735	13437119	.	+	0	ID=TetragonulaCarbonaria_011819-T1.cds;Parent=TetragonulaCarbonaria_011819-T1
R3_1	funannotate	CDS	13438437	13438662	.	+	0	ID=TetragonulaCarbonaria_011819-T1.cds;Parent=TetragonulaCarbonaria_011819-T1
R3_1	funannotate	CDS	13438798	13439007	.	+	0	ID=TetragonulaCarbonaria_011819-T1.cds;Parent=TetragonulaCarbonaria_011819-T1
R3_1	funannotate	exon	14546135	14546242	.	-	.	ID=TetragonulaCarbonaria_011907-T1.exon9;Parent=TetragonulaCarbonaria_011907-T1
R3_1	funannotate	CDS	14893445	14893743	.	+	0	ID=TetragonulaCarbonaria_011968-T1.cds;Parent=TetragonulaCarbonaria_011968-T1
R3_1	funannotate	CDS	14894686	14895037	.	+	0	ID=TetragonulaCarbonaria_011968-T1.cds;Parent=TetragonulaCarbonaria_011968-T1
R3_1	funannotate	three_prime_UTR	11515088	11515363	.	-	.	ID=TetragonulaCarbonaria_011612-T1.utr3p1;Parent=TetragonulaCarbonaria_011612-T1
R3_1	funannotate	mRNA	15974535	15981321	.	-	.	ID=TetragonulaCarbonaria_012092-T1;Ontology_term=GO:0016021%2CGO:0042626%2CGO:0016887%2CGO:0005524%2CGO:0055085;Dbxref=InterPro:IPR003439%2CInterPro:IPR017871%2CInterPro:IPR003593%2CInterPro:IPR036640%2CPFAM:PF00664%2CInterPro:IPR011527%2CInterPro:IPR027417;Parent=TetragonulaCarbonaria_012092
R3_1	funannotate	three_prime_UTR	8620787	8620895	.	+	.	ID=TetragonulaCarbonaria_011405-T1.utr3p1;Parent=TetragonulaCarbonaria_011405-T1
R3_1	funannotate	mRNA	2149769	2150275	.	-	.	ID=TetragonulaCarbonaria_010885-T1;Parent=TetragonulaCarbonaria_010885
R3_1	funannotate	three_prime_UTR	7668936	7668951	.	+	.	ID=TetragonulaCarbonaria_011315-T1.utr3p1;Parent=TetragonulaCarbonaria_011315-T1
R3_1	funannotate	exon	1937838	1938102	.	-	.	ID=TetragonulaCarbonaria_010865-T1.exon1;Parent=TetragonulaCarbonaria_010865-T1
R3_1	funannotate	exon	486161	486463	.	-	.	ID=TetragonulaCarbonaria_010770-T1.exon1;Parent=TetragonulaCarbonaria_010770-T1
R3_1	funannotate	exon	3166968	3167133	.	+	.	ID=TetragonulaCarbonaria_010954-T1.exon2;Parent=TetragonulaCarbonaria_010954-T1
R3_1	funannotate	CDS	13075485	13075499	.	+	0	ID=TetragonulaCarbonaria_011787-T1.cds;Parent=TetragonulaCarbonaria_011787-T1
R3_1	funannotate	CDS	13075614	13075934	.	+	0	ID=TetragonulaCarbonaria_011787-T1.cds;Parent=TetragonulaCarbonaria_011787-T1
R3_1	funannotate	exon	4597485	4598002	.	-	.	ID=TetragonulaCarbonaria_011054-T1.exon1;Parent=TetragonulaCarbonaria_011054-T1
R3_1	funannotate	exon	5984976	5985215	.	+	.	ID=TetragonulaCarbonaria_011149-T1.exon3;Parent=TetragonulaCarbonaria_011149-T1
R3_1	funannotate	exon	5886110	5886344	.	+	.	ID=TetragonulaCarbonaria_011143-T1.exon2;Parent=TetragonulaCarbonaria_011143-T1
R3_1	funannotate	mRNA	2389974	2396352	.	-	.	ID=TetragonulaCarbonaria_010897-T1;Parent=TetragonulaCarbonaria_010897
R3_1	funannotate	exon	5885976	5886016	.	+	.	ID=TetragonulaCarbonaria_011143-T1.exon1;Parent=TetragonulaCarbonaria_011143-T1
R3_1	funannotate	exon	5980381	5980610	.	+	.	ID=TetragonulaCarbonaria_011149-T1.exon2;Parent=TetragonulaCarbonaria_011149-T1
R3_1	funannotate	exon	5978488	5978527	.	+	.	ID=TetragonulaCarbonaria_011149-T1.exon1;Parent=TetragonulaCarbonaria_011149-T1
R3_1	funannotate	exon	6876644	6876646	.	+	.	ID=TetragonulaCarbonaria_011238-T1.exon1;Parent=TetragonulaCarbonaria_011238-T1
R3_1	funannotate	exon	17231211	17231501	.	-	.	ID=TetragonulaCarbonaria_012132-T1.exon1;Parent=TetragonulaCarbonaria_012132-T1
R3_1	funannotate	exon	6878132	6878268	.	+	.	ID=TetragonulaCarbonaria_011238-T1.exon3;Parent=TetragonulaCarbonaria_011238-T1
R3_1	funannotate	exon	6877220	6877317	.	+	.	ID=TetragonulaCarbonaria_011238-T1.exon2;Parent=TetragonulaCarbonaria_011238-T1
R3_1	funannotate	exon	6878949	6879256	.	+	.	ID=TetragonulaCarbonaria_011238-T1.exon5;Parent=TetragonulaCarbonaria_011238-T1
R3_1	funannotate	exon	6878574	6878741	.	+	.	ID=TetragonulaCarbonaria_011238-T1.exon4;Parent=TetragonulaCarbonaria_011238-T1
R3_1	funannotate	exon	9912534	9912892	.	+	.	ID=TetragonulaCarbonaria_011505-T1.exon5;Parent=TetragonulaCarbonaria_011505-T1
R3_1	funannotate	exon	9910098	9910476	.	+	.	ID=TetragonulaCarbonaria_011505-T1.exon4;Parent=TetragonulaCarbonaria_011505-T1
R3_1	funannotate	exon	9909895	9909976	.	+	.	ID=TetragonulaCarbonaria_011505-T1.exon3;Parent=TetragonulaCarbonaria_011505-T1
R3_1	funannotate	exon	551533	551704	.	+	.	ID=TetragonulaCarbonaria_010776-T1.exon6;Parent=TetragonulaCarbonaria_010776-T1
R3_1	funannotate	exon	552182	552333	.	+	.	ID=TetragonulaCarbonaria_010776-T1.exon7;Parent=TetragonulaCarbonaria_010776-T1
R3_1	funannotate	exon	550373	550541	.	+	.	ID=TetragonulaCarbonaria_010776-T1.exon4;Parent=TetragonulaCarbonaria_010776-T1
R3_1	funannotate	exon	3166808	3166884	.	+	.	ID=TetragonulaCarbonaria_010954-T1.exon1;Parent=TetragonulaCarbonaria_010954-T1
R3_1	funannotate	exon	551141	551289	.	+	.	ID=TetragonulaCarbonaria_010776-T1.exon5;Parent=TetragonulaCarbonaria_010776-T1
R3_1	funannotate	exon	548818	548894	.	+	.	ID=TetragonulaCarbonaria_010776-T1.exon2;Parent=TetragonulaCarbonaria_010776-T1
R3_1	funannotate	exon	549395	549540	.	+	.	ID=TetragonulaCarbonaria_010776-T1.exon3;Parent=TetragonulaCarbonaria_010776-T1
R3_1	funannotate	exon	548489	548547	.	+	.	ID=TetragonulaCarbonaria_010776-T1.exon1;Parent=TetragonulaCarbonaria_010776-T1
R3_1	funannotate	exon	9908863	9909233	.	+	.	ID=TetragonulaCarbonaria_011505-T1.exon2;Parent=TetragonulaCarbonaria_011505-T1
R3_1	funannotate	exon	9907550	9907672	.	+	.	ID=TetragonulaCarbonaria_011505-T1.exon1;Parent=TetragonulaCarbonaria_011505-T1
R3_1	funannotate	exon	12248872	12248962	.	+	.	ID=TetragonulaCarbonaria_011689-T1.exon1;Parent=TetragonulaCarbonaria_011689-T1
R3_1	funannotate	exon	12249613	12249791	.	+	.	ID=TetragonulaCarbonaria_011689-T1.exon2;Parent=TetragonulaCarbonaria_011689-T1
R3_1	funannotate	exon	12249870	12249960	.	+	.	ID=TetragonulaCarbonaria_011689-T1.exon3;Parent=TetragonulaCarbonaria_011689-T1
R3_1	funannotate	exon	12250029	12250205	.	+	.	ID=TetragonulaCarbonaria_011689-T1.exon4;Parent=TetragonulaCarbonaria_011689-T1
R3_1	funannotate	exon	13008314	13008416	.	+	.	ID=TetragonulaCarbonaria_011778-T1.exon1;Parent=TetragonulaCarbonaria_011778-T1
R3_1	funannotate	exon	12250620	12250809	.	+	.	ID=TetragonulaCarbonaria_011689-T1.exon5;Parent=TetragonulaCarbonaria_011689-T1
R3_1	funannotate	exon	13008728	13008849	.	+	.	ID=TetragonulaCarbonaria_011778-T1.exon2;Parent=TetragonulaCarbonaria_011778-T1
R3_1	funannotate	exon	12250901	12251054	.	+	.	ID=TetragonulaCarbonaria_011689-T1.exon6;Parent=TetragonulaCarbonaria_011689-T1
R3_1	funannotate	exon	13008960	13009067	.	+	.	ID=TetragonulaCarbonaria_011778-T1.exon3;Parent=TetragonulaCarbonaria_011778-T1
R3_1	funannotate	exon	12251425	12251679	.	+	.	ID=TetragonulaCarbonaria_011689-T1.exon7;Parent=TetragonulaCarbonaria_011689-T1
R3_1	funannotate	exon	13828334	13828476	.	+	.	ID=TetragonulaCarbonaria_011867-T1.exon2;Parent=TetragonulaCarbonaria_011867-T1
R3_1	funannotate	exon	12252313	12252932	.	+	.	ID=TetragonulaCarbonaria_011689-T1.exon8;Parent=TetragonulaCarbonaria_011689-T1
R3_1	funannotate	exon	12253940	12254105	.	+	.	ID=TetragonulaCarbonaria_011689-T1.exon9;Parent=TetragonulaCarbonaria_011689-T1
R3_1	funannotate	exon	17270621	17270803	.	+	.	ID=TetragonulaCarbonaria_012138-T1.exon1;Parent=TetragonulaCarbonaria_012138-T1
R3_1	funannotate	exon	13827532	13827715	.	+	.	ID=TetragonulaCarbonaria_011867-T1.exon1;Parent=TetragonulaCarbonaria_011867-T1
R3_1	funannotate	mRNA	6304670	6314585	.	+	.	ID=TetragonulaCarbonaria_011187-T1;Ontology_term=GO:0055114%2CGO:0006979%2CGO:0020037%2CGO:0004601;Dbxref=InterPro:IPR037120%2CInterPro:IPR019791%2CInterPro:IPR010255;Parent=TetragonulaCarbonaria_011187
R3_1	funannotate	CDS	7645413	7645662	.	-	0	ID=TetragonulaCarbonaria_011313-T1.cds;Parent=TetragonulaCarbonaria_011313-T1
R3_1	funannotate	CDS	7644887	7645098	.	-	0	ID=TetragonulaCarbonaria_011313-T1.cds;Parent=TetragonulaCarbonaria_011313-T1
R3_1	funannotate	exon	13012032	13012194	.	-	.	ID=TetragonulaCarbonaria_011779-T1.exon1;Parent=TetragonulaCarbonaria_011779-T1
R3_1	funannotate	exon	4329935	4329957	.	-	.	ID=TetragonulaCarbonaria_011041-T1.exon1;Parent=TetragonulaCarbonaria_011041-T1
R3_1	funannotate	exon	4327010	4327250	.	-	.	ID=TetragonulaCarbonaria_011041-T1.exon2;Parent=TetragonulaCarbonaria_011041-T1
R3_1	funannotate	exon	4325319	4325654	.	-	.	ID=TetragonulaCarbonaria_011041-T1.exon3;Parent=TetragonulaCarbonaria_011041-T1
R3_1	funannotate	exon	2603511	2603585	.	+	.	ID=TetragonulaCarbonaria_010914-T1.exon1;Parent=TetragonulaCarbonaria_010914-T1
R3_1	funannotate	mRNA	12919190	12928469	.	-	.	ID=TetragonulaCarbonaria_011765-T1;Parent=TetragonulaCarbonaria_011765
R3_1	funannotate	mRNA	17293703	17295515	.	+	.	ID=TetragonulaCarbonaria_012139-T1;Parent=TetragonulaCarbonaria_012139
R3_1	funannotate	three_prime_UTR	14794027	14797732	.	-	.	ID=TetragonulaCarbonaria_011945-T1.utr3p1;Parent=TetragonulaCarbonaria_011945-T1
R3_1	funannotate	exon	14782447	14782527	.	+	.	ID=TetragonulaCarbonaria_011942-T1.exon1;Parent=TetragonulaCarbonaria_011942-T1
R3_1	funannotate	exon	14782805	14782873	.	+	.	ID=TetragonulaCarbonaria_011942-T1.exon2;Parent=TetragonulaCarbonaria_011942-T1
R3_1	funannotate	exon	14782972	14783225	.	+	.	ID=TetragonulaCarbonaria_011942-T1.exon3;Parent=TetragonulaCarbonaria_011942-T1
R3_1	funannotate	exon	14783308	14783377	.	+	.	ID=TetragonulaCarbonaria_011942-T1.exon4;Parent=TetragonulaCarbonaria_011942-T1
R3_1	funannotate	CDS	14821462	14821572	.	-	0	ID=TetragonulaCarbonaria_011952-T1.cds;Parent=TetragonulaCarbonaria_011952-T1
R3_1	funannotate	CDS	14817842	14818177	.	-	0	ID=TetragonulaCarbonaria_011952-T1.cds;Parent=TetragonulaCarbonaria_011952-T1
R3_1	funannotate	five_prime_UTR	1532709	1533254	.	+	.	ID=TetragonulaCarbonaria_010836-T1.utr5p1;Parent=TetragonulaCarbonaria_010836-T1
R3_1	funannotate	mRNA	17298201	17301393	.	-	.	ID=TetragonulaCarbonaria_012140-T1;Parent=TetragonulaCarbonaria_012140
R3_1	funannotate	CDS	11178380	11178787	.	+	0	ID=TetragonulaCarbonaria_011589-T1.cds;Parent=TetragonulaCarbonaria_011589-T1
R3_1	funannotate	exon	17211581	17211624	.	-	.	ID=TetragonulaCarbonaria_012131-T1.exon1;Parent=TetragonulaCarbonaria_012131-T1
R3_1	funannotate	exon	17210752	17211013	.	-	.	ID=TetragonulaCarbonaria_012131-T1.exon2;Parent=TetragonulaCarbonaria_012131-T1
R3_1	funannotate	CDS	3213948	3214072	.	+	0	ID=TetragonulaCarbonaria_010961-T1.cds;Parent=TetragonulaCarbonaria_010961-T1
R3_1	funannotate	CDS	3214239	3214440	.	+	0	ID=TetragonulaCarbonaria_010961-T1.cds;Parent=TetragonulaCarbonaria_010961-T1
R3_1	funannotate	CDS	4849669	4850748	.	-	0	ID=TetragonulaCarbonaria_011081-T1.cds;Parent=TetragonulaCarbonaria_011081-T1
R3_1	funannotate	mRNA	17530034	17530387	.	+	.	ID=TetragonulaCarbonaria_012152-T1;Parent=TetragonulaCarbonaria_012152
R3_1	funannotate	CDS	6648227	6648414	.	+	0	ID=TetragonulaCarbonaria_011213-T1.cds;Parent=TetragonulaCarbonaria_011213-T1
R3_1	funannotate	CDS	6648521	6648977	.	+	0	ID=TetragonulaCarbonaria_011213-T1.cds;Parent=TetragonulaCarbonaria_011213-T1
R3_1	funannotate	CDS	15357339	15357387	.	-	0	ID=TetragonulaCarbonaria_012039-T1.cds;Parent=TetragonulaCarbonaria_012039-T1
R3_1	funannotate	CDS	15357099	15357198	.	-	0	ID=TetragonulaCarbonaria_012039-T1.cds;Parent=TetragonulaCarbonaria_012039-T1
R3_1	funannotate	CDS	15356559	15356718	.	-	0	ID=TetragonulaCarbonaria_012039-T1.cds;Parent=TetragonulaCarbonaria_012039-T1
R3_1	funannotate	mRNA	12728842	12736633	.	+	.	ID=TetragonulaCarbonaria_011741-T1;Parent=TetragonulaCarbonaria_011741
R3_1	funannotate	mRNA	16547827	16550351	.	+	.	ID=TetragonulaCarbonaria_012115-T1;Parent=TetragonulaCarbonaria_012115
R3_1	funannotate	mRNA	13001230	13002439	.	-	.	ID=TetragonulaCarbonaria_011777-T1;Parent=TetragonulaCarbonaria_011777
R3_1	funannotate	exon	13010077	13010279	.	-	.	ID=TetragonulaCarbonaria_011779-T1.exon2;Parent=TetragonulaCarbonaria_011779-T1
R3_1	funannotate	CDS	4715795	4715935	.	-	0	ID=TetragonulaCarbonaria_011059-T1.cds;Parent=TetragonulaCarbonaria_011059-T1
R3_1	funannotate	CDS	4713606	4713830	.	-	0	ID=TetragonulaCarbonaria_011059-T1.cds;Parent=TetragonulaCarbonaria_011059-T1
R3_1	funannotate	exon	12687039	12688019	.	+	.	ID=TetragonulaCarbonaria_011739-T1.exon1;Parent=TetragonulaCarbonaria_011739-T1
R3_1	funannotate	CDS	2148311	2148631	.	+	0	ID=TetragonulaCarbonaria_010884-T1.cds;Parent=TetragonulaCarbonaria_010884-T1
R3_1	funannotate	CDS	7858716	7859089	.	+	0	ID=TetragonulaCarbonaria_011334-T1.cds;Parent=TetragonulaCarbonaria_011334-T1
R3_1	funannotate	CDS	7859417	7859639	.	+	0	ID=TetragonulaCarbonaria_011334-T1.cds;Parent=TetragonulaCarbonaria_011334-T1
R3_1	funannotate	CDS	7860343	7860633	.	+	0	ID=TetragonulaCarbonaria_011334-T1.cds;Parent=TetragonulaCarbonaria_011334-T1
R3_1	funannotate	CDS	7863762	7864155	.	+	0	ID=TetragonulaCarbonaria_011334-T1.cds;Parent=TetragonulaCarbonaria_011334-T1
R3_1	funannotate	CDS	7864322	7864647	.	+	0	ID=TetragonulaCarbonaria_011334-T1.cds;Parent=TetragonulaCarbonaria_011334-T1
R3_1	funannotate	exon	12690879	12691452	.	+	.	ID=TetragonulaCarbonaria_011739-T1.exon2;Parent=TetragonulaCarbonaria_011739-T1
R3_1	funannotate	CDS	11911324	11911379	.	-	0	ID=TetragonulaCarbonaria_011650-T1.cds;Parent=TetragonulaCarbonaria_011650-T1
R3_1	funannotate	CDS	11909719	11910913	.	-	0	ID=TetragonulaCarbonaria_011650-T1.cds;Parent=TetragonulaCarbonaria_011650-T1
R3_1	funannotate	CDS	16346190	16346403	.	-	0	ID=TetragonulaCarbonaria_012100-T1.cds;Parent=TetragonulaCarbonaria_012100-T1
R3_1	funannotate	CDS	16338024	16338560	.	-	0	ID=TetragonulaCarbonaria_012100-T1.cds;Parent=TetragonulaCarbonaria_012100-T1
R3_1	funannotate	CDS	16336926	16337974	.	-	0	ID=TetragonulaCarbonaria_012100-T1.cds;Parent=TetragonulaCarbonaria_012100-T1
R3_1	funannotate	CDS	14532212	14533458	.	-	0	ID=TetragonulaCarbonaria_011903-T1.cds;Parent=TetragonulaCarbonaria_011903-T1
R3_1	funannotate	CDS	14531959	14532118	.	-	0	ID=TetragonulaCarbonaria_011903-T1.cds;Parent=TetragonulaCarbonaria_011903-T1
R3_1	funannotate	CDS	3852530	3852601	.	+	0	ID=TetragonulaCarbonaria_011015-T1.cds;Parent=TetragonulaCarbonaria_011015-T1
R3_1	funannotate	CDS	3852819	3852965	.	+	0	ID=TetragonulaCarbonaria_011015-T1.cds;Parent=TetragonulaCarbonaria_011015-T1
R3_1	funannotate	mRNA	13085185	13095337	.	-	.	ID=TetragonulaCarbonaria_011789-T1;Parent=TetragonulaCarbonaria_011789
R3_1	funannotate	exon	13442343	13445234	.	-	.	ID=TetragonulaCarbonaria_011820-T1.exon14;Parent=TetragonulaCarbonaria_011820-T1
R3_1	funannotate	exon	13451304	13451553	.	-	.	ID=TetragonulaCarbonaria_011820-T1.exon12;Parent=TetragonulaCarbonaria_011820-T1
R3_1	funannotate	exon	13451084	13451131	.	-	.	ID=TetragonulaCarbonaria_011820-T1.exon13;Parent=TetragonulaCarbonaria_011820-T1
R3_1	funannotate	mRNA	12534453	12536320	.	+	.	ID=TetragonulaCarbonaria_011728-T1;Parent=TetragonulaCarbonaria_011728
R3_1	funannotate	exon	13452137	13452476	.	-	.	ID=TetragonulaCarbonaria_011820-T1.exon10;Parent=TetragonulaCarbonaria_011820-T1
R3_1	funannotate	exon	13451894	13452032	.	-	.	ID=TetragonulaCarbonaria_011820-T1.exon11;Parent=TetragonulaCarbonaria_011820-T1
R3_1	funannotate	three_prime_UTR	6582231	6582401	.	+	.	ID=TetragonulaCarbonaria_011206-T1.utr3p1;Parent=TetragonulaCarbonaria_011206-T1
R3_1	funannotate	CDS	12063565	12063607	.	+	0	ID=TetragonulaCarbonaria_011666-T1.cds;Parent=TetragonulaCarbonaria_011666-T1
R3_1	funannotate	CDS	12065054	12065283	.	+	0	ID=TetragonulaCarbonaria_011666-T1.cds;Parent=TetragonulaCarbonaria_011666-T1
R3_1	funannotate	CDS	12065967	12066239	.	+	0	ID=TetragonulaCarbonaria_011666-T1.cds;Parent=TetragonulaCarbonaria_011666-T1
R3_1	funannotate	exon	6814790	6814865	.	+	.	ID=TetragonulaCarbonaria_011233-T1.exon1;Parent=TetragonulaCarbonaria_011233-T1
R3_1	funannotate	mRNA	17036398	17037497	.	+	.	ID=TetragonulaCarbonaria_012127-T1;Parent=TetragonulaCarbonaria_012127
R3_1	funannotate	five_prime_UTR	14741574	14741624	.	+	.	ID=TetragonulaCarbonaria_011936-T1.utr5p1;Parent=TetragonulaCarbonaria_011936-T1
R3_1	funannotate	CDS	14628341	14628359	.	-	0	ID=TetragonulaCarbonaria_011919-T1.cds;Parent=TetragonulaCarbonaria_011919-T1
R3_1	funannotate	CDS	14627914	14628281	.	-	0	ID=TetragonulaCarbonaria_011919-T1.cds;Parent=TetragonulaCarbonaria_011919-T1
R3_1	funannotate	CDS	1569079	1569135	.	-	0	ID=TetragonulaCarbonaria_010840-T1.cds;Parent=TetragonulaCarbonaria_010840-T1
R3_1	funannotate	CDS	1568475	1568720	.	-	0	ID=TetragonulaCarbonaria_010840-T1.cds;Parent=TetragonulaCarbonaria_010840-T1
R3_1	funannotate	mRNA	13095944	13097716	.	+	.	ID=TetragonulaCarbonaria_011790-T1;Parent=TetragonulaCarbonaria_011790
R3_1	funannotate	exon	12180465	12180532	.	-	.	ID=TetragonulaCarbonaria_011675-T1.exon3;Parent=TetragonulaCarbonaria_011675-T1
R3_1	funannotate	exon	10961778	10961975	.	+	.	ID=TetragonulaCarbonaria_011580-T1.exon1;Parent=TetragonulaCarbonaria_011580-T1
R3_1	funannotate	exon	12180326	12180361	.	-	.	ID=TetragonulaCarbonaria_011675-T1.exon4;Parent=TetragonulaCarbonaria_011675-T1
R3_1	funannotate	exon	12180838	12180980	.	-	.	ID=TetragonulaCarbonaria_011675-T1.exon1;Parent=TetragonulaCarbonaria_011675-T1
R3_1	funannotate	exon	12180617	12180660	.	-	.	ID=TetragonulaCarbonaria_011675-T1.exon2;Parent=TetragonulaCarbonaria_011675-T1
R3_1	funannotate	exon	10962810	10962879	.	+	.	ID=TetragonulaCarbonaria_011580-T1.exon2;Parent=TetragonulaCarbonaria_011580-T1
R3_1	funannotate	exon	10963283	10963602	.	+	.	ID=TetragonulaCarbonaria_011580-T1.exon3;Parent=TetragonulaCarbonaria_011580-T1
R3_1	funannotate	CDS	6764831	6765153	.	+	0	ID=TetragonulaCarbonaria_011229-T1.cds;Parent=TetragonulaCarbonaria_011229-T1
R3_1	funannotate	CDS	6772248	6772431	.	+	0	ID=TetragonulaCarbonaria_011229-T1.cds;Parent=TetragonulaCarbonaria_011229-T1
R3_1	funannotate	CDS	6772951	6773209	.	+	0	ID=TetragonulaCarbonaria_011229-T1.cds;Parent=TetragonulaCarbonaria_011229-T1
R3_1	funannotate	CDS	6777403	6777701	.	+	0	ID=TetragonulaCarbonaria_011229-T1.cds;Parent=TetragonulaCarbonaria_011229-T1
R3_1	funannotate	CDS	6777994	6778106	.	+	0	ID=TetragonulaCarbonaria_011229-T1.cds;Parent=TetragonulaCarbonaria_011229-T1
R3_1	funannotate	CDS	6778294	6778508	.	+	0	ID=TetragonulaCarbonaria_011229-T1.cds;Parent=TetragonulaCarbonaria_011229-T1
R3_1	funannotate	CDS	6779351	6779699	.	+	0	ID=TetragonulaCarbonaria_011229-T1.cds;Parent=TetragonulaCarbonaria_011229-T1
R3_1	funannotate	CDS	6780338	6780512	.	+	0	ID=TetragonulaCarbonaria_011229-T1.cds;Parent=TetragonulaCarbonaria_011229-T1
R3_1	funannotate	CDS	556895	556964	.	+	0	ID=TetragonulaCarbonaria_010779-T1.cds;Parent=TetragonulaCarbonaria_010779-T1
R3_1	funannotate	CDS	557112	557506	.	+	0	ID=TetragonulaCarbonaria_010779-T1.cds;Parent=TetragonulaCarbonaria_010779-T1
R3_1	funannotate	CDS	557579	557747	.	+	0	ID=TetragonulaCarbonaria_010779-T1.cds;Parent=TetragonulaCarbonaria_010779-T1
R3_1	funannotate	CDS	557819	557966	.	+	0	ID=TetragonulaCarbonaria_010779-T1.cds;Parent=TetragonulaCarbonaria_010779-T1
R3_1	funannotate	CDS	558049	558349	.	+	0	ID=TetragonulaCarbonaria_010779-T1.cds;Parent=TetragonulaCarbonaria_010779-T1
R3_1	funannotate	CDS	558430	558593	.	+	0	ID=TetragonulaCarbonaria_010779-T1.cds;Parent=TetragonulaCarbonaria_010779-T1
R3_1	funannotate	CDS	558680	558764	.	+	0	ID=TetragonulaCarbonaria_010779-T1.cds;Parent=TetragonulaCarbonaria_010779-T1
R3_1	funannotate	CDS	10334009	10334085	.	-	0	ID=TetragonulaCarbonaria_011545-T1.cds;Parent=TetragonulaCarbonaria_011545-T1
R3_1	funannotate	CDS	10327723	10328059	.	-	0	ID=TetragonulaCarbonaria_011545-T1.cds;Parent=TetragonulaCarbonaria_011545-T1
R3_1	funannotate	five_prime_UTR	3397687	3397716	.	+	.	ID=TetragonulaCarbonaria_024339-T1.utr5p1;Parent=TetragonulaCarbonaria_024339-T1
R3_1	funannotate	CDS	11514067	11514138	.	+	0	ID=TetragonulaCarbonaria_011611-T2.cds;Parent=TetragonulaCarbonaria_011611-T2
R3_1	funannotate	CDS	11514233	11514593	.	+	0	ID=TetragonulaCarbonaria_011611-T2.cds;Parent=TetragonulaCarbonaria_011611-T2
R3_1	funannotate	CDS	11514679	11514833	.	+	0	ID=TetragonulaCarbonaria_011611-T2.cds;Parent=TetragonulaCarbonaria_011611-T2
R3_1	funannotate	exon	8774884	8775083	.	-	.	ID=TetragonulaCarbonaria_011415-T1.exon10;Parent=TetragonulaCarbonaria_011415-T1
R3_1	funannotate	mRNA	9655640	9658495	.	+	.	ID=TetragonulaCarbonaria_011464-T1;Ontology_term=GO:0003676%2CGO:0033592%2CGO:0097010;Dbxref=InterPro:IPR035979%2CInterPro:IPR012677%2CPFAM:PF00076%2CInterPro:IPR000504%2CInterPro:IPR033107;Parent=TetragonulaCarbonaria_011464
R3_1	funannotate	CDS	7141599	7141817	.	+	0	ID=TetragonulaCarbonaria_011257-T1.cds;Parent=TetragonulaCarbonaria_011257-T1
R3_1	funannotate	CDS	7142282	7142629	.	+	0	ID=TetragonulaCarbonaria_011257-T1.cds;Parent=TetragonulaCarbonaria_011257-T1
R3_1	funannotate	CDS	7142732	7143169	.	+	0	ID=TetragonulaCarbonaria_011257-T1.cds;Parent=TetragonulaCarbonaria_011257-T1
R3_1	funannotate	CDS	7143441	7143788	.	+	0	ID=TetragonulaCarbonaria_011257-T1.cds;Parent=TetragonulaCarbonaria_011257-T1
R3_1	funannotate	CDS	7143982	7144324	.	+	0	ID=TetragonulaCarbonaria_011257-T1.cds;Parent=TetragonulaCarbonaria_011257-T1
R3_1	funannotate	CDS	7144623	7145260	.	+	0	ID=TetragonulaCarbonaria_011257-T1.cds;Parent=TetragonulaCarbonaria_011257-T1
R3_1	funannotate	CDS	7145632	7146009	.	+	0	ID=TetragonulaCarbonaria_011257-T1.cds;Parent=TetragonulaCarbonaria_011257-T1
R3_1	funannotate	CDS	7146399	7147214	.	+	0	ID=TetragonulaCarbonaria_011257-T1.cds;Parent=TetragonulaCarbonaria_011257-T1
R3_1	funannotate	CDS	7147449	7148646	.	+	0	ID=TetragonulaCarbonaria_011257-T1.cds;Parent=TetragonulaCarbonaria_011257-T1
R3_1	funannotate	CDS	7148710	7149431	.	+	0	ID=TetragonulaCarbonaria_011257-T1.cds;Parent=TetragonulaCarbonaria_011257-T1
R3_1	funannotate	CDS	7149792	7150078	.	+	0	ID=TetragonulaCarbonaria_011257-T1.cds;Parent=TetragonulaCarbonaria_011257-T1
R3_1	funannotate	CDS	7150248	7150797	.	+	0	ID=TetragonulaCarbonaria_011257-T1.cds;Parent=TetragonulaCarbonaria_011257-T1
R3_1	funannotate	CDS	7151220	7151531	.	+	0	ID=TetragonulaCarbonaria_011257-T1.cds;Parent=TetragonulaCarbonaria_011257-T1
R3_1	funannotate	CDS	7151816	7152056	.	+	0	ID=TetragonulaCarbonaria_011257-T1.cds;Parent=TetragonulaCarbonaria_011257-T1
R3_1	funannotate	CDS	7152284	7152627	.	+	0	ID=TetragonulaCarbonaria_011257-T1.cds;Parent=TetragonulaCarbonaria_011257-T1
R3_1	funannotate	CDS	7152771	7153062	.	+	0	ID=TetragonulaCarbonaria_011257-T1.cds;Parent=TetragonulaCarbonaria_011257-T1
R3_1	funannotate	CDS	7153239	7153553	.	+	0	ID=TetragonulaCarbonaria_011257-T1.cds;Parent=TetragonulaCarbonaria_011257-T1
R3_1	funannotate	CDS	7153850	7154127	.	+	0	ID=TetragonulaCarbonaria_011257-T1.cds;Parent=TetragonulaCarbonaria_011257-T1
R3_1	funannotate	CDS	7154469	7154876	.	+	0	ID=TetragonulaCarbonaria_011257-T1.cds;Parent=TetragonulaCarbonaria_011257-T1
R3_1	funannotate	CDS	7154970	7155035	.	+	0	ID=TetragonulaCarbonaria_011257-T1.cds;Parent=TetragonulaCarbonaria_011257-T1
R3_1	funannotate	mRNA	13474268	13474896	.	-	.	ID=TetragonulaCarbonaria_011825-T1;Ontology_term=GO:0003677%2CGO:0006355;Dbxref=InterPro:IPR009044%2CPFAM:PF02229%2CInterPro:IPR003173;Parent=TetragonulaCarbonaria_011825
R3_1	funannotate	CDS	5464479	5464613	.	+	0	ID=TetragonulaCarbonaria_011120-T1.cds;Parent=TetragonulaCarbonaria_011120-T1
R3_1	funannotate	CDS	5465129	5465299	.	+	0	ID=TetragonulaCarbonaria_011120-T1.cds;Parent=TetragonulaCarbonaria_011120-T1
R3_1	funannotate	CDS	15251822	15252115	.	+	0	ID=TetragonulaCarbonaria_012023-T1.cds;Parent=TetragonulaCarbonaria_012023-T1
R3_1	funannotate	CDS	15252927	15253152	.	+	0	ID=TetragonulaCarbonaria_012023-T1.cds;Parent=TetragonulaCarbonaria_012023-T1
R3_1	funannotate	CDS	15253377	15253537	.	+	0	ID=TetragonulaCarbonaria_012023-T1.cds;Parent=TetragonulaCarbonaria_012023-T1
R3_1	funannotate	CDS	15253657	15253789	.	+	0	ID=TetragonulaCarbonaria_012023-T1.cds;Parent=TetragonulaCarbonaria_012023-T1
R3_1	funannotate	CDS	15253869	15253988	.	+	0	ID=TetragonulaCarbonaria_012023-T1.cds;Parent=TetragonulaCarbonaria_012023-T1
R3_1	funannotate	CDS	15254053	15254138	.	+	0	ID=TetragonulaCarbonaria_012023-T1.cds;Parent=TetragonulaCarbonaria_012023-T1
R3_1	funannotate	exon	15872379	15872600	.	+	.	ID=TetragonulaCarbonaria_012083-T1.exon2;Parent=TetragonulaCarbonaria_012083-T1
R3_1	funannotate	exon	15868158	15868319	.	+	.	ID=TetragonulaCarbonaria_012083-T1.exon1;Parent=TetragonulaCarbonaria_012083-T1
R3_1	funannotate	exon	11900408	11900462	.	-	.	ID=TetragonulaCarbonaria_011649-T1.exon1;Parent=TetragonulaCarbonaria_011649-T1
R3_1	funannotate	exon	11896657	11896885	.	-	.	ID=TetragonulaCarbonaria_011649-T1.exon3;Parent=TetragonulaCarbonaria_011649-T1
R3_1	funannotate	exon	11900009	11900145	.	-	.	ID=TetragonulaCarbonaria_011649-T1.exon2;Parent=TetragonulaCarbonaria_011649-T1
R3_1	funannotate	mRNA	13558719	13568937	.	+	.	ID=TetragonulaCarbonaria_011837-T1;Ontology_term=GO:0003676%2CGO:0003723;Dbxref=InterPro:IPR036612%2CInterPro:IPR004088%2CPFAM:PF00013%2CInterPro:IPR004087;Parent=TetragonulaCarbonaria_011837
R3_1	funannotate	exon	1953317	1953572	.	-	.	ID=TetragonulaCarbonaria_010866-T1.exon1;Parent=TetragonulaCarbonaria_010866-T1
R3_1	funannotate	mRNA	13237135	13237659	.	+	.	ID=TetragonulaCarbonaria_011801-T1;Parent=TetragonulaCarbonaria_011801
R3_1	funannotate	exon	7780711	7781044	.	+	.	ID=TetragonulaCarbonaria_011328-T1.exon2;Parent=TetragonulaCarbonaria_011328-T1
R3_1	funannotate	exon	15002139	15002284	.	+	.	ID=TetragonulaCarbonaria_011982-T1.exon2;Parent=TetragonulaCarbonaria_011982-T1
R3_1	funannotate	exon	14993570	14994283	.	+	.	ID=TetragonulaCarbonaria_011982-T1.exon1;Parent=TetragonulaCarbonaria_011982-T1
R3_1	funannotate	exon	7778436	7778575	.	+	.	ID=TetragonulaCarbonaria_011328-T1.exon1;Parent=TetragonulaCarbonaria_011328-T1
R3_1	funannotate	exon	12207437	12207559	.	+	.	ID=TetragonulaCarbonaria_011680-T1.exon13;Parent=TetragonulaCarbonaria_011680-T1
R3_1	funannotate	exon	12207202	12207354	.	+	.	ID=TetragonulaCarbonaria_011680-T1.exon12;Parent=TetragonulaCarbonaria_011680-T1
R3_1	funannotate	exon	12207857	12208175	.	+	.	ID=TetragonulaCarbonaria_011680-T1.exon15;Parent=TetragonulaCarbonaria_011680-T1
R3_1	funannotate	exon	12207632	12207754	.	+	.	ID=TetragonulaCarbonaria_011680-T1.exon14;Parent=TetragonulaCarbonaria_011680-T1
R3_1	funannotate	mRNA	9311155	9326368	.	+	.	ID=TetragonulaCarbonaria_011452-T1;Dbxref=InterPro:IPR033335;Parent=TetragonulaCarbonaria_011452
R3_1	funannotate	exon	11890832	11891007	.	-	.	ID=TetragonulaCarbonaria_011649-T1.exon9;Parent=TetragonulaCarbonaria_011649-T1
R3_1	funannotate	exon	11891253	11891515	.	-	.	ID=TetragonulaCarbonaria_011649-T1.exon8;Parent=TetragonulaCarbonaria_011649-T1
R3_1	funannotate	exon	10549748	10549972	.	-	.	ID=TetragonulaCarbonaria_011558-T1.exon11;Parent=TetragonulaCarbonaria_011558-T1
R3_1	funannotate	exon	12206886	12207099	.	+	.	ID=TetragonulaCarbonaria_011680-T1.exon11;Parent=TetragonulaCarbonaria_011680-T1
R3_1	funannotate	exon	10550901	10550986	.	-	.	ID=TetragonulaCarbonaria_011558-T1.exon10;Parent=TetragonulaCarbonaria_011558-T1
R3_1	funannotate	exon	12206486	12206662	.	+	.	ID=TetragonulaCarbonaria_011680-T1.exon10;Parent=TetragonulaCarbonaria_011680-T1
R3_1	funannotate	exon	11894023	11894167	.	-	.	ID=TetragonulaCarbonaria_011649-T1.exon5;Parent=TetragonulaCarbonaria_011649-T1
R3_1	funannotate	exon	11895485	11895651	.	-	.	ID=TetragonulaCarbonaria_011649-T1.exon4;Parent=TetragonulaCarbonaria_011649-T1
R3_1	funannotate	exon	11892961	11893095	.	-	.	ID=TetragonulaCarbonaria_011649-T1.exon7;Parent=TetragonulaCarbonaria_011649-T1
R3_1	funannotate	exon	11893373	11893647	.	-	.	ID=TetragonulaCarbonaria_011649-T1.exon6;Parent=TetragonulaCarbonaria_011649-T1
R3_1	funannotate	mRNA	9191445	9191854	.	-	.	ID=TetragonulaCarbonaria_011440-T1;Parent=TetragonulaCarbonaria_011440
R3_1	funannotate	exon	554302	554691	.	+	.	ID=TetragonulaCarbonaria_010777-T1.exon2;Parent=TetragonulaCarbonaria_010777-T1
R3_1	funannotate	exon	553778	553822	.	+	.	ID=TetragonulaCarbonaria_010777-T1.exon1;Parent=TetragonulaCarbonaria_010777-T1
R3_1	funannotate	exon	1952730	1953046	.	-	.	ID=TetragonulaCarbonaria_010866-T1.exon2;Parent=TetragonulaCarbonaria_010866-T1
R3_1	funannotate	CDS	989631	989739	.	-	0	ID=TetragonulaCarbonaria_010805-T1.cds;Parent=TetragonulaCarbonaria_010805-T1
R3_1	funannotate	CDS	986534	986946	.	-	0	ID=TetragonulaCarbonaria_010805-T1.cds;Parent=TetragonulaCarbonaria_010805-T1
R3_1	funannotate	CDS	5378690	5378878	.	+	0	ID=TetragonulaCarbonaria_011108-T1.cds;Parent=TetragonulaCarbonaria_011108-T1
R3_1	funannotate	CDS	5379928	5380030	.	+	0	ID=TetragonulaCarbonaria_011108-T1.cds;Parent=TetragonulaCarbonaria_011108-T1
R3_1	funannotate	CDS	5381159	5381316	.	+	0	ID=TetragonulaCarbonaria_011108-T1.cds;Parent=TetragonulaCarbonaria_011108-T1
R3_1	funannotate	CDS	5382108	5382356	.	+	0	ID=TetragonulaCarbonaria_011108-T1.cds;Parent=TetragonulaCarbonaria_011108-T1
R3_1	funannotate	mRNA	16369128	16369825	.	+	.	ID=TetragonulaCarbonaria_012103-T1;Parent=TetragonulaCarbonaria_012103
R3_1	funannotate	mRNA	15387414	15387775	.	+	.	ID=TetragonulaCarbonaria_012043-T1;Parent=TetragonulaCarbonaria_012043
R3_1	funannotate	five_prime_UTR	12434682	12434708	.	-	.	ID=TetragonulaCarbonaria_011720-T1.utr5p1;Parent=TetragonulaCarbonaria_011720-T1
R3_1	funannotate	mRNA	12835253	12836083	.	+	.	ID=TetragonulaCarbonaria_011753-T1;Parent=TetragonulaCarbonaria_011753
R3_1	funannotate	mRNA	13391515	13393051	.	+	.	ID=TetragonulaCarbonaria_011813-T1;Ontology_term=GO:0016192;Dbxref=PFAM:PF19038%2CInterPro:IPR043971%2CInterPro:IPR043970%2CInterPro:IPR026069%2CPFAM:PF19036%2CPFAM:PF19037%2CInterPro:IPR043972;Parent=TetragonulaCarbonaria_011813
R3_1	funannotate	CDS	5674957	5675026	.	+	0	ID=TetragonulaCarbonaria_011136-T1.cds;Parent=TetragonulaCarbonaria_011136-T1
R3_1	funannotate	CDS	5675097	5675233	.	+	0	ID=TetragonulaCarbonaria_011136-T1.cds;Parent=TetragonulaCarbonaria_011136-T1
R3_1	funannotate	mRNA	9173381	9174152	.	-	.	ID=TetragonulaCarbonaria_011439-T1;Parent=TetragonulaCarbonaria_011439
R3_1	funannotate	exon	14849011	14849315	.	-	.	ID=TetragonulaCarbonaria_011957-T1.exon4;Parent=TetragonulaCarbonaria_011957-T1
R3_1	funannotate	exon	12911483	12911595	.	+	.	ID=TetragonulaCarbonaria_011764-T1.exon1;Parent=TetragonulaCarbonaria_011764-T1
R3_1	funannotate	three_prime_UTR	4502317	4502510	.	-	.	ID=TetragonulaCarbonaria_011053-T1.utr3p1;Parent=TetragonulaCarbonaria_011053-T1
R3_1	funannotate	exon	12913006	12913311	.	+	.	ID=TetragonulaCarbonaria_011764-T1.exon3;Parent=TetragonulaCarbonaria_011764-T1
R3_1	funannotate	mRNA	13969156	13969694	.	-	.	ID=TetragonulaCarbonaria_011874-T1;Parent=TetragonulaCarbonaria_011874
R3_1	funannotate	exon	12912541	12912811	.	+	.	ID=TetragonulaCarbonaria_011764-T1.exon2;Parent=TetragonulaCarbonaria_011764-T1
R3_1	funannotate	exon	12914934	12915458	.	+	.	ID=TetragonulaCarbonaria_011764-T1.exon4;Parent=TetragonulaCarbonaria_011764-T1
R3_1	funannotate	CDS	12088819	12089011	.	+	0	ID=TetragonulaCarbonaria_011671-T1.cds;Parent=TetragonulaCarbonaria_011671-T1
R3_1	funannotate	CDS	12091786	12092039	.	+	0	ID=TetragonulaCarbonaria_011671-T1.cds;Parent=TetragonulaCarbonaria_011671-T1
R3_1	funannotate	CDS	2816928	2816981	.	-	0	ID=TetragonulaCarbonaria_010926-T1.cds;Parent=TetragonulaCarbonaria_010926-T1
R3_1	funannotate	CDS	2814413	2814495	.	-	0	ID=TetragonulaCarbonaria_010926-T1.cds;Parent=TetragonulaCarbonaria_010926-T1
R3_1	funannotate	CDS	2813923	2814076	.	-	0	ID=TetragonulaCarbonaria_010926-T1.cds;Parent=TetragonulaCarbonaria_010926-T1
R3_1	funannotate	CDS	2812855	2813034	.	-	0	ID=TetragonulaCarbonaria_010926-T1.cds;Parent=TetragonulaCarbonaria_010926-T1
R3_1	funannotate	CDS	2810603	2810704	.	-	0	ID=TetragonulaCarbonaria_010926-T1.cds;Parent=TetragonulaCarbonaria_010926-T1
R3_1	funannotate	CDS	2809843	2809974	.	-	0	ID=TetragonulaCarbonaria_010926-T1.cds;Parent=TetragonulaCarbonaria_010926-T1
R3_1	funannotate	CDS	2808700	2808853	.	-	0	ID=TetragonulaCarbonaria_010926-T1.cds;Parent=TetragonulaCarbonaria_010926-T1
R3_1	funannotate	CDS	2807679	2807823	.	-	0	ID=TetragonulaCarbonaria_010926-T1.cds;Parent=TetragonulaCarbonaria_010926-T1
R3_1	funannotate	CDS	2807325	2807614	.	-	0	ID=TetragonulaCarbonaria_010926-T1.cds;Parent=TetragonulaCarbonaria_010926-T1
R3_1	funannotate	CDS	2807108	2807205	.	-	0	ID=TetragonulaCarbonaria_010926-T1.cds;Parent=TetragonulaCarbonaria_010926-T1
R3_1	funannotate	CDS	2806884	2807024	.	-	0	ID=TetragonulaCarbonaria_010926-T1.cds;Parent=TetragonulaCarbonaria_010926-T1
R3_1	funannotate	CDS	2806719	2806790	.	-	0	ID=TetragonulaCarbonaria_010926-T1.cds;Parent=TetragonulaCarbonaria_010926-T1
R3_1	funannotate	mRNA	15280016	15281214	.	-	.	ID=TetragonulaCarbonaria_012031-T1;Ontology_term=GO:0006464%2CGO:0004719;Dbxref=InterPro:IPR000682%2CInterPro:IPR029063%2CPFAM:PF01135;Parent=TetragonulaCarbonaria_012031
R3_1	funannotate	CDS	6046560	6046667	.	+	0	ID=TetragonulaCarbonaria_011164-T1.cds;Parent=TetragonulaCarbonaria_011164-T1
R3_1	funannotate	CDS	6046774	6046889	.	+	0	ID=TetragonulaCarbonaria_011164-T1.cds;Parent=TetragonulaCarbonaria_011164-T1
R3_1	funannotate	CDS	6047057	6047233	.	+	0	ID=TetragonulaCarbonaria_011164-T1.cds;Parent=TetragonulaCarbonaria_011164-T1
R3_1	funannotate	CDS	6047314	6047488	.	+	0	ID=TetragonulaCarbonaria_011164-T1.cds;Parent=TetragonulaCarbonaria_011164-T1
R3_1	funannotate	CDS	6047554	6047587	.	+	0	ID=TetragonulaCarbonaria_011164-T1.cds;Parent=TetragonulaCarbonaria_011164-T1
R3_1	funannotate	CDS	6047650	6047936	.	+	0	ID=TetragonulaCarbonaria_011164-T1.cds;Parent=TetragonulaCarbonaria_011164-T1
R3_1	funannotate	CDS	15726157	15726502	.	+	0	ID=TetragonulaCarbonaria_012067-T1.cds;Parent=TetragonulaCarbonaria_012067-T1
R3_1	funannotate	CDS	15726778	15726934	.	+	0	ID=TetragonulaCarbonaria_012067-T1.cds;Parent=TetragonulaCarbonaria_012067-T1
R3_1	funannotate	CDS	15727333	15727541	.	+	0	ID=TetragonulaCarbonaria_012067-T1.cds;Parent=TetragonulaCarbonaria_012067-T1
R3_1	funannotate	CDS	15727648	15727904	.	+	0	ID=TetragonulaCarbonaria_012067-T1.cds;Parent=TetragonulaCarbonaria_012067-T1
R3_1	funannotate	exon	15435669	15436009	.	+	.	ID=TetragonulaCarbonaria_012048-T1.exon1;Parent=TetragonulaCarbonaria_012048-T1
R3_1	funannotate	exon	15438051	15438237	.	+	.	ID=TetragonulaCarbonaria_012048-T1.exon2;Parent=TetragonulaCarbonaria_012048-T1
R3_1	funannotate	CDS	14804993	14805041	.	-	0	ID=TetragonulaCarbonaria_011947-T1.cds;Parent=TetragonulaCarbonaria_011947-T1
R3_1	funannotate	CDS	14804715	14804908	.	-	0	ID=TetragonulaCarbonaria_011947-T1.cds;Parent=TetragonulaCarbonaria_011947-T1
R3_1	funannotate	CDS	8144697	8144728	.	-	0	ID=TetragonulaCarbonaria_011362-T1.cds;Parent=TetragonulaCarbonaria_011362-T1
R3_1	funannotate	CDS	8143913	8144312	.	-	0	ID=TetragonulaCarbonaria_011362-T1.cds;Parent=TetragonulaCarbonaria_011362-T1
R3_1	funannotate	CDS	8140308	8140532	.	-	0	ID=TetragonulaCarbonaria_011362-T1.cds;Parent=TetragonulaCarbonaria_011362-T1
R3_1	funannotate	three_prime_UTR	10066903	10066919	.	+	.	ID=TetragonulaCarbonaria_024344-T1.utr3p1;Parent=TetragonulaCarbonaria_024344-T1
R3_1	funannotate	mRNA	15218587	15228427	.	-	.	ID=TetragonulaCarbonaria_012018-T1;Parent=TetragonulaCarbonaria_012018
R3_1	funannotate	mRNA	13786999	13789475	.	+	.	ID=TetragonulaCarbonaria_011862-T1;Ontology_term=GO:0005515%2CGO:0007411%2CGO:0007155%2CGO:0005886;Dbxref=PFAM:PF13895%2CInterPro:IPR036179%2CInterPro:IPR007110%2CPFAM:PF07679%2CInterPro:IPR013783%2CPFAM:PF00047%2CInterPro:IPR003598%2CInterPro:IPR003599%2CInterPro:IPR043204%2CPFAM:PF13927%2CInterPro:IPR013098;Parent=TetragonulaCarbonaria_011862
R3_1	funannotate	three_prime_UTR	11178788	11178824	.	+	.	ID=TetragonulaCarbonaria_011589-T1.utr3p1;Parent=TetragonulaCarbonaria_011589-T1
R3_1	funannotate	exon	8924757	8924791	.	-	.	ID=TetragonulaCarbonaria_011417-T1.exon2;Parent=TetragonulaCarbonaria_011417-T1
R3_1	funannotate	exon	8924893	8925313	.	-	.	ID=TetragonulaCarbonaria_011417-T1.exon1;Parent=TetragonulaCarbonaria_011417-T1
R3_1	funannotate	exon	16325181	16325308	.	+	.	ID=TetragonulaCarbonaria_012097-T1.exon9;Parent=TetragonulaCarbonaria_012097-T1
R3_1	funannotate	exon	16324996	16325089	.	+	.	ID=TetragonulaCarbonaria_012097-T1.exon8;Parent=TetragonulaCarbonaria_012097-T1
R3_1	funannotate	exon	16324761	16324901	.	+	.	ID=TetragonulaCarbonaria_012097-T1.exon7;Parent=TetragonulaCarbonaria_012097-T1
R3_1	funannotate	exon	16324455	16324564	.	+	.	ID=TetragonulaCarbonaria_012097-T1.exon6;Parent=TetragonulaCarbonaria_012097-T1
R3_1	funannotate	three_prime_UTR	11944892	11945195	.	-	.	ID=TetragonulaCarbonaria_011653-T1.utr3p1;Parent=TetragonulaCarbonaria_011653-T1
R3_1	funannotate	exon	16320517	16320538	.	+	.	ID=TetragonulaCarbonaria_012097-T1.exon1;Parent=TetragonulaCarbonaria_012097-T1
R3_1	funannotate	exon	16324096	16324354	.	+	.	ID=TetragonulaCarbonaria_012097-T1.exon5;Parent=TetragonulaCarbonaria_012097-T1
R3_1	funannotate	exon	16323779	16323903	.	+	.	ID=TetragonulaCarbonaria_012097-T1.exon4;Parent=TetragonulaCarbonaria_012097-T1
R3_1	funannotate	exon	16323296	16323479	.	+	.	ID=TetragonulaCarbonaria_012097-T1.exon3;Parent=TetragonulaCarbonaria_012097-T1
R3_1	funannotate	exon	16322419	16322589	.	+	.	ID=TetragonulaCarbonaria_012097-T1.exon2;Parent=TetragonulaCarbonaria_012097-T1
R3_1	funannotate	exon	14857158	14857177	.	-	.	ID=TetragonulaCarbonaria_011957-T1.exon1;Parent=TetragonulaCarbonaria_011957-T1
R3_1	funannotate	exon	14856383	14856898	.	-	.	ID=TetragonulaCarbonaria_011957-T1.exon2;Parent=TetragonulaCarbonaria_011957-T1
R3_1	funannotate	exon	14854304	14854407	.	-	.	ID=TetragonulaCarbonaria_011957-T1.exon3;Parent=TetragonulaCarbonaria_011957-T1
R3_1	funannotate	exon	14554652	14554840	.	+	.	ID=TetragonulaCarbonaria_011908-T1.exon1;Parent=TetragonulaCarbonaria_011908-T1
R3_1	funannotate	exon	3288925	3288987	.	-	.	ID=TetragonulaCarbonaria_010969-T1.exon1;Parent=TetragonulaCarbonaria_010969-T1
R3_1	funannotate	CDS	17382694	17382942	.	+	0	ID=TetragonulaCarbonaria_012144-T1.cds;Parent=TetragonulaCarbonaria_012144-T1
R3_1	funannotate	exon	3287984	3288210	.	-	.	ID=TetragonulaCarbonaria_010969-T1.exon3;Parent=TetragonulaCarbonaria_010969-T1
R3_1	funannotate	exon	3288345	3288607	.	-	.	ID=TetragonulaCarbonaria_010969-T1.exon2;Parent=TetragonulaCarbonaria_010969-T1
R3_1	funannotate	CDS	6952353	6952560	.	-	0	ID=TetragonulaCarbonaria_011241-T1.cds;Parent=TetragonulaCarbonaria_011241-T1
R3_1	funannotate	CDS	6950323	6950737	.	-	0	ID=TetragonulaCarbonaria_011241-T1.cds;Parent=TetragonulaCarbonaria_011241-T1
R3_1	funannotate	CDS	6949717	6949864	.	-	0	ID=TetragonulaCarbonaria_011241-T1.cds;Parent=TetragonulaCarbonaria_011241-T1
R3_1	funannotate	CDS	6949305	6949575	.	-	0	ID=TetragonulaCarbonaria_011241-T1.cds;Parent=TetragonulaCarbonaria_011241-T1
R3_1	funannotate	CDS	6948987	6949157	.	-	0	ID=TetragonulaCarbonaria_011241-T1.cds;Parent=TetragonulaCarbonaria_011241-T1
R3_1	funannotate	CDS	6948808	6948905	.	-	0	ID=TetragonulaCarbonaria_011241-T1.cds;Parent=TetragonulaCarbonaria_011241-T1
R3_1	funannotate	CDS	6948442	6948576	.	-	0	ID=TetragonulaCarbonaria_011241-T1.cds;Parent=TetragonulaCarbonaria_011241-T1
R3_1	funannotate	CDS	6948076	6948374	.	-	0	ID=TetragonulaCarbonaria_011241-T1.cds;Parent=TetragonulaCarbonaria_011241-T1
R3_1	funannotate	CDS	6947855	6947940	.	-	0	ID=TetragonulaCarbonaria_011241-T1.cds;Parent=TetragonulaCarbonaria_011241-T1
R3_1	funannotate	CDS	6947407	6947534	.	-	0	ID=TetragonulaCarbonaria_011241-T1.cds;Parent=TetragonulaCarbonaria_011241-T1
R3_1	funannotate	CDS	6947133	6947336	.	-	0	ID=TetragonulaCarbonaria_011241-T1.cds;Parent=TetragonulaCarbonaria_011241-T1
R3_1	funannotate	CDS	6946844	6946923	.	-	0	ID=TetragonulaCarbonaria_011241-T1.cds;Parent=TetragonulaCarbonaria_011241-T1
R3_1	funannotate	CDS	6946620	6946768	.	-	0	ID=TetragonulaCarbonaria_011241-T1.cds;Parent=TetragonulaCarbonaria_011241-T1
R3_1	funannotate	CDS	6946270	6946402	.	-	0	ID=TetragonulaCarbonaria_011241-T1.cds;Parent=TetragonulaCarbonaria_011241-T1
R3_1	funannotate	CDS	6945643	6946018	.	-	0	ID=TetragonulaCarbonaria_011241-T1.cds;Parent=TetragonulaCarbonaria_011241-T1
R3_1	funannotate	exon	3287622	3287782	.	-	.	ID=TetragonulaCarbonaria_010969-T1.exon4;Parent=TetragonulaCarbonaria_010969-T1
R3_1	funannotate	exon	14555267	14555404	.	+	.	ID=TetragonulaCarbonaria_011908-T1.exon2;Parent=TetragonulaCarbonaria_011908-T1
R3_1	funannotate	CDS	8245561	8245639	.	-	0	ID=TetragonulaCarbonaria_011378-T1.cds;Parent=TetragonulaCarbonaria_011378-T1
R3_1	funannotate	CDS	8244882	8245447	.	-	0	ID=TetragonulaCarbonaria_011378-T1.cds;Parent=TetragonulaCarbonaria_011378-T1
R3_1	funannotate	CDS	8244588	8244776	.	-	0	ID=TetragonulaCarbonaria_011378-T1.cds;Parent=TetragonulaCarbonaria_011378-T1
R3_1	funannotate	CDS	8244328	8244519	.	-	0	ID=TetragonulaCarbonaria_011378-T1.cds;Parent=TetragonulaCarbonaria_011378-T1
R3_1	funannotate	CDS	15465705	15465823	.	+	0	ID=TetragonulaCarbonaria_012051-T1.cds;Parent=TetragonulaCarbonaria_012051-T1
R3_1	funannotate	CDS	15469770	15469920	.	+	0	ID=TetragonulaCarbonaria_012051-T1.cds;Parent=TetragonulaCarbonaria_012051-T1
R3_1	funannotate	CDS	15469983	15470220	.	+	0	ID=TetragonulaCarbonaria_012051-T1.cds;Parent=TetragonulaCarbonaria_012051-T1
R3_1	funannotate	CDS	15470460	15470688	.	+	0	ID=TetragonulaCarbonaria_012051-T1.cds;Parent=TetragonulaCarbonaria_012051-T1
R3_1	funannotate	CDS	15471019	15471220	.	+	0	ID=TetragonulaCarbonaria_012051-T1.cds;Parent=TetragonulaCarbonaria_012051-T1
R3_1	funannotate	CDS	15471421	15471613	.	+	0	ID=TetragonulaCarbonaria_012051-T1.cds;Parent=TetragonulaCarbonaria_012051-T1
R3_1	funannotate	CDS	15471691	15471834	.	+	0	ID=TetragonulaCarbonaria_012051-T1.cds;Parent=TetragonulaCarbonaria_012051-T1
R3_1	funannotate	CDS	15471907	15472044	.	+	0	ID=TetragonulaCarbonaria_012051-T1.cds;Parent=TetragonulaCarbonaria_012051-T1
R3_1	funannotate	CDS	15472111	15472177	.	+	0	ID=TetragonulaCarbonaria_012051-T1.cds;Parent=TetragonulaCarbonaria_012051-T1
R3_1	funannotate	CDS	15472253	15472343	.	+	0	ID=TetragonulaCarbonaria_012051-T1.cds;Parent=TetragonulaCarbonaria_012051-T1
R3_1	funannotate	CDS	15472410	15472563	.	+	0	ID=TetragonulaCarbonaria_012051-T1.cds;Parent=TetragonulaCarbonaria_012051-T1
R3_1	funannotate	CDS	15472665	15472720	.	+	0	ID=TetragonulaCarbonaria_012051-T1.cds;Parent=TetragonulaCarbonaria_012051-T1
R3_1	funannotate	CDS	15472794	15472892	.	+	0	ID=TetragonulaCarbonaria_012051-T1.cds;Parent=TetragonulaCarbonaria_012051-T1
R3_1	funannotate	mRNA	13694377	13695495	.	-	.	ID=TetragonulaCarbonaria_011850-T1;Ontology_term=GO:0004582;Dbxref=PFAM:PF13641%2CPFAM:PF00535%2CInterPro:IPR039528%2CInterPro:IPR029044%2CInterPro:IPR001173;Parent=TetragonulaCarbonaria_011850
R3_1	funannotate	mRNA	13685577	13694166	.	-	.	ID=TetragonulaCarbonaria_011849-T1;Ontology_term=GO:0005515;Dbxref=InterPro:IPR008979%2CInterPro:IPR001943%2CInterPro:IPR011989;Parent=TetragonulaCarbonaria_011849
R3_1	funannotate	exon	486926	487726	.	-	.	ID=TetragonulaCarbonaria_010771-T1.exon2;Parent=TetragonulaCarbonaria_010771-T1
R3_1	funannotate	exon	490043	490247	.	-	.	ID=TetragonulaCarbonaria_010771-T1.exon1;Parent=TetragonulaCarbonaria_010771-T1
R3_1	funannotate	exon	7745015	7745108	.	+	.	ID=TetragonulaCarbonaria_011322-T1.exon1;Parent=TetragonulaCarbonaria_011322-T1
R3_1	funannotate	exon	4651501	4651707	.	-	.	ID=TetragonulaCarbonaria_011055-T1.exon3;Parent=TetragonulaCarbonaria_011055-T1
R3_1	funannotate	exon	4651954	4652054	.	-	.	ID=TetragonulaCarbonaria_011055-T1.exon2;Parent=TetragonulaCarbonaria_011055-T1
R3_1	funannotate	exon	4653404	4654042	.	-	.	ID=TetragonulaCarbonaria_011055-T1.exon1;Parent=TetragonulaCarbonaria_011055-T1
R3_1	funannotate	exon	7747159	7747481	.	+	.	ID=TetragonulaCarbonaria_011322-T1.exon2;Parent=TetragonulaCarbonaria_011322-T1
R3_1	funannotate	CDS	13130533	13130536	.	+	0	ID=TetragonulaCarbonaria_011792-T1.cds;Parent=TetragonulaCarbonaria_011792-T1
R3_1	funannotate	CDS	13130718	13130944	.	+	0	ID=TetragonulaCarbonaria_011792-T1.cds;Parent=TetragonulaCarbonaria_011792-T1
R3_1	funannotate	CDS	13132293	13132473	.	+	0	ID=TetragonulaCarbonaria_011792-T1.cds;Parent=TetragonulaCarbonaria_011792-T1
R3_1	funannotate	CDS	13141938	13142417	.	+	0	ID=TetragonulaCarbonaria_011792-T1.cds;Parent=TetragonulaCarbonaria_011792-T1
R3_1	funannotate	CDS	13145030	13145424	.	+	0	ID=TetragonulaCarbonaria_011792-T1.cds;Parent=TetragonulaCarbonaria_011792-T1
R3_1	funannotate	CDS	13145505	13145636	.	+	0	ID=TetragonulaCarbonaria_011792-T1.cds;Parent=TetragonulaCarbonaria_011792-T1
R3_1	funannotate	CDS	7399308	7399483	.	+	0	ID=TetragonulaCarbonaria_011285-T1.cds;Parent=TetragonulaCarbonaria_011285-T1
R3_1	funannotate	CDS	7399567	7399709	.	+	0	ID=TetragonulaCarbonaria_011285-T1.cds;Parent=TetragonulaCarbonaria_011285-T1
R3_1	funannotate	CDS	7399784	7399916	.	+	0	ID=TetragonulaCarbonaria_011285-T1.cds;Parent=TetragonulaCarbonaria_011285-T1
R3_1	funannotate	CDS	7399985	7400094	.	+	0	ID=TetragonulaCarbonaria_011285-T1.cds;Parent=TetragonulaCarbonaria_011285-T1
R3_1	funannotate	CDS	7400188	7400427	.	+	0	ID=TetragonulaCarbonaria_011285-T1.cds;Parent=TetragonulaCarbonaria_011285-T1
R3_1	funannotate	CDS	7400506	7400674	.	+	0	ID=TetragonulaCarbonaria_011285-T1.cds;Parent=TetragonulaCarbonaria_011285-T1
R3_1	funannotate	CDS	7407703	7407891	.	+	0	ID=TetragonulaCarbonaria_011285-T1.cds;Parent=TetragonulaCarbonaria_011285-T1
R3_1	funannotate	CDS	7409355	7409438	.	+	0	ID=TetragonulaCarbonaria_011285-T1.cds;Parent=TetragonulaCarbonaria_011285-T1
R3_1	funannotate	CDS	7414848	7415001	.	+	0	ID=TetragonulaCarbonaria_011285-T1.cds;Parent=TetragonulaCarbonaria_011285-T1
R3_1	funannotate	CDS	7427615	7427754	.	+	0	ID=TetragonulaCarbonaria_011285-T1.cds;Parent=TetragonulaCarbonaria_011285-T1
R3_1	funannotate	CDS	7428262	7428316	.	+	0	ID=TetragonulaCarbonaria_011285-T1.cds;Parent=TetragonulaCarbonaria_011285-T1
R3_1	funannotate	CDS	7429203	7429346	.	+	0	ID=TetragonulaCarbonaria_011285-T1.cds;Parent=TetragonulaCarbonaria_011285-T1
R3_1	funannotate	CDS	7429982	7430044	.	+	0	ID=TetragonulaCarbonaria_011285-T1.cds;Parent=TetragonulaCarbonaria_011285-T1
R3_1	funannotate	mRNA	15120163	15121764	.	-	.	ID=TetragonulaCarbonaria_012006-T1;Parent=TetragonulaCarbonaria_012006
R3_1	funannotate	CDS	3374224	3374581	.	-	0	ID=TetragonulaCarbonaria_010982-T1.cds;Parent=TetragonulaCarbonaria_010982-T1
R3_1	funannotate	CDS	3374001	3374170	.	-	0	ID=TetragonulaCarbonaria_010982-T1.cds;Parent=TetragonulaCarbonaria_010982-T1
R3_1	funannotate	CDS	3371661	3371746	.	-	0	ID=TetragonulaCarbonaria_010982-T1.cds;Parent=TetragonulaCarbonaria_010982-T1
R3_1	funannotate	CDS	3370598	3370946	.	-	0	ID=TetragonulaCarbonaria_010982-T1.cds;Parent=TetragonulaCarbonaria_010982-T1
R3_1	funannotate	three_prime_UTR	2523524	2523748	.	+	.	ID=TetragonulaCarbonaria_010909-T1.utr3p1;Parent=TetragonulaCarbonaria_010909-T1
R3_1	funannotate	mRNA	9739587	9740021	.	-	.	ID=TetragonulaCarbonaria_011476-T1;Ontology_term=GO:0007018%2CGO:0005868;Dbxref=InterPro:IPR016561%2CPFAM:PF03259%2CPFAM:PF16672%2CInterPro:IPR004942;Parent=TetragonulaCarbonaria_011476
R3_1	funannotate	CDS	9760940	9761299	.	+	0	ID=TetragonulaCarbonaria_011483-T1.cds;Parent=TetragonulaCarbonaria_011483-T1
R3_1	funannotate	three_prime_UTR	15161185	15161381	.	+	.	ID=TetragonulaCarbonaria_012014-T1.utr3p1;Parent=TetragonulaCarbonaria_012014-T1
R3_1	funannotate	mRNA	12398646	12415791	.	+	.	ID=TetragonulaCarbonaria_011716-T1;Parent=TetragonulaCarbonaria_011716
R3_1	funannotate	mRNA	9787431	9788409	.	+	.	ID=TetragonulaCarbonaria_011488-T1;Dbxref=InterPro:IPR027408%2CInterPro:IPR001247%2CInterPro:IPR036345%2CInterPro:IPR020568%2CPFAM:PF01138;Parent=TetragonulaCarbonaria_011488
R3_1	funannotate	exon	2413452	2413641	.	-	.	ID=TetragonulaCarbonaria_010900-T1.exon1;Parent=TetragonulaCarbonaria_010900-T1
R3_1	funannotate	exon	2412867	2413266	.	-	.	ID=TetragonulaCarbonaria_010900-T1.exon2;Parent=TetragonulaCarbonaria_010900-T1
R3_1	funannotate	exon	2410790	2411072	.	-	.	ID=TetragonulaCarbonaria_010900-T1.exon3;Parent=TetragonulaCarbonaria_010900-T1
R3_1	funannotate	mRNA	12342981	12344470	.	-	.	ID=TetragonulaCarbonaria_011704-T1;Ontology_term=GO:0032509%2CGO:0000813;Dbxref=InterPro:IPR017898%2CInterPro:IPR007143%2CInterPro:IPR037206%2CInterPro:IPR037202%2CPFAM:PF03997%2CInterPro:IPR017899%2CInterPro:IPR038358;Parent=TetragonulaCarbonaria_011704
R3_1	funannotate	three_prime_UTR	17607727	17607785	.	+	.	ID=TetragonulaCarbonaria_012157-T1.utr3p1;Parent=TetragonulaCarbonaria_012157-T1
R3_1	funannotate	exon	14527259	14527363	.	-	.	ID=TetragonulaCarbonaria_011902-T1.exon2;Parent=TetragonulaCarbonaria_011902-T1
R3_1	funannotate	exon	14520451	14520682	.	-	.	ID=TetragonulaCarbonaria_011902-T1.exon3;Parent=TetragonulaCarbonaria_011902-T1
R3_1	funannotate	exon	14528013	14528030	.	-	.	ID=TetragonulaCarbonaria_011902-T1.exon1;Parent=TetragonulaCarbonaria_011902-T1
R3_1	funannotate	exon	13391515	13391592	.	+	.	ID=TetragonulaCarbonaria_011813-T1.exon1;Parent=TetragonulaCarbonaria_011813-T1
R3_1	funannotate	exon	13391674	13392066	.	+	.	ID=TetragonulaCarbonaria_011813-T1.exon2;Parent=TetragonulaCarbonaria_011813-T1
R3_1	funannotate	exon	12465169	12465433	.	-	.	ID=TetragonulaCarbonaria_011724-T1.exon1;Parent=TetragonulaCarbonaria_011724-T1
R3_1	funannotate	exon	15067514	15067702	.	-	.	ID=TetragonulaCarbonaria_011997-T1.exon5;Parent=TetragonulaCarbonaria_011997-T1
R3_1	funannotate	exon	15067766	15067898	.	-	.	ID=TetragonulaCarbonaria_011997-T1.exon4;Parent=TetragonulaCarbonaria_011997-T1
R3_1	funannotate	exon	15068024	15068172	.	-	.	ID=TetragonulaCarbonaria_011997-T1.exon3;Parent=TetragonulaCarbonaria_011997-T1
R3_1	funannotate	exon	15068258	15068407	.	-	.	ID=TetragonulaCarbonaria_011997-T1.exon2;Parent=TetragonulaCarbonaria_011997-T1
R3_1	funannotate	exon	15068988	15068990	.	-	.	ID=TetragonulaCarbonaria_011997-T1.exon1;Parent=TetragonulaCarbonaria_011997-T1
R3_1	funannotate	exon	15125441	15125626	.	-	.	ID=TetragonulaCarbonaria_012008-T1.exon2;Parent=TetragonulaCarbonaria_012008-T1
R3_1	funannotate	exon	15125941	15126081	.	-	.	ID=TetragonulaCarbonaria_012008-T1.exon1;Parent=TetragonulaCarbonaria_012008-T1
R3_1	funannotate	exon	7926539	7927139	.	+	.	ID=TetragonulaCarbonaria_024343-T1.exon1;Parent=TetragonulaCarbonaria_024343-T1
R3_1	funannotate	exon	6245172	6245192	.	+	.	ID=TetragonulaCarbonaria_011184-T1.exon1;Parent=TetragonulaCarbonaria_011184-T1
R3_1	funannotate	exon	9447617	9447795	.	-	.	ID=TetragonulaCarbonaria_011457-T1.exon7;Parent=TetragonulaCarbonaria_011457-T1
R3_1	funannotate	exon	6245503	6245808	.	+	.	ID=TetragonulaCarbonaria_011184-T1.exon2;Parent=TetragonulaCarbonaria_011184-T1
R3_1	funannotate	exon	9446476	9446598	.	-	.	ID=TetragonulaCarbonaria_011457-T1.exon8;Parent=TetragonulaCarbonaria_011457-T1
R3_1	funannotate	exon	7273750	7273871	.	+	.	ID=TetragonulaCarbonaria_011273-T1.exon1;Parent=TetragonulaCarbonaria_011273-T1
R3_1	funannotate	exon	9446306	9446389	.	-	.	ID=TetragonulaCarbonaria_011457-T1.exon9;Parent=TetragonulaCarbonaria_011457-T1
R3_1	funannotate	exon	7275142	7275478	.	+	.	ID=TetragonulaCarbonaria_011273-T1.exon2;Parent=TetragonulaCarbonaria_011273-T1
R3_1	funannotate	exon	5154693	5154786	.	-	.	ID=TetragonulaCarbonaria_011095-T1.exon2;Parent=TetragonulaCarbonaria_011095-T1
R3_1	funannotate	exon	9484996	9485055	.	-	.	ID=TetragonulaCarbonaria_011457-T1.exon3;Parent=TetragonulaCarbonaria_011457-T1
R3_1	funannotate	exon	5155022	5155263	.	-	.	ID=TetragonulaCarbonaria_011095-T1.exon1;Parent=TetragonulaCarbonaria_011095-T1
R3_1	funannotate	exon	9456426	9456480	.	-	.	ID=TetragonulaCarbonaria_011457-T1.exon4;Parent=TetragonulaCarbonaria_011457-T1
R3_1	funannotate	exon	8179616	8179706	.	+	.	ID=TetragonulaCarbonaria_011368-T1.exon1;Parent=TetragonulaCarbonaria_011368-T1
R3_1	funannotate	exon	9453848	9453986	.	-	.	ID=TetragonulaCarbonaria_011457-T1.exon5;Parent=TetragonulaCarbonaria_011457-T1
R3_1	funannotate	exon	5153253	5153565	.	-	.	ID=TetragonulaCarbonaria_011095-T1.exon3;Parent=TetragonulaCarbonaria_011095-T1
R3_1	funannotate	exon	9452020	9452122	.	-	.	ID=TetragonulaCarbonaria_011457-T1.exon6;Parent=TetragonulaCarbonaria_011457-T1
R3_1	funannotate	exon	8185065	8185257	.	+	.	ID=TetragonulaCarbonaria_011368-T1.exon3;Parent=TetragonulaCarbonaria_011368-T1
R3_1	funannotate	mRNA	14483815	14486179	.	-	.	ID=TetragonulaCarbonaria_011898-T1;Ontology_term=GO:0042578;Dbxref=InterPro:IPR002013%2CPFAM:PF02383;Parent=TetragonulaCarbonaria_011898
R3_1	funannotate	exon	8182379	8182448	.	+	.	ID=TetragonulaCarbonaria_011368-T1.exon2;Parent=TetragonulaCarbonaria_011368-T1
R3_1	funannotate	exon	9586182	9586246	.	-	.	ID=TetragonulaCarbonaria_011457-T1.exon1;Parent=TetragonulaCarbonaria_011457-T1
R3_1	funannotate	exon	9509534	9509628	.	-	.	ID=TetragonulaCarbonaria_011457-T1.exon2;Parent=TetragonulaCarbonaria_011457-T1
R3_1	funannotate	exon	10278493	10278691	.	+	.	ID=TetragonulaCarbonaria_011540-T1.exon1;Parent=TetragonulaCarbonaria_011540-T1
R3_1	funannotate	exon	11735848	11736024	.	-	.	ID=TetragonulaCarbonaria_011635-T1.exon4;Parent=TetragonulaCarbonaria_011635-T1
R3_1	funannotate	exon	12460121	12460495	.	-	.	ID=TetragonulaCarbonaria_011724-T1.exon9;Parent=TetragonulaCarbonaria_011724-T1
R3_1	funannotate	exon	10336226	10336323	.	+	.	ID=TetragonulaCarbonaria_011546-T1.exon1;Parent=TetragonulaCarbonaria_011546-T1
R3_1	funannotate	exon	11736087	11736239	.	-	.	ID=TetragonulaCarbonaria_011635-T1.exon3;Parent=TetragonulaCarbonaria_011635-T1
R3_1	funannotate	exon	12460896	12461130	.	-	.	ID=TetragonulaCarbonaria_011724-T1.exon8;Parent=TetragonulaCarbonaria_011724-T1
R3_1	funannotate	exon	10336406	10336481	.	+	.	ID=TetragonulaCarbonaria_011546-T1.exon2;Parent=TetragonulaCarbonaria_011546-T1
R3_1	funannotate	exon	11736306	11736467	.	-	.	ID=TetragonulaCarbonaria_011635-T1.exon2;Parent=TetragonulaCarbonaria_011635-T1
R3_1	funannotate	exon	12461251	12461357	.	-	.	ID=TetragonulaCarbonaria_011724-T1.exon7;Parent=TetragonulaCarbonaria_011724-T1
R3_1	funannotate	exon	10337305	10337652	.	+	.	ID=TetragonulaCarbonaria_011546-T1.exon3;Parent=TetragonulaCarbonaria_011546-T1
R3_1	funannotate	exon	11736557	11736622	.	-	.	ID=TetragonulaCarbonaria_011635-T1.exon1;Parent=TetragonulaCarbonaria_011635-T1
R3_1	funannotate	exon	12461751	12461992	.	-	.	ID=TetragonulaCarbonaria_011724-T1.exon6;Parent=TetragonulaCarbonaria_011724-T1
R3_1	funannotate	exon	12462064	12462275	.	-	.	ID=TetragonulaCarbonaria_011724-T1.exon5;Parent=TetragonulaCarbonaria_011724-T1
R3_1	funannotate	exon	12462387	12462785	.	-	.	ID=TetragonulaCarbonaria_011724-T1.exon4;Parent=TetragonulaCarbonaria_011724-T1
R3_1	funannotate	exon	12464171	12464419	.	-	.	ID=TetragonulaCarbonaria_011724-T1.exon3;Parent=TetragonulaCarbonaria_011724-T1
R3_1	funannotate	exon	12464510	12465031	.	-	.	ID=TetragonulaCarbonaria_011724-T1.exon2;Parent=TetragonulaCarbonaria_011724-T1
R3_1	funannotate	exon	9300584	9300893	.	-	.	ID=TetragonulaCarbonaria_011451-T1.exon4;Parent=TetragonulaCarbonaria_011451-T1
R3_1	funannotate	exon	13392697	13393051	.	+	.	ID=TetragonulaCarbonaria_011813-T1.exon5;Parent=TetragonulaCarbonaria_011813-T1
R3_1	funannotate	exon	3677756	3677828	.	-	.	ID=TetragonulaCarbonaria_011009-T1.exon10;Parent=TetragonulaCarbonaria_011009-T1
R3_1	funannotate	exon	8144697	8144728	.	-	.	ID=TetragonulaCarbonaria_011362-T1.exon1;Parent=TetragonulaCarbonaria_011362-T1
R3_1	funannotate	exon	9304225	9304324	.	-	.	ID=TetragonulaCarbonaria_011451-T1.exon3;Parent=TetragonulaCarbonaria_011451-T1
R3_1	funannotate	exon	3676202	3676345	.	-	.	ID=TetragonulaCarbonaria_011009-T1.exon11;Parent=TetragonulaCarbonaria_011009-T1
R3_1	funannotate	exon	8143913	8144312	.	-	.	ID=TetragonulaCarbonaria_011362-T1.exon2;Parent=TetragonulaCarbonaria_011362-T1
R3_1	funannotate	exon	9307203	9307413	.	-	.	ID=TetragonulaCarbonaria_011451-T1.exon2;Parent=TetragonulaCarbonaria_011451-T1
R3_1	funannotate	exon	13392129	13392326	.	+	.	ID=TetragonulaCarbonaria_011813-T1.exon3;Parent=TetragonulaCarbonaria_011813-T1
R3_1	funannotate	exon	14513798	14513923	.	-	.	ID=TetragonulaCarbonaria_011902-T1.exon8;Parent=TetragonulaCarbonaria_011902-T1
R3_1	funannotate	exon	8140308	8140532	.	-	.	ID=TetragonulaCarbonaria_011362-T1.exon3;Parent=TetragonulaCarbonaria_011362-T1
R3_1	funannotate	exon	9308470	9308554	.	-	.	ID=TetragonulaCarbonaria_011451-T1.exon1;Parent=TetragonulaCarbonaria_011451-T1
R3_1	funannotate	exon	13392421	13392620	.	+	.	ID=TetragonulaCarbonaria_011813-T1.exon4;Parent=TetragonulaCarbonaria_011813-T1
R3_1	funannotate	exon	14512419	14512511	.	-	.	ID=TetragonulaCarbonaria_011902-T1.exon9;Parent=TetragonulaCarbonaria_011902-T1
R3_1	funannotate	exon	14518548	14518978	.	-	.	ID=TetragonulaCarbonaria_011902-T1.exon6;Parent=TetragonulaCarbonaria_011902-T1
R3_1	funannotate	exon	14518358	14518494	.	-	.	ID=TetragonulaCarbonaria_011902-T1.exon7;Parent=TetragonulaCarbonaria_011902-T1
R3_1	funannotate	exon	10283404	10283662	.	+	.	ID=TetragonulaCarbonaria_011540-T1.exon3;Parent=TetragonulaCarbonaria_011540-T1
R3_1	funannotate	exon	14520267	14520369	.	-	.	ID=TetragonulaCarbonaria_011902-T1.exon4;Parent=TetragonulaCarbonaria_011902-T1
R3_1	funannotate	exon	9297025	9297281	.	-	.	ID=TetragonulaCarbonaria_011451-T1.exon5;Parent=TetragonulaCarbonaria_011451-T1
R3_1	funannotate	exon	10278767	10279088	.	+	.	ID=TetragonulaCarbonaria_011540-T1.exon2;Parent=TetragonulaCarbonaria_011540-T1
R3_1	funannotate	exon	14519067	14519943	.	-	.	ID=TetragonulaCarbonaria_011902-T1.exon5;Parent=TetragonulaCarbonaria_011902-T1
R3_1	funannotate	exon	3600400	3600720	.	+	.	ID=TetragonulaCarbonaria_011000-T1.exon1;Parent=TetragonulaCarbonaria_011000-T1
R3_1	funannotate	CDS	8337583	8337649	.	+	0	ID=TetragonulaCarbonaria_011390-T1.cds;Parent=TetragonulaCarbonaria_011390-T1
R3_1	funannotate	CDS	8338496	8338758	.	+	0	ID=TetragonulaCarbonaria_011390-T1.cds;Parent=TetragonulaCarbonaria_011390-T1
R3_1	funannotate	CDS	8338831	8338963	.	+	0	ID=TetragonulaCarbonaria_011390-T1.cds;Parent=TetragonulaCarbonaria_011390-T1
R3_1	funannotate	CDS	8339049	8339205	.	+	0	ID=TetragonulaCarbonaria_011390-T1.cds;Parent=TetragonulaCarbonaria_011390-T1
R3_1	funannotate	CDS	8339263	8339337	.	+	0	ID=TetragonulaCarbonaria_011390-T1.cds;Parent=TetragonulaCarbonaria_011390-T1
R3_1	funannotate	CDS	8339414	8339640	.	+	0	ID=TetragonulaCarbonaria_011390-T1.cds;Parent=TetragonulaCarbonaria_011390-T1
R3_1	funannotate	CDS	8339724	8339869	.	+	0	ID=TetragonulaCarbonaria_011390-T1.cds;Parent=TetragonulaCarbonaria_011390-T1
R3_1	funannotate	CDS	8339945	8340104	.	+	0	ID=TetragonulaCarbonaria_011390-T1.cds;Parent=TetragonulaCarbonaria_011390-T1
R3_1	funannotate	CDS	8340176	8340460	.	+	0	ID=TetragonulaCarbonaria_011390-T1.cds;Parent=TetragonulaCarbonaria_011390-T1
R3_1	funannotate	CDS	8340566	8340733	.	+	0	ID=TetragonulaCarbonaria_011390-T1.cds;Parent=TetragonulaCarbonaria_011390-T1
R3_1	funannotate	CDS	8340812	8341003	.	+	0	ID=TetragonulaCarbonaria_011390-T1.cds;Parent=TetragonulaCarbonaria_011390-T1
R3_1	funannotate	CDS	8341074	8341258	.	+	0	ID=TetragonulaCarbonaria_011390-T1.cds;Parent=TetragonulaCarbonaria_011390-T1
R3_1	funannotate	CDS	8341327	8341474	.	+	0	ID=TetragonulaCarbonaria_011390-T1.cds;Parent=TetragonulaCarbonaria_011390-T1
R3_1	funannotate	CDS	8341550	8341648	.	+	0	ID=TetragonulaCarbonaria_011390-T1.cds;Parent=TetragonulaCarbonaria_011390-T1
R3_1	funannotate	CDS	8341726	8341879	.	+	0	ID=TetragonulaCarbonaria_011390-T1.cds;Parent=TetragonulaCarbonaria_011390-T1
R3_1	funannotate	CDS	8341956	8342089	.	+	0	ID=TetragonulaCarbonaria_011390-T1.cds;Parent=TetragonulaCarbonaria_011390-T1
R3_1	funannotate	CDS	8342163	8342525	.	+	0	ID=TetragonulaCarbonaria_011390-T1.cds;Parent=TetragonulaCarbonaria_011390-T1
R3_1	funannotate	CDS	8342616	8342893	.	+	0	ID=TetragonulaCarbonaria_011390-T1.cds;Parent=TetragonulaCarbonaria_011390-T1
R3_1	funannotate	CDS	8342976	8343083	.	+	0	ID=TetragonulaCarbonaria_011390-T1.cds;Parent=TetragonulaCarbonaria_011390-T1
R3_1	funannotate	CDS	8343165	8343374	.	+	0	ID=TetragonulaCarbonaria_011390-T1.cds;Parent=TetragonulaCarbonaria_011390-T1
R3_1	funannotate	mRNA	14173597	14175947	.	-	.	ID=TetragonulaCarbonaria_011886-T1;Parent=TetragonulaCarbonaria_011886
R3_1	funannotate	exon	11020251	11020366	.	+	.	ID=TetragonulaCarbonaria_011586-T1.exon2;Parent=TetragonulaCarbonaria_011586-T1
R3_1	funannotate	exon	2084237	2084422	.	+	.	ID=TetragonulaCarbonaria_010877-T1.exon1;Parent=TetragonulaCarbonaria_010877-T1
R3_1	funannotate	exon	11018723	11018807	.	+	.	ID=TetragonulaCarbonaria_011586-T1.exon1;Parent=TetragonulaCarbonaria_011586-T1
R3_1	funannotate	exon	3643624	3643809	.	+	.	ID=TetragonulaCarbonaria_011005-T1.exon7;Parent=TetragonulaCarbonaria_011005-T1
R3_1	funannotate	exon	3643425	3643535	.	+	.	ID=TetragonulaCarbonaria_011005-T1.exon6;Parent=TetragonulaCarbonaria_011005-T1
R3_1	funannotate	exon	3642089	3642111	.	+	.	ID=TetragonulaCarbonaria_011005-T1.exon1;Parent=TetragonulaCarbonaria_011005-T1
R3_1	funannotate	exon	12820964	12821122	.	-	.	ID=TetragonulaCarbonaria_011752-T1.exon11;Parent=TetragonulaCarbonaria_011752-T1
R3_1	funannotate	mRNA	2401438	2402410	.	-	.	ID=TetragonulaCarbonaria_010898-T1;Parent=TetragonulaCarbonaria_010898
R3_1	funannotate	exon	12821836	12822177	.	-	.	ID=TetragonulaCarbonaria_011752-T1.exon10;Parent=TetragonulaCarbonaria_011752-T1
R3_1	funannotate	exon	3643228	3643352	.	+	.	ID=TetragonulaCarbonaria_011005-T1.exon5;Parent=TetragonulaCarbonaria_011005-T1
R3_1	funannotate	exon	3643003	3643150	.	+	.	ID=TetragonulaCarbonaria_011005-T1.exon4;Parent=TetragonulaCarbonaria_011005-T1
R3_1	funannotate	exon	3642785	3642922	.	+	.	ID=TetragonulaCarbonaria_011005-T1.exon3;Parent=TetragonulaCarbonaria_011005-T1
R3_1	funannotate	exon	3642631	3642730	.	+	.	ID=TetragonulaCarbonaria_011005-T1.exon2;Parent=TetragonulaCarbonaria_011005-T1
R3_1	funannotate	CDS	7560428	7560982	.	+	0	ID=TetragonulaCarbonaria_011299-T1.cds;Parent=TetragonulaCarbonaria_011299-T1
R3_1	funannotate	CDS	7561075	7561188	.	+	0	ID=TetragonulaCarbonaria_011299-T1.cds;Parent=TetragonulaCarbonaria_011299-T1
R3_1	funannotate	CDS	7561261	7561413	.	+	0	ID=TetragonulaCarbonaria_011299-T1.cds;Parent=TetragonulaCarbonaria_011299-T1
R3_1	funannotate	CDS	7561493	7561653	.	+	0	ID=TetragonulaCarbonaria_011299-T1.cds;Parent=TetragonulaCarbonaria_011299-T1
R3_1	funannotate	CDS	7561731	7561821	.	+	0	ID=TetragonulaCarbonaria_011299-T1.cds;Parent=TetragonulaCarbonaria_011299-T1
R3_1	funannotate	CDS	7561938	7562120	.	+	0	ID=TetragonulaCarbonaria_011299-T1.cds;Parent=TetragonulaCarbonaria_011299-T1
R3_1	funannotate	CDS	7562193	7562331	.	+	0	ID=TetragonulaCarbonaria_011299-T1.cds;Parent=TetragonulaCarbonaria_011299-T1
R3_1	funannotate	CDS	7562421	7562490	.	+	0	ID=TetragonulaCarbonaria_011299-T1.cds;Parent=TetragonulaCarbonaria_011299-T1
R3_1	funannotate	CDS	7562573	7562775	.	+	0	ID=TetragonulaCarbonaria_011299-T1.cds;Parent=TetragonulaCarbonaria_011299-T1
R3_1	funannotate	CDS	7562844	7563042	.	+	0	ID=TetragonulaCarbonaria_011299-T1.cds;Parent=TetragonulaCarbonaria_011299-T1
R3_1	funannotate	CDS	7563112	7563366	.	+	0	ID=TetragonulaCarbonaria_011299-T1.cds;Parent=TetragonulaCarbonaria_011299-T1
R3_1	funannotate	CDS	7563439	7563558	.	+	0	ID=TetragonulaCarbonaria_011299-T1.cds;Parent=TetragonulaCarbonaria_011299-T1
R3_1	funannotate	CDS	7563655	7563797	.	+	0	ID=TetragonulaCarbonaria_011299-T1.cds;Parent=TetragonulaCarbonaria_011299-T1
R3_1	funannotate	CDS	7563883	7564069	.	+	0	ID=TetragonulaCarbonaria_011299-T1.cds;Parent=TetragonulaCarbonaria_011299-T1
R3_1	funannotate	CDS	7564144	7564231	.	+	0	ID=TetragonulaCarbonaria_011299-T1.cds;Parent=TetragonulaCarbonaria_011299-T1
R3_1	funannotate	CDS	7564297	7564425	.	+	0	ID=TetragonulaCarbonaria_011299-T1.cds;Parent=TetragonulaCarbonaria_011299-T1
R3_1	funannotate	CDS	7564503	7564661	.	+	0	ID=TetragonulaCarbonaria_011299-T1.cds;Parent=TetragonulaCarbonaria_011299-T1
R3_1	funannotate	CDS	7564745	7564849	.	+	0	ID=TetragonulaCarbonaria_011299-T1.cds;Parent=TetragonulaCarbonaria_011299-T1
R3_1	funannotate	exon	10551451	10551583	.	-	.	ID=TetragonulaCarbonaria_011558-T1.exon8;Parent=TetragonulaCarbonaria_011558-T1
R3_1	funannotate	exon	10551654	10551803	.	-	.	ID=TetragonulaCarbonaria_011558-T1.exon7;Parent=TetragonulaCarbonaria_011558-T1
R3_1	funannotate	exon	10552416	10552636	.	-	.	ID=TetragonulaCarbonaria_011558-T1.exon6;Parent=TetragonulaCarbonaria_011558-T1
R3_1	funannotate	exon	10554811	10554895	.	-	.	ID=TetragonulaCarbonaria_011558-T1.exon5;Parent=TetragonulaCarbonaria_011558-T1
R3_1	funannotate	CDS	15774501	15774746	.	+	0	ID=TetragonulaCarbonaria_012076-T1.cds;Parent=TetragonulaCarbonaria_012076-T1
R3_1	funannotate	exon	10555039	10555275	.	-	.	ID=TetragonulaCarbonaria_011558-T1.exon4;Parent=TetragonulaCarbonaria_011558-T1
R3_1	funannotate	exon	10556495	10556703	.	-	.	ID=TetragonulaCarbonaria_011558-T1.exon3;Parent=TetragonulaCarbonaria_011558-T1
R3_1	funannotate	exon	10556902	10556960	.	-	.	ID=TetragonulaCarbonaria_011558-T1.exon2;Parent=TetragonulaCarbonaria_011558-T1
R3_1	funannotate	exon	10557562	10557605	.	-	.	ID=TetragonulaCarbonaria_011558-T1.exon1;Parent=TetragonulaCarbonaria_011558-T1
R3_1	funannotate	exon	12188228	12191161	.	-	.	ID=TetragonulaCarbonaria_011676-T1.exon6;Parent=TetragonulaCarbonaria_011676-T1
R3_1	funannotate	exon	12191263	12191409	.	-	.	ID=TetragonulaCarbonaria_011676-T1.exon5;Parent=TetragonulaCarbonaria_011676-T1
R3_1	funannotate	exon	12191529	12191647	.	-	.	ID=TetragonulaCarbonaria_011676-T1.exon4;Parent=TetragonulaCarbonaria_011676-T1
R3_1	funannotate	exon	12191783	12191956	.	-	.	ID=TetragonulaCarbonaria_011676-T1.exon3;Parent=TetragonulaCarbonaria_011676-T1
R3_1	funannotate	exon	12192069	12192682	.	-	.	ID=TetragonulaCarbonaria_011676-T1.exon2;Parent=TetragonulaCarbonaria_011676-T1
R3_1	funannotate	exon	11915964	11917032	.	+	.	ID=TetragonulaCarbonaria_024345-T1.exon1;Parent=TetragonulaCarbonaria_024345-T1
R3_1	funannotate	exon	12193458	12193468	.	-	.	ID=TetragonulaCarbonaria_011676-T1.exon1;Parent=TetragonulaCarbonaria_011676-T1
R3_1	funannotate	exon	10551062	10551217	.	-	.	ID=TetragonulaCarbonaria_011558-T1.exon9;Parent=TetragonulaCarbonaria_011558-T1
R3_1	funannotate	exon	6329797	6329843	.	-	.	ID=TetragonulaCarbonaria_011189-T1.exon3;Parent=TetragonulaCarbonaria_011189-T1
R3_1	funannotate	exon	6329613	6329699	.	-	.	ID=TetragonulaCarbonaria_011189-T1.exon4;Parent=TetragonulaCarbonaria_011189-T1
R3_1	funannotate	exon	6329407	6329542	.	-	.	ID=TetragonulaCarbonaria_011189-T1.exon5;Parent=TetragonulaCarbonaria_011189-T1
R3_1	funannotate	exon	6329187	6329323	.	-	.	ID=TetragonulaCarbonaria_011189-T1.exon6;Parent=TetragonulaCarbonaria_011189-T1
R3_1	funannotate	exon	6328628	6328866	.	-	.	ID=TetragonulaCarbonaria_011189-T1.exon7;Parent=TetragonulaCarbonaria_011189-T1
R3_1	funannotate	exon	6328404	6328536	.	-	.	ID=TetragonulaCarbonaria_011189-T1.exon8;Parent=TetragonulaCarbonaria_011189-T1
R3_1	funannotate	exon	6328108	6328298	.	-	.	ID=TetragonulaCarbonaria_011189-T1.exon9;Parent=TetragonulaCarbonaria_011189-T1
R3_1	funannotate	exon	2085887	2086141	.	+	.	ID=TetragonulaCarbonaria_010877-T1.exon3;Parent=TetragonulaCarbonaria_010877-T1
R3_1	funannotate	exon	2084794	2084923	.	+	.	ID=TetragonulaCarbonaria_010877-T1.exon2;Parent=TetragonulaCarbonaria_010877-T1
R3_1	funannotate	exon	2087732	2088055	.	+	.	ID=TetragonulaCarbonaria_010877-T1.exon5;Parent=TetragonulaCarbonaria_010877-T1
R3_1	funannotate	exon	2086942	2087200	.	+	.	ID=TetragonulaCarbonaria_010877-T1.exon4;Parent=TetragonulaCarbonaria_010877-T1
R3_1	funannotate	exon	2093983	2094180	.	+	.	ID=TetragonulaCarbonaria_010877-T1.exon7;Parent=TetragonulaCarbonaria_010877-T1
R3_1	funannotate	exon	2089149	2089767	.	+	.	ID=TetragonulaCarbonaria_010877-T1.exon6;Parent=TetragonulaCarbonaria_010877-T1
R3_1	funannotate	exon	2096251	2096765	.	+	.	ID=TetragonulaCarbonaria_010877-T1.exon9;Parent=TetragonulaCarbonaria_010877-T1
R3_1	funannotate	exon	6330235	6330414	.	-	.	ID=TetragonulaCarbonaria_011189-T1.exon1;Parent=TetragonulaCarbonaria_011189-T1
R3_1	funannotate	exon	2095748	2095838	.	+	.	ID=TetragonulaCarbonaria_010877-T1.exon8;Parent=TetragonulaCarbonaria_010877-T1
R3_1	funannotate	exon	6329937	6330021	.	-	.	ID=TetragonulaCarbonaria_011189-T1.exon2;Parent=TetragonulaCarbonaria_011189-T1
R3_1	funannotate	CDS	6674017	6674226	.	-	0	ID=TetragonulaCarbonaria_011217-T1.cds;Parent=TetragonulaCarbonaria_011217-T1
R3_1	funannotate	CDS	6673717	6673911	.	-	0	ID=TetragonulaCarbonaria_011217-T1.cds;Parent=TetragonulaCarbonaria_011217-T1
R3_1	funannotate	CDS	6673417	6673637	.	-	0	ID=TetragonulaCarbonaria_011217-T1.cds;Parent=TetragonulaCarbonaria_011217-T1
R3_1	funannotate	CDS	6673073	6673336	.	-	0	ID=TetragonulaCarbonaria_011217-T1.cds;Parent=TetragonulaCarbonaria_011217-T1
R3_1	funannotate	CDS	6672796	6673000	.	-	0	ID=TetragonulaCarbonaria_011217-T1.cds;Parent=TetragonulaCarbonaria_011217-T1
R3_1	funannotate	CDS	6672407	6672710	.	-	0	ID=TetragonulaCarbonaria_011217-T1.cds;Parent=TetragonulaCarbonaria_011217-T1
R3_1	funannotate	CDS	6672123	6672319	.	-	0	ID=TetragonulaCarbonaria_011217-T1.cds;Parent=TetragonulaCarbonaria_011217-T1
R3_1	funannotate	exon	3566945	3567363	.	+	.	ID=TetragonulaCarbonaria_010995-T1.exon2;Parent=TetragonulaCarbonaria_010995-T1
R3_1	funannotate	exon	3557584	3557761	.	+	.	ID=TetragonulaCarbonaria_010995-T1.exon1;Parent=TetragonulaCarbonaria_010995-T1
R3_1	funannotate	three_prime_UTR	15174606	15175758	.	+	.	ID=TetragonulaCarbonaria_012015-T2.utr3p1;Parent=TetragonulaCarbonaria_012015-T2
R3_1	funannotate	exon	14842254	14842325	.	-	.	ID=TetragonulaCarbonaria_011955-T1.exon1;Parent=TetragonulaCarbonaria_011955-T1
R3_1	funannotate	exon	1102746	1103167	.	-	.	ID=TetragonulaCarbonaria_010811-T1.exon1;Parent=TetragonulaCarbonaria_010811-T1
R3_1	funannotate	three_prime_UTR	8417160	8417314	.	+	.	ID=TetragonulaCarbonaria_011399-T1.utr3p1;Parent=TetragonulaCarbonaria_011399-T1
R3_1	funannotate	exon	1099481	1099829	.	-	.	ID=TetragonulaCarbonaria_010811-T1.exon2;Parent=TetragonulaCarbonaria_010811-T1
R3_1	funannotate	mRNA	2062408	2063789	.	-	.	ID=TetragonulaCarbonaria_010874-T1;Ontology_term=GO:0042302;Dbxref=InterPro:IPR000618%2CPFAM:PF00379;Parent=TetragonulaCarbonaria_010874
R3_1	funannotate	exon	12624767	12624930	.	+	.	ID=TetragonulaCarbonaria_011738-T1.exon2;Parent=TetragonulaCarbonaria_011738-T1
R3_1	funannotate	exon	12624426	12624444	.	+	.	ID=TetragonulaCarbonaria_011738-T1.exon1;Parent=TetragonulaCarbonaria_011738-T1
R3_1	funannotate	exon	12625303	12625485	.	+	.	ID=TetragonulaCarbonaria_011738-T1.exon3;Parent=TetragonulaCarbonaria_011738-T1
R3_1	funannotate	exon	13745366	13745684	.	-	.	ID=TetragonulaCarbonaria_011856-T1.exon3;Parent=TetragonulaCarbonaria_011856-T1
R3_1	funannotate	exon	13746508	13746638	.	-	.	ID=TetragonulaCarbonaria_011856-T1.exon2;Parent=TetragonulaCarbonaria_011856-T1
R3_1	funannotate	exon	13744668	13745019	.	-	.	ID=TetragonulaCarbonaria_011856-T1.exon4;Parent=TetragonulaCarbonaria_011856-T1
R3_1	funannotate	three_prime_UTR	6019483	6019649	.	-	.	ID=TetragonulaCarbonaria_011156-T1.utr3p1;Parent=TetragonulaCarbonaria_011156-T1
R3_1	funannotate	exon	13482689	13483880	.	+	.	ID=TetragonulaCarbonaria_011828-T1.exon1;Parent=TetragonulaCarbonaria_011828-T1
R3_1	funannotate	mRNA	7348330	7356595	.	-	.	ID=TetragonulaCarbonaria_011283-T1;Parent=TetragonulaCarbonaria_011283
R3_1	funannotate	CDS	6215060	6215210	.	+	0	ID=TetragonulaCarbonaria_011181-T1.cds;Parent=TetragonulaCarbonaria_011181-T1
R3_1	funannotate	CDS	6215292	6215491	.	+	0	ID=TetragonulaCarbonaria_011181-T1.cds;Parent=TetragonulaCarbonaria_011181-T1
R3_1	funannotate	CDS	6221251	6221348	.	+	0	ID=TetragonulaCarbonaria_011181-T1.cds;Parent=TetragonulaCarbonaria_011181-T1
R3_1	funannotate	CDS	6221581	6221711	.	+	0	ID=TetragonulaCarbonaria_011181-T1.cds;Parent=TetragonulaCarbonaria_011181-T1
R3_1	funannotate	CDS	6221778	6222326	.	+	0	ID=TetragonulaCarbonaria_011181-T1.cds;Parent=TetragonulaCarbonaria_011181-T1
R3_1	funannotate	CDS	6223209	6223474	.	+	0	ID=TetragonulaCarbonaria_011181-T1.cds;Parent=TetragonulaCarbonaria_011181-T1
R3_1	funannotate	CDS	6361310	6361453	.	+	0	ID=TetragonulaCarbonaria_011192-T1.cds;Parent=TetragonulaCarbonaria_011192-T1
R3_1	funannotate	CDS	6361960	6362234	.	+	0	ID=TetragonulaCarbonaria_011192-T1.cds;Parent=TetragonulaCarbonaria_011192-T1
R3_1	funannotate	CDS	6362405	6362666	.	+	0	ID=TetragonulaCarbonaria_011192-T1.cds;Parent=TetragonulaCarbonaria_011192-T1
R3_1	funannotate	exon	14841681	14841839	.	-	.	ID=TetragonulaCarbonaria_011955-T1.exon3;Parent=TetragonulaCarbonaria_011955-T1
R3_1	funannotate	exon	14841975	14842147	.	-	.	ID=TetragonulaCarbonaria_011955-T1.exon2;Parent=TetragonulaCarbonaria_011955-T1
R3_1	funannotate	exon	14841015	14841310	.	-	.	ID=TetragonulaCarbonaria_011955-T1.exon5;Parent=TetragonulaCarbonaria_011955-T1
R3_1	funannotate	exon	14841559	14841602	.	-	.	ID=TetragonulaCarbonaria_011955-T1.exon4;Parent=TetragonulaCarbonaria_011955-T1
R3_1	funannotate	three_prime_UTR	12081655	12082060	.	-	.	ID=TetragonulaCarbonaria_011670-T1.utr3p1;Parent=TetragonulaCarbonaria_011670-T1
R3_1	funannotate	mRNA	1887278	1890196	.	-	.	ID=TetragonulaCarbonaria_010862-T1;Dbxref=PFAM:PF00179%2CInterPro:IPR000608%2CInterPro:IPR016135%2CInterPro:IPR023313;Parent=TetragonulaCarbonaria_010862
R3_1	funannotate	mRNA	7499849	7503735	.	+	.	ID=TetragonulaCarbonaria_011295-T1;Ontology_term=GO:0016747;Dbxref=PFAM:PF03982%2CInterPro:IPR007130;Parent=TetragonulaCarbonaria_011295
R3_1	funannotate	mRNA	1742094	1744123	.	+	.	ID=TetragonulaCarbonaria_010850-T1;Parent=TetragonulaCarbonaria_010850
R3_1	funannotate	exon	555136	555349	.	-	.	ID=TetragonulaCarbonaria_010778-T1.exon3;Parent=TetragonulaCarbonaria_010778-T1
R3_1	funannotate	exon	555439	555532	.	-	.	ID=TetragonulaCarbonaria_010778-T1.exon2;Parent=TetragonulaCarbonaria_010778-T1
R3_1	funannotate	CDS	9743205	9743292	.	-	0	ID=TetragonulaCarbonaria_011478-T1.cds;Parent=TetragonulaCarbonaria_011478-T1
R3_1	funannotate	CDS	9742808	9743109	.	-	0	ID=TetragonulaCarbonaria_011478-T1.cds;Parent=TetragonulaCarbonaria_011478-T1
R3_1	funannotate	CDS	9742349	9742720	.	-	0	ID=TetragonulaCarbonaria_011478-T1.cds;Parent=TetragonulaCarbonaria_011478-T1
R3_1	funannotate	CDS	9741901	9742281	.	-	0	ID=TetragonulaCarbonaria_011478-T1.cds;Parent=TetragonulaCarbonaria_011478-T1
R3_1	funannotate	exon	8545980	8546167	.	+	.	ID=TetragonulaCarbonaria_011402-T1.exon3;Parent=TetragonulaCarbonaria_011402-T1
R3_1	funannotate	exon	8537226	8537362	.	+	.	ID=TetragonulaCarbonaria_011402-T1.exon2;Parent=TetragonulaCarbonaria_011402-T1
R3_1	funannotate	exon	8536899	8536993	.	+	.	ID=TetragonulaCarbonaria_011402-T1.exon1;Parent=TetragonulaCarbonaria_011402-T1
R3_1	funannotate	exon	555661	555817	.	-	.	ID=TetragonulaCarbonaria_010778-T1.exon1;Parent=TetragonulaCarbonaria_010778-T1
R3_1	funannotate	exon	11629	11770	.	+	.	ID=TetragonulaCarbonaria_010721-T1.exon2;Parent=TetragonulaCarbonaria_010721-T1
R3_1	funannotate	exon	11492	11520	.	+	.	ID=TetragonulaCarbonaria_010721-T1.exon1;Parent=TetragonulaCarbonaria_010721-T1
R3_1	funannotate	exon	13747408	13747542	.	-	.	ID=TetragonulaCarbonaria_011856-T1.exon1;Parent=TetragonulaCarbonaria_011856-T1
R3_1	funannotate	exon	9616502	9616663	.	+	.	ID=TetragonulaCarbonaria_011459-T1.exon9;Parent=TetragonulaCarbonaria_011459-T1
R3_1	funannotate	exon	9616208	9616415	.	+	.	ID=TetragonulaCarbonaria_011459-T1.exon8;Parent=TetragonulaCarbonaria_011459-T1
R3_1	funannotate	exon	9615814	9616114	.	+	.	ID=TetragonulaCarbonaria_011459-T1.exon7;Parent=TetragonulaCarbonaria_011459-T1
R3_1	funannotate	exon	9615649	9615745	.	+	.	ID=TetragonulaCarbonaria_011459-T1.exon6;Parent=TetragonulaCarbonaria_011459-T1
R3_1	funannotate	exon	9615411	9615558	.	+	.	ID=TetragonulaCarbonaria_011459-T1.exon5;Parent=TetragonulaCarbonaria_011459-T1
R3_1	funannotate	exon	9615062	9615333	.	+	.	ID=TetragonulaCarbonaria_011459-T1.exon4;Parent=TetragonulaCarbonaria_011459-T1
R3_1	funannotate	exon	9614618	9614956	.	+	.	ID=TetragonulaCarbonaria_011459-T1.exon3;Parent=TetragonulaCarbonaria_011459-T1
R3_1	funannotate	exon	9614245	9614540	.	+	.	ID=TetragonulaCarbonaria_011459-T1.exon2;Parent=TetragonulaCarbonaria_011459-T1
R3_1	funannotate	exon	9614039	9614153	.	+	.	ID=TetragonulaCarbonaria_011459-T1.exon1;Parent=TetragonulaCarbonaria_011459-T1
R3_1	funannotate	CDS	516458	516763	.	-	0	ID=TetragonulaCarbonaria_010773-T1.cds;Parent=TetragonulaCarbonaria_010773-T1
R3_1	funannotate	CDS	14866697	14866877	.	-	0	ID=TetragonulaCarbonaria_011959-T1.cds;Parent=TetragonulaCarbonaria_011959-T1
R3_1	funannotate	CDS	14865731	14865929	.	-	0	ID=TetragonulaCarbonaria_011959-T1.cds;Parent=TetragonulaCarbonaria_011959-T1
[truncated: 14,229 more rows]
