# Supplementary material for: Prevalent bee venom genes evolved before the aculeate stinger and eusociality
Source: BMC Biol. 2023 Oct 23;21:229. doi: 10.1186/s12915-023-01656-5 (PMC10591384; doi:10.1186/s12915-023-01656-5)
Supplement: Supplementary file 42 — Additional file 42. Gff files of all toxin gene annotations. [file 12915_2023_1656_MOESM42_ESM.zip › AdditionalFile9_ToxinGeneAnnotations/WNWW01000254.1._SP.gff_modified_Koludarov_et_al_2021.gff3]

##gff-version 3
##source-version geneious 2020.2.2
##sequence-region	WNWW01000254.1	1	1173408
WNWW01000254.1	Koludarov_et_al_2021	gene	492189	498547	.	+	.	Name=SP
WNWW01000254.1	Genbank	mRNA	461561	466504	.	+	.	ID=rna-gnl|WGS:WNWW|mRNA:Fvar10865-1.2;Note=Ankyrin repeat;Parent=gene-E2986_10865
WNWW01000254.1	Genbank	mRNA	98528	113481	.	+	.	ID=rna-gnl|WGS:WNWW|mRNA:Fvar01906-1.2;Note=Leishmanolysin;Parent=gene-E2986_01906
WNWW01000254.1	Genbank	CDS	258969	259013	.	-	0	Name=KAF3427416.1;ID=cds-KAF3427416.1;Dbxref=NCBI_GP:KAF3427416.1;Parent=rna-gnl|WGS:WNWW|mRNA:Fvar04706-1.2
WNWW01000254.1	Genbank	CDS	258606	258769	.	-	0	Name=KAF3427416.1;ID=cds-KAF3427416.1;Dbxref=NCBI_GP:KAF3427416.1;Parent=rna-gnl|WGS:WNWW|mRNA:Fvar04706-1.2
WNWW01000254.1	Genbank	CDS	258010	258529	.	-	0	Name=KAF3427416.1;ID=cds-KAF3427416.1;Dbxref=NCBI_GP:KAF3427416.1;Parent=rna-gnl|WGS:WNWW|mRNA:Fvar04706-1.2
WNWW01000254.1	Genbank	CDS	257687	257933	.	-	0	Name=KAF3427416.1;ID=cds-KAF3427416.1;Dbxref=NCBI_GP:KAF3427416.1;Parent=rna-gnl|WGS:WNWW|mRNA:Fvar04706-1.2
WNWW01000254.1	Genbank	CDS	257280	257607	.	-	0	Name=KAF3427416.1;ID=cds-KAF3427416.1;Dbxref=NCBI_GP:KAF3427416.1;Parent=rna-gnl|WGS:WNWW|mRNA:Fvar04706-1.2
WNWW01000254.1	Genbank	CDS	252080	257180	.	-	0	Name=KAF3427416.1;ID=cds-KAF3427416.1;Dbxref=NCBI_GP:KAF3427416.1;Parent=rna-gnl|WGS:WNWW|mRNA:Fvar04706-1.2
WNWW01000254.1	Genbank	CDS	246394	246506	.	+	0	Name=KAF3427415.1;ID=cds-KAF3427415.1;Dbxref=NCBI_GP:KAF3427415.1;Parent=rna-gnl|WGS:WNWW|mRNA:Fvar10864-2.2
WNWW01000254.1	Genbank	CDS	246574	246796	.	+	0	Name=KAF3427415.1;ID=cds-KAF3427415.1;Dbxref=NCBI_GP:KAF3427415.1;Parent=rna-gnl|WGS:WNWW|mRNA:Fvar10864-2.2
WNWW01000254.1	Genbank	CDS	246869	247177	.	+	0	Name=KAF3427415.1;ID=cds-KAF3427415.1;Dbxref=NCBI_GP:KAF3427415.1;Parent=rna-gnl|WGS:WNWW|mRNA:Fvar10864-2.2
WNWW01000254.1	Genbank	CDS	247247	247405	.	+	0	Name=KAF3427415.1;ID=cds-KAF3427415.1;Dbxref=NCBI_GP:KAF3427415.1;Parent=rna-gnl|WGS:WNWW|mRNA:Fvar10864-2.2
WNWW01000254.1	Genbank	CDS	247502	247635	.	+	0	Name=KAF3427415.1;ID=cds-KAF3427415.1;Dbxref=NCBI_GP:KAF3427415.1;Parent=rna-gnl|WGS:WNWW|mRNA:Fvar10864-2.2
WNWW01000254.1	Genbank	CDS	247716	247770	.	+	0	Name=KAF3427415.1;ID=cds-KAF3427415.1;Dbxref=NCBI_GP:KAF3427415.1;Parent=rna-gnl|WGS:WNWW|mRNA:Fvar10864-2.2
WNWW01000254.1	Genbank	exon	782687	782835	.	+	.	ID=exon-gnl|WGS:WNWW|mRNA:Fvar06513-1.2-7;Note=Repeats in polycystic kidney disease 1 (PKD1) and other proteins;Parent=rna-gnl|WGS:WNWW|mRNA:Fvar06513-1.2
WNWW01000254.1	Genbank	CDS	241228	241243	.	+	0	Name=KAF3427414.1;ID=cds-KAF3427414.1;Dbxref=NCBI_GP:KAF3427414.1;Parent=rna-gnl|WGS:WNWW|mRNA:Fvar10864-1.2
WNWW01000254.1	Genbank	CDS	242100	242474	.	+	0	Name=KAF3427414.1;ID=cds-KAF3427414.1;Dbxref=NCBI_GP:KAF3427414.1;Parent=rna-gnl|WGS:WNWW|mRNA:Fvar10864-1.2
WNWW01000254.1	Genbank	CDS	242557	242612	.	+	0	Name=KAF3427414.1;ID=cds-KAF3427414.1;Dbxref=NCBI_GP:KAF3427414.1;Parent=rna-gnl|WGS:WNWW|mRNA:Fvar10864-1.2
WNWW01000254.1	Genbank	CDS	242713	242888	.	+	0	Name=KAF3427414.1;ID=cds-KAF3427414.1;Dbxref=NCBI_GP:KAF3427414.1;Parent=rna-gnl|WGS:WNWW|mRNA:Fvar10864-1.2
WNWW01000254.1	Genbank	CDS	243096	243283	.	+	0	Name=KAF3427414.1;ID=cds-KAF3427414.1;Dbxref=NCBI_GP:KAF3427414.1;Parent=rna-gnl|WGS:WNWW|mRNA:Fvar10864-1.2
WNWW01000254.1	Genbank	CDS	244449	244544	.	+	0	Name=KAF3427414.1;ID=cds-KAF3427414.1;Dbxref=NCBI_GP:KAF3427414.1;Parent=rna-gnl|WGS:WNWW|mRNA:Fvar10864-1.2
WNWW01000254.1	Genbank	CDS	244606	244808	.	+	0	Name=KAF3427414.1;ID=cds-KAF3427414.1;Dbxref=NCBI_GP:KAF3427414.1;Parent=rna-gnl|WGS:WNWW|mRNA:Fvar10864-1.2
WNWW01000254.1	Genbank	CDS	244877	245012	.	+	0	Name=KAF3427414.1;ID=cds-KAF3427414.1;Dbxref=NCBI_GP:KAF3427414.1;Parent=rna-gnl|WGS:WNWW|mRNA:Fvar10864-1.2
WNWW01000254.1	Genbank	CDS	245105	245275	.	+	0	Name=KAF3427414.1;ID=cds-KAF3427414.1;Dbxref=NCBI_GP:KAF3427414.1;Parent=rna-gnl|WGS:WNWW|mRNA:Fvar10864-1.2
WNWW01000254.1	Genbank	CDS	245424	245503	.	+	0	Name=KAF3427414.1;ID=cds-KAF3427414.1;Dbxref=NCBI_GP:KAF3427414.1;Parent=rna-gnl|WGS:WNWW|mRNA:Fvar10864-1.2
WNWW01000254.1	Genbank	CDS	246312	246392	.	+	0	Name=KAF3427414.1;ID=cds-KAF3427414.1;Dbxref=NCBI_GP:KAF3427414.1;Parent=rna-gnl|WGS:WNWW|mRNA:Fvar10864-1.2
WNWW01000254.1	Genbank	exon	782914	783104	.	+	.	ID=exon-gnl|WGS:WNWW|mRNA:Fvar06513-1.2-8;Note=Repeats in polycystic kidney disease 1 (PKD1) and other proteins;Parent=rna-gnl|WGS:WNWW|mRNA:Fvar06513-1.2
WNWW01000254.1	Genbank	exon	783180	783279	.	+	.	ID=exon-gnl|WGS:WNWW|mRNA:Fvar06513-1.2-9;Note=Repeats in polycystic kidney disease 1 (PKD1) and other proteins;Parent=rna-gnl|WGS:WNWW|mRNA:Fvar06513-1.2
WNWW01000254.1	Genbank	exon	781290	781667	.	+	.	ID=exon-gnl|WGS:WNWW|mRNA:Fvar06513-1.2-3;Note=Repeats in polycystic kidney disease 1 (PKD1) and other proteins;Parent=rna-gnl|WGS:WNWW|mRNA:Fvar06513-1.2
WNWW01000254.1	Genbank	exon	781738	781963	.	+	.	ID=exon-gnl|WGS:WNWW|mRNA:Fvar06513-1.2-4;Note=Repeats in polycystic kidney disease 1 (PKD1) and other proteins;Parent=rna-gnl|WGS:WNWW|mRNA:Fvar06513-1.2
WNWW01000254.1	Genbank	exon	782037	782410	.	+	.	ID=exon-gnl|WGS:WNWW|mRNA:Fvar06513-1.2-5;Note=Repeats in polycystic kidney disease 1 (PKD1) and other proteins;Parent=rna-gnl|WGS:WNWW|mRNA:Fvar06513-1.2
WNWW01000254.1	Genbank	exon	782499	782610	.	+	.	ID=exon-gnl|WGS:WNWW|mRNA:Fvar06513-1.2-6;Note=Repeats in polycystic kidney disease 1 (PKD1) and other proteins;Parent=rna-gnl|WGS:WNWW|mRNA:Fvar06513-1.2
WNWW01000254.1	Genbank	exon	780566	780975	.	+	.	ID=exon-gnl|WGS:WNWW|mRNA:Fvar06513-1.2-1;Note=Repeats in polycystic kidney disease 1 (PKD1) and other proteins;Parent=rna-gnl|WGS:WNWW|mRNA:Fvar06513-1.2
WNWW01000254.1	Genbank	exon	781048	781229	.	+	.	ID=exon-gnl|WGS:WNWW|mRNA:Fvar06513-1.2-2;Note=Repeats in polycystic kidney disease 1 (PKD1) and other proteins;Parent=rna-gnl|WGS:WNWW|mRNA:Fvar06513-1.2
WNWW01000254.1	Genbank	mRNA	246394	247770	.	+	.	ID=rna-gnl|WGS:WNWW|mRNA:Fvar10864-2.2;Note=Prominin;Parent=gene-E2986_10864
WNWW01000254.1	Genbank	gene	252080	259013	.	-	.	Name=E2986_04706;ID=gene-E2986_04706
WNWW01000254.1	Genbank	CDS	98528	98569	.	+	0	Name=KAF3427413.1;ID=cds-KAF3427413.1;Dbxref=NCBI_GP:KAF3427413.1;Parent=rna-gnl|WGS:WNWW|mRNA:Fvar01906-1.2
WNWW01000254.1	Genbank	CDS	99905	99977	.	+	0	Name=KAF3427413.1;ID=cds-KAF3427413.1;Dbxref=NCBI_GP:KAF3427413.1;Parent=rna-gnl|WGS:WNWW|mRNA:Fvar01906-1.2
WNWW01000254.1	Genbank	CDS	100387	100628	.	+	0	Name=KAF3427413.1;ID=cds-KAF3427413.1;Dbxref=NCBI_GP:KAF3427413.1;Parent=rna-gnl|WGS:WNWW|mRNA:Fvar01906-1.2
WNWW01000254.1	Genbank	CDS	101154	101335	.	+	0	Name=KAF3427413.1;ID=cds-KAF3427413.1;Dbxref=NCBI_GP:KAF3427413.1;Parent=rna-gnl|WGS:WNWW|mRNA:Fvar01906-1.2
WNWW01000254.1	Genbank	CDS	102539	102742	.	+	0	Name=KAF3427413.1;ID=cds-KAF3427413.1;Dbxref=NCBI_GP:KAF3427413.1;Parent=rna-gnl|WGS:WNWW|mRNA:Fvar01906-1.2
WNWW01000254.1	Genbank	CDS	105732	105957	.	+	0	Name=KAF3427413.1;ID=cds-KAF3427413.1;Dbxref=NCBI_GP:KAF3427413.1;Parent=rna-gnl|WGS:WNWW|mRNA:Fvar01906-1.2
WNWW01000254.1	Genbank	CDS	107461	107654	.	+	0	Name=KAF3427413.1;ID=cds-KAF3427413.1;Dbxref=NCBI_GP:KAF3427413.1;Parent=rna-gnl|WGS:WNWW|mRNA:Fvar01906-1.2
WNWW01000254.1	Genbank	CDS	107760	107892	.	+	0	Name=KAF3427413.1;ID=cds-KAF3427413.1;Dbxref=NCBI_GP:KAF3427413.1;Parent=rna-gnl|WGS:WNWW|mRNA:Fvar01906-1.2
WNWW01000254.1	Genbank	CDS	108017	108176	.	+	0	Name=KAF3427413.1;ID=cds-KAF3427413.1;Dbxref=NCBI_GP:KAF3427413.1;Parent=rna-gnl|WGS:WNWW|mRNA:Fvar01906-1.2
WNWW01000254.1	Genbank	CDS	108388	108587	.	+	0	Name=KAF3427413.1;ID=cds-KAF3427413.1;Dbxref=NCBI_GP:KAF3427413.1;Parent=rna-gnl|WGS:WNWW|mRNA:Fvar01906-1.2
WNWW01000254.1	Genbank	CDS	108985	109104	.	+	0	Name=KAF3427413.1;ID=cds-KAF3427413.1;Dbxref=NCBI_GP:KAF3427413.1;Parent=rna-gnl|WGS:WNWW|mRNA:Fvar01906-1.2
WNWW01000254.1	Genbank	CDS	109914	110014	.	+	0	Name=KAF3427413.1;ID=cds-KAF3427413.1;Dbxref=NCBI_GP:KAF3427413.1;Parent=rna-gnl|WGS:WNWW|mRNA:Fvar01906-1.2
WNWW01000254.1	Genbank	CDS	113475	113481	.	+	0	Name=KAF3427413.1;ID=cds-KAF3427413.1;Dbxref=NCBI_GP:KAF3427413.1;Parent=rna-gnl|WGS:WNWW|mRNA:Fvar01906-1.2
WNWW01000254.1	Genbank	mRNA	241228	246392	.	+	.	ID=rna-gnl|WGS:WNWW|mRNA:Fvar10864-1.2;Note=Prominin;Parent=gene-E2986_10864
WNWW01000254.1	Genbank	gene	449543	452589	.	-	.	Name=E2986_10257;ID=gene-E2986_10257
WNWW01000254.1	Genbank	gene	457721	458344	.	-	.	Name=E2986_10258;ID=gene-E2986_10258
WNWW01000254.1	Genbank	gene	405796	418788	.	+	.	Name=E2986_10251;ID=gene-E2986_10251
WNWW01000254.1	Genbank	gene	425345	428356	.	-	.	Name=E2986_10252;ID=gene-E2986_10252
WNWW01000254.1	Genbank	gene	434909	440048	.	+	.	Name=E2986_10255;ID=gene-E2986_10255
WNWW01000254.1	Genbank	gene	442638	445139	.	-	.	Name=E2986_10256;ID=gene-E2986_10256
WNWW01000254.1	Genbank	gene	429182	431207	.	+	.	Name=E2986_10253;ID=gene-E2986_10253
WNWW01000254.1	Genbank	gene	431674	433640	.	-	.	Name=E2986_10254;ID=gene-E2986_10254
WNWW01000254.1	Genbank	gene	473554	476492	.	+	.	Name=E2986_10262;ID=gene-E2986_10262
WNWW01000254.1	Genbank	gene	477140	479728	.	+	.	Name=E2986_10263;ID=gene-E2986_10263
WNWW01000254.1	Genbank	exon	452582	452589	.	-	.	ID=exon-gnl|WGS:WNWW|mRNA:Fvar10257-1.2-1;Note=Dual specificity phosphatase%3B catalytic domain;Parent=rna-gnl|WGS:WNWW|mRNA:Fvar10257-1.2
WNWW01000254.1	Genbank	exon	451416	451544	.	-	.	ID=exon-gnl|WGS:WNWW|mRNA:Fvar10257-1.2-2;Note=Dual specificity phosphatase%3B catalytic domain;Parent=rna-gnl|WGS:WNWW|mRNA:Fvar10257-1.2
WNWW01000254.1	Genbank	exon	450777	450948	.	-	.	ID=exon-gnl|WGS:WNWW|mRNA:Fvar10257-1.2-3;Note=Dual specificity phosphatase%3B catalytic domain;Parent=rna-gnl|WGS:WNWW|mRNA:Fvar10257-1.2
WNWW01000254.1	Genbank	exon	450271	450449	.	-	.	ID=exon-gnl|WGS:WNWW|mRNA:Fvar10257-1.2-4;Note=Dual specificity phosphatase%3B catalytic domain;Parent=rna-gnl|WGS:WNWW|mRNA:Fvar10257-1.2
WNWW01000254.1	Genbank	exon	449892	450092	.	-	.	ID=exon-gnl|WGS:WNWW|mRNA:Fvar10257-1.2-5;Note=Dual specificity phosphatase%3B catalytic domain;Parent=rna-gnl|WGS:WNWW|mRNA:Fvar10257-1.2
WNWW01000254.1	Genbank	exon	449543	449828	.	-	.	ID=exon-gnl|WGS:WNWW|mRNA:Fvar10257-1.2-6;Note=Dual specificity phosphatase%3B catalytic domain;Parent=rna-gnl|WGS:WNWW|mRNA:Fvar10257-1.2
WNWW01000254.1	Genbank	exon	766562	766720	.	+	.	ID=exon-gnl|WGS:WNWW|mRNA:Fvar06515-1.2-1;Note=FAR-17a/AIG1-like protein;Parent=rna-gnl|WGS:WNWW|mRNA:Fvar06515-1.2
WNWW01000254.1	Genbank	exon	771128	771286	.	+	.	ID=exon-gnl|WGS:WNWW|mRNA:Fvar06515-1.2-2;Note=FAR-17a/AIG1-like protein;Parent=rna-gnl|WGS:WNWW|mRNA:Fvar06515-1.2
WNWW01000254.1	Genbank	exon	772177	772314	.	+	.	ID=exon-gnl|WGS:WNWW|mRNA:Fvar06515-1.2-3;Note=FAR-17a/AIG1-like protein;Parent=rna-gnl|WGS:WNWW|mRNA:Fvar06515-1.2
WNWW01000254.1	Genbank	exon	772390	772529	.	+	.	ID=exon-gnl|WGS:WNWW|mRNA:Fvar06515-1.2-4;Note=FAR-17a/AIG1-like protein;Parent=rna-gnl|WGS:WNWW|mRNA:Fvar06515-1.2
WNWW01000254.1	Genbank	exon	772755	772953	.	+	.	ID=exon-gnl|WGS:WNWW|mRNA:Fvar06515-1.2-5;Note=FAR-17a/AIG1-like protein;Parent=rna-gnl|WGS:WNWW|mRNA:Fvar06515-1.2
WNWW01000254.1	Genbank	exon	756489	756701	.	-	.	ID=exon-gnl|WGS:WNWW|mRNA:Fvar06516-1.2-4;Note=CRAL/TRIO%3B N-terminal domain;Parent=rna-gnl|WGS:WNWW|mRNA:Fvar06516-1.2
WNWW01000254.1	Genbank	exon	755228	755938	.	-	.	ID=exon-gnl|WGS:WNWW|mRNA:Fvar06516-1.2-5;Note=CRAL/TRIO%3B N-terminal domain;Parent=rna-gnl|WGS:WNWW|mRNA:Fvar06516-1.2
WNWW01000254.1	Genbank	exon	757073	757277	.	-	.	ID=exon-gnl|WGS:WNWW|mRNA:Fvar06516-1.2-2;Note=CRAL/TRIO%3B N-terminal domain;Parent=rna-gnl|WGS:WNWW|mRNA:Fvar06516-1.2
WNWW01000254.1	Genbank	exon	756789	756912	.	-	.	ID=exon-gnl|WGS:WNWW|mRNA:Fvar06516-1.2-3;Note=CRAL/TRIO%3B N-terminal domain;Parent=rna-gnl|WGS:WNWW|mRNA:Fvar06516-1.2
WNWW01000254.1	Genbank	exon	757830	757989	.	-	.	ID=exon-gnl|WGS:WNWW|mRNA:Fvar06516-1.2-1;Note=CRAL/TRIO%3B N-terminal domain;Parent=rna-gnl|WGS:WNWW|mRNA:Fvar06516-1.2
WNWW01000254.1	Genbank	exon	780443	780478	.	-	.	ID=exon-gnl|WGS:WNWW|mRNA:Fvar06514-1.2-1;Note=Frizzled/Smoothened family membrane region;Parent=rna-gnl|WGS:WNWW|mRNA:Fvar06514-1.2
WNWW01000254.1	Genbank	exon	777517	777686	.	-	.	ID=exon-gnl|WGS:WNWW|mRNA:Fvar06514-1.2-4;Note=Frizzled/Smoothened family membrane region;Parent=rna-gnl|WGS:WNWW|mRNA:Fvar06514-1.2
WNWW01000254.1	Genbank	exon	777050	777390	.	-	.	ID=exon-gnl|WGS:WNWW|mRNA:Fvar06514-1.2-5;Note=Frizzled/Smoothened family membrane region;Parent=rna-gnl|WGS:WNWW|mRNA:Fvar06514-1.2
WNWW01000254.1	Genbank	exon	778662	778982	.	-	.	ID=exon-gnl|WGS:WNWW|mRNA:Fvar06514-1.2-2;Note=Frizzled/Smoothened family membrane region;Parent=rna-gnl|WGS:WNWW|mRNA:Fvar06514-1.2
WNWW01000254.1	Genbank	exon	777877	778317	.	-	.	ID=exon-gnl|WGS:WNWW|mRNA:Fvar06514-1.2-3;Note=Frizzled/Smoothened family membrane region;Parent=rna-gnl|WGS:WNWW|mRNA:Fvar06514-1.2
WNWW01000254.1	Genbank	exon	775223	776308	.	-	.	ID=exon-gnl|WGS:WNWW|mRNA:Fvar06514-1.2-8;Note=Frizzled/Smoothened family membrane region;Parent=rna-gnl|WGS:WNWW|mRNA:Fvar06514-1.2
WNWW01000254.1	Genbank	exon	774926	774950	.	-	.	ID=exon-gnl|WGS:WNWW|mRNA:Fvar06514-1.2-9;Note=Frizzled/Smoothened family membrane region;Parent=rna-gnl|WGS:WNWW|mRNA:Fvar06514-1.2
WNWW01000254.1	Genbank	exon	776640	776841	.	-	.	ID=exon-gnl|WGS:WNWW|mRNA:Fvar06514-1.2-6;Note=Frizzled/Smoothened family membrane region;Parent=rna-gnl|WGS:WNWW|mRNA:Fvar06514-1.2
WNWW01000254.1	Genbank	exon	776389	776559	.	-	.	ID=exon-gnl|WGS:WNWW|mRNA:Fvar06514-1.2-7;Note=Frizzled/Smoothened family membrane region;Parent=rna-gnl|WGS:WNWW|mRNA:Fvar06514-1.2
WNWW01000254.1	Genbank	exon	457956	458102	.	-	.	ID=exon-gnl|WGS:WNWW|mRNA:Fvar10258-1.2-2;Parent=rna-gnl|WGS:WNWW|mRNA:Fvar10258-1.2
WNWW01000254.1	Genbank	exon	457721	457870	.	-	.	ID=exon-gnl|WGS:WNWW|mRNA:Fvar10258-1.2-3;Parent=rna-gnl|WGS:WNWW|mRNA:Fvar10258-1.2
WNWW01000254.1	Genbank	exon	458174	458344	.	-	.	ID=exon-gnl|WGS:WNWW|mRNA:Fvar10258-1.2-1;Parent=rna-gnl|WGS:WNWW|mRNA:Fvar10258-1.2
WNWW01000254.1	Genbank	exon	1166273	1166431	.	-	.	ID=exon-gnl|WGS:WNWW|mRNA:Fvar06040-1.2-2;Note=Glutathione S-transferase N-terminal domain;Parent=rna-gnl|WGS:WNWW|mRNA:Fvar06040-1.2
WNWW01000254.1	Genbank	exon	1164920	1165996	.	-	.	ID=exon-gnl|WGS:WNWW|mRNA:Fvar06040-1.2-3;Note=Glutathione S-transferase N-terminal domain;Parent=rna-gnl|WGS:WNWW|mRNA:Fvar06040-1.2
WNWW01000254.1	Genbank	exon	1166896	1167393	.	-	.	ID=exon-gnl|WGS:WNWW|mRNA:Fvar06040-1.2-1;Note=Glutathione S-transferase N-terminal domain;Parent=rna-gnl|WGS:WNWW|mRNA:Fvar06040-1.2
WNWW01000254.1	Genbank	exon	471429	471800	.	+	.	ID=exon-gnl|WGS:WNWW|mRNA:Fvar10866-1.2-5;Note=Peptide methionine sulfoxide reductase;Parent=rna-gnl|WGS:WNWW|mRNA:Fvar10866-1.2
WNWW01000254.1	Genbank	exon	470845	470965	.	+	.	ID=exon-gnl|WGS:WNWW|mRNA:Fvar10866-1.2-3;Note=Peptide methionine sulfoxide reductase;Parent=rna-gnl|WGS:WNWW|mRNA:Fvar10866-1.2
WNWW01000254.1	Genbank	exon	471052	471188	.	+	.	ID=exon-gnl|WGS:WNWW|mRNA:Fvar10866-1.2-4;Note=Peptide methionine sulfoxide reductase;Parent=rna-gnl|WGS:WNWW|mRNA:Fvar10866-1.2
WNWW01000254.1	Genbank	exon	468868	468993	.	+	.	ID=exon-gnl|WGS:WNWW|mRNA:Fvar10866-1.2-1;Note=Peptide methionine sulfoxide reductase;Parent=rna-gnl|WGS:WNWW|mRNA:Fvar10866-1.2
WNWW01000254.1	Genbank	exon	470419	470585	.	+	.	ID=exon-gnl|WGS:WNWW|mRNA:Fvar10866-1.2-2;Note=Peptide methionine sulfoxide reductase;Parent=rna-gnl|WGS:WNWW|mRNA:Fvar10866-1.2
WNWW01000254.1	Genbank	exon	486059	486607	.	-	.	ID=exon-gnl|WGS:WNWW|mRNA:Fvar07085-1.2-2;Note=MRVI1 protein;Parent=rna-gnl|WGS:WNWW|mRNA:Fvar07085-1.2
WNWW01000254.1	Genbank	exon	485064	485250	.	-	.	ID=exon-gnl|WGS:WNWW|mRNA:Fvar07085-1.2-3;Note=MRVI1 protein;Parent=rna-gnl|WGS:WNWW|mRNA:Fvar07085-1.2
WNWW01000254.1	Genbank	exon	484624	484946	.	-	.	ID=exon-gnl|WGS:WNWW|mRNA:Fvar07085-1.2-4;Note=MRVI1 protein;Parent=rna-gnl|WGS:WNWW|mRNA:Fvar07085-1.2
WNWW01000254.1	Genbank	exon	481116	481345	.	-	.	ID=exon-gnl|WGS:WNWW|mRNA:Fvar07085-1.2-5;Note=MRVI1 protein;Parent=rna-gnl|WGS:WNWW|mRNA:Fvar07085-1.2
WNWW01000254.1	Genbank	exon	488508	488600	.	-	.	ID=exon-gnl|WGS:WNWW|mRNA:Fvar07085-1.2-1;Note=MRVI1 protein;Parent=rna-gnl|WGS:WNWW|mRNA:Fvar07085-1.2
WNWW01000254.1	Genbank	exon	480860	480971	.	-	.	ID=exon-gnl|WGS:WNWW|mRNA:Fvar07085-1.2-6;Note=MRVI1 protein;Parent=rna-gnl|WGS:WNWW|mRNA:Fvar07085-1.2
WNWW01000254.1	Genbank	gene	1131944	1146814	.	+	.	Name=E2986_10871;ID=gene-E2986_10871
WNWW01000254.1	Genbank	gene	1155479	1161214	.	+	.	Name=E2986_10872;ID=gene-E2986_10872
WNWW01000254.1	Genbank	gene	714887	736338	.	-	.	Name=E2986_10870;ID=gene-E2986_10870
WNWW01000254.1	Genbank	gene	241228	247770	.	+	.	Name=E2986_10864;ID=gene-E2986_10864
WNWW01000254.1	Genbank	gene	461561	466504	.	+	.	Name=E2986_10865;ID=gene-E2986_10865
WNWW01000254.1	Genbank	gene	509882	509954	.	-	.	Name=E2986_10868;ID=gene-E2986_10868
WNWW01000254.1	Genbank	gene	750932	753543	.	+	.	Name=E2986_10869;ID=gene-E2986_10869
WNWW01000254.1	Genbank	gene	468868	471800	.	+	.	Name=E2986_10866;ID=gene-E2986_10866
WNWW01000254.1	Genbank	gene	493454	497705	.	+	.	Name=E2986_10867;ID=gene-E2986_10867
WNWW01000254.1	Genbank	exon	714887	714896	.	-	.	ID=exon-gnl|WGS:WNWW|mRNA:Fvar10870-1.2-10;Note=Oxidoreductase FAD-binding domain;Parent=rna-gnl|WGS:WNWW|mRNA:Fvar10870-1.2
WNWW01000254.1	Genbank	mRNA	493454	497705	.	+	.	ID=rna-gnl|WGS:WNWW|mRNA:Fvar10867-1.2;Note=Trypsin-like serine protease;Parent=gene-E2986_10867
WNWW01000254.1	Genbank	exon	434909	434976	.	+	.	ID=exon-gnl|WGS:WNWW|mRNA:Fvar10255-1.2-1;Note=C2H2-type zinc finger;Parent=rna-gnl|WGS:WNWW|mRNA:Fvar10255-1.2
WNWW01000254.1	Genbank	exon	435687	438174	.	+	.	ID=exon-gnl|WGS:WNWW|mRNA:Fvar10255-1.2-2;Note=C2H2-type zinc finger;Parent=rna-gnl|WGS:WNWW|mRNA:Fvar10255-1.2
WNWW01000254.1	Genbank	exon	438384	440048	.	+	.	ID=exon-gnl|WGS:WNWW|mRNA:Fvar10255-1.2-3;Note=C2H2-type zinc finger;Parent=rna-gnl|WGS:WNWW|mRNA:Fvar10255-1.2
WNWW01000254.1	Genbank	mRNA	468868	471800	.	+	.	ID=rna-gnl|WGS:WNWW|mRNA:Fvar10866-1.2;Note=Peptide methionine sulfoxide reductase;Parent=gene-E2986_10866
WNWW01000254.1	Genbank	tRNA	509882	509954	.	-	.	ID=rna-E2986_10868;Parent=gene-E2986_10868
WNWW01000254.1	Genbank	exon	796108	796267	.	+	.	ID=exon-gnl|WGS:WNWW|mRNA:Fvar06508-1.2-10;Note=Amino acid permease;Parent=rna-gnl|WGS:WNWW|mRNA:Fvar06508-1.2
WNWW01000254.1	Genbank	mRNA	473554	476492	.	+	.	ID=rna-gnl|WGS:WNWW|mRNA:Fvar10262-1.2;Parent=gene-E2986_10262
WNWW01000254.1	Genbank	exon	792166	792316	.	+	.	ID=exon-gnl|WGS:WNWW|mRNA:Fvar06509-1.2-4;Note=Survival motor neuron protein (SMN);Parent=rna-gnl|WGS:WNWW|mRNA:Fvar06509-1.2
WNWW01000254.1	Genbank	exon	792385	792698	.	+	.	ID=exon-gnl|WGS:WNWW|mRNA:Fvar06509-1.2-5;Note=Survival motor neuron protein (SMN);Parent=rna-gnl|WGS:WNWW|mRNA:Fvar06509-1.2
WNWW01000254.1	Genbank	exon	790627	790738	.	+	.	ID=exon-gnl|WGS:WNWW|mRNA:Fvar06509-1.2-1;Note=Survival motor neuron protein (SMN);Parent=rna-gnl|WGS:WNWW|mRNA:Fvar06509-1.2
WNWW01000254.1	Genbank	exon	790890	790904	.	+	.	ID=exon-gnl|WGS:WNWW|mRNA:Fvar06509-1.2-2;Note=Survival motor neuron protein (SMN);Parent=rna-gnl|WGS:WNWW|mRNA:Fvar06509-1.2
WNWW01000254.1	Genbank	exon	791175	791324	.	+	.	ID=exon-gnl|WGS:WNWW|mRNA:Fvar06509-1.2-3;Note=Survival motor neuron protein (SMN);Parent=rna-gnl|WGS:WNWW|mRNA:Fvar06509-1.2
WNWW01000254.1	Genbank	mRNA	1131944	1146814	.	+	.	ID=rna-gnl|WGS:WNWW|mRNA:Fvar10871-1.2;Note=Fibronectin type 3 domain;Parent=gene-E2986_10871
WNWW01000254.1	Genbank	exon	477140	477217	.	+	.	ID=exon-gnl|WGS:WNWW|mRNA:Fvar10263-1.2-1;Note=WD40 associated region in TFIID subunit%3B NTD2 domain;Parent=rna-gnl|WGS:WNWW|mRNA:Fvar10263-1.2
WNWW01000254.1	Genbank	exon	477312	477469	.	+	.	ID=exon-gnl|WGS:WNWW|mRNA:Fvar10263-1.2-2;Note=WD40 associated region in TFIID subunit%3B NTD2 domain;Parent=rna-gnl|WGS:WNWW|mRNA:Fvar10263-1.2
WNWW01000254.1	Genbank	exon	477562	477901	.	+	.	ID=exon-gnl|WGS:WNWW|mRNA:Fvar10263-1.2-3;Note=WD40 associated region in TFIID subunit%3B NTD2 domain;Parent=rna-gnl|WGS:WNWW|mRNA:Fvar10263-1.2
WNWW01000254.1	Genbank	exon	477993	478225	.	+	.	ID=exon-gnl|WGS:WNWW|mRNA:Fvar10263-1.2-4;Note=WD40 associated region in TFIID subunit%3B NTD2 domain;Parent=rna-gnl|WGS:WNWW|mRNA:Fvar10263-1.2
WNWW01000254.1	Genbank	exon	478328	478510	.	+	.	ID=exon-gnl|WGS:WNWW|mRNA:Fvar10263-1.2-5;Note=WD40 associated region in TFIID subunit%3B NTD2 domain;Parent=rna-gnl|WGS:WNWW|mRNA:Fvar10263-1.2
WNWW01000254.1	Genbank	exon	478593	478745	.	+	.	ID=exon-gnl|WGS:WNWW|mRNA:Fvar10263-1.2-6;Note=WD40 associated region in TFIID subunit%3B NTD2 domain;Parent=rna-gnl|WGS:WNWW|mRNA:Fvar10263-1.2
WNWW01000254.1	Genbank	exon	478813	478960	.	+	.	ID=exon-gnl|WGS:WNWW|mRNA:Fvar10263-1.2-7;Note=WD40 associated region in TFIID subunit%3B NTD2 domain;Parent=rna-gnl|WGS:WNWW|mRNA:Fvar10263-1.2
WNWW01000254.1	Genbank	exon	479076	479244	.	+	.	ID=exon-gnl|WGS:WNWW|mRNA:Fvar10263-1.2-8;Note=WD40 associated region in TFIID subunit%3B NTD2 domain;Parent=rna-gnl|WGS:WNWW|mRNA:Fvar10263-1.2
WNWW01000254.1	Genbank	exon	479332	479515	.	+	.	ID=exon-gnl|WGS:WNWW|mRNA:Fvar10263-1.2-9;Note=WD40 associated region in TFIID subunit%3B NTD2 domain;Parent=rna-gnl|WGS:WNWW|mRNA:Fvar10263-1.2
WNWW01000254.1	Genbank	exon	736330	736338	.	-	.	ID=exon-gnl|WGS:WNWW|mRNA:Fvar10870-2.2-1;Parent=rna-gnl|WGS:WNWW|mRNA:Fvar10870-2.2
WNWW01000254.1	Genbank	exon	734023	734138	.	-	.	ID=exon-gnl|WGS:WNWW|mRNA:Fvar10870-2.2-2;Parent=rna-gnl|WGS:WNWW|mRNA:Fvar10870-2.2
WNWW01000254.1	Genbank	exon	731711	731783	.	-	.	ID=exon-gnl|WGS:WNWW|mRNA:Fvar10870-2.2-3;Parent=rna-gnl|WGS:WNWW|mRNA:Fvar10870-2.2
WNWW01000254.1	Genbank	exon	730764	730792	.	-	.	ID=exon-gnl|WGS:WNWW|mRNA:Fvar10870-2.2-4;Parent=rna-gnl|WGS:WNWW|mRNA:Fvar10870-2.2
WNWW01000254.1	Genbank	exon	730048	730087	.	-	.	ID=exon-gnl|WGS:WNWW|mRNA:Fvar10870-2.2-5;Parent=rna-gnl|WGS:WNWW|mRNA:Fvar10870-2.2
WNWW01000254.1	Genbank	exon	1160547	1160742	.	+	.	ID=exon-gnl|WGS:WNWW|mRNA:Fvar10872-1.2-6;Note=Protein of unknown function (DUF1295);Parent=rna-gnl|WGS:WNWW|mRNA:Fvar10872-1.2
WNWW01000254.1	Genbank	exon	1160873	1161214	.	+	.	ID=exon-gnl|WGS:WNWW|mRNA:Fvar10872-1.2-7;Note=Protein of unknown function (DUF1295);Parent=rna-gnl|WGS:WNWW|mRNA:Fvar10872-1.2
WNWW01000254.1	Genbank	exon	1159991	1160152	.	+	.	ID=exon-gnl|WGS:WNWW|mRNA:Fvar10872-1.2-4;Note=Protein of unknown function (DUF1295);Parent=rna-gnl|WGS:WNWW|mRNA:Fvar10872-1.2
WNWW01000254.1	Genbank	exon	1160226	1160328	.	+	.	ID=exon-gnl|WGS:WNWW|mRNA:Fvar10872-1.2-5;Note=Protein of unknown function (DUF1295);Parent=rna-gnl|WGS:WNWW|mRNA:Fvar10872-1.2
WNWW01000254.1	Genbank	exon	1155778	1155974	.	+	.	ID=exon-gnl|WGS:WNWW|mRNA:Fvar10872-1.2-2;Note=Protein of unknown function (DUF1295);Parent=rna-gnl|WGS:WNWW|mRNA:Fvar10872-1.2
WNWW01000254.1	Genbank	exon	1159354	1159585	.	+	.	ID=exon-gnl|WGS:WNWW|mRNA:Fvar10872-1.2-3;Note=Protein of unknown function (DUF1295);Parent=rna-gnl|WGS:WNWW|mRNA:Fvar10872-1.2
WNWW01000254.1	Genbank	exon	1155479	1155686	.	+	.	ID=exon-gnl|WGS:WNWW|mRNA:Fvar10872-1.2-1;Note=Protein of unknown function (DUF1295);Parent=rna-gnl|WGS:WNWW|mRNA:Fvar10872-1.2
WNWW01000254.1	Genbank	exon	509882	509954	.	-	.	ID=exon-E2986_10868-1;Parent=rna-E2986_10868
WNWW01000254.1	Genbank	CDS	793594	793791	.	+	0	Name=KAF3427442.1;ID=cds-KAF3427442.1;Dbxref=NCBI_GP:KAF3427442.1;Parent=rna-gnl|WGS:WNWW|mRNA:Fvar06508-1.2
WNWW01000254.1	Genbank	CDS	793849	794029	.	+	0	Name=KAF3427442.1;ID=cds-KAF3427442.1;Dbxref=NCBI_GP:KAF3427442.1;Parent=rna-gnl|WGS:WNWW|mRNA:Fvar06508-1.2
WNWW01000254.1	Genbank	CDS	794112	794257	.	+	0	Name=KAF3427442.1;ID=cds-KAF3427442.1;Dbxref=NCBI_GP:KAF3427442.1;Parent=rna-gnl|WGS:WNWW|mRNA:Fvar06508-1.2
WNWW01000254.1	Genbank	CDS	794314	794545	.	+	0	Name=KAF3427442.1;ID=cds-KAF3427442.1;Dbxref=NCBI_GP:KAF3427442.1;Parent=rna-gnl|WGS:WNWW|mRNA:Fvar06508-1.2
WNWW01000254.1	Genbank	CDS	794628	794829	.	+	0	Name=KAF3427442.1;ID=cds-KAF3427442.1;Dbxref=NCBI_GP:KAF3427442.1;Parent=rna-gnl|WGS:WNWW|mRNA:Fvar06508-1.2
WNWW01000254.1	Genbank	CDS	794908	795142	.	+	0	Name=KAF3427442.1;ID=cds-KAF3427442.1;Dbxref=NCBI_GP:KAF3427442.1;Parent=rna-gnl|WGS:WNWW|mRNA:Fvar06508-1.2
WNWW01000254.1	Genbank	CDS	795218	795538	.	+	0	Name=KAF3427442.1;ID=cds-KAF3427442.1;Dbxref=NCBI_GP:KAF3427442.1;Parent=rna-gnl|WGS:WNWW|mRNA:Fvar06508-1.2
WNWW01000254.1	Genbank	CDS	795613	795774	.	+	0	Name=KAF3427442.1;ID=cds-KAF3427442.1;Dbxref=NCBI_GP:KAF3427442.1;Parent=rna-gnl|WGS:WNWW|mRNA:Fvar06508-1.2
WNWW01000254.1	Genbank	CDS	795848	796026	.	+	0	Name=KAF3427442.1;ID=cds-KAF3427442.1;Dbxref=NCBI_GP:KAF3427442.1;Parent=rna-gnl|WGS:WNWW|mRNA:Fvar06508-1.2
WNWW01000254.1	Genbank	CDS	796108	796267	.	+	0	Name=KAF3427442.1;ID=cds-KAF3427442.1;Dbxref=NCBI_GP:KAF3427442.1;Parent=rna-gnl|WGS:WNWW|mRNA:Fvar06508-1.2
WNWW01000254.1	Genbank	mRNA	477140	479728	.	+	.	ID=rna-gnl|WGS:WNWW|mRNA:Fvar10263-1.2;Note=WD40 associated region in TFIID subunit%3B NTD2 domain;Parent=gene-E2986_10263
WNWW01000254.1	Genbank	mRNA	730048	736338	.	-	.	ID=rna-gnl|WGS:WNWW|mRNA:Fvar10870-2.2;Parent=gene-E2986_10870
WNWW01000254.1	Genbank	CDS	791260	791324	.	+	0	Name=KAF3427441.1;ID=cds-KAF3427441.1;Dbxref=NCBI_GP:KAF3427441.1;Parent=rna-gnl|WGS:WNWW|mRNA:Fvar06509-1.2
WNWW01000254.1	Genbank	CDS	792166	792316	.	+	0	Name=KAF3427441.1;ID=cds-KAF3427441.1;Dbxref=NCBI_GP:KAF3427441.1;Parent=rna-gnl|WGS:WNWW|mRNA:Fvar06509-1.2
WNWW01000254.1	Genbank	CDS	792385	792528	.	+	0	Name=KAF3427441.1;ID=cds-KAF3427441.1;Dbxref=NCBI_GP:KAF3427441.1;Parent=rna-gnl|WGS:WNWW|mRNA:Fvar06509-1.2
WNWW01000254.1	Genbank	gene	98528	113481	.	+	.	Name=E2986_01906;ID=gene-E2986_01906
WNWW01000254.1	Genbank	mRNA	714887	730043	.	-	.	ID=rna-gnl|WGS:WNWW|mRNA:Fvar10870-1.2;Note=Oxidoreductase FAD-binding domain;Parent=gene-E2986_10870
WNWW01000254.1	Genbank	CDS	789783	789794	.	-	0	Name=KAF3427440.1;ID=cds-KAF3427440.1;Dbxref=NCBI_GP:KAF3427440.1;Parent=rna-gnl|WGS:WNWW|mRNA:Fvar06510-1.2
WNWW01000254.1	Genbank	CDS	789409	789583	.	-	0	Name=KAF3427440.1;ID=cds-KAF3427440.1;Dbxref=NCBI_GP:KAF3427440.1;Parent=rna-gnl|WGS:WNWW|mRNA:Fvar06510-1.2
WNWW01000254.1	Genbank	CDS	789052	789330	.	-	0	Name=KAF3427440.1;ID=cds-KAF3427440.1;Dbxref=NCBI_GP:KAF3427440.1;Parent=rna-gnl|WGS:WNWW|mRNA:Fvar06510-1.2
WNWW01000254.1	Genbank	CDS	788861	788952	.	-	0	Name=KAF3427440.1;ID=cds-KAF3427440.1;Dbxref=NCBI_GP:KAF3427440.1;Parent=rna-gnl|WGS:WNWW|mRNA:Fvar06510-1.2
WNWW01000254.1	Genbank	mRNA	750932	753543	.	+	.	ID=rna-gnl|WGS:WNWW|mRNA:Fvar10869-1.2;Note=Amidase;Parent=gene-E2986_10869
WNWW01000254.1	Genbank	exon	98528	98569	.	+	.	ID=exon-gnl|WGS:WNWW|mRNA:Fvar01906-1.2-1;Note=Leishmanolysin;Parent=rna-gnl|WGS:WNWW|mRNA:Fvar01906-1.2
WNWW01000254.1	Genbank	exon	99905	99977	.	+	.	ID=exon-gnl|WGS:WNWW|mRNA:Fvar01906-1.2-2;Note=Leishmanolysin;Parent=rna-gnl|WGS:WNWW|mRNA:Fvar01906-1.2
WNWW01000254.1	Genbank	exon	100387	100628	.	+	.	ID=exon-gnl|WGS:WNWW|mRNA:Fvar01906-1.2-3;Note=Leishmanolysin;Parent=rna-gnl|WGS:WNWW|mRNA:Fvar01906-1.2
WNWW01000254.1	Genbank	exon	101154	101335	.	+	.	ID=exon-gnl|WGS:WNWW|mRNA:Fvar01906-1.2-4;Note=Leishmanolysin;Parent=rna-gnl|WGS:WNWW|mRNA:Fvar01906-1.2
WNWW01000254.1	Genbank	exon	102539	102742	.	+	.	ID=exon-gnl|WGS:WNWW|mRNA:Fvar01906-1.2-5;Note=Leishmanolysin;Parent=rna-gnl|WGS:WNWW|mRNA:Fvar01906-1.2
WNWW01000254.1	Genbank	exon	105732	105957	.	+	.	ID=exon-gnl|WGS:WNWW|mRNA:Fvar01906-1.2-6;Note=Leishmanolysin;Parent=rna-gnl|WGS:WNWW|mRNA:Fvar01906-1.2
WNWW01000254.1	Genbank	exon	107461	107654	.	+	.	ID=exon-gnl|WGS:WNWW|mRNA:Fvar01906-1.2-7;Note=Leishmanolysin;Parent=rna-gnl|WGS:WNWW|mRNA:Fvar01906-1.2
WNWW01000254.1	Genbank	exon	107760	107892	.	+	.	ID=exon-gnl|WGS:WNWW|mRNA:Fvar01906-1.2-8;Note=Leishmanolysin;Parent=rna-gnl|WGS:WNWW|mRNA:Fvar01906-1.2
WNWW01000254.1	Genbank	exon	108017	108176	.	+	.	ID=exon-gnl|WGS:WNWW|mRNA:Fvar01906-1.2-9;Note=Leishmanolysin;Parent=rna-gnl|WGS:WNWW|mRNA:Fvar01906-1.2
WNWW01000254.1	Genbank	CDS	1166896	1167393	.	-	0	Name=KAF3427446.1;ID=cds-KAF3427446.1;Dbxref=NCBI_GP:KAF3427446.1;Parent=rna-gnl|WGS:WNWW|mRNA:Fvar06040-1.2
WNWW01000254.1	Genbank	CDS	1166273	1166431	.	-	0	Name=KAF3427446.1;ID=cds-KAF3427446.1;Dbxref=NCBI_GP:KAF3427446.1;Parent=rna-gnl|WGS:WNWW|mRNA:Fvar06040-1.2
WNWW01000254.1	Genbank	CDS	1165640	1165996	.	-	0	Name=KAF3427446.1;ID=cds-KAF3427446.1;Dbxref=NCBI_GP:KAF3427446.1;Parent=rna-gnl|WGS:WNWW|mRNA:Fvar06040-1.2
WNWW01000254.1	Genbank	exon	474988	475138	.	+	.	ID=exon-gnl|WGS:WNWW|mRNA:Fvar10262-1.2-7;Parent=rna-gnl|WGS:WNWW|mRNA:Fvar10262-1.2
WNWW01000254.1	Genbank	exon	475202	475319	.	+	.	ID=exon-gnl|WGS:WNWW|mRNA:Fvar10262-1.2-8;Parent=rna-gnl|WGS:WNWW|mRNA:Fvar10262-1.2
WNWW01000254.1	Genbank	exon	474592	474745	.	+	.	ID=exon-gnl|WGS:WNWW|mRNA:Fvar10262-1.2-5;Parent=rna-gnl|WGS:WNWW|mRNA:Fvar10262-1.2
WNWW01000254.1	Genbank	exon	474863	474907	.	+	.	ID=exon-gnl|WGS:WNWW|mRNA:Fvar10262-1.2-6;Parent=rna-gnl|WGS:WNWW|mRNA:Fvar10262-1.2
WNWW01000254.1	Genbank	exon	475389	475581	.	+	.	ID=exon-gnl|WGS:WNWW|mRNA:Fvar10262-1.2-9;Parent=rna-gnl|WGS:WNWW|mRNA:Fvar10262-1.2
WNWW01000254.1	Genbank	exon	474035	474213	.	+	.	ID=exon-gnl|WGS:WNWW|mRNA:Fvar10262-1.2-3;Parent=rna-gnl|WGS:WNWW|mRNA:Fvar10262-1.2
WNWW01000254.1	Genbank	exon	474290	474477	.	+	.	ID=exon-gnl|WGS:WNWW|mRNA:Fvar10262-1.2-4;Parent=rna-gnl|WGS:WNWW|mRNA:Fvar10262-1.2
WNWW01000254.1	Genbank	exon	473554	473619	.	+	.	ID=exon-gnl|WGS:WNWW|mRNA:Fvar10262-1.2-1;Parent=rna-gnl|WGS:WNWW|mRNA:Fvar10262-1.2
WNWW01000254.1	Genbank	exon	473778	473916	.	+	.	ID=exon-gnl|WGS:WNWW|mRNA:Fvar10262-1.2-2;Parent=rna-gnl|WGS:WNWW|mRNA:Fvar10262-1.2
WNWW01000254.1	Genbank	CDS	1155684	1155686	.	+	0	Name=KAF3427445.1;ID=cds-KAF3427445.1;Dbxref=NCBI_GP:KAF3427445.1;Parent=rna-gnl|WGS:WNWW|mRNA:Fvar10872-1.2
WNWW01000254.1	Genbank	CDS	1155778	1155974	.	+	0	Name=KAF3427445.1;ID=cds-KAF3427445.1;Dbxref=NCBI_GP:KAF3427445.1;Parent=rna-gnl|WGS:WNWW|mRNA:Fvar10872-1.2
WNWW01000254.1	Genbank	CDS	1159354	1159585	.	+	0	Name=KAF3427445.1;ID=cds-KAF3427445.1;Dbxref=NCBI_GP:KAF3427445.1;Parent=rna-gnl|WGS:WNWW|mRNA:Fvar10872-1.2
WNWW01000254.1	Genbank	CDS	1159991	1160152	.	+	0	Name=KAF3427445.1;ID=cds-KAF3427445.1;Dbxref=NCBI_GP:KAF3427445.1;Parent=rna-gnl|WGS:WNWW|mRNA:Fvar10872-1.2
WNWW01000254.1	Genbank	CDS	1160226	1160328	.	+	0	Name=KAF3427445.1;ID=cds-KAF3427445.1;Dbxref=NCBI_GP:KAF3427445.1;Parent=rna-gnl|WGS:WNWW|mRNA:Fvar10872-1.2
WNWW01000254.1	Genbank	CDS	1160547	1160742	.	+	0	Name=KAF3427445.1;ID=cds-KAF3427445.1;Dbxref=NCBI_GP:KAF3427445.1;Parent=rna-gnl|WGS:WNWW|mRNA:Fvar10872-1.2
WNWW01000254.1	Genbank	CDS	1160873	1161065	.	+	0	Name=KAF3427445.1;ID=cds-KAF3427445.1;Dbxref=NCBI_GP:KAF3427445.1;Parent=rna-gnl|WGS:WNWW|mRNA:Fvar10872-1.2
WNWW01000254.1	Genbank	mRNA	1164920	1167393	.	-	.	ID=rna-gnl|WGS:WNWW|mRNA:Fvar06040-1.2;Note=Glutathione S-transferase N-terminal domain;Parent=gene-E2986_06040
WNWW01000254.1	Genbank	CDS	1131944	1131952	.	+	0	Name=KAF3427443.1;ID=cds-KAF3427443.1;Dbxref=NCBI_GP:KAF3427443.1;Parent=rna-gnl|WGS:WNWW|mRNA:Fvar10871-1.2
WNWW01000254.1	Genbank	CDS	1131987	1132110	.	+	0	Name=KAF3427443.1;ID=cds-KAF3427443.1;Dbxref=NCBI_GP:KAF3427443.1;Parent=rna-gnl|WGS:WNWW|mRNA:Fvar10871-1.2
WNWW01000254.1	Genbank	CDS	1132960	1133100	.	+	0	Name=KAF3427443.1;ID=cds-KAF3427443.1;Dbxref=NCBI_GP:KAF3427443.1;Parent=rna-gnl|WGS:WNWW|mRNA:Fvar10871-1.2
WNWW01000254.1	Genbank	CDS	1133708	1133898	.	+	0	Name=KAF3427443.1;ID=cds-KAF3427443.1;Dbxref=NCBI_GP:KAF3427443.1;Parent=rna-gnl|WGS:WNWW|mRNA:Fvar10871-1.2
WNWW01000254.1	Genbank	CDS	1134891	1135131	.	+	0	Name=KAF3427443.1;ID=cds-KAF3427443.1;Dbxref=NCBI_GP:KAF3427443.1;Parent=rna-gnl|WGS:WNWW|mRNA:Fvar10871-1.2
WNWW01000254.1	Genbank	CDS	1135715	1135868	.	+	0	Name=KAF3427443.1;ID=cds-KAF3427443.1;Dbxref=NCBI_GP:KAF3427443.1;Parent=rna-gnl|WGS:WNWW|mRNA:Fvar10871-1.2
WNWW01000254.1	Genbank	CDS	1135934	1136085	.	+	0	Name=KAF3427443.1;ID=cds-KAF3427443.1;Dbxref=NCBI_GP:KAF3427443.1;Parent=rna-gnl|WGS:WNWW|mRNA:Fvar10871-1.2
WNWW01000254.1	Genbank	CDS	1136795	1137064	.	+	0	Name=KAF3427443.1;ID=cds-KAF3427443.1;Dbxref=NCBI_GP:KAF3427443.1;Parent=rna-gnl|WGS:WNWW|mRNA:Fvar10871-1.2
WNWW01000254.1	Genbank	CDS	1138527	1138672	.	+	0	Name=KAF3427443.1;ID=cds-KAF3427443.1;Dbxref=NCBI_GP:KAF3427443.1;Parent=rna-gnl|WGS:WNWW|mRNA:Fvar10871-1.2
WNWW01000254.1	Genbank	CDS	1139144	1139579	.	+	0	Name=KAF3427443.1;ID=cds-KAF3427443.1;Dbxref=NCBI_GP:KAF3427443.1;Parent=rna-gnl|WGS:WNWW|mRNA:Fvar10871-1.2
WNWW01000254.1	Genbank	CDS	1139962	1140255	.	+	0	Name=KAF3427443.1;ID=cds-KAF3427443.1;Dbxref=NCBI_GP:KAF3427443.1;Parent=rna-gnl|WGS:WNWW|mRNA:Fvar10871-1.2
WNWW01000254.1	Genbank	CDS	1140642	1140872	.	+	0	Name=KAF3427443.1;ID=cds-KAF3427443.1;Dbxref=NCBI_GP:KAF3427443.1;Parent=rna-gnl|WGS:WNWW|mRNA:Fvar10871-1.2
WNWW01000254.1	Genbank	CDS	1141186	1141341	.	+	0	Name=KAF3427443.1;ID=cds-KAF3427443.1;Dbxref=NCBI_GP:KAF3427443.1;Parent=rna-gnl|WGS:WNWW|mRNA:Fvar10871-1.2
WNWW01000254.1	Genbank	CDS	1141507	1141577	.	+	0	Name=KAF3427443.1;ID=cds-KAF3427443.1;Dbxref=NCBI_GP:KAF3427443.1;Parent=rna-gnl|WGS:WNWW|mRNA:Fvar10871-1.2
WNWW01000254.1	Genbank	CDS	1141709	1141952	.	+	0	Name=KAF3427443.1;ID=cds-KAF3427443.1;Dbxref=NCBI_GP:KAF3427443.1;Parent=rna-gnl|WGS:WNWW|mRNA:Fvar10871-1.2
WNWW01000254.1	Genbank	CDS	1142059	1142205	.	+	0	Name=KAF3427443.1;ID=cds-KAF3427443.1;Dbxref=NCBI_GP:KAF3427443.1;Parent=rna-gnl|WGS:WNWW|mRNA:Fvar10871-1.2
WNWW01000254.1	Genbank	CDS	1142500	1142661	.	+	0	Name=KAF3427443.1;ID=cds-KAF3427443.1;Dbxref=NCBI_GP:KAF3427443.1;Parent=rna-gnl|WGS:WNWW|mRNA:Fvar10871-1.2
WNWW01000254.1	Genbank	CDS	1142873	1143089	.	+	0	Name=KAF3427443.1;ID=cds-KAF3427443.1;Dbxref=NCBI_GP:KAF3427443.1;Parent=rna-gnl|WGS:WNWW|mRNA:Fvar10871-1.2
WNWW01000254.1	Genbank	CDS	1143168	1143256	.	+	0	Name=KAF3427443.1;ID=cds-KAF3427443.1;Dbxref=NCBI_GP:KAF3427443.1;Parent=rna-gnl|WGS:WNWW|mRNA:Fvar10871-1.2
WNWW01000254.1	Genbank	CDS	1143378	1143557	.	+	0	Name=KAF3427443.1;ID=cds-KAF3427443.1;Dbxref=NCBI_GP:KAF3427443.1;Parent=rna-gnl|WGS:WNWW|mRNA:Fvar10871-1.2
WNWW01000254.1	Genbank	CDS	1143658	1143846	.	+	0	Name=KAF3427443.1;ID=cds-KAF3427443.1;Dbxref=NCBI_GP:KAF3427443.1;Parent=rna-gnl|WGS:WNWW|mRNA:Fvar10871-1.2
WNWW01000254.1	Genbank	CDS	1143935	1144120	.	+	0	Name=KAF3427443.1;ID=cds-KAF3427443.1;Dbxref=NCBI_GP:KAF3427443.1;Parent=rna-gnl|WGS:WNWW|mRNA:Fvar10871-1.2
WNWW01000254.1	Genbank	CDS	1144232	1144679	.	+	0	Name=KAF3427443.1;ID=cds-KAF3427443.1;Dbxref=NCBI_GP:KAF3427443.1;Parent=rna-gnl|WGS:WNWW|mRNA:Fvar10871-1.2
WNWW01000254.1	Genbank	CDS	1144899	1145125	.	+	0	Name=KAF3427443.1;ID=cds-KAF3427443.1;Dbxref=NCBI_GP:KAF3427443.1;Parent=rna-gnl|WGS:WNWW|mRNA:Fvar10871-1.2
WNWW01000254.1	Genbank	CDS	1145254	1145422	.	+	0	Name=KAF3427443.1;ID=cds-KAF3427443.1;Dbxref=NCBI_GP:KAF3427443.1;Parent=rna-gnl|WGS:WNWW|mRNA:Fvar10871-1.2
WNWW01000254.1	Genbank	CDS	1145574	1145737	.	+	0	Name=KAF3427443.1;ID=cds-KAF3427443.1;Dbxref=NCBI_GP:KAF3427443.1;Parent=rna-gnl|WGS:WNWW|mRNA:Fvar10871-1.2
WNWW01000254.1	Genbank	CDS	1145898	1146000	.	+	0	Name=KAF3427443.1;ID=cds-KAF3427443.1;Dbxref=NCBI_GP:KAF3427443.1;Parent=rna-gnl|WGS:WNWW|mRNA:Fvar10871-1.2
WNWW01000254.1	Genbank	CDS	1146583	1146814	.	+	0	Name=KAF3427443.1;ID=cds-KAF3427443.1;Dbxref=NCBI_GP:KAF3427443.1;Parent=rna-gnl|WGS:WNWW|mRNA:Fvar10871-1.2
WNWW01000254.1	Genbank	CDS	1152655	1152711	.	+	0	Name=KAF3427444.1;ID=cds-KAF3427444.1;Dbxref=NCBI_GP:KAF3427444.1;Parent=rna-gnl|WGS:WNWW|mRNA:Fvar06042-1.2
WNWW01000254.1	Genbank	CDS	1152978	1153106	.	+	0	Name=KAF3427444.1;ID=cds-KAF3427444.1;Dbxref=NCBI_GP:KAF3427444.1;Parent=rna-gnl|WGS:WNWW|mRNA:Fvar06042-1.2
WNWW01000254.1	Genbank	CDS	1153184	1153372	.	+	0	Name=KAF3427444.1;ID=cds-KAF3427444.1;Dbxref=NCBI_GP:KAF3427444.1;Parent=rna-gnl|WGS:WNWW|mRNA:Fvar06042-1.2
WNWW01000254.1	Genbank	mRNA	457721	458344	.	-	.	ID=rna-gnl|WGS:WNWW|mRNA:Fvar10258-1.2;Parent=gene-E2986_10258
WNWW01000254.1	Genbank	gene	1152655	1153372	.	+	.	Name=E2986_06042;ID=gene-E2986_06042
WNWW01000254.1	Genbank	gene	1164920	1167393	.	-	.	Name=E2986_06040;ID=gene-E2986_06040
WNWW01000254.1	Genbank	mRNA	449543	452589	.	-	.	ID=rna-gnl|WGS:WNWW|mRNA:Fvar10257-1.2;Note=Dual specificity phosphatase%3B catalytic domain;Parent=gene-E2986_10257
WNWW01000254.1	Genbank	exon	750932	751000	.	+	.	ID=exon-gnl|WGS:WNWW|mRNA:Fvar10869-1.2-1;Note=Amidase;Parent=rna-gnl|WGS:WNWW|mRNA:Fvar10869-1.2
WNWW01000254.1	Genbank	exon	751072	751278	.	+	.	ID=exon-gnl|WGS:WNWW|mRNA:Fvar10869-1.2-2;Note=Amidase;Parent=rna-gnl|WGS:WNWW|mRNA:Fvar10869-1.2
WNWW01000254.1	Genbank	exon	751363	751566	.	+	.	ID=exon-gnl|WGS:WNWW|mRNA:Fvar10869-1.2-3;Note=Amidase;Parent=rna-gnl|WGS:WNWW|mRNA:Fvar10869-1.2
WNWW01000254.1	Genbank	exon	751655	752182	.	+	.	ID=exon-gnl|WGS:WNWW|mRNA:Fvar10869-1.2-4;Note=Amidase;Parent=rna-gnl|WGS:WNWW|mRNA:Fvar10869-1.2
WNWW01000254.1	Genbank	exon	752256	752645	.	+	.	ID=exon-gnl|WGS:WNWW|mRNA:Fvar10869-1.2-5;Note=Amidase;Parent=rna-gnl|WGS:WNWW|mRNA:Fvar10869-1.2
WNWW01000254.1	Genbank	exon	753170	753352	.	+	.	ID=exon-gnl|WGS:WNWW|mRNA:Fvar10869-1.2-6;Note=Amidase;Parent=rna-gnl|WGS:WNWW|mRNA:Fvar10869-1.2
WNWW01000254.1	Genbank	exon	753445	753543	.	+	.	ID=exon-gnl|WGS:WNWW|mRNA:Fvar10869-1.2-7;Note=Amidase;Parent=rna-gnl|WGS:WNWW|mRNA:Fvar10869-1.2
WNWW01000254.1	Genbank	exon	444277	444547	.	-	.	ID=exon-gnl|WGS:WNWW|mRNA:Fvar10256-1.2-2;Note=BRCA1-associated protein 2;Parent=rna-gnl|WGS:WNWW|mRNA:Fvar10256-1.2
WNWW01000254.1	Genbank	exon	443992	444181	.	-	.	ID=exon-gnl|WGS:WNWW|mRNA:Fvar10256-1.2-3;Note=BRCA1-associated protein 2;Parent=rna-gnl|WGS:WNWW|mRNA:Fvar10256-1.2
WNWW01000254.1	Genbank	exon	445061	445139	.	-	.	ID=exon-gnl|WGS:WNWW|mRNA:Fvar10256-1.2-1;Note=BRCA1-associated protein 2;Parent=rna-gnl|WGS:WNWW|mRNA:Fvar10256-1.2
WNWW01000254.1	Genbank	exon	442638	443018	.	-	.	ID=exon-gnl|WGS:WNWW|mRNA:Fvar10256-1.2-6;Note=BRCA1-associated protein 2;Parent=rna-gnl|WGS:WNWW|mRNA:Fvar10256-1.2
WNWW01000254.1	Genbank	exon	443591	443909	.	-	.	ID=exon-gnl|WGS:WNWW|mRNA:Fvar10256-1.2-4;Note=BRCA1-associated protein 2;Parent=rna-gnl|WGS:WNWW|mRNA:Fvar10256-1.2
WNWW01000254.1	Genbank	exon	443090	443514	.	-	.	ID=exon-gnl|WGS:WNWW|mRNA:Fvar10256-1.2-5;Note=BRCA1-associated protein 2;Parent=rna-gnl|WGS:WNWW|mRNA:Fvar10256-1.2
WNWW01000254.1	Genbank	exon	1138527	1138672	.	+	.	ID=exon-gnl|WGS:WNWW|mRNA:Fvar10871-1.2-9;Note=Fibronectin type 3 domain;Parent=rna-gnl|WGS:WNWW|mRNA:Fvar10871-1.2
WNWW01000254.1	Genbank	exon	1131944	1131952	.	+	.	ID=exon-gnl|WGS:WNWW|mRNA:Fvar10871-1.2-1;Note=Fibronectin type 3 domain;Parent=rna-gnl|WGS:WNWW|mRNA:Fvar10871-1.2
WNWW01000254.1	Genbank	exon	1131987	1132110	.	+	.	ID=exon-gnl|WGS:WNWW|mRNA:Fvar10871-1.2-2;Note=Fibronectin type 3 domain;Parent=rna-gnl|WGS:WNWW|mRNA:Fvar10871-1.2
WNWW01000254.1	Genbank	exon	1132960	1133100	.	+	.	ID=exon-gnl|WGS:WNWW|mRNA:Fvar10871-1.2-3;Note=Fibronectin type 3 domain;Parent=rna-gnl|WGS:WNWW|mRNA:Fvar10871-1.2
WNWW01000254.1	Genbank	exon	1133708	1133898	.	+	.	ID=exon-gnl|WGS:WNWW|mRNA:Fvar10871-1.2-4;Note=Fibronectin type 3 domain;Parent=rna-gnl|WGS:WNWW|mRNA:Fvar10871-1.2
WNWW01000254.1	Genbank	exon	1134891	1135131	.	+	.	ID=exon-gnl|WGS:WNWW|mRNA:Fvar10871-1.2-5;Note=Fibronectin type 3 domain;Parent=rna-gnl|WGS:WNWW|mRNA:Fvar10871-1.2
WNWW01000254.1	Genbank	exon	1135715	1135868	.	+	.	ID=exon-gnl|WGS:WNWW|mRNA:Fvar10871-1.2-6;Note=Fibronectin type 3 domain;Parent=rna-gnl|WGS:WNWW|mRNA:Fvar10871-1.2
WNWW01000254.1	Genbank	exon	1135934	1136085	.	+	.	ID=exon-gnl|WGS:WNWW|mRNA:Fvar10871-1.2-7;Note=Fibronectin type 3 domain;Parent=rna-gnl|WGS:WNWW|mRNA:Fvar10871-1.2
WNWW01000254.1	Genbank	exon	1136795	1137064	.	+	.	ID=exon-gnl|WGS:WNWW|mRNA:Fvar10871-1.2-8;Note=Fibronectin type 3 domain;Parent=rna-gnl|WGS:WNWW|mRNA:Fvar10871-1.2
WNWW01000254.1	Genbank	mRNA	442638	445139	.	-	.	ID=rna-gnl|WGS:WNWW|mRNA:Fvar10256-1.2;Note=BRCA1-associated protein 2;Parent=gene-E2986_10256
WNWW01000254.1	Genbank	exon	113475	113481	.	+	.	ID=exon-gnl|WGS:WNWW|mRNA:Fvar01906-1.2-13;Note=Leishmanolysin;Parent=rna-gnl|WGS:WNWW|mRNA:Fvar01906-1.2
WNWW01000254.1	Genbank	exon	108388	108587	.	+	.	ID=exon-gnl|WGS:WNWW|mRNA:Fvar01906-1.2-10;Note=Leishmanolysin;Parent=rna-gnl|WGS:WNWW|mRNA:Fvar01906-1.2
WNWW01000254.1	Genbank	exon	108985	109104	.	+	.	ID=exon-gnl|WGS:WNWW|mRNA:Fvar01906-1.2-11;Note=Leishmanolysin;Parent=rna-gnl|WGS:WNWW|mRNA:Fvar01906-1.2
WNWW01000254.1	Genbank	exon	109914	110014	.	+	.	ID=exon-gnl|WGS:WNWW|mRNA:Fvar01906-1.2-12;Note=Leishmanolysin;Parent=rna-gnl|WGS:WNWW|mRNA:Fvar01906-1.2
WNWW01000254.1	Genbank	exon	785626	785812	.	+	.	ID=exon-gnl|WGS:WNWW|mRNA:Fvar06512-1.2-2;Note=Zinc ion binding;Parent=rna-gnl|WGS:WNWW|mRNA:Fvar06512-1.2
WNWW01000254.1	Genbank	exon	785890	786113	.	+	.	ID=exon-gnl|WGS:WNWW|mRNA:Fvar06512-1.2-3;Note=Zinc ion binding;Parent=rna-gnl|WGS:WNWW|mRNA:Fvar06512-1.2
WNWW01000254.1	Genbank	exon	785053	785055	.	+	.	ID=exon-gnl|WGS:WNWW|mRNA:Fvar06512-1.2-1;Note=Zinc ion binding;Parent=rna-gnl|WGS:WNWW|mRNA:Fvar06512-1.2
WNWW01000254.1	Genbank	exon	786198	786398	.	+	.	ID=exon-gnl|WGS:WNWW|mRNA:Fvar06512-1.2-4;Note=Zinc ion binding;Parent=rna-gnl|WGS:WNWW|mRNA:Fvar06512-1.2
WNWW01000254.1	Genbank	exon	786480	786734	.	+	.	ID=exon-gnl|WGS:WNWW|mRNA:Fvar06512-1.2-5;Note=Zinc ion binding;Parent=rna-gnl|WGS:WNWW|mRNA:Fvar06512-1.2
WNWW01000254.1	Genbank	exon	493454	493654	.	+	.	ID=exon-gnl|WGS:WNWW|mRNA:Fvar10867-1.2-1;Note=Trypsin-like serine protease;Parent=rna-gnl|WGS:WNWW|mRNA:Fvar10867-1.2
WNWW01000254.1	Genbank	exon	495799	496028	.	+	.	ID=exon-gnl|WGS:WNWW|mRNA:Fvar10867-1.2-2;Note=Trypsin-like serine protease;Parent=rna-gnl|WGS:WNWW|mRNA:Fvar10867-1.2
WNWW01000254.1	Genbank	exon	496636	496931	.	+	.	ID=exon-gnl|WGS:WNWW|mRNA:Fvar10867-1.2-3;Note=Trypsin-like serine protease;Parent=rna-gnl|WGS:WNWW|mRNA:Fvar10867-1.2
WNWW01000254.1	Genbank	exon	497351	497705	.	+	.	ID=exon-gnl|WGS:WNWW|mRNA:Fvar10867-1.2-4;Note=Trypsin-like serine protease;Parent=rna-gnl|WGS:WNWW|mRNA:Fvar10867-1.2
WNWW01000254.1	Genbank	exon	479596	479728	.	+	.	ID=exon-gnl|WGS:WNWW|mRNA:Fvar10263-1.2-10;Note=WD40 associated region in TFIID subunit%3B NTD2 domain;Parent=rna-gnl|WGS:WNWW|mRNA:Fvar10263-1.2
WNWW01000254.1	Genbank	mRNA	1155479	1161214	.	+	.	ID=rna-gnl|WGS:WNWW|mRNA:Fvar10872-1.2;Note=Protein of unknown function (DUF1295);Parent=gene-E2986_10872
WNWW01000254.1	Genbank	exon	245424	245503	.	+	.	ID=exon-gnl|WGS:WNWW|mRNA:Fvar10864-1.2-10;Note=Prominin;Parent=rna-gnl|WGS:WNWW|mRNA:Fvar10864-1.2
WNWW01000254.1	Genbank	exon	246312	246392	.	+	.	ID=exon-gnl|WGS:WNWW|mRNA:Fvar10864-1.2-11;Note=Prominin;Parent=rna-gnl|WGS:WNWW|mRNA:Fvar10864-1.2
WNWW01000254.1	Genbank	gene	793594	796267	.	+	.	Name=E2986_06508;ID=gene-E2986_06508
WNWW01000254.1	Genbank	gene	790627	792698	.	+	.	Name=E2986_06509;ID=gene-E2986_06509
WNWW01000254.1	Genbank	gene	766562	772953	.	+	.	Name=E2986_06515;ID=gene-E2986_06515
WNWW01000254.1	Genbank	gene	755228	757989	.	-	.	Name=E2986_06516;ID=gene-E2986_06516
WNWW01000254.1	Genbank	gene	780566	784324	.	+	.	Name=E2986_06513;ID=gene-E2986_06513
WNWW01000254.1	Genbank	gene	774926	780478	.	-	.	Name=E2986_06514;ID=gene-E2986_06514
WNWW01000254.1	Genbank	gene	787083	787782	.	-	.	Name=E2986_06511;ID=gene-E2986_06511
WNWW01000254.1	Genbank	gene	785053	786734	.	+	.	Name=E2986_06512;ID=gene-E2986_06512
WNWW01000254.1	Genbank	gene	788861	789794	.	-	.	Name=E2986_06510;ID=gene-E2986_06510
WNWW01000254.1	Genbank	exon	795218	795538	.	+	.	ID=exon-gnl|WGS:WNWW|mRNA:Fvar06508-1.2-7;Note=Amino acid permease;Parent=rna-gnl|WGS:WNWW|mRNA:Fvar06508-1.2
WNWW01000254.1	Genbank	exon	795613	795774	.	+	.	ID=exon-gnl|WGS:WNWW|mRNA:Fvar06508-1.2-8;Note=Amino acid permease;Parent=rna-gnl|WGS:WNWW|mRNA:Fvar06508-1.2
WNWW01000254.1	Genbank	exon	794628	794829	.	+	.	ID=exon-gnl|WGS:WNWW|mRNA:Fvar06508-1.2-5;Note=Amino acid permease;Parent=rna-gnl|WGS:WNWW|mRNA:Fvar06508-1.2
WNWW01000254.1	Genbank	exon	794908	795142	.	+	.	ID=exon-gnl|WGS:WNWW|mRNA:Fvar06508-1.2-6;Note=Amino acid permease;Parent=rna-gnl|WGS:WNWW|mRNA:Fvar06508-1.2
WNWW01000254.1	Genbank	exon	795848	796026	.	+	.	ID=exon-gnl|WGS:WNWW|mRNA:Fvar06508-1.2-9;Note=Amino acid permease;Parent=rna-gnl|WGS:WNWW|mRNA:Fvar06508-1.2
WNWW01000254.1	Genbank	exon	794112	794257	.	+	.	ID=exon-gnl|WGS:WNWW|mRNA:Fvar06508-1.2-3;Note=Amino acid permease;Parent=rna-gnl|WGS:WNWW|mRNA:Fvar06508-1.2
WNWW01000254.1	Genbank	exon	794314	794545	.	+	.	ID=exon-gnl|WGS:WNWW|mRNA:Fvar06508-1.2-4;Note=Amino acid permease;Parent=rna-gnl|WGS:WNWW|mRNA:Fvar06508-1.2
WNWW01000254.1	Genbank	exon	793594	793791	.	+	.	ID=exon-gnl|WGS:WNWW|mRNA:Fvar06508-1.2-1;Note=Amino acid permease;Parent=rna-gnl|WGS:WNWW|mRNA:Fvar06508-1.2
WNWW01000254.1	Genbank	exon	793849	794029	.	+	.	ID=exon-gnl|WGS:WNWW|mRNA:Fvar06508-1.2-2;Note=Amino acid permease;Parent=rna-gnl|WGS:WNWW|mRNA:Fvar06508-1.2
WNWW01000254.1	Genbank	mRNA	788861	789794	.	-	.	ID=rna-gnl|WGS:WNWW|mRNA:Fvar06510-1.2;Note=EF-hand domain pair;Parent=gene-E2986_06510
WNWW01000254.1	Genbank	exon	789783	789794	.	-	.	ID=exon-gnl|WGS:WNWW|mRNA:Fvar06510-1.2-1;Note=EF-hand domain pair;Parent=rna-gnl|WGS:WNWW|mRNA:Fvar06510-1.2
WNWW01000254.1	Genbank	exon	789052	789330	.	-	.	ID=exon-gnl|WGS:WNWW|mRNA:Fvar06510-1.2-3;Note=EF-hand domain pair;Parent=rna-gnl|WGS:WNWW|mRNA:Fvar06510-1.2
WNWW01000254.1	Genbank	exon	789409	789583	.	-	.	ID=exon-gnl|WGS:WNWW|mRNA:Fvar06510-1.2-2;Note=EF-hand domain pair;Parent=rna-gnl|WGS:WNWW|mRNA:Fvar06510-1.2
WNWW01000254.1	Genbank	CDS	785053	785055	.	+	0	Name=KAF3427438.1;ID=cds-KAF3427438.1;Dbxref=NCBI_GP:KAF3427438.1;Parent=rna-gnl|WGS:WNWW|mRNA:Fvar06512-1.2
WNWW01000254.1	Genbank	CDS	785626	785812	.	+	0	Name=KAF3427438.1;ID=cds-KAF3427438.1;Dbxref=NCBI_GP:KAF3427438.1;Parent=rna-gnl|WGS:WNWW|mRNA:Fvar06512-1.2
WNWW01000254.1	Genbank	CDS	785890	786113	.	+	0	Name=KAF3427438.1;ID=cds-KAF3427438.1;Dbxref=NCBI_GP:KAF3427438.1;Parent=rna-gnl|WGS:WNWW|mRNA:Fvar06512-1.2
WNWW01000254.1	Genbank	CDS	786198	786398	.	+	0	Name=KAF3427438.1;ID=cds-KAF3427438.1;Dbxref=NCBI_GP:KAF3427438.1;Parent=rna-gnl|WGS:WNWW|mRNA:Fvar06512-1.2
WNWW01000254.1	Genbank	CDS	786480	786734	.	+	0	Name=KAF3427438.1;ID=cds-KAF3427438.1;Dbxref=NCBI_GP:KAF3427438.1;Parent=rna-gnl|WGS:WNWW|mRNA:Fvar06512-1.2
WNWW01000254.1	Genbank	exon	788861	788952	.	-	.	ID=exon-gnl|WGS:WNWW|mRNA:Fvar06510-1.2-4;Note=EF-hand domain pair;Parent=rna-gnl|WGS:WNWW|mRNA:Fvar06510-1.2
WNWW01000254.1	Genbank	mRNA	434909	440048	.	+	.	ID=rna-gnl|WGS:WNWW|mRNA:Fvar10255-1.2;Note=C2H2-type zinc finger;Parent=gene-E2986_10255
WNWW01000254.1	Genbank	CDS	780566	780975	.	+	0	Name=KAF3427437.1;ID=cds-KAF3427437.1;Dbxref=NCBI_GP:KAF3427437.1;Parent=rna-gnl|WGS:WNWW|mRNA:Fvar06513-1.2
WNWW01000254.1	Genbank	CDS	781048	781229	.	+	0	Name=KAF3427437.1;ID=cds-KAF3427437.1;Dbxref=NCBI_GP:KAF3427437.1;Parent=rna-gnl|WGS:WNWW|mRNA:Fvar06513-1.2
WNWW01000254.1	Genbank	CDS	781290	781667	.	+	0	Name=KAF3427437.1;ID=cds-KAF3427437.1;Dbxref=NCBI_GP:KAF3427437.1;Parent=rna-gnl|WGS:WNWW|mRNA:Fvar06513-1.2
WNWW01000254.1	Genbank	CDS	781738	781963	.	+	0	Name=KAF3427437.1;ID=cds-KAF3427437.1;Dbxref=NCBI_GP:KAF3427437.1;Parent=rna-gnl|WGS:WNWW|mRNA:Fvar06513-1.2
WNWW01000254.1	Genbank	CDS	782037	782410	.	+	0	Name=KAF3427437.1;ID=cds-KAF3427437.1;Dbxref=NCBI_GP:KAF3427437.1;Parent=rna-gnl|WGS:WNWW|mRNA:Fvar06513-1.2
WNWW01000254.1	Genbank	CDS	782499	782610	.	+	0	Name=KAF3427437.1;ID=cds-KAF3427437.1;Dbxref=NCBI_GP:KAF3427437.1;Parent=rna-gnl|WGS:WNWW|mRNA:Fvar06513-1.2
WNWW01000254.1	Genbank	CDS	782687	782835	.	+	0	Name=KAF3427437.1;ID=cds-KAF3427437.1;Dbxref=NCBI_GP:KAF3427437.1;Parent=rna-gnl|WGS:WNWW|mRNA:Fvar06513-1.2
WNWW01000254.1	Genbank	CDS	782914	783104	.	+	0	Name=KAF3427437.1;ID=cds-KAF3427437.1;Dbxref=NCBI_GP:KAF3427437.1;Parent=rna-gnl|WGS:WNWW|mRNA:Fvar06513-1.2
WNWW01000254.1	Genbank	CDS	783180	783279	.	+	0	Name=KAF3427437.1;ID=cds-KAF3427437.1;Dbxref=NCBI_GP:KAF3427437.1;Parent=rna-gnl|WGS:WNWW|mRNA:Fvar06513-1.2
WNWW01000254.1	Genbank	CDS	783350	783670	.	+	0	Name=KAF3427437.1;ID=cds-KAF3427437.1;Dbxref=NCBI_GP:KAF3427437.1;Parent=rna-gnl|WGS:WNWW|mRNA:Fvar06513-1.2
WNWW01000254.1	Genbank	CDS	783745	783846	.	+	0	Name=KAF3427437.1;ID=cds-KAF3427437.1;Dbxref=NCBI_GP:KAF3427437.1;Parent=rna-gnl|WGS:WNWW|mRNA:Fvar06513-1.2
WNWW01000254.1	Genbank	CDS	783919	784104	.	+	0	Name=KAF3427437.1;ID=cds-KAF3427437.1;Dbxref=NCBI_GP:KAF3427437.1;Parent=rna-gnl|WGS:WNWW|mRNA:Fvar06513-1.2
WNWW01000254.1	Genbank	CDS	784176	784324	.	+	0	Name=KAF3427437.1;ID=cds-KAF3427437.1;Dbxref=NCBI_GP:KAF3427437.1;Parent=rna-gnl|WGS:WNWW|mRNA:Fvar06513-1.2
WNWW01000254.1	Genbank	mRNA	480860	488600	.	-	.	ID=rna-gnl|WGS:WNWW|mRNA:Fvar07085-1.2;Note=MRVI1 protein;Parent=gene-E2986_07085
WNWW01000254.1	Genbank	CDS	780443	780478	.	-	0	Name=KAF3427436.1;ID=cds-KAF3427436.1;Dbxref=NCBI_GP:KAF3427436.1;Parent=rna-gnl|WGS:WNWW|mRNA:Fvar06514-1.2
WNWW01000254.1	Genbank	CDS	778662	778982	.	-	0	Name=KAF3427436.1;ID=cds-KAF3427436.1;Dbxref=NCBI_GP:KAF3427436.1;Parent=rna-gnl|WGS:WNWW|mRNA:Fvar06514-1.2
WNWW01000254.1	Genbank	CDS	777877	778317	.	-	0	Name=KAF3427436.1;ID=cds-KAF3427436.1;Dbxref=NCBI_GP:KAF3427436.1;Parent=rna-gnl|WGS:WNWW|mRNA:Fvar06514-1.2
WNWW01000254.1	Genbank	CDS	777517	777686	.	-	0	Name=KAF3427436.1;ID=cds-KAF3427436.1;Dbxref=NCBI_GP:KAF3427436.1;Parent=rna-gnl|WGS:WNWW|mRNA:Fvar06514-1.2
WNWW01000254.1	Genbank	CDS	777050	777390	.	-	0	Name=KAF3427436.1;ID=cds-KAF3427436.1;Dbxref=NCBI_GP:KAF3427436.1;Parent=rna-gnl|WGS:WNWW|mRNA:Fvar06514-1.2
WNWW01000254.1	Genbank	CDS	776640	776841	.	-	0	Name=KAF3427436.1;ID=cds-KAF3427436.1;Dbxref=NCBI_GP:KAF3427436.1;Parent=rna-gnl|WGS:WNWW|mRNA:Fvar06514-1.2
WNWW01000254.1	Genbank	CDS	776389	776559	.	-	0	Name=KAF3427436.1;ID=cds-KAF3427436.1;Dbxref=NCBI_GP:KAF3427436.1;Parent=rna-gnl|WGS:WNWW|mRNA:Fvar06514-1.2
WNWW01000254.1	Genbank	CDS	775223	776308	.	-	0	Name=KAF3427436.1;ID=cds-KAF3427436.1;Dbxref=NCBI_GP:KAF3427436.1;Parent=rna-gnl|WGS:WNWW|mRNA:Fvar06514-1.2
WNWW01000254.1	Genbank	CDS	774926	774950	.	-	0	Name=KAF3427436.1;ID=cds-KAF3427436.1;Dbxref=NCBI_GP:KAF3427436.1;Parent=rna-gnl|WGS:WNWW|mRNA:Fvar06514-1.2
WNWW01000254.1	Genbank	CDS	766562	766720	.	+	0	Name=KAF3427435.1;ID=cds-KAF3427435.1;Dbxref=NCBI_GP:KAF3427435.1;Parent=rna-gnl|WGS:WNWW|mRNA:Fvar06515-1.2
WNWW01000254.1	Genbank	CDS	771128	771286	.	+	0	Name=KAF3427435.1;ID=cds-KAF3427435.1;Dbxref=NCBI_GP:KAF3427435.1;Parent=rna-gnl|WGS:WNWW|mRNA:Fvar06515-1.2
WNWW01000254.1	Genbank	CDS	772177	772314	.	+	0	Name=KAF3427435.1;ID=cds-KAF3427435.1;Dbxref=NCBI_GP:KAF3427435.1;Parent=rna-gnl|WGS:WNWW|mRNA:Fvar06515-1.2
WNWW01000254.1	Genbank	CDS	772390	772529	.	+	0	Name=KAF3427435.1;ID=cds-KAF3427435.1;Dbxref=NCBI_GP:KAF3427435.1;Parent=rna-gnl|WGS:WNWW|mRNA:Fvar06515-1.2
WNWW01000254.1	Genbank	CDS	772755	772953	.	+	0	Name=KAF3427435.1;ID=cds-KAF3427435.1;Dbxref=NCBI_GP:KAF3427435.1;Parent=rna-gnl|WGS:WNWW|mRNA:Fvar06515-1.2
WNWW01000254.1	Genbank	exon	1153184	1153372	.	+	.	ID=exon-gnl|WGS:WNWW|mRNA:Fvar06042-1.2-3;Note=PDZ domain;Parent=rna-gnl|WGS:WNWW|mRNA:Fvar06042-1.2
WNWW01000254.1	Genbank	exon	1152978	1153106	.	+	.	ID=exon-gnl|WGS:WNWW|mRNA:Fvar06042-1.2-2;Note=PDZ domain;Parent=rna-gnl|WGS:WNWW|mRNA:Fvar06042-1.2
WNWW01000254.1	Genbank	exon	1152655	1152711	.	+	.	ID=exon-gnl|WGS:WNWW|mRNA:Fvar06042-1.2-1;Note=PDZ domain;Parent=rna-gnl|WGS:WNWW|mRNA:Fvar06042-1.2
WNWW01000254.1	Genbank	mRNA	790627	792698	.	+	.	ID=rna-gnl|WGS:WNWW|mRNA:Fvar06509-1.2;Note=Survival motor neuron protein (SMN);Parent=gene-E2986_06509
WNWW01000254.1	Genbank	CDS	787772	787782	.	-	0	Name=KAF3427439.1;ID=cds-KAF3427439.1;Dbxref=NCBI_GP:KAF3427439.1;Parent=rna-gnl|WGS:WNWW|mRNA:Fvar06511-1.2
WNWW01000254.1	Genbank	CDS	787498	787742	.	-	0	Name=KAF3427439.1;ID=cds-KAF3427439.1;Dbxref=NCBI_GP:KAF3427439.1;Parent=rna-gnl|WGS:WNWW|mRNA:Fvar06511-1.2
WNWW01000254.1	Genbank	CDS	787290	787418	.	-	0	Name=KAF3427439.1;ID=cds-KAF3427439.1;Dbxref=NCBI_GP:KAF3427439.1;Parent=rna-gnl|WGS:WNWW|mRNA:Fvar06511-1.2
WNWW01000254.1	Genbank	CDS	787083	787213	.	-	0	Name=KAF3427439.1;ID=cds-KAF3427439.1;Dbxref=NCBI_GP:KAF3427439.1;Parent=rna-gnl|WGS:WNWW|mRNA:Fvar06511-1.2
WNWW01000254.1	Genbank	mRNA	431674	433640	.	-	.	ID=rna-gnl|WGS:WNWW|mRNA:Fvar10254-1.2;Note=Putative RNA methylase family UPF0020;Parent=gene-E2986_10254
WNWW01000254.1	Genbank	exon	252080	257180	.	-	.	ID=exon-gnl|WGS:WNWW|mRNA:Fvar04706-1.2-6;Note=nucleic acid binding;Parent=rna-gnl|WGS:WNWW|mRNA:Fvar04706-1.2
WNWW01000254.1	Genbank	exon	257280	257607	.	-	.	ID=exon-gnl|WGS:WNWW|mRNA:Fvar04706-1.2-5;Note=nucleic acid binding;Parent=rna-gnl|WGS:WNWW|mRNA:Fvar04706-1.2
WNWW01000254.1	Genbank	exon	257687	257933	.	-	.	ID=exon-gnl|WGS:WNWW|mRNA:Fvar04706-1.2-4;Note=nucleic acid binding;Parent=rna-gnl|WGS:WNWW|mRNA:Fvar04706-1.2
WNWW01000254.1	Genbank	exon	258010	258529	.	-	.	ID=exon-gnl|WGS:WNWW|mRNA:Fvar04706-1.2-3;Note=nucleic acid binding;Parent=rna-gnl|WGS:WNWW|mRNA:Fvar04706-1.2
WNWW01000254.1	Genbank	exon	258606	258769	.	-	.	ID=exon-gnl|WGS:WNWW|mRNA:Fvar04706-1.2-2;Note=nucleic acid binding;Parent=rna-gnl|WGS:WNWW|mRNA:Fvar04706-1.2
WNWW01000254.1	Genbank	exon	258969	259013	.	-	.	ID=exon-gnl|WGS:WNWW|mRNA:Fvar04706-1.2-1;Note=nucleic acid binding;Parent=rna-gnl|WGS:WNWW|mRNA:Fvar04706-1.2
WNWW01000254.1	Genbank	mRNA	793594	796267	.	+	.	ID=rna-gnl|WGS:WNWW|mRNA:Fvar06508-1.2;Note=Amino acid permease;Parent=gene-E2986_06508
WNWW01000254.1	Genbank	CDS	757830	757989	.	-	0	Name=KAF3427434.1;ID=cds-KAF3427434.1;Dbxref=NCBI_GP:KAF3427434.1;Parent=rna-gnl|WGS:WNWW|mRNA:Fvar06516-1.2
WNWW01000254.1	Genbank	CDS	757073	757277	.	-	0	Name=KAF3427434.1;ID=cds-KAF3427434.1;Dbxref=NCBI_GP:KAF3427434.1;Parent=rna-gnl|WGS:WNWW|mRNA:Fvar06516-1.2
WNWW01000254.1	Genbank	CDS	756789	756912	.	-	0	Name=KAF3427434.1;ID=cds-KAF3427434.1;Dbxref=NCBI_GP:KAF3427434.1;Parent=rna-gnl|WGS:WNWW|mRNA:Fvar06516-1.2
WNWW01000254.1	Genbank	CDS	756489	756701	.	-	0	Name=KAF3427434.1;ID=cds-KAF3427434.1;Dbxref=NCBI_GP:KAF3427434.1;Parent=rna-gnl|WGS:WNWW|mRNA:Fvar06516-1.2
WNWW01000254.1	Genbank	CDS	755228	755938	.	-	0	Name=KAF3427434.1;ID=cds-KAF3427434.1;Dbxref=NCBI_GP:KAF3427434.1;Parent=rna-gnl|WGS:WNWW|mRNA:Fvar06516-1.2
WNWW01000254.1	Genbank	exon	247716	247770	.	+	.	ID=exon-gnl|WGS:WNWW|mRNA:Fvar10864-2.2-6;Note=Prominin;Parent=rna-gnl|WGS:WNWW|mRNA:Fvar10864-2.2
WNWW01000254.1	Genbank	exon	247502	247635	.	+	.	ID=exon-gnl|WGS:WNWW|mRNA:Fvar10864-2.2-5;Note=Prominin;Parent=rna-gnl|WGS:WNWW|mRNA:Fvar10864-2.2
WNWW01000254.1	Genbank	exon	247247	247405	.	+	.	ID=exon-gnl|WGS:WNWW|mRNA:Fvar10864-2.2-4;Note=Prominin;Parent=rna-gnl|WGS:WNWW|mRNA:Fvar10864-2.2
WNWW01000254.1	Genbank	exon	246869	247177	.	+	.	ID=exon-gnl|WGS:WNWW|mRNA:Fvar10864-2.2-3;Note=Prominin;Parent=rna-gnl|WGS:WNWW|mRNA:Fvar10864-2.2
WNWW01000254.1	Genbank	exon	246574	246796	.	+	.	ID=exon-gnl|WGS:WNWW|mRNA:Fvar10864-2.2-2;Note=Prominin;Parent=rna-gnl|WGS:WNWW|mRNA:Fvar10864-2.2
WNWW01000254.1	Genbank	exon	246394	246506	.	+	.	ID=exon-gnl|WGS:WNWW|mRNA:Fvar10864-2.2-1;Note=Prominin;Parent=rna-gnl|WGS:WNWW|mRNA:Fvar10864-2.2
WNWW01000254.1	Genbank	CDS	750932	751000	.	+	0	Name=KAF3427433.1;ID=cds-KAF3427433.1;Dbxref=NCBI_GP:KAF3427433.1;Parent=rna-gnl|WGS:WNWW|mRNA:Fvar10869-1.2
WNWW01000254.1	Genbank	CDS	751072	751278	.	+	0	Name=KAF3427433.1;ID=cds-KAF3427433.1;Dbxref=NCBI_GP:KAF3427433.1;Parent=rna-gnl|WGS:WNWW|mRNA:Fvar10869-1.2
WNWW01000254.1	Genbank	CDS	751363	751566	.	+	0	Name=KAF3427433.1;ID=cds-KAF3427433.1;Dbxref=NCBI_GP:KAF3427433.1;Parent=rna-gnl|WGS:WNWW|mRNA:Fvar10869-1.2
WNWW01000254.1	Genbank	CDS	751655	752182	.	+	0	Name=KAF3427433.1;ID=cds-KAF3427433.1;Dbxref=NCBI_GP:KAF3427433.1;Parent=rna-gnl|WGS:WNWW|mRNA:Fvar10869-1.2
WNWW01000254.1	Genbank	CDS	752256	752645	.	+	0	Name=KAF3427433.1;ID=cds-KAF3427433.1;Dbxref=NCBI_GP:KAF3427433.1;Parent=rna-gnl|WGS:WNWW|mRNA:Fvar10869-1.2
WNWW01000254.1	Genbank	CDS	753170	753352	.	+	0	Name=KAF3427433.1;ID=cds-KAF3427433.1;Dbxref=NCBI_GP:KAF3427433.1;Parent=rna-gnl|WGS:WNWW|mRNA:Fvar10869-1.2
WNWW01000254.1	Genbank	CDS	753445	753543	.	+	0	Name=KAF3427433.1;ID=cds-KAF3427433.1;Dbxref=NCBI_GP:KAF3427433.1;Parent=rna-gnl|WGS:WNWW|mRNA:Fvar10869-1.2
WNWW01000254.1	Genbank	mRNA	429182	431207	.	+	.	ID=rna-gnl|WGS:WNWW|mRNA:Fvar10253-1.2;Note=Tetratricopeptide repeat;Parent=gene-E2986_10253
WNWW01000254.1	Genbank	CDS	729959	730043	.	-	0	Name=KAF3427431.1;ID=cds-KAF3427431.1;Dbxref=NCBI_GP:KAF3427431.1;Parent=rna-gnl|WGS:WNWW|mRNA:Fvar10870-1.2
WNWW01000254.1	Genbank	CDS	728199	728369	.	-	0	Name=KAF3427431.1;ID=cds-KAF3427431.1;Dbxref=NCBI_GP:KAF3427431.1;Parent=rna-gnl|WGS:WNWW|mRNA:Fvar10870-1.2
WNWW01000254.1	Genbank	CDS	725718	725818	.	-	0	Name=KAF3427431.1;ID=cds-KAF3427431.1;Dbxref=NCBI_GP:KAF3427431.1;Parent=rna-gnl|WGS:WNWW|mRNA:Fvar10870-1.2
WNWW01000254.1	Genbank	CDS	725465	725627	.	-	0	Name=KAF3427431.1;ID=cds-KAF3427431.1;Dbxref=NCBI_GP:KAF3427431.1;Parent=rna-gnl|WGS:WNWW|mRNA:Fvar10870-1.2
WNWW01000254.1	Genbank	CDS	723514	723776	.	-	0	Name=KAF3427431.1;ID=cds-KAF3427431.1;Dbxref=NCBI_GP:KAF3427431.1;Parent=rna-gnl|WGS:WNWW|mRNA:Fvar10870-1.2
WNWW01000254.1	Genbank	CDS	722738	722957	.	-	0	Name=KAF3427431.1;ID=cds-KAF3427431.1;Dbxref=NCBI_GP:KAF3427431.1;Parent=rna-gnl|WGS:WNWW|mRNA:Fvar10870-1.2
WNWW01000254.1	Genbank	CDS	722044	722335	.	-	0	Name=KAF3427431.1;ID=cds-KAF3427431.1;Dbxref=NCBI_GP:KAF3427431.1;Parent=rna-gnl|WGS:WNWW|mRNA:Fvar10870-1.2
WNWW01000254.1	Genbank	CDS	721624	721707	.	-	0	Name=KAF3427431.1;ID=cds-KAF3427431.1;Dbxref=NCBI_GP:KAF3427431.1;Parent=rna-gnl|WGS:WNWW|mRNA:Fvar10870-1.2
WNWW01000254.1	Genbank	CDS	721381	721539	.	-	0	Name=KAF3427431.1;ID=cds-KAF3427431.1;Dbxref=NCBI_GP:KAF3427431.1;Parent=rna-gnl|WGS:WNWW|mRNA:Fvar10870-1.2
WNWW01000254.1	Genbank	CDS	714887	714896	.	-	0	Name=KAF3427431.1;ID=cds-KAF3427431.1;Dbxref=NCBI_GP:KAF3427431.1;Parent=rna-gnl|WGS:WNWW|mRNA:Fvar10870-1.2
WNWW01000254.1	Genbank	CDS	736330	736338	.	-	0	Name=KAF3427432.1;ID=cds-KAF3427432.1;Dbxref=NCBI_GP:KAF3427432.1;Parent=rna-gnl|WGS:WNWW|mRNA:Fvar10870-2.2
WNWW01000254.1	Genbank	CDS	734023	734138	.	-	0	Name=KAF3427432.1;ID=cds-KAF3427432.1;Dbxref=NCBI_GP:KAF3427432.1;Parent=rna-gnl|WGS:WNWW|mRNA:Fvar10870-2.2
WNWW01000254.1	Genbank	CDS	731711	731783	.	-	0	Name=KAF3427432.1;ID=cds-KAF3427432.1;Dbxref=NCBI_GP:KAF3427432.1;Parent=rna-gnl|WGS:WNWW|mRNA:Fvar10870-2.2
WNWW01000254.1	Genbank	CDS	730764	730792	.	-	0	Name=KAF3427432.1;ID=cds-KAF3427432.1;Dbxref=NCBI_GP:KAF3427432.1;Parent=rna-gnl|WGS:WNWW|mRNA:Fvar10870-2.2
WNWW01000254.1	Genbank	CDS	730048	730087	.	-	0	Name=KAF3427432.1;ID=cds-KAF3427432.1;Dbxref=NCBI_GP:KAF3427432.1;Parent=rna-gnl|WGS:WNWW|mRNA:Fvar10870-2.2
WNWW01000254.1	Genbank	CDS	493516	493654	.	+	0	Name=KAF3427430.1;ID=cds-KAF3427430.1;Dbxref=NCBI_GP:KAF3427430.1;Parent=rna-gnl|WGS:WNWW|mRNA:Fvar10867-1.2
WNWW01000254.1	Genbank	CDS	495799	496028	.	+	0	Name=KAF3427430.1;ID=cds-KAF3427430.1;Dbxref=NCBI_GP:KAF3427430.1;Parent=rna-gnl|WGS:WNWW|mRNA:Fvar10867-1.2
WNWW01000254.1	Genbank	CDS	496636	496931	.	+	0	Name=KAF3427430.1;ID=cds-KAF3427430.1;Dbxref=NCBI_GP:KAF3427430.1;Parent=rna-gnl|WGS:WNWW|mRNA:Fvar10867-1.2
WNWW01000254.1	Genbank	CDS	497351	497705	.	+	0	Name=KAF3427430.1;ID=cds-KAF3427430.1;Dbxref=NCBI_GP:KAF3427430.1;Parent=rna-gnl|WGS:WNWW|mRNA:Fvar10867-1.2
WNWW01000254.1	Genbank	exon	413798	413932	.	+	.	ID=exon-gnl|WGS:WNWW|mRNA:Fvar10251-1.2-4;Note=Immunoglobulin domain;Parent=rna-gnl|WGS:WNWW|mRNA:Fvar10251-1.2
WNWW01000254.1	Genbank	exon	411272	411433	.	+	.	ID=exon-gnl|WGS:WNWW|mRNA:Fvar10251-1.2-3;Note=Immunoglobulin domain;Parent=rna-gnl|WGS:WNWW|mRNA:Fvar10251-1.2
WNWW01000254.1	Genbank	exon	410984	411174	.	+	.	ID=exon-gnl|WGS:WNWW|mRNA:Fvar10251-1.2-2;Note=Immunoglobulin domain;Parent=rna-gnl|WGS:WNWW|mRNA:Fvar10251-1.2
WNWW01000254.1	Genbank	exon	405796	405893	.	+	.	ID=exon-gnl|WGS:WNWW|mRNA:Fvar10251-1.2-1;Note=Immunoglobulin domain;Parent=rna-gnl|WGS:WNWW|mRNA:Fvar10251-1.2
WNWW01000254.1	Genbank	exon	418702	418788	.	+	.	ID=exon-gnl|WGS:WNWW|mRNA:Fvar10251-1.2-7;Note=Immunoglobulin domain;Parent=rna-gnl|WGS:WNWW|mRNA:Fvar10251-1.2
WNWW01000254.1	Genbank	exon	417782	417876	.	+	.	ID=exon-gnl|WGS:WNWW|mRNA:Fvar10251-1.2-6;Note=Immunoglobulin domain;Parent=rna-gnl|WGS:WNWW|mRNA:Fvar10251-1.2
WNWW01000254.1	Genbank	exon	417259	417472	.	+	.	ID=exon-gnl|WGS:WNWW|mRNA:Fvar10251-1.2-5;Note=Immunoglobulin domain;Parent=rna-gnl|WGS:WNWW|mRNA:Fvar10251-1.2
WNWW01000254.1	Genbank	exon	431034	431207	.	+	.	ID=exon-gnl|WGS:WNWW|mRNA:Fvar10253-1.2-8;Note=Tetratricopeptide repeat;Parent=rna-gnl|WGS:WNWW|mRNA:Fvar10253-1.2
WNWW01000254.1	Genbank	exon	430865	430960	.	+	.	ID=exon-gnl|WGS:WNWW|mRNA:Fvar10253-1.2-7;Note=Tetratricopeptide repeat;Parent=rna-gnl|WGS:WNWW|mRNA:Fvar10253-1.2
WNWW01000254.1	Genbank	exon	430637	430793	.	+	.	ID=exon-gnl|WGS:WNWW|mRNA:Fvar10253-1.2-6;Note=Tetratricopeptide repeat;Parent=rna-gnl|WGS:WNWW|mRNA:Fvar10253-1.2
WNWW01000254.1	Genbank	exon	430412	430567	.	+	.	ID=exon-gnl|WGS:WNWW|mRNA:Fvar10253-1.2-5;Note=Tetratricopeptide repeat;Parent=rna-gnl|WGS:WNWW|mRNA:Fvar10253-1.2
WNWW01000254.1	Genbank	exon	430180	430330	.	+	.	ID=exon-gnl|WGS:WNWW|mRNA:Fvar10253-1.2-4;Note=Tetratricopeptide repeat;Parent=rna-gnl|WGS:WNWW|mRNA:Fvar10253-1.2
WNWW01000254.1	Genbank	exon	429962	430075	.	+	.	ID=exon-gnl|WGS:WNWW|mRNA:Fvar10253-1.2-3;Note=Tetratricopeptide repeat;Parent=rna-gnl|WGS:WNWW|mRNA:Fvar10253-1.2
WNWW01000254.1	Genbank	exon	429827	429868	.	+	.	ID=exon-gnl|WGS:WNWW|mRNA:Fvar10253-1.2-2;Note=Tetratricopeptide repeat;Parent=rna-gnl|WGS:WNWW|mRNA:Fvar10253-1.2
WNWW01000254.1	Genbank	exon	429182	429339	.	+	.	ID=exon-gnl|WGS:WNWW|mRNA:Fvar10253-1.2-1;Note=Tetratricopeptide repeat;Parent=rna-gnl|WGS:WNWW|mRNA:Fvar10253-1.2
WNWW01000254.1	Genbank	mRNA	252080	259013	.	-	.	ID=rna-gnl|WGS:WNWW|mRNA:Fvar04706-1.2;Note=nucleic acid binding;Parent=gene-E2986_04706
WNWW01000254.1	Genbank	mRNA	425345	428356	.	-	.	ID=rna-gnl|WGS:WNWW|mRNA:Fvar10252-1.2;Note=Involved in several stages of intracellular trafficking;Parent=gene-E2986_10252
WNWW01000254.1	Genbank	exon	244449	244544	.	+	.	ID=exon-gnl|WGS:WNWW|mRNA:Fvar10864-1.2-6;Note=Prominin;Parent=rna-gnl|WGS:WNWW|mRNA:Fvar10864-1.2
WNWW01000254.1	Genbank	exon	243096	243283	.	+	.	ID=exon-gnl|WGS:WNWW|mRNA:Fvar10864-1.2-5;Note=Prominin;Parent=rna-gnl|WGS:WNWW|mRNA:Fvar10864-1.2
WNWW01000254.1	Genbank	exon	244877	245012	.	+	.	ID=exon-gnl|WGS:WNWW|mRNA:Fvar10864-1.2-8;Note=Prominin;Parent=rna-gnl|WGS:WNWW|mRNA:Fvar10864-1.2
WNWW01000254.1	Genbank	exon	244606	244808	.	+	.	ID=exon-gnl|WGS:WNWW|mRNA:Fvar10864-1.2-7;Note=Prominin;Parent=rna-gnl|WGS:WNWW|mRNA:Fvar10864-1.2
WNWW01000254.1	Genbank	exon	245105	245275	.	+	.	ID=exon-gnl|WGS:WNWW|mRNA:Fvar10864-1.2-9;Note=Prominin;Parent=rna-gnl|WGS:WNWW|mRNA:Fvar10864-1.2
WNWW01000254.1	Genbank	exon	242100	242474	.	+	.	ID=exon-gnl|WGS:WNWW|mRNA:Fvar10864-1.2-2;Note=Prominin;Parent=rna-gnl|WGS:WNWW|mRNA:Fvar10864-1.2
WNWW01000254.1	Genbank	exon	241228	241243	.	+	.	ID=exon-gnl|WGS:WNWW|mRNA:Fvar10864-1.2-1;Note=Prominin;Parent=rna-gnl|WGS:WNWW|mRNA:Fvar10864-1.2
WNWW01000254.1	Genbank	exon	242713	242888	.	+	.	ID=exon-gnl|WGS:WNWW|mRNA:Fvar10864-1.2-4;Note=Prominin;Parent=rna-gnl|WGS:WNWW|mRNA:Fvar10864-1.2
WNWW01000254.1	Genbank	exon	242557	242612	.	+	.	ID=exon-gnl|WGS:WNWW|mRNA:Fvar10864-1.2-3;Note=Prominin;Parent=rna-gnl|WGS:WNWW|mRNA:Fvar10864-1.2
WNWW01000254.1	Genbank	gene	480860	488600	.	-	.	Name=E2986_07085;ID=gene-E2986_07085
WNWW01000254.1	Genbank	exon	725718	725818	.	-	.	ID=exon-gnl|WGS:WNWW|mRNA:Fvar10870-1.2-3;Note=Oxidoreductase FAD-binding domain;Parent=rna-gnl|WGS:WNWW|mRNA:Fvar10870-1.2
WNWW01000254.1	Genbank	exon	728199	728369	.	-	.	ID=exon-gnl|WGS:WNWW|mRNA:Fvar10870-1.2-2;Note=Oxidoreductase FAD-binding domain;Parent=rna-gnl|WGS:WNWW|mRNA:Fvar10870-1.2
WNWW01000254.1	Genbank	exon	723514	723776	.	-	.	ID=exon-gnl|WGS:WNWW|mRNA:Fvar10870-1.2-5;Note=Oxidoreductase FAD-binding domain;Parent=rna-gnl|WGS:WNWW|mRNA:Fvar10870-1.2
WNWW01000254.1	Genbank	exon	725465	725627	.	-	.	ID=exon-gnl|WGS:WNWW|mRNA:Fvar10870-1.2-4;Note=Oxidoreductase FAD-binding domain;Parent=rna-gnl|WGS:WNWW|mRNA:Fvar10870-1.2
WNWW01000254.1	Genbank	exon	722044	722335	.	-	.	ID=exon-gnl|WGS:WNWW|mRNA:Fvar10870-1.2-7;Note=Oxidoreductase FAD-binding domain;Parent=rna-gnl|WGS:WNWW|mRNA:Fvar10870-1.2
WNWW01000254.1	Genbank	exon	722738	722957	.	-	.	ID=exon-gnl|WGS:WNWW|mRNA:Fvar10870-1.2-6;Note=Oxidoreductase FAD-binding domain;Parent=rna-gnl|WGS:WNWW|mRNA:Fvar10870-1.2
WNWW01000254.1	Genbank	exon	721381	721539	.	-	.	ID=exon-gnl|WGS:WNWW|mRNA:Fvar10870-1.2-9;Note=Oxidoreductase FAD-binding domain;Parent=rna-gnl|WGS:WNWW|mRNA:Fvar10870-1.2
WNWW01000254.1	Genbank	exon	721624	721707	.	-	.	ID=exon-gnl|WGS:WNWW|mRNA:Fvar10870-1.2-8;Note=Oxidoreductase FAD-binding domain;Parent=rna-gnl|WGS:WNWW|mRNA:Fvar10870-1.2
WNWW01000254.1	Genbank	exon	729959	730043	.	-	.	ID=exon-gnl|WGS:WNWW|mRNA:Fvar10870-1.2-1;Note=Oxidoreductase FAD-binding domain;Parent=rna-gnl|WGS:WNWW|mRNA:Fvar10870-1.2
WNWW01000254.1	Genbank	mRNA	405796	418788	.	+	.	ID=rna-gnl|WGS:WNWW|mRNA:Fvar10251-1.2;Note=Immunoglobulin domain;Parent=gene-E2986_10251
WNWW01000254.1	Genbank	mRNA	1152655	1153372	.	+	.	ID=rna-gnl|WGS:WNWW|mRNA:Fvar06042-1.2;Note=PDZ domain;Parent=gene-E2986_06042
WNWW01000254.1	Genbank	exon	787083	787213	.	-	.	ID=exon-gnl|WGS:WNWW|mRNA:Fvar06511-1.2-4;Note=Zinc ion binding;Parent=rna-gnl|WGS:WNWW|mRNA:Fvar06511-1.2
WNWW01000254.1	Genbank	exon	787290	787418	.	-	.	ID=exon-gnl|WGS:WNWW|mRNA:Fvar06511-1.2-3;Note=Zinc ion binding;Parent=rna-gnl|WGS:WNWW|mRNA:Fvar06511-1.2
WNWW01000254.1	Genbank	exon	787498	787742	.	-	.	ID=exon-gnl|WGS:WNWW|mRNA:Fvar06511-1.2-2;Note=Zinc ion binding;Parent=rna-gnl|WGS:WNWW|mRNA:Fvar06511-1.2
WNWW01000254.1	Genbank	exon	787772	787782	.	-	.	ID=exon-gnl|WGS:WNWW|mRNA:Fvar06511-1.2-1;Note=Zinc ion binding;Parent=rna-gnl|WGS:WNWW|mRNA:Fvar06511-1.2
WNWW01000254.1	Genbank	exon	783745	783846	.	+	.	ID=exon-gnl|WGS:WNWW|mRNA:Fvar06513-1.2-11;Note=Repeats in polycystic kidney disease 1 (PKD1) and other proteins;Parent=rna-gnl|WGS:WNWW|mRNA:Fvar06513-1.2
WNWW01000254.1	Genbank	exon	783350	783670	.	+	.	ID=exon-gnl|WGS:WNWW|mRNA:Fvar06513-1.2-10;Note=Repeats in polycystic kidney disease 1 (PKD1) and other proteins;Parent=rna-gnl|WGS:WNWW|mRNA:Fvar06513-1.2
WNWW01000254.1	Genbank	exon	784176	784324	.	+	.	ID=exon-gnl|WGS:WNWW|mRNA:Fvar06513-1.2-13;Note=Repeats in polycystic kidney disease 1 (PKD1) and other proteins;Parent=rna-gnl|WGS:WNWW|mRNA:Fvar06513-1.2
WNWW01000254.1	Genbank	exon	783919	784104	.	+	.	ID=exon-gnl|WGS:WNWW|mRNA:Fvar06513-1.2-12;Note=Repeats in polycystic kidney disease 1 (PKD1) and other proteins;Parent=rna-gnl|WGS:WNWW|mRNA:Fvar06513-1.2
WNWW01000254.1	Genbank	CDS	461561	461630	.	+	0	Name=KAF3427425.1;ID=cds-KAF3427425.1;Dbxref=NCBI_GP:KAF3427425.1;Parent=rna-gnl|WGS:WNWW|mRNA:Fvar10865-1.2
WNWW01000254.1	Genbank	CDS	461794	462057	.	+	0	Name=KAF3427425.1;ID=cds-KAF3427425.1;Dbxref=NCBI_GP:KAF3427425.1;Parent=rna-gnl|WGS:WNWW|mRNA:Fvar10865-1.2
WNWW01000254.1	Genbank	CDS	462155	462457	.	+	0	Name=KAF3427425.1;ID=cds-KAF3427425.1;Dbxref=NCBI_GP:KAF3427425.1;Parent=rna-gnl|WGS:WNWW|mRNA:Fvar10865-1.2
WNWW01000254.1	Genbank	CDS	462559	462701	.	+	0	Name=KAF3427425.1;ID=cds-KAF3427425.1;Dbxref=NCBI_GP:KAF3427425.1;Parent=rna-gnl|WGS:WNWW|mRNA:Fvar10865-1.2
WNWW01000254.1	Genbank	CDS	462777	462902	.	+	0	Name=KAF3427425.1;ID=cds-KAF3427425.1;Dbxref=NCBI_GP:KAF3427425.1;Parent=rna-gnl|WGS:WNWW|mRNA:Fvar10865-1.2
WNWW01000254.1	Genbank	CDS	462987	463062	.	+	0	Name=KAF3427425.1;ID=cds-KAF3427425.1;Dbxref=NCBI_GP:KAF3427425.1;Parent=rna-gnl|WGS:WNWW|mRNA:Fvar10865-1.2
WNWW01000254.1	Genbank	CDS	463144	463361	.	+	0	Name=KAF3427425.1;ID=cds-KAF3427425.1;Dbxref=NCBI_GP:KAF3427425.1;Parent=rna-gnl|WGS:WNWW|mRNA:Fvar10865-1.2
WNWW01000254.1	Genbank	CDS	463454	463625	.	+	0	Name=KAF3427425.1;ID=cds-KAF3427425.1;Dbxref=NCBI_GP:KAF3427425.1;Parent=rna-gnl|WGS:WNWW|mRNA:Fvar10865-1.2
WNWW01000254.1	Genbank	CDS	466197	466504	.	+	0	Name=KAF3427425.1;ID=cds-KAF3427425.1;Dbxref=NCBI_GP:KAF3427425.1;Parent=rna-gnl|WGS:WNWW|mRNA:Fvar10865-1.2
WNWW01000254.1	Genbank	CDS	458174	458344	.	-	0	Name=KAF3427424.1;ID=cds-KAF3427424.1;Dbxref=NCBI_GP:KAF3427424.1;Parent=rna-gnl|WGS:WNWW|mRNA:Fvar10258-1.2
WNWW01000254.1	Genbank	CDS	457956	458102	.	-	0	Name=KAF3427424.1;ID=cds-KAF3427424.1;Dbxref=NCBI_GP:KAF3427424.1;Parent=rna-gnl|WGS:WNWW|mRNA:Fvar10258-1.2
WNWW01000254.1	Genbank	CDS	457721	457870	.	-	0	Name=KAF3427424.1;ID=cds-KAF3427424.1;Dbxref=NCBI_GP:KAF3427424.1;Parent=rna-gnl|WGS:WNWW|mRNA:Fvar10258-1.2
WNWW01000254.1	Genbank	CDS	452582	452589	.	-	0	Name=KAF3427423.1;ID=cds-KAF3427423.1;Dbxref=NCBI_GP:KAF3427423.1;Parent=rna-gnl|WGS:WNWW|mRNA:Fvar10257-1.2
WNWW01000254.1	Genbank	CDS	451416	451544	.	-	0	Name=KAF3427423.1;ID=cds-KAF3427423.1;Dbxref=NCBI_GP:KAF3427423.1;Parent=rna-gnl|WGS:WNWW|mRNA:Fvar10257-1.2
WNWW01000254.1	Genbank	CDS	450777	450948	.	-	0	Name=KAF3427423.1;ID=cds-KAF3427423.1;Dbxref=NCBI_GP:KAF3427423.1;Parent=rna-gnl|WGS:WNWW|mRNA:Fvar10257-1.2
WNWW01000254.1	Genbank	CDS	450271	450449	.	-	0	Name=KAF3427423.1;ID=cds-KAF3427423.1;Dbxref=NCBI_GP:KAF3427423.1;Parent=rna-gnl|WGS:WNWW|mRNA:Fvar10257-1.2
WNWW01000254.1	Genbank	CDS	449892	450092	.	-	0	Name=KAF3427423.1;ID=cds-KAF3427423.1;Dbxref=NCBI_GP:KAF3427423.1;Parent=rna-gnl|WGS:WNWW|mRNA:Fvar10257-1.2
WNWW01000254.1	Genbank	CDS	449543	449828	.	-	0	Name=KAF3427423.1;ID=cds-KAF3427423.1;Dbxref=NCBI_GP:KAF3427423.1;Parent=rna-gnl|WGS:WNWW|mRNA:Fvar10257-1.2
WNWW01000254.1	Genbank	mRNA	755228	757989	.	-	.	ID=rna-gnl|WGS:WNWW|mRNA:Fvar06516-1.2;Note=CRAL/TRIO%3B N-terminal domain;Parent=gene-E2986_06516
WNWW01000254.1	Genbank	exon	475732	475852	.	+	.	ID=exon-gnl|WGS:WNWW|mRNA:Fvar10262-1.2-11;Parent=rna-gnl|WGS:WNWW|mRNA:Fvar10262-1.2
WNWW01000254.1	Genbank	exon	475691	475708	.	+	.	ID=exon-gnl|WGS:WNWW|mRNA:Fvar10262-1.2-10;Parent=rna-gnl|WGS:WNWW|mRNA:Fvar10262-1.2
WNWW01000254.1	Genbank	exon	476115	476222	.	+	.	ID=exon-gnl|WGS:WNWW|mRNA:Fvar10262-1.2-13;Parent=rna-gnl|WGS:WNWW|mRNA:Fvar10262-1.2
WNWW01000254.1	Genbank	exon	475904	476024	.	+	.	ID=exon-gnl|WGS:WNWW|mRNA:Fvar10262-1.2-12;Parent=rna-gnl|WGS:WNWW|mRNA:Fvar10262-1.2
WNWW01000254.1	Genbank	exon	476378	476492	.	+	.	ID=exon-gnl|WGS:WNWW|mRNA:Fvar10262-1.2-14;Parent=rna-gnl|WGS:WNWW|mRNA:Fvar10262-1.2
WNWW01000254.1	Genbank	CDS	445061	445139	.	-	0	Name=KAF3427422.1;ID=cds-KAF3427422.1;Dbxref=NCBI_GP:KAF3427422.1;Parent=rna-gnl|WGS:WNWW|mRNA:Fvar10256-1.2
WNWW01000254.1	Genbank	CDS	444277	444547	.	-	0	Name=KAF3427422.1;ID=cds-KAF3427422.1;Dbxref=NCBI_GP:KAF3427422.1;Parent=rna-gnl|WGS:WNWW|mRNA:Fvar10256-1.2
WNWW01000254.1	Genbank	CDS	443992	444181	.	-	0	Name=KAF3427422.1;ID=cds-KAF3427422.1;Dbxref=NCBI_GP:KAF3427422.1;Parent=rna-gnl|WGS:WNWW|mRNA:Fvar10256-1.2
WNWW01000254.1	Genbank	CDS	443591	443909	.	-	0	Name=KAF3427422.1;ID=cds-KAF3427422.1;Dbxref=NCBI_GP:KAF3427422.1;Parent=rna-gnl|WGS:WNWW|mRNA:Fvar10256-1.2
WNWW01000254.1	Genbank	CDS	443090	443514	.	-	0	Name=KAF3427422.1;ID=cds-KAF3427422.1;Dbxref=NCBI_GP:KAF3427422.1;Parent=rna-gnl|WGS:WNWW|mRNA:Fvar10256-1.2
WNWW01000254.1	Genbank	CDS	442638	443018	.	-	0	Name=KAF3427422.1;ID=cds-KAF3427422.1;Dbxref=NCBI_GP:KAF3427422.1;Parent=rna-gnl|WGS:WNWW|mRNA:Fvar10256-1.2
WNWW01000254.1	Genbank	CDS	488508	488600	.	-	0	Name=KAF3427429.1;ID=cds-KAF3427429.1;Dbxref=NCBI_GP:KAF3427429.1;Parent=rna-gnl|WGS:WNWW|mRNA:Fvar07085-1.2
WNWW01000254.1	Genbank	CDS	486059	486607	.	-	0	Name=KAF3427429.1;ID=cds-KAF3427429.1;Dbxref=NCBI_GP:KAF3427429.1;Parent=rna-gnl|WGS:WNWW|mRNA:Fvar07085-1.2
WNWW01000254.1	Genbank	CDS	485064	485250	.	-	0	Name=KAF3427429.1;ID=cds-KAF3427429.1;Dbxref=NCBI_GP:KAF3427429.1;Parent=rna-gnl|WGS:WNWW|mRNA:Fvar07085-1.2
WNWW01000254.1	Genbank	CDS	484624	484946	.	-	0	Name=KAF3427429.1;ID=cds-KAF3427429.1;Dbxref=NCBI_GP:KAF3427429.1;Parent=rna-gnl|WGS:WNWW|mRNA:Fvar07085-1.2
WNWW01000254.1	Genbank	CDS	481116	481345	.	-	0	Name=KAF3427429.1;ID=cds-KAF3427429.1;Dbxref=NCBI_GP:KAF3427429.1;Parent=rna-gnl|WGS:WNWW|mRNA:Fvar07085-1.2
WNWW01000254.1	Genbank	CDS	480860	480971	.	-	0	Name=KAF3427429.1;ID=cds-KAF3427429.1;Dbxref=NCBI_GP:KAF3427429.1;Parent=rna-gnl|WGS:WNWW|mRNA:Fvar07085-1.2
WNWW01000254.1	Genbank	CDS	477140	477217	.	+	0	Name=KAF3427428.1;ID=cds-KAF3427428.1;Dbxref=NCBI_GP:KAF3427428.1;Parent=rna-gnl|WGS:WNWW|mRNA:Fvar10263-1.2
WNWW01000254.1	Genbank	CDS	477312	477469	.	+	0	Name=KAF3427428.1;ID=cds-KAF3427428.1;Dbxref=NCBI_GP:KAF3427428.1;Parent=rna-gnl|WGS:WNWW|mRNA:Fvar10263-1.2
WNWW01000254.1	Genbank	CDS	477562	477901	.	+	0	Name=KAF3427428.1;ID=cds-KAF3427428.1;Dbxref=NCBI_GP:KAF3427428.1;Parent=rna-gnl|WGS:WNWW|mRNA:Fvar10263-1.2
WNWW01000254.1	Genbank	CDS	477993	478225	.	+	0	Name=KAF3427428.1;ID=cds-KAF3427428.1;Dbxref=NCBI_GP:KAF3427428.1;Parent=rna-gnl|WGS:WNWW|mRNA:Fvar10263-1.2
WNWW01000254.1	Genbank	CDS	478328	478510	.	+	0	Name=KAF3427428.1;ID=cds-KAF3427428.1;Dbxref=NCBI_GP:KAF3427428.1;Parent=rna-gnl|WGS:WNWW|mRNA:Fvar10263-1.2
WNWW01000254.1	Genbank	CDS	478593	478745	.	+	0	Name=KAF3427428.1;ID=cds-KAF3427428.1;Dbxref=NCBI_GP:KAF3427428.1;Parent=rna-gnl|WGS:WNWW|mRNA:Fvar10263-1.2
WNWW01000254.1	Genbank	CDS	478813	478960	.	+	0	Name=KAF3427428.1;ID=cds-KAF3427428.1;Dbxref=NCBI_GP:KAF3427428.1;Parent=rna-gnl|WGS:WNWW|mRNA:Fvar10263-1.2
WNWW01000254.1	Genbank	CDS	479076	479244	.	+	0	Name=KAF3427428.1;ID=cds-KAF3427428.1;Dbxref=NCBI_GP:KAF3427428.1;Parent=rna-gnl|WGS:WNWW|mRNA:Fvar10263-1.2
WNWW01000254.1	Genbank	CDS	479332	479515	.	+	0	Name=KAF3427428.1;ID=cds-KAF3427428.1;Dbxref=NCBI_GP:KAF3427428.1;Parent=rna-gnl|WGS:WNWW|mRNA:Fvar10263-1.2
WNWW01000254.1	Genbank	CDS	479596	479728	.	+	0	Name=KAF3427428.1;ID=cds-KAF3427428.1;Dbxref=NCBI_GP:KAF3427428.1;Parent=rna-gnl|WGS:WNWW|mRNA:Fvar10263-1.2
WNWW01000254.1	Genbank	mRNA	766562	772953	.	+	.	ID=rna-gnl|WGS:WNWW|mRNA:Fvar06515-1.2;Note=FAR-17a/AIG1-like protein;Parent=gene-E2986_06515
WNWW01000254.1	Genbank	CDS	473554	473619	.	+	0	Name=KAF3427427.1;ID=cds-KAF3427427.1;Dbxref=NCBI_GP:KAF3427427.1;Parent=rna-gnl|WGS:WNWW|mRNA:Fvar10262-1.2
WNWW01000254.1	Genbank	CDS	473778	473916	.	+	0	Name=KAF3427427.1;ID=cds-KAF3427427.1;Dbxref=NCBI_GP:KAF3427427.1;Parent=rna-gnl|WGS:WNWW|mRNA:Fvar10262-1.2
WNWW01000254.1	Genbank	CDS	474035	474213	.	+	0	Name=KAF3427427.1;ID=cds-KAF3427427.1;Dbxref=NCBI_GP:KAF3427427.1;Parent=rna-gnl|WGS:WNWW|mRNA:Fvar10262-1.2
WNWW01000254.1	Genbank	CDS	474290	474477	.	+	0	Name=KAF3427427.1;ID=cds-KAF3427427.1;Dbxref=NCBI_GP:KAF3427427.1;Parent=rna-gnl|WGS:WNWW|mRNA:Fvar10262-1.2
WNWW01000254.1	Genbank	CDS	474592	474745	.	+	0	Name=KAF3427427.1;ID=cds-KAF3427427.1;Dbxref=NCBI_GP:KAF3427427.1;Parent=rna-gnl|WGS:WNWW|mRNA:Fvar10262-1.2
WNWW01000254.1	Genbank	CDS	474863	474907	.	+	0	Name=KAF3427427.1;ID=cds-KAF3427427.1;Dbxref=NCBI_GP:KAF3427427.1;Parent=rna-gnl|WGS:WNWW|mRNA:Fvar10262-1.2
WNWW01000254.1	Genbank	CDS	474988	475138	.	+	0	Name=KAF3427427.1;ID=cds-KAF3427427.1;Dbxref=NCBI_GP:KAF3427427.1;Parent=rna-gnl|WGS:WNWW|mRNA:Fvar10262-1.2
WNWW01000254.1	Genbank	CDS	475202	475319	.	+	0	Name=KAF3427427.1;ID=cds-KAF3427427.1;Dbxref=NCBI_GP:KAF3427427.1;Parent=rna-gnl|WGS:WNWW|mRNA:Fvar10262-1.2
WNWW01000254.1	Genbank	CDS	475389	475581	.	+	0	Name=KAF3427427.1;ID=cds-KAF3427427.1;Dbxref=NCBI_GP:KAF3427427.1;Parent=rna-gnl|WGS:WNWW|mRNA:Fvar10262-1.2
WNWW01000254.1	Genbank	CDS	475691	475708	.	+	0	Name=KAF3427427.1;ID=cds-KAF3427427.1;Dbxref=NCBI_GP:KAF3427427.1;Parent=rna-gnl|WGS:WNWW|mRNA:Fvar10262-1.2
WNWW01000254.1	Genbank	CDS	475732	475852	.	+	0	Name=KAF3427427.1;ID=cds-KAF3427427.1;Dbxref=NCBI_GP:KAF3427427.1;Parent=rna-gnl|WGS:WNWW|mRNA:Fvar10262-1.2
WNWW01000254.1	Genbank	CDS	475904	476024	.	+	0	Name=KAF3427427.1;ID=cds-KAF3427427.1;Dbxref=NCBI_GP:KAF3427427.1;Parent=rna-gnl|WGS:WNWW|mRNA:Fvar10262-1.2
WNWW01000254.1	Genbank	CDS	476115	476222	.	+	0	Name=KAF3427427.1;ID=cds-KAF3427427.1;Dbxref=NCBI_GP:KAF3427427.1;Parent=rna-gnl|WGS:WNWW|mRNA:Fvar10262-1.2
WNWW01000254.1	Genbank	CDS	476378	476471	.	+	0	Name=KAF3427427.1;ID=cds-KAF3427427.1;Dbxref=NCBI_GP:KAF3427427.1;Parent=rna-gnl|WGS:WNWW|mRNA:Fvar10262-1.2
WNWW01000254.1	Genbank	CDS	470428	470585	.	+	0	Name=KAF3427426.1;ID=cds-KAF3427426.1;Dbxref=NCBI_GP:KAF3427426.1;Parent=rna-gnl|WGS:WNWW|mRNA:Fvar10866-1.2
WNWW01000254.1	Genbank	CDS	470845	470965	.	+	0	Name=KAF3427426.1;ID=cds-KAF3427426.1;Dbxref=NCBI_GP:KAF3427426.1;Parent=rna-gnl|WGS:WNWW|mRNA:Fvar10866-1.2
WNWW01000254.1	Genbank	CDS	471052	471188	.	+	0	Name=KAF3427426.1;ID=cds-KAF3427426.1;Dbxref=NCBI_GP:KAF3427426.1;Parent=rna-gnl|WGS:WNWW|mRNA:Fvar10866-1.2
WNWW01000254.1	Genbank	CDS	471429	471666	.	+	0	Name=KAF3427426.1;ID=cds-KAF3427426.1;Dbxref=NCBI_GP:KAF3427426.1;Parent=rna-gnl|WGS:WNWW|mRNA:Fvar10866-1.2
WNWW01000254.1	Genbank	CDS	433575	433640	.	-	0	Name=KAF3427420.1;ID=cds-KAF3427420.1;Dbxref=NCBI_GP:KAF3427420.1;Parent=rna-gnl|WGS:WNWW|mRNA:Fvar10254-1.2
WNWW01000254.1	Genbank	CDS	433438	433503	.	-	0	Name=KAF3427420.1;ID=cds-KAF3427420.1;Dbxref=NCBI_GP:KAF3427420.1;Parent=rna-gnl|WGS:WNWW|mRNA:Fvar10254-1.2
WNWW01000254.1	Genbank	CDS	433123	433368	.	-	0	Name=KAF3427420.1;ID=cds-KAF3427420.1;Dbxref=NCBI_GP:KAF3427420.1;Parent=rna-gnl|WGS:WNWW|mRNA:Fvar10254-1.2
WNWW01000254.1	Genbank	CDS	432910	433044	.	-	0	Name=KAF3427420.1;ID=cds-KAF3427420.1;Dbxref=NCBI_GP:KAF3427420.1;Parent=rna-gnl|WGS:WNWW|mRNA:Fvar10254-1.2
WNWW01000254.1	Genbank	CDS	432585	432848	.	-	0	Name=KAF3427420.1;ID=cds-KAF3427420.1;Dbxref=NCBI_GP:KAF3427420.1;Parent=rna-gnl|WGS:WNWW|mRNA:Fvar10254-1.2
WNWW01000254.1	Genbank	CDS	432383	432521	.	-	0	Name=KAF3427420.1;ID=cds-KAF3427420.1;Dbxref=NCBI_GP:KAF3427420.1;Parent=rna-gnl|WGS:WNWW|mRNA:Fvar10254-1.2
WNWW01000254.1	Genbank	CDS	432115	432313	.	-	0	Name=KAF3427420.1;ID=cds-KAF3427420.1;Dbxref=NCBI_GP:KAF3427420.1;Parent=rna-gnl|WGS:WNWW|mRNA:Fvar10254-1.2
WNWW01000254.1	Genbank	CDS	431918	432068	.	-	0	Name=KAF3427420.1;ID=cds-KAF3427420.1;Dbxref=NCBI_GP:KAF3427420.1;Parent=rna-gnl|WGS:WNWW|mRNA:Fvar10254-1.2
WNWW01000254.1	Genbank	CDS	431674	431835	.	-	0	Name=KAF3427420.1;ID=cds-KAF3427420.1;Dbxref=NCBI_GP:KAF3427420.1;Parent=rna-gnl|WGS:WNWW|mRNA:Fvar10254-1.2
WNWW01000254.1	Genbank	CDS	434909	434976	.	+	0	Name=KAF3427421.1;ID=cds-KAF3427421.1;Dbxref=NCBI_GP:KAF3427421.1;Parent=rna-gnl|WGS:WNWW|mRNA:Fvar10255-1.2
WNWW01000254.1	Genbank	CDS	435687	438174	.	+	0	Name=KAF3427421.1;ID=cds-KAF3427421.1;Dbxref=NCBI_GP:KAF3427421.1;Parent=rna-gnl|WGS:WNWW|mRNA:Fvar10255-1.2
WNWW01000254.1	Genbank	CDS	438384	440048	.	+	0	Name=KAF3427421.1;ID=cds-KAF3427421.1;Dbxref=NCBI_GP:KAF3427421.1;Parent=rna-gnl|WGS:WNWW|mRNA:Fvar10255-1.2
WNWW01000254.1	Genbank	region	1	1173408	.	+	.	ID=WNWW01000254.1:1..1173408;Dbxref=taxon:561572
WNWW01000254.1	Genbank	exon	1141709	1141952	.	+	.	ID=exon-gnl|WGS:WNWW|mRNA:Fvar10871-1.2-15;Note=Fibronectin type 3 domain;Parent=rna-gnl|WGS:WNWW|mRNA:Fvar10871-1.2
WNWW01000254.1	Genbank	exon	1141507	1141577	.	+	.	ID=exon-gnl|WGS:WNWW|mRNA:Fvar10871-1.2-14;Note=Fibronectin type 3 domain;Parent=rna-gnl|WGS:WNWW|mRNA:Fvar10871-1.2
WNWW01000254.1	Genbank	exon	1142500	1142661	.	+	.	ID=exon-gnl|WGS:WNWW|mRNA:Fvar10871-1.2-17;Note=Fibronectin type 3 domain;Parent=rna-gnl|WGS:WNWW|mRNA:Fvar10871-1.2
WNWW01000254.1	Genbank	exon	1142059	1142205	.	+	.	ID=exon-gnl|WGS:WNWW|mRNA:Fvar10871-1.2-16;Note=Fibronectin type 3 domain;Parent=rna-gnl|WGS:WNWW|mRNA:Fvar10871-1.2
WNWW01000254.1	Genbank	exon	1139962	1140255	.	+	.	ID=exon-gnl|WGS:WNWW|mRNA:Fvar10871-1.2-11;Note=Fibronectin type 3 domain;Parent=rna-gnl|WGS:WNWW|mRNA:Fvar10871-1.2
WNWW01000254.1	Genbank	exon	1139144	1139579	.	+	.	ID=exon-gnl|WGS:WNWW|mRNA:Fvar10871-1.2-10;Note=Fibronectin type 3 domain;Parent=rna-gnl|WGS:WNWW|mRNA:Fvar10871-1.2
WNWW01000254.1	Genbank	exon	1141186	1141341	.	+	.	ID=exon-gnl|WGS:WNWW|mRNA:Fvar10871-1.2-13;Note=Fibronectin type 3 domain;Parent=rna-gnl|WGS:WNWW|mRNA:Fvar10871-1.2
WNWW01000254.1	Genbank	exon	1140642	1140872	.	+	.	ID=exon-gnl|WGS:WNWW|mRNA:Fvar10871-1.2-12;Note=Fibronectin type 3 domain;Parent=rna-gnl|WGS:WNWW|mRNA:Fvar10871-1.2
WNWW01000254.1	Genbank	mRNA	774926	780478	.	-	.	ID=rna-gnl|WGS:WNWW|mRNA:Fvar06514-1.2;Note=Frizzled/Smoothened family membrane region;Parent=gene-E2986_06514
WNWW01000254.1	Genbank	exon	1143378	1143557	.	+	.	ID=exon-gnl|WGS:WNWW|mRNA:Fvar10871-1.2-20;Note=Fibronectin type 3 domain;Parent=rna-gnl|WGS:WNWW|mRNA:Fvar10871-1.2
WNWW01000254.1	Genbank	exon	1145574	1145737	.	+	.	ID=exon-gnl|WGS:WNWW|mRNA:Fvar10871-1.2-26;Note=Fibronectin type 3 domain;Parent=rna-gnl|WGS:WNWW|mRNA:Fvar10871-1.2
WNWW01000254.1	Genbank	exon	1145254	1145422	.	+	.	ID=exon-gnl|WGS:WNWW|mRNA:Fvar10871-1.2-25;Note=Fibronectin type 3 domain;Parent=rna-gnl|WGS:WNWW|mRNA:Fvar10871-1.2
WNWW01000254.1	Genbank	exon	1146583	1146814	.	+	.	ID=exon-gnl|WGS:WNWW|mRNA:Fvar10871-1.2-28;Note=Fibronectin type 3 domain;Parent=rna-gnl|WGS:WNWW|mRNA:Fvar10871-1.2
WNWW01000254.1	Genbank	exon	1145898	1146000	.	+	.	ID=exon-gnl|WGS:WNWW|mRNA:Fvar10871-1.2-27;Note=Fibronectin type 3 domain;Parent=rna-gnl|WGS:WNWW|mRNA:Fvar10871-1.2
WNWW01000254.1	Genbank	exon	1143935	1144120	.	+	.	ID=exon-gnl|WGS:WNWW|mRNA:Fvar10871-1.2-22;Note=Fibronectin type 3 domain;Parent=rna-gnl|WGS:WNWW|mRNA:Fvar10871-1.2
WNWW01000254.1	Genbank	exon	1143658	1143846	.	+	.	ID=exon-gnl|WGS:WNWW|mRNA:Fvar10871-1.2-21;Note=Fibronectin type 3 domain;Parent=rna-gnl|WGS:WNWW|mRNA:Fvar10871-1.2
WNWW01000254.1	Genbank	exon	1144899	1145125	.	+	.	ID=exon-gnl|WGS:WNWW|mRNA:Fvar10871-1.2-24;Note=Fibronectin type 3 domain;Parent=rna-gnl|WGS:WNWW|mRNA:Fvar10871-1.2
WNWW01000254.1	Genbank	exon	1144232	1144679	.	+	.	ID=exon-gnl|WGS:WNWW|mRNA:Fvar10871-1.2-23;Note=Fibronectin type 3 domain;Parent=rna-gnl|WGS:WNWW|mRNA:Fvar10871-1.2
WNWW01000254.1	Genbank	exon	1143168	1143256	.	+	.	ID=exon-gnl|WGS:WNWW|mRNA:Fvar10871-1.2-19;Note=Fibronectin type 3 domain;Parent=rna-gnl|WGS:WNWW|mRNA:Fvar10871-1.2
WNWW01000254.1	Genbank	exon	1142873	1143089	.	+	.	ID=exon-gnl|WGS:WNWW|mRNA:Fvar10871-1.2-18;Note=Fibronectin type 3 domain;Parent=rna-gnl|WGS:WNWW|mRNA:Fvar10871-1.2
WNWW01000254.1	Genbank	exon	427143	427450	.	-	.	ID=exon-gnl|WGS:WNWW|mRNA:Fvar10252-1.2-5;Note=Involved in several stages of intracellular trafficking;Parent=rna-gnl|WGS:WNWW|mRNA:Fvar10252-1.2
WNWW01000254.1	Genbank	exon	427526	427662	.	-	.	ID=exon-gnl|WGS:WNWW|mRNA:Fvar10252-1.2-4;Note=Involved in several stages of intracellular trafficking;Parent=rna-gnl|WGS:WNWW|mRNA:Fvar10252-1.2
WNWW01000254.1	Genbank	exon	426166	426229	.	-	.	ID=exon-gnl|WGS:WNWW|mRNA:Fvar10252-1.2-7;Note=Involved in several stages of intracellular trafficking;Parent=rna-gnl|WGS:WNWW|mRNA:Fvar10252-1.2
WNWW01000254.1	Genbank	exon	426878	427060	.	-	.	ID=exon-gnl|WGS:WNWW|mRNA:Fvar10252-1.2-6;Note=Involved in several stages of intracellular trafficking;Parent=rna-gnl|WGS:WNWW|mRNA:Fvar10252-1.2
WNWW01000254.1	Genbank	exon	425345	425926	.	-	.	ID=exon-gnl|WGS:WNWW|mRNA:Fvar10252-1.2-9;Note=Involved in several stages of intracellular trafficking;Parent=rna-gnl|WGS:WNWW|mRNA:Fvar10252-1.2
WNWW01000254.1	Genbank	exon	425994	426079	.	-	.	ID=exon-gnl|WGS:WNWW|mRNA:Fvar10252-1.2-8;Note=Involved in several stages of intracellular trafficking;Parent=rna-gnl|WGS:WNWW|mRNA:Fvar10252-1.2
WNWW01000254.1	Genbank	exon	428297	428356	.	-	.	ID=exon-gnl|WGS:WNWW|mRNA:Fvar10252-1.2-1;Note=Involved in several stages of intracellular trafficking;Parent=rna-gnl|WGS:WNWW|mRNA:Fvar10252-1.2
WNWW01000254.1	Genbank	exon	427740	427861	.	-	.	ID=exon-gnl|WGS:WNWW|mRNA:Fvar10252-1.2-3;Note=Involved in several stages of intracellular trafficking;Parent=rna-gnl|WGS:WNWW|mRNA:Fvar10252-1.2
WNWW01000254.1	Genbank	exon	427939	428154	.	-	.	ID=exon-gnl|WGS:WNWW|mRNA:Fvar10252-1.2-2;Note=Involved in several stages of intracellular trafficking;Parent=rna-gnl|WGS:WNWW|mRNA:Fvar10252-1.2
WNWW01000254.1	Genbank	mRNA	780566	784324	.	+	.	ID=rna-gnl|WGS:WNWW|mRNA:Fvar06513-1.2;Note=Repeats in polycystic kidney disease 1 (PKD1) and other proteins;Parent=gene-E2986_06513
WNWW01000254.1	Genbank	exon	462155	462457	.	+	.	ID=exon-gnl|WGS:WNWW|mRNA:Fvar10865-1.2-3;Note=Ankyrin repeat;Parent=rna-gnl|WGS:WNWW|mRNA:Fvar10865-1.2
WNWW01000254.1	Genbank	exon	461794	462057	.	+	.	ID=exon-gnl|WGS:WNWW|mRNA:Fvar10865-1.2-2;Note=Ankyrin repeat;Parent=rna-gnl|WGS:WNWW|mRNA:Fvar10865-1.2
WNWW01000254.1	Genbank	exon	461561	461630	.	+	.	ID=exon-gnl|WGS:WNWW|mRNA:Fvar10865-1.2-1;Note=Ankyrin repeat;Parent=rna-gnl|WGS:WNWW|mRNA:Fvar10865-1.2
WNWW01000254.1	Genbank	exon	466197	466504	.	+	.	ID=exon-gnl|WGS:WNWW|mRNA:Fvar10865-1.2-9;Note=Ankyrin repeat;Parent=rna-gnl|WGS:WNWW|mRNA:Fvar10865-1.2
WNWW01000254.1	Genbank	exon	463454	463625	.	+	.	ID=exon-gnl|WGS:WNWW|mRNA:Fvar10865-1.2-8;Note=Ankyrin repeat;Parent=rna-gnl|WGS:WNWW|mRNA:Fvar10865-1.2
WNWW01000254.1	Genbank	exon	463144	463361	.	+	.	ID=exon-gnl|WGS:WNWW|mRNA:Fvar10865-1.2-7;Note=Ankyrin repeat;Parent=rna-gnl|WGS:WNWW|mRNA:Fvar10865-1.2
WNWW01000254.1	Genbank	exon	462987	463062	.	+	.	ID=exon-gnl|WGS:WNWW|mRNA:Fvar10865-1.2-6;Note=Ankyrin repeat;Parent=rna-gnl|WGS:WNWW|mRNA:Fvar10865-1.2
WNWW01000254.1	Genbank	exon	462777	462902	.	+	.	ID=exon-gnl|WGS:WNWW|mRNA:Fvar10865-1.2-5;Note=Ankyrin repeat;Parent=rna-gnl|WGS:WNWW|mRNA:Fvar10865-1.2
WNWW01000254.1	Genbank	exon	462559	462701	.	+	.	ID=exon-gnl|WGS:WNWW|mRNA:Fvar10865-1.2-4;Note=Ankyrin repeat;Parent=rna-gnl|WGS:WNWW|mRNA:Fvar10865-1.2
WNWW01000254.1	Genbank	CDS	429835	429868	.	+	0	Name=KAF3427419.1;ID=cds-KAF3427419.1;Dbxref=NCBI_GP:KAF3427419.1;Parent=rna-gnl|WGS:WNWW|mRNA:Fvar10253-1.2
WNWW01000254.1	Genbank	CDS	429962	430075	.	+	0	Name=KAF3427419.1;ID=cds-KAF3427419.1;Dbxref=NCBI_GP:KAF3427419.1;Parent=rna-gnl|WGS:WNWW|mRNA:Fvar10253-1.2
WNWW01000254.1	Genbank	CDS	430180	430330	.	+	0	Name=KAF3427419.1;ID=cds-KAF3427419.1;Dbxref=NCBI_GP:KAF3427419.1;Parent=rna-gnl|WGS:WNWW|mRNA:Fvar10253-1.2
WNWW01000254.1	Genbank	CDS	430412	430567	.	+	0	Name=KAF3427419.1;ID=cds-KAF3427419.1;Dbxref=NCBI_GP:KAF3427419.1;Parent=rna-gnl|WGS:WNWW|mRNA:Fvar10253-1.2
WNWW01000254.1	Genbank	CDS	430637	430793	.	+	0	Name=KAF3427419.1;ID=cds-KAF3427419.1;Dbxref=NCBI_GP:KAF3427419.1;Parent=rna-gnl|WGS:WNWW|mRNA:Fvar10253-1.2
WNWW01000254.1	Genbank	CDS	430865	430960	.	+	0	Name=KAF3427419.1;ID=cds-KAF3427419.1;Dbxref=NCBI_GP:KAF3427419.1;Parent=rna-gnl|WGS:WNWW|mRNA:Fvar10253-1.2
WNWW01000254.1	Genbank	CDS	431034	431207	.	+	0	Name=KAF3427419.1;ID=cds-KAF3427419.1;Dbxref=NCBI_GP:KAF3427419.1;Parent=rna-gnl|WGS:WNWW|mRNA:Fvar10253-1.2
WNWW01000254.1	Genbank	CDS	428297	428356	.	-	0	Name=KAF3427418.1;ID=cds-KAF3427418.1;Dbxref=NCBI_GP:KAF3427418.1;Parent=rna-gnl|WGS:WNWW|mRNA:Fvar10252-1.2
WNWW01000254.1	Genbank	CDS	427939	428154	.	-	0	Name=KAF3427418.1;ID=cds-KAF3427418.1;Dbxref=NCBI_GP:KAF3427418.1;Parent=rna-gnl|WGS:WNWW|mRNA:Fvar10252-1.2
WNWW01000254.1	Genbank	CDS	427740	427861	.	-	0	Name=KAF3427418.1;ID=cds-KAF3427418.1;Dbxref=NCBI_GP:KAF3427418.1;Parent=rna-gnl|WGS:WNWW|mRNA:Fvar10252-1.2
WNWW01000254.1	Genbank	CDS	427526	427662	.	-	0	Name=KAF3427418.1;ID=cds-KAF3427418.1;Dbxref=NCBI_GP:KAF3427418.1;Parent=rna-gnl|WGS:WNWW|mRNA:Fvar10252-1.2
WNWW01000254.1	Genbank	CDS	427143	427450	.	-	0	Name=KAF3427418.1;ID=cds-KAF3427418.1;Dbxref=NCBI_GP:KAF3427418.1;Parent=rna-gnl|WGS:WNWW|mRNA:Fvar10252-1.2
WNWW01000254.1	Genbank	CDS	426878	427060	.	-	0	Name=KAF3427418.1;ID=cds-KAF3427418.1;Dbxref=NCBI_GP:KAF3427418.1;Parent=rna-gnl|WGS:WNWW|mRNA:Fvar10252-1.2
WNWW01000254.1	Genbank	CDS	426166	426229	.	-	0	Name=KAF3427418.1;ID=cds-KAF3427418.1;Dbxref=NCBI_GP:KAF3427418.1;Parent=rna-gnl|WGS:WNWW|mRNA:Fvar10252-1.2
WNWW01000254.1	Genbank	CDS	425994	426079	.	-	0	Name=KAF3427418.1;ID=cds-KAF3427418.1;Dbxref=NCBI_GP:KAF3427418.1;Parent=rna-gnl|WGS:WNWW|mRNA:Fvar10252-1.2
WNWW01000254.1	Genbank	CDS	425876	425926	.	-	0	Name=KAF3427418.1;ID=cds-KAF3427418.1;Dbxref=NCBI_GP:KAF3427418.1;Parent=rna-gnl|WGS:WNWW|mRNA:Fvar10252-1.2
WNWW01000254.1	Genbank	mRNA	785053	786734	.	+	.	ID=rna-gnl|WGS:WNWW|mRNA:Fvar06512-1.2;Note=Zinc ion binding;Parent=gene-E2986_06512
WNWW01000254.1	Genbank	CDS	405818	405893	.	+	0	Name=KAF3427417.1;ID=cds-KAF3427417.1;Dbxref=NCBI_GP:KAF3427417.1;Parent=rna-gnl|WGS:WNWW|mRNA:Fvar10251-1.2
WNWW01000254.1	Genbank	CDS	410984	411174	.	+	0	Name=KAF3427417.1;ID=cds-KAF3427417.1;Dbxref=NCBI_GP:KAF3427417.1;Parent=rna-gnl|WGS:WNWW|mRNA:Fvar10251-1.2
WNWW01000254.1	Genbank	CDS	411272	411433	.	+	0	Name=KAF3427417.1;ID=cds-KAF3427417.1;Dbxref=NCBI_GP:KAF3427417.1;Parent=rna-gnl|WGS:WNWW|mRNA:Fvar10251-1.2
WNWW01000254.1	Genbank	CDS	413798	413932	.	+	0	Name=KAF3427417.1;ID=cds-KAF3427417.1;Dbxref=NCBI_GP:KAF3427417.1;Parent=rna-gnl|WGS:WNWW|mRNA:Fvar10251-1.2
WNWW01000254.1	Genbank	CDS	417259	417472	.	+	0	Name=KAF3427417.1;ID=cds-KAF3427417.1;Dbxref=NCBI_GP:KAF3427417.1;Parent=rna-gnl|WGS:WNWW|mRNA:Fvar10251-1.2
WNWW01000254.1	Genbank	CDS	417782	417876	.	+	0	Name=KAF3427417.1;ID=cds-KAF3427417.1;Dbxref=NCBI_GP:KAF3427417.1;Parent=rna-gnl|WGS:WNWW|mRNA:Fvar10251-1.2
WNWW01000254.1	Genbank	CDS	418702	418788	.	+	0	Name=KAF3427417.1;ID=cds-KAF3427417.1;Dbxref=NCBI_GP:KAF3427417.1;Parent=rna-gnl|WGS:WNWW|mRNA:Fvar10251-1.2
WNWW01000254.1	Genbank	exon	433575	433640	.	-	.	ID=exon-gnl|WGS:WNWW|mRNA:Fvar10254-1.2-1;Note=Putative RNA methylase family UPF0020;Parent=rna-gnl|WGS:WNWW|mRNA:Fvar10254-1.2
WNWW01000254.1	Genbank	exon	432115	432313	.	-	.	ID=exon-gnl|WGS:WNWW|mRNA:Fvar10254-1.2-7;Note=Putative RNA methylase family UPF0020;Parent=rna-gnl|WGS:WNWW|mRNA:Fvar10254-1.2
WNWW01000254.1	Genbank	exon	432383	432521	.	-	.	ID=exon-gnl|WGS:WNWW|mRNA:Fvar10254-1.2-6;Note=Putative RNA methylase family UPF0020;Parent=rna-gnl|WGS:WNWW|mRNA:Fvar10254-1.2
WNWW01000254.1	Genbank	exon	431674	431835	.	-	.	ID=exon-gnl|WGS:WNWW|mRNA:Fvar10254-1.2-9;Note=Putative RNA methylase family UPF0020;Parent=rna-gnl|WGS:WNWW|mRNA:Fvar10254-1.2
WNWW01000254.1	Genbank	exon	431918	432068	.	-	.	ID=exon-gnl|WGS:WNWW|mRNA:Fvar10254-1.2-8;Note=Putative RNA methylase family UPF0020;Parent=rna-gnl|WGS:WNWW|mRNA:Fvar10254-1.2
WNWW01000254.1	Genbank	exon	433123	433368	.	-	.	ID=exon-gnl|WGS:WNWW|mRNA:Fvar10254-1.2-3;Note=Putative RNA methylase family UPF0020;Parent=rna-gnl|WGS:WNWW|mRNA:Fvar10254-1.2
WNWW01000254.1	Genbank	exon	433438	433503	.	-	.	ID=exon-gnl|WGS:WNWW|mRNA:Fvar10254-1.2-2;Note=Putative RNA methylase family UPF0020;Parent=rna-gnl|WGS:WNWW|mRNA:Fvar10254-1.2
WNWW01000254.1	Genbank	exon	432585	432848	.	-	.	ID=exon-gnl|WGS:WNWW|mRNA:Fvar10254-1.2-5;Note=Putative RNA methylase family UPF0020;Parent=rna-gnl|WGS:WNWW|mRNA:Fvar10254-1.2
WNWW01000254.1	Genbank	exon	432910	433044	.	-	.	ID=exon-gnl|WGS:WNWW|mRNA:Fvar10254-1.2-4;Note=Putative RNA methylase family UPF0020;Parent=rna-gnl|WGS:WNWW|mRNA:Fvar10254-1.2
WNWW01000254.1	Genbank	mRNA	787083	787782	.	-	.	ID=rna-gnl|WGS:WNWW|mRNA:Fvar06511-1.2;Note=Zinc ion binding;Parent=gene-E2986_06511
