# Supplementary material for: Prevalent bee venom genes evolved before the aculeate stinger and eusociality
Source: BMC Biol. 2023 Oct 23;21:229. doi: 10.1186/s12915-023-01656-5 (PMC10591384; doi:10.1186/s12915-023-01656-5)
Supplement: Supplementary file 42 — Additional file 42. Gff files of all toxin gene annotations. [file 12915_2023_1656_MOESM42_ESM.zip › AdditionalFile9_ToxinGeneAnnotations/Xylocopa_violacea_scaffold-62.gff]

##gff-version 3
##source-version geneious 2022.2.1
##sequence-region	scaffold-62	1	4005032
scaffold-62	Geneious	Genomic Region	223734	229052	.	-	.	Name=SP
scaffold-62	Geneious	CDS	224913	224964	.	-	.	Name=Xyvi062SPa;ID=EWKMg4ru1zPvdBw+uzMEhS+PpGo.1660132141584.12
scaffold-62	Geneious	CDS	224520	224826	.	-	.	Name=Xyvi062SPa;ID=EWKMg4ru1zPvdBw+uzMEhS+PpGo.1660132141584.12
scaffold-62	Geneious	CDS	224024	224330	.	-	.	Name=Xyvi062SPa;ID=EWKMg4ru1zPvdBw+uzMEhS+PpGo.1660132141584.12
scaffold-62	Geneious	CDS	223775	223939	.	-	.	Name=Xyvi062SPa;ID=EWKMg4ru1zPvdBw+uzMEhS+PpGo.1660132141584.12
scaffold-62	Geneious	CDS	227016	227067	.	-	.	Name=Xyvi062SPb;ID=EWKMg4ru1zPvdBw+uzMEhS+PpGo.1660132141584.13
scaffold-62	Geneious	CDS	226551	226857	.	-	.	Name=Xyvi062SPb;ID=EWKMg4ru1zPvdBw+uzMEhS+PpGo.1660132141584.13
scaffold-62	Geneious	CDS	226118	226424	.	-	.	Name=Xyvi062SPb;ID=EWKMg4ru1zPvdBw+uzMEhS+PpGo.1660132141584.13
scaffold-62	Geneious	CDS	225870	226034	.	-	.	Name=Xyvi062SPb;ID=EWKMg4ru1zPvdBw+uzMEhS+PpGo.1660132141584.13
scaffold-62	Geneious	CDS	229249	229291	.	-	.	Name=Xyvi062SPc;ID=EWKMg4ru1zPvdBw+uzMEhS+PpGo.1660132141584.14
scaffold-62	Geneious	CDS	228833	229127	.	-	.	Name=Xyvi062SPc;ID=EWKMg4ru1zPvdBw+uzMEhS+PpGo.1660132141584.14
scaffold-62	Geneious	CDS	228159	228474	.	-	.	Name=Xyvi062SPc;ID=EWKMg4ru1zPvdBw+uzMEhS+PpGo.1660132141584.14
scaffold-62	Geneious	CDS	227912	228070	.	-	.	Name=Xyvi062SPc;ID=EWKMg4ru1zPvdBw+uzMEhS+PpGo.1660132141584.14
