# Supplementary material for: Prevalent bee venom genes evolved before the aculeate stinger and eusociality
Source: BMC Biol. 2023 Oct 23;21:229. doi: 10.1186/s12915-023-01656-5 (PMC10591384; doi:10.1186/s12915-023-01656-5)
Supplement: Supplementary file 42 — Additional file 42. Gff files of all toxin gene annotations. [file 12915_2023_1656_MOESM42_ESM.zip › AdditionalFile9_ToxinGeneAnnotations/NW_020521529.1._ICA.gff_modified_Koludarov_et_al_2021.gff3]

##gff-version 3
##source-version geneious 2020.2.2
##sequence-region	NW_020521529.1	1	6851776
NW_020521529.1	Koludarov_et_al_2021	gene	5192777	5230438	.	-	.	Name=Icarapin
NW_020521529.1	Koludarov_et_al_2021	gene	5272121	5279965	.	+	.	Name=VA
NW_020521529.1	Gnomon	CDS	722203	722233	.	+	0	Name=XP_011175963.1;ID=cds-XP_011175963.1;Dbxref=GeneID:105207964%2CGenbank:XP_011175963.1;Parent=rna-XM_011177661.2
NW_020521529.1	Gnomon	CDS	723399	723476	.	+	0	Name=XP_011175963.1;ID=cds-XP_011175963.1;Dbxref=GeneID:105207964%2CGenbank:XP_011175963.1;Parent=rna-XM_011177661.2
NW_020521529.1	Gnomon	CDS	723550	723645	.	+	0	Name=XP_011175963.1;ID=cds-XP_011175963.1;Dbxref=GeneID:105207964%2CGenbank:XP_011175963.1;Parent=rna-XM_011177661.2
NW_020521529.1	Gnomon	CDS	723715	723848	.	+	0	Name=XP_011175963.1;ID=cds-XP_011175963.1;Dbxref=GeneID:105207964%2CGenbank:XP_011175963.1;Parent=rna-XM_011177661.2
NW_020521529.1	Gnomon	exon	1985805	1986706	.	+	.	ID=exon-XM_026130099.1-14;Dbxref=GeneID:105200954%2CGenbank:XM_026130099.1;Parent=rna-XM_026130099.1
NW_020521529.1	Gnomon	exon	1983485	1983697	.	+	.	ID=exon-XM_026130099.1-12;Dbxref=GeneID:105200954%2CGenbank:XM_026130099.1;Parent=rna-XM_026130099.1
NW_020521529.1	Gnomon	exon	1984417	1984615	.	+	.	ID=exon-XM_026130099.1-13;Dbxref=GeneID:105200954%2CGenbank:XM_026130099.1;Parent=rna-XM_026130099.1
NW_020521529.1	Gnomon	exon	1860217	1860365	.	+	.	ID=exon-XM_026130099.1-10;Dbxref=GeneID:105200954%2CGenbank:XM_026130099.1;Parent=rna-XM_026130099.1
NW_020521529.1	Gnomon	exon	1982132	1982424	.	+	.	ID=exon-XM_026130099.1-11;Dbxref=GeneID:105200954%2CGenbank:XM_026130099.1;Parent=rna-XM_026130099.1
NW_020521529.1	Gnomon	mRNA	3363719	3365927	.	+	.	Name=XM_026130166.1;ID=rna-XM_026130166.1;Dbxref=GeneID:105200833%2CGenbank:XM_026130166.1;Parent=gene-LOC105200833
NW_020521529.1	Gnomon	exon	3254881	3255541	.	-	.	ID=exon-XM_011168618.2-1;Dbxref=GeneID:105200848%2CGenbank:XM_011168618.2;Parent=rna-XM_011168618.2
NW_020521529.1	Gnomon	exon	3253755	3253867	.	-	.	ID=exon-XM_011168618.2-4;Dbxref=GeneID:105200848%2CGenbank:XM_011168618.2;Parent=rna-XM_011168618.2
NW_020521529.1	Gnomon	exon	3253359	3253577	.	-	.	ID=exon-XM_011168618.2-5;Dbxref=GeneID:105200848%2CGenbank:XM_011168618.2;Parent=rna-XM_011168618.2
NW_020521529.1	Gnomon	exon	3254627	3254705	.	-	.	ID=exon-XM_011168618.2-2;Dbxref=GeneID:105200848%2CGenbank:XM_011168618.2;Parent=rna-XM_011168618.2
NW_020521529.1	Gnomon	exon	3253995	3254183	.	-	.	ID=exon-XM_011168618.2-3;Dbxref=GeneID:105200848%2CGenbank:XM_011168618.2;Parent=rna-XM_011168618.2
NW_020521529.1	Gnomon	exon	3251652	3253259	.	-	.	ID=exon-XM_011168618.2-6;Dbxref=GeneID:105200848%2CGenbank:XM_011168618.2;Parent=rna-XM_011168618.2
NW_020521529.1	Gnomon	mRNA	2951028	2953509	.	-	.	Name=XM_011168653.2;ID=rna-XM_011168653.2;Dbxref=GeneID:105200873%2CGenbank:XM_011168653.2;Parent=gene-LOC105200873
NW_020521529.1	Gnomon	exon	3303994	3304179	.	-	.	ID=exon-XM_026130074.1-6;Dbxref=GeneID:105200842%2CGenbank:XM_026130074.1;Parent=rna-XM_026130074.1
NW_020521529.1	Gnomon	exon	3303374	3303606	.	-	.	ID=exon-XM_026130074.1-7;Dbxref=GeneID:105200842%2CGenbank:XM_026130074.1;Parent=rna-XM_026130074.1
NW_020521529.1	Gnomon	exon	3303076	3303290	.	-	.	ID=exon-XM_026130074.1-8;Dbxref=GeneID:105200842%2CGenbank:XM_026130074.1;Parent=rna-XM_026130074.1
NW_020521529.1	Gnomon	exon	3302643	3302992	.	-	.	ID=exon-XM_026130074.1-9;Dbxref=GeneID:105200842%2CGenbank:XM_026130074.1;Parent=rna-XM_026130074.1
NW_020521529.1	Gnomon	exon	3305499	3305618	.	-	.	ID=exon-XM_026130074.1-2;Dbxref=GeneID:105200842%2CGenbank:XM_026130074.1;Parent=rna-XM_026130074.1
NW_020521529.1	Gnomon	exon	3305193	3305354	.	-	.	ID=exon-XM_026130074.1-3;Dbxref=GeneID:105200842%2CGenbank:XM_026130074.1;Parent=rna-XM_026130074.1
NW_020521529.1	Gnomon	exon	3304942	3305112	.	-	.	ID=exon-XM_026130074.1-4;Dbxref=GeneID:105200842%2CGenbank:XM_026130074.1;Parent=rna-XM_026130074.1
NW_020521529.1	Gnomon	exon	3304417	3304506	.	-	.	ID=exon-XM_026130074.1-5;Dbxref=GeneID:105200842%2CGenbank:XM_026130074.1;Parent=rna-XM_026130074.1
NW_020521529.1	Gnomon	exon	3305835	3305856	.	-	.	ID=exon-XM_026130074.1-1;Dbxref=GeneID:105200842%2CGenbank:XM_026130074.1;Parent=rna-XM_026130074.1
NW_020521529.1	Gnomon	CDS	721728	721819	.	+	0	Name=XP_025985889.1;ID=cds-XP_025985889.1;Dbxref=GeneID:105207963%2CGenbank:XP_025985889.1;Parent=rna-XM_026130104.1
NW_020521529.1	Gnomon	CDS	721890	722031	.	+	0	Name=XP_025985889.1;ID=cds-XP_025985889.1;Dbxref=GeneID:105207963%2CGenbank:XP_025985889.1;Parent=rna-XM_026130104.1
NW_020521529.1	Gnomon	CDS	6612169	6612325	.	-	0	Name=XP_011166699.2;ID=cds-XP_011166699.2;Dbxref=GeneID:105200722%2CGenbank:XP_011166699.2;Parent=rna-XM_011168397.2
NW_020521529.1	Gnomon	CDS	6611953	6612101	.	-	0	Name=XP_011166699.2;ID=cds-XP_011166699.2;Dbxref=GeneID:105200722%2CGenbank:XP_011166699.2;Parent=rna-XM_011168397.2
NW_020521529.1	Gnomon	CDS	6610493	6610762	.	-	0	Name=XP_011166699.2;ID=cds-XP_011166699.2;Dbxref=GeneID:105200722%2CGenbank:XP_011166699.2;Parent=rna-XM_011168397.2
NW_020521529.1	Gnomon	CDS	6610206	6610397	.	-	0	Name=XP_011166699.2;ID=cds-XP_011166699.2;Dbxref=GeneID:105200722%2CGenbank:XP_011166699.2;Parent=rna-XM_011168397.2
NW_020521529.1	Gnomon	CDS	6609831	6610012	.	-	0	Name=XP_011166699.2;ID=cds-XP_011166699.2;Dbxref=GeneID:105200722%2CGenbank:XP_011166699.2;Parent=rna-XM_011168397.2
NW_020521529.1	Gnomon	CDS	6609583	6609769	.	-	0	Name=XP_011166699.2;ID=cds-XP_011166699.2;Dbxref=GeneID:105200722%2CGenbank:XP_011166699.2;Parent=rna-XM_011168397.2
NW_020521529.1	Gnomon	CDS	6609321	6609506	.	-	0	Name=XP_011166699.2;ID=cds-XP_011166699.2;Dbxref=GeneID:105200722%2CGenbank:XP_011166699.2;Parent=rna-XM_011168397.2
NW_020521529.1	Gnomon	CDS	6608796	6608925	.	-	0	Name=XP_011166699.2;ID=cds-XP_011166699.2;Dbxref=GeneID:105200722%2CGenbank:XP_011166699.2;Parent=rna-XM_011168397.2
NW_020521529.1	Gnomon	CDS	6608640	6608735	.	-	0	Name=XP_011166699.2;ID=cds-XP_011166699.2;Dbxref=GeneID:105200722%2CGenbank:XP_011166699.2;Parent=rna-XM_011168397.2
NW_020521529.1	Gnomon	CDS	6608471	6608566	.	-	0	Name=XP_011166699.2;ID=cds-XP_011166699.2;Dbxref=GeneID:105200722%2CGenbank:XP_011166699.2;Parent=rna-XM_011168397.2
NW_020521529.1	Gnomon	CDS	6608023	6608333	.	-	0	Name=XP_011166699.2;ID=cds-XP_011166699.2;Dbxref=GeneID:105200722%2CGenbank:XP_011166699.2;Parent=rna-XM_011168397.2
NW_020521529.1	Gnomon	mRNA	3387792	3389873	.	-	.	Name=XM_026130165.1;ID=rna-XM_026130165.1;Dbxref=GeneID:105200832%2CGenbank:XM_026130165.1;Parent=gene-LOC105200832
NW_020521529.1	Gnomon	exon	3612218	3614825	.	-	.	ID=exon-XM_011168566.2-1;Dbxref=GeneID:105200820%2CGenbank:XM_011168566.2;Parent=rna-XM_011168566.2
NW_020521529.1	Gnomon	exon	3402959	3403385	.	-	.	ID=exon-XM_026130171.1-11;Dbxref=GeneID:105200827%2CGenbank:XM_026130171.1;Parent=rna-XM_026130171.1
NW_020521529.1	Gnomon	exon	3403506	3403759	.	-	.	ID=exon-XM_026130171.1-10;Dbxref=GeneID:105200827%2CGenbank:XM_026130171.1;Parent=rna-XM_026130171.1
NW_020521529.1	Gnomon	exon	2457052	2460779	.	-	.	ID=exon-XM_011168690.2-1;Dbxref=GeneID:105200892%2CGenbank:XM_011168690.2;Parent=rna-XM_011168690.2
NW_020521529.1	Gnomon	exon	2453943	2454103	.	-	.	ID=exon-XM_011168690.2-2;Dbxref=GeneID:105200892%2CGenbank:XM_011168690.2;Parent=rna-XM_011168690.2
NW_020521529.1	Gnomon	exon	2451873	2452931	.	-	.	ID=exon-XM_011168690.2-3;Dbxref=GeneID:105200892%2CGenbank:XM_011168690.2;Parent=rna-XM_011168690.2
NW_020521529.1	Gnomon	exon	6635408	6635635	.	-	.	ID=exon-XM_011168391.2-4;Dbxref=GeneID:105200719%2CGenbank:XM_011168391.2;Note=The sequence of the model RefSeq transcript was modified relative to this genomic sequence to represent the inferred CDS: added 425 bases not found in genome assembly;Parent=rna-XM_011168391.2
NW_020521529.1	Gnomon	exon	6633809	6633975	.	-	.	ID=exon-XM_011168391.2-5;Dbxref=GeneID:105200719%2CGenbank:XM_011168391.2;Note=The sequence of the model RefSeq transcript was modified relative to this genomic sequence to represent the inferred CDS: added 425 bases not found in genome assembly;Parent=rna-XM_011168391.2
NW_020521529.1	Gnomon	exon	6633090	6633199	.	-	.	ID=exon-XM_011168391.2-6;Dbxref=GeneID:105200719%2CGenbank:XM_011168391.2;Note=The sequence of the model RefSeq transcript was modified relative to this genomic sequence to represent the inferred CDS: added 425 bases not found in genome assembly;Parent=rna-XM_011168391.2
NW_020521529.1	Gnomon	exon	6632938	6633011	.	-	.	ID=exon-XM_011168391.2-7;Dbxref=GeneID:105200719%2CGenbank:XM_011168391.2;Note=The sequence of the model RefSeq transcript was modified relative to this genomic sequence to represent the inferred CDS: added 425 bases not found in genome assembly;Parent=rna-XM_011168391.2
NW_020521529.1	Gnomon	exon	6636384	6636635	.	-	.	ID=exon-XM_011168391.2-1;Dbxref=GeneID:105200719%2CGenbank:XM_011168391.2;Note=The sequence of the model RefSeq transcript was modified relative to this genomic sequence to represent the inferred CDS: added 425 bases not found in genome assembly;Parent=rna-XM_011168391.2
NW_020521529.1	Gnomon	exon	6635907	6635999	.	-	.	ID=exon-XM_011168391.2-2;Dbxref=GeneID:105200719%2CGenbank:XM_011168391.2;Note=The sequence of the model RefSeq transcript was modified relative to this genomic sequence to represent the inferred CDS: added 425 bases not found in genome assembly;Parent=rna-XM_011168391.2
NW_020521529.1	Gnomon	exon	6635711	6635793	.	-	.	ID=exon-XM_011168391.2-3;Dbxref=GeneID:105200719%2CGenbank:XM_011168391.2;Note=The sequence of the model RefSeq transcript was modified relative to this genomic sequence to represent the inferred CDS: added 425 bases not found in genome assembly;Parent=rna-XM_011168391.2
NW_020521529.1	Gnomon	exon	6632495	6632841	.	-	.	ID=exon-XM_011168391.2-8;Dbxref=GeneID:105200719%2CGenbank:XM_011168391.2;Note=The sequence of the model RefSeq transcript was modified relative to this genomic sequence to represent the inferred CDS: added 425 bases not found in genome assembly;Parent=rna-XM_011168391.2
NW_020521529.1	Gnomon	exon	6632274	6632421	.	-	.	ID=exon-XM_011168391.2-9;Dbxref=GeneID:105200719%2CGenbank:XM_011168391.2;Note=The sequence of the model RefSeq transcript was modified relative to this genomic sequence to represent the inferred CDS: added 425 bases not found in genome assembly;Parent=rna-XM_011168391.2
NW_020521529.1	Gnomon	exon	3604737	3605522	.	-	.	ID=exon-XM_026130174.1-1;Dbxref=GeneID:105200817%2CGenbank:XM_026130174.1;Parent=rna-XM_026130174.1
NW_020521529.1	Gnomon	exon	3603197	3604074	.	-	.	ID=exon-XM_026130174.1-2;Dbxref=GeneID:105200817%2CGenbank:XM_026130174.1;Parent=rna-XM_026130174.1
NW_020521529.1	Gnomon	mRNA	2955325	2961217	.	+	.	Name=XM_011168652.1;ID=rna-XM_011168652.1;Dbxref=GeneID:105200872%2CGenbank:XM_011168652.1;Parent=gene-LOC105200872
NW_020521529.1	Gnomon	mRNA	3371238	3371800	.	+	.	Name=XM_026130167.1;ID=rna-XM_026130167.1;Dbxref=GeneID:113002951%2CGenbank:XM_026130167.1;Parent=gene-LOC113002951
NW_020521529.1	Gnomon	mRNA	6570930	6605168	.	+	.	Name=XM_011168412.2;ID=rna-XM_011168412.2;Dbxref=GeneID:105200726%2CGenbank:XM_011168412.2;Parent=gene-LOC105200726
NW_020521529.1	Gnomon	mRNA	511409	523311	.	+	.	Name=XM_026130260.1;ID=rna-XM_026130260.1;Dbxref=GeneID:105208028%2CGenbank:XM_026130260.1;Parent=gene-LOC105208028
NW_020521529.1	Gnomon	mRNA	6546836	6550680	.	+	.	Name=XM_011168413.1;ID=rna-XM_011168413.1;Dbxref=GeneID:105200728%2CGenbank:XM_011168413.1;Parent=gene-LOC105200728
NW_020521529.1	Gnomon	CDS	3112067	3112294	.	-	0	Name=XP_025985984.1;ID=cds-XP_025985984.1;Dbxref=GeneID:105200855%2CGenbank:XP_025985984.1;Parent=rna-XM_026130199.1
NW_020521529.1	Gnomon	CDS	3111021	3111981	.	-	0	Name=XP_025985984.1;ID=cds-XP_025985984.1;Dbxref=GeneID:105200855%2CGenbank:XP_025985984.1;Parent=rna-XM_026130199.1
NW_020521529.1	Gnomon	CDS	3110781	3110921	.	-	0	Name=XP_025985984.1;ID=cds-XP_025985984.1;Dbxref=GeneID:105200855%2CGenbank:XP_025985984.1;Parent=rna-XM_026130199.1
NW_020521529.1	Gnomon	CDS	3109799	3110688	.	-	0	Name=XP_025985984.1;ID=cds-XP_025985984.1;Dbxref=GeneID:105200855%2CGenbank:XP_025985984.1;Parent=rna-XM_026130199.1
NW_020521529.1	Gnomon	CDS	3109360	3109665	.	-	0	Name=XP_025985984.1;ID=cds-XP_025985984.1;Dbxref=GeneID:105200855%2CGenbank:XP_025985984.1;Parent=rna-XM_026130199.1
NW_020521529.1	Gnomon	CDS	3108956	3109030	.	-	0	Name=XP_025985984.1;ID=cds-XP_025985984.1;Dbxref=GeneID:105200855%2CGenbank:XP_025985984.1;Parent=rna-XM_026130199.1
NW_020521529.1	Gnomon	CDS	3008651	3008966	.	+	0	Name=XP_011166948.1;ID=cds-XP_011166948.1;Dbxref=GeneID:105200869%2CGenbank:XP_011166948.1;Parent=rna-XM_011168646.2
NW_020521529.1	Gnomon	CDS	3009860	3009972	.	+	0	Name=XP_011166948.1;ID=cds-XP_011166948.1;Dbxref=GeneID:105200869%2CGenbank:XP_011166948.1;Parent=rna-XM_011168646.2
NW_020521529.1	Gnomon	exon	1166638	1167231	.	+	.	ID=exon-XM_011177629.2-4;Dbxref=GeneID:105207942%2CGenbank:XM_011177629.2;Parent=rna-XM_011177629.2
NW_020521529.1	Gnomon	exon	1167335	1167539	.	+	.	ID=exon-XM_011177629.2-5;Dbxref=GeneID:105207942%2CGenbank:XM_011177629.2;Parent=rna-XM_011177629.2
NW_020521529.1	Gnomon	exon	1167777	1167957	.	+	.	ID=exon-XM_011177629.2-6;Dbxref=GeneID:105207942%2CGenbank:XM_011177629.2;Parent=rna-XM_011177629.2
NW_020521529.1	Gnomon	exon	1169091	1169273	.	+	.	ID=exon-XM_011177629.2-7;Dbxref=GeneID:105207942%2CGenbank:XM_011177629.2;Parent=rna-XM_011177629.2
NW_020521529.1	Gnomon	exon	1164631	1164898	.	+	.	ID=exon-XM_011177629.2-1;Dbxref=GeneID:105207942%2CGenbank:XM_011177629.2;Parent=rna-XM_011177629.2
NW_020521529.1	Gnomon	exon	1165207	1165953	.	+	.	ID=exon-XM_011177629.2-2;Dbxref=GeneID:105207942%2CGenbank:XM_011177629.2;Parent=rna-XM_011177629.2
NW_020521529.1	Gnomon	exon	1166063	1166487	.	+	.	ID=exon-XM_011177629.2-3;Dbxref=GeneID:105207942%2CGenbank:XM_011177629.2;Parent=rna-XM_011177629.2
NW_020521529.1	Gnomon	mRNA	1368583	1443656	.	+	.	Name=XM_026130020.1;ID=rna-XM_026130020.1;Dbxref=GeneID:105200911%2CGenbank:XM_026130020.1;Parent=gene-LOC105200911
NW_020521529.1	Gnomon	CDS	4908487	4908818	.	-	0	Name=XP_011166802.1;ID=cds-XP_011166802.1;Dbxref=GeneID:105200781%2CGenbank:XP_011166802.1;Parent=rna-XM_011168500.2
NW_020521529.1	Gnomon	CDS	4854287	4854464	.	-	0	Name=XP_011166802.1;ID=cds-XP_011166802.1;Dbxref=GeneID:105200781%2CGenbank:XP_011166802.1;Parent=rna-XM_011168500.2
NW_020521529.1	Gnomon	CDS	4832766	4832839	.	-	0	Name=XP_011166802.1;ID=cds-XP_011166802.1;Dbxref=GeneID:105200781%2CGenbank:XP_011166802.1;Parent=rna-XM_011168500.2
NW_020521529.1	Gnomon	CDS	4829690	4829821	.	-	0	Name=XP_011166802.1;ID=cds-XP_011166802.1;Dbxref=GeneID:105200781%2CGenbank:XP_011166802.1;Parent=rna-XM_011168500.2
NW_020521529.1	Gnomon	CDS	4829096	4829168	.	-	0	Name=XP_011166802.1;ID=cds-XP_011166802.1;Dbxref=GeneID:105200781%2CGenbank:XP_011166802.1;Parent=rna-XM_011168500.2
NW_020521529.1	Gnomon	CDS	4824243	4824346	.	-	0	Name=XP_011166802.1;ID=cds-XP_011166802.1;Dbxref=GeneID:105200781%2CGenbank:XP_011166802.1;Parent=rna-XM_011168500.2
NW_020521529.1	Gnomon	CDS	4809074	4809263	.	-	0	Name=XP_011166802.1;ID=cds-XP_011166802.1;Dbxref=GeneID:105200781%2CGenbank:XP_011166802.1;Parent=rna-XM_011168500.2
NW_020521529.1	Gnomon	CDS	4804073	4804194	.	-	0	Name=XP_011166802.1;ID=cds-XP_011166802.1;Dbxref=GeneID:105200781%2CGenbank:XP_011166802.1;Parent=rna-XM_011168500.2
NW_020521529.1	Gnomon	CDS	4803835	4803999	.	-	0	Name=XP_011166802.1;ID=cds-XP_011166802.1;Dbxref=GeneID:105200781%2CGenbank:XP_011166802.1;Parent=rna-XM_011168500.2
NW_020521529.1	Gnomon	CDS	4803321	4803434	.	-	0	Name=XP_011166802.1;ID=cds-XP_011166802.1;Dbxref=GeneID:105200781%2CGenbank:XP_011166802.1;Parent=rna-XM_011168500.2
NW_020521529.1	Gnomon	CDS	4791662	4791802	.	-	0	Name=XP_011166802.1;ID=cds-XP_011166802.1;Dbxref=GeneID:105200781%2CGenbank:XP_011166802.1;Parent=rna-XM_011168500.2
NW_020521529.1	Gnomon	CDS	4788966	4789165	.	-	0	Name=XP_011166802.1;ID=cds-XP_011166802.1;Dbxref=GeneID:105200781%2CGenbank:XP_011166802.1;Parent=rna-XM_011168500.2
NW_020521529.1	Gnomon	CDS	4788649	4788784	.	-	0	Name=XP_011166802.1;ID=cds-XP_011166802.1;Dbxref=GeneID:105200781%2CGenbank:XP_011166802.1;Parent=rna-XM_011168500.2
NW_020521529.1	Gnomon	CDS	4781551	4781680	.	-	0	Name=XP_011166802.1;ID=cds-XP_011166802.1;Dbxref=GeneID:105200781%2CGenbank:XP_011166802.1;Parent=rna-XM_011168500.2
NW_020521529.1	Gnomon	CDS	4780247	4780432	.	-	0	Name=XP_011166802.1;ID=cds-XP_011166802.1;Dbxref=GeneID:105200781%2CGenbank:XP_011166802.1;Parent=rna-XM_011168500.2
NW_020521529.1	Gnomon	CDS	5099167	5099291	.	+	0	Name=XP_011166792.1;ID=cds-XP_011166792.1;Dbxref=GeneID:105200775%2CGenbank:XP_011166792.1;Parent=rna-XM_011168490.2
NW_020521529.1	Gnomon	CDS	5099756	5099918	.	+	0	Name=XP_011166792.1;ID=cds-XP_011166792.1;Dbxref=GeneID:105200775%2CGenbank:XP_011166792.1;Parent=rna-XM_011168490.2
NW_020521529.1	Gnomon	CDS	5100260	5100543	.	+	0	Name=XP_011166792.1;ID=cds-XP_011166792.1;Dbxref=GeneID:105200775%2CGenbank:XP_011166792.1;Parent=rna-XM_011168490.2
NW_020521529.1	Gnomon	CDS	5101011	5101068	.	+	0	Name=XP_011166792.1;ID=cds-XP_011166792.1;Dbxref=GeneID:105200775%2CGenbank:XP_011166792.1;Parent=rna-XM_011168490.2
NW_020521529.1	Gnomon	CDS	5101465	5101641	.	+	0	Name=XP_011166792.1;ID=cds-XP_011166792.1;Dbxref=GeneID:105200775%2CGenbank:XP_011166792.1;Parent=rna-XM_011168490.2
NW_020521529.1	Gnomon	CDS	5101736	5101826	.	+	0	Name=XP_011166792.1;ID=cds-XP_011166792.1;Dbxref=GeneID:105200775%2CGenbank:XP_011166792.1;Parent=rna-XM_011168490.2
NW_020521529.1	Gnomon	CDS	5102124	5102199	.	+	0	Name=XP_011166792.1;ID=cds-XP_011166792.1;Dbxref=GeneID:105200775%2CGenbank:XP_011166792.1;Parent=rna-XM_011168490.2
NW_020521529.1	Gnomon	CDS	5102291	5102441	.	+	0	Name=XP_011166792.1;ID=cds-XP_011166792.1;Dbxref=GeneID:105200775%2CGenbank:XP_011166792.1;Parent=rna-XM_011168490.2
NW_020521529.1	Gnomon	CDS	5102542	5102657	.	+	0	Name=XP_011166792.1;ID=cds-XP_011166792.1;Dbxref=GeneID:105200775%2CGenbank:XP_011166792.1;Parent=rna-XM_011168490.2
NW_020521529.1	Gnomon	CDS	5102772	5102871	.	+	0	Name=XP_011166792.1;ID=cds-XP_011166792.1;Dbxref=GeneID:105200775%2CGenbank:XP_011166792.1;Parent=rna-XM_011168490.2
NW_020521529.1	Gnomon	CDS	732497	732593	.	-	0	Name=XP_011175964.1;ID=cds-XP_011175964.1;Dbxref=GeneID:105207966%2CGenbank:XP_011175964.1;Parent=rna-XM_011177662.2
NW_020521529.1	Gnomon	CDS	731692	731946	.	-	0	Name=XP_011175964.1;ID=cds-XP_011175964.1;Dbxref=GeneID:105207966%2CGenbank:XP_011175964.1;Parent=rna-XM_011177662.2
NW_020521529.1	Gnomon	CDS	729944	730152	.	-	0	Name=XP_011175964.1;ID=cds-XP_011175964.1;Dbxref=GeneID:105207966%2CGenbank:XP_011175964.1;Parent=rna-XM_011177662.2
NW_020521529.1	Gnomon	CDS	729430	729634	.	-	0	Name=XP_011175964.1;ID=cds-XP_011175964.1;Dbxref=GeneID:105207966%2CGenbank:XP_011175964.1;Parent=rna-XM_011177662.2
NW_020521529.1	Gnomon	CDS	727973	728240	.	-	0	Name=XP_011175964.1;ID=cds-XP_011175964.1;Dbxref=GeneID:105207966%2CGenbank:XP_011175964.1;Parent=rna-XM_011177662.2
NW_020521529.1	Gnomon	CDS	726667	726907	.	-	0	Name=XP_011175964.1;ID=cds-XP_011175964.1;Dbxref=GeneID:105207966%2CGenbank:XP_011175964.1;Parent=rna-XM_011177662.2
NW_020521529.1	Gnomon	exon	1013325	1013507	.	-	.	ID=exon-XM_011177653.2-3;Dbxref=GeneID:105207957%2CGenbank:XM_011177653.2;Parent=rna-XM_011177653.2
NW_020521529.1	Gnomon	exon	1012877	1013210	.	-	.	ID=exon-XM_011177653.2-4;Dbxref=GeneID:105207957%2CGenbank:XM_011177653.2;Parent=rna-XM_011177653.2
NW_020521529.1	Gnomon	exon	1014650	1015598	.	-	.	ID=exon-XM_011177653.2-1;Dbxref=GeneID:105207957%2CGenbank:XM_011177653.2;Parent=rna-XM_011177653.2
NW_020521529.1	Gnomon	exon	1013588	1013695	.	-	.	ID=exon-XM_011177653.2-2;Dbxref=GeneID:105207957%2CGenbank:XM_011177653.2;Parent=rna-XM_011177653.2
NW_020521529.1	Gnomon	exon	3030379	3030461	.	-	.	ID=exon-XM_011168642.2-3;Dbxref=GeneID:105200865%2CGenbank:XM_011168642.2;Parent=rna-XM_011168642.2
NW_020521529.1	Gnomon	exon	3029486	3030318	.	-	.	ID=exon-XM_011168642.2-4;Dbxref=GeneID:105200865%2CGenbank:XM_011168642.2;Parent=rna-XM_011168642.2
NW_020521529.1	Gnomon	exon	3031048	3031255	.	-	.	ID=exon-XM_011168642.2-1;Dbxref=GeneID:105200865%2CGenbank:XM_011168642.2;Parent=rna-XM_011168642.2
NW_020521529.1	Gnomon	exon	3030535	3030706	.	-	.	ID=exon-XM_011168642.2-2;Dbxref=GeneID:105200865%2CGenbank:XM_011168642.2;Parent=rna-XM_011168642.2
NW_020521529.1	Gnomon	exon	2913270	2913766	.	-	.	ID=exon-XM_026130147.1-12;Dbxref=GeneID:105200878%2CGenbank:XM_026130147.1;Parent=rna-XM_026130147.1
NW_020521529.1	Gnomon	exon	2916733	2916817	.	-	.	ID=exon-XM_026130147.1-10;Dbxref=GeneID:105200878%2CGenbank:XM_026130147.1;Parent=rna-XM_026130147.1
NW_020521529.1	Gnomon	exon	2916066	2916273	.	-	.	ID=exon-XM_026130147.1-11;Dbxref=GeneID:105200878%2CGenbank:XM_026130147.1;Parent=rna-XM_026130147.1
NW_020521529.1	Gnomon	exon	1837497	1837898	.	+	.	ID=exon-XM_011168701.2-16;Dbxref=GeneID:105200899%2CGenbank:XM_011168701.2;Parent=rna-XM_011168701.2
NW_020521529.1	Gnomon	exon	1837966	1838160	.	+	.	ID=exon-XM_011168701.2-17;Dbxref=GeneID:105200899%2CGenbank:XM_011168701.2;Parent=rna-XM_011168701.2
NW_020521529.1	Gnomon	exon	1838238	1838328	.	+	.	ID=exon-XM_011168701.2-18;Dbxref=GeneID:105200899%2CGenbank:XM_011168701.2;Parent=rna-XM_011168701.2
NW_020521529.1	Gnomon	exon	1838412	1839775	.	+	.	ID=exon-XM_011168701.2-19;Dbxref=GeneID:105200899%2CGenbank:XM_011168701.2;Parent=rna-XM_011168701.2
NW_020521529.1	Gnomon	exon	1834990	1835212	.	+	.	ID=exon-XM_011168701.2-12;Dbxref=GeneID:105200899%2CGenbank:XM_011168701.2;Parent=rna-XM_011168701.2
NW_020521529.1	Gnomon	exon	1835291	1835546	.	+	.	ID=exon-XM_011168701.2-13;Dbxref=GeneID:105200899%2CGenbank:XM_011168701.2;Parent=rna-XM_011168701.2
NW_020521529.1	Gnomon	exon	1836180	1836365	.	+	.	ID=exon-XM_011168701.2-14;Dbxref=GeneID:105200899%2CGenbank:XM_011168701.2;Parent=rna-XM_011168701.2
NW_020521529.1	Gnomon	exon	1836477	1837422	.	+	.	ID=exon-XM_011168701.2-15;Dbxref=GeneID:105200899%2CGenbank:XM_011168701.2;Parent=rna-XM_011168701.2
NW_020521529.1	Gnomon	exon	1830228	1830508	.	+	.	ID=exon-XM_011168701.2-10;Dbxref=GeneID:105200899%2CGenbank:XM_011168701.2;Parent=rna-XM_011168701.2
NW_020521529.1	Gnomon	exon	1834066	1834410	.	+	.	ID=exon-XM_011168701.2-11;Dbxref=GeneID:105200899%2CGenbank:XM_011168701.2;Parent=rna-XM_011168701.2
NW_020521529.1	Gnomon	exon	2484007	2484033	.	+	.	ID=exon-XM_011168689.2-2;Dbxref=GeneID:105200891%2CGenbank:XM_011168689.2;Parent=rna-XM_011168689.2
NW_020521529.1	Gnomon	exon	2484181	2484365	.	+	.	ID=exon-XM_011168689.2-3;Dbxref=GeneID:105200891%2CGenbank:XM_011168689.2;Parent=rna-XM_011168689.2
NW_020521529.1	Gnomon	exon	2477366	2477492	.	+	.	ID=exon-XM_011168689.2-1;Dbxref=GeneID:105200891%2CGenbank:XM_011168689.2;Parent=rna-XM_011168689.2
NW_020521529.1	Gnomon	exon	2489786	2490304	.	+	.	ID=exon-XM_011168689.2-6;Dbxref=GeneID:105200891%2CGenbank:XM_011168689.2;Parent=rna-XM_011168689.2
NW_020521529.1	Gnomon	exon	2490634	2490823	.	+	.	ID=exon-XM_011168689.2-7;Dbxref=GeneID:105200891%2CGenbank:XM_011168689.2;Parent=rna-XM_011168689.2
NW_020521529.1	Gnomon	exon	2484851	2485033	.	+	.	ID=exon-XM_011168689.2-4;Dbxref=GeneID:105200891%2CGenbank:XM_011168689.2;Parent=rna-XM_011168689.2
NW_020521529.1	Gnomon	exon	2485122	2489687	.	+	.	ID=exon-XM_011168689.2-5;Dbxref=GeneID:105200891%2CGenbank:XM_011168689.2;Parent=rna-XM_011168689.2
NW_020521529.1	Gnomon	exon	2490955	2491171	.	+	.	ID=exon-XM_011168689.2-8;Dbxref=GeneID:105200891%2CGenbank:XM_011168689.2;Parent=rna-XM_011168689.2
NW_020521529.1	Gnomon	exon	2492930	2493222	.	+	.	ID=exon-XM_011168689.2-9;Dbxref=GeneID:105200891%2CGenbank:XM_011168689.2;Parent=rna-XM_011168689.2
NW_020521529.1	Gnomon	mRNA	2954895	2957998	.	-	.	Name=XM_011168651.2;ID=rna-XM_011168651.2;Dbxref=GeneID:105200871%2CGenbank:XM_011168651.2;Parent=gene-LOC105200871
NW_020521529.1	Gnomon	mRNA	6601427	6605168	.	+	.	Name=XM_011168411.2;ID=rna-XM_011168411.2;Dbxref=GeneID:105200726%2CGenbank:XM_011168411.2;Parent=gene-LOC105200726
NW_020521529.1	Gnomon	mRNA	3387792	3390586	.	-	.	Name=XM_026130163.1;ID=rna-XM_026130163.1;Dbxref=GeneID:105200832%2CGenbank:XM_026130163.1;Parent=gene-LOC105200832
NW_020521529.1	Gnomon	CDS	3112067	3112294	.	-	0	Name=XP_025985985.1;ID=cds-XP_025985985.1;Dbxref=GeneID:105200855%2CGenbank:XP_025985985.1;Parent=rna-XM_026130200.1
NW_020521529.1	Gnomon	CDS	3111021	3111981	.	-	0	Name=XP_025985985.1;ID=cds-XP_025985985.1;Dbxref=GeneID:105200855%2CGenbank:XP_025985985.1;Parent=rna-XM_026130200.1
NW_020521529.1	Gnomon	CDS	3110781	3110921	.	-	0	Name=XP_025985985.1;ID=cds-XP_025985985.1;Dbxref=GeneID:105200855%2CGenbank:XP_025985985.1;Parent=rna-XM_026130200.1
NW_020521529.1	Gnomon	CDS	3109799	3110688	.	-	0	Name=XP_025985985.1;ID=cds-XP_025985985.1;Dbxref=GeneID:105200855%2CGenbank:XP_025985985.1;Parent=rna-XM_026130200.1
NW_020521529.1	Gnomon	CDS	3109360	3109665	.	-	0	Name=XP_025985985.1;ID=cds-XP_025985985.1;Dbxref=GeneID:105200855%2CGenbank:XP_025985985.1;Parent=rna-XM_026130200.1
NW_020521529.1	Gnomon	CDS	3108956	3109030	.	-	0	Name=XP_025985985.1;ID=cds-XP_025985985.1;Dbxref=GeneID:105200855%2CGenbank:XP_025985985.1;Parent=rna-XM_026130200.1
NW_020521529.1	Gnomon	exon	580932	581071	.	-	.	ID=exon-XM_026130161.1-10;Dbxref=GeneID:105207970%2CGenbank:XM_026130161.1;Parent=rna-XM_026130161.1
NW_020521529.1	Gnomon	exon	580662	580849	.	-	.	ID=exon-XM_026130161.1-11;Dbxref=GeneID:105207970%2CGenbank:XM_026130161.1;Parent=rna-XM_026130161.1
NW_020521529.1	Gnomon	exon	580186	580582	.	-	.	ID=exon-XM_026130161.1-12;Dbxref=GeneID:105207970%2CGenbank:XM_026130161.1;Parent=rna-XM_026130161.1
NW_020521529.1	Gnomon	exon	3363719	3363961	.	+	.	ID=exon-XM_011168590.2-1;Dbxref=GeneID:105200833%2CGenbank:XM_011168590.2;Parent=rna-XM_011168590.2
NW_020521529.1	Gnomon	exon	3364862	3365086	.	+	.	ID=exon-XM_011168590.2-2;Dbxref=GeneID:105200833%2CGenbank:XM_011168590.2;Parent=rna-XM_011168590.2
NW_020521529.1	Gnomon	exon	3366897	3369640	.	+	.	ID=exon-XM_011168590.2-5;Dbxref=GeneID:105200833%2CGenbank:XM_011168590.2;Parent=rna-XM_011168590.2
NW_020521529.1	Gnomon	exon	3365242	3365260	.	+	.	ID=exon-XM_011168590.2-3;Dbxref=GeneID:105200833%2CGenbank:XM_011168590.2;Parent=rna-XM_011168590.2
NW_020521529.1	Gnomon	exon	3365934	3366038	.	+	.	ID=exon-XM_011168590.2-4;Dbxref=GeneID:105200833%2CGenbank:XM_011168590.2;Parent=rna-XM_011168590.2
NW_020521529.1	Gnomon	CDS	4644542	4645025	.	+	0	Name=XP_011166805.1;ID=cds-XP_011166805.1;Dbxref=GeneID:105200784%2CGenbank:XP_011166805.1;Parent=rna-XM_011168503.2
NW_020521529.1	Gnomon	CDS	4645118	4645488	.	+	0	Name=XP_011166805.1;ID=cds-XP_011166805.1;Dbxref=GeneID:105200784%2CGenbank:XP_011166805.1;Parent=rna-XM_011168503.2
NW_020521529.1	Gnomon	CDS	4645600	4645819	.	+	0	Name=XP_011166805.1;ID=cds-XP_011166805.1;Dbxref=GeneID:105200784%2CGenbank:XP_011166805.1;Parent=rna-XM_011168503.2
NW_020521529.1	Gnomon	CDS	4646159	4646378	.	+	0	Name=XP_011166805.1;ID=cds-XP_011166805.1;Dbxref=GeneID:105200784%2CGenbank:XP_011166805.1;Parent=rna-XM_011168503.2
NW_020521529.1	Gnomon	CDS	4646532	4646844	.	+	0	Name=XP_011166805.1;ID=cds-XP_011166805.1;Dbxref=GeneID:105200784%2CGenbank:XP_011166805.1;Parent=rna-XM_011168503.2
NW_020521529.1	Gnomon	exon	5453954	5454095	.	-	.	ID=exon-XM_026130249.1-4;Dbxref=GeneID:105200928%2CGenbank:XM_026130249.1;Parent=rna-XM_026130249.1
NW_020521529.1	Gnomon	exon	5453779	5453892	.	-	.	ID=exon-XM_026130249.1-5;Dbxref=GeneID:105200928%2CGenbank:XM_026130249.1;Parent=rna-XM_026130249.1
NW_020521529.1	Gnomon	exon	5453450	5453602	.	-	.	ID=exon-XM_026130249.1-6;Dbxref=GeneID:105200928%2CGenbank:XM_026130249.1;Parent=rna-XM_026130249.1
NW_020521529.1	Gnomon	exon	5452404	5452770	.	-	.	ID=exon-XM_026130249.1-7;Dbxref=GeneID:105200928%2CGenbank:XM_026130249.1;Parent=rna-XM_026130249.1
NW_020521529.1	Gnomon	exon	5455109	5455250	.	-	.	ID=exon-XM_026130249.1-1;Dbxref=GeneID:105200928%2CGenbank:XM_026130249.1;Parent=rna-XM_026130249.1
NW_020521529.1	Gnomon	exon	5454553	5454626	.	-	.	ID=exon-XM_026130249.1-2;Dbxref=GeneID:105200928%2CGenbank:XM_026130249.1;Parent=rna-XM_026130249.1
NW_020521529.1	Gnomon	exon	5454266	5454360	.	-	.	ID=exon-XM_026130249.1-3;Dbxref=GeneID:105200928%2CGenbank:XM_026130249.1;Parent=rna-XM_026130249.1
NW_020521529.1	Gnomon	CDS	721728	721819	.	+	0	Name=XP_011175962.1;ID=cds-XP_011175962.1;Dbxref=GeneID:105207963%2CGenbank:XP_011175962.1;Parent=rna-XM_011177660.2
NW_020521529.1	Gnomon	CDS	721890	722031	.	+	0	Name=XP_011175962.1;ID=cds-XP_011175962.1;Dbxref=GeneID:105207963%2CGenbank:XP_011175962.1;Parent=rna-XM_011177660.2
NW_020521529.1	Gnomon	mRNA	73891	75270	.	+	.	Name=XM_011158534.1;ID=rna-XM_011158534.1;Dbxref=GeneID:105193875%2CGenbank:XM_011158534.1;Parent=gene-LOC105193875
NW_020521529.1	Gnomon	mRNA	3000932	3006446	.	+	.	Name=XM_011168650.2;ID=rna-XM_011168650.2;Dbxref=GeneID:105200870%2CGenbank:XM_011168650.2;Parent=gene-LOC105200870
NW_020521529.1	Gnomon	exon	5102542	5102657	.	+	.	ID=exon-XM_011168487.2-11;Dbxref=GeneID:105200775%2CGenbank:XM_011168487.2;Parent=rna-XM_011168487.2
NW_020521529.1	Gnomon	exon	5102772	5103498	.	+	.	ID=exon-XM_011168487.2-12;Dbxref=GeneID:105200775%2CGenbank:XM_011168487.2;Parent=rna-XM_011168487.2
NW_020521529.1	Gnomon	exon	5102291	5102441	.	+	.	ID=exon-XM_011168487.2-10;Dbxref=GeneID:105200775%2CGenbank:XM_011168487.2;Parent=rna-XM_011168487.2
NW_020521529.1	Gnomon	mRNA	3782198	3787331	.	+	.	Name=XM_011168556.2;ID=rna-XM_011168556.2;Dbxref=GeneID:105200814%2CGenbank:XM_011168556.2;Parent=gene-LOC105200814
NW_020521529.1	Gnomon	exon	1432732	1432883	.	+	.	ID=exon-XM_026130022.1-10;Dbxref=GeneID:105200911%2CGenbank:XM_026130022.1;Parent=rna-XM_026130022.1
NW_020521529.1	Gnomon	exon	1435894	1436092	.	+	.	ID=exon-XM_026130022.1-11;Dbxref=GeneID:105200911%2CGenbank:XM_026130022.1;Parent=rna-XM_026130022.1
NW_020521529.1	Gnomon	exon	1436538	1436690	.	+	.	ID=exon-XM_026130022.1-12;Dbxref=GeneID:105200911%2CGenbank:XM_026130022.1;Parent=rna-XM_026130022.1
NW_020521529.1	Gnomon	exon	1440230	1440514	.	+	.	ID=exon-XM_026130022.1-13;Dbxref=GeneID:105200911%2CGenbank:XM_026130022.1;Parent=rna-XM_026130022.1
NW_020521529.1	Gnomon	exon	1440941	1441082	.	+	.	ID=exon-XM_026130022.1-14;Dbxref=GeneID:105200911%2CGenbank:XM_026130022.1;Parent=rna-XM_026130022.1
NW_020521529.1	Gnomon	exon	1441391	1441557	.	+	.	ID=exon-XM_026130022.1-15;Dbxref=GeneID:105200911%2CGenbank:XM_026130022.1;Parent=rna-XM_026130022.1
NW_020521529.1	Gnomon	exon	1441658	1441838	.	+	.	ID=exon-XM_026130022.1-16;Dbxref=GeneID:105200911%2CGenbank:XM_026130022.1;Parent=rna-XM_026130022.1
NW_020521529.1	Gnomon	exon	1442013	1442166	.	+	.	ID=exon-XM_026130022.1-17;Dbxref=GeneID:105200911%2CGenbank:XM_026130022.1;Parent=rna-XM_026130022.1
NW_020521529.1	Gnomon	exon	1442337	1442460	.	+	.	ID=exon-XM_026130022.1-18;Dbxref=GeneID:105200911%2CGenbank:XM_026130022.1;Parent=rna-XM_026130022.1
NW_020521529.1	Gnomon	exon	1442945	1443093	.	+	.	ID=exon-XM_026130022.1-19;Dbxref=GeneID:105200911%2CGenbank:XM_026130022.1;Parent=rna-XM_026130022.1
NW_020521529.1	Gnomon	exon	4403582	4403844	.	+	.	ID=exon-XM_026130120.1-15;Dbxref=GeneID:105200792%2CGenbank:XM_026130120.1;Note=The sequence of the model RefSeq transcript was modified relative to this genomic sequence to represent the inferred CDS: inserted 1 base in 1 codon;Parent=rna-XM_026130120.1
NW_020521529.1	Gnomon	exon	4404127	4404641	.	+	.	ID=exon-XM_026130120.1-16;Dbxref=GeneID:105200792%2CGenbank:XM_026130120.1;Note=The sequence of the model RefSeq transcript was modified relative to this genomic sequence to represent the inferred CDS: inserted 1 base in 1 codon;Parent=rna-XM_026130120.1
NW_020521529.1	Gnomon	exon	4404995	4405168	.	+	.	ID=exon-XM_026130120.1-17;Dbxref=GeneID:105200792%2CGenbank:XM_026130120.1;Note=The sequence of the model RefSeq transcript was modified relative to this genomic sequence to represent the inferred CDS: inserted 1 base in 1 codon;Parent=rna-XM_026130120.1
NW_020521529.1	Gnomon	exon	4406199	4407573	.	+	.	ID=exon-XM_026130120.1-18;Dbxref=GeneID:105200792%2CGenbank:XM_026130120.1;Note=The sequence of the model RefSeq transcript was modified relative to this genomic sequence to represent the inferred CDS: inserted 1 base in 1 codon;Parent=rna-XM_026130120.1
NW_020521529.1	Gnomon	exon	5664676	5665002	.	+	.	ID=exon-XR_003268203.1-1;Dbxref=GeneID:113002961%2CGenbank:XR_003268203.1;Parent=rna-XR_003268203.1
NW_020521529.1	Gnomon	exon	5665149	5665293	.	+	.	ID=exon-XR_003268203.1-2;Dbxref=GeneID:113002961%2CGenbank:XR_003268203.1;Parent=rna-XR_003268203.1
NW_020521529.1	Gnomon	exon	4401810	4401899	.	+	.	ID=exon-XM_026130120.1-10;Dbxref=GeneID:105200792%2CGenbank:XM_026130120.1;Note=The sequence of the model RefSeq transcript was modified relative to this genomic sequence to represent the inferred CDS: inserted 1 base in 1 codon;Parent=rna-XM_026130120.1
NW_020521529.1	Gnomon	exon	5893350	5894053	.	+	.	ID=exon-XR_003268203.1-3;Dbxref=GeneID:113002961%2CGenbank:XR_003268203.1;Parent=rna-XR_003268203.1
NW_020521529.1	Gnomon	exon	4402039	4402354	.	+	.	ID=exon-XM_026130120.1-11;Dbxref=GeneID:105200792%2CGenbank:XM_026130120.1;Note=The sequence of the model RefSeq transcript was modified relative to this genomic sequence to represent the inferred CDS: inserted 1 base in 1 codon;Parent=rna-XM_026130120.1
NW_020521529.1	Gnomon	exon	4402521	4402648	.	+	.	ID=exon-XM_026130120.1-12;Dbxref=GeneID:105200792%2CGenbank:XM_026130120.1;Note=The sequence of the model RefSeq transcript was modified relative to this genomic sequence to represent the inferred CDS: inserted 1 base in 1 codon;Parent=rna-XM_026130120.1
NW_020521529.1	Gnomon	exon	4402773	4403020	.	+	.	ID=exon-XM_026130120.1-13;Dbxref=GeneID:105200792%2CGenbank:XM_026130120.1;Note=The sequence of the model RefSeq transcript was modified relative to this genomic sequence to represent the inferred CDS: inserted 1 base in 1 codon;Parent=rna-XM_026130120.1
NW_020521529.1	Gnomon	exon	4403240	4403357	.	+	.	ID=exon-XM_026130120.1-14;Dbxref=GeneID:105200792%2CGenbank:XM_026130120.1;Note=The sequence of the model RefSeq transcript was modified relative to this genomic sequence to represent the inferred CDS: inserted 1 base in 1 codon;Parent=rna-XM_026130120.1
NW_020521529.1	Gnomon	exon	1443453	1444311	.	+	.	ID=exon-XM_026130022.1-20;Dbxref=GeneID:105200911%2CGenbank:XM_026130022.1;Parent=rna-XM_026130022.1
NW_020521529.1	Gnomon	exon	715477	715580	.	-	.	ID=exon-XM_026130050.1-2;Dbxref=GeneID:105207967%2CGenbank:XM_026130050.1;Parent=rna-XM_026130050.1
NW_020521529.1	Gnomon	exon	715069	715371	.	-	.	ID=exon-XM_026130050.1-3;Dbxref=GeneID:105207967%2CGenbank:XM_026130050.1;Parent=rna-XM_026130050.1
NW_020521529.1	Gnomon	exon	716948	717285	.	-	.	ID=exon-XM_026130050.1-1;Dbxref=GeneID:105207967%2CGenbank:XM_026130050.1;Parent=rna-XM_026130050.1
NW_020521529.1	Gnomon	exon	712380	714995	.	-	.	ID=exon-XM_026130050.1-4;Dbxref=GeneID:105207967%2CGenbank:XM_026130050.1;Parent=rna-XM_026130050.1
NW_020521529.1	Gnomon	mRNA	3782195	3786662	.	+	.	Name=XM_011168557.2;ID=rna-XM_011168557.2;Dbxref=GeneID:105200814%2CGenbank:XM_011168557.2;Parent=gene-LOC105200814
NW_020521529.1	Gnomon	exon	923299	923413	.	-	.	ID=exon-XM_026130026.1-1;Dbxref=GeneID:105206263%2CGenbank:XM_026130026.1;Parent=rna-XM_026130026.1
NW_020521529.1	Gnomon	exon	922592	923106	.	-	.	ID=exon-XM_026130026.1-2;Dbxref=GeneID:105206263%2CGenbank:XM_026130026.1;Parent=rna-XM_026130026.1
NW_020521529.1	Gnomon	exon	3807581	3807846	.	-	.	ID=exon-XM_011168543.2-7;Dbxref=GeneID:105200807%2CGenbank:XM_011168543.2;Parent=rna-XM_011168543.2
NW_020521529.1	Gnomon	exon	3806514	3806970	.	-	.	ID=exon-XM_011168543.2-8;Dbxref=GeneID:105200807%2CGenbank:XM_011168543.2;Parent=rna-XM_011168543.2
NW_020521529.1	Gnomon	exon	3804150	3806080	.	-	.	ID=exon-XM_011168543.2-9;Dbxref=GeneID:105200807%2CGenbank:XM_011168543.2;Parent=rna-XM_011168543.2
NW_020521529.1	Gnomon	CDS	3275943	3276359	.	-	0	Name=XP_025985840.1;ID=cds-XP_025985840.1;Dbxref=GeneID:105200846%2CGenbank:XP_025985840.1;Parent=rna-XM_026130055.1
NW_020521529.1	Gnomon	CDS	3274099	3274374	.	-	0	Name=XP_025985840.1;ID=cds-XP_025985840.1;Dbxref=GeneID:105200846%2CGenbank:XP_025985840.1;Parent=rna-XM_026130055.1
NW_020521529.1	Gnomon	CDS	3273833	3273997	.	-	0	Name=XP_025985840.1;ID=cds-XP_025985840.1;Dbxref=GeneID:105200846%2CGenbank:XP_025985840.1;Parent=rna-XM_026130055.1
NW_020521529.1	Gnomon	CDS	3273316	3273729	.	-	0	Name=XP_025985840.1;ID=cds-XP_025985840.1;Dbxref=GeneID:105200846%2CGenbank:XP_025985840.1;Parent=rna-XM_026130055.1
NW_020521529.1	Gnomon	exon	3809140	3809305	.	-	.	ID=exon-XM_011168543.2-3;Dbxref=GeneID:105200807%2CGenbank:XM_011168543.2;Parent=rna-XM_011168543.2
NW_020521529.1	Gnomon	exon	3808629	3808812	.	-	.	ID=exon-XM_011168543.2-4;Dbxref=GeneID:105200807%2CGenbank:XM_011168543.2;Parent=rna-XM_011168543.2
NW_020521529.1	Gnomon	exon	3808406	3808541	.	-	.	ID=exon-XM_011168543.2-5;Dbxref=GeneID:105200807%2CGenbank:XM_011168543.2;Parent=rna-XM_011168543.2
NW_020521529.1	Gnomon	exon	3807977	3808060	.	-	.	ID=exon-XM_011168543.2-6;Dbxref=GeneID:105200807%2CGenbank:XM_011168543.2;Parent=rna-XM_011168543.2
NW_020521529.1	Gnomon	exon	3813676	3814229	.	-	.	ID=exon-XM_011168543.2-1;Dbxref=GeneID:105200807%2CGenbank:XM_011168543.2;Parent=rna-XM_011168543.2
NW_020521529.1	Gnomon	exon	3809673	3809794	.	-	.	ID=exon-XM_011168543.2-2;Dbxref=GeneID:105200807%2CGenbank:XM_011168543.2;Parent=rna-XM_011168543.2
NW_020521529.1	Gnomon	mRNA	3387792	3390586	.	-	.	Name=XM_026130164.1;ID=rna-XM_026130164.1;Dbxref=GeneID:105200832%2CGenbank:XM_026130164.1;Parent=gene-LOC105200832
NW_020521529.1	Gnomon	CDS	3327201	3327289	.	+	0	Name=XP_025985986.1;ID=cds-XP_025985986.1;Dbxref=GeneID:105196427%2CGenbank:XP_025985986.1;Parent=rna-XM_026130201.1
NW_020521529.1	Gnomon	CDS	3329475	3329743	.	+	0	Name=XP_025985986.1;ID=cds-XP_025985986.1;Dbxref=GeneID:105196427%2CGenbank:XP_025985986.1;Parent=rna-XM_026130201.1
NW_020521529.1	Gnomon	CDS	3329814	3330409	.	+	0	Name=XP_025985986.1;ID=cds-XP_025985986.1;Dbxref=GeneID:105196427%2CGenbank:XP_025985986.1;Parent=rna-XM_026130201.1
NW_020521529.1	Gnomon	exon	5283826	5284373	.	-	.	ID=exon-XM_026130226.1-1;Dbxref=GeneID:113002962%2CGenbank:XM_026130226.1;Parent=rna-XM_026130226.1
NW_020521529.1	Gnomon	exon	5282343	5282448	.	-	.	ID=exon-XM_026130226.1-2;Dbxref=GeneID:113002962%2CGenbank:XM_026130226.1;Parent=rna-XM_026130226.1
NW_020521529.1	Gnomon	exon	6619746	6619927	.	-	.	ID=exon-XM_026130106.1-10;Dbxref=GeneID:105200720%2CGenbank:XM_026130106.1;Parent=rna-XM_026130106.1
NW_020521529.1	Gnomon	exon	6619466	6619652	.	-	.	ID=exon-XM_026130106.1-11;Dbxref=GeneID:105200720%2CGenbank:XM_026130106.1;Parent=rna-XM_026130106.1
NW_020521529.1	Gnomon	exon	6618530	6619008	.	-	.	ID=exon-XM_026130106.1-12;Dbxref=GeneID:105200720%2CGenbank:XM_026130106.1;Parent=rna-XM_026130106.1
NW_020521529.1	Gnomon	exon	6618272	6618457	.	-	.	ID=exon-XM_026130106.1-13;Dbxref=GeneID:105200720%2CGenbank:XM_026130106.1;Parent=rna-XM_026130106.1
NW_020521529.1	Gnomon	exon	6618058	6618093	.	-	.	ID=exon-XM_026130106.1-14;Dbxref=GeneID:105200720%2CGenbank:XM_026130106.1;Parent=rna-XM_026130106.1
NW_020521529.1	Gnomon	exon	3809673	3809794	.	-	.	ID=exon-XM_026130197.1-2;Dbxref=GeneID:105200807%2CGenbank:XM_026130197.1;Parent=rna-XM_026130197.1
NW_020521529.1	Gnomon	exon	3809140	3809303	.	-	.	ID=exon-XM_026130197.1-3;Dbxref=GeneID:105200807%2CGenbank:XM_026130197.1;Parent=rna-XM_026130197.1
NW_020521529.1	Gnomon	exon	3811884	3811902	.	-	.	ID=exon-XM_026130197.1-1;Dbxref=GeneID:105200807%2CGenbank:XM_026130197.1;Parent=rna-XM_026130197.1
NW_020521529.1	Gnomon	CDS	4681348	4681828	.	+	0	Name=XP_011166804.1;ID=cds-XP_011166804.1;Dbxref=GeneID:105200783%2CGenbank:XP_011166804.1;Parent=rna-XM_011168502.2
NW_020521529.1	Gnomon	CDS	4682255	4682625	.	+	0	Name=XP_011166804.1;ID=cds-XP_011166804.1;Dbxref=GeneID:105200783%2CGenbank:XP_011166804.1;Parent=rna-XM_011168502.2
NW_020521529.1	Gnomon	CDS	4682772	4682991	.	+	0	Name=XP_011166804.1;ID=cds-XP_011166804.1;Dbxref=GeneID:105200783%2CGenbank:XP_011166804.1;Parent=rna-XM_011168502.2
NW_020521529.1	Gnomon	CDS	4683096	4683315	.	+	0	Name=XP_011166804.1;ID=cds-XP_011166804.1;Dbxref=GeneID:105200783%2CGenbank:XP_011166804.1;Parent=rna-XM_011168502.2
NW_020521529.1	Gnomon	CDS	4683660	4683957	.	+	0	Name=XP_011166804.1;ID=cds-XP_011166804.1;Dbxref=GeneID:105200783%2CGenbank:XP_011166804.1;Parent=rna-XM_011168502.2
NW_020521529.1	Gnomon	exon	6616960	6617824	.	-	.	ID=exon-XM_026130106.1-15;Dbxref=GeneID:105200720%2CGenbank:XM_026130106.1;Parent=rna-XM_026130106.1
NW_020521529.1	Gnomon	exon	6615991	6616861	.	-	.	ID=exon-XM_026130106.1-16;Dbxref=GeneID:105200720%2CGenbank:XM_026130106.1;Parent=rna-XM_026130106.1
NW_020521529.1	Gnomon	exon	3806514	3806970	.	-	.	ID=exon-XM_026130197.1-8;Dbxref=GeneID:105200807%2CGenbank:XM_026130197.1;Parent=rna-XM_026130197.1
NW_020521529.1	Gnomon	exon	3804150	3806080	.	-	.	ID=exon-XM_026130197.1-9;Dbxref=GeneID:105200807%2CGenbank:XM_026130197.1;Parent=rna-XM_026130197.1
NW_020521529.1	Gnomon	exon	3807977	3808060	.	-	.	ID=exon-XM_026130197.1-6;Dbxref=GeneID:105200807%2CGenbank:XM_026130197.1;Parent=rna-XM_026130197.1
NW_020521529.1	Gnomon	exon	3807581	3807846	.	-	.	ID=exon-XM_026130197.1-7;Dbxref=GeneID:105200807%2CGenbank:XM_026130197.1;Parent=rna-XM_026130197.1
NW_020521529.1	Gnomon	exon	3808629	3808857	.	-	.	ID=exon-XM_026130197.1-4;Dbxref=GeneID:105200807%2CGenbank:XM_026130197.1;Parent=rna-XM_026130197.1
NW_020521529.1	Gnomon	exon	3808406	3808541	.	-	.	ID=exon-XM_026130197.1-5;Dbxref=GeneID:105200807%2CGenbank:XM_026130197.1;Parent=rna-XM_026130197.1
NW_020521529.1	Gnomon	CDS	5065787	5065891	.	-	0	Name=XP_011166794.1;ID=cds-XP_011166794.1;Dbxref=GeneID:105200776%2CGenbank:XP_011166794.1;Parent=rna-XM_011168492.2
NW_020521529.1	Gnomon	CDS	5045236	5046206	.	-	0	Name=XP_011166794.1;ID=cds-XP_011166794.1;Dbxref=GeneID:105200776%2CGenbank:XP_011166794.1;Parent=rna-XM_011168492.2
NW_020521529.1	Gnomon	CDS	5044613	5044793	.	-	0	Name=XP_011166794.1;ID=cds-XP_011166794.1;Dbxref=GeneID:105200776%2CGenbank:XP_011166794.1;Parent=rna-XM_011168492.2
NW_020521529.1	Gnomon	CDS	5025981	5026187	.	-	0	Name=XP_011166794.1;ID=cds-XP_011166794.1;Dbxref=GeneID:105200776%2CGenbank:XP_011166794.1;Parent=rna-XM_011168492.2
NW_020521529.1	Gnomon	exon	6368999	6369625	.	+	.	ID=exon-XM_011168420.2-3;Dbxref=GeneID:105200731%2CGenbank:XM_011168420.2;Parent=rna-XM_011168420.2
NW_020521529.1	Gnomon	exon	6367168	6367695	.	+	.	ID=exon-XM_011168420.2-1;Dbxref=GeneID:105200731%2CGenbank:XM_011168420.2;Parent=rna-XM_011168420.2
NW_020521529.1	Gnomon	exon	6368148	6368536	.	+	.	ID=exon-XM_011168420.2-2;Dbxref=GeneID:105200731%2CGenbank:XM_011168420.2;Parent=rna-XM_011168420.2
NW_020521529.1	Gnomon	exon	390247	390325	.	+	.	ID=exon-XM_026130151.1-4;Dbxref=GeneID:105207975%2CGenbank:XM_026130151.1;Parent=rna-XM_026130151.1
NW_020521529.1	Gnomon	exon	393847	394006	.	+	.	ID=exon-XM_026130151.1-5;Dbxref=GeneID:105207975%2CGenbank:XM_026130151.1;Parent=rna-XM_026130151.1
NW_020521529.1	Gnomon	exon	354954	355280	.	+	.	ID=exon-XM_026130151.1-2;Dbxref=GeneID:105207975%2CGenbank:XM_026130151.1;Parent=rna-XM_026130151.1
NW_020521529.1	Gnomon	exon	373258	373369	.	+	.	ID=exon-XM_026130151.1-3;Dbxref=GeneID:105207975%2CGenbank:XM_026130151.1;Parent=rna-XM_026130151.1
NW_020521529.1	Gnomon	exon	304244	304622	.	+	.	ID=exon-XM_026130151.1-1;Dbxref=GeneID:105207975%2CGenbank:XM_026130151.1;Parent=rna-XM_026130151.1
NW_020521529.1	Gnomon	exon	403501	403809	.	+	.	ID=exon-XM_026130151.1-8;Dbxref=GeneID:105207975%2CGenbank:XM_026130151.1;Parent=rna-XM_026130151.1
NW_020521529.1	Gnomon	exon	410372	410570	.	+	.	ID=exon-XM_026130151.1-9;Dbxref=GeneID:105207975%2CGenbank:XM_026130151.1;Parent=rna-XM_026130151.1
NW_020521529.1	Gnomon	exon	396478	396729	.	+	.	ID=exon-XM_026130151.1-6;Dbxref=GeneID:105207975%2CGenbank:XM_026130151.1;Parent=rna-XM_026130151.1
NW_020521529.1	Gnomon	exon	402792	402945	.	+	.	ID=exon-XM_026130151.1-7;Dbxref=GeneID:105207975%2CGenbank:XM_026130151.1;Parent=rna-XM_026130151.1
NW_020521529.1	Gnomon	exon	5298889	5298951	.	+	.	ID=exon-XM_026130225.1-4;Dbxref=GeneID:105200761%2CGenbank:XM_026130225.1;Parent=rna-XM_026130225.1
NW_020521529.1	Gnomon	exon	5299053	5299094	.	+	.	ID=exon-XM_026130225.1-5;Dbxref=GeneID:105200761%2CGenbank:XM_026130225.1;Parent=rna-XM_026130225.1
NW_020521529.1	Gnomon	exon	5297543	5297665	.	+	.	ID=exon-XM_026130225.1-2;Dbxref=GeneID:105200761%2CGenbank:XM_026130225.1;Parent=rna-XM_026130225.1
NW_020521529.1	Gnomon	exon	5298713	5298775	.	+	.	ID=exon-XM_026130225.1-3;Dbxref=GeneID:105200761%2CGenbank:XM_026130225.1;Parent=rna-XM_026130225.1
NW_020521529.1	Gnomon	exon	5297260	5297428	.	+	.	ID=exon-XM_026130225.1-1;Dbxref=GeneID:105200761%2CGenbank:XM_026130225.1;Parent=rna-XM_026130225.1
NW_020521529.1	Gnomon	exon	5299185	5299259	.	+	.	ID=exon-XM_026130225.1-6;Dbxref=GeneID:105200761%2CGenbank:XM_026130225.1;Parent=rna-XM_026130225.1
NW_020521529.1	Gnomon	exon	5300509	5300750	.	+	.	ID=exon-XM_026130225.1-7;Dbxref=GeneID:105200761%2CGenbank:XM_026130225.1;Parent=rna-XM_026130225.1
NW_020521529.1	Gnomon	CDS	844735	844980	.	-	0	Name=XP_025985885.1;ID=cds-XP_025985885.1;Dbxref=GeneID:105207961%2CGenbank:XP_025985885.1;Parent=rna-XM_026130100.1
NW_020521529.1	Gnomon	CDS	843951	844217	.	-	0	Name=XP_025985885.1;ID=cds-XP_025985885.1;Dbxref=GeneID:105207961%2CGenbank:XP_025985885.1;Parent=rna-XM_026130100.1
NW_020521529.1	Gnomon	CDS	841302	841500	.	-	0	Name=XP_025985885.1;ID=cds-XP_025985885.1;Dbxref=GeneID:105207961%2CGenbank:XP_025985885.1;Parent=rna-XM_026130100.1
NW_020521529.1	Gnomon	CDS	840970	841149	.	-	0	Name=XP_025985885.1;ID=cds-XP_025985885.1;Dbxref=GeneID:105207961%2CGenbank:XP_025985885.1;Parent=rna-XM_026130100.1
NW_020521529.1	Gnomon	CDS	839565	839882	.	-	0	Name=XP_025985885.1;ID=cds-XP_025985885.1;Dbxref=GeneID:105207961%2CGenbank:XP_025985885.1;Parent=rna-XM_026130100.1
NW_020521529.1	Gnomon	CDS	839024	839252	.	-	0	Name=XP_025985885.1;ID=cds-XP_025985885.1;Dbxref=GeneID:105207961%2CGenbank:XP_025985885.1;Parent=rna-XM_026130100.1
NW_020521529.1	Gnomon	CDS	837028	837169	.	-	0	Name=XP_025985885.1;ID=cds-XP_025985885.1;Dbxref=GeneID:105207961%2CGenbank:XP_025985885.1;Parent=rna-XM_026130100.1
NW_020521529.1	Gnomon	mRNA	6448878	6462082	.	-	.	Name=XM_026130068.1;ID=rna-XM_026130068.1;Dbxref=GeneID:113002933%2CGenbank:XM_026130068.1;Parent=gene-LOC113002933
NW_020521529.1	Gnomon	exon	6995	7197	.	-	.	ID=exon-XM_011177716.2-1;Dbxref=GeneID:105207998%2CGenbank:XM_011177716.2;Parent=rna-XM_011177716.2
NW_020521529.1	Gnomon	exon	6806	6912	.	-	.	ID=exon-XM_011177716.2-2;Dbxref=GeneID:105207998%2CGenbank:XM_011177716.2;Parent=rna-XM_011177716.2
NW_020521529.1	Gnomon	exon	6517	6722	.	-	.	ID=exon-XM_011177716.2-3;Dbxref=GeneID:105207998%2CGenbank:XM_011177716.2;Parent=rna-XM_011177716.2
NW_020521529.1	Gnomon	exon	6146	6418	.	-	.	ID=exon-XM_011177716.2-4;Dbxref=GeneID:105207998%2CGenbank:XM_011177716.2;Parent=rna-XM_011177716.2
NW_020521529.1	Gnomon	mRNA	4507977	4553170	.	+	.	Name=XM_011168512.2;ID=rna-XM_011168512.2;Dbxref=GeneID:105200791%2CGenbank:XM_011168512.2;Parent=gene-LOC105200791
NW_020521529.1	Gnomon	CDS	5065787	5065891	.	-	0	Name=XP_011166797.1;ID=cds-XP_011166797.1;Dbxref=GeneID:105200776%2CGenbank:XP_011166797.1;Parent=rna-XM_011168495.2
NW_020521529.1	Gnomon	CDS	5045236	5046206	.	-	0	Name=XP_011166797.1;ID=cds-XP_011166797.1;Dbxref=GeneID:105200776%2CGenbank:XP_011166797.1;Parent=rna-XM_011168495.2
NW_020521529.1	Gnomon	CDS	5044613	5044793	.	-	0	Name=XP_011166797.1;ID=cds-XP_011166797.1;Dbxref=GeneID:105200776%2CGenbank:XP_011166797.1;Parent=rna-XM_011168495.2
NW_020521529.1	Gnomon	CDS	5032010	5032015	.	-	0	Name=XP_011166797.1;ID=cds-XP_011166797.1;Dbxref=GeneID:105200776%2CGenbank:XP_011166797.1;Parent=rna-XM_011168495.2
NW_020521529.1	Gnomon	CDS	2140008	2143694	.	-	0	Name=XP_011167001.1;ID=cds-XP_011167001.1;Dbxref=GeneID:105200897%2CGenbank:XP_011167001.1;Parent=rna-XM_011168699.2
NW_020521529.1	Gnomon	CDS	3389880	3389909	.	-	0	Name=XP_011166891.1;ID=cds-XP_011166891.1;Dbxref=GeneID:105200832%2CGenbank:XP_011166891.1;Parent=rna-XM_011168589.2
NW_020521529.1	Gnomon	CDS	3389023	3389200	.	-	0	Name=XP_011166891.1;ID=cds-XP_011166891.1;Dbxref=GeneID:105200832%2CGenbank:XP_011166891.1;Parent=rna-XM_011168589.2
NW_020521529.1	Gnomon	CDS	3388711	3388846	.	-	0	Name=XP_011166891.1;ID=cds-XP_011166891.1;Dbxref=GeneID:105200832%2CGenbank:XP_011166891.1;Parent=rna-XM_011168589.2
NW_020521529.1	Gnomon	CDS	3388465	3388614	.	-	0	Name=XP_011166891.1;ID=cds-XP_011166891.1;Dbxref=GeneID:105200832%2CGenbank:XP_011166891.1;Parent=rna-XM_011168589.2
NW_020521529.1	Gnomon	CDS	3388243	3388372	.	-	0	Name=XP_011166891.1;ID=cds-XP_011166891.1;Dbxref=GeneID:105200832%2CGenbank:XP_011166891.1;Parent=rna-XM_011168589.2
NW_020521529.1	Gnomon	CDS	3387969	3388160	.	-	0	Name=XP_011166891.1;ID=cds-XP_011166891.1;Dbxref=GeneID:105200832%2CGenbank:XP_011166891.1;Parent=rna-XM_011168589.2
NW_020521529.1	Gnomon	mRNA	2937666	2939833	.	-	.	Name=XM_011168658.2;ID=rna-XM_011168658.2;Dbxref=GeneID:105200876%2CGenbank:XM_011168658.2;Parent=gene-LOC105200876
NW_020521529.1	Gnomon	mRNA	6448878	6462082	.	-	.	Name=XM_026130067.1;ID=rna-XM_026130067.1;Dbxref=GeneID:113002933%2CGenbank:XM_026130067.1;Parent=gene-LOC113002933
NW_020521529.1	Gnomon	CDS	3320036	3320047	.	+	0	Name=XP_011166901.1;ID=cds-XP_011166901.1;Dbxref=GeneID:105200838%2CGenbank:XP_011166901.1;Parent=rna-XM_011168599.2
NW_020521529.1	Gnomon	CDS	3320164	3320574	.	+	0	Name=XP_011166901.1;ID=cds-XP_011166901.1;Dbxref=GeneID:105200838%2CGenbank:XP_011166901.1;Parent=rna-XM_011168599.2
NW_020521529.1	Gnomon	mRNA	580186	584621	.	-	.	Name=XM_026130161.1;ID=rna-XM_026130161.1;Dbxref=GeneID:105207970%2CGenbank:XM_026130161.1;Parent=gene-LOC105207970
NW_020521529.1	Gnomon	exon	5102124	5102199	.	+	.	ID=exon-XM_011168490.2-8;Dbxref=GeneID:105200775%2CGenbank:XM_011168490.2;Parent=rna-XM_011168490.2
NW_020521529.1	Gnomon	exon	5102291	5102441	.	+	.	ID=exon-XM_011168490.2-9;Dbxref=GeneID:105200775%2CGenbank:XM_011168490.2;Parent=rna-XM_011168490.2
NW_020521529.1	Gnomon	exon	5100260	5100543	.	+	.	ID=exon-XM_011168490.2-4;Dbxref=GeneID:105200775%2CGenbank:XM_011168490.2;Parent=rna-XM_011168490.2
NW_020521529.1	Gnomon	exon	5101011	5101068	.	+	.	ID=exon-XM_011168490.2-5;Dbxref=GeneID:105200775%2CGenbank:XM_011168490.2;Parent=rna-XM_011168490.2
NW_020521529.1	Gnomon	exon	5101465	5101641	.	+	.	ID=exon-XM_011168490.2-6;Dbxref=GeneID:105200775%2CGenbank:XM_011168490.2;Parent=rna-XM_011168490.2
NW_020521529.1	Gnomon	exon	5101736	5101826	.	+	.	ID=exon-XM_011168490.2-7;Dbxref=GeneID:105200775%2CGenbank:XM_011168490.2;Parent=rna-XM_011168490.2
NW_020521529.1	Gnomon	exon	5094462	5094717	.	+	.	ID=exon-XM_011168490.2-1;Dbxref=GeneID:105200775%2CGenbank:XM_011168490.2;Parent=rna-XM_011168490.2
NW_020521529.1	Gnomon	exon	5099141	5099291	.	+	.	ID=exon-XM_011168490.2-2;Dbxref=GeneID:105200775%2CGenbank:XM_011168490.2;Parent=rna-XM_011168490.2
NW_020521529.1	Gnomon	exon	5099756	5099918	.	+	.	ID=exon-XM_011168490.2-3;Dbxref=GeneID:105200775%2CGenbank:XM_011168490.2;Parent=rna-XM_011168490.2
NW_020521529.1	Gnomon	exon	3363859	3363961	.	+	.	ID=exon-XM_011168591.2-1;Dbxref=GeneID:105200833%2CGenbank:XM_011168591.2;Parent=rna-XM_011168591.2
NW_020521529.1	Gnomon	exon	3364868	3365086	.	+	.	ID=exon-XM_011168591.2-2;Dbxref=GeneID:105200833%2CGenbank:XM_011168591.2;Parent=rna-XM_011168591.2
NW_020521529.1	Gnomon	exon	3365242	3365260	.	+	.	ID=exon-XM_011168591.2-3;Dbxref=GeneID:105200833%2CGenbank:XM_011168591.2;Parent=rna-XM_011168591.2
NW_020521529.1	Gnomon	exon	3365934	3366038	.	+	.	ID=exon-XM_011168591.2-4;Dbxref=GeneID:105200833%2CGenbank:XM_011168591.2;Parent=rna-XM_011168591.2
NW_020521529.1	Gnomon	exon	3366897	3369640	.	+	.	ID=exon-XM_011168591.2-5;Dbxref=GeneID:105200833%2CGenbank:XM_011168591.2;Parent=rna-XM_011168591.2
NW_020521529.1	Gnomon	mRNA	587353	590817	.	-	.	Name=XM_011177672.2;ID=rna-XM_011177672.2;Dbxref=GeneID:105207969%2CGenbank:XM_011177672.2;Note=The sequence of the model RefSeq transcript was modified relative to this genomic sequence to represent the inferred CDS: added 916 bases not found in genome assembly;Parent=gene-LOC105207969
NW_020521529.1	Gnomon	exon	4495429	4498837	.	+	.	ID=exon-XM_026130127.1-10;Dbxref=GeneID:105200938%2CGenbank:XM_026130127.1;Parent=rna-XM_026130127.1
NW_020521529.1	Gnomon	mRNA	3289166	3306033	.	-	.	Name=XM_026130069.1;ID=rna-XM_026130069.1;Dbxref=GeneID:105200842%2CGenbank:XM_026130069.1;Parent=gene-LOC105200842
NW_020521529.1	Gnomon	CDS	3809673	3809735	.	-	0	Name=XP_025985980.1;ID=cds-XP_025985980.1;Dbxref=GeneID:105200807%2CGenbank:XP_025985980.1;Parent=rna-XM_026130195.1
NW_020521529.1	Gnomon	CDS	3809140	3809303	.	-	0	Name=XP_025985980.1;ID=cds-XP_025985980.1;Dbxref=GeneID:105200807%2CGenbank:XP_025985980.1;Parent=rna-XM_026130195.1
NW_020521529.1	Gnomon	CDS	3808629	3808857	.	-	0	Name=XP_025985980.1;ID=cds-XP_025985980.1;Dbxref=GeneID:105200807%2CGenbank:XP_025985980.1;Parent=rna-XM_026130195.1
NW_020521529.1	Gnomon	CDS	3808406	3808541	.	-	0	Name=XP_025985980.1;ID=cds-XP_025985980.1;Dbxref=GeneID:105200807%2CGenbank:XP_025985980.1;Parent=rna-XM_026130195.1
NW_020521529.1	Gnomon	CDS	3807977	3808060	.	-	0	Name=XP_025985980.1;ID=cds-XP_025985980.1;Dbxref=GeneID:105200807%2CGenbank:XP_025985980.1;Parent=rna-XM_026130195.1
NW_020521529.1	Gnomon	CDS	3807581	3807846	.	-	0	Name=XP_025985980.1;ID=cds-XP_025985980.1;Dbxref=GeneID:105200807%2CGenbank:XP_025985980.1;Parent=rna-XM_026130195.1
NW_020521529.1	Gnomon	CDS	3806514	3806970	.	-	0	Name=XP_025985980.1;ID=cds-XP_025985980.1;Dbxref=GeneID:105200807%2CGenbank:XP_025985980.1;Parent=rna-XM_026130195.1
NW_020521529.1	Gnomon	CDS	3805899	3806080	.	-	0	Name=XP_025985980.1;ID=cds-XP_025985980.1;Dbxref=GeneID:105200807%2CGenbank:XP_025985980.1;Parent=rna-XM_026130195.1
NW_020521529.1	Gnomon	exon	5101736	5101826	.	+	.	ID=exon-XM_011168489.2-8;Dbxref=GeneID:105200775%2CGenbank:XM_011168489.2;Parent=rna-XM_011168489.2
NW_020521529.1	Gnomon	exon	5102124	5102199	.	+	.	ID=exon-XM_011168489.2-9;Dbxref=GeneID:105200775%2CGenbank:XM_011168489.2;Parent=rna-XM_011168489.2
NW_020521529.1	Gnomon	exon	5101011	5101068	.	+	.	ID=exon-XM_011168489.2-6;Dbxref=GeneID:105200775%2CGenbank:XM_011168489.2;Parent=rna-XM_011168489.2
NW_020521529.1	Gnomon	exon	5101465	5101641	.	+	.	ID=exon-XM_011168489.2-7;Dbxref=GeneID:105200775%2CGenbank:XM_011168489.2;Parent=rna-XM_011168489.2
NW_020521529.1	Gnomon	mRNA	4500752	4507937	.	-	.	Name=XM_011168510.2;ID=rna-XM_011168510.2;Dbxref=GeneID:105200790%2CGenbank:XM_011168510.2;Parent=gene-LOC105200790
NW_020521529.1	Gnomon	exon	5099756	5099918	.	+	.	ID=exon-XM_011168489.2-4;Dbxref=GeneID:105200775%2CGenbank:XM_011168489.2;Parent=rna-XM_011168489.2
NW_020521529.1	Gnomon	exon	5100260	5100543	.	+	.	ID=exon-XM_011168489.2-5;Dbxref=GeneID:105200775%2CGenbank:XM_011168489.2;Parent=rna-XM_011168489.2
NW_020521529.1	Gnomon	exon	5095556	5095585	.	+	.	ID=exon-XM_011168489.2-2;Dbxref=GeneID:105200775%2CGenbank:XM_011168489.2;Parent=rna-XM_011168489.2
NW_020521529.1	Gnomon	exon	5099141	5099291	.	+	.	ID=exon-XM_011168489.2-3;Dbxref=GeneID:105200775%2CGenbank:XM_011168489.2;Parent=rna-XM_011168489.2
NW_020521529.1	Gnomon	exon	5094801	5094869	.	+	.	ID=exon-XM_011168489.2-1;Dbxref=GeneID:105200775%2CGenbank:XM_011168489.2;Parent=rna-XM_011168489.2
NW_020521529.1	Gnomon	CDS	4644542	4645025	.	+	0	Name=XP_011166806.1;ID=cds-XP_011166806.1;Dbxref=GeneID:105200784%2CGenbank:XP_011166806.1;Parent=rna-XM_011168504.2
NW_020521529.1	Gnomon	CDS	4645118	4645488	.	+	0	Name=XP_011166806.1;ID=cds-XP_011166806.1;Dbxref=GeneID:105200784%2CGenbank:XP_011166806.1;Parent=rna-XM_011168504.2
NW_020521529.1	Gnomon	CDS	4645600	4645819	.	+	0	Name=XP_011166806.1;ID=cds-XP_011166806.1;Dbxref=GeneID:105200784%2CGenbank:XP_011166806.1;Parent=rna-XM_011168504.2
NW_020521529.1	Gnomon	CDS	4646159	4646378	.	+	0	Name=XP_011166806.1;ID=cds-XP_011166806.1;Dbxref=GeneID:105200784%2CGenbank:XP_011166806.1;Parent=rna-XM_011168504.2
NW_020521529.1	Gnomon	CDS	4646532	4646844	.	+	0	Name=XP_011166806.1;ID=cds-XP_011166806.1;Dbxref=GeneID:105200784%2CGenbank:XP_011166806.1;Parent=rna-XM_011168504.2
NW_020521529.1	Gnomon	CDS	5054769	5054849	.	-	0	Name=XP_011166796.1;ID=cds-XP_011166796.1;Dbxref=GeneID:105200776%2CGenbank:XP_011166796.1;Parent=rna-XM_011168494.2
NW_020521529.1	Gnomon	CDS	5045236	5046206	.	-	0	Name=XP_011166796.1;ID=cds-XP_011166796.1;Dbxref=GeneID:105200776%2CGenbank:XP_011166796.1;Parent=rna-XM_011168494.2
NW_020521529.1	Gnomon	CDS	5044613	5044793	.	-	0	Name=XP_011166796.1;ID=cds-XP_011166796.1;Dbxref=GeneID:105200776%2CGenbank:XP_011166796.1;Parent=rna-XM_011168494.2
NW_020521529.1	Gnomon	CDS	5025981	5026187	.	-	0	Name=XP_011166796.1;ID=cds-XP_011166796.1;Dbxref=GeneID:105200776%2CGenbank:XP_011166796.1;Parent=rna-XM_011168494.2
NW_020521529.1	Gnomon	exon	2420207	2420391	.	-	.	ID=exon-XM_026130280.1-10;Dbxref=GeneID:105200894%2CGenbank:XM_026130280.1;Parent=rna-XM_026130280.1
NW_020521529.1	Gnomon	mRNA	3387792	3390675	.	-	.	Name=XM_026130162.1;ID=rna-XM_026130162.1;Dbxref=GeneID:105200832%2CGenbank:XM_026130162.1;Parent=gene-LOC105200832
NW_020521529.1	Gnomon	exon	2417589	2419074	.	-	.	ID=exon-XM_026130280.1-11;Dbxref=GeneID:105200894%2CGenbank:XM_026130280.1;Parent=rna-XM_026130280.1
NW_020521529.1	Gnomon	exon	718910	719041	.	-	.	ID=exon-XM_026130051.1-1;Dbxref=GeneID:105208010%2CGenbank:XM_026130051.1;Parent=rna-XM_026130051.1
NW_020521529.1	Gnomon	exon	717427	717922	.	-	.	ID=exon-XM_026130051.1-2;Dbxref=GeneID:105208010%2CGenbank:XM_026130051.1;Parent=rna-XM_026130051.1
NW_020521529.1	Gnomon	exon	717163	717257	.	-	.	ID=exon-XM_026130051.1-3;Dbxref=GeneID:105208010%2CGenbank:XM_026130051.1;Parent=rna-XM_026130051.1
NW_020521529.1	Gnomon	mRNA	4507975	4553170	.	+	.	Name=XM_011168511.2;ID=rna-XM_011168511.2;Dbxref=GeneID:105200791%2CGenbank:XM_011168511.2;Parent=gene-LOC105200791
NW_020521529.1	Gnomon	CDS	918030	918045	.	-	0	Name=XP_025985886.1;ID=cds-XP_025985886.1;Dbxref=GeneID:105208020%2CGenbank:XP_025985886.1;Parent=rna-XM_026130101.1
NW_020521529.1	Gnomon	CDS	916494	916763	.	-	0	Name=XP_025985886.1;ID=cds-XP_025985886.1;Dbxref=GeneID:105208020%2CGenbank:XP_025985886.1;Parent=rna-XM_026130101.1
NW_020521529.1	Gnomon	CDS	915760	916231	.	-	0	Name=XP_025985886.1;ID=cds-XP_025985886.1;Dbxref=GeneID:105208020%2CGenbank:XP_025985886.1;Parent=rna-XM_026130101.1
NW_020521529.1	Gnomon	CDS	915199	915298	.	-	0	Name=XP_025985886.1;ID=cds-XP_025985886.1;Dbxref=GeneID:105208020%2CGenbank:XP_025985886.1;Parent=rna-XM_026130101.1
NW_020521529.1	Gnomon	CDS	914732	914851	.	-	0	Name=XP_025985886.1;ID=cds-XP_025985886.1;Dbxref=GeneID:105208020%2CGenbank:XP_025985886.1;Parent=rna-XM_026130101.1
NW_020521529.1	Gnomon	CDS	914375	914530	.	-	0	Name=XP_025985886.1;ID=cds-XP_025985886.1;Dbxref=GeneID:105208020%2CGenbank:XP_025985886.1;Parent=rna-XM_026130101.1
NW_020521529.1	Gnomon	CDS	912668	912721	.	-	0	Name=XP_025985886.1;ID=cds-XP_025985886.1;Dbxref=GeneID:105208020%2CGenbank:XP_025985886.1;Parent=rna-XM_026130101.1
NW_020521529.1	Gnomon	CDS	1924875	1928606	.	-	0	Name=XP_011167002.1;ID=cds-XP_011167002.1;Dbxref=GeneID:105200898%2CGenbank:XP_011167002.1;Parent=rna-XM_011168700.2
NW_020521529.1	Gnomon	CDS	3391205	3391516	.	+	0	Name=XP_011166890.1;ID=cds-XP_011166890.1;Dbxref=GeneID:105200831%2CGenbank:XP_011166890.1;Parent=rna-XM_011168588.2
NW_020521529.1	Gnomon	CDS	3391626	3391746	.	+	0	Name=XP_011166890.1;ID=cds-XP_011166890.1;Dbxref=GeneID:105200831%2CGenbank:XP_011166890.1;Parent=rna-XM_011168588.2
NW_020521529.1	Gnomon	CDS	3391902	3392029	.	+	0	Name=XP_011166890.1;ID=cds-XP_011166890.1;Dbxref=GeneID:105200831%2CGenbank:XP_011166890.1;Parent=rna-XM_011168588.2
NW_020521529.1	Gnomon	CDS	3392251	3392621	.	+	0	Name=XP_011166890.1;ID=cds-XP_011166890.1;Dbxref=GeneID:105200831%2CGenbank:XP_011166890.1;Parent=rna-XM_011168588.2
NW_020521529.1	Gnomon	CDS	3392903	3393001	.	+	0	Name=XP_011166890.1;ID=cds-XP_011166890.1;Dbxref=GeneID:105200831%2CGenbank:XP_011166890.1;Parent=rna-XM_011168588.2
NW_020521529.1	Gnomon	CDS	3393074	3393197	.	+	0	Name=XP_011166890.1;ID=cds-XP_011166890.1;Dbxref=GeneID:105200831%2CGenbank:XP_011166890.1;Parent=rna-XM_011168588.2
NW_020521529.1	Gnomon	exon	4677750	4677857	.	+	.	ID=exon-XM_026130125.1-1;Dbxref=GeneID:105200783%2CGenbank:XM_026130125.1;Parent=rna-XM_026130125.1
NW_020521529.1	Gnomon	exon	4681344	4681828	.	+	.	ID=exon-XM_026130125.1-2;Dbxref=GeneID:105200783%2CGenbank:XM_026130125.1;Parent=rna-XM_026130125.1
NW_020521529.1	Gnomon	exon	4682255	4682625	.	+	.	ID=exon-XM_026130125.1-3;Dbxref=GeneID:105200783%2CGenbank:XM_026130125.1;Parent=rna-XM_026130125.1
NW_020521529.1	Gnomon	exon	4682772	4682991	.	+	.	ID=exon-XM_026130125.1-4;Dbxref=GeneID:105200783%2CGenbank:XM_026130125.1;Parent=rna-XM_026130125.1
NW_020521529.1	Gnomon	exon	4683096	4683319	.	+	.	ID=exon-XM_026130125.1-5;Dbxref=GeneID:105200783%2CGenbank:XM_026130125.1;Parent=rna-XM_026130125.1
NW_020521529.1	Gnomon	mRNA	580186	584621	.	-	.	Name=XM_011177673.2;ID=rna-XM_011177673.2;Dbxref=GeneID:105207970%2CGenbank:XM_011177673.2;Parent=gene-LOC105207970
NW_020521529.1	Gnomon	exon	3820712	3821203	.	+	.	ID=exon-XR_850992.2-2;Dbxref=GeneID:105200805%2CGenbank:XR_850992.2;Parent=rna-XR_850992.2
NW_020521529.1	Gnomon	exon	3818212	3819544	.	+	.	ID=exon-XR_850992.2-1;Dbxref=GeneID:105200805%2CGenbank:XR_850992.2;Parent=rna-XR_850992.2
NW_020521529.1	Gnomon	exon	931097	931366	.	-	.	ID=exon-XM_026130027.1-2;Dbxref=GeneID:113002923%2CGenbank:XM_026130027.1;Parent=rna-XM_026130027.1
NW_020521529.1	Gnomon	exon	930417	930928	.	-	.	ID=exon-XM_026130027.1-3;Dbxref=GeneID:113002923%2CGenbank:XM_026130027.1;Parent=rna-XM_026130027.1
NW_020521529.1	Gnomon	exon	932404	932438	.	-	.	ID=exon-XM_026130027.1-1;Dbxref=GeneID:113002923%2CGenbank:XM_026130027.1;Parent=rna-XM_026130027.1
NW_020521529.1	Gnomon	exon	5230227	5230438	.	-	.	ID=exon-XM_011168466.2-1;Dbxref=GeneID:105200762%2CGenbank:XM_011168466.2;Parent=rna-XM_011168466.2
NW_020521529.1	Gnomon	exon	5208952	5209029	.	-	.	ID=exon-XM_011168466.2-2;Dbxref=GeneID:105200762%2CGenbank:XM_011168466.2;Parent=rna-XM_011168466.2
NW_020521529.1	Gnomon	exon	5196980	5197095	.	-	.	ID=exon-XM_011168466.2-3;Dbxref=GeneID:105200762%2CGenbank:XM_011168466.2;Parent=rna-XM_011168466.2
NW_020521529.1	Gnomon	exon	5192777	5193637	.	-	.	ID=exon-XM_011168466.2-4;Dbxref=GeneID:105200762%2CGenbank:XM_011168466.2;Parent=rna-XM_011168466.2
NW_020521529.1	Gnomon	CDS	3809673	3809735	.	-	0	Name=XP_025985981.1;ID=cds-XP_025985981.1;Dbxref=GeneID:105200807%2CGenbank:XP_025985981.1;Parent=rna-XM_026130196.1
NW_020521529.1	Gnomon	CDS	3809140	3809303	.	-	0	Name=XP_025985981.1;ID=cds-XP_025985981.1;Dbxref=GeneID:105200807%2CGenbank:XP_025985981.1;Parent=rna-XM_026130196.1
NW_020521529.1	Gnomon	CDS	3808629	3808857	.	-	0	Name=XP_025985981.1;ID=cds-XP_025985981.1;Dbxref=GeneID:105200807%2CGenbank:XP_025985981.1;Parent=rna-XM_026130196.1
NW_020521529.1	Gnomon	CDS	3808406	3808541	.	-	0	Name=XP_025985981.1;ID=cds-XP_025985981.1;Dbxref=GeneID:105200807%2CGenbank:XP_025985981.1;Parent=rna-XM_026130196.1
NW_020521529.1	Gnomon	CDS	3807977	3808060	.	-	0	Name=XP_025985981.1;ID=cds-XP_025985981.1;Dbxref=GeneID:105200807%2CGenbank:XP_025985981.1;Parent=rna-XM_026130196.1
NW_020521529.1	Gnomon	CDS	3807581	3807846	.	-	0	Name=XP_025985981.1;ID=cds-XP_025985981.1;Dbxref=GeneID:105200807%2CGenbank:XP_025985981.1;Parent=rna-XM_026130196.1
NW_020521529.1	Gnomon	CDS	3806514	3806970	.	-	0	Name=XP_025985981.1;ID=cds-XP_025985981.1;Dbxref=GeneID:105200807%2CGenbank:XP_025985981.1;Parent=rna-XM_026130196.1
NW_020521529.1	Gnomon	CDS	3805899	3806080	.	-	0	Name=XP_025985981.1;ID=cds-XP_025985981.1;Dbxref=GeneID:105200807%2CGenbank:XP_025985981.1;Parent=rna-XM_026130196.1
NW_020521529.1	Gnomon	CDS	3364892	3365086	.	+	0	Name=XP_011166893.1;ID=cds-XP_011166893.1;Dbxref=GeneID:105200833%2CGenbank:XP_011166893.1;Parent=rna-XM_011168591.2
NW_020521529.1	Gnomon	CDS	3365242	3365260	.	+	0	Name=XP_011166893.1;ID=cds-XP_011166893.1;Dbxref=GeneID:105200833%2CGenbank:XP_011166893.1;Parent=rna-XM_011168591.2
NW_020521529.1	Gnomon	CDS	3365934	3366038	.	+	0	Name=XP_011166893.1;ID=cds-XP_011166893.1;Dbxref=GeneID:105200833%2CGenbank:XP_011166893.1;Parent=rna-XM_011168591.2
NW_020521529.1	Gnomon	CDS	3366897	3366943	.	+	0	Name=XP_011166893.1;ID=cds-XP_011166893.1;Dbxref=GeneID:105200833%2CGenbank:XP_011166893.1;Parent=rna-XM_011168591.2
NW_020521529.1	Gnomon	mRNA	6448878	6462082	.	-	.	Name=XM_026130065.1;ID=rna-XM_026130065.1;Dbxref=GeneID:113002933%2CGenbank:XM_026130065.1;Parent=gene-LOC113002933
NW_020521529.1	Gnomon	exon	3742087	3744097	.	+	.	ID=exon-XM_011168567.2-7;Dbxref=GeneID:105200821%2CGenbank:XM_011168567.2;Parent=rna-XM_011168567.2
NW_020521529.1	Gnomon	exon	3730278	3730405	.	+	.	ID=exon-XM_011168567.2-5;Dbxref=GeneID:105200821%2CGenbank:XM_011168567.2;Parent=rna-XM_011168567.2
NW_020521529.1	Gnomon	exon	3741269	3741437	.	+	.	ID=exon-XM_011168567.2-6;Dbxref=GeneID:105200821%2CGenbank:XM_011168567.2;Parent=rna-XM_011168567.2
NW_020521529.1	Gnomon	exon	3625792	3625979	.	+	.	ID=exon-XM_011168567.2-3;Dbxref=GeneID:105200821%2CGenbank:XM_011168567.2;Parent=rna-XM_011168567.2
NW_020521529.1	Gnomon	exon	3661724	3661946	.	+	.	ID=exon-XM_011168567.2-4;Dbxref=GeneID:105200821%2CGenbank:XM_011168567.2;Parent=rna-XM_011168567.2
NW_020521529.1	Gnomon	exon	3432277	3433322	.	+	.	ID=exon-XM_011168567.2-1;Dbxref=GeneID:105200821%2CGenbank:XM_011168567.2;Parent=rna-XM_011168567.2
NW_020521529.1	Gnomon	exon	3480823	3480949	.	+	.	ID=exon-XM_011168567.2-2;Dbxref=GeneID:105200821%2CGenbank:XM_011168567.2;Parent=rna-XM_011168567.2
NW_020521529.1	RefSeq	cDNA_match	3215290	3215757	.	+	.	ID=2f6beed8-6304-49c7-be08-7b62fbacffe8;Target=XM_026130111.1 269 736
NW_020521529.1	RefSeq	cDNA_match	3216426	3216722	.	+	.	ID=2f6beed8-6304-49c7-be08-7b62fbacffe8;Target=XM_026130111.1 269 736
NW_020521529.1	RefSeq	cDNA_match	3216929	3217348	.	+	.	ID=2f6beed8-6304-49c7-be08-7b62fbacffe8;Target=XM_026130111.1 269 736
NW_020521529.1	RefSeq	cDNA_match	3219059	3219415	.	+	.	ID=2f6beed8-6304-49c7-be08-7b62fbacffe8;Target=XM_026130111.1 269 736
NW_020521529.1	RefSeq	cDNA_match	3219620	3220095	.	+	.	ID=2f6beed8-6304-49c7-be08-7b62fbacffe8;Target=XM_026130111.1 269 736
NW_020521529.1	RefSeq	cDNA_match	3221227	3221441	.	+	.	ID=2f6beed8-6304-49c7-be08-7b62fbacffe8;Target=XM_026130111.1 269 736
NW_020521529.1	RefSeq	cDNA_match	3238158	3238469	.	+	.	ID=2f6beed8-6304-49c7-be08-7b62fbacffe8;Target=XM_026130111.1 269 736
NW_020521529.1	RefSeq	cDNA_match	3238758	3239134	.	+	.	ID=2f6beed8-6304-49c7-be08-7b62fbacffe8;Target=XM_026130111.1 269 736
NW_020521529.1	RefSeq	cDNA_match	3239383	3239643	.	+	.	ID=2f6beed8-6304-49c7-be08-7b62fbacffe8;Target=XM_026130111.1 269 736
NW_020521529.1	RefSeq	cDNA_match	3239844	3240306	.	+	.	ID=2f6beed8-6304-49c7-be08-7b62fbacffe8;Target=XM_026130111.1 269 736
NW_020521529.1	RefSeq	cDNA_match	3240588	3242833	.	+	.	ID=2f6beed8-6304-49c7-be08-7b62fbacffe8;Target=XM_026130111.1 269 736
NW_020521529.1	RefSeq	cDNA_match	3242936	3243126	.	+	.	ID=2f6beed8-6304-49c7-be08-7b62fbacffe8;Target=XM_026130111.1 269 736
NW_020521529.1	RefSeq	cDNA_match	3243400	3249196	.	+	.	ID=2f6beed8-6304-49c7-be08-7b62fbacffe8;Target=XM_026130111.1 269 736
NW_020521529.1	Gnomon	exon	3290812	3291039	.	-	.	ID=exon-XM_026130073.1-41;Dbxref=GeneID:105200842%2CGenbank:XM_026130073.1;Parent=rna-XM_026130073.1
NW_020521529.1	Gnomon	exon	3290564	3290725	.	-	.	ID=exon-XM_026130073.1-42;Dbxref=GeneID:105200842%2CGenbank:XM_026130073.1;Parent=rna-XM_026130073.1
NW_020521529.1	Gnomon	exon	3290299	3290471	.	-	.	ID=exon-XM_026130073.1-43;Dbxref=GeneID:105200842%2CGenbank:XM_026130073.1;Parent=rna-XM_026130073.1
NW_020521529.1	Gnomon	exon	3289904	3290165	.	-	.	ID=exon-XM_026130073.1-44;Dbxref=GeneID:105200842%2CGenbank:XM_026130073.1;Parent=rna-XM_026130073.1
NW_020521529.1	Gnomon	exon	3291181	3291432	.	-	.	ID=exon-XM_026130073.1-40;Dbxref=GeneID:105200842%2CGenbank:XM_026130073.1;Parent=rna-XM_026130073.1
NW_020521529.1	Gnomon	exon	3289672	3289812	.	-	.	ID=exon-XM_026130073.1-45;Dbxref=GeneID:105200842%2CGenbank:XM_026130073.1;Parent=rna-XM_026130073.1
NW_020521529.1	Gnomon	exon	3289441	3289563	.	-	.	ID=exon-XM_026130073.1-46;Dbxref=GeneID:105200842%2CGenbank:XM_026130073.1;Parent=rna-XM_026130073.1
NW_020521529.1	Gnomon	exon	3289166	3289354	.	-	.	ID=exon-XM_026130073.1-47;Dbxref=GeneID:105200842%2CGenbank:XM_026130073.1;Parent=rna-XM_026130073.1
NW_020521529.1	Gnomon	exon	3294023	3294252	.	-	.	ID=exon-XM_026130073.1-30;Dbxref=GeneID:105200842%2CGenbank:XM_026130073.1;Parent=rna-XM_026130073.1
NW_020521529.1	Gnomon	exon	3293476	3293933	.	-	.	ID=exon-XM_026130073.1-31;Dbxref=GeneID:105200842%2CGenbank:XM_026130073.1;Parent=rna-XM_026130073.1
NW_020521529.1	Gnomon	exon	3293317	3293406	.	-	.	ID=exon-XM_026130073.1-32;Dbxref=GeneID:105200842%2CGenbank:XM_026130073.1;Parent=rna-XM_026130073.1
NW_020521529.1	Gnomon	exon	3293024	3293200	.	-	.	ID=exon-XM_026130073.1-33;Dbxref=GeneID:105200842%2CGenbank:XM_026130073.1;Parent=rna-XM_026130073.1
NW_020521529.1	Gnomon	exon	3291864	3292018	.	-	.	ID=exon-XM_026130073.1-38;Dbxref=GeneID:105200842%2CGenbank:XM_026130073.1;Parent=rna-XM_026130073.1
NW_020521529.1	Gnomon	exon	3291571	3291665	.	-	.	ID=exon-XM_026130073.1-39;Dbxref=GeneID:105200842%2CGenbank:XM_026130073.1;Parent=rna-XM_026130073.1
NW_020521529.1	Gnomon	exon	3292826	3292908	.	-	.	ID=exon-XM_026130073.1-34;Dbxref=GeneID:105200842%2CGenbank:XM_026130073.1;Parent=rna-XM_026130073.1
NW_020521529.1	Gnomon	mRNA	6550583	6553208	.	-	.	Name=XM_011168416.2;ID=rna-XM_011168416.2;Dbxref=GeneID:105200729%2CGenbank:XM_011168416.2;Parent=gene-LOC105200729
NW_020521529.1	Gnomon	exon	3292493	3292749	.	-	.	ID=exon-XM_026130073.1-35;Dbxref=GeneID:105200842%2CGenbank:XM_026130073.1;Parent=rna-XM_026130073.1
NW_020521529.1	Gnomon	exon	3292293	3292406	.	-	.	ID=exon-XM_026130073.1-36;Dbxref=GeneID:105200842%2CGenbank:XM_026130073.1;Parent=rna-XM_026130073.1
NW_020521529.1	Gnomon	exon	3292086	3292226	.	-	.	ID=exon-XM_026130073.1-37;Dbxref=GeneID:105200842%2CGenbank:XM_026130073.1;Parent=rna-XM_026130073.1
NW_020521529.1	Gnomon	exon	3298159	3298340	.	-	.	ID=exon-XM_026130073.1-20;Dbxref=GeneID:105200842%2CGenbank:XM_026130073.1;Parent=rna-XM_026130073.1
NW_020521529.1	Gnomon	exon	3297820	3298021	.	-	.	ID=exon-XM_026130073.1-21;Dbxref=GeneID:105200842%2CGenbank:XM_026130073.1;Parent=rna-XM_026130073.1
NW_020521529.1	Gnomon	exon	3297508	3297702	.	-	.	ID=exon-XM_026130073.1-22;Dbxref=GeneID:105200842%2CGenbank:XM_026130073.1;Parent=rna-XM_026130073.1
NW_020521529.1	Gnomon	exon	3295322	3295463	.	-	.	ID=exon-XM_026130073.1-27;Dbxref=GeneID:105200842%2CGenbank:XM_026130073.1;Parent=rna-XM_026130073.1
NW_020521529.1	Gnomon	exon	3295045	3295240	.	-	.	ID=exon-XM_026130073.1-28;Dbxref=GeneID:105200842%2CGenbank:XM_026130073.1;Parent=rna-XM_026130073.1
NW_020521529.1	Gnomon	CDS	4612229	4612460	.	+	0	Name=XP_011166809.1;ID=cds-XP_011166809.1;Dbxref=GeneID:105200788%2CGenbank:XP_011166809.1;Parent=rna-XM_011168507.2
NW_020521529.1	Gnomon	CDS	4612820	4613053	.	+	0	Name=XP_011166809.1;ID=cds-XP_011166809.1;Dbxref=GeneID:105200788%2CGenbank:XP_011166809.1;Parent=rna-XM_011168507.2
NW_020521529.1	Gnomon	CDS	4614076	4614299	.	+	0	Name=XP_011166809.1;ID=cds-XP_011166809.1;Dbxref=GeneID:105200788%2CGenbank:XP_011166809.1;Parent=rna-XM_011168507.2
NW_020521529.1	Gnomon	exon	3294433	3294706	.	-	.	ID=exon-XM_026130073.1-29;Dbxref=GeneID:105200842%2CGenbank:XM_026130073.1;Parent=rna-XM_026130073.1
NW_020521529.1	Gnomon	exon	3297308	3297379	.	-	.	ID=exon-XM_026130073.1-23;Dbxref=GeneID:105200842%2CGenbank:XM_026130073.1;Parent=rna-XM_026130073.1
NW_020521529.1	Gnomon	exon	3296391	3296539	.	-	.	ID=exon-XM_026130073.1-24;Dbxref=GeneID:105200842%2CGenbank:XM_026130073.1;Parent=rna-XM_026130073.1
NW_020521529.1	Gnomon	exon	3296129	3296250	.	-	.	ID=exon-XM_026130073.1-25;Dbxref=GeneID:105200842%2CGenbank:XM_026130073.1;Parent=rna-XM_026130073.1
NW_020521529.1	Gnomon	exon	3295677	3295914	.	-	.	ID=exon-XM_026130073.1-26;Dbxref=GeneID:105200842%2CGenbank:XM_026130073.1;Parent=rna-XM_026130073.1
NW_020521529.1	Gnomon	exon	3301869	3302010	.	-	.	ID=exon-XM_026130073.1-10;Dbxref=GeneID:105200842%2CGenbank:XM_026130073.1;Parent=rna-XM_026130073.1
NW_020521529.1	Gnomon	exon	3301579	3301755	.	-	.	ID=exon-XM_026130073.1-11;Dbxref=GeneID:105200842%2CGenbank:XM_026130073.1;Parent=rna-XM_026130073.1
NW_020521529.1	Gnomon	exon	3299834	3299963	.	-	.	ID=exon-XM_026130073.1-16;Dbxref=GeneID:105200842%2CGenbank:XM_026130073.1;Parent=rna-XM_026130073.1
NW_020521529.1	Gnomon	exon	3299577	3299749	.	-	.	ID=exon-XM_026130073.1-17;Dbxref=GeneID:105200842%2CGenbank:XM_026130073.1;Parent=rna-XM_026130073.1
NW_020521529.1	Gnomon	exon	3299210	3299358	.	-	.	ID=exon-XM_026130073.1-18;Dbxref=GeneID:105200842%2CGenbank:XM_026130073.1;Parent=rna-XM_026130073.1
NW_020521529.1	Gnomon	exon	3298531	3298688	.	-	.	ID=exon-XM_026130073.1-19;Dbxref=GeneID:105200842%2CGenbank:XM_026130073.1;Parent=rna-XM_026130073.1
NW_020521529.1	Gnomon	exon	3301220	3301491	.	-	.	ID=exon-XM_026130073.1-12;Dbxref=GeneID:105200842%2CGenbank:XM_026130073.1;Parent=rna-XM_026130073.1
NW_020521529.1	Gnomon	exon	3300963	3301105	.	-	.	ID=exon-XM_026130073.1-13;Dbxref=GeneID:105200842%2CGenbank:XM_026130073.1;Parent=rna-XM_026130073.1
NW_020521529.1	Gnomon	exon	3300633	3300857	.	-	.	ID=exon-XM_026130073.1-14;Dbxref=GeneID:105200842%2CGenbank:XM_026130073.1;Parent=rna-XM_026130073.1
NW_020521529.1	Gnomon	exon	3300333	3300479	.	-	.	ID=exon-XM_026130073.1-15;Dbxref=GeneID:105200842%2CGenbank:XM_026130073.1;Parent=rna-XM_026130073.1
NW_020521529.1	Gnomon	exon	6623369	6623727	.	-	.	ID=exon-XM_011168392.2-1;Dbxref=GeneID:105200720%2CGenbank:XM_011168392.2;Parent=rna-XM_011168392.2
NW_020521529.1	Gnomon	exon	6622636	6622864	.	-	.	ID=exon-XM_011168392.2-2;Dbxref=GeneID:105200720%2CGenbank:XM_011168392.2;Parent=rna-XM_011168392.2
NW_020521529.1	Gnomon	exon	553104	553401	.	+	.	ID=exon-XM_011177677.2-3;Dbxref=GeneID:105207973%2CGenbank:XM_011177677.2;Parent=rna-XM_011177677.2
NW_020521529.1	Gnomon	exon	6621647	6621713	.	-	.	ID=exon-XM_011168392.2-5;Dbxref=GeneID:105200720%2CGenbank:XM_011168392.2;Parent=rna-XM_011168392.2
NW_020521529.1	Gnomon	exon	553951	554201	.	+	.	ID=exon-XM_011177677.2-4;Dbxref=GeneID:105207973%2CGenbank:XM_011177677.2;Parent=rna-XM_011177677.2
NW_020521529.1	Gnomon	exon	6621305	6621554	.	-	.	ID=exon-XM_011168392.2-6;Dbxref=GeneID:105200720%2CGenbank:XM_011168392.2;Parent=rna-XM_011168392.2
NW_020521529.1	Gnomon	exon	6622101	6622401	.	-	.	ID=exon-XM_011168392.2-3;Dbxref=GeneID:105200720%2CGenbank:XM_011168392.2;Parent=rna-XM_011168392.2
NW_020521529.1	Gnomon	exon	6621850	6622027	.	-	.	ID=exon-XM_011168392.2-4;Dbxref=GeneID:105200720%2CGenbank:XM_011168392.2;Parent=rna-XM_011168392.2
NW_020521529.1	Gnomon	exon	6620012	6620329	.	-	.	ID=exon-XM_011168392.2-9;Dbxref=GeneID:105200720%2CGenbank:XM_011168392.2;Parent=rna-XM_011168392.2
NW_020521529.1	Gnomon	exon	6621005	6621219	.	-	.	ID=exon-XM_011168392.2-7;Dbxref=GeneID:105200720%2CGenbank:XM_011168392.2;Parent=rna-XM_011168392.2
NW_020521529.1	Gnomon	exon	6620615	6620907	.	-	.	ID=exon-XM_011168392.2-8;Dbxref=GeneID:105200720%2CGenbank:XM_011168392.2;Parent=rna-XM_011168392.2
NW_020521529.1	Gnomon	exon	545737	546550	.	+	.	ID=exon-XM_011177677.2-1;Dbxref=GeneID:105207973%2CGenbank:XM_011177677.2;Parent=rna-XM_011177677.2
NW_020521529.1	Gnomon	exon	550328	550504	.	+	.	ID=exon-XM_011177677.2-2;Dbxref=GeneID:105207973%2CGenbank:XM_011177677.2;Parent=rna-XM_011177677.2
NW_020521529.1	Gnomon	exon	6400603	6400758	.	-	.	ID=exon-XM_011168419.2-3;Dbxref=GeneID:105200730%2CGenbank:XM_011168419.2;Parent=rna-XM_011168419.2
NW_020521529.1	Gnomon	exon	6377324	6377468	.	-	.	ID=exon-XM_011168419.2-4;Dbxref=GeneID:105200730%2CGenbank:XM_011168419.2;Parent=rna-XM_011168419.2
NW_020521529.1	Gnomon	exon	6376621	6376837	.	-	.	ID=exon-XM_011168419.2-5;Dbxref=GeneID:105200730%2CGenbank:XM_011168419.2;Parent=rna-XM_011168419.2
NW_020521529.1	Gnomon	exon	6376150	6376248	.	-	.	ID=exon-XM_011168419.2-6;Dbxref=GeneID:105200730%2CGenbank:XM_011168419.2;Parent=rna-XM_011168419.2
NW_020521529.1	Gnomon	exon	6537924	6538426	.	-	.	ID=exon-XM_011168419.2-1;Dbxref=GeneID:105200730%2CGenbank:XM_011168419.2;Parent=rna-XM_011168419.2
NW_020521529.1	Gnomon	exon	6476043	6478246	.	-	.	ID=exon-XM_011168419.2-2;Dbxref=GeneID:105200730%2CGenbank:XM_011168419.2;Parent=rna-XM_011168419.2
NW_020521529.1	Gnomon	exon	6375823	6375981	.	-	.	ID=exon-XM_011168419.2-7;Dbxref=GeneID:105200730%2CGenbank:XM_011168419.2;Parent=rna-XM_011168419.2
NW_020521529.1	Gnomon	exon	6375593	6375731	.	-	.	ID=exon-XM_011168419.2-8;Dbxref=GeneID:105200730%2CGenbank:XM_011168419.2;Parent=rna-XM_011168419.2
NW_020521529.1	Gnomon	exon	6375181	6375496	.	-	.	ID=exon-XM_011168419.2-9;Dbxref=GeneID:105200730%2CGenbank:XM_011168419.2;Parent=rna-XM_011168419.2
NW_020521529.1	Gnomon	exon	5478733	5478846	.	-	.	ID=exon-XM_011168443.2-6;Dbxref=GeneID:105200748%2CGenbank:XM_011168443.2;Parent=rna-XM_011168443.2
NW_020521529.1	Gnomon	exon	5478288	5478440	.	-	.	ID=exon-XM_011168443.2-7;Dbxref=GeneID:105200748%2CGenbank:XM_011168443.2;Parent=rna-XM_011168443.2
NW_020521529.1	Gnomon	exon	5479195	5479289	.	-	.	ID=exon-XM_011168443.2-4;Dbxref=GeneID:105200748%2CGenbank:XM_011168443.2;Parent=rna-XM_011168443.2
NW_020521529.1	Gnomon	exon	3898655	3898806	.	+	.	ID=exon-XM_011168535.2-10;Dbxref=GeneID:105200800%2CGenbank:XM_011168535.2;Parent=rna-XM_011168535.2
NW_020521529.1	Gnomon	exon	5478955	5479096	.	-	.	ID=exon-XM_011168443.2-5;Dbxref=GeneID:105200748%2CGenbank:XM_011168443.2;Parent=rna-XM_011168443.2
NW_020521529.1	Gnomon	exon	3898870	3899222	.	+	.	ID=exon-XM_011168535.2-11;Dbxref=GeneID:105200800%2CGenbank:XM_011168535.2;Parent=rna-XM_011168535.2
NW_020521529.1	Gnomon	exon	5479675	5479810	.	-	.	ID=exon-XM_011168443.2-2;Dbxref=GeneID:105200748%2CGenbank:XM_011168443.2;Parent=rna-XM_011168443.2
NW_020521529.1	Gnomon	exon	3899470	3899695	.	+	.	ID=exon-XM_011168535.2-12;Dbxref=GeneID:105200800%2CGenbank:XM_011168535.2;Parent=rna-XM_011168535.2
NW_020521529.1	Gnomon	exon	5479482	5479561	.	-	.	ID=exon-XM_011168443.2-3;Dbxref=GeneID:105200748%2CGenbank:XM_011168443.2;Parent=rna-XM_011168443.2
NW_020521529.1	Gnomon	exon	3899901	3900136	.	+	.	ID=exon-XM_011168535.2-13;Dbxref=GeneID:105200800%2CGenbank:XM_011168535.2;Parent=rna-XM_011168535.2
NW_020521529.1	Gnomon	exon	3900214	3904140	.	+	.	ID=exon-XM_011168535.2-14;Dbxref=GeneID:105200800%2CGenbank:XM_011168535.2;Parent=rna-XM_011168535.2
NW_020521529.1	Gnomon	exon	5480796	5480902	.	-	.	ID=exon-XM_011168443.2-1;Dbxref=GeneID:105200748%2CGenbank:XM_011168443.2;Parent=rna-XM_011168443.2
NW_020521529.1	Gnomon	exon	5477189	5477551	.	-	.	ID=exon-XM_011168443.2-8;Dbxref=GeneID:105200748%2CGenbank:XM_011168443.2;Parent=rna-XM_011168443.2
NW_020521529.1	Gnomon	mRNA	2927894	2935251	.	+	.	Name=XM_011168654.2;ID=rna-XM_011168654.2;Dbxref=GeneID:105200874%2CGenbank:XM_011168654.2;Parent=gene-LOC105200874
NW_020521529.1	Gnomon	exon	3360118	3360522	.	-	.	ID=exon-XM_026130202.1-1;Dbxref=GeneID:105200834%2CGenbank:XM_026130202.1;Parent=rna-XM_026130202.1
NW_020521529.1	Gnomon	exon	3359437	3359634	.	-	.	ID=exon-XM_026130202.1-2;Dbxref=GeneID:105200834%2CGenbank:XM_026130202.1;Parent=rna-XM_026130202.1
NW_020521529.1	Gnomon	exon	3358198	3358410	.	-	.	ID=exon-XM_026130202.1-5;Dbxref=GeneID:105200834%2CGenbank:XM_026130202.1;Parent=rna-XM_026130202.1
NW_020521529.1	Gnomon	exon	3357990	3358119	.	-	.	ID=exon-XM_026130202.1-6;Dbxref=GeneID:105200834%2CGenbank:XM_026130202.1;Parent=rna-XM_026130202.1
NW_020521529.1	Gnomon	exon	3359192	3359345	.	-	.	ID=exon-XM_026130202.1-3;Dbxref=GeneID:105200834%2CGenbank:XM_026130202.1;Parent=rna-XM_026130202.1
NW_020521529.1	Gnomon	exon	3358946	3359035	.	-	.	ID=exon-XM_026130202.1-4;Dbxref=GeneID:105200834%2CGenbank:XM_026130202.1;Parent=rna-XM_026130202.1
NW_020521529.1	Gnomon	exon	3356815	3357027	.	-	.	ID=exon-XM_026130202.1-9;Dbxref=GeneID:105200834%2CGenbank:XM_026130202.1;Parent=rna-XM_026130202.1
NW_020521529.1	Gnomon	exon	3357478	3357675	.	-	.	ID=exon-XM_026130202.1-7;Dbxref=GeneID:105200834%2CGenbank:XM_026130202.1;Parent=rna-XM_026130202.1
NW_020521529.1	Gnomon	exon	3357171	3357349	.	-	.	ID=exon-XM_026130202.1-8;Dbxref=GeneID:105200834%2CGenbank:XM_026130202.1;Parent=rna-XM_026130202.1
NW_020521529.1	Gnomon	CDS	3809673	3809735	.	-	0	Name=XP_025985982.1;ID=cds-XP_025985982.1;Dbxref=GeneID:105200807%2CGenbank:XP_025985982.1;Parent=rna-XM_026130197.1
NW_020521529.1	Gnomon	CDS	3809140	3809303	.	-	0	Name=XP_025985982.1;ID=cds-XP_025985982.1;Dbxref=GeneID:105200807%2CGenbank:XP_025985982.1;Parent=rna-XM_026130197.1
NW_020521529.1	Gnomon	CDS	3808629	3808857	.	-	0	Name=XP_025985982.1;ID=cds-XP_025985982.1;Dbxref=GeneID:105200807%2CGenbank:XP_025985982.1;Parent=rna-XM_026130197.1
NW_020521529.1	Gnomon	CDS	3808406	3808541	.	-	0	Name=XP_025985982.1;ID=cds-XP_025985982.1;Dbxref=GeneID:105200807%2CGenbank:XP_025985982.1;Parent=rna-XM_026130197.1
NW_020521529.1	Gnomon	CDS	3807977	3808060	.	-	0	Name=XP_025985982.1;ID=cds-XP_025985982.1;Dbxref=GeneID:105200807%2CGenbank:XP_025985982.1;Parent=rna-XM_026130197.1
NW_020521529.1	Gnomon	CDS	3807581	3807846	.	-	0	Name=XP_025985982.1;ID=cds-XP_025985982.1;Dbxref=GeneID:105200807%2CGenbank:XP_025985982.1;Parent=rna-XM_026130197.1
NW_020521529.1	Gnomon	CDS	3806514	3806970	.	-	0	Name=XP_025985982.1;ID=cds-XP_025985982.1;Dbxref=GeneID:105200807%2CGenbank:XP_025985982.1;Parent=rna-XM_026130197.1
NW_020521529.1	Gnomon	CDS	3805899	3806080	.	-	0	Name=XP_025985982.1;ID=cds-XP_025985982.1;Dbxref=GeneID:105200807%2CGenbank:XP_025985982.1;Parent=rna-XM_026130197.1
NW_020521529.1	Gnomon	CDS	894897	895044	.	-	0	Name=XP_025985888.1;ID=cds-XP_025985888.1;Dbxref=GeneID:105208022%2CGenbank:XP_025985888.1;Parent=rna-XM_026130103.1
NW_020521529.1	Gnomon	CDS	894084	894561	.	-	0	Name=XP_025985888.1;ID=cds-XP_025985888.1;Dbxref=GeneID:105208022%2CGenbank:XP_025985888.1;Parent=rna-XM_026130103.1
NW_020521529.1	Gnomon	CDS	893706	893805	.	-	0	Name=XP_025985888.1;ID=cds-XP_025985888.1;Dbxref=GeneID:105208022%2CGenbank:XP_025985888.1;Parent=rna-XM_026130103.1
NW_020521529.1	Gnomon	CDS	893564	893587	.	-	0	Name=XP_025985888.1;ID=cds-XP_025985888.1;Dbxref=GeneID:105208022%2CGenbank:XP_025985888.1;Parent=rna-XM_026130103.1
NW_020521529.1	Gnomon	exon	3415770	3415833	.	-	.	ID=exon-XR_003268198.1-1;Dbxref=GeneID:105200825%2CGenbank:XR_003268198.1;Parent=rna-XR_003268198.1
NW_020521529.1	Gnomon	exon	3413800	3413981	.	-	.	ID=exon-XR_003268198.1-2;Dbxref=GeneID:105200825%2CGenbank:XR_003268198.1;Parent=rna-XR_003268198.1
NW_020521529.1	Gnomon	exon	3413005	3413311	.	-	.	ID=exon-XR_003268198.1-3;Dbxref=GeneID:105200825%2CGenbank:XR_003268198.1;Parent=rna-XR_003268198.1
NW_020521529.1	Gnomon	exon	3411355	3412031	.	-	.	ID=exon-XR_003268198.1-4;Dbxref=GeneID:105200825%2CGenbank:XR_003268198.1;Parent=rna-XR_003268198.1
NW_020521529.1	Gnomon	exon	1855426	1855678	.	-	.	ID=exon-XM_026130097.1-1;Dbxref=GeneID:105200955%2CGenbank:XM_026130097.1;Parent=rna-XM_026130097.1
NW_020521529.1	Gnomon	exon	1855263	1855353	.	-	.	ID=exon-XM_026130097.1-2;Dbxref=GeneID:105200955%2CGenbank:XM_026130097.1;Parent=rna-XM_026130097.1
NW_020521529.1	Gnomon	exon	1855150	1855201	.	-	.	ID=exon-XM_026130097.1-3;Dbxref=GeneID:105200955%2CGenbank:XM_026130097.1;Parent=rna-XM_026130097.1
NW_020521529.1	Gnomon	exon	1854875	1855077	.	-	.	ID=exon-XM_026130097.1-4;Dbxref=GeneID:105200955%2CGenbank:XM_026130097.1;Parent=rna-XM_026130097.1
NW_020521529.1	Gnomon	exon	1854657	1854819	.	-	.	ID=exon-XM_026130097.1-5;Dbxref=GeneID:105200955%2CGenbank:XM_026130097.1;Parent=rna-XM_026130097.1
NW_020521529.1	Gnomon	exon	1854167	1854551	.	-	.	ID=exon-XM_026130097.1-6;Dbxref=GeneID:105200955%2CGenbank:XM_026130097.1;Parent=rna-XM_026130097.1
NW_020521529.1	Gnomon	exon	2528236	2528414	.	-	.	ID=exon-XM_011168688.2-9;Dbxref=GeneID:105200889%2CGenbank:XM_011168688.2;Parent=rna-XM_011168688.2
NW_020521529.1	Gnomon	exon	2529615	2529778	.	-	.	ID=exon-XM_011168688.2-5;Dbxref=GeneID:105200889%2CGenbank:XM_011168688.2;Parent=rna-XM_011168688.2
NW_020521529.1	Gnomon	exon	2529153	2529537	.	-	.	ID=exon-XM_011168688.2-6;Dbxref=GeneID:105200889%2CGenbank:XM_011168688.2;Parent=rna-XM_011168688.2
NW_020521529.1	Gnomon	CDS	3364892	3365086	.	+	0	Name=XP_011166892.1;ID=cds-XP_011166892.1;Dbxref=GeneID:105200833%2CGenbank:XP_011166892.1;Parent=rna-XM_011168590.2
NW_020521529.1	Gnomon	CDS	3365242	3365260	.	+	0	Name=XP_011166892.1;ID=cds-XP_011166892.1;Dbxref=GeneID:105200833%2CGenbank:XP_011166892.1;Parent=rna-XM_011168590.2
NW_020521529.1	Gnomon	CDS	3365934	3366038	.	+	0	Name=XP_011166892.1;ID=cds-XP_011166892.1;Dbxref=GeneID:105200833%2CGenbank:XP_011166892.1;Parent=rna-XM_011168590.2
NW_020521529.1	Gnomon	CDS	3366897	3366943	.	+	0	Name=XP_011166892.1;ID=cds-XP_011166892.1;Dbxref=GeneID:105200833%2CGenbank:XP_011166892.1;Parent=rna-XM_011168590.2
NW_020521529.1	Gnomon	exon	2528918	2529070	.	-	.	ID=exon-XM_011168688.2-7;Dbxref=GeneID:105200889%2CGenbank:XM_011168688.2;Parent=rna-XM_011168688.2
NW_020521529.1	Gnomon	exon	2528680	2528836	.	-	.	ID=exon-XM_011168688.2-8;Dbxref=GeneID:105200889%2CGenbank:XM_011168688.2;Parent=rna-XM_011168688.2
NW_020521529.1	Gnomon	mRNA	2937666	2939842	.	-	.	Name=XM_011168655.2;ID=rna-XM_011168655.2;Dbxref=GeneID:105200876%2CGenbank:XM_011168655.2;Parent=gene-LOC105200876
NW_020521529.1	Gnomon	exon	2532798	2533680	.	-	.	ID=exon-XM_011168688.2-1;Dbxref=GeneID:105200889%2CGenbank:XM_011168688.2;Parent=rna-XM_011168688.2
NW_020521529.1	Gnomon	exon	2531220	2531477	.	-	.	ID=exon-XM_011168688.2-2;Dbxref=GeneID:105200889%2CGenbank:XM_011168688.2;Parent=rna-XM_011168688.2
NW_020521529.1	Gnomon	exon	2530559	2530923	.	-	.	ID=exon-XM_011168688.2-3;Dbxref=GeneID:105200889%2CGenbank:XM_011168688.2;Parent=rna-XM_011168688.2
NW_020521529.1	Gnomon	exon	2529855	2530405	.	-	.	ID=exon-XM_011168688.2-4;Dbxref=GeneID:105200889%2CGenbank:XM_011168688.2;Parent=rna-XM_011168688.2
NW_020521529.1	Gnomon	CDS	3312666	3312827	.	-	0	Name=XP_011166902.1;ID=cds-XP_011166902.1;Dbxref=GeneID:105200839%2CGenbank:XP_011166902.1;Parent=rna-XM_011168600.1
NW_020521529.1	Gnomon	CDS	3312462	3312588	.	-	0	Name=XP_011166902.1;ID=cds-XP_011166902.1;Dbxref=GeneID:105200839%2CGenbank:XP_011166902.1;Parent=rna-XM_011168600.1
NW_020521529.1	Gnomon	CDS	3312080	3312212	.	-	0	Name=XP_011166902.1;ID=cds-XP_011166902.1;Dbxref=GeneID:105200839%2CGenbank:XP_011166902.1;Parent=rna-XM_011168600.1
NW_020521529.1	Gnomon	CDS	3311376	3312003	.	-	0	Name=XP_011166902.1;ID=cds-XP_011166902.1;Dbxref=GeneID:105200839%2CGenbank:XP_011166902.1;Parent=rna-XM_011168600.1
NW_020521529.1	Gnomon	CDS	3311057	3311311	.	-	0	Name=XP_011166902.1;ID=cds-XP_011166902.1;Dbxref=GeneID:105200839%2CGenbank:XP_011166902.1;Parent=rna-XM_011168600.1
NW_020521529.1	Gnomon	CDS	4625816	4626599	.	-	0	Name=XP_011166808.2;ID=cds-XP_011166808.2;Dbxref=GeneID:105200787%2CGenbank:XP_011166808.2;Parent=rna-XM_011168506.2
NW_020521529.1	Gnomon	CDS	4623739	4623932	.	-	0	Name=XP_011166808.2;ID=cds-XP_011166808.2;Dbxref=GeneID:105200787%2CGenbank:XP_011166808.2;Parent=rna-XM_011168506.2
NW_020521529.1	Gnomon	CDS	4991526	4991663	.	-	0	Name=XP_011166798.1;ID=cds-XP_011166798.1;Dbxref=GeneID:105200778%2CGenbank:XP_011166798.1;Parent=rna-XM_011168496.2
NW_020521529.1	Gnomon	CDS	4991302	4991390	.	-	0	Name=XP_011166798.1;ID=cds-XP_011166798.1;Dbxref=GeneID:105200778%2CGenbank:XP_011166798.1;Parent=rna-XM_011168496.2
NW_020521529.1	Gnomon	CDS	4990814	4990955	.	-	0	Name=XP_011166798.1;ID=cds-XP_011166798.1;Dbxref=GeneID:105200778%2CGenbank:XP_011166798.1;Parent=rna-XM_011168496.2
NW_020521529.1	Gnomon	CDS	4990631	4990741	.	-	0	Name=XP_011166798.1;ID=cds-XP_011166798.1;Dbxref=GeneID:105200778%2CGenbank:XP_011166798.1;Parent=rna-XM_011168496.2
NW_020521529.1	Gnomon	CDS	4990215	4990358	.	-	0	Name=XP_011166798.1;ID=cds-XP_011166798.1;Dbxref=GeneID:105200778%2CGenbank:XP_011166798.1;Parent=rna-XM_011168496.2
NW_020521529.1	Gnomon	CDS	4989631	4989777	.	-	0	Name=XP_011166798.1;ID=cds-XP_011166798.1;Dbxref=GeneID:105200778%2CGenbank:XP_011166798.1;Parent=rna-XM_011168496.2
NW_020521529.1	Gnomon	mRNA	6448878	6462082	.	-	.	Name=XM_026130066.1;ID=rna-XM_026130066.1;Dbxref=GeneID:113002933%2CGenbank:XM_026130066.1;Parent=gene-LOC113002933
NW_020521529.1	Gnomon	mRNA	6550583	6553215	.	-	.	Name=XM_011168415.2;ID=rna-XM_011168415.2;Dbxref=GeneID:105200729%2CGenbank:XM_011168415.2;Parent=gene-LOC105200729
NW_020521529.1	Gnomon	exon	1170628	1171027	.	-	.	ID=exon-XM_011177631.1-2;Dbxref=GeneID:105207943%2CGenbank:XM_011177631.1;Parent=rna-XM_011177631.1
NW_020521529.1	Gnomon	exon	1170279	1170547	.	-	.	ID=exon-XM_011177631.1-3;Dbxref=GeneID:105207943%2CGenbank:XM_011177631.1;Parent=rna-XM_011177631.1
NW_020521529.1	Gnomon	exon	1169694	1169991	.	-	.	ID=exon-XM_011177631.1-4;Dbxref=GeneID:105207943%2CGenbank:XM_011177631.1;Parent=rna-XM_011177631.1
NW_020521529.1	Gnomon	exon	1168302	1169566	.	-	.	ID=exon-XM_011177631.1-5;Dbxref=GeneID:105207943%2CGenbank:XM_011177631.1;Parent=rna-XM_011177631.1
NW_020521529.1	Gnomon	exon	1171400	1171744	.	-	.	ID=exon-XM_011177631.1-1;Dbxref=GeneID:105207943%2CGenbank:XM_011177631.1;Parent=rna-XM_011177631.1
NW_020521529.1	Gnomon	mRNA	580186	584620	.	-	.	Name=XM_011177675.2;ID=rna-XM_011177675.2;Dbxref=GeneID:105207970%2CGenbank:XM_011177675.2;Parent=gene-LOC105207970
NW_020521529.1	Gnomon	mRNA	3089228	3092752	.	+	.	Name=XM_026130160.1;ID=rna-XM_026130160.1;Dbxref=GeneID:105200859%2CGenbank:XM_026130160.1;Parent=gene-LOC105200859
NW_020521529.1	Gnomon	exon	1001728	1002061	.	-	.	ID=exon-XM_011177654.2-1;Dbxref=GeneID:105207958%2CGenbank:XM_011177654.2;Parent=rna-XM_011177654.2
NW_020521529.1	Gnomon	exon	996734	997848	.	-	.	ID=exon-XM_011177654.2-2;Dbxref=GeneID:105207958%2CGenbank:XM_011177654.2;Parent=rna-XM_011177654.2
NW_020521529.1	Gnomon	exon	994322	995998	.	-	.	ID=exon-XM_011177654.2-3;Dbxref=GeneID:105207958%2CGenbank:XM_011177654.2;Parent=rna-XM_011177654.2
NW_020521529.1	Gnomon	exon	990992	991472	.	-	.	ID=exon-XM_011177654.2-4;Dbxref=GeneID:105207958%2CGenbank:XM_011177654.2;Parent=rna-XM_011177654.2
NW_020521529.1	Gnomon	mRNA	1178055	1183611	.	+	.	Name=XM_011177627.2;ID=rna-XM_011177627.2;Dbxref=GeneID:105207941%2CGenbank:XM_011177627.2;Parent=gene-LOC105207941
NW_020521529.1	Gnomon	CDS	3050945	3051377	.	-	0	Name=XP_011166941.1;ID=cds-XP_011166941.1;Dbxref=GeneID:105200862%2CGenbank:XP_011166941.1;Parent=rna-XM_011168639.2
NW_020521529.1	Gnomon	CDS	3050660	3050853	.	-	0	Name=XP_011166941.1;ID=cds-XP_011166941.1;Dbxref=GeneID:105200862%2CGenbank:XP_011166941.1;Parent=rna-XM_011168639.2
NW_020521529.1	Gnomon	CDS	3049702	3050579	.	-	0	Name=XP_011166941.1;ID=cds-XP_011166941.1;Dbxref=GeneID:105200862%2CGenbank:XP_011166941.1;Parent=rna-XM_011168639.2
NW_020521529.1	Gnomon	CDS	3049401	3049612	.	-	0	Name=XP_011166941.1;ID=cds-XP_011166941.1;Dbxref=GeneID:105200862%2CGenbank:XP_011166941.1;Parent=rna-XM_011168639.2
NW_020521529.1	Gnomon	CDS	3048982	3049331	.	-	0	Name=XP_011166941.1;ID=cds-XP_011166941.1;Dbxref=GeneID:105200862%2CGenbank:XP_011166941.1;Parent=rna-XM_011168639.2
NW_020521529.1	Gnomon	CDS	3048645	3048792	.	-	0	Name=XP_011166941.1;ID=cds-XP_011166941.1;Dbxref=GeneID:105200862%2CGenbank:XP_011166941.1;Parent=rna-XM_011168639.2
NW_020521529.1	Gnomon	CDS	3048083	3048516	.	-	0	Name=XP_011166941.1;ID=cds-XP_011166941.1;Dbxref=GeneID:105200862%2CGenbank:XP_011166941.1;Parent=rna-XM_011168639.2
NW_020521529.1	Gnomon	exon	6367167	6367695	.	+	.	ID=exon-XR_850991.2-1;Dbxref=GeneID:105200731%2CGenbank:XR_850991.2;Parent=rna-XR_850991.2
NW_020521529.1	Gnomon	exon	6368148	6368536	.	+	.	ID=exon-XR_850991.2-2;Dbxref=GeneID:105200731%2CGenbank:XR_850991.2;Parent=rna-XR_850991.2
NW_020521529.1	Gnomon	exon	6368999	6369134	.	+	.	ID=exon-XR_850991.2-3;Dbxref=GeneID:105200731%2CGenbank:XR_850991.2;Parent=rna-XR_850991.2
NW_020521529.1	Gnomon	exon	6369225	6369625	.	+	.	ID=exon-XR_850991.2-4;Dbxref=GeneID:105200731%2CGenbank:XR_850991.2;Parent=rna-XR_850991.2
NW_020521529.1	Gnomon	mRNA	3010688	3012190	.	+	.	Name=XM_026130268.1;ID=rna-XM_026130268.1;Dbxref=GeneID:105200866%2CGenbank:XM_026130268.1;Parent=gene-LOC105200866
NW_020521529.1	Gnomon	exon	5355991	5356184	.	+	.	ID=exon-XM_026130017.1-20;Dbxref=GeneID:105200757%2CGenbank:XM_026130017.1;Parent=rna-XM_026130017.1
NW_020521529.1	Gnomon	exon	5357467	5357765	.	+	.	ID=exon-XM_026130017.1-23;Dbxref=GeneID:105200757%2CGenbank:XM_026130017.1;Parent=rna-XM_026130017.1
NW_020521529.1	Gnomon	exon	5358042	5358281	.	+	.	ID=exon-XM_026130017.1-24;Dbxref=GeneID:105200757%2CGenbank:XM_026130017.1;Parent=rna-XM_026130017.1
NW_020521529.1	Gnomon	exon	5356335	5356513	.	+	.	ID=exon-XM_026130017.1-21;Dbxref=GeneID:105200757%2CGenbank:XM_026130017.1;Parent=rna-XM_026130017.1
NW_020521529.1	Gnomon	exon	5357018	5357271	.	+	.	ID=exon-XM_026130017.1-22;Dbxref=GeneID:105200757%2CGenbank:XM_026130017.1;Parent=rna-XM_026130017.1
NW_020521529.1	Gnomon	exon	5354318	5354523	.	+	.	ID=exon-XM_026130017.1-16;Dbxref=GeneID:105200757%2CGenbank:XM_026130017.1;Parent=rna-XM_026130017.1
NW_020521529.1	Gnomon	exon	5354715	5354858	.	+	.	ID=exon-XM_026130017.1-17;Dbxref=GeneID:105200757%2CGenbank:XM_026130017.1;Parent=rna-XM_026130017.1
NW_020521529.1	Gnomon	exon	5353684	5353845	.	+	.	ID=exon-XM_026130017.1-14;Dbxref=GeneID:105200757%2CGenbank:XM_026130017.1;Parent=rna-XM_026130017.1
NW_020521529.1	Gnomon	exon	5353939	5354215	.	+	.	ID=exon-XM_026130017.1-15;Dbxref=GeneID:105200757%2CGenbank:XM_026130017.1;Parent=rna-XM_026130017.1
NW_020521529.1	Gnomon	exon	5354939	5355111	.	+	.	ID=exon-XM_026130017.1-18;Dbxref=GeneID:105200757%2CGenbank:XM_026130017.1;Parent=rna-XM_026130017.1
NW_020521529.1	Gnomon	exon	5355604	5355728	.	+	.	ID=exon-XM_026130017.1-19;Dbxref=GeneID:105200757%2CGenbank:XM_026130017.1;Parent=rna-XM_026130017.1
NW_020521529.1	Gnomon	CDS	6553390	6553502	.	+	0	Name=XP_011166701.1;ID=cds-XP_011166701.1;Dbxref=GeneID:105200724%2CGenbank:XP_011166701.1;Parent=rna-XM_011168399.2
NW_020521529.1	Gnomon	CDS	6553829	6554212	.	+	0	Name=XP_011166701.1;ID=cds-XP_011166701.1;Dbxref=GeneID:105200724%2CGenbank:XP_011166701.1;Parent=rna-XM_011168399.2
NW_020521529.1	Gnomon	CDS	6554393	6554485	.	+	0	Name=XP_011166701.1;ID=cds-XP_011166701.1;Dbxref=GeneID:105200724%2CGenbank:XP_011166701.1;Parent=rna-XM_011168399.2
NW_020521529.1	Gnomon	CDS	6554551	6554734	.	+	0	Name=XP_011166701.1;ID=cds-XP_011166701.1;Dbxref=GeneID:105200724%2CGenbank:XP_011166701.1;Parent=rna-XM_011168399.2
NW_020521529.1	Gnomon	CDS	6555146	6555388	.	+	0	Name=XP_011166701.1;ID=cds-XP_011166701.1;Dbxref=GeneID:105200724%2CGenbank:XP_011166701.1;Parent=rna-XM_011168399.2
NW_020521529.1	Gnomon	exon	5359712	5359994	.	+	.	ID=exon-XM_026130017.1-30;Dbxref=GeneID:105200757%2CGenbank:XM_026130017.1;Parent=rna-XM_026130017.1
NW_020521529.1	Gnomon	exon	5360098	5360236	.	+	.	ID=exon-XM_026130017.1-31;Dbxref=GeneID:105200757%2CGenbank:XM_026130017.1;Parent=rna-XM_026130017.1
NW_020521529.1	Gnomon	exon	5360647	5361327	.	+	.	ID=exon-XM_026130017.1-32;Dbxref=GeneID:105200757%2CGenbank:XM_026130017.1;Parent=rna-XM_026130017.1
NW_020521529.1	Gnomon	exon	5358877	5358968	.	+	.	ID=exon-XM_026130017.1-27;Dbxref=GeneID:105200757%2CGenbank:XM_026130017.1;Parent=rna-XM_026130017.1
NW_020521529.1	Gnomon	exon	5359042	5359273	.	+	.	ID=exon-XM_026130017.1-28;Dbxref=GeneID:105200757%2CGenbank:XM_026130017.1;Parent=rna-XM_026130017.1
NW_020521529.1	Gnomon	exon	5358350	5358505	.	+	.	ID=exon-XM_026130017.1-25;Dbxref=GeneID:105200757%2CGenbank:XM_026130017.1;Parent=rna-XM_026130017.1
NW_020521529.1	Gnomon	exon	5358657	5358802	.	+	.	ID=exon-XM_026130017.1-26;Dbxref=GeneID:105200757%2CGenbank:XM_026130017.1;Parent=rna-XM_026130017.1
NW_020521529.1	Gnomon	exon	5359427	5359604	.	+	.	ID=exon-XM_026130017.1-29;Dbxref=GeneID:105200757%2CGenbank:XM_026130017.1;Parent=rna-XM_026130017.1
NW_020521529.1	Gnomon	exon	5353043	5353234	.	+	.	ID=exon-XM_026130017.1-12;Dbxref=GeneID:105200757%2CGenbank:XM_026130017.1;Parent=rna-XM_026130017.1
NW_020521529.1	Gnomon	exon	5353424	5353544	.	+	.	ID=exon-XM_026130017.1-13;Dbxref=GeneID:105200757%2CGenbank:XM_026130017.1;Parent=rna-XM_026130017.1
NW_020521529.1	Gnomon	exon	5352302	5352470	.	+	.	ID=exon-XM_026130017.1-10;Dbxref=GeneID:105200757%2CGenbank:XM_026130017.1;Parent=rna-XM_026130017.1
NW_020521529.1	Gnomon	exon	5352754	5352955	.	+	.	ID=exon-XM_026130017.1-11;Dbxref=GeneID:105200757%2CGenbank:XM_026130017.1;Parent=rna-XM_026130017.1
NW_020521529.1	Gnomon	mRNA	3791609	3794891	.	+	.	Name=XM_011168551.2;ID=rna-XM_011168551.2;Dbxref=GeneID:105200811%2CGenbank:XM_011168551.2;Parent=gene-LOC105200811
NW_020521529.1	Gnomon	mRNA	601668	698622	.	-	.	Name=XM_026130028.1;ID=rna-XM_026130028.1;Dbxref=GeneID:105207968%2CGenbank:XM_026130028.1;Parent=gene-LOC105207968
NW_020521529.1	Gnomon	mRNA	4328919	4338917	.	+	.	Name=XM_026130122.1;ID=rna-XM_026130122.1;Dbxref=GeneID:105200940%2CGenbank:XM_026130122.1;Parent=gene-LOC105200940
NW_020521529.1	Gnomon	mRNA	5370068	5379249	.	-	.	Name=XM_011168457.2;ID=rna-XM_011168457.2;Dbxref=GeneID:105200754%2CGenbank:XM_011168457.2;Parent=gene-LOC105200754
NW_020521529.1	Gnomon	exon	1275386	1275726	.	-	.	ID=exon-XM_026130275.1-1;Dbxref=GeneID:105207934%2CGenbank:XM_026130275.1;Parent=rna-XM_026130275.1
NW_020521529.1	Gnomon	exon	1275011	1275216	.	-	.	ID=exon-XM_026130275.1-2;Dbxref=GeneID:105207934%2CGenbank:XM_026130275.1;Parent=rna-XM_026130275.1
NW_020521529.1	Gnomon	exon	1274321	1274444	.	-	.	ID=exon-XM_026130275.1-5;Dbxref=GeneID:105207934%2CGenbank:XM_026130275.1;Parent=rna-XM_026130275.1
NW_020521529.1	Gnomon	exon	1273829	1274108	.	-	.	ID=exon-XM_026130275.1-6;Dbxref=GeneID:105207934%2CGenbank:XM_026130275.1;Parent=rna-XM_026130275.1
NW_020521529.1	Gnomon	exon	1274804	1274923	.	-	.	ID=exon-XM_026130275.1-3;Dbxref=GeneID:105207934%2CGenbank:XM_026130275.1;Parent=rna-XM_026130275.1
NW_020521529.1	Gnomon	exon	1274527	1274615	.	-	.	ID=exon-XM_026130275.1-4;Dbxref=GeneID:105207934%2CGenbank:XM_026130275.1;Parent=rna-XM_026130275.1
NW_020521529.1	Gnomon	exon	5065787	5066266	.	-	.	ID=exon-XM_011168492.2-1;Dbxref=GeneID:105200776%2CGenbank:XM_011168492.2;Parent=rna-XM_011168492.2
NW_020521529.1	Gnomon	exon	5045236	5046206	.	-	.	ID=exon-XM_011168492.2-2;Dbxref=GeneID:105200776%2CGenbank:XM_011168492.2;Parent=rna-XM_011168492.2
NW_020521529.1	Gnomon	exon	5044613	5044793	.	-	.	ID=exon-XM_011168492.2-3;Dbxref=GeneID:105200776%2CGenbank:XM_011168492.2;Parent=rna-XM_011168492.2
NW_020521529.1	Gnomon	exon	5023606	5026187	.	-	.	ID=exon-XM_011168492.2-4;Dbxref=GeneID:105200776%2CGenbank:XM_011168492.2;Parent=rna-XM_011168492.2
NW_020521529.1	Gnomon	exon	5095536	5095606	.	+	.	ID=exon-XM_026130148.1-2;Dbxref=GeneID:105200775%2CGenbank:XM_026130148.1;Parent=rna-XM_026130148.1
NW_020521529.1	Gnomon	exon	5099141	5099291	.	+	.	ID=exon-XM_026130148.1-3;Dbxref=GeneID:105200775%2CGenbank:XM_026130148.1;Parent=rna-XM_026130148.1
NW_020521529.1	Gnomon	exon	5099756	5099918	.	+	.	ID=exon-XM_026130148.1-4;Dbxref=GeneID:105200775%2CGenbank:XM_026130148.1;Parent=rna-XM_026130148.1
NW_020521529.1	Gnomon	exon	5100260	5100543	.	+	.	ID=exon-XM_026130148.1-5;Dbxref=GeneID:105200775%2CGenbank:XM_026130148.1;Parent=rna-XM_026130148.1
NW_020521529.1	Gnomon	exon	5094770	5094869	.	+	.	ID=exon-XM_026130148.1-1;Dbxref=GeneID:105200775%2CGenbank:XM_026130148.1;Parent=rna-XM_026130148.1
NW_020521529.1	Gnomon	exon	5101011	5101068	.	+	.	ID=exon-XM_026130148.1-6;Dbxref=GeneID:105200775%2CGenbank:XM_026130148.1;Parent=rna-XM_026130148.1
NW_020521529.1	Gnomon	exon	5101465	5101641	.	+	.	ID=exon-XM_026130148.1-7;Dbxref=GeneID:105200775%2CGenbank:XM_026130148.1;Parent=rna-XM_026130148.1
NW_020521529.1	Gnomon	exon	5101736	5101826	.	+	.	ID=exon-XM_026130148.1-8;Dbxref=GeneID:105200775%2CGenbank:XM_026130148.1;Parent=rna-XM_026130148.1
NW_020521529.1	Gnomon	exon	5102124	5102199	.	+	.	ID=exon-XM_026130148.1-9;Dbxref=GeneID:105200775%2CGenbank:XM_026130148.1;Parent=rna-XM_026130148.1
NW_020521529.1	Gnomon	CDS	6353309	6353384	.	-	0	Name=XP_025985845.1;ID=cds-XP_025985845.1;Dbxref=GeneID:105200918%2CGenbank:XP_025985845.1;Parent=rna-XM_026130060.1
NW_020521529.1	Gnomon	CDS	6344807	6345031	.	-	0	Name=XP_025985845.1;ID=cds-XP_025985845.1;Dbxref=GeneID:105200918%2CGenbank:XP_025985845.1;Parent=rna-XM_026130060.1
NW_020521529.1	Gnomon	CDS	6325915	6326135	.	-	0	Name=XP_025985845.1;ID=cds-XP_025985845.1;Dbxref=GeneID:105200918%2CGenbank:XP_025985845.1;Parent=rna-XM_026130060.1
NW_020521529.1	Gnomon	CDS	6325072	6325421	.	-	0	Name=XP_025985845.1;ID=cds-XP_025985845.1;Dbxref=GeneID:105200918%2CGenbank:XP_025985845.1;Parent=rna-XM_026130060.1
NW_020521529.1	Gnomon	CDS	6324388	6324647	.	-	0	Name=XP_025985845.1;ID=cds-XP_025985845.1;Dbxref=GeneID:105200918%2CGenbank:XP_025985845.1;Parent=rna-XM_026130060.1
NW_020521529.1	Gnomon	CDS	6323450	6323755	.	-	0	Name=XP_025985845.1;ID=cds-XP_025985845.1;Dbxref=GeneID:105200918%2CGenbank:XP_025985845.1;Parent=rna-XM_026130060.1
NW_020521529.1	Gnomon	CDS	6305240	6305475	.	-	0	Name=XP_025985845.1;ID=cds-XP_025985845.1;Dbxref=GeneID:105200918%2CGenbank:XP_025985845.1;Parent=rna-XM_026130060.1
NW_020521529.1	Gnomon	CDS	6553390	6553502	.	+	0	Name=XP_011166700.1;ID=cds-XP_011166700.1;Dbxref=GeneID:105200724%2CGenbank:XP_011166700.1;Parent=rna-XM_011168398.2
NW_020521529.1	Gnomon	CDS	6553829	6554212	.	+	0	Name=XP_011166700.1;ID=cds-XP_011166700.1;Dbxref=GeneID:105200724%2CGenbank:XP_011166700.1;Parent=rna-XM_011168398.2
NW_020521529.1	Gnomon	CDS	6554393	6554485	.	+	0	Name=XP_011166700.1;ID=cds-XP_011166700.1;Dbxref=GeneID:105200724%2CGenbank:XP_011166700.1;Parent=rna-XM_011168398.2
NW_020521529.1	Gnomon	CDS	6554551	6554734	.	+	0	Name=XP_011166700.1;ID=cds-XP_011166700.1;Dbxref=GeneID:105200724%2CGenbank:XP_011166700.1;Parent=rna-XM_011168398.2
NW_020521529.1	Gnomon	CDS	6555128	6555388	.	+	0	Name=XP_011166700.1;ID=cds-XP_011166700.1;Dbxref=GeneID:105200724%2CGenbank:XP_011166700.1;Parent=rna-XM_011168398.2
NW_020521529.1	Gnomon	exon	3386964	3387115	.	+	.	ID=exon-XM_026130168.1-44;Dbxref=GeneID:105200944%2CGenbank:XM_026130168.1;Parent=rna-XM_026130168.1
NW_020521529.1	Gnomon	exon	3387219	3387500	.	+	.	ID=exon-XM_026130168.1-45;Dbxref=GeneID:105200944%2CGenbank:XM_026130168.1;Parent=rna-XM_026130168.1
NW_020521529.1	Gnomon	exon	3387569	3387791	.	+	.	ID=exon-XM_026130168.1-46;Dbxref=GeneID:105200944%2CGenbank:XM_026130168.1;Parent=rna-XM_026130168.1
NW_020521529.1	Gnomon	mRNA	1164631	1168128	.	+	.	Name=XM_011177628.2;ID=rna-XM_011177628.2;Dbxref=GeneID:105207942%2CGenbank:XM_011177628.2;Parent=gene-LOC105207942
NW_020521529.1	Gnomon	CDS	3050945	3051377	.	-	0	Name=XP_011166940.1;ID=cds-XP_011166940.1;Dbxref=GeneID:105200862%2CGenbank:XP_011166940.1;Parent=rna-XM_011168638.2
NW_020521529.1	Gnomon	CDS	3050660	3050853	.	-	0	Name=XP_011166940.1;ID=cds-XP_011166940.1;Dbxref=GeneID:105200862%2CGenbank:XP_011166940.1;Parent=rna-XM_011168638.2
NW_020521529.1	Gnomon	CDS	3049702	3050579	.	-	0	Name=XP_011166940.1;ID=cds-XP_011166940.1;Dbxref=GeneID:105200862%2CGenbank:XP_011166940.1;Parent=rna-XM_011168638.2
NW_020521529.1	Gnomon	CDS	3048982	3049612	.	-	0	Name=XP_011166940.1;ID=cds-XP_011166940.1;Dbxref=GeneID:105200862%2CGenbank:XP_011166940.1;Parent=rna-XM_011168638.2
NW_020521529.1	Gnomon	CDS	3048645	3048792	.	-	0	Name=XP_011166940.1;ID=cds-XP_011166940.1;Dbxref=GeneID:105200862%2CGenbank:XP_011166940.1;Parent=rna-XM_011168638.2
NW_020521529.1	Gnomon	CDS	3048083	3048516	.	-	0	Name=XP_011166940.1;ID=cds-XP_011166940.1;Dbxref=GeneID:105200862%2CGenbank:XP_011166940.1;Parent=rna-XM_011168638.2
NW_020521529.1	Gnomon	exon	3383333	3383620	.	+	.	ID=exon-XM_026130168.1-33;Dbxref=GeneID:105200944%2CGenbank:XM_026130168.1;Parent=rna-XM_026130168.1
NW_020521529.1	Gnomon	exon	3383716	3383907	.	+	.	ID=exon-XM_026130168.1-34;Dbxref=GeneID:105200944%2CGenbank:XM_026130168.1;Parent=rna-XM_026130168.1
NW_020521529.1	Gnomon	exon	3383989	3384215	.	+	.	ID=exon-XM_026130168.1-35;Dbxref=GeneID:105200944%2CGenbank:XM_026130168.1;Parent=rna-XM_026130168.1
NW_020521529.1	Gnomon	exon	3384283	3384656	.	+	.	ID=exon-XM_026130168.1-36;Dbxref=GeneID:105200944%2CGenbank:XM_026130168.1;Parent=rna-XM_026130168.1
NW_020521529.1	Gnomon	exon	3384719	3384899	.	+	.	ID=exon-XM_026130168.1-37;Dbxref=GeneID:105200944%2CGenbank:XM_026130168.1;Parent=rna-XM_026130168.1
NW_020521529.1	Gnomon	exon	3384977	3385165	.	+	.	ID=exon-XM_026130168.1-38;Dbxref=GeneID:105200944%2CGenbank:XM_026130168.1;Parent=rna-XM_026130168.1
NW_020521529.1	Gnomon	exon	3385229	3385826	.	+	.	ID=exon-XM_026130168.1-39;Dbxref=GeneID:105200944%2CGenbank:XM_026130168.1;Parent=rna-XM_026130168.1
NW_020521529.1	Gnomon	exon	3385897	3386107	.	+	.	ID=exon-XM_026130168.1-40;Dbxref=GeneID:105200944%2CGenbank:XM_026130168.1;Parent=rna-XM_026130168.1
NW_020521529.1	Gnomon	exon	3386205	3386213	.	+	.	ID=exon-XM_026130168.1-41;Dbxref=GeneID:105200944%2CGenbank:XM_026130168.1;Parent=rna-XM_026130168.1
NW_020521529.1	Gnomon	exon	3386346	3386363	.	+	.	ID=exon-XM_026130168.1-42;Dbxref=GeneID:105200944%2CGenbank:XM_026130168.1;Parent=rna-XM_026130168.1
NW_020521529.1	Gnomon	exon	3386519	3386753	.	+	.	ID=exon-XM_026130168.1-43;Dbxref=GeneID:105200944%2CGenbank:XM_026130168.1;Parent=rna-XM_026130168.1
NW_020521529.1	Gnomon	mRNA	1275870	1282462	.	+	.	Name=XM_026130269.1;ID=rna-XM_026130269.1;Dbxref=GeneID:105208017%2CGenbank:XM_026130269.1;Parent=gene-LOC105208017
NW_020521529.1	Gnomon	mRNA	2332409	2451722	.	+	.	Name=XM_011168696.2;ID=rna-XM_011168696.2;Dbxref=GeneID:105200895%2CGenbank:XM_011168696.2;Parent=gene-LOC105200895
NW_020521529.1	Gnomon	exon	3379472	3379666	.	+	.	ID=exon-XM_026130168.1-22;Dbxref=GeneID:105200944%2CGenbank:XM_026130168.1;Parent=rna-XM_026130168.1
NW_020521529.1	Gnomon	exon	3379789	3379936	.	+	.	ID=exon-XM_026130168.1-23;Dbxref=GeneID:105200944%2CGenbank:XM_026130168.1;Parent=rna-XM_026130168.1
NW_020521529.1	Gnomon	exon	3380024	3380496	.	+	.	ID=exon-XM_026130168.1-24;Dbxref=GeneID:105200944%2CGenbank:XM_026130168.1;Parent=rna-XM_026130168.1
NW_020521529.1	Gnomon	exon	3380581	3380890	.	+	.	ID=exon-XM_026130168.1-25;Dbxref=GeneID:105200944%2CGenbank:XM_026130168.1;Parent=rna-XM_026130168.1
NW_020521529.1	Gnomon	exon	3380999	3381244	.	+	.	ID=exon-XM_026130168.1-26;Dbxref=GeneID:105200944%2CGenbank:XM_026130168.1;Parent=rna-XM_026130168.1
NW_020521529.1	Gnomon	exon	3381338	3381567	.	+	.	ID=exon-XM_026130168.1-27;Dbxref=GeneID:105200944%2CGenbank:XM_026130168.1;Parent=rna-XM_026130168.1
NW_020521529.1	Gnomon	exon	3381628	3381847	.	+	.	ID=exon-XM_026130168.1-28;Dbxref=GeneID:105200944%2CGenbank:XM_026130168.1;Parent=rna-XM_026130168.1
NW_020521529.1	Gnomon	exon	3381974	3382162	.	+	.	ID=exon-XM_026130168.1-29;Dbxref=GeneID:105200944%2CGenbank:XM_026130168.1;Parent=rna-XM_026130168.1
NW_020521529.1	Gnomon	exon	3382291	3382662	.	+	.	ID=exon-XM_026130168.1-30;Dbxref=GeneID:105200944%2CGenbank:XM_026130168.1;Parent=rna-XM_026130168.1
NW_020521529.1	Gnomon	exon	3382786	3382958	.	+	.	ID=exon-XM_026130168.1-31;Dbxref=GeneID:105200944%2CGenbank:XM_026130168.1;Parent=rna-XM_026130168.1
NW_020521529.1	Gnomon	exon	3383025	3383270	.	+	.	ID=exon-XM_026130168.1-32;Dbxref=GeneID:105200944%2CGenbank:XM_026130168.1;Parent=rna-XM_026130168.1
NW_020521529.1	Gnomon	mRNA	936923	939905	.	-	.	Name=XM_026130029.1;ID=rna-XM_026130029.1;Dbxref=GeneID:113002924%2CGenbank:XM_026130029.1;Parent=gene-LOC113002924
NW_020521529.1	Gnomon	exon	3378294	3378425	.	+	.	ID=exon-XM_026130168.1-19;Dbxref=GeneID:105200944%2CGenbank:XM_026130168.1;Parent=rna-XM_026130168.1
NW_020521529.1	Gnomon	exon	3375570	3375804	.	+	.	ID=exon-XM_026130168.1-11;Dbxref=GeneID:105200944%2CGenbank:XM_026130168.1;Parent=rna-XM_026130168.1
NW_020521529.1	Gnomon	exon	3375891	3376006	.	+	.	ID=exon-XM_026130168.1-12;Dbxref=GeneID:105200944%2CGenbank:XM_026130168.1;Parent=rna-XM_026130168.1
NW_020521529.1	Gnomon	exon	3376118	3376396	.	+	.	ID=exon-XM_026130168.1-13;Dbxref=GeneID:105200944%2CGenbank:XM_026130168.1;Parent=rna-XM_026130168.1
NW_020521529.1	Gnomon	exon	3376572	3376829	.	+	.	ID=exon-XM_026130168.1-14;Dbxref=GeneID:105200944%2CGenbank:XM_026130168.1;Parent=rna-XM_026130168.1
NW_020521529.1	Gnomon	exon	3376907	3377191	.	+	.	ID=exon-XM_026130168.1-15;Dbxref=GeneID:105200944%2CGenbank:XM_026130168.1;Parent=rna-XM_026130168.1
NW_020521529.1	Gnomon	exon	5478288	5478440	.	-	.	ID=exon-XM_011168444.2-7;Dbxref=GeneID:105200748%2CGenbank:XM_011168444.2;Parent=rna-XM_011168444.2
NW_020521529.1	Gnomon	exon	3377248	3377496	.	+	.	ID=exon-XM_026130168.1-16;Dbxref=GeneID:105200944%2CGenbank:XM_026130168.1;Parent=rna-XM_026130168.1
NW_020521529.1	Gnomon	exon	5477189	5477551	.	-	.	ID=exon-XM_011168444.2-8;Dbxref=GeneID:105200748%2CGenbank:XM_011168444.2;Parent=rna-XM_011168444.2
NW_020521529.1	Gnomon	exon	3377624	3377969	.	+	.	ID=exon-XM_026130168.1-17;Dbxref=GeneID:105200944%2CGenbank:XM_026130168.1;Parent=rna-XM_026130168.1
NW_020521529.1	Gnomon	exon	3378045	3378214	.	+	.	ID=exon-XM_026130168.1-18;Dbxref=GeneID:105200944%2CGenbank:XM_026130168.1;Parent=rna-XM_026130168.1
NW_020521529.1	Gnomon	exon	5479482	5479561	.	-	.	ID=exon-XM_011168444.2-3;Dbxref=GeneID:105200748%2CGenbank:XM_011168444.2;Parent=rna-XM_011168444.2
NW_020521529.1	Gnomon	exon	5479195	5479289	.	-	.	ID=exon-XM_011168444.2-4;Dbxref=GeneID:105200748%2CGenbank:XM_011168444.2;Parent=rna-XM_011168444.2
NW_020521529.1	Gnomon	exon	5478955	5479096	.	-	.	ID=exon-XM_011168444.2-5;Dbxref=GeneID:105200748%2CGenbank:XM_011168444.2;Parent=rna-XM_011168444.2
NW_020521529.1	Gnomon	exon	5478733	5478846	.	-	.	ID=exon-XM_011168444.2-6;Dbxref=GeneID:105200748%2CGenbank:XM_011168444.2;Parent=rna-XM_011168444.2
NW_020521529.1	Gnomon	exon	3378496	3378717	.	+	.	ID=exon-XM_026130168.1-20;Dbxref=GeneID:105200944%2CGenbank:XM_026130168.1;Parent=rna-XM_026130168.1
NW_020521529.1	Gnomon	exon	5480770	5480897	.	-	.	ID=exon-XM_011168444.2-1;Dbxref=GeneID:105200748%2CGenbank:XM_011168444.2;Parent=rna-XM_011168444.2
NW_020521529.1	Gnomon	exon	3378850	3379301	.	+	.	ID=exon-XM_026130168.1-21;Dbxref=GeneID:105200944%2CGenbank:XM_026130168.1;Parent=rna-XM_026130168.1
NW_020521529.1	Gnomon	exon	5479675	5479810	.	-	.	ID=exon-XM_011168444.2-2;Dbxref=GeneID:105200748%2CGenbank:XM_011168444.2;Parent=rna-XM_011168444.2
NW_020521529.1	Gnomon	exon	3375287	3375488	.	+	.	ID=exon-XM_026130168.1-10;Dbxref=GeneID:105200944%2CGenbank:XM_026130168.1;Parent=rna-XM_026130168.1
NW_020521529.1	Gnomon	mRNA	1721101	1732752	.	-	.	Name=XM_011168706.2;ID=rna-XM_011168706.2;Dbxref=GeneID:105200904%2CGenbank:XM_011168706.2;Parent=gene-LOC105200904
NW_020521529.1	Gnomon	mRNA	4023301	4033499	.	+	.	Name=XM_026130123.1;ID=rna-XM_026130123.1;Dbxref=GeneID:105200942%2CGenbank:XM_026130123.1;Parent=gene-LOC105200942
NW_020521529.1	Gnomon	CDS	2270363	2270515	.	-	0	Name=XP_025985940.1;ID=cds-XP_025985940.1;Dbxref=GeneID:105200896%2CGenbank:XP_025985940.1;Parent=rna-XM_026130155.1
NW_020521529.1	Gnomon	CDS	2265513	2266250	.	-	0	Name=XP_025985940.1;ID=cds-XP_025985940.1;Dbxref=GeneID:105200896%2CGenbank:XP_025985940.1;Parent=rna-XM_026130155.1
NW_020521529.1	Gnomon	CDS	2265323	2265395	.	-	0	Name=XP_025985940.1;ID=cds-XP_025985940.1;Dbxref=GeneID:105200896%2CGenbank:XP_025985940.1;Parent=rna-XM_026130155.1
NW_020521529.1	Gnomon	CDS	2261783	2262765	.	-	0	Name=XP_025985940.1;ID=cds-XP_025985940.1;Dbxref=GeneID:105200896%2CGenbank:XP_025985940.1;Parent=rna-XM_026130155.1
NW_020521529.1	Gnomon	exon	3813681	3814235	.	-	.	ID=exon-XM_026130196.1-1;Dbxref=GeneID:105200807%2CGenbank:XM_026130196.1;Parent=rna-XM_026130196.1
NW_020521529.1	Gnomon	exon	3809673	3809794	.	-	.	ID=exon-XM_026130196.1-2;Dbxref=GeneID:105200807%2CGenbank:XM_026130196.1;Parent=rna-XM_026130196.1
NW_020521529.1	Gnomon	exon	3809140	3809303	.	-	.	ID=exon-XM_026130196.1-3;Dbxref=GeneID:105200807%2CGenbank:XM_026130196.1;Parent=rna-XM_026130196.1
NW_020521529.1	Gnomon	exon	3808629	3808857	.	-	.	ID=exon-XM_026130196.1-4;Dbxref=GeneID:105200807%2CGenbank:XM_026130196.1;Parent=rna-XM_026130196.1
NW_020521529.1	Gnomon	exon	3808406	3808541	.	-	.	ID=exon-XM_026130196.1-5;Dbxref=GeneID:105200807%2CGenbank:XM_026130196.1;Parent=rna-XM_026130196.1
NW_020521529.1	Gnomon	exon	3807977	3808060	.	-	.	ID=exon-XM_026130196.1-6;Dbxref=GeneID:105200807%2CGenbank:XM_026130196.1;Parent=rna-XM_026130196.1
NW_020521529.1	Gnomon	exon	3807581	3807846	.	-	.	ID=exon-XM_026130196.1-7;Dbxref=GeneID:105200807%2CGenbank:XM_026130196.1;Parent=rna-XM_026130196.1
NW_020521529.1	Gnomon	CDS	6344807	6344927	.	-	0	Name=XP_025985846.1;ID=cds-XP_025985846.1;Dbxref=GeneID:105200918%2CGenbank:XP_025985846.1;Parent=rna-XM_026130061.1
NW_020521529.1	Gnomon	CDS	6325915	6326135	.	-	0	Name=XP_025985846.1;ID=cds-XP_025985846.1;Dbxref=GeneID:105200918%2CGenbank:XP_025985846.1;Parent=rna-XM_026130061.1
NW_020521529.1	Gnomon	CDS	6325072	6325421	.	-	0	Name=XP_025985846.1;ID=cds-XP_025985846.1;Dbxref=GeneID:105200918%2CGenbank:XP_025985846.1;Parent=rna-XM_026130061.1
NW_020521529.1	Gnomon	CDS	6324388	6324647	.	-	0	Name=XP_025985846.1;ID=cds-XP_025985846.1;Dbxref=GeneID:105200918%2CGenbank:XP_025985846.1;Parent=rna-XM_026130061.1
NW_020521529.1	Gnomon	CDS	6323450	6323755	.	-	0	Name=XP_025985846.1;ID=cds-XP_025985846.1;Dbxref=GeneID:105200918%2CGenbank:XP_025985846.1;Parent=rna-XM_026130061.1
NW_020521529.1	Gnomon	CDS	6305240	6305475	.	-	0	Name=XP_025985846.1;ID=cds-XP_025985846.1;Dbxref=GeneID:105200918%2CGenbank:XP_025985846.1;Parent=rna-XM_026130061.1
NW_020521529.1	Gnomon	exon	3806514	3806970	.	-	.	ID=exon-XM_026130196.1-8;Dbxref=GeneID:105200807%2CGenbank:XM_026130196.1;Parent=rna-XM_026130196.1
NW_020521529.1	Gnomon	exon	3804150	3806080	.	-	.	ID=exon-XM_026130196.1-9;Dbxref=GeneID:105200807%2CGenbank:XM_026130196.1;Parent=rna-XM_026130196.1
NW_020521529.1	Gnomon	exon	910288	910567	.	-	.	ID=exon-XM_026130025.1-2;Dbxref=GeneID:105208021%2CGenbank:XM_026130025.1;Parent=rna-XM_026130025.1
NW_020521529.1	Gnomon	exon	909348	909798	.	-	.	ID=exon-XM_026130025.1-3;Dbxref=GeneID:105208021%2CGenbank:XM_026130025.1;Parent=rna-XM_026130025.1
NW_020521529.1	Gnomon	exon	910943	911038	.	-	.	ID=exon-XM_026130025.1-1;Dbxref=GeneID:105208021%2CGenbank:XM_026130025.1;Parent=rna-XM_026130025.1
NW_020521529.1	Gnomon	exon	906743	906898	.	-	.	ID=exon-XM_026130025.1-6;Dbxref=GeneID:105208021%2CGenbank:XM_026130025.1;Parent=rna-XM_026130025.1
NW_020521529.1	Gnomon	exon	906334	906393	.	-	.	ID=exon-XM_026130025.1-7;Dbxref=GeneID:105208021%2CGenbank:XM_026130025.1;Parent=rna-XM_026130025.1
NW_020521529.1	Gnomon	exon	908974	909073	.	-	.	ID=exon-XM_026130025.1-4;Dbxref=GeneID:105208021%2CGenbank:XM_026130025.1;Parent=rna-XM_026130025.1
NW_020521529.1	Gnomon	exon	908768	908890	.	-	.	ID=exon-XM_026130025.1-5;Dbxref=GeneID:105208021%2CGenbank:XM_026130025.1;Parent=rna-XM_026130025.1
NW_020521529.1	Gnomon	exon	1855426	1855677	.	-	.	ID=exon-XM_026130096.1-1;Dbxref=GeneID:105200955%2CGenbank:XM_026130096.1;Parent=rna-XM_026130096.1
NW_020521529.1	Gnomon	exon	1854875	1855077	.	-	.	ID=exon-XM_026130096.1-4;Dbxref=GeneID:105200955%2CGenbank:XM_026130096.1;Parent=rna-XM_026130096.1
NW_020521529.1	Gnomon	exon	1854627	1854819	.	-	.	ID=exon-XM_026130096.1-5;Dbxref=GeneID:105200955%2CGenbank:XM_026130096.1;Parent=rna-XM_026130096.1
NW_020521529.1	Gnomon	exon	1855263	1855353	.	-	.	ID=exon-XM_026130096.1-2;Dbxref=GeneID:105200955%2CGenbank:XM_026130096.1;Parent=rna-XM_026130096.1
NW_020521529.1	Gnomon	exon	1855150	1855201	.	-	.	ID=exon-XM_026130096.1-3;Dbxref=GeneID:105200955%2CGenbank:XM_026130096.1;Parent=rna-XM_026130096.1
NW_020521529.1	Gnomon	CDS	1296751	1296999	.	-	0	Name=XP_011175920.1;ID=cds-XP_011175920.1;Dbxref=GeneID:105207930%2CGenbank:XP_011175920.1;Parent=rna-XM_011177618.2
NW_020521529.1	Gnomon	CDS	1296233	1296493	.	-	0	Name=XP_011175920.1;ID=cds-XP_011175920.1;Dbxref=GeneID:105207930%2CGenbank:XP_011175920.1;Parent=rna-XM_011177618.2
NW_020521529.1	Gnomon	exon	3408594	3409413	.	-	.	ID=exon-XR_003268199.1-2;Dbxref=GeneID:113002955%2CGenbank:XR_003268199.1;Parent=rna-XR_003268199.1
NW_020521529.1	Gnomon	exon	3410930	3411227	.	-	.	ID=exon-XR_003268199.1-1;Dbxref=GeneID:113002955%2CGenbank:XR_003268199.1;Parent=rna-XR_003268199.1
NW_020521529.1	Gnomon	exon	5294933	5295430	.	-	.	ID=exon-XM_026130227.1-2;Dbxref=GeneID:113002963%2CGenbank:XM_026130227.1;Parent=rna-XM_026130227.1
NW_020521529.1	Gnomon	exon	5302497	5302788	.	-	.	ID=exon-XM_026130227.1-1;Dbxref=GeneID:113002963%2CGenbank:XM_026130227.1;Parent=rna-XM_026130227.1
NW_020521529.1	Gnomon	exon	4492017	4492276	.	+	.	ID=exon-XM_026130127.1-9;Dbxref=GeneID:105200938%2CGenbank:XM_026130127.1;Parent=rna-XM_026130127.1
NW_020521529.1	Gnomon	exon	4483022	4483298	.	+	.	ID=exon-XM_026130127.1-5;Dbxref=GeneID:105200938%2CGenbank:XM_026130127.1;Parent=rna-XM_026130127.1
NW_020521529.1	Gnomon	exon	4485592	4485756	.	+	.	ID=exon-XM_026130127.1-6;Dbxref=GeneID:105200938%2CGenbank:XM_026130127.1;Parent=rna-XM_026130127.1
NW_020521529.1	Gnomon	exon	4486165	4486235	.	+	.	ID=exon-XM_026130127.1-7;Dbxref=GeneID:105200938%2CGenbank:XM_026130127.1;Parent=rna-XM_026130127.1
NW_020521529.1	Gnomon	exon	4491466	4491689	.	+	.	ID=exon-XM_026130127.1-8;Dbxref=GeneID:105200938%2CGenbank:XM_026130127.1;Parent=rna-XM_026130127.1
NW_020521529.1	Gnomon	exon	4463960	4464724	.	+	.	ID=exon-XM_026130127.1-1;Dbxref=GeneID:105200938%2CGenbank:XM_026130127.1;Parent=rna-XM_026130127.1
NW_020521529.1	Gnomon	exon	4470254	4470554	.	+	.	ID=exon-XM_026130127.1-2;Dbxref=GeneID:105200938%2CGenbank:XM_026130127.1;Parent=rna-XM_026130127.1
NW_020521529.1	Gnomon	exon	4478947	4479196	.	+	.	ID=exon-XM_026130127.1-3;Dbxref=GeneID:105200938%2CGenbank:XM_026130127.1;Parent=rna-XM_026130127.1
NW_020521529.1	Gnomon	exon	4479680	4479860	.	+	.	ID=exon-XM_026130127.1-4;Dbxref=GeneID:105200938%2CGenbank:XM_026130127.1;Parent=rna-XM_026130127.1
NW_020521529.1	Gnomon	exon	1280608	1280737	.	+	.	ID=exon-XR_003268210.1-13;Dbxref=GeneID:105208017%2CGenbank:XR_003268210.1;Parent=rna-XR_003268210.1
NW_020521529.1	Gnomon	exon	1280836	1280996	.	+	.	ID=exon-XR_003268210.1-14;Dbxref=GeneID:105208017%2CGenbank:XR_003268210.1;Parent=rna-XR_003268210.1
NW_020521529.1	Gnomon	exon	1279731	1280103	.	+	.	ID=exon-XR_003268210.1-11;Dbxref=GeneID:105208017%2CGenbank:XR_003268210.1;Parent=rna-XR_003268210.1
NW_020521529.1	Gnomon	exon	1280216	1280398	.	+	.	ID=exon-XR_003268210.1-12;Dbxref=GeneID:105208017%2CGenbank:XR_003268210.1;Parent=rna-XR_003268210.1
NW_020521529.1	Gnomon	exon	1279166	1279495	.	+	.	ID=exon-XR_003268210.1-10;Dbxref=GeneID:105208017%2CGenbank:XR_003268210.1;Parent=rna-XR_003268210.1
NW_020521529.1	Gnomon	exon	1281946	1281988	.	+	.	ID=exon-XR_003268210.1-17;Dbxref=GeneID:105208017%2CGenbank:XR_003268210.1;Parent=rna-XR_003268210.1
NW_020521529.1	Gnomon	exon	1281106	1281209	.	+	.	ID=exon-XR_003268210.1-15;Dbxref=GeneID:105208017%2CGenbank:XR_003268210.1;Parent=rna-XR_003268210.1
NW_020521529.1	Gnomon	exon	1281631	1281844	.	+	.	ID=exon-XR_003268210.1-16;Dbxref=GeneID:105208017%2CGenbank:XR_003268210.1;Parent=rna-XR_003268210.1
NW_020521529.1	Gnomon	mRNA	922592	923413	.	-	.	Name=XM_026130026.1;ID=rna-XM_026130026.1;Dbxref=GeneID:105206263%2CGenbank:XM_026130026.1;Parent=gene-LOC105206263
NW_020521529.1	Gnomon	CDS	6448997	6449323	.	-	0	Name=XP_025985848.1;ID=cds-XP_025985848.1;Dbxref=GeneID:113002933%2CGenbank:XP_025985848.1;Parent=rna-XM_026130063.1
NW_020521529.1	Gnomon	mRNA	1164631	1169273	.	+	.	Name=XM_011177629.2;ID=rna-XM_011177629.2;Dbxref=GeneID:105207942%2CGenbank:XM_011177629.2;Parent=gene-LOC105207942
NW_020521529.1	Gnomon	CDS	6553390	6553502	.	+	0	Name=XP_011166703.1;ID=cds-XP_011166703.1;Dbxref=GeneID:105200724%2CGenbank:XP_011166703.1;Parent=rna-XM_011168401.2
NW_020521529.1	Gnomon	CDS	6553829	6554212	.	+	0	Name=XP_011166703.1;ID=cds-XP_011166703.1;Dbxref=GeneID:105200724%2CGenbank:XP_011166703.1;Parent=rna-XM_011168401.2
NW_020521529.1	Gnomon	CDS	6554393	6554485	.	+	0	Name=XP_011166703.1;ID=cds-XP_011166703.1;Dbxref=GeneID:105200724%2CGenbank:XP_011166703.1;Parent=rna-XM_011168401.2
NW_020521529.1	Gnomon	CDS	6554551	6554734	.	+	0	Name=XP_011166703.1;ID=cds-XP_011166703.1;Dbxref=GeneID:105200724%2CGenbank:XP_011166703.1;Parent=rna-XM_011168401.2
NW_020521529.1	Gnomon	CDS	6555128	6555287	.	+	0	Name=XP_011166703.1;ID=cds-XP_011166703.1;Dbxref=GeneID:105200724%2CGenbank:XP_011166703.1;Parent=rna-XM_011168401.2
NW_020521529.1	Gnomon	CDS	6563719	6563771	.	+	0	Name=XP_011166703.1;ID=cds-XP_011166703.1;Dbxref=GeneID:105200724%2CGenbank:XP_011166703.1;Parent=rna-XM_011168401.2
NW_020521529.1	Gnomon	mRNA	2368499	2451722	.	+	.	Name=XM_011168695.2;ID=rna-XM_011168695.2;Dbxref=GeneID:105200895%2CGenbank:XM_011168695.2;Parent=gene-LOC105200895
NW_020521529.1	Gnomon	CDS	6636384	6636504	.	-	0	Name=XP_011166693.1;ID=cds-XP_011166693.1;Dbxref=GeneID:105200719%2CGenbank:XP_011166693.1;Parent=rna-XM_011168391.2
NW_020521529.1	Gnomon	CDS	6635907	6635999	.	-	0	Name=XP_011166693.1;ID=cds-XP_011166693.1;Dbxref=GeneID:105200719%2CGenbank:XP_011166693.1;Parent=rna-XM_011168391.2
NW_020521529.1	Gnomon	CDS	6635711	6635793	.	-	0	Name=XP_011166693.1;ID=cds-XP_011166693.1;Dbxref=GeneID:105200719%2CGenbank:XP_011166693.1;Parent=rna-XM_011168391.2
NW_020521529.1	Gnomon	CDS	6635408	6635635	.	-	0	Name=XP_011166693.1;ID=cds-XP_011166693.1;Dbxref=GeneID:105200719%2CGenbank:XP_011166693.1;Parent=rna-XM_011168391.2
NW_020521529.1	Gnomon	CDS	6633809	6633975	.	-	0	Name=XP_011166693.1;ID=cds-XP_011166693.1;Dbxref=GeneID:105200719%2CGenbank:XP_011166693.1;Parent=rna-XM_011168391.2
NW_020521529.1	Gnomon	CDS	6633090	6633199	.	-	0	Name=XP_011166693.1;ID=cds-XP_011166693.1;Dbxref=GeneID:105200719%2CGenbank:XP_011166693.1;Parent=rna-XM_011168391.2
NW_020521529.1	Gnomon	CDS	6632938	6633011	.	-	0	Name=XP_011166693.1;ID=cds-XP_011166693.1;Dbxref=GeneID:105200719%2CGenbank:XP_011166693.1;Parent=rna-XM_011168391.2
NW_020521529.1	Gnomon	CDS	6632495	6632841	.	-	0	Name=XP_011166693.1;ID=cds-XP_011166693.1;Dbxref=GeneID:105200719%2CGenbank:XP_011166693.1;Parent=rna-XM_011168391.2
NW_020521529.1	Gnomon	CDS	6632274	6632421	.	-	0	Name=XP_011166693.1;ID=cds-XP_011166693.1;Dbxref=GeneID:105200719%2CGenbank:XP_011166693.1;Parent=rna-XM_011168391.2
NW_020521529.1	Gnomon	CDS	6630759	6630886	.	-	0	Name=XP_011166693.1;ID=cds-XP_011166693.1;Dbxref=GeneID:105200719%2CGenbank:XP_011166693.1;Parent=rna-XM_011168391.2
NW_020521529.1	Gnomon	CDS	6630486	6630673	.	-	0	Name=XP_011166693.1;ID=cds-XP_011166693.1;Dbxref=GeneID:105200719%2CGenbank:XP_011166693.1;Parent=rna-XM_011168391.2
NW_020521529.1	Gnomon	CDS	6629774	6630072	.	-	0	Name=XP_011166693.1;ID=cds-XP_011166693.1;Dbxref=GeneID:105200719%2CGenbank:XP_011166693.1;Parent=rna-XM_011168391.2
NW_020521529.1	Gnomon	CDS	6629588	6629692	.	-	0	Name=XP_011166693.1;ID=cds-XP_011166693.1;Dbxref=GeneID:105200719%2CGenbank:XP_011166693.1;Parent=rna-XM_011168391.2
NW_020521529.1	Gnomon	mRNA	4354100	4407573	.	+	.	Name=XM_026130120.1;ID=rna-XM_026130120.1;Dbxref=GeneID:105200792%2CGenbank:XM_026130120.1;Note=The sequence of the model RefSeq transcript was modified relative to this genomic sequence to represent the inferred CDS: inserted 1 base in 1 codon;Parent=gene-LOC105200792
NW_020521529.1	Gnomon	exon	5182617	5182694	.	+	.	ID=exon-XM_011168468.2-9;Dbxref=GeneID:105200764%2CGenbank:XM_011168468.2;Note=The sequence of the model RefSeq transcript was modified relative to this genomic sequence to represent the inferred CDS: deleted 2 bases in 1 codon;Parent=rna-XM_011168468.2
NW_020521529.1	Gnomon	exon	5182044	5182184	.	+	.	ID=exon-XM_011168468.2-7;Dbxref=GeneID:105200764%2CGenbank:XM_011168468.2;Note=The sequence of the model RefSeq transcript was modified relative to this genomic sequence to represent the inferred CDS: deleted 2 bases in 1 codon;Parent=rna-XM_011168468.2
NW_020521529.1	Gnomon	exon	5182397	5182513	.	+	.	ID=exon-XM_011168468.2-8;Dbxref=GeneID:105200764%2CGenbank:XM_011168468.2;Note=The sequence of the model RefSeq transcript was modified relative to this genomic sequence to represent the inferred CDS: deleted 2 bases in 1 codon;Parent=rna-XM_011168468.2
NW_020521529.1	Gnomon	exon	5181665	5181814	.	+	.	ID=exon-XM_011168468.2-5;Dbxref=GeneID:105200764%2CGenbank:XM_011168468.2;Note=The sequence of the model RefSeq transcript was modified relative to this genomic sequence to represent the inferred CDS: deleted 2 bases in 1 codon;Parent=rna-XM_011168468.2
NW_020521529.1	Gnomon	exon	5181905	5181966	.	+	.	ID=exon-XM_011168468.2-6;Dbxref=GeneID:105200764%2CGenbank:XM_011168468.2;Note=The sequence of the model RefSeq transcript was modified relative to this genomic sequence to represent the inferred CDS: deleted 2 bases in 1 codon;Parent=rna-XM_011168468.2
NW_020521529.1	Gnomon	exon	5179365	5179498	.	+	.	ID=exon-XM_011168468.2-3;Dbxref=GeneID:105200764%2CGenbank:XM_011168468.2;Note=The sequence of the model RefSeq transcript was modified relative to this genomic sequence to represent the inferred CDS: deleted 2 bases in 1 codon;Parent=rna-XM_011168468.2
NW_020521529.1	Gnomon	exon	5179657	5181493	.	+	.	ID=exon-XM_011168468.2-4;Dbxref=GeneID:105200764%2CGenbank:XM_011168468.2;Note=The sequence of the model RefSeq transcript was modified relative to this genomic sequence to represent the inferred CDS: deleted 2 bases in 1 codon;Parent=rna-XM_011168468.2
NW_020521529.1	Gnomon	exon	5179111	5179119	.	+	.	ID=exon-XM_011168468.2-1;Dbxref=GeneID:105200764%2CGenbank:XM_011168468.2;Note=The sequence of the model RefSeq transcript was modified relative to this genomic sequence to represent the inferred CDS: deleted 2 bases in 1 codon;Parent=rna-XM_011168468.2
NW_020521529.1	Gnomon	exon	5179122	5179260	.	+	.	ID=exon-XM_011168468.2-2;Dbxref=GeneID:105200764%2CGenbank:XM_011168468.2;Note=The sequence of the model RefSeq transcript was modified relative to this genomic sequence to represent the inferred CDS: deleted 2 bases in 1 codon;Parent=rna-XM_011168468.2
NW_020521529.1	Gnomon	exon	2927896	2928630	.	+	.	ID=exon-XM_026130251.1-1;Dbxref=GeneID:105200874%2CGenbank:XM_026130251.1;Parent=rna-XM_026130251.1
NW_020521529.1	Gnomon	exon	2931939	2932083	.	+	.	ID=exon-XM_026130251.1-2;Dbxref=GeneID:105200874%2CGenbank:XM_026130251.1;Parent=rna-XM_026130251.1
NW_020521529.1	Gnomon	exon	2932192	2932339	.	+	.	ID=exon-XM_026130251.1-3;Dbxref=GeneID:105200874%2CGenbank:XM_026130251.1;Parent=rna-XM_026130251.1
NW_020521529.1	Gnomon	exon	2932811	2933054	.	+	.	ID=exon-XM_026130251.1-4;Dbxref=GeneID:105200874%2CGenbank:XM_026130251.1;Parent=rna-XM_026130251.1
NW_020521529.1	Gnomon	exon	2934544	2934653	.	+	.	ID=exon-XM_026130251.1-9;Dbxref=GeneID:105200874%2CGenbank:XM_026130251.1;Parent=rna-XM_026130251.1
NW_020521529.1	Gnomon	exon	2933157	2933245	.	+	.	ID=exon-XM_026130251.1-5;Dbxref=GeneID:105200874%2CGenbank:XM_026130251.1;Parent=rna-XM_026130251.1
NW_020521529.1	Gnomon	exon	2933479	2933698	.	+	.	ID=exon-XM_026130251.1-6;Dbxref=GeneID:105200874%2CGenbank:XM_026130251.1;Parent=rna-XM_026130251.1
NW_020521529.1	Gnomon	exon	2933874	2933973	.	+	.	ID=exon-XM_026130251.1-7;Dbxref=GeneID:105200874%2CGenbank:XM_026130251.1;Parent=rna-XM_026130251.1
NW_020521529.1	Gnomon	exon	2934242	2934376	.	+	.	ID=exon-XM_026130251.1-8;Dbxref=GeneID:105200874%2CGenbank:XM_026130251.1;Parent=rna-XM_026130251.1
NW_020521529.1	Gnomon	CDS	3028872	3029498	.	+	0	Name=XP_011166943.1;ID=cds-XP_011166943.1;Dbxref=GeneID:105200864%2CGenbank:XP_011166943.1;Parent=rna-XM_011168641.2
NW_020521529.1	Gnomon	mRNA	2972451	3006446	.	+	.	Name=XM_026130266.1;ID=rna-XM_026130266.1;Dbxref=GeneID:105200870%2CGenbank:XM_026130266.1;Parent=gene-LOC105200870
NW_020521529.1	Gnomon	exon	6649953	6650056	.	+	.	ID=exon-XM_011168390.2-7;Dbxref=GeneID:105200718%2CGenbank:XM_011168390.2;Parent=rna-XM_011168390.2
NW_020521529.1	Gnomon	exon	6650658	6650883	.	+	.	ID=exon-XM_011168390.2-8;Dbxref=GeneID:105200718%2CGenbank:XM_011168390.2;Parent=rna-XM_011168390.2
NW_020521529.1	Gnomon	exon	6649405	6649498	.	+	.	ID=exon-XM_011168390.2-5;Dbxref=GeneID:105200718%2CGenbank:XM_011168390.2;Parent=rna-XM_011168390.2
NW_020521529.1	Gnomon	exon	6649647	6649859	.	+	.	ID=exon-XM_011168390.2-6;Dbxref=GeneID:105200718%2CGenbank:XM_011168390.2;Parent=rna-XM_011168390.2
NW_020521529.1	Gnomon	exon	6648329	6648573	.	+	.	ID=exon-XM_011168390.2-3;Dbxref=GeneID:105200718%2CGenbank:XM_011168390.2;Parent=rna-XM_011168390.2
NW_020521529.1	Gnomon	exon	6649154	6649331	.	+	.	ID=exon-XM_011168390.2-4;Dbxref=GeneID:105200718%2CGenbank:XM_011168390.2;Parent=rna-XM_011168390.2
NW_020521529.1	Gnomon	exon	6645628	6645911	.	+	.	ID=exon-XM_011168390.2-1;Dbxref=GeneID:105200718%2CGenbank:XM_011168390.2;Parent=rna-XM_011168390.2
NW_020521529.1	Gnomon	exon	6647232	6647373	.	+	.	ID=exon-XM_011168390.2-2;Dbxref=GeneID:105200718%2CGenbank:XM_011168390.2;Parent=rna-XM_011168390.2
NW_020521529.1	Gnomon	exon	6651296	6651473	.	+	.	ID=exon-XM_011168390.2-9;Dbxref=GeneID:105200718%2CGenbank:XM_011168390.2;Parent=rna-XM_011168390.2
NW_020521529.1	Gnomon	CDS	2952912	2953045	.	-	0	Name=XP_025986041.1;ID=cds-XP_025986041.1;Dbxref=GeneID:105200873%2CGenbank:XP_025986041.1;Parent=rna-XM_026130256.1
NW_020521529.1	Gnomon	CDS	2952607	2952827	.	-	0	Name=XP_025986041.1;ID=cds-XP_025986041.1;Dbxref=GeneID:105200873%2CGenbank:XP_025986041.1;Parent=rna-XM_026130256.1
NW_020521529.1	Gnomon	CDS	2952349	2952534	.	-	0	Name=XP_025986041.1;ID=cds-XP_025986041.1;Dbxref=GeneID:105200873%2CGenbank:XP_025986041.1;Parent=rna-XM_026130256.1
NW_020521529.1	Gnomon	CDS	2951704	2951914	.	-	0	Name=XP_025986041.1;ID=cds-XP_025986041.1;Dbxref=GeneID:105200873%2CGenbank:XP_025986041.1;Parent=rna-XM_026130256.1
NW_020521529.1	Gnomon	CDS	2951392	2951601	.	-	0	Name=XP_025986041.1;ID=cds-XP_025986041.1;Dbxref=GeneID:105200873%2CGenbank:XP_025986041.1;Parent=rna-XM_026130256.1
NW_020521529.1	Gnomon	CDS	2951028	2951259	.	-	0	Name=XP_025986041.1;ID=cds-XP_025986041.1;Dbxref=GeneID:105200873%2CGenbank:XP_025986041.1;Parent=rna-XM_026130256.1
NW_020521529.1	Gnomon	exon	3304417	3304506	.	-	.	ID=exon-XM_026130073.1-5;Dbxref=GeneID:105200842%2CGenbank:XM_026130073.1;Parent=rna-XM_026130073.1
NW_020521529.1	Gnomon	exon	3303994	3304179	.	-	.	ID=exon-XM_026130073.1-6;Dbxref=GeneID:105200842%2CGenbank:XM_026130073.1;Parent=rna-XM_026130073.1
NW_020521529.1	Gnomon	exon	3305193	3305354	.	-	.	ID=exon-XM_026130073.1-3;Dbxref=GeneID:105200842%2CGenbank:XM_026130073.1;Parent=rna-XM_026130073.1
NW_020521529.1	Gnomon	exon	3304942	3305112	.	-	.	ID=exon-XM_026130073.1-4;Dbxref=GeneID:105200842%2CGenbank:XM_026130073.1;Parent=rna-XM_026130073.1
NW_020521529.1	Gnomon	exon	3305835	3306067	.	-	.	ID=exon-XM_026130073.1-1;Dbxref=GeneID:105200842%2CGenbank:XM_026130073.1;Parent=rna-XM_026130073.1
NW_020521529.1	Gnomon	exon	3305499	3305618	.	-	.	ID=exon-XM_026130073.1-2;Dbxref=GeneID:105200842%2CGenbank:XM_026130073.1;Parent=rna-XM_026130073.1
NW_020521529.1	Gnomon	exon	3302643	3302992	.	-	.	ID=exon-XM_026130073.1-9;Dbxref=GeneID:105200842%2CGenbank:XM_026130073.1;Parent=rna-XM_026130073.1
NW_020521529.1	Gnomon	exon	3303374	3303606	.	-	.	ID=exon-XM_026130073.1-7;Dbxref=GeneID:105200842%2CGenbank:XM_026130073.1;Parent=rna-XM_026130073.1
NW_020521529.1	Gnomon	exon	3303076	3303290	.	-	.	ID=exon-XM_026130073.1-8;Dbxref=GeneID:105200842%2CGenbank:XM_026130073.1;Parent=rna-XM_026130073.1
NW_020521529.1	Gnomon	CDS	2270363	2270515	.	-	0	Name=XP_025985941.1;ID=cds-XP_025985941.1;Dbxref=GeneID:105200896%2CGenbank:XP_025985941.1;Parent=rna-XM_026130156.1
NW_020521529.1	Gnomon	CDS	2265323	2266250	.	-	0	Name=XP_025985941.1;ID=cds-XP_025985941.1;Dbxref=GeneID:105200896%2CGenbank:XP_025985941.1;Parent=rna-XM_026130156.1
NW_020521529.1	Gnomon	CDS	2261783	2262603	.	-	0	Name=XP_025985941.1;ID=cds-XP_025985941.1;Dbxref=GeneID:105200896%2CGenbank:XP_025985941.1;Parent=rna-XM_026130156.1
NW_020521529.1	Gnomon	CDS	3799655	3799693	.	-	0	Name=XP_011166849.1;ID=cds-XP_011166849.1;Dbxref=GeneID:105200809%2CGenbank:XP_011166849.1;Parent=rna-XM_011168547.2
NW_020521529.1	Gnomon	CDS	3799379	3799502	.	-	0	Name=XP_011166849.1;ID=cds-XP_011166849.1;Dbxref=GeneID:105200809%2CGenbank:XP_011166849.1;Parent=rna-XM_011168547.2
NW_020521529.1	Gnomon	CDS	3798884	3798927	.	-	0	Name=XP_011166849.1;ID=cds-XP_011166849.1;Dbxref=GeneID:105200809%2CGenbank:XP_011166849.1;Parent=rna-XM_011168547.2
NW_020521529.1	Gnomon	CDS	3798555	3798736	.	-	0	Name=XP_011166849.1;ID=cds-XP_011166849.1;Dbxref=GeneID:105200809%2CGenbank:XP_011166849.1;Parent=rna-XM_011168547.2
NW_020521529.1	Gnomon	CDS	3798397	3798484	.	-	0	Name=XP_011166849.1;ID=cds-XP_011166849.1;Dbxref=GeneID:105200809%2CGenbank:XP_011166849.1;Parent=rna-XM_011168547.2
NW_020521529.1	Gnomon	CDS	3798232	3798311	.	-	0	Name=XP_011166849.1;ID=cds-XP_011166849.1;Dbxref=GeneID:105200809%2CGenbank:XP_011166849.1;Parent=rna-XM_011168547.2
NW_020521529.1	Gnomon	CDS	3798108	3798150	.	-	0	Name=XP_011166849.1;ID=cds-XP_011166849.1;Dbxref=GeneID:105200809%2CGenbank:XP_011166849.1;Parent=rna-XM_011168547.2
NW_020521529.1	Gnomon	CDS	673583	673739	.	-	0	Name=XP_011175969.1;ID=cds-XP_011175969.1;Dbxref=GeneID:105207968%2CGenbank:XP_011175969.1;Parent=rna-XM_011177667.2
NW_020521529.1	Gnomon	CDS	633249	633499	.	-	0	Name=XP_011175969.1;ID=cds-XP_011175969.1;Dbxref=GeneID:105207968%2CGenbank:XP_011175969.1;Parent=rna-XM_011177667.2
NW_020521529.1	Gnomon	CDS	605115	605283	.	-	0	Name=XP_011175969.1;ID=cds-XP_011175969.1;Dbxref=GeneID:105207968%2CGenbank:XP_011175969.1;Parent=rna-XM_011177667.2
NW_020521529.1	Gnomon	CDS	603907	604074	.	-	0	Name=XP_011175969.1;ID=cds-XP_011175969.1;Dbxref=GeneID:105207968%2CGenbank:XP_011175969.1;Parent=rna-XM_011177667.2
NW_020521529.1	Gnomon	CDS	603530	603816	.	-	0	Name=XP_011175969.1;ID=cds-XP_011175969.1;Dbxref=GeneID:105207968%2CGenbank:XP_011175969.1;Parent=rna-XM_011177667.2
NW_020521529.1	Gnomon	CDS	603289	603435	.	-	0	Name=XP_011175969.1;ID=cds-XP_011175969.1;Dbxref=GeneID:105207968%2CGenbank:XP_011175969.1;Parent=rna-XM_011177667.2
NW_020521529.1	Gnomon	CDS	602643	603072	.	-	0	Name=XP_011175969.1;ID=cds-XP_011175969.1;Dbxref=GeneID:105207968%2CGenbank:XP_011175969.1;Parent=rna-XM_011177667.2
NW_020521529.1	Gnomon	CDS	599780	600246	.	-	0	Name=XP_011175969.1;ID=cds-XP_011175969.1;Dbxref=GeneID:105207968%2CGenbank:XP_011175969.1;Parent=rna-XM_011177667.2
NW_020521529.1	Gnomon	exon	6668072	6671182	.	-	.	ID=exon-XM_026130048.1-7;Dbxref=GeneID:105200916%2CGenbank:XM_026130048.1;Parent=rna-XM_026130048.1
NW_020521529.1	Gnomon	exon	6674208	6674519	.	-	.	ID=exon-XM_026130048.1-5;Dbxref=GeneID:105200916%2CGenbank:XM_026130048.1;Parent=rna-XM_026130048.1
NW_020521529.1	Gnomon	exon	6671715	6671969	.	-	.	ID=exon-XM_026130048.1-6;Dbxref=GeneID:105200916%2CGenbank:XM_026130048.1;Parent=rna-XM_026130048.1
NW_020521529.1	Gnomon	exon	6682704	6683048	.	-	.	ID=exon-XM_026130048.1-3;Dbxref=GeneID:105200916%2CGenbank:XM_026130048.1;Parent=rna-XM_026130048.1
NW_020521529.1	Gnomon	exon	6676674	6676866	.	-	.	ID=exon-XM_026130048.1-4;Dbxref=GeneID:105200916%2CGenbank:XM_026130048.1;Parent=rna-XM_026130048.1
NW_020521529.1	Gnomon	exon	6781400	6782866	.	-	.	ID=exon-XM_026130048.1-1;Dbxref=GeneID:105200916%2CGenbank:XM_026130048.1;Parent=rna-XM_026130048.1
NW_020521529.1	Gnomon	exon	6741365	6743152	.	-	.	ID=exon-XM_026130048.1-2;Dbxref=GeneID:105200916%2CGenbank:XM_026130048.1;Parent=rna-XM_026130048.1
NW_020521529.1	Gnomon	exon	582507	582785	.	-	.	ID=exon-XM_011177675.2-5;Dbxref=GeneID:105207970%2CGenbank:XM_011177675.2;Parent=rna-XM_011177675.2
NW_020521529.1	Gnomon	exon	582014	582083	.	-	.	ID=exon-XM_011177675.2-6;Dbxref=GeneID:105207970%2CGenbank:XM_011177675.2;Parent=rna-XM_011177675.2
NW_020521529.1	Gnomon	exon	581825	581939	.	-	.	ID=exon-XM_011177675.2-7;Dbxref=GeneID:105207970%2CGenbank:XM_011177675.2;Parent=rna-XM_011177675.2
NW_020521529.1	Gnomon	exon	581449	581724	.	-	.	ID=exon-XM_011177675.2-8;Dbxref=GeneID:105207970%2CGenbank:XM_011177675.2;Parent=rna-XM_011177675.2
NW_020521529.1	Gnomon	exon	580932	581071	.	-	.	ID=exon-XM_011177675.2-9;Dbxref=GeneID:105207970%2CGenbank:XM_011177675.2;Parent=rna-XM_011177675.2
NW_020521529.1	Gnomon	exon	584264	584620	.	-	.	ID=exon-XM_011177675.2-1;Dbxref=GeneID:105207970%2CGenbank:XM_011177675.2;Parent=rna-XM_011177675.2
NW_020521529.1	Gnomon	exon	583408	583544	.	-	.	ID=exon-XM_011177675.2-2;Dbxref=GeneID:105207970%2CGenbank:XM_011177675.2;Parent=rna-XM_011177675.2
NW_020521529.1	Gnomon	exon	583135	583322	.	-	.	ID=exon-XM_011177675.2-3;Dbxref=GeneID:105207970%2CGenbank:XM_011177675.2;Parent=rna-XM_011177675.2
NW_020521529.1	Gnomon	exon	582860	583067	.	-	.	ID=exon-XM_011177675.2-4;Dbxref=GeneID:105207970%2CGenbank:XM_011177675.2;Parent=rna-XM_011177675.2
NW_020521529.1	Gnomon	mRNA	930417	932438	.	-	.	Name=XM_026130027.1;ID=rna-XM_026130027.1;Dbxref=GeneID:113002923%2CGenbank:XM_026130027.1;Parent=gene-LOC113002923
NW_020521529.1	Gnomon	mRNA	1733649	1740156	.	+	.	Name=XM_011168704.2;ID=rna-XM_011168704.2;Dbxref=GeneID:105200902%2CGenbank:XM_011168704.2;Parent=gene-LOC105200902
NW_020521529.1	Gnomon	CDS	6553666	6553733	.	+	0	Name=XP_011166702.1;ID=cds-XP_011166702.1;Dbxref=GeneID:105200724%2CGenbank:XP_011166702.1;Parent=rna-XM_011168400.2
NW_020521529.1	Gnomon	CDS	6553829	6554212	.	+	0	Name=XP_011166702.1;ID=cds-XP_011166702.1;Dbxref=GeneID:105200724%2CGenbank:XP_011166702.1;Parent=rna-XM_011168400.2
NW_020521529.1	Gnomon	CDS	6554393	6554485	.	+	0	Name=XP_011166702.1;ID=cds-XP_011166702.1;Dbxref=GeneID:105200724%2CGenbank:XP_011166702.1;Parent=rna-XM_011168400.2
NW_020521529.1	Gnomon	CDS	6554551	6554734	.	+	0	Name=XP_011166702.1;ID=cds-XP_011166702.1;Dbxref=GeneID:105200724%2CGenbank:XP_011166702.1;Parent=rna-XM_011168400.2
NW_020521529.1	Gnomon	CDS	6555128	6555388	.	+	0	Name=XP_011166702.1;ID=cds-XP_011166702.1;Dbxref=GeneID:105200724%2CGenbank:XP_011166702.1;Parent=rna-XM_011168400.2
NW_020521529.1	Gnomon	exon	6630486	6630673	.	-	.	ID=exon-XM_011168391.2-11;Dbxref=GeneID:105200719%2CGenbank:XM_011168391.2;Note=The sequence of the model RefSeq transcript was modified relative to this genomic sequence to represent the inferred CDS: added 425 bases not found in genome assembly;Parent=rna-XM_011168391.2
NW_020521529.1	Gnomon	exon	6629774	6630072	.	-	.	ID=exon-XM_011168391.2-12;Dbxref=GeneID:105200719%2CGenbank:XM_011168391.2;Note=The sequence of the model RefSeq transcript was modified relative to this genomic sequence to represent the inferred CDS: added 425 bases not found in genome assembly;Parent=rna-XM_011168391.2
NW_020521529.1	Gnomon	exon	6629502	6629692	.	-	.	ID=exon-XM_011168391.2-13;Dbxref=GeneID:105200719%2CGenbank:XM_011168391.2;Note=The sequence of the model RefSeq transcript was modified relative to this genomic sequence to represent the inferred CDS: added 425 bases not found in genome assembly;Parent=rna-XM_011168391.2
NW_020521529.1	Gnomon	CDS	6647270	6647373	.	+	0	Name=XP_011166692.1;ID=cds-XP_011166692.1;Dbxref=GeneID:105200718%2CGenbank:XP_011166692.1;Parent=rna-XM_011168390.2
NW_020521529.1	Gnomon	CDS	6648329	6648573	.	+	0	Name=XP_011166692.1;ID=cds-XP_011166692.1;Dbxref=GeneID:105200718%2CGenbank:XP_011166692.1;Parent=rna-XM_011168390.2
NW_020521529.1	Gnomon	CDS	6649154	6649331	.	+	0	Name=XP_011166692.1;ID=cds-XP_011166692.1;Dbxref=GeneID:105200718%2CGenbank:XP_011166692.1;Parent=rna-XM_011168390.2
NW_020521529.1	Gnomon	CDS	6649405	6649498	.	+	0	Name=XP_011166692.1;ID=cds-XP_011166692.1;Dbxref=GeneID:105200718%2CGenbank:XP_011166692.1;Parent=rna-XM_011168390.2
NW_020521529.1	Gnomon	CDS	6649647	6649859	.	+	0	Name=XP_011166692.1;ID=cds-XP_011166692.1;Dbxref=GeneID:105200718%2CGenbank:XP_011166692.1;Parent=rna-XM_011168390.2
NW_020521529.1	Gnomon	CDS	6649953	6650056	.	+	0	Name=XP_011166692.1;ID=cds-XP_011166692.1;Dbxref=GeneID:105200718%2CGenbank:XP_011166692.1;Parent=rna-XM_011168390.2
NW_020521529.1	Gnomon	CDS	6650658	6650883	.	+	0	Name=XP_011166692.1;ID=cds-XP_011166692.1;Dbxref=GeneID:105200718%2CGenbank:XP_011166692.1;Parent=rna-XM_011168390.2
NW_020521529.1	Gnomon	CDS	6651296	6651473	.	+	0	Name=XP_011166692.1;ID=cds-XP_011166692.1;Dbxref=GeneID:105200718%2CGenbank:XP_011166692.1;Parent=rna-XM_011168390.2
NW_020521529.1	Gnomon	CDS	6651594	6651709	.	+	0	Name=XP_011166692.1;ID=cds-XP_011166692.1;Dbxref=GeneID:105200718%2CGenbank:XP_011166692.1;Parent=rna-XM_011168390.2
NW_020521529.1	Gnomon	CDS	6651801	6651871	.	+	0	Name=XP_011166692.1;ID=cds-XP_011166692.1;Dbxref=GeneID:105200718%2CGenbank:XP_011166692.1;Parent=rna-XM_011168390.2
NW_020521529.1	Gnomon	CDS	6651959	6651993	.	+	0	Name=XP_011166692.1;ID=cds-XP_011166692.1;Dbxref=GeneID:105200718%2CGenbank:XP_011166692.1;Parent=rna-XM_011168390.2
NW_020521529.1	Gnomon	CDS	6653956	6654009	.	+	0	Name=XP_011166692.1;ID=cds-XP_011166692.1;Dbxref=GeneID:105200718%2CGenbank:XP_011166692.1;Parent=rna-XM_011168390.2
NW_020521529.1	Gnomon	CDS	6654098	6654274	.	+	0	Name=XP_011166692.1;ID=cds-XP_011166692.1;Dbxref=GeneID:105200718%2CGenbank:XP_011166692.1;Parent=rna-XM_011168390.2
NW_020521529.1	Gnomon	CDS	6654371	6654457	.	+	0	Name=XP_011166692.1;ID=cds-XP_011166692.1;Dbxref=GeneID:105200718%2CGenbank:XP_011166692.1;Parent=rna-XM_011168390.2
NW_020521529.1	Gnomon	CDS	6654888	6655102	.	+	0	Name=XP_011166692.1;ID=cds-XP_011166692.1;Dbxref=GeneID:105200718%2CGenbank:XP_011166692.1;Parent=rna-XM_011168390.2
NW_020521529.1	Gnomon	mRNA	5382264	5398277	.	-	.	Name=XM_011168454.2;ID=rna-XM_011168454.2;Dbxref=GeneID:105200753%2CGenbank:XM_011168454.2;Note=The sequence of the model RefSeq transcript was modified relative to this genomic sequence to represent the inferred CDS: deleted 1 base in 1 codon;Parent=gene-LOC105200753
NW_020521529.1	Gnomon	exon	6630759	6630886	.	-	.	ID=exon-XM_011168391.2-10;Dbxref=GeneID:105200719%2CGenbank:XM_011168391.2;Note=The sequence of the model RefSeq transcript was modified relative to this genomic sequence to represent the inferred CDS: added 425 bases not found in genome assembly;Parent=rna-XM_011168391.2
NW_020521529.1	Gnomon	CDS	6448997	6449323	.	-	0	Name=XP_025985849.1;ID=cds-XP_025985849.1;Dbxref=GeneID:113002933%2CGenbank:XP_025985849.1;Parent=rna-XM_026130064.1
NW_020521529.1	Gnomon	mRNA	4328218	4338917	.	+	.	Name=XM_026130121.1;ID=rna-XM_026130121.1;Dbxref=GeneID:105200940%2CGenbank:XM_026130121.1;Parent=gene-LOC105200940
NW_020521529.1	Gnomon	CDS	3031631	3031663	.	+	0	Name=XP_011166942.1;ID=cds-XP_011166942.1;Dbxref=GeneID:105200863%2CGenbank:XP_011166942.1;Parent=rna-XM_011168640.2
NW_020521529.1	Gnomon	CDS	3031803	3031886	.	+	0	Name=XP_011166942.1;ID=cds-XP_011166942.1;Dbxref=GeneID:105200863%2CGenbank:XP_011166942.1;Parent=rna-XM_011168640.2
NW_020521529.1	Gnomon	CDS	3032455	3032652	.	+	0	Name=XP_011166942.1;ID=cds-XP_011166942.1;Dbxref=GeneID:105200863%2CGenbank:XP_011166942.1;Parent=rna-XM_011168640.2
NW_020521529.1	Gnomon	mRNA	2973169	3006446	.	+	.	Name=XM_026130267.1;ID=rna-XM_026130267.1;Dbxref=GeneID:105200870%2CGenbank:XM_026130267.1;Parent=gene-LOC105200870
NW_020521529.1	Gnomon	exon	1167335	1167539	.	+	.	ID=exon-XM_011177628.2-5;Dbxref=GeneID:105207942%2CGenbank:XM_011177628.2;Parent=rna-XM_011177628.2
NW_020521529.1	Gnomon	exon	1167777	1168128	.	+	.	ID=exon-XM_011177628.2-6;Dbxref=GeneID:105207942%2CGenbank:XM_011177628.2;Parent=rna-XM_011177628.2
NW_020521529.1	Gnomon	exon	1022956	1023441	.	+	.	ID=exon-XM_011177652.2-2;Dbxref=GeneID:105207956%2CGenbank:XM_011177652.2;Parent=rna-XM_011177652.2
NW_020521529.1	Gnomon	exon	1023645	1023889	.	+	.	ID=exon-XM_011177652.2-3;Dbxref=GeneID:105207956%2CGenbank:XM_011177652.2;Parent=rna-XM_011177652.2
NW_020521529.1	Gnomon	exon	1024577	1025156	.	+	.	ID=exon-XM_011177652.2-4;Dbxref=GeneID:105207956%2CGenbank:XM_011177652.2;Parent=rna-XM_011177652.2
NW_020521529.1	Gnomon	exon	1025689	1025944	.	+	.	ID=exon-XM_011177652.2-5;Dbxref=GeneID:105207956%2CGenbank:XM_011177652.2;Parent=rna-XM_011177652.2
NW_020521529.1	Gnomon	exon	1166063	1166487	.	+	.	ID=exon-XM_011177628.2-3;Dbxref=GeneID:105207942%2CGenbank:XM_011177628.2;Parent=rna-XM_011177628.2
NW_020521529.1	Gnomon	exon	1166638	1167231	.	+	.	ID=exon-XM_011177628.2-4;Dbxref=GeneID:105207942%2CGenbank:XM_011177628.2;Parent=rna-XM_011177628.2
NW_020521529.1	Gnomon	exon	1164631	1164898	.	+	.	ID=exon-XM_011177628.2-1;Dbxref=GeneID:105207942%2CGenbank:XM_011177628.2;Parent=rna-XM_011177628.2
NW_020521529.1	Gnomon	exon	1021982	1022039	.	+	.	ID=exon-XM_011177652.2-1;Dbxref=GeneID:105207956%2CGenbank:XM_011177652.2;Parent=rna-XM_011177652.2
NW_020521529.1	Gnomon	exon	1165207	1165953	.	+	.	ID=exon-XM_011177628.2-2;Dbxref=GeneID:105207942%2CGenbank:XM_011177628.2;Parent=rna-XM_011177628.2
NW_020521529.1	Gnomon	exon	1026364	1027789	.	+	.	ID=exon-XM_011177652.2-6;Dbxref=GeneID:105207956%2CGenbank:XM_011177652.2;Parent=rna-XM_011177652.2
NW_020521529.1	Gnomon	exon	3028711	3029619	.	+	.	ID=exon-XM_011168641.2-2;Dbxref=GeneID:105200864%2CGenbank:XM_011168641.2;Parent=rna-XM_011168641.2
NW_020521529.1	Gnomon	exon	3028389	3028570	.	+	.	ID=exon-XM_011168641.2-1;Dbxref=GeneID:105200864%2CGenbank:XM_011168641.2;Parent=rna-XM_011168641.2
NW_020521529.1	Gnomon	exon	3253995	3254183	.	-	.	ID=exon-XM_011168617.2-3;Dbxref=GeneID:105200848%2CGenbank:XM_011168617.2;Parent=rna-XM_011168617.2
NW_020521529.1	Gnomon	exon	3253755	3253867	.	-	.	ID=exon-XM_011168617.2-4;Dbxref=GeneID:105200848%2CGenbank:XM_011168617.2;Parent=rna-XM_011168617.2
NW_020521529.1	Gnomon	exon	2913270	2913766	.	-	.	ID=exon-XM_011168663.2-11;Dbxref=GeneID:105200878%2CGenbank:XM_011168663.2;Parent=rna-XM_011168663.2
NW_020521529.1	Gnomon	exon	3253359	3253577	.	-	.	ID=exon-XM_011168617.2-5;Dbxref=GeneID:105200848%2CGenbank:XM_011168617.2;Parent=rna-XM_011168617.2
NW_020521529.1	Gnomon	exon	3251652	3253259	.	-	.	ID=exon-XM_011168617.2-6;Dbxref=GeneID:105200848%2CGenbank:XM_011168617.2;Parent=rna-XM_011168617.2
NW_020521529.1	Gnomon	exon	3254827	3255541	.	-	.	ID=exon-XM_011168617.2-1;Dbxref=GeneID:105200848%2CGenbank:XM_011168617.2;Parent=rna-XM_011168617.2
NW_020521529.1	Gnomon	exon	3254627	3254705	.	-	.	ID=exon-XM_011168617.2-2;Dbxref=GeneID:105200848%2CGenbank:XM_011168617.2;Parent=rna-XM_011168617.2
NW_020521529.1	Gnomon	exon	2916066	2916273	.	-	.	ID=exon-XM_011168663.2-10;Dbxref=GeneID:105200878%2CGenbank:XM_011168663.2;Parent=rna-XM_011168663.2
NW_020521529.1	Gnomon	CDS	2971013	2971141	.	-	0	Name=XP_025986040.1;ID=cds-XP_025986040.1;Dbxref=GeneID:105196610%2CGenbank:XP_025986040.1;Parent=rna-XM_026130255.1
NW_020521529.1	Gnomon	CDS	2969750	2970032	.	-	0	Name=XP_025986040.1;ID=cds-XP_025986040.1;Dbxref=GeneID:105196610%2CGenbank:XP_025986040.1;Parent=rna-XM_026130255.1
NW_020521529.1	Gnomon	CDS	2967989	2968832	.	-	0	Name=XP_025986040.1;ID=cds-XP_025986040.1;Dbxref=GeneID:105196610%2CGenbank:XP_025986040.1;Parent=rna-XM_026130255.1
NW_020521529.1	Gnomon	CDS	2967554	2967856	.	-	0	Name=XP_025986040.1;ID=cds-XP_025986040.1;Dbxref=GeneID:105196610%2CGenbank:XP_025986040.1;Parent=rna-XM_026130255.1
NW_020521529.1	Gnomon	CDS	2967013	2967187	.	-	0	Name=XP_025986040.1;ID=cds-XP_025986040.1;Dbxref=GeneID:105196610%2CGenbank:XP_025986040.1;Parent=rna-XM_026130255.1
NW_020521529.1	Gnomon	CDS	2964181	2964599	.	-	0	Name=XP_025986040.1;ID=cds-XP_025986040.1;Dbxref=GeneID:105196610%2CGenbank:XP_025986040.1;Parent=rna-XM_026130255.1
NW_020521529.1	Gnomon	CDS	2963581	2963952	.	-	0	Name=XP_025986040.1;ID=cds-XP_025986040.1;Dbxref=GeneID:105196610%2CGenbank:XP_025986040.1;Parent=rna-XM_026130255.1
NW_020521529.1	Gnomon	CDS	2962828	2963005	.	-	0	Name=XP_025986040.1;ID=cds-XP_025986040.1;Dbxref=GeneID:105196610%2CGenbank:XP_025986040.1;Parent=rna-XM_026130255.1
NW_020521529.1	Gnomon	CDS	2270363	2270515	.	-	0	Name=XP_025985942.1;ID=cds-XP_025985942.1;Dbxref=GeneID:105200896%2CGenbank:XP_025985942.1;Parent=rna-XM_026130157.1
NW_020521529.1	Gnomon	CDS	2265397	2266250	.	-	0	Name=XP_025985942.1;ID=cds-XP_025985942.1;Dbxref=GeneID:105200896%2CGenbank:XP_025985942.1;Parent=rna-XM_026130157.1
NW_020521529.1	Gnomon	CDS	2261783	2262578	.	-	0	Name=XP_025985942.1;ID=cds-XP_025985942.1;Dbxref=GeneID:105200896%2CGenbank:XP_025985942.1;Parent=rna-XM_026130157.1
NW_020521529.1	Gnomon	exon	2503518	2503656	.	+	.	ID=exon-XM_011168689.2-22;Dbxref=GeneID:105200891%2CGenbank:XM_011168689.2;Parent=rna-XM_011168689.2
NW_020521529.1	Gnomon	exon	2503748	2503936	.	+	.	ID=exon-XM_011168689.2-23;Dbxref=GeneID:105200891%2CGenbank:XM_011168689.2;Parent=rna-XM_011168689.2
NW_020521529.1	Gnomon	exon	2504884	2505129	.	+	.	ID=exon-XM_011168689.2-24;Dbxref=GeneID:105200891%2CGenbank:XM_011168689.2;Parent=rna-XM_011168689.2
NW_020521529.1	Gnomon	exon	2505278	2505481	.	+	.	ID=exon-XM_011168689.2-25;Dbxref=GeneID:105200891%2CGenbank:XM_011168689.2;Parent=rna-XM_011168689.2
NW_020521529.1	Gnomon	exon	2501838	2501992	.	+	.	ID=exon-XM_011168689.2-20;Dbxref=GeneID:105200891%2CGenbank:XM_011168689.2;Parent=rna-XM_011168689.2
NW_020521529.1	Gnomon	exon	2502244	2502427	.	+	.	ID=exon-XM_011168689.2-21;Dbxref=GeneID:105200891%2CGenbank:XM_011168689.2;Parent=rna-XM_011168689.2
NW_020521529.1	Gnomon	exon	2505791	2506167	.	+	.	ID=exon-XM_011168689.2-26;Dbxref=GeneID:105200891%2CGenbank:XM_011168689.2;Parent=rna-XM_011168689.2
NW_020521529.1	Gnomon	exon	167574	167754	.	-	.	ID=exon-XR_851486.2-1;Dbxref=GeneID:105207980%2CGenbank:XR_851486.2;Parent=rna-XR_851486.2
NW_020521529.1	Gnomon	exon	167340	167496	.	-	.	ID=exon-XR_851486.2-2;Dbxref=GeneID:105207980%2CGenbank:XR_851486.2;Parent=rna-XR_851486.2
NW_020521529.1	Gnomon	exon	166927	166972	.	-	.	ID=exon-XR_851486.2-3;Dbxref=GeneID:105207980%2CGenbank:XR_851486.2;Parent=rna-XR_851486.2
NW_020521529.1	Gnomon	exon	164558	165018	.	-	.	ID=exon-XR_851486.2-4;Dbxref=GeneID:105207980%2CGenbank:XR_851486.2;Parent=rna-XR_851486.2
NW_020521529.1	Gnomon	exon	2495649	2495875	.	+	.	ID=exon-XM_011168689.2-11;Dbxref=GeneID:105200891%2CGenbank:XM_011168689.2;Parent=rna-XM_011168689.2
NW_020521529.1	Gnomon	exon	2496353	2496842	.	+	.	ID=exon-XM_011168689.2-12;Dbxref=GeneID:105200891%2CGenbank:XM_011168689.2;Parent=rna-XM_011168689.2
NW_020521529.1	Gnomon	exon	2497129	2497313	.	+	.	ID=exon-XM_011168689.2-13;Dbxref=GeneID:105200891%2CGenbank:XM_011168689.2;Parent=rna-XM_011168689.2
NW_020521529.1	Gnomon	exon	2497384	2497604	.	+	.	ID=exon-XM_011168689.2-14;Dbxref=GeneID:105200891%2CGenbank:XM_011168689.2;Parent=rna-XM_011168689.2
NW_020521529.1	Gnomon	exon	2495332	2495532	.	+	.	ID=exon-XM_011168689.2-10;Dbxref=GeneID:105200891%2CGenbank:XM_011168689.2;Parent=rna-XM_011168689.2
NW_020521529.1	Gnomon	exon	2501313	2501452	.	+	.	ID=exon-XM_011168689.2-19;Dbxref=GeneID:105200891%2CGenbank:XM_011168689.2;Parent=rna-XM_011168689.2
NW_020521529.1	Gnomon	exon	2497861	2498434	.	+	.	ID=exon-XM_011168689.2-15;Dbxref=GeneID:105200891%2CGenbank:XM_011168689.2;Parent=rna-XM_011168689.2
NW_020521529.1	Gnomon	exon	2498555	2498817	.	+	.	ID=exon-XM_011168689.2-16;Dbxref=GeneID:105200891%2CGenbank:XM_011168689.2;Parent=rna-XM_011168689.2
NW_020521529.1	Gnomon	exon	2498996	2499236	.	+	.	ID=exon-XM_011168689.2-17;Dbxref=GeneID:105200891%2CGenbank:XM_011168689.2;Parent=rna-XM_011168689.2
NW_020521529.1	Gnomon	exon	2499755	2499988	.	+	.	ID=exon-XM_011168689.2-18;Dbxref=GeneID:105200891%2CGenbank:XM_011168689.2;Parent=rna-XM_011168689.2
NW_020521529.1	Gnomon	exon	4791662	4791802	.	-	.	ID=exon-XM_026130058.1-11;Dbxref=GeneID:105200781%2CGenbank:XM_026130058.1;Parent=rna-XM_026130058.1
NW_020521529.1	Gnomon	exon	4788966	4789165	.	-	.	ID=exon-XM_026130058.1-12;Dbxref=GeneID:105200781%2CGenbank:XM_026130058.1;Parent=rna-XM_026130058.1
NW_020521529.1	Gnomon	exon	4781569	4781680	.	-	.	ID=exon-XM_026130058.1-13;Dbxref=GeneID:105200781%2CGenbank:XM_026130058.1;Parent=rna-XM_026130058.1
NW_020521529.1	Gnomon	exon	4803321	4803434	.	-	.	ID=exon-XM_026130058.1-10;Dbxref=GeneID:105200781%2CGenbank:XM_026130058.1;Parent=rna-XM_026130058.1
NW_020521529.1	Gnomon	exon	3303076	3303290	.	-	.	ID=exon-XM_026130072.1-8;Dbxref=GeneID:105200842%2CGenbank:XM_026130072.1;Parent=rna-XM_026130072.1
NW_020521529.1	Gnomon	exon	3302682	3302992	.	-	.	ID=exon-XM_026130072.1-9;Dbxref=GeneID:105200842%2CGenbank:XM_026130072.1;Parent=rna-XM_026130072.1
NW_020521529.1	Gnomon	exon	3305835	3306067	.	-	.	ID=exon-XM_026130072.1-1;Dbxref=GeneID:105200842%2CGenbank:XM_026130072.1;Parent=rna-XM_026130072.1
NW_020521529.1	Gnomon	exon	3305499	3305618	.	-	.	ID=exon-XM_026130072.1-2;Dbxref=GeneID:105200842%2CGenbank:XM_026130072.1;Parent=rna-XM_026130072.1
NW_020521529.1	Gnomon	exon	3305193	3305354	.	-	.	ID=exon-XM_026130072.1-3;Dbxref=GeneID:105200842%2CGenbank:XM_026130072.1;Parent=rna-XM_026130072.1
NW_020521529.1	Gnomon	exon	3304942	3305112	.	-	.	ID=exon-XM_026130072.1-4;Dbxref=GeneID:105200842%2CGenbank:XM_026130072.1;Parent=rna-XM_026130072.1
NW_020521529.1	Gnomon	exon	3304417	3304506	.	-	.	ID=exon-XM_026130072.1-5;Dbxref=GeneID:105200842%2CGenbank:XM_026130072.1;Parent=rna-XM_026130072.1
NW_020521529.1	Gnomon	exon	3303994	3304179	.	-	.	ID=exon-XM_026130072.1-6;Dbxref=GeneID:105200842%2CGenbank:XM_026130072.1;Parent=rna-XM_026130072.1
NW_020521529.1	Gnomon	exon	3303374	3303606	.	-	.	ID=exon-XM_026130072.1-7;Dbxref=GeneID:105200842%2CGenbank:XM_026130072.1;Parent=rna-XM_026130072.1
NW_020521529.1	Gnomon	mRNA	3875605	3904140	.	+	.	Name=XM_026130264.1;ID=rna-XM_026130264.1;Dbxref=GeneID:105200800%2CGenbank:XM_026130264.1;Parent=gene-LOC105200800
NW_020521529.1	Gnomon	mRNA	3781795	3787331	.	+	.	Name=XM_011168555.2;ID=rna-XM_011168555.2;Dbxref=GeneID:105200814%2CGenbank:XM_011168555.2;Parent=gene-LOC105200814
NW_020521529.1	Gnomon	mRNA	897225	903003	.	-	.	Name=XM_026130024.1;ID=rna-XM_026130024.1;Dbxref=GeneID:113002922%2CGenbank:XM_026130024.1;Parent=gene-LOC113002922
NW_020521529.1	Gnomon	exon	5189126	5189694	.	-	.	ID=exon-XM_011168467.2-1;Dbxref=GeneID:105200763%2CGenbank:XM_011168467.2;Parent=rna-XM_011168467.2
NW_020521529.1	Gnomon	exon	5188503	5188759	.	-	.	ID=exon-XM_011168467.2-2;Dbxref=GeneID:105200763%2CGenbank:XM_011168467.2;Parent=rna-XM_011168467.2
NW_020521529.1	Gnomon	exon	5187756	5187950	.	-	.	ID=exon-XM_011168467.2-3;Dbxref=GeneID:105200763%2CGenbank:XM_011168467.2;Parent=rna-XM_011168467.2
NW_020521529.1	Gnomon	exon	5187554	5187675	.	-	.	ID=exon-XM_011168467.2-4;Dbxref=GeneID:105200763%2CGenbank:XM_011168467.2;Parent=rna-XM_011168467.2
NW_020521529.1	Gnomon	exon	5186981	5187436	.	-	.	ID=exon-XM_011168467.2-5;Dbxref=GeneID:105200763%2CGenbank:XM_011168467.2;Parent=rna-XM_011168467.2
NW_020521529.1	Gnomon	CDS	3360118	3360204	.	-	0	Name=XP_025985987.1;ID=cds-XP_025985987.1;Dbxref=GeneID:105200834%2CGenbank:XP_025985987.1;Parent=rna-XM_026130202.1
NW_020521529.1	Gnomon	CDS	3359437	3359634	.	-	0	Name=XP_025985987.1;ID=cds-XP_025985987.1;Dbxref=GeneID:105200834%2CGenbank:XP_025985987.1;Parent=rna-XM_026130202.1
NW_020521529.1	Gnomon	CDS	3359192	3359345	.	-	0	Name=XP_025985987.1;ID=cds-XP_025985987.1;Dbxref=GeneID:105200834%2CGenbank:XP_025985987.1;Parent=rna-XM_026130202.1
NW_020521529.1	Gnomon	CDS	3358946	3359035	.	-	0	Name=XP_025985987.1;ID=cds-XP_025985987.1;Dbxref=GeneID:105200834%2CGenbank:XP_025985987.1;Parent=rna-XM_026130202.1
NW_020521529.1	Gnomon	CDS	3358198	3358410	.	-	0	Name=XP_025985987.1;ID=cds-XP_025985987.1;Dbxref=GeneID:105200834%2CGenbank:XP_025985987.1;Parent=rna-XM_026130202.1
NW_020521529.1	Gnomon	CDS	3357990	3358119	.	-	0	Name=XP_025985987.1;ID=cds-XP_025985987.1;Dbxref=GeneID:105200834%2CGenbank:XP_025985987.1;Parent=rna-XM_026130202.1
NW_020521529.1	Gnomon	CDS	3357478	3357675	.	-	0	Name=XP_025985987.1;ID=cds-XP_025985987.1;Dbxref=GeneID:105200834%2CGenbank:XP_025985987.1;Parent=rna-XM_026130202.1
NW_020521529.1	Gnomon	CDS	3357171	3357349	.	-	0	Name=XP_025985987.1;ID=cds-XP_025985987.1;Dbxref=GeneID:105200834%2CGenbank:XP_025985987.1;Parent=rna-XM_026130202.1
NW_020521529.1	Gnomon	CDS	3356815	3357027	.	-	0	Name=XP_025985987.1;ID=cds-XP_025985987.1;Dbxref=GeneID:105200834%2CGenbank:XP_025985987.1;Parent=rna-XM_026130202.1
NW_020521529.1	Gnomon	CDS	3356576	3356729	.	-	0	Name=XP_025985987.1;ID=cds-XP_025985987.1;Dbxref=GeneID:105200834%2CGenbank:XP_025985987.1;Parent=rna-XM_026130202.1
NW_020521529.1	Gnomon	CDS	3351873	3356491	.	-	0	Name=XP_025985987.1;ID=cds-XP_025985987.1;Dbxref=GeneID:105200834%2CGenbank:XP_025985987.1;Parent=rna-XM_026130202.1
NW_020521529.1	Gnomon	CDS	3351476	3351790	.	-	0	Name=XP_025985987.1;ID=cds-XP_025985987.1;Dbxref=GeneID:105200834%2CGenbank:XP_025985987.1;Parent=rna-XM_026130202.1
NW_020521529.1	Gnomon	CDS	3351268	3351366	.	-	0	Name=XP_025985987.1;ID=cds-XP_025985987.1;Dbxref=GeneID:105200834%2CGenbank:XP_025985987.1;Parent=rna-XM_026130202.1
NW_020521529.1	Gnomon	CDS	3351007	3351201	.	-	0	Name=XP_025985987.1;ID=cds-XP_025985987.1;Dbxref=GeneID:105200834%2CGenbank:XP_025985987.1;Parent=rna-XM_026130202.1
NW_020521529.1	Gnomon	CDS	3350703	3350936	.	-	0	Name=XP_025985987.1;ID=cds-XP_025985987.1;Dbxref=GeneID:105200834%2CGenbank:XP_025985987.1;Parent=rna-XM_026130202.1
NW_020521529.1	Gnomon	CDS	3350450	3350587	.	-	0	Name=XP_025985987.1;ID=cds-XP_025985987.1;Dbxref=GeneID:105200834%2CGenbank:XP_025985987.1;Parent=rna-XM_026130202.1
NW_020521529.1	Gnomon	CDS	3350100	3350332	.	-	0	Name=XP_025985987.1;ID=cds-XP_025985987.1;Dbxref=GeneID:105200834%2CGenbank:XP_025985987.1;Parent=rna-XM_026130202.1
NW_020521529.1	Gnomon	CDS	3349842	3350023	.	-	0	Name=XP_025985987.1;ID=cds-XP_025985987.1;Dbxref=GeneID:105200834%2CGenbank:XP_025985987.1;Parent=rna-XM_026130202.1
NW_020521529.1	Gnomon	CDS	3349386	3349755	.	-	0	Name=XP_025985987.1;ID=cds-XP_025985987.1;Dbxref=GeneID:105200834%2CGenbank:XP_025985987.1;Parent=rna-XM_026130202.1
NW_020521529.1	Gnomon	CDS	3349071	3349304	.	-	0	Name=XP_025985987.1;ID=cds-XP_025985987.1;Dbxref=GeneID:105200834%2CGenbank:XP_025985987.1;Parent=rna-XM_026130202.1
NW_020521529.1	Gnomon	CDS	3348721	3348973	.	-	0	Name=XP_025985987.1;ID=cds-XP_025985987.1;Dbxref=GeneID:105200834%2CGenbank:XP_025985987.1;Parent=rna-XM_026130202.1
NW_020521529.1	Gnomon	CDS	3348434	3348638	.	-	0	Name=XP_025985987.1;ID=cds-XP_025985987.1;Dbxref=GeneID:105200834%2CGenbank:XP_025985987.1;Parent=rna-XM_026130202.1
NW_020521529.1	Gnomon	CDS	3348093	3348360	.	-	0	Name=XP_025985987.1;ID=cds-XP_025985987.1;Dbxref=GeneID:105200834%2CGenbank:XP_025985987.1;Parent=rna-XM_026130202.1
NW_020521529.1	Gnomon	CDS	3347774	3347947	.	-	0	Name=XP_025985987.1;ID=cds-XP_025985987.1;Dbxref=GeneID:105200834%2CGenbank:XP_025985987.1;Parent=rna-XM_026130202.1
NW_020521529.1	Gnomon	CDS	3347605	3347703	.	-	0	Name=XP_025985987.1;ID=cds-XP_025985987.1;Dbxref=GeneID:105200834%2CGenbank:XP_025985987.1;Parent=rna-XM_026130202.1
NW_020521529.1	Gnomon	CDS	3345005	3345065	.	-	0	Name=XP_025985987.1;ID=cds-XP_025985987.1;Dbxref=GeneID:105200834%2CGenbank:XP_025985987.1;Parent=rna-XM_026130202.1
NW_020521529.1	Gnomon	CDS	3344700	3344908	.	-	0	Name=XP_025985987.1;ID=cds-XP_025985987.1;Dbxref=GeneID:105200834%2CGenbank:XP_025985987.1;Parent=rna-XM_026130202.1
NW_020521529.1	Gnomon	CDS	3344459	3344603	.	-	0	Name=XP_025985987.1;ID=cds-XP_025985987.1;Dbxref=GeneID:105200834%2CGenbank:XP_025985987.1;Parent=rna-XM_026130202.1
NW_020521529.1	Gnomon	CDS	3343957	3344174	.	-	0	Name=XP_025985987.1;ID=cds-XP_025985987.1;Dbxref=GeneID:105200834%2CGenbank:XP_025985987.1;Parent=rna-XM_026130202.1
NW_020521529.1	Gnomon	CDS	3343775	3343858	.	-	0	Name=XP_025985987.1;ID=cds-XP_025985987.1;Dbxref=GeneID:105200834%2CGenbank:XP_025985987.1;Parent=rna-XM_026130202.1
NW_020521529.1	Gnomon	CDS	3343585	3343701	.	-	0	Name=XP_025985987.1;ID=cds-XP_025985987.1;Dbxref=GeneID:105200834%2CGenbank:XP_025985987.1;Parent=rna-XM_026130202.1
NW_020521529.1	Gnomon	CDS	3275943	3276359	.	-	0	Name=XP_025985841.1;ID=cds-XP_025985841.1;Dbxref=GeneID:105200846%2CGenbank:XP_025985841.1;Parent=rna-XM_026130056.1
NW_020521529.1	Gnomon	CDS	3274099	3274374	.	-	0	Name=XP_025985841.1;ID=cds-XP_025985841.1;Dbxref=GeneID:105200846%2CGenbank:XP_025985841.1;Parent=rna-XM_026130056.1
NW_020521529.1	Gnomon	CDS	3273833	3273997	.	-	0	Name=XP_025985841.1;ID=cds-XP_025985841.1;Dbxref=GeneID:105200846%2CGenbank:XP_025985841.1;Parent=rna-XM_026130056.1
NW_020521529.1	Gnomon	CDS	3273316	3273729	.	-	0	Name=XP_025985841.1;ID=cds-XP_025985841.1;Dbxref=GeneID:105200846%2CGenbank:XP_025985841.1;Parent=rna-XM_026130056.1
NW_020521529.1	Gnomon	mRNA	3875605	3904140	.	+	.	Name=XM_026130263.1;ID=rna-XM_026130263.1;Dbxref=GeneID:105200800%2CGenbank:XM_026130263.1;Parent=gene-LOC105200800
NW_020521529.1	Gnomon	exon	5263005	5263354	.	+	.	ID=exon-XM_011168732.2-10;Dbxref=GeneID:105200930%2CGenbank:XM_011168732.2;Parent=rna-XM_011168732.2
NW_020521529.1	Gnomon	exon	5263490	5263741	.	+	.	ID=exon-XM_011168732.2-11;Dbxref=GeneID:105200930%2CGenbank:XM_011168732.2;Parent=rna-XM_011168732.2
NW_020521529.1	Gnomon	exon	5265295	5265601	.	+	.	ID=exon-XM_011168732.2-12;Dbxref=GeneID:105200930%2CGenbank:XM_011168732.2;Parent=rna-XM_011168732.2
NW_020521529.1	Gnomon	exon	5266669	5268041	.	+	.	ID=exon-XM_011168732.2-13;Dbxref=GeneID:105200930%2CGenbank:XM_011168732.2;Parent=rna-XM_011168732.2
NW_020521529.1	Gnomon	exon	705268	706162	.	-	.	ID=exon-XM_026130049.1-6;Dbxref=GeneID:105193757%2CGenbank:XM_026130049.1;Note=The sequence of the model RefSeq transcript was modified relative to this genomic sequence to represent the inferred CDS: added 1126 bases not found in genome assembly;Parent=rna-XM_026130049.1
NW_020521529.1	Gnomon	exon	709481	710113	.	-	.	ID=exon-XM_026130049.1-2;Dbxref=GeneID:105193757%2CGenbank:XM_026130049.1;Note=The sequence of the model RefSeq transcript was modified relative to this genomic sequence to represent the inferred CDS: added 1126 bases not found in genome assembly;Parent=rna-XM_026130049.1
NW_020521529.1	Gnomon	exon	706845	707742	.	-	.	ID=exon-XM_026130049.1-3;Dbxref=GeneID:105193757%2CGenbank:XM_026130049.1;Note=The sequence of the model RefSeq transcript was modified relative to this genomic sequence to represent the inferred CDS: added 1126 bases not found in genome assembly;Parent=rna-XM_026130049.1
NW_020521529.1	Gnomon	exon	706612	706660	.	-	.	ID=exon-XM_026130049.1-4;Dbxref=GeneID:105193757%2CGenbank:XM_026130049.1;Note=The sequence of the model RefSeq transcript was modified relative to this genomic sequence to represent the inferred CDS: added 1126 bases not found in genome assembly;Parent=rna-XM_026130049.1
NW_020521529.1	Gnomon	exon	706419	706448	.	-	.	ID=exon-XM_026130049.1-5;Dbxref=GeneID:105193757%2CGenbank:XM_026130049.1;Note=The sequence of the model RefSeq transcript was modified relative to this genomic sequence to represent the inferred CDS: added 1126 bases not found in genome assembly;Parent=rna-XM_026130049.1
NW_020521529.1	Gnomon	exon	710445	711957	.	-	.	ID=exon-XM_026130049.1-1;Dbxref=GeneID:105193757%2CGenbank:XM_026130049.1;Note=The sequence of the model RefSeq transcript was modified relative to this genomic sequence to represent the inferred CDS: added 1126 bases not found in genome assembly;Parent=rna-XM_026130049.1
NW_020521529.1	Gnomon	exon	577923	578127	.	-	.	ID=exon-XM_011177676.2-2;Dbxref=GeneID:105207972%2CGenbank:XM_011177676.2;Parent=rna-XM_011177676.2
NW_020521529.1	Gnomon	exon	577229	577609	.	-	.	ID=exon-XM_011177676.2-3;Dbxref=GeneID:105207972%2CGenbank:XM_011177676.2;Parent=rna-XM_011177676.2
NW_020521529.1	Gnomon	exon	578943	579443	.	-	.	ID=exon-XM_011177676.2-1;Dbxref=GeneID:105207972%2CGenbank:XM_011177676.2;Parent=rna-XM_011177676.2
NW_020521529.1	Gnomon	exon	575493	575558	.	-	.	ID=exon-XM_011177676.2-8;Dbxref=GeneID:105207972%2CGenbank:XM_011177676.2;Parent=rna-XM_011177676.2
NW_020521529.1	Gnomon	exon	575317	575379	.	-	.	ID=exon-XM_011177676.2-9;Dbxref=GeneID:105207972%2CGenbank:XM_011177676.2;Parent=rna-XM_011177676.2
NW_020521529.1	Gnomon	exon	575826	576023	.	-	.	ID=exon-XM_011177676.2-6;Dbxref=GeneID:105207972%2CGenbank:XM_011177676.2;Parent=rna-XM_011177676.2
NW_020521529.1	Gnomon	exon	575711	575747	.	-	.	ID=exon-XM_011177676.2-7;Dbxref=GeneID:105207972%2CGenbank:XM_011177676.2;Parent=rna-XM_011177676.2
NW_020521529.1	Gnomon	exon	576501	576667	.	-	.	ID=exon-XM_011177676.2-4;Dbxref=GeneID:105207972%2CGenbank:XM_011177676.2;Parent=rna-XM_011177676.2
NW_020521529.1	Gnomon	exon	576160	576408	.	-	.	ID=exon-XM_011177676.2-5;Dbxref=GeneID:105207972%2CGenbank:XM_011177676.2;Parent=rna-XM_011177676.2
NW_020521529.1	Gnomon	exon	4433705	4434157	.	-	.	ID=exon-XM_011168516.2-1;Dbxref=GeneID:105200794%2CGenbank:XM_011168516.2;Parent=rna-XM_011168516.2
NW_020521529.1	Gnomon	exon	4433421	4433595	.	-	.	ID=exon-XM_011168516.2-2;Dbxref=GeneID:105200794%2CGenbank:XM_011168516.2;Parent=rna-XM_011168516.2
NW_020521529.1	Gnomon	exon	4414399	4414732	.	-	.	ID=exon-XM_011168516.2-3;Dbxref=GeneID:105200794%2CGenbank:XM_011168516.2;Parent=rna-XM_011168516.2
NW_020521529.1	Gnomon	exon	4413763	4414102	.	-	.	ID=exon-XM_011168516.2-4;Dbxref=GeneID:105200794%2CGenbank:XM_011168516.2;Parent=rna-XM_011168516.2
NW_020521529.1	Gnomon	exon	4411902	4413027	.	-	.	ID=exon-XM_011168516.2-5;Dbxref=GeneID:105200794%2CGenbank:XM_011168516.2;Parent=rna-XM_011168516.2
NW_020521529.1	Gnomon	exon	421776	421951	.	+	.	ID=exon-XM_026130152.1-10;Dbxref=GeneID:105207975%2CGenbank:XM_026130152.1;Parent=rna-XM_026130152.1
NW_020521529.1	Gnomon	exon	428777	428845	.	+	.	ID=exon-XM_026130152.1-11;Dbxref=GeneID:105207975%2CGenbank:XM_026130152.1;Parent=rna-XM_026130152.1
NW_020521529.1	Gnomon	exon	448099	448223	.	+	.	ID=exon-XM_026130152.1-12;Dbxref=GeneID:105207975%2CGenbank:XM_026130152.1;Parent=rna-XM_026130152.1
NW_020521529.1	Gnomon	exon	462356	462468	.	+	.	ID=exon-XM_026130152.1-13;Dbxref=GeneID:105207975%2CGenbank:XM_026130152.1;Parent=rna-XM_026130152.1
NW_020521529.1	Gnomon	exon	485486	485811	.	+	.	ID=exon-XM_026130152.1-18;Dbxref=GeneID:105207975%2CGenbank:XM_026130152.1;Parent=rna-XM_026130152.1
NW_020521529.1	Gnomon	exon	894897	895114	.	-	.	ID=exon-XM_026130103.1-1;Dbxref=GeneID:105208022%2CGenbank:XM_026130103.1;Parent=rna-XM_026130103.1
NW_020521529.1	Gnomon	exon	486925	487104	.	+	.	ID=exon-XM_026130152.1-19;Dbxref=GeneID:105207975%2CGenbank:XM_026130152.1;Parent=rna-XM_026130152.1
NW_020521529.1	Gnomon	exon	894084	894561	.	-	.	ID=exon-XM_026130103.1-2;Dbxref=GeneID:105208022%2CGenbank:XM_026130103.1;Parent=rna-XM_026130103.1
NW_020521529.1	Gnomon	exon	462595	462659	.	+	.	ID=exon-XM_026130152.1-14;Dbxref=GeneID:105207975%2CGenbank:XM_026130152.1;Parent=rna-XM_026130152.1
NW_020521529.1	Gnomon	exon	464307	464365	.	+	.	ID=exon-XM_026130152.1-15;Dbxref=GeneID:105207975%2CGenbank:XM_026130152.1;Parent=rna-XM_026130152.1
NW_020521529.1	Gnomon	exon	484238	484416	.	+	.	ID=exon-XM_026130152.1-16;Dbxref=GeneID:105207975%2CGenbank:XM_026130152.1;Parent=rna-XM_026130152.1
NW_020521529.1	Gnomon	exon	893706	893805	.	-	.	ID=exon-XM_026130103.1-3;Dbxref=GeneID:105208022%2CGenbank:XM_026130103.1;Parent=rna-XM_026130103.1
NW_020521529.1	Gnomon	exon	484746	484961	.	+	.	ID=exon-XM_026130152.1-17;Dbxref=GeneID:105207975%2CGenbank:XM_026130152.1;Parent=rna-XM_026130152.1
NW_020521529.1	Gnomon	exon	893490	893587	.	-	.	ID=exon-XM_026130103.1-4;Dbxref=GeneID:105208022%2CGenbank:XM_026130103.1;Parent=rna-XM_026130103.1
NW_020521529.1	Gnomon	exon	494675	494753	.	+	.	ID=exon-XM_026130152.1-21;Dbxref=GeneID:105207975%2CGenbank:XM_026130152.1;Parent=rna-XM_026130152.1
NW_020521529.1	Gnomon	exon	490740	490883	.	+	.	ID=exon-XM_026130152.1-20;Dbxref=GeneID:105207975%2CGenbank:XM_026130152.1;Parent=rna-XM_026130152.1
NW_020521529.1	Gnomon	exon	3360118	3360522	.	-	.	ID=exon-XM_026130203.1-1;Dbxref=GeneID:105200834%2CGenbank:XM_026130203.1;Parent=rna-XM_026130203.1
NW_020521529.1	Gnomon	exon	3359437	3359634	.	-	.	ID=exon-XM_026130203.1-2;Dbxref=GeneID:105200834%2CGenbank:XM_026130203.1;Parent=rna-XM_026130203.1
NW_020521529.1	Gnomon	exon	3359192	3359345	.	-	.	ID=exon-XM_026130203.1-3;Dbxref=GeneID:105200834%2CGenbank:XM_026130203.1;Parent=rna-XM_026130203.1
NW_020521529.1	Gnomon	exon	3358198	3358410	.	-	.	ID=exon-XM_026130203.1-4;Dbxref=GeneID:105200834%2CGenbank:XM_026130203.1;Parent=rna-XM_026130203.1
NW_020521529.1	Gnomon	exon	3357990	3358119	.	-	.	ID=exon-XM_026130203.1-5;Dbxref=GeneID:105200834%2CGenbank:XM_026130203.1;Parent=rna-XM_026130203.1
NW_020521529.1	Gnomon	exon	3357478	3357675	.	-	.	ID=exon-XM_026130203.1-6;Dbxref=GeneID:105200834%2CGenbank:XM_026130203.1;Parent=rna-XM_026130203.1
NW_020521529.1	Gnomon	exon	3357171	3357349	.	-	.	ID=exon-XM_026130203.1-7;Dbxref=GeneID:105200834%2CGenbank:XM_026130203.1;Parent=rna-XM_026130203.1
NW_020521529.1	Gnomon	exon	3356815	3357027	.	-	.	ID=exon-XM_026130203.1-8;Dbxref=GeneID:105200834%2CGenbank:XM_026130203.1;Parent=rna-XM_026130203.1
NW_020521529.1	Gnomon	exon	3356576	3356729	.	-	.	ID=exon-XM_026130203.1-9;Dbxref=GeneID:105200834%2CGenbank:XM_026130203.1;Parent=rna-XM_026130203.1
NW_020521529.1	Gnomon	CDS	3031048	3031179	.	-	0	Name=XP_011166944.1;ID=cds-XP_011166944.1;Dbxref=GeneID:105200865%2CGenbank:XP_011166944.1;Parent=rna-XM_011168642.2
NW_020521529.1	Gnomon	CDS	3030535	3030706	.	-	0	Name=XP_011166944.1;ID=cds-XP_011166944.1;Dbxref=GeneID:105200865%2CGenbank:XP_011166944.1;Parent=rna-XM_011168642.2
NW_020521529.1	Gnomon	CDS	3030379	3030461	.	-	0	Name=XP_011166944.1;ID=cds-XP_011166944.1;Dbxref=GeneID:105200865%2CGenbank:XP_011166944.1;Parent=rna-XM_011168642.2
NW_020521529.1	Gnomon	CDS	3030055	3030318	.	-	0	Name=XP_011166944.1;ID=cds-XP_011166944.1;Dbxref=GeneID:105200865%2CGenbank:XP_011166944.1;Parent=rna-XM_011168642.2
NW_020521529.1	Gnomon	exon	3473685	3475139	.	+	.	ID=exon-XM_011168568.2-1;Dbxref=GeneID:105200821%2CGenbank:XM_011168568.2;Parent=rna-XM_011168568.2
NW_020521529.1	Gnomon	exon	3480823	3480949	.	+	.	ID=exon-XM_011168568.2-2;Dbxref=GeneID:105200821%2CGenbank:XM_011168568.2;Parent=rna-XM_011168568.2
NW_020521529.1	Gnomon	exon	3625792	3625979	.	+	.	ID=exon-XM_011168568.2-3;Dbxref=GeneID:105200821%2CGenbank:XM_011168568.2;Parent=rna-XM_011168568.2
NW_020521529.1	Gnomon	exon	3661724	3661946	.	+	.	ID=exon-XM_011168568.2-4;Dbxref=GeneID:105200821%2CGenbank:XM_011168568.2;Parent=rna-XM_011168568.2
NW_020521529.1	Gnomon	exon	3730278	3730405	.	+	.	ID=exon-XM_011168568.2-5;Dbxref=GeneID:105200821%2CGenbank:XM_011168568.2;Parent=rna-XM_011168568.2
NW_020521529.1	Gnomon	exon	3741269	3741437	.	+	.	ID=exon-XM_011168568.2-6;Dbxref=GeneID:105200821%2CGenbank:XM_011168568.2;Parent=rna-XM_011168568.2
NW_020521529.1	Gnomon	exon	3742087	3744097	.	+	.	ID=exon-XM_011168568.2-7;Dbxref=GeneID:105200821%2CGenbank:XM_011168568.2;Parent=rna-XM_011168568.2
NW_020521529.1	Gnomon	mRNA	906334	911038	.	-	.	Name=XM_026130025.1;ID=rna-XM_026130025.1;Dbxref=GeneID:105208021%2CGenbank:XM_026130025.1;Parent=gene-LOC105208021
NW_020521529.1	Gnomon	exon	3031459	3031663	.	+	.	ID=exon-XM_011168640.2-1;Dbxref=GeneID:105200863%2CGenbank:XM_011168640.2;Parent=rna-XM_011168640.2
NW_020521529.1	Gnomon	exon	3031803	3031886	.	+	.	ID=exon-XM_011168640.2-2;Dbxref=GeneID:105200863%2CGenbank:XM_011168640.2;Parent=rna-XM_011168640.2
NW_020521529.1	Gnomon	exon	3032455	3033960	.	+	.	ID=exon-XM_011168640.2-3;Dbxref=GeneID:105200863%2CGenbank:XM_011168640.2;Parent=rna-XM_011168640.2
NW_020521529.1	Gnomon	exon	3251652	3253259	.	-	.	ID=exon-XM_011168616.2-6;Dbxref=GeneID:105200848%2CGenbank:XM_011168616.2;Parent=rna-XM_011168616.2
NW_020521529.1	Gnomon	exon	3253755	3253867	.	-	.	ID=exon-XM_011168616.2-4;Dbxref=GeneID:105200848%2CGenbank:XM_011168616.2;Parent=rna-XM_011168616.2
NW_020521529.1	Gnomon	exon	3253359	3253577	.	-	.	ID=exon-XM_011168616.2-5;Dbxref=GeneID:105200848%2CGenbank:XM_011168616.2;Parent=rna-XM_011168616.2
NW_020521529.1	Gnomon	exon	3254627	3254705	.	-	.	ID=exon-XM_011168616.2-2;Dbxref=GeneID:105200848%2CGenbank:XM_011168616.2;Parent=rna-XM_011168616.2
NW_020521529.1	Gnomon	exon	3253995	3254183	.	-	.	ID=exon-XM_011168616.2-3;Dbxref=GeneID:105200848%2CGenbank:XM_011168616.2;Parent=rna-XM_011168616.2
NW_020521529.1	Gnomon	exon	3255033	3255541	.	-	.	ID=exon-XM_011168616.2-1;Dbxref=GeneID:105200848%2CGenbank:XM_011168616.2;Parent=rna-XM_011168616.2
NW_020521529.1	Gnomon	exon	2529855	2530405	.	-	.	ID=exon-XM_011168687.2-4;Dbxref=GeneID:105200889%2CGenbank:XM_011168687.2;Parent=rna-XM_011168687.2
NW_020521529.1	Gnomon	exon	2529615	2529778	.	-	.	ID=exon-XM_011168687.2-5;Dbxref=GeneID:105200889%2CGenbank:XM_011168687.2;Parent=rna-XM_011168687.2
NW_020521529.1	Gnomon	exon	2531220	2531477	.	-	.	ID=exon-XM_011168687.2-2;Dbxref=GeneID:105200889%2CGenbank:XM_011168687.2;Parent=rna-XM_011168687.2
NW_020521529.1	Gnomon	exon	2530559	2530941	.	-	.	ID=exon-XM_011168687.2-3;Dbxref=GeneID:105200889%2CGenbank:XM_011168687.2;Parent=rna-XM_011168687.2
NW_020521529.1	Gnomon	exon	2532798	2533680	.	-	.	ID=exon-XM_011168687.2-1;Dbxref=GeneID:105200889%2CGenbank:XM_011168687.2;Parent=rna-XM_011168687.2
NW_020521529.1	Gnomon	exon	2528680	2528836	.	-	.	ID=exon-XM_011168687.2-8;Dbxref=GeneID:105200889%2CGenbank:XM_011168687.2;Parent=rna-XM_011168687.2
NW_020521529.1	Gnomon	exon	2528236	2528414	.	-	.	ID=exon-XM_011168687.2-9;Dbxref=GeneID:105200889%2CGenbank:XM_011168687.2;Parent=rna-XM_011168687.2
NW_020521529.1	Gnomon	exon	2529153	2529537	.	-	.	ID=exon-XM_011168687.2-6;Dbxref=GeneID:105200889%2CGenbank:XM_011168687.2;Parent=rna-XM_011168687.2
NW_020521529.1	Gnomon	exon	2528918	2529070	.	-	.	ID=exon-XM_011168687.2-7;Dbxref=GeneID:105200889%2CGenbank:XM_011168687.2;Parent=rna-XM_011168687.2
NW_020521529.1	Gnomon	CDS	6553390	6553502	.	+	0	Name=XP_011166704.1;ID=cds-XP_011166704.1;Dbxref=GeneID:105200724%2CGenbank:XP_011166704.1;Parent=rna-XM_011168402.2
NW_020521529.1	Gnomon	CDS	6553829	6554212	.	+	0	Name=XP_011166704.1;ID=cds-XP_011166704.1;Dbxref=GeneID:105200724%2CGenbank:XP_011166704.1;Parent=rna-XM_011168402.2
NW_020521529.1	Gnomon	CDS	6554393	6554485	.	+	0	Name=XP_011166704.1;ID=cds-XP_011166704.1;Dbxref=GeneID:105200724%2CGenbank:XP_011166704.1;Parent=rna-XM_011168402.2
NW_020521529.1	Gnomon	CDS	6554551	6554734	.	+	0	Name=XP_011166704.1;ID=cds-XP_011166704.1;Dbxref=GeneID:105200724%2CGenbank:XP_011166704.1;Parent=rna-XM_011168402.2
NW_020521529.1	Gnomon	CDS	6555128	6555287	.	+	0	Name=XP_011166704.1;ID=cds-XP_011166704.1;Dbxref=GeneID:105200724%2CGenbank:XP_011166704.1;Parent=rna-XM_011168402.2
NW_020521529.1	Gnomon	CDS	6556829	6556875	.	+	0	Name=XP_011166704.1;ID=cds-XP_011166704.1;Dbxref=GeneID:105200724%2CGenbank:XP_011166704.1;Parent=rna-XM_011168402.2
NW_020521529.1	Gnomon	CDS	6623369	6623374	.	-	0	Name=XP_011166694.1;ID=cds-XP_011166694.1;Dbxref=GeneID:105200720%2CGenbank:XP_011166694.1;Parent=rna-XM_011168392.2
NW_020521529.1	Gnomon	CDS	6622636	6622864	.	-	0	Name=XP_011166694.1;ID=cds-XP_011166694.1;Dbxref=GeneID:105200720%2CGenbank:XP_011166694.1;Parent=rna-XM_011168392.2
NW_020521529.1	Gnomon	CDS	6622101	6622401	.	-	0	Name=XP_011166694.1;ID=cds-XP_011166694.1;Dbxref=GeneID:105200720%2CGenbank:XP_011166694.1;Parent=rna-XM_011168392.2
NW_020521529.1	Gnomon	CDS	6621850	6622027	.	-	0	Name=XP_011166694.1;ID=cds-XP_011166694.1;Dbxref=GeneID:105200720%2CGenbank:XP_011166694.1;Parent=rna-XM_011168392.2
NW_020521529.1	Gnomon	CDS	6621647	6621713	.	-	0	Name=XP_011166694.1;ID=cds-XP_011166694.1;Dbxref=GeneID:105200720%2CGenbank:XP_011166694.1;Parent=rna-XM_011168392.2
NW_020521529.1	Gnomon	CDS	6621305	6621554	.	-	0	Name=XP_011166694.1;ID=cds-XP_011166694.1;Dbxref=GeneID:105200720%2CGenbank:XP_011166694.1;Parent=rna-XM_011168392.2
NW_020521529.1	Gnomon	CDS	6621005	6621219	.	-	0	Name=XP_011166694.1;ID=cds-XP_011166694.1;Dbxref=GeneID:105200720%2CGenbank:XP_011166694.1;Parent=rna-XM_011168392.2
NW_020521529.1	Gnomon	CDS	6620615	6620907	.	-	0	Name=XP_011166694.1;ID=cds-XP_011166694.1;Dbxref=GeneID:105200720%2CGenbank:XP_011166694.1;Parent=rna-XM_011168392.2
NW_020521529.1	Gnomon	CDS	6620012	6620329	.	-	0	Name=XP_011166694.1;ID=cds-XP_011166694.1;Dbxref=GeneID:105200720%2CGenbank:XP_011166694.1;Parent=rna-XM_011168392.2
NW_020521529.1	Gnomon	CDS	6619746	6619927	.	-	0	Name=XP_011166694.1;ID=cds-XP_011166694.1;Dbxref=GeneID:105200720%2CGenbank:XP_011166694.1;Parent=rna-XM_011168392.2
NW_020521529.1	Gnomon	CDS	6619466	6619652	.	-	0	Name=XP_011166694.1;ID=cds-XP_011166694.1;Dbxref=GeneID:105200720%2CGenbank:XP_011166694.1;Parent=rna-XM_011168392.2
NW_020521529.1	Gnomon	CDS	6618530	6619008	.	-	0	Name=XP_011166694.1;ID=cds-XP_011166694.1;Dbxref=GeneID:105200720%2CGenbank:XP_011166694.1;Parent=rna-XM_011168392.2
NW_020521529.1	Gnomon	CDS	6618272	6618457	.	-	0	Name=XP_011166694.1;ID=cds-XP_011166694.1;Dbxref=GeneID:105200720%2CGenbank:XP_011166694.1;Parent=rna-XM_011168392.2
NW_020521529.1	Gnomon	CDS	6616960	6617824	.	-	0	Name=XP_011166694.1;ID=cds-XP_011166694.1;Dbxref=GeneID:105200720%2CGenbank:XP_011166694.1;Parent=rna-XM_011168392.2
NW_020521529.1	Gnomon	CDS	6616811	6616861	.	-	0	Name=XP_011166694.1;ID=cds-XP_011166694.1;Dbxref=GeneID:105200720%2CGenbank:XP_011166694.1;Parent=rna-XM_011168392.2
NW_020521529.1	Gnomon	CDS	3360118	3360204	.	-	0	Name=XP_025985988.1;ID=cds-XP_025985988.1;Dbxref=GeneID:105200834%2CGenbank:XP_025985988.1;Parent=rna-XM_026130203.1
NW_020521529.1	Gnomon	CDS	3359437	3359634	.	-	0	Name=XP_025985988.1;ID=cds-XP_025985988.1;Dbxref=GeneID:105200834%2CGenbank:XP_025985988.1;Parent=rna-XM_026130203.1
NW_020521529.1	Gnomon	CDS	3359192	3359345	.	-	0	Name=XP_025985988.1;ID=cds-XP_025985988.1;Dbxref=GeneID:105200834%2CGenbank:XP_025985988.1;Parent=rna-XM_026130203.1
NW_020521529.1	Gnomon	CDS	3358198	3358410	.	-	0	Name=XP_025985988.1;ID=cds-XP_025985988.1;Dbxref=GeneID:105200834%2CGenbank:XP_025985988.1;Parent=rna-XM_026130203.1
NW_020521529.1	Gnomon	CDS	3357990	3358119	.	-	0	Name=XP_025985988.1;ID=cds-XP_025985988.1;Dbxref=GeneID:105200834%2CGenbank:XP_025985988.1;Parent=rna-XM_026130203.1
NW_020521529.1	Gnomon	CDS	3357478	3357675	.	-	0	Name=XP_025985988.1;ID=cds-XP_025985988.1;Dbxref=GeneID:105200834%2CGenbank:XP_025985988.1;Parent=rna-XM_026130203.1
NW_020521529.1	Gnomon	CDS	3357171	3357349	.	-	0	Name=XP_025985988.1;ID=cds-XP_025985988.1;Dbxref=GeneID:105200834%2CGenbank:XP_025985988.1;Parent=rna-XM_026130203.1
NW_020521529.1	Gnomon	CDS	3356815	3357027	.	-	0	Name=XP_025985988.1;ID=cds-XP_025985988.1;Dbxref=GeneID:105200834%2CGenbank:XP_025985988.1;Parent=rna-XM_026130203.1
NW_020521529.1	Gnomon	CDS	3356576	3356729	.	-	0	Name=XP_025985988.1;ID=cds-XP_025985988.1;Dbxref=GeneID:105200834%2CGenbank:XP_025985988.1;Parent=rna-XM_026130203.1
NW_020521529.1	Gnomon	CDS	3351873	3356491	.	-	0	Name=XP_025985988.1;ID=cds-XP_025985988.1;Dbxref=GeneID:105200834%2CGenbank:XP_025985988.1;Parent=rna-XM_026130203.1
NW_020521529.1	Gnomon	CDS	3351476	3351790	.	-	0	Name=XP_025985988.1;ID=cds-XP_025985988.1;Dbxref=GeneID:105200834%2CGenbank:XP_025985988.1;Parent=rna-XM_026130203.1
NW_020521529.1	Gnomon	CDS	3351268	3351366	.	-	0	Name=XP_025985988.1;ID=cds-XP_025985988.1;Dbxref=GeneID:105200834%2CGenbank:XP_025985988.1;Parent=rna-XM_026130203.1
NW_020521529.1	Gnomon	CDS	3351007	3351201	.	-	0	Name=XP_025985988.1;ID=cds-XP_025985988.1;Dbxref=GeneID:105200834%2CGenbank:XP_025985988.1;Parent=rna-XM_026130203.1
NW_020521529.1	Gnomon	CDS	3350703	3350936	.	-	0	Name=XP_025985988.1;ID=cds-XP_025985988.1;Dbxref=GeneID:105200834%2CGenbank:XP_025985988.1;Parent=rna-XM_026130203.1
NW_020521529.1	Gnomon	CDS	3350450	3350587	.	-	0	Name=XP_025985988.1;ID=cds-XP_025985988.1;Dbxref=GeneID:105200834%2CGenbank:XP_025985988.1;Parent=rna-XM_026130203.1
NW_020521529.1	Gnomon	CDS	3350100	3350332	.	-	0	Name=XP_025985988.1;ID=cds-XP_025985988.1;Dbxref=GeneID:105200834%2CGenbank:XP_025985988.1;Parent=rna-XM_026130203.1
NW_020521529.1	Gnomon	CDS	3349842	3350023	.	-	0	Name=XP_025985988.1;ID=cds-XP_025985988.1;Dbxref=GeneID:105200834%2CGenbank:XP_025985988.1;Parent=rna-XM_026130203.1
NW_020521529.1	Gnomon	CDS	3349386	3349755	.	-	0	Name=XP_025985988.1;ID=cds-XP_025985988.1;Dbxref=GeneID:105200834%2CGenbank:XP_025985988.1;Parent=rna-XM_026130203.1
NW_020521529.1	Gnomon	CDS	3349071	3349304	.	-	0	Name=XP_025985988.1;ID=cds-XP_025985988.1;Dbxref=GeneID:105200834%2CGenbank:XP_025985988.1;Parent=rna-XM_026130203.1
NW_020521529.1	Gnomon	CDS	3348721	3348973	.	-	0	Name=XP_025985988.1;ID=cds-XP_025985988.1;Dbxref=GeneID:105200834%2CGenbank:XP_025985988.1;Parent=rna-XM_026130203.1
NW_020521529.1	Gnomon	CDS	3348434	3348638	.	-	0	Name=XP_025985988.1;ID=cds-XP_025985988.1;Dbxref=GeneID:105200834%2CGenbank:XP_025985988.1;Parent=rna-XM_026130203.1
NW_020521529.1	Gnomon	CDS	3348093	3348360	.	-	0	Name=XP_025985988.1;ID=cds-XP_025985988.1;Dbxref=GeneID:105200834%2CGenbank:XP_025985988.1;Parent=rna-XM_026130203.1
NW_020521529.1	Gnomon	CDS	3347774	3347947	.	-	0	Name=XP_025985988.1;ID=cds-XP_025985988.1;Dbxref=GeneID:105200834%2CGenbank:XP_025985988.1;Parent=rna-XM_026130203.1
NW_020521529.1	Gnomon	CDS	3347605	3347703	.	-	0	Name=XP_025985988.1;ID=cds-XP_025985988.1;Dbxref=GeneID:105200834%2CGenbank:XP_025985988.1;Parent=rna-XM_026130203.1
NW_020521529.1	Gnomon	CDS	3346157	3346243	.	-	0	Name=XP_025985988.1;ID=cds-XP_025985988.1;Dbxref=GeneID:105200834%2CGenbank:XP_025985988.1;Parent=rna-XM_026130203.1
NW_020521529.1	Gnomon	CDS	3345005	3345065	.	-	0	Name=XP_025985988.1;ID=cds-XP_025985988.1;Dbxref=GeneID:105200834%2CGenbank:XP_025985988.1;Parent=rna-XM_026130203.1
NW_020521529.1	Gnomon	CDS	3344700	3344908	.	-	0	Name=XP_025985988.1;ID=cds-XP_025985988.1;Dbxref=GeneID:105200834%2CGenbank:XP_025985988.1;Parent=rna-XM_026130203.1
NW_020521529.1	Gnomon	CDS	3344459	3344603	.	-	0	Name=XP_025985988.1;ID=cds-XP_025985988.1;Dbxref=GeneID:105200834%2CGenbank:XP_025985988.1;Parent=rna-XM_026130203.1
NW_020521529.1	Gnomon	CDS	3343957	3344174	.	-	0	Name=XP_025985988.1;ID=cds-XP_025985988.1;Dbxref=GeneID:105200834%2CGenbank:XP_025985988.1;Parent=rna-XM_026130203.1
NW_020521529.1	Gnomon	CDS	3343775	3343858	.	-	0	Name=XP_025985988.1;ID=cds-XP_025985988.1;Dbxref=GeneID:105200834%2CGenbank:XP_025985988.1;Parent=rna-XM_026130203.1
NW_020521529.1	Gnomon	CDS	3343585	3343701	.	-	0	Name=XP_025985988.1;ID=cds-XP_025985988.1;Dbxref=GeneID:105200834%2CGenbank:XP_025985988.1;Parent=rna-XM_026130203.1
NW_020521529.1	Gnomon	CDS	4947994	4948507	.	+	0	Name=XP_011166801.1;ID=cds-XP_011166801.1;Dbxref=GeneID:105200780%2CGenbank:XP_011166801.1;Parent=rna-XM_011168499.2
NW_020521529.1	Gnomon	CDS	4948631	4949001	.	+	0	Name=XP_011166801.1;ID=cds-XP_011166801.1;Dbxref=GeneID:105200780%2CGenbank:XP_011166801.1;Parent=rna-XM_011168499.2
NW_020521529.1	Gnomon	CDS	4951074	4951296	.	+	0	Name=XP_011166801.1;ID=cds-XP_011166801.1;Dbxref=GeneID:105200780%2CGenbank:XP_011166801.1;Parent=rna-XM_011168499.2
NW_020521529.1	Gnomon	CDS	4951397	4951616	.	+	0	Name=XP_011166801.1;ID=cds-XP_011166801.1;Dbxref=GeneID:105200780%2CGenbank:XP_011166801.1;Parent=rna-XM_011168499.2
NW_020521529.1	Gnomon	CDS	4951758	4952037	.	+	0	Name=XP_011166801.1;ID=cds-XP_011166801.1;Dbxref=GeneID:105200780%2CGenbank:XP_011166801.1;Parent=rna-XM_011168499.2
NW_020521529.1	Gnomon	CDS	5094866	5094869	.	+	0	Name=XP_011166791.1;ID=cds-XP_011166791.1;Dbxref=GeneID:105200775%2CGenbank:XP_011166791.1;Parent=rna-XM_011168489.2
NW_020521529.1	Gnomon	CDS	5095556	5095585	.	+	0	Name=XP_011166791.1;ID=cds-XP_011166791.1;Dbxref=GeneID:105200775%2CGenbank:XP_011166791.1;Parent=rna-XM_011168489.2
NW_020521529.1	Gnomon	CDS	5099141	5099291	.	+	0	Name=XP_011166791.1;ID=cds-XP_011166791.1;Dbxref=GeneID:105200775%2CGenbank:XP_011166791.1;Parent=rna-XM_011168489.2
NW_020521529.1	Gnomon	CDS	5099756	5099918	.	+	0	Name=XP_011166791.1;ID=cds-XP_011166791.1;Dbxref=GeneID:105200775%2CGenbank:XP_011166791.1;Parent=rna-XM_011168489.2
NW_020521529.1	Gnomon	CDS	5100260	5100543	.	+	0	Name=XP_011166791.1;ID=cds-XP_011166791.1;Dbxref=GeneID:105200775%2CGenbank:XP_011166791.1;Parent=rna-XM_011168489.2
NW_020521529.1	Gnomon	CDS	5101011	5101068	.	+	0	Name=XP_011166791.1;ID=cds-XP_011166791.1;Dbxref=GeneID:105200775%2CGenbank:XP_011166791.1;Parent=rna-XM_011168489.2
NW_020521529.1	Gnomon	CDS	5101465	5101641	.	+	0	Name=XP_011166791.1;ID=cds-XP_011166791.1;Dbxref=GeneID:105200775%2CGenbank:XP_011166791.1;Parent=rna-XM_011168489.2
NW_020521529.1	Gnomon	CDS	5101736	5101826	.	+	0	Name=XP_011166791.1;ID=cds-XP_011166791.1;Dbxref=GeneID:105200775%2CGenbank:XP_011166791.1;Parent=rna-XM_011168489.2
NW_020521529.1	Gnomon	CDS	5102124	5102199	.	+	0	Name=XP_011166791.1;ID=cds-XP_011166791.1;Dbxref=GeneID:105200775%2CGenbank:XP_011166791.1;Parent=rna-XM_011168489.2
NW_020521529.1	Gnomon	CDS	5102291	5102441	.	+	0	Name=XP_011166791.1;ID=cds-XP_011166791.1;Dbxref=GeneID:105200775%2CGenbank:XP_011166791.1;Parent=rna-XM_011168489.2
NW_020521529.1	Gnomon	CDS	5102542	5102657	.	+	0	Name=XP_011166791.1;ID=cds-XP_011166791.1;Dbxref=GeneID:105200775%2CGenbank:XP_011166791.1;Parent=rna-XM_011168489.2
NW_020521529.1	Gnomon	CDS	5102772	5102871	.	+	0	Name=XP_011166791.1;ID=cds-XP_011166791.1;Dbxref=GeneID:105200775%2CGenbank:XP_011166791.1;Parent=rna-XM_011168489.2
NW_020521529.1	Gnomon	mRNA	1714596	1718247	.	+	.	Name=XM_011168709.2;ID=rna-XM_011168709.2;Dbxref=GeneID:105200906%2CGenbank:XM_011168709.2;Parent=gene-LOC105200906
NW_020521529.1	Gnomon	mRNA	1368583	1444311	.	+	.	Name=XM_026130022.1;ID=rna-XM_026130022.1;Dbxref=GeneID:105200911%2CGenbank:XM_026130022.1;Parent=gene-LOC105200911
NW_020521529.1	Gnomon	mRNA	3788053	3789116	.	-	.	Name=XM_011168553.2;ID=rna-XM_011168553.2;Dbxref=GeneID:105200813%2CGenbank:XM_011168553.2;Parent=gene-LOC105200813
NW_020521529.1	Gnomon	mRNA	2083204	2144723	.	-	.	Name=XM_011168699.2;ID=rna-XM_011168699.2;Dbxref=GeneID:105200897%2CGenbank:XM_011168699.2;Parent=gene-LOC105200897
NW_020521529.1	Gnomon	mRNA	3372112	3387791	.	+	.	Name=XM_026130168.1;ID=rna-XM_026130168.1;Dbxref=GeneID:105200944%2CGenbank:XM_026130168.1;Parent=gene-LOC105200944
NW_020521529.1	Gnomon	CDS	4908487	4908818	.	-	0	Name=XP_025985843.1;ID=cds-XP_025985843.1;Dbxref=GeneID:105200781%2CGenbank:XP_025985843.1;Parent=rna-XM_026130058.1
NW_020521529.1	Gnomon	CDS	4854287	4854464	.	-	0	Name=XP_025985843.1;ID=cds-XP_025985843.1;Dbxref=GeneID:105200781%2CGenbank:XP_025985843.1;Parent=rna-XM_026130058.1
NW_020521529.1	Gnomon	CDS	4832766	4832839	.	-	0	Name=XP_025985843.1;ID=cds-XP_025985843.1;Dbxref=GeneID:105200781%2CGenbank:XP_025985843.1;Parent=rna-XM_026130058.1
NW_020521529.1	Gnomon	CDS	4829690	4829821	.	-	0	Name=XP_025985843.1;ID=cds-XP_025985843.1;Dbxref=GeneID:105200781%2CGenbank:XP_025985843.1;Parent=rna-XM_026130058.1
NW_020521529.1	Gnomon	CDS	4829096	4829168	.	-	0	Name=XP_025985843.1;ID=cds-XP_025985843.1;Dbxref=GeneID:105200781%2CGenbank:XP_025985843.1;Parent=rna-XM_026130058.1
NW_020521529.1	Gnomon	CDS	4824243	4824346	.	-	0	Name=XP_025985843.1;ID=cds-XP_025985843.1;Dbxref=GeneID:105200781%2CGenbank:XP_025985843.1;Parent=rna-XM_026130058.1
NW_020521529.1	Gnomon	CDS	4809074	4809263	.	-	0	Name=XP_025985843.1;ID=cds-XP_025985843.1;Dbxref=GeneID:105200781%2CGenbank:XP_025985843.1;Parent=rna-XM_026130058.1
NW_020521529.1	Gnomon	CDS	4804073	4804194	.	-	0	Name=XP_025985843.1;ID=cds-XP_025985843.1;Dbxref=GeneID:105200781%2CGenbank:XP_025985843.1;Parent=rna-XM_026130058.1
NW_020521529.1	Gnomon	CDS	4803835	4803999	.	-	0	Name=XP_025985843.1;ID=cds-XP_025985843.1;Dbxref=GeneID:105200781%2CGenbank:XP_025985843.1;Parent=rna-XM_026130058.1
NW_020521529.1	Gnomon	CDS	4803321	4803434	.	-	0	Name=XP_025985843.1;ID=cds-XP_025985843.1;Dbxref=GeneID:105200781%2CGenbank:XP_025985843.1;Parent=rna-XM_026130058.1
NW_020521529.1	Gnomon	CDS	4791662	4791802	.	-	0	Name=XP_025985843.1;ID=cds-XP_025985843.1;Dbxref=GeneID:105200781%2CGenbank:XP_025985843.1;Parent=rna-XM_026130058.1
NW_020521529.1	Gnomon	CDS	4788966	4789165	.	-	0	Name=XP_025985843.1;ID=cds-XP_025985843.1;Dbxref=GeneID:105200781%2CGenbank:XP_025985843.1;Parent=rna-XM_026130058.1
NW_020521529.1	Gnomon	CDS	4781670	4781680	.	-	0	Name=XP_025985843.1;ID=cds-XP_025985843.1;Dbxref=GeneID:105200781%2CGenbank:XP_025985843.1;Parent=rna-XM_026130058.1
NW_020521529.1	Gnomon	exon	3356815	3357027	.	-	.	ID=exon-XM_011168592.2-9;Dbxref=GeneID:105200834%2CGenbank:XM_011168592.2;Parent=rna-XM_011168592.2
NW_020521529.1	Gnomon	exon	3357478	3357675	.	-	.	ID=exon-XM_011168592.2-7;Dbxref=GeneID:105200834%2CGenbank:XM_011168592.2;Parent=rna-XM_011168592.2
NW_020521529.1	Gnomon	exon	3357171	3357349	.	-	.	ID=exon-XM_011168592.2-8;Dbxref=GeneID:105200834%2CGenbank:XM_011168592.2;Parent=rna-XM_011168592.2
NW_020521529.1	Gnomon	exon	3358198	3358410	.	-	.	ID=exon-XM_011168592.2-5;Dbxref=GeneID:105200834%2CGenbank:XM_011168592.2;Parent=rna-XM_011168592.2
NW_020521529.1	Gnomon	exon	3357990	3358119	.	-	.	ID=exon-XM_011168592.2-6;Dbxref=GeneID:105200834%2CGenbank:XM_011168592.2;Parent=rna-XM_011168592.2
NW_020521529.1	Gnomon	exon	3359192	3359345	.	-	.	ID=exon-XM_011168592.2-3;Dbxref=GeneID:105200834%2CGenbank:XM_011168592.2;Parent=rna-XM_011168592.2
NW_020521529.1	Gnomon	exon	3358946	3359035	.	-	.	ID=exon-XM_011168592.2-4;Dbxref=GeneID:105200834%2CGenbank:XM_011168592.2;Parent=rna-XM_011168592.2
NW_020521529.1	Gnomon	exon	3360118	3360522	.	-	.	ID=exon-XM_011168592.2-1;Dbxref=GeneID:105200834%2CGenbank:XM_011168592.2;Parent=rna-XM_011168592.2
NW_020521529.1	Gnomon	exon	3359437	3359634	.	-	.	ID=exon-XM_011168592.2-2;Dbxref=GeneID:105200834%2CGenbank:XM_011168592.2;Parent=rna-XM_011168592.2
NW_020521529.1	Gnomon	mRNA	3875605	3904140	.	+	.	Name=XM_026130261.1;ID=rna-XM_026130261.1;Dbxref=GeneID:105200800%2CGenbank:XM_026130261.1;Parent=gene-LOC105200800
NW_020521529.1	Gnomon	mRNA	1368583	1444311	.	+	.	Name=XM_026130021.1;ID=rna-XM_026130021.1;Dbxref=GeneID:105200911%2CGenbank:XM_026130021.1;Parent=gene-LOC105200911
NW_020521529.1	Gnomon	exon	1293811	1293996	.	-	.	ID=exon-XM_026130274.1-1;Dbxref=GeneID:105207931%2CGenbank:XM_026130274.1;Parent=rna-XM_026130274.1
NW_020521529.1	Gnomon	exon	1290515	1290686	.	-	.	ID=exon-XM_026130274.1-2;Dbxref=GeneID:105207931%2CGenbank:XM_026130274.1;Parent=rna-XM_026130274.1
NW_020521529.1	Gnomon	exon	1286516	1286865	.	-	.	ID=exon-XM_026130274.1-3;Dbxref=GeneID:105207931%2CGenbank:XM_026130274.1;Parent=rna-XM_026130274.1
NW_020521529.1	Gnomon	exon	1286240	1286401	.	-	.	ID=exon-XM_026130274.1-4;Dbxref=GeneID:105207931%2CGenbank:XM_026130274.1;Parent=rna-XM_026130274.1
NW_020521529.1	Gnomon	exon	1285814	1286101	.	-	.	ID=exon-XM_026130274.1-5;Dbxref=GeneID:105207931%2CGenbank:XM_026130274.1;Parent=rna-XM_026130274.1
NW_020521529.1	Gnomon	exon	1285404	1285586	.	-	.	ID=exon-XM_026130274.1-6;Dbxref=GeneID:105207931%2CGenbank:XM_026130274.1;Parent=rna-XM_026130274.1
NW_020521529.1	Gnomon	exon	1285095	1285309	.	-	.	ID=exon-XM_026130274.1-7;Dbxref=GeneID:105207931%2CGenbank:XM_026130274.1;Parent=rna-XM_026130274.1
NW_020521529.1	Gnomon	exon	1284093	1284653	.	-	.	ID=exon-XM_026130274.1-8;Dbxref=GeneID:105207931%2CGenbank:XM_026130274.1;Parent=rna-XM_026130274.1
NW_020521529.1	Gnomon	exon	1283602	1283979	.	-	.	ID=exon-XM_026130274.1-9;Dbxref=GeneID:105207931%2CGenbank:XM_026130274.1;Parent=rna-XM_026130274.1
NW_020521529.1	Gnomon	CDS	3013344	3013982	.	-	0	Name=XP_011166947.1;ID=cds-XP_011166947.1;Dbxref=GeneID:105200868%2CGenbank:XP_011166947.1;Parent=rna-XM_011168645.2
NW_020521529.1	Gnomon	CDS	3012222	3012626	.	-	0	Name=XP_011166947.1;ID=cds-XP_011166947.1;Dbxref=GeneID:105200868%2CGenbank:XP_011166947.1;Parent=rna-XM_011168645.2
NW_020521529.1	tRNAscan-SE	exon	6591074	6591146	.	+	.	ID=exon-Trnar-acg-1;Dbxref=GeneID:113002974;Note=transfer RNA arginine (anticodon ACG);Parent=rna-Trnar-acg
NW_020521529.1	tRNAscan-SE	gene	6591074	6591146	.	+	.	Name=Trnar-acg;ID=gene-Trnar-acg;Dbxref=GeneID:113002974
NW_020521529.1	Gnomon	exon	1103201	1103341	.	-	.	ID=exon-XM_011177640.2-10;Dbxref=GeneID:105207953%2CGenbank:XM_011177640.2;Parent=rna-XM_011177640.2
NW_020521529.1	Gnomon	exon	1102029	1102296	.	-	.	ID=exon-XM_011177640.2-11;Dbxref=GeneID:105207953%2CGenbank:XM_011177640.2;Parent=rna-XM_011177640.2
NW_020521529.1	Gnomon	exon	1101759	1101941	.	-	.	ID=exon-XM_011177640.2-12;Dbxref=GeneID:105207953%2CGenbank:XM_011177640.2;Parent=rna-XM_011177640.2
NW_020521529.1	Gnomon	exon	1097374	1099780	.	-	.	ID=exon-XM_011177640.2-13;Dbxref=GeneID:105207953%2CGenbank:XM_011177640.2;Parent=rna-XM_011177640.2
NW_020521529.1	Gnomon	exon	6365765	6366086	.	-	.	ID=exon-XM_011168421.2-1;Dbxref=GeneID:105200732%2CGenbank:XM_011168421.2;Parent=rna-XM_011168421.2
NW_020521529.1	Gnomon	exon	6365315	6365467	.	-	.	ID=exon-XM_011168421.2-2;Dbxref=GeneID:105200732%2CGenbank:XM_011168421.2;Parent=rna-XM_011168421.2
NW_020521529.1	Gnomon	exon	6365054	6365231	.	-	.	ID=exon-XM_011168421.2-3;Dbxref=GeneID:105200732%2CGenbank:XM_011168421.2;Parent=rna-XM_011168421.2
NW_020521529.1	Gnomon	exon	6363813	6364314	.	-	.	ID=exon-XM_011168421.2-4;Dbxref=GeneID:105200732%2CGenbank:XM_011168421.2;Parent=rna-XM_011168421.2
NW_020521529.1	Gnomon	CDS	732497	732593	.	-	0	Name=XP_011175965.1;ID=cds-XP_011175965.1;Dbxref=GeneID:105207966%2CGenbank:XP_011175965.1;Parent=rna-XM_011177663.2
NW_020521529.1	Gnomon	CDS	731692	731946	.	-	0	Name=XP_011175965.1;ID=cds-XP_011175965.1;Dbxref=GeneID:105207966%2CGenbank:XP_011175965.1;Parent=rna-XM_011177663.2
NW_020521529.1	Gnomon	CDS	729944	730152	.	-	0	Name=XP_011175965.1;ID=cds-XP_011175965.1;Dbxref=GeneID:105207966%2CGenbank:XP_011175965.1;Parent=rna-XM_011177663.2
NW_020521529.1	Gnomon	CDS	729430	729634	.	-	0	Name=XP_011175965.1;ID=cds-XP_011175965.1;Dbxref=GeneID:105207966%2CGenbank:XP_011175965.1;Parent=rna-XM_011177663.2
NW_020521529.1	Gnomon	CDS	727973	728240	.	-	0	Name=XP_011175965.1;ID=cds-XP_011175965.1;Dbxref=GeneID:105207966%2CGenbank:XP_011175965.1;Parent=rna-XM_011177663.2
NW_020521529.1	Gnomon	CDS	726667	726907	.	-	0	Name=XP_011175965.1;ID=cds-XP_011175965.1;Dbxref=GeneID:105207966%2CGenbank:XP_011175965.1;Parent=rna-XM_011177663.2
NW_020521529.1	Gnomon	exon	5099141	5099291	.	+	.	ID=exon-XM_026130149.1-3;Dbxref=GeneID:105200775%2CGenbank:XM_026130149.1;Parent=rna-XM_026130149.1
NW_020521529.1	Gnomon	exon	5099756	5099918	.	+	.	ID=exon-XM_026130149.1-4;Dbxref=GeneID:105200775%2CGenbank:XM_026130149.1;Parent=rna-XM_026130149.1
NW_020521529.1	Gnomon	exon	5094770	5094869	.	+	.	ID=exon-XM_026130149.1-1;Dbxref=GeneID:105200775%2CGenbank:XM_026130149.1;Parent=rna-XM_026130149.1
NW_020521529.1	Gnomon	exon	5095536	5095585	.	+	.	ID=exon-XM_026130149.1-2;Dbxref=GeneID:105200775%2CGenbank:XM_026130149.1;Parent=rna-XM_026130149.1
NW_020521529.1	Gnomon	exon	5101465	5101641	.	+	.	ID=exon-XM_026130149.1-7;Dbxref=GeneID:105200775%2CGenbank:XM_026130149.1;Parent=rna-XM_026130149.1
NW_020521529.1	Gnomon	exon	5101736	5101826	.	+	.	ID=exon-XM_026130149.1-8;Dbxref=GeneID:105200775%2CGenbank:XM_026130149.1;Parent=rna-XM_026130149.1
NW_020521529.1	Gnomon	exon	5100260	5100543	.	+	.	ID=exon-XM_026130149.1-5;Dbxref=GeneID:105200775%2CGenbank:XM_026130149.1;Parent=rna-XM_026130149.1
NW_020521529.1	Gnomon	exon	5101011	5101068	.	+	.	ID=exon-XM_026130149.1-6;Dbxref=GeneID:105200775%2CGenbank:XM_026130149.1;Parent=rna-XM_026130149.1
NW_020521529.1	Gnomon	exon	5102124	5102199	.	+	.	ID=exon-XM_026130149.1-9;Dbxref=GeneID:105200775%2CGenbank:XM_026130149.1;Parent=rna-XM_026130149.1
NW_020521529.1	Gnomon	mRNA	3152097	3154120	.	+	.	Name=XM_011169537.2;ID=rna-XM_011169537.2;Dbxref=GeneID:105201507%2CGenbank:XM_011169537.2;Parent=gene-LOC105201507
NW_020521529.1	Gnomon	CDS	4975414	4975459	.	+	0	Name=XP_011166800.1;ID=cds-XP_011166800.1;Dbxref=GeneID:105200779%2CGenbank:XP_011166800.1;Parent=rna-XM_011168498.2
NW_020521529.1	Gnomon	CDS	4975535	4975587	.	+	0	Name=XP_011166800.1;ID=cds-XP_011166800.1;Dbxref=GeneID:105200779%2CGenbank:XP_011166800.1;Parent=rna-XM_011168498.2
NW_020521529.1	Gnomon	CDS	4975777	4975865	.	+	0	Name=XP_011166800.1;ID=cds-XP_011166800.1;Dbxref=GeneID:105200779%2CGenbank:XP_011166800.1;Parent=rna-XM_011168498.2
NW_020521529.1	Gnomon	CDS	4976055	4976193	.	+	0	Name=XP_011166800.1;ID=cds-XP_011166800.1;Dbxref=GeneID:105200779%2CGenbank:XP_011166800.1;Parent=rna-XM_011168498.2
NW_020521529.1	Gnomon	CDS	4976299	4976409	.	+	0	Name=XP_011166800.1;ID=cds-XP_011166800.1;Dbxref=GeneID:105200779%2CGenbank:XP_011166800.1;Parent=rna-XM_011168498.2
NW_020521529.1	Gnomon	CDS	4976843	4976995	.	+	0	Name=XP_011166800.1;ID=cds-XP_011166800.1;Dbxref=GeneID:105200779%2CGenbank:XP_011166800.1;Parent=rna-XM_011168498.2
NW_020521529.1	Gnomon	CDS	4978271	4978426	.	+	0	Name=XP_011166800.1;ID=cds-XP_011166800.1;Dbxref=GeneID:105200779%2CGenbank:XP_011166800.1;Parent=rna-XM_011168498.2
NW_020521529.1	Gnomon	mRNA	3794811	3797648	.	-	.	Name=XM_011168552.2;ID=rna-XM_011168552.2;Dbxref=GeneID:105200812%2CGenbank:XM_011168552.2;Parent=gene-LOC105200812
NW_020521529.1	Gnomon	CDS	5094866	5094887	.	+	0	Name=XP_011166790.1;ID=cds-XP_011166790.1;Dbxref=GeneID:105200775%2CGenbank:XP_011166790.1;Parent=rna-XM_011168488.2
NW_020521529.1	Gnomon	CDS	5095556	5095585	.	+	0	Name=XP_011166790.1;ID=cds-XP_011166790.1;Dbxref=GeneID:105200775%2CGenbank:XP_011166790.1;Parent=rna-XM_011168488.2
NW_020521529.1	Gnomon	CDS	5099141	5099291	.	+	0	Name=XP_011166790.1;ID=cds-XP_011166790.1;Dbxref=GeneID:105200775%2CGenbank:XP_011166790.1;Parent=rna-XM_011168488.2
NW_020521529.1	Gnomon	CDS	5099756	5099918	.	+	0	Name=XP_011166790.1;ID=cds-XP_011166790.1;Dbxref=GeneID:105200775%2CGenbank:XP_011166790.1;Parent=rna-XM_011168488.2
NW_020521529.1	Gnomon	CDS	5100260	5100543	.	+	0	Name=XP_011166790.1;ID=cds-XP_011166790.1;Dbxref=GeneID:105200775%2CGenbank:XP_011166790.1;Parent=rna-XM_011168488.2
NW_020521529.1	Gnomon	CDS	5101011	5101068	.	+	0	Name=XP_011166790.1;ID=cds-XP_011166790.1;Dbxref=GeneID:105200775%2CGenbank:XP_011166790.1;Parent=rna-XM_011168488.2
NW_020521529.1	Gnomon	CDS	5101465	5101641	.	+	0	Name=XP_011166790.1;ID=cds-XP_011166790.1;Dbxref=GeneID:105200775%2CGenbank:XP_011166790.1;Parent=rna-XM_011168488.2
NW_020521529.1	Gnomon	CDS	5101736	5101826	.	+	0	Name=XP_011166790.1;ID=cds-XP_011166790.1;Dbxref=GeneID:105200775%2CGenbank:XP_011166790.1;Parent=rna-XM_011168488.2
NW_020521529.1	Gnomon	CDS	5102124	5102199	.	+	0	Name=XP_011166790.1;ID=cds-XP_011166790.1;Dbxref=GeneID:105200775%2CGenbank:XP_011166790.1;Parent=rna-XM_011168488.2
NW_020521529.1	Gnomon	CDS	5102291	5102441	.	+	0	Name=XP_011166790.1;ID=cds-XP_011166790.1;Dbxref=GeneID:105200775%2CGenbank:XP_011166790.1;Parent=rna-XM_011168488.2
NW_020521529.1	Gnomon	CDS	5102542	5102657	.	+	0	Name=XP_011166790.1;ID=cds-XP_011166790.1;Dbxref=GeneID:105200775%2CGenbank:XP_011166790.1;Parent=rna-XM_011168488.2
NW_020521529.1	Gnomon	CDS	5102772	5102871	.	+	0	Name=XP_011166790.1;ID=cds-XP_011166790.1;Dbxref=GeneID:105200775%2CGenbank:XP_011166790.1;Parent=rna-XM_011168488.2
NW_020521529.1	Gnomon	mRNA	889910	893530	.	-	.	Name=XM_026130023.1;ID=rna-XM_026130023.1;Dbxref=GeneID:113002921%2CGenbank:XM_026130023.1;Parent=gene-LOC113002921
NW_020521529.1	Gnomon	exon	3407944	3408111	.	+	.	ID=exon-XM_026130173.1-2;Dbxref=GeneID:105200826%2CGenbank:XM_026130173.1;Parent=rna-XM_026130173.1
NW_020521529.1	Gnomon	exon	3409712	3409755	.	+	.	ID=exon-XM_026130173.1-3;Dbxref=GeneID:105200826%2CGenbank:XM_026130173.1;Parent=rna-XM_026130173.1
NW_020521529.1	Gnomon	exon	3414287	3414699	.	+	.	ID=exon-XM_026130173.1-4;Dbxref=GeneID:105200826%2CGenbank:XM_026130173.1;Parent=rna-XM_026130173.1
NW_020521529.1	Gnomon	exon	3415073	3415726	.	+	.	ID=exon-XM_026130173.1-5;Dbxref=GeneID:105200826%2CGenbank:XM_026130173.1;Parent=rna-XM_026130173.1
NW_020521529.1	Gnomon	exon	3407437	3407710	.	+	.	ID=exon-XM_026130173.1-1;Dbxref=GeneID:105200826%2CGenbank:XM_026130173.1;Parent=rna-XM_026130173.1
NW_020521529.1	Gnomon	exon	3415814	3416009	.	+	.	ID=exon-XM_026130173.1-6;Dbxref=GeneID:105200826%2CGenbank:XM_026130173.1;Parent=rna-XM_026130173.1
NW_020521529.1	Gnomon	exon	3416090	3416176	.	+	.	ID=exon-XM_026130173.1-7;Dbxref=GeneID:105200826%2CGenbank:XM_026130173.1;Parent=rna-XM_026130173.1
NW_020521529.1	Gnomon	exon	3416250	3416342	.	+	.	ID=exon-XM_026130173.1-8;Dbxref=GeneID:105200826%2CGenbank:XM_026130173.1;Parent=rna-XM_026130173.1
NW_020521529.1	Gnomon	exon	3416414	3418877	.	+	.	ID=exon-XM_026130173.1-9;Dbxref=GeneID:105200826%2CGenbank:XM_026130173.1;Parent=rna-XM_026130173.1
NW_020521529.1	Gnomon	mRNA	3397707	3401933	.	-	.	Name=XM_026130169.1;ID=rna-XM_026130169.1;Dbxref=GeneID:105200830%2CGenbank:XM_026130169.1;Parent=gene-LOC105200830
NW_020521529.1	Gnomon	mRNA	5370068	5379251	.	-	.	Name=XM_011168458.2;ID=rna-XM_011168458.2;Dbxref=GeneID:105200754%2CGenbank:XM_011168458.2;Parent=gene-LOC105200754
NW_020521529.1	Gnomon	exon	3239841	3240306	.	+	.	ID=exon-XM_026130110.1-10;Dbxref=GeneID:105200946%2CGenbank:XM_026130110.1;Note=The sequence of the model RefSeq transcript was modified relative to this genomic sequence to represent the inferred CDS: added 268 bases not found in genome assembly;Parent=rna-XM_026130110.1
NW_020521529.1	Gnomon	exon	3240588	3242833	.	+	.	ID=exon-XM_026130110.1-11;Dbxref=GeneID:105200946%2CGenbank:XM_026130110.1;Note=The sequence of the model RefSeq transcript was modified relative to this genomic sequence to represent the inferred CDS: added 268 bases not found in genome assembly;Parent=rna-XM_026130110.1
NW_020521529.1	Gnomon	exon	3242936	3243126	.	+	.	ID=exon-XM_026130110.1-12;Dbxref=GeneID:105200946%2CGenbank:XM_026130110.1;Note=The sequence of the model RefSeq transcript was modified relative to this genomic sequence to represent the inferred CDS: added 268 bases not found in genome assembly;Parent=rna-XM_026130110.1
NW_020521529.1	Gnomon	exon	3243400	3249196	.	+	.	ID=exon-XM_026130110.1-13;Dbxref=GeneID:105200946%2CGenbank:XM_026130110.1;Note=The sequence of the model RefSeq transcript was modified relative to this genomic sequence to represent the inferred CDS: added 268 bases not found in genome assembly;Parent=rna-XM_026130110.1
NW_020521529.1	Gnomon	exon	138520	138705	.	-	.	ID=exon-XR_003268201.1-2;Dbxref=GeneID:113002958%2CGenbank:XR_003268201.1;Parent=rna-XR_003268201.1
NW_020521529.1	Gnomon	exon	142700	143198	.	-	.	ID=exon-XR_003268201.1-1;Dbxref=GeneID:113002958%2CGenbank:XR_003268201.1;Parent=rna-XR_003268201.1
NW_020521529.1	Gnomon	mRNA	5362227	5366073	.	-	.	Name=XM_011168459.2;ID=rna-XM_011168459.2;Dbxref=GeneID:105200755%2CGenbank:XM_011168459.2;Parent=gene-LOC105200755
NW_020521529.1	Gnomon	mRNA	3875605	3904140	.	+	.	Name=XM_026130262.1;ID=rna-XM_026130262.1;Dbxref=GeneID:105200800%2CGenbank:XM_026130262.1;Parent=gene-LOC105200800
NW_020521529.1	Gnomon	CDS	732497	732593	.	-	0	Name=XP_011175966.1;ID=cds-XP_011175966.1;Dbxref=GeneID:105207966%2CGenbank:XP_011175966.1;Parent=rna-XM_011177664.2
NW_020521529.1	Gnomon	CDS	731692	731946	.	-	0	Name=XP_011175966.1;ID=cds-XP_011175966.1;Dbxref=GeneID:105207966%2CGenbank:XP_011175966.1;Parent=rna-XM_011177664.2
NW_020521529.1	Gnomon	CDS	729944	730152	.	-	0	Name=XP_011175966.1;ID=cds-XP_011175966.1;Dbxref=GeneID:105207966%2CGenbank:XP_011175966.1;Parent=rna-XM_011177664.2
NW_020521529.1	Gnomon	CDS	729430	729634	.	-	0	Name=XP_011175966.1;ID=cds-XP_011175966.1;Dbxref=GeneID:105207966%2CGenbank:XP_011175966.1;Parent=rna-XM_011177664.2
NW_020521529.1	Gnomon	CDS	727973	728240	.	-	0	Name=XP_011175966.1;ID=cds-XP_011175966.1;Dbxref=GeneID:105207966%2CGenbank:XP_011175966.1;Parent=rna-XM_011177664.2
NW_020521529.1	Gnomon	CDS	726667	726907	.	-	0	Name=XP_011175966.1;ID=cds-XP_011175966.1;Dbxref=GeneID:105207966%2CGenbank:XP_011175966.1;Parent=rna-XM_011177664.2
NW_020521529.1	Gnomon	exon	80766	80920	.	-	.	ID=exon-XM_026130214.1-11;Dbxref=GeneID:105207983%2CGenbank:XM_026130214.1;Parent=rna-XM_026130214.1
NW_020521529.1	Gnomon	exon	76807	80685	.	-	.	ID=exon-XM_026130214.1-12;Dbxref=GeneID:105207983%2CGenbank:XM_026130214.1;Parent=rna-XM_026130214.1
NW_020521529.1	Gnomon	exon	82615	82808	.	-	.	ID=exon-XM_026130214.1-10;Dbxref=GeneID:105207983%2CGenbank:XM_026130214.1;Parent=rna-XM_026130214.1
NW_020521529.1	Gnomon	exon	4491466	4491689	.	+	.	ID=exon-XM_026130126.1-8;Dbxref=GeneID:105200938%2CGenbank:XM_026130126.1;Parent=rna-XM_026130126.1
NW_020521529.1	Gnomon	exon	4492017	4492276	.	+	.	ID=exon-XM_026130126.1-9;Dbxref=GeneID:105200938%2CGenbank:XM_026130126.1;Parent=rna-XM_026130126.1
NW_020521529.1	Gnomon	exon	4485592	4485756	.	+	.	ID=exon-XM_026130126.1-6;Dbxref=GeneID:105200938%2CGenbank:XM_026130126.1;Parent=rna-XM_026130126.1
NW_020521529.1	Gnomon	exon	4486165	4486247	.	+	.	ID=exon-XM_026130126.1-7;Dbxref=GeneID:105200938%2CGenbank:XM_026130126.1;Parent=rna-XM_026130126.1
NW_020521529.1	Gnomon	exon	4479680	4479860	.	+	.	ID=exon-XM_026130126.1-4;Dbxref=GeneID:105200938%2CGenbank:XM_026130126.1;Parent=rna-XM_026130126.1
NW_020521529.1	Gnomon	exon	4483022	4483298	.	+	.	ID=exon-XM_026130126.1-5;Dbxref=GeneID:105200938%2CGenbank:XM_026130126.1;Parent=rna-XM_026130126.1
NW_020521529.1	Gnomon	exon	4470254	4470554	.	+	.	ID=exon-XM_026130126.1-2;Dbxref=GeneID:105200938%2CGenbank:XM_026130126.1;Parent=rna-XM_026130126.1
NW_020521529.1	Gnomon	exon	4478947	4479196	.	+	.	ID=exon-XM_026130126.1-3;Dbxref=GeneID:105200938%2CGenbank:XM_026130126.1;Parent=rna-XM_026130126.1
NW_020521529.1	Gnomon	exon	4463961	4464724	.	+	.	ID=exon-XM_026130126.1-1;Dbxref=GeneID:105200938%2CGenbank:XM_026130126.1;Parent=rna-XM_026130126.1
NW_020521529.1	Gnomon	CDS	6292856	6292976	.	+	0	Name=XP_025985844.1;ID=cds-XP_025985844.1;Dbxref=GeneID:105200919%2CGenbank:XP_025985844.1;Parent=rna-XM_026130059.1
NW_020521529.1	Gnomon	CDS	6293460	6293617	.	+	0	Name=XP_025985844.1;ID=cds-XP_025985844.1;Dbxref=GeneID:105200919%2CGenbank:XP_025985844.1;Parent=rna-XM_026130059.1
NW_020521529.1	Gnomon	CDS	6294003	6294362	.	+	0	Name=XP_025985844.1;ID=cds-XP_025985844.1;Dbxref=GeneID:105200919%2CGenbank:XP_025985844.1;Parent=rna-XM_026130059.1
NW_020521529.1	Gnomon	CDS	6294908	6295078	.	+	0	Name=XP_025985844.1;ID=cds-XP_025985844.1;Dbxref=GeneID:105200919%2CGenbank:XP_025985844.1;Parent=rna-XM_026130059.1
NW_020521529.1	Gnomon	CDS	6295147	6295300	.	+	0	Name=XP_025985844.1;ID=cds-XP_025985844.1;Dbxref=GeneID:105200919%2CGenbank:XP_025985844.1;Parent=rna-XM_026130059.1
NW_020521529.1	Gnomon	CDS	6295419	6295540	.	+	0	Name=XP_025985844.1;ID=cds-XP_025985844.1;Dbxref=GeneID:105200919%2CGenbank:XP_025985844.1;Parent=rna-XM_026130059.1
NW_020521529.1	Gnomon	CDS	6295711	6295894	.	+	0	Name=XP_025985844.1;ID=cds-XP_025985844.1;Dbxref=GeneID:105200919%2CGenbank:XP_025985844.1;Parent=rna-XM_026130059.1
NW_020521529.1	Gnomon	CDS	6296244	6296466	.	+	0	Name=XP_025985844.1;ID=cds-XP_025985844.1;Dbxref=GeneID:105200919%2CGenbank:XP_025985844.1;Parent=rna-XM_026130059.1
NW_020521529.1	Gnomon	CDS	6296558	6296705	.	+	0	Name=XP_025985844.1;ID=cds-XP_025985844.1;Dbxref=GeneID:105200919%2CGenbank:XP_025985844.1;Parent=rna-XM_026130059.1
NW_020521529.1	Gnomon	CDS	3886384	3886524	.	+	0	Name=XP_025986047.1;ID=cds-XP_025986047.1;Dbxref=GeneID:105200800%2CGenbank:XP_025986047.1;Parent=rna-XM_026130262.1
NW_020521529.1	Gnomon	CDS	3891093	3891606	.	+	0	Name=XP_025986047.1;ID=cds-XP_025986047.1;Dbxref=GeneID:105200800%2CGenbank:XP_025986047.1;Parent=rna-XM_026130262.1
NW_020521529.1	Gnomon	CDS	3892863	3892921	.	+	0	Name=XP_025986047.1;ID=cds-XP_025986047.1;Dbxref=GeneID:105200800%2CGenbank:XP_025986047.1;Parent=rna-XM_026130262.1
NW_020521529.1	Gnomon	CDS	3893062	3893274	.	+	0	Name=XP_025986047.1;ID=cds-XP_025986047.1;Dbxref=GeneID:105200800%2CGenbank:XP_025986047.1;Parent=rna-XM_026130262.1
NW_020521529.1	Gnomon	CDS	3893667	3893872	.	+	0	Name=XP_025986047.1;ID=cds-XP_025986047.1;Dbxref=GeneID:105200800%2CGenbank:XP_025986047.1;Parent=rna-XM_026130262.1
NW_020521529.1	Gnomon	CDS	3893957	3894112	.	+	0	Name=XP_025986047.1;ID=cds-XP_025986047.1;Dbxref=GeneID:105200800%2CGenbank:XP_025986047.1;Parent=rna-XM_026130262.1
NW_020521529.1	Gnomon	CDS	3894300	3894942	.	+	0	Name=XP_025986047.1;ID=cds-XP_025986047.1;Dbxref=GeneID:105200800%2CGenbank:XP_025986047.1;Parent=rna-XM_026130262.1
NW_020521529.1	Gnomon	CDS	3895859	3896038	.	+	0	Name=XP_025986047.1;ID=cds-XP_025986047.1;Dbxref=GeneID:105200800%2CGenbank:XP_025986047.1;Parent=rna-XM_026130262.1
NW_020521529.1	Gnomon	CDS	3896597	3897338	.	+	0	Name=XP_025986047.1;ID=cds-XP_025986047.1;Dbxref=GeneID:105200800%2CGenbank:XP_025986047.1;Parent=rna-XM_026130262.1
NW_020521529.1	Gnomon	CDS	3897431	3897623	.	+	0	Name=XP_025986047.1;ID=cds-XP_025986047.1;Dbxref=GeneID:105200800%2CGenbank:XP_025986047.1;Parent=rna-XM_026130262.1
NW_020521529.1	Gnomon	CDS	3898658	3898806	.	+	0	Name=XP_025986047.1;ID=cds-XP_025986047.1;Dbxref=GeneID:105200800%2CGenbank:XP_025986047.1;Parent=rna-XM_026130262.1
NW_020521529.1	Gnomon	CDS	3898870	3899222	.	+	0	Name=XP_025986047.1;ID=cds-XP_025986047.1;Dbxref=GeneID:105200800%2CGenbank:XP_025986047.1;Parent=rna-XM_026130262.1
NW_020521529.1	Gnomon	CDS	3899470	3899695	.	+	0	Name=XP_025986047.1;ID=cds-XP_025986047.1;Dbxref=GeneID:105200800%2CGenbank:XP_025986047.1;Parent=rna-XM_026130262.1
NW_020521529.1	Gnomon	CDS	3899901	3900136	.	+	0	Name=XP_025986047.1;ID=cds-XP_025986047.1;Dbxref=GeneID:105200800%2CGenbank:XP_025986047.1;Parent=rna-XM_026130262.1
NW_020521529.1	Gnomon	CDS	3900214	3900633	.	+	0	Name=XP_025986047.1;ID=cds-XP_025986047.1;Dbxref=GeneID:105200800%2CGenbank:XP_025986047.1;Parent=rna-XM_026130262.1
NW_020521529.1	Gnomon	mRNA	3251652	3255541	.	-	.	Name=XM_011168618.2;ID=rna-XM_011168618.2;Dbxref=GeneID:105200848%2CGenbank:XM_011168618.2;Parent=gene-LOC105200848
NW_020521529.1	Gnomon	exon	3013344	3014125	.	-	.	ID=exon-XM_011168645.2-2;Dbxref=GeneID:105200868%2CGenbank:XM_011168645.2;Parent=rna-XM_011168645.2
NW_020521529.1	Gnomon	exon	3012153	3012626	.	-	.	ID=exon-XM_011168645.2-3;Dbxref=GeneID:105200868%2CGenbank:XM_011168645.2;Parent=rna-XM_011168645.2
NW_020521529.1	Gnomon	exon	3014231	3014380	.	-	.	ID=exon-XM_011168645.2-1;Dbxref=GeneID:105200868%2CGenbank:XM_011168645.2;Parent=rna-XM_011168645.2
NW_020521529.1	Gnomon	CDS	2368525	2368602	.	+	0	Name=XP_011166998.1;ID=cds-XP_011166998.1;Dbxref=GeneID:105200895%2CGenbank:XP_011166998.1;Parent=rna-XM_011168696.2
NW_020521529.1	Gnomon	CDS	2447715	2447795	.	+	0	Name=XP_011166998.1;ID=cds-XP_011166998.1;Dbxref=GeneID:105200895%2CGenbank:XP_011166998.1;Parent=rna-XM_011168696.2
NW_020521529.1	Gnomon	CDS	2447881	2447929	.	+	0	Name=XP_011166998.1;ID=cds-XP_011166998.1;Dbxref=GeneID:105200895%2CGenbank:XP_011166998.1;Parent=rna-XM_011168696.2
NW_020521529.1	Gnomon	CDS	2448011	2448095	.	+	0	Name=XP_011166998.1;ID=cds-XP_011166998.1;Dbxref=GeneID:105200895%2CGenbank:XP_011166998.1;Parent=rna-XM_011168696.2
NW_020521529.1	Gnomon	CDS	2448179	2448307	.	+	0	Name=XP_011166998.1;ID=cds-XP_011166998.1;Dbxref=GeneID:105200895%2CGenbank:XP_011166998.1;Parent=rna-XM_011168696.2
NW_020521529.1	Gnomon	CDS	2448419	2448607	.	+	0	Name=XP_011166998.1;ID=cds-XP_011166998.1;Dbxref=GeneID:105200895%2CGenbank:XP_011166998.1;Parent=rna-XM_011168696.2
NW_020521529.1	Gnomon	CDS	2448700	2448875	.	+	0	Name=XP_011166998.1;ID=cds-XP_011166998.1;Dbxref=GeneID:105200895%2CGenbank:XP_011166998.1;Parent=rna-XM_011168696.2
NW_020521529.1	Gnomon	CDS	2448968	2451093	.	+	0	Name=XP_011166998.1;ID=cds-XP_011166998.1;Dbxref=GeneID:105200895%2CGenbank:XP_011166998.1;Parent=rna-XM_011168696.2
NW_020521529.1	Gnomon	mRNA	76807	90427	.	-	.	Name=XM_026130211.1;ID=rna-XM_026130211.1;Dbxref=GeneID:105207983%2CGenbank:XM_026130211.1;Parent=gene-LOC105207983
NW_020521529.1	Gnomon	CDS	5346922	5346924	.	+	0	Name=XP_025985802.1;ID=cds-XP_025985802.1;Dbxref=GeneID:105200757%2CGenbank:XP_025985802.1;Parent=rna-XM_026130017.1
NW_020521529.1	Gnomon	CDS	5349415	5349481	.	+	0	Name=XP_025985802.1;ID=cds-XP_025985802.1;Dbxref=GeneID:105200757%2CGenbank:XP_025985802.1;Parent=rna-XM_026130017.1
NW_020521529.1	Gnomon	CDS	5349656	5349822	.	+	0	Name=XP_025985802.1;ID=cds-XP_025985802.1;Dbxref=GeneID:105200757%2CGenbank:XP_025985802.1;Parent=rna-XM_026130017.1
NW_020521529.1	Gnomon	CDS	5350402	5350530	.	+	0	Name=XP_025985802.1;ID=cds-XP_025985802.1;Dbxref=GeneID:105200757%2CGenbank:XP_025985802.1;Parent=rna-XM_026130017.1
NW_020521529.1	Gnomon	CDS	5350777	5350885	.	+	0	Name=XP_025985802.1;ID=cds-XP_025985802.1;Dbxref=GeneID:105200757%2CGenbank:XP_025985802.1;Parent=rna-XM_026130017.1
NW_020521529.1	Gnomon	CDS	5350971	5351111	.	+	0	Name=XP_025985802.1;ID=cds-XP_025985802.1;Dbxref=GeneID:105200757%2CGenbank:XP_025985802.1;Parent=rna-XM_026130017.1
NW_020521529.1	Gnomon	CDS	5351263	5351382	.	+	0	Name=XP_025985802.1;ID=cds-XP_025985802.1;Dbxref=GeneID:105200757%2CGenbank:XP_025985802.1;Parent=rna-XM_026130017.1
NW_020521529.1	Gnomon	CDS	5351464	5351589	.	+	0	Name=XP_025985802.1;ID=cds-XP_025985802.1;Dbxref=GeneID:105200757%2CGenbank:XP_025985802.1;Parent=rna-XM_026130017.1
NW_020521529.1	Gnomon	CDS	5351678	5351902	.	+	0	Name=XP_025985802.1;ID=cds-XP_025985802.1;Dbxref=GeneID:105200757%2CGenbank:XP_025985802.1;Parent=rna-XM_026130017.1
NW_020521529.1	Gnomon	CDS	5352302	5352470	.	+	0	Name=XP_025985802.1;ID=cds-XP_025985802.1;Dbxref=GeneID:105200757%2CGenbank:XP_025985802.1;Parent=rna-XM_026130017.1
NW_020521529.1	Gnomon	CDS	5352754	5352955	.	+	0	Name=XP_025985802.1;ID=cds-XP_025985802.1;Dbxref=GeneID:105200757%2CGenbank:XP_025985802.1;Parent=rna-XM_026130017.1
NW_020521529.1	Gnomon	CDS	5353043	5353234	.	+	0	Name=XP_025985802.1;ID=cds-XP_025985802.1;Dbxref=GeneID:105200757%2CGenbank:XP_025985802.1;Parent=rna-XM_026130017.1
NW_020521529.1	Gnomon	CDS	5353424	5353544	.	+	0	Name=XP_025985802.1;ID=cds-XP_025985802.1;Dbxref=GeneID:105200757%2CGenbank:XP_025985802.1;Parent=rna-XM_026130017.1
NW_020521529.1	Gnomon	CDS	5353684	5353845	.	+	0	Name=XP_025985802.1;ID=cds-XP_025985802.1;Dbxref=GeneID:105200757%2CGenbank:XP_025985802.1;Parent=rna-XM_026130017.1
NW_020521529.1	Gnomon	CDS	5353939	5354215	.	+	0	Name=XP_025985802.1;ID=cds-XP_025985802.1;Dbxref=GeneID:105200757%2CGenbank:XP_025985802.1;Parent=rna-XM_026130017.1
NW_020521529.1	Gnomon	CDS	5354318	5354523	.	+	0	Name=XP_025985802.1;ID=cds-XP_025985802.1;Dbxref=GeneID:105200757%2CGenbank:XP_025985802.1;Parent=rna-XM_026130017.1
NW_020521529.1	Gnomon	CDS	5354715	5354858	.	+	0	Name=XP_025985802.1;ID=cds-XP_025985802.1;Dbxref=GeneID:105200757%2CGenbank:XP_025985802.1;Parent=rna-XM_026130017.1
NW_020521529.1	Gnomon	CDS	5354939	5355111	.	+	0	Name=XP_025985802.1;ID=cds-XP_025985802.1;Dbxref=GeneID:105200757%2CGenbank:XP_025985802.1;Parent=rna-XM_026130017.1
NW_020521529.1	Gnomon	CDS	5355604	5355728	.	+	0	Name=XP_025985802.1;ID=cds-XP_025985802.1;Dbxref=GeneID:105200757%2CGenbank:XP_025985802.1;Parent=rna-XM_026130017.1
NW_020521529.1	Gnomon	CDS	5355991	5356184	.	+	0	Name=XP_025985802.1;ID=cds-XP_025985802.1;Dbxref=GeneID:105200757%2CGenbank:XP_025985802.1;Parent=rna-XM_026130017.1
NW_020521529.1	Gnomon	CDS	5356335	5356513	.	+	0	Name=XP_025985802.1;ID=cds-XP_025985802.1;Dbxref=GeneID:105200757%2CGenbank:XP_025985802.1;Parent=rna-XM_026130017.1
NW_020521529.1	Gnomon	CDS	5357018	5357271	.	+	0	Name=XP_025985802.1;ID=cds-XP_025985802.1;Dbxref=GeneID:105200757%2CGenbank:XP_025985802.1;Parent=rna-XM_026130017.1
NW_020521529.1	Gnomon	CDS	5357467	5357765	.	+	0	Name=XP_025985802.1;ID=cds-XP_025985802.1;Dbxref=GeneID:105200757%2CGenbank:XP_025985802.1;Parent=rna-XM_026130017.1
NW_020521529.1	Gnomon	CDS	5358042	5358281	.	+	0	Name=XP_025985802.1;ID=cds-XP_025985802.1;Dbxref=GeneID:105200757%2CGenbank:XP_025985802.1;Parent=rna-XM_026130017.1
NW_020521529.1	Gnomon	CDS	5358350	5358505	.	+	0	Name=XP_025985802.1;ID=cds-XP_025985802.1;Dbxref=GeneID:105200757%2CGenbank:XP_025985802.1;Parent=rna-XM_026130017.1
NW_020521529.1	Gnomon	CDS	5358657	5358802	.	+	0	Name=XP_025985802.1;ID=cds-XP_025985802.1;Dbxref=GeneID:105200757%2CGenbank:XP_025985802.1;Parent=rna-XM_026130017.1
NW_020521529.1	Gnomon	CDS	5358877	5358968	.	+	0	Name=XP_025985802.1;ID=cds-XP_025985802.1;Dbxref=GeneID:105200757%2CGenbank:XP_025985802.1;Parent=rna-XM_026130017.1
NW_020521529.1	Gnomon	CDS	5359042	5359273	.	+	0	Name=XP_025985802.1;ID=cds-XP_025985802.1;Dbxref=GeneID:105200757%2CGenbank:XP_025985802.1;Parent=rna-XM_026130017.1
NW_020521529.1	Gnomon	CDS	5359427	5359604	.	+	0	Name=XP_025985802.1;ID=cds-XP_025985802.1;Dbxref=GeneID:105200757%2CGenbank:XP_025985802.1;Parent=rna-XM_026130017.1
NW_020521529.1	Gnomon	CDS	5359712	5359994	.	+	0	Name=XP_025985802.1;ID=cds-XP_025985802.1;Dbxref=GeneID:105200757%2CGenbank:XP_025985802.1;Parent=rna-XM_026130017.1
NW_020521529.1	Gnomon	CDS	5360098	5360236	.	+	0	Name=XP_025985802.1;ID=cds-XP_025985802.1;Dbxref=GeneID:105200757%2CGenbank:XP_025985802.1;Parent=rna-XM_026130017.1
NW_020521529.1	Gnomon	CDS	5360647	5360751	.	+	0	Name=XP_025985802.1;ID=cds-XP_025985802.1;Dbxref=GeneID:105200757%2CGenbank:XP_025985802.1;Parent=rna-XM_026130017.1
NW_020521529.1	Gnomon	CDS	3389880	3389909	.	-	0	Name=XP_025985948.1;ID=cds-XP_025985948.1;Dbxref=GeneID:105200832%2CGenbank:XP_025985948.1;Parent=rna-XM_026130163.1
NW_020521529.1	Gnomon	CDS	3389023	3389200	.	-	0	Name=XP_025985948.1;ID=cds-XP_025985948.1;Dbxref=GeneID:105200832%2CGenbank:XP_025985948.1;Parent=rna-XM_026130163.1
NW_020521529.1	Gnomon	CDS	3388711	3388846	.	-	0	Name=XP_025985948.1;ID=cds-XP_025985948.1;Dbxref=GeneID:105200832%2CGenbank:XP_025985948.1;Parent=rna-XM_026130163.1
NW_020521529.1	Gnomon	CDS	3388465	3388614	.	-	0	Name=XP_025985948.1;ID=cds-XP_025985948.1;Dbxref=GeneID:105200832%2CGenbank:XP_025985948.1;Parent=rna-XM_026130163.1
NW_020521529.1	Gnomon	CDS	3388243	3388372	.	-	0	Name=XP_025985948.1;ID=cds-XP_025985948.1;Dbxref=GeneID:105200832%2CGenbank:XP_025985948.1;Parent=rna-XM_026130163.1
NW_020521529.1	Gnomon	CDS	3387969	3388160	.	-	0	Name=XP_025985948.1;ID=cds-XP_025985948.1;Dbxref=GeneID:105200832%2CGenbank:XP_025985948.1;Parent=rna-XM_026130163.1
NW_020521529.1	Gnomon	CDS	21229	21393	.	-	0	Name=XP_011176013.1;ID=cds-XP_011176013.1;Dbxref=GeneID:105207994%2CGenbank:XP_011176013.1;Parent=rna-XM_011177711.2
NW_020521529.1	Gnomon	CDS	20846	21001	.	-	0	Name=XP_011176013.1;ID=cds-XP_011176013.1;Dbxref=GeneID:105207994%2CGenbank:XP_011176013.1;Parent=rna-XM_011177711.2
NW_020521529.1	Gnomon	CDS	19321	19617	.	-	0	Name=XP_011176013.1;ID=cds-XP_011176013.1;Dbxref=GeneID:105207994%2CGenbank:XP_011176013.1;Parent=rna-XM_011177711.2
NW_020521529.1	Gnomon	exon	3356815	3357027	.	-	.	ID=exon-XM_011168593.2-8;Dbxref=GeneID:105200834%2CGenbank:XM_011168593.2;Parent=rna-XM_011168593.2
NW_020521529.1	Gnomon	exon	3356576	3356729	.	-	.	ID=exon-XM_011168593.2-9;Dbxref=GeneID:105200834%2CGenbank:XM_011168593.2;Parent=rna-XM_011168593.2
NW_020521529.1	Gnomon	exon	3358198	3358410	.	-	.	ID=exon-XM_011168593.2-4;Dbxref=GeneID:105200834%2CGenbank:XM_011168593.2;Parent=rna-XM_011168593.2
NW_020521529.1	Gnomon	exon	3357990	3358119	.	-	.	ID=exon-XM_011168593.2-5;Dbxref=GeneID:105200834%2CGenbank:XM_011168593.2;Parent=rna-XM_011168593.2
NW_020521529.1	Gnomon	exon	3357478	3357675	.	-	.	ID=exon-XM_011168593.2-6;Dbxref=GeneID:105200834%2CGenbank:XM_011168593.2;Parent=rna-XM_011168593.2
NW_020521529.1	Gnomon	exon	3357171	3357349	.	-	.	ID=exon-XM_011168593.2-7;Dbxref=GeneID:105200834%2CGenbank:XM_011168593.2;Parent=rna-XM_011168593.2
NW_020521529.1	Gnomon	exon	3360118	3360522	.	-	.	ID=exon-XM_011168593.2-1;Dbxref=GeneID:105200834%2CGenbank:XM_011168593.2;Parent=rna-XM_011168593.2
NW_020521529.1	Gnomon	exon	3359437	3359634	.	-	.	ID=exon-XM_011168593.2-2;Dbxref=GeneID:105200834%2CGenbank:XM_011168593.2;Parent=rna-XM_011168593.2
NW_020521529.1	Gnomon	exon	3359192	3359345	.	-	.	ID=exon-XM_011168593.2-3;Dbxref=GeneID:105200834%2CGenbank:XM_011168593.2;Parent=rna-XM_011168593.2
NW_020521529.1	Gnomon	mRNA	1400521	1443656	.	+	.	Name=XM_011168712.2;ID=rna-XM_011168712.2;Dbxref=GeneID:105200911%2CGenbank:XM_011168712.2;Parent=gene-LOC105200911
NW_020521529.1	Gnomon	CDS	3790325	3790348	.	+	0	Name=XP_011166851.1;ID=cds-XP_011166851.1;Dbxref=GeneID:105200811%2CGenbank:XP_011166851.1;Parent=rna-XM_011168549.2
NW_020521529.1	Gnomon	CDS	3792426	3792758	.	+	0	Name=XP_011166851.1;ID=cds-XP_011166851.1;Dbxref=GeneID:105200811%2CGenbank:XP_011166851.1;Parent=rna-XM_011168549.2
NW_020521529.1	Gnomon	CDS	3792826	3793014	.	+	0	Name=XP_011166851.1;ID=cds-XP_011166851.1;Dbxref=GeneID:105200811%2CGenbank:XP_011166851.1;Parent=rna-XM_011168549.2
NW_020521529.1	Gnomon	CDS	3793141	3793524	.	+	0	Name=XP_011166851.1;ID=cds-XP_011166851.1;Dbxref=GeneID:105200811%2CGenbank:XP_011166851.1;Parent=rna-XM_011168549.2
NW_020521529.1	Gnomon	mRNA	3228171	3235866	.	-	.	Name=XM_026130117.1;ID=rna-XM_026130117.1;Dbxref=GeneID:105200852%2CGenbank:XM_026130117.1;Parent=gene-LOC105200852
NW_020521529.1	Gnomon	mRNA	5333044	5342096	.	-	.	Name=XM_011168462.2;ID=rna-XM_011168462.2;Dbxref=GeneID:105200759%2CGenbank:XM_011168462.2;Parent=gene-LOC105200759
NW_020521529.1	Gnomon	exon	5182778	5183002	.	+	.	ID=exon-XM_011168468.2-10;Dbxref=GeneID:105200764%2CGenbank:XM_011168468.2;Note=The sequence of the model RefSeq transcript was modified relative to this genomic sequence to represent the inferred CDS: deleted 2 bases in 1 codon;Parent=rna-XM_011168468.2
NW_020521529.1	Gnomon	exon	5183293	5183460	.	+	.	ID=exon-XM_011168468.2-11;Dbxref=GeneID:105200764%2CGenbank:XM_011168468.2;Note=The sequence of the model RefSeq transcript was modified relative to this genomic sequence to represent the inferred CDS: deleted 2 bases in 1 codon;Parent=rna-XM_011168468.2
NW_020521529.1	Gnomon	exon	5183582	5183804	.	+	.	ID=exon-XM_011168468.2-12;Dbxref=GeneID:105200764%2CGenbank:XM_011168468.2;Note=The sequence of the model RefSeq transcript was modified relative to this genomic sequence to represent the inferred CDS: deleted 2 bases in 1 codon;Parent=rna-XM_011168468.2
NW_020521529.1	Gnomon	exon	5183896	5184034	.	+	.	ID=exon-XM_011168468.2-13;Dbxref=GeneID:105200764%2CGenbank:XM_011168468.2;Note=The sequence of the model RefSeq transcript was modified relative to this genomic sequence to represent the inferred CDS: deleted 2 bases in 1 codon;Parent=rna-XM_011168468.2
NW_020521529.1	Gnomon	exon	5184111	5184200	.	+	.	ID=exon-XM_011168468.2-14;Dbxref=GeneID:105200764%2CGenbank:XM_011168468.2;Note=The sequence of the model RefSeq transcript was modified relative to this genomic sequence to represent the inferred CDS: deleted 2 bases in 1 codon;Parent=rna-XM_011168468.2
NW_020521529.1	Gnomon	exon	5184372	5184468	.	+	.	ID=exon-XM_011168468.2-15;Dbxref=GeneID:105200764%2CGenbank:XM_011168468.2;Note=The sequence of the model RefSeq transcript was modified relative to this genomic sequence to represent the inferred CDS: deleted 2 bases in 1 codon;Parent=rna-XM_011168468.2
NW_020521529.1	Gnomon	exon	5184552	5184675	.	+	.	ID=exon-XM_011168468.2-16;Dbxref=GeneID:105200764%2CGenbank:XM_011168468.2;Note=The sequence of the model RefSeq transcript was modified relative to this genomic sequence to represent the inferred CDS: deleted 2 bases in 1 codon;Parent=rna-XM_011168468.2
NW_020521529.1	Gnomon	exon	5185073	5185609	.	+	.	ID=exon-XM_011168468.2-17;Dbxref=GeneID:105200764%2CGenbank:XM_011168468.2;Note=The sequence of the model RefSeq transcript was modified relative to this genomic sequence to represent the inferred CDS: deleted 2 bases in 1 codon;Parent=rna-XM_011168468.2
NW_020521529.1	Gnomon	exon	5186151	5186529	.	+	.	ID=exon-XM_011168468.2-18;Dbxref=GeneID:105200764%2CGenbank:XM_011168468.2;Note=The sequence of the model RefSeq transcript was modified relative to this genomic sequence to represent the inferred CDS: deleted 2 bases in 1 codon;Parent=rna-XM_011168468.2
NW_020521529.1	Gnomon	mRNA	76807	90427	.	-	.	Name=XM_026130212.1;ID=rna-XM_026130212.1;Dbxref=GeneID:105207983%2CGenbank:XM_026130212.1;Parent=gene-LOC105207983
NW_020521529.1	Gnomon	mRNA	3251652	3255541	.	-	.	Name=XM_011168617.2;ID=rna-XM_011168617.2;Dbxref=GeneID:105200848%2CGenbank:XM_011168617.2;Parent=gene-LOC105200848
NW_020521529.1	Gnomon	CDS	2435865	2435935	.	+	0	Name=XP_011166997.1;ID=cds-XP_011166997.1;Dbxref=GeneID:105200895%2CGenbank:XP_011166997.1;Parent=rna-XM_011168695.2
NW_020521529.1	Gnomon	CDS	2446698	2446842	.	+	0	Name=XP_011166997.1;ID=cds-XP_011166997.1;Dbxref=GeneID:105200895%2CGenbank:XP_011166997.1;Parent=rna-XM_011168695.2
NW_020521529.1	Gnomon	CDS	2447715	2447795	.	+	0	Name=XP_011166997.1;ID=cds-XP_011166997.1;Dbxref=GeneID:105200895%2CGenbank:XP_011166997.1;Parent=rna-XM_011168695.2
NW_020521529.1	Gnomon	CDS	2447881	2447929	.	+	0	Name=XP_011166997.1;ID=cds-XP_011166997.1;Dbxref=GeneID:105200895%2CGenbank:XP_011166997.1;Parent=rna-XM_011168695.2
NW_020521529.1	Gnomon	CDS	2448011	2448095	.	+	0	Name=XP_011166997.1;ID=cds-XP_011166997.1;Dbxref=GeneID:105200895%2CGenbank:XP_011166997.1;Parent=rna-XM_011168695.2
NW_020521529.1	Gnomon	CDS	2448179	2448307	.	+	0	Name=XP_011166997.1;ID=cds-XP_011166997.1;Dbxref=GeneID:105200895%2CGenbank:XP_011166997.1;Parent=rna-XM_011168695.2
NW_020521529.1	Gnomon	CDS	2448419	2448607	.	+	0	Name=XP_011166997.1;ID=cds-XP_011166997.1;Dbxref=GeneID:105200895%2CGenbank:XP_011166997.1;Parent=rna-XM_011168695.2
NW_020521529.1	Gnomon	CDS	2448700	2448875	.	+	0	Name=XP_011166997.1;ID=cds-XP_011166997.1;Dbxref=GeneID:105200895%2CGenbank:XP_011166997.1;Parent=rna-XM_011168695.2
NW_020521529.1	Gnomon	CDS	2448968	2451093	.	+	0	Name=XP_011166997.1;ID=cds-XP_011166997.1;Dbxref=GeneID:105200895%2CGenbank:XP_011166997.1;Parent=rna-XM_011168695.2
NW_020521529.1	Gnomon	CDS	3389880	3389909	.	-	0	Name=XP_025985949.1;ID=cds-XP_025985949.1;Dbxref=GeneID:105200832%2CGenbank:XP_025985949.1;Parent=rna-XM_026130164.1
NW_020521529.1	Gnomon	CDS	3389023	3389200	.	-	0	Name=XP_025985949.1;ID=cds-XP_025985949.1;Dbxref=GeneID:105200832%2CGenbank:XP_025985949.1;Parent=rna-XM_026130164.1
NW_020521529.1	Gnomon	CDS	3388711	3388846	.	-	0	Name=XP_025985949.1;ID=cds-XP_025985949.1;Dbxref=GeneID:105200832%2CGenbank:XP_025985949.1;Parent=rna-XM_026130164.1
NW_020521529.1	Gnomon	CDS	3388465	3388614	.	-	0	Name=XP_025985949.1;ID=cds-XP_025985949.1;Dbxref=GeneID:105200832%2CGenbank:XP_025985949.1;Parent=rna-XM_026130164.1
NW_020521529.1	Gnomon	CDS	3388243	3388372	.	-	0	Name=XP_025985949.1;ID=cds-XP_025985949.1;Dbxref=GeneID:105200832%2CGenbank:XP_025985949.1;Parent=rna-XM_026130164.1
NW_020521529.1	Gnomon	CDS	3387969	3388160	.	-	0	Name=XP_025985949.1;ID=cds-XP_025985949.1;Dbxref=GeneID:105200832%2CGenbank:XP_025985949.1;Parent=rna-XM_026130164.1
NW_020521529.1	Gnomon	CDS	1135	1488	.	+	0	Name=XP_025985803.1;ID=cds-XP_025985803.1;Dbxref=GeneID:105207999%2CGenbank:XP_025985803.1;Parent=rna-XM_026130018.1
NW_020521529.1	Gnomon	CDS	1568	1900	.	+	0	Name=XP_025985803.1;ID=cds-XP_025985803.1;Dbxref=GeneID:105207999%2CGenbank:XP_025985803.1;Parent=rna-XM_026130018.1
NW_020521529.1	Gnomon	CDS	2044	2091	.	+	0	Name=XP_025985803.1;ID=cds-XP_025985803.1;Dbxref=GeneID:105207999%2CGenbank:XP_025985803.1;Parent=rna-XM_026130018.1
NW_020521529.1	Gnomon	CDS	2992	3054	.	+	0	Name=XP_025985803.1;ID=cds-XP_025985803.1;Dbxref=GeneID:105207999%2CGenbank:XP_025985803.1;Parent=rna-XM_026130018.1
NW_020521529.1	Gnomon	CDS	3132	3291	.	+	0	Name=XP_025985803.1;ID=cds-XP_025985803.1;Dbxref=GeneID:105207999%2CGenbank:XP_025985803.1;Parent=rna-XM_026130018.1
NW_020521529.1	Gnomon	CDS	3394	3525	.	+	0	Name=XP_025985803.1;ID=cds-XP_025985803.1;Dbxref=GeneID:105207999%2CGenbank:XP_025985803.1;Parent=rna-XM_026130018.1
NW_020521529.1	Gnomon	CDS	3628	3744	.	+	0	Name=XP_025985803.1;ID=cds-XP_025985803.1;Dbxref=GeneID:105207999%2CGenbank:XP_025985803.1;Parent=rna-XM_026130018.1
NW_020521529.1	Gnomon	CDS	3847	3963	.	+	0	Name=XP_025985803.1;ID=cds-XP_025985803.1;Dbxref=GeneID:105207999%2CGenbank:XP_025985803.1;Parent=rna-XM_026130018.1
NW_020521529.1	Gnomon	CDS	4063	4322	.	+	0	Name=XP_025985803.1;ID=cds-XP_025985803.1;Dbxref=GeneID:105207999%2CGenbank:XP_025985803.1;Parent=rna-XM_026130018.1
NW_020521529.1	Gnomon	CDS	5176	5245	.	+	0	Name=XP_025985803.1;ID=cds-XP_025985803.1;Dbxref=GeneID:105207999%2CGenbank:XP_025985803.1;Parent=rna-XM_026130018.1
NW_020521529.1	Gnomon	CDS	5389	5502	.	+	0	Name=XP_025985803.1;ID=cds-XP_025985803.1;Dbxref=GeneID:105207999%2CGenbank:XP_025985803.1;Parent=rna-XM_026130018.1
NW_020521529.1	Gnomon	CDS	5833	5957	.	+	0	Name=XP_025985803.1;ID=cds-XP_025985803.1;Dbxref=GeneID:105207999%2CGenbank:XP_025985803.1;Parent=rna-XM_026130018.1
NW_020521529.1	RefSeq	cDNA_match	5179111	5179260	.	+	.	ID=3b8b9d1c-185b-47d6-9f64-56c3fb69d4d8;Target=XM_011168468.2 1 148;Gap=M9 D2 M139
NW_020521529.1	RefSeq	cDNA_match	5179365	5179498	.	+	.	ID=3b8b9d1c-185b-47d6-9f64-56c3fb69d4d8;Target=XM_011168468.2 1 148;Gap=M9 D2 M139
NW_020521529.1	RefSeq	cDNA_match	5179657	5181493	.	+	.	ID=3b8b9d1c-185b-47d6-9f64-56c3fb69d4d8;Target=XM_011168468.2 1 148;Gap=M9 D2 M139
NW_020521529.1	RefSeq	cDNA_match	5181665	5181814	.	+	.	ID=3b8b9d1c-185b-47d6-9f64-56c3fb69d4d8;Target=XM_011168468.2 1 148;Gap=M9 D2 M139
NW_020521529.1	RefSeq	cDNA_match	5181905	5181966	.	+	.	ID=3b8b9d1c-185b-47d6-9f64-56c3fb69d4d8;Target=XM_011168468.2 1 148;Gap=M9 D2 M139
NW_020521529.1	RefSeq	cDNA_match	5182044	5182184	.	+	.	ID=3b8b9d1c-185b-47d6-9f64-56c3fb69d4d8;Target=XM_011168468.2 1 148;Gap=M9 D2 M139
NW_020521529.1	RefSeq	cDNA_match	5182397	5182513	.	+	.	ID=3b8b9d1c-185b-47d6-9f64-56c3fb69d4d8;Target=XM_011168468.2 1 148;Gap=M9 D2 M139
NW_020521529.1	RefSeq	cDNA_match	5182617	5182694	.	+	.	ID=3b8b9d1c-185b-47d6-9f64-56c3fb69d4d8;Target=XM_011168468.2 1 148;Gap=M9 D2 M139
NW_020521529.1	RefSeq	cDNA_match	5182778	5183002	.	+	.	ID=3b8b9d1c-185b-47d6-9f64-56c3fb69d4d8;Target=XM_011168468.2 1 148;Gap=M9 D2 M139
NW_020521529.1	RefSeq	cDNA_match	5183293	5183460	.	+	.	ID=3b8b9d1c-185b-47d6-9f64-56c3fb69d4d8;Target=XM_011168468.2 1 148;Gap=M9 D2 M139
NW_020521529.1	RefSeq	cDNA_match	5183582	5183804	.	+	.	ID=3b8b9d1c-185b-47d6-9f64-56c3fb69d4d8;Target=XM_011168468.2 1 148;Gap=M9 D2 M139
NW_020521529.1	RefSeq	cDNA_match	5183896	5184034	.	+	.	ID=3b8b9d1c-185b-47d6-9f64-56c3fb69d4d8;Target=XM_011168468.2 1 148;Gap=M9 D2 M139
NW_020521529.1	RefSeq	cDNA_match	5184111	5184200	.	+	.	ID=3b8b9d1c-185b-47d6-9f64-56c3fb69d4d8;Target=XM_011168468.2 1 148;Gap=M9 D2 M139
NW_020521529.1	RefSeq	cDNA_match	5184372	5184468	.	+	.	ID=3b8b9d1c-185b-47d6-9f64-56c3fb69d4d8;Target=XM_011168468.2 1 148;Gap=M9 D2 M139
NW_020521529.1	RefSeq	cDNA_match	5184552	5184675	.	+	.	ID=3b8b9d1c-185b-47d6-9f64-56c3fb69d4d8;Target=XM_011168468.2 1 148;Gap=M9 D2 M139
NW_020521529.1	RefSeq	cDNA_match	5185073	5185609	.	+	.	ID=3b8b9d1c-185b-47d6-9f64-56c3fb69d4d8;Target=XM_011168468.2 1 148;Gap=M9 D2 M139
NW_020521529.1	RefSeq	cDNA_match	5186151	5186529	.	+	.	ID=3b8b9d1c-185b-47d6-9f64-56c3fb69d4d8;Target=XM_011168468.2 1 148;Gap=M9 D2 M139
NW_020521529.1	Gnomon	CDS	3886384	3886524	.	+	0	Name=XP_025986046.1;ID=cds-XP_025986046.1;Dbxref=GeneID:105200800%2CGenbank:XP_025986046.1;Parent=rna-XM_026130261.1
NW_020521529.1	Gnomon	CDS	3891093	3891606	.	+	0	Name=XP_025986046.1;ID=cds-XP_025986046.1;Dbxref=GeneID:105200800%2CGenbank:XP_025986046.1;Parent=rna-XM_026130261.1
NW_020521529.1	Gnomon	CDS	3892863	3892921	.	+	0	Name=XP_025986046.1;ID=cds-XP_025986046.1;Dbxref=GeneID:105200800%2CGenbank:XP_025986046.1;Parent=rna-XM_026130261.1
NW_020521529.1	Gnomon	CDS	3893062	3893274	.	+	0	Name=XP_025986046.1;ID=cds-XP_025986046.1;Dbxref=GeneID:105200800%2CGenbank:XP_025986046.1;Parent=rna-XM_026130261.1
NW_020521529.1	Gnomon	CDS	3893667	3893872	.	+	0	Name=XP_025986046.1;ID=cds-XP_025986046.1;Dbxref=GeneID:105200800%2CGenbank:XP_025986046.1;Parent=rna-XM_026130261.1
NW_020521529.1	Gnomon	CDS	3893957	3894112	.	+	0	Name=XP_025986046.1;ID=cds-XP_025986046.1;Dbxref=GeneID:105200800%2CGenbank:XP_025986046.1;Parent=rna-XM_026130261.1
NW_020521529.1	Gnomon	CDS	3894300	3894942	.	+	0	Name=XP_025986046.1;ID=cds-XP_025986046.1;Dbxref=GeneID:105200800%2CGenbank:XP_025986046.1;Parent=rna-XM_026130261.1
NW_020521529.1	Gnomon	CDS	3895859	3896038	.	+	0	Name=XP_025986046.1;ID=cds-XP_025986046.1;Dbxref=GeneID:105200800%2CGenbank:XP_025986046.1;Parent=rna-XM_026130261.1
NW_020521529.1	Gnomon	CDS	3896597	3897338	.	+	0	Name=XP_025986046.1;ID=cds-XP_025986046.1;Dbxref=GeneID:105200800%2CGenbank:XP_025986046.1;Parent=rna-XM_026130261.1
NW_020521529.1	Gnomon	CDS	3897431	3897623	.	+	0	Name=XP_025986046.1;ID=cds-XP_025986046.1;Dbxref=GeneID:105200800%2CGenbank:XP_025986046.1;Parent=rna-XM_026130261.1
NW_020521529.1	Gnomon	CDS	3898655	3898806	.	+	0	Name=XP_025986046.1;ID=cds-XP_025986046.1;Dbxref=GeneID:105200800%2CGenbank:XP_025986046.1;Parent=rna-XM_026130261.1
NW_020521529.1	Gnomon	CDS	3898870	3899222	.	+	0	Name=XP_025986046.1;ID=cds-XP_025986046.1;Dbxref=GeneID:105200800%2CGenbank:XP_025986046.1;Parent=rna-XM_026130261.1
NW_020521529.1	Gnomon	CDS	3899470	3899695	.	+	0	Name=XP_025986046.1;ID=cds-XP_025986046.1;Dbxref=GeneID:105200800%2CGenbank:XP_025986046.1;Parent=rna-XM_026130261.1
NW_020521529.1	Gnomon	CDS	3899901	3900136	.	+	0	Name=XP_025986046.1;ID=cds-XP_025986046.1;Dbxref=GeneID:105200800%2CGenbank:XP_025986046.1;Parent=rna-XM_026130261.1
NW_020521529.1	Gnomon	CDS	3900214	3900633	.	+	0	Name=XP_025986046.1;ID=cds-XP_025986046.1;Dbxref=GeneID:105200800%2CGenbank:XP_025986046.1;Parent=rna-XM_026130261.1
NW_020521529.1	BestRefSeq	exon	3099001	3099101	.	+	.	ID=exon-NM_001304606.1-1;Dbxref=GeneID:105200856%2CGenbank:NM_001304606.1;Note=The RefSeq transcript has 1 substitution compared to this genomic sequence;Parent=rna-NM_001304606.1
NW_020521529.1	BestRefSeq	exon	3102112	3102301	.	+	.	ID=exon-NM_001304606.1-2;Dbxref=GeneID:105200856%2CGenbank:NM_001304606.1;Note=The RefSeq transcript has 1 substitution compared to this genomic sequence;Parent=rna-NM_001304606.1
NW_020521529.1	BestRefSeq	exon	3102493	3102719	.	+	.	ID=exon-NM_001304606.1-3;Dbxref=GeneID:105200856%2CGenbank:NM_001304606.1;Note=The RefSeq transcript has 1 substitution compared to this genomic sequence;Parent=rna-NM_001304606.1
NW_020521529.1	Gnomon	exon	3287924	3288048	.	+	.	ID=exon-XM_026130077.1-10;Dbxref=GeneID:105200844%2CGenbank:XM_026130077.1;Parent=rna-XM_026130077.1
NW_020521529.1	Gnomon	exon	3288208	3288314	.	+	.	ID=exon-XM_026130077.1-11;Dbxref=GeneID:105200844%2CGenbank:XM_026130077.1;Parent=rna-XM_026130077.1
NW_020521529.1	Gnomon	exon	5533317	5533881	.	-	.	ID=exon-XM_011168440.2-1;Dbxref=GeneID:105200746%2CGenbank:XM_011168440.2;Parent=rna-XM_011168440.2
NW_020521529.1	Gnomon	exon	5532035	5532466	.	-	.	ID=exon-XM_011168440.2-2;Dbxref=GeneID:105200746%2CGenbank:XM_011168440.2;Parent=rna-XM_011168440.2
NW_020521529.1	Gnomon	exon	5531065	5531963	.	-	.	ID=exon-XM_011168440.2-3;Dbxref=GeneID:105200746%2CGenbank:XM_011168440.2;Parent=rna-XM_011168440.2
NW_020521529.1	Gnomon	mRNA	1294106	1295395	.	+	.	Name=XM_011177620.2;ID=rna-XM_011177620.2;Dbxref=GeneID:105207933%2CGenbank:XM_011177620.2;Parent=gene-LOC105207933
NW_020521529.1	Gnomon	CDS	17314	17810	.	-	0	Name=XP_011176014.1;ID=cds-XP_011176014.1;Dbxref=GeneID:105207995%2CGenbank:XP_011176014.1;Parent=rna-XM_011177712.2
NW_020521529.1	Gnomon	CDS	16069	16470	.	-	0	Name=XP_011176014.1;ID=cds-XP_011176014.1;Dbxref=GeneID:105207995%2CGenbank:XP_011176014.1;Parent=rna-XM_011177712.2
NW_020521529.1	Gnomon	CDS	15028	15514	.	-	0	Name=XP_011176014.1;ID=cds-XP_011176014.1;Dbxref=GeneID:105207995%2CGenbank:XP_011176014.1;Parent=rna-XM_011177712.2
NW_020521529.1	Gnomon	exon	5101736	5101826	.	+	.	ID=exon-XM_011168487.2-8;Dbxref=GeneID:105200775%2CGenbank:XM_011168487.2;Parent=rna-XM_011168487.2
NW_020521529.1	Gnomon	exon	5102124	5102199	.	+	.	ID=exon-XM_011168487.2-9;Dbxref=GeneID:105200775%2CGenbank:XM_011168487.2;Parent=rna-XM_011168487.2
NW_020521529.1	Gnomon	exon	5095556	5095606	.	+	.	ID=exon-XM_011168487.2-2;Dbxref=GeneID:105200775%2CGenbank:XM_011168487.2;Parent=rna-XM_011168487.2
NW_020521529.1	Gnomon	exon	5099141	5099291	.	+	.	ID=exon-XM_011168487.2-3;Dbxref=GeneID:105200775%2CGenbank:XM_011168487.2;Parent=rna-XM_011168487.2
NW_020521529.1	Gnomon	exon	5094851	5094869	.	+	.	ID=exon-XM_011168487.2-1;Dbxref=GeneID:105200775%2CGenbank:XM_011168487.2;Parent=rna-XM_011168487.2
NW_020521529.1	Gnomon	exon	5101011	5101068	.	+	.	ID=exon-XM_011168487.2-6;Dbxref=GeneID:105200775%2CGenbank:XM_011168487.2;Parent=rna-XM_011168487.2
NW_020521529.1	Gnomon	exon	5101465	5101641	.	+	.	ID=exon-XM_011168487.2-7;Dbxref=GeneID:105200775%2CGenbank:XM_011168487.2;Parent=rna-XM_011168487.2
NW_020521529.1	Gnomon	exon	5099756	5099918	.	+	.	ID=exon-XM_011168487.2-4;Dbxref=GeneID:105200775%2CGenbank:XM_011168487.2;Parent=rna-XM_011168487.2
NW_020521529.1	Gnomon	exon	5100260	5100543	.	+	.	ID=exon-XM_011168487.2-5;Dbxref=GeneID:105200775%2CGenbank:XM_011168487.2;Parent=rna-XM_011168487.2
NW_020521529.1	Gnomon	exon	6551496	6551658	.	-	.	ID=exon-XM_011168416.2-4;Dbxref=GeneID:105200729%2CGenbank:XM_011168416.2;Parent=rna-XM_011168416.2
NW_020521529.1	Gnomon	exon	6551210	6551425	.	-	.	ID=exon-XM_011168416.2-5;Dbxref=GeneID:105200729%2CGenbank:XM_011168416.2;Parent=rna-XM_011168416.2
NW_020521529.1	Gnomon	exon	6552076	6552282	.	-	.	ID=exon-XM_011168416.2-2;Dbxref=GeneID:105200729%2CGenbank:XM_011168416.2;Parent=rna-XM_011168416.2
NW_020521529.1	Gnomon	exon	6551791	6551993	.	-	.	ID=exon-XM_011168416.2-3;Dbxref=GeneID:105200729%2CGenbank:XM_011168416.2;Parent=rna-XM_011168416.2
NW_020521529.1	Gnomon	exon	6550583	6550752	.	-	.	ID=exon-XM_011168416.2-8;Dbxref=GeneID:105200729%2CGenbank:XM_011168416.2;Parent=rna-XM_011168416.2
NW_020521529.1	Gnomon	exon	6550991	6551133	.	-	.	ID=exon-XM_011168416.2-6;Dbxref=GeneID:105200729%2CGenbank:XM_011168416.2;Parent=rna-XM_011168416.2
NW_020521529.1	Gnomon	exon	6550814	6550915	.	-	.	ID=exon-XM_011168416.2-7;Dbxref=GeneID:105200729%2CGenbank:XM_011168416.2;Parent=rna-XM_011168416.2
NW_020521529.1	Gnomon	exon	6552765	6553208	.	-	.	ID=exon-XM_011168416.2-1;Dbxref=GeneID:105200729%2CGenbank:XM_011168416.2;Parent=rna-XM_011168416.2
NW_020521529.1	Gnomon	exon	4691220	4691553	.	-	.	ID=exon-XM_026130129.1-3;Dbxref=GeneID:105200782%2CGenbank:XM_026130129.1;Parent=rna-XM_026130129.1
NW_020521529.1	Gnomon	exon	4690776	4691118	.	-	.	ID=exon-XM_026130129.1-4;Dbxref=GeneID:105200782%2CGenbank:XM_026130129.1;Parent=rna-XM_026130129.1
NW_020521529.1	Gnomon	exon	4690542	4690692	.	-	.	ID=exon-XM_026130129.1-5;Dbxref=GeneID:105200782%2CGenbank:XM_026130129.1;Parent=rna-XM_026130129.1
NW_020521529.1	Gnomon	exon	4689770	4690011	.	-	.	ID=exon-XM_026130129.1-6;Dbxref=GeneID:105200782%2CGenbank:XM_026130129.1;Parent=rna-XM_026130129.1
NW_020521529.1	Gnomon	exon	4689472	4689686	.	-	.	ID=exon-XM_026130129.1-7;Dbxref=GeneID:105200782%2CGenbank:XM_026130129.1;Parent=rna-XM_026130129.1
NW_020521529.1	Gnomon	exon	4985917	4985961	.	+	.	ID=exon-XM_026130153.1-2;Dbxref=GeneID:113002948%2CGenbank:XM_026130153.1;Parent=rna-XM_026130153.1
NW_020521529.1	Gnomon	exon	4691913	4692093	.	-	.	ID=exon-XM_026130129.1-1;Dbxref=GeneID:105200782%2CGenbank:XM_026130129.1;Parent=rna-XM_026130129.1
NW_020521529.1	Gnomon	exon	4691635	4691768	.	-	.	ID=exon-XM_026130129.1-2;Dbxref=GeneID:105200782%2CGenbank:XM_026130129.1;Parent=rna-XM_026130129.1
NW_020521529.1	Gnomon	exon	4983264	4985059	.	+	.	ID=exon-XM_026130153.1-1;Dbxref=GeneID:113002948%2CGenbank:XM_026130153.1;Parent=rna-XM_026130153.1
NW_020521529.1	Gnomon	mRNA	1526164	1561409	.	+	.	Name=XM_011168711.2;ID=rna-XM_011168711.2;Dbxref=GeneID:105200908%2CGenbank:XM_011168711.2;Parent=gene-LOC105200908
NW_020521529.1	Gnomon	CDS	3800988	3801033	.	+	0	Name=XP_011166850.1;ID=cds-XP_011166850.1;Dbxref=GeneID:105200810%2CGenbank:XP_011166850.1;Parent=rna-XM_011168548.2
NW_020521529.1	Gnomon	CDS	3801132	3801299	.	+	0	Name=XP_011166850.1;ID=cds-XP_011166850.1;Dbxref=GeneID:105200810%2CGenbank:XP_011166850.1;Parent=rna-XM_011168548.2
NW_020521529.1	Gnomon	CDS	3801420	3801592	.	+	0	Name=XP_011166850.1;ID=cds-XP_011166850.1;Dbxref=GeneID:105200810%2CGenbank:XP_011166850.1;Parent=rna-XM_011168548.2
NW_020521529.1	Gnomon	CDS	3801706	3801810	.	+	0	Name=XP_011166850.1;ID=cds-XP_011166850.1;Dbxref=GeneID:105200810%2CGenbank:XP_011166850.1;Parent=rna-XM_011168548.2
NW_020521529.1	Gnomon	CDS	3801881	3802040	.	+	0	Name=XP_011166850.1;ID=cds-XP_011166850.1;Dbxref=GeneID:105200810%2CGenbank:XP_011166850.1;Parent=rna-XM_011168548.2
NW_020521529.1	Gnomon	CDS	3802162	3802351	.	+	0	Name=XP_011166850.1;ID=cds-XP_011166850.1;Dbxref=GeneID:105200810%2CGenbank:XP_011166850.1;Parent=rna-XM_011168548.2
NW_020521529.1	Gnomon	CDS	3802424	3802644	.	+	0	Name=XP_011166850.1;ID=cds-XP_011166850.1;Dbxref=GeneID:105200810%2CGenbank:XP_011166850.1;Parent=rna-XM_011168548.2
NW_020521529.1	Gnomon	CDS	3802815	3802915	.	+	0	Name=XP_011166850.1;ID=cds-XP_011166850.1;Dbxref=GeneID:105200810%2CGenbank:XP_011166850.1;Parent=rna-XM_011168548.2
NW_020521529.1	Gnomon	CDS	3803076	3803207	.	+	0	Name=XP_011166850.1;ID=cds-XP_011166850.1;Dbxref=GeneID:105200810%2CGenbank:XP_011166850.1;Parent=rna-XM_011168548.2
NW_020521529.1	Gnomon	CDS	3803297	3803486	.	+	0	Name=XP_011166850.1;ID=cds-XP_011166850.1;Dbxref=GeneID:105200810%2CGenbank:XP_011166850.1;Parent=rna-XM_011168548.2
NW_020521529.1	Gnomon	CDS	3803562	3803746	.	+	0	Name=XP_011166850.1;ID=cds-XP_011166850.1;Dbxref=GeneID:105200810%2CGenbank:XP_011166850.1;Parent=rna-XM_011168548.2
NW_020521529.1	Gnomon	mRNA	5343195	5345807	.	-	.	Name=XM_011168461.2;ID=rna-XM_011168461.2;Dbxref=GeneID:105200758%2CGenbank:XM_011168461.2;Parent=gene-LOC105200758
NW_020521529.1	Gnomon	CDS	3797501	3797503	.	-	0	Name=XP_011166854.1;ID=cds-XP_011166854.1;Dbxref=GeneID:105200812%2CGenbank:XP_011166854.1;Parent=rna-XM_011168552.2
NW_020521529.1	Gnomon	CDS	3796855	3797164	.	-	0	Name=XP_011166854.1;ID=cds-XP_011166854.1;Dbxref=GeneID:105200812%2CGenbank:XP_011166854.1;Parent=rna-XM_011168552.2
NW_020521529.1	Gnomon	CDS	3796345	3796781	.	-	0	Name=XP_011166854.1;ID=cds-XP_011166854.1;Dbxref=GeneID:105200812%2CGenbank:XP_011166854.1;Parent=rna-XM_011168552.2
NW_020521529.1	Gnomon	CDS	3796184	3796261	.	-	0	Name=XP_011166854.1;ID=cds-XP_011166854.1;Dbxref=GeneID:105200812%2CGenbank:XP_011166854.1;Parent=rna-XM_011168552.2
NW_020521529.1	Gnomon	CDS	3795883	3796107	.	-	0	Name=XP_011166854.1;ID=cds-XP_011166854.1;Dbxref=GeneID:105200812%2CGenbank:XP_011166854.1;Parent=rna-XM_011168552.2
NW_020521529.1	Gnomon	CDS	3795376	3795757	.	-	0	Name=XP_011166854.1;ID=cds-XP_011166854.1;Dbxref=GeneID:105200812%2CGenbank:XP_011166854.1;Parent=rna-XM_011168552.2
NW_020521529.1	Gnomon	CDS	3795097	3795269	.	-	0	Name=XP_011166854.1;ID=cds-XP_011166854.1;Dbxref=GeneID:105200812%2CGenbank:XP_011166854.1;Parent=rna-XM_011168552.2
NW_020521529.1	Gnomon	CDS	3886384	3886524	.	+	0	Name=XP_025986049.1;ID=cds-XP_025986049.1;Dbxref=GeneID:105200800%2CGenbank:XP_025986049.1;Parent=rna-XM_026130264.1
NW_020521529.1	Gnomon	CDS	3891093	3891606	.	+	0	Name=XP_025986049.1;ID=cds-XP_025986049.1;Dbxref=GeneID:105200800%2CGenbank:XP_025986049.1;Parent=rna-XM_026130264.1
NW_020521529.1	Gnomon	CDS	3892863	3892921	.	+	0	Name=XP_025986049.1;ID=cds-XP_025986049.1;Dbxref=GeneID:105200800%2CGenbank:XP_025986049.1;Parent=rna-XM_026130264.1
NW_020521529.1	Gnomon	CDS	3893062	3893274	.	+	0	Name=XP_025986049.1;ID=cds-XP_025986049.1;Dbxref=GeneID:105200800%2CGenbank:XP_025986049.1;Parent=rna-XM_026130264.1
NW_020521529.1	Gnomon	CDS	3893667	3893872	.	+	0	Name=XP_025986049.1;ID=cds-XP_025986049.1;Dbxref=GeneID:105200800%2CGenbank:XP_025986049.1;Parent=rna-XM_026130264.1
NW_020521529.1	Gnomon	CDS	3893957	3894112	.	+	0	Name=XP_025986049.1;ID=cds-XP_025986049.1;Dbxref=GeneID:105200800%2CGenbank:XP_025986049.1;Parent=rna-XM_026130264.1
NW_020521529.1	Gnomon	CDS	3894300	3894942	.	+	0	Name=XP_025986049.1;ID=cds-XP_025986049.1;Dbxref=GeneID:105200800%2CGenbank:XP_025986049.1;Parent=rna-XM_026130264.1
NW_020521529.1	Gnomon	CDS	3895859	3896038	.	+	0	Name=XP_025986049.1;ID=cds-XP_025986049.1;Dbxref=GeneID:105200800%2CGenbank:XP_025986049.1;Parent=rna-XM_026130264.1
NW_020521529.1	Gnomon	CDS	3896597	3897338	.	+	0	Name=XP_025986049.1;ID=cds-XP_025986049.1;Dbxref=GeneID:105200800%2CGenbank:XP_025986049.1;Parent=rna-XM_026130264.1
NW_020521529.1	Gnomon	CDS	3897431	3897608	.	+	0	Name=XP_025986049.1;ID=cds-XP_025986049.1;Dbxref=GeneID:105200800%2CGenbank:XP_025986049.1;Parent=rna-XM_026130264.1
NW_020521529.1	Gnomon	CDS	3898658	3898806	.	+	0	Name=XP_025986049.1;ID=cds-XP_025986049.1;Dbxref=GeneID:105200800%2CGenbank:XP_025986049.1;Parent=rna-XM_026130264.1
NW_020521529.1	Gnomon	CDS	3898870	3899222	.	+	0	Name=XP_025986049.1;ID=cds-XP_025986049.1;Dbxref=GeneID:105200800%2CGenbank:XP_025986049.1;Parent=rna-XM_026130264.1
NW_020521529.1	Gnomon	CDS	3899470	3899695	.	+	0	Name=XP_025986049.1;ID=cds-XP_025986049.1;Dbxref=GeneID:105200800%2CGenbank:XP_025986049.1;Parent=rna-XM_026130264.1
NW_020521529.1	Gnomon	CDS	3899901	3900136	.	+	0	Name=XP_025986049.1;ID=cds-XP_025986049.1;Dbxref=GeneID:105200800%2CGenbank:XP_025986049.1;Parent=rna-XM_026130264.1
NW_020521529.1	Gnomon	CDS	3900214	3900633	.	+	0	Name=XP_025986049.1;ID=cds-XP_025986049.1;Dbxref=GeneID:105200800%2CGenbank:XP_025986049.1;Parent=rna-XM_026130264.1
NW_020521529.1	Gnomon	mRNA	3126269	3136863	.	-	.	Name=XM_026130115.1;ID=rna-XM_026130115.1;Dbxref=GeneID:105200853%2CGenbank:XM_026130115.1;Parent=gene-LOC105200853
NW_020521529.1	Gnomon	mRNA	1707619	1714518	.	-	.	Name=XM_011168710.2;ID=rna-XM_011168710.2;Dbxref=GeneID:105200907%2CGenbank:XM_011168710.2;Parent=gene-LOC105200907
NW_020521529.1	Gnomon	mRNA	1273829	1275724	.	-	.	Name=XM_011177621.2;ID=rna-XM_011177621.2;Dbxref=GeneID:105207934%2CGenbank:XM_011177621.2;Parent=gene-LOC105207934
NW_020521529.1	Gnomon	CDS	21229	21393	.	-	0	Name=XP_011176011.1;ID=cds-XP_011176011.1;Dbxref=GeneID:105207994%2CGenbank:XP_011176011.1;Parent=rna-XM_011177709.2
NW_020521529.1	Gnomon	CDS	20831	21001	.	-	0	Name=XP_011176011.1;ID=cds-XP_011176011.1;Dbxref=GeneID:105207994%2CGenbank:XP_011176011.1;Parent=rna-XM_011177709.2
NW_020521529.1	Gnomon	CDS	19321	19617	.	-	0	Name=XP_011176011.1;ID=cds-XP_011176011.1;Dbxref=GeneID:105207994%2CGenbank:XP_011176011.1;Parent=rna-XM_011177709.2
NW_020521529.1	Gnomon	exon	274600	274752	.	+	.	ID=exon-XM_011177683.2-11;Dbxref=GeneID:105207977%2CGenbank:XM_011177683.2;Parent=rna-XM_011177683.2
NW_020521529.1	Gnomon	exon	274826	274942	.	+	.	ID=exon-XM_011177683.2-12;Dbxref=GeneID:105207977%2CGenbank:XM_011177683.2;Parent=rna-XM_011177683.2
NW_020521529.1	Gnomon	exon	275431	275532	.	+	.	ID=exon-XM_011177683.2-13;Dbxref=GeneID:105207977%2CGenbank:XM_011177683.2;Parent=rna-XM_011177683.2
NW_020521529.1	Gnomon	exon	275646	276749	.	+	.	ID=exon-XM_011177683.2-14;Dbxref=GeneID:105207977%2CGenbank:XM_011177683.2;Parent=rna-XM_011177683.2
NW_020521529.1	Gnomon	exon	274363	274470	.	+	.	ID=exon-XM_011177683.2-10;Dbxref=GeneID:105207977%2CGenbank:XM_011177683.2;Parent=rna-XM_011177683.2
NW_020521529.1	Gnomon	exon	5314055	5314435	.	-	.	ID=exon-XR_003268206.1-1;Dbxref=GeneID:113002963%2CGenbank:XR_003268206.1;Parent=rna-XR_003268206.1
NW_020521529.1	Gnomon	exon	5294933	5295430	.	-	.	ID=exon-XR_003268206.1-2;Dbxref=GeneID:113002963%2CGenbank:XR_003268206.1;Parent=rna-XR_003268206.1
NW_020521529.1	Gnomon	mRNA	3251652	3255541	.	-	.	Name=XM_011168616.2;ID=rna-XM_011168616.2;Dbxref=GeneID:105200848%2CGenbank:XM_011168616.2;Parent=gene-LOC105200848
NW_020521529.1	Gnomon	exon	724577	724758	.	-	.	ID=exon-XM_026130105.1-3;Dbxref=GeneID:105208024%2CGenbank:XM_026130105.1;Parent=rna-XM_026130105.1
NW_020521529.1	Gnomon	exon	724392	724490	.	-	.	ID=exon-XM_026130105.1-4;Dbxref=GeneID:105208024%2CGenbank:XM_026130105.1;Parent=rna-XM_026130105.1
NW_020521529.1	Gnomon	exon	725298	725575	.	-	.	ID=exon-XM_026130105.1-1;Dbxref=GeneID:105208024%2CGenbank:XM_026130105.1;Parent=rna-XM_026130105.1
NW_020521529.1	Gnomon	exon	724873	724998	.	-	.	ID=exon-XM_026130105.1-2;Dbxref=GeneID:105208024%2CGenbank:XM_026130105.1;Parent=rna-XM_026130105.1
NW_020521529.1	Gnomon	exon	724130	724302	.	-	.	ID=exon-XM_026130105.1-5;Dbxref=GeneID:105208024%2CGenbank:XM_026130105.1;Parent=rna-XM_026130105.1
NW_020521529.1	Gnomon	exon	723945	724049	.	-	.	ID=exon-XM_026130105.1-6;Dbxref=GeneID:105208024%2CGenbank:XM_026130105.1;Parent=rna-XM_026130105.1
NW_020521529.1	Gnomon	CDS	3886384	3886524	.	+	0	Name=XP_025986048.1;ID=cds-XP_025986048.1;Dbxref=GeneID:105200800%2CGenbank:XP_025986048.1;Parent=rna-XM_026130263.1
NW_020521529.1	Gnomon	CDS	3891093	3891606	.	+	0	Name=XP_025986048.1;ID=cds-XP_025986048.1;Dbxref=GeneID:105200800%2CGenbank:XP_025986048.1;Parent=rna-XM_026130263.1
NW_020521529.1	Gnomon	CDS	3892863	3892921	.	+	0	Name=XP_025986048.1;ID=cds-XP_025986048.1;Dbxref=GeneID:105200800%2CGenbank:XP_025986048.1;Parent=rna-XM_026130263.1
NW_020521529.1	Gnomon	CDS	3893062	3893274	.	+	0	Name=XP_025986048.1;ID=cds-XP_025986048.1;Dbxref=GeneID:105200800%2CGenbank:XP_025986048.1;Parent=rna-XM_026130263.1
NW_020521529.1	Gnomon	CDS	3893667	3893872	.	+	0	Name=XP_025986048.1;ID=cds-XP_025986048.1;Dbxref=GeneID:105200800%2CGenbank:XP_025986048.1;Parent=rna-XM_026130263.1
NW_020521529.1	Gnomon	CDS	3893957	3894112	.	+	0	Name=XP_025986048.1;ID=cds-XP_025986048.1;Dbxref=GeneID:105200800%2CGenbank:XP_025986048.1;Parent=rna-XM_026130263.1
NW_020521529.1	Gnomon	CDS	3894300	3894942	.	+	0	Name=XP_025986048.1;ID=cds-XP_025986048.1;Dbxref=GeneID:105200800%2CGenbank:XP_025986048.1;Parent=rna-XM_026130263.1
NW_020521529.1	Gnomon	CDS	3895859	3896038	.	+	0	Name=XP_025986048.1;ID=cds-XP_025986048.1;Dbxref=GeneID:105200800%2CGenbank:XP_025986048.1;Parent=rna-XM_026130263.1
NW_020521529.1	Gnomon	CDS	3896597	3897338	.	+	0	Name=XP_025986048.1;ID=cds-XP_025986048.1;Dbxref=GeneID:105200800%2CGenbank:XP_025986048.1;Parent=rna-XM_026130263.1
NW_020521529.1	Gnomon	CDS	3897431	3897608	.	+	0	Name=XP_025986048.1;ID=cds-XP_025986048.1;Dbxref=GeneID:105200800%2CGenbank:XP_025986048.1;Parent=rna-XM_026130263.1
NW_020521529.1	Gnomon	CDS	3898655	3898806	.	+	0	Name=XP_025986048.1;ID=cds-XP_025986048.1;Dbxref=GeneID:105200800%2CGenbank:XP_025986048.1;Parent=rna-XM_026130263.1
NW_020521529.1	Gnomon	CDS	3898870	3899222	.	+	0	Name=XP_025986048.1;ID=cds-XP_025986048.1;Dbxref=GeneID:105200800%2CGenbank:XP_025986048.1;Parent=rna-XM_026130263.1
NW_020521529.1	Gnomon	CDS	3899470	3899695	.	+	0	Name=XP_025986048.1;ID=cds-XP_025986048.1;Dbxref=GeneID:105200800%2CGenbank:XP_025986048.1;Parent=rna-XM_026130263.1
NW_020521529.1	Gnomon	CDS	3899901	3900136	.	+	0	Name=XP_025986048.1;ID=cds-XP_025986048.1;Dbxref=GeneID:105200800%2CGenbank:XP_025986048.1;Parent=rna-XM_026130263.1
NW_020521529.1	Gnomon	CDS	3900214	3900633	.	+	0	Name=XP_025986048.1;ID=cds-XP_025986048.1;Dbxref=GeneID:105200800%2CGenbank:XP_025986048.1;Parent=rna-XM_026130263.1
NW_020521529.1	Gnomon	CDS	1397467	1397539	.	+	0	Name=XP_025985805.1;ID=cds-XP_025985805.1;Dbxref=GeneID:105200911%2CGenbank:XP_025985805.1;Parent=rna-XM_026130020.1
NW_020521529.1	Gnomon	CDS	1416688	1416748	.	+	0	Name=XP_025985805.1;ID=cds-XP_025985805.1;Dbxref=GeneID:105200911%2CGenbank:XP_025985805.1;Parent=rna-XM_026130020.1
NW_020521529.1	Gnomon	CDS	1420290	1420407	.	+	0	Name=XP_025985805.1;ID=cds-XP_025985805.1;Dbxref=GeneID:105200911%2CGenbank:XP_025985805.1;Parent=rna-XM_026130020.1
NW_020521529.1	Gnomon	CDS	1424047	1424283	.	+	0	Name=XP_025985805.1;ID=cds-XP_025985805.1;Dbxref=GeneID:105200911%2CGenbank:XP_025985805.1;Parent=rna-XM_026130020.1
NW_020521529.1	Gnomon	CDS	1424720	1424973	.	+	0	Name=XP_025985805.1;ID=cds-XP_025985805.1;Dbxref=GeneID:105200911%2CGenbank:XP_025985805.1;Parent=rna-XM_026130020.1
NW_020521529.1	Gnomon	CDS	1425781	1426068	.	+	0	Name=XP_025985805.1;ID=cds-XP_025985805.1;Dbxref=GeneID:105200911%2CGenbank:XP_025985805.1;Parent=rna-XM_026130020.1
NW_020521529.1	Gnomon	CDS	1426190	1426563	.	+	0	Name=XP_025985805.1;ID=cds-XP_025985805.1;Dbxref=GeneID:105200911%2CGenbank:XP_025985805.1;Parent=rna-XM_026130020.1
NW_020521529.1	Gnomon	CDS	1428946	1429073	.	+	0	Name=XP_025985805.1;ID=cds-XP_025985805.1;Dbxref=GeneID:105200911%2CGenbank:XP_025985805.1;Parent=rna-XM_026130020.1
NW_020521529.1	Gnomon	CDS	1430852	1430978	.	+	0	Name=XP_025985805.1;ID=cds-XP_025985805.1;Dbxref=GeneID:105200911%2CGenbank:XP_025985805.1;Parent=rna-XM_026130020.1
NW_020521529.1	Gnomon	CDS	1432732	1432883	.	+	0	Name=XP_025985805.1;ID=cds-XP_025985805.1;Dbxref=GeneID:105200911%2CGenbank:XP_025985805.1;Parent=rna-XM_026130020.1
NW_020521529.1	Gnomon	CDS	1435894	1436092	.	+	0	Name=XP_025985805.1;ID=cds-XP_025985805.1;Dbxref=GeneID:105200911%2CGenbank:XP_025985805.1;Parent=rna-XM_026130020.1
NW_020521529.1	Gnomon	CDS	1436538	1436690	.	+	0	Name=XP_025985805.1;ID=cds-XP_025985805.1;Dbxref=GeneID:105200911%2CGenbank:XP_025985805.1;Parent=rna-XM_026130020.1
NW_020521529.1	Gnomon	CDS	1440230	1440514	.	+	0	Name=XP_025985805.1;ID=cds-XP_025985805.1;Dbxref=GeneID:105200911%2CGenbank:XP_025985805.1;Parent=rna-XM_026130020.1
NW_020521529.1	Gnomon	CDS	1440941	1441082	.	+	0	Name=XP_025985805.1;ID=cds-XP_025985805.1;Dbxref=GeneID:105200911%2CGenbank:XP_025985805.1;Parent=rna-XM_026130020.1
NW_020521529.1	Gnomon	CDS	1441391	1441557	.	+	0	Name=XP_025985805.1;ID=cds-XP_025985805.1;Dbxref=GeneID:105200911%2CGenbank:XP_025985805.1;Parent=rna-XM_026130020.1
NW_020521529.1	Gnomon	CDS	1441658	1441838	.	+	0	Name=XP_025985805.1;ID=cds-XP_025985805.1;Dbxref=GeneID:105200911%2CGenbank:XP_025985805.1;Parent=rna-XM_026130020.1
NW_020521529.1	Gnomon	CDS	1442013	1442166	.	+	0	Name=XP_025985805.1;ID=cds-XP_025985805.1;Dbxref=GeneID:105200911%2CGenbank:XP_025985805.1;Parent=rna-XM_026130020.1
NW_020521529.1	Gnomon	CDS	1442337	1442460	.	+	0	Name=XP_025985805.1;ID=cds-XP_025985805.1;Dbxref=GeneID:105200911%2CGenbank:XP_025985805.1;Parent=rna-XM_026130020.1
NW_020521529.1	Gnomon	CDS	1442945	1443093	.	+	0	Name=XP_025985805.1;ID=cds-XP_025985805.1;Dbxref=GeneID:105200911%2CGenbank:XP_025985805.1;Parent=rna-XM_026130020.1
NW_020521529.1	Gnomon	CDS	1443453	1443656	.	+	0	Name=XP_025985805.1;ID=cds-XP_025985805.1;Dbxref=GeneID:105200911%2CGenbank:XP_025985805.1;Parent=rna-XM_026130020.1
NW_020521529.1	Gnomon	CDS	5378899	5378968	.	-	0	Name=XP_011166759.1;ID=cds-XP_011166759.1;Dbxref=GeneID:105200754%2CGenbank:XP_011166759.1;Parent=rna-XM_011168457.2
NW_020521529.1	Gnomon	CDS	5377708	5377778	.	-	0	Name=XP_011166759.1;ID=cds-XP_011166759.1;Dbxref=GeneID:105200754%2CGenbank:XP_011166759.1;Parent=rna-XM_011168457.2
NW_020521529.1	Gnomon	CDS	5374429	5374605	.	-	0	Name=XP_011166759.1;ID=cds-XP_011166759.1;Dbxref=GeneID:105200754%2CGenbank:XP_011166759.1;Parent=rna-XM_011168457.2
NW_020521529.1	Gnomon	CDS	5373812	5374038	.	-	0	Name=XP_011166759.1;ID=cds-XP_011166759.1;Dbxref=GeneID:105200754%2CGenbank:XP_011166759.1;Parent=rna-XM_011168457.2
NW_020521529.1	Gnomon	CDS	5373621	5373730	.	-	0	Name=XP_011166759.1;ID=cds-XP_011166759.1;Dbxref=GeneID:105200754%2CGenbank:XP_011166759.1;Parent=rna-XM_011168457.2
NW_020521529.1	Gnomon	CDS	5373028	5373221	.	-	0	Name=XP_011166759.1;ID=cds-XP_011166759.1;Dbxref=GeneID:105200754%2CGenbank:XP_011166759.1;Parent=rna-XM_011168457.2
NW_020521529.1	Gnomon	CDS	5372000	5372108	.	-	0	Name=XP_011166759.1;ID=cds-XP_011166759.1;Dbxref=GeneID:105200754%2CGenbank:XP_011166759.1;Parent=rna-XM_011168457.2
NW_020521529.1	Gnomon	CDS	5371483	5371672	.	-	0	Name=XP_011166759.1;ID=cds-XP_011166759.1;Dbxref=GeneID:105200754%2CGenbank:XP_011166759.1;Parent=rna-XM_011168457.2
NW_020521529.1	Gnomon	CDS	5370696	5371206	.	-	0	Name=XP_011166759.1;ID=cds-XP_011166759.1;Dbxref=GeneID:105200754%2CGenbank:XP_011166759.1;Parent=rna-XM_011168457.2
NW_020521529.1	Gnomon	exon	3106465	3109030	.	-	.	ID=exon-XM_026130200.1-7;Dbxref=GeneID:105200855%2CGenbank:XM_026130200.1;Parent=rna-XM_026130200.1
NW_020521529.1	Gnomon	exon	3109799	3110688	.	-	.	ID=exon-XM_026130200.1-5;Dbxref=GeneID:105200855%2CGenbank:XM_026130200.1;Parent=rna-XM_026130200.1
NW_020521529.1	Gnomon	exon	3109360	3109665	.	-	.	ID=exon-XM_026130200.1-6;Dbxref=GeneID:105200855%2CGenbank:XM_026130200.1;Parent=rna-XM_026130200.1
NW_020521529.1	Gnomon	exon	3111021	3111981	.	-	.	ID=exon-XM_026130200.1-3;Dbxref=GeneID:105200855%2CGenbank:XM_026130200.1;Parent=rna-XM_026130200.1
NW_020521529.1	Gnomon	exon	3110781	3110921	.	-	.	ID=exon-XM_026130200.1-4;Dbxref=GeneID:105200855%2CGenbank:XM_026130200.1;Parent=rna-XM_026130200.1
NW_020521529.1	Gnomon	exon	3120681	3120775	.	-	.	ID=exon-XM_026130200.1-1;Dbxref=GeneID:105200855%2CGenbank:XM_026130200.1;Parent=rna-XM_026130200.1
NW_020521529.1	Gnomon	exon	3112067	3112543	.	-	.	ID=exon-XM_026130200.1-2;Dbxref=GeneID:105200855%2CGenbank:XM_026130200.1;Parent=rna-XM_026130200.1
NW_020521529.1	Gnomon	exon	3258332	3258637	.	+	.	ID=exon-XM_011168622.2-3;Dbxref=GeneID:105200850%2CGenbank:XM_011168622.2;Parent=rna-XM_011168622.2
NW_020521529.1	Gnomon	CDS	3791974	3791994	.	+	0	Name=XP_011166853.1;ID=cds-XP_011166853.1;Dbxref=GeneID:105200811%2CGenbank:XP_011166853.1;Parent=rna-XM_011168551.2
NW_020521529.1	Gnomon	CDS	3792426	3792758	.	+	0	Name=XP_011166853.1;ID=cds-XP_011166853.1;Dbxref=GeneID:105200811%2CGenbank:XP_011166853.1;Parent=rna-XM_011168551.2
NW_020521529.1	Gnomon	CDS	3792826	3793014	.	+	0	Name=XP_011166853.1;ID=cds-XP_011166853.1;Dbxref=GeneID:105200811%2CGenbank:XP_011166853.1;Parent=rna-XM_011168551.2
NW_020521529.1	Gnomon	CDS	3793141	3793524	.	+	0	Name=XP_011166853.1;ID=cds-XP_011166853.1;Dbxref=GeneID:105200811%2CGenbank:XP_011166853.1;Parent=rna-XM_011168551.2
NW_020521529.1	Gnomon	exon	3259032	3259461	.	+	.	ID=exon-XM_011168622.2-4;Dbxref=GeneID:105200850%2CGenbank:XM_011168622.2;Parent=rna-XM_011168622.2
NW_020521529.1	Gnomon	exon	3255999	3256074	.	+	.	ID=exon-XM_011168622.2-1;Dbxref=GeneID:105200850%2CGenbank:XM_011168622.2;Parent=rna-XM_011168622.2
NW_020521529.1	Gnomon	exon	3256291	3256984	.	+	.	ID=exon-XM_011168622.2-2;Dbxref=GeneID:105200850%2CGenbank:XM_011168622.2;Parent=rna-XM_011168622.2
NW_020521529.1	Gnomon	exon	3261827	3262188	.	+	.	ID=exon-XM_011168622.2-5;Dbxref=GeneID:105200850%2CGenbank:XM_011168622.2;Parent=rna-XM_011168622.2
NW_020521529.1	Gnomon	exon	3262351	3262988	.	+	.	ID=exon-XM_011168622.2-6;Dbxref=GeneID:105200850%2CGenbank:XM_011168622.2;Parent=rna-XM_011168622.2
NW_020521529.1	Gnomon	mRNA	3221818	3227582	.	-	.	Name=XM_026130116.1;ID=rna-XM_026130116.1;Dbxref=GeneID:105200851%2CGenbank:XM_026130116.1;Parent=gene-LOC105200851
NW_020521529.1	Gnomon	exon	574751	575248	.	-	.	ID=exon-XM_011177676.2-10;Dbxref=GeneID:105207972%2CGenbank:XM_011177676.2;Parent=rna-XM_011177676.2
NW_020521529.1	Gnomon	exon	3730278	3730405	.	+	.	ID=exon-XM_011168569.2-5;Dbxref=GeneID:105200821%2CGenbank:XM_011168569.2;Parent=rna-XM_011168569.2
NW_020521529.1	Gnomon	exon	3741269	3741437	.	+	.	ID=exon-XM_011168569.2-6;Dbxref=GeneID:105200821%2CGenbank:XM_011168569.2;Parent=rna-XM_011168569.2
NW_020521529.1	Gnomon	exon	3625792	3625979	.	+	.	ID=exon-XM_011168569.2-3;Dbxref=GeneID:105200821%2CGenbank:XM_011168569.2;Parent=rna-XM_011168569.2
NW_020521529.1	Gnomon	exon	3661724	3661946	.	+	.	ID=exon-XM_011168569.2-4;Dbxref=GeneID:105200821%2CGenbank:XM_011168569.2;Parent=rna-XM_011168569.2
NW_020521529.1	Gnomon	exon	3742087	3744097	.	+	.	ID=exon-XM_011168569.2-7;Dbxref=GeneID:105200821%2CGenbank:XM_011168569.2;Parent=rna-XM_011168569.2
NW_020521529.1	Gnomon	exon	3480719	3480738	.	+	.	ID=exon-XM_011168569.2-1;Dbxref=GeneID:105200821%2CGenbank:XM_011168569.2;Parent=rna-XM_011168569.2
NW_020521529.1	Gnomon	exon	3480823	3480949	.	+	.	ID=exon-XM_011168569.2-2;Dbxref=GeneID:105200821%2CGenbank:XM_011168569.2;Parent=rna-XM_011168569.2
NW_020521529.1	Gnomon	exon	4409017	4409259	.	+	.	ID=exon-XM_026130130.1-3;Dbxref=GeneID:105200793%2CGenbank:XM_026130130.1;Parent=rna-XM_026130130.1
NW_020521529.1	Gnomon	exon	4410175	4410347	.	+	.	ID=exon-XM_026130130.1-4;Dbxref=GeneID:105200793%2CGenbank:XM_026130130.1;Parent=rna-XM_026130130.1
NW_020521529.1	Gnomon	exon	4408111	4408413	.	+	.	ID=exon-XM_026130130.1-1;Dbxref=GeneID:105200793%2CGenbank:XM_026130130.1;Parent=rna-XM_026130130.1
NW_020521529.1	Gnomon	exon	4408542	4408892	.	+	.	ID=exon-XM_026130130.1-2;Dbxref=GeneID:105200793%2CGenbank:XM_026130130.1;Parent=rna-XM_026130130.1
NW_020521529.1	Gnomon	exon	4410441	4410585	.	+	.	ID=exon-XM_026130130.1-5;Dbxref=GeneID:105200793%2CGenbank:XM_026130130.1;Parent=rna-XM_026130130.1
NW_020521529.1	Gnomon	exon	4410664	4411866	.	+	.	ID=exon-XM_026130130.1-6;Dbxref=GeneID:105200793%2CGenbank:XM_026130130.1;Parent=rna-XM_026130130.1
NW_020521529.1	Gnomon	mRNA	76807	90427	.	-	.	Name=XM_026130210.1;ID=rna-XM_026130210.1;Dbxref=GeneID:105207983%2CGenbank:XM_026130210.1;Parent=gene-LOC105207983
NW_020521529.1	Gnomon	exon	1648156	1648325	.	-	.	ID=exon-XM_026130186.1-17;Dbxref=GeneID:105200957%2CGenbank:XM_026130186.1;Parent=rna-XM_026130186.1
NW_020521529.1	Gnomon	exon	1647746	1647977	.	-	.	ID=exon-XM_026130186.1-18;Dbxref=GeneID:105200957%2CGenbank:XM_026130186.1;Parent=rna-XM_026130186.1
NW_020521529.1	Gnomon	exon	1648867	1649008	.	-	.	ID=exon-XM_026130186.1-15;Dbxref=GeneID:105200957%2CGenbank:XM_026130186.1;Parent=rna-XM_026130186.1
NW_020521529.1	Gnomon	exon	1648414	1648574	.	-	.	ID=exon-XM_026130186.1-16;Dbxref=GeneID:105200957%2CGenbank:XM_026130186.1;Parent=rna-XM_026130186.1
NW_020521529.1	Gnomon	exon	1643680	1646231	.	-	.	ID=exon-XM_026130186.1-19;Dbxref=GeneID:105200957%2CGenbank:XM_026130186.1;Parent=rna-XM_026130186.1
NW_020521529.1	Gnomon	exon	1655149	1655172	.	-	.	ID=exon-XM_026130186.1-10;Dbxref=GeneID:105200957%2CGenbank:XM_026130186.1;Parent=rna-XM_026130186.1
NW_020521529.1	Gnomon	exon	1652632	1652805	.	-	.	ID=exon-XM_026130186.1-13;Dbxref=GeneID:105200957%2CGenbank:XM_026130186.1;Parent=rna-XM_026130186.1
NW_020521529.1	Gnomon	exon	1650401	1650430	.	-	.	ID=exon-XM_026130186.1-14;Dbxref=GeneID:105200957%2CGenbank:XM_026130186.1;Parent=rna-XM_026130186.1
NW_020521529.1	Gnomon	exon	1653712	1653976	.	-	.	ID=exon-XM_026130186.1-11;Dbxref=GeneID:105200957%2CGenbank:XM_026130186.1;Parent=rna-XM_026130186.1
NW_020521529.1	Gnomon	exon	1653100	1653351	.	-	.	ID=exon-XM_026130186.1-12;Dbxref=GeneID:105200957%2CGenbank:XM_026130186.1;Parent=rna-XM_026130186.1
NW_020521529.1	Gnomon	exon	1642617	1642793	.	-	.	ID=exon-XM_026130186.1-20;Dbxref=GeneID:105200957%2CGenbank:XM_026130186.1;Parent=rna-XM_026130186.1
NW_020521529.1	Gnomon	exon	1637356	1637572	.	-	.	ID=exon-XM_026130186.1-21;Dbxref=GeneID:105200957%2CGenbank:XM_026130186.1;Parent=rna-XM_026130186.1
NW_020521529.1	Gnomon	exon	1632229	1633277	.	-	.	ID=exon-XM_026130186.1-24;Dbxref=GeneID:105200957%2CGenbank:XM_026130186.1;Parent=rna-XM_026130186.1
NW_020521529.1	Gnomon	exon	1627648	1631176	.	-	.	ID=exon-XM_026130186.1-25;Dbxref=GeneID:105200957%2CGenbank:XM_026130186.1;Parent=rna-XM_026130186.1
NW_020521529.1	Gnomon	exon	1633595	1633806	.	-	.	ID=exon-XM_026130186.1-22;Dbxref=GeneID:105200957%2CGenbank:XM_026130186.1;Parent=rna-XM_026130186.1
NW_020521529.1	Gnomon	exon	1633377	1633516	.	-	.	ID=exon-XM_026130186.1-23;Dbxref=GeneID:105200957%2CGenbank:XM_026130186.1;Parent=rna-XM_026130186.1
NW_020521529.1	Gnomon	mRNA	3251652	3255541	.	-	.	Name=XM_011168615.2;ID=rna-XM_011168615.2;Dbxref=GeneID:105200848%2CGenbank:XM_011168615.2;Parent=gene-LOC105200848
NW_020521529.1	Gnomon	mRNA	5192777	5230438	.	-	.	Name=XM_011168466.2;ID=rna-XM_011168466.2;Dbxref=GeneID:105200762%2CGenbank:XM_011168466.2;Parent=gene-LOC105200762
NW_020521529.1	Gnomon	mRNA	6164871	6168243	.	+	.	Name=XM_026130259.1;ID=rna-XM_026130259.1;Dbxref=GeneID:105200739%2CGenbank:XM_026130259.1;Parent=gene-LOC105200739
NW_020521529.1	Gnomon	CDS	2952912	2953045	.	-	0	Name=XP_025986043.1;ID=cds-XP_025986043.1;Dbxref=GeneID:105200873%2CGenbank:XP_025986043.1;Parent=rna-XM_026130258.1
NW_020521529.1	Gnomon	CDS	2952607	2952827	.	-	0	Name=XP_025986043.1;ID=cds-XP_025986043.1;Dbxref=GeneID:105200873%2CGenbank:XP_025986043.1;Parent=rna-XM_026130258.1
NW_020521529.1	Gnomon	CDS	2952349	2952534	.	-	0	Name=XP_025986043.1;ID=cds-XP_025986043.1;Dbxref=GeneID:105200873%2CGenbank:XP_025986043.1;Parent=rna-XM_026130258.1
NW_020521529.1	Gnomon	CDS	2951704	2951914	.	-	0	Name=XP_025986043.1;ID=cds-XP_025986043.1;Dbxref=GeneID:105200873%2CGenbank:XP_025986043.1;Parent=rna-XM_026130258.1
NW_020521529.1	Gnomon	CDS	2951392	2951601	.	-	0	Name=XP_025986043.1;ID=cds-XP_025986043.1;Dbxref=GeneID:105200873%2CGenbank:XP_025986043.1;Parent=rna-XM_026130258.1
NW_020521529.1	Gnomon	CDS	2951028	2951259	.	-	0	Name=XP_025986043.1;ID=cds-XP_025986043.1;Dbxref=GeneID:105200873%2CGenbank:XP_025986043.1;Parent=rna-XM_026130258.1
NW_020521529.1	Gnomon	mRNA	1233147	1242293	.	-	.	Name=XM_011177623.2;ID=rna-XM_011177623.2;Dbxref=GeneID:105207936%2CGenbank:XM_011177623.2;Parent=gene-LOC105207936
NW_020521529.1	Gnomon	CDS	6567806	6567965	.	-	0	Name=XP_011166710.1;ID=cds-XP_011166710.1;Dbxref=GeneID:105200725%2CGenbank:XP_011166710.1;Parent=rna-XM_011168408.2
NW_020521529.1	Gnomon	CDS	6566316	6566532	.	-	0	Name=XP_011166710.1;ID=cds-XP_011166710.1;Dbxref=GeneID:105200725%2CGenbank:XP_011166710.1;Parent=rna-XM_011168408.2
NW_020521529.1	Gnomon	CDS	6566150	6566232	.	-	0	Name=XP_011166710.1;ID=cds-XP_011166710.1;Dbxref=GeneID:105200725%2CGenbank:XP_011166710.1;Parent=rna-XM_011168408.2
NW_020521529.1	Gnomon	CDS	6565322	6565473	.	-	0	Name=XP_011166710.1;ID=cds-XP_011166710.1;Dbxref=GeneID:105200725%2CGenbank:XP_011166710.1;Parent=rna-XM_011168408.2
NW_020521529.1	Gnomon	CDS	6565136	6565244	.	-	0	Name=XP_011166710.1;ID=cds-XP_011166710.1;Dbxref=GeneID:105200725%2CGenbank:XP_011166710.1;Parent=rna-XM_011168408.2
NW_020521529.1	Gnomon	CDS	6564900	6565066	.	-	0	Name=XP_011166710.1;ID=cds-XP_011166710.1;Dbxref=GeneID:105200725%2CGenbank:XP_011166710.1;Parent=rna-XM_011168408.2
NW_020521529.1	Gnomon	CDS	6564682	6564809	.	-	0	Name=XP_011166710.1;ID=cds-XP_011166710.1;Dbxref=GeneID:105200725%2CGenbank:XP_011166710.1;Parent=rna-XM_011168408.2
NW_020521529.1	Gnomon	CDS	6564493	6564591	.	-	0	Name=XP_011166710.1;ID=cds-XP_011166710.1;Dbxref=GeneID:105200725%2CGenbank:XP_011166710.1;Parent=rna-XM_011168408.2
NW_020521529.1	Gnomon	CDS	6564312	6564393	.	-	0	Name=XP_011166710.1;ID=cds-XP_011166710.1;Dbxref=GeneID:105200725%2CGenbank:XP_011166710.1;Parent=rna-XM_011168408.2
NW_020521529.1	Gnomon	CDS	6564047	6564085	.	-	0	Name=XP_011166710.1;ID=cds-XP_011166710.1;Dbxref=GeneID:105200725%2CGenbank:XP_011166710.1;Parent=rna-XM_011168408.2
NW_020521529.1	Gnomon	CDS	6563845	6563963	.	-	0	Name=XP_011166710.1;ID=cds-XP_011166710.1;Dbxref=GeneID:105200725%2CGenbank:XP_011166710.1;Parent=rna-XM_011168408.2
NW_020521529.1	Gnomon	CDS	6563080	6563245	.	-	0	Name=XP_011166710.1;ID=cds-XP_011166710.1;Dbxref=GeneID:105200725%2CGenbank:XP_011166710.1;Parent=rna-XM_011168408.2
NW_020521529.1	Gnomon	CDS	6562559	6562887	.	-	0	Name=XP_011166710.1;ID=cds-XP_011166710.1;Dbxref=GeneID:105200725%2CGenbank:XP_011166710.1;Parent=rna-XM_011168408.2
NW_020521529.1	Gnomon	CDS	6560951	6561096	.	-	0	Name=XP_011166710.1;ID=cds-XP_011166710.1;Dbxref=GeneID:105200725%2CGenbank:XP_011166710.1;Parent=rna-XM_011168408.2
NW_020521529.1	Gnomon	CDS	6558437	6558496	.	-	0	Name=XP_011166710.1;ID=cds-XP_011166710.1;Dbxref=GeneID:105200725%2CGenbank:XP_011166710.1;Parent=rna-XM_011168408.2
NW_020521529.1	Gnomon	CDS	6557565	6557824	.	-	0	Name=XP_011166710.1;ID=cds-XP_011166710.1;Dbxref=GeneID:105200725%2CGenbank:XP_011166710.1;Parent=rna-XM_011168408.2
NW_020521529.1	Gnomon	CDS	3089264	3089334	.	+	0	Name=XP_025985943.1;ID=cds-XP_025985943.1;Dbxref=GeneID:105200859%2CGenbank:XP_025985943.1;Parent=rna-XM_026130158.1
NW_020521529.1	Gnomon	CDS	3090098	3090168	.	+	0	Name=XP_025985943.1;ID=cds-XP_025985943.1;Dbxref=GeneID:105200859%2CGenbank:XP_025985943.1;Parent=rna-XM_026130158.1
NW_020521529.1	Gnomon	CDS	3090267	3090357	.	+	0	Name=XP_025985943.1;ID=cds-XP_025985943.1;Dbxref=GeneID:105200859%2CGenbank:XP_025985943.1;Parent=rna-XM_026130158.1
NW_020521529.1	Gnomon	CDS	3090579	3090733	.	+	0	Name=XP_025985943.1;ID=cds-XP_025985943.1;Dbxref=GeneID:105200859%2CGenbank:XP_025985943.1;Parent=rna-XM_026130158.1
NW_020521529.1	Gnomon	CDS	3090796	3090951	.	+	0	Name=XP_025985943.1;ID=cds-XP_025985943.1;Dbxref=GeneID:105200859%2CGenbank:XP_025985943.1;Parent=rna-XM_026130158.1
NW_020521529.1	Gnomon	CDS	3091120	3091260	.	+	0	Name=XP_025985943.1;ID=cds-XP_025985943.1;Dbxref=GeneID:105200859%2CGenbank:XP_025985943.1;Parent=rna-XM_026130158.1
NW_020521529.1	Gnomon	CDS	3091495	3091703	.	+	0	Name=XP_025985943.1;ID=cds-XP_025985943.1;Dbxref=GeneID:105200859%2CGenbank:XP_025985943.1;Parent=rna-XM_026130158.1
NW_020521529.1	Gnomon	CDS	3092110	3092244	.	+	0	Name=XP_025985943.1;ID=cds-XP_025985943.1;Dbxref=GeneID:105200859%2CGenbank:XP_025985943.1;Parent=rna-XM_026130158.1
NW_020521529.1	Gnomon	CDS	3092349	3092600	.	+	0	Name=XP_025985943.1;ID=cds-XP_025985943.1;Dbxref=GeneID:105200859%2CGenbank:XP_025985943.1;Parent=rna-XM_026130158.1
NW_020521529.1	Gnomon	mRNA	3786037	3787956	.	-	.	Name=XM_011168560.2;ID=rna-XM_011168560.2;Dbxref=GeneID:105200816%2CGenbank:XM_011168560.2;Parent=gene-LOC105200816
NW_020521529.1	Gnomon	CDS	3788770	3788979	.	-	0	Name=XP_011166855.1;ID=cds-XP_011166855.1;Dbxref=GeneID:105200813%2CGenbank:XP_011166855.1;Parent=rna-XM_011168553.2
NW_020521529.1	Gnomon	CDS	3788364	3788540	.	-	0	Name=XP_011166855.1;ID=cds-XP_011166855.1;Dbxref=GeneID:105200813%2CGenbank:XP_011166855.1;Parent=rna-XM_011168553.2
NW_020521529.1	Gnomon	exon	3262351	3262988	.	+	.	ID=exon-XM_011168621.2-6;Dbxref=GeneID:105200850%2CGenbank:XM_011168621.2;Parent=rna-XM_011168621.2
NW_020521529.1	Gnomon	mRNA	3126269	3156423	.	-	.	Name=XM_026130114.1;ID=rna-XM_026130114.1;Dbxref=GeneID:105200853%2CGenbank:XM_026130114.1;Parent=gene-LOC105200853
NW_020521529.1	Gnomon	exon	3256291	3256984	.	+	.	ID=exon-XM_011168621.2-2;Dbxref=GeneID:105200850%2CGenbank:XM_011168621.2;Parent=rna-XM_011168621.2
NW_020521529.1	Gnomon	exon	3258332	3258637	.	+	.	ID=exon-XM_011168621.2-3;Dbxref=GeneID:105200850%2CGenbank:XM_011168621.2;Parent=rna-XM_011168621.2
NW_020521529.1	Gnomon	exon	3259032	3259461	.	+	.	ID=exon-XM_011168621.2-4;Dbxref=GeneID:105200850%2CGenbank:XM_011168621.2;Parent=rna-XM_011168621.2
NW_020521529.1	Gnomon	exon	3261827	3262188	.	+	.	ID=exon-XM_011168621.2-5;Dbxref=GeneID:105200850%2CGenbank:XM_011168621.2;Parent=rna-XM_011168621.2
NW_020521529.1	Gnomon	exon	3255621	3255962	.	+	.	ID=exon-XM_011168621.2-1;Dbxref=GeneID:105200850%2CGenbank:XM_011168621.2;Parent=rna-XM_011168621.2
NW_020521529.1	Gnomon	exon	1845616	1845818	.	-	.	ID=exon-XM_026130094.1-4;Dbxref=GeneID:113002937%2CGenbank:XM_026130094.1;Parent=rna-XM_026130094.1
NW_020521529.1	Gnomon	exon	1845365	1845560	.	-	.	ID=exon-XM_026130094.1-5;Dbxref=GeneID:113002937%2CGenbank:XM_026130094.1;Parent=rna-XM_026130094.1
NW_020521529.1	Gnomon	exon	1845999	1846089	.	-	.	ID=exon-XM_026130094.1-2;Dbxref=GeneID:113002937%2CGenbank:XM_026130094.1;Parent=rna-XM_026130094.1
NW_020521529.1	Gnomon	exon	1845891	1845939	.	-	.	ID=exon-XM_026130094.1-3;Dbxref=GeneID:113002937%2CGenbank:XM_026130094.1;Parent=rna-XM_026130094.1
NW_020521529.1	Gnomon	exon	1851119	1851364	.	-	.	ID=exon-XM_026130094.1-1;Dbxref=GeneID:113002937%2CGenbank:XM_026130094.1;Parent=rna-XM_026130094.1
NW_020521529.1	Gnomon	exon	3339928	3340071	.	+	.	ID=exon-XM_011168594.2-5;Dbxref=GeneID:105200836%2CGenbank:XM_011168594.2;Parent=rna-XM_011168594.2
NW_020521529.1	Gnomon	exon	3340175	3340323	.	+	.	ID=exon-XM_011168594.2-6;Dbxref=GeneID:105200836%2CGenbank:XM_011168594.2;Parent=rna-XM_011168594.2
NW_020521529.1	Gnomon	exon	3339215	3339622	.	+	.	ID=exon-XM_011168594.2-3;Dbxref=GeneID:105200836%2CGenbank:XM_011168594.2;Parent=rna-XM_011168594.2
NW_020521529.1	Gnomon	exon	3339682	3339839	.	+	.	ID=exon-XM_011168594.2-4;Dbxref=GeneID:105200836%2CGenbank:XM_011168594.2;Parent=rna-XM_011168594.2
NW_020521529.1	Gnomon	exon	3340928	3341191	.	+	.	ID=exon-XM_011168594.2-9;Dbxref=GeneID:105200836%2CGenbank:XM_011168594.2;Parent=rna-XM_011168594.2
NW_020521529.1	Gnomon	exon	3340395	3340523	.	+	.	ID=exon-XM_011168594.2-7;Dbxref=GeneID:105200836%2CGenbank:XM_011168594.2;Parent=rna-XM_011168594.2
NW_020521529.1	Gnomon	exon	3340610	3340859	.	+	.	ID=exon-XM_011168594.2-8;Dbxref=GeneID:105200836%2CGenbank:XM_011168594.2;Parent=rna-XM_011168594.2
NW_020521529.1	Gnomon	exon	3338529	3338671	.	+	.	ID=exon-XM_011168594.2-1;Dbxref=GeneID:105200836%2CGenbank:XM_011168594.2;Parent=rna-XM_011168594.2
NW_020521529.1	Gnomon	exon	3338932	3339002	.	+	.	ID=exon-XM_011168594.2-2;Dbxref=GeneID:105200836%2CGenbank:XM_011168594.2;Parent=rna-XM_011168594.2
NW_020521529.1	Gnomon	mRNA	5297258	5300750	.	+	.	Name=XM_011168465.1;ID=rna-XM_011168465.1;Dbxref=GeneID:105200761%2CGenbank:XM_011168465.1;Parent=gene-LOC105200761
NW_020521529.1	Gnomon	exon	1275870	1276004	.	+	.	ID=exon-XM_026130270.1-1;Dbxref=GeneID:105208017%2CGenbank:XM_026130270.1;Parent=rna-XM_026130270.1
NW_020521529.1	Gnomon	exon	1276610	1276840	.	+	.	ID=exon-XM_026130270.1-2;Dbxref=GeneID:105208017%2CGenbank:XM_026130270.1;Parent=rna-XM_026130270.1
NW_020521529.1	Gnomon	exon	1277408	1277532	.	+	.	ID=exon-XM_026130270.1-3;Dbxref=GeneID:105208017%2CGenbank:XM_026130270.1;Parent=rna-XM_026130270.1
NW_020521529.1	Gnomon	exon	1277610	1277777	.	+	.	ID=exon-XM_026130270.1-4;Dbxref=GeneID:105208017%2CGenbank:XM_026130270.1;Parent=rna-XM_026130270.1
NW_020521529.1	Gnomon	exon	1277923	1278079	.	+	.	ID=exon-XM_026130270.1-5;Dbxref=GeneID:105208017%2CGenbank:XM_026130270.1;Parent=rna-XM_026130270.1
NW_020521529.1	Gnomon	exon	1278151	1278219	.	+	.	ID=exon-XM_026130270.1-6;Dbxref=GeneID:105208017%2CGenbank:XM_026130270.1;Parent=rna-XM_026130270.1
NW_020521529.1	Gnomon	exon	1278303	1278452	.	+	.	ID=exon-XM_026130270.1-7;Dbxref=GeneID:105208017%2CGenbank:XM_026130270.1;Parent=rna-XM_026130270.1
NW_020521529.1	Gnomon	exon	1278534	1278771	.	+	.	ID=exon-XM_026130270.1-8;Dbxref=GeneID:105208017%2CGenbank:XM_026130270.1;Parent=rna-XM_026130270.1
NW_020521529.1	Gnomon	exon	1278887	1279015	.	+	.	ID=exon-XM_026130270.1-9;Dbxref=GeneID:105208017%2CGenbank:XM_026130270.1;Parent=rna-XM_026130270.1
NW_020521529.1	Gnomon	exon	5521370	5521711	.	-	.	ID=exon-XM_026130246.1-7;Dbxref=GeneID:105200924%2CGenbank:XM_026130246.1;Parent=rna-XM_026130246.1
NW_020521529.1	Gnomon	exon	5522196	5522309	.	-	.	ID=exon-XM_026130246.1-5;Dbxref=GeneID:105200924%2CGenbank:XM_026130246.1;Parent=rna-XM_026130246.1
NW_020521529.1	Gnomon	exon	5521874	5522029	.	-	.	ID=exon-XM_026130246.1-6;Dbxref=GeneID:105200924%2CGenbank:XM_026130246.1;Parent=rna-XM_026130246.1
NW_020521529.1	Gnomon	exon	5522719	5522813	.	-	.	ID=exon-XM_026130246.1-3;Dbxref=GeneID:105200924%2CGenbank:XM_026130246.1;Parent=rna-XM_026130246.1
NW_020521529.1	Gnomon	exon	5522403	5522544	.	-	.	ID=exon-XM_026130246.1-4;Dbxref=GeneID:105200924%2CGenbank:XM_026130246.1;Parent=rna-XM_026130246.1
NW_020521529.1	Gnomon	exon	5528531	5528603	.	-	.	ID=exon-XM_026130246.1-1;Dbxref=GeneID:105200924%2CGenbank:XM_026130246.1;Parent=rna-XM_026130246.1
NW_020521529.1	Gnomon	exon	5522999	5523072	.	-	.	ID=exon-XM_026130246.1-2;Dbxref=GeneID:105200924%2CGenbank:XM_026130246.1;Parent=rna-XM_026130246.1
NW_020521529.1	Gnomon	mRNA	1220726	1233059	.	-	.	Name=XM_011177624.2;ID=rna-XM_011177624.2;Dbxref=GeneID:105207937%2CGenbank:XM_011177624.2;Parent=gene-LOC105207937
NW_020521529.1	Gnomon	CDS	30836	31214	.	-	0	Name=XP_011176010.1;ID=cds-XP_011176010.1;Dbxref=GeneID:105207993%2CGenbank:XP_011176010.1;Parent=rna-XM_011177708.2
NW_020521529.1	Gnomon	CDS	29683	29778	.	-	0	Name=XP_011176010.1;ID=cds-XP_011176010.1;Dbxref=GeneID:105207993%2CGenbank:XP_011176010.1;Parent=rna-XM_011177708.2
NW_020521529.1	Gnomon	CDS	28898	29003	.	-	0	Name=XP_011176010.1;ID=cds-XP_011176010.1;Dbxref=GeneID:105207993%2CGenbank:XP_011176010.1;Parent=rna-XM_011177708.2
NW_020521529.1	Gnomon	CDS	28485	28542	.	-	0	Name=XP_011176010.1;ID=cds-XP_011176010.1;Dbxref=GeneID:105207993%2CGenbank:XP_011176010.1;Parent=rna-XM_011177708.2
NW_020521529.1	Gnomon	exon	1025689	1025944	.	+	.	ID=exon-XM_011177651.2-5;Dbxref=GeneID:105207956%2CGenbank:XM_011177651.2;Parent=rna-XM_011177651.2
NW_020521529.1	Gnomon	exon	1026364	1027789	.	+	.	ID=exon-XM_011177651.2-6;Dbxref=GeneID:105207956%2CGenbank:XM_011177651.2;Parent=rna-XM_011177651.2
NW_020521529.1	Gnomon	exon	1023645	1023889	.	+	.	ID=exon-XM_011177651.2-3;Dbxref=GeneID:105207956%2CGenbank:XM_011177651.2;Parent=rna-XM_011177651.2
NW_020521529.1	Gnomon	exon	1024577	1025156	.	+	.	ID=exon-XM_011177651.2-4;Dbxref=GeneID:105207956%2CGenbank:XM_011177651.2;Parent=rna-XM_011177651.2
NW_020521529.1	Gnomon	exon	1022401	1022459	.	+	.	ID=exon-XM_011177651.2-1;Dbxref=GeneID:105207956%2CGenbank:XM_011177651.2;Parent=rna-XM_011177651.2
NW_020521529.1	Gnomon	exon	1022956	1023441	.	+	.	ID=exon-XM_011177651.2-2;Dbxref=GeneID:105207956%2CGenbank:XM_011177651.2;Parent=rna-XM_011177651.2
NW_020521529.1	Gnomon	CDS	2952912	2953045	.	-	0	Name=XP_025986042.1;ID=cds-XP_025986042.1;Dbxref=GeneID:105200873%2CGenbank:XP_025986042.1;Parent=rna-XM_026130257.1
NW_020521529.1	Gnomon	CDS	2952607	2952827	.	-	0	Name=XP_025986042.1;ID=cds-XP_025986042.1;Dbxref=GeneID:105200873%2CGenbank:XP_025986042.1;Parent=rna-XM_026130257.1
NW_020521529.1	Gnomon	CDS	2952349	2952534	.	-	0	Name=XP_025986042.1;ID=cds-XP_025986042.1;Dbxref=GeneID:105200873%2CGenbank:XP_025986042.1;Parent=rna-XM_026130257.1
NW_020521529.1	Gnomon	CDS	2951704	2951914	.	-	0	Name=XP_025986042.1;ID=cds-XP_025986042.1;Dbxref=GeneID:105200873%2CGenbank:XP_025986042.1;Parent=rna-XM_026130257.1
NW_020521529.1	Gnomon	CDS	2951392	2951601	.	-	0	Name=XP_025986042.1;ID=cds-XP_025986042.1;Dbxref=GeneID:105200873%2CGenbank:XP_025986042.1;Parent=rna-XM_026130257.1
NW_020521529.1	Gnomon	CDS	2951028	2951259	.	-	0	Name=XP_025986042.1;ID=cds-XP_025986042.1;Dbxref=GeneID:105200873%2CGenbank:XP_025986042.1;Parent=rna-XM_026130257.1
NW_020521529.1	Gnomon	exon	1180817	1181087	.	+	.	ID=exon-XM_011177627.2-2;Dbxref=GeneID:105207941%2CGenbank:XM_011177627.2;Parent=rna-XM_011177627.2
NW_020521529.1	Gnomon	exon	1181175	1183611	.	+	.	ID=exon-XM_011177627.2-3;Dbxref=GeneID:105207941%2CGenbank:XM_011177627.2;Parent=rna-XM_011177627.2
NW_020521529.1	Gnomon	exon	1178055	1178163	.	+	.	ID=exon-XM_011177627.2-1;Dbxref=GeneID:105207941%2CGenbank:XM_011177627.2;Parent=rna-XM_011177627.2
NW_020521529.1	Gnomon	CDS	3090160	3090168	.	+	0	Name=XP_025985944.1;ID=cds-XP_025985944.1;Dbxref=GeneID:105200859%2CGenbank:XP_025985944.1;Parent=rna-XM_026130159.1
NW_020521529.1	Gnomon	CDS	3090251	3090357	.	+	0	Name=XP_025985944.1;ID=cds-XP_025985944.1;Dbxref=GeneID:105200859%2CGenbank:XP_025985944.1;Parent=rna-XM_026130159.1
NW_020521529.1	Gnomon	CDS	3090579	3090733	.	+	0	Name=XP_025985944.1;ID=cds-XP_025985944.1;Dbxref=GeneID:105200859%2CGenbank:XP_025985944.1;Parent=rna-XM_026130159.1
NW_020521529.1	Gnomon	CDS	3090796	3090951	.	+	0	Name=XP_025985944.1;ID=cds-XP_025985944.1;Dbxref=GeneID:105200859%2CGenbank:XP_025985944.1;Parent=rna-XM_026130159.1
NW_020521529.1	Gnomon	CDS	3091120	3091260	.	+	0	Name=XP_025985944.1;ID=cds-XP_025985944.1;Dbxref=GeneID:105200859%2CGenbank:XP_025985944.1;Parent=rna-XM_026130159.1
NW_020521529.1	Gnomon	CDS	3091474	3091703	.	+	0	Name=XP_025985944.1;ID=cds-XP_025985944.1;Dbxref=GeneID:105200859%2CGenbank:XP_025985944.1;Parent=rna-XM_026130159.1
NW_020521529.1	Gnomon	CDS	3092110	3092244	.	+	0	Name=XP_025985944.1;ID=cds-XP_025985944.1;Dbxref=GeneID:105200859%2CGenbank:XP_025985944.1;Parent=rna-XM_026130159.1
NW_020521529.1	Gnomon	CDS	3092349	3092600	.	+	0	Name=XP_025985944.1;ID=cds-XP_025985944.1;Dbxref=GeneID:105200859%2CGenbank:XP_025985944.1;Parent=rna-XM_026130159.1
NW_020521529.1	Gnomon	mRNA	2951028	2953414	.	-	.	Name=XM_026130257.1;ID=rna-XM_026130257.1;Dbxref=GeneID:105200873%2CGenbank:XM_026130257.1;Parent=gene-LOC105200873
NW_020521529.1	Gnomon	CDS	3001834	3002118	.	+	0	Name=XP_011166952.1;ID=cds-XP_011166952.1;Dbxref=GeneID:105200870%2CGenbank:XP_011166952.1;Parent=rna-XM_011168650.2
NW_020521529.1	Gnomon	CDS	3002842	3003013	.	+	0	Name=XP_011166952.1;ID=cds-XP_011166952.1;Dbxref=GeneID:105200870%2CGenbank:XP_011166952.1;Parent=rna-XM_011168650.2
NW_020521529.1	Gnomon	CDS	3003092	3003240	.	+	0	Name=XP_011166952.1;ID=cds-XP_011166952.1;Dbxref=GeneID:105200870%2CGenbank:XP_011166952.1;Parent=rna-XM_011168650.2
NW_020521529.1	Gnomon	CDS	583911	583941	.	-	0	Name=XP_025985946.1;ID=cds-XP_025985946.1;Dbxref=GeneID:105207970%2CGenbank:XP_025985946.1;Parent=rna-XM_026130161.1
NW_020521529.1	Gnomon	CDS	583408	583544	.	-	0	Name=XP_025985946.1;ID=cds-XP_025985946.1;Dbxref=GeneID:105207970%2CGenbank:XP_025985946.1;Parent=rna-XM_026130161.1
NW_020521529.1	Gnomon	CDS	583135	583322	.	-	0	Name=XP_025985946.1;ID=cds-XP_025985946.1;Dbxref=GeneID:105207970%2CGenbank:XP_025985946.1;Parent=rna-XM_026130161.1
NW_020521529.1	Gnomon	CDS	582860	583067	.	-	0	Name=XP_025985946.1;ID=cds-XP_025985946.1;Dbxref=GeneID:105207970%2CGenbank:XP_025985946.1;Parent=rna-XM_026130161.1
NW_020521529.1	Gnomon	CDS	582507	582791	.	-	0	Name=XP_025985946.1;ID=cds-XP_025985946.1;Dbxref=GeneID:105207970%2CGenbank:XP_025985946.1;Parent=rna-XM_026130161.1
NW_020521529.1	Gnomon	CDS	582014	582083	.	-	0	Name=XP_025985946.1;ID=cds-XP_025985946.1;Dbxref=GeneID:105207970%2CGenbank:XP_025985946.1;Parent=rna-XM_026130161.1
NW_020521529.1	Gnomon	CDS	581825	581939	.	-	0	Name=XP_025985946.1;ID=cds-XP_025985946.1;Dbxref=GeneID:105207970%2CGenbank:XP_025985946.1;Parent=rna-XM_026130161.1
NW_020521529.1	Gnomon	CDS	581449	581724	.	-	0	Name=XP_025985946.1;ID=cds-XP_025985946.1;Dbxref=GeneID:105207970%2CGenbank:XP_025985946.1;Parent=rna-XM_026130161.1
NW_020521529.1	Gnomon	CDS	580932	581071	.	-	0	Name=XP_025985946.1;ID=cds-XP_025985946.1;Dbxref=GeneID:105207970%2CGenbank:XP_025985946.1;Parent=rna-XM_026130161.1
NW_020521529.1	Gnomon	CDS	580662	580849	.	-	0	Name=XP_025985946.1;ID=cds-XP_025985946.1;Dbxref=GeneID:105207970%2CGenbank:XP_025985946.1;Parent=rna-XM_026130161.1
NW_020521529.1	Gnomon	CDS	580352	580582	.	-	0	Name=XP_025985946.1;ID=cds-XP_025985946.1;Dbxref=GeneID:105207970%2CGenbank:XP_025985946.1;Parent=rna-XM_026130161.1
NW_020521529.1	Gnomon	mRNA	5346817	5361327	.	+	.	Name=XM_026130017.1;ID=rna-XM_026130017.1;Dbxref=GeneID:105200757%2CGenbank:XM_026130017.1;Parent=gene-LOC105200757
NW_020521529.1	Gnomon	CDS	3152241	3152310	.	+	0	Name=XP_011167839.1;ID=cds-XP_011167839.1;Dbxref=GeneID:105201507%2CGenbank:XP_011167839.1;Parent=rna-XM_011169537.2
NW_020521529.1	Gnomon	CDS	3152785	3153151	.	+	0	Name=XP_011167839.1;ID=cds-XP_011167839.1;Dbxref=GeneID:105201507%2CGenbank:XP_011167839.1;Parent=rna-XM_011169537.2
NW_020521529.1	Gnomon	CDS	3153237	3153321	.	+	0	Name=XP_011167839.1;ID=cds-XP_011167839.1;Dbxref=GeneID:105201507%2CGenbank:XP_011167839.1;Parent=rna-XM_011169537.2
NW_020521529.1	Gnomon	CDS	3153475	3153778	.	+	0	Name=XP_011167839.1;ID=cds-XP_011167839.1;Dbxref=GeneID:105201507%2CGenbank:XP_011167839.1;Parent=rna-XM_011169537.2
NW_020521529.1	Gnomon	CDS	3153875	3153999	.	+	0	Name=XP_011167839.1;ID=cds-XP_011167839.1;Dbxref=GeneID:105201507%2CGenbank:XP_011167839.1;Parent=rna-XM_011169537.2
NW_020521529.1	Gnomon	CDS	3782809	3782914	.	+	0	Name=XP_011166858.1;ID=cds-XP_011166858.1;Dbxref=GeneID:105200814%2CGenbank:XP_011166858.1;Parent=rna-XM_011168556.2
NW_020521529.1	Gnomon	CDS	3783036	3783415	.	+	0	Name=XP_011166858.1;ID=cds-XP_011166858.1;Dbxref=GeneID:105200814%2CGenbank:XP_011166858.1;Parent=rna-XM_011168556.2
NW_020521529.1	Gnomon	CDS	3783494	3783694	.	+	0	Name=XP_011166858.1;ID=cds-XP_011166858.1;Dbxref=GeneID:105200814%2CGenbank:XP_011166858.1;Parent=rna-XM_011168556.2
NW_020521529.1	Gnomon	CDS	3784318	3784599	.	+	0	Name=XP_011166858.1;ID=cds-XP_011166858.1;Dbxref=GeneID:105200814%2CGenbank:XP_011166858.1;Parent=rna-XM_011168556.2
NW_020521529.1	Gnomon	CDS	3784671	3784894	.	+	0	Name=XP_011166858.1;ID=cds-XP_011166858.1;Dbxref=GeneID:105200814%2CGenbank:XP_011166858.1;Parent=rna-XM_011168556.2
NW_020521529.1	Gnomon	CDS	3784970	3785529	.	+	0	Name=XP_011166858.1;ID=cds-XP_011166858.1;Dbxref=GeneID:105200814%2CGenbank:XP_011166858.1;Parent=rna-XM_011168556.2
NW_020521529.1	Gnomon	CDS	3785603	3786054	.	+	0	Name=XP_011166858.1;ID=cds-XP_011166858.1;Dbxref=GeneID:105200814%2CGenbank:XP_011166858.1;Parent=rna-XM_011168556.2
NW_020521529.1	Gnomon	CDS	511596	511610	.	+	0	Name=XP_025986045.1;ID=cds-XP_025986045.1;Dbxref=GeneID:105208028%2CGenbank:XP_025986045.1;Parent=rna-XM_026130260.1
NW_020521529.1	Gnomon	CDS	512528	512602	.	+	0	Name=XP_025986045.1;ID=cds-XP_025986045.1;Dbxref=GeneID:105208028%2CGenbank:XP_025986045.1;Parent=rna-XM_026130260.1
NW_020521529.1	Gnomon	CDS	518261	519755	.	+	0	Name=XP_025986045.1;ID=cds-XP_025986045.1;Dbxref=GeneID:105208028%2CGenbank:XP_025986045.1;Parent=rna-XM_026130260.1
NW_020521529.1	Gnomon	CDS	521018	522621	.	+	0	Name=XP_025986045.1;ID=cds-XP_025986045.1;Dbxref=GeneID:105208028%2CGenbank:XP_025986045.1;Parent=rna-XM_026130260.1
NW_020521529.1	Gnomon	mRNA	1201729	1212418	.	-	.	Name=XM_011177625.2;ID=rna-XM_011177625.2;Dbxref=GeneID:105207938%2CGenbank:XM_011177625.2;Parent=gene-LOC105207938
NW_020521529.1	Gnomon	exon	3305193	3305354	.	-	.	ID=exon-XM_026130071.1-3;Dbxref=GeneID:105200842%2CGenbank:XM_026130071.1;Parent=rna-XM_026130071.1
NW_020521529.1	Gnomon	exon	3304942	3305112	.	-	.	ID=exon-XM_026130071.1-4;Dbxref=GeneID:105200842%2CGenbank:XM_026130071.1;Parent=rna-XM_026130071.1
NW_020521529.1	Gnomon	exon	3305835	3306067	.	-	.	ID=exon-XM_026130071.1-1;Dbxref=GeneID:105200842%2CGenbank:XM_026130071.1;Parent=rna-XM_026130071.1
NW_020521529.1	Gnomon	exon	3305499	3305618	.	-	.	ID=exon-XM_026130071.1-2;Dbxref=GeneID:105200842%2CGenbank:XM_026130071.1;Parent=rna-XM_026130071.1
NW_020521529.1	Gnomon	exon	3303374	3303606	.	-	.	ID=exon-XM_026130071.1-7;Dbxref=GeneID:105200842%2CGenbank:XM_026130071.1;Parent=rna-XM_026130071.1
NW_020521529.1	Gnomon	exon	3303076	3303290	.	-	.	ID=exon-XM_026130071.1-8;Dbxref=GeneID:105200842%2CGenbank:XM_026130071.1;Parent=rna-XM_026130071.1
NW_020521529.1	Gnomon	exon	3304417	3304506	.	-	.	ID=exon-XM_026130071.1-5;Dbxref=GeneID:105200842%2CGenbank:XM_026130071.1;Parent=rna-XM_026130071.1
NW_020521529.1	Gnomon	exon	3303994	3304179	.	-	.	ID=exon-XM_026130071.1-6;Dbxref=GeneID:105200842%2CGenbank:XM_026130071.1;Parent=rna-XM_026130071.1
NW_020521529.1	Gnomon	exon	3302643	3302992	.	-	.	ID=exon-XM_026130071.1-9;Dbxref=GeneID:105200842%2CGenbank:XM_026130071.1;Parent=rna-XM_026130071.1
NW_020521529.1	Gnomon	mRNA	3215290	3249196	.	+	.	Name=XM_026130111.1;ID=rna-XM_026130111.1;Dbxref=GeneID:105200946%2CGenbank:XM_026130111.1;Note=The sequence of the model RefSeq transcript was modified relative to this genomic sequence to represent the inferred CDS: added 268 bases not found in genome assembly;Parent=gene-LOC105200946
NW_020521529.1	Gnomon	CDS	3089264	3089334	.	+	0	Name=XP_025985945.1;ID=cds-XP_025985945.1;Dbxref=GeneID:105200859%2CGenbank:XP_025985945.1;Parent=rna-XM_026130160.1
NW_020521529.1	Gnomon	CDS	3090098	3090168	.	+	0	Name=XP_025985945.1;ID=cds-XP_025985945.1;Dbxref=GeneID:105200859%2CGenbank:XP_025985945.1;Parent=rna-XM_026130160.1
NW_020521529.1	Gnomon	CDS	3090267	3090357	.	+	0	Name=XP_025985945.1;ID=cds-XP_025985945.1;Dbxref=GeneID:105200859%2CGenbank:XP_025985945.1;Parent=rna-XM_026130160.1
NW_020521529.1	Gnomon	CDS	3090579	3090733	.	+	0	Name=XP_025985945.1;ID=cds-XP_025985945.1;Dbxref=GeneID:105200859%2CGenbank:XP_025985945.1;Parent=rna-XM_026130160.1
NW_020521529.1	Gnomon	CDS	3091120	3091260	.	+	0	Name=XP_025985945.1;ID=cds-XP_025985945.1;Dbxref=GeneID:105200859%2CGenbank:XP_025985945.1;Parent=rna-XM_026130160.1
NW_020521529.1	Gnomon	CDS	3091474	3091703	.	+	0	Name=XP_025985945.1;ID=cds-XP_025985945.1;Dbxref=GeneID:105200859%2CGenbank:XP_025985945.1;Parent=rna-XM_026130160.1
NW_020521529.1	Gnomon	CDS	3092110	3092244	.	+	0	Name=XP_025985945.1;ID=cds-XP_025985945.1;Dbxref=GeneID:105200859%2CGenbank:XP_025985945.1;Parent=rna-XM_026130160.1
NW_020521529.1	Gnomon	CDS	3092349	3092600	.	+	0	Name=XP_025985945.1;ID=cds-XP_025985945.1;Dbxref=GeneID:105200859%2CGenbank:XP_025985945.1;Parent=rna-XM_026130160.1
NW_020521529.1	Gnomon	CDS	3390545	3390658	.	-	0	Name=XP_025985947.1;ID=cds-XP_025985947.1;Dbxref=GeneID:105200832%2CGenbank:XP_025985947.1;Parent=rna-XM_026130162.1
NW_020521529.1	Gnomon	CDS	3389023	3389200	.	-	0	Name=XP_025985947.1;ID=cds-XP_025985947.1;Dbxref=GeneID:105200832%2CGenbank:XP_025985947.1;Parent=rna-XM_026130162.1
NW_020521529.1	Gnomon	CDS	3388711	3388846	.	-	0	Name=XP_025985947.1;ID=cds-XP_025985947.1;Dbxref=GeneID:105200832%2CGenbank:XP_025985947.1;Parent=rna-XM_026130162.1
NW_020521529.1	Gnomon	CDS	3388465	3388614	.	-	0	Name=XP_025985947.1;ID=cds-XP_025985947.1;Dbxref=GeneID:105200832%2CGenbank:XP_025985947.1;Parent=rna-XM_026130162.1
NW_020521529.1	Gnomon	CDS	3388243	3388372	.	-	0	Name=XP_025985947.1;ID=cds-XP_025985947.1;Dbxref=GeneID:105200832%2CGenbank:XP_025985947.1;Parent=rna-XM_026130162.1
NW_020521529.1	Gnomon	CDS	3387969	3388160	.	-	0	Name=XP_025985947.1;ID=cds-XP_025985947.1;Dbxref=GeneID:105200832%2CGenbank:XP_025985947.1;Parent=rna-XM_026130162.1
NW_020521529.1	Gnomon	exon	721682	721819	.	+	.	ID=exon-XM_026130104.1-1;Dbxref=GeneID:105207963%2CGenbank:XM_026130104.1;Parent=rna-XM_026130104.1
NW_020521529.1	Gnomon	exon	721890	722233	.	+	.	ID=exon-XM_026130104.1-2;Dbxref=GeneID:105207963%2CGenbank:XM_026130104.1;Parent=rna-XM_026130104.1
NW_020521529.1	Gnomon	exon	723399	723476	.	+	.	ID=exon-XM_026130104.1-3;Dbxref=GeneID:105207963%2CGenbank:XM_026130104.1;Parent=rna-XM_026130104.1
NW_020521529.1	Gnomon	exon	723556	723645	.	+	.	ID=exon-XM_026130104.1-4;Dbxref=GeneID:105207963%2CGenbank:XM_026130104.1;Parent=rna-XM_026130104.1
NW_020521529.1	Gnomon	exon	723715	723845	.	+	.	ID=exon-XM_026130104.1-5;Dbxref=GeneID:105207963%2CGenbank:XM_026130104.1;Parent=rna-XM_026130104.1
NW_020521529.1	Gnomon	mRNA	2951028	2953414	.	-	.	Name=XM_026130258.1;ID=rna-XM_026130258.1;Dbxref=GeneID:105200873%2CGenbank:XM_026130258.1;Parent=gene-LOC105200873
NW_020521529.1	Gnomon	CDS	3001834	3002118	.	+	0	Name=XP_011166951.1;ID=cds-XP_011166951.1;Dbxref=GeneID:105200870%2CGenbank:XP_011166951.1;Parent=rna-XM_011168649.2
NW_020521529.1	Gnomon	CDS	3002842	3003013	.	+	0	Name=XP_011166951.1;ID=cds-XP_011166951.1;Dbxref=GeneID:105200870%2CGenbank:XP_011166951.1;Parent=rna-XM_011168649.2
NW_020521529.1	Gnomon	CDS	3003092	3003240	.	+	0	Name=XP_011166951.1;ID=cds-XP_011166951.1;Dbxref=GeneID:105200870%2CGenbank:XP_011166951.1;Parent=rna-XM_011168649.2
NW_020521529.1	Gnomon	exon	900096	900218	.	-	.	ID=exon-XM_026130024.1-5;Dbxref=GeneID:113002922%2CGenbank:XM_026130024.1;Parent=rna-XM_026130024.1
NW_020521529.1	Gnomon	exon	897676	897831	.	-	.	ID=exon-XM_026130024.1-6;Dbxref=GeneID:113002922%2CGenbank:XM_026130024.1;Parent=rna-XM_026130024.1
NW_020521529.1	Gnomon	exon	897225	897332	.	-	.	ID=exon-XM_026130024.1-7;Dbxref=GeneID:113002922%2CGenbank:XM_026130024.1;Parent=rna-XM_026130024.1
NW_020521529.1	Gnomon	mRNA	1116	6144	.	+	.	Name=XM_026130018.1;ID=rna-XM_026130018.1;Dbxref=GeneID:105207999%2CGenbank:XM_026130018.1;Note=The sequence of the model RefSeq transcript was modified relative to this genomic sequence to represent the inferred CDS: added 246 bases not found in genome assembly;Parent=gene-LOC105207999
NW_020521529.1	Gnomon	exon	902908	903003	.	-	.	ID=exon-XM_026130024.1-1;Dbxref=GeneID:113002922%2CGenbank:XM_026130024.1;Parent=rna-XM_026130024.1
NW_020521529.1	Gnomon	exon	901624	901906	.	-	.	ID=exon-XM_026130024.1-2;Dbxref=GeneID:113002922%2CGenbank:XM_026130024.1;Parent=rna-XM_026130024.1
NW_020521529.1	Gnomon	exon	900671	901121	.	-	.	ID=exon-XM_026130024.1-3;Dbxref=GeneID:113002922%2CGenbank:XM_026130024.1;Parent=rna-XM_026130024.1
NW_020521529.1	Gnomon	exon	900298	900397	.	-	.	ID=exon-XM_026130024.1-4;Dbxref=GeneID:113002922%2CGenbank:XM_026130024.1;Parent=rna-XM_026130024.1
NW_020521529.1	Gnomon	exon	5294933	5295430	.	-	.	ID=exon-XR_003268205.1-2;Dbxref=GeneID:113002963%2CGenbank:XR_003268205.1;Parent=rna-XR_003268205.1
NW_020521529.1	Gnomon	exon	5298318	5298421	.	-	.	ID=exon-XR_003268205.1-1;Dbxref=GeneID:113002963%2CGenbank:XR_003268205.1;Parent=rna-XR_003268205.1
NW_020521529.1	Gnomon	mRNA	3251652	3255622	.	-	.	Name=XM_011168619.2;ID=rna-XM_011168619.2;Dbxref=GeneID:105200848%2CGenbank:XM_011168619.2;Parent=gene-LOC105200848
NW_020521529.1	Gnomon	CDS	6165507	6165692	.	+	0	Name=XP_025986044.1;ID=cds-XP_025986044.1;Dbxref=GeneID:105200739%2CGenbank:XP_025986044.1;Parent=rna-XM_026130259.1
NW_020521529.1	Gnomon	CDS	6165781	6165838	.	+	0	Name=XP_025986044.1;ID=cds-XP_025986044.1;Dbxref=GeneID:105200739%2CGenbank:XP_025986044.1;Parent=rna-XM_026130259.1
NW_020521529.1	Gnomon	CDS	6165969	6166069	.	+	0	Name=XP_025986044.1;ID=cds-XP_025986044.1;Dbxref=GeneID:105200739%2CGenbank:XP_025986044.1;Parent=rna-XM_026130259.1
NW_020521529.1	Gnomon	CDS	6166176	6166374	.	+	0	Name=XP_025986044.1;ID=cds-XP_025986044.1;Dbxref=GeneID:105200739%2CGenbank:XP_025986044.1;Parent=rna-XM_026130259.1
NW_020521529.1	Gnomon	CDS	6166464	6166597	.	+	0	Name=XP_025986044.1;ID=cds-XP_025986044.1;Dbxref=GeneID:105200739%2CGenbank:XP_025986044.1;Parent=rna-XM_026130259.1
NW_020521529.1	Gnomon	CDS	6167277	6167508	.	+	0	Name=XP_025986044.1;ID=cds-XP_025986044.1;Dbxref=GeneID:105200739%2CGenbank:XP_025986044.1;Parent=rna-XM_026130259.1
NW_020521529.1	Gnomon	CDS	6167655	6167818	.	+	0	Name=XP_025986044.1;ID=cds-XP_025986044.1;Dbxref=GeneID:105200739%2CGenbank:XP_025986044.1;Parent=rna-XM_026130259.1
NW_020521529.1	Gnomon	CDS	3782809	3782914	.	+	0	Name=XP_011166857.1;ID=cds-XP_011166857.1;Dbxref=GeneID:105200814%2CGenbank:XP_011166857.1;Parent=rna-XM_011168555.2
NW_020521529.1	Gnomon	CDS	3783036	3783415	.	+	0	Name=XP_011166857.1;ID=cds-XP_011166857.1;Dbxref=GeneID:105200814%2CGenbank:XP_011166857.1;Parent=rna-XM_011168555.2
NW_020521529.1	Gnomon	CDS	3783494	3783694	.	+	0	Name=XP_011166857.1;ID=cds-XP_011166857.1;Dbxref=GeneID:105200814%2CGenbank:XP_011166857.1;Parent=rna-XM_011168555.2
NW_020521529.1	Gnomon	CDS	3784318	3784599	.	+	0	Name=XP_011166857.1;ID=cds-XP_011166857.1;Dbxref=GeneID:105200814%2CGenbank:XP_011166857.1;Parent=rna-XM_011168555.2
NW_020521529.1	Gnomon	CDS	3784671	3784894	.	+	0	Name=XP_011166857.1;ID=cds-XP_011166857.1;Dbxref=GeneID:105200814%2CGenbank:XP_011166857.1;Parent=rna-XM_011168555.2
NW_020521529.1	Gnomon	CDS	3784970	3785529	.	+	0	Name=XP_011166857.1;ID=cds-XP_011166857.1;Dbxref=GeneID:105200814%2CGenbank:XP_011166857.1;Parent=rna-XM_011168555.2
NW_020521529.1	Gnomon	CDS	3785603	3786054	.	+	0	Name=XP_011166857.1;ID=cds-XP_011166857.1;Dbxref=GeneID:105200814%2CGenbank:XP_011166857.1;Parent=rna-XM_011168555.2
NW_020521529.1	Gnomon	mRNA	3215290	3249196	.	+	.	Name=XM_026130112.1;ID=rna-XM_026130112.1;Dbxref=GeneID:105200946%2CGenbank:XM_026130112.1;Note=The sequence of the model RefSeq transcript was modified relative to this genomic sequence to represent the inferred CDS: added 268 bases not found in genome assembly;Parent=gene-LOC105200946
NW_020521529.1	Gnomon	mRNA	1192012	1200632	.	+	.	Name=XM_011177626.2;ID=rna-XM_011177626.2;Dbxref=GeneID:105207939%2CGenbank:XM_011177626.2;Parent=gene-LOC105207939
NW_020521529.1	Gnomon	exon	1275870	1276104	.	+	.	ID=exon-XM_026130269.1-1;Dbxref=GeneID:105208017%2CGenbank:XM_026130269.1;Parent=rna-XM_026130269.1
NW_020521529.1	Gnomon	exon	1277610	1277777	.	+	.	ID=exon-XM_026130269.1-4;Dbxref=GeneID:105208017%2CGenbank:XM_026130269.1;Parent=rna-XM_026130269.1
NW_020521529.1	Gnomon	exon	1277923	1278079	.	+	.	ID=exon-XM_026130269.1-5;Dbxref=GeneID:105208017%2CGenbank:XM_026130269.1;Parent=rna-XM_026130269.1
NW_020521529.1	Gnomon	exon	1276610	1276840	.	+	.	ID=exon-XM_026130269.1-2;Dbxref=GeneID:105208017%2CGenbank:XM_026130269.1;Parent=rna-XM_026130269.1
NW_020521529.1	Gnomon	exon	1277408	1277532	.	+	.	ID=exon-XM_026130269.1-3;Dbxref=GeneID:105208017%2CGenbank:XM_026130269.1;Parent=rna-XM_026130269.1
NW_020521529.1	Gnomon	exon	1278534	1278771	.	+	.	ID=exon-XM_026130269.1-8;Dbxref=GeneID:105208017%2CGenbank:XM_026130269.1;Parent=rna-XM_026130269.1
NW_020521529.1	Gnomon	exon	1278887	1279015	.	+	.	ID=exon-XM_026130269.1-9;Dbxref=GeneID:105208017%2CGenbank:XM_026130269.1;Parent=rna-XM_026130269.1
NW_020521529.1	Gnomon	exon	1278151	1278219	.	+	.	ID=exon-XM_026130269.1-6;Dbxref=GeneID:105208017%2CGenbank:XM_026130269.1;Parent=rna-XM_026130269.1
NW_020521529.1	Gnomon	exon	1278303	1278452	.	+	.	ID=exon-XM_026130269.1-7;Dbxref=GeneID:105208017%2CGenbank:XM_026130269.1;Parent=rna-XM_026130269.1
NW_020521529.1	Gnomon	exon	2261649	2262765	.	-	.	ID=exon-XM_026130154.1-3;Dbxref=GeneID:105200896%2CGenbank:XM_026130154.1;Parent=rna-XM_026130154.1
NW_020521529.1	Gnomon	exon	2270363	2270581	.	-	.	ID=exon-XM_026130154.1-1;Dbxref=GeneID:105200896%2CGenbank:XM_026130154.1;Parent=rna-XM_026130154.1
NW_020521529.1	Gnomon	exon	2265323	2266250	.	-	.	ID=exon-XM_026130154.1-2;Dbxref=GeneID:105200896%2CGenbank:XM_026130154.1;Parent=rna-XM_026130154.1
NW_020521529.1	Gnomon	exon	3303994	3304179	.	-	.	ID=exon-XM_026130070.1-6;Dbxref=GeneID:105200842%2CGenbank:XM_026130070.1;Parent=rna-XM_026130070.1
NW_020521529.1	Gnomon	exon	3303374	3303606	.	-	.	ID=exon-XM_026130070.1-7;Dbxref=GeneID:105200842%2CGenbank:XM_026130070.1;Parent=rna-XM_026130070.1
NW_020521529.1	Gnomon	exon	3303076	3303290	.	-	.	ID=exon-XM_026130070.1-8;Dbxref=GeneID:105200842%2CGenbank:XM_026130070.1;Parent=rna-XM_026130070.1
NW_020521529.1	Gnomon	exon	3302643	3302992	.	-	.	ID=exon-XM_026130070.1-9;Dbxref=GeneID:105200842%2CGenbank:XM_026130070.1;Parent=rna-XM_026130070.1
NW_020521529.1	Gnomon	exon	3305499	3305618	.	-	.	ID=exon-XM_026130070.1-2;Dbxref=GeneID:105200842%2CGenbank:XM_026130070.1;Parent=rna-XM_026130070.1
NW_020521529.1	Gnomon	exon	3305193	3305354	.	-	.	ID=exon-XM_026130070.1-3;Dbxref=GeneID:105200842%2CGenbank:XM_026130070.1;Parent=rna-XM_026130070.1
NW_020521529.1	Gnomon	exon	3304942	3305112	.	-	.	ID=exon-XM_026130070.1-4;Dbxref=GeneID:105200842%2CGenbank:XM_026130070.1;Parent=rna-XM_026130070.1
NW_020521529.1	Gnomon	exon	3304417	3304506	.	-	.	ID=exon-XM_026130070.1-5;Dbxref=GeneID:105200842%2CGenbank:XM_026130070.1;Parent=rna-XM_026130070.1
NW_020521529.1	Gnomon	exon	3305835	3305856	.	-	.	ID=exon-XM_026130070.1-1;Dbxref=GeneID:105200842%2CGenbank:XM_026130070.1;Parent=rna-XM_026130070.1
NW_020521529.1	Gnomon	exon	3625792	3625979	.	+	.	ID=exon-XM_011168571.2-2;Dbxref=GeneID:105200821%2CGenbank:XM_011168571.2;Parent=rna-XM_011168571.2
NW_020521529.1	Gnomon	exon	3661724	3661946	.	+	.	ID=exon-XM_011168571.2-3;Dbxref=GeneID:105200821%2CGenbank:XM_011168571.2;Parent=rna-XM_011168571.2
NW_020521529.1	Gnomon	exon	3596549	3596658	.	+	.	ID=exon-XM_011168571.2-1;Dbxref=GeneID:105200821%2CGenbank:XM_011168571.2;Parent=rna-XM_011168571.2
NW_020521529.1	Gnomon	exon	3742087	3744097	.	+	.	ID=exon-XM_011168571.2-6;Dbxref=GeneID:105200821%2CGenbank:XM_011168571.2;Parent=rna-XM_011168571.2
NW_020521529.1	Gnomon	exon	3730278	3730405	.	+	.	ID=exon-XM_011168571.2-4;Dbxref=GeneID:105200821%2CGenbank:XM_011168571.2;Parent=rna-XM_011168571.2
NW_020521529.1	Gnomon	exon	3741269	3741437	.	+	.	ID=exon-XM_011168571.2-5;Dbxref=GeneID:105200821%2CGenbank:XM_011168571.2;Parent=rna-XM_011168571.2
NW_020521529.1	Gnomon	CDS	133660	133978	.	-	0	Name=XP_025986003.1;ID=cds-XP_025986003.1;Dbxref=GeneID:105207981%2CGenbank:XP_025986003.1;Parent=rna-XM_026130218.1
NW_020521529.1	Gnomon	CDS	133031	133191	.	-	0	Name=XP_025986003.1;ID=cds-XP_025986003.1;Dbxref=GeneID:105207981%2CGenbank:XP_025986003.1;Parent=rna-XM_026130218.1
NW_020521529.1	Gnomon	CDS	132844	132947	.	-	0	Name=XP_025986003.1;ID=cds-XP_025986003.1;Dbxref=GeneID:105207981%2CGenbank:XP_025986003.1;Parent=rna-XM_026130218.1
NW_020521529.1	Gnomon	CDS	132266	132618	.	-	0	Name=XP_025986003.1;ID=cds-XP_025986003.1;Dbxref=GeneID:105207981%2CGenbank:XP_025986003.1;Parent=rna-XM_026130218.1
NW_020521529.1	Gnomon	CDS	132013	132181	.	-	0	Name=XP_025986003.1;ID=cds-XP_025986003.1;Dbxref=GeneID:105207981%2CGenbank:XP_025986003.1;Parent=rna-XM_026130218.1
NW_020521529.1	Gnomon	CDS	131816	131931	.	-	0	Name=XP_025986003.1;ID=cds-XP_025986003.1;Dbxref=GeneID:105207981%2CGenbank:XP_025986003.1;Parent=rna-XM_026130218.1
NW_020521529.1	Gnomon	CDS	130784	130890	.	-	0	Name=XP_025986003.1;ID=cds-XP_025986003.1;Dbxref=GeneID:105207981%2CGenbank:XP_025986003.1;Parent=rna-XM_026130218.1
NW_020521529.1	Gnomon	CDS	129954	130299	.	-	0	Name=XP_025986003.1;ID=cds-XP_025986003.1;Dbxref=GeneID:105207981%2CGenbank:XP_025986003.1;Parent=rna-XM_026130218.1
NW_020521529.1	Gnomon	CDS	129596	129873	.	-	0	Name=XP_025986003.1;ID=cds-XP_025986003.1;Dbxref=GeneID:105207981%2CGenbank:XP_025986003.1;Parent=rna-XM_026130218.1
NW_020521529.1	Gnomon	CDS	128824	129064	.	-	0	Name=XP_025986003.1;ID=cds-XP_025986003.1;Dbxref=GeneID:105207981%2CGenbank:XP_025986003.1;Parent=rna-XM_026130218.1
NW_020521529.1	Gnomon	CDS	128512	128742	.	-	0	Name=XP_025986003.1;ID=cds-XP_025986003.1;Dbxref=GeneID:105207981%2CGenbank:XP_025986003.1;Parent=rna-XM_026130218.1
NW_020521529.1	Gnomon	CDS	127660	128067	.	-	0	Name=XP_025986003.1;ID=cds-XP_025986003.1;Dbxref=GeneID:105207981%2CGenbank:XP_025986003.1;Parent=rna-XM_026130218.1
NW_020521529.1	Gnomon	CDS	127329	127532	.	-	0	Name=XP_025986003.1;ID=cds-XP_025986003.1;Dbxref=GeneID:105207981%2CGenbank:XP_025986003.1;Parent=rna-XM_026130218.1
NW_020521529.1	Gnomon	CDS	126786	127185	.	-	0	Name=XP_025986003.1;ID=cds-XP_025986003.1;Dbxref=GeneID:105207981%2CGenbank:XP_025986003.1;Parent=rna-XM_026130218.1
NW_020521529.1	Gnomon	CDS	126329	126576	.	-	0	Name=XP_025986003.1;ID=cds-XP_025986003.1;Dbxref=GeneID:105207981%2CGenbank:XP_025986003.1;Parent=rna-XM_026130218.1
NW_020521529.1	Gnomon	CDS	125873	126148	.	-	0	Name=XP_025986003.1;ID=cds-XP_025986003.1;Dbxref=GeneID:105207981%2CGenbank:XP_025986003.1;Parent=rna-XM_026130218.1
NW_020521529.1	Gnomon	CDS	125582	125781	.	-	0	Name=XP_025986003.1;ID=cds-XP_025986003.1;Dbxref=GeneID:105207981%2CGenbank:XP_025986003.1;Parent=rna-XM_026130218.1
NW_020521529.1	Gnomon	CDS	124594	124891	.	-	0	Name=XP_025986003.1;ID=cds-XP_025986003.1;Dbxref=GeneID:105207981%2CGenbank:XP_025986003.1;Parent=rna-XM_026130218.1
NW_020521529.1	Gnomon	CDS	124125	124275	.	-	0	Name=XP_025986003.1;ID=cds-XP_025986003.1;Dbxref=GeneID:105207981%2CGenbank:XP_025986003.1;Parent=rna-XM_026130218.1
NW_020521529.1	Gnomon	CDS	123847	124012	.	-	0	Name=XP_025986003.1;ID=cds-XP_025986003.1;Dbxref=GeneID:105207981%2CGenbank:XP_025986003.1;Parent=rna-XM_026130218.1
NW_020521529.1	Gnomon	CDS	123076	123229	.	-	0	Name=XP_025986003.1;ID=cds-XP_025986003.1;Dbxref=GeneID:105207981%2CGenbank:XP_025986003.1;Parent=rna-XM_026130218.1
NW_020521529.1	Gnomon	CDS	122777	122955	.	-	0	Name=XP_025986003.1;ID=cds-XP_025986003.1;Dbxref=GeneID:105207981%2CGenbank:XP_025986003.1;Parent=rna-XM_026130218.1
NW_020521529.1	Gnomon	CDS	121545	121983	.	-	0	Name=XP_025986003.1;ID=cds-XP_025986003.1;Dbxref=GeneID:105207981%2CGenbank:XP_025986003.1;Parent=rna-XM_026130218.1
NW_020521529.1	Gnomon	CDS	121144	121223	.	-	0	Name=XP_025986003.1;ID=cds-XP_025986003.1;Dbxref=GeneID:105207981%2CGenbank:XP_025986003.1;Parent=rna-XM_026130218.1
NW_020521529.1	Gnomon	CDS	120140	120673	.	-	0	Name=XP_025986003.1;ID=cds-XP_025986003.1;Dbxref=GeneID:105207981%2CGenbank:XP_025986003.1;Parent=rna-XM_026130218.1
NW_020521529.1	Gnomon	CDS	5054769	5054849	.	-	0	Name=XP_025985904.1;ID=cds-XP_025985904.1;Dbxref=GeneID:105200776%2CGenbank:XP_025985904.1;Parent=rna-XM_026130119.1
NW_020521529.1	Gnomon	CDS	5045236	5046206	.	-	0	Name=XP_025985904.1;ID=cds-XP_025985904.1;Dbxref=GeneID:105200776%2CGenbank:XP_025985904.1;Parent=rna-XM_026130119.1
NW_020521529.1	Gnomon	CDS	5044613	5044793	.	-	0	Name=XP_025985904.1;ID=cds-XP_025985904.1;Dbxref=GeneID:105200776%2CGenbank:XP_025985904.1;Parent=rna-XM_026130119.1
NW_020521529.1	Gnomon	CDS	5025981	5026187	.	-	0	Name=XP_025985904.1;ID=cds-XP_025985904.1;Dbxref=GeneID:105200776%2CGenbank:XP_025985904.1;Parent=rna-XM_026130119.1
NW_020521529.1	Gnomon	CDS	6625771	6625819	.	+	0	Name=XP_025985894.1;ID=cds-XP_025985894.1;Dbxref=GeneID:105200721%2CGenbank:XP_025985894.1;Parent=rna-XM_026130109.1
NW_020521529.1	Gnomon	CDS	6626078	6626216	.	+	0	Name=XP_025985894.1;ID=cds-XP_025985894.1;Dbxref=GeneID:105200721%2CGenbank:XP_025985894.1;Parent=rna-XM_026130109.1
NW_020521529.1	Gnomon	CDS	6626751	6626845	.	+	0	Name=XP_025985894.1;ID=cds-XP_025985894.1;Dbxref=GeneID:105200721%2CGenbank:XP_025985894.1;Parent=rna-XM_026130109.1
NW_020521529.1	Gnomon	CDS	6626978	6627339	.	+	0	Name=XP_025985894.1;ID=cds-XP_025985894.1;Dbxref=GeneID:105200721%2CGenbank:XP_025985894.1;Parent=rna-XM_026130109.1
NW_020521529.1	Gnomon	CDS	6628116	6628319	.	+	0	Name=XP_025985894.1;ID=cds-XP_025985894.1;Dbxref=GeneID:105200721%2CGenbank:XP_025985894.1;Parent=rna-XM_026130109.1
NW_020521529.1	Gnomon	CDS	6628391	6628487	.	+	0	Name=XP_025985894.1;ID=cds-XP_025985894.1;Dbxref=GeneID:105200721%2CGenbank:XP_025985894.1;Parent=rna-XM_026130109.1
NW_020521529.1	Gnomon	CDS	6628586	6628608	.	+	0	Name=XP_025985894.1;ID=cds-XP_025985894.1;Dbxref=GeneID:105200721%2CGenbank:XP_025985894.1;Parent=rna-XM_026130109.1
NW_020521529.1	Gnomon	mRNA	119730	138218	.	-	.	Name=XM_026130219.1;ID=rna-XM_026130219.1;Dbxref=GeneID:105207981%2CGenbank:XM_026130219.1;Parent=gene-LOC105207981
NW_020521529.1	Gnomon	mRNA	4411902	4434157	.	-	.	Name=XM_011168516.2;ID=rna-XM_011168516.2;Dbxref=GeneID:105200794%2CGenbank:XM_011168516.2;Parent=gene-LOC105200794
NW_020521529.1	Gnomon	CDS	3360118	3360204	.	-	0	Name=XP_011166895.1;ID=cds-XP_011166895.1;Dbxref=GeneID:105200834%2CGenbank:XP_011166895.1;Parent=rna-XM_011168593.2
NW_020521529.1	Gnomon	CDS	3359437	3359634	.	-	0	Name=XP_011166895.1;ID=cds-XP_011166895.1;Dbxref=GeneID:105200834%2CGenbank:XP_011166895.1;Parent=rna-XM_011168593.2
NW_020521529.1	Gnomon	CDS	3359192	3359345	.	-	0	Name=XP_011166895.1;ID=cds-XP_011166895.1;Dbxref=GeneID:105200834%2CGenbank:XP_011166895.1;Parent=rna-XM_011168593.2
NW_020521529.1	Gnomon	CDS	3358198	3358410	.	-	0	Name=XP_011166895.1;ID=cds-XP_011166895.1;Dbxref=GeneID:105200834%2CGenbank:XP_011166895.1;Parent=rna-XM_011168593.2
NW_020521529.1	Gnomon	CDS	3357990	3358119	.	-	0	Name=XP_011166895.1;ID=cds-XP_011166895.1;Dbxref=GeneID:105200834%2CGenbank:XP_011166895.1;Parent=rna-XM_011168593.2
NW_020521529.1	Gnomon	CDS	3357478	3357675	.	-	0	Name=XP_011166895.1;ID=cds-XP_011166895.1;Dbxref=GeneID:105200834%2CGenbank:XP_011166895.1;Parent=rna-XM_011168593.2
NW_020521529.1	Gnomon	CDS	3357171	3357349	.	-	0	Name=XP_011166895.1;ID=cds-XP_011166895.1;Dbxref=GeneID:105200834%2CGenbank:XP_011166895.1;Parent=rna-XM_011168593.2
NW_020521529.1	Gnomon	CDS	3356815	3357027	.	-	0	Name=XP_011166895.1;ID=cds-XP_011166895.1;Dbxref=GeneID:105200834%2CGenbank:XP_011166895.1;Parent=rna-XM_011168593.2
NW_020521529.1	Gnomon	CDS	3356576	3356729	.	-	0	Name=XP_011166895.1;ID=cds-XP_011166895.1;Dbxref=GeneID:105200834%2CGenbank:XP_011166895.1;Parent=rna-XM_011168593.2
NW_020521529.1	Gnomon	CDS	3351873	3356491	.	-	0	Name=XP_011166895.1;ID=cds-XP_011166895.1;Dbxref=GeneID:105200834%2CGenbank:XP_011166895.1;Parent=rna-XM_011168593.2
NW_020521529.1	Gnomon	CDS	3351476	3351790	.	-	0	Name=XP_011166895.1;ID=cds-XP_011166895.1;Dbxref=GeneID:105200834%2CGenbank:XP_011166895.1;Parent=rna-XM_011168593.2
NW_020521529.1	Gnomon	CDS	3351268	3351366	.	-	0	Name=XP_011166895.1;ID=cds-XP_011166895.1;Dbxref=GeneID:105200834%2CGenbank:XP_011166895.1;Parent=rna-XM_011168593.2
NW_020521529.1	Gnomon	CDS	3351007	3351201	.	-	0	Name=XP_011166895.1;ID=cds-XP_011166895.1;Dbxref=GeneID:105200834%2CGenbank:XP_011166895.1;Parent=rna-XM_011168593.2
NW_020521529.1	Gnomon	CDS	3350703	3350936	.	-	0	Name=XP_011166895.1;ID=cds-XP_011166895.1;Dbxref=GeneID:105200834%2CGenbank:XP_011166895.1;Parent=rna-XM_011168593.2
NW_020521529.1	Gnomon	CDS	3350450	3350587	.	-	0	Name=XP_011166895.1;ID=cds-XP_011166895.1;Dbxref=GeneID:105200834%2CGenbank:XP_011166895.1;Parent=rna-XM_011168593.2
NW_020521529.1	Gnomon	CDS	3350100	3350332	.	-	0	Name=XP_011166895.1;ID=cds-XP_011166895.1;Dbxref=GeneID:105200834%2CGenbank:XP_011166895.1;Parent=rna-XM_011168593.2
NW_020521529.1	Gnomon	CDS	3349842	3350023	.	-	0	Name=XP_011166895.1;ID=cds-XP_011166895.1;Dbxref=GeneID:105200834%2CGenbank:XP_011166895.1;Parent=rna-XM_011168593.2
NW_020521529.1	Gnomon	CDS	3349386	3349755	.	-	0	Name=XP_011166895.1;ID=cds-XP_011166895.1;Dbxref=GeneID:105200834%2CGenbank:XP_011166895.1;Parent=rna-XM_011168593.2
NW_020521529.1	Gnomon	CDS	3349071	3349304	.	-	0	Name=XP_011166895.1;ID=cds-XP_011166895.1;Dbxref=GeneID:105200834%2CGenbank:XP_011166895.1;Parent=rna-XM_011168593.2
NW_020521529.1	Gnomon	CDS	3348721	3348973	.	-	0	Name=XP_011166895.1;ID=cds-XP_011166895.1;Dbxref=GeneID:105200834%2CGenbank:XP_011166895.1;Parent=rna-XM_011168593.2
NW_020521529.1	Gnomon	CDS	3348434	3348638	.	-	0	Name=XP_011166895.1;ID=cds-XP_011166895.1;Dbxref=GeneID:105200834%2CGenbank:XP_011166895.1;Parent=rna-XM_011168593.2
NW_020521529.1	Gnomon	CDS	3348093	3348360	.	-	0	Name=XP_011166895.1;ID=cds-XP_011166895.1;Dbxref=GeneID:105200834%2CGenbank:XP_011166895.1;Parent=rna-XM_011168593.2
NW_020521529.1	Gnomon	CDS	3347774	3347947	.	-	0	Name=XP_011166895.1;ID=cds-XP_011166895.1;Dbxref=GeneID:105200834%2CGenbank:XP_011166895.1;Parent=rna-XM_011168593.2
NW_020521529.1	Gnomon	CDS	3347605	3347703	.	-	0	Name=XP_011166895.1;ID=cds-XP_011166895.1;Dbxref=GeneID:105200834%2CGenbank:XP_011166895.1;Parent=rna-XM_011168593.2
NW_020521529.1	Gnomon	CDS	3345005	3345065	.	-	0	Name=XP_011166895.1;ID=cds-XP_011166895.1;Dbxref=GeneID:105200834%2CGenbank:XP_011166895.1;Parent=rna-XM_011168593.2
NW_020521529.1	Gnomon	CDS	3344700	3344908	.	-	0	Name=XP_011166895.1;ID=cds-XP_011166895.1;Dbxref=GeneID:105200834%2CGenbank:XP_011166895.1;Parent=rna-XM_011168593.2
NW_020521529.1	Gnomon	CDS	3344459	3344603	.	-	0	Name=XP_011166895.1;ID=cds-XP_011166895.1;Dbxref=GeneID:105200834%2CGenbank:XP_011166895.1;Parent=rna-XM_011168593.2
NW_020521529.1	Gnomon	CDS	3343957	3344174	.	-	0	Name=XP_011166895.1;ID=cds-XP_011166895.1;Dbxref=GeneID:105200834%2CGenbank:XP_011166895.1;Parent=rna-XM_011168593.2
NW_020521529.1	Gnomon	CDS	3343775	3343858	.	-	0	Name=XP_011166895.1;ID=cds-XP_011166895.1;Dbxref=GeneID:105200834%2CGenbank:XP_011166895.1;Parent=rna-XM_011168593.2
NW_020521529.1	Gnomon	CDS	3343585	3343701	.	-	0	Name=XP_011166895.1;ID=cds-XP_011166895.1;Dbxref=GeneID:105200834%2CGenbank:XP_011166895.1;Parent=rna-XM_011168593.2
NW_020521529.1	Gnomon	mRNA	726398	734303	.	-	.	Name=XM_011177663.2;ID=rna-XM_011177663.2;Dbxref=GeneID:105207966%2CGenbank:XM_011177663.2;Parent=gene-LOC105207966
NW_020521529.1	Gnomon	mRNA	6448878	6462082	.	-	.	Name=XM_026130063.1;ID=rna-XM_026130063.1;Dbxref=GeneID:113002933%2CGenbank:XM_026130063.1;Parent=gene-LOC113002933
NW_020521529.1	Gnomon	exon	3253359	3253577	.	-	.	ID=exon-XM_011168620.2-5;Dbxref=GeneID:105200848%2CGenbank:XM_011168620.2;Parent=rna-XM_011168620.2
NW_020521529.1	Gnomon	exon	3251652	3253259	.	-	.	ID=exon-XM_011168620.2-6;Dbxref=GeneID:105200848%2CGenbank:XM_011168620.2;Parent=rna-XM_011168620.2
NW_020521529.1	Gnomon	exon	3253995	3254183	.	-	.	ID=exon-XM_011168620.2-3;Dbxref=GeneID:105200848%2CGenbank:XM_011168620.2;Parent=rna-XM_011168620.2
NW_020521529.1	Gnomon	exon	3253755	3253867	.	-	.	ID=exon-XM_011168620.2-4;Dbxref=GeneID:105200848%2CGenbank:XM_011168620.2;Parent=rna-XM_011168620.2
NW_020521529.1	Gnomon	exon	3255564	3255618	.	-	.	ID=exon-XM_011168620.2-1;Dbxref=GeneID:105200848%2CGenbank:XM_011168620.2;Parent=rna-XM_011168620.2
NW_020521529.1	Gnomon	exon	3254627	3254705	.	-	.	ID=exon-XM_011168620.2-2;Dbxref=GeneID:105200848%2CGenbank:XM_011168620.2;Parent=rna-XM_011168620.2
NW_020521529.1	Gnomon	CDS	3313531	3313663	.	+	0	Name=XP_011166905.1;ID=cds-XP_011166905.1;Dbxref=GeneID:105200840%2CGenbank:XP_011166905.1;Parent=rna-XM_011168603.2
NW_020521529.1	Gnomon	CDS	3314010	3314248	.	+	0	Name=XP_011166905.1;ID=cds-XP_011166905.1;Dbxref=GeneID:105200840%2CGenbank:XP_011166905.1;Parent=rna-XM_011168603.2
NW_020521529.1	Gnomon	CDS	3314328	3314660	.	+	0	Name=XP_011166905.1;ID=cds-XP_011166905.1;Dbxref=GeneID:105200840%2CGenbank:XP_011166905.1;Parent=rna-XM_011168603.2
NW_020521529.1	Gnomon	CDS	3314761	3315352	.	+	0	Name=XP_011166905.1;ID=cds-XP_011166905.1;Dbxref=GeneID:105200840%2CGenbank:XP_011166905.1;Parent=rna-XM_011168603.2
NW_020521529.1	Gnomon	CDS	3315450	3315731	.	+	0	Name=XP_011166905.1;ID=cds-XP_011166905.1;Dbxref=GeneID:105200840%2CGenbank:XP_011166905.1;Parent=rna-XM_011168603.2
NW_020521529.1	Gnomon	CDS	3315827	3316542	.	+	0	Name=XP_011166905.1;ID=cds-XP_011166905.1;Dbxref=GeneID:105200840%2CGenbank:XP_011166905.1;Parent=rna-XM_011168603.2
NW_020521529.1	Gnomon	CDS	3316631	3316888	.	+	0	Name=XP_011166905.1;ID=cds-XP_011166905.1;Dbxref=GeneID:105200840%2CGenbank:XP_011166905.1;Parent=rna-XM_011168603.2
NW_020521529.1	Gnomon	CDS	3316978	3317142	.	+	0	Name=XP_011166905.1;ID=cds-XP_011166905.1;Dbxref=GeneID:105200840%2CGenbank:XP_011166905.1;Parent=rna-XM_011168603.2
NW_020521529.1	Gnomon	CDS	3317426	3317614	.	+	0	Name=XP_011166905.1;ID=cds-XP_011166905.1;Dbxref=GeneID:105200840%2CGenbank:XP_011166905.1;Parent=rna-XM_011168603.2
NW_020521529.1	Gnomon	gene	2961374	2971448	.	-	.	Name=LOC105196610;ID=gene-LOC105196610;Dbxref=GeneID:105196610
NW_020521529.1	Gnomon	exon	3329814	3331219	.	+	.	ID=exon-XM_026130201.1-4;Dbxref=GeneID:105196427%2CGenbank:XM_026130201.1;Parent=rna-XM_026130201.1
NW_020521529.1	Gnomon	exon	3326753	3326907	.	+	.	ID=exon-XM_026130201.1-1;Dbxref=GeneID:105196427%2CGenbank:XM_026130201.1;Parent=rna-XM_026130201.1
NW_020521529.1	Gnomon	exon	3326996	3327289	.	+	.	ID=exon-XM_026130201.1-2;Dbxref=GeneID:105196427%2CGenbank:XM_026130201.1;Parent=rna-XM_026130201.1
NW_020521529.1	Gnomon	exon	3329475	3329743	.	+	.	ID=exon-XM_026130201.1-3;Dbxref=GeneID:105196427%2CGenbank:XM_026130201.1;Parent=rna-XM_026130201.1
NW_020521529.1	Gnomon	CDS	133660	133978	.	-	0	Name=XP_025986002.1;ID=cds-XP_025986002.1;Dbxref=GeneID:105207981%2CGenbank:XP_025986002.1;Parent=rna-XM_026130217.1
NW_020521529.1	Gnomon	CDS	133031	133191	.	-	0	Name=XP_025986002.1;ID=cds-XP_025986002.1;Dbxref=GeneID:105207981%2CGenbank:XP_025986002.1;Parent=rna-XM_026130217.1
NW_020521529.1	Gnomon	CDS	132844	132947	.	-	0	Name=XP_025986002.1;ID=cds-XP_025986002.1;Dbxref=GeneID:105207981%2CGenbank:XP_025986002.1;Parent=rna-XM_026130217.1
NW_020521529.1	Gnomon	CDS	132013	132618	.	-	0	Name=XP_025986002.1;ID=cds-XP_025986002.1;Dbxref=GeneID:105207981%2CGenbank:XP_025986002.1;Parent=rna-XM_026130217.1
NW_020521529.1	Gnomon	CDS	131816	131931	.	-	0	Name=XP_025986002.1;ID=cds-XP_025986002.1;Dbxref=GeneID:105207981%2CGenbank:XP_025986002.1;Parent=rna-XM_026130217.1
NW_020521529.1	Gnomon	CDS	130784	130890	.	-	0	Name=XP_025986002.1;ID=cds-XP_025986002.1;Dbxref=GeneID:105207981%2CGenbank:XP_025986002.1;Parent=rna-XM_026130217.1
NW_020521529.1	Gnomon	CDS	129954	130299	.	-	0	Name=XP_025986002.1;ID=cds-XP_025986002.1;Dbxref=GeneID:105207981%2CGenbank:XP_025986002.1;Parent=rna-XM_026130217.1
NW_020521529.1	Gnomon	CDS	129596	129873	.	-	0	Name=XP_025986002.1;ID=cds-XP_025986002.1;Dbxref=GeneID:105207981%2CGenbank:XP_025986002.1;Parent=rna-XM_026130217.1
NW_020521529.1	Gnomon	CDS	128824	129064	.	-	0	Name=XP_025986002.1;ID=cds-XP_025986002.1;Dbxref=GeneID:105207981%2CGenbank:XP_025986002.1;Parent=rna-XM_026130217.1
NW_020521529.1	Gnomon	CDS	128512	128742	.	-	0	Name=XP_025986002.1;ID=cds-XP_025986002.1;Dbxref=GeneID:105207981%2CGenbank:XP_025986002.1;Parent=rna-XM_026130217.1
NW_020521529.1	Gnomon	CDS	127660	128067	.	-	0	Name=XP_025986002.1;ID=cds-XP_025986002.1;Dbxref=GeneID:105207981%2CGenbank:XP_025986002.1;Parent=rna-XM_026130217.1
NW_020521529.1	Gnomon	CDS	127329	127532	.	-	0	Name=XP_025986002.1;ID=cds-XP_025986002.1;Dbxref=GeneID:105207981%2CGenbank:XP_025986002.1;Parent=rna-XM_026130217.1
NW_020521529.1	Gnomon	CDS	126786	127185	.	-	0	Name=XP_025986002.1;ID=cds-XP_025986002.1;Dbxref=GeneID:105207981%2CGenbank:XP_025986002.1;Parent=rna-XM_026130217.1
NW_020521529.1	Gnomon	CDS	126329	126576	.	-	0	Name=XP_025986002.1;ID=cds-XP_025986002.1;Dbxref=GeneID:105207981%2CGenbank:XP_025986002.1;Parent=rna-XM_026130217.1
NW_020521529.1	Gnomon	CDS	125873	126148	.	-	0	Name=XP_025986002.1;ID=cds-XP_025986002.1;Dbxref=GeneID:105207981%2CGenbank:XP_025986002.1;Parent=rna-XM_026130217.1
NW_020521529.1	Gnomon	CDS	125582	125781	.	-	0	Name=XP_025986002.1;ID=cds-XP_025986002.1;Dbxref=GeneID:105207981%2CGenbank:XP_025986002.1;Parent=rna-XM_026130217.1
NW_020521529.1	Gnomon	CDS	124594	124891	.	-	0	Name=XP_025986002.1;ID=cds-XP_025986002.1;Dbxref=GeneID:105207981%2CGenbank:XP_025986002.1;Parent=rna-XM_026130217.1
NW_020521529.1	Gnomon	CDS	124125	124275	.	-	0	Name=XP_025986002.1;ID=cds-XP_025986002.1;Dbxref=GeneID:105207981%2CGenbank:XP_025986002.1;Parent=rna-XM_026130217.1
NW_020521529.1	Gnomon	CDS	123847	124012	.	-	0	Name=XP_025986002.1;ID=cds-XP_025986002.1;Dbxref=GeneID:105207981%2CGenbank:XP_025986002.1;Parent=rna-XM_026130217.1
NW_020521529.1	Gnomon	CDS	123076	123229	.	-	0	Name=XP_025986002.1;ID=cds-XP_025986002.1;Dbxref=GeneID:105207981%2CGenbank:XP_025986002.1;Parent=rna-XM_026130217.1
NW_020521529.1	Gnomon	CDS	122777	122955	.	-	0	Name=XP_025986002.1;ID=cds-XP_025986002.1;Dbxref=GeneID:105207981%2CGenbank:XP_025986002.1;Parent=rna-XM_026130217.1
NW_020521529.1	Gnomon	CDS	121545	121983	.	-	0	Name=XP_025986002.1;ID=cds-XP_025986002.1;Dbxref=GeneID:105207981%2CGenbank:XP_025986002.1;Parent=rna-XM_026130217.1
NW_020521529.1	Gnomon	CDS	121189	121223	.	-	0	Name=XP_025986002.1;ID=cds-XP_025986002.1;Dbxref=GeneID:105207981%2CGenbank:XP_025986002.1;Parent=rna-XM_026130217.1
NW_020521529.1	Gnomon	CDS	120140	120673	.	-	0	Name=XP_025986002.1;ID=cds-XP_025986002.1;Dbxref=GeneID:105207981%2CGenbank:XP_025986002.1;Parent=rna-XM_026130217.1
NW_020521529.1	Gnomon	exon	5448929	5449459	.	-	.	ID=exon-XM_026130248.1-7;Dbxref=GeneID:113002968%2CGenbank:XM_026130248.1;Parent=rna-XM_026130248.1
NW_020521529.1	Gnomon	exon	5450070	5450183	.	-	.	ID=exon-XM_026130248.1-5;Dbxref=GeneID:113002968%2CGenbank:XM_026130248.1;Parent=rna-XM_026130248.1
NW_020521529.1	Gnomon	exon	5449647	5449799	.	-	.	ID=exon-XM_026130248.1-6;Dbxref=GeneID:113002968%2CGenbank:XM_026130248.1;Parent=rna-XM_026130248.1
NW_020521529.1	Gnomon	exon	5450611	5450705	.	-	.	ID=exon-XM_026130248.1-3;Dbxref=GeneID:113002968%2CGenbank:XM_026130248.1;Parent=rna-XM_026130248.1
NW_020521529.1	Gnomon	exon	5450286	5450430	.	-	.	ID=exon-XM_026130248.1-4;Dbxref=GeneID:113002968%2CGenbank:XM_026130248.1;Parent=rna-XM_026130248.1
NW_020521529.1	Gnomon	exon	5451343	5451552	.	-	.	ID=exon-XM_026130248.1-1;Dbxref=GeneID:113002968%2CGenbank:XM_026130248.1;Parent=rna-XM_026130248.1
NW_020521529.1	Gnomon	exon	5450895	5450968	.	-	.	ID=exon-XM_026130248.1-2;Dbxref=GeneID:113002968%2CGenbank:XM_026130248.1;Parent=rna-XM_026130248.1
NW_020521529.1	Gnomon	exon	132013	132618	.	-	.	ID=exon-XR_003268204.1-5;Dbxref=GeneID:105207981%2CGenbank:XR_003268204.1;Parent=rna-XR_003268204.1
NW_020521529.1	Gnomon	exon	131816	131931	.	-	.	ID=exon-XR_003268204.1-6;Dbxref=GeneID:105207981%2CGenbank:XR_003268204.1;Parent=rna-XR_003268204.1
NW_020521529.1	Gnomon	exon	133031	133191	.	-	.	ID=exon-XR_003268204.1-3;Dbxref=GeneID:105207981%2CGenbank:XR_003268204.1;Parent=rna-XR_003268204.1
NW_020521529.1	Gnomon	exon	132844	132947	.	-	.	ID=exon-XR_003268204.1-4;Dbxref=GeneID:105207981%2CGenbank:XR_003268204.1;Parent=rna-XR_003268204.1
NW_020521529.1	Gnomon	exon	137975	138218	.	-	.	ID=exon-XR_003268204.1-1;Dbxref=GeneID:105207981%2CGenbank:XR_003268204.1;Parent=rna-XR_003268204.1
NW_020521529.1	Gnomon	exon	133660	133991	.	-	.	ID=exon-XR_003268204.1-2;Dbxref=GeneID:105207981%2CGenbank:XR_003268204.1;Parent=rna-XR_003268204.1
NW_020521529.1	Gnomon	exon	129596	129873	.	-	.	ID=exon-XR_003268204.1-9;Dbxref=GeneID:105207981%2CGenbank:XR_003268204.1;Parent=rna-XR_003268204.1
NW_020521529.1	Gnomon	exon	130784	130890	.	-	.	ID=exon-XR_003268204.1-7;Dbxref=GeneID:105207981%2CGenbank:XR_003268204.1;Parent=rna-XR_003268204.1
NW_020521529.1	Gnomon	exon	129954	130299	.	-	.	ID=exon-XR_003268204.1-8;Dbxref=GeneID:105207981%2CGenbank:XR_003268204.1;Parent=rna-XR_003268204.1
NW_020521529.1	Gnomon	gene	3057540	3086908	.	-	.	Name=LOC105206542;ID=gene-LOC105206542;Dbxref=GeneID:105206542
NW_020521529.1	Gnomon	CDS	4367871	4367949	.	+	0	Name=XP_025985905.1;ID=cds-XP_025985905.1;Dbxref=GeneID:105200792%2CGenbank:XP_025985905.1;Note=The sequence of the model RefSeq protein was modified relative to this genomic sequence to represent the inferred CDS: inserted 1 base in 1 codon;Parent=rna-XM_026130120.1
NW_020521529.1	Gnomon	CDS	4382004	4382338	.	+	0	Name=XP_025985905.1;ID=cds-XP_025985905.1;Dbxref=GeneID:105200792%2CGenbank:XP_025985905.1;Note=The sequence of the model RefSeq protein was modified relative to this genomic sequence to represent the inferred CDS: inserted 1 base in 1 codon;Parent=rna-XM_026130120.1
NW_020521529.1	Gnomon	CDS	4398956	4399166	.	+	0	Name=XP_025985905.1;ID=cds-XP_025985905.1;Dbxref=GeneID:105200792%2CGenbank:XP_025985905.1;Note=The sequence of the model RefSeq protein was modified relative to this genomic sequence to represent the inferred CDS: inserted 1 base in 1 codon;Parent=rna-XM_026130120.1
NW_020521529.1	Gnomon	CDS	4399169	4399240	.	+	0	Name=XP_025985905.1;ID=cds-XP_025985905.1;Dbxref=GeneID:105200792%2CGenbank:XP_025985905.1;Note=The sequence of the model RefSeq protein was modified relative to this genomic sequence to represent the inferred CDS: inserted 1 base in 1 codon;Parent=rna-XM_026130120.1
NW_020521529.1	Gnomon	CDS	4400311	4400630	.	+	0	Name=XP_025985905.1;ID=cds-XP_025985905.1;Dbxref=GeneID:105200792%2CGenbank:XP_025985905.1;Note=The sequence of the model RefSeq protein was modified relative to this genomic sequence to represent the inferred CDS: inserted 1 base in 1 codon;Parent=rna-XM_026130120.1
NW_020521529.1	Gnomon	CDS	4400767	4401041	.	+	0	Name=XP_025985905.1;ID=cds-XP_025985905.1;Dbxref=GeneID:105200792%2CGenbank:XP_025985905.1;Note=The sequence of the model RefSeq protein was modified relative to this genomic sequence to represent the inferred CDS: inserted 1 base in 1 codon;Parent=rna-XM_026130120.1
NW_020521529.1	Gnomon	CDS	4401311	4401457	.	+	0	Name=XP_025985905.1;ID=cds-XP_025985905.1;Dbxref=GeneID:105200792%2CGenbank:XP_025985905.1;Note=The sequence of the model RefSeq protein was modified relative to this genomic sequence to represent the inferred CDS: inserted 1 base in 1 codon;Parent=rna-XM_026130120.1
NW_020521529.1	Gnomon	CDS	4401569	4401719	.	+	0	Name=XP_025985905.1;ID=cds-XP_025985905.1;Dbxref=GeneID:105200792%2CGenbank:XP_025985905.1;Note=The sequence of the model RefSeq protein was modified relative to this genomic sequence to represent the inferred CDS: inserted 1 base in 1 codon;Parent=rna-XM_026130120.1
NW_020521529.1	Gnomon	CDS	4401810	4401899	.	+	0	Name=XP_025985905.1;ID=cds-XP_025985905.1;Dbxref=GeneID:105200792%2CGenbank:XP_025985905.1;Note=The sequence of the model RefSeq protein was modified relative to this genomic sequence to represent the inferred CDS: inserted 1 base in 1 codon;Parent=rna-XM_026130120.1
NW_020521529.1	Gnomon	CDS	4402039	4402354	.	+	0	Name=XP_025985905.1;ID=cds-XP_025985905.1;Dbxref=GeneID:105200792%2CGenbank:XP_025985905.1;Note=The sequence of the model RefSeq protein was modified relative to this genomic sequence to represent the inferred CDS: inserted 1 base in 1 codon;Parent=rna-XM_026130120.1
NW_020521529.1	Gnomon	CDS	4402521	4402648	.	+	0	Name=XP_025985905.1;ID=cds-XP_025985905.1;Dbxref=GeneID:105200792%2CGenbank:XP_025985905.1;Note=The sequence of the model RefSeq protein was modified relative to this genomic sequence to represent the inferred CDS: inserted 1 base in 1 codon;Parent=rna-XM_026130120.1
NW_020521529.1	Gnomon	CDS	4402773	4403020	.	+	0	Name=XP_025985905.1;ID=cds-XP_025985905.1;Dbxref=GeneID:105200792%2CGenbank:XP_025985905.1;Note=The sequence of the model RefSeq protein was modified relative to this genomic sequence to represent the inferred CDS: inserted 1 base in 1 codon;Parent=rna-XM_026130120.1
NW_020521529.1	Gnomon	CDS	4403240	4403357	.	+	0	Name=XP_025985905.1;ID=cds-XP_025985905.1;Dbxref=GeneID:105200792%2CGenbank:XP_025985905.1;Note=The sequence of the model RefSeq protein was modified relative to this genomic sequence to represent the inferred CDS: inserted 1 base in 1 codon;Parent=rna-XM_026130120.1
NW_020521529.1	Gnomon	CDS	4403582	4403844	.	+	0	Name=XP_025985905.1;ID=cds-XP_025985905.1;Dbxref=GeneID:105200792%2CGenbank:XP_025985905.1;Note=The sequence of the model RefSeq protein was modified relative to this genomic sequence to represent the inferred CDS: inserted 1 base in 1 codon;Parent=rna-XM_026130120.1
NW_020521529.1	Gnomon	CDS	4404127	4404641	.	+	0	Name=XP_025985905.1;ID=cds-XP_025985905.1;Dbxref=GeneID:105200792%2CGenbank:XP_025985905.1;Note=The sequence of the model RefSeq protein was modified relative to this genomic sequence to represent the inferred CDS: inserted 1 base in 1 codon;Parent=rna-XM_026130120.1
NW_020521529.1	Gnomon	CDS	4404995	4405168	.	+	0	Name=XP_025985905.1;ID=cds-XP_025985905.1;Dbxref=GeneID:105200792%2CGenbank:XP_025985905.1;Note=The sequence of the model RefSeq protein was modified relative to this genomic sequence to represent the inferred CDS: inserted 1 base in 1 codon;Parent=rna-XM_026130120.1
NW_020521529.1	Gnomon	CDS	4406199	4406344	.	+	0	Name=XP_025985905.1;ID=cds-XP_025985905.1;Dbxref=GeneID:105200792%2CGenbank:XP_025985905.1;Note=The sequence of the model RefSeq protein was modified relative to this genomic sequence to represent the inferred CDS: inserted 1 base in 1 codon;Parent=rna-XM_026130120.1
NW_020521529.1	Gnomon	exon	1291020	1291132	.	-	.	ID=exon-XM_026130272.1-2;Dbxref=GeneID:105207931%2CGenbank:XM_026130272.1;Parent=rna-XM_026130272.1
NW_020521529.1	Gnomon	exon	1290515	1290686	.	-	.	ID=exon-XM_026130272.1-3;Dbxref=GeneID:105207931%2CGenbank:XM_026130272.1;Parent=rna-XM_026130272.1
NW_020521529.1	Gnomon	CDS	1733921	1733981	.	+	0	Name=XP_011167006.1;ID=cds-XP_011167006.1;Dbxref=GeneID:105200902%2CGenbank:XP_011167006.1;Parent=rna-XM_011168704.2
NW_020521529.1	Gnomon	CDS	1737404	1738003	.	+	0	Name=XP_011167006.1;ID=cds-XP_011167006.1;Dbxref=GeneID:105200902%2CGenbank:XP_011167006.1;Parent=rna-XM_011168704.2
NW_020521529.1	Gnomon	CDS	1738079	1738192	.	+	0	Name=XP_011167006.1;ID=cds-XP_011167006.1;Dbxref=GeneID:105200902%2CGenbank:XP_011167006.1;Parent=rna-XM_011168704.2
NW_020521529.1	Gnomon	CDS	1738277	1738597	.	+	0	Name=XP_011167006.1;ID=cds-XP_011167006.1;Dbxref=GeneID:105200902%2CGenbank:XP_011167006.1;Parent=rna-XM_011168704.2
NW_020521529.1	Gnomon	CDS	1738678	1738946	.	+	0	Name=XP_011167006.1;ID=cds-XP_011167006.1;Dbxref=GeneID:105200902%2CGenbank:XP_011167006.1;Parent=rna-XM_011168704.2
NW_020521529.1	Gnomon	exon	1286516	1286859	.	-	.	ID=exon-XM_026130272.1-4;Dbxref=GeneID:105207931%2CGenbank:XM_026130272.1;Parent=rna-XM_026130272.1
[truncated: 8,282 more rows]
