# Supplementary material for: Prevalent bee venom genes evolved before the aculeate stinger and eusociality
Source: BMC Biol. 2023 Oct 23;21:229. doi: 10.1186/s12915-023-01656-5 (PMC10591384; doi:10.1186/s12915-023-01656-5)
Supplement: Supplementary file 42 — Additional file 42. Gff files of all toxin gene annotations. [file 12915_2023_1656_MOESM42_ESM.zip › AdditionalFile9_ToxinGeneAnnotations/NW_017157489.1._SP.gff_modified_Koludarov_et_al_2021.gff3]

##gff-version 3
##source-version geneious 2020.2.2
##sequence-region	NW_017157489.1	1	77676
NW_017157489.1	Koludarov_et_al_2021	gene	4673	9420	.	-	.	Name=SP b
NW_017157489.1	Koludarov_et_al_2021	gene	2895	4328	.	-	.	Name=SP a
NW_017157489.1	Gnomon	mRNA	10772	14499	.	-	.	Name=XM_026813617.1;ID=rna-XM_026813617.1;Dbxref=GeneID:108625112%2CGenbank:XM_026813617.1;Parent=gene-LOC108625112
NW_017157489.1	Gnomon	mRNA	2939	4328	.	-	.	Name=XM_026813616.1;ID=rna-XM_026813616.1;Dbxref=GeneID:108625110%2CGenbank:XM_026813616.1;Parent=gene-LOC108625110
NW_017157489.1	Gnomon	mRNA	11599	14498	.	-	.	Name=XM_026813619.1;ID=rna-XM_026813619.1;Dbxref=GeneID:108625112%2CGenbank:XM_026813619.1;Parent=gene-LOC108625112
NW_017157489.1	Gnomon	CDS	13812	13924	.	-	0	Name=XP_026669418.1;ID=cds-XP_026669418.1;Dbxref=GeneID:108625112%2CGenbank:XP_026669418.1;Parent=rna-XM_026813617.1
NW_017157489.1	Gnomon	CDS	13493	13739	.	-	0	Name=XP_026669418.1;ID=cds-XP_026669418.1;Dbxref=GeneID:108625112%2CGenbank:XP_026669418.1;Parent=rna-XM_026813617.1
NW_017157489.1	Gnomon	CDS	13329	13427	.	-	0	Name=XP_026669418.1;ID=cds-XP_026669418.1;Dbxref=GeneID:108625112%2CGenbank:XP_026669418.1;Parent=rna-XM_026813617.1
NW_017157489.1	Gnomon	CDS	12896	13259	.	-	0	Name=XP_026669418.1;ID=cds-XP_026669418.1;Dbxref=GeneID:108625112%2CGenbank:XP_026669418.1;Parent=rna-XM_026813617.1
NW_017157489.1	Gnomon	CDS	12617	12823	.	-	0	Name=XP_026669418.1;ID=cds-XP_026669418.1;Dbxref=GeneID:108625112%2CGenbank:XP_026669418.1;Parent=rna-XM_026813617.1
NW_017157489.1	Gnomon	CDS	12281	12535	.	-	0	Name=XP_026669418.1;ID=cds-XP_026669418.1;Dbxref=GeneID:108625112%2CGenbank:XP_026669418.1;Parent=rna-XM_026813617.1
NW_017157489.1	Gnomon	CDS	12119	12215	.	-	0	Name=XP_026669418.1;ID=cds-XP_026669418.1;Dbxref=GeneID:108625112%2CGenbank:XP_026669418.1;Parent=rna-XM_026813617.1
NW_017157489.1	Gnomon	CDS	11422	11493	.	-	0	Name=XP_026669418.1;ID=cds-XP_026669418.1;Dbxref=GeneID:108625112%2CGenbank:XP_026669418.1;Parent=rna-XM_026813617.1
NW_017157489.1	Gnomon	CDS	11124	11250	.	-	0	Name=XP_026669418.1;ID=cds-XP_026669418.1;Dbxref=GeneID:108625112%2CGenbank:XP_026669418.1;Parent=rna-XM_026813617.1
NW_017157489.1	Gnomon	exon	629	947	.	-	.	ID=exon-XR_003389205.1-1;Dbxref=GeneID:113464361%2CGenbank:XR_003389205.1;Parent=rna-XR_003389205.1
NW_017157489.1	Gnomon	exon	226	539	.	-	.	ID=exon-XR_003389205.1-2;Dbxref=GeneID:113464361%2CGenbank:XR_003389205.1;Parent=rna-XR_003389205.1
NW_017157489.1	Gnomon	exon	46	129	.	-	.	ID=exon-XR_003389205.1-3;Dbxref=GeneID:113464361%2CGenbank:XR_003389205.1;Parent=rna-XR_003389205.1
NW_017157489.1	Gnomon	CDS	4200	4266	.	-	0	Name=XP_026669417.1;ID=cds-XP_026669417.1;Dbxref=GeneID:108625110%2CGenbank:XP_026669417.1;Parent=rna-XM_026813616.1
NW_017157489.1	Gnomon	CDS	3498	4145	.	-	0	Name=XP_026669417.1;ID=cds-XP_026669417.1;Dbxref=GeneID:108625110%2CGenbank:XP_026669417.1;Parent=rna-XM_026813616.1
NW_017157489.1	Gnomon	CDS	3330	3428	.	-	0	Name=XP_026669417.1;ID=cds-XP_026669417.1;Dbxref=GeneID:108625110%2CGenbank:XP_026669417.1;Parent=rna-XM_026813616.1
NW_017157489.1	Gnomon	CDS	3033	3271	.	-	0	Name=XP_026669417.1;ID=cds-XP_026669417.1;Dbxref=GeneID:108625110%2CGenbank:XP_026669417.1;Parent=rna-XM_026813616.1
NW_017157489.1	Gnomon	gene	46	947	.	-	.	Name=LOC113464361;ID=gene-LOC113464361;Dbxref=GeneID:113464361
NW_017157489.1	Gnomon	mRNA	10772	14499	.	-	.	Name=XM_018024862.2;ID=rna-XM_018024862.2;Dbxref=GeneID:108625112%2CGenbank:XM_018024862.2;Parent=gene-LOC108625112
NW_017157489.1	Gnomon	CDS	13812	13924	.	-	0	Name=XP_026669420.1;ID=cds-XP_026669420.1;Dbxref=GeneID:108625112%2CGenbank:XP_026669420.1;Parent=rna-XM_026813619.1
NW_017157489.1	Gnomon	CDS	13493	13739	.	-	0	Name=XP_026669420.1;ID=cds-XP_026669420.1;Dbxref=GeneID:108625112%2CGenbank:XP_026669420.1;Parent=rna-XM_026813619.1
NW_017157489.1	Gnomon	CDS	13329	13427	.	-	0	Name=XP_026669420.1;ID=cds-XP_026669420.1;Dbxref=GeneID:108625112%2CGenbank:XP_026669420.1;Parent=rna-XM_026813619.1
NW_017157489.1	Gnomon	CDS	12896	13259	.	-	0	Name=XP_026669420.1;ID=cds-XP_026669420.1;Dbxref=GeneID:108625112%2CGenbank:XP_026669420.1;Parent=rna-XM_026813619.1
NW_017157489.1	Gnomon	CDS	12617	12823	.	-	0	Name=XP_026669420.1;ID=cds-XP_026669420.1;Dbxref=GeneID:108625112%2CGenbank:XP_026669420.1;Parent=rna-XM_026813619.1
NW_017157489.1	Gnomon	CDS	12281	12535	.	-	0	Name=XP_026669420.1;ID=cds-XP_026669420.1;Dbxref=GeneID:108625112%2CGenbank:XP_026669420.1;Parent=rna-XM_026813619.1
NW_017157489.1	Gnomon	CDS	12119	12215	.	-	0	Name=XP_026669420.1;ID=cds-XP_026669420.1;Dbxref=GeneID:108625112%2CGenbank:XP_026669420.1;Parent=rna-XM_026813619.1
NW_017157489.1	Gnomon	CDS	11949	11973	.	-	0	Name=XP_026669420.1;ID=cds-XP_026669420.1;Dbxref=GeneID:108625112%2CGenbank:XP_026669420.1;Parent=rna-XM_026813619.1
NW_017157489.1	Gnomon	mRNA	4673	9420	.	-	.	Name=XM_018024861.2;ID=rna-XM_018024861.2;Dbxref=GeneID:108625111%2CGenbank:XM_018024861.2;Parent=gene-LOC108625111
NW_017157489.1	Gnomon	CDS	13812	13924	.	-	0	Name=XP_017880351.2;ID=cds-XP_017880351.2;Dbxref=GeneID:108625112%2CGenbank:XP_017880351.2;Parent=rna-XM_018024862.2
NW_017157489.1	Gnomon	CDS	13493	13739	.	-	0	Name=XP_017880351.2;ID=cds-XP_017880351.2;Dbxref=GeneID:108625112%2CGenbank:XP_017880351.2;Parent=rna-XM_018024862.2
NW_017157489.1	Gnomon	CDS	13329	13427	.	-	0	Name=XP_017880351.2;ID=cds-XP_017880351.2;Dbxref=GeneID:108625112%2CGenbank:XP_017880351.2;Parent=rna-XM_018024862.2
NW_017157489.1	Gnomon	CDS	12896	13259	.	-	0	Name=XP_017880351.2;ID=cds-XP_017880351.2;Dbxref=GeneID:108625112%2CGenbank:XP_017880351.2;Parent=rna-XM_018024862.2
NW_017157489.1	Gnomon	CDS	12617	12823	.	-	0	Name=XP_017880351.2;ID=cds-XP_017880351.2;Dbxref=GeneID:108625112%2CGenbank:XP_017880351.2;Parent=rna-XM_018024862.2
NW_017157489.1	Gnomon	CDS	12281	12535	.	-	0	Name=XP_017880351.2;ID=cds-XP_017880351.2;Dbxref=GeneID:108625112%2CGenbank:XP_017880351.2;Parent=rna-XM_018024862.2
NW_017157489.1	Gnomon	CDS	12119	12215	.	-	0	Name=XP_017880351.2;ID=cds-XP_017880351.2;Dbxref=GeneID:108625112%2CGenbank:XP_017880351.2;Parent=rna-XM_018024862.2
NW_017157489.1	Gnomon	CDS	11422	11493	.	-	0	Name=XP_017880351.2;ID=cds-XP_017880351.2;Dbxref=GeneID:108625112%2CGenbank:XP_017880351.2;Parent=rna-XM_018024862.2
NW_017157489.1	Gnomon	CDS	11124	11250	.	-	0	Name=XP_017880351.2;ID=cds-XP_017880351.2;Dbxref=GeneID:108625112%2CGenbank:XP_017880351.2;Parent=rna-XM_018024862.2
NW_017157489.1	Gnomon	exon	11599	11973	.	-	.	ID=exon-XM_026813619.1-10;Dbxref=GeneID:108625112%2CGenbank:XM_026813619.1;Parent=rna-XM_026813619.1
NW_017157489.1	Gnomon	CDS	8862	8922	.	-	0	Name=XP_017880350.1;ID=cds-XP_017880350.1;Dbxref=GeneID:108625111%2CGenbank:XP_017880350.1;Parent=rna-XM_018024861.2
NW_017157489.1	Gnomon	CDS	6255	6545	.	-	0	Name=XP_017880350.1;ID=cds-XP_017880350.1;Dbxref=GeneID:108625111%2CGenbank:XP_017880350.1;Parent=rna-XM_018024861.2
NW_017157489.1	Gnomon	CDS	5817	6113	.	-	0	Name=XP_017880350.1;ID=cds-XP_017880350.1;Dbxref=GeneID:108625111%2CGenbank:XP_017880350.1;Parent=rna-XM_018024861.2
NW_017157489.1	Gnomon	CDS	5654	5755	.	-	0	Name=XP_017880350.1;ID=cds-XP_017880350.1;Dbxref=GeneID:108625111%2CGenbank:XP_017880350.1;Parent=rna-XM_018024861.2
NW_017157489.1	Gnomon	CDS	5423	5574	.	-	0	Name=XP_017880350.1;ID=cds-XP_017880350.1;Dbxref=GeneID:108625111%2CGenbank:XP_017880350.1;Parent=rna-XM_018024861.2
NW_017157489.1	Gnomon	CDS	4854	5009	.	-	0	Name=XP_017880350.1;ID=cds-XP_017880350.1;Dbxref=GeneID:108625111%2CGenbank:XP_017880350.1;Parent=rna-XM_018024861.2
NW_017157489.1	Gnomon	mRNA	2895	4328	.	-	.	Name=XM_018024859.2;ID=rna-XM_018024859.2;Dbxref=GeneID:108625110%2CGenbank:XM_018024859.2;Parent=gene-LOC108625110
NW_017157489.1	RefSeq	region	1	77676	.	+	.	Name=Unknown;ID=NW_017157489.1:1..77676;Dbxref=taxon:156304
NW_017157489.1	Gnomon	CDS	4200	4266	.	-	0	Name=XP_017880348.2;ID=cds-XP_017880348.2;Dbxref=GeneID:108625110%2CGenbank:XP_017880348.2;Parent=rna-XM_018024859.2
NW_017157489.1	Gnomon	CDS	3873	4145	.	-	0	Name=XP_017880348.2;ID=cds-XP_017880348.2;Dbxref=GeneID:108625110%2CGenbank:XP_017880348.2;Parent=rna-XM_018024859.2
NW_017157489.1	Gnomon	CDS	3498	3800	.	-	0	Name=XP_017880348.2;ID=cds-XP_017880348.2;Dbxref=GeneID:108625110%2CGenbank:XP_017880348.2;Parent=rna-XM_018024859.2
NW_017157489.1	Gnomon	CDS	3330	3428	.	-	0	Name=XP_017880348.2;ID=cds-XP_017880348.2;Dbxref=GeneID:108625110%2CGenbank:XP_017880348.2;Parent=rna-XM_018024859.2
NW_017157489.1	Gnomon	CDS	3123	3271	.	-	0	Name=XP_017880348.2;ID=cds-XP_017880348.2;Dbxref=GeneID:108625110%2CGenbank:XP_017880348.2;Parent=rna-XM_018024859.2
NW_017157489.1	Gnomon	CDS	2902	3054	.	-	0	Name=XP_017880348.2;ID=cds-XP_017880348.2;Dbxref=GeneID:108625110%2CGenbank:XP_017880348.2;Parent=rna-XM_018024859.2
NW_017157489.1	Gnomon	exon	10772	11250	.	-	.	ID=exon-XM_026813617.1-11;Dbxref=GeneID:108625112%2CGenbank:XM_026813617.1;Parent=rna-XM_026813617.1
NW_017157489.1	Gnomon	exon	11422	11493	.	-	.	ID=exon-XM_026813617.1-10;Dbxref=GeneID:108625112%2CGenbank:XM_026813617.1;Parent=rna-XM_026813617.1
NW_017157489.1	Gnomon	exon	10772	11250	.	-	.	ID=exon-XM_018024862.2-11;Dbxref=GeneID:108625112%2CGenbank:XM_018024862.2;Parent=rna-XM_018024862.2
NW_017157489.1	Gnomon	exon	11422	11493	.	-	.	ID=exon-XM_018024862.2-10;Dbxref=GeneID:108625112%2CGenbank:XM_018024862.2;Parent=rna-XM_018024862.2
NW_017157489.1	Gnomon	lnc_RNA	46	947	.	-	.	Name=XR_003389205.1;ID=rna-XR_003389205.1;Dbxref=GeneID:113464361%2CGenbank:XR_003389205.1;Parent=gene-LOC113464361
NW_017157489.1	Gnomon	exon	14102	14229	.	-	.	ID=exon-XM_018024862.2-2;Dbxref=GeneID:108625112%2CGenbank:XM_018024862.2;Parent=rna-XM_018024862.2
NW_017157489.1	Gnomon	exon	14401	14499	.	-	.	ID=exon-XM_018024862.2-1;Dbxref=GeneID:108625112%2CGenbank:XM_018024862.2;Parent=rna-XM_018024862.2
NW_017157489.1	Gnomon	exon	12896	13259	.	-	.	ID=exon-XM_018024862.2-6;Dbxref=GeneID:108625112%2CGenbank:XM_018024862.2;Parent=rna-XM_018024862.2
NW_017157489.1	Gnomon	exon	13329	13427	.	-	.	ID=exon-XM_018024862.2-5;Dbxref=GeneID:108625112%2CGenbank:XM_018024862.2;Parent=rna-XM_018024862.2
NW_017157489.1	Gnomon	exon	13493	13739	.	-	.	ID=exon-XM_018024862.2-4;Dbxref=GeneID:108625112%2CGenbank:XM_018024862.2;Parent=rna-XM_018024862.2
NW_017157489.1	Gnomon	exon	13812	14032	.	-	.	ID=exon-XM_018024862.2-3;Dbxref=GeneID:108625112%2CGenbank:XM_018024862.2;Parent=rna-XM_018024862.2
NW_017157489.1	Gnomon	exon	12119	12215	.	-	.	ID=exon-XM_018024862.2-9;Dbxref=GeneID:108625112%2CGenbank:XM_018024862.2;Parent=rna-XM_018024862.2
NW_017157489.1	Gnomon	exon	12281	12535	.	-	.	ID=exon-XM_018024862.2-8;Dbxref=GeneID:108625112%2CGenbank:XM_018024862.2;Parent=rna-XM_018024862.2
NW_017157489.1	Gnomon	exon	12617	12823	.	-	.	ID=exon-XM_018024862.2-7;Dbxref=GeneID:108625112%2CGenbank:XM_018024862.2;Parent=rna-XM_018024862.2
NW_017157489.1	Gnomon	exon	5654	5755	.	-	.	ID=exon-XM_018024861.2-5;Dbxref=GeneID:108625111%2CGenbank:XM_018024861.2;Parent=rna-XM_018024861.2
NW_017157489.1	Gnomon	exon	5817	6113	.	-	.	ID=exon-XM_018024861.2-4;Dbxref=GeneID:108625111%2CGenbank:XM_018024861.2;Parent=rna-XM_018024861.2
NW_017157489.1	Gnomon	exon	4673	5009	.	-	.	ID=exon-XM_018024861.2-7;Dbxref=GeneID:108625111%2CGenbank:XM_018024861.2;Parent=rna-XM_018024861.2
NW_017157489.1	Gnomon	exon	5423	5574	.	-	.	ID=exon-XM_018024861.2-6;Dbxref=GeneID:108625111%2CGenbank:XM_018024861.2;Parent=rna-XM_018024861.2
NW_017157489.1	Gnomon	exon	9210	9420	.	-	.	ID=exon-XM_018024861.2-1;Dbxref=GeneID:108625111%2CGenbank:XM_018024861.2;Parent=rna-XM_018024861.2
NW_017157489.1	Gnomon	exon	6255	6545	.	-	.	ID=exon-XM_018024861.2-3;Dbxref=GeneID:108625111%2CGenbank:XM_018024861.2;Parent=rna-XM_018024861.2
NW_017157489.1	Gnomon	exon	8862	8942	.	-	.	ID=exon-XM_018024861.2-2;Dbxref=GeneID:108625111%2CGenbank:XM_018024861.2;Parent=rna-XM_018024861.2
NW_017157489.1	Gnomon	exon	12119	12215	.	-	.	ID=exon-XM_026813619.1-9;Dbxref=GeneID:108625112%2CGenbank:XM_026813619.1;Parent=rna-XM_026813619.1
NW_017157489.1	Gnomon	exon	12281	12535	.	-	.	ID=exon-XM_026813619.1-8;Dbxref=GeneID:108625112%2CGenbank:XM_026813619.1;Parent=rna-XM_026813619.1
NW_017157489.1	Gnomon	exon	12617	12823	.	-	.	ID=exon-XM_026813619.1-7;Dbxref=GeneID:108625112%2CGenbank:XM_026813619.1;Parent=rna-XM_026813619.1
NW_017157489.1	Gnomon	exon	12896	13259	.	-	.	ID=exon-XM_026813619.1-6;Dbxref=GeneID:108625112%2CGenbank:XM_026813619.1;Parent=rna-XM_026813619.1
NW_017157489.1	Gnomon	exon	13329	13427	.	-	.	ID=exon-XM_026813619.1-5;Dbxref=GeneID:108625112%2CGenbank:XM_026813619.1;Parent=rna-XM_026813619.1
NW_017157489.1	Gnomon	exon	13493	13739	.	-	.	ID=exon-XM_026813619.1-4;Dbxref=GeneID:108625112%2CGenbank:XM_026813619.1;Parent=rna-XM_026813619.1
NW_017157489.1	Gnomon	exon	13812	14032	.	-	.	ID=exon-XM_026813619.1-3;Dbxref=GeneID:108625112%2CGenbank:XM_026813619.1;Parent=rna-XM_026813619.1
NW_017157489.1	Gnomon	exon	14107	14229	.	-	.	ID=exon-XM_026813619.1-2;Dbxref=GeneID:108625112%2CGenbank:XM_026813619.1;Parent=rna-XM_026813619.1
NW_017157489.1	Gnomon	exon	14401	14498	.	-	.	ID=exon-XM_026813619.1-1;Dbxref=GeneID:108625112%2CGenbank:XM_026813619.1;Parent=rna-XM_026813619.1
NW_017157489.1	Gnomon	exon	14107	14229	.	-	.	ID=exon-XM_026813617.1-2;Dbxref=GeneID:108625112%2CGenbank:XM_026813617.1;Parent=rna-XM_026813617.1
NW_017157489.1	Gnomon	exon	14401	14499	.	-	.	ID=exon-XM_026813617.1-1;Dbxref=GeneID:108625112%2CGenbank:XM_026813617.1;Parent=rna-XM_026813617.1
NW_017157489.1	Gnomon	exon	12896	13259	.	-	.	ID=exon-XM_026813617.1-6;Dbxref=GeneID:108625112%2CGenbank:XM_026813617.1;Parent=rna-XM_026813617.1
NW_017157489.1	Gnomon	exon	13329	13427	.	-	.	ID=exon-XM_026813617.1-5;Dbxref=GeneID:108625112%2CGenbank:XM_026813617.1;Parent=rna-XM_026813617.1
NW_017157489.1	Gnomon	exon	13493	13739	.	-	.	ID=exon-XM_026813617.1-4;Dbxref=GeneID:108625112%2CGenbank:XM_026813617.1;Parent=rna-XM_026813617.1
NW_017157489.1	Gnomon	exon	13812	14032	.	-	.	ID=exon-XM_026813617.1-3;Dbxref=GeneID:108625112%2CGenbank:XM_026813617.1;Parent=rna-XM_026813617.1
NW_017157489.1	Gnomon	exon	12119	12215	.	-	.	ID=exon-XM_026813617.1-9;Dbxref=GeneID:108625112%2CGenbank:XM_026813617.1;Parent=rna-XM_026813617.1
NW_017157489.1	Gnomon	exon	12281	12535	.	-	.	ID=exon-XM_026813617.1-8;Dbxref=GeneID:108625112%2CGenbank:XM_026813617.1;Parent=rna-XM_026813617.1
NW_017157489.1	Gnomon	exon	12617	12823	.	-	.	ID=exon-XM_026813617.1-7;Dbxref=GeneID:108625112%2CGenbank:XM_026813617.1;Parent=rna-XM_026813617.1
NW_017157489.1	Gnomon	gene	10772	14499	.	-	.	Name=LOC108625112;ID=gene-LOC108625112;Dbxref=GeneID:108625112
NW_017157489.1	Gnomon	gene	4673	9420	.	-	.	Name=LOC108625111;ID=gene-LOC108625111;Dbxref=GeneID:108625111
NW_017157489.1	Gnomon	gene	2895	4328	.	-	.	Name=LOC108625110;ID=gene-LOC108625110;Dbxref=GeneID:108625110
NW_017157489.1	Gnomon	exon	2939	3271	.	-	.	ID=exon-XM_026813616.1-4;Dbxref=GeneID:108625110%2CGenbank:XM_026813616.1;Parent=rna-XM_026813616.1
NW_017157489.1	Gnomon	exon	4200	4328	.	-	.	ID=exon-XM_026813616.1-1;Dbxref=GeneID:108625110%2CGenbank:XM_026813616.1;Parent=rna-XM_026813616.1
NW_017157489.1	Gnomon	exon	3330	3428	.	-	.	ID=exon-XM_026813616.1-3;Dbxref=GeneID:108625110%2CGenbank:XM_026813616.1;Parent=rna-XM_026813616.1
NW_017157489.1	Gnomon	exon	3498	4145	.	-	.	ID=exon-XM_026813616.1-2;Dbxref=GeneID:108625110%2CGenbank:XM_026813616.1;Parent=rna-XM_026813616.1
NW_017157489.1	Gnomon	exon	3873	4145	.	-	.	ID=exon-XM_018024859.2-2;Dbxref=GeneID:108625110%2CGenbank:XM_018024859.2;Parent=rna-XM_018024859.2
NW_017157489.1	Gnomon	exon	4200	4328	.	-	.	ID=exon-XM_018024859.2-1;Dbxref=GeneID:108625110%2CGenbank:XM_018024859.2;Parent=rna-XM_018024859.2
NW_017157489.1	Gnomon	exon	3330	3428	.	-	.	ID=exon-XM_018024859.2-4;Dbxref=GeneID:108625110%2CGenbank:XM_018024859.2;Parent=rna-XM_018024859.2
NW_017157489.1	Gnomon	exon	3498	3800	.	-	.	ID=exon-XM_018024859.2-3;Dbxref=GeneID:108625110%2CGenbank:XM_018024859.2;Parent=rna-XM_018024859.2
NW_017157489.1	Gnomon	exon	2895	3054	.	-	.	ID=exon-XM_018024859.2-6;Dbxref=GeneID:108625110%2CGenbank:XM_018024859.2;Parent=rna-XM_018024859.2
NW_017157489.1	Gnomon	exon	3123	3271	.	-	.	ID=exon-XM_018024859.2-5;Dbxref=GeneID:108625110%2CGenbank:XM_018024859.2;Parent=rna-XM_018024859.2
