# Supplementary material for: Prevalent bee venom genes evolved before the aculeate stinger and eusociality
Source: BMC Biol. 2023 Oct 23;21:229. doi: 10.1186/s12915-023-01656-5 (PMC10591384; doi:10.1186/s12915-023-01656-5)
Supplement: Supplementary file 42 — Additional file 42. Gff files of all toxin gene annotations. [file 12915_2023_1656_MOESM42_ESM.zip › AdditionalFile9_ToxinGeneAnnotations/NW_003797100.1._SP.gff_modified_Koludarov_et_al_2021.gff3]

##gff-version 3
##source-version geneious 2020.2.2
##sequence-region	NW_003797100.1	1	1172855
NW_003797100.1	Koludarov_et_al_2021	gene	965697	971315	.	+	.	Name=SP a
NW_003797100.1	Koludarov_et_al_2021	gene	974944	980358	.	+	.	Name=SP b
NW_003797100.1	Gnomon	gene	1011688	1014416	.	+	.	Name=LOC100881484;ID=gene-LOC100881484;Dbxref=GeneID:100881484
NW_003797100.1	Gnomon	exon	589179	590868	.	+	.	ID=exon-XM_012279579.1-10;Dbxref=GeneID:100880028%2CGenbank:XM_012279579.1;Parent=rna-XM_012279579.1
NW_003797100.1	Gnomon	exon	961305	961557	.	-	.	ID=exon-XM_003700751.2-5;Dbxref=GeneID:100881152%2CGenbank:XM_003700751.2;Parent=rna-XM_003700751.2
NW_003797100.1	Gnomon	exon	960556	961219	.	-	.	ID=exon-XM_003700751.2-6;Dbxref=GeneID:100881152%2CGenbank:XM_003700751.2;Parent=rna-XM_003700751.2
NW_003797100.1	Gnomon	exon	962198	962793	.	-	.	ID=exon-XM_003700751.2-3;Dbxref=GeneID:100881152%2CGenbank:XM_003700751.2;Parent=rna-XM_003700751.2
NW_003797100.1	Gnomon	exon	961641	962128	.	-	.	ID=exon-XM_003700751.2-4;Dbxref=GeneID:100881152%2CGenbank:XM_003700751.2;Parent=rna-XM_003700751.2
NW_003797100.1	Gnomon	exon	963200	963576	.	-	.	ID=exon-XM_003700751.2-1;Dbxref=GeneID:100881152%2CGenbank:XM_003700751.2;Parent=rna-XM_003700751.2
NW_003797100.1	Gnomon	exon	962864	963137	.	-	.	ID=exon-XM_003700751.2-2;Dbxref=GeneID:100881152%2CGenbank:XM_003700751.2;Parent=rna-XM_003700751.2
NW_003797100.1	Gnomon	gene	965697	971315	.	+	.	Name=LOC100881376;ID=gene-LOC100881376;Dbxref=GeneID:100881376
NW_003797100.1	Gnomon	exon	621092	621364	.	-	.	ID=exon-XM_012279587.1-1;Dbxref=GeneID:105661805%2CGenbank:XM_012279587.1;Parent=rna-XM_012279587.1
NW_003797100.1	Gnomon	exon	619811	620409	.	-	.	ID=exon-XM_012279587.1-2;Dbxref=GeneID:105661805%2CGenbank:XM_012279587.1;Parent=rna-XM_012279587.1
NW_003797100.1	Gnomon	mRNA	960556	963576	.	-	.	Name=XM_003700751.2;ID=rna-XM_003700751.2;Dbxref=GeneID:100881152%2CGenbank:XM_003700751.2;Parent=gene-LOC100881152
NW_003797100.1	Gnomon	gene	302980	311415	.	-	.	Name=LOC100881264;ID=gene-LOC100881264;Dbxref=GeneID:100881264
NW_003797100.1	Gnomon	gene	960556	963576	.	-	.	Name=LOC100881152;ID=gene-LOC100881152;Dbxref=GeneID:100881152
NW_003797100.1	Gnomon	exon	11570	11772	.	+	.	ID=exon-XM_012279559.1-12;Dbxref=GeneID:100879252%2CGenbank:XM_012279559.1;Parent=rna-XM_012279559.1
NW_003797100.1	Gnomon	exon	11839	12037	.	+	.	ID=exon-XM_012279559.1-13;Dbxref=GeneID:100879252%2CGenbank:XM_012279559.1;Parent=rna-XM_012279559.1
NW_003797100.1	Gnomon	exon	12118	12372	.	+	.	ID=exon-XM_012279559.1-14;Dbxref=GeneID:100879252%2CGenbank:XM_012279559.1;Parent=rna-XM_012279559.1
NW_003797100.1	Gnomon	exon	12442	12561	.	+	.	ID=exon-XM_012279559.1-15;Dbxref=GeneID:100879252%2CGenbank:XM_012279559.1;Parent=rna-XM_012279559.1
NW_003797100.1	Gnomon	exon	11181	11322	.	+	.	ID=exon-XM_012279559.1-10;Dbxref=GeneID:100879252%2CGenbank:XM_012279559.1;Parent=rna-XM_012279559.1
NW_003797100.1	Gnomon	exon	11386	11479	.	+	.	ID=exon-XM_012279559.1-11;Dbxref=GeneID:100879252%2CGenbank:XM_012279559.1;Parent=rna-XM_012279559.1
NW_003797100.1	Gnomon	exon	12635	12777	.	+	.	ID=exon-XM_012279559.1-16;Dbxref=GeneID:100879252%2CGenbank:XM_012279559.1;Parent=rna-XM_012279559.1
NW_003797100.1	Gnomon	exon	12862	13048	.	+	.	ID=exon-XM_012279559.1-17;Dbxref=GeneID:100879252%2CGenbank:XM_012279559.1;Parent=rna-XM_012279559.1
NW_003797100.1	Gnomon	exon	13124	13211	.	+	.	ID=exon-XM_012279559.1-18;Dbxref=GeneID:100879252%2CGenbank:XM_012279559.1;Parent=rna-XM_012279559.1
NW_003797100.1	Gnomon	exon	13282	13410	.	+	.	ID=exon-XM_012279559.1-19;Dbxref=GeneID:100879252%2CGenbank:XM_012279559.1;Parent=rna-XM_012279559.1
NW_003797100.1	Gnomon	CDS	1114170	1114313	.	-	0	Name=XP_003700810.1;ID=cds-XP_003700810.1;Dbxref=GeneID:100882463%2CGenbank:XP_003700810.1;Parent=rna-XM_003700762.2
NW_003797100.1	Gnomon	CDS	1113754	1113910	.	-	0	Name=XP_003700810.1;ID=cds-XP_003700810.1;Dbxref=GeneID:100882463%2CGenbank:XP_003700810.1;Parent=rna-XM_003700762.2
NW_003797100.1	Gnomon	CDS	1113479	1113691	.	-	0	Name=XP_003700810.1;ID=cds-XP_003700810.1;Dbxref=GeneID:100882463%2CGenbank:XP_003700810.1;Parent=rna-XM_003700762.2
NW_003797100.1	Gnomon	CDS	1113176	1113409	.	-	0	Name=XP_003700810.1;ID=cds-XP_003700810.1;Dbxref=GeneID:100882463%2CGenbank:XP_003700810.1;Parent=rna-XM_003700762.2
NW_003797100.1	Gnomon	CDS	1113015	1113115	.	-	0	Name=XP_003700810.1;ID=cds-XP_003700810.1;Dbxref=GeneID:100882463%2CGenbank:XP_003700810.1;Parent=rna-XM_003700762.2
NW_003797100.1	Gnomon	gene	1061427	1064987	.	+	.	Name=LOC100881918;ID=gene-LOC100881918;Dbxref=GeneID:100881918
NW_003797100.1	Gnomon	mRNA	965697	971315	.	+	.	Name=XM_003700753.1;ID=rna-XM_003700753.1;Dbxref=GeneID:100881376%2CGenbank:XM_003700753.1;Parent=gene-LOC100881376
NW_003797100.1	Gnomon	exon	13494	13652	.	+	.	ID=exon-XM_012279559.1-20;Dbxref=GeneID:100879252%2CGenbank:XM_012279559.1;Parent=rna-XM_012279559.1
NW_003797100.1	Gnomon	exon	13732	13818	.	+	.	ID=exon-XM_012279559.1-21;Dbxref=GeneID:100879252%2CGenbank:XM_012279559.1;Parent=rna-XM_012279559.1
NW_003797100.1	Gnomon	exon	13892	14361	.	+	.	ID=exon-XM_012279559.1-22;Dbxref=GeneID:100879252%2CGenbank:XM_012279559.1;Parent=rna-XM_012279559.1
NW_003797100.1	Gnomon	gene	1050772	1058729	.	-	.	Name=LOC100881811;ID=gene-LOC100881811;Dbxref=GeneID:100881811
NW_003797100.1	Gnomon	mRNA	302980	311415	.	-	.	Name=XM_003700752.2;ID=rna-XM_003700752.2;Dbxref=GeneID:100881264%2CGenbank:XM_003700752.2;Parent=gene-LOC100881264
NW_003797100.1	Gnomon	exon	14530	15115	.	+	.	ID=exon-XM_012279564.1-1;Dbxref=GeneID:100879363%2CGenbank:XM_012279564.1;Parent=rna-XM_012279564.1
NW_003797100.1	Gnomon	exon	15266	15464	.	+	.	ID=exon-XM_012279564.1-2;Dbxref=GeneID:100879363%2CGenbank:XM_012279564.1;Parent=rna-XM_012279564.1
NW_003797100.1	Gnomon	exon	15529	15722	.	+	.	ID=exon-XM_012279564.1-3;Dbxref=GeneID:100879363%2CGenbank:XM_012279564.1;Parent=rna-XM_012279564.1
NW_003797100.1	Gnomon	exon	16075	16350	.	+	.	ID=exon-XM_012279564.1-4;Dbxref=GeneID:100879363%2CGenbank:XM_012279564.1;Parent=rna-XM_012279564.1
NW_003797100.1	Gnomon	gene	1031968	1049962	.	+	.	Name=LOC100881702;ID=gene-LOC100881702;Dbxref=GeneID:100881702
NW_003797100.1	Gnomon	CDS	990134	990277	.	+	0	Name=XP_012134989.1;ID=cds-XP_012134989.1;Dbxref=GeneID:100883240%2CGenbank:XP_012134989.1;Parent=rna-XM_012279599.1
NW_003797100.1	Gnomon	CDS	1000498	1000719	.	+	0	Name=XP_012134989.1;ID=cds-XP_012134989.1;Dbxref=GeneID:100883240%2CGenbank:XP_012134989.1;Parent=rna-XM_012279599.1
NW_003797100.1	Gnomon	CDS	1000862	1000972	.	+	0	Name=XP_012134989.1;ID=cds-XP_012134989.1;Dbxref=GeneID:100883240%2CGenbank:XP_012134989.1;Parent=rna-XM_012279599.1
NW_003797100.1	Gnomon	CDS	1002158	1002399	.	+	0	Name=XP_012134989.1;ID=cds-XP_012134989.1;Dbxref=GeneID:100883240%2CGenbank:XP_012134989.1;Parent=rna-XM_012279599.1
NW_003797100.1	Gnomon	CDS	1002485	1002626	.	+	0	Name=XP_012134989.1;ID=cds-XP_012134989.1;Dbxref=GeneID:100883240%2CGenbank:XP_012134989.1;Parent=rna-XM_012279599.1
NW_003797100.1	Gnomon	CDS	1002696	1002897	.	+	0	Name=XP_012134989.1;ID=cds-XP_012134989.1;Dbxref=GeneID:100883240%2CGenbank:XP_012134989.1;Parent=rna-XM_012279599.1
NW_003797100.1	Gnomon	CDS	1003091	1003250	.	+	0	Name=XP_012134989.1;ID=cds-XP_012134989.1;Dbxref=GeneID:100883240%2CGenbank:XP_012134989.1;Parent=rna-XM_012279599.1
NW_003797100.1	Gnomon	CDS	1003331	1003493	.	+	0	Name=XP_012134989.1;ID=cds-XP_012134989.1;Dbxref=GeneID:100883240%2CGenbank:XP_012134989.1;Parent=rna-XM_012279599.1
NW_003797100.1	Gnomon	CDS	1003583	1003783	.	+	0	Name=XP_012134989.1;ID=cds-XP_012134989.1;Dbxref=GeneID:100883240%2CGenbank:XP_012134989.1;Parent=rna-XM_012279599.1
NW_003797100.1	Gnomon	CDS	1006936	1007088	.	+	0	Name=XP_012134989.1;ID=cds-XP_012134989.1;Dbxref=GeneID:100883240%2CGenbank:XP_012134989.1;Parent=rna-XM_012279599.1
NW_003797100.1	Gnomon	CDS	604970	605199	.	-	0	Name=XP_003700812.2;ID=cds-XP_003700812.2;Dbxref=GeneID:100882689%2CGenbank:XP_003700812.2;Parent=rna-XM_003700764.2
NW_003797100.1	Gnomon	CDS	604641	604789	.	-	0	Name=XP_003700812.2;ID=cds-XP_003700812.2;Dbxref=GeneID:100882689%2CGenbank:XP_003700812.2;Parent=rna-XM_003700764.2
NW_003797100.1	Gnomon	CDS	604401	604577	.	-	0	Name=XP_003700812.2;ID=cds-XP_003700812.2;Dbxref=GeneID:100882689%2CGenbank:XP_003700812.2;Parent=rna-XM_003700764.2
NW_003797100.1	Gnomon	CDS	604056	604331	.	-	0	Name=XP_003700812.2;ID=cds-XP_003700812.2;Dbxref=GeneID:100882689%2CGenbank:XP_003700812.2;Parent=rna-XM_003700764.2
NW_003797100.1	Gnomon	CDS	603758	603996	.	-	0	Name=XP_003700812.2;ID=cds-XP_003700812.2;Dbxref=GeneID:100882689%2CGenbank:XP_003700812.2;Parent=rna-XM_003700764.2
NW_003797100.1	Gnomon	gene	1023676	1026809	.	-	.	Name=LOC100881593;ID=gene-LOC100881593;Dbxref=GeneID:100881593
NW_003797100.1	Gnomon	CDS	612188	612695	.	+	0	Name=XP_003700813.2;ID=cds-XP_003700813.2;Dbxref=GeneID:100882797%2CGenbank:XP_003700813.2;Parent=rna-XM_003700765.2
NW_003797100.1	Gnomon	CDS	612758	612959	.	+	0	Name=XP_003700813.2;ID=cds-XP_003700813.2;Dbxref=GeneID:100882797%2CGenbank:XP_003700813.2;Parent=rna-XM_003700765.2
NW_003797100.1	Gnomon	CDS	613039	613263	.	+	0	Name=XP_003700813.2;ID=cds-XP_003700813.2;Dbxref=GeneID:100882797%2CGenbank:XP_003700813.2;Parent=rna-XM_003700765.2
NW_003797100.1	Gnomon	CDS	613339	613756	.	+	0	Name=XP_003700813.2;ID=cds-XP_003700813.2;Dbxref=GeneID:100882797%2CGenbank:XP_003700813.2;Parent=rna-XM_003700765.2
NW_003797100.1	Gnomon	exon	1022711	1022883	.	+	.	ID=exon-XM_003700774.2-8;Dbxref=GeneID:100883764%2CGenbank:XM_003700774.2;Parent=rna-XM_003700774.2
NW_003797100.1	Gnomon	exon	1022954	1023119	.	+	.	ID=exon-XM_003700774.2-9;Dbxref=GeneID:100883764%2CGenbank:XM_003700774.2;Parent=rna-XM_003700774.2
NW_003797100.1	Gnomon	exon	1020596	1020899	.	+	.	ID=exon-XM_003700774.2-2;Dbxref=GeneID:100883764%2CGenbank:XM_003700774.2;Parent=rna-XM_003700774.2
NW_003797100.1	Gnomon	exon	1021160	1021413	.	+	.	ID=exon-XM_003700774.2-3;Dbxref=GeneID:100883764%2CGenbank:XM_003700774.2;Parent=rna-XM_003700774.2
NW_003797100.1	Gnomon	exon	1020359	1020474	.	+	.	ID=exon-XM_003700774.2-1;Dbxref=GeneID:100883764%2CGenbank:XM_003700774.2;Parent=rna-XM_003700774.2
NW_003797100.1	Gnomon	exon	1021864	1022309	.	+	.	ID=exon-XM_003700774.2-6;Dbxref=GeneID:100883764%2CGenbank:XM_003700774.2;Parent=rna-XM_003700774.2
NW_003797100.1	Gnomon	exon	1022383	1022632	.	+	.	ID=exon-XM_003700774.2-7;Dbxref=GeneID:100883764%2CGenbank:XM_003700774.2;Parent=rna-XM_003700774.2
NW_003797100.1	Gnomon	exon	1021497	1021611	.	+	.	ID=exon-XM_003700774.2-4;Dbxref=GeneID:100883764%2CGenbank:XM_003700774.2;Parent=rna-XM_003700774.2
NW_003797100.1	Gnomon	exon	1021679	1021804	.	+	.	ID=exon-XM_003700774.2-5;Dbxref=GeneID:100883764%2CGenbank:XM_003700774.2;Parent=rna-XM_003700774.2
NW_003797100.1	Gnomon	exon	1061427	1061656	.	+	.	ID=exon-XM_012279615.1-1;Dbxref=GeneID:100881918%2CGenbank:XM_012279615.1;Parent=rna-XM_012279615.1
NW_003797100.1	Gnomon	exon	1061807	1062027	.	+	.	ID=exon-XM_012279615.1-2;Dbxref=GeneID:100881918%2CGenbank:XM_012279615.1;Parent=rna-XM_012279615.1
NW_003797100.1	Gnomon	exon	1062603	1062991	.	+	.	ID=exon-XM_012279615.1-3;Dbxref=GeneID:100881918%2CGenbank:XM_012279615.1;Parent=rna-XM_012279615.1
NW_003797100.1	Gnomon	exon	1063179	1063398	.	+	.	ID=exon-XM_012279615.1-4;Dbxref=GeneID:100881918%2CGenbank:XM_012279615.1;Parent=rna-XM_012279615.1
NW_003797100.1	Gnomon	exon	1063476	1064987	.	+	.	ID=exon-XM_012279615.1-5;Dbxref=GeneID:100881918%2CGenbank:XM_012279615.1;Parent=rna-XM_012279615.1
NW_003797100.1	Gnomon	CDS	615470	615532	.	-	0	Name=XP_003700814.1;ID=cds-XP_003700814.1;Dbxref=GeneID:100882909%2CGenbank:XP_003700814.1;Parent=rna-XM_003700766.2
NW_003797100.1	Gnomon	CDS	615327	615402	.	-	0	Name=XP_003700814.1;ID=cds-XP_003700814.1;Dbxref=GeneID:100882909%2CGenbank:XP_003700814.1;Parent=rna-XM_003700766.2
NW_003797100.1	Gnomon	CDS	615068	615250	.	-	0	Name=XP_003700814.1;ID=cds-XP_003700814.1;Dbxref=GeneID:100882909%2CGenbank:XP_003700814.1;Parent=rna-XM_003700766.2
NW_003797100.1	Gnomon	CDS	614839	615011	.	-	0	Name=XP_003700814.1;ID=cds-XP_003700814.1;Dbxref=GeneID:100882909%2CGenbank:XP_003700814.1;Parent=rna-XM_003700766.2
NW_003797100.1	Gnomon	CDS	614514	614765	.	-	0	Name=XP_003700814.1;ID=cds-XP_003700814.1;Dbxref=GeneID:100882909%2CGenbank:XP_003700814.1;Parent=rna-XM_003700766.2
NW_003797100.1	Gnomon	CDS	614307	614450	.	-	0	Name=XP_003700814.1;ID=cds-XP_003700814.1;Dbxref=GeneID:100882909%2CGenbank:XP_003700814.1;Parent=rna-XM_003700766.2
NW_003797100.1	Gnomon	CDS	614192	614239	.	-	0	Name=XP_003700814.1;ID=cds-XP_003700814.1;Dbxref=GeneID:100882909%2CGenbank:XP_003700814.1;Parent=rna-XM_003700766.2
NW_003797100.1	Gnomon	exon	18541	19024	.	-	.	ID=exon-XM_012279565.1-6;Dbxref=GeneID:100883877%2CGenbank:XM_012279565.1;Parent=rna-XM_012279565.1
NW_003797100.1	Gnomon	exon	19505	19664	.	-	.	ID=exon-XM_012279565.1-4;Dbxref=GeneID:100883877%2CGenbank:XM_012279565.1;Parent=rna-XM_012279565.1
NW_003797100.1	Gnomon	exon	19250	19378	.	-	.	ID=exon-XM_012279565.1-5;Dbxref=GeneID:100883877%2CGenbank:XM_012279565.1;Parent=rna-XM_012279565.1
NW_003797100.1	Gnomon	exon	19968	20144	.	-	.	ID=exon-XM_012279565.1-2;Dbxref=GeneID:100883877%2CGenbank:XM_012279565.1;Parent=rna-XM_012279565.1
NW_003797100.1	Gnomon	exon	19735	19898	.	-	.	ID=exon-XM_012279565.1-3;Dbxref=GeneID:100883877%2CGenbank:XM_012279565.1;Parent=rna-XM_012279565.1
NW_003797100.1	Gnomon	exon	20360	20965	.	-	.	ID=exon-XM_012279565.1-1;Dbxref=GeneID:100883877%2CGenbank:XM_012279565.1;Parent=rna-XM_012279565.1
NW_003797100.1	Gnomon	mRNA	1061427	1064987	.	+	.	Name=XM_003700757.2;ID=rna-XM_003700757.2;Dbxref=GeneID:100881918%2CGenbank:XM_003700757.2;Parent=gene-LOC100881918
NW_003797100.1	Gnomon	exon	1073242	1073491	.	-	.	ID=exon-XM_012279614.1-9;Dbxref=GeneID:100882026%2CGenbank:XM_012279614.1;Parent=rna-XM_012279614.1
NW_003797100.1	Gnomon	exon	1074005	1074353	.	-	.	ID=exon-XM_012279614.1-7;Dbxref=GeneID:100882026%2CGenbank:XM_012279614.1;Parent=rna-XM_012279614.1
NW_003797100.1	Gnomon	exon	1073786	1073924	.	-	.	ID=exon-XM_012279614.1-8;Dbxref=GeneID:100882026%2CGenbank:XM_012279614.1;Parent=rna-XM_012279614.1
NW_003797100.1	Gnomon	exon	1075124	1075256	.	-	.	ID=exon-XM_012279614.1-5;Dbxref=GeneID:100882026%2CGenbank:XM_012279614.1;Parent=rna-XM_012279614.1
NW_003797100.1	Gnomon	exon	1074424	1075039	.	-	.	ID=exon-XM_012279614.1-6;Dbxref=GeneID:100882026%2CGenbank:XM_012279614.1;Parent=rna-XM_012279614.1
NW_003797100.1	Gnomon	exon	1075577	1075780	.	-	.	ID=exon-XM_012279614.1-3;Dbxref=GeneID:100882026%2CGenbank:XM_012279614.1;Parent=rna-XM_012279614.1
NW_003797100.1	Gnomon	exon	1075373	1075476	.	-	.	ID=exon-XM_012279614.1-4;Dbxref=GeneID:100882026%2CGenbank:XM_012279614.1;Parent=rna-XM_012279614.1
NW_003797100.1	Gnomon	exon	1076077	1076168	.	-	.	ID=exon-XM_012279614.1-1;Dbxref=GeneID:100882026%2CGenbank:XM_012279614.1;Parent=rna-XM_012279614.1
NW_003797100.1	Gnomon	exon	1075865	1075976	.	-	.	ID=exon-XM_012279614.1-2;Dbxref=GeneID:100882026%2CGenbank:XM_012279614.1;Parent=rna-XM_012279614.1
NW_003797100.1	Gnomon	CDS	8226	8370	.	+	0	Name=XP_012134949.1;ID=cds-XP_012134949.1;Dbxref=GeneID:100879252%2CGenbank:XP_012134949.1;Parent=rna-XM_012279559.1
NW_003797100.1	Gnomon	CDS	8443	9519	.	+	0	Name=XP_012134949.1;ID=cds-XP_012134949.1;Dbxref=GeneID:100879252%2CGenbank:XP_012134949.1;Parent=rna-XM_012279559.1
NW_003797100.1	Gnomon	CDS	9676	10007	.	+	0	Name=XP_012134949.1;ID=cds-XP_012134949.1;Dbxref=GeneID:100879252%2CGenbank:XP_012134949.1;Parent=rna-XM_012279559.1
NW_003797100.1	Gnomon	CDS	10099	10212	.	+	0	Name=XP_012134949.1;ID=cds-XP_012134949.1;Dbxref=GeneID:100879252%2CGenbank:XP_012134949.1;Parent=rna-XM_012279559.1
NW_003797100.1	Gnomon	CDS	10297	10449	.	+	0	Name=XP_012134949.1;ID=cds-XP_012134949.1;Dbxref=GeneID:100879252%2CGenbank:XP_012134949.1;Parent=rna-XM_012279559.1
NW_003797100.1	Gnomon	CDS	10523	10689	.	+	0	Name=XP_012134949.1;ID=cds-XP_012134949.1;Dbxref=GeneID:100879252%2CGenbank:XP_012134949.1;Parent=rna-XM_012279559.1
NW_003797100.1	Gnomon	CDS	10766	10856	.	+	0	Name=XP_012134949.1;ID=cds-XP_012134949.1;Dbxref=GeneID:100879252%2CGenbank:XP_012134949.1;Parent=rna-XM_012279559.1
NW_003797100.1	Gnomon	CDS	10932	11114	.	+	0	Name=XP_012134949.1;ID=cds-XP_012134949.1;Dbxref=GeneID:100879252%2CGenbank:XP_012134949.1;Parent=rna-XM_012279559.1
NW_003797100.1	Gnomon	CDS	11181	11322	.	+	0	Name=XP_012134949.1;ID=cds-XP_012134949.1;Dbxref=GeneID:100879252%2CGenbank:XP_012134949.1;Parent=rna-XM_012279559.1
NW_003797100.1	Gnomon	CDS	11386	11479	.	+	0	Name=XP_012134949.1;ID=cds-XP_012134949.1;Dbxref=GeneID:100879252%2CGenbank:XP_012134949.1;Parent=rna-XM_012279559.1
NW_003797100.1	Gnomon	CDS	11570	11772	.	+	0	Name=XP_012134949.1;ID=cds-XP_012134949.1;Dbxref=GeneID:100879252%2CGenbank:XP_012134949.1;Parent=rna-XM_012279559.1
NW_003797100.1	Gnomon	CDS	11839	12037	.	+	0	Name=XP_012134949.1;ID=cds-XP_012134949.1;Dbxref=GeneID:100879252%2CGenbank:XP_012134949.1;Parent=rna-XM_012279559.1
NW_003797100.1	Gnomon	CDS	12118	12372	.	+	0	Name=XP_012134949.1;ID=cds-XP_012134949.1;Dbxref=GeneID:100879252%2CGenbank:XP_012134949.1;Parent=rna-XM_012279559.1
NW_003797100.1	Gnomon	CDS	12442	12561	.	+	0	Name=XP_012134949.1;ID=cds-XP_012134949.1;Dbxref=GeneID:100879252%2CGenbank:XP_012134949.1;Parent=rna-XM_012279559.1
NW_003797100.1	Gnomon	CDS	12635	12777	.	+	0	Name=XP_012134949.1;ID=cds-XP_012134949.1;Dbxref=GeneID:100879252%2CGenbank:XP_012134949.1;Parent=rna-XM_012279559.1
NW_003797100.1	Gnomon	CDS	12862	13048	.	+	0	Name=XP_012134949.1;ID=cds-XP_012134949.1;Dbxref=GeneID:100879252%2CGenbank:XP_012134949.1;Parent=rna-XM_012279559.1
NW_003797100.1	Gnomon	CDS	13124	13211	.	+	0	Name=XP_012134949.1;ID=cds-XP_012134949.1;Dbxref=GeneID:100879252%2CGenbank:XP_012134949.1;Parent=rna-XM_012279559.1
NW_003797100.1	Gnomon	CDS	13282	13410	.	+	0	Name=XP_012134949.1;ID=cds-XP_012134949.1;Dbxref=GeneID:100879252%2CGenbank:XP_012134949.1;Parent=rna-XM_012279559.1
NW_003797100.1	Gnomon	CDS	13494	13652	.	+	0	Name=XP_012134949.1;ID=cds-XP_012134949.1;Dbxref=GeneID:100879252%2CGenbank:XP_012134949.1;Parent=rna-XM_012279559.1
NW_003797100.1	Gnomon	CDS	13732	13818	.	+	0	Name=XP_012134949.1;ID=cds-XP_012134949.1;Dbxref=GeneID:100879252%2CGenbank:XP_012134949.1;Parent=rna-XM_012279559.1
NW_003797100.1	Gnomon	CDS	13892	14086	.	+	0	Name=XP_012134949.1;ID=cds-XP_012134949.1;Dbxref=GeneID:100879252%2CGenbank:XP_012134949.1;Parent=rna-XM_012279559.1
NW_003797100.1	Gnomon	CDS	990028	990277	.	+	0	Name=XP_003700817.1;ID=cds-XP_003700817.1;Dbxref=GeneID:100883240%2CGenbank:XP_003700817.1;Parent=rna-XM_003700769.2
NW_003797100.1	Gnomon	CDS	998957	999189	.	+	0	Name=XP_003700817.1;ID=cds-XP_003700817.1;Dbxref=GeneID:100883240%2CGenbank:XP_003700817.1;Parent=rna-XM_003700769.2
NW_003797100.1	Gnomon	CDS	999815	999835	.	+	0	Name=XP_003700817.1;ID=cds-XP_003700817.1;Dbxref=GeneID:100883240%2CGenbank:XP_003700817.1;Parent=rna-XM_003700769.2
NW_003797100.1	Gnomon	CDS	1000498	1000719	.	+	0	Name=XP_003700817.1;ID=cds-XP_003700817.1;Dbxref=GeneID:100883240%2CGenbank:XP_003700817.1;Parent=rna-XM_003700769.2
NW_003797100.1	Gnomon	CDS	1000862	1000972	.	+	0	Name=XP_003700817.1;ID=cds-XP_003700817.1;Dbxref=GeneID:100883240%2CGenbank:XP_003700817.1;Parent=rna-XM_003700769.2
NW_003797100.1	Gnomon	CDS	1002158	1002399	.	+	0	Name=XP_003700817.1;ID=cds-XP_003700817.1;Dbxref=GeneID:100883240%2CGenbank:XP_003700817.1;Parent=rna-XM_003700769.2
NW_003797100.1	Gnomon	CDS	1002485	1002626	.	+	0	Name=XP_003700817.1;ID=cds-XP_003700817.1;Dbxref=GeneID:100883240%2CGenbank:XP_003700817.1;Parent=rna-XM_003700769.2
NW_003797100.1	Gnomon	CDS	1002696	1002897	.	+	0	Name=XP_003700817.1;ID=cds-XP_003700817.1;Dbxref=GeneID:100883240%2CGenbank:XP_003700817.1;Parent=rna-XM_003700769.2
NW_003797100.1	Gnomon	CDS	1003091	1003250	.	+	0	Name=XP_003700817.1;ID=cds-XP_003700817.1;Dbxref=GeneID:100883240%2CGenbank:XP_003700817.1;Parent=rna-XM_003700769.2
NW_003797100.1	Gnomon	CDS	1003331	1003493	.	+	0	Name=XP_003700817.1;ID=cds-XP_003700817.1;Dbxref=GeneID:100883240%2CGenbank:XP_003700817.1;Parent=rna-XM_003700769.2
NW_003797100.1	Gnomon	CDS	1003583	1003783	.	+	0	Name=XP_003700817.1;ID=cds-XP_003700817.1;Dbxref=GeneID:100883240%2CGenbank:XP_003700817.1;Parent=rna-XM_003700769.2
NW_003797100.1	Gnomon	CDS	1006936	1007088	.	+	0	Name=XP_003700817.1;ID=cds-XP_003700817.1;Dbxref=GeneID:100883240%2CGenbank:XP_003700817.1;Parent=rna-XM_003700769.2
NW_003797100.1	RefSeq	region	1	1172855	.	+	.	Name=Unknown;ID=NW_003797100.1:1..1172855;Dbxref=taxon:143995
NW_003797100.1	Gnomon	CDS	974944	974953	.	+	0	Name=XP_003700816.1;ID=cds-XP_003700816.1;Dbxref=GeneID:100883130%2CGenbank:XP_003700816.1;Parent=rna-XM_003700768.2
NW_003797100.1	Gnomon	CDS	976489	976706	.	+	0	Name=XP_003700816.1;ID=cds-XP_003700816.1;Dbxref=GeneID:100883130%2CGenbank:XP_003700816.1;Parent=rna-XM_003700768.2
NW_003797100.1	Gnomon	CDS	977002	977223	.	+	0	Name=XP_003700816.1;ID=cds-XP_003700816.1;Dbxref=GeneID:100883130%2CGenbank:XP_003700816.1;Parent=rna-XM_003700768.2
NW_003797100.1	Gnomon	CDS	977723	977921	.	+	0	Name=XP_003700816.1;ID=cds-XP_003700816.1;Dbxref=GeneID:100883130%2CGenbank:XP_003700816.1;Parent=rna-XM_003700768.2
NW_003797100.1	Gnomon	CDS	977998	978198	.	+	0	Name=XP_003700816.1;ID=cds-XP_003700816.1;Dbxref=GeneID:100883130%2CGenbank:XP_003700816.1;Parent=rna-XM_003700768.2
NW_003797100.1	Gnomon	CDS	979133	979284	.	+	0	Name=XP_003700816.1;ID=cds-XP_003700816.1;Dbxref=GeneID:100883130%2CGenbank:XP_003700816.1;Parent=rna-XM_003700768.2
NW_003797100.1	Gnomon	CDS	979361	979514	.	+	0	Name=XP_003700816.1;ID=cds-XP_003700816.1;Dbxref=GeneID:100883130%2CGenbank:XP_003700816.1;Parent=rna-XM_003700768.2
NW_003797100.1	Gnomon	CDS	979937	979962	.	+	0	Name=XP_003700816.1;ID=cds-XP_003700816.1;Dbxref=GeneID:100883130%2CGenbank:XP_003700816.1;Parent=rna-XM_003700768.2
NW_003797100.1	Gnomon	exon	577117	577282	.	+	.	ID=exon-XM_012279582.1-10;Dbxref=GeneID:100880028%2CGenbank:XM_012279582.1;Parent=rna-XM_012279582.1
NW_003797100.1	Gnomon	exon	581660	581729	.	+	.	ID=exon-XM_012279582.1-11;Dbxref=GeneID:100880028%2CGenbank:XM_012279582.1;Parent=rna-XM_012279582.1
NW_003797100.1	Gnomon	exon	589179	590868	.	+	.	ID=exon-XM_012279582.1-12;Dbxref=GeneID:100880028%2CGenbank:XM_012279582.1;Parent=rna-XM_012279582.1
NW_003797100.1	Gnomon	exon	1027795	1027961	.	+	.	ID=exon-XM_003700776.2-4;Dbxref=GeneID:100883984%2CGenbank:XM_003700776.2;Parent=rna-XM_003700776.2
NW_003797100.1	Gnomon	exon	1027291	1027359	.	+	.	ID=exon-XM_003700776.2-2;Dbxref=GeneID:100883984%2CGenbank:XM_003700776.2;Parent=rna-XM_003700776.2
NW_003797100.1	Gnomon	exon	1027457	1027713	.	+	.	ID=exon-XM_003700776.2-3;Dbxref=GeneID:100883984%2CGenbank:XM_003700776.2;Parent=rna-XM_003700776.2
NW_003797100.1	Gnomon	exon	1026820	1027142	.	+	.	ID=exon-XM_003700776.2-1;Dbxref=GeneID:100883984%2CGenbank:XM_003700776.2;Parent=rna-XM_003700776.2
NW_003797100.1	Gnomon	CDS	990028	990277	.	+	0	Name=XP_003700818.1;ID=cds-XP_003700818.1;Dbxref=GeneID:100883240%2CGenbank:XP_003700818.1;Parent=rna-XM_003700770.2
NW_003797100.1	Gnomon	CDS	998957	999189	.	+	0	Name=XP_003700818.1;ID=cds-XP_003700818.1;Dbxref=GeneID:100883240%2CGenbank:XP_003700818.1;Parent=rna-XM_003700770.2
NW_003797100.1	Gnomon	CDS	1000498	1000719	.	+	0	Name=XP_003700818.1;ID=cds-XP_003700818.1;Dbxref=GeneID:100883240%2CGenbank:XP_003700818.1;Parent=rna-XM_003700770.2
NW_003797100.1	Gnomon	CDS	1000862	1000972	.	+	0	Name=XP_003700818.1;ID=cds-XP_003700818.1;Dbxref=GeneID:100883240%2CGenbank:XP_003700818.1;Parent=rna-XM_003700770.2
NW_003797100.1	Gnomon	CDS	1002158	1002399	.	+	0	Name=XP_003700818.1;ID=cds-XP_003700818.1;Dbxref=GeneID:100883240%2CGenbank:XP_003700818.1;Parent=rna-XM_003700770.2
NW_003797100.1	Gnomon	CDS	1002485	1002626	.	+	0	Name=XP_003700818.1;ID=cds-XP_003700818.1;Dbxref=GeneID:100883240%2CGenbank:XP_003700818.1;Parent=rna-XM_003700770.2
NW_003797100.1	Gnomon	CDS	1002696	1002897	.	+	0	Name=XP_003700818.1;ID=cds-XP_003700818.1;Dbxref=GeneID:100883240%2CGenbank:XP_003700818.1;Parent=rna-XM_003700770.2
NW_003797100.1	Gnomon	CDS	1003091	1003250	.	+	0	Name=XP_003700818.1;ID=cds-XP_003700818.1;Dbxref=GeneID:100883240%2CGenbank:XP_003700818.1;Parent=rna-XM_003700770.2
NW_003797100.1	Gnomon	CDS	1003331	1003493	.	+	0	Name=XP_003700818.1;ID=cds-XP_003700818.1;Dbxref=GeneID:100883240%2CGenbank:XP_003700818.1;Parent=rna-XM_003700770.2
NW_003797100.1	Gnomon	CDS	1003583	1003783	.	+	0	Name=XP_003700818.1;ID=cds-XP_003700818.1;Dbxref=GeneID:100883240%2CGenbank:XP_003700818.1;Parent=rna-XM_003700770.2
NW_003797100.1	Gnomon	CDS	1006936	1007088	.	+	0	Name=XP_003700818.1;ID=cds-XP_003700818.1;Dbxref=GeneID:100883240%2CGenbank:XP_003700818.1;Parent=rna-XM_003700770.2
NW_003797100.1	Gnomon	exon	613713	614450	.	-	.	ID=exon-XM_012279590.1-6;Dbxref=GeneID:100882909%2CGenbank:XM_012279590.1;Parent=rna-XM_012279590.1
NW_003797100.1	Gnomon	exon	614839	615011	.	-	.	ID=exon-XM_012279590.1-4;Dbxref=GeneID:100882909%2CGenbank:XM_012279590.1;Parent=rna-XM_012279590.1
NW_003797100.1	Gnomon	exon	614514	614765	.	-	.	ID=exon-XM_012279590.1-5;Dbxref=GeneID:100882909%2CGenbank:XM_012279590.1;Parent=rna-XM_012279590.1
NW_003797100.1	Gnomon	exon	615327	615402	.	-	.	ID=exon-XM_012279590.1-2;Dbxref=GeneID:100882909%2CGenbank:XM_012279590.1;Parent=rna-XM_012279590.1
NW_003797100.1	Gnomon	exon	615068	615250	.	-	.	ID=exon-XM_012279590.1-3;Dbxref=GeneID:100882909%2CGenbank:XM_012279590.1;Parent=rna-XM_012279590.1
NW_003797100.1	Gnomon	exon	615470	615744	.	-	.	ID=exon-XM_012279590.1-1;Dbxref=GeneID:100882909%2CGenbank:XM_012279590.1;Parent=rna-XM_012279590.1
NW_003797100.1	Gnomon	exon	615850	616032	.	+	.	ID=exon-XM_012279588.1-1;Dbxref=GeneID:100880369%2CGenbank:XM_012279588.1;Parent=rna-XM_012279588.1
NW_003797100.1	Gnomon	exon	616108	616357	.	+	.	ID=exon-XM_012279588.1-2;Dbxref=GeneID:100880369%2CGenbank:XM_012279588.1;Parent=rna-XM_012279588.1
NW_003797100.1	Gnomon	exon	617230	617341	.	+	.	ID=exon-XM_012279588.1-5;Dbxref=GeneID:100880369%2CGenbank:XM_012279588.1;Parent=rna-XM_012279588.1
NW_003797100.1	Gnomon	exon	617401	617650	.	+	.	ID=exon-XM_012279588.1-6;Dbxref=GeneID:100880369%2CGenbank:XM_012279588.1;Parent=rna-XM_012279588.1
NW_003797100.1	Gnomon	exon	616437	616897	.	+	.	ID=exon-XM_012279588.1-3;Dbxref=GeneID:100880369%2CGenbank:XM_012279588.1;Parent=rna-XM_012279588.1
NW_003797100.1	Gnomon	exon	616981	617169	.	+	.	ID=exon-XM_012279588.1-4;Dbxref=GeneID:100880369%2CGenbank:XM_012279588.1;Parent=rna-XM_012279588.1
NW_003797100.1	Gnomon	exon	620589	620852	.	+	.	ID=exon-XM_012279588.1-7;Dbxref=GeneID:100880369%2CGenbank:XM_012279588.1;Parent=rna-XM_012279588.1
NW_003797100.1	Gnomon	exon	966000	966221	.	+	.	ID=exon-XM_003700753.1-2;Dbxref=GeneID:100881376%2CGenbank:XM_003700753.1;Parent=rna-XM_003700753.1
NW_003797100.1	Gnomon	exon	967387	967588	.	+	.	ID=exon-XM_003700753.1-3;Dbxref=GeneID:100881376%2CGenbank:XM_003700753.1;Parent=rna-XM_003700753.1
NW_003797100.1	Gnomon	exon	965697	965909	.	+	.	ID=exon-XM_003700753.1-1;Dbxref=GeneID:100881376%2CGenbank:XM_003700753.1;Parent=rna-XM_003700753.1
NW_003797100.1	Gnomon	exon	969757	969910	.	+	.	ID=exon-XM_003700753.1-6;Dbxref=GeneID:100881376%2CGenbank:XM_003700753.1;Parent=rna-XM_003700753.1
NW_003797100.1	Gnomon	exon	971290	971315	.	+	.	ID=exon-XM_003700753.1-7;Dbxref=GeneID:100881376%2CGenbank:XM_003700753.1;Parent=rna-XM_003700753.1
NW_003797100.1	Gnomon	exon	967696	967896	.	+	.	ID=exon-XM_003700753.1-4;Dbxref=GeneID:100881376%2CGenbank:XM_003700753.1;Parent=rna-XM_003700753.1
NW_003797100.1	Gnomon	exon	969546	969697	.	+	.	ID=exon-XM_003700753.1-5;Dbxref=GeneID:100881376%2CGenbank:XM_003700753.1;Parent=rna-XM_003700753.1
NW_003797100.1	Gnomon	exon	1014938	1015118	.	-	.	ID=exon-XR_001095041.1-2;Dbxref=GeneID:100883427%2CGenbank:XR_001095041.1;Parent=rna-XR_001095041.1
NW_003797100.1	Gnomon	exon	1015201	1015346	.	-	.	ID=exon-XR_001095041.1-1;Dbxref=GeneID:100883427%2CGenbank:XR_001095041.1;Parent=rna-XR_001095041.1
NW_003797100.1	Gnomon	CDS	1015254	1015352	.	-	0	Name=XP_003700819.1;ID=cds-XP_003700819.1;Dbxref=GeneID:100883427%2CGenbank:XP_003700819.1;Parent=rna-XM_003700771.2
NW_003797100.1	Gnomon	CDS	1014612	1015118	.	-	0	Name=XP_003700819.1;ID=cds-XP_003700819.1;Dbxref=GeneID:100883427%2CGenbank:XP_003700819.1;Parent=rna-XM_003700771.2
NW_003797100.1	Gnomon	gene	851017	960487	.	-	.	Name=LOC100881043;ID=gene-LOC100881043;Dbxref=GeneID:100881043
NW_003797100.1	Gnomon	exon	848120	848657	.	+	.	ID=exon-XM_012279631.1-10;Dbxref=GeneID:100880929%2CGenbank:XM_012279631.1;Parent=rna-XM_012279631.1
NW_003797100.1	Gnomon	exon	848729	848982	.	+	.	ID=exon-XM_012279631.1-11;Dbxref=GeneID:100880929%2CGenbank:XM_012279631.1;Parent=rna-XM_012279631.1
NW_003797100.1	Gnomon	exon	849843	850333	.	+	.	ID=exon-XM_012279631.1-12;Dbxref=GeneID:100880929%2CGenbank:XM_012279631.1;Parent=rna-XM_012279631.1
NW_003797100.1	Gnomon	CDS	8226	8370	.	+	0	Name=XP_012134948.1;ID=cds-XP_012134948.1;Dbxref=GeneID:100879252%2CGenbank:XP_012134948.1;Parent=rna-XM_012279558.1
NW_003797100.1	Gnomon	CDS	8443	10007	.	+	0	Name=XP_012134948.1;ID=cds-XP_012134948.1;Dbxref=GeneID:100879252%2CGenbank:XP_012134948.1;Parent=rna-XM_012279558.1
NW_003797100.1	Gnomon	CDS	10099	10212	.	+	0	Name=XP_012134948.1;ID=cds-XP_012134948.1;Dbxref=GeneID:100879252%2CGenbank:XP_012134948.1;Parent=rna-XM_012279558.1
NW_003797100.1	Gnomon	CDS	10297	10449	.	+	0	Name=XP_012134948.1;ID=cds-XP_012134948.1;Dbxref=GeneID:100879252%2CGenbank:XP_012134948.1;Parent=rna-XM_012279558.1
NW_003797100.1	Gnomon	CDS	10523	10689	.	+	0	Name=XP_012134948.1;ID=cds-XP_012134948.1;Dbxref=GeneID:100879252%2CGenbank:XP_012134948.1;Parent=rna-XM_012279558.1
NW_003797100.1	Gnomon	CDS	10766	10856	.	+	0	Name=XP_012134948.1;ID=cds-XP_012134948.1;Dbxref=GeneID:100879252%2CGenbank:XP_012134948.1;Parent=rna-XM_012279558.1
NW_003797100.1	Gnomon	CDS	10932	11114	.	+	0	Name=XP_012134948.1;ID=cds-XP_012134948.1;Dbxref=GeneID:100879252%2CGenbank:XP_012134948.1;Parent=rna-XM_012279558.1
NW_003797100.1	Gnomon	CDS	11181	11322	.	+	0	Name=XP_012134948.1;ID=cds-XP_012134948.1;Dbxref=GeneID:100879252%2CGenbank:XP_012134948.1;Parent=rna-XM_012279558.1
NW_003797100.1	Gnomon	CDS	11386	11479	.	+	0	Name=XP_012134948.1;ID=cds-XP_012134948.1;Dbxref=GeneID:100879252%2CGenbank:XP_012134948.1;Parent=rna-XM_012279558.1
NW_003797100.1	Gnomon	CDS	11570	11772	.	+	0	Name=XP_012134948.1;ID=cds-XP_012134948.1;Dbxref=GeneID:100879252%2CGenbank:XP_012134948.1;Parent=rna-XM_012279558.1
NW_003797100.1	Gnomon	CDS	11839	12037	.	+	0	Name=XP_012134948.1;ID=cds-XP_012134948.1;Dbxref=GeneID:100879252%2CGenbank:XP_012134948.1;Parent=rna-XM_012279558.1
NW_003797100.1	Gnomon	CDS	12118	12372	.	+	0	Name=XP_012134948.1;ID=cds-XP_012134948.1;Dbxref=GeneID:100879252%2CGenbank:XP_012134948.1;Parent=rna-XM_012279558.1
NW_003797100.1	Gnomon	CDS	12442	12561	.	+	0	Name=XP_012134948.1;ID=cds-XP_012134948.1;Dbxref=GeneID:100879252%2CGenbank:XP_012134948.1;Parent=rna-XM_012279558.1
NW_003797100.1	Gnomon	CDS	12635	12777	.	+	0	Name=XP_012134948.1;ID=cds-XP_012134948.1;Dbxref=GeneID:100879252%2CGenbank:XP_012134948.1;Parent=rna-XM_012279558.1
NW_003797100.1	Gnomon	CDS	12862	13048	.	+	0	Name=XP_012134948.1;ID=cds-XP_012134948.1;Dbxref=GeneID:100879252%2CGenbank:XP_012134948.1;Parent=rna-XM_012279558.1
NW_003797100.1	Gnomon	CDS	13124	13211	.	+	0	Name=XP_012134948.1;ID=cds-XP_012134948.1;Dbxref=GeneID:100879252%2CGenbank:XP_012134948.1;Parent=rna-XM_012279558.1
NW_003797100.1	Gnomon	CDS	13282	13410	.	+	0	Name=XP_012134948.1;ID=cds-XP_012134948.1;Dbxref=GeneID:100879252%2CGenbank:XP_012134948.1;Parent=rna-XM_012279558.1
NW_003797100.1	Gnomon	CDS	13494	13652	.	+	0	Name=XP_012134948.1;ID=cds-XP_012134948.1;Dbxref=GeneID:100879252%2CGenbank:XP_012134948.1;Parent=rna-XM_012279558.1
NW_003797100.1	Gnomon	CDS	13732	13818	.	+	0	Name=XP_012134948.1;ID=cds-XP_012134948.1;Dbxref=GeneID:100879252%2CGenbank:XP_012134948.1;Parent=rna-XM_012279558.1
NW_003797100.1	Gnomon	CDS	13892	14086	.	+	0	Name=XP_012134948.1;ID=cds-XP_012134948.1;Dbxref=GeneID:100879252%2CGenbank:XP_012134948.1;Parent=rna-XM_012279558.1
NW_003797100.1	Gnomon	exon	1003331	1003493	.	+	.	ID=exon-XM_012279598.1-11;Dbxref=GeneID:100883240%2CGenbank:XM_012279598.1;Parent=rna-XM_012279598.1
NW_003797100.1	Gnomon	exon	1003583	1003783	.	+	.	ID=exon-XM_012279598.1-12;Dbxref=GeneID:100883240%2CGenbank:XM_012279598.1;Parent=rna-XM_012279598.1
NW_003797100.1	Gnomon	exon	1006936	1010557	.	+	.	ID=exon-XM_012279598.1-13;Dbxref=GeneID:100883240%2CGenbank:XM_012279598.1;Parent=rna-XM_012279598.1
NW_003797100.1	Gnomon	exon	1003091	1003250	.	+	.	ID=exon-XM_012279598.1-10;Dbxref=GeneID:100883240%2CGenbank:XM_012279598.1;Parent=rna-XM_012279598.1
NW_003797100.1	Gnomon	exon	617401	617650	.	+	.	ID=exon-XM_012279589.1-6;Dbxref=GeneID:100880369%2CGenbank:XM_012279589.1;Parent=rna-XM_012279589.1
NW_003797100.1	Gnomon	exon	618022	618197	.	+	.	ID=exon-XM_012279589.1-7;Dbxref=GeneID:100880369%2CGenbank:XM_012279589.1;Parent=rna-XM_012279589.1
NW_003797100.1	Gnomon	exon	20360	20961	.	-	.	ID=exon-XM_003700775.2-1;Dbxref=GeneID:100883877%2CGenbank:XM_003700775.2;Parent=rna-XM_003700775.2
NW_003797100.1	Gnomon	exon	19968	20144	.	-	.	ID=exon-XM_003700775.2-2;Dbxref=GeneID:100883877%2CGenbank:XM_003700775.2;Parent=rna-XM_003700775.2
NW_003797100.1	Gnomon	exon	19735	19898	.	-	.	ID=exon-XM_003700775.2-3;Dbxref=GeneID:100883877%2CGenbank:XM_003700775.2;Parent=rna-XM_003700775.2
NW_003797100.1	Gnomon	exon	19505	19664	.	-	.	ID=exon-XM_003700775.2-4;Dbxref=GeneID:100883877%2CGenbank:XM_003700775.2;Parent=rna-XM_003700775.2
NW_003797100.1	Gnomon	exon	19250	19378	.	-	.	ID=exon-XM_003700775.2-5;Dbxref=GeneID:100883877%2CGenbank:XM_003700775.2;Parent=rna-XM_003700775.2
NW_003797100.1	Gnomon	exon	18881	19024	.	-	.	ID=exon-XM_003700775.2-6;Dbxref=GeneID:100883877%2CGenbank:XM_003700775.2;Parent=rna-XM_003700775.2
NW_003797100.1	Gnomon	exon	18767	18819	.	-	.	ID=exon-XM_003700775.2-7;Dbxref=GeneID:100883877%2CGenbank:XM_003700775.2;Parent=rna-XM_003700775.2
NW_003797100.1	Gnomon	exon	615851	616032	.	+	.	ID=exon-XM_012279589.1-1;Dbxref=GeneID:100880369%2CGenbank:XM_012279589.1;Parent=rna-XM_012279589.1
NW_003797100.1	Gnomon	exon	616108	616357	.	+	.	ID=exon-XM_012279589.1-2;Dbxref=GeneID:100880369%2CGenbank:XM_012279589.1;Parent=rna-XM_012279589.1
NW_003797100.1	Gnomon	exon	616437	616897	.	+	.	ID=exon-XM_012279589.1-3;Dbxref=GeneID:100880369%2CGenbank:XM_012279589.1;Parent=rna-XM_012279589.1
NW_003797100.1	Gnomon	exon	616981	617169	.	+	.	ID=exon-XM_012279589.1-4;Dbxref=GeneID:100880369%2CGenbank:XM_012279589.1;Parent=rna-XM_012279589.1
NW_003797100.1	Gnomon	exon	617230	617341	.	+	.	ID=exon-XM_012279589.1-5;Dbxref=GeneID:100880369%2CGenbank:XM_012279589.1;Parent=rna-XM_012279589.1
NW_003797100.1	Gnomon	exon	311291	311415	.	-	.	ID=exon-XM_003700752.2-1;Dbxref=GeneID:100881264%2CGenbank:XM_003700752.2;Parent=rna-XM_003700752.2
NW_003797100.1	Gnomon	exon	303647	303799	.	-	.	ID=exon-XM_003700752.2-2;Dbxref=GeneID:100881264%2CGenbank:XM_003700752.2;Parent=rna-XM_003700752.2
NW_003797100.1	Gnomon	exon	302980	303311	.	-	.	ID=exon-XM_003700752.2-3;Dbxref=GeneID:100881264%2CGenbank:XM_003700752.2;Parent=rna-XM_003700752.2
NW_003797100.1	Gnomon	CDS	1011949	1012203	.	+	0	Name=XP_012134991.1;ID=cds-XP_012134991.1;Dbxref=GeneID:100881484%2CGenbank:XP_012134991.1;Parent=rna-XM_012279601.1
NW_003797100.1	Gnomon	CDS	1012302	1012527	.	+	0	Name=XP_012134991.1;ID=cds-XP_012134991.1;Dbxref=GeneID:100881484%2CGenbank:XP_012134991.1;Parent=rna-XM_012279601.1
NW_003797100.1	Gnomon	CDS	1013326	1013486	.	+	0	Name=XP_012134991.1;ID=cds-XP_012134991.1;Dbxref=GeneID:100881484%2CGenbank:XP_012134991.1;Parent=rna-XM_012279601.1
NW_003797100.1	Gnomon	CDS	1013542	1013674	.	+	0	Name=XP_012134991.1;ID=cds-XP_012134991.1;Dbxref=GeneID:100881484%2CGenbank:XP_012134991.1;Parent=rna-XM_012279601.1
NW_003797100.1	Gnomon	CDS	1013752	1013871	.	+	0	Name=XP_012134991.1;ID=cds-XP_012134991.1;Dbxref=GeneID:100881484%2CGenbank:XP_012134991.1;Parent=rna-XM_012279601.1
NW_003797100.1	Gnomon	CDS	1013963	1014048	.	+	0	Name=XP_012134991.1;ID=cds-XP_012134991.1;Dbxref=GeneID:100881484%2CGenbank:XP_012134991.1;Parent=rna-XM_012279601.1
NW_003797100.1	Gnomon	mRNA	596033	601911	.	-	.	Name=XM_012279583.1;ID=rna-XM_012279583.1;Dbxref=GeneID:105661804%2CGenbank:XM_012279583.1;Parent=gene-LOC105661804
NW_003797100.1	Gnomon	CDS	1059266	1059332	.	+	0	Name=XP_012135006.1;ID=cds-XP_012135006.1;Dbxref=GeneID:100874692%2CGenbank:XP_012135006.1;Parent=rna-XM_012279616.1
NW_003797100.1	Gnomon	CDS	1059839	1060088	.	+	0	Name=XP_012135006.1;ID=cds-XP_012135006.1;Dbxref=GeneID:100874692%2CGenbank:XP_012135006.1;Parent=rna-XM_012279616.1
NW_003797100.1	Gnomon	CDS	1060179	1060348	.	+	0	Name=XP_012135006.1;ID=cds-XP_012135006.1;Dbxref=GeneID:100874692%2CGenbank:XP_012135006.1;Parent=rna-XM_012279616.1
NW_003797100.1	Gnomon	CDS	1060424	1060545	.	+	0	Name=XP_012135006.1;ID=cds-XP_012135006.1;Dbxref=GeneID:100874692%2CGenbank:XP_012135006.1;Parent=rna-XM_012279616.1
NW_003797100.1	Gnomon	exon	1028352	1028679	.	+	.	ID=exon-XM_003700777.2-1;Dbxref=GeneID:100884098%2CGenbank:XM_003700777.2;Parent=rna-XM_003700777.2
NW_003797100.1	Gnomon	exon	1028808	1028863	.	+	.	ID=exon-XM_003700777.2-2;Dbxref=GeneID:100884098%2CGenbank:XM_003700777.2;Parent=rna-XM_003700777.2
NW_003797100.1	Gnomon	exon	1028968	1029122	.	+	.	ID=exon-XM_003700777.2-3;Dbxref=GeneID:100884098%2CGenbank:XM_003700777.2;Parent=rna-XM_003700777.2
NW_003797100.1	Gnomon	exon	1029236	1029305	.	+	.	ID=exon-XM_003700777.2-4;Dbxref=GeneID:100884098%2CGenbank:XM_003700777.2;Parent=rna-XM_003700777.2
NW_003797100.1	Gnomon	CDS	1016697	1016807	.	-	0	Name=XP_012134992.1;ID=cds-XP_012134992.1;Dbxref=GeneID:100883540%2CGenbank:XP_012134992.1;Parent=rna-XM_012279602.1
NW_003797100.1	Gnomon	CDS	1016461	1016617	.	-	0	Name=XP_012134992.1;ID=cds-XP_012134992.1;Dbxref=GeneID:100883540%2CGenbank:XP_012134992.1;Parent=rna-XM_012279602.1
NW_003797100.1	Gnomon	CDS	1016298	1016401	.	-	0	Name=XP_012134992.1;ID=cds-XP_012134992.1;Dbxref=GeneID:100883540%2CGenbank:XP_012134992.1;Parent=rna-XM_012279602.1
NW_003797100.1	Gnomon	exon	1030642	1030734	.	+	.	ID=exon-XM_003700777.2-9;Dbxref=GeneID:100884098%2CGenbank:XM_003700777.2;Parent=rna-XM_003700777.2
NW_003797100.1	Gnomon	exon	1029416	1029682	.	+	.	ID=exon-XM_003700777.2-5;Dbxref=GeneID:100884098%2CGenbank:XM_003700777.2;Parent=rna-XM_003700777.2
NW_003797100.1	Gnomon	exon	1029756	1029935	.	+	.	ID=exon-XM_003700777.2-6;Dbxref=GeneID:100884098%2CGenbank:XM_003700777.2;Parent=rna-XM_003700777.2
NW_003797100.1	Gnomon	exon	1030007	1030387	.	+	.	ID=exon-XM_003700777.2-7;Dbxref=GeneID:100884098%2CGenbank:XM_003700777.2;Parent=rna-XM_003700777.2
NW_003797100.1	Gnomon	exon	1030476	1030556	.	+	.	ID=exon-XM_003700777.2-8;Dbxref=GeneID:100884098%2CGenbank:XM_003700777.2;Parent=rna-XM_003700777.2
NW_003797100.1	Gnomon	CDS	1059266	1059332	.	+	0	Name=XP_012135007.1;ID=cds-XP_012135007.1;Dbxref=GeneID:100874692%2CGenbank:XP_012135007.1;Parent=rna-XM_012279617.1
NW_003797100.1	Gnomon	CDS	1059839	1060088	.	+	0	Name=XP_012135007.1;ID=cds-XP_012135007.1;Dbxref=GeneID:100874692%2CGenbank:XP_012135007.1;Parent=rna-XM_012279617.1
NW_003797100.1	Gnomon	CDS	1060179	1060348	.	+	0	Name=XP_012135007.1;ID=cds-XP_012135007.1;Dbxref=GeneID:100874692%2CGenbank:XP_012135007.1;Parent=rna-XM_012279617.1
NW_003797100.1	Gnomon	CDS	1060424	1060545	.	+	0	Name=XP_012135007.1;ID=cds-XP_012135007.1;Dbxref=GeneID:100874692%2CGenbank:XP_012135007.1;Parent=rna-XM_012279617.1
NW_003797100.1	Gnomon	CDS	1076077	1076078	.	-	0	Name=XP_012135004.1;ID=cds-XP_012135004.1;Dbxref=GeneID:100882026%2CGenbank:XP_012135004.1;Parent=rna-XM_012279614.1
NW_003797100.1	Gnomon	CDS	1075865	1075976	.	-	0	Name=XP_012135004.1;ID=cds-XP_012135004.1;Dbxref=GeneID:100882026%2CGenbank:XP_012135004.1;Parent=rna-XM_012279614.1
NW_003797100.1	Gnomon	CDS	1075577	1075780	.	-	0	Name=XP_012135004.1;ID=cds-XP_012135004.1;Dbxref=GeneID:100882026%2CGenbank:XP_012135004.1;Parent=rna-XM_012279614.1
NW_003797100.1	Gnomon	CDS	1075373	1075476	.	-	0	Name=XP_012135004.1;ID=cds-XP_012135004.1;Dbxref=GeneID:100882026%2CGenbank:XP_012135004.1;Parent=rna-XM_012279614.1
NW_003797100.1	Gnomon	CDS	1075124	1075256	.	-	0	Name=XP_012135004.1;ID=cds-XP_012135004.1;Dbxref=GeneID:100882026%2CGenbank:XP_012135004.1;Parent=rna-XM_012279614.1
NW_003797100.1	Gnomon	CDS	1074424	1075039	.	-	0	Name=XP_012135004.1;ID=cds-XP_012135004.1;Dbxref=GeneID:100882026%2CGenbank:XP_012135004.1;Parent=rna-XM_012279614.1
NW_003797100.1	Gnomon	CDS	1074005	1074353	.	-	0	Name=XP_012135004.1;ID=cds-XP_012135004.1;Dbxref=GeneID:100882026%2CGenbank:XP_012135004.1;Parent=rna-XM_012279614.1
NW_003797100.1	Gnomon	CDS	1073786	1073924	.	-	0	Name=XP_012135004.1;ID=cds-XP_012135004.1;Dbxref=GeneID:100882026%2CGenbank:XP_012135004.1;Parent=rna-XM_012279614.1
NW_003797100.1	Gnomon	CDS	1073242	1073491	.	-	0	Name=XP_012135004.1;ID=cds-XP_012135004.1;Dbxref=GeneID:100882026%2CGenbank:XP_012135004.1;Parent=rna-XM_012279614.1
NW_003797100.1	Gnomon	CDS	1073068	1073112	.	-	0	Name=XP_012135004.1;ID=cds-XP_012135004.1;Dbxref=GeneID:100882026%2CGenbank:XP_012135004.1;Parent=rna-XM_012279614.1
NW_003797100.1	Gnomon	CDS	1066068	1068439	.	-	0	Name=XP_012135004.1;ID=cds-XP_012135004.1;Dbxref=GeneID:100882026%2CGenbank:XP_012135004.1;Parent=rna-XM_012279614.1
NW_003797100.1	Gnomon	mRNA	602027	603624	.	+	.	Name=XM_012279585.1;ID=rna-XM_012279585.1;Dbxref=GeneID:100882578%2CGenbank:XM_012279585.1;Parent=gene-LOC100882578
NW_003797100.1	Gnomon	exon	18541	19024	.	-	.	ID=exon-XM_012279566.1-7;Dbxref=GeneID:100883877%2CGenbank:XM_012279566.1;Parent=rna-XM_012279566.1
NW_003797100.1	Gnomon	exon	19968	20144	.	-	.	ID=exon-XM_012279566.1-3;Dbxref=GeneID:100883877%2CGenbank:XM_012279566.1;Parent=rna-XM_012279566.1
NW_003797100.1	Gnomon	exon	19735	19898	.	-	.	ID=exon-XM_012279566.1-4;Dbxref=GeneID:100883877%2CGenbank:XM_012279566.1;Parent=rna-XM_012279566.1
NW_003797100.1	Gnomon	exon	19505	19664	.	-	.	ID=exon-XM_012279566.1-5;Dbxref=GeneID:100883877%2CGenbank:XM_012279566.1;Parent=rna-XM_012279566.1
NW_003797100.1	Gnomon	exon	19250	19378	.	-	.	ID=exon-XM_012279566.1-6;Dbxref=GeneID:100883877%2CGenbank:XM_012279566.1;Parent=rna-XM_012279566.1
NW_003797100.1	Gnomon	exon	21122	21464	.	-	.	ID=exon-XM_012279566.1-1;Dbxref=GeneID:100883877%2CGenbank:XM_012279566.1;Parent=rna-XM_012279566.1
NW_003797100.1	Gnomon	exon	20360	20857	.	-	.	ID=exon-XM_012279566.1-2;Dbxref=GeneID:100883877%2CGenbank:XM_012279566.1;Parent=rna-XM_012279566.1
NW_003797100.1	Gnomon	mRNA	621939	636534	.	-	.	Name=XM_012279586.1;ID=rna-XM_012279586.1;Dbxref=GeneID:100880592%2CGenbank:XM_012279586.1;Parent=gene-LOC100880592
NW_003797100.1	Gnomon	CDS	1062660	1062991	.	+	0	Name=XP_012135005.1;ID=cds-XP_012135005.1;Dbxref=GeneID:100881918%2CGenbank:XP_012135005.1;Parent=rna-XM_012279615.1
NW_003797100.1	Gnomon	CDS	1063179	1063398	.	+	0	Name=XP_012135005.1;ID=cds-XP_012135005.1;Dbxref=GeneID:100881918%2CGenbank:XP_012135005.1;Parent=rna-XM_012279615.1
NW_003797100.1	Gnomon	CDS	1063476	1063688	.	+	0	Name=XP_012135005.1;ID=cds-XP_012135005.1;Dbxref=GeneID:100881918%2CGenbank:XP_012135005.1;Parent=rna-XM_012279615.1
NW_003797100.1	Gnomon	mRNA	619811	621364	.	-	.	Name=XM_012279587.1;ID=rna-XM_012279587.1;Dbxref=GeneID:105661805%2CGenbank:XM_012279587.1;Parent=gene-LOC105661805
NW_003797100.1	Gnomon	CDS	1076821	1076935	.	-	0	Name=XP_012135002.1;ID=cds-XP_012135002.1;Dbxref=GeneID:100882026%2CGenbank:XP_012135002.1;Parent=rna-XM_012279612.1
NW_003797100.1	Gnomon	CDS	1076300	1076415	.	-	0	Name=XP_012135002.1;ID=cds-XP_012135002.1;Dbxref=GeneID:100882026%2CGenbank:XP_012135002.1;Parent=rna-XM_012279612.1
NW_003797100.1	Gnomon	CDS	1076090	1076223	.	-	0	Name=XP_012135002.1;ID=cds-XP_012135002.1;Dbxref=GeneID:100882026%2CGenbank:XP_012135002.1;Parent=rna-XM_012279612.1
NW_003797100.1	Gnomon	CDS	1075865	1075976	.	-	0	Name=XP_012135002.1;ID=cds-XP_012135002.1;Dbxref=GeneID:100882026%2CGenbank:XP_012135002.1;Parent=rna-XM_012279612.1
NW_003797100.1	Gnomon	CDS	1075577	1075780	.	-	0	Name=XP_012135002.1;ID=cds-XP_012135002.1;Dbxref=GeneID:100882026%2CGenbank:XP_012135002.1;Parent=rna-XM_012279612.1
NW_003797100.1	Gnomon	CDS	1075373	1075476	.	-	0	Name=XP_012135002.1;ID=cds-XP_012135002.1;Dbxref=GeneID:100882026%2CGenbank:XP_012135002.1;Parent=rna-XM_012279612.1
NW_003797100.1	Gnomon	CDS	1075124	1075256	.	-	0	Name=XP_012135002.1;ID=cds-XP_012135002.1;Dbxref=GeneID:100882026%2CGenbank:XP_012135002.1;Parent=rna-XM_012279612.1
NW_003797100.1	Gnomon	CDS	1074424	1075039	.	-	0	Name=XP_012135002.1;ID=cds-XP_012135002.1;Dbxref=GeneID:100882026%2CGenbank:XP_012135002.1;Parent=rna-XM_012279612.1
NW_003797100.1	Gnomon	CDS	1074005	1074353	.	-	0	Name=XP_012135002.1;ID=cds-XP_012135002.1;Dbxref=GeneID:100882026%2CGenbank:XP_012135002.1;Parent=rna-XM_012279612.1
NW_003797100.1	Gnomon	CDS	1073786	1073924	.	-	0	Name=XP_012135002.1;ID=cds-XP_012135002.1;Dbxref=GeneID:100882026%2CGenbank:XP_012135002.1;Parent=rna-XM_012279612.1
NW_003797100.1	Gnomon	CDS	1073242	1073491	.	-	0	Name=XP_012135002.1;ID=cds-XP_012135002.1;Dbxref=GeneID:100882026%2CGenbank:XP_012135002.1;Parent=rna-XM_012279612.1
NW_003797100.1	Gnomon	CDS	1073068	1073112	.	-	0	Name=XP_012135002.1;ID=cds-XP_012135002.1;Dbxref=GeneID:100882026%2CGenbank:XP_012135002.1;Parent=rna-XM_012279612.1
NW_003797100.1	Gnomon	CDS	1066068	1068439	.	-	0	Name=XP_012135002.1;ID=cds-XP_012135002.1;Dbxref=GeneID:100882026%2CGenbank:XP_012135002.1;Parent=rna-XM_012279612.1
NW_003797100.1	Gnomon	exon	21122	21467	.	-	.	ID=exon-XM_012279567.1-1;Dbxref=GeneID:100883877%2CGenbank:XM_012279567.1;Parent=rna-XM_012279567.1
NW_003797100.1	Gnomon	exon	19505	19664	.	-	.	ID=exon-XM_012279567.1-4;Dbxref=GeneID:100883877%2CGenbank:XM_012279567.1;Parent=rna-XM_012279567.1
NW_003797100.1	Gnomon	exon	19250	19378	.	-	.	ID=exon-XM_012279567.1-5;Dbxref=GeneID:100883877%2CGenbank:XM_012279567.1;Parent=rna-XM_012279567.1
NW_003797100.1	Gnomon	exon	19968	20144	.	-	.	ID=exon-XM_012279567.1-2;Dbxref=GeneID:100883877%2CGenbank:XM_012279567.1;Parent=rna-XM_012279567.1
NW_003797100.1	Gnomon	exon	19735	19898	.	-	.	ID=exon-XM_012279567.1-3;Dbxref=GeneID:100883877%2CGenbank:XM_012279567.1;Parent=rna-XM_012279567.1
NW_003797100.1	Gnomon	exon	18541	19024	.	-	.	ID=exon-XM_012279567.1-6;Dbxref=GeneID:100883877%2CGenbank:XM_012279567.1;Parent=rna-XM_012279567.1
NW_003797100.1	Gnomon	CDS	1076821	1076935	.	-	0	Name=XP_012135003.1;ID=cds-XP_012135003.1;Dbxref=GeneID:100882026%2CGenbank:XP_012135003.1;Parent=rna-XM_012279613.1
NW_003797100.1	Gnomon	CDS	1076300	1076415	.	-	0	Name=XP_012135003.1;ID=cds-XP_012135003.1;Dbxref=GeneID:100882026%2CGenbank:XP_012135003.1;Parent=rna-XM_012279613.1
NW_003797100.1	Gnomon	CDS	1076090	1076223	.	-	0	Name=XP_012135003.1;ID=cds-XP_012135003.1;Dbxref=GeneID:100882026%2CGenbank:XP_012135003.1;Parent=rna-XM_012279613.1
NW_003797100.1	Gnomon	CDS	1075865	1075976	.	-	0	Name=XP_012135003.1;ID=cds-XP_012135003.1;Dbxref=GeneID:100882026%2CGenbank:XP_012135003.1;Parent=rna-XM_012279613.1
NW_003797100.1	Gnomon	CDS	1075577	1075780	.	-	0	Name=XP_012135003.1;ID=cds-XP_012135003.1;Dbxref=GeneID:100882026%2CGenbank:XP_012135003.1;Parent=rna-XM_012279613.1
NW_003797100.1	Gnomon	CDS	1075373	1075476	.	-	0	Name=XP_012135003.1;ID=cds-XP_012135003.1;Dbxref=GeneID:100882026%2CGenbank:XP_012135003.1;Parent=rna-XM_012279613.1
NW_003797100.1	Gnomon	CDS	1075124	1075256	.	-	0	Name=XP_012135003.1;ID=cds-XP_012135003.1;Dbxref=GeneID:100882026%2CGenbank:XP_012135003.1;Parent=rna-XM_012279613.1
NW_003797100.1	Gnomon	CDS	1074424	1075039	.	-	0	Name=XP_012135003.1;ID=cds-XP_012135003.1;Dbxref=GeneID:100882026%2CGenbank:XP_012135003.1;Parent=rna-XM_012279613.1
NW_003797100.1	Gnomon	CDS	1074005	1074353	.	-	0	Name=XP_012135003.1;ID=cds-XP_012135003.1;Dbxref=GeneID:100882026%2CGenbank:XP_012135003.1;Parent=rna-XM_012279613.1
NW_003797100.1	Gnomon	CDS	1073795	1073924	.	-	0	Name=XP_012135003.1;ID=cds-XP_012135003.1;Dbxref=GeneID:100882026%2CGenbank:XP_012135003.1;Parent=rna-XM_012279613.1
NW_003797100.1	Gnomon	CDS	1073242	1073491	.	-	0	Name=XP_012135003.1;ID=cds-XP_012135003.1;Dbxref=GeneID:100882026%2CGenbank:XP_012135003.1;Parent=rna-XM_012279613.1
NW_003797100.1	Gnomon	CDS	1073068	1073112	.	-	0	Name=XP_012135003.1;ID=cds-XP_012135003.1;Dbxref=GeneID:100882026%2CGenbank:XP_012135003.1;Parent=rna-XM_012279613.1
NW_003797100.1	Gnomon	CDS	1066068	1068439	.	-	0	Name=XP_012135003.1;ID=cds-XP_012135003.1;Dbxref=GeneID:100882026%2CGenbank:XP_012135003.1;Parent=rna-XM_012279613.1
NW_003797100.1	Gnomon	mRNA	615850	620852	.	+	.	Name=XM_012279588.1;ID=rna-XM_012279588.1;Dbxref=GeneID:100880369%2CGenbank:XM_012279588.1;Parent=gene-LOC100880369
NW_003797100.1	Gnomon	exon	1056440	1056655	.	-	.	ID=exon-XM_012279618.1-5;Dbxref=GeneID:100881811%2CGenbank:XM_012279618.1;Parent=rna-XM_012279618.1
NW_003797100.1	Gnomon	exon	1056148	1056355	.	-	.	ID=exon-XM_012279618.1-6;Dbxref=GeneID:100881811%2CGenbank:XM_012279618.1;Parent=rna-XM_012279618.1
NW_003797100.1	Gnomon	exon	1057098	1057227	.	-	.	ID=exon-XM_012279618.1-3;Dbxref=GeneID:100881811%2CGenbank:XM_012279618.1;Parent=rna-XM_012279618.1
NW_003797100.1	Gnomon	exon	1056772	1057006	.	-	.	ID=exon-XM_012279618.1-4;Dbxref=GeneID:100881811%2CGenbank:XM_012279618.1;Parent=rna-XM_012279618.1
NW_003797100.1	Gnomon	exon	1058438	1058729	.	-	.	ID=exon-XM_012279618.1-1;Dbxref=GeneID:100881811%2CGenbank:XM_012279618.1;Parent=rna-XM_012279618.1
NW_003797100.1	Gnomon	exon	1057854	1058121	.	-	.	ID=exon-XM_012279618.1-2;Dbxref=GeneID:100881811%2CGenbank:XM_012279618.1;Parent=rna-XM_012279618.1
NW_003797100.1	Gnomon	exon	1054650	1055482	.	-	.	ID=exon-XM_012279618.1-9;Dbxref=GeneID:100881811%2CGenbank:XM_012279618.1;Parent=rna-XM_012279618.1
NW_003797100.1	Gnomon	exon	1055911	1056069	.	-	.	ID=exon-XM_012279618.1-7;Dbxref=GeneID:100881811%2CGenbank:XM_012279618.1;Parent=rna-XM_012279618.1
NW_003797100.1	Gnomon	exon	1055555	1055831	.	-	.	ID=exon-XM_012279618.1-8;Dbxref=GeneID:100881811%2CGenbank:XM_012279618.1;Parent=rna-XM_012279618.1
NW_003797100.1	Gnomon	mRNA	615851	618197	.	+	.	Name=XM_012279589.1;ID=rna-XM_012279589.1;Dbxref=GeneID:100880369%2CGenbank:XM_012279589.1;Parent=gene-LOC100880369
NW_003797100.1	Gnomon	CDS	1077920	1080739	.	+	0	Name=XP_012135000.1;ID=cds-XP_012135000.1;Dbxref=GeneID:105661806%2CGenbank:XP_012135000.1;Parent=rna-XM_012279610.1
NW_003797100.1	Gnomon	CDS	1077920	1078836	.	+	0	Name=XP_012135001.1;ID=cds-XP_012135001.1;Dbxref=GeneID:105661806%2CGenbank:XP_012135001.1;Parent=rna-XM_012279611.1
NW_003797100.1	Gnomon	CDS	1079005	1080739	.	+	0	Name=XP_012135001.1;ID=cds-XP_012135001.1;Dbxref=GeneID:105661806%2CGenbank:XP_012135001.1;Parent=rna-XM_012279611.1
NW_003797100.1	Gnomon	exon	1023197	1023577	.	+	.	ID=exon-XM_012279622.1-10;Dbxref=GeneID:100883764%2CGenbank:XM_012279622.1;Parent=rna-XM_012279622.1
NW_003797100.1	Gnomon	gene	835413	850333	.	+	.	Name=LOC100880929;ID=gene-LOC100880929;Dbxref=GeneID:100880929
NW_003797100.1	Gnomon	gene	312152	317921	.	+	.	Name=LOC100879915;ID=gene-LOC100879915;Dbxref=GeneID:100879915
NW_003797100.1	Gnomon	exon	1107442	1107590	.	-	.	ID=exon-XM_012279629.1-10;Dbxref=GeneID:100882356%2CGenbank:XM_012279629.1;Parent=rna-XM_012279629.1
NW_003797100.1	Gnomon	exon	1105070	1107052	.	-	.	ID=exon-XM_012279629.1-11;Dbxref=GeneID:100882356%2CGenbank:XM_012279629.1;Parent=rna-XM_012279629.1
NW_003797100.1	Gnomon	CDS	1089922	1090282	.	-	0	Name=XP_012134998.1;ID=cds-XP_012134998.1;Dbxref=GeneID:100875105%2CGenbank:XP_012134998.1;Parent=rna-XM_012279608.1
NW_003797100.1	Gnomon	CDS	1089572	1089847	.	-	0	Name=XP_012134998.1;ID=cds-XP_012134998.1;Dbxref=GeneID:100875105%2CGenbank:XP_012134998.1;Parent=rna-XM_012279608.1
NW_003797100.1	Gnomon	CDS	1089229	1089500	.	-	0	Name=XP_012134998.1;ID=cds-XP_012134998.1;Dbxref=GeneID:100875105%2CGenbank:XP_012134998.1;Parent=rna-XM_012279608.1
NW_003797100.1	Gnomon	CDS	1089005	1089151	.	-	0	Name=XP_012134998.1;ID=cds-XP_012134998.1;Dbxref=GeneID:100875105%2CGenbank:XP_012134998.1;Parent=rna-XM_012279608.1
NW_003797100.1	Gnomon	CDS	1088816	1088932	.	-	0	Name=XP_012134998.1;ID=cds-XP_012134998.1;Dbxref=GeneID:100875105%2CGenbank:XP_012134998.1;Parent=rna-XM_012279608.1
NW_003797100.1	Gnomon	gene	747692	829436	.	+	.	Name=LOC100880815;ID=gene-LOC100880815;Dbxref=GeneID:100880815
NW_003797100.1	Gnomon	gene	135350	301097	.	+	.	Name=LOC100879806;ID=gene-LOC100879806;Dbxref=GeneID:100879806
NW_003797100.1	Gnomon	CDS	1086760	1086957	.	-	0	Name=XP_012134999.1;ID=cds-XP_012134999.1;Dbxref=GeneID:100882135%2CGenbank:XP_012134999.1;Parent=rna-XM_012279609.1
NW_003797100.1	Gnomon	gene	636586	651305	.	+	.	Name=LOC100880705;ID=gene-LOC100880705;Dbxref=GeneID:100880705
NW_003797100.1	Gnomon	exon	1058870	1059332	.	+	.	ID=exon-XM_012279617.1-1;Dbxref=GeneID:100874692%2CGenbank:XM_012279617.1;Parent=rna-XM_012279617.1
NW_003797100.1	Gnomon	exon	1059839	1060088	.	+	.	ID=exon-XM_012279617.1-2;Dbxref=GeneID:100874692%2CGenbank:XM_012279617.1;Parent=rna-XM_012279617.1
NW_003797100.1	Gnomon	exon	1060179	1060348	.	+	.	ID=exon-XM_012279617.1-3;Dbxref=GeneID:100874692%2CGenbank:XM_012279617.1;Parent=rna-XM_012279617.1
NW_003797100.1	Gnomon	exon	1060424	1060551	.	+	.	ID=exon-XM_012279617.1-4;Dbxref=GeneID:100874692%2CGenbank:XM_012279617.1;Parent=rna-XM_012279617.1
NW_003797100.1	Gnomon	exon	1061168	1061287	.	+	.	ID=exon-XM_012279617.1-5;Dbxref=GeneID:100874692%2CGenbank:XM_012279617.1;Parent=rna-XM_012279617.1
NW_003797100.1	Gnomon	CDS	1090962	1091079	.	-	0	Name=XP_012134995.1;ID=cds-XP_012134995.1;Dbxref=GeneID:100875105%2CGenbank:XP_012134995.1;Parent=rna-XM_012279605.1
NW_003797100.1	Gnomon	CDS	1090366	1090499	.	-	0	Name=XP_012134995.1;ID=cds-XP_012134995.1;Dbxref=GeneID:100875105%2CGenbank:XP_012134995.1;Parent=rna-XM_012279605.1
NW_003797100.1	Gnomon	CDS	1089922	1090294	.	-	0	Name=XP_012134995.1;ID=cds-XP_012134995.1;Dbxref=GeneID:100875105%2CGenbank:XP_012134995.1;Parent=rna-XM_012279605.1
NW_003797100.1	Gnomon	CDS	1089572	1089847	.	-	0	Name=XP_012134995.1;ID=cds-XP_012134995.1;Dbxref=GeneID:100875105%2CGenbank:XP_012134995.1;Parent=rna-XM_012279605.1
NW_003797100.1	Gnomon	CDS	1089229	1089500	.	-	0	Name=XP_012134995.1;ID=cds-XP_012134995.1;Dbxref=GeneID:100875105%2CGenbank:XP_012134995.1;Parent=rna-XM_012279605.1
NW_003797100.1	Gnomon	CDS	1089005	1089151	.	-	0	Name=XP_012134995.1;ID=cds-XP_012134995.1;Dbxref=GeneID:100875105%2CGenbank:XP_012134995.1;Parent=rna-XM_012279605.1
NW_003797100.1	Gnomon	CDS	1088816	1088932	.	-	0	Name=XP_012134995.1;ID=cds-XP_012134995.1;Dbxref=GeneID:100875105%2CGenbank:XP_012134995.1;Parent=rna-XM_012279605.1
NW_003797100.1	Gnomon	gene	1111044	1112713	.	-	.	Name=LOC100875221;ID=gene-LOC100875221;Dbxref=GeneID:100875221
NW_003797100.1	Gnomon	CDS	1089922	1090282	.	-	0	Name=XP_012134996.1;ID=cds-XP_012134996.1;Dbxref=GeneID:100875105%2CGenbank:XP_012134996.1;Parent=rna-XM_012279606.1
NW_003797100.1	Gnomon	CDS	1089572	1089847	.	-	0	Name=XP_012134996.1;ID=cds-XP_012134996.1;Dbxref=GeneID:100875105%2CGenbank:XP_012134996.1;Parent=rna-XM_012279606.1
NW_003797100.1	Gnomon	CDS	1089229	1089500	.	-	0	Name=XP_012134996.1;ID=cds-XP_012134996.1;Dbxref=GeneID:100875105%2CGenbank:XP_012134996.1;Parent=rna-XM_012279606.1
NW_003797100.1	Gnomon	CDS	1089005	1089151	.	-	0	Name=XP_012134996.1;ID=cds-XP_012134996.1;Dbxref=GeneID:100875105%2CGenbank:XP_012134996.1;Parent=rna-XM_012279606.1
NW_003797100.1	Gnomon	CDS	1088816	1088932	.	-	0	Name=XP_012134996.1;ID=cds-XP_012134996.1;Dbxref=GeneID:100875105%2CGenbank:XP_012134996.1;Parent=rna-XM_012279606.1
NW_003797100.1	Gnomon	gene	1087435	1091266	.	-	.	Name=LOC100875105;ID=gene-LOC100875105;Dbxref=GeneID:100875105
NW_003797100.1	Gnomon	CDS	1089922	1090282	.	-	0	Name=XP_012134997.1;ID=cds-XP_012134997.1;Dbxref=GeneID:100875105%2CGenbank:XP_012134997.1;Parent=rna-XM_012279607.1
NW_003797100.1	Gnomon	CDS	1089572	1089847	.	-	0	Name=XP_012134997.1;ID=cds-XP_012134997.1;Dbxref=GeneID:100875105%2CGenbank:XP_012134997.1;Parent=rna-XM_012279607.1
NW_003797100.1	Gnomon	CDS	1089229	1089500	.	-	0	Name=XP_012134997.1;ID=cds-XP_012134997.1;Dbxref=GeneID:100875105%2CGenbank:XP_012134997.1;Parent=rna-XM_012279607.1
NW_003797100.1	Gnomon	CDS	1089005	1089151	.	-	0	Name=XP_012134997.1;ID=cds-XP_012134997.1;Dbxref=GeneID:100875105%2CGenbank:XP_012134997.1;Parent=rna-XM_012279607.1
NW_003797100.1	Gnomon	CDS	1088816	1088932	.	-	0	Name=XP_012134997.1;ID=cds-XP_012134997.1;Dbxref=GeneID:100875105%2CGenbank:XP_012134997.1;Parent=rna-XM_012279607.1
NW_003797100.1	Gnomon	mRNA	560299	590868	.	+	.	Name=XM_012279580.1;ID=rna-XM_012279580.1;Dbxref=GeneID:100880028%2CGenbank:XM_012279580.1;Parent=gene-LOC100880028
NW_003797100.1	Gnomon	exon	1060179	1060348	.	+	.	ID=exon-XM_012279616.1-3;Dbxref=GeneID:100874692%2CGenbank:XM_012279616.1;Parent=rna-XM_012279616.1
NW_003797100.1	Gnomon	exon	1060424	1060657	.	+	.	ID=exon-XM_012279616.1-4;Dbxref=GeneID:100874692%2CGenbank:XM_012279616.1;Parent=rna-XM_012279616.1
NW_003797100.1	Gnomon	exon	1058872	1059332	.	+	.	ID=exon-XM_012279616.1-1;Dbxref=GeneID:100874692%2CGenbank:XM_012279616.1;Parent=rna-XM_012279616.1
NW_003797100.1	Gnomon	exon	1059839	1060088	.	+	.	ID=exon-XM_012279616.1-2;Dbxref=GeneID:100874692%2CGenbank:XM_012279616.1;Parent=rna-XM_012279616.1
NW_003797100.1	Gnomon	CDS	1016697	1016807	.	-	0	Name=XP_012134993.1;ID=cds-XP_012134993.1;Dbxref=GeneID:100883540%2CGenbank:XP_012134993.1;Parent=rna-XM_012279603.1
NW_003797100.1	Gnomon	CDS	1016461	1016617	.	-	0	Name=XP_012134993.1;ID=cds-XP_012134993.1;Dbxref=GeneID:100883540%2CGenbank:XP_012134993.1;Parent=rna-XM_012279603.1
NW_003797100.1	Gnomon	CDS	1016298	1016401	.	-	0	Name=XP_012134993.1;ID=cds-XP_012134993.1;Dbxref=GeneID:100883540%2CGenbank:XP_012134993.1;Parent=rna-XM_012279603.1
NW_003797100.1	Gnomon	mRNA	560299	590868	.	+	.	Name=XM_012279581.1;ID=rna-XM_012279581.1;Dbxref=GeneID:100880028%2CGenbank:XM_012279581.1;Parent=gene-LOC100880028
NW_003797100.1	Gnomon	CDS	1057854	1058001	.	-	0	Name=XP_012135008.1;ID=cds-XP_012135008.1;Dbxref=GeneID:100881811%2CGenbank:XP_012135008.1;Parent=rna-XM_012279618.1
NW_003797100.1	Gnomon	CDS	1057098	1057227	.	-	0	Name=XP_012135008.1;ID=cds-XP_012135008.1;Dbxref=GeneID:100881811%2CGenbank:XP_012135008.1;Parent=rna-XM_012279618.1
NW_003797100.1	Gnomon	CDS	1056772	1057006	.	-	0	Name=XP_012135008.1;ID=cds-XP_012135008.1;Dbxref=GeneID:100881811%2CGenbank:XP_012135008.1;Parent=rna-XM_012279618.1
NW_003797100.1	Gnomon	CDS	1056440	1056655	.	-	0	Name=XP_012135008.1;ID=cds-XP_012135008.1;Dbxref=GeneID:100881811%2CGenbank:XP_012135008.1;Parent=rna-XM_012279618.1
NW_003797100.1	Gnomon	CDS	1056148	1056355	.	-	0	Name=XP_012135008.1;ID=cds-XP_012135008.1;Dbxref=GeneID:100881811%2CGenbank:XP_012135008.1;Parent=rna-XM_012279618.1
NW_003797100.1	Gnomon	CDS	1055911	1056069	.	-	0	Name=XP_012135008.1;ID=cds-XP_012135008.1;Dbxref=GeneID:100881811%2CGenbank:XP_012135008.1;Parent=rna-XM_012279618.1
NW_003797100.1	Gnomon	CDS	1055555	1055831	.	-	0	Name=XP_012135008.1;ID=cds-XP_012135008.1;Dbxref=GeneID:100881811%2CGenbank:XP_012135008.1;Parent=rna-XM_012279618.1
NW_003797100.1	Gnomon	CDS	1054650	1055482	.	-	0	Name=XP_012135008.1;ID=cds-XP_012135008.1;Dbxref=GeneID:100881811%2CGenbank:XP_012135008.1;Parent=rna-XM_012279618.1
NW_003797100.1	Gnomon	CDS	1054088	1054563	.	-	0	Name=XP_012135008.1;ID=cds-XP_012135008.1;Dbxref=GeneID:100881811%2CGenbank:XP_012135008.1;Parent=rna-XM_012279618.1
NW_003797100.1	Gnomon	exon	1060179	1060348	.	+	.	ID=exon-XM_003700778.2-4;Dbxref=GeneID:100874692%2CGenbank:XM_003700778.2;Parent=rna-XM_003700778.2
NW_003797100.1	Gnomon	exon	1060424	1060657	.	+	.	ID=exon-XM_003700778.2-5;Dbxref=GeneID:100874692%2CGenbank:XM_003700778.2;Parent=rna-XM_003700778.2
NW_003797100.1	Gnomon	exon	1059143	1059332	.	+	.	ID=exon-XM_003700778.2-2;Dbxref=GeneID:100874692%2CGenbank:XM_003700778.2;Parent=rna-XM_003700778.2
NW_003797100.1	Gnomon	exon	1059839	1060088	.	+	.	ID=exon-XM_003700778.2-3;Dbxref=GeneID:100874692%2CGenbank:XM_003700778.2;Parent=rna-XM_003700778.2
NW_003797100.1	Gnomon	exon	1058872	1059066	.	+	.	ID=exon-XM_003700778.2-1;Dbxref=GeneID:100874692%2CGenbank:XM_003700778.2;Parent=rna-XM_003700778.2
NW_003797100.1	Gnomon	exon	615761	615846	.	-	.	ID=exon-XM_012279592.1-1;Dbxref=GeneID:100882909%2CGenbank:XM_012279592.1;Parent=rna-XM_012279592.1
NW_003797100.1	Gnomon	exon	615068	615250	.	-	.	ID=exon-XM_012279592.1-4;Dbxref=GeneID:100882909%2CGenbank:XM_012279592.1;Parent=rna-XM_012279592.1
NW_003797100.1	Gnomon	exon	614839	615011	.	-	.	ID=exon-XM_012279592.1-5;Dbxref=GeneID:100882909%2CGenbank:XM_012279592.1;Parent=rna-XM_012279592.1
NW_003797100.1	Gnomon	exon	615470	615600	.	-	.	ID=exon-XM_012279592.1-2;Dbxref=GeneID:100882909%2CGenbank:XM_012279592.1;Parent=rna-XM_012279592.1
NW_003797100.1	Gnomon	exon	615327	615402	.	-	.	ID=exon-XM_012279592.1-3;Dbxref=GeneID:100882909%2CGenbank:XM_012279592.1;Parent=rna-XM_012279592.1
NW_003797100.1	Gnomon	exon	614514	614765	.	-	.	ID=exon-XM_012279592.1-6;Dbxref=GeneID:100882909%2CGenbank:XM_012279592.1;Parent=rna-XM_012279592.1
NW_003797100.1	Gnomon	exon	613713	614450	.	-	.	ID=exon-XM_012279592.1-7;Dbxref=GeneID:100882909%2CGenbank:XM_012279592.1;Parent=rna-XM_012279592.1
NW_003797100.1	Gnomon	CDS	1016697	1016807	.	-	0	Name=XP_012134994.1;ID=cds-XP_012134994.1;Dbxref=GeneID:100883540%2CGenbank:XP_012134994.1;Parent=rna-XM_012279604.1
NW_003797100.1	Gnomon	CDS	1016461	1016617	.	-	0	Name=XP_012134994.1;ID=cds-XP_012134994.1;Dbxref=GeneID:100883540%2CGenbank:XP_012134994.1;Parent=rna-XM_012279604.1
NW_003797100.1	Gnomon	CDS	1016298	1016401	.	-	0	Name=XP_012134994.1;ID=cds-XP_012134994.1;Dbxref=GeneID:100883540%2CGenbank:XP_012134994.1;Parent=rna-XM_012279604.1
NW_003797100.1	Gnomon	mRNA	323035	590868	.	+	.	Name=XM_012279582.1;ID=rna-XM_012279582.1;Dbxref=GeneID:100880028%2CGenbank:XM_012279582.1;Parent=gene-LOC100880028
NW_003797100.1	Gnomon	CDS	1032085	1032288	.	+	0	Name=XP_012135009.1;ID=cds-XP_012135009.1;Dbxref=GeneID:100881702%2CGenbank:XP_012135009.1;Parent=rna-XM_012279619.1
NW_003797100.1	Gnomon	CDS	1035127	1035570	.	+	0	Name=XP_012135009.1;ID=cds-XP_012135009.1;Dbxref=GeneID:100881702%2CGenbank:XP_012135009.1;Parent=rna-XM_012279619.1
NW_003797100.1	Gnomon	CDS	1035875	1036022	.	+	0	Name=XP_012135009.1;ID=cds-XP_012135009.1;Dbxref=GeneID:100881702%2CGenbank:XP_012135009.1;Parent=rna-XM_012279619.1
NW_003797100.1	Gnomon	CDS	1036211	1036491	.	+	0	Name=XP_012135009.1;ID=cds-XP_012135009.1;Dbxref=GeneID:100881702%2CGenbank:XP_012135009.1;Parent=rna-XM_012279619.1
NW_003797100.1	Gnomon	CDS	1036571	1036856	.	+	0	Name=XP_012135009.1;ID=cds-XP_012135009.1;Dbxref=GeneID:100881702%2CGenbank:XP_012135009.1;Parent=rna-XM_012279619.1
NW_003797100.1	Gnomon	CDS	1036940	1037241	.	+	0	Name=XP_012135009.1;ID=cds-XP_012135009.1;Dbxref=GeneID:100881702%2CGenbank:XP_012135009.1;Parent=rna-XM_012279619.1
NW_003797100.1	Gnomon	CDS	1037338	1037553	.	+	0	Name=XP_012135009.1;ID=cds-XP_012135009.1;Dbxref=GeneID:100881702%2CGenbank:XP_012135009.1;Parent=rna-XM_012279619.1
NW_003797100.1	Gnomon	CDS	1037625	1037798	.	+	0	Name=XP_012135009.1;ID=cds-XP_012135009.1;Dbxref=GeneID:100881702%2CGenbank:XP_012135009.1;Parent=rna-XM_012279619.1
NW_003797100.1	Gnomon	CDS	1038839	1039354	.	+	0	Name=XP_012135009.1;ID=cds-XP_012135009.1;Dbxref=GeneID:100881702%2CGenbank:XP_012135009.1;Parent=rna-XM_012279619.1
NW_003797100.1	Gnomon	CDS	1039428	1039563	.	+	0	Name=XP_012135009.1;ID=cds-XP_012135009.1;Dbxref=GeneID:100881702%2CGenbank:XP_012135009.1;Parent=rna-XM_012279619.1
NW_003797100.1	Gnomon	CDS	1039661	1040283	.	+	0	Name=XP_012135009.1;ID=cds-XP_012135009.1;Dbxref=GeneID:100881702%2CGenbank:XP_012135009.1;Parent=rna-XM_012279619.1
NW_003797100.1	Gnomon	CDS	1040358	1040546	.	+	0	Name=XP_012135009.1;ID=cds-XP_012135009.1;Dbxref=GeneID:100881702%2CGenbank:XP_012135009.1;Parent=rna-XM_012279619.1
NW_003797100.1	Gnomon	CDS	1040618	1040828	.	+	0	Name=XP_012135009.1;ID=cds-XP_012135009.1;Dbxref=GeneID:100881702%2CGenbank:XP_012135009.1;Parent=rna-XM_012279619.1
NW_003797100.1	Gnomon	CDS	1040903	1041325	.	+	0	Name=XP_012135009.1;ID=cds-XP_012135009.1;Dbxref=GeneID:100881702%2CGenbank:XP_012135009.1;Parent=rna-XM_012279619.1
NW_003797100.1	Gnomon	CDS	1041407	1041787	.	+	0	Name=XP_012135009.1;ID=cds-XP_012135009.1;Dbxref=GeneID:100881702%2CGenbank:XP_012135009.1;Parent=rna-XM_012279619.1
NW_003797100.1	Gnomon	CDS	1041940	1042131	.	+	0	Name=XP_012135009.1;ID=cds-XP_012135009.1;Dbxref=GeneID:100881702%2CGenbank:XP_012135009.1;Parent=rna-XM_012279619.1
NW_003797100.1	Gnomon	CDS	1042228	1042593	.	+	0	Name=XP_012135009.1;ID=cds-XP_012135009.1;Dbxref=GeneID:100881702%2CGenbank:XP_012135009.1;Parent=rna-XM_012279619.1
NW_003797100.1	Gnomon	CDS	1042679	1042833	.	+	0	Name=XP_012135009.1;ID=cds-XP_012135009.1;Dbxref=GeneID:100881702%2CGenbank:XP_012135009.1;Parent=rna-XM_012279619.1
NW_003797100.1	Gnomon	CDS	1042985	1043160	.	+	0	Name=XP_012135009.1;ID=cds-XP_012135009.1;Dbxref=GeneID:100881702%2CGenbank:XP_012135009.1;Parent=rna-XM_012279619.1
NW_003797100.1	Gnomon	CDS	1043279	1043411	.	+	0	Name=XP_012135009.1;ID=cds-XP_012135009.1;Dbxref=GeneID:100881702%2CGenbank:XP_012135009.1;Parent=rna-XM_012279619.1
NW_003797100.1	Gnomon	CDS	1043517	1044274	.	+	0	Name=XP_012135009.1;ID=cds-XP_012135009.1;Dbxref=GeneID:100881702%2CGenbank:XP_012135009.1;Parent=rna-XM_012279619.1
NW_003797100.1	Gnomon	CDS	1044346	1044714	.	+	0	Name=XP_012135009.1;ID=cds-XP_012135009.1;Dbxref=GeneID:100881702%2CGenbank:XP_012135009.1;Parent=rna-XM_012279619.1
NW_003797100.1	Gnomon	CDS	1044834	1045028	.	+	0	Name=XP_012135009.1;ID=cds-XP_012135009.1;Dbxref=GeneID:100881702%2CGenbank:XP_012135009.1;Parent=rna-XM_012279619.1
NW_003797100.1	Gnomon	CDS	1045145	1045292	.	+	0	Name=XP_012135009.1;ID=cds-XP_012135009.1;Dbxref=GeneID:100881702%2CGenbank:XP_012135009.1;Parent=rna-XM_012279619.1
NW_003797100.1	Gnomon	CDS	1045375	1045582	.	+	0	Name=XP_012135009.1;ID=cds-XP_012135009.1;Dbxref=GeneID:100881702%2CGenbank:XP_012135009.1;Parent=rna-XM_012279619.1
NW_003797100.1	Gnomon	CDS	1045735	1046735	.	+	0	Name=XP_012135009.1;ID=cds-XP_012135009.1;Dbxref=GeneID:100881702%2CGenbank:XP_012135009.1;Parent=rna-XM_012279619.1
NW_003797100.1	Gnomon	CDS	1046831	1048174	.	+	0	Name=XP_012135009.1;ID=cds-XP_012135009.1;Dbxref=GeneID:100881702%2CGenbank:XP_012135009.1;Parent=rna-XM_012279619.1
NW_003797100.1	Gnomon	CDS	1048339	1048527	.	+	0	Name=XP_012135009.1;ID=cds-XP_012135009.1;Dbxref=GeneID:100881702%2CGenbank:XP_012135009.1;Parent=rna-XM_012279619.1
NW_003797100.1	Gnomon	CDS	1048707	1048730	.	+	0	Name=XP_012135009.1;ID=cds-XP_012135009.1;Dbxref=GeneID:100881702%2CGenbank:XP_012135009.1;Parent=rna-XM_012279619.1
NW_003797100.1	Gnomon	gene	611776	613780	.	+	.	Name=LOC100882797;ID=gene-LOC100882797;Dbxref=GeneID:100882797
NW_003797100.1	Gnomon	exon	18767	18819	.	-	.	ID=exon-XM_012279570.1-6;Dbxref=GeneID:100883877%2CGenbank:XM_012279570.1;Parent=rna-XM_012279570.1
NW_003797100.1	Gnomon	exon	19968	20144	.	-	.	ID=exon-XM_012279570.1-2;Dbxref=GeneID:100883877%2CGenbank:XM_012279570.1;Parent=rna-XM_012279570.1
NW_003797100.1	Gnomon	exon	19735	19898	.	-	.	ID=exon-XM_012279570.1-3;Dbxref=GeneID:100883877%2CGenbank:XM_012279570.1;Parent=rna-XM_012279570.1
NW_003797100.1	Gnomon	exon	19505	19664	.	-	.	ID=exon-XM_012279570.1-4;Dbxref=GeneID:100883877%2CGenbank:XM_012279570.1;Parent=rna-XM_012279570.1
NW_003797100.1	Gnomon	exon	18881	19024	.	-	.	ID=exon-XM_012279570.1-5;Dbxref=GeneID:100883877%2CGenbank:XM_012279570.1;Parent=rna-XM_012279570.1
NW_003797100.1	Gnomon	exon	20360	20956	.	-	.	ID=exon-XM_012279570.1-1;Dbxref=GeneID:100883877%2CGenbank:XM_012279570.1;Parent=rna-XM_012279570.1
NW_003797100.1	Gnomon	exon	1022711	1022883	.	+	.	ID=exon-XM_012279622.1-8;Dbxref=GeneID:100883764%2CGenbank:XM_012279622.1;Parent=rna-XM_012279622.1
NW_003797100.1	Gnomon	exon	1022954	1023119	.	+	.	ID=exon-XM_012279622.1-9;Dbxref=GeneID:100883764%2CGenbank:XM_012279622.1;Parent=rna-XM_012279622.1
NW_003797100.1	Gnomon	exon	1021864	1022309	.	+	.	ID=exon-XM_012279622.1-6;Dbxref=GeneID:100883764%2CGenbank:XM_012279622.1;Parent=rna-XM_012279622.1
NW_003797100.1	Gnomon	exon	1022383	1022632	.	+	.	ID=exon-XM_012279622.1-7;Dbxref=GeneID:100883764%2CGenbank:XM_012279622.1;Parent=rna-XM_012279622.1
NW_003797100.1	Gnomon	exon	1021497	1021611	.	+	.	ID=exon-XM_012279622.1-4;Dbxref=GeneID:100883764%2CGenbank:XM_012279622.1;Parent=rna-XM_012279622.1
NW_003797100.1	Gnomon	exon	1021679	1021804	.	+	.	ID=exon-XM_012279622.1-5;Dbxref=GeneID:100883764%2CGenbank:XM_012279622.1;Parent=rna-XM_012279622.1
NW_003797100.1	Gnomon	exon	1020596	1020899	.	+	.	ID=exon-XM_012279622.1-2;Dbxref=GeneID:100883764%2CGenbank:XM_012279622.1;Parent=rna-XM_012279622.1
NW_003797100.1	Gnomon	exon	1021160	1021413	.	+	.	ID=exon-XM_012279622.1-3;Dbxref=GeneID:100883764%2CGenbank:XM_012279622.1;Parent=rna-XM_012279622.1
NW_003797100.1	Gnomon	exon	1020360	1020497	.	+	.	ID=exon-XM_012279622.1-1;Dbxref=GeneID:100883764%2CGenbank:XM_012279622.1;Parent=rna-XM_012279622.1
NW_003797100.1	Gnomon	exon	627833	628655	.	-	.	ID=exon-XM_012279586.1-10;Dbxref=GeneID:100880592%2CGenbank:XM_012279586.1;Parent=rna-XM_012279586.1
NW_003797100.1	Gnomon	exon	627594	627769	.	-	.	ID=exon-XM_012279586.1-11;Dbxref=GeneID:100880592%2CGenbank:XM_012279586.1;Parent=rna-XM_012279586.1
NW_003797100.1	Gnomon	exon	627092	627520	.	-	.	ID=exon-XM_012279586.1-12;Dbxref=GeneID:100880592%2CGenbank:XM_012279586.1;Parent=rna-XM_012279586.1
NW_003797100.1	Gnomon	exon	625681	626707	.	-	.	ID=exon-XM_012279586.1-13;Dbxref=GeneID:100880592%2CGenbank:XM_012279586.1;Parent=rna-XM_012279586.1
NW_003797100.1	Gnomon	exon	622708	622975	.	-	.	ID=exon-XM_012279586.1-14;Dbxref=GeneID:100880592%2CGenbank:XM_012279586.1;Parent=rna-XM_012279586.1
NW_003797100.1	Gnomon	exon	621939	622386	.	-	.	ID=exon-XM_012279586.1-15;Dbxref=GeneID:100880592%2CGenbank:XM_012279586.1;Parent=rna-XM_012279586.1
NW_003797100.1	Gnomon	CDS	19968	20121	.	-	0	Name=XP_012134956.1;ID=cds-XP_012134956.1;Dbxref=GeneID:100883877%2CGenbank:XP_012134956.1;Parent=rna-XM_012279566.1
NW_003797100.1	Gnomon	CDS	19735	19898	.	-	0	Name=XP_012134956.1;ID=cds-XP_012134956.1;Dbxref=GeneID:100883877%2CGenbank:XP_012134956.1;Parent=rna-XM_012279566.1
NW_003797100.1	Gnomon	CDS	19505	19664	.	-	0	Name=XP_012134956.1;ID=cds-XP_012134956.1;Dbxref=GeneID:100883877%2CGenbank:XP_012134956.1;Parent=rna-XM_012279566.1
NW_003797100.1	Gnomon	CDS	19250	19378	.	-	0	Name=XP_012134956.1;ID=cds-XP_012134956.1;Dbxref=GeneID:100883877%2CGenbank:XP_012134956.1;Parent=rna-XM_012279566.1
NW_003797100.1	Gnomon	CDS	18675	19024	.	-	0	Name=XP_012134956.1;ID=cds-XP_012134956.1;Dbxref=GeneID:100883877%2CGenbank:XP_012134956.1;Parent=rna-XM_012279566.1
NW_003797100.1	Gnomon	exon	295987	296096	.	+	.	ID=exon-XM_012279576.1-10;Dbxref=GeneID:100879806%2CGenbank:XM_012279576.1;Parent=rna-XM_012279576.1
NW_003797100.1	Gnomon	exon	297829	301097	.	+	.	ID=exon-XM_012279576.1-13;Dbxref=GeneID:100879806%2CGenbank:XM_012279576.1;Parent=rna-XM_012279576.1
NW_003797100.1	Gnomon	exon	296183	296303	.	+	.	ID=exon-XM_012279576.1-11;Dbxref=GeneID:100879806%2CGenbank:XM_012279576.1;Parent=rna-XM_012279576.1
NW_003797100.1	Gnomon	exon	296917	297012	.	+	.	ID=exon-XM_012279576.1-12;Dbxref=GeneID:100879806%2CGenbank:XM_012279576.1;Parent=rna-XM_012279576.1
NW_003797100.1	Gnomon	gene	603644	605509	.	-	.	Name=LOC100882689;ID=gene-LOC100882689;Dbxref=GeneID:100882689
NW_003797100.1	Gnomon	CDS	19968	20121	.	-	0	Name=XP_012134957.1;ID=cds-XP_012134957.1;Dbxref=GeneID:100883877%2CGenbank:XP_012134957.1;Parent=rna-XM_012279567.1
NW_003797100.1	Gnomon	CDS	19735	19898	.	-	0	Name=XP_012134957.1;ID=cds-XP_012134957.1;Dbxref=GeneID:100883877%2CGenbank:XP_012134957.1;Parent=rna-XM_012279567.1
NW_003797100.1	Gnomon	CDS	19505	19664	.	-	0	Name=XP_012134957.1;ID=cds-XP_012134957.1;Dbxref=GeneID:100883877%2CGenbank:XP_012134957.1;Parent=rna-XM_012279567.1
NW_003797100.1	Gnomon	CDS	19250	19378	.	-	0	Name=XP_012134957.1;ID=cds-XP_012134957.1;Dbxref=GeneID:100883877%2CGenbank:XP_012134957.1;Parent=rna-XM_012279567.1
NW_003797100.1	Gnomon	CDS	18675	19024	.	-	0	Name=XP_012134957.1;ID=cds-XP_012134957.1;Dbxref=GeneID:100883877%2CGenbank:XP_012134957.1;Parent=rna-XM_012279567.1
NW_003797100.1	Gnomon	gene	602027	603624	.	+	.	Name=LOC100882578;ID=gene-LOC100882578;Dbxref=GeneID:100882578
NW_003797100.1	Gnomon	exon	1085160	1085365	.	+	.	ID=exon-XM_003700781.2-1;Dbxref=GeneID:100874992%2CGenbank:XM_003700781.2;Parent=rna-XM_003700781.2
NW_003797100.1	Gnomon	exon	1085482	1085603	.	+	.	ID=exon-XM_003700781.2-2;Dbxref=GeneID:100874992%2CGenbank:XM_003700781.2;Parent=rna-XM_003700781.2
NW_003797100.1	Gnomon	exon	1085678	1086038	.	+	.	ID=exon-XM_003700781.2-3;Dbxref=GeneID:100874992%2CGenbank:XM_003700781.2;Parent=rna-XM_003700781.2
NW_003797100.1	Gnomon	exon	1086103	1086442	.	+	.	ID=exon-XM_003700781.2-4;Dbxref=GeneID:100874992%2CGenbank:XM_003700781.2;Parent=rna-XM_003700781.2
NW_003797100.1	Gnomon	exon	829099	829436	.	+	.	ID=exon-XM_012279594.1-8;Dbxref=GeneID:100880815%2CGenbank:XM_012279594.1;Parent=rna-XM_012279594.1
NW_003797100.1	Gnomon	exon	825802	825980	.	+	.	ID=exon-XM_012279594.1-6;Dbxref=GeneID:100880815%2CGenbank:XM_012279594.1;Parent=rna-XM_012279594.1
NW_003797100.1	Gnomon	exon	826830	827105	.	+	.	ID=exon-XM_012279594.1-7;Dbxref=GeneID:100880815%2CGenbank:XM_012279594.1;Parent=rna-XM_012279594.1
NW_003797100.1	Gnomon	exon	825309	825459	.	+	.	ID=exon-XM_012279594.1-4;Dbxref=GeneID:100880815%2CGenbank:XM_012279594.1;Parent=rna-XM_012279594.1
NW_003797100.1	Gnomon	exon	825528	825696	.	+	.	ID=exon-XM_012279594.1-5;Dbxref=GeneID:100880815%2CGenbank:XM_012279594.1;Parent=rna-XM_012279594.1
NW_003797100.1	Gnomon	exon	820629	822090	.	+	.	ID=exon-XM_012279594.1-2;Dbxref=GeneID:100880815%2CGenbank:XM_012279594.1;Parent=rna-XM_012279594.1
NW_003797100.1	Gnomon	exon	822896	823985	.	+	.	ID=exon-XM_012279594.1-3;Dbxref=GeneID:100880815%2CGenbank:XM_012279594.1;Parent=rna-XM_012279594.1
NW_003797100.1	Gnomon	exon	814012	814337	.	+	.	ID=exon-XM_012279594.1-1;Dbxref=GeneID:100880815%2CGenbank:XM_012279594.1;Parent=rna-XM_012279594.1
NW_003797100.1	Gnomon	CDS	15268	15464	.	+	0	Name=XP_012134954.1;ID=cds-XP_012134954.1;Dbxref=GeneID:100879363%2CGenbank:XP_012134954.1;Parent=rna-XM_012279564.1
NW_003797100.1	Gnomon	CDS	15529	15722	.	+	0	Name=XP_012134954.1;ID=cds-XP_012134954.1;Dbxref=GeneID:100879363%2CGenbank:XP_012134954.1;Parent=rna-XM_012279564.1
NW_003797100.1	Gnomon	CDS	16075	16262	.	+	0	Name=XP_012134954.1;ID=cds-XP_012134954.1;Dbxref=GeneID:100879363%2CGenbank:XP_012134954.1;Parent=rna-XM_012279564.1
NW_003797100.1	Gnomon	exon	19968	20144	.	-	.	ID=exon-XM_012279569.1-2;Dbxref=GeneID:100883877%2CGenbank:XM_012279569.1;Parent=rna-XM_012279569.1
NW_003797100.1	Gnomon	exon	19735	19898	.	-	.	ID=exon-XM_012279569.1-3;Dbxref=GeneID:100883877%2CGenbank:XM_012279569.1;Parent=rna-XM_012279569.1
NW_003797100.1	Gnomon	exon	20360	20960	.	-	.	ID=exon-XM_012279569.1-1;Dbxref=GeneID:100883877%2CGenbank:XM_012279569.1;Parent=rna-XM_012279569.1
NW_003797100.1	Gnomon	exon	19505	19664	.	-	.	ID=exon-XM_012279569.1-4;Dbxref=GeneID:100883877%2CGenbank:XM_012279569.1;Parent=rna-XM_012279569.1
NW_003797100.1	Gnomon	exon	18541	19024	.	-	.	ID=exon-XM_012279569.1-5;Dbxref=GeneID:100883877%2CGenbank:XM_012279569.1;Parent=rna-XM_012279569.1
NW_003797100.1	Gnomon	gene	1112929	1114356	.	-	.	Name=LOC100882463;ID=gene-LOC100882463;Dbxref=GeneID:100882463
NW_003797100.1	Gnomon	exon	1063476	1064987	.	+	.	ID=exon-XM_003700757.2-5;Dbxref=GeneID:100881918%2CGenbank:XM_003700757.2;Parent=rna-XM_003700757.2
NW_003797100.1	Gnomon	exon	1062623	1062991	.	+	.	ID=exon-XM_003700757.2-3;Dbxref=GeneID:100881918%2CGenbank:XM_003700757.2;Parent=rna-XM_003700757.2
NW_003797100.1	Gnomon	exon	1063179	1063398	.	+	.	ID=exon-XM_003700757.2-4;Dbxref=GeneID:100881918%2CGenbank:XM_003700757.2;Parent=rna-XM_003700757.2
NW_003797100.1	Gnomon	exon	1061427	1061656	.	+	.	ID=exon-XM_003700757.2-1;Dbxref=GeneID:100881918%2CGenbank:XM_003700757.2;Parent=rna-XM_003700757.2
NW_003797100.1	Gnomon	exon	1061807	1062027	.	+	.	ID=exon-XM_003700757.2-2;Dbxref=GeneID:100881918%2CGenbank:XM_003700757.2;Parent=rna-XM_003700757.2
NW_003797100.1	Gnomon	CDS	19968	20121	.	-	0	Name=XP_012134955.1;ID=cds-XP_012134955.1;Dbxref=GeneID:100883877%2CGenbank:XP_012134955.1;Parent=rna-XM_012279565.1
NW_003797100.1	Gnomon	CDS	19735	19898	.	-	0	Name=XP_012134955.1;ID=cds-XP_012134955.1;Dbxref=GeneID:100883877%2CGenbank:XP_012134955.1;Parent=rna-XM_012279565.1
NW_003797100.1	Gnomon	CDS	19505	19664	.	-	0	Name=XP_012134955.1;ID=cds-XP_012134955.1;Dbxref=GeneID:100883877%2CGenbank:XP_012134955.1;Parent=rna-XM_012279565.1
NW_003797100.1	Gnomon	CDS	19250	19378	.	-	0	Name=XP_012134955.1;ID=cds-XP_012134955.1;Dbxref=GeneID:100883877%2CGenbank:XP_012134955.1;Parent=rna-XM_012279565.1
NW_003797100.1	Gnomon	CDS	18675	19024	.	-	0	Name=XP_012134955.1;ID=cds-XP_012134955.1;Dbxref=GeneID:100883877%2CGenbank:XP_012134955.1;Parent=rna-XM_012279565.1
NW_003797100.1	Gnomon	exon	1023197	1023577	.	+	.	ID=exon-XM_012279624.1-10;Dbxref=GeneID:100883764%2CGenbank:XM_012279624.1;Parent=rna-XM_012279624.1
NW_003797100.1	Gnomon	CDS	16846	16847	.	+	0	Name=XP_012134952.1;ID=cds-XP_012134952.1;Dbxref=GeneID:100883019%2CGenbank:XP_012134952.1;Parent=rna-XM_012279562.1
NW_003797100.1	Gnomon	CDS	16997	17075	.	+	0	Name=XP_012134952.1;ID=cds-XP_012134952.1;Dbxref=GeneID:100883019%2CGenbank:XP_012134952.1;Parent=rna-XM_012279562.1
NW_003797100.1	Gnomon	CDS	17146	17388	.	+	0	Name=XP_012134952.1;ID=cds-XP_012134952.1;Dbxref=GeneID:100883019%2CGenbank:XP_012134952.1;Parent=rna-XM_012279562.1
NW_003797100.1	Gnomon	CDS	17466	17618	.	+	0	Name=XP_012134952.1;ID=cds-XP_012134952.1;Dbxref=GeneID:100883019%2CGenbank:XP_012134952.1;Parent=rna-XM_012279562.1
NW_003797100.1	Gnomon	CDS	17689	17844	.	+	0	Name=XP_012134952.1;ID=cds-XP_012134952.1;Dbxref=GeneID:100883019%2CGenbank:XP_012134952.1;Parent=rna-XM_012279562.1
NW_003797100.1	Gnomon	exon	1073068	1073112	.	-	.	ID=exon-XM_012279614.1-10;Dbxref=GeneID:100882026%2CGenbank:XM_012279614.1;Parent=rna-XM_012279614.1
NW_003797100.1	Gnomon	exon	1063714	1068439	.	-	.	ID=exon-XM_012279614.1-11;Dbxref=GeneID:100882026%2CGenbank:XM_012279614.1;Parent=rna-XM_012279614.1
NW_003797100.1	Gnomon	exon	615470	615744	.	-	.	ID=exon-XM_012279593.1-1;Dbxref=GeneID:100882909%2CGenbank:XM_012279593.1;Parent=rna-XM_012279593.1
NW_003797100.1	Gnomon	exon	615327	615402	.	-	.	ID=exon-XM_012279593.1-2;Dbxref=GeneID:100882909%2CGenbank:XM_012279593.1;Parent=rna-XM_012279593.1
NW_003797100.1	Gnomon	exon	615068	615250	.	-	.	ID=exon-XM_012279593.1-3;Dbxref=GeneID:100882909%2CGenbank:XM_012279593.1;Parent=rna-XM_012279593.1
NW_003797100.1	Gnomon	exon	614839	615011	.	-	.	ID=exon-XM_012279593.1-4;Dbxref=GeneID:100882909%2CGenbank:XM_012279593.1;Parent=rna-XM_012279593.1
NW_003797100.1	Gnomon	exon	614514	614765	.	-	.	ID=exon-XM_012279593.1-5;Dbxref=GeneID:100882909%2CGenbank:XM_012279593.1;Parent=rna-XM_012279593.1
NW_003797100.1	Gnomon	exon	614307	614450	.	-	.	ID=exon-XM_012279593.1-6;Dbxref=GeneID:100882909%2CGenbank:XM_012279593.1;Parent=rna-XM_012279593.1
NW_003797100.1	Gnomon	exon	611600	611848	.	-	.	ID=exon-XM_012279593.1-7;Dbxref=GeneID:100882909%2CGenbank:XM_012279593.1;Parent=rna-XM_012279593.1
NW_003797100.1	Gnomon	exon	1084694	1084995	.	-	.	ID=exon-XM_003700779.2-1;Dbxref=GeneID:100874806%2CGenbank:XM_003700779.2;Parent=rna-XM_003700779.2
NW_003797100.1	Gnomon	exon	1084196	1084379	.	-	.	ID=exon-XM_003700779.2-2;Dbxref=GeneID:100874806%2CGenbank:XM_003700779.2;Parent=rna-XM_003700779.2
NW_003797100.1	Gnomon	exon	1084015	1084116	.	-	.	ID=exon-XM_003700779.2-3;Dbxref=GeneID:100874806%2CGenbank:XM_003700779.2;Parent=rna-XM_003700779.2
NW_003797100.1	Gnomon	exon	1083690	1083883	.	-	.	ID=exon-XM_003700779.2-4;Dbxref=GeneID:100874806%2CGenbank:XM_003700779.2;Parent=rna-XM_003700779.2
NW_003797100.1	Gnomon	exon	1083427	1083605	.	-	.	ID=exon-XM_003700779.2-5;Dbxref=GeneID:100874806%2CGenbank:XM_003700779.2;Parent=rna-XM_003700779.2
NW_003797100.1	Gnomon	exon	1083100	1083349	.	-	.	ID=exon-XM_003700779.2-6;Dbxref=GeneID:100874806%2CGenbank:XM_003700779.2;Parent=rna-XM_003700779.2
NW_003797100.1	Gnomon	exon	1082804	1083009	.	-	.	ID=exon-XM_003700779.2-7;Dbxref=GeneID:100874806%2CGenbank:XM_003700779.2;Parent=rna-XM_003700779.2
NW_003797100.1	Gnomon	exon	1082470	1082710	.	-	.	ID=exon-XM_003700779.2-8;Dbxref=GeneID:100874806%2CGenbank:XM_003700779.2;Parent=rna-XM_003700779.2
NW_003797100.1	Gnomon	exon	1082182	1082398	.	-	.	ID=exon-XM_003700779.2-9;Dbxref=GeneID:100874806%2CGenbank:XM_003700779.2;Parent=rna-XM_003700779.2
NW_003797100.1	Gnomon	exon	1026524	1026809	.	-	.	ID=exon-XM_012279621.1-1;Dbxref=GeneID:100881593%2CGenbank:XM_012279621.1;Parent=rna-XM_012279621.1
NW_003797100.1	Gnomon	exon	1026121	1026414	.	-	.	ID=exon-XM_012279621.1-2;Dbxref=GeneID:100881593%2CGenbank:XM_012279621.1;Parent=rna-XM_012279621.1
NW_003797100.1	Gnomon	exon	1025623	1026051	.	-	.	ID=exon-XM_012279621.1-3;Dbxref=GeneID:100881593%2CGenbank:XM_012279621.1;Parent=rna-XM_012279621.1
NW_003797100.1	Gnomon	exon	1025135	1025551	.	-	.	ID=exon-XM_012279621.1-4;Dbxref=GeneID:100881593%2CGenbank:XM_012279621.1;Parent=rna-XM_012279621.1
NW_003797100.1	Gnomon	exon	1024630	1025067	.	-	.	ID=exon-XM_012279621.1-5;Dbxref=GeneID:100881593%2CGenbank:XM_012279621.1;Parent=rna-XM_012279621.1
NW_003797100.1	Gnomon	exon	1024237	1024543	.	-	.	ID=exon-XM_012279621.1-6;Dbxref=GeneID:100881593%2CGenbank:XM_012279621.1;Parent=rna-XM_012279621.1
NW_003797100.1	Gnomon	exon	1023676	1024169	.	-	.	ID=exon-XM_012279621.1-7;Dbxref=GeneID:100881593%2CGenbank:XM_012279621.1;Parent=rna-XM_012279621.1
NW_003797100.1	Gnomon	CDS	16628	16647	.	+	0	Name=XP_012134950.1;ID=cds-XP_012134950.1;Dbxref=GeneID:100883019%2CGenbank:XP_012134950.1;Parent=rna-XM_012279560.1
NW_003797100.1	Gnomon	CDS	16988	17075	.	+	0	Name=XP_012134950.1;ID=cds-XP_012134950.1;Dbxref=GeneID:100883019%2CGenbank:XP_012134950.1;Parent=rna-XM_012279560.1
NW_003797100.1	Gnomon	CDS	17146	17388	.	+	0	Name=XP_012134950.1;ID=cds-XP_012134950.1;Dbxref=GeneID:100883019%2CGenbank:XP_012134950.1;Parent=rna-XM_012279560.1
NW_003797100.1	Gnomon	CDS	17466	17618	.	+	0	Name=XP_012134950.1;ID=cds-XP_012134950.1;Dbxref=GeneID:100883019%2CGenbank:XP_012134950.1;Parent=rna-XM_012279560.1
NW_003797100.1	Gnomon	CDS	17689	17844	.	+	0	Name=XP_012134950.1;ID=cds-XP_012134950.1;Dbxref=GeneID:100883019%2CGenbank:XP_012134950.1;Parent=rna-XM_012279560.1
NW_003797100.1	Gnomon	mRNA	605598	608549	.	-	.	Name=XM_003700742.2;ID=rna-XM_003700742.2;Dbxref=GeneID:100880139%2CGenbank:XM_003700742.2;Parent=gene-LOC100880139
NW_003797100.1	Gnomon	CDS	16628	16647	.	+	0	Name=XP_012134951.1;ID=cds-XP_012134951.1;Dbxref=GeneID:100883019%2CGenbank:XP_012134951.1;Parent=rna-XM_012279561.1
NW_003797100.1	Gnomon	CDS	16997	17075	.	+	0	Name=XP_012134951.1;ID=cds-XP_012134951.1;Dbxref=GeneID:100883019%2CGenbank:XP_012134951.1;Parent=rna-XM_012279561.1
NW_003797100.1	Gnomon	CDS	17146	17388	.	+	0	Name=XP_012134951.1;ID=cds-XP_012134951.1;Dbxref=GeneID:100883019%2CGenbank:XP_012134951.1;Parent=rna-XM_012279561.1
NW_003797100.1	Gnomon	CDS	17466	17618	.	+	0	Name=XP_012134951.1;ID=cds-XP_012134951.1;Dbxref=GeneID:100883019%2CGenbank:XP_012134951.1;Parent=rna-XM_012279561.1
NW_003797100.1	Gnomon	CDS	17689	17844	.	+	0	Name=XP_012134951.1;ID=cds-XP_012134951.1;Dbxref=GeneID:100883019%2CGenbank:XP_012134951.1;Parent=rna-XM_012279561.1
NW_003797100.1	Gnomon	mRNA	1077330	1080906	.	+	.	Name=XM_012279610.1;ID=rna-XM_012279610.1;Dbxref=GeneID:105661806%2CGenbank:XM_012279610.1;Parent=gene-LOC105661806
NW_003797100.1	Gnomon	gene	611600	615846	.	-	.	Name=LOC100882909;ID=gene-LOC100882909;Dbxref=GeneID:100882909
NW_003797100.1	Gnomon	CDS	311291	311330	.	-	0	Name=XP_003700800.1;ID=cds-XP_003700800.1;Dbxref=GeneID:100881264%2CGenbank:XP_003700800.1;Parent=rna-XM_003700752.2
NW_003797100.1	Gnomon	CDS	303647	303799	.	-	0	Name=XP_003700800.1;ID=cds-XP_003700800.1;Dbxref=GeneID:100881264%2CGenbank:XP_003700800.1;Parent=rna-XM_003700752.2
NW_003797100.1	Gnomon	CDS	303268	303311	.	-	0	Name=XP_003700800.1;ID=cds-XP_003700800.1;Dbxref=GeneID:100881264%2CGenbank:XP_003700800.1;Parent=rna-XM_003700752.2
NW_003797100.1	Gnomon	CDS	608087	608114	.	-	0	Name=XP_003700790.2;ID=cds-XP_003700790.2;Dbxref=GeneID:100880139%2CGenbank:XP_003700790.2;Parent=rna-XM_003700742.2
NW_003797100.1	Gnomon	CDS	607826	608009	.	-	0	Name=XP_003700790.2;ID=cds-XP_003700790.2;Dbxref=GeneID:100880139%2CGenbank:XP_003700790.2;Parent=rna-XM_003700742.2
NW_003797100.1	Gnomon	CDS	607428	607621	.	-	0	Name=XP_003700790.2;ID=cds-XP_003700790.2;Dbxref=GeneID:100880139%2CGenbank:XP_003700790.2;Parent=rna-XM_003700742.2
NW_003797100.1	Gnomon	CDS	606857	607196	.	-	0	Name=XP_003700790.2;ID=cds-XP_003700790.2;Dbxref=GeneID:100880139%2CGenbank:XP_003700790.2;Parent=rna-XM_003700742.2
NW_003797100.1	Gnomon	CDS	606283	606665	.	-	0	Name=XP_003700790.2;ID=cds-XP_003700790.2;Dbxref=GeneID:100880139%2CGenbank:XP_003700790.2;Parent=rna-XM_003700742.2
NW_003797100.1	Gnomon	CDS	606133	606206	.	-	0	Name=XP_003700790.2;ID=cds-XP_003700790.2;Dbxref=GeneID:100880139%2CGenbank:XP_003700790.2;Parent=rna-XM_003700742.2
NW_003797100.1	Gnomon	CDS	1026524	1026634	.	-	0	Name=XP_012135011.1;ID=cds-XP_012135011.1;Dbxref=GeneID:100881593%2CGenbank:XP_012135011.1;Parent=rna-XM_012279621.1
NW_003797100.1	Gnomon	CDS	1026121	1026414	.	-	0	Name=XP_012135011.1;ID=cds-XP_012135011.1;Dbxref=GeneID:100881593%2CGenbank:XP_012135011.1;Parent=rna-XM_012279621.1
NW_003797100.1	Gnomon	CDS	1025623	1026051	.	-	0	Name=XP_012135011.1;ID=cds-XP_012135011.1;Dbxref=GeneID:100881593%2CGenbank:XP_012135011.1;Parent=rna-XM_012279621.1
NW_003797100.1	Gnomon	CDS	1025135	1025551	.	-	0	Name=XP_012135011.1;ID=cds-XP_012135011.1;Dbxref=GeneID:100881593%2CGenbank:XP_012135011.1;Parent=rna-XM_012279621.1
NW_003797100.1	Gnomon	CDS	1024630	1025067	.	-	0	Name=XP_012135011.1;ID=cds-XP_012135011.1;Dbxref=GeneID:100881593%2CGenbank:XP_012135011.1;Parent=rna-XM_012279621.1
NW_003797100.1	Gnomon	CDS	1024237	1024543	.	-	0	Name=XP_012135011.1;ID=cds-XP_012135011.1;Dbxref=GeneID:100881593%2CGenbank:XP_012135011.1;Parent=rna-XM_012279621.1
NW_003797100.1	Gnomon	CDS	1024006	1024169	.	-	0	Name=XP_012135011.1;ID=cds-XP_012135011.1;Dbxref=GeneID:100881593%2CGenbank:XP_012135011.1;Parent=rna-XM_012279621.1
NW_003797100.1	Gnomon	CDS	608788	608961	.	+	0	Name=XP_003700791.1;ID=cds-XP_003700791.1;Dbxref=GeneID:100880255%2CGenbank:XP_003700791.1;Parent=rna-XM_003700743.2
NW_003797100.1	Gnomon	CDS	609034	609201	.	+	0	Name=XP_003700791.1;ID=cds-XP_003700791.1;Dbxref=GeneID:100880255%2CGenbank:XP_003700791.1;Parent=rna-XM_003700743.2
NW_003797100.1	Gnomon	CDS	609269	611443	.	+	0	Name=XP_003700791.1;ID=cds-XP_003700791.1;Dbxref=GeneID:100880255%2CGenbank:XP_003700791.1;Parent=rna-XM_003700743.2
NW_003797100.1	Gnomon	exon	1090962	1091265	.	-	.	ID=exon-XM_003700782.2-1;Dbxref=GeneID:100875105%2CGenbank:XM_003700782.2;Parent=rna-XM_003700782.2
NW_003797100.1	Gnomon	exon	1090366	1090499	.	-	.	ID=exon-XM_003700782.2-2;Dbxref=GeneID:100875105%2CGenbank:XM_003700782.2;Parent=rna-XM_003700782.2
NW_003797100.1	Gnomon	exon	1089229	1089500	.	-	.	ID=exon-XM_003700782.2-5;Dbxref=GeneID:100875105%2CGenbank:XM_003700782.2;Parent=rna-XM_003700782.2
NW_003797100.1	Gnomon	exon	1089005	1089151	.	-	.	ID=exon-XM_003700782.2-6;Dbxref=GeneID:100875105%2CGenbank:XM_003700782.2;Parent=rna-XM_003700782.2
NW_003797100.1	Gnomon	exon	1089922	1090294	.	-	.	ID=exon-XM_003700782.2-3;Dbxref=GeneID:100875105%2CGenbank:XM_003700782.2;Parent=rna-XM_003700782.2
NW_003797100.1	Gnomon	exon	1089572	1089847	.	-	.	ID=exon-XM_003700782.2-4;Dbxref=GeneID:100875105%2CGenbank:XM_003700782.2;Parent=rna-XM_003700782.2
NW_003797100.1	Gnomon	exon	1087435	1088932	.	-	.	ID=exon-XM_003700782.2-7;Dbxref=GeneID:100875105%2CGenbank:XM_003700782.2;Parent=rna-XM_003700782.2
NW_003797100.1	Gnomon	mRNA	615856	617998	.	+	.	Name=XM_003700744.2;ID=rna-XM_003700744.2;Dbxref=GeneID:100880369%2CGenbank:XM_003700744.2;Parent=gene-LOC100880369
NW_003797100.1	Gnomon	exon	826830	827105	.	+	.	ID=exon-XM_012279595.1-7;Dbxref=GeneID:100880815%2CGenbank:XM_012279595.1;Parent=rna-XM_012279595.1
NW_003797100.1	Gnomon	exon	829099	829436	.	+	.	ID=exon-XM_012279595.1-8;Dbxref=GeneID:100880815%2CGenbank:XM_012279595.1;Parent=rna-XM_012279595.1
NW_003797100.1	Gnomon	exon	822896	823985	.	+	.	ID=exon-XM_012279595.1-3;Dbxref=GeneID:100880815%2CGenbank:XM_012279595.1;Parent=rna-XM_012279595.1
NW_003797100.1	Gnomon	exon	825309	825459	.	+	.	ID=exon-XM_012279595.1-4;Dbxref=GeneID:100880815%2CGenbank:XM_012279595.1;Parent=rna-XM_012279595.1
NW_003797100.1	Gnomon	exon	825528	825696	.	+	.	ID=exon-XM_012279595.1-5;Dbxref=GeneID:100880815%2CGenbank:XM_012279595.1;Parent=rna-XM_012279595.1
NW_003797100.1	Gnomon	exon	825802	825980	.	+	.	ID=exon-XM_012279595.1-6;Dbxref=GeneID:100880815%2CGenbank:XM_012279595.1;Parent=rna-XM_012279595.1
NW_003797100.1	Gnomon	exon	747692	748689	.	+	.	ID=exon-XM_012279595.1-1;Dbxref=GeneID:100880815%2CGenbank:XM_012279595.1;Parent=rna-XM_012279595.1
NW_003797100.1	Gnomon	exon	820629	822090	.	+	.	ID=exon-XM_012279595.1-2;Dbxref=GeneID:100880815%2CGenbank:XM_012279595.1;Parent=rna-XM_012279595.1
NW_003797100.1	Gnomon	CDS	965697	965909	.	+	0	Name=XP_003700801.1;ID=cds-XP_003700801.1;Dbxref=GeneID:100881376%2CGenbank:XP_003700801.1;Parent=rna-XM_003700753.1
NW_003797100.1	Gnomon	CDS	966000	966221	.	+	0	Name=XP_003700801.1;ID=cds-XP_003700801.1;Dbxref=GeneID:100881376%2CGenbank:XP_003700801.1;Parent=rna-XM_003700753.1
NW_003797100.1	Gnomon	CDS	967387	967588	.	+	0	Name=XP_003700801.1;ID=cds-XP_003700801.1;Dbxref=GeneID:100881376%2CGenbank:XP_003700801.1;Parent=rna-XM_003700753.1
NW_003797100.1	Gnomon	CDS	967696	967896	.	+	0	Name=XP_003700801.1;ID=cds-XP_003700801.1;Dbxref=GeneID:100881376%2CGenbank:XP_003700801.1;Parent=rna-XM_003700753.1
NW_003797100.1	Gnomon	CDS	969546	969697	.	+	0	Name=XP_003700801.1;ID=cds-XP_003700801.1;Dbxref=GeneID:100881376%2CGenbank:XP_003700801.1;Parent=rna-XM_003700753.1
NW_003797100.1	Gnomon	CDS	969757	969910	.	+	0	Name=XP_003700801.1;ID=cds-XP_003700801.1;Dbxref=GeneID:100881376%2CGenbank:XP_003700801.1;Parent=rna-XM_003700753.1
NW_003797100.1	Gnomon	CDS	971290	971315	.	+	0	Name=XP_003700801.1;ID=cds-XP_003700801.1;Dbxref=GeneID:100881376%2CGenbank:XP_003700801.1;Parent=rna-XM_003700753.1
NW_003797100.1	Gnomon	CDS	1021232	1021413	.	+	0	Name=XP_012135012.1;ID=cds-XP_012135012.1;Dbxref=GeneID:100883764%2CGenbank:XP_012135012.1;Parent=rna-XM_012279622.1
NW_003797100.1	Gnomon	CDS	1021497	1021611	.	+	0	Name=XP_012135012.1;ID=cds-XP_012135012.1;Dbxref=GeneID:100883764%2CGenbank:XP_012135012.1;Parent=rna-XM_012279622.1
NW_003797100.1	Gnomon	CDS	1021679	1021804	.	+	0	Name=XP_012135012.1;ID=cds-XP_012135012.1;Dbxref=GeneID:100883764%2CGenbank:XP_012135012.1;Parent=rna-XM_012279622.1
NW_003797100.1	Gnomon	CDS	1021864	1022309	.	+	0	Name=XP_012135012.1;ID=cds-XP_012135012.1;Dbxref=GeneID:100883764%2CGenbank:XP_012135012.1;Parent=rna-XM_012279622.1
NW_003797100.1	Gnomon	CDS	1022383	1022632	.	+	0	Name=XP_012135012.1;ID=cds-XP_012135012.1;Dbxref=GeneID:100883764%2CGenbank:XP_012135012.1;Parent=rna-XM_012279622.1
NW_003797100.1	Gnomon	CDS	1022711	1022883	.	+	0	Name=XP_012135012.1;ID=cds-XP_012135012.1;Dbxref=GeneID:100883764%2CGenbank:XP_012135012.1;Parent=rna-XM_012279622.1
NW_003797100.1	Gnomon	CDS	1022954	1023119	.	+	0	Name=XP_012135012.1;ID=cds-XP_012135012.1;Dbxref=GeneID:100883764%2CGenbank:XP_012135012.1;Parent=rna-XM_012279622.1
NW_003797100.1	Gnomon	CDS	1023197	1023400	.	+	0	Name=XP_012135012.1;ID=cds-XP_012135012.1;Dbxref=GeneID:100883764%2CGenbank:XP_012135012.1;Parent=rna-XM_012279622.1
NW_003797100.1	Gnomon	CDS	615992	616032	.	+	0	Name=XP_003700792.2;ID=cds-XP_003700792.2;Dbxref=GeneID:100880369%2CGenbank:XP_003700792.2;Parent=rna-XM_003700744.2
NW_003797100.1	Gnomon	CDS	616108	616357	.	+	0	Name=XP_003700792.2;ID=cds-XP_003700792.2;Dbxref=GeneID:100880369%2CGenbank:XP_003700792.2;Parent=rna-XM_003700744.2
NW_003797100.1	Gnomon	CDS	616437	616897	.	+	0	Name=XP_003700792.2;ID=cds-XP_003700792.2;Dbxref=GeneID:100880369%2CGenbank:XP_003700792.2;Parent=rna-XM_003700744.2
NW_003797100.1	Gnomon	CDS	616981	617169	.	+	0	Name=XP_003700792.2;ID=cds-XP_003700792.2;Dbxref=GeneID:100880369%2CGenbank:XP_003700792.2;Parent=rna-XM_003700744.2
NW_003797100.1	Gnomon	CDS	617230	617341	.	+	0	Name=XP_003700792.2;ID=cds-XP_003700792.2;Dbxref=GeneID:100880369%2CGenbank:XP_003700792.2;Parent=rna-XM_003700744.2
NW_003797100.1	Gnomon	CDS	617401	617650	.	+	0	Name=XP_003700792.2;ID=cds-XP_003700792.2;Dbxref=GeneID:100880369%2CGenbank:XP_003700792.2;Parent=rna-XM_003700744.2
NW_003797100.1	Gnomon	CDS	617875	617969	.	+	0	Name=XP_003700792.2;ID=cds-XP_003700792.2;Dbxref=GeneID:100880369%2CGenbank:XP_003700792.2;Parent=rna-XM_003700744.2
NW_003797100.1	Gnomon	mRNA	608788	611515	.	+	.	Name=XM_003700743.2;ID=rna-XM_003700743.2;Dbxref=GeneID:100880255%2CGenbank:XM_003700743.2;Parent=gene-LOC100880255
NW_003797100.1	Gnomon	exon	1039428	1039563	.	+	.	ID=exon-XM_012279619.1-10;Dbxref=GeneID:100881702%2CGenbank:XM_012279619.1;Parent=rna-XM_012279619.1
NW_003797100.1	Gnomon	exon	1039661	1040283	.	+	.	ID=exon-XM_012279619.1-11;Dbxref=GeneID:100881702%2CGenbank:XM_012279619.1;Parent=rna-XM_012279619.1
NW_003797100.1	Gnomon	exon	1040358	1040546	.	+	.	ID=exon-XM_012279619.1-12;Dbxref=GeneID:100881702%2CGenbank:XM_012279619.1;Parent=rna-XM_012279619.1
NW_003797100.1	Gnomon	exon	1048339	1048527	.	+	.	ID=exon-XM_012279619.1-28;Dbxref=GeneID:100881702%2CGenbank:XM_012279619.1;Parent=rna-XM_012279619.1
NW_003797100.1	Gnomon	exon	1048707	1049962	.	+	.	ID=exon-XM_012279619.1-29;Dbxref=GeneID:100881702%2CGenbank:XM_012279619.1;Parent=rna-XM_012279619.1
NW_003797100.1	Gnomon	exon	1045145	1045292	.	+	.	ID=exon-XM_012279619.1-24;Dbxref=GeneID:100881702%2CGenbank:XM_012279619.1;Parent=rna-XM_012279619.1
NW_003797100.1	Gnomon	exon	1045375	1045582	.	+	.	ID=exon-XM_012279619.1-25;Dbxref=GeneID:100881702%2CGenbank:XM_012279619.1;Parent=rna-XM_012279619.1
NW_003797100.1	Gnomon	exon	1045735	1046735	.	+	.	ID=exon-XM_012279619.1-26;Dbxref=GeneID:100881702%2CGenbank:XM_012279619.1;Parent=rna-XM_012279619.1
NW_003797100.1	Gnomon	exon	1046831	1048174	.	+	.	ID=exon-XM_012279619.1-27;Dbxref=GeneID:100881702%2CGenbank:XM_012279619.1;Parent=rna-XM_012279619.1
NW_003797100.1	Gnomon	exon	1042228	1042593	.	+	.	ID=exon-XM_012279619.1-17;Dbxref=GeneID:100881702%2CGenbank:XM_012279619.1;Parent=rna-XM_012279619.1
NW_003797100.1	Gnomon	exon	1042679	1042833	.	+	.	ID=exon-XM_012279619.1-18;Dbxref=GeneID:100881702%2CGenbank:XM_012279619.1;Parent=rna-XM_012279619.1
NW_003797100.1	Gnomon	exon	1042985	1043160	.	+	.	ID=exon-XM_012279619.1-19;Dbxref=GeneID:100881702%2CGenbank:XM_012279619.1;Parent=rna-XM_012279619.1
NW_003797100.1	Gnomon	exon	1040618	1040828	.	+	.	ID=exon-XM_012279619.1-13;Dbxref=GeneID:100881702%2CGenbank:XM_012279619.1;Parent=rna-XM_012279619.1
NW_003797100.1	Gnomon	exon	1040903	1041325	.	+	.	ID=exon-XM_012279619.1-14;Dbxref=GeneID:100881702%2CGenbank:XM_012279619.1;Parent=rna-XM_012279619.1
NW_003797100.1	Gnomon	exon	1041407	1041787	.	+	.	ID=exon-XM_012279619.1-15;Dbxref=GeneID:100881702%2CGenbank:XM_012279619.1;Parent=rna-XM_012279619.1
NW_003797100.1	Gnomon	exon	1041940	1042131	.	+	.	ID=exon-XM_012279619.1-16;Dbxref=GeneID:100881702%2CGenbank:XM_012279619.1;Parent=rna-XM_012279619.1
NW_003797100.1	Gnomon	exon	1043279	1043411	.	+	.	ID=exon-XM_012279619.1-20;Dbxref=GeneID:100881702%2CGenbank:XM_012279619.1;Parent=rna-XM_012279619.1
NW_003797100.1	Gnomon	exon	1043517	1044274	.	+	.	ID=exon-XM_012279619.1-21;Dbxref=GeneID:100881702%2CGenbank:XM_012279619.1;Parent=rna-XM_012279619.1
NW_003797100.1	Gnomon	exon	1044346	1044714	.	+	.	ID=exon-XM_012279619.1-22;Dbxref=GeneID:100881702%2CGenbank:XM_012279619.1;Parent=rna-XM_012279619.1
NW_003797100.1	Gnomon	exon	1044834	1045028	.	+	.	ID=exon-XM_012279619.1-23;Dbxref=GeneID:100881702%2CGenbank:XM_012279619.1;Parent=rna-XM_012279619.1
NW_003797100.1	Gnomon	CDS	1027211	1027213	.	+	0	Name=XP_012135010.1;ID=cds-XP_012135010.1;Dbxref=GeneID:100883984%2CGenbank:XP_012135010.1;Parent=rna-XM_012279620.1
NW_003797100.1	Gnomon	CDS	1027291	1027359	.	+	0	Name=XP_012135010.1;ID=cds-XP_012135010.1;Dbxref=GeneID:100883984%2CGenbank:XP_012135010.1;Parent=rna-XM_012279620.1
NW_003797100.1	Gnomon	CDS	1027457	1027713	.	+	0	Name=XP_012135010.1;ID=cds-XP_012135010.1;Dbxref=GeneID:100883984%2CGenbank:XP_012135010.1;Parent=rna-XM_012279620.1
NW_003797100.1	Gnomon	CDS	1027795	1027819	.	+	0	Name=XP_012135010.1;ID=cds-XP_012135010.1;Dbxref=GeneID:100883984%2CGenbank:XP_012135010.1;Parent=rna-XM_012279620.1
NW_003797100.1	Gnomon	CDS	637073	637169	.	+	0	Name=XP_003700795.2;ID=cds-XP_003700795.2;Dbxref=GeneID:100880705%2CGenbank:XP_003700795.2;Parent=rna-XM_003700747.2
NW_003797100.1	Gnomon	CDS	637237	637768	.	+	0	Name=XP_003700795.2;ID=cds-XP_003700795.2;Dbxref=GeneID:100880705%2CGenbank:XP_003700795.2;Parent=rna-XM_003700747.2
NW_003797100.1	Gnomon	CDS	644122	644305	.	+	0	Name=XP_003700795.2;ID=cds-XP_003700795.2;Dbxref=GeneID:100880705%2CGenbank:XP_003700795.2;Parent=rna-XM_003700747.2
NW_003797100.1	Gnomon	CDS	645794	646003	.	+	0	Name=XP_003700795.2;ID=cds-XP_003700795.2;Dbxref=GeneID:100880705%2CGenbank:XP_003700795.2;Parent=rna-XM_003700747.2
NW_003797100.1	Gnomon	CDS	646102	646236	.	+	0	Name=XP_003700795.2;ID=cds-XP_003700795.2;Dbxref=GeneID:100880705%2CGenbank:XP_003700795.2;Parent=rna-XM_003700747.2
NW_003797100.1	Gnomon	CDS	647396	647509	.	+	0	Name=XP_003700795.2;ID=cds-XP_003700795.2;Dbxref=GeneID:100880705%2CGenbank:XP_003700795.2;Parent=rna-XM_003700747.2
NW_003797100.1	Gnomon	CDS	648550	648786	.	+	0	Name=XP_003700795.2;ID=cds-XP_003700795.2;Dbxref=GeneID:100880705%2CGenbank:XP_003700795.2;Parent=rna-XM_003700747.2
NW_003797100.1	Gnomon	CDS	649400	649699	.	+	0	Name=XP_003700795.2;ID=cds-XP_003700795.2;Dbxref=GeneID:100880705%2CGenbank:XP_003700795.2;Parent=rna-XM_003700747.2
NW_003797100.1	Gnomon	exon	23835	23928	.	+	.	ID=exon-XM_012279571.1-7;Dbxref=GeneID:100879476%2CGenbank:XM_012279571.1;Parent=rna-XM_012279571.1
NW_003797100.1	Gnomon	exon	23998	24250	.	+	.	ID=exon-XM_012279571.1-8;Dbxref=GeneID:100879476%2CGenbank:XM_012279571.1;Parent=rna-XM_012279571.1
NW_003797100.1	Gnomon	exon	23498	23527	.	+	.	ID=exon-XM_012279571.1-5;Dbxref=GeneID:100879476%2CGenbank:XM_012279571.1;Parent=rna-XM_012279571.1
NW_003797100.1	Gnomon	exon	23611	23756	.	+	.	ID=exon-XM_012279571.1-6;Dbxref=GeneID:100879476%2CGenbank:XM_012279571.1;Parent=rna-XM_012279571.1
NW_003797100.1	Gnomon	exon	24394	24489	.	+	.	ID=exon-XM_012279571.1-9;Dbxref=GeneID:100879476%2CGenbank:XM_012279571.1;Parent=rna-XM_012279571.1
NW_003797100.1	Gnomon	exon	22659	22746	.	+	.	ID=exon-XM_012279571.1-3;Dbxref=GeneID:100879476%2CGenbank:XM_012279571.1;Parent=rna-XM_012279571.1
NW_003797100.1	Gnomon	exon	23064	23087	.	+	.	ID=exon-XM_012279571.1-4;Dbxref=GeneID:100879476%2CGenbank:XM_012279571.1;Parent=rna-XM_012279571.1
NW_003797100.1	Gnomon	exon	21683	22099	.	+	.	ID=exon-XM_012279571.1-1;Dbxref=GeneID:100879476%2CGenbank:XM_012279571.1;Parent=rna-XM_012279571.1
NW_003797100.1	Gnomon	exon	22282	22585	.	+	.	ID=exon-XM_012279571.1-2;Dbxref=GeneID:100879476%2CGenbank:XM_012279571.1;Parent=rna-XM_012279571.1
NW_003797100.1	Gnomon	exon	1035127	1035570	.	+	.	ID=exon-XM_012279619.1-2;Dbxref=GeneID:100881702%2CGenbank:XM_012279619.1;Parent=rna-XM_012279619.1
NW_003797100.1	Gnomon	exon	1035875	1036022	.	+	.	ID=exon-XM_012279619.1-3;Dbxref=GeneID:100881702%2CGenbank:XM_012279619.1;Parent=rna-XM_012279619.1
NW_003797100.1	Gnomon	exon	1036211	1036491	.	+	.	ID=exon-XM_012279619.1-4;Dbxref=GeneID:100881702%2CGenbank:XM_012279619.1;Parent=rna-XM_012279619.1
NW_003797100.1	Gnomon	exon	1036571	1036856	.	+	.	ID=exon-XM_012279619.1-5;Dbxref=GeneID:100881702%2CGenbank:XM_012279619.1;Parent=rna-XM_012279619.1
NW_003797100.1	Gnomon	exon	1031968	1032288	.	+	.	ID=exon-XM_012279619.1-1;Dbxref=GeneID:100881702%2CGenbank:XM_012279619.1;Parent=rna-XM_012279619.1
NW_003797100.1	Gnomon	exon	1036940	1037241	.	+	.	ID=exon-XM_012279619.1-6;Dbxref=GeneID:100881702%2CGenbank:XM_012279619.1;Parent=rna-XM_012279619.1
NW_003797100.1	Gnomon	exon	1037338	1037553	.	+	.	ID=exon-XM_012279619.1-7;Dbxref=GeneID:100881702%2CGenbank:XM_012279619.1;Parent=rna-XM_012279619.1
NW_003797100.1	Gnomon	exon	1037625	1037798	.	+	.	ID=exon-XM_012279619.1-8;Dbxref=GeneID:100881702%2CGenbank:XM_012279619.1;Parent=rna-XM_012279619.1
NW_003797100.1	Gnomon	exon	1038839	1039354	.	+	.	ID=exon-XM_012279619.1-9;Dbxref=GeneID:100881702%2CGenbank:XM_012279619.1;Parent=rna-XM_012279619.1
NW_003797100.1	Gnomon	gene	1105070	1110844	.	-	.	Name=LOC100882356;ID=gene-LOC100882356;Dbxref=GeneID:100882356
NW_003797100.1	Gnomon	CDS	1062660	1062991	.	+	0	Name=XP_003700805.1;ID=cds-XP_003700805.1;Dbxref=GeneID:100881918%2CGenbank:XP_003700805.1;Parent=rna-XM_003700757.2
NW_003797100.1	Gnomon	CDS	1063179	1063398	.	+	0	Name=XP_003700805.1;ID=cds-XP_003700805.1;Dbxref=GeneID:100881918%2CGenbank:XP_003700805.1;Parent=rna-XM_003700757.2
NW_003797100.1	Gnomon	CDS	1063476	1063688	.	+	0	Name=XP_003700805.1;ID=cds-XP_003700805.1;Dbxref=GeneID:100881918%2CGenbank:XP_003700805.1;Parent=rna-XM_003700757.2
NW_003797100.1	Gnomon	exon	1027291	1027359	.	+	.	ID=exon-XM_012279620.1-2;Dbxref=GeneID:100883984%2CGenbank:XM_012279620.1;Parent=rna-XM_012279620.1
NW_003797100.1	Gnomon	exon	1027457	1027713	.	+	.	ID=exon-XM_012279620.1-3;Dbxref=GeneID:100883984%2CGenbank:XM_012279620.1;Parent=rna-XM_012279620.1
NW_003797100.1	Gnomon	exon	1026820	1027213	.	+	.	ID=exon-XM_012279620.1-1;Dbxref=GeneID:100883984%2CGenbank:XM_012279620.1;Parent=rna-XM_012279620.1
NW_003797100.1	Gnomon	exon	1027795	1027961	.	+	.	ID=exon-XM_012279620.1-4;Dbxref=GeneID:100883984%2CGenbank:XM_012279620.1;Parent=rna-XM_012279620.1
NW_003797100.1	Gnomon	gene	1094354	1104091	.	+	.	Name=LOC100882244;ID=gene-LOC100882244;Dbxref=GeneID:100882244
NW_003797100.1	Gnomon	mRNA	636586	651305	.	+	.	Name=XM_003700747.2;ID=rna-XM_003700747.2;Dbxref=GeneID:100880705%2CGenbank:XM_003700747.2;Parent=gene-LOC100880705
NW_003797100.1	Gnomon	mRNA	7483	14361	.	+	.	Name=XM_012279558.1;ID=rna-XM_012279558.1;Dbxref=GeneID:100879252%2CGenbank:XM_012279558.1;Parent=gene-LOC100879252
NW_003797100.1	Gnomon	exon	23498	23527	.	+	.	ID=exon-XM_012279572.1-4;Dbxref=GeneID:100879476%2CGenbank:XM_012279572.1;Parent=rna-XM_012279572.1
NW_003797100.1	Gnomon	exon	23611	23756	.	+	.	ID=exon-XM_012279572.1-5;Dbxref=GeneID:100879476%2CGenbank:XM_012279572.1;Parent=rna-XM_012279572.1
NW_003797100.1	Gnomon	exon	23835	23928	.	+	.	ID=exon-XM_012279572.1-6;Dbxref=GeneID:100879476%2CGenbank:XM_012279572.1;Parent=rna-XM_012279572.1
NW_003797100.1	Gnomon	exon	23998	24250	.	+	.	ID=exon-XM_012279572.1-7;Dbxref=GeneID:100879476%2CGenbank:XM_012279572.1;Parent=rna-XM_012279572.1
NW_003797100.1	Gnomon	exon	24394	24489	.	+	.	ID=exon-XM_012279572.1-8;Dbxref=GeneID:100879476%2CGenbank:XM_012279572.1;Parent=rna-XM_012279572.1
NW_003797100.1	Gnomon	exon	24556	25853	.	+	.	ID=exon-XM_012279572.1-9;Dbxref=GeneID:100879476%2CGenbank:XM_012279572.1;Parent=rna-XM_012279572.1
NW_003797100.1	Gnomon	exon	21684	22099	.	+	.	ID=exon-XM_012279572.1-1;Dbxref=GeneID:100879476%2CGenbank:XM_012279572.1;Parent=rna-XM_012279572.1
NW_003797100.1	Gnomon	exon	22282	22585	.	+	.	ID=exon-XM_012279572.1-2;Dbxref=GeneID:100879476%2CGenbank:XM_012279572.1;Parent=rna-XM_012279572.1
NW_003797100.1	Gnomon	exon	22659	22746	.	+	.	ID=exon-XM_012279572.1-3;Dbxref=GeneID:100879476%2CGenbank:XM_012279572.1;Parent=rna-XM_012279572.1
NW_003797100.1	Gnomon	gene	1086576	1087018	.	-	.	Name=LOC100882135;ID=gene-LOC100882135;Dbxref=GeneID:100882135
NW_003797100.1	Gnomon	mRNA	7483	14361	.	+	.	Name=XM_012279559.1;ID=rna-XM_012279559.1;Dbxref=GeneID:100879252%2CGenbank:XM_012279559.1;Parent=gene-LOC100879252
NW_003797100.1	Gnomon	CDS	963200	963241	.	-	0	Name=XP_003700799.1;ID=cds-XP_003700799.1;Dbxref=GeneID:100881152%2CGenbank:XP_003700799.1;Parent=rna-XM_003700751.2
NW_003797100.1	Gnomon	CDS	962864	963137	.	-	0	Name=XP_003700799.1;ID=cds-XP_003700799.1;Dbxref=GeneID:100881152%2CGenbank:XP_003700799.1;Parent=rna-XM_003700751.2
NW_003797100.1	Gnomon	CDS	962198	962793	.	-	0	Name=XP_003700799.1;ID=cds-XP_003700799.1;Dbxref=GeneID:100881152%2CGenbank:XP_003700799.1;Parent=rna-XM_003700751.2
NW_003797100.1	Gnomon	CDS	961641	962128	.	-	0	Name=XP_003700799.1;ID=cds-XP_003700799.1;Dbxref=GeneID:100881152%2CGenbank:XP_003700799.1;Parent=rna-XM_003700751.2
NW_003797100.1	Gnomon	CDS	961305	961557	.	-	0	Name=XP_003700799.1;ID=cds-XP_003700799.1;Dbxref=GeneID:100881152%2CGenbank:XP_003700799.1;Parent=rna-XM_003700751.2
NW_003797100.1	Gnomon	CDS	960980	961219	.	-	0	Name=XP_003700799.1;ID=cds-XP_003700799.1;Dbxref=GeneID:100881152%2CGenbank:XP_003700799.1;Parent=rna-XM_003700751.2
NW_003797100.1	Gnomon	CDS	19968	20121	.	-	0	Name=XP_012134959.1;ID=cds-XP_012134959.1;Dbxref=GeneID:100883877%2CGenbank:XP_012134959.1;Parent=rna-XM_012279569.1
NW_003797100.1	Gnomon	CDS	19735	19898	.	-	0	Name=XP_012134959.1;ID=cds-XP_012134959.1;Dbxref=GeneID:100883877%2CGenbank:XP_012134959.1;Parent=rna-XM_012279569.1
NW_003797100.1	Gnomon	CDS	19505	19664	.	-	0	Name=XP_012134959.1;ID=cds-XP_012134959.1;Dbxref=GeneID:100883877%2CGenbank:XP_012134959.1;Parent=rna-XM_012279569.1
NW_003797100.1	Gnomon	CDS	18675	19024	.	-	0	Name=XP_012134959.1;ID=cds-XP_012134959.1;Dbxref=GeneID:100883877%2CGenbank:XP_012134959.1;Parent=rna-XM_012279569.1
NW_003797100.1	Gnomon	gene	1063714	1077183	.	-	.	Name=LOC100882026;ID=gene-LOC100882026;Dbxref=GeneID:100882026
NW_003797100.1	Gnomon	CDS	1110540	1110626	.	-	0	Name=XP_003700809.1;ID=cds-XP_003700809.1;Dbxref=GeneID:100882356%2CGenbank:XP_003700809.1;Parent=rna-XM_003700761.2
NW_003797100.1	Gnomon	CDS	1109582	1109801	.	-	0	Name=XP_003700809.1;ID=cds-XP_003700809.1;Dbxref=GeneID:100882356%2CGenbank:XP_003700809.1;Parent=rna-XM_003700761.2
NW_003797100.1	Gnomon	CDS	1109352	1109482	.	-	0	Name=XP_003700809.1;ID=cds-XP_003700809.1;Dbxref=GeneID:100882356%2CGenbank:XP_003700809.1;Parent=rna-XM_003700761.2
NW_003797100.1	Gnomon	CDS	1109112	1109287	.	-	0	Name=XP_003700809.1;ID=cds-XP_003700809.1;Dbxref=GeneID:100882356%2CGenbank:XP_003700809.1;Parent=rna-XM_003700761.2
NW_003797100.1	Gnomon	CDS	1108685	1108824	.	-	0	Name=XP_003700809.1;ID=cds-XP_003700809.1;Dbxref=GeneID:100882356%2CGenbank:XP_003700809.1;Parent=rna-XM_003700761.2
NW_003797100.1	Gnomon	CDS	1108421	1108613	.	-	0	Name=XP_003700809.1;ID=cds-XP_003700809.1;Dbxref=GeneID:100882356%2CGenbank:XP_003700809.1;Parent=rna-XM_003700761.2
NW_003797100.1	Gnomon	CDS	1108205	1108345	.	-	0	Name=XP_003700809.1;ID=cds-XP_003700809.1;Dbxref=GeneID:100882356%2CGenbank:XP_003700809.1;Parent=rna-XM_003700761.2
NW_003797100.1	Gnomon	CDS	1107943	1108121	.	-	0	Name=XP_003700809.1;ID=cds-XP_003700809.1;Dbxref=GeneID:100882356%2CGenbank:XP_003700809.1;Parent=rna-XM_003700761.2
NW_003797100.1	Gnomon	CDS	1107686	1107820	.	-	0	Name=XP_003700809.1;ID=cds-XP_003700809.1;Dbxref=GeneID:100882356%2CGenbank:XP_003700809.1;Parent=rna-XM_003700761.2
NW_003797100.1	Gnomon	CDS	1107442	1107587	.	-	0	Name=XP_003700809.1;ID=cds-XP_003700809.1;Dbxref=GeneID:100882356%2CGenbank:XP_003700809.1;Parent=rna-XM_003700761.2
NW_003797100.1	Gnomon	CDS	1106426	1107052	.	-	0	Name=XP_003700809.1;ID=cds-XP_003700809.1;Dbxref=GeneID:100882356%2CGenbank:XP_003700809.1;Parent=rna-XM_003700761.2
NW_003797100.1	Gnomon	exon	1105071	1107052	.	-	.	ID=exon-XM_003700761.2-11;Dbxref=GeneID:100882356%2CGenbank:XM_003700761.2;Parent=rna-XM_003700761.2
NW_003797100.1	Gnomon	exon	1107442	1107587	.	-	.	ID=exon-XM_003700761.2-10;Dbxref=GeneID:100882356%2CGenbank:XM_003700761.2;Parent=rna-XM_003700761.2
NW_003797100.1	Gnomon	mRNA	1087435	1090951	.	-	.	Name=XM_012279606.1;ID=rna-XM_012279606.1;Dbxref=GeneID:100875105%2CGenbank:XM_012279606.1;Parent=gene-LOC100875105
NW_003797100.1	Gnomon	CDS	1110540	1110626	.	-	0	Name=XP_012135019.1;ID=cds-XP_012135019.1;Dbxref=GeneID:100882356%2CGenbank:XP_012135019.1;Parent=rna-XM_012279629.1
NW_003797100.1	Gnomon	CDS	1109582	1109801	.	-	0	Name=XP_012135019.1;ID=cds-XP_012135019.1;Dbxref=GeneID:100882356%2CGenbank:XP_012135019.1;Parent=rna-XM_012279629.1
NW_003797100.1	Gnomon	CDS	1109352	1109482	.	-	0	Name=XP_012135019.1;ID=cds-XP_012135019.1;Dbxref=GeneID:100882356%2CGenbank:XP_012135019.1;Parent=rna-XM_012279629.1
NW_003797100.1	Gnomon	CDS	1109112	1109287	.	-	0	Name=XP_012135019.1;ID=cds-XP_012135019.1;Dbxref=GeneID:100882356%2CGenbank:XP_012135019.1;Parent=rna-XM_012279629.1
NW_003797100.1	Gnomon	CDS	1108685	1108824	.	-	0	Name=XP_012135019.1;ID=cds-XP_012135019.1;Dbxref=GeneID:100882356%2CGenbank:XP_012135019.1;Parent=rna-XM_012279629.1
NW_003797100.1	Gnomon	CDS	1108421	1108613	.	-	0	Name=XP_012135019.1;ID=cds-XP_012135019.1;Dbxref=GeneID:100882356%2CGenbank:XP_012135019.1;Parent=rna-XM_012279629.1
NW_003797100.1	Gnomon	CDS	1108205	1108336	.	-	0	Name=XP_012135019.1;ID=cds-XP_012135019.1;Dbxref=GeneID:100882356%2CGenbank:XP_012135019.1;Parent=rna-XM_012279629.1
NW_003797100.1	Gnomon	CDS	1107943	1108121	.	-	0	Name=XP_012135019.1;ID=cds-XP_012135019.1;Dbxref=GeneID:100882356%2CGenbank:XP_012135019.1;Parent=rna-XM_012279629.1
NW_003797100.1	Gnomon	CDS	1107686	1107820	.	-	0	Name=XP_012135019.1;ID=cds-XP_012135019.1;Dbxref=GeneID:100882356%2CGenbank:XP_012135019.1;Parent=rna-XM_012279629.1
NW_003797100.1	Gnomon	CDS	1107442	1107590	.	-	0	Name=XP_012135019.1;ID=cds-XP_012135019.1;Dbxref=GeneID:100882356%2CGenbank:XP_012135019.1;Parent=rna-XM_012279629.1
NW_003797100.1	Gnomon	CDS	1106426	1107052	.	-	0	Name=XP_012135019.1;ID=cds-XP_012135019.1;Dbxref=GeneID:100882356%2CGenbank:XP_012135019.1;Parent=rna-XM_012279629.1
NW_003797100.1	Gnomon	mRNA	1087435	1090827	.	-	.	Name=XM_012279607.1;ID=rna-XM_012279607.1;Dbxref=GeneID:100875105%2CGenbank:XM_012279607.1;Parent=gene-LOC100875105
NW_003797100.1	Gnomon	mRNA	851017	960487	.	-	.	Name=XM_012279597.1;ID=rna-XM_012279597.1;Dbxref=GeneID:100881043%2CGenbank:XM_012279597.1;Parent=gene-LOC100881043
NW_003797100.1	Gnomon	exon	1013752	1013871	.	+	.	ID=exon-XM_012279601.1-5;Dbxref=GeneID:100881484%2CGenbank:XM_012279601.1;Parent=rna-XM_012279601.1
NW_003797100.1	Gnomon	exon	1013963	1014416	.	+	.	ID=exon-XM_012279601.1-6;Dbxref=GeneID:100881484%2CGenbank:XM_012279601.1;Parent=rna-XM_012279601.1
NW_003797100.1	Gnomon	exon	1013326	1013486	.	+	.	ID=exon-XM_012279601.1-3;Dbxref=GeneID:100881484%2CGenbank:XM_012279601.1;Parent=rna-XM_012279601.1
NW_003797100.1	Gnomon	exon	1013542	1013674	.	+	.	ID=exon-XM_012279601.1-4;Dbxref=GeneID:100881484%2CGenbank:XM_012279601.1;Parent=rna-XM_012279601.1
NW_003797100.1	Gnomon	exon	1011688	1012203	.	+	.	ID=exon-XM_012279601.1-1;Dbxref=GeneID:100881484%2CGenbank:XM_012279601.1;Parent=rna-XM_012279601.1
NW_003797100.1	Gnomon	exon	1012302	1012527	.	+	.	ID=exon-XM_012279601.1-2;Dbxref=GeneID:100881484%2CGenbank:XM_012279601.1;Parent=rna-XM_012279601.1
NW_003797100.1	Gnomon	mRNA	987541	1010557	.	+	.	Name=XM_012279598.1;ID=rna-XM_012279598.1;Dbxref=GeneID:100883240%2CGenbank:XM_012279598.1;Parent=gene-LOC100883240
NW_003797100.1	Gnomon	mRNA	1087435	1090951	.	-	.	Name=XM_012279608.1;ID=rna-XM_012279608.1;Dbxref=GeneID:100875105%2CGenbank:XM_012279608.1;Parent=gene-LOC100875105
NW_003797100.1	Gnomon	CDS	1020052	1020125	.	-	0	Name=XP_012135017.1;ID=cds-XP_012135017.1;Dbxref=GeneID:100883652%2CGenbank:XP_012135017.1;Parent=rna-XM_012279627.1
NW_003797100.1	Gnomon	CDS	1019500	1019824	.	-	0	Name=XP_012135017.1;ID=cds-XP_012135017.1;Dbxref=GeneID:100883652%2CGenbank:XP_012135017.1;Parent=rna-XM_012279627.1
NW_003797100.1	Gnomon	CDS	1019276	1019419	.	-	0	Name=XP_012135017.1;ID=cds-XP_012135017.1;Dbxref=GeneID:100883652%2CGenbank:XP_012135017.1;Parent=rna-XM_012279627.1
NW_003797100.1	Gnomon	CDS	1019092	1019195	.	-	0	Name=XP_012135017.1;ID=cds-XP_012135017.1;Dbxref=GeneID:100883652%2CGenbank:XP_012135017.1;Parent=rna-XM_012279627.1
NW_003797100.1	Gnomon	CDS	1018808	1019024	.	-	0	Name=XP_012135017.1;ID=cds-XP_012135017.1;Dbxref=GeneID:100883652%2CGenbank:XP_012135017.1;Parent=rna-XM_012279627.1
NW_003797100.1	Gnomon	CDS	1018496	1018736	.	-	0	Name=XP_012135017.1;ID=cds-XP_012135017.1;Dbxref=GeneID:100883652%2CGenbank:XP_012135017.1;Parent=rna-XM_012279627.1
NW_003797100.1	Gnomon	CDS	1017690	1018408	.	-	0	Name=XP_012135017.1;ID=cds-XP_012135017.1;Dbxref=GeneID:100883652%2CGenbank:XP_012135017.1;Parent=rna-XM_012279627.1
NW_003797100.1	Gnomon	mRNA	1086576	1087018	.	-	.	Name=XM_012279609.1;ID=rna-XM_012279609.1;Dbxref=GeneID:100882135%2CGenbank:XM_012279609.1;Parent=gene-LOC100882135
NW_003797100.1	Gnomon	mRNA	990045	1010557	.	+	.	Name=XM_012279599.1;ID=rna-XM_012279599.1;Dbxref=GeneID:100883240%2CGenbank:XM_012279599.1;Parent=gene-LOC100883240
NW_003797100.1	Gnomon	exon	1073068	1073112	.	-	.	ID=exon-XM_012279612.1-12;Dbxref=GeneID:100882026%2CGenbank:XM_012279612.1;Parent=rna-XM_012279612.1
NW_003797100.1	Gnomon	exon	1063714	1068439	.	-	.	ID=exon-XM_012279612.1-13;Dbxref=GeneID:100882026%2CGenbank:XM_012279612.1;Parent=rna-XM_012279612.1
NW_003797100.1	Gnomon	exon	1073786	1073924	.	-	.	ID=exon-XM_012279612.1-10;Dbxref=GeneID:100882026%2CGenbank:XM_012279612.1;Parent=rna-XM_012279612.1
NW_003797100.1	Gnomon	exon	1073242	1073491	.	-	.	ID=exon-XM_012279612.1-11;Dbxref=GeneID:100882026%2CGenbank:XM_012279612.1;Parent=rna-XM_012279612.1
NW_003797100.1	Gnomon	CDS	1110540	1110626	.	-	0	Name=XP_012135018.1;ID=cds-XP_012135018.1;Dbxref=GeneID:100882356%2CGenbank:XP_012135018.1;Parent=rna-XM_012279628.1
NW_003797100.1	Gnomon	CDS	1109582	1109801	.	-	0	Name=XP_012135018.1;ID=cds-XP_012135018.1;Dbxref=GeneID:100882356%2CGenbank:XP_012135018.1;Parent=rna-XM_012279628.1
NW_003797100.1	Gnomon	CDS	1109352	1109482	.	-	0	Name=XP_012135018.1;ID=cds-XP_012135018.1;Dbxref=GeneID:100882356%2CGenbank:XP_012135018.1;Parent=rna-XM_012279628.1
NW_003797100.1	Gnomon	CDS	1109112	1109287	.	-	0	Name=XP_012135018.1;ID=cds-XP_012135018.1;Dbxref=GeneID:100882356%2CGenbank:XP_012135018.1;Parent=rna-XM_012279628.1
NW_003797100.1	Gnomon	CDS	1108685	1108824	.	-	0	Name=XP_012135018.1;ID=cds-XP_012135018.1;Dbxref=GeneID:100882356%2CGenbank:XP_012135018.1;Parent=rna-XM_012279628.1
NW_003797100.1	Gnomon	CDS	1108421	1108613	.	-	0	Name=XP_012135018.1;ID=cds-XP_012135018.1;Dbxref=GeneID:100882356%2CGenbank:XP_012135018.1;Parent=rna-XM_012279628.1
NW_003797100.1	Gnomon	CDS	1108205	1108345	.	-	0	Name=XP_012135018.1;ID=cds-XP_012135018.1;Dbxref=GeneID:100882356%2CGenbank:XP_012135018.1;Parent=rna-XM_012279628.1
NW_003797100.1	Gnomon	CDS	1107943	1108121	.	-	0	Name=XP_012135018.1;ID=cds-XP_012135018.1;Dbxref=GeneID:100882356%2CGenbank:XP_012135018.1;Parent=rna-XM_012279628.1
NW_003797100.1	Gnomon	CDS	1107686	1107820	.	-	0	Name=XP_012135018.1;ID=cds-XP_012135018.1;Dbxref=GeneID:100882356%2CGenbank:XP_012135018.1;Parent=rna-XM_012279628.1
NW_003797100.1	Gnomon	CDS	1107442	1107590	.	-	0	Name=XP_012135018.1;ID=cds-XP_012135018.1;Dbxref=GeneID:100882356%2CGenbank:XP_012135018.1;Parent=rna-XM_012279628.1
NW_003797100.1	Gnomon	CDS	1106426	1107052	.	-	0	Name=XP_012135018.1;ID=cds-XP_012135018.1;Dbxref=GeneID:100882356%2CGenbank:XP_012135018.1;Parent=rna-XM_012279628.1
NW_003797100.1	Gnomon	exon	28444	28516	.	+	.	ID=exon-XM_012279574.1-10;Dbxref=GeneID:100879585%2CGenbank:XM_012279574.1;Parent=rna-XM_012279574.1
NW_003797100.1	Gnomon	exon	28587	28737	.	+	.	ID=exon-XM_012279574.1-11;Dbxref=GeneID:100879585%2CGenbank:XM_012279574.1;Parent=rna-XM_012279574.1
NW_003797100.1	Gnomon	exon	28815	28918	.	+	.	ID=exon-XM_012279574.1-12;Dbxref=GeneID:100879585%2CGenbank:XM_012279574.1;Parent=rna-XM_012279574.1
NW_003797100.1	Gnomon	exon	28977	31424	.	+	.	ID=exon-XM_012279574.1-13;Dbxref=GeneID:100879585%2CGenbank:XM_012279574.1;Parent=rna-XM_012279574.1
NW_003797100.1	Gnomon	CDS	1020052	1020125	.	-	0	Name=XP_012135015.1;ID=cds-XP_012135015.1;Dbxref=GeneID:100883652%2CGenbank:XP_012135015.1;Parent=rna-XM_012279625.1
NW_003797100.1	Gnomon	CDS	1019890	1019982	.	-	0	Name=XP_012135015.1;ID=cds-XP_012135015.1;Dbxref=GeneID:100883652%2CGenbank:XP_012135015.1;Parent=rna-XM_012279625.1
NW_003797100.1	Gnomon	CDS	1019500	1019824	.	-	0	Name=XP_012135015.1;ID=cds-XP_012135015.1;Dbxref=GeneID:100883652%2CGenbank:XP_012135015.1;Parent=rna-XM_012279625.1
NW_003797100.1	Gnomon	CDS	1019276	1019419	.	-	0	Name=XP_012135015.1;ID=cds-XP_012135015.1;Dbxref=GeneID:100883652%2CGenbank:XP_012135015.1;Parent=rna-XM_012279625.1
NW_003797100.1	Gnomon	CDS	1019092	1019195	.	-	0	Name=XP_012135015.1;ID=cds-XP_012135015.1;Dbxref=GeneID:100883652%2CGenbank:XP_012135015.1;Parent=rna-XM_012279625.1
NW_003797100.1	Gnomon	CDS	1018808	1019024	.	-	0	Name=XP_012135015.1;ID=cds-XP_012135015.1;Dbxref=GeneID:100883652%2CGenbank:XP_012135015.1;Parent=rna-XM_012279625.1
NW_003797100.1	Gnomon	CDS	1018496	1018736	.	-	0	Name=XP_012135015.1;ID=cds-XP_012135015.1;Dbxref=GeneID:100883652%2CGenbank:XP_012135015.1;Parent=rna-XM_012279625.1
NW_003797100.1	Gnomon	CDS	1017690	1018408	.	-	0	Name=XP_012135015.1;ID=cds-XP_012135015.1;Dbxref=GeneID:100883652%2CGenbank:XP_012135015.1;Parent=rna-XM_012279625.1
NW_003797100.1	Gnomon	exon	589179	590868	.	+	.	ID=exon-XM_012279581.1-10;Dbxref=GeneID:100880028%2CGenbank:XM_012279581.1;Parent=rna-XM_012279581.1
NW_003797100.1	Gnomon	exon	1021864	1022309	.	+	.	ID=exon-XM_012279624.1-6;Dbxref=GeneID:100883764%2CGenbank:XM_012279624.1;Parent=rna-XM_012279624.1
NW_003797100.1	Gnomon	exon	1022383	1022632	.	+	.	ID=exon-XM_012279624.1-7;Dbxref=GeneID:100883764%2CGenbank:XM_012279624.1;Parent=rna-XM_012279624.1
NW_003797100.1	Gnomon	exon	1021497	1021611	.	+	.	ID=exon-XM_012279624.1-4;Dbxref=GeneID:100883764%2CGenbank:XM_012279624.1;Parent=rna-XM_012279624.1
NW_003797100.1	Gnomon	exon	1021679	1021804	.	+	.	ID=exon-XM_012279624.1-5;Dbxref=GeneID:100883764%2CGenbank:XM_012279624.1;Parent=rna-XM_012279624.1
NW_003797100.1	Gnomon	exon	1022711	1022883	.	+	.	ID=exon-XM_012279624.1-8;Dbxref=GeneID:100883764%2CGenbank:XM_012279624.1;Parent=rna-XM_012279624.1
NW_003797100.1	Gnomon	exon	1022954	1023119	.	+	.	ID=exon-XM_012279624.1-9;Dbxref=GeneID:100883764%2CGenbank:XM_012279624.1;Parent=rna-XM_012279624.1
NW_003797100.1	Gnomon	exon	1020603	1020899	.	+	.	ID=exon-XM_012279624.1-2;Dbxref=GeneID:100883764%2CGenbank:XM_012279624.1;Parent=rna-XM_012279624.1
NW_003797100.1	Gnomon	exon	1021160	1021413	.	+	.	ID=exon-XM_012279624.1-3;Dbxref=GeneID:100883764%2CGenbank:XM_012279624.1;Parent=rna-XM_012279624.1
NW_003797100.1	Gnomon	exon	1020350	1020474	.	+	.	ID=exon-XM_012279624.1-1;Dbxref=GeneID:100883764%2CGenbank:XM_012279624.1;Parent=rna-XM_012279624.1
NW_003797100.1	Gnomon	CDS	1020052	1020125	.	-	0	Name=XP_012135016.1;ID=cds-XP_012135016.1;Dbxref=GeneID:100883652%2CGenbank:XP_012135016.1;Parent=rna-XM_012279626.1
NW_003797100.1	Gnomon	CDS	1019890	1019982	.	-	0	Name=XP_012135016.1;ID=cds-XP_012135016.1;Dbxref=GeneID:100883652%2CGenbank:XP_012135016.1;Parent=rna-XM_012279626.1
NW_003797100.1	Gnomon	CDS	1019500	1019824	.	-	0	Name=XP_012135016.1;ID=cds-XP_012135016.1;Dbxref=GeneID:100883652%2CGenbank:XP_012135016.1;Parent=rna-XM_012279626.1
NW_003797100.1	Gnomon	CDS	1019276	1019419	.	-	0	Name=XP_012135016.1;ID=cds-XP_012135016.1;Dbxref=GeneID:100883652%2CGenbank:XP_012135016.1;Parent=rna-XM_012279626.1
NW_003797100.1	Gnomon	CDS	1019092	1019195	.	-	0	Name=XP_012135016.1;ID=cds-XP_012135016.1;Dbxref=GeneID:100883652%2CGenbank:XP_012135016.1;Parent=rna-XM_012279626.1
NW_003797100.1	Gnomon	CDS	1018808	1019024	.	-	0	Name=XP_012135016.1;ID=cds-XP_012135016.1;Dbxref=GeneID:100883652%2CGenbank:XP_012135016.1;Parent=rna-XM_012279626.1
NW_003797100.1	Gnomon	CDS	1018496	1018736	.	-	0	Name=XP_012135016.1;ID=cds-XP_012135016.1;Dbxref=GeneID:100883652%2CGenbank:XP_012135016.1;Parent=rna-XM_012279626.1
NW_003797100.1	Gnomon	CDS	1017690	1018405	.	-	0	Name=XP_012135016.1;ID=cds-XP_012135016.1;Dbxref=GeneID:100883652%2CGenbank:XP_012135016.1;Parent=rna-XM_012279626.1
NW_003797100.1	Gnomon	CDS	1021232	1021413	.	+	0	Name=XP_012135013.1;ID=cds-XP_012135013.1;Dbxref=GeneID:100883764%2CGenbank:XP_012135013.1;Parent=rna-XM_012279623.1
NW_003797100.1	Gnomon	CDS	1021497	1021611	.	+	0	Name=XP_012135013.1;ID=cds-XP_012135013.1;Dbxref=GeneID:100883764%2CGenbank:XP_012135013.1;Parent=rna-XM_012279623.1
NW_003797100.1	Gnomon	CDS	1021679	1021804	.	+	0	Name=XP_012135013.1;ID=cds-XP_012135013.1;Dbxref=GeneID:100883764%2CGenbank:XP_012135013.1;Parent=rna-XM_012279623.1
NW_003797100.1	Gnomon	CDS	1021864	1022309	.	+	0	Name=XP_012135013.1;ID=cds-XP_012135013.1;Dbxref=GeneID:100883764%2CGenbank:XP_012135013.1;Parent=rna-XM_012279623.1
NW_003797100.1	Gnomon	CDS	1022383	1022632	.	+	0	Name=XP_012135013.1;ID=cds-XP_012135013.1;Dbxref=GeneID:100883764%2CGenbank:XP_012135013.1;Parent=rna-XM_012279623.1
NW_003797100.1	Gnomon	CDS	1022711	1022883	.	+	0	Name=XP_012135013.1;ID=cds-XP_012135013.1;Dbxref=GeneID:100883764%2CGenbank:XP_012135013.1;Parent=rna-XM_012279623.1
NW_003797100.1	Gnomon	CDS	1022954	1023119	.	+	0	Name=XP_012135013.1;ID=cds-XP_012135013.1;Dbxref=GeneID:100883764%2CGenbank:XP_012135013.1;Parent=rna-XM_012279623.1
NW_003797100.1	Gnomon	CDS	1023197	1023400	.	+	0	Name=XP_012135013.1;ID=cds-XP_012135013.1;Dbxref=GeneID:100883764%2CGenbank:XP_012135013.1;Parent=rna-XM_012279623.1
NW_003797100.1	Gnomon	CDS	1021232	1021413	.	+	0	Name=XP_012135014.1;ID=cds-XP_012135014.1;Dbxref=GeneID:100883764%2CGenbank:XP_012135014.1;Parent=rna-XM_012279624.1
NW_003797100.1	Gnomon	CDS	1021497	1021611	.	+	0	Name=XP_012135014.1;ID=cds-XP_012135014.1;Dbxref=GeneID:100883764%2CGenbank:XP_012135014.1;Parent=rna-XM_012279624.1
NW_003797100.1	Gnomon	CDS	1021679	1021804	.	+	0	Name=XP_012135014.1;ID=cds-XP_012135014.1;Dbxref=GeneID:100883764%2CGenbank:XP_012135014.1;Parent=rna-XM_012279624.1
NW_003797100.1	Gnomon	CDS	1021864	1022309	.	+	0	Name=XP_012135014.1;ID=cds-XP_012135014.1;Dbxref=GeneID:100883764%2CGenbank:XP_012135014.1;Parent=rna-XM_012279624.1
NW_003797100.1	Gnomon	CDS	1022383	1022632	.	+	0	Name=XP_012135014.1;ID=cds-XP_012135014.1;Dbxref=GeneID:100883764%2CGenbank:XP_012135014.1;Parent=rna-XM_012279624.1
NW_003797100.1	Gnomon	CDS	1022711	1022883	.	+	0	Name=XP_012135014.1;ID=cds-XP_012135014.1;Dbxref=GeneID:100883764%2CGenbank:XP_012135014.1;Parent=rna-XM_012279624.1
NW_003797100.1	Gnomon	CDS	1022954	1023119	.	+	0	Name=XP_012135014.1;ID=cds-XP_012135014.1;Dbxref=GeneID:100883764%2CGenbank:XP_012135014.1;Parent=rna-XM_012279624.1
NW_003797100.1	Gnomon	CDS	1023197	1023400	.	+	0	Name=XP_012135014.1;ID=cds-XP_012135014.1;Dbxref=GeneID:100883764%2CGenbank:XP_012135014.1;Parent=rna-XM_012279624.1
NW_003797100.1	Gnomon	exon	1112542	1112713	.	-	.	ID=exon-XM_003700783.2-1;Dbxref=GeneID:100875221%2CGenbank:XM_003700783.2;Parent=rna-XM_003700783.2
NW_003797100.1	Gnomon	exon	1112280	1112379	.	-	.	ID=exon-XM_003700783.2-2;Dbxref=GeneID:100875221%2CGenbank:XM_003700783.2;Parent=rna-XM_003700783.2
NW_003797100.1	Gnomon	exon	1111044	1111898	.	-	.	ID=exon-XM_003700783.2-3;Dbxref=GeneID:100875221%2CGenbank:XM_003700783.2;Parent=rna-XM_003700783.2
NW_003797100.1	Gnomon	exon	22659	22746	.	+	.	ID=exon-XM_012279573.1-1;Dbxref=GeneID:100879476%2CGenbank:XM_012279573.1;Parent=rna-XM_012279573.1
NW_003797100.1	Gnomon	exon	23394	23527	.	+	.	ID=exon-XM_012279573.1-2;Dbxref=GeneID:100879476%2CGenbank:XM_012279573.1;Parent=rna-XM_012279573.1
NW_003797100.1	Gnomon	exon	24556	25852	.	+	.	ID=exon-XM_012279573.1-7;Dbxref=GeneID:100879476%2CGenbank:XM_012279573.1;Parent=rna-XM_012279573.1
NW_003797100.1	Gnomon	exon	23998	24250	.	+	.	ID=exon-XM_012279573.1-5;Dbxref=GeneID:100879476%2CGenbank:XM_012279573.1;Parent=rna-XM_012279573.1
NW_003797100.1	Gnomon	exon	24394	24489	.	+	.	ID=exon-XM_012279573.1-6;Dbxref=GeneID:100879476%2CGenbank:XM_012279573.1;Parent=rna-XM_012279573.1
NW_003797100.1	Gnomon	exon	23611	23756	.	+	.	ID=exon-XM_012279573.1-3;Dbxref=GeneID:100879476%2CGenbank:XM_012279573.1;Parent=rna-XM_012279573.1
NW_003797100.1	Gnomon	exon	23835	23928	.	+	.	ID=exon-XM_012279573.1-4;Dbxref=GeneID:100879476%2CGenbank:XM_012279573.1;Parent=rna-XM_012279573.1
NW_003797100.1	Gnomon	CDS	19968	20121	.	-	0	Name=XP_012134960.1;ID=cds-XP_012134960.1;Dbxref=GeneID:100883877%2CGenbank:XP_012134960.1;Parent=rna-XM_012279570.1
NW_003797100.1	Gnomon	CDS	19735	19898	.	-	0	Name=XP_012134960.1;ID=cds-XP_012134960.1;Dbxref=GeneID:100883877%2CGenbank:XP_012134960.1;Parent=rna-XM_012279570.1
NW_003797100.1	Gnomon	CDS	19505	19664	.	-	0	Name=XP_012134960.1;ID=cds-XP_012134960.1;Dbxref=GeneID:100883877%2CGenbank:XP_012134960.1;Parent=rna-XM_012279570.1
NW_003797100.1	Gnomon	CDS	18881	19024	.	-	0	Name=XP_012134960.1;ID=cds-XP_012134960.1;Dbxref=GeneID:100883877%2CGenbank:XP_012134960.1;Parent=rna-XM_012279570.1
NW_003797100.1	Gnomon	CDS	18788	18819	.	-	0	Name=XP_012134960.1;ID=cds-XP_012134960.1;Dbxref=GeneID:100883877%2CGenbank:XP_012134960.1;Parent=rna-XM_012279570.1
NW_003797100.1	Gnomon	CDS	22303	22585	.	+	0	Name=XP_012134961.1;ID=cds-XP_012134961.1;Dbxref=GeneID:100879476%2CGenbank:XP_012134961.1;Parent=rna-XM_012279571.1
NW_003797100.1	Gnomon	CDS	22659	22746	.	+	0	Name=XP_012134961.1;ID=cds-XP_012134961.1;Dbxref=GeneID:100879476%2CGenbank:XP_012134961.1;Parent=rna-XM_012279571.1
NW_003797100.1	Gnomon	CDS	23064	23087	.	+	0	Name=XP_012134961.1;ID=cds-XP_012134961.1;Dbxref=GeneID:100879476%2CGenbank:XP_012134961.1;Parent=rna-XM_012279571.1
NW_003797100.1	Gnomon	CDS	23498	23527	.	+	0	Name=XP_012134961.1;ID=cds-XP_012134961.1;Dbxref=GeneID:100879476%2CGenbank:XP_012134961.1;Parent=rna-XM_012279571.1
NW_003797100.1	Gnomon	CDS	23611	23756	.	+	0	Name=XP_012134961.1;ID=cds-XP_012134961.1;Dbxref=GeneID:100879476%2CGenbank:XP_012134961.1;Parent=rna-XM_012279571.1
NW_003797100.1	Gnomon	CDS	23835	23928	.	+	0	Name=XP_012134961.1;ID=cds-XP_012134961.1;Dbxref=GeneID:100879476%2CGenbank:XP_012134961.1;Parent=rna-XM_012279571.1
NW_003797100.1	Gnomon	CDS	23998	24250	.	+	0	Name=XP_012134961.1;ID=cds-XP_012134961.1;Dbxref=GeneID:100879476%2CGenbank:XP_012134961.1;Parent=rna-XM_012279571.1
NW_003797100.1	Gnomon	CDS	24394	24489	.	+	0	Name=XP_012134961.1;ID=cds-XP_012134961.1;Dbxref=GeneID:100879476%2CGenbank:XP_012134961.1;Parent=rna-XM_012279571.1
NW_003797100.1	Gnomon	CDS	24556	25263	.	+	0	Name=XP_012134961.1;ID=cds-XP_012134961.1;Dbxref=GeneID:100879476%2CGenbank:XP_012134961.1;Parent=rna-XM_012279571.1
NW_003797100.1	Gnomon	CDS	22303	22585	.	+	0	Name=XP_012134962.1;ID=cds-XP_012134962.1;Dbxref=GeneID:100879476%2CGenbank:XP_012134962.1;Parent=rna-XM_012279572.1
NW_003797100.1	Gnomon	CDS	22659	22746	.	+	0	Name=XP_012134962.1;ID=cds-XP_012134962.1;Dbxref=GeneID:100879476%2CGenbank:XP_012134962.1;Parent=rna-XM_012279572.1
NW_003797100.1	Gnomon	CDS	23498	23527	.	+	0	Name=XP_012134962.1;ID=cds-XP_012134962.1;Dbxref=GeneID:100879476%2CGenbank:XP_012134962.1;Parent=rna-XM_012279572.1
NW_003797100.1	Gnomon	CDS	23611	23756	.	+	0	Name=XP_012134962.1;ID=cds-XP_012134962.1;Dbxref=GeneID:100879476%2CGenbank:XP_012134962.1;Parent=rna-XM_012279572.1
NW_003797100.1	Gnomon	CDS	23835	23928	.	+	0	Name=XP_012134962.1;ID=cds-XP_012134962.1;Dbxref=GeneID:100879476%2CGenbank:XP_012134962.1;Parent=rna-XM_012279572.1
NW_003797100.1	Gnomon	CDS	23998	24250	.	+	0	Name=XP_012134962.1;ID=cds-XP_012134962.1;Dbxref=GeneID:100879476%2CGenbank:XP_012134962.1;Parent=rna-XM_012279572.1
NW_003797100.1	Gnomon	CDS	24394	24489	.	+	0	Name=XP_012134962.1;ID=cds-XP_012134962.1;Dbxref=GeneID:100879476%2CGenbank:XP_012134962.1;Parent=rna-XM_012279572.1
NW_003797100.1	Gnomon	CDS	24556	25263	.	+	0	Name=XP_012134962.1;ID=cds-XP_012134962.1;Dbxref=GeneID:100879476%2CGenbank:XP_012134962.1;Parent=rna-XM_012279572.1
NW_003797100.1	Gnomon	exon	26057	26316	.	+	.	ID=exon-XM_012279574.1-1;Dbxref=GeneID:100879585%2CGenbank:XM_012279574.1;Parent=rna-XM_012279574.1
NW_003797100.1	Gnomon	exon	27169	27336	.	+	.	ID=exon-XM_012279574.1-6;Dbxref=GeneID:100879585%2CGenbank:XM_012279574.1;Parent=rna-XM_012279574.1
NW_003797100.1	Gnomon	exon	27410	27604	.	+	.	ID=exon-XM_012279574.1-7;Dbxref=GeneID:100879585%2CGenbank:XM_012279574.1;Parent=rna-XM_012279574.1
NW_003797100.1	Gnomon	exon	27682	27799	.	+	.	ID=exon-XM_012279574.1-8;Dbxref=GeneID:100879585%2CGenbank:XM_012279574.1;Parent=rna-XM_012279574.1
NW_003797100.1	Gnomon	exon	27864	27941	.	+	.	ID=exon-XM_012279574.1-9;Dbxref=GeneID:100879585%2CGenbank:XM_012279574.1;Parent=rna-XM_012279574.1
NW_003797100.1	Gnomon	exon	26385	26535	.	+	.	ID=exon-XM_012279574.1-2;Dbxref=GeneID:100879585%2CGenbank:XM_012279574.1;Parent=rna-XM_012279574.1
NW_003797100.1	Gnomon	exon	26605	26714	.	+	.	ID=exon-XM_012279574.1-3;Dbxref=GeneID:100879585%2CGenbank:XM_012279574.1;Parent=rna-XM_012279574.1
NW_003797100.1	Gnomon	exon	26783	26936	.	+	.	ID=exon-XM_012279574.1-4;Dbxref=GeneID:100879585%2CGenbank:XM_012279574.1;Parent=rna-XM_012279574.1
NW_003797100.1	Gnomon	exon	27000	27106	.	+	.	ID=exon-XM_012279574.1-5;Dbxref=GeneID:100879585%2CGenbank:XM_012279574.1;Parent=rna-XM_012279574.1
NW_003797100.1	Gnomon	exon	1002485	1002626	.	+	.	ID=exon-XM_012279598.1-8;Dbxref=GeneID:100883240%2CGenbank:XM_012279598.1;Parent=rna-XM_012279598.1
NW_003797100.1	Gnomon	exon	1002696	1002897	.	+	.	ID=exon-XM_012279598.1-9;Dbxref=GeneID:100883240%2CGenbank:XM_012279598.1;Parent=rna-XM_012279598.1
NW_003797100.1	Gnomon	exon	1000862	1000972	.	+	.	ID=exon-XM_012279598.1-6;Dbxref=GeneID:100883240%2CGenbank:XM_012279598.1;Parent=rna-XM_012279598.1
NW_003797100.1	Gnomon	exon	1002158	1002399	.	+	.	ID=exon-XM_012279598.1-7;Dbxref=GeneID:100883240%2CGenbank:XM_012279598.1;Parent=rna-XM_012279598.1
NW_003797100.1	Gnomon	exon	999815	999835	.	+	.	ID=exon-XM_012279598.1-4;Dbxref=GeneID:100883240%2CGenbank:XM_012279598.1;Parent=rna-XM_012279598.1
NW_003797100.1	Gnomon	exon	1000498	1000719	.	+	.	ID=exon-XM_012279598.1-5;Dbxref=GeneID:100883240%2CGenbank:XM_012279598.1;Parent=rna-XM_012279598.1
NW_003797100.1	Gnomon	exon	990094	990277	.	+	.	ID=exon-XM_012279598.1-2;Dbxref=GeneID:100883240%2CGenbank:XM_012279598.1;Parent=rna-XM_012279598.1
NW_003797100.1	Gnomon	exon	998957	999189	.	+	.	ID=exon-XM_012279598.1-3;Dbxref=GeneID:100883240%2CGenbank:XM_012279598.1;Parent=rna-XM_012279598.1
NW_003797100.1	Gnomon	exon	987541	988921	.	+	.	ID=exon-XM_012279598.1-1;Dbxref=GeneID:100883240%2CGenbank:XM_012279598.1;Parent=rna-XM_012279598.1
NW_003797100.1	Gnomon	mRNA	613713	615744	.	-	.	Name=XM_012279590.1;ID=rna-XM_012279590.1;Dbxref=GeneID:100882909%2CGenbank:XM_012279590.1;Parent=gene-LOC100882909
NW_003797100.1	Gnomon	exon	1020351	1020391	.	+	.	ID=exon-XM_012279623.1-1;Dbxref=GeneID:100883764%2CGenbank:XM_012279623.1;Parent=rna-XM_012279623.1
NW_003797100.1	Gnomon	exon	1020596	1020899	.	+	.	ID=exon-XM_012279623.1-2;Dbxref=GeneID:100883764%2CGenbank:XM_012279623.1;Parent=rna-XM_012279623.1
NW_003797100.1	Gnomon	exon	1021160	1021413	.	+	.	ID=exon-XM_012279623.1-3;Dbxref=GeneID:100883764%2CGenbank:XM_012279623.1;Parent=rna-XM_012279623.1
NW_003797100.1	Gnomon	exon	1021497	1021611	.	+	.	ID=exon-XM_012279623.1-4;Dbxref=GeneID:100883764%2CGenbank:XM_012279623.1;Parent=rna-XM_012279623.1
NW_003797100.1	Gnomon	exon	1022954	1023119	.	+	.	ID=exon-XM_012279623.1-9;Dbxref=GeneID:100883764%2CGenbank:XM_012279623.1;Parent=rna-XM_012279623.1
NW_003797100.1	Gnomon	exon	1021679	1021804	.	+	.	ID=exon-XM_012279623.1-5;Dbxref=GeneID:100883764%2CGenbank:XM_012279623.1;Parent=rna-XM_012279623.1
NW_003797100.1	Gnomon	exon	1021864	1022309	.	+	.	ID=exon-XM_012279623.1-6;Dbxref=GeneID:100883764%2CGenbank:XM_012279623.1;Parent=rna-XM_012279623.1
NW_003797100.1	Gnomon	exon	1022383	1022632	.	+	.	ID=exon-XM_012279623.1-7;Dbxref=GeneID:100883764%2CGenbank:XM_012279623.1;Parent=rna-XM_012279623.1
NW_003797100.1	Gnomon	exon	1022711	1022883	.	+	.	ID=exon-XM_012279623.1-8;Dbxref=GeneID:100883764%2CGenbank:XM_012279623.1;Parent=rna-XM_012279623.1
NW_003797100.1	Gnomon	mRNA	1011688	1014416	.	+	.	Name=XM_012279601.1;ID=rna-XM_012279601.1;Dbxref=GeneID:100881484%2CGenbank:XM_012279601.1;Parent=gene-LOC100881484
NW_003797100.1	Gnomon	mRNA	613713	615846	.	-	.	Name=XM_012279592.1;ID=rna-XM_012279592.1;Dbxref=GeneID:100882909%2CGenbank:XM_012279592.1;Parent=gene-LOC100882909
NW_003797100.1	Gnomon	exon	960036	960487	.	-	.	ID=exon-XM_012279597.1-1;Dbxref=GeneID:100881043%2CGenbank:XM_012279597.1;Parent=rna-XM_012279597.1
NW_003797100.1	Gnomon	exon	957626	958554	.	-	.	ID=exon-XM_012279597.1-2;Dbxref=GeneID:100881043%2CGenbank:XM_012279597.1;Parent=rna-XM_012279597.1
NW_003797100.1	Gnomon	exon	929342	929403	.	-	.	ID=exon-XM_012279597.1-3;Dbxref=GeneID:100881043%2CGenbank:XM_012279597.1;Parent=rna-XM_012279597.1
NW_003797100.1	Gnomon	exon	922754	922771	.	-	.	ID=exon-XM_012279597.1-4;Dbxref=GeneID:100881043%2CGenbank:XM_012279597.1;Parent=rna-XM_012279597.1
NW_003797100.1	Gnomon	exon	921895	921954	.	-	.	ID=exon-XM_012279597.1-5;Dbxref=GeneID:100881043%2CGenbank:XM_012279597.1;Parent=rna-XM_012279597.1
NW_003797100.1	Gnomon	exon	919904	919993	.	-	.	ID=exon-XM_012279597.1-6;Dbxref=GeneID:100881043%2CGenbank:XM_012279597.1;Parent=rna-XM_012279597.1
NW_003797100.1	Gnomon	exon	919261	919431	.	-	.	ID=exon-XM_012279597.1-7;Dbxref=GeneID:100881043%2CGenbank:XM_012279597.1;Parent=rna-XM_012279597.1
NW_003797100.1	Gnomon	exon	909321	909600	.	-	.	ID=exon-XM_012279597.1-8;Dbxref=GeneID:100881043%2CGenbank:XM_012279597.1;Parent=rna-XM_012279597.1
NW_003797100.1	Gnomon	exon	907373	907823	.	-	.	ID=exon-XM_012279597.1-9;Dbxref=GeneID:100881043%2CGenbank:XM_012279597.1;Parent=rna-XM_012279597.1
NW_003797100.1	Gnomon	mRNA	1015906	1017340	.	-	.	Name=XM_012279602.1;ID=rna-XM_012279602.1;Dbxref=GeneID:100883540%2CGenbank:XM_012279602.1;Parent=gene-LOC100883540
NW_003797100.1	Gnomon	mRNA	1015906	1017052	.	-	.	Name=XM_012279603.1;ID=rna-XM_012279603.1;Dbxref=GeneID:100883540%2CGenbank:XM_012279603.1;Parent=gene-LOC100883540
NW_003797100.1	Gnomon	mRNA	611600	615744	.	-	.	Name=XM_012279593.1;ID=rna-XM_012279593.1;Dbxref=GeneID:100882909%2CGenbank:XM_012279593.1;Parent=gene-LOC100882909
NW_003797100.1	Gnomon	exon	1109112	1109287	.	-	.	ID=exon-XM_003700761.2-4;Dbxref=GeneID:100882356%2CGenbank:XM_003700761.2;Parent=rna-XM_003700761.2
NW_003797100.1	Gnomon	exon	1108685	1108824	.	-	.	ID=exon-XM_003700761.2-5;Dbxref=GeneID:100882356%2CGenbank:XM_003700761.2;Parent=rna-XM_003700761.2
NW_003797100.1	Gnomon	exon	1109582	1109801	.	-	.	ID=exon-XM_003700761.2-2;Dbxref=GeneID:100882356%2CGenbank:XM_003700761.2;Parent=rna-XM_003700761.2
NW_003797100.1	Gnomon	exon	1109352	1109482	.	-	.	ID=exon-XM_003700761.2-3;Dbxref=GeneID:100882356%2CGenbank:XM_003700761.2;Parent=rna-XM_003700761.2
NW_003797100.1	Gnomon	exon	1107943	1108121	.	-	.	ID=exon-XM_003700761.2-8;Dbxref=GeneID:100882356%2CGenbank:XM_003700761.2;Parent=rna-XM_003700761.2
NW_003797100.1	Gnomon	exon	1107686	1107820	.	-	.	ID=exon-XM_003700761.2-9;Dbxref=GeneID:100882356%2CGenbank:XM_003700761.2;Parent=rna-XM_003700761.2
NW_003797100.1	Gnomon	exon	1108421	1108613	.	-	.	ID=exon-XM_003700761.2-6;Dbxref=GeneID:100882356%2CGenbank:XM_003700761.2;Parent=rna-XM_003700761.2
NW_003797100.1	Gnomon	exon	1108205	1108345	.	-	.	ID=exon-XM_003700761.2-7;Dbxref=GeneID:100882356%2CGenbank:XM_003700761.2;Parent=rna-XM_003700761.2
NW_003797100.1	Gnomon	exon	1110540	1110844	.	-	.	ID=exon-XM_003700761.2-1;Dbxref=GeneID:100882356%2CGenbank:XM_003700761.2;Parent=rna-XM_003700761.2
NW_003797100.1	Gnomon	mRNA	814012	829436	.	+	.	Name=XM_012279594.1;ID=rna-XM_012279594.1;Dbxref=GeneID:100880815%2CGenbank:XM_012279594.1;Parent=gene-LOC100880815
NW_003797100.1	Gnomon	mRNA	1015906	1016956	.	-	.	Name=XM_012279604.1;ID=rna-XM_012279604.1;Dbxref=GeneID:100883540%2CGenbank:XM_012279604.1;Parent=gene-LOC100883540
NW_003797100.1	Gnomon	mRNA	1087435	1091266	.	-	.	Name=XM_012279605.1;ID=rna-XM_012279605.1;Dbxref=GeneID:100875105%2CGenbank:XM_012279605.1;Parent=gene-LOC100875105
NW_003797100.1	Gnomon	mRNA	747692	829436	.	+	.	Name=XM_012279595.1;ID=rna-XM_012279595.1;Dbxref=GeneID:100880815%2CGenbank:XM_012279595.1;Parent=gene-LOC100880815
NW_003797100.1	Gnomon	CDS	560302	561183	.	+	0	Name=XP_012134969.1;ID=cds-XP_012134969.1;Dbxref=GeneID:100880028%2CGenbank:XP_012134969.1;Parent=rna-XM_012279579.1
NW_003797100.1	Gnomon	CDS	562208	562355	.	+	0	Name=XP_012134969.1;ID=cds-XP_012134969.1;Dbxref=GeneID:100880028%2CGenbank:XP_012134969.1;Parent=rna-XM_012279579.1
NW_003797100.1	Gnomon	CDS	569904	569994	.	+	0	Name=XP_012134969.1;ID=cds-XP_012134969.1;Dbxref=GeneID:100880028%2CGenbank:XP_012134969.1;Parent=rna-XM_012279579.1
NW_003797100.1	Gnomon	CDS	571479	571610	.	+	0	Name=XP_012134969.1;ID=cds-XP_012134969.1;Dbxref=GeneID:100880028%2CGenbank:XP_012134969.1;Parent=rna-XM_012279579.1
NW_003797100.1	Gnomon	CDS	572463	572600	.	+	0	Name=XP_012134969.1;ID=cds-XP_012134969.1;Dbxref=GeneID:100880028%2CGenbank:XP_012134969.1;Parent=rna-XM_012279579.1
NW_003797100.1	Gnomon	CDS	575773	575855	.	+	0	Name=XP_012134969.1;ID=cds-XP_012134969.1;Dbxref=GeneID:100880028%2CGenbank:XP_012134969.1;Parent=rna-XM_012279579.1
NW_003797100.1	Gnomon	CDS	575953	576083	.	+	0	Name=XP_012134969.1;ID=cds-XP_012134969.1;Dbxref=GeneID:100880028%2CGenbank:XP_012134969.1;Parent=rna-XM_012279579.1
NW_003797100.1	Gnomon	CDS	577117	577282	.	+	0	Name=XP_012134969.1;ID=cds-XP_012134969.1;Dbxref=GeneID:100880028%2CGenbank:XP_012134969.1;Parent=rna-XM_012279579.1
NW_003797100.1	Gnomon	CDS	581660	581729	.	+	0	Name=XP_012134969.1;ID=cds-XP_012134969.1;Dbxref=GeneID:100880028%2CGenbank:XP_012134969.1;Parent=rna-XM_012279579.1
NW_003797100.1	Gnomon	CDS	589179	589635	.	+	0	Name=XP_012134969.1;ID=cds-XP_012134969.1;Dbxref=GeneID:100880028%2CGenbank:XP_012134969.1;Parent=rna-XM_012279579.1
NW_003797100.1	Gnomon	exon	1002158	1002399	.	+	.	ID=exon-XM_012279599.1-4;Dbxref=GeneID:100883240%2CGenbank:XM_012279599.1;Parent=rna-XM_012279599.1
NW_003797100.1	Gnomon	exon	1000862	1000972	.	+	.	ID=exon-XM_012279599.1-3;Dbxref=GeneID:100883240%2CGenbank:XM_012279599.1;Parent=rna-XM_012279599.1
NW_003797100.1	Gnomon	exon	1002696	1002897	.	+	.	ID=exon-XM_012279599.1-6;Dbxref=GeneID:100883240%2CGenbank:XM_012279599.1;Parent=rna-XM_012279599.1
NW_003797100.1	Gnomon	exon	1002485	1002626	.	+	.	ID=exon-XM_012279599.1-5;Dbxref=GeneID:100883240%2CGenbank:XM_012279599.1;Parent=rna-XM_012279599.1
NW_003797100.1	Gnomon	exon	1000498	1000719	.	+	.	ID=exon-XM_012279599.1-2;Dbxref=GeneID:100883240%2CGenbank:XM_012279599.1;Parent=rna-XM_012279599.1
NW_003797100.1	Gnomon	exon	990045	990277	.	+	.	ID=exon-XM_012279599.1-1;Dbxref=GeneID:100883240%2CGenbank:XM_012279599.1;Parent=rna-XM_012279599.1
NW_003797100.1	Gnomon	exon	1003331	1003493	.	+	.	ID=exon-XM_012279599.1-8;Dbxref=GeneID:100883240%2CGenbank:XM_012279599.1;Parent=rna-XM_012279599.1
NW_003797100.1	Gnomon	exon	1003091	1003250	.	+	.	ID=exon-XM_012279599.1-7;Dbxref=GeneID:100883240%2CGenbank:XM_012279599.1;Parent=rna-XM_012279599.1
NW_003797100.1	Gnomon	exon	1003583	1003783	.	+	.	ID=exon-XM_012279599.1-9;Dbxref=GeneID:100883240%2CGenbank:XM_012279599.1;Parent=rna-XM_012279599.1
NW_003797100.1	Gnomon	exon	1081190	1082102	.	-	.	ID=exon-XM_003700779.2-10;Dbxref=GeneID:100874806%2CGenbank:XM_003700779.2;Parent=rna-XM_003700779.2
NW_003797100.1	Gnomon	mRNA	18767	20961	.	-	.	Name=XM_003700775.2;ID=rna-XM_003700775.2;Dbxref=GeneID:100883877%2CGenbank:XM_003700775.2;Parent=gene-LOC100883877
NW_003797100.1	Gnomon	mRNA	1020359	1026487	.	+	.	Name=XM_003700774.2;ID=rna-XM_003700774.2;Dbxref=GeneID:100883764%2CGenbank:XM_003700774.2;Parent=gene-LOC100883764
NW_003797100.1	Gnomon	gene	1026820	1027961	.	+	.	Name=LOC100883984;ID=gene-LOC100883984;Dbxref=GeneID:100883984
NW_003797100.1	Gnomon	gene	18541	21467	.	-	.	Name=LOC100883877;ID=gene-LOC100883877;Dbxref=GeneID:100883877
NW_003797100.1	Gnomon	exon	1018496	1018736	.	-	.	ID=exon-XM_012279627.1-6;Dbxref=GeneID:100883652%2CGenbank:XM_012279627.1;Parent=rna-XM_012279627.1
NW_003797100.1	Gnomon	exon	1018808	1019024	.	-	.	ID=exon-XM_012279627.1-5;Dbxref=GeneID:100883652%2CGenbank:XM_012279627.1;Parent=rna-XM_012279627.1
NW_003797100.1	Gnomon	exon	1017438	1018408	.	-	.	ID=exon-XM_012279627.1-7;Dbxref=GeneID:100883652%2CGenbank:XM_012279627.1;Parent=rna-XM_012279627.1
NW_003797100.1	Gnomon	exon	1019500	1019824	.	-	.	ID=exon-XM_012279627.1-2;Dbxref=GeneID:100883652%2CGenbank:XM_012279627.1;Parent=rna-XM_012279627.1
NW_003797100.1	Gnomon	exon	1020052	1020215	.	-	.	ID=exon-XM_012279627.1-1;Dbxref=GeneID:100883652%2CGenbank:XM_012279627.1;Parent=rna-XM_012279627.1
NW_003797100.1	Gnomon	exon	1019092	1019195	.	-	.	ID=exon-XM_012279627.1-4;Dbxref=GeneID:100883652%2CGenbank:XM_012279627.1;Parent=rna-XM_012279627.1
NW_003797100.1	Gnomon	exon	1019276	1019419	.	-	.	ID=exon-XM_012279627.1-3;Dbxref=GeneID:100883652%2CGenbank:XM_012279627.1;Parent=rna-XM_012279627.1
NW_003797100.1	Gnomon	mRNA	1028352	1031441	.	+	.	Name=XM_003700777.2;ID=rna-XM_003700777.2;Dbxref=GeneID:100884098%2CGenbank:XM_003700777.2;Parent=gene-LOC100884098
NW_003797100.1	Gnomon	gene	1020350	1026487	.	+	.	Name=LOC100883764;ID=gene-LOC100883764;Dbxref=GeneID:100883764
NW_003797100.1	Gnomon	exon	1016935	1016956	.	-	.	ID=exon-XM_012279604.1-1;Dbxref=GeneID:100883540%2CGenbank:XM_012279604.1;Parent=rna-XM_012279604.1
NW_003797100.1	Gnomon	exon	26783	26936	.	+	.	ID=exon-XM_012279575.1-4;Dbxref=GeneID:100879585%2CGenbank:XM_012279575.1;Parent=rna-XM_012279575.1
NW_003797100.1	Gnomon	exon	26605	26714	.	+	.	ID=exon-XM_012279575.1-3;Dbxref=GeneID:100879585%2CGenbank:XM_012279575.1;Parent=rna-XM_012279575.1
NW_003797100.1	Gnomon	exon	26385	26535	.	+	.	ID=exon-XM_012279575.1-2;Dbxref=GeneID:100879585%2CGenbank:XM_012279575.1;Parent=rna-XM_012279575.1
NW_003797100.1	Gnomon	exon	26055	26316	.	+	.	ID=exon-XM_012279575.1-1;Dbxref=GeneID:100879585%2CGenbank:XM_012279575.1;Parent=rna-XM_012279575.1
NW_003797100.1	Gnomon	exon	27682	27799	.	+	.	ID=exon-XM_012279575.1-8;Dbxref=GeneID:100879585%2CGenbank:XM_012279575.1;Parent=rna-XM_012279575.1
NW_003797100.1	Gnomon	exon	27410	27604	.	+	.	ID=exon-XM_012279575.1-7;Dbxref=GeneID:100879585%2CGenbank:XM_012279575.1;Parent=rna-XM_012279575.1
NW_003797100.1	Gnomon	exon	27169	27336	.	+	.	ID=exon-XM_012279575.1-6;Dbxref=GeneID:100879585%2CGenbank:XM_012279575.1;Parent=rna-XM_012279575.1
NW_003797100.1	Gnomon	exon	27000	27106	.	+	.	ID=exon-XM_012279575.1-5;Dbxref=GeneID:100879585%2CGenbank:XM_012279575.1;Parent=rna-XM_012279575.1
NW_003797100.1	Gnomon	exon	28444	28516	.	+	.	ID=exon-XM_012279575.1-9;Dbxref=GeneID:100879585%2CGenbank:XM_012279575.1;Parent=rna-XM_012279575.1
NW_003797100.1	Gnomon	exon	1016461	1016617	.	-	.	ID=exon-XM_012279604.1-3;Dbxref=GeneID:100883540%2CGenbank:XM_012279604.1;Parent=rna-XM_012279604.1
NW_003797100.1	Gnomon	exon	1016697	1016807	.	-	.	ID=exon-XM_012279604.1-2;Dbxref=GeneID:100883540%2CGenbank:XM_012279604.1;Parent=rna-XM_012279604.1
NW_003797100.1	Gnomon	exon	1015906	1016401	.	-	.	ID=exon-XM_012279604.1-4;Dbxref=GeneID:100883540%2CGenbank:XM_012279604.1;Parent=rna-XM_012279604.1
NW_003797100.1	Gnomon	CDS	312222	312608	.	+	0	Name=XP_012134968.1;ID=cds-XP_012134968.1;Dbxref=GeneID:100879915%2CGenbank:XP_012134968.1;Parent=rna-XM_012279578.1
NW_003797100.1	Gnomon	CDS	313175	313427	.	+	0	Name=XP_012134968.1;ID=cds-XP_012134968.1;Dbxref=GeneID:100879915%2CGenbank:XP_012134968.1;Parent=rna-XM_012279578.1
NW_003797100.1	Gnomon	CDS	314326	314528	.	+	0	Name=XP_012134968.1;ID=cds-XP_012134968.1;Dbxref=GeneID:100879915%2CGenbank:XP_012134968.1;Parent=rna-XM_012279578.1
NW_003797100.1	Gnomon	CDS	314597	314815	.	+	0	Name=XP_012134968.1;ID=cds-XP_012134968.1;Dbxref=GeneID:100879915%2CGenbank:XP_012134968.1;Parent=rna-XM_012279578.1
NW_003797100.1	Gnomon	CDS	315158	315486	.	+	0	Name=XP_012134968.1;ID=cds-XP_012134968.1;Dbxref=GeneID:100879915%2CGenbank:XP_012134968.1;Parent=rna-XM_012279578.1
NW_003797100.1	Gnomon	CDS	315909	316179	.	+	0	Name=XP_012134968.1;ID=cds-XP_012134968.1;Dbxref=GeneID:100879915%2CGenbank:XP_012134968.1;Parent=rna-XM_012279578.1
NW_003797100.1	Gnomon	CDS	316665	316955	.	+	0	Name=XP_012134968.1;ID=cds-XP_012134968.1;Dbxref=GeneID:100879915%2CGenbank:XP_012134968.1;Parent=rna-XM_012279578.1
NW_003797100.1	Gnomon	CDS	317302	317546	.	+	0	Name=XP_012134968.1;ID=cds-XP_012134968.1;Dbxref=GeneID:100879915%2CGenbank:XP_012134968.1;Parent=rna-XM_012279578.1
NW_003797100.1	Gnomon	CDS	317676	317817	.	+	0	Name=XP_012134968.1;ID=cds-XP_012134968.1;Dbxref=GeneID:100879915%2CGenbank:XP_012134968.1;Parent=rna-XM_012279578.1
NW_003797100.1	Gnomon	mRNA	1026820	1027961	.	+	.	Name=XM_003700776.2;ID=rna-XM_003700776.2;Dbxref=GeneID:100883984%2CGenbank:XM_003700776.2;Parent=gene-LOC100883984
NW_003797100.1	Gnomon	exon	1113754	1113910	.	-	.	ID=exon-XM_003700762.2-2;Dbxref=GeneID:100882463%2CGenbank:XM_003700762.2;Parent=rna-XM_003700762.2
NW_003797100.1	Gnomon	exon	1114170	1114356	.	-	.	ID=exon-XM_003700762.2-1;Dbxref=GeneID:100882463%2CGenbank:XM_003700762.2;Parent=rna-XM_003700762.2
NW_003797100.1	Gnomon	exon	1113176	1113409	.	-	.	ID=exon-XM_003700762.2-4;Dbxref=GeneID:100882463%2CGenbank:XM_003700762.2;Parent=rna-XM_003700762.2
NW_003797100.1	Gnomon	exon	1113479	1113691	.	-	.	ID=exon-XM_003700762.2-3;Dbxref=GeneID:100882463%2CGenbank:XM_003700762.2;Parent=rna-XM_003700762.2
NW_003797100.1	Gnomon	exon	1112929	1113115	.	-	.	ID=exon-XM_003700762.2-5;Dbxref=GeneID:100882463%2CGenbank:XM_003700762.2;Parent=rna-XM_003700762.2
NW_003797100.1	Gnomon	mRNA	1081190	1084995	.	-	.	Name=XM_003700779.2;ID=rna-XM_003700779.2;Dbxref=GeneID:100874806%2CGenbank:XM_003700779.2;Parent=gene-LOC100874806
NW_003797100.1	Gnomon	exon	1006936	1010557	.	+	.	ID=exon-XM_012279599.1-10;Dbxref=GeneID:100883240%2CGenbank:XM_012279599.1;Parent=rna-XM_012279599.1
NW_003797100.1	Gnomon	mRNA	1026820	1027961	.	+	.	Name=XM_012279620.1;ID=rna-XM_012279620.1;Dbxref=GeneID:100883984%2CGenbank:XM_012279620.1;Parent=gene-LOC100883984
NW_003797100.1	Gnomon	CDS	26173	26316	.	+	0	Name=XP_012134965.1;ID=cds-XP_012134965.1;Dbxref=GeneID:100879585%2CGenbank:XP_012134965.1;Parent=rna-XM_012279575.1
NW_003797100.1	Gnomon	CDS	26385	26535	.	+	0	Name=XP_012134965.1;ID=cds-XP_012134965.1;Dbxref=GeneID:100879585%2CGenbank:XP_012134965.1;Parent=rna-XM_012279575.1
NW_003797100.1	Gnomon	CDS	26605	26714	.	+	0	Name=XP_012134965.1;ID=cds-XP_012134965.1;Dbxref=GeneID:100879585%2CGenbank:XP_012134965.1;Parent=rna-XM_012279575.1
NW_003797100.1	Gnomon	CDS	26783	26936	.	+	0	Name=XP_012134965.1;ID=cds-XP_012134965.1;Dbxref=GeneID:100879585%2CGenbank:XP_012134965.1;Parent=rna-XM_012279575.1
NW_003797100.1	Gnomon	CDS	27000	27106	.	+	0	Name=XP_012134965.1;ID=cds-XP_012134965.1;Dbxref=GeneID:100879585%2CGenbank:XP_012134965.1;Parent=rna-XM_012279575.1
NW_003797100.1	Gnomon	CDS	27169	27336	.	+	0	Name=XP_012134965.1;ID=cds-XP_012134965.1;Dbxref=GeneID:100879585%2CGenbank:XP_012134965.1;Parent=rna-XM_012279575.1
NW_003797100.1	Gnomon	CDS	27410	27604	.	+	0	Name=XP_012134965.1;ID=cds-XP_012134965.1;Dbxref=GeneID:100879585%2CGenbank:XP_012134965.1;Parent=rna-XM_012279575.1
NW_003797100.1	Gnomon	CDS	27682	27799	.	+	0	Name=XP_012134965.1;ID=cds-XP_012134965.1;Dbxref=GeneID:100879585%2CGenbank:XP_012134965.1;Parent=rna-XM_012279575.1
NW_003797100.1	Gnomon	CDS	28444	28516	.	+	0	Name=XP_012134965.1;ID=cds-XP_012134965.1;Dbxref=GeneID:100879585%2CGenbank:XP_012134965.1;Parent=rna-XM_012279575.1
NW_003797100.1	Gnomon	CDS	28587	28737	.	+	0	Name=XP_012134965.1;ID=cds-XP_012134965.1;Dbxref=GeneID:100879585%2CGenbank:XP_012134965.1;Parent=rna-XM_012279575.1
NW_003797100.1	Gnomon	CDS	28815	28918	.	+	0	Name=XP_012134965.1;ID=cds-XP_012134965.1;Dbxref=GeneID:100879585%2CGenbank:XP_012134965.1;Parent=rna-XM_012279575.1
NW_003797100.1	Gnomon	CDS	28977	29244	.	+	0	Name=XP_012134965.1;ID=cds-XP_012134965.1;Dbxref=GeneID:100879585%2CGenbank:XP_012134965.1;Parent=rna-XM_012279575.1
NW_003797100.1	Gnomon	exon	294970	295068	.	+	.	ID=exon-XM_012279576.1-9;Dbxref=GeneID:100879806%2CGenbank:XM_012279576.1;Parent=rna-XM_012279576.1
NW_003797100.1	Gnomon	exon	293374	293525	.	+	.	ID=exon-XM_012279576.1-8;Dbxref=GeneID:100879806%2CGenbank:XM_012279576.1;Parent=rna-XM_012279576.1
NW_003797100.1	Gnomon	exon	135350	135575	.	+	.	ID=exon-XM_012279576.1-1;Dbxref=GeneID:100879806%2CGenbank:XM_012279576.1;Parent=rna-XM_012279576.1
NW_003797100.1	Gnomon	exon	260858	261023	.	+	.	ID=exon-XM_012279576.1-3;Dbxref=GeneID:100879806%2CGenbank:XM_012279576.1;Parent=rna-XM_012279576.1
NW_003797100.1	Gnomon	exon	144397	144426	.	+	.	ID=exon-XM_012279576.1-2;Dbxref=GeneID:100879806%2CGenbank:XM_012279576.1;Parent=rna-XM_012279576.1
NW_003797100.1	Gnomon	exon	285977	286233	.	+	.	ID=exon-XM_012279576.1-5;Dbxref=GeneID:100879806%2CGenbank:XM_012279576.1;Parent=rna-XM_012279576.1
NW_003797100.1	Gnomon	exon	269432	269629	.	+	.	ID=exon-XM_012279576.1-4;Dbxref=GeneID:100879806%2CGenbank:XM_012279576.1;Parent=rna-XM_012279576.1
NW_003797100.1	Gnomon	exon	292317	292426	.	+	.	ID=exon-XM_012279576.1-7;Dbxref=GeneID:100879806%2CGenbank:XM_012279576.1;Parent=rna-XM_012279576.1
NW_003797100.1	Gnomon	exon	291586	291671	.	+	.	ID=exon-XM_012279576.1-6;Dbxref=GeneID:100879806%2CGenbank:XM_012279576.1;Parent=rna-XM_012279576.1
NW_003797100.1	Gnomon	exon	1015906	1016401	.	-	.	ID=exon-XM_012279603.1-4;Dbxref=GeneID:100883540%2CGenbank:XM_012279603.1;Parent=rna-XM_012279603.1
NW_003797100.1	Gnomon	exon	1016461	1016617	.	-	.	ID=exon-XM_012279603.1-3;Dbxref=GeneID:100883540%2CGenbank:XM_012279603.1;Parent=rna-XM_012279603.1
NW_003797100.1	Gnomon	exon	1016697	1016807	.	-	.	ID=exon-XM_012279603.1-2;Dbxref=GeneID:100883540%2CGenbank:XM_012279603.1;Parent=rna-XM_012279603.1
NW_003797100.1	Gnomon	exon	1016962	1017052	.	-	.	ID=exon-XM_012279603.1-1;Dbxref=GeneID:100883540%2CGenbank:XM_012279603.1;Parent=rna-XM_012279603.1
NW_003797100.1	Gnomon	mRNA	1058872	1060657	.	+	.	Name=XM_003700778.2;ID=rna-XM_003700778.2;Dbxref=GeneID:100874692%2CGenbank:XM_003700778.2;Parent=gene-LOC100874692
NW_003797100.1	Gnomon	CDS	135374	135575	.	+	0	Name=XP_012134966.1;ID=cds-XP_012134966.1;Dbxref=GeneID:100879806%2CGenbank:XP_012134966.1;Parent=rna-XM_012279576.1
NW_003797100.1	Gnomon	CDS	144397	144426	.	+	0	Name=XP_012134966.1;ID=cds-XP_012134966.1;Dbxref=GeneID:100879806%2CGenbank:XP_012134966.1;Parent=rna-XM_012279576.1
NW_003797100.1	Gnomon	CDS	260858	261023	.	+	0	Name=XP_012134966.1;ID=cds-XP_012134966.1;Dbxref=GeneID:100879806%2CGenbank:XP_012134966.1;Parent=rna-XM_012279576.1
NW_003797100.1	Gnomon	CDS	269432	269629	.	+	0	Name=XP_012134966.1;ID=cds-XP_012134966.1;Dbxref=GeneID:100879806%2CGenbank:XP_012134966.1;Parent=rna-XM_012279576.1
NW_003797100.1	Gnomon	CDS	285977	286233	.	+	0	Name=XP_012134966.1;ID=cds-XP_012134966.1;Dbxref=GeneID:100879806%2CGenbank:XP_012134966.1;Parent=rna-XM_012279576.1
NW_003797100.1	Gnomon	CDS	291586	291671	.	+	0	Name=XP_012134966.1;ID=cds-XP_012134966.1;Dbxref=GeneID:100879806%2CGenbank:XP_012134966.1;Parent=rna-XM_012279576.1
NW_003797100.1	Gnomon	CDS	292317	292426	.	+	0	Name=XP_012134966.1;ID=cds-XP_012134966.1;Dbxref=GeneID:100879806%2CGenbank:XP_012134966.1;Parent=rna-XM_012279576.1
NW_003797100.1	Gnomon	CDS	293374	293525	.	+	0	Name=XP_012134966.1;ID=cds-XP_012134966.1;Dbxref=GeneID:100879806%2CGenbank:XP_012134966.1;Parent=rna-XM_012279576.1
NW_003797100.1	Gnomon	CDS	294970	295068	.	+	0	Name=XP_012134966.1;ID=cds-XP_012134966.1;Dbxref=GeneID:100879806%2CGenbank:XP_012134966.1;Parent=rna-XM_012279576.1
NW_003797100.1	Gnomon	CDS	295987	296096	.	+	0	Name=XP_012134966.1;ID=cds-XP_012134966.1;Dbxref=GeneID:100879806%2CGenbank:XP_012134966.1;Parent=rna-XM_012279576.1
NW_003797100.1	Gnomon	CDS	296183	296303	.	+	0	Name=XP_012134966.1;ID=cds-XP_012134966.1;Dbxref=GeneID:100879806%2CGenbank:XP_012134966.1;Parent=rna-XM_012279576.1
NW_003797100.1	Gnomon	CDS	296917	297012	.	+	0	Name=XP_012134966.1;ID=cds-XP_012134966.1;Dbxref=GeneID:100879806%2CGenbank:XP_012134966.1;Parent=rna-XM_012279576.1
NW_003797100.1	Gnomon	CDS	297829	298058	.	+	0	Name=XP_012134966.1;ID=cds-XP_012134966.1;Dbxref=GeneID:100879806%2CGenbank:XP_012134966.1;Parent=rna-XM_012279576.1
NW_003797100.1	Gnomon	mRNA	1023676	1026809	.	-	.	Name=XM_012279621.1;ID=rna-XM_012279621.1;Dbxref=GeneID:100881593%2CGenbank:XM_012279621.1;Parent=gene-LOC100881593
NW_003797100.1	Gnomon	exon	1003331	1003493	.	+	.	ID=exon-XM_003700769.2-10;Dbxref=GeneID:100883240%2CGenbank:XM_003700769.2;Parent=rna-XM_003700769.2
NW_003797100.1	Gnomon	exon	1006936	1010557	.	+	.	ID=exon-XM_003700769.2-12;Dbxref=GeneID:100883240%2CGenbank:XM_003700769.2;Parent=rna-XM_003700769.2
NW_003797100.1	Gnomon	exon	1003583	1003783	.	+	.	ID=exon-XM_003700769.2-11;Dbxref=GeneID:100883240%2CGenbank:XM_003700769.2;Parent=rna-XM_003700769.2
NW_003797100.1	Gnomon	CDS	23439	23527	.	+	0	Name=XP_012134963.1;ID=cds-XP_012134963.1;Dbxref=GeneID:100879476%2CGenbank:XP_012134963.1;Parent=rna-XM_012279573.1
NW_003797100.1	Gnomon	CDS	23611	23756	.	+	0	Name=XP_012134963.1;ID=cds-XP_012134963.1;Dbxref=GeneID:100879476%2CGenbank:XP_012134963.1;Parent=rna-XM_012279573.1
NW_003797100.1	Gnomon	CDS	23835	23928	.	+	0	Name=XP_012134963.1;ID=cds-XP_012134963.1;Dbxref=GeneID:100879476%2CGenbank:XP_012134963.1;Parent=rna-XM_012279573.1
NW_003797100.1	Gnomon	CDS	23998	24250	.	+	0	Name=XP_012134963.1;ID=cds-XP_012134963.1;Dbxref=GeneID:100879476%2CGenbank:XP_012134963.1;Parent=rna-XM_012279573.1
NW_003797100.1	Gnomon	CDS	24394	24489	.	+	0	Name=XP_012134963.1;ID=cds-XP_012134963.1;Dbxref=GeneID:100879476%2CGenbank:XP_012134963.1;Parent=rna-XM_012279573.1
NW_003797100.1	Gnomon	CDS	24556	25263	.	+	0	Name=XP_012134963.1;ID=cds-XP_012134963.1;Dbxref=GeneID:100879476%2CGenbank:XP_012134963.1;Parent=rna-XM_012279573.1
NW_003797100.1	Gnomon	mRNA	1020360	1023577	.	+	.	Name=XM_012279622.1;ID=rna-XM_012279622.1;Dbxref=GeneID:100883764%2CGenbank:XM_012279622.1;Parent=gene-LOC100883764
NW_003797100.1	Gnomon	CDS	26173	26316	.	+	0	Name=XP_012134964.1;ID=cds-XP_012134964.1;Dbxref=GeneID:100879585%2CGenbank:XP_012134964.1;Parent=rna-XM_012279574.1
NW_003797100.1	Gnomon	CDS	26385	26535	.	+	0	Name=XP_012134964.1;ID=cds-XP_012134964.1;Dbxref=GeneID:100879585%2CGenbank:XP_012134964.1;Parent=rna-XM_012279574.1
NW_003797100.1	Gnomon	CDS	26605	26714	.	+	0	Name=XP_012134964.1;ID=cds-XP_012134964.1;Dbxref=GeneID:100879585%2CGenbank:XP_012134964.1;Parent=rna-XM_012279574.1
NW_003797100.1	Gnomon	CDS	26783	26936	.	+	0	Name=XP_012134964.1;ID=cds-XP_012134964.1;Dbxref=GeneID:100879585%2CGenbank:XP_012134964.1;Parent=rna-XM_012279574.1
NW_003797100.1	Gnomon	CDS	27000	27106	.	+	0	Name=XP_012134964.1;ID=cds-XP_012134964.1;Dbxref=GeneID:100879585%2CGenbank:XP_012134964.1;Parent=rna-XM_012279574.1
NW_003797100.1	Gnomon	CDS	27169	27336	.	+	0	Name=XP_012134964.1;ID=cds-XP_012134964.1;Dbxref=GeneID:100879585%2CGenbank:XP_012134964.1;Parent=rna-XM_012279574.1
NW_003797100.1	Gnomon	CDS	27410	27604	.	+	0	Name=XP_012134964.1;ID=cds-XP_012134964.1;Dbxref=GeneID:100879585%2CGenbank:XP_012134964.1;Parent=rna-XM_012279574.1
NW_003797100.1	Gnomon	CDS	27682	27799	.	+	0	Name=XP_012134964.1;ID=cds-XP_012134964.1;Dbxref=GeneID:100879585%2CGenbank:XP_012134964.1;Parent=rna-XM_012279574.1
NW_003797100.1	Gnomon	CDS	27864	27941	.	+	0	Name=XP_012134964.1;ID=cds-XP_012134964.1;Dbxref=GeneID:100879585%2CGenbank:XP_012134964.1;Parent=rna-XM_012279574.1
NW_003797100.1	Gnomon	CDS	28444	28516	.	+	0	Name=XP_012134964.1;ID=cds-XP_012134964.1;Dbxref=GeneID:100879585%2CGenbank:XP_012134964.1;Parent=rna-XM_012279574.1
NW_003797100.1	Gnomon	CDS	28587	28737	.	+	0	Name=XP_012134964.1;ID=cds-XP_012134964.1;Dbxref=GeneID:100879585%2CGenbank:XP_012134964.1;Parent=rna-XM_012279574.1
NW_003797100.1	Gnomon	CDS	28815	28918	.	+	0	Name=XP_012134964.1;ID=cds-XP_012134964.1;Dbxref=GeneID:100879585%2CGenbank:XP_012134964.1;Parent=rna-XM_012279574.1
NW_003797100.1	Gnomon	CDS	28977	29244	.	+	0	Name=XP_012134964.1;ID=cds-XP_012134964.1;Dbxref=GeneID:100879585%2CGenbank:XP_012134964.1;Parent=rna-XM_012279574.1
NW_003797100.1	Gnomon	mRNA	1020351	1023577	.	+	.	Name=XM_012279623.1;ID=rna-XM_012279623.1;Dbxref=GeneID:100883764%2CGenbank:XM_012279623.1;Parent=gene-LOC100883764
NW_003797100.1	Gnomon	exon	1020052	1020215	.	-	.	ID=exon-XM_012279626.1-1;Dbxref=GeneID:100883652%2CGenbank:XM_012279626.1;Parent=rna-XM_012279626.1
NW_003797100.1	Gnomon	exon	1017438	1018405	.	-	.	ID=exon-XM_012279626.1-8;Dbxref=GeneID:100883652%2CGenbank:XM_012279626.1;Parent=rna-XM_012279626.1
NW_003797100.1	Gnomon	exon	1018496	1018736	.	-	.	ID=exon-XM_012279626.1-7;Dbxref=GeneID:100883652%2CGenbank:XM_012279626.1;Parent=rna-XM_012279626.1
NW_003797100.1	Gnomon	exon	1018808	1019024	.	-	.	ID=exon-XM_012279626.1-6;Dbxref=GeneID:100883652%2CGenbank:XM_012279626.1;Parent=rna-XM_012279626.1
NW_003797100.1	Gnomon	exon	1019092	1019195	.	-	.	ID=exon-XM_012279626.1-5;Dbxref=GeneID:100883652%2CGenbank:XM_012279626.1;Parent=rna-XM_012279626.1
NW_003797100.1	Gnomon	exon	1019276	1019419	.	-	.	ID=exon-XM_012279626.1-4;Dbxref=GeneID:100883652%2CGenbank:XM_012279626.1;Parent=rna-XM_012279626.1
NW_003797100.1	Gnomon	exon	1019500	1019824	.	-	.	ID=exon-XM_012279626.1-3;Dbxref=GeneID:100883652%2CGenbank:XM_012279626.1;Parent=rna-XM_012279626.1
NW_003797100.1	Gnomon	exon	1019890	1019982	.	-	.	ID=exon-XM_012279626.1-2;Dbxref=GeneID:100883652%2CGenbank:XM_012279626.1;Parent=rna-XM_012279626.1
NW_003797100.1	Gnomon	exon	604056	604331	.	-	.	ID=exon-XM_003700764.2-4;Dbxref=GeneID:100882689%2CGenbank:XM_003700764.2;Parent=rna-XM_003700764.2
NW_003797100.1	Gnomon	exon	604401	604577	.	-	.	ID=exon-XM_003700764.2-3;Dbxref=GeneID:100882689%2CGenbank:XM_003700764.2;Parent=rna-XM_003700764.2
NW_003797100.1	Gnomon	exon	603644	603996	.	-	.	ID=exon-XM_003700764.2-5;Dbxref=GeneID:100882689%2CGenbank:XM_003700764.2;Parent=rna-XM_003700764.2
NW_003797100.1	Gnomon	exon	604641	604789	.	-	.	ID=exon-XM_003700764.2-2;Dbxref=GeneID:100882689%2CGenbank:XM_003700764.2;Parent=rna-XM_003700764.2
NW_003797100.1	Gnomon	exon	604970	605509	.	-	.	ID=exon-XM_003700764.2-1;Dbxref=GeneID:100882689%2CGenbank:XM_003700764.2;Parent=rna-XM_003700764.2
NW_003797100.1	Gnomon	mRNA	18541	20965	.	-	.	Name=XM_012279565.1;ID=rna-XM_012279565.1;Dbxref=GeneID:100883877%2CGenbank:XM_012279565.1;Parent=gene-LOC100883877
NW_003797100.1	Gnomon	gene	987541	1010557	.	+	.	Name=LOC100883240;ID=gene-LOC100883240;Dbxref=GeneID:100883240
NW_003797100.1	Gnomon	mRNA	18541	21464	.	-	.	Name=XM_012279566.1;ID=rna-XM_012279566.1;Dbxref=GeneID:100883877%2CGenbank:XM_012279566.1;Parent=gene-LOC100883877
NW_003797100.1	Gnomon	gene	974944	980358	.	+	.	Name=LOC100883130;ID=gene-LOC100883130;Dbxref=GeneID:100883130
NW_003797100.1	Gnomon	mRNA	18541	21467	.	-	.	Name=XM_012279567.1;ID=rna-XM_012279567.1;Dbxref=GeneID:100883877%2CGenbank:XM_012279567.1;Parent=gene-LOC100883877
NW_003797100.1	Gnomon	gene	16504	18488	.	+	.	Name=LOC100883019;ID=gene-LOC100883019;Dbxref=GeneID:100883019
NW_003797100.1	Gnomon	mRNA	18541	20960	.	-	.	Name=XM_012279569.1;ID=rna-XM_012279569.1;Dbxref=GeneID:100883877%2CGenbank:XM_012279569.1;Parent=gene-LOC100883877
NW_003797100.1	Gnomon	gene	1017438	1020215	.	-	.	Name=LOC100883652;ID=gene-LOC100883652;Dbxref=GeneID:100883652
NW_003797100.1	Gnomon	CDS	1096767	1096996	.	+	0	Name=XP_012135020.1;ID=cds-XP_012135020.1;Dbxref=GeneID:100882244%2CGenbank:XP_012135020.1;Parent=rna-XM_012279630.1
NW_003797100.1	Gnomon	CDS	1099470	1099612	.	+	0	Name=XP_012135020.1;ID=cds-XP_012135020.1;Dbxref=GeneID:100882244%2CGenbank:XP_012135020.1;Parent=rna-XM_012279630.1
NW_003797100.1	Gnomon	CDS	1100614	1100786	.	+	0	Name=XP_012135020.1;ID=cds-XP_012135020.1;Dbxref=GeneID:100882244%2CGenbank:XP_012135020.1;Parent=rna-XM_012279630.1
NW_003797100.1	Gnomon	CDS	1101101	1101305	.	+	0	Name=XP_012135020.1;ID=cds-XP_012135020.1;Dbxref=GeneID:100882244%2CGenbank:XP_012135020.1;Parent=rna-XM_012279630.1
NW_003797100.1	Gnomon	CDS	1101442	1101545	.	+	0	Name=XP_012135020.1;ID=cds-XP_012135020.1;Dbxref=GeneID:100882244%2CGenbank:XP_012135020.1;Parent=rna-XM_012279630.1
NW_003797100.1	Gnomon	CDS	1101869	1101992	.	+	0	Name=XP_012135020.1;ID=cds-XP_012135020.1;Dbxref=GeneID:100882244%2CGenbank:XP_012135020.1;Parent=rna-XM_012279630.1
NW_003797100.1	Gnomon	CDS	1102216	1102388	.	+	0	Name=XP_012135020.1;ID=cds-XP_012135020.1;Dbxref=GeneID:100882244%2CGenbank:XP_012135020.1;Parent=rna-XM_012279630.1
NW_003797100.1	Gnomon	CDS	1103593	1103961	.	+	0	Name=XP_012135020.1;ID=cds-XP_012135020.1;Dbxref=GeneID:100882244%2CGenbank:XP_012135020.1;Parent=rna-XM_012279630.1
NW_003797100.1	Gnomon	exon	1107442	1107590	.	-	.	ID=exon-XM_012279628.1-10;Dbxref=GeneID:100882356%2CGenbank:XM_012279628.1;Parent=rna-XM_012279628.1
NW_003797100.1	Gnomon	exon	1105083	1107052	.	-	.	ID=exon-XM_012279628.1-11;Dbxref=GeneID:100882356%2CGenbank:XM_012279628.1;Parent=rna-XM_012279628.1
NW_003797100.1	Gnomon	exon	1023197	1023396	.	+	.	ID=exon-XM_003700774.2-10;Dbxref=GeneID:100883764%2CGenbank:XM_003700774.2;Parent=rna-XM_003700774.2
NW_003797100.1	Gnomon	exon	1026469	1026487	.	+	.	ID=exon-XM_003700774.2-11;Dbxref=GeneID:100883764%2CGenbank:XM_003700774.2;Parent=rna-XM_003700774.2
NW_003797100.1	Gnomon	gene	1015906	1017340	.	-	.	Name=LOC100883540;ID=gene-LOC100883540;Dbxref=GeneID:100883540
NW_003797100.1	Gnomon	CDS	837156	837301	.	+	0	Name=XP_012135021.1;ID=cds-XP_012135021.1;Dbxref=GeneID:100880929%2CGenbank:XP_012135021.1;Parent=rna-XM_012279631.1
NW_003797100.1	Gnomon	CDS	838584	838866	.	+	0	Name=XP_012135021.1;ID=cds-XP_012135021.1;Dbxref=GeneID:100880929%2CGenbank:XP_012135021.1;Parent=rna-XM_012279631.1
NW_003797100.1	Gnomon	CDS	839601	840144	.	+	0	Name=XP_012135021.1;ID=cds-XP_012135021.1;Dbxref=GeneID:100880929%2CGenbank:XP_012135021.1;Parent=rna-XM_012279631.1
NW_003797100.1	Gnomon	CDS	841173	841516	.	+	0	Name=XP_012135021.1;ID=cds-XP_012135021.1;Dbxref=GeneID:100880929%2CGenbank:XP_012135021.1;Parent=rna-XM_012279631.1
NW_003797100.1	Gnomon	CDS	842570	843184	.	+	0	Name=XP_012135021.1;ID=cds-XP_012135021.1;Dbxref=GeneID:100880929%2CGenbank:XP_012135021.1;Parent=rna-XM_012279631.1
NW_003797100.1	Gnomon	CDS	844827	844986	.	+	0	Name=XP_012135021.1;ID=cds-XP_012135021.1;Dbxref=GeneID:100880929%2CGenbank:XP_012135021.1;Parent=rna-XM_012279631.1
NW_003797100.1	Gnomon	CDS	845061	845182	.	+	0	Name=XP_012135021.1;ID=cds-XP_012135021.1;Dbxref=GeneID:100880929%2CGenbank:XP_012135021.1;Parent=rna-XM_012279631.1
NW_003797100.1	Gnomon	CDS	846651	846938	.	+	0	Name=XP_012135021.1;ID=cds-XP_012135021.1;Dbxref=GeneID:100880929%2CGenbank:XP_012135021.1;Parent=rna-XM_012279631.1
NW_003797100.1	Gnomon	CDS	848120	848657	.	+	0	Name=XP_012135021.1;ID=cds-XP_012135021.1;Dbxref=GeneID:100880929%2CGenbank:XP_012135021.1;Parent=rna-XM_012279631.1
NW_003797100.1	Gnomon	CDS	848729	848982	.	+	0	Name=XP_012135021.1;ID=cds-XP_012135021.1;Dbxref=GeneID:100880929%2CGenbank:XP_012135021.1;Parent=rna-XM_012279631.1
NW_003797100.1	Gnomon	CDS	849843	849989	.	+	0	Name=XP_012135021.1;ID=cds-XP_012135021.1;Dbxref=GeneID:100880929%2CGenbank:XP_012135021.1;Parent=rna-XM_012279631.1
NW_003797100.1	Gnomon	exon	1019890	1019982	.	-	.	ID=exon-XM_012279625.1-2;Dbxref=GeneID:100883652%2CGenbank:XM_012279625.1;Parent=rna-XM_012279625.1
NW_003797100.1	Gnomon	exon	1020052	1020215	.	-	.	ID=exon-XM_012279625.1-1;Dbxref=GeneID:100883652%2CGenbank:XM_012279625.1;Parent=rna-XM_012279625.1
NW_003797100.1	Gnomon	exon	1019276	1019419	.	-	.	ID=exon-XM_012279625.1-4;Dbxref=GeneID:100883652%2CGenbank:XM_012279625.1;Parent=rna-XM_012279625.1
NW_003797100.1	Gnomon	exon	1019500	1019824	.	-	.	ID=exon-XM_012279625.1-3;Dbxref=GeneID:100883652%2CGenbank:XM_012279625.1;Parent=rna-XM_012279625.1
NW_003797100.1	Gnomon	exon	1018808	1019024	.	-	.	ID=exon-XM_012279625.1-6;Dbxref=GeneID:100883652%2CGenbank:XM_012279625.1;Parent=rna-XM_012279625.1
NW_003797100.1	Gnomon	exon	1019092	1019195	.	-	.	ID=exon-XM_012279625.1-5;Dbxref=GeneID:100883652%2CGenbank:XM_012279625.1;Parent=rna-XM_012279625.1
NW_003797100.1	Gnomon	exon	1017438	1018408	.	-	.	ID=exon-XM_012279625.1-8;Dbxref=GeneID:100883652%2CGenbank:XM_012279625.1;Parent=rna-XM_012279625.1
NW_003797100.1	Gnomon	exon	1018496	1018736	.	-	.	ID=exon-XM_012279625.1-7;Dbxref=GeneID:100883652%2CGenbank:XM_012279625.1;Parent=rna-XM_012279625.1
NW_003797100.1	Gnomon	gene	1014128	1015699	.	-	.	Name=LOC100883427;ID=gene-LOC100883427;Dbxref=GeneID:100883427
NW_003797100.1	Gnomon	exon	1017223	1017340	.	-	.	ID=exon-XM_012279602.1-1;Dbxref=GeneID:100883540%2CGenbank:XM_012279602.1;Parent=rna-XM_012279602.1
NW_003797100.1	Gnomon	exon	1016461	1016617	.	-	.	ID=exon-XM_012279602.1-3;Dbxref=GeneID:100883540%2CGenbank:XM_012279602.1;Parent=rna-XM_012279602.1
NW_003797100.1	Gnomon	exon	1016697	1016807	.	-	.	ID=exon-XM_012279602.1-2;Dbxref=GeneID:100883540%2CGenbank:XM_012279602.1;Parent=rna-XM_012279602.1
NW_003797100.1	Gnomon	exon	1015906	1016401	.	-	.	ID=exon-XM_012279602.1-4;Dbxref=GeneID:100883540%2CGenbank:XM_012279602.1;Parent=rna-XM_012279602.1
NW_003797100.1	Gnomon	mRNA	1031968	1049962	.	+	.	Name=XM_012279619.1;ID=rna-XM_012279619.1;Dbxref=GeneID:100881702%2CGenbank:XM_012279619.1;Parent=gene-LOC100881702
NW_003797100.1	Gnomon	exon	314326	314528	.	+	.	ID=exon-XM_012279578.1-3;Dbxref=GeneID:100879915%2CGenbank:XM_012279578.1;Parent=rna-XM_012279578.1
NW_003797100.1	Gnomon	exon	313175	313427	.	+	.	ID=exon-XM_012279578.1-2;Dbxref=GeneID:100879915%2CGenbank:XM_012279578.1;Parent=rna-XM_012279578.1
NW_003797100.1	Gnomon	exon	315158	315486	.	+	.	ID=exon-XM_012279578.1-5;Dbxref=GeneID:100879915%2CGenbank:XM_012279578.1;Parent=rna-XM_012279578.1
NW_003797100.1	Gnomon	exon	314597	314815	.	+	.	ID=exon-XM_012279578.1-4;Dbxref=GeneID:100879915%2CGenbank:XM_012279578.1;Parent=rna-XM_012279578.1
NW_003797100.1	Gnomon	exon	312152	312608	.	+	.	ID=exon-XM_012279578.1-1;Dbxref=GeneID:100879915%2CGenbank:XM_012279578.1;Parent=rna-XM_012279578.1
NW_003797100.1	Gnomon	exon	316665	316955	.	+	.	ID=exon-XM_012279578.1-7;Dbxref=GeneID:100879915%2CGenbank:XM_012279578.1;Parent=rna-XM_012279578.1
NW_003797100.1	Gnomon	exon	315909	316179	.	+	.	ID=exon-XM_012279578.1-6;Dbxref=GeneID:100879915%2CGenbank:XM_012279578.1;Parent=rna-XM_012279578.1
NW_003797100.1	Gnomon	exon	317676	317921	.	+	.	ID=exon-XM_012279578.1-9;Dbxref=GeneID:100879915%2CGenbank:XM_012279578.1;Parent=rna-XM_012279578.1
NW_003797100.1	Gnomon	exon	317302	317546	.	+	.	ID=exon-XM_012279578.1-8;Dbxref=GeneID:100879915%2CGenbank:XM_012279578.1;Parent=rna-XM_012279578.1
NW_003797100.1	Gnomon	exon	846651	846938	.	+	.	ID=exon-XM_012279631.1-9;Dbxref=GeneID:100880929%2CGenbank:XM_012279631.1;Parent=rna-XM_012279631.1
NW_003797100.1	Gnomon	exon	845061	845182	.	+	.	ID=exon-XM_012279631.1-8;Dbxref=GeneID:100880929%2CGenbank:XM_012279631.1;Parent=rna-XM_012279631.1
NW_003797100.1	Gnomon	exon	841173	841516	.	+	.	ID=exon-XM_012279631.1-5;Dbxref=GeneID:100880929%2CGenbank:XM_012279631.1;Parent=rna-XM_012279631.1
NW_003797100.1	Gnomon	exon	839601	840144	.	+	.	ID=exon-XM_012279631.1-4;Dbxref=GeneID:100880929%2CGenbank:XM_012279631.1;Parent=rna-XM_012279631.1
NW_003797100.1	Gnomon	exon	844827	844986	.	+	.	ID=exon-XM_012279631.1-7;Dbxref=GeneID:100880929%2CGenbank:XM_012279631.1;Parent=rna-XM_012279631.1
NW_003797100.1	Gnomon	exon	842570	843184	.	+	.	ID=exon-XM_012279631.1-6;Dbxref=GeneID:100880929%2CGenbank:XM_012279631.1;Parent=rna-XM_012279631.1
NW_003797100.1	Gnomon	exon	835413	836293	.	+	.	ID=exon-XM_012279631.1-1;Dbxref=GeneID:100880929%2CGenbank:XM_012279631.1;Parent=rna-XM_012279631.1
NW_003797100.1	Gnomon	exon	838584	838866	.	+	.	ID=exon-XM_012279631.1-3;Dbxref=GeneID:100880929%2CGenbank:XM_012279631.1;Parent=rna-XM_012279631.1
NW_003797100.1	Gnomon	exon	836982	837301	.	+	.	ID=exon-XM_012279631.1-2;Dbxref=GeneID:100880929%2CGenbank:XM_012279631.1;Parent=rna-XM_012279631.1
NW_003797100.1	Gnomon	exon	1050772	1054563	.	-	.	ID=exon-XM_012279618.1-10;Dbxref=GeneID:100881811%2CGenbank:XM_012279618.1;Parent=rna-XM_012279618.1
NW_003797100.1	Gnomon	exon	1090366	1090499	.	-	.	ID=exon-XM_012279607.1-2;Dbxref=GeneID:100875105%2CGenbank:XM_012279607.1;Parent=rna-XM_012279607.1
NW_003797100.1	Gnomon	exon	1090692	1090827	.	-	.	ID=exon-XM_012279607.1-1;Dbxref=GeneID:100875105%2CGenbank:XM_012279607.1;Parent=rna-XM_012279607.1
NW_003797100.1	Gnomon	exon	1089005	1089151	.	-	.	ID=exon-XM_012279607.1-6;Dbxref=GeneID:100875105%2CGenbank:XM_012279607.1;Parent=rna-XM_012279607.1
NW_003797100.1	Gnomon	exon	1089229	1089500	.	-	.	ID=exon-XM_012279607.1-5;Dbxref=GeneID:100875105%2CGenbank:XM_012279607.1;Parent=rna-XM_012279607.1
NW_003797100.1	Gnomon	exon	1089572	1089847	.	-	.	ID=exon-XM_012279607.1-4;Dbxref=GeneID:100875105%2CGenbank:XM_012279607.1;Parent=rna-XM_012279607.1
NW_003797100.1	Gnomon	exon	1089922	1090294	.	-	.	ID=exon-XM_012279607.1-3;Dbxref=GeneID:100875105%2CGenbank:XM_012279607.1;Parent=rna-XM_012279607.1
NW_003797100.1	Gnomon	exon	1087435	1088932	.	-	.	ID=exon-XM_012279607.1-7;Dbxref=GeneID:100875105%2CGenbank:XM_012279607.1;Parent=rna-XM_012279607.1
NW_003797100.1	Gnomon	mRNA	16504	18488	.	+	.	Name=XM_012279560.1;ID=rna-XM_012279560.1;Dbxref=GeneID:100883019%2CGenbank:XM_012279560.1;Parent=gene-LOC100883019
NW_003797100.1	Gnomon	mRNA	16506	18488	.	+	.	Name=XM_012279561.1;ID=rna-XM_012279561.1;Dbxref=GeneID:100883019%2CGenbank:XM_012279561.1;Parent=gene-LOC100883019
NW_003797100.1	Gnomon	exon	577117	577282	.	+	.	ID=exon-XM_012279579.1-8;Dbxref=GeneID:100880028%2CGenbank:XM_012279579.1;Parent=rna-XM_012279579.1
NW_003797100.1	Gnomon	exon	575953	576083	.	+	.	ID=exon-XM_012279579.1-7;Dbxref=GeneID:100880028%2CGenbank:XM_012279579.1;Parent=rna-XM_012279579.1
NW_003797100.1	Gnomon	exon	575773	575855	.	+	.	ID=exon-XM_012279579.1-6;Dbxref=GeneID:100880028%2CGenbank:XM_012279579.1;Parent=rna-XM_012279579.1
NW_003797100.1	Gnomon	exon	572463	572600	.	+	.	ID=exon-XM_012279579.1-5;Dbxref=GeneID:100880028%2CGenbank:XM_012279579.1;Parent=rna-XM_012279579.1
NW_003797100.1	Gnomon	exon	581660	581729	.	+	.	ID=exon-XM_012279579.1-9;Dbxref=GeneID:100880028%2CGenbank:XM_012279579.1;Parent=rna-XM_012279579.1
NW_003797100.1	Gnomon	exon	571479	571610	.	+	.	ID=exon-XM_012279579.1-4;Dbxref=GeneID:100880028%2CGenbank:XM_012279579.1;Parent=rna-XM_012279579.1
NW_003797100.1	Gnomon	exon	569904	569994	.	+	.	ID=exon-XM_012279579.1-3;Dbxref=GeneID:100880028%2CGenbank:XM_012279579.1;Parent=rna-XM_012279579.1
NW_003797100.1	Gnomon	exon	562208	562355	.	+	.	ID=exon-XM_012279579.1-2;Dbxref=GeneID:100880028%2CGenbank:XM_012279579.1;Parent=rna-XM_012279579.1
NW_003797100.1	Gnomon	exon	560299	561183	.	+	.	ID=exon-XM_012279579.1-1;Dbxref=GeneID:100880028%2CGenbank:XM_012279579.1;Parent=rna-XM_012279579.1
NW_003797100.1	Gnomon	mRNA	16829	18488	.	+	.	Name=XM_012279562.1;ID=rna-XM_012279562.1;Dbxref=GeneID:100883019%2CGenbank:XM_012279562.1;Parent=gene-LOC100883019
NW_003797100.1	Gnomon	exon	1031179	1031441	.	+	.	ID=exon-XM_003700777.2-11;Dbxref=GeneID:100884098%2CGenbank:XM_003700777.2;Parent=rna-XM_003700777.2
NW_003797100.1	Gnomon	exon	1030815	1031094	.	+	.	ID=exon-XM_003700777.2-10;Dbxref=GeneID:100884098%2CGenbank:XM_003700777.2;Parent=rna-XM_003700777.2
NW_003797100.1	Gnomon	exon	24556	25853	.	+	.	ID=exon-XM_012279571.1-10;Dbxref=GeneID:100879476%2CGenbank:XM_012279571.1;Parent=rna-XM_012279571.1
NW_003797100.1	Gnomon	exon	611776	612695	.	+	.	ID=exon-XM_003700765.2-1;Dbxref=GeneID:100882797%2CGenbank:XM_003700765.2;Parent=rna-XM_003700765.2
NW_003797100.1	Gnomon	exon	613339	613780	.	+	.	ID=exon-XM_003700765.2-4;Dbxref=GeneID:100882797%2CGenbank:XM_003700765.2;Parent=rna-XM_003700765.2
NW_003797100.1	Gnomon	exon	613039	613263	.	+	.	ID=exon-XM_003700765.2-3;Dbxref=GeneID:100882797%2CGenbank:XM_003700765.2;Parent=rna-XM_003700765.2
NW_003797100.1	Gnomon	exon	612758	612959	.	+	.	ID=exon-XM_003700765.2-2;Dbxref=GeneID:100882797%2CGenbank:XM_003700765.2;Parent=rna-XM_003700765.2
NW_003797100.1	Gnomon	mRNA	14530	16350	.	+	.	Name=XM_012279564.1;ID=rna-XM_012279564.1;Dbxref=GeneID:100879363%2CGenbank:XM_012279564.1;Parent=gene-LOC100879363
NW_003797100.1	Gnomon	exon	1089229	1089500	.	-	.	ID=exon-XM_012279606.1-5;Dbxref=GeneID:100875105%2CGenbank:XM_012279606.1;Parent=rna-XM_012279606.1
NW_003797100.1	Gnomon	exon	1089572	1089847	.	-	.	ID=exon-XM_012279606.1-4;Dbxref=GeneID:100875105%2CGenbank:XM_012279606.1;Parent=rna-XM_012279606.1
NW_003797100.1	Gnomon	exon	1087435	1088932	.	-	.	ID=exon-XM_012279606.1-7;Dbxref=GeneID:100875105%2CGenbank:XM_012279606.1;Parent=rna-XM_012279606.1
NW_003797100.1	Gnomon	exon	1089005	1089151	.	-	.	ID=exon-XM_012279606.1-6;Dbxref=GeneID:100875105%2CGenbank:XM_012279606.1;Parent=rna-XM_012279606.1
NW_003797100.1	Gnomon	exon	1090840	1090951	.	-	.	ID=exon-XM_012279606.1-1;Dbxref=GeneID:100875105%2CGenbank:XM_012279606.1;Parent=rna-XM_012279606.1
NW_003797100.1	Gnomon	exon	1089922	1090294	.	-	.	ID=exon-XM_012279606.1-3;Dbxref=GeneID:100875105%2CGenbank:XM_012279606.1;Parent=rna-XM_012279606.1
NW_003797100.1	Gnomon	exon	1090366	1090499	.	-	.	ID=exon-XM_012279606.1-2;Dbxref=GeneID:100875105%2CGenbank:XM_012279606.1;Parent=rna-XM_012279606.1
NW_003797100.1	Gnomon	exon	605598	606206	.	-	.	ID=exon-XM_003700742.2-7;Dbxref=GeneID:100880139%2CGenbank:XM_003700742.2;Parent=rna-XM_003700742.2
NW_003797100.1	Gnomon	exon	606283	606665	.	-	.	ID=exon-XM_003700742.2-6;Dbxref=GeneID:100880139%2CGenbank:XM_003700742.2;Parent=rna-XM_003700742.2
NW_003797100.1	Gnomon	exon	606857	607196	.	-	.	ID=exon-XM_003700742.2-5;Dbxref=GeneID:100880139%2CGenbank:XM_003700742.2;Parent=rna-XM_003700742.2
NW_003797100.1	Gnomon	exon	607428	607621	.	-	.	ID=exon-XM_003700742.2-4;Dbxref=GeneID:100880139%2CGenbank:XM_003700742.2;Parent=rna-XM_003700742.2
NW_003797100.1	Gnomon	exon	607826	608009	.	-	.	ID=exon-XM_003700742.2-3;Dbxref=GeneID:100880139%2CGenbank:XM_003700742.2;Parent=rna-XM_003700742.2
NW_003797100.1	Gnomon	exon	608087	608218	.	-	.	ID=exon-XM_003700742.2-2;Dbxref=GeneID:100880139%2CGenbank:XM_003700742.2;Parent=rna-XM_003700742.2
NW_003797100.1	Gnomon	exon	608459	608549	.	-	.	ID=exon-XM_003700742.2-1;Dbxref=GeneID:100880139%2CGenbank:XM_003700742.2;Parent=rna-XM_003700742.2
NW_003797100.1	Gnomon	exon	853026	853085	.	-	.	ID=exon-XM_012279597.1-42;Dbxref=GeneID:100881043%2CGenbank:XM_012279597.1;Parent=rna-XM_012279597.1
NW_003797100.1	Gnomon	exon	854272	854391	.	-	.	ID=exon-XM_012279597.1-41;Dbxref=GeneID:100881043%2CGenbank:XM_012279597.1;Parent=rna-XM_012279597.1
NW_003797100.1	Gnomon	exon	854713	854775	.	-	.	ID=exon-XM_012279597.1-40;Dbxref=GeneID:100881043%2CGenbank:XM_012279597.1;Parent=rna-XM_012279597.1
NW_003797100.1	Gnomon	exon	851017	852404	.	-	.	ID=exon-XM_012279597.1-43;Dbxref=GeneID:100881043%2CGenbank:XM_012279597.1;Parent=rna-XM_012279597.1
NW_003797100.1	Gnomon	exon	883057	883203	.	-	.	ID=exon-XM_012279597.1-19;Dbxref=GeneID:100881043%2CGenbank:XM_012279597.1;Parent=rna-XM_012279597.1
NW_003797100.1	Gnomon	exon	886536	896313	.	-	.	ID=exon-XM_012279597.1-18;Dbxref=GeneID:100881043%2CGenbank:XM_012279597.1;Parent=rna-XM_012279597.1
NW_003797100.1	Gnomon	exon	905514	905978	.	-	.	ID=exon-XM_012279597.1-13;Dbxref=GeneID:100881043%2CGenbank:XM_012279597.1;Parent=rna-XM_012279597.1
NW_003797100.1	Gnomon	exon	906080	906103	.	-	.	ID=exon-XM_012279597.1-12;Dbxref=GeneID:100881043%2CGenbank:XM_012279597.1;Parent=rna-XM_012279597.1
NW_003797100.1	Gnomon	exon	906198	906771	.	-	.	ID=exon-XM_012279597.1-11;Dbxref=GeneID:100881043%2CGenbank:XM_012279597.1;Parent=rna-XM_012279597.1
NW_003797100.1	Gnomon	exon	906858	907115	.	-	.	ID=exon-XM_012279597.1-10;Dbxref=GeneID:100881043%2CGenbank:XM_012279597.1;Parent=rna-XM_012279597.1
NW_003797100.1	Gnomon	exon	897794	897909	.	-	.	ID=exon-XM_012279597.1-17;Dbxref=GeneID:100881043%2CGenbank:XM_012279597.1;Parent=rna-XM_012279597.1
NW_003797100.1	Gnomon	exon	901245	901466	.	-	.	ID=exon-XM_012279597.1-16;Dbxref=GeneID:100881043%2CGenbank:XM_012279597.1;Parent=rna-XM_012279597.1
NW_003797100.1	Gnomon	exon	903968	904051	.	-	.	ID=exon-XM_012279597.1-15;Dbxref=GeneID:100881043%2CGenbank:XM_012279597.1;Parent=rna-XM_012279597.1
NW_003797100.1	Gnomon	exon	904187	905392	.	-	.	ID=exon-XM_012279597.1-14;Dbxref=GeneID:100881043%2CGenbank:XM_012279597.1;Parent=rna-XM_012279597.1
NW_003797100.1	Gnomon	exon	1102216	1102388	.	+	.	ID=exon-XM_012279630.1-8;Dbxref=GeneID:100882244%2CGenbank:XM_012279630.1;Parent=rna-XM_012279630.1
NW_003797100.1	Gnomon	exon	1101869	1101992	.	+	.	ID=exon-XM_012279630.1-7;Dbxref=GeneID:100882244%2CGenbank:XM_012279630.1;Parent=rna-XM_012279630.1
NW_003797100.1	Gnomon	exon	1101442	1101545	.	+	.	ID=exon-XM_012279630.1-6;Dbxref=GeneID:100882244%2CGenbank:XM_012279630.1;Parent=rna-XM_012279630.1
NW_003797100.1	Gnomon	exon	870564	872688	.	-	.	ID=exon-XM_012279597.1-29;Dbxref=GeneID:100881043%2CGenbank:XM_012279597.1;Parent=rna-XM_012279597.1
NW_003797100.1	Gnomon	exon	1101101	1101305	.	+	.	ID=exon-XM_012279630.1-5;Dbxref=GeneID:100882244%2CGenbank:XM_012279630.1;Parent=rna-XM_012279630.1
NW_003797100.1	Gnomon	exon	1100614	1100786	.	+	.	ID=exon-XM_012279630.1-4;Dbxref=GeneID:100882244%2CGenbank:XM_012279630.1;Parent=rna-XM_012279630.1
NW_003797100.1	Gnomon	exon	1099470	1099612	.	+	.	ID=exon-XM_012279630.1-3;Dbxref=GeneID:100882244%2CGenbank:XM_012279630.1;Parent=rna-XM_012279630.1
NW_003797100.1	Gnomon	exon	1096556	1096996	.	+	.	ID=exon-XM_012279630.1-2;Dbxref=GeneID:100882244%2CGenbank:XM_012279630.1;Parent=rna-XM_012279630.1
NW_003797100.1	Gnomon	exon	1094354	1096177	.	+	.	ID=exon-XM_012279630.1-1;Dbxref=GeneID:100882244%2CGenbank:XM_012279630.1;Parent=rna-XM_012279630.1
NW_003797100.1	Gnomon	exon	882752	882975	.	-	.	ID=exon-XM_012279597.1-20;Dbxref=GeneID:100881043%2CGenbank:XM_012279597.1;Parent=rna-XM_012279597.1
NW_003797100.1	Gnomon	exon	879207	880250	.	-	.	ID=exon-XM_012279597.1-24;Dbxref=GeneID:100881043%2CGenbank:XM_012279597.1;Parent=rna-XM_012279597.1
NW_003797100.1	Gnomon	exon	880335	880624	.	-	.	ID=exon-XM_012279597.1-23;Dbxref=GeneID:100881043%2CGenbank:XM_012279597.1;Parent=rna-XM_012279597.1
NW_003797100.1	Gnomon	exon	880924	881777	.	-	.	ID=exon-XM_012279597.1-22;Dbxref=GeneID:100881043%2CGenbank:XM_012279597.1;Parent=rna-XM_012279597.1
NW_003797100.1	Gnomon	exon	881898	882692	.	-	.	ID=exon-XM_012279597.1-21;Dbxref=GeneID:100881043%2CGenbank:XM_012279597.1;Parent=rna-XM_012279597.1
NW_003797100.1	Gnomon	exon	873550	874283	.	-	.	ID=exon-XM_012279597.1-28;Dbxref=GeneID:100881043%2CGenbank:XM_012279597.1;Parent=rna-XM_012279597.1
NW_003797100.1	Gnomon	exon	875440	878349	.	-	.	ID=exon-XM_012279597.1-27;Dbxref=GeneID:100881043%2CGenbank:XM_012279597.1;Parent=rna-XM_012279597.1
NW_003797100.1	Gnomon	exon	878438	878607	.	-	.	ID=exon-XM_012279597.1-26;Dbxref=GeneID:100881043%2CGenbank:XM_012279597.1;Parent=rna-XM_012279597.1
NW_003797100.1	Gnomon	exon	878669	879146	.	-	.	ID=exon-XM_012279597.1-25;Dbxref=GeneID:100881043%2CGenbank:XM_012279597.1;Parent=rna-XM_012279597.1
NW_003797100.1	Gnomon	exon	1103593	1104091	.	+	.	ID=exon-XM_012279630.1-9;Dbxref=GeneID:100882244%2CGenbank:XM_012279630.1;Parent=rna-XM_012279630.1
NW_003797100.1	Gnomon	exon	869471	869545	.	-	.	ID=exon-XM_012279597.1-31;Dbxref=GeneID:100881043%2CGenbank:XM_012279597.1;Parent=rna-XM_012279597.1
NW_003797100.1	Gnomon	exon	870228	870475	.	-	.	ID=exon-XM_012279597.1-30;Dbxref=GeneID:100881043%2CGenbank:XM_012279597.1;Parent=rna-XM_012279597.1
NW_003797100.1	Gnomon	exon	868026	868143	.	-	.	ID=exon-XM_012279597.1-35;Dbxref=GeneID:100881043%2CGenbank:XM_012279597.1;Parent=rna-XM_012279597.1
NW_003797100.1	Gnomon	exon	868472	868701	.	-	.	ID=exon-XM_012279597.1-34;Dbxref=GeneID:100881043%2CGenbank:XM_012279597.1;Parent=rna-XM_012279597.1
NW_003797100.1	Gnomon	exon	868802	868919	.	-	.	ID=exon-XM_012279597.1-33;Dbxref=GeneID:100881043%2CGenbank:XM_012279597.1;Parent=rna-XM_012279597.1
NW_003797100.1	Gnomon	exon	868993	869164	.	-	.	ID=exon-XM_012279597.1-32;Dbxref=GeneID:100881043%2CGenbank:XM_012279597.1;Parent=rna-XM_012279597.1
NW_003797100.1	Gnomon	exon	855823	856006	.	-	.	ID=exon-XM_012279597.1-39;Dbxref=GeneID:100881043%2CGenbank:XM_012279597.1;Parent=rna-XM_012279597.1
NW_003797100.1	Gnomon	exon	856089	856226	.	-	.	ID=exon-XM_012279597.1-38;Dbxref=GeneID:100881043%2CGenbank:XM_012279597.1;Parent=rna-XM_012279597.1
NW_003797100.1	Gnomon	exon	856907	857069	.	-	.	ID=exon-XM_012279597.1-37;Dbxref=GeneID:100881043%2CGenbank:XM_012279597.1;Parent=rna-XM_012279597.1
NW_003797100.1	Gnomon	exon	862838	862989	.	-	.	ID=exon-XM_012279597.1-36;Dbxref=GeneID:100881043%2CGenbank:XM_012279597.1;Parent=rna-XM_012279597.1
NW_003797100.1	Gnomon	mRNA	1077330	1080906	.	+	.	Name=XM_012279611.1;ID=rna-XM_012279611.1;Dbxref=GeneID:105661806%2CGenbank:XM_012279611.1;Parent=gene-LOC105661806
NW_003797100.1	Gnomon	exon	13892	14361	.	+	.	ID=exon-XM_012279558.1-21;Dbxref=GeneID:100879252%2CGenbank:XM_012279558.1;Parent=rna-XM_012279558.1
NW_003797100.1	Gnomon	exon	13732	13818	.	+	.	ID=exon-XM_012279558.1-20;Dbxref=GeneID:100879252%2CGenbank:XM_012279558.1;Parent=rna-XM_012279558.1
NW_003797100.1	Gnomon	exon	13494	13652	.	+	.	ID=exon-XM_012279558.1-19;Dbxref=GeneID:100879252%2CGenbank:XM_012279558.1;Parent=rna-XM_012279558.1
NW_003797100.1	Gnomon	exon	13282	13410	.	+	.	ID=exon-XM_012279558.1-18;Dbxref=GeneID:100879252%2CGenbank:XM_012279558.1;Parent=rna-XM_012279558.1
NW_003797100.1	Gnomon	exon	13124	13211	.	+	.	ID=exon-XM_012279558.1-17;Dbxref=GeneID:100879252%2CGenbank:XM_012279558.1;Parent=rna-XM_012279558.1
NW_003797100.1	Gnomon	exon	12862	13048	.	+	.	ID=exon-XM_012279558.1-16;Dbxref=GeneID:100879252%2CGenbank:XM_012279558.1;Parent=rna-XM_012279558.1
NW_003797100.1	Gnomon	exon	12635	12777	.	+	.	ID=exon-XM_012279558.1-15;Dbxref=GeneID:100879252%2CGenbank:XM_012279558.1;Parent=rna-XM_012279558.1
NW_003797100.1	Gnomon	exon	12442	12561	.	+	.	ID=exon-XM_012279558.1-14;Dbxref=GeneID:100879252%2CGenbank:XM_012279558.1;Parent=rna-XM_012279558.1
NW_003797100.1	Gnomon	exon	12118	12372	.	+	.	ID=exon-XM_012279558.1-13;Dbxref=GeneID:100879252%2CGenbank:XM_012279558.1;Parent=rna-XM_012279558.1
NW_003797100.1	Gnomon	exon	11839	12037	.	+	.	ID=exon-XM_012279558.1-12;Dbxref=GeneID:100879252%2CGenbank:XM_012279558.1;Parent=rna-XM_012279558.1
NW_003797100.1	Gnomon	exon	11570	11772	.	+	.	ID=exon-XM_012279558.1-11;Dbxref=GeneID:100879252%2CGenbank:XM_012279558.1;Parent=rna-XM_012279558.1
NW_003797100.1	Gnomon	exon	11386	11479	.	+	.	ID=exon-XM_012279558.1-10;Dbxref=GeneID:100879252%2CGenbank:XM_012279558.1;Parent=rna-XM_012279558.1
NW_003797100.1	Gnomon	exon	1087435	1088717	.	-	.	ID=exon-XM_012279605.1-8;Dbxref=GeneID:100875105%2CGenbank:XM_012279605.1;Parent=rna-XM_012279605.1
NW_003797100.1	Gnomon	exon	1088800	1088932	.	-	.	ID=exon-XM_012279605.1-7;Dbxref=GeneID:100875105%2CGenbank:XM_012279605.1;Parent=rna-XM_012279605.1
NW_003797100.1	Gnomon	exon	1089005	1089151	.	-	.	ID=exon-XM_012279605.1-6;Dbxref=GeneID:100875105%2CGenbank:XM_012279605.1;Parent=rna-XM_012279605.1
NW_003797100.1	Gnomon	exon	1089229	1089500	.	-	.	ID=exon-XM_012279605.1-5;Dbxref=GeneID:100875105%2CGenbank:XM_012279605.1;Parent=rna-XM_012279605.1
NW_003797100.1	Gnomon	exon	1089572	1089847	.	-	.	ID=exon-XM_012279605.1-4;Dbxref=GeneID:100875105%2CGenbank:XM_012279605.1;Parent=rna-XM_012279605.1
NW_003797100.1	Gnomon	exon	1089922	1090294	.	-	.	ID=exon-XM_012279605.1-3;Dbxref=GeneID:100875105%2CGenbank:XM_012279605.1;Parent=rna-XM_012279605.1
NW_003797100.1	Gnomon	exon	1090366	1090499	.	-	.	ID=exon-XM_012279605.1-2;Dbxref=GeneID:100875105%2CGenbank:XM_012279605.1;Parent=rna-XM_012279605.1
NW_003797100.1	Gnomon	exon	1090962	1091266	.	-	.	ID=exon-XM_012279605.1-1;Dbxref=GeneID:100875105%2CGenbank:XM_012279605.1;Parent=rna-XM_012279605.1
NW_003797100.1	Gnomon	exon	1023197	1023577	.	+	.	ID=exon-XM_012279623.1-10;Dbxref=GeneID:100883764%2CGenbank:XM_012279623.1;Parent=rna-XM_012279623.1
NW_003797100.1	Gnomon	exon	609269	611515	.	+	.	ID=exon-XM_003700743.2-3;Dbxref=GeneID:100880255%2CGenbank:XM_003700743.2;Parent=rna-XM_003700743.2
NW_003797100.1	Gnomon	exon	609034	609201	.	+	.	ID=exon-XM_003700743.2-2;Dbxref=GeneID:100880255%2CGenbank:XM_003700743.2;Parent=rna-XM_003700743.2
NW_003797100.1	Gnomon	exon	608788	608961	.	+	.	ID=exon-XM_003700743.2-1;Dbxref=GeneID:100880255%2CGenbank:XM_003700743.2;Parent=rna-XM_003700743.2
NW_003797100.1	Gnomon	exon	1107943	1108121	.	-	.	ID=exon-XM_012279629.1-8;Dbxref=GeneID:100882356%2CGenbank:XM_012279629.1;Parent=rna-XM_012279629.1
NW_003797100.1	Gnomon	exon	1108205	1108336	.	-	.	ID=exon-XM_012279629.1-7;Dbxref=GeneID:100882356%2CGenbank:XM_012279629.1;Parent=rna-XM_012279629.1
NW_003797100.1	Gnomon	exon	1107686	1107820	.	-	.	ID=exon-XM_012279629.1-9;Dbxref=GeneID:100882356%2CGenbank:XM_012279629.1;Parent=rna-XM_012279629.1
NW_003797100.1	Gnomon	exon	1109582	1109801	.	-	.	ID=exon-XM_012279629.1-2;Dbxref=GeneID:100882356%2CGenbank:XM_012279629.1;Parent=rna-XM_012279629.1
NW_003797100.1	Gnomon	exon	1110540	1110844	.	-	.	ID=exon-XM_012279629.1-1;Dbxref=GeneID:100882356%2CGenbank:XM_012279629.1;Parent=rna-XM_012279629.1
NW_003797100.1	Gnomon	exon	1109112	1109287	.	-	.	ID=exon-XM_012279629.1-4;Dbxref=GeneID:100882356%2CGenbank:XM_012279629.1;Parent=rna-XM_012279629.1
NW_003797100.1	Gnomon	exon	1109352	1109482	.	-	.	ID=exon-XM_012279629.1-3;Dbxref=GeneID:100882356%2CGenbank:XM_012279629.1;Parent=rna-XM_012279629.1
NW_003797100.1	Gnomon	exon	1108421	1108613	.	-	.	ID=exon-XM_012279629.1-6;Dbxref=GeneID:100882356%2CGenbank:XM_012279629.1;Parent=rna-XM_012279629.1
NW_003797100.1	Gnomon	exon	1108685	1108824	.	-	.	ID=exon-XM_012279629.1-5;Dbxref=GeneID:100882356%2CGenbank:XM_012279629.1;Parent=rna-XM_012279629.1
NW_003797100.1	Gnomon	CDS	602369	602563	.	+	0	Name=XP_012134975.1;ID=cds-XP_012134975.1;Dbxref=GeneID:100882578%2CGenbank:XP_012134975.1;Parent=rna-XM_012279585.1
NW_003797100.1	Gnomon	CDS	602630	602908	.	+	0	Name=XP_012134975.1;ID=cds-XP_012134975.1;Dbxref=GeneID:100882578%2CGenbank:XP_012134975.1;Parent=rna-XM_012279585.1
NW_003797100.1	Gnomon	CDS	603061	603291	.	+	0	Name=XP_012134975.1;ID=cds-XP_012134975.1;Dbxref=GeneID:100882578%2CGenbank:XP_012134975.1;Parent=rna-XM_012279585.1
NW_003797100.1	Gnomon	CDS	603349	603495	.	+	0	Name=XP_012134975.1;ID=cds-XP_012134975.1;Dbxref=GeneID:100882578%2CGenbank:XP_012134975.1;Parent=rna-XM_012279585.1
NW_003797100.1	Gnomon	mRNA	1063714	1077183	.	-	.	Name=XM_012279612.1;ID=rna-XM_012279612.1;Dbxref=GeneID:100882026%2CGenbank:XM_012279612.1;Parent=gene-LOC100882026
NW_003797100.1	Gnomon	mRNA	1087435	1091265	.	-	.	Name=XM_003700782.2;ID=rna-XM_003700782.2;Dbxref=GeneID:100875105%2CGenbank:XM_003700782.2;Parent=gene-LOC100875105
NW_003797100.1	Gnomon	CDS	560302	561183	.	+	0	Name=XP_012134971.1;ID=cds-XP_012134971.1;Dbxref=GeneID:100880028%2CGenbank:XP_012134971.1;Parent=rna-XM_012279581.1
NW_003797100.1	Gnomon	CDS	562208	562355	.	+	0	Name=XP_012134971.1;ID=cds-XP_012134971.1;Dbxref=GeneID:100880028%2CGenbank:XP_012134971.1;Parent=rna-XM_012279581.1
NW_003797100.1	Gnomon	CDS	569904	569994	.	+	0	Name=XP_012134971.1;ID=cds-XP_012134971.1;Dbxref=GeneID:100880028%2CGenbank:XP_012134971.1;Parent=rna-XM_012279581.1
NW_003797100.1	Gnomon	CDS	571515	571610	.	+	0	Name=XP_012134971.1;ID=cds-XP_012134971.1;Dbxref=GeneID:100880028%2CGenbank:XP_012134971.1;Parent=rna-XM_012279581.1
NW_003797100.1	Gnomon	CDS	572463	572600	.	+	0	Name=XP_012134971.1;ID=cds-XP_012134971.1;Dbxref=GeneID:100880028%2CGenbank:XP_012134971.1;Parent=rna-XM_012279581.1
NW_003797100.1	Gnomon	CDS	575773	575855	.	+	0	Name=XP_012134971.1;ID=cds-XP_012134971.1;Dbxref=GeneID:100880028%2CGenbank:XP_012134971.1;Parent=rna-XM_012279581.1
NW_003797100.1	Gnomon	CDS	575953	576083	.	+	0	Name=XP_012134971.1;ID=cds-XP_012134971.1;Dbxref=GeneID:100880028%2CGenbank:XP_012134971.1;Parent=rna-XM_012279581.1
NW_003797100.1	Gnomon	CDS	577117	577282	.	+	0	Name=XP_012134971.1;ID=cds-XP_012134971.1;Dbxref=GeneID:100880028%2CGenbank:XP_012134971.1;Parent=rna-XM_012279581.1
NW_003797100.1	Gnomon	CDS	581660	581729	.	+	0	Name=XP_012134971.1;ID=cds-XP_012134971.1;Dbxref=GeneID:100880028%2CGenbank:XP_012134971.1;Parent=rna-XM_012279581.1
NW_003797100.1	Gnomon	CDS	589179	589635	.	+	0	Name=XP_012134971.1;ID=cds-XP_012134971.1;Dbxref=GeneID:100880028%2CGenbank:XP_012134971.1;Parent=rna-XM_012279581.1
NW_003797100.1	Gnomon	exon	562208	562355	.	+	.	ID=exon-XM_012279580.1-2;Dbxref=GeneID:100880028%2CGenbank:XM_012279580.1;Parent=rna-XM_012279580.1
NW_003797100.1	Gnomon	exon	560299	561183	.	+	.	ID=exon-XM_012279580.1-1;Dbxref=GeneID:100880028%2CGenbank:XM_012279580.1;Parent=rna-XM_012279580.1
NW_003797100.1	Gnomon	exon	571479	571610	.	+	.	ID=exon-XM_012279580.1-4;Dbxref=GeneID:100880028%2CGenbank:XM_012279580.1;Parent=rna-XM_012279580.1
NW_003797100.1	Gnomon	exon	569904	569994	.	+	.	ID=exon-XM_012279580.1-3;Dbxref=GeneID:100880028%2CGenbank:XM_012279580.1;Parent=rna-XM_012279580.1
NW_003797100.1	Gnomon	exon	575773	575855	.	+	.	ID=exon-XM_012279580.1-6;Dbxref=GeneID:100880028%2CGenbank:XM_012279580.1;Parent=rna-XM_012279580.1
NW_003797100.1	Gnomon	exon	572463	572600	.	+	.	ID=exon-XM_012279580.1-5;Dbxref=GeneID:100880028%2CGenbank:XM_012279580.1;Parent=rna-XM_012279580.1
NW_003797100.1	Gnomon	exon	579415	579574	.	+	.	ID=exon-XM_012279580.1-8;Dbxref=GeneID:100880028%2CGenbank:XM_012279580.1;Parent=rna-XM_012279580.1
NW_003797100.1	Gnomon	exon	575953	576083	.	+	.	ID=exon-XM_012279580.1-7;Dbxref=GeneID:100880028%2CGenbank:XM_012279580.1;Parent=rna-XM_012279580.1
NW_003797100.1	Gnomon	exon	581660	581729	.	+	.	ID=exon-XM_012279580.1-9;Dbxref=GeneID:100880028%2CGenbank:XM_012279580.1;Parent=rna-XM_012279580.1
NW_003797100.1	Gnomon	mRNA	1063714	1077183	.	-	.	Name=XM_012279613.1;ID=rna-XM_012279613.1;Dbxref=GeneID:100882026%2CGenbank:XM_012279613.1;Parent=gene-LOC100882026
NW_003797100.1	Gnomon	mRNA	1085160	1086442	.	+	.	Name=XM_003700781.2;ID=rna-XM_003700781.2;Dbxref=GeneID:100874992%2CGenbank:XM_003700781.2;Parent=gene-LOC100874992
NW_003797100.1	Gnomon	CDS	323239	323388	.	+	0	Name=XP_012134972.1;ID=cds-XP_012134972.1;Dbxref=GeneID:100880028%2CGenbank:XP_012134972.1;Parent=rna-XM_012279582.1
NW_003797100.1	Gnomon	CDS	323490	323568	.	+	0	Name=XP_012134972.1;ID=cds-XP_012134972.1;Dbxref=GeneID:100880028%2CGenbank:XP_012134972.1;Parent=rna-XM_012279582.1
NW_003797100.1	Gnomon	CDS	361891	361994	.	+	0	Name=XP_012134972.1;ID=cds-XP_012134972.1;Dbxref=GeneID:100880028%2CGenbank:XP_012134972.1;Parent=rna-XM_012279582.1
NW_003797100.1	Gnomon	CDS	562208	562355	.	+	0	Name=XP_012134972.1;ID=cds-XP_012134972.1;Dbxref=GeneID:100880028%2CGenbank:XP_012134972.1;Parent=rna-XM_012279582.1
NW_003797100.1	Gnomon	CDS	569904	569994	.	+	0	Name=XP_012134972.1;ID=cds-XP_012134972.1;Dbxref=GeneID:100880028%2CGenbank:XP_012134972.1;Parent=rna-XM_012279582.1
NW_003797100.1	Gnomon	CDS	571479	571610	.	+	0	Name=XP_012134972.1;ID=cds-XP_012134972.1;Dbxref=GeneID:100880028%2CGenbank:XP_012134972.1;Parent=rna-XM_012279582.1
NW_003797100.1	Gnomon	CDS	572463	572600	.	+	0	Name=XP_012134972.1;ID=cds-XP_012134972.1;Dbxref=GeneID:100880028%2CGenbank:XP_012134972.1;Parent=rna-XM_012279582.1
NW_003797100.1	Gnomon	CDS	575773	575855	.	+	0	Name=XP_012134972.1;ID=cds-XP_012134972.1;Dbxref=GeneID:100880028%2CGenbank:XP_012134972.1;Parent=rna-XM_012279582.1
NW_003797100.1	Gnomon	CDS	575953	576083	.	+	0	Name=XP_012134972.1;ID=cds-XP_012134972.1;Dbxref=GeneID:100880028%2CGenbank:XP_012134972.1;Parent=rna-XM_012279582.1
NW_003797100.1	Gnomon	CDS	577117	577282	.	+	0	Name=XP_012134972.1;ID=cds-XP_012134972.1;Dbxref=GeneID:100880028%2CGenbank:XP_012134972.1;Parent=rna-XM_012279582.1
NW_003797100.1	Gnomon	CDS	581660	581729	.	+	0	Name=XP_012134972.1;ID=cds-XP_012134972.1;Dbxref=GeneID:100880028%2CGenbank:XP_012134972.1;Parent=rna-XM_012279582.1
NW_003797100.1	Gnomon	CDS	589179	589635	.	+	0	Name=XP_012134972.1;ID=cds-XP_012134972.1;Dbxref=GeneID:100880028%2CGenbank:XP_012134972.1;Parent=rna-XM_012279582.1
NW_003797100.1	Gnomon	mRNA	1063714	1076168	.	-	.	Name=XM_012279614.1;ID=rna-XM_012279614.1;Dbxref=GeneID:100882026%2CGenbank:XM_012279614.1;Parent=gene-LOC100882026
NW_003797100.1	Gnomon	CDS	601662	601680	.	-	0	Name=XP_012134973.1;ID=cds-XP_012134973.1;Dbxref=GeneID:105661804%2CGenbank:XP_012134973.1;Parent=rna-XM_012279583.1
NW_003797100.1	Gnomon	CDS	596113	601517	.	-	0	Name=XP_012134973.1;ID=cds-XP_012134973.1;Dbxref=GeneID:105661804%2CGenbank:XP_012134973.1;Parent=rna-XM_012279583.1
NW_003797100.1	Gnomon	exon	1107686	1107820	.	-	.	ID=exon-XM_012279628.1-9;Dbxref=GeneID:100882356%2CGenbank:XM_012279628.1;Parent=rna-XM_012279628.1
NW_003797100.1	Gnomon	exon	1107943	1108121	.	-	.	ID=exon-XM_012279628.1-8;Dbxref=GeneID:100882356%2CGenbank:XM_012279628.1;Parent=rna-XM_012279628.1
NW_003797100.1	Gnomon	exon	1109352	1109482	.	-	.	ID=exon-XM_012279628.1-3;Dbxref=GeneID:100882356%2CGenbank:XM_012279628.1;Parent=rna-XM_012279628.1
NW_003797100.1	Gnomon	exon	1109582	1109801	.	-	.	ID=exon-XM_012279628.1-2;Dbxref=GeneID:100882356%2CGenbank:XM_012279628.1;Parent=rna-XM_012279628.1
NW_003797100.1	Gnomon	exon	1110540	1110844	.	-	.	ID=exon-XM_012279628.1-1;Dbxref=GeneID:100882356%2CGenbank:XM_012279628.1;Parent=rna-XM_012279628.1
NW_003797100.1	Gnomon	exon	1108205	1108345	.	-	.	ID=exon-XM_012279628.1-7;Dbxref=GeneID:100882356%2CGenbank:XM_012279628.1;Parent=rna-XM_012279628.1
NW_003797100.1	Gnomon	exon	1108421	1108613	.	-	.	ID=exon-XM_012279628.1-6;Dbxref=GeneID:100882356%2CGenbank:XM_012279628.1;Parent=rna-XM_012279628.1
NW_003797100.1	Gnomon	exon	1108685	1108824	.	-	.	ID=exon-XM_012279628.1-5;Dbxref=GeneID:100882356%2CGenbank:XM_012279628.1;Parent=rna-XM_012279628.1
NW_003797100.1	Gnomon	exon	1109112	1109287	.	-	.	ID=exon-XM_012279628.1-4;Dbxref=GeneID:100882356%2CGenbank:XM_012279628.1;Parent=rna-XM_012279628.1
NW_003797100.1	Gnomon	exon	615327	615402	.	-	.	ID=exon-XM_003700766.2-2;Dbxref=GeneID:100882909%2CGenbank:XM_003700766.2;Parent=rna-XM_003700766.2
NW_003797100.1	Gnomon	exon	615470	615743	.	-	.	ID=exon-XM_003700766.2-1;Dbxref=GeneID:100882909%2CGenbank:XM_003700766.2;Parent=rna-XM_003700766.2
NW_003797100.1	Gnomon	exon	614839	615011	.	-	.	ID=exon-XM_003700766.2-4;Dbxref=GeneID:100882909%2CGenbank:XM_003700766.2;Parent=rna-XM_003700766.2
NW_003797100.1	Gnomon	exon	615068	615250	.	-	.	ID=exon-XM_003700766.2-3;Dbxref=GeneID:100882909%2CGenbank:XM_003700766.2;Parent=rna-XM_003700766.2
NW_003797100.1	Gnomon	exon	614307	614450	.	-	.	ID=exon-XM_003700766.2-6;Dbxref=GeneID:100882909%2CGenbank:XM_003700766.2;Parent=rna-XM_003700766.2
NW_003797100.1	Gnomon	exon	614514	614765	.	-	.	ID=exon-XM_003700766.2-5;Dbxref=GeneID:100882909%2CGenbank:XM_003700766.2;Parent=rna-XM_003700766.2
NW_003797100.1	Gnomon	exon	613713	614239	.	-	.	ID=exon-XM_003700766.2-7;Dbxref=GeneID:100882909%2CGenbank:XM_003700766.2;Parent=rna-XM_003700766.2
NW_003797100.1	Gnomon	exon	581660	581729	.	+	.	ID=exon-XM_012279581.1-9;Dbxref=GeneID:100880028%2CGenbank:XM_012279581.1;Parent=rna-XM_012279581.1
NW_003797100.1	Gnomon	exon	577117	577282	.	+	.	ID=exon-XM_012279581.1-8;Dbxref=GeneID:100880028%2CGenbank:XM_012279581.1;Parent=rna-XM_012279581.1
NW_003797100.1	Gnomon	exon	575953	576083	.	+	.	ID=exon-XM_012279581.1-7;Dbxref=GeneID:100880028%2CGenbank:XM_012279581.1;Parent=rna-XM_012279581.1
NW_003797100.1	Gnomon	exon	575773	575855	.	+	.	ID=exon-XM_012279581.1-6;Dbxref=GeneID:100880028%2CGenbank:XM_012279581.1;Parent=rna-XM_012279581.1
NW_003797100.1	Gnomon	exon	572463	572600	.	+	.	ID=exon-XM_012279581.1-5;Dbxref=GeneID:100880028%2CGenbank:XM_012279581.1;Parent=rna-XM_012279581.1
NW_003797100.1	Gnomon	exon	571515	571610	.	+	.	ID=exon-XM_012279581.1-4;Dbxref=GeneID:100880028%2CGenbank:XM_012279581.1;Parent=rna-XM_012279581.1
NW_003797100.1	Gnomon	exon	569904	569994	.	+	.	ID=exon-XM_012279581.1-3;Dbxref=GeneID:100880028%2CGenbank:XM_012279581.1;Parent=rna-XM_012279581.1
NW_003797100.1	Gnomon	exon	562208	562355	.	+	.	ID=exon-XM_012279581.1-2;Dbxref=GeneID:100880028%2CGenbank:XM_012279581.1;Parent=rna-XM_012279581.1
NW_003797100.1	Gnomon	exon	560299	561183	.	+	.	ID=exon-XM_012279581.1-1;Dbxref=GeneID:100880028%2CGenbank:XM_012279581.1;Parent=rna-XM_012279581.1
NW_003797100.1	Gnomon	mRNA	1061427	1064987	.	+	.	Name=XM_012279615.1;ID=rna-XM_012279615.1;Dbxref=GeneID:100881918%2CGenbank:XM_012279615.1;Parent=gene-LOC100881918
NW_003797100.1	Gnomon	mRNA	1111044	1112713	.	-	.	Name=XM_003700783.2;ID=rna-XM_003700783.2;Dbxref=GeneID:100875221%2CGenbank:XM_003700783.2;Parent=gene-LOC100875221
NW_003797100.1	Gnomon	mRNA	1058872	1060657	.	+	.	Name=XM_012279616.1;ID=rna-XM_012279616.1;Dbxref=GeneID:100874692%2CGenbank:XM_012279616.1;Parent=gene-LOC100874692
NW_003797100.1	Gnomon	CDS	560302	561183	.	+	0	Name=XP_012134970.1;ID=cds-XP_012134970.1;Dbxref=GeneID:100880028%2CGenbank:XP_012134970.1;Parent=rna-XM_012279580.1
NW_003797100.1	Gnomon	CDS	562208	562355	.	+	0	Name=XP_012134970.1;ID=cds-XP_012134970.1;Dbxref=GeneID:100880028%2CGenbank:XP_012134970.1;Parent=rna-XM_012279580.1
NW_003797100.1	Gnomon	CDS	569904	569994	.	+	0	Name=XP_012134970.1;ID=cds-XP_012134970.1;Dbxref=GeneID:100880028%2CGenbank:XP_012134970.1;Parent=rna-XM_012279580.1
NW_003797100.1	Gnomon	CDS	571479	571610	.	+	0	Name=XP_012134970.1;ID=cds-XP_012134970.1;Dbxref=GeneID:100880028%2CGenbank:XP_012134970.1;Parent=rna-XM_012279580.1
NW_003797100.1	Gnomon	CDS	572463	572600	.	+	0	Name=XP_012134970.1;ID=cds-XP_012134970.1;Dbxref=GeneID:100880028%2CGenbank:XP_012134970.1;Parent=rna-XM_012279580.1
NW_003797100.1	Gnomon	CDS	575773	575855	.	+	0	Name=XP_012134970.1;ID=cds-XP_012134970.1;Dbxref=GeneID:100880028%2CGenbank:XP_012134970.1;Parent=rna-XM_012279580.1
NW_003797100.1	Gnomon	CDS	575953	576083	.	+	0	Name=XP_012134970.1;ID=cds-XP_012134970.1;Dbxref=GeneID:100880028%2CGenbank:XP_012134970.1;Parent=rna-XM_012279580.1
NW_003797100.1	Gnomon	CDS	579415	579574	.	+	0	Name=XP_012134970.1;ID=cds-XP_012134970.1;Dbxref=GeneID:100880028%2CGenbank:XP_012134970.1;Parent=rna-XM_012279580.1
NW_003797100.1	Gnomon	CDS	581660	581729	.	+	0	Name=XP_012134970.1;ID=cds-XP_012134970.1;Dbxref=GeneID:100880028%2CGenbank:XP_012134970.1;Parent=rna-XM_012279580.1
NW_003797100.1	Gnomon	CDS	589179	589635	.	+	0	Name=XP_012134970.1;ID=cds-XP_012134970.1;Dbxref=GeneID:100880028%2CGenbank:XP_012134970.1;Parent=rna-XM_012279580.1
NW_003797100.1	Gnomon	mRNA	1058870	1061287	.	+	.	Name=XM_012279617.1;ID=rna-XM_012279617.1;Dbxref=GeneID:100874692%2CGenbank:XM_012279617.1;Parent=gene-LOC100874692
NW_003797100.1	Gnomon	mRNA	1050772	1058729	.	-	.	Name=XM_012279618.1;ID=rna-XM_012279618.1;Dbxref=GeneID:100881811%2CGenbank:XM_012279618.1;Parent=gene-LOC100881811
NW_003797100.1	Gnomon	mRNA	1112929	1114356	.	-	.	Name=XM_003700762.2;ID=rna-XM_003700762.2;Dbxref=GeneID:100882463%2CGenbank:XM_003700762.2;Parent=gene-LOC100882463
NW_003797100.1	Gnomon	gene	605598	608549	.	-	.	Name=LOC100880139;ID=gene-LOC100880139;Dbxref=GeneID:100880139
NW_003797100.1	Gnomon	exon	979937	980358	.	+	.	ID=exon-XM_003700768.2-8;Dbxref=GeneID:100883130%2CGenbank:XM_003700768.2;Parent=rna-XM_003700768.2
NW_003797100.1	Gnomon	exon	979361	979514	.	+	.	ID=exon-XM_003700768.2-7;Dbxref=GeneID:100883130%2CGenbank:XM_003700768.2;Parent=rna-XM_003700768.2
NW_003797100.1	Gnomon	exon	977723	977921	.	+	.	ID=exon-XM_003700768.2-4;Dbxref=GeneID:100883130%2CGenbank:XM_003700768.2;Parent=rna-XM_003700768.2
NW_003797100.1	Gnomon	exon	977002	977223	.	+	.	ID=exon-XM_003700768.2-3;Dbxref=GeneID:100883130%2CGenbank:XM_003700768.2;Parent=rna-XM_003700768.2
NW_003797100.1	Gnomon	exon	979133	979284	.	+	.	ID=exon-XM_003700768.2-6;Dbxref=GeneID:100883130%2CGenbank:XM_003700768.2;Parent=rna-XM_003700768.2
NW_003797100.1	Gnomon	exon	977998	978198	.	+	.	ID=exon-XM_003700768.2-5;Dbxref=GeneID:100883130%2CGenbank:XM_003700768.2;Parent=rna-XM_003700768.2
NW_003797100.1	Gnomon	exon	976489	976706	.	+	.	ID=exon-XM_003700768.2-2;Dbxref=GeneID:100883130%2CGenbank:XM_003700768.2;Parent=rna-XM_003700768.2
NW_003797100.1	Gnomon	exon	974944	974953	.	+	.	ID=exon-XM_003700768.2-1;Dbxref=GeneID:100883130%2CGenbank:XM_003700768.2;Parent=rna-XM_003700768.2
NW_003797100.1	Gnomon	mRNA	1105071	1110844	.	-	.	Name=XM_003700761.2;ID=rna-XM_003700761.2;Dbxref=GeneID:100882356%2CGenbank:XM_003700761.2;Parent=gene-LOC100882356
NW_003797100.1	Gnomon	exon	1077732	1080906	.	+	.	ID=exon-XM_012279610.1-2;Dbxref=GeneID:105661806%2CGenbank:XM_012279610.1;Parent=rna-XM_012279610.1
NW_003797100.1	Gnomon	exon	1077330	1077612	.	+	.	ID=exon-XM_012279610.1-1;Dbxref=GeneID:105661806%2CGenbank:XM_012279610.1;Parent=rna-XM_012279610.1
NW_003797100.1	Gnomon	CDS	1017028	1017177	.	-	0	Name=XP_003700820.2;ID=cds-XP_003700820.2;Dbxref=GeneID:100883540%2CGenbank:XP_003700820.2;Parent=rna-XM_003700772.2
NW_003797100.1	Gnomon	CDS	1016697	1016807	.	-	0	Name=XP_003700820.2;ID=cds-XP_003700820.2;Dbxref=GeneID:100883540%2CGenbank:XP_003700820.2;Parent=rna-XM_003700772.2
NW_003797100.1	Gnomon	CDS	1016461	1016617	.	-	0	Name=XP_003700820.2;ID=cds-XP_003700820.2;Dbxref=GeneID:100883540%2CGenbank:XP_003700820.2;Parent=rna-XM_003700772.2
NW_003797100.1	Gnomon	CDS	1016298	1016401	.	-	0	Name=XP_003700820.2;ID=cds-XP_003700820.2;Dbxref=GeneID:100883540%2CGenbank:XP_003700820.2;Parent=rna-XM_003700772.2
NW_003797100.1	Gnomon	gene	323035	590868	.	+	.	Name=LOC100880028;ID=gene-LOC100880028;Dbxref=GeneID:100880028
NW_003797100.1	Gnomon	exon	589179	590868	.	+	.	ID=exon-XM_012279580.1-10;Dbxref=GeneID:100880028%2CGenbank:XM_012279580.1;Parent=rna-XM_012279580.1
NW_003797100.1	Gnomon	mRNA	1094354	1104091	.	+	.	Name=XM_012279630.1;ID=rna-XM_012279630.1;Dbxref=GeneID:100882244%2CGenbank:XM_012279630.1;Parent=gene-LOC100882244
NW_003797100.1	Gnomon	mRNA	835413	850333	.	+	.	Name=XM_012279631.1;ID=rna-XM_012279631.1;Dbxref=GeneID:100880929%2CGenbank:XM_012279631.1;Parent=gene-LOC100880929
NW_003797100.1	Gnomon	mRNA	603644	605509	.	-	.	Name=XM_003700764.2;ID=rna-XM_003700764.2;Dbxref=GeneID:100882689%2CGenbank:XM_003700764.2;Parent=gene-LOC100882689
NW_003797100.1	Gnomon	CDS	1021232	1021413	.	+	0	Name=XP_003700822.2;ID=cds-XP_003700822.2;Dbxref=GeneID:100883764%2CGenbank:XP_003700822.2;Parent=rna-XM_003700774.2
NW_003797100.1	Gnomon	CDS	1021497	1021611	.	+	0	Name=XP_003700822.2;ID=cds-XP_003700822.2;Dbxref=GeneID:100883764%2CGenbank:XP_003700822.2;Parent=rna-XM_003700774.2
NW_003797100.1	Gnomon	CDS	1021679	1021804	.	+	0	Name=XP_003700822.2;ID=cds-XP_003700822.2;Dbxref=GeneID:100883764%2CGenbank:XP_003700822.2;Parent=rna-XM_003700774.2
NW_003797100.1	Gnomon	CDS	1021864	1022309	.	+	0	Name=XP_003700822.2;ID=cds-XP_003700822.2;Dbxref=GeneID:100883764%2CGenbank:XP_003700822.2;Parent=rna-XM_003700774.2
NW_003797100.1	Gnomon	CDS	1022383	1022632	.	+	0	Name=XP_003700822.2;ID=cds-XP_003700822.2;Dbxref=GeneID:100883764%2CGenbank:XP_003700822.2;Parent=rna-XM_003700774.2
NW_003797100.1	Gnomon	CDS	1022711	1022883	.	+	0	Name=XP_003700822.2;ID=cds-XP_003700822.2;Dbxref=GeneID:100883764%2CGenbank:XP_003700822.2;Parent=rna-XM_003700774.2
NW_003797100.1	Gnomon	CDS	1022954	1023119	.	+	0	Name=XP_003700822.2;ID=cds-XP_003700822.2;Dbxref=GeneID:100883764%2CGenbank:XP_003700822.2;Parent=rna-XM_003700774.2
NW_003797100.1	Gnomon	CDS	1023197	1023396	.	+	0	Name=XP_003700822.2;ID=cds-XP_003700822.2;Dbxref=GeneID:100883764%2CGenbank:XP_003700822.2;Parent=rna-XM_003700774.2
NW_003797100.1	Gnomon	CDS	1026469	1026472	.	+	0	Name=XP_003700822.2;ID=cds-XP_003700822.2;Dbxref=GeneID:100883764%2CGenbank:XP_003700822.2;Parent=rna-XM_003700774.2
NW_003797100.1	Gnomon	exon	617875	617998	.	+	.	ID=exon-XM_003700744.2-7;Dbxref=GeneID:100880369%2CGenbank:XM_003700744.2;Parent=rna-XM_003700744.2
NW_003797100.1	Gnomon	exon	617401	617650	.	+	.	ID=exon-XM_003700744.2-6;Dbxref=GeneID:100880369%2CGenbank:XM_003700744.2;Parent=rna-XM_003700744.2
NW_003797100.1	Gnomon	exon	617230	617341	.	+	.	ID=exon-XM_003700744.2-5;Dbxref=GeneID:100880369%2CGenbank:XM_003700744.2;Parent=rna-XM_003700744.2
NW_003797100.1	Gnomon	exon	616981	617169	.	+	.	ID=exon-XM_003700744.2-4;Dbxref=GeneID:100880369%2CGenbank:XM_003700744.2;Parent=rna-XM_003700744.2
NW_003797100.1	Gnomon	exon	616437	616897	.	+	.	ID=exon-XM_003700744.2-3;Dbxref=GeneID:100880369%2CGenbank:XM_003700744.2;Parent=rna-XM_003700744.2
NW_003797100.1	Gnomon	exon	616108	616357	.	+	.	ID=exon-XM_003700744.2-2;Dbxref=GeneID:100880369%2CGenbank:XM_003700744.2;Parent=rna-XM_003700744.2
NW_003797100.1	Gnomon	exon	615856	616032	.	+	.	ID=exon-XM_003700744.2-1;Dbxref=GeneID:100880369%2CGenbank:XM_003700744.2;Parent=rna-XM_003700744.2
NW_003797100.1	Gnomon	gene	26055	31425	.	+	.	Name=LOC100879585;ID=gene-LOC100879585;Dbxref=GeneID:100879585
NW_003797100.1	Gnomon	gene	621939	636534	.	-	.	Name=LOC100880592;ID=gene-LOC100880592;Dbxref=GeneID:100880592
NW_003797100.1	Gnomon	mRNA	613713	615743	.	-	.	Name=XM_003700766.2;ID=rna-XM_003700766.2;Dbxref=GeneID:100882909%2CGenbank:XM_003700766.2;Parent=gene-LOC100882909
NW_003797100.1	Gnomon	CDS	615992	616032	.	+	0	Name=XP_012134978.1;ID=cds-XP_012134978.1;Dbxref=GeneID:100880369%2CGenbank:XP_012134978.1;Parent=rna-XM_012279588.1
NW_003797100.1	Gnomon	CDS	616108	616357	.	+	0	Name=XP_012134978.1;ID=cds-XP_012134978.1;Dbxref=GeneID:100880369%2CGenbank:XP_012134978.1;Parent=rna-XM_012279588.1
NW_003797100.1	Gnomon	CDS	616437	616897	.	+	0	Name=XP_012134978.1;ID=cds-XP_012134978.1;Dbxref=GeneID:100880369%2CGenbank:XP_012134978.1;Parent=rna-XM_012279588.1
NW_003797100.1	Gnomon	CDS	616981	617169	.	+	0	Name=XP_012134978.1;ID=cds-XP_012134978.1;Dbxref=GeneID:100880369%2CGenbank:XP_012134978.1;Parent=rna-XM_012279588.1
NW_003797100.1	Gnomon	CDS	617230	617341	.	+	0	Name=XP_012134978.1;ID=cds-XP_012134978.1;Dbxref=GeneID:100880369%2CGenbank:XP_012134978.1;Parent=rna-XM_012279588.1
NW_003797100.1	Gnomon	CDS	617401	617650	.	+	0	Name=XP_012134978.1;ID=cds-XP_012134978.1;Dbxref=GeneID:100880369%2CGenbank:XP_012134978.1;Parent=rna-XM_012279588.1
NW_003797100.1	Gnomon	CDS	620589	620737	.	+	0	Name=XP_012134978.1;ID=cds-XP_012134978.1;Dbxref=GeneID:100880369%2CGenbank:XP_012134978.1;Parent=rna-XM_012279588.1
NW_003797100.1	Gnomon	CDS	19968	20121	.	-	0	Name=XP_003700823.2;ID=cds-XP_003700823.2;Dbxref=GeneID:100883877%2CGenbank:XP_003700823.2;Parent=rna-XM_003700775.2
NW_003797100.1	Gnomon	CDS	19735	19898	.	-	0	Name=XP_003700823.2;ID=cds-XP_003700823.2;Dbxref=GeneID:100883877%2CGenbank:XP_003700823.2;Parent=rna-XM_003700775.2
NW_003797100.1	Gnomon	CDS	19505	19664	.	-	0	Name=XP_003700823.2;ID=cds-XP_003700823.2;Dbxref=GeneID:100883877%2CGenbank:XP_003700823.2;Parent=rna-XM_003700775.2
NW_003797100.1	Gnomon	CDS	19250	19378	.	-	0	Name=XP_003700823.2;ID=cds-XP_003700823.2;Dbxref=GeneID:100883877%2CGenbank:XP_003700823.2;Parent=rna-XM_003700775.2
NW_003797100.1	Gnomon	CDS	18881	19024	.	-	0	Name=XP_003700823.2;ID=cds-XP_003700823.2;Dbxref=GeneID:100883877%2CGenbank:XP_003700823.2;Parent=rna-XM_003700775.2
NW_003797100.1	Gnomon	CDS	18788	18819	.	-	0	Name=XP_003700823.2;ID=cds-XP_003700823.2;Dbxref=GeneID:100883877%2CGenbank:XP_003700823.2;Parent=rna-XM_003700775.2
NW_003797100.1	Gnomon	gene	21683	25853	.	+	.	Name=LOC100879476;ID=gene-LOC100879476;Dbxref=GeneID:100879476
NW_003797100.1	Gnomon	mRNA	611776	613780	.	+	.	Name=XM_003700765.2;ID=rna-XM_003700765.2;Dbxref=GeneID:100882797%2CGenbank:XM_003700765.2;Parent=gene-LOC100882797
NW_003797100.1	Gnomon	CDS	615992	616032	.	+	0	Name=XP_012134979.1;ID=cds-XP_012134979.1;Dbxref=GeneID:100880369%2CGenbank:XP_012134979.1;Parent=rna-XM_012279589.1
NW_003797100.1	Gnomon	CDS	616108	616357	.	+	0	Name=XP_012134979.1;ID=cds-XP_012134979.1;Dbxref=GeneID:100880369%2CGenbank:XP_012134979.1;Parent=rna-XM_012279589.1
NW_003797100.1	Gnomon	CDS	616437	616897	.	+	0	Name=XP_012134979.1;ID=cds-XP_012134979.1;Dbxref=GeneID:100880369%2CGenbank:XP_012134979.1;Parent=rna-XM_012279589.1
NW_003797100.1	Gnomon	CDS	616981	617169	.	+	0	Name=XP_012134979.1;ID=cds-XP_012134979.1;Dbxref=GeneID:100880369%2CGenbank:XP_012134979.1;Parent=rna-XM_012279589.1
NW_003797100.1	Gnomon	CDS	617230	617341	.	+	0	Name=XP_012134979.1;ID=cds-XP_012134979.1;Dbxref=GeneID:100880369%2CGenbank:XP_012134979.1;Parent=rna-XM_012279589.1
NW_003797100.1	Gnomon	CDS	617401	617650	.	+	0	Name=XP_012134979.1;ID=cds-XP_012134979.1;Dbxref=GeneID:100880369%2CGenbank:XP_012134979.1;Parent=rna-XM_012279589.1
NW_003797100.1	Gnomon	CDS	618022	618140	.	+	0	Name=XP_012134979.1;ID=cds-XP_012134979.1;Dbxref=GeneID:100880369%2CGenbank:XP_012134979.1;Parent=rna-XM_012279589.1
NW_003797100.1	Gnomon	exon	1114387	1114579	.	+	.	ID=exon-XR_001095045.1-1;Dbxref=GeneID:105661808%2CGenbank:XR_001095045.1;Parent=rna-XR_001095045.1
NW_003797100.1	Gnomon	exon	1131240	1132255	.	+	.	ID=exon-XR_001095045.1-3;Dbxref=GeneID:105661808%2CGenbank:XR_001095045.1;Parent=rna-XR_001095045.1
NW_003797100.1	Gnomon	exon	1114816	1114919	.	+	.	ID=exon-XR_001095045.1-2;Dbxref=GeneID:105661808%2CGenbank:XR_001095045.1;Parent=rna-XR_001095045.1
NW_003797100.1	Gnomon	CDS	1027062	1027142	.	+	0	Name=XP_003700824.2;ID=cds-XP_003700824.2;Dbxref=GeneID:100883984%2CGenbank:XP_003700824.2;Parent=rna-XM_003700776.2
NW_003797100.1	Gnomon	CDS	1027291	1027359	.	+	0	Name=XP_003700824.2;ID=cds-XP_003700824.2;Dbxref=GeneID:100883984%2CGenbank:XP_003700824.2;Parent=rna-XM_003700776.2
NW_003797100.1	Gnomon	CDS	1027457	1027713	.	+	0	Name=XP_003700824.2;ID=cds-XP_003700824.2;Dbxref=GeneID:100883984%2CGenbank:XP_003700824.2;Parent=rna-XM_003700776.2
NW_003797100.1	Gnomon	CDS	1027795	1027819	.	+	0	Name=XP_003700824.2;ID=cds-XP_003700824.2;Dbxref=GeneID:100883984%2CGenbank:XP_003700824.2;Parent=rna-XM_003700776.2
NW_003797100.1	Gnomon	exon	1086576	1087018	.	-	.	ID=exon-XM_012279609.1-1;Dbxref=GeneID:100882135%2CGenbank:XM_012279609.1;Parent=rna-XM_012279609.1
NW_003797100.1	Gnomon	gene	615850	620852	.	+	.	Name=LOC100880369;ID=gene-LOC100880369;Dbxref=GeneID:100880369
NW_003797100.1	Gnomon	gene	14530	16350	.	+	.	Name=LOC100879363;ID=gene-LOC100879363;Dbxref=GeneID:100879363
NW_003797100.1	Gnomon	CDS	1028622	1028679	.	+	0	Name=XP_003700825.1;ID=cds-XP_003700825.1;Dbxref=GeneID:100884098%2CGenbank:XP_003700825.1;Parent=rna-XM_003700777.2
NW_003797100.1	Gnomon	CDS	1028808	1028863	.	+	0	Name=XP_003700825.1;ID=cds-XP_003700825.1;Dbxref=GeneID:100884098%2CGenbank:XP_003700825.1;Parent=rna-XM_003700777.2
NW_003797100.1	Gnomon	CDS	1028968	1029122	.	+	0	Name=XP_003700825.1;ID=cds-XP_003700825.1;Dbxref=GeneID:100884098%2CGenbank:XP_003700825.1;Parent=rna-XM_003700777.2
NW_003797100.1	Gnomon	CDS	1029236	1029305	.	+	0	Name=XP_003700825.1;ID=cds-XP_003700825.1;Dbxref=GeneID:100884098%2CGenbank:XP_003700825.1;Parent=rna-XM_003700777.2
NW_003797100.1	Gnomon	CDS	1029416	1029682	.	+	0	Name=XP_003700825.1;ID=cds-XP_003700825.1;Dbxref=GeneID:100884098%2CGenbank:XP_003700825.1;Parent=rna-XM_003700777.2
NW_003797100.1	Gnomon	CDS	1029756	1029935	.	+	0	Name=XP_003700825.1;ID=cds-XP_003700825.1;Dbxref=GeneID:100884098%2CGenbank:XP_003700825.1;Parent=rna-XM_003700777.2
NW_003797100.1	Gnomon	CDS	1030007	1030387	.	+	0	Name=XP_003700825.1;ID=cds-XP_003700825.1;Dbxref=GeneID:100884098%2CGenbank:XP_003700825.1;Parent=rna-XM_003700777.2
NW_003797100.1	Gnomon	CDS	1030476	1030556	.	+	0	Name=XP_003700825.1;ID=cds-XP_003700825.1;Dbxref=GeneID:100884098%2CGenbank:XP_003700825.1;Parent=rna-XM_003700777.2
NW_003797100.1	Gnomon	CDS	1030642	1030734	.	+	0	Name=XP_003700825.1;ID=cds-XP_003700825.1;Dbxref=GeneID:100884098%2CGenbank:XP_003700825.1;Parent=rna-XM_003700777.2
NW_003797100.1	Gnomon	CDS	1030815	1031094	.	+	0	Name=XP_003700825.1;ID=cds-XP_003700825.1;Dbxref=GeneID:100884098%2CGenbank:XP_003700825.1;Parent=rna-XM_003700777.2
NW_003797100.1	Gnomon	CDS	1031179	1031330	.	+	0	Name=XP_003700825.1;ID=cds-XP_003700825.1;Dbxref=GeneID:100884098%2CGenbank:XP_003700825.1;Parent=rna-XM_003700777.2
NW_003797100.1	Gnomon	CDS	635285	635617	.	-	0	Name=XP_012134976.1;ID=cds-XP_012134976.1;Dbxref=GeneID:100880592%2CGenbank:XP_012134976.1;Parent=rna-XM_012279586.1
NW_003797100.1	Gnomon	CDS	634307	634408	.	-	0	Name=XP_012134976.1;ID=cds-XP_012134976.1;Dbxref=GeneID:100880592%2CGenbank:XP_012134976.1;Parent=rna-XM_012279586.1
NW_003797100.1	Gnomon	CDS	632820	632921	.	-	0	Name=XP_012134976.1;ID=cds-XP_012134976.1;Dbxref=GeneID:100880592%2CGenbank:XP_012134976.1;Parent=rna-XM_012279586.1
NW_003797100.1	Gnomon	CDS	632630	632746	.	-	0	Name=XP_012134976.1;ID=cds-XP_012134976.1;Dbxref=GeneID:100880592%2CGenbank:XP_012134976.1;Parent=rna-XM_012279586.1
NW_003797100.1	Gnomon	CDS	631660	631860	.	-	0	Name=XP_012134976.1;ID=cds-XP_012134976.1;Dbxref=GeneID:100880592%2CGenbank:XP_012134976.1;Parent=rna-XM_012279586.1
NW_003797100.1	Gnomon	CDS	631043	631426	.	-	0	Name=XP_012134976.1;ID=cds-XP_012134976.1;Dbxref=GeneID:100880592%2CGenbank:XP_012134976.1;Parent=rna-XM_012279586.1
NW_003797100.1	Gnomon	CDS	630659	630979	.	-	0	Name=XP_012134976.1;ID=cds-XP_012134976.1;Dbxref=GeneID:100880592%2CGenbank:XP_012134976.1;Parent=rna-XM_012279586.1
NW_003797100.1	Gnomon	CDS	630192	630593	.	-	0	Name=XP_012134976.1;ID=cds-XP_012134976.1;Dbxref=GeneID:100880592%2CGenbank:XP_012134976.1;Parent=rna-XM_012279586.1
NW_003797100.1	Gnomon	CDS	629509	629511	.	-	0	Name=XP_012134976.1;ID=cds-XP_012134976.1;Dbxref=GeneID:100880592%2CGenbank:XP_012134976.1;Parent=rna-XM_012279586.1
NW_003797100.1	Gnomon	CDS	627833	628655	.	-	0	Name=XP_012134976.1;ID=cds-XP_012134976.1;Dbxref=GeneID:100880592%2CGenbank:XP_012134976.1;Parent=rna-XM_012279586.1
NW_003797100.1	Gnomon	CDS	627594	627769	.	-	0	Name=XP_012134976.1;ID=cds-XP_012134976.1;Dbxref=GeneID:100880592%2CGenbank:XP_012134976.1;Parent=rna-XM_012279586.1
NW_003797100.1	Gnomon	CDS	627092	627520	.	-	0	Name=XP_012134976.1;ID=cds-XP_012134976.1;Dbxref=GeneID:100880592%2CGenbank:XP_012134976.1;Parent=rna-XM_012279586.1
NW_003797100.1	Gnomon	CDS	625681	626707	.	-	0	Name=XP_012134976.1;ID=cds-XP_012134976.1;Dbxref=GeneID:100880592%2CGenbank:XP_012134976.1;Parent=rna-XM_012279586.1
NW_003797100.1	Gnomon	CDS	622708	622975	.	-	0	Name=XP_012134976.1;ID=cds-XP_012134976.1;Dbxref=GeneID:100880592%2CGenbank:XP_012134976.1;Parent=rna-XM_012279586.1
NW_003797100.1	Gnomon	CDS	621939	622386	.	-	0	Name=XP_012134976.1;ID=cds-XP_012134976.1;Dbxref=GeneID:100880592%2CGenbank:XP_012134976.1;Parent=rna-XM_012279586.1
NW_003797100.1	Gnomon	mRNA	974944	980358	.	+	.	Name=XM_003700768.2;ID=rna-XM_003700768.2;Dbxref=GeneID:100883130%2CGenbank:XM_003700768.2;Parent=gene-LOC100883130
NW_003797100.1	Gnomon	gene	608788	611515	.	+	.	Name=LOC100880255;ID=gene-LOC100880255;Dbxref=GeneID:100880255
NW_003797100.1	Gnomon	gene	7483	14361	.	+	.	Name=LOC100879252;ID=gene-LOC100879252;Dbxref=GeneID:100879252
NW_003797100.1	Gnomon	exon	575953	576083	.	+	.	ID=exon-XM_012279582.1-9;Dbxref=GeneID:100880028%2CGenbank:XM_012279582.1;Parent=rna-XM_012279582.1
NW_003797100.1	Gnomon	exon	571479	571610	.	+	.	ID=exon-XM_012279582.1-6;Dbxref=GeneID:100880028%2CGenbank:XM_012279582.1;Parent=rna-XM_012279582.1
NW_003797100.1	Gnomon	exon	569904	569994	.	+	.	ID=exon-XM_012279582.1-5;Dbxref=GeneID:100880028%2CGenbank:XM_012279582.1;Parent=rna-XM_012279582.1
NW_003797100.1	Gnomon	exon	575773	575855	.	+	.	ID=exon-XM_012279582.1-8;Dbxref=GeneID:100880028%2CGenbank:XM_012279582.1;Parent=rna-XM_012279582.1
NW_003797100.1	Gnomon	exon	572463	572600	.	+	.	ID=exon-XM_012279582.1-7;Dbxref=GeneID:100880028%2CGenbank:XM_012279582.1;Parent=rna-XM_012279582.1
NW_003797100.1	Gnomon	exon	323490	323568	.	+	.	ID=exon-XM_012279582.1-2;Dbxref=GeneID:100880028%2CGenbank:XM_012279582.1;Parent=rna-XM_012279582.1
NW_003797100.1	Gnomon	exon	323035	323388	.	+	.	ID=exon-XM_012279582.1-1;Dbxref=GeneID:100880028%2CGenbank:XM_012279582.1;Parent=rna-XM_012279582.1
NW_003797100.1	Gnomon	exon	562208	562355	.	+	.	ID=exon-XM_012279582.1-4;Dbxref=GeneID:100880028%2CGenbank:XM_012279582.1;Parent=rna-XM_012279582.1
NW_003797100.1	Gnomon	exon	361891	361994	.	+	.	ID=exon-XM_012279582.1-3;Dbxref=GeneID:100880028%2CGenbank:XM_012279582.1;Parent=rna-XM_012279582.1
NW_003797100.1	Gnomon	CDS	1059266	1059332	.	+	0	Name=XP_003700826.1;ID=cds-XP_003700826.1;Dbxref=GeneID:100874692%2CGenbank:XP_003700826.1;Parent=rna-XM_003700778.2
NW_003797100.1	Gnomon	CDS	1059839	1060088	.	+	0	Name=XP_003700826.1;ID=cds-XP_003700826.1;Dbxref=GeneID:100874692%2CGenbank:XP_003700826.1;Parent=rna-XM_003700778.2
NW_003797100.1	Gnomon	CDS	1060179	1060348	.	+	0	Name=XP_003700826.1;ID=cds-XP_003700826.1;Dbxref=GeneID:100874692%2CGenbank:XP_003700826.1;Parent=rna-XM_003700778.2
NW_003797100.1	Gnomon	CDS	1060424	1060545	.	+	0	Name=XP_003700826.1;ID=cds-XP_003700826.1;Dbxref=GeneID:100874692%2CGenbank:XP_003700826.1;Parent=rna-XM_003700778.2
NW_003797100.1	Gnomon	exon	8443	10007	.	+	.	ID=exon-XM_012279558.1-3;Dbxref=GeneID:100879252%2CGenbank:XM_012279558.1;Parent=rna-XM_012279558.1
NW_003797100.1	Gnomon	exon	8197	8370	.	+	.	ID=exon-XM_012279558.1-2;Dbxref=GeneID:100879252%2CGenbank:XM_012279558.1;Parent=rna-XM_012279558.1
NW_003797100.1	Gnomon	exon	7483	7719	.	+	.	ID=exon-XM_012279558.1-1;Dbxref=GeneID:100879252%2CGenbank:XM_012279558.1;Parent=rna-XM_012279558.1
NW_003797100.1	Gnomon	exon	10766	10856	.	+	.	ID=exon-XM_012279558.1-7;Dbxref=GeneID:100879252%2CGenbank:XM_012279558.1;Parent=rna-XM_012279558.1
NW_003797100.1	Gnomon	exon	10523	10689	.	+	.	ID=exon-XM_012279558.1-6;Dbxref=GeneID:100879252%2CGenbank:XM_012279558.1;Parent=rna-XM_012279558.1
NW_003797100.1	Gnomon	exon	10297	10449	.	+	.	ID=exon-XM_012279558.1-5;Dbxref=GeneID:100879252%2CGenbank:XM_012279558.1;Parent=rna-XM_012279558.1
NW_003797100.1	Gnomon	exon	10099	10212	.	+	.	ID=exon-XM_012279558.1-4;Dbxref=GeneID:100879252%2CGenbank:XM_012279558.1;Parent=rna-XM_012279558.1
NW_003797100.1	Gnomon	exon	11181	11322	.	+	.	ID=exon-XM_012279558.1-9;Dbxref=GeneID:100879252%2CGenbank:XM_012279558.1;Parent=rna-XM_012279558.1
NW_003797100.1	Gnomon	exon	10932	11114	.	+	.	ID=exon-XM_012279558.1-8;Dbxref=GeneID:100879252%2CGenbank:XM_012279558.1;Parent=rna-XM_012279558.1
NW_003797100.1	Gnomon	CDS	621092	621354	.	-	0	Name=XP_012134977.1;ID=cds-XP_012134977.1;Dbxref=GeneID:105661805%2CGenbank:XP_012134977.1;Parent=rna-XM_012279587.1
NW_003797100.1	Gnomon	CDS	619953	620409	.	-	0	Name=XP_012134977.1;ID=cds-XP_012134977.1;Dbxref=GeneID:105661805%2CGenbank:XP_012134977.1;Parent=rna-XM_012279587.1
NW_003797100.1	Gnomon	exon	1003583	1003783	.	+	.	ID=exon-XM_003700770.2-10;Dbxref=GeneID:100883240%2CGenbank:XM_003700770.2;Parent=rna-XM_003700770.2
NW_003797100.1	Gnomon	exon	1006936	1010557	.	+	.	ID=exon-XM_003700770.2-11;Dbxref=GeneID:100883240%2CGenbank:XM_003700770.2;Parent=rna-XM_003700770.2
NW_003797100.1	Gnomon	mRNA	312152	317921	.	+	.	Name=XM_012279578.1;ID=rna-XM_012279578.1;Dbxref=GeneID:100879915%2CGenbank:XM_012279578.1;Parent=gene-LOC100879915
NW_003797100.1	Gnomon	exon	1090840	1090951	.	-	.	ID=exon-XM_012279608.1-1;Dbxref=GeneID:100875105%2CGenbank:XM_012279608.1;Parent=rna-XM_012279608.1
NW_003797100.1	Gnomon	exon	1090366	1090499	.	-	.	ID=exon-XM_012279608.1-3;Dbxref=GeneID:100875105%2CGenbank:XM_012279608.1;Parent=rna-XM_012279608.1
NW_003797100.1	Gnomon	exon	1090692	1090751	.	-	.	ID=exon-XM_012279608.1-2;Dbxref=GeneID:100875105%2CGenbank:XM_012279608.1;Parent=rna-XM_012279608.1
NW_003797100.1	Gnomon	exon	1089572	1089847	.	-	.	ID=exon-XM_012279608.1-5;Dbxref=GeneID:100875105%2CGenbank:XM_012279608.1;Parent=rna-XM_012279608.1
NW_003797100.1	Gnomon	exon	1089922	1090294	.	-	.	ID=exon-XM_012279608.1-4;Dbxref=GeneID:100875105%2CGenbank:XM_012279608.1;Parent=rna-XM_012279608.1
NW_003797100.1	Gnomon	exon	1089005	1089151	.	-	.	ID=exon-XM_012279608.1-7;Dbxref=GeneID:100875105%2CGenbank:XM_012279608.1;Parent=rna-XM_012279608.1
NW_003797100.1	Gnomon	exon	1089229	1089500	.	-	.	ID=exon-XM_012279608.1-6;Dbxref=GeneID:100875105%2CGenbank:XM_012279608.1;Parent=rna-XM_012279608.1
NW_003797100.1	Gnomon	exon	1087435	1088932	.	-	.	ID=exon-XM_012279608.1-8;Dbxref=GeneID:100875105%2CGenbank:XM_012279608.1;Parent=rna-XM_012279608.1
NW_003797100.1	Gnomon	CDS	1084694	1084787	.	-	0	Name=XP_003700827.1;ID=cds-XP_003700827.1;Dbxref=GeneID:100874806%2CGenbank:XP_003700827.1;Parent=rna-XM_003700779.2
NW_003797100.1	Gnomon	CDS	1084196	1084379	.	-	0	Name=XP_003700827.1;ID=cds-XP_003700827.1;Dbxref=GeneID:100874806%2CGenbank:XP_003700827.1;Parent=rna-XM_003700779.2
NW_003797100.1	Gnomon	CDS	1084015	1084116	.	-	0	Name=XP_003700827.1;ID=cds-XP_003700827.1;Dbxref=GeneID:100874806%2CGenbank:XP_003700827.1;Parent=rna-XM_003700779.2
NW_003797100.1	Gnomon	CDS	1083690	1083883	.	-	0	Name=XP_003700827.1;ID=cds-XP_003700827.1;Dbxref=GeneID:100874806%2CGenbank:XP_003700827.1;Parent=rna-XM_003700779.2
NW_003797100.1	Gnomon	CDS	1083427	1083605	.	-	0	Name=XP_003700827.1;ID=cds-XP_003700827.1;Dbxref=GeneID:100874806%2CGenbank:XP_003700827.1;Parent=rna-XM_003700779.2
NW_003797100.1	Gnomon	CDS	1083100	1083349	.	-	0	Name=XP_003700827.1;ID=cds-XP_003700827.1;Dbxref=GeneID:100874806%2CGenbank:XP_003700827.1;Parent=rna-XM_003700779.2
NW_003797100.1	Gnomon	CDS	1082804	1083009	.	-	0	Name=XP_003700827.1;ID=cds-XP_003700827.1;Dbxref=GeneID:100874806%2CGenbank:XP_003700827.1;Parent=rna-XM_003700779.2
NW_003797100.1	Gnomon	CDS	1082470	1082710	.	-	0	Name=XP_003700827.1;ID=cds-XP_003700827.1;Dbxref=GeneID:100874806%2CGenbank:XP_003700827.1;Parent=rna-XM_003700779.2
NW_003797100.1	Gnomon	CDS	1082182	1082398	.	-	0	Name=XP_003700827.1;ID=cds-XP_003700827.1;Dbxref=GeneID:100874806%2CGenbank:XP_003700827.1;Parent=rna-XM_003700779.2
NW_003797100.1	Gnomon	CDS	1081823	1082102	.	-	0	Name=XP_003700827.1;ID=cds-XP_003700827.1;Dbxref=GeneID:100874806%2CGenbank:XP_003700827.1;Parent=rna-XM_003700779.2
NW_003797100.1	Gnomon	mRNA	560299	590868	.	+	.	Name=XM_012279579.1;ID=rna-XM_012279579.1;Dbxref=GeneID:100880028%2CGenbank:XM_012279579.1;Parent=gene-LOC100880028
NW_003797100.1	Gnomon	exon	28815	28918	.	+	.	ID=exon-XM_012279575.1-11;Dbxref=GeneID:100879585%2CGenbank:XM_012279575.1;Parent=rna-XM_012279575.1
NW_003797100.1	Gnomon	exon	28587	28737	.	+	.	ID=exon-XM_012279575.1-10;Dbxref=GeneID:100879585%2CGenbank:XM_012279575.1;Parent=rna-XM_012279575.1
NW_003797100.1	Gnomon	exon	28977	31425	.	+	.	ID=exon-XM_012279575.1-12;Dbxref=GeneID:100879585%2CGenbank:XM_012279575.1;Parent=rna-XM_012279575.1
NW_003797100.1	Gnomon	CDS	1085260	1085365	.	+	0	Name=XP_003700829.1;ID=cds-XP_003700829.1;Dbxref=GeneID:100874992%2CGenbank:XP_003700829.1;Parent=rna-XM_003700781.2
NW_003797100.1	Gnomon	CDS	1085482	1085603	.	+	0	Name=XP_003700829.1;ID=cds-XP_003700829.1;Dbxref=GeneID:100874992%2CGenbank:XP_003700829.1;Parent=rna-XM_003700781.2
NW_003797100.1	Gnomon	CDS	1085678	1086038	.	+	0	Name=XP_003700829.1;ID=cds-XP_003700829.1;Dbxref=GeneID:100874992%2CGenbank:XP_003700829.1;Parent=rna-XM_003700781.2
NW_003797100.1	Gnomon	CDS	1086103	1086257	.	+	0	Name=XP_003700829.1;ID=cds-XP_003700829.1;Dbxref=GeneID:100874992%2CGenbank:XP_003700829.1;Parent=rna-XM_003700781.2
NW_003797100.1	Gnomon	exon	596033	601517	.	-	.	ID=exon-XM_012279583.1-2;Dbxref=GeneID:105661804%2CGenbank:XM_012279583.1;Parent=rna-XM_012279583.1
NW_003797100.1	Gnomon	exon	601662	601911	.	-	.	ID=exon-XM_012279583.1-1;Dbxref=GeneID:105661804%2CGenbank:XM_012279583.1;Parent=rna-XM_012279583.1
NW_003797100.1	Gnomon	mRNA	988950	1010557	.	+	.	Name=XM_003700769.2;ID=rna-XM_003700769.2;Dbxref=GeneID:100883240%2CGenbank:XM_003700769.2;Parent=gene-LOC100883240
NW_003797100.1	Gnomon	exon	9676	10007	.	+	.	ID=exon-XM_012279559.1-4;Dbxref=GeneID:100879252%2CGenbank:XM_012279559.1;Parent=rna-XM_012279559.1
NW_003797100.1	Gnomon	exon	8443	9519	.	+	.	ID=exon-XM_012279559.1-3;Dbxref=GeneID:100879252%2CGenbank:XM_012279559.1;Parent=rna-XM_012279559.1
NW_003797100.1	Gnomon	exon	10297	10449	.	+	.	ID=exon-XM_012279559.1-6;Dbxref=GeneID:100879252%2CGenbank:XM_012279559.1;Parent=rna-XM_012279559.1
NW_003797100.1	Gnomon	exon	10099	10212	.	+	.	ID=exon-XM_012279559.1-5;Dbxref=GeneID:100879252%2CGenbank:XM_012279559.1;Parent=rna-XM_012279559.1
NW_003797100.1	Gnomon	exon	10766	10856	.	+	.	ID=exon-XM_012279559.1-8;Dbxref=GeneID:100879252%2CGenbank:XM_012279559.1;Parent=rna-XM_012279559.1
NW_003797100.1	Gnomon	exon	10523	10689	.	+	.	ID=exon-XM_012279559.1-7;Dbxref=GeneID:100879252%2CGenbank:XM_012279559.1;Parent=rna-XM_012279559.1
NW_003797100.1	Gnomon	exon	10932	11114	.	+	.	ID=exon-XM_012279559.1-9;Dbxref=GeneID:100879252%2CGenbank:XM_012279559.1;Parent=rna-XM_012279559.1
NW_003797100.1	Gnomon	exon	8197	8370	.	+	.	ID=exon-XM_012279559.1-2;Dbxref=GeneID:100879252%2CGenbank:XM_012279559.1;Parent=rna-XM_012279559.1
NW_003797100.1	Gnomon	exon	7483	7719	.	+	.	ID=exon-XM_012279559.1-1;Dbxref=GeneID:100879252%2CGenbank:XM_012279559.1;Parent=rna-XM_012279559.1
NW_003797100.1	Gnomon	gene	1085160	1086442	.	+	.	Name=LOC100874992;ID=gene-LOC100874992;Dbxref=GeneID:100874992
NW_003797100.1	Gnomon	gene	1081190	1084995	.	-	.	Name=LOC100874806;ID=gene-LOC100874806;Dbxref=GeneID:100874806
NW_003797100.1	Gnomon	exon	1147034	1147701	.	+	.	ID=exon-XR_001095046.1-3;Dbxref=GeneID:105661808%2CGenbank:XR_001095046.1;Parent=rna-XR_001095046.1
NW_003797100.1	Gnomon	exon	1114816	1114919	.	+	.	ID=exon-XR_001095046.1-2;Dbxref=GeneID:105661808%2CGenbank:XR_001095046.1;Parent=rna-XR_001095046.1
NW_003797100.1	Gnomon	exon	1114386	1114579	.	+	.	ID=exon-XR_001095046.1-1;Dbxref=GeneID:105661808%2CGenbank:XR_001095046.1;Parent=rna-XR_001095046.1
NW_003797100.1	Gnomon	gene	1114370	1147701	.	+	.	Name=LOC105661808;ID=gene-LOC105661808;Dbxref=GeneID:105661808
NW_003797100.1	Gnomon	gene	1027804	1028178	.	-	.	Name=LOC105661807;ID=gene-LOC105661807;Dbxref=GeneID:105661807
NW_003797100.1	Gnomon	gene	1077330	1080906	.	+	.	Name=LOC105661806;ID=gene-LOC105661806;Dbxref=GeneID:105661806
NW_003797100.1	Gnomon	gene	619811	621364	.	-	.	Name=LOC105661805;ID=gene-LOC105661805;Dbxref=GeneID:105661805
NW_003797100.1	Gnomon	gene	596033	601911	.	-	.	Name=LOC105661804;ID=gene-LOC105661804;Dbxref=GeneID:105661804
NW_003797100.1	Gnomon	exon	988950	990277	.	+	.	ID=exon-XM_003700769.2-1;Dbxref=GeneID:100883240%2CGenbank:XM_003700769.2;Parent=rna-XM_003700769.2
NW_003797100.1	Gnomon	exon	1000862	1000972	.	+	.	ID=exon-XM_003700769.2-5;Dbxref=GeneID:100883240%2CGenbank:XM_003700769.2;Parent=rna-XM_003700769.2
NW_003797100.1	Gnomon	exon	1000498	1000719	.	+	.	ID=exon-XM_003700769.2-4;Dbxref=GeneID:100883240%2CGenbank:XM_003700769.2;Parent=rna-XM_003700769.2
NW_003797100.1	Gnomon	exon	999815	999835	.	+	.	ID=exon-XM_003700769.2-3;Dbxref=GeneID:100883240%2CGenbank:XM_003700769.2;Parent=rna-XM_003700769.2
NW_003797100.1	Gnomon	exon	998957	999189	.	+	.	ID=exon-XM_003700769.2-2;Dbxref=GeneID:100883240%2CGenbank:XM_003700769.2;Parent=rna-XM_003700769.2
NW_003797100.1	Gnomon	exon	1003091	1003250	.	+	.	ID=exon-XM_003700769.2-9;Dbxref=GeneID:100883240%2CGenbank:XM_003700769.2;Parent=rna-XM_003700769.2
NW_003797100.1	Gnomon	exon	1002696	1002897	.	+	.	ID=exon-XM_003700769.2-8;Dbxref=GeneID:100883240%2CGenbank:XM_003700769.2;Parent=rna-XM_003700769.2
NW_003797100.1	Gnomon	exon	1002485	1002626	.	+	.	ID=exon-XM_003700769.2-7;Dbxref=GeneID:100883240%2CGenbank:XM_003700769.2;Parent=rna-XM_003700769.2
NW_003797100.1	Gnomon	exon	1002158	1002399	.	+	.	ID=exon-XM_003700769.2-6;Dbxref=GeneID:100883240%2CGenbank:XM_003700769.2;Parent=rna-XM_003700769.2
NW_003797100.1	Gnomon	exon	17466	17618	.	+	.	ID=exon-XM_012279560.1-4;Dbxref=GeneID:100883019%2CGenbank:XM_012279560.1;Parent=rna-XM_012279560.1
NW_003797100.1	Gnomon	exon	17146	17388	.	+	.	ID=exon-XM_012279560.1-3;Dbxref=GeneID:100883019%2CGenbank:XM_012279560.1;Parent=rna-XM_012279560.1
NW_003797100.1	Gnomon	exon	16988	17075	.	+	.	ID=exon-XM_012279560.1-2;Dbxref=GeneID:100883019%2CGenbank:XM_012279560.1;Parent=rna-XM_012279560.1
NW_003797100.1	Gnomon	exon	16504	16647	.	+	.	ID=exon-XM_012279560.1-1;Dbxref=GeneID:100883019%2CGenbank:XM_012279560.1;Parent=rna-XM_012279560.1
NW_003797100.1	Gnomon	exon	17972	18488	.	+	.	ID=exon-XM_012279560.1-6;Dbxref=GeneID:100883019%2CGenbank:XM_012279560.1;Parent=rna-XM_012279560.1
NW_003797100.1	Gnomon	exon	17689	17896	.	+	.	ID=exon-XM_012279560.1-5;Dbxref=GeneID:100883019%2CGenbank:XM_012279560.1;Parent=rna-XM_012279560.1
NW_003797100.1	Gnomon	exon	988950	990277	.	+	.	ID=exon-XM_003700770.2-1;Dbxref=GeneID:100883240%2CGenbank:XM_003700770.2;Parent=rna-XM_003700770.2
NW_003797100.1	Gnomon	exon	1000498	1000719	.	+	.	ID=exon-XM_003700770.2-3;Dbxref=GeneID:100883240%2CGenbank:XM_003700770.2;Parent=rna-XM_003700770.2
NW_003797100.1	Gnomon	exon	998957	999189	.	+	.	ID=exon-XM_003700770.2-2;Dbxref=GeneID:100883240%2CGenbank:XM_003700770.2;Parent=rna-XM_003700770.2
NW_003797100.1	Gnomon	exon	1002158	1002399	.	+	.	ID=exon-XM_003700770.2-5;Dbxref=GeneID:100883240%2CGenbank:XM_003700770.2;Parent=rna-XM_003700770.2
NW_003797100.1	Gnomon	exon	1000862	1000972	.	+	.	ID=exon-XM_003700770.2-4;Dbxref=GeneID:100883240%2CGenbank:XM_003700770.2;Parent=rna-XM_003700770.2
NW_003797100.1	Gnomon	exon	1002696	1002897	.	+	.	ID=exon-XM_003700770.2-7;Dbxref=GeneID:100883240%2CGenbank:XM_003700770.2;Parent=rna-XM_003700770.2
NW_003797100.1	Gnomon	exon	1002485	1002626	.	+	.	ID=exon-XM_003700770.2-6;Dbxref=GeneID:100883240%2CGenbank:XM_003700770.2;Parent=rna-XM_003700770.2
NW_003797100.1	Gnomon	exon	1003331	1003493	.	+	.	ID=exon-XM_003700770.2-9;Dbxref=GeneID:100883240%2CGenbank:XM_003700770.2;Parent=rna-XM_003700770.2
NW_003797100.1	Gnomon	exon	1003091	1003250	.	+	.	ID=exon-XM_003700770.2-8;Dbxref=GeneID:100883240%2CGenbank:XM_003700770.2;Parent=rna-XM_003700770.2
NW_003797100.1	Gnomon	exon	16506	16647	.	+	.	ID=exon-XM_012279561.1-1;Dbxref=GeneID:100883019%2CGenbank:XM_012279561.1;Parent=rna-XM_012279561.1
NW_003797100.1	Gnomon	exon	17146	17388	.	+	.	ID=exon-XM_012279561.1-3;Dbxref=GeneID:100883019%2CGenbank:XM_012279561.1;Parent=rna-XM_012279561.1
NW_003797100.1	Gnomon	exon	16997	17075	.	+	.	ID=exon-XM_012279561.1-2;Dbxref=GeneID:100883019%2CGenbank:XM_012279561.1;Parent=rna-XM_012279561.1
NW_003797100.1	Gnomon	exon	17689	17896	.	+	.	ID=exon-XM_012279561.1-5;Dbxref=GeneID:100883019%2CGenbank:XM_012279561.1;Parent=rna-XM_012279561.1
NW_003797100.1	Gnomon	exon	17466	17618	.	+	.	ID=exon-XM_012279561.1-4;Dbxref=GeneID:100883019%2CGenbank:XM_012279561.1;Parent=rna-XM_012279561.1
NW_003797100.1	Gnomon	exon	17972	18488	.	+	.	ID=exon-XM_012279561.1-6;Dbxref=GeneID:100883019%2CGenbank:XM_012279561.1;Parent=rna-XM_012279561.1
NW_003797100.1	Gnomon	mRNA	18767	20956	.	-	.	Name=XM_012279570.1;ID=rna-XM_012279570.1;Dbxref=GeneID:100883877%2CGenbank:XM_012279570.1;Parent=gene-LOC100883877
NW_003797100.1	Gnomon	lnc_RNA	1027804	1028178	.	-	.	Name=XR_001095042.1;ID=rna-XR_001095042.1;Dbxref=GeneID:105661807%2CGenbank:XR_001095042.1;Parent=gene-LOC105661807
NW_003797100.1	Gnomon	mRNA	21683	25853	.	+	.	Name=XM_012279571.1;ID=rna-XM_012279571.1;Dbxref=GeneID:100879476%2CGenbank:XM_012279571.1;Parent=gene-LOC100879476
NW_003797100.1	Gnomon	lnc_RNA	1114387	1121780	.	+	.	Name=XR_001095043.1;ID=rna-XR_001095043.1;Dbxref=GeneID:105661808%2CGenbank:XR_001095043.1;Parent=gene-LOC105661808
NW_003797100.1	Gnomon	exon	1027804	1027884	.	-	.	ID=exon-XR_001095042.1-2;Dbxref=GeneID:105661807%2CGenbank:XR_001095042.1;Parent=rna-XR_001095042.1
NW_003797100.1	Gnomon	exon	1028028	1028178	.	-	.	ID=exon-XR_001095042.1-1;Dbxref=GeneID:105661807%2CGenbank:XR_001095042.1;Parent=rna-XR_001095042.1
NW_003797100.1	Gnomon	exon	636586	637169	.	+	.	ID=exon-XM_003700747.2-1;Dbxref=GeneID:100880705%2CGenbank:XM_003700747.2;Parent=rna-XM_003700747.2
NW_003797100.1	Gnomon	exon	648550	648786	.	+	.	ID=exon-XM_003700747.2-7;Dbxref=GeneID:100880705%2CGenbank:XM_003700747.2;Parent=rna-XM_003700747.2
NW_003797100.1	Gnomon	exon	647396	647509	.	+	.	ID=exon-XM_003700747.2-6;Dbxref=GeneID:100880705%2CGenbank:XM_003700747.2;Parent=rna-XM_003700747.2
NW_003797100.1	Gnomon	exon	649400	651305	.	+	.	ID=exon-XM_003700747.2-8;Dbxref=GeneID:100880705%2CGenbank:XM_003700747.2;Parent=rna-XM_003700747.2
NW_003797100.1	Gnomon	exon	644122	644305	.	+	.	ID=exon-XM_003700747.2-3;Dbxref=GeneID:100880705%2CGenbank:XM_003700747.2;Parent=rna-XM_003700747.2
NW_003797100.1	Gnomon	exon	637237	637768	.	+	.	ID=exon-XM_003700747.2-2;Dbxref=GeneID:100880705%2CGenbank:XM_003700747.2;Parent=rna-XM_003700747.2
NW_003797100.1	Gnomon	exon	646102	646236	.	+	.	ID=exon-XM_003700747.2-5;Dbxref=GeneID:100880705%2CGenbank:XM_003700747.2;Parent=rna-XM_003700747.2
NW_003797100.1	Gnomon	exon	645794	646003	.	+	.	ID=exon-XM_003700747.2-4;Dbxref=GeneID:100880705%2CGenbank:XM_003700747.2;Parent=rna-XM_003700747.2
NW_003797100.1	Gnomon	mRNA	21684	25853	.	+	.	Name=XM_012279572.1;ID=rna-XM_012279572.1;Dbxref=GeneID:100879476%2CGenbank:XM_012279572.1;Parent=gene-LOC100879476
NW_003797100.1	Gnomon	lnc_RNA	1114370	1132255	.	+	.	Name=XR_001095044.1;ID=rna-XR_001095044.1;Dbxref=GeneID:105661808%2CGenbank:XR_001095044.1;Parent=gene-LOC105661808
NW_003797100.1	Gnomon	mRNA	22659	25852	.	+	.	Name=XM_012279573.1;ID=rna-XM_012279573.1;Dbxref=GeneID:100879476%2CGenbank:XM_012279573.1;Parent=gene-LOC100879476
NW_003797100.1	Gnomon	exon	1076090	1076223	.	-	.	ID=exon-XM_012279613.1-3;Dbxref=GeneID:100882026%2CGenbank:XM_012279613.1;Parent=rna-XM_012279613.1
NW_003797100.1	Gnomon	exon	1076300	1076415	.	-	.	ID=exon-XM_012279613.1-2;Dbxref=GeneID:100882026%2CGenbank:XM_012279613.1;Parent=rna-XM_012279613.1
NW_003797100.1	Gnomon	exon	1076821	1077183	.	-	.	ID=exon-XM_012279613.1-1;Dbxref=GeneID:100882026%2CGenbank:XM_012279613.1;Parent=rna-XM_012279613.1
NW_003797100.1	Gnomon	exon	1074005	1074353	.	-	.	ID=exon-XM_012279613.1-9;Dbxref=GeneID:100882026%2CGenbank:XM_012279613.1;Parent=rna-XM_012279613.1
NW_003797100.1	Gnomon	exon	1074424	1075039	.	-	.	ID=exon-XM_012279613.1-8;Dbxref=GeneID:100882026%2CGenbank:XM_012279613.1;Parent=rna-XM_012279613.1
NW_003797100.1	Gnomon	exon	1075124	1075256	.	-	.	ID=exon-XM_012279613.1-7;Dbxref=GeneID:100882026%2CGenbank:XM_012279613.1;Parent=rna-XM_012279613.1
NW_003797100.1	Gnomon	exon	1075373	1075476	.	-	.	ID=exon-XM_012279613.1-6;Dbxref=GeneID:100882026%2CGenbank:XM_012279613.1;Parent=rna-XM_012279613.1
NW_003797100.1	Gnomon	exon	1075577	1075780	.	-	.	ID=exon-XM_012279613.1-5;Dbxref=GeneID:100882026%2CGenbank:XM_012279613.1;Parent=rna-XM_012279613.1
NW_003797100.1	Gnomon	exon	1075865	1075976	.	-	.	ID=exon-XM_012279613.1-4;Dbxref=GeneID:100882026%2CGenbank:XM_012279613.1;Parent=rna-XM_012279613.1
NW_003797100.1	Gnomon	lnc_RNA	1114387	1132255	.	+	.	Name=XR_001095045.1;ID=rna-XR_001095045.1;Dbxref=GeneID:105661808%2CGenbank:XR_001095045.1;Parent=gene-LOC105661808
NW_003797100.1	Gnomon	exon	1016461	1016617	.	-	.	ID=exon-XM_003700772.2-3;Dbxref=GeneID:100883540%2CGenbank:XM_003700772.2;Parent=rna-XM_003700772.2
NW_003797100.1	Gnomon	exon	1016697	1016807	.	-	.	ID=exon-XM_003700772.2-2;Dbxref=GeneID:100883540%2CGenbank:XM_003700772.2;Parent=rna-XM_003700772.2
NW_003797100.1	Gnomon	exon	1015906	1016401	.	-	.	ID=exon-XM_003700772.2-4;Dbxref=GeneID:100883540%2CGenbank:XM_003700772.2;Parent=rna-XM_003700772.2
NW_003797100.1	Gnomon	exon	1017028	1017215	.	-	.	ID=exon-XM_003700772.2-1;Dbxref=GeneID:100883540%2CGenbank:XM_003700772.2;Parent=rna-XM_003700772.2
NW_003797100.1	Gnomon	exon	1014128	1015118	.	-	.	ID=exon-XM_003700771.2-2;Dbxref=GeneID:100883427%2CGenbank:XM_003700771.2;Parent=rna-XM_003700771.2
NW_003797100.1	Gnomon	exon	1015254	1015699	.	-	.	ID=exon-XM_003700771.2-1;Dbxref=GeneID:100883427%2CGenbank:XM_003700771.2;Parent=rna-XM_003700771.2
NW_003797100.1	Gnomon	mRNA	26057	31424	.	+	.	Name=XM_012279574.1;ID=rna-XM_012279574.1;Dbxref=GeneID:100879585%2CGenbank:XM_012279574.1;Parent=gene-LOC100879585
NW_003797100.1	Gnomon	mRNA	26055	31425	.	+	.	Name=XM_012279575.1;ID=rna-XM_012279575.1;Dbxref=GeneID:100879585%2CGenbank:XM_012279575.1;Parent=gene-LOC100879585
NW_003797100.1	Gnomon	exon	602027	602200	.	+	.	ID=exon-XM_012279585.1-1;Dbxref=GeneID:100882578%2CGenbank:XM_012279585.1;Parent=rna-XM_012279585.1
NW_003797100.1	Gnomon	exon	603349	603624	.	+	.	ID=exon-XM_012279585.1-5;Dbxref=GeneID:100882578%2CGenbank:XM_012279585.1;Parent=rna-XM_012279585.1
NW_003797100.1	Gnomon	exon	603061	603291	.	+	.	ID=exon-XM_012279585.1-4;Dbxref=GeneID:100882578%2CGenbank:XM_012279585.1;Parent=rna-XM_012279585.1
NW_003797100.1	Gnomon	exon	602630	602908	.	+	.	ID=exon-XM_012279585.1-3;Dbxref=GeneID:100882578%2CGenbank:XM_012279585.1;Parent=rna-XM_012279585.1
NW_003797100.1	Gnomon	exon	602338	602563	.	+	.	ID=exon-XM_012279585.1-2;Dbxref=GeneID:100882578%2CGenbank:XM_012279585.1;Parent=rna-XM_012279585.1
NW_003797100.1	Gnomon	exon	1076300	1076415	.	-	.	ID=exon-XM_012279612.1-2;Dbxref=GeneID:100882026%2CGenbank:XM_012279612.1;Parent=rna-XM_012279612.1
NW_003797100.1	Gnomon	exon	1076821	1077183	.	-	.	ID=exon-XM_012279612.1-1;Dbxref=GeneID:100882026%2CGenbank:XM_012279612.1;Parent=rna-XM_012279612.1
NW_003797100.1	Gnomon	exon	1075865	1075976	.	-	.	ID=exon-XM_012279612.1-4;Dbxref=GeneID:100882026%2CGenbank:XM_012279612.1;Parent=rna-XM_012279612.1
NW_003797100.1	Gnomon	exon	1076090	1076223	.	-	.	ID=exon-XM_012279612.1-3;Dbxref=GeneID:100882026%2CGenbank:XM_012279612.1;Parent=rna-XM_012279612.1
NW_003797100.1	Gnomon	exon	1075373	1075476	.	-	.	ID=exon-XM_012279612.1-6;Dbxref=GeneID:100882026%2CGenbank:XM_012279612.1;Parent=rna-XM_012279612.1
NW_003797100.1	Gnomon	exon	1075577	1075780	.	-	.	ID=exon-XM_012279612.1-5;Dbxref=GeneID:100882026%2CGenbank:XM_012279612.1;Parent=rna-XM_012279612.1
NW_003797100.1	Gnomon	exon	1074424	1075039	.	-	.	ID=exon-XM_012279612.1-8;Dbxref=GeneID:100882026%2CGenbank:XM_012279612.1;Parent=rna-XM_012279612.1
NW_003797100.1	Gnomon	exon	1075124	1075256	.	-	.	ID=exon-XM_012279612.1-7;Dbxref=GeneID:100882026%2CGenbank:XM_012279612.1;Parent=rna-XM_012279612.1
NW_003797100.1	Gnomon	exon	1074005	1074353	.	-	.	ID=exon-XM_012279612.1-9;Dbxref=GeneID:100882026%2CGenbank:XM_012279612.1;Parent=rna-XM_012279612.1
NW_003797100.1	Gnomon	gene	1058870	1061287	.	+	.	Name=LOC100874692;ID=gene-LOC100874692;Dbxref=GeneID:100874692
NW_003797100.1	Gnomon	gene	1028352	1031441	.	+	.	Name=LOC100884098;ID=gene-LOC100884098;Dbxref=GeneID:100884098
NW_003797100.1	Gnomon	mRNA	135350	301097	.	+	.	Name=XM_012279576.1;ID=rna-XM_012279576.1;Dbxref=GeneID:100879806%2CGenbank:XM_012279576.1;Parent=gene-LOC100879806
NW_003797100.1	Gnomon	transcript	1014938	1015346	.	-	.	Name=XR_001095041.1;ID=rna-XR_001095041.1;Dbxref=GeneID:100883427%2CGenbank:XR_001095041.1;Parent=gene-LOC100883427
NW_003797100.1	Gnomon	exon	1114387	1114579	.	+	.	ID=exon-XR_001095043.1-1;Dbxref=GeneID:105661808%2CGenbank:XR_001095043.1;Parent=rna-XR_001095043.1
NW_003797100.1	Gnomon	exon	1121573	1121780	.	+	.	ID=exon-XR_001095043.1-3;Dbxref=GeneID:105661808%2CGenbank:XR_001095043.1;Parent=rna-XR_001095043.1
NW_003797100.1	Gnomon	exon	1114816	1114919	.	+	.	ID=exon-XR_001095043.1-2;Dbxref=GeneID:105661808%2CGenbank:XR_001095043.1;Parent=rna-XR_001095043.1
NW_003797100.1	Gnomon	CDS	957626	957728	.	-	0	Name=XP_012134987.1;ID=cds-XP_012134987.1;Dbxref=GeneID:100881043%2CGenbank:XP_012134987.1;Parent=rna-XM_012279597.1
NW_003797100.1	Gnomon	CDS	929342	929403	.	-	0	Name=XP_012134987.1;ID=cds-XP_012134987.1;Dbxref=GeneID:100881043%2CGenbank:XP_012134987.1;Parent=rna-XM_012279597.1
NW_003797100.1	Gnomon	CDS	922754	922771	.	-	0	Name=XP_012134987.1;ID=cds-XP_012134987.1;Dbxref=GeneID:100881043%2CGenbank:XP_012134987.1;Parent=rna-XM_012279597.1
NW_003797100.1	Gnomon	CDS	921895	921954	.	-	0	Name=XP_012134987.1;ID=cds-XP_012134987.1;Dbxref=GeneID:100881043%2CGenbank:XP_012134987.1;Parent=rna-XM_012279597.1
NW_003797100.1	Gnomon	CDS	919904	919993	.	-	0	Name=XP_012134987.1;ID=cds-XP_012134987.1;Dbxref=GeneID:100881043%2CGenbank:XP_012134987.1;Parent=rna-XM_012279597.1
NW_003797100.1	Gnomon	CDS	919261	919431	.	-	0	Name=XP_012134987.1;ID=cds-XP_012134987.1;Dbxref=GeneID:100881043%2CGenbank:XP_012134987.1;Parent=rna-XM_012279597.1
NW_003797100.1	Gnomon	CDS	909321	909600	.	-	0	Name=XP_012134987.1;ID=cds-XP_012134987.1;Dbxref=GeneID:100881043%2CGenbank:XP_012134987.1;Parent=rna-XM_012279597.1
NW_003797100.1	Gnomon	CDS	907373	907823	.	-	0	Name=XP_012134987.1;ID=cds-XP_012134987.1;Dbxref=GeneID:100881043%2CGenbank:XP_012134987.1;Parent=rna-XM_012279597.1
NW_003797100.1	Gnomon	CDS	906858	907115	.	-	0	Name=XP_012134987.1;ID=cds-XP_012134987.1;Dbxref=GeneID:100881043%2CGenbank:XP_012134987.1;Parent=rna-XM_012279597.1
NW_003797100.1	Gnomon	CDS	906198	906771	.	-	0	Name=XP_012134987.1;ID=cds-XP_012134987.1;Dbxref=GeneID:100881043%2CGenbank:XP_012134987.1;Parent=rna-XM_012279597.1
NW_003797100.1	Gnomon	CDS	906080	906103	.	-	0	Name=XP_012134987.1;ID=cds-XP_012134987.1;Dbxref=GeneID:100881043%2CGenbank:XP_012134987.1;Parent=rna-XM_012279597.1
NW_003797100.1	Gnomon	CDS	905514	905978	.	-	0	Name=XP_012134987.1;ID=cds-XP_012134987.1;Dbxref=GeneID:100881043%2CGenbank:XP_012134987.1;Parent=rna-XM_012279597.1
NW_003797100.1	Gnomon	CDS	904187	905392	.	-	0	Name=XP_012134987.1;ID=cds-XP_012134987.1;Dbxref=GeneID:100881043%2CGenbank:XP_012134987.1;Parent=rna-XM_012279597.1
NW_003797100.1	Gnomon	CDS	903968	904051	.	-	0	Name=XP_012134987.1;ID=cds-XP_012134987.1;Dbxref=GeneID:100881043%2CGenbank:XP_012134987.1;Parent=rna-XM_012279597.1
NW_003797100.1	Gnomon	CDS	901245	901466	.	-	0	Name=XP_012134987.1;ID=cds-XP_012134987.1;Dbxref=GeneID:100881043%2CGenbank:XP_012134987.1;Parent=rna-XM_012279597.1
NW_003797100.1	Gnomon	CDS	897794	897909	.	-	0	Name=XP_012134987.1;ID=cds-XP_012134987.1;Dbxref=GeneID:100881043%2CGenbank:XP_012134987.1;Parent=rna-XM_012279597.1
NW_003797100.1	Gnomon	CDS	886536	896313	.	-	0	Name=XP_012134987.1;ID=cds-XP_012134987.1;Dbxref=GeneID:100881043%2CGenbank:XP_012134987.1;Parent=rna-XM_012279597.1
NW_003797100.1	Gnomon	CDS	883057	883203	.	-	0	Name=XP_012134987.1;ID=cds-XP_012134987.1;Dbxref=GeneID:100881043%2CGenbank:XP_012134987.1;Parent=rna-XM_012279597.1
NW_003797100.1	Gnomon	CDS	882752	882975	.	-	0	Name=XP_012134987.1;ID=cds-XP_012134987.1;Dbxref=GeneID:100881043%2CGenbank:XP_012134987.1;Parent=rna-XM_012279597.1
NW_003797100.1	Gnomon	CDS	881898	882692	.	-	0	Name=XP_012134987.1;ID=cds-XP_012134987.1;Dbxref=GeneID:100881043%2CGenbank:XP_012134987.1;Parent=rna-XM_012279597.1
NW_003797100.1	Gnomon	CDS	880924	881777	.	-	0	Name=XP_012134987.1;ID=cds-XP_012134987.1;Dbxref=GeneID:100881043%2CGenbank:XP_012134987.1;Parent=rna-XM_012279597.1
NW_003797100.1	Gnomon	CDS	880335	880624	.	-	0	Name=XP_012134987.1;ID=cds-XP_012134987.1;Dbxref=GeneID:100881043%2CGenbank:XP_012134987.1;Parent=rna-XM_012279597.1
NW_003797100.1	Gnomon	CDS	879207	880250	.	-	0	Name=XP_012134987.1;ID=cds-XP_012134987.1;Dbxref=GeneID:100881043%2CGenbank:XP_012134987.1;Parent=rna-XM_012279597.1
NW_003797100.1	Gnomon	CDS	878669	879146	.	-	0	Name=XP_012134987.1;ID=cds-XP_012134987.1;Dbxref=GeneID:100881043%2CGenbank:XP_012134987.1;Parent=rna-XM_012279597.1
NW_003797100.1	Gnomon	CDS	878438	878607	.	-	0	Name=XP_012134987.1;ID=cds-XP_012134987.1;Dbxref=GeneID:100881043%2CGenbank:XP_012134987.1;Parent=rna-XM_012279597.1
NW_003797100.1	Gnomon	CDS	875440	878349	.	-	0	Name=XP_012134987.1;ID=cds-XP_012134987.1;Dbxref=GeneID:100881043%2CGenbank:XP_012134987.1;Parent=rna-XM_012279597.1
NW_003797100.1	Gnomon	CDS	873550	874283	.	-	0	Name=XP_012134987.1;ID=cds-XP_012134987.1;Dbxref=GeneID:100881043%2CGenbank:XP_012134987.1;Parent=rna-XM_012279597.1
NW_003797100.1	Gnomon	CDS	870564	872688	.	-	0	Name=XP_012134987.1;ID=cds-XP_012134987.1;Dbxref=GeneID:100881043%2CGenbank:XP_012134987.1;Parent=rna-XM_012279597.1
NW_003797100.1	Gnomon	CDS	870228	870475	.	-	0	Name=XP_012134987.1;ID=cds-XP_012134987.1;Dbxref=GeneID:100881043%2CGenbank:XP_012134987.1;Parent=rna-XM_012279597.1
NW_003797100.1	Gnomon	CDS	869471	869545	.	-	0	Name=XP_012134987.1;ID=cds-XP_012134987.1;Dbxref=GeneID:100881043%2CGenbank:XP_012134987.1;Parent=rna-XM_012279597.1
NW_003797100.1	Gnomon	CDS	868993	869164	.	-	0	Name=XP_012134987.1;ID=cds-XP_012134987.1;Dbxref=GeneID:100881043%2CGenbank:XP_012134987.1;Parent=rna-XM_012279597.1
NW_003797100.1	Gnomon	CDS	868802	868919	.	-	0	Name=XP_012134987.1;ID=cds-XP_012134987.1;Dbxref=GeneID:100881043%2CGenbank:XP_012134987.1;Parent=rna-XM_012279597.1
NW_003797100.1	Gnomon	CDS	868472	868701	.	-	0	Name=XP_012134987.1;ID=cds-XP_012134987.1;Dbxref=GeneID:100881043%2CGenbank:XP_012134987.1;Parent=rna-XM_012279597.1
NW_003797100.1	Gnomon	CDS	868026	868143	.	-	0	Name=XP_012134987.1;ID=cds-XP_012134987.1;Dbxref=GeneID:100881043%2CGenbank:XP_012134987.1;Parent=rna-XM_012279597.1
NW_003797100.1	Gnomon	CDS	862838	862989	.	-	0	Name=XP_012134987.1;ID=cds-XP_012134987.1;Dbxref=GeneID:100881043%2CGenbank:XP_012134987.1;Parent=rna-XM_012279597.1
NW_003797100.1	Gnomon	CDS	856907	857069	.	-	0	Name=XP_012134987.1;ID=cds-XP_012134987.1;Dbxref=GeneID:100881043%2CGenbank:XP_012134987.1;Parent=rna-XM_012279597.1
NW_003797100.1	Gnomon	CDS	856089	856226	.	-	0	Name=XP_012134987.1;ID=cds-XP_012134987.1;Dbxref=GeneID:100881043%2CGenbank:XP_012134987.1;Parent=rna-XM_012279597.1
NW_003797100.1	Gnomon	CDS	855823	856006	.	-	0	Name=XP_012134987.1;ID=cds-XP_012134987.1;Dbxref=GeneID:100881043%2CGenbank:XP_012134987.1;Parent=rna-XM_012279597.1
NW_003797100.1	Gnomon	CDS	854713	854775	.	-	0	Name=XP_012134987.1;ID=cds-XP_012134987.1;Dbxref=GeneID:100881043%2CGenbank:XP_012134987.1;Parent=rna-XM_012279597.1
NW_003797100.1	Gnomon	CDS	854272	854391	.	-	0	Name=XP_012134987.1;ID=cds-XP_012134987.1;Dbxref=GeneID:100881043%2CGenbank:XP_012134987.1;Parent=rna-XM_012279597.1
NW_003797100.1	Gnomon	CDS	853026	853085	.	-	0	Name=XP_012134987.1;ID=cds-XP_012134987.1;Dbxref=GeneID:100881043%2CGenbank:XP_012134987.1;Parent=rna-XM_012279597.1
NW_003797100.1	Gnomon	CDS	852242	852404	.	-	0	Name=XP_012134987.1;ID=cds-XP_012134987.1;Dbxref=GeneID:100881043%2CGenbank:XP_012134987.1;Parent=rna-XM_012279597.1
NW_003797100.1	Gnomon	mRNA	1020350	1023577	.	+	.	Name=XM_012279624.1;ID=rna-XM_012279624.1;Dbxref=GeneID:100883764%2CGenbank:XM_012279624.1;Parent=gene-LOC100883764
NW_003797100.1	Gnomon	mRNA	1017438	1020215	.	-	.	Name=XM_012279625.1;ID=rna-XM_012279625.1;Dbxref=GeneID:100883652%2CGenbank:XM_012279625.1;Parent=gene-LOC100883652
NW_003797100.1	Gnomon	CDS	988856	988921	.	+	0	Name=XP_012134988.1;ID=cds-XP_012134988.1;Dbxref=GeneID:100883240%2CGenbank:XP_012134988.1;Parent=rna-XM_012279598.1
NW_003797100.1	Gnomon	CDS	990094	990277	.	+	0	Name=XP_012134988.1;ID=cds-XP_012134988.1;Dbxref=GeneID:100883240%2CGenbank:XP_012134988.1;Parent=rna-XM_012279598.1
NW_003797100.1	Gnomon	CDS	998957	999189	.	+	0	Name=XP_012134988.1;ID=cds-XP_012134988.1;Dbxref=GeneID:100883240%2CGenbank:XP_012134988.1;Parent=rna-XM_012279598.1
NW_003797100.1	Gnomon	CDS	999815	999835	.	+	0	Name=XP_012134988.1;ID=cds-XP_012134988.1;Dbxref=GeneID:100883240%2CGenbank:XP_012134988.1;Parent=rna-XM_012279598.1
NW_003797100.1	Gnomon	CDS	1000498	1000719	.	+	0	Name=XP_012134988.1;ID=cds-XP_012134988.1;Dbxref=GeneID:100883240%2CGenbank:XP_012134988.1;Parent=rna-XM_012279598.1
NW_003797100.1	Gnomon	CDS	1000862	1000972	.	+	0	Name=XP_012134988.1;ID=cds-XP_012134988.1;Dbxref=GeneID:100883240%2CGenbank:XP_012134988.1;Parent=rna-XM_012279598.1
NW_003797100.1	Gnomon	CDS	1002158	1002399	.	+	0	Name=XP_012134988.1;ID=cds-XP_012134988.1;Dbxref=GeneID:100883240%2CGenbank:XP_012134988.1;Parent=rna-XM_012279598.1
NW_003797100.1	Gnomon	CDS	1002485	1002626	.	+	0	Name=XP_012134988.1;ID=cds-XP_012134988.1;Dbxref=GeneID:100883240%2CGenbank:XP_012134988.1;Parent=rna-XM_012279598.1
NW_003797100.1	Gnomon	CDS	1002696	1002897	.	+	0	Name=XP_012134988.1;ID=cds-XP_012134988.1;Dbxref=GeneID:100883240%2CGenbank:XP_012134988.1;Parent=rna-XM_012279598.1
NW_003797100.1	Gnomon	CDS	1003091	1003250	.	+	0	Name=XP_012134988.1;ID=cds-XP_012134988.1;Dbxref=GeneID:100883240%2CGenbank:XP_012134988.1;Parent=rna-XM_012279598.1
NW_003797100.1	Gnomon	CDS	1003331	1003493	.	+	0	Name=XP_012134988.1;ID=cds-XP_012134988.1;Dbxref=GeneID:100883240%2CGenbank:XP_012134988.1;Parent=rna-XM_012279598.1
NW_003797100.1	Gnomon	CDS	1003583	1003783	.	+	0	Name=XP_012134988.1;ID=cds-XP_012134988.1;Dbxref=GeneID:100883240%2CGenbank:XP_012134988.1;Parent=rna-XM_012279598.1
NW_003797100.1	Gnomon	CDS	1006936	1007088	.	+	0	Name=XP_012134988.1;ID=cds-XP_012134988.1;Dbxref=GeneID:100883240%2CGenbank:XP_012134988.1;Parent=rna-XM_012279598.1
NW_003797100.1	Gnomon	exon	16997	17075	.	+	.	ID=exon-XM_012279562.1-2;Dbxref=GeneID:100883019%2CGenbank:XM_012279562.1;Parent=rna-XM_012279562.1
NW_003797100.1	Gnomon	exon	16829	16847	.	+	.	ID=exon-XM_012279562.1-1;Dbxref=GeneID:100883019%2CGenbank:XM_012279562.1;Parent=rna-XM_012279562.1
NW_003797100.1	Gnomon	exon	17972	18488	.	+	.	ID=exon-XM_012279562.1-6;Dbxref=GeneID:100883019%2CGenbank:XM_012279562.1;Parent=rna-XM_012279562.1
NW_003797100.1	Gnomon	exon	17689	17896	.	+	.	ID=exon-XM_012279562.1-5;Dbxref=GeneID:100883019%2CGenbank:XM_012279562.1;Parent=rna-XM_012279562.1
NW_003797100.1	Gnomon	exon	17466	17618	.	+	.	ID=exon-XM_012279562.1-4;Dbxref=GeneID:100883019%2CGenbank:XM_012279562.1;Parent=rna-XM_012279562.1
NW_003797100.1	Gnomon	exon	17146	17388	.	+	.	ID=exon-XM_012279562.1-3;Dbxref=GeneID:100883019%2CGenbank:XM_012279562.1;Parent=rna-XM_012279562.1
NW_003797100.1	Gnomon	mRNA	1017438	1020215	.	-	.	Name=XM_012279626.1;ID=rna-XM_012279626.1;Dbxref=GeneID:100883652%2CGenbank:XM_012279626.1;Parent=gene-LOC100883652
NW_003797100.1	Gnomon	CDS	748635	748689	.	+	0	Name=XP_012134985.1;ID=cds-XP_012134985.1;Dbxref=GeneID:100880815%2CGenbank:XP_012134985.1;Parent=rna-XM_012279595.1
NW_003797100.1	Gnomon	CDS	820629	822090	.	+	0	Name=XP_012134985.1;ID=cds-XP_012134985.1;Dbxref=GeneID:100880815%2CGenbank:XP_012134985.1;Parent=rna-XM_012279595.1
NW_003797100.1	Gnomon	CDS	822896	823985	.	+	0	Name=XP_012134985.1;ID=cds-XP_012134985.1;Dbxref=GeneID:100880815%2CGenbank:XP_012134985.1;Parent=rna-XM_012279595.1
NW_003797100.1	Gnomon	CDS	825309	825459	.	+	0	Name=XP_012134985.1;ID=cds-XP_012134985.1;Dbxref=GeneID:100880815%2CGenbank:XP_012134985.1;Parent=rna-XM_012279595.1
NW_003797100.1	Gnomon	CDS	825528	825696	.	+	0	Name=XP_012134985.1;ID=cds-XP_012134985.1;Dbxref=GeneID:100880815%2CGenbank:XP_012134985.1;Parent=rna-XM_012279595.1
NW_003797100.1	Gnomon	CDS	825802	825980	.	+	0	Name=XP_012134985.1;ID=cds-XP_012134985.1;Dbxref=GeneID:100880815%2CGenbank:XP_012134985.1;Parent=rna-XM_012279595.1
NW_003797100.1	Gnomon	CDS	826830	827105	.	+	0	Name=XP_012134985.1;ID=cds-XP_012134985.1;Dbxref=GeneID:100880815%2CGenbank:XP_012134985.1;Parent=rna-XM_012279595.1
NW_003797100.1	Gnomon	CDS	829099	829259	.	+	0	Name=XP_012134985.1;ID=cds-XP_012134985.1;Dbxref=GeneID:100880815%2CGenbank:XP_012134985.1;Parent=rna-XM_012279595.1
NW_003797100.1	Gnomon	mRNA	1017438	1020215	.	-	.	Name=XM_012279627.1;ID=rna-XM_012279627.1;Dbxref=GeneID:100883652%2CGenbank:XM_012279627.1;Parent=gene-LOC100883652
NW_003797100.1	Gnomon	mRNA	1014128	1015699	.	-	.	Name=XM_003700771.2;ID=rna-XM_003700771.2;Dbxref=GeneID:100883427%2CGenbank:XM_003700771.2;Parent=gene-LOC100883427
NW_003797100.1	Gnomon	CDS	615470	615532	.	-	0	Name=XP_012134982.1;ID=cds-XP_012134982.1;Dbxref=GeneID:100882909%2CGenbank:XP_012134982.1;Parent=rna-XM_012279592.1
NW_003797100.1	Gnomon	CDS	615327	615402	.	-	0	Name=XP_012134982.1;ID=cds-XP_012134982.1;Dbxref=GeneID:100882909%2CGenbank:XP_012134982.1;Parent=rna-XM_012279592.1
NW_003797100.1	Gnomon	CDS	615068	615250	.	-	0	Name=XP_012134982.1;ID=cds-XP_012134982.1;Dbxref=GeneID:100882909%2CGenbank:XP_012134982.1;Parent=rna-XM_012279592.1
NW_003797100.1	Gnomon	CDS	614839	615011	.	-	0	Name=XP_012134982.1;ID=cds-XP_012134982.1;Dbxref=GeneID:100882909%2CGenbank:XP_012134982.1;Parent=rna-XM_012279592.1
NW_003797100.1	Gnomon	CDS	614514	614765	.	-	0	Name=XP_012134982.1;ID=cds-XP_012134982.1;Dbxref=GeneID:100882909%2CGenbank:XP_012134982.1;Parent=rna-XM_012279592.1
NW_003797100.1	Gnomon	CDS	614136	614450	.	-	0	Name=XP_012134982.1;ID=cds-XP_012134982.1;Dbxref=GeneID:100882909%2CGenbank:XP_012134982.1;Parent=rna-XM_012279592.1
NW_003797100.1	Gnomon	mRNA	1105083	1110844	.	-	.	Name=XM_012279628.1;ID=rna-XM_012279628.1;Dbxref=GeneID:100882356%2CGenbank:XM_012279628.1;Parent=gene-LOC100882356
NW_003797100.1	Gnomon	lnc_RNA	1114386	1147701	.	+	.	Name=XR_001095046.1;ID=rna-XR_001095046.1;Dbxref=GeneID:105661808%2CGenbank:XR_001095046.1;Parent=gene-LOC105661808
NW_003797100.1	Gnomon	CDS	615470	615532	.	-	0	Name=XP_012134983.1;ID=cds-XP_012134983.1;Dbxref=GeneID:100882909%2CGenbank:XP_012134983.1;Parent=rna-XM_012279593.1
NW_003797100.1	Gnomon	CDS	615327	615402	.	-	0	Name=XP_012134983.1;ID=cds-XP_012134983.1;Dbxref=GeneID:100882909%2CGenbank:XP_012134983.1;Parent=rna-XM_012279593.1
NW_003797100.1	Gnomon	CDS	615068	615250	.	-	0	Name=XP_012134983.1;ID=cds-XP_012134983.1;Dbxref=GeneID:100882909%2CGenbank:XP_012134983.1;Parent=rna-XM_012279593.1
NW_003797100.1	Gnomon	CDS	614839	615011	.	-	0	Name=XP_012134983.1;ID=cds-XP_012134983.1;Dbxref=GeneID:100882909%2CGenbank:XP_012134983.1;Parent=rna-XM_012279593.1
NW_003797100.1	Gnomon	CDS	614514	614765	.	-	0	Name=XP_012134983.1;ID=cds-XP_012134983.1;Dbxref=GeneID:100882909%2CGenbank:XP_012134983.1;Parent=rna-XM_012279593.1
NW_003797100.1	Gnomon	CDS	614307	614450	.	-	0	Name=XP_012134983.1;ID=cds-XP_012134983.1;Dbxref=GeneID:100882909%2CGenbank:XP_012134983.1;Parent=rna-XM_012279593.1
NW_003797100.1	Gnomon	CDS	611753	611848	.	-	0	Name=XP_012134983.1;ID=cds-XP_012134983.1;Dbxref=GeneID:100882909%2CGenbank:XP_012134983.1;Parent=rna-XM_012279593.1
NW_003797100.1	Gnomon	mRNA	988950	1010557	.	+	.	Name=XM_003700770.2;ID=rna-XM_003700770.2;Dbxref=GeneID:100883240%2CGenbank:XM_003700770.2;Parent=gene-LOC100883240
NW_003797100.1	Gnomon	exon	1063714	1068439	.	-	.	ID=exon-XM_012279613.1-13;Dbxref=GeneID:100882026%2CGenbank:XM_012279613.1;Parent=rna-XM_012279613.1
NW_003797100.1	Gnomon	exon	1073068	1073112	.	-	.	ID=exon-XM_012279613.1-12;Dbxref=GeneID:100882026%2CGenbank:XM_012279613.1;Parent=rna-XM_012279613.1
NW_003797100.1	Gnomon	mRNA	1105070	1110844	.	-	.	Name=XM_012279629.1;ID=rna-XM_012279629.1;Dbxref=GeneID:100882356%2CGenbank:XM_012279629.1;Parent=gene-LOC100882356
NW_003797100.1	Gnomon	exon	1073242	1073491	.	-	.	ID=exon-XM_012279613.1-11;Dbxref=GeneID:100882026%2CGenbank:XM_012279613.1;Parent=rna-XM_012279613.1
NW_003797100.1	Gnomon	exon	1073795	1073924	.	-	.	ID=exon-XM_012279613.1-10;Dbxref=GeneID:100882026%2CGenbank:XM_012279613.1;Parent=rna-XM_012279613.1
NW_003797100.1	Gnomon	CDS	814103	814337	.	+	0	Name=XP_012134984.1;ID=cds-XP_012134984.1;Dbxref=GeneID:100880815%2CGenbank:XP_012134984.1;Parent=rna-XM_012279594.1
NW_003797100.1	Gnomon	CDS	820629	822090	.	+	0	Name=XP_012134984.1;ID=cds-XP_012134984.1;Dbxref=GeneID:100880815%2CGenbank:XP_012134984.1;Parent=rna-XM_012279594.1
NW_003797100.1	Gnomon	CDS	822896	823985	.	+	0	Name=XP_012134984.1;ID=cds-XP_012134984.1;Dbxref=GeneID:100880815%2CGenbank:XP_012134984.1;Parent=rna-XM_012279594.1
NW_003797100.1	Gnomon	CDS	825309	825459	.	+	0	Name=XP_012134984.1;ID=cds-XP_012134984.1;Dbxref=GeneID:100880815%2CGenbank:XP_012134984.1;Parent=rna-XM_012279594.1
NW_003797100.1	Gnomon	CDS	825528	825696	.	+	0	Name=XP_012134984.1;ID=cds-XP_012134984.1;Dbxref=GeneID:100880815%2CGenbank:XP_012134984.1;Parent=rna-XM_012279594.1
NW_003797100.1	Gnomon	CDS	825802	825980	.	+	0	Name=XP_012134984.1;ID=cds-XP_012134984.1;Dbxref=GeneID:100880815%2CGenbank:XP_012134984.1;Parent=rna-XM_012279594.1
NW_003797100.1	Gnomon	CDS	826830	827105	.	+	0	Name=XP_012134984.1;ID=cds-XP_012134984.1;Dbxref=GeneID:100880815%2CGenbank:XP_012134984.1;Parent=rna-XM_012279594.1
NW_003797100.1	Gnomon	CDS	829099	829259	.	+	0	Name=XP_012134984.1;ID=cds-XP_012134984.1;Dbxref=GeneID:100880815%2CGenbank:XP_012134984.1;Parent=rna-XM_012279594.1
NW_003797100.1	Gnomon	CDS	1090962	1091079	.	-	0	Name=XP_003700830.1;ID=cds-XP_003700830.1;Dbxref=GeneID:100875105%2CGenbank:XP_003700830.1;Parent=rna-XM_003700782.2
NW_003797100.1	Gnomon	CDS	1090366	1090499	.	-	0	Name=XP_003700830.1;ID=cds-XP_003700830.1;Dbxref=GeneID:100875105%2CGenbank:XP_003700830.1;Parent=rna-XM_003700782.2
NW_003797100.1	Gnomon	CDS	1089922	1090294	.	-	0	Name=XP_003700830.1;ID=cds-XP_003700830.1;Dbxref=GeneID:100875105%2CGenbank:XP_003700830.1;Parent=rna-XM_003700782.2
NW_003797100.1	Gnomon	CDS	1089572	1089847	.	-	0	Name=XP_003700830.1;ID=cds-XP_003700830.1;Dbxref=GeneID:100875105%2CGenbank:XP_003700830.1;Parent=rna-XM_003700782.2
NW_003797100.1	Gnomon	CDS	1089229	1089500	.	-	0	Name=XP_003700830.1;ID=cds-XP_003700830.1;Dbxref=GeneID:100875105%2CGenbank:XP_003700830.1;Parent=rna-XM_003700782.2
NW_003797100.1	Gnomon	CDS	1089005	1089151	.	-	0	Name=XP_003700830.1;ID=cds-XP_003700830.1;Dbxref=GeneID:100875105%2CGenbank:XP_003700830.1;Parent=rna-XM_003700782.2
NW_003797100.1	Gnomon	CDS	1088816	1088932	.	-	0	Name=XP_003700830.1;ID=cds-XP_003700830.1;Dbxref=GeneID:100875105%2CGenbank:XP_003700830.1;Parent=rna-XM_003700782.2
NW_003797100.1	Gnomon	CDS	615470	615532	.	-	0	Name=XP_012134980.1;ID=cds-XP_012134980.1;Dbxref=GeneID:100882909%2CGenbank:XP_012134980.1;Parent=rna-XM_012279590.1
NW_003797100.1	Gnomon	CDS	615327	615402	.	-	0	Name=XP_012134980.1;ID=cds-XP_012134980.1;Dbxref=GeneID:100882909%2CGenbank:XP_012134980.1;Parent=rna-XM_012279590.1
NW_003797100.1	Gnomon	CDS	615068	615250	.	-	0	Name=XP_012134980.1;ID=cds-XP_012134980.1;Dbxref=GeneID:100882909%2CGenbank:XP_012134980.1;Parent=rna-XM_012279590.1
NW_003797100.1	Gnomon	CDS	614839	615011	.	-	0	Name=XP_012134980.1;ID=cds-XP_012134980.1;Dbxref=GeneID:100882909%2CGenbank:XP_012134980.1;Parent=rna-XM_012279590.1
NW_003797100.1	Gnomon	CDS	614514	614765	.	-	0	Name=XP_012134980.1;ID=cds-XP_012134980.1;Dbxref=GeneID:100882909%2CGenbank:XP_012134980.1;Parent=rna-XM_012279590.1
NW_003797100.1	Gnomon	CDS	614136	614450	.	-	0	Name=XP_012134980.1;ID=cds-XP_012134980.1;Dbxref=GeneID:100882909%2CGenbank:XP_012134980.1;Parent=rna-XM_012279590.1
NW_003797100.1	Gnomon	exon	1077330	1078836	.	+	.	ID=exon-XM_012279611.1-1;Dbxref=GeneID:105661806%2CGenbank:XM_012279611.1;Parent=rna-XM_012279611.1
NW_003797100.1	Gnomon	exon	1079005	1080906	.	+	.	ID=exon-XM_012279611.1-2;Dbxref=GeneID:105661806%2CGenbank:XM_012279611.1;Parent=rna-XM_012279611.1
NW_003797100.1	Gnomon	mRNA	1015906	1017215	.	-	.	Name=XM_003700772.2;ID=rna-XM_003700772.2;Dbxref=GeneID:100883540%2CGenbank:XM_003700772.2;Parent=gene-LOC100883540
NW_003797100.1	Gnomon	CDS	1112542	1112590	.	-	0	Name=XP_003700831.1;ID=cds-XP_003700831.1;Dbxref=GeneID:100875221%2CGenbank:XP_003700831.1;Parent=rna-XM_003700783.2
NW_003797100.1	Gnomon	CDS	1112280	1112379	.	-	0	Name=XP_003700831.1;ID=cds-XP_003700831.1;Dbxref=GeneID:100875221%2CGenbank:XP_003700831.1;Parent=rna-XM_003700783.2
NW_003797100.1	Gnomon	CDS	1111739	1111898	.	-	0	Name=XP_003700831.1;ID=cds-XP_003700831.1;Dbxref=GeneID:100875221%2CGenbank:XP_003700831.1;Parent=rna-XM_003700783.2
NW_003797100.1	Gnomon	exon	631043	631426	.	-	.	ID=exon-XM_012279586.1-6;Dbxref=GeneID:100880592%2CGenbank:XM_012279586.1;Parent=rna-XM_012279586.1
NW_003797100.1	Gnomon	exon	631660	631860	.	-	.	ID=exon-XM_012279586.1-5;Dbxref=GeneID:100880592%2CGenbank:XM_012279586.1;Parent=rna-XM_012279586.1
NW_003797100.1	Gnomon	exon	630192	630593	.	-	.	ID=exon-XM_012279586.1-8;Dbxref=GeneID:100880592%2CGenbank:XM_012279586.1;Parent=rna-XM_012279586.1
NW_003797100.1	Gnomon	exon	630659	630979	.	-	.	ID=exon-XM_012279586.1-7;Dbxref=GeneID:100880592%2CGenbank:XM_012279586.1;Parent=rna-XM_012279586.1
NW_003797100.1	Gnomon	exon	634307	634408	.	-	.	ID=exon-XM_012279586.1-2;Dbxref=GeneID:100880592%2CGenbank:XM_012279586.1;Parent=rna-XM_012279586.1
NW_003797100.1	Gnomon	exon	635285	636534	.	-	.	ID=exon-XM_012279586.1-1;Dbxref=GeneID:100880592%2CGenbank:XM_012279586.1;Parent=rna-XM_012279586.1
NW_003797100.1	Gnomon	exon	632630	632746	.	-	.	ID=exon-XM_012279586.1-4;Dbxref=GeneID:100880592%2CGenbank:XM_012279586.1;Parent=rna-XM_012279586.1
NW_003797100.1	Gnomon	exon	632820	632921	.	-	.	ID=exon-XM_012279586.1-3;Dbxref=GeneID:100880592%2CGenbank:XM_012279586.1;Parent=rna-XM_012279586.1
NW_003797100.1	Gnomon	exon	629509	629511	.	-	.	ID=exon-XM_012279586.1-9;Dbxref=GeneID:100880592%2CGenbank:XM_012279586.1;Parent=rna-XM_012279586.1
NW_003797100.1	Gnomon	exon	1114816	1114919	.	+	.	ID=exon-XR_001095044.1-2;Dbxref=GeneID:105661808%2CGenbank:XR_001095044.1;Parent=rna-XR_001095044.1
NW_003797100.1	Gnomon	exon	1114370	1114579	.	+	.	ID=exon-XR_001095044.1-1;Dbxref=GeneID:105661808%2CGenbank:XR_001095044.1;Parent=rna-XR_001095044.1
NW_003797100.1	Gnomon	exon	1131240	1132255	.	+	.	ID=exon-XR_001095044.1-4;Dbxref=GeneID:105661808%2CGenbank:XR_001095044.1;Parent=rna-XR_001095044.1
NW_003797100.1	Gnomon	exon	1121573	1121667	.	+	.	ID=exon-XR_001095044.1-3;Dbxref=GeneID:105661808%2CGenbank:XR_001095044.1;Parent=rna-XR_001095044.1
