# Supplementary material for: Prevalent bee venom genes evolved before the aculeate stinger and eusociality
Source: BMC Biol. 2023 Oct 23;21:229. doi: 10.1186/s12915-023-01656-5 (PMC10591384; doi:10.1186/s12915-023-01656-5)
Supplement: Supplementary file 42 — Additional file 42. Gff files of all toxin gene annotations. [file 12915_2023_1656_MOESM42_ESM.zip › AdditionalFile9_ToxinGeneAnnotations/NW_003790679.1._APH.gff_modified_Koludarov_et_al_2021.gff3]

##gff-version 3
##source-version geneious 2020.2.2
##sequence-region	NW_003790679.1	1	2189541
NW_003790679.1	Koludarov_et_al_2021	gene	1629214	1631721	.	-	.	Name=lys APH
NW_003790679.1	Gnomon	CDS	685366	687353	.	+	0	Name=XP_012343513.1;ID=cds-XP_012343513.1;Dbxref=GeneID:100868131%2CGenbank:XP_012343513.1;Parent=rna-XM_012488059.2
NW_003790679.1	Gnomon	CDS	687427	687534	.	+	0	Name=XP_012343513.1;ID=cds-XP_012343513.1;Dbxref=GeneID:100868131%2CGenbank:XP_012343513.1;Parent=rna-XM_012488059.2
NW_003790679.1	Gnomon	CDS	687650	687928	.	+	0	Name=XP_012343513.1;ID=cds-XP_012343513.1;Dbxref=GeneID:100868131%2CGenbank:XP_012343513.1;Parent=rna-XM_012488059.2
NW_003790679.1	Gnomon	CDS	688040	688378	.	+	0	Name=XP_012343513.1;ID=cds-XP_012343513.1;Dbxref=GeneID:100868131%2CGenbank:XP_012343513.1;Parent=rna-XM_012488059.2
NW_003790679.1	Gnomon	CDS	688511	688723	.	+	0	Name=XP_012343513.1;ID=cds-XP_012343513.1;Dbxref=GeneID:100868131%2CGenbank:XP_012343513.1;Parent=rna-XM_012488059.2
NW_003790679.1	Gnomon	CDS	688815	688961	.	+	0	Name=XP_012343513.1;ID=cds-XP_012343513.1;Dbxref=GeneID:100868131%2CGenbank:XP_012343513.1;Parent=rna-XM_012488059.2
NW_003790679.1	Gnomon	CDS	689036	689428	.	+	0	Name=XP_012343513.1;ID=cds-XP_012343513.1;Dbxref=GeneID:100868131%2CGenbank:XP_012343513.1;Parent=rna-XM_012488059.2
NW_003790679.1	Gnomon	CDS	689513	689750	.	+	0	Name=XP_012343513.1;ID=cds-XP_012343513.1;Dbxref=GeneID:100868131%2CGenbank:XP_012343513.1;Parent=rna-XM_012488059.2
NW_003790679.1	Gnomon	CDS	689838	689961	.	+	0	Name=XP_012343513.1;ID=cds-XP_012343513.1;Dbxref=GeneID:100868131%2CGenbank:XP_012343513.1;Parent=rna-XM_012488059.2
NW_003790679.1	Gnomon	CDS	690051	690337	.	+	0	Name=XP_012343513.1;ID=cds-XP_012343513.1;Dbxref=GeneID:100868131%2CGenbank:XP_012343513.1;Parent=rna-XM_012488059.2
NW_003790679.1	Gnomon	exon	717059	717321	.	+	.	ID=exon-XM_003694695.3-1;Dbxref=GeneID:100868373%2CGenbank:XM_003694695.3;Parent=rna-XM_003694695.3
NW_003790679.1	Gnomon	exon	717704	717840	.	+	.	ID=exon-XM_003694695.3-2;Dbxref=GeneID:100868373%2CGenbank:XM_003694695.3;Parent=rna-XM_003694695.3
NW_003790679.1	Gnomon	exon	719305	719583	.	+	.	ID=exon-XM_003694695.3-7;Dbxref=GeneID:100868373%2CGenbank:XM_003694695.3;Parent=rna-XM_003694695.3
NW_003790679.1	Gnomon	exon	718483	718914	.	+	.	ID=exon-XM_003694695.3-5;Dbxref=GeneID:100868373%2CGenbank:XM_003694695.3;Parent=rna-XM_003694695.3
NW_003790679.1	Gnomon	exon	718995	719216	.	+	.	ID=exon-XM_003694695.3-6;Dbxref=GeneID:100868373%2CGenbank:XM_003694695.3;Parent=rna-XM_003694695.3
NW_003790679.1	Gnomon	exon	717925	718116	.	+	.	ID=exon-XM_003694695.3-3;Dbxref=GeneID:100868373%2CGenbank:XM_003694695.3;Parent=rna-XM_003694695.3
NW_003790679.1	Gnomon	exon	718193	718409	.	+	.	ID=exon-XM_003694695.3-4;Dbxref=GeneID:100868373%2CGenbank:XM_003694695.3;Parent=rna-XM_003694695.3
NW_003790679.1	Gnomon	mRNA	206167	209106	.	-	.	Name=XM_003694830.3;ID=rna-XM_003694830.3;Dbxref=GeneID:100865082%2CGenbank:XM_003694830.3;Parent=gene-LOC100865082
NW_003790679.1	Gnomon	exon	1387094	1387300	.	+	.	ID=exon-XM_012488154.2-25;Dbxref=GeneID:100871981%2CGenbank:XM_012488154.2;Parent=rna-XM_012488154.2
NW_003790679.1	Gnomon	exon	1387371	1390056	.	+	.	ID=exon-XM_012488154.2-26;Dbxref=GeneID:100871981%2CGenbank:XM_012488154.2;Parent=rna-XM_012488154.2
NW_003790679.1	Gnomon	exon	1386576	1386735	.	+	.	ID=exon-XM_012488154.2-23;Dbxref=GeneID:100871981%2CGenbank:XM_012488154.2;Parent=rna-XM_012488154.2
NW_003790679.1	Gnomon	exon	1386820	1387033	.	+	.	ID=exon-XM_012488154.2-24;Dbxref=GeneID:100871981%2CGenbank:XM_012488154.2;Parent=rna-XM_012488154.2
NW_003790679.1	Gnomon	exon	1386141	1386291	.	+	.	ID=exon-XM_012488154.2-21;Dbxref=GeneID:100871981%2CGenbank:XM_012488154.2;Parent=rna-XM_012488154.2
NW_003790679.1	Gnomon	exon	1386359	1386491	.	+	.	ID=exon-XM_012488154.2-22;Dbxref=GeneID:100871981%2CGenbank:XM_012488154.2;Parent=rna-XM_012488154.2
NW_003790679.1	Gnomon	exon	1385910	1386073	.	+	.	ID=exon-XM_012488154.2-20;Dbxref=GeneID:100871981%2CGenbank:XM_012488154.2;Parent=rna-XM_012488154.2
NW_003790679.1	Gnomon	exon	1383442	1383537	.	+	.	ID=exon-XM_012488154.2-14;Dbxref=GeneID:100871981%2CGenbank:XM_012488154.2;Parent=rna-XM_012488154.2
NW_003790679.1	Gnomon	exon	1383627	1383807	.	+	.	ID=exon-XM_012488154.2-15;Dbxref=GeneID:100871981%2CGenbank:XM_012488154.2;Parent=rna-XM_012488154.2
NW_003790679.1	Gnomon	exon	1382982	1383107	.	+	.	ID=exon-XM_012488154.2-12;Dbxref=GeneID:100871981%2CGenbank:XM_012488154.2;Parent=rna-XM_012488154.2
NW_003790679.1	Gnomon	exon	1383244	1383354	.	+	.	ID=exon-XM_012488154.2-13;Dbxref=GeneID:100871981%2CGenbank:XM_012488154.2;Parent=rna-XM_012488154.2
NW_003790679.1	Gnomon	exon	1382282	1382535	.	+	.	ID=exon-XM_012488154.2-10;Dbxref=GeneID:100871981%2CGenbank:XM_012488154.2;Parent=rna-XM_012488154.2
NW_003790679.1	Gnomon	exon	1382613	1382797	.	+	.	ID=exon-XM_012488154.2-11;Dbxref=GeneID:100871981%2CGenbank:XM_012488154.2;Parent=rna-XM_012488154.2
NW_003790679.1	Gnomon	exon	1385113	1385444	.	+	.	ID=exon-XM_012488154.2-18;Dbxref=GeneID:100871981%2CGenbank:XM_012488154.2;Parent=rna-XM_012488154.2
NW_003790679.1	Gnomon	exon	1385538	1385841	.	+	.	ID=exon-XM_012488154.2-19;Dbxref=GeneID:100871981%2CGenbank:XM_012488154.2;Parent=rna-XM_012488154.2
NW_003790679.1	Gnomon	exon	1383880	1384114	.	+	.	ID=exon-XM_012488154.2-16;Dbxref=GeneID:100871981%2CGenbank:XM_012488154.2;Parent=rna-XM_012488154.2
NW_003790679.1	Gnomon	exon	1384858	1384923	.	+	.	ID=exon-XM_012488154.2-17;Dbxref=GeneID:100871981%2CGenbank:XM_012488154.2;Parent=rna-XM_012488154.2
NW_003790679.1	Gnomon	exon	43461	43483	.	+	.	ID=exon-XM_012488204.2-3;Dbxref=GeneID:100868803%2CGenbank:XM_012488204.2;Parent=rna-XM_012488204.2
NW_003790679.1	Gnomon	exon	44252	44414	.	+	.	ID=exon-XM_012488204.2-4;Dbxref=GeneID:100868803%2CGenbank:XM_012488204.2;Parent=rna-XM_012488204.2
NW_003790679.1	Gnomon	exon	42076	42221	.	+	.	ID=exon-XM_012488204.2-1;Dbxref=GeneID:100868803%2CGenbank:XM_012488204.2;Parent=rna-XM_012488204.2
NW_003790679.1	Gnomon	exon	43224	43369	.	+	.	ID=exon-XM_012488204.2-2;Dbxref=GeneID:100868803%2CGenbank:XM_012488204.2;Parent=rna-XM_012488204.2
NW_003790679.1	Gnomon	exon	46609	46789	.	+	.	ID=exon-XM_012488204.2-7;Dbxref=GeneID:100868803%2CGenbank:XM_012488204.2;Parent=rna-XM_012488204.2
NW_003790679.1	Gnomon	exon	44609	45154	.	+	.	ID=exon-XM_012488204.2-5;Dbxref=GeneID:100868803%2CGenbank:XM_012488204.2;Parent=rna-XM_012488204.2
NW_003790679.1	Gnomon	exon	45292	45575	.	+	.	ID=exon-XM_012488204.2-6;Dbxref=GeneID:100868803%2CGenbank:XM_012488204.2;Parent=rna-XM_012488204.2
NW_003790679.1	Gnomon	CDS	1458894	1458948	.	+	0	Name=XP_031773083.1;ID=cds-XP_031773083.1;Dbxref=GeneID:100863298%2CGenbank:XP_031773083.1;Parent=rna-XM_031917223.1
NW_003790679.1	Gnomon	CDS	1463594	1463762	.	+	0	Name=XP_031773083.1;ID=cds-XP_031773083.1;Dbxref=GeneID:100863298%2CGenbank:XP_031773083.1;Parent=rna-XM_031917223.1
NW_003790679.1	Gnomon	CDS	1463842	1463981	.	+	0	Name=XP_031773083.1;ID=cds-XP_031773083.1;Dbxref=GeneID:100863298%2CGenbank:XP_031773083.1;Parent=rna-XM_031917223.1
NW_003790679.1	Gnomon	CDS	1464053	1464340	.	+	0	Name=XP_031773083.1;ID=cds-XP_031773083.1;Dbxref=GeneID:100863298%2CGenbank:XP_031773083.1;Parent=rna-XM_031917223.1
NW_003790679.1	Gnomon	CDS	1464408	1464570	.	+	0	Name=XP_031773083.1;ID=cds-XP_031773083.1;Dbxref=GeneID:100863298%2CGenbank:XP_031773083.1;Parent=rna-XM_031917223.1
NW_003790679.1	Gnomon	CDS	1464634	1464761	.	+	0	Name=XP_031773083.1;ID=cds-XP_031773083.1;Dbxref=GeneID:100863298%2CGenbank:XP_031773083.1;Parent=rna-XM_031917223.1
NW_003790679.1	Gnomon	CDS	1464840	1464999	.	+	0	Name=XP_031773083.1;ID=cds-XP_031773083.1;Dbxref=GeneID:100863298%2CGenbank:XP_031773083.1;Parent=rna-XM_031917223.1
NW_003790679.1	Gnomon	CDS	1465089	1465204	.	+	0	Name=XP_031773083.1;ID=cds-XP_031773083.1;Dbxref=GeneID:100863298%2CGenbank:XP_031773083.1;Parent=rna-XM_031917223.1
NW_003790679.1	Gnomon	CDS	1465535	1465943	.	+	0	Name=XP_031773083.1;ID=cds-XP_031773083.1;Dbxref=GeneID:100863298%2CGenbank:XP_031773083.1;Parent=rna-XM_031917223.1
NW_003790679.1	Gnomon	CDS	1466033	1466180	.	+	0	Name=XP_031773083.1;ID=cds-XP_031773083.1;Dbxref=GeneID:100863298%2CGenbank:XP_031773083.1;Parent=rna-XM_031917223.1
NW_003790679.1	Gnomon	CDS	1466264	1466392	.	+	0	Name=XP_031773083.1;ID=cds-XP_031773083.1;Dbxref=GeneID:100863298%2CGenbank:XP_031773083.1;Parent=rna-XM_031917223.1
NW_003790679.1	Gnomon	CDS	1466476	1466682	.	+	0	Name=XP_031773083.1;ID=cds-XP_031773083.1;Dbxref=GeneID:100863298%2CGenbank:XP_031773083.1;Parent=rna-XM_031917223.1
NW_003790679.1	Gnomon	CDS	1466763	1467054	.	+	0	Name=XP_031773083.1;ID=cds-XP_031773083.1;Dbxref=GeneID:100863298%2CGenbank:XP_031773083.1;Parent=rna-XM_031917223.1
NW_003790679.1	Gnomon	CDS	1467137	1467295	.	+	0	Name=XP_031773083.1;ID=cds-XP_031773083.1;Dbxref=GeneID:100863298%2CGenbank:XP_031773083.1;Parent=rna-XM_031917223.1
NW_003790679.1	Gnomon	CDS	1467389	1467594	.	+	0	Name=XP_031773083.1;ID=cds-XP_031773083.1;Dbxref=GeneID:100863298%2CGenbank:XP_031773083.1;Parent=rna-XM_031917223.1
NW_003790679.1	Gnomon	CDS	1467668	1467823	.	+	0	Name=XP_031773083.1;ID=cds-XP_031773083.1;Dbxref=GeneID:100863298%2CGenbank:XP_031773083.1;Parent=rna-XM_031917223.1
NW_003790679.1	Gnomon	CDS	1467913	1468075	.	+	0	Name=XP_031773083.1;ID=cds-XP_031773083.1;Dbxref=GeneID:100863298%2CGenbank:XP_031773083.1;Parent=rna-XM_031917223.1
NW_003790679.1	Gnomon	CDS	1468139	1468333	.	+	0	Name=XP_031773083.1;ID=cds-XP_031773083.1;Dbxref=GeneID:100863298%2CGenbank:XP_031773083.1;Parent=rna-XM_031917223.1
NW_003790679.1	Gnomon	CDS	1468503	1468541	.	+	0	Name=XP_031773083.1;ID=cds-XP_031773083.1;Dbxref=GeneID:100863298%2CGenbank:XP_031773083.1;Parent=rna-XM_031917223.1
NW_003790679.1	Gnomon	CDS	1468685	1468817	.	+	0	Name=XP_031773083.1;ID=cds-XP_031773083.1;Dbxref=GeneID:100863298%2CGenbank:XP_031773083.1;Parent=rna-XM_031917223.1
NW_003790679.1	Gnomon	CDS	1468892	1469124	.	+	0	Name=XP_031773083.1;ID=cds-XP_031773083.1;Dbxref=GeneID:100863298%2CGenbank:XP_031773083.1;Parent=rna-XM_031917223.1
NW_003790679.1	Gnomon	CDS	1469413	1469517	.	+	0	Name=XP_031773083.1;ID=cds-XP_031773083.1;Dbxref=GeneID:100863298%2CGenbank:XP_031773083.1;Parent=rna-XM_031917223.1
NW_003790679.1	Gnomon	CDS	1469648	1469859	.	+	0	Name=XP_031773083.1;ID=cds-XP_031773083.1;Dbxref=GeneID:100863298%2CGenbank:XP_031773083.1;Parent=rna-XM_031917223.1
NW_003790679.1	Gnomon	CDS	1469931	1470147	.	+	0	Name=XP_031773083.1;ID=cds-XP_031773083.1;Dbxref=GeneID:100863298%2CGenbank:XP_031773083.1;Parent=rna-XM_031917223.1
NW_003790679.1	Gnomon	CDS	1470235	1470371	.	+	0	Name=XP_031773083.1;ID=cds-XP_031773083.1;Dbxref=GeneID:100863298%2CGenbank:XP_031773083.1;Parent=rna-XM_031917223.1
NW_003790679.1	Gnomon	CDS	1470443	1470541	.	+	0	Name=XP_031773083.1;ID=cds-XP_031773083.1;Dbxref=GeneID:100863298%2CGenbank:XP_031773083.1;Parent=rna-XM_031917223.1
NW_003790679.1	Gnomon	mRNA	84586	85351	.	-	.	Name=XM_012488117.2;ID=rna-XM_012488117.2;Dbxref=GeneID:100866305%2CGenbank:XM_012488117.2;Parent=gene-LOC100866305
NW_003790679.1	Gnomon	mRNA	83020	84443	.	-	.	Name=XM_003694736.3;ID=rna-XM_003694736.3;Dbxref=GeneID:100863180%2CGenbank:XM_003694736.3;Parent=gene-LOC100863180
NW_003790679.1	Gnomon	CDS	685366	687353	.	+	0	Name=XP_012343512.1;ID=cds-XP_012343512.1;Dbxref=GeneID:100868131%2CGenbank:XP_012343512.1;Parent=rna-XM_012488058.2
NW_003790679.1	Gnomon	CDS	687427	687534	.	+	0	Name=XP_012343512.1;ID=cds-XP_012343512.1;Dbxref=GeneID:100868131%2CGenbank:XP_012343512.1;Parent=rna-XM_012488058.2
NW_003790679.1	Gnomon	CDS	687650	687928	.	+	0	Name=XP_012343512.1;ID=cds-XP_012343512.1;Dbxref=GeneID:100868131%2CGenbank:XP_012343512.1;Parent=rna-XM_012488058.2
NW_003790679.1	Gnomon	CDS	688040	688378	.	+	0	Name=XP_012343512.1;ID=cds-XP_012343512.1;Dbxref=GeneID:100868131%2CGenbank:XP_012343512.1;Parent=rna-XM_012488058.2
NW_003790679.1	Gnomon	CDS	688511	688723	.	+	0	Name=XP_012343512.1;ID=cds-XP_012343512.1;Dbxref=GeneID:100868131%2CGenbank:XP_012343512.1;Parent=rna-XM_012488058.2
NW_003790679.1	Gnomon	CDS	688815	688961	.	+	0	Name=XP_012343512.1;ID=cds-XP_012343512.1;Dbxref=GeneID:100868131%2CGenbank:XP_012343512.1;Parent=rna-XM_012488058.2
NW_003790679.1	Gnomon	CDS	689036	689428	.	+	0	Name=XP_012343512.1;ID=cds-XP_012343512.1;Dbxref=GeneID:100868131%2CGenbank:XP_012343512.1;Parent=rna-XM_012488058.2
NW_003790679.1	Gnomon	CDS	689513	689750	.	+	0	Name=XP_012343512.1;ID=cds-XP_012343512.1;Dbxref=GeneID:100868131%2CGenbank:XP_012343512.1;Parent=rna-XM_012488058.2
NW_003790679.1	Gnomon	CDS	689838	689961	.	+	0	Name=XP_012343512.1;ID=cds-XP_012343512.1;Dbxref=GeneID:100868131%2CGenbank:XP_012343512.1;Parent=rna-XM_012488058.2
NW_003790679.1	Gnomon	CDS	690051	690337	.	+	0	Name=XP_012343512.1;ID=cds-XP_012343512.1;Dbxref=GeneID:100868131%2CGenbank:XP_012343512.1;Parent=rna-XM_012488058.2
NW_003790679.1	Gnomon	mRNA	42076	46592	.	+	.	Name=XM_031917214.1;ID=rna-XM_031917214.1;Dbxref=GeneID:100868803%2CGenbank:XM_031917214.1;Parent=gene-LOC100868803
NW_003790679.1	Gnomon	gene	1363108	1390056	.	+	.	Name=LOC100871981;ID=gene-LOC100871981;Dbxref=GeneID:100871981
NW_003790679.1	Gnomon	CDS	685366	687353	.	+	0	Name=XP_012343514.1;ID=cds-XP_012343514.1;Dbxref=GeneID:100868131%2CGenbank:XP_012343514.1;Parent=rna-XM_012488060.2
NW_003790679.1	Gnomon	CDS	687427	687534	.	+	0	Name=XP_012343514.1;ID=cds-XP_012343514.1;Dbxref=GeneID:100868131%2CGenbank:XP_012343514.1;Parent=rna-XM_012488060.2
NW_003790679.1	Gnomon	CDS	687650	687928	.	+	0	Name=XP_012343514.1;ID=cds-XP_012343514.1;Dbxref=GeneID:100868131%2CGenbank:XP_012343514.1;Parent=rna-XM_012488060.2
NW_003790679.1	Gnomon	CDS	688040	688378	.	+	0	Name=XP_012343514.1;ID=cds-XP_012343514.1;Dbxref=GeneID:100868131%2CGenbank:XP_012343514.1;Parent=rna-XM_012488060.2
NW_003790679.1	Gnomon	CDS	688511	688723	.	+	0	Name=XP_012343514.1;ID=cds-XP_012343514.1;Dbxref=GeneID:100868131%2CGenbank:XP_012343514.1;Parent=rna-XM_012488060.2
NW_003790679.1	Gnomon	CDS	688815	688961	.	+	0	Name=XP_012343514.1;ID=cds-XP_012343514.1;Dbxref=GeneID:100868131%2CGenbank:XP_012343514.1;Parent=rna-XM_012488060.2
NW_003790679.1	Gnomon	CDS	689036	689428	.	+	0	Name=XP_012343514.1;ID=cds-XP_012343514.1;Dbxref=GeneID:100868131%2CGenbank:XP_012343514.1;Parent=rna-XM_012488060.2
NW_003790679.1	Gnomon	CDS	689513	689750	.	+	0	Name=XP_012343514.1;ID=cds-XP_012343514.1;Dbxref=GeneID:100868131%2CGenbank:XP_012343514.1;Parent=rna-XM_012488060.2
NW_003790679.1	Gnomon	CDS	689838	689961	.	+	0	Name=XP_012343514.1;ID=cds-XP_012343514.1;Dbxref=GeneID:100868131%2CGenbank:XP_012343514.1;Parent=rna-XM_012488060.2
NW_003790679.1	Gnomon	CDS	690051	690337	.	+	0	Name=XP_012343514.1;ID=cds-XP_012343514.1;Dbxref=GeneID:100868131%2CGenbank:XP_012343514.1;Parent=rna-XM_012488060.2
NW_003790679.1	Gnomon	exon	868407	868675	.	-	.	ID=exon-XM_031917306.1-3;Dbxref=GeneID:105735834%2CGenbank:XM_031917306.1;Parent=rna-XM_031917306.1
NW_003790679.1	Gnomon	exon	868972	869229	.	-	.	ID=exon-XM_031917306.1-1;Dbxref=GeneID:105735834%2CGenbank:XM_031917306.1;Parent=rna-XM_031917306.1
NW_003790679.1	Gnomon	exon	868774	868874	.	-	.	ID=exon-XM_031917306.1-2;Dbxref=GeneID:105735834%2CGenbank:XM_031917306.1;Parent=rna-XM_031917306.1
NW_003790679.1	Gnomon	exon	1665850	1666081	.	-	.	ID=exon-XM_003694747.3-3;Dbxref=GeneID:100864605%2CGenbank:XM_003694747.3;Parent=rna-XM_003694747.3
NW_003790679.1	Gnomon	exon	1665019	1665618	.	-	.	ID=exon-XM_003694747.3-4;Dbxref=GeneID:100864605%2CGenbank:XM_003694747.3;Parent=rna-XM_003694747.3
NW_003790679.1	Gnomon	exon	1663246	1663683	.	-	.	ID=exon-XM_003694747.3-5;Dbxref=GeneID:100864605%2CGenbank:XM_003694747.3;Parent=rna-XM_003694747.3
NW_003790679.1	Gnomon	exon	1662920	1663109	.	-	.	ID=exon-XM_003694747.3-6;Dbxref=GeneID:100864605%2CGenbank:XM_003694747.3;Parent=rna-XM_003694747.3
NW_003790679.1	Gnomon	exon	1662264	1662793	.	-	.	ID=exon-XM_003694747.3-7;Dbxref=GeneID:100864605%2CGenbank:XM_003694747.3;Parent=rna-XM_003694747.3
NW_003790679.1	Gnomon	exon	1670319	1670637	.	-	.	ID=exon-XM_003694747.3-1;Dbxref=GeneID:100864605%2CGenbank:XM_003694747.3;Parent=rna-XM_003694747.3
NW_003790679.1	Gnomon	exon	1667339	1667584	.	-	.	ID=exon-XM_003694747.3-2;Dbxref=GeneID:100864605%2CGenbank:XM_003694747.3;Parent=rna-XM_003694747.3
NW_003790679.1	tRNAscan-SE	gene	684101	684193	.	-	.	Name=TRNAI-UAU;ID=gene-TRNAI-UAU;Dbxref=GeneID:116414600
NW_003790679.1	Gnomon	mRNA	42076	53305	.	+	.	Name=XM_031917215.1;ID=rna-XM_031917215.1;Dbxref=GeneID:100868803%2CGenbank:XM_031917215.1;Parent=gene-LOC100868803
NW_003790679.1	Gnomon	mRNA	847032	858272	.	+	.	Name=XM_012488212.2;ID=rna-XM_012488212.2;Dbxref=GeneID:100870110%2CGenbank:XM_012488212.2;Parent=gene-LOC100870110
NW_003790679.1	Gnomon	mRNA	212348	217374	.	-	.	Name=XM_003694831.3;ID=rna-XM_003694831.3;Dbxref=GeneID:100865204%2CGenbank:XM_003694831.3;Parent=gene-LOC100865204
NW_003790679.1	Gnomon	mRNA	1599731	1605902	.	-	.	Name=XM_012488118.1;ID=rna-XM_012488118.1;Dbxref=GeneID:100863412%2CGenbank:XM_012488118.1;Note=The sequence of the model RefSeq transcript was modified relative to this genomic sequence to represent the inferred CDS: deleted 1 base in 1 codon;Parent=gene-LOC100863412
NW_003790679.1	Gnomon	exon	680309	680635	.	+	.	ID=exon-XM_003694700.3-1;Dbxref=GeneID:100868922%2CGenbank:XM_003694700.3;Parent=rna-XM_003694700.3
NW_003790679.1	Gnomon	exon	680708	681173	.	+	.	ID=exon-XM_003694700.3-2;Dbxref=GeneID:100868922%2CGenbank:XM_003694700.3;Parent=rna-XM_003694700.3
NW_003790679.1	Gnomon	mRNA	1458627	1471367	.	+	.	Name=XM_003694737.3;ID=rna-XM_003694737.3;Dbxref=GeneID:100863298%2CGenbank:XM_003694737.3;Parent=gene-LOC100863298
NW_003790679.1	Gnomon	CDS	1326025	1326132	.	-	0	Name=XP_031773082.1;ID=cds-XP_031773082.1;Dbxref=GeneID:100871502%2CGenbank:XP_031773082.1;Parent=rna-XM_031917222.1
NW_003790679.1	Gnomon	CDS	1324478	1324967	.	-	0	Name=XP_031773082.1;ID=cds-XP_031773082.1;Dbxref=GeneID:100871502%2CGenbank:XP_031773082.1;Parent=rna-XM_031917222.1
NW_003790679.1	Gnomon	CDS	1323466	1323852	.	-	0	Name=XP_031773082.1;ID=cds-XP_031773082.1;Dbxref=GeneID:100871502%2CGenbank:XP_031773082.1;Parent=rna-XM_031917222.1
NW_003790679.1	Gnomon	CDS	1323097	1323309	.	-	0	Name=XP_031773082.1;ID=cds-XP_031773082.1;Dbxref=GeneID:100871502%2CGenbank:XP_031773082.1;Parent=rna-XM_031917222.1
NW_003790679.1	Gnomon	CDS	1321367	1321518	.	-	0	Name=XP_031773082.1;ID=cds-XP_031773082.1;Dbxref=GeneID:100871502%2CGenbank:XP_031773082.1;Parent=rna-XM_031917222.1
NW_003790679.1	Gnomon	CDS	1321197	1321290	.	-	0	Name=XP_031773082.1;ID=cds-XP_031773082.1;Dbxref=GeneID:100871502%2CGenbank:XP_031773082.1;Parent=rna-XM_031917222.1
NW_003790679.1	Gnomon	CDS	1320802	1321065	.	-	0	Name=XP_031773082.1;ID=cds-XP_031773082.1;Dbxref=GeneID:100871502%2CGenbank:XP_031773082.1;Parent=rna-XM_031917222.1
NW_003790679.1	Gnomon	CDS	1320073	1320129	.	-	0	Name=XP_031773082.1;ID=cds-XP_031773082.1;Dbxref=GeneID:100871502%2CGenbank:XP_031773082.1;Parent=rna-XM_031917222.1
NW_003790679.1	Gnomon	CDS	1319957	1319982	.	-	0	Name=XP_031773082.1;ID=cds-XP_031773082.1;Dbxref=GeneID:100871502%2CGenbank:XP_031773082.1;Parent=rna-XM_031917222.1
NW_003790679.1	Gnomon	exon	1956902	1957061	.	-	.	ID=exon-XM_012488103.2-10;Dbxref=GeneID:100864245%2CGenbank:XM_012488103.2;Parent=rna-XM_012488103.2
NW_003790679.1	Gnomon	exon	1956646	1956814	.	-	.	ID=exon-XM_012488103.2-11;Dbxref=GeneID:100864245%2CGenbank:XM_012488103.2;Parent=rna-XM_012488103.2
NW_003790679.1	Gnomon	exon	1956226	1956565	.	-	.	ID=exon-XM_012488103.2-12;Dbxref=GeneID:100864245%2CGenbank:XM_012488103.2;Parent=rna-XM_012488103.2
NW_003790679.1	Gnomon	exon	1955933	1956159	.	-	.	ID=exon-XM_012488103.2-13;Dbxref=GeneID:100864245%2CGenbank:XM_012488103.2;Parent=rna-XM_012488103.2
NW_003790679.1	Gnomon	gene	1314596	1318607	.	-	.	Name=LOC100871859;ID=gene-LOC100871859;Dbxref=GeneID:100871859
NW_003790679.1	Gnomon	gene	884316	892339	.	+	.	Name=LOC100871892;ID=gene-LOC100871892;Dbxref=GeneID:100871892
NW_003790679.1	Gnomon	mRNA	221965	227214	.	-	.	Name=XM_003694832.3;ID=rna-XM_003694832.3;Dbxref=GeneID:100865320%2CGenbank:XM_003694832.3;Note=The sequence of the model RefSeq transcript was modified relative to this genomic sequence to represent the inferred CDS: inserted 1 base in 1 codon;Parent=gene-LOC100865320
NW_003790679.1	Gnomon	mRNA	854182	858272	.	+	.	Name=XM_012488213.2;ID=rna-XM_012488213.2;Dbxref=GeneID:100870110%2CGenbank:XM_012488213.2;Parent=gene-LOC100870110
NW_003790679.1	Gnomon	exon	1382982	1383107	.	+	.	ID=exon-XM_031917254.1-9;Dbxref=GeneID:100871981%2CGenbank:XM_031917254.1;Parent=rna-XM_031917254.1
NW_003790679.1	Gnomon	exon	1381717	1381874	.	+	.	ID=exon-XM_031917254.1-5;Dbxref=GeneID:100871981%2CGenbank:XM_031917254.1;Parent=rna-XM_031917254.1
NW_003790679.1	Gnomon	exon	1381958	1382194	.	+	.	ID=exon-XM_031917254.1-6;Dbxref=GeneID:100871981%2CGenbank:XM_031917254.1;Parent=rna-XM_031917254.1
NW_003790679.1	Gnomon	exon	1382282	1382535	.	+	.	ID=exon-XM_031917254.1-7;Dbxref=GeneID:100871981%2CGenbank:XM_031917254.1;Parent=rna-XM_031917254.1
NW_003790679.1	Gnomon	exon	1382613	1382797	.	+	.	ID=exon-XM_031917254.1-8;Dbxref=GeneID:100871981%2CGenbank:XM_031917254.1;Parent=rna-XM_031917254.1
NW_003790679.1	Gnomon	exon	1379615	1379989	.	+	.	ID=exon-XM_031917254.1-1;Dbxref=GeneID:100871981%2CGenbank:XM_031917254.1;Parent=rna-XM_031917254.1
NW_003790679.1	Gnomon	exon	1380142	1380173	.	+	.	ID=exon-XM_031917254.1-2;Dbxref=GeneID:100871981%2CGenbank:XM_031917254.1;Parent=rna-XM_031917254.1
NW_003790679.1	Gnomon	exon	1380256	1380340	.	+	.	ID=exon-XM_031917254.1-3;Dbxref=GeneID:100871981%2CGenbank:XM_031917254.1;Parent=rna-XM_031917254.1
NW_003790679.1	Gnomon	exon	1381008	1381085	.	+	.	ID=exon-XM_031917254.1-4;Dbxref=GeneID:100871981%2CGenbank:XM_031917254.1;Parent=rna-XM_031917254.1
NW_003790679.1	Gnomon	mRNA	1587611	1591381	.	+	.	Name=XM_012488119.2;ID=rna-XM_012488119.2;Dbxref=GeneID:100863655%2CGenbank:XM_012488119.2;Parent=gene-LOC100863655
NW_003790679.1	Gnomon	CDS	2074852	2074936	.	-	0	Name=XP_003694817.1;ID=cds-XP_003694817.1;Dbxref=GeneID:100867728%2CGenbank:XP_003694817.1;Parent=rna-XM_003694769.3
NW_003790679.1	Gnomon	CDS	2074177	2074739	.	-	0	Name=XP_003694817.1;ID=cds-XP_003694817.1;Dbxref=GeneID:100867728%2CGenbank:XP_003694817.1;Parent=rna-XM_003694769.3
NW_003790679.1	Gnomon	CDS	710049	711629	.	+	0	Name=XP_012343510.1;ID=cds-XP_012343510.1;Dbxref=GeneID:100868250%2CGenbank:XP_012343510.1;Parent=rna-XM_012488056.2
NW_003790679.1	Gnomon	CDS	711798	712032	.	+	0	Name=XP_012343510.1;ID=cds-XP_012343510.1;Dbxref=GeneID:100868250%2CGenbank:XP_012343510.1;Parent=rna-XM_012488056.2
NW_003790679.1	Gnomon	CDS	712115	712224	.	+	0	Name=XP_012343510.1;ID=cds-XP_012343510.1;Dbxref=GeneID:100868250%2CGenbank:XP_012343510.1;Parent=rna-XM_012488056.2
NW_003790679.1	Gnomon	CDS	712305	712551	.	+	0	Name=XP_012343510.1;ID=cds-XP_012343510.1;Dbxref=GeneID:100868250%2CGenbank:XP_012343510.1;Parent=rna-XM_012488056.2
NW_003790679.1	Gnomon	CDS	712636	712840	.	+	0	Name=XP_012343510.1;ID=cds-XP_012343510.1;Dbxref=GeneID:100868250%2CGenbank:XP_012343510.1;Parent=rna-XM_012488056.2
NW_003790679.1	Gnomon	CDS	712928	713129	.	+	0	Name=XP_012343510.1;ID=cds-XP_012343510.1;Dbxref=GeneID:100868250%2CGenbank:XP_012343510.1;Parent=rna-XM_012488056.2
NW_003790679.1	Gnomon	CDS	713225	714943	.	+	0	Name=XP_012343510.1;ID=cds-XP_012343510.1;Dbxref=GeneID:100868250%2CGenbank:XP_012343510.1;Parent=rna-XM_012488056.2
NW_003790679.1	Gnomon	CDS	44271	44414	.	+	0	Name=XP_012343658.1;ID=cds-XP_012343658.1;Dbxref=GeneID:100868803%2CGenbank:XP_012343658.1;Parent=rna-XM_012488204.2
NW_003790679.1	Gnomon	CDS	44609	45154	.	+	0	Name=XP_012343658.1;ID=cds-XP_012343658.1;Dbxref=GeneID:100868803%2CGenbank:XP_012343658.1;Parent=rna-XM_012488204.2
NW_003790679.1	Gnomon	CDS	45292	45575	.	+	0	Name=XP_012343658.1;ID=cds-XP_012343658.1;Dbxref=GeneID:100868803%2CGenbank:XP_012343658.1;Parent=rna-XM_012488204.2
NW_003790679.1	Gnomon	CDS	46609	46690	.	+	0	Name=XP_012343658.1;ID=cds-XP_012343658.1;Dbxref=GeneID:100868803%2CGenbank:XP_012343658.1;Parent=rna-XM_012488204.2
NW_003790679.1	Gnomon	CDS	1263145	1263350	.	-	0	Name=XP_031773081.1;ID=cds-XP_031773081.1;Dbxref=GeneID:100871030%2CGenbank:XP_031773081.1;Parent=rna-XM_031917221.1
NW_003790679.1	Gnomon	CDS	1262255	1262508	.	-	0	Name=XP_031773081.1;ID=cds-XP_031773081.1;Dbxref=GeneID:100871030%2CGenbank:XP_031773081.1;Parent=rna-XM_031917221.1
NW_003790679.1	Gnomon	CDS	1261862	1262165	.	-	0	Name=XP_031773081.1;ID=cds-XP_031773081.1;Dbxref=GeneID:100871030%2CGenbank:XP_031773081.1;Parent=rna-XM_031917221.1
NW_003790679.1	Gnomon	CDS	1261332	1261759	.	-	0	Name=XP_031773081.1;ID=cds-XP_031773081.1;Dbxref=GeneID:100871030%2CGenbank:XP_031773081.1;Parent=rna-XM_031917221.1
NW_003790679.1	Gnomon	CDS	1260828	1261230	.	-	0	Name=XP_031773081.1;ID=cds-XP_031773081.1;Dbxref=GeneID:100871030%2CGenbank:XP_031773081.1;Parent=rna-XM_031917221.1
NW_003790679.1	Gnomon	CDS	1260588	1260740	.	-	0	Name=XP_031773081.1;ID=cds-XP_031773081.1;Dbxref=GeneID:100871030%2CGenbank:XP_031773081.1;Parent=rna-XM_031917221.1
NW_003790679.1	Gnomon	CDS	1260492	1260552	.	-	0	Name=XP_031773081.1;ID=cds-XP_031773081.1;Dbxref=GeneID:100871030%2CGenbank:XP_031773081.1;Parent=rna-XM_031917221.1
NW_003790679.1	Gnomon	CDS	1262630	1262688	.	-	0	Name=XP_031773080.1;ID=cds-XP_031773080.1;Dbxref=GeneID:100871030%2CGenbank:XP_031773080.1;Parent=rna-XM_031917220.1
NW_003790679.1	Gnomon	CDS	1262255	1262508	.	-	0	Name=XP_031773080.1;ID=cds-XP_031773080.1;Dbxref=GeneID:100871030%2CGenbank:XP_031773080.1;Parent=rna-XM_031917220.1
NW_003790679.1	Gnomon	CDS	1261862	1262165	.	-	0	Name=XP_031773080.1;ID=cds-XP_031773080.1;Dbxref=GeneID:100871030%2CGenbank:XP_031773080.1;Parent=rna-XM_031917220.1
NW_003790679.1	Gnomon	CDS	1261332	1261759	.	-	0	Name=XP_031773080.1;ID=cds-XP_031773080.1;Dbxref=GeneID:100871030%2CGenbank:XP_031773080.1;Parent=rna-XM_031917220.1
NW_003790679.1	Gnomon	CDS	1260828	1261230	.	-	0	Name=XP_031773080.1;ID=cds-XP_031773080.1;Dbxref=GeneID:100871030%2CGenbank:XP_031773080.1;Parent=rna-XM_031917220.1
NW_003790679.1	Gnomon	CDS	1260613	1260740	.	-	0	Name=XP_031773080.1;ID=cds-XP_031773080.1;Dbxref=GeneID:100871030%2CGenbank:XP_031773080.1;Parent=rna-XM_031917220.1
NW_003790679.1	Gnomon	CDS	1260286	1260509	.	-	0	Name=XP_031773080.1;ID=cds-XP_031773080.1;Dbxref=GeneID:100871030%2CGenbank:XP_031773080.1;Parent=rna-XM_031917220.1
NW_003790679.1	Gnomon	CDS	1260124	1260168	.	-	0	Name=XP_031773080.1;ID=cds-XP_031773080.1;Dbxref=GeneID:100871030%2CGenbank:XP_031773080.1;Parent=rna-XM_031917220.1
NW_003790679.1	Gnomon	CDS	820106	820241	.	-	0	Name=XP_012343656.1;ID=cds-XP_012343656.1;Dbxref=GeneID:100869510%2CGenbank:XP_012343656.1;Parent=rna-XM_012488202.2
NW_003790679.1	Gnomon	CDS	819850	820044	.	-	0	Name=XP_012343656.1;ID=cds-XP_012343656.1;Dbxref=GeneID:100869510%2CGenbank:XP_012343656.1;Parent=rna-XM_012488202.2
NW_003790679.1	Gnomon	CDS	819656	819786	.	-	0	Name=XP_012343656.1;ID=cds-XP_012343656.1;Dbxref=GeneID:100869510%2CGenbank:XP_012343656.1;Parent=rna-XM_012488202.2
NW_003790679.1	Gnomon	CDS	819394	819574	.	-	0	Name=XP_012343656.1;ID=cds-XP_012343656.1;Dbxref=GeneID:100869510%2CGenbank:XP_012343656.1;Parent=rna-XM_012488202.2
NW_003790679.1	Gnomon	CDS	819250	819314	.	-	0	Name=XP_012343656.1;ID=cds-XP_012343656.1;Dbxref=GeneID:100869510%2CGenbank:XP_012343656.1;Parent=rna-XM_012488202.2
NW_003790679.1	Gnomon	gene	1318532	1320015	.	+	.	Name=LOC100871739;ID=gene-LOC100871739;Dbxref=GeneID:100871739
NW_003790679.1	Gnomon	gene	881251	899894	.	-	.	Name=LOC100871775;ID=gene-LOC100871775;Dbxref=GeneID:100871775
NW_003790679.1	tRNAscan-SE	gene	1993347	1993418	.	-	.	Name=TRNAG-UCC;ID=gene-TRNAG-UCC-3;Dbxref=GeneID:116414601
NW_003790679.1	Gnomon	exon	1419726	1419814	.	+	.	ID=exon-XM_031917231.1-2;Dbxref=GeneID:100872891%2CGenbank:XM_031917231.1;Parent=rna-XM_031917231.1
NW_003790679.1	Gnomon	exon	1957524	1957718	.	-	.	ID=exon-XM_012488099.2-7;Dbxref=GeneID:100864245%2CGenbank:XM_012488099.2;Parent=rna-XM_012488099.2
NW_003790679.1	Gnomon	exon	1421280	1421630	.	+	.	ID=exon-XM_031917231.1-3;Dbxref=GeneID:100872891%2CGenbank:XM_031917231.1;Parent=rna-XM_031917231.1
NW_003790679.1	Gnomon	exon	1957287	1957448	.	-	.	ID=exon-XM_012488099.2-8;Dbxref=GeneID:100864245%2CGenbank:XM_012488099.2;Parent=rna-XM_012488099.2
NW_003790679.1	Gnomon	exon	1421704	1421861	.	+	.	ID=exon-XM_031917231.1-4;Dbxref=GeneID:100872891%2CGenbank:XM_031917231.1;Parent=rna-XM_031917231.1
NW_003790679.1	Gnomon	exon	1957127	1957220	.	-	.	ID=exon-XM_012488099.2-9;Dbxref=GeneID:100864245%2CGenbank:XM_012488099.2;Parent=rna-XM_012488099.2
NW_003790679.1	Gnomon	exon	1421961	1422413	.	+	.	ID=exon-XM_031917231.1-5;Dbxref=GeneID:100872891%2CGenbank:XM_031917231.1;Parent=rna-XM_031917231.1
NW_003790679.1	Gnomon	exon	1422590	1423612	.	+	.	ID=exon-XM_031917231.1-6;Dbxref=GeneID:100872891%2CGenbank:XM_031917231.1;Parent=rna-XM_031917231.1
NW_003790679.1	Gnomon	exon	1958810	1958872	.	-	.	ID=exon-XM_012488099.2-3;Dbxref=GeneID:100864245%2CGenbank:XM_012488099.2;Parent=rna-XM_012488099.2
NW_003790679.1	Gnomon	exon	1958431	1958607	.	-	.	ID=exon-XM_012488099.2-4;Dbxref=GeneID:100864245%2CGenbank:XM_012488099.2;Parent=rna-XM_012488099.2
NW_003790679.1	Gnomon	exon	1958174	1958342	.	-	.	ID=exon-XM_012488099.2-5;Dbxref=GeneID:100864245%2CGenbank:XM_012488099.2;Parent=rna-XM_012488099.2
NW_003790679.1	Gnomon	exon	1957921	1958086	.	-	.	ID=exon-XM_012488099.2-6;Dbxref=GeneID:100864245%2CGenbank:XM_012488099.2;Parent=rna-XM_012488099.2
NW_003790679.1	Gnomon	exon	1964147	1964200	.	-	.	ID=exon-XM_012488099.2-1;Dbxref=GeneID:100864245%2CGenbank:XM_012488099.2;Parent=rna-XM_012488099.2
NW_003790679.1	Gnomon	exon	1959133	1959181	.	-	.	ID=exon-XM_012488099.2-2;Dbxref=GeneID:100864245%2CGenbank:XM_012488099.2;Parent=rna-XM_012488099.2
NW_003790679.1	Gnomon	exon	1418571	1418703	.	+	.	ID=exon-XM_031917231.1-1;Dbxref=GeneID:100872891%2CGenbank:XM_031917231.1;Parent=rna-XM_031917231.1
NW_003790679.1	Gnomon	CDS	2074852	2074936	.	-	0	Name=XP_003694816.1;ID=cds-XP_003694816.1;Dbxref=GeneID:100867728%2CGenbank:XP_003694816.1;Parent=rna-XM_003694768.2
NW_003790679.1	Gnomon	CDS	2074177	2074739	.	-	0	Name=XP_003694816.1;ID=cds-XP_003694816.1;Dbxref=GeneID:100867728%2CGenbank:XP_003694816.1;Parent=rna-XM_003694768.2
NW_003790679.1	Gnomon	mRNA	1625615	1629067	.	+	.	Name=XM_003694739.3;ID=rna-XM_003694739.3;Dbxref=GeneID:100863532%2CGenbank:XM_003694739.3;Parent=gene-LOC100863532
NW_003790679.1	Gnomon	CDS	685366	687353	.	+	0	Name=XP_012343511.1;ID=cds-XP_012343511.1;Dbxref=GeneID:100868131%2CGenbank:XP_012343511.1;Parent=rna-XM_012488057.2
NW_003790679.1	Gnomon	CDS	687427	687534	.	+	0	Name=XP_012343511.1;ID=cds-XP_012343511.1;Dbxref=GeneID:100868131%2CGenbank:XP_012343511.1;Parent=rna-XM_012488057.2
NW_003790679.1	Gnomon	CDS	687650	687928	.	+	0	Name=XP_012343511.1;ID=cds-XP_012343511.1;Dbxref=GeneID:100868131%2CGenbank:XP_012343511.1;Parent=rna-XM_012488057.2
NW_003790679.1	Gnomon	CDS	688040	688378	.	+	0	Name=XP_012343511.1;ID=cds-XP_012343511.1;Dbxref=GeneID:100868131%2CGenbank:XP_012343511.1;Parent=rna-XM_012488057.2
NW_003790679.1	Gnomon	CDS	688511	688723	.	+	0	Name=XP_012343511.1;ID=cds-XP_012343511.1;Dbxref=GeneID:100868131%2CGenbank:XP_012343511.1;Parent=rna-XM_012488057.2
NW_003790679.1	Gnomon	CDS	688815	688961	.	+	0	Name=XP_012343511.1;ID=cds-XP_012343511.1;Dbxref=GeneID:100868131%2CGenbank:XP_012343511.1;Parent=rna-XM_012488057.2
NW_003790679.1	Gnomon	CDS	689036	689428	.	+	0	Name=XP_012343511.1;ID=cds-XP_012343511.1;Dbxref=GeneID:100868131%2CGenbank:XP_012343511.1;Parent=rna-XM_012488057.2
NW_003790679.1	Gnomon	CDS	689513	689750	.	+	0	Name=XP_012343511.1;ID=cds-XP_012343511.1;Dbxref=GeneID:100868131%2CGenbank:XP_012343511.1;Parent=rna-XM_012488057.2
NW_003790679.1	Gnomon	CDS	689838	689961	.	+	0	Name=XP_012343511.1;ID=cds-XP_012343511.1;Dbxref=GeneID:100868131%2CGenbank:XP_012343511.1;Parent=rna-XM_012488057.2
NW_003790679.1	Gnomon	CDS	690051	690337	.	+	0	Name=XP_012343511.1;ID=cds-XP_012343511.1;Dbxref=GeneID:100868131%2CGenbank:XP_012343511.1;Parent=rna-XM_012488057.2
NW_003790679.1	Gnomon	mRNA	2090119	2096032	.	-	.	Name=XM_031917213.1;ID=rna-XM_031917213.1;Dbxref=GeneID:100868213%2CGenbank:XM_031917213.1;Parent=gene-LOC100868213
NW_003790679.1	Gnomon	exon	1381717	1381874	.	+	.	ID=exon-XM_012488152.2-9;Dbxref=GeneID:100871981%2CGenbank:XM_012488152.2;Parent=rna-XM_012488152.2
NW_003790679.1	Gnomon	exon	1372156	1372232	.	+	.	ID=exon-XM_012488152.2-5;Dbxref=GeneID:100871981%2CGenbank:XM_012488152.2;Parent=rna-XM_012488152.2
NW_003790679.1	Gnomon	exon	1380142	1380173	.	+	.	ID=exon-XM_012488152.2-6;Dbxref=GeneID:100871981%2CGenbank:XM_012488152.2;Parent=rna-XM_012488152.2
NW_003790679.1	Gnomon	exon	1380256	1380340	.	+	.	ID=exon-XM_012488152.2-7;Dbxref=GeneID:100871981%2CGenbank:XM_012488152.2;Parent=rna-XM_012488152.2
NW_003790679.1	Gnomon	exon	1381008	1381085	.	+	.	ID=exon-XM_012488152.2-8;Dbxref=GeneID:100871981%2CGenbank:XM_012488152.2;Parent=rna-XM_012488152.2
NW_003790679.1	Gnomon	exon	1363109	1363751	.	+	.	ID=exon-XM_012488152.2-1;Dbxref=GeneID:100871981%2CGenbank:XM_012488152.2;Parent=rna-XM_012488152.2
NW_003790679.1	Gnomon	exon	1370944	1371049	.	+	.	ID=exon-XM_012488152.2-2;Dbxref=GeneID:100871981%2CGenbank:XM_012488152.2;Parent=rna-XM_012488152.2
NW_003790679.1	Gnomon	exon	1371461	1371632	.	+	.	ID=exon-XM_012488152.2-3;Dbxref=GeneID:100871981%2CGenbank:XM_012488152.2;Parent=rna-XM_012488152.2
NW_003790679.1	Gnomon	exon	1371754	1371930	.	+	.	ID=exon-XM_012488152.2-4;Dbxref=GeneID:100871981%2CGenbank:XM_012488152.2;Parent=rna-XM_012488152.2
NW_003790679.1	Gnomon	CDS	822815	822893	.	+	0	Name=XP_012343657.1;ID=cds-XP_012343657.1;Dbxref=GeneID:100869749%2CGenbank:XP_012343657.1;Parent=rna-XM_012488203.2
NW_003790679.1	Gnomon	CDS	825040	825264	.	+	0	Name=XP_012343657.1;ID=cds-XP_012343657.1;Dbxref=GeneID:100869749%2CGenbank:XP_012343657.1;Parent=rna-XM_012488203.2
NW_003790679.1	Gnomon	CDS	825654	825835	.	+	0	Name=XP_012343657.1;ID=cds-XP_012343657.1;Dbxref=GeneID:100869749%2CGenbank:XP_012343657.1;Parent=rna-XM_012488203.2
NW_003790679.1	Gnomon	gene	632192	636215	.	+	.	Name=LOC100866273;ID=gene-LOC100866273;Dbxref=GeneID:100866273
NW_003790679.1	Gnomon	exon	1380142	1380173	.	+	.	ID=exon-XM_031917255.1-2;Dbxref=GeneID:100871981%2CGenbank:XM_031917255.1;Parent=rna-XM_031917255.1
NW_003790679.1	Gnomon	exon	1380256	1380340	.	+	.	ID=exon-XM_031917255.1-3;Dbxref=GeneID:100871981%2CGenbank:XM_031917255.1;Parent=rna-XM_031917255.1
NW_003790679.1	Gnomon	exon	1379619	1379989	.	+	.	ID=exon-XM_031917255.1-1;Dbxref=GeneID:100871981%2CGenbank:XM_031917255.1;Parent=rna-XM_031917255.1
NW_003790679.1	Gnomon	exon	1382282	1382535	.	+	.	ID=exon-XM_031917255.1-6;Dbxref=GeneID:100871981%2CGenbank:XM_031917255.1;Parent=rna-XM_031917255.1
NW_003790679.1	Gnomon	exon	1382613	1382797	.	+	.	ID=exon-XM_031917255.1-7;Dbxref=GeneID:100871981%2CGenbank:XM_031917255.1;Parent=rna-XM_031917255.1
NW_003790679.1	Gnomon	exon	1381717	1381874	.	+	.	ID=exon-XM_031917255.1-4;Dbxref=GeneID:100871981%2CGenbank:XM_031917255.1;Parent=rna-XM_031917255.1
NW_003790679.1	Gnomon	exon	1381958	1382194	.	+	.	ID=exon-XM_031917255.1-5;Dbxref=GeneID:100871981%2CGenbank:XM_031917255.1;Parent=rna-XM_031917255.1
NW_003790679.1	Gnomon	exon	1382982	1383107	.	+	.	ID=exon-XM_031917255.1-8;Dbxref=GeneID:100871981%2CGenbank:XM_031917255.1;Parent=rna-XM_031917255.1
NW_003790679.1	Gnomon	exon	1383244	1383354	.	+	.	ID=exon-XM_031917255.1-9;Dbxref=GeneID:100871981%2CGenbank:XM_031917255.1;Parent=rna-XM_031917255.1
NW_003790679.1	Gnomon	exon	1318152	1318607	.	-	.	ID=exon-XM_003694724.3-1;Dbxref=GeneID:100871859%2CGenbank:XM_003694724.3;Parent=rna-XM_003694724.3
NW_003790679.1	Gnomon	exon	1314596	1317091	.	-	.	ID=exon-XM_003694724.3-2;Dbxref=GeneID:100871859%2CGenbank:XM_003694724.3;Parent=rna-XM_003694724.3
NW_003790679.1	Gnomon	mRNA	1259839	1265550	.	-	.	Name=XM_031917219.1;ID=rna-XM_031917219.1;Dbxref=GeneID:100871030%2CGenbank:XM_031917219.1;Parent=gene-LOC100871030
NW_003790679.1	Gnomon	CDS	201552	201593	.	+	0	Name=XP_031773087.1;ID=cds-XP_031773087.1;Dbxref=GeneID:100869633%2CGenbank:XP_031773087.1;Parent=rna-XM_031917227.1
NW_003790679.1	Gnomon	CDS	202526	202658	.	+	0	Name=XP_031773087.1;ID=cds-XP_031773087.1;Dbxref=GeneID:100869633%2CGenbank:XP_031773087.1;Parent=rna-XM_031917227.1
NW_003790679.1	Gnomon	CDS	202737	202889	.	+	0	Name=XP_031773087.1;ID=cds-XP_031773087.1;Dbxref=GeneID:100869633%2CGenbank:XP_031773087.1;Parent=rna-XM_031917227.1
NW_003790679.1	Gnomon	CDS	202975	203110	.	+	0	Name=XP_031773087.1;ID=cds-XP_031773087.1;Dbxref=GeneID:100869633%2CGenbank:XP_031773087.1;Parent=rna-XM_031917227.1
NW_003790679.1	Gnomon	CDS	203190	203317	.	+	0	Name=XP_031773087.1;ID=cds-XP_031773087.1;Dbxref=GeneID:100869633%2CGenbank:XP_031773087.1;Parent=rna-XM_031917227.1
NW_003790679.1	Gnomon	CDS	203403	203702	.	+	0	Name=XP_031773087.1;ID=cds-XP_031773087.1;Dbxref=GeneID:100869633%2CGenbank:XP_031773087.1;Parent=rna-XM_031917227.1
NW_003790679.1	Gnomon	CDS	203907	204155	.	+	0	Name=XP_031773087.1;ID=cds-XP_031773087.1;Dbxref=GeneID:100869633%2CGenbank:XP_031773087.1;Parent=rna-XM_031917227.1
NW_003790679.1	Gnomon	CDS	204288	204409	.	+	0	Name=XP_031773087.1;ID=cds-XP_031773087.1;Dbxref=GeneID:100869633%2CGenbank:XP_031773087.1;Parent=rna-XM_031917227.1
NW_003790679.1	Gnomon	CDS	2070628	2070703	.	+	0	Name=XP_003694815.1;ID=cds-XP_003694815.1;Dbxref=GeneID:100867611%2CGenbank:XP_003694815.1;Parent=rna-XM_003694767.3
NW_003790679.1	Gnomon	CDS	2071059	2071261	.	+	0	Name=XP_003694815.1;ID=cds-XP_003694815.1;Dbxref=GeneID:100867611%2CGenbank:XP_003694815.1;Parent=rna-XM_003694767.3
NW_003790679.1	Gnomon	CDS	2071334	2071526	.	+	0	Name=XP_003694815.1;ID=cds-XP_003694815.1;Dbxref=GeneID:100867611%2CGenbank:XP_003694815.1;Parent=rna-XM_003694767.3
NW_003790679.1	Gnomon	CDS	2071605	2071768	.	+	0	Name=XP_003694815.1;ID=cds-XP_003694815.1;Dbxref=GeneID:100867611%2CGenbank:XP_003694815.1;Parent=rna-XM_003694767.3
NW_003790679.1	Gnomon	CDS	2071958	2072305	.	+	0	Name=XP_003694815.1;ID=cds-XP_003694815.1;Dbxref=GeneID:100867611%2CGenbank:XP_003694815.1;Parent=rna-XM_003694767.3
NW_003790679.1	Gnomon	CDS	2072373	2072571	.	+	0	Name=XP_003694815.1;ID=cds-XP_003694815.1;Dbxref=GeneID:100867611%2CGenbank:XP_003694815.1;Parent=rna-XM_003694767.3
NW_003790679.1	Gnomon	CDS	2072662	2072883	.	+	0	Name=XP_003694815.1;ID=cds-XP_003694815.1;Dbxref=GeneID:100867611%2CGenbank:XP_003694815.1;Parent=rna-XM_003694767.3
NW_003790679.1	Gnomon	CDS	2072954	2073138	.	+	0	Name=XP_003694815.1;ID=cds-XP_003694815.1;Dbxref=GeneID:100867611%2CGenbank:XP_003694815.1;Parent=rna-XM_003694767.3
NW_003790679.1	Gnomon	mRNA	1259839	1284530	.	-	.	Name=XM_031917218.1;ID=rna-XM_031917218.1;Dbxref=GeneID:100871030%2CGenbank:XM_031917218.1;Parent=gene-LOC100871030
NW_003790679.1	Gnomon	gene	84586	85887	.	-	.	Name=LOC100866305;ID=gene-LOC100866305;Dbxref=GeneID:100866305
NW_003790679.1	Gnomon	mRNA	881251	882817	.	-	.	Name=XM_012488215.2;ID=rna-XM_012488215.2;Dbxref=GeneID:100871775%2CGenbank:XM_012488215.2;Parent=gene-LOC100871775
NW_003790679.1	Gnomon	mRNA	1711318	1721939	.	-	.	Name=XM_031917312.1;ID=rna-XM_031917312.1;Dbxref=GeneID:100863413%2CGenbank:XM_031917312.1;Parent=gene-LOC100863413
NW_003790679.1	Gnomon	gene	611551	617468	.	+	.	Name=LOC100866159;ID=gene-LOC100866159;Dbxref=GeneID:100866159
NW_003790679.1	Gnomon	mRNA	2054744	2057339	.	-	.	Name=XM_031917313.1;ID=rna-XM_031917313.1;Dbxref=GeneID:100864606%2CGenbank:XM_031917313.1;Parent=gene-LOC100864606
NW_003790679.1	Gnomon	exon	1380142	1380173	.	+	.	ID=exon-XM_012488153.2-6;Dbxref=GeneID:100871981%2CGenbank:XM_012488153.2;Parent=rna-XM_012488153.2
NW_003790679.1	Gnomon	exon	1380256	1380340	.	+	.	ID=exon-XM_012488153.2-7;Dbxref=GeneID:100871981%2CGenbank:XM_012488153.2;Parent=rna-XM_012488153.2
NW_003790679.1	Gnomon	exon	1371754	1371930	.	+	.	ID=exon-XM_012488153.2-4;Dbxref=GeneID:100871981%2CGenbank:XM_012488153.2;Parent=rna-XM_012488153.2
NW_003790679.1	Gnomon	exon	1372156	1372232	.	+	.	ID=exon-XM_012488153.2-5;Dbxref=GeneID:100871981%2CGenbank:XM_012488153.2;Parent=rna-XM_012488153.2
NW_003790679.1	Gnomon	exon	1381008	1381085	.	+	.	ID=exon-XM_012488153.2-8;Dbxref=GeneID:100871981%2CGenbank:XM_012488153.2;Parent=rna-XM_012488153.2
NW_003790679.1	Gnomon	exon	1381717	1381874	.	+	.	ID=exon-XM_012488153.2-9;Dbxref=GeneID:100871981%2CGenbank:XM_012488153.2;Parent=rna-XM_012488153.2
NW_003790679.1	Gnomon	CDS	1993910	1994022	.	-	0	Name=XP_003694814.1;ID=cds-XP_003694814.1;Dbxref=GeneID:100867324%2CGenbank:XP_003694814.1;Parent=rna-XM_003694766.3
NW_003790679.1	Gnomon	CDS	1992533	1992586	.	-	0	Name=XP_003694814.1;ID=cds-XP_003694814.1;Dbxref=GeneID:100867324%2CGenbank:XP_003694814.1;Parent=rna-XM_003694766.3
NW_003790679.1	Gnomon	CDS	1981246	1981329	.	-	0	Name=XP_003694814.1;ID=cds-XP_003694814.1;Dbxref=GeneID:100867324%2CGenbank:XP_003694814.1;Parent=rna-XM_003694766.3
NW_003790679.1	Gnomon	CDS	1979296	1979425	.	-	0	Name=XP_003694814.1;ID=cds-XP_003694814.1;Dbxref=GeneID:100867324%2CGenbank:XP_003694814.1;Parent=rna-XM_003694766.3
NW_003790679.1	Gnomon	CDS	1978468	1978593	.	-	0	Name=XP_003694814.1;ID=cds-XP_003694814.1;Dbxref=GeneID:100867324%2CGenbank:XP_003694814.1;Parent=rna-XM_003694766.3
NW_003790679.1	Gnomon	CDS	1978209	1978380	.	-	0	Name=XP_003694814.1;ID=cds-XP_003694814.1;Dbxref=GeneID:100867324%2CGenbank:XP_003694814.1;Parent=rna-XM_003694766.3
NW_003790679.1	Gnomon	CDS	1977470	1977825	.	-	0	Name=XP_003694814.1;ID=cds-XP_003694814.1;Dbxref=GeneID:100867324%2CGenbank:XP_003694814.1;Parent=rna-XM_003694766.3
NW_003790679.1	Gnomon	CDS	1976868	1976950	.	-	0	Name=XP_003694814.1;ID=cds-XP_003694814.1;Dbxref=GeneID:100867324%2CGenbank:XP_003694814.1;Parent=rna-XM_003694766.3
NW_003790679.1	Gnomon	CDS	1976126	1976318	.	-	0	Name=XP_003694814.1;ID=cds-XP_003694814.1;Dbxref=GeneID:100867324%2CGenbank:XP_003694814.1;Parent=rna-XM_003694766.3
NW_003790679.1	Gnomon	exon	1370944	1371049	.	+	.	ID=exon-XM_012488153.2-2;Dbxref=GeneID:100871981%2CGenbank:XM_012488153.2;Parent=rna-XM_012488153.2
NW_003790679.1	Gnomon	exon	1371461	1371632	.	+	.	ID=exon-XM_012488153.2-3;Dbxref=GeneID:100871981%2CGenbank:XM_012488153.2;Parent=rna-XM_012488153.2
NW_003790679.1	Gnomon	exon	1363108	1363751	.	+	.	ID=exon-XM_012488153.2-1;Dbxref=GeneID:100871981%2CGenbank:XM_012488153.2;Parent=rna-XM_012488153.2
NW_003790679.1	Gnomon	exon	2090119	2090751	.	-	.	ID=exon-XM_012488227.2-4;Dbxref=GeneID:100868213%2CGenbank:XM_012488227.2;Parent=rna-XM_012488227.2
NW_003790679.1	Gnomon	exon	2093398	2095125	.	-	.	ID=exon-XM_012488227.2-2;Dbxref=GeneID:100868213%2CGenbank:XM_012488227.2;Parent=rna-XM_012488227.2
NW_003790679.1	Gnomon	exon	2090848	2091805	.	-	.	ID=exon-XM_012488227.2-3;Dbxref=GeneID:100868213%2CGenbank:XM_012488227.2;Parent=rna-XM_012488227.2
NW_003790679.1	Gnomon	exon	2095404	2096031	.	-	.	ID=exon-XM_012488227.2-1;Dbxref=GeneID:100868213%2CGenbank:XM_012488227.2;Parent=rna-XM_012488227.2
NW_003790679.1	Gnomon	CDS	200636	200776	.	+	0	Name=XP_031773086.1;ID=cds-XP_031773086.1;Dbxref=GeneID:100869633%2CGenbank:XP_031773086.1;Parent=rna-XM_031917226.1
NW_003790679.1	Gnomon	CDS	202526	202658	.	+	0	Name=XP_031773086.1;ID=cds-XP_031773086.1;Dbxref=GeneID:100869633%2CGenbank:XP_031773086.1;Parent=rna-XM_031917226.1
NW_003790679.1	Gnomon	CDS	202737	202889	.	+	0	Name=XP_031773086.1;ID=cds-XP_031773086.1;Dbxref=GeneID:100869633%2CGenbank:XP_031773086.1;Parent=rna-XM_031917226.1
NW_003790679.1	Gnomon	CDS	202975	203110	.	+	0	Name=XP_031773086.1;ID=cds-XP_031773086.1;Dbxref=GeneID:100869633%2CGenbank:XP_031773086.1;Parent=rna-XM_031917226.1
NW_003790679.1	Gnomon	CDS	203190	203317	.	+	0	Name=XP_031773086.1;ID=cds-XP_031773086.1;Dbxref=GeneID:100869633%2CGenbank:XP_031773086.1;Parent=rna-XM_031917226.1
NW_003790679.1	Gnomon	CDS	203403	203702	.	+	0	Name=XP_031773086.1;ID=cds-XP_031773086.1;Dbxref=GeneID:100869633%2CGenbank:XP_031773086.1;Parent=rna-XM_031917226.1
NW_003790679.1	Gnomon	CDS	203910	204155	.	+	0	Name=XP_031773086.1;ID=cds-XP_031773086.1;Dbxref=GeneID:100869633%2CGenbank:XP_031773086.1;Parent=rna-XM_031917226.1
NW_003790679.1	Gnomon	CDS	204288	204409	.	+	0	Name=XP_031773086.1;ID=cds-XP_031773086.1;Dbxref=GeneID:100869633%2CGenbank:XP_031773086.1;Parent=rna-XM_031917226.1
NW_003790679.1	Gnomon	mRNA	684779	690564	.	+	.	Name=XM_012488060.2;ID=rna-XM_012488060.2;Dbxref=GeneID:100868131%2CGenbank:XM_012488060.2;Parent=gene-LOC100868131
NW_003790679.1	Gnomon	exon	721126	721657	.	-	.	ID=exon-XM_003694696.3-2;Dbxref=GeneID:100868494%2CGenbank:XM_003694696.3;Parent=rna-XM_003694696.3
NW_003790679.1	Gnomon	exon	720013	721037	.	-	.	ID=exon-XM_003694696.3-3;Dbxref=GeneID:100868494%2CGenbank:XM_003694696.3;Parent=rna-XM_003694696.3
NW_003790679.1	Gnomon	exon	719560	719912	.	-	.	ID=exon-XM_003694696.3-4;Dbxref=GeneID:100868494%2CGenbank:XM_003694696.3;Parent=rna-XM_003694696.3
NW_003790679.1	Gnomon	exon	721733	722044	.	-	.	ID=exon-XM_003694696.3-1;Dbxref=GeneID:100868494%2CGenbank:XM_003694696.3;Parent=rna-XM_003694696.3
NW_003790679.1	Gnomon	gene	618205	629488	.	-	.	Name=LOC100866042;ID=gene-LOC100866042;Dbxref=GeneID:100866042
NW_003790679.1	Gnomon	exon	1647390	1647828	.	-	.	ID=exon-XM_012488194.2-10;Dbxref=GeneID:100863775%2CGenbank:XM_012488194.2;Parent=rna-XM_012488194.2
NW_003790679.1	Gnomon	exon	646020	646212	.	+	.	ID=exon-XM_012488075.2-7;Dbxref=GeneID:100866387%2CGenbank:XM_012488075.2;Parent=rna-XM_012488075.2
NW_003790679.1	Gnomon	exon	647084	647178	.	+	.	ID=exon-XM_012488075.2-8;Dbxref=GeneID:100866387%2CGenbank:XM_012488075.2;Parent=rna-XM_012488075.2
NW_003790679.1	Gnomon	exon	645295	645545	.	+	.	ID=exon-XM_012488075.2-5;Dbxref=GeneID:100866387%2CGenbank:XM_012488075.2;Parent=rna-XM_012488075.2
NW_003790679.1	Gnomon	exon	645623	645812	.	+	.	ID=exon-XM_012488075.2-6;Dbxref=GeneID:100866387%2CGenbank:XM_012488075.2;Parent=rna-XM_012488075.2
NW_003790679.1	Gnomon	exon	648092	648158	.	+	.	ID=exon-XM_012488075.2-9;Dbxref=GeneID:100866387%2CGenbank:XM_012488075.2;Parent=rna-XM_012488075.2
NW_003790679.1	Gnomon	exon	644742	644921	.	+	.	ID=exon-XM_012488075.2-3;Dbxref=GeneID:100866387%2CGenbank:XM_012488075.2;Parent=rna-XM_012488075.2
NW_003790679.1	Gnomon	exon	645007	645216	.	+	.	ID=exon-XM_012488075.2-4;Dbxref=GeneID:100866387%2CGenbank:XM_012488075.2;Parent=rna-XM_012488075.2
NW_003790679.1	Gnomon	exon	642119	643309	.	+	.	ID=exon-XM_012488075.2-1;Dbxref=GeneID:100866387%2CGenbank:XM_012488075.2;Parent=rna-XM_012488075.2
NW_003790679.1	Gnomon	exon	644582	644677	.	+	.	ID=exon-XM_012488075.2-2;Dbxref=GeneID:100866387%2CGenbank:XM_012488075.2;Parent=rna-XM_012488075.2
NW_003790679.1	Gnomon	mRNA	1440056	1441651	.	-	.	Name=XM_012488218.2;ID=rna-XM_012488218.2;Dbxref=GeneID:100863063%2CGenbank:XM_012488218.2;Parent=gene-LOC100863063
NW_003790679.1	Gnomon	CDS	1939220	1939529	.	-	0	Name=XP_003694812.1;ID=cds-XP_003694812.1;Dbxref=GeneID:100867014%2CGenbank:XP_003694812.1;Parent=rna-XM_003694764.3
NW_003790679.1	Gnomon	CDS	1938831	1939061	.	-	0	Name=XP_003694812.1;ID=cds-XP_003694812.1;Dbxref=GeneID:100867014%2CGenbank:XP_003694812.1;Parent=rna-XM_003694764.3
NW_003790679.1	Gnomon	CDS	1930448	1930561	.	-	0	Name=XP_003694812.1;ID=cds-XP_003694812.1;Dbxref=GeneID:100867014%2CGenbank:XP_003694812.1;Parent=rna-XM_003694764.3
NW_003790679.1	Gnomon	CDS	1929977	1930063	.	-	0	Name=XP_003694812.1;ID=cds-XP_003694812.1;Dbxref=GeneID:100867014%2CGenbank:XP_003694812.1;Parent=rna-XM_003694764.3
NW_003790679.1	Gnomon	CDS	1921405	1921605	.	-	0	Name=XP_003694812.1;ID=cds-XP_003694812.1;Dbxref=GeneID:100867014%2CGenbank:XP_003694812.1;Parent=rna-XM_003694764.3
NW_003790679.1	Gnomon	CDS	1920986	1921174	.	-	0	Name=XP_003694812.1;ID=cds-XP_003694812.1;Dbxref=GeneID:100867014%2CGenbank:XP_003694812.1;Parent=rna-XM_003694764.3
NW_003790679.1	Gnomon	CDS	1920154	1920881	.	-	0	Name=XP_003694812.1;ID=cds-XP_003694812.1;Dbxref=GeneID:100867014%2CGenbank:XP_003694812.1;Parent=rna-XM_003694764.3
NW_003790679.1	Gnomon	exon	164207	164377	.	-	.	ID=exon-XM_012488176.2-7;Dbxref=GeneID:100868335%2CGenbank:XM_012488176.2;Parent=rna-XM_012488176.2
NW_003790679.1	Gnomon	exon	163717	163954	.	-	.	ID=exon-XM_012488176.2-8;Dbxref=GeneID:100868335%2CGenbank:XM_012488176.2;Parent=rna-XM_012488176.2
NW_003790679.1	Gnomon	exon	164701	164981	.	-	.	ID=exon-XM_012488176.2-5;Dbxref=GeneID:100868335%2CGenbank:XM_012488176.2;Parent=rna-XM_012488176.2
NW_003790679.1	Gnomon	exon	164507	164605	.	-	.	ID=exon-XM_012488176.2-6;Dbxref=GeneID:100868335%2CGenbank:XM_012488176.2;Parent=rna-XM_012488176.2
NW_003790679.1	Gnomon	exon	165487	165643	.	-	.	ID=exon-XM_012488176.2-3;Dbxref=GeneID:100868335%2CGenbank:XM_012488176.2;Parent=rna-XM_012488176.2
NW_003790679.1	Gnomon	exon	165168	165377	.	-	.	ID=exon-XM_012488176.2-4;Dbxref=GeneID:100868335%2CGenbank:XM_012488176.2;Parent=rna-XM_012488176.2
NW_003790679.1	Gnomon	exon	169327	169657	.	-	.	ID=exon-XM_012488176.2-1;Dbxref=GeneID:100868335%2CGenbank:XM_012488176.2;Parent=rna-XM_012488176.2
NW_003790679.1	Gnomon	exon	165842	165955	.	-	.	ID=exon-XM_012488176.2-2;Dbxref=GeneID:100868335%2CGenbank:XM_012488176.2;Parent=rna-XM_012488176.2
NW_003790679.1	Gnomon	CDS	1954568	1954695	.	+	0	Name=XP_003694813.1;ID=cds-XP_003694813.1;Dbxref=GeneID:100867133%2CGenbank:XP_003694813.1;Parent=rna-XM_003694765.3
NW_003790679.1	Gnomon	CDS	1954962	1955170	.	+	0	Name=XP_003694813.1;ID=cds-XP_003694813.1;Dbxref=GeneID:100867133%2CGenbank:XP_003694813.1;Parent=rna-XM_003694765.3
NW_003790679.1	Gnomon	CDS	1955247	1955422	.	+	0	Name=XP_003694813.1;ID=cds-XP_003694813.1;Dbxref=GeneID:100867133%2CGenbank:XP_003694813.1;Parent=rna-XM_003694765.3
NW_003790679.1	Gnomon	CDS	1955519	1955641	.	+	0	Name=XP_003694813.1;ID=cds-XP_003694813.1;Dbxref=GeneID:100867133%2CGenbank:XP_003694813.1;Parent=rna-XM_003694765.3
NW_003790679.1	Gnomon	mRNA	42077	53305	.	+	.	Name=XM_031917216.1;ID=rna-XM_031917216.1;Dbxref=GeneID:100868803%2CGenbank:XM_031917216.1;Parent=gene-LOC100868803
NW_003790679.1	Gnomon	exon	46286	46372	.	+	.	ID=exon-XR_004225111.1-6;Dbxref=GeneID:100868803%2CGenbank:XR_004225111.1;Parent=rna-XR_004225111.1
NW_003790679.1	Gnomon	exon	53056	53165	.	+	.	ID=exon-XR_004225111.1-7;Dbxref=GeneID:100868803%2CGenbank:XR_004225111.1;Parent=rna-XR_004225111.1
NW_003790679.1	Gnomon	exon	44609	45154	.	+	.	ID=exon-XR_004225111.1-4;Dbxref=GeneID:100868803%2CGenbank:XR_004225111.1;Parent=rna-XR_004225111.1
NW_003790679.1	Gnomon	exon	45292	45575	.	+	.	ID=exon-XR_004225111.1-5;Dbxref=GeneID:100868803%2CGenbank:XR_004225111.1;Parent=rna-XR_004225111.1
NW_003790679.1	Gnomon	exon	43224	43369	.	+	.	ID=exon-XR_004225111.1-2;Dbxref=GeneID:100868803%2CGenbank:XR_004225111.1;Parent=rna-XR_004225111.1
NW_003790679.1	Gnomon	exon	44252	44414	.	+	.	ID=exon-XR_004225111.1-3;Dbxref=GeneID:100868803%2CGenbank:XR_004225111.1;Parent=rna-XR_004225111.1
NW_003790679.1	Gnomon	exon	42076	42221	.	+	.	ID=exon-XR_004225111.1-1;Dbxref=GeneID:100868803%2CGenbank:XR_004225111.1;Parent=rna-XR_004225111.1
NW_003790679.1	Gnomon	CDS	991002	991136	.	+	0	Name=XP_031773085.1;ID=cds-XP_031773085.1;Dbxref=GeneID:105735792%2CGenbank:XP_031773085.1;Parent=rna-XM_031917225.1
NW_003790679.1	Gnomon	CDS	991218	991335	.	+	0	Name=XP_031773085.1;ID=cds-XP_031773085.1;Dbxref=GeneID:105735792%2CGenbank:XP_031773085.1;Parent=rna-XM_031917225.1
NW_003790679.1	Gnomon	CDS	992587	992740	.	+	0	Name=XP_031773085.1;ID=cds-XP_031773085.1;Dbxref=GeneID:105735792%2CGenbank:XP_031773085.1;Parent=rna-XM_031917225.1
NW_003790679.1	Gnomon	CDS	993159	993408	.	+	0	Name=XP_031773085.1;ID=cds-XP_031773085.1;Dbxref=GeneID:105735792%2CGenbank:XP_031773085.1;Parent=rna-XM_031917225.1
NW_003790679.1	Gnomon	mRNA	1455804	1458311	.	-	.	Name=XM_012488217.2;ID=rna-XM_012488217.2;Dbxref=GeneID:100864244%2CGenbank:XM_012488217.2;Note=The sequence of the model RefSeq transcript was modified relative to this genomic sequence to represent the inferred CDS: deleted 1 base in 1 codon;Parent=gene-LOC100864244
NW_003790679.1	Gnomon	mRNA	1151248	1182559	.	+	.	Name=XM_031917310.1;ID=rna-XM_031917310.1;Dbxref=GeneID:105735793%2CGenbank:XM_031917310.1;Parent=gene-LOC105735793
NW_003790679.1	Gnomon	mRNA	684158	690564	.	+	.	Name=XM_012488061.2;ID=rna-XM_012488061.2;Dbxref=GeneID:100868131%2CGenbank:XM_012488061.2;Parent=gene-LOC100868131
NW_003790679.1	Gnomon	mRNA	236099	241966	.	-	.	Name=XM_003694836.3;ID=rna-XM_003694836.3;Dbxref=GeneID:100865797%2CGenbank:XM_003694836.3;Parent=gene-LOC100865797
NW_003790679.1	Gnomon	CDS	1959133	1959156	.	-	0	Name=XP_012343558.1;ID=cds-XP_012343558.1;Dbxref=GeneID:100864245%2CGenbank:XP_012343558.1;Parent=rna-XM_012488104.2
NW_003790679.1	Gnomon	CDS	1958810	1958872	.	-	0	Name=XP_012343558.1;ID=cds-XP_012343558.1;Dbxref=GeneID:100864245%2CGenbank:XP_012343558.1;Parent=rna-XM_012488104.2
NW_003790679.1	Gnomon	CDS	1958431	1958590	.	-	0	Name=XP_012343558.1;ID=cds-XP_012343558.1;Dbxref=GeneID:100864245%2CGenbank:XP_012343558.1;Parent=rna-XM_012488104.2
NW_003790679.1	Gnomon	CDS	1958174	1958342	.	-	0	Name=XP_012343558.1;ID=cds-XP_012343558.1;Dbxref=GeneID:100864245%2CGenbank:XP_012343558.1;Parent=rna-XM_012488104.2
NW_003790679.1	Gnomon	CDS	1957921	1958086	.	-	0	Name=XP_012343558.1;ID=cds-XP_012343558.1;Dbxref=GeneID:100864245%2CGenbank:XP_012343558.1;Parent=rna-XM_012488104.2
NW_003790679.1	Gnomon	CDS	1957524	1957718	.	-	0	Name=XP_012343558.1;ID=cds-XP_012343558.1;Dbxref=GeneID:100864245%2CGenbank:XP_012343558.1;Parent=rna-XM_012488104.2
NW_003790679.1	Gnomon	CDS	1957287	1957448	.	-	0	Name=XP_012343558.1;ID=cds-XP_012343558.1;Dbxref=GeneID:100864245%2CGenbank:XP_012343558.1;Parent=rna-XM_012488104.2
NW_003790679.1	Gnomon	CDS	1957127	1957220	.	-	0	Name=XP_012343558.1;ID=cds-XP_012343558.1;Dbxref=GeneID:100864245%2CGenbank:XP_012343558.1;Parent=rna-XM_012488104.2
NW_003790679.1	Gnomon	CDS	1956902	1957061	.	-	0	Name=XP_012343558.1;ID=cds-XP_012343558.1;Dbxref=GeneID:100864245%2CGenbank:XP_012343558.1;Parent=rna-XM_012488104.2
NW_003790679.1	Gnomon	CDS	1956646	1956814	.	-	0	Name=XP_012343558.1;ID=cds-XP_012343558.1;Dbxref=GeneID:100864245%2CGenbank:XP_012343558.1;Parent=rna-XM_012488104.2
NW_003790679.1	Gnomon	CDS	1956226	1956565	.	-	0	Name=XP_012343558.1;ID=cds-XP_012343558.1;Dbxref=GeneID:100864245%2CGenbank:XP_012343558.1;Parent=rna-XM_012488104.2
NW_003790679.1	Gnomon	CDS	1956095	1956159	.	-	0	Name=XP_012343558.1;ID=cds-XP_012343558.1;Dbxref=GeneID:100864245%2CGenbank:XP_012343558.1;Parent=rna-XM_012488104.2
NW_003790679.1	Gnomon	exon	237427	237604	.	-	.	ID=exon-XM_003694836.3-2;Dbxref=GeneID:100865797%2CGenbank:XM_003694836.3;Parent=rna-XM_003694836.3
NW_003790679.1	Gnomon	exon	237262	237349	.	-	.	ID=exon-XM_003694836.3-3;Dbxref=GeneID:100865797%2CGenbank:XM_003694836.3;Parent=rna-XM_003694836.3
NW_003790679.1	Gnomon	exon	236099	237155	.	-	.	ID=exon-XM_003694836.3-4;Dbxref=GeneID:100865797%2CGenbank:XM_003694836.3;Parent=rna-XM_003694836.3
NW_003790679.1	Gnomon	exon	240944	241966	.	-	.	ID=exon-XM_003694836.3-1;Dbxref=GeneID:100865797%2CGenbank:XM_003694836.3;Parent=rna-XM_003694836.3
NW_003790679.1	Gnomon	exon	703803	703932	.	-	.	ID=exon-XM_012488052.2-4;Dbxref=GeneID:100868012%2CGenbank:XM_012488052.2;Parent=rna-XM_012488052.2
NW_003790679.1	Gnomon	exon	702400	703729	.	-	.	ID=exon-XM_012488052.2-5;Dbxref=GeneID:100868012%2CGenbank:XM_012488052.2;Parent=rna-XM_012488052.2
NW_003790679.1	Gnomon	exon	704388	704611	.	-	.	ID=exon-XM_012488052.2-2;Dbxref=GeneID:100868012%2CGenbank:XM_012488052.2;Parent=rna-XM_012488052.2
NW_003790679.1	Gnomon	exon	704016	704268	.	-	.	ID=exon-XM_012488052.2-3;Dbxref=GeneID:100868012%2CGenbank:XM_012488052.2;Parent=rna-XM_012488052.2
NW_003790679.1	Gnomon	exon	704676	705546	.	-	.	ID=exon-XM_012488052.2-1;Dbxref=GeneID:100868012%2CGenbank:XM_012488052.2;Parent=rna-XM_012488052.2
NW_003790679.1	Gnomon	exon	701273	701460	.	-	.	ID=exon-XM_012488052.2-8;Dbxref=GeneID:100868012%2CGenbank:XM_012488052.2;Parent=rna-XM_012488052.2
NW_003790679.1	Gnomon	exon	697200	701171	.	-	.	ID=exon-XM_012488052.2-9;Dbxref=GeneID:100868012%2CGenbank:XM_012488052.2;Parent=rna-XM_012488052.2
NW_003790679.1	Gnomon	exon	702127	702283	.	-	.	ID=exon-XM_012488052.2-6;Dbxref=GeneID:100868012%2CGenbank:XM_012488052.2;Parent=rna-XM_012488052.2
NW_003790679.1	Gnomon	exon	701525	702053	.	-	.	ID=exon-XM_012488052.2-7;Dbxref=GeneID:100868012%2CGenbank:XM_012488052.2;Parent=rna-XM_012488052.2
NW_003790679.1	Gnomon	mRNA	1442049	1453624	.	+	.	Name=XM_012488219.2;ID=rna-XM_012488219.2;Dbxref=GeneID:100872852%2CGenbank:XM_012488219.2;Parent=gene-LOC100872852
NW_003790679.1	Gnomon	exon	92100	93415	.	+	.	ID=exon-XM_012488111.1-14;Dbxref=GeneID:100868923%2CGenbank:XM_012488111.1;Note=The sequence of the model RefSeq transcript was modified relative to this genomic sequence to represent the inferred CDS: inserted 1 base in 1 codon;Parent=rna-XM_012488111.1
NW_003790679.1	Gnomon	exon	90324	90569	.	+	.	ID=exon-XM_012488111.1-12;Dbxref=GeneID:100868923%2CGenbank:XM_012488111.1;Note=The sequence of the model RefSeq transcript was modified relative to this genomic sequence to represent the inferred CDS: inserted 1 base in 1 codon;Parent=rna-XM_012488111.1
NW_003790679.1	Gnomon	exon	90683	92097	.	+	.	ID=exon-XM_012488111.1-13;Dbxref=GeneID:100868923%2CGenbank:XM_012488111.1;Note=The sequence of the model RefSeq transcript was modified relative to this genomic sequence to represent the inferred CDS: inserted 1 base in 1 codon;Parent=rna-XM_012488111.1
NW_003790679.1	Gnomon	exon	89477	89812	.	+	.	ID=exon-XM_012488111.1-10;Dbxref=GeneID:100868923%2CGenbank:XM_012488111.1;Note=The sequence of the model RefSeq transcript was modified relative to this genomic sequence to represent the inferred CDS: inserted 1 base in 1 codon;Parent=rna-XM_012488111.1
NW_003790679.1	Gnomon	exon	90012	90220	.	+	.	ID=exon-XM_012488111.1-11;Dbxref=GeneID:100868923%2CGenbank:XM_012488111.1;Note=The sequence of the model RefSeq transcript was modified relative to this genomic sequence to represent the inferred CDS: inserted 1 base in 1 codon;Parent=rna-XM_012488111.1
NW_003790679.1	Gnomon	mRNA	675224	679480	.	+	.	Name=XM_012488063.1;ID=rna-XM_012488063.1;Dbxref=GeneID:100870830%2CGenbank:XM_012488063.1;Parent=gene-LOC100870830
NW_003790679.1	Gnomon	CDS	14798	14834	.	-	0	Name=XP_012343652.1;ID=cds-XP_012343652.1;Dbxref=GeneID:100868579%2CGenbank:XP_012343652.1;Parent=rna-XM_012488198.1
NW_003790679.1	Gnomon	CDS	14693	14735	.	-	0	Name=XP_012343652.1;ID=cds-XP_012343652.1;Dbxref=GeneID:100868579%2CGenbank:XP_012343652.1;Parent=rna-XM_012488198.1
NW_003790679.1	Gnomon	CDS	14241	14620	.	-	0	Name=XP_012343652.1;ID=cds-XP_012343652.1;Dbxref=GeneID:100868579%2CGenbank:XP_012343652.1;Parent=rna-XM_012488198.1
NW_003790679.1	Gnomon	CDS	13921	14140	.	-	0	Name=XP_012343652.1;ID=cds-XP_012343652.1;Dbxref=GeneID:100868579%2CGenbank:XP_012343652.1;Parent=rna-XM_012488198.1
NW_003790679.1	Gnomon	CDS	13619	13821	.	-	0	Name=XP_012343652.1;ID=cds-XP_012343652.1;Dbxref=GeneID:100868579%2CGenbank:XP_012343652.1;Parent=rna-XM_012488198.1
NW_003790679.1	Gnomon	CDS	13196	13533	.	-	0	Name=XP_012343652.1;ID=cds-XP_012343652.1;Dbxref=GeneID:100868579%2CGenbank:XP_012343652.1;Parent=rna-XM_012488198.1
NW_003790679.1	Gnomon	CDS	12745	12905	.	-	0	Name=XP_012343652.1;ID=cds-XP_012343652.1;Dbxref=GeneID:100868579%2CGenbank:XP_012343652.1;Parent=rna-XM_012488198.1
NW_003790679.1	Gnomon	CDS	12295	12581	.	-	0	Name=XP_012343652.1;ID=cds-XP_012343652.1;Dbxref=GeneID:100868579%2CGenbank:XP_012343652.1;Parent=rna-XM_012488198.1
NW_003790679.1	Gnomon	CDS	11838	12134	.	-	0	Name=XP_012343652.1;ID=cds-XP_012343652.1;Dbxref=GeneID:100868579%2CGenbank:XP_012343652.1;Parent=rna-XM_012488198.1
NW_003790679.1	Gnomon	CDS	11534	11709	.	-	0	Name=XP_012343652.1;ID=cds-XP_012343652.1;Dbxref=GeneID:100868579%2CGenbank:XP_012343652.1;Parent=rna-XM_012488198.1
NW_003790679.1	Gnomon	CDS	11228	11419	.	-	0	Name=XP_012343652.1;ID=cds-XP_012343652.1;Dbxref=GeneID:100868579%2CGenbank:XP_012343652.1;Parent=rna-XM_012488198.1
NW_003790679.1	Gnomon	CDS	10767	11141	.	-	0	Name=XP_012343652.1;ID=cds-XP_012343652.1;Dbxref=GeneID:100868579%2CGenbank:XP_012343652.1;Parent=rna-XM_012488198.1
NW_003790679.1	Gnomon	exon	1492433	1492619	.	+	.	ID=exon-XM_031917286.1-10;Dbxref=GeneID:100872971%2CGenbank:XM_031917286.1;Parent=rna-XM_031917286.1
NW_003790679.1	Gnomon	exon	1492745	1492851	.	+	.	ID=exon-XM_031917286.1-11;Dbxref=GeneID:100872971%2CGenbank:XM_031917286.1;Parent=rna-XM_031917286.1
NW_003790679.1	Gnomon	exon	1493798	1494253	.	+	.	ID=exon-XM_031917286.1-12;Dbxref=GeneID:100872971%2CGenbank:XM_031917286.1;Parent=rna-XM_031917286.1
NW_003790679.1	Gnomon	exon	816156	816190	.	+	.	ID=exon-XR_004225134.1-1;Dbxref=GeneID:116414598%2CGenbank:XR_004225134.1;Parent=rna-XR_004225134.1
NW_003790679.1	Gnomon	exon	825840	825974	.	+	.	ID=exon-XR_004225134.1-2;Dbxref=GeneID:116414598%2CGenbank:XR_004225134.1;Parent=rna-XR_004225134.1
NW_003790679.1	Gnomon	mRNA	1308336	1314108	.	-	.	Name=XM_031917217.1;ID=rna-XM_031917217.1;Dbxref=GeneID:100871386%2CGenbank:XM_031917217.1;Parent=gene-LOC100871386
NW_003790679.1	Gnomon	exon	645007	645216	.	+	.	ID=exon-XM_031917278.1-5;Dbxref=GeneID:100866387%2CGenbank:XM_031917278.1;Parent=rna-XM_031917278.1
NW_003790679.1	Gnomon	exon	645295	645545	.	+	.	ID=exon-XM_031917278.1-6;Dbxref=GeneID:100866387%2CGenbank:XM_031917278.1;Parent=rna-XM_031917278.1
NW_003790679.1	Gnomon	exon	644582	644677	.	+	.	ID=exon-XM_031917278.1-3;Dbxref=GeneID:100866387%2CGenbank:XM_031917278.1;Parent=rna-XM_031917278.1
NW_003790679.1	Gnomon	exon	644742	644921	.	+	.	ID=exon-XM_031917278.1-4;Dbxref=GeneID:100866387%2CGenbank:XM_031917278.1;Parent=rna-XM_031917278.1
NW_003790679.1	Gnomon	exon	639936	640267	.	+	.	ID=exon-XM_031917278.1-1;Dbxref=GeneID:100866387%2CGenbank:XM_031917278.1;Parent=rna-XM_031917278.1
NW_003790679.1	Gnomon	exon	642119	643309	.	+	.	ID=exon-XM_031917278.1-2;Dbxref=GeneID:100866387%2CGenbank:XM_031917278.1;Parent=rna-XM_031917278.1
NW_003790679.1	Gnomon	CDS	1003107	1004510	.	-	0	Name=XP_031773084.1;ID=cds-XP_031773084.1;Dbxref=GeneID:100872012%2CGenbank:XP_031773084.1;Parent=rna-XM_031917224.1
NW_003790679.1	Gnomon	exon	647084	647178	.	+	.	ID=exon-XM_031917278.1-9;Dbxref=GeneID:100866387%2CGenbank:XM_031917278.1;Parent=rna-XM_031917278.1
NW_003790679.1	Gnomon	exon	645623	645812	.	+	.	ID=exon-XM_031917278.1-7;Dbxref=GeneID:100866387%2CGenbank:XM_031917278.1;Parent=rna-XM_031917278.1
NW_003790679.1	Gnomon	exon	646020	646212	.	+	.	ID=exon-XM_031917278.1-8;Dbxref=GeneID:100866387%2CGenbank:XM_031917278.1;Parent=rna-XM_031917278.1
NW_003790679.1	Gnomon	mRNA	1633455	1635153	.	+	.	Name=XM_031917311.1;ID=rna-XM_031917311.1;Dbxref=GeneID:100865673%2CGenbank:XM_031917311.1;Parent=gene-LOC100865673
NW_003790679.1	Gnomon	CDS	685366	686986	.	+	0	Name=XP_031773137.1;ID=cds-XP_031773137.1;Dbxref=GeneID:100868131%2CGenbank:XP_031773137.1;Parent=rna-XM_031917277.1
NW_003790679.1	Gnomon	CDS	687134	687353	.	+	0	Name=XP_031773137.1;ID=cds-XP_031773137.1;Dbxref=GeneID:100868131%2CGenbank:XP_031773137.1;Parent=rna-XM_031917277.1
NW_003790679.1	Gnomon	CDS	687427	687528	.	+	0	Name=XP_031773137.1;ID=cds-XP_031773137.1;Dbxref=GeneID:100868131%2CGenbank:XP_031773137.1;Parent=rna-XM_031917277.1
NW_003790679.1	Gnomon	CDS	687650	687928	.	+	0	Name=XP_031773137.1;ID=cds-XP_031773137.1;Dbxref=GeneID:100868131%2CGenbank:XP_031773137.1;Parent=rna-XM_031917277.1
NW_003790679.1	Gnomon	CDS	688040	688378	.	+	0	Name=XP_031773137.1;ID=cds-XP_031773137.1;Dbxref=GeneID:100868131%2CGenbank:XP_031773137.1;Parent=rna-XM_031917277.1
NW_003790679.1	Gnomon	CDS	688511	688723	.	+	0	Name=XP_031773137.1;ID=cds-XP_031773137.1;Dbxref=GeneID:100868131%2CGenbank:XP_031773137.1;Parent=rna-XM_031917277.1
NW_003790679.1	Gnomon	CDS	688815	688961	.	+	0	Name=XP_031773137.1;ID=cds-XP_031773137.1;Dbxref=GeneID:100868131%2CGenbank:XP_031773137.1;Parent=rna-XM_031917277.1
NW_003790679.1	Gnomon	CDS	689036	689428	.	+	0	Name=XP_031773137.1;ID=cds-XP_031773137.1;Dbxref=GeneID:100868131%2CGenbank:XP_031773137.1;Parent=rna-XM_031917277.1
NW_003790679.1	Gnomon	CDS	689513	689750	.	+	0	Name=XP_031773137.1;ID=cds-XP_031773137.1;Dbxref=GeneID:100868131%2CGenbank:XP_031773137.1;Parent=rna-XM_031917277.1
NW_003790679.1	Gnomon	CDS	689838	689961	.	+	0	Name=XP_031773137.1;ID=cds-XP_031773137.1;Dbxref=GeneID:100868131%2CGenbank:XP_031773137.1;Parent=rna-XM_031917277.1
NW_003790679.1	Gnomon	CDS	690051	690337	.	+	0	Name=XP_031773137.1;ID=cds-XP_031773137.1;Dbxref=GeneID:100868131%2CGenbank:XP_031773137.1;Parent=rna-XM_031917277.1
NW_003790679.1	Gnomon	exon	1339182	1339441	.	-	.	ID=exon-XM_003694722.3-1;Dbxref=GeneID:100871618%2CGenbank:XM_003694722.3;Parent=rna-XM_003694722.3
NW_003790679.1	Gnomon	exon	1333594	1333899	.	-	.	ID=exon-XM_003694722.3-2;Dbxref=GeneID:100871618%2CGenbank:XM_003694722.3;Parent=rna-XM_003694722.3
NW_003790679.1	Gnomon	exon	1333178	1333504	.	-	.	ID=exon-XM_003694722.3-3;Dbxref=GeneID:100871618%2CGenbank:XM_003694722.3;Parent=rna-XM_003694722.3
NW_003790679.1	Gnomon	exon	1332157	1333067	.	-	.	ID=exon-XM_003694722.3-4;Dbxref=GeneID:100871618%2CGenbank:XM_003694722.3;Parent=rna-XM_003694722.3
NW_003790679.1	Gnomon	exon	2073200	2074739	.	-	.	ID=exon-XM_003694769.3-3;Dbxref=GeneID:100867728%2CGenbank:XM_003694769.3;Parent=rna-XM_003694769.3
NW_003790679.1	Gnomon	exon	2075160	2075504	.	-	.	ID=exon-XM_003694769.3-1;Dbxref=GeneID:100867728%2CGenbank:XM_003694769.3;Parent=rna-XM_003694769.3
NW_003790679.1	Gnomon	exon	2074852	2075046	.	-	.	ID=exon-XM_003694769.3-2;Dbxref=GeneID:100867728%2CGenbank:XM_003694769.3;Parent=rna-XM_003694769.3
NW_003790679.1	Gnomon	CDS	1400882	1400901	.	-	0	Name=XP_012343615.1;ID=cds-XP_012343615.1;Dbxref=GeneID:100872460%2CGenbank:XP_012343615.1;Parent=rna-XM_012488161.2
NW_003790679.1	Gnomon	CDS	1396095	1396224	.	-	0	Name=XP_012343615.1;ID=cds-XP_012343615.1;Dbxref=GeneID:100872460%2CGenbank:XP_012343615.1;Parent=rna-XM_012488161.2
NW_003790679.1	Gnomon	CDS	1395868	1396003	.	-	0	Name=XP_012343615.1;ID=cds-XP_012343615.1;Dbxref=GeneID:100872460%2CGenbank:XP_012343615.1;Parent=rna-XM_012488161.2
NW_003790679.1	Gnomon	CDS	1395319	1395775	.	-	0	Name=XP_012343615.1;ID=cds-XP_012343615.1;Dbxref=GeneID:100872460%2CGenbank:XP_012343615.1;Parent=rna-XM_012488161.2
NW_003790679.1	Gnomon	CDS	1394945	1395194	.	-	0	Name=XP_012343615.1;ID=cds-XP_012343615.1;Dbxref=GeneID:100872460%2CGenbank:XP_012343615.1;Parent=rna-XM_012488161.2
NW_003790679.1	Gnomon	CDS	1394650	1394856	.	-	0	Name=XP_012343615.1;ID=cds-XP_012343615.1;Dbxref=GeneID:100872460%2CGenbank:XP_012343615.1;Parent=rna-XM_012488161.2
NW_003790679.1	Gnomon	CDS	1394381	1394573	.	-	0	Name=XP_012343615.1;ID=cds-XP_012343615.1;Dbxref=GeneID:100872460%2CGenbank:XP_012343615.1;Parent=rna-XM_012488161.2
NW_003790679.1	Gnomon	CDS	1394062	1394306	.	-	0	Name=XP_012343615.1;ID=cds-XP_012343615.1;Dbxref=GeneID:100872460%2CGenbank:XP_012343615.1;Parent=rna-XM_012488161.2
NW_003790679.1	Gnomon	mRNA	1629214	1631721	.	-	.	Name=XM_031917317.1;ID=rna-XM_031917317.1;Dbxref=GeneID:100864720%2CGenbank:XM_031917317.1;Parent=gene-LOC100864720
NW_003790679.1	Gnomon	CDS	1729790	1729880	.	-	0	Name=XP_003694810.3;ID=cds-XP_003694810.3;Dbxref=GeneID:100866692%2CGenbank:XP_003694810.3;Note=The sequence of the model RefSeq protein was modified relative to this genomic sequence to represent the inferred CDS: inserted 1 base in 1 codon;Parent=rna-XM_003694762.3
NW_003790679.1	Gnomon	CDS	1729592	1729704	.	-	0	Name=XP_003694810.3;ID=cds-XP_003694810.3;Dbxref=GeneID:100866692%2CGenbank:XP_003694810.3;Note=The sequence of the model RefSeq protein was modified relative to this genomic sequence to represent the inferred CDS: inserted 1 base in 1 codon;Parent=rna-XM_003694762.3
NW_003790679.1	Gnomon	CDS	1729372	1729509	.	-	0	Name=XP_003694810.3;ID=cds-XP_003694810.3;Dbxref=GeneID:100866692%2CGenbank:XP_003694810.3;Note=The sequence of the model RefSeq protein was modified relative to this genomic sequence to represent the inferred CDS: inserted 1 base in 1 codon;Parent=rna-XM_003694762.3
NW_003790679.1	Gnomon	CDS	1729205	1729273	.	-	0	Name=XP_003694810.3;ID=cds-XP_003694810.3;Dbxref=GeneID:100866692%2CGenbank:XP_003694810.3;Note=The sequence of the model RefSeq protein was modified relative to this genomic sequence to represent the inferred CDS: inserted 1 base in 1 codon;Parent=rna-XM_003694762.3
NW_003790679.1	Gnomon	CDS	1728712	1729047	.	-	0	Name=XP_003694810.3;ID=cds-XP_003694810.3;Dbxref=GeneID:100866692%2CGenbank:XP_003694810.3;Note=The sequence of the model RefSeq protein was modified relative to this genomic sequence to represent the inferred CDS: inserted 1 base in 1 codon;Parent=rna-XM_003694762.3
NW_003790679.1	Gnomon	CDS	1727815	1728637	.	-	0	Name=XP_003694810.3;ID=cds-XP_003694810.3;Dbxref=GeneID:100866692%2CGenbank:XP_003694810.3;Note=The sequence of the model RefSeq protein was modified relative to this genomic sequence to represent the inferred CDS: inserted 1 base in 1 codon;Parent=rna-XM_003694762.3
NW_003790679.1	Gnomon	CDS	1727551	1727713	.	-	0	Name=XP_003694810.3;ID=cds-XP_003694810.3;Dbxref=GeneID:100866692%2CGenbank:XP_003694810.3;Note=The sequence of the model RefSeq protein was modified relative to this genomic sequence to represent the inferred CDS: inserted 1 base in 1 codon;Parent=rna-XM_003694762.3
NW_003790679.1	Gnomon	CDS	1727340	1727468	.	-	0	Name=XP_003694810.3;ID=cds-XP_003694810.3;Dbxref=GeneID:100866692%2CGenbank:XP_003694810.3;Note=The sequence of the model RefSeq protein was modified relative to this genomic sequence to represent the inferred CDS: inserted 1 base in 1 codon;Parent=rna-XM_003694762.3
NW_003790679.1	Gnomon	CDS	1727137	1727246	.	-	0	Name=XP_003694810.3;ID=cds-XP_003694810.3;Dbxref=GeneID:100866692%2CGenbank:XP_003694810.3;Note=The sequence of the model RefSeq protein was modified relative to this genomic sequence to represent the inferred CDS: inserted 1 base in 1 codon;Parent=rna-XM_003694762.3
NW_003790679.1	Gnomon	CDS	1727034	1727134	.	-	0	Name=XP_003694810.3;ID=cds-XP_003694810.3;Dbxref=GeneID:100866692%2CGenbank:XP_003694810.3;Note=The sequence of the model RefSeq protein was modified relative to this genomic sequence to represent the inferred CDS: inserted 1 base in 1 codon;Parent=rna-XM_003694762.3
NW_003790679.1	Gnomon	exon	642119	643309	.	+	.	ID=exon-XM_031917280.1-2;Dbxref=GeneID:100866387%2CGenbank:XM_031917280.1;Parent=rna-XM_031917280.1
NW_003790679.1	Gnomon	exon	644582	644677	.	+	.	ID=exon-XM_031917280.1-3;Dbxref=GeneID:100866387%2CGenbank:XM_031917280.1;Parent=rna-XM_031917280.1
NW_003790679.1	Gnomon	exon	640471	640778	.	+	.	ID=exon-XM_031917280.1-1;Dbxref=GeneID:100866387%2CGenbank:XM_031917280.1;Parent=rna-XM_031917280.1
NW_003790679.1	Gnomon	exon	645295	645545	.	+	.	ID=exon-XM_031917280.1-6;Dbxref=GeneID:100866387%2CGenbank:XM_031917280.1;Parent=rna-XM_031917280.1
NW_003790679.1	Gnomon	exon	645623	645812	.	+	.	ID=exon-XM_031917280.1-7;Dbxref=GeneID:100866387%2CGenbank:XM_031917280.1;Parent=rna-XM_031917280.1
NW_003790679.1	Gnomon	exon	644742	644921	.	+	.	ID=exon-XM_031917280.1-4;Dbxref=GeneID:100866387%2CGenbank:XM_031917280.1;Parent=rna-XM_031917280.1
NW_003790679.1	Gnomon	exon	645007	645216	.	+	.	ID=exon-XM_031917280.1-5;Dbxref=GeneID:100866387%2CGenbank:XM_031917280.1;Parent=rna-XM_031917280.1
NW_003790679.1	Gnomon	exon	646020	646212	.	+	.	ID=exon-XM_031917280.1-8;Dbxref=GeneID:100866387%2CGenbank:XM_031917280.1;Parent=rna-XM_031917280.1
NW_003790679.1	Gnomon	exon	647084	647178	.	+	.	ID=exon-XM_031917280.1-9;Dbxref=GeneID:100866387%2CGenbank:XM_031917280.1;Parent=rna-XM_031917280.1
NW_003790679.1	Gnomon	gene	1269211	1281101	.	+	.	Name=LOC100871271;ID=gene-LOC100871271;Dbxref=GeneID:100871271
NW_003790679.1	RefSeq	cDNA_match	1458066	1458311	.	-	.	ID=c1198344-951c-4473-8ce4-9902c5139674;Target=XM_012488217.2 1 246
NW_003790679.1	RefSeq	cDNA_match	1457510	1457855	.	-	.	ID=c1198344-951c-4473-8ce4-9902c5139674;Target=XM_012488217.2 1 246
NW_003790679.1	RefSeq	cDNA_match	1457092	1457421	.	-	.	ID=c1198344-951c-4473-8ce4-9902c5139674;Target=XM_012488217.2 1 246
NW_003790679.1	RefSeq	cDNA_match	1456762	1457011	.	-	.	ID=c1198344-951c-4473-8ce4-9902c5139674;Target=XM_012488217.2 1 246
NW_003790679.1	RefSeq	cDNA_match	1456482	1456679	.	-	.	ID=c1198344-951c-4473-8ce4-9902c5139674;Target=XM_012488217.2 1 246
NW_003790679.1	RefSeq	cDNA_match	1455804	1456409	.	-	.	ID=c1198344-951c-4473-8ce4-9902c5139674;Target=XM_012488217.2 1 246
NW_003790679.1	Gnomon	exon	42076	42221	.	+	.	ID=exon-XR_004225112.1-1;Dbxref=GeneID:100868803%2CGenbank:XR_004225112.1;Parent=rna-XR_004225112.1
NW_003790679.1	Gnomon	mRNA	1626064	1629197	.	+	.	Name=XM_031917316.1;ID=rna-XM_031917316.1;Dbxref=GeneID:100863532%2CGenbank:XM_031917316.1;Parent=gene-LOC100863532
NW_003790679.1	Gnomon	exon	43224	43369	.	+	.	ID=exon-XR_004225112.1-2;Dbxref=GeneID:100868803%2CGenbank:XR_004225112.1;Parent=rna-XR_004225112.1
NW_003790679.1	Gnomon	exon	1452888	1453124	.	+	.	ID=exon-XM_012488219.2-38;Dbxref=GeneID:100872852%2CGenbank:XM_012488219.2;Parent=rna-XM_012488219.2
NW_003790679.1	Gnomon	exon	1453209	1453624	.	+	.	ID=exon-XM_012488219.2-39;Dbxref=GeneID:100872852%2CGenbank:XM_012488219.2;Parent=rna-XM_012488219.2
NW_003790679.1	Gnomon	exon	1451786	1451900	.	+	.	ID=exon-XM_012488219.2-36;Dbxref=GeneID:100872852%2CGenbank:XM_012488219.2;Parent=rna-XM_012488219.2
NW_003790679.1	Gnomon	exon	1451981	1452134	.	+	.	ID=exon-XM_012488219.2-37;Dbxref=GeneID:100872852%2CGenbank:XM_012488219.2;Parent=rna-XM_012488219.2
NW_003790679.1	Gnomon	exon	1451155	1451386	.	+	.	ID=exon-XM_012488219.2-34;Dbxref=GeneID:100872852%2CGenbank:XM_012488219.2;Parent=rna-XM_012488219.2
NW_003790679.1	Gnomon	exon	1451444	1451582	.	+	.	ID=exon-XM_012488219.2-35;Dbxref=GeneID:100872852%2CGenbank:XM_012488219.2;Parent=rna-XM_012488219.2
NW_003790679.1	Gnomon	exon	1450717	1450860	.	+	.	ID=exon-XM_012488219.2-32;Dbxref=GeneID:100872852%2CGenbank:XM_012488219.2;Parent=rna-XM_012488219.2
NW_003790679.1	Gnomon	exon	1450919	1451076	.	+	.	ID=exon-XM_012488219.2-33;Dbxref=GeneID:100872852%2CGenbank:XM_012488219.2;Parent=rna-XM_012488219.2
NW_003790679.1	Gnomon	exon	44252	44414	.	+	.	ID=exon-XR_004225112.1-3;Dbxref=GeneID:100868803%2CGenbank:XR_004225112.1;Parent=rna-XR_004225112.1
NW_003790679.1	Gnomon	exon	44609	45154	.	+	.	ID=exon-XR_004225112.1-4;Dbxref=GeneID:100868803%2CGenbank:XR_004225112.1;Parent=rna-XR_004225112.1
NW_003790679.1	Gnomon	exon	45292	45575	.	+	.	ID=exon-XR_004225112.1-5;Dbxref=GeneID:100868803%2CGenbank:XR_004225112.1;Parent=rna-XR_004225112.1
NW_003790679.1	Gnomon	exon	46286	46372	.	+	.	ID=exon-XR_004225112.1-6;Dbxref=GeneID:100868803%2CGenbank:XR_004225112.1;Parent=rna-XR_004225112.1
NW_003790679.1	Gnomon	exon	46609	46726	.	+	.	ID=exon-XR_004225112.1-7;Dbxref=GeneID:100868803%2CGenbank:XR_004225112.1;Parent=rna-XR_004225112.1
NW_003790679.1	Gnomon	CDS	685366	686986	.	+	0	Name=XP_031773136.1;ID=cds-XP_031773136.1;Dbxref=GeneID:100868131%2CGenbank:XP_031773136.1;Parent=rna-XM_031917276.1
NW_003790679.1	Gnomon	CDS	687134	687353	.	+	0	Name=XP_031773136.1;ID=cds-XP_031773136.1;Dbxref=GeneID:100868131%2CGenbank:XP_031773136.1;Parent=rna-XM_031917276.1
NW_003790679.1	Gnomon	CDS	687427	687534	.	+	0	Name=XP_031773136.1;ID=cds-XP_031773136.1;Dbxref=GeneID:100868131%2CGenbank:XP_031773136.1;Parent=rna-XM_031917276.1
NW_003790679.1	Gnomon	CDS	687650	687928	.	+	0	Name=XP_031773136.1;ID=cds-XP_031773136.1;Dbxref=GeneID:100868131%2CGenbank:XP_031773136.1;Parent=rna-XM_031917276.1
NW_003790679.1	Gnomon	CDS	688040	688378	.	+	0	Name=XP_031773136.1;ID=cds-XP_031773136.1;Dbxref=GeneID:100868131%2CGenbank:XP_031773136.1;Parent=rna-XM_031917276.1
NW_003790679.1	Gnomon	CDS	688511	688723	.	+	0	Name=XP_031773136.1;ID=cds-XP_031773136.1;Dbxref=GeneID:100868131%2CGenbank:XP_031773136.1;Parent=rna-XM_031917276.1
NW_003790679.1	Gnomon	CDS	688815	688961	.	+	0	Name=XP_031773136.1;ID=cds-XP_031773136.1;Dbxref=GeneID:100868131%2CGenbank:XP_031773136.1;Parent=rna-XM_031917276.1
NW_003790679.1	Gnomon	CDS	689036	689428	.	+	0	Name=XP_031773136.1;ID=cds-XP_031773136.1;Dbxref=GeneID:100868131%2CGenbank:XP_031773136.1;Parent=rna-XM_031917276.1
NW_003790679.1	Gnomon	CDS	689513	689750	.	+	0	Name=XP_031773136.1;ID=cds-XP_031773136.1;Dbxref=GeneID:100868131%2CGenbank:XP_031773136.1;Parent=rna-XM_031917276.1
NW_003790679.1	Gnomon	CDS	689838	689961	.	+	0	Name=XP_031773136.1;ID=cds-XP_031773136.1;Dbxref=GeneID:100868131%2CGenbank:XP_031773136.1;Parent=rna-XM_031917276.1
NW_003790679.1	Gnomon	CDS	690051	690337	.	+	0	Name=XP_031773136.1;ID=cds-XP_031773136.1;Dbxref=GeneID:100868131%2CGenbank:XP_031773136.1;Parent=rna-XM_031917276.1
NW_003790679.1	Gnomon	exon	1450193	1450398	.	+	.	ID=exon-XM_012488219.2-30;Dbxref=GeneID:100872852%2CGenbank:XM_012488219.2;Parent=rna-XM_012488219.2
NW_003790679.1	Gnomon	exon	1450459	1450631	.	+	.	ID=exon-XM_012488219.2-31;Dbxref=GeneID:100872852%2CGenbank:XM_012488219.2;Parent=rna-XM_012488219.2
NW_003790679.1	Gnomon	exon	1449325	1449585	.	+	.	ID=exon-XM_012488219.2-27;Dbxref=GeneID:100872852%2CGenbank:XM_012488219.2;Parent=rna-XM_012488219.2
NW_003790679.1	Gnomon	exon	1449659	1449884	.	+	.	ID=exon-XM_012488219.2-28;Dbxref=GeneID:100872852%2CGenbank:XM_012488219.2;Parent=rna-XM_012488219.2
NW_003790679.1	Gnomon	exon	1448691	1448807	.	+	.	ID=exon-XM_012488219.2-25;Dbxref=GeneID:100872852%2CGenbank:XM_012488219.2;Parent=rna-XM_012488219.2
NW_003790679.1	Gnomon	exon	1448901	1449265	.	+	.	ID=exon-XM_012488219.2-26;Dbxref=GeneID:100872852%2CGenbank:XM_012488219.2;Parent=rna-XM_012488219.2
NW_003790679.1	Gnomon	exon	1448299	1448383	.	+	.	ID=exon-XM_012488219.2-23;Dbxref=GeneID:100872852%2CGenbank:XM_012488219.2;Parent=rna-XM_012488219.2
NW_003790679.1	Gnomon	exon	1448482	1448627	.	+	.	ID=exon-XM_012488219.2-24;Dbxref=GeneID:100872852%2CGenbank:XM_012488219.2;Parent=rna-XM_012488219.2
NW_003790679.1	Gnomon	exon	1447804	1447964	.	+	.	ID=exon-XM_012488219.2-21;Dbxref=GeneID:100872852%2CGenbank:XM_012488219.2;Parent=rna-XM_012488219.2
NW_003790679.1	Gnomon	exon	1448043	1448233	.	+	.	ID=exon-XM_012488219.2-22;Dbxref=GeneID:100872852%2CGenbank:XM_012488219.2;Parent=rna-XM_012488219.2
NW_003790679.1	Gnomon	exon	1449950	1450134	.	+	.	ID=exon-XM_012488219.2-29;Dbxref=GeneID:100872852%2CGenbank:XM_012488219.2;Parent=rna-XM_012488219.2
NW_003790679.1	Gnomon	exon	1447576	1447735	.	+	.	ID=exon-XM_012488219.2-20;Dbxref=GeneID:100872852%2CGenbank:XM_012488219.2;Parent=rna-XM_012488219.2
NW_003790679.1	Gnomon	exon	1446654	1446875	.	+	.	ID=exon-XM_012488219.2-16;Dbxref=GeneID:100872852%2CGenbank:XM_012488219.2;Parent=rna-XM_012488219.2
NW_003790679.1	Gnomon	exon	1446961	1447132	.	+	.	ID=exon-XM_012488219.2-17;Dbxref=GeneID:100872852%2CGenbank:XM_012488219.2;Parent=rna-XM_012488219.2
NW_003790679.1	Gnomon	exon	1446112	1446234	.	+	.	ID=exon-XM_012488219.2-14;Dbxref=GeneID:100872852%2CGenbank:XM_012488219.2;Parent=rna-XM_012488219.2
NW_003790679.1	Gnomon	exon	1446346	1446593	.	+	.	ID=exon-XM_012488219.2-15;Dbxref=GeneID:100872852%2CGenbank:XM_012488219.2;Parent=rna-XM_012488219.2
NW_003790679.1	Gnomon	exon	1445569	1445814	.	+	.	ID=exon-XM_012488219.2-12;Dbxref=GeneID:100872852%2CGenbank:XM_012488219.2;Parent=rna-XM_012488219.2
NW_003790679.1	Gnomon	exon	1445896	1446012	.	+	.	ID=exon-XM_012488219.2-13;Dbxref=GeneID:100872852%2CGenbank:XM_012488219.2;Parent=rna-XM_012488219.2
NW_003790679.1	Gnomon	exon	1444758	1445237	.	+	.	ID=exon-XM_012488219.2-10;Dbxref=GeneID:100872852%2CGenbank:XM_012488219.2;Parent=rna-XM_012488219.2
NW_003790679.1	Gnomon	exon	1445310	1445487	.	+	.	ID=exon-XM_012488219.2-11;Dbxref=GeneID:100872852%2CGenbank:XM_012488219.2;Parent=rna-XM_012488219.2
NW_003790679.1	Gnomon	exon	1447203	1447329	.	+	.	ID=exon-XM_012488219.2-18;Dbxref=GeneID:100872852%2CGenbank:XM_012488219.2;Parent=rna-XM_012488219.2
NW_003790679.1	Gnomon	exon	1447383	1447511	.	+	.	ID=exon-XM_012488219.2-19;Dbxref=GeneID:100872852%2CGenbank:XM_012488219.2;Parent=rna-XM_012488219.2
NW_003790679.1	Gnomon	CDS	1631431	1631482	.	-	0	Name=XP_012343616.1;ID=cds-XP_012343616.1;Dbxref=GeneID:100864720%2CGenbank:XP_012343616.1;Parent=rna-XM_012488162.1
NW_003790679.1	Gnomon	CDS	1631030	1631106	.	-	0	Name=XP_012343616.1;ID=cds-XP_012343616.1;Dbxref=GeneID:100864720%2CGenbank:XP_012343616.1;Parent=rna-XM_012488162.1
NW_003790679.1	Gnomon	CDS	1630707	1630805	.	-	0	Name=XP_012343616.1;ID=cds-XP_012343616.1;Dbxref=GeneID:100864720%2CGenbank:XP_012343616.1;Parent=rna-XM_012488162.1
NW_003790679.1	Gnomon	CDS	1630400	1630639	.	-	0	Name=XP_012343616.1;ID=cds-XP_012343616.1;Dbxref=GeneID:100864720%2CGenbank:XP_012343616.1;Parent=rna-XM_012488162.1
NW_003790679.1	Gnomon	CDS	1630123	1630308	.	-	0	Name=XP_012343616.1;ID=cds-XP_012343616.1;Dbxref=GeneID:100864720%2CGenbank:XP_012343616.1;Parent=rna-XM_012488162.1
NW_003790679.1	Gnomon	CDS	1629704	1630039	.	-	0	Name=XP_012343616.1;ID=cds-XP_012343616.1;Dbxref=GeneID:100864720%2CGenbank:XP_012343616.1;Parent=rna-XM_012488162.1
NW_003790679.1	Gnomon	CDS	1629431	1629607	.	-	0	Name=XP_012343616.1;ID=cds-XP_012343616.1;Dbxref=GeneID:100864720%2CGenbank:XP_012343616.1;Parent=rna-XM_012488162.1
NW_003790679.1	Gnomon	mRNA	2064324	2067706	.	+	.	Name=XM_012488110.2;ID=rna-XM_012488110.2;Dbxref=GeneID:105735815%2CGenbank:XM_012488110.2;Note=The sequence of the model RefSeq transcript was modified relative to this genomic sequence to represent the inferred CDS: added 119 bases not found in genome assembly;Parent=gene-LOC105735815
NW_003790679.1	Gnomon	mRNA	1634019	1636992	.	-	.	Name=XM_031917318.1;ID=rna-XM_031917318.1;Dbxref=GeneID:100865554%2CGenbank:XM_031917318.1;Parent=gene-LOC100865554
NW_003790679.1	Gnomon	exon	1421961	1422413	.	+	.	ID=exon-XM_031917232.1-5;Dbxref=GeneID:100872891%2CGenbank:XM_031917232.1;Parent=rna-XM_031917232.1
NW_003790679.1	Gnomon	exon	1422590	1423612	.	+	.	ID=exon-XM_031917232.1-6;Dbxref=GeneID:100872891%2CGenbank:XM_031917232.1;Parent=rna-XM_031917232.1
NW_003790679.1	Gnomon	exon	1421280	1421630	.	+	.	ID=exon-XM_031917232.1-3;Dbxref=GeneID:100872891%2CGenbank:XM_031917232.1;Parent=rna-XM_031917232.1
NW_003790679.1	Gnomon	exon	1421704	1421861	.	+	.	ID=exon-XM_031917232.1-4;Dbxref=GeneID:100872891%2CGenbank:XM_031917232.1;Parent=rna-XM_031917232.1
NW_003790679.1	Gnomon	exon	1418833	1418920	.	+	.	ID=exon-XM_031917232.1-1;Dbxref=GeneID:100872891%2CGenbank:XM_031917232.1;Parent=rna-XM_031917232.1
NW_003790679.1	Gnomon	exon	1419726	1419814	.	+	.	ID=exon-XM_031917232.1-2;Dbxref=GeneID:100872891%2CGenbank:XM_031917232.1;Parent=rna-XM_031917232.1
NW_003790679.1	Gnomon	gene	55065	57125	.	+	.	Name=LOC100871150;ID=gene-LOC100871150;Dbxref=GeneID:100871150
NW_003790679.1	Gnomon	exon	649122	649229	.	+	.	ID=exon-XM_012488075.2-12;Dbxref=GeneID:100866387%2CGenbank:XM_012488075.2;Parent=rna-XM_012488075.2
NW_003790679.1	Gnomon	exon	649288	649440	.	+	.	ID=exon-XM_012488075.2-13;Dbxref=GeneID:100866387%2CGenbank:XM_012488075.2;Parent=rna-XM_012488075.2
NW_003790679.1	Gnomon	exon	648271	648438	.	+	.	ID=exon-XM_012488075.2-10;Dbxref=GeneID:100866387%2CGenbank:XM_012488075.2;Parent=rna-XM_012488075.2
NW_003790679.1	Gnomon	exon	648875	649019	.	+	.	ID=exon-XM_012488075.2-11;Dbxref=GeneID:100866387%2CGenbank:XM_012488075.2;Parent=rna-XM_012488075.2
NW_003790679.1	Gnomon	exon	650236	650665	.	+	.	ID=exon-XM_012488075.2-14;Dbxref=GeneID:100866387%2CGenbank:XM_012488075.2;Parent=rna-XM_012488075.2
NW_003790679.1	Gnomon	gene	175934	176650	.	+	.	Name=LOC100871191;ID=gene-LOC100871191;Dbxref=GeneID:100871191
NW_003790679.1	Gnomon	exon	622389	622885	.	-	.	ID=exon-XM_012488143.2-10;Dbxref=GeneID:100866042%2CGenbank:XM_012488143.2;Note=The sequence of the model RefSeq transcript was modified relative to this genomic sequence to represent the inferred CDS: inserted 1 base in 1 codon;Parent=rna-XM_012488143.2
NW_003790679.1	Gnomon	exon	621878	622299	.	-	.	ID=exon-XM_012488143.2-11;Dbxref=GeneID:100866042%2CGenbank:XM_012488143.2;Note=The sequence of the model RefSeq transcript was modified relative to this genomic sequence to represent the inferred CDS: inserted 1 base in 1 codon;Parent=rna-XM_012488143.2
NW_003790679.1	Gnomon	exon	620945	621111	.	-	.	ID=exon-XM_012488143.2-14;Dbxref=GeneID:100866042%2CGenbank:XM_012488143.2;Note=The sequence of the model RefSeq transcript was modified relative to this genomic sequence to represent the inferred CDS: inserted 1 base in 1 codon;Parent=rna-XM_012488143.2
NW_003790679.1	Gnomon	exon	620651	620863	.	-	.	ID=exon-XM_012488143.2-15;Dbxref=GeneID:100866042%2CGenbank:XM_012488143.2;Note=The sequence of the model RefSeq transcript was modified relative to this genomic sequence to represent the inferred CDS: inserted 1 base in 1 codon;Parent=rna-XM_012488143.2
NW_003790679.1	Gnomon	exon	621477	621803	.	-	.	ID=exon-XM_012488143.2-12;Dbxref=GeneID:100866042%2CGenbank:XM_012488143.2;Note=The sequence of the model RefSeq transcript was modified relative to this genomic sequence to represent the inferred CDS: inserted 1 base in 1 codon;Parent=rna-XM_012488143.2
NW_003790679.1	Gnomon	exon	621220	621392	.	-	.	ID=exon-XM_012488143.2-13;Dbxref=GeneID:100866042%2CGenbank:XM_012488143.2;Note=The sequence of the model RefSeq transcript was modified relative to this genomic sequence to represent the inferred CDS: inserted 1 base in 1 codon;Parent=rna-XM_012488143.2
NW_003790679.1	Gnomon	exon	618205	620538	.	-	.	ID=exon-XM_012488143.2-16;Dbxref=GeneID:100866042%2CGenbank:XM_012488143.2;Note=The sequence of the model RefSeq transcript was modified relative to this genomic sequence to represent the inferred CDS: inserted 1 base in 1 codon;Parent=rna-XM_012488143.2
NW_003790679.1	Gnomon	exon	645295	645545	.	+	.	ID=exon-XM_031917279.1-6;Dbxref=GeneID:100866387%2CGenbank:XM_031917279.1;Parent=rna-XM_031917279.1
NW_003790679.1	Gnomon	exon	645623	645812	.	+	.	ID=exon-XM_031917279.1-7;Dbxref=GeneID:100866387%2CGenbank:XM_031917279.1;Parent=rna-XM_031917279.1
NW_003790679.1	Gnomon	exon	646020	646212	.	+	.	ID=exon-XM_031917279.1-8;Dbxref=GeneID:100866387%2CGenbank:XM_031917279.1;Parent=rna-XM_031917279.1
NW_003790679.1	Gnomon	exon	647084	647178	.	+	.	ID=exon-XM_031917279.1-9;Dbxref=GeneID:100866387%2CGenbank:XM_031917279.1;Parent=rna-XM_031917279.1
NW_003790679.1	Gnomon	exon	642119	643309	.	+	.	ID=exon-XM_031917279.1-2;Dbxref=GeneID:100866387%2CGenbank:XM_031917279.1;Parent=rna-XM_031917279.1
NW_003790679.1	Gnomon	exon	644582	644677	.	+	.	ID=exon-XM_031917279.1-3;Dbxref=GeneID:100866387%2CGenbank:XM_031917279.1;Parent=rna-XM_031917279.1
NW_003790679.1	Gnomon	exon	644742	644921	.	+	.	ID=exon-XM_031917279.1-4;Dbxref=GeneID:100866387%2CGenbank:XM_031917279.1;Parent=rna-XM_031917279.1
NW_003790679.1	Gnomon	exon	645007	645216	.	+	.	ID=exon-XM_031917279.1-5;Dbxref=GeneID:100866387%2CGenbank:XM_031917279.1;Parent=rna-XM_031917279.1
NW_003790679.1	Gnomon	exon	640471	641081	.	+	.	ID=exon-XM_031917279.1-1;Dbxref=GeneID:100866387%2CGenbank:XM_031917279.1;Parent=rna-XM_031917279.1
NW_003790679.1	Gnomon	exon	672132	672237	.	+	.	ID=exon-XM_003694793.3-1;Dbxref=GeneID:100870704%2CGenbank:XM_003694793.3;Parent=rna-XM_003694793.3
NW_003790679.1	Gnomon	exon	672370	672639	.	+	.	ID=exon-XM_003694793.3-2;Dbxref=GeneID:100870704%2CGenbank:XM_003694793.3;Parent=rna-XM_003694793.3
NW_003790679.1	Gnomon	exon	672735	672999	.	+	.	ID=exon-XM_003694793.3-3;Dbxref=GeneID:100870704%2CGenbank:XM_003694793.3;Parent=rna-XM_003694793.3
NW_003790679.1	Gnomon	CDS	187444	187449	.	+	0	Name=XP_031773135.1;ID=cds-XP_031773135.1;Dbxref=GeneID:100869389%2CGenbank:XP_031773135.1;Parent=rna-XM_031917275.1
NW_003790679.1	Gnomon	CDS	187583	187793	.	+	0	Name=XP_031773135.1;ID=cds-XP_031773135.1;Dbxref=GeneID:100869389%2CGenbank:XP_031773135.1;Parent=rna-XM_031917275.1
NW_003790679.1	Gnomon	CDS	187854	188032	.	+	0	Name=XP_031773135.1;ID=cds-XP_031773135.1;Dbxref=GeneID:100869389%2CGenbank:XP_031773135.1;Parent=rna-XM_031917275.1
NW_003790679.1	Gnomon	CDS	188101	188274	.	+	0	Name=XP_031773135.1;ID=cds-XP_031773135.1;Dbxref=GeneID:100869389%2CGenbank:XP_031773135.1;Parent=rna-XM_031917275.1
NW_003790679.1	Gnomon	CDS	188340	188491	.	+	0	Name=XP_031773135.1;ID=cds-XP_031773135.1;Dbxref=GeneID:100869389%2CGenbank:XP_031773135.1;Parent=rna-XM_031917275.1
NW_003790679.1	Gnomon	CDS	188549	188699	.	+	0	Name=XP_031773135.1;ID=cds-XP_031773135.1;Dbxref=GeneID:100869389%2CGenbank:XP_031773135.1;Parent=rna-XM_031917275.1
NW_003790679.1	Gnomon	CDS	188772	188930	.	+	0	Name=XP_031773135.1;ID=cds-XP_031773135.1;Dbxref=GeneID:100869389%2CGenbank:XP_031773135.1;Parent=rna-XM_031917275.1
NW_003790679.1	Gnomon	CDS	192825	193010	.	+	0	Name=XP_031773135.1;ID=cds-XP_031773135.1;Dbxref=GeneID:100869389%2CGenbank:XP_031773135.1;Parent=rna-XM_031917275.1
NW_003790679.1	Gnomon	mRNA	86150	93415	.	+	.	Name=XM_012488111.1;ID=rna-XM_012488111.1;Dbxref=GeneID:100868923%2CGenbank:XM_012488111.1;Note=The sequence of the model RefSeq transcript was modified relative to this genomic sequence to represent the inferred CDS: inserted 1 base in 1 codon;Parent=gene-LOC100868923
NW_003790679.1	Gnomon	exon	642119	643309	.	+	.	ID=exon-XM_012488077.2-1;Dbxref=GeneID:100866387%2CGenbank:XM_012488077.2;Parent=rna-XM_012488077.2
NW_003790679.1	Gnomon	exon	644582	644677	.	+	.	ID=exon-XM_012488077.2-2;Dbxref=GeneID:100866387%2CGenbank:XM_012488077.2;Parent=rna-XM_012488077.2
NW_003790679.1	Gnomon	exon	648092	648158	.	+	.	ID=exon-XM_012488077.2-9;Dbxref=GeneID:100866387%2CGenbank:XM_012488077.2;Parent=rna-XM_012488077.2
NW_003790679.1	Gnomon	exon	646020	646212	.	+	.	ID=exon-XM_012488077.2-7;Dbxref=GeneID:100866387%2CGenbank:XM_012488077.2;Parent=rna-XM_012488077.2
NW_003790679.1	Gnomon	exon	647084	647178	.	+	.	ID=exon-XM_012488077.2-8;Dbxref=GeneID:100866387%2CGenbank:XM_012488077.2;Parent=rna-XM_012488077.2
NW_003790679.1	Gnomon	exon	645295	645545	.	+	.	ID=exon-XM_012488077.2-5;Dbxref=GeneID:100866387%2CGenbank:XM_012488077.2;Parent=rna-XM_012488077.2
NW_003790679.1	Gnomon	exon	645623	645812	.	+	.	ID=exon-XM_012488077.2-6;Dbxref=GeneID:100866387%2CGenbank:XM_012488077.2;Parent=rna-XM_012488077.2
NW_003790679.1	Gnomon	exon	644742	644921	.	+	.	ID=exon-XM_012488077.2-3;Dbxref=GeneID:100866387%2CGenbank:XM_012488077.2;Parent=rna-XM_012488077.2
NW_003790679.1	Gnomon	exon	645007	645216	.	+	.	ID=exon-XM_012488077.2-4;Dbxref=GeneID:100866387%2CGenbank:XM_012488077.2;Parent=rna-XM_012488077.2
NW_003790679.1	Gnomon	CDS	675228	675437	.	+	0	Name=XP_012343519.1;ID=cds-XP_012343519.1;Dbxref=GeneID:100870830%2CGenbank:XP_012343519.1;Parent=rna-XM_012488065.1
NW_003790679.1	Gnomon	CDS	675543	675713	.	+	0	Name=XP_012343519.1;ID=cds-XP_012343519.1;Dbxref=GeneID:100870830%2CGenbank:XP_012343519.1;Parent=rna-XM_012488065.1
NW_003790679.1	Gnomon	CDS	675801	676964	.	+	0	Name=XP_012343519.1;ID=cds-XP_012343519.1;Dbxref=GeneID:100870830%2CGenbank:XP_012343519.1;Parent=rna-XM_012488065.1
NW_003790679.1	Gnomon	CDS	678077	678248	.	+	0	Name=XP_012343519.1;ID=cds-XP_012343519.1;Dbxref=GeneID:100870830%2CGenbank:XP_012343519.1;Parent=rna-XM_012488065.1
NW_003790679.1	Gnomon	CDS	678322	678679	.	+	0	Name=XP_012343519.1;ID=cds-XP_012343519.1;Dbxref=GeneID:100870830%2CGenbank:XP_012343519.1;Parent=rna-XM_012488065.1
NW_003790679.1	Gnomon	CDS	678797	679157	.	+	0	Name=XP_012343519.1;ID=cds-XP_012343519.1;Dbxref=GeneID:100870830%2CGenbank:XP_012343519.1;Parent=rna-XM_012488065.1
NW_003790679.1	Gnomon	gene	737653	750315	.	-	.	Name=LOC100871068;ID=gene-LOC100871068;Dbxref=GeneID:100871068
NW_003790679.1	Gnomon	mRNA	1434795	1440651	.	+	.	Name=XM_031917314.1;ID=rna-XM_031917314.1;Dbxref=GeneID:100872732%2CGenbank:XM_031917314.1;Note=The sequence of the model RefSeq transcript was modified relative to this genomic sequence to represent the inferred CDS: inserted 1 base in 1 codon;Parent=gene-LOC100872732
NW_003790679.1	Gnomon	exon	1976868	1976950	.	-	.	ID=exon-XM_012488106.2-8;Dbxref=GeneID:100867324%2CGenbank:XM_012488106.2;Parent=rna-XM_012488106.2
NW_003790679.1	Gnomon	exon	1975650	1976318	.	-	.	ID=exon-XM_012488106.2-9;Dbxref=GeneID:100867324%2CGenbank:XM_012488106.2;Parent=rna-XM_012488106.2
NW_003790679.1	Gnomon	gene	1259839	1284530	.	-	.	Name=LOC100871030;ID=gene-LOC100871030;Dbxref=GeneID:100871030
NW_003790679.1	Gnomon	exon	1979296	1979425	.	-	.	ID=exon-XM_012488106.2-4;Dbxref=GeneID:100867324%2CGenbank:XM_012488106.2;Parent=rna-XM_012488106.2
NW_003790679.1	Gnomon	exon	1978468	1978593	.	-	.	ID=exon-XM_012488106.2-5;Dbxref=GeneID:100867324%2CGenbank:XM_012488106.2;Parent=rna-XM_012488106.2
NW_003790679.1	Gnomon	exon	1978209	1978380	.	-	.	ID=exon-XM_012488106.2-6;Dbxref=GeneID:100867324%2CGenbank:XM_012488106.2;Parent=rna-XM_012488106.2
NW_003790679.1	Gnomon	exon	1977470	1977825	.	-	.	ID=exon-XM_012488106.2-7;Dbxref=GeneID:100867324%2CGenbank:XM_012488106.2;Parent=rna-XM_012488106.2
NW_003790679.1	Gnomon	exon	1987338	1987586	.	-	.	ID=exon-XM_012488106.2-1;Dbxref=GeneID:100867324%2CGenbank:XM_012488106.2;Parent=rna-XM_012488106.2
NW_003790679.1	Gnomon	exon	1986009	1986399	.	-	.	ID=exon-XM_012488106.2-2;Dbxref=GeneID:100867324%2CGenbank:XM_012488106.2;Parent=rna-XM_012488106.2
NW_003790679.1	Gnomon	exon	1981246	1981329	.	-	.	ID=exon-XM_012488106.2-3;Dbxref=GeneID:100867324%2CGenbank:XM_012488106.2;Parent=rna-XM_012488106.2
NW_003790679.1	Gnomon	exon	822436	822893	.	+	.	ID=exon-XM_012488203.2-1;Dbxref=GeneID:100869749%2CGenbank:XM_012488203.2;Parent=rna-XM_012488203.2
NW_003790679.1	Gnomon	exon	825040	825264	.	+	.	ID=exon-XM_012488203.2-2;Dbxref=GeneID:100869749%2CGenbank:XM_012488203.2;Parent=rna-XM_012488203.2
NW_003790679.1	Gnomon	exon	825654	825974	.	+	.	ID=exon-XM_012488203.2-3;Dbxref=GeneID:100869749%2CGenbank:XM_012488203.2;Parent=rna-XM_012488203.2
NW_003790679.1	Gnomon	exon	859383	859572	.	-	.	ID=exon-XM_031917305.1-1;Dbxref=GeneID:100871421%2CGenbank:XM_031917305.1;Parent=rna-XM_031917305.1
NW_003790679.1	Gnomon	CDS	187002	187026	.	+	0	Name=XP_031773134.1;ID=cds-XP_031773134.1;Dbxref=GeneID:100869389%2CGenbank:XP_031773134.1;Parent=rna-XM_031917274.1
NW_003790679.1	Gnomon	CDS	187179	187441	.	+	0	Name=XP_031773134.1;ID=cds-XP_031773134.1;Dbxref=GeneID:100869389%2CGenbank:XP_031773134.1;Parent=rna-XM_031917274.1
NW_003790679.1	Gnomon	CDS	187583	187793	.	+	0	Name=XP_031773134.1;ID=cds-XP_031773134.1;Dbxref=GeneID:100869389%2CGenbank:XP_031773134.1;Parent=rna-XM_031917274.1
NW_003790679.1	Gnomon	CDS	187854	188032	.	+	0	Name=XP_031773134.1;ID=cds-XP_031773134.1;Dbxref=GeneID:100869389%2CGenbank:XP_031773134.1;Parent=rna-XM_031917274.1
NW_003790679.1	Gnomon	CDS	188101	188274	.	+	0	Name=XP_031773134.1;ID=cds-XP_031773134.1;Dbxref=GeneID:100869389%2CGenbank:XP_031773134.1;Parent=rna-XM_031917274.1
NW_003790679.1	Gnomon	CDS	188340	188491	.	+	0	Name=XP_031773134.1;ID=cds-XP_031773134.1;Dbxref=GeneID:100869389%2CGenbank:XP_031773134.1;Parent=rna-XM_031917274.1
NW_003790679.1	Gnomon	CDS	188549	188699	.	+	0	Name=XP_031773134.1;ID=cds-XP_031773134.1;Dbxref=GeneID:100869389%2CGenbank:XP_031773134.1;Parent=rna-XM_031917274.1
NW_003790679.1	Gnomon	CDS	188772	188930	.	+	0	Name=XP_031773134.1;ID=cds-XP_031773134.1;Dbxref=GeneID:100869389%2CGenbank:XP_031773134.1;Parent=rna-XM_031917274.1
NW_003790679.1	Gnomon	CDS	192825	193010	.	+	0	Name=XP_031773134.1;ID=cds-XP_031773134.1;Dbxref=GeneID:100869389%2CGenbank:XP_031773134.1;Parent=rna-XM_031917274.1
NW_003790679.1	Gnomon	exon	1260286	1260509	.	-	.	ID=exon-XM_012488034.2-10;Dbxref=GeneID:100871030%2CGenbank:XM_012488034.2;Parent=rna-XM_012488034.2
NW_003790679.1	Gnomon	exon	1259839	1260168	.	-	.	ID=exon-XM_012488034.2-11;Dbxref=GeneID:100871030%2CGenbank:XM_012488034.2;Parent=rna-XM_012488034.2
NW_003790679.1	Gnomon	exon	690051	690564	.	+	.	ID=exon-XM_031917276.1-12;Dbxref=GeneID:100868131%2CGenbank:XM_031917276.1;Parent=rna-XM_031917276.1
NW_003790679.1	Gnomon	exon	689513	689750	.	+	.	ID=exon-XM_031917276.1-10;Dbxref=GeneID:100868131%2CGenbank:XM_031917276.1;Parent=rna-XM_031917276.1
NW_003790679.1	Gnomon	exon	689838	689961	.	+	.	ID=exon-XM_031917276.1-11;Dbxref=GeneID:100868131%2CGenbank:XM_031917276.1;Parent=rna-XM_031917276.1
NW_003790679.1	Gnomon	exon	859114	859317	.	-	.	ID=exon-XM_031917305.1-2;Dbxref=GeneID:100871421%2CGenbank:XM_031917305.1;Parent=rna-XM_031917305.1
NW_003790679.1	Gnomon	exon	858364	859045	.	-	.	ID=exon-XM_031917305.1-3;Dbxref=GeneID:100871421%2CGenbank:XM_031917305.1;Parent=rna-XM_031917305.1
NW_003790679.1	Gnomon	exon	1504764	1504969	.	-	.	ID=exon-XM_003694746.3-6;Dbxref=GeneID:100864483%2CGenbank:XM_003694746.3;Parent=rna-XM_003694746.3
NW_003790679.1	Gnomon	exon	1504013	1504175	.	-	.	ID=exon-XM_003694746.3-7;Dbxref=GeneID:100864483%2CGenbank:XM_003694746.3;Parent=rna-XM_003694746.3
NW_003790679.1	Gnomon	exon	1528926	1529140	.	-	.	ID=exon-XM_003694746.3-4;Dbxref=GeneID:100864483%2CGenbank:XM_003694746.3;Parent=rna-XM_003694746.3
NW_003790679.1	Gnomon	exon	1505229	1505396	.	-	.	ID=exon-XM_003694746.3-5;Dbxref=GeneID:100864483%2CGenbank:XM_003694746.3;Parent=rna-XM_003694746.3
NW_003790679.1	Gnomon	exon	1503683	1503871	.	-	.	ID=exon-XM_003694746.3-8;Dbxref=GeneID:100864483%2CGenbank:XM_003694746.3;Parent=rna-XM_003694746.3
NW_003790679.1	Gnomon	exon	1500865	1503377	.	-	.	ID=exon-XM_003694746.3-9;Dbxref=GeneID:100864483%2CGenbank:XM_003694746.3;Parent=rna-XM_003694746.3
NW_003790679.1	Gnomon	exon	1563801	1563838	.	-	.	ID=exon-XM_003694746.3-2;Dbxref=GeneID:100864483%2CGenbank:XM_003694746.3;Parent=rna-XM_003694746.3
NW_003790679.1	Gnomon	exon	1553976	1554036	.	-	.	ID=exon-XM_003694746.3-3;Dbxref=GeneID:100864483%2CGenbank:XM_003694746.3;Parent=rna-XM_003694746.3
NW_003790679.1	Gnomon	exon	1566481	1567353	.	-	.	ID=exon-XM_003694746.3-1;Dbxref=GeneID:100864483%2CGenbank:XM_003694746.3;Parent=rna-XM_003694746.3
NW_003790679.1	Gnomon	exon	2095404	2096028	.	-	.	ID=exon-XM_012488226.2-1;Dbxref=GeneID:100868213%2CGenbank:XM_012488226.2;Parent=rna-XM_012488226.2
NW_003790679.1	Gnomon	exon	2093398	2095125	.	-	.	ID=exon-XM_012488226.2-2;Dbxref=GeneID:100868213%2CGenbank:XM_012488226.2;Parent=rna-XM_012488226.2
NW_003790679.1	Gnomon	exon	2092010	2092108	.	-	.	ID=exon-XM_012488226.2-3;Dbxref=GeneID:100868213%2CGenbank:XM_012488226.2;Parent=rna-XM_012488226.2
NW_003790679.1	Gnomon	exon	2091713	2091805	.	-	.	ID=exon-XM_012488226.2-4;Dbxref=GeneID:100868213%2CGenbank:XM_012488226.2;Parent=rna-XM_012488226.2
NW_003790679.1	Gnomon	exon	2090848	2091625	.	-	.	ID=exon-XM_012488226.2-5;Dbxref=GeneID:100868213%2CGenbank:XM_012488226.2;Parent=rna-XM_012488226.2
NW_003790679.1	Gnomon	exon	2090119	2090751	.	-	.	ID=exon-XM_012488226.2-6;Dbxref=GeneID:100868213%2CGenbank:XM_012488226.2;Parent=rna-XM_012488226.2
NW_003790679.1	Gnomon	mRNA	1452939	1455694	.	-	.	Name=XM_031917315.1;ID=rna-XM_031917315.1;Dbxref=GeneID:105735796%2CGenbank:XM_031917315.1;Parent=gene-LOC105735796
NW_003790679.1	Gnomon	exon	704676	704940	.	-	.	ID=exon-XM_012488054.2-2;Dbxref=GeneID:100868012%2CGenbank:XM_012488054.2;Parent=rna-XM_012488054.2
NW_003790679.1	Gnomon	exon	704388	704611	.	-	.	ID=exon-XM_012488054.2-3;Dbxref=GeneID:100868012%2CGenbank:XM_012488054.2;Parent=rna-XM_012488054.2
NW_003790679.1	Gnomon	exon	705630	705651	.	-	.	ID=exon-XM_012488054.2-1;Dbxref=GeneID:100868012%2CGenbank:XM_012488054.2;Parent=rna-XM_012488054.2
NW_003790679.1	Gnomon	exon	702400	703729	.	-	.	ID=exon-XM_012488054.2-6;Dbxref=GeneID:100868012%2CGenbank:XM_012488054.2;Parent=rna-XM_012488054.2
NW_003790679.1	Gnomon	exon	702127	702283	.	-	.	ID=exon-XM_012488054.2-7;Dbxref=GeneID:100868012%2CGenbank:XM_012488054.2;Parent=rna-XM_012488054.2
NW_003790679.1	Gnomon	exon	704016	704268	.	-	.	ID=exon-XM_012488054.2-4;Dbxref=GeneID:100868012%2CGenbank:XM_012488054.2;Parent=rna-XM_012488054.2
NW_003790679.1	Gnomon	exon	703803	703932	.	-	.	ID=exon-XM_012488054.2-5;Dbxref=GeneID:100868012%2CGenbank:XM_012488054.2;Parent=rna-XM_012488054.2
NW_003790679.1	Gnomon	exon	701525	702053	.	-	.	ID=exon-XM_012488054.2-8;Dbxref=GeneID:100868012%2CGenbank:XM_012488054.2;Parent=rna-XM_012488054.2
NW_003790679.1	Gnomon	exon	701273	701460	.	-	.	ID=exon-XM_012488054.2-9;Dbxref=GeneID:100868012%2CGenbank:XM_012488054.2;Parent=rna-XM_012488054.2
NW_003790679.1	Gnomon	CDS	1420093	1420218	.	+	0	Name=XP_012343611.1;ID=cds-XP_012343611.1;Dbxref=GeneID:100872891%2CGenbank:XP_012343611.1;Parent=rna-XM_012488157.2
NW_003790679.1	Gnomon	CDS	1421280	1421630	.	+	0	Name=XP_012343611.1;ID=cds-XP_012343611.1;Dbxref=GeneID:100872891%2CGenbank:XP_012343611.1;Parent=rna-XM_012488157.2
NW_003790679.1	Gnomon	CDS	1421704	1421861	.	+	0	Name=XP_012343611.1;ID=cds-XP_012343611.1;Dbxref=GeneID:100872891%2CGenbank:XP_012343611.1;Parent=rna-XM_012488157.2
NW_003790679.1	Gnomon	CDS	1421961	1422413	.	+	0	Name=XP_012343611.1;ID=cds-XP_012343611.1;Dbxref=GeneID:100872891%2CGenbank:XP_012343611.1;Parent=rna-XM_012488157.2
NW_003790679.1	Gnomon	CDS	1422590	1423187	.	+	0	Name=XP_012343611.1;ID=cds-XP_012343611.1;Dbxref=GeneID:100872891%2CGenbank:XP_012343611.1;Parent=rna-XM_012488157.2
NW_003790679.1	Gnomon	gene	1332157	1339441	.	-	.	Name=LOC100871618;ID=gene-LOC100871618;Dbxref=GeneID:100871618
NW_003790679.1	Gnomon	exon	1660943	1661223	.	+	.	ID=exon-XM_003694745.2-2;Dbxref=GeneID:100864362%2CGenbank:XM_003694745.2;Parent=rna-XM_003694745.2
NW_003790679.1	Gnomon	exon	1661362	1661520	.	+	.	ID=exon-XM_003694745.2-3;Dbxref=GeneID:100864362%2CGenbank:XM_003694745.2;Parent=rna-XM_003694745.2
NW_003790679.1	Gnomon	exon	1661620	1661763	.	+	.	ID=exon-XM_003694745.2-4;Dbxref=GeneID:100864362%2CGenbank:XM_003694745.2;Parent=rna-XM_003694745.2
NW_003790679.1	Gnomon	exon	1661843	1662121	.	+	.	ID=exon-XM_003694745.2-5;Dbxref=GeneID:100864362%2CGenbank:XM_003694745.2;Parent=rna-XM_003694745.2
NW_003790679.1	Gnomon	exon	1659794	1660874	.	+	.	ID=exon-XM_003694745.2-1;Dbxref=GeneID:100864362%2CGenbank:XM_003694745.2;Parent=rna-XM_003694745.2
NW_003790679.1	Gnomon	gene	873556	879908	.	+	.	Name=LOC100871656;ID=gene-LOC100871656;Dbxref=GeneID:100871656
NW_003790679.1	Gnomon	CDS	675228	675437	.	+	0	Name=XP_012343517.1;ID=cds-XP_012343517.1;Dbxref=GeneID:100870830%2CGenbank:XP_012343517.1;Parent=rna-XM_012488063.1
NW_003790679.1	Gnomon	CDS	675543	675713	.	+	0	Name=XP_012343517.1;ID=cds-XP_012343517.1;Dbxref=GeneID:100870830%2CGenbank:XP_012343517.1;Parent=rna-XM_012488063.1
NW_003790679.1	Gnomon	CDS	675801	676964	.	+	0	Name=XP_012343517.1;ID=cds-XP_012343517.1;Dbxref=GeneID:100870830%2CGenbank:XP_012343517.1;Parent=rna-XM_012488063.1
NW_003790679.1	Gnomon	CDS	677207	677908	.	+	0	Name=XP_012343517.1;ID=cds-XP_012343517.1;Dbxref=GeneID:100870830%2CGenbank:XP_012343517.1;Parent=rna-XM_012488063.1
NW_003790679.1	Gnomon	CDS	678077	678248	.	+	0	Name=XP_012343517.1;ID=cds-XP_012343517.1;Dbxref=GeneID:100870830%2CGenbank:XP_012343517.1;Parent=rna-XM_012488063.1
NW_003790679.1	Gnomon	CDS	678322	678679	.	+	0	Name=XP_012343517.1;ID=cds-XP_012343517.1;Dbxref=GeneID:100870830%2CGenbank:XP_012343517.1;Parent=rna-XM_012488063.1
NW_003790679.1	Gnomon	CDS	678797	679157	.	+	0	Name=XP_012343517.1;ID=cds-XP_012343517.1;Dbxref=GeneID:100870830%2CGenbank:XP_012343517.1;Parent=rna-XM_012488063.1
NW_003790679.1	Gnomon	exon	820106	820315	.	-	.	ID=exon-XM_012488202.2-1;Dbxref=GeneID:100869510%2CGenbank:XM_012488202.2;Parent=rna-XM_012488202.2
NW_003790679.1	Gnomon	exon	819850	820044	.	-	.	ID=exon-XM_012488202.2-2;Dbxref=GeneID:100869510%2CGenbank:XM_012488202.2;Parent=rna-XM_012488202.2
NW_003790679.1	Gnomon	exon	818907	819314	.	-	.	ID=exon-XM_012488202.2-5;Dbxref=GeneID:100869510%2CGenbank:XM_012488202.2;Parent=rna-XM_012488202.2
NW_003790679.1	Gnomon	exon	819656	819786	.	-	.	ID=exon-XM_012488202.2-3;Dbxref=GeneID:100869510%2CGenbank:XM_012488202.2;Parent=rna-XM_012488202.2
NW_003790679.1	Gnomon	exon	819394	819574	.	-	.	ID=exon-XM_012488202.2-4;Dbxref=GeneID:100869510%2CGenbank:XM_012488202.2;Parent=rna-XM_012488202.2
NW_003790679.1	tRNAscan-SE	tRNA	1993347	1993418	.	-	.	ID=rna-TRNAG-UCC-3;Dbxref=GeneID:116414601;Note=transfer RNA glycine (anticodon UCC);Parent=gene-TRNAG-UCC-3
NW_003790679.1	Gnomon	CDS	1379785	1379989	.	+	0	Name=XP_012343610.1;ID=cds-XP_012343610.1;Dbxref=GeneID:100871981%2CGenbank:XP_012343610.1;Parent=rna-XM_012488156.2
NW_003790679.1	Gnomon	CDS	1380142	1380173	.	+	0	Name=XP_012343610.1;ID=cds-XP_012343610.1;Dbxref=GeneID:100871981%2CGenbank:XP_012343610.1;Parent=rna-XM_012488156.2
NW_003790679.1	Gnomon	CDS	1380256	1380340	.	+	0	Name=XP_012343610.1;ID=cds-XP_012343610.1;Dbxref=GeneID:100871981%2CGenbank:XP_012343610.1;Parent=rna-XM_012488156.2
NW_003790679.1	Gnomon	CDS	1381008	1381085	.	+	0	Name=XP_012343610.1;ID=cds-XP_012343610.1;Dbxref=GeneID:100871981%2CGenbank:XP_012343610.1;Parent=rna-XM_012488156.2
NW_003790679.1	Gnomon	CDS	1381717	1381874	.	+	0	Name=XP_012343610.1;ID=cds-XP_012343610.1;Dbxref=GeneID:100871981%2CGenbank:XP_012343610.1;Parent=rna-XM_012488156.2
NW_003790679.1	Gnomon	CDS	1381958	1382194	.	+	0	Name=XP_012343610.1;ID=cds-XP_012343610.1;Dbxref=GeneID:100871981%2CGenbank:XP_012343610.1;Parent=rna-XM_012488156.2
NW_003790679.1	Gnomon	CDS	1382282	1382535	.	+	0	Name=XP_012343610.1;ID=cds-XP_012343610.1;Dbxref=GeneID:100871981%2CGenbank:XP_012343610.1;Parent=rna-XM_012488156.2
NW_003790679.1	Gnomon	CDS	1382613	1382797	.	+	0	Name=XP_012343610.1;ID=cds-XP_012343610.1;Dbxref=GeneID:100871981%2CGenbank:XP_012343610.1;Parent=rna-XM_012488156.2
NW_003790679.1	Gnomon	CDS	1382982	1383107	.	+	0	Name=XP_012343610.1;ID=cds-XP_012343610.1;Dbxref=GeneID:100871981%2CGenbank:XP_012343610.1;Parent=rna-XM_012488156.2
NW_003790679.1	Gnomon	CDS	1383244	1383354	.	+	0	Name=XP_012343610.1;ID=cds-XP_012343610.1;Dbxref=GeneID:100871981%2CGenbank:XP_012343610.1;Parent=rna-XM_012488156.2
NW_003790679.1	Gnomon	CDS	1383442	1383537	.	+	0	Name=XP_012343610.1;ID=cds-XP_012343610.1;Dbxref=GeneID:100871981%2CGenbank:XP_012343610.1;Parent=rna-XM_012488156.2
NW_003790679.1	Gnomon	CDS	1383627	1383807	.	+	0	Name=XP_012343610.1;ID=cds-XP_012343610.1;Dbxref=GeneID:100871981%2CGenbank:XP_012343610.1;Parent=rna-XM_012488156.2
NW_003790679.1	Gnomon	CDS	1383880	1384114	.	+	0	Name=XP_012343610.1;ID=cds-XP_012343610.1;Dbxref=GeneID:100871981%2CGenbank:XP_012343610.1;Parent=rna-XM_012488156.2
NW_003790679.1	Gnomon	CDS	1384858	1384923	.	+	0	Name=XP_012343610.1;ID=cds-XP_012343610.1;Dbxref=GeneID:100871981%2CGenbank:XP_012343610.1;Parent=rna-XM_012488156.2
NW_003790679.1	Gnomon	CDS	1385113	1385444	.	+	0	Name=XP_012343610.1;ID=cds-XP_012343610.1;Dbxref=GeneID:100871981%2CGenbank:XP_012343610.1;Parent=rna-XM_012488156.2
NW_003790679.1	Gnomon	CDS	1385538	1385841	.	+	0	Name=XP_012343610.1;ID=cds-XP_012343610.1;Dbxref=GeneID:100871981%2CGenbank:XP_012343610.1;Parent=rna-XM_012488156.2
NW_003790679.1	Gnomon	CDS	1385910	1386073	.	+	0	Name=XP_012343610.1;ID=cds-XP_012343610.1;Dbxref=GeneID:100871981%2CGenbank:XP_012343610.1;Parent=rna-XM_012488156.2
NW_003790679.1	Gnomon	CDS	1386141	1386291	.	+	0	Name=XP_012343610.1;ID=cds-XP_012343610.1;Dbxref=GeneID:100871981%2CGenbank:XP_012343610.1;Parent=rna-XM_012488156.2
NW_003790679.1	Gnomon	CDS	1386359	1386491	.	+	0	Name=XP_012343610.1;ID=cds-XP_012343610.1;Dbxref=GeneID:100871981%2CGenbank:XP_012343610.1;Parent=rna-XM_012488156.2
NW_003790679.1	Gnomon	CDS	1386576	1386735	.	+	0	Name=XP_012343610.1;ID=cds-XP_012343610.1;Dbxref=GeneID:100871981%2CGenbank:XP_012343610.1;Parent=rna-XM_012488156.2
NW_003790679.1	Gnomon	CDS	1386820	1387033	.	+	0	Name=XP_012343610.1;ID=cds-XP_012343610.1;Dbxref=GeneID:100871981%2CGenbank:XP_012343610.1;Parent=rna-XM_012488156.2
NW_003790679.1	Gnomon	CDS	1387094	1387300	.	+	0	Name=XP_012343610.1;ID=cds-XP_012343610.1;Dbxref=GeneID:100871981%2CGenbank:XP_012343610.1;Parent=rna-XM_012488156.2
NW_003790679.1	Gnomon	CDS	1387371	1387574	.	+	0	Name=XP_012343610.1;ID=cds-XP_012343610.1;Dbxref=GeneID:100871981%2CGenbank:XP_012343610.1;Parent=rna-XM_012488156.2
NW_003790679.1	Gnomon	gene	1319861	1331251	.	-	.	Name=LOC100871502;ID=gene-LOC100871502;Dbxref=GeneID:100871502
NW_003790679.1	Gnomon	CDS	1419758	1419814	.	+	0	Name=XP_012343612.1;ID=cds-XP_012343612.1;Dbxref=GeneID:100872891%2CGenbank:XP_012343612.1;Parent=rna-XM_012488158.2
NW_003790679.1	Gnomon	CDS	1421280	1421630	.	+	0	Name=XP_012343612.1;ID=cds-XP_012343612.1;Dbxref=GeneID:100872891%2CGenbank:XP_012343612.1;Parent=rna-XM_012488158.2
NW_003790679.1	Gnomon	CDS	1421704	1421861	.	+	0	Name=XP_012343612.1;ID=cds-XP_012343612.1;Dbxref=GeneID:100872891%2CGenbank:XP_012343612.1;Parent=rna-XM_012488158.2
NW_003790679.1	Gnomon	CDS	1421961	1422413	.	+	0	Name=XP_012343612.1;ID=cds-XP_012343612.1;Dbxref=GeneID:100872891%2CGenbank:XP_012343612.1;Parent=rna-XM_012488158.2
NW_003790679.1	Gnomon	CDS	1422590	1423187	.	+	0	Name=XP_012343612.1;ID=cds-XP_012343612.1;Dbxref=GeneID:100872891%2CGenbank:XP_012343612.1;Parent=rna-XM_012488158.2
NW_003790679.1	Gnomon	exon	706303	706494	.	-	.	ID=exon-XM_012488053.2-1;Dbxref=GeneID:100868012%2CGenbank:XM_012488053.2;Parent=rna-XM_012488053.2
NW_003790679.1	Gnomon	exon	704676	704940	.	-	.	ID=exon-XM_012488053.2-2;Dbxref=GeneID:100868012%2CGenbank:XM_012488053.2;Parent=rna-XM_012488053.2
NW_003790679.1	Gnomon	exon	704388	704611	.	-	.	ID=exon-XM_012488053.2-3;Dbxref=GeneID:100868012%2CGenbank:XM_012488053.2;Parent=rna-XM_012488053.2
NW_003790679.1	Gnomon	exon	704016	704268	.	-	.	ID=exon-XM_012488053.2-4;Dbxref=GeneID:100868012%2CGenbank:XM_012488053.2;Parent=rna-XM_012488053.2
NW_003790679.1	Gnomon	exon	701273	701460	.	-	.	ID=exon-XM_012488053.2-9;Dbxref=GeneID:100868012%2CGenbank:XM_012488053.2;Parent=rna-XM_012488053.2
NW_003790679.1	Gnomon	exon	703803	703932	.	-	.	ID=exon-XM_012488053.2-5;Dbxref=GeneID:100868012%2CGenbank:XM_012488053.2;Parent=rna-XM_012488053.2
NW_003790679.1	Gnomon	exon	702400	703729	.	-	.	ID=exon-XM_012488053.2-6;Dbxref=GeneID:100868012%2CGenbank:XM_012488053.2;Parent=rna-XM_012488053.2
NW_003790679.1	Gnomon	exon	702127	702283	.	-	.	ID=exon-XM_012488053.2-7;Dbxref=GeneID:100868012%2CGenbank:XM_012488053.2;Parent=rna-XM_012488053.2
NW_003790679.1	Gnomon	exon	701525	702053	.	-	.	ID=exon-XM_012488053.2-8;Dbxref=GeneID:100868012%2CGenbank:XM_012488053.2;Parent=rna-XM_012488053.2
NW_003790679.1	Gnomon	gene	860142	863919	.	-	.	Name=LOC100871539;ID=gene-LOC100871539;Dbxref=GeneID:100871539
NW_003790679.1	tRNAscan-SE	tRNA	1990113	1990183	.	+	.	ID=rna-TRNAG-CCC;Dbxref=GeneID:116414599;Note=transfer RNA glycine (anticodon CCC);Parent=gene-TRNAG-CCC
NW_003790679.1	Gnomon	exon	870940	871438	.	-	.	ID=exon-XM_031917304.1-1;Dbxref=GeneID:100870231%2CGenbank:XM_031917304.1;Parent=rna-XM_031917304.1
NW_003790679.1	Gnomon	exon	870680	870817	.	-	.	ID=exon-XM_031917304.1-2;Dbxref=GeneID:100870231%2CGenbank:XM_031917304.1;Parent=rna-XM_031917304.1
NW_003790679.1	Gnomon	mRNA	14897	40660	.	+	.	Name=XM_031917260.1;ID=rna-XM_031917260.1;Dbxref=GeneID:100868804%2CGenbank:XM_031917260.1;Note=The sequence of the model RefSeq transcript was modified relative to this genomic sequence to represent the inferred CDS: inserted 1 base in 1 codon;Parent=gene-LOC100868804
NW_003790679.1	Gnomon	CDS	675228	675437	.	+	0	Name=XP_012343518.1;ID=cds-XP_012343518.1;Dbxref=GeneID:100870830%2CGenbank:XP_012343518.1;Parent=rna-XM_012488064.1
NW_003790679.1	Gnomon	CDS	675585	675713	.	+	0	Name=XP_012343518.1;ID=cds-XP_012343518.1;Dbxref=GeneID:100870830%2CGenbank:XP_012343518.1;Parent=rna-XM_012488064.1
NW_003790679.1	Gnomon	CDS	675801	676964	.	+	0	Name=XP_012343518.1;ID=cds-XP_012343518.1;Dbxref=GeneID:100870830%2CGenbank:XP_012343518.1;Parent=rna-XM_012488064.1
NW_003790679.1	Gnomon	CDS	677207	677908	.	+	0	Name=XP_012343518.1;ID=cds-XP_012343518.1;Dbxref=GeneID:100870830%2CGenbank:XP_012343518.1;Parent=rna-XM_012488064.1
NW_003790679.1	Gnomon	CDS	678077	678248	.	+	0	Name=XP_012343518.1;ID=cds-XP_012343518.1;Dbxref=GeneID:100870830%2CGenbank:XP_012343518.1;Parent=rna-XM_012488064.1
NW_003790679.1	Gnomon	CDS	678322	678679	.	+	0	Name=XP_012343518.1;ID=cds-XP_012343518.1;Dbxref=GeneID:100870830%2CGenbank:XP_012343518.1;Parent=rna-XM_012488064.1
NW_003790679.1	Gnomon	CDS	678797	679157	.	+	0	Name=XP_012343518.1;ID=cds-XP_012343518.1;Dbxref=GeneID:100870830%2CGenbank:XP_012343518.1;Parent=rna-XM_012488064.1
NW_003790679.1	Gnomon	exon	1357061	1357123	.	+	.	ID=exon-XM_012488029.2-2;Dbxref=GeneID:100872100%2CGenbank:XM_012488029.2;Parent=rna-XM_012488029.2
NW_003790679.1	Gnomon	exon	1357475	1357603	.	+	.	ID=exon-XM_012488029.2-3;Dbxref=GeneID:100872100%2CGenbank:XM_012488029.2;Parent=rna-XM_012488029.2
NW_003790679.1	Gnomon	exon	1356435	1356650	.	+	.	ID=exon-XM_012488029.2-1;Dbxref=GeneID:100872100%2CGenbank:XM_012488029.2;Parent=rna-XM_012488029.2
NW_003790679.1	Gnomon	exon	1358660	1358810	.	+	.	ID=exon-XM_012488029.2-6;Dbxref=GeneID:100872100%2CGenbank:XM_012488029.2;Parent=rna-XM_012488029.2
NW_003790679.1	Gnomon	exon	1358883	1359086	.	+	.	ID=exon-XM_012488029.2-7;Dbxref=GeneID:100872100%2CGenbank:XM_012488029.2;Parent=rna-XM_012488029.2
NW_003790679.1	Gnomon	exon	1357672	1357806	.	+	.	ID=exon-XM_012488029.2-4;Dbxref=GeneID:100872100%2CGenbank:XM_012488029.2;Parent=rna-XM_012488029.2
NW_003790679.1	Gnomon	exon	1357870	1358027	.	+	.	ID=exon-XM_012488029.2-5;Dbxref=GeneID:100872100%2CGenbank:XM_012488029.2;Parent=rna-XM_012488029.2
NW_003790679.1	Gnomon	exon	1359187	1359817	.	+	.	ID=exon-XM_012488029.2-8;Dbxref=GeneID:100872100%2CGenbank:XM_012488029.2;Parent=rna-XM_012488029.2
NW_003790679.1	Gnomon	exon	1359902	1360178	.	+	.	ID=exon-XM_012488029.2-9;Dbxref=GeneID:100872100%2CGenbank:XM_012488029.2;Parent=rna-XM_012488029.2
NW_003790679.1	Gnomon	exon	870033	870505	.	-	.	ID=exon-XM_031917304.1-3;Dbxref=GeneID:100870231%2CGenbank:XM_031917304.1;Parent=rna-XM_031917304.1
NW_003790679.1	RefSeq	cDNA_match	873556	874736	.	+	.	ID=fcb19482-cb1f-4a91-80f7-8a676942944b;Target=XM_031917309.1 1 1181
NW_003790679.1	RefSeq	cDNA_match	874924	877886	.	+	.	ID=fcb19482-cb1f-4a91-80f7-8a676942944b;Target=XM_031917309.1 1 1181
NW_003790679.1	RefSeq	cDNA_match	877997	879908	.	+	.	ID=fcb19482-cb1f-4a91-80f7-8a676942944b;Target=XM_031917309.1 1 1181
NW_003790679.1	Gnomon	exon	1379785	1379989	.	+	.	ID=exon-XM_031917256.1-1;Dbxref=GeneID:100871981%2CGenbank:XM_031917256.1;Parent=rna-XM_031917256.1
NW_003790679.1	Gnomon	exon	1380142	1380173	.	+	.	ID=exon-XM_031917256.1-2;Dbxref=GeneID:100871981%2CGenbank:XM_031917256.1;Parent=rna-XM_031917256.1
NW_003790679.1	Gnomon	exon	1380256	1380340	.	+	.	ID=exon-XM_031917256.1-3;Dbxref=GeneID:100871981%2CGenbank:XM_031917256.1;Parent=rna-XM_031917256.1
NW_003790679.1	Gnomon	exon	1381717	1381874	.	+	.	ID=exon-XM_031917256.1-4;Dbxref=GeneID:100871981%2CGenbank:XM_031917256.1;Parent=rna-XM_031917256.1
NW_003790679.1	Gnomon	exon	1381958	1382194	.	+	.	ID=exon-XM_031917256.1-5;Dbxref=GeneID:100871981%2CGenbank:XM_031917256.1;Parent=rna-XM_031917256.1
NW_003790679.1	Gnomon	exon	1382282	1382535	.	+	.	ID=exon-XM_031917256.1-6;Dbxref=GeneID:100871981%2CGenbank:XM_031917256.1;Parent=rna-XM_031917256.1
NW_003790679.1	Gnomon	exon	1382613	1382797	.	+	.	ID=exon-XM_031917256.1-7;Dbxref=GeneID:100871981%2CGenbank:XM_031917256.1;Parent=rna-XM_031917256.1
NW_003790679.1	Gnomon	exon	1382982	1383107	.	+	.	ID=exon-XM_031917256.1-8;Dbxref=GeneID:100871981%2CGenbank:XM_031917256.1;Parent=rna-XM_031917256.1
NW_003790679.1	Gnomon	exon	1383244	1383354	.	+	.	ID=exon-XM_031917256.1-9;Dbxref=GeneID:100871981%2CGenbank:XM_031917256.1;Parent=rna-XM_031917256.1
NW_003790679.1	Gnomon	gene	858364	859572	.	-	.	Name=LOC100871421;ID=gene-LOC100871421;Dbxref=GeneID:100871421
NW_003790679.1	Gnomon	CDS	685366	687353	.	+	0	Name=XP_012343515.1;ID=cds-XP_012343515.1;Dbxref=GeneID:100868131%2CGenbank:XP_012343515.1;Parent=rna-XM_012488061.2
NW_003790679.1	Gnomon	CDS	687427	687528	.	+	0	Name=XP_012343515.1;ID=cds-XP_012343515.1;Dbxref=GeneID:100868131%2CGenbank:XP_012343515.1;Parent=rna-XM_012488061.2
NW_003790679.1	Gnomon	CDS	687650	687928	.	+	0	Name=XP_012343515.1;ID=cds-XP_012343515.1;Dbxref=GeneID:100868131%2CGenbank:XP_012343515.1;Parent=rna-XM_012488061.2
NW_003790679.1	Gnomon	CDS	688040	688378	.	+	0	Name=XP_012343515.1;ID=cds-XP_012343515.1;Dbxref=GeneID:100868131%2CGenbank:XP_012343515.1;Parent=rna-XM_012488061.2
NW_003790679.1	Gnomon	CDS	688511	688723	.	+	0	Name=XP_012343515.1;ID=cds-XP_012343515.1;Dbxref=GeneID:100868131%2CGenbank:XP_012343515.1;Parent=rna-XM_012488061.2
NW_003790679.1	Gnomon	CDS	688815	688961	.	+	0	Name=XP_012343515.1;ID=cds-XP_012343515.1;Dbxref=GeneID:100868131%2CGenbank:XP_012343515.1;Parent=rna-XM_012488061.2
NW_003790679.1	Gnomon	CDS	689036	689428	.	+	0	Name=XP_012343515.1;ID=cds-XP_012343515.1;Dbxref=GeneID:100868131%2CGenbank:XP_012343515.1;Parent=rna-XM_012488061.2
NW_003790679.1	Gnomon	CDS	689513	689750	.	+	0	Name=XP_012343515.1;ID=cds-XP_012343515.1;Dbxref=GeneID:100868131%2CGenbank:XP_012343515.1;Parent=rna-XM_012488061.2
NW_003790679.1	Gnomon	CDS	689838	689961	.	+	0	Name=XP_012343515.1;ID=cds-XP_012343515.1;Dbxref=GeneID:100868131%2CGenbank:XP_012343515.1;Parent=rna-XM_012488061.2
NW_003790679.1	Gnomon	CDS	690051	690337	.	+	0	Name=XP_012343515.1;ID=cds-XP_012343515.1;Dbxref=GeneID:100868131%2CGenbank:XP_012343515.1;Parent=rna-XM_012488061.2
NW_003790679.1	Gnomon	mRNA	81241	82903	.	-	.	Name=XM_012488115.2;ID=rna-XM_012488115.2;Dbxref=GeneID:105735819%2CGenbank:XM_012488115.2;Parent=gene-LOC105735819
NW_003790679.1	Gnomon	exon	1610664	1610936	.	-	.	ID=exon-XM_012488131.2-1;Dbxref=GeneID:100864016%2CGenbank:XM_012488131.2;Parent=rna-XM_012488131.2
NW_003790679.1	Gnomon	exon	1609548	1609754	.	-	.	ID=exon-XM_012488131.2-2;Dbxref=GeneID:100864016%2CGenbank:XM_012488131.2;Parent=rna-XM_012488131.2
NW_003790679.1	Gnomon	exon	1609185	1609448	.	-	.	ID=exon-XM_012488131.2-3;Dbxref=GeneID:100864016%2CGenbank:XM_012488131.2;Parent=rna-XM_012488131.2
NW_003790679.1	Gnomon	exon	1608750	1609097	.	-	.	ID=exon-XM_012488131.2-4;Dbxref=GeneID:100864016%2CGenbank:XM_012488131.2;Parent=rna-XM_012488131.2
NW_003790679.1	Gnomon	exon	1608453	1608674	.	-	.	ID=exon-XM_012488131.2-5;Dbxref=GeneID:100864016%2CGenbank:XM_012488131.2;Parent=rna-XM_012488131.2
NW_003790679.1	Gnomon	exon	1608138	1608367	.	-	.	ID=exon-XM_012488131.2-6;Dbxref=GeneID:100864016%2CGenbank:XM_012488131.2;Parent=rna-XM_012488131.2
NW_003790679.1	Gnomon	exon	1607832	1608065	.	-	.	ID=exon-XM_012488131.2-7;Dbxref=GeneID:100864016%2CGenbank:XM_012488131.2;Parent=rna-XM_012488131.2
NW_003790679.1	Gnomon	CDS	642578	643309	.	+	0	Name=XP_031773139.1;ID=cds-XP_031773139.1;Dbxref=GeneID:100866387%2CGenbank:XP_031773139.1;Parent=rna-XM_031917279.1
NW_003790679.1	Gnomon	CDS	644582	644677	.	+	0	Name=XP_031773139.1;ID=cds-XP_031773139.1;Dbxref=GeneID:100866387%2CGenbank:XP_031773139.1;Parent=rna-XM_031917279.1
NW_003790679.1	Gnomon	CDS	644742	644921	.	+	0	Name=XP_031773139.1;ID=cds-XP_031773139.1;Dbxref=GeneID:100866387%2CGenbank:XP_031773139.1;Parent=rna-XM_031917279.1
NW_003790679.1	Gnomon	CDS	645007	645216	.	+	0	Name=XP_031773139.1;ID=cds-XP_031773139.1;Dbxref=GeneID:100866387%2CGenbank:XP_031773139.1;Parent=rna-XM_031917279.1
NW_003790679.1	Gnomon	CDS	645295	645545	.	+	0	Name=XP_031773139.1;ID=cds-XP_031773139.1;Dbxref=GeneID:100866387%2CGenbank:XP_031773139.1;Parent=rna-XM_031917279.1
NW_003790679.1	Gnomon	CDS	645623	645812	.	+	0	Name=XP_031773139.1;ID=cds-XP_031773139.1;Dbxref=GeneID:100866387%2CGenbank:XP_031773139.1;Parent=rna-XM_031917279.1
NW_003790679.1	Gnomon	CDS	646020	646212	.	+	0	Name=XP_031773139.1;ID=cds-XP_031773139.1;Dbxref=GeneID:100866387%2CGenbank:XP_031773139.1;Parent=rna-XM_031917279.1
NW_003790679.1	Gnomon	CDS	647084	647178	.	+	0	Name=XP_031773139.1;ID=cds-XP_031773139.1;Dbxref=GeneID:100866387%2CGenbank:XP_031773139.1;Parent=rna-XM_031917279.1
NW_003790679.1	Gnomon	CDS	647325	647348	.	+	0	Name=XP_031773139.1;ID=cds-XP_031773139.1;Dbxref=GeneID:100866387%2CGenbank:XP_031773139.1;Parent=rna-XM_031917279.1
NW_003790679.1	Gnomon	CDS	647719	647763	.	+	0	Name=XP_031773139.1;ID=cds-XP_031773139.1;Dbxref=GeneID:100866387%2CGenbank:XP_031773139.1;Parent=rna-XM_031917279.1
NW_003790679.1	Gnomon	CDS	648092	648158	.	+	0	Name=XP_031773139.1;ID=cds-XP_031773139.1;Dbxref=GeneID:100866387%2CGenbank:XP_031773139.1;Parent=rna-XM_031917279.1
NW_003790679.1	Gnomon	CDS	648271	648438	.	+	0	Name=XP_031773139.1;ID=cds-XP_031773139.1;Dbxref=GeneID:100866387%2CGenbank:XP_031773139.1;Parent=rna-XM_031917279.1
NW_003790679.1	Gnomon	CDS	648875	649019	.	+	0	Name=XP_031773139.1;ID=cds-XP_031773139.1;Dbxref=GeneID:100866387%2CGenbank:XP_031773139.1;Parent=rna-XM_031917279.1
NW_003790679.1	Gnomon	CDS	649122	649229	.	+	0	Name=XP_031773139.1;ID=cds-XP_031773139.1;Dbxref=GeneID:100866387%2CGenbank:XP_031773139.1;Parent=rna-XM_031917279.1
NW_003790679.1	Gnomon	CDS	649288	649440	.	+	0	Name=XP_031773139.1;ID=cds-XP_031773139.1;Dbxref=GeneID:100866387%2CGenbank:XP_031773139.1;Parent=rna-XM_031917279.1
NW_003790679.1	Gnomon	CDS	650236	650290	.	+	0	Name=XP_031773139.1;ID=cds-XP_031773139.1;Dbxref=GeneID:100866387%2CGenbank:XP_031773139.1;Parent=rna-XM_031917279.1
NW_003790679.1	Gnomon	exon	1265308	1265321	.	-	.	ID=exon-XM_012488030.2-1;Dbxref=GeneID:100871030%2CGenbank:XM_012488030.2;Parent=rna-XM_012488030.2
NW_003790679.1	Gnomon	exon	1264487	1264806	.	-	.	ID=exon-XM_012488030.2-2;Dbxref=GeneID:100871030%2CGenbank:XM_012488030.2;Parent=rna-XM_012488030.2
NW_003790679.1	Gnomon	exon	1263145	1263384	.	-	.	ID=exon-XM_012488030.2-3;Dbxref=GeneID:100871030%2CGenbank:XM_012488030.2;Parent=rna-XM_012488030.2
NW_003790679.1	Gnomon	exon	1262255	1262508	.	-	.	ID=exon-XM_012488030.2-4;Dbxref=GeneID:100871030%2CGenbank:XM_012488030.2;Parent=rna-XM_012488030.2
NW_003790679.1	Gnomon	exon	1261862	1262165	.	-	.	ID=exon-XM_012488030.2-5;Dbxref=GeneID:100871030%2CGenbank:XM_012488030.2;Parent=rna-XM_012488030.2
NW_003790679.1	Gnomon	exon	1261332	1261759	.	-	.	ID=exon-XM_012488030.2-6;Dbxref=GeneID:100871030%2CGenbank:XM_012488030.2;Parent=rna-XM_012488030.2
NW_003790679.1	Gnomon	exon	1260828	1261230	.	-	.	ID=exon-XM_012488030.2-7;Dbxref=GeneID:100871030%2CGenbank:XM_012488030.2;Parent=rna-XM_012488030.2
NW_003790679.1	Gnomon	exon	1260613	1260740	.	-	.	ID=exon-XM_012488030.2-8;Dbxref=GeneID:100871030%2CGenbank:XM_012488030.2;Parent=rna-XM_012488030.2
NW_003790679.1	Gnomon	exon	1260286	1260509	.	-	.	ID=exon-XM_012488030.2-9;Dbxref=GeneID:100871030%2CGenbank:XM_012488030.2;Parent=rna-XM_012488030.2
NW_003790679.1	Gnomon	exon	1421704	1421861	.	+	.	ID=exon-XM_031917233.1-4;Dbxref=GeneID:100872891%2CGenbank:XM_031917233.1;Parent=rna-XM_031917233.1
NW_003790679.1	Gnomon	exon	1421961	1422413	.	+	.	ID=exon-XM_031917233.1-5;Dbxref=GeneID:100872891%2CGenbank:XM_031917233.1;Parent=rna-XM_031917233.1
NW_003790679.1	Gnomon	exon	1422590	1423612	.	+	.	ID=exon-XM_031917233.1-6;Dbxref=GeneID:100872891%2CGenbank:XM_031917233.1;Parent=rna-XM_031917233.1
NW_003790679.1	Gnomon	exon	1420901	1420938	.	+	.	ID=exon-XM_031917233.1-1;Dbxref=GeneID:100872891%2CGenbank:XM_031917233.1;Parent=rna-XM_031917233.1
NW_003790679.1	Gnomon	exon	1421038	1421069	.	+	.	ID=exon-XM_031917233.1-2;Dbxref=GeneID:100872891%2CGenbank:XM_031917233.1;Parent=rna-XM_031917233.1
NW_003790679.1	Gnomon	exon	1421280	1421630	.	+	.	ID=exon-XM_031917233.1-3;Dbxref=GeneID:100872891%2CGenbank:XM_031917233.1;Parent=rna-XM_031917233.1
NW_003790679.1	Gnomon	gene	830091	846038	.	-	.	Name=LOC100871307;ID=gene-LOC100871307;Dbxref=GeneID:100871307
NW_003790679.1	Gnomon	exon	1984822	1985015	.	-	.	ID=exon-XM_012488107.2-1;Dbxref=GeneID:100867324%2CGenbank:XM_012488107.2;Parent=rna-XM_012488107.2
NW_003790679.1	Gnomon	exon	1981246	1981329	.	-	.	ID=exon-XM_012488107.2-2;Dbxref=GeneID:100867324%2CGenbank:XM_012488107.2;Parent=rna-XM_012488107.2
NW_003790679.1	Gnomon	exon	1978209	1978380	.	-	.	ID=exon-XM_012488107.2-5;Dbxref=GeneID:100867324%2CGenbank:XM_012488107.2;Parent=rna-XM_012488107.2
NW_003790679.1	Gnomon	exon	1977470	1977825	.	-	.	ID=exon-XM_012488107.2-6;Dbxref=GeneID:100867324%2CGenbank:XM_012488107.2;Parent=rna-XM_012488107.2
NW_003790679.1	Gnomon	exon	1979296	1979425	.	-	.	ID=exon-XM_012488107.2-3;Dbxref=GeneID:100867324%2CGenbank:XM_012488107.2;Parent=rna-XM_012488107.2
NW_003790679.1	Gnomon	exon	1978468	1978593	.	-	.	ID=exon-XM_012488107.2-4;Dbxref=GeneID:100867324%2CGenbank:XM_012488107.2;Parent=rna-XM_012488107.2
NW_003790679.1	Gnomon	exon	1976868	1976950	.	-	.	ID=exon-XM_012488107.2-7;Dbxref=GeneID:100867324%2CGenbank:XM_012488107.2;Parent=rna-XM_012488107.2
NW_003790679.1	Gnomon	exon	1975650	1976318	.	-	.	ID=exon-XM_012488107.2-8;Dbxref=GeneID:100867324%2CGenbank:XM_012488107.2;Parent=rna-XM_012488107.2
NW_003790679.1	Gnomon	CDS	1285361	1285380	.	-	0	Name=XP_003694855.1;ID=cds-XP_003694855.1;Dbxref=GeneID:100872493%2CGenbank:XP_003694855.1;Parent=rna-XM_003694807.3
NW_003790679.1	Gnomon	CDS	1285014	1285217	.	-	0	Name=XP_003694855.1;ID=cds-XP_003694855.1;Dbxref=GeneID:100872493%2CGenbank:XP_003694855.1;Parent=rna-XM_003694807.3
NW_003790679.1	Gnomon	CDS	1284666	1284813	.	-	0	Name=XP_003694855.1;ID=cds-XP_003694855.1;Dbxref=GeneID:100872493%2CGenbank:XP_003694855.1;Parent=rna-XM_003694807.3
NW_003790679.1	Gnomon	CDS	1284257	1284571	.	-	0	Name=XP_003694855.1;ID=cds-XP_003694855.1;Dbxref=GeneID:100872493%2CGenbank:XP_003694855.1;Parent=rna-XM_003694807.3
NW_003790679.1	Gnomon	CDS	1283814	1284141	.	-	0	Name=XP_003694855.1;ID=cds-XP_003694855.1;Dbxref=GeneID:100872493%2CGenbank:XP_003694855.1;Parent=rna-XM_003694807.3
NW_003790679.1	Gnomon	CDS	1282597	1283723	.	-	0	Name=XP_003694855.1;ID=cds-XP_003694855.1;Dbxref=GeneID:100872493%2CGenbank:XP_003694855.1;Parent=rna-XM_003694807.3
NW_003790679.1	Gnomon	gene	1308336	1314466	.	-	.	Name=LOC100871386;ID=gene-LOC100871386;Dbxref=GeneID:100871386
NW_003790679.1	Gnomon	exon	1371461	1371632	.	+	.	ID=exon-XM_012488154.2-3;Dbxref=GeneID:100871981%2CGenbank:XM_012488154.2;Parent=rna-XM_012488154.2
NW_003790679.1	Gnomon	exon	1371754	1371930	.	+	.	ID=exon-XM_012488154.2-4;Dbxref=GeneID:100871981%2CGenbank:XM_012488154.2;Parent=rna-XM_012488154.2
NW_003790679.1	Gnomon	exon	1372156	1372232	.	+	.	ID=exon-XM_012488154.2-5;Dbxref=GeneID:100871981%2CGenbank:XM_012488154.2;Parent=rna-XM_012488154.2
NW_003790679.1	Gnomon	exon	1380142	1380173	.	+	.	ID=exon-XM_012488154.2-6;Dbxref=GeneID:100871981%2CGenbank:XM_012488154.2;Parent=rna-XM_012488154.2
NW_003790679.1	Gnomon	exon	1380256	1380340	.	+	.	ID=exon-XM_012488154.2-7;Dbxref=GeneID:100871981%2CGenbank:XM_012488154.2;Parent=rna-XM_012488154.2
NW_003790679.1	Gnomon	exon	1381717	1381874	.	+	.	ID=exon-XM_012488154.2-8;Dbxref=GeneID:100871981%2CGenbank:XM_012488154.2;Parent=rna-XM_012488154.2
NW_003790679.1	Gnomon	exon	1381958	1382194	.	+	.	ID=exon-XM_012488154.2-9;Dbxref=GeneID:100871981%2CGenbank:XM_012488154.2;Parent=rna-XM_012488154.2
NW_003790679.1	Gnomon	exon	1363108	1363751	.	+	.	ID=exon-XM_012488154.2-1;Dbxref=GeneID:100871981%2CGenbank:XM_012488154.2;Parent=rna-XM_012488154.2
NW_003790679.1	Gnomon	exon	1370944	1371049	.	+	.	ID=exon-XM_012488154.2-2;Dbxref=GeneID:100871981%2CGenbank:XM_012488154.2;Parent=rna-XM_012488154.2
NW_003790679.1	Gnomon	mRNA	55065	57125	.	+	.	Name=XM_012488210.2;ID=rna-XM_012488210.2;Dbxref=GeneID:100871150%2CGenbank:XM_012488210.2;Parent=gene-LOC100871150
NW_003790679.1	Gnomon	CDS	642578	643309	.	+	0	Name=XP_031773138.1;ID=cds-XP_031773138.1;Dbxref=GeneID:100866387%2CGenbank:XP_031773138.1;Parent=rna-XM_031917278.1
NW_003790679.1	Gnomon	CDS	644582	644677	.	+	0	Name=XP_031773138.1;ID=cds-XP_031773138.1;Dbxref=GeneID:100866387%2CGenbank:XP_031773138.1;Parent=rna-XM_031917278.1
NW_003790679.1	Gnomon	CDS	644742	644921	.	+	0	Name=XP_031773138.1;ID=cds-XP_031773138.1;Dbxref=GeneID:100866387%2CGenbank:XP_031773138.1;Parent=rna-XM_031917278.1
NW_003790679.1	Gnomon	CDS	645007	645216	.	+	0	Name=XP_031773138.1;ID=cds-XP_031773138.1;Dbxref=GeneID:100866387%2CGenbank:XP_031773138.1;Parent=rna-XM_031917278.1
NW_003790679.1	Gnomon	CDS	645295	645545	.	+	0	Name=XP_031773138.1;ID=cds-XP_031773138.1;Dbxref=GeneID:100866387%2CGenbank:XP_031773138.1;Parent=rna-XM_031917278.1
NW_003790679.1	Gnomon	CDS	645623	645812	.	+	0	Name=XP_031773138.1;ID=cds-XP_031773138.1;Dbxref=GeneID:100866387%2CGenbank:XP_031773138.1;Parent=rna-XM_031917278.1
NW_003790679.1	Gnomon	CDS	646020	646212	.	+	0	Name=XP_031773138.1;ID=cds-XP_031773138.1;Dbxref=GeneID:100866387%2CGenbank:XP_031773138.1;Parent=rna-XM_031917278.1
NW_003790679.1	Gnomon	CDS	647084	647178	.	+	0	Name=XP_031773138.1;ID=cds-XP_031773138.1;Dbxref=GeneID:100866387%2CGenbank:XP_031773138.1;Parent=rna-XM_031917278.1
NW_003790679.1	Gnomon	CDS	647325	647348	.	+	0	Name=XP_031773138.1;ID=cds-XP_031773138.1;Dbxref=GeneID:100866387%2CGenbank:XP_031773138.1;Parent=rna-XM_031917278.1
NW_003790679.1	Gnomon	CDS	647719	647763	.	+	0	Name=XP_031773138.1;ID=cds-XP_031773138.1;Dbxref=GeneID:100866387%2CGenbank:XP_031773138.1;Parent=rna-XM_031917278.1
NW_003790679.1	Gnomon	CDS	648092	648158	.	+	0	Name=XP_031773138.1;ID=cds-XP_031773138.1;Dbxref=GeneID:100866387%2CGenbank:XP_031773138.1;Parent=rna-XM_031917278.1
NW_003790679.1	Gnomon	CDS	648271	648438	.	+	0	Name=XP_031773138.1;ID=cds-XP_031773138.1;Dbxref=GeneID:100866387%2CGenbank:XP_031773138.1;Parent=rna-XM_031917278.1
NW_003790679.1	Gnomon	CDS	648875	649019	.	+	0	Name=XP_031773138.1;ID=cds-XP_031773138.1;Dbxref=GeneID:100866387%2CGenbank:XP_031773138.1;Parent=rna-XM_031917278.1
NW_003790679.1	Gnomon	CDS	649122	649229	.	+	0	Name=XP_031773138.1;ID=cds-XP_031773138.1;Dbxref=GeneID:100866387%2CGenbank:XP_031773138.1;Parent=rna-XM_031917278.1
NW_003790679.1	Gnomon	CDS	649288	649440	.	+	0	Name=XP_031773138.1;ID=cds-XP_031773138.1;Dbxref=GeneID:100866387%2CGenbank:XP_031773138.1;Parent=rna-XM_031917278.1
NW_003790679.1	Gnomon	CDS	650236	650290	.	+	0	Name=XP_031773138.1;ID=cds-XP_031773138.1;Dbxref=GeneID:100866387%2CGenbank:XP_031773138.1;Parent=rna-XM_031917278.1
NW_003790679.1	Gnomon	mRNA	200561	204638	.	+	.	Name=XM_003694784.3;ID=rna-XM_003694784.3;Dbxref=GeneID:100869633%2CGenbank:XM_003694784.3;Parent=gene-LOC100869633
NW_003790679.1	Gnomon	mRNA	1363108	1390056	.	+	.	Name=XM_012488153.2;ID=rna-XM_012488153.2;Dbxref=GeneID:100871981%2CGenbank:XM_012488153.2;Parent=gene-LOC100871981
NW_003790679.1	Gnomon	CDS	1247315	1247594	.	+	0	Name=XP_003694854.3;ID=cds-XP_003694854.3;Dbxref=GeneID:100872374%2CGenbank:XP_003694854.3;Parent=rna-XM_003694806.3
NW_003790679.1	Gnomon	CDS	1247685	1248025	.	+	0	Name=XP_003694854.3;ID=cds-XP_003694854.3;Dbxref=GeneID:100872374%2CGenbank:XP_003694854.3;Parent=rna-XM_003694806.3
NW_003790679.1	Gnomon	CDS	1248120	1248439	.	+	0	Name=XP_003694854.3;ID=cds-XP_003694854.3;Dbxref=GeneID:100872374%2CGenbank:XP_003694854.3;Parent=rna-XM_003694806.3
NW_003790679.1	Gnomon	CDS	1248511	1248593	.	+	0	Name=XP_003694854.3;ID=cds-XP_003694854.3;Dbxref=GeneID:100872374%2CGenbank:XP_003694854.3;Parent=rna-XM_003694806.3
NW_003790679.1	Gnomon	CDS	1248677	1249014	.	+	0	Name=XP_003694854.3;ID=cds-XP_003694854.3;Dbxref=GeneID:100872374%2CGenbank:XP_003694854.3;Parent=rna-XM_003694806.3
NW_003790679.1	Gnomon	mRNA	684449	690564	.	+	.	Name=XM_012488059.2;ID=rna-XM_012488059.2;Dbxref=GeneID:100868131%2CGenbank:XM_012488059.2;Parent=gene-LOC100868131
NW_003790679.1	Gnomon	exon	187179	187449	.	+	.	ID=exon-XM_031917275.1-1;Dbxref=GeneID:100869389%2CGenbank:XM_031917275.1;Parent=rna-XM_031917275.1
NW_003790679.1	Gnomon	exon	188549	188699	.	+	.	ID=exon-XM_031917275.1-6;Dbxref=GeneID:100869389%2CGenbank:XM_031917275.1;Parent=rna-XM_031917275.1
NW_003790679.1	Gnomon	exon	188772	188930	.	+	.	ID=exon-XM_031917275.1-7;Dbxref=GeneID:100869389%2CGenbank:XM_031917275.1;Parent=rna-XM_031917275.1
NW_003790679.1	Gnomon	exon	192825	193025	.	+	.	ID=exon-XM_031917275.1-8;Dbxref=GeneID:100869389%2CGenbank:XM_031917275.1;Parent=rna-XM_031917275.1
NW_003790679.1	Gnomon	exon	187583	187793	.	+	.	ID=exon-XM_031917275.1-2;Dbxref=GeneID:100869389%2CGenbank:XM_031917275.1;Parent=rna-XM_031917275.1
NW_003790679.1	Gnomon	exon	187854	188032	.	+	.	ID=exon-XM_031917275.1-3;Dbxref=GeneID:100869389%2CGenbank:XM_031917275.1;Parent=rna-XM_031917275.1
NW_003790679.1	Gnomon	exon	188101	188274	.	+	.	ID=exon-XM_031917275.1-4;Dbxref=GeneID:100869389%2CGenbank:XM_031917275.1;Parent=rna-XM_031917275.1
NW_003790679.1	Gnomon	exon	188340	188491	.	+	.	ID=exon-XM_031917275.1-5;Dbxref=GeneID:100869389%2CGenbank:XM_031917275.1;Parent=rna-XM_031917275.1
NW_003790679.1	Gnomon	mRNA	305570	310627	.	-	.	Name=XM_031917250.1;ID=rna-XM_031917250.1;Dbxref=GeneID:116414588%2CGenbank:XM_031917250.1;Parent=gene-LOC116414588
NW_003790679.1	Gnomon	CDS	1981246	1981268	.	-	0	Name=XP_012343561.1;ID=cds-XP_012343561.1;Dbxref=GeneID:100867324%2CGenbank:XP_012343561.1;Parent=rna-XM_012488107.2
NW_003790679.1	Gnomon	CDS	1979296	1979425	.	-	0	Name=XP_012343561.1;ID=cds-XP_012343561.1;Dbxref=GeneID:100867324%2CGenbank:XP_012343561.1;Parent=rna-XM_012488107.2
NW_003790679.1	Gnomon	CDS	1978468	1978593	.	-	0	Name=XP_012343561.1;ID=cds-XP_012343561.1;Dbxref=GeneID:100867324%2CGenbank:XP_012343561.1;Parent=rna-XM_012488107.2
NW_003790679.1	Gnomon	CDS	1978209	1978380	.	-	0	Name=XP_012343561.1;ID=cds-XP_012343561.1;Dbxref=GeneID:100867324%2CGenbank:XP_012343561.1;Parent=rna-XM_012488107.2
NW_003790679.1	Gnomon	CDS	1977470	1977825	.	-	0	Name=XP_012343561.1;ID=cds-XP_012343561.1;Dbxref=GeneID:100867324%2CGenbank:XP_012343561.1;Parent=rna-XM_012488107.2
NW_003790679.1	Gnomon	CDS	1976868	1976950	.	-	0	Name=XP_012343561.1;ID=cds-XP_012343561.1;Dbxref=GeneID:100867324%2CGenbank:XP_012343561.1;Parent=rna-XM_012488107.2
NW_003790679.1	Gnomon	CDS	1976126	1976318	.	-	0	Name=XP_012343561.1;ID=cds-XP_012343561.1;Dbxref=GeneID:100867324%2CGenbank:XP_012343561.1;Parent=rna-XM_012488107.2
NW_003790679.1	Gnomon	CDS	632220	632278	.	+	0	Name=XP_031773142.1;ID=cds-XP_031773142.1;Dbxref=GeneID:100866273%2CGenbank:XP_031773142.1;Note=The sequence of the model RefSeq protein was modified relative to this genomic sequence to represent the inferred CDS: inserted 1 base in 1 codon;Parent=rna-XM_031917282.1
NW_003790679.1	Gnomon	CDS	632398	632719	.	+	0	Name=XP_031773142.1;ID=cds-XP_031773142.1;Dbxref=GeneID:100866273%2CGenbank:XP_031773142.1;Note=The sequence of the model RefSeq protein was modified relative to this genomic sequence to represent the inferred CDS: inserted 1 base in 1 codon;Parent=rna-XM_031917282.1
NW_003790679.1	Gnomon	CDS	632816	632937	.	+	0	Name=XP_031773142.1;ID=cds-XP_031773142.1;Dbxref=GeneID:100866273%2CGenbank:XP_031773142.1;Note=The sequence of the model RefSeq protein was modified relative to this genomic sequence to represent the inferred CDS: inserted 1 base in 1 codon;Parent=rna-XM_031917282.1
NW_003790679.1	Gnomon	CDS	633037	633098	.	+	0	Name=XP_031773142.1;ID=cds-XP_031773142.1;Dbxref=GeneID:100866273%2CGenbank:XP_031773142.1;Note=The sequence of the model RefSeq protein was modified relative to this genomic sequence to represent the inferred CDS: inserted 1 base in 1 codon;Parent=rna-XM_031917282.1
NW_003790679.1	Gnomon	CDS	633185	634480	.	+	0	Name=XP_031773142.1;ID=cds-XP_031773142.1;Dbxref=GeneID:100866273%2CGenbank:XP_031773142.1;Note=The sequence of the model RefSeq protein was modified relative to this genomic sequence to represent the inferred CDS: inserted 1 base in 1 codon;Parent=rna-XM_031917282.1
NW_003790679.1	Gnomon	CDS	634483	634529	.	+	0	Name=XP_031773142.1;ID=cds-XP_031773142.1;Dbxref=GeneID:100866273%2CGenbank:XP_031773142.1;Note=The sequence of the model RefSeq protein was modified relative to this genomic sequence to represent the inferred CDS: inserted 1 base in 1 codon;Parent=rna-XM_031917282.1
NW_003790679.1	Gnomon	CDS	634611	634796	.	+	0	Name=XP_031773142.1;ID=cds-XP_031773142.1;Dbxref=GeneID:100866273%2CGenbank:XP_031773142.1;Note=The sequence of the model RefSeq protein was modified relative to this genomic sequence to represent the inferred CDS: inserted 1 base in 1 codon;Parent=rna-XM_031917282.1
NW_003790679.1	Gnomon	CDS	634937	635189	.	+	0	Name=XP_031773142.1;ID=cds-XP_031773142.1;Dbxref=GeneID:100866273%2CGenbank:XP_031773142.1;Note=The sequence of the model RefSeq protein was modified relative to this genomic sequence to represent the inferred CDS: inserted 1 base in 1 codon;Parent=rna-XM_031917282.1
NW_003790679.1	Gnomon	CDS	635270	635298	.	+	0	Name=XP_031773142.1;ID=cds-XP_031773142.1;Dbxref=GeneID:100866273%2CGenbank:XP_031773142.1;Note=The sequence of the model RefSeq protein was modified relative to this genomic sequence to represent the inferred CDS: inserted 1 base in 1 codon;Parent=rna-XM_031917282.1
NW_003790679.1	Gnomon	CDS	642578	643309	.	+	0	Name=XP_031773141.1;ID=cds-XP_031773141.1;Dbxref=GeneID:100866387%2CGenbank:XP_031773141.1;Parent=rna-XM_031917281.1
NW_003790679.1	Gnomon	CDS	644582	644677	.	+	0	Name=XP_031773141.1;ID=cds-XP_031773141.1;Dbxref=GeneID:100866387%2CGenbank:XP_031773141.1;Parent=rna-XM_031917281.1
NW_003790679.1	Gnomon	CDS	644742	644921	.	+	0	Name=XP_031773141.1;ID=cds-XP_031773141.1;Dbxref=GeneID:100866387%2CGenbank:XP_031773141.1;Parent=rna-XM_031917281.1
NW_003790679.1	Gnomon	CDS	645007	645216	.	+	0	Name=XP_031773141.1;ID=cds-XP_031773141.1;Dbxref=GeneID:100866387%2CGenbank:XP_031773141.1;Parent=rna-XM_031917281.1
NW_003790679.1	Gnomon	CDS	645295	645545	.	+	0	Name=XP_031773141.1;ID=cds-XP_031773141.1;Dbxref=GeneID:100866387%2CGenbank:XP_031773141.1;Parent=rna-XM_031917281.1
NW_003790679.1	Gnomon	CDS	645623	645812	.	+	0	Name=XP_031773141.1;ID=cds-XP_031773141.1;Dbxref=GeneID:100866387%2CGenbank:XP_031773141.1;Parent=rna-XM_031917281.1
NW_003790679.1	Gnomon	CDS	646020	646212	.	+	0	Name=XP_031773141.1;ID=cds-XP_031773141.1;Dbxref=GeneID:100866387%2CGenbank:XP_031773141.1;Parent=rna-XM_031917281.1
NW_003790679.1	Gnomon	CDS	647084	647178	.	+	0	Name=XP_031773141.1;ID=cds-XP_031773141.1;Dbxref=GeneID:100866387%2CGenbank:XP_031773141.1;Parent=rna-XM_031917281.1
NW_003790679.1	Gnomon	CDS	647325	647348	.	+	0	Name=XP_031773141.1;ID=cds-XP_031773141.1;Dbxref=GeneID:100866387%2CGenbank:XP_031773141.1;Parent=rna-XM_031917281.1
NW_003790679.1	Gnomon	CDS	647719	647763	.	+	0	Name=XP_031773141.1;ID=cds-XP_031773141.1;Dbxref=GeneID:100866387%2CGenbank:XP_031773141.1;Parent=rna-XM_031917281.1
NW_003790679.1	Gnomon	CDS	648092	648158	.	+	0	Name=XP_031773141.1;ID=cds-XP_031773141.1;Dbxref=GeneID:100866387%2CGenbank:XP_031773141.1;Parent=rna-XM_031917281.1
NW_003790679.1	Gnomon	CDS	648271	648438	.	+	0	Name=XP_031773141.1;ID=cds-XP_031773141.1;Dbxref=GeneID:100866387%2CGenbank:XP_031773141.1;Parent=rna-XM_031917281.1
NW_003790679.1	Gnomon	CDS	648875	649019	.	+	0	Name=XP_031773141.1;ID=cds-XP_031773141.1;Dbxref=GeneID:100866387%2CGenbank:XP_031773141.1;Parent=rna-XM_031917281.1
NW_003790679.1	Gnomon	CDS	649122	649229	.	+	0	Name=XP_031773141.1;ID=cds-XP_031773141.1;Dbxref=GeneID:100866387%2CGenbank:XP_031773141.1;Parent=rna-XM_031917281.1
NW_003790679.1	Gnomon	CDS	649288	649440	.	+	0	Name=XP_031773141.1;ID=cds-XP_031773141.1;Dbxref=GeneID:100866387%2CGenbank:XP_031773141.1;Parent=rna-XM_031917281.1
NW_003790679.1	Gnomon	CDS	650236	650290	.	+	0	Name=XP_031773141.1;ID=cds-XP_031773141.1;Dbxref=GeneID:100866387%2CGenbank:XP_031773141.1;Parent=rna-XM_031917281.1
NW_003790679.1	Gnomon	exon	665868	666172	.	+	.	ID=exon-XM_003694792.3-3;Dbxref=GeneID:100870583%2CGenbank:XM_003694792.3;Parent=rna-XM_003694792.3
NW_003790679.1	Gnomon	exon	666292	666589	.	+	.	ID=exon-XM_003694792.3-4;Dbxref=GeneID:100870583%2CGenbank:XM_003694792.3;Parent=rna-XM_003694792.3
NW_003790679.1	Gnomon	exon	664839	665150	.	+	.	ID=exon-XM_003694792.3-1;Dbxref=GeneID:100870583%2CGenbank:XM_003694792.3;Parent=rna-XM_003694792.3
NW_003790679.1	Gnomon	exon	665308	665772	.	+	.	ID=exon-XM_003694792.3-2;Dbxref=GeneID:100870583%2CGenbank:XM_003694792.3;Parent=rna-XM_003694792.3
NW_003790679.1	Gnomon	exon	666684	667118	.	+	.	ID=exon-XM_003694792.3-5;Dbxref=GeneID:100870583%2CGenbank:XM_003694792.3;Parent=rna-XM_003694792.3
NW_003790679.1	Gnomon	exon	187179	187441	.	+	.	ID=exon-XM_012488173.2-2;Dbxref=GeneID:100869389%2CGenbank:XM_012488173.2;Parent=rna-XM_012488173.2
NW_003790679.1	Gnomon	exon	187583	187793	.	+	.	ID=exon-XM_012488173.2-3;Dbxref=GeneID:100869389%2CGenbank:XM_012488173.2;Parent=rna-XM_012488173.2
NW_003790679.1	Gnomon	exon	187854	188032	.	+	.	ID=exon-XM_012488173.2-4;Dbxref=GeneID:100869389%2CGenbank:XM_012488173.2;Parent=rna-XM_012488173.2
NW_003790679.1	Gnomon	exon	188340	188491	.	+	.	ID=exon-XM_012488173.2-5;Dbxref=GeneID:100869389%2CGenbank:XM_012488173.2;Parent=rna-XM_012488173.2
NW_003790679.1	Gnomon	exon	186747	187026	.	+	.	ID=exon-XM_012488173.2-1;Dbxref=GeneID:100869389%2CGenbank:XM_012488173.2;Parent=rna-XM_012488173.2
NW_003790679.1	Gnomon	exon	188549	188699	.	+	.	ID=exon-XM_012488173.2-6;Dbxref=GeneID:100869389%2CGenbank:XM_012488173.2;Parent=rna-XM_012488173.2
NW_003790679.1	Gnomon	exon	188772	188930	.	+	.	ID=exon-XM_012488173.2-7;Dbxref=GeneID:100869389%2CGenbank:XM_012488173.2;Parent=rna-XM_012488173.2
NW_003790679.1	Gnomon	exon	192825	193025	.	+	.	ID=exon-XM_012488173.2-8;Dbxref=GeneID:100869389%2CGenbank:XM_012488173.2;Parent=rna-XM_012488173.2
NW_003790679.1	RefSeq	cDNA_match	1658226	1658399	.	-	.	ID=fde1161f-68f7-41bf-8054-c761170fb2ab;Target=XM_003694744.2 1 174
NW_003790679.1	RefSeq	cDNA_match	1656335	1656764	.	-	.	ID=fde1161f-68f7-41bf-8054-c761170fb2ab;Target=XM_003694744.2 1 174
NW_003790679.1	RefSeq	cDNA_match	1656020	1656253	.	-	.	ID=fde1161f-68f7-41bf-8054-c761170fb2ab;Target=XM_003694744.2 1 174
NW_003790679.1	RefSeq	cDNA_match	1655655	1655926	.	-	.	ID=fde1161f-68f7-41bf-8054-c761170fb2ab;Target=XM_003694744.2 1 174
NW_003790679.1	RefSeq	cDNA_match	1655409	1655567	.	-	.	ID=fde1161f-68f7-41bf-8054-c761170fb2ab;Target=XM_003694744.2 1 174
NW_003790679.1	RefSeq	cDNA_match	1655095	1655308	.	-	.	ID=fde1161f-68f7-41bf-8054-c761170fb2ab;Target=XM_003694744.2 1 174
NW_003790679.1	RefSeq	cDNA_match	1653880	1654985	.	-	.	ID=fde1161f-68f7-41bf-8054-c761170fb2ab;Target=XM_003694744.2 1 174
NW_003790679.1	Gnomon	exon	202737	202889	.	+	.	ID=exon-XM_031917227.1-3;Dbxref=GeneID:100869633%2CGenbank:XM_031917227.1;Parent=rna-XM_031917227.1
NW_003790679.1	Gnomon	exon	202975	203110	.	+	.	ID=exon-XM_031917227.1-4;Dbxref=GeneID:100869633%2CGenbank:XM_031917227.1;Parent=rna-XM_031917227.1
NW_003790679.1	Gnomon	exon	203190	203317	.	+	.	ID=exon-XM_031917227.1-5;Dbxref=GeneID:100869633%2CGenbank:XM_031917227.1;Parent=rna-XM_031917227.1
NW_003790679.1	Gnomon	exon	203403	203702	.	+	.	ID=exon-XM_031917227.1-6;Dbxref=GeneID:100869633%2CGenbank:XM_031917227.1;Parent=rna-XM_031917227.1
NW_003790679.1	Gnomon	exon	203907	204155	.	+	.	ID=exon-XM_031917227.1-7;Dbxref=GeneID:100869633%2CGenbank:XM_031917227.1;Parent=rna-XM_031917227.1
NW_003790679.1	Gnomon	exon	204288	204638	.	+	.	ID=exon-XM_031917227.1-8;Dbxref=GeneID:100869633%2CGenbank:XM_031917227.1;Parent=rna-XM_031917227.1
NW_003790679.1	Gnomon	mRNA	305570	310750	.	-	.	Name=XM_031917251.1;ID=rna-XM_031917251.1;Dbxref=GeneID:116414588%2CGenbank:XM_031917251.1;Parent=gene-LOC116414588
NW_003790679.1	Gnomon	mRNA	1363108	1390056	.	+	.	Name=XM_012488154.2;ID=rna-XM_012488154.2;Dbxref=GeneID:100871981%2CGenbank:XM_012488154.2;Parent=gene-LOC100871981
NW_003790679.1	Gnomon	CDS	642578	643309	.	+	0	Name=XP_031773140.1;ID=cds-XP_031773140.1;Dbxref=GeneID:100866387%2CGenbank:XP_031773140.1;Parent=rna-XM_031917280.1
NW_003790679.1	Gnomon	CDS	644582	644677	.	+	0	Name=XP_031773140.1;ID=cds-XP_031773140.1;Dbxref=GeneID:100866387%2CGenbank:XP_031773140.1;Parent=rna-XM_031917280.1
NW_003790679.1	Gnomon	CDS	644742	644921	.	+	0	Name=XP_031773140.1;ID=cds-XP_031773140.1;Dbxref=GeneID:100866387%2CGenbank:XP_031773140.1;Parent=rna-XM_031917280.1
NW_003790679.1	Gnomon	CDS	645007	645216	.	+	0	Name=XP_031773140.1;ID=cds-XP_031773140.1;Dbxref=GeneID:100866387%2CGenbank:XP_031773140.1;Parent=rna-XM_031917280.1
NW_003790679.1	Gnomon	CDS	645295	645545	.	+	0	Name=XP_031773140.1;ID=cds-XP_031773140.1;Dbxref=GeneID:100866387%2CGenbank:XP_031773140.1;Parent=rna-XM_031917280.1
NW_003790679.1	Gnomon	CDS	645623	645812	.	+	0	Name=XP_031773140.1;ID=cds-XP_031773140.1;Dbxref=GeneID:100866387%2CGenbank:XP_031773140.1;Parent=rna-XM_031917280.1
NW_003790679.1	Gnomon	CDS	646020	646212	.	+	0	Name=XP_031773140.1;ID=cds-XP_031773140.1;Dbxref=GeneID:100866387%2CGenbank:XP_031773140.1;Parent=rna-XM_031917280.1
NW_003790679.1	Gnomon	CDS	647084	647178	.	+	0	Name=XP_031773140.1;ID=cds-XP_031773140.1;Dbxref=GeneID:100866387%2CGenbank:XP_031773140.1;Parent=rna-XM_031917280.1
NW_003790679.1	Gnomon	CDS	647325	647348	.	+	0	Name=XP_031773140.1;ID=cds-XP_031773140.1;Dbxref=GeneID:100866387%2CGenbank:XP_031773140.1;Parent=rna-XM_031917280.1
NW_003790679.1	Gnomon	CDS	647719	647763	.	+	0	Name=XP_031773140.1;ID=cds-XP_031773140.1;Dbxref=GeneID:100866387%2CGenbank:XP_031773140.1;Parent=rna-XM_031917280.1
NW_003790679.1	Gnomon	CDS	648092	648158	.	+	0	Name=XP_031773140.1;ID=cds-XP_031773140.1;Dbxref=GeneID:100866387%2CGenbank:XP_031773140.1;Parent=rna-XM_031917280.1
NW_003790679.1	Gnomon	CDS	648271	648438	.	+	0	Name=XP_031773140.1;ID=cds-XP_031773140.1;Dbxref=GeneID:100866387%2CGenbank:XP_031773140.1;Parent=rna-XM_031917280.1
NW_003790679.1	Gnomon	CDS	648875	649019	.	+	0	Name=XP_031773140.1;ID=cds-XP_031773140.1;Dbxref=GeneID:100866387%2CGenbank:XP_031773140.1;Parent=rna-XM_031917280.1
NW_003790679.1	Gnomon	CDS	649122	649229	.	+	0	Name=XP_031773140.1;ID=cds-XP_031773140.1;Dbxref=GeneID:100866387%2CGenbank:XP_031773140.1;Parent=rna-XM_031917280.1
NW_003790679.1	Gnomon	CDS	649288	649440	.	+	0	Name=XP_031773140.1;ID=cds-XP_031773140.1;Dbxref=GeneID:100866387%2CGenbank:XP_031773140.1;Parent=rna-XM_031917280.1
NW_003790679.1	Gnomon	CDS	650236	650290	.	+	0	Name=XP_031773140.1;ID=cds-XP_031773140.1;Dbxref=GeneID:100866387%2CGenbank:XP_031773140.1;Parent=rna-XM_031917280.1
NW_003790679.1	Gnomon	exon	648092	648158	.	+	.	ID=exon-XM_012488079.2-9;Dbxref=GeneID:100866387%2CGenbank:XM_012488079.2;Parent=rna-XM_012488079.2
NW_003790679.1	Gnomon	exon	644742	644921	.	+	.	ID=exon-XM_012488079.2-3;Dbxref=GeneID:100866387%2CGenbank:XM_012488079.2;Parent=rna-XM_012488079.2
NW_003790679.1	Gnomon	exon	645007	645216	.	+	.	ID=exon-XM_012488079.2-4;Dbxref=GeneID:100866387%2CGenbank:XM_012488079.2;Parent=rna-XM_012488079.2
NW_003790679.1	Gnomon	exon	642119	643309	.	+	.	ID=exon-XM_012488079.2-1;Dbxref=GeneID:100866387%2CGenbank:XM_012488079.2;Parent=rna-XM_012488079.2
NW_003790679.1	Gnomon	exon	644582	644677	.	+	.	ID=exon-XM_012488079.2-2;Dbxref=GeneID:100866387%2CGenbank:XM_012488079.2;Parent=rna-XM_012488079.2
NW_003790679.1	Gnomon	exon	646020	646164	.	+	.	ID=exon-XM_012488079.2-7;Dbxref=GeneID:100866387%2CGenbank:XM_012488079.2;Parent=rna-XM_012488079.2
NW_003790679.1	Gnomon	exon	647084	647178	.	+	.	ID=exon-XM_012488079.2-8;Dbxref=GeneID:100866387%2CGenbank:XM_012488079.2;Parent=rna-XM_012488079.2
NW_003790679.1	Gnomon	exon	645295	645545	.	+	.	ID=exon-XM_012488079.2-5;Dbxref=GeneID:100866387%2CGenbank:XM_012488079.2;Parent=rna-XM_012488079.2
NW_003790679.1	Gnomon	exon	645623	645812	.	+	.	ID=exon-XM_012488079.2-6;Dbxref=GeneID:100866387%2CGenbank:XM_012488079.2;Parent=rna-XM_012488079.2
NW_003790679.1	Gnomon	exon	708857	709447	.	+	.	ID=exon-XM_012488055.2-1;Dbxref=GeneID:100868250%2CGenbank:XM_012488055.2;Parent=rna-XM_012488055.2
NW_003790679.1	Gnomon	exon	710012	711629	.	+	.	ID=exon-XM_012488055.2-2;Dbxref=GeneID:100868250%2CGenbank:XM_012488055.2;Parent=rna-XM_012488055.2
NW_003790679.1	Gnomon	exon	711798	712032	.	+	.	ID=exon-XM_012488055.2-3;Dbxref=GeneID:100868250%2CGenbank:XM_012488055.2;Parent=rna-XM_012488055.2
NW_003790679.1	Gnomon	exon	712115	712224	.	+	.	ID=exon-XM_012488055.2-4;Dbxref=GeneID:100868250%2CGenbank:XM_012488055.2;Parent=rna-XM_012488055.2
NW_003790679.1	Gnomon	exon	712305	712551	.	+	.	ID=exon-XM_012488055.2-5;Dbxref=GeneID:100868250%2CGenbank:XM_012488055.2;Parent=rna-XM_012488055.2
NW_003790679.1	Gnomon	exon	712636	712840	.	+	.	ID=exon-XM_012488055.2-6;Dbxref=GeneID:100868250%2CGenbank:XM_012488055.2;Parent=rna-XM_012488055.2
NW_003790679.1	Gnomon	exon	712928	713129	.	+	.	ID=exon-XM_012488055.2-7;Dbxref=GeneID:100868250%2CGenbank:XM_012488055.2;Parent=rna-XM_012488055.2
NW_003790679.1	Gnomon	exon	713225	715865	.	+	.	ID=exon-XM_012488055.2-8;Dbxref=GeneID:100868250%2CGenbank:XM_012488055.2;Parent=rna-XM_012488055.2
NW_003790679.1	Gnomon	exon	1465089	1465204	.	+	.	ID=exon-XM_012488225.2-8;Dbxref=GeneID:100863298%2CGenbank:XM_012488225.2;Parent=rna-XM_012488225.2
NW_003790679.1	Gnomon	exon	1465772	1465943	.	+	.	ID=exon-XM_012488225.2-9;Dbxref=GeneID:100863298%2CGenbank:XM_012488225.2;Parent=rna-XM_012488225.2
NW_003790679.1	Gnomon	exon	1464634	1464761	.	+	.	ID=exon-XM_012488225.2-6;Dbxref=GeneID:100863298%2CGenbank:XM_012488225.2;Parent=rna-XM_012488225.2
NW_003790679.1	Gnomon	exon	1464840	1464999	.	+	.	ID=exon-XM_012488225.2-7;Dbxref=GeneID:100863298%2CGenbank:XM_012488225.2;Parent=rna-XM_012488225.2
NW_003790679.1	Gnomon	exon	1464053	1464340	.	+	.	ID=exon-XM_012488225.2-4;Dbxref=GeneID:100863298%2CGenbank:XM_012488225.2;Parent=rna-XM_012488225.2
NW_003790679.1	Gnomon	exon	1464408	1464570	.	+	.	ID=exon-XM_012488225.2-5;Dbxref=GeneID:100863298%2CGenbank:XM_012488225.2;Parent=rna-XM_012488225.2
NW_003790679.1	Gnomon	exon	1463594	1463762	.	+	.	ID=exon-XM_012488225.2-2;Dbxref=GeneID:100863298%2CGenbank:XM_012488225.2;Parent=rna-XM_012488225.2
NW_003790679.1	Gnomon	exon	1463842	1463981	.	+	.	ID=exon-XM_012488225.2-3;Dbxref=GeneID:100863298%2CGenbank:XM_012488225.2;Parent=rna-XM_012488225.2
NW_003790679.1	Gnomon	exon	1458634	1458948	.	+	.	ID=exon-XM_012488225.2-1;Dbxref=GeneID:100863298%2CGenbank:XM_012488225.2;Parent=rna-XM_012488225.2
NW_003790679.1	Gnomon	exon	10450	11141	.	-	.	ID=exon-XM_003694775.3-13;Dbxref=GeneID:100868579%2CGenbank:XM_003694775.3;Parent=rna-XM_003694775.3
NW_003790679.1	Gnomon	exon	11534	11709	.	-	.	ID=exon-XM_003694775.3-11;Dbxref=GeneID:100868579%2CGenbank:XM_003694775.3;Parent=rna-XM_003694775.3
NW_003790679.1	Gnomon	exon	11228	11419	.	-	.	ID=exon-XM_003694775.3-12;Dbxref=GeneID:100868579%2CGenbank:XM_003694775.3;Parent=rna-XM_003694775.3
NW_003790679.1	Gnomon	exon	1958431	1958590	.	-	.	ID=exon-XM_012488102.2-4;Dbxref=GeneID:100864245%2CGenbank:XM_012488102.2;Parent=rna-XM_012488102.2
NW_003790679.1	Gnomon	exon	1958174	1958342	.	-	.	ID=exon-XM_012488102.2-5;Dbxref=GeneID:100864245%2CGenbank:XM_012488102.2;Parent=rna-XM_012488102.2
NW_003790679.1	Gnomon	exon	1957921	1958086	.	-	.	ID=exon-XM_012488102.2-6;Dbxref=GeneID:100864245%2CGenbank:XM_012488102.2;Parent=rna-XM_012488102.2
NW_003790679.1	Gnomon	exon	1957524	1957718	.	-	.	ID=exon-XM_012488102.2-7;Dbxref=GeneID:100864245%2CGenbank:XM_012488102.2;Parent=rna-XM_012488102.2
NW_003790679.1	Gnomon	exon	1959682	1959839	.	-	.	ID=exon-XM_012488102.2-1;Dbxref=GeneID:100864245%2CGenbank:XM_012488102.2;Parent=rna-XM_012488102.2
NW_003790679.1	Gnomon	exon	1959133	1959181	.	-	.	ID=exon-XM_012488102.2-2;Dbxref=GeneID:100864245%2CGenbank:XM_012488102.2;Parent=rna-XM_012488102.2
NW_003790679.1	Gnomon	exon	1958810	1958872	.	-	.	ID=exon-XM_012488102.2-3;Dbxref=GeneID:100864245%2CGenbank:XM_012488102.2;Parent=rna-XM_012488102.2
NW_003790679.1	Gnomon	exon	1957287	1957448	.	-	.	ID=exon-XM_012488102.2-8;Dbxref=GeneID:100864245%2CGenbank:XM_012488102.2;Parent=rna-XM_012488102.2
NW_003790679.1	Gnomon	exon	1957127	1957220	.	-	.	ID=exon-XM_012488102.2-9;Dbxref=GeneID:100864245%2CGenbank:XM_012488102.2;Parent=rna-XM_012488102.2
NW_003790679.1	Gnomon	exon	1956226	1956565	.	-	.	ID=exon-XM_031917264.1-11;Dbxref=GeneID:100864245%2CGenbank:XM_031917264.1;Parent=rna-XM_031917264.1
NW_003790679.1	Gnomon	exon	1955933	1956159	.	-	.	ID=exon-XM_031917264.1-12;Dbxref=GeneID:100864245%2CGenbank:XM_031917264.1;Parent=rna-XM_031917264.1
NW_003790679.1	Gnomon	exon	1956646	1956814	.	-	.	ID=exon-XM_031917264.1-10;Dbxref=GeneID:100864245%2CGenbank:XM_031917264.1;Parent=rna-XM_031917264.1
NW_003790679.1	Gnomon	CDS	855742	855840	.	+	0	Name=XP_003694758.2;ID=cds-XP_003694758.2;Dbxref=GeneID:100870110%2CGenbank:XP_003694758.2;Parent=rna-XM_003694710.3
NW_003790679.1	Gnomon	CDS	855961	856206	.	+	0	Name=XP_003694758.2;ID=cds-XP_003694758.2;Dbxref=GeneID:100870110%2CGenbank:XP_003694758.2;Parent=rna-XM_003694710.3
NW_003790679.1	Gnomon	CDS	856448	856597	.	+	0	Name=XP_003694758.2;ID=cds-XP_003694758.2;Dbxref=GeneID:100870110%2CGenbank:XP_003694758.2;Parent=rna-XM_003694710.3
NW_003790679.1	Gnomon	CDS	856811	857332	.	+	0	Name=XP_003694758.2;ID=cds-XP_003694758.2;Dbxref=GeneID:100870110%2CGenbank:XP_003694758.2;Parent=rna-XM_003694710.3
NW_003790679.1	Gnomon	mRNA	231593	232594	.	-	.	Name=XM_003694786.3;ID=rna-XM_003694786.3;Dbxref=GeneID:100869871%2CGenbank:XM_003694786.3;Note=The sequence of the model RefSeq transcript was modified relative to this genomic sequence to represent the inferred CDS: inserted 1 base in 1 codon;Parent=gene-LOC100869871
NW_003790679.1	Gnomon	exon	696810	697083	.	-	.	ID=exon-XM_012488054.2-11;Dbxref=GeneID:100868012%2CGenbank:XM_012488054.2;Parent=rna-XM_012488054.2
NW_003790679.1	Gnomon	exon	696441	696703	.	-	.	ID=exon-XM_012488054.2-12;Dbxref=GeneID:100868012%2CGenbank:XM_012488054.2;Parent=rna-XM_012488054.2
NW_003790679.1	Gnomon	exon	696078	696354	.	-	.	ID=exon-XM_012488054.2-13;Dbxref=GeneID:100868012%2CGenbank:XM_012488054.2;Parent=rna-XM_012488054.2
NW_003790679.1	Gnomon	exon	694123	696010	.	-	.	ID=exon-XM_012488054.2-14;Dbxref=GeneID:100868012%2CGenbank:XM_012488054.2;Parent=rna-XM_012488054.2
NW_003790679.1	Gnomon	exon	697200	701171	.	-	.	ID=exon-XM_012488054.2-10;Dbxref=GeneID:100868012%2CGenbank:XM_012488054.2;Parent=rna-XM_012488054.2
NW_003790679.1	Gnomon	mRNA	1363109	1390056	.	+	.	Name=XM_012488155.2;ID=rna-XM_012488155.2;Dbxref=GeneID:100871981%2CGenbank:XM_012488155.2;Parent=gene-LOC100871981
NW_003790679.1	Gnomon	exon	693018	694043	.	-	.	ID=exon-XM_012488054.2-15;Dbxref=GeneID:100868012%2CGenbank:XM_012488054.2;Parent=rna-XM_012488054.2
NW_003790679.1	Gnomon	exon	692508	692895	.	-	.	ID=exon-XM_012488054.2-16;Dbxref=GeneID:100868012%2CGenbank:XM_012488054.2;Parent=rna-XM_012488054.2
NW_003790679.1	Gnomon	exon	11838	12134	.	-	.	ID=exon-XM_003694775.3-10;Dbxref=GeneID:100868579%2CGenbank:XM_003694775.3;Parent=rna-XM_003694775.3
NW_003790679.1	Gnomon	exon	1607224	1607339	.	+	.	ID=exon-XM_031917299.1-6;Dbxref=GeneID:100863064%2CGenbank:XM_031917299.1;Parent=rna-XM_031917299.1
NW_003790679.1	Gnomon	exon	1607413	1607992	.	+	.	ID=exon-XM_031917299.1-7;Dbxref=GeneID:100863064%2CGenbank:XM_031917299.1;Parent=rna-XM_031917299.1
NW_003790679.1	Gnomon	exon	1606662	1606776	.	+	.	ID=exon-XM_031917299.1-4;Dbxref=GeneID:100863064%2CGenbank:XM_031917299.1;Parent=rna-XM_031917299.1
NW_003790679.1	Gnomon	exon	1606861	1607151	.	+	.	ID=exon-XM_031917299.1-5;Dbxref=GeneID:100863064%2CGenbank:XM_031917299.1;Parent=rna-XM_031917299.1
NW_003790679.1	Gnomon	exon	1606281	1606373	.	+	.	ID=exon-XM_031917299.1-2;Dbxref=GeneID:100863064%2CGenbank:XM_031917299.1;Parent=rna-XM_031917299.1
NW_003790679.1	Gnomon	exon	1606461	1606591	.	+	.	ID=exon-XM_031917299.1-3;Dbxref=GeneID:100863064%2CGenbank:XM_031917299.1;Parent=rna-XM_031917299.1
NW_003790679.1	Gnomon	exon	1605910	1606217	.	+	.	ID=exon-XM_031917299.1-1;Dbxref=GeneID:100863064%2CGenbank:XM_031917299.1;Parent=rna-XM_031917299.1
NW_003790679.1	tRNAscan-SE	exon	1993347	1993418	.	-	.	ID=exon-TRNAG-UCC-3-1;Dbxref=GeneID:116414601;Note=transfer RNA glycine (anticodon UCC);Parent=rna-TRNAG-UCC-3
NW_003790679.1	Gnomon	exon	1385538	1385841	.	+	.	ID=exon-XM_031917257.1-15;Dbxref=GeneID:100871981%2CGenbank:XM_031917257.1;Parent=rna-XM_031917257.1
NW_003790679.1	Gnomon	exon	1385910	1386073	.	+	.	ID=exon-XM_031917257.1-16;Dbxref=GeneID:100871981%2CGenbank:XM_031917257.1;Parent=rna-XM_031917257.1
NW_003790679.1	Gnomon	exon	1384858	1384923	.	+	.	ID=exon-XM_031917257.1-13;Dbxref=GeneID:100871981%2CGenbank:XM_031917257.1;Parent=rna-XM_031917257.1
NW_003790679.1	Gnomon	exon	1385113	1385444	.	+	.	ID=exon-XM_031917257.1-14;Dbxref=GeneID:100871981%2CGenbank:XM_031917257.1;Parent=rna-XM_031917257.1
NW_003790679.1	Gnomon	exon	1386576	1386735	.	+	.	ID=exon-XM_031917257.1-19;Dbxref=GeneID:100871981%2CGenbank:XM_031917257.1;Parent=rna-XM_031917257.1
NW_003790679.1	Gnomon	exon	1386153	1386291	.	+	.	ID=exon-XM_031917257.1-17;Dbxref=GeneID:100871981%2CGenbank:XM_031917257.1;Parent=rna-XM_031917257.1
NW_003790679.1	Gnomon	exon	1386359	1386491	.	+	.	ID=exon-XM_031917257.1-18;Dbxref=GeneID:100871981%2CGenbank:XM_031917257.1;Parent=rna-XM_031917257.1
NW_003790679.1	Gnomon	exon	1383627	1383807	.	+	.	ID=exon-XM_031917257.1-11;Dbxref=GeneID:100871981%2CGenbank:XM_031917257.1;Parent=rna-XM_031917257.1
NW_003790679.1	Gnomon	exon	1383880	1384114	.	+	.	ID=exon-XM_031917257.1-12;Dbxref=GeneID:100871981%2CGenbank:XM_031917257.1;Parent=rna-XM_031917257.1
NW_003790679.1	Gnomon	exon	1383442	1383537	.	+	.	ID=exon-XM_031917257.1-10;Dbxref=GeneID:100871981%2CGenbank:XM_031917257.1;Parent=rna-XM_031917257.1
NW_003790679.1	Gnomon	exon	53056	53165	.	+	.	ID=exon-XR_004225113.1-8;Dbxref=GeneID:100868803%2CGenbank:XR_004225113.1;Parent=rna-XR_004225113.1
NW_003790679.1	Gnomon	exon	45476	45575	.	+	.	ID=exon-XR_004225113.1-6;Dbxref=GeneID:100868803%2CGenbank:XR_004225113.1;Parent=rna-XR_004225113.1
NW_003790679.1	Gnomon	exon	46286	46372	.	+	.	ID=exon-XR_004225113.1-7;Dbxref=GeneID:100868803%2CGenbank:XR_004225113.1;Parent=rna-XR_004225113.1
NW_003790679.1	Gnomon	exon	44609	45154	.	+	.	ID=exon-XR_004225113.1-4;Dbxref=GeneID:100868803%2CGenbank:XR_004225113.1;Parent=rna-XR_004225113.1
NW_003790679.1	Gnomon	exon	45292	45361	.	+	.	ID=exon-XR_004225113.1-5;Dbxref=GeneID:100868803%2CGenbank:XR_004225113.1;Parent=rna-XR_004225113.1
NW_003790679.1	Gnomon	exon	43224	43369	.	+	.	ID=exon-XR_004225113.1-2;Dbxref=GeneID:100868803%2CGenbank:XR_004225113.1;Parent=rna-XR_004225113.1
NW_003790679.1	Gnomon	exon	44252	44414	.	+	.	ID=exon-XR_004225113.1-3;Dbxref=GeneID:100868803%2CGenbank:XR_004225113.1;Parent=rna-XR_004225113.1
NW_003790679.1	Gnomon	exon	42077	42221	.	+	.	ID=exon-XR_004225113.1-1;Dbxref=GeneID:100868803%2CGenbank:XR_004225113.1;Parent=rna-XR_004225113.1
NW_003790679.1	Gnomon	exon	1387371	1390056	.	+	.	ID=exon-XM_031917257.1-22;Dbxref=GeneID:100871981%2CGenbank:XM_031917257.1;Parent=rna-XM_031917257.1
NW_003790679.1	Gnomon	exon	1386820	1387033	.	+	.	ID=exon-XM_031917257.1-20;Dbxref=GeneID:100871981%2CGenbank:XM_031917257.1;Parent=rna-XM_031917257.1
NW_003790679.1	Gnomon	exon	1387094	1387300	.	+	.	ID=exon-XM_031917257.1-21;Dbxref=GeneID:100871981%2CGenbank:XM_031917257.1;Parent=rna-XM_031917257.1
NW_003790679.1	Gnomon	CDS	887572	887824	.	+	0	Name=XP_003694851.1;ID=cds-XP_003694851.1;Dbxref=GeneID:100871892%2CGenbank:XP_003694851.1;Parent=rna-XM_003694803.3
NW_003790679.1	Gnomon	CDS	887916	888203	.	+	0	Name=XP_003694851.1;ID=cds-XP_003694851.1;Dbxref=GeneID:100871892%2CGenbank:XP_003694851.1;Parent=rna-XM_003694803.3
NW_003790679.1	Gnomon	CDS	888279	888516	.	+	0	Name=XP_003694851.1;ID=cds-XP_003694851.1;Dbxref=GeneID:100871892%2CGenbank:XP_003694851.1;Parent=rna-XM_003694803.3
NW_003790679.1	Gnomon	CDS	889163	889409	.	+	0	Name=XP_003694851.1;ID=cds-XP_003694851.1;Dbxref=GeneID:100871892%2CGenbank:XP_003694851.1;Parent=rna-XM_003694803.3
NW_003790679.1	Gnomon	CDS	889485	889739	.	+	0	Name=XP_003694851.1;ID=cds-XP_003694851.1;Dbxref=GeneID:100871892%2CGenbank:XP_003694851.1;Parent=rna-XM_003694803.3
NW_003790679.1	Gnomon	CDS	889826	890142	.	+	0	Name=XP_003694851.1;ID=cds-XP_003694851.1;Dbxref=GeneID:100871892%2CGenbank:XP_003694851.1;Parent=rna-XM_003694803.3
NW_003790679.1	Gnomon	CDS	890237	890534	.	+	0	Name=XP_003694851.1;ID=cds-XP_003694851.1;Dbxref=GeneID:100871892%2CGenbank:XP_003694851.1;Parent=rna-XM_003694803.3
NW_003790679.1	Gnomon	CDS	890586	891066	.	+	0	Name=XP_003694851.1;ID=cds-XP_003694851.1;Dbxref=GeneID:100871892%2CGenbank:XP_003694851.1;Parent=rna-XM_003694803.3
NW_003790679.1	Gnomon	CDS	891192	891455	.	+	0	Name=XP_003694851.1;ID=cds-XP_003694851.1;Dbxref=GeneID:100871892%2CGenbank:XP_003694851.1;Parent=rna-XM_003694803.3
NW_003790679.1	Gnomon	CDS	891536	891764	.	+	0	Name=XP_003694851.1;ID=cds-XP_003694851.1;Dbxref=GeneID:100871892%2CGenbank:XP_003694851.1;Parent=rna-XM_003694803.3
NW_003790679.1	Gnomon	CDS	891839	892190	.	+	0	Name=XP_003694851.1;ID=cds-XP_003694851.1;Dbxref=GeneID:100871892%2CGenbank:XP_003694851.1;Parent=rna-XM_003694803.3
NW_003790679.1	Gnomon	exon	14811	14940	.	-	.	ID=exon-XM_012488197.2-2;Dbxref=GeneID:100868579%2CGenbank:XM_012488197.2;Parent=rna-XM_012488197.2
NW_003790679.1	Gnomon	exon	14693	14747	.	-	.	ID=exon-XM_012488197.2-3;Dbxref=GeneID:100868579%2CGenbank:XM_012488197.2;Parent=rna-XM_012488197.2
NW_003790679.1	Gnomon	exon	15012	15500	.	-	.	ID=exon-XM_012488197.2-1;Dbxref=GeneID:100868579%2CGenbank:XM_012488197.2;Parent=rna-XM_012488197.2
NW_003790679.1	Gnomon	exon	12745	12905	.	-	.	ID=exon-XM_012488197.2-8;Dbxref=GeneID:100868579%2CGenbank:XM_012488197.2;Parent=rna-XM_012488197.2
NW_003790679.1	Gnomon	exon	12295	12581	.	-	.	ID=exon-XM_012488197.2-9;Dbxref=GeneID:100868579%2CGenbank:XM_012488197.2;Parent=rna-XM_012488197.2
NW_003790679.1	Gnomon	exon	13619	13821	.	-	.	ID=exon-XM_012488197.2-6;Dbxref=GeneID:100868579%2CGenbank:XM_012488197.2;Parent=rna-XM_012488197.2
NW_003790679.1	Gnomon	exon	13196	13533	.	-	.	ID=exon-XM_012488197.2-7;Dbxref=GeneID:100868579%2CGenbank:XM_012488197.2;Parent=rna-XM_012488197.2
NW_003790679.1	Gnomon	exon	14241	14620	.	-	.	ID=exon-XM_012488197.2-4;Dbxref=GeneID:100868579%2CGenbank:XM_012488197.2;Parent=rna-XM_012488197.2
NW_003790679.1	Gnomon	exon	13921	14140	.	-	.	ID=exon-XM_012488197.2-5;Dbxref=GeneID:100868579%2CGenbank:XM_012488197.2;Parent=rna-XM_012488197.2
NW_003790679.1	Gnomon	CDS	850269	850340	.	-	0	Name=XP_003694757.2;ID=cds-XP_003694757.2;Dbxref=GeneID:100869988%2CGenbank:XP_003694757.2;Parent=rna-XM_003694709.3
NW_003790679.1	Gnomon	CDS	848400	848522	.	-	0	Name=XP_003694757.2;ID=cds-XP_003694757.2;Dbxref=GeneID:100869988%2CGenbank:XP_003694757.2;Parent=rna-XM_003694709.3
NW_003790679.1	Gnomon	CDS	848233	848334	.	-	0	Name=XP_003694757.2;ID=cds-XP_003694757.2;Dbxref=GeneID:100869988%2CGenbank:XP_003694757.2;Parent=rna-XM_003694709.3
NW_003790679.1	Gnomon	CDS	848080	848157	.	-	0	Name=XP_003694757.2;ID=cds-XP_003694757.2;Dbxref=GeneID:100869988%2CGenbank:XP_003694757.2;Parent=rna-XM_003694709.3
NW_003790679.1	RefSeq	cDNA_match	845452	846038	.	-	.	ID=f21b2606-f6bc-4196-9081-ccb3729048df;Target=XM_003694798.3 1 587
NW_003790679.1	RefSeq	cDNA_match	837963	838009	.	-	.	ID=f21b2606-f6bc-4196-9081-ccb3729048df;Target=XM_003694798.3 1 587
NW_003790679.1	RefSeq	cDNA_match	836053	836186	.	-	.	ID=f21b2606-f6bc-4196-9081-ccb3729048df;Target=XM_003694798.3 1 587
NW_003790679.1	RefSeq	cDNA_match	835537	835764	.	-	.	ID=f21b2606-f6bc-4196-9081-ccb3729048df;Target=XM_003694798.3 1 587
NW_003790679.1	RefSeq	cDNA_match	833444	834111	.	-	.	ID=f21b2606-f6bc-4196-9081-ccb3729048df;Target=XM_003694798.3 1 587
NW_003790679.1	RefSeq	cDNA_match	833186	833367	.	-	.	ID=f21b2606-f6bc-4196-9081-ccb3729048df;Target=XM_003694798.3 1 587
NW_003790679.1	RefSeq	cDNA_match	832374	832536	.	-	.	ID=f21b2606-f6bc-4196-9081-ccb3729048df;Target=XM_003694798.3 1 587
NW_003790679.1	RefSeq	cDNA_match	830091	832254	.	-	.	ID=f21b2606-f6bc-4196-9081-ccb3729048df;Target=XM_003694798.3 1 587
NW_003790679.1	Gnomon	mRNA	1379618	1390056	.	+	.	Name=XM_012488156.2;ID=rna-XM_012488156.2;Dbxref=GeneID:100871981%2CGenbank:XM_012488156.2;Parent=gene-LOC100871981
NW_003790679.1	Gnomon	CDS	1986009	1986223	.	-	0	Name=XP_012343560.1;ID=cds-XP_012343560.1;Dbxref=GeneID:100867324%2CGenbank:XP_012343560.1;Parent=rna-XM_012488106.2
NW_003790679.1	Gnomon	CDS	1981246	1981329	.	-	0	Name=XP_012343560.1;ID=cds-XP_012343560.1;Dbxref=GeneID:100867324%2CGenbank:XP_012343560.1;Parent=rna-XM_012488106.2
NW_003790679.1	Gnomon	CDS	1979296	1979425	.	-	0	Name=XP_012343560.1;ID=cds-XP_012343560.1;Dbxref=GeneID:100867324%2CGenbank:XP_012343560.1;Parent=rna-XM_012488106.2
NW_003790679.1	Gnomon	CDS	1978468	1978593	.	-	0	Name=XP_012343560.1;ID=cds-XP_012343560.1;Dbxref=GeneID:100867324%2CGenbank:XP_012343560.1;Parent=rna-XM_012488106.2
NW_003790679.1	Gnomon	CDS	1978209	1978380	.	-	0	Name=XP_012343560.1;ID=cds-XP_012343560.1;Dbxref=GeneID:100867324%2CGenbank:XP_012343560.1;Parent=rna-XM_012488106.2
NW_003790679.1	Gnomon	CDS	1977470	1977825	.	-	0	Name=XP_012343560.1;ID=cds-XP_012343560.1;Dbxref=GeneID:100867324%2CGenbank:XP_012343560.1;Parent=rna-XM_012488106.2
NW_003790679.1	Gnomon	CDS	1976868	1976950	.	-	0	Name=XP_012343560.1;ID=cds-XP_012343560.1;Dbxref=GeneID:100867324%2CGenbank:XP_012343560.1;Parent=rna-XM_012488106.2
NW_003790679.1	Gnomon	CDS	1976126	1976318	.	-	0	Name=XP_012343560.1;ID=cds-XP_012343560.1;Dbxref=GeneID:100867324%2CGenbank:XP_012343560.1;Parent=rna-XM_012488106.2
NW_003790679.1	Gnomon	exon	2076071	2076580	.	-	.	ID=exon-XM_003694768.2-1;Dbxref=GeneID:100867728%2CGenbank:XM_003694768.2;Parent=rna-XM_003694768.2
NW_003790679.1	Gnomon	exon	2074852	2075046	.	-	.	ID=exon-XM_003694768.2-2;Dbxref=GeneID:100867728%2CGenbank:XM_003694768.2;Parent=rna-XM_003694768.2
NW_003790679.1	Gnomon	exon	2073200	2074739	.	-	.	ID=exon-XM_003694768.2-3;Dbxref=GeneID:100867728%2CGenbank:XM_003694768.2;Parent=rna-XM_003694768.2
NW_003790679.1	Gnomon	exon	1364393	1364759	.	+	.	ID=exon-XR_001112291.2-2;Dbxref=GeneID:105735827%2CGenbank:XR_001112291.2;Parent=rna-XR_001112291.2
NW_003790679.1	Gnomon	gene	245197	252974	.	+	.	Name=LOC100865918;ID=gene-LOC100865918;Dbxref=GeneID:100865918
NW_003790679.1	Gnomon	exon	1363762	1364268	.	+	.	ID=exon-XR_001112291.2-1;Dbxref=GeneID:105735827%2CGenbank:XR_001112291.2;Parent=rna-XR_001112291.2
NW_003790679.1	RefSeq	cDNA_match	1646362	1646515	.	-	.	ID=e0072dc4-4659-4b38-8165-0859c9ae8507;Target=XM_003694749.3 1 154
NW_003790679.1	RefSeq	cDNA_match	1646173	1646264	.	-	.	ID=e0072dc4-4659-4b38-8165-0859c9ae8507;Target=XM_003694749.3 1 154
NW_003790679.1	RefSeq	cDNA_match	1645917	1646054	.	-	.	ID=e0072dc4-4659-4b38-8165-0859c9ae8507;Target=XM_003694749.3 1 154
NW_003790679.1	RefSeq	cDNA_match	1645684	1645850	.	-	.	ID=e0072dc4-4659-4b38-8165-0859c9ae8507;Target=XM_003694749.3 1 154
NW_003790679.1	RefSeq	cDNA_match	1645267	1645585	.	-	.	ID=e0072dc4-4659-4b38-8165-0859c9ae8507;Target=XM_003694749.3 1 154
NW_003790679.1	RefSeq	cDNA_match	1644751	1645191	.	-	.	ID=e0072dc4-4659-4b38-8165-0859c9ae8507;Target=XM_003694749.3 1 154
NW_003790679.1	Gnomon	exon	1594186	1594327	.	-	.	ID=exon-XM_031917291.1-10;Dbxref=GeneID:100863899%2CGenbank:XM_031917291.1;Parent=rna-XM_031917291.1
NW_003790679.1	Gnomon	exon	1593811	1594112	.	-	.	ID=exon-XM_031917291.1-11;Dbxref=GeneID:100863899%2CGenbank:XM_031917291.1;Parent=rna-XM_031917291.1
NW_003790679.1	Gnomon	exon	689838	689961	.	+	.	ID=exon-XM_012488061.2-10;Dbxref=GeneID:100868131%2CGenbank:XM_012488061.2;Parent=rna-XM_012488061.2
NW_003790679.1	Gnomon	exon	690051	690564	.	+	.	ID=exon-XM_012488061.2-11;Dbxref=GeneID:100868131%2CGenbank:XM_012488061.2;Parent=rna-XM_012488061.2
NW_003790679.1	Gnomon	mRNA	1379615	1387574	.	+	.	Name=XM_031917254.1;ID=rna-XM_031917254.1;Dbxref=GeneID:100871981%2CGenbank:XM_031917254.1;Parent=gene-LOC100871981
NW_003790679.1	Gnomon	exon	1466033	1466180	.	+	.	ID=exon-XM_012488224.2-10;Dbxref=GeneID:100863298%2CGenbank:XM_012488224.2;Parent=rna-XM_012488224.2
NW_003790679.1	Gnomon	exon	1466264	1466392	.	+	.	ID=exon-XM_012488224.2-11;Dbxref=GeneID:100863298%2CGenbank:XM_012488224.2;Parent=rna-XM_012488224.2
NW_003790679.1	Gnomon	exon	1467668	1467823	.	+	.	ID=exon-XM_012488224.2-16;Dbxref=GeneID:100863298%2CGenbank:XM_012488224.2;Parent=rna-XM_012488224.2
NW_003790679.1	Gnomon	exon	1467913	1468075	.	+	.	ID=exon-XM_012488224.2-17;Dbxref=GeneID:100863298%2CGenbank:XM_012488224.2;Parent=rna-XM_012488224.2
NW_003790679.1	Gnomon	exon	1468139	1468333	.	+	.	ID=exon-XM_012488224.2-18;Dbxref=GeneID:100863298%2CGenbank:XM_012488224.2;Parent=rna-XM_012488224.2
NW_003790679.1	Gnomon	exon	1468503	1468541	.	+	.	ID=exon-XM_012488224.2-19;Dbxref=GeneID:100863298%2CGenbank:XM_012488224.2;Parent=rna-XM_012488224.2
NW_003790679.1	Gnomon	exon	1466476	1466682	.	+	.	ID=exon-XM_012488224.2-12;Dbxref=GeneID:100863298%2CGenbank:XM_012488224.2;Parent=rna-XM_012488224.2
NW_003790679.1	Gnomon	exon	1466763	1467054	.	+	.	ID=exon-XM_012488224.2-13;Dbxref=GeneID:100863298%2CGenbank:XM_012488224.2;Parent=rna-XM_012488224.2
NW_003790679.1	Gnomon	exon	1467137	1467295	.	+	.	ID=exon-XM_012488224.2-14;Dbxref=GeneID:100863298%2CGenbank:XM_012488224.2;Parent=rna-XM_012488224.2
NW_003790679.1	Gnomon	exon	1467389	1467594	.	+	.	ID=exon-XM_012488224.2-15;Dbxref=GeneID:100863298%2CGenbank:XM_012488224.2;Parent=rna-XM_012488224.2
NW_003790679.1	Gnomon	CDS	1488552	1488912	.	+	0	Name=XP_031773146.1;ID=cds-XP_031773146.1;Dbxref=GeneID:100872971%2CGenbank:XP_031773146.1;Parent=rna-XM_031917286.1
NW_003790679.1	Gnomon	CDS	1489055	1489664	.	+	0	Name=XP_031773146.1;ID=cds-XP_031773146.1;Dbxref=GeneID:100872971%2CGenbank:XP_031773146.1;Parent=rna-XM_031917286.1
NW_003790679.1	Gnomon	CDS	1489783	1489958	.	+	0	Name=XP_031773146.1;ID=cds-XP_031773146.1;Dbxref=GeneID:100872971%2CGenbank:XP_031773146.1;Parent=rna-XM_031917286.1
NW_003790679.1	Gnomon	CDS	1490155	1491227	.	+	0	Name=XP_031773146.1;ID=cds-XP_031773146.1;Dbxref=GeneID:100872971%2CGenbank:XP_031773146.1;Parent=rna-XM_031917286.1
NW_003790679.1	Gnomon	CDS	1491363	1491516	.	+	0	Name=XP_031773146.1;ID=cds-XP_031773146.1;Dbxref=GeneID:100872971%2CGenbank:XP_031773146.1;Parent=rna-XM_031917286.1
NW_003790679.1	Gnomon	CDS	1491639	1491832	.	+	0	Name=XP_031773146.1;ID=cds-XP_031773146.1;Dbxref=GeneID:100872971%2CGenbank:XP_031773146.1;Parent=rna-XM_031917286.1
NW_003790679.1	Gnomon	CDS	1491931	1492104	.	+	0	Name=XP_031773146.1;ID=cds-XP_031773146.1;Dbxref=GeneID:100872971%2CGenbank:XP_031773146.1;Parent=rna-XM_031917286.1
NW_003790679.1	Gnomon	CDS	1492198	1492360	.	+	0	Name=XP_031773146.1;ID=cds-XP_031773146.1;Dbxref=GeneID:100872971%2CGenbank:XP_031773146.1;Parent=rna-XM_031917286.1
NW_003790679.1	Gnomon	CDS	1492433	1492619	.	+	0	Name=XP_031773146.1;ID=cds-XP_031773146.1;Dbxref=GeneID:100872971%2CGenbank:XP_031773146.1;Parent=rna-XM_031917286.1
NW_003790679.1	Gnomon	CDS	1492745	1492851	.	+	0	Name=XP_031773146.1;ID=cds-XP_031773146.1;Dbxref=GeneID:100872971%2CGenbank:XP_031773146.1;Parent=rna-XM_031917286.1
NW_003790679.1	Gnomon	CDS	1493798	1493847	.	+	0	Name=XP_031773146.1;ID=cds-XP_031773146.1;Dbxref=GeneID:100872971%2CGenbank:XP_031773146.1;Parent=rna-XM_031917286.1
NW_003790679.1	Gnomon	exon	2071334	2071526	.	+	.	ID=exon-XM_003694767.3-3;Dbxref=GeneID:100867611%2CGenbank:XM_003694767.3;Parent=rna-XM_003694767.3
NW_003790679.1	Gnomon	exon	2071605	2071768	.	+	.	ID=exon-XM_003694767.3-4;Dbxref=GeneID:100867611%2CGenbank:XM_003694767.3;Parent=rna-XM_003694767.3
NW_003790679.1	Gnomon	exon	2070524	2070703	.	+	.	ID=exon-XM_003694767.3-1;Dbxref=GeneID:100867611%2CGenbank:XM_003694767.3;Parent=rna-XM_003694767.3
NW_003790679.1	Gnomon	exon	2071059	2071261	.	+	.	ID=exon-XM_003694767.3-2;Dbxref=GeneID:100867611%2CGenbank:XM_003694767.3;Parent=rna-XM_003694767.3
NW_003790679.1	Gnomon	exon	2072662	2072883	.	+	.	ID=exon-XM_003694767.3-7;Dbxref=GeneID:100867611%2CGenbank:XM_003694767.3;Parent=rna-XM_003694767.3
NW_003790679.1	Gnomon	exon	2072954	2073718	.	+	.	ID=exon-XM_003694767.3-8;Dbxref=GeneID:100867611%2CGenbank:XM_003694767.3;Parent=rna-XM_003694767.3
NW_003790679.1	Gnomon	exon	2071958	2072305	.	+	.	ID=exon-XM_003694767.3-5;Dbxref=GeneID:100867611%2CGenbank:XM_003694767.3;Parent=rna-XM_003694767.3
NW_003790679.1	Gnomon	exon	2072373	2072571	.	+	.	ID=exon-XM_003694767.3-6;Dbxref=GeneID:100867611%2CGenbank:XM_003694767.3;Parent=rna-XM_003694767.3
NW_003790679.1	Gnomon	exon	1386820	1387033	.	+	.	ID=exon-XM_012488152.2-25;Dbxref=GeneID:100871981%2CGenbank:XM_012488152.2;Parent=rna-XM_012488152.2
NW_003790679.1	Gnomon	exon	1387094	1387300	.	+	.	ID=exon-XM_012488152.2-26;Dbxref=GeneID:100871981%2CGenbank:XM_012488152.2;Parent=rna-XM_012488152.2
NW_003790679.1	Gnomon	exon	1387371	1390056	.	+	.	ID=exon-XM_012488152.2-27;Dbxref=GeneID:100871981%2CGenbank:XM_012488152.2;Parent=rna-XM_012488152.2
NW_003790679.1	Gnomon	exon	1385910	1386073	.	+	.	ID=exon-XM_012488152.2-21;Dbxref=GeneID:100871981%2CGenbank:XM_012488152.2;Parent=rna-XM_012488152.2
NW_003790679.1	Gnomon	exon	1386153	1386291	.	+	.	ID=exon-XM_012488152.2-22;Dbxref=GeneID:100871981%2CGenbank:XM_012488152.2;Parent=rna-XM_012488152.2
NW_003790679.1	Gnomon	exon	1386359	1386491	.	+	.	ID=exon-XM_012488152.2-23;Dbxref=GeneID:100871981%2CGenbank:XM_012488152.2;Parent=rna-XM_012488152.2
NW_003790679.1	Gnomon	exon	1386576	1386735	.	+	.	ID=exon-XM_012488152.2-24;Dbxref=GeneID:100871981%2CGenbank:XM_012488152.2;Parent=rna-XM_012488152.2
NW_003790679.1	Gnomon	exon	1385538	1385841	.	+	.	ID=exon-XM_012488152.2-20;Dbxref=GeneID:100871981%2CGenbank:XM_012488152.2;Parent=rna-XM_012488152.2
NW_003790679.1	Gnomon	exon	1384858	1384923	.	+	.	ID=exon-XM_012488152.2-18;Dbxref=GeneID:100871981%2CGenbank:XM_012488152.2;Parent=rna-XM_012488152.2
NW_003790679.1	Gnomon	exon	1385113	1385444	.	+	.	ID=exon-XM_012488152.2-19;Dbxref=GeneID:100871981%2CGenbank:XM_012488152.2;Parent=rna-XM_012488152.2
NW_003790679.1	Gnomon	exon	1383244	1383354	.	+	.	ID=exon-XM_012488152.2-14;Dbxref=GeneID:100871981%2CGenbank:XM_012488152.2;Parent=rna-XM_012488152.2
NW_003790679.1	Gnomon	exon	1383442	1383537	.	+	.	ID=exon-XM_012488152.2-15;Dbxref=GeneID:100871981%2CGenbank:XM_012488152.2;Parent=rna-XM_012488152.2
NW_003790679.1	Gnomon	exon	1383627	1383807	.	+	.	ID=exon-XM_012488152.2-16;Dbxref=GeneID:100871981%2CGenbank:XM_012488152.2;Parent=rna-XM_012488152.2
NW_003790679.1	Gnomon	exon	1383880	1384114	.	+	.	ID=exon-XM_012488152.2-17;Dbxref=GeneID:100871981%2CGenbank:XM_012488152.2;Parent=rna-XM_012488152.2
NW_003790679.1	Gnomon	exon	1381958	1382194	.	+	.	ID=exon-XM_012488152.2-10;Dbxref=GeneID:100871981%2CGenbank:XM_012488152.2;Parent=rna-XM_012488152.2
NW_003790679.1	Gnomon	exon	1382282	1382535	.	+	.	ID=exon-XM_012488152.2-11;Dbxref=GeneID:100871981%2CGenbank:XM_012488152.2;Parent=rna-XM_012488152.2
NW_003790679.1	Gnomon	exon	1382613	1382797	.	+	.	ID=exon-XM_012488152.2-12;Dbxref=GeneID:100871981%2CGenbank:XM_012488152.2;Parent=rna-XM_012488152.2
NW_003790679.1	Gnomon	mRNA	1419232	1423612	.	+	.	Name=XM_012488157.2;ID=rna-XM_012488157.2;Dbxref=GeneID:100872891%2CGenbank:XM_012488157.2;Parent=gene-LOC100872891
NW_003790679.1	Gnomon	exon	1382982	1383107	.	+	.	ID=exon-XM_012488152.2-13;Dbxref=GeneID:100871981%2CGenbank:XM_012488152.2;Parent=rna-XM_012488152.2
NW_003790679.1	Gnomon	exon	642119	643309	.	+	.	ID=exon-XM_012488078.2-1;Dbxref=GeneID:100866387%2CGenbank:XM_012488078.2;Parent=rna-XM_012488078.2
NW_003790679.1	Gnomon	exon	645623	645812	.	+	.	ID=exon-XM_012488078.2-6;Dbxref=GeneID:100866387%2CGenbank:XM_012488078.2;Parent=rna-XM_012488078.2
NW_003790679.1	Gnomon	exon	646020	646164	.	+	.	ID=exon-XM_012488078.2-7;Dbxref=GeneID:100866387%2CGenbank:XM_012488078.2;Parent=rna-XM_012488078.2
NW_003790679.1	Gnomon	exon	647084	647178	.	+	.	ID=exon-XM_012488078.2-8;Dbxref=GeneID:100866387%2CGenbank:XM_012488078.2;Parent=rna-XM_012488078.2
NW_003790679.1	Gnomon	exon	648092	648158	.	+	.	ID=exon-XM_012488078.2-9;Dbxref=GeneID:100866387%2CGenbank:XM_012488078.2;Parent=rna-XM_012488078.2
NW_003790679.1	Gnomon	exon	644582	644677	.	+	.	ID=exon-XM_012488078.2-2;Dbxref=GeneID:100866387%2CGenbank:XM_012488078.2;Parent=rna-XM_012488078.2
NW_003790679.1	Gnomon	exon	644742	644921	.	+	.	ID=exon-XM_012488078.2-3;Dbxref=GeneID:100866387%2CGenbank:XM_012488078.2;Parent=rna-XM_012488078.2
NW_003790679.1	Gnomon	exon	645007	645216	.	+	.	ID=exon-XM_012488078.2-4;Dbxref=GeneID:100866387%2CGenbank:XM_012488078.2;Parent=rna-XM_012488078.2
NW_003790679.1	Gnomon	exon	645295	645545	.	+	.	ID=exon-XM_012488078.2-5;Dbxref=GeneID:100866387%2CGenbank:XM_012488078.2;Parent=rna-XM_012488078.2
NW_003790679.1	Gnomon	CDS	1630707	1630802	.	-	0	Name=XP_012343619.1;ID=cds-XP_012343619.1;Dbxref=GeneID:100864720%2CGenbank:XP_012343619.1;Parent=rna-XM_012488165.1
NW_003790679.1	Gnomon	CDS	1630400	1630639	.	-	0	Name=XP_012343619.1;ID=cds-XP_012343619.1;Dbxref=GeneID:100864720%2CGenbank:XP_012343619.1;Parent=rna-XM_012488165.1
NW_003790679.1	Gnomon	CDS	1630123	1630308	.	-	0	Name=XP_012343619.1;ID=cds-XP_012343619.1;Dbxref=GeneID:100864720%2CGenbank:XP_012343619.1;Parent=rna-XM_012488165.1
NW_003790679.1	Gnomon	CDS	1629704	1630039	.	-	0	Name=XP_012343619.1;ID=cds-XP_012343619.1;Dbxref=GeneID:100864720%2CGenbank:XP_012343619.1;Parent=rna-XM_012488165.1
NW_003790679.1	Gnomon	CDS	1629431	1629607	.	-	0	Name=XP_012343619.1;ID=cds-XP_012343619.1;Dbxref=GeneID:100864720%2CGenbank:XP_012343619.1;Parent=rna-XM_012488165.1
NW_003790679.1	Gnomon	exon	208919	209107	.	-	.	ID=exon-XM_031917228.1-1;Dbxref=GeneID:100865082%2CGenbank:XM_031917228.1;Parent=rna-XM_031917228.1
NW_003790679.1	Gnomon	exon	206572	206673	.	-	.	ID=exon-XM_031917228.1-8;Dbxref=GeneID:100865082%2CGenbank:XM_031917228.1;Parent=rna-XM_031917228.1
NW_003790679.1	Gnomon	exon	206167	206450	.	-	.	ID=exon-XM_031917228.1-9;Dbxref=GeneID:100865082%2CGenbank:XM_031917228.1;Parent=rna-XM_031917228.1
NW_003790679.1	Gnomon	exon	206997	207052	.	-	.	ID=exon-XM_031917228.1-6;Dbxref=GeneID:100865082%2CGenbank:XM_031917228.1;Parent=rna-XM_031917228.1
NW_003790679.1	Gnomon	exon	206800	206878	.	-	.	ID=exon-XM_031917228.1-7;Dbxref=GeneID:100865082%2CGenbank:XM_031917228.1;Parent=rna-XM_031917228.1
NW_003790679.1	Gnomon	exon	207407	207489	.	-	.	ID=exon-XM_031917228.1-4;Dbxref=GeneID:100865082%2CGenbank:XM_031917228.1;Parent=rna-XM_031917228.1
NW_003790679.1	Gnomon	exon	207117	207320	.	-	.	ID=exon-XM_031917228.1-5;Dbxref=GeneID:100865082%2CGenbank:XM_031917228.1;Parent=rna-XM_031917228.1
NW_003790679.1	Gnomon	exon	207796	207905	.	-	.	ID=exon-XM_031917228.1-2;Dbxref=GeneID:100865082%2CGenbank:XM_031917228.1;Parent=rna-XM_031917228.1
NW_003790679.1	Gnomon	exon	207573	207645	.	-	.	ID=exon-XM_031917228.1-3;Dbxref=GeneID:100865082%2CGenbank:XM_031917228.1;Parent=rna-XM_031917228.1
NW_003790679.1	Gnomon	exon	1568665	1568824	.	+	.	ID=exon-XM_031917298.1-1;Dbxref=GeneID:105735832%2CGenbank:XM_031917298.1;Parent=rna-XM_031917298.1
NW_003790679.1	Gnomon	exon	1569330	1569499	.	+	.	ID=exon-XM_031917298.1-2;Dbxref=GeneID:105735832%2CGenbank:XM_031917298.1;Parent=rna-XM_031917298.1
NW_003790679.1	Gnomon	exon	1569599	1569817	.	+	.	ID=exon-XM_031917298.1-3;Dbxref=GeneID:105735832%2CGenbank:XM_031917298.1;Parent=rna-XM_031917298.1
NW_003790679.1	Gnomon	exon	1569897	1570112	.	+	.	ID=exon-XM_031917298.1-4;Dbxref=GeneID:105735832%2CGenbank:XM_031917298.1;Parent=rna-XM_031917298.1
NW_003790679.1	Gnomon	exon	1570202	1570410	.	+	.	ID=exon-XM_031917298.1-5;Dbxref=GeneID:105735832%2CGenbank:XM_031917298.1;Parent=rna-XM_031917298.1
NW_003790679.1	Gnomon	exon	1570481	1570701	.	+	.	ID=exon-XM_031917298.1-6;Dbxref=GeneID:105735832%2CGenbank:XM_031917298.1;Parent=rna-XM_031917298.1
NW_003790679.1	Gnomon	exon	1570772	1571311	.	+	.	ID=exon-XM_031917298.1-7;Dbxref=GeneID:105735832%2CGenbank:XM_031917298.1;Parent=rna-XM_031917298.1
NW_003790679.1	Gnomon	exon	1259839	1260168	.	-	.	ID=exon-XM_012488031.2-9;Dbxref=GeneID:100871030%2CGenbank:XM_012488031.2;Parent=rna-XM_012488031.2
NW_003790679.1	Gnomon	exon	1260613	1260740	.	-	.	ID=exon-XM_012488031.2-7;Dbxref=GeneID:100871030%2CGenbank:XM_012488031.2;Parent=rna-XM_012488031.2
NW_003790679.1	Gnomon	exon	1260286	1260509	.	-	.	ID=exon-XM_012488031.2-8;Dbxref=GeneID:100871030%2CGenbank:XM_012488031.2;Parent=rna-XM_012488031.2
NW_003790679.1	Gnomon	exon	1261332	1261759	.	-	.	ID=exon-XM_012488031.2-5;Dbxref=GeneID:100871030%2CGenbank:XM_012488031.2;Parent=rna-XM_012488031.2
NW_003790679.1	Gnomon	exon	1260828	1261230	.	-	.	ID=exon-XM_012488031.2-6;Dbxref=GeneID:100871030%2CGenbank:XM_012488031.2;Parent=rna-XM_012488031.2
NW_003790679.1	Gnomon	exon	1262255	1262508	.	-	.	ID=exon-XM_012488031.2-3;Dbxref=GeneID:100871030%2CGenbank:XM_012488031.2;Parent=rna-XM_012488031.2
NW_003790679.1	Gnomon	exon	1261862	1262165	.	-	.	ID=exon-XM_012488031.2-4;Dbxref=GeneID:100871030%2CGenbank:XM_012488031.2;Parent=rna-XM_012488031.2
NW_003790679.1	Gnomon	exon	1263928	1264232	.	-	.	ID=exon-XM_012488031.2-1;Dbxref=GeneID:100871030%2CGenbank:XM_012488031.2;Parent=rna-XM_012488031.2
NW_003790679.1	Gnomon	exon	1263145	1263383	.	-	.	ID=exon-XM_012488031.2-2;Dbxref=GeneID:100871030%2CGenbank:XM_012488031.2;Parent=rna-XM_012488031.2
NW_003790679.1	Gnomon	exon	1461793	1462053	.	-	.	ID=exon-XR_004225114.1-1;Dbxref=GeneID:116414583%2CGenbank:XR_004225114.1;Parent=rna-XR_004225114.1
NW_003790679.1	Gnomon	exon	1460529	1460766	.	-	.	ID=exon-XR_004225114.1-2;Dbxref=GeneID:116414583%2CGenbank:XR_004225114.1;Parent=rna-XR_004225114.1
NW_003790679.1	Gnomon	gene	81241	82903	.	-	.	Name=LOC105735819;ID=gene-LOC105735819;Dbxref=GeneID:105735819
NW_003790679.1	Gnomon	gene	2064324	2067706	.	+	.	Name=LOC105735815;ID=gene-LOC105735815;Dbxref=GeneID:105735815
NW_003790679.1	Gnomon	gene	2068599	2070383	.	+	.	Name=LOC105735816;ID=gene-LOC105735816;Dbxref=GeneID:105735816
NW_003790679.1	Gnomon	gene	295824	296594	.	-	.	Name=LOC105735809;ID=gene-LOC105735809;Dbxref=GeneID:105735809
NW_003790679.1	Gnomon	gene	670382	671113	.	+	.	Name=LOC105735803;ID=gene-LOC105735803;Dbxref=GeneID:105735803
NW_003790679.1	Gnomon	gene	663981	664592	.	+	.	Name=LOC105735804;ID=gene-LOC105735804;Dbxref=GeneID:105735804
NW_003790679.1	Gnomon	gene	681230	683033	.	-	.	Name=LOC105735806;ID=gene-LOC105735806;Dbxref=GeneID:105735806
NW_003790679.1	Gnomon	gene	1223290	1233919	.	-	.	Name=LOC105735800;ID=gene-LOC105735800;Dbxref=GeneID:105735800
NW_003790679.1	Gnomon	gene	655908	656618	.	-	.	Name=LOC105735802;ID=gene-LOC105735802;Dbxref=GeneID:105735802
NW_003790679.1	Gnomon	exon	18932	19784	.	+	.	ID=exon-XM_012488196.2-5;Dbxref=GeneID:100868692%2CGenbank:XM_012488196.2;Note=The sequence of the model RefSeq transcript was modified relative to this genomic sequence to represent the inferred CDS: inserted 2 bases in 2 codons%3B deleted 2 bases in 1 codon;Parent=rna-XM_012488196.2
NW_003790679.1	Gnomon	exon	19885	19957	.	+	.	ID=exon-XM_012488196.2-6;Dbxref=GeneID:100868692%2CGenbank:XM_012488196.2;Note=The sequence of the model RefSeq transcript was modified relative to this genomic sequence to represent the inferred CDS: inserted 2 bases in 2 codons%3B deleted 2 bases in 1 codon;Parent=rna-XM_012488196.2
NW_003790679.1	Gnomon	exon	20052	20520	.	+	.	ID=exon-XM_012488196.2-7;Dbxref=GeneID:100868692%2CGenbank:XM_012488196.2;Note=The sequence of the model RefSeq transcript was modified relative to this genomic sequence to represent the inferred CDS: inserted 2 bases in 2 codons%3B deleted 2 bases in 1 codon;Parent=rna-XM_012488196.2
NW_003790679.1	Gnomon	exon	16277	16586	.	+	.	ID=exon-XM_012488196.2-1;Dbxref=GeneID:100868692%2CGenbank:XM_012488196.2;Note=The sequence of the model RefSeq transcript was modified relative to this genomic sequence to represent the inferred CDS: inserted 2 bases in 2 codons%3B deleted 2 bases in 1 codon;Parent=rna-XM_012488196.2
NW_003790679.1	Gnomon	exon	16700	18091	.	+	.	ID=exon-XM_012488196.2-2;Dbxref=GeneID:100868692%2CGenbank:XM_012488196.2;Note=The sequence of the model RefSeq transcript was modified relative to this genomic sequence to represent the inferred CDS: inserted 2 bases in 2 codons%3B deleted 2 bases in 1 codon;Parent=rna-XM_012488196.2
NW_003790679.1	Gnomon	exon	18094	18650	.	+	.	ID=exon-XM_012488196.2-3;Dbxref=GeneID:100868692%2CGenbank:XM_012488196.2;Note=The sequence of the model RefSeq transcript was modified relative to this genomic sequence to represent the inferred CDS: inserted 2 bases in 2 codons%3B deleted 2 bases in 1 codon;Parent=rna-XM_012488196.2
NW_003790679.1	Gnomon	exon	18653	18929	.	+	.	ID=exon-XM_012488196.2-4;Dbxref=GeneID:100868692%2CGenbank:XM_012488196.2;Note=The sequence of the model RefSeq transcript was modified relative to this genomic sequence to represent the inferred CDS: inserted 2 bases in 2 codons%3B deleted 2 bases in 1 codon;Parent=rna-XM_012488196.2
NW_003790679.1	Gnomon	exon	1602662	1602684	.	-	.	ID=exon-XM_012488118.1-10;Dbxref=GeneID:100863412%2CGenbank:XM_012488118.1;Note=The sequence of the model RefSeq transcript was modified relative to this genomic sequence to represent the inferred CDS: deleted 1 base in 1 codon;Parent=rna-XM_012488118.1
NW_003790679.1	Gnomon	exon	1602447	1602660	.	-	.	ID=exon-XM_012488118.1-11;Dbxref=GeneID:100863412%2CGenbank:XM_012488118.1;Note=The sequence of the model RefSeq transcript was modified relative to this genomic sequence to represent the inferred CDS: deleted 1 base in 1 codon;Parent=rna-XM_012488118.1
NW_003790679.1	Gnomon	exon	1602200	1602244	.	-	.	ID=exon-XM_012488118.1-12;Dbxref=GeneID:100863412%2CGenbank:XM_012488118.1;Note=The sequence of the model RefSeq transcript was modified relative to this genomic sequence to represent the inferred CDS: deleted 1 base in 1 codon;Parent=rna-XM_012488118.1
NW_003790679.1	Gnomon	exon	1602051	1602124	.	-	.	ID=exon-XM_012488118.1-13;Dbxref=GeneID:100863412%2CGenbank:XM_012488118.1;Note=The sequence of the model RefSeq transcript was modified relative to this genomic sequence to represent the inferred CDS: deleted 1 base in 1 codon;Parent=rna-XM_012488118.1
NW_003790679.1	Gnomon	exon	1601924	1601982	.	-	.	ID=exon-XM_012488118.1-14;Dbxref=GeneID:100863412%2CGenbank:XM_012488118.1;Note=The sequence of the model RefSeq transcript was modified relative to this genomic sequence to represent the inferred CDS: deleted 1 base in 1 codon;Parent=rna-XM_012488118.1
NW_003790679.1	Gnomon	exon	1599731	1600235	.	-	.	ID=exon-XM_012488118.1-15;Dbxref=GeneID:100863412%2CGenbank:XM_012488118.1;Note=The sequence of the model RefSeq transcript was modified relative to this genomic sequence to represent the inferred CDS: deleted 1 base in 1 codon;Parent=rna-XM_012488118.1
NW_003790679.1	Gnomon	mRNA	1379619	1390056	.	+	.	Name=XM_031917255.1;ID=rna-XM_031917255.1;Dbxref=GeneID:100871981%2CGenbank:XM_031917255.1;Parent=gene-LOC100871981
NW_003790679.1	Gnomon	CDS	1488552	1488912	.	+	0	Name=XP_031773145.1;ID=cds-XP_031773145.1;Dbxref=GeneID:100872971%2CGenbank:XP_031773145.1;Parent=rna-XM_031917285.1
NW_003790679.1	Gnomon	CDS	1489055	1489664	.	+	0	Name=XP_031773145.1;ID=cds-XP_031773145.1;Dbxref=GeneID:100872971%2CGenbank:XP_031773145.1;Parent=rna-XM_031917285.1
NW_003790679.1	Gnomon	CDS	1489783	1489958	.	+	0	Name=XP_031773145.1;ID=cds-XP_031773145.1;Dbxref=GeneID:100872971%2CGenbank:XP_031773145.1;Parent=rna-XM_031917285.1
NW_003790679.1	Gnomon	CDS	1490155	1491227	.	+	0	Name=XP_031773145.1;ID=cds-XP_031773145.1;Dbxref=GeneID:100872971%2CGenbank:XP_031773145.1;Parent=rna-XM_031917285.1
NW_003790679.1	Gnomon	CDS	1491363	1491516	.	+	0	Name=XP_031773145.1;ID=cds-XP_031773145.1;Dbxref=GeneID:100872971%2CGenbank:XP_031773145.1;Parent=rna-XM_031917285.1
NW_003790679.1	Gnomon	CDS	1491639	1491832	.	+	0	Name=XP_031773145.1;ID=cds-XP_031773145.1;Dbxref=GeneID:100872971%2CGenbank:XP_031773145.1;Parent=rna-XM_031917285.1
NW_003790679.1	Gnomon	CDS	1491931	1492104	.	+	0	Name=XP_031773145.1;ID=cds-XP_031773145.1;Dbxref=GeneID:100872971%2CGenbank:XP_031773145.1;Parent=rna-XM_031917285.1
NW_003790679.1	Gnomon	CDS	1492198	1492360	.	+	0	Name=XP_031773145.1;ID=cds-XP_031773145.1;Dbxref=GeneID:100872971%2CGenbank:XP_031773145.1;Parent=rna-XM_031917285.1
NW_003790679.1	Gnomon	CDS	1492433	1492619	.	+	0	Name=XP_031773145.1;ID=cds-XP_031773145.1;Dbxref=GeneID:100872971%2CGenbank:XP_031773145.1;Parent=rna-XM_031917285.1
NW_003790679.1	Gnomon	CDS	1492745	1492946	.	+	0	Name=XP_031773145.1;ID=cds-XP_031773145.1;Dbxref=GeneID:100872971%2CGenbank:XP_031773145.1;Parent=rna-XM_031917285.1
NW_003790679.1	Gnomon	gene	1568665	1571311	.	+	.	Name=LOC105735832;ID=gene-LOC105735832;Dbxref=GeneID:105735832
NW_003790679.1	Gnomon	gene	868407	869229	.	-	.	Name=LOC105735834;ID=gene-LOC105735834;Dbxref=GeneID:105735834
NW_003790679.1	Gnomon	gene	1703887	1710962	.	+	.	Name=LOC105735830;ID=gene-LOC105735830;Dbxref=GeneID:105735830
NW_003790679.1	Gnomon	gene	1363762	1364759	.	+	.	Name=LOC105735827;ID=gene-LOC105735827;Dbxref=GeneID:105735827
NW_003790679.1	Gnomon	gene	1598693	1602026	.	+	.	Name=LOC105735823;ID=gene-LOC105735823;Dbxref=GeneID:105735823
NW_003790679.1	Gnomon	gene	1452939	1455694	.	-	.	Name=LOC105735796;ID=gene-LOC105735796;Dbxref=GeneID:105735796
NW_003790679.1	Gnomon	gene	1591923	1593740	.	+	.	Name=LOC105735797;ID=gene-LOC105735797;Dbxref=GeneID:105735797
NW_003790679.1	Gnomon	gene	661158	662108	.	+	.	Name=LOC105735791;ID=gene-LOC105735791;Dbxref=GeneID:105735791
NW_003790679.1	Gnomon	gene	990084	993419	.	+	.	Name=LOC105735792;ID=gene-LOC105735792;Dbxref=GeneID:105735792
NW_003790679.1	Gnomon	gene	1151248	1182559	.	+	.	Name=LOC105735793;ID=gene-LOC105735793;Dbxref=GeneID:105735793
NW_003790679.1	Gnomon	mRNA	1417386	1423612	.	+	.	Name=XM_012488158.2;ID=rna-XM_012488158.2;Dbxref=GeneID:100872891%2CGenbank:XM_012488158.2;Parent=gene-LOC100872891
NW_003790679.1	Gnomon	exon	1468685	1468817	.	+	.	ID=exon-XM_012488224.2-20;Dbxref=GeneID:100863298%2CGenbank:XM_012488224.2;Parent=rna-XM_012488224.2
NW_003790679.1	Gnomon	exon	1468892	1469124	.	+	.	ID=exon-XM_012488224.2-21;Dbxref=GeneID:100863298%2CGenbank:XM_012488224.2;Parent=rna-XM_012488224.2
NW_003790679.1	Gnomon	exon	1469654	1469859	.	+	.	ID=exon-XM_012488224.2-22;Dbxref=GeneID:100863298%2CGenbank:XM_012488224.2;Parent=rna-XM_012488224.2
NW_003790679.1	Gnomon	exon	1469931	1470147	.	+	.	ID=exon-XM_012488224.2-23;Dbxref=GeneID:100863298%2CGenbank:XM_012488224.2;Parent=rna-XM_012488224.2
NW_003790679.1	Gnomon	exon	1470235	1470371	.	+	.	ID=exon-XM_012488224.2-24;Dbxref=GeneID:100863298%2CGenbank:XM_012488224.2;Parent=rna-XM_012488224.2
NW_003790679.1	Gnomon	exon	1470443	1471367	.	+	.	ID=exon-XM_012488224.2-25;Dbxref=GeneID:100863298%2CGenbank:XM_012488224.2;Parent=rna-XM_012488224.2
NW_003790679.1	Gnomon	mRNA	324853	457258	.	-	.	Name=XM_031917252.1;ID=rna-XM_031917252.1;Dbxref=GeneID:100869989%2CGenbank:XM_031917252.1;Note=The sequence of the model RefSeq transcript was modified relative to this genomic sequence to represent the inferred CDS: added 217 bases not found in genome assembly;Parent=gene-LOC100869989
NW_003790679.1	Gnomon	CDS	820599	821738	.	-	0	Name=XP_003694754.1;ID=cds-XP_003694754.1;Dbxref=GeneID:100869632%2CGenbank:XP_003694754.1;Parent=rna-XM_003694706.3
NW_003790679.1	Gnomon	lnc_RNA	295824	296594	.	-	.	Name=XR_001112281.2;ID=rna-XR_001112281.2;Dbxref=GeneID:105735809%2CGenbank:XR_001112281.2;Parent=gene-LOC105735809
NW_003790679.1	Gnomon	CDS	661702	661716	.	+	0	Name=XP_031773144.1;ID=cds-XP_031773144.1;Dbxref=GeneID:105735791%2CGenbank:XP_031773144.1;Parent=rna-XM_031917284.1
NW_003790679.1	Gnomon	CDS	661798	662091	.	+	0	Name=XP_031773144.1;ID=cds-XP_031773144.1;Dbxref=GeneID:105735791%2CGenbank:XP_031773144.1;Parent=rna-XM_031917284.1
NW_003790679.1	Gnomon	CDS	1631431	1631482	.	-	0	Name=XP_012343617.1;ID=cds-XP_012343617.1;Dbxref=GeneID:100864720%2CGenbank:XP_012343617.1;Parent=rna-XM_012488163.1
NW_003790679.1	Gnomon	CDS	1631030	1631106	.	-	0	Name=XP_012343617.1;ID=cds-XP_012343617.1;Dbxref=GeneID:100864720%2CGenbank:XP_012343617.1;Parent=rna-XM_012488163.1
NW_003790679.1	Gnomon	CDS	1630707	1630805	.	-	0	Name=XP_012343617.1;ID=cds-XP_012343617.1;Dbxref=GeneID:100864720%2CGenbank:XP_012343617.1;Parent=rna-XM_012488163.1
NW_003790679.1	Gnomon	CDS	1630612	1630639	.	-	0	Name=XP_012343617.1;ID=cds-XP_012343617.1;Dbxref=GeneID:100864720%2CGenbank:XP_012343617.1;Parent=rna-XM_012488163.1
NW_003790679.1	Gnomon	CDS	1630400	1630533	.	-	0	Name=XP_012343617.1;ID=cds-XP_012343617.1;Dbxref=GeneID:100864720%2CGenbank:XP_012343617.1;Parent=rna-XM_012488163.1
NW_003790679.1	Gnomon	CDS	1630123	1630308	.	-	0	Name=XP_012343617.1;ID=cds-XP_012343617.1;Dbxref=GeneID:100864720%2CGenbank:XP_012343617.1;Parent=rna-XM_012488163.1
NW_003790679.1	Gnomon	CDS	1629704	1630039	.	-	0	Name=XP_012343617.1;ID=cds-XP_012343617.1;Dbxref=GeneID:100864720%2CGenbank:XP_012343617.1;Parent=rna-XM_012488163.1
NW_003790679.1	Gnomon	CDS	1629431	1629607	.	-	0	Name=XP_012343617.1;ID=cds-XP_012343617.1;Dbxref=GeneID:100864720%2CGenbank:XP_012343617.1;Parent=rna-XM_012488163.1
NW_003790679.1	Gnomon	exon	1956902	1957061	.	-	.	ID=exon-XM_012488101.2-10;Dbxref=GeneID:100864245%2CGenbank:XM_012488101.2;Parent=rna-XM_012488101.2
NW_003790679.1	Gnomon	exon	1956646	1956814	.	-	.	ID=exon-XM_012488101.2-11;Dbxref=GeneID:100864245%2CGenbank:XM_012488101.2;Parent=rna-XM_012488101.2
NW_003790679.1	Gnomon	exon	1956226	1956565	.	-	.	ID=exon-XM_012488101.2-12;Dbxref=GeneID:100864245%2CGenbank:XM_012488101.2;Parent=rna-XM_012488101.2
NW_003790679.1	Gnomon	exon	1955933	1956159	.	-	.	ID=exon-XM_012488101.2-13;Dbxref=GeneID:100864245%2CGenbank:XM_012488101.2;Parent=rna-XM_012488101.2
NW_003790679.1	Gnomon	exon	909103	909705	.	+	.	ID=exon-XM_031917303.1-8;Dbxref=GeneID:100870347%2CGenbank:XM_031917303.1;Parent=rna-XM_031917303.1
NW_003790679.1	Gnomon	exon	905881	906056	.	+	.	ID=exon-XM_031917303.1-4;Dbxref=GeneID:100870347%2CGenbank:XM_031917303.1;Parent=rna-XM_031917303.1
NW_003790679.1	Gnomon	exon	908363	908593	.	+	.	ID=exon-XM_031917303.1-5;Dbxref=GeneID:100870347%2CGenbank:XM_031917303.1;Parent=rna-XM_031917303.1
NW_003790679.1	Gnomon	exon	908671	908818	.	+	.	ID=exon-XM_031917303.1-6;Dbxref=GeneID:100870347%2CGenbank:XM_031917303.1;Parent=rna-XM_031917303.1
NW_003790679.1	Gnomon	exon	908896	909040	.	+	.	ID=exon-XM_031917303.1-7;Dbxref=GeneID:100870347%2CGenbank:XM_031917303.1;Parent=rna-XM_031917303.1
NW_003790679.1	Gnomon	exon	1654612	1654985	.	-	.	ID=exon-XM_003694744.2-7;Dbxref=GeneID:100864130%2CGenbank:XM_003694744.2;Note=The sequence of the model RefSeq transcript was modified relative to this genomic sequence to represent the inferred CDS: inserted 1 base in 1 codon;Parent=rna-XM_003694744.2
NW_003790679.1	Gnomon	exon	1653880	1654609	.	-	.	ID=exon-XM_003694744.2-8;Dbxref=GeneID:100864130%2CGenbank:XM_003694744.2;Note=The sequence of the model RefSeq transcript was modified relative to this genomic sequence to represent the inferred CDS: inserted 1 base in 1 codon;Parent=rna-XM_003694744.2
NW_003790679.1	Gnomon	exon	1655409	1655567	.	-	.	ID=exon-XM_003694744.2-5;Dbxref=GeneID:100864130%2CGenbank:XM_003694744.2;Note=The sequence of the model RefSeq transcript was modified relative to this genomic sequence to represent the inferred CDS: inserted 1 base in 1 codon;Parent=rna-XM_003694744.2
NW_003790679.1	Gnomon	exon	1655095	1655308	.	-	.	ID=exon-XM_003694744.2-6;Dbxref=GeneID:100864130%2CGenbank:XM_003694744.2;Note=The sequence of the model RefSeq transcript was modified relative to this genomic sequence to represent the inferred CDS: inserted 1 base in 1 codon;Parent=rna-XM_003694744.2
NW_003790679.1	Gnomon	exon	1656020	1656253	.	-	.	ID=exon-XM_003694744.2-3;Dbxref=GeneID:100864130%2CGenbank:XM_003694744.2;Note=The sequence of the model RefSeq transcript was modified relative to this genomic sequence to represent the inferred CDS: inserted 1 base in 1 codon;Parent=rna-XM_003694744.2
NW_003790679.1	Gnomon	exon	1655655	1655926	.	-	.	ID=exon-XM_003694744.2-4;Dbxref=GeneID:100864130%2CGenbank:XM_003694744.2;Note=The sequence of the model RefSeq transcript was modified relative to this genomic sequence to represent the inferred CDS: inserted 1 base in 1 codon;Parent=rna-XM_003694744.2
NW_003790679.1	Gnomon	exon	1658226	1658399	.	-	.	ID=exon-XM_003694744.2-1;Dbxref=GeneID:100864130%2CGenbank:XM_003694744.2;Note=The sequence of the model RefSeq transcript was modified relative to this genomic sequence to represent the inferred CDS: inserted 1 base in 1 codon;Parent=rna-XM_003694744.2
NW_003790679.1	Gnomon	exon	1656335	1656764	.	-	.	ID=exon-XM_003694744.2-2;Dbxref=GeneID:100864130%2CGenbank:XM_003694744.2;Note=The sequence of the model RefSeq transcript was modified relative to this genomic sequence to represent the inferred CDS: inserted 1 base in 1 codon;Parent=rna-XM_003694744.2
NW_003790679.1	Gnomon	exon	1320073	1320129	.	-	.	ID=exon-XM_003694721.3-9;Dbxref=GeneID:100871502%2CGenbank:XM_003694721.3;Parent=rna-XM_003694721.3
NW_003790679.1	Gnomon	exon	1321197	1321290	.	-	.	ID=exon-XM_003694721.3-7;Dbxref=GeneID:100871502%2CGenbank:XM_003694721.3;Parent=rna-XM_003694721.3
NW_003790679.1	Gnomon	exon	1320802	1321065	.	-	.	ID=exon-XM_003694721.3-8;Dbxref=GeneID:100871502%2CGenbank:XM_003694721.3;Parent=rna-XM_003694721.3
NW_003790679.1	Gnomon	exon	1330989	1331243	.	-	.	ID=exon-XM_003694721.3-1;Dbxref=GeneID:100871502%2CGenbank:XM_003694721.3;Parent=rna-XM_003694721.3
NW_003790679.1	Gnomon	exon	1326025	1326163	.	-	.	ID=exon-XM_003694721.3-2;Dbxref=GeneID:100871502%2CGenbank:XM_003694721.3;Parent=rna-XM_003694721.3
NW_003790679.1	Gnomon	exon	1323097	1323309	.	-	.	ID=exon-XM_003694721.3-5;Dbxref=GeneID:100871502%2CGenbank:XM_003694721.3;Parent=rna-XM_003694721.3
NW_003790679.1	Gnomon	exon	1321367	1321518	.	-	.	ID=exon-XM_003694721.3-6;Dbxref=GeneID:100871502%2CGenbank:XM_003694721.3;Parent=rna-XM_003694721.3
NW_003790679.1	Gnomon	exon	1324478	1324967	.	-	.	ID=exon-XM_003694721.3-3;Dbxref=GeneID:100871502%2CGenbank:XM_003694721.3;Parent=rna-XM_003694721.3
NW_003790679.1	Gnomon	exon	1323466	1323852	.	-	.	ID=exon-XM_003694721.3-4;Dbxref=GeneID:100871502%2CGenbank:XM_003694721.3;Parent=rna-XM_003694721.3
NW_003790679.1	Gnomon	mRNA	245197	252974	.	+	.	Name=XM_031917253.1;ID=rna-XM_031917253.1;Dbxref=GeneID:100865918%2CGenbank:XM_031917253.1;Parent=gene-LOC100865918
NW_003790679.1	Gnomon	CDS	820106	820241	.	-	0	Name=XP_003694753.1;ID=cds-XP_003694753.1;Dbxref=GeneID:100869510%2CGenbank:XP_003694753.1;Parent=rna-XM_003694705.2
NW_003790679.1	Gnomon	CDS	819850	820044	.	-	0	Name=XP_003694753.1;ID=cds-XP_003694753.1;Dbxref=GeneID:100869510%2CGenbank:XP_003694753.1;Parent=rna-XM_003694705.2
NW_003790679.1	Gnomon	CDS	819394	819786	.	-	0	Name=XP_003694753.1;ID=cds-XP_003694753.1;Dbxref=GeneID:100869510%2CGenbank:XP_003694753.1;Parent=rna-XM_003694705.2
NW_003790679.1	Gnomon	CDS	819250	819314	.	-	0	Name=XP_003694753.1;ID=cds-XP_003694753.1;Dbxref=GeneID:100869510%2CGenbank:XP_003694753.1;Parent=rna-XM_003694705.2
NW_003790679.1	Gnomon	exon	1595301	1595563	.	-	.	ID=exon-XM_012488126.2-4;Dbxref=GeneID:100863899%2CGenbank:XM_012488126.2;Parent=rna-XM_012488126.2
NW_003790679.1	Gnomon	exon	1595008	1595223	.	-	.	ID=exon-XM_012488126.2-5;Dbxref=GeneID:100863899%2CGenbank:XM_012488126.2;Parent=rna-XM_012488126.2
NW_003790679.1	Gnomon	exon	1596831	1596960	.	-	.	ID=exon-XM_012488126.2-2;Dbxref=GeneID:100863899%2CGenbank:XM_012488126.2;Parent=rna-XM_012488126.2
NW_003790679.1	Gnomon	exon	1595640	1596043	.	-	.	ID=exon-XM_012488126.2-3;Dbxref=GeneID:100863899%2CGenbank:XM_012488126.2;Parent=rna-XM_012488126.2
NW_003790679.1	Gnomon	exon	1597212	1597259	.	-	.	ID=exon-XM_012488126.2-1;Dbxref=GeneID:100863899%2CGenbank:XM_012488126.2;Parent=rna-XM_012488126.2
NW_003790679.1	Gnomon	exon	1594186	1594327	.	-	.	ID=exon-XM_012488126.2-8;Dbxref=GeneID:100863899%2CGenbank:XM_012488126.2;Parent=rna-XM_012488126.2
NW_003790679.1	Gnomon	exon	1593811	1594112	.	-	.	ID=exon-XM_012488126.2-9;Dbxref=GeneID:100863899%2CGenbank:XM_012488126.2;Parent=rna-XM_012488126.2
NW_003790679.1	Gnomon	exon	1594749	1594940	.	-	.	ID=exon-XM_012488126.2-6;Dbxref=GeneID:100863899%2CGenbank:XM_012488126.2;Parent=rna-XM_012488126.2
NW_003790679.1	Gnomon	exon	1594410	1594674	.	-	.	ID=exon-XM_012488126.2-7;Dbxref=GeneID:100863899%2CGenbank:XM_012488126.2;Parent=rna-XM_012488126.2
NW_003790679.1	Gnomon	gene	816156	825974	.	+	.	Name=LOC116414598;ID=gene-LOC116414598;Dbxref=GeneID:116414598
NW_003790679.1	Gnomon	gene	2035150	2045990	.	+	.	Name=LOC116414590;ID=gene-LOC116414590;Dbxref=GeneID:116414590
NW_003790679.1	Gnomon	gene	1944450	1961885	.	+	.	Name=LOC116414591;ID=gene-LOC116414591;Dbxref=GeneID:116414591
NW_003790679.1	Gnomon	gene	1952578	1953050	.	-	.	Name=LOC116414592;ID=gene-LOC116414592;Dbxref=GeneID:116414592
NW_003790679.1	Gnomon	gene	1254470	1255755	.	-	.	Name=LOC116414593;ID=gene-LOC116414593;Dbxref=GeneID:116414593
NW_003790679.1	Gnomon	gene	1175342	1176156	.	-	.	Name=LOC116414594;ID=gene-LOC116414594;Dbxref=GeneID:116414594
NW_003790679.1	tRNAscan-SE	exon	1990113	1990183	.	+	.	ID=exon-TRNAG-CCC-1;Dbxref=GeneID:116414599;Note=transfer RNA glycine (anticodon CCC);Parent=rna-TRNAG-CCC
NW_003790679.1	Gnomon	exon	894645	894980	.	+	.	ID=exon-XM_031917303.1-1;Dbxref=GeneID:100870347%2CGenbank:XM_031917303.1;Parent=rna-XM_031917303.1
NW_003790679.1	Gnomon	exon	905287	905388	.	+	.	ID=exon-XM_031917303.1-2;Dbxref=GeneID:100870347%2CGenbank:XM_031917303.1;Parent=rna-XM_031917303.1
NW_003790679.1	Gnomon	exon	905491	905600	.	+	.	ID=exon-XM_031917303.1-3;Dbxref=GeneID:100870347%2CGenbank:XM_031917303.1;Parent=rna-XM_031917303.1
NW_003790679.1	Gnomon	exon	457036	457258	.	-	.	ID=exon-XM_031917252.1-1;Dbxref=GeneID:100869989%2CGenbank:XM_031917252.1;Note=The sequence of the model RefSeq transcript was modified relative to this genomic sequence to represent the inferred CDS: added 217 bases not found in genome assembly;Parent=rna-XM_031917252.1
NW_003790679.1	Gnomon	exon	454978	455084	.	-	.	ID=exon-XM_031917252.1-2;Dbxref=GeneID:100869989%2CGenbank:XM_031917252.1;Note=The sequence of the model RefSeq transcript was modified relative to this genomic sequence to represent the inferred CDS: added 217 bases not found in genome assembly;Parent=rna-XM_031917252.1
NW_003790679.1	Gnomon	exon	424708	424846	.	-	.	ID=exon-XM_031917252.1-3;Dbxref=GeneID:100869989%2CGenbank:XM_031917252.1;Note=The sequence of the model RefSeq transcript was modified relative to this genomic sequence to represent the inferred CDS: added 217 bases not found in genome assembly;Parent=rna-XM_031917252.1
NW_003790679.1	Gnomon	exon	372096	372134	.	-	.	ID=exon-XM_031917252.1-4;Dbxref=GeneID:100869989%2CGenbank:XM_031917252.1;Note=The sequence of the model RefSeq transcript was modified relative to this genomic sequence to represent the inferred CDS: added 217 bases not found in genome assembly;Parent=rna-XM_031917252.1
NW_003790679.1	Gnomon	exon	366357	366488	.	-	.	ID=exon-XM_031917252.1-5;Dbxref=GeneID:100869989%2CGenbank:XM_031917252.1;Note=The sequence of the model RefSeq transcript was modified relative to this genomic sequence to represent the inferred CDS: added 217 bases not found in genome assembly;Parent=rna-XM_031917252.1
NW_003790679.1	Gnomon	exon	365607	365765	.	-	.	ID=exon-XM_031917252.1-6;Dbxref=GeneID:100869989%2CGenbank:XM_031917252.1;Note=The sequence of the model RefSeq transcript was modified relative to this genomic sequence to represent the inferred CDS: added 217 bases not found in genome assembly;Parent=rna-XM_031917252.1
NW_003790679.1	Gnomon	exon	331782	331964	.	-	.	ID=exon-XM_031917252.1-7;Dbxref=GeneID:100869989%2CGenbank:XM_031917252.1;Note=The sequence of the model RefSeq transcript was modified relative to this genomic sequence to represent the inferred CDS: added 217 bases not found in genome assembly;Parent=rna-XM_031917252.1
NW_003790679.1	Gnomon	CDS	682069	682317	.	-	0	Name=XP_031773143.1;ID=cds-XP_031773143.1;Dbxref=GeneID:105735806%2CGenbank:XP_031773143.1;Parent=rna-XM_031917283.1
NW_003790679.1	Gnomon	CDS	681820	681956	.	-	0	Name=XP_031773143.1;ID=cds-XP_031773143.1;Dbxref=GeneID:105735806%2CGenbank:XP_031773143.1;Parent=rna-XM_031917283.1
NW_003790679.1	Gnomon	CDS	681559	681688	.	-	0	Name=XP_031773143.1;ID=cds-XP_031773143.1;Dbxref=GeneID:105735806%2CGenbank:XP_031773143.1;Parent=rna-XM_031917283.1
NW_003790679.1	Gnomon	CDS	681336	681440	.	-	0	Name=XP_031773143.1;ID=cds-XP_031773143.1;Dbxref=GeneID:105735806%2CGenbank:XP_031773143.1;Parent=rna-XM_031917283.1
NW_003790679.1	Gnomon	exon	326405	326515	.	-	.	ID=exon-XM_031917252.1-8;Dbxref=GeneID:100869989%2CGenbank:XM_031917252.1;Note=The sequence of the model RefSeq transcript was modified relative to this genomic sequence to represent the inferred CDS: added 217 bases not found in genome assembly;Parent=rna-XM_031917252.1
NW_003790679.1	Gnomon	exon	325631	325906	.	-	.	ID=exon-XM_031917252.1-9;Dbxref=GeneID:100869989%2CGenbank:XM_031917252.1;Note=The sequence of the model RefSeq transcript was modified relative to this genomic sequence to represent the inferred CDS: added 217 bases not found in genome assembly;Parent=rna-XM_031917252.1
NW_003790679.1	Gnomon	gene	494187	551868	.	+	.	Name=LOC116414584;ID=gene-LOC116414584;Dbxref=GeneID:116414584
NW_003790679.1	Gnomon	gene	505555	517632	.	-	.	Name=LOC116414585;ID=gene-LOC116414585;Dbxref=GeneID:116414585
NW_003790679.1	Gnomon	gene	1775738	1780714	.	+	.	Name=LOC116414586;ID=gene-LOC116414586;Dbxref=GeneID:116414586
NW_003790679.1	Gnomon	gene	215710	216173	.	-	.	Name=LOC116414587;ID=gene-LOC116414587;Dbxref=GeneID:116414587
NW_003790679.1	Gnomon	gene	305570	310750	.	-	.	Name=LOC116414588;ID=gene-LOC116414588;Dbxref=GeneID:116414588
NW_003790679.1	Gnomon	gene	1398744	1400211	.	+	.	Name=LOC116414589;ID=gene-LOC116414589;Dbxref=GeneID:116414589
NW_003790679.1	Gnomon	gene	1460529	1462053	.	-	.	Name=LOC116414583;ID=gene-LOC116414583;Dbxref=GeneID:116414583
NW_003790679.1	Gnomon	exon	1464840	1464999	.	+	.	ID=exon-XM_012488224.2-7;Dbxref=GeneID:100863298%2CGenbank:XM_012488224.2;Parent=rna-XM_012488224.2
NW_003790679.1	Gnomon	exon	1465089	1465204	.	+	.	ID=exon-XM_012488224.2-8;Dbxref=GeneID:100863298%2CGenbank:XM_012488224.2;Parent=rna-XM_012488224.2
NW_003790679.1	Gnomon	exon	1465535	1465943	.	+	.	ID=exon-XM_012488224.2-9;Dbxref=GeneID:100863298%2CGenbank:XM_012488224.2;Parent=rna-XM_012488224.2
NW_003790679.1	Gnomon	exon	1458634	1458948	.	+	.	ID=exon-XM_012488224.2-1;Dbxref=GeneID:100863298%2CGenbank:XM_012488224.2;Parent=rna-XM_012488224.2
NW_003790679.1	Gnomon	exon	1463594	1463762	.	+	.	ID=exon-XM_012488224.2-2;Dbxref=GeneID:100863298%2CGenbank:XM_012488224.2;Parent=rna-XM_012488224.2
NW_003790679.1	Gnomon	exon	1463842	1463981	.	+	.	ID=exon-XM_012488224.2-3;Dbxref=GeneID:100863298%2CGenbank:XM_012488224.2;Parent=rna-XM_012488224.2
NW_003790679.1	Gnomon	exon	1464053	1464340	.	+	.	ID=exon-XM_012488224.2-4;Dbxref=GeneID:100863298%2CGenbank:XM_012488224.2;Parent=rna-XM_012488224.2
NW_003790679.1	Gnomon	exon	1464408	1464570	.	+	.	ID=exon-XM_012488224.2-5;Dbxref=GeneID:100863298%2CGenbank:XM_012488224.2;Parent=rna-XM_012488224.2
NW_003790679.1	Gnomon	exon	1464634	1464761	.	+	.	ID=exon-XM_012488224.2-6;Dbxref=GeneID:100863298%2CGenbank:XM_012488224.2;Parent=rna-XM_012488224.2
NW_003790679.1	Gnomon	mRNA	42077	46789	.	+	.	Name=XM_012488207.2;ID=rna-XM_012488207.2;Dbxref=GeneID:100868803%2CGenbank:XM_012488207.2;Parent=gene-LOC100868803
NW_003790679.1	Gnomon	mRNA	10450	15500	.	-	.	Name=XM_012488197.2;ID=rna-XM_012488197.2;Dbxref=GeneID:100868579%2CGenbank:XM_012488197.2;Parent=gene-LOC100868579
NW_003790679.1	Gnomon	CDS	55221	55237	.	+	0	Name=XP_012343664.1;ID=cds-XP_012343664.1;Dbxref=GeneID:100871150%2CGenbank:XP_012343664.1;Parent=rna-XM_012488210.2
NW_003790679.1	Gnomon	CDS	55710	55917	.	+	0	Name=XP_012343664.1;ID=cds-XP_012343664.1;Dbxref=GeneID:100871150%2CGenbank:XP_012343664.1;Parent=rna-XM_012488210.2
NW_003790679.1	Gnomon	CDS	56084	56359	.	+	0	Name=XP_012343664.1;ID=cds-XP_012343664.1;Dbxref=GeneID:100871150%2CGenbank:XP_012343664.1;Parent=rna-XM_012488210.2
NW_003790679.1	Gnomon	CDS	56434	56824	.	+	0	Name=XP_012343664.1;ID=cds-XP_012343664.1;Dbxref=GeneID:100871150%2CGenbank:XP_012343664.1;Parent=rna-XM_012488210.2
NW_003790679.1	Gnomon	CDS	56961	57088	.	+	0	Name=XP_012343664.1;ID=cds-XP_012343664.1;Dbxref=GeneID:100871150%2CGenbank:XP_012343664.1;Parent=rna-XM_012488210.2
NW_003790679.1	Gnomon	exon	14798	14940	.	-	.	ID=exon-XM_012488198.1-1;Dbxref=GeneID:100868579%2CGenbank:XM_012488198.1;Parent=rna-XM_012488198.1
NW_003790679.1	Gnomon	exon	14693	14735	.	-	.	ID=exon-XM_012488198.1-2;Dbxref=GeneID:100868579%2CGenbank:XM_012488198.1;Parent=rna-XM_012488198.1
NW_003790679.1	Gnomon	exon	14241	14620	.	-	.	ID=exon-XM_012488198.1-3;Dbxref=GeneID:100868579%2CGenbank:XM_012488198.1;Parent=rna-XM_012488198.1
NW_003790679.1	Gnomon	exon	12295	12581	.	-	.	ID=exon-XM_012488198.1-8;Dbxref=GeneID:100868579%2CGenbank:XM_012488198.1;Parent=rna-XM_012488198.1
NW_003790679.1	Gnomon	exon	11838	12134	.	-	.	ID=exon-XM_012488198.1-9;Dbxref=GeneID:100868579%2CGenbank:XM_012488198.1;Parent=rna-XM_012488198.1
NW_003790679.1	Gnomon	exon	13921	14140	.	-	.	ID=exon-XM_012488198.1-4;Dbxref=GeneID:100868579%2CGenbank:XM_012488198.1;Parent=rna-XM_012488198.1
NW_003790679.1	Gnomon	exon	13619	13821	.	-	.	ID=exon-XM_012488198.1-5;Dbxref=GeneID:100868579%2CGenbank:XM_012488198.1;Parent=rna-XM_012488198.1
NW_003790679.1	Gnomon	exon	13196	13533	.	-	.	ID=exon-XM_012488198.1-6;Dbxref=GeneID:100868579%2CGenbank:XM_012488198.1;Parent=rna-XM_012488198.1
NW_003790679.1	Gnomon	exon	12745	12905	.	-	.	ID=exon-XM_012488198.1-7;Dbxref=GeneID:100868579%2CGenbank:XM_012488198.1;Parent=rna-XM_012488198.1
NW_003790679.1	Gnomon	mRNA	1587612	1591381	.	+	.	Name=XM_003694740.3;ID=rna-XM_003694740.3;Dbxref=GeneID:100863655%2CGenbank:XM_003694740.3;Parent=gene-LOC100863655
NW_003790679.1	Gnomon	exon	251139	251485	.	+	.	ID=exon-XM_031917253.1-4;Dbxref=GeneID:100865918%2CGenbank:XM_031917253.1;Parent=rna-XM_031917253.1
NW_003790679.1	Gnomon	exon	251581	252974	.	+	.	ID=exon-XM_031917253.1-5;Dbxref=GeneID:100865918%2CGenbank:XM_031917253.1;Parent=rna-XM_031917253.1
NW_003790679.1	Gnomon	exon	247661	247807	.	+	.	ID=exon-XM_031917253.1-2;Dbxref=GeneID:100865918%2CGenbank:XM_031917253.1;Parent=rna-XM_031917253.1
NW_003790679.1	Gnomon	exon	250700	251033	.	+	.	ID=exon-XM_031917253.1-3;Dbxref=GeneID:100865918%2CGenbank:XM_031917253.1;Parent=rna-XM_031917253.1
NW_003790679.1	Gnomon	exon	245197	245630	.	+	.	ID=exon-XM_031917253.1-1;Dbxref=GeneID:100865918%2CGenbank:XM_031917253.1;Parent=rna-XM_031917253.1
NW_003790679.1	Gnomon	exon	1593140	1593342	.	+	.	ID=exon-XM_031917302.1-3;Dbxref=GeneID:105735797%2CGenbank:XM_031917302.1;Parent=rna-XM_031917302.1
NW_003790679.1	Gnomon	exon	1593420	1593740	.	+	.	ID=exon-XM_031917302.1-4;Dbxref=GeneID:105735797%2CGenbank:XM_031917302.1;Parent=rna-XM_031917302.1
NW_003790679.1	Gnomon	exon	1591923	1592747	.	+	.	ID=exon-XM_031917302.1-1;Dbxref=GeneID:105735797%2CGenbank:XM_031917302.1;Parent=rna-XM_031917302.1
NW_003790679.1	Gnomon	exon	1592837	1593062	.	+	.	ID=exon-XM_031917302.1-2;Dbxref=GeneID:105735797%2CGenbank:XM_031917302.1;Parent=rna-XM_031917302.1
NW_003790679.1	Gnomon	lnc_RNA	2076185	2079260	.	+	.	Name=XR_001112287.2;ID=rna-XR_001112287.2;Dbxref=GeneID:100868013%2CGenbank:XR_001112287.2;Parent=gene-LOC100868013
NW_003790679.1	Gnomon	mRNA	1120702	1149408	.	+	.	Name=XM_012488050.2;ID=rna-XM_012488050.2;Dbxref=GeneID:100870790%2CGenbank:XM_012488050.2;Parent=gene-LOC100870790
NW_003790679.1	Gnomon	gene	1581339	1584648	.	-	.	Name=LOC100865434;ID=gene-LOC100865434;Dbxref=GeneID:100865434
NW_003790679.1	Gnomon	mRNA	1394009	1403997	.	-	.	Name=XM_031917258.1;ID=rna-XM_031917258.1;Dbxref=GeneID:100872460%2CGenbank:XM_031917258.1;Parent=gene-LOC100872460
NW_003790679.1	Gnomon	CDS	82619	82686	.	-	0	Name=XP_012343569.1;ID=cds-XP_012343569.1;Dbxref=GeneID:105735819%2CGenbank:XP_012343569.1;Parent=rna-XM_012488115.2
NW_003790679.1	Gnomon	CDS	82215	82490	.	-	0	Name=XP_012343569.1;ID=cds-XP_012343569.1;Dbxref=GeneID:105735819%2CGenbank:XP_012343569.1;Parent=rna-XM_012488115.2
NW_003790679.1	Gnomon	CDS	82111	82120	.	-	0	Name=XP_012343569.1;ID=cds-XP_012343569.1;Dbxref=GeneID:105735819%2CGenbank:XP_012343569.1;Parent=rna-XM_012488115.2
NW_003790679.1	Gnomon	exon	1957127	1957220	.	-	.	ID=exon-XM_012488103.2-9;Dbxref=GeneID:100864245%2CGenbank:XM_012488103.2;Parent=rna-XM_012488103.2
NW_003790679.1	Gnomon	exon	1957524	1957718	.	-	.	ID=exon-XM_012488103.2-7;Dbxref=GeneID:100864245%2CGenbank:XM_012488103.2;Parent=rna-XM_012488103.2
NW_003790679.1	Gnomon	exon	1957287	1957448	.	-	.	ID=exon-XM_012488103.2-8;Dbxref=GeneID:100864245%2CGenbank:XM_012488103.2;Parent=rna-XM_012488103.2
NW_003790679.1	Gnomon	exon	1959578	1959595	.	-	.	ID=exon-XM_012488103.2-1;Dbxref=GeneID:100864245%2CGenbank:XM_012488103.2;Parent=rna-XM_012488103.2
NW_003790679.1	Gnomon	exon	1959133	1959181	.	-	.	ID=exon-XM_012488103.2-2;Dbxref=GeneID:100864245%2CGenbank:XM_012488103.2;Parent=rna-XM_012488103.2
NW_003790679.1	Gnomon	exon	1958174	1958342	.	-	.	ID=exon-XM_012488103.2-5;Dbxref=GeneID:100864245%2CGenbank:XM_012488103.2;Parent=rna-XM_012488103.2
NW_003790679.1	Gnomon	exon	1957921	1958086	.	-	.	ID=exon-XM_012488103.2-6;Dbxref=GeneID:100864245%2CGenbank:XM_012488103.2;Parent=rna-XM_012488103.2
NW_003790679.1	Gnomon	exon	1958810	1958872	.	-	.	ID=exon-XM_012488103.2-3;Dbxref=GeneID:100864245%2CGenbank:XM_012488103.2;Parent=rna-XM_012488103.2
NW_003790679.1	Gnomon	exon	1958431	1958590	.	-	.	ID=exon-XM_012488103.2-4;Dbxref=GeneID:100864245%2CGenbank:XM_012488103.2;Parent=rna-XM_012488103.2
NW_003790679.1	Gnomon	CDS	817566	817715	.	+	0	Name=XP_003694752.1;ID=cds-XP_003694752.1;Dbxref=GeneID:100869388%2CGenbank:XP_003694752.1;Parent=rna-XM_003694704.3
NW_003790679.1	Gnomon	CDS	817928	818369	.	+	0	Name=XP_003694752.1;ID=cds-XP_003694752.1;Dbxref=GeneID:100869388%2CGenbank:XP_003694752.1;Parent=rna-XM_003694704.3
NW_003790679.1	Gnomon	CDS	818473	819026	.	+	0	Name=XP_003694752.1;ID=cds-XP_003694752.1;Dbxref=GeneID:100869388%2CGenbank:XP_003694752.1;Parent=rna-XM_003694704.3
NW_003790679.1	Gnomon	CDS	819092	819178	.	+	0	Name=XP_003694752.1;ID=cds-XP_003694752.1;Dbxref=GeneID:100869388%2CGenbank:XP_003694752.1;Parent=rna-XM_003694704.3
NW_003790679.1	Gnomon	exon	650236	650665	.	+	.	ID=exon-XM_012488068.2-16;Dbxref=GeneID:100866387%2CGenbank:XM_012488068.2;Parent=rna-XM_012488068.2
NW_003790679.1	Gnomon	exon	649122	649229	.	+	.	ID=exon-XM_012488068.2-14;Dbxref=GeneID:100866387%2CGenbank:XM_012488068.2;Parent=rna-XM_012488068.2
NW_003790679.1	Gnomon	exon	649288	649440	.	+	.	ID=exon-XM_012488068.2-15;Dbxref=GeneID:100866387%2CGenbank:XM_012488068.2;Parent=rna-XM_012488068.2
NW_003790679.1	Gnomon	exon	648271	648438	.	+	.	ID=exon-XM_012488068.2-12;Dbxref=GeneID:100866387%2CGenbank:XM_012488068.2;Parent=rna-XM_012488068.2
NW_003790679.1	Gnomon	mRNA	42077	46587	.	+	.	Name=XM_012488208.2;ID=rna-XM_012488208.2;Dbxref=GeneID:100868803%2CGenbank:XM_012488208.2;Parent=gene-LOC100868803
NW_003790679.1	Gnomon	exon	648893	649019	.	+	.	ID=exon-XM_012488068.2-13;Dbxref=GeneID:100866387%2CGenbank:XM_012488068.2;Parent=rna-XM_012488068.2
NW_003790679.1	Gnomon	exon	647719	647763	.	+	.	ID=exon-XM_012488068.2-10;Dbxref=GeneID:100866387%2CGenbank:XM_012488068.2;Parent=rna-XM_012488068.2
NW_003790679.1	Gnomon	exon	648092	648158	.	+	.	ID=exon-XM_012488068.2-11;Dbxref=GeneID:100866387%2CGenbank:XM_012488068.2;Parent=rna-XM_012488068.2
NW_003790679.1	Gnomon	mRNA	10450	14940	.	-	.	Name=XM_012488198.1;ID=rna-XM_012488198.1;Dbxref=GeneID:100868579%2CGenbank:XM_012488198.1;Parent=gene-LOC100868579
NW_003790679.1	Gnomon	mRNA	691265	705546	.	-	.	Name=XM_012488052.2;ID=rna-XM_012488052.2;Dbxref=GeneID:100868012%2CGenbank:XM_012488052.2;Parent=gene-LOC100868012
NW_003790679.1	Gnomon	lnc_RNA	2068599	2070383	.	+	.	Name=XR_001112286.2;ID=rna-XR_001112286.2;Dbxref=GeneID:105735816%2CGenbank:XR_001112286.2;Parent=gene-LOC105735816
NW_003790679.1	Gnomon	CDS	44271	44414	.	+	0	Name=XP_012343663.1;ID=cds-XP_012343663.1;Dbxref=GeneID:100868803%2CGenbank:XP_012343663.1;Parent=rna-XM_012488209.2
NW_003790679.1	Gnomon	CDS	44609	45154	.	+	0	Name=XP_012343663.1;ID=cds-XP_012343663.1;Dbxref=GeneID:100868803%2CGenbank:XP_012343663.1;Parent=rna-XM_012488209.2
NW_003790679.1	Gnomon	CDS	45292	45361	.	+	0	Name=XP_012343663.1;ID=cds-XP_012343663.1;Dbxref=GeneID:100868803%2CGenbank:XP_012343663.1;Parent=rna-XM_012488209.2
NW_003790679.1	Gnomon	CDS	45476	45575	.	+	0	Name=XP_012343663.1;ID=cds-XP_012343663.1;Dbxref=GeneID:100868803%2CGenbank:XP_012343663.1;Parent=rna-XM_012488209.2
NW_003790679.1	Gnomon	CDS	45636	45645	.	+	0	Name=XP_012343663.1;ID=cds-XP_012343663.1;Dbxref=GeneID:100868803%2CGenbank:XP_012343663.1;Parent=rna-XM_012488209.2
NW_003790679.1	Gnomon	exon	206167	206450	.	-	.	ID=exon-XM_012488092.2-10;Dbxref=GeneID:100865082%2CGenbank:XM_012488092.2;Parent=rna-XM_012488092.2
NW_003790679.1	Gnomon	mRNA	1647390	1650649	.	-	.	Name=XM_003694741.3;ID=rna-XM_003694741.3;Dbxref=GeneID:100863775%2CGenbank:XM_003694741.3;Parent=gene-LOC100863775
NW_003790679.1	Gnomon	exon	649288	649440	.	+	.	ID=exon-XM_031917278.1-16;Dbxref=GeneID:100866387%2CGenbank:XM_031917278.1;Parent=rna-XM_031917278.1
NW_003790679.1	Gnomon	exon	650236	650665	.	+	.	ID=exon-XM_031917278.1-17;Dbxref=GeneID:100866387%2CGenbank:XM_031917278.1;Parent=rna-XM_031917278.1
NW_003790679.1	Gnomon	exon	648092	648158	.	+	.	ID=exon-XM_031917278.1-12;Dbxref=GeneID:100866387%2CGenbank:XM_031917278.1;Parent=rna-XM_031917278.1
NW_003790679.1	Gnomon	exon	648271	648438	.	+	.	ID=exon-XM_031917278.1-13;Dbxref=GeneID:100866387%2CGenbank:XM_031917278.1;Parent=rna-XM_031917278.1
NW_003790679.1	Gnomon	exon	648875	649019	.	+	.	ID=exon-XM_031917278.1-14;Dbxref=GeneID:100866387%2CGenbank:XM_031917278.1;Parent=rna-XM_031917278.1
NW_003790679.1	Gnomon	exon	649122	649229	.	+	.	ID=exon-XM_031917278.1-15;Dbxref=GeneID:100866387%2CGenbank:XM_031917278.1;Parent=rna-XM_031917278.1
NW_003790679.1	Gnomon	exon	647325	647348	.	+	.	ID=exon-XM_031917278.1-10;Dbxref=GeneID:100866387%2CGenbank:XM_031917278.1;Parent=rna-XM_031917278.1
NW_003790679.1	Gnomon	exon	647719	647763	.	+	.	ID=exon-XM_031917278.1-11;Dbxref=GeneID:100866387%2CGenbank:XM_031917278.1;Parent=rna-XM_031917278.1
NW_003790679.1	Gnomon	exon	1381008	1381085	.	+	.	ID=exon-XM_012488151.2-8;Dbxref=GeneID:100871981%2CGenbank:XM_012488151.2;Parent=rna-XM_012488151.2
NW_003790679.1	Gnomon	exon	1381717	1381874	.	+	.	ID=exon-XM_012488151.2-9;Dbxref=GeneID:100871981%2CGenbank:XM_012488151.2;Parent=rna-XM_012488151.2
NW_003790679.1	Gnomon	exon	1380142	1380173	.	+	.	ID=exon-XM_012488151.2-6;Dbxref=GeneID:100871981%2CGenbank:XM_012488151.2;Parent=rna-XM_012488151.2
NW_003790679.1	Gnomon	exon	1380256	1380340	.	+	.	ID=exon-XM_012488151.2-7;Dbxref=GeneID:100871981%2CGenbank:XM_012488151.2;Parent=rna-XM_012488151.2
NW_003790679.1	Gnomon	exon	1371754	1371930	.	+	.	ID=exon-XM_012488151.2-4;Dbxref=GeneID:100871981%2CGenbank:XM_012488151.2;Parent=rna-XM_012488151.2
NW_003790679.1	Gnomon	mRNA	1120739	1137135	.	+	.	Name=XM_012488051.2;ID=rna-XM_012488051.2;Dbxref=GeneID:100870790%2CGenbank:XM_012488051.2;Parent=gene-LOC100870790
NW_003790679.1	Gnomon	exon	1372156	1372232	.	+	.	ID=exon-XM_012488151.2-5;Dbxref=GeneID:100871981%2CGenbank:XM_012488151.2;Parent=rna-XM_012488151.2
NW_003790679.1	Gnomon	exon	1370944	1371049	.	+	.	ID=exon-XM_012488151.2-2;Dbxref=GeneID:100871981%2CGenbank:XM_012488151.2;Parent=rna-XM_012488151.2
NW_003790679.1	Gnomon	exon	1371461	1371632	.	+	.	ID=exon-XM_012488151.2-3;Dbxref=GeneID:100871981%2CGenbank:XM_012488151.2;Parent=rna-XM_012488151.2
NW_003790679.1	Gnomon	exon	1363563	1363751	.	+	.	ID=exon-XM_012488151.2-1;Dbxref=GeneID:100871981%2CGenbank:XM_012488151.2;Parent=rna-XM_012488151.2
NW_003790679.1	Gnomon	gene	1643620	1644833	.	+	.	Name=LOC100865319;ID=gene-LOC100865319;Dbxref=GeneID:100865319
NW_003790679.1	Gnomon	gene	221965	227214	.	-	.	Name=LOC100865320;ID=gene-LOC100865320;Dbxref=GeneID:100865320
NW_003790679.1	Gnomon	mRNA	7097	9816	.	+	.	Name=XM_031917259.1;ID=rna-XM_031917259.1;Dbxref=GeneID:100865555%2CGenbank:XM_031917259.1;Parent=gene-LOC100865555
NW_003790679.1	Gnomon	CDS	817128	817167	.	-	0	Name=XP_003694751.1;ID=cds-XP_003694751.1;Dbxref=GeneID:100869268%2CGenbank:XP_003694751.1;Parent=rna-XM_003694703.2
NW_003790679.1	Gnomon	CDS	815700	816131	.	-	0	Name=XP_003694751.1;ID=cds-XP_003694751.1;Dbxref=GeneID:100869268%2CGenbank:XP_003694751.1;Parent=rna-XM_003694703.2
NW_003790679.1	Gnomon	CDS	815445	815518	.	-	0	Name=XP_003694751.1;ID=cds-XP_003694751.1;Dbxref=GeneID:100869268%2CGenbank:XP_003694751.1;Parent=rna-XM_003694703.2
NW_003790679.1	Gnomon	CDS	815153	815302	.	-	0	Name=XP_003694751.1;ID=cds-XP_003694751.1;Dbxref=GeneID:100869268%2CGenbank:XP_003694751.1;Parent=rna-XM_003694703.2
NW_003790679.1	Gnomon	CDS	814989	815083	.	-	0	Name=XP_003694751.1;ID=cds-XP_003694751.1;Dbxref=GeneID:100869268%2CGenbank:XP_003694751.1;Parent=rna-XM_003694703.2
NW_003790679.1	Gnomon	CDS	814593	814900	.	-	0	Name=XP_003694751.1;ID=cds-XP_003694751.1;Dbxref=GeneID:100869268%2CGenbank:XP_003694751.1;Parent=rna-XM_003694703.2
NW_003790679.1	Gnomon	CDS	814454	814522	.	-	0	Name=XP_003694751.1;ID=cds-XP_003694751.1;Dbxref=GeneID:100869268%2CGenbank:XP_003694751.1;Parent=rna-XM_003694703.2
NW_003790679.1	Gnomon	CDS	814222	814376	.	-	0	Name=XP_003694751.1;ID=cds-XP_003694751.1;Dbxref=GeneID:100869268%2CGenbank:XP_003694751.1;Parent=rna-XM_003694703.2
NW_003790679.1	Gnomon	mRNA	42077	45702	.	+	.	Name=XM_012488209.2;ID=rna-XM_012488209.2;Dbxref=GeneID:100868803%2CGenbank:XM_012488209.2;Parent=gene-LOC100868803
NW_003790679.1	Gnomon	mRNA	692508	706494	.	-	.	Name=XM_012488053.2;ID=rna-XM_012488053.2;Dbxref=GeneID:100868012%2CGenbank:XM_012488053.2;Parent=gene-LOC100868012
NW_003790679.1	Gnomon	mRNA	1379785	1387574	.	+	.	Name=XM_031917256.1;ID=rna-XM_031917256.1;Dbxref=GeneID:100871981%2CGenbank:XM_031917256.1;Parent=gene-LOC100871981
NW_003790679.1	Gnomon	mRNA	1593811	1599016	.	-	.	Name=XM_003694742.3;ID=rna-XM_003694742.3;Dbxref=GeneID:100863899%2CGenbank:XM_003694742.3;Parent=gene-LOC100863899
NW_003790679.1	Gnomon	exon	689838	689961	.	+	.	ID=exon-XR_001112277.2-10;Dbxref=GeneID:100868131%2CGenbank:XR_001112277.2;Parent=rna-XR_001112277.2
NW_003790679.1	Gnomon	exon	690051	690367	.	+	.	ID=exon-XR_001112277.2-11;Dbxref=GeneID:100868131%2CGenbank:XR_001112277.2;Parent=rna-XR_001112277.2
NW_003790679.1	Gnomon	exon	688040	688378	.	+	.	ID=exon-XM_012488057.2-5;Dbxref=GeneID:100868131%2CGenbank:XM_012488057.2;Parent=rna-XM_012488057.2
NW_003790679.1	Gnomon	exon	688511	688723	.	+	.	ID=exon-XM_012488057.2-6;Dbxref=GeneID:100868131%2CGenbank:XM_012488057.2;Parent=rna-XM_012488057.2
NW_003790679.1	Gnomon	exon	688815	688961	.	+	.	ID=exon-XM_012488057.2-7;Dbxref=GeneID:100868131%2CGenbank:XM_012488057.2;Parent=rna-XM_012488057.2
NW_003790679.1	Gnomon	exon	689036	689428	.	+	.	ID=exon-XM_012488057.2-8;Dbxref=GeneID:100868131%2CGenbank:XM_012488057.2;Parent=rna-XM_012488057.2
NW_003790679.1	Gnomon	exon	684158	684401	.	+	.	ID=exon-XM_012488057.2-1;Dbxref=GeneID:100868131%2CGenbank:XM_012488057.2;Parent=rna-XM_012488057.2
NW_003790679.1	Gnomon	exon	685354	687353	.	+	.	ID=exon-XM_012488057.2-2;Dbxref=GeneID:100868131%2CGenbank:XM_012488057.2;Parent=rna-XM_012488057.2
NW_003790679.1	Gnomon	exon	687427	687534	.	+	.	ID=exon-XM_012488057.2-3;Dbxref=GeneID:100868131%2CGenbank:XM_012488057.2;Parent=rna-XM_012488057.2
NW_003790679.1	Gnomon	exon	687650	687928	.	+	.	ID=exon-XM_012488057.2-4;Dbxref=GeneID:100868131%2CGenbank:XM_012488057.2;Parent=rna-XM_012488057.2
NW_003790679.1	Gnomon	exon	689513	689750	.	+	.	ID=exon-XM_012488057.2-9;Dbxref=GeneID:100868131%2CGenbank:XM_012488057.2;Parent=rna-XM_012488057.2
NW_003790679.1	Gnomon	CDS	44271	44414	.	+	0	Name=XP_012343662.1;ID=cds-XP_012343662.1;Dbxref=GeneID:100868803%2CGenbank:XP_012343662.1;Parent=rna-XM_012488208.2
NW_003790679.1	Gnomon	CDS	44609	45154	.	+	0	Name=XP_012343662.1;ID=cds-XP_012343662.1;Dbxref=GeneID:100868803%2CGenbank:XP_012343662.1;Parent=rna-XM_012488208.2
NW_003790679.1	Gnomon	CDS	45292	45361	.	+	0	Name=XP_012343662.1;ID=cds-XP_012343662.1;Dbxref=GeneID:100868803%2CGenbank:XP_012343662.1;Parent=rna-XM_012488208.2
NW_003790679.1	Gnomon	CDS	45476	45575	.	+	0	Name=XP_012343662.1;ID=cds-XP_012343662.1;Dbxref=GeneID:100868803%2CGenbank:XP_012343662.1;Parent=rna-XM_012488208.2
NW_003790679.1	Gnomon	CDS	46286	46319	.	+	0	Name=XP_012343662.1;ID=cds-XP_012343662.1;Dbxref=GeneID:100868803%2CGenbank:XP_012343662.1;Parent=rna-XM_012488208.2
NW_003790679.1	Gnomon	exon	207117	207320	.	-	.	ID=exon-XM_031917229.1-5;Dbxref=GeneID:100865082%2CGenbank:XM_031917229.1;Parent=rna-XM_031917229.1
NW_003790679.1	Gnomon	exon	206997	207052	.	-	.	ID=exon-XM_031917229.1-6;Dbxref=GeneID:100865082%2CGenbank:XM_031917229.1;Parent=rna-XM_031917229.1
NW_003790679.1	Gnomon	exon	206800	206878	.	-	.	ID=exon-XM_031917229.1-7;Dbxref=GeneID:100865082%2CGenbank:XM_031917229.1;Parent=rna-XM_031917229.1
NW_003790679.1	Gnomon	exon	206572	206673	.	-	.	ID=exon-XM_031917229.1-8;Dbxref=GeneID:100865082%2CGenbank:XM_031917229.1;Parent=rna-XM_031917229.1
NW_003790679.1	Gnomon	exon	208241	208251	.	-	.	ID=exon-XM_031917229.1-1;Dbxref=GeneID:100865082%2CGenbank:XM_031917229.1;Parent=rna-XM_031917229.1
NW_003790679.1	Gnomon	exon	207796	207905	.	-	.	ID=exon-XM_031917229.1-2;Dbxref=GeneID:100865082%2CGenbank:XM_031917229.1;Parent=rna-XM_031917229.1
NW_003790679.1	Gnomon	exon	207573	207645	.	-	.	ID=exon-XM_031917229.1-3;Dbxref=GeneID:100865082%2CGenbank:XM_031917229.1;Parent=rna-XM_031917229.1
NW_003790679.1	Gnomon	exon	1680554	1680642	.	+	.	ID=exon-XM_003694761.3-10;Dbxref=GeneID:100866572%2CGenbank:XM_003694761.3;Parent=rna-XM_003694761.3
NW_003790679.1	Gnomon	exon	207407	207489	.	-	.	ID=exon-XM_031917229.1-4;Dbxref=GeneID:100865082%2CGenbank:XM_031917229.1;Parent=rna-XM_031917229.1
NW_003790679.1	Gnomon	exon	1680717	1681071	.	+	.	ID=exon-XM_003694761.3-11;Dbxref=GeneID:100866572%2CGenbank:XM_003694761.3;Parent=rna-XM_003694761.3
NW_003790679.1	Gnomon	exon	206167	206450	.	-	.	ID=exon-XM_031917229.1-9;Dbxref=GeneID:100865082%2CGenbank:XM_031917229.1;Parent=rna-XM_031917229.1
NW_003790679.1	Gnomon	CDS	207796	207825	.	-	0	Name=XP_031773089.1;ID=cds-XP_031773089.1;Dbxref=GeneID:100865082%2CGenbank:XP_031773089.1;Parent=rna-XM_031917229.1
NW_003790679.1	Gnomon	CDS	207573	207645	.	-	0	Name=XP_031773089.1;ID=cds-XP_031773089.1;Dbxref=GeneID:100865082%2CGenbank:XP_031773089.1;Parent=rna-XM_031917229.1
NW_003790679.1	Gnomon	CDS	207407	207489	.	-	0	Name=XP_031773089.1;ID=cds-XP_031773089.1;Dbxref=GeneID:100865082%2CGenbank:XP_031773089.1;Parent=rna-XM_031917229.1
NW_003790679.1	Gnomon	CDS	207117	207320	.	-	0	Name=XP_031773089.1;ID=cds-XP_031773089.1;Dbxref=GeneID:100865082%2CGenbank:XP_031773089.1;Parent=rna-XM_031917229.1
NW_003790679.1	Gnomon	CDS	206997	207052	.	-	0	Name=XP_031773089.1;ID=cds-XP_031773089.1;Dbxref=GeneID:100865082%2CGenbank:XP_031773089.1;Parent=rna-XM_031917229.1
NW_003790679.1	Gnomon	CDS	206800	206878	.	-	0	Name=XP_031773089.1;ID=cds-XP_031773089.1;Dbxref=GeneID:100865082%2CGenbank:XP_031773089.1;Parent=rna-XM_031917229.1
NW_003790679.1	Gnomon	CDS	206572	206673	.	-	0	Name=XP_031773089.1;ID=cds-XP_031773089.1;Dbxref=GeneID:100865082%2CGenbank:XP_031773089.1;Parent=rna-XM_031917229.1
NW_003790679.1	Gnomon	CDS	206346	206450	.	-	0	Name=XP_031773089.1;ID=cds-XP_031773089.1;Dbxref=GeneID:100865082%2CGenbank:XP_031773089.1;Parent=rna-XM_031917229.1
NW_003790679.1	Gnomon	CDS	726936	727000	.	-	0	Name=XP_003694750.1;ID=cds-XP_003694750.1;Dbxref=GeneID:100869152%2CGenbank:XP_003694750.1;Parent=rna-XM_003694702.3
NW_003790679.1	Gnomon	CDS	726398	726595	.	-	0	Name=XP_003694750.1;ID=cds-XP_003694750.1;Dbxref=GeneID:100869152%2CGenbank:XP_003694750.1;Parent=rna-XM_003694702.3
NW_003790679.1	Gnomon	CDS	726209	726320	.	-	0	Name=XP_003694750.1;ID=cds-XP_003694750.1;Dbxref=GeneID:100869152%2CGenbank:XP_003694750.1;Parent=rna-XM_003694702.3
NW_003790679.1	Gnomon	gene	212348	217374	.	-	.	Name=LOC100865204;ID=gene-LOC100865204;Dbxref=GeneID:100865204
NW_003790679.1	Gnomon	gene	1585728	1587215	.	+	.	Name=LOC100865203;ID=gene-LOC100865203;Dbxref=GeneID:100865203
NW_003790679.1	Gnomon	mRNA	692508	705651	.	-	.	Name=XM_012488054.2;ID=rna-XM_012488054.2;Dbxref=GeneID:100868012%2CGenbank:XM_012488054.2;Parent=gene-LOC100868012
NW_003790679.1	Gnomon	gene	206167	210800	.	-	.	Name=LOC100865082;ID=gene-LOC100865082;Dbxref=GeneID:100865082
NW_003790679.1	Gnomon	gene	1651455	1652936	.	+	.	Name=LOC100865081;ID=gene-LOC100865081;Dbxref=GeneID:100865081
NW_003790679.1	Gnomon	CDS	44271	44414	.	+	0	Name=XP_012343661.1;ID=cds-XP_012343661.1;Dbxref=GeneID:100868803%2CGenbank:XP_012343661.1;Parent=rna-XM_012488207.2
NW_003790679.1	Gnomon	CDS	44609	45154	.	+	0	Name=XP_012343661.1;ID=cds-XP_012343661.1;Dbxref=GeneID:100868803%2CGenbank:XP_012343661.1;Parent=rna-XM_012488207.2
NW_003790679.1	Gnomon	CDS	45292	45361	.	+	0	Name=XP_012343661.1;ID=cds-XP_012343661.1;Dbxref=GeneID:100868803%2CGenbank:XP_012343661.1;Parent=rna-XM_012488207.2
NW_003790679.1	Gnomon	CDS	45476	45575	.	+	0	Name=XP_012343661.1;ID=cds-XP_012343661.1;Dbxref=GeneID:100868803%2CGenbank:XP_012343661.1;Parent=rna-XM_012488207.2
NW_003790679.1	Gnomon	CDS	46609	46690	.	+	0	Name=XP_012343661.1;ID=cds-XP_012343661.1;Dbxref=GeneID:100868803%2CGenbank:XP_012343661.1;Parent=rna-XM_012488207.2
NW_003790679.1	Gnomon	exon	687134	687353	.	+	.	ID=exon-XM_031917276.1-3;Dbxref=GeneID:100868131%2CGenbank:XM_031917276.1;Parent=rna-XM_031917276.1
NW_003790679.1	Gnomon	exon	687427	687534	.	+	.	ID=exon-XM_031917276.1-4;Dbxref=GeneID:100868131%2CGenbank:XM_031917276.1;Parent=rna-XM_031917276.1
NW_003790679.1	Gnomon	exon	684158	684401	.	+	.	ID=exon-XM_031917276.1-1;Dbxref=GeneID:100868131%2CGenbank:XM_031917276.1;Parent=rna-XM_031917276.1
NW_003790679.1	Gnomon	exon	685354	686986	.	+	.	ID=exon-XM_031917276.1-2;Dbxref=GeneID:100868131%2CGenbank:XM_031917276.1;Parent=rna-XM_031917276.1
NW_003790679.1	Gnomon	exon	688511	688723	.	+	.	ID=exon-XM_031917276.1-7;Dbxref=GeneID:100868131%2CGenbank:XM_031917276.1;Parent=rna-XM_031917276.1
NW_003790679.1	Gnomon	exon	688815	688961	.	+	.	ID=exon-XM_031917276.1-8;Dbxref=GeneID:100868131%2CGenbank:XM_031917276.1;Parent=rna-XM_031917276.1
NW_003790679.1	Gnomon	exon	687650	687928	.	+	.	ID=exon-XM_031917276.1-5;Dbxref=GeneID:100868131%2CGenbank:XM_031917276.1;Parent=rna-XM_031917276.1
NW_003790679.1	Gnomon	exon	688040	688378	.	+	.	ID=exon-XM_031917276.1-6;Dbxref=GeneID:100868131%2CGenbank:XM_031917276.1;Parent=rna-XM_031917276.1
NW_003790679.1	Gnomon	exon	55080	55237	.	+	.	ID=exon-XM_003694718.3-1;Dbxref=GeneID:100871150%2CGenbank:XM_003694718.3;Parent=rna-XM_003694718.3
NW_003790679.1	Gnomon	exon	689036	689428	.	+	.	ID=exon-XM_031917276.1-9;Dbxref=GeneID:100868131%2CGenbank:XM_031917276.1;Parent=rna-XM_031917276.1
NW_003790679.1	Gnomon	exon	55710	55917	.	+	.	ID=exon-XM_003694718.3-2;Dbxref=GeneID:100871150%2CGenbank:XM_003694718.3;Parent=rna-XM_003694718.3
NW_003790679.1	Gnomon	exon	56084	56359	.	+	.	ID=exon-XM_003694718.3-3;Dbxref=GeneID:100871150%2CGenbank:XM_003694718.3;Parent=rna-XM_003694718.3
NW_003790679.1	Gnomon	exon	56434	56842	.	+	.	ID=exon-XM_003694718.3-4;Dbxref=GeneID:100871150%2CGenbank:XM_003694718.3;Parent=rna-XM_003694718.3
NW_003790679.1	Gnomon	exon	56961	57125	.	+	.	ID=exon-XM_003694718.3-5;Dbxref=GeneID:100871150%2CGenbank:XM_003694718.3;Parent=rna-XM_003694718.3
NW_003790679.1	Gnomon	CDS	208919	208922	.	-	0	Name=XP_031773088.1;ID=cds-XP_031773088.1;Dbxref=GeneID:100865082%2CGenbank:XP_031773088.1;Parent=rna-XM_031917228.1
NW_003790679.1	Gnomon	CDS	207796	207905	.	-	0	Name=XP_031773088.1;ID=cds-XP_031773088.1;Dbxref=GeneID:100865082%2CGenbank:XP_031773088.1;Parent=rna-XM_031917228.1
NW_003790679.1	Gnomon	CDS	207573	207645	.	-	0	Name=XP_031773088.1;ID=cds-XP_031773088.1;Dbxref=GeneID:100865082%2CGenbank:XP_031773088.1;Parent=rna-XM_031917228.1
NW_003790679.1	Gnomon	CDS	207407	207489	.	-	0	Name=XP_031773088.1;ID=cds-XP_031773088.1;Dbxref=GeneID:100865082%2CGenbank:XP_031773088.1;Parent=rna-XM_031917228.1
NW_003790679.1	Gnomon	CDS	207117	207320	.	-	0	Name=XP_031773088.1;ID=cds-XP_031773088.1;Dbxref=GeneID:100865082%2CGenbank:XP_031773088.1;Parent=rna-XM_031917228.1
NW_003790679.1	Gnomon	CDS	206997	207052	.	-	0	Name=XP_031773088.1;ID=cds-XP_031773088.1;Dbxref=GeneID:100865082%2CGenbank:XP_031773088.1;Parent=rna-XM_031917228.1
NW_003790679.1	Gnomon	CDS	206800	206878	.	-	0	Name=XP_031773088.1;ID=cds-XP_031773088.1;Dbxref=GeneID:100865082%2CGenbank:XP_031773088.1;Parent=rna-XM_031917228.1
NW_003790679.1	Gnomon	CDS	206572	206673	.	-	0	Name=XP_031773088.1;ID=cds-XP_031773088.1;Dbxref=GeneID:100865082%2CGenbank:XP_031773088.1;Parent=rna-XM_031917228.1
NW_003790679.1	Gnomon	CDS	206346	206450	.	-	0	Name=XP_031773088.1;ID=cds-XP_031773088.1;Dbxref=GeneID:100865082%2CGenbank:XP_031773088.1;Parent=rna-XM_031917228.1
NW_003790679.1	Gnomon	mRNA	1653880	1658399	.	-	.	Name=XM_003694744.2;ID=rna-XM_003694744.2;Dbxref=GeneID:100864130%2CGenbank:XM_003694744.2;Note=The sequence of the model RefSeq transcript was modified relative to this genomic sequence to represent the inferred CDS: inserted 1 base in 1 codon;Parent=gene-LOC100864130
NW_003790679.1	Gnomon	mRNA	1379622	1390056	.	+	.	Name=XM_031917257.1;ID=rna-XM_031917257.1;Dbxref=GeneID:100871981%2CGenbank:XM_031917257.1;Parent=gene-LOC100871981
NW_003790679.1	Gnomon	mRNA	708857	715865	.	+	.	Name=XM_012488055.2;ID=rna-XM_012488055.2;Dbxref=GeneID:100868250%2CGenbank:XM_012488055.2;Parent=gene-LOC100868250
NW_003790679.1	Gnomon	exon	712928	713129	.	+	.	ID=exon-XM_012488056.2-8;Dbxref=GeneID:100868250%2CGenbank:XM_012488056.2;Parent=rna-XM_012488056.2
NW_003790679.1	Gnomon	exon	713225	715865	.	+	.	ID=exon-XM_012488056.2-9;Dbxref=GeneID:100868250%2CGenbank:XM_012488056.2;Parent=rna-XM_012488056.2
NW_003790679.1	Gnomon	exon	712305	712551	.	+	.	ID=exon-XM_012488056.2-6;Dbxref=GeneID:100868250%2CGenbank:XM_012488056.2;Parent=rna-XM_012488056.2
NW_003790679.1	Gnomon	exon	712636	712840	.	+	.	ID=exon-XM_012488056.2-7;Dbxref=GeneID:100868250%2CGenbank:XM_012488056.2;Parent=rna-XM_012488056.2
NW_003790679.1	Gnomon	exon	711798	712032	.	+	.	ID=exon-XM_012488056.2-4;Dbxref=GeneID:100868250%2CGenbank:XM_012488056.2;Parent=rna-XM_012488056.2
NW_003790679.1	Gnomon	exon	712115	712224	.	+	.	ID=exon-XM_012488056.2-5;Dbxref=GeneID:100868250%2CGenbank:XM_012488056.2;Parent=rna-XM_012488056.2
NW_003790679.1	Gnomon	exon	709757	709822	.	+	.	ID=exon-XM_012488056.2-2;Dbxref=GeneID:100868250%2CGenbank:XM_012488056.2;Parent=rna-XM_012488056.2
NW_003790679.1	Gnomon	exon	710012	711629	.	+	.	ID=exon-XM_012488056.2-3;Dbxref=GeneID:100868250%2CGenbank:XM_012488056.2;Parent=rna-XM_012488056.2
NW_003790679.1	Gnomon	exon	709121	709447	.	+	.	ID=exon-XM_012488056.2-1;Dbxref=GeneID:100868250%2CGenbank:XM_012488056.2;Parent=rna-XM_012488056.2
NW_003790679.1	Gnomon	CDS	44271	44414	.	+	0	Name=XP_012343660.1;ID=cds-XP_012343660.1;Dbxref=GeneID:100868803%2CGenbank:XP_012343660.1;Parent=rna-XM_012488206.2
NW_003790679.1	Gnomon	CDS	44609	45154	.	+	0	Name=XP_012343660.1;ID=cds-XP_012343660.1;Dbxref=GeneID:100868803%2CGenbank:XP_012343660.1;Parent=rna-XM_012488206.2
NW_003790679.1	Gnomon	CDS	45292	45575	.	+	0	Name=XP_012343660.1;ID=cds-XP_012343660.1;Dbxref=GeneID:100868803%2CGenbank:XP_012343660.1;Parent=rna-XM_012488206.2
NW_003790679.1	Gnomon	CDS	46609	46690	.	+	0	Name=XP_012343660.1;ID=cds-XP_012343660.1;Dbxref=GeneID:100868803%2CGenbank:XP_012343660.1;Parent=rna-XM_012488206.2
NW_003790679.1	Gnomon	exon	1638542	1638713	.	-	.	ID=exon-XM_031917230.1-5;Dbxref=GeneID:100863181%2CGenbank:XM_031917230.1;Note=The sequence of the model RefSeq transcript was modified relative to this genomic sequence to represent the inferred CDS: added 13 bases not found in genome assembly;Parent=rna-XM_031917230.1
NW_003790679.1	Gnomon	exon	1638326	1638473	.	-	.	ID=exon-XM_031917230.1-6;Dbxref=GeneID:100863181%2CGenbank:XM_031917230.1;Note=The sequence of the model RefSeq transcript was modified relative to this genomic sequence to represent the inferred CDS: added 13 bases not found in genome assembly;Parent=rna-XM_031917230.1
NW_003790679.1	Gnomon	exon	1639159	1639261	.	-	.	ID=exon-XM_031917230.1-3;Dbxref=GeneID:100863181%2CGenbank:XM_031917230.1;Note=The sequence of the model RefSeq transcript was modified relative to this genomic sequence to represent the inferred CDS: added 13 bases not found in genome assembly;Parent=rna-XM_031917230.1
NW_003790679.1	Gnomon	exon	1638775	1639099	.	-	.	ID=exon-XM_031917230.1-4;Dbxref=GeneID:100863181%2CGenbank:XM_031917230.1;Note=The sequence of the model RefSeq transcript was modified relative to this genomic sequence to represent the inferred CDS: added 13 bases not found in genome assembly;Parent=rna-XM_031917230.1
NW_003790679.1	Gnomon	exon	1637732	1637843	.	-	.	ID=exon-XM_031917230.1-9;Dbxref=GeneID:100863181%2CGenbank:XM_031917230.1;Note=The sequence of the model RefSeq transcript was modified relative to this genomic sequence to represent the inferred CDS: added 13 bases not found in genome assembly;Parent=rna-XM_031917230.1
NW_003790679.1	Gnomon	exon	1638057	1638246	.	-	.	ID=exon-XM_031917230.1-7;Dbxref=GeneID:100863181%2CGenbank:XM_031917230.1;Note=The sequence of the model RefSeq transcript was modified relative to this genomic sequence to represent the inferred CDS: added 13 bases not found in genome assembly;Parent=rna-XM_031917230.1
NW_003790679.1	Gnomon	exon	1637908	1637988	.	-	.	ID=exon-XM_031917230.1-8;Dbxref=GeneID:100863181%2CGenbank:XM_031917230.1;Note=The sequence of the model RefSeq transcript was modified relative to this genomic sequence to represent the inferred CDS: added 13 bases not found in genome assembly;Parent=rna-XM_031917230.1
NW_003790679.1	Gnomon	exon	1640261	1640344	.	-	.	ID=exon-XM_031917230.1-1;Dbxref=GeneID:100863181%2CGenbank:XM_031917230.1;Note=The sequence of the model RefSeq transcript was modified relative to this genomic sequence to represent the inferred CDS: added 13 bases not found in genome assembly;Parent=rna-XM_031917230.1
NW_003790679.1	Gnomon	exon	1639341	1639513	.	-	.	ID=exon-XM_031917230.1-2;Dbxref=GeneID:100863181%2CGenbank:XM_031917230.1;Note=The sequence of the model RefSeq transcript was modified relative to this genomic sequence to represent the inferred CDS: added 13 bases not found in genome assembly;Parent=rna-XM_031917230.1
NW_003790679.1	Gnomon	exon	660128	660417	.	-	.	ID=exon-XM_003694790.3-1;Dbxref=GeneID:100870348%2CGenbank:XM_003694790.3;Parent=rna-XM_003694790.3
NW_003790679.1	Gnomon	exon	659657	660033	.	-	.	ID=exon-XM_003694790.3-2;Dbxref=GeneID:100870348%2CGenbank:XM_003694790.3;Parent=rna-XM_003694790.3
NW_003790679.1	Gnomon	exon	173188	173323	.	-	.	ID=exon-XM_012488175.2-1;Dbxref=GeneID:100868335%2CGenbank:XM_012488175.2;Parent=rna-XM_012488175.2
NW_003790679.1	Gnomon	exon	165842	165955	.	-	.	ID=exon-XM_012488175.2-2;Dbxref=GeneID:100868335%2CGenbank:XM_012488175.2;Parent=rna-XM_012488175.2
NW_003790679.1	Gnomon	exon	165487	165643	.	-	.	ID=exon-XM_012488175.2-3;Dbxref=GeneID:100868335%2CGenbank:XM_012488175.2;Parent=rna-XM_012488175.2
NW_003790679.1	Gnomon	exon	165168	165377	.	-	.	ID=exon-XM_012488175.2-4;Dbxref=GeneID:100868335%2CGenbank:XM_012488175.2;Parent=rna-XM_012488175.2
NW_003790679.1	Gnomon	exon	164701	164981	.	-	.	ID=exon-XM_012488175.2-5;Dbxref=GeneID:100868335%2CGenbank:XM_012488175.2;Parent=rna-XM_012488175.2
NW_003790679.1	Gnomon	exon	164507	164605	.	-	.	ID=exon-XM_012488175.2-6;Dbxref=GeneID:100868335%2CGenbank:XM_012488175.2;Parent=rna-XM_012488175.2
NW_003790679.1	Gnomon	exon	164207	164377	.	-	.	ID=exon-XM_012488175.2-7;Dbxref=GeneID:100868335%2CGenbank:XM_012488175.2;Parent=rna-XM_012488175.2
NW_003790679.1	Gnomon	exon	163717	163954	.	-	.	ID=exon-XM_012488175.2-8;Dbxref=GeneID:100868335%2CGenbank:XM_012488175.2;Parent=rna-XM_012488175.2
NW_003790679.1	Gnomon	CDS	86285	86425	.	+	0	Name=XP_012343565.1;ID=cds-XP_012343565.1;Dbxref=GeneID:100868923%2CGenbank:XP_012343565.1;Note=The sequence of the model RefSeq protein was modified relative to this genomic sequence to represent the inferred CDS: inserted 1 base in 1 codon;Parent=rna-XM_012488111.1
NW_003790679.1	Gnomon	CDS	86786	86984	.	+	0	Name=XP_012343565.1;ID=cds-XP_012343565.1;Dbxref=GeneID:100868923%2CGenbank:XP_012343565.1;Note=The sequence of the model RefSeq protein was modified relative to this genomic sequence to represent the inferred CDS: inserted 1 base in 1 codon;Parent=rna-XM_012488111.1
NW_003790679.1	Gnomon	CDS	87067	87294	.	+	0	Name=XP_012343565.1;ID=cds-XP_012343565.1;Dbxref=GeneID:100868923%2CGenbank:XP_012343565.1;Note=The sequence of the model RefSeq protein was modified relative to this genomic sequence to represent the inferred CDS: inserted 1 base in 1 codon;Parent=rna-XM_012488111.1
NW_003790679.1	Gnomon	CDS	87362	87468	.	+	0	Name=XP_012343565.1;ID=cds-XP_012343565.1;Dbxref=GeneID:100868923%2CGenbank:XP_012343565.1;Note=The sequence of the model RefSeq protein was modified relative to this genomic sequence to represent the inferred CDS: inserted 1 base in 1 codon;Parent=rna-XM_012488111.1
NW_003790679.1	Gnomon	CDS	87534	88041	.	+	0	Name=XP_012343565.1;ID=cds-XP_012343565.1;Dbxref=GeneID:100868923%2CGenbank:XP_012343565.1;Note=The sequence of the model RefSeq protein was modified relative to this genomic sequence to represent the inferred CDS: inserted 1 base in 1 codon;Parent=rna-XM_012488111.1
NW_003790679.1	Gnomon	CDS	88105	88505	.	+	0	Name=XP_012343565.1;ID=cds-XP_012343565.1;Dbxref=GeneID:100868923%2CGenbank:XP_012343565.1;Note=The sequence of the model RefSeq protein was modified relative to this genomic sequence to represent the inferred CDS: inserted 1 base in 1 codon;Parent=rna-XM_012488111.1
NW_003790679.1	Gnomon	CDS	88618	88795	.	+	0	Name=XP_012343565.1;ID=cds-XP_012343565.1;Dbxref=GeneID:100868923%2CGenbank:XP_012343565.1;Note=The sequence of the model RefSeq protein was modified relative to this genomic sequence to represent the inferred CDS: inserted 1 base in 1 codon;Parent=rna-XM_012488111.1
NW_003790679.1	Gnomon	CDS	88893	89008	.	+	0	Name=XP_012343565.1;ID=cds-XP_012343565.1;Dbxref=GeneID:100868923%2CGenbank:XP_012343565.1;Note=The sequence of the model RefSeq protein was modified relative to this genomic sequence to represent the inferred CDS: inserted 1 base in 1 codon;Parent=rna-XM_012488111.1
NW_003790679.1	Gnomon	CDS	89122	89310	.	+	0	Name=XP_012343565.1;ID=cds-XP_012343565.1;Dbxref=GeneID:100868923%2CGenbank:XP_012343565.1;Note=The sequence of the model RefSeq protein was modified relative to this genomic sequence to represent the inferred CDS: inserted 1 base in 1 codon;Parent=rna-XM_012488111.1
NW_003790679.1	Gnomon	CDS	89477	89812	.	+	0	Name=XP_012343565.1;ID=cds-XP_012343565.1;Dbxref=GeneID:100868923%2CGenbank:XP_012343565.1;Note=The sequence of the model RefSeq protein was modified relative to this genomic sequence to represent the inferred CDS: inserted 1 base in 1 codon;Parent=rna-XM_012488111.1
NW_003790679.1	Gnomon	CDS	90012	90220	.	+	0	Name=XP_012343565.1;ID=cds-XP_012343565.1;Dbxref=GeneID:100868923%2CGenbank:XP_012343565.1;Note=The sequence of the model RefSeq protein was modified relative to this genomic sequence to represent the inferred CDS: inserted 1 base in 1 codon;Parent=rna-XM_012488111.1
NW_003790679.1	Gnomon	CDS	90324	90569	.	+	0	Name=XP_012343565.1;ID=cds-XP_012343565.1;Dbxref=GeneID:100868923%2CGenbank:XP_012343565.1;Note=The sequence of the model RefSeq protein was modified relative to this genomic sequence to represent the inferred CDS: inserted 1 base in 1 codon;Parent=rna-XM_012488111.1
NW_003790679.1	Gnomon	CDS	90683	92097	.	+	0	Name=XP_012343565.1;ID=cds-XP_012343565.1;Dbxref=GeneID:100868923%2CGenbank:XP_012343565.1;Note=The sequence of the model RefSeq protein was modified relative to this genomic sequence to represent the inferred CDS: inserted 1 base in 1 codon;Parent=rna-XM_012488111.1
NW_003790679.1	Gnomon	CDS	92100	93400	.	+	0	Name=XP_012343565.1;ID=cds-XP_012343565.1;Dbxref=GeneID:100868923%2CGenbank:XP_012343565.1;Note=The sequence of the model RefSeq protein was modified relative to this genomic sequence to represent the inferred CDS: inserted 1 base in 1 codon;Parent=rna-XM_012488111.1
NW_003790679.1	Gnomon	mRNA	1659794	1662121	.	+	.	Name=XM_003694745.2;ID=rna-XM_003694745.2;Dbxref=GeneID:100864362%2CGenbank:XM_003694745.2;Parent=gene-LOC100864362
NW_003790679.1	Gnomon	exon	1310023	1313570	.	-	.	ID=exon-XM_003694720.3-4;Dbxref=GeneID:100871386%2CGenbank:XM_003694720.3;Parent=rna-XM_003694720.3
NW_003790679.1	Gnomon	exon	1309672	1309833	.	-	.	ID=exon-XM_003694720.3-5;Dbxref=GeneID:100871386%2CGenbank:XM_003694720.3;Parent=rna-XM_003694720.3
NW_003790679.1	Gnomon	exon	1308336	1309606	.	-	.	ID=exon-XM_003694720.3-6;Dbxref=GeneID:100871386%2CGenbank:XM_003694720.3;Parent=rna-XM_003694720.3
NW_003790679.1	Gnomon	exon	1314280	1314466	.	-	.	ID=exon-XM_003694720.3-1;Dbxref=GeneID:100871386%2CGenbank:XM_003694720.3;Parent=rna-XM_003694720.3
NW_003790679.1	Gnomon	exon	1313842	1314108	.	-	.	ID=exon-XM_003694720.3-2;Dbxref=GeneID:100871386%2CGenbank:XM_003694720.3;Parent=rna-XM_003694720.3
NW_003790679.1	Gnomon	exon	1313641	1313740	.	-	.	ID=exon-XM_003694720.3-3;Dbxref=GeneID:100871386%2CGenbank:XM_003694720.3;Parent=rna-XM_003694720.3
NW_003790679.1	Gnomon	CDS	1675990	1676135	.	+	0	Name=XP_003694809.1;ID=cds-XP_003694809.1;Dbxref=GeneID:100866572%2CGenbank:XP_003694809.1;Parent=rna-XM_003694761.3
NW_003790679.1	Gnomon	CDS	1677444	1677669	.	+	0	Name=XP_003694809.1;ID=cds-XP_003694809.1;Dbxref=GeneID:100866572%2CGenbank:XP_003694809.1;Parent=rna-XM_003694761.3
NW_003790679.1	Gnomon	CDS	1678184	1678300	.	+	0	Name=XP_003694809.1;ID=cds-XP_003694809.1;Dbxref=GeneID:100866572%2CGenbank:XP_003694809.1;Parent=rna-XM_003694761.3
NW_003790679.1	Gnomon	CDS	1678602	1678682	.	+	0	Name=XP_003694809.1;ID=cds-XP_003694809.1;Dbxref=GeneID:100866572%2CGenbank:XP_003694809.1;Parent=rna-XM_003694761.3
NW_003790679.1	Gnomon	CDS	1679055	1679256	.	+	0	Name=XP_003694809.1;ID=cds-XP_003694809.1;Dbxref=GeneID:100866572%2CGenbank:XP_003694809.1;Parent=rna-XM_003694761.3
NW_003790679.1	Gnomon	CDS	1679513	1679618	.	+	0	Name=XP_003694809.1;ID=cds-XP_003694809.1;Dbxref=GeneID:100866572%2CGenbank:XP_003694809.1;Parent=rna-XM_003694761.3
NW_003790679.1	Gnomon	CDS	1679708	1679802	.	+	0	Name=XP_003694809.1;ID=cds-XP_003694809.1;Dbxref=GeneID:100866572%2CGenbank:XP_003694809.1;Parent=rna-XM_003694761.3
NW_003790679.1	Gnomon	CDS	1679885	1680039	.	+	0	Name=XP_003694809.1;ID=cds-XP_003694809.1;Dbxref=GeneID:100866572%2CGenbank:XP_003694809.1;Parent=rna-XM_003694761.3
NW_003790679.1	Gnomon	CDS	1680121	1680306	.	+	0	Name=XP_003694809.1;ID=cds-XP_003694809.1;Dbxref=GeneID:100866572%2CGenbank:XP_003694809.1;Parent=rna-XM_003694761.3
NW_003790679.1	Gnomon	CDS	1680554	1680642	.	+	0	Name=XP_003694809.1;ID=cds-XP_003694809.1;Dbxref=GeneID:100866572%2CGenbank:XP_003694809.1;Parent=rna-XM_003694761.3
NW_003790679.1	Gnomon	CDS	1680717	1680966	.	+	0	Name=XP_003694809.1;ID=cds-XP_003694809.1;Dbxref=GeneID:100866572%2CGenbank:XP_003694809.1;Parent=rna-XM_003694761.3
NW_003790679.1	Gnomon	exon	1463594	1463762	.	+	.	ID=exon-XM_012488223.2-2;Dbxref=GeneID:100863298%2CGenbank:XM_012488223.2;Parent=rna-XM_012488223.2
NW_003790679.1	Gnomon	exon	1463842	1463981	.	+	.	ID=exon-XM_012488223.2-3;Dbxref=GeneID:100863298%2CGenbank:XM_012488223.2;Parent=rna-XM_012488223.2
NW_003790679.1	Gnomon	exon	1458634	1458948	.	+	.	ID=exon-XM_012488223.2-1;Dbxref=GeneID:100863298%2CGenbank:XM_012488223.2;Parent=rna-XM_012488223.2
NW_003790679.1	Gnomon	exon	1464634	1464761	.	+	.	ID=exon-XM_012488223.2-6;Dbxref=GeneID:100863298%2CGenbank:XM_012488223.2;Parent=rna-XM_012488223.2
NW_003790679.1	Gnomon	exon	1464840	1464999	.	+	.	ID=exon-XM_012488223.2-7;Dbxref=GeneID:100863298%2CGenbank:XM_012488223.2;Parent=rna-XM_012488223.2
NW_003790679.1	Gnomon	exon	1464053	1464340	.	+	.	ID=exon-XM_012488223.2-4;Dbxref=GeneID:100863298%2CGenbank:XM_012488223.2;Parent=rna-XM_012488223.2
NW_003790679.1	Gnomon	exon	1464408	1464570	.	+	.	ID=exon-XM_012488223.2-5;Dbxref=GeneID:100863298%2CGenbank:XM_012488223.2;Parent=rna-XM_012488223.2
NW_003790679.1	Gnomon	exon	1465089	1465204	.	+	.	ID=exon-XM_012488223.2-8;Dbxref=GeneID:100863298%2CGenbank:XM_012488223.2;Parent=rna-XM_012488223.2
NW_003790679.1	Gnomon	exon	1465535	1465943	.	+	.	ID=exon-XM_012488223.2-9;Dbxref=GeneID:100863298%2CGenbank:XM_012488223.2;Parent=rna-XM_012488223.2
NW_003790679.1	Gnomon	exon	1594749	1594940	.	-	.	ID=exon-XM_012488127.2-5;Dbxref=GeneID:100863899%2CGenbank:XM_012488127.2;Parent=rna-XM_012488127.2
NW_003790679.1	Gnomon	exon	1594410	1594674	.	-	.	ID=exon-XM_012488127.2-6;Dbxref=GeneID:100863899%2CGenbank:XM_012488127.2;Parent=rna-XM_012488127.2
NW_003790679.1	Gnomon	exon	1594186	1594327	.	-	.	ID=exon-XM_012488127.2-7;Dbxref=GeneID:100863899%2CGenbank:XM_012488127.2;Parent=rna-XM_012488127.2
NW_003790679.1	Gnomon	exon	1593811	1594112	.	-	.	ID=exon-XM_012488127.2-8;Dbxref=GeneID:100863899%2CGenbank:XM_012488127.2;Parent=rna-XM_012488127.2
NW_003790679.1	Gnomon	exon	1596400	1596520	.	-	.	ID=exon-XM_012488127.2-1;Dbxref=GeneID:100863899%2CGenbank:XM_012488127.2;Parent=rna-XM_012488127.2
NW_003790679.1	Gnomon	exon	1595640	1596043	.	-	.	ID=exon-XM_012488127.2-2;Dbxref=GeneID:100863899%2CGenbank:XM_012488127.2;Parent=rna-XM_012488127.2
NW_003790679.1	Gnomon	exon	1595301	1595563	.	-	.	ID=exon-XM_012488127.2-3;Dbxref=GeneID:100863899%2CGenbank:XM_012488127.2;Parent=rna-XM_012488127.2
NW_003790679.1	Gnomon	exon	1595008	1595223	.	-	.	ID=exon-XM_012488127.2-4;Dbxref=GeneID:100863899%2CGenbank:XM_012488127.2;Parent=rna-XM_012488127.2
NW_003790679.1	Gnomon	mRNA	709121	715865	.	+	.	Name=XM_012488056.2;ID=rna-XM_012488056.2;Dbxref=GeneID:100868250%2CGenbank:XM_012488056.2;Parent=gene-LOC100868250
NW_003790679.1	Gnomon	exon	1277672	1277708	.	+	.	ID=exon-XM_003694719.3-4;Dbxref=GeneID:100871271%2CGenbank:XM_003694719.3;Parent=rna-XM_003694719.3
NW_003790679.1	Gnomon	exon	1277801	1278133	.	+	.	ID=exon-XM_003694719.3-5;Dbxref=GeneID:100871271%2CGenbank:XM_003694719.3;Parent=rna-XM_003694719.3
NW_003790679.1	Gnomon	exon	1274908	1274960	.	+	.	ID=exon-XM_003694719.3-2;Dbxref=GeneID:100871271%2CGenbank:XM_003694719.3;Parent=rna-XM_003694719.3
NW_003790679.1	Gnomon	exon	1277292	1277375	.	+	.	ID=exon-XM_003694719.3-3;Dbxref=GeneID:100871271%2CGenbank:XM_003694719.3;Parent=rna-XM_003694719.3
NW_003790679.1	Gnomon	exon	1269211	1269523	.	+	.	ID=exon-XM_003694719.3-1;Dbxref=GeneID:100871271%2CGenbank:XM_003694719.3;Parent=rna-XM_003694719.3
NW_003790679.1	Gnomon	exon	1280342	1281101	.	+	.	ID=exon-XM_003694719.3-8;Dbxref=GeneID:100871271%2CGenbank:XM_003694719.3;Parent=rna-XM_003694719.3
NW_003790679.1	Gnomon	exon	1278301	1278736	.	+	.	ID=exon-XM_003694719.3-6;Dbxref=GeneID:100871271%2CGenbank:XM_003694719.3;Parent=rna-XM_003694719.3
NW_003790679.1	Gnomon	exon	1278882	1280247	.	+	.	ID=exon-XM_003694719.3-7;Dbxref=GeneID:100871271%2CGenbank:XM_003694719.3;Parent=rna-XM_003694719.3
NW_003790679.1	Gnomon	mRNA	1500865	1567353	.	-	.	Name=XM_003694746.3;ID=rna-XM_003694746.3;Dbxref=GeneID:100864483%2CGenbank:XM_003694746.3;Parent=gene-LOC100864483
NW_003790679.1	Gnomon	exon	684158	684401	.	+	.	ID=exon-XM_031917277.1-1;Dbxref=GeneID:100868131%2CGenbank:XM_031917277.1;Parent=rna-XM_031917277.1
NW_003790679.1	Gnomon	exon	685354	686986	.	+	.	ID=exon-XM_031917277.1-2;Dbxref=GeneID:100868131%2CGenbank:XM_031917277.1;Parent=rna-XM_031917277.1
NW_003790679.1	Gnomon	exon	687134	687353	.	+	.	ID=exon-XM_031917277.1-3;Dbxref=GeneID:100868131%2CGenbank:XM_031917277.1;Parent=rna-XM_031917277.1
NW_003790679.1	Gnomon	exon	687427	687528	.	+	.	ID=exon-XM_031917277.1-4;Dbxref=GeneID:100868131%2CGenbank:XM_031917277.1;Parent=rna-XM_031917277.1
NW_003790679.1	Gnomon	exon	687650	687928	.	+	.	ID=exon-XM_031917277.1-5;Dbxref=GeneID:100868131%2CGenbank:XM_031917277.1;Parent=rna-XM_031917277.1
NW_003790679.1	Gnomon	exon	688040	688378	.	+	.	ID=exon-XM_031917277.1-6;Dbxref=GeneID:100868131%2CGenbank:XM_031917277.1;Parent=rna-XM_031917277.1
NW_003790679.1	Gnomon	exon	688511	688723	.	+	.	ID=exon-XM_031917277.1-7;Dbxref=GeneID:100868131%2CGenbank:XM_031917277.1;Parent=rna-XM_031917277.1
NW_003790679.1	Gnomon	exon	688815	688961	.	+	.	ID=exon-XM_031917277.1-8;Dbxref=GeneID:100868131%2CGenbank:XM_031917277.1;Parent=rna-XM_031917277.1
NW_003790679.1	Gnomon	exon	689036	689428	.	+	.	ID=exon-XM_031917277.1-9;Dbxref=GeneID:100868131%2CGenbank:XM_031917277.1;Parent=rna-XM_031917277.1
NW_003790679.1	Gnomon	gene	1611058	1611844	.	+	.	Name=LOC100865796;ID=gene-LOC100865796;Dbxref=GeneID:100865796
NW_003790679.1	Gnomon	gene	236099	241966	.	-	.	Name=LOC100865797;ID=gene-LOC100865797;Dbxref=GeneID:100865797
NW_003790679.1	Gnomon	exon	551650	551868	.	+	.	ID=exon-XR_004225115.1-2;Dbxref=GeneID:116414584%2CGenbank:XR_004225115.1;Parent=rna-XR_004225115.1
NW_003790679.1	Gnomon	exon	538232	540288	.	+	.	ID=exon-XR_004225115.1-1;Dbxref=GeneID:116414584%2CGenbank:XR_004225115.1;Parent=rna-XR_004225115.1
NW_003790679.1	Gnomon	mRNA	1363563	1390056	.	+	.	Name=XM_012488151.2;ID=rna-XM_012488151.2;Dbxref=GeneID:100871981%2CGenbank:XM_012488151.2;Parent=gene-LOC100871981
NW_003790679.1	Gnomon	mRNA	520915	523363	.	-	.	Name=XM_003694840.3;ID=rna-XM_003694840.3;Dbxref=GeneID:100866620%2CGenbank:XM_003694840.3;Parent=gene-LOC100866620
NW_003790679.1	Gnomon	exon	1360280	1360472	.	+	.	ID=exon-XM_012488029.2-10;Dbxref=GeneID:100872100%2CGenbank:XM_012488029.2;Parent=rna-XM_012488029.2
NW_003790679.1	Gnomon	mRNA	684158	690564	.	+	.	Name=XM_012488057.2;ID=rna-XM_012488057.2;Dbxref=GeneID:100868131%2CGenbank:XM_012488057.2;Parent=gene-LOC100868131
NW_003790679.1	Gnomon	CDS	1954568	1954695	.	+	0	Name=XP_012343563.1;ID=cds-XP_012343563.1;Dbxref=GeneID:100867133%2CGenbank:XP_012343563.1;Parent=rna-XM_012488109.2
NW_003790679.1	Gnomon	CDS	1954962	1955170	.	+	0	Name=XP_012343563.1;ID=cds-XP_012343563.1;Dbxref=GeneID:100867133%2CGenbank:XP_012343563.1;Parent=rna-XM_012488109.2
NW_003790679.1	Gnomon	CDS	1955289	1955422	.	+	0	Name=XP_012343563.1;ID=cds-XP_012343563.1;Dbxref=GeneID:100867133%2CGenbank:XP_012343563.1;Parent=rna-XM_012488109.2
NW_003790679.1	Gnomon	CDS	1955519	1955641	.	+	0	Name=XP_012343563.1;ID=cds-XP_012343563.1;Dbxref=GeneID:100867133%2CGenbank:XP_012343563.1;Parent=rna-XM_012488109.2
NW_003790679.1	Gnomon	mRNA	1662264	1670637	.	-	.	Name=XM_003694747.3;ID=rna-XM_003694747.3;Dbxref=GeneID:100864605%2CGenbank:XM_003694747.3;Parent=gene-LOC100864605
NW_003790679.1	Gnomon	exon	1992533	1992586	.	-	.	ID=exon-XM_003694766.3-2;Dbxref=GeneID:100867324%2CGenbank:XM_003694766.3;Parent=rna-XM_003694766.3
NW_003790679.1	Gnomon	exon	1981246	1981329	.	-	.	ID=exon-XM_003694766.3-3;Dbxref=GeneID:100867324%2CGenbank:XM_003694766.3;Parent=rna-XM_003694766.3
NW_003790679.1	Gnomon	exon	1979296	1979425	.	-	.	ID=exon-XM_003694766.3-4;Dbxref=GeneID:100867324%2CGenbank:XM_003694766.3;Parent=rna-XM_003694766.3
NW_003790679.1	Gnomon	exon	1978468	1978593	.	-	.	ID=exon-XM_003694766.3-5;Dbxref=GeneID:100867324%2CGenbank:XM_003694766.3;Parent=rna-XM_003694766.3
NW_003790679.1	Gnomon	exon	1993910	1994223	.	-	.	ID=exon-XM_003694766.3-1;Dbxref=GeneID:100867324%2CGenbank:XM_003694766.3;Parent=rna-XM_003694766.3
NW_003790679.1	Gnomon	exon	1978209	1978380	.	-	.	ID=exon-XM_003694766.3-6;Dbxref=GeneID:100867324%2CGenbank:XM_003694766.3;Parent=rna-XM_003694766.3
NW_003790679.1	Gnomon	exon	1977470	1977825	.	-	.	ID=exon-XM_003694766.3-7;Dbxref=GeneID:100867324%2CGenbank:XM_003694766.3;Parent=rna-XM_003694766.3
NW_003790679.1	Gnomon	exon	1976868	1976950	.	-	.	ID=exon-XM_003694766.3-8;Dbxref=GeneID:100867324%2CGenbank:XM_003694766.3;Parent=rna-XM_003694766.3
NW_003790679.1	Gnomon	exon	1975650	1976318	.	-	.	ID=exon-XM_003694766.3-9;Dbxref=GeneID:100867324%2CGenbank:XM_003694766.3;Parent=rna-XM_003694766.3
NW_003790679.1	Gnomon	gene	1633455	1635153	.	+	.	Name=LOC100865673;ID=gene-LOC100865673;Dbxref=GeneID:100865673
NW_003790679.1	Gnomon	gene	232758	235816	.	+	.	Name=LOC100865674;ID=gene-LOC100865674;Dbxref=GeneID:100865674
NW_003790679.1	Gnomon	exon	1959464	1959482	.	-	.	ID=exon-XM_012488104.2-1;Dbxref=GeneID:100864245%2CGenbank:XM_012488104.2;Parent=rna-XM_012488104.2
NW_003790679.1	Gnomon	exon	1959133	1959181	.	-	.	ID=exon-XM_012488104.2-2;Dbxref=GeneID:100864245%2CGenbank:XM_012488104.2;Parent=rna-XM_012488104.2
NW_003790679.1	Gnomon	exon	1958810	1958872	.	-	.	ID=exon-XM_012488104.2-3;Dbxref=GeneID:100864245%2CGenbank:XM_012488104.2;Parent=rna-XM_012488104.2
NW_003790679.1	Gnomon	exon	1958431	1958590	.	-	.	ID=exon-XM_012488104.2-4;Dbxref=GeneID:100864245%2CGenbank:XM_012488104.2;Parent=rna-XM_012488104.2
NW_003790679.1	Gnomon	exon	1958174	1958342	.	-	.	ID=exon-XM_012488104.2-5;Dbxref=GeneID:100864245%2CGenbank:XM_012488104.2;Parent=rna-XM_012488104.2
NW_003790679.1	Gnomon	exon	1957921	1958086	.	-	.	ID=exon-XM_012488104.2-6;Dbxref=GeneID:100864245%2CGenbank:XM_012488104.2;Parent=rna-XM_012488104.2
NW_003790679.1	Gnomon	exon	1957524	1957718	.	-	.	ID=exon-XM_012488104.2-7;Dbxref=GeneID:100864245%2CGenbank:XM_012488104.2;Parent=rna-XM_012488104.2
NW_003790679.1	Gnomon	exon	1957287	1957448	.	-	.	ID=exon-XM_012488104.2-8;Dbxref=GeneID:100864245%2CGenbank:XM_012488104.2;Parent=rna-XM_012488104.2
NW_003790679.1	Gnomon	exon	1957127	1957220	.	-	.	ID=exon-XM_012488104.2-9;Dbxref=GeneID:100864245%2CGenbank:XM_012488104.2;Parent=rna-XM_012488104.2
NW_003790679.1	Gnomon	CDS	85160	85170	.	-	0	Name=XP_003694808.1;ID=cds-XP_003694808.1;Dbxref=GeneID:100866305%2CGenbank:XP_003694808.1;Parent=rna-XM_003694760.3
NW_003790679.1	Gnomon	CDS	84949	85063	.	-	0	Name=XP_003694808.1;ID=cds-XP_003694808.1;Dbxref=GeneID:100866305%2CGenbank:XP_003694808.1;Parent=rna-XM_003694760.3
NW_003790679.1	Gnomon	CDS	84692	84889	.	-	0	Name=XP_003694808.1;ID=cds-XP_003694808.1;Dbxref=GeneID:100866305%2CGenbank:XP_003694808.1;Parent=rna-XM_003694760.3
NW_003790679.1	Gnomon	mRNA	1363109	1390056	.	+	.	Name=XM_012488152.2;ID=rna-XM_012488152.2;Dbxref=GeneID:100871981%2CGenbank:XM_012488152.2;Parent=gene-LOC100871981
NW_003790679.1	RefSeq	cDNA_match	2064324	2067706	.	+	.	ID=b663b0b3-e5d3-4617-ad5b-717f6db9051f;Target=XM_012488110.2 120 3502
NW_003790679.1	Gnomon	mRNA	684982	690564	.	+	.	Name=XM_012488058.2;ID=rna-XM_012488058.2;Dbxref=GeneID:100868131%2CGenbank:XM_012488058.2;Parent=gene-LOC100868131
NW_003790679.1	Gnomon	exon	723664	723895	.	+	.	ID=exon-XM_012488080.2-3;Dbxref=GeneID:100870949%2CGenbank:XM_012488080.2;Parent=rna-XM_012488080.2
NW_003790679.1	Gnomon	exon	723977	724396	.	+	.	ID=exon-XM_012488080.2-4;Dbxref=GeneID:100870949%2CGenbank:XM_012488080.2;Parent=rna-XM_012488080.2
NW_003790679.1	Gnomon	exon	724485	725465	.	+	.	ID=exon-XM_012488080.2-5;Dbxref=GeneID:100870949%2CGenbank:XM_012488080.2;Parent=rna-XM_012488080.2
NW_003790679.1	Gnomon	exon	722919	723019	.	+	.	ID=exon-XM_012488080.2-1;Dbxref=GeneID:100870949%2CGenbank:XM_012488080.2;Parent=rna-XM_012488080.2
NW_003790679.1	Gnomon	exon	723435	723573	.	+	.	ID=exon-XM_012488080.2-2;Dbxref=GeneID:100870949%2CGenbank:XM_012488080.2;Parent=rna-XM_012488080.2
NW_003790679.1	Gnomon	CDS	2064324	2064674	.	+	0	Name=XP_012343564.1;ID=cds-XP_012343564.1;Dbxref=GeneID:105735815%2CGenbank:XP_012343564.1;Note=The sequence of the model RefSeq protein was modified relative to this genomic sequence to represent the inferred CDS: added 78 bases not found in genome assembly;Parent=rna-XM_012488110.2
NW_003790679.1	Gnomon	gene	1634019	1636992	.	-	.	Name=LOC100865554;ID=gene-LOC100865554;Dbxref=GeneID:100865554
NW_003790679.1	Gnomon	gene	4794	9816	.	+	.	Name=LOC100865555;ID=gene-LOC100865555;Dbxref=GeneID:100865555
NW_003790679.1	Gnomon	CDS	84949	85047	.	-	0	Name=XP_003694807.1;ID=cds-XP_003694807.1;Dbxref=GeneID:100866305%2CGenbank:XP_003694807.1;Parent=rna-XM_003694759.3
NW_003790679.1	Gnomon	CDS	84692	84889	.	-	0	Name=XP_003694807.1;ID=cds-XP_003694807.1;Dbxref=GeneID:100866305%2CGenbank:XP_003694807.1;Parent=rna-XM_003694759.3
NW_003790679.1	Gnomon	CDS	1646173	1646259	.	-	0	Name=XP_003694797.3;ID=cds-XP_003694797.3;Dbxref=GeneID:100864843%2CGenbank:XP_003694797.3;Note=The sequence of the model RefSeq protein was modified relative to this genomic sequence to represent the inferred CDS: deleted 1 base in 1 codon;Parent=rna-XM_003694749.3
NW_003790679.1	Gnomon	CDS	1645917	1646054	.	-	0	Name=XP_003694797.3;ID=cds-XP_003694797.3;Dbxref=GeneID:100864843%2CGenbank:XP_003694797.3;Note=The sequence of the model RefSeq protein was modified relative to this genomic sequence to represent the inferred CDS: deleted 1 base in 1 codon;Parent=rna-XM_003694749.3
NW_003790679.1	Gnomon	CDS	1645830	1645850	.	-	0	Name=XP_003694797.3;ID=cds-XP_003694797.3;Dbxref=GeneID:100864843%2CGenbank:XP_003694797.3;Note=The sequence of the model RefSeq protein was modified relative to this genomic sequence to represent the inferred CDS: deleted 1 base in 1 codon;Parent=rna-XM_003694749.3
NW_003790679.1	Gnomon	CDS	1645684	1645828	.	-	0	Name=XP_003694797.3;ID=cds-XP_003694797.3;Dbxref=GeneID:100864843%2CGenbank:XP_003694797.3;Note=The sequence of the model RefSeq protein was modified relative to this genomic sequence to represent the inferred CDS: deleted 1 base in 1 codon;Parent=rna-XM_003694749.3
NW_003790679.1	Gnomon	CDS	1645267	1645585	.	-	0	Name=XP_003694797.3;ID=cds-XP_003694797.3;Dbxref=GeneID:100864843%2CGenbank:XP_003694797.3;Note=The sequence of the model RefSeq protein was modified relative to this genomic sequence to represent the inferred CDS: deleted 1 base in 1 codon;Parent=rna-XM_003694749.3
NW_003790679.1	Gnomon	CDS	1644834	1645191	.	-	0	Name=XP_003694797.3;ID=cds-XP_003694797.3;Dbxref=GeneID:100864843%2CGenbank:XP_003694797.3;Note=The sequence of the model RefSeq protein was modified relative to this genomic sequence to represent the inferred CDS: deleted 1 base in 1 codon;Parent=rna-XM_003694749.3
NW_003790679.1	Gnomon	CDS	642578	643309	.	+	0	Name=XP_012343526.1;ID=cds-XP_012343526.1;Dbxref=GeneID:100866387%2CGenbank:XP_012343526.1;Parent=rna-XM_012488072.2
NW_003790679.1	Gnomon	CDS	644582	644677	.	+	0	Name=XP_012343526.1;ID=cds-XP_012343526.1;Dbxref=GeneID:100866387%2CGenbank:XP_012343526.1;Parent=rna-XM_012488072.2
NW_003790679.1	Gnomon	CDS	644742	644921	.	+	0	Name=XP_012343526.1;ID=cds-XP_012343526.1;Dbxref=GeneID:100866387%2CGenbank:XP_012343526.1;Parent=rna-XM_012488072.2
NW_003790679.1	Gnomon	CDS	645007	645216	.	+	0	Name=XP_012343526.1;ID=cds-XP_012343526.1;Dbxref=GeneID:100866387%2CGenbank:XP_012343526.1;Parent=rna-XM_012488072.2
NW_003790679.1	Gnomon	CDS	645295	645545	.	+	0	Name=XP_012343526.1;ID=cds-XP_012343526.1;Dbxref=GeneID:100866387%2CGenbank:XP_012343526.1;Parent=rna-XM_012488072.2
NW_003790679.1	Gnomon	CDS	645623	645812	.	+	0	Name=XP_012343526.1;ID=cds-XP_012343526.1;Dbxref=GeneID:100866387%2CGenbank:XP_012343526.1;Parent=rna-XM_012488072.2
NW_003790679.1	Gnomon	CDS	646020	646164	.	+	0	Name=XP_012343526.1;ID=cds-XP_012343526.1;Dbxref=GeneID:100866387%2CGenbank:XP_012343526.1;Parent=rna-XM_012488072.2
NW_003790679.1	Gnomon	CDS	647084	647178	.	+	0	Name=XP_012343526.1;ID=cds-XP_012343526.1;Dbxref=GeneID:100866387%2CGenbank:XP_012343526.1;Parent=rna-XM_012488072.2
NW_003790679.1	Gnomon	CDS	647325	647348	.	+	0	Name=XP_012343526.1;ID=cds-XP_012343526.1;Dbxref=GeneID:100866387%2CGenbank:XP_012343526.1;Parent=rna-XM_012488072.2
NW_003790679.1	Gnomon	CDS	647719	647763	.	+	0	Name=XP_012343526.1;ID=cds-XP_012343526.1;Dbxref=GeneID:100866387%2CGenbank:XP_012343526.1;Parent=rna-XM_012488072.2
NW_003790679.1	Gnomon	CDS	648092	648158	.	+	0	Name=XP_012343526.1;ID=cds-XP_012343526.1;Dbxref=GeneID:100866387%2CGenbank:XP_012343526.1;Parent=rna-XM_012488072.2
NW_003790679.1	Gnomon	CDS	648271	648438	.	+	0	Name=XP_012343526.1;ID=cds-XP_012343526.1;Dbxref=GeneID:100866387%2CGenbank:XP_012343526.1;Parent=rna-XM_012488072.2
NW_003790679.1	Gnomon	CDS	648875	649019	.	+	0	Name=XP_012343526.1;ID=cds-XP_012343526.1;Dbxref=GeneID:100866387%2CGenbank:XP_012343526.1;Parent=rna-XM_012488072.2
NW_003790679.1	Gnomon	CDS	649122	649229	.	+	0	Name=XP_012343526.1;ID=cds-XP_012343526.1;Dbxref=GeneID:100866387%2CGenbank:XP_012343526.1;Parent=rna-XM_012488072.2
NW_003790679.1	Gnomon	CDS	649288	649440	.	+	0	Name=XP_012343526.1;ID=cds-XP_012343526.1;Dbxref=GeneID:100866387%2CGenbank:XP_012343526.1;Parent=rna-XM_012488072.2
NW_003790679.1	Gnomon	CDS	650236	650290	.	+	0	Name=XP_012343526.1;ID=cds-XP_012343526.1;Dbxref=GeneID:100866387%2CGenbank:XP_012343526.1;Parent=rna-XM_012488072.2
NW_003790679.1	Gnomon	exon	689036	689428	.	+	.	ID=exon-XM_012488058.2-8;Dbxref=GeneID:100868131%2CGenbank:XM_012488058.2;Parent=rna-XM_012488058.2
NW_003790679.1	Gnomon	exon	689513	689750	.	+	.	ID=exon-XM_012488058.2-9;Dbxref=GeneID:100868131%2CGenbank:XM_012488058.2;Parent=rna-XM_012488058.2
NW_003790679.1	Gnomon	exon	685354	687353	.	+	.	ID=exon-XM_012488058.2-2;Dbxref=GeneID:100868131%2CGenbank:XM_012488058.2;Parent=rna-XM_012488058.2
NW_003790679.1	Gnomon	exon	687427	687534	.	+	.	ID=exon-XM_012488058.2-3;Dbxref=GeneID:100868131%2CGenbank:XM_012488058.2;Parent=rna-XM_012488058.2
NW_003790679.1	Gnomon	exon	684982	685170	.	+	.	ID=exon-XM_012488058.2-1;Dbxref=GeneID:100868131%2CGenbank:XM_012488058.2;Parent=rna-XM_012488058.2
NW_003790679.1	Gnomon	exon	688511	688723	.	+	.	ID=exon-XM_012488058.2-6;Dbxref=GeneID:100868131%2CGenbank:XM_012488058.2;Parent=rna-XM_012488058.2
NW_003790679.1	Gnomon	exon	688815	688961	.	+	.	ID=exon-XM_012488058.2-7;Dbxref=GeneID:100868131%2CGenbank:XM_012488058.2;Parent=rna-XM_012488058.2
NW_003790679.1	Gnomon	exon	687650	687928	.	+	.	ID=exon-XM_012488058.2-4;Dbxref=GeneID:100868131%2CGenbank:XM_012488058.2;Parent=rna-XM_012488058.2
NW_003790679.1	Gnomon	exon	688040	688378	.	+	.	ID=exon-XM_012488058.2-5;Dbxref=GeneID:100868131%2CGenbank:XM_012488058.2;Parent=rna-XM_012488058.2
NW_003790679.1	Gnomon	gene	1954358	1956007	.	+	.	Name=LOC100867133;ID=gene-LOC100867133;Dbxref=GeneID:100867133
NW_003790679.1	Gnomon	exon	1735209	1735436	.	+	.	ID=exon-XM_012488182.2-8;Dbxref=GeneID:100863656%2CGenbank:XM_012488182.2;Parent=rna-XM_012488182.2
NW_003790679.1	Gnomon	exon	1735545	1735921	.	+	.	ID=exon-XM_012488182.2-9;Dbxref=GeneID:100863656%2CGenbank:XM_012488182.2;Parent=rna-XM_012488182.2
NW_003790679.1	Gnomon	exon	1730727	1730860	.	+	.	ID=exon-XM_012488182.2-2;Dbxref=GeneID:100863656%2CGenbank:XM_012488182.2;Parent=rna-XM_012488182.2
NW_003790679.1	Gnomon	exon	1731210	1731344	.	+	.	ID=exon-XM_012488182.2-3;Dbxref=GeneID:100863656%2CGenbank:XM_012488182.2;Parent=rna-XM_012488182.2
NW_003790679.1	Gnomon	exon	1730293	1730474	.	+	.	ID=exon-XM_012488182.2-1;Dbxref=GeneID:100863656%2CGenbank:XM_012488182.2;Parent=rna-XM_012488182.2
NW_003790679.1	Gnomon	exon	1731983	1732267	.	+	.	ID=exon-XM_012488182.2-6;Dbxref=GeneID:100863656%2CGenbank:XM_012488182.2;Parent=rna-XM_012488182.2
NW_003790679.1	Gnomon	exon	1732905	1733138	.	+	.	ID=exon-XM_012488182.2-7;Dbxref=GeneID:100863656%2CGenbank:XM_012488182.2;Parent=rna-XM_012488182.2
NW_003790679.1	Gnomon	exon	1731439	1731604	.	+	.	ID=exon-XM_012488182.2-4;Dbxref=GeneID:100863656%2CGenbank:XM_012488182.2;Parent=rna-XM_012488182.2
NW_003790679.1	Gnomon	exon	1731776	1731905	.	+	.	ID=exon-XM_012488182.2-5;Dbxref=GeneID:100863656%2CGenbank:XM_012488182.2;Parent=rna-XM_012488182.2
NW_003790679.1	Gnomon	mRNA	1458634	1471367	.	+	.	Name=XM_012488224.2;ID=rna-XM_012488224.2;Dbxref=GeneID:100863298%2CGenbank:XM_012488224.2;Parent=gene-LOC100863298
NW_003790679.1	Gnomon	exon	1955247	1955422	.	+	.	ID=exon-XM_003694765.3-3;Dbxref=GeneID:100867133%2CGenbank:XM_003694765.3;Parent=rna-XM_003694765.3
NW_003790679.1	Gnomon	exon	1955519	1956007	.	+	.	ID=exon-XM_003694765.3-4;Dbxref=GeneID:100867133%2CGenbank:XM_003694765.3;Parent=rna-XM_003694765.3
NW_003790679.1	Gnomon	exon	1954369	1954695	.	+	.	ID=exon-XM_003694765.3-1;Dbxref=GeneID:100867133%2CGenbank:XM_003694765.3;Parent=rna-XM_003694765.3
NW_003790679.1	Gnomon	exon	1954962	1955170	.	+	.	ID=exon-XM_003694765.3-2;Dbxref=GeneID:100867133%2CGenbank:XM_003694765.3;Parent=rna-XM_003694765.3
NW_003790679.1	Gnomon	exon	661798	662108	.	+	.	ID=exon-XM_031917284.1-2;Dbxref=GeneID:105735791%2CGenbank:XM_031917284.1;Parent=rna-XM_031917284.1
NW_003790679.1	Gnomon	exon	661158	661716	.	+	.	ID=exon-XM_031917284.1-1;Dbxref=GeneID:105735791%2CGenbank:XM_031917284.1;Parent=rna-XM_031917284.1
NW_003790679.1	Gnomon	mRNA	201550	204638	.	+	.	Name=XM_031917227.1;ID=rna-XM_031917227.1;Dbxref=GeneID:100869633%2CGenbank:XM_031917227.1;Parent=gene-LOC100869633
NW_003790679.1	Gnomon	mRNA	1644751	1646515	.	-	.	Name=XM_003694749.3;ID=rna-XM_003694749.3;Dbxref=GeneID:100864843%2CGenbank:XM_003694749.3;Note=The sequence of the model RefSeq transcript was modified relative to this genomic sequence to represent the inferred CDS: deleted 1 base in 1 codon;Parent=gene-LOC100864843
NW_003790679.1	Gnomon	lnc_RNA	215710	216173	.	-	.	Name=XR_004225119.1;ID=rna-XR_004225119.1;Dbxref=GeneID:116414587%2CGenbank:XR_004225119.1;Parent=gene-LOC116414587
NW_003790679.1	Gnomon	exon	87534	88041	.	+	.	ID=exon-XM_012488111.1-5;Dbxref=GeneID:100868923%2CGenbank:XM_012488111.1;Note=The sequence of the model RefSeq transcript was modified relative to this genomic sequence to represent the inferred CDS: inserted 1 base in 1 codon;Parent=rna-XM_012488111.1
NW_003790679.1	Gnomon	exon	88105	88505	.	+	.	ID=exon-XM_012488111.1-6;Dbxref=GeneID:100868923%2CGenbank:XM_012488111.1;Note=The sequence of the model RefSeq transcript was modified relative to this genomic sequence to represent the inferred CDS: inserted 1 base in 1 codon;Parent=rna-XM_012488111.1
NW_003790679.1	Gnomon	exon	87067	87294	.	+	.	ID=exon-XM_012488111.1-3;Dbxref=GeneID:100868923%2CGenbank:XM_012488111.1;Note=The sequence of the model RefSeq transcript was modified relative to this genomic sequence to represent the inferred CDS: inserted 1 base in 1 codon;Parent=rna-XM_012488111.1
NW_003790679.1	Gnomon	exon	87362	87468	.	+	.	ID=exon-XM_012488111.1-4;Dbxref=GeneID:100868923%2CGenbank:XM_012488111.1;Note=The sequence of the model RefSeq transcript was modified relative to this genomic sequence to represent the inferred CDS: inserted 1 base in 1 codon;Parent=rna-XM_012488111.1
NW_003790679.1	Gnomon	exon	89122	89310	.	+	.	ID=exon-XM_012488111.1-9;Dbxref=GeneID:100868923%2CGenbank:XM_012488111.1;Note=The sequence of the model RefSeq transcript was modified relative to this genomic sequence to represent the inferred CDS: inserted 1 base in 1 codon;Parent=rna-XM_012488111.1
NW_003790679.1	Gnomon	exon	88618	88795	.	+	.	ID=exon-XM_012488111.1-7;Dbxref=GeneID:100868923%2CGenbank:XM_012488111.1;Note=The sequence of the model RefSeq transcript was modified relative to this genomic sequence to represent the inferred CDS: inserted 1 base in 1 codon;Parent=rna-XM_012488111.1
NW_003790679.1	Gnomon	exon	88893	89008	.	+	.	ID=exon-XM_012488111.1-8;Dbxref=GeneID:100868923%2CGenbank:XM_012488111.1;Note=The sequence of the model RefSeq transcript was modified relative to this genomic sequence to represent the inferred CDS: inserted 1 base in 1 codon;Parent=rna-XM_012488111.1
NW_003790679.1	Gnomon	exon	86150	86425	.	+	.	ID=exon-XM_012488111.1-1;Dbxref=GeneID:100868923%2CGenbank:XM_012488111.1;Note=The sequence of the model RefSeq transcript was modified relative to this genomic sequence to represent the inferred CDS: inserted 1 base in 1 codon;Parent=rna-XM_012488111.1
NW_003790679.1	Gnomon	exon	86786	86984	.	+	.	ID=exon-XM_012488111.1-2;Dbxref=GeneID:100868923%2CGenbank:XM_012488111.1;Note=The sequence of the model RefSeq transcript was modified relative to this genomic sequence to represent the inferred CDS: inserted 1 base in 1 codon;Parent=rna-XM_012488111.1
NW_003790679.1	Gnomon	CDS	642578	643309	.	+	0	Name=XP_012343527.1;ID=cds-XP_012343527.1;Dbxref=GeneID:100866387%2CGenbank:XP_012343527.1;Parent=rna-XM_012488073.2
NW_003790679.1	Gnomon	CDS	644582	644677	.	+	0	Name=XP_012343527.1;ID=cds-XP_012343527.1;Dbxref=GeneID:100866387%2CGenbank:XP_012343527.1;Parent=rna-XM_012488073.2
NW_003790679.1	Gnomon	CDS	644742	644921	.	+	0	Name=XP_012343527.1;ID=cds-XP_012343527.1;Dbxref=GeneID:100866387%2CGenbank:XP_012343527.1;Parent=rna-XM_012488073.2
NW_003790679.1	Gnomon	CDS	645007	645216	.	+	0	Name=XP_012343527.1;ID=cds-XP_012343527.1;Dbxref=GeneID:100866387%2CGenbank:XP_012343527.1;Parent=rna-XM_012488073.2
NW_003790679.1	Gnomon	CDS	645295	645545	.	+	0	Name=XP_012343527.1;ID=cds-XP_012343527.1;Dbxref=GeneID:100866387%2CGenbank:XP_012343527.1;Parent=rna-XM_012488073.2
NW_003790679.1	Gnomon	CDS	645623	645812	.	+	0	Name=XP_012343527.1;ID=cds-XP_012343527.1;Dbxref=GeneID:100866387%2CGenbank:XP_012343527.1;Parent=rna-XM_012488073.2
NW_003790679.1	Gnomon	CDS	646020	646212	.	+	0	Name=XP_012343527.1;ID=cds-XP_012343527.1;Dbxref=GeneID:100866387%2CGenbank:XP_012343527.1;Parent=rna-XM_012488073.2
NW_003790679.1	Gnomon	CDS	647084	647178	.	+	0	Name=XP_012343527.1;ID=cds-XP_012343527.1;Dbxref=GeneID:100866387%2CGenbank:XP_012343527.1;Parent=rna-XM_012488073.2
NW_003790679.1	Gnomon	CDS	647328	647348	.	+	0	Name=XP_012343527.1;ID=cds-XP_012343527.1;Dbxref=GeneID:100866387%2CGenbank:XP_012343527.1;Parent=rna-XM_012488073.2
NW_003790679.1	Gnomon	CDS	648092	648158	.	+	0	Name=XP_012343527.1;ID=cds-XP_012343527.1;Dbxref=GeneID:100866387%2CGenbank:XP_012343527.1;Parent=rna-XM_012488073.2
NW_003790679.1	Gnomon	CDS	648271	648438	.	+	0	Name=XP_012343527.1;ID=cds-XP_012343527.1;Dbxref=GeneID:100866387%2CGenbank:XP_012343527.1;Parent=rna-XM_012488073.2
NW_003790679.1	Gnomon	CDS	648875	649019	.	+	0	Name=XP_012343527.1;ID=cds-XP_012343527.1;Dbxref=GeneID:100866387%2CGenbank:XP_012343527.1;Parent=rna-XM_012488073.2
NW_003790679.1	Gnomon	CDS	649122	649229	.	+	0	Name=XP_012343527.1;ID=cds-XP_012343527.1;Dbxref=GeneID:100866387%2CGenbank:XP_012343527.1;Parent=rna-XM_012488073.2
NW_003790679.1	Gnomon	CDS	649288	649440	.	+	0	Name=XP_012343527.1;ID=cds-XP_012343527.1;Dbxref=GeneID:100866387%2CGenbank:XP_012343527.1;Parent=rna-XM_012488073.2
NW_003790679.1	Gnomon	CDS	650236	650290	.	+	0	Name=XP_012343527.1;ID=cds-XP_012343527.1;Dbxref=GeneID:100866387%2CGenbank:XP_012343527.1;Parent=rna-XM_012488073.2
NW_003790679.1	Gnomon	exon	324853	325137	.	-	.	ID=exon-XM_031917252.1-10;Dbxref=GeneID:100869989%2CGenbank:XM_031917252.1;Note=The sequence of the model RefSeq transcript was modified relative to this genomic sequence to represent the inferred CDS: added 217 bases not found in genome assembly;Parent=rna-XM_031917252.1
NW_003790679.1	RefSeq	cDNA_match	1729790	1729913	.	-	.	ID=b441f244-0c21-4f95-9fe3-7dd2b436b3ad;Target=XM_003694762.3 1 124
NW_003790679.1	RefSeq	cDNA_match	1729592	1729704	.	-	.	ID=b441f244-0c21-4f95-9fe3-7dd2b436b3ad;Target=XM_003694762.3 1 124
NW_003790679.1	RefSeq	cDNA_match	1729372	1729509	.	-	.	ID=b441f244-0c21-4f95-9fe3-7dd2b436b3ad;Target=XM_003694762.3 1 124
NW_003790679.1	RefSeq	cDNA_match	1729205	1729273	.	-	.	ID=b441f244-0c21-4f95-9fe3-7dd2b436b3ad;Target=XM_003694762.3 1 124
NW_003790679.1	RefSeq	cDNA_match	1728712	1729047	.	-	.	ID=b441f244-0c21-4f95-9fe3-7dd2b436b3ad;Target=XM_003694762.3 1 124
NW_003790679.1	RefSeq	cDNA_match	1727815	1728637	.	-	.	ID=b441f244-0c21-4f95-9fe3-7dd2b436b3ad;Target=XM_003694762.3 1 124
NW_003790679.1	RefSeq	cDNA_match	1727551	1727713	.	-	.	ID=b441f244-0c21-4f95-9fe3-7dd2b436b3ad;Target=XM_003694762.3 1 124
NW_003790679.1	RefSeq	cDNA_match	1727340	1727468	.	-	.	ID=b441f244-0c21-4f95-9fe3-7dd2b436b3ad;Target=XM_003694762.3 1 124
NW_003790679.1	RefSeq	cDNA_match	1726830	1727246	.	-	.	ID=b441f244-0c21-4f95-9fe3-7dd2b436b3ad;Target=XM_003694762.3 1 124
NW_003790679.1	Gnomon	gene	1919210	1939634	.	-	.	Name=LOC100867014;ID=gene-LOC100867014;Dbxref=GeneID:100867014
NW_003790679.1	Gnomon	exon	1606861	1607992	.	+	.	ID=exon-XM_012488134.2-5;Dbxref=GeneID:100863064%2CGenbank:XM_012488134.2;Parent=rna-XM_012488134.2
NW_003790679.1	Gnomon	exon	1606461	1606591	.	+	.	ID=exon-XM_012488134.2-3;Dbxref=GeneID:100863064%2CGenbank:XM_012488134.2;Parent=rna-XM_012488134.2
NW_003790679.1	Gnomon	exon	1606662	1606776	.	+	.	ID=exon-XM_012488134.2-4;Dbxref=GeneID:100863064%2CGenbank:XM_012488134.2;Parent=rna-XM_012488134.2
NW_003790679.1	Gnomon	exon	1605913	1606217	.	+	.	ID=exon-XM_012488134.2-1;Dbxref=GeneID:100863064%2CGenbank:XM_012488134.2;Parent=rna-XM_012488134.2
NW_003790679.1	Gnomon	exon	1606281	1606373	.	+	.	ID=exon-XM_012488134.2-2;Dbxref=GeneID:100863064%2CGenbank:XM_012488134.2;Parent=rna-XM_012488134.2
NW_003790679.1	tRNAscan-SE	tRNA	684101	684193	.	-	.	ID=rna-TRNAI-UAU;Dbxref=GeneID:116414600;Note=transfer RNA isoleucine (anticodon UAU);Parent=gene-TRNAI-UAU
NW_003790679.1	Gnomon	mRNA	206167	209107	.	-	.	Name=XM_031917228.1;ID=rna-XM_031917228.1;Dbxref=GeneID:100865082%2CGenbank:XM_031917228.1;Parent=gene-LOC100865082
NW_003790679.1	Gnomon	exon	1359902	1360178	.	+	.	ID=exon-XM_003694726.3-10;Dbxref=GeneID:100872100%2CGenbank:XM_003694726.3;Parent=rna-XM_003694726.3
NW_003790679.1	Gnomon	exon	1360280	1360472	.	+	.	ID=exon-XM_003694726.3-11;Dbxref=GeneID:100872100%2CGenbank:XM_003694726.3;Parent=rna-XM_003694726.3
NW_003790679.1	Gnomon	CDS	1611182	1611265	.	+	0	Name=XP_003694805.1;ID=cds-XP_003694805.1;Dbxref=GeneID:100865796%2CGenbank:XP_003694805.1;Parent=rna-XM_003694757.3
NW_003790679.1	Gnomon	CDS	1611392	1611532	.	+	0	Name=XP_003694805.1;ID=cds-XP_003694805.1;Dbxref=GeneID:100865796%2CGenbank:XP_003694805.1;Parent=rna-XM_003694757.3
NW_003790679.1	Gnomon	CDS	1611603	1611803	.	+	0	Name=XP_003694805.1;ID=cds-XP_003694805.1;Dbxref=GeneID:100865796%2CGenbank:XP_003694805.1;Parent=rna-XM_003694757.3
NW_003790679.1	Gnomon	CDS	1667339	1667472	.	-	0	Name=XP_003694795.1;ID=cds-XP_003694795.1;Dbxref=GeneID:100864605%2CGenbank:XP_003694795.1;Parent=rna-XM_003694747.3
NW_003790679.1	Gnomon	CDS	1665850	1666081	.	-	0	Name=XP_003694795.1;ID=cds-XP_003694795.1;Dbxref=GeneID:100864605%2CGenbank:XP_003694795.1;Parent=rna-XM_003694747.3
NW_003790679.1	Gnomon	CDS	1665019	1665618	.	-	0	Name=XP_003694795.1;ID=cds-XP_003694795.1;Dbxref=GeneID:100864605%2CGenbank:XP_003694795.1;Parent=rna-XM_003694747.3
NW_003790679.1	Gnomon	CDS	1663246	1663683	.	-	0	Name=XP_003694795.1;ID=cds-XP_003694795.1;Dbxref=GeneID:100864605%2CGenbank:XP_003694795.1;Parent=rna-XM_003694747.3
NW_003790679.1	Gnomon	CDS	1662920	1663109	.	-	0	Name=XP_003694795.1;ID=cds-XP_003694795.1;Dbxref=GeneID:100864605%2CGenbank:XP_003694795.1;Parent=rna-XM_003694747.3
NW_003790679.1	Gnomon	CDS	1662603	1662793	.	-	0	Name=XP_003694795.1;ID=cds-XP_003694795.1;Dbxref=GeneID:100864605%2CGenbank:XP_003694795.1;Parent=rna-XM_003694747.3
NW_003790679.1	Gnomon	lnc_RNA	1775738	1780714	.	+	.	Name=XR_004225118.1;ID=rna-XR_004225118.1;Dbxref=GeneID:116414586%2CGenbank:XR_004225118.1;Parent=gene-LOC116414586
NW_003790679.1	Gnomon	CDS	1643070	1643178	.	-	0	Name=XP_012343620.1;ID=cds-XP_012343620.1;Dbxref=GeneID:100864960%2CGenbank:XP_012343620.1;Parent=rna-XM_012488166.1
NW_003790679.1	Gnomon	CDS	1642666	1642928	.	-	0	Name=XP_012343620.1;ID=cds-XP_012343620.1;Dbxref=GeneID:100864960%2CGenbank:XP_012343620.1;Parent=rna-XM_012488166.1
NW_003790679.1	Gnomon	CDS	1642239	1642556	.	-	0	Name=XP_012343620.1;ID=cds-XP_012343620.1;Dbxref=GeneID:100864960%2CGenbank:XP_012343620.1;Parent=rna-XM_012488166.1
NW_003790679.1	Gnomon	CDS	1641823	1641900	.	-	0	Name=XP_012343620.1;ID=cds-XP_012343620.1;Dbxref=GeneID:100864960%2CGenbank:XP_012343620.1;Parent=rna-XM_012488166.1
NW_003790679.1	Gnomon	CDS	1641649	1641745	.	-	0	Name=XP_012343620.1;ID=cds-XP_012343620.1;Dbxref=GeneID:100864960%2CGenbank:XP_012343620.1;Parent=rna-XM_012488166.1
NW_003790679.1	Gnomon	CDS	1641239	1641435	.	-	0	Name=XP_012343620.1;ID=cds-XP_012343620.1;Dbxref=GeneID:100864960%2CGenbank:XP_012343620.1;Parent=rna-XM_012488166.1
NW_003790679.1	Gnomon	exon	608519	608782	.	-	.	ID=exon-XM_031917236.1-5;Dbxref=GeneID:100866852%2CGenbank:XM_031917236.1;Parent=rna-XM_031917236.1
NW_003790679.1	Gnomon	exon	596571	597051	.	-	.	ID=exon-XM_031917236.1-6;Dbxref=GeneID:100866852%2CGenbank:XM_031917236.1;Parent=rna-XM_031917236.1
NW_003790679.1	Gnomon	exon	609199	609451	.	-	.	ID=exon-XM_031917236.1-3;Dbxref=GeneID:100866852%2CGenbank:XM_031917236.1;Parent=rna-XM_031917236.1
NW_003790679.1	Gnomon	exon	608938	609122	.	-	.	ID=exon-XM_031917236.1-4;Dbxref=GeneID:100866852%2CGenbank:XM_031917236.1;Parent=rna-XM_031917236.1
NW_003790679.1	Gnomon	exon	610431	610567	.	-	.	ID=exon-XM_031917236.1-1;Dbxref=GeneID:100866852%2CGenbank:XM_031917236.1;Parent=rna-XM_031917236.1
NW_003790679.1	Gnomon	exon	610090	610356	.	-	.	ID=exon-XM_031917236.1-2;Dbxref=GeneID:100866852%2CGenbank:XM_031917236.1;Parent=rna-XM_031917236.1
NW_003790679.1	Gnomon	mRNA	1458634	1471367	.	+	.	Name=XM_012488225.2;ID=rna-XM_012488225.2;Dbxref=GeneID:100863298%2CGenbank:XM_012488225.2;Parent=gene-LOC100863298
NW_003790679.1	Gnomon	exon	655908	656618	.	-	.	ID=exon-XM_012488082.2-1;Dbxref=GeneID:105735802%2CGenbank:XM_012488082.2;Parent=rna-XM_012488082.2
NW_003790679.1	Gnomon	exon	2095404	2096032	.	-	.	ID=exon-XM_031917213.1-1;Dbxref=GeneID:100868213%2CGenbank:XM_031917213.1;Parent=rna-XM_031917213.1
NW_003790679.1	Gnomon	exon	2090848	2091625	.	-	.	ID=exon-XM_031917213.1-4;Dbxref=GeneID:100868213%2CGenbank:XM_031917213.1;Parent=rna-XM_031917213.1
NW_003790679.1	Gnomon	exon	2090119	2090751	.	-	.	ID=exon-XM_031917213.1-5;Dbxref=GeneID:100868213%2CGenbank:XM_031917213.1;Parent=rna-XM_031917213.1
NW_003790679.1	Gnomon	exon	2093398	2095125	.	-	.	ID=exon-XM_031917213.1-2;Dbxref=GeneID:100868213%2CGenbank:XM_031917213.1;Parent=rna-XM_031917213.1
NW_003790679.1	Gnomon	exon	2091713	2091805	.	-	.	ID=exon-XM_031917213.1-3;Dbxref=GeneID:100868213%2CGenbank:XM_031917213.1;Parent=rna-XM_031917213.1
NW_003790679.1	Gnomon	exon	1956226	1956565	.	-	.	ID=exon-XM_012488099.2-12;Dbxref=GeneID:100864245%2CGenbank:XM_012488099.2;Parent=rna-XM_012488099.2
NW_003790679.1	Gnomon	exon	1955933	1956159	.	-	.	ID=exon-XM_012488099.2-13;Dbxref=GeneID:100864245%2CGenbank:XM_012488099.2;Parent=rna-XM_012488099.2
NW_003790679.1	Gnomon	exon	1956902	1957061	.	-	.	ID=exon-XM_012488099.2-10;Dbxref=GeneID:100864245%2CGenbank:XM_012488099.2;Parent=rna-XM_012488099.2
NW_003790679.1	Gnomon	exon	1956646	1956814	.	-	.	ID=exon-XM_012488099.2-11;Dbxref=GeneID:100864245%2CGenbank:XM_012488099.2;Parent=rna-XM_012488099.2
NW_003790679.1	Gnomon	CDS	1563801	1563836	.	-	0	Name=XP_003694794.1;ID=cds-XP_003694794.1;Dbxref=GeneID:100864483%2CGenbank:XP_003694794.1;Parent=rna-XM_003694746.3
NW_003790679.1	Gnomon	CDS	1553976	1554036	.	-	0	Name=XP_003694794.1;ID=cds-XP_003694794.1;Dbxref=GeneID:100864483%2CGenbank:XP_003694794.1;Parent=rna-XM_003694746.3
NW_003790679.1	Gnomon	CDS	1528926	1529140	.	-	0	Name=XP_003694794.1;ID=cds-XP_003694794.1;Dbxref=GeneID:100864483%2CGenbank:XP_003694794.1;Parent=rna-XM_003694746.3
NW_003790679.1	Gnomon	CDS	1505229	1505396	.	-	0	Name=XP_003694794.1;ID=cds-XP_003694794.1;Dbxref=GeneID:100864483%2CGenbank:XP_003694794.1;Parent=rna-XM_003694746.3
NW_003790679.1	Gnomon	CDS	1504764	1504969	.	-	0	Name=XP_003694794.1;ID=cds-XP_003694794.1;Dbxref=GeneID:100864483%2CGenbank:XP_003694794.1;Parent=rna-XM_003694746.3
NW_003790679.1	Gnomon	CDS	1504013	1504175	.	-	0	Name=XP_003694794.1;ID=cds-XP_003694794.1;Dbxref=GeneID:100864483%2CGenbank:XP_003694794.1;Parent=rna-XM_003694746.3
NW_003790679.1	Gnomon	CDS	1503683	1503871	.	-	0	Name=XP_003694794.1;ID=cds-XP_003694794.1;Dbxref=GeneID:100864483%2CGenbank:XP_003694794.1;Parent=rna-XM_003694746.3
NW_003790679.1	Gnomon	CDS	1503174	1503377	.	-	0	Name=XP_003694794.1;ID=cds-XP_003694794.1;Dbxref=GeneID:100864483%2CGenbank:XP_003694794.1;Parent=rna-XM_003694746.3
NW_003790679.1	Gnomon	transcript	1659793	1661856	.	+	.	Name=XR_004225117.1;ID=rna-XR_004225117.1;Dbxref=GeneID:100864362%2CGenbank:XR_004225117.1;Parent=gene-LOC100864362
NW_003790679.1	Gnomon	mRNA	2090119	2096028	.	-	.	Name=XM_012488226.2;ID=rna-XM_012488226.2;Dbxref=GeneID:100868213%2CGenbank:XM_012488226.2;Parent=gene-LOC100868213
NW_003790679.1	Gnomon	CDS	642578	643309	.	+	0	Name=XP_012343523.1;ID=cds-XP_012343523.1;Dbxref=GeneID:100866387%2CGenbank:XP_012343523.1;Parent=rna-XM_012488069.2
NW_003790679.1	Gnomon	CDS	644582	644677	.	+	0	Name=XP_012343523.1;ID=cds-XP_012343523.1;Dbxref=GeneID:100866387%2CGenbank:XP_012343523.1;Parent=rna-XM_012488069.2
NW_003790679.1	Gnomon	CDS	644742	644921	.	+	0	Name=XP_012343523.1;ID=cds-XP_012343523.1;Dbxref=GeneID:100866387%2CGenbank:XP_012343523.1;Parent=rna-XM_012488069.2
NW_003790679.1	Gnomon	CDS	645007	645216	.	+	0	Name=XP_012343523.1;ID=cds-XP_012343523.1;Dbxref=GeneID:100866387%2CGenbank:XP_012343523.1;Parent=rna-XM_012488069.2
NW_003790679.1	Gnomon	CDS	645295	645545	.	+	0	Name=XP_012343523.1;ID=cds-XP_012343523.1;Dbxref=GeneID:100866387%2CGenbank:XP_012343523.1;Parent=rna-XM_012488069.2
NW_003790679.1	Gnomon	CDS	645623	645812	.	+	0	Name=XP_012343523.1;ID=cds-XP_012343523.1;Dbxref=GeneID:100866387%2CGenbank:XP_012343523.1;Parent=rna-XM_012488069.2
NW_003790679.1	Gnomon	CDS	646020	646212	.	+	0	Name=XP_012343523.1;ID=cds-XP_012343523.1;Dbxref=GeneID:100866387%2CGenbank:XP_012343523.1;Parent=rna-XM_012488069.2
NW_003790679.1	Gnomon	CDS	647084	647178	.	+	0	Name=XP_012343523.1;ID=cds-XP_012343523.1;Dbxref=GeneID:100866387%2CGenbank:XP_012343523.1;Parent=rna-XM_012488069.2
NW_003790679.1	Gnomon	CDS	647325	647348	.	+	0	Name=XP_012343523.1;ID=cds-XP_012343523.1;Dbxref=GeneID:100866387%2CGenbank:XP_012343523.1;Parent=rna-XM_012488069.2
NW_003790679.1	Gnomon	CDS	647719	647763	.	+	0	Name=XP_012343523.1;ID=cds-XP_012343523.1;Dbxref=GeneID:100866387%2CGenbank:XP_012343523.1;Parent=rna-XM_012488069.2
NW_003790679.1	Gnomon	CDS	648092	648158	.	+	0	Name=XP_012343523.1;ID=cds-XP_012343523.1;Dbxref=GeneID:100866387%2CGenbank:XP_012343523.1;Parent=rna-XM_012488069.2
NW_003790679.1	Gnomon	CDS	648271	648438	.	+	0	Name=XP_012343523.1;ID=cds-XP_012343523.1;Dbxref=GeneID:100866387%2CGenbank:XP_012343523.1;Parent=rna-XM_012488069.2
NW_003790679.1	Gnomon	CDS	648875	649019	.	+	0	Name=XP_012343523.1;ID=cds-XP_012343523.1;Dbxref=GeneID:100866387%2CGenbank:XP_012343523.1;Parent=rna-XM_012488069.2
NW_003790679.1	Gnomon	CDS	649122	649229	.	+	0	Name=XP_012343523.1;ID=cds-XP_012343523.1;Dbxref=GeneID:100866387%2CGenbank:XP_012343523.1;Parent=rna-XM_012488069.2
NW_003790679.1	Gnomon	CDS	649288	649440	.	+	0	Name=XP_012343523.1;ID=cds-XP_012343523.1;Dbxref=GeneID:100866387%2CGenbank:XP_012343523.1;Parent=rna-XM_012488069.2
NW_003790679.1	Gnomon	CDS	649608	649635	.	+	0	Name=XP_012343523.1;ID=cds-XP_012343523.1;Dbxref=GeneID:100866387%2CGenbank:XP_012343523.1;Parent=rna-XM_012488069.2
NW_003790679.1	Gnomon	mRNA	990084	993419	.	+	.	Name=XM_031917225.1;ID=rna-XM_031917225.1;Dbxref=GeneID:105735792%2CGenbank:XM_031917225.1;Parent=gene-LOC105735792
NW_003790679.1	Gnomon	CDS	642578	643309	.	+	0	Name=XP_012343525.1;ID=cds-XP_012343525.1;Dbxref=GeneID:100866387%2CGenbank:XP_012343525.1;Parent=rna-XM_012488071.2
NW_003790679.1	Gnomon	CDS	644582	644677	.	+	0	Name=XP_012343525.1;ID=cds-XP_012343525.1;Dbxref=GeneID:100866387%2CGenbank:XP_012343525.1;Parent=rna-XM_012488071.2
NW_003790679.1	Gnomon	CDS	644742	644921	.	+	0	Name=XP_012343525.1;ID=cds-XP_012343525.1;Dbxref=GeneID:100866387%2CGenbank:XP_012343525.1;Parent=rna-XM_012488071.2
NW_003790679.1	Gnomon	CDS	645007	645216	.	+	0	Name=XP_012343525.1;ID=cds-XP_012343525.1;Dbxref=GeneID:100866387%2CGenbank:XP_012343525.1;Parent=rna-XM_012488071.2
NW_003790679.1	Gnomon	CDS	645295	645545	.	+	0	Name=XP_012343525.1;ID=cds-XP_012343525.1;Dbxref=GeneID:100866387%2CGenbank:XP_012343525.1;Parent=rna-XM_012488071.2
NW_003790679.1	Gnomon	CDS	645623	645812	.	+	0	Name=XP_012343525.1;ID=cds-XP_012343525.1;Dbxref=GeneID:100866387%2CGenbank:XP_012343525.1;Parent=rna-XM_012488071.2
NW_003790679.1	Gnomon	CDS	646020	646212	.	+	0	Name=XP_012343525.1;ID=cds-XP_012343525.1;Dbxref=GeneID:100866387%2CGenbank:XP_012343525.1;Parent=rna-XM_012488071.2
NW_003790679.1	Gnomon	CDS	647084	647178	.	+	0	Name=XP_012343525.1;ID=cds-XP_012343525.1;Dbxref=GeneID:100866387%2CGenbank:XP_012343525.1;Parent=rna-XM_012488071.2
NW_003790679.1	Gnomon	CDS	647325	647348	.	+	0	Name=XP_012343525.1;ID=cds-XP_012343525.1;Dbxref=GeneID:100866387%2CGenbank:XP_012343525.1;Parent=rna-XM_012488071.2
NW_003790679.1	Gnomon	CDS	648092	648158	.	+	0	Name=XP_012343525.1;ID=cds-XP_012343525.1;Dbxref=GeneID:100866387%2CGenbank:XP_012343525.1;Parent=rna-XM_012488071.2
NW_003790679.1	Gnomon	CDS	648271	648438	.	+	0	Name=XP_012343525.1;ID=cds-XP_012343525.1;Dbxref=GeneID:100866387%2CGenbank:XP_012343525.1;Parent=rna-XM_012488071.2
NW_003790679.1	Gnomon	CDS	648875	649019	.	+	0	Name=XP_012343525.1;ID=cds-XP_012343525.1;Dbxref=GeneID:100866387%2CGenbank:XP_012343525.1;Parent=rna-XM_012488071.2
NW_003790679.1	Gnomon	CDS	649122	649229	.	+	0	Name=XP_012343525.1;ID=cds-XP_012343525.1;Dbxref=GeneID:100866387%2CGenbank:XP_012343525.1;Parent=rna-XM_012488071.2
NW_003790679.1	Gnomon	CDS	649288	649440	.	+	0	Name=XP_012343525.1;ID=cds-XP_012343525.1;Dbxref=GeneID:100866387%2CGenbank:XP_012343525.1;Parent=rna-XM_012488071.2
NW_003790679.1	Gnomon	CDS	650236	650290	.	+	0	Name=XP_012343525.1;ID=cds-XP_012343525.1;Dbxref=GeneID:100866387%2CGenbank:XP_012343525.1;Parent=rna-XM_012488071.2
NW_003790679.1	Gnomon	exon	1007608	1007935	.	-	.	ID=exon-XM_012488035.2-1;Dbxref=GeneID:100872012%2CGenbank:XM_012488035.2;Parent=rna-XM_012488035.2
NW_003790679.1	Gnomon	exon	1001668	1005250	.	-	.	ID=exon-XM_012488035.2-2;Dbxref=GeneID:100872012%2CGenbank:XM_012488035.2;Parent=rna-XM_012488035.2
NW_003790679.1	Gnomon	mRNA	200607	204638	.	+	.	Name=XM_031917226.1;ID=rna-XM_031917226.1;Dbxref=GeneID:100869633%2CGenbank:XM_031917226.1;Parent=gene-LOC100869633
NW_003790679.1	Gnomon	mRNA	680309	681173	.	+	.	Name=XM_003694700.3;ID=rna-XM_003694700.3;Dbxref=GeneID:100868922%2CGenbank:XM_003694700.3;Parent=gene-LOC100868922
NW_003790679.1	Gnomon	CDS	1636668	1636810	.	-	0	Name=XP_003694803.2;ID=cds-XP_003694803.2;Dbxref=GeneID:100865554%2CGenbank:XP_003694803.2;Parent=rna-XM_003694755.3
NW_003790679.1	Gnomon	CDS	1636240	1636537	.	-	0	Name=XP_003694803.2;ID=cds-XP_003694803.2;Dbxref=GeneID:100865554%2CGenbank:XP_003694803.2;Parent=rna-XM_003694755.3
NW_003790679.1	Gnomon	CDS	1635799	1636133	.	-	0	Name=XP_003694803.2;ID=cds-XP_003694803.2;Dbxref=GeneID:100865554%2CGenbank:XP_003694803.2;Parent=rna-XM_003694755.3
NW_003790679.1	Gnomon	CDS	1635546	1635678	.	-	0	Name=XP_003694803.2;ID=cds-XP_003694803.2;Dbxref=GeneID:100865554%2CGenbank:XP_003694803.2;Parent=rna-XM_003694755.3
NW_003790679.1	Gnomon	CDS	1659815	1660874	.	+	0	Name=XP_003694793.1;ID=cds-XP_003694793.1;Dbxref=GeneID:100864362%2CGenbank:XP_003694793.1;Parent=rna-XM_003694745.2
NW_003790679.1	Gnomon	CDS	1660943	1661223	.	+	0	Name=XP_003694793.1;ID=cds-XP_003694793.1;Dbxref=GeneID:100864362%2CGenbank:XP_003694793.1;Parent=rna-XM_003694745.2
NW_003790679.1	Gnomon	CDS	1661362	1661520	.	+	0	Name=XP_003694793.1;ID=cds-XP_003694793.1;Dbxref=GeneID:100864362%2CGenbank:XP_003694793.1;Parent=rna-XM_003694745.2
NW_003790679.1	Gnomon	CDS	1661620	1661763	.	+	0	Name=XP_003694793.1;ID=cds-XP_003694793.1;Dbxref=GeneID:100864362%2CGenbank:XP_003694793.1;Parent=rna-XM_003694745.2
NW_003790679.1	Gnomon	CDS	1661843	1662088	.	+	0	Name=XP_003694793.1;ID=cds-XP_003694793.1;Dbxref=GeneID:100864362%2CGenbank:XP_003694793.1;Parent=rna-XM_003694745.2
NW_003790679.1	Gnomon	lnc_RNA	505555	517632	.	-	.	Name=XR_004225116.1;ID=rna-XR_004225116.1;Dbxref=GeneID:116414585%2CGenbank:XR_004225116.1;Parent=gene-LOC116414585
NW_003790679.1	Gnomon	mRNA	2090119	2096031	.	-	.	Name=XM_012488227.2;ID=rna-XM_012488227.2;Dbxref=GeneID:100868213%2CGenbank:XM_012488227.2;Parent=gene-LOC100868213
NW_003790679.1	Gnomon	CDS	1986009	1986223	.	-	0	Name=XP_031773129.1;ID=cds-XP_031773129.1;Dbxref=GeneID:100867324%2CGenbank:XP_031773129.1;Parent=rna-XM_031917269.1
NW_003790679.1	Gnomon	CDS	1981246	1981329	.	-	0	Name=XP_031773129.1;ID=cds-XP_031773129.1;Dbxref=GeneID:100867324%2CGenbank:XP_031773129.1;Parent=rna-XM_031917269.1
NW_003790679.1	Gnomon	CDS	1979296	1979425	.	-	0	Name=XP_031773129.1;ID=cds-XP_031773129.1;Dbxref=GeneID:100867324%2CGenbank:XP_031773129.1;Parent=rna-XM_031917269.1
NW_003790679.1	Gnomon	CDS	1978468	1978593	.	-	0	Name=XP_031773129.1;ID=cds-XP_031773129.1;Dbxref=GeneID:100867324%2CGenbank:XP_031773129.1;Parent=rna-XM_031917269.1
NW_003790679.1	Gnomon	CDS	1978209	1978380	.	-	0	Name=XP_031773129.1;ID=cds-XP_031773129.1;Dbxref=GeneID:100867324%2CGenbank:XP_031773129.1;Parent=rna-XM_031917269.1
NW_003790679.1	Gnomon	CDS	1977470	1977825	.	-	0	Name=XP_031773129.1;ID=cds-XP_031773129.1;Dbxref=GeneID:100867324%2CGenbank:XP_031773129.1;Parent=rna-XM_031917269.1
NW_003790679.1	Gnomon	CDS	1976738	1976820	.	-	0	Name=XP_031773129.1;ID=cds-XP_031773129.1;Dbxref=GeneID:100867324%2CGenbank:XP_031773129.1;Parent=rna-XM_031917269.1
NW_003790679.1	Gnomon	CDS	1976126	1976318	.	-	0	Name=XP_031773129.1;ID=cds-XP_031773129.1;Dbxref=GeneID:100867324%2CGenbank:XP_031773129.1;Parent=rna-XM_031917269.1
NW_003790679.1	Gnomon	mRNA	642119	650665	.	+	.	Name=XM_012488071.2;ID=rna-XM_012488071.2;Dbxref=GeneID:100866387%2CGenbank:XM_012488071.2;Parent=gene-LOC100866387
NW_003790679.1	Gnomon	exon	1597212	1597313	.	-	.	ID=exon-XM_003694742.3-2;Dbxref=GeneID:100863899%2CGenbank:XM_003694742.3;Parent=rna-XM_003694742.3
NW_003790679.1	Gnomon	exon	1595640	1596026	.	-	.	ID=exon-XM_003694742.3-3;Dbxref=GeneID:100863899%2CGenbank:XM_003694742.3;Parent=rna-XM_003694742.3
NW_003790679.1	Gnomon	exon	1598742	1599016	.	-	.	ID=exon-XM_003694742.3-1;Dbxref=GeneID:100863899%2CGenbank:XM_003694742.3;Parent=rna-XM_003694742.3
NW_003790679.1	Gnomon	exon	1594749	1594940	.	-	.	ID=exon-XM_003694742.3-6;Dbxref=GeneID:100863899%2CGenbank:XM_003694742.3;Parent=rna-XM_003694742.3
NW_003790679.1	Gnomon	exon	1594410	1594674	.	-	.	ID=exon-XM_003694742.3-7;Dbxref=GeneID:100863899%2CGenbank:XM_003694742.3;Parent=rna-XM_003694742.3
NW_003790679.1	Gnomon	exon	1595301	1595563	.	-	.	ID=exon-XM_003694742.3-4;Dbxref=GeneID:100863899%2CGenbank:XM_003694742.3;Parent=rna-XM_003694742.3
NW_003790679.1	Gnomon	exon	1595008	1595223	.	-	.	ID=exon-XM_003694742.3-5;Dbxref=GeneID:100863899%2CGenbank:XM_003694742.3;Parent=rna-XM_003694742.3
NW_003790679.1	Gnomon	exon	1594186	1594327	.	-	.	ID=exon-XM_003694742.3-8;Dbxref=GeneID:100863899%2CGenbank:XM_003694742.3;Parent=rna-XM_003694742.3
NW_003790679.1	Gnomon	exon	1593811	1594112	.	-	.	ID=exon-XM_003694742.3-9;Dbxref=GeneID:100863899%2CGenbank:XM_003694742.3;Parent=rna-XM_003694742.3
NW_003790679.1	Gnomon	mRNA	730193	749178	.	-	.	Name=XM_003694701.3;ID=rna-XM_003694701.3;Dbxref=GeneID:100869037%2CGenbank:XM_003694701.3;Parent=gene-LOC100869037
NW_003790679.1	Gnomon	CDS	1656335	1656723	.	-	0	Name=XP_003694792.2;ID=cds-XP_003694792.2;Dbxref=GeneID:100864130%2CGenbank:XP_003694792.2;Note=The sequence of the model RefSeq protein was modified relative to this genomic sequence to represent the inferred CDS: inserted 1 base in 1 codon;Parent=rna-XM_003694744.2
NW_003790679.1	Gnomon	CDS	1656020	1656253	.	-	0	Name=XP_003694792.2;ID=cds-XP_003694792.2;Dbxref=GeneID:100864130%2CGenbank:XP_003694792.2;Note=The sequence of the model RefSeq protein was modified relative to this genomic sequence to represent the inferred CDS: inserted 1 base in 1 codon;Parent=rna-XM_003694744.2
NW_003790679.1	Gnomon	CDS	1655655	1655926	.	-	0	Name=XP_003694792.2;ID=cds-XP_003694792.2;Dbxref=GeneID:100864130%2CGenbank:XP_003694792.2;Note=The sequence of the model RefSeq protein was modified relative to this genomic sequence to represent the inferred CDS: inserted 1 base in 1 codon;Parent=rna-XM_003694744.2
NW_003790679.1	Gnomon	CDS	1655409	1655567	.	-	0	Name=XP_003694792.2;ID=cds-XP_003694792.2;Dbxref=GeneID:100864130%2CGenbank:XP_003694792.2;Note=The sequence of the model RefSeq protein was modified relative to this genomic sequence to represent the inferred CDS: inserted 1 base in 1 codon;Parent=rna-XM_003694744.2
NW_003790679.1	Gnomon	CDS	1655095	1655308	.	-	0	Name=XP_003694792.2;ID=cds-XP_003694792.2;Dbxref=GeneID:100864130%2CGenbank:XP_003694792.2;Note=The sequence of the model RefSeq protein was modified relative to this genomic sequence to represent the inferred CDS: inserted 1 base in 1 codon;Parent=rna-XM_003694744.2
NW_003790679.1	Gnomon	CDS	1654612	1654985	.	-	0	Name=XP_003694792.2;ID=cds-XP_003694792.2;Dbxref=GeneID:100864130%2CGenbank:XP_003694792.2;Note=The sequence of the model RefSeq protein was modified relative to this genomic sequence to represent the inferred CDS: inserted 1 base in 1 codon;Parent=rna-XM_003694744.2
NW_003790679.1	Gnomon	CDS	1653942	1654609	.	-	0	Name=XP_003694792.2;ID=cds-XP_003694792.2;Dbxref=GeneID:100864130%2CGenbank:XP_003694792.2;Note=The sequence of the model RefSeq protein was modified relative to this genomic sequence to represent the inferred CDS: inserted 1 base in 1 codon;Parent=rna-XM_003694744.2
NW_003790679.1	Gnomon	CDS	44271	44414	.	+	0	Name=XP_031773074.1;ID=cds-XP_031773074.1;Dbxref=GeneID:100868803%2CGenbank:XP_031773074.1;Parent=rna-XM_031917214.1
NW_003790679.1	Gnomon	CDS	44609	45154	.	+	0	Name=XP_031773074.1;ID=cds-XP_031773074.1;Dbxref=GeneID:100868803%2CGenbank:XP_031773074.1;Parent=rna-XM_031917214.1
NW_003790679.1	Gnomon	CDS	45292	45575	.	+	0	Name=XP_031773074.1;ID=cds-XP_031773074.1;Dbxref=GeneID:100868803%2CGenbank:XP_031773074.1;Parent=rna-XM_031917214.1
NW_003790679.1	Gnomon	CDS	46286	46319	.	+	0	Name=XP_031773074.1;ID=cds-XP_031773074.1;Dbxref=GeneID:100868803%2CGenbank:XP_031773074.1;Parent=rna-XM_031917214.1
NW_003790679.1	Gnomon	mRNA	2120345	2179731	.	-	.	Name=XM_012488228.2;ID=rna-XM_012488228.2;Dbxref=GeneID:100864844%2CGenbank:XM_012488228.2;Parent=gene-LOC100864844
NW_003790679.1	Gnomon	CDS	642578	643309	.	+	0	Name=XP_012343521.1;ID=cds-XP_012343521.1;Dbxref=GeneID:100866387%2CGenbank:XP_012343521.1;Parent=rna-XM_012488067.2
NW_003790679.1	Gnomon	CDS	644582	644677	.	+	0	Name=XP_012343521.1;ID=cds-XP_012343521.1;Dbxref=GeneID:100866387%2CGenbank:XP_012343521.1;Parent=rna-XM_012488067.2
NW_003790679.1	Gnomon	CDS	644742	644921	.	+	0	Name=XP_012343521.1;ID=cds-XP_012343521.1;Dbxref=GeneID:100866387%2CGenbank:XP_012343521.1;Parent=rna-XM_012488067.2
NW_003790679.1	Gnomon	CDS	645007	645216	.	+	0	Name=XP_012343521.1;ID=cds-XP_012343521.1;Dbxref=GeneID:100866387%2CGenbank:XP_012343521.1;Parent=rna-XM_012488067.2
NW_003790679.1	Gnomon	CDS	645295	645545	.	+	0	Name=XP_012343521.1;ID=cds-XP_012343521.1;Dbxref=GeneID:100866387%2CGenbank:XP_012343521.1;Parent=rna-XM_012488067.2
NW_003790679.1	Gnomon	CDS	645623	645812	.	+	0	Name=XP_012343521.1;ID=cds-XP_012343521.1;Dbxref=GeneID:100866387%2CGenbank:XP_012343521.1;Parent=rna-XM_012488067.2
NW_003790679.1	Gnomon	CDS	646020	646212	.	+	0	Name=XP_012343521.1;ID=cds-XP_012343521.1;Dbxref=GeneID:100866387%2CGenbank:XP_012343521.1;Parent=rna-XM_012488067.2
NW_003790679.1	Gnomon	CDS	647084	647178	.	+	0	Name=XP_012343521.1;ID=cds-XP_012343521.1;Dbxref=GeneID:100866387%2CGenbank:XP_012343521.1;Parent=rna-XM_012488067.2
NW_003790679.1	Gnomon	CDS	647328	647348	.	+	0	Name=XP_012343521.1;ID=cds-XP_012343521.1;Dbxref=GeneID:100866387%2CGenbank:XP_012343521.1;Parent=rna-XM_012488067.2
NW_003790679.1	Gnomon	CDS	647719	647763	.	+	0	Name=XP_012343521.1;ID=cds-XP_012343521.1;Dbxref=GeneID:100866387%2CGenbank:XP_012343521.1;Parent=rna-XM_012488067.2
NW_003790679.1	Gnomon	CDS	648092	648158	.	+	0	Name=XP_012343521.1;ID=cds-XP_012343521.1;Dbxref=GeneID:100866387%2CGenbank:XP_012343521.1;Parent=rna-XM_012488067.2
NW_003790679.1	Gnomon	CDS	648271	648438	.	+	0	Name=XP_012343521.1;ID=cds-XP_012343521.1;Dbxref=GeneID:100866387%2CGenbank:XP_012343521.1;Parent=rna-XM_012488067.2
NW_003790679.1	Gnomon	CDS	648875	649019	.	+	0	Name=XP_012343521.1;ID=cds-XP_012343521.1;Dbxref=GeneID:100866387%2CGenbank:XP_012343521.1;Parent=rna-XM_012488067.2
NW_003790679.1	Gnomon	CDS	649122	649229	.	+	0	Name=XP_012343521.1;ID=cds-XP_012343521.1;Dbxref=GeneID:100866387%2CGenbank:XP_012343521.1;Parent=rna-XM_012488067.2
NW_003790679.1	Gnomon	CDS	649288	649440	.	+	0	Name=XP_012343521.1;ID=cds-XP_012343521.1;Dbxref=GeneID:100866387%2CGenbank:XP_012343521.1;Parent=rna-XM_012488067.2
NW_003790679.1	Gnomon	CDS	650236	650290	.	+	0	Name=XP_012343521.1;ID=cds-XP_012343521.1;Dbxref=GeneID:100866387%2CGenbank:XP_012343521.1;Parent=rna-XM_012488067.2
NW_003790679.1	Gnomon	gene	2070524	2073718	.	+	.	Name=LOC100867611;ID=gene-LOC100867611;Dbxref=GeneID:100867611
NW_003790679.1	Gnomon	exon	648875	649019	.	+	.	ID=exon-XM_012488073.2-12;Dbxref=GeneID:100866387%2CGenbank:XM_012488073.2;Parent=rna-XM_012488073.2
NW_003790679.1	Gnomon	exon	649122	649229	.	+	.	ID=exon-XM_012488073.2-13;Dbxref=GeneID:100866387%2CGenbank:XM_012488073.2;Parent=rna-XM_012488073.2
NW_003790679.1	Gnomon	exon	649288	649440	.	+	.	ID=exon-XM_012488073.2-14;Dbxref=GeneID:100866387%2CGenbank:XM_012488073.2;Parent=rna-XM_012488073.2
NW_003790679.1	Gnomon	exon	650236	650665	.	+	.	ID=exon-XM_012488073.2-15;Dbxref=GeneID:100866387%2CGenbank:XM_012488073.2;Parent=rna-XM_012488073.2
NW_003790679.1	Gnomon	exon	648092	648158	.	+	.	ID=exon-XM_012488073.2-10;Dbxref=GeneID:100866387%2CGenbank:XM_012488073.2;Parent=rna-XM_012488073.2
NW_003790679.1	Gnomon	exon	648271	648438	.	+	.	ID=exon-XM_012488073.2-11;Dbxref=GeneID:100866387%2CGenbank:XM_012488073.2;Parent=rna-XM_012488073.2
NW_003790679.1	Gnomon	mRNA	642119	650665	.	+	.	Name=XM_012488072.2;ID=rna-XM_012488072.2;Dbxref=GeneID:100866387%2CGenbank:XM_012488072.2;Parent=gene-LOC100866387
NW_003790679.1	Gnomon	CDS	882767	882812	.	-	0	Name=XP_012343669.1;ID=cds-XP_012343669.1;Dbxref=GeneID:100871775%2CGenbank:XP_012343669.1;Parent=rna-XM_012488215.2
NW_003790679.1	Gnomon	CDS	882649	882692	.	-	0	Name=XP_012343669.1;ID=cds-XP_012343669.1;Dbxref=GeneID:100871775%2CGenbank:XP_012343669.1;Parent=rna-XM_012488215.2
NW_003790679.1	Gnomon	CDS	882307	882575	.	-	0	Name=XP_012343669.1;ID=cds-XP_012343669.1;Dbxref=GeneID:100871775%2CGenbank:XP_012343669.1;Parent=rna-XM_012488215.2
NW_003790679.1	Gnomon	CDS	882139	882247	.	-	0	Name=XP_012343669.1;ID=cds-XP_012343669.1;Dbxref=GeneID:100871775%2CGenbank:XP_012343669.1;Parent=rna-XM_012488215.2
NW_003790679.1	Gnomon	CDS	855742	855840	.	+	0	Name=XP_012343667.1;ID=cds-XP_012343667.1;Dbxref=GeneID:100870110%2CGenbank:XP_012343667.1;Parent=rna-XM_012488213.2
NW_003790679.1	Gnomon	CDS	855961	856206	.	+	0	Name=XP_012343667.1;ID=cds-XP_012343667.1;Dbxref=GeneID:100870110%2CGenbank:XP_012343667.1;Parent=rna-XM_012488213.2
NW_003790679.1	Gnomon	CDS	856448	856597	.	+	0	Name=XP_012343667.1;ID=cds-XP_012343667.1;Dbxref=GeneID:100870110%2CGenbank:XP_012343667.1;Parent=rna-XM_012488213.2
NW_003790679.1	Gnomon	CDS	856811	857332	.	+	0	Name=XP_012343667.1;ID=cds-XP_012343667.1;Dbxref=GeneID:100870110%2CGenbank:XP_012343667.1;Parent=rna-XM_012488213.2
NW_003790679.1	Gnomon	exon	1264487	1264824	.	-	.	ID=exon-XM_012488034.2-2;Dbxref=GeneID:100871030%2CGenbank:XM_012488034.2;Parent=rna-XM_012488034.2
NW_003790679.1	Gnomon	exon	1263145	1263384	.	-	.	ID=exon-XM_012488034.2-3;Dbxref=GeneID:100871030%2CGenbank:XM_012488034.2;Parent=rna-XM_012488034.2
NW_003790679.1	Gnomon	exon	1262255	1262508	.	-	.	ID=exon-XM_012488034.2-4;Dbxref=GeneID:100871030%2CGenbank:XM_012488034.2;Parent=rna-XM_012488034.2
NW_003790679.1	Gnomon	exon	1261862	1262165	.	-	.	ID=exon-XM_012488034.2-5;Dbxref=GeneID:100871030%2CGenbank:XM_012488034.2;Parent=rna-XM_012488034.2
NW_003790679.1	Gnomon	exon	1261332	1261759	.	-	.	ID=exon-XM_012488034.2-6;Dbxref=GeneID:100871030%2CGenbank:XM_012488034.2;Parent=rna-XM_012488034.2
NW_003790679.1	Gnomon	exon	1261065	1261230	.	-	.	ID=exon-XM_012488034.2-7;Dbxref=GeneID:100871030%2CGenbank:XM_012488034.2;Parent=rna-XM_012488034.2
NW_003790679.1	Gnomon	exon	1260828	1260968	.	-	.	ID=exon-XM_012488034.2-8;Dbxref=GeneID:100871030%2CGenbank:XM_012488034.2;Parent=rna-XM_012488034.2
NW_003790679.1	Gnomon	exon	1260613	1260740	.	-	.	ID=exon-XM_012488034.2-9;Dbxref=GeneID:100871030%2CGenbank:XM_012488034.2;Parent=rna-XM_012488034.2
NW_003790679.1	Gnomon	exon	1284513	1284530	.	-	.	ID=exon-XM_012488034.2-1;Dbxref=GeneID:100871030%2CGenbank:XM_012488034.2;Parent=rna-XM_012488034.2
NW_003790679.1	Gnomon	CDS	1598742	1599001	.	-	0	Name=XP_003694790.2;ID=cds-XP_003694790.2;Dbxref=GeneID:100863899%2CGenbank:XP_003694790.2;Parent=rna-XM_003694742.3
NW_003790679.1	Gnomon	CDS	1597212	1597313	.	-	0	Name=XP_003694790.2;ID=cds-XP_003694790.2;Dbxref=GeneID:100863899%2CGenbank:XP_003694790.2;Parent=rna-XM_003694742.3
NW_003790679.1	Gnomon	CDS	1595640	1596026	.	-	0	Name=XP_003694790.2;ID=cds-XP_003694790.2;Dbxref=GeneID:100863899%2CGenbank:XP_003694790.2;Parent=rna-XM_003694742.3
NW_003790679.1	Gnomon	CDS	1595301	1595563	.	-	0	Name=XP_003694790.2;ID=cds-XP_003694790.2;Dbxref=GeneID:100863899%2CGenbank:XP_003694790.2;Parent=rna-XM_003694742.3
NW_003790679.1	Gnomon	CDS	1595008	1595223	.	-	0	Name=XP_003694790.2;ID=cds-XP_003694790.2;Dbxref=GeneID:100863899%2CGenbank:XP_003694790.2;Parent=rna-XM_003694742.3
NW_003790679.1	Gnomon	CDS	1594749	1594940	.	-	0	Name=XP_003694790.2;ID=cds-XP_003694790.2;Dbxref=GeneID:100863899%2CGenbank:XP_003694790.2;Parent=rna-XM_003694742.3
NW_003790679.1	Gnomon	CDS	1594410	1594674	.	-	0	Name=XP_003694790.2;ID=cds-XP_003694790.2;Dbxref=GeneID:100863899%2CGenbank:XP_003694790.2;Parent=rna-XM_003694742.3
NW_003790679.1	Gnomon	CDS	1594186	1594327	.	-	0	Name=XP_003694790.2;ID=cds-XP_003694790.2;Dbxref=GeneID:100863899%2CGenbank:XP_003694790.2;Parent=rna-XM_003694742.3
NW_003790679.1	Gnomon	CDS	1593999	1594112	.	-	0	Name=XP_003694790.2;ID=cds-XP_003694790.2;Dbxref=GeneID:100863899%2CGenbank:XP_003694790.2;Parent=rna-XM_003694742.3
NW_003790679.1	Gnomon	CDS	1643710	1643729	.	+	0	Name=XP_003694801.1;ID=cds-XP_003694801.1;Dbxref=GeneID:100865319%2CGenbank:XP_003694801.1;Parent=rna-XM_003694753.3
NW_003790679.1	Gnomon	CDS	1643810	1643866	.	+	0	Name=XP_003694801.1;ID=cds-XP_003694801.1;Dbxref=GeneID:100865319%2CGenbank:XP_003694801.1;Parent=rna-XM_003694753.3
NW_003790679.1	Gnomon	CDS	1643958	1644160	.	+	0	Name=XP_003694801.1;ID=cds-XP_003694801.1;Dbxref=GeneID:100865319%2CGenbank:XP_003694801.1;Parent=rna-XM_003694753.3
NW_003790679.1	Gnomon	CDS	1644231	1644373	.	+	0	Name=XP_003694801.1;ID=cds-XP_003694801.1;Dbxref=GeneID:100865319%2CGenbank:XP_003694801.1;Parent=rna-XM_003694753.3
NW_003790679.1	Gnomon	CDS	1644460	1644564	.	+	0	Name=XP_003694801.1;ID=cds-XP_003694801.1;Dbxref=GeneID:100865319%2CGenbank:XP_003694801.1;Parent=rna-XM_003694753.3
NW_003790679.1	Gnomon	exon	55065	55237	.	+	.	ID=exon-XM_012488210.2-1;Dbxref=GeneID:100871150%2CGenbank:XM_012488210.2;Parent=rna-XM_012488210.2
NW_003790679.1	Gnomon	exon	56434	56824	.	+	.	ID=exon-XM_012488210.2-4;Dbxref=GeneID:100871150%2CGenbank:XM_012488210.2;Parent=rna-XM_012488210.2
NW_003790679.1	Gnomon	exon	56961	57125	.	+	.	ID=exon-XM_012488210.2-5;Dbxref=GeneID:100871150%2CGenbank:XM_012488210.2;Parent=rna-XM_012488210.2
NW_003790679.1	Gnomon	exon	55710	55917	.	+	.	ID=exon-XM_012488210.2-2;Dbxref=GeneID:100871150%2CGenbank:XM_012488210.2;Parent=rna-XM_012488210.2
NW_003790679.1	Gnomon	exon	56084	56359	.	+	.	ID=exon-XM_012488210.2-3;Dbxref=GeneID:100871150%2CGenbank:XM_012488210.2;Parent=rna-XM_012488210.2
NW_003790679.1	Gnomon	CDS	2095404	2095965	.	-	0	Name=XP_031773073.1;ID=cds-XP_031773073.1;Dbxref=GeneID:100868213%2CGenbank:XP_031773073.1;Parent=rna-XM_031917213.1
NW_003790679.1	Gnomon	CDS	2093398	2095125	.	-	0	Name=XP_031773073.1;ID=cds-XP_031773073.1;Dbxref=GeneID:100868213%2CGenbank:XP_031773073.1;Parent=rna-XM_031917213.1
NW_003790679.1	Gnomon	CDS	2091713	2091805	.	-	0	Name=XP_031773073.1;ID=cds-XP_031773073.1;Dbxref=GeneID:100868213%2CGenbank:XP_031773073.1;Parent=rna-XM_031917213.1
NW_003790679.1	Gnomon	CDS	2090848	2091625	.	-	0	Name=XP_031773073.1;ID=cds-XP_031773073.1;Dbxref=GeneID:100868213%2CGenbank:XP_031773073.1;Parent=rna-XM_031917213.1
NW_003790679.1	Gnomon	CDS	2090247	2090751	.	-	0	Name=XP_031773073.1;ID=cds-XP_031773073.1;Dbxref=GeneID:100868213%2CGenbank:XP_031773073.1;Parent=rna-XM_031917213.1
NW_003790679.1	Gnomon	mRNA	642119	650665	.	+	.	Name=XM_012488073.2;ID=rna-XM_012488073.2;Dbxref=GeneID:100866387%2CGenbank:XM_012488073.2;Parent=gene-LOC100866387
NW_003790679.1	Gnomon	CDS	642578	643309	.	+	0	Name=XP_012343522.1;ID=cds-XP_012343522.1;Dbxref=GeneID:100866387%2CGenbank:XP_012343522.1;Parent=rna-XM_012488068.2
NW_003790679.1	Gnomon	CDS	644582	644677	.	+	0	Name=XP_012343522.1;ID=cds-XP_012343522.1;Dbxref=GeneID:100866387%2CGenbank:XP_012343522.1;Parent=rna-XM_012488068.2
NW_003790679.1	Gnomon	CDS	644742	644921	.	+	0	Name=XP_012343522.1;ID=cds-XP_012343522.1;Dbxref=GeneID:100866387%2CGenbank:XP_012343522.1;Parent=rna-XM_012488068.2
NW_003790679.1	Gnomon	CDS	645007	645216	.	+	0	Name=XP_012343522.1;ID=cds-XP_012343522.1;Dbxref=GeneID:100866387%2CGenbank:XP_012343522.1;Parent=rna-XM_012488068.2
NW_003790679.1	Gnomon	CDS	645295	645545	.	+	0	Name=XP_012343522.1;ID=cds-XP_012343522.1;Dbxref=GeneID:100866387%2CGenbank:XP_012343522.1;Parent=rna-XM_012488068.2
NW_003790679.1	Gnomon	CDS	645623	645812	.	+	0	Name=XP_012343522.1;ID=cds-XP_012343522.1;Dbxref=GeneID:100866387%2CGenbank:XP_012343522.1;Parent=rna-XM_012488068.2
NW_003790679.1	Gnomon	CDS	646020	646212	.	+	0	Name=XP_012343522.1;ID=cds-XP_012343522.1;Dbxref=GeneID:100866387%2CGenbank:XP_012343522.1;Parent=rna-XM_012488068.2
NW_003790679.1	Gnomon	CDS	647084	647178	.	+	0	Name=XP_012343522.1;ID=cds-XP_012343522.1;Dbxref=GeneID:100866387%2CGenbank:XP_012343522.1;Parent=rna-XM_012488068.2
NW_003790679.1	Gnomon	CDS	647325	647348	.	+	0	Name=XP_012343522.1;ID=cds-XP_012343522.1;Dbxref=GeneID:100866387%2CGenbank:XP_012343522.1;Parent=rna-XM_012488068.2
NW_003790679.1	Gnomon	CDS	647719	647763	.	+	0	Name=XP_012343522.1;ID=cds-XP_012343522.1;Dbxref=GeneID:100866387%2CGenbank:XP_012343522.1;Parent=rna-XM_012488068.2
NW_003790679.1	Gnomon	CDS	648092	648158	.	+	0	Name=XP_012343522.1;ID=cds-XP_012343522.1;Dbxref=GeneID:100866387%2CGenbank:XP_012343522.1;Parent=rna-XM_012488068.2
NW_003790679.1	Gnomon	CDS	648271	648438	.	+	0	Name=XP_012343522.1;ID=cds-XP_012343522.1;Dbxref=GeneID:100866387%2CGenbank:XP_012343522.1;Parent=rna-XM_012488068.2
NW_003790679.1	Gnomon	CDS	648893	649019	.	+	0	Name=XP_012343522.1;ID=cds-XP_012343522.1;Dbxref=GeneID:100866387%2CGenbank:XP_012343522.1;Parent=rna-XM_012488068.2
NW_003790679.1	Gnomon	CDS	649122	649229	.	+	0	Name=XP_012343522.1;ID=cds-XP_012343522.1;Dbxref=GeneID:100866387%2CGenbank:XP_012343522.1;Parent=rna-XM_012488068.2
NW_003790679.1	Gnomon	CDS	649288	649440	.	+	0	Name=XP_012343522.1;ID=cds-XP_012343522.1;Dbxref=GeneID:100866387%2CGenbank:XP_012343522.1;Parent=rna-XM_012488068.2
NW_003790679.1	Gnomon	CDS	650236	650290	.	+	0	Name=XP_012343522.1;ID=cds-XP_012343522.1;Dbxref=GeneID:100866387%2CGenbank:XP_012343522.1;Parent=rna-XM_012488068.2
NW_003790679.1	Gnomon	exon	1649064	1649423	.	-	.	ID=exon-XM_003694741.3-5;Dbxref=GeneID:100863775%2CGenbank:XM_003694741.3;Parent=rna-XM_003694741.3
NW_003790679.1	Gnomon	exon	1648674	1648835	.	-	.	ID=exon-XM_003694741.3-6;Dbxref=GeneID:100863775%2CGenbank:XM_003694741.3;Parent=rna-XM_003694741.3
NW_003790679.1	Gnomon	exon	1648482	1648598	.	-	.	ID=exon-XM_003694741.3-7;Dbxref=GeneID:100863775%2CGenbank:XM_003694741.3;Parent=rna-XM_003694741.3
NW_003790679.1	Gnomon	exon	1648281	1648420	.	-	.	ID=exon-XM_003694741.3-8;Dbxref=GeneID:100863775%2CGenbank:XM_003694741.3;Parent=rna-XM_003694741.3
NW_003790679.1	Gnomon	exon	1650493	1650649	.	-	.	ID=exon-XM_003694741.3-1;Dbxref=GeneID:100863775%2CGenbank:XM_003694741.3;Parent=rna-XM_003694741.3
NW_003790679.1	Gnomon	exon	1650269	1650395	.	-	.	ID=exon-XM_003694741.3-2;Dbxref=GeneID:100863775%2CGenbank:XM_003694741.3;Parent=rna-XM_003694741.3
NW_003790679.1	Gnomon	exon	1649876	1649986	.	-	.	ID=exon-XM_003694741.3-3;Dbxref=GeneID:100863775%2CGenbank:XM_003694741.3;Parent=rna-XM_003694741.3
NW_003790679.1	Gnomon	exon	1649512	1649817	.	-	.	ID=exon-XM_003694741.3-4;Dbxref=GeneID:100863775%2CGenbank:XM_003694741.3;Parent=rna-XM_003694741.3
NW_003790679.1	Gnomon	exon	1647905	1648212	.	-	.	ID=exon-XM_003694741.3-9;Dbxref=GeneID:100863775%2CGenbank:XM_003694741.3;Parent=rna-XM_003694741.3
NW_003790679.1	Gnomon	mRNA	726179	727323	.	-	.	Name=XM_003694702.3;ID=rna-XM_003694702.3;Dbxref=GeneID:100869152%2CGenbank:XM_003694702.3;Parent=gene-LOC100869152
NW_003790679.1	Gnomon	CDS	855742	855840	.	+	0	Name=XP_012343666.1;ID=cds-XP_012343666.1;Dbxref=GeneID:100870110%2CGenbank:XP_012343666.1;Parent=rna-XM_012488212.2
NW_003790679.1	Gnomon	CDS	855961	856206	.	+	0	Name=XP_012343666.1;ID=cds-XP_012343666.1;Dbxref=GeneID:100870110%2CGenbank:XP_012343666.1;Parent=rna-XM_012488212.2
NW_003790679.1	Gnomon	CDS	856448	856597	.	+	0	Name=XP_012343666.1;ID=cds-XP_012343666.1;Dbxref=GeneID:100870110%2CGenbank:XP_012343666.1;Parent=rna-XM_012488212.2
NW_003790679.1	Gnomon	CDS	856811	857332	.	+	0	Name=XP_012343666.1;ID=cds-XP_012343666.1;Dbxref=GeneID:100870110%2CGenbank:XP_012343666.1;Parent=rna-XM_012488212.2
NW_003790679.1	Gnomon	mRNA	642119	650665	.	+	.	Name=XM_012488075.2;ID=rna-XM_012488075.2;Dbxref=GeneID:100866387%2CGenbank:XM_012488075.2;Parent=gene-LOC100866387
NW_003790679.1	Gnomon	exon	1417386	1418019	.	+	.	ID=exon-XM_012488158.2-1;Dbxref=GeneID:100872891%2CGenbank:XM_012488158.2;Parent=rna-XM_012488158.2
NW_003790679.1	Gnomon	exon	1419726	1419814	.	+	.	ID=exon-XM_012488158.2-2;Dbxref=GeneID:100872891%2CGenbank:XM_012488158.2;Parent=rna-XM_012488158.2
NW_003790679.1	Gnomon	exon	1421280	1421630	.	+	.	ID=exon-XM_012488158.2-3;Dbxref=GeneID:100872891%2CGenbank:XM_012488158.2;Parent=rna-XM_012488158.2
NW_003790679.1	Gnomon	exon	1421704	1421861	.	+	.	ID=exon-XM_012488158.2-4;Dbxref=GeneID:100872891%2CGenbank:XM_012488158.2;Parent=rna-XM_012488158.2
NW_003790679.1	Gnomon	exon	1421961	1422413	.	+	.	ID=exon-XM_012488158.2-5;Dbxref=GeneID:100872891%2CGenbank:XM_012488158.2;Parent=rna-XM_012488158.2
NW_003790679.1	Gnomon	exon	1422590	1423612	.	+	.	ID=exon-XM_012488158.2-6;Dbxref=GeneID:100872891%2CGenbank:XM_012488158.2;Parent=rna-XM_012488158.2
NW_003790679.1	Gnomon	mRNA	206167	208251	.	-	.	Name=XM_031917229.1;ID=rna-XM_031917229.1;Dbxref=GeneID:100865082%2CGenbank:XM_031917229.1;Parent=gene-LOC100865082
NW_003790679.1	Gnomon	exon	1711318	1712948	.	-	.	ID=exon-XM_031917312.1-8;Dbxref=GeneID:100863413%2CGenbank:XM_031917312.1;Parent=rna-XM_031917312.1
NW_003790679.1	Gnomon	exon	1714267	1714813	.	-	.	ID=exon-XM_031917312.1-6;Dbxref=GeneID:100863413%2CGenbank:XM_031917312.1;Parent=rna-XM_031917312.1
NW_003790679.1	Gnomon	exon	1713184	1713454	.	-	.	ID=exon-XM_031917312.1-7;Dbxref=GeneID:100863413%2CGenbank:XM_031917312.1;Parent=rna-XM_031917312.1
NW_003790679.1	Gnomon	exon	1721734	1721939	.	-	.	ID=exon-XM_031917312.1-1;Dbxref=GeneID:100863413%2CGenbank:XM_031917312.1;Parent=rna-XM_031917312.1
NW_003790679.1	Gnomon	exon	1719053	1719074	.	-	.	ID=exon-XM_031917312.1-4;Dbxref=GeneID:100863413%2CGenbank:XM_031917312.1;Parent=rna-XM_031917312.1
NW_003790679.1	Gnomon	exon	1715339	1715519	.	-	.	ID=exon-XM_031917312.1-5;Dbxref=GeneID:100863413%2CGenbank:XM_031917312.1;Parent=rna-XM_031917312.1
NW_003790679.1	Gnomon	exon	1719911	1720135	.	-	.	ID=exon-XM_031917312.1-2;Dbxref=GeneID:100863413%2CGenbank:XM_031917312.1;Parent=rna-XM_031917312.1
NW_003790679.1	Gnomon	exon	1719128	1719833	.	-	.	ID=exon-XM_031917312.1-3;Dbxref=GeneID:100863413%2CGenbank:XM_031917312.1;Parent=rna-XM_031917312.1
NW_003790679.1	Gnomon	mRNA	642119	650665	.	+	.	Name=XM_012488074.2;ID=rna-XM_012488074.2;Dbxref=GeneID:100866387%2CGenbank:XM_012488074.2;Parent=gene-LOC100866387
NW_003790679.1	Gnomon	mRNA	814023	817453	.	-	.	Name=XM_003694703.2;ID=rna-XM_003694703.2;Dbxref=GeneID:100869268%2CGenbank:XM_003694703.2;Parent=gene-LOC100869268
NW_003790679.1	Gnomon	exon	608938	609122	.	-	.	ID=exon-XM_031917237.1-4;Dbxref=GeneID:100866852%2CGenbank:XM_031917237.1;Parent=rna-XM_031917237.1
NW_003790679.1	Gnomon	exon	608495	608782	.	-	.	ID=exon-XM_031917237.1-5;Dbxref=GeneID:100866852%2CGenbank:XM_031917237.1;Parent=rna-XM_031917237.1
NW_003790679.1	Gnomon	exon	607115	608454	.	-	.	ID=exon-XM_031917237.1-6;Dbxref=GeneID:100866852%2CGenbank:XM_031917237.1;Parent=rna-XM_031917237.1
NW_003790679.1	Gnomon	exon	610431	610567	.	-	.	ID=exon-XM_031917237.1-1;Dbxref=GeneID:100866852%2CGenbank:XM_031917237.1;Parent=rna-XM_031917237.1
NW_003790679.1	Gnomon	exon	610090	610356	.	-	.	ID=exon-XM_031917237.1-2;Dbxref=GeneID:100866852%2CGenbank:XM_031917237.1;Parent=rna-XM_031917237.1
NW_003790679.1	Gnomon	exon	609199	609451	.	-	.	ID=exon-XM_031917237.1-3;Dbxref=GeneID:100866852%2CGenbank:XM_031917237.1;Parent=rna-XM_031917237.1
NW_003790679.1	Gnomon	exon	44609	45154	.	+	.	ID=exon-XM_012488209.2-4;Dbxref=GeneID:100868803%2CGenbank:XM_012488209.2;Parent=rna-XM_012488209.2
NW_003790679.1	Gnomon	exon	45292	45361	.	+	.	ID=exon-XM_012488209.2-5;Dbxref=GeneID:100868803%2CGenbank:XM_012488209.2;Parent=rna-XM_012488209.2
NW_003790679.1	Gnomon	exon	45476	45575	.	+	.	ID=exon-XM_012488209.2-6;Dbxref=GeneID:100868803%2CGenbank:XM_012488209.2;Parent=rna-XM_012488209.2
NW_003790679.1	Gnomon	exon	45636	45702	.	+	.	ID=exon-XM_012488209.2-7;Dbxref=GeneID:100868803%2CGenbank:XM_012488209.2;Parent=rna-XM_012488209.2
NW_003790679.1	Gnomon	exon	42077	42221	.	+	.	ID=exon-XM_012488209.2-1;Dbxref=GeneID:100868803%2CGenbank:XM_012488209.2;Parent=rna-XM_012488209.2
NW_003790679.1	Gnomon	exon	43224	43369	.	+	.	ID=exon-XM_012488209.2-2;Dbxref=GeneID:100868803%2CGenbank:XM_012488209.2;Parent=rna-XM_012488209.2
NW_003790679.1	Gnomon	exon	44252	44414	.	+	.	ID=exon-XM_012488209.2-3;Dbxref=GeneID:100868803%2CGenbank:XM_012488209.2;Parent=rna-XM_012488209.2
NW_003790679.1	Gnomon	exon	24003	24274	.	-	.	ID=exon-XM_031917261.1-3;Dbxref=GeneID:100866501%2CGenbank:XM_031917261.1;Note=The sequence of the model RefSeq transcript was modified relative to this genomic sequence to represent the inferred CDS: inserted 1 base in 1 codon;Parent=rna-XM_031917261.1
NW_003790679.1	Gnomon	exon	22827	23173	.	-	.	ID=exon-XM_031917261.1-4;Dbxref=GeneID:100866501%2CGenbank:XM_031917261.1;Note=The sequence of the model RefSeq transcript was modified relative to this genomic sequence to represent the inferred CDS: inserted 1 base in 1 codon;Parent=rna-XM_031917261.1
NW_003790679.1	Gnomon	exon	24655	25163	.	-	.	ID=exon-XM_031917261.1-1;Dbxref=GeneID:100866501%2CGenbank:XM_031917261.1;Note=The sequence of the model RefSeq transcript was modified relative to this genomic sequence to represent the inferred CDS: inserted 1 base in 1 codon;Parent=rna-XM_031917261.1
NW_003790679.1	Gnomon	exon	24379	24580	.	-	.	ID=exon-XM_031917261.1-2;Dbxref=GeneID:100866501%2CGenbank:XM_031917261.1;Note=The sequence of the model RefSeq transcript was modified relative to this genomic sequence to represent the inferred CDS: inserted 1 base in 1 codon;Parent=rna-XM_031917261.1
NW_003790679.1	Gnomon	exon	22529	22824	.	-	.	ID=exon-XM_031917261.1-5;Dbxref=GeneID:100866501%2CGenbank:XM_031917261.1;Note=The sequence of the model RefSeq transcript was modified relative to this genomic sequence to represent the inferred CDS: inserted 1 base in 1 codon;Parent=rna-XM_031917261.1
NW_003790679.1	Gnomon	exon	21659	22003	.	-	.	ID=exon-XM_031917261.1-6;Dbxref=GeneID:100866501%2CGenbank:XM_031917261.1;Note=The sequence of the model RefSeq transcript was modified relative to this genomic sequence to represent the inferred CDS: inserted 1 base in 1 codon;Parent=rna-XM_031917261.1
NW_003790679.1	Gnomon	mRNA	817185	819416	.	+	.	Name=XM_003694704.3;ID=rna-XM_003694704.3;Dbxref=GeneID:100869388%2CGenbank:XM_003694704.3;Parent=gene-LOC100869388
NW_003790679.1	Gnomon	exon	46609	46789	.	+	.	ID=exon-XR_001112303.2-8;Dbxref=GeneID:100868803%2CGenbank:XR_001112303.2;Parent=rna-XR_001112303.2
NW_003790679.1	Gnomon	exon	45476	45575	.	+	.	ID=exon-XR_001112303.2-6;Dbxref=GeneID:100868803%2CGenbank:XR_001112303.2;Parent=rna-XR_001112303.2
NW_003790679.1	Gnomon	exon	46286	46372	.	+	.	ID=exon-XR_001112303.2-7;Dbxref=GeneID:100868803%2CGenbank:XR_001112303.2;Parent=rna-XR_001112303.2
NW_003790679.1	Gnomon	exon	44609	45154	.	+	.	ID=exon-XR_001112303.2-4;Dbxref=GeneID:100868803%2CGenbank:XR_001112303.2;Parent=rna-XR_001112303.2
NW_003790679.1	Gnomon	exon	45292	45361	.	+	.	ID=exon-XR_001112303.2-5;Dbxref=GeneID:100868803%2CGenbank:XR_001112303.2;Parent=rna-XR_001112303.2
NW_003790679.1	Gnomon	exon	43224	43369	.	+	.	ID=exon-XR_001112303.2-2;Dbxref=GeneID:100868803%2CGenbank:XR_001112303.2;Parent=rna-XR_001112303.2
NW_003790679.1	Gnomon	exon	44252	44414	.	+	.	ID=exon-XR_001112303.2-3;Dbxref=GeneID:100868803%2CGenbank:XR_001112303.2;Parent=rna-XR_001112303.2
NW_003790679.1	Gnomon	exon	42077	42221	.	+	.	ID=exon-XR_001112303.2-1;Dbxref=GeneID:100868803%2CGenbank:XR_001112303.2;Parent=rna-XR_001112303.2
NW_003790679.1	Gnomon	gene	1975650	1994223	.	-	.	Name=LOC100867324;ID=gene-LOC100867324;Dbxref=GeneID:100867324
NW_003790679.1	Gnomon	CDS	1961885	1962037	.	-	0	Name=XP_031773124.1;ID=cds-XP_031773124.1;Dbxref=GeneID:100864245%2CGenbank:XP_031773124.1;Parent=rna-XM_031917264.1
NW_003790679.1	Gnomon	CDS	1958810	1958872	.	-	0	Name=XP_031773124.1;ID=cds-XP_031773124.1;Dbxref=GeneID:100864245%2CGenbank:XP_031773124.1;Parent=rna-XM_031917264.1
NW_003790679.1	Gnomon	CDS	1958431	1958590	.	-	0	Name=XP_031773124.1;ID=cds-XP_031773124.1;Dbxref=GeneID:100864245%2CGenbank:XP_031773124.1;Parent=rna-XM_031917264.1
NW_003790679.1	Gnomon	CDS	1958174	1958342	.	-	0	Name=XP_031773124.1;ID=cds-XP_031773124.1;Dbxref=GeneID:100864245%2CGenbank:XP_031773124.1;Parent=rna-XM_031917264.1
NW_003790679.1	Gnomon	CDS	1957921	1958086	.	-	0	Name=XP_031773124.1;ID=cds-XP_031773124.1;Dbxref=GeneID:100864245%2CGenbank:XP_031773124.1;Parent=rna-XM_031917264.1
NW_003790679.1	Gnomon	CDS	1957524	1957718	.	-	0	Name=XP_031773124.1;ID=cds-XP_031773124.1;Dbxref=GeneID:100864245%2CGenbank:XP_031773124.1;Parent=rna-XM_031917264.1
NW_003790679.1	Gnomon	CDS	1957287	1957448	.	-	0	Name=XP_031773124.1;ID=cds-XP_031773124.1;Dbxref=GeneID:100864245%2CGenbank:XP_031773124.1;Parent=rna-XM_031917264.1
NW_003790679.1	Gnomon	CDS	1957127	1957220	.	-	0	Name=XP_031773124.1;ID=cds-XP_031773124.1;Dbxref=GeneID:100864245%2CGenbank:XP_031773124.1;Parent=rna-XM_031917264.1
NW_003790679.1	Gnomon	CDS	1956902	1957061	.	-	0	Name=XP_031773124.1;ID=cds-XP_031773124.1;Dbxref=GeneID:100864245%2CGenbank:XP_031773124.1;Parent=rna-XM_031917264.1
NW_003790679.1	Gnomon	CDS	1956646	1956814	.	-	0	Name=XP_031773124.1;ID=cds-XP_031773124.1;Dbxref=GeneID:100864245%2CGenbank:XP_031773124.1;Parent=rna-XM_031917264.1
NW_003790679.1	Gnomon	CDS	1956226	1956565	.	-	0	Name=XP_031773124.1;ID=cds-XP_031773124.1;Dbxref=GeneID:100864245%2CGenbank:XP_031773124.1;Parent=rna-XM_031917264.1
NW_003790679.1	Gnomon	CDS	1956095	1956159	.	-	0	Name=XP_031773124.1;ID=cds-XP_031773124.1;Dbxref=GeneID:100864245%2CGenbank:XP_031773124.1;Parent=rna-XM_031917264.1
NW_003790679.1	Gnomon	mRNA	717059	719583	.	+	.	Name=XM_003694695.3;ID=rna-XM_003694695.3;Dbxref=GeneID:100868373%2CGenbank:XM_003694695.3;Parent=gene-LOC100868373
NW_003790679.1	Gnomon	mRNA	1593811	1597084	.	-	.	Name=XM_012488122.1;ID=rna-XM_012488122.1;Dbxref=GeneID:100863899%2CGenbank:XM_012488122.1;Parent=gene-LOC100863899
NW_003790679.1	Gnomon	exon	882185	882247	.	-	.	ID=exon-XR_004225130.1-5;Dbxref=GeneID:100871775%2CGenbank:XR_004225130.1;Parent=rna-XR_004225130.1
NW_003790679.1	Gnomon	exon	882649	882692	.	-	.	ID=exon-XR_004225130.1-3;Dbxref=GeneID:100871775%2CGenbank:XR_004225130.1;Parent=rna-XR_004225130.1
NW_003790679.1	Gnomon	exon	882307	882575	.	-	.	ID=exon-XR_004225130.1-4;Dbxref=GeneID:100871775%2CGenbank:XR_004225130.1;Parent=rna-XR_004225130.1
NW_003790679.1	Gnomon	exon	898125	898438	.	-	.	ID=exon-XR_004225130.1-1;Dbxref=GeneID:100871775%2CGenbank:XR_004225130.1;Parent=rna-XR_004225130.1
NW_003790679.1	Gnomon	exon	883937	884082	.	-	.	ID=exon-XR_004225130.1-2;Dbxref=GeneID:100871775%2CGenbank:XR_004225130.1;Parent=rna-XR_004225130.1
NW_003790679.1	Gnomon	exon	1634188	1634490	.	+	.	ID=exon-XM_031917311.1-3;Dbxref=GeneID:100865673%2CGenbank:XM_031917311.1;Parent=rna-XM_031917311.1
NW_003790679.1	Gnomon	exon	1634565	1634731	.	+	.	ID=exon-XM_031917311.1-4;Dbxref=GeneID:100865673%2CGenbank:XM_031917311.1;Parent=rna-XM_031917311.1
NW_003790679.1	Gnomon	exon	1634811	1635153	.	+	.	ID=exon-XM_031917311.1-5;Dbxref=GeneID:100865673%2CGenbank:XM_031917311.1;Parent=rna-XM_031917311.1
NW_003790679.1	Gnomon	exon	1633455	1633622	.	+	.	ID=exon-XM_031917311.1-1;Dbxref=GeneID:100865673%2CGenbank:XM_031917311.1;Parent=rna-XM_031917311.1
NW_003790679.1	Gnomon	exon	1633714	1634004	.	+	.	ID=exon-XM_031917311.1-2;Dbxref=GeneID:100865673%2CGenbank:XM_031917311.1;Parent=rna-XM_031917311.1
NW_003790679.1	tRNAscan-SE	exon	684156	684193	.	-	.	ID=exon-TRNAI-UAU-1;Dbxref=GeneID:116414600;Note=transfer RNA isoleucine (anticodon UAU);Parent=rna-TRNAI-UAU
NW_003790679.1	tRNAscan-SE	exon	684101	684136	.	-	.	ID=exon-TRNAI-UAU-2;Dbxref=GeneID:116414600;Note=transfer RNA isoleucine (anticodon UAU);Parent=rna-TRNAI-UAU
NW_003790679.1	Gnomon	exon	887513	887634	.	-	.	ID=exon-XR_004225129.1-1;Dbxref=GeneID:100871775%2CGenbank:XR_004225129.1;Parent=rna-XR_004225129.1
NW_003790679.1	Gnomon	exon	883937	884082	.	-	.	ID=exon-XR_004225129.1-2;Dbxref=GeneID:100871775%2CGenbank:XR_004225129.1;Parent=rna-XR_004225129.1
NW_003790679.1	Gnomon	exon	882649	882692	.	-	.	ID=exon-XR_004225129.1-3;Dbxref=GeneID:100871775%2CGenbank:XR_004225129.1;Parent=rna-XR_004225129.1
NW_003790679.1	Gnomon	exon	882307	882575	.	-	.	ID=exon-XR_004225129.1-4;Dbxref=GeneID:100871775%2CGenbank:XR_004225129.1;Parent=rna-XR_004225129.1
NW_003790679.1	Gnomon	exon	882185	882247	.	-	.	ID=exon-XR_004225129.1-5;Dbxref=GeneID:100871775%2CGenbank:XR_004225129.1;Parent=rna-XR_004225129.1
NW_003790679.1	Gnomon	mRNA	818907	820241	.	-	.	Name=XM_003694705.2;ID=rna-XM_003694705.2;Dbxref=GeneID:100869510%2CGenbank:XM_003694705.2;Parent=gene-LOC100869510
NW_003790679.1	Gnomon	exon	694123	696010	.	-	.	ID=exon-XM_012488053.2-14;Dbxref=GeneID:100868012%2CGenbank:XM_012488053.2;Parent=rna-XM_012488053.2
NW_003790679.1	Gnomon	exon	693018	694043	.	-	.	ID=exon-XM_012488053.2-15;Dbxref=GeneID:100868012%2CGenbank:XM_012488053.2;Parent=rna-XM_012488053.2
NW_003790679.1	Gnomon	exon	692508	692895	.	-	.	ID=exon-XM_012488053.2-16;Dbxref=GeneID:100868012%2CGenbank:XM_012488053.2;Parent=rna-XM_012488053.2
NW_003790679.1	Gnomon	exon	45292	45575	.	+	.	ID=exon-XM_031917214.1-5;Dbxref=GeneID:100868803%2CGenbank:XM_031917214.1;Parent=rna-XM_031917214.1
NW_003790679.1	Gnomon	exon	46286	46592	.	+	.	ID=exon-XM_031917214.1-6;Dbxref=GeneID:100868803%2CGenbank:XM_031917214.1;Parent=rna-XM_031917214.1
NW_003790679.1	Gnomon	exon	697200	701171	.	-	.	ID=exon-XM_012488053.2-10;Dbxref=GeneID:100868012%2CGenbank:XM_012488053.2;Parent=rna-XM_012488053.2
NW_003790679.1	Gnomon	exon	696810	697083	.	-	.	ID=exon-XM_012488053.2-11;Dbxref=GeneID:100868012%2CGenbank:XM_012488053.2;Parent=rna-XM_012488053.2
NW_003790679.1	Gnomon	exon	696441	696703	.	-	.	ID=exon-XM_012488053.2-12;Dbxref=GeneID:100868012%2CGenbank:XM_012488053.2;Parent=rna-XM_012488053.2
NW_003790679.1	Gnomon	exon	696078	696354	.	-	.	ID=exon-XM_012488053.2-13;Dbxref=GeneID:100868012%2CGenbank:XM_012488053.2;Parent=rna-XM_012488053.2
NW_003790679.1	Gnomon	exon	42076	42221	.	+	.	ID=exon-XM_031917214.1-1;Dbxref=GeneID:100868803%2CGenbank:XM_031917214.1;Parent=rna-XM_031917214.1
NW_003790679.1	Gnomon	exon	43224	43369	.	+	.	ID=exon-XM_031917214.1-2;Dbxref=GeneID:100868803%2CGenbank:XM_031917214.1;Parent=rna-XM_031917214.1
NW_003790679.1	Gnomon	exon	44252	44414	.	+	.	ID=exon-XM_031917214.1-3;Dbxref=GeneID:100868803%2CGenbank:XM_031917214.1;Parent=rna-XM_031917214.1
NW_003790679.1	Gnomon	exon	44609	45154	.	+	.	ID=exon-XM_031917214.1-4;Dbxref=GeneID:100868803%2CGenbank:XM_031917214.1;Parent=rna-XM_031917214.1
NW_003790679.1	Gnomon	mRNA	719560	722044	.	-	.	Name=XM_003694696.3;ID=rna-XM_003694696.3;Dbxref=GeneID:100868494%2CGenbank:XM_003694696.3;Parent=gene-LOC100868494
[truncated: 4,295 more rows]
