# Supplementary material for: Prevalent bee venom genes evolved before the aculeate stinger and eusociality
Source: BMC Biol. 2023 Oct 23;21:229. doi: 10.1186/s12915-023-01656-5 (PMC10591384; doi:10.1186/s12915-023-01656-5)
Supplement: Supplementary file 42 — Additional file 42. Gff files of all toxin gene annotations. [file 12915_2023_1656_MOESM42_ESM.zip › AdditionalFile9_ToxinGeneAnnotations/NW_023009281.1._SP.gff_modified_Koludarov_et_al_2021.gff3]

##gff-version 3
##source-version geneious 2020.2.2
##sequence-region	NW_023009281.1	1	1218903
NW_023009281.1	Koludarov_et_al_2021	gene	264478	267581	.	+	.	Name=SP a
NW_023009281.1	Koludarov_et_al_2021	gene	994391	996422	.	+	.	Name=SP b
NW_023009281.1	Gnomon	exon	525347	525560	.	-	.	ID=exon-XM_034337687.1-6;Dbxref=GeneID:117610385%2CGenbank:XM_034337687.1;Parent=rna-XM_034337687.1
NW_023009281.1	Gnomon	exon	524531	525017	.	-	.	ID=exon-XM_034337687.1-7;Dbxref=GeneID:117610385%2CGenbank:XM_034337687.1;Parent=rna-XM_034337687.1
NW_023009281.1	Gnomon	exon	524233	524444	.	-	.	ID=exon-XM_034337687.1-8;Dbxref=GeneID:117610385%2CGenbank:XM_034337687.1;Parent=rna-XM_034337687.1
NW_023009281.1	Gnomon	exon	523758	524151	.	-	.	ID=exon-XM_034337687.1-9;Dbxref=GeneID:117610385%2CGenbank:XM_034337687.1;Parent=rna-XM_034337687.1
NW_023009281.1	Gnomon	exon	529865	529919	.	-	.	ID=exon-XM_034337687.1-2;Dbxref=GeneID:117610385%2CGenbank:XM_034337687.1;Parent=rna-XM_034337687.1
NW_023009281.1	Gnomon	exon	527826	529550	.	-	.	ID=exon-XM_034337687.1-3;Dbxref=GeneID:117610385%2CGenbank:XM_034337687.1;Parent=rna-XM_034337687.1
NW_023009281.1	Gnomon	exon	527423	527583	.	-	.	ID=exon-XM_034337687.1-4;Dbxref=GeneID:117610385%2CGenbank:XM_034337687.1;Parent=rna-XM_034337687.1
NW_023009281.1	Gnomon	exon	526126	526184	.	-	.	ID=exon-XM_034337687.1-5;Dbxref=GeneID:117610385%2CGenbank:XM_034337687.1;Parent=rna-XM_034337687.1
NW_023009281.1	Gnomon	exon	530452	530590	.	-	.	ID=exon-XM_034337687.1-1;Dbxref=GeneID:117610385%2CGenbank:XM_034337687.1;Parent=rna-XM_034337687.1
NW_023009281.1	Gnomon	exon	211051	211193	.	+	.	ID=exon-XM_034337640.1-3;Dbxref=GeneID:117610362%2CGenbank:XM_034337640.1;Parent=rna-XM_034337640.1
NW_023009281.1	Gnomon	exon	211316	211505	.	+	.	ID=exon-XM_034337640.1-4;Dbxref=GeneID:117610362%2CGenbank:XM_034337640.1;Parent=rna-XM_034337640.1
NW_023009281.1	Gnomon	exon	210077	210319	.	+	.	ID=exon-XM_034337640.1-1;Dbxref=GeneID:117610362%2CGenbank:XM_034337640.1;Parent=rna-XM_034337640.1
NW_023009281.1	Gnomon	exon	210754	210980	.	+	.	ID=exon-XM_034337640.1-2;Dbxref=GeneID:117610362%2CGenbank:XM_034337640.1;Parent=rna-XM_034337640.1
NW_023009281.1	Gnomon	exon	216322	216520	.	+	.	ID=exon-XM_034337640.1-9;Dbxref=GeneID:117610362%2CGenbank:XM_034337640.1;Parent=rna-XM_034337640.1
NW_023009281.1	Gnomon	exon	212194	212330	.	+	.	ID=exon-XM_034337640.1-7;Dbxref=GeneID:117610362%2CGenbank:XM_034337640.1;Parent=rna-XM_034337640.1
NW_023009281.1	Gnomon	exon	212413	212510	.	+	.	ID=exon-XM_034337640.1-8;Dbxref=GeneID:117610362%2CGenbank:XM_034337640.1;Parent=rna-XM_034337640.1
NW_023009281.1	Gnomon	exon	211578	211889	.	+	.	ID=exon-XM_034337640.1-5;Dbxref=GeneID:117610362%2CGenbank:XM_034337640.1;Parent=rna-XM_034337640.1
NW_023009281.1	Gnomon	exon	211966	212110	.	+	.	ID=exon-XM_034337640.1-6;Dbxref=GeneID:117610362%2CGenbank:XM_034337640.1;Parent=rna-XM_034337640.1
NW_023009281.1	Gnomon	exon	792341	792977	.	-	.	ID=exon-XM_034338092.1-9;Dbxref=GeneID:117610542%2CGenbank:XM_034338092.1;Parent=rna-XM_034338092.1
NW_023009281.1	Gnomon	exon	793581	793769	.	-	.	ID=exon-XM_034338092.1-7;Dbxref=GeneID:117610542%2CGenbank:XM_034338092.1;Parent=rna-XM_034338092.1
NW_023009281.1	Gnomon	exon	793049	793508	.	-	.	ID=exon-XM_034338092.1-8;Dbxref=GeneID:117610542%2CGenbank:XM_034338092.1;Parent=rna-XM_034338092.1
NW_023009281.1	Gnomon	CDS	407233	408042	.	+	0	Name=XP_034193703.1;ID=cds-XP_034193703.1;Dbxref=GeneID:117610431%2CGenbank:XP_034193703.1;Parent=rna-XM_034337812.1
NW_023009281.1	Gnomon	CDS	408111	408428	.	+	0	Name=XP_034193703.1;ID=cds-XP_034193703.1;Dbxref=GeneID:117610431%2CGenbank:XP_034193703.1;Parent=rna-XM_034337812.1
NW_023009281.1	Gnomon	CDS	408504	408734	.	+	0	Name=XP_034193703.1;ID=cds-XP_034193703.1;Dbxref=GeneID:117610431%2CGenbank:XP_034193703.1;Parent=rna-XM_034337812.1
NW_023009281.1	Gnomon	CDS	408810	409060	.	+	0	Name=XP_034193703.1;ID=cds-XP_034193703.1;Dbxref=GeneID:117610431%2CGenbank:XP_034193703.1;Parent=rna-XM_034337812.1
NW_023009281.1	Gnomon	CDS	409148	409541	.	+	0	Name=XP_034193703.1;ID=cds-XP_034193703.1;Dbxref=GeneID:117610431%2CGenbank:XP_034193703.1;Parent=rna-XM_034337812.1
NW_023009281.1	Gnomon	CDS	409763	410035	.	+	0	Name=XP_034193703.1;ID=cds-XP_034193703.1;Dbxref=GeneID:117610431%2CGenbank:XP_034193703.1;Parent=rna-XM_034337812.1
NW_023009281.1	Gnomon	CDS	389407	389411	.	+	0	Name=XP_034193693.1;ID=cds-XP_034193693.1;Dbxref=GeneID:117610427%2CGenbank:XP_034193693.1;Parent=rna-XM_034337802.1
NW_023009281.1	Gnomon	CDS	390500	390761	.	+	0	Name=XP_034193693.1;ID=cds-XP_034193693.1;Dbxref=GeneID:117610427%2CGenbank:XP_034193693.1;Parent=rna-XM_034337802.1
NW_023009281.1	Gnomon	CDS	390856	391129	.	+	0	Name=XP_034193693.1;ID=cds-XP_034193693.1;Dbxref=GeneID:117610427%2CGenbank:XP_034193693.1;Parent=rna-XM_034337802.1
NW_023009281.1	Gnomon	CDS	391214	392325	.	+	0	Name=XP_034193693.1;ID=cds-XP_034193693.1;Dbxref=GeneID:117610427%2CGenbank:XP_034193693.1;Parent=rna-XM_034337802.1
NW_023009281.1	Gnomon	CDS	392417	392589	.	+	0	Name=XP_034193693.1;ID=cds-XP_034193693.1;Dbxref=GeneID:117610427%2CGenbank:XP_034193693.1;Parent=rna-XM_034337802.1
NW_023009281.1	Gnomon	CDS	392666	393044	.	+	0	Name=XP_034193693.1;ID=cds-XP_034193693.1;Dbxref=GeneID:117610427%2CGenbank:XP_034193693.1;Parent=rna-XM_034337802.1
NW_023009281.1	Gnomon	CDS	393126	395005	.	+	0	Name=XP_034193693.1;ID=cds-XP_034193693.1;Dbxref=GeneID:117610427%2CGenbank:XP_034193693.1;Parent=rna-XM_034337802.1
NW_023009281.1	Gnomon	CDS	395072	395300	.	+	0	Name=XP_034193693.1;ID=cds-XP_034193693.1;Dbxref=GeneID:117610427%2CGenbank:XP_034193693.1;Parent=rna-XM_034337802.1
NW_023009281.1	Gnomon	CDS	395371	395568	.	+	0	Name=XP_034193693.1;ID=cds-XP_034193693.1;Dbxref=GeneID:117610427%2CGenbank:XP_034193693.1;Parent=rna-XM_034337802.1
NW_023009281.1	Gnomon	CDS	395891	395965	.	+	0	Name=XP_034193693.1;ID=cds-XP_034193693.1;Dbxref=GeneID:117610427%2CGenbank:XP_034193693.1;Parent=rna-XM_034337802.1
NW_023009281.1	Gnomon	CDS	396488	398679	.	+	0	Name=XP_034193693.1;ID=cds-XP_034193693.1;Dbxref=GeneID:117610427%2CGenbank:XP_034193693.1;Parent=rna-XM_034337802.1
NW_023009281.1	Gnomon	CDS	398773	399214	.	+	0	Name=XP_034193693.1;ID=cds-XP_034193693.1;Dbxref=GeneID:117610427%2CGenbank:XP_034193693.1;Parent=rna-XM_034337802.1
NW_023009281.1	Gnomon	CDS	399301	399426	.	+	0	Name=XP_034193693.1;ID=cds-XP_034193693.1;Dbxref=GeneID:117610427%2CGenbank:XP_034193693.1;Parent=rna-XM_034337802.1
NW_023009281.1	Gnomon	CDS	399492	399863	.	+	0	Name=XP_034193693.1;ID=cds-XP_034193693.1;Dbxref=GeneID:117610427%2CGenbank:XP_034193693.1;Parent=rna-XM_034337802.1
NW_023009281.1	Gnomon	CDS	399974	400139	.	+	0	Name=XP_034193693.1;ID=cds-XP_034193693.1;Dbxref=GeneID:117610427%2CGenbank:XP_034193693.1;Parent=rna-XM_034337802.1
NW_023009281.1	Gnomon	CDS	400238	400323	.	+	0	Name=XP_034193693.1;ID=cds-XP_034193693.1;Dbxref=GeneID:117610427%2CGenbank:XP_034193693.1;Parent=rna-XM_034337802.1
NW_023009281.1	Gnomon	CDS	400391	400458	.	+	0	Name=XP_034193693.1;ID=cds-XP_034193693.1;Dbxref=GeneID:117610427%2CGenbank:XP_034193693.1;Parent=rna-XM_034337802.1
NW_023009281.1	Gnomon	CDS	400526	400698	.	+	0	Name=XP_034193693.1;ID=cds-XP_034193693.1;Dbxref=GeneID:117610427%2CGenbank:XP_034193693.1;Parent=rna-XM_034337802.1
NW_023009281.1	Gnomon	CDS	400775	401499	.	+	0	Name=XP_034193693.1;ID=cds-XP_034193693.1;Dbxref=GeneID:117610427%2CGenbank:XP_034193693.1;Parent=rna-XM_034337802.1
NW_023009281.1	Gnomon	exon	794365	794490	.	-	.	ID=exon-XM_034338092.1-5;Dbxref=GeneID:117610542%2CGenbank:XM_034338092.1;Parent=rna-XM_034338092.1
NW_023009281.1	Gnomon	exon	793829	794299	.	-	.	ID=exon-XM_034338092.1-6;Dbxref=GeneID:117610542%2CGenbank:XM_034338092.1;Parent=rna-XM_034338092.1
NW_023009281.1	Gnomon	exon	794870	795248	.	-	.	ID=exon-XM_034338092.1-3;Dbxref=GeneID:117610542%2CGenbank:XM_034338092.1;Parent=rna-XM_034338092.1
NW_023009281.1	Gnomon	exon	794554	794782	.	-	.	ID=exon-XM_034338092.1-4;Dbxref=GeneID:117610542%2CGenbank:XM_034338092.1;Parent=rna-XM_034338092.1
NW_023009281.1	Gnomon	exon	795525	795661	.	-	.	ID=exon-XM_034338092.1-1;Dbxref=GeneID:117610542%2CGenbank:XM_034338092.1;Parent=rna-XM_034338092.1
NW_023009281.1	Gnomon	exon	795321	795449	.	-	.	ID=exon-XM_034338092.1-2;Dbxref=GeneID:117610542%2CGenbank:XM_034338092.1;Parent=rna-XM_034338092.1
NW_023009281.1	Gnomon	exon	1176947	1177269	.	-	.	ID=exon-XM_034337863.1-1;Dbxref=GeneID:117610451%2CGenbank:XM_034337863.1;Parent=rna-XM_034337863.1
NW_023009281.1	Gnomon	exon	1174906	1175259	.	-	.	ID=exon-XM_034337863.1-6;Dbxref=GeneID:117610451%2CGenbank:XM_034337863.1;Parent=rna-XM_034337863.1
NW_023009281.1	Gnomon	exon	1175724	1176098	.	-	.	ID=exon-XM_034337863.1-4;Dbxref=GeneID:117610451%2CGenbank:XM_034337863.1;Parent=rna-XM_034337863.1
NW_023009281.1	Gnomon	exon	1175358	1175646	.	-	.	ID=exon-XM_034337863.1-5;Dbxref=GeneID:117610451%2CGenbank:XM_034337863.1;Parent=rna-XM_034337863.1
NW_023009281.1	Gnomon	exon	1176377	1176517	.	-	.	ID=exon-XM_034337863.1-2;Dbxref=GeneID:117610451%2CGenbank:XM_034337863.1;Parent=rna-XM_034337863.1
NW_023009281.1	Gnomon	exon	1176189	1176300	.	-	.	ID=exon-XM_034337863.1-3;Dbxref=GeneID:117610451%2CGenbank:XM_034337863.1;Parent=rna-XM_034337863.1
NW_023009281.1	Gnomon	CDS	506198	506409	.	-	0	Name=XP_034193609.1;ID=cds-XP_034193609.1;Dbxref=GeneID:117610392%2CGenbank:XP_034193609.1;Parent=rna-XM_034337718.1
NW_023009281.1	Gnomon	CDS	505942	506083	.	-	0	Name=XP_034193609.1;ID=cds-XP_034193609.1;Dbxref=GeneID:117610392%2CGenbank:XP_034193609.1;Parent=rna-XM_034337718.1
NW_023009281.1	Gnomon	CDS	505751	505884	.	-	0	Name=XP_034193609.1;ID=cds-XP_034193609.1;Dbxref=GeneID:117610392%2CGenbank:XP_034193609.1;Parent=rna-XM_034337718.1
NW_023009281.1	Gnomon	CDS	505464	505667	.	-	0	Name=XP_034193609.1;ID=cds-XP_034193609.1;Dbxref=GeneID:117610392%2CGenbank:XP_034193609.1;Parent=rna-XM_034337718.1
NW_023009281.1	Gnomon	CDS	505117	505402	.	-	0	Name=XP_034193609.1;ID=cds-XP_034193609.1;Dbxref=GeneID:117610392%2CGenbank:XP_034193609.1;Parent=rna-XM_034337718.1
NW_023009281.1	Gnomon	CDS	504735	505034	.	-	0	Name=XP_034193609.1;ID=cds-XP_034193609.1;Dbxref=GeneID:117610392%2CGenbank:XP_034193609.1;Parent=rna-XM_034337718.1
NW_023009281.1	Gnomon	CDS	544362	544466	.	+	0	Name=XP_034193599.1;ID=cds-XP_034193599.1;Dbxref=GeneID:117610391%2CGenbank:XP_034193599.1;Parent=rna-XM_034337708.1
NW_023009281.1	Gnomon	CDS	544526	544753	.	+	0	Name=XP_034193599.1;ID=cds-XP_034193599.1;Dbxref=GeneID:117610391%2CGenbank:XP_034193599.1;Parent=rna-XM_034337708.1
NW_023009281.1	Gnomon	CDS	544896	545078	.	+	0	Name=XP_034193599.1;ID=cds-XP_034193599.1;Dbxref=GeneID:117610391%2CGenbank:XP_034193599.1;Parent=rna-XM_034337708.1
NW_023009281.1	Gnomon	CDS	545146	545343	.	+	0	Name=XP_034193599.1;ID=cds-XP_034193599.1;Dbxref=GeneID:117610391%2CGenbank:XP_034193599.1;Parent=rna-XM_034337708.1
NW_023009281.1	Gnomon	CDS	545448	546053	.	+	0	Name=XP_034193599.1;ID=cds-XP_034193599.1;Dbxref=GeneID:117610391%2CGenbank:XP_034193599.1;Parent=rna-XM_034337708.1
NW_023009281.1	Gnomon	mRNA	416389	420558	.	+	.	Name=XM_034337824.1;ID=rna-XM_034337824.1;Dbxref=GeneID:117610433%2CGenbank:XM_034337824.1;Parent=gene-LOC117610433
NW_023009281.1	Gnomon	mRNA	996427	998478	.	+	.	Name=XM_034338069.1;ID=rna-XM_034338069.1;Dbxref=GeneID:117610533%2CGenbank:XM_034338069.1;Parent=gene-LOC117610533
NW_023009281.1	Gnomon	exon	260465	260925	.	+	.	ID=exon-XM_034337755.1-10;Dbxref=GeneID:117610410%2CGenbank:XM_034337755.1;Parent=rna-XM_034337755.1
NW_023009281.1	Gnomon	exon	260999	261748	.	+	.	ID=exon-XM_034337755.1-11;Dbxref=GeneID:117610410%2CGenbank:XM_034337755.1;Parent=rna-XM_034337755.1
NW_023009281.1	Gnomon	exon	261827	262094	.	+	.	ID=exon-XM_034337755.1-12;Dbxref=GeneID:117610410%2CGenbank:XM_034337755.1;Parent=rna-XM_034337755.1
NW_023009281.1	Gnomon	exon	1068192	1068384	.	+	.	ID=exon-XM_034338001.1-12;Dbxref=GeneID:117610503%2CGenbank:XM_034338001.1;Parent=rna-XM_034338001.1
NW_023009281.1	Gnomon	mRNA	747323	750885	.	-	.	Name=XM_034337574.1;ID=rna-XM_034337574.1;Dbxref=GeneID:117610330%2CGenbank:XM_034337574.1;Parent=gene-LOC117610330
NW_023009281.1	Gnomon	exon	1068461	1068878	.	+	.	ID=exon-XM_034338001.1-13;Dbxref=GeneID:117610503%2CGenbank:XM_034338001.1;Parent=rna-XM_034338001.1
NW_023009281.1	Gnomon	exon	1067717	1067940	.	+	.	ID=exon-XM_034338001.1-10;Dbxref=GeneID:117610503%2CGenbank:XM_034338001.1;Parent=rna-XM_034338001.1
NW_023009281.1	Gnomon	exon	1068004	1068114	.	+	.	ID=exon-XM_034338001.1-11;Dbxref=GeneID:117610503%2CGenbank:XM_034338001.1;Parent=rna-XM_034338001.1
NW_023009281.1	Gnomon	lnc_RNA	584114	587832	.	-	.	Name=XR_004582933.1;ID=rna-XR_004582933.1;Dbxref=GeneID:117610492%2CGenbank:XR_004582933.1;Parent=gene-LOC117610492
NW_023009281.1	Gnomon	exon	591202	592586	.	-	.	ID=exon-XM_034337928.1-10;Dbxref=GeneID:117610476%2CGenbank:XM_034337928.1;Parent=rna-XM_034337928.1
NW_023009281.1	Gnomon	exon	964734	964800	.	+	.	ID=exon-XM_034338044.1-8;Dbxref=GeneID:117610523%2CGenbank:XM_034338044.1;Parent=rna-XM_034338044.1
NW_023009281.1	Gnomon	exon	964879	965284	.	+	.	ID=exon-XM_034338044.1-9;Dbxref=GeneID:117610523%2CGenbank:XM_034338044.1;Parent=rna-XM_034338044.1
NW_023009281.1	Gnomon	exon	961450	961814	.	+	.	ID=exon-XM_034338044.1-2;Dbxref=GeneID:117610523%2CGenbank:XM_034338044.1;Parent=rna-XM_034338044.1
NW_023009281.1	Gnomon	exon	961903	962271	.	+	.	ID=exon-XM_034338044.1-3;Dbxref=GeneID:117610523%2CGenbank:XM_034338044.1;Parent=rna-XM_034338044.1
NW_023009281.1	Gnomon	exon	961129	961373	.	+	.	ID=exon-XM_034338044.1-1;Dbxref=GeneID:117610523%2CGenbank:XM_034338044.1;Parent=rna-XM_034338044.1
NW_023009281.1	Gnomon	exon	963748	963916	.	+	.	ID=exon-XM_034338044.1-6;Dbxref=GeneID:117610523%2CGenbank:XM_034338044.1;Parent=rna-XM_034338044.1
NW_023009281.1	Gnomon	exon	963992	964671	.	+	.	ID=exon-XM_034338044.1-7;Dbxref=GeneID:117610523%2CGenbank:XM_034338044.1;Parent=rna-XM_034338044.1
NW_023009281.1	Gnomon	exon	962354	962470	.	+	.	ID=exon-XM_034338044.1-4;Dbxref=GeneID:117610523%2CGenbank:XM_034338044.1;Parent=rna-XM_034338044.1
NW_023009281.1	Gnomon	exon	962534	963676	.	+	.	ID=exon-XM_034338044.1-5;Dbxref=GeneID:117610523%2CGenbank:XM_034338044.1;Parent=rna-XM_034338044.1
NW_023009281.1	Gnomon	exon	211051	211193	.	+	.	ID=exon-XM_034337639.1-3;Dbxref=GeneID:117610362%2CGenbank:XM_034337639.1;Parent=rna-XM_034337639.1
NW_023009281.1	Gnomon	exon	211316	211505	.	+	.	ID=exon-XM_034337639.1-4;Dbxref=GeneID:117610362%2CGenbank:XM_034337639.1;Parent=rna-XM_034337639.1
NW_023009281.1	Gnomon	exon	211578	211889	.	+	.	ID=exon-XM_034337639.1-5;Dbxref=GeneID:117610362%2CGenbank:XM_034337639.1;Parent=rna-XM_034337639.1
NW_023009281.1	Gnomon	exon	211966	212110	.	+	.	ID=exon-XM_034337639.1-6;Dbxref=GeneID:117610362%2CGenbank:XM_034337639.1;Parent=rna-XM_034337639.1
NW_023009281.1	Gnomon	exon	212194	212330	.	+	.	ID=exon-XM_034337639.1-7;Dbxref=GeneID:117610362%2CGenbank:XM_034337639.1;Parent=rna-XM_034337639.1
NW_023009281.1	Gnomon	exon	212413	212510	.	+	.	ID=exon-XM_034337639.1-8;Dbxref=GeneID:117610362%2CGenbank:XM_034337639.1;Parent=rna-XM_034337639.1
NW_023009281.1	Gnomon	exon	216322	216520	.	+	.	ID=exon-XM_034337639.1-9;Dbxref=GeneID:117610362%2CGenbank:XM_034337639.1;Parent=rna-XM_034337639.1
NW_023009281.1	Gnomon	CDS	901580	901634	.	+	0	Name=XP_034193943.1;ID=cds-XP_034193943.1;Dbxref=GeneID:117610524%2CGenbank:XP_034193943.1;Parent=rna-XM_034338052.1
NW_023009281.1	Gnomon	CDS	901716	901835	.	+	0	Name=XP_034193943.1;ID=cds-XP_034193943.1;Dbxref=GeneID:117610524%2CGenbank:XP_034193943.1;Parent=rna-XM_034338052.1
NW_023009281.1	Gnomon	CDS	901921	902130	.	+	0	Name=XP_034193943.1;ID=cds-XP_034193943.1;Dbxref=GeneID:117610524%2CGenbank:XP_034193943.1;Parent=rna-XM_034338052.1
NW_023009281.1	Gnomon	CDS	902226	902485	.	+	0	Name=XP_034193943.1;ID=cds-XP_034193943.1;Dbxref=GeneID:117610524%2CGenbank:XP_034193943.1;Parent=rna-XM_034338052.1
NW_023009281.1	Gnomon	CDS	902558	902772	.	+	0	Name=XP_034193943.1;ID=cds-XP_034193943.1;Dbxref=GeneID:117610524%2CGenbank:XP_034193943.1;Parent=rna-XM_034338052.1
NW_023009281.1	Gnomon	CDS	902851	902980	.	+	0	Name=XP_034193943.1;ID=cds-XP_034193943.1;Dbxref=GeneID:117610524%2CGenbank:XP_034193943.1;Parent=rna-XM_034338052.1
NW_023009281.1	Gnomon	CDS	903045	903285	.	+	0	Name=XP_034193943.1;ID=cds-XP_034193943.1;Dbxref=GeneID:117610524%2CGenbank:XP_034193943.1;Parent=rna-XM_034338052.1
NW_023009281.1	Gnomon	CDS	903354	903587	.	+	0	Name=XP_034193943.1;ID=cds-XP_034193943.1;Dbxref=GeneID:117610524%2CGenbank:XP_034193943.1;Parent=rna-XM_034338052.1
NW_023009281.1	Gnomon	CDS	903667	903776	.	+	0	Name=XP_034193943.1;ID=cds-XP_034193943.1;Dbxref=GeneID:117610524%2CGenbank:XP_034193943.1;Parent=rna-XM_034338052.1
NW_023009281.1	Gnomon	CDS	905145	905203	.	+	0	Name=XP_034193943.1;ID=cds-XP_034193943.1;Dbxref=GeneID:117610524%2CGenbank:XP_034193943.1;Parent=rna-XM_034338052.1
NW_023009281.1	Gnomon	CDS	943142	943286	.	+	0	Name=XP_034193943.1;ID=cds-XP_034193943.1;Dbxref=GeneID:117610524%2CGenbank:XP_034193943.1;Parent=rna-XM_034338052.1
NW_023009281.1	Gnomon	CDS	947272	947393	.	+	0	Name=XP_034193943.1;ID=cds-XP_034193943.1;Dbxref=GeneID:117610524%2CGenbank:XP_034193943.1;Parent=rna-XM_034338052.1
NW_023009281.1	Gnomon	CDS	947900	948051	.	+	0	Name=XP_034193943.1;ID=cds-XP_034193943.1;Dbxref=GeneID:117610524%2CGenbank:XP_034193943.1;Parent=rna-XM_034338052.1
NW_023009281.1	Gnomon	CDS	948408	948547	.	+	0	Name=XP_034193943.1;ID=cds-XP_034193943.1;Dbxref=GeneID:117610524%2CGenbank:XP_034193943.1;Parent=rna-XM_034338052.1
NW_023009281.1	Gnomon	CDS	948634	948811	.	+	0	Name=XP_034193943.1;ID=cds-XP_034193943.1;Dbxref=GeneID:117610524%2CGenbank:XP_034193943.1;Parent=rna-XM_034338052.1
NW_023009281.1	Gnomon	CDS	948896	949217	.	+	0	Name=XP_034193943.1;ID=cds-XP_034193943.1;Dbxref=GeneID:117610524%2CGenbank:XP_034193943.1;Parent=rna-XM_034338052.1
NW_023009281.1	Gnomon	CDS	949344	949488	.	+	0	Name=XP_034193943.1;ID=cds-XP_034193943.1;Dbxref=GeneID:117610524%2CGenbank:XP_034193943.1;Parent=rna-XM_034338052.1
NW_023009281.1	Gnomon	exon	210077	210242	.	+	.	ID=exon-XM_034337639.1-1;Dbxref=GeneID:117610362%2CGenbank:XM_034337639.1;Parent=rna-XM_034337639.1
NW_023009281.1	Gnomon	exon	210754	210980	.	+	.	ID=exon-XM_034337639.1-2;Dbxref=GeneID:117610362%2CGenbank:XM_034337639.1;Parent=rna-XM_034337639.1
NW_023009281.1	Gnomon	CDS	901580	901634	.	+	0	Name=XP_034193942.1;ID=cds-XP_034193942.1;Dbxref=GeneID:117610524%2CGenbank:XP_034193942.1;Parent=rna-XM_034338051.1
NW_023009281.1	Gnomon	CDS	901716	901835	.	+	0	Name=XP_034193942.1;ID=cds-XP_034193942.1;Dbxref=GeneID:117610524%2CGenbank:XP_034193942.1;Parent=rna-XM_034338051.1
NW_023009281.1	Gnomon	CDS	901921	902130	.	+	0	Name=XP_034193942.1;ID=cds-XP_034193942.1;Dbxref=GeneID:117610524%2CGenbank:XP_034193942.1;Parent=rna-XM_034338051.1
NW_023009281.1	Gnomon	CDS	902223	902485	.	+	0	Name=XP_034193942.1;ID=cds-XP_034193942.1;Dbxref=GeneID:117610524%2CGenbank:XP_034193942.1;Parent=rna-XM_034338051.1
NW_023009281.1	Gnomon	CDS	902558	902772	.	+	0	Name=XP_034193942.1;ID=cds-XP_034193942.1;Dbxref=GeneID:117610524%2CGenbank:XP_034193942.1;Parent=rna-XM_034338051.1
NW_023009281.1	Gnomon	CDS	902851	902980	.	+	0	Name=XP_034193942.1;ID=cds-XP_034193942.1;Dbxref=GeneID:117610524%2CGenbank:XP_034193942.1;Parent=rna-XM_034338051.1
NW_023009281.1	Gnomon	CDS	903045	903285	.	+	0	Name=XP_034193942.1;ID=cds-XP_034193942.1;Dbxref=GeneID:117610524%2CGenbank:XP_034193942.1;Parent=rna-XM_034338051.1
NW_023009281.1	Gnomon	CDS	903354	903587	.	+	0	Name=XP_034193942.1;ID=cds-XP_034193942.1;Dbxref=GeneID:117610524%2CGenbank:XP_034193942.1;Parent=rna-XM_034338051.1
NW_023009281.1	Gnomon	CDS	903667	903776	.	+	0	Name=XP_034193942.1;ID=cds-XP_034193942.1;Dbxref=GeneID:117610524%2CGenbank:XP_034193942.1;Parent=rna-XM_034338051.1
NW_023009281.1	Gnomon	CDS	905145	905203	.	+	0	Name=XP_034193942.1;ID=cds-XP_034193942.1;Dbxref=GeneID:117610524%2CGenbank:XP_034193942.1;Parent=rna-XM_034338051.1
NW_023009281.1	Gnomon	CDS	943142	943286	.	+	0	Name=XP_034193942.1;ID=cds-XP_034193942.1;Dbxref=GeneID:117610524%2CGenbank:XP_034193942.1;Parent=rna-XM_034338051.1
NW_023009281.1	Gnomon	CDS	947272	947393	.	+	0	Name=XP_034193942.1;ID=cds-XP_034193942.1;Dbxref=GeneID:117610524%2CGenbank:XP_034193942.1;Parent=rna-XM_034338051.1
NW_023009281.1	Gnomon	CDS	947900	948051	.	+	0	Name=XP_034193942.1;ID=cds-XP_034193942.1;Dbxref=GeneID:117610524%2CGenbank:XP_034193942.1;Parent=rna-XM_034338051.1
NW_023009281.1	Gnomon	CDS	948408	948547	.	+	0	Name=XP_034193942.1;ID=cds-XP_034193942.1;Dbxref=GeneID:117610524%2CGenbank:XP_034193942.1;Parent=rna-XM_034338051.1
NW_023009281.1	Gnomon	CDS	948634	948811	.	+	0	Name=XP_034193942.1;ID=cds-XP_034193942.1;Dbxref=GeneID:117610524%2CGenbank:XP_034193942.1;Parent=rna-XM_034338051.1
NW_023009281.1	Gnomon	CDS	948896	949217	.	+	0	Name=XP_034193942.1;ID=cds-XP_034193942.1;Dbxref=GeneID:117610524%2CGenbank:XP_034193942.1;Parent=rna-XM_034338051.1
NW_023009281.1	Gnomon	CDS	949344	949488	.	+	0	Name=XP_034193942.1;ID=cds-XP_034193942.1;Dbxref=GeneID:117610524%2CGenbank:XP_034193942.1;Parent=rna-XM_034338051.1
NW_023009281.1	Gnomon	CDS	407233	408042	.	+	0	Name=XP_034193702.1;ID=cds-XP_034193702.1;Dbxref=GeneID:117610431%2CGenbank:XP_034193702.1;Parent=rna-XM_034337811.1
NW_023009281.1	Gnomon	CDS	408111	408428	.	+	0	Name=XP_034193702.1;ID=cds-XP_034193702.1;Dbxref=GeneID:117610431%2CGenbank:XP_034193702.1;Parent=rna-XM_034337811.1
NW_023009281.1	Gnomon	CDS	408504	408734	.	+	0	Name=XP_034193702.1;ID=cds-XP_034193702.1;Dbxref=GeneID:117610431%2CGenbank:XP_034193702.1;Parent=rna-XM_034337811.1
NW_023009281.1	Gnomon	CDS	408810	409060	.	+	0	Name=XP_034193702.1;ID=cds-XP_034193702.1;Dbxref=GeneID:117610431%2CGenbank:XP_034193702.1;Parent=rna-XM_034337811.1
NW_023009281.1	Gnomon	CDS	409148	409541	.	+	0	Name=XP_034193702.1;ID=cds-XP_034193702.1;Dbxref=GeneID:117610431%2CGenbank:XP_034193702.1;Parent=rna-XM_034337811.1
NW_023009281.1	Gnomon	CDS	409763	410035	.	+	0	Name=XP_034193702.1;ID=cds-XP_034193702.1;Dbxref=GeneID:117610431%2CGenbank:XP_034193702.1;Parent=rna-XM_034337811.1
NW_023009281.1	Gnomon	exon	857904	858149	.	+	.	ID=exon-XR_004582888.1-9;Dbxref=GeneID:117610360%2CGenbank:XR_004582888.1;Parent=rna-XR_004582888.1
NW_023009281.1	Gnomon	exon	857044	857361	.	+	.	ID=exon-XR_004582888.1-7;Dbxref=GeneID:117610360%2CGenbank:XR_004582888.1;Parent=rna-XR_004582888.1
NW_023009281.1	Gnomon	exon	857487	857796	.	+	.	ID=exon-XR_004582888.1-8;Dbxref=GeneID:117610360%2CGenbank:XR_004582888.1;Parent=rna-XR_004582888.1
NW_023009281.1	Gnomon	exon	854419	854844	.	+	.	ID=exon-XR_004582888.1-5;Dbxref=GeneID:117610360%2CGenbank:XR_004582888.1;Parent=rna-XR_004582888.1
NW_023009281.1	Gnomon	exon	854964	856925	.	+	.	ID=exon-XR_004582888.1-6;Dbxref=GeneID:117610360%2CGenbank:XR_004582888.1;Parent=rna-XR_004582888.1
NW_023009281.1	Gnomon	exon	852924	852981	.	+	.	ID=exon-XR_004582888.1-3;Dbxref=GeneID:117610360%2CGenbank:XR_004582888.1;Parent=rna-XR_004582888.1
NW_023009281.1	Gnomon	exon	853100	854332	.	+	.	ID=exon-XR_004582888.1-4;Dbxref=GeneID:117610360%2CGenbank:XR_004582888.1;Parent=rna-XR_004582888.1
NW_023009281.1	Gnomon	exon	852391	852599	.	+	.	ID=exon-XR_004582888.1-1;Dbxref=GeneID:117610360%2CGenbank:XR_004582888.1;Parent=rna-XR_004582888.1
NW_023009281.1	Gnomon	exon	852666	852816	.	+	.	ID=exon-XR_004582888.1-2;Dbxref=GeneID:117610360%2CGenbank:XR_004582888.1;Parent=rna-XR_004582888.1
NW_023009281.1	Gnomon	exon	217128	217501	.	+	.	ID=exon-XM_034337640.1-12;Dbxref=GeneID:117610362%2CGenbank:XM_034337640.1;Parent=rna-XM_034337640.1
NW_023009281.1	Gnomon	exon	217647	219345	.	+	.	ID=exon-XM_034337640.1-13;Dbxref=GeneID:117610362%2CGenbank:XM_034337640.1;Parent=rna-XM_034337640.1
NW_023009281.1	Gnomon	exon	216629	216815	.	+	.	ID=exon-XM_034337640.1-10;Dbxref=GeneID:117610362%2CGenbank:XM_034337640.1;Parent=rna-XM_034337640.1
NW_023009281.1	Gnomon	exon	216875	217040	.	+	.	ID=exon-XM_034337640.1-11;Dbxref=GeneID:117610362%2CGenbank:XM_034337640.1;Parent=rna-XM_034337640.1
NW_023009281.1	Gnomon	CDS	581498	582039	.	-	0	Name=XP_034193848.1;ID=cds-XP_034193848.1;Dbxref=GeneID:117610486%2CGenbank:XP_034193848.1;Parent=rna-XM_034337957.1
NW_023009281.1	Gnomon	CDS	581291	581429	.	-	0	Name=XP_034193848.1;ID=cds-XP_034193848.1;Dbxref=GeneID:117610486%2CGenbank:XP_034193848.1;Parent=rna-XM_034337957.1
NW_023009281.1	Gnomon	CDS	506198	506409	.	-	0	Name=XP_034193608.1;ID=cds-XP_034193608.1;Dbxref=GeneID:117610392%2CGenbank:XP_034193608.1;Parent=rna-XM_034337717.1
NW_023009281.1	Gnomon	CDS	505942	506083	.	-	0	Name=XP_034193608.1;ID=cds-XP_034193608.1;Dbxref=GeneID:117610392%2CGenbank:XP_034193608.1;Parent=rna-XM_034337717.1
NW_023009281.1	Gnomon	CDS	505751	505884	.	-	0	Name=XP_034193608.1;ID=cds-XP_034193608.1;Dbxref=GeneID:117610392%2CGenbank:XP_034193608.1;Parent=rna-XM_034337717.1
NW_023009281.1	Gnomon	CDS	505464	505667	.	-	0	Name=XP_034193608.1;ID=cds-XP_034193608.1;Dbxref=GeneID:117610392%2CGenbank:XP_034193608.1;Parent=rna-XM_034337717.1
NW_023009281.1	Gnomon	CDS	505117	505402	.	-	0	Name=XP_034193608.1;ID=cds-XP_034193608.1;Dbxref=GeneID:117610392%2CGenbank:XP_034193608.1;Parent=rna-XM_034337717.1
NW_023009281.1	Gnomon	CDS	504735	505034	.	-	0	Name=XP_034193608.1;ID=cds-XP_034193608.1;Dbxref=GeneID:117610392%2CGenbank:XP_034193608.1;Parent=rna-XM_034337717.1
NW_023009281.1	Gnomon	exon	408111	408428	.	+	.	ID=exon-XM_034337815.1-5;Dbxref=GeneID:117610431%2CGenbank:XM_034337815.1;Parent=rna-XM_034337815.1
NW_023009281.1	Gnomon	exon	408504	408734	.	+	.	ID=exon-XM_034337815.1-6;Dbxref=GeneID:117610431%2CGenbank:XM_034337815.1;Parent=rna-XM_034337815.1
NW_023009281.1	Gnomon	exon	406252	406435	.	+	.	ID=exon-XM_034337815.1-3;Dbxref=GeneID:117610431%2CGenbank:XM_034337815.1;Parent=rna-XM_034337815.1
NW_023009281.1	Gnomon	exon	407203	408042	.	+	.	ID=exon-XM_034337815.1-4;Dbxref=GeneID:117610431%2CGenbank:XM_034337815.1;Parent=rna-XM_034337815.1
NW_023009281.1	Gnomon	exon	409763	410110	.	+	.	ID=exon-XM_034337815.1-9;Dbxref=GeneID:117610431%2CGenbank:XM_034337815.1;Parent=rna-XM_034337815.1
NW_023009281.1	Gnomon	exon	408810	409060	.	+	.	ID=exon-XM_034337815.1-7;Dbxref=GeneID:117610431%2CGenbank:XM_034337815.1;Parent=rna-XM_034337815.1
NW_023009281.1	Gnomon	exon	409148	409478	.	+	.	ID=exon-XM_034337815.1-8;Dbxref=GeneID:117610431%2CGenbank:XM_034337815.1;Parent=rna-XM_034337815.1
NW_023009281.1	Gnomon	exon	405924	405980	.	+	.	ID=exon-XM_034337815.1-1;Dbxref=GeneID:117610431%2CGenbank:XM_034337815.1;Parent=rna-XM_034337815.1
NW_023009281.1	Gnomon	exon	406087	406168	.	+	.	ID=exon-XM_034337815.1-2;Dbxref=GeneID:117610431%2CGenbank:XM_034337815.1;Parent=rna-XM_034337815.1
NW_023009281.1	Gnomon	exon	1119632	1120152	.	-	.	ID=exon-XM_034337986.1-1;Dbxref=GeneID:117610494%2CGenbank:XM_034337986.1;Parent=rna-XM_034337986.1
NW_023009281.1	Gnomon	exon	1114768	1115029	.	-	.	ID=exon-XM_034337986.1-2;Dbxref=GeneID:117610494%2CGenbank:XM_034337986.1;Parent=rna-XM_034337986.1
NW_023009281.1	Gnomon	exon	1101606	1101860	.	-	.	ID=exon-XM_034337986.1-3;Dbxref=GeneID:117610494%2CGenbank:XM_034337986.1;Parent=rna-XM_034337986.1
NW_023009281.1	Gnomon	exon	1101022	1101336	.	-	.	ID=exon-XM_034337986.1-4;Dbxref=GeneID:117610494%2CGenbank:XM_034337986.1;Parent=rna-XM_034337986.1
NW_023009281.1	Gnomon	exon	1100831	1100938	.	-	.	ID=exon-XM_034337986.1-5;Dbxref=GeneID:117610494%2CGenbank:XM_034337986.1;Parent=rna-XM_034337986.1
NW_023009281.1	Gnomon	exon	1100059	1100152	.	-	.	ID=exon-XM_034337986.1-6;Dbxref=GeneID:117610494%2CGenbank:XM_034337986.1;Parent=rna-XM_034337986.1
NW_023009281.1	Gnomon	exon	1099598	1099765	.	-	.	ID=exon-XM_034337986.1-7;Dbxref=GeneID:117610494%2CGenbank:XM_034337986.1;Parent=rna-XM_034337986.1
NW_023009281.1	Gnomon	exon	1099378	1099512	.	-	.	ID=exon-XM_034337986.1-8;Dbxref=GeneID:117610494%2CGenbank:XM_034337986.1;Parent=rna-XM_034337986.1
NW_023009281.1	Gnomon	exon	1099144	1099298	.	-	.	ID=exon-XM_034337986.1-9;Dbxref=GeneID:117610494%2CGenbank:XM_034337986.1;Parent=rna-XM_034337986.1
NW_023009281.1	Gnomon	exon	689419	689556	.	-	.	ID=exon-XM_034337915.1-1;Dbxref=GeneID:117610466%2CGenbank:XM_034337915.1;Parent=rna-XM_034337915.1
NW_023009281.1	Gnomon	exon	689195	689301	.	-	.	ID=exon-XM_034337915.1-2;Dbxref=GeneID:117610466%2CGenbank:XM_034337915.1;Parent=rna-XM_034337915.1
NW_023009281.1	Gnomon	exon	689027	689100	.	-	.	ID=exon-XM_034337915.1-3;Dbxref=GeneID:117610466%2CGenbank:XM_034337915.1;Parent=rna-XM_034337915.1
NW_023009281.1	Gnomon	exon	688612	688898	.	-	.	ID=exon-XM_034337915.1-4;Dbxref=GeneID:117610466%2CGenbank:XM_034337915.1;Parent=rna-XM_034337915.1
NW_023009281.1	Gnomon	exon	688330	688480	.	-	.	ID=exon-XM_034337915.1-5;Dbxref=GeneID:117610466%2CGenbank:XM_034337915.1;Parent=rna-XM_034337915.1
NW_023009281.1	Gnomon	exon	688118	688233	.	-	.	ID=exon-XM_034337915.1-6;Dbxref=GeneID:117610466%2CGenbank:XM_034337915.1;Parent=rna-XM_034337915.1
NW_023009281.1	Gnomon	exon	687902	688044	.	-	.	ID=exon-XM_034337915.1-7;Dbxref=GeneID:117610466%2CGenbank:XM_034337915.1;Parent=rna-XM_034337915.1
NW_023009281.1	Gnomon	CDS	549674	549886	.	-	0	Name=XP_034193598.1;ID=cds-XP_034193598.1;Dbxref=GeneID:117610389%2CGenbank:XP_034193598.1;Parent=rna-XM_034337707.1
NW_023009281.1	Gnomon	CDS	548315	549607	.	-	0	Name=XP_034193598.1;ID=cds-XP_034193598.1;Dbxref=GeneID:117610389%2CGenbank:XP_034193598.1;Parent=rna-XM_034337707.1
NW_023009281.1	Gnomon	mRNA	747322	752567	.	-	.	Name=XM_034337576.1;ID=rna-XM_034337576.1;Dbxref=GeneID:117610330%2CGenbank:XM_034337576.1;Parent=gene-LOC117610330
NW_023009281.1	Gnomon	mRNA	416832	419595	.	+	.	Name=XM_034337825.1;ID=rna-XM_034337825.1;Dbxref=GeneID:117610433%2CGenbank:XM_034337825.1;Parent=gene-LOC117610433
NW_023009281.1	Gnomon	lnc_RNA	584114	587832	.	-	.	Name=XR_004582932.1;ID=rna-XR_004582932.1;Dbxref=GeneID:117610492%2CGenbank:XR_004582932.1;Parent=gene-LOC117610492
NW_023009281.1	Gnomon	exon	840148	841314	.	-	.	ID=exon-XM_034337616.1-4;Dbxref=GeneID:117610350%2CGenbank:XM_034337616.1;Parent=rna-XM_034337616.1
NW_023009281.1	Gnomon	exon	842332	842456	.	-	.	ID=exon-XM_034337616.1-1;Dbxref=GeneID:117610350%2CGenbank:XM_034337616.1;Parent=rna-XM_034337616.1
NW_023009281.1	Gnomon	exon	841847	842207	.	-	.	ID=exon-XM_034337616.1-2;Dbxref=GeneID:117610350%2CGenbank:XM_034337616.1;Parent=rna-XM_034337616.1
NW_023009281.1	Gnomon	exon	841391	841765	.	-	.	ID=exon-XM_034337616.1-3;Dbxref=GeneID:117610350%2CGenbank:XM_034337616.1;Parent=rna-XM_034337616.1
NW_023009281.1	Gnomon	exon	999519	999825	.	-	.	ID=exon-XM_034338068.1-2;Dbxref=GeneID:117610532%2CGenbank:XM_034338068.1;Parent=rna-XM_034338068.1
NW_023009281.1	Gnomon	exon	998888	999452	.	-	.	ID=exon-XM_034338068.1-3;Dbxref=GeneID:117610532%2CGenbank:XM_034338068.1;Parent=rna-XM_034338068.1
NW_023009281.1	Gnomon	exon	998260	998811	.	-	.	ID=exon-XM_034338068.1-4;Dbxref=GeneID:117610532%2CGenbank:XM_034338068.1;Parent=rna-XM_034338068.1
NW_023009281.1	Gnomon	exon	1000015	1000038	.	-	.	ID=exon-XM_034338068.1-1;Dbxref=GeneID:117610532%2CGenbank:XM_034338068.1;Parent=rna-XM_034338068.1
NW_023009281.1	Gnomon	exon	705553	705882	.	+	.	ID=exon-XM_034338021.1-7;Dbxref=GeneID:117610513%2CGenbank:XM_034338021.1;Parent=rna-XM_034338021.1
NW_023009281.1	Gnomon	exon	706448	706560	.	+	.	ID=exon-XM_034338021.1-8;Dbxref=GeneID:117610513%2CGenbank:XM_034338021.1;Parent=rna-XM_034338021.1
NW_023009281.1	Gnomon	exon	704928	705085	.	+	.	ID=exon-XM_034338021.1-5;Dbxref=GeneID:117610513%2CGenbank:XM_034338021.1;Parent=rna-XM_034338021.1
NW_023009281.1	Gnomon	exon	705151	705451	.	+	.	ID=exon-XM_034338021.1-6;Dbxref=GeneID:117610513%2CGenbank:XM_034338021.1;Parent=rna-XM_034338021.1
NW_023009281.1	Gnomon	exon	704171	704336	.	+	.	ID=exon-XM_034338021.1-3;Dbxref=GeneID:117610513%2CGenbank:XM_034338021.1;Parent=rna-XM_034338021.1
NW_023009281.1	Gnomon	exon	704633	704813	.	+	.	ID=exon-XM_034338021.1-4;Dbxref=GeneID:117610513%2CGenbank:XM_034338021.1;Parent=rna-XM_034338021.1
NW_023009281.1	Gnomon	exon	703677	703819	.	+	.	ID=exon-XM_034338021.1-1;Dbxref=GeneID:117610513%2CGenbank:XM_034338021.1;Parent=rna-XM_034338021.1
NW_023009281.1	Gnomon	exon	703880	704048	.	+	.	ID=exon-XM_034338021.1-2;Dbxref=GeneID:117610513%2CGenbank:XM_034338021.1;Parent=rna-XM_034338021.1
NW_023009281.1	Gnomon	exon	706626	707326	.	+	.	ID=exon-XM_034338021.1-9;Dbxref=GeneID:117610513%2CGenbank:XM_034338021.1;Parent=rna-XM_034338021.1
NW_023009281.1	Gnomon	exon	503691	503709	.	-	.	ID=exon-XM_034337715.1-8;Dbxref=GeneID:117610392%2CGenbank:XM_034337715.1;Parent=rna-XM_034337715.1
NW_023009281.1	Gnomon	exon	505751	505884	.	-	.	ID=exon-XM_034337715.1-4;Dbxref=GeneID:117610392%2CGenbank:XM_034337715.1;Parent=rna-XM_034337715.1
NW_023009281.1	Gnomon	exon	505464	505667	.	-	.	ID=exon-XM_034337715.1-5;Dbxref=GeneID:117610392%2CGenbank:XM_034337715.1;Parent=rna-XM_034337715.1
NW_023009281.1	Gnomon	exon	505117	505402	.	-	.	ID=exon-XM_034337715.1-6;Dbxref=GeneID:117610392%2CGenbank:XM_034337715.1;Parent=rna-XM_034337715.1
NW_023009281.1	Gnomon	exon	504726	505034	.	-	.	ID=exon-XM_034337715.1-7;Dbxref=GeneID:117610392%2CGenbank:XM_034337715.1;Parent=rna-XM_034337715.1
NW_023009281.1	Gnomon	exon	506571	507778	.	-	.	ID=exon-XM_034337715.1-1;Dbxref=GeneID:117610392%2CGenbank:XM_034337715.1;Parent=rna-XM_034337715.1
NW_023009281.1	Gnomon	exon	506198	506472	.	-	.	ID=exon-XM_034337715.1-2;Dbxref=GeneID:117610392%2CGenbank:XM_034337715.1;Parent=rna-XM_034337715.1
NW_023009281.1	Gnomon	exon	505942	506083	.	-	.	ID=exon-XM_034337715.1-3;Dbxref=GeneID:117610392%2CGenbank:XM_034337715.1;Parent=rna-XM_034337715.1
NW_023009281.1	Gnomon	exon	203207	203350	.	+	.	ID=exon-XM_034338120.1-10;Dbxref=GeneID:117610552%2CGenbank:XM_034338120.1;Parent=rna-XM_034338120.1
NW_023009281.1	Gnomon	exon	203441	203648	.	+	.	ID=exon-XM_034338120.1-11;Dbxref=GeneID:117610552%2CGenbank:XM_034338120.1;Parent=rna-XM_034338120.1
NW_023009281.1	Gnomon	exon	205525	205737	.	+	.	ID=exon-XM_034338120.1-12;Dbxref=GeneID:117610552%2CGenbank:XM_034338120.1;Parent=rna-XM_034338120.1
NW_023009281.1	Gnomon	exon	206256	206438	.	+	.	ID=exon-XM_034338120.1-13;Dbxref=GeneID:117610552%2CGenbank:XM_034338120.1;Parent=rna-XM_034338120.1
NW_023009281.1	Gnomon	mRNA	752176	755592	.	+	.	Name=XM_034337577.1;ID=rna-XM_034337577.1;Dbxref=GeneID:117610331%2CGenbank:XM_034337577.1;Parent=gene-LOC117610331
NW_023009281.1	Gnomon	CDS	407233	408042	.	+	0	Name=XP_034193705.1;ID=cds-XP_034193705.1;Dbxref=GeneID:117610431%2CGenbank:XP_034193705.1;Parent=rna-XM_034337814.1
NW_023009281.1	Gnomon	CDS	408111	408428	.	+	0	Name=XP_034193705.1;ID=cds-XP_034193705.1;Dbxref=GeneID:117610431%2CGenbank:XP_034193705.1;Parent=rna-XM_034337814.1
NW_023009281.1	Gnomon	CDS	408504	408734	.	+	0	Name=XP_034193705.1;ID=cds-XP_034193705.1;Dbxref=GeneID:117610431%2CGenbank:XP_034193705.1;Parent=rna-XM_034337814.1
NW_023009281.1	Gnomon	CDS	408810	409060	.	+	0	Name=XP_034193705.1;ID=cds-XP_034193705.1;Dbxref=GeneID:117610431%2CGenbank:XP_034193705.1;Parent=rna-XM_034337814.1
NW_023009281.1	Gnomon	CDS	409148	409541	.	+	0	Name=XP_034193705.1;ID=cds-XP_034193705.1;Dbxref=GeneID:117610431%2CGenbank:XP_034193705.1;Parent=rna-XM_034337814.1
NW_023009281.1	Gnomon	CDS	409763	410035	.	+	0	Name=XP_034193705.1;ID=cds-XP_034193705.1;Dbxref=GeneID:117610431%2CGenbank:XP_034193705.1;Parent=rna-XM_034337814.1
NW_023009281.1	Gnomon	exon	697501	697682	.	+	.	ID=exon-XR_004582912.1-10;Dbxref=GeneID:117610464%2CGenbank:XR_004582912.1;Parent=rna-XR_004582912.1
NW_023009281.1	Gnomon	exon	697761	698162	.	+	.	ID=exon-XR_004582912.1-11;Dbxref=GeneID:117610464%2CGenbank:XR_004582912.1;Parent=rna-XR_004582912.1
NW_023009281.1	Gnomon	mRNA	366036	369002	.	-	.	Name=XM_034337827.1;ID=rna-XM_034337827.1;Dbxref=GeneID:117610434%2CGenbank:XM_034337827.1;Parent=gene-LOC117610434
NW_023009281.1	Gnomon	CDS	369602	369675	.	+	0	Name=XP_034193695.1;ID=cds-XP_034193695.1;Dbxref=GeneID:117610429%2CGenbank:XP_034193695.1;Parent=rna-XM_034337804.1
NW_023009281.1	Gnomon	CDS	369743	369853	.	+	0	Name=XP_034193695.1;ID=cds-XP_034193695.1;Dbxref=GeneID:117610429%2CGenbank:XP_034193695.1;Parent=rna-XM_034337804.1
NW_023009281.1	Gnomon	CDS	369927	370061	.	+	0	Name=XP_034193695.1;ID=cds-XP_034193695.1;Dbxref=GeneID:117610429%2CGenbank:XP_034193695.1;Parent=rna-XM_034337804.1
NW_023009281.1	Gnomon	CDS	370121	370325	.	+	0	Name=XP_034193695.1;ID=cds-XP_034193695.1;Dbxref=GeneID:117610429%2CGenbank:XP_034193695.1;Parent=rna-XM_034337804.1
NW_023009281.1	Gnomon	CDS	370388	370613	.	+	0	Name=XP_034193695.1;ID=cds-XP_034193695.1;Dbxref=GeneID:117610429%2CGenbank:XP_034193695.1;Parent=rna-XM_034337804.1
NW_023009281.1	Gnomon	CDS	370686	370842	.	+	0	Name=XP_034193695.1;ID=cds-XP_034193695.1;Dbxref=GeneID:117610429%2CGenbank:XP_034193695.1;Parent=rna-XM_034337804.1
NW_023009281.1	Gnomon	CDS	370915	371164	.	+	0	Name=XP_034193695.1;ID=cds-XP_034193695.1;Dbxref=GeneID:117610429%2CGenbank:XP_034193695.1;Parent=rna-XM_034337804.1
NW_023009281.1	Gnomon	CDS	371238	371429	.	+	0	Name=XP_034193695.1;ID=cds-XP_034193695.1;Dbxref=GeneID:117610429%2CGenbank:XP_034193695.1;Parent=rna-XM_034337804.1
NW_023009281.1	Gnomon	CDS	371510	371796	.	+	0	Name=XP_034193695.1;ID=cds-XP_034193695.1;Dbxref=GeneID:117610429%2CGenbank:XP_034193695.1;Parent=rna-XM_034337804.1
NW_023009281.1	Gnomon	CDS	371868	372051	.	+	0	Name=XP_034193695.1;ID=cds-XP_034193695.1;Dbxref=GeneID:117610429%2CGenbank:XP_034193695.1;Parent=rna-XM_034337804.1
NW_023009281.1	Gnomon	CDS	372119	372459	.	+	0	Name=XP_034193695.1;ID=cds-XP_034193695.1;Dbxref=GeneID:117610429%2CGenbank:XP_034193695.1;Parent=rna-XM_034337804.1
NW_023009281.1	Gnomon	CDS	372534	372738	.	+	0	Name=XP_034193695.1;ID=cds-XP_034193695.1;Dbxref=GeneID:117610429%2CGenbank:XP_034193695.1;Parent=rna-XM_034337804.1
NW_023009281.1	Gnomon	CDS	372811	373030	.	+	0	Name=XP_034193695.1;ID=cds-XP_034193695.1;Dbxref=GeneID:117610429%2CGenbank:XP_034193695.1;Parent=rna-XM_034337804.1
NW_023009281.1	Gnomon	CDS	373098	373328	.	+	0	Name=XP_034193695.1;ID=cds-XP_034193695.1;Dbxref=GeneID:117610429%2CGenbank:XP_034193695.1;Parent=rna-XM_034337804.1
NW_023009281.1	Gnomon	CDS	373401	373631	.	+	0	Name=XP_034193695.1;ID=cds-XP_034193695.1;Dbxref=GeneID:117610429%2CGenbank:XP_034193695.1;Parent=rna-XM_034337804.1
NW_023009281.1	Gnomon	CDS	373712	374013	.	+	0	Name=XP_034193695.1;ID=cds-XP_034193695.1;Dbxref=GeneID:117610429%2CGenbank:XP_034193695.1;Parent=rna-XM_034337804.1
NW_023009281.1	Gnomon	CDS	374092	374739	.	+	0	Name=XP_034193695.1;ID=cds-XP_034193695.1;Dbxref=GeneID:117610429%2CGenbank:XP_034193695.1;Parent=rna-XM_034337804.1
NW_023009281.1	Gnomon	CDS	374822	374905	.	+	0	Name=XP_034193695.1;ID=cds-XP_034193695.1;Dbxref=GeneID:117610429%2CGenbank:XP_034193695.1;Parent=rna-XM_034337804.1
NW_023009281.1	Gnomon	mRNA	366036	368747	.	-	.	Name=XM_034337826.1;ID=rna-XM_034337826.1;Dbxref=GeneID:117610434%2CGenbank:XM_034337826.1;Parent=gene-LOC117610434
NW_023009281.1	Gnomon	exon	374092	374739	.	+	.	ID=exon-XM_034337803.1-17;Dbxref=GeneID:117610429%2CGenbank:XM_034337803.1;Parent=rna-XM_034337803.1
NW_023009281.1	Gnomon	exon	374822	375365	.	+	.	ID=exon-XM_034337803.1-18;Dbxref=GeneID:117610429%2CGenbank:XM_034337803.1;Parent=rna-XM_034337803.1
NW_023009281.1	Gnomon	exon	373401	373631	.	+	.	ID=exon-XM_034337803.1-15;Dbxref=GeneID:117610429%2CGenbank:XM_034337803.1;Parent=rna-XM_034337803.1
NW_023009281.1	Gnomon	exon	373712	374013	.	+	.	ID=exon-XM_034337803.1-16;Dbxref=GeneID:117610429%2CGenbank:XM_034337803.1;Parent=rna-XM_034337803.1
NW_023009281.1	Gnomon	exon	371868	372051	.	+	.	ID=exon-XM_034337803.1-10;Dbxref=GeneID:117610429%2CGenbank:XM_034337803.1;Parent=rna-XM_034337803.1
NW_023009281.1	Gnomon	exon	372811	373030	.	+	.	ID=exon-XM_034337803.1-13;Dbxref=GeneID:117610429%2CGenbank:XM_034337803.1;Parent=rna-XM_034337803.1
NW_023009281.1	Gnomon	exon	373098	373328	.	+	.	ID=exon-XM_034337803.1-14;Dbxref=GeneID:117610429%2CGenbank:XM_034337803.1;Parent=rna-XM_034337803.1
NW_023009281.1	Gnomon	exon	372119	372459	.	+	.	ID=exon-XM_034337803.1-11;Dbxref=GeneID:117610429%2CGenbank:XM_034337803.1;Parent=rna-XM_034337803.1
NW_023009281.1	Gnomon	exon	372534	372738	.	+	.	ID=exon-XM_034337803.1-12;Dbxref=GeneID:117610429%2CGenbank:XM_034337803.1;Parent=rna-XM_034337803.1
NW_023009281.1	Gnomon	CDS	1026943	1027259	.	-	0	Name=XP_034193945.1;ID=cds-XP_034193945.1;Dbxref=GeneID:117610525%2CGenbank:XP_034193945.1;Parent=rna-XM_034338054.1
NW_023009281.1	Gnomon	CDS	1026134	1026866	.	-	0	Name=XP_034193945.1;ID=cds-XP_034193945.1;Dbxref=GeneID:117610525%2CGenbank:XP_034193945.1;Parent=rna-XM_034338054.1
NW_023009281.1	Gnomon	CDS	1025356	1025589	.	-	0	Name=XP_034193945.1;ID=cds-XP_034193945.1;Dbxref=GeneID:117610525%2CGenbank:XP_034193945.1;Parent=rna-XM_034338054.1
NW_023009281.1	Gnomon	CDS	1024661	1025263	.	-	0	Name=XP_034193945.1;ID=cds-XP_034193945.1;Dbxref=GeneID:117610525%2CGenbank:XP_034193945.1;Parent=rna-XM_034338054.1
NW_023009281.1	Gnomon	CDS	1023893	1024570	.	-	0	Name=XP_034193945.1;ID=cds-XP_034193945.1;Dbxref=GeneID:117610525%2CGenbank:XP_034193945.1;Parent=rna-XM_034338054.1
NW_023009281.1	Gnomon	CDS	1023434	1023598	.	-	0	Name=XP_034193945.1;ID=cds-XP_034193945.1;Dbxref=GeneID:117610525%2CGenbank:XP_034193945.1;Parent=rna-XM_034338054.1
NW_023009281.1	Gnomon	transcript	579818	582072	.	-	.	Name=XR_004582931.1;ID=rna-XR_004582931.1;Dbxref=GeneID:117610486%2CGenbank:XR_004582931.1;Parent=gene-LOC117610486
NW_023009281.1	Gnomon	mRNA	666436	668823	.	+	.	Name=XM_034337920.1;ID=rna-XM_034337920.1;Dbxref=GeneID:117610471%2CGenbank:XM_034337920.1;Parent=gene-LOC117610471
NW_023009281.1	Gnomon	CDS	407233	408042	.	+	0	Name=XP_034193704.1;ID=cds-XP_034193704.1;Dbxref=GeneID:117610431%2CGenbank:XP_034193704.1;Parent=rna-XM_034337813.1
NW_023009281.1	Gnomon	CDS	408111	408428	.	+	0	Name=XP_034193704.1;ID=cds-XP_034193704.1;Dbxref=GeneID:117610431%2CGenbank:XP_034193704.1;Parent=rna-XM_034337813.1
NW_023009281.1	Gnomon	CDS	408504	408734	.	+	0	Name=XP_034193704.1;ID=cds-XP_034193704.1;Dbxref=GeneID:117610431%2CGenbank:XP_034193704.1;Parent=rna-XM_034337813.1
NW_023009281.1	Gnomon	CDS	408810	409060	.	+	0	Name=XP_034193704.1;ID=cds-XP_034193704.1;Dbxref=GeneID:117610431%2CGenbank:XP_034193704.1;Parent=rna-XM_034337813.1
NW_023009281.1	Gnomon	CDS	409148	409541	.	+	0	Name=XP_034193704.1;ID=cds-XP_034193704.1;Dbxref=GeneID:117610431%2CGenbank:XP_034193704.1;Parent=rna-XM_034337813.1
NW_023009281.1	Gnomon	CDS	409763	410035	.	+	0	Name=XP_034193704.1;ID=cds-XP_034193704.1;Dbxref=GeneID:117610431%2CGenbank:XP_034193704.1;Parent=rna-XM_034337813.1
NW_023009281.1	Gnomon	mRNA	363188	365878	.	+	.	Name=XM_034337828.1;ID=rna-XM_034337828.1;Dbxref=GeneID:117610435%2CGenbank:XM_034337828.1;Parent=gene-LOC117610435
NW_023009281.1	Gnomon	exon	228735	229126	.	+	.	ID=exon-XM_034337840.1-1;Dbxref=GeneID:117610441%2CGenbank:XM_034337840.1;Parent=rna-XM_034337840.1
NW_023009281.1	Gnomon	CDS	369602	369675	.	+	0	Name=XP_034193694.1;ID=cds-XP_034193694.1;Dbxref=GeneID:117610429%2CGenbank:XP_034193694.1;Parent=rna-XM_034337803.1
NW_023009281.1	Gnomon	CDS	369743	369853	.	+	0	Name=XP_034193694.1;ID=cds-XP_034193694.1;Dbxref=GeneID:117610429%2CGenbank:XP_034193694.1;Parent=rna-XM_034337803.1
NW_023009281.1	Gnomon	CDS	369927	370061	.	+	0	Name=XP_034193694.1;ID=cds-XP_034193694.1;Dbxref=GeneID:117610429%2CGenbank:XP_034193694.1;Parent=rna-XM_034337803.1
NW_023009281.1	Gnomon	CDS	370121	370325	.	+	0	Name=XP_034193694.1;ID=cds-XP_034193694.1;Dbxref=GeneID:117610429%2CGenbank:XP_034193694.1;Parent=rna-XM_034337803.1
NW_023009281.1	Gnomon	CDS	370388	370613	.	+	0	Name=XP_034193694.1;ID=cds-XP_034193694.1;Dbxref=GeneID:117610429%2CGenbank:XP_034193694.1;Parent=rna-XM_034337803.1
NW_023009281.1	Gnomon	CDS	370686	370842	.	+	0	Name=XP_034193694.1;ID=cds-XP_034193694.1;Dbxref=GeneID:117610429%2CGenbank:XP_034193694.1;Parent=rna-XM_034337803.1
NW_023009281.1	Gnomon	CDS	370915	371164	.	+	0	Name=XP_034193694.1;ID=cds-XP_034193694.1;Dbxref=GeneID:117610429%2CGenbank:XP_034193694.1;Parent=rna-XM_034337803.1
NW_023009281.1	Gnomon	CDS	371238	371429	.	+	0	Name=XP_034193694.1;ID=cds-XP_034193694.1;Dbxref=GeneID:117610429%2CGenbank:XP_034193694.1;Parent=rna-XM_034337803.1
NW_023009281.1	Gnomon	CDS	371510	371796	.	+	0	Name=XP_034193694.1;ID=cds-XP_034193694.1;Dbxref=GeneID:117610429%2CGenbank:XP_034193694.1;Parent=rna-XM_034337803.1
NW_023009281.1	Gnomon	CDS	371868	372051	.	+	0	Name=XP_034193694.1;ID=cds-XP_034193694.1;Dbxref=GeneID:117610429%2CGenbank:XP_034193694.1;Parent=rna-XM_034337803.1
NW_023009281.1	Gnomon	CDS	372119	372459	.	+	0	Name=XP_034193694.1;ID=cds-XP_034193694.1;Dbxref=GeneID:117610429%2CGenbank:XP_034193694.1;Parent=rna-XM_034337803.1
NW_023009281.1	Gnomon	CDS	372534	372738	.	+	0	Name=XP_034193694.1;ID=cds-XP_034193694.1;Dbxref=GeneID:117610429%2CGenbank:XP_034193694.1;Parent=rna-XM_034337803.1
NW_023009281.1	Gnomon	CDS	372811	373030	.	+	0	Name=XP_034193694.1;ID=cds-XP_034193694.1;Dbxref=GeneID:117610429%2CGenbank:XP_034193694.1;Parent=rna-XM_034337803.1
NW_023009281.1	Gnomon	CDS	373098	373328	.	+	0	Name=XP_034193694.1;ID=cds-XP_034193694.1;Dbxref=GeneID:117610429%2CGenbank:XP_034193694.1;Parent=rna-XM_034337803.1
NW_023009281.1	Gnomon	CDS	373401	373631	.	+	0	Name=XP_034193694.1;ID=cds-XP_034193694.1;Dbxref=GeneID:117610429%2CGenbank:XP_034193694.1;Parent=rna-XM_034337803.1
NW_023009281.1	Gnomon	CDS	373712	374013	.	+	0	Name=XP_034193694.1;ID=cds-XP_034193694.1;Dbxref=GeneID:117610429%2CGenbank:XP_034193694.1;Parent=rna-XM_034337803.1
NW_023009281.1	Gnomon	CDS	374092	374739	.	+	0	Name=XP_034193694.1;ID=cds-XP_034193694.1;Dbxref=GeneID:117610429%2CGenbank:XP_034193694.1;Parent=rna-XM_034337803.1
NW_023009281.1	Gnomon	CDS	374822	374905	.	+	0	Name=XP_034193694.1;ID=cds-XP_034193694.1;Dbxref=GeneID:117610429%2CGenbank:XP_034193694.1;Parent=rna-XM_034337803.1
NW_023009281.1	Gnomon	exon	229191	229307	.	+	.	ID=exon-XM_034337840.1-2;Dbxref=GeneID:117610441%2CGenbank:XM_034337840.1;Parent=rna-XM_034337840.1
NW_023009281.1	Gnomon	exon	230015	231002	.	+	.	ID=exon-XM_034337840.1-5;Dbxref=GeneID:117610441%2CGenbank:XM_034337840.1;Parent=rna-XM_034337840.1
NW_023009281.1	Gnomon	exon	229511	229745	.	+	.	ID=exon-XM_034337840.1-3;Dbxref=GeneID:117610441%2CGenbank:XM_034337840.1;Parent=rna-XM_034337840.1
NW_023009281.1	Gnomon	exon	229834	229938	.	+	.	ID=exon-XM_034337840.1-4;Dbxref=GeneID:117610441%2CGenbank:XM_034337840.1;Parent=rna-XM_034337840.1
NW_023009281.1	Gnomon	mRNA	752337	754526	.	+	.	Name=XM_034337578.1;ID=rna-XM_034337578.1;Dbxref=GeneID:117610331%2CGenbank:XM_034337578.1;Parent=gene-LOC117610331
NW_023009281.1	Gnomon	mRNA	703677	723123	.	+	.	Name=XM_034338020.1;ID=rna-XM_034338020.1;Dbxref=GeneID:117610513%2CGenbank:XM_034338020.1;Parent=gene-LOC117610513
NW_023009281.1	Gnomon	exon	443778	444013	.	+	.	ID=exon-XM_034337663.1-6;Dbxref=GeneID:117610375%2CGenbank:XM_034337663.1;Parent=rna-XM_034337663.1
NW_023009281.1	Gnomon	exon	444104	444238	.	+	.	ID=exon-XM_034337663.1-7;Dbxref=GeneID:117610375%2CGenbank:XM_034337663.1;Parent=rna-XM_034337663.1
NW_023009281.1	Gnomon	exon	442368	442688	.	+	.	ID=exon-XM_034337663.1-4;Dbxref=GeneID:117610375%2CGenbank:XM_034337663.1;Parent=rna-XM_034337663.1
NW_023009281.1	Gnomon	exon	443092	443295	.	+	.	ID=exon-XM_034337663.1-5;Dbxref=GeneID:117610375%2CGenbank:XM_034337663.1;Parent=rna-XM_034337663.1
NW_023009281.1	Gnomon	exon	444313	444585	.	+	.	ID=exon-XM_034337663.1-8;Dbxref=GeneID:117610375%2CGenbank:XM_034337663.1;Parent=rna-XM_034337663.1
NW_023009281.1	Gnomon	exon	441849	441978	.	+	.	ID=exon-XM_034337663.1-2;Dbxref=GeneID:117610375%2CGenbank:XM_034337663.1;Parent=rna-XM_034337663.1
NW_023009281.1	Gnomon	exon	442061	442284	.	+	.	ID=exon-XM_034337663.1-3;Dbxref=GeneID:117610375%2CGenbank:XM_034337663.1;Parent=rna-XM_034337663.1
NW_023009281.1	Gnomon	exon	441501	441590	.	+	.	ID=exon-XM_034337663.1-1;Dbxref=GeneID:117610375%2CGenbank:XM_034337663.1;Parent=rna-XM_034337663.1
NW_023009281.1	Gnomon	mRNA	437365	439487	.	-	.	Name=XM_034337671.1;ID=rna-XM_034337671.1;Dbxref=GeneID:117610380%2CGenbank:XM_034337671.1;Parent=gene-LOC117610380
NW_023009281.1	Gnomon	mRNA	667315	667859	.	-	.	Name=XM_034337921.1;ID=rna-XM_034337921.1;Dbxref=GeneID:117610472%2CGenbank:XM_034337921.1;Parent=gene-LOC117610472
NW_023009281.1	Gnomon	exon	756323	756446	.	-	.	ID=exon-XM_034337587.1-1;Dbxref=GeneID:117610333%2CGenbank:XM_034337587.1;Parent=rna-XM_034337587.1
NW_023009281.1	Gnomon	exon	755870	755967	.	-	.	ID=exon-XM_034337587.1-2;Dbxref=GeneID:117610333%2CGenbank:XM_034337587.1;Parent=rna-XM_034337587.1
NW_023009281.1	Gnomon	exon	752750	755323	.	-	.	ID=exon-XM_034337587.1-5;Dbxref=GeneID:117610333%2CGenbank:XM_034337587.1;Parent=rna-XM_034337587.1
NW_023009281.1	Gnomon	exon	755601	755805	.	-	.	ID=exon-XM_034337587.1-3;Dbxref=GeneID:117610333%2CGenbank:XM_034337587.1;Parent=rna-XM_034337587.1
NW_023009281.1	Gnomon	exon	755383	755521	.	-	.	ID=exon-XM_034337587.1-4;Dbxref=GeneID:117610333%2CGenbank:XM_034337587.1;Parent=rna-XM_034337587.1
NW_023009281.1	Gnomon	CDS	901580	901634	.	+	0	Name=XP_034193944.1;ID=cds-XP_034193944.1;Dbxref=GeneID:117610524%2CGenbank:XP_034193944.1;Parent=rna-XM_034338053.1
NW_023009281.1	Gnomon	CDS	901716	901835	.	+	0	Name=XP_034193944.1;ID=cds-XP_034193944.1;Dbxref=GeneID:117610524%2CGenbank:XP_034193944.1;Parent=rna-XM_034338053.1
NW_023009281.1	Gnomon	CDS	901921	902130	.	+	0	Name=XP_034193944.1;ID=cds-XP_034193944.1;Dbxref=GeneID:117610524%2CGenbank:XP_034193944.1;Parent=rna-XM_034338053.1
NW_023009281.1	Gnomon	CDS	902223	902485	.	+	0	Name=XP_034193944.1;ID=cds-XP_034193944.1;Dbxref=GeneID:117610524%2CGenbank:XP_034193944.1;Parent=rna-XM_034338053.1
NW_023009281.1	Gnomon	CDS	902558	902772	.	+	0	Name=XP_034193944.1;ID=cds-XP_034193944.1;Dbxref=GeneID:117610524%2CGenbank:XP_034193944.1;Parent=rna-XM_034338053.1
NW_023009281.1	Gnomon	CDS	902851	902980	.	+	0	Name=XP_034193944.1;ID=cds-XP_034193944.1;Dbxref=GeneID:117610524%2CGenbank:XP_034193944.1;Parent=rna-XM_034338053.1
NW_023009281.1	Gnomon	CDS	903045	903285	.	+	0	Name=XP_034193944.1;ID=cds-XP_034193944.1;Dbxref=GeneID:117610524%2CGenbank:XP_034193944.1;Parent=rna-XM_034338053.1
NW_023009281.1	Gnomon	CDS	903354	903587	.	+	0	Name=XP_034193944.1;ID=cds-XP_034193944.1;Dbxref=GeneID:117610524%2CGenbank:XP_034193944.1;Parent=rna-XM_034338053.1
NW_023009281.1	Gnomon	CDS	903667	903776	.	+	0	Name=XP_034193944.1;ID=cds-XP_034193944.1;Dbxref=GeneID:117610524%2CGenbank:XP_034193944.1;Parent=rna-XM_034338053.1
NW_023009281.1	Gnomon	CDS	905145	905203	.	+	0	Name=XP_034193944.1;ID=cds-XP_034193944.1;Dbxref=GeneID:117610524%2CGenbank:XP_034193944.1;Parent=rna-XM_034338053.1
NW_023009281.1	Gnomon	CDS	943142	943286	.	+	0	Name=XP_034193944.1;ID=cds-XP_034193944.1;Dbxref=GeneID:117610524%2CGenbank:XP_034193944.1;Parent=rna-XM_034338053.1
NW_023009281.1	Gnomon	CDS	947272	947393	.	+	0	Name=XP_034193944.1;ID=cds-XP_034193944.1;Dbxref=GeneID:117610524%2CGenbank:XP_034193944.1;Parent=rna-XM_034338053.1
NW_023009281.1	Gnomon	CDS	947900	948051	.	+	0	Name=XP_034193944.1;ID=cds-XP_034193944.1;Dbxref=GeneID:117610524%2CGenbank:XP_034193944.1;Parent=rna-XM_034338053.1
NW_023009281.1	Gnomon	CDS	948408	948535	.	+	0	Name=XP_034193944.1;ID=cds-XP_034193944.1;Dbxref=GeneID:117610524%2CGenbank:XP_034193944.1;Parent=rna-XM_034338053.1
NW_023009281.1	Gnomon	CDS	948634	948811	.	+	0	Name=XP_034193944.1;ID=cds-XP_034193944.1;Dbxref=GeneID:117610524%2CGenbank:XP_034193944.1;Parent=rna-XM_034338053.1
NW_023009281.1	Gnomon	CDS	948896	949217	.	+	0	Name=XP_034193944.1;ID=cds-XP_034193944.1;Dbxref=GeneID:117610524%2CGenbank:XP_034193944.1;Parent=rna-XM_034338053.1
NW_023009281.1	Gnomon	CDS	949344	949488	.	+	0	Name=XP_034193944.1;ID=cds-XP_034193944.1;Dbxref=GeneID:117610524%2CGenbank:XP_034193944.1;Parent=rna-XM_034338053.1
NW_023009281.1	Gnomon	CDS	689419	689469	.	-	0	Name=XP_034193801.1;ID=cds-XP_034193801.1;Dbxref=GeneID:117610466%2CGenbank:XP_034193801.1;Parent=rna-XM_034337910.1
NW_023009281.1	Gnomon	CDS	689195	689301	.	-	0	Name=XP_034193801.1;ID=cds-XP_034193801.1;Dbxref=GeneID:117610466%2CGenbank:XP_034193801.1;Parent=rna-XM_034337910.1
NW_023009281.1	Gnomon	CDS	689027	689100	.	-	0	Name=XP_034193801.1;ID=cds-XP_034193801.1;Dbxref=GeneID:117610466%2CGenbank:XP_034193801.1;Parent=rna-XM_034337910.1
NW_023009281.1	Gnomon	CDS	688612	688898	.	-	0	Name=XP_034193801.1;ID=cds-XP_034193801.1;Dbxref=GeneID:117610466%2CGenbank:XP_034193801.1;Parent=rna-XM_034337910.1
NW_023009281.1	Gnomon	CDS	688330	688480	.	-	0	Name=XP_034193801.1;ID=cds-XP_034193801.1;Dbxref=GeneID:117610466%2CGenbank:XP_034193801.1;Parent=rna-XM_034337910.1
NW_023009281.1	Gnomon	CDS	688118	688261	.	-	0	Name=XP_034193801.1;ID=cds-XP_034193801.1;Dbxref=GeneID:117610466%2CGenbank:XP_034193801.1;Parent=rna-XM_034337910.1
NW_023009281.1	Gnomon	CDS	687881	688044	.	-	0	Name=XP_034193801.1;ID=cds-XP_034193801.1;Dbxref=GeneID:117610466%2CGenbank:XP_034193801.1;Parent=rna-XM_034337910.1
NW_023009281.1	Gnomon	mRNA	756567	759034	.	+	.	Name=XM_034337579.1;ID=rna-XM_034337579.1;Dbxref=GeneID:117610332%2CGenbank:XM_034337579.1;Parent=gene-LOC117610332
NW_023009281.1	Gnomon	CDS	689597	689833	.	+	0	Name=XP_034193791.1;ID=cds-XP_034193791.1;Dbxref=GeneID:117610464%2CGenbank:XP_034193791.1;Parent=rna-XM_034337900.1
NW_023009281.1	Gnomon	CDS	690062	690209	.	+	0	Name=XP_034193791.1;ID=cds-XP_034193791.1;Dbxref=GeneID:117610464%2CGenbank:XP_034193791.1;Parent=rna-XM_034337900.1
NW_023009281.1	Gnomon	CDS	690351	690473	.	+	0	Name=XP_034193791.1;ID=cds-XP_034193791.1;Dbxref=GeneID:117610464%2CGenbank:XP_034193791.1;Parent=rna-XM_034337900.1
NW_023009281.1	Gnomon	CDS	690559	690662	.	+	0	Name=XP_034193791.1;ID=cds-XP_034193791.1;Dbxref=GeneID:117610464%2CGenbank:XP_034193791.1;Parent=rna-XM_034337900.1
NW_023009281.1	Gnomon	CDS	691349	691483	.	+	0	Name=XP_034193791.1;ID=cds-XP_034193791.1;Dbxref=GeneID:117610464%2CGenbank:XP_034193791.1;Parent=rna-XM_034337900.1
NW_023009281.1	Gnomon	CDS	692365	692499	.	+	0	Name=XP_034193791.1;ID=cds-XP_034193791.1;Dbxref=GeneID:117610464%2CGenbank:XP_034193791.1;Parent=rna-XM_034337900.1
NW_023009281.1	Gnomon	CDS	694076	694234	.	+	0	Name=XP_034193791.1;ID=cds-XP_034193791.1;Dbxref=GeneID:117610464%2CGenbank:XP_034193791.1;Parent=rna-XM_034337900.1
NW_023009281.1	Gnomon	CDS	694306	694431	.	+	0	Name=XP_034193791.1;ID=cds-XP_034193791.1;Dbxref=GeneID:117610464%2CGenbank:XP_034193791.1;Parent=rna-XM_034337900.1
NW_023009281.1	Gnomon	CDS	694525	694663	.	+	0	Name=XP_034193791.1;ID=cds-XP_034193791.1;Dbxref=GeneID:117610464%2CGenbank:XP_034193791.1;Parent=rna-XM_034337900.1
NW_023009281.1	Gnomon	CDS	697501	697577	.	+	0	Name=XP_034193791.1;ID=cds-XP_034193791.1;Dbxref=GeneID:117610464%2CGenbank:XP_034193791.1;Parent=rna-XM_034337900.1
NW_023009281.1	Gnomon	exon	175713	178769	.	+	.	ID=exon-XM_034338121.1-8;Dbxref=GeneID:117610554%2CGenbank:XM_034338121.1;Parent=rna-XM_034338121.1
NW_023009281.1	Gnomon	exon	173781	173974	.	+	.	ID=exon-XM_034338121.1-4;Dbxref=GeneID:117610554%2CGenbank:XM_034338121.1;Parent=rna-XM_034338121.1
NW_023009281.1	Gnomon	exon	174436	174558	.	+	.	ID=exon-XM_034338121.1-5;Dbxref=GeneID:117610554%2CGenbank:XM_034338121.1;Parent=rna-XM_034338121.1
NW_023009281.1	Gnomon	exon	174700	174914	.	+	.	ID=exon-XM_034338121.1-6;Dbxref=GeneID:117610554%2CGenbank:XM_034338121.1;Parent=rna-XM_034338121.1
NW_023009281.1	Gnomon	exon	175204	175587	.	+	.	ID=exon-XM_034338121.1-7;Dbxref=GeneID:117610554%2CGenbank:XM_034338121.1;Parent=rna-XM_034338121.1
NW_023009281.1	Gnomon	exon	154695	155436	.	+	.	ID=exon-XM_034338121.1-1;Dbxref=GeneID:117610554%2CGenbank:XM_034338121.1;Parent=rna-XM_034338121.1
NW_023009281.1	Gnomon	exon	166600	166679	.	+	.	ID=exon-XM_034338121.1-2;Dbxref=GeneID:117610554%2CGenbank:XM_034338121.1;Parent=rna-XM_034338121.1
NW_023009281.1	Gnomon	exon	173002	173246	.	+	.	ID=exon-XM_034338121.1-3;Dbxref=GeneID:117610554%2CGenbank:XM_034338121.1;Parent=rna-XM_034338121.1
NW_023009281.1	Gnomon	exon	713444	713676	.	-	.	ID=exon-XR_004582939.1-8;Dbxref=GeneID:117610518%2CGenbank:XR_004582939.1;Parent=rna-XR_004582939.1
NW_023009281.1	Gnomon	exon	712641	712791	.	-	.	ID=exon-XR_004582939.1-9;Dbxref=GeneID:117610518%2CGenbank:XR_004582939.1;Parent=rna-XR_004582939.1
NW_023009281.1	Gnomon	exon	703880	704048	.	+	.	ID=exon-XM_034338020.1-2;Dbxref=GeneID:117610513%2CGenbank:XM_034338020.1;Parent=rna-XM_034338020.1
NW_023009281.1	Gnomon	exon	721677	723183	.	-	.	ID=exon-XR_004582939.1-2;Dbxref=GeneID:117610518%2CGenbank:XR_004582939.1;Parent=rna-XR_004582939.1
NW_023009281.1	Gnomon	exon	704171	704336	.	+	.	ID=exon-XM_034338020.1-3;Dbxref=GeneID:117610513%2CGenbank:XM_034338020.1;Parent=rna-XM_034338020.1
NW_023009281.1	Gnomon	exon	719810	720022	.	-	.	ID=exon-XR_004582939.1-3;Dbxref=GeneID:117610518%2CGenbank:XR_004582939.1;Parent=rna-XR_004582939.1
NW_023009281.1	Gnomon	exon	704642	704813	.	+	.	ID=exon-XM_034338020.1-4;Dbxref=GeneID:117610513%2CGenbank:XM_034338020.1;Parent=rna-XM_034338020.1
NW_023009281.1	Gnomon	exon	704928	705085	.	+	.	ID=exon-XM_034338020.1-5;Dbxref=GeneID:117610513%2CGenbank:XM_034338020.1;Parent=rna-XM_034338020.1
NW_023009281.1	Gnomon	exon	723483	723737	.	-	.	ID=exon-XR_004582939.1-1;Dbxref=GeneID:117610518%2CGenbank:XR_004582939.1;Parent=rna-XR_004582939.1
NW_023009281.1	Gnomon	exon	705151	705451	.	+	.	ID=exon-XM_034338020.1-6;Dbxref=GeneID:117610513%2CGenbank:XM_034338020.1;Parent=rna-XM_034338020.1
NW_023009281.1	Gnomon	exon	714087	714325	.	-	.	ID=exon-XR_004582939.1-6;Dbxref=GeneID:117610518%2CGenbank:XR_004582939.1;Parent=rna-XR_004582939.1
NW_023009281.1	Gnomon	exon	705553	705882	.	+	.	ID=exon-XM_034338020.1-7;Dbxref=GeneID:117610513%2CGenbank:XM_034338020.1;Parent=rna-XM_034338020.1
NW_023009281.1	Gnomon	exon	713835	714017	.	-	.	ID=exon-XR_004582939.1-7;Dbxref=GeneID:117610518%2CGenbank:XR_004582939.1;Parent=rna-XR_004582939.1
NW_023009281.1	Gnomon	exon	705988	706020	.	+	.	ID=exon-XM_034338020.1-8;Dbxref=GeneID:117610513%2CGenbank:XM_034338020.1;Parent=rna-XM_034338020.1
NW_023009281.1	Gnomon	exon	718454	718642	.	-	.	ID=exon-XR_004582939.1-4;Dbxref=GeneID:117610518%2CGenbank:XR_004582939.1;Parent=rna-XR_004582939.1
NW_023009281.1	Gnomon	exon	706448	706560	.	+	.	ID=exon-XM_034338020.1-9;Dbxref=GeneID:117610513%2CGenbank:XM_034338020.1;Parent=rna-XM_034338020.1
NW_023009281.1	Gnomon	exon	714609	714885	.	-	.	ID=exon-XR_004582939.1-5;Dbxref=GeneID:117610518%2CGenbank:XR_004582939.1;Parent=rna-XR_004582939.1
NW_023009281.1	Gnomon	CDS	441917	441978	.	+	0	Name=XP_034193551.1;ID=cds-XP_034193551.1;Dbxref=GeneID:117610375%2CGenbank:XP_034193551.1;Parent=rna-XM_034337660.1
NW_023009281.1	Gnomon	CDS	442061	442284	.	+	0	Name=XP_034193551.1;ID=cds-XP_034193551.1;Dbxref=GeneID:117610375%2CGenbank:XP_034193551.1;Parent=rna-XM_034337660.1
NW_023009281.1	Gnomon	CDS	442368	442688	.	+	0	Name=XP_034193551.1;ID=cds-XP_034193551.1;Dbxref=GeneID:117610375%2CGenbank:XP_034193551.1;Parent=rna-XM_034337660.1
NW_023009281.1	Gnomon	CDS	443092	443295	.	+	0	Name=XP_034193551.1;ID=cds-XP_034193551.1;Dbxref=GeneID:117610375%2CGenbank:XP_034193551.1;Parent=rna-XM_034337660.1
NW_023009281.1	Gnomon	CDS	443778	444013	.	+	0	Name=XP_034193551.1;ID=cds-XP_034193551.1;Dbxref=GeneID:117610375%2CGenbank:XP_034193551.1;Parent=rna-XM_034337660.1
NW_023009281.1	Gnomon	CDS	444104	444238	.	+	0	Name=XP_034193551.1;ID=cds-XP_034193551.1;Dbxref=GeneID:117610375%2CGenbank:XP_034193551.1;Parent=rna-XM_034337660.1
NW_023009281.1	Gnomon	CDS	444313	444531	.	+	0	Name=XP_034193551.1;ID=cds-XP_034193551.1;Dbxref=GeneID:117610375%2CGenbank:XP_034193551.1;Parent=rna-XM_034337660.1
NW_023009281.1	Gnomon	exon	703677	703819	.	+	.	ID=exon-XM_034338020.1-1;Dbxref=GeneID:117610513%2CGenbank:XM_034338020.1;Parent=rna-XM_034338020.1
NW_023009281.1	Gnomon	mRNA	436079	437047	.	-	.	Name=XM_034337673.1;ID=rna-XM_034337673.1;Dbxref=GeneID:117610381%2CGenbank:XM_034337673.1;Parent=gene-LOC117610381
NW_023009281.1	Gnomon	CDS	407233	408042	.	+	0	Name=XP_034193707.1;ID=cds-XP_034193707.1;Dbxref=GeneID:117610431%2CGenbank:XP_034193707.1;Parent=rna-XM_034337816.1
NW_023009281.1	Gnomon	CDS	408111	408428	.	+	0	Name=XP_034193707.1;ID=cds-XP_034193707.1;Dbxref=GeneID:117610431%2CGenbank:XP_034193707.1;Parent=rna-XM_034337816.1
NW_023009281.1	Gnomon	CDS	408504	408734	.	+	0	Name=XP_034193707.1;ID=cds-XP_034193707.1;Dbxref=GeneID:117610431%2CGenbank:XP_034193707.1;Parent=rna-XM_034337816.1
NW_023009281.1	Gnomon	CDS	408810	409060	.	+	0	Name=XP_034193707.1;ID=cds-XP_034193707.1;Dbxref=GeneID:117610431%2CGenbank:XP_034193707.1;Parent=rna-XM_034337816.1
NW_023009281.1	Gnomon	CDS	409148	409394	.	+	0	Name=XP_034193707.1;ID=cds-XP_034193707.1;Dbxref=GeneID:117610431%2CGenbank:XP_034193707.1;Parent=rna-XM_034337816.1
NW_023009281.1	Gnomon	CDS	409763	410035	.	+	0	Name=XP_034193707.1;ID=cds-XP_034193707.1;Dbxref=GeneID:117610431%2CGenbank:XP_034193707.1;Parent=rna-XM_034337816.1
NW_023009281.1	Gnomon	exon	852666	852816	.	+	.	ID=exon-XR_004582865.1-2;Dbxref=GeneID:117610360%2CGenbank:XR_004582865.1;Parent=rna-XR_004582865.1
NW_023009281.1	Gnomon	exon	852924	852981	.	+	.	ID=exon-XR_004582865.1-3;Dbxref=GeneID:117610360%2CGenbank:XR_004582865.1;Parent=rna-XR_004582865.1
NW_023009281.1	Gnomon	exon	852391	852599	.	+	.	ID=exon-XR_004582865.1-1;Dbxref=GeneID:117610360%2CGenbank:XR_004582865.1;Parent=rna-XR_004582865.1
NW_023009281.1	Gnomon	exon	854964	855813	.	+	.	ID=exon-XR_004582865.1-6;Dbxref=GeneID:117610360%2CGenbank:XR_004582865.1;Parent=rna-XR_004582865.1
NW_023009281.1	Gnomon	mRNA	703677	723123	.	+	.	Name=XM_034338021.1;ID=rna-XM_034338021.1;Dbxref=GeneID:117610513%2CGenbank:XM_034338021.1;Parent=gene-LOC117610513
NW_023009281.1	Gnomon	exon	856171	856925	.	+	.	ID=exon-XR_004582865.1-7;Dbxref=GeneID:117610360%2CGenbank:XR_004582865.1;Parent=rna-XR_004582865.1
NW_023009281.1	Gnomon	exon	853100	854332	.	+	.	ID=exon-XR_004582865.1-4;Dbxref=GeneID:117610360%2CGenbank:XR_004582865.1;Parent=rna-XR_004582865.1
NW_023009281.1	Gnomon	exon	854419	854844	.	+	.	ID=exon-XR_004582865.1-5;Dbxref=GeneID:117610360%2CGenbank:XR_004582865.1;Parent=rna-XR_004582865.1
NW_023009281.1	Gnomon	CDS	420448	420575	.	+	0	Name=XP_034193697.1;ID=cds-XP_034193697.1;Dbxref=GeneID:117610430%2CGenbank:XP_034193697.1;Parent=rna-XM_034337806.1
NW_023009281.1	Gnomon	CDS	420651	420807	.	+	0	Name=XP_034193697.1;ID=cds-XP_034193697.1;Dbxref=GeneID:117610430%2CGenbank:XP_034193697.1;Parent=rna-XM_034337806.1
NW_023009281.1	Gnomon	CDS	420888	421234	.	+	0	Name=XP_034193697.1;ID=cds-XP_034193697.1;Dbxref=GeneID:117610430%2CGenbank:XP_034193697.1;Parent=rna-XM_034337806.1
NW_023009281.1	Gnomon	CDS	421312	421924	.	+	0	Name=XP_034193697.1;ID=cds-XP_034193697.1;Dbxref=GeneID:117610430%2CGenbank:XP_034193697.1;Parent=rna-XM_034337806.1
NW_023009281.1	Gnomon	CDS	422015	422687	.	+	0	Name=XP_034193697.1;ID=cds-XP_034193697.1;Dbxref=GeneID:117610430%2CGenbank:XP_034193697.1;Parent=rna-XM_034337806.1
NW_023009281.1	Gnomon	CDS	422760	422915	.	+	0	Name=XP_034193697.1;ID=cds-XP_034193697.1;Dbxref=GeneID:117610430%2CGenbank:XP_034193697.1;Parent=rna-XM_034337806.1
NW_023009281.1	Gnomon	CDS	423003	423237	.	+	0	Name=XP_034193697.1;ID=cds-XP_034193697.1;Dbxref=GeneID:117610430%2CGenbank:XP_034193697.1;Parent=rna-XM_034337806.1
NW_023009281.1	Gnomon	CDS	425378	425552	.	+	0	Name=XP_034193697.1;ID=cds-XP_034193697.1;Dbxref=GeneID:117610430%2CGenbank:XP_034193697.1;Parent=rna-XM_034337806.1
NW_023009281.1	Gnomon	mRNA	362997	365878	.	+	.	Name=XM_034337829.1;ID=rna-XM_034337829.1;Dbxref=GeneID:117610435%2CGenbank:XM_034337829.1;Parent=gene-LOC117610435
NW_023009281.1	Gnomon	exon	857044	857361	.	+	.	ID=exon-XR_004582865.1-8;Dbxref=GeneID:117610360%2CGenbank:XR_004582865.1;Parent=rna-XR_004582865.1
NW_023009281.1	Gnomon	exon	857487	857796	.	+	.	ID=exon-XR_004582865.1-9;Dbxref=GeneID:117610360%2CGenbank:XR_004582865.1;Parent=rna-XR_004582865.1
NW_023009281.1	Gnomon	CDS	420448	420575	.	+	0	Name=XP_034193698.1;ID=cds-XP_034193698.1;Dbxref=GeneID:117610430%2CGenbank:XP_034193698.1;Parent=rna-XM_034337807.1
NW_023009281.1	Gnomon	CDS	420651	420807	.	+	0	Name=XP_034193698.1;ID=cds-XP_034193698.1;Dbxref=GeneID:117610430%2CGenbank:XP_034193698.1;Parent=rna-XM_034337807.1
NW_023009281.1	Gnomon	CDS	420888	421234	.	+	0	Name=XP_034193698.1;ID=cds-XP_034193698.1;Dbxref=GeneID:117610430%2CGenbank:XP_034193698.1;Parent=rna-XM_034337807.1
NW_023009281.1	Gnomon	CDS	421312	421924	.	+	0	Name=XP_034193698.1;ID=cds-XP_034193698.1;Dbxref=GeneID:117610430%2CGenbank:XP_034193698.1;Parent=rna-XM_034337807.1
NW_023009281.1	Gnomon	CDS	422015	422687	.	+	0	Name=XP_034193698.1;ID=cds-XP_034193698.1;Dbxref=GeneID:117610430%2CGenbank:XP_034193698.1;Parent=rna-XM_034337807.1
NW_023009281.1	Gnomon	CDS	422760	422915	.	+	0	Name=XP_034193698.1;ID=cds-XP_034193698.1;Dbxref=GeneID:117610430%2CGenbank:XP_034193698.1;Parent=rna-XM_034337807.1
NW_023009281.1	Gnomon	CDS	423003	423237	.	+	0	Name=XP_034193698.1;ID=cds-XP_034193698.1;Dbxref=GeneID:117610430%2CGenbank:XP_034193698.1;Parent=rna-XM_034337807.1
NW_023009281.1	Gnomon	CDS	425378	425552	.	+	0	Name=XP_034193698.1;ID=cds-XP_034193698.1;Dbxref=GeneID:117610430%2CGenbank:XP_034193698.1;Parent=rna-XM_034337807.1
NW_023009281.1	Gnomon	exon	345168	345732	.	-	.	ID=exon-XM_034337764.1-8;Dbxref=GeneID:117610412%2CGenbank:XM_034337764.1;Parent=rna-XM_034337764.1
NW_023009281.1	Gnomon	exon	346130	346356	.	-	.	ID=exon-XM_034337764.1-6;Dbxref=GeneID:117610412%2CGenbank:XM_034337764.1;Parent=rna-XM_034337764.1
NW_023009281.1	Gnomon	mRNA	437365	439356	.	-	.	Name=XM_034337672.1;ID=rna-XM_034337672.1;Dbxref=GeneID:117610380%2CGenbank:XM_034337672.1;Parent=gene-LOC117610380
NW_023009281.1	Gnomon	exon	345808	346042	.	-	.	ID=exon-XM_034337764.1-7;Dbxref=GeneID:117610412%2CGenbank:XM_034337764.1;Parent=rna-XM_034337764.1
NW_023009281.1	Gnomon	exon	346747	347021	.	-	.	ID=exon-XM_034337764.1-4;Dbxref=GeneID:117610412%2CGenbank:XM_034337764.1;Parent=rna-XM_034337764.1
NW_023009281.1	Gnomon	exon	346431	346662	.	-	.	ID=exon-XM_034337764.1-5;Dbxref=GeneID:117610412%2CGenbank:XM_034337764.1;Parent=rna-XM_034337764.1
NW_023009281.1	Gnomon	exon	348296	348484	.	-	.	ID=exon-XM_034337764.1-2;Dbxref=GeneID:117610412%2CGenbank:XM_034337764.1;Parent=rna-XM_034337764.1
NW_023009281.1	Gnomon	exon	347117	347278	.	-	.	ID=exon-XM_034337764.1-3;Dbxref=GeneID:117610412%2CGenbank:XM_034337764.1;Parent=rna-XM_034337764.1
NW_023009281.1	Gnomon	exon	348585	348702	.	-	.	ID=exon-XM_034337764.1-1;Dbxref=GeneID:117610412%2CGenbank:XM_034337764.1;Parent=rna-XM_034337764.1
NW_023009281.1	Gnomon	exon	431726	432530	.	-	.	ID=exon-XM_034337838.1-1;Dbxref=GeneID:117610439%2CGenbank:XM_034337838.1;Parent=rna-XM_034337838.1
NW_023009281.1	Gnomon	exon	428047	428302	.	-	.	ID=exon-XM_034337838.1-8;Dbxref=GeneID:117610439%2CGenbank:XM_034337838.1;Parent=rna-XM_034337838.1
NW_023009281.1	Gnomon	exon	427709	427980	.	-	.	ID=exon-XM_034337838.1-9;Dbxref=GeneID:117610439%2CGenbank:XM_034337838.1;Parent=rna-XM_034337838.1
NW_023009281.1	Gnomon	exon	428765	429031	.	-	.	ID=exon-XM_034337838.1-6;Dbxref=GeneID:117610439%2CGenbank:XM_034337838.1;Parent=rna-XM_034337838.1
NW_023009281.1	Gnomon	exon	428368	428688	.	-	.	ID=exon-XM_034337838.1-7;Dbxref=GeneID:117610439%2CGenbank:XM_034337838.1;Parent=rna-XM_034337838.1
NW_023009281.1	Gnomon	exon	430578	430843	.	-	.	ID=exon-XM_034337838.1-4;Dbxref=GeneID:117610439%2CGenbank:XM_034337838.1;Parent=rna-XM_034337838.1
NW_023009281.1	Gnomon	exon	430353	430492	.	-	.	ID=exon-XM_034337838.1-5;Dbxref=GeneID:117610439%2CGenbank:XM_034337838.1;Parent=rna-XM_034337838.1
NW_023009281.1	Gnomon	exon	431526	431644	.	-	.	ID=exon-XM_034337838.1-2;Dbxref=GeneID:117610439%2CGenbank:XM_034337838.1;Parent=rna-XM_034337838.1
NW_023009281.1	Gnomon	exon	430920	431412	.	-	.	ID=exon-XM_034337838.1-3;Dbxref=GeneID:117610439%2CGenbank:XM_034337838.1;Parent=rna-XM_034337838.1
NW_023009281.1	Gnomon	CDS	960083	960191	.	-	0	Name=XP_034193947.1;ID=cds-XP_034193947.1;Dbxref=GeneID:117610526%2CGenbank:XP_034193947.1;Parent=rna-XM_034338056.1
NW_023009281.1	Gnomon	CDS	959887	960002	.	-	0	Name=XP_034193947.1;ID=cds-XP_034193947.1;Dbxref=GeneID:117610526%2CGenbank:XP_034193947.1;Parent=rna-XM_034338056.1
NW_023009281.1	Gnomon	CDS	959555	959742	.	-	0	Name=XP_034193947.1;ID=cds-XP_034193947.1;Dbxref=GeneID:117610526%2CGenbank:XP_034193947.1;Parent=rna-XM_034338056.1
NW_023009281.1	Gnomon	CDS	959161	959473	.	-	0	Name=XP_034193947.1;ID=cds-XP_034193947.1;Dbxref=GeneID:117610526%2CGenbank:XP_034193947.1;Parent=rna-XM_034338056.1
NW_023009281.1	Gnomon	CDS	958969	959090	.	-	0	Name=XP_034193947.1;ID=cds-XP_034193947.1;Dbxref=GeneID:117610526%2CGenbank:XP_034193947.1;Parent=rna-XM_034338056.1
NW_023009281.1	Gnomon	CDS	958239	958893	.	-	0	Name=XP_034193947.1;ID=cds-XP_034193947.1;Dbxref=GeneID:117610526%2CGenbank:XP_034193947.1;Parent=rna-XM_034338056.1
NW_023009281.1	Gnomon	CDS	958014	958163	.	-	0	Name=XP_034193947.1;ID=cds-XP_034193947.1;Dbxref=GeneID:117610526%2CGenbank:XP_034193947.1;Parent=rna-XM_034338056.1
NW_023009281.1	Gnomon	exon	612025	612112	.	-	.	ID=exon-XM_034337939.1-2;Dbxref=GeneID:117610478%2CGenbank:XM_034337939.1;Parent=rna-XM_034337939.1
NW_023009281.1	Gnomon	exon	611713	611823	.	-	.	ID=exon-XM_034337939.1-3;Dbxref=GeneID:117610478%2CGenbank:XM_034337939.1;Parent=rna-XM_034337939.1
NW_023009281.1	Gnomon	exon	612341	613000	.	-	.	ID=exon-XM_034337939.1-1;Dbxref=GeneID:117610478%2CGenbank:XM_034337939.1;Parent=rna-XM_034337939.1
NW_023009281.1	Gnomon	exon	609265	609423	.	-	.	ID=exon-XM_034337939.1-6;Dbxref=GeneID:117610478%2CGenbank:XM_034337939.1;Parent=rna-XM_034337939.1
NW_023009281.1	Gnomon	exon	608874	609177	.	-	.	ID=exon-XM_034337939.1-7;Dbxref=GeneID:117610478%2CGenbank:XM_034337939.1;Parent=rna-XM_034337939.1
NW_023009281.1	Gnomon	exon	610787	611417	.	-	.	ID=exon-XM_034337939.1-4;Dbxref=GeneID:117610478%2CGenbank:XM_034337939.1;Parent=rna-XM_034337939.1
NW_023009281.1	Gnomon	exon	610613	610705	.	-	.	ID=exon-XM_034337939.1-5;Dbxref=GeneID:117610478%2CGenbank:XM_034337939.1;Parent=rna-XM_034337939.1
NW_023009281.1	Gnomon	exon	606948	608776	.	-	.	ID=exon-XM_034337939.1-8;Dbxref=GeneID:117610478%2CGenbank:XM_034337939.1;Parent=rna-XM_034337939.1
NW_023009281.1	Gnomon	exon	723483	723737	.	-	.	ID=exon-XR_004582940.1-1;Dbxref=GeneID:117610518%2CGenbank:XR_004582940.1;Parent=rna-XR_004582940.1
NW_023009281.1	Gnomon	exon	721677	723183	.	-	.	ID=exon-XR_004582940.1-2;Dbxref=GeneID:117610518%2CGenbank:XR_004582940.1;Parent=rna-XR_004582940.1
NW_023009281.1	Gnomon	exon	719810	720022	.	-	.	ID=exon-XR_004582940.1-3;Dbxref=GeneID:117610518%2CGenbank:XR_004582940.1;Parent=rna-XR_004582940.1
NW_023009281.1	Gnomon	exon	718454	718642	.	-	.	ID=exon-XR_004582940.1-4;Dbxref=GeneID:117610518%2CGenbank:XR_004582940.1;Parent=rna-XR_004582940.1
NW_023009281.1	Gnomon	exon	714609	714885	.	-	.	ID=exon-XR_004582940.1-5;Dbxref=GeneID:117610518%2CGenbank:XR_004582940.1;Parent=rna-XR_004582940.1
NW_023009281.1	Gnomon	exon	713942	714325	.	-	.	ID=exon-XR_004582940.1-6;Dbxref=GeneID:117610518%2CGenbank:XR_004582940.1;Parent=rna-XR_004582940.1
NW_023009281.1	Gnomon	exon	713444	713676	.	-	.	ID=exon-XR_004582940.1-7;Dbxref=GeneID:117610518%2CGenbank:XR_004582940.1;Parent=rna-XR_004582940.1
NW_023009281.1	Gnomon	exon	712641	712791	.	-	.	ID=exon-XR_004582940.1-8;Dbxref=GeneID:117610518%2CGenbank:XR_004582940.1;Parent=rna-XR_004582940.1
NW_023009281.1	Gnomon	exon	712379	712564	.	-	.	ID=exon-XR_004582940.1-9;Dbxref=GeneID:117610518%2CGenbank:XR_004582940.1;Parent=rna-XR_004582940.1
NW_023009281.1	Gnomon	exon	442090	442284	.	+	.	ID=exon-XM_034337664.1-3;Dbxref=GeneID:117610375%2CGenbank:XM_034337664.1;Parent=rna-XM_034337664.1
NW_023009281.1	Gnomon	exon	442368	442688	.	+	.	ID=exon-XM_034337664.1-4;Dbxref=GeneID:117610375%2CGenbank:XM_034337664.1;Parent=rna-XM_034337664.1
NW_023009281.1	Gnomon	exon	443092	443295	.	+	.	ID=exon-XM_034337664.1-5;Dbxref=GeneID:117610375%2CGenbank:XM_034337664.1;Parent=rna-XM_034337664.1
NW_023009281.1	Gnomon	exon	443778	444013	.	+	.	ID=exon-XM_034337664.1-6;Dbxref=GeneID:117610375%2CGenbank:XM_034337664.1;Parent=rna-XM_034337664.1
NW_023009281.1	Gnomon	exon	444104	444238	.	+	.	ID=exon-XM_034337664.1-7;Dbxref=GeneID:117610375%2CGenbank:XM_034337664.1;Parent=rna-XM_034337664.1
NW_023009281.1	Gnomon	exon	444313	444585	.	+	.	ID=exon-XM_034337664.1-8;Dbxref=GeneID:117610375%2CGenbank:XM_034337664.1;Parent=rna-XM_034337664.1
NW_023009281.1	Gnomon	exon	441499	441750	.	+	.	ID=exon-XM_034337664.1-1;Dbxref=GeneID:117610375%2CGenbank:XM_034337664.1;Parent=rna-XM_034337664.1
NW_023009281.1	Gnomon	exon	441820	441978	.	+	.	ID=exon-XM_034337664.1-2;Dbxref=GeneID:117610375%2CGenbank:XM_034337664.1;Parent=rna-XM_034337664.1
NW_023009281.1	Gnomon	CDS	689419	689469	.	-	0	Name=XP_034193800.1;ID=cds-XP_034193800.1;Dbxref=GeneID:117610466%2CGenbank:XP_034193800.1;Parent=rna-XM_034337909.1
NW_023009281.1	Gnomon	CDS	689195	689301	.	-	0	Name=XP_034193800.1;ID=cds-XP_034193800.1;Dbxref=GeneID:117610466%2CGenbank:XP_034193800.1;Parent=rna-XM_034337909.1
NW_023009281.1	Gnomon	CDS	689027	689100	.	-	0	Name=XP_034193800.1;ID=cds-XP_034193800.1;Dbxref=GeneID:117610466%2CGenbank:XP_034193800.1;Parent=rna-XM_034337909.1
NW_023009281.1	Gnomon	CDS	688612	688898	.	-	0	Name=XP_034193800.1;ID=cds-XP_034193800.1;Dbxref=GeneID:117610466%2CGenbank:XP_034193800.1;Parent=rna-XM_034337909.1
NW_023009281.1	Gnomon	CDS	688330	688480	.	-	0	Name=XP_034193800.1;ID=cds-XP_034193800.1;Dbxref=GeneID:117610466%2CGenbank:XP_034193800.1;Parent=rna-XM_034337909.1
NW_023009281.1	Gnomon	CDS	688118	688261	.	-	0	Name=XP_034193800.1;ID=cds-XP_034193800.1;Dbxref=GeneID:117610466%2CGenbank:XP_034193800.1;Parent=rna-XM_034337909.1
NW_023009281.1	Gnomon	CDS	687885	688044	.	-	0	Name=XP_034193800.1;ID=cds-XP_034193800.1;Dbxref=GeneID:117610466%2CGenbank:XP_034193800.1;Parent=rna-XM_034337909.1
NW_023009281.1	Gnomon	CDS	686492	686558	.	-	0	Name=XP_034193800.1;ID=cds-XP_034193800.1;Dbxref=GeneID:117610466%2CGenbank:XP_034193800.1;Parent=rna-XM_034337909.1
NW_023009281.1	Gnomon	CDS	672796	673044	.	-	0	Name=XP_034193790.1;ID=cds-XP_034193790.1;Dbxref=GeneID:117610462%2CGenbank:XP_034193790.1;Parent=rna-XM_034337899.1
NW_023009281.1	Gnomon	CDS	672215	672653	.	-	0	Name=XP_034193790.1;ID=cds-XP_034193790.1;Dbxref=GeneID:117610462%2CGenbank:XP_034193790.1;Parent=rna-XM_034337899.1
NW_023009281.1	Gnomon	CDS	671949	672151	.	-	0	Name=XP_034193790.1;ID=cds-XP_034193790.1;Dbxref=GeneID:117610462%2CGenbank:XP_034193790.1;Parent=rna-XM_034337899.1
NW_023009281.1	Gnomon	CDS	671680	671881	.	-	0	Name=XP_034193790.1;ID=cds-XP_034193790.1;Dbxref=GeneID:117610462%2CGenbank:XP_034193790.1;Parent=rna-XM_034337899.1
NW_023009281.1	Gnomon	CDS	671416	671608	.	-	0	Name=XP_034193790.1;ID=cds-XP_034193790.1;Dbxref=GeneID:117610462%2CGenbank:XP_034193790.1;Parent=rna-XM_034337899.1
NW_023009281.1	Gnomon	CDS	671155	671338	.	-	0	Name=XP_034193790.1;ID=cds-XP_034193790.1;Dbxref=GeneID:117610462%2CGenbank:XP_034193790.1;Parent=rna-XM_034337899.1
NW_023009281.1	Gnomon	CDS	670849	671073	.	-	0	Name=XP_034193790.1;ID=cds-XP_034193790.1;Dbxref=GeneID:117610462%2CGenbank:XP_034193790.1;Parent=rna-XM_034337899.1
NW_023009281.1	Gnomon	CDS	444876	445026	.	+	0	Name=XP_034193550.1;ID=cds-XP_034193550.1;Dbxref=GeneID:117610374%2CGenbank:XP_034193550.1;Parent=rna-XM_034337659.1
NW_023009281.1	Gnomon	CDS	445128	445327	.	+	0	Name=XP_034193550.1;ID=cds-XP_034193550.1;Dbxref=GeneID:117610374%2CGenbank:XP_034193550.1;Parent=rna-XM_034337659.1
NW_023009281.1	Gnomon	CDS	445386	445497	.	+	0	Name=XP_034193550.1;ID=cds-XP_034193550.1;Dbxref=GeneID:117610374%2CGenbank:XP_034193550.1;Parent=rna-XM_034337659.1
NW_023009281.1	Gnomon	CDS	445560	445694	.	+	0	Name=XP_034193550.1;ID=cds-XP_034193550.1;Dbxref=GeneID:117610374%2CGenbank:XP_034193550.1;Parent=rna-XM_034337659.1
NW_023009281.1	Gnomon	CDS	445751	445866	.	+	0	Name=XP_034193550.1;ID=cds-XP_034193550.1;Dbxref=GeneID:117610374%2CGenbank:XP_034193550.1;Parent=rna-XM_034337659.1
NW_023009281.1	Gnomon	CDS	445924	446091	.	+	0	Name=XP_034193550.1;ID=cds-XP_034193550.1;Dbxref=GeneID:117610374%2CGenbank:XP_034193550.1;Parent=rna-XM_034337659.1
NW_023009281.1	Gnomon	CDS	446174	446327	.	+	0	Name=XP_034193550.1;ID=cds-XP_034193550.1;Dbxref=GeneID:117610374%2CGenbank:XP_034193550.1;Parent=rna-XM_034337659.1
NW_023009281.1	Gnomon	CDS	446400	446560	.	+	0	Name=XP_034193550.1;ID=cds-XP_034193550.1;Dbxref=GeneID:117610374%2CGenbank:XP_034193550.1;Parent=rna-XM_034337659.1
NW_023009281.1	Gnomon	CDS	446650	446827	.	+	0	Name=XP_034193550.1;ID=cds-XP_034193550.1;Dbxref=GeneID:117610374%2CGenbank:XP_034193550.1;Parent=rna-XM_034337659.1
NW_023009281.1	Gnomon	CDS	446908	447112	.	+	0	Name=XP_034193550.1;ID=cds-XP_034193550.1;Dbxref=GeneID:117610374%2CGenbank:XP_034193550.1;Parent=rna-XM_034337659.1
NW_023009281.1	Gnomon	CDS	447180	447372	.	+	0	Name=XP_034193550.1;ID=cds-XP_034193550.1;Dbxref=GeneID:117610374%2CGenbank:XP_034193550.1;Parent=rna-XM_034337659.1
NW_023009281.1	Gnomon	exon	515838	516373	.	-	.	ID=exon-XR_004582894.1-10;Dbxref=GeneID:117610383%2CGenbank:XR_004582894.1;Parent=rna-XR_004582894.1
NW_023009281.1	Gnomon	exon	511189	511325	.	-	.	ID=exon-XR_004582894.1-13;Dbxref=GeneID:117610383%2CGenbank:XR_004582894.1;Parent=rna-XR_004582894.1
NW_023009281.1	Gnomon	exon	513548	515769	.	-	.	ID=exon-XR_004582894.1-11;Dbxref=GeneID:117610383%2CGenbank:XR_004582894.1;Parent=rna-XR_004582894.1
NW_023009281.1	Gnomon	exon	511952	512106	.	-	.	ID=exon-XR_004582894.1-12;Dbxref=GeneID:117610383%2CGenbank:XR_004582894.1;Parent=rna-XR_004582894.1
NW_023009281.1	Gnomon	exon	905145	905203	.	+	.	ID=exon-XM_034338052.1-10;Dbxref=GeneID:117610524%2CGenbank:XM_034338052.1;Parent=rna-XM_034338052.1
NW_023009281.1	Gnomon	exon	943142	943286	.	+	.	ID=exon-XM_034338052.1-11;Dbxref=GeneID:117610524%2CGenbank:XM_034338052.1;Parent=rna-XM_034338052.1
NW_023009281.1	Gnomon	exon	947272	947393	.	+	.	ID=exon-XM_034338052.1-12;Dbxref=GeneID:117610524%2CGenbank:XM_034338052.1;Parent=rna-XM_034338052.1
NW_023009281.1	Gnomon	exon	947900	948051	.	+	.	ID=exon-XM_034338052.1-13;Dbxref=GeneID:117610524%2CGenbank:XM_034338052.1;Parent=rna-XM_034338052.1
NW_023009281.1	Gnomon	exon	948408	948547	.	+	.	ID=exon-XM_034338052.1-14;Dbxref=GeneID:117610524%2CGenbank:XM_034338052.1;Parent=rna-XM_034338052.1
NW_023009281.1	Gnomon	exon	948634	948811	.	+	.	ID=exon-XM_034338052.1-15;Dbxref=GeneID:117610524%2CGenbank:XM_034338052.1;Parent=rna-XM_034338052.1
NW_023009281.1	Gnomon	exon	948896	949217	.	+	.	ID=exon-XM_034338052.1-16;Dbxref=GeneID:117610524%2CGenbank:XM_034338052.1;Parent=rna-XM_034338052.1
NW_023009281.1	Gnomon	exon	949344	949488	.	+	.	ID=exon-XM_034338052.1-17;Dbxref=GeneID:117610524%2CGenbank:XM_034338052.1;Parent=rna-XM_034338052.1
NW_023009281.1	Gnomon	exon	650653	650832	.	-	.	ID=exon-XM_034337886.1-9;Dbxref=GeneID:117610460%2CGenbank:XM_034337886.1;Parent=rna-XM_034337886.1
NW_023009281.1	Gnomon	exon	652192	652427	.	-	.	ID=exon-XM_034337886.1-3;Dbxref=GeneID:117610460%2CGenbank:XM_034337886.1;Parent=rna-XM_034337886.1
NW_023009281.1	Gnomon	exon	651902	652028	.	-	.	ID=exon-XM_034337886.1-4;Dbxref=GeneID:117610460%2CGenbank:XM_034337886.1;Parent=rna-XM_034337886.1
NW_023009281.1	Gnomon	exon	661738	661895	.	-	.	ID=exon-XM_034337886.1-1;Dbxref=GeneID:117610460%2CGenbank:XM_034337886.1;Parent=rna-XM_034337886.1
NW_023009281.1	Gnomon	exon	661322	661524	.	-	.	ID=exon-XM_034337886.1-2;Dbxref=GeneID:117610460%2CGenbank:XM_034337886.1;Parent=rna-XM_034337886.1
NW_023009281.1	Gnomon	exon	651126	651246	.	-	.	ID=exon-XM_034337886.1-7;Dbxref=GeneID:117610460%2CGenbank:XM_034337886.1;Parent=rna-XM_034337886.1
NW_023009281.1	Gnomon	exon	650908	651045	.	-	.	ID=exon-XM_034337886.1-8;Dbxref=GeneID:117610460%2CGenbank:XM_034337886.1;Parent=rna-XM_034337886.1
NW_023009281.1	Gnomon	exon	651659	651827	.	-	.	ID=exon-XM_034337886.1-5;Dbxref=GeneID:117610460%2CGenbank:XM_034337886.1;Parent=rna-XM_034337886.1
NW_023009281.1	Gnomon	exon	651320	651566	.	-	.	ID=exon-XM_034337886.1-6;Dbxref=GeneID:117610460%2CGenbank:XM_034337886.1;Parent=rna-XM_034337886.1
NW_023009281.1	Gnomon	CDS	407233	408042	.	+	0	Name=XP_034193706.1;ID=cds-XP_034193706.1;Dbxref=GeneID:117610431%2CGenbank:XP_034193706.1;Parent=rna-XM_034337815.1
NW_023009281.1	Gnomon	CDS	408111	408428	.	+	0	Name=XP_034193706.1;ID=cds-XP_034193706.1;Dbxref=GeneID:117610431%2CGenbank:XP_034193706.1;Parent=rna-XM_034337815.1
NW_023009281.1	Gnomon	CDS	408504	408734	.	+	0	Name=XP_034193706.1;ID=cds-XP_034193706.1;Dbxref=GeneID:117610431%2CGenbank:XP_034193706.1;Parent=rna-XM_034337815.1
NW_023009281.1	Gnomon	CDS	408810	409060	.	+	0	Name=XP_034193706.1;ID=cds-XP_034193706.1;Dbxref=GeneID:117610431%2CGenbank:XP_034193706.1;Parent=rna-XM_034337815.1
NW_023009281.1	Gnomon	CDS	409148	409478	.	+	0	Name=XP_034193706.1;ID=cds-XP_034193706.1;Dbxref=GeneID:117610431%2CGenbank:XP_034193706.1;Parent=rna-XM_034337815.1
NW_023009281.1	Gnomon	CDS	409763	410035	.	+	0	Name=XP_034193706.1;ID=cds-XP_034193706.1;Dbxref=GeneID:117610431%2CGenbank:XP_034193706.1;Parent=rna-XM_034337815.1
NW_023009281.1	Gnomon	CDS	420448	420575	.	+	0	Name=XP_034193696.1;ID=cds-XP_034193696.1;Dbxref=GeneID:117610430%2CGenbank:XP_034193696.1;Parent=rna-XM_034337805.1
NW_023009281.1	Gnomon	CDS	420651	420807	.	+	0	Name=XP_034193696.1;ID=cds-XP_034193696.1;Dbxref=GeneID:117610430%2CGenbank:XP_034193696.1;Parent=rna-XM_034337805.1
NW_023009281.1	Gnomon	CDS	420888	421234	.	+	0	Name=XP_034193696.1;ID=cds-XP_034193696.1;Dbxref=GeneID:117610430%2CGenbank:XP_034193696.1;Parent=rna-XM_034337805.1
NW_023009281.1	Gnomon	CDS	421312	421924	.	+	0	Name=XP_034193696.1;ID=cds-XP_034193696.1;Dbxref=GeneID:117610430%2CGenbank:XP_034193696.1;Parent=rna-XM_034337805.1
NW_023009281.1	Gnomon	CDS	422015	422687	.	+	0	Name=XP_034193696.1;ID=cds-XP_034193696.1;Dbxref=GeneID:117610430%2CGenbank:XP_034193696.1;Parent=rna-XM_034337805.1
NW_023009281.1	Gnomon	CDS	422760	422915	.	+	0	Name=XP_034193696.1;ID=cds-XP_034193696.1;Dbxref=GeneID:117610430%2CGenbank:XP_034193696.1;Parent=rna-XM_034337805.1
NW_023009281.1	Gnomon	CDS	423003	423237	.	+	0	Name=XP_034193696.1;ID=cds-XP_034193696.1;Dbxref=GeneID:117610430%2CGenbank:XP_034193696.1;Parent=rna-XM_034337805.1
NW_023009281.1	Gnomon	CDS	425378	425552	.	+	0	Name=XP_034193696.1;ID=cds-XP_034193696.1;Dbxref=GeneID:117610430%2CGenbank:XP_034193696.1;Parent=rna-XM_034337805.1
NW_023009281.1	Gnomon	mRNA	436079	436866	.	-	.	Name=XM_034337674.1;ID=rna-XM_034337674.1;Dbxref=GeneID:117610381%2CGenbank:XM_034337674.1;Parent=gene-LOC117610381
NW_023009281.1	Gnomon	exon	513548	515769	.	-	.	ID=exon-XM_034337681.1-11;Dbxref=GeneID:117610383%2CGenbank:XM_034337681.1;Parent=rna-XM_034337681.1
NW_023009281.1	Gnomon	exon	513263	513281	.	-	.	ID=exon-XM_034337681.1-12;Dbxref=GeneID:117610383%2CGenbank:XM_034337681.1;Parent=rna-XM_034337681.1
NW_023009281.1	Gnomon	exon	512952	513107	.	-	.	ID=exon-XM_034337681.1-13;Dbxref=GeneID:117610383%2CGenbank:XM_034337681.1;Parent=rna-XM_034337681.1
NW_023009281.1	Gnomon	exon	515838	516373	.	-	.	ID=exon-XM_034337681.1-10;Dbxref=GeneID:117610383%2CGenbank:XM_034337681.1;Parent=rna-XM_034337681.1
NW_023009281.1	Gnomon	mRNA	703677	723123	.	+	.	Name=XM_034338022.1;ID=rna-XM_034338022.1;Dbxref=GeneID:117610513%2CGenbank:XM_034338022.1;Parent=gene-LOC117610513
NW_023009281.1	Gnomon	exon	1176189	1176300	.	-	.	ID=exon-XM_034337862.1-3;Dbxref=GeneID:117610451%2CGenbank:XM_034337862.1;Parent=rna-XM_034337862.1
NW_023009281.1	Gnomon	exon	1175724	1176098	.	-	.	ID=exon-XM_034337862.1-4;Dbxref=GeneID:117610451%2CGenbank:XM_034337862.1;Parent=rna-XM_034337862.1
NW_023009281.1	Gnomon	exon	1175349	1175646	.	-	.	ID=exon-XM_034337862.1-5;Dbxref=GeneID:117610451%2CGenbank:XM_034337862.1;Parent=rna-XM_034337862.1
NW_023009281.1	Gnomon	exon	1174906	1175259	.	-	.	ID=exon-XM_034337862.1-6;Dbxref=GeneID:117610451%2CGenbank:XM_034337862.1;Parent=rna-XM_034337862.1
NW_023009281.1	Gnomon	exon	1176947	1177269	.	-	.	ID=exon-XM_034337862.1-1;Dbxref=GeneID:117610451%2CGenbank:XM_034337862.1;Parent=rna-XM_034337862.1
NW_023009281.1	Gnomon	exon	1176377	1176517	.	-	.	ID=exon-XM_034337862.1-2;Dbxref=GeneID:117610451%2CGenbank:XM_034337862.1;Parent=rna-XM_034337862.1
NW_023009281.1	Gnomon	exon	859223	859456	.	+	.	ID=exon-XR_004582884.1-12;Dbxref=GeneID:117610360%2CGenbank:XR_004582884.1;Parent=rna-XR_004582884.1
NW_023009281.1	Gnomon	exon	859540	859704	.	+	.	ID=exon-XR_004582884.1-13;Dbxref=GeneID:117610360%2CGenbank:XR_004582884.1;Parent=rna-XR_004582884.1
NW_023009281.1	Gnomon	exon	859916	860337	.	+	.	ID=exon-XR_004582884.1-14;Dbxref=GeneID:117610360%2CGenbank:XR_004582884.1;Parent=rna-XR_004582884.1
NW_023009281.1	Gnomon	exon	860414	860631	.	+	.	ID=exon-XR_004582884.1-15;Dbxref=GeneID:117610360%2CGenbank:XR_004582884.1;Parent=rna-XR_004582884.1
NW_023009281.1	Gnomon	exon	858275	858436	.	+	.	ID=exon-XR_004582884.1-10;Dbxref=GeneID:117610360%2CGenbank:XR_004582884.1;Parent=rna-XR_004582884.1
NW_023009281.1	Gnomon	exon	858518	859108	.	+	.	ID=exon-XR_004582884.1-11;Dbxref=GeneID:117610360%2CGenbank:XR_004582884.1;Parent=rna-XR_004582884.1
NW_023009281.1	Gnomon	exon	860740	860842	.	+	.	ID=exon-XR_004582884.1-16;Dbxref=GeneID:117610360%2CGenbank:XR_004582884.1;Parent=rna-XR_004582884.1
NW_023009281.1	Gnomon	exon	861457	861532	.	+	.	ID=exon-XR_004582884.1-17;Dbxref=GeneID:117610360%2CGenbank:XR_004582884.1;Parent=rna-XR_004582884.1
NW_023009281.1	Gnomon	exon	861623	861848	.	+	.	ID=exon-XR_004582884.1-18;Dbxref=GeneID:117610360%2CGenbank:XR_004582884.1;Parent=rna-XR_004582884.1
NW_023009281.1	Gnomon	mRNA	591202	600525	.	-	.	Name=XM_034337923.1;ID=rna-XM_034337923.1;Dbxref=GeneID:117610476%2CGenbank:XM_034337923.1;Parent=gene-LOC117610476
NW_023009281.1	Gnomon	CDS	960446	960565	.	-	0	Name=XP_034193946.1;ID=cds-XP_034193946.1;Dbxref=GeneID:117610526%2CGenbank:XP_034193946.1;Parent=rna-XM_034338055.1
NW_023009281.1	Gnomon	CDS	960083	960347	.	-	0	Name=XP_034193946.1;ID=cds-XP_034193946.1;Dbxref=GeneID:117610526%2CGenbank:XP_034193946.1;Parent=rna-XM_034338055.1
NW_023009281.1	Gnomon	CDS	959887	960002	.	-	0	Name=XP_034193946.1;ID=cds-XP_034193946.1;Dbxref=GeneID:117610526%2CGenbank:XP_034193946.1;Parent=rna-XM_034338055.1
NW_023009281.1	Gnomon	CDS	959555	959742	.	-	0	Name=XP_034193946.1;ID=cds-XP_034193946.1;Dbxref=GeneID:117610526%2CGenbank:XP_034193946.1;Parent=rna-XM_034338055.1
NW_023009281.1	Gnomon	CDS	959161	959473	.	-	0	Name=XP_034193946.1;ID=cds-XP_034193946.1;Dbxref=GeneID:117610526%2CGenbank:XP_034193946.1;Parent=rna-XM_034338055.1
NW_023009281.1	Gnomon	CDS	958969	959090	.	-	0	Name=XP_034193946.1;ID=cds-XP_034193946.1;Dbxref=GeneID:117610526%2CGenbank:XP_034193946.1;Parent=rna-XM_034338055.1
NW_023009281.1	Gnomon	CDS	958239	958893	.	-	0	Name=XP_034193946.1;ID=cds-XP_034193946.1;Dbxref=GeneID:117610526%2CGenbank:XP_034193946.1;Parent=rna-XM_034338055.1
NW_023009281.1	Gnomon	CDS	958014	958163	.	-	0	Name=XP_034193946.1;ID=cds-XP_034193946.1;Dbxref=GeneID:117610526%2CGenbank:XP_034193946.1;Parent=rna-XM_034338055.1
NW_023009281.1	Gnomon	exon	555995	557613	.	+	.	ID=exon-XM_034337724.1-11;Dbxref=GeneID:117610394%2CGenbank:XM_034337724.1;Parent=rna-XM_034337724.1
NW_023009281.1	Gnomon	exon	555471	555914	.	+	.	ID=exon-XM_034337724.1-10;Dbxref=GeneID:117610394%2CGenbank:XM_034337724.1;Parent=rna-XM_034337724.1
NW_023009281.1	Gnomon	mRNA	1040739	1047416	.	-	.	Name=XM_034337675.1;ID=rna-XM_034337675.1;Dbxref=GeneID:117610382%2CGenbank:XM_034337675.1;Parent=gene-LOC117610382
NW_023009281.1	Gnomon	CDS	689027	689156	.	-	0	Name=XP_034193803.1;ID=cds-XP_034193803.1;Dbxref=GeneID:117610466%2CGenbank:XP_034193803.1;Parent=rna-XM_034337912.1
NW_023009281.1	Gnomon	CDS	688612	688898	.	-	0	Name=XP_034193803.1;ID=cds-XP_034193803.1;Dbxref=GeneID:117610466%2CGenbank:XP_034193803.1;Parent=rna-XM_034337912.1
NW_023009281.1	Gnomon	CDS	688330	688480	.	-	0	Name=XP_034193803.1;ID=cds-XP_034193803.1;Dbxref=GeneID:117610466%2CGenbank:XP_034193803.1;Parent=rna-XM_034337912.1
NW_023009281.1	Gnomon	CDS	688118	688261	.	-	0	Name=XP_034193803.1;ID=cds-XP_034193803.1;Dbxref=GeneID:117610466%2CGenbank:XP_034193803.1;Parent=rna-XM_034337912.1
NW_023009281.1	Gnomon	CDS	687885	688044	.	-	0	Name=XP_034193803.1;ID=cds-XP_034193803.1;Dbxref=GeneID:117610466%2CGenbank:XP_034193803.1;Parent=rna-XM_034337912.1
NW_023009281.1	Gnomon	CDS	686492	686558	.	-	0	Name=XP_034193803.1;ID=cds-XP_034193803.1;Dbxref=GeneID:117610466%2CGenbank:XP_034193803.1;Parent=rna-XM_034337912.1
NW_023009281.1	Gnomon	CDS	689597	689833	.	+	0	Name=XP_034193793.1;ID=cds-XP_034193793.1;Dbxref=GeneID:117610464%2CGenbank:XP_034193793.1;Parent=rna-XM_034337902.1
NW_023009281.1	Gnomon	CDS	690062	690209	.	+	0	Name=XP_034193793.1;ID=cds-XP_034193793.1;Dbxref=GeneID:117610464%2CGenbank:XP_034193793.1;Parent=rna-XM_034337902.1
NW_023009281.1	Gnomon	CDS	690351	690473	.	+	0	Name=XP_034193793.1;ID=cds-XP_034193793.1;Dbxref=GeneID:117610464%2CGenbank:XP_034193793.1;Parent=rna-XM_034337902.1
NW_023009281.1	Gnomon	CDS	690559	690662	.	+	0	Name=XP_034193793.1;ID=cds-XP_034193793.1;Dbxref=GeneID:117610464%2CGenbank:XP_034193793.1;Parent=rna-XM_034337902.1
NW_023009281.1	Gnomon	CDS	691349	691483	.	+	0	Name=XP_034193793.1;ID=cds-XP_034193793.1;Dbxref=GeneID:117610464%2CGenbank:XP_034193793.1;Parent=rna-XM_034337902.1
NW_023009281.1	Gnomon	CDS	694076	694234	.	+	0	Name=XP_034193793.1;ID=cds-XP_034193793.1;Dbxref=GeneID:117610464%2CGenbank:XP_034193793.1;Parent=rna-XM_034337902.1
NW_023009281.1	Gnomon	CDS	694306	694431	.	+	0	Name=XP_034193793.1;ID=cds-XP_034193793.1;Dbxref=GeneID:117610464%2CGenbank:XP_034193793.1;Parent=rna-XM_034337902.1
NW_023009281.1	Gnomon	CDS	694525	694663	.	+	0	Name=XP_034193793.1;ID=cds-XP_034193793.1;Dbxref=GeneID:117610464%2CGenbank:XP_034193793.1;Parent=rna-XM_034337902.1
NW_023009281.1	Gnomon	CDS	697501	697577	.	+	0	Name=XP_034193793.1;ID=cds-XP_034193793.1;Dbxref=GeneID:117610464%2CGenbank:XP_034193793.1;Parent=rna-XM_034337902.1
NW_023009281.1	Gnomon	mRNA	588734	601946	.	-	.	Name=XM_034337925.1;ID=rna-XM_034337925.1;Dbxref=GeneID:117610476%2CGenbank:XM_034337925.1;Parent=gene-LOC117610476
NW_023009281.1	Gnomon	exon	588558	589084	.	+	.	ID=exon-XM_034337963.1-5;Dbxref=GeneID:117610488%2CGenbank:XM_034337963.1;Parent=rna-XM_034337963.1
NW_023009281.1	Gnomon	exon	585590	585778	.	+	.	ID=exon-XM_034337963.1-1;Dbxref=GeneID:117610488%2CGenbank:XM_034337963.1;Parent=rna-XM_034337963.1
NW_023009281.1	Gnomon	exon	585922	585943	.	+	.	ID=exon-XM_034337963.1-2;Dbxref=GeneID:117610488%2CGenbank:XM_034337963.1;Parent=rna-XM_034337963.1
NW_023009281.1	Gnomon	exon	587156	587193	.	+	.	ID=exon-XM_034337963.1-3;Dbxref=GeneID:117610488%2CGenbank:XM_034337963.1;Parent=rna-XM_034337963.1
NW_023009281.1	Gnomon	exon	587830	588075	.	+	.	ID=exon-XM_034337963.1-4;Dbxref=GeneID:117610488%2CGenbank:XM_034337963.1;Parent=rna-XM_034337963.1
NW_023009281.1	Gnomon	CDS	441917	441978	.	+	0	Name=XP_034193553.1;ID=cds-XP_034193553.1;Dbxref=GeneID:117610375%2CGenbank:XP_034193553.1;Parent=rna-XM_034337662.1
NW_023009281.1	Gnomon	CDS	442061	442284	.	+	0	Name=XP_034193553.1;ID=cds-XP_034193553.1;Dbxref=GeneID:117610375%2CGenbank:XP_034193553.1;Parent=rna-XM_034337662.1
NW_023009281.1	Gnomon	CDS	442368	442688	.	+	0	Name=XP_034193553.1;ID=cds-XP_034193553.1;Dbxref=GeneID:117610375%2CGenbank:XP_034193553.1;Parent=rna-XM_034337662.1
NW_023009281.1	Gnomon	CDS	443092	443295	.	+	0	Name=XP_034193553.1;ID=cds-XP_034193553.1;Dbxref=GeneID:117610375%2CGenbank:XP_034193553.1;Parent=rna-XM_034337662.1
NW_023009281.1	Gnomon	CDS	443778	444013	.	+	0	Name=XP_034193553.1;ID=cds-XP_034193553.1;Dbxref=GeneID:117610375%2CGenbank:XP_034193553.1;Parent=rna-XM_034337662.1
NW_023009281.1	Gnomon	CDS	444104	444238	.	+	0	Name=XP_034193553.1;ID=cds-XP_034193553.1;Dbxref=GeneID:117610375%2CGenbank:XP_034193553.1;Parent=rna-XM_034337662.1
NW_023009281.1	Gnomon	CDS	444313	444531	.	+	0	Name=XP_034193553.1;ID=cds-XP_034193553.1;Dbxref=GeneID:117610375%2CGenbank:XP_034193553.1;Parent=rna-XM_034337662.1
NW_023009281.1	Gnomon	CDS	441917	441978	.	+	0	Name=XP_034193554.1;ID=cds-XP_034193554.1;Dbxref=GeneID:117610375%2CGenbank:XP_034193554.1;Parent=rna-XM_034337663.1
NW_023009281.1	Gnomon	CDS	442061	442284	.	+	0	Name=XP_034193554.1;ID=cds-XP_034193554.1;Dbxref=GeneID:117610375%2CGenbank:XP_034193554.1;Parent=rna-XM_034337663.1
NW_023009281.1	Gnomon	CDS	442368	442688	.	+	0	Name=XP_034193554.1;ID=cds-XP_034193554.1;Dbxref=GeneID:117610375%2CGenbank:XP_034193554.1;Parent=rna-XM_034337663.1
NW_023009281.1	Gnomon	CDS	443092	443295	.	+	0	Name=XP_034193554.1;ID=cds-XP_034193554.1;Dbxref=GeneID:117610375%2CGenbank:XP_034193554.1;Parent=rna-XM_034337663.1
NW_023009281.1	Gnomon	CDS	443778	444013	.	+	0	Name=XP_034193554.1;ID=cds-XP_034193554.1;Dbxref=GeneID:117610375%2CGenbank:XP_034193554.1;Parent=rna-XM_034337663.1
NW_023009281.1	Gnomon	CDS	444104	444238	.	+	0	Name=XP_034193554.1;ID=cds-XP_034193554.1;Dbxref=GeneID:117610375%2CGenbank:XP_034193554.1;Parent=rna-XM_034337663.1
NW_023009281.1	Gnomon	CDS	444313	444531	.	+	0	Name=XP_034193554.1;ID=cds-XP_034193554.1;Dbxref=GeneID:117610375%2CGenbank:XP_034193554.1;Parent=rna-XM_034337663.1
NW_023009281.1	Gnomon	mRNA	703677	723123	.	+	.	Name=XM_034338023.1;ID=rna-XM_034338023.1;Dbxref=GeneID:117610513%2CGenbank:XM_034338023.1;Parent=gene-LOC117610513
NW_023009281.1	Gnomon	CDS	967460	967549	.	-	0	Name=XP_034193949.1;ID=cds-XP_034193949.1;Dbxref=GeneID:117610527%2CGenbank:XP_034193949.1;Parent=rna-XM_034338058.1
NW_023009281.1	Gnomon	CDS	967092	967389	.	-	0	Name=XP_034193949.1;ID=cds-XP_034193949.1;Dbxref=GeneID:117610527%2CGenbank:XP_034193949.1;Parent=rna-XM_034338058.1
NW_023009281.1	Gnomon	CDS	966854	967007	.	-	0	Name=XP_034193949.1;ID=cds-XP_034193949.1;Dbxref=GeneID:117610527%2CGenbank:XP_034193949.1;Parent=rna-XM_034338058.1
NW_023009281.1	Gnomon	CDS	966628	966770	.	-	0	Name=XP_034193949.1;ID=cds-XP_034193949.1;Dbxref=GeneID:117610527%2CGenbank:XP_034193949.1;Parent=rna-XM_034338058.1
NW_023009281.1	Gnomon	CDS	966363	966553	.	-	0	Name=XP_034193949.1;ID=cds-XP_034193949.1;Dbxref=GeneID:117610527%2CGenbank:XP_034193949.1;Parent=rna-XM_034338058.1
NW_023009281.1	Gnomon	CDS	965898	966189	.	-	0	Name=XP_034193949.1;ID=cds-XP_034193949.1;Dbxref=GeneID:117610527%2CGenbank:XP_034193949.1;Parent=rna-XM_034338058.1
NW_023009281.1	Gnomon	CDS	965608	965835	.	-	0	Name=XP_034193949.1;ID=cds-XP_034193949.1;Dbxref=GeneID:117610527%2CGenbank:XP_034193949.1;Parent=rna-XM_034338058.1
NW_023009281.1	Gnomon	CDS	965359	965525	.	-	0	Name=XP_034193949.1;ID=cds-XP_034193949.1;Dbxref=GeneID:117610527%2CGenbank:XP_034193949.1;Parent=rna-XM_034338058.1
NW_023009281.1	Gnomon	mRNA	591202	599763	.	-	.	Name=XM_034337924.1;ID=rna-XM_034337924.1;Dbxref=GeneID:117610476%2CGenbank:XM_034337924.1;Parent=gene-LOC117610476
NW_023009281.1	Gnomon	exon	612025	612112	.	-	.	ID=exon-XM_034337940.1-2;Dbxref=GeneID:117610478%2CGenbank:XM_034337940.1;Parent=rna-XM_034337940.1
NW_023009281.1	Gnomon	exon	611713	611823	.	-	.	ID=exon-XM_034337940.1-3;Dbxref=GeneID:117610478%2CGenbank:XM_034337940.1;Parent=rna-XM_034337940.1
NW_023009281.1	Gnomon	exon	611220	611417	.	-	.	ID=exon-XM_034337940.1-4;Dbxref=GeneID:117610478%2CGenbank:XM_034337940.1;Parent=rna-XM_034337940.1
NW_023009281.1	Gnomon	exon	610787	611129	.	-	.	ID=exon-XM_034337940.1-5;Dbxref=GeneID:117610478%2CGenbank:XM_034337940.1;Parent=rna-XM_034337940.1
NW_023009281.1	Gnomon	exon	610613	610705	.	-	.	ID=exon-XM_034337940.1-6;Dbxref=GeneID:117610478%2CGenbank:XM_034337940.1;Parent=rna-XM_034337940.1
NW_023009281.1	Gnomon	exon	610338	610424	.	-	.	ID=exon-XM_034337940.1-7;Dbxref=GeneID:117610478%2CGenbank:XM_034337940.1;Parent=rna-XM_034337940.1
NW_023009281.1	Gnomon	exon	609265	609423	.	-	.	ID=exon-XM_034337940.1-8;Dbxref=GeneID:117610478%2CGenbank:XM_034337940.1;Parent=rna-XM_034337940.1
NW_023009281.1	Gnomon	exon	608874	609177	.	-	.	ID=exon-XM_034337940.1-9;Dbxref=GeneID:117610478%2CGenbank:XM_034337940.1;Parent=rna-XM_034337940.1
NW_023009281.1	Gnomon	exon	612341	613002	.	-	.	ID=exon-XM_034337940.1-1;Dbxref=GeneID:117610478%2CGenbank:XM_034337940.1;Parent=rna-XM_034337940.1
NW_023009281.1	Gnomon	CDS	689419	689469	.	-	0	Name=XP_034193802.1;ID=cds-XP_034193802.1;Dbxref=GeneID:117610466%2CGenbank:XP_034193802.1;Parent=rna-XM_034337911.1
NW_023009281.1	Gnomon	CDS	689195	689301	.	-	0	Name=XP_034193802.1;ID=cds-XP_034193802.1;Dbxref=GeneID:117610466%2CGenbank:XP_034193802.1;Parent=rna-XM_034337911.1
NW_023009281.1	Gnomon	CDS	689027	689100	.	-	0	Name=XP_034193802.1;ID=cds-XP_034193802.1;Dbxref=GeneID:117610466%2CGenbank:XP_034193802.1;Parent=rna-XM_034337911.1
NW_023009281.1	Gnomon	CDS	688612	688898	.	-	0	Name=XP_034193802.1;ID=cds-XP_034193802.1;Dbxref=GeneID:117610466%2CGenbank:XP_034193802.1;Parent=rna-XM_034337911.1
NW_023009281.1	Gnomon	CDS	688330	688480	.	-	0	Name=XP_034193802.1;ID=cds-XP_034193802.1;Dbxref=GeneID:117610466%2CGenbank:XP_034193802.1;Parent=rna-XM_034337911.1
NW_023009281.1	Gnomon	CDS	688118	688261	.	-	0	Name=XP_034193802.1;ID=cds-XP_034193802.1;Dbxref=GeneID:117610466%2CGenbank:XP_034193802.1;Parent=rna-XM_034337911.1
NW_023009281.1	Gnomon	CDS	687881	688044	.	-	0	Name=XP_034193802.1;ID=cds-XP_034193802.1;Dbxref=GeneID:117610466%2CGenbank:XP_034193802.1;Parent=rna-XM_034337911.1
NW_023009281.1	Gnomon	mRNA	588734	596527	.	-	.	Name=XM_034337926.1;ID=rna-XM_034337926.1;Dbxref=GeneID:117610476%2CGenbank:XM_034337926.1;Parent=gene-LOC117610476
NW_023009281.1	Gnomon	exon	634887	635159	.	+	.	ID=exon-XM_034337916.1-3;Dbxref=GeneID:117610468%2CGenbank:XM_034337916.1;Parent=rna-XM_034337916.1
NW_023009281.1	Gnomon	exon	635288	636651	.	+	.	ID=exon-XM_034337916.1-4;Dbxref=GeneID:117610468%2CGenbank:XM_034337916.1;Parent=rna-XM_034337916.1
NW_023009281.1	Gnomon	exon	630383	630754	.	+	.	ID=exon-XM_034337916.1-1;Dbxref=GeneID:117610468%2CGenbank:XM_034337916.1;Parent=rna-XM_034337916.1
NW_023009281.1	Gnomon	exon	634305	634616	.	+	.	ID=exon-XM_034337916.1-2;Dbxref=GeneID:117610468%2CGenbank:XM_034337916.1;Parent=rna-XM_034337916.1
NW_023009281.1	Gnomon	mRNA	512709	521358	.	-	.	Name=XM_034337676.1;ID=rna-XM_034337676.1;Dbxref=GeneID:117610383%2CGenbank:XM_034337676.1;Parent=gene-LOC117610383
NW_023009281.1	Gnomon	exon	694306	694431	.	+	.	ID=exon-XR_004582916.1-7;Dbxref=GeneID:117610464%2CGenbank:XR_004582916.1;Parent=rna-XR_004582916.1
NW_023009281.1	Gnomon	exon	694525	695701	.	+	.	ID=exon-XR_004582916.1-8;Dbxref=GeneID:117610464%2CGenbank:XR_004582916.1;Parent=rna-XR_004582916.1
NW_023009281.1	Gnomon	exon	693154	693285	.	+	.	ID=exon-XR_004582916.1-5;Dbxref=GeneID:117610464%2CGenbank:XR_004582916.1;Parent=rna-XR_004582916.1
NW_023009281.1	Gnomon	exon	694076	694234	.	+	.	ID=exon-XR_004582916.1-6;Dbxref=GeneID:117610464%2CGenbank:XR_004582916.1;Parent=rna-XR_004582916.1
NW_023009281.1	Gnomon	exon	690351	690473	.	+	.	ID=exon-XR_004582916.1-3;Dbxref=GeneID:117610464%2CGenbank:XR_004582916.1;Parent=rna-XR_004582916.1
NW_023009281.1	Gnomon	exon	690559	690662	.	+	.	ID=exon-XR_004582916.1-4;Dbxref=GeneID:117610464%2CGenbank:XR_004582916.1;Parent=rna-XR_004582916.1
NW_023009281.1	Gnomon	exon	689567	689833	.	+	.	ID=exon-XR_004582916.1-1;Dbxref=GeneID:117610464%2CGenbank:XR_004582916.1;Parent=rna-XR_004582916.1
NW_023009281.1	Gnomon	exon	690062	690209	.	+	.	ID=exon-XR_004582916.1-2;Dbxref=GeneID:117610464%2CGenbank:XR_004582916.1;Parent=rna-XR_004582916.1
NW_023009281.1	Gnomon	exon	697501	697749	.	+	.	ID=exon-XR_004582916.1-9;Dbxref=GeneID:117610464%2CGenbank:XR_004582916.1;Parent=rna-XR_004582916.1
NW_023009281.1	Gnomon	CDS	441917	441978	.	+	0	Name=XP_034193552.1;ID=cds-XP_034193552.1;Dbxref=GeneID:117610375%2CGenbank:XP_034193552.1;Parent=rna-XM_034337661.1
NW_023009281.1	Gnomon	CDS	442061	442284	.	+	0	Name=XP_034193552.1;ID=cds-XP_034193552.1;Dbxref=GeneID:117610375%2CGenbank:XP_034193552.1;Parent=rna-XM_034337661.1
NW_023009281.1	Gnomon	CDS	442368	442688	.	+	0	Name=XP_034193552.1;ID=cds-XP_034193552.1;Dbxref=GeneID:117610375%2CGenbank:XP_034193552.1;Parent=rna-XM_034337661.1
NW_023009281.1	Gnomon	CDS	443092	443295	.	+	0	Name=XP_034193552.1;ID=cds-XP_034193552.1;Dbxref=GeneID:117610375%2CGenbank:XP_034193552.1;Parent=rna-XM_034337661.1
NW_023009281.1	Gnomon	CDS	443778	444013	.	+	0	Name=XP_034193552.1;ID=cds-XP_034193552.1;Dbxref=GeneID:117610375%2CGenbank:XP_034193552.1;Parent=rna-XM_034337661.1
NW_023009281.1	Gnomon	CDS	444104	444238	.	+	0	Name=XP_034193552.1;ID=cds-XP_034193552.1;Dbxref=GeneID:117610375%2CGenbank:XP_034193552.1;Parent=rna-XM_034337661.1
NW_023009281.1	Gnomon	CDS	444313	444531	.	+	0	Name=XP_034193552.1;ID=cds-XP_034193552.1;Dbxref=GeneID:117610375%2CGenbank:XP_034193552.1;Parent=rna-XM_034337661.1
NW_023009281.1	Gnomon	CDS	386538	386663	.	-	0	Name=XP_034193708.1;ID=cds-XP_034193708.1;Dbxref=GeneID:117610432%2CGenbank:XP_034193708.1;Parent=rna-XM_034337817.1
NW_023009281.1	Gnomon	CDS	382997	383398	.	-	0	Name=XP_034193708.1;ID=cds-XP_034193708.1;Dbxref=GeneID:117610432%2CGenbank:XP_034193708.1;Parent=rna-XM_034337817.1
NW_023009281.1	Gnomon	CDS	382696	382917	.	-	0	Name=XP_034193708.1;ID=cds-XP_034193708.1;Dbxref=GeneID:117610432%2CGenbank:XP_034193708.1;Parent=rna-XM_034337817.1
NW_023009281.1	Gnomon	CDS	382222	382505	.	-	0	Name=XP_034193708.1;ID=cds-XP_034193708.1;Dbxref=GeneID:117610432%2CGenbank:XP_034193708.1;Parent=rna-XM_034337817.1
NW_023009281.1	Gnomon	CDS	381842	382145	.	-	0	Name=XP_034193708.1;ID=cds-XP_034193708.1;Dbxref=GeneID:117610432%2CGenbank:XP_034193708.1;Parent=rna-XM_034337817.1
NW_023009281.1	Gnomon	CDS	381604	381760	.	-	0	Name=XP_034193708.1;ID=cds-XP_034193708.1;Dbxref=GeneID:117610432%2CGenbank:XP_034193708.1;Parent=rna-XM_034337817.1
NW_023009281.1	Gnomon	CDS	381231	381337	.	-	0	Name=XP_034193708.1;ID=cds-XP_034193708.1;Dbxref=GeneID:117610432%2CGenbank:XP_034193708.1;Parent=rna-XM_034337817.1
NW_023009281.1	Gnomon	exon	395072	395300	.	+	.	ID=exon-XM_034337796.1-10;Dbxref=GeneID:117610427%2CGenbank:XM_034337796.1;Parent=rna-XM_034337796.1
NW_023009281.1	Gnomon	exon	395371	395568	.	+	.	ID=exon-XM_034337796.1-11;Dbxref=GeneID:117610427%2CGenbank:XM_034337796.1;Parent=rna-XM_034337796.1
NW_023009281.1	Gnomon	exon	395894	395965	.	+	.	ID=exon-XM_034337796.1-12;Dbxref=GeneID:117610427%2CGenbank:XM_034337796.1;Parent=rna-XM_034337796.1
NW_023009281.1	Gnomon	exon	396488	398679	.	+	.	ID=exon-XM_034337796.1-13;Dbxref=GeneID:117610427%2CGenbank:XM_034337796.1;Parent=rna-XM_034337796.1
NW_023009281.1	Gnomon	exon	398773	399214	.	+	.	ID=exon-XM_034337796.1-14;Dbxref=GeneID:117610427%2CGenbank:XM_034337796.1;Parent=rna-XM_034337796.1
NW_023009281.1	Gnomon	exon	399301	399426	.	+	.	ID=exon-XM_034337796.1-15;Dbxref=GeneID:117610427%2CGenbank:XM_034337796.1;Parent=rna-XM_034337796.1
NW_023009281.1	Gnomon	exon	399492	399863	.	+	.	ID=exon-XM_034337796.1-16;Dbxref=GeneID:117610427%2CGenbank:XM_034337796.1;Parent=rna-XM_034337796.1
NW_023009281.1	Gnomon	exon	399974	400139	.	+	.	ID=exon-XM_034337796.1-17;Dbxref=GeneID:117610427%2CGenbank:XM_034337796.1;Parent=rna-XM_034337796.1
NW_023009281.1	Gnomon	exon	400238	400323	.	+	.	ID=exon-XM_034337796.1-18;Dbxref=GeneID:117610427%2CGenbank:XM_034337796.1;Parent=rna-XM_034337796.1
NW_023009281.1	Gnomon	exon	400391	400458	.	+	.	ID=exon-XM_034337796.1-19;Dbxref=GeneID:117610427%2CGenbank:XM_034337796.1;Parent=rna-XM_034337796.1
NW_023009281.1	Gnomon	exon	400526	400698	.	+	.	ID=exon-XM_034337796.1-20;Dbxref=GeneID:117610427%2CGenbank:XM_034337796.1;Parent=rna-XM_034337796.1
NW_023009281.1	Gnomon	exon	400775	403546	.	+	.	ID=exon-XM_034337796.1-21;Dbxref=GeneID:117610427%2CGenbank:XM_034337796.1;Parent=rna-XM_034337796.1
NW_023009281.1	Gnomon	CDS	383586	383720	.	-	0	Name=XP_034193709.1;ID=cds-XP_034193709.1;Dbxref=GeneID:117610432%2CGenbank:XP_034193709.1;Parent=rna-XM_034337818.1
NW_023009281.1	Gnomon	CDS	382997	383398	.	-	0	Name=XP_034193709.1;ID=cds-XP_034193709.1;Dbxref=GeneID:117610432%2CGenbank:XP_034193709.1;Parent=rna-XM_034337818.1
NW_023009281.1	Gnomon	CDS	382696	382917	.	-	0	Name=XP_034193709.1;ID=cds-XP_034193709.1;Dbxref=GeneID:117610432%2CGenbank:XP_034193709.1;Parent=rna-XM_034337818.1
NW_023009281.1	Gnomon	CDS	382222	382505	.	-	0	Name=XP_034193709.1;ID=cds-XP_034193709.1;Dbxref=GeneID:117610432%2CGenbank:XP_034193709.1;Parent=rna-XM_034337818.1
NW_023009281.1	Gnomon	CDS	381842	382145	.	-	0	Name=XP_034193709.1;ID=cds-XP_034193709.1;Dbxref=GeneID:117610432%2CGenbank:XP_034193709.1;Parent=rna-XM_034337818.1
NW_023009281.1	Gnomon	CDS	381604	381760	.	-	0	Name=XP_034193709.1;ID=cds-XP_034193709.1;Dbxref=GeneID:117610432%2CGenbank:XP_034193709.1;Parent=rna-XM_034337818.1
NW_023009281.1	Gnomon	CDS	381231	381337	.	-	0	Name=XP_034193709.1;ID=cds-XP_034193709.1;Dbxref=GeneID:117610432%2CGenbank:XP_034193709.1;Parent=rna-XM_034337818.1
NW_023009281.1	Gnomon	CDS	420448	420575	.	+	0	Name=XP_034193699.1;ID=cds-XP_034193699.1;Dbxref=GeneID:117610430%2CGenbank:XP_034193699.1;Parent=rna-XM_034337808.1
NW_023009281.1	Gnomon	CDS	420651	420807	.	+	0	Name=XP_034193699.1;ID=cds-XP_034193699.1;Dbxref=GeneID:117610430%2CGenbank:XP_034193699.1;Parent=rna-XM_034337808.1
NW_023009281.1	Gnomon	CDS	420891	421234	.	+	0	Name=XP_034193699.1;ID=cds-XP_034193699.1;Dbxref=GeneID:117610430%2CGenbank:XP_034193699.1;Parent=rna-XM_034337808.1
NW_023009281.1	Gnomon	CDS	421312	421924	.	+	0	Name=XP_034193699.1;ID=cds-XP_034193699.1;Dbxref=GeneID:117610430%2CGenbank:XP_034193699.1;Parent=rna-XM_034337808.1
NW_023009281.1	Gnomon	CDS	422015	422687	.	+	0	Name=XP_034193699.1;ID=cds-XP_034193699.1;Dbxref=GeneID:117610430%2CGenbank:XP_034193699.1;Parent=rna-XM_034337808.1
NW_023009281.1	Gnomon	CDS	422760	422915	.	+	0	Name=XP_034193699.1;ID=cds-XP_034193699.1;Dbxref=GeneID:117610430%2CGenbank:XP_034193699.1;Parent=rna-XM_034337808.1
NW_023009281.1	Gnomon	CDS	423003	423237	.	+	0	Name=XP_034193699.1;ID=cds-XP_034193699.1;Dbxref=GeneID:117610430%2CGenbank:XP_034193699.1;Parent=rna-XM_034337808.1
NW_023009281.1	Gnomon	CDS	425378	425552	.	+	0	Name=XP_034193699.1;ID=cds-XP_034193699.1;Dbxref=GeneID:117610430%2CGenbank:XP_034193699.1;Parent=rna-XM_034337808.1
NW_023009281.1	Gnomon	mRNA	703677	720458	.	+	.	Name=XM_034338024.1;ID=rna-XM_034338024.1;Dbxref=GeneID:117610513%2CGenbank:XM_034338024.1;Parent=gene-LOC117610513
NW_023009281.1	Gnomon	CDS	967460	967549	.	-	0	Name=XP_034193948.1;ID=cds-XP_034193948.1;Dbxref=GeneID:117610527%2CGenbank:XP_034193948.1;Parent=rna-XM_034338057.1
NW_023009281.1	Gnomon	CDS	967092	967389	.	-	0	Name=XP_034193948.1;ID=cds-XP_034193948.1;Dbxref=GeneID:117610527%2CGenbank:XP_034193948.1;Parent=rna-XM_034338057.1
NW_023009281.1	Gnomon	CDS	966854	967007	.	-	0	Name=XP_034193948.1;ID=cds-XP_034193948.1;Dbxref=GeneID:117610527%2CGenbank:XP_034193948.1;Parent=rna-XM_034338057.1
NW_023009281.1	Gnomon	CDS	966628	966770	.	-	0	Name=XP_034193948.1;ID=cds-XP_034193948.1;Dbxref=GeneID:117610527%2CGenbank:XP_034193948.1;Parent=rna-XM_034338057.1
NW_023009281.1	Gnomon	CDS	966363	966553	.	-	0	Name=XP_034193948.1;ID=cds-XP_034193948.1;Dbxref=GeneID:117610527%2CGenbank:XP_034193948.1;Parent=rna-XM_034338057.1
NW_023009281.1	Gnomon	CDS	965898	966288	.	-	0	Name=XP_034193948.1;ID=cds-XP_034193948.1;Dbxref=GeneID:117610527%2CGenbank:XP_034193948.1;Parent=rna-XM_034338057.1
NW_023009281.1	Gnomon	CDS	965608	965835	.	-	0	Name=XP_034193948.1;ID=cds-XP_034193948.1;Dbxref=GeneID:117610527%2CGenbank:XP_034193948.1;Parent=rna-XM_034338057.1
NW_023009281.1	Gnomon	CDS	965359	965525	.	-	0	Name=XP_034193948.1;ID=cds-XP_034193948.1;Dbxref=GeneID:117610527%2CGenbank:XP_034193948.1;Parent=rna-XM_034338057.1
NW_023009281.1	Gnomon	exon	998888	999452	.	-	.	ID=exon-XM_034338067.1-3;Dbxref=GeneID:117610532%2CGenbank:XM_034338067.1;Parent=rna-XM_034338067.1
NW_023009281.1	Gnomon	exon	998260	998811	.	-	.	ID=exon-XM_034338067.1-4;Dbxref=GeneID:117610532%2CGenbank:XM_034338067.1;Parent=rna-XM_034338067.1
NW_023009281.1	Gnomon	exon	1000101	1000246	.	-	.	ID=exon-XM_034338067.1-1;Dbxref=GeneID:117610532%2CGenbank:XM_034338067.1;Parent=rna-XM_034338067.1
NW_023009281.1	Gnomon	exon	999519	999825	.	-	.	ID=exon-XM_034338067.1-2;Dbxref=GeneID:117610532%2CGenbank:XM_034338067.1;Parent=rna-XM_034338067.1
NW_023009281.1	Gnomon	CDS	768945	768968	.	+	0	Name=XP_034193987.1;ID=cds-XP_034193987.1;Dbxref=GeneID:117610543%2CGenbank:XP_034193987.1;Parent=rna-XM_034338096.1
NW_023009281.1	Gnomon	CDS	769320	769905	.	+	0	Name=XP_034193987.1;ID=cds-XP_034193987.1;Dbxref=GeneID:117610543%2CGenbank:XP_034193987.1;Parent=rna-XM_034338096.1
NW_023009281.1	Gnomon	CDS	770016	770956	.	+	0	Name=XP_034193987.1;ID=cds-XP_034193987.1;Dbxref=GeneID:117610543%2CGenbank:XP_034193987.1;Parent=rna-XM_034338096.1
NW_023009281.1	Gnomon	CDS	771034	771161	.	+	0	Name=XP_034193987.1;ID=cds-XP_034193987.1;Dbxref=GeneID:117610543%2CGenbank:XP_034193987.1;Parent=rna-XM_034338096.1
NW_023009281.1	Gnomon	CDS	771242	771419	.	+	0	Name=XP_034193987.1;ID=cds-XP_034193987.1;Dbxref=GeneID:117610543%2CGenbank:XP_034193987.1;Parent=rna-XM_034338096.1
NW_023009281.1	Gnomon	CDS	771503	771683	.	+	0	Name=XP_034193987.1;ID=cds-XP_034193987.1;Dbxref=GeneID:117610543%2CGenbank:XP_034193987.1;Parent=rna-XM_034338096.1
NW_023009281.1	Gnomon	CDS	771741	771949	.	+	0	Name=XP_034193987.1;ID=cds-XP_034193987.1;Dbxref=GeneID:117610543%2CGenbank:XP_034193987.1;Parent=rna-XM_034338096.1
NW_023009281.1	Gnomon	exon	612341	613002	.	-	.	ID=exon-XM_034337937.1-1;Dbxref=GeneID:117610478%2CGenbank:XM_034337937.1;Parent=rna-XM_034337937.1
NW_023009281.1	Gnomon	exon	608874	609177	.	-	.	ID=exon-XM_034337937.1-8;Dbxref=GeneID:117610478%2CGenbank:XM_034337937.1;Parent=rna-XM_034337937.1
NW_023009281.1	Gnomon	exon	606948	608776	.	-	.	ID=exon-XM_034337937.1-9;Dbxref=GeneID:117610478%2CGenbank:XM_034337937.1;Parent=rna-XM_034337937.1
NW_023009281.1	Gnomon	exon	610338	610424	.	-	.	ID=exon-XM_034337937.1-6;Dbxref=GeneID:117610478%2CGenbank:XM_034337937.1;Parent=rna-XM_034337937.1
NW_023009281.1	Gnomon	exon	609265	609423	.	-	.	ID=exon-XM_034337937.1-7;Dbxref=GeneID:117610478%2CGenbank:XM_034337937.1;Parent=rna-XM_034337937.1
NW_023009281.1	Gnomon	exon	610787	611414	.	-	.	ID=exon-XM_034337937.1-4;Dbxref=GeneID:117610478%2CGenbank:XM_034337937.1;Parent=rna-XM_034337937.1
NW_023009281.1	Gnomon	exon	610613	610705	.	-	.	ID=exon-XM_034337937.1-5;Dbxref=GeneID:117610478%2CGenbank:XM_034337937.1;Parent=rna-XM_034337937.1
NW_023009281.1	Gnomon	exon	612025	612112	.	-	.	ID=exon-XM_034337937.1-2;Dbxref=GeneID:117610478%2CGenbank:XM_034337937.1;Parent=rna-XM_034337937.1
NW_023009281.1	Gnomon	exon	611713	611823	.	-	.	ID=exon-XM_034337937.1-3;Dbxref=GeneID:117610478%2CGenbank:XM_034337937.1;Parent=rna-XM_034337937.1
NW_023009281.1	Gnomon	exon	513548	515769	.	-	.	ID=exon-XM_034337676.1-11;Dbxref=GeneID:117610383%2CGenbank:XM_034337676.1;Parent=rna-XM_034337676.1
NW_023009281.1	Gnomon	exon	512709	513107	.	-	.	ID=exon-XM_034337676.1-12;Dbxref=GeneID:117610383%2CGenbank:XM_034337676.1;Parent=rna-XM_034337676.1
NW_023009281.1	Gnomon	exon	515838	516373	.	-	.	ID=exon-XM_034337676.1-10;Dbxref=GeneID:117610383%2CGenbank:XM_034337676.1;Parent=rna-XM_034337676.1
NW_023009281.1	Gnomon	CDS	842332	842420	.	-	0	Name=XP_034193507.1;ID=cds-XP_034193507.1;Dbxref=GeneID:117610350%2CGenbank:XP_034193507.1;Parent=rna-XM_034337616.1
NW_023009281.1	Gnomon	CDS	841847	842207	.	-	0	Name=XP_034193507.1;ID=cds-XP_034193507.1;Dbxref=GeneID:117610350%2CGenbank:XP_034193507.1;Parent=rna-XM_034337616.1
NW_023009281.1	Gnomon	CDS	841391	841765	.	-	0	Name=XP_034193507.1;ID=cds-XP_034193507.1;Dbxref=GeneID:117610350%2CGenbank:XP_034193507.1;Parent=rna-XM_034337616.1
NW_023009281.1	Gnomon	CDS	840967	841314	.	-	0	Name=XP_034193507.1;ID=cds-XP_034193507.1;Dbxref=GeneID:117610350%2CGenbank:XP_034193507.1;Parent=rna-XM_034337616.1
NW_023009281.1	Gnomon	exon	857044	857361	.	+	.	ID=exon-XR_004582863.1-8;Dbxref=GeneID:117610360%2CGenbank:XR_004582863.1;Parent=rna-XR_004582863.1
NW_023009281.1	Gnomon	exon	857487	857796	.	+	.	ID=exon-XR_004582863.1-9;Dbxref=GeneID:117610360%2CGenbank:XR_004582863.1;Parent=rna-XR_004582863.1
NW_023009281.1	Gnomon	exon	854964	855343	.	+	.	ID=exon-XR_004582863.1-6;Dbxref=GeneID:117610360%2CGenbank:XR_004582863.1;Parent=rna-XR_004582863.1
NW_023009281.1	Gnomon	exon	856171	856925	.	+	.	ID=exon-XR_004582863.1-7;Dbxref=GeneID:117610360%2CGenbank:XR_004582863.1;Parent=rna-XR_004582863.1
NW_023009281.1	Gnomon	exon	853100	854332	.	+	.	ID=exon-XR_004582863.1-4;Dbxref=GeneID:117610360%2CGenbank:XR_004582863.1;Parent=rna-XR_004582863.1
NW_023009281.1	Gnomon	exon	854419	854844	.	+	.	ID=exon-XR_004582863.1-5;Dbxref=GeneID:117610360%2CGenbank:XR_004582863.1;Parent=rna-XR_004582863.1
NW_023009281.1	Gnomon	exon	852666	852816	.	+	.	ID=exon-XR_004582863.1-2;Dbxref=GeneID:117610360%2CGenbank:XR_004582863.1;Parent=rna-XR_004582863.1
NW_023009281.1	Gnomon	exon	852924	852981	.	+	.	ID=exon-XR_004582863.1-3;Dbxref=GeneID:117610360%2CGenbank:XR_004582863.1;Parent=rna-XR_004582863.1
NW_023009281.1	Gnomon	exon	852391	852599	.	+	.	ID=exon-XR_004582863.1-1;Dbxref=GeneID:117610360%2CGenbank:XR_004582863.1;Parent=rna-XR_004582863.1
NW_023009281.1	Gnomon	mRNA	507946	521357	.	-	.	Name=XM_034337677.1;ID=rna-XM_034337677.1;Dbxref=GeneID:117610383%2CGenbank:XM_034337677.1;Parent=gene-LOC117610383
NW_023009281.1	Gnomon	exon	861623	861848	.	+	.	ID=exon-XR_004582875.1-18;Dbxref=GeneID:117610360%2CGenbank:XR_004582875.1;Parent=rna-XR_004582875.1
NW_023009281.1	Gnomon	exon	948896	949217	.	+	.	ID=exon-XM_034338047.1-16;Dbxref=GeneID:117610524%2CGenbank:XM_034338047.1;Parent=rna-XM_034338047.1
NW_023009281.1	Gnomon	exon	949344	950898	.	+	.	ID=exon-XM_034338047.1-17;Dbxref=GeneID:117610524%2CGenbank:XM_034338047.1;Parent=rna-XM_034338047.1
NW_023009281.1	Gnomon	exon	948408	948547	.	+	.	ID=exon-XM_034338047.1-14;Dbxref=GeneID:117610524%2CGenbank:XM_034338047.1;Parent=rna-XM_034338047.1
NW_023009281.1	Gnomon	exon	948634	948811	.	+	.	ID=exon-XM_034338047.1-15;Dbxref=GeneID:117610524%2CGenbank:XM_034338047.1;Parent=rna-XM_034338047.1
NW_023009281.1	Gnomon	exon	947257	947393	.	+	.	ID=exon-XM_034338047.1-12;Dbxref=GeneID:117610524%2CGenbank:XM_034338047.1;Parent=rna-XM_034338047.1
NW_023009281.1	Gnomon	exon	947900	948051	.	+	.	ID=exon-XM_034338047.1-13;Dbxref=GeneID:117610524%2CGenbank:XM_034338047.1;Parent=rna-XM_034338047.1
NW_023009281.1	Gnomon	exon	905145	905203	.	+	.	ID=exon-XM_034338047.1-10;Dbxref=GeneID:117610524%2CGenbank:XM_034338047.1;Parent=rna-XM_034338047.1
NW_023009281.1	Gnomon	exon	943142	943286	.	+	.	ID=exon-XM_034338047.1-11;Dbxref=GeneID:117610524%2CGenbank:XM_034338047.1;Parent=rna-XM_034338047.1
NW_023009281.1	Gnomon	exon	505751	505884	.	-	.	ID=exon-XM_034337714.1-3;Dbxref=GeneID:117610392%2CGenbank:XM_034337714.1;Parent=rna-XM_034337714.1
NW_023009281.1	Gnomon	exon	505464	505667	.	-	.	ID=exon-XM_034337714.1-4;Dbxref=GeneID:117610392%2CGenbank:XM_034337714.1;Parent=rna-XM_034337714.1
NW_023009281.1	Gnomon	exon	506198	507778	.	-	.	ID=exon-XM_034337714.1-1;Dbxref=GeneID:117610392%2CGenbank:XM_034337714.1;Parent=rna-XM_034337714.1
NW_023009281.1	Gnomon	exon	505942	506083	.	-	.	ID=exon-XM_034337714.1-2;Dbxref=GeneID:117610392%2CGenbank:XM_034337714.1;Parent=rna-XM_034337714.1
NW_023009281.1	Gnomon	exon	503691	503709	.	-	.	ID=exon-XM_034337714.1-7;Dbxref=GeneID:117610392%2CGenbank:XM_034337714.1;Parent=rna-XM_034337714.1
NW_023009281.1	Gnomon	exon	505117	505402	.	-	.	ID=exon-XM_034337714.1-5;Dbxref=GeneID:117610392%2CGenbank:XM_034337714.1;Parent=rna-XM_034337714.1
NW_023009281.1	Gnomon	exon	504726	505034	.	-	.	ID=exon-XM_034337714.1-6;Dbxref=GeneID:117610392%2CGenbank:XM_034337714.1;Parent=rna-XM_034337714.1
NW_023009281.1	Gnomon	mRNA	264480	267581	.	+	.	Name=XM_034337771.1;ID=rna-XM_034337771.1;Dbxref=GeneID:117610417%2CGenbank:XM_034337771.1;Parent=gene-LOC117610417
NW_023009281.1	Gnomon	mRNA	591202	600525	.	-	.	Name=XM_034337927.1;ID=rna-XM_034337927.1;Dbxref=GeneID:117610476%2CGenbank:XM_034337927.1;Parent=gene-LOC117610476
NW_023009281.1	Gnomon	lnc_RNA	852391	861848	.	+	.	Name=XR_004582880.1;ID=rna-XR_004582880.1;Dbxref=GeneID:117610360%2CGenbank:XR_004582880.1;Parent=gene-LOC117610360
NW_023009281.1	Gnomon	mRNA	264478	267581	.	+	.	Name=XM_034337770.1;ID=rna-XM_034337770.1;Dbxref=GeneID:117610417%2CGenbank:XM_034337770.1;Parent=gene-LOC117610417
NW_023009281.1	Gnomon	exon	712641	712791	.	-	.	ID=exon-XR_004582942.1-8;Dbxref=GeneID:117610518%2CGenbank:XR_004582942.1;Parent=rna-XR_004582942.1
NW_023009281.1	Gnomon	exon	712379	712564	.	-	.	ID=exon-XR_004582942.1-9;Dbxref=GeneID:117610518%2CGenbank:XR_004582942.1;Parent=rna-XR_004582942.1
NW_023009281.1	Gnomon	exon	718454	718642	.	-	.	ID=exon-XR_004582942.1-4;Dbxref=GeneID:117610518%2CGenbank:XR_004582942.1;Parent=rna-XR_004582942.1
NW_023009281.1	Gnomon	exon	714609	714885	.	-	.	ID=exon-XR_004582942.1-5;Dbxref=GeneID:117610518%2CGenbank:XR_004582942.1;Parent=rna-XR_004582942.1
NW_023009281.1	Gnomon	exon	713835	714338	.	-	.	ID=exon-XR_004582942.1-6;Dbxref=GeneID:117610518%2CGenbank:XR_004582942.1;Parent=rna-XR_004582942.1
NW_023009281.1	Gnomon	exon	713444	713676	.	-	.	ID=exon-XR_004582942.1-7;Dbxref=GeneID:117610518%2CGenbank:XR_004582942.1;Parent=rna-XR_004582942.1
NW_023009281.1	Gnomon	exon	723483	723737	.	-	.	ID=exon-XR_004582942.1-1;Dbxref=GeneID:117610518%2CGenbank:XR_004582942.1;Parent=rna-XR_004582942.1
NW_023009281.1	Gnomon	exon	721677	723183	.	-	.	ID=exon-XR_004582942.1-2;Dbxref=GeneID:117610518%2CGenbank:XR_004582942.1;Parent=rna-XR_004582942.1
NW_023009281.1	Gnomon	exon	719810	720022	.	-	.	ID=exon-XR_004582942.1-3;Dbxref=GeneID:117610518%2CGenbank:XR_004582942.1;Parent=rna-XR_004582942.1
NW_023009281.1	Gnomon	mRNA	703677	720458	.	+	.	Name=XM_034338025.1;ID=rna-XM_034338025.1;Dbxref=GeneID:117610513%2CGenbank:XM_034338025.1;Parent=gene-LOC117610513
NW_023009281.1	Gnomon	CDS	544362	544466	.	+	0	Name=XP_034193601.1;ID=cds-XP_034193601.1;Dbxref=GeneID:117610391%2CGenbank:XP_034193601.1;Parent=rna-XM_034337710.1
NW_023009281.1	Gnomon	CDS	544526	544753	.	+	0	Name=XP_034193601.1;ID=cds-XP_034193601.1;Dbxref=GeneID:117610391%2CGenbank:XP_034193601.1;Parent=rna-XM_034337710.1
NW_023009281.1	Gnomon	CDS	544896	545078	.	+	0	Name=XP_034193601.1;ID=cds-XP_034193601.1;Dbxref=GeneID:117610391%2CGenbank:XP_034193601.1;Parent=rna-XM_034337710.1
NW_023009281.1	Gnomon	CDS	545146	545343	.	+	0	Name=XP_034193601.1;ID=cds-XP_034193601.1;Dbxref=GeneID:117610391%2CGenbank:XP_034193601.1;Parent=rna-XM_034337710.1
NW_023009281.1	Gnomon	CDS	545448	546053	.	+	0	Name=XP_034193601.1;ID=cds-XP_034193601.1;Dbxref=GeneID:117610391%2CGenbank:XP_034193601.1;Parent=rna-XM_034337710.1
NW_023009281.1	Gnomon	exon	202761	202908	.	+	.	ID=exon-XM_034338118.1-8;Dbxref=GeneID:117610552%2CGenbank:XM_034338118.1;Parent=rna-XM_034338118.1
NW_023009281.1	Gnomon	exon	202979	203116	.	+	.	ID=exon-XM_034338118.1-9;Dbxref=GeneID:117610552%2CGenbank:XM_034338118.1;Parent=rna-XM_034338118.1
NW_023009281.1	Gnomon	exon	197559	197611	.	+	.	ID=exon-XM_034338118.1-2;Dbxref=GeneID:117610552%2CGenbank:XM_034338118.1;Parent=rna-XM_034338118.1
NW_023009281.1	Gnomon	exon	198365	198515	.	+	.	ID=exon-XM_034338118.1-3;Dbxref=GeneID:117610552%2CGenbank:XM_034338118.1;Parent=rna-XM_034338118.1
NW_023009281.1	Gnomon	exon	197012	197163	.	+	.	ID=exon-XM_034338118.1-1;Dbxref=GeneID:117610552%2CGenbank:XM_034338118.1;Parent=rna-XM_034338118.1
NW_023009281.1	Gnomon	exon	199271	199341	.	+	.	ID=exon-XM_034338118.1-6;Dbxref=GeneID:117610552%2CGenbank:XM_034338118.1;Parent=rna-XM_034338118.1
NW_023009281.1	Gnomon	exon	200928	200999	.	+	.	ID=exon-XM_034338118.1-7;Dbxref=GeneID:117610552%2CGenbank:XM_034338118.1;Parent=rna-XM_034338118.1
NW_023009281.1	Gnomon	exon	198696	198859	.	+	.	ID=exon-XM_034338118.1-4;Dbxref=GeneID:117610552%2CGenbank:XM_034338118.1;Parent=rna-XM_034338118.1
NW_023009281.1	Gnomon	exon	198950	199115	.	+	.	ID=exon-XM_034338118.1-5;Dbxref=GeneID:117610552%2CGenbank:XM_034338118.1;Parent=rna-XM_034338118.1
NW_023009281.1	Gnomon	CDS	481928	482088	.	-	0	Name=XP_034193591.1;ID=cds-XP_034193591.1;Dbxref=GeneID:117610387%2CGenbank:XP_034193591.1;Parent=rna-XM_034337700.1
NW_023009281.1	Gnomon	CDS	480960	481048	.	-	0	Name=XP_034193591.1;ID=cds-XP_034193591.1;Dbxref=GeneID:117610387%2CGenbank:XP_034193591.1;Parent=rna-XM_034337700.1
NW_023009281.1	Gnomon	CDS	475550	475614	.	-	0	Name=XP_034193591.1;ID=cds-XP_034193591.1;Dbxref=GeneID:117610387%2CGenbank:XP_034193591.1;Parent=rna-XM_034337700.1
NW_023009281.1	Gnomon	CDS	475245	475465	.	-	0	Name=XP_034193591.1;ID=cds-XP_034193591.1;Dbxref=GeneID:117610387%2CGenbank:XP_034193591.1;Parent=rna-XM_034337700.1
NW_023009281.1	Gnomon	CDS	474592	474674	.	-	0	Name=XP_034193591.1;ID=cds-XP_034193591.1;Dbxref=GeneID:117610387%2CGenbank:XP_034193591.1;Parent=rna-XM_034337700.1
NW_023009281.1	Gnomon	CDS	474382	474522	.	-	0	Name=XP_034193591.1;ID=cds-XP_034193591.1;Dbxref=GeneID:117610387%2CGenbank:XP_034193591.1;Parent=rna-XM_034337700.1
NW_023009281.1	Gnomon	CDS	468863	469015	.	-	0	Name=XP_034193591.1;ID=cds-XP_034193591.1;Dbxref=GeneID:117610387%2CGenbank:XP_034193591.1;Parent=rna-XM_034337700.1
NW_023009281.1	Gnomon	CDS	467762	467976	.	-	0	Name=XP_034193591.1;ID=cds-XP_034193591.1;Dbxref=GeneID:117610387%2CGenbank:XP_034193591.1;Parent=rna-XM_034337700.1
NW_023009281.1	Gnomon	CDS	465217	465267	.	-	0	Name=XP_034193591.1;ID=cds-XP_034193591.1;Dbxref=GeneID:117610387%2CGenbank:XP_034193591.1;Parent=rna-XM_034337700.1
NW_023009281.1	Gnomon	CDS	461687	461803	.	-	0	Name=XP_034193591.1;ID=cds-XP_034193591.1;Dbxref=GeneID:117610387%2CGenbank:XP_034193591.1;Parent=rna-XM_034337700.1
NW_023009281.1	Gnomon	CDS	461414	461545	.	-	0	Name=XP_034193591.1;ID=cds-XP_034193591.1;Dbxref=GeneID:117610387%2CGenbank:XP_034193591.1;Parent=rna-XM_034337700.1
NW_023009281.1	Gnomon	CDS	842801	842895	.	-	0	Name=XP_034193506.1;ID=cds-XP_034193506.1;Dbxref=GeneID:117610350%2CGenbank:XP_034193506.1;Parent=rna-XM_034337615.1
NW_023009281.1	Gnomon	CDS	841847	842207	.	-	0	Name=XP_034193506.1;ID=cds-XP_034193506.1;Dbxref=GeneID:117610350%2CGenbank:XP_034193506.1;Parent=rna-XM_034337615.1
NW_023009281.1	Gnomon	CDS	841391	841765	.	-	0	Name=XP_034193506.1;ID=cds-XP_034193506.1;Dbxref=GeneID:117610350%2CGenbank:XP_034193506.1;Parent=rna-XM_034337615.1
NW_023009281.1	Gnomon	CDS	840967	841314	.	-	0	Name=XP_034193506.1;ID=cds-XP_034193506.1;Dbxref=GeneID:117610350%2CGenbank:XP_034193506.1;Parent=rna-XM_034337615.1
NW_023009281.1	Gnomon	CDS	794870	795004	.	-	0	Name=XP_034193986.1;ID=cds-XP_034193986.1;Dbxref=GeneID:117610542%2CGenbank:XP_034193986.1;Parent=rna-XM_034338095.1
NW_023009281.1	Gnomon	CDS	794554	794782	.	-	0	Name=XP_034193986.1;ID=cds-XP_034193986.1;Dbxref=GeneID:117610542%2CGenbank:XP_034193986.1;Parent=rna-XM_034338095.1
NW_023009281.1	Gnomon	CDS	794365	794487	.	-	0	Name=XP_034193986.1;ID=cds-XP_034193986.1;Dbxref=GeneID:117610542%2CGenbank:XP_034193986.1;Parent=rna-XM_034338095.1
NW_023009281.1	Gnomon	CDS	793829	794299	.	-	0	Name=XP_034193986.1;ID=cds-XP_034193986.1;Dbxref=GeneID:117610542%2CGenbank:XP_034193986.1;Parent=rna-XM_034338095.1
NW_023009281.1	Gnomon	CDS	793581	793769	.	-	0	Name=XP_034193986.1;ID=cds-XP_034193986.1;Dbxref=GeneID:117610542%2CGenbank:XP_034193986.1;Parent=rna-XM_034338095.1
NW_023009281.1	Gnomon	CDS	793049	793508	.	-	0	Name=XP_034193986.1;ID=cds-XP_034193986.1;Dbxref=GeneID:117610542%2CGenbank:XP_034193986.1;Parent=rna-XM_034338095.1
NW_023009281.1	Gnomon	CDS	792341	792977	.	-	0	Name=XP_034193986.1;ID=cds-XP_034193986.1;Dbxref=GeneID:117610542%2CGenbank:XP_034193986.1;Parent=rna-XM_034338095.1
NW_023009281.1	Gnomon	CDS	789197	792274	.	-	0	Name=XP_034193986.1;ID=cds-XP_034193986.1;Dbxref=GeneID:117610542%2CGenbank:XP_034193986.1;Parent=rna-XM_034338095.1
NW_023009281.1	Gnomon	CDS	789001	789127	.	-	0	Name=XP_034193986.1;ID=cds-XP_034193986.1;Dbxref=GeneID:117610542%2CGenbank:XP_034193986.1;Parent=rna-XM_034338095.1
NW_023009281.1	Gnomon	CDS	788793	788935	.	-	0	Name=XP_034193986.1;ID=cds-XP_034193986.1;Dbxref=GeneID:117610542%2CGenbank:XP_034193986.1;Parent=rna-XM_034338095.1
NW_023009281.1	Gnomon	CDS	788521	788724	.	-	0	Name=XP_034193986.1;ID=cds-XP_034193986.1;Dbxref=GeneID:117610542%2CGenbank:XP_034193986.1;Parent=rna-XM_034338095.1
NW_023009281.1	Gnomon	CDS	883168	885225	.	-	0	Name=XP_034193496.1;ID=cds-XP_034193496.1;Dbxref=GeneID:117610345%2CGenbank:XP_034193496.1;Parent=rna-XM_034337605.1
NW_023009281.1	Gnomon	mRNA	513167	521358	.	-	.	Name=XM_034337678.1;ID=rna-XM_034337678.1;Dbxref=GeneID:117610383%2CGenbank:XM_034337678.1;Parent=gene-LOC117610383
NW_023009281.1	Gnomon	exon	206252	208104	.	+	.	ID=exon-XM_034338115.1-14;Dbxref=GeneID:117610552%2CGenbank:XM_034338115.1;Parent=rna-XM_034338115.1
NW_023009281.1	Gnomon	exon	205525	205737	.	+	.	ID=exon-XM_034338115.1-12;Dbxref=GeneID:117610552%2CGenbank:XM_034338115.1;Parent=rna-XM_034338115.1
NW_023009281.1	Gnomon	exon	206019	206117	.	+	.	ID=exon-XM_034338115.1-13;Dbxref=GeneID:117610552%2CGenbank:XM_034338115.1;Parent=rna-XM_034338115.1
NW_023009281.1	Gnomon	exon	203207	203350	.	+	.	ID=exon-XM_034338115.1-10;Dbxref=GeneID:117610552%2CGenbank:XM_034338115.1;Parent=rna-XM_034338115.1
NW_023009281.1	Gnomon	exon	203441	203648	.	+	.	ID=exon-XM_034338115.1-11;Dbxref=GeneID:117610552%2CGenbank:XM_034338115.1;Parent=rna-XM_034338115.1
NW_023009281.1	Gnomon	mRNA	591202	602113	.	-	.	Name=XM_034337928.1;ID=rna-XM_034337928.1;Dbxref=GeneID:117610476%2CGenbank:XM_034337928.1;Parent=gene-LOC117610476
NW_023009281.1	Gnomon	mRNA	315760	345057	.	+	.	Name=XM_034337772.1;ID=rna-XM_034337772.1;Dbxref=GeneID:117610418%2CGenbank:XM_034337772.1;Parent=gene-LOC117610418
NW_023009281.1	Gnomon	mRNA	197011	206438	.	+	.	Name=XM_034338120.1;ID=rna-XM_034338120.1;Dbxref=GeneID:117610552%2CGenbank:XM_034338120.1;Parent=gene-LOC117610552
NW_023009281.1	Gnomon	exon	282019	282484	.	-	.	ID=exon-XM_034337788.1-1;Dbxref=GeneID:117610424%2CGenbank:XM_034337788.1;Parent=rna-XM_034337788.1
NW_023009281.1	Gnomon	exon	281652	281767	.	-	.	ID=exon-XM_034337788.1-2;Dbxref=GeneID:117610424%2CGenbank:XM_034337788.1;Parent=rna-XM_034337788.1
NW_023009281.1	Gnomon	exon	281388	281585	.	-	.	ID=exon-XM_034337788.1-3;Dbxref=GeneID:117610424%2CGenbank:XM_034337788.1;Parent=rna-XM_034337788.1
NW_023009281.1	Gnomon	exon	281140	281302	.	-	.	ID=exon-XM_034337788.1-4;Dbxref=GeneID:117610424%2CGenbank:XM_034337788.1;Parent=rna-XM_034337788.1
NW_023009281.1	Gnomon	exon	280404	280570	.	-	.	ID=exon-XM_034337788.1-5;Dbxref=GeneID:117610424%2CGenbank:XM_034337788.1;Parent=rna-XM_034337788.1
NW_023009281.1	Gnomon	exon	280262	280325	.	-	.	ID=exon-XM_034337788.1-6;Dbxref=GeneID:117610424%2CGenbank:XM_034337788.1;Parent=rna-XM_034337788.1
NW_023009281.1	Gnomon	exon	278285	280194	.	-	.	ID=exon-XM_034337788.1-7;Dbxref=GeneID:117610424%2CGenbank:XM_034337788.1;Parent=rna-XM_034337788.1
NW_023009281.1	Gnomon	CDS	560333	560390	.	+	0	Name=XP_034193840.1;ID=cds-XP_034193840.1;Dbxref=GeneID:117610482%2CGenbank:XP_034193840.1;Parent=rna-XM_034337949.1
NW_023009281.1	Gnomon	CDS	560464	560762	.	+	0	Name=XP_034193840.1;ID=cds-XP_034193840.1;Dbxref=GeneID:117610482%2CGenbank:XP_034193840.1;Parent=rna-XM_034337949.1
NW_023009281.1	Gnomon	CDS	560830	561160	.	+	0	Name=XP_034193840.1;ID=cds-XP_034193840.1;Dbxref=GeneID:117610482%2CGenbank:XP_034193840.1;Parent=rna-XM_034337949.1
NW_023009281.1	Gnomon	CDS	561247	561437	.	+	0	Name=XP_034193840.1;ID=cds-XP_034193840.1;Dbxref=GeneID:117610482%2CGenbank:XP_034193840.1;Parent=rna-XM_034337949.1
NW_023009281.1	Gnomon	CDS	561498	561634	.	+	0	Name=XP_034193840.1;ID=cds-XP_034193840.1;Dbxref=GeneID:117610482%2CGenbank:XP_034193840.1;Parent=rna-XM_034337949.1
NW_023009281.1	Gnomon	CDS	561708	561823	.	+	0	Name=XP_034193840.1;ID=cds-XP_034193840.1;Dbxref=GeneID:117610482%2CGenbank:XP_034193840.1;Parent=rna-XM_034337949.1
NW_023009281.1	Gnomon	CDS	561914	562159	.	+	0	Name=XP_034193840.1;ID=cds-XP_034193840.1;Dbxref=GeneID:117610482%2CGenbank:XP_034193840.1;Parent=rna-XM_034337949.1
NW_023009281.1	Gnomon	CDS	562233	562483	.	+	0	Name=XP_034193840.1;ID=cds-XP_034193840.1;Dbxref=GeneID:117610482%2CGenbank:XP_034193840.1;Parent=rna-XM_034337949.1
NW_023009281.1	Gnomon	mRNA	735025	736355	.	-	.	Name=XM_034338026.1;ID=rna-XM_034338026.1;Dbxref=GeneID:117610515%2CGenbank:XM_034338026.1;Parent=gene-LOC117610515
NW_023009281.1	Gnomon	CDS	544362	544466	.	+	0	Name=XP_034193600.1;ID=cds-XP_034193600.1;Dbxref=GeneID:117610391%2CGenbank:XP_034193600.1;Parent=rna-XM_034337709.1
NW_023009281.1	Gnomon	CDS	544526	544753	.	+	0	Name=XP_034193600.1;ID=cds-XP_034193600.1;Dbxref=GeneID:117610391%2CGenbank:XP_034193600.1;Parent=rna-XM_034337709.1
NW_023009281.1	Gnomon	CDS	544896	545078	.	+	0	Name=XP_034193600.1;ID=cds-XP_034193600.1;Dbxref=GeneID:117610391%2CGenbank:XP_034193600.1;Parent=rna-XM_034337709.1
NW_023009281.1	Gnomon	CDS	545146	545343	.	+	0	Name=XP_034193600.1;ID=cds-XP_034193600.1;Dbxref=GeneID:117610391%2CGenbank:XP_034193600.1;Parent=rna-XM_034337709.1
NW_023009281.1	Gnomon	CDS	545448	546053	.	+	0	Name=XP_034193600.1;ID=cds-XP_034193600.1;Dbxref=GeneID:117610391%2CGenbank:XP_034193600.1;Parent=rna-XM_034337709.1
NW_023009281.1	Gnomon	exon	999896	1000037	.	-	.	ID=exon-XM_034338066.1-1;Dbxref=GeneID:117610532%2CGenbank:XM_034338066.1;Parent=rna-XM_034338066.1
NW_023009281.1	Gnomon	exon	999519	999825	.	-	.	ID=exon-XM_034338066.1-2;Dbxref=GeneID:117610532%2CGenbank:XM_034338066.1;Parent=rna-XM_034338066.1
NW_023009281.1	Gnomon	exon	998888	999452	.	-	.	ID=exon-XM_034338066.1-3;Dbxref=GeneID:117610532%2CGenbank:XM_034338066.1;Parent=rna-XM_034338066.1
NW_023009281.1	Gnomon	exon	845227	845540	.	-	.	ID=exon-XM_034337617.1-1;Dbxref=GeneID:117610350%2CGenbank:XM_034337617.1;Parent=rna-XM_034337617.1
NW_023009281.1	Gnomon	exon	998260	998811	.	-	.	ID=exon-XM_034338066.1-4;Dbxref=GeneID:117610532%2CGenbank:XM_034338066.1;Parent=rna-XM_034338066.1
NW_023009281.1	Gnomon	exon	844308	844741	.	-	.	ID=exon-XM_034337617.1-2;Dbxref=GeneID:117610350%2CGenbank:XM_034337617.1;Parent=rna-XM_034337617.1
NW_023009281.1	Gnomon	exon	840148	841314	.	-	.	ID=exon-XM_034337617.1-5;Dbxref=GeneID:117610350%2CGenbank:XM_034337617.1;Parent=rna-XM_034337617.1
NW_023009281.1	Gnomon	exon	841847	842207	.	-	.	ID=exon-XM_034337617.1-3;Dbxref=GeneID:117610350%2CGenbank:XM_034337617.1;Parent=rna-XM_034337617.1
NW_023009281.1	Gnomon	exon	841391	841765	.	-	.	ID=exon-XM_034337617.1-4;Dbxref=GeneID:117610350%2CGenbank:XM_034337617.1;Parent=rna-XM_034337617.1
NW_023009281.1	Gnomon	CDS	481928	482088	.	-	0	Name=XP_034193590.1;ID=cds-XP_034193590.1;Dbxref=GeneID:117610387%2CGenbank:XP_034193590.1;Parent=rna-XM_034337699.1
NW_023009281.1	Gnomon	CDS	480960	481048	.	-	0	Name=XP_034193590.1;ID=cds-XP_034193590.1;Dbxref=GeneID:117610387%2CGenbank:XP_034193590.1;Parent=rna-XM_034337699.1
NW_023009281.1	Gnomon	CDS	475550	475614	.	-	0	Name=XP_034193590.1;ID=cds-XP_034193590.1;Dbxref=GeneID:117610387%2CGenbank:XP_034193590.1;Parent=rna-XM_034337699.1
NW_023009281.1	Gnomon	CDS	475245	475465	.	-	0	Name=XP_034193590.1;ID=cds-XP_034193590.1;Dbxref=GeneID:117610387%2CGenbank:XP_034193590.1;Parent=rna-XM_034337699.1
NW_023009281.1	Gnomon	CDS	474592	474674	.	-	0	Name=XP_034193590.1;ID=cds-XP_034193590.1;Dbxref=GeneID:117610387%2CGenbank:XP_034193590.1;Parent=rna-XM_034337699.1
NW_023009281.1	Gnomon	CDS	474382	474522	.	-	0	Name=XP_034193590.1;ID=cds-XP_034193590.1;Dbxref=GeneID:117610387%2CGenbank:XP_034193590.1;Parent=rna-XM_034337699.1
NW_023009281.1	Gnomon	CDS	471073	471165	.	-	0	Name=XP_034193590.1;ID=cds-XP_034193590.1;Dbxref=GeneID:117610387%2CGenbank:XP_034193590.1;Parent=rna-XM_034337699.1
NW_023009281.1	Gnomon	CDS	468863	469015	.	-	0	Name=XP_034193590.1;ID=cds-XP_034193590.1;Dbxref=GeneID:117610387%2CGenbank:XP_034193590.1;Parent=rna-XM_034337699.1
NW_023009281.1	Gnomon	CDS	467762	467976	.	-	0	Name=XP_034193590.1;ID=cds-XP_034193590.1;Dbxref=GeneID:117610387%2CGenbank:XP_034193590.1;Parent=rna-XM_034337699.1
NW_023009281.1	Gnomon	CDS	461687	461803	.	-	0	Name=XP_034193590.1;ID=cds-XP_034193590.1;Dbxref=GeneID:117610387%2CGenbank:XP_034193590.1;Parent=rna-XM_034337699.1
NW_023009281.1	Gnomon	CDS	461414	461545	.	-	0	Name=XP_034193590.1;ID=cds-XP_034193590.1;Dbxref=GeneID:117610387%2CGenbank:XP_034193590.1;Parent=rna-XM_034337699.1
NW_023009281.1	Gnomon	CDS	1174524	1174670	.	-	0	Name=XP_034193746.1;ID=cds-XP_034193746.1;Dbxref=GeneID:117610448%2CGenbank:XP_034193746.1;Parent=rna-XM_034337855.1
NW_023009281.1	Gnomon	CDS	1174188	1174378	.	-	0	Name=XP_034193746.1;ID=cds-XP_034193746.1;Dbxref=GeneID:117610448%2CGenbank:XP_034193746.1;Parent=rna-XM_034337855.1
NW_023009281.1	Gnomon	CDS	1173895	1174104	.	-	0	Name=XP_034193746.1;ID=cds-XP_034193746.1;Dbxref=GeneID:117610448%2CGenbank:XP_034193746.1;Parent=rna-XM_034337855.1
NW_023009281.1	Gnomon	CDS	1173617	1173796	.	-	0	Name=XP_034193746.1;ID=cds-XP_034193746.1;Dbxref=GeneID:117610448%2CGenbank:XP_034193746.1;Parent=rna-XM_034337855.1
NW_023009281.1	Gnomon	CDS	1173460	1173554	.	-	0	Name=XP_034193746.1;ID=cds-XP_034193746.1;Dbxref=GeneID:117610448%2CGenbank:XP_034193746.1;Parent=rna-XM_034337855.1
NW_023009281.1	Gnomon	CDS	1173179	1173393	.	-	0	Name=XP_034193746.1;ID=cds-XP_034193746.1;Dbxref=GeneID:117610448%2CGenbank:XP_034193746.1;Parent=rna-XM_034337855.1
NW_023009281.1	Gnomon	CDS	1172778	1173104	.	-	0	Name=XP_034193746.1;ID=cds-XP_034193746.1;Dbxref=GeneID:117610448%2CGenbank:XP_034193746.1;Parent=rna-XM_034337855.1
NW_023009281.1	Gnomon	CDS	544362	544466	.	+	0	Name=XP_034193603.1;ID=cds-XP_034193603.1;Dbxref=GeneID:117610391%2CGenbank:XP_034193603.1;Parent=rna-XM_034337712.1
NW_023009281.1	Gnomon	CDS	544526	544753	.	+	0	Name=XP_034193603.1;ID=cds-XP_034193603.1;Dbxref=GeneID:117610391%2CGenbank:XP_034193603.1;Parent=rna-XM_034337712.1
NW_023009281.1	Gnomon	CDS	544896	545078	.	+	0	Name=XP_034193603.1;ID=cds-XP_034193603.1;Dbxref=GeneID:117610391%2CGenbank:XP_034193603.1;Parent=rna-XM_034337712.1
NW_023009281.1	Gnomon	CDS	545146	545343	.	+	0	Name=XP_034193603.1;ID=cds-XP_034193603.1;Dbxref=GeneID:117610391%2CGenbank:XP_034193603.1;Parent=rna-XM_034337712.1
NW_023009281.1	Gnomon	CDS	545448	546053	.	+	0	Name=XP_034193603.1;ID=cds-XP_034193603.1;Dbxref=GeneID:117610391%2CGenbank:XP_034193603.1;Parent=rna-XM_034337712.1
NW_023009281.1	Gnomon	gene	449371	452353	.	+	.	Name=LOC117610370;ID=gene-LOC117610370;Dbxref=GeneID:117610370
NW_023009281.1	Gnomon	gene	452557	453442	.	+	.	Name=LOC117610371;ID=gene-LOC117610371;Dbxref=GeneID:117610371
NW_023009281.1	Gnomon	gene	441091	441579	.	-	.	Name=LOC117610378;ID=gene-LOC117610378;Dbxref=GeneID:117610378
NW_023009281.1	Gnomon	gene	433413	436104	.	+	.	Name=LOC117610379;ID=gene-LOC117610379;Dbxref=GeneID:117610379
NW_023009281.1	Gnomon	gene	446848	448513	.	-	.	Name=LOC117610377;ID=gene-LOC117610377;Dbxref=GeneID:117610377
NW_023009281.1	Gnomon	gene	444699	448193	.	+	.	Name=LOC117610374;ID=gene-LOC117610374;Dbxref=GeneID:117610374
NW_023009281.1	Gnomon	gene	441499	444585	.	+	.	Name=LOC117610375;ID=gene-LOC117610375;Dbxref=GeneID:117610375
NW_023009281.1	Gnomon	gene	453934	454731	.	+	.	Name=LOC117610372;ID=gene-LOC117610372;Dbxref=GeneID:117610372
NW_023009281.1	Gnomon	gene	452864	453873	.	-	.	Name=LOC117610373;ID=gene-LOC117610373;Dbxref=GeneID:117610373
NW_023009281.1	Gnomon	gene	436079	437047	.	-	.	Name=LOC117610381;ID=gene-LOC117610381;Dbxref=GeneID:117610381
NW_023009281.1	Gnomon	gene	1040739	1047416	.	-	.	Name=LOC117610382;ID=gene-LOC117610382;Dbxref=GeneID:117610382
NW_023009281.1	Gnomon	gene	437365	439487	.	-	.	Name=LOC117610380;ID=gene-LOC117610380;Dbxref=GeneID:117610380
NW_023009281.1	Gnomon	gene	548008	550510	.	-	.	Name=LOC117610389;ID=gene-LOC117610389;Dbxref=GeneID:117610389
NW_023009281.1	Gnomon	gene	457415	502742	.	-	.	Name=LOC117610387;ID=gene-LOC117610387;Dbxref=GeneID:117610387
NW_023009281.1	Gnomon	gene	546329	547954	.	-	.	Name=LOC117610388;ID=gene-LOC117610388;Dbxref=GeneID:117610388
NW_023009281.1	Gnomon	gene	523247	530611	.	-	.	Name=LOC117610385;ID=gene-LOC117610385;Dbxref=GeneID:117610385
NW_023009281.1	Gnomon	gene	507946	521358	.	-	.	Name=LOC117610383;ID=gene-LOC117610383;Dbxref=GeneID:117610383
NW_023009281.1	Gnomon	gene	534894	541688	.	+	.	Name=LOC117610384;ID=gene-LOC117610384;Dbxref=GeneID:117610384
NW_023009281.1	Gnomon	gene	820383	821334	.	-	.	Name=LOC117610358;ID=gene-LOC117610358;Dbxref=GeneID:117610358
NW_023009281.1	Gnomon	gene	827791	830218	.	-	.	Name=LOC117610359;ID=gene-LOC117610359;Dbxref=GeneID:117610359
NW_023009281.1	Gnomon	gene	874967	878902	.	+	.	Name=LOC117610356;ID=gene-LOC117610356;Dbxref=GeneID:117610356
NW_023009281.1	Gnomon	gene	830901	839547	.	+	.	Name=LOC117610357;ID=gene-LOC117610357;Dbxref=GeneID:117610357
NW_023009281.1	Gnomon	gene	802949	813368	.	+	.	Name=LOC117610354;ID=gene-LOC117610354;Dbxref=GeneID:117610354
NW_023009281.1	Gnomon	gene	816936	820626	.	+	.	Name=LOC117610352;ID=gene-LOC117610352;Dbxref=GeneID:117610352
NW_023009281.1	Gnomon	gene	813359	816365	.	-	.	Name=LOC117610353;ID=gene-LOC117610353;Dbxref=GeneID:117610353
NW_023009281.1	Gnomon	gene	840148	852248	.	-	.	Name=LOC117610350;ID=gene-LOC117610350;Dbxref=GeneID:117610350
NW_023009281.1	Gnomon	gene	861851	868562	.	+	.	Name=LOC117610351;ID=gene-LOC117610351;Dbxref=GeneID:117610351
NW_023009281.1	Gnomon	CDS	481928	482088	.	-	0	Name=XP_034193593.1;ID=cds-XP_034193593.1;Dbxref=GeneID:117610387%2CGenbank:XP_034193593.1;Parent=rna-XM_034337702.1
NW_023009281.1	Gnomon	CDS	480960	481048	.	-	0	Name=XP_034193593.1;ID=cds-XP_034193593.1;Dbxref=GeneID:117610387%2CGenbank:XP_034193593.1;Parent=rna-XM_034337702.1
NW_023009281.1	Gnomon	CDS	475550	475614	.	-	0	Name=XP_034193593.1;ID=cds-XP_034193593.1;Dbxref=GeneID:117610387%2CGenbank:XP_034193593.1;Parent=rna-XM_034337702.1
NW_023009281.1	Gnomon	CDS	475245	475465	.	-	0	Name=XP_034193593.1;ID=cds-XP_034193593.1;Dbxref=GeneID:117610387%2CGenbank:XP_034193593.1;Parent=rna-XM_034337702.1
NW_023009281.1	Gnomon	CDS	474592	474674	.	-	0	Name=XP_034193593.1;ID=cds-XP_034193593.1;Dbxref=GeneID:117610387%2CGenbank:XP_034193593.1;Parent=rna-XM_034337702.1
NW_023009281.1	Gnomon	CDS	474382	474522	.	-	0	Name=XP_034193593.1;ID=cds-XP_034193593.1;Dbxref=GeneID:117610387%2CGenbank:XP_034193593.1;Parent=rna-XM_034337702.1
NW_023009281.1	Gnomon	CDS	468863	469015	.	-	0	Name=XP_034193593.1;ID=cds-XP_034193593.1;Dbxref=GeneID:117610387%2CGenbank:XP_034193593.1;Parent=rna-XM_034337702.1
NW_023009281.1	Gnomon	CDS	467762	467976	.	-	0	Name=XP_034193593.1;ID=cds-XP_034193593.1;Dbxref=GeneID:117610387%2CGenbank:XP_034193593.1;Parent=rna-XM_034337702.1
NW_023009281.1	Gnomon	CDS	461687	461812	.	-	0	Name=XP_034193593.1;ID=cds-XP_034193593.1;Dbxref=GeneID:117610387%2CGenbank:XP_034193593.1;Parent=rna-XM_034337702.1
NW_023009281.1	Gnomon	CDS	461414	461545	.	-	0	Name=XP_034193593.1;ID=cds-XP_034193593.1;Dbxref=GeneID:117610387%2CGenbank:XP_034193593.1;Parent=rna-XM_034337702.1
NW_023009281.1	Gnomon	mRNA	588734	596527	.	-	.	Name=XM_034337929.1;ID=rna-XM_034337929.1;Dbxref=GeneID:117610476%2CGenbank:XM_034337929.1;Parent=gene-LOC117610476
NW_023009281.1	Gnomon	gene	852391	861848	.	+	.	Name=LOC117610360;ID=gene-LOC117610360;Dbxref=GeneID:117610360
NW_023009281.1	Gnomon	gene	738085	746760	.	-	.	Name=LOC117610367;ID=gene-LOC117610367;Dbxref=GeneID:117610367
NW_023009281.1	Gnomon	gene	736719	738014	.	+	.	Name=LOC117610368;ID=gene-LOC117610368;Dbxref=GeneID:117610368
NW_023009281.1	Gnomon	gene	219648	220663	.	-	.	Name=LOC117610365;ID=gene-LOC117610365;Dbxref=GeneID:117610365
NW_023009281.1	Gnomon	gene	621460	628033	.	+	.	Name=LOC117610366;ID=gene-LOC117610366;Dbxref=GeneID:117610366
NW_023009281.1	Gnomon	gene	212729	215467	.	-	.	Name=LOC117610363;ID=gene-LOC117610363;Dbxref=GeneID:117610363
NW_023009281.1	Gnomon	gene	221053	222534	.	+	.	Name=LOC117610364;ID=gene-LOC117610364;Dbxref=GeneID:117610364
NW_023009281.1	Gnomon	gene	209193	219345	.	+	.	Name=LOC117610362;ID=gene-LOC117610362;Dbxref=GeneID:117610362
NW_023009281.1	Gnomon	gene	234180	236721	.	-	.	Name=LOC117610338;ID=gene-LOC117610338;Dbxref=GeneID:117610338
NW_023009281.1	Gnomon	gene	237286	244642	.	+	.	Name=LOC117610339;ID=gene-LOC117610339;Dbxref=GeneID:117610339
NW_023009281.1	Gnomon	gene	763533	765577	.	-	.	Name=LOC117610336;ID=gene-LOC117610336;Dbxref=GeneID:117610336
NW_023009281.1	Gnomon	gene	247854	250551	.	+	.	Name=LOC117610337;ID=gene-LOC117610337;Dbxref=GeneID:117610337
NW_023009281.1	Gnomon	exon	585547	585778	.	+	.	ID=exon-XM_034337961.1-1;Dbxref=GeneID:117610488%2CGenbank:XM_034337961.1;Parent=rna-XM_034337961.1
NW_023009281.1	Gnomon	exon	587156	587193	.	+	.	ID=exon-XM_034337961.1-2;Dbxref=GeneID:117610488%2CGenbank:XM_034337961.1;Parent=rna-XM_034337961.1
NW_023009281.1	Gnomon	exon	587830	588075	.	+	.	ID=exon-XM_034337961.1-3;Dbxref=GeneID:117610488%2CGenbank:XM_034337961.1;Parent=rna-XM_034337961.1
NW_023009281.1	Gnomon	gene	760704	763653	.	+	.	Name=LOC117610334;ID=gene-LOC117610334;Dbxref=GeneID:117610334
NW_023009281.1	Gnomon	exon	589519	590062	.	+	.	ID=exon-XM_034337961.1-4;Dbxref=GeneID:117610488%2CGenbank:XM_034337961.1;Parent=rna-XM_034337961.1
NW_023009281.1	Gnomon	gene	756567	759808	.	+	.	Name=LOC117610332;ID=gene-LOC117610332;Dbxref=GeneID:117610332
NW_023009281.1	Gnomon	gene	752750	756446	.	-	.	Name=LOC117610333;ID=gene-LOC117610333;Dbxref=GeneID:117610333
NW_023009281.1	Gnomon	gene	747322	752567	.	-	.	Name=LOC117610330;ID=gene-LOC117610330;Dbxref=GeneID:117610330
NW_023009281.1	Gnomon	gene	752176	755592	.	+	.	Name=LOC117610331;ID=gene-LOC117610331;Dbxref=GeneID:117610331
NW_023009281.1	Gnomon	gene	868758	870807	.	-	.	Name=LOC117610347;ID=gene-LOC117610347;Dbxref=GeneID:117610347
NW_023009281.1	Gnomon	gene	871486	873467	.	+	.	Name=LOC117610348;ID=gene-LOC117610348;Dbxref=GeneID:117610348
NW_023009281.1	Gnomon	gene	878753	886690	.	-	.	Name=LOC117610345;ID=gene-LOC117610345;Dbxref=GeneID:117610345
NW_023009281.1	Gnomon	gene	886816	889288	.	-	.	Name=LOC117610346;ID=gene-LOC117610346;Dbxref=GeneID:117610346
NW_023009281.1	Gnomon	gene	821414	827854	.	+	.	Name=LOC117610343;ID=gene-LOC117610343;Dbxref=GeneID:117610343
NW_023009281.1	Gnomon	gene	231390	235142	.	+	.	Name=LOC117610341;ID=gene-LOC117610341;Dbxref=GeneID:117610341
NW_023009281.1	Gnomon	gene	797045	802773	.	+	.	Name=LOC117610342;ID=gene-LOC117610342;Dbxref=GeneID:117610342
NW_023009281.1	Gnomon	gene	245547	247683	.	-	.	Name=LOC117610340;ID=gene-LOC117610340;Dbxref=GeneID:117610340
NW_023009281.1	Gnomon	CDS	1190317	1190319	.	+	0	Name=XP_034193749.1;ID=cds-XP_034193749.1;Dbxref=GeneID:117610449%2CGenbank:XP_034193749.1;Parent=rna-XM_034337858.1
NW_023009281.1	Gnomon	CDS	1190405	1190618	.	+	0	Name=XP_034193749.1;ID=cds-XP_034193749.1;Dbxref=GeneID:117610449%2CGenbank:XP_034193749.1;Parent=rna-XM_034337858.1
NW_023009281.1	Gnomon	CDS	1190707	1191833	.	+	0	Name=XP_034193749.1;ID=cds-XP_034193749.1;Dbxref=GeneID:117610449%2CGenbank:XP_034193749.1;Parent=rna-XM_034337858.1
NW_023009281.1	Gnomon	gene	725290	728441	.	+	.	Name=LOC117610329;ID=gene-LOC117610329;Dbxref=GeneID:117610329
NW_023009281.1	Gnomon	gene	640373	646110	.	+	.	Name=LOC117610328;ID=gene-LOC117610328;Dbxref=GeneID:117610328
NW_023009281.1	Gnomon	CDS	886270	886272	.	-	0	Name=XP_034193499.1;ID=cds-XP_034193499.1;Dbxref=GeneID:117610345%2CGenbank:XP_034193499.1;Parent=rna-XM_034337608.1
NW_023009281.1	Gnomon	CDS	886072	886187	.	-	0	Name=XP_034193499.1;ID=cds-XP_034193499.1;Dbxref=GeneID:117610345%2CGenbank:XP_034193499.1;Parent=rna-XM_034337608.1
NW_023009281.1	Gnomon	CDS	881139	881302	.	-	0	Name=XP_034193499.1;ID=cds-XP_034193499.1;Dbxref=GeneID:117610345%2CGenbank:XP_034193499.1;Parent=rna-XM_034337608.1
NW_023009281.1	Gnomon	CDS	880895	881069	.	-	0	Name=XP_034193499.1;ID=cds-XP_034193499.1;Dbxref=GeneID:117610345%2CGenbank:XP_034193499.1;Parent=rna-XM_034337608.1
NW_023009281.1	Gnomon	CDS	880489	880813	.	-	0	Name=XP_034193499.1;ID=cds-XP_034193499.1;Dbxref=GeneID:117610345%2CGenbank:XP_034193499.1;Parent=rna-XM_034337608.1
NW_023009281.1	Gnomon	CDS	880160	880428	.	-	0	Name=XP_034193499.1;ID=cds-XP_034193499.1;Dbxref=GeneID:117610345%2CGenbank:XP_034193499.1;Parent=rna-XM_034337608.1
NW_023009281.1	Gnomon	CDS	879900	880078	.	-	0	Name=XP_034193499.1;ID=cds-XP_034193499.1;Dbxref=GeneID:117610345%2CGenbank:XP_034193499.1;Parent=rna-XM_034337608.1
NW_023009281.1	Gnomon	CDS	879585	879811	.	-	0	Name=XP_034193499.1;ID=cds-XP_034193499.1;Dbxref=GeneID:117610345%2CGenbank:XP_034193499.1;Parent=rna-XM_034337608.1
NW_023009281.1	Gnomon	CDS	844308	844348	.	-	0	Name=XP_034193509.1;ID=cds-XP_034193509.1;Dbxref=GeneID:117610350%2CGenbank:XP_034193509.1;Parent=rna-XM_034337618.1
NW_023009281.1	Gnomon	CDS	841847	842207	.	-	0	Name=XP_034193509.1;ID=cds-XP_034193509.1;Dbxref=GeneID:117610350%2CGenbank:XP_034193509.1;Parent=rna-XM_034337618.1
NW_023009281.1	Gnomon	CDS	841391	841765	.	-	0	Name=XP_034193509.1;ID=cds-XP_034193509.1;Dbxref=GeneID:117610350%2CGenbank:XP_034193509.1;Parent=rna-XM_034337618.1
NW_023009281.1	Gnomon	CDS	840967	841314	.	-	0	Name=XP_034193509.1;ID=cds-XP_034193509.1;Dbxref=GeneID:117610350%2CGenbank:XP_034193509.1;Parent=rna-XM_034337618.1
NW_023009281.1	Gnomon	mRNA	315761	345057	.	+	.	Name=XM_034337773.1;ID=rna-XM_034337773.1;Dbxref=GeneID:117610418%2CGenbank:XM_034337773.1;Parent=gene-LOC117610418
NW_023009281.1	Gnomon	gene	503691	507778	.	-	.	Name=LOC117610392;ID=gene-LOC117610392;Dbxref=GeneID:117610392
NW_023009281.1	Gnomon	gene	543378	546086	.	+	.	Name=LOC117610391;ID=gene-LOC117610391;Dbxref=GeneID:117610391
NW_023009281.1	Gnomon	gene	503120	504671	.	+	.	Name=LOC117610398;ID=gene-LOC117610398;Dbxref=GeneID:117610398
NW_023009281.1	Gnomon	gene	554355	556929	.	-	.	Name=LOC117610396;ID=gene-LOC117610396;Dbxref=GeneID:117610396
NW_023009281.1	Gnomon	gene	532691	534936	.	-	.	Name=LOC117610397;ID=gene-LOC117610397;Dbxref=GeneID:117610397
NW_023009281.1	Gnomon	gene	552365	557613	.	+	.	Name=LOC117610394;ID=gene-LOC117610394;Dbxref=GeneID:117610394
NW_023009281.1	Gnomon	gene	530768	532652	.	+	.	Name=LOC117610395;ID=gene-LOC117610395;Dbxref=GeneID:117610395
NW_023009281.1	Gnomon	exon	214771	215467	.	-	.	ID=exon-XM_034337641.1-1;Dbxref=GeneID:117610363%2CGenbank:XM_034337641.1;Parent=rna-XM_034337641.1
NW_023009281.1	Gnomon	exon	214413	214628	.	-	.	ID=exon-XM_034337641.1-2;Dbxref=GeneID:117610363%2CGenbank:XM_034337641.1;Parent=rna-XM_034337641.1
NW_023009281.1	Gnomon	exon	212729	214335	.	-	.	ID=exon-XM_034337641.1-3;Dbxref=GeneID:117610363%2CGenbank:XM_034337641.1;Parent=rna-XM_034337641.1
NW_023009281.1	Gnomon	exon	706448	706560	.	+	.	ID=exon-XM_034338018.1-9;Dbxref=GeneID:117610513%2CGenbank:XM_034338018.1;Parent=rna-XM_034338018.1
NW_023009281.1	Gnomon	exon	704928	705085	.	+	.	ID=exon-XM_034338018.1-5;Dbxref=GeneID:117610513%2CGenbank:XM_034338018.1;Parent=rna-XM_034338018.1
NW_023009281.1	Gnomon	exon	705151	705451	.	+	.	ID=exon-XM_034338018.1-6;Dbxref=GeneID:117610513%2CGenbank:XM_034338018.1;Parent=rna-XM_034338018.1
NW_023009281.1	Gnomon	exon	705553	705882	.	+	.	ID=exon-XM_034338018.1-7;Dbxref=GeneID:117610513%2CGenbank:XM_034338018.1;Parent=rna-XM_034338018.1
NW_023009281.1	Gnomon	exon	705988	706020	.	+	.	ID=exon-XM_034338018.1-8;Dbxref=GeneID:117610513%2CGenbank:XM_034338018.1;Parent=rna-XM_034338018.1
NW_023009281.1	Gnomon	exon	703677	703819	.	+	.	ID=exon-XM_034338018.1-1;Dbxref=GeneID:117610513%2CGenbank:XM_034338018.1;Parent=rna-XM_034338018.1
NW_023009281.1	Gnomon	exon	703880	704048	.	+	.	ID=exon-XM_034338018.1-2;Dbxref=GeneID:117610513%2CGenbank:XM_034338018.1;Parent=rna-XM_034338018.1
NW_023009281.1	Gnomon	exon	704171	704336	.	+	.	ID=exon-XM_034338018.1-3;Dbxref=GeneID:117610513%2CGenbank:XM_034338018.1;Parent=rna-XM_034338018.1
NW_023009281.1	Gnomon	exon	704633	704813	.	+	.	ID=exon-XM_034338018.1-4;Dbxref=GeneID:117610513%2CGenbank:XM_034338018.1;Parent=rna-XM_034338018.1
NW_023009281.1	Gnomon	mRNA	154695	178769	.	+	.	Name=XM_034338121.1;ID=rna-XM_034338121.1;Dbxref=GeneID:117610554%2CGenbank:XM_034338121.1;Parent=gene-LOC117610554
NW_023009281.1	Gnomon	exon	967860	967991	.	+	.	ID=exon-XM_034338043.1-9;Dbxref=GeneID:117610523%2CGenbank:XM_034338043.1;Parent=rna-XM_034338043.1
NW_023009281.1	Gnomon	exon	962534	963676	.	+	.	ID=exon-XM_034338043.1-5;Dbxref=GeneID:117610523%2CGenbank:XM_034338043.1;Parent=rna-XM_034338043.1
NW_023009281.1	Gnomon	exon	963748	963916	.	+	.	ID=exon-XM_034338043.1-6;Dbxref=GeneID:117610523%2CGenbank:XM_034338043.1;Parent=rna-XM_034338043.1
NW_023009281.1	Gnomon	exon	963992	964671	.	+	.	ID=exon-XM_034338043.1-7;Dbxref=GeneID:117610523%2CGenbank:XM_034338043.1;Parent=rna-XM_034338043.1
NW_023009281.1	Gnomon	exon	964734	964952	.	+	.	ID=exon-XM_034338043.1-8;Dbxref=GeneID:117610523%2CGenbank:XM_034338043.1;Parent=rna-XM_034338043.1
NW_023009281.1	Gnomon	exon	961129	961373	.	+	.	ID=exon-XM_034338043.1-1;Dbxref=GeneID:117610523%2CGenbank:XM_034338043.1;Parent=rna-XM_034338043.1
NW_023009281.1	Gnomon	exon	961450	961814	.	+	.	ID=exon-XM_034338043.1-2;Dbxref=GeneID:117610523%2CGenbank:XM_034338043.1;Parent=rna-XM_034338043.1
NW_023009281.1	Gnomon	exon	961903	962271	.	+	.	ID=exon-XM_034338043.1-3;Dbxref=GeneID:117610523%2CGenbank:XM_034338043.1;Parent=rna-XM_034338043.1
NW_023009281.1	Gnomon	exon	962354	962470	.	+	.	ID=exon-XM_034338043.1-4;Dbxref=GeneID:117610523%2CGenbank:XM_034338043.1;Parent=rna-XM_034338043.1
NW_023009281.1	Gnomon	exon	346431	346662	.	-	.	ID=exon-XM_034337765.1-5;Dbxref=GeneID:117610412%2CGenbank:XM_034337765.1;Parent=rna-XM_034337765.1
NW_023009281.1	Gnomon	exon	346130	346356	.	-	.	ID=exon-XM_034337765.1-6;Dbxref=GeneID:117610412%2CGenbank:XM_034337765.1;Parent=rna-XM_034337765.1
NW_023009281.1	Gnomon	exon	345808	346042	.	-	.	ID=exon-XM_034337765.1-7;Dbxref=GeneID:117610412%2CGenbank:XM_034337765.1;Parent=rna-XM_034337765.1
NW_023009281.1	Gnomon	exon	345168	345732	.	-	.	ID=exon-XM_034337765.1-8;Dbxref=GeneID:117610412%2CGenbank:XM_034337765.1;Parent=rna-XM_034337765.1
NW_023009281.1	Gnomon	exon	349456	349474	.	-	.	ID=exon-XM_034337765.1-1;Dbxref=GeneID:117610412%2CGenbank:XM_034337765.1;Parent=rna-XM_034337765.1
NW_023009281.1	Gnomon	exon	348296	348484	.	-	.	ID=exon-XM_034337765.1-2;Dbxref=GeneID:117610412%2CGenbank:XM_034337765.1;Parent=rna-XM_034337765.1
NW_023009281.1	Gnomon	exon	347117	347278	.	-	.	ID=exon-XM_034337765.1-3;Dbxref=GeneID:117610412%2CGenbank:XM_034337765.1;Parent=rna-XM_034337765.1
NW_023009281.1	Gnomon	exon	346747	347021	.	-	.	ID=exon-XM_034337765.1-4;Dbxref=GeneID:117610412%2CGenbank:XM_034337765.1;Parent=rna-XM_034337765.1
NW_023009281.1	Gnomon	exon	861623	861848	.	+	.	ID=exon-XR_004582863.1-19;Dbxref=GeneID:117610360%2CGenbank:XR_004582863.1;Parent=rna-XR_004582863.1
NW_023009281.1	Gnomon	exon	860740	861322	.	+	.	ID=exon-XR_004582863.1-17;Dbxref=GeneID:117610360%2CGenbank:XR_004582863.1;Parent=rna-XR_004582863.1
NW_023009281.1	Gnomon	exon	861457	861532	.	+	.	ID=exon-XR_004582863.1-18;Dbxref=GeneID:117610360%2CGenbank:XR_004582863.1;Parent=rna-XR_004582863.1
NW_023009281.1	Gnomon	mRNA	731149	736359	.	-	.	Name=XM_034338027.1;ID=rna-XM_034338027.1;Dbxref=GeneID:117610515%2CGenbank:XM_034338027.1;Parent=gene-LOC117610515
NW_023009281.1	Gnomon	CDS	579875	580020	.	+	0	Name=XP_034193843.1;ID=cds-XP_034193843.1;Dbxref=GeneID:117610483%2CGenbank:XP_034193843.1;Parent=rna-XM_034337952.1
NW_023009281.1	Gnomon	CDS	580115	580391	.	+	0	Name=XP_034193843.1;ID=cds-XP_034193843.1;Dbxref=GeneID:117610483%2CGenbank:XP_034193843.1;Parent=rna-XM_034337952.1
NW_023009281.1	Gnomon	CDS	580461	580892	.	+	0	Name=XP_034193843.1;ID=cds-XP_034193843.1;Dbxref=GeneID:117610483%2CGenbank:XP_034193843.1;Parent=rna-XM_034337952.1
NW_023009281.1	Gnomon	CDS	768945	768968	.	+	0	Name=XP_034193989.1;ID=cds-XP_034193989.1;Dbxref=GeneID:117610543%2CGenbank:XP_034193989.1;Parent=rna-XM_034338098.1
NW_023009281.1	Gnomon	CDS	769320	769905	.	+	0	Name=XP_034193989.1;ID=cds-XP_034193989.1;Dbxref=GeneID:117610543%2CGenbank:XP_034193989.1;Parent=rna-XM_034338098.1
NW_023009281.1	Gnomon	CDS	770016	770956	.	+	0	Name=XP_034193989.1;ID=cds-XP_034193989.1;Dbxref=GeneID:117610543%2CGenbank:XP_034193989.1;Parent=rna-XM_034338098.1
NW_023009281.1	Gnomon	CDS	771034	771161	.	+	0	Name=XP_034193989.1;ID=cds-XP_034193989.1;Dbxref=GeneID:117610543%2CGenbank:XP_034193989.1;Parent=rna-XM_034338098.1
NW_023009281.1	Gnomon	CDS	771242	771419	.	+	0	Name=XP_034193989.1;ID=cds-XP_034193989.1;Dbxref=GeneID:117610543%2CGenbank:XP_034193989.1;Parent=rna-XM_034338098.1
NW_023009281.1	Gnomon	CDS	771503	771683	.	+	0	Name=XP_034193989.1;ID=cds-XP_034193989.1;Dbxref=GeneID:117610543%2CGenbank:XP_034193989.1;Parent=rna-XM_034338098.1
NW_023009281.1	Gnomon	CDS	771741	771949	.	+	0	Name=XP_034193989.1;ID=cds-XP_034193989.1;Dbxref=GeneID:117610543%2CGenbank:XP_034193989.1;Parent=rna-XM_034338098.1
NW_023009281.1	Gnomon	exon	858275	858436	.	+	.	ID=exon-XR_004582863.1-11;Dbxref=GeneID:117610360%2CGenbank:XR_004582863.1;Parent=rna-XR_004582863.1
NW_023009281.1	Gnomon	exon	858518	859108	.	+	.	ID=exon-XR_004582863.1-12;Dbxref=GeneID:117610360%2CGenbank:XR_004582863.1;Parent=rna-XR_004582863.1
NW_023009281.1	Gnomon	exon	857904	858149	.	+	.	ID=exon-XR_004582863.1-10;Dbxref=GeneID:117610360%2CGenbank:XR_004582863.1;Parent=rna-XR_004582863.1
NW_023009281.1	Gnomon	exon	859916	860337	.	+	.	ID=exon-XR_004582863.1-15;Dbxref=GeneID:117610360%2CGenbank:XR_004582863.1;Parent=rna-XR_004582863.1
NW_023009281.1	Gnomon	exon	860414	860631	.	+	.	ID=exon-XR_004582863.1-16;Dbxref=GeneID:117610360%2CGenbank:XR_004582863.1;Parent=rna-XR_004582863.1
NW_023009281.1	Gnomon	exon	859223	859456	.	+	.	ID=exon-XR_004582863.1-13;Dbxref=GeneID:117610360%2CGenbank:XR_004582863.1;Parent=rna-XR_004582863.1
NW_023009281.1	Gnomon	exon	859540	859704	.	+	.	ID=exon-XR_004582863.1-14;Dbxref=GeneID:117610360%2CGenbank:XR_004582863.1;Parent=rna-XR_004582863.1
NW_023009281.1	Gnomon	gene	584114	587832	.	-	.	Name=LOC117610492;ID=gene-LOC117610492;Dbxref=GeneID:117610492
NW_023009281.1	Gnomon	gene	597029	603898	.	+	.	Name=LOC117610490;ID=gene-LOC117610490;Dbxref=GeneID:117610490
NW_023009281.1	Gnomon	gene	1120296	1122380	.	-	.	Name=LOC117610499;ID=gene-LOC117610499;Dbxref=GeneID:117610499
NW_023009281.1	Gnomon	gene	1162575	1164710	.	-	.	Name=LOC117610498;ID=gene-LOC117610498;Dbxref=GeneID:117610498
NW_023009281.1	Gnomon	gene	1160882	1162364	.	-	.	Name=LOC117610495;ID=gene-LOC117610495;Dbxref=GeneID:117610495
NW_023009281.1	Gnomon	gene	1094072	1096088	.	+	.	Name=LOC117610496;ID=gene-LOC117610496;Dbxref=GeneID:117610496
NW_023009281.1	Gnomon	gene	1122548	1159915	.	-	.	Name=LOC117610493;ID=gene-LOC117610493;Dbxref=GeneID:117610493
NW_023009281.1	Gnomon	gene	1096046	1120152	.	-	.	Name=LOC117610494;ID=gene-LOC117610494;Dbxref=GeneID:117610494
NW_023009281.1	Gnomon	CDS	477478	477610	.	-	0	Name=XP_034193592.1;ID=cds-XP_034193592.1;Dbxref=GeneID:117610387%2CGenbank:XP_034193592.1;Parent=rna-XM_034337701.1
NW_023009281.1	Gnomon	CDS	475550	475614	.	-	0	Name=XP_034193592.1;ID=cds-XP_034193592.1;Dbxref=GeneID:117610387%2CGenbank:XP_034193592.1;Parent=rna-XM_034337701.1
NW_023009281.1	Gnomon	CDS	475245	475465	.	-	0	Name=XP_034193592.1;ID=cds-XP_034193592.1;Dbxref=GeneID:117610387%2CGenbank:XP_034193592.1;Parent=rna-XM_034337701.1
NW_023009281.1	Gnomon	CDS	474592	474674	.	-	0	Name=XP_034193592.1;ID=cds-XP_034193592.1;Dbxref=GeneID:117610387%2CGenbank:XP_034193592.1;Parent=rna-XM_034337701.1
NW_023009281.1	Gnomon	CDS	474382	474522	.	-	0	Name=XP_034193592.1;ID=cds-XP_034193592.1;Dbxref=GeneID:117610387%2CGenbank:XP_034193592.1;Parent=rna-XM_034337701.1
NW_023009281.1	Gnomon	CDS	471073	471165	.	-	0	Name=XP_034193592.1;ID=cds-XP_034193592.1;Dbxref=GeneID:117610387%2CGenbank:XP_034193592.1;Parent=rna-XM_034337701.1
NW_023009281.1	Gnomon	CDS	468863	469015	.	-	0	Name=XP_034193592.1;ID=cds-XP_034193592.1;Dbxref=GeneID:117610387%2CGenbank:XP_034193592.1;Parent=rna-XM_034337701.1
NW_023009281.1	Gnomon	CDS	467762	467976	.	-	0	Name=XP_034193592.1;ID=cds-XP_034193592.1;Dbxref=GeneID:117610387%2CGenbank:XP_034193592.1;Parent=rna-XM_034337701.1
NW_023009281.1	Gnomon	CDS	465217	465267	.	-	0	Name=XP_034193592.1;ID=cds-XP_034193592.1;Dbxref=GeneID:117610387%2CGenbank:XP_034193592.1;Parent=rna-XM_034337701.1
NW_023009281.1	Gnomon	CDS	461687	461803	.	-	0	Name=XP_034193592.1;ID=cds-XP_034193592.1;Dbxref=GeneID:117610387%2CGenbank:XP_034193592.1;Parent=rna-XM_034337701.1
NW_023009281.1	Gnomon	CDS	461414	461545	.	-	0	Name=XP_034193592.1;ID=cds-XP_034193592.1;Dbxref=GeneID:117610387%2CGenbank:XP_034193592.1;Parent=rna-XM_034337701.1
NW_023009281.1	Gnomon	gene	665799	667268	.	-	.	Name=LOC117610470;ID=gene-LOC117610470;Dbxref=GeneID:117610470
NW_023009281.1	Gnomon	gene	563057	570539	.	-	.	Name=LOC117610477;ID=gene-LOC117610477;Dbxref=GeneID:117610477
NW_023009281.1	Gnomon	gene	606948	613003	.	-	.	Name=LOC117610478;ID=gene-LOC117610478;Dbxref=GeneID:117610478
NW_023009281.1	Gnomon	gene	655748	659639	.	+	.	Name=LOC117610475;ID=gene-LOC117610475;Dbxref=GeneID:117610475
NW_023009281.1	Gnomon	gene	588734	602113	.	-	.	Name=LOC117610476;ID=gene-LOC117610476;Dbxref=GeneID:117610476
NW_023009281.1	Gnomon	gene	630866	635409	.	-	.	Name=LOC117610473;ID=gene-LOC117610473;Dbxref=GeneID:117610473
NW_023009281.1	Gnomon	gene	666436	668823	.	+	.	Name=LOC117610471;ID=gene-LOC117610471;Dbxref=GeneID:117610471
NW_023009281.1	Gnomon	gene	667315	667859	.	-	.	Name=LOC117610472;ID=gene-LOC117610472;Dbxref=GeneID:117610472
NW_023009281.1	Gnomon	gene	581960	585288	.	+	.	Name=LOC117610480;ID=gene-LOC117610480;Dbxref=GeneID:117610480
NW_023009281.1	Gnomon	gene	571592	574034	.	-	.	Name=LOC117610481;ID=gene-LOC117610481;Dbxref=GeneID:117610481
NW_023009281.1	Gnomon	gene	585529	590067	.	+	.	Name=LOC117610488;ID=gene-LOC117610488;Dbxref=GeneID:117610488
NW_023009281.1	Gnomon	gene	570547	571515	.	+	.	Name=LOC117610489;ID=gene-LOC117610489;Dbxref=GeneID:117610489
NW_023009281.1	Gnomon	gene	579818	582501	.	-	.	Name=LOC117610486;ID=gene-LOC117610486;Dbxref=GeneID:117610486
NW_023009281.1	Gnomon	gene	575498	577949	.	-	.	Name=LOC117610487;ID=gene-LOC117610487;Dbxref=GeneID:117610487
NW_023009281.1	Gnomon	gene	574377	576614	.	+	.	Name=LOC117610484;ID=gene-LOC117610484;Dbxref=GeneID:117610484
NW_023009281.1	Gnomon	gene	578102	579419	.	-	.	Name=LOC117610485;ID=gene-LOC117610485;Dbxref=GeneID:117610485
NW_023009281.1	Gnomon	gene	559511	563077	.	+	.	Name=LOC117610482;ID=gene-LOC117610482;Dbxref=GeneID:117610482
NW_023009281.1	Gnomon	CDS	1190317	1190319	.	+	0	Name=XP_034193748.1;ID=cds-XP_034193748.1;Dbxref=GeneID:117610449%2CGenbank:XP_034193748.1;Parent=rna-XM_034337857.1
NW_023009281.1	Gnomon	CDS	1190405	1190618	.	+	0	Name=XP_034193748.1;ID=cds-XP_034193748.1;Dbxref=GeneID:117610449%2CGenbank:XP_034193748.1;Parent=rna-XM_034337857.1
NW_023009281.1	Gnomon	CDS	1190707	1191833	.	+	0	Name=XP_034193748.1;ID=cds-XP_034193748.1;Dbxref=GeneID:117610449%2CGenbank:XP_034193748.1;Parent=rna-XM_034337857.1
NW_023009281.1	Gnomon	gene	579838	580970	.	+	.	Name=LOC117610483;ID=gene-LOC117610483;Dbxref=GeneID:117610483
NW_023009281.1	Gnomon	gene	1176744	1177444	.	+	.	Name=LOC117610457;ID=gene-LOC117610457;Dbxref=GeneID:117610457
NW_023009281.1	Gnomon	gene	679323	687790	.	+	.	Name=LOC117610458;ID=gene-LOC117610458;Dbxref=GeneID:117610458
NW_023009281.1	Gnomon	gene	1168942	1171264	.	-	.	Name=LOC117610455;ID=gene-LOC117610455;Dbxref=GeneID:117610455
NW_023009281.1	Gnomon	gene	1171589	1172534	.	+	.	Name=LOC117610456;ID=gene-LOC117610456;Dbxref=GeneID:117610456
NW_023009281.1	Gnomon	gene	1208044	1210047	.	-	.	Name=LOC117610453;ID=gene-LOC117610453;Dbxref=GeneID:117610453
NW_023009281.1	Gnomon	gene	1181836	1183681	.	+	.	Name=LOC117610454;ID=gene-LOC117610454;Dbxref=GeneID:117610454
NW_023009281.1	Gnomon	gene	1174906	1177269	.	-	.	Name=LOC117610451;ID=gene-LOC117610451;Dbxref=GeneID:117610451
NW_023009281.1	Gnomon	gene	1177451	1182007	.	-	.	Name=LOC117610452;ID=gene-LOC117610452;Dbxref=GeneID:117610452
NW_023009281.1	Gnomon	gene	1205481	1208028	.	+	.	Name=LOC117610450;ID=gene-LOC117610450;Dbxref=GeneID:117610450
NW_023009281.1	Gnomon	gene	630383	636651	.	+	.	Name=LOC117610468;ID=gene-LOC117610468;Dbxref=GeneID:117610468
NW_023009281.1	Gnomon	gene	677590	679101	.	-	.	Name=LOC117610469;ID=gene-LOC117610469;Dbxref=GeneID:117610469
NW_023009281.1	Gnomon	gene	678837	689556	.	-	.	Name=LOC117610466;ID=gene-LOC117610466;Dbxref=GeneID:117610466
NW_023009281.1	Gnomon	gene	689567	698162	.	+	.	Name=LOC117610464;ID=gene-LOC117610464;Dbxref=GeneID:117610464
NW_023009281.1	Gnomon	gene	662030	665777	.	+	.	Name=LOC117610465;ID=gene-LOC117610465;Dbxref=GeneID:117610465
NW_023009281.1	Gnomon	gene	668066	675786	.	-	.	Name=LOC117610462;ID=gene-LOC117610462;Dbxref=GeneID:117610462
NW_023009281.1	Gnomon	gene	647085	661895	.	-	.	Name=LOC117610460;ID=gene-LOC117610460;Dbxref=GeneID:117610460
NW_023009281.1	Gnomon	gene	673277	678703	.	+	.	Name=LOC117610461;ID=gene-LOC117610461;Dbxref=GeneID:117610461
NW_023009281.1	Gnomon	gene	424670	432530	.	-	.	Name=LOC117610439;ID=gene-LOC117610439;Dbxref=GeneID:117610439
NW_023009281.1	Gnomon	gene	375635	376362	.	-	.	Name=LOC117610437;ID=gene-LOC117610437;Dbxref=GeneID:117610437
NW_023009281.1	Gnomon	gene	375908	377523	.	+	.	Name=LOC117610438;ID=gene-LOC117610438;Dbxref=GeneID:117610438
NW_023009281.1	Gnomon	gene	362997	365878	.	+	.	Name=LOC117610435;ID=gene-LOC117610435;Dbxref=GeneID:117610435
NW_023009281.1	Gnomon	gene	377349	383443	.	+	.	Name=LOC117610436;ID=gene-LOC117610436;Dbxref=GeneID:117610436
NW_023009281.1	Gnomon	CDS	844308	844348	.	-	0	Name=XP_034193508.1;ID=cds-XP_034193508.1;Dbxref=GeneID:117610350%2CGenbank:XP_034193508.1;Parent=rna-XM_034337617.1
NW_023009281.1	Gnomon	CDS	841847	842207	.	-	0	Name=XP_034193508.1;ID=cds-XP_034193508.1;Dbxref=GeneID:117610350%2CGenbank:XP_034193508.1;Parent=rna-XM_034337617.1
NW_023009281.1	Gnomon	CDS	841391	841765	.	-	0	Name=XP_034193508.1;ID=cds-XP_034193508.1;Dbxref=GeneID:117610350%2CGenbank:XP_034193508.1;Parent=rna-XM_034337617.1
NW_023009281.1	Gnomon	CDS	840967	841314	.	-	0	Name=XP_034193508.1;ID=cds-XP_034193508.1;Dbxref=GeneID:117610350%2CGenbank:XP_034193508.1;Parent=rna-XM_034337617.1
NW_023009281.1	Gnomon	exon	496540	497507	.	+	.	ID=exon-XM_034337737.1-2;Dbxref=GeneID:117610401%2CGenbank:XM_034337737.1;Parent=rna-XM_034337737.1
NW_023009281.1	Gnomon	exon	496083	496241	.	+	.	ID=exon-XM_034337737.1-1;Dbxref=GeneID:117610401%2CGenbank:XM_034337737.1;Parent=rna-XM_034337737.1
NW_023009281.1	Gnomon	gene	416389	420558	.	+	.	Name=LOC117610433;ID=gene-LOC117610433;Dbxref=GeneID:117610433
NW_023009281.1	Gnomon	gene	366036	369002	.	-	.	Name=LOC117610434;ID=gene-LOC117610434;Dbxref=GeneID:117610434
NW_023009281.1	Gnomon	gene	405910	410571	.	+	.	Name=LOC117610431;ID=gene-LOC117610431;Dbxref=GeneID:117610431
NW_023009281.1	Gnomon	gene	379855	387197	.	-	.	Name=LOC117610432;ID=gene-LOC117610432;Dbxref=GeneID:117610432
NW_023009281.1	Gnomon	gene	419626	427205	.	+	.	Name=LOC117610430;ID=gene-LOC117610430;Dbxref=GeneID:117610430
NW_023009281.1	Gnomon	gene	1172756	1174830	.	-	.	Name=LOC117610448;ID=gene-LOC117610448;Dbxref=GeneID:117610448
NW_023009281.1	Gnomon	gene	1189244	1192601	.	+	.	Name=LOC117610449;ID=gene-LOC117610449;Dbxref=GeneID:117610449
NW_023009281.1	Gnomon	gene	1210197	1215485	.	+	.	Name=LOC117610446;ID=gene-LOC117610446;Dbxref=GeneID:117610446
NW_023009281.1	Gnomon	gene	1191941	1201348	.	-	.	Name=LOC117610447;ID=gene-LOC117610447;Dbxref=GeneID:117610447
NW_023009281.1	Gnomon	gene	628320	629591	.	+	.	Name=LOC117610444;ID=gene-LOC117610444;Dbxref=GeneID:117610444
NW_023009281.1	Gnomon	gene	1183300	1189183	.	-	.	Name=LOC117610445;ID=gene-LOC117610445;Dbxref=GeneID:117610445
NW_023009281.1	Gnomon	gene	251104	253203	.	+	.	Name=LOC117610442;ID=gene-LOC117610442;Dbxref=GeneID:117610442
NW_023009281.1	Gnomon	gene	766282	767388	.	-	.	Name=LOC117610443;ID=gene-LOC117610443;Dbxref=GeneID:117610443
NW_023009281.1	Gnomon	gene	403931	405658	.	-	.	Name=LOC117610440;ID=gene-LOC117610440;Dbxref=GeneID:117610440
NW_023009281.1	Gnomon	gene	228735	231002	.	+	.	Name=LOC117610441;ID=gene-LOC117610441;Dbxref=GeneID:117610441
NW_023009281.1	Gnomon	CDS	886529	886612	.	-	0	Name=XP_034193498.1;ID=cds-XP_034193498.1;Dbxref=GeneID:117610345%2CGenbank:XP_034193498.1;Parent=rna-XM_034337607.1
NW_023009281.1	Gnomon	CDS	886072	886187	.	-	0	Name=XP_034193498.1;ID=cds-XP_034193498.1;Dbxref=GeneID:117610345%2CGenbank:XP_034193498.1;Parent=rna-XM_034337607.1
NW_023009281.1	Gnomon	CDS	881139	881302	.	-	0	Name=XP_034193498.1;ID=cds-XP_034193498.1;Dbxref=GeneID:117610345%2CGenbank:XP_034193498.1;Parent=rna-XM_034337607.1
NW_023009281.1	Gnomon	CDS	880895	881069	.	-	0	Name=XP_034193498.1;ID=cds-XP_034193498.1;Dbxref=GeneID:117610345%2CGenbank:XP_034193498.1;Parent=rna-XM_034337607.1
NW_023009281.1	Gnomon	CDS	880489	880813	.	-	0	Name=XP_034193498.1;ID=cds-XP_034193498.1;Dbxref=GeneID:117610345%2CGenbank:XP_034193498.1;Parent=rna-XM_034337607.1
NW_023009281.1	Gnomon	CDS	880160	880428	.	-	0	Name=XP_034193498.1;ID=cds-XP_034193498.1;Dbxref=GeneID:117610345%2CGenbank:XP_034193498.1;Parent=rna-XM_034337607.1
NW_023009281.1	Gnomon	CDS	879900	880078	.	-	0	Name=XP_034193498.1;ID=cds-XP_034193498.1;Dbxref=GeneID:117610345%2CGenbank:XP_034193498.1;Parent=rna-XM_034337607.1
NW_023009281.1	Gnomon	CDS	879585	879811	.	-	0	Name=XP_034193498.1;ID=cds-XP_034193498.1;Dbxref=GeneID:117610345%2CGenbank:XP_034193498.1;Parent=rna-XM_034337607.1
NW_023009281.1	Gnomon	lnc_RNA	705975	723737	.	-	.	Name=XR_004582939.1;ID=rna-XR_004582939.1;Dbxref=GeneID:117610518%2CGenbank:XR_004582939.1;Parent=gene-LOC117610518
NW_023009281.1	Gnomon	exon	523758	524151	.	-	.	ID=exon-XM_034337688.1-10;Dbxref=GeneID:117610385%2CGenbank:XM_034337688.1;Parent=rna-XM_034337688.1
NW_023009281.1	Gnomon	exon	523247	523686	.	-	.	ID=exon-XM_034337688.1-11;Dbxref=GeneID:117610385%2CGenbank:XM_034337688.1;Parent=rna-XM_034337688.1
NW_023009281.1	Gnomon	exon	681440	681680	.	+	.	ID=exon-XM_034337885.1-6;Dbxref=GeneID:117610458%2CGenbank:XM_034337885.1;Parent=rna-XM_034337885.1
NW_023009281.1	Gnomon	exon	681747	681979	.	+	.	ID=exon-XM_034337885.1-7;Dbxref=GeneID:117610458%2CGenbank:XM_034337885.1;Parent=rna-XM_034337885.1
NW_023009281.1	Gnomon	exon	682209	682575	.	+	.	ID=exon-XM_034337885.1-8;Dbxref=GeneID:117610458%2CGenbank:XM_034337885.1;Parent=rna-XM_034337885.1
NW_023009281.1	Gnomon	exon	682658	683086	.	+	.	ID=exon-XM_034337885.1-9;Dbxref=GeneID:117610458%2CGenbank:XM_034337885.1;Parent=rna-XM_034337885.1
NW_023009281.1	Gnomon	exon	680411	680518	.	+	.	ID=exon-XM_034337885.1-2;Dbxref=GeneID:117610458%2CGenbank:XM_034337885.1;Parent=rna-XM_034337885.1
NW_023009281.1	Gnomon	exon	680596	680741	.	+	.	ID=exon-XM_034337885.1-3;Dbxref=GeneID:117610458%2CGenbank:XM_034337885.1;Parent=rna-XM_034337885.1
NW_023009281.1	Gnomon	exon	680816	681092	.	+	.	ID=exon-XM_034337885.1-4;Dbxref=GeneID:117610458%2CGenbank:XM_034337885.1;Parent=rna-XM_034337885.1
NW_023009281.1	Gnomon	exon	681162	681362	.	+	.	ID=exon-XM_034337885.1-5;Dbxref=GeneID:117610458%2CGenbank:XM_034337885.1;Parent=rna-XM_034337885.1
NW_023009281.1	Gnomon	exon	679323	679460	.	+	.	ID=exon-XM_034337885.1-1;Dbxref=GeneID:117610458%2CGenbank:XM_034337885.1;Parent=rna-XM_034337885.1
NW_023009281.1	Gnomon	mRNA	180032	191862	.	-	.	Name=XM_034338122.1;ID=rna-XM_034338122.1;Dbxref=GeneID:117610555%2CGenbank:XM_034338122.1;Parent=gene-LOC117610555
NW_023009281.1	Gnomon	exon	635267	635409	.	-	.	ID=exon-XR_004582918.1-1;Dbxref=GeneID:117610473%2CGenbank:XR_004582918.1;Parent=rna-XR_004582918.1
NW_023009281.1	Gnomon	exon	634878	635074	.	-	.	ID=exon-XR_004582918.1-2;Dbxref=GeneID:117610473%2CGenbank:XR_004582918.1;Parent=rna-XR_004582918.1
NW_023009281.1	Gnomon	exon	633097	633389	.	-	.	ID=exon-XR_004582918.1-5;Dbxref=GeneID:117610473%2CGenbank:XR_004582918.1;Parent=rna-XR_004582918.1
NW_023009281.1	Gnomon	exon	632096	632332	.	-	.	ID=exon-XR_004582918.1-6;Dbxref=GeneID:117610473%2CGenbank:XR_004582918.1;Parent=rna-XR_004582918.1
NW_023009281.1	Gnomon	exon	633997	634631	.	-	.	ID=exon-XR_004582918.1-3;Dbxref=GeneID:117610473%2CGenbank:XR_004582918.1;Parent=rna-XR_004582918.1
NW_023009281.1	Gnomon	exon	633623	633748	.	-	.	ID=exon-XR_004582918.1-4;Dbxref=GeneID:117610473%2CGenbank:XR_004582918.1;Parent=rna-XR_004582918.1
NW_023009281.1	Gnomon	exon	631582	631781	.	-	.	ID=exon-XR_004582918.1-7;Dbxref=GeneID:117610473%2CGenbank:XR_004582918.1;Parent=rna-XR_004582918.1
NW_023009281.1	Gnomon	exon	630866	631496	.	-	.	ID=exon-XR_004582918.1-8;Dbxref=GeneID:117610473%2CGenbank:XR_004582918.1;Parent=rna-XR_004582918.1
NW_023009281.1	Gnomon	gene	267056	269931	.	-	.	Name=LOC117610419;ID=gene-LOC117610419;Dbxref=GeneID:117610419
NW_023009281.1	Gnomon	gene	264478	267581	.	+	.	Name=LOC117610417;ID=gene-LOC117610417;Dbxref=GeneID:117610417
NW_023009281.1	Gnomon	gene	315695	345057	.	+	.	Name=LOC117610418;ID=gene-LOC117610418;Dbxref=GeneID:117610418
NW_023009281.1	Gnomon	gene	282590	287128	.	+	.	Name=LOC117610415;ID=gene-LOC117610415;Dbxref=GeneID:117610415
NW_023009281.1	Gnomon	gene	286832	296491	.	-	.	Name=LOC117610413;ID=gene-LOC117610413;Dbxref=GeneID:117610413
NW_023009281.1	Gnomon	gene	261824	264446	.	-	.	Name=LOC117610414;ID=gene-LOC117610414;Dbxref=GeneID:117610414
NW_023009281.1	Gnomon	gene	274600	278301	.	+	.	Name=LOC117610411;ID=gene-LOC117610411;Dbxref=GeneID:117610411
NW_023009281.1	Gnomon	gene	345168	349474	.	-	.	Name=LOC117610412;ID=gene-LOC117610412;Dbxref=GeneID:117610412
NW_023009281.1	Gnomon	gene	255253	262094	.	+	.	Name=LOC117610410;ID=gene-LOC117610410;Dbxref=GeneID:117610410
NW_023009281.1	Gnomon	gene	368727	375365	.	+	.	Name=LOC117610429;ID=gene-LOC117610429;Dbxref=GeneID:117610429
NW_023009281.1	Gnomon	gene	269810	271228	.	-	.	Name=LOC117610426;ID=gene-LOC117610426;Dbxref=GeneID:117610426
NW_023009281.1	Gnomon	gene	387144	403546	.	+	.	Name=LOC117610427;ID=gene-LOC117610427;Dbxref=GeneID:117610427
NW_023009281.1	Gnomon	gene	278285	282484	.	-	.	Name=LOC117610424;ID=gene-LOC117610424;Dbxref=GeneID:117610424
NW_023009281.1	Gnomon	gene	269668	270390	.	+	.	Name=LOC117610425;ID=gene-LOC117610425;Dbxref=GeneID:117610425
NW_023009281.1	Gnomon	exon	525347	525560	.	-	.	ID=exon-XM_034337689.1-8;Dbxref=GeneID:117610385%2CGenbank:XM_034337689.1;Parent=rna-XM_034337689.1
NW_023009281.1	Gnomon	exon	859223	859456	.	+	.	ID=exon-XR_004582875.1-12;Dbxref=GeneID:117610360%2CGenbank:XR_004582875.1;Parent=rna-XR_004582875.1
NW_023009281.1	Gnomon	exon	524531	525017	.	-	.	ID=exon-XM_034337689.1-9;Dbxref=GeneID:117610385%2CGenbank:XM_034337689.1;Parent=rna-XM_034337689.1
NW_023009281.1	Gnomon	exon	859540	859704	.	+	.	ID=exon-XR_004582875.1-13;Dbxref=GeneID:117610360%2CGenbank:XR_004582875.1;Parent=rna-XR_004582875.1
NW_023009281.1	Gnomon	exon	858275	858436	.	+	.	ID=exon-XR_004582875.1-10;Dbxref=GeneID:117610360%2CGenbank:XR_004582875.1;Parent=rna-XR_004582875.1
NW_023009281.1	Gnomon	exon	858518	859108	.	+	.	ID=exon-XR_004582875.1-11;Dbxref=GeneID:117610360%2CGenbank:XR_004582875.1;Parent=rna-XR_004582875.1
NW_023009281.1	Gnomon	exon	860740	861322	.	+	.	ID=exon-XR_004582875.1-16;Dbxref=GeneID:117610360%2CGenbank:XR_004582875.1;Parent=rna-XR_004582875.1
NW_023009281.1	Gnomon	exon	861457	861532	.	+	.	ID=exon-XR_004582875.1-17;Dbxref=GeneID:117610360%2CGenbank:XR_004582875.1;Parent=rna-XR_004582875.1
NW_023009281.1	Gnomon	exon	859916	860337	.	+	.	ID=exon-XR_004582875.1-14;Dbxref=GeneID:117610360%2CGenbank:XR_004582875.1;Parent=rna-XR_004582875.1
NW_023009281.1	Gnomon	exon	860414	860631	.	+	.	ID=exon-XR_004582875.1-15;Dbxref=GeneID:117610360%2CGenbank:XR_004582875.1;Parent=rna-XR_004582875.1
NW_023009281.1	Gnomon	exon	530452	530590	.	-	.	ID=exon-XM_034337689.1-1;Dbxref=GeneID:117610385%2CGenbank:XM_034337689.1;Parent=rna-XM_034337689.1
NW_023009281.1	Gnomon	exon	529865	529919	.	-	.	ID=exon-XM_034337689.1-2;Dbxref=GeneID:117610385%2CGenbank:XM_034337689.1;Parent=rna-XM_034337689.1
NW_023009281.1	Gnomon	exon	529371	529550	.	-	.	ID=exon-XM_034337689.1-3;Dbxref=GeneID:117610385%2CGenbank:XM_034337689.1;Parent=rna-XM_034337689.1
NW_023009281.1	Gnomon	exon	528787	528850	.	-	.	ID=exon-XM_034337689.1-4;Dbxref=GeneID:117610385%2CGenbank:XM_034337689.1;Parent=rna-XM_034337689.1
NW_023009281.1	Gnomon	exon	527826	527891	.	-	.	ID=exon-XM_034337689.1-5;Dbxref=GeneID:117610385%2CGenbank:XM_034337689.1;Parent=rna-XM_034337689.1
NW_023009281.1	Gnomon	exon	527423	527583	.	-	.	ID=exon-XM_034337689.1-6;Dbxref=GeneID:117610385%2CGenbank:XM_034337689.1;Parent=rna-XM_034337689.1
NW_023009281.1	Gnomon	exon	526126	526184	.	-	.	ID=exon-XM_034337689.1-7;Dbxref=GeneID:117610385%2CGenbank:XM_034337689.1;Parent=rna-XM_034337689.1
NW_023009281.1	Gnomon	gene	271272	274391	.	+	.	Name=LOC117610423;ID=gene-LOC117610423;Dbxref=GeneID:117610423
NW_023009281.1	Gnomon	gene	255767	257884	.	-	.	Name=LOC117610420;ID=gene-LOC117610420;Dbxref=GeneID:117610420
NW_023009281.1	Gnomon	gene	349519	354919	.	+	.	Name=LOC117610421;ID=gene-LOC117610421;Dbxref=GeneID:117610421
NW_023009281.1	Gnomon	gene	355472	362850	.	-	.	Name=LOC117610409;ID=gene-LOC117610409;Dbxref=GeneID:117610409
NW_023009281.1	Gnomon	gene	530972	531621	.	-	.	Name=LOC117610406;ID=gene-LOC117610406;Dbxref=GeneID:117610406
NW_023009281.1	Gnomon	gene	223916	228160	.	-	.	Name=LOC117610407;ID=gene-LOC117610407;Dbxref=GeneID:117610407
NW_023009281.1	Gnomon	gene	522064	523031	.	+	.	Name=LOC117610404;ID=gene-LOC117610404;Dbxref=GeneID:117610404
NW_023009281.1	Gnomon	gene	550599	551151	.	+	.	Name=LOC117610405;ID=gene-LOC117610405;Dbxref=GeneID:117610405
NW_023009281.1	Gnomon	gene	551276	552375	.	+	.	Name=LOC117610403;ID=gene-LOC117610403;Dbxref=GeneID:117610403
NW_023009281.1	Gnomon	CDS	560333	560390	.	+	0	Name=XP_034193842.1;ID=cds-XP_034193842.1;Dbxref=GeneID:117610482%2CGenbank:XP_034193842.1;Parent=rna-XM_034337951.1
NW_023009281.1	Gnomon	CDS	560464	560762	.	+	0	Name=XP_034193842.1;ID=cds-XP_034193842.1;Dbxref=GeneID:117610482%2CGenbank:XP_034193842.1;Parent=rna-XM_034337951.1
NW_023009281.1	Gnomon	CDS	560830	561160	.	+	0	Name=XP_034193842.1;ID=cds-XP_034193842.1;Dbxref=GeneID:117610482%2CGenbank:XP_034193842.1;Parent=rna-XM_034337951.1
NW_023009281.1	Gnomon	CDS	561247	561437	.	+	0	Name=XP_034193842.1;ID=cds-XP_034193842.1;Dbxref=GeneID:117610482%2CGenbank:XP_034193842.1;Parent=rna-XM_034337951.1
NW_023009281.1	Gnomon	CDS	561498	561634	.	+	0	Name=XP_034193842.1;ID=cds-XP_034193842.1;Dbxref=GeneID:117610482%2CGenbank:XP_034193842.1;Parent=rna-XM_034337951.1
NW_023009281.1	Gnomon	CDS	561708	561823	.	+	0	Name=XP_034193842.1;ID=cds-XP_034193842.1;Dbxref=GeneID:117610482%2CGenbank:XP_034193842.1;Parent=rna-XM_034337951.1
NW_023009281.1	Gnomon	CDS	561914	562159	.	+	0	Name=XP_034193842.1;ID=cds-XP_034193842.1;Dbxref=GeneID:117610482%2CGenbank:XP_034193842.1;Parent=rna-XM_034337951.1
NW_023009281.1	Gnomon	CDS	562233	562379	.	+	0	Name=XP_034193842.1;ID=cds-XP_034193842.1;Dbxref=GeneID:117610482%2CGenbank:XP_034193842.1;Parent=rna-XM_034337951.1
NW_023009281.1	Gnomon	CDS	562450	562520	.	+	0	Name=XP_034193842.1;ID=cds-XP_034193842.1;Dbxref=GeneID:117610482%2CGenbank:XP_034193842.1;Parent=rna-XM_034337951.1
NW_023009281.1	Gnomon	gene	498043	499425	.	+	.	Name=LOC117610400;ID=gene-LOC117610400;Dbxref=GeneID:117610400
NW_023009281.1	Gnomon	gene	496083	497507	.	+	.	Name=LOC117610401;ID=gene-LOC117610401;Dbxref=GeneID:117610401
NW_023009281.1	Gnomon	mRNA	728868	730201	.	+	.	Name=XM_034338028.1;ID=rna-XM_034338028.1;Dbxref=GeneID:117610516%2CGenbank:XM_034338028.1;Parent=gene-LOC117610516
NW_023009281.1	Gnomon	exon	589519	590067	.	+	.	ID=exon-XM_034337962.1-4;Dbxref=GeneID:117610488%2CGenbank:XM_034337962.1;Parent=rna-XM_034337962.1
NW_023009281.1	Gnomon	exon	587159	587193	.	+	.	ID=exon-XM_034337962.1-2;Dbxref=GeneID:117610488%2CGenbank:XM_034337962.1;Parent=rna-XM_034337962.1
NW_023009281.1	Gnomon	exon	587830	588075	.	+	.	ID=exon-XM_034337962.1-3;Dbxref=GeneID:117610488%2CGenbank:XM_034337962.1;Parent=rna-XM_034337962.1
NW_023009281.1	Gnomon	exon	585530	585778	.	+	.	ID=exon-XM_034337962.1-1;Dbxref=GeneID:117610488%2CGenbank:XM_034337962.1;Parent=rna-XM_034337962.1
NW_023009281.1	Gnomon	CDS	574646	574714	.	+	0	Name=XP_034193845.1;ID=cds-XP_034193845.1;Dbxref=GeneID:117610484%2CGenbank:XP_034193845.1;Parent=rna-XM_034337954.1
NW_023009281.1	Gnomon	CDS	574795	574951	.	+	0	Name=XP_034193845.1;ID=cds-XP_034193845.1;Dbxref=GeneID:117610484%2CGenbank:XP_034193845.1;Parent=rna-XM_034337954.1
NW_023009281.1	Gnomon	CDS	575017	575126	.	+	0	Name=XP_034193845.1;ID=cds-XP_034193845.1;Dbxref=GeneID:117610484%2CGenbank:XP_034193845.1;Parent=rna-XM_034337954.1
NW_023009281.1	Gnomon	CDS	575241	575481	.	+	0	Name=XP_034193845.1;ID=cds-XP_034193845.1;Dbxref=GeneID:117610484%2CGenbank:XP_034193845.1;Parent=rna-XM_034337954.1
NW_023009281.1	Gnomon	CDS	575551	575689	.	+	0	Name=XP_034193845.1;ID=cds-XP_034193845.1;Dbxref=GeneID:117610484%2CGenbank:XP_034193845.1;Parent=rna-XM_034337954.1
NW_023009281.1	Gnomon	CDS	576089	576224	.	+	0	Name=XP_034193845.1;ID=cds-XP_034193845.1;Dbxref=GeneID:117610484%2CGenbank:XP_034193845.1;Parent=rna-XM_034337954.1
NW_023009281.1	Gnomon	CDS	506198	506409	.	-	0	Name=XP_034193605.1;ID=cds-XP_034193605.1;Dbxref=GeneID:117610392%2CGenbank:XP_034193605.1;Parent=rna-XM_034337714.1
NW_023009281.1	Gnomon	CDS	505942	506083	.	-	0	Name=XP_034193605.1;ID=cds-XP_034193605.1;Dbxref=GeneID:117610392%2CGenbank:XP_034193605.1;Parent=rna-XM_034337714.1
NW_023009281.1	Gnomon	CDS	505751	505884	.	-	0	Name=XP_034193605.1;ID=cds-XP_034193605.1;Dbxref=GeneID:117610392%2CGenbank:XP_034193605.1;Parent=rna-XM_034337714.1
NW_023009281.1	Gnomon	CDS	505464	505667	.	-	0	Name=XP_034193605.1;ID=cds-XP_034193605.1;Dbxref=GeneID:117610392%2CGenbank:XP_034193605.1;Parent=rna-XM_034337714.1
NW_023009281.1	Gnomon	CDS	505117	505402	.	-	0	Name=XP_034193605.1;ID=cds-XP_034193605.1;Dbxref=GeneID:117610392%2CGenbank:XP_034193605.1;Parent=rna-XM_034337714.1
NW_023009281.1	Gnomon	CDS	504735	505034	.	-	0	Name=XP_034193605.1;ID=cds-XP_034193605.1;Dbxref=GeneID:117610392%2CGenbank:XP_034193605.1;Parent=rna-XM_034337714.1
NW_023009281.1	Gnomon	mRNA	315695	345057	.	+	.	Name=XM_034337775.1;ID=rna-XM_034337775.1;Dbxref=GeneID:117610418%2CGenbank:XM_034337775.1;Parent=gene-LOC117610418
NW_023009281.1	Gnomon	gene	135133	137024	.	-	.	Name=LOC117610556;ID=gene-LOC117610556;Dbxref=GeneID:117610556
NW_023009281.1	Gnomon	gene	141385	142598	.	-	.	Name=LOC117610557;ID=gene-LOC117610557;Dbxref=GeneID:117610557
NW_023009281.1	Gnomon	gene	154695	178769	.	+	.	Name=LOC117610554;ID=gene-LOC117610554;Dbxref=GeneID:117610554
NW_023009281.1	Gnomon	gene	180032	191862	.	-	.	Name=LOC117610555;ID=gene-LOC117610555;Dbxref=GeneID:117610555
NW_023009281.1	Gnomon	gene	197009	208104	.	+	.	Name=LOC117610552;ID=gene-LOC117610552;Dbxref=GeneID:117610552
NW_023009281.1	Gnomon	gene	795804	796805	.	+	.	Name=LOC117610550;ID=gene-LOC117610550;Dbxref=GeneID:117610550
NW_023009281.1	Gnomon	gene	192030	196906	.	-	.	Name=LOC117610551;ID=gene-LOC117610551;Dbxref=GeneID:117610551
NW_023009281.1	Gnomon	CDS	477478	477610	.	-	0	Name=XP_034193595.1;ID=cds-XP_034193595.1;Dbxref=GeneID:117610387%2CGenbank:XP_034193595.1;Parent=rna-XM_034337704.1
NW_023009281.1	Gnomon	CDS	475550	475614	.	-	0	Name=XP_034193595.1;ID=cds-XP_034193595.1;Dbxref=GeneID:117610387%2CGenbank:XP_034193595.1;Parent=rna-XM_034337704.1
NW_023009281.1	Gnomon	CDS	475245	475465	.	-	0	Name=XP_034193595.1;ID=cds-XP_034193595.1;Dbxref=GeneID:117610387%2CGenbank:XP_034193595.1;Parent=rna-XM_034337704.1
NW_023009281.1	Gnomon	CDS	474592	474674	.	-	0	Name=XP_034193595.1;ID=cds-XP_034193595.1;Dbxref=GeneID:117610387%2CGenbank:XP_034193595.1;Parent=rna-XM_034337704.1
NW_023009281.1	Gnomon	CDS	474382	474522	.	-	0	Name=XP_034193595.1;ID=cds-XP_034193595.1;Dbxref=GeneID:117610387%2CGenbank:XP_034193595.1;Parent=rna-XM_034337704.1
NW_023009281.1	Gnomon	CDS	468863	469015	.	-	0	Name=XP_034193595.1;ID=cds-XP_034193595.1;Dbxref=GeneID:117610387%2CGenbank:XP_034193595.1;Parent=rna-XM_034337704.1
NW_023009281.1	Gnomon	CDS	467762	467976	.	-	0	Name=XP_034193595.1;ID=cds-XP_034193595.1;Dbxref=GeneID:117610387%2CGenbank:XP_034193595.1;Parent=rna-XM_034337704.1
NW_023009281.1	Gnomon	CDS	461687	461803	.	-	0	Name=XP_034193595.1;ID=cds-XP_034193595.1;Dbxref=GeneID:117610387%2CGenbank:XP_034193595.1;Parent=rna-XM_034337704.1
NW_023009281.1	Gnomon	CDS	461414	461545	.	-	0	Name=XP_034193595.1;ID=cds-XP_034193595.1;Dbxref=GeneID:117610387%2CGenbank:XP_034193595.1;Parent=rna-XM_034337704.1
NW_023009281.1	Gnomon	exon	214762	214899	.	-	.	ID=exon-XM_034337642.1-1;Dbxref=GeneID:117610363%2CGenbank:XM_034337642.1;Parent=rna-XM_034337642.1
NW_023009281.1	Gnomon	exon	214413	214628	.	-	.	ID=exon-XM_034337642.1-2;Dbxref=GeneID:117610363%2CGenbank:XM_034337642.1;Parent=rna-XM_034337642.1
NW_023009281.1	Gnomon	exon	212729	214335	.	-	.	ID=exon-XM_034337642.1-3;Dbxref=GeneID:117610363%2CGenbank:XM_034337642.1;Parent=rna-XM_034337642.1
NW_023009281.1	Gnomon	exon	953879	954112	.	-	.	ID=exon-XM_034338090.1-3;Dbxref=GeneID:117610540%2CGenbank:XM_034338090.1;Parent=rna-XM_034338090.1
NW_023009281.1	Gnomon	exon	954543	954878	.	-	.	ID=exon-XM_034338090.1-1;Dbxref=GeneID:117610540%2CGenbank:XM_034338090.1;Parent=rna-XM_034338090.1
NW_023009281.1	Gnomon	exon	954188	954295	.	-	.	ID=exon-XM_034338090.1-2;Dbxref=GeneID:117610540%2CGenbank:XM_034338090.1;Parent=rna-XM_034338090.1
NW_023009281.1	Gnomon	lnc_RNA	705975	723737	.	-	.	Name=XR_004582938.1;ID=rna-XR_004582938.1;Dbxref=GeneID:117610518%2CGenbank:XR_004582938.1;Parent=gene-LOC117610518
NW_023009281.1	Gnomon	exon	1191941	1192356	.	-	.	ID=exon-XM_034337854.1-13;Dbxref=GeneID:117610447%2CGenbank:XM_034337854.1;Parent=rna-XM_034337854.1
NW_023009281.1	Gnomon	exon	1196742	1196813	.	-	.	ID=exon-XM_034337854.1-11;Dbxref=GeneID:117610447%2CGenbank:XM_034337854.1;Parent=rna-XM_034337854.1
NW_023009281.1	Gnomon	exon	1193765	1193832	.	-	.	ID=exon-XM_034337854.1-12;Dbxref=GeneID:117610447%2CGenbank:XM_034337854.1;Parent=rna-XM_034337854.1
NW_023009281.1	Gnomon	exon	1196917	1197054	.	-	.	ID=exon-XM_034337854.1-10;Dbxref=GeneID:117610447%2CGenbank:XM_034337854.1;Parent=rna-XM_034337854.1
NW_023009281.1	Gnomon	exon	964734	965284	.	+	.	ID=exon-XM_034338042.1-8;Dbxref=GeneID:117610523%2CGenbank:XM_034338042.1;Parent=rna-XM_034338042.1
NW_023009281.1	Gnomon	exon	963748	963916	.	+	.	ID=exon-XM_034338042.1-6;Dbxref=GeneID:117610523%2CGenbank:XM_034338042.1;Parent=rna-XM_034338042.1
NW_023009281.1	Gnomon	exon	963992	964671	.	+	.	ID=exon-XM_034338042.1-7;Dbxref=GeneID:117610523%2CGenbank:XM_034338042.1;Parent=rna-XM_034338042.1
NW_023009281.1	Gnomon	exon	962354	962470	.	+	.	ID=exon-XM_034338042.1-4;Dbxref=GeneID:117610523%2CGenbank:XM_034338042.1;Parent=rna-XM_034338042.1
NW_023009281.1	Gnomon	exon	962534	963676	.	+	.	ID=exon-XM_034338042.1-5;Dbxref=GeneID:117610523%2CGenbank:XM_034338042.1;Parent=rna-XM_034338042.1
NW_023009281.1	Gnomon	exon	961450	961814	.	+	.	ID=exon-XM_034338042.1-2;Dbxref=GeneID:117610523%2CGenbank:XM_034338042.1;Parent=rna-XM_034338042.1
NW_023009281.1	Gnomon	exon	961903	962271	.	+	.	ID=exon-XM_034338042.1-3;Dbxref=GeneID:117610523%2CGenbank:XM_034338042.1;Parent=rna-XM_034338042.1
NW_023009281.1	Gnomon	exon	961129	961373	.	+	.	ID=exon-XM_034338042.1-1;Dbxref=GeneID:117610523%2CGenbank:XM_034338042.1;Parent=rna-XM_034338042.1
NW_023009281.1	Gnomon	exon	1009732	1009819	.	-	.	ID=exon-XM_034338089.1-3;Dbxref=GeneID:117610539%2CGenbank:XM_034338089.1;Parent=rna-XM_034338089.1
NW_023009281.1	Gnomon	exon	1004434	1004507	.	-	.	ID=exon-XM_034338089.1-4;Dbxref=GeneID:117610539%2CGenbank:XM_034338089.1;Parent=rna-XM_034338089.1
NW_023009281.1	Gnomon	exon	1004195	1004350	.	-	.	ID=exon-XM_034338089.1-5;Dbxref=GeneID:117610539%2CGenbank:XM_034338089.1;Parent=rna-XM_034338089.1
NW_023009281.1	Gnomon	exon	1003687	1004093	.	-	.	ID=exon-XM_034338089.1-6;Dbxref=GeneID:117610539%2CGenbank:XM_034338089.1;Parent=rna-XM_034338089.1
NW_023009281.1	Gnomon	exon	1015795	1016080	.	-	.	ID=exon-XM_034338089.1-1;Dbxref=GeneID:117610539%2CGenbank:XM_034338089.1;Parent=rna-XM_034338089.1
NW_023009281.1	Gnomon	exon	1011039	1011204	.	-	.	ID=exon-XM_034338089.1-2;Dbxref=GeneID:117610539%2CGenbank:XM_034338089.1;Parent=rna-XM_034338089.1
NW_023009281.1	Gnomon	mRNA	180032	186661	.	-	.	Name=XM_034338123.1;ID=rna-XM_034338123.1;Dbxref=GeneID:117610555%2CGenbank:XM_034338123.1;Parent=gene-LOC117610555
NW_023009281.1	Gnomon	gene	952047	953638	.	-	.	Name=LOC117610538;ID=gene-LOC117610538;Dbxref=GeneID:117610538
NW_023009281.1	Gnomon	gene	1003687	1016080	.	-	.	Name=LOC117610539;ID=gene-LOC117610539;Dbxref=GeneID:117610539
NW_023009281.1	Gnomon	gene	892174	893615	.	+	.	Name=LOC117610536;ID=gene-LOC117610536;Dbxref=GeneID:117610536
NW_023009281.1	Gnomon	gene	1016755	1019309	.	+	.	Name=LOC117610537;ID=gene-LOC117610537;Dbxref=GeneID:117610537
NW_023009281.1	Gnomon	gene	955100	960927	.	+	.	Name=LOC117610534;ID=gene-LOC117610534;Dbxref=GeneID:117610534
NW_023009281.1	Gnomon	gene	975943	992985	.	+	.	Name=LOC117610535;ID=gene-LOC117610535;Dbxref=GeneID:117610535
NW_023009281.1	Gnomon	gene	998260	1000246	.	-	.	Name=LOC117610532;ID=gene-LOC117610532;Dbxref=GeneID:117610532
NW_023009281.1	Gnomon	gene	996425	998478	.	+	.	Name=LOC117610533;ID=gene-LOC117610533;Dbxref=GeneID:117610533
NW_023009281.1	Gnomon	gene	889794	892124	.	+	.	Name=LOC117610530;ID=gene-LOC117610530;Dbxref=GeneID:117610530
NW_023009281.1	Gnomon	gene	994391	996422	.	+	.	Name=LOC117610531;ID=gene-LOC117610531;Dbxref=GeneID:117610531
NW_023009281.1	Gnomon	gene	774368	776638	.	-	.	Name=LOC117610549;ID=gene-LOC117610549;Dbxref=GeneID:117610549
NW_023009281.1	Gnomon	gene	776848	781415	.	-	.	Name=LOC117610548;ID=gene-LOC117610548;Dbxref=GeneID:117610548
NW_023009281.1	Gnomon	gene	782205	784763	.	+	.	Name=LOC117610545;ID=gene-LOC117610545;Dbxref=GeneID:117610545
NW_023009281.1	Gnomon	gene	772140	774319	.	+	.	Name=LOC117610546;ID=gene-LOC117610546;Dbxref=GeneID:117610546
NW_023009281.1	Gnomon	gene	768155	772022	.	+	.	Name=LOC117610543;ID=gene-LOC117610543;Dbxref=GeneID:117610543
NW_023009281.1	Gnomon	gene	785133	788442	.	-	.	Name=LOC117610544;ID=gene-LOC117610544;Dbxref=GeneID:117610544
NW_023009281.1	Gnomon	gene	905621	912438	.	-	.	Name=LOC117610541;ID=gene-LOC117610541;Dbxref=GeneID:117610541
NW_023009281.1	Gnomon	gene	788493	795770	.	-	.	Name=LOC117610542;ID=gene-LOC117610542;Dbxref=GeneID:117610542
NW_023009281.1	Gnomon	gene	953879	954878	.	-	.	Name=LOC117610540;ID=gene-LOC117610540;Dbxref=GeneID:117610540
NW_023009281.1	Gnomon	gene	705975	723927	.	-	.	Name=LOC117610518;ID=gene-LOC117610518;Dbxref=GeneID:117610518
NW_023009281.1	Gnomon	gene	700670	705383	.	-	.	Name=LOC117610519;ID=gene-LOC117610519;Dbxref=GeneID:117610519
NW_023009281.1	Gnomon	gene	728868	730201	.	+	.	Name=LOC117610516;ID=gene-LOC117610516;Dbxref=GeneID:117610516
NW_023009281.1	Gnomon	gene	723882	726116	.	+	.	Name=LOC117610517;ID=gene-LOC117610517;Dbxref=GeneID:117610517
NW_023009281.1	Gnomon	gene	731149	736359	.	-	.	Name=LOC117610515;ID=gene-LOC117610515;Dbxref=GeneID:117610515
NW_023009281.1	Gnomon	gene	1048085	1050257	.	-	.	Name=LOC117610512;ID=gene-LOC117610512;Dbxref=GeneID:117610512
NW_023009281.1	Gnomon	gene	703677	723123	.	+	.	Name=LOC117610513;ID=gene-LOC117610513;Dbxref=GeneID:117610513
NW_023009281.1	Gnomon	exon	703880	704048	.	+	.	ID=exon-XM_034338019.1-2;Dbxref=GeneID:117610513%2CGenbank:XM_034338019.1;Parent=rna-XM_034338019.1
NW_023009281.1	Gnomon	exon	704171	704336	.	+	.	ID=exon-XM_034338019.1-3;Dbxref=GeneID:117610513%2CGenbank:XM_034338019.1;Parent=rna-XM_034338019.1
NW_023009281.1	Gnomon	exon	703677	703819	.	+	.	ID=exon-XM_034338019.1-1;Dbxref=GeneID:117610513%2CGenbank:XM_034338019.1;Parent=rna-XM_034338019.1
NW_023009281.1	Gnomon	exon	705151	705451	.	+	.	ID=exon-XM_034338019.1-6;Dbxref=GeneID:117610513%2CGenbank:XM_034338019.1;Parent=rna-XM_034338019.1
NW_023009281.1	Gnomon	exon	705553	705882	.	+	.	ID=exon-XM_034338019.1-7;Dbxref=GeneID:117610513%2CGenbank:XM_034338019.1;Parent=rna-XM_034338019.1
NW_023009281.1	Gnomon	exon	704633	704813	.	+	.	ID=exon-XM_034338019.1-4;Dbxref=GeneID:117610513%2CGenbank:XM_034338019.1;Parent=rna-XM_034338019.1
NW_023009281.1	Gnomon	exon	704928	705085	.	+	.	ID=exon-XM_034338019.1-5;Dbxref=GeneID:117610513%2CGenbank:XM_034338019.1;Parent=rna-XM_034338019.1
NW_023009281.1	Gnomon	exon	705988	706020	.	+	.	ID=exon-XM_034338019.1-8;Dbxref=GeneID:117610513%2CGenbank:XM_034338019.1;Parent=rna-XM_034338019.1
NW_023009281.1	Gnomon	exon	706448	706560	.	+	.	ID=exon-XM_034338019.1-9;Dbxref=GeneID:117610513%2CGenbank:XM_034338019.1;Parent=rna-XM_034338019.1
NW_023009281.1	Gnomon	gene	1081652	1083097	.	+	.	Name=LOC117610510;ID=gene-LOC117610510;Dbxref=GeneID:117610510
NW_023009281.1	Gnomon	gene	1084271	1085386	.	-	.	Name=LOC117610511;ID=gene-LOC117610511;Dbxref=GeneID:117610511
NW_023009281.1	Gnomon	gene	1028126	1030821	.	+	.	Name=LOC117610529;ID=gene-LOC117610529;Dbxref=GeneID:117610529
NW_023009281.1	Gnomon	gene	965268	967618	.	-	.	Name=LOC117610527;ID=gene-LOC117610527;Dbxref=GeneID:117610527
NW_023009281.1	Gnomon	gene	1018736	1028123	.	-	.	Name=LOC117610525;ID=gene-LOC117610525;Dbxref=GeneID:117610525
NW_023009281.1	Gnomon	gene	957499	960734	.	-	.	Name=LOC117610526;ID=gene-LOC117610526;Dbxref=GeneID:117610526
NW_023009281.1	Gnomon	gene	961129	967991	.	+	.	Name=LOC117610523;ID=gene-LOC117610523;Dbxref=GeneID:117610523
NW_023009281.1	Gnomon	gene	901492	950898	.	+	.	Name=LOC117610524;ID=gene-LOC117610524;Dbxref=GeneID:117610524
NW_023009281.1	Gnomon	gene	967837	974780	.	+	.	Name=LOC117610521;ID=gene-LOC117610521;Dbxref=GeneID:117610521
NW_023009281.1	Gnomon	gene	1032465	1039626	.	-	.	Name=LOC117610522;ID=gene-LOC117610522;Dbxref=GeneID:117610522
NW_023009281.1	Gnomon	gene	893648	901350	.	-	.	Name=LOC117610520;ID=gene-LOC117610520;Dbxref=GeneID:117610520
NW_023009281.1	Gnomon	gene	1073264	1076293	.	-	.	Name=LOC117610507;ID=gene-LOC117610507;Dbxref=GeneID:117610507
NW_023009281.1	Gnomon	gene	1069048	1071369	.	-	.	Name=LOC117610508;ID=gene-LOC117610508;Dbxref=GeneID:117610508
NW_023009281.1	Gnomon	gene	1055996	1059370	.	-	.	Name=LOC117610505;ID=gene-LOC117610505;Dbxref=GeneID:117610505
NW_023009281.1	Gnomon	gene	1085656	1089568	.	+	.	Name=LOC117610506;ID=gene-LOC117610506;Dbxref=GeneID:117610506
NW_023009281.1	Gnomon	gene	1059390	1068878	.	+	.	Name=LOC117610503;ID=gene-LOC117610503;Dbxref=GeneID:117610503
NW_023009281.1	Gnomon	gene	1049416	1056417	.	+	.	Name=LOC117610501;ID=gene-LOC117610501;Dbxref=GeneID:117610501
NW_023009281.1	Gnomon	gene	1076808	1080921	.	-	.	Name=LOC117610502;ID=gene-LOC117610502;Dbxref=GeneID:117610502
NW_023009281.1	Gnomon	gene	1071429	1073258	.	+	.	Name=LOC117610509;ID=gene-LOC117610509;Dbxref=GeneID:117610509
NW_023009281.1	Gnomon	gene	1192	179895	.	-	.	Name=LOC117610500;ID=gene-LOC117610500;Dbxref=GeneID:117610500
NW_023009281.1	Gnomon	exon	685239	685329	.	+	.	ID=exon-XM_034337883.1-15;Dbxref=GeneID:117610458%2CGenbank:XM_034337883.1;Parent=rna-XM_034337883.1
NW_023009281.1	Gnomon	exon	686361	687790	.	+	.	ID=exon-XM_034337883.1-16;Dbxref=GeneID:117610458%2CGenbank:XM_034337883.1;Parent=rna-XM_034337883.1
NW_023009281.1	Gnomon	exon	683315	683408	.	+	.	ID=exon-XM_034337883.1-11;Dbxref=GeneID:117610458%2CGenbank:XM_034337883.1;Parent=rna-XM_034337883.1
NW_023009281.1	Gnomon	exon	683586	683630	.	+	.	ID=exon-XM_034337883.1-12;Dbxref=GeneID:117610458%2CGenbank:XM_034337883.1;Parent=rna-XM_034337883.1
NW_023009281.1	Gnomon	exon	684720	684844	.	+	.	ID=exon-XM_034337883.1-13;Dbxref=GeneID:117610458%2CGenbank:XM_034337883.1;Parent=rna-XM_034337883.1
NW_023009281.1	Gnomon	exon	684911	685150	.	+	.	ID=exon-XM_034337883.1-14;Dbxref=GeneID:117610458%2CGenbank:XM_034337883.1;Parent=rna-XM_034337883.1
NW_023009281.1	Gnomon	exon	683162	683253	.	+	.	ID=exon-XM_034337883.1-10;Dbxref=GeneID:117610458%2CGenbank:XM_034337883.1;Parent=rna-XM_034337883.1
NW_023009281.1	Gnomon	CDS	544362	544466	.	+	0	Name=XP_034193604.1;ID=cds-XP_034193604.1;Dbxref=GeneID:117610391%2CGenbank:XP_034193604.1;Parent=rna-XM_034337713.1
NW_023009281.1	Gnomon	CDS	544526	544753	.	+	0	Name=XP_034193604.1;ID=cds-XP_034193604.1;Dbxref=GeneID:117610391%2CGenbank:XP_034193604.1;Parent=rna-XM_034337713.1
NW_023009281.1	Gnomon	CDS	544896	545078	.	+	0	Name=XP_034193604.1;ID=cds-XP_034193604.1;Dbxref=GeneID:117610391%2CGenbank:XP_034193604.1;Parent=rna-XM_034337713.1
NW_023009281.1	Gnomon	CDS	545146	545343	.	+	0	Name=XP_034193604.1;ID=cds-XP_034193604.1;Dbxref=GeneID:117610391%2CGenbank:XP_034193604.1;Parent=rna-XM_034337713.1
NW_023009281.1	Gnomon	CDS	545448	546053	.	+	0	Name=XP_034193604.1;ID=cds-XP_034193604.1;Dbxref=GeneID:117610391%2CGenbank:XP_034193604.1;Parent=rna-XM_034337713.1
NW_023009281.1	Gnomon	exon	197022	197163	.	+	.	ID=exon-XM_034338119.1-1;Dbxref=GeneID:117610552%2CGenbank:XM_034338119.1;Parent=rna-XM_034338119.1
NW_023009281.1	Gnomon	exon	197559	197611	.	+	.	ID=exon-XM_034338119.1-2;Dbxref=GeneID:117610552%2CGenbank:XM_034338119.1;Parent=rna-XM_034338119.1
NW_023009281.1	Gnomon	exon	198365	198515	.	+	.	ID=exon-XM_034338119.1-3;Dbxref=GeneID:117610552%2CGenbank:XM_034338119.1;Parent=rna-XM_034338119.1
NW_023009281.1	Gnomon	exon	198696	198859	.	+	.	ID=exon-XM_034338119.1-4;Dbxref=GeneID:117610552%2CGenbank:XM_034338119.1;Parent=rna-XM_034338119.1
NW_023009281.1	Gnomon	exon	198950	199115	.	+	.	ID=exon-XM_034338119.1-5;Dbxref=GeneID:117610552%2CGenbank:XM_034338119.1;Parent=rna-XM_034338119.1
NW_023009281.1	Gnomon	exon	199271	199341	.	+	.	ID=exon-XM_034338119.1-6;Dbxref=GeneID:117610552%2CGenbank:XM_034338119.1;Parent=rna-XM_034338119.1
NW_023009281.1	Gnomon	exon	202761	202908	.	+	.	ID=exon-XM_034338119.1-7;Dbxref=GeneID:117610552%2CGenbank:XM_034338119.1;Parent=rna-XM_034338119.1
NW_023009281.1	Gnomon	exon	202979	203116	.	+	.	ID=exon-XM_034338119.1-8;Dbxref=GeneID:117610552%2CGenbank:XM_034338119.1;Parent=rna-XM_034338119.1
NW_023009281.1	Gnomon	exon	203207	203350	.	+	.	ID=exon-XM_034338119.1-9;Dbxref=GeneID:117610552%2CGenbank:XM_034338119.1;Parent=rna-XM_034338119.1
NW_023009281.1	Gnomon	CDS	481928	482088	.	-	0	Name=XP_034193594.1;ID=cds-XP_034193594.1;Dbxref=GeneID:117610387%2CGenbank:XP_034193594.1;Parent=rna-XM_034337703.1
NW_023009281.1	Gnomon	CDS	480960	481048	.	-	0	Name=XP_034193594.1;ID=cds-XP_034193594.1;Dbxref=GeneID:117610387%2CGenbank:XP_034193594.1;Parent=rna-XM_034337703.1
NW_023009281.1	Gnomon	CDS	475550	475614	.	-	0	Name=XP_034193594.1;ID=cds-XP_034193594.1;Dbxref=GeneID:117610387%2CGenbank:XP_034193594.1;Parent=rna-XM_034337703.1
NW_023009281.1	Gnomon	CDS	475245	475465	.	-	0	Name=XP_034193594.1;ID=cds-XP_034193594.1;Dbxref=GeneID:117610387%2CGenbank:XP_034193594.1;Parent=rna-XM_034337703.1
NW_023009281.1	Gnomon	CDS	474592	474674	.	-	0	Name=XP_034193594.1;ID=cds-XP_034193594.1;Dbxref=GeneID:117610387%2CGenbank:XP_034193594.1;Parent=rna-XM_034337703.1
NW_023009281.1	Gnomon	CDS	474382	474522	.	-	0	Name=XP_034193594.1;ID=cds-XP_034193594.1;Dbxref=GeneID:117610387%2CGenbank:XP_034193594.1;Parent=rna-XM_034337703.1
NW_023009281.1	Gnomon	CDS	468863	469015	.	-	0	Name=XP_034193594.1;ID=cds-XP_034193594.1;Dbxref=GeneID:117610387%2CGenbank:XP_034193594.1;Parent=rna-XM_034337703.1
NW_023009281.1	Gnomon	CDS	467762	467976	.	-	0	Name=XP_034193594.1;ID=cds-XP_034193594.1;Dbxref=GeneID:117610387%2CGenbank:XP_034193594.1;Parent=rna-XM_034337703.1
NW_023009281.1	Gnomon	CDS	461687	461803	.	-	0	Name=XP_034193594.1;ID=cds-XP_034193594.1;Dbxref=GeneID:117610387%2CGenbank:XP_034193594.1;Parent=rna-XM_034337703.1
NW_023009281.1	Gnomon	CDS	461414	461545	.	-	0	Name=XP_034193594.1;ID=cds-XP_034193594.1;Dbxref=GeneID:117610387%2CGenbank:XP_034193594.1;Parent=rna-XM_034337703.1
NW_023009281.1	Gnomon	mRNA	315725	345057	.	+	.	Name=XM_034337776.1;ID=rna-XM_034337776.1;Dbxref=GeneID:117610418%2CGenbank:XM_034337776.1;Parent=gene-LOC117610418
NW_023009281.1	Gnomon	mRNA	1208278	1210045	.	-	.	Name=XM_034337870.1;ID=rna-XM_034337870.1;Dbxref=GeneID:117610453%2CGenbank:XM_034337870.1;Parent=gene-LOC117610453
NW_023009281.1	Gnomon	mRNA	830901	839547	.	+	.	Name=XM_034337630.1;ID=rna-XM_034337630.1;Dbxref=GeneID:117610357%2CGenbank:XM_034337630.1;Parent=gene-LOC117610357
NW_023009281.1	Gnomon	lnc_RNA	705975	723737	.	-	.	Name=XR_004582937.1;ID=rna-XR_004582937.1;Dbxref=GeneID:117610518%2CGenbank:XR_004582937.1;Parent=gene-LOC117610518
NW_023009281.1	Gnomon	lnc_RNA	705975	723737	.	-	.	Name=XR_004582936.1;ID=rna-XR_004582936.1;Dbxref=GeneID:117610518%2CGenbank:XR_004582936.1;Parent=gene-LOC117610518
NW_023009281.1	Gnomon	exon	760704	762077	.	+	.	ID=exon-XM_034337588.1-1;Dbxref=GeneID:117610334%2CGenbank:XM_034337588.1;Parent=rna-XM_034337588.1
NW_023009281.1	Gnomon	exon	762354	762497	.	+	.	ID=exon-XM_034337588.1-2;Dbxref=GeneID:117610334%2CGenbank:XM_034337588.1;Parent=rna-XM_034337588.1
NW_023009281.1	Gnomon	exon	762574	763653	.	+	.	ID=exon-XM_034337588.1-3;Dbxref=GeneID:117610334%2CGenbank:XM_034337588.1;Parent=rna-XM_034337588.1
NW_023009281.1	Gnomon	exon	529371	529550	.	-	.	ID=exon-XM_034337688.1-3;Dbxref=GeneID:117610385%2CGenbank:XM_034337688.1;Parent=rna-XM_034337688.1
NW_023009281.1	Gnomon	exon	527826	528850	.	-	.	ID=exon-XM_034337688.1-4;Dbxref=GeneID:117610385%2CGenbank:XM_034337688.1;Parent=rna-XM_034337688.1
NW_023009281.1	Gnomon	exon	530452	530590	.	-	.	ID=exon-XM_034337688.1-1;Dbxref=GeneID:117610385%2CGenbank:XM_034337688.1;Parent=rna-XM_034337688.1
NW_023009281.1	Gnomon	exon	529865	529919	.	-	.	ID=exon-XM_034337688.1-2;Dbxref=GeneID:117610385%2CGenbank:XM_034337688.1;Parent=rna-XM_034337688.1
NW_023009281.1	Gnomon	exon	525347	525560	.	-	.	ID=exon-XM_034337688.1-7;Dbxref=GeneID:117610385%2CGenbank:XM_034337688.1;Parent=rna-XM_034337688.1
NW_023009281.1	Gnomon	exon	524531	525017	.	-	.	ID=exon-XM_034337688.1-8;Dbxref=GeneID:117610385%2CGenbank:XM_034337688.1;Parent=rna-XM_034337688.1
NW_023009281.1	Gnomon	exon	527423	527583	.	-	.	ID=exon-XM_034337688.1-5;Dbxref=GeneID:117610385%2CGenbank:XM_034337688.1;Parent=rna-XM_034337688.1
NW_023009281.1	Gnomon	exon	526126	526184	.	-	.	ID=exon-XM_034337688.1-6;Dbxref=GeneID:117610385%2CGenbank:XM_034337688.1;Parent=rna-XM_034337688.1
NW_023009281.1	Gnomon	exon	524233	524444	.	-	.	ID=exon-XM_034337688.1-9;Dbxref=GeneID:117610385%2CGenbank:XM_034337688.1;Parent=rna-XM_034337688.1
NW_023009281.1	Gnomon	CDS	579875	580020	.	+	0	Name=XP_034193844.1;ID=cds-XP_034193844.1;Dbxref=GeneID:117610483%2CGenbank:XP_034193844.1;Parent=rna-XM_034337953.1
NW_023009281.1	Gnomon	CDS	580115	580391	.	+	0	Name=XP_034193844.1;ID=cds-XP_034193844.1;Dbxref=GeneID:117610483%2CGenbank:XP_034193844.1;Parent=rna-XM_034337953.1
NW_023009281.1	Gnomon	CDS	580461	580656	.	+	0	Name=XP_034193844.1;ID=cds-XP_034193844.1;Dbxref=GeneID:117610483%2CGenbank:XP_034193844.1;Parent=rna-XM_034337953.1
NW_023009281.1	Gnomon	CDS	580753	580892	.	+	0	Name=XP_034193844.1;ID=cds-XP_034193844.1;Dbxref=GeneID:117610483%2CGenbank:XP_034193844.1;Parent=rna-XM_034337953.1
NW_023009281.1	Gnomon	exon	545146	545343	.	+	.	ID=exon-XM_034337713.1-6;Dbxref=GeneID:117610391%2CGenbank:XM_034337713.1;Parent=rna-XM_034337713.1
NW_023009281.1	Gnomon	exon	545448	546086	.	+	.	ID=exon-XM_034337713.1-7;Dbxref=GeneID:117610391%2CGenbank:XM_034337713.1;Parent=rna-XM_034337713.1
NW_023009281.1	Gnomon	mRNA	335328	345057	.	+	.	Name=XM_034337777.1;ID=rna-XM_034337777.1;Dbxref=GeneID:117610418%2CGenbank:XM_034337777.1;Parent=gene-LOC117610418
NW_023009281.1	Gnomon	exon	543378	543589	.	+	.	ID=exon-XM_034337713.1-1;Dbxref=GeneID:117610391%2CGenbank:XM_034337713.1;Parent=rna-XM_034337713.1
NW_023009281.1	Gnomon	exon	543811	543880	.	+	.	ID=exon-XM_034337713.1-2;Dbxref=GeneID:117610391%2CGenbank:XM_034337713.1;Parent=rna-XM_034337713.1
NW_023009281.1	Gnomon	exon	544191	544466	.	+	.	ID=exon-XM_034337713.1-3;Dbxref=GeneID:117610391%2CGenbank:XM_034337713.1;Parent=rna-XM_034337713.1
NW_023009281.1	Gnomon	exon	544526	544753	.	+	.	ID=exon-XM_034337713.1-4;Dbxref=GeneID:117610391%2CGenbank:XM_034337713.1;Parent=rna-XM_034337713.1
NW_023009281.1	Gnomon	exon	544896	545078	.	+	.	ID=exon-XM_034337713.1-5;Dbxref=GeneID:117610391%2CGenbank:XM_034337713.1;Parent=rna-XM_034337713.1
NW_023009281.1	Gnomon	exon	854419	854844	.	+	.	ID=exon-XR_004582864.1-5;Dbxref=GeneID:117610360%2CGenbank:XR_004582864.1;Parent=rna-XR_004582864.1
NW_023009281.1	Gnomon	exon	854964	856925	.	+	.	ID=exon-XR_004582864.1-6;Dbxref=GeneID:117610360%2CGenbank:XR_004582864.1;Parent=rna-XR_004582864.1
NW_023009281.1	Gnomon	CDS	901580	901634	.	+	0	Name=XP_034193941.1;ID=cds-XP_034193941.1;Dbxref=GeneID:117610524%2CGenbank:XP_034193941.1;Parent=rna-XM_034338050.1
NW_023009281.1	Gnomon	CDS	901716	901835	.	+	0	Name=XP_034193941.1;ID=cds-XP_034193941.1;Dbxref=GeneID:117610524%2CGenbank:XP_034193941.1;Parent=rna-XM_034338050.1
NW_023009281.1	Gnomon	CDS	901921	902130	.	+	0	Name=XP_034193941.1;ID=cds-XP_034193941.1;Dbxref=GeneID:117610524%2CGenbank:XP_034193941.1;Parent=rna-XM_034338050.1
NW_023009281.1	Gnomon	CDS	902223	902485	.	+	0	Name=XP_034193941.1;ID=cds-XP_034193941.1;Dbxref=GeneID:117610524%2CGenbank:XP_034193941.1;Parent=rna-XM_034338050.1
NW_023009281.1	Gnomon	CDS	902558	902772	.	+	0	Name=XP_034193941.1;ID=cds-XP_034193941.1;Dbxref=GeneID:117610524%2CGenbank:XP_034193941.1;Parent=rna-XM_034338050.1
NW_023009281.1	Gnomon	CDS	902851	902980	.	+	0	Name=XP_034193941.1;ID=cds-XP_034193941.1;Dbxref=GeneID:117610524%2CGenbank:XP_034193941.1;Parent=rna-XM_034338050.1
NW_023009281.1	Gnomon	CDS	903045	903285	.	+	0	Name=XP_034193941.1;ID=cds-XP_034193941.1;Dbxref=GeneID:117610524%2CGenbank:XP_034193941.1;Parent=rna-XM_034338050.1
NW_023009281.1	Gnomon	CDS	903354	903587	.	+	0	Name=XP_034193941.1;ID=cds-XP_034193941.1;Dbxref=GeneID:117610524%2CGenbank:XP_034193941.1;Parent=rna-XM_034338050.1
NW_023009281.1	Gnomon	CDS	903667	903776	.	+	0	Name=XP_034193941.1;ID=cds-XP_034193941.1;Dbxref=GeneID:117610524%2CGenbank:XP_034193941.1;Parent=rna-XM_034338050.1
NW_023009281.1	Gnomon	CDS	905145	905203	.	+	0	Name=XP_034193941.1;ID=cds-XP_034193941.1;Dbxref=GeneID:117610524%2CGenbank:XP_034193941.1;Parent=rna-XM_034338050.1
NW_023009281.1	Gnomon	CDS	943142	943286	.	+	0	Name=XP_034193941.1;ID=cds-XP_034193941.1;Dbxref=GeneID:117610524%2CGenbank:XP_034193941.1;Parent=rna-XM_034338050.1
NW_023009281.1	Gnomon	CDS	947257	947393	.	+	0	Name=XP_034193941.1;ID=cds-XP_034193941.1;Dbxref=GeneID:117610524%2CGenbank:XP_034193941.1;Parent=rna-XM_034338050.1
NW_023009281.1	Gnomon	CDS	947900	948051	.	+	0	Name=XP_034193941.1;ID=cds-XP_034193941.1;Dbxref=GeneID:117610524%2CGenbank:XP_034193941.1;Parent=rna-XM_034338050.1
NW_023009281.1	Gnomon	CDS	948408	948535	.	+	0	Name=XP_034193941.1;ID=cds-XP_034193941.1;Dbxref=GeneID:117610524%2CGenbank:XP_034193941.1;Parent=rna-XM_034338050.1
NW_023009281.1	Gnomon	CDS	948634	948811	.	+	0	Name=XP_034193941.1;ID=cds-XP_034193941.1;Dbxref=GeneID:117610524%2CGenbank:XP_034193941.1;Parent=rna-XM_034338050.1
NW_023009281.1	Gnomon	CDS	948896	949217	.	+	0	Name=XP_034193941.1;ID=cds-XP_034193941.1;Dbxref=GeneID:117610524%2CGenbank:XP_034193941.1;Parent=rna-XM_034338050.1
NW_023009281.1	Gnomon	CDS	949344	949488	.	+	0	Name=XP_034193941.1;ID=cds-XP_034193941.1;Dbxref=GeneID:117610524%2CGenbank:XP_034193941.1;Parent=rna-XM_034338050.1
NW_023009281.1	Gnomon	exon	857044	857361	.	+	.	ID=exon-XR_004582864.1-7;Dbxref=GeneID:117610360%2CGenbank:XR_004582864.1;Parent=rna-XR_004582864.1
NW_023009281.1	Gnomon	exon	857487	857796	.	+	.	ID=exon-XR_004582864.1-8;Dbxref=GeneID:117610360%2CGenbank:XR_004582864.1;Parent=rna-XR_004582864.1
NW_023009281.1	Gnomon	exon	852391	852568	.	+	.	ID=exon-XR_004582864.1-1;Dbxref=GeneID:117610360%2CGenbank:XR_004582864.1;Parent=rna-XR_004582864.1
NW_023009281.1	Gnomon	exon	852666	852816	.	+	.	ID=exon-XR_004582864.1-2;Dbxref=GeneID:117610360%2CGenbank:XR_004582864.1;Parent=rna-XR_004582864.1
NW_023009281.1	Gnomon	exon	852924	852981	.	+	.	ID=exon-XR_004582864.1-3;Dbxref=GeneID:117610360%2CGenbank:XR_004582864.1;Parent=rna-XR_004582864.1
NW_023009281.1	Gnomon	exon	853100	854332	.	+	.	ID=exon-XR_004582864.1-4;Dbxref=GeneID:117610360%2CGenbank:XR_004582864.1;Parent=rna-XR_004582864.1
NW_023009281.1	Gnomon	exon	857904	858149	.	+	.	ID=exon-XR_004582864.1-9;Dbxref=GeneID:117610360%2CGenbank:XR_004582864.1;Parent=rna-XR_004582864.1
NW_023009281.1	Gnomon	CDS	387297	387317	.	+	0	Name=XP_034193691.1;ID=cds-XP_034193691.1;Dbxref=GeneID:117610427%2CGenbank:XP_034193691.1;Parent=rna-XM_034337800.1
NW_023009281.1	Gnomon	CDS	389262	389401	.	+	0	Name=XP_034193691.1;ID=cds-XP_034193691.1;Dbxref=GeneID:117610427%2CGenbank:XP_034193691.1;Parent=rna-XM_034337800.1
NW_023009281.1	Gnomon	CDS	390500	390761	.	+	0	Name=XP_034193691.1;ID=cds-XP_034193691.1;Dbxref=GeneID:117610427%2CGenbank:XP_034193691.1;Parent=rna-XM_034337800.1
NW_023009281.1	Gnomon	CDS	390856	391129	.	+	0	Name=XP_034193691.1;ID=cds-XP_034193691.1;Dbxref=GeneID:117610427%2CGenbank:XP_034193691.1;Parent=rna-XM_034337800.1
NW_023009281.1	Gnomon	CDS	391214	392325	.	+	0	Name=XP_034193691.1;ID=cds-XP_034193691.1;Dbxref=GeneID:117610427%2CGenbank:XP_034193691.1;Parent=rna-XM_034337800.1
NW_023009281.1	Gnomon	CDS	392417	392589	.	+	0	Name=XP_034193691.1;ID=cds-XP_034193691.1;Dbxref=GeneID:117610427%2CGenbank:XP_034193691.1;Parent=rna-XM_034337800.1
NW_023009281.1	Gnomon	CDS	392666	393044	.	+	0	Name=XP_034193691.1;ID=cds-XP_034193691.1;Dbxref=GeneID:117610427%2CGenbank:XP_034193691.1;Parent=rna-XM_034337800.1
NW_023009281.1	Gnomon	CDS	393126	395005	.	+	0	Name=XP_034193691.1;ID=cds-XP_034193691.1;Dbxref=GeneID:117610427%2CGenbank:XP_034193691.1;Parent=rna-XM_034337800.1
NW_023009281.1	Gnomon	CDS	395072	395300	.	+	0	Name=XP_034193691.1;ID=cds-XP_034193691.1;Dbxref=GeneID:117610427%2CGenbank:XP_034193691.1;Parent=rna-XM_034337800.1
NW_023009281.1	Gnomon	CDS	395371	395568	.	+	0	Name=XP_034193691.1;ID=cds-XP_034193691.1;Dbxref=GeneID:117610427%2CGenbank:XP_034193691.1;Parent=rna-XM_034337800.1
NW_023009281.1	Gnomon	CDS	395891	395965	.	+	0	Name=XP_034193691.1;ID=cds-XP_034193691.1;Dbxref=GeneID:117610427%2CGenbank:XP_034193691.1;Parent=rna-XM_034337800.1
NW_023009281.1	Gnomon	CDS	396488	398679	.	+	0	Name=XP_034193691.1;ID=cds-XP_034193691.1;Dbxref=GeneID:117610427%2CGenbank:XP_034193691.1;Parent=rna-XM_034337800.1
NW_023009281.1	Gnomon	CDS	398773	399214	.	+	0	Name=XP_034193691.1;ID=cds-XP_034193691.1;Dbxref=GeneID:117610427%2CGenbank:XP_034193691.1;Parent=rna-XM_034337800.1
NW_023009281.1	Gnomon	CDS	399301	399426	.	+	0	Name=XP_034193691.1;ID=cds-XP_034193691.1;Dbxref=GeneID:117610427%2CGenbank:XP_034193691.1;Parent=rna-XM_034337800.1
NW_023009281.1	Gnomon	CDS	399492	399863	.	+	0	Name=XP_034193691.1;ID=cds-XP_034193691.1;Dbxref=GeneID:117610427%2CGenbank:XP_034193691.1;Parent=rna-XM_034337800.1
NW_023009281.1	Gnomon	CDS	399974	400139	.	+	0	Name=XP_034193691.1;ID=cds-XP_034193691.1;Dbxref=GeneID:117610427%2CGenbank:XP_034193691.1;Parent=rna-XM_034337800.1
NW_023009281.1	Gnomon	CDS	400238	400323	.	+	0	Name=XP_034193691.1;ID=cds-XP_034193691.1;Dbxref=GeneID:117610427%2CGenbank:XP_034193691.1;Parent=rna-XM_034337800.1
NW_023009281.1	Gnomon	CDS	400391	400458	.	+	0	Name=XP_034193691.1;ID=cds-XP_034193691.1;Dbxref=GeneID:117610427%2CGenbank:XP_034193691.1;Parent=rna-XM_034337800.1
NW_023009281.1	Gnomon	CDS	400526	400698	.	+	0	Name=XP_034193691.1;ID=cds-XP_034193691.1;Dbxref=GeneID:117610427%2CGenbank:XP_034193691.1;Parent=rna-XM_034337800.1
NW_023009281.1	Gnomon	CDS	400775	401499	.	+	0	Name=XP_034193691.1;ID=cds-XP_034193691.1;Dbxref=GeneID:117610427%2CGenbank:XP_034193691.1;Parent=rna-XM_034337800.1
NW_023009281.1	Gnomon	mRNA	832607	839547	.	+	.	Name=XM_034337631.1;ID=rna-XM_034337631.1;Dbxref=GeneID:117610357%2CGenbank:XM_034337631.1;Parent=gene-LOC117610357
NW_023009281.1	Gnomon	CDS	579225	579324	.	-	0	Name=XP_034193847.1;ID=cds-XP_034193847.1;Dbxref=GeneID:117610485%2CGenbank:XP_034193847.1;Parent=rna-XM_034337956.1
NW_023009281.1	Gnomon	CDS	578449	578946	.	-	0	Name=XP_034193847.1;ID=cds-XP_034193847.1;Dbxref=GeneID:117610485%2CGenbank:XP_034193847.1;Parent=rna-XM_034337956.1
NW_023009281.1	Gnomon	CDS	578201	578367	.	-	0	Name=XP_034193847.1;ID=cds-XP_034193847.1;Dbxref=GeneID:117610485%2CGenbank:XP_034193847.1;Parent=rna-XM_034337956.1
NW_023009281.1	Gnomon	exon	610613	610705	.	-	.	ID=exon-XM_034337938.1-5;Dbxref=GeneID:117610478%2CGenbank:XM_034337938.1;Parent=rna-XM_034337938.1
NW_023009281.1	Gnomon	exon	610338	610424	.	-	.	ID=exon-XM_034337938.1-6;Dbxref=GeneID:117610478%2CGenbank:XM_034337938.1;Parent=rna-XM_034337938.1
NW_023009281.1	Gnomon	exon	609265	609423	.	-	.	ID=exon-XM_034337938.1-7;Dbxref=GeneID:117610478%2CGenbank:XM_034337938.1;Parent=rna-XM_034337938.1
NW_023009281.1	Gnomon	exon	608874	609177	.	-	.	ID=exon-XM_034337938.1-8;Dbxref=GeneID:117610478%2CGenbank:XM_034337938.1;Parent=rna-XM_034337938.1
NW_023009281.1	Gnomon	exon	612341	613002	.	-	.	ID=exon-XM_034337938.1-1;Dbxref=GeneID:117610478%2CGenbank:XM_034337938.1;Parent=rna-XM_034337938.1
NW_023009281.1	Gnomon	exon	612025	612193	.	-	.	ID=exon-XM_034337938.1-2;Dbxref=GeneID:117610478%2CGenbank:XM_034337938.1;Parent=rna-XM_034337938.1
NW_023009281.1	Gnomon	exon	611713	611823	.	-	.	ID=exon-XM_034337938.1-3;Dbxref=GeneID:117610478%2CGenbank:XM_034337938.1;Parent=rna-XM_034337938.1
NW_023009281.1	Gnomon	exon	610787	611417	.	-	.	ID=exon-XM_034337938.1-4;Dbxref=GeneID:117610478%2CGenbank:XM_034337938.1;Parent=rna-XM_034337938.1
NW_023009281.1	Gnomon	exon	606948	608776	.	-	.	ID=exon-XM_034337938.1-9;Dbxref=GeneID:117610478%2CGenbank:XM_034337938.1;Parent=rna-XM_034337938.1
NW_023009281.1	Gnomon	exon	379865	381337	.	-	.	ID=exon-XM_034337819.1-10;Dbxref=GeneID:117610432%2CGenbank:XM_034337819.1;Parent=rna-XM_034337819.1
NW_023009281.1	Gnomon	CDS	506198	506409	.	-	0	Name=XP_034193607.1;ID=cds-XP_034193607.1;Dbxref=GeneID:117610392%2CGenbank:XP_034193607.1;Parent=rna-XM_034337716.1
NW_023009281.1	Gnomon	CDS	505942	506083	.	-	0	Name=XP_034193607.1;ID=cds-XP_034193607.1;Dbxref=GeneID:117610392%2CGenbank:XP_034193607.1;Parent=rna-XM_034337716.1
NW_023009281.1	Gnomon	CDS	505751	505884	.	-	0	Name=XP_034193607.1;ID=cds-XP_034193607.1;Dbxref=GeneID:117610392%2CGenbank:XP_034193607.1;Parent=rna-XM_034337716.1
NW_023009281.1	Gnomon	CDS	505464	505667	.	-	0	Name=XP_034193607.1;ID=cds-XP_034193607.1;Dbxref=GeneID:117610392%2CGenbank:XP_034193607.1;Parent=rna-XM_034337716.1
NW_023009281.1	Gnomon	CDS	505117	505402	.	-	0	Name=XP_034193607.1;ID=cds-XP_034193607.1;Dbxref=GeneID:117610392%2CGenbank:XP_034193607.1;Parent=rna-XM_034337716.1
NW_023009281.1	Gnomon	CDS	504735	505034	.	-	0	Name=XP_034193607.1;ID=cds-XP_034193607.1;Dbxref=GeneID:117610392%2CGenbank:XP_034193607.1;Parent=rna-XM_034337716.1
NW_023009281.1	Gnomon	exon	270904	271228	.	-	.	ID=exon-XM_034337790.1-1;Dbxref=GeneID:117610426%2CGenbank:XM_034337790.1;Parent=rna-XM_034337790.1
NW_023009281.1	Gnomon	exon	270607	270814	.	-	.	ID=exon-XM_034337790.1-2;Dbxref=GeneID:117610426%2CGenbank:XM_034337790.1;Parent=rna-XM_034337790.1
NW_023009281.1	Gnomon	exon	270371	270532	.	-	.	ID=exon-XM_034337790.1-3;Dbxref=GeneID:117610426%2CGenbank:XM_034337790.1;Parent=rna-XM_034337790.1
NW_023009281.1	Gnomon	CDS	549674	549886	.	-	0	Name=XP_034193597.1;ID=cds-XP_034193597.1;Dbxref=GeneID:117610389%2CGenbank:XP_034193597.1;Parent=rna-XM_034337706.1
NW_023009281.1	Gnomon	CDS	548315	549607	.	-	0	Name=XP_034193597.1;ID=cds-XP_034193597.1;Dbxref=GeneID:117610389%2CGenbank:XP_034193597.1;Parent=rna-XM_034337706.1
NW_023009281.1	Gnomon	exon	682658	683086	.	+	.	ID=exon-XM_034337884.1-9;Dbxref=GeneID:117610458%2CGenbank:XM_034337884.1;Parent=rna-XM_034337884.1
NW_023009281.1	Gnomon	exon	681747	681979	.	+	.	ID=exon-XM_034337884.1-7;Dbxref=GeneID:117610458%2CGenbank:XM_034337884.1;Parent=rna-XM_034337884.1
NW_023009281.1	Gnomon	exon	682209	682575	.	+	.	ID=exon-XM_034337884.1-8;Dbxref=GeneID:117610458%2CGenbank:XM_034337884.1;Parent=rna-XM_034337884.1
NW_023009281.1	Gnomon	exon	681162	681362	.	+	.	ID=exon-XM_034337884.1-5;Dbxref=GeneID:117610458%2CGenbank:XM_034337884.1;Parent=rna-XM_034337884.1
NW_023009281.1	Gnomon	exon	681440	681680	.	+	.	ID=exon-XM_034337884.1-6;Dbxref=GeneID:117610458%2CGenbank:XM_034337884.1;Parent=rna-XM_034337884.1
NW_023009281.1	Gnomon	exon	202979	203116	.	+	.	ID=exon-XM_034338120.1-9;Dbxref=GeneID:117610552%2CGenbank:XM_034338120.1;Parent=rna-XM_034338120.1
NW_023009281.1	Gnomon	exon	680596	680741	.	+	.	ID=exon-XM_034337884.1-3;Dbxref=GeneID:117610458%2CGenbank:XM_034337884.1;Parent=rna-XM_034337884.1
NW_023009281.1	Gnomon	exon	680816	681092	.	+	.	ID=exon-XM_034337884.1-4;Dbxref=GeneID:117610458%2CGenbank:XM_034337884.1;Parent=rna-XM_034337884.1
NW_023009281.1	Gnomon	exon	200928	200999	.	+	.	ID=exon-XM_034338120.1-7;Dbxref=GeneID:117610552%2CGenbank:XM_034338120.1;Parent=rna-XM_034338120.1
NW_023009281.1	Gnomon	exon	679323	679460	.	+	.	ID=exon-XM_034337884.1-1;Dbxref=GeneID:117610458%2CGenbank:XM_034337884.1;Parent=rna-XM_034337884.1
NW_023009281.1	Gnomon	exon	202761	202908	.	+	.	ID=exon-XM_034338120.1-8;Dbxref=GeneID:117610552%2CGenbank:XM_034338120.1;Parent=rna-XM_034338120.1
NW_023009281.1	Gnomon	exon	680411	680518	.	+	.	ID=exon-XM_034337884.1-2;Dbxref=GeneID:117610458%2CGenbank:XM_034337884.1;Parent=rna-XM_034337884.1
NW_023009281.1	Gnomon	exon	198950	199115	.	+	.	ID=exon-XM_034338120.1-5;Dbxref=GeneID:117610552%2CGenbank:XM_034338120.1;Parent=rna-XM_034338120.1
NW_023009281.1	Gnomon	exon	199271	199341	.	+	.	ID=exon-XM_034338120.1-6;Dbxref=GeneID:117610552%2CGenbank:XM_034338120.1;Parent=rna-XM_034338120.1
NW_023009281.1	Gnomon	exon	198365	198515	.	+	.	ID=exon-XM_034338120.1-3;Dbxref=GeneID:117610552%2CGenbank:XM_034338120.1;Parent=rna-XM_034338120.1
NW_023009281.1	Gnomon	exon	198696	198859	.	+	.	ID=exon-XM_034338120.1-4;Dbxref=GeneID:117610552%2CGenbank:XM_034338120.1;Parent=rna-XM_034338120.1
NW_023009281.1	Gnomon	exon	197011	197163	.	+	.	ID=exon-XM_034338120.1-1;Dbxref=GeneID:117610552%2CGenbank:XM_034338120.1;Parent=rna-XM_034338120.1
NW_023009281.1	Gnomon	exon	197559	197611	.	+	.	ID=exon-XM_034338120.1-2;Dbxref=GeneID:117610552%2CGenbank:XM_034338120.1;Parent=rna-XM_034338120.1
NW_023009281.1	Gnomon	mRNA	1208278	1210046	.	-	.	Name=XM_034337871.1;ID=rna-XM_034337871.1;Dbxref=GeneID:117610453%2CGenbank:XM_034337871.1;Parent=gene-LOC117610453
NW_023009281.1	Gnomon	exon	713444	713676	.	-	.	ID=exon-XR_004582941.1-7;Dbxref=GeneID:117610518%2CGenbank:XR_004582941.1;Parent=rna-XR_004582941.1
NW_023009281.1	Gnomon	exon	712641	712791	.	-	.	ID=exon-XR_004582941.1-8;Dbxref=GeneID:117610518%2CGenbank:XR_004582941.1;Parent=rna-XR_004582941.1
NW_023009281.1	Gnomon	exon	714609	714885	.	-	.	ID=exon-XR_004582941.1-5;Dbxref=GeneID:117610518%2CGenbank:XR_004582941.1;Parent=rna-XR_004582941.1
NW_023009281.1	Gnomon	exon	713835	714325	.	-	.	ID=exon-XR_004582941.1-6;Dbxref=GeneID:117610518%2CGenbank:XR_004582941.1;Parent=rna-XR_004582941.1
NW_023009281.1	Gnomon	exon	719810	720022	.	-	.	ID=exon-XR_004582941.1-3;Dbxref=GeneID:117610518%2CGenbank:XR_004582941.1;Parent=rna-XR_004582941.1
NW_023009281.1	Gnomon	exon	718454	718642	.	-	.	ID=exon-XR_004582941.1-4;Dbxref=GeneID:117610518%2CGenbank:XR_004582941.1;Parent=rna-XR_004582941.1
NW_023009281.1	Gnomon	exon	723483	723737	.	-	.	ID=exon-XR_004582941.1-1;Dbxref=GeneID:117610518%2CGenbank:XR_004582941.1;Parent=rna-XR_004582941.1
NW_023009281.1	Gnomon	exon	721677	723183	.	-	.	ID=exon-XR_004582941.1-2;Dbxref=GeneID:117610518%2CGenbank:XR_004582941.1;Parent=rna-XR_004582941.1
NW_023009281.1	Gnomon	exon	375908	376002	.	+	.	ID=exon-XM_034337837.1-1;Dbxref=GeneID:117610438%2CGenbank:XM_034337837.1;Parent=rna-XM_034337837.1
NW_023009281.1	Gnomon	exon	376555	376611	.	+	.	ID=exon-XM_034337837.1-2;Dbxref=GeneID:117610438%2CGenbank:XM_034337837.1;Parent=rna-XM_034337837.1
NW_023009281.1	Gnomon	exon	376683	376798	.	+	.	ID=exon-XM_034337837.1-3;Dbxref=GeneID:117610438%2CGenbank:XM_034337837.1;Parent=rna-XM_034337837.1
NW_023009281.1	Gnomon	exon	376880	377128	.	+	.	ID=exon-XM_034337837.1-4;Dbxref=GeneID:117610438%2CGenbank:XM_034337837.1;Parent=rna-XM_034337837.1
NW_023009281.1	Gnomon	exon	377211	377292	.	+	.	ID=exon-XM_034337837.1-5;Dbxref=GeneID:117610438%2CGenbank:XM_034337837.1;Parent=rna-XM_034337837.1
NW_023009281.1	Gnomon	exon	377347	377523	.	+	.	ID=exon-XM_034337837.1-6;Dbxref=GeneID:117610438%2CGenbank:XM_034337837.1;Parent=rna-XM_034337837.1
NW_023009281.1	Gnomon	exon	712379	712564	.	-	.	ID=exon-XR_004582941.1-9;Dbxref=GeneID:117610518%2CGenbank:XR_004582941.1;Parent=rna-XR_004582941.1
NW_023009281.1	Gnomon	lnc_RNA	705975	723927	.	-	.	Name=XR_004582935.1;ID=rna-XR_004582935.1;Dbxref=GeneID:117610518%2CGenbank:XR_004582935.1;Parent=gene-LOC117610518
NW_023009281.1	Gnomon	exon	716532	716540	.	+	.	ID=exon-XM_034338018.1-29;Dbxref=GeneID:117610513%2CGenbank:XM_034338018.1;Parent=rna-XM_034338018.1
NW_023009281.1	Gnomon	exon	719737	719783	.	+	.	ID=exon-XM_034338021.1-30;Dbxref=GeneID:117610513%2CGenbank:XM_034338021.1;Parent=rna-XM_034338021.1
NW_023009281.1	Gnomon	exon	720314	723123	.	+	.	ID=exon-XM_034338021.1-31;Dbxref=GeneID:117610513%2CGenbank:XM_034338021.1;Parent=rna-XM_034338021.1
NW_023009281.1	Gnomon	exon	710645	710836	.	+	.	ID=exon-XM_034338018.1-20;Dbxref=GeneID:117610513%2CGenbank:XM_034338018.1;Parent=rna-XM_034338018.1
NW_023009281.1	Gnomon	exon	712870	712999	.	+	.	ID=exon-XM_034338018.1-25;Dbxref=GeneID:117610513%2CGenbank:XM_034338018.1;Parent=rna-XM_034338018.1
NW_023009281.1	Gnomon	exon	713066	713282	.	+	.	ID=exon-XM_034338018.1-26;Dbxref=GeneID:117610513%2CGenbank:XM_034338018.1;Parent=rna-XM_034338018.1
NW_023009281.1	Gnomon	exon	713412	713684	.	+	.	ID=exon-XM_034338018.1-27;Dbxref=GeneID:117610513%2CGenbank:XM_034338018.1;Parent=rna-XM_034338018.1
NW_023009281.1	Gnomon	exon	713826	714005	.	+	.	ID=exon-XM_034338018.1-28;Dbxref=GeneID:117610513%2CGenbank:XM_034338018.1;Parent=rna-XM_034338018.1
NW_023009281.1	Gnomon	exon	710939	711026	.	+	.	ID=exon-XM_034338018.1-21;Dbxref=GeneID:117610513%2CGenbank:XM_034338018.1;Parent=rna-XM_034338018.1
NW_023009281.1	Gnomon	exon	711097	711239	.	+	.	ID=exon-XM_034338018.1-22;Dbxref=GeneID:117610513%2CGenbank:XM_034338018.1;Parent=rna-XM_034338018.1
NW_023009281.1	Gnomon	exon	711763	711903	.	+	.	ID=exon-XM_034338018.1-23;Dbxref=GeneID:117610513%2CGenbank:XM_034338018.1;Parent=rna-XM_034338018.1
NW_023009281.1	Gnomon	exon	712661	712805	.	+	.	ID=exon-XM_034338018.1-24;Dbxref=GeneID:117610513%2CGenbank:XM_034338018.1;Parent=rna-XM_034338018.1
NW_023009281.1	Gnomon	exon	719375	719447	.	+	.	ID=exon-XM_034338018.1-30;Dbxref=GeneID:117610513%2CGenbank:XM_034338018.1;Parent=rna-XM_034338018.1
NW_023009281.1	Gnomon	exon	719737	719783	.	+	.	ID=exon-XM_034338018.1-31;Dbxref=GeneID:117610513%2CGenbank:XM_034338018.1;Parent=rna-XM_034338018.1
NW_023009281.1	Gnomon	exon	720314	723123	.	+	.	ID=exon-XM_034338018.1-32;Dbxref=GeneID:117610513%2CGenbank:XM_034338018.1;Parent=rna-XM_034338018.1
NW_023009281.1	Gnomon	mRNA	135133	137024	.	-	.	Name=XM_034338125.1;ID=rna-XM_034338125.1;Dbxref=GeneID:117610556%2CGenbank:XM_034338125.1;Parent=gene-LOC117610556
NW_023009281.1	Gnomon	exon	710374	710532	.	+	.	ID=exon-XM_034338021.1-18;Dbxref=GeneID:117610513%2CGenbank:XM_034338021.1;Parent=rna-XM_034338021.1
NW_023009281.1	Gnomon	exon	710645	710836	.	+	.	ID=exon-XM_034338021.1-19;Dbxref=GeneID:117610513%2CGenbank:XM_034338021.1;Parent=rna-XM_034338021.1
NW_023009281.1	Gnomon	exon	707406	707644	.	+	.	ID=exon-XM_034338021.1-10;Dbxref=GeneID:117610513%2CGenbank:XM_034338021.1;Parent=rna-XM_034338021.1
NW_023009281.1	Gnomon	exon	708033	708227	.	+	.	ID=exon-XM_034338021.1-11;Dbxref=GeneID:117610513%2CGenbank:XM_034338021.1;Parent=rna-XM_034338021.1
NW_023009281.1	Gnomon	exon	708847	709197	.	+	.	ID=exon-XM_034338021.1-12;Dbxref=GeneID:117610513%2CGenbank:XM_034338021.1;Parent=rna-XM_034338021.1
NW_023009281.1	Gnomon	exon	709287	709355	.	+	.	ID=exon-XM_034338021.1-13;Dbxref=GeneID:117610513%2CGenbank:XM_034338021.1;Parent=rna-XM_034338021.1
NW_023009281.1	Gnomon	exon	709441	709641	.	+	.	ID=exon-XM_034338021.1-14;Dbxref=GeneID:117610513%2CGenbank:XM_034338021.1;Parent=rna-XM_034338021.1
NW_023009281.1	Gnomon	exon	709717	709912	.	+	.	ID=exon-XM_034338021.1-15;Dbxref=GeneID:117610513%2CGenbank:XM_034338021.1;Parent=rna-XM_034338021.1
NW_023009281.1	Gnomon	exon	709992	710084	.	+	.	ID=exon-XM_034338021.1-16;Dbxref=GeneID:117610513%2CGenbank:XM_034338021.1;Parent=rna-XM_034338021.1
NW_023009281.1	Gnomon	exon	710163	710296	.	+	.	ID=exon-XM_034338021.1-17;Dbxref=GeneID:117610513%2CGenbank:XM_034338021.1;Parent=rna-XM_034338021.1
NW_023009281.1	Gnomon	exon	710163	710296	.	+	.	ID=exon-XM_034338018.1-18;Dbxref=GeneID:117610513%2CGenbank:XM_034338018.1;Parent=rna-XM_034338018.1
NW_023009281.1	Gnomon	exon	710374	710532	.	+	.	ID=exon-XM_034338018.1-19;Dbxref=GeneID:117610513%2CGenbank:XM_034338018.1;Parent=rna-XM_034338018.1
NW_023009281.1	Gnomon	exon	710939	711026	.	+	.	ID=exon-XM_034338021.1-20;Dbxref=GeneID:117610513%2CGenbank:XM_034338021.1;Parent=rna-XM_034338021.1
NW_023009281.1	Gnomon	exon	719375	719447	.	+	.	ID=exon-XM_034338021.1-29;Dbxref=GeneID:117610513%2CGenbank:XM_034338021.1;Parent=rna-XM_034338021.1
NW_023009281.1	Gnomon	exon	709287	709355	.	+	.	ID=exon-XM_034338018.1-14;Dbxref=GeneID:117610513%2CGenbank:XM_034338018.1;Parent=rna-XM_034338018.1
NW_023009281.1	Gnomon	exon	711097	711239	.	+	.	ID=exon-XM_034338021.1-21;Dbxref=GeneID:117610513%2CGenbank:XM_034338021.1;Parent=rna-XM_034338021.1
NW_023009281.1	Gnomon	exon	709441	709641	.	+	.	ID=exon-XM_034338018.1-15;Dbxref=GeneID:117610513%2CGenbank:XM_034338018.1;Parent=rna-XM_034338018.1
NW_023009281.1	Gnomon	exon	711763	711903	.	+	.	ID=exon-XM_034338021.1-22;Dbxref=GeneID:117610513%2CGenbank:XM_034338021.1;Parent=rna-XM_034338021.1
NW_023009281.1	Gnomon	exon	709717	709912	.	+	.	ID=exon-XM_034338018.1-16;Dbxref=GeneID:117610513%2CGenbank:XM_034338018.1;Parent=rna-XM_034338018.1
NW_023009281.1	Gnomon	exon	712661	712805	.	+	.	ID=exon-XM_034338021.1-23;Dbxref=GeneID:117610513%2CGenbank:XM_034338021.1;Parent=rna-XM_034338021.1
NW_023009281.1	Gnomon	exon	709992	710084	.	+	.	ID=exon-XM_034338018.1-17;Dbxref=GeneID:117610513%2CGenbank:XM_034338018.1;Parent=rna-XM_034338018.1
NW_023009281.1	Gnomon	exon	712870	712999	.	+	.	ID=exon-XM_034338021.1-24;Dbxref=GeneID:117610513%2CGenbank:XM_034338021.1;Parent=rna-XM_034338021.1
NW_023009281.1	Gnomon	exon	706626	707326	.	+	.	ID=exon-XM_034338018.1-10;Dbxref=GeneID:117610513%2CGenbank:XM_034338018.1;Parent=rna-XM_034338018.1
NW_023009281.1	Gnomon	exon	713066	713282	.	+	.	ID=exon-XM_034338021.1-25;Dbxref=GeneID:117610513%2CGenbank:XM_034338021.1;Parent=rna-XM_034338021.1
NW_023009281.1	Gnomon	exon	707406	707644	.	+	.	ID=exon-XM_034338018.1-11;Dbxref=GeneID:117610513%2CGenbank:XM_034338018.1;Parent=rna-XM_034338018.1
NW_023009281.1	Gnomon	exon	713412	713684	.	+	.	ID=exon-XM_034338021.1-26;Dbxref=GeneID:117610513%2CGenbank:XM_034338021.1;Parent=rna-XM_034338021.1
NW_023009281.1	Gnomon	exon	708033	708227	.	+	.	ID=exon-XM_034338018.1-12;Dbxref=GeneID:117610513%2CGenbank:XM_034338018.1;Parent=rna-XM_034338018.1
NW_023009281.1	Gnomon	exon	713826	714005	.	+	.	ID=exon-XM_034338021.1-27;Dbxref=GeneID:117610513%2CGenbank:XM_034338021.1;Parent=rna-XM_034338021.1
NW_023009281.1	Gnomon	exon	708847	709197	.	+	.	ID=exon-XM_034338018.1-13;Dbxref=GeneID:117610513%2CGenbank:XM_034338018.1;Parent=rna-XM_034338018.1
NW_023009281.1	Gnomon	exon	716532	716540	.	+	.	ID=exon-XM_034338021.1-28;Dbxref=GeneID:117610513%2CGenbank:XM_034338021.1;Parent=rna-XM_034338021.1
NW_023009281.1	Gnomon	exon	857044	857361	.	+	.	ID=exon-XR_004582887.1-8;Dbxref=GeneID:117610360%2CGenbank:XR_004582887.1;Parent=rna-XR_004582887.1
NW_023009281.1	Gnomon	exon	857487	857796	.	+	.	ID=exon-XR_004582887.1-9;Dbxref=GeneID:117610360%2CGenbank:XR_004582887.1;Parent=rna-XR_004582887.1
NW_023009281.1	Gnomon	CDS	388904	389137	.	+	0	Name=XP_034193690.1;ID=cds-XP_034193690.1;Dbxref=GeneID:117610427%2CGenbank:XP_034193690.1;Parent=rna-XM_034337799.1
NW_023009281.1	Gnomon	CDS	389262	389401	.	+	0	Name=XP_034193690.1;ID=cds-XP_034193690.1;Dbxref=GeneID:117610427%2CGenbank:XP_034193690.1;Parent=rna-XM_034337799.1
NW_023009281.1	Gnomon	CDS	390500	390761	.	+	0	Name=XP_034193690.1;ID=cds-XP_034193690.1;Dbxref=GeneID:117610427%2CGenbank:XP_034193690.1;Parent=rna-XM_034337799.1
NW_023009281.1	Gnomon	CDS	390856	391129	.	+	0	Name=XP_034193690.1;ID=cds-XP_034193690.1;Dbxref=GeneID:117610427%2CGenbank:XP_034193690.1;Parent=rna-XM_034337799.1
NW_023009281.1	Gnomon	CDS	391214	392325	.	+	0	Name=XP_034193690.1;ID=cds-XP_034193690.1;Dbxref=GeneID:117610427%2CGenbank:XP_034193690.1;Parent=rna-XM_034337799.1
NW_023009281.1	Gnomon	CDS	392417	392589	.	+	0	Name=XP_034193690.1;ID=cds-XP_034193690.1;Dbxref=GeneID:117610427%2CGenbank:XP_034193690.1;Parent=rna-XM_034337799.1
NW_023009281.1	Gnomon	CDS	392666	393044	.	+	0	Name=XP_034193690.1;ID=cds-XP_034193690.1;Dbxref=GeneID:117610427%2CGenbank:XP_034193690.1;Parent=rna-XM_034337799.1
NW_023009281.1	Gnomon	CDS	393126	395005	.	+	0	Name=XP_034193690.1;ID=cds-XP_034193690.1;Dbxref=GeneID:117610427%2CGenbank:XP_034193690.1;Parent=rna-XM_034337799.1
NW_023009281.1	Gnomon	CDS	395072	395300	.	+	0	Name=XP_034193690.1;ID=cds-XP_034193690.1;Dbxref=GeneID:117610427%2CGenbank:XP_034193690.1;Parent=rna-XM_034337799.1
NW_023009281.1	Gnomon	CDS	395371	395568	.	+	0	Name=XP_034193690.1;ID=cds-XP_034193690.1;Dbxref=GeneID:117610427%2CGenbank:XP_034193690.1;Parent=rna-XM_034337799.1
NW_023009281.1	Gnomon	CDS	396488	398679	.	+	0	Name=XP_034193690.1;ID=cds-XP_034193690.1;Dbxref=GeneID:117610427%2CGenbank:XP_034193690.1;Parent=rna-XM_034337799.1
NW_023009281.1	Gnomon	CDS	398773	399214	.	+	0	Name=XP_034193690.1;ID=cds-XP_034193690.1;Dbxref=GeneID:117610427%2CGenbank:XP_034193690.1;Parent=rna-XM_034337799.1
NW_023009281.1	Gnomon	CDS	399301	399426	.	+	0	Name=XP_034193690.1;ID=cds-XP_034193690.1;Dbxref=GeneID:117610427%2CGenbank:XP_034193690.1;Parent=rna-XM_034337799.1
NW_023009281.1	Gnomon	CDS	399492	399863	.	+	0	Name=XP_034193690.1;ID=cds-XP_034193690.1;Dbxref=GeneID:117610427%2CGenbank:XP_034193690.1;Parent=rna-XM_034337799.1
NW_023009281.1	Gnomon	CDS	399974	400139	.	+	0	Name=XP_034193690.1;ID=cds-XP_034193690.1;Dbxref=GeneID:117610427%2CGenbank:XP_034193690.1;Parent=rna-XM_034337799.1
NW_023009281.1	Gnomon	CDS	400238	400323	.	+	0	Name=XP_034193690.1;ID=cds-XP_034193690.1;Dbxref=GeneID:117610427%2CGenbank:XP_034193690.1;Parent=rna-XM_034337799.1
NW_023009281.1	Gnomon	CDS	400391	400458	.	+	0	Name=XP_034193690.1;ID=cds-XP_034193690.1;Dbxref=GeneID:117610427%2CGenbank:XP_034193690.1;Parent=rna-XM_034337799.1
NW_023009281.1	Gnomon	CDS	400526	400698	.	+	0	Name=XP_034193690.1;ID=cds-XP_034193690.1;Dbxref=GeneID:117610427%2CGenbank:XP_034193690.1;Parent=rna-XM_034337799.1
NW_023009281.1	Gnomon	CDS	400775	401499	.	+	0	Name=XP_034193690.1;ID=cds-XP_034193690.1;Dbxref=GeneID:117610427%2CGenbank:XP_034193690.1;Parent=rna-XM_034337799.1
NW_023009281.1	Gnomon	exon	852391	852599	.	+	.	ID=exon-XR_004582887.1-1;Dbxref=GeneID:117610360%2CGenbank:XR_004582887.1;Parent=rna-XR_004582887.1
NW_023009281.1	Gnomon	exon	852666	852816	.	+	.	ID=exon-XR_004582887.1-2;Dbxref=GeneID:117610360%2CGenbank:XR_004582887.1;Parent=rna-XR_004582887.1
NW_023009281.1	Gnomon	exon	852924	852981	.	+	.	ID=exon-XR_004582887.1-3;Dbxref=GeneID:117610360%2CGenbank:XR_004582887.1;Parent=rna-XR_004582887.1
NW_023009281.1	Gnomon	exon	853100	854332	.	+	.	ID=exon-XR_004582887.1-4;Dbxref=GeneID:117610360%2CGenbank:XR_004582887.1;Parent=rna-XR_004582887.1
NW_023009281.1	Gnomon	exon	854419	854844	.	+	.	ID=exon-XR_004582887.1-5;Dbxref=GeneID:117610360%2CGenbank:XR_004582887.1;Parent=rna-XR_004582887.1
NW_023009281.1	Gnomon	exon	854964	855040	.	+	.	ID=exon-XR_004582887.1-6;Dbxref=GeneID:117610360%2CGenbank:XR_004582887.1;Parent=rna-XR_004582887.1
NW_023009281.1	Gnomon	exon	856171	856925	.	+	.	ID=exon-XR_004582887.1-7;Dbxref=GeneID:117610360%2CGenbank:XR_004582887.1;Parent=rna-XR_004582887.1
NW_023009281.1	Gnomon	CDS	574646	574714	.	+	0	Name=XP_034193846.1;ID=cds-XP_034193846.1;Dbxref=GeneID:117610484%2CGenbank:XP_034193846.1;Parent=rna-XM_034337955.1
NW_023009281.1	Gnomon	CDS	574795	574951	.	+	0	Name=XP_034193846.1;ID=cds-XP_034193846.1;Dbxref=GeneID:117610484%2CGenbank:XP_034193846.1;Parent=rna-XM_034337955.1
NW_023009281.1	Gnomon	CDS	575017	575126	.	+	0	Name=XP_034193846.1;ID=cds-XP_034193846.1;Dbxref=GeneID:117610484%2CGenbank:XP_034193846.1;Parent=rna-XM_034337955.1
NW_023009281.1	Gnomon	CDS	575241	575481	.	+	0	Name=XP_034193846.1;ID=cds-XP_034193846.1;Dbxref=GeneID:117610484%2CGenbank:XP_034193846.1;Parent=rna-XM_034337955.1
NW_023009281.1	Gnomon	CDS	575551	575689	.	+	0	Name=XP_034193846.1;ID=cds-XP_034193846.1;Dbxref=GeneID:117610484%2CGenbank:XP_034193846.1;Parent=rna-XM_034337955.1
NW_023009281.1	Gnomon	CDS	575766	575877	.	+	0	Name=XP_034193846.1;ID=cds-XP_034193846.1;Dbxref=GeneID:117610484%2CGenbank:XP_034193846.1;Parent=rna-XM_034337955.1
NW_023009281.1	Gnomon	mRNA	267056	269283	.	-	.	Name=XM_034337778.1;ID=rna-XM_034337778.1;Dbxref=GeneID:117610419%2CGenbank:XM_034337778.1;Parent=gene-LOC117610419
NW_023009281.1	Gnomon	CDS	901580	901634	.	+	0	Name=XP_034193940.1;ID=cds-XP_034193940.1;Dbxref=GeneID:117610524%2CGenbank:XP_034193940.1;Parent=rna-XM_034338049.1
NW_023009281.1	Gnomon	CDS	901716	901835	.	+	0	Name=XP_034193940.1;ID=cds-XP_034193940.1;Dbxref=GeneID:117610524%2CGenbank:XP_034193940.1;Parent=rna-XM_034338049.1
NW_023009281.1	Gnomon	CDS	901921	902130	.	+	0	Name=XP_034193940.1;ID=cds-XP_034193940.1;Dbxref=GeneID:117610524%2CGenbank:XP_034193940.1;Parent=rna-XM_034338049.1
NW_023009281.1	Gnomon	CDS	902226	902485	.	+	0	Name=XP_034193940.1;ID=cds-XP_034193940.1;Dbxref=GeneID:117610524%2CGenbank:XP_034193940.1;Parent=rna-XM_034338049.1
NW_023009281.1	Gnomon	CDS	902558	902772	.	+	0	Name=XP_034193940.1;ID=cds-XP_034193940.1;Dbxref=GeneID:117610524%2CGenbank:XP_034193940.1;Parent=rna-XM_034338049.1
NW_023009281.1	Gnomon	CDS	902851	902980	.	+	0	Name=XP_034193940.1;ID=cds-XP_034193940.1;Dbxref=GeneID:117610524%2CGenbank:XP_034193940.1;Parent=rna-XM_034338049.1
NW_023009281.1	Gnomon	CDS	903045	903285	.	+	0	Name=XP_034193940.1;ID=cds-XP_034193940.1;Dbxref=GeneID:117610524%2CGenbank:XP_034193940.1;Parent=rna-XM_034338049.1
NW_023009281.1	Gnomon	CDS	903354	903587	.	+	0	Name=XP_034193940.1;ID=cds-XP_034193940.1;Dbxref=GeneID:117610524%2CGenbank:XP_034193940.1;Parent=rna-XM_034338049.1
NW_023009281.1	Gnomon	CDS	903667	903776	.	+	0	Name=XP_034193940.1;ID=cds-XP_034193940.1;Dbxref=GeneID:117610524%2CGenbank:XP_034193940.1;Parent=rna-XM_034338049.1
NW_023009281.1	Gnomon	CDS	905145	905203	.	+	0	Name=XP_034193940.1;ID=cds-XP_034193940.1;Dbxref=GeneID:117610524%2CGenbank:XP_034193940.1;Parent=rna-XM_034338049.1
NW_023009281.1	Gnomon	CDS	943142	943286	.	+	0	Name=XP_034193940.1;ID=cds-XP_034193940.1;Dbxref=GeneID:117610524%2CGenbank:XP_034193940.1;Parent=rna-XM_034338049.1
NW_023009281.1	Gnomon	CDS	947257	947393	.	+	0	Name=XP_034193940.1;ID=cds-XP_034193940.1;Dbxref=GeneID:117610524%2CGenbank:XP_034193940.1;Parent=rna-XM_034338049.1
NW_023009281.1	Gnomon	CDS	947900	948051	.	+	0	Name=XP_034193940.1;ID=cds-XP_034193940.1;Dbxref=GeneID:117610524%2CGenbank:XP_034193940.1;Parent=rna-XM_034338049.1
NW_023009281.1	Gnomon	CDS	948408	948547	.	+	0	Name=XP_034193940.1;ID=cds-XP_034193940.1;Dbxref=GeneID:117610524%2CGenbank:XP_034193940.1;Parent=rna-XM_034338049.1
NW_023009281.1	Gnomon	CDS	948634	948811	.	+	0	Name=XP_034193940.1;ID=cds-XP_034193940.1;Dbxref=GeneID:117610524%2CGenbank:XP_034193940.1;Parent=rna-XM_034338049.1
NW_023009281.1	Gnomon	CDS	948896	949217	.	+	0	Name=XP_034193940.1;ID=cds-XP_034193940.1;Dbxref=GeneID:117610524%2CGenbank:XP_034193940.1;Parent=rna-XM_034338049.1
NW_023009281.1	Gnomon	CDS	949344	949488	.	+	0	Name=XP_034193940.1;ID=cds-XP_034193940.1;Dbxref=GeneID:117610524%2CGenbank:XP_034193940.1;Parent=rna-XM_034338049.1
NW_023009281.1	Gnomon	CDS	506198	506409	.	-	0	Name=XP_034193606.1;ID=cds-XP_034193606.1;Dbxref=GeneID:117610392%2CGenbank:XP_034193606.1;Parent=rna-XM_034337715.1
NW_023009281.1	Gnomon	CDS	505942	506083	.	-	0	Name=XP_034193606.1;ID=cds-XP_034193606.1;Dbxref=GeneID:117610392%2CGenbank:XP_034193606.1;Parent=rna-XM_034337715.1
NW_023009281.1	Gnomon	CDS	505751	505884	.	-	0	Name=XP_034193606.1;ID=cds-XP_034193606.1;Dbxref=GeneID:117610392%2CGenbank:XP_034193606.1;Parent=rna-XM_034337715.1
NW_023009281.1	Gnomon	CDS	505464	505667	.	-	0	Name=XP_034193606.1;ID=cds-XP_034193606.1;Dbxref=GeneID:117610392%2CGenbank:XP_034193606.1;Parent=rna-XM_034337715.1
NW_023009281.1	Gnomon	CDS	505117	505402	.	-	0	Name=XP_034193606.1;ID=cds-XP_034193606.1;Dbxref=GeneID:117610392%2CGenbank:XP_034193606.1;Parent=rna-XM_034337715.1
NW_023009281.1	Gnomon	CDS	504735	505034	.	-	0	Name=XP_034193606.1;ID=cds-XP_034193606.1;Dbxref=GeneID:117610392%2CGenbank:XP_034193606.1;Parent=rna-XM_034337715.1
NW_023009281.1	Gnomon	exon	441499	441750	.	+	.	ID=exon-XM_034337665.1-1;Dbxref=GeneID:117610375%2CGenbank:XM_034337665.1;Parent=rna-XM_034337665.1
NW_023009281.1	Gnomon	exon	444313	444585	.	+	.	ID=exon-XM_034337665.1-8;Dbxref=GeneID:117610375%2CGenbank:XM_034337665.1;Parent=rna-XM_034337665.1
NW_023009281.1	Gnomon	exon	443778	444013	.	+	.	ID=exon-XM_034337665.1-6;Dbxref=GeneID:117610375%2CGenbank:XM_034337665.1;Parent=rna-XM_034337665.1
NW_023009281.1	Gnomon	exon	444104	444238	.	+	.	ID=exon-XM_034337665.1-7;Dbxref=GeneID:117610375%2CGenbank:XM_034337665.1;Parent=rna-XM_034337665.1
NW_023009281.1	Gnomon	exon	442368	442688	.	+	.	ID=exon-XM_034337665.1-4;Dbxref=GeneID:117610375%2CGenbank:XM_034337665.1;Parent=rna-XM_034337665.1
NW_023009281.1	Gnomon	exon	443092	443295	.	+	.	ID=exon-XM_034337665.1-5;Dbxref=GeneID:117610375%2CGenbank:XM_034337665.1;Parent=rna-XM_034337665.1
NW_023009281.1	Gnomon	exon	441849	441978	.	+	.	ID=exon-XM_034337665.1-2;Dbxref=GeneID:117610375%2CGenbank:XM_034337665.1;Parent=rna-XM_034337665.1
NW_023009281.1	Gnomon	exon	442090	442284	.	+	.	ID=exon-XM_034337665.1-3;Dbxref=GeneID:117610375%2CGenbank:XM_034337665.1;Parent=rna-XM_034337665.1
NW_023009281.1	Gnomon	mRNA	831304	839547	.	+	.	Name=XM_034337632.1;ID=rna-XM_034337632.1;Dbxref=GeneID:117610357%2CGenbank:XM_034337632.1;Parent=gene-LOC117610357
NW_023009281.1	Gnomon	CDS	546367	547923	.	-	0	Name=XP_034193596.1;ID=cds-XP_034193596.1;Dbxref=GeneID:117610388%2CGenbank:XP_034193596.1;Parent=rna-XM_034337705.1
NW_023009281.1	Gnomon	exon	468863	469015	.	-	.	ID=exon-XM_034337698.1-10;Dbxref=GeneID:117610387%2CGenbank:XM_034337698.1;Parent=rna-XM_034337698.1
NW_023009281.1	Gnomon	exon	467762	467976	.	-	.	ID=exon-XM_034337698.1-11;Dbxref=GeneID:117610387%2CGenbank:XM_034337698.1;Parent=rna-XM_034337698.1
NW_023009281.1	Gnomon	exon	461693	461956	.	-	.	ID=exon-XM_034337698.1-12;Dbxref=GeneID:117610387%2CGenbank:XM_034337698.1;Parent=rna-XM_034337698.1
NW_023009281.1	Gnomon	mRNA	1208044	1210042	.	-	.	Name=XM_034337872.1;ID=rna-XM_034337872.1;Dbxref=GeneID:117610453%2CGenbank:XM_034337872.1;Parent=gene-LOC117610453
NW_023009281.1	Gnomon	exon	406991	407118	.	+	.	ID=exon-XM_034337814.1-1;Dbxref=GeneID:117610431%2CGenbank:XM_034337814.1;Parent=rna-XM_034337814.1
NW_023009281.1	Gnomon	exon	407203	408042	.	+	.	ID=exon-XM_034337814.1-2;Dbxref=GeneID:117610431%2CGenbank:XM_034337814.1;Parent=rna-XM_034337814.1
NW_023009281.1	Gnomon	exon	1099144	1099298	.	-	.	ID=exon-XM_034337985.1-9;Dbxref=GeneID:117610494%2CGenbank:XM_034337985.1;Parent=rna-XM_034337985.1
NW_023009281.1	Gnomon	exon	408111	408428	.	+	.	ID=exon-XM_034337814.1-3;Dbxref=GeneID:117610431%2CGenbank:XM_034337814.1;Parent=rna-XM_034337814.1
NW_023009281.1	Gnomon	exon	1101606	1101860	.	-	.	ID=exon-XM_034337985.1-3;Dbxref=GeneID:117610494%2CGenbank:XM_034337985.1;Parent=rna-XM_034337985.1
NW_023009281.1	Gnomon	exon	1101022	1101336	.	-	.	ID=exon-XM_034337985.1-4;Dbxref=GeneID:117610494%2CGenbank:XM_034337985.1;Parent=rna-XM_034337985.1
NW_023009281.1	Gnomon	exon	1117944	1118434	.	-	.	ID=exon-XM_034337985.1-1;Dbxref=GeneID:117610494%2CGenbank:XM_034337985.1;Parent=rna-XM_034337985.1
NW_023009281.1	Gnomon	exon	1114768	1115029	.	-	.	ID=exon-XM_034337985.1-2;Dbxref=GeneID:117610494%2CGenbank:XM_034337985.1;Parent=rna-XM_034337985.1
NW_023009281.1	Gnomon	exon	408504	408734	.	+	.	ID=exon-XM_034337814.1-4;Dbxref=GeneID:117610431%2CGenbank:XM_034337814.1;Parent=rna-XM_034337814.1
NW_023009281.1	Gnomon	exon	1099598	1099765	.	-	.	ID=exon-XM_034337985.1-7;Dbxref=GeneID:117610494%2CGenbank:XM_034337985.1;Parent=rna-XM_034337985.1
NW_023009281.1	Gnomon	exon	408810	409060	.	+	.	ID=exon-XM_034337814.1-5;Dbxref=GeneID:117610431%2CGenbank:XM_034337814.1;Parent=rna-XM_034337814.1
NW_023009281.1	Gnomon	exon	1099378	1099512	.	-	.	ID=exon-XM_034337985.1-8;Dbxref=GeneID:117610494%2CGenbank:XM_034337985.1;Parent=rna-XM_034337985.1
NW_023009281.1	Gnomon	exon	409148	409541	.	+	.	ID=exon-XM_034337814.1-6;Dbxref=GeneID:117610431%2CGenbank:XM_034337814.1;Parent=rna-XM_034337814.1
NW_023009281.1	Gnomon	exon	1100831	1100938	.	-	.	ID=exon-XM_034337985.1-5;Dbxref=GeneID:117610494%2CGenbank:XM_034337985.1;Parent=rna-XM_034337985.1
NW_023009281.1	Gnomon	exon	409763	410110	.	+	.	ID=exon-XM_034337814.1-7;Dbxref=GeneID:117610431%2CGenbank:XM_034337814.1;Parent=rna-XM_034337814.1
NW_023009281.1	Gnomon	exon	1100059	1100152	.	-	.	ID=exon-XM_034337985.1-6;Dbxref=GeneID:117610494%2CGenbank:XM_034337985.1;Parent=rna-XM_034337985.1
NW_023009281.1	Gnomon	exon	1207104	1207229	.	+	.	ID=exon-XM_034337861.1-6;Dbxref=GeneID:117610450%2CGenbank:XM_034337861.1;Parent=rna-XM_034337861.1
NW_023009281.1	Gnomon	exon	1207292	1207474	.	+	.	ID=exon-XM_034337861.1-7;Dbxref=GeneID:117610450%2CGenbank:XM_034337861.1;Parent=rna-XM_034337861.1
NW_023009281.1	Gnomon	exon	1206562	1206768	.	+	.	ID=exon-XM_034337861.1-4;Dbxref=GeneID:117610450%2CGenbank:XM_034337861.1;Parent=rna-XM_034337861.1
NW_023009281.1	Gnomon	exon	1206859	1207029	.	+	.	ID=exon-XM_034337861.1-5;Dbxref=GeneID:117610450%2CGenbank:XM_034337861.1;Parent=rna-XM_034337861.1
NW_023009281.1	Gnomon	exon	1207570	1207705	.	+	.	ID=exon-XM_034337861.1-8;Dbxref=GeneID:117610450%2CGenbank:XM_034337861.1;Parent=rna-XM_034337861.1
NW_023009281.1	Gnomon	exon	1207784	1208028	.	+	.	ID=exon-XM_034337861.1-9;Dbxref=GeneID:117610450%2CGenbank:XM_034337861.1;Parent=rna-XM_034337861.1
NW_023009281.1	Gnomon	exon	1206110	1206224	.	+	.	ID=exon-XM_034337861.1-2;Dbxref=GeneID:117610450%2CGenbank:XM_034337861.1;Parent=rna-XM_034337861.1
NW_023009281.1	Gnomon	exon	1206357	1206457	.	+	.	ID=exon-XM_034337861.1-3;Dbxref=GeneID:117610450%2CGenbank:XM_034337861.1;Parent=rna-XM_034337861.1
NW_023009281.1	Gnomon	exon	1205484	1205746	.	+	.	ID=exon-XM_034337861.1-1;Dbxref=GeneID:117610450%2CGenbank:XM_034337861.1;Parent=rna-XM_034337861.1
NW_023009281.1	Gnomon	exon	844308	844703	.	-	.	ID=exon-XM_034337618.1-2;Dbxref=GeneID:117610350%2CGenbank:XM_034337618.1;Parent=rna-XM_034337618.1
NW_023009281.1	Gnomon	exon	841847	842207	.	-	.	ID=exon-XM_034337618.1-3;Dbxref=GeneID:117610350%2CGenbank:XM_034337618.1;Parent=rna-XM_034337618.1
NW_023009281.1	Gnomon	exon	841391	841765	.	-	.	ID=exon-XM_034337618.1-4;Dbxref=GeneID:117610350%2CGenbank:XM_034337618.1;Parent=rna-XM_034337618.1
NW_023009281.1	Gnomon	exon	840148	841314	.	-	.	ID=exon-XM_034337618.1-5;Dbxref=GeneID:117610350%2CGenbank:XM_034337618.1;Parent=rna-XM_034337618.1
NW_023009281.1	Gnomon	exon	845227	845540	.	-	.	ID=exon-XM_034337618.1-1;Dbxref=GeneID:117610350%2CGenbank:XM_034337618.1;Parent=rna-XM_034337618.1
NW_023009281.1	Gnomon	mRNA	141385	142598	.	-	.	Name=XM_034338126.1;ID=rna-XM_034338126.1;Dbxref=GeneID:117610557%2CGenbank:XM_034338126.1;Parent=gene-LOC117610557
NW_023009281.1	Gnomon	exon	270165	270390	.	+	.	ID=exon-XM_034337789.1-3;Dbxref=GeneID:117610425%2CGenbank:XM_034337789.1;Parent=rna-XM_034337789.1
NW_023009281.1	Gnomon	exon	269668	269837	.	+	.	ID=exon-XM_034337789.1-1;Dbxref=GeneID:117610425%2CGenbank:XM_034337789.1;Parent=rna-XM_034337789.1
NW_023009281.1	Gnomon	exon	269899	270097	.	+	.	ID=exon-XM_034337789.1-2;Dbxref=GeneID:117610425%2CGenbank:XM_034337789.1;Parent=rna-XM_034337789.1
NW_023009281.1	Gnomon	exon	356610	356750	.	-	.	ID=exon-XM_034337750.1-12;Dbxref=GeneID:117610409%2CGenbank:XM_034337750.1;Parent=rna-XM_034337750.1
NW_023009281.1	Gnomon	exon	355472	356527	.	-	.	ID=exon-XM_034337750.1-13;Dbxref=GeneID:117610409%2CGenbank:XM_034337750.1;Parent=rna-XM_034337750.1
NW_023009281.1	Gnomon	exon	359303	359542	.	-	.	ID=exon-XM_034337750.1-10;Dbxref=GeneID:117610409%2CGenbank:XM_034337750.1;Parent=rna-XM_034337750.1
NW_023009281.1	Gnomon	exon	356823	359246	.	-	.	ID=exon-XM_034337750.1-11;Dbxref=GeneID:117610409%2CGenbank:XM_034337750.1;Parent=rna-XM_034337750.1
NW_023009281.1	Gnomon	CDS	420448	420575	.	+	0	Name=XP_034193700.1;ID=cds-XP_034193700.1;Dbxref=GeneID:117610430%2CGenbank:XP_034193700.1;Parent=rna-XM_034337809.1
NW_023009281.1	Gnomon	CDS	420651	420807	.	+	0	Name=XP_034193700.1;ID=cds-XP_034193700.1;Dbxref=GeneID:117610430%2CGenbank:XP_034193700.1;Parent=rna-XM_034337809.1
NW_023009281.1	Gnomon	CDS	420888	421234	.	+	0	Name=XP_034193700.1;ID=cds-XP_034193700.1;Dbxref=GeneID:117610430%2CGenbank:XP_034193700.1;Parent=rna-XM_034337809.1
NW_023009281.1	Gnomon	CDS	421312	421924	.	+	0	Name=XP_034193700.1;ID=cds-XP_034193700.1;Dbxref=GeneID:117610430%2CGenbank:XP_034193700.1;Parent=rna-XM_034337809.1
NW_023009281.1	Gnomon	CDS	422015	422687	.	+	0	Name=XP_034193700.1;ID=cds-XP_034193700.1;Dbxref=GeneID:117610430%2CGenbank:XP_034193700.1;Parent=rna-XM_034337809.1
NW_023009281.1	Gnomon	CDS	422760	422915	.	+	0	Name=XP_034193700.1;ID=cds-XP_034193700.1;Dbxref=GeneID:117610430%2CGenbank:XP_034193700.1;Parent=rna-XM_034337809.1
NW_023009281.1	Gnomon	CDS	423003	423237	.	+	0	Name=XP_034193700.1;ID=cds-XP_034193700.1;Dbxref=GeneID:117610430%2CGenbank:XP_034193700.1;Parent=rna-XM_034337809.1
NW_023009281.1	Gnomon	CDS	424503	424572	.	+	0	Name=XP_034193700.1;ID=cds-XP_034193700.1;Dbxref=GeneID:117610430%2CGenbank:XP_034193700.1;Parent=rna-XM_034337809.1
NW_023009281.1	Gnomon	exon	1122996	1123129	.	-	.	ID=exon-XM_034337967.1-21;Dbxref=GeneID:117610493%2CGenbank:XM_034337967.1;Parent=rna-XM_034337967.1
NW_023009281.1	Gnomon	exon	1122548	1122863	.	-	.	ID=exon-XM_034337967.1-22;Dbxref=GeneID:117610493%2CGenbank:XM_034337967.1;Parent=rna-XM_034337967.1
NW_023009281.1	Gnomon	exon	1127832	1128092	.	-	.	ID=exon-XM_034337967.1-20;Dbxref=GeneID:117610493%2CGenbank:XM_034337967.1;Parent=rna-XM_034337967.1
NW_023009281.1	Gnomon	exon	712641	712791	.	-	.	ID=exon-XR_004582937.1-8;Dbxref=GeneID:117610518%2CGenbank:XR_004582937.1;Parent=rna-XR_004582937.1
NW_023009281.1	Gnomon	exon	712379	712564	.	-	.	ID=exon-XR_004582937.1-9;Dbxref=GeneID:117610518%2CGenbank:XR_004582937.1;Parent=rna-XR_004582937.1
NW_023009281.1	Gnomon	exon	713835	714325	.	-	.	ID=exon-XR_004582937.1-6;Dbxref=GeneID:117610518%2CGenbank:XR_004582937.1;Parent=rna-XR_004582937.1
NW_023009281.1	Gnomon	exon	713444	713676	.	-	.	ID=exon-XR_004582937.1-7;Dbxref=GeneID:117610518%2CGenbank:XR_004582937.1;Parent=rna-XR_004582937.1
NW_023009281.1	Gnomon	exon	718454	718642	.	-	.	ID=exon-XR_004582937.1-4;Dbxref=GeneID:117610518%2CGenbank:XR_004582937.1;Parent=rna-XR_004582937.1
NW_023009281.1	Gnomon	exon	714609	714885	.	-	.	ID=exon-XR_004582937.1-5;Dbxref=GeneID:117610518%2CGenbank:XR_004582937.1;Parent=rna-XR_004582937.1
NW_023009281.1	Gnomon	mRNA	820383	821334	.	-	.	Name=XM_034337633.1;ID=rna-XM_034337633.1;Dbxref=GeneID:117610358%2CGenbank:XM_034337633.1;Parent=gene-LOC117610358
NW_023009281.1	Gnomon	exon	721677	723183	.	-	.	ID=exon-XR_004582937.1-2;Dbxref=GeneID:117610518%2CGenbank:XR_004582937.1;Parent=rna-XR_004582937.1
NW_023009281.1	Gnomon	exon	719810	720022	.	-	.	ID=exon-XR_004582937.1-3;Dbxref=GeneID:117610518%2CGenbank:XR_004582937.1;Parent=rna-XR_004582937.1
NW_023009281.1	Gnomon	mRNA	1181836	1183681	.	+	.	Name=XM_034337873.1;ID=rna-XM_034337873.1;Dbxref=GeneID:117610454%2CGenbank:XM_034337873.1;Parent=gene-LOC117610454
NW_023009281.1	Gnomon	exon	861457	861532	.	+	.	ID=exon-XR_004582889.1-17;Dbxref=GeneID:117610360%2CGenbank:XR_004582889.1;Parent=rna-XR_004582889.1
NW_023009281.1	Gnomon	exon	861623	861848	.	+	.	ID=exon-XR_004582889.1-18;Dbxref=GeneID:117610360%2CGenbank:XR_004582889.1;Parent=rna-XR_004582889.1
NW_023009281.1	Gnomon	exon	859540	859704	.	+	.	ID=exon-XR_004582889.1-13;Dbxref=GeneID:117610360%2CGenbank:XR_004582889.1;Parent=rna-XR_004582889.1
NW_023009281.1	Gnomon	exon	859916	860337	.	+	.	ID=exon-XR_004582889.1-14;Dbxref=GeneID:117610360%2CGenbank:XR_004582889.1;Parent=rna-XR_004582889.1
NW_023009281.1	Gnomon	exon	860414	860631	.	+	.	ID=exon-XR_004582889.1-15;Dbxref=GeneID:117610360%2CGenbank:XR_004582889.1;Parent=rna-XR_004582889.1
NW_023009281.1	Gnomon	exon	860740	861322	.	+	.	ID=exon-XR_004582889.1-16;Dbxref=GeneID:117610360%2CGenbank:XR_004582889.1;Parent=rna-XR_004582889.1
NW_023009281.1	Gnomon	exon	858275	858436	.	+	.	ID=exon-XR_004582889.1-10;Dbxref=GeneID:117610360%2CGenbank:XR_004582889.1;Parent=rna-XR_004582889.1
NW_023009281.1	Gnomon	exon	858518	858546	.	+	.	ID=exon-XR_004582889.1-11;Dbxref=GeneID:117610360%2CGenbank:XR_004582889.1;Parent=rna-XR_004582889.1
NW_023009281.1	Gnomon	exon	859430	859456	.	+	.	ID=exon-XR_004582889.1-12;Dbxref=GeneID:117610360%2CGenbank:XR_004582889.1;Parent=rna-XR_004582889.1
NW_023009281.1	Gnomon	exon	676213	676377	.	+	.	ID=exon-XM_034337890.1-8;Dbxref=GeneID:117610461%2CGenbank:XM_034337890.1;Parent=rna-XM_034337890.1
NW_023009281.1	Gnomon	exon	676458	676517	.	+	.	ID=exon-XM_034337890.1-9;Dbxref=GeneID:117610461%2CGenbank:XM_034337890.1;Parent=rna-XM_034337890.1
NW_023009281.1	Gnomon	exon	1034681	1035083	.	-	.	ID=exon-XM_034338040.1-10;Dbxref=GeneID:117610522%2CGenbank:XM_034338040.1;Parent=rna-XM_034338040.1
NW_023009281.1	Gnomon	exon	1034427	1034589	.	-	.	ID=exon-XM_034338040.1-11;Dbxref=GeneID:117610522%2CGenbank:XM_034338040.1;Parent=rna-XM_034338040.1
NW_023009281.1	Gnomon	exon	1033259	1033336	.	-	.	ID=exon-XM_034338040.1-12;Dbxref=GeneID:117610522%2CGenbank:XM_034338040.1;Parent=rna-XM_034338040.1
NW_023009281.1	Gnomon	exon	1033001	1033179	.	-	.	ID=exon-XM_034338040.1-13;Dbxref=GeneID:117610522%2CGenbank:XM_034338040.1;Parent=rna-XM_034338040.1
NW_023009281.1	Gnomon	exon	1032771	1032898	.	-	.	ID=exon-XM_034338040.1-14;Dbxref=GeneID:117610522%2CGenbank:XM_034338040.1;Parent=rna-XM_034338040.1
NW_023009281.1	Gnomon	exon	673514	673587	.	+	.	ID=exon-XM_034337890.1-2;Dbxref=GeneID:117610461%2CGenbank:XM_034337890.1;Parent=rna-XM_034337890.1
NW_023009281.1	Gnomon	exon	1032465	1032697	.	-	.	ID=exon-XM_034338040.1-15;Dbxref=GeneID:117610522%2CGenbank:XM_034338040.1;Parent=rna-XM_034338040.1
NW_023009281.1	Gnomon	exon	673698	673911	.	+	.	ID=exon-XM_034337890.1-3;Dbxref=GeneID:117610461%2CGenbank:XM_034337890.1;Parent=rna-XM_034337890.1
NW_023009281.1	Gnomon	exon	673278	673439	.	+	.	ID=exon-XM_034337890.1-1;Dbxref=GeneID:117610461%2CGenbank:XM_034337890.1;Parent=rna-XM_034337890.1
NW_023009281.1	Gnomon	exon	674675	674820	.	+	.	ID=exon-XM_034337890.1-6;Dbxref=GeneID:117610461%2CGenbank:XM_034337890.1;Parent=rna-XM_034337890.1
NW_023009281.1	Gnomon	exon	675988	676145	.	+	.	ID=exon-XM_034337890.1-7;Dbxref=GeneID:117610461%2CGenbank:XM_034337890.1;Parent=rna-XM_034337890.1
NW_023009281.1	Gnomon	exon	674110	674324	.	+	.	ID=exon-XM_034337890.1-4;Dbxref=GeneID:117610461%2CGenbank:XM_034337890.1;Parent=rna-XM_034337890.1
NW_023009281.1	Gnomon	exon	674391	674559	.	+	.	ID=exon-XM_034337890.1-5;Dbxref=GeneID:117610461%2CGenbank:XM_034337890.1;Parent=rna-XM_034337890.1
NW_023009281.1	Gnomon	exon	723483	723737	.	-	.	ID=exon-XR_004582937.1-1;Dbxref=GeneID:117610518%2CGenbank:XR_004582937.1;Parent=rna-XR_004582937.1
NW_023009281.1	Gnomon	exon	871704	872056	.	+	.	ID=exon-XM_034337613.1-1;Dbxref=GeneID:117610348%2CGenbank:XM_034337613.1;Parent=rna-XM_034337613.1
NW_023009281.1	Gnomon	exon	872214	872600	.	+	.	ID=exon-XM_034337613.1-2;Dbxref=GeneID:117610348%2CGenbank:XM_034337613.1;Parent=rna-XM_034337613.1
NW_023009281.1	Gnomon	exon	872662	872859	.	+	.	ID=exon-XM_034337613.1-3;Dbxref=GeneID:117610348%2CGenbank:XM_034337613.1;Parent=rna-XM_034337613.1
NW_023009281.1	Gnomon	exon	872935	873467	.	+	.	ID=exon-XM_034337613.1-4;Dbxref=GeneID:117610348%2CGenbank:XM_034337613.1;Parent=rna-XM_034337613.1
NW_023009281.1	Gnomon	exon	1134556	1134651	.	-	.	ID=exon-XM_034337967.1-10;Dbxref=GeneID:117610493%2CGenbank:XM_034337967.1;Parent=rna-XM_034337967.1
NW_023009281.1	Gnomon	exon	1133852	1134086	.	-	.	ID=exon-XM_034337967.1-11;Dbxref=GeneID:117610493%2CGenbank:XM_034337967.1;Parent=rna-XM_034337967.1
NW_023009281.1	Gnomon	exon	1133301	1133372	.	-	.	ID=exon-XM_034337967.1-12;Dbxref=GeneID:117610493%2CGenbank:XM_034337967.1;Parent=rna-XM_034337967.1
NW_023009281.1	Gnomon	exon	1132781	1132943	.	-	.	ID=exon-XM_034337967.1-13;Dbxref=GeneID:117610493%2CGenbank:XM_034337967.1;Parent=rna-XM_034337967.1
NW_023009281.1	Gnomon	exon	1130544	1130720	.	-	.	ID=exon-XM_034337967.1-18;Dbxref=GeneID:117610493%2CGenbank:XM_034337967.1;Parent=rna-XM_034337967.1
NW_023009281.1	Gnomon	exon	1128405	1128719	.	-	.	ID=exon-XM_034337967.1-19;Dbxref=GeneID:117610493%2CGenbank:XM_034337967.1;Parent=rna-XM_034337967.1
NW_023009281.1	Gnomon	exon	1132338	1132447	.	-	.	ID=exon-XM_034337967.1-14;Dbxref=GeneID:117610493%2CGenbank:XM_034337967.1;Parent=rna-XM_034337967.1
NW_023009281.1	Gnomon	exon	1131910	1132085	.	-	.	ID=exon-XM_034337967.1-15;Dbxref=GeneID:117610493%2CGenbank:XM_034337967.1;Parent=rna-XM_034337967.1
NW_023009281.1	Gnomon	exon	1131216	1131435	.	-	.	ID=exon-XM_034337967.1-16;Dbxref=GeneID:117610493%2CGenbank:XM_034337967.1;Parent=rna-XM_034337967.1
NW_023009281.1	Gnomon	exon	1130892	1131013	.	-	.	ID=exon-XM_034337967.1-17;Dbxref=GeneID:117610493%2CGenbank:XM_034337967.1;Parent=rna-XM_034337967.1
NW_023009281.1	Gnomon	CDS	130851	130853	.	-	0	Name=XP_034193885.1;ID=cds-XP_034193885.1;Dbxref=GeneID:117610500%2CGenbank:XP_034193885.1;Parent=rna-XM_034337994.1
NW_023009281.1	Gnomon	CDS	88227	88293	.	-	0	Name=XP_034193885.1;ID=cds-XP_034193885.1;Dbxref=GeneID:117610500%2CGenbank:XP_034193885.1;Parent=rna-XM_034337994.1
NW_023009281.1	Gnomon	CDS	66791	66971	.	-	0	Name=XP_034193885.1;ID=cds-XP_034193885.1;Dbxref=GeneID:117610500%2CGenbank:XP_034193885.1;Parent=rna-XM_034337994.1
NW_023009281.1	Gnomon	CDS	33874	34088	.	-	0	Name=XP_034193885.1;ID=cds-XP_034193885.1;Dbxref=GeneID:117610500%2CGenbank:XP_034193885.1;Parent=rna-XM_034337994.1
NW_023009281.1	Gnomon	CDS	1192	1348	.	-	0	Name=XP_034193885.1;ID=cds-XP_034193885.1;Dbxref=GeneID:117610500%2CGenbank:XP_034193885.1;Parent=rna-XM_034337994.1
NW_023009281.1	Gnomon	exon	857487	857796	.	+	.	ID=exon-XR_004582867.1-8;Dbxref=GeneID:117610360%2CGenbank:XR_004582867.1;Parent=rna-XR_004582867.1
NW_023009281.1	Gnomon	exon	857904	858196	.	+	.	ID=exon-XR_004582867.1-9;Dbxref=GeneID:117610360%2CGenbank:XR_004582867.1;Parent=rna-XR_004582867.1
NW_023009281.1	Gnomon	exon	854964	856925	.	+	.	ID=exon-XR_004582867.1-6;Dbxref=GeneID:117610360%2CGenbank:XR_004582867.1;Parent=rna-XR_004582867.1
NW_023009281.1	Gnomon	exon	857044	857361	.	+	.	ID=exon-XR_004582867.1-7;Dbxref=GeneID:117610360%2CGenbank:XR_004582867.1;Parent=rna-XR_004582867.1
NW_023009281.1	Gnomon	exon	678837	678878	.	-	.	ID=exon-XM_034337912.1-9;Dbxref=GeneID:117610466%2CGenbank:XM_034337912.1;Parent=rna-XM_034337912.1
NW_023009281.1	Gnomon	exon	679621	680363	.	-	.	ID=exon-XM_034337912.1-7;Dbxref=GeneID:117610466%2CGenbank:XM_034337912.1;Parent=rna-XM_034337912.1
NW_023009281.1	Gnomon	exon	678959	679550	.	-	.	ID=exon-XM_034337912.1-8;Dbxref=GeneID:117610466%2CGenbank:XM_034337912.1;Parent=rna-XM_034337912.1
NW_023009281.1	Gnomon	exon	687885	688044	.	-	.	ID=exon-XM_034337912.1-5;Dbxref=GeneID:117610466%2CGenbank:XM_034337912.1;Parent=rna-XM_034337912.1
NW_023009281.1	Gnomon	exon	686476	686558	.	-	.	ID=exon-XM_034337912.1-6;Dbxref=GeneID:117610466%2CGenbank:XM_034337912.1;Parent=rna-XM_034337912.1
NW_023009281.1	Gnomon	exon	853100	854332	.	+	.	ID=exon-XR_004582867.1-4;Dbxref=GeneID:117610360%2CGenbank:XR_004582867.1;Parent=rna-XR_004582867.1
NW_023009281.1	Gnomon	exon	854419	854844	.	+	.	ID=exon-XR_004582867.1-5;Dbxref=GeneID:117610360%2CGenbank:XR_004582867.1;Parent=rna-XR_004582867.1
NW_023009281.1	Gnomon	exon	852666	852816	.	+	.	ID=exon-XR_004582867.1-2;Dbxref=GeneID:117610360%2CGenbank:XR_004582867.1;Parent=rna-XR_004582867.1
NW_023009281.1	Gnomon	exon	852924	852981	.	+	.	ID=exon-XR_004582867.1-3;Dbxref=GeneID:117610360%2CGenbank:XR_004582867.1;Parent=rna-XR_004582867.1
NW_023009281.1	Gnomon	exon	852391	852599	.	+	.	ID=exon-XR_004582867.1-1;Dbxref=GeneID:117610360%2CGenbank:XR_004582867.1;Parent=rna-XR_004582867.1
NW_023009281.1	Gnomon	exon	688330	688480	.	-	.	ID=exon-XM_034337912.1-3;Dbxref=GeneID:117610466%2CGenbank:XM_034337912.1;Parent=rna-XM_034337912.1
NW_023009281.1	Gnomon	exon	688118	688261	.	-	.	ID=exon-XM_034337912.1-4;Dbxref=GeneID:117610466%2CGenbank:XM_034337912.1;Parent=rna-XM_034337912.1
NW_023009281.1	Gnomon	exon	689027	689425	.	-	.	ID=exon-XM_034337912.1-1;Dbxref=GeneID:117610466%2CGenbank:XM_034337912.1;Parent=rna-XM_034337912.1
NW_023009281.1	Gnomon	exon	688612	688898	.	-	.	ID=exon-XM_034337912.1-2;Dbxref=GeneID:117610466%2CGenbank:XM_034337912.1;Parent=rna-XM_034337912.1
NW_023009281.1	Gnomon	exon	347117	347278	.	-	.	ID=exon-XM_034337766.1-2;Dbxref=GeneID:117610412%2CGenbank:XM_034337766.1;Parent=rna-XM_034337766.1
NW_023009281.1	Gnomon	exon	346747	347021	.	-	.	ID=exon-XM_034337766.1-3;Dbxref=GeneID:117610412%2CGenbank:XM_034337766.1;Parent=rna-XM_034337766.1
NW_023009281.1	Gnomon	exon	347456	347624	.	-	.	ID=exon-XM_034337766.1-1;Dbxref=GeneID:117610412%2CGenbank:XM_034337766.1;Parent=rna-XM_034337766.1
NW_023009281.1	Gnomon	exon	345808	346042	.	-	.	ID=exon-XM_034337766.1-6;Dbxref=GeneID:117610412%2CGenbank:XM_034337766.1;Parent=rna-XM_034337766.1
NW_023009281.1	Gnomon	exon	345168	345732	.	-	.	ID=exon-XM_034337766.1-7;Dbxref=GeneID:117610412%2CGenbank:XM_034337766.1;Parent=rna-XM_034337766.1
NW_023009281.1	Gnomon	exon	346431	346662	.	-	.	ID=exon-XM_034337766.1-4;Dbxref=GeneID:117610412%2CGenbank:XM_034337766.1;Parent=rna-XM_034337766.1
NW_023009281.1	Gnomon	exon	346130	346356	.	-	.	ID=exon-XM_034337766.1-5;Dbxref=GeneID:117610412%2CGenbank:XM_034337766.1;Parent=rna-XM_034337766.1
NW_023009281.1	Gnomon	CDS	362406	362573	.	-	0	Name=XP_034193645.1;ID=cds-XP_034193645.1;Dbxref=GeneID:117610409%2CGenbank:XP_034193645.1;Parent=rna-XM_034337754.1
NW_023009281.1	Gnomon	CDS	362156	362313	.	-	0	Name=XP_034193645.1;ID=cds-XP_034193645.1;Dbxref=GeneID:117610409%2CGenbank:XP_034193645.1;Parent=rna-XM_034337754.1
NW_023009281.1	Gnomon	CDS	361257	361401	.	-	0	Name=XP_034193645.1;ID=cds-XP_034193645.1;Dbxref=GeneID:117610409%2CGenbank:XP_034193645.1;Parent=rna-XM_034337754.1
NW_023009281.1	Gnomon	CDS	360845	360907	.	-	0	Name=XP_034193645.1;ID=cds-XP_034193645.1;Dbxref=GeneID:117610409%2CGenbank:XP_034193645.1;Parent=rna-XM_034337754.1
NW_023009281.1	Gnomon	CDS	359822	359959	.	-	0	Name=XP_034193645.1;ID=cds-XP_034193645.1;Dbxref=GeneID:117610409%2CGenbank:XP_034193645.1;Parent=rna-XM_034337754.1
NW_023009281.1	Gnomon	CDS	359629	359766	.	-	0	Name=XP_034193645.1;ID=cds-XP_034193645.1;Dbxref=GeneID:117610409%2CGenbank:XP_034193645.1;Parent=rna-XM_034337754.1
NW_023009281.1	Gnomon	CDS	359303	359542	.	-	0	Name=XP_034193645.1;ID=cds-XP_034193645.1;Dbxref=GeneID:117610409%2CGenbank:XP_034193645.1;Parent=rna-XM_034337754.1
NW_023009281.1	Gnomon	CDS	356823	359246	.	-	0	Name=XP_034193645.1;ID=cds-XP_034193645.1;Dbxref=GeneID:117610409%2CGenbank:XP_034193645.1;Parent=rna-XM_034337754.1
NW_023009281.1	Gnomon	CDS	356610	356750	.	-	0	Name=XP_034193645.1;ID=cds-XP_034193645.1;Dbxref=GeneID:117610409%2CGenbank:XP_034193645.1;Parent=rna-XM_034337754.1
NW_023009281.1	Gnomon	CDS	356312	356527	.	-	0	Name=XP_034193645.1;ID=cds-XP_034193645.1;Dbxref=GeneID:117610409%2CGenbank:XP_034193645.1;Parent=rna-XM_034337754.1
NW_023009281.1	Gnomon	exon	1049612	1049750	.	-	.	ID=exon-XM_034338017.1-1;Dbxref=GeneID:117610512%2CGenbank:XM_034338017.1;Parent=rna-XM_034338017.1
NW_023009281.1	Gnomon	mRNA	267056	269659	.	-	.	Name=XM_034337779.1;ID=rna-XM_034337779.1;Dbxref=GeneID:117610419%2CGenbank:XM_034337779.1;Parent=gene-LOC117610419
NW_023009281.1	Gnomon	exon	1048366	1048536	.	-	.	ID=exon-XM_034338017.1-6;Dbxref=GeneID:117610512%2CGenbank:XM_034338017.1;Parent=rna-XM_034338017.1
NW_023009281.1	Gnomon	exon	1048098	1048260	.	-	.	ID=exon-XM_034338017.1-7;Dbxref=GeneID:117610512%2CGenbank:XM_034338017.1;Parent=rna-XM_034338017.1
NW_023009281.1	Gnomon	exon	1048840	1048987	.	-	.	ID=exon-XM_034338017.1-4;Dbxref=GeneID:117610512%2CGenbank:XM_034338017.1;Parent=rna-XM_034338017.1
NW_023009281.1	Gnomon	exon	1048620	1048748	.	-	.	ID=exon-XM_034338017.1-5;Dbxref=GeneID:117610512%2CGenbank:XM_034338017.1;Parent=rna-XM_034338017.1
NW_023009281.1	Gnomon	exon	1049256	1049520	.	-	.	ID=exon-XM_034338017.1-2;Dbxref=GeneID:117610512%2CGenbank:XM_034338017.1;Parent=rna-XM_034338017.1
NW_023009281.1	Gnomon	exon	1049071	1049176	.	-	.	ID=exon-XM_034338017.1-3;Dbxref=GeneID:117610512%2CGenbank:XM_034338017.1;Parent=rna-XM_034338017.1
NW_023009281.1	Gnomon	lnc_RNA	852391	861848	.	+	.	Name=XR_004582888.1;ID=rna-XR_004582888.1;Dbxref=GeneID:117610360%2CGenbank:XR_004582888.1;Parent=gene-LOC117610360
NW_023009281.1	Gnomon	exon	498043	498197	.	+	.	ID=exon-XM_034337736.1-1;Dbxref=GeneID:117610400%2CGenbank:XM_034337736.1;Parent=rna-XM_034337736.1
NW_023009281.1	Gnomon	exon	498557	499425	.	+	.	ID=exon-XM_034337736.1-2;Dbxref=GeneID:117610400%2CGenbank:XM_034337736.1;Parent=rna-XM_034337736.1
NW_023009281.1	Gnomon	mRNA	827791	830218	.	-	.	Name=XM_034337634.1;ID=rna-XM_034337634.1;Dbxref=GeneID:117610359%2CGenbank:XM_034337634.1;Parent=gene-LOC117610359
NW_023009281.1	Gnomon	exon	186160	186661	.	-	.	ID=exon-XM_034338123.1-1;Dbxref=GeneID:117610555%2CGenbank:XM_034338123.1;Parent=rna-XM_034338123.1
NW_023009281.1	Gnomon	exon	185929	186013	.	-	.	ID=exon-XM_034338123.1-2;Dbxref=GeneID:117610555%2CGenbank:XM_034338123.1;Parent=rna-XM_034338123.1
NW_023009281.1	Gnomon	exon	180032	183077	.	-	.	ID=exon-XM_034338123.1-3;Dbxref=GeneID:117610555%2CGenbank:XM_034338123.1;Parent=rna-XM_034338123.1
NW_023009281.1	Gnomon	CDS	362406	362573	.	-	0	Name=XP_034193644.1;ID=cds-XP_034193644.1;Dbxref=GeneID:117610409%2CGenbank:XP_034193644.1;Parent=rna-XM_034337753.1
NW_023009281.1	Gnomon	CDS	362156	362313	.	-	0	Name=XP_034193644.1;ID=cds-XP_034193644.1;Dbxref=GeneID:117610409%2CGenbank:XP_034193644.1;Parent=rna-XM_034337753.1
NW_023009281.1	Gnomon	CDS	362012	362044	.	-	0	Name=XP_034193644.1;ID=cds-XP_034193644.1;Dbxref=GeneID:117610409%2CGenbank:XP_034193644.1;Parent=rna-XM_034337753.1
NW_023009281.1	Gnomon	CDS	361792	361851	.	-	0	Name=XP_034193644.1;ID=cds-XP_034193644.1;Dbxref=GeneID:117610409%2CGenbank:XP_034193644.1;Parent=rna-XM_034337753.1
NW_023009281.1	Gnomon	CDS	361257	361401	.	-	0	Name=XP_034193644.1;ID=cds-XP_034193644.1;Dbxref=GeneID:117610409%2CGenbank:XP_034193644.1;Parent=rna-XM_034337753.1
NW_023009281.1	Gnomon	CDS	359822	359959	.	-	0	Name=XP_034193644.1;ID=cds-XP_034193644.1;Dbxref=GeneID:117610409%2CGenbank:XP_034193644.1;Parent=rna-XM_034337753.1
NW_023009281.1	Gnomon	CDS	359629	359766	.	-	0	Name=XP_034193644.1;ID=cds-XP_034193644.1;Dbxref=GeneID:117610409%2CGenbank:XP_034193644.1;Parent=rna-XM_034337753.1
NW_023009281.1	Gnomon	CDS	359303	359542	.	-	0	Name=XP_034193644.1;ID=cds-XP_034193644.1;Dbxref=GeneID:117610409%2CGenbank:XP_034193644.1;Parent=rna-XM_034337753.1
NW_023009281.1	Gnomon	CDS	356823	359246	.	-	0	Name=XP_034193644.1;ID=cds-XP_034193644.1;Dbxref=GeneID:117610409%2CGenbank:XP_034193644.1;Parent=rna-XM_034337753.1
NW_023009281.1	Gnomon	CDS	356610	356750	.	-	0	Name=XP_034193644.1;ID=cds-XP_034193644.1;Dbxref=GeneID:117610409%2CGenbank:XP_034193644.1;Parent=rna-XM_034337753.1
NW_023009281.1	Gnomon	CDS	356312	356527	.	-	0	Name=XP_034193644.1;ID=cds-XP_034193644.1;Dbxref=GeneID:117610409%2CGenbank:XP_034193644.1;Parent=rna-XM_034337753.1
NW_023009281.1	Gnomon	exon	585922	585943	.	+	.	ID=exon-XM_034337960.1-2;Dbxref=GeneID:117610488%2CGenbank:XM_034337960.1;Parent=rna-XM_034337960.1
NW_023009281.1	Gnomon	exon	587156	587193	.	+	.	ID=exon-XM_034337960.1-3;Dbxref=GeneID:117610488%2CGenbank:XM_034337960.1;Parent=rna-XM_034337960.1
NW_023009281.1	Gnomon	exon	585529	585778	.	+	.	ID=exon-XM_034337960.1-1;Dbxref=GeneID:117610488%2CGenbank:XM_034337960.1;Parent=rna-XM_034337960.1
NW_023009281.1	Gnomon	exon	587830	588075	.	+	.	ID=exon-XM_034337960.1-4;Dbxref=GeneID:117610488%2CGenbank:XM_034337960.1;Parent=rna-XM_034337960.1
NW_023009281.1	Gnomon	exon	589519	590067	.	+	.	ID=exon-XM_034337960.1-5;Dbxref=GeneID:117610488%2CGenbank:XM_034337960.1;Parent=rna-XM_034337960.1
NW_023009281.1	Gnomon	lnc_RNA	852391	861848	.	+	.	Name=XR_004582887.1;ID=rna-XR_004582887.1;Dbxref=GeneID:117610360%2CGenbank:XR_004582887.1;Parent=gene-LOC117610360
NW_023009281.1	Gnomon	exon	1209699	1210045	.	-	.	ID=exon-XM_034337866.1-1;Dbxref=GeneID:117610453%2CGenbank:XM_034337866.1;Parent=rna-XM_034337866.1
NW_023009281.1	Gnomon	exon	1209374	1209610	.	-	.	ID=exon-XM_034337866.1-2;Dbxref=GeneID:117610453%2CGenbank:XM_034337866.1;Parent=rna-XM_034337866.1
NW_023009281.1	Gnomon	exon	1208608	1209302	.	-	.	ID=exon-XM_034337866.1-3;Dbxref=GeneID:117610453%2CGenbank:XM_034337866.1;Parent=rna-XM_034337866.1
NW_023009281.1	Gnomon	exon	1208278	1208436	.	-	.	ID=exon-XM_034337866.1-4;Dbxref=GeneID:117610453%2CGenbank:XM_034337866.1;Parent=rna-XM_034337866.1
NW_023009281.1	Gnomon	mRNA	1181836	1183681	.	+	.	Name=XM_034337875.1;ID=rna-XM_034337875.1;Dbxref=GeneID:117610454%2CGenbank:XM_034337875.1;Parent=gene-LOC117610454
NW_023009281.1	Gnomon	exon	611713	611823	.	-	.	ID=exon-XM_034337936.1-3;Dbxref=GeneID:117610478%2CGenbank:XM_034337936.1;Parent=rna-XM_034337936.1
NW_023009281.1	Gnomon	exon	610787	611417	.	-	.	ID=exon-XM_034337936.1-4;Dbxref=GeneID:117610478%2CGenbank:XM_034337936.1;Parent=rna-XM_034337936.1
NW_023009281.1	Gnomon	exon	610613	610705	.	-	.	ID=exon-XM_034337936.1-5;Dbxref=GeneID:117610478%2CGenbank:XM_034337936.1;Parent=rna-XM_034337936.1
NW_023009281.1	Gnomon	exon	610338	610424	.	-	.	ID=exon-XM_034337936.1-6;Dbxref=GeneID:117610478%2CGenbank:XM_034337936.1;Parent=rna-XM_034337936.1
NW_023009281.1	Gnomon	exon	609265	609423	.	-	.	ID=exon-XM_034337936.1-7;Dbxref=GeneID:117610478%2CGenbank:XM_034337936.1;Parent=rna-XM_034337936.1
NW_023009281.1	Gnomon	exon	608874	609177	.	-	.	ID=exon-XM_034337936.1-8;Dbxref=GeneID:117610478%2CGenbank:XM_034337936.1;Parent=rna-XM_034337936.1
NW_023009281.1	Gnomon	exon	606948	608776	.	-	.	ID=exon-XM_034337936.1-9;Dbxref=GeneID:117610478%2CGenbank:XM_034337936.1;Parent=rna-XM_034337936.1
NW_023009281.1	Gnomon	exon	612341	613002	.	-	.	ID=exon-XM_034337936.1-1;Dbxref=GeneID:117610478%2CGenbank:XM_034337936.1;Parent=rna-XM_034337936.1
NW_023009281.1	Gnomon	exon	612025	612112	.	-	.	ID=exon-XM_034337936.1-2;Dbxref=GeneID:117610478%2CGenbank:XM_034337936.1;Parent=rna-XM_034337936.1
NW_023009281.1	Gnomon	CDS	954543	954698	.	-	0	Name=XP_034193981.1;ID=cds-XP_034193981.1;Dbxref=GeneID:117610540%2CGenbank:XP_034193981.1;Parent=rna-XM_034338090.1
NW_023009281.1	Gnomon	CDS	954188	954295	.	-	0	Name=XP_034193981.1;ID=cds-XP_034193981.1;Dbxref=GeneID:117610540%2CGenbank:XP_034193981.1;Parent=rna-XM_034338090.1
NW_023009281.1	Gnomon	CDS	954017	954112	.	-	0	Name=XP_034193981.1;ID=cds-XP_034193981.1;Dbxref=GeneID:117610540%2CGenbank:XP_034193981.1;Parent=rna-XM_034338090.1
NW_023009281.1	Gnomon	exon	947257	947393	.	+	.	ID=exon-XM_034338050.1-12;Dbxref=GeneID:117610524%2CGenbank:XM_034338050.1;Parent=rna-XM_034338050.1
NW_023009281.1	Gnomon	exon	947900	948051	.	+	.	ID=exon-XM_034338050.1-13;Dbxref=GeneID:117610524%2CGenbank:XM_034338050.1;Parent=rna-XM_034338050.1
NW_023009281.1	Gnomon	exon	905145	905203	.	+	.	ID=exon-XM_034338050.1-10;Dbxref=GeneID:117610524%2CGenbank:XM_034338050.1;Parent=rna-XM_034338050.1
NW_023009281.1	Gnomon	exon	943142	943286	.	+	.	ID=exon-XM_034338050.1-11;Dbxref=GeneID:117610524%2CGenbank:XM_034338050.1;Parent=rna-XM_034338050.1
NW_023009281.1	Gnomon	exon	948896	949217	.	+	.	ID=exon-XM_034338050.1-16;Dbxref=GeneID:117610524%2CGenbank:XM_034338050.1;Parent=rna-XM_034338050.1
NW_023009281.1	Gnomon	exon	949344	950898	.	+	.	ID=exon-XM_034338050.1-17;Dbxref=GeneID:117610524%2CGenbank:XM_034338050.1;Parent=rna-XM_034338050.1
NW_023009281.1	Gnomon	exon	948408	948535	.	+	.	ID=exon-XM_034338050.1-14;Dbxref=GeneID:117610524%2CGenbank:XM_034338050.1;Parent=rna-XM_034338050.1
NW_023009281.1	Gnomon	exon	948634	948811	.	+	.	ID=exon-XM_034338050.1-15;Dbxref=GeneID:117610524%2CGenbank:XM_034338050.1;Parent=rna-XM_034338050.1
NW_023009281.1	Gnomon	CDS	1015795	1015837	.	-	0	Name=XP_034193980.1;ID=cds-XP_034193980.1;Dbxref=GeneID:117610539%2CGenbank:XP_034193980.1;Parent=rna-XM_034338089.1
NW_023009281.1	Gnomon	CDS	1011039	1011204	.	-	0	Name=XP_034193980.1;ID=cds-XP_034193980.1;Dbxref=GeneID:117610539%2CGenbank:XP_034193980.1;Parent=rna-XM_034338089.1
NW_023009281.1	Gnomon	CDS	1009732	1009819	.	-	0	Name=XP_034193980.1;ID=cds-XP_034193980.1;Dbxref=GeneID:117610539%2CGenbank:XP_034193980.1;Parent=rna-XM_034338089.1
NW_023009281.1	Gnomon	CDS	1004434	1004507	.	-	0	Name=XP_034193980.1;ID=cds-XP_034193980.1;Dbxref=GeneID:117610539%2CGenbank:XP_034193980.1;Parent=rna-XM_034338089.1
NW_023009281.1	Gnomon	CDS	1004195	1004350	.	-	0	Name=XP_034193980.1;ID=cds-XP_034193980.1;Dbxref=GeneID:117610539%2CGenbank:XP_034193980.1;Parent=rna-XM_034338089.1
NW_023009281.1	Gnomon	CDS	1004042	1004093	.	-	0	Name=XP_034193980.1;ID=cds-XP_034193980.1;Dbxref=GeneID:117610539%2CGenbank:XP_034193980.1;Parent=rna-XM_034338089.1
NW_023009281.1	Gnomon	CDS	1210841	1211870	.	+	0	Name=XP_034193741.1;ID=cds-XP_034193741.1;Dbxref=GeneID:117610446%2CGenbank:XP_034193741.1;Parent=rna-XM_034337850.1
NW_023009281.1	Gnomon	CDS	1211957	1212370	.	+	0	Name=XP_034193741.1;ID=cds-XP_034193741.1;Dbxref=GeneID:117610446%2CGenbank:XP_034193741.1;Parent=rna-XM_034337850.1
NW_023009281.1	Gnomon	CDS	1212460	1213275	.	+	0	Name=XP_034193741.1;ID=cds-XP_034193741.1;Dbxref=GeneID:117610446%2CGenbank:XP_034193741.1;Parent=rna-XM_034337850.1
NW_023009281.1	Gnomon	CDS	1213362	1213541	.	+	0	Name=XP_034193741.1;ID=cds-XP_034193741.1;Dbxref=GeneID:117610446%2CGenbank:XP_034193741.1;Parent=rna-XM_034337850.1
NW_023009281.1	Gnomon	CDS	1213815	1214188	.	+	0	Name=XP_034193741.1;ID=cds-XP_034193741.1;Dbxref=GeneID:117610446%2CGenbank:XP_034193741.1;Parent=rna-XM_034337850.1
NW_023009281.1	Gnomon	CDS	1214277	1214595	.	+	0	Name=XP_034193741.1;ID=cds-XP_034193741.1;Dbxref=GeneID:117610446%2CGenbank:XP_034193741.1;Parent=rna-XM_034337850.1
NW_023009281.1	Gnomon	CDS	1214676	1214982	.	+	0	Name=XP_034193741.1;ID=cds-XP_034193741.1;Dbxref=GeneID:117610446%2CGenbank:XP_034193741.1;Parent=rna-XM_034337850.1
NW_023009281.1	Gnomon	CDS	1215054	1215195	.	+	0	Name=XP_034193741.1;ID=cds-XP_034193741.1;Dbxref=GeneID:117610446%2CGenbank:XP_034193741.1;Parent=rna-XM_034337850.1
NW_023009281.1	Gnomon	exon	769320	769905	.	+	.	ID=exon-XM_034338100.1-3;Dbxref=GeneID:117610543%2CGenbank:XM_034338100.1;Parent=rna-XM_034338100.1
NW_023009281.1	Gnomon	exon	1118441	1118637	.	-	.	ID=exon-XM_034337983.1-1;Dbxref=GeneID:117610494%2CGenbank:XM_034337983.1;Parent=rna-XM_034337983.1
NW_023009281.1	Gnomon	exon	770016	770956	.	+	.	ID=exon-XM_034338100.1-4;Dbxref=GeneID:117610543%2CGenbank:XM_034338100.1;Parent=rna-XM_034338100.1
NW_023009281.1	Gnomon	exon	1101606	1101860	.	-	.	ID=exon-XM_034337983.1-2;Dbxref=GeneID:117610494%2CGenbank:XM_034337983.1;Parent=rna-XM_034337983.1
NW_023009281.1	Gnomon	exon	771034	771161	.	+	.	ID=exon-XM_034338100.1-5;Dbxref=GeneID:117610543%2CGenbank:XM_034338100.1;Parent=rna-XM_034338100.1
NW_023009281.1	Gnomon	exon	771242	771419	.	+	.	ID=exon-XM_034338100.1-6;Dbxref=GeneID:117610543%2CGenbank:XM_034338100.1;Parent=rna-XM_034338100.1
NW_023009281.1	Gnomon	exon	768199	768343	.	+	.	ID=exon-XM_034338100.1-1;Dbxref=GeneID:117610543%2CGenbank:XM_034338100.1;Parent=rna-XM_034338100.1
NW_023009281.1	Gnomon	exon	768907	768968	.	+	.	ID=exon-XM_034338100.1-2;Dbxref=GeneID:117610543%2CGenbank:XM_034338100.1;Parent=rna-XM_034338100.1
NW_023009281.1	Gnomon	exon	1098845	1099052	.	-	.	ID=exon-XM_034337983.1-9;Dbxref=GeneID:117610494%2CGenbank:XM_034337983.1;Parent=rna-XM_034337983.1
NW_023009281.1	Gnomon	exon	1099378	1099512	.	-	.	ID=exon-XM_034337983.1-7;Dbxref=GeneID:117610494%2CGenbank:XM_034337983.1;Parent=rna-XM_034337983.1
NW_023009281.1	Gnomon	exon	1099144	1099295	.	-	.	ID=exon-XM_034337983.1-8;Dbxref=GeneID:117610494%2CGenbank:XM_034337983.1;Parent=rna-XM_034337983.1
NW_023009281.1	Gnomon	exon	771503	771683	.	+	.	ID=exon-XM_034338100.1-7;Dbxref=GeneID:117610543%2CGenbank:XM_034338100.1;Parent=rna-XM_034338100.1
NW_023009281.1	Gnomon	exon	1100059	1100152	.	-	.	ID=exon-XM_034337983.1-5;Dbxref=GeneID:117610494%2CGenbank:XM_034337983.1;Parent=rna-XM_034337983.1
NW_023009281.1	Gnomon	exon	771741	772022	.	+	.	ID=exon-XM_034338100.1-8;Dbxref=GeneID:117610543%2CGenbank:XM_034338100.1;Parent=rna-XM_034338100.1
NW_023009281.1	Gnomon	exon	1099598	1099765	.	-	.	ID=exon-XM_034337983.1-6;Dbxref=GeneID:117610494%2CGenbank:XM_034337983.1;Parent=rna-XM_034337983.1
NW_023009281.1	Gnomon	exon	1101022	1101336	.	-	.	ID=exon-XM_034337983.1-3;Dbxref=GeneID:117610494%2CGenbank:XM_034337983.1;Parent=rna-XM_034337983.1
NW_023009281.1	Gnomon	exon	1100831	1100938	.	-	.	ID=exon-XM_034337983.1-4;Dbxref=GeneID:117610494%2CGenbank:XM_034337983.1;Parent=rna-XM_034337983.1
NW_023009281.1	Gnomon	CDS	797291	797332	.	+	0	Name=XP_034193491.1;ID=cds-XP_034193491.1;Dbxref=GeneID:117610342%2CGenbank:XP_034193491.1;Parent=rna-XM_034337600.1
NW_023009281.1	Gnomon	CDS	797708	797877	.	+	0	Name=XP_034193491.1;ID=cds-XP_034193491.1;Dbxref=GeneID:117610342%2CGenbank:XP_034193491.1;Parent=rna-XM_034337600.1
NW_023009281.1	Gnomon	CDS	798040	798253	.	+	0	Name=XP_034193491.1;ID=cds-XP_034193491.1;Dbxref=GeneID:117610342%2CGenbank:XP_034193491.1;Parent=rna-XM_034337600.1
NW_023009281.1	Gnomon	CDS	798319	798611	.	+	0	Name=XP_034193491.1;ID=cds-XP_034193491.1;Dbxref=GeneID:117610342%2CGenbank:XP_034193491.1;Parent=rna-XM_034337600.1
NW_023009281.1	Gnomon	CDS	798677	798839	.	+	0	Name=XP_034193491.1;ID=cds-XP_034193491.1;Dbxref=GeneID:117610342%2CGenbank:XP_034193491.1;Parent=rna-XM_034337600.1
NW_023009281.1	Gnomon	CDS	798925	799198	.	+	0	Name=XP_034193491.1;ID=cds-XP_034193491.1;Dbxref=GeneID:117610342%2CGenbank:XP_034193491.1;Parent=rna-XM_034337600.1
NW_023009281.1	Gnomon	CDS	799270	799776	.	+	0	Name=XP_034193491.1;ID=cds-XP_034193491.1;Dbxref=GeneID:117610342%2CGenbank:XP_034193491.1;Parent=rna-XM_034337600.1
NW_023009281.1	Gnomon	CDS	799856	800139	.	+	0	Name=XP_034193491.1;ID=cds-XP_034193491.1;Dbxref=GeneID:117610342%2CGenbank:XP_034193491.1;Parent=rna-XM_034337600.1
NW_023009281.1	Gnomon	CDS	800221	800352	.	+	0	Name=XP_034193491.1;ID=cds-XP_034193491.1;Dbxref=GeneID:117610342%2CGenbank:XP_034193491.1;Parent=rna-XM_034337600.1
NW_023009281.1	Gnomon	CDS	800429	800597	.	+	0	Name=XP_034193491.1;ID=cds-XP_034193491.1;Dbxref=GeneID:117610342%2CGenbank:XP_034193491.1;Parent=rna-XM_034337600.1
NW_023009281.1	Gnomon	CDS	800700	800988	.	+	0	Name=XP_034193491.1;ID=cds-XP_034193491.1;Dbxref=GeneID:117610342%2CGenbank:XP_034193491.1;Parent=rna-XM_034337600.1
NW_023009281.1	Gnomon	CDS	801065	801263	.	+	0	Name=XP_034193491.1;ID=cds-XP_034193491.1;Dbxref=GeneID:117610342%2CGenbank:XP_034193491.1;Parent=rna-XM_034337600.1
NW_023009281.1	Gnomon	CDS	801337	801594	.	+	0	Name=XP_034193491.1;ID=cds-XP_034193491.1;Dbxref=GeneID:117610342%2CGenbank:XP_034193491.1;Parent=rna-XM_034337600.1
NW_023009281.1	Gnomon	CDS	801680	801868	.	+	0	Name=XP_034193491.1;ID=cds-XP_034193491.1;Dbxref=GeneID:117610342%2CGenbank:XP_034193491.1;Parent=rna-XM_034337600.1
NW_023009281.1	Gnomon	CDS	801946	802189	.	+	0	Name=XP_034193491.1;ID=cds-XP_034193491.1;Dbxref=GeneID:117610342%2CGenbank:XP_034193491.1;Parent=rna-XM_034337600.1
NW_023009281.1	Gnomon	CDS	802254	802400	.	+	0	Name=XP_034193491.1;ID=cds-XP_034193491.1;Dbxref=GeneID:117610342%2CGenbank:XP_034193491.1;Parent=rna-XM_034337600.1
NW_023009281.1	Gnomon	CDS	802467	802600	.	+	0	Name=XP_034193491.1;ID=cds-XP_034193491.1;Dbxref=GeneID:117610342%2CGenbank:XP_034193491.1;Parent=rna-XM_034337600.1
NW_023009281.1	Gnomon	CDS	870569	870778	.	-	0	Name=XP_034193501.1;ID=cds-XP_034193501.1;Dbxref=GeneID:117610347%2CGenbank:XP_034193501.1;Parent=rna-XM_034337610.1
NW_023009281.1	Gnomon	CDS	870370	870503	.	-	0	Name=XP_034193501.1;ID=cds-XP_034193501.1;Dbxref=GeneID:117610347%2CGenbank:XP_034193501.1;Parent=rna-XM_034337610.1
NW_023009281.1	Gnomon	CDS	869985	870297	.	-	0	Name=XP_034193501.1;ID=cds-XP_034193501.1;Dbxref=GeneID:117610347%2CGenbank:XP_034193501.1;Parent=rna-XM_034337610.1
NW_023009281.1	Gnomon	CDS	869469	869899	.	-	0	Name=XP_034193501.1;ID=cds-XP_034193501.1;Dbxref=GeneID:117610347%2CGenbank:XP_034193501.1;Parent=rna-XM_034337610.1
NW_023009281.1	Gnomon	CDS	869174	869398	.	-	0	Name=XP_034193501.1;ID=cds-XP_034193501.1;Dbxref=GeneID:117610347%2CGenbank:XP_034193501.1;Parent=rna-XM_034337610.1
NW_023009281.1	Gnomon	CDS	868816	869098	.	-	0	Name=XP_034193501.1;ID=cds-XP_034193501.1;Dbxref=GeneID:117610347%2CGenbank:XP_034193501.1;Parent=rna-XM_034337610.1
NW_023009281.1	Gnomon	CDS	1050681	1050931	.	+	0	Name=XP_034193887.1;ID=cds-XP_034193887.1;Dbxref=GeneID:117610501%2CGenbank:XP_034193887.1;Parent=rna-XM_034337996.1
NW_023009281.1	Gnomon	CDS	1051030	1051615	.	+	0	Name=XP_034193887.1;ID=cds-XP_034193887.1;Dbxref=GeneID:117610501%2CGenbank:XP_034193887.1;Parent=rna-XM_034337996.1
NW_023009281.1	Gnomon	CDS	1051694	1051975	.	+	0	Name=XP_034193887.1;ID=cds-XP_034193887.1;Dbxref=GeneID:117610501%2CGenbank:XP_034193887.1;Parent=rna-XM_034337996.1
NW_023009281.1	Gnomon	CDS	1052048	1052740	.	+	0	Name=XP_034193887.1;ID=cds-XP_034193887.1;Dbxref=GeneID:117610501%2CGenbank:XP_034193887.1;Parent=rna-XM_034337996.1
NW_023009281.1	Gnomon	CDS	1052811	1053177	.	+	0	Name=XP_034193887.1;ID=cds-XP_034193887.1;Dbxref=GeneID:117610501%2CGenbank:XP_034193887.1;Parent=rna-XM_034337996.1
NW_023009281.1	Gnomon	CDS	1053259	1053450	.	+	0	Name=XP_034193887.1;ID=cds-XP_034193887.1;Dbxref=GeneID:117610501%2CGenbank:XP_034193887.1;Parent=rna-XM_034337996.1
NW_023009281.1	Gnomon	CDS	1054601	1055706	.	+	0	Name=XP_034193887.1;ID=cds-XP_034193887.1;Dbxref=GeneID:117610501%2CGenbank:XP_034193887.1;Parent=rna-XM_034337996.1
NW_023009281.1	Gnomon	lnc_RNA	852391	861848	.	+	.	Name=XR_004582886.1;ID=rna-XR_004582886.1;Dbxref=GeneID:117610360%2CGenbank:XR_004582886.1;Parent=gene-LOC117610360
NW_023009281.1	Gnomon	CDS	274840	274897	.	+	0	Name=XP_034193647.1;ID=cds-XP_034193647.1;Dbxref=GeneID:117610411%2CGenbank:XP_034193647.1;Parent=rna-XM_034337756.1
NW_023009281.1	Gnomon	CDS	275174	275278	.	+	0	Name=XP_034193647.1;ID=cds-XP_034193647.1;Dbxref=GeneID:117610411%2CGenbank:XP_034193647.1;Parent=rna-XM_034337756.1
NW_023009281.1	Gnomon	CDS	275344	275560	.	+	0	Name=XP_034193647.1;ID=cds-XP_034193647.1;Dbxref=GeneID:117610411%2CGenbank:XP_034193647.1;Parent=rna-XM_034337756.1
NW_023009281.1	Gnomon	CDS	275638	275861	.	+	0	Name=XP_034193647.1;ID=cds-XP_034193647.1;Dbxref=GeneID:117610411%2CGenbank:XP_034193647.1;Parent=rna-XM_034337756.1
NW_023009281.1	Gnomon	CDS	275934	277138	.	+	0	Name=XP_034193647.1;ID=cds-XP_034193647.1;Dbxref=GeneID:117610411%2CGenbank:XP_034193647.1;Parent=rna-XM_034337756.1
NW_023009281.1	Gnomon	CDS	277205	277990	.	+	0	Name=XP_034193647.1;ID=cds-XP_034193647.1;Dbxref=GeneID:117610411%2CGenbank:XP_034193647.1;Parent=rna-XM_034337756.1
NW_023009281.1	Gnomon	exon	952689	952863	.	-	.	ID=exon-XM_034338088.1-4;Dbxref=GeneID:117610538%2CGenbank:XM_034338088.1;Parent=rna-XM_034338088.1
NW_023009281.1	Gnomon	exon	952047	952525	.	-	.	ID=exon-XM_034338088.1-5;Dbxref=GeneID:117610538%2CGenbank:XM_034338088.1;Parent=rna-XM_034338088.1
NW_023009281.1	Gnomon	exon	953309	953401	.	-	.	ID=exon-XM_034338088.1-2;Dbxref=GeneID:117610538%2CGenbank:XM_034338088.1;Parent=rna-XM_034338088.1
NW_023009281.1	Gnomon	exon	952984	953062	.	-	.	ID=exon-XM_034338088.1-3;Dbxref=GeneID:117610538%2CGenbank:XM_034338088.1;Parent=rna-XM_034338088.1
NW_023009281.1	Gnomon	exon	953501	953638	.	-	.	ID=exon-XM_034338088.1-1;Dbxref=GeneID:117610538%2CGenbank:XM_034338088.1;Parent=rna-XM_034338088.1
NW_023009281.1	Gnomon	exon	689597	689833	.	+	.	ID=exon-XR_004582914.1-1;Dbxref=GeneID:117610464%2CGenbank:XR_004582914.1;Parent=rna-XR_004582914.1
NW_023009281.1	Gnomon	exon	690062	690209	.	+	.	ID=exon-XR_004582914.1-2;Dbxref=GeneID:117610464%2CGenbank:XR_004582914.1;Parent=rna-XR_004582914.1
NW_023009281.1	Gnomon	mRNA	1181994	1183676	.	+	.	Name=XM_034337876.1;ID=rna-XM_034337876.1;Dbxref=GeneID:117610454%2CGenbank:XM_034337876.1;Parent=gene-LOC117610454
NW_023009281.1	Gnomon	exon	691349	691483	.	+	.	ID=exon-XR_004582914.1-5;Dbxref=GeneID:117610464%2CGenbank:XR_004582914.1;Parent=rna-XR_004582914.1
NW_023009281.1	Gnomon	exon	692365	692499	.	+	.	ID=exon-XR_004582914.1-6;Dbxref=GeneID:117610464%2CGenbank:XR_004582914.1;Parent=rna-XR_004582914.1
NW_023009281.1	Gnomon	exon	690351	690473	.	+	.	ID=exon-XR_004582914.1-3;Dbxref=GeneID:117610464%2CGenbank:XR_004582914.1;Parent=rna-XR_004582914.1
NW_023009281.1	Gnomon	exon	690559	690662	.	+	.	ID=exon-XR_004582914.1-4;Dbxref=GeneID:117610464%2CGenbank:XR_004582914.1;Parent=rna-XR_004582914.1
NW_023009281.1	Gnomon	exon	694525	694663	.	+	.	ID=exon-XR_004582914.1-9;Dbxref=GeneID:117610464%2CGenbank:XR_004582914.1;Parent=rna-XR_004582914.1
NW_023009281.1	Gnomon	exon	694076	694234	.	+	.	ID=exon-XR_004582914.1-7;Dbxref=GeneID:117610464%2CGenbank:XR_004582914.1;Parent=rna-XR_004582914.1
NW_023009281.1	Gnomon	exon	694306	694431	.	+	.	ID=exon-XR_004582914.1-8;Dbxref=GeneID:117610464%2CGenbank:XR_004582914.1;Parent=rna-XR_004582914.1
NW_023009281.1	Gnomon	mRNA	554646	556929	.	-	.	Name=XM_034337730.1;ID=rna-XM_034337730.1;Dbxref=GeneID:117610396%2CGenbank:XM_034337730.1;Parent=gene-LOC117610396
NW_023009281.1	Gnomon	exon	577422	577949	.	-	.	ID=exon-XM_034337959.1-1;Dbxref=GeneID:117610487%2CGenbank:XM_034337959.1;Parent=rna-XM_034337959.1
NW_023009281.1	Gnomon	exon	577034	577122	.	-	.	ID=exon-XM_034337959.1-2;Dbxref=GeneID:117610487%2CGenbank:XM_034337959.1;Parent=rna-XM_034337959.1
NW_023009281.1	Gnomon	exon	576652	576926	.	-	.	ID=exon-XM_034337959.1-3;Dbxref=GeneID:117610487%2CGenbank:XM_034337959.1;Parent=rna-XM_034337959.1
NW_023009281.1	Gnomon	exon	575498	576579	.	-	.	ID=exon-XM_034337959.1-4;Dbxref=GeneID:117610487%2CGenbank:XM_034337959.1;Parent=rna-XM_034337959.1
NW_023009281.1	Gnomon	exon	584379	584524	.	+	.	ID=exon-XM_034337947.1-10;Dbxref=GeneID:117610480%2CGenbank:XM_034337947.1;Parent=rna-XM_034337947.1
NW_023009281.1	Gnomon	exon	584586	584825	.	+	.	ID=exon-XM_034337947.1-11;Dbxref=GeneID:117610480%2CGenbank:XM_034337947.1;Parent=rna-XM_034337947.1
NW_023009281.1	Gnomon	exon	584893	585046	.	+	.	ID=exon-XM_034337947.1-12;Dbxref=GeneID:117610480%2CGenbank:XM_034337947.1;Parent=rna-XM_034337947.1
NW_023009281.1	Gnomon	exon	585123	585288	.	+	.	ID=exon-XM_034337947.1-13;Dbxref=GeneID:117610480%2CGenbank:XM_034337947.1;Parent=rna-XM_034337947.1
NW_023009281.1	Gnomon	mRNA	1122548	1159710	.	-	.	Name=XM_034337970.1;ID=rna-XM_034337970.1;Dbxref=GeneID:117610493%2CGenbank:XM_034337970.1;Parent=gene-LOC117610493
NW_023009281.1	Gnomon	exon	995238	995505	.	+	.	ID=exon-XM_034338065.1-3;Dbxref=GeneID:117610531%2CGenbank:XM_034338065.1;Parent=rna-XM_034338065.1
NW_023009281.1	Gnomon	exon	995577	995842	.	+	.	ID=exon-XM_034338065.1-4;Dbxref=GeneID:117610531%2CGenbank:XM_034338065.1;Parent=rna-XM_034338065.1
NW_023009281.1	Gnomon	exon	453734	453873	.	-	.	ID=exon-XR_004582891.1-1;Dbxref=GeneID:117610373%2CGenbank:XR_004582891.1;Parent=rna-XR_004582891.1
NW_023009281.1	Gnomon	exon	994391	994652	.	+	.	ID=exon-XM_034338065.1-1;Dbxref=GeneID:117610531%2CGenbank:XM_034338065.1;Parent=rna-XM_034338065.1
NW_023009281.1	Gnomon	exon	452864	453628	.	-	.	ID=exon-XR_004582891.1-2;Dbxref=GeneID:117610373%2CGenbank:XR_004582891.1;Parent=rna-XR_004582891.1
NW_023009281.1	Gnomon	exon	994800	995036	.	+	.	ID=exon-XM_034338065.1-2;Dbxref=GeneID:117610531%2CGenbank:XM_034338065.1;Parent=rna-XM_034338065.1
NW_023009281.1	Gnomon	exon	995915	996078	.	+	.	ID=exon-XM_034338065.1-5;Dbxref=GeneID:117610531%2CGenbank:XM_034338065.1;Parent=rna-XM_034338065.1
NW_023009281.1	Gnomon	exon	996154	996422	.	+	.	ID=exon-XM_034338065.1-6;Dbxref=GeneID:117610531%2CGenbank:XM_034338065.1;Parent=rna-XM_034338065.1
NW_023009281.1	Gnomon	CDS	1210601	1210633	.	+	0	Name=XP_034193740.1;ID=cds-XP_034193740.1;Dbxref=GeneID:117610446%2CGenbank:XP_034193740.1;Parent=rna-XM_034337849.1
NW_023009281.1	Gnomon	CDS	1210832	1211870	.	+	0	Name=XP_034193740.1;ID=cds-XP_034193740.1;Dbxref=GeneID:117610446%2CGenbank:XP_034193740.1;Parent=rna-XM_034337849.1
NW_023009281.1	Gnomon	CDS	1211957	1212370	.	+	0	Name=XP_034193740.1;ID=cds-XP_034193740.1;Dbxref=GeneID:117610446%2CGenbank:XP_034193740.1;Parent=rna-XM_034337849.1
NW_023009281.1	Gnomon	CDS	1212460	1213275	.	+	0	Name=XP_034193740.1;ID=cds-XP_034193740.1;Dbxref=GeneID:117610446%2CGenbank:XP_034193740.1;Parent=rna-XM_034337849.1
NW_023009281.1	Gnomon	CDS	1213362	1213541	.	+	0	Name=XP_034193740.1;ID=cds-XP_034193740.1;Dbxref=GeneID:117610446%2CGenbank:XP_034193740.1;Parent=rna-XM_034337849.1
NW_023009281.1	Gnomon	CDS	1213815	1214188	.	+	0	Name=XP_034193740.1;ID=cds-XP_034193740.1;Dbxref=GeneID:117610446%2CGenbank:XP_034193740.1;Parent=rna-XM_034337849.1
NW_023009281.1	Gnomon	CDS	1214277	1214595	.	+	0	Name=XP_034193740.1;ID=cds-XP_034193740.1;Dbxref=GeneID:117610446%2CGenbank:XP_034193740.1;Parent=rna-XM_034337849.1
NW_023009281.1	Gnomon	CDS	1214676	1214982	.	+	0	Name=XP_034193740.1;ID=cds-XP_034193740.1;Dbxref=GeneID:117610446%2CGenbank:XP_034193740.1;Parent=rna-XM_034337849.1
NW_023009281.1	Gnomon	CDS	1215054	1215195	.	+	0	Name=XP_034193740.1;ID=cds-XP_034193740.1;Dbxref=GeneID:117610446%2CGenbank:XP_034193740.1;Parent=rna-XM_034337849.1
NW_023009281.1	Gnomon	CDS	889003	889230	.	-	0	Name=XP_034193500.1;ID=cds-XP_034193500.1;Dbxref=GeneID:117610346%2CGenbank:XP_034193500.1;Parent=rna-XM_034337609.1
NW_023009281.1	Gnomon	CDS	888658	888929	.	-	0	Name=XP_034193500.1;ID=cds-XP_034193500.1;Dbxref=GeneID:117610346%2CGenbank:XP_034193500.1;Parent=rna-XM_034337609.1
NW_023009281.1	Gnomon	CDS	888264	888587	.	-	0	Name=XP_034193500.1;ID=cds-XP_034193500.1;Dbxref=GeneID:117610346%2CGenbank:XP_034193500.1;Parent=rna-XM_034337609.1
NW_023009281.1	Gnomon	CDS	887891	888188	.	-	0	Name=XP_034193500.1;ID=cds-XP_034193500.1;Dbxref=GeneID:117610346%2CGenbank:XP_034193500.1;Parent=rna-XM_034337609.1
NW_023009281.1	Gnomon	CDS	887214	887816	.	-	0	Name=XP_034193500.1;ID=cds-XP_034193500.1;Dbxref=GeneID:117610346%2CGenbank:XP_034193500.1;Parent=rna-XM_034337609.1
NW_023009281.1	Gnomon	CDS	1050681	1050931	.	+	0	Name=XP_034193886.1;ID=cds-XP_034193886.1;Dbxref=GeneID:117610501%2CGenbank:XP_034193886.1;Parent=rna-XM_034337995.1
NW_023009281.1	Gnomon	CDS	1051030	1051615	.	+	0	Name=XP_034193886.1;ID=cds-XP_034193886.1;Dbxref=GeneID:117610501%2CGenbank:XP_034193886.1;Parent=rna-XM_034337995.1
NW_023009281.1	Gnomon	CDS	1051694	1051975	.	+	0	Name=XP_034193886.1;ID=cds-XP_034193886.1;Dbxref=GeneID:117610501%2CGenbank:XP_034193886.1;Parent=rna-XM_034337995.1
NW_023009281.1	Gnomon	CDS	1052048	1052740	.	+	0	Name=XP_034193886.1;ID=cds-XP_034193886.1;Dbxref=GeneID:117610501%2CGenbank:XP_034193886.1;Parent=rna-XM_034337995.1
NW_023009281.1	Gnomon	CDS	1052811	1053177	.	+	0	Name=XP_034193886.1;ID=cds-XP_034193886.1;Dbxref=GeneID:117610501%2CGenbank:XP_034193886.1;Parent=rna-XM_034337995.1
NW_023009281.1	Gnomon	CDS	1053259	1053450	.	+	0	Name=XP_034193886.1;ID=cds-XP_034193886.1;Dbxref=GeneID:117610501%2CGenbank:XP_034193886.1;Parent=rna-XM_034337995.1
NW_023009281.1	Gnomon	CDS	1054601	1055706	.	+	0	Name=XP_034193886.1;ID=cds-XP_034193886.1;Dbxref=GeneID:117610501%2CGenbank:XP_034193886.1;Parent=rna-XM_034337995.1
NW_023009281.1	Gnomon	lnc_RNA	852391	861848	.	+	.	Name=XR_004582885.1;ID=rna-XR_004582885.1;Dbxref=GeneID:117610360%2CGenbank:XR_004582885.1;Parent=gene-LOC117610360
NW_023009281.1	Gnomon	CDS	255537	255684	.	+	0	Name=XP_034193646.1;ID=cds-XP_034193646.1;Dbxref=GeneID:117610410%2CGenbank:XP_034193646.1;Parent=rna-XM_034337755.1
NW_023009281.1	Gnomon	CDS	255804	256065	.	+	0	Name=XP_034193646.1;ID=cds-XP_034193646.1;Dbxref=GeneID:117610410%2CGenbank:XP_034193646.1;Parent=rna-XM_034337755.1
NW_023009281.1	Gnomon	CDS	258021	258234	.	+	0	Name=XP_034193646.1;ID=cds-XP_034193646.1;Dbxref=GeneID:117610410%2CGenbank:XP_034193646.1;Parent=rna-XM_034337755.1
NW_023009281.1	Gnomon	CDS	258313	258546	.	+	0	Name=XP_034193646.1;ID=cds-XP_034193646.1;Dbxref=GeneID:117610410%2CGenbank:XP_034193646.1;Parent=rna-XM_034337755.1
NW_023009281.1	Gnomon	CDS	258647	258778	.	+	0	Name=XP_034193646.1;ID=cds-XP_034193646.1;Dbxref=GeneID:117610410%2CGenbank:XP_034193646.1;Parent=rna-XM_034337755.1
NW_023009281.1	Gnomon	CDS	258853	259052	.	+	0	Name=XP_034193646.1;ID=cds-XP_034193646.1;Dbxref=GeneID:117610410%2CGenbank:XP_034193646.1;Parent=rna-XM_034337755.1
NW_023009281.1	Gnomon	CDS	259122	259245	.	+	0	Name=XP_034193646.1;ID=cds-XP_034193646.1;Dbxref=GeneID:117610410%2CGenbank:XP_034193646.1;Parent=rna-XM_034337755.1
NW_023009281.1	Gnomon	CDS	259322	259428	.	+	0	Name=XP_034193646.1;ID=cds-XP_034193646.1;Dbxref=GeneID:117610410%2CGenbank:XP_034193646.1;Parent=rna-XM_034337755.1
NW_023009281.1	Gnomon	CDS	260217	260395	.	+	0	Name=XP_034193646.1;ID=cds-XP_034193646.1;Dbxref=GeneID:117610410%2CGenbank:XP_034193646.1;Parent=rna-XM_034337755.1
NW_023009281.1	Gnomon	CDS	260465	260925	.	+	0	Name=XP_034193646.1;ID=cds-XP_034193646.1;Dbxref=GeneID:117610410%2CGenbank:XP_034193646.1;Parent=rna-XM_034337755.1
NW_023009281.1	Gnomon	CDS	260999	261748	.	+	0	Name=XP_034193646.1;ID=cds-XP_034193646.1;Dbxref=GeneID:117610410%2CGenbank:XP_034193646.1;Parent=rna-XM_034337755.1
NW_023009281.1	Gnomon	CDS	261827	261955	.	+	0	Name=XP_034193646.1;ID=cds-XP_034193646.1;Dbxref=GeneID:117610410%2CGenbank:XP_034193646.1;Parent=rna-XM_034337755.1
NW_023009281.1	Gnomon	CDS	231829	231906	.	+	0	Name=XP_034193490.1;ID=cds-XP_034193490.1;Dbxref=GeneID:117610341%2CGenbank:XP_034193490.1;Parent=rna-XM_034337599.1
NW_023009281.1	Gnomon	CDS	232104	232354	.	+	0	Name=XP_034193490.1;ID=cds-XP_034193490.1;Dbxref=GeneID:117610341%2CGenbank:XP_034193490.1;Parent=rna-XM_034337599.1
NW_023009281.1	Gnomon	CDS	232446	232611	.	+	0	Name=XP_034193490.1;ID=cds-XP_034193490.1;Dbxref=GeneID:117610341%2CGenbank:XP_034193490.1;Parent=rna-XM_034337599.1
NW_023009281.1	Gnomon	CDS	232871	233248	.	+	0	Name=XP_034193490.1;ID=cds-XP_034193490.1;Dbxref=GeneID:117610341%2CGenbank:XP_034193490.1;Parent=rna-XM_034337599.1
NW_023009281.1	Gnomon	CDS	233683	233724	.	+	0	Name=XP_034193490.1;ID=cds-XP_034193490.1;Dbxref=GeneID:117610341%2CGenbank:XP_034193490.1;Parent=rna-XM_034337599.1
NW_023009281.1	Gnomon	exon	661322	661524	.	-	.	ID=exon-XM_034337889.1-2;Dbxref=GeneID:117610460%2CGenbank:XM_034337889.1;Parent=rna-XM_034337889.1
NW_023009281.1	Gnomon	exon	652192	652427	.	-	.	ID=exon-XM_034337889.1-3;Dbxref=GeneID:117610460%2CGenbank:XM_034337889.1;Parent=rna-XM_034337889.1
NW_023009281.1	Gnomon	exon	651902	652028	.	-	.	ID=exon-XM_034337889.1-4;Dbxref=GeneID:117610460%2CGenbank:XM_034337889.1;Parent=rna-XM_034337889.1
NW_023009281.1	Gnomon	exon	651659	651827	.	-	.	ID=exon-XM_034337889.1-5;Dbxref=GeneID:117610460%2CGenbank:XM_034337889.1;Parent=rna-XM_034337889.1
NW_023009281.1	Gnomon	exon	661738	661895	.	-	.	ID=exon-XM_034337889.1-1;Dbxref=GeneID:117610460%2CGenbank:XM_034337889.1;Parent=rna-XM_034337889.1
NW_023009281.1	Gnomon	exon	651320	651566	.	-	.	ID=exon-XM_034337889.1-6;Dbxref=GeneID:117610460%2CGenbank:XM_034337889.1;Parent=rna-XM_034337889.1
NW_023009281.1	Gnomon	exon	651126	651246	.	-	.	ID=exon-XM_034337889.1-7;Dbxref=GeneID:117610460%2CGenbank:XM_034337889.1;Parent=rna-XM_034337889.1
NW_023009281.1	Gnomon	exon	650908	651045	.	-	.	ID=exon-XM_034337889.1-8;Dbxref=GeneID:117610460%2CGenbank:XM_034337889.1;Parent=rna-XM_034337889.1
NW_023009281.1	Gnomon	exon	650653	650832	.	-	.	ID=exon-XM_034337889.1-9;Dbxref=GeneID:117610460%2CGenbank:XM_034337889.1;Parent=rna-XM_034337889.1
NW_023009281.1	Gnomon	exon	905621	909353	.	-	.	ID=exon-XR_004582961.1-3;Dbxref=GeneID:117610541%2CGenbank:XR_004582961.1;Parent=rna-XR_004582961.1
NW_023009281.1	Gnomon	exon	910813	912438	.	-	.	ID=exon-XR_004582961.1-1;Dbxref=GeneID:117610541%2CGenbank:XR_004582961.1;Parent=rna-XR_004582961.1
NW_023009281.1	Gnomon	exon	909448	910539	.	-	.	ID=exon-XR_004582961.1-2;Dbxref=GeneID:117610541%2CGenbank:XR_004582961.1;Parent=rna-XR_004582961.1
NW_023009281.1	Gnomon	mRNA	209193	219345	.	+	.	Name=XM_034337636.1;ID=rna-XM_034337636.1;Dbxref=GeneID:117610362%2CGenbank:XM_034337636.1;Parent=gene-LOC117610362
NW_023009281.1	Gnomon	CDS	275113	275119	.	+	0	Name=XP_034193649.1;ID=cds-XP_034193649.1;Dbxref=GeneID:117610411%2CGenbank:XP_034193649.1;Parent=rna-XM_034337758.1
NW_023009281.1	Gnomon	CDS	275174	275278	.	+	0	Name=XP_034193649.1;ID=cds-XP_034193649.1;Dbxref=GeneID:117610411%2CGenbank:XP_034193649.1;Parent=rna-XM_034337758.1
NW_023009281.1	Gnomon	CDS	275344	275560	.	+	0	Name=XP_034193649.1;ID=cds-XP_034193649.1;Dbxref=GeneID:117610411%2CGenbank:XP_034193649.1;Parent=rna-XM_034337758.1
NW_023009281.1	Gnomon	CDS	275638	275861	.	+	0	Name=XP_034193649.1;ID=cds-XP_034193649.1;Dbxref=GeneID:117610411%2CGenbank:XP_034193649.1;Parent=rna-XM_034337758.1
NW_023009281.1	Gnomon	CDS	275934	277138	.	+	0	Name=XP_034193649.1;ID=cds-XP_034193649.1;Dbxref=GeneID:117610411%2CGenbank:XP_034193649.1;Parent=rna-XM_034337758.1
NW_023009281.1	Gnomon	CDS	277205	277990	.	+	0	Name=XP_034193649.1;ID=cds-XP_034193649.1;Dbxref=GeneID:117610411%2CGenbank:XP_034193649.1;Parent=rna-XM_034337758.1
NW_023009281.1	Gnomon	mRNA	554646	556929	.	-	.	Name=XM_034337731.1;ID=rna-XM_034337731.1;Dbxref=GeneID:117610396%2CGenbank:XM_034337731.1;Parent=gene-LOC117610396
NW_023009281.1	Gnomon	mRNA	1122548	1159710	.	-	.	Name=XM_034337971.1;ID=rna-XM_034337971.1;Dbxref=GeneID:117610493%2CGenbank:XM_034337971.1;Parent=gene-LOC117610493
NW_023009281.1	Gnomon	exon	543378	543665	.	+	.	ID=exon-XM_034337712.1-1;Dbxref=GeneID:117610391%2CGenbank:XM_034337712.1;Parent=rna-XM_034337712.1
NW_023009281.1	Gnomon	exon	544191	544466	.	+	.	ID=exon-XM_034337712.1-2;Dbxref=GeneID:117610391%2CGenbank:XM_034337712.1;Parent=rna-XM_034337712.1
NW_023009281.1	Gnomon	exon	545146	545343	.	+	.	ID=exon-XM_034337712.1-5;Dbxref=GeneID:117610391%2CGenbank:XM_034337712.1;Parent=rna-XM_034337712.1
NW_023009281.1	Gnomon	exon	545448	546086	.	+	.	ID=exon-XM_034337712.1-6;Dbxref=GeneID:117610391%2CGenbank:XM_034337712.1;Parent=rna-XM_034337712.1
NW_023009281.1	Gnomon	exon	544526	544753	.	+	.	ID=exon-XM_034337712.1-3;Dbxref=GeneID:117610391%2CGenbank:XM_034337712.1;Parent=rna-XM_034337712.1
NW_023009281.1	Gnomon	exon	544896	545078	.	+	.	ID=exon-XM_034337712.1-4;Dbxref=GeneID:117610391%2CGenbank:XM_034337712.1;Parent=rna-XM_034337712.1
NW_023009281.1	Gnomon	exon	1088960	1089358	.	+	.	ID=exon-XM_034338006.1-13;Dbxref=GeneID:117610506%2CGenbank:XM_034338006.1;Parent=rna-XM_034338006.1
NW_023009281.1	Gnomon	exon	1089421	1089568	.	+	.	ID=exon-XM_034338006.1-14;Dbxref=GeneID:117610506%2CGenbank:XM_034338006.1;Parent=rna-XM_034338006.1
NW_023009281.1	Gnomon	exon	1088350	1088446	.	+	.	ID=exon-XM_034338006.1-10;Dbxref=GeneID:117610506%2CGenbank:XM_034338006.1;Parent=rna-XM_034338006.1
NW_023009281.1	Gnomon	exon	1088525	1088673	.	+	.	ID=exon-XM_034338006.1-11;Dbxref=GeneID:117610506%2CGenbank:XM_034338006.1;Parent=rna-XM_034338006.1
NW_023009281.1	Gnomon	exon	1088757	1088891	.	+	.	ID=exon-XM_034338006.1-12;Dbxref=GeneID:117610506%2CGenbank:XM_034338006.1;Parent=rna-XM_034338006.1
NW_023009281.1	Gnomon	CDS	794870	795004	.	-	0	Name=XP_034193983.1;ID=cds-XP_034193983.1;Dbxref=GeneID:117610542%2CGenbank:XP_034193983.1;Parent=rna-XM_034338092.1
NW_023009281.1	Gnomon	CDS	794554	794782	.	-	0	Name=XP_034193983.1;ID=cds-XP_034193983.1;Dbxref=GeneID:117610542%2CGenbank:XP_034193983.1;Parent=rna-XM_034338092.1
NW_023009281.1	Gnomon	CDS	794365	794490	.	-	0	Name=XP_034193983.1;ID=cds-XP_034193983.1;Dbxref=GeneID:117610542%2CGenbank:XP_034193983.1;Parent=rna-XM_034338092.1
NW_023009281.1	Gnomon	CDS	793829	794299	.	-	0	Name=XP_034193983.1;ID=cds-XP_034193983.1;Dbxref=GeneID:117610542%2CGenbank:XP_034193983.1;Parent=rna-XM_034338092.1
NW_023009281.1	Gnomon	CDS	793581	793769	.	-	0	Name=XP_034193983.1;ID=cds-XP_034193983.1;Dbxref=GeneID:117610542%2CGenbank:XP_034193983.1;Parent=rna-XM_034338092.1
NW_023009281.1	Gnomon	CDS	793049	793508	.	-	0	Name=XP_034193983.1;ID=cds-XP_034193983.1;Dbxref=GeneID:117610542%2CGenbank:XP_034193983.1;Parent=rna-XM_034338092.1
NW_023009281.1	Gnomon	CDS	792341	792977	.	-	0	Name=XP_034193983.1;ID=cds-XP_034193983.1;Dbxref=GeneID:117610542%2CGenbank:XP_034193983.1;Parent=rna-XM_034338092.1
NW_023009281.1	Gnomon	CDS	789197	792274	.	-	0	Name=XP_034193983.1;ID=cds-XP_034193983.1;Dbxref=GeneID:117610542%2CGenbank:XP_034193983.1;Parent=rna-XM_034338092.1
NW_023009281.1	Gnomon	CDS	789001	789127	.	-	0	Name=XP_034193983.1;ID=cds-XP_034193983.1;Dbxref=GeneID:117610542%2CGenbank:XP_034193983.1;Parent=rna-XM_034338092.1
NW_023009281.1	Gnomon	CDS	788793	788935	.	-	0	Name=XP_034193983.1;ID=cds-XP_034193983.1;Dbxref=GeneID:117610542%2CGenbank:XP_034193983.1;Parent=rna-XM_034338092.1
NW_023009281.1	Gnomon	CDS	788521	788724	.	-	0	Name=XP_034193983.1;ID=cds-XP_034193983.1;Dbxref=GeneID:117610542%2CGenbank:XP_034193983.1;Parent=rna-XM_034338092.1
NW_023009281.1	Gnomon	exon	270607	270814	.	-	.	ID=exon-XM_034337791.1-2;Dbxref=GeneID:117610426%2CGenbank:XM_034337791.1;Parent=rna-XM_034337791.1
NW_023009281.1	Gnomon	exon	270445	270532	.	-	.	ID=exon-XM_034337791.1-3;Dbxref=GeneID:117610426%2CGenbank:XM_034337791.1;Parent=rna-XM_034337791.1
NW_023009281.1	Gnomon	exon	270904	271228	.	-	.	ID=exon-XM_034337791.1-1;Dbxref=GeneID:117610426%2CGenbank:XM_034337791.1;Parent=rna-XM_034337791.1
NW_023009281.1	Gnomon	exon	269810	269945	.	-	.	ID=exon-XM_034337791.1-4;Dbxref=GeneID:117610426%2CGenbank:XM_034337791.1;Parent=rna-XM_034337791.1
NW_023009281.1	Gnomon	exon	677179	677283	.	+	.	ID=exon-XM_034337893.1-10;Dbxref=GeneID:117610461%2CGenbank:XM_034337893.1;Parent=rna-XM_034337893.1
NW_023009281.1	Gnomon	exon	677348	678703	.	+	.	ID=exon-XM_034337893.1-11;Dbxref=GeneID:117610461%2CGenbank:XM_034337893.1;Parent=rna-XM_034337893.1
NW_023009281.1	Gnomon	lnc_RNA	852391	861848	.	+	.	Name=XR_004582884.1;ID=rna-XR_004582884.1;Dbxref=GeneID:117610360%2CGenbank:XR_004582884.1;Parent=gene-LOC117610360
NW_023009281.1	Gnomon	CDS	1201098	1201208	.	-	0	Name=XP_034193743.1;ID=cds-XP_034193743.1;Dbxref=GeneID:117610447%2CGenbank:XP_034193743.1;Parent=rna-XM_034337852.1
NW_023009281.1	Gnomon	CDS	1200813	1201002	.	-	0	Name=XP_034193743.1;ID=cds-XP_034193743.1;Dbxref=GeneID:117610447%2CGenbank:XP_034193743.1;Parent=rna-XM_034337852.1
NW_023009281.1	Gnomon	CDS	1200347	1200729	.	-	0	Name=XP_034193743.1;ID=cds-XP_034193743.1;Dbxref=GeneID:117610447%2CGenbank:XP_034193743.1;Parent=rna-XM_034337852.1
NW_023009281.1	Gnomon	CDS	1199825	1200277	.	-	0	Name=XP_034193743.1;ID=cds-XP_034193743.1;Dbxref=GeneID:117610447%2CGenbank:XP_034193743.1;Parent=rna-XM_034337852.1
NW_023009281.1	Gnomon	CDS	1199557	1199693	.	-	0	Name=XP_034193743.1;ID=cds-XP_034193743.1;Dbxref=GeneID:117610447%2CGenbank:XP_034193743.1;Parent=rna-XM_034337852.1
NW_023009281.1	Gnomon	CDS	1199342	1199459	.	-	0	Name=XP_034193743.1;ID=cds-XP_034193743.1;Dbxref=GeneID:117610447%2CGenbank:XP_034193743.1;Parent=rna-XM_034337852.1
NW_023009281.1	Gnomon	CDS	1197696	1197809	.	-	0	Name=XP_034193743.1;ID=cds-XP_034193743.1;Dbxref=GeneID:117610447%2CGenbank:XP_034193743.1;Parent=rna-XM_034337852.1
NW_023009281.1	Gnomon	CDS	1197452	1197544	.	-	0	Name=XP_034193743.1;ID=cds-XP_034193743.1;Dbxref=GeneID:117610447%2CGenbank:XP_034193743.1;Parent=rna-XM_034337852.1
NW_023009281.1	Gnomon	CDS	1197175	1197370	.	-	0	Name=XP_034193743.1;ID=cds-XP_034193743.1;Dbxref=GeneID:117610447%2CGenbank:XP_034193743.1;Parent=rna-XM_034337852.1
NW_023009281.1	Gnomon	CDS	1196917	1197054	.	-	0	Name=XP_034193743.1;ID=cds-XP_034193743.1;Dbxref=GeneID:117610447%2CGenbank:XP_034193743.1;Parent=rna-XM_034337852.1
NW_023009281.1	Gnomon	CDS	1196742	1196813	.	-	0	Name=XP_034193743.1;ID=cds-XP_034193743.1;Dbxref=GeneID:117610447%2CGenbank:XP_034193743.1;Parent=rna-XM_034337852.1
NW_023009281.1	Gnomon	CDS	1193765	1193832	.	-	0	Name=XP_034193743.1;ID=cds-XP_034193743.1;Dbxref=GeneID:117610447%2CGenbank:XP_034193743.1;Parent=rna-XM_034337852.1
NW_023009281.1	Gnomon	CDS	1192949	1193077	.	-	0	Name=XP_034193743.1;ID=cds-XP_034193743.1;Dbxref=GeneID:117610447%2CGenbank:XP_034193743.1;Parent=rna-XM_034337852.1
NW_023009281.1	Gnomon	mRNA	1168942	1171264	.	-	.	Name=XM_034337877.1;ID=rna-XM_034337877.1;Dbxref=GeneID:117610455%2CGenbank:XM_034337877.1;Parent=gene-LOC117610455
NW_023009281.1	Gnomon	CDS	821744	824581	.	+	0	Name=XP_034193493.1;ID=cds-XP_034193493.1;Dbxref=GeneID:117610343%2CGenbank:XP_034193493.1;Parent=rna-XM_034337602.1
NW_023009281.1	Gnomon	CDS	871737	872056	.	+	0	Name=XP_034193503.1;ID=cds-XP_034193503.1;Dbxref=GeneID:117610348%2CGenbank:XP_034193503.1;Parent=rna-XM_034337612.1
NW_023009281.1	Gnomon	CDS	872214	872600	.	+	0	Name=XP_034193503.1;ID=cds-XP_034193503.1;Dbxref=GeneID:117610348%2CGenbank:XP_034193503.1;Parent=rna-XM_034337612.1
NW_023009281.1	Gnomon	CDS	872662	872859	.	+	0	Name=XP_034193503.1;ID=cds-XP_034193503.1;Dbxref=GeneID:117610348%2CGenbank:XP_034193503.1;Parent=rna-XM_034337612.1
NW_023009281.1	Gnomon	CDS	872935	873436	.	+	0	Name=XP_034193503.1;ID=cds-XP_034193503.1;Dbxref=GeneID:117610348%2CGenbank:XP_034193503.1;Parent=rna-XM_034337612.1
NW_023009281.1	Gnomon	CDS	1050681	1050931	.	+	0	Name=XP_034193889.1;ID=cds-XP_034193889.1;Dbxref=GeneID:117610501%2CGenbank:XP_034193889.1;Parent=rna-XM_034337998.1
NW_023009281.1	Gnomon	CDS	1051030	1051615	.	+	0	Name=XP_034193889.1;ID=cds-XP_034193889.1;Dbxref=GeneID:117610501%2CGenbank:XP_034193889.1;Parent=rna-XM_034337998.1
NW_023009281.1	Gnomon	CDS	1051694	1051975	.	+	0	Name=XP_034193889.1;ID=cds-XP_034193889.1;Dbxref=GeneID:117610501%2CGenbank:XP_034193889.1;Parent=rna-XM_034337998.1
NW_023009281.1	Gnomon	CDS	1052048	1052740	.	+	0	Name=XP_034193889.1;ID=cds-XP_034193889.1;Dbxref=GeneID:117610501%2CGenbank:XP_034193889.1;Parent=rna-XM_034337998.1
NW_023009281.1	Gnomon	CDS	1052811	1053177	.	+	0	Name=XP_034193889.1;ID=cds-XP_034193889.1;Dbxref=GeneID:117610501%2CGenbank:XP_034193889.1;Parent=rna-XM_034337998.1
NW_023009281.1	Gnomon	CDS	1053259	1053450	.	+	0	Name=XP_034193889.1;ID=cds-XP_034193889.1;Dbxref=GeneID:117610501%2CGenbank:XP_034193889.1;Parent=rna-XM_034337998.1
NW_023009281.1	Gnomon	CDS	1054601	1055706	.	+	0	Name=XP_034193889.1;ID=cds-XP_034193889.1;Dbxref=GeneID:117610501%2CGenbank:XP_034193889.1;Parent=rna-XM_034337998.1
NW_023009281.1	Gnomon	mRNA	1122548	1159710	.	-	.	Name=XM_034337972.1;ID=rna-XM_034337972.1;Dbxref=GeneID:117610493%2CGenbank:XM_034337972.1;Parent=gene-LOC117610493
NW_023009281.1	Gnomon	exon	689597	689833	.	+	.	ID=exon-XR_004582913.1-1;Dbxref=GeneID:117610464%2CGenbank:XR_004582913.1;Parent=rna-XR_004582913.1
NW_023009281.1	Gnomon	exon	690062	690209	.	+	.	ID=exon-XR_004582913.1-2;Dbxref=GeneID:117610464%2CGenbank:XR_004582913.1;Parent=rna-XR_004582913.1
NW_023009281.1	Gnomon	exon	690351	690473	.	+	.	ID=exon-XR_004582913.1-3;Dbxref=GeneID:117610464%2CGenbank:XR_004582913.1;Parent=rna-XR_004582913.1
NW_023009281.1	Gnomon	exon	694306	694431	.	+	.	ID=exon-XR_004582913.1-8;Dbxref=GeneID:117610464%2CGenbank:XR_004582913.1;Parent=rna-XR_004582913.1
NW_023009281.1	Gnomon	exon	694525	694663	.	+	.	ID=exon-XR_004582913.1-9;Dbxref=GeneID:117610464%2CGenbank:XR_004582913.1;Parent=rna-XR_004582913.1
NW_023009281.1	Gnomon	exon	690559	690662	.	+	.	ID=exon-XR_004582913.1-4;Dbxref=GeneID:117610464%2CGenbank:XR_004582913.1;Parent=rna-XR_004582913.1
NW_023009281.1	Gnomon	exon	691349	691483	.	+	.	ID=exon-XR_004582913.1-5;Dbxref=GeneID:117610464%2CGenbank:XR_004582913.1;Parent=rna-XR_004582913.1
NW_023009281.1	Gnomon	exon	692365	692499	.	+	.	ID=exon-XR_004582913.1-6;Dbxref=GeneID:117610464%2CGenbank:XR_004582913.1;Parent=rna-XR_004582913.1
NW_023009281.1	Gnomon	exon	694076	694234	.	+	.	ID=exon-XR_004582913.1-7;Dbxref=GeneID:117610464%2CGenbank:XR_004582913.1;Parent=rna-XR_004582913.1
NW_023009281.1	Gnomon	mRNA	532691	534936	.	-	.	Name=XM_034337732.1;ID=rna-XM_034337732.1;Dbxref=GeneID:117610397%2CGenbank:XM_034337732.1;Parent=gene-LOC117610397
NW_023009281.1	Gnomon	exon	689027	689425	.	-	.	ID=exon-XM_034337913.1-1;Dbxref=GeneID:117610466%2CGenbank:XM_034337913.1;Parent=rna-XM_034337913.1
NW_023009281.1	Gnomon	exon	688612	688898	.	-	.	ID=exon-XM_034337913.1-2;Dbxref=GeneID:117610466%2CGenbank:XM_034337913.1;Parent=rna-XM_034337913.1
NW_023009281.1	Gnomon	exon	688330	688480	.	-	.	ID=exon-XM_034337913.1-3;Dbxref=GeneID:117610466%2CGenbank:XM_034337913.1;Parent=rna-XM_034337913.1
NW_023009281.1	Gnomon	exon	678959	679550	.	-	.	ID=exon-XM_034337913.1-8;Dbxref=GeneID:117610466%2CGenbank:XM_034337913.1;Parent=rna-XM_034337913.1
NW_023009281.1	Gnomon	exon	678837	678878	.	-	.	ID=exon-XM_034337913.1-9;Dbxref=GeneID:117610466%2CGenbank:XM_034337913.1;Parent=rna-XM_034337913.1
NW_023009281.1	Gnomon	exon	688118	688261	.	-	.	ID=exon-XM_034337913.1-4;Dbxref=GeneID:117610466%2CGenbank:XM_034337913.1;Parent=rna-XM_034337913.1
NW_023009281.1	Gnomon	exon	687862	688044	.	-	.	ID=exon-XM_034337913.1-5;Dbxref=GeneID:117610466%2CGenbank:XM_034337913.1;Parent=rna-XM_034337913.1
NW_023009281.1	Gnomon	exon	686476	686558	.	-	.	ID=exon-XM_034337913.1-6;Dbxref=GeneID:117610466%2CGenbank:XM_034337913.1;Parent=rna-XM_034337913.1
NW_023009281.1	Gnomon	exon	679621	680363	.	-	.	ID=exon-XM_034337913.1-7;Dbxref=GeneID:117610466%2CGenbank:XM_034337913.1;Parent=rna-XM_034337913.1
NW_023009281.1	Gnomon	exon	1118441	1118591	.	-	.	ID=exon-XM_034337984.1-1;Dbxref=GeneID:117610494%2CGenbank:XM_034337984.1;Parent=rna-XM_034337984.1
NW_023009281.1	Gnomon	exon	1100059	1100152	.	-	.	ID=exon-XM_034337984.1-6;Dbxref=GeneID:117610494%2CGenbank:XM_034337984.1;Parent=rna-XM_034337984.1
NW_023009281.1	Gnomon	exon	1099598	1099765	.	-	.	ID=exon-XM_034337984.1-7;Dbxref=GeneID:117610494%2CGenbank:XM_034337984.1;Parent=rna-XM_034337984.1
NW_023009281.1	Gnomon	exon	1099378	1099512	.	-	.	ID=exon-XM_034337984.1-8;Dbxref=GeneID:117610494%2CGenbank:XM_034337984.1;Parent=rna-XM_034337984.1
NW_023009281.1	Gnomon	exon	1099144	1099298	.	-	.	ID=exon-XM_034337984.1-9;Dbxref=GeneID:117610494%2CGenbank:XM_034337984.1;Parent=rna-XM_034337984.1
[truncated: 8,512 more rows]
