# Supplementary material for: Prevalent bee venom genes evolved before the aculeate stinger and eusociality
Source: BMC Biol. 2023 Oct 23;21:229. doi: 10.1186/s12915-023-01656-5 (PMC10591384; doi:10.1186/s12915-023-01656-5)
Supplement: Supplementary file 42 — Additional file 42. Gff files of all toxin gene annotations. [file 12915_2023_1656_MOESM42_ESM.zip › AdditionalFile9_ToxinGeneAnnotations/NW_022340504._APA.gff_modified_Koludarov_et_al_2021.gff3]

##gff-version 3
##source-version geneious 2020.2.2
##sequence-region	NW_022340504	1	2808593
NW_022340504	Koludarov_et_al_2021	source	1	2808593	.	+	.	Name=source Nomia melanderi
NW_022340504	Koludarov_et_al_2021	tRNA	2141678	2141750	.	-	.	Name=Trnav-uac
NW_022340504	Koludarov_et_al_2021	misc_RNA	2133660	2133898	.	-	.	Name=LOC116430874 RNA;ID=EWKMg4ru1zPvdBw+uzMEhS+PpGo.1624892059047.38294
NW_022340504	Koludarov_et_al_2021	misc_RNA	2130785	2131147	.	-	.	Name=LOC116430874 RNA;ID=EWKMg4ru1zPvdBw+uzMEhS+PpGo.1624892059047.38294
NW_022340504	Koludarov_et_al_2021	misc_RNA	1965662	1965742	.	-	.	Name=LOC116430874 RNA;ID=EWKMg4ru1zPvdBw+uzMEhS+PpGo.1624892059047.38294
NW_022340504	Koludarov_et_al_2021	misc_RNA	1957845	1958067	.	-	.	Name=LOC116430874 RNA;ID=EWKMg4ru1zPvdBw+uzMEhS+PpGo.1624892059047.38294
NW_022340504	Koludarov_et_al_2021	misc_RNA	1842560	1842670	.	-	.	Name=LOC116430874 RNA;ID=EWKMg4ru1zPvdBw+uzMEhS+PpGo.1624892059047.38294
NW_022340504	Koludarov_et_al_2021	misc_RNA	1791461	1791594	.	-	.	Name=LOC116430874 RNA;ID=EWKMg4ru1zPvdBw+uzMEhS+PpGo.1624892059047.38294
NW_022340504	Koludarov_et_al_2021	misc_RNA	1766966	1767056	.	-	.	Name=LOC116430874 RNA;ID=EWKMg4ru1zPvdBw+uzMEhS+PpGo.1624892059047.38294
NW_022340504	Koludarov_et_al_2021	misc_RNA	1763126	1763374	.	-	.	Name=LOC116430874 RNA;ID=EWKMg4ru1zPvdBw+uzMEhS+PpGo.1624892059047.38294
NW_022340504	Koludarov_et_al_2021	misc_RNA	1761972	1762236	.	-	.	Name=LOC116430874 RNA;ID=EWKMg4ru1zPvdBw+uzMEhS+PpGo.1624892059047.38294
NW_022340504	Koludarov_et_al_2021	misc_RNA	1761080	1761533	.	-	.	Name=LOC116430874 RNA;ID=EWKMg4ru1zPvdBw+uzMEhS+PpGo.1624892059047.38294
NW_022340504	Koludarov_et_al_2021	misc_RNA	1760271	1760535	.	-	.	Name=LOC116430874 RNA;ID=EWKMg4ru1zPvdBw+uzMEhS+PpGo.1624892059047.38294
NW_022340504	Koludarov_et_al_2021	misc_RNA	1759651	1760014	.	-	.	Name=LOC116430874 RNA;ID=EWKMg4ru1zPvdBw+uzMEhS+PpGo.1624892059047.38294
NW_022340504	Koludarov_et_al_2021	misc_RNA	1759103	1759392	.	-	.	Name=LOC116430874 RNA;ID=EWKMg4ru1zPvdBw+uzMEhS+PpGo.1624892059047.38294
NW_022340504	Koludarov_et_al_2021	misc_RNA	1758575	1758805	.	-	.	Name=LOC116430874 RNA;ID=EWKMg4ru1zPvdBw+uzMEhS+PpGo.1624892059047.38294
NW_022340504	Koludarov_et_al_2021	misc_RNA	1758185	1758335	.	-	.	Name=LOC116430874 RNA;ID=EWKMg4ru1zPvdBw+uzMEhS+PpGo.1624892059047.38294
NW_022340504	Koludarov_et_al_2021	misc_RNA	1757326	1757461	.	-	.	Name=LOC116430874 RNA;ID=EWKMg4ru1zPvdBw+uzMEhS+PpGo.1624892059047.38294
NW_022340504	Koludarov_et_al_2021	misc_RNA	1755508	1755734	.	-	.	Name=LOC116430874 RNA;ID=EWKMg4ru1zPvdBw+uzMEhS+PpGo.1624892059047.38294
NW_022340504	Koludarov_et_al_2021	misc_RNA	1691318	1692196	.	-	.	Name=LOC116430833 RNA;ID=EWKMg4ru1zPvdBw+uzMEhS+PpGo.1624892059047.38295
NW_022340504	Koludarov_et_al_2021	misc_RNA	1464668	1468797	.	-	.	Name=LOC116430833 RNA;ID=EWKMg4ru1zPvdBw+uzMEhS+PpGo.1624892059047.38295
NW_022340504	Koludarov_et_al_2021	misc_RNA	1460903	1461028	.	-	.	Name=LOC116430833 RNA;ID=EWKMg4ru1zPvdBw+uzMEhS+PpGo.1624892059047.38295
NW_022340504	Koludarov_et_al_2021	misc_RNA	1459992	1460389	.	-	.	Name=LOC116430833 RNA;ID=EWKMg4ru1zPvdBw+uzMEhS+PpGo.1624892059047.38295
NW_022340504	Koludarov_et_al_2021	misc_RNA	1459302	1459412	.	-	.	Name=LOC116430833 RNA;ID=EWKMg4ru1zPvdBw+uzMEhS+PpGo.1624892059047.38295
NW_022340504	Koludarov_et_al_2021	misc_RNA	1458531	1458566	.	-	.	Name=LOC116430833 RNA;ID=EWKMg4ru1zPvdBw+uzMEhS+PpGo.1624892059047.38295
NW_022340504	Koludarov_et_al_2021	misc_RNA	630499	631280	.	+	.	Name=LOC116430850 RNA;ID=EWKMg4ru1zPvdBw+uzMEhS+PpGo.1624892059047.38296
NW_022340504	Koludarov_et_al_2021	misc_RNA	733050	733334	.	+	.	Name=LOC116430850 RNA;ID=EWKMg4ru1zPvdBw+uzMEhS+PpGo.1624892059047.38296
NW_022340504	Koludarov_et_al_2021	misc_RNA	783591	783740	.	+	.	Name=LOC116430850 RNA;ID=EWKMg4ru1zPvdBw+uzMEhS+PpGo.1624892059047.38296
NW_022340504	Koludarov_et_al_2021	misc_RNA	818158	818352	.	+	.	Name=LOC116430850 RNA;ID=EWKMg4ru1zPvdBw+uzMEhS+PpGo.1624892059047.38296
NW_022340504	Koludarov_et_al_2021	misc_RNA	826104	826190	.	+	.	Name=LOC116430850 RNA;ID=EWKMg4ru1zPvdBw+uzMEhS+PpGo.1624892059047.38296
NW_022340504	Koludarov_et_al_2021	misc_RNA	828206	828379	.	+	.	Name=LOC116430850 RNA;ID=EWKMg4ru1zPvdBw+uzMEhS+PpGo.1624892059047.38296
NW_022340504	Koludarov_et_al_2021	misc_RNA	830198	830650	.	+	.	Name=LOC116430850 RNA;ID=EWKMg4ru1zPvdBw+uzMEhS+PpGo.1624892059047.38296
NW_022340504	Koludarov_et_al_2021	misc_RNA	830990	831183	.	+	.	Name=LOC116430850 RNA;ID=EWKMg4ru1zPvdBw+uzMEhS+PpGo.1624892059047.38296
NW_022340504	Koludarov_et_al_2021	misc_RNA	832294	838741	.	+	.	Name=LOC116430850 RNA;ID=EWKMg4ru1zPvdBw+uzMEhS+PpGo.1624892059047.38296
NW_022340504	Koludarov_et_al_2021	misc_RNA	838838	839746	.	+	.	Name=LOC116430850 RNA;ID=EWKMg4ru1zPvdBw+uzMEhS+PpGo.1624892059047.38296
NW_022340504	Koludarov_et_al_2021	ncRNA	2551764	2551929	.	+	.	Name=LOC116430820 ncRNA;ID=EWKMg4ru1zPvdBw+uzMEhS+PpGo.1624892059047.38297
NW_022340504	Koludarov_et_al_2021	ncRNA	2556792	2556850	.	+	.	Name=LOC116430820 ncRNA;ID=EWKMg4ru1zPvdBw+uzMEhS+PpGo.1624892059047.38297
NW_022340504	Koludarov_et_al_2021	ncRNA	2634968	2635150	.	+	.	Name=LOC116430820 ncRNA;ID=EWKMg4ru1zPvdBw+uzMEhS+PpGo.1624892059047.38297
NW_022340504	Koludarov_et_al_2021	ncRNA	2695223	2695255	.	+	.	Name=LOC116430820 ncRNA;ID=EWKMg4ru1zPvdBw+uzMEhS+PpGo.1624892059047.38297
NW_022340504	Koludarov_et_al_2021	ncRNA	2725267	2725354	.	+	.	Name=LOC116430820 ncRNA;ID=EWKMg4ru1zPvdBw+uzMEhS+PpGo.1624892059047.38297
NW_022340504	Koludarov_et_al_2021	ncRNA	2806213	2806451	.	+	.	Name=LOC116430820 ncRNA;ID=EWKMg4ru1zPvdBw+uzMEhS+PpGo.1624892059047.38297
NW_022340504	Koludarov_et_al_2021	ncRNA	2551764	2551929	.	+	.	Name=LOC116430820 ncRNA;ID=EWKMg4ru1zPvdBw+uzMEhS+PpGo.1624892059047.38298
NW_022340504	Koludarov_et_al_2021	ncRNA	2556792	2556850	.	+	.	Name=LOC116430820 ncRNA;ID=EWKMg4ru1zPvdBw+uzMEhS+PpGo.1624892059047.38298
NW_022340504	Koludarov_et_al_2021	ncRNA	2695223	2695255	.	+	.	Name=LOC116430820 ncRNA;ID=EWKMg4ru1zPvdBw+uzMEhS+PpGo.1624892059047.38298
NW_022340504	Koludarov_et_al_2021	ncRNA	2725267	2725354	.	+	.	Name=LOC116430820 ncRNA;ID=EWKMg4ru1zPvdBw+uzMEhS+PpGo.1624892059047.38298
NW_022340504	Koludarov_et_al_2021	ncRNA	2806213	2806451	.	+	.	Name=LOC116430820 ncRNA;ID=EWKMg4ru1zPvdBw+uzMEhS+PpGo.1624892059047.38298
NW_022340504	Koludarov_et_al_2021	ncRNA	2441576	2442088	.	+	.	Name=LOC116430821 ncRNA;ID=EWKMg4ru1zPvdBw+uzMEhS+PpGo.1624892059047.38299
NW_022340504	Koludarov_et_al_2021	ncRNA	2493844	2493954	.	+	.	Name=LOC116430821 ncRNA;ID=EWKMg4ru1zPvdBw+uzMEhS+PpGo.1624892059047.38299
NW_022340504	Koludarov_et_al_2021	ncRNA	2536295	2536407	.	+	.	Name=LOC116430821 ncRNA;ID=EWKMg4ru1zPvdBw+uzMEhS+PpGo.1624892059047.38299
NW_022340504	Koludarov_et_al_2021	ncRNA	1303818	1304244	.	+	.	Name=LOC116430838 ncRNA;ID=EWKMg4ru1zPvdBw+uzMEhS+PpGo.1624892059047.38300
NW_022340504	Koludarov_et_al_2021	ncRNA	1314565	1314749	.	+	.	Name=LOC116430838 ncRNA;ID=EWKMg4ru1zPvdBw+uzMEhS+PpGo.1624892059047.38300
NW_022340504	Koludarov_et_al_2021	ncRNA	1314845	1315196	.	+	.	Name=LOC116430838 ncRNA;ID=EWKMg4ru1zPvdBw+uzMEhS+PpGo.1624892059047.38300
NW_022340504	Koludarov_et_al_2021	ncRNA	1315269	1315512	.	+	.	Name=LOC116430838 ncRNA;ID=EWKMg4ru1zPvdBw+uzMEhS+PpGo.1624892059047.38300
NW_022340504	Koludarov_et_al_2021	ncRNA	430830	431065	.	-	.	Name=LOC116430881 ncRNA;ID=EWKMg4ru1zPvdBw+uzMEhS+PpGo.1624892059047.38301
NW_022340504	Koludarov_et_al_2021	ncRNA	429922	430324	.	-	.	Name=LOC116430881 ncRNA;ID=EWKMg4ru1zPvdBw+uzMEhS+PpGo.1624892059047.38301
NW_022340504	Koludarov_et_al_2021	ncRNA	421950	422358	.	-	.	Name=LOC116430881 ncRNA;ID=EWKMg4ru1zPvdBw+uzMEhS+PpGo.1624892059047.38301
NW_022340504	Koludarov_et_al_2021	ncRNA	1304780	1305556	.	+	.	Name=LOC116430837 ncRNA;ID=EWKMg4ru1zPvdBw+uzMEhS+PpGo.1624892059047.38302
NW_022340504	Koludarov_et_al_2021	ncRNA	1307219	1307471	.	+	.	Name=LOC116430837 ncRNA;ID=EWKMg4ru1zPvdBw+uzMEhS+PpGo.1624892059047.38302
NW_022340504	Koludarov_et_al_2021	ncRNA	1307609	1307740	.	+	.	Name=LOC116430837 ncRNA;ID=EWKMg4ru1zPvdBw+uzMEhS+PpGo.1624892059047.38302
NW_022340504	Koludarov_et_al_2021	ncRNA	1307828	1308399	.	+	.	Name=LOC116430837 ncRNA;ID=EWKMg4ru1zPvdBw+uzMEhS+PpGo.1624892059047.38302
NW_022340504	Koludarov_et_al_2021	ncRNA	1304780	1305556	.	+	.	Name=LOC116430837 ncRNA;ID=EWKMg4ru1zPvdBw+uzMEhS+PpGo.1624892059047.38303
NW_022340504	Koludarov_et_al_2021	ncRNA	1307219	1307471	.	+	.	Name=LOC116430837 ncRNA;ID=EWKMg4ru1zPvdBw+uzMEhS+PpGo.1624892059047.38303
NW_022340504	Koludarov_et_al_2021	ncRNA	1307609	1307740	.	+	.	Name=LOC116430837 ncRNA;ID=EWKMg4ru1zPvdBw+uzMEhS+PpGo.1624892059047.38303
NW_022340504	Koludarov_et_al_2021	ncRNA	1307884	1308399	.	+	.	Name=LOC116430837 ncRNA;ID=EWKMg4ru1zPvdBw+uzMEhS+PpGo.1624892059047.38303
NW_022340504	Koludarov_et_al_2021	ncRNA	902460	902484	.	-	.	Name=LOC116430846 ncRNA;ID=EWKMg4ru1zPvdBw+uzMEhS+PpGo.1624892059047.38304
NW_022340504	Koludarov_et_al_2021	ncRNA	900234	900538	.	-	.	Name=LOC116430846 ncRNA;ID=EWKMg4ru1zPvdBw+uzMEhS+PpGo.1624892059047.38304
NW_022340504	Koludarov_et_al_2021	ncRNA	900096	900148	.	-	.	Name=LOC116430846 ncRNA;ID=EWKMg4ru1zPvdBw+uzMEhS+PpGo.1624892059047.38304
NW_022340504	Koludarov_et_al_2021	ncRNA	2342487	2342691	.	-	.	Name=LOC116430869 ncRNA;ID=EWKMg4ru1zPvdBw+uzMEhS+PpGo.1624892059047.38305
NW_022340504	Koludarov_et_al_2021	ncRNA	2341811	2342335	.	-	.	Name=LOC116430869 ncRNA;ID=EWKMg4ru1zPvdBw+uzMEhS+PpGo.1624892059047.38305
NW_022340504	Koludarov_et_al_2021	ncRNA	2341296	2341426	.	-	.	Name=LOC116430869 ncRNA;ID=EWKMg4ru1zPvdBw+uzMEhS+PpGo.1624892059047.38305
NW_022340504	Koludarov_et_al_2021	ncRNA	2341002	2341231	.	-	.	Name=LOC116430869 ncRNA;ID=EWKMg4ru1zPvdBw+uzMEhS+PpGo.1624892059047.38305
NW_022340504	Koludarov_et_al_2021	ncRNA	1313971	1314467	.	+	.	Name=LOC116430838 ncRNA;ID=EWKMg4ru1zPvdBw+uzMEhS+PpGo.1624892059048.38306
NW_022340504	Koludarov_et_al_2021	ncRNA	1314565	1314749	.	+	.	Name=LOC116430838 ncRNA;ID=EWKMg4ru1zPvdBw+uzMEhS+PpGo.1624892059048.38306
NW_022340504	Koludarov_et_al_2021	ncRNA	1314845	1315196	.	+	.	Name=LOC116430838 ncRNA;ID=EWKMg4ru1zPvdBw+uzMEhS+PpGo.1624892059048.38306
NW_022340504	Koludarov_et_al_2021	ncRNA	1315269	1315512	.	+	.	Name=LOC116430838 ncRNA;ID=EWKMg4ru1zPvdBw+uzMEhS+PpGo.1624892059048.38306
NW_022340504	Koludarov_et_al_2021	ncRNA	904135	904295	.	+	.	Name=LOC116430847 ncRNA;ID=EWKMg4ru1zPvdBw+uzMEhS+PpGo.1624892059048.38307
NW_022340504	Koludarov_et_al_2021	ncRNA	904407	904478	.	+	.	Name=LOC116430847 ncRNA;ID=EWKMg4ru1zPvdBw+uzMEhS+PpGo.1624892059048.38307
NW_022340504	Koludarov_et_al_2021	ncRNA	904564	905127	.	+	.	Name=LOC116430847 ncRNA;ID=EWKMg4ru1zPvdBw+uzMEhS+PpGo.1624892059048.38307
NW_022340504	Koludarov_et_al_2021	ncRNA	905228	905299	.	+	.	Name=LOC116430847 ncRNA;ID=EWKMg4ru1zPvdBw+uzMEhS+PpGo.1624892059048.38307
NW_022340504	Koludarov_et_al_2021	ncRNA	905373	905508	.	+	.	Name=LOC116430847 ncRNA;ID=EWKMg4ru1zPvdBw+uzMEhS+PpGo.1624892059048.38307
NW_022340504	Koludarov_et_al_2021	ncRNA	215376	215537	.	+	.	Name=LOC116430871 ncRNA;ID=EWKMg4ru1zPvdBw+uzMEhS+PpGo.1624892059048.38308
NW_022340504	Koludarov_et_al_2021	ncRNA	216032	216325	.	+	.	Name=LOC116430871 ncRNA;ID=EWKMg4ru1zPvdBw+uzMEhS+PpGo.1624892059048.38308
NW_022340504	Koludarov_et_al_2021	ncRNA	216428	216507	.	+	.	Name=LOC116430871 ncRNA;ID=EWKMg4ru1zPvdBw+uzMEhS+PpGo.1624892059048.38308
NW_022340504	Koludarov_et_al_2021	ncRNA	905803	905972	.	+	.	Name=LOC116430861 ncRNA;ID=EWKMg4ru1zPvdBw+uzMEhS+PpGo.1624892059048.38309
NW_022340504	Koludarov_et_al_2021	ncRNA	906066	906128	.	+	.	Name=LOC116430861 ncRNA;ID=EWKMg4ru1zPvdBw+uzMEhS+PpGo.1624892059048.38309
NW_022340504	Koludarov_et_al_2021	ncRNA	906202	906470	.	+	.	Name=LOC116430861 ncRNA;ID=EWKMg4ru1zPvdBw+uzMEhS+PpGo.1624892059048.38309
NW_022340504	Koludarov_et_al_2021	ncRNA	906583	906597	.	+	.	Name=LOC116430861 ncRNA;ID=EWKMg4ru1zPvdBw+uzMEhS+PpGo.1624892059048.38309
NW_022340504	Koludarov_et_al_2021	ncRNA	907645	907822	.	+	.	Name=LOC116430862 ncRNA;ID=EWKMg4ru1zPvdBw+uzMEhS+PpGo.1624892059048.38310
NW_022340504	Koludarov_et_al_2021	ncRNA	907974	908045	.	+	.	Name=LOC116430862 ncRNA;ID=EWKMg4ru1zPvdBw+uzMEhS+PpGo.1624892059048.38310
NW_022340504	Koludarov_et_al_2021	ncRNA	908174	908313	.	+	.	Name=LOC116430862 ncRNA;ID=EWKMg4ru1zPvdBw+uzMEhS+PpGo.1624892059048.38310
NW_022340504	Koludarov_et_al_2021	ncRNA	933146	933407	.	-	.	Name=LOC116430851 ncRNA;ID=EWKMg4ru1zPvdBw+uzMEhS+PpGo.1624892059048.38311
NW_022340504	Koludarov_et_al_2021	ncRNA	933030	933081	.	-	.	Name=LOC116430851 ncRNA;ID=EWKMg4ru1zPvdBw+uzMEhS+PpGo.1624892059048.38311
NW_022340504	Koludarov_et_al_2021	ncRNA	932767	932886	.	-	.	Name=LOC116430851 ncRNA;ID=EWKMg4ru1zPvdBw+uzMEhS+PpGo.1624892059048.38311
NW_022340504	Koludarov_et_al_2021	ncRNA	901734	901904	.	+	.	Name=LOC116430845 ncRNA;ID=EWKMg4ru1zPvdBw+uzMEhS+PpGo.1624892059048.38312
NW_022340504	Koludarov_et_al_2021	ncRNA	902012	902080	.	+	.	Name=LOC116430845 ncRNA;ID=EWKMg4ru1zPvdBw+uzMEhS+PpGo.1624892059048.38312
NW_022340504	Koludarov_et_al_2021	ncRNA	902176	902305	.	+	.	Name=LOC116430845 ncRNA;ID=EWKMg4ru1zPvdBw+uzMEhS+PpGo.1624892059048.38312
NW_022340504	Koludarov_et_al_2021	ncRNA	902702	902862	.	+	.	Name=LOC116430870 ncRNA;ID=EWKMg4ru1zPvdBw+uzMEhS+PpGo.1624892059048.38313
NW_022340504	Koludarov_et_al_2021	ncRNA	902954	903004	.	+	.	Name=LOC116430870 ncRNA;ID=EWKMg4ru1zPvdBw+uzMEhS+PpGo.1624892059048.38313
NW_022340504	Koludarov_et_al_2021	ncRNA	903093	903246	.	+	.	Name=LOC116430870 ncRNA;ID=EWKMg4ru1zPvdBw+uzMEhS+PpGo.1624892059048.38313
NW_022340504	Koludarov_et_al_2021	ncRNA	909650	909807	.	+	.	Name=LOC116430852 ncRNA;ID=EWKMg4ru1zPvdBw+uzMEhS+PpGo.1624892059048.38314
NW_022340504	Koludarov_et_al_2021	ncRNA	909888	909959	.	+	.	Name=LOC116430852 ncRNA;ID=EWKMg4ru1zPvdBw+uzMEhS+PpGo.1624892059048.38314
NW_022340504	Koludarov_et_al_2021	ncRNA	910033	910180	.	+	.	Name=LOC116430852 ncRNA;ID=EWKMg4ru1zPvdBw+uzMEhS+PpGo.1624892059048.38314
NW_022340504	Koludarov_et_al_2021	gene	1752507	2133899	.	-	.	Name=LOC116430874 gene
NW_022340504	Koludarov_et_al_2021	gene	2551764	2806451	.	+	.	Name=LOC116430820 gene
NW_022340504	Koludarov_et_al_2021	gene	1440776	1692196	.	-	.	Name=LOC116430833 gene
NW_022340504	Koludarov_et_al_2021	gene	630499	839746	.	+	.	Name=LOC116430850 gene
NW_022340504	Koludarov_et_al_2021	gene	261395	440089	.	+	.	Name=LOC116430876 gene
NW_022340504	Koludarov_et_al_2021	gene	2441576	2536407	.	+	.	Name=LOC116430821 gene
NW_022340504	Koludarov_et_al_2021	gene	1064316	1116806	.	-	.	Name=LOC116430882 gene
NW_022340504	Koludarov_et_al_2021	gene	1152213	1200804	.	-	.	Name=LOC116430813 gene
NW_022340504	Koludarov_et_al_2021	gene	1075034	1109353	.	+	.	Name=LOC116430883 gene
NW_022340504	Koludarov_et_al_2021	gene	1021935	1054571	.	-	.	Name=LOC116430825 gene
NW_022340504	Koludarov_et_al_2021	gene	1119623	1148188	.	+	.	Name=LOC116430816 gene
NW_022340504	Koludarov_et_al_2021	gene	1348915	1367092	.	+	.	Name=LOC116430863 gene
NW_022340504	Koludarov_et_al_2021	gene	1709563	1724834	.	-	.	Name=LOC116430814 gene
NW_022340504	Koludarov_et_al_2021	gene	2319536	2334145	.	-	.	Name=LOC116430828 gene
NW_022340504	Koludarov_et_al_2021	gene	1303818	1315512	.	+	.	Name=LOC116430838 gene
NW_022340504	Koludarov_et_al_2021	gene	1423072	1434631	.	-	.	Name=LOC116430844 gene
NW_022340504	Koludarov_et_al_2021	gene	2273231	2284395	.	-	.	Name=LOC116430858 gene
NW_022340504	Koludarov_et_al_2021	gene	1739312	1750426	.	+	.	Name=LOC116430875 gene
NW_022340504	Koludarov_et_al_2021	gene	472821	483173	.	-	.	Name=LOC116430853 gene
NW_022340504	Koludarov_et_al_2021	gene	2361065	2371378	.	+	.	Name=LOC116430859 gene
NW_022340504	Koludarov_et_al_2021	gene	421950	431065	.	-	.	Name=LOC116430881 gene
NW_022340504	Koludarov_et_al_2021	gene	252964	261294	.	-	.	Name=LOC116430880 gene
NW_022340504	Koludarov_et_al_2021	gene	2353138	2360430	.	+	.	Name=LOC116430860 gene
NW_022340504	Koludarov_et_al_2021	gene	1303711	1310900	.	-	.	Name=LOC116430835 gene
NW_022340504	Koludarov_et_al_2021	gene	2157810	2164247	.	-	.	Name=LOC116430872 gene
NW_022340504	Koludarov_et_al_2021	gene	1367991	1373611	.	-	.	Name=LOC116430855 gene
NW_022340504	Koludarov_et_al_2021	gene	1727488	1732285	.	+	.	Name=LOC116430848 gene
NW_022340504	Koludarov_et_al_2021	gene	1697096	1701842	.	+	.	Name=LOC116430864 gene
NW_022340504	Koludarov_et_al_2021	gene	1299221	1303632	.	-	.	Name=LOC116430836 gene
NW_022340504	Koludarov_et_al_2021	gene	1734293	1738617	.	+	.	Name=LOC116430818 gene
NW_022340504	Koludarov_et_al_2021	gene	1375291	1379609	.	-	.	Name=LOC116430856 gene
NW_022340504	Koludarov_et_al_2021	gene	1293261	1297355	.	-	.	Name=LOC116430854 gene
NW_022340504	Koludarov_et_al_2021	gene	267325	271323	.	-	.	Name=LOC116430877 gene
NW_022340504	Koludarov_et_al_2021	gene	1705686	1709435	.	+	.	Name=LOC116430867 gene
NW_022340504	Koludarov_et_al_2021	gene	2349292	2352975	.	-	.	Name=LOC116430826 gene
NW_022340504	Koludarov_et_al_2021	gene	1304780	1308399	.	+	.	Name=LOC116430837 gene
NW_022340504	Koludarov_et_al_2021	gene	1055543	1059105	.	+	.	Name=LOC116430841 gene
NW_022340504	Koludarov_et_al_2021	gene	443160	446709	.	+	.	Name=LOC116430831 gene
NW_022340504	Koludarov_et_al_2021	gene	194449	197890	.	+	.	Name=LOC116430817 gene
NW_022340504	Koludarov_et_al_2021	gene	1285292	1288094	.	-	.	Name=LOC116430824 gene
NW_022340504	Koludarov_et_al_2021	gene	1289528	1292225	.	-	.	Name=LOC116430823 gene
NW_022340504	Koludarov_et_al_2021	gene	1409075	1411755	.	-	.	Name=LOC116430843 gene
NW_022340504	Koludarov_et_al_2021	gene	1703286	1705702	.	-	.	Name=LOC116430866 gene
NW_022340504	Koludarov_et_al_2021	gene	900096	902484	.	-	.	Name=LOC116430846 gene
NW_022340504	Koludarov_et_al_2021	gene	2317702	2319957	.	+	.	Name=LOC116430829 gene
NW_022340504	Koludarov_et_al_2021	gene	1725227	1727470	.	-	.	Name=LOC116430849 gene
NW_022340504	Koludarov_et_al_2021	gene	439695	441798	.	-	.	Name=LOC116430878 gene
NW_022340504	Koludarov_et_al_2021	gene	1696443	1698509	.	-	.	Name=LOC116430865 gene
NW_022340504	Koludarov_et_al_2021	gene	2341002	2342691	.	-	.	Name=LOC116430869 gene
NW_022340504	Koludarov_et_al_2021	gene	251069	252749	.	+	.	Name=LOC116430830 gene
NW_022340504	Koludarov_et_al_2021	gene	1396894	1398340	.	-	.	Name=LOC116430868 gene
NW_022340504	Koludarov_et_al_2021	gene	904135	905508	.	+	.	Name=LOC116430847 gene
NW_022340504	Koludarov_et_al_2021	gene	1057309	1058561	.	+	.	Name=LOC116430839 gene
NW_022340504	Koludarov_et_al_2021	gene	1297444	1298657	.	-	.	Name=LOC116430834 gene
NW_022340504	Koludarov_et_al_2021	gene	215376	216507	.	+	.	Name=LOC116430871 gene
NW_022340504	Koludarov_et_al_2021	gene	1733190	1734289	.	-	.	Name=LOC116430819 gene
NW_022340504	Koludarov_et_al_2021	gene	1335038	1336053	.	-	.	Name=LOC116430842 gene
NW_022340504	Koludarov_et_al_2021	gene	905803	906597	.	+	.	Name=LOC116430861 gene
NW_022340504	Koludarov_et_al_2021	gene	907645	908313	.	+	.	Name=LOC116430862 gene
NW_022340504	Koludarov_et_al_2021	gene	932767	933407	.	-	.	Name=LOC116430851 gene
NW_022340504	Koludarov_et_al_2021	gene	901734	902305	.	+	.	Name=LOC116430845 gene
NW_022340504	Koludarov_et_al_2021	gene	902702	903246	.	+	.	Name=LOC116430870 gene
NW_022340504	Koludarov_et_al_2021	gene	909650	910180	.	+	.	Name=LOC116430852 gene
NW_022340504	Koludarov_et_al_2021	gene	2141678	2141750	.	-	.	Name=Trnav-uac gene
NW_022340504	Koludarov_et_al_2021	CDS	2130785	2130825	.	-	0	Name=LOC116430874 CDS;ID=EWKMg4ru1zPvdBw+uzMEhS+PpGo.1624892059049.38315
NW_022340504	Koludarov_et_al_2021	CDS	1965662	1965742	.	-	0	Name=LOC116430874 CDS;ID=EWKMg4ru1zPvdBw+uzMEhS+PpGo.1624892059049.38315
NW_022340504	Koludarov_et_al_2021	CDS	1957845	1958067	.	-	0	Name=LOC116430874 CDS;ID=EWKMg4ru1zPvdBw+uzMEhS+PpGo.1624892059049.38315
NW_022340504	Koludarov_et_al_2021	CDS	1842560	1842670	.	-	0	Name=LOC116430874 CDS;ID=EWKMg4ru1zPvdBw+uzMEhS+PpGo.1624892059049.38315
NW_022340504	Koludarov_et_al_2021	CDS	1791461	1791594	.	-	0	Name=LOC116430874 CDS;ID=EWKMg4ru1zPvdBw+uzMEhS+PpGo.1624892059049.38315
NW_022340504	Koludarov_et_al_2021	CDS	1766966	1767056	.	-	0	Name=LOC116430874 CDS;ID=EWKMg4ru1zPvdBw+uzMEhS+PpGo.1624892059049.38315
NW_022340504	Koludarov_et_al_2021	CDS	1763153	1763374	.	-	0	Name=LOC116430874 CDS;ID=EWKMg4ru1zPvdBw+uzMEhS+PpGo.1624892059049.38315
NW_022340504	Koludarov_et_al_2021	CDS	1761972	1762236	.	-	0	Name=LOC116430874 CDS;ID=EWKMg4ru1zPvdBw+uzMEhS+PpGo.1624892059049.38315
NW_022340504	Koludarov_et_al_2021	CDS	1761080	1761533	.	-	0	Name=LOC116430874 CDS;ID=EWKMg4ru1zPvdBw+uzMEhS+PpGo.1624892059049.38315
NW_022340504	Koludarov_et_al_2021	CDS	1760271	1760535	.	-	0	Name=LOC116430874 CDS;ID=EWKMg4ru1zPvdBw+uzMEhS+PpGo.1624892059049.38315
NW_022340504	Koludarov_et_al_2021	CDS	1759651	1760014	.	-	0	Name=LOC116430874 CDS;ID=EWKMg4ru1zPvdBw+uzMEhS+PpGo.1624892059049.38315
NW_022340504	Koludarov_et_al_2021	CDS	1759103	1759392	.	-	0	Name=LOC116430874 CDS;ID=EWKMg4ru1zPvdBw+uzMEhS+PpGo.1624892059049.38315
NW_022340504	Koludarov_et_al_2021	CDS	1758575	1758805	.	-	0	Name=LOC116430874 CDS;ID=EWKMg4ru1zPvdBw+uzMEhS+PpGo.1624892059049.38315
NW_022340504	Koludarov_et_al_2021	CDS	1758185	1758335	.	-	0	Name=LOC116430874 CDS;ID=EWKMg4ru1zPvdBw+uzMEhS+PpGo.1624892059049.38315
NW_022340504	Koludarov_et_al_2021	CDS	1755375	1755658	.	-	0	Name=LOC116430874 CDS;ID=EWKMg4ru1zPvdBw+uzMEhS+PpGo.1624892059049.38315
NW_022340504	Koludarov_et_al_2021	CDS	2130785	2130825	.	-	0	Name=LOC116430874 CDS;ID=EWKMg4ru1zPvdBw+uzMEhS+PpGo.1624892059050.38316
NW_022340504	Koludarov_et_al_2021	CDS	1965662	1965742	.	-	0	Name=LOC116430874 CDS;ID=EWKMg4ru1zPvdBw+uzMEhS+PpGo.1624892059050.38316
NW_022340504	Koludarov_et_al_2021	CDS	1957845	1958067	.	-	0	Name=LOC116430874 CDS;ID=EWKMg4ru1zPvdBw+uzMEhS+PpGo.1624892059050.38316
NW_022340504	Koludarov_et_al_2021	CDS	1842560	1842670	.	-	0	Name=LOC116430874 CDS;ID=EWKMg4ru1zPvdBw+uzMEhS+PpGo.1624892059050.38316
NW_022340504	Koludarov_et_al_2021	CDS	1791461	1791594	.	-	0	Name=LOC116430874 CDS;ID=EWKMg4ru1zPvdBw+uzMEhS+PpGo.1624892059050.38316
NW_022340504	Koludarov_et_al_2021	CDS	1766966	1767056	.	-	0	Name=LOC116430874 CDS;ID=EWKMg4ru1zPvdBw+uzMEhS+PpGo.1624892059050.38316
NW_022340504	Koludarov_et_al_2021	CDS	1763126	1763374	.	-	0	Name=LOC116430874 CDS;ID=EWKMg4ru1zPvdBw+uzMEhS+PpGo.1624892059050.38316
NW_022340504	Koludarov_et_al_2021	CDS	1761972	1762236	.	-	0	Name=LOC116430874 CDS;ID=EWKMg4ru1zPvdBw+uzMEhS+PpGo.1624892059050.38316
NW_022340504	Koludarov_et_al_2021	CDS	1761080	1761533	.	-	0	Name=LOC116430874 CDS;ID=EWKMg4ru1zPvdBw+uzMEhS+PpGo.1624892059050.38316
NW_022340504	Koludarov_et_al_2021	CDS	1760271	1760535	.	-	0	Name=LOC116430874 CDS;ID=EWKMg4ru1zPvdBw+uzMEhS+PpGo.1624892059050.38316
NW_022340504	Koludarov_et_al_2021	CDS	1759651	1760014	.	-	0	Name=LOC116430874 CDS;ID=EWKMg4ru1zPvdBw+uzMEhS+PpGo.1624892059050.38316
NW_022340504	Koludarov_et_al_2021	CDS	1759103	1759392	.	-	0	Name=LOC116430874 CDS;ID=EWKMg4ru1zPvdBw+uzMEhS+PpGo.1624892059050.38316
NW_022340504	Koludarov_et_al_2021	CDS	1758575	1758805	.	-	0	Name=LOC116430874 CDS;ID=EWKMg4ru1zPvdBw+uzMEhS+PpGo.1624892059050.38316
NW_022340504	Koludarov_et_al_2021	CDS	1758185	1758335	.	-	0	Name=LOC116430874 CDS;ID=EWKMg4ru1zPvdBw+uzMEhS+PpGo.1624892059050.38316
NW_022340504	Koludarov_et_al_2021	CDS	1755375	1755658	.	-	0	Name=LOC116430874 CDS;ID=EWKMg4ru1zPvdBw+uzMEhS+PpGo.1624892059050.38316
NW_022340504	Koludarov_et_al_2021	CDS	2130785	2130825	.	-	0	Name=LOC116430874 CDS;ID=EWKMg4ru1zPvdBw+uzMEhS+PpGo.1624892059050.38317
NW_022340504	Koludarov_et_al_2021	CDS	1965662	1965742	.	-	0	Name=LOC116430874 CDS;ID=EWKMg4ru1zPvdBw+uzMEhS+PpGo.1624892059050.38317
NW_022340504	Koludarov_et_al_2021	CDS	1957845	1958067	.	-	0	Name=LOC116430874 CDS;ID=EWKMg4ru1zPvdBw+uzMEhS+PpGo.1624892059050.38317
NW_022340504	Koludarov_et_al_2021	CDS	1842560	1842670	.	-	0	Name=LOC116430874 CDS;ID=EWKMg4ru1zPvdBw+uzMEhS+PpGo.1624892059050.38317
NW_022340504	Koludarov_et_al_2021	CDS	1791461	1791594	.	-	0	Name=LOC116430874 CDS;ID=EWKMg4ru1zPvdBw+uzMEhS+PpGo.1624892059050.38317
NW_022340504	Koludarov_et_al_2021	CDS	1766966	1767056	.	-	0	Name=LOC116430874 CDS;ID=EWKMg4ru1zPvdBw+uzMEhS+PpGo.1624892059050.38317
NW_022340504	Koludarov_et_al_2021	CDS	1763126	1763374	.	-	0	Name=LOC116430874 CDS;ID=EWKMg4ru1zPvdBw+uzMEhS+PpGo.1624892059050.38317
NW_022340504	Koludarov_et_al_2021	CDS	1761972	1762236	.	-	0	Name=LOC116430874 CDS;ID=EWKMg4ru1zPvdBw+uzMEhS+PpGo.1624892059050.38317
NW_022340504	Koludarov_et_al_2021	CDS	1761080	1761533	.	-	0	Name=LOC116430874 CDS;ID=EWKMg4ru1zPvdBw+uzMEhS+PpGo.1624892059050.38317
NW_022340504	Koludarov_et_al_2021	CDS	1760271	1760535	.	-	0	Name=LOC116430874 CDS;ID=EWKMg4ru1zPvdBw+uzMEhS+PpGo.1624892059050.38317
NW_022340504	Koludarov_et_al_2021	CDS	1759651	1760014	.	-	0	Name=LOC116430874 CDS;ID=EWKMg4ru1zPvdBw+uzMEhS+PpGo.1624892059050.38317
NW_022340504	Koludarov_et_al_2021	CDS	1759103	1759392	.	-	0	Name=LOC116430874 CDS;ID=EWKMg4ru1zPvdBw+uzMEhS+PpGo.1624892059050.38317
NW_022340504	Koludarov_et_al_2021	CDS	1758575	1758805	.	-	0	Name=LOC116430874 CDS;ID=EWKMg4ru1zPvdBw+uzMEhS+PpGo.1624892059050.38317
NW_022340504	Koludarov_et_al_2021	CDS	1758185	1758335	.	-	0	Name=LOC116430874 CDS;ID=EWKMg4ru1zPvdBw+uzMEhS+PpGo.1624892059050.38317
NW_022340504	Koludarov_et_al_2021	CDS	1755375	1755658	.	-	0	Name=LOC116430874 CDS;ID=EWKMg4ru1zPvdBw+uzMEhS+PpGo.1624892059050.38317
NW_022340504	Koludarov_et_al_2021	CDS	2130785	2130825	.	-	0	Name=LOC116430874 CDS;ID=EWKMg4ru1zPvdBw+uzMEhS+PpGo.1624892059050.38318
NW_022340504	Koludarov_et_al_2021	CDS	1965662	1965742	.	-	0	Name=LOC116430874 CDS;ID=EWKMg4ru1zPvdBw+uzMEhS+PpGo.1624892059050.38318
NW_022340504	Koludarov_et_al_2021	CDS	1957845	1958067	.	-	0	Name=LOC116430874 CDS;ID=EWKMg4ru1zPvdBw+uzMEhS+PpGo.1624892059050.38318
NW_022340504	Koludarov_et_al_2021	CDS	1842560	1842670	.	-	0	Name=LOC116430874 CDS;ID=EWKMg4ru1zPvdBw+uzMEhS+PpGo.1624892059050.38318
NW_022340504	Koludarov_et_al_2021	CDS	1791461	1791594	.	-	0	Name=LOC116430874 CDS;ID=EWKMg4ru1zPvdBw+uzMEhS+PpGo.1624892059050.38318
NW_022340504	Koludarov_et_al_2021	CDS	1766966	1767056	.	-	0	Name=LOC116430874 CDS;ID=EWKMg4ru1zPvdBw+uzMEhS+PpGo.1624892059050.38318
NW_022340504	Koludarov_et_al_2021	CDS	1763126	1763374	.	-	0	Name=LOC116430874 CDS;ID=EWKMg4ru1zPvdBw+uzMEhS+PpGo.1624892059050.38318
NW_022340504	Koludarov_et_al_2021	CDS	1761972	1762236	.	-	0	Name=LOC116430874 CDS;ID=EWKMg4ru1zPvdBw+uzMEhS+PpGo.1624892059050.38318
NW_022340504	Koludarov_et_al_2021	CDS	1761080	1761533	.	-	0	Name=LOC116430874 CDS;ID=EWKMg4ru1zPvdBw+uzMEhS+PpGo.1624892059050.38318
NW_022340504	Koludarov_et_al_2021	CDS	1760271	1760535	.	-	0	Name=LOC116430874 CDS;ID=EWKMg4ru1zPvdBw+uzMEhS+PpGo.1624892059050.38318
NW_022340504	Koludarov_et_al_2021	CDS	1759651	1760014	.	-	0	Name=LOC116430874 CDS;ID=EWKMg4ru1zPvdBw+uzMEhS+PpGo.1624892059050.38318
NW_022340504	Koludarov_et_al_2021	CDS	1759103	1759392	.	-	0	Name=LOC116430874 CDS;ID=EWKMg4ru1zPvdBw+uzMEhS+PpGo.1624892059050.38318
NW_022340504	Koludarov_et_al_2021	CDS	1758575	1758805	.	-	0	Name=LOC116430874 CDS;ID=EWKMg4ru1zPvdBw+uzMEhS+PpGo.1624892059050.38318
NW_022340504	Koludarov_et_al_2021	CDS	1758185	1758335	.	-	0	Name=LOC116430874 CDS;ID=EWKMg4ru1zPvdBw+uzMEhS+PpGo.1624892059050.38318
NW_022340504	Koludarov_et_al_2021	CDS	1755375	1755658	.	-	0	Name=LOC116430874 CDS;ID=EWKMg4ru1zPvdBw+uzMEhS+PpGo.1624892059050.38318
NW_022340504	Koludarov_et_al_2021	CDS	2130785	2130825	.	-	0	Name=LOC116430874 CDS;ID=EWKMg4ru1zPvdBw+uzMEhS+PpGo.1624892059050.38319
NW_022340504	Koludarov_et_al_2021	CDS	1965662	1965742	.	-	0	Name=LOC116430874 CDS;ID=EWKMg4ru1zPvdBw+uzMEhS+PpGo.1624892059050.38319
NW_022340504	Koludarov_et_al_2021	CDS	1957845	1958067	.	-	0	Name=LOC116430874 CDS;ID=EWKMg4ru1zPvdBw+uzMEhS+PpGo.1624892059050.38319
NW_022340504	Koludarov_et_al_2021	CDS	1842560	1842670	.	-	0	Name=LOC116430874 CDS;ID=EWKMg4ru1zPvdBw+uzMEhS+PpGo.1624892059050.38319
NW_022340504	Koludarov_et_al_2021	CDS	1791461	1791594	.	-	0	Name=LOC116430874 CDS;ID=EWKMg4ru1zPvdBw+uzMEhS+PpGo.1624892059050.38319
NW_022340504	Koludarov_et_al_2021	CDS	1766966	1767056	.	-	0	Name=LOC116430874 CDS;ID=EWKMg4ru1zPvdBw+uzMEhS+PpGo.1624892059050.38319
NW_022340504	Koludarov_et_al_2021	CDS	1763126	1763374	.	-	0	Name=LOC116430874 CDS;ID=EWKMg4ru1zPvdBw+uzMEhS+PpGo.1624892059050.38319
NW_022340504	Koludarov_et_al_2021	CDS	1761972	1762236	.	-	0	Name=LOC116430874 CDS;ID=EWKMg4ru1zPvdBw+uzMEhS+PpGo.1624892059050.38319
NW_022340504	Koludarov_et_al_2021	CDS	1761080	1761533	.	-	0	Name=LOC116430874 CDS;ID=EWKMg4ru1zPvdBw+uzMEhS+PpGo.1624892059050.38319
NW_022340504	Koludarov_et_al_2021	CDS	1760271	1760535	.	-	0	Name=LOC116430874 CDS;ID=EWKMg4ru1zPvdBw+uzMEhS+PpGo.1624892059050.38319
NW_022340504	Koludarov_et_al_2021	CDS	1759651	1760014	.	-	0	Name=LOC116430874 CDS;ID=EWKMg4ru1zPvdBw+uzMEhS+PpGo.1624892059050.38319
NW_022340504	Koludarov_et_al_2021	CDS	1759103	1759392	.	-	0	Name=LOC116430874 CDS;ID=EWKMg4ru1zPvdBw+uzMEhS+PpGo.1624892059050.38319
NW_022340504	Koludarov_et_al_2021	CDS	1758575	1758805	.	-	0	Name=LOC116430874 CDS;ID=EWKMg4ru1zPvdBw+uzMEhS+PpGo.1624892059050.38319
NW_022340504	Koludarov_et_al_2021	CDS	1758185	1758335	.	-	0	Name=LOC116430874 CDS;ID=EWKMg4ru1zPvdBw+uzMEhS+PpGo.1624892059050.38319
NW_022340504	Koludarov_et_al_2021	CDS	1755375	1755658	.	-	0	Name=LOC116430874 CDS;ID=EWKMg4ru1zPvdBw+uzMEhS+PpGo.1624892059050.38319
NW_022340504	Koludarov_et_al_2021	CDS	2130785	2130825	.	-	0	Name=LOC116430874 CDS;ID=EWKMg4ru1zPvdBw+uzMEhS+PpGo.1624892059050.38320
NW_022340504	Koludarov_et_al_2021	CDS	1965662	1965742	.	-	0	Name=LOC116430874 CDS;ID=EWKMg4ru1zPvdBw+uzMEhS+PpGo.1624892059050.38320
NW_022340504	Koludarov_et_al_2021	CDS	1957845	1958067	.	-	0	Name=LOC116430874 CDS;ID=EWKMg4ru1zPvdBw+uzMEhS+PpGo.1624892059050.38320
NW_022340504	Koludarov_et_al_2021	CDS	1842560	1842670	.	-	0	Name=LOC116430874 CDS;ID=EWKMg4ru1zPvdBw+uzMEhS+PpGo.1624892059050.38320
NW_022340504	Koludarov_et_al_2021	CDS	1791461	1791594	.	-	0	Name=LOC116430874 CDS;ID=EWKMg4ru1zPvdBw+uzMEhS+PpGo.1624892059050.38320
NW_022340504	Koludarov_et_al_2021	CDS	1766966	1767056	.	-	0	Name=LOC116430874 CDS;ID=EWKMg4ru1zPvdBw+uzMEhS+PpGo.1624892059050.38320
NW_022340504	Koludarov_et_al_2021	CDS	1763126	1763374	.	-	0	Name=LOC116430874 CDS;ID=EWKMg4ru1zPvdBw+uzMEhS+PpGo.1624892059050.38320
NW_022340504	Koludarov_et_al_2021	CDS	1761972	1762236	.	-	0	Name=LOC116430874 CDS;ID=EWKMg4ru1zPvdBw+uzMEhS+PpGo.1624892059050.38320
NW_022340504	Koludarov_et_al_2021	CDS	1761080	1761533	.	-	0	Name=LOC116430874 CDS;ID=EWKMg4ru1zPvdBw+uzMEhS+PpGo.1624892059050.38320
NW_022340504	Koludarov_et_al_2021	CDS	1760271	1760535	.	-	0	Name=LOC116430874 CDS;ID=EWKMg4ru1zPvdBw+uzMEhS+PpGo.1624892059050.38320
NW_022340504	Koludarov_et_al_2021	CDS	1759651	1760014	.	-	0	Name=LOC116430874 CDS;ID=EWKMg4ru1zPvdBw+uzMEhS+PpGo.1624892059050.38320
NW_022340504	Koludarov_et_al_2021	CDS	1759103	1759392	.	-	0	Name=LOC116430874 CDS;ID=EWKMg4ru1zPvdBw+uzMEhS+PpGo.1624892059050.38320
NW_022340504	Koludarov_et_al_2021	CDS	1758575	1758805	.	-	0	Name=LOC116430874 CDS;ID=EWKMg4ru1zPvdBw+uzMEhS+PpGo.1624892059050.38320
NW_022340504	Koludarov_et_al_2021	CDS	1758185	1758335	.	-	0	Name=LOC116430874 CDS;ID=EWKMg4ru1zPvdBw+uzMEhS+PpGo.1624892059050.38320
NW_022340504	Koludarov_et_al_2021	CDS	1755375	1755658	.	-	0	Name=LOC116430874 CDS;ID=EWKMg4ru1zPvdBw+uzMEhS+PpGo.1624892059050.38320
NW_022340504	Koludarov_et_al_2021	CDS	2130785	2130825	.	-	0	Name=LOC116430874 CDS;ID=EWKMg4ru1zPvdBw+uzMEhS+PpGo.1624892059050.38321
NW_022340504	Koludarov_et_al_2021	CDS	1965662	1965742	.	-	0	Name=LOC116430874 CDS;ID=EWKMg4ru1zPvdBw+uzMEhS+PpGo.1624892059050.38321
NW_022340504	Koludarov_et_al_2021	CDS	1957845	1958067	.	-	0	Name=LOC116430874 CDS;ID=EWKMg4ru1zPvdBw+uzMEhS+PpGo.1624892059050.38321
NW_022340504	Koludarov_et_al_2021	CDS	1842560	1842670	.	-	0	Name=LOC116430874 CDS;ID=EWKMg4ru1zPvdBw+uzMEhS+PpGo.1624892059050.38321
NW_022340504	Koludarov_et_al_2021	CDS	1791461	1791594	.	-	0	Name=LOC116430874 CDS;ID=EWKMg4ru1zPvdBw+uzMEhS+PpGo.1624892059050.38321
NW_022340504	Koludarov_et_al_2021	CDS	1766966	1767056	.	-	0	Name=LOC116430874 CDS;ID=EWKMg4ru1zPvdBw+uzMEhS+PpGo.1624892059050.38321
NW_022340504	Koludarov_et_al_2021	CDS	1763126	1763374	.	-	0	Name=LOC116430874 CDS;ID=EWKMg4ru1zPvdBw+uzMEhS+PpGo.1624892059050.38321
NW_022340504	Koludarov_et_al_2021	CDS	1761972	1762236	.	-	0	Name=LOC116430874 CDS;ID=EWKMg4ru1zPvdBw+uzMEhS+PpGo.1624892059050.38321
NW_022340504	Koludarov_et_al_2021	CDS	1761080	1761533	.	-	0	Name=LOC116430874 CDS;ID=EWKMg4ru1zPvdBw+uzMEhS+PpGo.1624892059050.38321
NW_022340504	Koludarov_et_al_2021	CDS	1760271	1760535	.	-	0	Name=LOC116430874 CDS;ID=EWKMg4ru1zPvdBw+uzMEhS+PpGo.1624892059050.38321
NW_022340504	Koludarov_et_al_2021	CDS	1759651	1760014	.	-	0	Name=LOC116430874 CDS;ID=EWKMg4ru1zPvdBw+uzMEhS+PpGo.1624892059050.38321
NW_022340504	Koludarov_et_al_2021	CDS	1759103	1759392	.	-	0	Name=LOC116430874 CDS;ID=EWKMg4ru1zPvdBw+uzMEhS+PpGo.1624892059050.38321
NW_022340504	Koludarov_et_al_2021	CDS	1758575	1758805	.	-	0	Name=LOC116430874 CDS;ID=EWKMg4ru1zPvdBw+uzMEhS+PpGo.1624892059050.38321
NW_022340504	Koludarov_et_al_2021	CDS	1758185	1758335	.	-	0	Name=LOC116430874 CDS;ID=EWKMg4ru1zPvdBw+uzMEhS+PpGo.1624892059050.38321
NW_022340504	Koludarov_et_al_2021	CDS	1755375	1755658	.	-	0	Name=LOC116430874 CDS;ID=EWKMg4ru1zPvdBw+uzMEhS+PpGo.1624892059050.38321
NW_022340504	Koludarov_et_al_2021	CDS	2130785	2130825	.	-	0	Name=LOC116430874 CDS;ID=EWKMg4ru1zPvdBw+uzMEhS+PpGo.1624892059050.38322
NW_022340504	Koludarov_et_al_2021	CDS	1965662	1965742	.	-	0	Name=LOC116430874 CDS;ID=EWKMg4ru1zPvdBw+uzMEhS+PpGo.1624892059050.38322
NW_022340504	Koludarov_et_al_2021	CDS	1957845	1958067	.	-	0	Name=LOC116430874 CDS;ID=EWKMg4ru1zPvdBw+uzMEhS+PpGo.1624892059050.38322
NW_022340504	Koludarov_et_al_2021	CDS	1842560	1842670	.	-	0	Name=LOC116430874 CDS;ID=EWKMg4ru1zPvdBw+uzMEhS+PpGo.1624892059050.38322
NW_022340504	Koludarov_et_al_2021	CDS	1791461	1791594	.	-	0	Name=LOC116430874 CDS;ID=EWKMg4ru1zPvdBw+uzMEhS+PpGo.1624892059050.38322
NW_022340504	Koludarov_et_al_2021	CDS	1766966	1767056	.	-	0	Name=LOC116430874 CDS;ID=EWKMg4ru1zPvdBw+uzMEhS+PpGo.1624892059050.38322
NW_022340504	Koludarov_et_al_2021	CDS	1763126	1763374	.	-	0	Name=LOC116430874 CDS;ID=EWKMg4ru1zPvdBw+uzMEhS+PpGo.1624892059050.38322
NW_022340504	Koludarov_et_al_2021	CDS	1761972	1762236	.	-	0	Name=LOC116430874 CDS;ID=EWKMg4ru1zPvdBw+uzMEhS+PpGo.1624892059050.38322
NW_022340504	Koludarov_et_al_2021	CDS	1761080	1761533	.	-	0	Name=LOC116430874 CDS;ID=EWKMg4ru1zPvdBw+uzMEhS+PpGo.1624892059050.38322
NW_022340504	Koludarov_et_al_2021	CDS	1760271	1760535	.	-	0	Name=LOC116430874 CDS;ID=EWKMg4ru1zPvdBw+uzMEhS+PpGo.1624892059050.38322
NW_022340504	Koludarov_et_al_2021	CDS	1759651	1760014	.	-	0	Name=LOC116430874 CDS;ID=EWKMg4ru1zPvdBw+uzMEhS+PpGo.1624892059050.38322
NW_022340504	Koludarov_et_al_2021	CDS	1759103	1759392	.	-	0	Name=LOC116430874 CDS;ID=EWKMg4ru1zPvdBw+uzMEhS+PpGo.1624892059050.38322
NW_022340504	Koludarov_et_al_2021	CDS	1758575	1758805	.	-	0	Name=LOC116430874 CDS;ID=EWKMg4ru1zPvdBw+uzMEhS+PpGo.1624892059050.38322
NW_022340504	Koludarov_et_al_2021	CDS	1758185	1758335	.	-	0	Name=LOC116430874 CDS;ID=EWKMg4ru1zPvdBw+uzMEhS+PpGo.1624892059050.38322
NW_022340504	Koludarov_et_al_2021	CDS	1755724	1755734	.	-	0	Name=LOC116430874 CDS;ID=EWKMg4ru1zPvdBw+uzMEhS+PpGo.1624892059050.38322
NW_022340504	Koludarov_et_al_2021	CDS	2130785	2130825	.	-	0	Name=LOC116430874 CDS;ID=EWKMg4ru1zPvdBw+uzMEhS+PpGo.1624892059050.38323
NW_022340504	Koludarov_et_al_2021	CDS	1965662	1965742	.	-	0	Name=LOC116430874 CDS;ID=EWKMg4ru1zPvdBw+uzMEhS+PpGo.1624892059050.38323
NW_022340504	Koludarov_et_al_2021	CDS	1957845	1958067	.	-	0	Name=LOC116430874 CDS;ID=EWKMg4ru1zPvdBw+uzMEhS+PpGo.1624892059050.38323
NW_022340504	Koludarov_et_al_2021	CDS	1842560	1842670	.	-	0	Name=LOC116430874 CDS;ID=EWKMg4ru1zPvdBw+uzMEhS+PpGo.1624892059050.38323
NW_022340504	Koludarov_et_al_2021	CDS	1791461	1791594	.	-	0	Name=LOC116430874 CDS;ID=EWKMg4ru1zPvdBw+uzMEhS+PpGo.1624892059050.38323
NW_022340504	Koludarov_et_al_2021	CDS	1766966	1767056	.	-	0	Name=LOC116430874 CDS;ID=EWKMg4ru1zPvdBw+uzMEhS+PpGo.1624892059050.38323
NW_022340504	Koludarov_et_al_2021	CDS	1763126	1763374	.	-	0	Name=LOC116430874 CDS;ID=EWKMg4ru1zPvdBw+uzMEhS+PpGo.1624892059050.38323
NW_022340504	Koludarov_et_al_2021	CDS	1761972	1762236	.	-	0	Name=LOC116430874 CDS;ID=EWKMg4ru1zPvdBw+uzMEhS+PpGo.1624892059050.38323
NW_022340504	Koludarov_et_al_2021	CDS	1761080	1761533	.	-	0	Name=LOC116430874 CDS;ID=EWKMg4ru1zPvdBw+uzMEhS+PpGo.1624892059050.38323
NW_022340504	Koludarov_et_al_2021	CDS	1760271	1760535	.	-	0	Name=LOC116430874 CDS;ID=EWKMg4ru1zPvdBw+uzMEhS+PpGo.1624892059050.38323
NW_022340504	Koludarov_et_al_2021	CDS	1759651	1760014	.	-	0	Name=LOC116430874 CDS;ID=EWKMg4ru1zPvdBw+uzMEhS+PpGo.1624892059050.38323
NW_022340504	Koludarov_et_al_2021	CDS	1759103	1759392	.	-	0	Name=LOC116430874 CDS;ID=EWKMg4ru1zPvdBw+uzMEhS+PpGo.1624892059050.38323
NW_022340504	Koludarov_et_al_2021	CDS	1758575	1758805	.	-	0	Name=LOC116430874 CDS;ID=EWKMg4ru1zPvdBw+uzMEhS+PpGo.1624892059050.38323
NW_022340504	Koludarov_et_al_2021	CDS	1758185	1758335	.	-	0	Name=LOC116430874 CDS;ID=EWKMg4ru1zPvdBw+uzMEhS+PpGo.1624892059050.38323
NW_022340504	Koludarov_et_al_2021	CDS	1756437	1756540	.	-	0	Name=LOC116430874 CDS;ID=EWKMg4ru1zPvdBw+uzMEhS+PpGo.1624892059050.38323
NW_022340504	Koludarov_et_al_2021	CDS	2130785	2130825	.	-	0	Name=LOC116430874 CDS;ID=EWKMg4ru1zPvdBw+uzMEhS+PpGo.1624892059050.38324
NW_022340504	Koludarov_et_al_2021	CDS	1965662	1965742	.	-	0	Name=LOC116430874 CDS;ID=EWKMg4ru1zPvdBw+uzMEhS+PpGo.1624892059050.38324
NW_022340504	Koludarov_et_al_2021	CDS	1957845	1958067	.	-	0	Name=LOC116430874 CDS;ID=EWKMg4ru1zPvdBw+uzMEhS+PpGo.1624892059050.38324
NW_022340504	Koludarov_et_al_2021	CDS	1842560	1842670	.	-	0	Name=LOC116430874 CDS;ID=EWKMg4ru1zPvdBw+uzMEhS+PpGo.1624892059050.38324
NW_022340504	Koludarov_et_al_2021	CDS	1791461	1791594	.	-	0	Name=LOC116430874 CDS;ID=EWKMg4ru1zPvdBw+uzMEhS+PpGo.1624892059050.38324
NW_022340504	Koludarov_et_al_2021	CDS	1766966	1767056	.	-	0	Name=LOC116430874 CDS;ID=EWKMg4ru1zPvdBw+uzMEhS+PpGo.1624892059050.38324
NW_022340504	Koludarov_et_al_2021	CDS	1763126	1763374	.	-	0	Name=LOC116430874 CDS;ID=EWKMg4ru1zPvdBw+uzMEhS+PpGo.1624892059050.38324
NW_022340504	Koludarov_et_al_2021	CDS	1761972	1762236	.	-	0	Name=LOC116430874 CDS;ID=EWKMg4ru1zPvdBw+uzMEhS+PpGo.1624892059050.38324
NW_022340504	Koludarov_et_al_2021	CDS	1761080	1761533	.	-	0	Name=LOC116430874 CDS;ID=EWKMg4ru1zPvdBw+uzMEhS+PpGo.1624892059050.38324
NW_022340504	Koludarov_et_al_2021	CDS	1760271	1760535	.	-	0	Name=LOC116430874 CDS;ID=EWKMg4ru1zPvdBw+uzMEhS+PpGo.1624892059050.38324
NW_022340504	Koludarov_et_al_2021	CDS	1759651	1760014	.	-	0	Name=LOC116430874 CDS;ID=EWKMg4ru1zPvdBw+uzMEhS+PpGo.1624892059050.38324
NW_022340504	Koludarov_et_al_2021	CDS	1759103	1759392	.	-	0	Name=LOC116430874 CDS;ID=EWKMg4ru1zPvdBw+uzMEhS+PpGo.1624892059050.38324
NW_022340504	Koludarov_et_al_2021	CDS	1758575	1758805	.	-	0	Name=LOC116430874 CDS;ID=EWKMg4ru1zPvdBw+uzMEhS+PpGo.1624892059050.38324
NW_022340504	Koludarov_et_al_2021	CDS	1758185	1758335	.	-	0	Name=LOC116430874 CDS;ID=EWKMg4ru1zPvdBw+uzMEhS+PpGo.1624892059050.38324
NW_022340504	Koludarov_et_al_2021	CDS	1757382	1757461	.	-	0	Name=LOC116430874 CDS;ID=EWKMg4ru1zPvdBw+uzMEhS+PpGo.1624892059050.38324
NW_022340504	Koludarov_et_al_2021	CDS	1691318	1691465	.	-	0	Name=LOC116430833 CDS;ID=EWKMg4ru1zPvdBw+uzMEhS+PpGo.1624892059050.38325
NW_022340504	Koludarov_et_al_2021	CDS	1464668	1468797	.	-	0	Name=LOC116430833 CDS;ID=EWKMg4ru1zPvdBw+uzMEhS+PpGo.1624892059050.38325
NW_022340504	Koludarov_et_al_2021	CDS	1460903	1461028	.	-	0	Name=LOC116430833 CDS;ID=EWKMg4ru1zPvdBw+uzMEhS+PpGo.1624892059050.38325
NW_022340504	Koludarov_et_al_2021	CDS	1459302	1459412	.	-	0	Name=LOC116430833 CDS;ID=EWKMg4ru1zPvdBw+uzMEhS+PpGo.1624892059050.38325
NW_022340504	Koludarov_et_al_2021	CDS	1458380	1458566	.	-	0	Name=LOC116430833 CDS;ID=EWKMg4ru1zPvdBw+uzMEhS+PpGo.1624892059050.38325
NW_022340504	Koludarov_et_al_2021	CDS	1452003	1452184	.	-	0	Name=LOC116430833 CDS;ID=EWKMg4ru1zPvdBw+uzMEhS+PpGo.1624892059050.38325
NW_022340504	Koludarov_et_al_2021	CDS	1446756	1446996	.	-	0	Name=LOC116430833 CDS;ID=EWKMg4ru1zPvdBw+uzMEhS+PpGo.1624892059050.38325
NW_022340504	Koludarov_et_al_2021	CDS	1445855	1446102	.	-	0	Name=LOC116430833 CDS;ID=EWKMg4ru1zPvdBw+uzMEhS+PpGo.1624892059050.38325
NW_022340504	Koludarov_et_al_2021	CDS	281433	281478	.	+	0	Name=LOC116430876 CDS;ID=EWKMg4ru1zPvdBw+uzMEhS+PpGo.1624892059050.38326
NW_022340504	Koludarov_et_al_2021	CDS	322329	322503	.	+	0	Name=LOC116430876 CDS;ID=EWKMg4ru1zPvdBw+uzMEhS+PpGo.1624892059050.38326
NW_022340504	Koludarov_et_al_2021	CDS	324095	324368	.	+	0	Name=LOC116430876 CDS;ID=EWKMg4ru1zPvdBw+uzMEhS+PpGo.1624892059050.38326
NW_022340504	Koludarov_et_al_2021	CDS	328252	328547	.	+	0	Name=LOC116430876 CDS;ID=EWKMg4ru1zPvdBw+uzMEhS+PpGo.1624892059050.38326
NW_022340504	Koludarov_et_al_2021	CDS	333471	333720	.	+	0	Name=LOC116430876 CDS;ID=EWKMg4ru1zPvdBw+uzMEhS+PpGo.1624892059050.38326
NW_022340504	Koludarov_et_al_2021	CDS	334128	335640	.	+	0	Name=LOC116430876 CDS;ID=EWKMg4ru1zPvdBw+uzMEhS+PpGo.1624892059050.38326
NW_022340504	Koludarov_et_al_2021	CDS	336080	337310	.	+	0	Name=LOC116430876 CDS;ID=EWKMg4ru1zPvdBw+uzMEhS+PpGo.1624892059050.38326
NW_022340504	Koludarov_et_al_2021	CDS	409823	409937	.	+	0	Name=LOC116430876 CDS;ID=EWKMg4ru1zPvdBw+uzMEhS+PpGo.1624892059050.38326
NW_022340504	Koludarov_et_al_2021	CDS	420380	420507	.	+	0	Name=LOC116430876 CDS;ID=EWKMg4ru1zPvdBw+uzMEhS+PpGo.1624892059050.38326
NW_022340504	Koludarov_et_al_2021	CDS	428727	429122	.	+	0	Name=LOC116430876 CDS;ID=EWKMg4ru1zPvdBw+uzMEhS+PpGo.1624892059050.38326
NW_022340504	Koludarov_et_al_2021	CDS	429206	429308	.	+	0	Name=LOC116430876 CDS;ID=EWKMg4ru1zPvdBw+uzMEhS+PpGo.1624892059050.38326
NW_022340504	Koludarov_et_al_2021	CDS	430040	430228	.	+	0	Name=LOC116430876 CDS;ID=EWKMg4ru1zPvdBw+uzMEhS+PpGo.1624892059050.38326
NW_022340504	Koludarov_et_al_2021	CDS	431900	432114	.	+	0	Name=LOC116430876 CDS;ID=EWKMg4ru1zPvdBw+uzMEhS+PpGo.1624892059050.38326
NW_022340504	Koludarov_et_al_2021	CDS	433445	433545	.	+	0	Name=LOC116430876 CDS;ID=EWKMg4ru1zPvdBw+uzMEhS+PpGo.1624892059050.38326
NW_022340504	Koludarov_et_al_2021	CDS	434760	435076	.	+	0	Name=LOC116430876 CDS;ID=EWKMg4ru1zPvdBw+uzMEhS+PpGo.1624892059050.38326
NW_022340504	Koludarov_et_al_2021	CDS	435157	435528	.	+	0	Name=LOC116430876 CDS;ID=EWKMg4ru1zPvdBw+uzMEhS+PpGo.1624892059050.38326
NW_022340504	Koludarov_et_al_2021	CDS	435610	435972	.	+	0	Name=LOC116430876 CDS;ID=EWKMg4ru1zPvdBw+uzMEhS+PpGo.1624892059050.38326
NW_022340504	Koludarov_et_al_2021	CDS	436076	436289	.	+	0	Name=LOC116430876 CDS;ID=EWKMg4ru1zPvdBw+uzMEhS+PpGo.1624892059050.38326
NW_022340504	Koludarov_et_al_2021	CDS	436362	436604	.	+	0	Name=LOC116430876 CDS;ID=EWKMg4ru1zPvdBw+uzMEhS+PpGo.1624892059050.38326
NW_022340504	Koludarov_et_al_2021	CDS	436688	436827	.	+	0	Name=LOC116430876 CDS;ID=EWKMg4ru1zPvdBw+uzMEhS+PpGo.1624892059050.38326
NW_022340504	Koludarov_et_al_2021	CDS	281433	281478	.	+	0	Name=LOC116430876 CDS;ID=EWKMg4ru1zPvdBw+uzMEhS+PpGo.1624892059051.38327
NW_022340504	Koludarov_et_al_2021	CDS	322329	322503	.	+	0	Name=LOC116430876 CDS;ID=EWKMg4ru1zPvdBw+uzMEhS+PpGo.1624892059051.38327
NW_022340504	Koludarov_et_al_2021	CDS	324095	324368	.	+	0	Name=LOC116430876 CDS;ID=EWKMg4ru1zPvdBw+uzMEhS+PpGo.1624892059051.38327
NW_022340504	Koludarov_et_al_2021	CDS	328252	328547	.	+	0	Name=LOC116430876 CDS;ID=EWKMg4ru1zPvdBw+uzMEhS+PpGo.1624892059051.38327
NW_022340504	Koludarov_et_al_2021	CDS	333471	333720	.	+	0	Name=LOC116430876 CDS;ID=EWKMg4ru1zPvdBw+uzMEhS+PpGo.1624892059051.38327
NW_022340504	Koludarov_et_al_2021	CDS	334128	335640	.	+	0	Name=LOC116430876 CDS;ID=EWKMg4ru1zPvdBw+uzMEhS+PpGo.1624892059051.38327
NW_022340504	Koludarov_et_al_2021	CDS	336080	337310	.	+	0	Name=LOC116430876 CDS;ID=EWKMg4ru1zPvdBw+uzMEhS+PpGo.1624892059051.38327
NW_022340504	Koludarov_et_al_2021	CDS	409823	409937	.	+	0	Name=LOC116430876 CDS;ID=EWKMg4ru1zPvdBw+uzMEhS+PpGo.1624892059051.38327
NW_022340504	Koludarov_et_al_2021	CDS	420380	420507	.	+	0	Name=LOC116430876 CDS;ID=EWKMg4ru1zPvdBw+uzMEhS+PpGo.1624892059051.38327
NW_022340504	Koludarov_et_al_2021	CDS	428727	429122	.	+	0	Name=LOC116430876 CDS;ID=EWKMg4ru1zPvdBw+uzMEhS+PpGo.1624892059051.38327
NW_022340504	Koludarov_et_al_2021	CDS	429206	429308	.	+	0	Name=LOC116430876 CDS;ID=EWKMg4ru1zPvdBw+uzMEhS+PpGo.1624892059051.38327
NW_022340504	Koludarov_et_al_2021	CDS	430040	430228	.	+	0	Name=LOC116430876 CDS;ID=EWKMg4ru1zPvdBw+uzMEhS+PpGo.1624892059051.38327
NW_022340504	Koludarov_et_al_2021	CDS	431900	432114	.	+	0	Name=LOC116430876 CDS;ID=EWKMg4ru1zPvdBw+uzMEhS+PpGo.1624892059051.38327
NW_022340504	Koludarov_et_al_2021	CDS	433445	433545	.	+	0	Name=LOC116430876 CDS;ID=EWKMg4ru1zPvdBw+uzMEhS+PpGo.1624892059051.38327
NW_022340504	Koludarov_et_al_2021	CDS	434760	435076	.	+	0	Name=LOC116430876 CDS;ID=EWKMg4ru1zPvdBw+uzMEhS+PpGo.1624892059051.38327
NW_022340504	Koludarov_et_al_2021	CDS	435157	435528	.	+	0	Name=LOC116430876 CDS;ID=EWKMg4ru1zPvdBw+uzMEhS+PpGo.1624892059051.38327
NW_022340504	Koludarov_et_al_2021	CDS	435610	435972	.	+	0	Name=LOC116430876 CDS;ID=EWKMg4ru1zPvdBw+uzMEhS+PpGo.1624892059051.38327
NW_022340504	Koludarov_et_al_2021	CDS	436076	436289	.	+	0	Name=LOC116430876 CDS;ID=EWKMg4ru1zPvdBw+uzMEhS+PpGo.1624892059051.38327
NW_022340504	Koludarov_et_al_2021	CDS	436362	436604	.	+	0	Name=LOC116430876 CDS;ID=EWKMg4ru1zPvdBw+uzMEhS+PpGo.1624892059051.38327
NW_022340504	Koludarov_et_al_2021	CDS	436688	436827	.	+	0	Name=LOC116430876 CDS;ID=EWKMg4ru1zPvdBw+uzMEhS+PpGo.1624892059051.38327
NW_022340504	Koludarov_et_al_2021	CDS	281433	281478	.	+	0	Name=LOC116430876 CDS;ID=EWKMg4ru1zPvdBw+uzMEhS+PpGo.1624892059051.38328
NW_022340504	Koludarov_et_al_2021	CDS	322329	322503	.	+	0	Name=LOC116430876 CDS;ID=EWKMg4ru1zPvdBw+uzMEhS+PpGo.1624892059051.38328
NW_022340504	Koludarov_et_al_2021	CDS	324095	324368	.	+	0	Name=LOC116430876 CDS;ID=EWKMg4ru1zPvdBw+uzMEhS+PpGo.1624892059051.38328
NW_022340504	Koludarov_et_al_2021	CDS	328252	328547	.	+	0	Name=LOC116430876 CDS;ID=EWKMg4ru1zPvdBw+uzMEhS+PpGo.1624892059051.38328
NW_022340504	Koludarov_et_al_2021	CDS	333471	333720	.	+	0	Name=LOC116430876 CDS;ID=EWKMg4ru1zPvdBw+uzMEhS+PpGo.1624892059051.38328
NW_022340504	Koludarov_et_al_2021	CDS	334128	335640	.	+	0	Name=LOC116430876 CDS;ID=EWKMg4ru1zPvdBw+uzMEhS+PpGo.1624892059051.38328
NW_022340504	Koludarov_et_al_2021	CDS	336080	337310	.	+	0	Name=LOC116430876 CDS;ID=EWKMg4ru1zPvdBw+uzMEhS+PpGo.1624892059051.38328
NW_022340504	Koludarov_et_al_2021	CDS	409823	409937	.	+	0	Name=LOC116430876 CDS;ID=EWKMg4ru1zPvdBw+uzMEhS+PpGo.1624892059051.38328
NW_022340504	Koludarov_et_al_2021	CDS	420380	420507	.	+	0	Name=LOC116430876 CDS;ID=EWKMg4ru1zPvdBw+uzMEhS+PpGo.1624892059051.38328
NW_022340504	Koludarov_et_al_2021	CDS	428727	429122	.	+	0	Name=LOC116430876 CDS;ID=EWKMg4ru1zPvdBw+uzMEhS+PpGo.1624892059051.38328
NW_022340504	Koludarov_et_al_2021	CDS	429206	429308	.	+	0	Name=LOC116430876 CDS;ID=EWKMg4ru1zPvdBw+uzMEhS+PpGo.1624892059051.38328
NW_022340504	Koludarov_et_al_2021	CDS	430040	430228	.	+	0	Name=LOC116430876 CDS;ID=EWKMg4ru1zPvdBw+uzMEhS+PpGo.1624892059051.38328
NW_022340504	Koludarov_et_al_2021	CDS	431900	432114	.	+	0	Name=LOC116430876 CDS;ID=EWKMg4ru1zPvdBw+uzMEhS+PpGo.1624892059051.38328
NW_022340504	Koludarov_et_al_2021	CDS	433445	433545	.	+	0	Name=LOC116430876 CDS;ID=EWKMg4ru1zPvdBw+uzMEhS+PpGo.1624892059051.38328
NW_022340504	Koludarov_et_al_2021	CDS	434760	435076	.	+	0	Name=LOC116430876 CDS;ID=EWKMg4ru1zPvdBw+uzMEhS+PpGo.1624892059051.38328
NW_022340504	Koludarov_et_al_2021	CDS	435157	435528	.	+	0	Name=LOC116430876 CDS;ID=EWKMg4ru1zPvdBw+uzMEhS+PpGo.1624892059051.38328
NW_022340504	Koludarov_et_al_2021	CDS	435610	435972	.	+	0	Name=LOC116430876 CDS;ID=EWKMg4ru1zPvdBw+uzMEhS+PpGo.1624892059051.38328
NW_022340504	Koludarov_et_al_2021	CDS	436076	436289	.	+	0	Name=LOC116430876 CDS;ID=EWKMg4ru1zPvdBw+uzMEhS+PpGo.1624892059051.38328
NW_022340504	Koludarov_et_al_2021	CDS	436362	436604	.	+	0	Name=LOC116430876 CDS;ID=EWKMg4ru1zPvdBw+uzMEhS+PpGo.1624892059051.38328
NW_022340504	Koludarov_et_al_2021	CDS	436688	436827	.	+	0	Name=LOC116430876 CDS;ID=EWKMg4ru1zPvdBw+uzMEhS+PpGo.1624892059051.38328
NW_022340504	Koludarov_et_al_2021	CDS	281433	281478	.	+	0	Name=LOC116430876 CDS;ID=EWKMg4ru1zPvdBw+uzMEhS+PpGo.1624892059051.38329
NW_022340504	Koludarov_et_al_2021	CDS	322329	322503	.	+	0	Name=LOC116430876 CDS;ID=EWKMg4ru1zPvdBw+uzMEhS+PpGo.1624892059051.38329
NW_022340504	Koludarov_et_al_2021	CDS	324095	324368	.	+	0	Name=LOC116430876 CDS;ID=EWKMg4ru1zPvdBw+uzMEhS+PpGo.1624892059051.38329
NW_022340504	Koludarov_et_al_2021	CDS	328252	328547	.	+	0	Name=LOC116430876 CDS;ID=EWKMg4ru1zPvdBw+uzMEhS+PpGo.1624892059051.38329
NW_022340504	Koludarov_et_al_2021	CDS	333471	333720	.	+	0	Name=LOC116430876 CDS;ID=EWKMg4ru1zPvdBw+uzMEhS+PpGo.1624892059051.38329
NW_022340504	Koludarov_et_al_2021	CDS	334128	335640	.	+	0	Name=LOC116430876 CDS;ID=EWKMg4ru1zPvdBw+uzMEhS+PpGo.1624892059051.38329
NW_022340504	Koludarov_et_al_2021	CDS	336080	337310	.	+	0	Name=LOC116430876 CDS;ID=EWKMg4ru1zPvdBw+uzMEhS+PpGo.1624892059051.38329
NW_022340504	Koludarov_et_al_2021	CDS	409823	409937	.	+	0	Name=LOC116430876 CDS;ID=EWKMg4ru1zPvdBw+uzMEhS+PpGo.1624892059051.38329
NW_022340504	Koludarov_et_al_2021	CDS	420380	420507	.	+	0	Name=LOC116430876 CDS;ID=EWKMg4ru1zPvdBw+uzMEhS+PpGo.1624892059051.38329
NW_022340504	Koludarov_et_al_2021	CDS	428727	429122	.	+	0	Name=LOC116430876 CDS;ID=EWKMg4ru1zPvdBw+uzMEhS+PpGo.1624892059051.38329
NW_022340504	Koludarov_et_al_2021	CDS	429206	429308	.	+	0	Name=LOC116430876 CDS;ID=EWKMg4ru1zPvdBw+uzMEhS+PpGo.1624892059051.38329
NW_022340504	Koludarov_et_al_2021	CDS	431900	432114	.	+	0	Name=LOC116430876 CDS;ID=EWKMg4ru1zPvdBw+uzMEhS+PpGo.1624892059051.38329
NW_022340504	Koludarov_et_al_2021	CDS	433445	433545	.	+	0	Name=LOC116430876 CDS;ID=EWKMg4ru1zPvdBw+uzMEhS+PpGo.1624892059051.38329
NW_022340504	Koludarov_et_al_2021	CDS	434760	435076	.	+	0	Name=LOC116430876 CDS;ID=EWKMg4ru1zPvdBw+uzMEhS+PpGo.1624892059051.38329
NW_022340504	Koludarov_et_al_2021	CDS	435157	435528	.	+	0	Name=LOC116430876 CDS;ID=EWKMg4ru1zPvdBw+uzMEhS+PpGo.1624892059051.38329
NW_022340504	Koludarov_et_al_2021	CDS	435610	435972	.	+	0	Name=LOC116430876 CDS;ID=EWKMg4ru1zPvdBw+uzMEhS+PpGo.1624892059051.38329
NW_022340504	Koludarov_et_al_2021	CDS	436076	436289	.	+	0	Name=LOC116430876 CDS;ID=EWKMg4ru1zPvdBw+uzMEhS+PpGo.1624892059051.38329
NW_022340504	Koludarov_et_al_2021	CDS	436362	436604	.	+	0	Name=LOC116430876 CDS;ID=EWKMg4ru1zPvdBw+uzMEhS+PpGo.1624892059051.38329
NW_022340504	Koludarov_et_al_2021	CDS	436688	436827	.	+	0	Name=LOC116430876 CDS;ID=EWKMg4ru1zPvdBw+uzMEhS+PpGo.1624892059051.38329
NW_022340504	Koludarov_et_al_2021	CDS	281433	281478	.	+	0	Name=LOC116430876 CDS;ID=EWKMg4ru1zPvdBw+uzMEhS+PpGo.1624892059051.38330
NW_022340504	Koludarov_et_al_2021	CDS	322329	322503	.	+	0	Name=LOC116430876 CDS;ID=EWKMg4ru1zPvdBw+uzMEhS+PpGo.1624892059051.38330
NW_022340504	Koludarov_et_al_2021	CDS	324095	324368	.	+	0	Name=LOC116430876 CDS;ID=EWKMg4ru1zPvdBw+uzMEhS+PpGo.1624892059051.38330
NW_022340504	Koludarov_et_al_2021	CDS	328252	328547	.	+	0	Name=LOC116430876 CDS;ID=EWKMg4ru1zPvdBw+uzMEhS+PpGo.1624892059051.38330
NW_022340504	Koludarov_et_al_2021	CDS	333504	333720	.	+	0	Name=LOC116430876 CDS;ID=EWKMg4ru1zPvdBw+uzMEhS+PpGo.1624892059051.38330
NW_022340504	Koludarov_et_al_2021	CDS	334128	335640	.	+	0	Name=LOC116430876 CDS;ID=EWKMg4ru1zPvdBw+uzMEhS+PpGo.1624892059051.38330
NW_022340504	Koludarov_et_al_2021	CDS	336080	337310	.	+	0	Name=LOC116430876 CDS;ID=EWKMg4ru1zPvdBw+uzMEhS+PpGo.1624892059051.38330
NW_022340504	Koludarov_et_al_2021	CDS	409823	409937	.	+	0	Name=LOC116430876 CDS;ID=EWKMg4ru1zPvdBw+uzMEhS+PpGo.1624892059051.38330
NW_022340504	Koludarov_et_al_2021	CDS	420380	420507	.	+	0	Name=LOC116430876 CDS;ID=EWKMg4ru1zPvdBw+uzMEhS+PpGo.1624892059051.38330
NW_022340504	Koludarov_et_al_2021	CDS	428727	429122	.	+	0	Name=LOC116430876 CDS;ID=EWKMg4ru1zPvdBw+uzMEhS+PpGo.1624892059051.38330
NW_022340504	Koludarov_et_al_2021	CDS	429206	429308	.	+	0	Name=LOC116430876 CDS;ID=EWKMg4ru1zPvdBw+uzMEhS+PpGo.1624892059051.38330
NW_022340504	Koludarov_et_al_2021	CDS	430040	430228	.	+	0	Name=LOC116430876 CDS;ID=EWKMg4ru1zPvdBw+uzMEhS+PpGo.1624892059051.38330
NW_022340504	Koludarov_et_al_2021	CDS	431900	432114	.	+	0	Name=LOC116430876 CDS;ID=EWKMg4ru1zPvdBw+uzMEhS+PpGo.1624892059051.38330
NW_022340504	Koludarov_et_al_2021	CDS	433445	433545	.	+	0	Name=LOC116430876 CDS;ID=EWKMg4ru1zPvdBw+uzMEhS+PpGo.1624892059051.38330
NW_022340504	Koludarov_et_al_2021	CDS	434760	435076	.	+	0	Name=LOC116430876 CDS;ID=EWKMg4ru1zPvdBw+uzMEhS+PpGo.1624892059051.38330
NW_022340504	Koludarov_et_al_2021	CDS	435157	435528	.	+	0	Name=LOC116430876 CDS;ID=EWKMg4ru1zPvdBw+uzMEhS+PpGo.1624892059051.38330
NW_022340504	Koludarov_et_al_2021	CDS	435610	435972	.	+	0	Name=LOC116430876 CDS;ID=EWKMg4ru1zPvdBw+uzMEhS+PpGo.1624892059051.38330
NW_022340504	Koludarov_et_al_2021	CDS	436076	436289	.	+	0	Name=LOC116430876 CDS;ID=EWKMg4ru1zPvdBw+uzMEhS+PpGo.1624892059051.38330
NW_022340504	Koludarov_et_al_2021	CDS	436362	436604	.	+	0	Name=LOC116430876 CDS;ID=EWKMg4ru1zPvdBw+uzMEhS+PpGo.1624892059051.38330
NW_022340504	Koludarov_et_al_2021	CDS	436688	436827	.	+	0	Name=LOC116430876 CDS;ID=EWKMg4ru1zPvdBw+uzMEhS+PpGo.1624892059051.38330
NW_022340504	Koludarov_et_al_2021	CDS	322367	322503	.	+	0	Name=LOC116430876 CDS;ID=EWKMg4ru1zPvdBw+uzMEhS+PpGo.1624892059051.38331
NW_022340504	Koludarov_et_al_2021	CDS	324095	324368	.	+	0	Name=LOC116430876 CDS;ID=EWKMg4ru1zPvdBw+uzMEhS+PpGo.1624892059051.38331
NW_022340504	Koludarov_et_al_2021	CDS	328252	328547	.	+	0	Name=LOC116430876 CDS;ID=EWKMg4ru1zPvdBw+uzMEhS+PpGo.1624892059051.38331
NW_022340504	Koludarov_et_al_2021	CDS	333471	333720	.	+	0	Name=LOC116430876 CDS;ID=EWKMg4ru1zPvdBw+uzMEhS+PpGo.1624892059051.38331
NW_022340504	Koludarov_et_al_2021	CDS	334128	335640	.	+	0	Name=LOC116430876 CDS;ID=EWKMg4ru1zPvdBw+uzMEhS+PpGo.1624892059051.38331
NW_022340504	Koludarov_et_al_2021	CDS	336080	337310	.	+	0	Name=LOC116430876 CDS;ID=EWKMg4ru1zPvdBw+uzMEhS+PpGo.1624892059051.38331
NW_022340504	Koludarov_et_al_2021	CDS	409823	409937	.	+	0	Name=LOC116430876 CDS;ID=EWKMg4ru1zPvdBw+uzMEhS+PpGo.1624892059051.38331
NW_022340504	Koludarov_et_al_2021	CDS	420380	420507	.	+	0	Name=LOC116430876 CDS;ID=EWKMg4ru1zPvdBw+uzMEhS+PpGo.1624892059051.38331
NW_022340504	Koludarov_et_al_2021	CDS	428727	429122	.	+	0	Name=LOC116430876 CDS;ID=EWKMg4ru1zPvdBw+uzMEhS+PpGo.1624892059051.38331
NW_022340504	Koludarov_et_al_2021	CDS	429206	429308	.	+	0	Name=LOC116430876 CDS;ID=EWKMg4ru1zPvdBw+uzMEhS+PpGo.1624892059051.38331
NW_022340504	Koludarov_et_al_2021	CDS	430040	430228	.	+	0	Name=LOC116430876 CDS;ID=EWKMg4ru1zPvdBw+uzMEhS+PpGo.1624892059051.38331
NW_022340504	Koludarov_et_al_2021	CDS	431900	432114	.	+	0	Name=LOC116430876 CDS;ID=EWKMg4ru1zPvdBw+uzMEhS+PpGo.1624892059051.38331
NW_022340504	Koludarov_et_al_2021	CDS	433445	433545	.	+	0	Name=LOC116430876 CDS;ID=EWKMg4ru1zPvdBw+uzMEhS+PpGo.1624892059051.38331
NW_022340504	Koludarov_et_al_2021	CDS	434760	435076	.	+	0	Name=LOC116430876 CDS;ID=EWKMg4ru1zPvdBw+uzMEhS+PpGo.1624892059051.38331
NW_022340504	Koludarov_et_al_2021	CDS	435157	435528	.	+	0	Name=LOC116430876 CDS;ID=EWKMg4ru1zPvdBw+uzMEhS+PpGo.1624892059051.38331
NW_022340504	Koludarov_et_al_2021	CDS	435610	435972	.	+	0	Name=LOC116430876 CDS;ID=EWKMg4ru1zPvdBw+uzMEhS+PpGo.1624892059051.38331
NW_022340504	Koludarov_et_al_2021	CDS	436076	436289	.	+	0	Name=LOC116430876 CDS;ID=EWKMg4ru1zPvdBw+uzMEhS+PpGo.1624892059051.38331
NW_022340504	Koludarov_et_al_2021	CDS	436362	436604	.	+	0	Name=LOC116430876 CDS;ID=EWKMg4ru1zPvdBw+uzMEhS+PpGo.1624892059051.38331
NW_022340504	Koludarov_et_al_2021	CDS	436688	436827	.	+	0	Name=LOC116430876 CDS;ID=EWKMg4ru1zPvdBw+uzMEhS+PpGo.1624892059051.38331
NW_022340504	Koludarov_et_al_2021	CDS	322367	322503	.	+	0	Name=LOC116430876 CDS;ID=EWKMg4ru1zPvdBw+uzMEhS+PpGo.1624892059051.38332
NW_022340504	Koludarov_et_al_2021	CDS	324095	324368	.	+	0	Name=LOC116430876 CDS;ID=EWKMg4ru1zPvdBw+uzMEhS+PpGo.1624892059051.38332
NW_022340504	Koludarov_et_al_2021	CDS	328252	328547	.	+	0	Name=LOC116430876 CDS;ID=EWKMg4ru1zPvdBw+uzMEhS+PpGo.1624892059051.38332
NW_022340504	Koludarov_et_al_2021	CDS	333471	333720	.	+	0	Name=LOC116430876 CDS;ID=EWKMg4ru1zPvdBw+uzMEhS+PpGo.1624892059051.38332
NW_022340504	Koludarov_et_al_2021	CDS	334128	335640	.	+	0	Name=LOC116430876 CDS;ID=EWKMg4ru1zPvdBw+uzMEhS+PpGo.1624892059051.38332
NW_022340504	Koludarov_et_al_2021	CDS	336080	337310	.	+	0	Name=LOC116430876 CDS;ID=EWKMg4ru1zPvdBw+uzMEhS+PpGo.1624892059051.38332
NW_022340504	Koludarov_et_al_2021	CDS	409823	409937	.	+	0	Name=LOC116430876 CDS;ID=EWKMg4ru1zPvdBw+uzMEhS+PpGo.1624892059051.38332
NW_022340504	Koludarov_et_al_2021	CDS	420380	420507	.	+	0	Name=LOC116430876 CDS;ID=EWKMg4ru1zPvdBw+uzMEhS+PpGo.1624892059051.38332
NW_022340504	Koludarov_et_al_2021	CDS	428727	429122	.	+	0	Name=LOC116430876 CDS;ID=EWKMg4ru1zPvdBw+uzMEhS+PpGo.1624892059051.38332
NW_022340504	Koludarov_et_al_2021	CDS	429206	429308	.	+	0	Name=LOC116430876 CDS;ID=EWKMg4ru1zPvdBw+uzMEhS+PpGo.1624892059051.38332
NW_022340504	Koludarov_et_al_2021	CDS	430040	430228	.	+	0	Name=LOC116430876 CDS;ID=EWKMg4ru1zPvdBw+uzMEhS+PpGo.1624892059051.38332
NW_022340504	Koludarov_et_al_2021	CDS	431900	432114	.	+	0	Name=LOC116430876 CDS;ID=EWKMg4ru1zPvdBw+uzMEhS+PpGo.1624892059051.38332
NW_022340504	Koludarov_et_al_2021	CDS	433445	433545	.	+	0	Name=LOC116430876 CDS;ID=EWKMg4ru1zPvdBw+uzMEhS+PpGo.1624892059051.38332
NW_022340504	Koludarov_et_al_2021	CDS	434760	435076	.	+	0	Name=LOC116430876 CDS;ID=EWKMg4ru1zPvdBw+uzMEhS+PpGo.1624892059051.38332
NW_022340504	Koludarov_et_al_2021	CDS	435157	435528	.	+	0	Name=LOC116430876 CDS;ID=EWKMg4ru1zPvdBw+uzMEhS+PpGo.1624892059051.38332
NW_022340504	Koludarov_et_al_2021	CDS	435610	435972	.	+	0	Name=LOC116430876 CDS;ID=EWKMg4ru1zPvdBw+uzMEhS+PpGo.1624892059051.38332
NW_022340504	Koludarov_et_al_2021	CDS	436076	436289	.	+	0	Name=LOC116430876 CDS;ID=EWKMg4ru1zPvdBw+uzMEhS+PpGo.1624892059051.38332
NW_022340504	Koludarov_et_al_2021	CDS	436362	436604	.	+	0	Name=LOC116430876 CDS;ID=EWKMg4ru1zPvdBw+uzMEhS+PpGo.1624892059051.38332
NW_022340504	Koludarov_et_al_2021	CDS	436688	436827	.	+	0	Name=LOC116430876 CDS;ID=EWKMg4ru1zPvdBw+uzMEhS+PpGo.1624892059051.38332
NW_022340504	Koludarov_et_al_2021	CDS	322367	322503	.	+	0	Name=LOC116430876 CDS;ID=EWKMg4ru1zPvdBw+uzMEhS+PpGo.1624892059051.38333
NW_022340504	Koludarov_et_al_2021	CDS	324095	324368	.	+	0	Name=LOC116430876 CDS;ID=EWKMg4ru1zPvdBw+uzMEhS+PpGo.1624892059051.38333
NW_022340504	Koludarov_et_al_2021	CDS	328252	328547	.	+	0	Name=LOC116430876 CDS;ID=EWKMg4ru1zPvdBw+uzMEhS+PpGo.1624892059051.38333
NW_022340504	Koludarov_et_al_2021	CDS	333471	333720	.	+	0	Name=LOC116430876 CDS;ID=EWKMg4ru1zPvdBw+uzMEhS+PpGo.1624892059051.38333
NW_022340504	Koludarov_et_al_2021	CDS	334128	335640	.	+	0	Name=LOC116430876 CDS;ID=EWKMg4ru1zPvdBw+uzMEhS+PpGo.1624892059051.38333
NW_022340504	Koludarov_et_al_2021	CDS	336080	337310	.	+	0	Name=LOC116430876 CDS;ID=EWKMg4ru1zPvdBw+uzMEhS+PpGo.1624892059051.38333
NW_022340504	Koludarov_et_al_2021	CDS	409823	409937	.	+	0	Name=LOC116430876 CDS;ID=EWKMg4ru1zPvdBw+uzMEhS+PpGo.1624892059051.38333
NW_022340504	Koludarov_et_al_2021	CDS	420380	420507	.	+	0	Name=LOC116430876 CDS;ID=EWKMg4ru1zPvdBw+uzMEhS+PpGo.1624892059051.38333
NW_022340504	Koludarov_et_al_2021	CDS	428727	429122	.	+	0	Name=LOC116430876 CDS;ID=EWKMg4ru1zPvdBw+uzMEhS+PpGo.1624892059051.38333
NW_022340504	Koludarov_et_al_2021	CDS	429206	429308	.	+	0	Name=LOC116430876 CDS;ID=EWKMg4ru1zPvdBw+uzMEhS+PpGo.1624892059051.38333
NW_022340504	Koludarov_et_al_2021	CDS	430040	430228	.	+	0	Name=LOC116430876 CDS;ID=EWKMg4ru1zPvdBw+uzMEhS+PpGo.1624892059051.38333
NW_022340504	Koludarov_et_al_2021	CDS	431900	432114	.	+	0	Name=LOC116430876 CDS;ID=EWKMg4ru1zPvdBw+uzMEhS+PpGo.1624892059051.38333
NW_022340504	Koludarov_et_al_2021	CDS	433445	433545	.	+	0	Name=LOC116430876 CDS;ID=EWKMg4ru1zPvdBw+uzMEhS+PpGo.1624892059051.38333
NW_022340504	Koludarov_et_al_2021	CDS	434760	435076	.	+	0	Name=LOC116430876 CDS;ID=EWKMg4ru1zPvdBw+uzMEhS+PpGo.1624892059051.38333
NW_022340504	Koludarov_et_al_2021	CDS	435157	435528	.	+	0	Name=LOC116430876 CDS;ID=EWKMg4ru1zPvdBw+uzMEhS+PpGo.1624892059051.38333
NW_022340504	Koludarov_et_al_2021	CDS	435610	435972	.	+	0	Name=LOC116430876 CDS;ID=EWKMg4ru1zPvdBw+uzMEhS+PpGo.1624892059051.38333
NW_022340504	Koludarov_et_al_2021	CDS	436076	436289	.	+	0	Name=LOC116430876 CDS;ID=EWKMg4ru1zPvdBw+uzMEhS+PpGo.1624892059051.38333
NW_022340504	Koludarov_et_al_2021	CDS	436362	436604	.	+	0	Name=LOC116430876 CDS;ID=EWKMg4ru1zPvdBw+uzMEhS+PpGo.1624892059051.38333
NW_022340504	Koludarov_et_al_2021	CDS	436688	436827	.	+	0	Name=LOC116430876 CDS;ID=EWKMg4ru1zPvdBw+uzMEhS+PpGo.1624892059051.38333
NW_022340504	Koludarov_et_al_2021	CDS	322367	322503	.	+	0	Name=LOC116430876 CDS;ID=EWKMg4ru1zPvdBw+uzMEhS+PpGo.1624892059051.38334
NW_022340504	Koludarov_et_al_2021	CDS	324095	324368	.	+	0	Name=LOC116430876 CDS;ID=EWKMg4ru1zPvdBw+uzMEhS+PpGo.1624892059051.38334
NW_022340504	Koludarov_et_al_2021	CDS	328252	328547	.	+	0	Name=LOC116430876 CDS;ID=EWKMg4ru1zPvdBw+uzMEhS+PpGo.1624892059051.38334
NW_022340504	Koludarov_et_al_2021	CDS	333471	333720	.	+	0	Name=LOC116430876 CDS;ID=EWKMg4ru1zPvdBw+uzMEhS+PpGo.1624892059051.38334
NW_022340504	Koludarov_et_al_2021	CDS	334128	335640	.	+	0	Name=LOC116430876 CDS;ID=EWKMg4ru1zPvdBw+uzMEhS+PpGo.1624892059051.38334
NW_022340504	Koludarov_et_al_2021	CDS	336080	337310	.	+	0	Name=LOC116430876 CDS;ID=EWKMg4ru1zPvdBw+uzMEhS+PpGo.1624892059051.38334
NW_022340504	Koludarov_et_al_2021	CDS	409823	409937	.	+	0	Name=LOC116430876 CDS;ID=EWKMg4ru1zPvdBw+uzMEhS+PpGo.1624892059051.38334
NW_022340504	Koludarov_et_al_2021	CDS	420380	420507	.	+	0	Name=LOC116430876 CDS;ID=EWKMg4ru1zPvdBw+uzMEhS+PpGo.1624892059051.38334
NW_022340504	Koludarov_et_al_2021	CDS	428727	429122	.	+	0	Name=LOC116430876 CDS;ID=EWKMg4ru1zPvdBw+uzMEhS+PpGo.1624892059051.38334
NW_022340504	Koludarov_et_al_2021	CDS	429206	429308	.	+	0	Name=LOC116430876 CDS;ID=EWKMg4ru1zPvdBw+uzMEhS+PpGo.1624892059051.38334
NW_022340504	Koludarov_et_al_2021	CDS	430040	430228	.	+	0	Name=LOC116430876 CDS;ID=EWKMg4ru1zPvdBw+uzMEhS+PpGo.1624892059051.38334
NW_022340504	Koludarov_et_al_2021	CDS	431900	432114	.	+	0	Name=LOC116430876 CDS;ID=EWKMg4ru1zPvdBw+uzMEhS+PpGo.1624892059051.38334
NW_022340504	Koludarov_et_al_2021	CDS	433445	433545	.	+	0	Name=LOC116430876 CDS;ID=EWKMg4ru1zPvdBw+uzMEhS+PpGo.1624892059051.38334
NW_022340504	Koludarov_et_al_2021	CDS	434760	435076	.	+	0	Name=LOC116430876 CDS;ID=EWKMg4ru1zPvdBw+uzMEhS+PpGo.1624892059051.38334
NW_022340504	Koludarov_et_al_2021	CDS	435157	435528	.	+	0	Name=LOC116430876 CDS;ID=EWKMg4ru1zPvdBw+uzMEhS+PpGo.1624892059051.38334
NW_022340504	Koludarov_et_al_2021	CDS	435610	435972	.	+	0	Name=LOC116430876 CDS;ID=EWKMg4ru1zPvdBw+uzMEhS+PpGo.1624892059051.38334
NW_022340504	Koludarov_et_al_2021	CDS	436076	436289	.	+	0	Name=LOC116430876 CDS;ID=EWKMg4ru1zPvdBw+uzMEhS+PpGo.1624892059051.38334
NW_022340504	Koludarov_et_al_2021	CDS	436362	436604	.	+	0	Name=LOC116430876 CDS;ID=EWKMg4ru1zPvdBw+uzMEhS+PpGo.1624892059051.38334
NW_022340504	Koludarov_et_al_2021	CDS	436688	436827	.	+	0	Name=LOC116430876 CDS;ID=EWKMg4ru1zPvdBw+uzMEhS+PpGo.1624892059051.38334
NW_022340504	Koludarov_et_al_2021	CDS	322367	322503	.	+	0	Name=LOC116430876 CDS;ID=EWKMg4ru1zPvdBw+uzMEhS+PpGo.1624892059052.38335
NW_022340504	Koludarov_et_al_2021	CDS	324095	324368	.	+	0	Name=LOC116430876 CDS;ID=EWKMg4ru1zPvdBw+uzMEhS+PpGo.1624892059052.38335
NW_022340504	Koludarov_et_al_2021	CDS	328252	328547	.	+	0	Name=LOC116430876 CDS;ID=EWKMg4ru1zPvdBw+uzMEhS+PpGo.1624892059052.38335
NW_022340504	Koludarov_et_al_2021	CDS	333471	333720	.	+	0	Name=LOC116430876 CDS;ID=EWKMg4ru1zPvdBw+uzMEhS+PpGo.1624892059052.38335
NW_022340504	Koludarov_et_al_2021	CDS	334128	335640	.	+	0	Name=LOC116430876 CDS;ID=EWKMg4ru1zPvdBw+uzMEhS+PpGo.1624892059052.38335
NW_022340504	Koludarov_et_al_2021	CDS	336080	337310	.	+	0	Name=LOC116430876 CDS;ID=EWKMg4ru1zPvdBw+uzMEhS+PpGo.1624892059052.38335
NW_022340504	Koludarov_et_al_2021	CDS	409823	409937	.	+	0	Name=LOC116430876 CDS;ID=EWKMg4ru1zPvdBw+uzMEhS+PpGo.1624892059052.38335
NW_022340504	Koludarov_et_al_2021	CDS	420380	420507	.	+	0	Name=LOC116430876 CDS;ID=EWKMg4ru1zPvdBw+uzMEhS+PpGo.1624892059052.38335
NW_022340504	Koludarov_et_al_2021	CDS	428727	429122	.	+	0	Name=LOC116430876 CDS;ID=EWKMg4ru1zPvdBw+uzMEhS+PpGo.1624892059052.38335
NW_022340504	Koludarov_et_al_2021	CDS	429206	429308	.	+	0	Name=LOC116430876 CDS;ID=EWKMg4ru1zPvdBw+uzMEhS+PpGo.1624892059052.38335
NW_022340504	Koludarov_et_al_2021	CDS	430040	430228	.	+	0	Name=LOC116430876 CDS;ID=EWKMg4ru1zPvdBw+uzMEhS+PpGo.1624892059052.38335
NW_022340504	Koludarov_et_al_2021	CDS	431900	432114	.	+	0	Name=LOC116430876 CDS;ID=EWKMg4ru1zPvdBw+uzMEhS+PpGo.1624892059052.38335
NW_022340504	Koludarov_et_al_2021	CDS	433445	433545	.	+	0	Name=LOC116430876 CDS;ID=EWKMg4ru1zPvdBw+uzMEhS+PpGo.1624892059052.38335
NW_022340504	Koludarov_et_al_2021	CDS	434760	435076	.	+	0	Name=LOC116430876 CDS;ID=EWKMg4ru1zPvdBw+uzMEhS+PpGo.1624892059052.38335
NW_022340504	Koludarov_et_al_2021	CDS	435157	435528	.	+	0	Name=LOC116430876 CDS;ID=EWKMg4ru1zPvdBw+uzMEhS+PpGo.1624892059052.38335
NW_022340504	Koludarov_et_al_2021	CDS	435610	435972	.	+	0	Name=LOC116430876 CDS;ID=EWKMg4ru1zPvdBw+uzMEhS+PpGo.1624892059052.38335
NW_022340504	Koludarov_et_al_2021	CDS	436076	436289	.	+	0	Name=LOC116430876 CDS;ID=EWKMg4ru1zPvdBw+uzMEhS+PpGo.1624892059052.38335
NW_022340504	Koludarov_et_al_2021	CDS	436362	436604	.	+	0	Name=LOC116430876 CDS;ID=EWKMg4ru1zPvdBw+uzMEhS+PpGo.1624892059052.38335
NW_022340504	Koludarov_et_al_2021	CDS	436688	436827	.	+	0	Name=LOC116430876 CDS;ID=EWKMg4ru1zPvdBw+uzMEhS+PpGo.1624892059052.38335
NW_022340504	Koludarov_et_al_2021	CDS	733077	733334	.	+	0	Name=LOC116430850 CDS;ID=EWKMg4ru1zPvdBw+uzMEhS+PpGo.1624892059052.38336
NW_022340504	Koludarov_et_al_2021	CDS	783591	783740	.	+	0	Name=LOC116430850 CDS;ID=EWKMg4ru1zPvdBw+uzMEhS+PpGo.1624892059052.38336
NW_022340504	Koludarov_et_al_2021	CDS	818158	818352	.	+	0	Name=LOC116430850 CDS;ID=EWKMg4ru1zPvdBw+uzMEhS+PpGo.1624892059052.38336
NW_022340504	Koludarov_et_al_2021	CDS	826104	826190	.	+	0	Name=LOC116430850 CDS;ID=EWKMg4ru1zPvdBw+uzMEhS+PpGo.1624892059052.38336
NW_022340504	Koludarov_et_al_2021	CDS	828206	828379	.	+	0	Name=LOC116430850 CDS;ID=EWKMg4ru1zPvdBw+uzMEhS+PpGo.1624892059052.38336
NW_022340504	Koludarov_et_al_2021	CDS	830198	830650	.	+	0	Name=LOC116430850 CDS;ID=EWKMg4ru1zPvdBw+uzMEhS+PpGo.1624892059052.38336
NW_022340504	Koludarov_et_al_2021	CDS	830990	831183	.	+	0	Name=LOC116430850 CDS;ID=EWKMg4ru1zPvdBw+uzMEhS+PpGo.1624892059052.38336
NW_022340504	Koludarov_et_al_2021	CDS	832294	832765	.	+	0	Name=LOC116430850 CDS;ID=EWKMg4ru1zPvdBw+uzMEhS+PpGo.1624892059052.38336
NW_022340504	Koludarov_et_al_2021	CDS	733077	733334	.	+	0	Name=LOC116430850 CDS;ID=EWKMg4ru1zPvdBw+uzMEhS+PpGo.1624892059052.38337
NW_022340504	Koludarov_et_al_2021	CDS	783591	783740	.	+	0	Name=LOC116430850 CDS;ID=EWKMg4ru1zPvdBw+uzMEhS+PpGo.1624892059052.38337
NW_022340504	Koludarov_et_al_2021	CDS	818158	818352	.	+	0	Name=LOC116430850 CDS;ID=EWKMg4ru1zPvdBw+uzMEhS+PpGo.1624892059052.38337
NW_022340504	Koludarov_et_al_2021	CDS	826104	826190	.	+	0	Name=LOC116430850 CDS;ID=EWKMg4ru1zPvdBw+uzMEhS+PpGo.1624892059052.38337
NW_022340504	Koludarov_et_al_2021	CDS	828206	828379	.	+	0	Name=LOC116430850 CDS;ID=EWKMg4ru1zPvdBw+uzMEhS+PpGo.1624892059052.38337
NW_022340504	Koludarov_et_al_2021	CDS	830198	830650	.	+	0	Name=LOC116430850 CDS;ID=EWKMg4ru1zPvdBw+uzMEhS+PpGo.1624892059052.38337
NW_022340504	Koludarov_et_al_2021	CDS	830990	831183	.	+	0	Name=LOC116430850 CDS;ID=EWKMg4ru1zPvdBw+uzMEhS+PpGo.1624892059052.38337
NW_022340504	Koludarov_et_al_2021	CDS	832294	832765	.	+	0	Name=LOC116430850 CDS;ID=EWKMg4ru1zPvdBw+uzMEhS+PpGo.1624892059052.38337
NW_022340504	Koludarov_et_al_2021	CDS	1803964	1803993	.	-	0	Name=LOC116430874 CDS;ID=EWKMg4ru1zPvdBw+uzMEhS+PpGo.1624892059052.38338
NW_022340504	Koludarov_et_al_2021	CDS	1791461	1791594	.	-	0	Name=LOC116430874 CDS;ID=EWKMg4ru1zPvdBw+uzMEhS+PpGo.1624892059052.38338
NW_022340504	Koludarov_et_al_2021	CDS	1766966	1767056	.	-	0	Name=LOC116430874 CDS;ID=EWKMg4ru1zPvdBw+uzMEhS+PpGo.1624892059052.38338
NW_022340504	Koludarov_et_al_2021	CDS	1763126	1763374	.	-	0	Name=LOC116430874 CDS;ID=EWKMg4ru1zPvdBw+uzMEhS+PpGo.1624892059052.38338
NW_022340504	Koludarov_et_al_2021	CDS	1761972	1762236	.	-	0	Name=LOC116430874 CDS;ID=EWKMg4ru1zPvdBw+uzMEhS+PpGo.1624892059052.38338
NW_022340504	Koludarov_et_al_2021	CDS	1761080	1761533	.	-	0	Name=LOC116430874 CDS;ID=EWKMg4ru1zPvdBw+uzMEhS+PpGo.1624892059052.38338
NW_022340504	Koludarov_et_al_2021	CDS	1760271	1760535	.	-	0	Name=LOC116430874 CDS;ID=EWKMg4ru1zPvdBw+uzMEhS+PpGo.1624892059052.38338
NW_022340504	Koludarov_et_al_2021	CDS	1759651	1760014	.	-	0	Name=LOC116430874 CDS;ID=EWKMg4ru1zPvdBw+uzMEhS+PpGo.1624892059052.38338
NW_022340504	Koludarov_et_al_2021	CDS	1759103	1759392	.	-	0	Name=LOC116430874 CDS;ID=EWKMg4ru1zPvdBw+uzMEhS+PpGo.1624892059052.38338
NW_022340504	Koludarov_et_al_2021	CDS	1758575	1758805	.	-	0	Name=LOC116430874 CDS;ID=EWKMg4ru1zPvdBw+uzMEhS+PpGo.1624892059052.38338
NW_022340504	Koludarov_et_al_2021	CDS	1758185	1758335	.	-	0	Name=LOC116430874 CDS;ID=EWKMg4ru1zPvdBw+uzMEhS+PpGo.1624892059052.38338
NW_022340504	Koludarov_et_al_2021	CDS	1755375	1755658	.	-	0	Name=LOC116430874 CDS;ID=EWKMg4ru1zPvdBw+uzMEhS+PpGo.1624892059052.38338
NW_022340504	Koludarov_et_al_2021	CDS	1200322	1200424	.	-	0	Name=LOC116430813 CDS;ID=EWKMg4ru1zPvdBw+uzMEhS+PpGo.1624892059052.38339
NW_022340504	Koludarov_et_al_2021	CDS	1158180	1158537	.	-	0	Name=LOC116430813 CDS;ID=EWKMg4ru1zPvdBw+uzMEhS+PpGo.1624892059052.38339
NW_022340504	Koludarov_et_al_2021	CDS	1157275	1157559	.	-	0	Name=LOC116430813 CDS;ID=EWKMg4ru1zPvdBw+uzMEhS+PpGo.1624892059052.38339
NW_022340504	Koludarov_et_al_2021	CDS	1156667	1156940	.	-	0	Name=LOC116430813 CDS;ID=EWKMg4ru1zPvdBw+uzMEhS+PpGo.1624892059052.38339
NW_022340504	Koludarov_et_al_2021	CDS	1155912	1156116	.	-	0	Name=LOC116430813 CDS;ID=EWKMg4ru1zPvdBw+uzMEhS+PpGo.1624892059052.38339
NW_022340504	Koludarov_et_al_2021	CDS	1155337	1155521	.	-	0	Name=LOC116430813 CDS;ID=EWKMg4ru1zPvdBw+uzMEhS+PpGo.1624892059052.38339
NW_022340504	Koludarov_et_al_2021	CDS	1154582	1154777	.	-	0	Name=LOC116430813 CDS;ID=EWKMg4ru1zPvdBw+uzMEhS+PpGo.1624892059052.38339
NW_022340504	Koludarov_et_al_2021	CDS	1154164	1154376	.	-	0	Name=LOC116430813 CDS;ID=EWKMg4ru1zPvdBw+uzMEhS+PpGo.1624892059052.38339
NW_022340504	Koludarov_et_al_2021	CDS	1153517	1153747	.	-	0	Name=LOC116430813 CDS;ID=EWKMg4ru1zPvdBw+uzMEhS+PpGo.1624892059052.38339
NW_022340504	Koludarov_et_al_2021	CDS	1152925	1153094	.	-	0	Name=LOC116430813 CDS;ID=EWKMg4ru1zPvdBw+uzMEhS+PpGo.1624892059052.38339
NW_022340504	Koludarov_et_al_2021	CDS	1111212	1111469	.	-	0	Name=LOC116430882 CDS;ID=EWKMg4ru1zPvdBw+uzMEhS+PpGo.1624892059052.38340
NW_022340504	Koludarov_et_al_2021	CDS	1110571	1110824	.	-	0	Name=LOC116430882 CDS;ID=EWKMg4ru1zPvdBw+uzMEhS+PpGo.1624892059052.38340
NW_022340504	Koludarov_et_al_2021	CDS	1110354	1110489	.	-	0	Name=LOC116430882 CDS;ID=EWKMg4ru1zPvdBw+uzMEhS+PpGo.1624892059052.38340
NW_022340504	Koludarov_et_al_2021	CDS	1110051	1110155	.	-	0	Name=LOC116430882 CDS;ID=EWKMg4ru1zPvdBw+uzMEhS+PpGo.1624892059052.38340
NW_022340504	Koludarov_et_al_2021	CDS	1069839	1070044	.	-	0	Name=LOC116430882 CDS;ID=EWKMg4ru1zPvdBw+uzMEhS+PpGo.1624892059052.38340
NW_022340504	Koludarov_et_al_2021	CDS	1068897	1069161	.	-	0	Name=LOC116430882 CDS;ID=EWKMg4ru1zPvdBw+uzMEhS+PpGo.1624892059052.38340
NW_022340504	Koludarov_et_al_2021	CDS	1068248	1068488	.	-	0	Name=LOC116430882 CDS;ID=EWKMg4ru1zPvdBw+uzMEhS+PpGo.1624892059052.38340
NW_022340504	Koludarov_et_al_2021	CDS	1067755	1067930	.	-	0	Name=LOC116430882 CDS;ID=EWKMg4ru1zPvdBw+uzMEhS+PpGo.1624892059052.38340
NW_022340504	Koludarov_et_al_2021	CDS	1111212	1111469	.	-	0	Name=LOC116430882 CDS;ID=EWKMg4ru1zPvdBw+uzMEhS+PpGo.1624892059052.38341
NW_022340504	Koludarov_et_al_2021	CDS	1110571	1110824	.	-	0	Name=LOC116430882 CDS;ID=EWKMg4ru1zPvdBw+uzMEhS+PpGo.1624892059052.38341
NW_022340504	Koludarov_et_al_2021	CDS	1110354	1110489	.	-	0	Name=LOC116430882 CDS;ID=EWKMg4ru1zPvdBw+uzMEhS+PpGo.1624892059052.38341
NW_022340504	Koludarov_et_al_2021	CDS	1110051	1110155	.	-	0	Name=LOC116430882 CDS;ID=EWKMg4ru1zPvdBw+uzMEhS+PpGo.1624892059052.38341
NW_022340504	Koludarov_et_al_2021	CDS	1069839	1070044	.	-	0	Name=LOC116430882 CDS;ID=EWKMg4ru1zPvdBw+uzMEhS+PpGo.1624892059052.38341
NW_022340504	Koludarov_et_al_2021	CDS	1068897	1069161	.	-	0	Name=LOC116430882 CDS;ID=EWKMg4ru1zPvdBw+uzMEhS+PpGo.1624892059052.38341
NW_022340504	Koludarov_et_al_2021	CDS	1068248	1068488	.	-	0	Name=LOC116430882 CDS;ID=EWKMg4ru1zPvdBw+uzMEhS+PpGo.1624892059052.38341
NW_022340504	Koludarov_et_al_2021	CDS	1067755	1067930	.	-	0	Name=LOC116430882 CDS;ID=EWKMg4ru1zPvdBw+uzMEhS+PpGo.1624892059052.38341
NW_022340504	Koludarov_et_al_2021	CDS	1119955	1120044	.	+	0	Name=LOC116430816 CDS;ID=EWKMg4ru1zPvdBw+uzMEhS+PpGo.1624892059052.38342
NW_022340504	Koludarov_et_al_2021	CDS	1143617	1143853	.	+	0	Name=LOC116430816 CDS;ID=EWKMg4ru1zPvdBw+uzMEhS+PpGo.1624892059052.38342
NW_022340504	Koludarov_et_al_2021	CDS	1144448	1144560	.	+	0	Name=LOC116430816 CDS;ID=EWKMg4ru1zPvdBw+uzMEhS+PpGo.1624892059052.38342
NW_022340504	Koludarov_et_al_2021	CDS	1144670	1144779	.	+	0	Name=LOC116430816 CDS;ID=EWKMg4ru1zPvdBw+uzMEhS+PpGo.1624892059052.38342
NW_022340504	Koludarov_et_al_2021	CDS	1144921	1144999	.	+	0	Name=LOC116430816 CDS;ID=EWKMg4ru1zPvdBw+uzMEhS+PpGo.1624892059052.38342
NW_022340504	Koludarov_et_al_2021	CDS	1145521	1145660	.	+	0	Name=LOC116430816 CDS;ID=EWKMg4ru1zPvdBw+uzMEhS+PpGo.1624892059052.38342
NW_022340504	Koludarov_et_al_2021	CDS	1146016	1146162	.	+	0	Name=LOC116430816 CDS;ID=EWKMg4ru1zPvdBw+uzMEhS+PpGo.1624892059052.38342
NW_022340504	Koludarov_et_al_2021	CDS	1146406	1146628	.	+	0	Name=LOC116430816 CDS;ID=EWKMg4ru1zPvdBw+uzMEhS+PpGo.1624892059052.38342
NW_022340504	Koludarov_et_al_2021	CDS	1147016	1147214	.	+	0	Name=LOC116430816 CDS;ID=EWKMg4ru1zPvdBw+uzMEhS+PpGo.1624892059052.38342
NW_022340504	Koludarov_et_al_2021	CDS	1052396	1052779	.	-	0	Name=LOC116430825 CDS;ID=EWKMg4ru1zPvdBw+uzMEhS+PpGo.1624892059052.38343
NW_022340504	Koludarov_et_al_2021	CDS	1051629	1051824	.	-	0	Name=LOC116430825 CDS;ID=EWKMg4ru1zPvdBw+uzMEhS+PpGo.1624892059052.38343
NW_022340504	Koludarov_et_al_2021	CDS	1048857	1049018	.	-	0	Name=LOC116430825 CDS;ID=EWKMg4ru1zPvdBw+uzMEhS+PpGo.1624892059052.38343
NW_022340504	Koludarov_et_al_2021	CDS	1036351	1036478	.	-	0	Name=LOC116430825 CDS;ID=EWKMg4ru1zPvdBw+uzMEhS+PpGo.1624892059052.38343
NW_022340504	Koludarov_et_al_2021	CDS	1036127	1036252	.	-	0	Name=LOC116430825 CDS;ID=EWKMg4ru1zPvdBw+uzMEhS+PpGo.1624892059052.38343
NW_022340504	Koludarov_et_al_2021	CDS	1034819	1035173	.	-	0	Name=LOC116430825 CDS;ID=EWKMg4ru1zPvdBw+uzMEhS+PpGo.1624892059052.38343
NW_022340504	Koludarov_et_al_2021	CDS	1034364	1034535	.	-	0	Name=LOC116430825 CDS;ID=EWKMg4ru1zPvdBw+uzMEhS+PpGo.1624892059052.38343
NW_022340504	Koludarov_et_al_2021	CDS	1034095	1034194	.	-	0	Name=LOC116430825 CDS;ID=EWKMg4ru1zPvdBw+uzMEhS+PpGo.1624892059052.38343
NW_022340504	Koludarov_et_al_2021	CDS	1033705	1033879	.	-	0	Name=LOC116430825 CDS;ID=EWKMg4ru1zPvdBw+uzMEhS+PpGo.1624892059052.38343
NW_022340504	Koludarov_et_al_2021	CDS	1033459	1033602	.	-	0	Name=LOC116430825 CDS;ID=EWKMg4ru1zPvdBw+uzMEhS+PpGo.1624892059052.38343
NW_022340504	Koludarov_et_al_2021	CDS	1032933	1033169	.	-	0	Name=LOC116430825 CDS;ID=EWKMg4ru1zPvdBw+uzMEhS+PpGo.1624892059052.38343
NW_022340504	Koludarov_et_al_2021	CDS	1026579	1031890	.	-	0	Name=LOC116430825 CDS;ID=EWKMg4ru1zPvdBw+uzMEhS+PpGo.1624892059052.38343
NW_022340504	Koludarov_et_al_2021	CDS	1052396	1052779	.	-	0	Name=LOC116430825 CDS;ID=EWKMg4ru1zPvdBw+uzMEhS+PpGo.1624892059052.38344
NW_022340504	Koludarov_et_al_2021	CDS	1051629	1051824	.	-	0	Name=LOC116430825 CDS;ID=EWKMg4ru1zPvdBw+uzMEhS+PpGo.1624892059052.38344
NW_022340504	Koludarov_et_al_2021	CDS	1048857	1049018	.	-	0	Name=LOC116430825 CDS;ID=EWKMg4ru1zPvdBw+uzMEhS+PpGo.1624892059052.38344
NW_022340504	Koludarov_et_al_2021	CDS	1036351	1036478	.	-	0	Name=LOC116430825 CDS;ID=EWKMg4ru1zPvdBw+uzMEhS+PpGo.1624892059052.38344
NW_022340504	Koludarov_et_al_2021	CDS	1036127	1036252	.	-	0	Name=LOC116430825 CDS;ID=EWKMg4ru1zPvdBw+uzMEhS+PpGo.1624892059052.38344
NW_022340504	Koludarov_et_al_2021	CDS	1034819	1035173	.	-	0	Name=LOC116430825 CDS;ID=EWKMg4ru1zPvdBw+uzMEhS+PpGo.1624892059052.38344
NW_022340504	Koludarov_et_al_2021	CDS	1034364	1034535	.	-	0	Name=LOC116430825 CDS;ID=EWKMg4ru1zPvdBw+uzMEhS+PpGo.1624892059052.38344
NW_022340504	Koludarov_et_al_2021	CDS	1034095	1034194	.	-	0	Name=LOC116430825 CDS;ID=EWKMg4ru1zPvdBw+uzMEhS+PpGo.1624892059052.38344
NW_022340504	Koludarov_et_al_2021	CDS	1033705	1033879	.	-	0	Name=LOC116430825 CDS;ID=EWKMg4ru1zPvdBw+uzMEhS+PpGo.1624892059052.38344
NW_022340504	Koludarov_et_al_2021	CDS	1033459	1033614	.	-	0	Name=LOC116430825 CDS;ID=EWKMg4ru1zPvdBw+uzMEhS+PpGo.1624892059052.38344
NW_022340504	Koludarov_et_al_2021	CDS	1032933	1033169	.	-	0	Name=LOC116430825 CDS;ID=EWKMg4ru1zPvdBw+uzMEhS+PpGo.1624892059052.38344
NW_022340504	Koludarov_et_al_2021	CDS	1026579	1031890	.	-	0	Name=LOC116430825 CDS;ID=EWKMg4ru1zPvdBw+uzMEhS+PpGo.1624892059052.38344
NW_022340504	Koludarov_et_al_2021	CDS	1052396	1052779	.	-	0	Name=LOC116430825 CDS;ID=EWKMg4ru1zPvdBw+uzMEhS+PpGo.1624892059053.38345
NW_022340504	Koludarov_et_al_2021	CDS	1051629	1051824	.	-	0	Name=LOC116430825 CDS;ID=EWKMg4ru1zPvdBw+uzMEhS+PpGo.1624892059053.38345
NW_022340504	Koludarov_et_al_2021	CDS	1048857	1049018	.	-	0	Name=LOC116430825 CDS;ID=EWKMg4ru1zPvdBw+uzMEhS+PpGo.1624892059053.38345
NW_022340504	Koludarov_et_al_2021	CDS	1036351	1036478	.	-	0	Name=LOC116430825 CDS;ID=EWKMg4ru1zPvdBw+uzMEhS+PpGo.1624892059053.38345
NW_022340504	Koludarov_et_al_2021	CDS	1036127	1036252	.	-	0	Name=LOC116430825 CDS;ID=EWKMg4ru1zPvdBw+uzMEhS+PpGo.1624892059053.38345
NW_022340504	Koludarov_et_al_2021	CDS	1034804	1035173	.	-	0	Name=LOC116430825 CDS;ID=EWKMg4ru1zPvdBw+uzMEhS+PpGo.1624892059053.38345
NW_022340504	Koludarov_et_al_2021	CDS	1034364	1034535	.	-	0	Name=LOC116430825 CDS;ID=EWKMg4ru1zPvdBw+uzMEhS+PpGo.1624892059053.38345
NW_022340504	Koludarov_et_al_2021	CDS	1034095	1034194	.	-	0	Name=LOC116430825 CDS;ID=EWKMg4ru1zPvdBw+uzMEhS+PpGo.1624892059053.38345
NW_022340504	Koludarov_et_al_2021	CDS	1033705	1033879	.	-	0	Name=LOC116430825 CDS;ID=EWKMg4ru1zPvdBw+uzMEhS+PpGo.1624892059053.38345
NW_022340504	Koludarov_et_al_2021	CDS	1033459	1033602	.	-	0	Name=LOC116430825 CDS;ID=EWKMg4ru1zPvdBw+uzMEhS+PpGo.1624892059053.38345
NW_022340504	Koludarov_et_al_2021	CDS	1032933	1033169	.	-	0	Name=LOC116430825 CDS;ID=EWKMg4ru1zPvdBw+uzMEhS+PpGo.1624892059053.38345
NW_022340504	Koludarov_et_al_2021	CDS	1026579	1031890	.	-	0	Name=LOC116430825 CDS;ID=EWKMg4ru1zPvdBw+uzMEhS+PpGo.1624892059053.38345
NW_022340504	Koludarov_et_al_2021	CDS	1052396	1052779	.	-	0	Name=LOC116430825 CDS;ID=EWKMg4ru1zPvdBw+uzMEhS+PpGo.1624892059053.38346
NW_022340504	Koludarov_et_al_2021	CDS	1051629	1051824	.	-	0	Name=LOC116430825 CDS;ID=EWKMg4ru1zPvdBw+uzMEhS+PpGo.1624892059053.38346
NW_022340504	Koludarov_et_al_2021	CDS	1048857	1049018	.	-	0	Name=LOC116430825 CDS;ID=EWKMg4ru1zPvdBw+uzMEhS+PpGo.1624892059053.38346
NW_022340504	Koludarov_et_al_2021	CDS	1036351	1036478	.	-	0	Name=LOC116430825 CDS;ID=EWKMg4ru1zPvdBw+uzMEhS+PpGo.1624892059053.38346
NW_022340504	Koludarov_et_al_2021	CDS	1036127	1036252	.	-	0	Name=LOC116430825 CDS;ID=EWKMg4ru1zPvdBw+uzMEhS+PpGo.1624892059053.38346
NW_022340504	Koludarov_et_al_2021	CDS	1034804	1035173	.	-	0	Name=LOC116430825 CDS;ID=EWKMg4ru1zPvdBw+uzMEhS+PpGo.1624892059053.38346
NW_022340504	Koludarov_et_al_2021	CDS	1034364	1034535	.	-	0	Name=LOC116430825 CDS;ID=EWKMg4ru1zPvdBw+uzMEhS+PpGo.1624892059053.38346
NW_022340504	Koludarov_et_al_2021	CDS	1034095	1034194	.	-	0	Name=LOC116430825 CDS;ID=EWKMg4ru1zPvdBw+uzMEhS+PpGo.1624892059053.38346
NW_022340504	Koludarov_et_al_2021	CDS	1033705	1033879	.	-	0	Name=LOC116430825 CDS;ID=EWKMg4ru1zPvdBw+uzMEhS+PpGo.1624892059053.38346
NW_022340504	Koludarov_et_al_2021	CDS	1033459	1033614	.	-	0	Name=LOC116430825 CDS;ID=EWKMg4ru1zPvdBw+uzMEhS+PpGo.1624892059053.38346
NW_022340504	Koludarov_et_al_2021	CDS	1032933	1033106	.	-	0	Name=LOC116430825 CDS;ID=EWKMg4ru1zPvdBw+uzMEhS+PpGo.1624892059053.38346
NW_022340504	Koludarov_et_al_2021	CDS	1026579	1031890	.	-	0	Name=LOC116430825 CDS;ID=EWKMg4ru1zPvdBw+uzMEhS+PpGo.1624892059053.38346
NW_022340504	Koludarov_et_al_2021	CDS	1052396	1052779	.	-	0	Name=LOC116430825 CDS;ID=EWKMg4ru1zPvdBw+uzMEhS+PpGo.1624892059053.38347
NW_022340504	Koludarov_et_al_2021	CDS	1051629	1051824	.	-	0	Name=LOC116430825 CDS;ID=EWKMg4ru1zPvdBw+uzMEhS+PpGo.1624892059053.38347
NW_022340504	Koludarov_et_al_2021	CDS	1048857	1049018	.	-	0	Name=LOC116430825 CDS;ID=EWKMg4ru1zPvdBw+uzMEhS+PpGo.1624892059053.38347
NW_022340504	Koludarov_et_al_2021	CDS	1036351	1036478	.	-	0	Name=LOC116430825 CDS;ID=EWKMg4ru1zPvdBw+uzMEhS+PpGo.1624892059053.38347
NW_022340504	Koludarov_et_al_2021	CDS	1036127	1036252	.	-	0	Name=LOC116430825 CDS;ID=EWKMg4ru1zPvdBw+uzMEhS+PpGo.1624892059053.38347
NW_022340504	Koludarov_et_al_2021	CDS	1034804	1035173	.	-	0	Name=LOC116430825 CDS;ID=EWKMg4ru1zPvdBw+uzMEhS+PpGo.1624892059053.38347
NW_022340504	Koludarov_et_al_2021	CDS	1034364	1034535	.	-	0	Name=LOC116430825 CDS;ID=EWKMg4ru1zPvdBw+uzMEhS+PpGo.1624892059053.38347
NW_022340504	Koludarov_et_al_2021	CDS	1034095	1034194	.	-	0	Name=LOC116430825 CDS;ID=EWKMg4ru1zPvdBw+uzMEhS+PpGo.1624892059053.38347
NW_022340504	Koludarov_et_al_2021	CDS	1033705	1033879	.	-	0	Name=LOC116430825 CDS;ID=EWKMg4ru1zPvdBw+uzMEhS+PpGo.1624892059053.38347
NW_022340504	Koludarov_et_al_2021	CDS	1033459	1033614	.	-	0	Name=LOC116430825 CDS;ID=EWKMg4ru1zPvdBw+uzMEhS+PpGo.1624892059053.38347
NW_022340504	Koludarov_et_al_2021	CDS	1032933	1033169	.	-	0	Name=LOC116430825 CDS;ID=EWKMg4ru1zPvdBw+uzMEhS+PpGo.1624892059053.38347
NW_022340504	Koludarov_et_al_2021	CDS	1030996	1031890	.	-	0	Name=LOC116430825 CDS;ID=EWKMg4ru1zPvdBw+uzMEhS+PpGo.1624892059053.38347
NW_022340504	Koludarov_et_al_2021	CDS	1026579	1029981	.	-	0	Name=LOC116430825 CDS;ID=EWKMg4ru1zPvdBw+uzMEhS+PpGo.1624892059053.38347
NW_022340504	Koludarov_et_al_2021	CDS	1052396	1052779	.	-	0	Name=LOC116430825 CDS;ID=EWKMg4ru1zPvdBw+uzMEhS+PpGo.1624892059053.38348
NW_022340504	Koludarov_et_al_2021	CDS	1051629	1051824	.	-	0	Name=LOC116430825 CDS;ID=EWKMg4ru1zPvdBw+uzMEhS+PpGo.1624892059053.38348
NW_022340504	Koludarov_et_al_2021	CDS	1048857	1049018	.	-	0	Name=LOC116430825 CDS;ID=EWKMg4ru1zPvdBw+uzMEhS+PpGo.1624892059053.38348
NW_022340504	Koludarov_et_al_2021	CDS	1036351	1036478	.	-	0	Name=LOC116430825 CDS;ID=EWKMg4ru1zPvdBw+uzMEhS+PpGo.1624892059053.38348
NW_022340504	Koludarov_et_al_2021	CDS	1036127	1036252	.	-	0	Name=LOC116430825 CDS;ID=EWKMg4ru1zPvdBw+uzMEhS+PpGo.1624892059053.38348
NW_022340504	Koludarov_et_al_2021	CDS	1034804	1035173	.	-	0	Name=LOC116430825 CDS;ID=EWKMg4ru1zPvdBw+uzMEhS+PpGo.1624892059053.38348
NW_022340504	Koludarov_et_al_2021	CDS	1034364	1034535	.	-	0	Name=LOC116430825 CDS;ID=EWKMg4ru1zPvdBw+uzMEhS+PpGo.1624892059053.38348
NW_022340504	Koludarov_et_al_2021	CDS	1034095	1034194	.	-	0	Name=LOC116430825 CDS;ID=EWKMg4ru1zPvdBw+uzMEhS+PpGo.1624892059053.38348
NW_022340504	Koludarov_et_al_2021	CDS	1033705	1033879	.	-	0	Name=LOC116430825 CDS;ID=EWKMg4ru1zPvdBw+uzMEhS+PpGo.1624892059053.38348
NW_022340504	Koludarov_et_al_2021	CDS	1033459	1033614	.	-	0	Name=LOC116430825 CDS;ID=EWKMg4ru1zPvdBw+uzMEhS+PpGo.1624892059053.38348
NW_022340504	Koludarov_et_al_2021	CDS	1032933	1033169	.	-	0	Name=LOC116430825 CDS;ID=EWKMg4ru1zPvdBw+uzMEhS+PpGo.1624892059053.38348
NW_022340504	Koludarov_et_al_2021	CDS	1030996	1031890	.	-	0	Name=LOC116430825 CDS;ID=EWKMg4ru1zPvdBw+uzMEhS+PpGo.1624892059053.38348
NW_022340504	Koludarov_et_al_2021	CDS	1026579	1030914	.	-	0	Name=LOC116430825 CDS;ID=EWKMg4ru1zPvdBw+uzMEhS+PpGo.1624892059053.38348
NW_022340504	Koludarov_et_al_2021	CDS	1052396	1052779	.	-	0	Name=LOC116430825 CDS;ID=EWKMg4ru1zPvdBw+uzMEhS+PpGo.1624892059053.38349
NW_022340504	Koludarov_et_al_2021	CDS	1051629	1051824	.	-	0	Name=LOC116430825 CDS;ID=EWKMg4ru1zPvdBw+uzMEhS+PpGo.1624892059053.38349
NW_022340504	Koludarov_et_al_2021	CDS	1048857	1049018	.	-	0	Name=LOC116430825 CDS;ID=EWKMg4ru1zPvdBw+uzMEhS+PpGo.1624892059053.38349
NW_022340504	Koludarov_et_al_2021	CDS	1036351	1036478	.	-	0	Name=LOC116430825 CDS;ID=EWKMg4ru1zPvdBw+uzMEhS+PpGo.1624892059053.38349
NW_022340504	Koludarov_et_al_2021	CDS	1036127	1036252	.	-	0	Name=LOC116430825 CDS;ID=EWKMg4ru1zPvdBw+uzMEhS+PpGo.1624892059053.38349
NW_022340504	Koludarov_et_al_2021	CDS	1034804	1035173	.	-	0	Name=LOC116430825 CDS;ID=EWKMg4ru1zPvdBw+uzMEhS+PpGo.1624892059053.38349
NW_022340504	Koludarov_et_al_2021	CDS	1034364	1034535	.	-	0	Name=LOC116430825 CDS;ID=EWKMg4ru1zPvdBw+uzMEhS+PpGo.1624892059053.38349
NW_022340504	Koludarov_et_al_2021	CDS	1034095	1034194	.	-	0	Name=LOC116430825 CDS;ID=EWKMg4ru1zPvdBw+uzMEhS+PpGo.1624892059053.38349
NW_022340504	Koludarov_et_al_2021	CDS	1033705	1033879	.	-	0	Name=LOC116430825 CDS;ID=EWKMg4ru1zPvdBw+uzMEhS+PpGo.1624892059053.38349
NW_022340504	Koludarov_et_al_2021	CDS	1033459	1033614	.	-	0	Name=LOC116430825 CDS;ID=EWKMg4ru1zPvdBw+uzMEhS+PpGo.1624892059053.38349
NW_022340504	Koludarov_et_al_2021	CDS	1032933	1033169	.	-	0	Name=LOC116430825 CDS;ID=EWKMg4ru1zPvdBw+uzMEhS+PpGo.1624892059053.38349
NW_022340504	Koludarov_et_al_2021	CDS	1030186	1031890	.	-	0	Name=LOC116430825 CDS;ID=EWKMg4ru1zPvdBw+uzMEhS+PpGo.1624892059053.38349
NW_022340504	Koludarov_et_al_2021	CDS	1026579	1029981	.	-	0	Name=LOC116430825 CDS;ID=EWKMg4ru1zPvdBw+uzMEhS+PpGo.1624892059053.38349
NW_022340504	Koludarov_et_al_2021	CDS	1052396	1052779	.	-	0	Name=LOC116430825 CDS;ID=EWKMg4ru1zPvdBw+uzMEhS+PpGo.1624892059053.38350
NW_022340504	Koludarov_et_al_2021	CDS	1051629	1051824	.	-	0	Name=LOC116430825 CDS;ID=EWKMg4ru1zPvdBw+uzMEhS+PpGo.1624892059053.38350
NW_022340504	Koludarov_et_al_2021	CDS	1048857	1049018	.	-	0	Name=LOC116430825 CDS;ID=EWKMg4ru1zPvdBw+uzMEhS+PpGo.1624892059053.38350
NW_022340504	Koludarov_et_al_2021	CDS	1036351	1036478	.	-	0	Name=LOC116430825 CDS;ID=EWKMg4ru1zPvdBw+uzMEhS+PpGo.1624892059053.38350
NW_022340504	Koludarov_et_al_2021	CDS	1036127	1036252	.	-	0	Name=LOC116430825 CDS;ID=EWKMg4ru1zPvdBw+uzMEhS+PpGo.1624892059053.38350
NW_022340504	Koludarov_et_al_2021	CDS	1034804	1035173	.	-	0	Name=LOC116430825 CDS;ID=EWKMg4ru1zPvdBw+uzMEhS+PpGo.1624892059053.38350
NW_022340504	Koludarov_et_al_2021	CDS	1034364	1034535	.	-	0	Name=LOC116430825 CDS;ID=EWKMg4ru1zPvdBw+uzMEhS+PpGo.1624892059053.38350
NW_022340504	Koludarov_et_al_2021	CDS	1034095	1034194	.	-	0	Name=LOC116430825 CDS;ID=EWKMg4ru1zPvdBw+uzMEhS+PpGo.1624892059053.38350
NW_022340504	Koludarov_et_al_2021	CDS	1033705	1033879	.	-	0	Name=LOC116430825 CDS;ID=EWKMg4ru1zPvdBw+uzMEhS+PpGo.1624892059053.38350
NW_022340504	Koludarov_et_al_2021	CDS	1033459	1033614	.	-	0	Name=LOC116430825 CDS;ID=EWKMg4ru1zPvdBw+uzMEhS+PpGo.1624892059053.38350
NW_022340504	Koludarov_et_al_2021	CDS	1032933	1033169	.	-	0	Name=LOC116430825 CDS;ID=EWKMg4ru1zPvdBw+uzMEhS+PpGo.1624892059053.38350
NW_022340504	Koludarov_et_al_2021	CDS	1026579	1031890	.	-	0	Name=LOC116430825 CDS;ID=EWKMg4ru1zPvdBw+uzMEhS+PpGo.1624892059053.38350
NW_022340504	Koludarov_et_al_2021	CDS	1039265	1039352	.	-	0	Name=LOC116430825 CDS;ID=EWKMg4ru1zPvdBw+uzMEhS+PpGo.1624892059053.38351
NW_022340504	Koludarov_et_al_2021	CDS	1036351	1036478	.	-	0	Name=LOC116430825 CDS;ID=EWKMg4ru1zPvdBw+uzMEhS+PpGo.1624892059053.38351
NW_022340504	Koludarov_et_al_2021	CDS	1036127	1036252	.	-	0	Name=LOC116430825 CDS;ID=EWKMg4ru1zPvdBw+uzMEhS+PpGo.1624892059053.38351
NW_022340504	Koludarov_et_al_2021	CDS	1034804	1035173	.	-	0	Name=LOC116430825 CDS;ID=EWKMg4ru1zPvdBw+uzMEhS+PpGo.1624892059053.38351
NW_022340504	Koludarov_et_al_2021	CDS	1034364	1034535	.	-	0	Name=LOC116430825 CDS;ID=EWKMg4ru1zPvdBw+uzMEhS+PpGo.1624892059053.38351
NW_022340504	Koludarov_et_al_2021	CDS	1034095	1034194	.	-	0	Name=LOC116430825 CDS;ID=EWKMg4ru1zPvdBw+uzMEhS+PpGo.1624892059053.38351
NW_022340504	Koludarov_et_al_2021	CDS	1033705	1033879	.	-	0	Name=LOC116430825 CDS;ID=EWKMg4ru1zPvdBw+uzMEhS+PpGo.1624892059053.38351
NW_022340504	Koludarov_et_al_2021	CDS	1033459	1033614	.	-	0	Name=LOC116430825 CDS;ID=EWKMg4ru1zPvdBw+uzMEhS+PpGo.1624892059053.38351
NW_022340504	Koludarov_et_al_2021	CDS	1032933	1033169	.	-	0	Name=LOC116430825 CDS;ID=EWKMg4ru1zPvdBw+uzMEhS+PpGo.1624892059053.38351
NW_022340504	Koludarov_et_al_2021	CDS	1026579	1031890	.	-	0	Name=LOC116430825 CDS;ID=EWKMg4ru1zPvdBw+uzMEhS+PpGo.1624892059053.38351
NW_022340504	Koludarov_et_al_2021	CDS	1039265	1039352	.	-	0	Name=LOC116430825 CDS;ID=EWKMg4ru1zPvdBw+uzMEhS+PpGo.1624892059053.38352
NW_022340504	Koludarov_et_al_2021	CDS	1036351	1036478	.	-	0	Name=LOC116430825 CDS;ID=EWKMg4ru1zPvdBw+uzMEhS+PpGo.1624892059053.38352
NW_022340504	Koludarov_et_al_2021	CDS	1036127	1036252	.	-	0	Name=LOC116430825 CDS;ID=EWKMg4ru1zPvdBw+uzMEhS+PpGo.1624892059053.38352
NW_022340504	Koludarov_et_al_2021	CDS	1034804	1035173	.	-	0	Name=LOC116430825 CDS;ID=EWKMg4ru1zPvdBw+uzMEhS+PpGo.1624892059053.38352
NW_022340504	Koludarov_et_al_2021	CDS	1034364	1034535	.	-	0	Name=LOC116430825 CDS;ID=EWKMg4ru1zPvdBw+uzMEhS+PpGo.1624892059053.38352
NW_022340504	Koludarov_et_al_2021	CDS	1034095	1034194	.	-	0	Name=LOC116430825 CDS;ID=EWKMg4ru1zPvdBw+uzMEhS+PpGo.1624892059053.38352
NW_022340504	Koludarov_et_al_2021	CDS	1033705	1033879	.	-	0	Name=LOC116430825 CDS;ID=EWKMg4ru1zPvdBw+uzMEhS+PpGo.1624892059053.38352
NW_022340504	Koludarov_et_al_2021	CDS	1033459	1033614	.	-	0	Name=LOC116430825 CDS;ID=EWKMg4ru1zPvdBw+uzMEhS+PpGo.1624892059053.38352
NW_022340504	Koludarov_et_al_2021	CDS	1032933	1033169	.	-	0	Name=LOC116430825 CDS;ID=EWKMg4ru1zPvdBw+uzMEhS+PpGo.1624892059053.38352
NW_022340504	Koludarov_et_al_2021	CDS	1026579	1031890	.	-	0	Name=LOC116430825 CDS;ID=EWKMg4ru1zPvdBw+uzMEhS+PpGo.1624892059053.38352
NW_022340504	Koludarov_et_al_2021	CDS	1434323	1434355	.	-	0	Name=LOC116430844 CDS;ID=EWKMg4ru1zPvdBw+uzMEhS+PpGo.1624892059054.38353
NW_022340504	Koludarov_et_al_2021	CDS	1428049	1428201	.	-	0	Name=LOC116430844 CDS;ID=EWKMg4ru1zPvdBw+uzMEhS+PpGo.1624892059054.38353
NW_022340504	Koludarov_et_al_2021	CDS	1427507	1427641	.	-	0	Name=LOC116430844 CDS;ID=EWKMg4ru1zPvdBw+uzMEhS+PpGo.1624892059054.38353
NW_022340504	Koludarov_et_al_2021	CDS	1426493	1426598	.	-	0	Name=LOC116430844 CDS;ID=EWKMg4ru1zPvdBw+uzMEhS+PpGo.1624892059054.38353
NW_022340504	Koludarov_et_al_2021	CDS	1426122	1426245	.	-	0	Name=LOC116430844 CDS;ID=EWKMg4ru1zPvdBw+uzMEhS+PpGo.1624892059054.38353
NW_022340504	Koludarov_et_al_2021	CDS	1425453	1425620	.	-	0	Name=LOC116430844 CDS;ID=EWKMg4ru1zPvdBw+uzMEhS+PpGo.1624892059054.38353
NW_022340504	Koludarov_et_al_2021	CDS	1424982	1425146	.	-	0	Name=LOC116430844 CDS;ID=EWKMg4ru1zPvdBw+uzMEhS+PpGo.1624892059054.38353
NW_022340504	Koludarov_et_al_2021	CDS	1424258	1424580	.	-	0	Name=LOC116430844 CDS;ID=EWKMg4ru1zPvdBw+uzMEhS+PpGo.1624892059054.38353
NW_022340504	Koludarov_et_al_2021	CDS	1423734	1424016	.	-	0	Name=LOC116430844 CDS;ID=EWKMg4ru1zPvdBw+uzMEhS+PpGo.1624892059054.38353
NW_022340504	Koludarov_et_al_2021	CDS	1423397	1423616	.	-	0	Name=LOC116430844 CDS;ID=EWKMg4ru1zPvdBw+uzMEhS+PpGo.1624892059054.38353
NW_022340504	Koludarov_et_al_2021	CDS	1721611	1721943	.	-	0	Name=LOC116430814 CDS;ID=EWKMg4ru1zPvdBw+uzMEhS+PpGo.1624892059054.38354
NW_022340504	Koludarov_et_al_2021	CDS	1715720	1715879	.	-	0	Name=LOC116430814 CDS;ID=EWKMg4ru1zPvdBw+uzMEhS+PpGo.1624892059054.38354
NW_022340504	Koludarov_et_al_2021	CDS	1715542	1715637	.	-	0	Name=LOC116430814 CDS;ID=EWKMg4ru1zPvdBw+uzMEhS+PpGo.1624892059054.38354
NW_022340504	Koludarov_et_al_2021	CDS	1714977	1715168	.	-	0	Name=LOC116430814 CDS;ID=EWKMg4ru1zPvdBw+uzMEhS+PpGo.1624892059054.38354
NW_022340504	Koludarov_et_al_2021	CDS	1714741	1714917	.	-	0	Name=LOC116430814 CDS;ID=EWKMg4ru1zPvdBw+uzMEhS+PpGo.1624892059054.38354
NW_022340504	Koludarov_et_al_2021	CDS	1714545	1714684	.	-	0	Name=LOC116430814 CDS;ID=EWKMg4ru1zPvdBw+uzMEhS+PpGo.1624892059054.38354
NW_022340504	Koludarov_et_al_2021	CDS	1714047	1714346	.	-	0	Name=LOC116430814 CDS;ID=EWKMg4ru1zPvdBw+uzMEhS+PpGo.1624892059054.38354
NW_022340504	Koludarov_et_al_2021	CDS	1713728	1713953	.	-	0	Name=LOC116430814 CDS;ID=EWKMg4ru1zPvdBw+uzMEhS+PpGo.1624892059054.38354
NW_022340504	Koludarov_et_al_2021	CDS	1713530	1713651	.	-	0	Name=LOC116430814 CDS;ID=EWKMg4ru1zPvdBw+uzMEhS+PpGo.1624892059054.38354
NW_022340504	Koludarov_et_al_2021	CDS	1713308	1713443	.	-	0	Name=LOC116430814 CDS;ID=EWKMg4ru1zPvdBw+uzMEhS+PpGo.1624892059054.38354
NW_022340504	Koludarov_et_al_2021	CDS	1713004	1713215	.	-	0	Name=LOC116430814 CDS;ID=EWKMg4ru1zPvdBw+uzMEhS+PpGo.1624892059054.38354
NW_022340504	Koludarov_et_al_2021	CDS	1712691	1712932	.	-	0	Name=LOC116430814 CDS;ID=EWKMg4ru1zPvdBw+uzMEhS+PpGo.1624892059054.38354
NW_022340504	Koludarov_et_al_2021	CDS	1712331	1712479	.	-	0	Name=LOC116430814 CDS;ID=EWKMg4ru1zPvdBw+uzMEhS+PpGo.1624892059054.38354
NW_022340504	Koludarov_et_al_2021	CDS	1711928	1712255	.	-	0	Name=LOC116430814 CDS;ID=EWKMg4ru1zPvdBw+uzMEhS+PpGo.1624892059054.38354
NW_022340504	Koludarov_et_al_2021	CDS	1711700	1711854	.	-	0	Name=LOC116430814 CDS;ID=EWKMg4ru1zPvdBw+uzMEhS+PpGo.1624892059054.38354
NW_022340504	Koludarov_et_al_2021	CDS	1711504	1711612	.	-	0	Name=LOC116430814 CDS;ID=EWKMg4ru1zPvdBw+uzMEhS+PpGo.1624892059054.38354
NW_022340504	Koludarov_et_al_2021	CDS	1711286	1711421	.	-	0	Name=LOC116430814 CDS;ID=EWKMg4ru1zPvdBw+uzMEhS+PpGo.1624892059054.38354
NW_022340504	Koludarov_et_al_2021	CDS	1721611	1721943	.	-	0	Name=LOC116430814 CDS;ID=EWKMg4ru1zPvdBw+uzMEhS+PpGo.1624892059054.38355
NW_022340504	Koludarov_et_al_2021	CDS	1715720	1715879	.	-	0	Name=LOC116430814 CDS;ID=EWKMg4ru1zPvdBw+uzMEhS+PpGo.1624892059054.38355
NW_022340504	Koludarov_et_al_2021	CDS	1715542	1715637	.	-	0	Name=LOC116430814 CDS;ID=EWKMg4ru1zPvdBw+uzMEhS+PpGo.1624892059054.38355
NW_022340504	Koludarov_et_al_2021	CDS	1714977	1715168	.	-	0	Name=LOC116430814 CDS;ID=EWKMg4ru1zPvdBw+uzMEhS+PpGo.1624892059054.38355
NW_022340504	Koludarov_et_al_2021	CDS	1714741	1714917	.	-	0	Name=LOC116430814 CDS;ID=EWKMg4ru1zPvdBw+uzMEhS+PpGo.1624892059054.38355
NW_022340504	Koludarov_et_al_2021	CDS	1714545	1714684	.	-	0	Name=LOC116430814 CDS;ID=EWKMg4ru1zPvdBw+uzMEhS+PpGo.1624892059054.38355
NW_022340504	Koludarov_et_al_2021	CDS	1714047	1714346	.	-	0	Name=LOC116430814 CDS;ID=EWKMg4ru1zPvdBw+uzMEhS+PpGo.1624892059054.38355
NW_022340504	Koludarov_et_al_2021	CDS	1713728	1713953	.	-	0	Name=LOC116430814 CDS;ID=EWKMg4ru1zPvdBw+uzMEhS+PpGo.1624892059054.38355
NW_022340504	Koludarov_et_al_2021	CDS	1713530	1713651	.	-	0	Name=LOC116430814 CDS;ID=EWKMg4ru1zPvdBw+uzMEhS+PpGo.1624892059054.38355
NW_022340504	Koludarov_et_al_2021	CDS	1713308	1713443	.	-	0	Name=LOC116430814 CDS;ID=EWKMg4ru1zPvdBw+uzMEhS+PpGo.1624892059054.38355
NW_022340504	Koludarov_et_al_2021	CDS	1713004	1713215	.	-	0	Name=LOC116430814 CDS;ID=EWKMg4ru1zPvdBw+uzMEhS+PpGo.1624892059054.38355
NW_022340504	Koludarov_et_al_2021	CDS	1712691	1712932	.	-	0	Name=LOC116430814 CDS;ID=EWKMg4ru1zPvdBw+uzMEhS+PpGo.1624892059054.38355
NW_022340504	Koludarov_et_al_2021	CDS	1712331	1712479	.	-	0	Name=LOC116430814 CDS;ID=EWKMg4ru1zPvdBw+uzMEhS+PpGo.1624892059054.38355
NW_022340504	Koludarov_et_al_2021	CDS	1711928	1712255	.	-	0	Name=LOC116430814 CDS;ID=EWKMg4ru1zPvdBw+uzMEhS+PpGo.1624892059054.38355
NW_022340504	Koludarov_et_al_2021	CDS	1711700	1711854	.	-	0	Name=LOC116430814 CDS;ID=EWKMg4ru1zPvdBw+uzMEhS+PpGo.1624892059054.38355
NW_022340504	Koludarov_et_al_2021	CDS	1711504	1711612	.	-	0	Name=LOC116430814 CDS;ID=EWKMg4ru1zPvdBw+uzMEhS+PpGo.1624892059054.38355
NW_022340504	Koludarov_et_al_2021	CDS	1711286	1711421	.	-	0	Name=LOC116430814 CDS;ID=EWKMg4ru1zPvdBw+uzMEhS+PpGo.1624892059054.38355
NW_022340504	Koludarov_et_al_2021	CDS	1739522	1739581	.	+	0	Name=LOC116430875 CDS;ID=EWKMg4ru1zPvdBw+uzMEhS+PpGo.1624892059054.38356
NW_022340504	Koludarov_et_al_2021	CDS	1748887	1749075	.	+	0	Name=LOC116430875 CDS;ID=EWKMg4ru1zPvdBw+uzMEhS+PpGo.1624892059054.38356
NW_022340504	Koludarov_et_al_2021	CDS	1749253	1749429	.	+	0	Name=LOC116430875 CDS;ID=EWKMg4ru1zPvdBw+uzMEhS+PpGo.1624892059054.38356
NW_022340504	Koludarov_et_al_2021	CDS	1749508	1749717	.	+	0	Name=LOC116430875 CDS;ID=EWKMg4ru1zPvdBw+uzMEhS+PpGo.1624892059054.38356
NW_022340504	Koludarov_et_al_2021	CDS	1750048	1750122	.	+	0	Name=LOC116430875 CDS;ID=EWKMg4ru1zPvdBw+uzMEhS+PpGo.1624892059054.38356
NW_022340504	Koludarov_et_al_2021	CDS	483102	483165	.	-	0	Name=LOC116430853 CDS;ID=EWKMg4ru1zPvdBw+uzMEhS+PpGo.1624892059054.38357
NW_022340504	Koludarov_et_al_2021	CDS	482329	482603	.	-	0	Name=LOC116430853 CDS;ID=EWKMg4ru1zPvdBw+uzMEhS+PpGo.1624892059054.38357
NW_022340504	Koludarov_et_al_2021	CDS	481526	481639	.	-	0	Name=LOC116430853 CDS;ID=EWKMg4ru1zPvdBw+uzMEhS+PpGo.1624892059054.38357
NW_022340504	Koludarov_et_al_2021	CDS	480257	480448	.	-	0	Name=LOC116430853 CDS;ID=EWKMg4ru1zPvdBw+uzMEhS+PpGo.1624892059054.38357
NW_022340504	Koludarov_et_al_2021	CDS	478134	478365	.	-	0	Name=LOC116430853 CDS;ID=EWKMg4ru1zPvdBw+uzMEhS+PpGo.1624892059054.38357
NW_022340504	Koludarov_et_al_2021	CDS	477752	477911	.	-	0	Name=LOC116430853 CDS;ID=EWKMg4ru1zPvdBw+uzMEhS+PpGo.1624892059054.38357
NW_022340504	Koludarov_et_al_2021	CDS	476461	476713	.	-	0	Name=LOC116430853 CDS;ID=EWKMg4ru1zPvdBw+uzMEhS+PpGo.1624892059054.38357
NW_022340504	Koludarov_et_al_2021	CDS	475928	476177	.	-	0	Name=LOC116430853 CDS;ID=EWKMg4ru1zPvdBw+uzMEhS+PpGo.1624892059054.38357
NW_022340504	Koludarov_et_al_2021	CDS	475265	475471	.	-	0	Name=LOC116430853 CDS;ID=EWKMg4ru1zPvdBw+uzMEhS+PpGo.1624892059054.38357
NW_022340504	Koludarov_et_al_2021	CDS	472821	473146	.	-	0	Name=LOC116430853 CDS;ID=EWKMg4ru1zPvdBw+uzMEhS+PpGo.1624892059054.38357
NW_022340504	Koludarov_et_al_2021	CDS	1036351	1036464	.	-	0	Name=LOC116430825 CDS;ID=EWKMg4ru1zPvdBw+uzMEhS+PpGo.1624892059054.38358
NW_022340504	Koludarov_et_al_2021	CDS	1036127	1036252	.	-	0	Name=LOC116430825 CDS;ID=EWKMg4ru1zPvdBw+uzMEhS+PpGo.1624892059054.38358
NW_022340504	Koludarov_et_al_2021	CDS	1034804	1035173	.	-	0	Name=LOC116430825 CDS;ID=EWKMg4ru1zPvdBw+uzMEhS+PpGo.1624892059054.38358
NW_022340504	Koludarov_et_al_2021	CDS	1034364	1034535	.	-	0	Name=LOC116430825 CDS;ID=EWKMg4ru1zPvdBw+uzMEhS+PpGo.1624892059054.38358
NW_022340504	Koludarov_et_al_2021	CDS	1034095	1034194	.	-	0	Name=LOC116430825 CDS;ID=EWKMg4ru1zPvdBw+uzMEhS+PpGo.1624892059054.38358
NW_022340504	Koludarov_et_al_2021	CDS	1033705	1033879	.	-	0	Name=LOC116430825 CDS;ID=EWKMg4ru1zPvdBw+uzMEhS+PpGo.1624892059054.38358
NW_022340504	Koludarov_et_al_2021	CDS	1033459	1033614	.	-	0	Name=LOC116430825 CDS;ID=EWKMg4ru1zPvdBw+uzMEhS+PpGo.1624892059054.38358
NW_022340504	Koludarov_et_al_2021	CDS	1032933	1033169	.	-	0	Name=LOC116430825 CDS;ID=EWKMg4ru1zPvdBw+uzMEhS+PpGo.1624892059054.38358
NW_022340504	Koludarov_et_al_2021	CDS	1026579	1031890	.	-	0	Name=LOC116430825 CDS;ID=EWKMg4ru1zPvdBw+uzMEhS+PpGo.1624892059054.38358
NW_022340504	Koludarov_et_al_2021	CDS	1741566	1741628	.	+	0	Name=LOC116430875 CDS;ID=EWKMg4ru1zPvdBw+uzMEhS+PpGo.1624892059054.38359
NW_022340504	Koludarov_et_al_2021	CDS	1748887	1749075	.	+	0	Name=LOC116430875 CDS;ID=EWKMg4ru1zPvdBw+uzMEhS+PpGo.1624892059054.38359
NW_022340504	Koludarov_et_al_2021	CDS	1749253	1749429	.	+	0	Name=LOC116430875 CDS;ID=EWKMg4ru1zPvdBw+uzMEhS+PpGo.1624892059054.38359
NW_022340504	Koludarov_et_al_2021	CDS	1749508	1749717	.	+	0	Name=LOC116430875 CDS;ID=EWKMg4ru1zPvdBw+uzMEhS+PpGo.1624892059054.38359
NW_022340504	Koludarov_et_al_2021	CDS	1750048	1750122	.	+	0	Name=LOC116430875 CDS;ID=EWKMg4ru1zPvdBw+uzMEhS+PpGo.1624892059054.38359
NW_022340504	Koludarov_et_al_2021	CDS	1357840	1358137	.	+	0	Name=LOC116430863 CDS;ID=EWKMg4ru1zPvdBw+uzMEhS+PpGo.1624892059054.38360
NW_022340504	Koludarov_et_al_2021	CDS	1358640	1358911	.	+	0	Name=LOC116430863 CDS;ID=EWKMg4ru1zPvdBw+uzMEhS+PpGo.1624892059054.38360
NW_022340504	Koludarov_et_al_2021	CDS	1359296	1359460	.	+	0	Name=LOC116430863 CDS;ID=EWKMg4ru1zPvdBw+uzMEhS+PpGo.1624892059054.38360
NW_022340504	Koludarov_et_al_2021	CDS	1359885	1360323	.	+	0	Name=LOC116430863 CDS;ID=EWKMg4ru1zPvdBw+uzMEhS+PpGo.1624892059054.38360
NW_022340504	Koludarov_et_al_2021	CDS	1360457	1360698	.	+	0	Name=LOC116430863 CDS;ID=EWKMg4ru1zPvdBw+uzMEhS+PpGo.1624892059054.38360
NW_022340504	Koludarov_et_al_2021	CDS	1360909	1361433	.	+	0	Name=LOC116430863 CDS;ID=EWKMg4ru1zPvdBw+uzMEhS+PpGo.1624892059054.38360
NW_022340504	Koludarov_et_al_2021	CDS	1361697	1362049	.	+	0	Name=LOC116430863 CDS;ID=EWKMg4ru1zPvdBw+uzMEhS+PpGo.1624892059054.38360
NW_022340504	Koludarov_et_al_2021	CDS	1362170	1362384	.	+	0	Name=LOC116430863 CDS;ID=EWKMg4ru1zPvdBw+uzMEhS+PpGo.1624892059054.38360
NW_022340504	Koludarov_et_al_2021	CDS	1362533	1363092	.	+	0	Name=LOC116430863 CDS;ID=EWKMg4ru1zPvdBw+uzMEhS+PpGo.1624892059054.38360
NW_022340504	Koludarov_et_al_2021	CDS	1363241	1363549	.	+	0	Name=LOC116430863 CDS;ID=EWKMg4ru1zPvdBw+uzMEhS+PpGo.1624892059054.38360
NW_022340504	Koludarov_et_al_2021	CDS	1363623	1363917	.	+	0	Name=LOC116430863 CDS;ID=EWKMg4ru1zPvdBw+uzMEhS+PpGo.1624892059054.38360
NW_022340504	Koludarov_et_al_2021	CDS	1364149	1365793	.	+	0	Name=LOC116430863 CDS;ID=EWKMg4ru1zPvdBw+uzMEhS+PpGo.1624892059054.38360
NW_022340504	Koludarov_et_al_2021	CDS	1366043	1366253	.	+	0	Name=LOC116430863 CDS;ID=EWKMg4ru1zPvdBw+uzMEhS+PpGo.1624892059054.38360
NW_022340504	Koludarov_et_al_2021	CDS	1357840	1358137	.	+	0	Name=LOC116430863 CDS;ID=EWKMg4ru1zPvdBw+uzMEhS+PpGo.1624892059054.38361
NW_022340504	Koludarov_et_al_2021	CDS	1358640	1358911	.	+	0	Name=LOC116430863 CDS;ID=EWKMg4ru1zPvdBw+uzMEhS+PpGo.1624892059054.38361
NW_022340504	Koludarov_et_al_2021	CDS	1359296	1359460	.	+	0	Name=LOC116430863 CDS;ID=EWKMg4ru1zPvdBw+uzMEhS+PpGo.1624892059054.38361
NW_022340504	Koludarov_et_al_2021	CDS	1359885	1360323	.	+	0	Name=LOC116430863 CDS;ID=EWKMg4ru1zPvdBw+uzMEhS+PpGo.1624892059054.38361
NW_022340504	Koludarov_et_al_2021	CDS	1360457	1360698	.	+	0	Name=LOC116430863 CDS;ID=EWKMg4ru1zPvdBw+uzMEhS+PpGo.1624892059054.38361
NW_022340504	Koludarov_et_al_2021	CDS	1360909	1361433	.	+	0	Name=LOC116430863 CDS;ID=EWKMg4ru1zPvdBw+uzMEhS+PpGo.1624892059054.38361
NW_022340504	Koludarov_et_al_2021	CDS	1361697	1362049	.	+	0	Name=LOC116430863 CDS;ID=EWKMg4ru1zPvdBw+uzMEhS+PpGo.1624892059054.38361
NW_022340504	Koludarov_et_al_2021	CDS	1362170	1362384	.	+	0	Name=LOC116430863 CDS;ID=EWKMg4ru1zPvdBw+uzMEhS+PpGo.1624892059054.38361
NW_022340504	Koludarov_et_al_2021	CDS	1362533	1363092	.	+	0	Name=LOC116430863 CDS;ID=EWKMg4ru1zPvdBw+uzMEhS+PpGo.1624892059054.38361
NW_022340504	Koludarov_et_al_2021	CDS	1363241	1363549	.	+	0	Name=LOC116430863 CDS;ID=EWKMg4ru1zPvdBw+uzMEhS+PpGo.1624892059054.38361
NW_022340504	Koludarov_et_al_2021	CDS	1363623	1363917	.	+	0	Name=LOC116430863 CDS;ID=EWKMg4ru1zPvdBw+uzMEhS+PpGo.1624892059054.38361
NW_022340504	Koludarov_et_al_2021	CDS	1364149	1365793	.	+	0	Name=LOC116430863 CDS;ID=EWKMg4ru1zPvdBw+uzMEhS+PpGo.1624892059054.38361
NW_022340504	Koludarov_et_al_2021	CDS	1366043	1366253	.	+	0	Name=LOC116430863 CDS;ID=EWKMg4ru1zPvdBw+uzMEhS+PpGo.1624892059054.38361
NW_022340504	Koludarov_et_al_2021	CDS	1357840	1358137	.	+	0	Name=LOC116430863 CDS;ID=EWKMg4ru1zPvdBw+uzMEhS+PpGo.1624892059054.38362
NW_022340504	Koludarov_et_al_2021	CDS	1358640	1358911	.	+	0	Name=LOC116430863 CDS;ID=EWKMg4ru1zPvdBw+uzMEhS+PpGo.1624892059054.38362
NW_022340504	Koludarov_et_al_2021	CDS	1359296	1359460	.	+	0	Name=LOC116430863 CDS;ID=EWKMg4ru1zPvdBw+uzMEhS+PpGo.1624892059054.38362
NW_022340504	Koludarov_et_al_2021	CDS	1359885	1360323	.	+	0	Name=LOC116430863 CDS;ID=EWKMg4ru1zPvdBw+uzMEhS+PpGo.1624892059054.38362
NW_022340504	Koludarov_et_al_2021	CDS	1360457	1360698	.	+	0	Name=LOC116430863 CDS;ID=EWKMg4ru1zPvdBw+uzMEhS+PpGo.1624892059054.38362
NW_022340504	Koludarov_et_al_2021	CDS	1360909	1361433	.	+	0	Name=LOC116430863 CDS;ID=EWKMg4ru1zPvdBw+uzMEhS+PpGo.1624892059054.38362
NW_022340504	Koludarov_et_al_2021	CDS	1361697	1362049	.	+	0	Name=LOC116430863 CDS;ID=EWKMg4ru1zPvdBw+uzMEhS+PpGo.1624892059054.38362
NW_022340504	Koludarov_et_al_2021	CDS	1362170	1362384	.	+	0	Name=LOC116430863 CDS;ID=EWKMg4ru1zPvdBw+uzMEhS+PpGo.1624892059054.38362
NW_022340504	Koludarov_et_al_2021	CDS	1362533	1363092	.	+	0	Name=LOC116430863 CDS;ID=EWKMg4ru1zPvdBw+uzMEhS+PpGo.1624892059054.38362
NW_022340504	Koludarov_et_al_2021	CDS	1363241	1363549	.	+	0	Name=LOC116430863 CDS;ID=EWKMg4ru1zPvdBw+uzMEhS+PpGo.1624892059054.38362
NW_022340504	Koludarov_et_al_2021	CDS	1363623	1363917	.	+	0	Name=LOC116430863 CDS;ID=EWKMg4ru1zPvdBw+uzMEhS+PpGo.1624892059054.38362
NW_022340504	Koludarov_et_al_2021	CDS	1364149	1365793	.	+	0	Name=LOC116430863 CDS;ID=EWKMg4ru1zPvdBw+uzMEhS+PpGo.1624892059054.38362
NW_022340504	Koludarov_et_al_2021	CDS	1366043	1366253	.	+	0	Name=LOC116430863 CDS;ID=EWKMg4ru1zPvdBw+uzMEhS+PpGo.1624892059054.38362
NW_022340504	Koludarov_et_al_2021	CDS	260964	261172	.	-	0	Name=LOC116430880 CDS;ID=EWKMg4ru1zPvdBw+uzMEhS+PpGo.1624892059054.38363
NW_022340504	Koludarov_et_al_2021	CDS	260209	260319	.	-	0	Name=LOC116430880 CDS;ID=EWKMg4ru1zPvdBw+uzMEhS+PpGo.1624892059054.38363
NW_022340504	Koludarov_et_al_2021	CDS	259929	260134	.	-	0	Name=LOC116430880 CDS;ID=EWKMg4ru1zPvdBw+uzMEhS+PpGo.1624892059054.38363
NW_022340504	Koludarov_et_al_2021	CDS	259351	259512	.	-	0	Name=LOC116430880 CDS;ID=EWKMg4ru1zPvdBw+uzMEhS+PpGo.1624892059054.38363
NW_022340504	Koludarov_et_al_2021	CDS	258995	259275	.	-	0	Name=LOC116430880 CDS;ID=EWKMg4ru1zPvdBw+uzMEhS+PpGo.1624892059054.38363
NW_022340504	Koludarov_et_al_2021	CDS	255493	255788	.	-	0	Name=LOC116430880 CDS;ID=EWKMg4ru1zPvdBw+uzMEhS+PpGo.1624892059054.38363
NW_022340504	Koludarov_et_al_2021	CDS	254748	254858	.	-	0	Name=LOC116430880 CDS;ID=EWKMg4ru1zPvdBw+uzMEhS+PpGo.1624892059054.38363
NW_022340504	Koludarov_et_al_2021	CDS	254474	254679	.	-	0	Name=LOC116430880 CDS;ID=EWKMg4ru1zPvdBw+uzMEhS+PpGo.1624892059054.38363
NW_022340504	Koludarov_et_al_2021	CDS	253887	254053	.	-	0	Name=LOC116430880 CDS;ID=EWKMg4ru1zPvdBw+uzMEhS+PpGo.1624892059054.38363
NW_022340504	Koludarov_et_al_2021	CDS	2328926	2329107	.	-	0	Name=LOC116430828 CDS;ID=EWKMg4ru1zPvdBw+uzMEhS+PpGo.1624892059055.38364
NW_022340504	Koludarov_et_al_2021	CDS	2325409	2326340	.	-	0	Name=LOC116430828 CDS;ID=EWKMg4ru1zPvdBw+uzMEhS+PpGo.1624892059055.38364
NW_022340504	Koludarov_et_al_2021	CDS	2324740	2324857	.	-	0	Name=LOC116430828 CDS;ID=EWKMg4ru1zPvdBw+uzMEhS+PpGo.1624892059055.38364
NW_022340504	Koludarov_et_al_2021	CDS	2324407	2324541	.	-	0	Name=LOC116430828 CDS;ID=EWKMg4ru1zPvdBw+uzMEhS+PpGo.1624892059055.38364
NW_022340504	Koludarov_et_al_2021	CDS	2324148	2324314	.	-	0	Name=LOC116430828 CDS;ID=EWKMg4ru1zPvdBw+uzMEhS+PpGo.1624892059055.38364
NW_022340504	Koludarov_et_al_2021	CDS	2323940	2324070	.	-	0	Name=LOC116430828 CDS;ID=EWKMg4ru1zPvdBw+uzMEhS+PpGo.1624892059055.38364
NW_022340504	Koludarov_et_al_2021	CDS	2323620	2323850	.	-	0	Name=LOC116430828 CDS;ID=EWKMg4ru1zPvdBw+uzMEhS+PpGo.1624892059055.38364
NW_022340504	Koludarov_et_al_2021	CDS	2323227	2323541	.	-	0	Name=LOC116430828 CDS;ID=EWKMg4ru1zPvdBw+uzMEhS+PpGo.1624892059055.38364
NW_022340504	Koludarov_et_al_2021	CDS	2322744	2323120	.	-	0	Name=LOC116430828 CDS;ID=EWKMg4ru1zPvdBw+uzMEhS+PpGo.1624892059055.38364
NW_022340504	Koludarov_et_al_2021	CDS	2322185	2322657	.	-	0	Name=LOC116430828 CDS;ID=EWKMg4ru1zPvdBw+uzMEhS+PpGo.1624892059055.38364
NW_022340504	Koludarov_et_al_2021	CDS	2321881	2322068	.	-	0	Name=LOC116430828 CDS;ID=EWKMg4ru1zPvdBw+uzMEhS+PpGo.1624892059055.38364
NW_022340504	Koludarov_et_al_2021	CDS	2365094	2365281	.	+	0	Name=LOC116430859 CDS;ID=EWKMg4ru1zPvdBw+uzMEhS+PpGo.1624892059055.38365
NW_022340504	Koludarov_et_al_2021	CDS	2365520	2365679	.	+	0	Name=LOC116430859 CDS;ID=EWKMg4ru1zPvdBw+uzMEhS+PpGo.1624892059055.38365
NW_022340504	Koludarov_et_al_2021	CDS	2365850	2365915	.	+	0	Name=LOC116430859 CDS;ID=EWKMg4ru1zPvdBw+uzMEhS+PpGo.1624892059055.38365
NW_022340504	Koludarov_et_al_2021	CDS	2366634	2366685	.	+	0	Name=LOC116430859 CDS;ID=EWKMg4ru1zPvdBw+uzMEhS+PpGo.1624892059055.38365
NW_022340504	Koludarov_et_al_2021	CDS	2366758	2366825	.	+	0	Name=LOC116430859 CDS;ID=EWKMg4ru1zPvdBw+uzMEhS+PpGo.1624892059055.38365
NW_022340504	Koludarov_et_al_2021	CDS	2368372	2368523	.	+	0	Name=LOC116430859 CDS;ID=EWKMg4ru1zPvdBw+uzMEhS+PpGo.1624892059055.38365
NW_022340504	Koludarov_et_al_2021	CDS	2368714	2368854	.	+	0	Name=LOC116430859 CDS;ID=EWKMg4ru1zPvdBw+uzMEhS+PpGo.1624892059055.38365
NW_022340504	Koludarov_et_al_2021	CDS	2369056	2369280	.	+	0	Name=LOC116430859 CDS;ID=EWKMg4ru1zPvdBw+uzMEhS+PpGo.1624892059055.38365
NW_022340504	Koludarov_et_al_2021	CDS	2369684	2369867	.	+	0	Name=LOC116430859 CDS;ID=EWKMg4ru1zPvdBw+uzMEhS+PpGo.1624892059055.38365
NW_022340504	Koludarov_et_al_2021	CDS	2369943	2370029	.	+	0	Name=LOC116430859 CDS;ID=EWKMg4ru1zPvdBw+uzMEhS+PpGo.1624892059055.38365
NW_022340504	Koludarov_et_al_2021	CDS	2370235	2370404	.	+	0	Name=LOC116430859 CDS;ID=EWKMg4ru1zPvdBw+uzMEhS+PpGo.1624892059055.38365
NW_022340504	Koludarov_et_al_2021	CDS	2370628	2370786	.	+	0	Name=LOC116430859 CDS;ID=EWKMg4ru1zPvdBw+uzMEhS+PpGo.1624892059055.38365
NW_022340504	Koludarov_et_al_2021	CDS	2370854	2370965	.	+	0	Name=LOC116430859 CDS;ID=EWKMg4ru1zPvdBw+uzMEhS+PpGo.1624892059055.38365
NW_022340504	Koludarov_et_al_2021	CDS	2371031	2371066	.	+	0	Name=LOC116430859 CDS;ID=EWKMg4ru1zPvdBw+uzMEhS+PpGo.1624892059055.38365
NW_022340504	Koludarov_et_al_2021	CDS	2365094	2365281	.	+	0	Name=LOC116430859 CDS;ID=EWKMg4ru1zPvdBw+uzMEhS+PpGo.1624892059055.38366
NW_022340504	Koludarov_et_al_2021	CDS	2365520	2365679	.	+	0	Name=LOC116430859 CDS;ID=EWKMg4ru1zPvdBw+uzMEhS+PpGo.1624892059055.38366
NW_022340504	Koludarov_et_al_2021	CDS	2365850	2365915	.	+	0	Name=LOC116430859 CDS;ID=EWKMg4ru1zPvdBw+uzMEhS+PpGo.1624892059055.38366
NW_022340504	Koludarov_et_al_2021	CDS	2366634	2366685	.	+	0	Name=LOC116430859 CDS;ID=EWKMg4ru1zPvdBw+uzMEhS+PpGo.1624892059055.38366
NW_022340504	Koludarov_et_al_2021	CDS	2366758	2366825	.	+	0	Name=LOC116430859 CDS;ID=EWKMg4ru1zPvdBw+uzMEhS+PpGo.1624892059055.38366
NW_022340504	Koludarov_et_al_2021	CDS	2368372	2368523	.	+	0	Name=LOC116430859 CDS;ID=EWKMg4ru1zPvdBw+uzMEhS+PpGo.1624892059055.38366
NW_022340504	Koludarov_et_al_2021	CDS	2368714	2368854	.	+	0	Name=LOC116430859 CDS;ID=EWKMg4ru1zPvdBw+uzMEhS+PpGo.1624892059055.38366
NW_022340504	Koludarov_et_al_2021	CDS	2369056	2369280	.	+	0	Name=LOC116430859 CDS;ID=EWKMg4ru1zPvdBw+uzMEhS+PpGo.1624892059055.38366
NW_022340504	Koludarov_et_al_2021	CDS	2369684	2369867	.	+	0	Name=LOC116430859 CDS;ID=EWKMg4ru1zPvdBw+uzMEhS+PpGo.1624892059055.38366
NW_022340504	Koludarov_et_al_2021	CDS	2369943	2370029	.	+	0	Name=LOC116430859 CDS;ID=EWKMg4ru1zPvdBw+uzMEhS+PpGo.1624892059055.38366
NW_022340504	Koludarov_et_al_2021	CDS	2370235	2370404	.	+	0	Name=LOC116430859 CDS;ID=EWKMg4ru1zPvdBw+uzMEhS+PpGo.1624892059055.38366
NW_022340504	Koludarov_et_al_2021	CDS	2370628	2370786	.	+	0	Name=LOC116430859 CDS;ID=EWKMg4ru1zPvdBw+uzMEhS+PpGo.1624892059055.38366
NW_022340504	Koludarov_et_al_2021	CDS	2370854	2370965	.	+	0	Name=LOC116430859 CDS;ID=EWKMg4ru1zPvdBw+uzMEhS+PpGo.1624892059055.38366
NW_022340504	Koludarov_et_al_2021	CDS	2371031	2371066	.	+	0	Name=LOC116430859 CDS;ID=EWKMg4ru1zPvdBw+uzMEhS+PpGo.1624892059055.38366
NW_022340504	Koludarov_et_al_2021	CDS	2365094	2365281	.	+	0	Name=LOC116430859 CDS;ID=EWKMg4ru1zPvdBw+uzMEhS+PpGo.1624892059055.38367
NW_022340504	Koludarov_et_al_2021	CDS	2365520	2365679	.	+	0	Name=LOC116430859 CDS;ID=EWKMg4ru1zPvdBw+uzMEhS+PpGo.1624892059055.38367
NW_022340504	Koludarov_et_al_2021	CDS	2365850	2365915	.	+	0	Name=LOC116430859 CDS;ID=EWKMg4ru1zPvdBw+uzMEhS+PpGo.1624892059055.38367
NW_022340504	Koludarov_et_al_2021	CDS	2366634	2366685	.	+	0	Name=LOC116430859 CDS;ID=EWKMg4ru1zPvdBw+uzMEhS+PpGo.1624892059055.38367
NW_022340504	Koludarov_et_al_2021	CDS	2366758	2366825	.	+	0	Name=LOC116430859 CDS;ID=EWKMg4ru1zPvdBw+uzMEhS+PpGo.1624892059055.38367
NW_022340504	Koludarov_et_al_2021	CDS	2368372	2368523	.	+	0	Name=LOC116430859 CDS;ID=EWKMg4ru1zPvdBw+uzMEhS+PpGo.1624892059055.38367
NW_022340504	Koludarov_et_al_2021	CDS	2368714	2368854	.	+	0	Name=LOC116430859 CDS;ID=EWKMg4ru1zPvdBw+uzMEhS+PpGo.1624892059055.38367
NW_022340504	Koludarov_et_al_2021	CDS	2369056	2369280	.	+	0	Name=LOC116430859 CDS;ID=EWKMg4ru1zPvdBw+uzMEhS+PpGo.1624892059055.38367
NW_022340504	Koludarov_et_al_2021	CDS	2369684	2369867	.	+	0	Name=LOC116430859 CDS;ID=EWKMg4ru1zPvdBw+uzMEhS+PpGo.1624892059055.38367
NW_022340504	Koludarov_et_al_2021	CDS	2369943	2370029	.	+	0	Name=LOC116430859 CDS;ID=EWKMg4ru1zPvdBw+uzMEhS+PpGo.1624892059055.38367
NW_022340504	Koludarov_et_al_2021	CDS	2370235	2370404	.	+	0	Name=LOC116430859 CDS;ID=EWKMg4ru1zPvdBw+uzMEhS+PpGo.1624892059055.38367
NW_022340504	Koludarov_et_al_2021	CDS	2370628	2370786	.	+	0	Name=LOC116430859 CDS;ID=EWKMg4ru1zPvdBw+uzMEhS+PpGo.1624892059055.38367
NW_022340504	Koludarov_et_al_2021	CDS	2370854	2370965	.	+	0	Name=LOC116430859 CDS;ID=EWKMg4ru1zPvdBw+uzMEhS+PpGo.1624892059055.38367
NW_022340504	Koludarov_et_al_2021	CDS	2371031	2371066	.	+	0	Name=LOC116430859 CDS;ID=EWKMg4ru1zPvdBw+uzMEhS+PpGo.1624892059055.38367
NW_022340504	Koludarov_et_al_2021	CDS	2365094	2365281	.	+	0	Name=LOC116430859 CDS;ID=EWKMg4ru1zPvdBw+uzMEhS+PpGo.1624892059055.38368
NW_022340504	Koludarov_et_al_2021	CDS	2365520	2365679	.	+	0	Name=LOC116430859 CDS;ID=EWKMg4ru1zPvdBw+uzMEhS+PpGo.1624892059055.38368
NW_022340504	Koludarov_et_al_2021	CDS	2365850	2365915	.	+	0	Name=LOC116430859 CDS;ID=EWKMg4ru1zPvdBw+uzMEhS+PpGo.1624892059055.38368
NW_022340504	Koludarov_et_al_2021	CDS	2366634	2366685	.	+	0	Name=LOC116430859 CDS;ID=EWKMg4ru1zPvdBw+uzMEhS+PpGo.1624892059055.38368
NW_022340504	Koludarov_et_al_2021	CDS	2366758	2366825	.	+	0	Name=LOC116430859 CDS;ID=EWKMg4ru1zPvdBw+uzMEhS+PpGo.1624892059055.38368
NW_022340504	Koludarov_et_al_2021	CDS	2368372	2368523	.	+	0	Name=LOC116430859 CDS;ID=EWKMg4ru1zPvdBw+uzMEhS+PpGo.1624892059055.38368
NW_022340504	Koludarov_et_al_2021	CDS	2368714	2368854	.	+	0	Name=LOC116430859 CDS;ID=EWKMg4ru1zPvdBw+uzMEhS+PpGo.1624892059055.38368
NW_022340504	Koludarov_et_al_2021	CDS	2369056	2369280	.	+	0	Name=LOC116430859 CDS;ID=EWKMg4ru1zPvdBw+uzMEhS+PpGo.1624892059055.38368
NW_022340504	Koludarov_et_al_2021	CDS	2369684	2369867	.	+	0	Name=LOC116430859 CDS;ID=EWKMg4ru1zPvdBw+uzMEhS+PpGo.1624892059055.38368
NW_022340504	Koludarov_et_al_2021	CDS	2369943	2370029	.	+	0	Name=LOC116430859 CDS;ID=EWKMg4ru1zPvdBw+uzMEhS+PpGo.1624892059055.38368
NW_022340504	Koludarov_et_al_2021	CDS	2370235	2370404	.	+	0	Name=LOC116430859 CDS;ID=EWKMg4ru1zPvdBw+uzMEhS+PpGo.1624892059055.38368
NW_022340504	Koludarov_et_al_2021	CDS	2370628	2370786	.	+	0	Name=LOC116430859 CDS;ID=EWKMg4ru1zPvdBw+uzMEhS+PpGo.1624892059055.38368
NW_022340504	Koludarov_et_al_2021	CDS	2370854	2370965	.	+	0	Name=LOC116430859 CDS;ID=EWKMg4ru1zPvdBw+uzMEhS+PpGo.1624892059055.38368
NW_022340504	Koludarov_et_al_2021	CDS	2371031	2371066	.	+	0	Name=LOC116430859 CDS;ID=EWKMg4ru1zPvdBw+uzMEhS+PpGo.1624892059055.38368
NW_022340504	Koludarov_et_al_2021	CDS	1373432	1373578	.	-	0	Name=LOC116430855 CDS;ID=EWKMg4ru1zPvdBw+uzMEhS+PpGo.1624892059055.38369
NW_022340504	Koludarov_et_al_2021	CDS	1371522	1371922	.	-	0	Name=LOC116430855 CDS;ID=EWKMg4ru1zPvdBw+uzMEhS+PpGo.1624892059055.38369
NW_022340504	Koludarov_et_al_2021	CDS	1370481	1370873	.	-	0	Name=LOC116430855 CDS;ID=EWKMg4ru1zPvdBw+uzMEhS+PpGo.1624892059055.38369
NW_022340504	Koludarov_et_al_2021	CDS	1369670	1370074	.	-	0	Name=LOC116430855 CDS;ID=EWKMg4ru1zPvdBw+uzMEhS+PpGo.1624892059055.38369
NW_022340504	Koludarov_et_al_2021	CDS	1367991	1368477	.	-	0	Name=LOC116430855 CDS;ID=EWKMg4ru1zPvdBw+uzMEhS+PpGo.1624892059055.38369
NW_022340504	Koludarov_et_al_2021	CDS	2164082	2164093	.	-	0	Name=LOC116430872 CDS;ID=EWKMg4ru1zPvdBw+uzMEhS+PpGo.1624892059055.38370
NW_022340504	Koludarov_et_al_2021	CDS	2162295	2162648	.	-	0	Name=LOC116430872 CDS;ID=EWKMg4ru1zPvdBw+uzMEhS+PpGo.1624892059055.38370
NW_022340504	Koludarov_et_al_2021	CDS	2161745	2161972	.	-	0	Name=LOC116430872 CDS;ID=EWKMg4ru1zPvdBw+uzMEhS+PpGo.1624892059055.38370
NW_022340504	Koludarov_et_al_2021	CDS	2161508	2161662	.	-	0	Name=LOC116430872 CDS;ID=EWKMg4ru1zPvdBw+uzMEhS+PpGo.1624892059055.38370
NW_022340504	Koludarov_et_al_2021	CDS	2158616	2161289	.	-	0	Name=LOC116430872 CDS;ID=EWKMg4ru1zPvdBw+uzMEhS+PpGo.1624892059055.38370
NW_022340504	Koludarov_et_al_2021	CDS	2353464	2353730	.	+	0	Name=LOC116430860 CDS;ID=EWKMg4ru1zPvdBw+uzMEhS+PpGo.1624892059055.38371
NW_022340504	Koludarov_et_al_2021	CDS	2353924	2354189	.	+	0	Name=LOC116430860 CDS;ID=EWKMg4ru1zPvdBw+uzMEhS+PpGo.1624892059055.38371
NW_022340504	Koludarov_et_al_2021	CDS	2354262	2354490	.	+	0	Name=LOC116430860 CDS;ID=EWKMg4ru1zPvdBw+uzMEhS+PpGo.1624892059055.38371
NW_022340504	Koludarov_et_al_2021	CDS	2354557	2354710	.	+	0	Name=LOC116430860 CDS;ID=EWKMg4ru1zPvdBw+uzMEhS+PpGo.1624892059055.38371
NW_022340504	Koludarov_et_al_2021	CDS	2354801	2354953	.	+	0	Name=LOC116430860 CDS;ID=EWKMg4ru1zPvdBw+uzMEhS+PpGo.1624892059055.38371
NW_022340504	Koludarov_et_al_2021	CDS	2355033	2355215	.	+	0	Name=LOC116430860 CDS;ID=EWKMg4ru1zPvdBw+uzMEhS+PpGo.1624892059055.38371
NW_022340504	Koludarov_et_al_2021	CDS	2355278	2355415	.	+	0	Name=LOC116430860 CDS;ID=EWKMg4ru1zPvdBw+uzMEhS+PpGo.1624892059055.38371
NW_022340504	Koludarov_et_al_2021	CDS	2355803	2355923	.	+	0	Name=LOC116430860 CDS;ID=EWKMg4ru1zPvdBw+uzMEhS+PpGo.1624892059055.38371
NW_022340504	Koludarov_et_al_2021	CDS	2356004	2356158	.	+	0	Name=LOC116430860 CDS;ID=EWKMg4ru1zPvdBw+uzMEhS+PpGo.1624892059055.38371
NW_022340504	Koludarov_et_al_2021	CDS	2356228	2356403	.	+	0	Name=LOC116430860 CDS;ID=EWKMg4ru1zPvdBw+uzMEhS+PpGo.1624892059055.38371
NW_022340504	Koludarov_et_al_2021	CDS	2356467	2356706	.	+	0	Name=LOC116430860 CDS;ID=EWKMg4ru1zPvdBw+uzMEhS+PpGo.1624892059055.38371
NW_022340504	Koludarov_et_al_2021	CDS	2356786	2357001	.	+	0	Name=LOC116430860 CDS;ID=EWKMg4ru1zPvdBw+uzMEhS+PpGo.1624892059055.38371
NW_022340504	Koludarov_et_al_2021	CDS	2357079	2357268	.	+	0	Name=LOC116430860 CDS;ID=EWKMg4ru1zPvdBw+uzMEhS+PpGo.1624892059055.38371
NW_022340504	Koludarov_et_al_2021	CDS	2357343	2357603	.	+	0	Name=LOC116430860 CDS;ID=EWKMg4ru1zPvdBw+uzMEhS+PpGo.1624892059055.38371
NW_022340504	Koludarov_et_al_2021	CDS	2357678	2358014	.	+	0	Name=LOC116430860 CDS;ID=EWKMg4ru1zPvdBw+uzMEhS+PpGo.1624892059055.38371
NW_022340504	Koludarov_et_al_2021	CDS	2358081	2358258	.	+	0	Name=LOC116430860 CDS;ID=EWKMg4ru1zPvdBw+uzMEhS+PpGo.1624892059055.38371
NW_022340504	Koludarov_et_al_2021	CDS	2358349	2358489	.	+	0	Name=LOC116430860 CDS;ID=EWKMg4ru1zPvdBw+uzMEhS+PpGo.1624892059055.38371
NW_022340504	Koludarov_et_al_2021	CDS	2358569	2358676	.	+	0	Name=LOC116430860 CDS;ID=EWKMg4ru1zPvdBw+uzMEhS+PpGo.1624892059055.38371
NW_022340504	Koludarov_et_al_2021	CDS	1715720	1715765	.	-	0	Name=LOC116430814 CDS;ID=EWKMg4ru1zPvdBw+uzMEhS+PpGo.1624892059055.38372
NW_022340504	Koludarov_et_al_2021	CDS	1715542	1715637	.	-	0	Name=LOC116430814 CDS;ID=EWKMg4ru1zPvdBw+uzMEhS+PpGo.1624892059055.38372
NW_022340504	Koludarov_et_al_2021	CDS	1714977	1715168	.	-	0	Name=LOC116430814 CDS;ID=EWKMg4ru1zPvdBw+uzMEhS+PpGo.1624892059055.38372
NW_022340504	Koludarov_et_al_2021	CDS	1714741	1714917	.	-	0	Name=LOC116430814 CDS;ID=EWKMg4ru1zPvdBw+uzMEhS+PpGo.1624892059055.38372
NW_022340504	Koludarov_et_al_2021	CDS	1714545	1714684	.	-	0	Name=LOC116430814 CDS;ID=EWKMg4ru1zPvdBw+uzMEhS+PpGo.1624892059055.38372
NW_022340504	Koludarov_et_al_2021	CDS	1714047	1714346	.	-	0	Name=LOC116430814 CDS;ID=EWKMg4ru1zPvdBw+uzMEhS+PpGo.1624892059055.38372
NW_022340504	Koludarov_et_al_2021	CDS	1713728	1713953	.	-	0	Name=LOC116430814 CDS;ID=EWKMg4ru1zPvdBw+uzMEhS+PpGo.1624892059055.38372
NW_022340504	Koludarov_et_al_2021	CDS	1713530	1713651	.	-	0	Name=LOC116430814 CDS;ID=EWKMg4ru1zPvdBw+uzMEhS+PpGo.1624892059055.38372
NW_022340504	Koludarov_et_al_2021	CDS	1713308	1713443	.	-	0	Name=LOC116430814 CDS;ID=EWKMg4ru1zPvdBw+uzMEhS+PpGo.1624892059055.38372
NW_022340504	Koludarov_et_al_2021	CDS	1713004	1713215	.	-	0	Name=LOC116430814 CDS;ID=EWKMg4ru1zPvdBw+uzMEhS+PpGo.1624892059055.38372
NW_022340504	Koludarov_et_al_2021	CDS	1712691	1712932	.	-	0	Name=LOC116430814 CDS;ID=EWKMg4ru1zPvdBw+uzMEhS+PpGo.1624892059055.38372
NW_022340504	Koludarov_et_al_2021	CDS	1712331	1712479	.	-	0	Name=LOC116430814 CDS;ID=EWKMg4ru1zPvdBw+uzMEhS+PpGo.1624892059055.38372
NW_022340504	Koludarov_et_al_2021	CDS	1711928	1712255	.	-	0	Name=LOC116430814 CDS;ID=EWKMg4ru1zPvdBw+uzMEhS+PpGo.1624892059055.38372
NW_022340504	Koludarov_et_al_2021	CDS	1711700	1711854	.	-	0	Name=LOC116430814 CDS;ID=EWKMg4ru1zPvdBw+uzMEhS+PpGo.1624892059055.38372
NW_022340504	Koludarov_et_al_2021	CDS	1711504	1711612	.	-	0	Name=LOC116430814 CDS;ID=EWKMg4ru1zPvdBw+uzMEhS+PpGo.1624892059055.38372
NW_022340504	Koludarov_et_al_2021	CDS	1711286	1711421	.	-	0	Name=LOC116430814 CDS;ID=EWKMg4ru1zPvdBw+uzMEhS+PpGo.1624892059055.38372
NW_022340504	Koludarov_et_al_2021	CDS	1715720	1715765	.	-	0	Name=LOC116430814 CDS;ID=EWKMg4ru1zPvdBw+uzMEhS+PpGo.1624892059055.38373
NW_022340504	Koludarov_et_al_2021	CDS	1715542	1715637	.	-	0	Name=LOC116430814 CDS;ID=EWKMg4ru1zPvdBw+uzMEhS+PpGo.1624892059055.38373
NW_022340504	Koludarov_et_al_2021	CDS	1714977	1715168	.	-	0	Name=LOC116430814 CDS;ID=EWKMg4ru1zPvdBw+uzMEhS+PpGo.1624892059055.38373
NW_022340504	Koludarov_et_al_2021	CDS	1714741	1714917	.	-	0	Name=LOC116430814 CDS;ID=EWKMg4ru1zPvdBw+uzMEhS+PpGo.1624892059055.38373
NW_022340504	Koludarov_et_al_2021	CDS	1714545	1714684	.	-	0	Name=LOC116430814 CDS;ID=EWKMg4ru1zPvdBw+uzMEhS+PpGo.1624892059055.38373
NW_022340504	Koludarov_et_al_2021	CDS	1714047	1714346	.	-	0	Name=LOC116430814 CDS;ID=EWKMg4ru1zPvdBw+uzMEhS+PpGo.1624892059055.38373
NW_022340504	Koludarov_et_al_2021	CDS	1713728	1713953	.	-	0	Name=LOC116430814 CDS;ID=EWKMg4ru1zPvdBw+uzMEhS+PpGo.1624892059055.38373
NW_022340504	Koludarov_et_al_2021	CDS	1713530	1713651	.	-	0	Name=LOC116430814 CDS;ID=EWKMg4ru1zPvdBw+uzMEhS+PpGo.1624892059055.38373
NW_022340504	Koludarov_et_al_2021	CDS	1713308	1713443	.	-	0	Name=LOC116430814 CDS;ID=EWKMg4ru1zPvdBw+uzMEhS+PpGo.1624892059055.38373
NW_022340504	Koludarov_et_al_2021	CDS	1713004	1713215	.	-	0	Name=LOC116430814 CDS;ID=EWKMg4ru1zPvdBw+uzMEhS+PpGo.1624892059055.38373
NW_022340504	Koludarov_et_al_2021	CDS	1712691	1712932	.	-	0	Name=LOC116430814 CDS;ID=EWKMg4ru1zPvdBw+uzMEhS+PpGo.1624892059055.38373
NW_022340504	Koludarov_et_al_2021	CDS	1712331	1712479	.	-	0	Name=LOC116430814 CDS;ID=EWKMg4ru1zPvdBw+uzMEhS+PpGo.1624892059055.38373
NW_022340504	Koludarov_et_al_2021	CDS	1711928	1712255	.	-	0	Name=LOC116430814 CDS;ID=EWKMg4ru1zPvdBw+uzMEhS+PpGo.1624892059055.38373
NW_022340504	Koludarov_et_al_2021	CDS	1711700	1711854	.	-	0	Name=LOC116430814 CDS;ID=EWKMg4ru1zPvdBw+uzMEhS+PpGo.1624892059055.38373
NW_022340504	Koludarov_et_al_2021	CDS	1711504	1711612	.	-	0	Name=LOC116430814 CDS;ID=EWKMg4ru1zPvdBw+uzMEhS+PpGo.1624892059055.38373
NW_022340504	Koludarov_et_al_2021	CDS	1711286	1711421	.	-	0	Name=LOC116430814 CDS;ID=EWKMg4ru1zPvdBw+uzMEhS+PpGo.1624892059055.38373
NW_022340504	Koludarov_et_al_2021	CDS	1379568	1379609	.	-	0	Name=LOC116430856 CDS;ID=EWKMg4ru1zPvdBw+uzMEhS+PpGo.1624892059055.38374
NW_022340504	Koludarov_et_al_2021	CDS	1378990	1379141	.	-	0	Name=LOC116430856 CDS;ID=EWKMg4ru1zPvdBw+uzMEhS+PpGo.1624892059055.38374
NW_022340504	Koludarov_et_al_2021	CDS	1378564	1378872	.	-	0	Name=LOC116430856 CDS;ID=EWKMg4ru1zPvdBw+uzMEhS+PpGo.1624892059055.38374
NW_022340504	Koludarov_et_al_2021	CDS	1375291	1376089	.	-	0	Name=LOC116430856 CDS;ID=EWKMg4ru1zPvdBw+uzMEhS+PpGo.1624892059055.38374
NW_022340504	Koludarov_et_al_2021	CDS	1727654	1727732	.	+	0	Name=LOC116430848 CDS;ID=EWKMg4ru1zPvdBw+uzMEhS+PpGo.1624892059055.38375
NW_022340504	Koludarov_et_al_2021	CDS	1727927	1728021	.	+	0	Name=LOC116430848 CDS;ID=EWKMg4ru1zPvdBw+uzMEhS+PpGo.1624892059055.38375
NW_022340504	Koludarov_et_al_2021	CDS	1728318	1728472	.	+	0	Name=LOC116430848 CDS;ID=EWKMg4ru1zPvdBw+uzMEhS+PpGo.1624892059055.38375
NW_022340504	Koludarov_et_al_2021	CDS	1728558	1728688	.	+	0	Name=LOC116430848 CDS;ID=EWKMg4ru1zPvdBw+uzMEhS+PpGo.1624892059055.38375
NW_022340504	Koludarov_et_al_2021	CDS	1729035	1729170	.	+	0	Name=LOC116430848 CDS;ID=EWKMg4ru1zPvdBw+uzMEhS+PpGo.1624892059055.38375
NW_022340504	Koludarov_et_al_2021	CDS	1729239	1729617	.	+	0	Name=LOC116430848 CDS;ID=EWKMg4ru1zPvdBw+uzMEhS+PpGo.1624892059055.38375
NW_022340504	Koludarov_et_al_2021	CDS	1729694	1730229	.	+	0	Name=LOC116430848 CDS;ID=EWKMg4ru1zPvdBw+uzMEhS+PpGo.1624892059055.38375
NW_022340504	Koludarov_et_al_2021	CDS	1730309	1730681	.	+	0	Name=LOC116430848 CDS;ID=EWKMg4ru1zPvdBw+uzMEhS+PpGo.1624892059055.38375
NW_022340504	Koludarov_et_al_2021	CDS	1730762	1731087	.	+	0	Name=LOC116430848 CDS;ID=EWKMg4ru1zPvdBw+uzMEhS+PpGo.1624892059055.38375
NW_022340504	Koludarov_et_al_2021	CDS	1731161	1731395	.	+	0	Name=LOC116430848 CDS;ID=EWKMg4ru1zPvdBw+uzMEhS+PpGo.1624892059055.38375
NW_022340504	Koludarov_et_al_2021	CDS	1731471	1731833	.	+	0	Name=LOC116430848 CDS;ID=EWKMg4ru1zPvdBw+uzMEhS+PpGo.1624892059055.38375
NW_022340504	Koludarov_et_al_2021	CDS	1297196	1297248	.	-	0	Name=LOC116430854 CDS;ID=EWKMg4ru1zPvdBw+uzMEhS+PpGo.1624892059055.38376
NW_022340504	Koludarov_et_al_2021	CDS	1296531	1296858	.	-	0	Name=LOC116430854 CDS;ID=EWKMg4ru1zPvdBw+uzMEhS+PpGo.1624892059055.38376
NW_022340504	Koludarov_et_al_2021	CDS	1294556	1296300	.	-	0	Name=LOC116430854 CDS;ID=EWKMg4ru1zPvdBw+uzMEhS+PpGo.1624892059055.38376
NW_022340504	Koludarov_et_al_2021	CDS	1293261	1293297	.	-	0	Name=LOC116430854 CDS;ID=EWKMg4ru1zPvdBw+uzMEhS+PpGo.1624892059055.38376
NW_022340504	Koludarov_et_al_2021	CDS	1303077	1303238	.	-	0	Name=LOC116430836 CDS;ID=EWKMg4ru1zPvdBw+uzMEhS+PpGo.1624892059056.38377
NW_022340504	Koludarov_et_al_2021	CDS	1302650	1302889	.	-	0	Name=LOC116430836 CDS;ID=EWKMg4ru1zPvdBw+uzMEhS+PpGo.1624892059056.38377
NW_022340504	Koludarov_et_al_2021	CDS	1302202	1302460	.	-	0	Name=LOC116430836 CDS;ID=EWKMg4ru1zPvdBw+uzMEhS+PpGo.1624892059056.38377
NW_022340504	Koludarov_et_al_2021	CDS	1301422	1301590	.	-	0	Name=LOC116430836 CDS;ID=EWKMg4ru1zPvdBw+uzMEhS+PpGo.1624892059056.38377
NW_022340504	Koludarov_et_al_2021	CDS	1300775	1301082	.	-	0	Name=LOC116430836 CDS;ID=EWKMg4ru1zPvdBw+uzMEhS+PpGo.1624892059056.38377
NW_022340504	Koludarov_et_al_2021	CDS	1300415	1300698	.	-	0	Name=LOC116430836 CDS;ID=EWKMg4ru1zPvdBw+uzMEhS+PpGo.1624892059056.38377
NW_022340504	Koludarov_et_al_2021	CDS	1299441	1299701	.	-	0	Name=LOC116430836 CDS;ID=EWKMg4ru1zPvdBw+uzMEhS+PpGo.1624892059056.38377
NW_022340504	Koludarov_et_al_2021	CDS	1309981	1310203	.	-	0	Name=LOC116430835 CDS;ID=EWKMg4ru1zPvdBw+uzMEhS+PpGo.1624892059056.38378
NW_022340504	Koludarov_et_al_2021	CDS	1309363	1309684	.	-	0	Name=LOC116430835 CDS;ID=EWKMg4ru1zPvdBw+uzMEhS+PpGo.1624892059056.38378
NW_022340504	Koludarov_et_al_2021	CDS	1308954	1309136	.	-	0	Name=LOC116430835 CDS;ID=EWKMg4ru1zPvdBw+uzMEhS+PpGo.1624892059056.38378
NW_022340504	Koludarov_et_al_2021	CDS	1308587	1308750	.	-	0	Name=LOC116430835 CDS;ID=EWKMg4ru1zPvdBw+uzMEhS+PpGo.1624892059056.38378
NW_022340504	Koludarov_et_al_2021	CDS	1308031	1308497	.	-	0	Name=LOC116430835 CDS;ID=EWKMg4ru1zPvdBw+uzMEhS+PpGo.1624892059056.38378
NW_022340504	Koludarov_et_al_2021	CDS	1307599	1307799	.	-	0	Name=LOC116430835 CDS;ID=EWKMg4ru1zPvdBw+uzMEhS+PpGo.1624892059056.38378
NW_022340504	Koludarov_et_al_2021	CDS	1307231	1307469	.	-	0	Name=LOC116430835 CDS;ID=EWKMg4ru1zPvdBw+uzMEhS+PpGo.1624892059056.38378
NW_022340504	Koludarov_et_al_2021	CDS	1306705	1307010	.	-	0	Name=LOC116430835 CDS;ID=EWKMg4ru1zPvdBw+uzMEhS+PpGo.1624892059056.38378
NW_022340504	Koludarov_et_al_2021	CDS	1306415	1306496	.	-	0	Name=LOC116430835 CDS;ID=EWKMg4ru1zPvdBw+uzMEhS+PpGo.1624892059056.38378
NW_022340504	Koludarov_et_al_2021	CDS	1309981	1310203	.	-	0	Name=LOC116430835 CDS;ID=EWKMg4ru1zPvdBw+uzMEhS+PpGo.1624892059056.38379
NW_022340504	Koludarov_et_al_2021	CDS	1309363	1309684	.	-	0	Name=LOC116430835 CDS;ID=EWKMg4ru1zPvdBw+uzMEhS+PpGo.1624892059056.38379
NW_022340504	Koludarov_et_al_2021	CDS	1308954	1309136	.	-	0	Name=LOC116430835 CDS;ID=EWKMg4ru1zPvdBw+uzMEhS+PpGo.1624892059056.38379
NW_022340504	Koludarov_et_al_2021	CDS	1308587	1308750	.	-	0	Name=LOC116430835 CDS;ID=EWKMg4ru1zPvdBw+uzMEhS+PpGo.1624892059056.38379
NW_022340504	Koludarov_et_al_2021	CDS	1308031	1308497	.	-	0	Name=LOC116430835 CDS;ID=EWKMg4ru1zPvdBw+uzMEhS+PpGo.1624892059056.38379
NW_022340504	Koludarov_et_al_2021	CDS	1307599	1307799	.	-	0	Name=LOC116430835 CDS;ID=EWKMg4ru1zPvdBw+uzMEhS+PpGo.1624892059056.38379
NW_022340504	Koludarov_et_al_2021	CDS	1307231	1307469	.	-	0	Name=LOC116430835 CDS;ID=EWKMg4ru1zPvdBw+uzMEhS+PpGo.1624892059056.38379
NW_022340504	Koludarov_et_al_2021	CDS	1306705	1307010	.	-	0	Name=LOC116430835 CDS;ID=EWKMg4ru1zPvdBw+uzMEhS+PpGo.1624892059056.38379
NW_022340504	Koludarov_et_al_2021	CDS	1306450	1306612	.	-	0	Name=LOC116430835 CDS;ID=EWKMg4ru1zPvdBw+uzMEhS+PpGo.1624892059056.38379
NW_022340504	Koludarov_et_al_2021	CDS	1309981	1310203	.	-	0	Name=LOC116430835 CDS;ID=EWKMg4ru1zPvdBw+uzMEhS+PpGo.1624892059056.38380
NW_022340504	Koludarov_et_al_2021	CDS	1309363	1309684	.	-	0	Name=LOC116430835 CDS;ID=EWKMg4ru1zPvdBw+uzMEhS+PpGo.1624892059056.38380
NW_022340504	Koludarov_et_al_2021	CDS	1308954	1309136	.	-	0	Name=LOC116430835 CDS;ID=EWKMg4ru1zPvdBw+uzMEhS+PpGo.1624892059056.38380
NW_022340504	Koludarov_et_al_2021	CDS	1308587	1308750	.	-	0	Name=LOC116430835 CDS;ID=EWKMg4ru1zPvdBw+uzMEhS+PpGo.1624892059056.38380
NW_022340504	Koludarov_et_al_2021	CDS	1308031	1308497	.	-	0	Name=LOC116430835 CDS;ID=EWKMg4ru1zPvdBw+uzMEhS+PpGo.1624892059056.38380
NW_022340504	Koludarov_et_al_2021	CDS	1307599	1307799	.	-	0	Name=LOC116430835 CDS;ID=EWKMg4ru1zPvdBw+uzMEhS+PpGo.1624892059056.38380
NW_022340504	Koludarov_et_al_2021	CDS	1307231	1307469	.	-	0	Name=LOC116430835 CDS;ID=EWKMg4ru1zPvdBw+uzMEhS+PpGo.1624892059056.38380
NW_022340504	Koludarov_et_al_2021	CDS	1306705	1307010	.	-	0	Name=LOC116430835 CDS;ID=EWKMg4ru1zPvdBw+uzMEhS+PpGo.1624892059056.38380
NW_022340504	Koludarov_et_al_2021	CDS	1306450	1306612	.	-	0	Name=LOC116430835 CDS;ID=EWKMg4ru1zPvdBw+uzMEhS+PpGo.1624892059056.38380
NW_022340504	Koludarov_et_al_2021	CDS	1055543	1055675	.	+	0	Name=LOC116430841 CDS;ID=EWKMg4ru1zPvdBw+uzMEhS+PpGo.1624892059056.38381
NW_022340504	Koludarov_et_al_2021	CDS	1058894	1059105	.	+	0	Name=LOC116430841 CDS;ID=EWKMg4ru1zPvdBw+uzMEhS+PpGo.1624892059056.38381
NW_022340504	Koludarov_et_al_2021	CDS	1143683	1143853	.	+	0	Name=LOC116430816 CDS;ID=EWKMg4ru1zPvdBw+uzMEhS+PpGo.1624892059056.38382
NW_022340504	Koludarov_et_al_2021	CDS	1144448	1144560	.	+	0	Name=LOC116430816 CDS;ID=EWKMg4ru1zPvdBw+uzMEhS+PpGo.1624892059056.38382
NW_022340504	Koludarov_et_al_2021	CDS	1144670	1144779	.	+	0	Name=LOC116430816 CDS;ID=EWKMg4ru1zPvdBw+uzMEhS+PpGo.1624892059056.38382
NW_022340504	Koludarov_et_al_2021	CDS	1144921	1144999	.	+	0	Name=LOC116430816 CDS;ID=EWKMg4ru1zPvdBw+uzMEhS+PpGo.1624892059056.38382
NW_022340504	Koludarov_et_al_2021	CDS	1145521	1145660	.	+	0	Name=LOC116430816 CDS;ID=EWKMg4ru1zPvdBw+uzMEhS+PpGo.1624892059056.38382
NW_022340504	Koludarov_et_al_2021	CDS	1146016	1146162	.	+	0	Name=LOC116430816 CDS;ID=EWKMg4ru1zPvdBw+uzMEhS+PpGo.1624892059056.38382
NW_022340504	Koludarov_et_al_2021	CDS	1146406	1146628	.	+	0	Name=LOC116430816 CDS;ID=EWKMg4ru1zPvdBw+uzMEhS+PpGo.1624892059056.38382
NW_022340504	Koludarov_et_al_2021	CDS	1147016	1147214	.	+	0	Name=LOC116430816 CDS;ID=EWKMg4ru1zPvdBw+uzMEhS+PpGo.1624892059056.38382
NW_022340504	Koludarov_et_al_2021	CDS	1302650	1302796	.	-	0	Name=LOC116430836 CDS;ID=EWKMg4ru1zPvdBw+uzMEhS+PpGo.1624892059056.38383
NW_022340504	Koludarov_et_al_2021	CDS	1302202	1302460	.	-	0	Name=LOC116430836 CDS;ID=EWKMg4ru1zPvdBw+uzMEhS+PpGo.1624892059056.38383
NW_022340504	Koludarov_et_al_2021	CDS	1301422	1301590	.	-	0	Name=LOC116430836 CDS;ID=EWKMg4ru1zPvdBw+uzMEhS+PpGo.1624892059056.38383
NW_022340504	Koludarov_et_al_2021	CDS	1300775	1301082	.	-	0	Name=LOC116430836 CDS;ID=EWKMg4ru1zPvdBw+uzMEhS+PpGo.1624892059056.38383
NW_022340504	Koludarov_et_al_2021	CDS	1300415	1300698	.	-	0	Name=LOC116430836 CDS;ID=EWKMg4ru1zPvdBw+uzMEhS+PpGo.1624892059056.38383
NW_022340504	Koludarov_et_al_2021	CDS	1299441	1299701	.	-	0	Name=LOC116430836 CDS;ID=EWKMg4ru1zPvdBw+uzMEhS+PpGo.1624892059056.38383
NW_022340504	Koludarov_et_al_2021	CDS	1309981	1310203	.	-	0	Name=LOC116430835 CDS;ID=EWKMg4ru1zPvdBw+uzMEhS+PpGo.1624892059056.38384
NW_022340504	Koludarov_et_al_2021	CDS	1309363	1309684	.	-	0	Name=LOC116430835 CDS;ID=EWKMg4ru1zPvdBw+uzMEhS+PpGo.1624892059056.38384
NW_022340504	Koludarov_et_al_2021	CDS	1308954	1309136	.	-	0	Name=LOC116430835 CDS;ID=EWKMg4ru1zPvdBw+uzMEhS+PpGo.1624892059056.38384
NW_022340504	Koludarov_et_al_2021	CDS	1308587	1308750	.	-	0	Name=LOC116430835 CDS;ID=EWKMg4ru1zPvdBw+uzMEhS+PpGo.1624892059056.38384
NW_022340504	Koludarov_et_al_2021	CDS	1308031	1308497	.	-	0	Name=LOC116430835 CDS;ID=EWKMg4ru1zPvdBw+uzMEhS+PpGo.1624892059056.38384
NW_022340504	Koludarov_et_al_2021	CDS	1307599	1307799	.	-	0	Name=LOC116430835 CDS;ID=EWKMg4ru1zPvdBw+uzMEhS+PpGo.1624892059056.38384
NW_022340504	Koludarov_et_al_2021	CDS	1307231	1307469	.	-	0	Name=LOC116430835 CDS;ID=EWKMg4ru1zPvdBw+uzMEhS+PpGo.1624892059056.38384
NW_022340504	Koludarov_et_al_2021	CDS	1306864	1306930	.	-	0	Name=LOC116430835 CDS;ID=EWKMg4ru1zPvdBw+uzMEhS+PpGo.1624892059056.38384
NW_022340504	Koludarov_et_al_2021	CDS	1698495	1698548	.	+	0	Name=LOC116430864 CDS;ID=EWKMg4ru1zPvdBw+uzMEhS+PpGo.1624892059056.38385
NW_022340504	Koludarov_et_al_2021	CDS	1698624	1698734	.	+	0	Name=LOC116430864 CDS;ID=EWKMg4ru1zPvdBw+uzMEhS+PpGo.1624892059056.38385
NW_022340504	Koludarov_et_al_2021	CDS	1698824	1699025	.	+	0	Name=LOC116430864 CDS;ID=EWKMg4ru1zPvdBw+uzMEhS+PpGo.1624892059056.38385
NW_022340504	Koludarov_et_al_2021	CDS	1699107	1699229	.	+	0	Name=LOC116430864 CDS;ID=EWKMg4ru1zPvdBw+uzMEhS+PpGo.1624892059056.38385
NW_022340504	Koludarov_et_al_2021	CDS	1699296	1699453	.	+	0	Name=LOC116430864 CDS;ID=EWKMg4ru1zPvdBw+uzMEhS+PpGo.1624892059056.38385
NW_022340504	Koludarov_et_al_2021	CDS	1699524	1699607	.	+	0	Name=LOC116430864 CDS;ID=EWKMg4ru1zPvdBw+uzMEhS+PpGo.1624892059056.38385
NW_022340504	Koludarov_et_al_2021	CDS	1699675	1699861	.	+	0	Name=LOC116430864 CDS;ID=EWKMg4ru1zPvdBw+uzMEhS+PpGo.1624892059056.38385
NW_022340504	Koludarov_et_al_2021	CDS	1699928	1700089	.	+	0	Name=LOC116430864 CDS;ID=EWKMg4ru1zPvdBw+uzMEhS+PpGo.1624892059056.38385
NW_022340504	Koludarov_et_al_2021	CDS	1700167	1700310	.	+	0	Name=LOC116430864 CDS;ID=EWKMg4ru1zPvdBw+uzMEhS+PpGo.1624892059056.38385
NW_022340504	Koludarov_et_al_2021	CDS	1700381	1700487	.	+	0	Name=LOC116430864 CDS;ID=EWKMg4ru1zPvdBw+uzMEhS+PpGo.1624892059056.38385
NW_022340504	Koludarov_et_al_2021	CDS	1700592	1700769	.	+	0	Name=LOC116430864 CDS;ID=EWKMg4ru1zPvdBw+uzMEhS+PpGo.1624892059056.38385
NW_022340504	Koludarov_et_al_2021	CDS	1700979	1701210	.	+	0	Name=LOC116430864 CDS;ID=EWKMg4ru1zPvdBw+uzMEhS+PpGo.1624892059056.38385
NW_022340504	Koludarov_et_al_2021	CDS	1701287	1701520	.	+	0	Name=LOC116430864 CDS;ID=EWKMg4ru1zPvdBw+uzMEhS+PpGo.1624892059056.38385
NW_022340504	Koludarov_et_al_2021	CDS	1701588	1701765	.	+	0	Name=LOC116430864 CDS;ID=EWKMg4ru1zPvdBw+uzMEhS+PpGo.1624892059056.38385
NW_022340504	Koludarov_et_al_2021	CDS	1698495	1698548	.	+	0	Name=LOC116430864 CDS;ID=EWKMg4ru1zPvdBw+uzMEhS+PpGo.1624892059056.38386
NW_022340504	Koludarov_et_al_2021	CDS	1698624	1698734	.	+	0	Name=LOC116430864 CDS;ID=EWKMg4ru1zPvdBw+uzMEhS+PpGo.1624892059056.38386
NW_022340504	Koludarov_et_al_2021	CDS	1698824	1699025	.	+	0	Name=LOC116430864 CDS;ID=EWKMg4ru1zPvdBw+uzMEhS+PpGo.1624892059056.38386
NW_022340504	Koludarov_et_al_2021	CDS	1699107	1699229	.	+	0	Name=LOC116430864 CDS;ID=EWKMg4ru1zPvdBw+uzMEhS+PpGo.1624892059056.38386
NW_022340504	Koludarov_et_al_2021	CDS	1699296	1699453	.	+	0	Name=LOC116430864 CDS;ID=EWKMg4ru1zPvdBw+uzMEhS+PpGo.1624892059056.38386
NW_022340504	Koludarov_et_al_2021	CDS	1699524	1699607	.	+	0	Name=LOC116430864 CDS;ID=EWKMg4ru1zPvdBw+uzMEhS+PpGo.1624892059056.38386
NW_022340504	Koludarov_et_al_2021	CDS	1699675	1699861	.	+	0	Name=LOC116430864 CDS;ID=EWKMg4ru1zPvdBw+uzMEhS+PpGo.1624892059056.38386
NW_022340504	Koludarov_et_al_2021	CDS	1699928	1700089	.	+	0	Name=LOC116430864 CDS;ID=EWKMg4ru1zPvdBw+uzMEhS+PpGo.1624892059056.38386
NW_022340504	Koludarov_et_al_2021	CDS	1700167	1700310	.	+	0	Name=LOC116430864 CDS;ID=EWKMg4ru1zPvdBw+uzMEhS+PpGo.1624892059056.38386
NW_022340504	Koludarov_et_al_2021	CDS	1700381	1700487	.	+	0	Name=LOC116430864 CDS;ID=EWKMg4ru1zPvdBw+uzMEhS+PpGo.1624892059056.38386
NW_022340504	Koludarov_et_al_2021	CDS	1700592	1700769	.	+	0	Name=LOC116430864 CDS;ID=EWKMg4ru1zPvdBw+uzMEhS+PpGo.1624892059056.38386
NW_022340504	Koludarov_et_al_2021	CDS	1700979	1701210	.	+	0	Name=LOC116430864 CDS;ID=EWKMg4ru1zPvdBw+uzMEhS+PpGo.1624892059056.38386
NW_022340504	Koludarov_et_al_2021	CDS	1701287	1701520	.	+	0	Name=LOC116430864 CDS;ID=EWKMg4ru1zPvdBw+uzMEhS+PpGo.1624892059056.38386
NW_022340504	Koludarov_et_al_2021	CDS	1701588	1701765	.	+	0	Name=LOC116430864 CDS;ID=EWKMg4ru1zPvdBw+uzMEhS+PpGo.1624892059056.38386
NW_022340504	Koludarov_et_al_2021	CDS	1698495	1698548	.	+	0	Name=LOC116430864 CDS;ID=EWKMg4ru1zPvdBw+uzMEhS+PpGo.1624892059056.38387
NW_022340504	Koludarov_et_al_2021	CDS	1698624	1698734	.	+	0	Name=LOC116430864 CDS;ID=EWKMg4ru1zPvdBw+uzMEhS+PpGo.1624892059056.38387
NW_022340504	Koludarov_et_al_2021	CDS	1698824	1699025	.	+	0	Name=LOC116430864 CDS;ID=EWKMg4ru1zPvdBw+uzMEhS+PpGo.1624892059056.38387
NW_022340504	Koludarov_et_al_2021	CDS	1699107	1699229	.	+	0	Name=LOC116430864 CDS;ID=EWKMg4ru1zPvdBw+uzMEhS+PpGo.1624892059056.38387
NW_022340504	Koludarov_et_al_2021	CDS	1699296	1699453	.	+	0	Name=LOC116430864 CDS;ID=EWKMg4ru1zPvdBw+uzMEhS+PpGo.1624892059056.38387
NW_022340504	Koludarov_et_al_2021	CDS	1699524	1699607	.	+	0	Name=LOC116430864 CDS;ID=EWKMg4ru1zPvdBw+uzMEhS+PpGo.1624892059056.38387
NW_022340504	Koludarov_et_al_2021	CDS	1699675	1699861	.	+	0	Name=LOC116430864 CDS;ID=EWKMg4ru1zPvdBw+uzMEhS+PpGo.1624892059056.38387
NW_022340504	Koludarov_et_al_2021	CDS	1699928	1700089	.	+	0	Name=LOC116430864 CDS;ID=EWKMg4ru1zPvdBw+uzMEhS+PpGo.1624892059056.38387
NW_022340504	Koludarov_et_al_2021	CDS	1700167	1700310	.	+	0	Name=LOC116430864 CDS;ID=EWKMg4ru1zPvdBw+uzMEhS+PpGo.1624892059056.38387
NW_022340504	Koludarov_et_al_2021	CDS	1700381	1700487	.	+	0	Name=LOC116430864 CDS;ID=EWKMg4ru1zPvdBw+uzMEhS+PpGo.1624892059056.38387
NW_022340504	Koludarov_et_al_2021	CDS	1700592	1700619	.	+	0	Name=LOC116430864 CDS;ID=EWKMg4ru1zPvdBw+uzMEhS+PpGo.1624892059056.38387
NW_022340504	Koludarov_et_al_2021	CDS	1700722	1700769	.	+	0	Name=LOC116430864 CDS;ID=EWKMg4ru1zPvdBw+uzMEhS+PpGo.1624892059056.38387
NW_022340504	Koludarov_et_al_2021	CDS	1700979	1701210	.	+	0	Name=LOC116430864 CDS;ID=EWKMg4ru1zPvdBw+uzMEhS+PpGo.1624892059056.38387
NW_022340504	Koludarov_et_al_2021	CDS	1701287	1701520	.	+	0	Name=LOC116430864 CDS;ID=EWKMg4ru1zPvdBw+uzMEhS+PpGo.1624892059056.38387
NW_022340504	Koludarov_et_al_2021	CDS	1701588	1701765	.	+	0	Name=LOC116430864 CDS;ID=EWKMg4ru1zPvdBw+uzMEhS+PpGo.1624892059056.38387
NW_022340504	Koludarov_et_al_2021	CDS	1705875	1706132	.	+	0	Name=LOC116430867 CDS;ID=EWKMg4ru1zPvdBw+uzMEhS+PpGo.1624892059056.38388
NW_022340504	Koludarov_et_al_2021	CDS	1706359	1706461	.	+	0	Name=LOC116430867 CDS;ID=EWKMg4ru1zPvdBw+uzMEhS+PpGo.1624892059056.38388
NW_022340504	Koludarov_et_al_2021	CDS	1706549	1706646	.	+	0	Name=LOC116430867 CDS;ID=EWKMg4ru1zPvdBw+uzMEhS+PpGo.1624892059056.38388
NW_022340504	Koludarov_et_al_2021	CDS	1708481	1708576	.	+	0	Name=LOC116430867 CDS;ID=EWKMg4ru1zPvdBw+uzMEhS+PpGo.1624892059056.38388
NW_022340504	Koludarov_et_al_2021	CDS	1708839	1709093	.	+	0	Name=LOC116430867 CDS;ID=EWKMg4ru1zPvdBw+uzMEhS+PpGo.1624892059056.38388
NW_022340504	Koludarov_et_al_2021	CDS	2352260	2352454	.	-	0	Name=LOC116430826 CDS;ID=EWKMg4ru1zPvdBw+uzMEhS+PpGo.1624892059056.38389
NW_022340504	Koludarov_et_al_2021	CDS	2351783	2352159	.	-	0	Name=LOC116430826 CDS;ID=EWKMg4ru1zPvdBw+uzMEhS+PpGo.1624892059056.38389
NW_022340504	Koludarov_et_al_2021	CDS	2351393	2351708	.	-	0	Name=LOC116430826 CDS;ID=EWKMg4ru1zPvdBw+uzMEhS+PpGo.1624892059056.38389
NW_022340504	Koludarov_et_al_2021	CDS	2351111	2351321	.	-	0	Name=LOC116430826 CDS;ID=EWKMg4ru1zPvdBw+uzMEhS+PpGo.1624892059056.38389
NW_022340504	Koludarov_et_al_2021	CDS	2350821	2351047	.	-	0	Name=LOC116430826 CDS;ID=EWKMg4ru1zPvdBw+uzMEhS+PpGo.1624892059056.38389
NW_022340504	Koludarov_et_al_2021	CDS	2350518	2350709	.	-	0	Name=LOC116430826 CDS;ID=EWKMg4ru1zPvdBw+uzMEhS+PpGo.1624892059056.38389
NW_022340504	Koludarov_et_al_2021	CDS	2350295	2350430	.	-	0	Name=LOC116430826 CDS;ID=EWKMg4ru1zPvdBw+uzMEhS+PpGo.1624892059056.38389
NW_022340504	Koludarov_et_al_2021	CDS	2350031	2350220	.	-	0	Name=LOC116430826 CDS;ID=EWKMg4ru1zPvdBw+uzMEhS+PpGo.1624892059056.38389
NW_022340504	Koludarov_et_al_2021	CDS	2349830	2349968	.	-	0	Name=LOC116430826 CDS;ID=EWKMg4ru1zPvdBw+uzMEhS+PpGo.1624892059056.38389
NW_022340504	Koludarov_et_al_2021	CDS	2349601	2349751	.	-	0	Name=LOC116430826 CDS;ID=EWKMg4ru1zPvdBw+uzMEhS+PpGo.1624892059056.38389
NW_022340504	Koludarov_et_al_2021	CDS	2349351	2349526	.	-	0	Name=LOC116430826 CDS;ID=EWKMg4ru1zPvdBw+uzMEhS+PpGo.1624892059056.38389
NW_022340504	Koludarov_et_al_2021	CDS	270883	270972	.	-	0	Name=LOC116430877 CDS;ID=EWKMg4ru1zPvdBw+uzMEhS+PpGo.1624892059056.38390
NW_022340504	Koludarov_et_al_2021	CDS	270596	270703	.	-	0	Name=LOC116430877 CDS;ID=EWKMg4ru1zPvdBw+uzMEhS+PpGo.1624892059056.38390
NW_022340504	Koludarov_et_al_2021	CDS	269916	270181	.	-	0	Name=LOC116430877 CDS;ID=EWKMg4ru1zPvdBw+uzMEhS+PpGo.1624892059056.38390
NW_022340504	Koludarov_et_al_2021	CDS	269077	269233	.	-	0	Name=LOC116430877 CDS;ID=EWKMg4ru1zPvdBw+uzMEhS+PpGo.1624892059056.38390
NW_022340504	Koludarov_et_al_2021	CDS	268866	268989	.	-	0	Name=LOC116430877 CDS;ID=EWKMg4ru1zPvdBw+uzMEhS+PpGo.1624892059056.38390
NW_022340504	Koludarov_et_al_2021	CDS	268558	268772	.	-	0	Name=LOC116430877 CDS;ID=EWKMg4ru1zPvdBw+uzMEhS+PpGo.1624892059056.38390
NW_022340504	Koludarov_et_al_2021	CDS	267975	268259	.	-	0	Name=LOC116430877 CDS;ID=EWKMg4ru1zPvdBw+uzMEhS+PpGo.1624892059056.38390
NW_022340504	Koludarov_et_al_2021	CDS	1735083	1735142	.	+	0	Name=LOC116430818 CDS;ID=EWKMg4ru1zPvdBw+uzMEhS+PpGo.1624892059056.38391
NW_022340504	Koludarov_et_al_2021	CDS	1736275	1736463	.	+	0	Name=LOC116430818 CDS;ID=EWKMg4ru1zPvdBw+uzMEhS+PpGo.1624892059056.38391
NW_022340504	Koludarov_et_al_2021	CDS	1736975	1737139	.	+	0	Name=LOC116430818 CDS;ID=EWKMg4ru1zPvdBw+uzMEhS+PpGo.1624892059056.38391
NW_022340504	Koludarov_et_al_2021	CDS	1737431	1737649	.	+	0	Name=LOC116430818 CDS;ID=EWKMg4ru1zPvdBw+uzMEhS+PpGo.1624892059056.38391
NW_022340504	Koludarov_et_al_2021	CDS	1737725	1737916	.	+	0	Name=LOC116430818 CDS;ID=EWKMg4ru1zPvdBw+uzMEhS+PpGo.1624892059056.38391
NW_022340504	Koludarov_et_al_2021	CDS	1735183	1735197	.	+	0	Name=LOC116430818 CDS;ID=EWKMg4ru1zPvdBw+uzMEhS+PpGo.1624892059057.38392
NW_022340504	Koludarov_et_al_2021	CDS	1736275	1736463	.	+	0	Name=LOC116430818 CDS;ID=EWKMg4ru1zPvdBw+uzMEhS+PpGo.1624892059057.38392
NW_022340504	Koludarov_et_al_2021	CDS	1736975	1737139	.	+	0	Name=LOC116430818 CDS;ID=EWKMg4ru1zPvdBw+uzMEhS+PpGo.1624892059057.38392
NW_022340504	Koludarov_et_al_2021	CDS	1737431	1737649	.	+	0	Name=LOC116430818 CDS;ID=EWKMg4ru1zPvdBw+uzMEhS+PpGo.1624892059057.38392
NW_022340504	Koludarov_et_al_2021	CDS	1737725	1737916	.	+	0	Name=LOC116430818 CDS;ID=EWKMg4ru1zPvdBw+uzMEhS+PpGo.1624892059057.38392
NW_022340504	Koludarov_et_al_2021	CDS	443814	443911	.	+	0	Name=LOC116430831 CDS;ID=EWKMg4ru1zPvdBw+uzMEhS+PpGo.1624892059057.38393
NW_022340504	Koludarov_et_al_2021	CDS	444385	444474	.	+	0	Name=LOC116430831 CDS;ID=EWKMg4ru1zPvdBw+uzMEhS+PpGo.1624892059057.38393
NW_022340504	Koludarov_et_al_2021	CDS	444639	444783	.	+	0	Name=LOC116430831 CDS;ID=EWKMg4ru1zPvdBw+uzMEhS+PpGo.1624892059057.38393
NW_022340504	Koludarov_et_al_2021	CDS	444869	445090	.	+	0	Name=LOC116430831 CDS;ID=EWKMg4ru1zPvdBw+uzMEhS+PpGo.1624892059057.38393
NW_022340504	Koludarov_et_al_2021	CDS	445187	445333	.	+	0	Name=LOC116430831 CDS;ID=EWKMg4ru1zPvdBw+uzMEhS+PpGo.1624892059057.38393
NW_022340504	Koludarov_et_al_2021	CDS	445412	445520	.	+	0	Name=LOC116430831 CDS;ID=EWKMg4ru1zPvdBw+uzMEhS+PpGo.1624892059057.38393
NW_022340504	Koludarov_et_al_2021	CDS	445605	445763	.	+	0	Name=LOC116430831 CDS;ID=EWKMg4ru1zPvdBw+uzMEhS+PpGo.1624892059057.38393
NW_022340504	Koludarov_et_al_2021	CDS	445857	446074	.	+	0	Name=LOC116430831 CDS;ID=EWKMg4ru1zPvdBw+uzMEhS+PpGo.1624892059057.38393
NW_022340504	Koludarov_et_al_2021	CDS	446138	446380	.	+	0	Name=LOC116430831 CDS;ID=EWKMg4ru1zPvdBw+uzMEhS+PpGo.1624892059057.38393
NW_022340504	Koludarov_et_al_2021	CDS	443814	443911	.	+	0	Name=LOC116430831 CDS;ID=EWKMg4ru1zPvdBw+uzMEhS+PpGo.1624892059057.38394
NW_022340504	Koludarov_et_al_2021	CDS	444385	444474	.	+	0	Name=LOC116430831 CDS;ID=EWKMg4ru1zPvdBw+uzMEhS+PpGo.1624892059057.38394
NW_022340504	Koludarov_et_al_2021	CDS	444639	444783	.	+	0	Name=LOC116430831 CDS;ID=EWKMg4ru1zPvdBw+uzMEhS+PpGo.1624892059057.38394
NW_022340504	Koludarov_et_al_2021	CDS	444869	445090	.	+	0	Name=LOC116430831 CDS;ID=EWKMg4ru1zPvdBw+uzMEhS+PpGo.1624892059057.38394
NW_022340504	Koludarov_et_al_2021	CDS	445187	445333	.	+	0	Name=LOC116430831 CDS;ID=EWKMg4ru1zPvdBw+uzMEhS+PpGo.1624892059057.38394
NW_022340504	Koludarov_et_al_2021	CDS	445412	445520	.	+	0	Name=LOC116430831 CDS;ID=EWKMg4ru1zPvdBw+uzMEhS+PpGo.1624892059057.38394
NW_022340504	Koludarov_et_al_2021	CDS	445605	445763	.	+	0	Name=LOC116430831 CDS;ID=EWKMg4ru1zPvdBw+uzMEhS+PpGo.1624892059057.38394
NW_022340504	Koludarov_et_al_2021	CDS	445857	446074	.	+	0	Name=LOC116430831 CDS;ID=EWKMg4ru1zPvdBw+uzMEhS+PpGo.1624892059057.38394
NW_022340504	Koludarov_et_al_2021	CDS	446138	446380	.	+	0	Name=LOC116430831 CDS;ID=EWKMg4ru1zPvdBw+uzMEhS+PpGo.1624892059057.38394
NW_022340504	Koludarov_et_al_2021	CDS	443814	443911	.	+	0	Name=LOC116430831 CDS;ID=EWKMg4ru1zPvdBw+uzMEhS+PpGo.1624892059057.38395
NW_022340504	Koludarov_et_al_2021	CDS	444385	444474	.	+	0	Name=LOC116430831 CDS;ID=EWKMg4ru1zPvdBw+uzMEhS+PpGo.1624892059057.38395
NW_022340504	Koludarov_et_al_2021	CDS	444639	444783	.	+	0	Name=LOC116430831 CDS;ID=EWKMg4ru1zPvdBw+uzMEhS+PpGo.1624892059057.38395
NW_022340504	Koludarov_et_al_2021	CDS	444869	445090	.	+	0	Name=LOC116430831 CDS;ID=EWKMg4ru1zPvdBw+uzMEhS+PpGo.1624892059057.38395
NW_022340504	Koludarov_et_al_2021	CDS	445187	445333	.	+	0	Name=LOC116430831 CDS;ID=EWKMg4ru1zPvdBw+uzMEhS+PpGo.1624892059057.38395
NW_022340504	Koludarov_et_al_2021	CDS	445412	445520	.	+	0	Name=LOC116430831 CDS;ID=EWKMg4ru1zPvdBw+uzMEhS+PpGo.1624892059057.38395
NW_022340504	Koludarov_et_al_2021	CDS	445605	445763	.	+	0	Name=LOC116430831 CDS;ID=EWKMg4ru1zPvdBw+uzMEhS+PpGo.1624892059057.38395
NW_022340504	Koludarov_et_al_2021	CDS	445857	446021	.	+	0	Name=LOC116430831 CDS;ID=EWKMg4ru1zPvdBw+uzMEhS+PpGo.1624892059057.38395
NW_022340504	Koludarov_et_al_2021	CDS	446138	446214	.	+	0	Name=LOC116430831 CDS;ID=EWKMg4ru1zPvdBw+uzMEhS+PpGo.1624892059057.38395
NW_022340504	Koludarov_et_al_2021	CDS	1411611	1411625	.	-	0	Name=LOC116430843 CDS;ID=EWKMg4ru1zPvdBw+uzMEhS+PpGo.1624892059057.38396
NW_022340504	Koludarov_et_al_2021	CDS	1410096	1410192	.	-	0	Name=LOC116430843 CDS;ID=EWKMg4ru1zPvdBw+uzMEhS+PpGo.1624892059057.38396
NW_022340504	Koludarov_et_al_2021	CDS	1409264	1409481	.	-	0	Name=LOC116430843 CDS;ID=EWKMg4ru1zPvdBw+uzMEhS+PpGo.1624892059057.38396
NW_022340504	Koludarov_et_al_2021	CDS	195514	195583	.	+	0	Name=LOC116430817 CDS;ID=EWKMg4ru1zPvdBw+uzMEhS+PpGo.1624892059057.38397
NW_022340504	Koludarov_et_al_2021	CDS	196330	197645	.	+	0	Name=LOC116430817 CDS;ID=EWKMg4ru1zPvdBw+uzMEhS+PpGo.1624892059057.38397
NW_022340504	Koludarov_et_al_2021	CDS	195514	195583	.	+	0	Name=LOC116430817 CDS;ID=EWKMg4ru1zPvdBw+uzMEhS+PpGo.1624892059057.38398
NW_022340504	Koludarov_et_al_2021	CDS	196330	197645	.	+	0	Name=LOC116430817 CDS;ID=EWKMg4ru1zPvdBw+uzMEhS+PpGo.1624892059057.38398
NW_022340504	Koludarov_et_al_2021	CDS	1106471	1106597	.	+	0	Name=LOC116430883 CDS;ID=EWKMg4ru1zPvdBw+uzMEhS+PpGo.1624892059057.38399
NW_022340504	Koludarov_et_al_2021	CDS	1107203	1107288	.	+	0	Name=LOC116430883 CDS;ID=EWKMg4ru1zPvdBw+uzMEhS+PpGo.1624892059057.38399
NW_022340504	Koludarov_et_al_2021	CDS	1107392	1107628	.	+	0	Name=LOC116430883 CDS;ID=EWKMg4ru1zPvdBw+uzMEhS+PpGo.1624892059057.38399
NW_022340504	Koludarov_et_al_2021	CDS	1108096	1108419	.	+	0	Name=LOC116430883 CDS;ID=EWKMg4ru1zPvdBw+uzMEhS+PpGo.1624892059057.38399
NW_022340504	Koludarov_et_al_2021	CDS	1106471	1106597	.	+	0	Name=LOC116430883 CDS;ID=EWKMg4ru1zPvdBw+uzMEhS+PpGo.1624892059057.38400
NW_022340504	Koludarov_et_al_2021	CDS	1107203	1107288	.	+	0	Name=LOC116430883 CDS;ID=EWKMg4ru1zPvdBw+uzMEhS+PpGo.1624892059057.38400
NW_022340504	Koludarov_et_al_2021	CDS	1107392	1107628	.	+	0	Name=LOC116430883 CDS;ID=EWKMg4ru1zPvdBw+uzMEhS+PpGo.1624892059057.38400
NW_022340504	Koludarov_et_al_2021	CDS	1108096	1108419	.	+	0	Name=LOC116430883 CDS;ID=EWKMg4ru1zPvdBw+uzMEhS+PpGo.1624892059057.38400
NW_022340504	Koludarov_et_al_2021	CDS	1287899	1287901	.	-	0	Name=LOC116430824 CDS;ID=EWKMg4ru1zPvdBw+uzMEhS+PpGo.1624892059057.38401
NW_022340504	Koludarov_et_al_2021	CDS	1287524	1287551	.	-	0	Name=LOC116430824 CDS;ID=EWKMg4ru1zPvdBw+uzMEhS+PpGo.1624892059057.38401
NW_022340504	Koludarov_et_al_2021	CDS	1287300	1287443	.	-	0	Name=LOC116430824 CDS;ID=EWKMg4ru1zPvdBw+uzMEhS+PpGo.1624892059057.38401
NW_022340504	Koludarov_et_al_2021	CDS	1286750	1287001	.	-	0	Name=LOC116430824 CDS;ID=EWKMg4ru1zPvdBw+uzMEhS+PpGo.1624892059057.38401
NW_022340504	Koludarov_et_al_2021	CDS	1286016	1286050	.	-	0	Name=LOC116430824 CDS;ID=EWKMg4ru1zPvdBw+uzMEhS+PpGo.1624892059057.38401
NW_022340504	Koludarov_et_al_2021	CDS	1704961	1705425	.	-	0	Name=LOC116430866 CDS;ID=EWKMg4ru1zPvdBw+uzMEhS+PpGo.1624892059057.38402
NW_022340504	Koludarov_et_al_2021	CDS	1704620	1704877	.	-	0	Name=LOC116430866 CDS;ID=EWKMg4ru1zPvdBw+uzMEhS+PpGo.1624892059057.38402
NW_022340504	Koludarov_et_al_2021	CDS	1703556	1704323	.	-	0	Name=LOC116430866 CDS;ID=EWKMg4ru1zPvdBw+uzMEhS+PpGo.1624892059057.38402
NW_022340504	Koludarov_et_al_2021	CDS	1292056	1292058	.	-	0	Name=LOC116430823 CDS;ID=EWKMg4ru1zPvdBw+uzMEhS+PpGo.1624892059057.38403
NW_022340504	Koludarov_et_al_2021	CDS	1291752	1291785	.	-	0	Name=LOC116430823 CDS;ID=EWKMg4ru1zPvdBw+uzMEhS+PpGo.1624892059057.38403
NW_022340504	Koludarov_et_al_2021	CDS	1291508	1291651	.	-	0	Name=LOC116430823 CDS;ID=EWKMg4ru1zPvdBw+uzMEhS+PpGo.1624892059057.38403
NW_022340504	Koludarov_et_al_2021	CDS	1290325	1290579	.	-	0	Name=LOC116430823 CDS;ID=EWKMg4ru1zPvdBw+uzMEhS+PpGo.1624892059057.38403
NW_022340504	Koludarov_et_al_2021	CDS	1290208	1290233	.	-	0	Name=LOC116430823 CDS;ID=EWKMg4ru1zPvdBw+uzMEhS+PpGo.1624892059057.38403
NW_022340504	Koludarov_et_al_2021	CDS	195880	195952	.	+	0	Name=LOC116430817 CDS;ID=EWKMg4ru1zPvdBw+uzMEhS+PpGo.1624892059057.38404
NW_022340504	Koludarov_et_al_2021	CDS	196330	197645	.	+	0	Name=LOC116430817 CDS;ID=EWKMg4ru1zPvdBw+uzMEhS+PpGo.1624892059057.38404
NW_022340504	Koludarov_et_al_2021	CDS	2318025	2318448	.	+	0	Name=LOC116430829 CDS;ID=EWKMg4ru1zPvdBw+uzMEhS+PpGo.1624892059057.38405
NW_022340504	Koludarov_et_al_2021	CDS	2318607	2319730	.	+	0	Name=LOC116430829 CDS;ID=EWKMg4ru1zPvdBw+uzMEhS+PpGo.1624892059057.38405
NW_022340504	Koludarov_et_al_2021	CDS	1727030	1727174	.	-	0	Name=LOC116430849 CDS;ID=EWKMg4ru1zPvdBw+uzMEhS+PpGo.1624892059057.38406
NW_022340504	Koludarov_et_al_2021	CDS	1726621	1726826	.	-	0	Name=LOC116430849 CDS;ID=EWKMg4ru1zPvdBw+uzMEhS+PpGo.1624892059057.38406
NW_022340504	Koludarov_et_al_2021	CDS	1726407	1726543	.	-	0	Name=LOC116430849 CDS;ID=EWKMg4ru1zPvdBw+uzMEhS+PpGo.1624892059057.38406
NW_022340504	Koludarov_et_al_2021	CDS	1725726	1726338	.	-	0	Name=LOC116430849 CDS;ID=EWKMg4ru1zPvdBw+uzMEhS+PpGo.1624892059057.38406
NW_022340504	Koludarov_et_al_2021	CDS	2273231	2274556	.	-	0	Name=LOC116430858 CDS
NW_022340504	Koludarov_et_al_2021	CDS	441415	441452	.	-	0	Name=LOC116430878 CDS;ID=EWKMg4ru1zPvdBw+uzMEhS+PpGo.1624892059057.38407
NW_022340504	Koludarov_et_al_2021	CDS	440677	441055	.	-	0	Name=LOC116430878 CDS;ID=EWKMg4ru1zPvdBw+uzMEhS+PpGo.1624892059057.38407
NW_022340504	Koludarov_et_al_2021	CDS	440463	440591	.	-	0	Name=LOC116430878 CDS;ID=EWKMg4ru1zPvdBw+uzMEhS+PpGo.1624892059057.38407
NW_022340504	Koludarov_et_al_2021	CDS	440167	440373	.	-	0	Name=LOC116430878 CDS;ID=EWKMg4ru1zPvdBw+uzMEhS+PpGo.1624892059057.38407
NW_022340504	Koludarov_et_al_2021	CDS	441415	441452	.	-	0	Name=LOC116430878 CDS;ID=EWKMg4ru1zPvdBw+uzMEhS+PpGo.1624892059058.38408
NW_022340504	Koludarov_et_al_2021	CDS	440677	441055	.	-	0	Name=LOC116430878 CDS;ID=EWKMg4ru1zPvdBw+uzMEhS+PpGo.1624892059058.38408
NW_022340504	Koludarov_et_al_2021	CDS	440439	440591	.	-	0	Name=LOC116430878 CDS;ID=EWKMg4ru1zPvdBw+uzMEhS+PpGo.1624892059058.38408
NW_022340504	Koludarov_et_al_2021	CDS	440167	440373	.	-	0	Name=LOC116430878 CDS;ID=EWKMg4ru1zPvdBw+uzMEhS+PpGo.1624892059058.38408
NW_022340504	Koludarov_et_al_2021	CDS	1398229	1398246	.	-	0	Name=LOC116430868 CDS;ID=EWKMg4ru1zPvdBw+uzMEhS+PpGo.1624892059058.38409
NW_022340504	Koludarov_et_al_2021	CDS	1397576	1397729	.	-	0	Name=LOC116430868 CDS;ID=EWKMg4ru1zPvdBw+uzMEhS+PpGo.1624892059058.38409
NW_022340504	Koludarov_et_al_2021	CDS	1397175	1397230	.	-	0	Name=LOC116430868 CDS;ID=EWKMg4ru1zPvdBw+uzMEhS+PpGo.1624892059058.38409
NW_022340504	Koludarov_et_al_2021	CDS	1298547	1298588	.	-	0	Name=LOC116430834 CDS;ID=EWKMg4ru1zPvdBw+uzMEhS+PpGo.1624892059058.38410
NW_022340504	Koludarov_et_al_2021	CDS	1298318	1298411	.	-	0	Name=LOC116430834 CDS;ID=EWKMg4ru1zPvdBw+uzMEhS+PpGo.1624892059058.38410
NW_022340504	Koludarov_et_al_2021	CDS	1298136	1298251	.	-	0	Name=LOC116430834 CDS;ID=EWKMg4ru1zPvdBw+uzMEhS+PpGo.1624892059058.38410
NW_022340504	Koludarov_et_al_2021	CDS	1297817	1297937	.	-	0	Name=LOC116430834 CDS;ID=EWKMg4ru1zPvdBw+uzMEhS+PpGo.1624892059058.38410
NW_022340504	Koludarov_et_al_2021	CDS	1297528	1297613	.	-	0	Name=LOC116430834 CDS;ID=EWKMg4ru1zPvdBw+uzMEhS+PpGo.1624892059058.38410
NW_022340504	Koludarov_et_al_2021	CDS	1726621	1726755	.	-	0	Name=LOC116430849 CDS;ID=EWKMg4ru1zPvdBw+uzMEhS+PpGo.1624892059058.38411
NW_022340504	Koludarov_et_al_2021	CDS	1726407	1726543	.	-	0	Name=LOC116430849 CDS;ID=EWKMg4ru1zPvdBw+uzMEhS+PpGo.1624892059058.38411
NW_022340504	Koludarov_et_al_2021	CDS	1725726	1726338	.	-	0	Name=LOC116430849 CDS;ID=EWKMg4ru1zPvdBw+uzMEhS+PpGo.1624892059058.38411
NW_022340504	Koludarov_et_al_2021	CDS	1335868	1336053	.	-	0	Name=LOC116430842 CDS;ID=EWKMg4ru1zPvdBw+uzMEhS+PpGo.1624892059058.38412
NW_022340504	Koludarov_et_al_2021	CDS	1335038	1335547	.	-	0	Name=LOC116430842 CDS;ID=EWKMg4ru1zPvdBw+uzMEhS+PpGo.1624892059058.38412
NW_022340504	Koludarov_et_al_2021	CDS	1057384	1058394	.	+	0	Name=LOC116430839 CDS
NW_022340504	Koludarov_et_al_2021	CDS	251577	251698	.	+	0	Name=LOC116430830 CDS;ID=EWKMg4ru1zPvdBw+uzMEhS+PpGo.1624892059058.38413
NW_022340504	Koludarov_et_al_2021	CDS	251767	251965	.	+	0	Name=LOC116430830 CDS;ID=EWKMg4ru1zPvdBw+uzMEhS+PpGo.1624892059058.38413
NW_022340504	Koludarov_et_al_2021	CDS	252048	252176	.	+	0	Name=LOC116430830 CDS;ID=EWKMg4ru1zPvdBw+uzMEhS+PpGo.1624892059058.38413
NW_022340504	Koludarov_et_al_2021	CDS	252262	252501	.	+	0	Name=LOC116430830 CDS;ID=EWKMg4ru1zPvdBw+uzMEhS+PpGo.1624892059058.38413
NW_022340504	Koludarov_et_al_2021	CDS	251577	251698	.	+	0	Name=LOC116430830 CDS;ID=EWKMg4ru1zPvdBw+uzMEhS+PpGo.1624892059058.38414
NW_022340504	Koludarov_et_al_2021	CDS	251767	251965	.	+	0	Name=LOC116430830 CDS;ID=EWKMg4ru1zPvdBw+uzMEhS+PpGo.1624892059058.38414
NW_022340504	Koludarov_et_al_2021	CDS	252048	252176	.	+	0	Name=LOC116430830 CDS;ID=EWKMg4ru1zPvdBw+uzMEhS+PpGo.1624892059058.38414
NW_022340504	Koludarov_et_al_2021	CDS	252262	252501	.	+	0	Name=LOC116430830 CDS;ID=EWKMg4ru1zPvdBw+uzMEhS+PpGo.1624892059058.38414
NW_022340504	Koludarov_et_al_2021	CDS	251577	251698	.	+	0	Name=LOC116430830 CDS;ID=EWKMg4ru1zPvdBw+uzMEhS+PpGo.1624892059058.38415
NW_022340504	Koludarov_et_al_2021	CDS	251794	251965	.	+	0	Name=LOC116430830 CDS;ID=EWKMg4ru1zPvdBw+uzMEhS+PpGo.1624892059058.38415
NW_022340504	Koludarov_et_al_2021	CDS	252048	252176	.	+	0	Name=LOC116430830 CDS;ID=EWKMg4ru1zPvdBw+uzMEhS+PpGo.1624892059058.38415
NW_022340504	Koludarov_et_al_2021	CDS	252262	252501	.	+	0	Name=LOC116430830 CDS;ID=EWKMg4ru1zPvdBw+uzMEhS+PpGo.1624892059058.38415
NW_022340504	Koludarov_et_al_2021	CDS	1697343	1697411	.	-	0	Name=LOC116430865 CDS;ID=EWKMg4ru1zPvdBw+uzMEhS+PpGo.1624892059058.38416
NW_022340504	Koludarov_et_al_2021	CDS	1697151	1697232	.	-	0	Name=LOC116430865 CDS;ID=EWKMg4ru1zPvdBw+uzMEhS+PpGo.1624892059058.38416
NW_022340504	Koludarov_et_al_2021	CDS	1696891	1697077	.	-	0	Name=LOC116430865 CDS;ID=EWKMg4ru1zPvdBw+uzMEhS+PpGo.1624892059058.38416
NW_022340504	Koludarov_et_al_2021	CDS	1696580	1696793	.	-	0	Name=LOC116430865 CDS;ID=EWKMg4ru1zPvdBw+uzMEhS+PpGo.1624892059058.38416
NW_022340504	Koludarov_et_al_2021	CDS	1697343	1697411	.	-	0	Name=LOC116430865 CDS;ID=EWKMg4ru1zPvdBw+uzMEhS+PpGo.1624892059058.38417
NW_022340504	Koludarov_et_al_2021	CDS	1697151	1697232	.	-	0	Name=LOC116430865 CDS;ID=EWKMg4ru1zPvdBw+uzMEhS+PpGo.1624892059058.38417
NW_022340504	Koludarov_et_al_2021	CDS	1696891	1697077	.	-	0	Name=LOC116430865 CDS;ID=EWKMg4ru1zPvdBw+uzMEhS+PpGo.1624892059058.38417
NW_022340504	Koludarov_et_al_2021	CDS	1696580	1696793	.	-	0	Name=LOC116430865 CDS;ID=EWKMg4ru1zPvdBw+uzMEhS+PpGo.1624892059058.38417
NW_022340504	Koludarov_et_al_2021	CDS	1697343	1697411	.	-	0	Name=LOC116430865 CDS;ID=EWKMg4ru1zPvdBw+uzMEhS+PpGo.1624892059058.38418
NW_022340504	Koludarov_et_al_2021	CDS	1697151	1697232	.	-	0	Name=LOC116430865 CDS;ID=EWKMg4ru1zPvdBw+uzMEhS+PpGo.1624892059058.38418
NW_022340504	Koludarov_et_al_2021	CDS	1696891	1697077	.	-	0	Name=LOC116430865 CDS;ID=EWKMg4ru1zPvdBw+uzMEhS+PpGo.1624892059058.38418
NW_022340504	Koludarov_et_al_2021	CDS	1696580	1696793	.	-	0	Name=LOC116430865 CDS;ID=EWKMg4ru1zPvdBw+uzMEhS+PpGo.1624892059058.38418
NW_022340504	Koludarov_et_al_2021	CDS	1697343	1697411	.	-	0	Name=LOC116430865 CDS;ID=EWKMg4ru1zPvdBw+uzMEhS+PpGo.1624892059058.38419
NW_022340504	Koludarov_et_al_2021	CDS	1697151	1697232	.	-	0	Name=LOC116430865 CDS;ID=EWKMg4ru1zPvdBw+uzMEhS+PpGo.1624892059058.38419
NW_022340504	Koludarov_et_al_2021	CDS	1696891	1697077	.	-	0	Name=LOC116430865 CDS;ID=EWKMg4ru1zPvdBw+uzMEhS+PpGo.1624892059058.38419
NW_022340504	Koludarov_et_al_2021	CDS	1696580	1696793	.	-	0	Name=LOC116430865 CDS;ID=EWKMg4ru1zPvdBw+uzMEhS+PpGo.1624892059058.38419
NW_022340504	Koludarov_et_al_2021	CDS	1697343	1697411	.	-	0	Name=LOC116430865 CDS;ID=EWKMg4ru1zPvdBw+uzMEhS+PpGo.1624892059058.38420
NW_022340504	Koludarov_et_al_2021	CDS	1697151	1697232	.	-	0	Name=LOC116430865 CDS;ID=EWKMg4ru1zPvdBw+uzMEhS+PpGo.1624892059058.38420
NW_022340504	Koludarov_et_al_2021	CDS	1696891	1697077	.	-	0	Name=LOC116430865 CDS;ID=EWKMg4ru1zPvdBw+uzMEhS+PpGo.1624892059058.38420
NW_022340504	Koludarov_et_al_2021	CDS	1696580	1696793	.	-	0	Name=LOC116430865 CDS;ID=EWKMg4ru1zPvdBw+uzMEhS+PpGo.1624892059058.38420
NW_022340504	Koludarov_et_al_2021	CDS	1733982	1734002	.	-	0	Name=LOC116430819 CDS;ID=EWKMg4ru1zPvdBw+uzMEhS+PpGo.1624892059058.38421
NW_022340504	Koludarov_et_al_2021	CDS	1733745	1733864	.	-	0	Name=LOC116430819 CDS;ID=EWKMg4ru1zPvdBw+uzMEhS+PpGo.1624892059058.38421
NW_022340504	Koludarov_et_al_2021	CDS	1733411	1733668	.	-	0	Name=LOC116430819 CDS;ID=EWKMg4ru1zPvdBw+uzMEhS+PpGo.1624892059058.38421
NW_022340504	Koludarov_et_al_2021	CDS	1733928	1734002	.	-	0	Name=LOC116430819 CDS;ID=EWKMg4ru1zPvdBw+uzMEhS+PpGo.1624892059058.38422
NW_022340504	Koludarov_et_al_2021	CDS	1733745	1733864	.	-	0	Name=LOC116430819 CDS;ID=EWKMg4ru1zPvdBw+uzMEhS+PpGo.1624892059058.38422
NW_022340504	Koludarov_et_al_2021	CDS	1733411	1733668	.	-	0	Name=LOC116430819 CDS;ID=EWKMg4ru1zPvdBw+uzMEhS+PpGo.1624892059058.38422
NW_022340504	Koludarov_et_al_2021	mRNA	2133686	2133899	.	-	.	Name=LOC116430874 mRNA;ID=EWKMg4ru1zPvdBw+uzMEhS+PpGo.1624892059058.38423
NW_022340504	Koludarov_et_al_2021	mRNA	2130785	2131147	.	-	.	Name=LOC116430874 mRNA;ID=EWKMg4ru1zPvdBw+uzMEhS+PpGo.1624892059058.38423
NW_022340504	Koludarov_et_al_2021	mRNA	1965662	1965742	.	-	.	Name=LOC116430874 mRNA;ID=EWKMg4ru1zPvdBw+uzMEhS+PpGo.1624892059058.38423
NW_022340504	Koludarov_et_al_2021	mRNA	1957845	1958067	.	-	.	Name=LOC116430874 mRNA;ID=EWKMg4ru1zPvdBw+uzMEhS+PpGo.1624892059058.38423
NW_022340504	Koludarov_et_al_2021	mRNA	1842560	1842670	.	-	.	Name=LOC116430874 mRNA;ID=EWKMg4ru1zPvdBw+uzMEhS+PpGo.1624892059058.38423
NW_022340504	Koludarov_et_al_2021	mRNA	1791461	1791594	.	-	.	Name=LOC116430874 mRNA;ID=EWKMg4ru1zPvdBw+uzMEhS+PpGo.1624892059058.38423
NW_022340504	Koludarov_et_al_2021	mRNA	1766966	1767056	.	-	.	Name=LOC116430874 mRNA;ID=EWKMg4ru1zPvdBw+uzMEhS+PpGo.1624892059058.38423
NW_022340504	Koludarov_et_al_2021	mRNA	1763126	1763374	.	-	.	Name=LOC116430874 mRNA;ID=EWKMg4ru1zPvdBw+uzMEhS+PpGo.1624892059058.38423
NW_022340504	Koludarov_et_al_2021	mRNA	1761972	1762236	.	-	.	Name=LOC116430874 mRNA;ID=EWKMg4ru1zPvdBw+uzMEhS+PpGo.1624892059058.38423
NW_022340504	Koludarov_et_al_2021	mRNA	1761080	1761533	.	-	.	Name=LOC116430874 mRNA;ID=EWKMg4ru1zPvdBw+uzMEhS+PpGo.1624892059058.38423
NW_022340504	Koludarov_et_al_2021	mRNA	1760271	1760535	.	-	.	Name=LOC116430874 mRNA;ID=EWKMg4ru1zPvdBw+uzMEhS+PpGo.1624892059058.38423
NW_022340504	Koludarov_et_al_2021	mRNA	1759651	1760014	.	-	.	Name=LOC116430874 mRNA;ID=EWKMg4ru1zPvdBw+uzMEhS+PpGo.1624892059058.38423
NW_022340504	Koludarov_et_al_2021	mRNA	1759103	1759392	.	-	.	Name=LOC116430874 mRNA;ID=EWKMg4ru1zPvdBw+uzMEhS+PpGo.1624892059058.38423
NW_022340504	Koludarov_et_al_2021	mRNA	1758575	1758805	.	-	.	Name=LOC116430874 mRNA;ID=EWKMg4ru1zPvdBw+uzMEhS+PpGo.1624892059058.38423
NW_022340504	Koludarov_et_al_2021	mRNA	1758185	1758335	.	-	.	Name=LOC116430874 mRNA;ID=EWKMg4ru1zPvdBw+uzMEhS+PpGo.1624892059058.38423
NW_022340504	Koludarov_et_al_2021	mRNA	1752507	1755658	.	-	.	Name=LOC116430874 mRNA;ID=EWKMg4ru1zPvdBw+uzMEhS+PpGo.1624892059058.38423
NW_022340504	Koludarov_et_al_2021	mRNA	2133660	2133899	.	-	.	Name=LOC116430874 mRNA;ID=EWKMg4ru1zPvdBw+uzMEhS+PpGo.1624892059058.38424
NW_022340504	Koludarov_et_al_2021	mRNA	2130785	2131147	.	-	.	Name=LOC116430874 mRNA;ID=EWKMg4ru1zPvdBw+uzMEhS+PpGo.1624892059058.38424
NW_022340504	Koludarov_et_al_2021	mRNA	1965662	1965742	.	-	.	Name=LOC116430874 mRNA;ID=EWKMg4ru1zPvdBw+uzMEhS+PpGo.1624892059058.38424
NW_022340504	Koludarov_et_al_2021	mRNA	1957845	1958067	.	-	.	Name=LOC116430874 mRNA;ID=EWKMg4ru1zPvdBw+uzMEhS+PpGo.1624892059058.38424
NW_022340504	Koludarov_et_al_2021	mRNA	1842560	1842670	.	-	.	Name=LOC116430874 mRNA;ID=EWKMg4ru1zPvdBw+uzMEhS+PpGo.1624892059058.38424
NW_022340504	Koludarov_et_al_2021	mRNA	1791461	1791594	.	-	.	Name=LOC116430874 mRNA;ID=EWKMg4ru1zPvdBw+uzMEhS+PpGo.1624892059058.38424
NW_022340504	Koludarov_et_al_2021	mRNA	1766966	1767056	.	-	.	Name=LOC116430874 mRNA;ID=EWKMg4ru1zPvdBw+uzMEhS+PpGo.1624892059058.38424
NW_022340504	Koludarov_et_al_2021	mRNA	1763153	1763374	.	-	.	Name=LOC116430874 mRNA;ID=EWKMg4ru1zPvdBw+uzMEhS+PpGo.1624892059058.38424
NW_022340504	Koludarov_et_al_2021	mRNA	1761972	1762236	.	-	.	Name=LOC116430874 mRNA;ID=EWKMg4ru1zPvdBw+uzMEhS+PpGo.1624892059058.38424
NW_022340504	Koludarov_et_al_2021	mRNA	1761080	1761533	.	-	.	Name=LOC116430874 mRNA;ID=EWKMg4ru1zPvdBw+uzMEhS+PpGo.1624892059058.38424
NW_022340504	Koludarov_et_al_2021	mRNA	1760271	1760535	.	-	.	Name=LOC116430874 mRNA;ID=EWKMg4ru1zPvdBw+uzMEhS+PpGo.1624892059058.38424
NW_022340504	Koludarov_et_al_2021	mRNA	1759651	1760014	.	-	.	Name=LOC116430874 mRNA;ID=EWKMg4ru1zPvdBw+uzMEhS+PpGo.1624892059058.38424
NW_022340504	Koludarov_et_al_2021	mRNA	1759103	1759392	.	-	.	Name=LOC116430874 mRNA;ID=EWKMg4ru1zPvdBw+uzMEhS+PpGo.1624892059058.38424
NW_022340504	Koludarov_et_al_2021	mRNA	1758575	1758805	.	-	.	Name=LOC116430874 mRNA;ID=EWKMg4ru1zPvdBw+uzMEhS+PpGo.1624892059058.38424
NW_022340504	Koludarov_et_al_2021	mRNA	1758185	1758335	.	-	.	Name=LOC116430874 mRNA;ID=EWKMg4ru1zPvdBw+uzMEhS+PpGo.1624892059058.38424
NW_022340504	Koludarov_et_al_2021	mRNA	1752507	1755658	.	-	.	Name=LOC116430874 mRNA;ID=EWKMg4ru1zPvdBw+uzMEhS+PpGo.1624892059058.38424
NW_022340504	Koludarov_et_al_2021	mRNA	2133660	2133899	.	-	.	Name=LOC116430874 mRNA;ID=EWKMg4ru1zPvdBw+uzMEhS+PpGo.1624892059059.38425
NW_022340504	Koludarov_et_al_2021	mRNA	2130785	2131147	.	-	.	Name=LOC116430874 mRNA;ID=EWKMg4ru1zPvdBw+uzMEhS+PpGo.1624892059059.38425
NW_022340504	Koludarov_et_al_2021	mRNA	1965662	1965742	.	-	.	Name=LOC116430874 mRNA;ID=EWKMg4ru1zPvdBw+uzMEhS+PpGo.1624892059059.38425
NW_022340504	Koludarov_et_al_2021	mRNA	1957845	1958067	.	-	.	Name=LOC116430874 mRNA;ID=EWKMg4ru1zPvdBw+uzMEhS+PpGo.1624892059059.38425
NW_022340504	Koludarov_et_al_2021	mRNA	1842560	1842670	.	-	.	Name=LOC116430874 mRNA;ID=EWKMg4ru1zPvdBw+uzMEhS+PpGo.1624892059059.38425
NW_022340504	Koludarov_et_al_2021	mRNA	1791461	1791594	.	-	.	Name=LOC116430874 mRNA;ID=EWKMg4ru1zPvdBw+uzMEhS+PpGo.1624892059059.38425
NW_022340504	Koludarov_et_al_2021	mRNA	1766966	1767056	.	-	.	Name=LOC116430874 mRNA;ID=EWKMg4ru1zPvdBw+uzMEhS+PpGo.1624892059059.38425
NW_022340504	Koludarov_et_al_2021	mRNA	1763126	1763374	.	-	.	Name=LOC116430874 mRNA;ID=EWKMg4ru1zPvdBw+uzMEhS+PpGo.1624892059059.38425
NW_022340504	Koludarov_et_al_2021	mRNA	1761972	1762236	.	-	.	Name=LOC116430874 mRNA;ID=EWKMg4ru1zPvdBw+uzMEhS+PpGo.1624892059059.38425
NW_022340504	Koludarov_et_al_2021	mRNA	1761080	1761533	.	-	.	Name=LOC116430874 mRNA;ID=EWKMg4ru1zPvdBw+uzMEhS+PpGo.1624892059059.38425
NW_022340504	Koludarov_et_al_2021	mRNA	1760271	1760535	.	-	.	Name=LOC116430874 mRNA;ID=EWKMg4ru1zPvdBw+uzMEhS+PpGo.1624892059059.38425
NW_022340504	Koludarov_et_al_2021	mRNA	1759651	1760014	.	-	.	Name=LOC116430874 mRNA;ID=EWKMg4ru1zPvdBw+uzMEhS+PpGo.1624892059059.38425
NW_022340504	Koludarov_et_al_2021	mRNA	1759103	1759392	.	-	.	Name=LOC116430874 mRNA;ID=EWKMg4ru1zPvdBw+uzMEhS+PpGo.1624892059059.38425
NW_022340504	Koludarov_et_al_2021	mRNA	1758575	1758805	.	-	.	Name=LOC116430874 mRNA;ID=EWKMg4ru1zPvdBw+uzMEhS+PpGo.1624892059059.38425
NW_022340504	Koludarov_et_al_2021	mRNA	1758185	1758335	.	-	.	Name=LOC116430874 mRNA;ID=EWKMg4ru1zPvdBw+uzMEhS+PpGo.1624892059059.38425
NW_022340504	Koludarov_et_al_2021	mRNA	1752507	1755658	.	-	.	Name=LOC116430874 mRNA;ID=EWKMg4ru1zPvdBw+uzMEhS+PpGo.1624892059059.38425
NW_022340504	Koludarov_et_al_2021	mRNA	2133262	2133360	.	-	.	Name=LOC116430874 mRNA;ID=EWKMg4ru1zPvdBw+uzMEhS+PpGo.1624892059059.38426
NW_022340504	Koludarov_et_al_2021	mRNA	2130785	2131147	.	-	.	Name=LOC116430874 mRNA;ID=EWKMg4ru1zPvdBw+uzMEhS+PpGo.1624892059059.38426
NW_022340504	Koludarov_et_al_2021	mRNA	1965662	1965742	.	-	.	Name=LOC116430874 mRNA;ID=EWKMg4ru1zPvdBw+uzMEhS+PpGo.1624892059059.38426
NW_022340504	Koludarov_et_al_2021	mRNA	1957845	1958067	.	-	.	Name=LOC116430874 mRNA;ID=EWKMg4ru1zPvdBw+uzMEhS+PpGo.1624892059059.38426
NW_022340504	Koludarov_et_al_2021	mRNA	1842560	1842670	.	-	.	Name=LOC116430874 mRNA;ID=EWKMg4ru1zPvdBw+uzMEhS+PpGo.1624892059059.38426
NW_022340504	Koludarov_et_al_2021	mRNA	1791461	1791594	.	-	.	Name=LOC116430874 mRNA;ID=EWKMg4ru1zPvdBw+uzMEhS+PpGo.1624892059059.38426
NW_022340504	Koludarov_et_al_2021	mRNA	1766966	1767056	.	-	.	Name=LOC116430874 mRNA;ID=EWKMg4ru1zPvdBw+uzMEhS+PpGo.1624892059059.38426
NW_022340504	Koludarov_et_al_2021	mRNA	1763126	1763374	.	-	.	Name=LOC116430874 mRNA;ID=EWKMg4ru1zPvdBw+uzMEhS+PpGo.1624892059059.38426
NW_022340504	Koludarov_et_al_2021	mRNA	1761972	1762236	.	-	.	Name=LOC116430874 mRNA;ID=EWKMg4ru1zPvdBw+uzMEhS+PpGo.1624892059059.38426
NW_022340504	Koludarov_et_al_2021	mRNA	1761080	1761533	.	-	.	Name=LOC116430874 mRNA;ID=EWKMg4ru1zPvdBw+uzMEhS+PpGo.1624892059059.38426
NW_022340504	Koludarov_et_al_2021	mRNA	1760271	1760535	.	-	.	Name=LOC116430874 mRNA;ID=EWKMg4ru1zPvdBw+uzMEhS+PpGo.1624892059059.38426
NW_022340504	Koludarov_et_al_2021	mRNA	1759651	1760014	.	-	.	Name=LOC116430874 mRNA;ID=EWKMg4ru1zPvdBw+uzMEhS+PpGo.1624892059059.38426
NW_022340504	Koludarov_et_al_2021	mRNA	1759103	1759392	.	-	.	Name=LOC116430874 mRNA;ID=EWKMg4ru1zPvdBw+uzMEhS+PpGo.1624892059059.38426
NW_022340504	Koludarov_et_al_2021	mRNA	1758575	1758805	.	-	.	Name=LOC116430874 mRNA;ID=EWKMg4ru1zPvdBw+uzMEhS+PpGo.1624892059059.38426
NW_022340504	Koludarov_et_al_2021	mRNA	1758185	1758335	.	-	.	Name=LOC116430874 mRNA;ID=EWKMg4ru1zPvdBw+uzMEhS+PpGo.1624892059059.38426
NW_022340504	Koludarov_et_al_2021	mRNA	1752507	1755658	.	-	.	Name=LOC116430874 mRNA;ID=EWKMg4ru1zPvdBw+uzMEhS+PpGo.1624892059059.38426
NW_022340504	Koludarov_et_al_2021	mRNA	2133262	2133280	.	-	.	Name=LOC116430874 mRNA;ID=EWKMg4ru1zPvdBw+uzMEhS+PpGo.1624892059059.38427
NW_022340504	Koludarov_et_al_2021	mRNA	2133001	2133034	.	-	.	Name=LOC116430874 mRNA;ID=EWKMg4ru1zPvdBw+uzMEhS+PpGo.1624892059059.38427
NW_022340504	Koludarov_et_al_2021	mRNA	2130785	2131147	.	-	.	Name=LOC116430874 mRNA;ID=EWKMg4ru1zPvdBw+uzMEhS+PpGo.1624892059059.38427
NW_022340504	Koludarov_et_al_2021	mRNA	1965662	1965742	.	-	.	Name=LOC116430874 mRNA;ID=EWKMg4ru1zPvdBw+uzMEhS+PpGo.1624892059059.38427
NW_022340504	Koludarov_et_al_2021	mRNA	1957845	1958067	.	-	.	Name=LOC116430874 mRNA;ID=EWKMg4ru1zPvdBw+uzMEhS+PpGo.1624892059059.38427
NW_022340504	Koludarov_et_al_2021	mRNA	1842560	1842670	.	-	.	Name=LOC116430874 mRNA;ID=EWKMg4ru1zPvdBw+uzMEhS+PpGo.1624892059059.38427
NW_022340504	Koludarov_et_al_2021	mRNA	1791461	1791594	.	-	.	Name=LOC116430874 mRNA;ID=EWKMg4ru1zPvdBw+uzMEhS+PpGo.1624892059059.38427
NW_022340504	Koludarov_et_al_2021	mRNA	1766966	1767056	.	-	.	Name=LOC116430874 mRNA;ID=EWKMg4ru1zPvdBw+uzMEhS+PpGo.1624892059059.38427
NW_022340504	Koludarov_et_al_2021	mRNA	1763126	1763374	.	-	.	Name=LOC116430874 mRNA;ID=EWKMg4ru1zPvdBw+uzMEhS+PpGo.1624892059059.38427
NW_022340504	Koludarov_et_al_2021	mRNA	1761972	1762236	.	-	.	Name=LOC116430874 mRNA;ID=EWKMg4ru1zPvdBw+uzMEhS+PpGo.1624892059059.38427
NW_022340504	Koludarov_et_al_2021	mRNA	1761080	1761533	.	-	.	Name=LOC116430874 mRNA;ID=EWKMg4ru1zPvdBw+uzMEhS+PpGo.1624892059059.38427
NW_022340504	Koludarov_et_al_2021	mRNA	1760271	1760535	.	-	.	Name=LOC116430874 mRNA;ID=EWKMg4ru1zPvdBw+uzMEhS+PpGo.1624892059059.38427
NW_022340504	Koludarov_et_al_2021	mRNA	1759651	1760014	.	-	.	Name=LOC116430874 mRNA;ID=EWKMg4ru1zPvdBw+uzMEhS+PpGo.1624892059059.38427
NW_022340504	Koludarov_et_al_2021	mRNA	1759103	1759392	.	-	.	Name=LOC116430874 mRNA;ID=EWKMg4ru1zPvdBw+uzMEhS+PpGo.1624892059059.38427
NW_022340504	Koludarov_et_al_2021	mRNA	1758575	1758805	.	-	.	Name=LOC116430874 mRNA;ID=EWKMg4ru1zPvdBw+uzMEhS+PpGo.1624892059059.38427
NW_022340504	Koludarov_et_al_2021	mRNA	1758185	1758335	.	-	.	Name=LOC116430874 mRNA;ID=EWKMg4ru1zPvdBw+uzMEhS+PpGo.1624892059059.38427
NW_022340504	Koludarov_et_al_2021	mRNA	1752507	1755658	.	-	.	Name=LOC116430874 mRNA;ID=EWKMg4ru1zPvdBw+uzMEhS+PpGo.1624892059059.38427
NW_022340504	Koludarov_et_al_2021	mRNA	2133172	2133256	.	-	.	Name=LOC116430874 mRNA;ID=EWKMg4ru1zPvdBw+uzMEhS+PpGo.1624892059059.38428
NW_022340504	Koludarov_et_al_2021	mRNA	2133001	2133028	.	-	.	Name=LOC116430874 mRNA;ID=EWKMg4ru1zPvdBw+uzMEhS+PpGo.1624892059059.38428
NW_022340504	Koludarov_et_al_2021	mRNA	2130785	2131147	.	-	.	Name=LOC116430874 mRNA;ID=EWKMg4ru1zPvdBw+uzMEhS+PpGo.1624892059059.38428
NW_022340504	Koludarov_et_al_2021	mRNA	1965662	1965742	.	-	.	Name=LOC116430874 mRNA;ID=EWKMg4ru1zPvdBw+uzMEhS+PpGo.1624892059059.38428
NW_022340504	Koludarov_et_al_2021	mRNA	1957845	1958067	.	-	.	Name=LOC116430874 mRNA;ID=EWKMg4ru1zPvdBw+uzMEhS+PpGo.1624892059059.38428
NW_022340504	Koludarov_et_al_2021	mRNA	1842560	1842670	.	-	.	Name=LOC116430874 mRNA;ID=EWKMg4ru1zPvdBw+uzMEhS+PpGo.1624892059059.38428
NW_022340504	Koludarov_et_al_2021	mRNA	1791461	1791594	.	-	.	Name=LOC116430874 mRNA;ID=EWKMg4ru1zPvdBw+uzMEhS+PpGo.1624892059059.38428
NW_022340504	Koludarov_et_al_2021	mRNA	1766966	1767056	.	-	.	Name=LOC116430874 mRNA;ID=EWKMg4ru1zPvdBw+uzMEhS+PpGo.1624892059059.38428
NW_022340504	Koludarov_et_al_2021	mRNA	1763126	1763374	.	-	.	Name=LOC116430874 mRNA;ID=EWKMg4ru1zPvdBw+uzMEhS+PpGo.1624892059059.38428
NW_022340504	Koludarov_et_al_2021	mRNA	1761972	1762236	.	-	.	Name=LOC116430874 mRNA;ID=EWKMg4ru1zPvdBw+uzMEhS+PpGo.1624892059059.38428
NW_022340504	Koludarov_et_al_2021	mRNA	1761080	1761533	.	-	.	Name=LOC116430874 mRNA;ID=EWKMg4ru1zPvdBw+uzMEhS+PpGo.1624892059059.38428
NW_022340504	Koludarov_et_al_2021	mRNA	1760271	1760535	.	-	.	Name=LOC116430874 mRNA;ID=EWKMg4ru1zPvdBw+uzMEhS+PpGo.1624892059059.38428
NW_022340504	Koludarov_et_al_2021	mRNA	1759651	1760014	.	-	.	Name=LOC116430874 mRNA;ID=EWKMg4ru1zPvdBw+uzMEhS+PpGo.1624892059059.38428
NW_022340504	Koludarov_et_al_2021	mRNA	1759103	1759392	.	-	.	Name=LOC116430874 mRNA;ID=EWKMg4ru1zPvdBw+uzMEhS+PpGo.1624892059059.38428
NW_022340504	Koludarov_et_al_2021	mRNA	1758575	1758805	.	-	.	Name=LOC116430874 mRNA;ID=EWKMg4ru1zPvdBw+uzMEhS+PpGo.1624892059059.38428
NW_022340504	Koludarov_et_al_2021	mRNA	1758185	1758335	.	-	.	Name=LOC116430874 mRNA;ID=EWKMg4ru1zPvdBw+uzMEhS+PpGo.1624892059059.38428
NW_022340504	Koludarov_et_al_2021	mRNA	1752507	1755658	.	-	.	Name=LOC116430874 mRNA;ID=EWKMg4ru1zPvdBw+uzMEhS+PpGo.1624892059059.38428
NW_022340504	Koludarov_et_al_2021	mRNA	2133001	2133255	.	-	.	Name=LOC116430874 mRNA;ID=EWKMg4ru1zPvdBw+uzMEhS+PpGo.1624892059059.38429
NW_022340504	Koludarov_et_al_2021	mRNA	2130785	2131147	.	-	.	Name=LOC116430874 mRNA;ID=EWKMg4ru1zPvdBw+uzMEhS+PpGo.1624892059059.38429
NW_022340504	Koludarov_et_al_2021	mRNA	1965662	1965742	.	-	.	Name=LOC116430874 mRNA;ID=EWKMg4ru1zPvdBw+uzMEhS+PpGo.1624892059059.38429
NW_022340504	Koludarov_et_al_2021	mRNA	1957845	1958067	.	-	.	Name=LOC116430874 mRNA;ID=EWKMg4ru1zPvdBw+uzMEhS+PpGo.1624892059059.38429
NW_022340504	Koludarov_et_al_2021	mRNA	1842560	1842670	.	-	.	Name=LOC116430874 mRNA;ID=EWKMg4ru1zPvdBw+uzMEhS+PpGo.1624892059059.38429
NW_022340504	Koludarov_et_al_2021	mRNA	1791461	1791594	.	-	.	Name=LOC116430874 mRNA;ID=EWKMg4ru1zPvdBw+uzMEhS+PpGo.1624892059059.38429
NW_022340504	Koludarov_et_al_2021	mRNA	1766966	1767056	.	-	.	Name=LOC116430874 mRNA;ID=EWKMg4ru1zPvdBw+uzMEhS+PpGo.1624892059059.38429
NW_022340504	Koludarov_et_al_2021	mRNA	1763126	1763374	.	-	.	Name=LOC116430874 mRNA;ID=EWKMg4ru1zPvdBw+uzMEhS+PpGo.1624892059059.38429
NW_022340504	Koludarov_et_al_2021	mRNA	1761972	1762236	.	-	.	Name=LOC116430874 mRNA;ID=EWKMg4ru1zPvdBw+uzMEhS+PpGo.1624892059059.38429
NW_022340504	Koludarov_et_al_2021	mRNA	1761080	1761533	.	-	.	Name=LOC116430874 mRNA;ID=EWKMg4ru1zPvdBw+uzMEhS+PpGo.1624892059059.38429
NW_022340504	Koludarov_et_al_2021	mRNA	1760271	1760535	.	-	.	Name=LOC116430874 mRNA;ID=EWKMg4ru1zPvdBw+uzMEhS+PpGo.1624892059059.38429
NW_022340504	Koludarov_et_al_2021	mRNA	1759651	1760014	.	-	.	Name=LOC116430874 mRNA;ID=EWKMg4ru1zPvdBw+uzMEhS+PpGo.1624892059059.38429
NW_022340504	Koludarov_et_al_2021	mRNA	1759103	1759392	.	-	.	Name=LOC116430874 mRNA;ID=EWKMg4ru1zPvdBw+uzMEhS+PpGo.1624892059059.38429
NW_022340504	Koludarov_et_al_2021	mRNA	1758575	1758805	.	-	.	Name=LOC116430874 mRNA;ID=EWKMg4ru1zPvdBw+uzMEhS+PpGo.1624892059059.38429
NW_022340504	Koludarov_et_al_2021	mRNA	1758185	1758335	.	-	.	Name=LOC116430874 mRNA;ID=EWKMg4ru1zPvdBw+uzMEhS+PpGo.1624892059059.38429
NW_022340504	Koludarov_et_al_2021	mRNA	1752507	1755658	.	-	.	Name=LOC116430874 mRNA;ID=EWKMg4ru1zPvdBw+uzMEhS+PpGo.1624892059059.38429
NW_022340504	Koludarov_et_al_2021	mRNA	2133660	2133898	.	-	.	Name=LOC116430874 mRNA;ID=EWKMg4ru1zPvdBw+uzMEhS+PpGo.1624892059059.38430
NW_022340504	Koludarov_et_al_2021	mRNA	2130785	2131147	.	-	.	Name=LOC116430874 mRNA;ID=EWKMg4ru1zPvdBw+uzMEhS+PpGo.1624892059059.38430
NW_022340504	Koludarov_et_al_2021	mRNA	1965662	1965742	.	-	.	Name=LOC116430874 mRNA;ID=EWKMg4ru1zPvdBw+uzMEhS+PpGo.1624892059059.38430
NW_022340504	Koludarov_et_al_2021	mRNA	1957845	1958067	.	-	.	Name=LOC116430874 mRNA;ID=EWKMg4ru1zPvdBw+uzMEhS+PpGo.1624892059059.38430
NW_022340504	Koludarov_et_al_2021	mRNA	1842560	1842670	.	-	.	Name=LOC116430874 mRNA;ID=EWKMg4ru1zPvdBw+uzMEhS+PpGo.1624892059059.38430
NW_022340504	Koludarov_et_al_2021	mRNA	1791461	1791594	.	-	.	Name=LOC116430874 mRNA;ID=EWKMg4ru1zPvdBw+uzMEhS+PpGo.1624892059059.38430
NW_022340504	Koludarov_et_al_2021	mRNA	1766966	1767056	.	-	.	Name=LOC116430874 mRNA;ID=EWKMg4ru1zPvdBw+uzMEhS+PpGo.1624892059059.38430
NW_022340504	Koludarov_et_al_2021	mRNA	1763126	1763374	.	-	.	Name=LOC116430874 mRNA;ID=EWKMg4ru1zPvdBw+uzMEhS+PpGo.1624892059059.38430
NW_022340504	Koludarov_et_al_2021	mRNA	1761972	1762236	.	-	.	Name=LOC116430874 mRNA;ID=EWKMg4ru1zPvdBw+uzMEhS+PpGo.1624892059059.38430
NW_022340504	Koludarov_et_al_2021	mRNA	1761080	1761533	.	-	.	Name=LOC116430874 mRNA;ID=EWKMg4ru1zPvdBw+uzMEhS+PpGo.1624892059059.38430
NW_022340504	Koludarov_et_al_2021	mRNA	1760271	1760535	.	-	.	Name=LOC116430874 mRNA;ID=EWKMg4ru1zPvdBw+uzMEhS+PpGo.1624892059059.38430
NW_022340504	Koludarov_et_al_2021	mRNA	1759651	1760014	.	-	.	Name=LOC116430874 mRNA;ID=EWKMg4ru1zPvdBw+uzMEhS+PpGo.1624892059059.38430
NW_022340504	Koludarov_et_al_2021	mRNA	1759103	1759392	.	-	.	Name=LOC116430874 mRNA;ID=EWKMg4ru1zPvdBw+uzMEhS+PpGo.1624892059059.38430
NW_022340504	Koludarov_et_al_2021	mRNA	1758575	1758805	.	-	.	Name=LOC116430874 mRNA;ID=EWKMg4ru1zPvdBw+uzMEhS+PpGo.1624892059059.38430
NW_022340504	Koludarov_et_al_2021	mRNA	1758185	1758335	.	-	.	Name=LOC116430874 mRNA;ID=EWKMg4ru1zPvdBw+uzMEhS+PpGo.1624892059059.38430
NW_022340504	Koludarov_et_al_2021	mRNA	1755508	1755734	.	-	.	Name=LOC116430874 mRNA;ID=EWKMg4ru1zPvdBw+uzMEhS+PpGo.1624892059059.38430
NW_022340504	Koludarov_et_al_2021	mRNA	2133660	2133898	.	-	.	Name=LOC116430874 mRNA;ID=EWKMg4ru1zPvdBw+uzMEhS+PpGo.1624892059059.38431
NW_022340504	Koludarov_et_al_2021	mRNA	2130785	2131147	.	-	.	Name=LOC116430874 mRNA;ID=EWKMg4ru1zPvdBw+uzMEhS+PpGo.1624892059059.38431
NW_022340504	Koludarov_et_al_2021	mRNA	1965662	1965742	.	-	.	Name=LOC116430874 mRNA;ID=EWKMg4ru1zPvdBw+uzMEhS+PpGo.1624892059059.38431
NW_022340504	Koludarov_et_al_2021	mRNA	1957845	1958067	.	-	.	Name=LOC116430874 mRNA;ID=EWKMg4ru1zPvdBw+uzMEhS+PpGo.1624892059059.38431
NW_022340504	Koludarov_et_al_2021	mRNA	1842560	1842670	.	-	.	Name=LOC116430874 mRNA;ID=EWKMg4ru1zPvdBw+uzMEhS+PpGo.1624892059059.38431
NW_022340504	Koludarov_et_al_2021	mRNA	1791461	1791594	.	-	.	Name=LOC116430874 mRNA;ID=EWKMg4ru1zPvdBw+uzMEhS+PpGo.1624892059059.38431
NW_022340504	Koludarov_et_al_2021	mRNA	1766966	1767056	.	-	.	Name=LOC116430874 mRNA;ID=EWKMg4ru1zPvdBw+uzMEhS+PpGo.1624892059059.38431
NW_022340504	Koludarov_et_al_2021	mRNA	1763126	1763374	.	-	.	Name=LOC116430874 mRNA;ID=EWKMg4ru1zPvdBw+uzMEhS+PpGo.1624892059059.38431
NW_022340504	Koludarov_et_al_2021	mRNA	1761972	1762236	.	-	.	Name=LOC116430874 mRNA;ID=EWKMg4ru1zPvdBw+uzMEhS+PpGo.1624892059059.38431
NW_022340504	Koludarov_et_al_2021	mRNA	1761080	1761533	.	-	.	Name=LOC116430874 mRNA;ID=EWKMg4ru1zPvdBw+uzMEhS+PpGo.1624892059059.38431
NW_022340504	Koludarov_et_al_2021	mRNA	1760271	1760535	.	-	.	Name=LOC116430874 mRNA;ID=EWKMg4ru1zPvdBw+uzMEhS+PpGo.1624892059059.38431
NW_022340504	Koludarov_et_al_2021	mRNA	1759651	1760014	.	-	.	Name=LOC116430874 mRNA;ID=EWKMg4ru1zPvdBw+uzMEhS+PpGo.1624892059059.38431
NW_022340504	Koludarov_et_al_2021	mRNA	1759103	1759392	.	-	.	Name=LOC116430874 mRNA;ID=EWKMg4ru1zPvdBw+uzMEhS+PpGo.1624892059059.38431
NW_022340504	Koludarov_et_al_2021	mRNA	1758575	1758805	.	-	.	Name=LOC116430874 mRNA;ID=EWKMg4ru1zPvdBw+uzMEhS+PpGo.1624892059059.38431
NW_022340504	Koludarov_et_al_2021	mRNA	1758185	1758335	.	-	.	Name=LOC116430874 mRNA;ID=EWKMg4ru1zPvdBw+uzMEhS+PpGo.1624892059059.38431
NW_022340504	Koludarov_et_al_2021	mRNA	1756182	1756540	.	-	.	Name=LOC116430874 mRNA;ID=EWKMg4ru1zPvdBw+uzMEhS+PpGo.1624892059059.38431
NW_022340504	Koludarov_et_al_2021	mRNA	2133660	2133898	.	-	.	Name=LOC116430874 mRNA;ID=EWKMg4ru1zPvdBw+uzMEhS+PpGo.1624892059059.38432
NW_022340504	Koludarov_et_al_2021	mRNA	2130785	2131147	.	-	.	Name=LOC116430874 mRNA;ID=EWKMg4ru1zPvdBw+uzMEhS+PpGo.1624892059059.38432
NW_022340504	Koludarov_et_al_2021	mRNA	1965662	1965742	.	-	.	Name=LOC116430874 mRNA;ID=EWKMg4ru1zPvdBw+uzMEhS+PpGo.1624892059059.38432
NW_022340504	Koludarov_et_al_2021	mRNA	1957845	1958067	.	-	.	Name=LOC116430874 mRNA;ID=EWKMg4ru1zPvdBw+uzMEhS+PpGo.1624892059059.38432
NW_022340504	Koludarov_et_al_2021	mRNA	1842560	1842670	.	-	.	Name=LOC116430874 mRNA;ID=EWKMg4ru1zPvdBw+uzMEhS+PpGo.1624892059059.38432
NW_022340504	Koludarov_et_al_2021	mRNA	1791461	1791594	.	-	.	Name=LOC116430874 mRNA;ID=EWKMg4ru1zPvdBw+uzMEhS+PpGo.1624892059059.38432
NW_022340504	Koludarov_et_al_2021	mRNA	1766966	1767056	.	-	.	Name=LOC116430874 mRNA;ID=EWKMg4ru1zPvdBw+uzMEhS+PpGo.1624892059059.38432
NW_022340504	Koludarov_et_al_2021	mRNA	1763126	1763374	.	-	.	Name=LOC116430874 mRNA;ID=EWKMg4ru1zPvdBw+uzMEhS+PpGo.1624892059059.38432
NW_022340504	Koludarov_et_al_2021	mRNA	1761972	1762236	.	-	.	Name=LOC116430874 mRNA;ID=EWKMg4ru1zPvdBw+uzMEhS+PpGo.1624892059059.38432
NW_022340504	Koludarov_et_al_2021	mRNA	1761080	1761533	.	-	.	Name=LOC116430874 mRNA;ID=EWKMg4ru1zPvdBw+uzMEhS+PpGo.1624892059059.38432
NW_022340504	Koludarov_et_al_2021	mRNA	1760271	1760535	.	-	.	Name=LOC116430874 mRNA;ID=EWKMg4ru1zPvdBw+uzMEhS+PpGo.1624892059059.38432
NW_022340504	Koludarov_et_al_2021	mRNA	1759651	1760014	.	-	.	Name=LOC116430874 mRNA;ID=EWKMg4ru1zPvdBw+uzMEhS+PpGo.1624892059059.38432
NW_022340504	Koludarov_et_al_2021	mRNA	1759103	1759392	.	-	.	Name=LOC116430874 mRNA;ID=EWKMg4ru1zPvdBw+uzMEhS+PpGo.1624892059059.38432
NW_022340504	Koludarov_et_al_2021	mRNA	1758575	1758805	.	-	.	Name=LOC116430874 mRNA;ID=EWKMg4ru1zPvdBw+uzMEhS+PpGo.1624892059059.38432
NW_022340504	Koludarov_et_al_2021	mRNA	1758185	1758335	.	-	.	Name=LOC116430874 mRNA;ID=EWKMg4ru1zPvdBw+uzMEhS+PpGo.1624892059059.38432
NW_022340504	Koludarov_et_al_2021	mRNA	1756182	1757461	.	-	.	Name=LOC116430874 mRNA;ID=EWKMg4ru1zPvdBw+uzMEhS+PpGo.1624892059059.38432
NW_022340504	Koludarov_et_al_2021	mRNA	1691318	1692196	.	-	.	Name=LOC116430833 mRNA;ID=EWKMg4ru1zPvdBw+uzMEhS+PpGo.1624892059059.38433
NW_022340504	Koludarov_et_al_2021	mRNA	1464668	1468797	.	-	.	Name=LOC116430833 mRNA;ID=EWKMg4ru1zPvdBw+uzMEhS+PpGo.1624892059059.38433
NW_022340504	Koludarov_et_al_2021	mRNA	1460903	1461028	.	-	.	Name=LOC116430833 mRNA;ID=EWKMg4ru1zPvdBw+uzMEhS+PpGo.1624892059059.38433
NW_022340504	Koludarov_et_al_2021	mRNA	1459302	1459412	.	-	.	Name=LOC116430833 mRNA;ID=EWKMg4ru1zPvdBw+uzMEhS+PpGo.1624892059059.38433
NW_022340504	Koludarov_et_al_2021	mRNA	1458380	1458566	.	-	.	Name=LOC116430833 mRNA;ID=EWKMg4ru1zPvdBw+uzMEhS+PpGo.1624892059059.38433
NW_022340504	Koludarov_et_al_2021	mRNA	1452003	1452184	.	-	.	Name=LOC116430833 mRNA;ID=EWKMg4ru1zPvdBw+uzMEhS+PpGo.1624892059059.38433
NW_022340504	Koludarov_et_al_2021	mRNA	1446756	1446996	.	-	.	Name=LOC116430833 mRNA;ID=EWKMg4ru1zPvdBw+uzMEhS+PpGo.1624892059059.38433
NW_022340504	Koludarov_et_al_2021	mRNA	1440776	1446102	.	-	.	Name=LOC116430833 mRNA;ID=EWKMg4ru1zPvdBw+uzMEhS+PpGo.1624892059059.38433
NW_022340504	Koludarov_et_al_2021	mRNA	630499	631280	.	+	.	Name=LOC116430850 mRNA;ID=EWKMg4ru1zPvdBw+uzMEhS+PpGo.1624892059059.38434
NW_022340504	Koludarov_et_al_2021	mRNA	733050	733334	.	+	.	Name=LOC116430850 mRNA;ID=EWKMg4ru1zPvdBw+uzMEhS+PpGo.1624892059059.38434
NW_022340504	Koludarov_et_al_2021	mRNA	783591	783740	.	+	.	Name=LOC116430850 mRNA;ID=EWKMg4ru1zPvdBw+uzMEhS+PpGo.1624892059059.38434
NW_022340504	Koludarov_et_al_2021	mRNA	818158	818352	.	+	.	Name=LOC116430850 mRNA;ID=EWKMg4ru1zPvdBw+uzMEhS+PpGo.1624892059059.38434
NW_022340504	Koludarov_et_al_2021	mRNA	826104	826190	.	+	.	Name=LOC116430850 mRNA;ID=EWKMg4ru1zPvdBw+uzMEhS+PpGo.1624892059059.38434
NW_022340504	Koludarov_et_al_2021	mRNA	828206	828379	.	+	.	Name=LOC116430850 mRNA;ID=EWKMg4ru1zPvdBw+uzMEhS+PpGo.1624892059059.38434
NW_022340504	Koludarov_et_al_2021	mRNA	830198	830650	.	+	.	Name=LOC116430850 mRNA;ID=EWKMg4ru1zPvdBw+uzMEhS+PpGo.1624892059059.38434
NW_022340504	Koludarov_et_al_2021	mRNA	830990	831183	.	+	.	Name=LOC116430850 mRNA;ID=EWKMg4ru1zPvdBw+uzMEhS+PpGo.1624892059059.38434
NW_022340504	Koludarov_et_al_2021	mRNA	832294	839746	.	+	.	Name=LOC116430850 mRNA;ID=EWKMg4ru1zPvdBw+uzMEhS+PpGo.1624892059059.38434
NW_022340504	Koludarov_et_al_2021	mRNA	261395	261502	.	+	.	Name=LOC116430876 mRNA;ID=EWKMg4ru1zPvdBw+uzMEhS+PpGo.1624892059059.38435
NW_022340504	Koludarov_et_al_2021	mRNA	281363	281478	.	+	.	Name=LOC116430876 mRNA;ID=EWKMg4ru1zPvdBw+uzMEhS+PpGo.1624892059059.38435
NW_022340504	Koludarov_et_al_2021	mRNA	322329	322503	.	+	.	Name=LOC116430876 mRNA;ID=EWKMg4ru1zPvdBw+uzMEhS+PpGo.1624892059059.38435
NW_022340504	Koludarov_et_al_2021	mRNA	324095	324368	.	+	.	Name=LOC116430876 mRNA;ID=EWKMg4ru1zPvdBw+uzMEhS+PpGo.1624892059059.38435
NW_022340504	Koludarov_et_al_2021	mRNA	328252	328547	.	+	.	Name=LOC116430876 mRNA;ID=EWKMg4ru1zPvdBw+uzMEhS+PpGo.1624892059059.38435
NW_022340504	Koludarov_et_al_2021	mRNA	333471	333720	.	+	.	Name=LOC116430876 mRNA;ID=EWKMg4ru1zPvdBw+uzMEhS+PpGo.1624892059059.38435
NW_022340504	Koludarov_et_al_2021	mRNA	334128	335640	.	+	.	Name=LOC116430876 mRNA;ID=EWKMg4ru1zPvdBw+uzMEhS+PpGo.1624892059059.38435
NW_022340504	Koludarov_et_al_2021	mRNA	336080	337310	.	+	.	Name=LOC116430876 mRNA;ID=EWKMg4ru1zPvdBw+uzMEhS+PpGo.1624892059059.38435
NW_022340504	Koludarov_et_al_2021	mRNA	409823	409937	.	+	.	Name=LOC116430876 mRNA;ID=EWKMg4ru1zPvdBw+uzMEhS+PpGo.1624892059059.38435
NW_022340504	Koludarov_et_al_2021	mRNA	420380	420507	.	+	.	Name=LOC116430876 mRNA;ID=EWKMg4ru1zPvdBw+uzMEhS+PpGo.1624892059059.38435
NW_022340504	Koludarov_et_al_2021	mRNA	428727	429122	.	+	.	Name=LOC116430876 mRNA;ID=EWKMg4ru1zPvdBw+uzMEhS+PpGo.1624892059059.38435
NW_022340504	Koludarov_et_al_2021	mRNA	429206	429308	.	+	.	Name=LOC116430876 mRNA;ID=EWKMg4ru1zPvdBw+uzMEhS+PpGo.1624892059059.38435
NW_022340504	Koludarov_et_al_2021	mRNA	430040	430228	.	+	.	Name=LOC116430876 mRNA;ID=EWKMg4ru1zPvdBw+uzMEhS+PpGo.1624892059059.38435
NW_022340504	Koludarov_et_al_2021	mRNA	431900	432114	.	+	.	Name=LOC116430876 mRNA;ID=EWKMg4ru1zPvdBw+uzMEhS+PpGo.1624892059059.38435
NW_022340504	Koludarov_et_al_2021	mRNA	433445	433545	.	+	.	Name=LOC116430876 mRNA;ID=EWKMg4ru1zPvdBw+uzMEhS+PpGo.1624892059059.38435
NW_022340504	Koludarov_et_al_2021	mRNA	434760	435076	.	+	.	Name=LOC116430876 mRNA;ID=EWKMg4ru1zPvdBw+uzMEhS+PpGo.1624892059059.38435
NW_022340504	Koludarov_et_al_2021	mRNA	435157	435528	.	+	.	Name=LOC116430876 mRNA;ID=EWKMg4ru1zPvdBw+uzMEhS+PpGo.1624892059059.38435
NW_022340504	Koludarov_et_al_2021	mRNA	435610	435972	.	+	.	Name=LOC116430876 mRNA;ID=EWKMg4ru1zPvdBw+uzMEhS+PpGo.1624892059059.38435
NW_022340504	Koludarov_et_al_2021	mRNA	436076	436289	.	+	.	Name=LOC116430876 mRNA;ID=EWKMg4ru1zPvdBw+uzMEhS+PpGo.1624892059059.38435
NW_022340504	Koludarov_et_al_2021	mRNA	436362	436604	.	+	.	Name=LOC116430876 mRNA;ID=EWKMg4ru1zPvdBw+uzMEhS+PpGo.1624892059059.38435
NW_022340504	Koludarov_et_al_2021	mRNA	436688	440089	.	+	.	Name=LOC116430876 mRNA;ID=EWKMg4ru1zPvdBw+uzMEhS+PpGo.1624892059059.38435
NW_022340504	Koludarov_et_al_2021	mRNA	261708	262563	.	+	.	Name=LOC116430876 mRNA;ID=EWKMg4ru1zPvdBw+uzMEhS+PpGo.1624892059059.38436
NW_022340504	Koludarov_et_al_2021	mRNA	281363	281478	.	+	.	Name=LOC116430876 mRNA;ID=EWKMg4ru1zPvdBw+uzMEhS+PpGo.1624892059059.38436
NW_022340504	Koludarov_et_al_2021	mRNA	322329	322503	.	+	.	Name=LOC116430876 mRNA;ID=EWKMg4ru1zPvdBw+uzMEhS+PpGo.1624892059059.38436
NW_022340504	Koludarov_et_al_2021	mRNA	324095	324368	.	+	.	Name=LOC116430876 mRNA;ID=EWKMg4ru1zPvdBw+uzMEhS+PpGo.1624892059059.38436
NW_022340504	Koludarov_et_al_2021	mRNA	328252	328547	.	+	.	Name=LOC116430876 mRNA;ID=EWKMg4ru1zPvdBw+uzMEhS+PpGo.1624892059059.38436
NW_022340504	Koludarov_et_al_2021	mRNA	333471	333720	.	+	.	Name=LOC116430876 mRNA;ID=EWKMg4ru1zPvdBw+uzMEhS+PpGo.1624892059059.38436
NW_022340504	Koludarov_et_al_2021	mRNA	334128	335640	.	+	.	Name=LOC116430876 mRNA;ID=EWKMg4ru1zPvdBw+uzMEhS+PpGo.1624892059059.38436
NW_022340504	Koludarov_et_al_2021	mRNA	336080	337310	.	+	.	Name=LOC116430876 mRNA;ID=EWKMg4ru1zPvdBw+uzMEhS+PpGo.1624892059059.38436
NW_022340504	Koludarov_et_al_2021	mRNA	409823	409937	.	+	.	Name=LOC116430876 mRNA;ID=EWKMg4ru1zPvdBw+uzMEhS+PpGo.1624892059059.38436
NW_022340504	Koludarov_et_al_2021	mRNA	420380	420507	.	+	.	Name=LOC116430876 mRNA;ID=EWKMg4ru1zPvdBw+uzMEhS+PpGo.1624892059059.38436
NW_022340504	Koludarov_et_al_2021	mRNA	428727	429122	.	+	.	Name=LOC116430876 mRNA;ID=EWKMg4ru1zPvdBw+uzMEhS+PpGo.1624892059059.38436
NW_022340504	Koludarov_et_al_2021	mRNA	429206	429308	.	+	.	Name=LOC116430876 mRNA;ID=EWKMg4ru1zPvdBw+uzMEhS+PpGo.1624892059059.38436
NW_022340504	Koludarov_et_al_2021	mRNA	430040	430228	.	+	.	Name=LOC116430876 mRNA;ID=EWKMg4ru1zPvdBw+uzMEhS+PpGo.1624892059059.38436
NW_022340504	Koludarov_et_al_2021	mRNA	431900	432114	.	+	.	Name=LOC116430876 mRNA;ID=EWKMg4ru1zPvdBw+uzMEhS+PpGo.1624892059059.38436
NW_022340504	Koludarov_et_al_2021	mRNA	433445	433545	.	+	.	Name=LOC116430876 mRNA;ID=EWKMg4ru1zPvdBw+uzMEhS+PpGo.1624892059059.38436
NW_022340504	Koludarov_et_al_2021	mRNA	434760	435076	.	+	.	Name=LOC116430876 mRNA;ID=EWKMg4ru1zPvdBw+uzMEhS+PpGo.1624892059059.38436
NW_022340504	Koludarov_et_al_2021	mRNA	435157	435528	.	+	.	Name=LOC116430876 mRNA;ID=EWKMg4ru1zPvdBw+uzMEhS+PpGo.1624892059059.38436
NW_022340504	Koludarov_et_al_2021	mRNA	435610	435972	.	+	.	Name=LOC116430876 mRNA;ID=EWKMg4ru1zPvdBw+uzMEhS+PpGo.1624892059059.38436
NW_022340504	Koludarov_et_al_2021	mRNA	436076	436289	.	+	.	Name=LOC116430876 mRNA;ID=EWKMg4ru1zPvdBw+uzMEhS+PpGo.1624892059059.38436
NW_022340504	Koludarov_et_al_2021	mRNA	436362	436604	.	+	.	Name=LOC116430876 mRNA;ID=EWKMg4ru1zPvdBw+uzMEhS+PpGo.1624892059059.38436
NW_022340504	Koludarov_et_al_2021	mRNA	436688	440089	.	+	.	Name=LOC116430876 mRNA;ID=EWKMg4ru1zPvdBw+uzMEhS+PpGo.1624892059059.38436
NW_022340504	Koludarov_et_al_2021	mRNA	261708	262563	.	+	.	Name=LOC116430876 mRNA;ID=EWKMg4ru1zPvdBw+uzMEhS+PpGo.1624892059059.38437
NW_022340504	Koludarov_et_al_2021	mRNA	281363	281478	.	+	.	Name=LOC116430876 mRNA;ID=EWKMg4ru1zPvdBw+uzMEhS+PpGo.1624892059059.38437
NW_022340504	Koludarov_et_al_2021	mRNA	322329	322503	.	+	.	Name=LOC116430876 mRNA;ID=EWKMg4ru1zPvdBw+uzMEhS+PpGo.1624892059059.38437
NW_022340504	Koludarov_et_al_2021	mRNA	324095	324368	.	+	.	Name=LOC116430876 mRNA;ID=EWKMg4ru1zPvdBw+uzMEhS+PpGo.1624892059059.38437
NW_022340504	Koludarov_et_al_2021	mRNA	328252	328547	.	+	.	Name=LOC116430876 mRNA;ID=EWKMg4ru1zPvdBw+uzMEhS+PpGo.1624892059059.38437
NW_022340504	Koludarov_et_al_2021	mRNA	333471	333720	.	+	.	Name=LOC116430876 mRNA;ID=EWKMg4ru1zPvdBw+uzMEhS+PpGo.1624892059059.38437
NW_022340504	Koludarov_et_al_2021	mRNA	334128	335640	.	+	.	Name=LOC116430876 mRNA;ID=EWKMg4ru1zPvdBw+uzMEhS+PpGo.1624892059059.38437
NW_022340504	Koludarov_et_al_2021	mRNA	336080	337310	.	+	.	Name=LOC116430876 mRNA;ID=EWKMg4ru1zPvdBw+uzMEhS+PpGo.1624892059059.38437
NW_022340504	Koludarov_et_al_2021	mRNA	409823	409937	.	+	.	Name=LOC116430876 mRNA;ID=EWKMg4ru1zPvdBw+uzMEhS+PpGo.1624892059059.38437
NW_022340504	Koludarov_et_al_2021	mRNA	420380	420507	.	+	.	Name=LOC116430876 mRNA;ID=EWKMg4ru1zPvdBw+uzMEhS+PpGo.1624892059059.38437
NW_022340504	Koludarov_et_al_2021	mRNA	428727	429122	.	+	.	Name=LOC116430876 mRNA;ID=EWKMg4ru1zPvdBw+uzMEhS+PpGo.1624892059059.38437
NW_022340504	Koludarov_et_al_2021	mRNA	429206	429308	.	+	.	Name=LOC116430876 mRNA;ID=EWKMg4ru1zPvdBw+uzMEhS+PpGo.1624892059059.38437
NW_022340504	Koludarov_et_al_2021	mRNA	431900	432114	.	+	.	Name=LOC116430876 mRNA;ID=EWKMg4ru1zPvdBw+uzMEhS+PpGo.1624892059059.38437
NW_022340504	Koludarov_et_al_2021	mRNA	433445	433545	.	+	.	Name=LOC116430876 mRNA;ID=EWKMg4ru1zPvdBw+uzMEhS+PpGo.1624892059059.38437
NW_022340504	Koludarov_et_al_2021	mRNA	434760	435076	.	+	.	Name=LOC116430876 mRNA;ID=EWKMg4ru1zPvdBw+uzMEhS+PpGo.1624892059059.38437
NW_022340504	Koludarov_et_al_2021	mRNA	435157	435528	.	+	.	Name=LOC116430876 mRNA;ID=EWKMg4ru1zPvdBw+uzMEhS+PpGo.1624892059059.38437
NW_022340504	Koludarov_et_al_2021	mRNA	435610	435972	.	+	.	Name=LOC116430876 mRNA;ID=EWKMg4ru1zPvdBw+uzMEhS+PpGo.1624892059059.38437
NW_022340504	Koludarov_et_al_2021	mRNA	436076	436289	.	+	.	Name=LOC116430876 mRNA;ID=EWKMg4ru1zPvdBw+uzMEhS+PpGo.1624892059059.38437
NW_022340504	Koludarov_et_al_2021	mRNA	436362	436604	.	+	.	Name=LOC116430876 mRNA;ID=EWKMg4ru1zPvdBw+uzMEhS+PpGo.1624892059059.38437
NW_022340504	Koludarov_et_al_2021	mRNA	436688	440089	.	+	.	Name=LOC116430876 mRNA;ID=EWKMg4ru1zPvdBw+uzMEhS+PpGo.1624892059059.38437
NW_022340504	Koludarov_et_al_2021	mRNA	261708	262563	.	+	.	Name=LOC116430876 mRNA;ID=EWKMg4ru1zPvdBw+uzMEhS+PpGo.1624892059059.38438
NW_022340504	Koludarov_et_al_2021	mRNA	281363	281478	.	+	.	Name=LOC116430876 mRNA;ID=EWKMg4ru1zPvdBw+uzMEhS+PpGo.1624892059059.38438
NW_022340504	Koludarov_et_al_2021	mRNA	322329	322503	.	+	.	Name=LOC116430876 mRNA;ID=EWKMg4ru1zPvdBw+uzMEhS+PpGo.1624892059059.38438
NW_022340504	Koludarov_et_al_2021	mRNA	324095	324368	.	+	.	Name=LOC116430876 mRNA;ID=EWKMg4ru1zPvdBw+uzMEhS+PpGo.1624892059059.38438
NW_022340504	Koludarov_et_al_2021	mRNA	328252	328547	.	+	.	Name=LOC116430876 mRNA;ID=EWKMg4ru1zPvdBw+uzMEhS+PpGo.1624892059059.38438
NW_022340504	Koludarov_et_al_2021	mRNA	333504	333720	.	+	.	Name=LOC116430876 mRNA;ID=EWKMg4ru1zPvdBw+uzMEhS+PpGo.1624892059059.38438
NW_022340504	Koludarov_et_al_2021	mRNA	334128	335640	.	+	.	Name=LOC116430876 mRNA;ID=EWKMg4ru1zPvdBw+uzMEhS+PpGo.1624892059059.38438
NW_022340504	Koludarov_et_al_2021	mRNA	336080	337310	.	+	.	Name=LOC116430876 mRNA;ID=EWKMg4ru1zPvdBw+uzMEhS+PpGo.1624892059059.38438
NW_022340504	Koludarov_et_al_2021	mRNA	409823	409937	.	+	.	Name=LOC116430876 mRNA;ID=EWKMg4ru1zPvdBw+uzMEhS+PpGo.1624892059059.38438
NW_022340504	Koludarov_et_al_2021	mRNA	420380	420507	.	+	.	Name=LOC116430876 mRNA;ID=EWKMg4ru1zPvdBw+uzMEhS+PpGo.1624892059059.38438
NW_022340504	Koludarov_et_al_2021	mRNA	428727	429122	.	+	.	Name=LOC116430876 mRNA;ID=EWKMg4ru1zPvdBw+uzMEhS+PpGo.1624892059059.38438
NW_022340504	Koludarov_et_al_2021	mRNA	429206	429308	.	+	.	Name=LOC116430876 mRNA;ID=EWKMg4ru1zPvdBw+uzMEhS+PpGo.1624892059059.38438
NW_022340504	Koludarov_et_al_2021	mRNA	430040	430228	.	+	.	Name=LOC116430876 mRNA;ID=EWKMg4ru1zPvdBw+uzMEhS+PpGo.1624892059059.38438
NW_022340504	Koludarov_et_al_2021	mRNA	431900	432114	.	+	.	Name=LOC116430876 mRNA;ID=EWKMg4ru1zPvdBw+uzMEhS+PpGo.1624892059059.38438
NW_022340504	Koludarov_et_al_2021	mRNA	433445	433545	.	+	.	Name=LOC116430876 mRNA;ID=EWKMg4ru1zPvdBw+uzMEhS+PpGo.1624892059059.38438
NW_022340504	Koludarov_et_al_2021	mRNA	434760	435076	.	+	.	Name=LOC116430876 mRNA;ID=EWKMg4ru1zPvdBw+uzMEhS+PpGo.1624892059059.38438
NW_022340504	Koludarov_et_al_2021	mRNA	435157	435528	.	+	.	Name=LOC116430876 mRNA;ID=EWKMg4ru1zPvdBw+uzMEhS+PpGo.1624892059059.38438
NW_022340504	Koludarov_et_al_2021	mRNA	435610	435972	.	+	.	Name=LOC116430876 mRNA;ID=EWKMg4ru1zPvdBw+uzMEhS+PpGo.1624892059059.38438
NW_022340504	Koludarov_et_al_2021	mRNA	436076	436289	.	+	.	Name=LOC116430876 mRNA;ID=EWKMg4ru1zPvdBw+uzMEhS+PpGo.1624892059059.38438
NW_022340504	Koludarov_et_al_2021	mRNA	436362	436604	.	+	.	Name=LOC116430876 mRNA;ID=EWKMg4ru1zPvdBw+uzMEhS+PpGo.1624892059059.38438
NW_022340504	Koludarov_et_al_2021	mRNA	436688	440089	.	+	.	Name=LOC116430876 mRNA;ID=EWKMg4ru1zPvdBw+uzMEhS+PpGo.1624892059059.38438
NW_022340504	Koludarov_et_al_2021	mRNA	280710	280822	.	+	.	Name=LOC116430876 mRNA;ID=EWKMg4ru1zPvdBw+uzMEhS+PpGo.1624892059059.38439
NW_022340504	Koludarov_et_al_2021	mRNA	281363	281478	.	+	.	Name=LOC116430876 mRNA;ID=EWKMg4ru1zPvdBw+uzMEhS+PpGo.1624892059059.38439
NW_022340504	Koludarov_et_al_2021	mRNA	322329	322503	.	+	.	Name=LOC116430876 mRNA;ID=EWKMg4ru1zPvdBw+uzMEhS+PpGo.1624892059059.38439
NW_022340504	Koludarov_et_al_2021	mRNA	324095	324368	.	+	.	Name=LOC116430876 mRNA;ID=EWKMg4ru1zPvdBw+uzMEhS+PpGo.1624892059059.38439
NW_022340504	Koludarov_et_al_2021	mRNA	328252	328547	.	+	.	Name=LOC116430876 mRNA;ID=EWKMg4ru1zPvdBw+uzMEhS+PpGo.1624892059059.38439
NW_022340504	Koludarov_et_al_2021	mRNA	333471	333720	.	+	.	Name=LOC116430876 mRNA;ID=EWKMg4ru1zPvdBw+uzMEhS+PpGo.1624892059059.38439
NW_022340504	Koludarov_et_al_2021	mRNA	334128	335640	.	+	.	Name=LOC116430876 mRNA;ID=EWKMg4ru1zPvdBw+uzMEhS+PpGo.1624892059059.38439
NW_022340504	Koludarov_et_al_2021	mRNA	336080	337310	.	+	.	Name=LOC116430876 mRNA;ID=EWKMg4ru1zPvdBw+uzMEhS+PpGo.1624892059059.38439
NW_022340504	Koludarov_et_al_2021	mRNA	409823	409937	.	+	.	Name=LOC116430876 mRNA;ID=EWKMg4ru1zPvdBw+uzMEhS+PpGo.1624892059059.38439
NW_022340504	Koludarov_et_al_2021	mRNA	420380	420507	.	+	.	Name=LOC116430876 mRNA;ID=EWKMg4ru1zPvdBw+uzMEhS+PpGo.1624892059059.38439
NW_022340504	Koludarov_et_al_2021	mRNA	428727	429122	.	+	.	Name=LOC116430876 mRNA;ID=EWKMg4ru1zPvdBw+uzMEhS+PpGo.1624892059059.38439
NW_022340504	Koludarov_et_al_2021	mRNA	429206	429308	.	+	.	Name=LOC116430876 mRNA;ID=EWKMg4ru1zPvdBw+uzMEhS+PpGo.1624892059059.38439
NW_022340504	Koludarov_et_al_2021	mRNA	430040	430228	.	+	.	Name=LOC116430876 mRNA;ID=EWKMg4ru1zPvdBw+uzMEhS+PpGo.1624892059059.38439
NW_022340504	Koludarov_et_al_2021	mRNA	431900	432114	.	+	.	Name=LOC116430876 mRNA;ID=EWKMg4ru1zPvdBw+uzMEhS+PpGo.1624892059059.38439
NW_022340504	Koludarov_et_al_2021	mRNA	433445	433545	.	+	.	Name=LOC116430876 mRNA;ID=EWKMg4ru1zPvdBw+uzMEhS+PpGo.1624892059059.38439
NW_022340504	Koludarov_et_al_2021	mRNA	434760	435076	.	+	.	Name=LOC116430876 mRNA;ID=EWKMg4ru1zPvdBw+uzMEhS+PpGo.1624892059059.38439
NW_022340504	Koludarov_et_al_2021	mRNA	435157	435528	.	+	.	Name=LOC116430876 mRNA;ID=EWKMg4ru1zPvdBw+uzMEhS+PpGo.1624892059059.38439
NW_022340504	Koludarov_et_al_2021	mRNA	435610	435972	.	+	.	Name=LOC116430876 mRNA;ID=EWKMg4ru1zPvdBw+uzMEhS+PpGo.1624892059059.38439
NW_022340504	Koludarov_et_al_2021	mRNA	436076	436289	.	+	.	Name=LOC116430876 mRNA;ID=EWKMg4ru1zPvdBw+uzMEhS+PpGo.1624892059059.38439
NW_022340504	Koludarov_et_al_2021	mRNA	436362	436604	.	+	.	Name=LOC116430876 mRNA;ID=EWKMg4ru1zPvdBw+uzMEhS+PpGo.1624892059059.38439
NW_022340504	Koludarov_et_al_2021	mRNA	436688	440089	.	+	.	Name=LOC116430876 mRNA;ID=EWKMg4ru1zPvdBw+uzMEhS+PpGo.1624892059059.38439
NW_022340504	Koludarov_et_al_2021	mRNA	684594	684705	.	+	.	Name=LOC116430850 mRNA;ID=EWKMg4ru1zPvdBw+uzMEhS+PpGo.1624892059059.38440
NW_022340504	Koludarov_et_al_2021	mRNA	733050	733334	.	+	.	Name=LOC116430850 mRNA;ID=EWKMg4ru1zPvdBw+uzMEhS+PpGo.1624892059059.38440
NW_022340504	Koludarov_et_al_2021	mRNA	783591	783740	.	+	.	Name=LOC116430850 mRNA;ID=EWKMg4ru1zPvdBw+uzMEhS+PpGo.1624892059059.38440
NW_022340504	Koludarov_et_al_2021	mRNA	818158	818352	.	+	.	Name=LOC116430850 mRNA;ID=EWKMg4ru1zPvdBw+uzMEhS+PpGo.1624892059059.38440
NW_022340504	Koludarov_et_al_2021	mRNA	826104	826190	.	+	.	Name=LOC116430850 mRNA;ID=EWKMg4ru1zPvdBw+uzMEhS+PpGo.1624892059059.38440
NW_022340504	Koludarov_et_al_2021	mRNA	828206	828379	.	+	.	Name=LOC116430850 mRNA;ID=EWKMg4ru1zPvdBw+uzMEhS+PpGo.1624892059059.38440
NW_022340504	Koludarov_et_al_2021	mRNA	830198	830650	.	+	.	Name=LOC116430850 mRNA;ID=EWKMg4ru1zPvdBw+uzMEhS+PpGo.1624892059059.38440
NW_022340504	Koludarov_et_al_2021	mRNA	830990	831183	.	+	.	Name=LOC116430850 mRNA;ID=EWKMg4ru1zPvdBw+uzMEhS+PpGo.1624892059059.38440
NW_022340504	Koludarov_et_al_2021	mRNA	832294	839746	.	+	.	Name=LOC116430850 mRNA;ID=EWKMg4ru1zPvdBw+uzMEhS+PpGo.1624892059059.38440
NW_022340504	Koludarov_et_al_2021	mRNA	292121	292252	.	+	.	Name=LOC116430876 mRNA;ID=EWKMg4ru1zPvdBw+uzMEhS+PpGo.1624892059059.38441
NW_022340504	Koludarov_et_al_2021	mRNA	298027	298636	.	+	.	Name=LOC116430876 mRNA;ID=EWKMg4ru1zPvdBw+uzMEhS+PpGo.1624892059059.38441
NW_022340504	Koludarov_et_al_2021	mRNA	322329	322503	.	+	.	Name=LOC116430876 mRNA;ID=EWKMg4ru1zPvdBw+uzMEhS+PpGo.1624892059059.38441
NW_022340504	Koludarov_et_al_2021	mRNA	324095	324368	.	+	.	Name=LOC116430876 mRNA;ID=EWKMg4ru1zPvdBw+uzMEhS+PpGo.1624892059059.38441
NW_022340504	Koludarov_et_al_2021	mRNA	328252	328547	.	+	.	Name=LOC116430876 mRNA;ID=EWKMg4ru1zPvdBw+uzMEhS+PpGo.1624892059059.38441
NW_022340504	Koludarov_et_al_2021	mRNA	333471	333720	.	+	.	Name=LOC116430876 mRNA;ID=EWKMg4ru1zPvdBw+uzMEhS+PpGo.1624892059059.38441
NW_022340504	Koludarov_et_al_2021	mRNA	334128	335640	.	+	.	Name=LOC116430876 mRNA;ID=EWKMg4ru1zPvdBw+uzMEhS+PpGo.1624892059059.38441
NW_022340504	Koludarov_et_al_2021	mRNA	336080	337310	.	+	.	Name=LOC116430876 mRNA;ID=EWKMg4ru1zPvdBw+uzMEhS+PpGo.1624892059059.38441
NW_022340504	Koludarov_et_al_2021	mRNA	409823	409937	.	+	.	Name=LOC116430876 mRNA;ID=EWKMg4ru1zPvdBw+uzMEhS+PpGo.1624892059059.38441
NW_022340504	Koludarov_et_al_2021	mRNA	420380	420507	.	+	.	Name=LOC116430876 mRNA;ID=EWKMg4ru1zPvdBw+uzMEhS+PpGo.1624892059059.38441
NW_022340504	Koludarov_et_al_2021	mRNA	428727	429122	.	+	.	Name=LOC116430876 mRNA;ID=EWKMg4ru1zPvdBw+uzMEhS+PpGo.1624892059059.38441
NW_022340504	Koludarov_et_al_2021	mRNA	429206	429308	.	+	.	Name=LOC116430876 mRNA;ID=EWKMg4ru1zPvdBw+uzMEhS+PpGo.1624892059059.38441
NW_022340504	Koludarov_et_al_2021	mRNA	430040	430228	.	+	.	Name=LOC116430876 mRNA;ID=EWKMg4ru1zPvdBw+uzMEhS+PpGo.1624892059059.38441
NW_022340504	Koludarov_et_al_2021	mRNA	431900	432114	.	+	.	Name=LOC116430876 mRNA;ID=EWKMg4ru1zPvdBw+uzMEhS+PpGo.1624892059059.38441
NW_022340504	Koludarov_et_al_2021	mRNA	433445	433545	.	+	.	Name=LOC116430876 mRNA;ID=EWKMg4ru1zPvdBw+uzMEhS+PpGo.1624892059059.38441
NW_022340504	Koludarov_et_al_2021	mRNA	434760	435076	.	+	.	Name=LOC116430876 mRNA;ID=EWKMg4ru1zPvdBw+uzMEhS+PpGo.1624892059059.38441
NW_022340504	Koludarov_et_al_2021	mRNA	435157	435528	.	+	.	Name=LOC116430876 mRNA;ID=EWKMg4ru1zPvdBw+uzMEhS+PpGo.1624892059059.38441
NW_022340504	Koludarov_et_al_2021	mRNA	435610	435972	.	+	.	Name=LOC116430876 mRNA;ID=EWKMg4ru1zPvdBw+uzMEhS+PpGo.1624892059059.38441
NW_022340504	Koludarov_et_al_2021	mRNA	436076	436289	.	+	.	Name=LOC116430876 mRNA;ID=EWKMg4ru1zPvdBw+uzMEhS+PpGo.1624892059059.38441
NW_022340504	Koludarov_et_al_2021	mRNA	436362	436604	.	+	.	Name=LOC116430876 mRNA;ID=EWKMg4ru1zPvdBw+uzMEhS+PpGo.1624892059059.38441
NW_022340504	Koludarov_et_al_2021	mRNA	436688	440088	.	+	.	Name=LOC116430876 mRNA;ID=EWKMg4ru1zPvdBw+uzMEhS+PpGo.1624892059059.38441
NW_022340504	Koludarov_et_al_2021	mRNA	292164	292252	.	+	.	Name=LOC116430876 mRNA;ID=EWKMg4ru1zPvdBw+uzMEhS+PpGo.1624892059060.38442
NW_022340504	Koludarov_et_al_2021	mRNA	296586	297059	.	+	.	Name=LOC116430876 mRNA;ID=EWKMg4ru1zPvdBw+uzMEhS+PpGo.1624892059060.38442
NW_022340504	Koludarov_et_al_2021	mRNA	298027	298636	.	+	.	Name=LOC116430876 mRNA;ID=EWKMg4ru1zPvdBw+uzMEhS+PpGo.1624892059060.38442
NW_022340504	Koludarov_et_al_2021	mRNA	322329	322503	.	+	.	Name=LOC116430876 mRNA;ID=EWKMg4ru1zPvdBw+uzMEhS+PpGo.1624892059060.38442
NW_022340504	Koludarov_et_al_2021	mRNA	324095	324368	.	+	.	Name=LOC116430876 mRNA;ID=EWKMg4ru1zPvdBw+uzMEhS+PpGo.1624892059060.38442
NW_022340504	Koludarov_et_al_2021	mRNA	328252	328547	.	+	.	Name=LOC116430876 mRNA;ID=EWKMg4ru1zPvdBw+uzMEhS+PpGo.1624892059060.38442
NW_022340504	Koludarov_et_al_2021	mRNA	333471	333720	.	+	.	Name=LOC116430876 mRNA;ID=EWKMg4ru1zPvdBw+uzMEhS+PpGo.1624892059060.38442
NW_022340504	Koludarov_et_al_2021	mRNA	334128	335640	.	+	.	Name=LOC116430876 mRNA;ID=EWKMg4ru1zPvdBw+uzMEhS+PpGo.1624892059060.38442
NW_022340504	Koludarov_et_al_2021	mRNA	336080	337310	.	+	.	Name=LOC116430876 mRNA;ID=EWKMg4ru1zPvdBw+uzMEhS+PpGo.1624892059060.38442
NW_022340504	Koludarov_et_al_2021	mRNA	409823	409937	.	+	.	Name=LOC116430876 mRNA;ID=EWKMg4ru1zPvdBw+uzMEhS+PpGo.1624892059060.38442
NW_022340504	Koludarov_et_al_2021	mRNA	420380	420507	.	+	.	Name=LOC116430876 mRNA;ID=EWKMg4ru1zPvdBw+uzMEhS+PpGo.1624892059060.38442
NW_022340504	Koludarov_et_al_2021	mRNA	428727	429122	.	+	.	Name=LOC116430876 mRNA;ID=EWKMg4ru1zPvdBw+uzMEhS+PpGo.1624892059060.38442
NW_022340504	Koludarov_et_al_2021	mRNA	429206	429308	.	+	.	Name=LOC116430876 mRNA;ID=EWKMg4ru1zPvdBw+uzMEhS+PpGo.1624892059060.38442
NW_022340504	Koludarov_et_al_2021	mRNA	430040	430228	.	+	.	Name=LOC116430876 mRNA;ID=EWKMg4ru1zPvdBw+uzMEhS+PpGo.1624892059060.38442
NW_022340504	Koludarov_et_al_2021	mRNA	431900	432114	.	+	.	Name=LOC116430876 mRNA;ID=EWKMg4ru1zPvdBw+uzMEhS+PpGo.1624892059060.38442
NW_022340504	Koludarov_et_al_2021	mRNA	433445	433545	.	+	.	Name=LOC116430876 mRNA;ID=EWKMg4ru1zPvdBw+uzMEhS+PpGo.1624892059060.38442
NW_022340504	Koludarov_et_al_2021	mRNA	434760	435076	.	+	.	Name=LOC116430876 mRNA;ID=EWKMg4ru1zPvdBw+uzMEhS+PpGo.1624892059060.38442
NW_022340504	Koludarov_et_al_2021	mRNA	435157	435528	.	+	.	Name=LOC116430876 mRNA;ID=EWKMg4ru1zPvdBw+uzMEhS+PpGo.1624892059060.38442
NW_022340504	Koludarov_et_al_2021	mRNA	435610	435972	.	+	.	Name=LOC116430876 mRNA;ID=EWKMg4ru1zPvdBw+uzMEhS+PpGo.1624892059060.38442
NW_022340504	Koludarov_et_al_2021	mRNA	436076	436289	.	+	.	Name=LOC116430876 mRNA;ID=EWKMg4ru1zPvdBw+uzMEhS+PpGo.1624892059060.38442
NW_022340504	Koludarov_et_al_2021	mRNA	436362	436604	.	+	.	Name=LOC116430876 mRNA;ID=EWKMg4ru1zPvdBw+uzMEhS+PpGo.1624892059060.38442
NW_022340504	Koludarov_et_al_2021	mRNA	436688	440088	.	+	.	Name=LOC116430876 mRNA;ID=EWKMg4ru1zPvdBw+uzMEhS+PpGo.1624892059060.38442
NW_022340504	Koludarov_et_al_2021	mRNA	292453	292471	.	+	.	Name=LOC116430876 mRNA;ID=EWKMg4ru1zPvdBw+uzMEhS+PpGo.1624892059060.38443
NW_022340504	Koludarov_et_al_2021	mRNA	298027	298636	.	+	.	Name=LOC116430876 mRNA;ID=EWKMg4ru1zPvdBw+uzMEhS+PpGo.1624892059060.38443
NW_022340504	Koludarov_et_al_2021	mRNA	322329	322503	.	+	.	Name=LOC116430876 mRNA;ID=EWKMg4ru1zPvdBw+uzMEhS+PpGo.1624892059060.38443
NW_022340504	Koludarov_et_al_2021	mRNA	324095	324368	.	+	.	Name=LOC116430876 mRNA;ID=EWKMg4ru1zPvdBw+uzMEhS+PpGo.1624892059060.38443
NW_022340504	Koludarov_et_al_2021	mRNA	328252	328547	.	+	.	Name=LOC116430876 mRNA;ID=EWKMg4ru1zPvdBw+uzMEhS+PpGo.1624892059060.38443
NW_022340504	Koludarov_et_al_2021	mRNA	333471	333720	.	+	.	Name=LOC116430876 mRNA;ID=EWKMg4ru1zPvdBw+uzMEhS+PpGo.1624892059060.38443
NW_022340504	Koludarov_et_al_2021	mRNA	334128	335640	.	+	.	Name=LOC116430876 mRNA;ID=EWKMg4ru1zPvdBw+uzMEhS+PpGo.1624892059060.38443
NW_022340504	Koludarov_et_al_2021	mRNA	336080	337310	.	+	.	Name=LOC116430876 mRNA;ID=EWKMg4ru1zPvdBw+uzMEhS+PpGo.1624892059060.38443
NW_022340504	Koludarov_et_al_2021	mRNA	409823	409937	.	+	.	Name=LOC116430876 mRNA;ID=EWKMg4ru1zPvdBw+uzMEhS+PpGo.1624892059060.38443
NW_022340504	Koludarov_et_al_2021	mRNA	420380	420507	.	+	.	Name=LOC116430876 mRNA;ID=EWKMg4ru1zPvdBw+uzMEhS+PpGo.1624892059060.38443
NW_022340504	Koludarov_et_al_2021	mRNA	428727	429122	.	+	.	Name=LOC116430876 mRNA;ID=EWKMg4ru1zPvdBw+uzMEhS+PpGo.1624892059060.38443
NW_022340504	Koludarov_et_al_2021	mRNA	429206	429308	.	+	.	Name=LOC116430876 mRNA;ID=EWKMg4ru1zPvdBw+uzMEhS+PpGo.1624892059060.38443
NW_022340504	Koludarov_et_al_2021	mRNA	430040	430228	.	+	.	Name=LOC116430876 mRNA;ID=EWKMg4ru1zPvdBw+uzMEhS+PpGo.1624892059060.38443
NW_022340504	Koludarov_et_al_2021	mRNA	431900	432114	.	+	.	Name=LOC116430876 mRNA;ID=EWKMg4ru1zPvdBw+uzMEhS+PpGo.1624892059060.38443
NW_022340504	Koludarov_et_al_2021	mRNA	433445	433545	.	+	.	Name=LOC116430876 mRNA;ID=EWKMg4ru1zPvdBw+uzMEhS+PpGo.1624892059060.38443
NW_022340504	Koludarov_et_al_2021	mRNA	434760	435076	.	+	.	Name=LOC116430876 mRNA;ID=EWKMg4ru1zPvdBw+uzMEhS+PpGo.1624892059060.38443
NW_022340504	Koludarov_et_al_2021	mRNA	435157	435528	.	+	.	Name=LOC116430876 mRNA;ID=EWKMg4ru1zPvdBw+uzMEhS+PpGo.1624892059060.38443
NW_022340504	Koludarov_et_al_2021	mRNA	435610	435972	.	+	.	Name=LOC116430876 mRNA;ID=EWKMg4ru1zPvdBw+uzMEhS+PpGo.1624892059060.38443
NW_022340504	Koludarov_et_al_2021	mRNA	436076	436289	.	+	.	Name=LOC116430876 mRNA;ID=EWKMg4ru1zPvdBw+uzMEhS+PpGo.1624892059060.38443
NW_022340504	Koludarov_et_al_2021	mRNA	436362	436604	.	+	.	Name=LOC116430876 mRNA;ID=EWKMg4ru1zPvdBw+uzMEhS+PpGo.1624892059060.38443
NW_022340504	Koludarov_et_al_2021	mRNA	436688	440088	.	+	.	Name=LOC116430876 mRNA;ID=EWKMg4ru1zPvdBw+uzMEhS+PpGo.1624892059060.38443
NW_022340504	Koludarov_et_al_2021	mRNA	296269	296719	.	+	.	Name=LOC116430876 mRNA;ID=EWKMg4ru1zPvdBw+uzMEhS+PpGo.1624892059060.38444
NW_022340504	Koludarov_et_al_2021	mRNA	298027	298636	.	+	.	Name=LOC116430876 mRNA;ID=EWKMg4ru1zPvdBw+uzMEhS+PpGo.1624892059060.38444
NW_022340504	Koludarov_et_al_2021	mRNA	322329	322503	.	+	.	Name=LOC116430876 mRNA;ID=EWKMg4ru1zPvdBw+uzMEhS+PpGo.1624892059060.38444
NW_022340504	Koludarov_et_al_2021	mRNA	324095	324368	.	+	.	Name=LOC116430876 mRNA;ID=EWKMg4ru1zPvdBw+uzMEhS+PpGo.1624892059060.38444
NW_022340504	Koludarov_et_al_2021	mRNA	328252	328547	.	+	.	Name=LOC116430876 mRNA;ID=EWKMg4ru1zPvdBw+uzMEhS+PpGo.1624892059060.38444
NW_022340504	Koludarov_et_al_2021	mRNA	333471	333720	.	+	.	Name=LOC116430876 mRNA;ID=EWKMg4ru1zPvdBw+uzMEhS+PpGo.1624892059060.38444
NW_022340504	Koludarov_et_al_2021	mRNA	334128	335640	.	+	.	Name=LOC116430876 mRNA;ID=EWKMg4ru1zPvdBw+uzMEhS+PpGo.1624892059060.38444
NW_022340504	Koludarov_et_al_2021	mRNA	336080	337310	.	+	.	Name=LOC116430876 mRNA;ID=EWKMg4ru1zPvdBw+uzMEhS+PpGo.1624892059060.38444
NW_022340504	Koludarov_et_al_2021	mRNA	409823	409937	.	+	.	Name=LOC116430876 mRNA;ID=EWKMg4ru1zPvdBw+uzMEhS+PpGo.1624892059060.38444
NW_022340504	Koludarov_et_al_2021	mRNA	420380	420507	.	+	.	Name=LOC116430876 mRNA;ID=EWKMg4ru1zPvdBw+uzMEhS+PpGo.1624892059060.38444
NW_022340504	Koludarov_et_al_2021	mRNA	428727	429122	.	+	.	Name=LOC116430876 mRNA;ID=EWKMg4ru1zPvdBw+uzMEhS+PpGo.1624892059060.38444
NW_022340504	Koludarov_et_al_2021	mRNA	429206	429308	.	+	.	Name=LOC116430876 mRNA;ID=EWKMg4ru1zPvdBw+uzMEhS+PpGo.1624892059060.38444
NW_022340504	Koludarov_et_al_2021	mRNA	430040	430228	.	+	.	Name=LOC116430876 mRNA;ID=EWKMg4ru1zPvdBw+uzMEhS+PpGo.1624892059060.38444
NW_022340504	Koludarov_et_al_2021	mRNA	431900	432114	.	+	.	Name=LOC116430876 mRNA;ID=EWKMg4ru1zPvdBw+uzMEhS+PpGo.1624892059060.38444
NW_022340504	Koludarov_et_al_2021	mRNA	433445	433545	.	+	.	Name=LOC116430876 mRNA;ID=EWKMg4ru1zPvdBw+uzMEhS+PpGo.1624892059060.38444
NW_022340504	Koludarov_et_al_2021	mRNA	434760	435076	.	+	.	Name=LOC116430876 mRNA;ID=EWKMg4ru1zPvdBw+uzMEhS+PpGo.1624892059060.38444
NW_022340504	Koludarov_et_al_2021	mRNA	435157	435528	.	+	.	Name=LOC116430876 mRNA;ID=EWKMg4ru1zPvdBw+uzMEhS+PpGo.1624892059060.38444
NW_022340504	Koludarov_et_al_2021	mRNA	435610	435972	.	+	.	Name=LOC116430876 mRNA;ID=EWKMg4ru1zPvdBw+uzMEhS+PpGo.1624892059060.38444
NW_022340504	Koludarov_et_al_2021	mRNA	436076	436289	.	+	.	Name=LOC116430876 mRNA;ID=EWKMg4ru1zPvdBw+uzMEhS+PpGo.1624892059060.38444
NW_022340504	Koludarov_et_al_2021	mRNA	436362	436604	.	+	.	Name=LOC116430876 mRNA;ID=EWKMg4ru1zPvdBw+uzMEhS+PpGo.1624892059060.38444
NW_022340504	Koludarov_et_al_2021	mRNA	436688	440088	.	+	.	Name=LOC116430876 mRNA;ID=EWKMg4ru1zPvdBw+uzMEhS+PpGo.1624892059060.38444
NW_022340504	Koludarov_et_al_2021	mRNA	296269	296645	.	+	.	Name=LOC116430876 mRNA;ID=EWKMg4ru1zPvdBw+uzMEhS+PpGo.1624892059060.38445
NW_022340504	Koludarov_et_al_2021	mRNA	298027	298636	.	+	.	Name=LOC116430876 mRNA;ID=EWKMg4ru1zPvdBw+uzMEhS+PpGo.1624892059060.38445
NW_022340504	Koludarov_et_al_2021	mRNA	322329	322503	.	+	.	Name=LOC116430876 mRNA;ID=EWKMg4ru1zPvdBw+uzMEhS+PpGo.1624892059060.38445
NW_022340504	Koludarov_et_al_2021	mRNA	324095	324368	.	+	.	Name=LOC116430876 mRNA;ID=EWKMg4ru1zPvdBw+uzMEhS+PpGo.1624892059060.38445
NW_022340504	Koludarov_et_al_2021	mRNA	328252	328547	.	+	.	Name=LOC116430876 mRNA;ID=EWKMg4ru1zPvdBw+uzMEhS+PpGo.1624892059060.38445
NW_022340504	Koludarov_et_al_2021	mRNA	333471	333720	.	+	.	Name=LOC116430876 mRNA;ID=EWKMg4ru1zPvdBw+uzMEhS+PpGo.1624892059060.38445
NW_022340504	Koludarov_et_al_2021	mRNA	334128	335640	.	+	.	Name=LOC116430876 mRNA;ID=EWKMg4ru1zPvdBw+uzMEhS+PpGo.1624892059060.38445
NW_022340504	Koludarov_et_al_2021	mRNA	336080	337310	.	+	.	Name=LOC116430876 mRNA;ID=EWKMg4ru1zPvdBw+uzMEhS+PpGo.1624892059060.38445
NW_022340504	Koludarov_et_al_2021	mRNA	409823	409937	.	+	.	Name=LOC116430876 mRNA;ID=EWKMg4ru1zPvdBw+uzMEhS+PpGo.1624892059060.38445
NW_022340504	Koludarov_et_al_2021	mRNA	420380	420507	.	+	.	Name=LOC116430876 mRNA;ID=EWKMg4ru1zPvdBw+uzMEhS+PpGo.1624892059060.38445
NW_022340504	Koludarov_et_al_2021	mRNA	428727	429122	.	+	.	Name=LOC116430876 mRNA;ID=EWKMg4ru1zPvdBw+uzMEhS+PpGo.1624892059060.38445
NW_022340504	Koludarov_et_al_2021	mRNA	429206	429308	.	+	.	Name=LOC116430876 mRNA;ID=EWKMg4ru1zPvdBw+uzMEhS+PpGo.1624892059060.38445
NW_022340504	Koludarov_et_al_2021	mRNA	430040	430228	.	+	.	Name=LOC116430876 mRNA;ID=EWKMg4ru1zPvdBw+uzMEhS+PpGo.1624892059060.38445
NW_022340504	Koludarov_et_al_2021	mRNA	431900	432114	.	+	.	Name=LOC116430876 mRNA;ID=EWKMg4ru1zPvdBw+uzMEhS+PpGo.1624892059060.38445
NW_022340504	Koludarov_et_al_2021	mRNA	433445	433545	.	+	.	Name=LOC116430876 mRNA;ID=EWKMg4ru1zPvdBw+uzMEhS+PpGo.1624892059060.38445
NW_022340504	Koludarov_et_al_2021	mRNA	434760	435076	.	+	.	Name=LOC116430876 mRNA;ID=EWKMg4ru1zPvdBw+uzMEhS+PpGo.1624892059060.38445
NW_022340504	Koludarov_et_al_2021	mRNA	435157	435528	.	+	.	Name=LOC116430876 mRNA;ID=EWKMg4ru1zPvdBw+uzMEhS+PpGo.1624892059060.38445
NW_022340504	Koludarov_et_al_2021	mRNA	435610	435972	.	+	.	Name=LOC116430876 mRNA;ID=EWKMg4ru1zPvdBw+uzMEhS+PpGo.1624892059060.38445
NW_022340504	Koludarov_et_al_2021	mRNA	436076	436289	.	+	.	Name=LOC116430876 mRNA;ID=EWKMg4ru1zPvdBw+uzMEhS+PpGo.1624892059060.38445
NW_022340504	Koludarov_et_al_2021	mRNA	436362	436604	.	+	.	Name=LOC116430876 mRNA;ID=EWKMg4ru1zPvdBw+uzMEhS+PpGo.1624892059060.38445
NW_022340504	Koludarov_et_al_2021	mRNA	436688	440088	.	+	.	Name=LOC116430876 mRNA;ID=EWKMg4ru1zPvdBw+uzMEhS+PpGo.1624892059060.38445
NW_022340504	Koludarov_et_al_2021	mRNA	1803964	1805458	.	-	.	Name=LOC116430874 mRNA;ID=EWKMg4ru1zPvdBw+uzMEhS+PpGo.1624892059060.38446
NW_022340504	Koludarov_et_al_2021	mRNA	1791461	1791594	.	-	.	Name=LOC116430874 mRNA;ID=EWKMg4ru1zPvdBw+uzMEhS+PpGo.1624892059060.38446
NW_022340504	Koludarov_et_al_2021	mRNA	1766966	1767056	.	-	.	Name=LOC116430874 mRNA;ID=EWKMg4ru1zPvdBw+uzMEhS+PpGo.1624892059060.38446
NW_022340504	Koludarov_et_al_2021	mRNA	1763126	1763374	.	-	.	Name=LOC116430874 mRNA;ID=EWKMg4ru1zPvdBw+uzMEhS+PpGo.1624892059060.38446
NW_022340504	Koludarov_et_al_2021	mRNA	1761972	1762236	.	-	.	Name=LOC116430874 mRNA;ID=EWKMg4ru1zPvdBw+uzMEhS+PpGo.1624892059060.38446
NW_022340504	Koludarov_et_al_2021	mRNA	1761080	1761533	.	-	.	Name=LOC116430874 mRNA;ID=EWKMg4ru1zPvdBw+uzMEhS+PpGo.1624892059060.38446
NW_022340504	Koludarov_et_al_2021	mRNA	1760271	1760535	.	-	.	Name=LOC116430874 mRNA;ID=EWKMg4ru1zPvdBw+uzMEhS+PpGo.1624892059060.38446
NW_022340504	Koludarov_et_al_2021	mRNA	1759651	1760014	.	-	.	Name=LOC116430874 mRNA;ID=EWKMg4ru1zPvdBw+uzMEhS+PpGo.1624892059060.38446
NW_022340504	Koludarov_et_al_2021	mRNA	1759103	1759392	.	-	.	Name=LOC116430874 mRNA;ID=EWKMg4ru1zPvdBw+uzMEhS+PpGo.1624892059060.38446
NW_022340504	Koludarov_et_al_2021	mRNA	1758575	1758805	.	-	.	Name=LOC116430874 mRNA;ID=EWKMg4ru1zPvdBw+uzMEhS+PpGo.1624892059060.38446
NW_022340504	Koludarov_et_al_2021	mRNA	1758185	1758335	.	-	.	Name=LOC116430874 mRNA;ID=EWKMg4ru1zPvdBw+uzMEhS+PpGo.1624892059060.38446
NW_022340504	Koludarov_et_al_2021	mRNA	1752507	1755658	.	-	.	Name=LOC116430874 mRNA;ID=EWKMg4ru1zPvdBw+uzMEhS+PpGo.1624892059060.38446
NW_022340504	Koludarov_et_al_2021	mRNA	1116677	1116806	.	-	.	Name=LOC116430882 mRNA;ID=EWKMg4ru1zPvdBw+uzMEhS+PpGo.1624892059060.38447
NW_022340504	Koludarov_et_al_2021	mRNA	1113462	1113876	.	-	.	Name=LOC116430882 mRNA;ID=EWKMg4ru1zPvdBw+uzMEhS+PpGo.1624892059060.38447
NW_022340504	Koludarov_et_al_2021	mRNA	1111212	1111536	.	-	.	Name=LOC116430882 mRNA;ID=EWKMg4ru1zPvdBw+uzMEhS+PpGo.1624892059060.38447
NW_022340504	Koludarov_et_al_2021	mRNA	1110571	1110824	.	-	.	Name=LOC116430882 mRNA;ID=EWKMg4ru1zPvdBw+uzMEhS+PpGo.1624892059060.38447
NW_022340504	Koludarov_et_al_2021	mRNA	1110354	1110489	.	-	.	Name=LOC116430882 mRNA;ID=EWKMg4ru1zPvdBw+uzMEhS+PpGo.1624892059060.38447
NW_022340504	Koludarov_et_al_2021	mRNA	1110051	1110155	.	-	.	Name=LOC116430882 mRNA;ID=EWKMg4ru1zPvdBw+uzMEhS+PpGo.1624892059060.38447
NW_022340504	Koludarov_et_al_2021	mRNA	1069839	1070044	.	-	.	Name=LOC116430882 mRNA;ID=EWKMg4ru1zPvdBw+uzMEhS+PpGo.1624892059060.38447
NW_022340504	Koludarov_et_al_2021	mRNA	1068897	1069161	.	-	.	Name=LOC116430882 mRNA;ID=EWKMg4ru1zPvdBw+uzMEhS+PpGo.1624892059060.38447
NW_022340504	Koludarov_et_al_2021	mRNA	1068248	1068488	.	-	.	Name=LOC116430882 mRNA;ID=EWKMg4ru1zPvdBw+uzMEhS+PpGo.1624892059060.38447
NW_022340504	Koludarov_et_al_2021	mRNA	1064316	1067930	.	-	.	Name=LOC116430882 mRNA;ID=EWKMg4ru1zPvdBw+uzMEhS+PpGo.1624892059060.38447
NW_022340504	Koludarov_et_al_2021	mRNA	1116677	1116806	.	-	.	Name=LOC116430882 mRNA;ID=EWKMg4ru1zPvdBw+uzMEhS+PpGo.1624892059060.38448
NW_022340504	Koludarov_et_al_2021	mRNA	1113462	1113876	.	-	.	Name=LOC116430882 mRNA;ID=EWKMg4ru1zPvdBw+uzMEhS+PpGo.1624892059060.38448
NW_022340504	Koludarov_et_al_2021	mRNA	1111212	1111548	.	-	.	Name=LOC116430882 mRNA;ID=EWKMg4ru1zPvdBw+uzMEhS+PpGo.1624892059060.38448
NW_022340504	Koludarov_et_al_2021	mRNA	1110571	1110824	.	-	.	Name=LOC116430882 mRNA;ID=EWKMg4ru1zPvdBw+uzMEhS+PpGo.1624892059060.38448
NW_022340504	Koludarov_et_al_2021	mRNA	1110354	1110489	.	-	.	Name=LOC116430882 mRNA;ID=EWKMg4ru1zPvdBw+uzMEhS+PpGo.1624892059060.38448
NW_022340504	Koludarov_et_al_2021	mRNA	1110051	1110155	.	-	.	Name=LOC116430882 mRNA;ID=EWKMg4ru1zPvdBw+uzMEhS+PpGo.1624892059060.38448
NW_022340504	Koludarov_et_al_2021	mRNA	1069839	1070044	.	-	.	Name=LOC116430882 mRNA;ID=EWKMg4ru1zPvdBw+uzMEhS+PpGo.1624892059060.38448
NW_022340504	Koludarov_et_al_2021	mRNA	1068897	1069161	.	-	.	Name=LOC116430882 mRNA;ID=EWKMg4ru1zPvdBw+uzMEhS+PpGo.1624892059060.38448
NW_022340504	Koludarov_et_al_2021	mRNA	1068248	1068488	.	-	.	Name=LOC116430882 mRNA;ID=EWKMg4ru1zPvdBw+uzMEhS+PpGo.1624892059060.38448
NW_022340504	Koludarov_et_al_2021	mRNA	1064316	1067930	.	-	.	Name=LOC116430882 mRNA;ID=EWKMg4ru1zPvdBw+uzMEhS+PpGo.1624892059060.38448
NW_022340504	Koludarov_et_al_2021	mRNA	1200322	1200804	.	-	.	Name=LOC116430813 mRNA;ID=EWKMg4ru1zPvdBw+uzMEhS+PpGo.1624892059060.38449
NW_022340504	Koludarov_et_al_2021	mRNA	1158180	1158537	.	-	.	Name=LOC116430813 mRNA;ID=EWKMg4ru1zPvdBw+uzMEhS+PpGo.1624892059060.38449
NW_022340504	Koludarov_et_al_2021	mRNA	1157275	1157559	.	-	.	Name=LOC116430813 mRNA;ID=EWKMg4ru1zPvdBw+uzMEhS+PpGo.1624892059060.38449
NW_022340504	Koludarov_et_al_2021	mRNA	1156667	1156940	.	-	.	Name=LOC116430813 mRNA;ID=EWKMg4ru1zPvdBw+uzMEhS+PpGo.1624892059060.38449
NW_022340504	Koludarov_et_al_2021	mRNA	1155912	1156116	.	-	.	Name=LOC116430813 mRNA;ID=EWKMg4ru1zPvdBw+uzMEhS+PpGo.1624892059060.38449
NW_022340504	Koludarov_et_al_2021	mRNA	1155337	1155521	.	-	.	Name=LOC116430813 mRNA;ID=EWKMg4ru1zPvdBw+uzMEhS+PpGo.1624892059060.38449
NW_022340504	Koludarov_et_al_2021	mRNA	1154582	1154777	.	-	.	Name=LOC116430813 mRNA;ID=EWKMg4ru1zPvdBw+uzMEhS+PpGo.1624892059060.38449
NW_022340504	Koludarov_et_al_2021	mRNA	1154164	1154376	.	-	.	Name=LOC116430813 mRNA;ID=EWKMg4ru1zPvdBw+uzMEhS+PpGo.1624892059060.38449
NW_022340504	Koludarov_et_al_2021	mRNA	1153517	1153747	.	-	.	Name=LOC116430813 mRNA;ID=EWKMg4ru1zPvdBw+uzMEhS+PpGo.1624892059060.38449
NW_022340504	Koludarov_et_al_2021	mRNA	1152213	1153094	.	-	.	Name=LOC116430813 mRNA;ID=EWKMg4ru1zPvdBw+uzMEhS+PpGo.1624892059060.38449
NW_022340504	Koludarov_et_al_2021	mRNA	1075034	1075852	.	+	.	Name=LOC116430883 mRNA;ID=EWKMg4ru1zPvdBw+uzMEhS+PpGo.1624892059060.38450
NW_022340504	Koludarov_et_al_2021	mRNA	1106471	1106597	.	+	.	Name=LOC116430883 mRNA;ID=EWKMg4ru1zPvdBw+uzMEhS+PpGo.1624892059060.38450
NW_022340504	Koludarov_et_al_2021	mRNA	1107203	1107288	.	+	.	Name=LOC116430883 mRNA;ID=EWKMg4ru1zPvdBw+uzMEhS+PpGo.1624892059060.38450
NW_022340504	Koludarov_et_al_2021	mRNA	1107392	1107628	.	+	.	Name=LOC116430883 mRNA;ID=EWKMg4ru1zPvdBw+uzMEhS+PpGo.1624892059060.38450
NW_022340504	Koludarov_et_al_2021	mRNA	1108096	1109353	.	+	.	Name=LOC116430883 mRNA;ID=EWKMg4ru1zPvdBw+uzMEhS+PpGo.1624892059060.38450
NW_022340504	Koludarov_et_al_2021	mRNA	1054541	1054571	.	-	.	Name=LOC116430825 mRNA;ID=EWKMg4ru1zPvdBw+uzMEhS+PpGo.1624892059060.38451
NW_022340504	Koludarov_et_al_2021	mRNA	1052396	1054102	.	-	.	Name=LOC116430825 mRNA;ID=EWKMg4ru1zPvdBw+uzMEhS+PpGo.1624892059060.38451
NW_022340504	Koludarov_et_al_2021	mRNA	1051629	1051824	.	-	.	Name=LOC116430825 mRNA;ID=EWKMg4ru1zPvdBw+uzMEhS+PpGo.1624892059060.38451
NW_022340504	Koludarov_et_al_2021	mRNA	1048857	1049018	.	-	.	Name=LOC116430825 mRNA;ID=EWKMg4ru1zPvdBw+uzMEhS+PpGo.1624892059060.38451
NW_022340504	Koludarov_et_al_2021	mRNA	1036351	1036478	.	-	.	Name=LOC116430825 mRNA;ID=EWKMg4ru1zPvdBw+uzMEhS+PpGo.1624892059060.38451
NW_022340504	Koludarov_et_al_2021	mRNA	1036127	1036252	.	-	.	Name=LOC116430825 mRNA;ID=EWKMg4ru1zPvdBw+uzMEhS+PpGo.1624892059060.38451
NW_022340504	Koludarov_et_al_2021	mRNA	1034819	1035173	.	-	.	Name=LOC116430825 mRNA;ID=EWKMg4ru1zPvdBw+uzMEhS+PpGo.1624892059060.38451
NW_022340504	Koludarov_et_al_2021	mRNA	1034364	1034535	.	-	.	Name=LOC116430825 mRNA;ID=EWKMg4ru1zPvdBw+uzMEhS+PpGo.1624892059060.38451
NW_022340504	Koludarov_et_al_2021	mRNA	1034095	1034194	.	-	.	Name=LOC116430825 mRNA;ID=EWKMg4ru1zPvdBw+uzMEhS+PpGo.1624892059060.38451
NW_022340504	Koludarov_et_al_2021	mRNA	1033705	1033879	.	-	.	Name=LOC116430825 mRNA;ID=EWKMg4ru1zPvdBw+uzMEhS+PpGo.1624892059060.38451
NW_022340504	Koludarov_et_al_2021	mRNA	1033459	1033602	.	-	.	Name=LOC116430825 mRNA;ID=EWKMg4ru1zPvdBw+uzMEhS+PpGo.1624892059060.38451
NW_022340504	Koludarov_et_al_2021	mRNA	1032933	1033169	.	-	.	Name=LOC116430825 mRNA;ID=EWKMg4ru1zPvdBw+uzMEhS+PpGo.1624892059060.38451
NW_022340504	Koludarov_et_al_2021	mRNA	1021935	1031890	.	-	.	Name=LOC116430825 mRNA;ID=EWKMg4ru1zPvdBw+uzMEhS+PpGo.1624892059060.38451
NW_022340504	Koludarov_et_al_2021	mRNA	1054541	1054571	.	-	.	Name=LOC116430825 mRNA;ID=EWKMg4ru1zPvdBw+uzMEhS+PpGo.1624892059060.38452
NW_022340504	Koludarov_et_al_2021	mRNA	1052396	1054102	.	-	.	Name=LOC116430825 mRNA;ID=EWKMg4ru1zPvdBw+uzMEhS+PpGo.1624892059060.38452
NW_022340504	Koludarov_et_al_2021	mRNA	1051629	1051824	.	-	.	Name=LOC116430825 mRNA;ID=EWKMg4ru1zPvdBw+uzMEhS+PpGo.1624892059060.38452
NW_022340504	Koludarov_et_al_2021	mRNA	1048857	1049018	.	-	.	Name=LOC116430825 mRNA;ID=EWKMg4ru1zPvdBw+uzMEhS+PpGo.1624892059060.38452
NW_022340504	Koludarov_et_al_2021	mRNA	1036351	1036478	.	-	.	Name=LOC116430825 mRNA;ID=EWKMg4ru1zPvdBw+uzMEhS+PpGo.1624892059060.38452
NW_022340504	Koludarov_et_al_2021	mRNA	1036127	1036252	.	-	.	Name=LOC116430825 mRNA;ID=EWKMg4ru1zPvdBw+uzMEhS+PpGo.1624892059060.38452
NW_022340504	Koludarov_et_al_2021	mRNA	1034819	1035173	.	-	.	Name=LOC116430825 mRNA;ID=EWKMg4ru1zPvdBw+uzMEhS+PpGo.1624892059060.38452
NW_022340504	Koludarov_et_al_2021	mRNA	1034364	1034535	.	-	.	Name=LOC116430825 mRNA;ID=EWKMg4ru1zPvdBw+uzMEhS+PpGo.1624892059060.38452
NW_022340504	Koludarov_et_al_2021	mRNA	1034095	1034194	.	-	.	Name=LOC116430825 mRNA;ID=EWKMg4ru1zPvdBw+uzMEhS+PpGo.1624892059060.38452
NW_022340504	Koludarov_et_al_2021	mRNA	1033705	1033879	.	-	.	Name=LOC116430825 mRNA;ID=EWKMg4ru1zPvdBw+uzMEhS+PpGo.1624892059060.38452
NW_022340504	Koludarov_et_al_2021	mRNA	1033459	1033614	.	-	.	Name=LOC116430825 mRNA;ID=EWKMg4ru1zPvdBw+uzMEhS+PpGo.1624892059060.38452
NW_022340504	Koludarov_et_al_2021	mRNA	1032933	1033169	.	-	.	Name=LOC116430825 mRNA;ID=EWKMg4ru1zPvdBw+uzMEhS+PpGo.1624892059060.38452
NW_022340504	Koludarov_et_al_2021	mRNA	1021935	1031890	.	-	.	Name=LOC116430825 mRNA;ID=EWKMg4ru1zPvdBw+uzMEhS+PpGo.1624892059060.38452
NW_022340504	Koludarov_et_al_2021	mRNA	1054541	1054571	.	-	.	Name=LOC116430825 mRNA;ID=EWKMg4ru1zPvdBw+uzMEhS+PpGo.1624892059060.38453
NW_022340504	Koludarov_et_al_2021	mRNA	1052396	1054102	.	-	.	Name=LOC116430825 mRNA;ID=EWKMg4ru1zPvdBw+uzMEhS+PpGo.1624892059060.38453
NW_022340504	Koludarov_et_al_2021	mRNA	1051629	1051824	.	-	.	Name=LOC116430825 mRNA;ID=EWKMg4ru1zPvdBw+uzMEhS+PpGo.1624892059060.38453
NW_022340504	Koludarov_et_al_2021	mRNA	1048857	1049018	.	-	.	Name=LOC116430825 mRNA;ID=EWKMg4ru1zPvdBw+uzMEhS+PpGo.1624892059060.38453
NW_022340504	Koludarov_et_al_2021	mRNA	1036351	1036478	.	-	.	Name=LOC116430825 mRNA;ID=EWKMg4ru1zPvdBw+uzMEhS+PpGo.1624892059060.38453
NW_022340504	Koludarov_et_al_2021	mRNA	1036127	1036252	.	-	.	Name=LOC116430825 mRNA;ID=EWKMg4ru1zPvdBw+uzMEhS+PpGo.1624892059060.38453
NW_022340504	Koludarov_et_al_2021	mRNA	1034804	1035173	.	-	.	Name=LOC116430825 mRNA;ID=EWKMg4ru1zPvdBw+uzMEhS+PpGo.1624892059060.38453
NW_022340504	Koludarov_et_al_2021	mRNA	1034364	1034535	.	-	.	Name=LOC116430825 mRNA;ID=EWKMg4ru1zPvdBw+uzMEhS+PpGo.1624892059060.38453
NW_022340504	Koludarov_et_al_2021	mRNA	1034095	1034194	.	-	.	Name=LOC116430825 mRNA;ID=EWKMg4ru1zPvdBw+uzMEhS+PpGo.1624892059060.38453
NW_022340504	Koludarov_et_al_2021	mRNA	1033705	1033879	.	-	.	Name=LOC116430825 mRNA;ID=EWKMg4ru1zPvdBw+uzMEhS+PpGo.1624892059060.38453
NW_022340504	Koludarov_et_al_2021	mRNA	1033459	1033602	.	-	.	Name=LOC116430825 mRNA;ID=EWKMg4ru1zPvdBw+uzMEhS+PpGo.1624892059060.38453
NW_022340504	Koludarov_et_al_2021	mRNA	1032933	1033169	.	-	.	Name=LOC116430825 mRNA;ID=EWKMg4ru1zPvdBw+uzMEhS+PpGo.1624892059060.38453
NW_022340504	Koludarov_et_al_2021	mRNA	1021935	1031890	.	-	.	Name=LOC116430825 mRNA;ID=EWKMg4ru1zPvdBw+uzMEhS+PpGo.1624892059060.38453
NW_022340504	Koludarov_et_al_2021	mRNA	1054541	1054571	.	-	.	Name=LOC116430825 mRNA;ID=EWKMg4ru1zPvdBw+uzMEhS+PpGo.1624892059060.38454
NW_022340504	Koludarov_et_al_2021	mRNA	1052396	1054102	.	-	.	Name=LOC116430825 mRNA;ID=EWKMg4ru1zPvdBw+uzMEhS+PpGo.1624892059060.38454
NW_022340504	Koludarov_et_al_2021	mRNA	1051629	1051824	.	-	.	Name=LOC116430825 mRNA;ID=EWKMg4ru1zPvdBw+uzMEhS+PpGo.1624892059060.38454
NW_022340504	Koludarov_et_al_2021	mRNA	1048857	1049018	.	-	.	Name=LOC116430825 mRNA;ID=EWKMg4ru1zPvdBw+uzMEhS+PpGo.1624892059060.38454
NW_022340504	Koludarov_et_al_2021	mRNA	1036351	1036478	.	-	.	Name=LOC116430825 mRNA;ID=EWKMg4ru1zPvdBw+uzMEhS+PpGo.1624892059060.38454
NW_022340504	Koludarov_et_al_2021	mRNA	1036127	1036252	.	-	.	Name=LOC116430825 mRNA;ID=EWKMg4ru1zPvdBw+uzMEhS+PpGo.1624892059060.38454
NW_022340504	Koludarov_et_al_2021	mRNA	1034804	1035173	.	-	.	Name=LOC116430825 mRNA;ID=EWKMg4ru1zPvdBw+uzMEhS+PpGo.1624892059060.38454
NW_022340504	Koludarov_et_al_2021	mRNA	1034364	1034535	.	-	.	Name=LOC116430825 mRNA;ID=EWKMg4ru1zPvdBw+uzMEhS+PpGo.1624892059060.38454
NW_022340504	Koludarov_et_al_2021	mRNA	1034095	1034194	.	-	.	Name=LOC116430825 mRNA;ID=EWKMg4ru1zPvdBw+uzMEhS+PpGo.1624892059060.38454
NW_022340504	Koludarov_et_al_2021	mRNA	1033705	1033879	.	-	.	Name=LOC116430825 mRNA;ID=EWKMg4ru1zPvdBw+uzMEhS+PpGo.1624892059060.38454
NW_022340504	Koludarov_et_al_2021	mRNA	1033459	1033614	.	-	.	Name=LOC116430825 mRNA;ID=EWKMg4ru1zPvdBw+uzMEhS+PpGo.1624892059060.38454
NW_022340504	Koludarov_et_al_2021	mRNA	1032933	1033106	.	-	.	Name=LOC116430825 mRNA;ID=EWKMg4ru1zPvdBw+uzMEhS+PpGo.1624892059060.38454
NW_022340504	Koludarov_et_al_2021	mRNA	1021935	1031890	.	-	.	Name=LOC116430825 mRNA;ID=EWKMg4ru1zPvdBw+uzMEhS+PpGo.1624892059060.38454
NW_022340504	Koludarov_et_al_2021	mRNA	1054541	1054571	.	-	.	Name=LOC116430825 mRNA;ID=EWKMg4ru1zPvdBw+uzMEhS+PpGo.1624892059060.38455
NW_022340504	Koludarov_et_al_2021	mRNA	1052396	1054102	.	-	.	Name=LOC116430825 mRNA;ID=EWKMg4ru1zPvdBw+uzMEhS+PpGo.1624892059060.38455
NW_022340504	Koludarov_et_al_2021	mRNA	1051629	1051824	.	-	.	Name=LOC116430825 mRNA;ID=EWKMg4ru1zPvdBw+uzMEhS+PpGo.1624892059060.38455
NW_022340504	Koludarov_et_al_2021	mRNA	1048857	1049018	.	-	.	Name=LOC116430825 mRNA;ID=EWKMg4ru1zPvdBw+uzMEhS+PpGo.1624892059060.38455
NW_022340504	Koludarov_et_al_2021	mRNA	1036351	1036478	.	-	.	Name=LOC116430825 mRNA;ID=EWKMg4ru1zPvdBw+uzMEhS+PpGo.1624892059060.38455
NW_022340504	Koludarov_et_al_2021	mRNA	1036127	1036252	.	-	.	Name=LOC116430825 mRNA;ID=EWKMg4ru1zPvdBw+uzMEhS+PpGo.1624892059060.38455
NW_022340504	Koludarov_et_al_2021	mRNA	1034804	1035173	.	-	.	Name=LOC116430825 mRNA;ID=EWKMg4ru1zPvdBw+uzMEhS+PpGo.1624892059060.38455
NW_022340504	Koludarov_et_al_2021	mRNA	1034364	1034535	.	-	.	Name=LOC116430825 mRNA;ID=EWKMg4ru1zPvdBw+uzMEhS+PpGo.1624892059060.38455
NW_022340504	Koludarov_et_al_2021	mRNA	1034095	1034194	.	-	.	Name=LOC116430825 mRNA;ID=EWKMg4ru1zPvdBw+uzMEhS+PpGo.1624892059060.38455
NW_022340504	Koludarov_et_al_2021	mRNA	1033705	1033879	.	-	.	Name=LOC116430825 mRNA;ID=EWKMg4ru1zPvdBw+uzMEhS+PpGo.1624892059060.38455
NW_022340504	Koludarov_et_al_2021	mRNA	1033459	1033614	.	-	.	Name=LOC116430825 mRNA;ID=EWKMg4ru1zPvdBw+uzMEhS+PpGo.1624892059060.38455
NW_022340504	Koludarov_et_al_2021	mRNA	1032933	1033169	.	-	.	Name=LOC116430825 mRNA;ID=EWKMg4ru1zPvdBw+uzMEhS+PpGo.1624892059060.38455
NW_022340504	Koludarov_et_al_2021	mRNA	1030996	1031890	.	-	.	Name=LOC116430825 mRNA;ID=EWKMg4ru1zPvdBw+uzMEhS+PpGo.1624892059060.38455
NW_022340504	Koludarov_et_al_2021	mRNA	1021935	1029981	.	-	.	Name=LOC116430825 mRNA;ID=EWKMg4ru1zPvdBw+uzMEhS+PpGo.1624892059060.38455
NW_022340504	Koludarov_et_al_2021	mRNA	1054541	1054571	.	-	.	Name=LOC116430825 mRNA;ID=EWKMg4ru1zPvdBw+uzMEhS+PpGo.1624892059060.38456
NW_022340504	Koludarov_et_al_2021	mRNA	1052396	1054102	.	-	.	Name=LOC116430825 mRNA;ID=EWKMg4ru1zPvdBw+uzMEhS+PpGo.1624892059060.38456
NW_022340504	Koludarov_et_al_2021	mRNA	1051629	1051824	.	-	.	Name=LOC116430825 mRNA;ID=EWKMg4ru1zPvdBw+uzMEhS+PpGo.1624892059060.38456
NW_022340504	Koludarov_et_al_2021	mRNA	1048857	1049018	.	-	.	Name=LOC116430825 mRNA;ID=EWKMg4ru1zPvdBw+uzMEhS+PpGo.1624892059060.38456
NW_022340504	Koludarov_et_al_2021	mRNA	1036351	1036478	.	-	.	Name=LOC116430825 mRNA;ID=EWKMg4ru1zPvdBw+uzMEhS+PpGo.1624892059060.38456
NW_022340504	Koludarov_et_al_2021	mRNA	1036127	1036252	.	-	.	Name=LOC116430825 mRNA;ID=EWKMg4ru1zPvdBw+uzMEhS+PpGo.1624892059060.38456
NW_022340504	Koludarov_et_al_2021	mRNA	1034804	1035173	.	-	.	Name=LOC116430825 mRNA;ID=EWKMg4ru1zPvdBw+uzMEhS+PpGo.1624892059060.38456
NW_022340504	Koludarov_et_al_2021	mRNA	1034364	1034535	.	-	.	Name=LOC116430825 mRNA;ID=EWKMg4ru1zPvdBw+uzMEhS+PpGo.1624892059060.38456
NW_022340504	Koludarov_et_al_2021	mRNA	1034095	1034194	.	-	.	Name=LOC116430825 mRNA;ID=EWKMg4ru1zPvdBw+uzMEhS+PpGo.1624892059060.38456
NW_022340504	Koludarov_et_al_2021	mRNA	1033705	1033879	.	-	.	Name=LOC116430825 mRNA;ID=EWKMg4ru1zPvdBw+uzMEhS+PpGo.1624892059060.38456
NW_022340504	Koludarov_et_al_2021	mRNA	1033459	1033614	.	-	.	Name=LOC116430825 mRNA;ID=EWKMg4ru1zPvdBw+uzMEhS+PpGo.1624892059060.38456
NW_022340504	Koludarov_et_al_2021	mRNA	1032933	1033169	.	-	.	Name=LOC116430825 mRNA;ID=EWKMg4ru1zPvdBw+uzMEhS+PpGo.1624892059060.38456
NW_022340504	Koludarov_et_al_2021	mRNA	1030996	1031890	.	-	.	Name=LOC116430825 mRNA;ID=EWKMg4ru1zPvdBw+uzMEhS+PpGo.1624892059060.38456
NW_022340504	Koludarov_et_al_2021	mRNA	1021935	1030914	.	-	.	Name=LOC116430825 mRNA;ID=EWKMg4ru1zPvdBw+uzMEhS+PpGo.1624892059060.38456
NW_022340504	Koludarov_et_al_2021	mRNA	1054541	1054571	.	-	.	Name=LOC116430825 mRNA;ID=EWKMg4ru1zPvdBw+uzMEhS+PpGo.1624892059060.38457
NW_022340504	Koludarov_et_al_2021	mRNA	1052396	1054102	.	-	.	Name=LOC116430825 mRNA;ID=EWKMg4ru1zPvdBw+uzMEhS+PpGo.1624892059060.38457
NW_022340504	Koludarov_et_al_2021	mRNA	1051629	1051824	.	-	.	Name=LOC116430825 mRNA;ID=EWKMg4ru1zPvdBw+uzMEhS+PpGo.1624892059060.38457
NW_022340504	Koludarov_et_al_2021	mRNA	1048857	1049018	.	-	.	Name=LOC116430825 mRNA;ID=EWKMg4ru1zPvdBw+uzMEhS+PpGo.1624892059060.38457
NW_022340504	Koludarov_et_al_2021	mRNA	1036351	1036478	.	-	.	Name=LOC116430825 mRNA;ID=EWKMg4ru1zPvdBw+uzMEhS+PpGo.1624892059060.38457
NW_022340504	Koludarov_et_al_2021	mRNA	1036127	1036252	.	-	.	Name=LOC116430825 mRNA;ID=EWKMg4ru1zPvdBw+uzMEhS+PpGo.1624892059060.38457
NW_022340504	Koludarov_et_al_2021	mRNA	1034804	1035173	.	-	.	Name=LOC116430825 mRNA;ID=EWKMg4ru1zPvdBw+uzMEhS+PpGo.1624892059060.38457
NW_022340504	Koludarov_et_al_2021	mRNA	1034364	1034535	.	-	.	Name=LOC116430825 mRNA;ID=EWKMg4ru1zPvdBw+uzMEhS+PpGo.1624892059060.38457
NW_022340504	Koludarov_et_al_2021	mRNA	1034095	1034194	.	-	.	Name=LOC116430825 mRNA;ID=EWKMg4ru1zPvdBw+uzMEhS+PpGo.1624892059060.38457
NW_022340504	Koludarov_et_al_2021	mRNA	1033705	1033879	.	-	.	Name=LOC116430825 mRNA;ID=EWKMg4ru1zPvdBw+uzMEhS+PpGo.1624892059060.38457
NW_022340504	Koludarov_et_al_2021	mRNA	1033459	1033614	.	-	.	Name=LOC116430825 mRNA;ID=EWKMg4ru1zPvdBw+uzMEhS+PpGo.1624892059060.38457
NW_022340504	Koludarov_et_al_2021	mRNA	1032933	1033169	.	-	.	Name=LOC116430825 mRNA;ID=EWKMg4ru1zPvdBw+uzMEhS+PpGo.1624892059060.38457
NW_022340504	Koludarov_et_al_2021	mRNA	1030186	1031890	.	-	.	Name=LOC116430825 mRNA;ID=EWKMg4ru1zPvdBw+uzMEhS+PpGo.1624892059060.38457
NW_022340504	Koludarov_et_al_2021	mRNA	1021935	1029981	.	-	.	Name=LOC116430825 mRNA;ID=EWKMg4ru1zPvdBw+uzMEhS+PpGo.1624892059060.38457
NW_022340504	Koludarov_et_al_2021	mRNA	1054541	1054571	.	-	.	Name=LOC116430825 mRNA;ID=EWKMg4ru1zPvdBw+uzMEhS+PpGo.1624892059060.38458
NW_022340504	Koludarov_et_al_2021	mRNA	1052396	1054102	.	-	.	Name=LOC116430825 mRNA;ID=EWKMg4ru1zPvdBw+uzMEhS+PpGo.1624892059060.38458
NW_022340504	Koludarov_et_al_2021	mRNA	1051629	1051824	.	-	.	Name=LOC116430825 mRNA;ID=EWKMg4ru1zPvdBw+uzMEhS+PpGo.1624892059060.38458
NW_022340504	Koludarov_et_al_2021	mRNA	1048857	1049018	.	-	.	Name=LOC116430825 mRNA;ID=EWKMg4ru1zPvdBw+uzMEhS+PpGo.1624892059060.38458
NW_022340504	Koludarov_et_al_2021	mRNA	1036351	1036478	.	-	.	Name=LOC116430825 mRNA;ID=EWKMg4ru1zPvdBw+uzMEhS+PpGo.1624892059060.38458
NW_022340504	Koludarov_et_al_2021	mRNA	1036127	1036252	.	-	.	Name=LOC116430825 mRNA;ID=EWKMg4ru1zPvdBw+uzMEhS+PpGo.1624892059060.38458
NW_022340504	Koludarov_et_al_2021	mRNA	1034804	1035173	.	-	.	Name=LOC116430825 mRNA;ID=EWKMg4ru1zPvdBw+uzMEhS+PpGo.1624892059060.38458
NW_022340504	Koludarov_et_al_2021	mRNA	1034364	1034535	.	-	.	Name=LOC116430825 mRNA;ID=EWKMg4ru1zPvdBw+uzMEhS+PpGo.1624892059060.38458
NW_022340504	Koludarov_et_al_2021	mRNA	1034095	1034194	.	-	.	Name=LOC116430825 mRNA;ID=EWKMg4ru1zPvdBw+uzMEhS+PpGo.1624892059060.38458
NW_022340504	Koludarov_et_al_2021	mRNA	1033705	1033879	.	-	.	Name=LOC116430825 mRNA;ID=EWKMg4ru1zPvdBw+uzMEhS+PpGo.1624892059060.38458
NW_022340504	Koludarov_et_al_2021	mRNA	1033459	1033614	.	-	.	Name=LOC116430825 mRNA;ID=EWKMg4ru1zPvdBw+uzMEhS+PpGo.1624892059060.38458
NW_022340504	Koludarov_et_al_2021	mRNA	1032933	1033169	.	-	.	Name=LOC116430825 mRNA;ID=EWKMg4ru1zPvdBw+uzMEhS+PpGo.1624892059060.38458
NW_022340504	Koludarov_et_al_2021	mRNA	1021935	1031890	.	-	.	Name=LOC116430825 mRNA;ID=EWKMg4ru1zPvdBw+uzMEhS+PpGo.1624892059060.38458
NW_022340504	Koludarov_et_al_2021	mRNA	1119623	1120044	.	+	.	Name=LOC116430816 mRNA;ID=EWKMg4ru1zPvdBw+uzMEhS+PpGo.1624892059060.38459
NW_022340504	Koludarov_et_al_2021	mRNA	1143617	1143853	.	+	.	Name=LOC116430816 mRNA;ID=EWKMg4ru1zPvdBw+uzMEhS+PpGo.1624892059060.38459
NW_022340504	Koludarov_et_al_2021	mRNA	1144448	1144560	.	+	.	Name=LOC116430816 mRNA;ID=EWKMg4ru1zPvdBw+uzMEhS+PpGo.1624892059060.38459
NW_022340504	Koludarov_et_al_2021	mRNA	1144670	1144779	.	+	.	Name=LOC116430816 mRNA;ID=EWKMg4ru1zPvdBw+uzMEhS+PpGo.1624892059060.38459
NW_022340504	Koludarov_et_al_2021	mRNA	1144921	1144999	.	+	.	Name=LOC116430816 mRNA;ID=EWKMg4ru1zPvdBw+uzMEhS+PpGo.1624892059060.38459
NW_022340504	Koludarov_et_al_2021	mRNA	1145521	1145660	.	+	.	Name=LOC116430816 mRNA;ID=EWKMg4ru1zPvdBw+uzMEhS+PpGo.1624892059060.38459
NW_022340504	Koludarov_et_al_2021	mRNA	1146016	1146162	.	+	.	Name=LOC116430816 mRNA;ID=EWKMg4ru1zPvdBw+uzMEhS+PpGo.1624892059060.38459
NW_022340504	Koludarov_et_al_2021	mRNA	1146406	1146628	.	+	.	Name=LOC116430816 mRNA;ID=EWKMg4ru1zPvdBw+uzMEhS+PpGo.1624892059060.38459
NW_022340504	Koludarov_et_al_2021	mRNA	1147016	1148187	.	+	.	Name=LOC116430816 mRNA;ID=EWKMg4ru1zPvdBw+uzMEhS+PpGo.1624892059060.38459
NW_022340504	Koludarov_et_al_2021	mRNA	1041098	1041554	.	-	.	Name=LOC116430825 mRNA;ID=EWKMg4ru1zPvdBw+uzMEhS+PpGo.1624892059061.38460
NW_022340504	Koludarov_et_al_2021	mRNA	1036351	1036478	.	-	.	Name=LOC116430825 mRNA;ID=EWKMg4ru1zPvdBw+uzMEhS+PpGo.1624892059061.38460
NW_022340504	Koludarov_et_al_2021	mRNA	1036127	1036252	.	-	.	Name=LOC116430825 mRNA;ID=EWKMg4ru1zPvdBw+uzMEhS+PpGo.1624892059061.38460
NW_022340504	Koludarov_et_al_2021	mRNA	1034804	1035173	.	-	.	Name=LOC116430825 mRNA;ID=EWKMg4ru1zPvdBw+uzMEhS+PpGo.1624892059061.38460
NW_022340504	Koludarov_et_al_2021	mRNA	1034364	1034535	.	-	.	Name=LOC116430825 mRNA;ID=EWKMg4ru1zPvdBw+uzMEhS+PpGo.1624892059061.38460
NW_022340504	Koludarov_et_al_2021	mRNA	1034095	1034194	.	-	.	Name=LOC116430825 mRNA;ID=EWKMg4ru1zPvdBw+uzMEhS+PpGo.1624892059061.38460
NW_022340504	Koludarov_et_al_2021	mRNA	1033705	1033879	.	-	.	Name=LOC116430825 mRNA;ID=EWKMg4ru1zPvdBw+uzMEhS+PpGo.1624892059061.38460
NW_022340504	Koludarov_et_al_2021	mRNA	1033459	1033614	.	-	.	Name=LOC116430825 mRNA;ID=EWKMg4ru1zPvdBw+uzMEhS+PpGo.1624892059061.38460
NW_022340504	Koludarov_et_al_2021	mRNA	1032933	1033169	.	-	.	Name=LOC116430825 mRNA;ID=EWKMg4ru1zPvdBw+uzMEhS+PpGo.1624892059061.38460
NW_022340504	Koludarov_et_al_2021	mRNA	1021935	1031890	.	-	.	Name=LOC116430825 mRNA;ID=EWKMg4ru1zPvdBw+uzMEhS+PpGo.1624892059061.38460
NW_022340504	Koludarov_et_al_2021	mRNA	1041098	1041554	.	-	.	Name=LOC116430825 mRNA;ID=EWKMg4ru1zPvdBw+uzMEhS+PpGo.1624892059061.38461
NW_022340504	Koludarov_et_al_2021	mRNA	1039265	1039553	.	-	.	Name=LOC116430825 mRNA;ID=EWKMg4ru1zPvdBw+uzMEhS+PpGo.1624892059061.38461
NW_022340504	Koludarov_et_al_2021	mRNA	1036351	1036478	.	-	.	Name=LOC116430825 mRNA;ID=EWKMg4ru1zPvdBw+uzMEhS+PpGo.1624892059061.38461
NW_022340504	Koludarov_et_al_2021	mRNA	1036127	1036252	.	-	.	Name=LOC116430825 mRNA;ID=EWKMg4ru1zPvdBw+uzMEhS+PpGo.1624892059061.38461
NW_022340504	Koludarov_et_al_2021	mRNA	1034804	1035173	.	-	.	Name=LOC116430825 mRNA;ID=EWKMg4ru1zPvdBw+uzMEhS+PpGo.1624892059061.38461
NW_022340504	Koludarov_et_al_2021	mRNA	1034364	1034535	.	-	.	Name=LOC116430825 mRNA;ID=EWKMg4ru1zPvdBw+uzMEhS+PpGo.1624892059061.38461
NW_022340504	Koludarov_et_al_2021	mRNA	1034095	1034194	.	-	.	Name=LOC116430825 mRNA;ID=EWKMg4ru1zPvdBw+uzMEhS+PpGo.1624892059061.38461
NW_022340504	Koludarov_et_al_2021	mRNA	1033705	1033879	.	-	.	Name=LOC116430825 mRNA;ID=EWKMg4ru1zPvdBw+uzMEhS+PpGo.1624892059061.38461
NW_022340504	Koludarov_et_al_2021	mRNA	1033459	1033614	.	-	.	Name=LOC116430825 mRNA;ID=EWKMg4ru1zPvdBw+uzMEhS+PpGo.1624892059061.38461
NW_022340504	Koludarov_et_al_2021	mRNA	1032933	1033169	.	-	.	Name=LOC116430825 mRNA;ID=EWKMg4ru1zPvdBw+uzMEhS+PpGo.1624892059061.38461
NW_022340504	Koludarov_et_al_2021	mRNA	1021935	1031890	.	-	.	Name=LOC116430825 mRNA;ID=EWKMg4ru1zPvdBw+uzMEhS+PpGo.1624892059061.38461
NW_022340504	Koludarov_et_al_2021	mRNA	1041098	1041554	.	-	.	Name=LOC116430825 mRNA;ID=EWKMg4ru1zPvdBw+uzMEhS+PpGo.1624892059061.38462
NW_022340504	Koludarov_et_al_2021	mRNA	1039265	1039648	.	-	.	Name=LOC116430825 mRNA;ID=EWKMg4ru1zPvdBw+uzMEhS+PpGo.1624892059061.38462
NW_022340504	Koludarov_et_al_2021	mRNA	1036351	1036478	.	-	.	Name=LOC116430825 mRNA;ID=EWKMg4ru1zPvdBw+uzMEhS+PpGo.1624892059061.38462
NW_022340504	Koludarov_et_al_2021	mRNA	1036127	1036252	.	-	.	Name=LOC116430825 mRNA;ID=EWKMg4ru1zPvdBw+uzMEhS+PpGo.1624892059061.38462
NW_022340504	Koludarov_et_al_2021	mRNA	1034804	1035173	.	-	.	Name=LOC116430825 mRNA;ID=EWKMg4ru1zPvdBw+uzMEhS+PpGo.1624892059061.38462
NW_022340504	Koludarov_et_al_2021	mRNA	1034364	1034535	.	-	.	Name=LOC116430825 mRNA;ID=EWKMg4ru1zPvdBw+uzMEhS+PpGo.1624892059061.38462
NW_022340504	Koludarov_et_al_2021	mRNA	1034095	1034194	.	-	.	Name=LOC116430825 mRNA;ID=EWKMg4ru1zPvdBw+uzMEhS+PpGo.1624892059061.38462
NW_022340504	Koludarov_et_al_2021	mRNA	1033705	1033879	.	-	.	Name=LOC116430825 mRNA;ID=EWKMg4ru1zPvdBw+uzMEhS+PpGo.1624892059061.38462
NW_022340504	Koludarov_et_al_2021	mRNA	1033459	1033614	.	-	.	Name=LOC116430825 mRNA;ID=EWKMg4ru1zPvdBw+uzMEhS+PpGo.1624892059061.38462
NW_022340504	Koludarov_et_al_2021	mRNA	1032933	1033169	.	-	.	Name=LOC116430825 mRNA;ID=EWKMg4ru1zPvdBw+uzMEhS+PpGo.1624892059061.38462
NW_022340504	Koludarov_et_al_2021	mRNA	1021935	1031890	.	-	.	Name=LOC116430825 mRNA;ID=EWKMg4ru1zPvdBw+uzMEhS+PpGo.1624892059061.38462
NW_022340504	Koludarov_et_al_2021	mRNA	1348915	1348979	.	+	.	Name=LOC116430863 mRNA;ID=EWKMg4ru1zPvdBw+uzMEhS+PpGo.1624892059061.38463
NW_022340504	Koludarov_et_al_2021	mRNA	1357834	1358137	.	+	.	Name=LOC116430863 mRNA;ID=EWKMg4ru1zPvdBw+uzMEhS+PpGo.1624892059061.38463
NW_022340504	Koludarov_et_al_2021	mRNA	1358640	1358911	.	+	.	Name=LOC116430863 mRNA;ID=EWKMg4ru1zPvdBw+uzMEhS+PpGo.1624892059061.38463
NW_022340504	Koludarov_et_al_2021	mRNA	1359296	1359460	.	+	.	Name=LOC116430863 mRNA;ID=EWKMg4ru1zPvdBw+uzMEhS+PpGo.1624892059061.38463
NW_022340504	Koludarov_et_al_2021	mRNA	1359885	1360323	.	+	.	Name=LOC116430863 mRNA;ID=EWKMg4ru1zPvdBw+uzMEhS+PpGo.1624892059061.38463
NW_022340504	Koludarov_et_al_2021	mRNA	1360457	1360698	.	+	.	Name=LOC116430863 mRNA;ID=EWKMg4ru1zPvdBw+uzMEhS+PpGo.1624892059061.38463
NW_022340504	Koludarov_et_al_2021	mRNA	1360909	1361433	.	+	.	Name=LOC116430863 mRNA;ID=EWKMg4ru1zPvdBw+uzMEhS+PpGo.1624892059061.38463
NW_022340504	Koludarov_et_al_2021	mRNA	1361697	1362049	.	+	.	Name=LOC116430863 mRNA;ID=EWKMg4ru1zPvdBw+uzMEhS+PpGo.1624892059061.38463
NW_022340504	Koludarov_et_al_2021	mRNA	1362170	1362384	.	+	.	Name=LOC116430863 mRNA;ID=EWKMg4ru1zPvdBw+uzMEhS+PpGo.1624892059061.38463
NW_022340504	Koludarov_et_al_2021	mRNA	1362533	1363092	.	+	.	Name=LOC116430863 mRNA;ID=EWKMg4ru1zPvdBw+uzMEhS+PpGo.1624892059061.38463
NW_022340504	Koludarov_et_al_2021	mRNA	1363241	1363549	.	+	.	Name=LOC116430863 mRNA;ID=EWKMg4ru1zPvdBw+uzMEhS+PpGo.1624892059061.38463
NW_022340504	Koludarov_et_al_2021	mRNA	1363623	1363917	.	+	.	Name=LOC116430863 mRNA;ID=EWKMg4ru1zPvdBw+uzMEhS+PpGo.1624892059061.38463
NW_022340504	Koludarov_et_al_2021	mRNA	1364149	1365793	.	+	.	Name=LOC116430863 mRNA;ID=EWKMg4ru1zPvdBw+uzMEhS+PpGo.1624892059061.38463
NW_022340504	Koludarov_et_al_2021	mRNA	1366043	1367092	.	+	.	Name=LOC116430863 mRNA;ID=EWKMg4ru1zPvdBw+uzMEhS+PpGo.1624892059061.38463
NW_022340504	Koludarov_et_al_2021	mRNA	1130423	1130569	.	+	.	Name=LOC116430816 mRNA;ID=EWKMg4ru1zPvdBw+uzMEhS+PpGo.1624892059061.38464
NW_022340504	Koludarov_et_al_2021	mRNA	1143617	1143853	.	+	.	Name=LOC116430816 mRNA;ID=EWKMg4ru1zPvdBw+uzMEhS+PpGo.1624892059061.38464
NW_022340504	Koludarov_et_al_2021	mRNA	1144448	1144560	.	+	.	Name=LOC116430816 mRNA;ID=EWKMg4ru1zPvdBw+uzMEhS+PpGo.1624892059061.38464
NW_022340504	Koludarov_et_al_2021	mRNA	1144670	1144779	.	+	.	Name=LOC116430816 mRNA;ID=EWKMg4ru1zPvdBw+uzMEhS+PpGo.1624892059061.38464
NW_022340504	Koludarov_et_al_2021	mRNA	1144921	1144999	.	+	.	Name=LOC116430816 mRNA;ID=EWKMg4ru1zPvdBw+uzMEhS+PpGo.1624892059061.38464
NW_022340504	Koludarov_et_al_2021	mRNA	1145521	1145660	.	+	.	Name=LOC116430816 mRNA;ID=EWKMg4ru1zPvdBw+uzMEhS+PpGo.1624892059061.38464
NW_022340504	Koludarov_et_al_2021	mRNA	1146016	1146162	.	+	.	Name=LOC116430816 mRNA;ID=EWKMg4ru1zPvdBw+uzMEhS+PpGo.1624892059061.38464
NW_022340504	Koludarov_et_al_2021	mRNA	1146406	1146628	.	+	.	Name=LOC116430816 mRNA;ID=EWKMg4ru1zPvdBw+uzMEhS+PpGo.1624892059061.38464
NW_022340504	Koludarov_et_al_2021	mRNA	1147016	1148188	.	+	.	Name=LOC116430816 mRNA;ID=EWKMg4ru1zPvdBw+uzMEhS+PpGo.1624892059061.38464
NW_022340504	Koludarov_et_al_2021	mRNA	1091726	1092049	.	+	.	Name=LOC116430883 mRNA;ID=EWKMg4ru1zPvdBw+uzMEhS+PpGo.1624892059061.38465
NW_022340504	Koludarov_et_al_2021	mRNA	1092253	1092368	.	+	.	Name=LOC116430883 mRNA;ID=EWKMg4ru1zPvdBw+uzMEhS+PpGo.1624892059061.38465
NW_022340504	Koludarov_et_al_2021	mRNA	1106471	1106597	.	+	.	Name=LOC116430883 mRNA;ID=EWKMg4ru1zPvdBw+uzMEhS+PpGo.1624892059061.38465
NW_022340504	Koludarov_et_al_2021	mRNA	1107203	1107288	.	+	.	Name=LOC116430883 mRNA;ID=EWKMg4ru1zPvdBw+uzMEhS+PpGo.1624892059061.38465
NW_022340504	Koludarov_et_al_2021	mRNA	1107392	1107628	.	+	.	Name=LOC116430883 mRNA;ID=EWKMg4ru1zPvdBw+uzMEhS+PpGo.1624892059061.38465
NW_022340504	Koludarov_et_al_2021	mRNA	1108096	1109353	.	+	.	Name=LOC116430883 mRNA;ID=EWKMg4ru1zPvdBw+uzMEhS+PpGo.1624892059061.38465
NW_022340504	Koludarov_et_al_2021	mRNA	1724358	1724834	.	-	.	Name=LOC116430814 mRNA;ID=EWKMg4ru1zPvdBw+uzMEhS+PpGo.1624892059061.38466
NW_022340504	Koludarov_et_al_2021	mRNA	1721611	1722078	.	-	.	Name=LOC116430814 mRNA;ID=EWKMg4ru1zPvdBw+uzMEhS+PpGo.1624892059061.38466
NW_022340504	Koludarov_et_al_2021	mRNA	1715720	1715879	.	-	.	Name=LOC116430814 mRNA;ID=EWKMg4ru1zPvdBw+uzMEhS+PpGo.1624892059061.38466
NW_022340504	Koludarov_et_al_2021	mRNA	1715542	1715637	.	-	.	Name=LOC116430814 mRNA;ID=EWKMg4ru1zPvdBw+uzMEhS+PpGo.1624892059061.38466
NW_022340504	Koludarov_et_al_2021	mRNA	1714977	1715168	.	-	.	Name=LOC116430814 mRNA;ID=EWKMg4ru1zPvdBw+uzMEhS+PpGo.1624892059061.38466
NW_022340504	Koludarov_et_al_2021	mRNA	1714741	1714917	.	-	.	Name=LOC116430814 mRNA;ID=EWKMg4ru1zPvdBw+uzMEhS+PpGo.1624892059061.38466
NW_022340504	Koludarov_et_al_2021	mRNA	1714545	1714684	.	-	.	Name=LOC116430814 mRNA;ID=EWKMg4ru1zPvdBw+uzMEhS+PpGo.1624892059061.38466
NW_022340504	Koludarov_et_al_2021	mRNA	1714047	1714346	.	-	.	Name=LOC116430814 mRNA;ID=EWKMg4ru1zPvdBw+uzMEhS+PpGo.1624892059061.38466
NW_022340504	Koludarov_et_al_2021	mRNA	1713728	1713953	.	-	.	Name=LOC116430814 mRNA;ID=EWKMg4ru1zPvdBw+uzMEhS+PpGo.1624892059061.38466
NW_022340504	Koludarov_et_al_2021	mRNA	1713530	1713651	.	-	.	Name=LOC116430814 mRNA;ID=EWKMg4ru1zPvdBw+uzMEhS+PpGo.1624892059061.38466
NW_022340504	Koludarov_et_al_2021	mRNA	1713308	1713443	.	-	.	Name=LOC116430814 mRNA;ID=EWKMg4ru1zPvdBw+uzMEhS+PpGo.1624892059061.38466
NW_022340504	Koludarov_et_al_2021	mRNA	1713004	1713215	.	-	.	Name=LOC116430814 mRNA;ID=EWKMg4ru1zPvdBw+uzMEhS+PpGo.1624892059061.38466
NW_022340504	Koludarov_et_al_2021	mRNA	1712691	1712932	.	-	.	Name=LOC116430814 mRNA;ID=EWKMg4ru1zPvdBw+uzMEhS+PpGo.1624892059061.38466
NW_022340504	Koludarov_et_al_2021	mRNA	1712331	1712479	.	-	.	Name=LOC116430814 mRNA;ID=EWKMg4ru1zPvdBw+uzMEhS+PpGo.1624892059061.38466
NW_022340504	Koludarov_et_al_2021	mRNA	1711928	1712255	.	-	.	Name=LOC116430814 mRNA;ID=EWKMg4ru1zPvdBw+uzMEhS+PpGo.1624892059061.38466
NW_022340504	Koludarov_et_al_2021	mRNA	1711700	1711854	.	-	.	Name=LOC116430814 mRNA;ID=EWKMg4ru1zPvdBw+uzMEhS+PpGo.1624892059061.38466
NW_022340504	Koludarov_et_al_2021	mRNA	1711504	1711612	.	-	.	Name=LOC116430814 mRNA;ID=EWKMg4ru1zPvdBw+uzMEhS+PpGo.1624892059061.38466
NW_022340504	Koludarov_et_al_2021	mRNA	1709563	1711421	.	-	.	Name=LOC116430814 mRNA;ID=EWKMg4ru1zPvdBw+uzMEhS+PpGo.1624892059061.38466
NW_022340504	Koludarov_et_al_2021	mRNA	1724193	1724260	.	-	.	Name=LOC116430814 mRNA;ID=EWKMg4ru1zPvdBw+uzMEhS+PpGo.1624892059061.38467
NW_022340504	Koludarov_et_al_2021	mRNA	1721611	1722078	.	-	.	Name=LOC116430814 mRNA;ID=EWKMg4ru1zPvdBw+uzMEhS+PpGo.1624892059061.38467
NW_022340504	Koludarov_et_al_2021	mRNA	1715720	1715879	.	-	.	Name=LOC116430814 mRNA;ID=EWKMg4ru1zPvdBw+uzMEhS+PpGo.1624892059061.38467
NW_022340504	Koludarov_et_al_2021	mRNA	1715542	1715637	.	-	.	Name=LOC116430814 mRNA;ID=EWKMg4ru1zPvdBw+uzMEhS+PpGo.1624892059061.38467
NW_022340504	Koludarov_et_al_2021	mRNA	1714977	1715168	.	-	.	Name=LOC116430814 mRNA;ID=EWKMg4ru1zPvdBw+uzMEhS+PpGo.1624892059061.38467
NW_022340504	Koludarov_et_al_2021	mRNA	1714741	1714917	.	-	.	Name=LOC116430814 mRNA;ID=EWKMg4ru1zPvdBw+uzMEhS+PpGo.1624892059061.38467
NW_022340504	Koludarov_et_al_2021	mRNA	1714545	1714684	.	-	.	Name=LOC116430814 mRNA;ID=EWKMg4ru1zPvdBw+uzMEhS+PpGo.1624892059061.38467
NW_022340504	Koludarov_et_al_2021	mRNA	1714047	1714346	.	-	.	Name=LOC116430814 mRNA;ID=EWKMg4ru1zPvdBw+uzMEhS+PpGo.1624892059061.38467
NW_022340504	Koludarov_et_al_2021	mRNA	1713728	1713953	.	-	.	Name=LOC116430814 mRNA;ID=EWKMg4ru1zPvdBw+uzMEhS+PpGo.1624892059061.38467
NW_022340504	Koludarov_et_al_2021	mRNA	1713530	1713651	.	-	.	Name=LOC116430814 mRNA;ID=EWKMg4ru1zPvdBw+uzMEhS+PpGo.1624892059061.38467
NW_022340504	Koludarov_et_al_2021	mRNA	1713308	1713443	.	-	.	Name=LOC116430814 mRNA;ID=EWKMg4ru1zPvdBw+uzMEhS+PpGo.1624892059061.38467
NW_022340504	Koludarov_et_al_2021	mRNA	1713004	1713215	.	-	.	Name=LOC116430814 mRNA;ID=EWKMg4ru1zPvdBw+uzMEhS+PpGo.1624892059061.38467
NW_022340504	Koludarov_et_al_2021	mRNA	1712691	1712932	.	-	.	Name=LOC116430814 mRNA;ID=EWKMg4ru1zPvdBw+uzMEhS+PpGo.1624892059061.38467
NW_022340504	Koludarov_et_al_2021	mRNA	1712331	1712479	.	-	.	Name=LOC116430814 mRNA;ID=EWKMg4ru1zPvdBw+uzMEhS+PpGo.1624892059061.38467
NW_022340504	Koludarov_et_al_2021	mRNA	1711928	1712255	.	-	.	Name=LOC116430814 mRNA;ID=EWKMg4ru1zPvdBw+uzMEhS+PpGo.1624892059061.38467
NW_022340504	Koludarov_et_al_2021	mRNA	1711700	1711854	.	-	.	Name=LOC116430814 mRNA;ID=EWKMg4ru1zPvdBw+uzMEhS+PpGo.1624892059061.38467
NW_022340504	Koludarov_et_al_2021	mRNA	1711504	1711612	.	-	.	Name=LOC116430814 mRNA;ID=EWKMg4ru1zPvdBw+uzMEhS+PpGo.1624892059061.38467
NW_022340504	Koludarov_et_al_2021	mRNA	1709563	1711421	.	-	.	Name=LOC116430814 mRNA;ID=EWKMg4ru1zPvdBw+uzMEhS+PpGo.1624892059061.38467
NW_022340504	Koludarov_et_al_2021	mRNA	2332540	2334145	.	-	.	Name=LOC116430828 mRNA;ID=EWKMg4ru1zPvdBw+uzMEhS+PpGo.1624892059061.38468
NW_022340504	Koludarov_et_al_2021	mRNA	2328926	2329169	.	-	.	Name=LOC116430828 mRNA;ID=EWKMg4ru1zPvdBw+uzMEhS+PpGo.1624892059061.38468
NW_022340504	Koludarov_et_al_2021	mRNA	2325409	2326340	.	-	.	Name=LOC116430828 mRNA;ID=EWKMg4ru1zPvdBw+uzMEhS+PpGo.1624892059061.38468
NW_022340504	Koludarov_et_al_2021	mRNA	2324740	2324857	.	-	.	Name=LOC116430828 mRNA;ID=EWKMg4ru1zPvdBw+uzMEhS+PpGo.1624892059061.38468
NW_022340504	Koludarov_et_al_2021	mRNA	2324407	2324541	.	-	.	Name=LOC116430828 mRNA;ID=EWKMg4ru1zPvdBw+uzMEhS+PpGo.1624892059061.38468
NW_022340504	Koludarov_et_al_2021	mRNA	2324148	2324314	.	-	.	Name=LOC116430828 mRNA;ID=EWKMg4ru1zPvdBw+uzMEhS+PpGo.1624892059061.38468
NW_022340504	Koludarov_et_al_2021	mRNA	2323940	2324070	.	-	.	Name=LOC116430828 mRNA;ID=EWKMg4ru1zPvdBw+uzMEhS+PpGo.1624892059061.38468
NW_022340504	Koludarov_et_al_2021	mRNA	2323620	2323850	.	-	.	Name=LOC116430828 mRNA;ID=EWKMg4ru1zPvdBw+uzMEhS+PpGo.1624892059061.38468
NW_022340504	Koludarov_et_al_2021	mRNA	2323227	2323541	.	-	.	Name=LOC116430828 mRNA;ID=EWKMg4ru1zPvdBw+uzMEhS+PpGo.1624892059061.38468
NW_022340504	Koludarov_et_al_2021	mRNA	2322744	2323120	.	-	.	Name=LOC116430828 mRNA;ID=EWKMg4ru1zPvdBw+uzMEhS+PpGo.1624892059061.38468
NW_022340504	Koludarov_et_al_2021	mRNA	2322185	2322657	.	-	.	Name=LOC116430828 mRNA;ID=EWKMg4ru1zPvdBw+uzMEhS+PpGo.1624892059061.38468
NW_022340504	Koludarov_et_al_2021	mRNA	2319536	2322068	.	-	.	Name=LOC116430828 mRNA;ID=EWKMg4ru1zPvdBw+uzMEhS+PpGo.1624892059061.38468
NW_022340504	Koludarov_et_al_2021	mRNA	1354669	1354685	.	+	.	Name=LOC116430863 mRNA;ID=EWKMg4ru1zPvdBw+uzMEhS+PpGo.1624892059061.38469
NW_022340504	Koludarov_et_al_2021	mRNA	1357834	1358137	.	+	.	Name=LOC116430863 mRNA;ID=EWKMg4ru1zPvdBw+uzMEhS+PpGo.1624892059061.38469
NW_022340504	Koludarov_et_al_2021	mRNA	1358640	1358911	.	+	.	Name=LOC116430863 mRNA;ID=EWKMg4ru1zPvdBw+uzMEhS+PpGo.1624892059061.38469
NW_022340504	Koludarov_et_al_2021	mRNA	1359296	1359460	.	+	.	Name=LOC116430863 mRNA;ID=EWKMg4ru1zPvdBw+uzMEhS+PpGo.1624892059061.38469
NW_022340504	Koludarov_et_al_2021	mRNA	1359885	1360323	.	+	.	Name=LOC116430863 mRNA;ID=EWKMg4ru1zPvdBw+uzMEhS+PpGo.1624892059061.38469
NW_022340504	Koludarov_et_al_2021	mRNA	1360457	1360698	.	+	.	Name=LOC116430863 mRNA;ID=EWKMg4ru1zPvdBw+uzMEhS+PpGo.1624892059061.38469
NW_022340504	Koludarov_et_al_2021	mRNA	1360909	1361433	.	+	.	Name=LOC116430863 mRNA;ID=EWKMg4ru1zPvdBw+uzMEhS+PpGo.1624892059061.38469
NW_022340504	Koludarov_et_al_2021	mRNA	1361697	1362049	.	+	.	Name=LOC116430863 mRNA;ID=EWKMg4ru1zPvdBw+uzMEhS+PpGo.1624892059061.38469
NW_022340504	Koludarov_et_al_2021	mRNA	1362170	1362384	.	+	.	Name=LOC116430863 mRNA;ID=EWKMg4ru1zPvdBw+uzMEhS+PpGo.1624892059061.38469
NW_022340504	Koludarov_et_al_2021	mRNA	1362533	1363092	.	+	.	Name=LOC116430863 mRNA;ID=EWKMg4ru1zPvdBw+uzMEhS+PpGo.1624892059061.38469
NW_022340504	Koludarov_et_al_2021	mRNA	1363241	1363549	.	+	.	Name=LOC116430863 mRNA;ID=EWKMg4ru1zPvdBw+uzMEhS+PpGo.1624892059061.38469
NW_022340504	Koludarov_et_al_2021	mRNA	1363623	1363917	.	+	.	Name=LOC116430863 mRNA;ID=EWKMg4ru1zPvdBw+uzMEhS+PpGo.1624892059061.38469
NW_022340504	Koludarov_et_al_2021	mRNA	1364149	1365793	.	+	.	Name=LOC116430863 mRNA;ID=EWKMg4ru1zPvdBw+uzMEhS+PpGo.1624892059061.38469
NW_022340504	Koludarov_et_al_2021	mRNA	1366043	1367092	.	+	.	Name=LOC116430863 mRNA;ID=EWKMg4ru1zPvdBw+uzMEhS+PpGo.1624892059061.38469
NW_022340504	Koludarov_et_al_2021	mRNA	1434323	1434631	.	-	.	Name=LOC116430844 mRNA;ID=EWKMg4ru1zPvdBw+uzMEhS+PpGo.1624892059061.38470
NW_022340504	Koludarov_et_al_2021	mRNA	1428049	1428201	.	-	.	Name=LOC116430844 mRNA;ID=EWKMg4ru1zPvdBw+uzMEhS+PpGo.1624892059061.38470
NW_022340504	Koludarov_et_al_2021	mRNA	1427507	1427641	.	-	.	Name=LOC116430844 mRNA;ID=EWKMg4ru1zPvdBw+uzMEhS+PpGo.1624892059061.38470
NW_022340504	Koludarov_et_al_2021	mRNA	1426493	1426598	.	-	.	Name=LOC116430844 mRNA;ID=EWKMg4ru1zPvdBw+uzMEhS+PpGo.1624892059061.38470
NW_022340504	Koludarov_et_al_2021	mRNA	1426122	1426245	.	-	.	Name=LOC116430844 mRNA;ID=EWKMg4ru1zPvdBw+uzMEhS+PpGo.1624892059061.38470
NW_022340504	Koludarov_et_al_2021	mRNA	1425453	1425620	.	-	.	Name=LOC116430844 mRNA;ID=EWKMg4ru1zPvdBw+uzMEhS+PpGo.1624892059061.38470
NW_022340504	Koludarov_et_al_2021	mRNA	1424982	1425146	.	-	.	Name=LOC116430844 mRNA;ID=EWKMg4ru1zPvdBw+uzMEhS+PpGo.1624892059061.38470
NW_022340504	Koludarov_et_al_2021	mRNA	1424258	1424580	.	-	.	Name=LOC116430844 mRNA;ID=EWKMg4ru1zPvdBw+uzMEhS+PpGo.1624892059061.38470
NW_022340504	Koludarov_et_al_2021	mRNA	1423734	1424016	.	-	.	Name=LOC116430844 mRNA;ID=EWKMg4ru1zPvdBw+uzMEhS+PpGo.1624892059061.38470
NW_022340504	Koludarov_et_al_2021	mRNA	1423072	1423616	.	-	.	Name=LOC116430844 mRNA;ID=EWKMg4ru1zPvdBw+uzMEhS+PpGo.1624892059061.38470
NW_022340504	Koludarov_et_al_2021	mRNA	2284319	2284395	.	-	.	Name=LOC116430858 mRNA;ID=EWKMg4ru1zPvdBw+uzMEhS+PpGo.1624892059061.38471
NW_022340504	Koludarov_et_al_2021	mRNA	2273231	2276054	.	-	.	Name=LOC116430858 mRNA;ID=EWKMg4ru1zPvdBw+uzMEhS+PpGo.1624892059061.38471
NW_022340504	Koludarov_et_al_2021	mRNA	1739312	1739581	.	+	.	Name=LOC116430875 mRNA;ID=EWKMg4ru1zPvdBw+uzMEhS+PpGo.1624892059061.38472
NW_022340504	Koludarov_et_al_2021	mRNA	1748887	1749075	.	+	.	Name=LOC116430875 mRNA;ID=EWKMg4ru1zPvdBw+uzMEhS+PpGo.1624892059061.38472
NW_022340504	Koludarov_et_al_2021	mRNA	1749253	1749429	.	+	.	Name=LOC116430875 mRNA;ID=EWKMg4ru1zPvdBw+uzMEhS+PpGo.1624892059061.38472
NW_022340504	Koludarov_et_al_2021	mRNA	1749508	1749717	.	+	.	Name=LOC116430875 mRNA;ID=EWKMg4ru1zPvdBw+uzMEhS+PpGo.1624892059061.38472
NW_022340504	Koludarov_et_al_2021	mRNA	1750048	1750426	.	+	.	Name=LOC116430875 mRNA;ID=EWKMg4ru1zPvdBw+uzMEhS+PpGo.1624892059061.38472
NW_022340504	Koludarov_et_al_2021	mRNA	483102	483173	.	-	.	Name=LOC116430853 mRNA;ID=EWKMg4ru1zPvdBw+uzMEhS+PpGo.1624892059061.38473
NW_022340504	Koludarov_et_al_2021	mRNA	482329	482603	.	-	.	Name=LOC116430853 mRNA;ID=EWKMg4ru1zPvdBw+uzMEhS+PpGo.1624892059061.38473
NW_022340504	Koludarov_et_al_2021	mRNA	481526	481639	.	-	.	Name=LOC116430853 mRNA;ID=EWKMg4ru1zPvdBw+uzMEhS+PpGo.1624892059061.38473
NW_022340504	Koludarov_et_al_2021	mRNA	480257	480448	.	-	.	Name=LOC116430853 mRNA;ID=EWKMg4ru1zPvdBw+uzMEhS+PpGo.1624892059061.38473
NW_022340504	Koludarov_et_al_2021	mRNA	478134	478365	.	-	.	Name=LOC116430853 mRNA;ID=EWKMg4ru1zPvdBw+uzMEhS+PpGo.1624892059061.38473
NW_022340504	Koludarov_et_al_2021	mRNA	477752	477911	.	-	.	Name=LOC116430853 mRNA;ID=EWKMg4ru1zPvdBw+uzMEhS+PpGo.1624892059061.38473
NW_022340504	Koludarov_et_al_2021	mRNA	476461	476713	.	-	.	Name=LOC116430853 mRNA;ID=EWKMg4ru1zPvdBw+uzMEhS+PpGo.1624892059061.38473
NW_022340504	Koludarov_et_al_2021	mRNA	475928	476177	.	-	.	Name=LOC116430853 mRNA;ID=EWKMg4ru1zPvdBw+uzMEhS+PpGo.1624892059061.38473
NW_022340504	Koludarov_et_al_2021	mRNA	475265	475471	.	-	.	Name=LOC116430853 mRNA;ID=EWKMg4ru1zPvdBw+uzMEhS+PpGo.1624892059061.38473
NW_022340504	Koludarov_et_al_2021	mRNA	472821	473146	.	-	.	Name=LOC116430853 mRNA;ID=EWKMg4ru1zPvdBw+uzMEhS+PpGo.1624892059061.38473
NW_022340504	Koludarov_et_al_2021	mRNA	2361065	2361331	.	+	.	Name=LOC116430859 mRNA;ID=EWKMg4ru1zPvdBw+uzMEhS+PpGo.1624892059061.38474
NW_022340504	Koludarov_et_al_2021	mRNA	2361727	2362266	.	+	.	Name=LOC116430859 mRNA;ID=EWKMg4ru1zPvdBw+uzMEhS+PpGo.1624892059061.38474
NW_022340504	Koludarov_et_al_2021	mRNA	2365077	2365281	.	+	.	Name=LOC116430859 mRNA;ID=EWKMg4ru1zPvdBw+uzMEhS+PpGo.1624892059061.38474
NW_022340504	Koludarov_et_al_2021	mRNA	2365520	2365679	.	+	.	Name=LOC116430859 mRNA;ID=EWKMg4ru1zPvdBw+uzMEhS+PpGo.1624892059061.38474
NW_022340504	Koludarov_et_al_2021	mRNA	2365850	2365915	.	+	.	Name=LOC116430859 mRNA;ID=EWKMg4ru1zPvdBw+uzMEhS+PpGo.1624892059061.38474
NW_022340504	Koludarov_et_al_2021	mRNA	2366634	2366685	.	+	.	Name=LOC116430859 mRNA;ID=EWKMg4ru1zPvdBw+uzMEhS+PpGo.1624892059061.38474
NW_022340504	Koludarov_et_al_2021	mRNA	2366758	2366825	.	+	.	Name=LOC116430859 mRNA;ID=EWKMg4ru1zPvdBw+uzMEhS+PpGo.1624892059061.38474
NW_022340504	Koludarov_et_al_2021	mRNA	2368372	2368523	.	+	.	Name=LOC116430859 mRNA;ID=EWKMg4ru1zPvdBw+uzMEhS+PpGo.1624892059061.38474
NW_022340504	Koludarov_et_al_2021	mRNA	2368714	2368854	.	+	.	Name=LOC116430859 mRNA;ID=EWKMg4ru1zPvdBw+uzMEhS+PpGo.1624892059061.38474
NW_022340504	Koludarov_et_al_2021	mRNA	2369056	2369280	.	+	.	Name=LOC116430859 mRNA;ID=EWKMg4ru1zPvdBw+uzMEhS+PpGo.1624892059061.38474
NW_022340504	Koludarov_et_al_2021	mRNA	2369684	2369867	.	+	.	Name=LOC116430859 mRNA;ID=EWKMg4ru1zPvdBw+uzMEhS+PpGo.1624892059061.38474
NW_022340504	Koludarov_et_al_2021	mRNA	2369943	2370029	.	+	.	Name=LOC116430859 mRNA;ID=EWKMg4ru1zPvdBw+uzMEhS+PpGo.1624892059061.38474
NW_022340504	Koludarov_et_al_2021	mRNA	2370235	2370404	.	+	.	Name=LOC116430859 mRNA;ID=EWKMg4ru1zPvdBw+uzMEhS+PpGo.1624892059061.38474
NW_022340504	Koludarov_et_al_2021	mRNA	2370628	2370786	.	+	.	Name=LOC116430859 mRNA;ID=EWKMg4ru1zPvdBw+uzMEhS+PpGo.1624892059061.38474
NW_022340504	Koludarov_et_al_2021	mRNA	2370854	2370965	.	+	.	Name=LOC116430859 mRNA;ID=EWKMg4ru1zPvdBw+uzMEhS+PpGo.1624892059061.38474
NW_022340504	Koludarov_et_al_2021	mRNA	2371031	2371378	.	+	.	Name=LOC116430859 mRNA;ID=EWKMg4ru1zPvdBw+uzMEhS+PpGo.1624892059061.38474
NW_022340504	Koludarov_et_al_2021	mRNA	2361065	2361331	.	+	.	Name=LOC116430859 mRNA;ID=EWKMg4ru1zPvdBw+uzMEhS+PpGo.1624892059061.38475
NW_022340504	Koludarov_et_al_2021	mRNA	2361866	2362266	.	+	.	Name=LOC116430859 mRNA;ID=EWKMg4ru1zPvdBw+uzMEhS+PpGo.1624892059061.38475
NW_022340504	Koludarov_et_al_2021	mRNA	2365077	2365281	.	+	.	Name=LOC116430859 mRNA;ID=EWKMg4ru1zPvdBw+uzMEhS+PpGo.1624892059061.38475
NW_022340504	Koludarov_et_al_2021	mRNA	2365520	2365679	.	+	.	Name=LOC116430859 mRNA;ID=EWKMg4ru1zPvdBw+uzMEhS+PpGo.1624892059061.38475
NW_022340504	Koludarov_et_al_2021	mRNA	2365850	2365915	.	+	.	Name=LOC116430859 mRNA;ID=EWKMg4ru1zPvdBw+uzMEhS+PpGo.1624892059061.38475
NW_022340504	Koludarov_et_al_2021	mRNA	2366634	2366685	.	+	.	Name=LOC116430859 mRNA;ID=EWKMg4ru1zPvdBw+uzMEhS+PpGo.1624892059061.38475
NW_022340504	Koludarov_et_al_2021	mRNA	2366758	2366825	.	+	.	Name=LOC116430859 mRNA;ID=EWKMg4ru1zPvdBw+uzMEhS+PpGo.1624892059061.38475
NW_022340504	Koludarov_et_al_2021	mRNA	2368372	2368523	.	+	.	Name=LOC116430859 mRNA;ID=EWKMg4ru1zPvdBw+uzMEhS+PpGo.1624892059061.38475
NW_022340504	Koludarov_et_al_2021	mRNA	2368714	2368854	.	+	.	Name=LOC116430859 mRNA;ID=EWKMg4ru1zPvdBw+uzMEhS+PpGo.1624892059061.38475
NW_022340504	Koludarov_et_al_2021	mRNA	2369056	2369280	.	+	.	Name=LOC116430859 mRNA;ID=EWKMg4ru1zPvdBw+uzMEhS+PpGo.1624892059061.38475
NW_022340504	Koludarov_et_al_2021	mRNA	2369684	2369867	.	+	.	Name=LOC116430859 mRNA;ID=EWKMg4ru1zPvdBw+uzMEhS+PpGo.1624892059061.38475
NW_022340504	Koludarov_et_al_2021	mRNA	2369943	2370029	.	+	.	Name=LOC116430859 mRNA;ID=EWKMg4ru1zPvdBw+uzMEhS+PpGo.1624892059061.38475
NW_022340504	Koludarov_et_al_2021	mRNA	2370235	2370404	.	+	.	Name=LOC116430859 mRNA;ID=EWKMg4ru1zPvdBw+uzMEhS+PpGo.1624892059061.38475
NW_022340504	Koludarov_et_al_2021	mRNA	2370628	2370786	.	+	.	Name=LOC116430859 mRNA;ID=EWKMg4ru1zPvdBw+uzMEhS+PpGo.1624892059061.38475
NW_022340504	Koludarov_et_al_2021	mRNA	2370854	2370965	.	+	.	Name=LOC116430859 mRNA;ID=EWKMg4ru1zPvdBw+uzMEhS+PpGo.1624892059061.38475
NW_022340504	Koludarov_et_al_2021	mRNA	2371031	2371378	.	+	.	Name=LOC116430859 mRNA;ID=EWKMg4ru1zPvdBw+uzMEhS+PpGo.1624892059061.38475
NW_022340504	Koludarov_et_al_2021	mRNA	2361072	2361331	.	+	.	Name=LOC116430859 mRNA;ID=EWKMg4ru1zPvdBw+uzMEhS+PpGo.1624892059061.38476
NW_022340504	Koludarov_et_al_2021	mRNA	2365077	2365281	.	+	.	Name=LOC116430859 mRNA;ID=EWKMg4ru1zPvdBw+uzMEhS+PpGo.1624892059061.38476
NW_022340504	Koludarov_et_al_2021	mRNA	2365520	2365679	.	+	.	Name=LOC116430859 mRNA;ID=EWKMg4ru1zPvdBw+uzMEhS+PpGo.1624892059061.38476
NW_022340504	Koludarov_et_al_2021	mRNA	2365850	2365915	.	+	.	Name=LOC116430859 mRNA;ID=EWKMg4ru1zPvdBw+uzMEhS+PpGo.1624892059061.38476
NW_022340504	Koludarov_et_al_2021	mRNA	2366634	2366685	.	+	.	Name=LOC116430859 mRNA;ID=EWKMg4ru1zPvdBw+uzMEhS+PpGo.1624892059061.38476
NW_022340504	Koludarov_et_al_2021	mRNA	2366758	2366825	.	+	.	Name=LOC116430859 mRNA;ID=EWKMg4ru1zPvdBw+uzMEhS+PpGo.1624892059061.38476
NW_022340504	Koludarov_et_al_2021	mRNA	2368372	2368523	.	+	.	Name=LOC116430859 mRNA;ID=EWKMg4ru1zPvdBw+uzMEhS+PpGo.1624892059061.38476
NW_022340504	Koludarov_et_al_2021	mRNA	2368714	2368854	.	+	.	Name=LOC116430859 mRNA;ID=EWKMg4ru1zPvdBw+uzMEhS+PpGo.1624892059061.38476
NW_022340504	Koludarov_et_al_2021	mRNA	2369056	2369280	.	+	.	Name=LOC116430859 mRNA;ID=EWKMg4ru1zPvdBw+uzMEhS+PpGo.1624892059061.38476
NW_022340504	Koludarov_et_al_2021	mRNA	2369684	2369867	.	+	.	Name=LOC116430859 mRNA;ID=EWKMg4ru1zPvdBw+uzMEhS+PpGo.1624892059061.38476
NW_022340504	Koludarov_et_al_2021	mRNA	2369943	2370029	.	+	.	Name=LOC116430859 mRNA;ID=EWKMg4ru1zPvdBw+uzMEhS+PpGo.1624892059061.38476
NW_022340504	Koludarov_et_al_2021	mRNA	2370235	2370404	.	+	.	Name=LOC116430859 mRNA;ID=EWKMg4ru1zPvdBw+uzMEhS+PpGo.1624892059061.38476
NW_022340504	Koludarov_et_al_2021	mRNA	2370628	2370786	.	+	.	Name=LOC116430859 mRNA;ID=EWKMg4ru1zPvdBw+uzMEhS+PpGo.1624892059061.38476
NW_022340504	Koludarov_et_al_2021	mRNA	2370854	2370965	.	+	.	Name=LOC116430859 mRNA;ID=EWKMg4ru1zPvdBw+uzMEhS+PpGo.1624892059061.38476
NW_022340504	Koludarov_et_al_2021	mRNA	2371031	2371378	.	+	.	Name=LOC116430859 mRNA;ID=EWKMg4ru1zPvdBw+uzMEhS+PpGo.1624892059061.38476
NW_022340504	Koludarov_et_al_2021	mRNA	1357253	1357519	.	+	.	Name=LOC116430863 mRNA;ID=EWKMg4ru1zPvdBw+uzMEhS+PpGo.1624892059061.38477
NW_022340504	Koludarov_et_al_2021	mRNA	1357834	1358137	.	+	.	Name=LOC116430863 mRNA;ID=EWKMg4ru1zPvdBw+uzMEhS+PpGo.1624892059061.38477
NW_022340504	Koludarov_et_al_2021	mRNA	1358640	1358911	.	+	.	Name=LOC116430863 mRNA;ID=EWKMg4ru1zPvdBw+uzMEhS+PpGo.1624892059061.38477
NW_022340504	Koludarov_et_al_2021	mRNA	1359296	1359460	.	+	.	Name=LOC116430863 mRNA;ID=EWKMg4ru1zPvdBw+uzMEhS+PpGo.1624892059061.38477
NW_022340504	Koludarov_et_al_2021	mRNA	1359885	1360323	.	+	.	Name=LOC116430863 mRNA;ID=EWKMg4ru1zPvdBw+uzMEhS+PpGo.1624892059061.38477
NW_022340504	Koludarov_et_al_2021	mRNA	1360457	1360698	.	+	.	Name=LOC116430863 mRNA;ID=EWKMg4ru1zPvdBw+uzMEhS+PpGo.1624892059061.38477
NW_022340504	Koludarov_et_al_2021	mRNA	1360909	1361433	.	+	.	Name=LOC116430863 mRNA;ID=EWKMg4ru1zPvdBw+uzMEhS+PpGo.1624892059061.38477
NW_022340504	Koludarov_et_al_2021	mRNA	1361697	1362049	.	+	.	Name=LOC116430863 mRNA;ID=EWKMg4ru1zPvdBw+uzMEhS+PpGo.1624892059061.38477
NW_022340504	Koludarov_et_al_2021	mRNA	1362170	1362384	.	+	.	Name=LOC116430863 mRNA;ID=EWKMg4ru1zPvdBw+uzMEhS+PpGo.1624892059061.38477
NW_022340504	Koludarov_et_al_2021	mRNA	1362533	1363092	.	+	.	Name=LOC116430863 mRNA;ID=EWKMg4ru1zPvdBw+uzMEhS+PpGo.1624892059061.38477
NW_022340504	Koludarov_et_al_2021	mRNA	1363241	1363549	.	+	.	Name=LOC116430863 mRNA;ID=EWKMg4ru1zPvdBw+uzMEhS+PpGo.1624892059061.38477
NW_022340504	Koludarov_et_al_2021	mRNA	1363623	1363917	.	+	.	Name=LOC116430863 mRNA;ID=EWKMg4ru1zPvdBw+uzMEhS+PpGo.1624892059061.38477
NW_022340504	Koludarov_et_al_2021	mRNA	1364149	1365793	.	+	.	Name=LOC116430863 mRNA;ID=EWKMg4ru1zPvdBw+uzMEhS+PpGo.1624892059061.38477
NW_022340504	Koludarov_et_al_2021	mRNA	1366043	1367092	.	+	.	Name=LOC116430863 mRNA;ID=EWKMg4ru1zPvdBw+uzMEhS+PpGo.1624892059061.38477
[truncated: 400 more rows]
