# Supplementary material for: Prevalent bee venom genes evolved before the aculeate stinger and eusociality
Source: BMC Biol. 2023 Oct 23;21:229. doi: 10.1186/s12915-023-01656-5 (PMC10591384; doi:10.1186/s12915-023-01656-5)
Supplement: Supplementary file 42 — Additional file 42. Gff files of all toxin gene annotations. [file 12915_2023_1656_MOESM42_ESM.zip › AdditionalFile9_ToxinGeneAnnotations/NW_022882925.1._APH.gff_modified_Koludarov_et_al_2021.gff3]

##gff-version 3
##source-version geneious 2020.2.2
##sequence-region	NW_022882925.1	1	9767370
NW_022882925.1	Koludarov_et_al_2021	gene	3157419	3162243	.	+	.	Name=prostatic APH a
NW_022882925.1	Koludarov_et_al_2021	gene	4518352	4521827	.	+	.	Name=prostatic APH b
NW_022882925.1	Gnomon	CDS	8076491	8076492	.	-	0	Name=XP_033366257.1;ID=cds-XP_033366257.1;Dbxref=GeneID:117243129%2CGenbank:XP_033366257.1;Parent=rna-XM_033510366.1
NW_022882925.1	Gnomon	CDS	8075725	8075982	.	-	0	Name=XP_033366257.1;ID=cds-XP_033366257.1;Dbxref=GeneID:117243129%2CGenbank:XP_033366257.1;Parent=rna-XM_033510366.1
NW_022882925.1	Gnomon	CDS	8075598	8075650	.	-	0	Name=XP_033366257.1;ID=cds-XP_033366257.1;Dbxref=GeneID:117243129%2CGenbank:XP_033366257.1;Parent=rna-XM_033510366.1
NW_022882925.1	Gnomon	CDS	8075413	8075498	.	-	0	Name=XP_033366257.1;ID=cds-XP_033366257.1;Dbxref=GeneID:117243129%2CGenbank:XP_033366257.1;Parent=rna-XM_033510366.1
NW_022882925.1	Gnomon	CDS	8074974	8075254	.	-	0	Name=XP_033366257.1;ID=cds-XP_033366257.1;Dbxref=GeneID:117243129%2CGenbank:XP_033366257.1;Parent=rna-XM_033510366.1
NW_022882925.1	Gnomon	CDS	8074399	8074892	.	-	0	Name=XP_033366257.1;ID=cds-XP_033366257.1;Dbxref=GeneID:117243129%2CGenbank:XP_033366257.1;Parent=rna-XM_033510366.1
NW_022882925.1	Gnomon	CDS	8072867	8073109	.	-	0	Name=XP_033366257.1;ID=cds-XP_033366257.1;Dbxref=GeneID:117243129%2CGenbank:XP_033366257.1;Parent=rna-XM_033510366.1
NW_022882925.1	Gnomon	CDS	8072490	8072791	.	-	0	Name=XP_033366257.1;ID=cds-XP_033366257.1;Dbxref=GeneID:117243129%2CGenbank:XP_033366257.1;Parent=rna-XM_033510366.1
NW_022882925.1	Gnomon	exon	4905047	4905327	.	-	.	ID=exon-XM_033510135.1-13;Dbxref=GeneID:117243008%2CGenbank:XM_033510135.1;Parent=rna-XM_033510135.1
NW_022882925.1	Gnomon	exon	4904824	4904977	.	-	.	ID=exon-XM_033510135.1-14;Dbxref=GeneID:117243008%2CGenbank:XM_033510135.1;Parent=rna-XM_033510135.1
NW_022882925.1	Gnomon	exon	4904399	4904746	.	-	.	ID=exon-XM_033510135.1-15;Dbxref=GeneID:117243008%2CGenbank:XM_033510135.1;Parent=rna-XM_033510135.1
NW_022882925.1	Gnomon	exon	4904023	4904320	.	-	.	ID=exon-XM_033510135.1-16;Dbxref=GeneID:117243008%2CGenbank:XM_033510135.1;Parent=rna-XM_033510135.1
NW_022882925.1	Gnomon	exon	4906151	4906560	.	-	.	ID=exon-XM_033510135.1-10;Dbxref=GeneID:117243008%2CGenbank:XM_033510135.1;Parent=rna-XM_033510135.1
NW_022882925.1	Gnomon	exon	4905766	4906064	.	-	.	ID=exon-XM_033510135.1-11;Dbxref=GeneID:117243008%2CGenbank:XM_033510135.1;Parent=rna-XM_033510135.1
NW_022882925.1	Gnomon	exon	4905386	4905680	.	-	.	ID=exon-XM_033510135.1-12;Dbxref=GeneID:117243008%2CGenbank:XM_033510135.1;Parent=rna-XM_033510135.1
NW_022882925.1	Gnomon	exon	4903750	4903947	.	-	.	ID=exon-XM_033510135.1-17;Dbxref=GeneID:117243008%2CGenbank:XM_033510135.1;Parent=rna-XM_033510135.1
NW_022882925.1	Gnomon	exon	4903554	4903670	.	-	.	ID=exon-XM_033510135.1-18;Dbxref=GeneID:117243008%2CGenbank:XM_033510135.1;Parent=rna-XM_033510135.1
NW_022882925.1	Gnomon	exon	4903320	4903460	.	-	.	ID=exon-XM_033510135.1-19;Dbxref=GeneID:117243008%2CGenbank:XM_033510135.1;Parent=rna-XM_033510135.1
NW_022882925.1	Gnomon	CDS	78909	79176	.	-	0	Name=XP_033366017.1;ID=cds-XP_033366017.1;Dbxref=GeneID:117243001%2CGenbank:XP_033366017.1;Parent=rna-XM_033510126.1
NW_022882925.1	Gnomon	CDS	78527	78652	.	-	0	Name=XP_033366017.1;ID=cds-XP_033366017.1;Dbxref=GeneID:117243001%2CGenbank:XP_033366017.1;Parent=rna-XM_033510126.1
NW_022882925.1	Gnomon	CDS	78177	78428	.	-	0	Name=XP_033366017.1;ID=cds-XP_033366017.1;Dbxref=GeneID:117243001%2CGenbank:XP_033366017.1;Parent=rna-XM_033510126.1
NW_022882925.1	Gnomon	CDS	77730	77949	.	-	0	Name=XP_033366017.1;ID=cds-XP_033366017.1;Dbxref=GeneID:117243001%2CGenbank:XP_033366017.1;Parent=rna-XM_033510126.1
NW_022882925.1	Gnomon	CDS	77272	77559	.	-	0	Name=XP_033366017.1;ID=cds-XP_033366017.1;Dbxref=GeneID:117243001%2CGenbank:XP_033366017.1;Parent=rna-XM_033510126.1
NW_022882925.1	Gnomon	CDS	76935	77181	.	-	0	Name=XP_033366017.1;ID=cds-XP_033366017.1;Dbxref=GeneID:117243001%2CGenbank:XP_033366017.1;Parent=rna-XM_033510126.1
NW_022882925.1	Gnomon	CDS	76641	76766	.	-	0	Name=XP_033366017.1;ID=cds-XP_033366017.1;Dbxref=GeneID:117243001%2CGenbank:XP_033366017.1;Parent=rna-XM_033510126.1
NW_022882925.1	Gnomon	exon	4903015	4903245	.	-	.	ID=exon-XM_033510135.1-20;Dbxref=GeneID:117243008%2CGenbank:XM_033510135.1;Parent=rna-XM_033510135.1
NW_022882925.1	Gnomon	exon	4093307	4093588	.	-	.	ID=exon-XR_004495111.1-3;Dbxref=GeneID:117241753%2CGenbank:XR_004495111.1;Parent=rna-XR_004495111.1
NW_022882925.1	Gnomon	exon	4094134	4094403	.	-	.	ID=exon-XR_004495111.1-1;Dbxref=GeneID:117241753%2CGenbank:XR_004495111.1;Parent=rna-XR_004495111.1
NW_022882925.1	Gnomon	exon	4093687	4093839	.	-	.	ID=exon-XR_004495111.1-2;Dbxref=GeneID:117241753%2CGenbank:XR_004495111.1;Parent=rna-XR_004495111.1
NW_022882925.1	Gnomon	mRNA	7542621	7545684	.	+	.	Name=XM_033510419.1;ID=rna-XM_033510419.1;Dbxref=GeneID:117243169%2CGenbank:XM_033510419.1;Parent=gene-LOC117243169
NW_022882925.1	Gnomon	mRNA	160630	167063	.	-	.	Name=XM_033508935.1;ID=rna-XM_033508935.1;Dbxref=GeneID:117242352%2CGenbank:XM_033508935.1;Parent=gene-LOC117242352
NW_022882925.1	Gnomon	mRNA	1660087	1827200	.	-	.	Name=XM_033508205.1;ID=rna-XM_033508205.1;Dbxref=GeneID:117241912%2CGenbank:XM_033508205.1;Parent=gene-LOC117241912
NW_022882925.1	Gnomon	mRNA	8955295	8960193	.	-	.	Name=XM_033507856.1;ID=rna-XM_033507856.1;Dbxref=GeneID:117241759%2CGenbank:XM_033507856.1;Parent=gene-LOC117241759
NW_022882925.1	Gnomon	CDS	4041073	4041127	.	-	0	Name=XP_033365272.1;ID=cds-XP_033365272.1;Dbxref=GeneID:117242576%2CGenbank:XP_033365272.1;Parent=rna-XM_033509381.1
NW_022882925.1	Gnomon	CDS	4040565	4040789	.	-	0	Name=XP_033365272.1;ID=cds-XP_033365272.1;Dbxref=GeneID:117242576%2CGenbank:XP_033365272.1;Parent=rna-XM_033509381.1
NW_022882925.1	Gnomon	CDS	4036053	4036160	.	-	0	Name=XP_033365272.1;ID=cds-XP_033365272.1;Dbxref=GeneID:117242576%2CGenbank:XP_033365272.1;Parent=rna-XM_033509381.1
NW_022882925.1	Gnomon	CDS	4035520	4035657	.	-	0	Name=XP_033365272.1;ID=cds-XP_033365272.1;Dbxref=GeneID:117242576%2CGenbank:XP_033365272.1;Parent=rna-XM_033509381.1
NW_022882925.1	Gnomon	CDS	4034534	4034793	.	-	0	Name=XP_033365272.1;ID=cds-XP_033365272.1;Dbxref=GeneID:117242576%2CGenbank:XP_033365272.1;Parent=rna-XM_033509381.1
NW_022882925.1	Gnomon	exon	9461830	9462032	.	+	.	ID=exon-XM_033510319.1-2;Dbxref=GeneID:117243109%2CGenbank:XM_033510319.1;Parent=rna-XM_033510319.1
NW_022882925.1	Gnomon	exon	9505653	9505744	.	+	.	ID=exon-XM_033510319.1-3;Dbxref=GeneID:117243109%2CGenbank:XM_033510319.1;Parent=rna-XM_033510319.1
NW_022882925.1	Gnomon	exon	9518266	9518372	.	+	.	ID=exon-XM_033510319.1-4;Dbxref=GeneID:117243109%2CGenbank:XM_033510319.1;Parent=rna-XM_033510319.1
NW_022882925.1	Gnomon	exon	9540306	9540491	.	+	.	ID=exon-XM_033510319.1-5;Dbxref=GeneID:117243109%2CGenbank:XM_033510319.1;Parent=rna-XM_033510319.1
NW_022882925.1	Gnomon	exon	9551965	9552048	.	+	.	ID=exon-XM_033510319.1-6;Dbxref=GeneID:117243109%2CGenbank:XM_033510319.1;Parent=rna-XM_033510319.1
NW_022882925.1	Gnomon	exon	9556236	9556359	.	+	.	ID=exon-XM_033510319.1-7;Dbxref=GeneID:117243109%2CGenbank:XM_033510319.1;Parent=rna-XM_033510319.1
NW_022882925.1	Gnomon	exon	9559394	9559531	.	+	.	ID=exon-XM_033510319.1-8;Dbxref=GeneID:117243109%2CGenbank:XM_033510319.1;Parent=rna-XM_033510319.1
NW_022882925.1	Gnomon	exon	9559646	9559765	.	+	.	ID=exon-XM_033510319.1-9;Dbxref=GeneID:117243109%2CGenbank:XM_033510319.1;Parent=rna-XM_033510319.1
NW_022882925.1	Gnomon	mRNA	7562874	8004888	.	+	.	Name=XM_033510659.1;ID=rna-XM_033510659.1;Dbxref=GeneID:117243296%2CGenbank:XM_033510659.1;Parent=gene-LOC117243296
NW_022882925.1	Gnomon	exon	9461382	9461643	.	+	.	ID=exon-XM_033510319.1-1;Dbxref=GeneID:117243109%2CGenbank:XM_033510319.1;Parent=rna-XM_033510319.1
NW_022882925.1	Gnomon	exon	2990988	2991908	.	+	.	ID=exon-XM_033510754.1-7;Dbxref=GeneID:117243353%2CGenbank:XM_033510754.1;Parent=rna-XM_033510754.1
NW_022882925.1	Gnomon	exon	8487561	8487712	.	+	.	ID=exon-XR_004495422.1-2;Dbxref=GeneID:117243245%2CGenbank:XR_004495422.1;Parent=rna-XR_004495422.1
NW_022882925.1	Gnomon	exon	8487225	8487483	.	+	.	ID=exon-XR_004495422.1-1;Dbxref=GeneID:117243245%2CGenbank:XR_004495422.1;Parent=rna-XR_004495422.1
NW_022882925.1	Gnomon	exon	2969635	2969934	.	+	.	ID=exon-XM_033510754.1-5;Dbxref=GeneID:117243353%2CGenbank:XM_033510754.1;Parent=rna-XM_033510754.1
NW_022882925.1	Gnomon	exon	2989590	2989760	.	+	.	ID=exon-XM_033510754.1-6;Dbxref=GeneID:117243353%2CGenbank:XM_033510754.1;Parent=rna-XM_033510754.1
NW_022882925.1	Gnomon	exon	2962370	2962483	.	+	.	ID=exon-XM_033510754.1-3;Dbxref=GeneID:117243353%2CGenbank:XM_033510754.1;Parent=rna-XM_033510754.1
NW_022882925.1	Gnomon	exon	2967186	2967296	.	+	.	ID=exon-XM_033510754.1-4;Dbxref=GeneID:117243353%2CGenbank:XM_033510754.1;Parent=rna-XM_033510754.1
NW_022882925.1	Gnomon	exon	2954650	2955753	.	+	.	ID=exon-XM_033510754.1-1;Dbxref=GeneID:117243353%2CGenbank:XM_033510754.1;Parent=rna-XM_033510754.1
NW_022882925.1	Gnomon	exon	2956714	2956944	.	+	.	ID=exon-XM_033510754.1-2;Dbxref=GeneID:117243353%2CGenbank:XM_033510754.1;Parent=rna-XM_033510754.1
NW_022882925.1	Gnomon	mRNA	4862787	4868544	.	+	.	Name=XM_033510899.1;ID=rna-XM_033510899.1;Dbxref=GeneID:117243422%2CGenbank:XM_033510899.1;Parent=gene-LOC117243422
NW_022882925.1	Gnomon	mRNA	4736158	4737170	.	-	.	Name=XM_033510513.1;ID=rna-XM_033510513.1;Dbxref=GeneID:117243224%2CGenbank:XM_033510513.1;Parent=gene-LOC117243224
NW_022882925.1	Gnomon	lnc_RNA	292047	293170	.	+	.	Name=XR_004495406.1;ID=rna-XR_004495406.1;Dbxref=GeneID:117243163%2CGenbank:XR_004495406.1;Parent=gene-LOC117243163
NW_022882925.1	Gnomon	gene	4837435	4840913	.	+	.	Name=LOC117242501;ID=gene-LOC117242501;Dbxref=GeneID:117242501
NW_022882925.1	Gnomon	CDS	2425892	2425900	.	+	0	Name=XP_033366840.1;ID=cds-XP_033366840.1;Dbxref=GeneID:117243443%2CGenbank:XP_033366840.1;Parent=rna-XM_033510949.1
NW_022882925.1	Gnomon	CDS	2426846	2427391	.	+	0	Name=XP_033366840.1;ID=cds-XP_033366840.1;Dbxref=GeneID:117243443%2CGenbank:XP_033366840.1;Parent=rna-XM_033510949.1
NW_022882925.1	Gnomon	CDS	2428417	2428705	.	+	0	Name=XP_033366840.1;ID=cds-XP_033366840.1;Dbxref=GeneID:117243443%2CGenbank:XP_033366840.1;Parent=rna-XM_033510949.1
NW_022882925.1	Gnomon	CDS	2454288	2454706	.	+	0	Name=XP_033366840.1;ID=cds-XP_033366840.1;Dbxref=GeneID:117243443%2CGenbank:XP_033366840.1;Parent=rna-XM_033510949.1
NW_022882925.1	Gnomon	CDS	2462348	2462411	.	+	0	Name=XP_033366840.1;ID=cds-XP_033366840.1;Dbxref=GeneID:117243443%2CGenbank:XP_033366840.1;Parent=rna-XM_033510949.1
NW_022882925.1	Gnomon	CDS	2489430	2491070	.	+	0	Name=XP_033366840.1;ID=cds-XP_033366840.1;Dbxref=GeneID:117243443%2CGenbank:XP_033366840.1;Parent=rna-XM_033510949.1
NW_022882925.1	Gnomon	CDS	2492132	2492230	.	+	0	Name=XP_033366840.1;ID=cds-XP_033366840.1;Dbxref=GeneID:117243443%2CGenbank:XP_033366840.1;Parent=rna-XM_033510949.1
NW_022882925.1	Gnomon	CDS	2492375	2493293	.	+	0	Name=XP_033366840.1;ID=cds-XP_033366840.1;Dbxref=GeneID:117243443%2CGenbank:XP_033366840.1;Parent=rna-XM_033510949.1
NW_022882925.1	Gnomon	CDS	2493843	2494347	.	+	0	Name=XP_033366840.1;ID=cds-XP_033366840.1;Dbxref=GeneID:117243443%2CGenbank:XP_033366840.1;Parent=rna-XM_033510949.1
NW_022882925.1	Gnomon	mRNA	3194040	3198443	.	+	.	Name=XM_033510753.1;ID=rna-XM_033510753.1;Dbxref=GeneID:117243352%2CGenbank:XM_033510753.1;Parent=gene-LOC117243352
NW_022882925.1	Gnomon	mRNA	7102006	7113296	.	-	.	Name=XM_033510909.1;ID=rna-XM_033510909.1;Dbxref=GeneID:117243425%2CGenbank:XM_033510909.1;Parent=gene-LOC117243425
NW_022882925.1	Gnomon	lnc_RNA	9718806	9721725	.	-	.	Name=XR_004495396.1;ID=rna-XR_004495396.1;Dbxref=GeneID:117243113%2CGenbank:XR_004495396.1;Parent=gene-LOC117243113
NW_022882925.1	Gnomon	CDS	4845203	4845282	.	-	0	Name=XP_033365179.1;ID=cds-XP_033365179.1;Dbxref=GeneID:117242511%2CGenbank:XP_033365179.1;Parent=rna-XM_033509288.1
NW_022882925.1	Gnomon	CDS	4843907	4844246	.	-	0	Name=XP_033365179.1;ID=cds-XP_033365179.1;Dbxref=GeneID:117242511%2CGenbank:XP_033365179.1;Parent=rna-XM_033509288.1
NW_022882925.1	Gnomon	gene	4841041	4852816	.	-	.	Name=LOC117242511;ID=gene-LOC117242511;Dbxref=GeneID:117242511
NW_022882925.1	Gnomon	mRNA	1028407	1029503	.	-	.	Name=XM_033510262.1;ID=rna-XM_033510262.1;Dbxref=GeneID:117243077%2CGenbank:XM_033510262.1;Parent=gene-LOC117243077
NW_022882925.1	Gnomon	gene	9673156	9673596	.	+	.	Name=LOC117242544;ID=gene-LOC117242544;Dbxref=GeneID:117242544
NW_022882925.1	Gnomon	exon	4912906	4914164	.	-	.	ID=exon-XM_033510144.1-4;Dbxref=GeneID:117243012%2CGenbank:XM_033510144.1;Parent=rna-XM_033510144.1
NW_022882925.1	Gnomon	exon	4915704	4915935	.	-	.	ID=exon-XM_033510144.1-1;Dbxref=GeneID:117243012%2CGenbank:XM_033510144.1;Parent=rna-XM_033510144.1
NW_022882925.1	Gnomon	exon	4915236	4915406	.	-	.	ID=exon-XM_033510144.1-2;Dbxref=GeneID:117243012%2CGenbank:XM_033510144.1;Parent=rna-XM_033510144.1
NW_022882925.1	Gnomon	exon	4914240	4915161	.	-	.	ID=exon-XM_033510144.1-3;Dbxref=GeneID:117243012%2CGenbank:XM_033510144.1;Parent=rna-XM_033510144.1
NW_022882925.1	Gnomon	gene	4032136	4046353	.	+	.	Name=LOC117242561;ID=gene-LOC117242561;Dbxref=GeneID:117242561
NW_022882925.1	Gnomon	exon	3437147	3438555	.	+	.	ID=exon-XM_033510531.1-1;Dbxref=GeneID:117243235%2CGenbank:XM_033510531.1;Parent=rna-XM_033510531.1
NW_022882925.1	Gnomon	exon	3440139	3440473	.	+	.	ID=exon-XM_033510531.1-8;Dbxref=GeneID:117243235%2CGenbank:XM_033510531.1;Parent=rna-XM_033510531.1
NW_022882925.1	Gnomon	exon	3440549	3440862	.	+	.	ID=exon-XM_033510531.1-9;Dbxref=GeneID:117243235%2CGenbank:XM_033510531.1;Parent=rna-XM_033510531.1
NW_022882925.1	Gnomon	exon	3439750	3439825	.	+	.	ID=exon-XM_033510531.1-6;Dbxref=GeneID:117243235%2CGenbank:XM_033510531.1;Parent=rna-XM_033510531.1
NW_022882925.1	Gnomon	exon	3439901	3440080	.	+	.	ID=exon-XM_033510531.1-7;Dbxref=GeneID:117243235%2CGenbank:XM_033510531.1;Parent=rna-XM_033510531.1
NW_022882925.1	Gnomon	exon	3439127	3439315	.	+	.	ID=exon-XM_033510531.1-4;Dbxref=GeneID:117243235%2CGenbank:XM_033510531.1;Parent=rna-XM_033510531.1
NW_022882925.1	Gnomon	exon	3439398	3439672	.	+	.	ID=exon-XM_033510531.1-5;Dbxref=GeneID:117243235%2CGenbank:XM_033510531.1;Parent=rna-XM_033510531.1
NW_022882925.1	Gnomon	exon	3438629	3438713	.	+	.	ID=exon-XM_033510531.1-2;Dbxref=GeneID:117243235%2CGenbank:XM_033510531.1;Parent=rna-XM_033510531.1
NW_022882925.1	Gnomon	exon	3438964	3439039	.	+	.	ID=exon-XM_033510531.1-3;Dbxref=GeneID:117243235%2CGenbank:XM_033510531.1;Parent=rna-XM_033510531.1
NW_022882925.1	Gnomon	CDS	3347820	3347882	.	+	0	Name=XP_033366590.1;ID=cds-XP_033366590.1;Dbxref=GeneID:117243330%2CGenbank:XP_033366590.1;Parent=rna-XM_033510699.1
NW_022882925.1	Gnomon	CDS	3350913	3351142	.	+	0	Name=XP_033366590.1;ID=cds-XP_033366590.1;Dbxref=GeneID:117243330%2CGenbank:XP_033366590.1;Parent=rna-XM_033510699.1
NW_022882925.1	Gnomon	CDS	3361785	3362076	.	+	0	Name=XP_033366590.1;ID=cds-XP_033366590.1;Dbxref=GeneID:117243330%2CGenbank:XP_033366590.1;Parent=rna-XM_033510699.1
NW_022882925.1	Gnomon	CDS	3363193	3363411	.	+	0	Name=XP_033366590.1;ID=cds-XP_033366590.1;Dbxref=GeneID:117243330%2CGenbank:XP_033366590.1;Parent=rna-XM_033510699.1
NW_022882925.1	Gnomon	CDS	3363548	3365929	.	+	0	Name=XP_033366590.1;ID=cds-XP_033366590.1;Dbxref=GeneID:117243330%2CGenbank:XP_033366590.1;Parent=rna-XM_033510699.1
NW_022882925.1	Gnomon	gene	4046432	4051835	.	-	.	Name=LOC117242551;ID=gene-LOC117242551;Dbxref=GeneID:117242551
NW_022882925.1	Gnomon	gene	4032907	4042819	.	-	.	Name=LOC117242576;ID=gene-LOC117242576;Dbxref=GeneID:117242576
NW_022882925.1	Gnomon	CDS	5146652	5146702	.	+	0	Name=XP_033366746.1;ID=cds-XP_033366746.1;Dbxref=GeneID:117243400%2CGenbank:XP_033366746.1;Parent=rna-XM_033510855.1
NW_022882925.1	Gnomon	CDS	5153990	5154121	.	+	0	Name=XP_033366746.1;ID=cds-XP_033366746.1;Dbxref=GeneID:117243400%2CGenbank:XP_033366746.1;Parent=rna-XM_033510855.1
NW_022882925.1	Gnomon	CDS	5154724	5154822	.	+	0	Name=XP_033366746.1;ID=cds-XP_033366746.1;Dbxref=GeneID:117243400%2CGenbank:XP_033366746.1;Parent=rna-XM_033510855.1
NW_022882925.1	Gnomon	CDS	5154906	5155004	.	+	0	Name=XP_033366746.1;ID=cds-XP_033366746.1;Dbxref=GeneID:117243400%2CGenbank:XP_033366746.1;Parent=rna-XM_033510855.1
NW_022882925.1	Gnomon	CDS	5155697	5155894	.	+	0	Name=XP_033366746.1;ID=cds-XP_033366746.1;Dbxref=GeneID:117243400%2CGenbank:XP_033366746.1;Parent=rna-XM_033510855.1
NW_022882925.1	Gnomon	CDS	5156021	5156119	.	+	0	Name=XP_033366746.1;ID=cds-XP_033366746.1;Dbxref=GeneID:117243400%2CGenbank:XP_033366746.1;Parent=rna-XM_033510855.1
NW_022882925.1	Gnomon	CDS	5156307	5156603	.	+	0	Name=XP_033366746.1;ID=cds-XP_033366746.1;Dbxref=GeneID:117243400%2CGenbank:XP_033366746.1;Parent=rna-XM_033510855.1
NW_022882925.1	Gnomon	CDS	5156782	5157157	.	+	0	Name=XP_033366746.1;ID=cds-XP_033366746.1;Dbxref=GeneID:117243400%2CGenbank:XP_033366746.1;Parent=rna-XM_033510855.1
NW_022882925.1	Gnomon	CDS	5157279	5157443	.	+	0	Name=XP_033366746.1;ID=cds-XP_033366746.1;Dbxref=GeneID:117243400%2CGenbank:XP_033366746.1;Parent=rna-XM_033510855.1
NW_022882925.1	Gnomon	CDS	5157527	5157734	.	+	0	Name=XP_033366746.1;ID=cds-XP_033366746.1;Dbxref=GeneID:117243400%2CGenbank:XP_033366746.1;Parent=rna-XM_033510855.1
NW_022882925.1	Gnomon	CDS	5157809	5158231	.	+	0	Name=XP_033366746.1;ID=cds-XP_033366746.1;Dbxref=GeneID:117243400%2CGenbank:XP_033366746.1;Parent=rna-XM_033510855.1
NW_022882925.1	Gnomon	CDS	5158312	5158534	.	+	0	Name=XP_033366746.1;ID=cds-XP_033366746.1;Dbxref=GeneID:117243400%2CGenbank:XP_033366746.1;Parent=rna-XM_033510855.1
NW_022882925.1	Gnomon	CDS	5158625	5158804	.	+	0	Name=XP_033366746.1;ID=cds-XP_033366746.1;Dbxref=GeneID:117243400%2CGenbank:XP_033366746.1;Parent=rna-XM_033510855.1
NW_022882925.1	Gnomon	CDS	5158891	5159350	.	+	0	Name=XP_033366746.1;ID=cds-XP_033366746.1;Dbxref=GeneID:117243400%2CGenbank:XP_033366746.1;Parent=rna-XM_033510855.1
NW_022882925.1	Gnomon	CDS	5159431	5159596	.	+	0	Name=XP_033366746.1;ID=cds-XP_033366746.1;Dbxref=GeneID:117243400%2CGenbank:XP_033366746.1;Parent=rna-XM_033510855.1
NW_022882925.1	Gnomon	CDS	5159674	5160148	.	+	0	Name=XP_033366746.1;ID=cds-XP_033366746.1;Dbxref=GeneID:117243400%2CGenbank:XP_033366746.1;Parent=rna-XM_033510855.1
NW_022882925.1	Gnomon	CDS	5160232	5160405	.	+	0	Name=XP_033366746.1;ID=cds-XP_033366746.1;Dbxref=GeneID:117243400%2CGenbank:XP_033366746.1;Parent=rna-XM_033510855.1
NW_022882925.1	Gnomon	CDS	5160473	5160626	.	+	0	Name=XP_033366746.1;ID=cds-XP_033366746.1;Dbxref=GeneID:117243400%2CGenbank:XP_033366746.1;Parent=rna-XM_033510855.1
NW_022882925.1	Gnomon	CDS	5160717	5160835	.	+	0	Name=XP_033366746.1;ID=cds-XP_033366746.1;Dbxref=GeneID:117243400%2CGenbank:XP_033366746.1;Parent=rna-XM_033510855.1
NW_022882925.1	Gnomon	CDS	5160945	5160950	.	+	0	Name=XP_033366746.1;ID=cds-XP_033366746.1;Dbxref=GeneID:117243400%2CGenbank:XP_033366746.1;Parent=rna-XM_033510855.1
NW_022882925.1	Gnomon	CDS	5161066	5161180	.	+	0	Name=XP_033366746.1;ID=cds-XP_033366746.1;Dbxref=GeneID:117243400%2CGenbank:XP_033366746.1;Parent=rna-XM_033510855.1
NW_022882925.1	Gnomon	CDS	5162537	5163300	.	+	0	Name=XP_033366746.1;ID=cds-XP_033366746.1;Dbxref=GeneID:117243400%2CGenbank:XP_033366746.1;Parent=rna-XM_033510855.1
NW_022882925.1	Gnomon	CDS	5080268	5080437	.	+	0	Name=XP_033366110.1;ID=cds-XP_033366110.1;Dbxref=GeneID:117243056%2CGenbank:XP_033366110.1;Parent=rna-XM_033510219.1
NW_022882925.1	Gnomon	CDS	5097455	5097602	.	+	0	Name=XP_033366110.1;ID=cds-XP_033366110.1;Dbxref=GeneID:117243056%2CGenbank:XP_033366110.1;Parent=rna-XM_033510219.1
NW_022882925.1	Gnomon	CDS	5101038	5101172	.	+	0	Name=XP_033366110.1;ID=cds-XP_033366110.1;Dbxref=GeneID:117243056%2CGenbank:XP_033366110.1;Parent=rna-XM_033510219.1
NW_022882925.1	Gnomon	CDS	5101636	5101770	.	+	0	Name=XP_033366110.1;ID=cds-XP_033366110.1;Dbxref=GeneID:117243056%2CGenbank:XP_033366110.1;Parent=rna-XM_033510219.1
NW_022882925.1	Gnomon	mRNA	1660087	1827202	.	-	.	Name=XM_033508196.1;ID=rna-XM_033508196.1;Dbxref=GeneID:117241912%2CGenbank:XM_033508196.1;Parent=gene-LOC117241912
NW_022882925.1	Gnomon	CDS	2157987	2158027	.	-	0	Name=XP_033366350.1;ID=cds-XP_033366350.1;Dbxref=GeneID:117243190%2CGenbank:XP_033366350.1;Parent=rna-XM_033510459.1
NW_022882925.1	Gnomon	CDS	2157760	2157822	.	-	0	Name=XP_033366350.1;ID=cds-XP_033366350.1;Dbxref=GeneID:117243190%2CGenbank:XP_033366350.1;Parent=rna-XM_033510459.1
NW_022882925.1	Gnomon	CDS	2157418	2157675	.	-	0	Name=XP_033366350.1;ID=cds-XP_033366350.1;Dbxref=GeneID:117243190%2CGenbank:XP_033366350.1;Parent=rna-XM_033510459.1
NW_022882925.1	Gnomon	CDS	2157258	2157339	.	-	0	Name=XP_033366350.1;ID=cds-XP_033366350.1;Dbxref=GeneID:117243190%2CGenbank:XP_033366350.1;Parent=rna-XM_033510459.1
NW_022882925.1	Gnomon	mRNA	4220091	4222889	.	+	.	Name=XM_033510168.1;ID=rna-XM_033510168.1;Dbxref=GeneID:117243027%2CGenbank:XM_033510168.1;Parent=gene-LOC117243027
NW_022882925.1	Gnomon	gene	9685571	9689187	.	+	.	Name=LOC117242598;ID=gene-LOC117242598;Dbxref=GeneID:117242598
NW_022882925.1	Gnomon	CDS	4345479	4345513	.	+	0	Name=XP_033366496.1;ID=cds-XP_033366496.1;Dbxref=GeneID:117243268%2CGenbank:XP_033366496.1;Parent=rna-XM_033510605.1
NW_022882925.1	Gnomon	CDS	4345988	4346116	.	+	0	Name=XP_033366496.1;ID=cds-XP_033366496.1;Dbxref=GeneID:117243268%2CGenbank:XP_033366496.1;Parent=rna-XM_033510605.1
NW_022882925.1	Gnomon	CDS	4346206	4346482	.	+	0	Name=XP_033366496.1;ID=cds-XP_033366496.1;Dbxref=GeneID:117243268%2CGenbank:XP_033366496.1;Parent=rna-XM_033510605.1
NW_022882925.1	Gnomon	CDS	4346577	4347557	.	+	0	Name=XP_033366496.1;ID=cds-XP_033366496.1;Dbxref=GeneID:117243268%2CGenbank:XP_033366496.1;Parent=rna-XM_033510605.1
NW_022882925.1	Gnomon	exon	6083101	6083394	.	+	.	ID=exon-XM_033510940.1-15;Dbxref=GeneID:117243438%2CGenbank:XM_033510940.1;Parent=rna-XM_033510940.1
NW_022882925.1	Gnomon	exon	6083496	6083649	.	+	.	ID=exon-XM_033510940.1-16;Dbxref=GeneID:117243438%2CGenbank:XM_033510940.1;Parent=rna-XM_033510940.1
NW_022882925.1	Gnomon	exon	6085441	6093777	.	+	.	ID=exon-XM_033510940.1-17;Dbxref=GeneID:117243438%2CGenbank:XM_033510940.1;Parent=rna-XM_033510940.1
NW_022882925.1	Gnomon	exon	6081466	6081649	.	+	.	ID=exon-XM_033510940.1-11;Dbxref=GeneID:117243438%2CGenbank:XM_033510940.1;Parent=rna-XM_033510940.1
NW_022882925.1	Gnomon	exon	6081927	6082163	.	+	.	ID=exon-XM_033510940.1-12;Dbxref=GeneID:117243438%2CGenbank:XM_033510940.1;Parent=rna-XM_033510940.1
NW_022882925.1	Gnomon	exon	6082285	6082311	.	+	.	ID=exon-XM_033510940.1-13;Dbxref=GeneID:117243438%2CGenbank:XM_033510940.1;Parent=rna-XM_033510940.1
NW_022882925.1	Gnomon	exon	6082698	6082888	.	+	.	ID=exon-XM_033510940.1-14;Dbxref=GeneID:117243438%2CGenbank:XM_033510940.1;Parent=rna-XM_033510940.1
NW_022882925.1	Gnomon	exon	6076385	6076564	.	+	.	ID=exon-XM_033510940.1-10;Dbxref=GeneID:117243438%2CGenbank:XM_033510940.1;Parent=rna-XM_033510940.1
NW_022882925.1	Gnomon	exon	4059568	4060134	.	-	.	ID=exon-XM_033510678.1-6;Dbxref=GeneID:117243316%2CGenbank:XM_033510678.1;Parent=rna-XM_033510678.1
NW_022882925.1	Gnomon	exon	4057761	4059492	.	-	.	ID=exon-XM_033510678.1-7;Dbxref=GeneID:117243316%2CGenbank:XM_033510678.1;Parent=rna-XM_033510678.1
NW_022882925.1	Gnomon	CDS	78909	79176	.	-	0	Name=XP_033366016.1;ID=cds-XP_033366016.1;Dbxref=GeneID:117243001%2CGenbank:XP_033366016.1;Parent=rna-XM_033510125.1
NW_022882925.1	Gnomon	CDS	78527	78652	.	-	0	Name=XP_033366016.1;ID=cds-XP_033366016.1;Dbxref=GeneID:117243001%2CGenbank:XP_033366016.1;Parent=rna-XM_033510125.1
NW_022882925.1	Gnomon	CDS	78177	78428	.	-	0	Name=XP_033366016.1;ID=cds-XP_033366016.1;Dbxref=GeneID:117243001%2CGenbank:XP_033366016.1;Parent=rna-XM_033510125.1
NW_022882925.1	Gnomon	CDS	77730	77949	.	-	0	Name=XP_033366016.1;ID=cds-XP_033366016.1;Dbxref=GeneID:117243001%2CGenbank:XP_033366016.1;Parent=rna-XM_033510125.1
NW_022882925.1	Gnomon	CDS	77272	77559	.	-	0	Name=XP_033366016.1;ID=cds-XP_033366016.1;Dbxref=GeneID:117243001%2CGenbank:XP_033366016.1;Parent=rna-XM_033510125.1
NW_022882925.1	Gnomon	CDS	76935	77181	.	-	0	Name=XP_033366016.1;ID=cds-XP_033366016.1;Dbxref=GeneID:117243001%2CGenbank:XP_033366016.1;Parent=rna-XM_033510125.1
NW_022882925.1	Gnomon	CDS	76641	76766	.	-	0	Name=XP_033366016.1;ID=cds-XP_033366016.1;Dbxref=GeneID:117243001%2CGenbank:XP_033366016.1;Parent=rna-XM_033510125.1
NW_022882925.1	Gnomon	exon	1018002	1018172	.	+	.	ID=exon-XR_004495382.1-3;Dbxref=GeneID:117243061%2CGenbank:XR_004495382.1;Parent=rna-XR_004495382.1
NW_022882925.1	Gnomon	exon	1018229	1018386	.	+	.	ID=exon-XR_004495382.1-4;Dbxref=GeneID:117243061%2CGenbank:XR_004495382.1;Parent=rna-XR_004495382.1
NW_022882925.1	Gnomon	exon	1018456	1018605	.	+	.	ID=exon-XR_004495382.1-5;Dbxref=GeneID:117243061%2CGenbank:XR_004495382.1;Parent=rna-XR_004495382.1
NW_022882925.1	Gnomon	exon	1018671	1018869	.	+	.	ID=exon-XR_004495382.1-6;Dbxref=GeneID:117243061%2CGenbank:XR_004495382.1;Parent=rna-XR_004495382.1
NW_022882925.1	Gnomon	exon	2000182	2000548	.	-	.	ID=exon-XM_033510067.1-10;Dbxref=GeneID:117242985%2CGenbank:XM_033510067.1;Parent=rna-XM_033510067.1
NW_022882925.1	Gnomon	exon	1018942	1019081	.	+	.	ID=exon-XR_004495382.1-7;Dbxref=GeneID:117243061%2CGenbank:XR_004495382.1;Parent=rna-XR_004495382.1
NW_022882925.1	Gnomon	exon	1999912	2000096	.	-	.	ID=exon-XM_033510067.1-11;Dbxref=GeneID:117242985%2CGenbank:XM_033510067.1;Parent=rna-XM_033510067.1
NW_022882925.1	Gnomon	exon	1019163	1019731	.	+	.	ID=exon-XR_004495382.1-8;Dbxref=GeneID:117243061%2CGenbank:XR_004495382.1;Parent=rna-XR_004495382.1
NW_022882925.1	Gnomon	exon	1982984	1983091	.	-	.	ID=exon-XM_033510067.1-12;Dbxref=GeneID:117242985%2CGenbank:XM_033510067.1;Parent=rna-XM_033510067.1
NW_022882925.1	Gnomon	exon	1019801	1019965	.	+	.	ID=exon-XR_004495382.1-9;Dbxref=GeneID:117243061%2CGenbank:XR_004495382.1;Parent=rna-XR_004495382.1
NW_022882925.1	Gnomon	exon	1979701	1979807	.	-	.	ID=exon-XM_033510067.1-13;Dbxref=GeneID:117242985%2CGenbank:XM_033510067.1;Parent=rna-XM_033510067.1
NW_022882925.1	Gnomon	exon	1966389	1966519	.	-	.	ID=exon-XM_033510067.1-14;Dbxref=GeneID:117242985%2CGenbank:XM_033510067.1;Parent=rna-XM_033510067.1
NW_022882925.1	Gnomon	exon	1965818	1965937	.	-	.	ID=exon-XM_033510067.1-15;Dbxref=GeneID:117242985%2CGenbank:XM_033510067.1;Parent=rna-XM_033510067.1
NW_022882925.1	Gnomon	exon	1962063	1962188	.	-	.	ID=exon-XM_033510067.1-16;Dbxref=GeneID:117242985%2CGenbank:XM_033510067.1;Parent=rna-XM_033510067.1
NW_022882925.1	Gnomon	exon	4898752	4898973	.	-	.	ID=exon-XM_033510267.1-1;Dbxref=GeneID:117243083%2CGenbank:XM_033510267.1;Parent=rna-XM_033510267.1
NW_022882925.1	Gnomon	exon	1937351	1937435	.	-	.	ID=exon-XM_033510067.1-17;Dbxref=GeneID:117242985%2CGenbank:XM_033510067.1;Parent=rna-XM_033510067.1
NW_022882925.1	Gnomon	exon	1928694	1930478	.	-	.	ID=exon-XM_033510067.1-18;Dbxref=GeneID:117242985%2CGenbank:XM_033510067.1;Parent=rna-XM_033510067.1
NW_022882925.1	Gnomon	exon	1017597	1017640	.	+	.	ID=exon-XR_004495382.1-1;Dbxref=GeneID:117243061%2CGenbank:XR_004495382.1;Parent=rna-XR_004495382.1
NW_022882925.1	Gnomon	exon	1017718	1017923	.	+	.	ID=exon-XR_004495382.1-2;Dbxref=GeneID:117243061%2CGenbank:XR_004495382.1;Parent=rna-XR_004495382.1
NW_022882925.1	Gnomon	exon	4892785	4892890	.	-	.	ID=exon-XM_033510267.1-8;Dbxref=GeneID:117243083%2CGenbank:XM_033510267.1;Parent=rna-XM_033510267.1
NW_022882925.1	Gnomon	exon	4062915	4063223	.	-	.	ID=exon-XM_033510678.1-1;Dbxref=GeneID:117243316%2CGenbank:XM_033510678.1;Parent=rna-XM_033510678.1
NW_022882925.1	Gnomon	exon	4892534	4892723	.	-	.	ID=exon-XM_033510267.1-9;Dbxref=GeneID:117243083%2CGenbank:XM_033510267.1;Parent=rna-XM_033510267.1
NW_022882925.1	Gnomon	exon	4893267	4893376	.	-	.	ID=exon-XM_033510267.1-6;Dbxref=GeneID:117243083%2CGenbank:XM_033510267.1;Parent=rna-XM_033510267.1
NW_022882925.1	Gnomon	exon	4893004	4893197	.	-	.	ID=exon-XM_033510267.1-7;Dbxref=GeneID:117243083%2CGenbank:XM_033510267.1;Parent=rna-XM_033510267.1
NW_022882925.1	Gnomon	exon	4060686	4060901	.	-	.	ID=exon-XM_033510678.1-4;Dbxref=GeneID:117243316%2CGenbank:XM_033510678.1;Parent=rna-XM_033510678.1
NW_022882925.1	Gnomon	exon	4893765	4893941	.	-	.	ID=exon-XM_033510267.1-4;Dbxref=GeneID:117243083%2CGenbank:XM_033510267.1;Parent=rna-XM_033510267.1
NW_022882925.1	Gnomon	exon	4060211	4060625	.	-	.	ID=exon-XM_033510678.1-5;Dbxref=GeneID:117243316%2CGenbank:XM_033510678.1;Parent=rna-XM_033510678.1
NW_022882925.1	Gnomon	exon	4893461	4893687	.	-	.	ID=exon-XM_033510267.1-5;Dbxref=GeneID:117243083%2CGenbank:XM_033510267.1;Parent=rna-XM_033510267.1
NW_022882925.1	Gnomon	exon	4062190	4062803	.	-	.	ID=exon-XM_033510678.1-2;Dbxref=GeneID:117243316%2CGenbank:XM_033510678.1;Parent=rna-XM_033510678.1
NW_022882925.1	Gnomon	exon	4894387	4894757	.	-	.	ID=exon-XM_033510267.1-2;Dbxref=GeneID:117243083%2CGenbank:XM_033510267.1;Parent=rna-XM_033510267.1
NW_022882925.1	Gnomon	exon	4060995	4061127	.	-	.	ID=exon-XM_033510678.1-3;Dbxref=GeneID:117243316%2CGenbank:XM_033510678.1;Parent=rna-XM_033510678.1
NW_022882925.1	Gnomon	exon	4894021	4894085	.	-	.	ID=exon-XM_033510267.1-3;Dbxref=GeneID:117243083%2CGenbank:XM_033510267.1;Parent=rna-XM_033510267.1
NW_022882925.1	Gnomon	exon	994682	994815	.	-	.	ID=exon-XM_033510220.1-1;Dbxref=GeneID:117243057%2CGenbank:XM_033510220.1;Parent=rna-XM_033510220.1
NW_022882925.1	Gnomon	exon	986715	986994	.	-	.	ID=exon-XM_033510220.1-2;Dbxref=GeneID:117243057%2CGenbank:XM_033510220.1;Parent=rna-XM_033510220.1
NW_022882925.1	Gnomon	exon	984300	985111	.	-	.	ID=exon-XM_033510220.1-3;Dbxref=GeneID:117243057%2CGenbank:XM_033510220.1;Parent=rna-XM_033510220.1
NW_022882925.1	Gnomon	exon	981984	984216	.	-	.	ID=exon-XM_033510220.1-4;Dbxref=GeneID:117243057%2CGenbank:XM_033510220.1;Parent=rna-XM_033510220.1
NW_022882925.1	Gnomon	CDS	8076491	8076492	.	-	0	Name=XP_033366256.1;ID=cds-XP_033366256.1;Dbxref=GeneID:117243129%2CGenbank:XP_033366256.1;Parent=rna-XM_033510365.1
NW_022882925.1	Gnomon	CDS	8075725	8075982	.	-	0	Name=XP_033366256.1;ID=cds-XP_033366256.1;Dbxref=GeneID:117243129%2CGenbank:XP_033366256.1;Parent=rna-XM_033510365.1
NW_022882925.1	Gnomon	CDS	8075413	8075650	.	-	0	Name=XP_033366256.1;ID=cds-XP_033366256.1;Dbxref=GeneID:117243129%2CGenbank:XP_033366256.1;Parent=rna-XM_033510365.1
NW_022882925.1	Gnomon	CDS	8074974	8075254	.	-	0	Name=XP_033366256.1;ID=cds-XP_033366256.1;Dbxref=GeneID:117243129%2CGenbank:XP_033366256.1;Parent=rna-XM_033510365.1
NW_022882925.1	Gnomon	CDS	8074399	8074892	.	-	0	Name=XP_033366256.1;ID=cds-XP_033366256.1;Dbxref=GeneID:117243129%2CGenbank:XP_033366256.1;Parent=rna-XM_033510365.1
NW_022882925.1	Gnomon	CDS	8072867	8073109	.	-	0	Name=XP_033366256.1;ID=cds-XP_033366256.1;Dbxref=GeneID:117243129%2CGenbank:XP_033366256.1;Parent=rna-XM_033510365.1
NW_022882925.1	Gnomon	CDS	8072490	8072791	.	-	0	Name=XP_033366256.1;ID=cds-XP_033366256.1;Dbxref=GeneID:117243129%2CGenbank:XP_033366256.1;Parent=rna-XM_033510365.1
NW_022882925.1	Gnomon	exon	3782491	3782566	.	-	.	ID=exon-XM_033510044.1-3;Dbxref=GeneID:117242970%2CGenbank:XM_033510044.1;Parent=rna-XM_033510044.1
NW_022882925.1	Gnomon	CDS	7414172	7414270	.	+	0	Name=XP_033363616.1;ID=cds-XP_033363616.1;Dbxref=GeneID:117241705%2CGenbank:XP_033363616.1;Parent=rna-XM_033507725.1
NW_022882925.1	Gnomon	CDS	7414332	7414529	.	+	0	Name=XP_033363616.1;ID=cds-XP_033363616.1;Dbxref=GeneID:117241705%2CGenbank:XP_033363616.1;Parent=rna-XM_033507725.1
NW_022882925.1	Gnomon	exon	3771385	3771477	.	-	.	ID=exon-XM_033510044.1-4;Dbxref=GeneID:117242970%2CGenbank:XM_033510044.1;Parent=rna-XM_033510044.1
NW_022882925.1	Gnomon	exon	3850761	3853062	.	-	.	ID=exon-XM_033510044.1-1;Dbxref=GeneID:117242970%2CGenbank:XM_033510044.1;Parent=rna-XM_033510044.1
NW_022882925.1	Gnomon	exon	3788592	3788716	.	-	.	ID=exon-XM_033510044.1-2;Dbxref=GeneID:117242970%2CGenbank:XM_033510044.1;Parent=rna-XM_033510044.1
NW_022882925.1	Gnomon	exon	3764016	3764401	.	-	.	ID=exon-XM_033510044.1-7;Dbxref=GeneID:117242970%2CGenbank:XM_033510044.1;Parent=rna-XM_033510044.1
NW_022882925.1	Gnomon	exon	3770916	3771220	.	-	.	ID=exon-XM_033510044.1-5;Dbxref=GeneID:117242970%2CGenbank:XM_033510044.1;Parent=rna-XM_033510044.1
NW_022882925.1	Gnomon	exon	3767608	3767881	.	-	.	ID=exon-XM_033510044.1-6;Dbxref=GeneID:117242970%2CGenbank:XM_033510044.1;Parent=rna-XM_033510044.1
NW_022882925.1	Gnomon	exon	4993801	4993880	.	+	.	ID=exon-XM_033510631.1-9;Dbxref=GeneID:117243276%2CGenbank:XM_033510631.1;Parent=rna-XM_033510631.1
NW_022882925.1	Gnomon	exon	4992648	4992742	.	+	.	ID=exon-XM_033510631.1-5;Dbxref=GeneID:117243276%2CGenbank:XM_033510631.1;Parent=rna-XM_033510631.1
NW_022882925.1	Gnomon	exon	4992814	4993009	.	+	.	ID=exon-XM_033510631.1-6;Dbxref=GeneID:117243276%2CGenbank:XM_033510631.1;Parent=rna-XM_033510631.1
NW_022882925.1	Gnomon	exon	4993277	4993448	.	+	.	ID=exon-XM_033510631.1-7;Dbxref=GeneID:117243276%2CGenbank:XM_033510631.1;Parent=rna-XM_033510631.1
NW_022882925.1	Gnomon	exon	4993525	4993729	.	+	.	ID=exon-XM_033510631.1-8;Dbxref=GeneID:117243276%2CGenbank:XM_033510631.1;Parent=rna-XM_033510631.1
NW_022882925.1	Gnomon	exon	4989924	4990190	.	+	.	ID=exon-XM_033510631.1-1;Dbxref=GeneID:117243276%2CGenbank:XM_033510631.1;Parent=rna-XM_033510631.1
NW_022882925.1	Gnomon	exon	4990897	4991040	.	+	.	ID=exon-XM_033510631.1-2;Dbxref=GeneID:117243276%2CGenbank:XM_033510631.1;Parent=rna-XM_033510631.1
NW_022882925.1	Gnomon	exon	4991141	4991422	.	+	.	ID=exon-XM_033510631.1-3;Dbxref=GeneID:117243276%2CGenbank:XM_033510631.1;Parent=rna-XM_033510631.1
NW_022882925.1	Gnomon	exon	4991729	4991895	.	+	.	ID=exon-XM_033510631.1-4;Dbxref=GeneID:117243276%2CGenbank:XM_033510631.1;Parent=rna-XM_033510631.1
NW_022882925.1	Gnomon	mRNA	2218407	2221472	.	-	.	Name=XM_033509035.1;ID=rna-XM_033509035.1;Dbxref=GeneID:117242412%2CGenbank:XM_033509035.1;Parent=gene-LOC117242412
NW_022882925.1	Gnomon	mRNA	4730327	4732044	.	-	.	Name=XM_033510514.1;ID=rna-XM_033510514.1;Dbxref=GeneID:117243225%2CGenbank:XM_033510514.1;Parent=gene-LOC117243225
NW_022882925.1	Gnomon	lnc_RNA	289562	290200	.	+	.	Name=XR_004495405.1;ID=rna-XR_004495405.1;Dbxref=GeneID:117243162%2CGenbank:XR_004495405.1;Parent=gene-LOC117243162
NW_022882925.1	Gnomon	mRNA	2954650	2991908	.	+	.	Name=XM_033510754.1;ID=rna-XM_033510754.1;Dbxref=GeneID:117243353%2CGenbank:XM_033510754.1;Parent=gene-LOC117243353
NW_022882925.1	Gnomon	transcript	9367398	9370132	.	-	.	Name=XR_004495395.1;ID=rna-XR_004495395.1;Dbxref=GeneID:117243108%2CGenbank:XR_004495395.1;Parent=gene-LOC117243108
NW_022882925.1	Gnomon	mRNA	1028407	1029501	.	-	.	Name=XM_033510261.1;ID=rna-XM_033510261.1;Dbxref=GeneID:117243077%2CGenbank:XM_033510261.1;Parent=gene-LOC117243077
NW_022882925.1	Gnomon	gene	7002342	7015262	.	-	.	Name=LOC117242406;ID=gene-LOC117242406;Dbxref=GeneID:117242406
NW_022882925.1	Gnomon	exon	4247441	4247660	.	+	.	ID=exon-XM_033510578.1-3;Dbxref=GeneID:117243254%2CGenbank:XM_033510578.1;Parent=rna-XM_033510578.1
NW_022882925.1	Gnomon	exon	4247734	4247943	.	+	.	ID=exon-XM_033510578.1-4;Dbxref=GeneID:117243254%2CGenbank:XM_033510578.1;Parent=rna-XM_033510578.1
NW_022882925.1	Gnomon	exon	4248052	4248167	.	+	.	ID=exon-XM_033510578.1-5;Dbxref=GeneID:117243254%2CGenbank:XM_033510578.1;Parent=rna-XM_033510578.1
NW_022882925.1	Gnomon	exon	4248235	4248397	.	+	.	ID=exon-XM_033510578.1-6;Dbxref=GeneID:117243254%2CGenbank:XM_033510578.1;Parent=rna-XM_033510578.1
NW_022882925.1	Gnomon	exon	4246465	4246656	.	+	.	ID=exon-XM_033510578.1-1;Dbxref=GeneID:117243254%2CGenbank:XM_033510578.1;Parent=rna-XM_033510578.1
NW_022882925.1	Gnomon	exon	4246814	4247350	.	+	.	ID=exon-XM_033510578.1-2;Dbxref=GeneID:117243254%2CGenbank:XM_033510578.1;Parent=rna-XM_033510578.1
NW_022882925.1	Gnomon	gene	8385429	8385851	.	+	.	Name=LOC117242427;ID=gene-LOC117242427;Dbxref=GeneID:117242427
NW_022882925.1	Gnomon	gene	8382679	8383383	.	+	.	Name=LOC117242426;ID=gene-LOC117242426;Dbxref=GeneID:117242426
NW_022882925.1	Gnomon	exon	4248457	4248659	.	+	.	ID=exon-XM_033510578.1-7;Dbxref=GeneID:117243254%2CGenbank:XM_033510578.1;Parent=rna-XM_033510578.1
NW_022882925.1	Gnomon	exon	4248746	4248898	.	+	.	ID=exon-XM_033510578.1-8;Dbxref=GeneID:117243254%2CGenbank:XM_033510578.1;Parent=rna-XM_033510578.1
NW_022882925.1	Gnomon	exon	4248988	4249088	.	+	.	ID=exon-XM_033510578.1-9;Dbxref=GeneID:117243254%2CGenbank:XM_033510578.1;Parent=rna-XM_033510578.1
NW_022882925.1	Gnomon	gene	8381148	8382676	.	+	.	Name=LOC117242420;ID=gene-LOC117242420;Dbxref=GeneID:117242420
NW_022882925.1	Gnomon	exon	9361843	9362976	.	+	.	ID=exon-XM_033510320.1-2;Dbxref=GeneID:117243110%2CGenbank:XM_033510320.1;Parent=rna-XM_033510320.1
NW_022882925.1	Gnomon	exon	9363049	9363286	.	+	.	ID=exon-XM_033510320.1-3;Dbxref=GeneID:117243110%2CGenbank:XM_033510320.1;Parent=rna-XM_033510320.1
NW_022882925.1	Gnomon	exon	9361255	9361498	.	+	.	ID=exon-XM_033510320.1-1;Dbxref=GeneID:117243110%2CGenbank:XM_033510320.1;Parent=rna-XM_033510320.1
NW_022882925.1	Gnomon	exon	4216878	4217016	.	-	.	ID=exon-XM_033510965.1-3;Dbxref=GeneID:117243454%2CGenbank:XM_033510965.1;Parent=rna-XM_033510965.1
NW_022882925.1	Gnomon	exon	4216739	4216801	.	-	.	ID=exon-XM_033510965.1-4;Dbxref=GeneID:117243454%2CGenbank:XM_033510965.1;Parent=rna-XM_033510965.1
NW_022882925.1	Gnomon	exon	4217433	4217773	.	-	.	ID=exon-XM_033510965.1-1;Dbxref=GeneID:117243454%2CGenbank:XM_033510965.1;Parent=rna-XM_033510965.1
NW_022882925.1	Gnomon	exon	4217094	4217355	.	-	.	ID=exon-XM_033510965.1-2;Dbxref=GeneID:117243454%2CGenbank:XM_033510965.1;Parent=rna-XM_033510965.1
NW_022882925.1	Gnomon	exon	4216396	4216605	.	-	.	ID=exon-XM_033510965.1-5;Dbxref=GeneID:117243454%2CGenbank:XM_033510965.1;Parent=rna-XM_033510965.1
NW_022882925.1	Gnomon	gene	2218407	2221472	.	-	.	Name=LOC117242412;ID=gene-LOC117242412;Dbxref=GeneID:117242412
NW_022882925.1	Gnomon	exon	4734439	4734460	.	-	.	ID=exon-XM_033510507.1-1;Dbxref=GeneID:117243220%2CGenbank:XM_033510507.1;Parent=rna-XM_033510507.1
NW_022882925.1	Gnomon	exon	4732158	4734355	.	-	.	ID=exon-XM_033510507.1-2;Dbxref=GeneID:117243220%2CGenbank:XM_033510507.1;Parent=rna-XM_033510507.1
NW_022882925.1	Gnomon	pseudogene	9276773	9277571	.	-	.	Name=LOC117242444;ID=gene-LOC117242444;Dbxref=GeneID:117242444
NW_022882925.1	Gnomon	pseudogene	9125831	9129911	.	-	.	Name=LOC117242442;ID=gene-LOC117242442;Dbxref=GeneID:117242442
NW_022882925.1	Gnomon	mRNA	3667024	3732796	.	+	.	Name=XM_033509524.1;ID=rna-XM_033509524.1;Dbxref=GeneID:117242658%2CGenbank:XM_033509524.1;Parent=gene-LOC117242658
NW_022882925.1	Gnomon	gene	8405668	8406483	.	-	.	Name=LOC117242437;ID=gene-LOC117242437;Dbxref=GeneID:117242437
NW_022882925.1	Gnomon	CDS	5133290	5133433	.	+	0	Name=XP_033366745.1;ID=cds-XP_033366745.1;Dbxref=GeneID:117243400%2CGenbank:XP_033366745.1;Parent=rna-XM_033510854.1
NW_022882925.1	Gnomon	CDS	5153990	5154121	.	+	0	Name=XP_033366745.1;ID=cds-XP_033366745.1;Dbxref=GeneID:117243400%2CGenbank:XP_033366745.1;Parent=rna-XM_033510854.1
NW_022882925.1	Gnomon	CDS	5154724	5154822	.	+	0	Name=XP_033366745.1;ID=cds-XP_033366745.1;Dbxref=GeneID:117243400%2CGenbank:XP_033366745.1;Parent=rna-XM_033510854.1
NW_022882925.1	Gnomon	CDS	5154906	5155004	.	+	0	Name=XP_033366745.1;ID=cds-XP_033366745.1;Dbxref=GeneID:117243400%2CGenbank:XP_033366745.1;Parent=rna-XM_033510854.1
NW_022882925.1	Gnomon	CDS	5155697	5155894	.	+	0	Name=XP_033366745.1;ID=cds-XP_033366745.1;Dbxref=GeneID:117243400%2CGenbank:XP_033366745.1;Parent=rna-XM_033510854.1
NW_022882925.1	Gnomon	CDS	5156021	5156119	.	+	0	Name=XP_033366745.1;ID=cds-XP_033366745.1;Dbxref=GeneID:117243400%2CGenbank:XP_033366745.1;Parent=rna-XM_033510854.1
NW_022882925.1	Gnomon	CDS	5156307	5156603	.	+	0	Name=XP_033366745.1;ID=cds-XP_033366745.1;Dbxref=GeneID:117243400%2CGenbank:XP_033366745.1;Parent=rna-XM_033510854.1
NW_022882925.1	Gnomon	CDS	5156782	5157157	.	+	0	Name=XP_033366745.1;ID=cds-XP_033366745.1;Dbxref=GeneID:117243400%2CGenbank:XP_033366745.1;Parent=rna-XM_033510854.1
NW_022882925.1	Gnomon	CDS	5157279	5157443	.	+	0	Name=XP_033366745.1;ID=cds-XP_033366745.1;Dbxref=GeneID:117243400%2CGenbank:XP_033366745.1;Parent=rna-XM_033510854.1
NW_022882925.1	Gnomon	CDS	5157527	5157734	.	+	0	Name=XP_033366745.1;ID=cds-XP_033366745.1;Dbxref=GeneID:117243400%2CGenbank:XP_033366745.1;Parent=rna-XM_033510854.1
NW_022882925.1	Gnomon	CDS	5157809	5158231	.	+	0	Name=XP_033366745.1;ID=cds-XP_033366745.1;Dbxref=GeneID:117243400%2CGenbank:XP_033366745.1;Parent=rna-XM_033510854.1
NW_022882925.1	Gnomon	CDS	5158312	5158534	.	+	0	Name=XP_033366745.1;ID=cds-XP_033366745.1;Dbxref=GeneID:117243400%2CGenbank:XP_033366745.1;Parent=rna-XM_033510854.1
NW_022882925.1	Gnomon	CDS	5158625	5158804	.	+	0	Name=XP_033366745.1;ID=cds-XP_033366745.1;Dbxref=GeneID:117243400%2CGenbank:XP_033366745.1;Parent=rna-XM_033510854.1
NW_022882925.1	Gnomon	CDS	5158891	5159350	.	+	0	Name=XP_033366745.1;ID=cds-XP_033366745.1;Dbxref=GeneID:117243400%2CGenbank:XP_033366745.1;Parent=rna-XM_033510854.1
NW_022882925.1	Gnomon	CDS	5159431	5159596	.	+	0	Name=XP_033366745.1;ID=cds-XP_033366745.1;Dbxref=GeneID:117243400%2CGenbank:XP_033366745.1;Parent=rna-XM_033510854.1
NW_022882925.1	Gnomon	CDS	5159674	5160148	.	+	0	Name=XP_033366745.1;ID=cds-XP_033366745.1;Dbxref=GeneID:117243400%2CGenbank:XP_033366745.1;Parent=rna-XM_033510854.1
NW_022882925.1	Gnomon	CDS	5160232	5160405	.	+	0	Name=XP_033366745.1;ID=cds-XP_033366745.1;Dbxref=GeneID:117243400%2CGenbank:XP_033366745.1;Parent=rna-XM_033510854.1
NW_022882925.1	Gnomon	CDS	5160473	5160626	.	+	0	Name=XP_033366745.1;ID=cds-XP_033366745.1;Dbxref=GeneID:117243400%2CGenbank:XP_033366745.1;Parent=rna-XM_033510854.1
NW_022882925.1	Gnomon	CDS	5160717	5160835	.	+	0	Name=XP_033366745.1;ID=cds-XP_033366745.1;Dbxref=GeneID:117243400%2CGenbank:XP_033366745.1;Parent=rna-XM_033510854.1
NW_022882925.1	Gnomon	CDS	5160945	5160950	.	+	0	Name=XP_033366745.1;ID=cds-XP_033366745.1;Dbxref=GeneID:117243400%2CGenbank:XP_033366745.1;Parent=rna-XM_033510854.1
NW_022882925.1	Gnomon	CDS	5161066	5161180	.	+	0	Name=XP_033366745.1;ID=cds-XP_033366745.1;Dbxref=GeneID:117243400%2CGenbank:XP_033366745.1;Parent=rna-XM_033510854.1
NW_022882925.1	Gnomon	CDS	5162537	5163300	.	+	0	Name=XP_033366745.1;ID=cds-XP_033366745.1;Dbxref=GeneID:117243400%2CGenbank:XP_033366745.1;Parent=rna-XM_033510854.1
NW_022882925.1	Gnomon	gene	8387223	8388619	.	-	.	Name=LOC117242433;ID=gene-LOC117242433;Dbxref=GeneID:117242433
NW_022882925.1	Gnomon	gene	145472	146853	.	-	.	Name=LOC117242468;ID=gene-LOC117242468;Dbxref=GeneID:117242468
NW_022882925.1	Gnomon	CDS	679643	679696	.	-	0	Name=XP_033366505.1;ID=cds-XP_033366505.1;Dbxref=GeneID:117243274%2CGenbank:XP_033366505.1;Parent=rna-XM_033510614.1
NW_022882925.1	Gnomon	CDS	679296	679385	.	-	0	Name=XP_033366505.1;ID=cds-XP_033366505.1;Dbxref=GeneID:117243274%2CGenbank:XP_033366505.1;Parent=rna-XM_033510614.1
NW_022882925.1	Gnomon	CDS	673663	673938	.	-	0	Name=XP_033366505.1;ID=cds-XP_033366505.1;Dbxref=GeneID:117243274%2CGenbank:XP_033366505.1;Parent=rna-XM_033510614.1
NW_022882925.1	Gnomon	CDS	672614	672973	.	-	0	Name=XP_033366505.1;ID=cds-XP_033366505.1;Dbxref=GeneID:117243274%2CGenbank:XP_033366505.1;Parent=rna-XM_033510614.1
NW_022882925.1	Gnomon	exon	4259908	4260144	.	+	.	ID=exon-XM_033510570.1-14;Dbxref=GeneID:117243252%2CGenbank:XM_033510570.1;Parent=rna-XM_033510570.1
NW_022882925.1	Gnomon	exon	4260215	4260403	.	+	.	ID=exon-XM_033510570.1-15;Dbxref=GeneID:117243252%2CGenbank:XM_033510570.1;Parent=rna-XM_033510570.1
NW_022882925.1	Gnomon	mRNA	8684201	8687499	.	-	.	Name=XM_033510167.1;ID=rna-XM_033510167.1;Dbxref=GeneID:117243026%2CGenbank:XM_033510167.1;Parent=gene-LOC117243026
NW_022882925.1	Gnomon	exon	4259486	4259632	.	+	.	ID=exon-XM_033510570.1-12;Dbxref=GeneID:117243252%2CGenbank:XM_033510570.1;Parent=rna-XM_033510570.1
NW_022882925.1	Gnomon	exon	4259694	4259843	.	+	.	ID=exon-XM_033510570.1-13;Dbxref=GeneID:117243252%2CGenbank:XM_033510570.1;Parent=rna-XM_033510570.1
NW_022882925.1	Gnomon	CDS	4340144	4340337	.	+	0	Name=XP_033366495.1;ID=cds-XP_033366495.1;Dbxref=GeneID:117243268%2CGenbank:XP_033366495.1;Parent=rna-XM_033510604.1
NW_022882925.1	Gnomon	CDS	4344945	4345015	.	+	0	Name=XP_033366495.1;ID=cds-XP_033366495.1;Dbxref=GeneID:117243268%2CGenbank:XP_033366495.1;Parent=rna-XM_033510604.1
NW_022882925.1	Gnomon	CDS	4345255	4345513	.	+	0	Name=XP_033366495.1;ID=cds-XP_033366495.1;Dbxref=GeneID:117243268%2CGenbank:XP_033366495.1;Parent=rna-XM_033510604.1
NW_022882925.1	Gnomon	CDS	4345988	4346116	.	+	0	Name=XP_033366495.1;ID=cds-XP_033366495.1;Dbxref=GeneID:117243268%2CGenbank:XP_033366495.1;Parent=rna-XM_033510604.1
NW_022882925.1	Gnomon	CDS	4346206	4346482	.	+	0	Name=XP_033366495.1;ID=cds-XP_033366495.1;Dbxref=GeneID:117243268%2CGenbank:XP_033366495.1;Parent=rna-XM_033510604.1
NW_022882925.1	Gnomon	CDS	4346577	4347557	.	+	0	Name=XP_033366495.1;ID=cds-XP_033366495.1;Dbxref=GeneID:117243268%2CGenbank:XP_033366495.1;Parent=rna-XM_033510604.1
NW_022882925.1	Gnomon	exon	4259152	4259255	.	+	.	ID=exon-XM_033510570.1-10;Dbxref=GeneID:117243252%2CGenbank:XM_033510570.1;Parent=rna-XM_033510570.1
NW_022882925.1	Gnomon	exon	4259313	4259417	.	+	.	ID=exon-XM_033510570.1-11;Dbxref=GeneID:117243252%2CGenbank:XM_033510570.1;Parent=rna-XM_033510570.1
NW_022882925.1	Gnomon	gene	9602300	9602736	.	-	.	Name=LOC117242453;ID=gene-LOC117242453;Dbxref=GeneID:117242453
NW_022882925.1	Gnomon	exon	5257642	5257922	.	-	.	ID=exon-XM_033510926.1-10;Dbxref=GeneID:117243437%2CGenbank:XM_033510926.1;Parent=rna-XM_033510926.1
NW_022882925.1	Gnomon	gene	142036	145528	.	+	.	Name=LOC117242486;ID=gene-LOC117242486;Dbxref=GeneID:117242486
NW_022882925.1	Gnomon	exon	4249232	4249406	.	+	.	ID=exon-XM_033510580.1-10;Dbxref=GeneID:117243254%2CGenbank:XM_033510580.1;Parent=rna-XM_033510580.1
NW_022882925.1	Gnomon	gene	149262	150386	.	+	.	Name=LOC117242478;ID=gene-LOC117242478;Dbxref=GeneID:117242478
NW_022882925.1	Gnomon	exon	5256682	5256717	.	-	.	ID=exon-XM_033510926.1-11;Dbxref=GeneID:117243437%2CGenbank:XM_033510926.1;Parent=rna-XM_033510926.1
NW_022882925.1	Gnomon	exon	5253014	5255026	.	-	.	ID=exon-XM_033510926.1-12;Dbxref=GeneID:117243437%2CGenbank:XM_033510926.1;Parent=rna-XM_033510926.1
NW_022882925.1	Gnomon	gene	147157	148762	.	-	.	Name=LOC117242474;ID=gene-LOC117242474;Dbxref=GeneID:117242474
NW_022882925.1	Gnomon	CDS	4961076	4961239	.	-	0	Name=XP_033366255.1;ID=cds-XP_033366255.1;Dbxref=GeneID:117243128%2CGenbank:XP_033366255.1;Parent=rna-XM_033510364.1
NW_022882925.1	Gnomon	CDS	4960933	4960992	.	-	0	Name=XP_033366255.1;ID=cds-XP_033366255.1;Dbxref=GeneID:117243128%2CGenbank:XP_033366255.1;Parent=rna-XM_033510364.1
NW_022882925.1	Gnomon	CDS	4960803	4960848	.	-	0	Name=XP_033366255.1;ID=cds-XP_033366255.1;Dbxref=GeneID:117243128%2CGenbank:XP_033366255.1;Parent=rna-XM_033510364.1
NW_022882925.1	Gnomon	CDS	4960685	4960734	.	-	0	Name=XP_033366255.1;ID=cds-XP_033366255.1;Dbxref=GeneID:117243128%2CGenbank:XP_033366255.1;Parent=rna-XM_033510364.1
NW_022882925.1	Gnomon	CDS	4960567	4960609	.	-	0	Name=XP_033366255.1;ID=cds-XP_033366255.1;Dbxref=GeneID:117243128%2CGenbank:XP_033366255.1;Parent=rna-XM_033510364.1
NW_022882925.1	Gnomon	CDS	4960409	4960483	.	-	0	Name=XP_033366255.1;ID=cds-XP_033366255.1;Dbxref=GeneID:117243128%2CGenbank:XP_033366255.1;Parent=rna-XM_033510364.1
NW_022882925.1	Gnomon	gene	126640	142062	.	-	.	Name=LOC117242493;ID=gene-LOC117242493;Dbxref=GeneID:117242493
NW_022882925.1	Gnomon	gene	137762	138353	.	+	.	Name=LOC117242498;ID=gene-LOC117242498;Dbxref=GeneID:117242498
NW_022882925.1	Gnomon	CDS	4984685	4984777	.	-	0	Name=XP_033366509.1;ID=cds-XP_033366509.1;Dbxref=GeneID:117243275%2CGenbank:XP_033366509.1;Parent=rna-XM_033510618.1
NW_022882925.1	Gnomon	CDS	4983137	4983337	.	-	0	Name=XP_033366509.1;ID=cds-XP_033366509.1;Dbxref=GeneID:117243275%2CGenbank:XP_033366509.1;Parent=rna-XM_033510618.1
NW_022882925.1	Gnomon	CDS	4982935	4983075	.	-	0	Name=XP_033366509.1;ID=cds-XP_033366509.1;Dbxref=GeneID:117243275%2CGenbank:XP_033366509.1;Parent=rna-XM_033510618.1
NW_022882925.1	Gnomon	CDS	4982765	4982855	.	-	0	Name=XP_033366509.1;ID=cds-XP_033366509.1;Dbxref=GeneID:117243275%2CGenbank:XP_033366509.1;Parent=rna-XM_033510618.1
NW_022882925.1	Gnomon	CDS	4982540	4982694	.	-	0	Name=XP_033366509.1;ID=cds-XP_033366509.1;Dbxref=GeneID:117243275%2CGenbank:XP_033366509.1;Parent=rna-XM_033510618.1
NW_022882925.1	Gnomon	CDS	4982176	4982468	.	-	0	Name=XP_033366509.1;ID=cds-XP_033366509.1;Dbxref=GeneID:117243275%2CGenbank:XP_033366509.1;Parent=rna-XM_033510618.1
NW_022882925.1	Gnomon	CDS	4981902	4982096	.	-	0	Name=XP_033366509.1;ID=cds-XP_033366509.1;Dbxref=GeneID:117243275%2CGenbank:XP_033366509.1;Parent=rna-XM_033510618.1
NW_022882925.1	Gnomon	CDS	4981726	4981812	.	-	0	Name=XP_033366509.1;ID=cds-XP_033366509.1;Dbxref=GeneID:117243275%2CGenbank:XP_033366509.1;Parent=rna-XM_033510618.1
NW_022882925.1	Gnomon	CDS	4981475	4981663	.	-	0	Name=XP_033366509.1;ID=cds-XP_033366509.1;Dbxref=GeneID:117243275%2CGenbank:XP_033366509.1;Parent=rna-XM_033510618.1
NW_022882925.1	Gnomon	CDS	4981307	4981392	.	-	0	Name=XP_033366509.1;ID=cds-XP_033366509.1;Dbxref=GeneID:117243275%2CGenbank:XP_033366509.1;Parent=rna-XM_033510618.1
NW_022882925.1	Gnomon	CDS	4981097	4981234	.	-	0	Name=XP_033366509.1;ID=cds-XP_033366509.1;Dbxref=GeneID:117243275%2CGenbank:XP_033366509.1;Parent=rna-XM_033510618.1
NW_022882925.1	Gnomon	CDS	4980324	4980353	.	-	0	Name=XP_033366509.1;ID=cds-XP_033366509.1;Dbxref=GeneID:117243275%2CGenbank:XP_033366509.1;Parent=rna-XM_033510618.1
NW_022882925.1	Gnomon	CDS	4979357	4979591	.	-	0	Name=XP_033366509.1;ID=cds-XP_033366509.1;Dbxref=GeneID:117243275%2CGenbank:XP_033366509.1;Parent=rna-XM_033510618.1
NW_022882925.1	Gnomon	CDS	4979079	4979287	.	-	0	Name=XP_033366509.1;ID=cds-XP_033366509.1;Dbxref=GeneID:117243275%2CGenbank:XP_033366509.1;Parent=rna-XM_033510618.1
NW_022882925.1	Gnomon	CDS	4978794	4979020	.	-	0	Name=XP_033366509.1;ID=cds-XP_033366509.1;Dbxref=GeneID:117243275%2CGenbank:XP_033366509.1;Parent=rna-XM_033510618.1
NW_022882925.1	Gnomon	CDS	4978597	4978733	.	-	0	Name=XP_033366509.1;ID=cds-XP_033366509.1;Dbxref=GeneID:117243275%2CGenbank:XP_033366509.1;Parent=rna-XM_033510618.1
NW_022882925.1	Gnomon	CDS	4977321	4977435	.	-	0	Name=XP_033366509.1;ID=cds-XP_033366509.1;Dbxref=GeneID:117243275%2CGenbank:XP_033366509.1;Parent=rna-XM_033510618.1
NW_022882925.1	Gnomon	CDS	4977019	4977258	.	-	0	Name=XP_033366509.1;ID=cds-XP_033366509.1;Dbxref=GeneID:117243275%2CGenbank:XP_033366509.1;Parent=rna-XM_033510618.1
NW_022882925.1	Gnomon	CDS	4976812	4976928	.	-	0	Name=XP_033366509.1;ID=cds-XP_033366509.1;Dbxref=GeneID:117243275%2CGenbank:XP_033366509.1;Parent=rna-XM_033510618.1
NW_022882925.1	Gnomon	CDS	4976588	4976745	.	-	0	Name=XP_033366509.1;ID=cds-XP_033366509.1;Dbxref=GeneID:117243275%2CGenbank:XP_033366509.1;Parent=rna-XM_033510618.1
NW_022882925.1	Gnomon	CDS	4976352	4976500	.	-	0	Name=XP_033366509.1;ID=cds-XP_033366509.1;Dbxref=GeneID:117243275%2CGenbank:XP_033366509.1;Parent=rna-XM_033510618.1
NW_022882925.1	Gnomon	CDS	4975994	4976041	.	-	0	Name=XP_033366509.1;ID=cds-XP_033366509.1;Dbxref=GeneID:117243275%2CGenbank:XP_033366509.1;Parent=rna-XM_033510618.1
NW_022882925.1	Gnomon	CDS	4972500	4974014	.	-	0	Name=XP_033366509.1;ID=cds-XP_033366509.1;Dbxref=GeneID:117243275%2CGenbank:XP_033366509.1;Parent=rna-XM_033510618.1
NW_022882925.1	Gnomon	CDS	4972082	4972355	.	-	0	Name=XP_033366509.1;ID=cds-XP_033366509.1;Dbxref=GeneID:117243275%2CGenbank:XP_033366509.1;Parent=rna-XM_033510618.1
NW_022882925.1	Gnomon	CDS	4971831	4971922	.	-	0	Name=XP_033366509.1;ID=cds-XP_033366509.1;Dbxref=GeneID:117243275%2CGenbank:XP_033366509.1;Parent=rna-XM_033510618.1
NW_022882925.1	Gnomon	CDS	4971651	4971762	.	-	0	Name=XP_033366509.1;ID=cds-XP_033366509.1;Dbxref=GeneID:117243275%2CGenbank:XP_033366509.1;Parent=rna-XM_033510618.1
NW_022882925.1	Gnomon	CDS	4971217	4971582	.	-	0	Name=XP_033366509.1;ID=cds-XP_033366509.1;Dbxref=GeneID:117243275%2CGenbank:XP_033366509.1;Parent=rna-XM_033510618.1
NW_022882925.1	Gnomon	CDS	4970686	4971142	.	-	0	Name=XP_033366509.1;ID=cds-XP_033366509.1;Dbxref=GeneID:117243275%2CGenbank:XP_033366509.1;Parent=rna-XM_033510618.1
NW_022882925.1	Gnomon	CDS	4326270	4326337	.	-	0	Name=XP_033366499.1;ID=cds-XP_033366499.1;Dbxref=GeneID:117243270%2CGenbank:XP_033366499.1;Parent=rna-XM_033510608.1
NW_022882925.1	Gnomon	CDS	4326084	4326196	.	-	0	Name=XP_033366499.1;ID=cds-XP_033366499.1;Dbxref=GeneID:117243270%2CGenbank:XP_033366499.1;Parent=rna-XM_033510608.1
NW_022882925.1	Gnomon	CDS	4325893	4326011	.	-	0	Name=XP_033366499.1;ID=cds-XP_033366499.1;Dbxref=GeneID:117243270%2CGenbank:XP_033366499.1;Parent=rna-XM_033510608.1
NW_022882925.1	Gnomon	CDS	4325715	4325814	.	-	0	Name=XP_033366499.1;ID=cds-XP_033366499.1;Dbxref=GeneID:117243270%2CGenbank:XP_033366499.1;Parent=rna-XM_033510608.1
NW_022882925.1	Gnomon	CDS	4325372	4325639	.	-	0	Name=XP_033366499.1;ID=cds-XP_033366499.1;Dbxref=GeneID:117243270%2CGenbank:XP_033366499.1;Parent=rna-XM_033510608.1
NW_022882925.1	Gnomon	CDS	4324995	4325301	.	-	0	Name=XP_033366499.1;ID=cds-XP_033366499.1;Dbxref=GeneID:117243270%2CGenbank:XP_033366499.1;Parent=rna-XM_033510608.1
NW_022882925.1	Gnomon	CDS	4324745	4324908	.	-	0	Name=XP_033366499.1;ID=cds-XP_033366499.1;Dbxref=GeneID:117243270%2CGenbank:XP_033366499.1;Parent=rna-XM_033510608.1
NW_022882925.1	Gnomon	CDS	4324521	4324642	.	-	0	Name=XP_033366499.1;ID=cds-XP_033366499.1;Dbxref=GeneID:117243270%2CGenbank:XP_033366499.1;Parent=rna-XM_033510608.1
NW_022882925.1	Gnomon	CDS	4324234	4324425	.	-	0	Name=XP_033366499.1;ID=cds-XP_033366499.1;Dbxref=GeneID:117243270%2CGenbank:XP_033366499.1;Parent=rna-XM_033510608.1
NW_022882925.1	Gnomon	CDS	4324089	4324159	.	-	0	Name=XP_033366499.1;ID=cds-XP_033366499.1;Dbxref=GeneID:117243270%2CGenbank:XP_033366499.1;Parent=rna-XM_033510608.1
NW_022882925.1	Gnomon	gene	1643223	1645181	.	+	.	Name=LOC117242298;ID=gene-LOC117242298;Dbxref=GeneID:117242298
NW_022882925.1	Gnomon	exon	645592	647549	.	-	.	ID=exon-XM_033510379.1-1;Dbxref=GeneID:117243140%2CGenbank:XM_033510379.1;Parent=rna-XM_033510379.1
NW_022882925.1	Gnomon	exon	3727787	3727837	.	+	.	ID=exon-XR_004495314.1-13;Dbxref=GeneID:117242658%2CGenbank:XR_004495314.1;Parent=rna-XR_004495314.1
NW_022882925.1	Gnomon	exon	3729275	3729439	.	+	.	ID=exon-XR_004495314.1-14;Dbxref=GeneID:117242658%2CGenbank:XR_004495314.1;Parent=rna-XR_004495314.1
NW_022882925.1	Gnomon	exon	3731427	3731483	.	+	.	ID=exon-XR_004495314.1-15;Dbxref=GeneID:117242658%2CGenbank:XR_004495314.1;Parent=rna-XR_004495314.1
NW_022882925.1	Gnomon	exon	3732062	3732181	.	+	.	ID=exon-XR_004495314.1-16;Dbxref=GeneID:117242658%2CGenbank:XR_004495314.1;Parent=rna-XR_004495314.1
NW_022882925.1	Gnomon	exon	3725201	3725756	.	+	.	ID=exon-XR_004495314.1-10;Dbxref=GeneID:117242658%2CGenbank:XR_004495314.1;Parent=rna-XR_004495314.1
NW_022882925.1	Gnomon	exon	3726178	3726336	.	+	.	ID=exon-XR_004495314.1-11;Dbxref=GeneID:117242658%2CGenbank:XR_004495314.1;Parent=rna-XR_004495314.1
NW_022882925.1	Gnomon	exon	3726427	3726548	.	+	.	ID=exon-XR_004495314.1-12;Dbxref=GeneID:117242658%2CGenbank:XR_004495314.1;Parent=rna-XR_004495314.1
NW_022882925.1	Gnomon	CDS	4651863	4651948	.	+	0	Name=XP_033363857.1;ID=cds-XP_033363857.1;Dbxref=GeneID:117241804%2CGenbank:XP_033363857.1;Parent=rna-XM_033507966.1
NW_022882925.1	Gnomon	CDS	4652390	4652680	.	+	0	Name=XP_033363857.1;ID=cds-XP_033363857.1;Dbxref=GeneID:117241804%2CGenbank:XP_033363857.1;Parent=rna-XM_033507966.1
NW_022882925.1	Gnomon	CDS	4652772	4652908	.	+	0	Name=XP_033363857.1;ID=cds-XP_033363857.1;Dbxref=GeneID:117241804%2CGenbank:XP_033363857.1;Parent=rna-XM_033507966.1
NW_022882925.1	Gnomon	CDS	4652974	4653159	.	+	0	Name=XP_033363857.1;ID=cds-XP_033363857.1;Dbxref=GeneID:117241804%2CGenbank:XP_033363857.1;Parent=rna-XM_033507966.1
NW_022882925.1	Gnomon	CDS	4653692	4653831	.	+	0	Name=XP_033363857.1;ID=cds-XP_033363857.1;Dbxref=GeneID:117241804%2CGenbank:XP_033363857.1;Parent=rna-XM_033507966.1
NW_022882925.1	Gnomon	CDS	4654502	4654572	.	+	0	Name=XP_033363857.1;ID=cds-XP_033363857.1;Dbxref=GeneID:117241804%2CGenbank:XP_033363857.1;Parent=rna-XM_033507966.1
NW_022882925.1	Gnomon	CDS	4656832	4656889	.	+	0	Name=XP_033363857.1;ID=cds-XP_033363857.1;Dbxref=GeneID:117241804%2CGenbank:XP_033363857.1;Parent=rna-XM_033507966.1
NW_022882925.1	Gnomon	CDS	5175402	5175617	.	+	0	Name=XP_033366259.1;ID=cds-XP_033366259.1;Dbxref=GeneID:117243133%2CGenbank:XP_033366259.1;Parent=rna-XM_033510368.1
NW_022882925.1	Gnomon	CDS	5175686	5175760	.	+	0	Name=XP_033366259.1;ID=cds-XP_033366259.1;Dbxref=GeneID:117243133%2CGenbank:XP_033366259.1;Parent=rna-XM_033510368.1
NW_022882925.1	Gnomon	CDS	5175834	5176120	.	+	0	Name=XP_033366259.1;ID=cds-XP_033366259.1;Dbxref=GeneID:117243133%2CGenbank:XP_033366259.1;Parent=rna-XM_033510368.1
NW_022882925.1	Gnomon	CDS	5176199	5176289	.	+	0	Name=XP_033366259.1;ID=cds-XP_033366259.1;Dbxref=GeneID:117243133%2CGenbank:XP_033366259.1;Parent=rna-XM_033510368.1
NW_022882925.1	Gnomon	CDS	5176370	5176577	.	+	0	Name=XP_033366259.1;ID=cds-XP_033366259.1;Dbxref=GeneID:117243133%2CGenbank:XP_033366259.1;Parent=rna-XM_033510368.1
NW_022882925.1	Gnomon	CDS	5176655	5177034	.	+	0	Name=XP_033366259.1;ID=cds-XP_033366259.1;Dbxref=GeneID:117243133%2CGenbank:XP_033366259.1;Parent=rna-XM_033510368.1
NW_022882925.1	Gnomon	CDS	5177124	5177285	.	+	0	Name=XP_033366259.1;ID=cds-XP_033366259.1;Dbxref=GeneID:117243133%2CGenbank:XP_033366259.1;Parent=rna-XM_033510368.1
NW_022882925.1	Gnomon	CDS	5177363	5177694	.	+	0	Name=XP_033366259.1;ID=cds-XP_033366259.1;Dbxref=GeneID:117243133%2CGenbank:XP_033366259.1;Parent=rna-XM_033510368.1
NW_022882925.1	Gnomon	CDS	5177779	5178064	.	+	0	Name=XP_033366259.1;ID=cds-XP_033366259.1;Dbxref=GeneID:117243133%2CGenbank:XP_033366259.1;Parent=rna-XM_033510368.1
NW_022882925.1	Gnomon	exon	4533137	4533552	.	+	.	ID=exon-XM_033510478.1-6;Dbxref=GeneID:117243199%2CGenbank:XM_033510478.1;Parent=rna-XM_033510478.1
NW_022882925.1	Gnomon	exon	4533627	4534260	.	+	.	ID=exon-XM_033510478.1-7;Dbxref=GeneID:117243199%2CGenbank:XM_033510478.1;Parent=rna-XM_033510478.1
NW_022882925.1	Gnomon	exon	4532169	4532652	.	+	.	ID=exon-XM_033510478.1-4;Dbxref=GeneID:117243199%2CGenbank:XM_033510478.1;Parent=rna-XM_033510478.1
NW_022882925.1	Gnomon	exon	4532726	4533063	.	+	.	ID=exon-XM_033510478.1-5;Dbxref=GeneID:117243199%2CGenbank:XM_033510478.1;Parent=rna-XM_033510478.1
NW_022882925.1	Gnomon	exon	4531287	4531563	.	+	.	ID=exon-XM_033510478.1-2;Dbxref=GeneID:117243199%2CGenbank:XM_033510478.1;Parent=rna-XM_033510478.1
NW_022882925.1	Gnomon	exon	4531845	4531983	.	+	.	ID=exon-XM_033510478.1-3;Dbxref=GeneID:117243199%2CGenbank:XM_033510478.1;Parent=rna-XM_033510478.1
NW_022882925.1	Gnomon	exon	4531133	4531150	.	+	.	ID=exon-XM_033510478.1-1;Dbxref=GeneID:117243199%2CGenbank:XM_033510478.1;Parent=rna-XM_033510478.1
NW_022882925.1	Gnomon	CDS	996923	996955	.	+	0	Name=XP_033366113.1;ID=cds-XP_033366113.1;Dbxref=GeneID:117243058%2CGenbank:XP_033366113.1;Parent=rna-XM_033510222.1
NW_022882925.1	Gnomon	CDS	997079	997841	.	+	0	Name=XP_033366113.1;ID=cds-XP_033366113.1;Dbxref=GeneID:117243058%2CGenbank:XP_033366113.1;Parent=rna-XM_033510222.1
NW_022882925.1	Gnomon	CDS	997989	999175	.	+	0	Name=XP_033366113.1;ID=cds-XP_033366113.1;Dbxref=GeneID:117243058%2CGenbank:XP_033366113.1;Parent=rna-XM_033510222.1
NW_022882925.1	Gnomon	mRNA	8488482	8490093	.	+	.	Name=XM_033510417.1;ID=rna-XM_033510417.1;Dbxref=GeneID:117243168%2CGenbank:XM_033510417.1;Parent=gene-LOC117243168
NW_022882925.1	Gnomon	lnc_RNA	6806302	6807296	.	-	.	Name=XR_004495404.1;ID=rna-XR_004495404.1;Dbxref=GeneID:117243158%2CGenbank:XR_004495404.1;Parent=gene-LOC117243158
NW_022882925.1	Gnomon	lnc_RNA	4566511	4570926	.	-	.	Name=XR_004495394.1;ID=rna-XR_004495394.1;Dbxref=GeneID:117243103%2CGenbank:XR_004495394.1;Parent=gene-LOC117243103
NW_022882925.1	Gnomon	mRNA	8037391	8045977	.	+	.	Name=XM_033510657.1;ID=rna-XM_033510657.1;Dbxref=GeneID:117243295%2CGenbank:XM_033510657.1;Parent=gene-LOC117243295
NW_022882925.1	Gnomon	mRNA	4871703	4873613	.	+	.	Name=XM_033510897.1;ID=rna-XM_033510897.1;Dbxref=GeneID:117243421%2CGenbank:XM_033510897.1;Parent=gene-LOC117243421
NW_022882925.1	Gnomon	exon	4737652	4738249	.	-	.	ID=exon-XM_033510498.1-13;Dbxref=GeneID:117243215%2CGenbank:XM_033510498.1;Parent=rna-XM_033510498.1
NW_022882925.1	Gnomon	exon	4738802	4739011	.	-	.	ID=exon-XM_033510498.1-10;Dbxref=GeneID:117243215%2CGenbank:XM_033510498.1;Parent=rna-XM_033510498.1
NW_022882925.1	Gnomon	exon	4738486	4738731	.	-	.	ID=exon-XM_033510498.1-11;Dbxref=GeneID:117243215%2CGenbank:XM_033510498.1;Parent=rna-XM_033510498.1
NW_022882925.1	Gnomon	exon	4738321	4738401	.	-	.	ID=exon-XM_033510498.1-12;Dbxref=GeneID:117243215%2CGenbank:XM_033510498.1;Parent=rna-XM_033510498.1
NW_022882925.1	Gnomon	mRNA	4744758	4747593	.	-	.	Name=XM_033510511.1;ID=rna-XM_033510511.1;Dbxref=GeneID:117243223%2CGenbank:XM_033510511.1;Parent=gene-LOC117243223
NW_022882925.1	Gnomon	gene	1638020	1639611	.	+	.	Name=LOC117242305;ID=gene-LOC117242305;Dbxref=GeneID:117242305
NW_022882925.1	Gnomon	exon	3132966	3133089	.	-	.	ID=exon-XM_033510731.1-2;Dbxref=GeneID:117243342%2CGenbank:XM_033510731.1;Parent=rna-XM_033510731.1
NW_022882925.1	Gnomon	exon	3131661	3132854	.	-	.	ID=exon-XM_033510731.1-3;Dbxref=GeneID:117243342%2CGenbank:XM_033510731.1;Parent=rna-XM_033510731.1
NW_022882925.1	Gnomon	exon	3133743	3133769	.	-	.	ID=exon-XM_033510731.1-1;Dbxref=GeneID:117243342%2CGenbank:XM_033510731.1;Parent=rna-XM_033510731.1
NW_022882925.1	Gnomon	exon	3130479	3130622	.	-	.	ID=exon-XM_033510731.1-6;Dbxref=GeneID:117243342%2CGenbank:XM_033510731.1;Parent=rna-XM_033510731.1
NW_022882925.1	Gnomon	exon	3130154	3130399	.	-	.	ID=exon-XM_033510731.1-7;Dbxref=GeneID:117243342%2CGenbank:XM_033510731.1;Parent=rna-XM_033510731.1
NW_022882925.1	Gnomon	exon	3131306	3131586	.	-	.	ID=exon-XM_033510731.1-4;Dbxref=GeneID:117243342%2CGenbank:XM_033510731.1;Parent=rna-XM_033510731.1
NW_022882925.1	Gnomon	exon	3131004	3131162	.	-	.	ID=exon-XM_033510731.1-5;Dbxref=GeneID:117243342%2CGenbank:XM_033510731.1;Parent=rna-XM_033510731.1
NW_022882925.1	Gnomon	CDS	4116326	4116335	.	-	0	Name=XP_033366842.1;ID=cds-XP_033366842.1;Dbxref=GeneID:117243445%2CGenbank:XP_033366842.1;Parent=rna-XM_033510951.1
NW_022882925.1	Gnomon	CDS	4116076	4116173	.	-	0	Name=XP_033366842.1;ID=cds-XP_033366842.1;Dbxref=GeneID:117243445%2CGenbank:XP_033366842.1;Parent=rna-XM_033510951.1
NW_022882925.1	Gnomon	CDS	4115586	4115714	.	-	0	Name=XP_033366842.1;ID=cds-XP_033366842.1;Dbxref=GeneID:117243445%2CGenbank:XP_033366842.1;Parent=rna-XM_033510951.1
NW_022882925.1	Gnomon	CDS	4115386	4115516	.	-	0	Name=XP_033366842.1;ID=cds-XP_033366842.1;Dbxref=GeneID:117243445%2CGenbank:XP_033366842.1;Parent=rna-XM_033510951.1
NW_022882925.1	Gnomon	CDS	4115095	4115311	.	-	0	Name=XP_033366842.1;ID=cds-XP_033366842.1;Dbxref=GeneID:117243445%2CGenbank:XP_033366842.1;Parent=rna-XM_033510951.1
NW_022882925.1	Gnomon	mRNA	7102006	7113296	.	-	.	Name=XM_033510907.1;ID=rna-XM_033510907.1;Dbxref=GeneID:117243425%2CGenbank:XM_033510907.1;Parent=gene-LOC117243425
NW_022882925.1	Gnomon	exon	3742292	3742445	.	+	.	ID=exon-XM_033509730.1-5;Dbxref=GeneID:117242794%2CGenbank:XM_033509730.1;Parent=rna-XM_033509730.1
NW_022882925.1	Gnomon	exon	3742519	3742788	.	+	.	ID=exon-XM_033509730.1-6;Dbxref=GeneID:117242794%2CGenbank:XM_033509730.1;Parent=rna-XM_033509730.1
NW_022882925.1	Gnomon	gene	4728083	4730936	.	-	.	Name=LOC117242327;ID=gene-LOC117242327;Dbxref=GeneID:117242327
NW_022882925.1	Gnomon	exon	3741512	3741600	.	+	.	ID=exon-XM_033509730.1-3;Dbxref=GeneID:117242794%2CGenbank:XM_033509730.1;Parent=rna-XM_033509730.1
NW_022882925.1	Gnomon	exon	3741751	3741972	.	+	.	ID=exon-XM_033509730.1-4;Dbxref=GeneID:117242794%2CGenbank:XM_033509730.1;Parent=rna-XM_033509730.1
NW_022882925.1	Gnomon	exon	3739252	3739371	.	+	.	ID=exon-XM_033509730.1-1;Dbxref=GeneID:117242794%2CGenbank:XM_033509730.1;Parent=rna-XM_033509730.1
NW_022882925.1	Gnomon	exon	3741203	3741450	.	+	.	ID=exon-XM_033509730.1-2;Dbxref=GeneID:117242794%2CGenbank:XM_033509730.1;Parent=rna-XM_033509730.1
NW_022882925.1	Gnomon	gene	4351157	4358720	.	+	.	Name=LOC117242318;ID=gene-LOC117242318;Dbxref=GeneID:117242318
NW_022882925.1	Gnomon	mRNA	4083529	4084451	.	+	.	Name=XM_033510264.1;ID=rna-XM_033510264.1;Dbxref=GeneID:117243081%2CGenbank:XM_033510264.1;Parent=gene-LOC117243081
NW_022882925.1	Gnomon	gene	4025151	4026320	.	-	.	Name=LOC117242311;ID=gene-LOC117242311;Dbxref=GeneID:117242311
NW_022882925.1	Gnomon	gene	150956	158210	.	+	.	Name=LOC117242341;ID=gene-LOC117242341;Dbxref=GeneID:117242341
NW_022882925.1	Gnomon	CDS	3165022	3165593	.	-	0	Name=XP_033366602.1;ID=cds-XP_033366602.1;Dbxref=GeneID:117243334%2CGenbank:XP_033366602.1;Parent=rna-XM_033510711.1
NW_022882925.1	Gnomon	CDS	3164604	3164936	.	-	0	Name=XP_033366602.1;ID=cds-XP_033366602.1;Dbxref=GeneID:117243334%2CGenbank:XP_033366602.1;Parent=rna-XM_033510711.1
NW_022882925.1	Gnomon	CDS	3164098	3164520	.	-	0	Name=XP_033366602.1;ID=cds-XP_033366602.1;Dbxref=GeneID:117243334%2CGenbank:XP_033366602.1;Parent=rna-XM_033510711.1
NW_022882925.1	Gnomon	CDS	3163900	3164026	.	-	0	Name=XP_033366602.1;ID=cds-XP_033366602.1;Dbxref=GeneID:117243334%2CGenbank:XP_033366602.1;Parent=rna-XM_033510711.1
NW_022882925.1	Gnomon	CDS	3163706	3163829	.	-	0	Name=XP_033366602.1;ID=cds-XP_033366602.1;Dbxref=GeneID:117243334%2CGenbank:XP_033366602.1;Parent=rna-XM_033510711.1
NW_022882925.1	Gnomon	CDS	3163514	3163629	.	-	0	Name=XP_033366602.1;ID=cds-XP_033366602.1;Dbxref=GeneID:117243334%2CGenbank:XP_033366602.1;Parent=rna-XM_033510711.1
NW_022882925.1	Gnomon	CDS	3163178	3163438	.	-	0	Name=XP_033366602.1;ID=cds-XP_033366602.1;Dbxref=GeneID:117243334%2CGenbank:XP_033366602.1;Parent=rna-XM_033510711.1
NW_022882925.1	Gnomon	CDS	3162895	3163069	.	-	0	Name=XP_033366602.1;ID=cds-XP_033366602.1;Dbxref=GeneID:117243334%2CGenbank:XP_033366602.1;Parent=rna-XM_033510711.1
NW_022882925.1	Gnomon	CDS	3162600	3162823	.	-	0	Name=XP_033366602.1;ID=cds-XP_033366602.1;Dbxref=GeneID:117243334%2CGenbank:XP_033366602.1;Parent=rna-XM_033510711.1
NW_022882925.1	Gnomon	gene	5048398	5049353	.	+	.	Name=LOC117242334;ID=gene-LOC117242334;Dbxref=GeneID:117242334
NW_022882925.1	Gnomon	gene	173606	175667	.	+	.	Name=LOC117242366;ID=gene-LOC117242366;Dbxref=GeneID:117242366
NW_022882925.1	Gnomon	gene	160630	167063	.	-	.	Name=LOC117242352;ID=gene-LOC117242352;Dbxref=GeneID:117242352
NW_022882925.1	Gnomon	CDS	3347820	3347882	.	+	0	Name=XP_033366592.1;ID=cds-XP_033366592.1;Dbxref=GeneID:117243330%2CGenbank:XP_033366592.1;Parent=rna-XM_033510701.1
NW_022882925.1	Gnomon	CDS	3350913	3351142	.	+	0	Name=XP_033366592.1;ID=cds-XP_033366592.1;Dbxref=GeneID:117243330%2CGenbank:XP_033366592.1;Parent=rna-XM_033510701.1
NW_022882925.1	Gnomon	CDS	3361785	3362076	.	+	0	Name=XP_033366592.1;ID=cds-XP_033366592.1;Dbxref=GeneID:117243330%2CGenbank:XP_033366592.1;Parent=rna-XM_033510701.1
NW_022882925.1	Gnomon	CDS	3363193	3363411	.	+	0	Name=XP_033366592.1;ID=cds-XP_033366592.1;Dbxref=GeneID:117243330%2CGenbank:XP_033366592.1;Parent=rna-XM_033510701.1
NW_022882925.1	Gnomon	CDS	3363548	3365929	.	+	0	Name=XP_033366592.1;ID=cds-XP_033366592.1;Dbxref=GeneID:117243330%2CGenbank:XP_033366592.1;Parent=rna-XM_033510701.1
NW_022882925.1	Gnomon	gene	5783926	5785926	.	-	.	Name=LOC117242381;ID=gene-LOC117242381;Dbxref=GeneID:117242381
NW_022882925.1	Gnomon	gene	5662062	5665787	.	-	.	Name=LOC117242374;ID=gene-LOC117242374;Dbxref=GeneID:117242374
NW_022882925.1	Gnomon	gene	157865	158404	.	-	.	Name=LOC117242370;ID=gene-LOC117242370;Dbxref=GeneID:117242370
NW_022882925.1	Gnomon	CDS	5154011	5154121	.	+	0	Name=XP_033366748.1;ID=cds-XP_033366748.1;Dbxref=GeneID:117243400%2CGenbank:XP_033366748.1;Parent=rna-XM_033510857.1
NW_022882925.1	Gnomon	CDS	5154724	5154822	.	+	0	Name=XP_033366748.1;ID=cds-XP_033366748.1;Dbxref=GeneID:117243400%2CGenbank:XP_033366748.1;Parent=rna-XM_033510857.1
NW_022882925.1	Gnomon	CDS	5154906	5155004	.	+	0	Name=XP_033366748.1;ID=cds-XP_033366748.1;Dbxref=GeneID:117243400%2CGenbank:XP_033366748.1;Parent=rna-XM_033510857.1
NW_022882925.1	Gnomon	CDS	5155697	5155894	.	+	0	Name=XP_033366748.1;ID=cds-XP_033366748.1;Dbxref=GeneID:117243400%2CGenbank:XP_033366748.1;Parent=rna-XM_033510857.1
NW_022882925.1	Gnomon	CDS	5156021	5156119	.	+	0	Name=XP_033366748.1;ID=cds-XP_033366748.1;Dbxref=GeneID:117243400%2CGenbank:XP_033366748.1;Parent=rna-XM_033510857.1
NW_022882925.1	Gnomon	CDS	5156307	5156603	.	+	0	Name=XP_033366748.1;ID=cds-XP_033366748.1;Dbxref=GeneID:117243400%2CGenbank:XP_033366748.1;Parent=rna-XM_033510857.1
NW_022882925.1	Gnomon	CDS	5156782	5157157	.	+	0	Name=XP_033366748.1;ID=cds-XP_033366748.1;Dbxref=GeneID:117243400%2CGenbank:XP_033366748.1;Parent=rna-XM_033510857.1
NW_022882925.1	Gnomon	CDS	5157279	5157443	.	+	0	Name=XP_033366748.1;ID=cds-XP_033366748.1;Dbxref=GeneID:117243400%2CGenbank:XP_033366748.1;Parent=rna-XM_033510857.1
NW_022882925.1	Gnomon	CDS	5157527	5157734	.	+	0	Name=XP_033366748.1;ID=cds-XP_033366748.1;Dbxref=GeneID:117243400%2CGenbank:XP_033366748.1;Parent=rna-XM_033510857.1
NW_022882925.1	Gnomon	CDS	5157809	5158231	.	+	0	Name=XP_033366748.1;ID=cds-XP_033366748.1;Dbxref=GeneID:117243400%2CGenbank:XP_033366748.1;Parent=rna-XM_033510857.1
NW_022882925.1	Gnomon	CDS	5158312	5158534	.	+	0	Name=XP_033366748.1;ID=cds-XP_033366748.1;Dbxref=GeneID:117243400%2CGenbank:XP_033366748.1;Parent=rna-XM_033510857.1
NW_022882925.1	Gnomon	CDS	5158625	5158804	.	+	0	Name=XP_033366748.1;ID=cds-XP_033366748.1;Dbxref=GeneID:117243400%2CGenbank:XP_033366748.1;Parent=rna-XM_033510857.1
NW_022882925.1	Gnomon	CDS	5158891	5159350	.	+	0	Name=XP_033366748.1;ID=cds-XP_033366748.1;Dbxref=GeneID:117243400%2CGenbank:XP_033366748.1;Parent=rna-XM_033510857.1
NW_022882925.1	Gnomon	CDS	5159431	5159596	.	+	0	Name=XP_033366748.1;ID=cds-XP_033366748.1;Dbxref=GeneID:117243400%2CGenbank:XP_033366748.1;Parent=rna-XM_033510857.1
NW_022882925.1	Gnomon	CDS	5159674	5160148	.	+	0	Name=XP_033366748.1;ID=cds-XP_033366748.1;Dbxref=GeneID:117243400%2CGenbank:XP_033366748.1;Parent=rna-XM_033510857.1
NW_022882925.1	Gnomon	CDS	5160232	5160405	.	+	0	Name=XP_033366748.1;ID=cds-XP_033366748.1;Dbxref=GeneID:117243400%2CGenbank:XP_033366748.1;Parent=rna-XM_033510857.1
NW_022882925.1	Gnomon	CDS	5160473	5160626	.	+	0	Name=XP_033366748.1;ID=cds-XP_033366748.1;Dbxref=GeneID:117243400%2CGenbank:XP_033366748.1;Parent=rna-XM_033510857.1
NW_022882925.1	Gnomon	CDS	5160717	5160835	.	+	0	Name=XP_033366748.1;ID=cds-XP_033366748.1;Dbxref=GeneID:117243400%2CGenbank:XP_033366748.1;Parent=rna-XM_033510857.1
NW_022882925.1	Gnomon	CDS	5160945	5160950	.	+	0	Name=XP_033366748.1;ID=cds-XP_033366748.1;Dbxref=GeneID:117243400%2CGenbank:XP_033366748.1;Parent=rna-XM_033510857.1
NW_022882925.1	Gnomon	CDS	5161066	5161180	.	+	0	Name=XP_033366748.1;ID=cds-XP_033366748.1;Dbxref=GeneID:117243400%2CGenbank:XP_033366748.1;Parent=rna-XM_033510857.1
NW_022882925.1	Gnomon	CDS	5162537	5163300	.	+	0	Name=XP_033366748.1;ID=cds-XP_033366748.1;Dbxref=GeneID:117243400%2CGenbank:XP_033366748.1;Parent=rna-XM_033510857.1
NW_022882925.1	Gnomon	CDS	2087631	2087946	.	+	0	Name=XP_033366352.1;ID=cds-XP_033366352.1;Dbxref=GeneID:117243192%2CGenbank:XP_033366352.1;Parent=rna-XM_033510461.1
NW_022882925.1	Gnomon	CDS	2088022	2088065	.	+	0	Name=XP_033366352.1;ID=cds-XP_033366352.1;Dbxref=GeneID:117243192%2CGenbank:XP_033366352.1;Parent=rna-XM_033510461.1
NW_022882925.1	Gnomon	exon	5506260	5506648	.	-	.	ID=exon-XM_033510343.1-5;Dbxref=GeneID:117243119%2CGenbank:XM_033510343.1;Parent=rna-XM_033510343.1
NW_022882925.1	Gnomon	exon	5499999	5500205	.	-	.	ID=exon-XM_033510343.1-6;Dbxref=GeneID:117243119%2CGenbank:XM_033510343.1;Parent=rna-XM_033510343.1
NW_022882925.1	Gnomon	CDS	7397456	7397623	.	-	0	Name=XP_033363367.1;ID=cds-XP_033363367.1;Dbxref=GeneID:117241582%2CGenbank:XP_033363367.1;Parent=rna-XM_033507476.1
NW_022882925.1	Gnomon	CDS	7396912	7397106	.	-	0	Name=XP_033363367.1;ID=cds-XP_033363367.1;Dbxref=GeneID:117241582%2CGenbank:XP_033363367.1;Parent=rna-XM_033507476.1
NW_022882925.1	Gnomon	CDS	7396390	7396681	.	-	0	Name=XP_033363367.1;ID=cds-XP_033363367.1;Dbxref=GeneID:117241582%2CGenbank:XP_033363367.1;Parent=rna-XM_033507476.1
NW_022882925.1	Gnomon	CDS	7395931	7396306	.	-	0	Name=XP_033363367.1;ID=cds-XP_033363367.1;Dbxref=GeneID:117241582%2CGenbank:XP_033363367.1;Parent=rna-XM_033507476.1
NW_022882925.1	Gnomon	CDS	7394943	7395300	.	-	0	Name=XP_033363367.1;ID=cds-XP_033363367.1;Dbxref=GeneID:117241582%2CGenbank:XP_033363367.1;Parent=rna-XM_033507476.1
NW_022882925.1	Gnomon	exon	5509342	5509762	.	-	.	ID=exon-XM_033510343.1-3;Dbxref=GeneID:117243119%2CGenbank:XM_033510343.1;Parent=rna-XM_033510343.1
NW_022882925.1	Gnomon	exon	5507498	5507866	.	-	.	ID=exon-XM_033510343.1-4;Dbxref=GeneID:117243119%2CGenbank:XM_033510343.1;Parent=rna-XM_033510343.1
NW_022882925.1	Gnomon	exon	5492719	5492935	.	-	.	ID=exon-XM_033510343.1-9;Dbxref=GeneID:117243119%2CGenbank:XM_033510343.1;Parent=rna-XM_033510343.1
NW_022882925.1	Gnomon	exon	5497974	5498334	.	-	.	ID=exon-XM_033510343.1-7;Dbxref=GeneID:117243119%2CGenbank:XM_033510343.1;Parent=rna-XM_033510343.1
NW_022882925.1	Gnomon	exon	5494651	5494740	.	-	.	ID=exon-XM_033510343.1-8;Dbxref=GeneID:117243119%2CGenbank:XM_033510343.1;Parent=rna-XM_033510343.1
NW_022882925.1	Gnomon	exon	5563163	5563394	.	-	.	ID=exon-XM_033510343.1-1;Dbxref=GeneID:117243119%2CGenbank:XM_033510343.1;Parent=rna-XM_033510343.1
NW_022882925.1	Gnomon	pseudogene	6936452	6938659	.	-	.	Name=LOC117242399;ID=gene-LOC117242399;Dbxref=GeneID:117242399
NW_022882925.1	Gnomon	exon	5531290	5531402	.	-	.	ID=exon-XM_033510343.1-2;Dbxref=GeneID:117243119%2CGenbank:XM_033510343.1;Parent=rna-XM_033510343.1
NW_022882925.1	Gnomon	exon	5475493	5479120	.	-	.	ID=exon-XM_033510342.1-20;Dbxref=GeneID:117243119%2CGenbank:XM_033510342.1;Parent=rna-XM_033510342.1
NW_022882925.1	Gnomon	gene	377927	390294	.	+	.	Name=LOC117242181;ID=gene-LOC117242181;Dbxref=GeneID:117242181
NW_022882925.1	Gnomon	gene	961578	962984	.	+	.	Name=LOC117242174;ID=gene-LOC117242174;Dbxref=GeneID:117242174
NW_022882925.1	Gnomon	CDS	4986121	4986153	.	-	0	Name=XP_033366508.1;ID=cds-XP_033366508.1;Dbxref=GeneID:117243275%2CGenbank:XP_033366508.1;Parent=rna-XM_033510617.1
NW_022882925.1	Gnomon	CDS	4985714	4985821	.	-	0	Name=XP_033366508.1;ID=cds-XP_033366508.1;Dbxref=GeneID:117243275%2CGenbank:XP_033366508.1;Parent=rna-XM_033510617.1
NW_022882925.1	Gnomon	CDS	4983137	4983337	.	-	0	Name=XP_033366508.1;ID=cds-XP_033366508.1;Dbxref=GeneID:117243275%2CGenbank:XP_033366508.1;Parent=rna-XM_033510617.1
NW_022882925.1	Gnomon	CDS	4982935	4983075	.	-	0	Name=XP_033366508.1;ID=cds-XP_033366508.1;Dbxref=GeneID:117243275%2CGenbank:XP_033366508.1;Parent=rna-XM_033510617.1
NW_022882925.1	Gnomon	CDS	4982765	4982855	.	-	0	Name=XP_033366508.1;ID=cds-XP_033366508.1;Dbxref=GeneID:117243275%2CGenbank:XP_033366508.1;Parent=rna-XM_033510617.1
NW_022882925.1	Gnomon	CDS	4982540	4982694	.	-	0	Name=XP_033366508.1;ID=cds-XP_033366508.1;Dbxref=GeneID:117243275%2CGenbank:XP_033366508.1;Parent=rna-XM_033510617.1
NW_022882925.1	Gnomon	CDS	4982176	4982468	.	-	0	Name=XP_033366508.1;ID=cds-XP_033366508.1;Dbxref=GeneID:117243275%2CGenbank:XP_033366508.1;Parent=rna-XM_033510617.1
NW_022882925.1	Gnomon	CDS	4981902	4982096	.	-	0	Name=XP_033366508.1;ID=cds-XP_033366508.1;Dbxref=GeneID:117243275%2CGenbank:XP_033366508.1;Parent=rna-XM_033510617.1
NW_022882925.1	Gnomon	CDS	4981726	4981812	.	-	0	Name=XP_033366508.1;ID=cds-XP_033366508.1;Dbxref=GeneID:117243275%2CGenbank:XP_033366508.1;Parent=rna-XM_033510617.1
NW_022882925.1	Gnomon	CDS	4981475	4981663	.	-	0	Name=XP_033366508.1;ID=cds-XP_033366508.1;Dbxref=GeneID:117243275%2CGenbank:XP_033366508.1;Parent=rna-XM_033510617.1
NW_022882925.1	Gnomon	CDS	4981307	4981392	.	-	0	Name=XP_033366508.1;ID=cds-XP_033366508.1;Dbxref=GeneID:117243275%2CGenbank:XP_033366508.1;Parent=rna-XM_033510617.1
NW_022882925.1	Gnomon	CDS	4981097	4981234	.	-	0	Name=XP_033366508.1;ID=cds-XP_033366508.1;Dbxref=GeneID:117243275%2CGenbank:XP_033366508.1;Parent=rna-XM_033510617.1
NW_022882925.1	Gnomon	CDS	4980324	4980353	.	-	0	Name=XP_033366508.1;ID=cds-XP_033366508.1;Dbxref=GeneID:117243275%2CGenbank:XP_033366508.1;Parent=rna-XM_033510617.1
NW_022882925.1	Gnomon	CDS	4979357	4979591	.	-	0	Name=XP_033366508.1;ID=cds-XP_033366508.1;Dbxref=GeneID:117243275%2CGenbank:XP_033366508.1;Parent=rna-XM_033510617.1
NW_022882925.1	Gnomon	CDS	4979079	4979287	.	-	0	Name=XP_033366508.1;ID=cds-XP_033366508.1;Dbxref=GeneID:117243275%2CGenbank:XP_033366508.1;Parent=rna-XM_033510617.1
NW_022882925.1	Gnomon	CDS	4978794	4979020	.	-	0	Name=XP_033366508.1;ID=cds-XP_033366508.1;Dbxref=GeneID:117243275%2CGenbank:XP_033366508.1;Parent=rna-XM_033510617.1
NW_022882925.1	Gnomon	CDS	4978597	4978733	.	-	0	Name=XP_033366508.1;ID=cds-XP_033366508.1;Dbxref=GeneID:117243275%2CGenbank:XP_033366508.1;Parent=rna-XM_033510617.1
NW_022882925.1	Gnomon	CDS	4977321	4977435	.	-	0	Name=XP_033366508.1;ID=cds-XP_033366508.1;Dbxref=GeneID:117243275%2CGenbank:XP_033366508.1;Parent=rna-XM_033510617.1
NW_022882925.1	Gnomon	CDS	4977019	4977258	.	-	0	Name=XP_033366508.1;ID=cds-XP_033366508.1;Dbxref=GeneID:117243275%2CGenbank:XP_033366508.1;Parent=rna-XM_033510617.1
NW_022882925.1	Gnomon	CDS	4976812	4976928	.	-	0	Name=XP_033366508.1;ID=cds-XP_033366508.1;Dbxref=GeneID:117243275%2CGenbank:XP_033366508.1;Parent=rna-XM_033510617.1
NW_022882925.1	Gnomon	CDS	4976588	4976745	.	-	0	Name=XP_033366508.1;ID=cds-XP_033366508.1;Dbxref=GeneID:117243275%2CGenbank:XP_033366508.1;Parent=rna-XM_033510617.1
NW_022882925.1	Gnomon	CDS	4976352	4976500	.	-	0	Name=XP_033366508.1;ID=cds-XP_033366508.1;Dbxref=GeneID:117243275%2CGenbank:XP_033366508.1;Parent=rna-XM_033510617.1
NW_022882925.1	Gnomon	CDS	4975994	4976041	.	-	0	Name=XP_033366508.1;ID=cds-XP_033366508.1;Dbxref=GeneID:117243275%2CGenbank:XP_033366508.1;Parent=rna-XM_033510617.1
NW_022882925.1	Gnomon	CDS	4972500	4974014	.	-	0	Name=XP_033366508.1;ID=cds-XP_033366508.1;Dbxref=GeneID:117243275%2CGenbank:XP_033366508.1;Parent=rna-XM_033510617.1
NW_022882925.1	Gnomon	CDS	4972112	4972355	.	-	0	Name=XP_033366508.1;ID=cds-XP_033366508.1;Dbxref=GeneID:117243275%2CGenbank:XP_033366508.1;Parent=rna-XM_033510617.1
NW_022882925.1	Gnomon	CDS	4971831	4971922	.	-	0	Name=XP_033366508.1;ID=cds-XP_033366508.1;Dbxref=GeneID:117243275%2CGenbank:XP_033366508.1;Parent=rna-XM_033510617.1
NW_022882925.1	Gnomon	CDS	4971651	4971762	.	-	0	Name=XP_033366508.1;ID=cds-XP_033366508.1;Dbxref=GeneID:117243275%2CGenbank:XP_033366508.1;Parent=rna-XM_033510617.1
NW_022882925.1	Gnomon	CDS	4971217	4971582	.	-	0	Name=XP_033366508.1;ID=cds-XP_033366508.1;Dbxref=GeneID:117243275%2CGenbank:XP_033366508.1;Parent=rna-XM_033510617.1
NW_022882925.1	Gnomon	CDS	4970686	4971142	.	-	0	Name=XP_033366508.1;ID=cds-XP_033366508.1;Dbxref=GeneID:117243275%2CGenbank:XP_033366508.1;Parent=rna-XM_033510617.1
NW_022882925.1	Gnomon	gene	4549737	4560276	.	-	.	Name=LOC117242197;ID=gene-LOC117242197;Dbxref=GeneID:117242197
NW_022882925.1	Gnomon	CDS	996923	996955	.	+	0	Name=XP_033366112.1;ID=cds-XP_033366112.1;Dbxref=GeneID:117243058%2CGenbank:XP_033366112.1;Parent=rna-XM_033510221.1
NW_022882925.1	Gnomon	CDS	997079	997841	.	+	0	Name=XP_033366112.1;ID=cds-XP_033366112.1;Dbxref=GeneID:117243058%2CGenbank:XP_033366112.1;Parent=rna-XM_033510221.1
NW_022882925.1	Gnomon	CDS	997989	999175	.	+	0	Name=XP_033366112.1;ID=cds-XP_033366112.1;Dbxref=GeneID:117243058%2CGenbank:XP_033366112.1;Parent=rna-XM_033510221.1
NW_022882925.1	Gnomon	CDS	319095	319146	.	-	0	Name=XP_033366258.1;ID=cds-XP_033366258.1;Dbxref=GeneID:117243132%2CGenbank:XP_033366258.1;Parent=rna-XM_033510367.1
NW_022882925.1	Gnomon	CDS	317711	318560	.	-	0	Name=XP_033366258.1;ID=cds-XP_033366258.1;Dbxref=GeneID:117243132%2CGenbank:XP_033366258.1;Parent=rna-XM_033510367.1
NW_022882925.1	Gnomon	CDS	317517	317605	.	-	0	Name=XP_033366258.1;ID=cds-XP_033366258.1;Dbxref=GeneID:117243132%2CGenbank:XP_033366258.1;Parent=rna-XM_033510367.1
NW_022882925.1	Gnomon	CDS	317252	317435	.	-	0	Name=XP_033366258.1;ID=cds-XP_033366258.1;Dbxref=GeneID:117243132%2CGenbank:XP_033366258.1;Parent=rna-XM_033510367.1
NW_022882925.1	Gnomon	CDS	316882	317040	.	-	0	Name=XP_033366258.1;ID=cds-XP_033366258.1;Dbxref=GeneID:117243132%2CGenbank:XP_033366258.1;Parent=rna-XM_033510367.1
NW_022882925.1	Gnomon	CDS	316615	316810	.	-	0	Name=XP_033366258.1;ID=cds-XP_033366258.1;Dbxref=GeneID:117243132%2CGenbank:XP_033366258.1;Parent=rna-XM_033510367.1
NW_022882925.1	Gnomon	CDS	315639	316085	.	-	0	Name=XP_033366258.1;ID=cds-XP_033366258.1;Dbxref=GeneID:117243132%2CGenbank:XP_033366258.1;Parent=rna-XM_033510367.1
NW_022882925.1	Gnomon	exon	2149009	2149164	.	-	.	ID=exon-XM_033510455.1-3;Dbxref=GeneID:117243188%2CGenbank:XM_033510455.1;Parent=rna-XM_033510455.1
NW_022882925.1	Gnomon	exon	2150101	2150229	.	-	.	ID=exon-XM_033510455.1-1;Dbxref=GeneID:117243188%2CGenbank:XM_033510455.1;Parent=rna-XM_033510455.1
NW_022882925.1	Gnomon	exon	2149247	2149812	.	-	.	ID=exon-XM_033510455.1-2;Dbxref=GeneID:117243188%2CGenbank:XM_033510455.1;Parent=rna-XM_033510455.1
NW_022882925.1	Gnomon	mRNA	7542621	7545684	.	+	.	Name=XM_033510418.1;ID=rna-XM_033510418.1;Dbxref=GeneID:117243169%2CGenbank:XM_033510418.1;Parent=gene-LOC117243169
NW_022882925.1	Gnomon	CDS	6658468	6658488	.	+	0	Name=XP_033364445.1;ID=cds-XP_033364445.1;Dbxref=GeneID:117242122%2CGenbank:XP_033364445.1;Parent=rna-XM_033508554.1
NW_022882925.1	Gnomon	CDS	6665723	6665833	.	+	0	Name=XP_033364445.1;ID=cds-XP_033364445.1;Dbxref=GeneID:117242122%2CGenbank:XP_033364445.1;Parent=rna-XM_033508554.1
NW_022882925.1	Gnomon	CDS	6669675	6669763	.	+	0	Name=XP_033364445.1;ID=cds-XP_033364445.1;Dbxref=GeneID:117242122%2CGenbank:XP_033364445.1;Parent=rna-XM_033508554.1
NW_022882925.1	Gnomon	CDS	6669851	6669914	.	+	0	Name=XP_033364445.1;ID=cds-XP_033364445.1;Dbxref=GeneID:117242122%2CGenbank:XP_033364445.1;Parent=rna-XM_033508554.1
NW_022882925.1	Gnomon	CDS	6669993	6670102	.	+	0	Name=XP_033364445.1;ID=cds-XP_033364445.1;Dbxref=GeneID:117242122%2CGenbank:XP_033364445.1;Parent=rna-XM_033508554.1
NW_022882925.1	Gnomon	CDS	6670308	6670592	.	+	0	Name=XP_033364445.1;ID=cds-XP_033364445.1;Dbxref=GeneID:117242122%2CGenbank:XP_033364445.1;Parent=rna-XM_033508554.1
NW_022882925.1	Gnomon	CDS	6670853	6671030	.	+	0	Name=XP_033364445.1;ID=cds-XP_033364445.1;Dbxref=GeneID:117242122%2CGenbank:XP_033364445.1;Parent=rna-XM_033508554.1
NW_022882925.1	Gnomon	CDS	6671117	6671395	.	+	0	Name=XP_033364445.1;ID=cds-XP_033364445.1;Dbxref=GeneID:117242122%2CGenbank:XP_033364445.1;Parent=rna-XM_033508554.1
NW_022882925.1	Gnomon	CDS	6671486	6671815	.	+	0	Name=XP_033364445.1;ID=cds-XP_033364445.1;Dbxref=GeneID:117242122%2CGenbank:XP_033364445.1;Parent=rna-XM_033508554.1
NW_022882925.1	Gnomon	CDS	6672003	6672290	.	+	0	Name=XP_033364445.1;ID=cds-XP_033364445.1;Dbxref=GeneID:117242122%2CGenbank:XP_033364445.1;Parent=rna-XM_033508554.1
NW_022882925.1	Gnomon	CDS	6672373	6672530	.	+	0	Name=XP_033364445.1;ID=cds-XP_033364445.1;Dbxref=GeneID:117242122%2CGenbank:XP_033364445.1;Parent=rna-XM_033508554.1
NW_022882925.1	Gnomon	CDS	6672822	6673199	.	+	0	Name=XP_033364445.1;ID=cds-XP_033364445.1;Dbxref=GeneID:117242122%2CGenbank:XP_033364445.1;Parent=rna-XM_033508554.1
NW_022882925.1	Gnomon	CDS	6673515	6673858	.	+	0	Name=XP_033364445.1;ID=cds-XP_033364445.1;Dbxref=GeneID:117242122%2CGenbank:XP_033364445.1;Parent=rna-XM_033508554.1
NW_022882925.1	Gnomon	CDS	6674074	6674745	.	+	0	Name=XP_033364445.1;ID=cds-XP_033364445.1;Dbxref=GeneID:117242122%2CGenbank:XP_033364445.1;Parent=rna-XM_033508554.1
NW_022882925.1	Gnomon	CDS	6674959	6675230	.	+	0	Name=XP_033364445.1;ID=cds-XP_033364445.1;Dbxref=GeneID:117242122%2CGenbank:XP_033364445.1;Parent=rna-XM_033508554.1
NW_022882925.1	Gnomon	CDS	6675307	6675483	.	+	0	Name=XP_033364445.1;ID=cds-XP_033364445.1;Dbxref=GeneID:117242122%2CGenbank:XP_033364445.1;Parent=rna-XM_033508554.1
NW_022882925.1	Gnomon	CDS	6675912	6676365	.	+	0	Name=XP_033364445.1;ID=cds-XP_033364445.1;Dbxref=GeneID:117242122%2CGenbank:XP_033364445.1;Parent=rna-XM_033508554.1
NW_022882925.1	Gnomon	CDS	6677012	6677808	.	+	0	Name=XP_033364445.1;ID=cds-XP_033364445.1;Dbxref=GeneID:117242122%2CGenbank:XP_033364445.1;Parent=rna-XM_033508554.1
NW_022882925.1	Gnomon	CDS	6678516	6678620	.	+	0	Name=XP_033364445.1;ID=cds-XP_033364445.1;Dbxref=GeneID:117242122%2CGenbank:XP_033364445.1;Parent=rna-XM_033508554.1
NW_022882925.1	Gnomon	CDS	6679849	6680321	.	+	0	Name=XP_033364445.1;ID=cds-XP_033364445.1;Dbxref=GeneID:117242122%2CGenbank:XP_033364445.1;Parent=rna-XM_033508554.1
NW_022882925.1	Gnomon	CDS	6680421	6680705	.	+	0	Name=XP_033364445.1;ID=cds-XP_033364445.1;Dbxref=GeneID:117242122%2CGenbank:XP_033364445.1;Parent=rna-XM_033508554.1
NW_022882925.1	Gnomon	CDS	6680786	6680997	.	+	0	Name=XP_033364445.1;ID=cds-XP_033364445.1;Dbxref=GeneID:117242122%2CGenbank:XP_033364445.1;Parent=rna-XM_033508554.1
NW_022882925.1	Gnomon	CDS	6681075	6681270	.	+	0	Name=XP_033364445.1;ID=cds-XP_033364445.1;Dbxref=GeneID:117242122%2CGenbank:XP_033364445.1;Parent=rna-XM_033508554.1
NW_022882925.1	Gnomon	CDS	6681496	6682492	.	+	0	Name=XP_033364445.1;ID=cds-XP_033364445.1;Dbxref=GeneID:117242122%2CGenbank:XP_033364445.1;Parent=rna-XM_033508554.1
NW_022882925.1	Gnomon	CDS	6682884	6683126	.	+	0	Name=XP_033364445.1;ID=cds-XP_033364445.1;Dbxref=GeneID:117242122%2CGenbank:XP_033364445.1;Parent=rna-XM_033508554.1
NW_022882925.1	Gnomon	CDS	6706520	6706896	.	+	0	Name=XP_033364445.1;ID=cds-XP_033364445.1;Dbxref=GeneID:117242122%2CGenbank:XP_033364445.1;Parent=rna-XM_033508554.1
NW_022882925.1	Gnomon	CDS	6708301	6708604	.	+	0	Name=XP_033364445.1;ID=cds-XP_033364445.1;Dbxref=GeneID:117242122%2CGenbank:XP_033364445.1;Parent=rna-XM_033508554.1
NW_022882925.1	Gnomon	CDS	6709277	6709672	.	+	0	Name=XP_033364445.1;ID=cds-XP_033364445.1;Dbxref=GeneID:117242122%2CGenbank:XP_033364445.1;Parent=rna-XM_033508554.1
NW_022882925.1	Gnomon	CDS	6710271	6710455	.	+	0	Name=XP_033364445.1;ID=cds-XP_033364445.1;Dbxref=GeneID:117242122%2CGenbank:XP_033364445.1;Parent=rna-XM_033508554.1
NW_022882925.1	Gnomon	CDS	6710565	6710697	.	+	0	Name=XP_033364445.1;ID=cds-XP_033364445.1;Dbxref=GeneID:117242122%2CGenbank:XP_033364445.1;Parent=rna-XM_033508554.1
NW_022882925.1	Gnomon	CDS	6710788	6710992	.	+	0	Name=XP_033364445.1;ID=cds-XP_033364445.1;Dbxref=GeneID:117242122%2CGenbank:XP_033364445.1;Parent=rna-XM_033508554.1
NW_022882925.1	Gnomon	CDS	6711106	6711242	.	+	0	Name=XP_033364445.1;ID=cds-XP_033364445.1;Dbxref=GeneID:117242122%2CGenbank:XP_033364445.1;Parent=rna-XM_033508554.1
NW_022882925.1	Gnomon	CDS	6711323	6711553	.	+	0	Name=XP_033364445.1;ID=cds-XP_033364445.1;Dbxref=GeneID:117242122%2CGenbank:XP_033364445.1;Parent=rna-XM_033508554.1
NW_022882925.1	Gnomon	lnc_RNA	6760070	6760653	.	+	.	Name=XR_004495403.1;ID=rna-XR_004495403.1;Dbxref=GeneID:117243157%2CGenbank:XR_004495403.1;Parent=gene-LOC117243157
NW_022882925.1	Gnomon	lnc_RNA	4566511	4570926	.	-	.	Name=XR_004495393.1;ID=rna-XR_004495393.1;Dbxref=GeneID:117243103%2CGenbank:XR_004495393.1;Parent=gene-LOC117243103
NW_022882925.1	Gnomon	CDS	73546	74547	.	+	0	Name=XP_033366018.1;ID=cds-XP_033366018.1;Dbxref=GeneID:117243002%2CGenbank:XP_033366018.1;Parent=rna-XM_033510127.1
NW_022882925.1	Gnomon	CDS	74627	75079	.	+	0	Name=XP_033366018.1;ID=cds-XP_033366018.1;Dbxref=GeneID:117243002%2CGenbank:XP_033366018.1;Parent=rna-XM_033510127.1
NW_022882925.1	Gnomon	exon	5490902	5491249	.	-	.	ID=exon-XM_033510342.1-13;Dbxref=GeneID:117243119%2CGenbank:XM_033510342.1;Parent=rna-XM_033510342.1
NW_022882925.1	Gnomon	exon	5490299	5490422	.	-	.	ID=exon-XM_033510342.1-14;Dbxref=GeneID:117243119%2CGenbank:XM_033510342.1;Parent=rna-XM_033510342.1
NW_022882925.1	Gnomon	exon	5492719	5492935	.	-	.	ID=exon-XM_033510342.1-11;Dbxref=GeneID:117243119%2CGenbank:XM_033510342.1;Parent=rna-XM_033510342.1
NW_022882925.1	Gnomon	exon	5491781	5492048	.	-	.	ID=exon-XM_033510342.1-12;Dbxref=GeneID:117243119%2CGenbank:XM_033510342.1;Parent=rna-XM_033510342.1
NW_022882925.1	Gnomon	exon	5494651	5494740	.	-	.	ID=exon-XM_033510342.1-10;Dbxref=GeneID:117243119%2CGenbank:XM_033510342.1;Parent=rna-XM_033510342.1
NW_022882925.1	Gnomon	exon	3219981	3220252	.	+	.	ID=exon-XM_033510706.1-8;Dbxref=GeneID:117243331%2CGenbank:XM_033510706.1;Parent=rna-XM_033510706.1
NW_022882925.1	Gnomon	exon	3220334	3221412	.	+	.	ID=exon-XM_033510706.1-9;Dbxref=GeneID:117243331%2CGenbank:XM_033510706.1;Parent=rna-XM_033510706.1
NW_022882925.1	Gnomon	exon	3215822	3216064	.	+	.	ID=exon-XM_033510706.1-2;Dbxref=GeneID:117243331%2CGenbank:XM_033510706.1;Parent=rna-XM_033510706.1
NW_022882925.1	Gnomon	exon	3216721	3216869	.	+	.	ID=exon-XM_033510706.1-3;Dbxref=GeneID:117243331%2CGenbank:XM_033510706.1;Parent=rna-XM_033510706.1
NW_022882925.1	Gnomon	exon	5479220	5479435	.	-	.	ID=exon-XM_033510342.1-19;Dbxref=GeneID:117243119%2CGenbank:XM_033510342.1;Parent=rna-XM_033510342.1
NW_022882925.1	Gnomon	exon	3215425	3215652	.	+	.	ID=exon-XM_033510706.1-1;Dbxref=GeneID:117243331%2CGenbank:XM_033510706.1;Parent=rna-XM_033510706.1
NW_022882925.1	Gnomon	exon	3218537	3218819	.	+	.	ID=exon-XM_033510706.1-6;Dbxref=GeneID:117243331%2CGenbank:XM_033510706.1;Parent=rna-XM_033510706.1
NW_022882925.1	Gnomon	exon	5484038	5484064	.	-	.	ID=exon-XM_033510342.1-17;Dbxref=GeneID:117243119%2CGenbank:XM_033510342.1;Parent=rna-XM_033510342.1
NW_022882925.1	Gnomon	exon	3218891	3219280	.	+	.	ID=exon-XM_033510706.1-7;Dbxref=GeneID:117243331%2CGenbank:XM_033510706.1;Parent=rna-XM_033510706.1
NW_022882925.1	Gnomon	exon	5481763	5481783	.	-	.	ID=exon-XM_033510342.1-18;Dbxref=GeneID:117243119%2CGenbank:XM_033510342.1;Parent=rna-XM_033510342.1
NW_022882925.1	Gnomon	exon	3216951	3217729	.	+	.	ID=exon-XM_033510706.1-4;Dbxref=GeneID:117243331%2CGenbank:XM_033510706.1;Parent=rna-XM_033510706.1
NW_022882925.1	Gnomon	exon	5489938	5490082	.	-	.	ID=exon-XM_033510342.1-15;Dbxref=GeneID:117243119%2CGenbank:XM_033510342.1;Parent=rna-XM_033510342.1
NW_022882925.1	Gnomon	exon	3218113	3218457	.	+	.	ID=exon-XM_033510706.1-5;Dbxref=GeneID:117243331%2CGenbank:XM_033510706.1;Parent=rna-XM_033510706.1
NW_022882925.1	Gnomon	exon	5486178	5486367	.	-	.	ID=exon-XM_033510342.1-16;Dbxref=GeneID:117243119%2CGenbank:XM_033510342.1;Parent=rna-XM_033510342.1
NW_022882925.1	Gnomon	mRNA	7102006	7113296	.	-	.	Name=XM_033510908.1;ID=rna-XM_033510908.1;Dbxref=GeneID:117243425%2CGenbank:XM_033510908.1;Parent=gene-LOC117243425
NW_022882925.1	Gnomon	mRNA	4745679	4747593	.	-	.	Name=XM_033510512.1;ID=rna-XM_033510512.1;Dbxref=GeneID:117243223%2CGenbank:XM_033510512.1;Parent=gene-LOC117243223
NW_022882925.1	Gnomon	transcript	5746900	5755771	.	-	.	Name=XR_004495309.1;ID=rna-XR_004495309.1;Dbxref=GeneID:117242605%2CGenbank:XR_004495309.1;Parent=gene-LOC117242605
NW_022882925.1	Gnomon	lnc_RNA	7061393	7063916	.	+	.	Name=XR_004495153.1;ID=rna-XR_004495153.1;Dbxref=GeneID:117241985%2CGenbank:XR_004495153.1;Parent=gene-LOC117241985
NW_022882925.1	Gnomon	exon	512198	512215	.	-	.	ID=exon-XM_033508427.1-1;Dbxref=GeneID:117242067%2CGenbank:XM_033508427.1;Parent=rna-XM_033508427.1
NW_022882925.1	Gnomon	exon	511358	511429	.	-	.	ID=exon-XM_033508427.1-2;Dbxref=GeneID:117242067%2CGenbank:XM_033508427.1;Parent=rna-XM_033508427.1
NW_022882925.1	Gnomon	exon	507148	510707	.	-	.	ID=exon-XM_033508427.1-3;Dbxref=GeneID:117242067%2CGenbank:XM_033508427.1;Parent=rna-XM_033508427.1
NW_022882925.1	Gnomon	CDS	4161566	4161776	.	+	0	Name=XP_033366841.1;ID=cds-XP_033366841.1;Dbxref=GeneID:117243444%2CGenbank:XP_033366841.1;Parent=rna-XM_033510950.1
NW_022882925.1	Gnomon	CDS	4163440	4163655	.	+	0	Name=XP_033366841.1;ID=cds-XP_033366841.1;Dbxref=GeneID:117243444%2CGenbank:XP_033366841.1;Parent=rna-XM_033510950.1
NW_022882925.1	Gnomon	CDS	4165602	4165798	.	+	0	Name=XP_033366841.1;ID=cds-XP_033366841.1;Dbxref=GeneID:117243444%2CGenbank:XP_033366841.1;Parent=rna-XM_033510950.1
NW_022882925.1	Gnomon	mRNA	3195651	3198329	.	+	.	Name=XM_033510752.1;ID=rna-XM_033510752.1;Dbxref=GeneID:117243352%2CGenbank:XM_033510752.1;Parent=gene-LOC117243352
NW_022882925.1	Gnomon	transcript	5750974	5755771	.	-	.	Name=XR_004495299.1;ID=rna-XR_004495299.1;Dbxref=GeneID:117242605%2CGenbank:XR_004495299.1;Parent=gene-LOC117242605
NW_022882925.1	Gnomon	CDS	3347820	3347882	.	+	0	Name=XP_033366591.1;ID=cds-XP_033366591.1;Dbxref=GeneID:117243330%2CGenbank:XP_033366591.1;Parent=rna-XM_033510700.1
NW_022882925.1	Gnomon	CDS	3350913	3351142	.	+	0	Name=XP_033366591.1;ID=cds-XP_033366591.1;Dbxref=GeneID:117243330%2CGenbank:XP_033366591.1;Parent=rna-XM_033510700.1
NW_022882925.1	Gnomon	CDS	3361785	3362076	.	+	0	Name=XP_033366591.1;ID=cds-XP_033366591.1;Dbxref=GeneID:117243330%2CGenbank:XP_033366591.1;Parent=rna-XM_033510700.1
NW_022882925.1	Gnomon	CDS	3363193	3363411	.	+	0	Name=XP_033366591.1;ID=cds-XP_033366591.1;Dbxref=GeneID:117243330%2CGenbank:XP_033366591.1;Parent=rna-XM_033510700.1
NW_022882925.1	Gnomon	CDS	3363548	3365929	.	+	0	Name=XP_033366591.1;ID=cds-XP_033366591.1;Dbxref=GeneID:117243330%2CGenbank:XP_033366591.1;Parent=rna-XM_033510700.1
NW_022882925.1	Gnomon	mRNA	1028407	1029503	.	-	.	Name=XM_033510263.1;ID=rna-XM_033510263.1;Dbxref=GeneID:117243077%2CGenbank:XM_033510263.1;Parent=gene-LOC117243077
NW_022882925.1	Gnomon	CDS	3187132	3187213	.	+	0	Name=XP_033366601.1;ID=cds-XP_033366601.1;Dbxref=GeneID:117243333%2CGenbank:XP_033366601.1;Parent=rna-XM_033510710.1
NW_022882925.1	Gnomon	CDS	3187291	3187489	.	+	0	Name=XP_033366601.1;ID=cds-XP_033366601.1;Dbxref=GeneID:117243333%2CGenbank:XP_033366601.1;Parent=rna-XM_033510710.1
NW_022882925.1	Gnomon	CDS	3187565	3187719	.	+	0	Name=XP_033366601.1;ID=cds-XP_033366601.1;Dbxref=GeneID:117243333%2CGenbank:XP_033366601.1;Parent=rna-XM_033510710.1
NW_022882925.1	Gnomon	CDS	3187802	3188042	.	+	0	Name=XP_033366601.1;ID=cds-XP_033366601.1;Dbxref=GeneID:117243333%2CGenbank:XP_033366601.1;Parent=rna-XM_033510710.1
NW_022882925.1	Gnomon	CDS	3188111	3188375	.	+	0	Name=XP_033366601.1;ID=cds-XP_033366601.1;Dbxref=GeneID:117243333%2CGenbank:XP_033366601.1;Parent=rna-XM_033510710.1
NW_022882925.1	Gnomon	CDS	3188450	3188941	.	+	0	Name=XP_033366601.1;ID=cds-XP_033366601.1;Dbxref=GeneID:117243333%2CGenbank:XP_033366601.1;Parent=rna-XM_033510710.1
NW_022882925.1	Gnomon	CDS	3189025	3189352	.	+	0	Name=XP_033366601.1;ID=cds-XP_033366601.1;Dbxref=GeneID:117243333%2CGenbank:XP_033366601.1;Parent=rna-XM_033510710.1
NW_022882925.1	Gnomon	CDS	3189457	3189693	.	+	0	Name=XP_033366601.1;ID=cds-XP_033366601.1;Dbxref=GeneID:117243333%2CGenbank:XP_033366601.1;Parent=rna-XM_033510710.1
NW_022882925.1	Gnomon	CDS	3189772	3189816	.	+	0	Name=XP_033366601.1;ID=cds-XP_033366601.1;Dbxref=GeneID:117243333%2CGenbank:XP_033366601.1;Parent=rna-XM_033510710.1
NW_022882925.1	Gnomon	CDS	3189893	3189966	.	+	0	Name=XP_033366601.1;ID=cds-XP_033366601.1;Dbxref=GeneID:117243333%2CGenbank:XP_033366601.1;Parent=rna-XM_033510710.1
NW_022882925.1	Gnomon	CDS	3190048	3190101	.	+	0	Name=XP_033366601.1;ID=cds-XP_033366601.1;Dbxref=GeneID:117243333%2CGenbank:XP_033366601.1;Parent=rna-XM_033510710.1
NW_022882925.1	Gnomon	gene	4560976	4562040	.	+	.	Name=LOC117242227;ID=gene-LOC117242227;Dbxref=GeneID:117242227
NW_022882925.1	Gnomon	CDS	2066879	2066887	.	-	0	Name=XP_033366351.1;ID=cds-XP_033366351.1;Dbxref=GeneID:117243191%2CGenbank:XP_033366351.1;Parent=rna-XM_033510460.1
NW_022882925.1	Gnomon	CDS	2066474	2066614	.	-	0	Name=XP_033366351.1;ID=cds-XP_033366351.1;Dbxref=GeneID:117243191%2CGenbank:XP_033366351.1;Parent=rna-XM_033510460.1
NW_022882925.1	Gnomon	CDS	2066150	2066271	.	-	0	Name=XP_033366351.1;ID=cds-XP_033366351.1;Dbxref=GeneID:117243191%2CGenbank:XP_033366351.1;Parent=rna-XM_033510460.1
NW_022882925.1	Gnomon	CDS	2065861	2066008	.	-	0	Name=XP_033366351.1;ID=cds-XP_033366351.1;Dbxref=GeneID:117243191%2CGenbank:XP_033366351.1;Parent=rna-XM_033510460.1
NW_022882925.1	Gnomon	exon	1271294	1271499	.	+	.	ID=exon-XM_033510092.1-6;Dbxref=GeneID:117242993%2CGenbank:XM_033510092.1;Parent=rna-XM_033510092.1
NW_022882925.1	Gnomon	exon	1275769	1275892	.	+	.	ID=exon-XM_033510092.1-7;Dbxref=GeneID:117242993%2CGenbank:XM_033510092.1;Parent=rna-XM_033510092.1
NW_022882925.1	Gnomon	exon	1260308	1260429	.	+	.	ID=exon-XM_033510092.1-4;Dbxref=GeneID:117242993%2CGenbank:XM_033510092.1;Parent=rna-XM_033510092.1
NW_022882925.1	Gnomon	exon	1268096	1268219	.	+	.	ID=exon-XM_033510092.1-5;Dbxref=GeneID:117242993%2CGenbank:XM_033510092.1;Parent=rna-XM_033510092.1
NW_022882925.1	Gnomon	exon	1277928	1278088	.	+	.	ID=exon-XM_033510092.1-8;Dbxref=GeneID:117242993%2CGenbank:XM_033510092.1;Parent=rna-XM_033510092.1
NW_022882925.1	Gnomon	exon	1280331	1280492	.	+	.	ID=exon-XM_033510092.1-9;Dbxref=GeneID:117242993%2CGenbank:XM_033510092.1;Parent=rna-XM_033510092.1
NW_022882925.1	Gnomon	pseudogene	1560032	1564355	.	-	.	Name=LOC117242240;ID=gene-LOC117242240;Dbxref=GeneID:117242240
NW_022882925.1	Gnomon	exon	1225838	1226231	.	+	.	ID=exon-XM_033510092.1-2;Dbxref=GeneID:117242993%2CGenbank:XM_033510092.1;Parent=rna-XM_033510092.1
NW_022882925.1	Gnomon	exon	1227044	1227174	.	+	.	ID=exon-XM_033510092.1-3;Dbxref=GeneID:117242993%2CGenbank:XM_033510092.1;Parent=rna-XM_033510092.1
NW_022882925.1	Gnomon	exon	1205598	1205773	.	+	.	ID=exon-XM_033510092.1-1;Dbxref=GeneID:117242993%2CGenbank:XM_033510092.1;Parent=rna-XM_033510092.1
NW_022882925.1	Gnomon	gene	2204702	2216489	.	-	.	Name=LOC117242244;ID=gene-LOC117242244;Dbxref=GeneID:117242244
NW_022882925.1	Gnomon	exon	3198117	3198443	.	+	.	ID=exon-XM_033510753.1-13;Dbxref=GeneID:117243352%2CGenbank:XM_033510753.1;Parent=rna-XM_033510753.1
NW_022882925.1	Gnomon	exon	3197559	3197823	.	+	.	ID=exon-XM_033510753.1-11;Dbxref=GeneID:117243352%2CGenbank:XM_033510753.1;Parent=rna-XM_033510753.1
NW_022882925.1	Gnomon	exon	3197896	3198037	.	+	.	ID=exon-XM_033510753.1-12;Dbxref=GeneID:117243352%2CGenbank:XM_033510753.1;Parent=rna-XM_033510753.1
NW_022882925.1	Gnomon	exon	3197286	3197477	.	+	.	ID=exon-XM_033510753.1-10;Dbxref=GeneID:117243352%2CGenbank:XM_033510753.1;Parent=rna-XM_033510753.1
NW_022882925.1	Gnomon	CDS	5154011	5154121	.	+	0	Name=XP_033366747.1;ID=cds-XP_033366747.1;Dbxref=GeneID:117243400%2CGenbank:XP_033366747.1;Parent=rna-XM_033510856.1
NW_022882925.1	Gnomon	CDS	5154724	5154822	.	+	0	Name=XP_033366747.1;ID=cds-XP_033366747.1;Dbxref=GeneID:117243400%2CGenbank:XP_033366747.1;Parent=rna-XM_033510856.1
NW_022882925.1	Gnomon	CDS	5154906	5155004	.	+	0	Name=XP_033366747.1;ID=cds-XP_033366747.1;Dbxref=GeneID:117243400%2CGenbank:XP_033366747.1;Parent=rna-XM_033510856.1
NW_022882925.1	Gnomon	CDS	5155697	5155894	.	+	0	Name=XP_033366747.1;ID=cds-XP_033366747.1;Dbxref=GeneID:117243400%2CGenbank:XP_033366747.1;Parent=rna-XM_033510856.1
NW_022882925.1	Gnomon	CDS	5156021	5156119	.	+	0	Name=XP_033366747.1;ID=cds-XP_033366747.1;Dbxref=GeneID:117243400%2CGenbank:XP_033366747.1;Parent=rna-XM_033510856.1
NW_022882925.1	Gnomon	CDS	5156307	5156603	.	+	0	Name=XP_033366747.1;ID=cds-XP_033366747.1;Dbxref=GeneID:117243400%2CGenbank:XP_033366747.1;Parent=rna-XM_033510856.1
NW_022882925.1	Gnomon	CDS	5156782	5157157	.	+	0	Name=XP_033366747.1;ID=cds-XP_033366747.1;Dbxref=GeneID:117243400%2CGenbank:XP_033366747.1;Parent=rna-XM_033510856.1
NW_022882925.1	Gnomon	CDS	5157279	5157443	.	+	0	Name=XP_033366747.1;ID=cds-XP_033366747.1;Dbxref=GeneID:117243400%2CGenbank:XP_033366747.1;Parent=rna-XM_033510856.1
NW_022882925.1	Gnomon	CDS	5157527	5157734	.	+	0	Name=XP_033366747.1;ID=cds-XP_033366747.1;Dbxref=GeneID:117243400%2CGenbank:XP_033366747.1;Parent=rna-XM_033510856.1
NW_022882925.1	Gnomon	CDS	5157809	5158231	.	+	0	Name=XP_033366747.1;ID=cds-XP_033366747.1;Dbxref=GeneID:117243400%2CGenbank:XP_033366747.1;Parent=rna-XM_033510856.1
NW_022882925.1	Gnomon	CDS	5158312	5158534	.	+	0	Name=XP_033366747.1;ID=cds-XP_033366747.1;Dbxref=GeneID:117243400%2CGenbank:XP_033366747.1;Parent=rna-XM_033510856.1
NW_022882925.1	Gnomon	CDS	5158625	5158804	.	+	0	Name=XP_033366747.1;ID=cds-XP_033366747.1;Dbxref=GeneID:117243400%2CGenbank:XP_033366747.1;Parent=rna-XM_033510856.1
NW_022882925.1	Gnomon	CDS	5158891	5159350	.	+	0	Name=XP_033366747.1;ID=cds-XP_033366747.1;Dbxref=GeneID:117243400%2CGenbank:XP_033366747.1;Parent=rna-XM_033510856.1
NW_022882925.1	Gnomon	CDS	5159431	5159596	.	+	0	Name=XP_033366747.1;ID=cds-XP_033366747.1;Dbxref=GeneID:117243400%2CGenbank:XP_033366747.1;Parent=rna-XM_033510856.1
NW_022882925.1	Gnomon	CDS	5159674	5160148	.	+	0	Name=XP_033366747.1;ID=cds-XP_033366747.1;Dbxref=GeneID:117243400%2CGenbank:XP_033366747.1;Parent=rna-XM_033510856.1
NW_022882925.1	Gnomon	CDS	5160232	5160405	.	+	0	Name=XP_033366747.1;ID=cds-XP_033366747.1;Dbxref=GeneID:117243400%2CGenbank:XP_033366747.1;Parent=rna-XM_033510856.1
NW_022882925.1	Gnomon	CDS	5160473	5160626	.	+	0	Name=XP_033366747.1;ID=cds-XP_033366747.1;Dbxref=GeneID:117243400%2CGenbank:XP_033366747.1;Parent=rna-XM_033510856.1
NW_022882925.1	Gnomon	CDS	5160717	5160835	.	+	0	Name=XP_033366747.1;ID=cds-XP_033366747.1;Dbxref=GeneID:117243400%2CGenbank:XP_033366747.1;Parent=rna-XM_033510856.1
NW_022882925.1	Gnomon	CDS	5160945	5160950	.	+	0	Name=XP_033366747.1;ID=cds-XP_033366747.1;Dbxref=GeneID:117243400%2CGenbank:XP_033366747.1;Parent=rna-XM_033510856.1
NW_022882925.1	Gnomon	CDS	5161066	5161180	.	+	0	Name=XP_033366747.1;ID=cds-XP_033366747.1;Dbxref=GeneID:117243400%2CGenbank:XP_033366747.1;Parent=rna-XM_033510856.1
NW_022882925.1	Gnomon	CDS	5162537	5163300	.	+	0	Name=XP_033366747.1;ID=cds-XP_033366747.1;Dbxref=GeneID:117243400%2CGenbank:XP_033366747.1;Parent=rna-XM_033510856.1
NW_022882925.1	Gnomon	CDS	994682	994787	.	-	0	Name=XP_033366111.1;ID=cds-XP_033366111.1;Dbxref=GeneID:117243057%2CGenbank:XP_033366111.1;Parent=rna-XM_033510220.1
NW_022882925.1	Gnomon	CDS	986715	986994	.	-	0	Name=XP_033366111.1;ID=cds-XP_033366111.1;Dbxref=GeneID:117243057%2CGenbank:XP_033366111.1;Parent=rna-XM_033510220.1
NW_022882925.1	Gnomon	CDS	984300	985111	.	-	0	Name=XP_033366111.1;ID=cds-XP_033366111.1;Dbxref=GeneID:117243057%2CGenbank:XP_033366111.1;Parent=rna-XM_033510220.1
NW_022882925.1	Gnomon	CDS	982559	984216	.	-	0	Name=XP_033366111.1;ID=cds-XP_033366111.1;Dbxref=GeneID:117243057%2CGenbank:XP_033366111.1;Parent=rna-XM_033510220.1
NW_022882925.1	Gnomon	gene	1553881	1560212	.	-	.	Name=LOC117242233;ID=gene-LOC117242233;Dbxref=GeneID:117242233
NW_022882925.1	Gnomon	gene	3643829	3662353	.	+	.	Name=LOC117242264;ID=gene-LOC117242264;Dbxref=GeneID:117242264
NW_022882925.1	Gnomon	CDS	4986121	4986153	.	-	0	Name=XP_033366507.1;ID=cds-XP_033366507.1;Dbxref=GeneID:117243275%2CGenbank:XP_033366507.1;Parent=rna-XM_033510616.1
NW_022882925.1	Gnomon	CDS	4985714	4985821	.	-	0	Name=XP_033366507.1;ID=cds-XP_033366507.1;Dbxref=GeneID:117243275%2CGenbank:XP_033366507.1;Parent=rna-XM_033510616.1
NW_022882925.1	Gnomon	CDS	4983137	4983337	.	-	0	Name=XP_033366507.1;ID=cds-XP_033366507.1;Dbxref=GeneID:117243275%2CGenbank:XP_033366507.1;Parent=rna-XM_033510616.1
NW_022882925.1	Gnomon	CDS	4982935	4983075	.	-	0	Name=XP_033366507.1;ID=cds-XP_033366507.1;Dbxref=GeneID:117243275%2CGenbank:XP_033366507.1;Parent=rna-XM_033510616.1
NW_022882925.1	Gnomon	CDS	4982765	4982855	.	-	0	Name=XP_033366507.1;ID=cds-XP_033366507.1;Dbxref=GeneID:117243275%2CGenbank:XP_033366507.1;Parent=rna-XM_033510616.1
NW_022882925.1	Gnomon	CDS	4982540	4982694	.	-	0	Name=XP_033366507.1;ID=cds-XP_033366507.1;Dbxref=GeneID:117243275%2CGenbank:XP_033366507.1;Parent=rna-XM_033510616.1
NW_022882925.1	Gnomon	CDS	4982176	4982468	.	-	0	Name=XP_033366507.1;ID=cds-XP_033366507.1;Dbxref=GeneID:117243275%2CGenbank:XP_033366507.1;Parent=rna-XM_033510616.1
NW_022882925.1	Gnomon	CDS	4981902	4982096	.	-	0	Name=XP_033366507.1;ID=cds-XP_033366507.1;Dbxref=GeneID:117243275%2CGenbank:XP_033366507.1;Parent=rna-XM_033510616.1
NW_022882925.1	Gnomon	CDS	4981726	4981812	.	-	0	Name=XP_033366507.1;ID=cds-XP_033366507.1;Dbxref=GeneID:117243275%2CGenbank:XP_033366507.1;Parent=rna-XM_033510616.1
NW_022882925.1	Gnomon	CDS	4981475	4981663	.	-	0	Name=XP_033366507.1;ID=cds-XP_033366507.1;Dbxref=GeneID:117243275%2CGenbank:XP_033366507.1;Parent=rna-XM_033510616.1
NW_022882925.1	Gnomon	CDS	4981307	4981392	.	-	0	Name=XP_033366507.1;ID=cds-XP_033366507.1;Dbxref=GeneID:117243275%2CGenbank:XP_033366507.1;Parent=rna-XM_033510616.1
NW_022882925.1	Gnomon	CDS	4981097	4981234	.	-	0	Name=XP_033366507.1;ID=cds-XP_033366507.1;Dbxref=GeneID:117243275%2CGenbank:XP_033366507.1;Parent=rna-XM_033510616.1
NW_022882925.1	Gnomon	CDS	4980324	4980353	.	-	0	Name=XP_033366507.1;ID=cds-XP_033366507.1;Dbxref=GeneID:117243275%2CGenbank:XP_033366507.1;Parent=rna-XM_033510616.1
NW_022882925.1	Gnomon	CDS	4979357	4979591	.	-	0	Name=XP_033366507.1;ID=cds-XP_033366507.1;Dbxref=GeneID:117243275%2CGenbank:XP_033366507.1;Parent=rna-XM_033510616.1
NW_022882925.1	Gnomon	CDS	4979079	4979287	.	-	0	Name=XP_033366507.1;ID=cds-XP_033366507.1;Dbxref=GeneID:117243275%2CGenbank:XP_033366507.1;Parent=rna-XM_033510616.1
NW_022882925.1	Gnomon	CDS	4978794	4979020	.	-	0	Name=XP_033366507.1;ID=cds-XP_033366507.1;Dbxref=GeneID:117243275%2CGenbank:XP_033366507.1;Parent=rna-XM_033510616.1
NW_022882925.1	Gnomon	CDS	4978597	4978733	.	-	0	Name=XP_033366507.1;ID=cds-XP_033366507.1;Dbxref=GeneID:117243275%2CGenbank:XP_033366507.1;Parent=rna-XM_033510616.1
NW_022882925.1	Gnomon	CDS	4977321	4977435	.	-	0	Name=XP_033366507.1;ID=cds-XP_033366507.1;Dbxref=GeneID:117243275%2CGenbank:XP_033366507.1;Parent=rna-XM_033510616.1
NW_022882925.1	Gnomon	CDS	4977019	4977258	.	-	0	Name=XP_033366507.1;ID=cds-XP_033366507.1;Dbxref=GeneID:117243275%2CGenbank:XP_033366507.1;Parent=rna-XM_033510616.1
NW_022882925.1	Gnomon	CDS	4976812	4976928	.	-	0	Name=XP_033366507.1;ID=cds-XP_033366507.1;Dbxref=GeneID:117243275%2CGenbank:XP_033366507.1;Parent=rna-XM_033510616.1
NW_022882925.1	Gnomon	CDS	4976588	4976745	.	-	0	Name=XP_033366507.1;ID=cds-XP_033366507.1;Dbxref=GeneID:117243275%2CGenbank:XP_033366507.1;Parent=rna-XM_033510616.1
NW_022882925.1	Gnomon	CDS	4976352	4976500	.	-	0	Name=XP_033366507.1;ID=cds-XP_033366507.1;Dbxref=GeneID:117243275%2CGenbank:XP_033366507.1;Parent=rna-XM_033510616.1
NW_022882925.1	Gnomon	CDS	4975994	4976041	.	-	0	Name=XP_033366507.1;ID=cds-XP_033366507.1;Dbxref=GeneID:117243275%2CGenbank:XP_033366507.1;Parent=rna-XM_033510616.1
NW_022882925.1	Gnomon	CDS	4972500	4974014	.	-	0	Name=XP_033366507.1;ID=cds-XP_033366507.1;Dbxref=GeneID:117243275%2CGenbank:XP_033366507.1;Parent=rna-XM_033510616.1
NW_022882925.1	Gnomon	CDS	4972082	4972355	.	-	0	Name=XP_033366507.1;ID=cds-XP_033366507.1;Dbxref=GeneID:117243275%2CGenbank:XP_033366507.1;Parent=rna-XM_033510616.1
NW_022882925.1	Gnomon	CDS	4971831	4971922	.	-	0	Name=XP_033366507.1;ID=cds-XP_033366507.1;Dbxref=GeneID:117243275%2CGenbank:XP_033366507.1;Parent=rna-XM_033510616.1
NW_022882925.1	Gnomon	CDS	4971651	4971762	.	-	0	Name=XP_033366507.1;ID=cds-XP_033366507.1;Dbxref=GeneID:117243275%2CGenbank:XP_033366507.1;Parent=rna-XM_033510616.1
NW_022882925.1	Gnomon	CDS	4971217	4971582	.	-	0	Name=XP_033366507.1;ID=cds-XP_033366507.1;Dbxref=GeneID:117243275%2CGenbank:XP_033366507.1;Parent=rna-XM_033510616.1
NW_022882925.1	Gnomon	CDS	4970686	4971142	.	-	0	Name=XP_033366507.1;ID=cds-XP_033366507.1;Dbxref=GeneID:117243275%2CGenbank:XP_033366507.1;Parent=rna-XM_033510616.1
NW_022882925.1	Gnomon	exon	4585262	4585395	.	+	.	ID=exon-XM_033510292.1-1;Dbxref=GeneID:117243096%2CGenbank:XM_033510292.1;Parent=rna-XM_033510292.1
NW_022882925.1	Gnomon	gene	3737731	3740803	.	-	.	Name=LOC117242268;ID=gene-LOC117242268;Dbxref=GeneID:117242268
NW_022882925.1	Gnomon	gene	2845594	2855344	.	-	.	Name=LOC117242250;ID=gene-LOC117242250;Dbxref=GeneID:117242250
NW_022882925.1	Gnomon	CDS	4350414	4350557	.	-	0	Name=XP_033366497.1;ID=cds-XP_033366497.1;Dbxref=GeneID:117243269%2CGenbank:XP_033366497.1;Parent=rna-XM_033510606.1
NW_022882925.1	Gnomon	CDS	4350080	4350340	.	-	0	Name=XP_033366497.1;ID=cds-XP_033366497.1;Dbxref=GeneID:117243269%2CGenbank:XP_033366497.1;Parent=rna-XM_033510606.1
NW_022882925.1	Gnomon	CDS	4349047	4349984	.	-	0	Name=XP_033366497.1;ID=cds-XP_033366497.1;Dbxref=GeneID:117243269%2CGenbank:XP_033366497.1;Parent=rna-XM_033510606.1
NW_022882925.1	Gnomon	CDS	4348682	4348964	.	-	0	Name=XP_033366497.1;ID=cds-XP_033366497.1;Dbxref=GeneID:117243269%2CGenbank:XP_033366497.1;Parent=rna-XM_033510606.1
NW_022882925.1	Gnomon	CDS	4348444	4348617	.	-	0	Name=XP_033366497.1;ID=cds-XP_033366497.1;Dbxref=GeneID:117243269%2CGenbank:XP_033366497.1;Parent=rna-XM_033510606.1
NW_022882925.1	Gnomon	CDS	4348247	4348357	.	-	0	Name=XP_033366497.1;ID=cds-XP_033366497.1;Dbxref=GeneID:117243269%2CGenbank:XP_033366497.1;Parent=rna-XM_033510606.1
NW_022882925.1	Gnomon	mRNA	4220094	4222889	.	+	.	Name=XM_033510169.1;ID=rna-XM_033510169.1;Dbxref=GeneID:117243027%2CGenbank:XM_033510169.1;Parent=gene-LOC117243027
NW_022882925.1	Gnomon	gene	3409394	3437148	.	+	.	Name=LOC117242257;ID=gene-LOC117242257;Dbxref=GeneID:117242257
NW_022882925.1	Gnomon	exon	5665643	5665787	.	-	.	ID=exon-XM_033508985.1-1;Dbxref=GeneID:117242374%2CGenbank:XM_033508985.1;Parent=rna-XM_033508985.1
NW_022882925.1	Gnomon	exon	5664146	5664330	.	-	.	ID=exon-XM_033508985.1-2;Dbxref=GeneID:117242374%2CGenbank:XM_033508985.1;Parent=rna-XM_033508985.1
NW_022882925.1	Gnomon	exon	5662062	5662718	.	-	.	ID=exon-XM_033508985.1-3;Dbxref=GeneID:117242374%2CGenbank:XM_033508985.1;Parent=rna-XM_033508985.1
NW_022882925.1	Gnomon	gene	1639394	1643179	.	-	.	Name=LOC117242288;ID=gene-LOC117242288;Dbxref=GeneID:117242288
NW_022882925.1	Gnomon	exon	78177	78428	.	-	.	ID=exon-XM_033510121.1-5;Dbxref=GeneID:117243001%2CGenbank:XM_033510121.1;Parent=rna-XM_033510121.1
NW_022882925.1	Gnomon	exon	77730	77949	.	-	.	ID=exon-XM_033510121.1-6;Dbxref=GeneID:117243001%2CGenbank:XM_033510121.1;Parent=rna-XM_033510121.1
NW_022882925.1	Gnomon	exon	77272	77559	.	-	.	ID=exon-XM_033510121.1-7;Dbxref=GeneID:117243001%2CGenbank:XM_033510121.1;Parent=rna-XM_033510121.1
NW_022882925.1	Gnomon	exon	76935	77181	.	-	.	ID=exon-XM_033510121.1-8;Dbxref=GeneID:117243001%2CGenbank:XM_033510121.1;Parent=rna-XM_033510121.1
NW_022882925.1	Gnomon	exon	76619	76766	.	-	.	ID=exon-XM_033510121.1-9;Dbxref=GeneID:117243001%2CGenbank:XM_033510121.1;Parent=rna-XM_033510121.1
NW_022882925.1	Gnomon	exon	4587647	4587870	.	+	.	ID=exon-XM_033510292.1-8;Dbxref=GeneID:117243096%2CGenbank:XM_033510292.1;Parent=rna-XM_033510292.1
NW_022882925.1	Gnomon	exon	4587954	4588234	.	+	.	ID=exon-XM_033510292.1-9;Dbxref=GeneID:117243096%2CGenbank:XM_033510292.1;Parent=rna-XM_033510292.1
NW_022882925.1	Gnomon	exon	4587143	4587351	.	+	.	ID=exon-XM_033510292.1-6;Dbxref=GeneID:117243096%2CGenbank:XM_033510292.1;Parent=rna-XM_033510292.1
NW_022882925.1	Gnomon	exon	4587430	4587576	.	+	.	ID=exon-XM_033510292.1-7;Dbxref=GeneID:117243096%2CGenbank:XM_033510292.1;Parent=rna-XM_033510292.1
NW_022882925.1	Gnomon	exon	83575	84010	.	-	.	ID=exon-XM_033510121.1-1;Dbxref=GeneID:117243001%2CGenbank:XM_033510121.1;Parent=rna-XM_033510121.1
NW_022882925.1	Gnomon	exon	4586457	4586656	.	+	.	ID=exon-XM_033510292.1-4;Dbxref=GeneID:117243096%2CGenbank:XM_033510292.1;Parent=rna-XM_033510292.1
NW_022882925.1	Gnomon	exon	79412	79472	.	-	.	ID=exon-XM_033510121.1-2;Dbxref=GeneID:117243001%2CGenbank:XM_033510121.1;Parent=rna-XM_033510121.1
NW_022882925.1	Gnomon	exon	4586777	4586939	.	+	.	ID=exon-XM_033510292.1-5;Dbxref=GeneID:117243096%2CGenbank:XM_033510292.1;Parent=rna-XM_033510292.1
NW_022882925.1	Gnomon	exon	78909	79184	.	-	.	ID=exon-XM_033510121.1-3;Dbxref=GeneID:117243001%2CGenbank:XM_033510121.1;Parent=rna-XM_033510121.1
NW_022882925.1	Gnomon	exon	4585497	4585534	.	+	.	ID=exon-XM_033510292.1-2;Dbxref=GeneID:117243096%2CGenbank:XM_033510292.1;Parent=rna-XM_033510292.1
NW_022882925.1	Gnomon	exon	78527	78652	.	-	.	ID=exon-XM_033510121.1-4;Dbxref=GeneID:117243001%2CGenbank:XM_033510121.1;Parent=rna-XM_033510121.1
NW_022882925.1	Gnomon	exon	4585905	4586382	.	+	.	ID=exon-XM_033510292.1-3;Dbxref=GeneID:117243096%2CGenbank:XM_033510292.1;Parent=rna-XM_033510292.1
NW_022882925.1	Gnomon	gene	1644887	1649848	.	-	.	Name=LOC117242278;ID=gene-LOC117242278;Dbxref=GeneID:117242278
NW_022882925.1	Gnomon	gene	790270	791838	.	+	.	Name=LOC117242062;ID=gene-LOC117242062;Dbxref=GeneID:117242062
NW_022882925.1	Gnomon	gene	507148	512215	.	-	.	Name=LOC117242067;ID=gene-LOC117242067;Dbxref=GeneID:117242067
NW_022882925.1	Gnomon	CDS	2064673	2064762	.	-	0	Name=XP_033366355.1;ID=cds-XP_033366355.1;Dbxref=GeneID:117243193%2CGenbank:XP_033366355.1;Parent=rna-XM_033510464.1
NW_022882925.1	Gnomon	CDS	2063743	2063940	.	-	0	Name=XP_033366355.1;ID=cds-XP_033366355.1;Dbxref=GeneID:117243193%2CGenbank:XP_033366355.1;Parent=rna-XM_033510464.1
NW_022882925.1	Gnomon	CDS	2063589	2063654	.	-	0	Name=XP_033366355.1;ID=cds-XP_033366355.1;Dbxref=GeneID:117243193%2CGenbank:XP_033366355.1;Parent=rna-XM_033510464.1
NW_022882925.1	Gnomon	gene	792022	793918	.	+	.	Name=LOC117242055;ID=gene-LOC117242055;Dbxref=GeneID:117242055
NW_022882925.1	Gnomon	gene	558780	559427	.	-	.	Name=LOC117242086;ID=gene-LOC117242086;Dbxref=GeneID:117242086
NW_022882925.1	Gnomon	gene	535643	539546	.	-	.	Name=LOC117242075;ID=gene-LOC117242075;Dbxref=GeneID:117242075
NW_022882925.1	Gnomon	CDS	996923	996955	.	+	0	Name=XP_033366115.1;ID=cds-XP_033366115.1;Dbxref=GeneID:117243058%2CGenbank:XP_033366115.1;Parent=rna-XM_033510224.1
NW_022882925.1	Gnomon	CDS	997079	997841	.	+	0	Name=XP_033366115.1;ID=cds-XP_033366115.1;Dbxref=GeneID:117243058%2CGenbank:XP_033366115.1;Parent=rna-XM_033510224.1
NW_022882925.1	Gnomon	CDS	997989	999175	.	+	0	Name=XP_033366115.1;ID=cds-XP_033366115.1;Dbxref=GeneID:117243058%2CGenbank:XP_033366115.1;Parent=rna-XM_033510224.1
NW_022882925.1	Gnomon	gene	542225	545926	.	-	.	Name=LOC117242079;ID=gene-LOC117242079;Dbxref=GeneID:117242079
NW_022882925.1	Gnomon	gene	565473	569757	.	-	.	Name=LOC117242098;ID=gene-LOC117242098;Dbxref=GeneID:117242098
NW_022882925.1	Gnomon	gene	559511	562762	.	-	.	Name=LOC117242094;ID=gene-LOC117242094;Dbxref=GeneID:117242094
NW_022882925.1	Gnomon	mRNA	1298066	1299271	.	+	.	Name=XM_033510517.1;ID=rna-XM_033510517.1;Dbxref=GeneID:117243231%2CGenbank:XM_033510517.1;Parent=gene-LOC117243231
NW_022882925.1	Gnomon	exon	1393258	1393353	.	-	.	ID=exon-XM_033510837.1-20;Dbxref=GeneID:117243392%2CGenbank:XM_033510837.1;Parent=rna-XM_033510837.1
NW_022882925.1	Gnomon	exon	1396541	1396850	.	-	.	ID=exon-XM_033510837.1-16;Dbxref=GeneID:117243392%2CGenbank:XM_033510837.1;Parent=rna-XM_033510837.1
NW_022882925.1	Gnomon	exon	1396058	1396394	.	-	.	ID=exon-XM_033510837.1-17;Dbxref=GeneID:117243392%2CGenbank:XM_033510837.1;Parent=rna-XM_033510837.1
NW_022882925.1	Gnomon	exon	1397212	1397332	.	-	.	ID=exon-XM_033510837.1-14;Dbxref=GeneID:117243392%2CGenbank:XM_033510837.1;Parent=rna-XM_033510837.1
NW_022882925.1	Gnomon	exon	1396936	1397056	.	-	.	ID=exon-XM_033510837.1-15;Dbxref=GeneID:117243392%2CGenbank:XM_033510837.1;Parent=rna-XM_033510837.1
NW_022882925.1	Gnomon	exon	1406188	1406208	.	-	.	ID=exon-XM_033510837.1-12;Dbxref=GeneID:117243392%2CGenbank:XM_033510837.1;Parent=rna-XM_033510837.1
NW_022882925.1	Gnomon	exon	1397764	1397918	.	-	.	ID=exon-XM_033510837.1-13;Dbxref=GeneID:117243392%2CGenbank:XM_033510837.1;Parent=rna-XM_033510837.1
NW_022882925.1	Gnomon	exon	1409119	1409362	.	-	.	ID=exon-XM_033510837.1-10;Dbxref=GeneID:117243392%2CGenbank:XM_033510837.1;Parent=rna-XM_033510837.1
NW_022882925.1	Gnomon	exon	1408034	1408215	.	-	.	ID=exon-XM_033510837.1-11;Dbxref=GeneID:117243392%2CGenbank:XM_033510837.1;Parent=rna-XM_033510837.1
NW_022882925.1	Gnomon	exon	1395516	1395700	.	-	.	ID=exon-XM_033510837.1-18;Dbxref=GeneID:117243392%2CGenbank:XM_033510837.1;Parent=rna-XM_033510837.1
NW_022882925.1	Gnomon	exon	1395303	1395427	.	-	.	ID=exon-XM_033510837.1-19;Dbxref=GeneID:117243392%2CGenbank:XM_033510837.1;Parent=rna-XM_033510837.1
NW_022882925.1	Gnomon	mRNA	5350809	5353535	.	-	.	Name=XM_033510361.1;ID=rna-XM_033510361.1;Dbxref=GeneID:117243123%2CGenbank:XM_033510361.1;Parent=gene-LOC117243123
NW_022882925.1	Gnomon	mRNA	3100215	3112394	.	-	.	Name=XM_033510757.1;ID=rna-XM_033510757.1;Dbxref=GeneID:117243354%2CGenbank:XM_033510757.1;Parent=gene-LOC117243354
NW_022882925.1	Gnomon	exon	1389271	1389504	.	-	.	ID=exon-XM_033510837.1-23;Dbxref=GeneID:117243392%2CGenbank:XM_033510837.1;Parent=rna-XM_033510837.1
NW_022882925.1	Gnomon	exon	1384587	1389115	.	-	.	ID=exon-XM_033510837.1-24;Dbxref=GeneID:117243392%2CGenbank:XM_033510837.1;Parent=rna-XM_033510837.1
NW_022882925.1	Gnomon	exon	1391963	1392287	.	-	.	ID=exon-XM_033510837.1-21;Dbxref=GeneID:117243392%2CGenbank:XM_033510837.1;Parent=rna-XM_033510837.1
NW_022882925.1	Gnomon	exon	1391359	1391436	.	-	.	ID=exon-XM_033510837.1-22;Dbxref=GeneID:117243392%2CGenbank:XM_033510837.1;Parent=rna-XM_033510837.1
NW_022882925.1	Gnomon	mRNA	4360663	4361407	.	-	.	Name=XM_033510611.1;ID=rna-XM_033510611.1;Dbxref=GeneID:117243272%2CGenbank:XM_033510611.1;Parent=gene-LOC117243272
NW_022882925.1	Gnomon	exon	5823750	5823986	.	+	.	ID=exon-XM_033510941.1-3;Dbxref=GeneID:117243438%2CGenbank:XM_033510941.1;Parent=rna-XM_033510941.1
NW_022882925.1	Gnomon	exon	84213	84345	.	-	.	ID=exon-XM_033510119.1-1;Dbxref=GeneID:117243001%2CGenbank:XM_033510119.1;Parent=rna-XM_033510119.1
NW_022882925.1	Gnomon	exon	5911050	5913920	.	+	.	ID=exon-XM_033510941.1-4;Dbxref=GeneID:117243438%2CGenbank:XM_033510941.1;Parent=rna-XM_033510941.1
NW_022882925.1	Gnomon	exon	83575	83660	.	-	.	ID=exon-XM_033510119.1-2;Dbxref=GeneID:117243001%2CGenbank:XM_033510119.1;Parent=rna-XM_033510119.1
NW_022882925.1	Gnomon	exon	6051201	6051536	.	+	.	ID=exon-XM_033510941.1-5;Dbxref=GeneID:117243438%2CGenbank:XM_033510941.1;Parent=rna-XM_033510941.1
NW_022882925.1	Gnomon	exon	79394	79472	.	-	.	ID=exon-XM_033510119.1-3;Dbxref=GeneID:117243001%2CGenbank:XM_033510119.1;Parent=rna-XM_033510119.1
NW_022882925.1	Gnomon	exon	6052469	6052655	.	+	.	ID=exon-XM_033510941.1-6;Dbxref=GeneID:117243438%2CGenbank:XM_033510941.1;Parent=rna-XM_033510941.1
NW_022882925.1	Gnomon	exon	5794375	5795917	.	+	.	ID=exon-XM_033510941.1-1;Dbxref=GeneID:117243438%2CGenbank:XM_033510941.1;Parent=rna-XM_033510941.1
NW_022882925.1	Gnomon	exon	5796563	5796864	.	+	.	ID=exon-XM_033510941.1-2;Dbxref=GeneID:117243438%2CGenbank:XM_033510941.1;Parent=rna-XM_033510941.1
NW_022882925.1	Gnomon	exon	77272	77559	.	-	.	ID=exon-XM_033510119.1-8;Dbxref=GeneID:117243001%2CGenbank:XM_033510119.1;Parent=rna-XM_033510119.1
NW_022882925.1	Gnomon	exon	76935	77181	.	-	.	ID=exon-XM_033510119.1-9;Dbxref=GeneID:117243001%2CGenbank:XM_033510119.1;Parent=rna-XM_033510119.1
NW_022882925.1	Gnomon	exon	78909	79184	.	-	.	ID=exon-XM_033510119.1-4;Dbxref=GeneID:117243001%2CGenbank:XM_033510119.1;Parent=rna-XM_033510119.1
NW_022882925.1	Gnomon	exon	6054400	6054489	.	+	.	ID=exon-XM_033510941.1-7;Dbxref=GeneID:117243438%2CGenbank:XM_033510941.1;Parent=rna-XM_033510941.1
NW_022882925.1	Gnomon	exon	78527	78652	.	-	.	ID=exon-XM_033510119.1-5;Dbxref=GeneID:117243001%2CGenbank:XM_033510119.1;Parent=rna-XM_033510119.1
NW_022882925.1	Gnomon	exon	6075296	6075606	.	+	.	ID=exon-XM_033510941.1-8;Dbxref=GeneID:117243438%2CGenbank:XM_033510941.1;Parent=rna-XM_033510941.1
NW_022882925.1	Gnomon	exon	78177	78428	.	-	.	ID=exon-XM_033510119.1-6;Dbxref=GeneID:117243001%2CGenbank:XM_033510119.1;Parent=rna-XM_033510119.1
NW_022882925.1	Gnomon	exon	6076072	6076158	.	+	.	ID=exon-XM_033510941.1-9;Dbxref=GeneID:117243438%2CGenbank:XM_033510941.1;Parent=rna-XM_033510941.1
NW_022882925.1	Gnomon	exon	77730	77949	.	-	.	ID=exon-XM_033510119.1-7;Dbxref=GeneID:117243001%2CGenbank:XM_033510119.1;Parent=rna-XM_033510119.1
NW_022882925.1	Gnomon	mRNA	5133301	5161180	.	+	.	Name=XM_033510851.1;ID=rna-XM_033510851.1;Dbxref=GeneID:117243400%2CGenbank:XM_033510851.1;Parent=gene-LOC117243400
NW_022882925.1	Gnomon	exon	3997240	3997746	.	+	.	ID=exon-XM_033510045.1-1;Dbxref=GeneID:117242971%2CGenbank:XM_033510045.1;Parent=rna-XM_033510045.1
NW_022882925.1	Gnomon	exon	4012331	4012417	.	+	.	ID=exon-XM_033510045.1-2;Dbxref=GeneID:117242971%2CGenbank:XM_033510045.1;Parent=rna-XM_033510045.1
NW_022882925.1	Gnomon	exon	4014050	4015107	.	+	.	ID=exon-XM_033510045.1-3;Dbxref=GeneID:117242971%2CGenbank:XM_033510045.1;Parent=rna-XM_033510045.1
NW_022882925.1	Gnomon	exon	4018314	4021530	.	+	.	ID=exon-XM_033510045.1-4;Dbxref=GeneID:117242971%2CGenbank:XM_033510045.1;Parent=rna-XM_033510045.1
NW_022882925.1	Gnomon	exon	7060707	7060957	.	-	.	ID=exon-XM_033508275.1-6;Dbxref=GeneID:117241958%2CGenbank:XM_033508275.1;Parent=rna-XM_033508275.1
NW_022882925.1	Gnomon	mRNA	76619	79900	.	-	.	Name=XM_033510120.1;ID=rna-XM_033510120.1;Dbxref=GeneID:117243001%2CGenbank:XM_033510120.1;Parent=gene-LOC117243001
NW_022882925.1	Gnomon	gene	577923	582987	.	-	.	Name=LOC117242109;ID=gene-LOC117242109;Dbxref=GeneID:117242109
NW_022882925.1	Gnomon	exon	3131004	3131162	.	-	.	ID=exon-XM_033510730.1-5;Dbxref=GeneID:117243342%2CGenbank:XM_033510730.1;Parent=rna-XM_033510730.1
NW_022882925.1	Gnomon	exon	3130479	3130622	.	-	.	ID=exon-XM_033510730.1-6;Dbxref=GeneID:117243342%2CGenbank:XM_033510730.1;Parent=rna-XM_033510730.1
NW_022882925.1	Gnomon	exon	3130154	3130399	.	-	.	ID=exon-XM_033510730.1-7;Dbxref=GeneID:117243342%2CGenbank:XM_033510730.1;Parent=rna-XM_033510730.1
NW_022882925.1	Gnomon	gene	572398	576083	.	-	.	Name=LOC117242102;ID=gene-LOC117242102;Dbxref=GeneID:117242102
NW_022882925.1	Gnomon	exon	3133165	3133317	.	-	.	ID=exon-XM_033510730.1-1;Dbxref=GeneID:117243342%2CGenbank:XM_033510730.1;Parent=rna-XM_033510730.1
NW_022882925.1	Gnomon	exon	3132961	3133097	.	-	.	ID=exon-XM_033510730.1-2;Dbxref=GeneID:117243342%2CGenbank:XM_033510730.1;Parent=rna-XM_033510730.1
NW_022882925.1	Gnomon	exon	3131661	3132857	.	-	.	ID=exon-XM_033510730.1-3;Dbxref=GeneID:117243342%2CGenbank:XM_033510730.1;Parent=rna-XM_033510730.1
NW_022882925.1	Gnomon	exon	3131306	3131586	.	-	.	ID=exon-XM_033510730.1-4;Dbxref=GeneID:117243342%2CGenbank:XM_033510730.1;Parent=rna-XM_033510730.1
NW_022882925.1	Gnomon	CDS	4630053	4630124	.	+	0	Name=XP_033366844.1;ID=cds-XP_033366844.1;Dbxref=GeneID:117243446%2CGenbank:XP_033366844.1;Parent=rna-XM_033510953.1
NW_022882925.1	Gnomon	CDS	4637503	4639611	.	+	0	Name=XP_033366844.1;ID=cds-XP_033366844.1;Dbxref=GeneID:117243446%2CGenbank:XP_033366844.1;Parent=rna-XM_033510953.1
NW_022882925.1	Gnomon	exon	7064134	7064788	.	-	.	ID=exon-XM_033508275.1-2;Dbxref=GeneID:117241958%2CGenbank:XM_033508275.1;Parent=rna-XM_033508275.1
NW_022882925.1	Gnomon	exon	7063619	7063862	.	-	.	ID=exon-XM_033508275.1-3;Dbxref=GeneID:117241958%2CGenbank:XM_033508275.1;Parent=rna-XM_033508275.1
NW_022882925.1	Gnomon	exon	7061606	7061680	.	-	.	ID=exon-XM_033508275.1-4;Dbxref=GeneID:117241958%2CGenbank:XM_033508275.1;Parent=rna-XM_033508275.1
NW_022882925.1	Gnomon	exon	7061213	7061350	.	-	.	ID=exon-XM_033508275.1-5;Dbxref=GeneID:117241958%2CGenbank:XM_033508275.1;Parent=rna-XM_033508275.1
NW_022882925.1	Gnomon	exon	7071411	7071547	.	-	.	ID=exon-XM_033508275.1-1;Dbxref=GeneID:117241958%2CGenbank:XM_033508275.1;Parent=rna-XM_033508275.1
NW_022882925.1	Gnomon	gene	6650480	6712877	.	+	.	Name=LOC117242122;ID=gene-LOC117242122;Dbxref=GeneID:117242122
NW_022882925.1	Gnomon	exon	1826515	1827200	.	-	.	ID=exon-XM_033508205.1-1;Dbxref=GeneID:117241912%2CGenbank:XM_033508205.1;Parent=rna-XM_033508205.1
NW_022882925.1	Gnomon	exon	1821317	1821595	.	-	.	ID=exon-XM_033508205.1-2;Dbxref=GeneID:117241912%2CGenbank:XM_033508205.1;Parent=rna-XM_033508205.1
NW_022882925.1	Gnomon	exon	1749005	1749180	.	-	.	ID=exon-XM_033508205.1-5;Dbxref=GeneID:117241912%2CGenbank:XM_033508205.1;Parent=rna-XM_033508205.1
NW_022882925.1	Gnomon	exon	1660087	1662038	.	-	.	ID=exon-XM_033508205.1-6;Dbxref=GeneID:117241912%2CGenbank:XM_033508205.1;Parent=rna-XM_033508205.1
NW_022882925.1	Gnomon	exon	1772246	1772314	.	-	.	ID=exon-XM_033508205.1-3;Dbxref=GeneID:117241912%2CGenbank:XM_033508205.1;Parent=rna-XM_033508205.1
NW_022882925.1	Gnomon	exon	1772111	1772162	.	-	.	ID=exon-XM_033508205.1-4;Dbxref=GeneID:117241912%2CGenbank:XM_033508205.1;Parent=rna-XM_033508205.1
NW_022882925.1	Gnomon	gene	585206	589930	.	-	.	Name=LOC117242117;ID=gene-LOC117242117;Dbxref=GeneID:117242117
NW_022882925.1	Gnomon	mRNA	4891799	4898973	.	-	.	Name=XM_033510266.1;ID=rna-XM_033510266.1;Dbxref=GeneID:117243083%2CGenbank:XM_033510266.1;Parent=gene-LOC117243083
NW_022882925.1	Gnomon	gene	6662911	6665384	.	+	.	Name=LOC117242143;ID=gene-LOC117242143;Dbxref=GeneID:117242143
NW_022882925.1	Gnomon	gene	6713009	6717859	.	-	.	Name=LOC117242148;ID=gene-LOC117242148;Dbxref=GeneID:117242148
NW_022882925.1	Gnomon	CDS	3135333	3135721	.	+	0	Name=XP_033366604.1;ID=cds-XP_033366604.1;Dbxref=GeneID:117243335%2CGenbank:XP_033366604.1;Parent=rna-XM_033510713.1
NW_022882925.1	Gnomon	CDS	3135806	3136039	.	+	0	Name=XP_033366604.1;ID=cds-XP_033366604.1;Dbxref=GeneID:117243335%2CGenbank:XP_033366604.1;Parent=rna-XM_033510713.1
NW_022882925.1	Gnomon	CDS	3136117	3136388	.	+	0	Name=XP_033366604.1;ID=cds-XP_033366604.1;Dbxref=GeneID:117243335%2CGenbank:XP_033366604.1;Parent=rna-XM_033510713.1
NW_022882925.1	Gnomon	CDS	3136461	3136634	.	+	0	Name=XP_033366604.1;ID=cds-XP_033366604.1;Dbxref=GeneID:117243335%2CGenbank:XP_033366604.1;Parent=rna-XM_033510713.1
NW_022882925.1	Gnomon	CDS	3136716	3136929	.	+	0	Name=XP_033366604.1;ID=cds-XP_033366604.1;Dbxref=GeneID:117243335%2CGenbank:XP_033366604.1;Parent=rna-XM_033510713.1
NW_022882925.1	Gnomon	CDS	3137007	3138048	.	+	0	Name=XP_033366604.1;ID=cds-XP_033366604.1;Dbxref=GeneID:117243335%2CGenbank:XP_033366604.1;Parent=rna-XM_033510713.1
NW_022882925.1	Gnomon	gene	646945	648723	.	-	.	Name=LOC117242162;ID=gene-LOC117242162;Dbxref=GeneID:117242162
NW_022882925.1	Gnomon	gene	959229	960044	.	+	.	Name=LOC117242169;ID=gene-LOC117242169;Dbxref=GeneID:117242169
NW_022882925.1	Gnomon	CDS	3215847	3216064	.	+	0	Name=XP_033366594.1;ID=cds-XP_033366594.1;Dbxref=GeneID:117243331%2CGenbank:XP_033366594.1;Parent=rna-XM_033510703.1
NW_022882925.1	Gnomon	CDS	3216721	3216869	.	+	0	Name=XP_033366594.1;ID=cds-XP_033366594.1;Dbxref=GeneID:117243331%2CGenbank:XP_033366594.1;Parent=rna-XM_033510703.1
NW_022882925.1	Gnomon	CDS	3216951	3217729	.	+	0	Name=XP_033366594.1;ID=cds-XP_033366594.1;Dbxref=GeneID:117243331%2CGenbank:XP_033366594.1;Parent=rna-XM_033510703.1
NW_022882925.1	Gnomon	CDS	3218113	3218457	.	+	0	Name=XP_033366594.1;ID=cds-XP_033366594.1;Dbxref=GeneID:117243331%2CGenbank:XP_033366594.1;Parent=rna-XM_033510703.1
NW_022882925.1	Gnomon	CDS	3218537	3218819	.	+	0	Name=XP_033366594.1;ID=cds-XP_033366594.1;Dbxref=GeneID:117243331%2CGenbank:XP_033366594.1;Parent=rna-XM_033510703.1
NW_022882925.1	Gnomon	CDS	3218891	3219280	.	+	0	Name=XP_033366594.1;ID=cds-XP_033366594.1;Dbxref=GeneID:117243331%2CGenbank:XP_033366594.1;Parent=rna-XM_033510703.1
NW_022882925.1	Gnomon	CDS	3219981	3220558	.	+	0	Name=XP_033366594.1;ID=cds-XP_033366594.1;Dbxref=GeneID:117243331%2CGenbank:XP_033366594.1;Parent=rna-XM_033510703.1
NW_022882925.1	Gnomon	gene	593250	601299	.	-	.	Name=LOC117242158;ID=gene-LOC117242158;Dbxref=GeneID:117242158
NW_022882925.1	Gnomon	exon	7109962	7110199	.	-	.	ID=exon-XM_033510906.1-10;Dbxref=GeneID:117243425%2CGenbank:XM_033510906.1;Parent=rna-XM_033510906.1
NW_022882925.1	Gnomon	exon	7109640	7109750	.	-	.	ID=exon-XM_033510906.1-11;Dbxref=GeneID:117243425%2CGenbank:XM_033510906.1;Parent=rna-XM_033510906.1
NW_022882925.1	Gnomon	exon	7109350	7109443	.	-	.	ID=exon-XM_033510906.1-12;Dbxref=GeneID:117243425%2CGenbank:XM_033510906.1;Parent=rna-XM_033510906.1
NW_022882925.1	Gnomon	exon	605408	606055	.	-	.	ID=exon-XM_033510380.1-1;Dbxref=GeneID:117243141%2CGenbank:XM_033510380.1;Parent=rna-XM_033510380.1
NW_022882925.1	Gnomon	exon	4607998	4608425	.	+	.	ID=exon-XM_033510291.1-1;Dbxref=GeneID:117243095%2CGenbank:XM_033510291.1;Parent=rna-XM_033510291.1
NW_022882925.1	Gnomon	exon	4608578	4608883	.	+	.	ID=exon-XM_033510291.1-2;Dbxref=GeneID:117243095%2CGenbank:XM_033510291.1;Parent=rna-XM_033510291.1
NW_022882925.1	Gnomon	exon	7106343	7106487	.	-	.	ID=exon-XM_033510906.1-20;Dbxref=GeneID:117243425%2CGenbank:XM_033510906.1;Parent=rna-XM_033510906.1
NW_022882925.1	Gnomon	exon	7106074	7106282	.	-	.	ID=exon-XM_033510906.1-21;Dbxref=GeneID:117243425%2CGenbank:XM_033510906.1;Parent=rna-XM_033510906.1
NW_022882925.1	Gnomon	exon	7104932	7105106	.	-	.	ID=exon-XM_033510906.1-22;Dbxref=GeneID:117243425%2CGenbank:XM_033510906.1;Parent=rna-XM_033510906.1
NW_022882925.1	Gnomon	exon	7104443	7104688	.	-	.	ID=exon-XM_033510906.1-23;Dbxref=GeneID:117243425%2CGenbank:XM_033510906.1;Parent=rna-XM_033510906.1
NW_022882925.1	Gnomon	exon	7109063	7109280	.	-	.	ID=exon-XM_033510906.1-13;Dbxref=GeneID:117243425%2CGenbank:XM_033510906.1;Parent=rna-XM_033510906.1
NW_022882925.1	Gnomon	exon	7108748	7108983	.	-	.	ID=exon-XM_033510906.1-14;Dbxref=GeneID:117243425%2CGenbank:XM_033510906.1;Parent=rna-XM_033510906.1
NW_022882925.1	Gnomon	CDS	996923	996955	.	+	0	Name=XP_033366114.1;ID=cds-XP_033366114.1;Dbxref=GeneID:117243058%2CGenbank:XP_033366114.1;Parent=rna-XM_033510223.1
NW_022882925.1	Gnomon	CDS	997079	997841	.	+	0	Name=XP_033366114.1;ID=cds-XP_033366114.1;Dbxref=GeneID:117243058%2CGenbank:XP_033366114.1;Parent=rna-XM_033510223.1
NW_022882925.1	Gnomon	CDS	997989	999175	.	+	0	Name=XP_033366114.1;ID=cds-XP_033366114.1;Dbxref=GeneID:117243058%2CGenbank:XP_033366114.1;Parent=rna-XM_033510223.1
NW_022882925.1	Gnomon	exon	7108552	7108676	.	-	.	ID=exon-XM_033510906.1-15;Dbxref=GeneID:117243425%2CGenbank:XM_033510906.1;Parent=rna-XM_033510906.1
NW_022882925.1	Gnomon	exon	7108333	7108481	.	-	.	ID=exon-XM_033510906.1-16;Dbxref=GeneID:117243425%2CGenbank:XM_033510906.1;Parent=rna-XM_033510906.1
NW_022882925.1	Gnomon	exon	7107886	7107933	.	-	.	ID=exon-XM_033510906.1-17;Dbxref=GeneID:117243425%2CGenbank:XM_033510906.1;Parent=rna-XM_033510906.1
NW_022882925.1	Gnomon	exon	7107289	7107423	.	-	.	ID=exon-XM_033510906.1-18;Dbxref=GeneID:117243425%2CGenbank:XM_033510906.1;Parent=rna-XM_033510906.1
NW_022882925.1	Gnomon	exon	7106850	7106993	.	-	.	ID=exon-XM_033510906.1-19;Dbxref=GeneID:117243425%2CGenbank:XM_033510906.1;Parent=rna-XM_033510906.1
NW_022882925.1	Gnomon	mRNA	7447151	7456953	.	-	.	Name=XM_033507611.1;ID=rna-XM_033507611.1;Dbxref=GeneID:117241627%2CGenbank:XM_033507611.1;Parent=gene-LOC117241627
NW_022882925.1	Gnomon	exon	7104085	7104322	.	-	.	ID=exon-XM_033510906.1-24;Dbxref=GeneID:117243425%2CGenbank:XM_033510906.1;Parent=rna-XM_033510906.1
NW_022882925.1	Gnomon	exon	7103908	7104001	.	-	.	ID=exon-XM_033510906.1-25;Dbxref=GeneID:117243425%2CGenbank:XM_033510906.1;Parent=rna-XM_033510906.1
NW_022882925.1	Gnomon	exon	7103660	7103821	.	-	.	ID=exon-XM_033510906.1-26;Dbxref=GeneID:117243425%2CGenbank:XM_033510906.1;Parent=rna-XM_033510906.1
NW_022882925.1	Gnomon	exon	7102006	7103597	.	-	.	ID=exon-XM_033510906.1-27;Dbxref=GeneID:117243425%2CGenbank:XM_033510906.1;Parent=rna-XM_033510906.1
NW_022882925.1	Gnomon	exon	4608949	4609589	.	+	.	ID=exon-XM_033510291.1-3;Dbxref=GeneID:117243095%2CGenbank:XM_033510291.1;Parent=rna-XM_033510291.1
NW_022882925.1	Gnomon	exon	4609654	4609866	.	+	.	ID=exon-XM_033510291.1-4;Dbxref=GeneID:117243095%2CGenbank:XM_033510291.1;Parent=rna-XM_033510291.1
NW_022882925.1	Gnomon	exon	4610007	4610315	.	+	.	ID=exon-XM_033510291.1-5;Dbxref=GeneID:117243095%2CGenbank:XM_033510291.1;Parent=rna-XM_033510291.1
NW_022882925.1	Gnomon	exon	4610390	4610588	.	+	.	ID=exon-XM_033510291.1-6;Dbxref=GeneID:117243095%2CGenbank:XM_033510291.1;Parent=rna-XM_033510291.1
NW_022882925.1	Gnomon	exon	4610648	4610820	.	+	.	ID=exon-XM_033510291.1-7;Dbxref=GeneID:117243095%2CGenbank:XM_033510291.1;Parent=rna-XM_033510291.1
NW_022882925.1	Gnomon	exon	4610891	4610988	.	+	.	ID=exon-XM_033510291.1-8;Dbxref=GeneID:117243095%2CGenbank:XM_033510291.1;Parent=rna-XM_033510291.1
NW_022882925.1	Gnomon	exon	4611056	4611317	.	+	.	ID=exon-XM_033510291.1-9;Dbxref=GeneID:117243095%2CGenbank:XM_033510291.1;Parent=rna-XM_033510291.1
NW_022882925.1	Gnomon	exon	5462013	5462250	.	+	.	ID=exon-XM_033510356.1-3;Dbxref=GeneID:117243122%2CGenbank:XM_033510356.1;Parent=rna-XM_033510356.1
NW_022882925.1	Gnomon	exon	5463520	5463623	.	+	.	ID=exon-XM_033510356.1-4;Dbxref=GeneID:117243122%2CGenbank:XM_033510356.1;Parent=rna-XM_033510356.1
NW_022882925.1	Gnomon	exon	5369267	5369721	.	+	.	ID=exon-XM_033510356.1-1;Dbxref=GeneID:117243122%2CGenbank:XM_033510356.1;Parent=rna-XM_033510356.1
NW_022882925.1	Gnomon	exon	5460922	5461067	.	+	.	ID=exon-XM_033510356.1-2;Dbxref=GeneID:117243122%2CGenbank:XM_033510356.1;Parent=rna-XM_033510356.1
NW_022882925.1	Gnomon	exon	5464234	5464371	.	+	.	ID=exon-XM_033510356.1-5;Dbxref=GeneID:117243122%2CGenbank:XM_033510356.1;Parent=rna-XM_033510356.1
NW_022882925.1	Gnomon	exon	5465058	5470204	.	+	.	ID=exon-XM_033510356.1-6;Dbxref=GeneID:117243122%2CGenbank:XM_033510356.1;Parent=rna-XM_033510356.1
NW_022882925.1	Gnomon	mRNA	3100215	3109861	.	-	.	Name=XM_033510758.1;ID=rna-XM_033510758.1;Dbxref=GeneID:117243354%2CGenbank:XM_033510758.1;Parent=gene-LOC117243354
NW_022882925.1	Gnomon	mRNA	1376188	1378608	.	-	.	Name=XM_033510362.1;ID=rna-XM_033510362.1;Dbxref=GeneID:117243126%2CGenbank:XM_033510362.1;Parent=gene-LOC117243126
NW_022882925.1	Gnomon	mRNA	4360663	4361431	.	-	.	Name=XM_033510612.1;ID=rna-XM_033510612.1;Dbxref=GeneID:117243272%2CGenbank:XM_033510612.1;Parent=gene-LOC117243272
NW_022882925.1	Gnomon	exon	76935	77181	.	-	.	ID=exon-XM_033510120.1-8;Dbxref=GeneID:117243001%2CGenbank:XM_033510120.1;Parent=rna-XM_033510120.1
NW_022882925.1	Gnomon	exon	76619	76766	.	-	.	ID=exon-XM_033510120.1-9;Dbxref=GeneID:117243001%2CGenbank:XM_033510120.1;Parent=rna-XM_033510120.1
NW_022882925.1	Gnomon	exon	77730	77949	.	-	.	ID=exon-XM_033510120.1-6;Dbxref=GeneID:117243001%2CGenbank:XM_033510120.1;Parent=rna-XM_033510120.1
NW_022882925.1	Gnomon	exon	77272	77559	.	-	.	ID=exon-XM_033510120.1-7;Dbxref=GeneID:117243001%2CGenbank:XM_033510120.1;Parent=rna-XM_033510120.1
NW_022882925.1	Gnomon	exon	79764	79900	.	-	.	ID=exon-XM_033510120.1-1;Dbxref=GeneID:117243001%2CGenbank:XM_033510120.1;Parent=rna-XM_033510120.1
NW_022882925.1	Gnomon	exon	78527	78652	.	-	.	ID=exon-XM_033510120.1-4;Dbxref=GeneID:117243001%2CGenbank:XM_033510120.1;Parent=rna-XM_033510120.1
NW_022882925.1	Gnomon	exon	78177	78428	.	-	.	ID=exon-XM_033510120.1-5;Dbxref=GeneID:117243001%2CGenbank:XM_033510120.1;Parent=rna-XM_033510120.1
NW_022882925.1	Gnomon	exon	79394	79472	.	-	.	ID=exon-XM_033510120.1-2;Dbxref=GeneID:117243001%2CGenbank:XM_033510120.1;Parent=rna-XM_033510120.1
NW_022882925.1	Gnomon	exon	78909	79184	.	-	.	ID=exon-XM_033510120.1-3;Dbxref=GeneID:117243001%2CGenbank:XM_033510120.1;Parent=rna-XM_033510120.1
NW_022882925.1	Gnomon	exon	7470440	7470604	.	+	.	ID=exon-XM_033510191.1-4;Dbxref=GeneID:117243037%2CGenbank:XM_033510191.1;Parent=rna-XM_033510191.1
NW_022882925.1	Gnomon	exon	7470707	7470803	.	+	.	ID=exon-XM_033510191.1-5;Dbxref=GeneID:117243037%2CGenbank:XM_033510191.1;Parent=rna-XM_033510191.1
NW_022882925.1	Gnomon	exon	8687081	8687499	.	-	.	ID=exon-XM_033510167.1-1;Dbxref=GeneID:117243026%2CGenbank:XM_033510167.1;Parent=rna-XM_033510167.1
NW_022882925.1	Gnomon	exon	8686842	8686978	.	-	.	ID=exon-XM_033510167.1-2;Dbxref=GeneID:117243026%2CGenbank:XM_033510167.1;Parent=rna-XM_033510167.1
NW_022882925.1	Gnomon	exon	8686414	8686568	.	-	.	ID=exon-XM_033510167.1-3;Dbxref=GeneID:117243026%2CGenbank:XM_033510167.1;Parent=rna-XM_033510167.1
NW_022882925.1	Gnomon	exon	8685234	8686278	.	-	.	ID=exon-XM_033510167.1-4;Dbxref=GeneID:117243026%2CGenbank:XM_033510167.1;Parent=rna-XM_033510167.1
NW_022882925.1	Gnomon	exon	8684201	8685113	.	-	.	ID=exon-XM_033510167.1-5;Dbxref=GeneID:117243026%2CGenbank:XM_033510167.1;Parent=rna-XM_033510167.1
NW_022882925.1	Gnomon	exon	3219981	3221412	.	+	.	ID=exon-XM_033510707.1-7;Dbxref=GeneID:117243331%2CGenbank:XM_033510707.1;Parent=rna-XM_033510707.1
NW_022882925.1	Gnomon	exon	3215922	3216102	.	+	.	ID=exon-XM_033510707.1-1;Dbxref=GeneID:117243331%2CGenbank:XM_033510707.1;Parent=rna-XM_033510707.1
NW_022882925.1	Gnomon	exon	3216721	3216869	.	+	.	ID=exon-XM_033510707.1-2;Dbxref=GeneID:117243331%2CGenbank:XM_033510707.1;Parent=rna-XM_033510707.1
NW_022882925.1	Gnomon	exon	3216951	3217729	.	+	.	ID=exon-XM_033510707.1-3;Dbxref=GeneID:117243331%2CGenbank:XM_033510707.1;Parent=rna-XM_033510707.1
NW_022882925.1	Gnomon	exon	3218113	3218457	.	+	.	ID=exon-XM_033510707.1-4;Dbxref=GeneID:117243331%2CGenbank:XM_033510707.1;Parent=rna-XM_033510707.1
NW_022882925.1	Gnomon	exon	3218537	3218819	.	+	.	ID=exon-XM_033510707.1-5;Dbxref=GeneID:117243331%2CGenbank:XM_033510707.1;Parent=rna-XM_033510707.1
NW_022882925.1	Gnomon	exon	3218891	3219280	.	+	.	ID=exon-XM_033510707.1-6;Dbxref=GeneID:117243331%2CGenbank:XM_033510707.1;Parent=rna-XM_033510707.1
NW_022882925.1	Gnomon	mRNA	5141305	5163830	.	+	.	Name=XM_033510852.1;ID=rna-XM_033510852.1;Dbxref=GeneID:117243400%2CGenbank:XM_033510852.1;Parent=gene-LOC117243400
NW_022882925.1	Gnomon	CDS	8381148	8381443	.	+	0	Name=XP_033364937.1;ID=cds-XP_033364937.1;Dbxref=GeneID:117242420%2CGenbank:XP_033364937.1;Parent=rna-XM_033509046.1
NW_022882925.1	Gnomon	CDS	8381908	8382676	.	+	0	Name=XP_033364937.1;ID=cds-XP_033364937.1;Dbxref=GeneID:117242420%2CGenbank:XP_033364937.1;Parent=rna-XM_033509046.1
NW_022882925.1	Gnomon	exon	1227044	1227174	.	+	.	ID=exon-XM_033510093.1-3;Dbxref=GeneID:117242993%2CGenbank:XM_033510093.1;Parent=rna-XM_033510093.1
NW_022882925.1	Gnomon	exon	1260308	1260429	.	+	.	ID=exon-XM_033510093.1-4;Dbxref=GeneID:117242993%2CGenbank:XM_033510093.1;Parent=rna-XM_033510093.1
NW_022882925.1	Gnomon	exon	1268096	1268219	.	+	.	ID=exon-XM_033510093.1-5;Dbxref=GeneID:117242993%2CGenbank:XM_033510093.1;Parent=rna-XM_033510093.1
NW_022882925.1	Gnomon	exon	1271294	1271499	.	+	.	ID=exon-XM_033510093.1-6;Dbxref=GeneID:117242993%2CGenbank:XM_033510093.1;Parent=rna-XM_033510093.1
NW_022882925.1	Gnomon	exon	1275769	1275892	.	+	.	ID=exon-XM_033510093.1-7;Dbxref=GeneID:117242993%2CGenbank:XM_033510093.1;Parent=rna-XM_033510093.1
NW_022882925.1	Gnomon	exon	1277928	1278088	.	+	.	ID=exon-XM_033510093.1-8;Dbxref=GeneID:117242993%2CGenbank:XM_033510093.1;Parent=rna-XM_033510093.1
NW_022882925.1	Gnomon	exon	1280331	1280492	.	+	.	ID=exon-XM_033510093.1-9;Dbxref=GeneID:117242993%2CGenbank:XM_033510093.1;Parent=rna-XM_033510093.1
NW_022882925.1	Gnomon	exon	1205598	1205773	.	+	.	ID=exon-XM_033510093.1-1;Dbxref=GeneID:117242993%2CGenbank:XM_033510093.1;Parent=rna-XM_033510093.1
NW_022882925.1	Gnomon	exon	1225838	1226231	.	+	.	ID=exon-XM_033510093.1-2;Dbxref=GeneID:117242993%2CGenbank:XM_033510093.1;Parent=rna-XM_033510093.1
NW_022882925.1	Gnomon	exon	38611	38998	.	-	.	ID=exon-XM_033510105.1-10;Dbxref=GeneID:117242997%2CGenbank:XM_033510105.1;Parent=rna-XM_033510105.1
NW_022882925.1	Gnomon	exon	35650	35994	.	-	.	ID=exon-XM_033510105.1-11;Dbxref=GeneID:117242997%2CGenbank:XM_033510105.1;Parent=rna-XM_033510105.1
NW_022882925.1	Gnomon	exon	31473	31611	.	-	.	ID=exon-XM_033510105.1-14;Dbxref=GeneID:117242997%2CGenbank:XM_033510105.1;Parent=rna-XM_033510105.1
NW_022882925.1	Gnomon	exon	24372	24567	.	-	.	ID=exon-XM_033510105.1-15;Dbxref=GeneID:117242997%2CGenbank:XM_033510105.1;Parent=rna-XM_033510105.1
NW_022882925.1	Gnomon	transcript	4522453	4527316	.	-	.	Name=XR_004495409.1;ID=rna-XR_004495409.1;Dbxref=GeneID:117243198%2CGenbank:XR_004495409.1;Parent=gene-LOC117243198
NW_022882925.1	Gnomon	exon	34550	35154	.	-	.	ID=exon-XM_033510105.1-12;Dbxref=GeneID:117242997%2CGenbank:XM_033510105.1;Parent=rna-XM_033510105.1
NW_022882925.1	Gnomon	exon	33472	33770	.	-	.	ID=exon-XM_033510105.1-13;Dbxref=GeneID:117242997%2CGenbank:XM_033510105.1;Parent=rna-XM_033510105.1
NW_022882925.1	Gnomon	exon	12908	13963	.	-	.	ID=exon-XM_033510105.1-18;Dbxref=GeneID:117242997%2CGenbank:XM_033510105.1;Parent=rna-XM_033510105.1
NW_022882925.1	Gnomon	exon	9760	9953	.	-	.	ID=exon-XM_033510105.1-19;Dbxref=GeneID:117242997%2CGenbank:XM_033510105.1;Parent=rna-XM_033510105.1
NW_022882925.1	Gnomon	exon	15870	16010	.	-	.	ID=exon-XM_033510105.1-16;Dbxref=GeneID:117242997%2CGenbank:XM_033510105.1;Parent=rna-XM_033510105.1
NW_022882925.1	Gnomon	exon	14344	14646	.	-	.	ID=exon-XM_033510105.1-17;Dbxref=GeneID:117242997%2CGenbank:XM_033510105.1;Parent=rna-XM_033510105.1
NW_022882925.1	Gnomon	exon	7088	7291	.	-	.	ID=exon-XM_033510105.1-21;Dbxref=GeneID:117242997%2CGenbank:XM_033510105.1;Parent=rna-XM_033510105.1
NW_022882925.1	Gnomon	exon	5337	6503	.	-	.	ID=exon-XM_033510105.1-22;Dbxref=GeneID:117242997%2CGenbank:XM_033510105.1;Parent=rna-XM_033510105.1
NW_022882925.1	Gnomon	CDS	4614998	4615171	.	+	0	Name=XP_033366843.1;ID=cds-XP_033366843.1;Dbxref=GeneID:117243446%2CGenbank:XP_033366843.1;Parent=rna-XM_033510952.1
NW_022882925.1	Gnomon	CDS	4637503	4639611	.	+	0	Name=XP_033366843.1;ID=cds-XP_033366843.1;Dbxref=GeneID:117243446%2CGenbank:XP_033366843.1;Parent=rna-XM_033510952.1
NW_022882925.1	Gnomon	exon	7985	8426	.	-	.	ID=exon-XM_033510105.1-20;Dbxref=GeneID:117242997%2CGenbank:XM_033510105.1;Parent=rna-XM_033510105.1
NW_022882925.1	Gnomon	lnc_RNA	5330893	5331794	.	-	.	Name=XR_004495399.1;ID=rna-XR_004495399.1;Dbxref=GeneID:117243118%2CGenbank:XR_004495399.1;Parent=gene-LOC117243118
NW_022882925.1	Gnomon	CDS	3360487	3360491	.	+	0	Name=XP_033366593.1;ID=cds-XP_033366593.1;Dbxref=GeneID:117243330%2CGenbank:XP_033366593.1;Parent=rna-XM_033510702.1
NW_022882925.1	Gnomon	CDS	3361785	3362076	.	+	0	Name=XP_033366593.1;ID=cds-XP_033366593.1;Dbxref=GeneID:117243330%2CGenbank:XP_033366593.1;Parent=rna-XM_033510702.1
NW_022882925.1	Gnomon	CDS	3363193	3363411	.	+	0	Name=XP_033366593.1;ID=cds-XP_033366593.1;Dbxref=GeneID:117243330%2CGenbank:XP_033366593.1;Parent=rna-XM_033510702.1
NW_022882925.1	Gnomon	CDS	3363548	3365929	.	+	0	Name=XP_033366593.1;ID=cds-XP_033366593.1;Dbxref=GeneID:117243330%2CGenbank:XP_033366593.1;Parent=rna-XM_033510702.1
NW_022882925.1	Gnomon	gene	718025	955708	.	-	.	Name=LOC117242000;ID=gene-LOC117242000;Dbxref=GeneID:117242000
NW_022882925.1	Gnomon	CDS	3165022	3165593	.	-	0	Name=XP_033366603.1;ID=cds-XP_033366603.1;Dbxref=GeneID:117243334%2CGenbank:XP_033366603.1;Parent=rna-XM_033510712.1
NW_022882925.1	Gnomon	CDS	3164604	3164936	.	-	0	Name=XP_033366603.1;ID=cds-XP_033366603.1;Dbxref=GeneID:117243334%2CGenbank:XP_033366603.1;Parent=rna-XM_033510712.1
NW_022882925.1	Gnomon	CDS	3164098	3164520	.	-	0	Name=XP_033366603.1;ID=cds-XP_033366603.1;Dbxref=GeneID:117243334%2CGenbank:XP_033366603.1;Parent=rna-XM_033510712.1
NW_022882925.1	Gnomon	CDS	3163900	3164026	.	-	0	Name=XP_033366603.1;ID=cds-XP_033366603.1;Dbxref=GeneID:117243334%2CGenbank:XP_033366603.1;Parent=rna-XM_033510712.1
NW_022882925.1	Gnomon	CDS	3163706	3163829	.	-	0	Name=XP_033366603.1;ID=cds-XP_033366603.1;Dbxref=GeneID:117243334%2CGenbank:XP_033366603.1;Parent=rna-XM_033510712.1
NW_022882925.1	Gnomon	CDS	3163514	3163629	.	-	0	Name=XP_033366603.1;ID=cds-XP_033366603.1;Dbxref=GeneID:117243334%2CGenbank:XP_033366603.1;Parent=rna-XM_033510712.1
NW_022882925.1	Gnomon	CDS	3163178	3163438	.	-	0	Name=XP_033366603.1;ID=cds-XP_033366603.1;Dbxref=GeneID:117243334%2CGenbank:XP_033366603.1;Parent=rna-XM_033510712.1
NW_022882925.1	Gnomon	CDS	3162895	3163069	.	-	0	Name=XP_033366603.1;ID=cds-XP_033366603.1;Dbxref=GeneID:117243334%2CGenbank:XP_033366603.1;Parent=rna-XM_033510712.1
NW_022882925.1	Gnomon	CDS	3162600	3162823	.	-	0	Name=XP_033366603.1;ID=cds-XP_033366603.1;Dbxref=GeneID:117243334%2CGenbank:XP_033366603.1;Parent=rna-XM_033510712.1
NW_022882925.1	Gnomon	CDS	2087631	2087946	.	+	0	Name=XP_033366353.1;ID=cds-XP_033366353.1;Dbxref=GeneID:117243192%2CGenbank:XP_033366353.1;Parent=rna-XM_033510462.1
NW_022882925.1	Gnomon	CDS	2088022	2088065	.	+	0	Name=XP_033366353.1;ID=cds-XP_033366353.1;Dbxref=GeneID:117243192%2CGenbank:XP_033366353.1;Parent=rna-XM_033510462.1
NW_022882925.1	Gnomon	gene	728405	729902	.	-	.	Name=LOC117242042;ID=gene-LOC117242042;Dbxref=GeneID:117242042
NW_022882925.1	Gnomon	exon	7469941	7470055	.	+	.	ID=exon-XM_033510191.1-2;Dbxref=GeneID:117243037%2CGenbank:XM_033510191.1;Parent=rna-XM_033510191.1
NW_022882925.1	Gnomon	exon	7470166	7470362	.	+	.	ID=exon-XM_033510191.1-3;Dbxref=GeneID:117243037%2CGenbank:XM_033510191.1;Parent=rna-XM_033510191.1
NW_022882925.1	Gnomon	exon	7469083	7469770	.	+	.	ID=exon-XM_033510191.1-1;Dbxref=GeneID:117243037%2CGenbank:XM_033510191.1;Parent=rna-XM_033510191.1
NW_022882925.1	Gnomon	exon	5160232	5160405	.	+	.	ID=exon-XM_033510858.1-17;Dbxref=GeneID:117243400%2CGenbank:XM_033510858.1;Parent=rna-XM_033510858.1
NW_022882925.1	Gnomon	exon	5160473	5160626	.	+	.	ID=exon-XM_033510858.1-18;Dbxref=GeneID:117243400%2CGenbank:XM_033510858.1;Parent=rna-XM_033510858.1
NW_022882925.1	Gnomon	exon	5160717	5160835	.	+	.	ID=exon-XM_033510858.1-19;Dbxref=GeneID:117243400%2CGenbank:XM_033510858.1;Parent=rna-XM_033510858.1
NW_022882925.1	Gnomon	exon	5157527	5157734	.	+	.	ID=exon-XM_033510858.1-10;Dbxref=GeneID:117243400%2CGenbank:XM_033510858.1;Parent=rna-XM_033510858.1
NW_022882925.1	Gnomon	gene	899867	900614	.	+	.	Name=LOC117242049;ID=gene-LOC117242049;Dbxref=GeneID:117242049
NW_022882925.1	Gnomon	exon	5157809	5158231	.	+	.	ID=exon-XM_033510858.1-11;Dbxref=GeneID:117243400%2CGenbank:XM_033510858.1;Parent=rna-XM_033510858.1
NW_022882925.1	Gnomon	exon	5158312	5158534	.	+	.	ID=exon-XM_033510858.1-12;Dbxref=GeneID:117243400%2CGenbank:XM_033510858.1;Parent=rna-XM_033510858.1
NW_022882925.1	Gnomon	exon	1284416	1284557	.	+	.	ID=exon-XM_033510097.1-10;Dbxref=GeneID:117242993%2CGenbank:XM_033510097.1;Parent=rna-XM_033510097.1
NW_022882925.1	Gnomon	exon	5158625	5158804	.	+	.	ID=exon-XM_033510858.1-13;Dbxref=GeneID:117243400%2CGenbank:XM_033510858.1;Parent=rna-XM_033510858.1
NW_022882925.1	Gnomon	exon	5158891	5159350	.	+	.	ID=exon-XM_033510858.1-14;Dbxref=GeneID:117243400%2CGenbank:XM_033510858.1;Parent=rna-XM_033510858.1
NW_022882925.1	Gnomon	exon	5159431	5159596	.	+	.	ID=exon-XM_033510858.1-15;Dbxref=GeneID:117243400%2CGenbank:XM_033510858.1;Parent=rna-XM_033510858.1
NW_022882925.1	Gnomon	exon	5159674	5160148	.	+	.	ID=exon-XM_033510858.1-16;Dbxref=GeneID:117243400%2CGenbank:XM_033510858.1;Parent=rna-XM_033510858.1
NW_022882925.1	Gnomon	CDS	5154011	5154121	.	+	0	Name=XP_033366749.1;ID=cds-XP_033366749.1;Dbxref=GeneID:117243400%2CGenbank:XP_033366749.1;Parent=rna-XM_033510858.1
NW_022882925.1	Gnomon	CDS	5154724	5154822	.	+	0	Name=XP_033366749.1;ID=cds-XP_033366749.1;Dbxref=GeneID:117243400%2CGenbank:XP_033366749.1;Parent=rna-XM_033510858.1
NW_022882925.1	Gnomon	CDS	5154906	5155004	.	+	0	Name=XP_033366749.1;ID=cds-XP_033366749.1;Dbxref=GeneID:117243400%2CGenbank:XP_033366749.1;Parent=rna-XM_033510858.1
NW_022882925.1	Gnomon	CDS	5155697	5155894	.	+	0	Name=XP_033366749.1;ID=cds-XP_033366749.1;Dbxref=GeneID:117243400%2CGenbank:XP_033366749.1;Parent=rna-XM_033510858.1
NW_022882925.1	Gnomon	CDS	5156021	5156119	.	+	0	Name=XP_033366749.1;ID=cds-XP_033366749.1;Dbxref=GeneID:117243400%2CGenbank:XP_033366749.1;Parent=rna-XM_033510858.1
NW_022882925.1	Gnomon	CDS	5156307	5156603	.	+	0	Name=XP_033366749.1;ID=cds-XP_033366749.1;Dbxref=GeneID:117243400%2CGenbank:XP_033366749.1;Parent=rna-XM_033510858.1
NW_022882925.1	Gnomon	CDS	5156782	5157157	.	+	0	Name=XP_033366749.1;ID=cds-XP_033366749.1;Dbxref=GeneID:117243400%2CGenbank:XP_033366749.1;Parent=rna-XM_033510858.1
NW_022882925.1	Gnomon	CDS	5157279	5157443	.	+	0	Name=XP_033366749.1;ID=cds-XP_033366749.1;Dbxref=GeneID:117243400%2CGenbank:XP_033366749.1;Parent=rna-XM_033510858.1
NW_022882925.1	Gnomon	CDS	5157527	5157734	.	+	0	Name=XP_033366749.1;ID=cds-XP_033366749.1;Dbxref=GeneID:117243400%2CGenbank:XP_033366749.1;Parent=rna-XM_033510858.1
NW_022882925.1	Gnomon	CDS	5157809	5158231	.	+	0	Name=XP_033366749.1;ID=cds-XP_033366749.1;Dbxref=GeneID:117243400%2CGenbank:XP_033366749.1;Parent=rna-XM_033510858.1
NW_022882925.1	Gnomon	CDS	5158312	5158534	.	+	0	Name=XP_033366749.1;ID=cds-XP_033366749.1;Dbxref=GeneID:117243400%2CGenbank:XP_033366749.1;Parent=rna-XM_033510858.1
NW_022882925.1	Gnomon	CDS	5158625	5158804	.	+	0	Name=XP_033366749.1;ID=cds-XP_033366749.1;Dbxref=GeneID:117243400%2CGenbank:XP_033366749.1;Parent=rna-XM_033510858.1
NW_022882925.1	Gnomon	CDS	5158891	5159350	.	+	0	Name=XP_033366749.1;ID=cds-XP_033366749.1;Dbxref=GeneID:117243400%2CGenbank:XP_033366749.1;Parent=rna-XM_033510858.1
NW_022882925.1	Gnomon	CDS	5159431	5159596	.	+	0	Name=XP_033366749.1;ID=cds-XP_033366749.1;Dbxref=GeneID:117243400%2CGenbank:XP_033366749.1;Parent=rna-XM_033510858.1
NW_022882925.1	Gnomon	CDS	5159674	5160148	.	+	0	Name=XP_033366749.1;ID=cds-XP_033366749.1;Dbxref=GeneID:117243400%2CGenbank:XP_033366749.1;Parent=rna-XM_033510858.1
NW_022882925.1	Gnomon	CDS	5160232	5160405	.	+	0	Name=XP_033366749.1;ID=cds-XP_033366749.1;Dbxref=GeneID:117243400%2CGenbank:XP_033366749.1;Parent=rna-XM_033510858.1
NW_022882925.1	Gnomon	CDS	5160473	5160626	.	+	0	Name=XP_033366749.1;ID=cds-XP_033366749.1;Dbxref=GeneID:117243400%2CGenbank:XP_033366749.1;Parent=rna-XM_033510858.1
NW_022882925.1	Gnomon	CDS	5160717	5160835	.	+	0	Name=XP_033366749.1;ID=cds-XP_033366749.1;Dbxref=GeneID:117243400%2CGenbank:XP_033366749.1;Parent=rna-XM_033510858.1
NW_022882925.1	Gnomon	CDS	5160945	5160950	.	+	0	Name=XP_033366749.1;ID=cds-XP_033366749.1;Dbxref=GeneID:117243400%2CGenbank:XP_033366749.1;Parent=rna-XM_033510858.1
NW_022882925.1	Gnomon	CDS	5161066	5161180	.	+	0	Name=XP_033366749.1;ID=cds-XP_033366749.1;Dbxref=GeneID:117243400%2CGenbank:XP_033366749.1;Parent=rna-XM_033510858.1
NW_022882925.1	Gnomon	CDS	5162537	5163300	.	+	0	Name=XP_033366749.1;ID=cds-XP_033366749.1;Dbxref=GeneID:117243400%2CGenbank:XP_033366749.1;Parent=rna-XM_033510858.1
NW_022882925.1	Gnomon	exon	5160945	5160950	.	+	.	ID=exon-XM_033510858.1-20;Dbxref=GeneID:117243400%2CGenbank:XM_033510858.1;Parent=rna-XM_033510858.1
NW_022882925.1	Gnomon	exon	5161066	5161180	.	+	.	ID=exon-XM_033510858.1-21;Dbxref=GeneID:117243400%2CGenbank:XM_033510858.1;Parent=rna-XM_033510858.1
NW_022882925.1	Gnomon	exon	5162537	5163830	.	+	.	ID=exon-XM_033510858.1-22;Dbxref=GeneID:117243400%2CGenbank:XM_033510858.1;Parent=rna-XM_033510858.1
NW_022882925.1	Gnomon	gene	951650	954008	.	+	.	Name=LOC117242034;ID=gene-LOC117242034;Dbxref=GeneID:117242034
NW_022882925.1	Gnomon	CDS	9361457	9361498	.	+	0	Name=XP_033366211.1;ID=cds-XP_033366211.1;Dbxref=GeneID:117243110%2CGenbank:XP_033366211.1;Parent=rna-XM_033510320.1
NW_022882925.1	Gnomon	CDS	9361843	9362976	.	+	0	Name=XP_033366211.1;ID=cds-XP_033366211.1;Dbxref=GeneID:117243110%2CGenbank:XP_033366211.1;Parent=rna-XM_033510320.1
NW_022882925.1	Gnomon	CDS	9363049	9363159	.	+	0	Name=XP_033366211.1;ID=cds-XP_033366211.1;Dbxref=GeneID:117243110%2CGenbank:XP_033366211.1;Parent=rna-XM_033510320.1
NW_022882925.1	Gnomon	mRNA	4891887	4898973	.	-	.	Name=XM_033510269.1;ID=rna-XM_033510269.1;Dbxref=GeneID:117243083%2CGenbank:XM_033510269.1;Parent=gene-LOC117243083
NW_022882925.1	Gnomon	CDS	3215847	3216064	.	+	0	Name=XP_033366597.1;ID=cds-XP_033366597.1;Dbxref=GeneID:117243331%2CGenbank:XP_033366597.1;Parent=rna-XM_033510706.1
NW_022882925.1	Gnomon	CDS	3216721	3216869	.	+	0	Name=XP_033366597.1;ID=cds-XP_033366597.1;Dbxref=GeneID:117243331%2CGenbank:XP_033366597.1;Parent=rna-XM_033510706.1
NW_022882925.1	Gnomon	CDS	3216951	3217729	.	+	0	Name=XP_033366597.1;ID=cds-XP_033366597.1;Dbxref=GeneID:117243331%2CGenbank:XP_033366597.1;Parent=rna-XM_033510706.1
NW_022882925.1	Gnomon	CDS	3218113	3218457	.	+	0	Name=XP_033366597.1;ID=cds-XP_033366597.1;Dbxref=GeneID:117243331%2CGenbank:XP_033366597.1;Parent=rna-XM_033510706.1
NW_022882925.1	Gnomon	CDS	3218537	3218819	.	+	0	Name=XP_033366597.1;ID=cds-XP_033366597.1;Dbxref=GeneID:117243331%2CGenbank:XP_033366597.1;Parent=rna-XM_033510706.1
NW_022882925.1	Gnomon	CDS	3218891	3219280	.	+	0	Name=XP_033366597.1;ID=cds-XP_033366597.1;Dbxref=GeneID:117243331%2CGenbank:XP_033366597.1;Parent=rna-XM_033510706.1
NW_022882925.1	Gnomon	CDS	3219981	3220252	.	+	0	Name=XP_033366597.1;ID=cds-XP_033366597.1;Dbxref=GeneID:117243331%2CGenbank:XP_033366597.1;Parent=rna-XM_033510706.1
NW_022882925.1	Gnomon	CDS	3220334	3220558	.	+	0	Name=XP_033366597.1;ID=cds-XP_033366597.1;Dbxref=GeneID:117243331%2CGenbank:XP_033366597.1;Parent=rna-XM_033510706.1
NW_022882925.1	Gnomon	exon	1010191	1010582	.	+	.	ID=exon-XM_033510244.1-1;Dbxref=GeneID:117243066%2CGenbank:XM_033510244.1;Parent=rna-XM_033510244.1
NW_022882925.1	Gnomon	exon	1010677	1010811	.	+	.	ID=exon-XM_033510244.1-2;Dbxref=GeneID:117243066%2CGenbank:XM_033510244.1;Parent=rna-XM_033510244.1
NW_022882925.1	Gnomon	exon	1011395	1011508	.	+	.	ID=exon-XM_033510244.1-5;Dbxref=GeneID:117243066%2CGenbank:XM_033510244.1;Parent=rna-XM_033510244.1
NW_022882925.1	Gnomon	exon	1011582	1011767	.	+	.	ID=exon-XM_033510244.1-6;Dbxref=GeneID:117243066%2CGenbank:XM_033510244.1;Parent=rna-XM_033510244.1
NW_022882925.1	Gnomon	exon	1010881	1011034	.	+	.	ID=exon-XM_033510244.1-3;Dbxref=GeneID:117243066%2CGenbank:XM_033510244.1;Parent=rna-XM_033510244.1
NW_022882925.1	Gnomon	exon	1011120	1011305	.	+	.	ID=exon-XM_033510244.1-4;Dbxref=GeneID:117243066%2CGenbank:XM_033510244.1;Parent=rna-XM_033510244.1
NW_022882925.1	Gnomon	exon	1012324	1012499	.	+	.	ID=exon-XM_033510244.1-9;Dbxref=GeneID:117243066%2CGenbank:XM_033510244.1;Parent=rna-XM_033510244.1
NW_022882925.1	Gnomon	exon	1011846	1012093	.	+	.	ID=exon-XM_033510244.1-7;Dbxref=GeneID:117243066%2CGenbank:XM_033510244.1;Parent=rna-XM_033510244.1
NW_022882925.1	Gnomon	exon	1012155	1012252	.	+	.	ID=exon-XM_033510244.1-8;Dbxref=GeneID:117243066%2CGenbank:XM_033510244.1;Parent=rna-XM_033510244.1
NW_022882925.1	Gnomon	CDS	3203873	3204133	.	-	0	Name=XP_033366607.1;ID=cds-XP_033366607.1;Dbxref=GeneID:117243336%2CGenbank:XP_033366607.1;Parent=rna-XM_033510716.1
NW_022882925.1	Gnomon	CDS	3203700	3203802	.	-	0	Name=XP_033366607.1;ID=cds-XP_033366607.1;Dbxref=GeneID:117243336%2CGenbank:XP_033366607.1;Parent=rna-XM_033510716.1
NW_022882925.1	Gnomon	CDS	3203306	3203616	.	-	0	Name=XP_033366607.1;ID=cds-XP_033366607.1;Dbxref=GeneID:117243336%2CGenbank:XP_033366607.1;Parent=rna-XM_033510716.1
NW_022882925.1	Gnomon	CDS	3202855	3203223	.	-	0	Name=XP_033366607.1;ID=cds-XP_033366607.1;Dbxref=GeneID:117243336%2CGenbank:XP_033366607.1;Parent=rna-XM_033510716.1
NW_022882925.1	Gnomon	CDS	3202411	3202765	.	-	0	Name=XP_033366607.1;ID=cds-XP_033366607.1;Dbxref=GeneID:117243336%2CGenbank:XP_033366607.1;Parent=rna-XM_033510716.1
NW_022882925.1	Gnomon	CDS	3202014	3202321	.	-	0	Name=XP_033366607.1;ID=cds-XP_033366607.1;Dbxref=GeneID:117243336%2CGenbank:XP_033366607.1;Parent=rna-XM_033510716.1
NW_022882925.1	Gnomon	CDS	3201383	3201934	.	-	0	Name=XP_033366607.1;ID=cds-XP_033366607.1;Dbxref=GeneID:117243336%2CGenbank:XP_033366607.1;Parent=rna-XM_033510716.1
NW_022882925.1	Gnomon	CDS	4363744	4363783	.	+	0	Name=XP_033366357.1;ID=cds-XP_033366357.1;Dbxref=GeneID:117243196%2CGenbank:XP_033366357.1;Parent=rna-XM_033510466.1
NW_022882925.1	Gnomon	CDS	4385040	4385120	.	+	0	Name=XP_033366357.1;ID=cds-XP_033366357.1;Dbxref=GeneID:117243196%2CGenbank:XP_033366357.1;Parent=rna-XM_033510466.1
NW_022882925.1	Gnomon	CDS	4385358	4385420	.	+	0	Name=XP_033366357.1;ID=cds-XP_033366357.1;Dbxref=GeneID:117243196%2CGenbank:XP_033366357.1;Parent=rna-XM_033510466.1
NW_022882925.1	Gnomon	CDS	4416549	4416620	.	+	0	Name=XP_033366357.1;ID=cds-XP_033366357.1;Dbxref=GeneID:117243196%2CGenbank:XP_033366357.1;Parent=rna-XM_033510466.1
NW_022882925.1	Gnomon	CDS	4486294	4486532	.	+	0	Name=XP_033366357.1;ID=cds-XP_033366357.1;Dbxref=GeneID:117243196%2CGenbank:XP_033366357.1;Parent=rna-XM_033510466.1
NW_022882925.1	Gnomon	CDS	4489941	4490015	.	+	0	Name=XP_033366357.1;ID=cds-XP_033366357.1;Dbxref=GeneID:117243196%2CGenbank:XP_033366357.1;Parent=rna-XM_033510466.1
NW_022882925.1	Gnomon	CDS	4490343	4490485	.	+	0	Name=XP_033366357.1;ID=cds-XP_033366357.1;Dbxref=GeneID:117243196%2CGenbank:XP_033366357.1;Parent=rna-XM_033510466.1
NW_022882925.1	Gnomon	CDS	4497166	4498888	.	+	0	Name=XP_033366357.1;ID=cds-XP_033366357.1;Dbxref=GeneID:117243196%2CGenbank:XP_033366357.1;Parent=rna-XM_033510466.1
NW_022882925.1	Gnomon	CDS	4499094	4500032	.	+	0	Name=XP_033366357.1;ID=cds-XP_033366357.1;Dbxref=GeneID:117243196%2CGenbank:XP_033366357.1;Parent=rna-XM_033510466.1
NW_022882925.1	Gnomon	CDS	4500251	4500475	.	+	0	Name=XP_033366357.1;ID=cds-XP_033366357.1;Dbxref=GeneID:117243196%2CGenbank:XP_033366357.1;Parent=rna-XM_033510466.1
NW_022882925.1	Gnomon	CDS	4500671	4501048	.	+	0	Name=XP_033366357.1;ID=cds-XP_033366357.1;Dbxref=GeneID:117243196%2CGenbank:XP_033366357.1;Parent=rna-XM_033510466.1
NW_022882925.1	Gnomon	mRNA	6650493	6712877	.	+	.	Name=XM_033508545.1;ID=rna-XM_033508545.1;Dbxref=GeneID:117242122%2CGenbank:XM_033508545.1;Parent=gene-LOC117242122
NW_022882925.1	Gnomon	exon	2150604	2151022	.	+	.	ID=exon-XM_033510431.1-1;Dbxref=GeneID:117243176%2CGenbank:XM_033510431.1;Parent=rna-XM_033510431.1
NW_022882925.1	Gnomon	exon	2151634	2151827	.	+	.	ID=exon-XM_033510431.1-2;Dbxref=GeneID:117243176%2CGenbank:XM_033510431.1;Parent=rna-XM_033510431.1
NW_022882925.1	Gnomon	exon	2151933	2152431	.	+	.	ID=exon-XM_033510431.1-3;Dbxref=GeneID:117243176%2CGenbank:XM_033510431.1;Parent=rna-XM_033510431.1
NW_022882925.1	Gnomon	exon	2152518	2152697	.	+	.	ID=exon-XM_033510431.1-4;Dbxref=GeneID:117243176%2CGenbank:XM_033510431.1;Parent=rna-XM_033510431.1
NW_022882925.1	Gnomon	exon	2152771	2152989	.	+	.	ID=exon-XM_033510431.1-5;Dbxref=GeneID:117243176%2CGenbank:XM_033510431.1;Parent=rna-XM_033510431.1
NW_022882925.1	Gnomon	exon	2153067	2153237	.	+	.	ID=exon-XM_033510431.1-6;Dbxref=GeneID:117243176%2CGenbank:XM_033510431.1;Parent=rna-XM_033510431.1
NW_022882925.1	Gnomon	exon	2153300	2154244	.	+	.	ID=exon-XM_033510431.1-7;Dbxref=GeneID:117243176%2CGenbank:XM_033510431.1;Parent=rna-XM_033510431.1
NW_022882925.1	Gnomon	exon	2154319	2154755	.	+	.	ID=exon-XM_033510431.1-8;Dbxref=GeneID:117243176%2CGenbank:XM_033510431.1;Parent=rna-XM_033510431.1
NW_022882925.1	Gnomon	exon	4993355	4993448	.	+	.	ID=exon-XM_033510629.1-8;Dbxref=GeneID:117243276%2CGenbank:XM_033510629.1;Parent=rna-XM_033510629.1
NW_022882925.1	Gnomon	exon	4993525	4993729	.	+	.	ID=exon-XM_033510629.1-9;Dbxref=GeneID:117243276%2CGenbank:XM_033510629.1;Parent=rna-XM_033510629.1
NW_022882925.1	Gnomon	exon	4989923	4990190	.	+	.	ID=exon-XM_033510629.1-1;Dbxref=GeneID:117243276%2CGenbank:XM_033510629.1;Parent=rna-XM_033510629.1
NW_022882925.1	Gnomon	exon	4990472	4990795	.	+	.	ID=exon-XM_033510629.1-2;Dbxref=GeneID:117243276%2CGenbank:XM_033510629.1;Parent=rna-XM_033510629.1
NW_022882925.1	Gnomon	exon	4990897	4991040	.	+	.	ID=exon-XM_033510629.1-3;Dbxref=GeneID:117243276%2CGenbank:XM_033510629.1;Parent=rna-XM_033510629.1
NW_022882925.1	Gnomon	exon	4991141	4991422	.	+	.	ID=exon-XM_033510629.1-4;Dbxref=GeneID:117243276%2CGenbank:XM_033510629.1;Parent=rna-XM_033510629.1
NW_022882925.1	Gnomon	exon	4991729	4991895	.	+	.	ID=exon-XM_033510629.1-5;Dbxref=GeneID:117243276%2CGenbank:XM_033510629.1;Parent=rna-XM_033510629.1
NW_022882925.1	Gnomon	exon	4992648	4992742	.	+	.	ID=exon-XM_033510629.1-6;Dbxref=GeneID:117243276%2CGenbank:XM_033510629.1;Parent=rna-XM_033510629.1
NW_022882925.1	Gnomon	exon	4992814	4993009	.	+	.	ID=exon-XM_033510629.1-7;Dbxref=GeneID:117243276%2CGenbank:XM_033510629.1;Parent=rna-XM_033510629.1
NW_022882925.1	Gnomon	mRNA	4032907	4042819	.	-	.	Name=XM_033509374.1;ID=rna-XM_033509374.1;Dbxref=GeneID:117242576%2CGenbank:XM_033509374.1;Parent=gene-LOC117242576
NW_022882925.1	Gnomon	CDS	378604	378701	.	+	0	Name=XP_033364544.1;ID=cds-XP_033364544.1;Dbxref=GeneID:117242181%2CGenbank:XP_033364544.1;Parent=rna-XM_033508653.1
NW_022882925.1	Gnomon	CDS	378878	379081	.	+	0	Name=XP_033364544.1;ID=cds-XP_033364544.1;Dbxref=GeneID:117242181%2CGenbank:XP_033364544.1;Parent=rna-XM_033508653.1
NW_022882925.1	Gnomon	CDS	379199	379493	.	+	0	Name=XP_033364544.1;ID=cds-XP_033364544.1;Dbxref=GeneID:117242181%2CGenbank:XP_033364544.1;Parent=rna-XM_033508653.1
NW_022882925.1	Gnomon	CDS	379557	379903	.	+	0	Name=XP_033364544.1;ID=cds-XP_033364544.1;Dbxref=GeneID:117242181%2CGenbank:XP_033364544.1;Parent=rna-XM_033508653.1
NW_022882925.1	Gnomon	CDS	379982	380576	.	+	0	Name=XP_033364544.1;ID=cds-XP_033364544.1;Dbxref=GeneID:117242181%2CGenbank:XP_033364544.1;Parent=rna-XM_033508653.1
NW_022882925.1	Gnomon	CDS	380661	380863	.	+	0	Name=XP_033364544.1;ID=cds-XP_033364544.1;Dbxref=GeneID:117242181%2CGenbank:XP_033364544.1;Parent=rna-XM_033508653.1
NW_022882925.1	Gnomon	CDS	380964	381107	.	+	0	Name=XP_033364544.1;ID=cds-XP_033364544.1;Dbxref=GeneID:117242181%2CGenbank:XP_033364544.1;Parent=rna-XM_033508653.1
NW_022882925.1	Gnomon	CDS	381198	381363	.	+	0	Name=XP_033364544.1;ID=cds-XP_033364544.1;Dbxref=GeneID:117242181%2CGenbank:XP_033364544.1;Parent=rna-XM_033508653.1
NW_022882925.1	Gnomon	CDS	381443	381650	.	+	0	Name=XP_033364544.1;ID=cds-XP_033364544.1;Dbxref=GeneID:117242181%2CGenbank:XP_033364544.1;Parent=rna-XM_033508653.1
NW_022882925.1	Gnomon	CDS	381738	381961	.	+	0	Name=XP_033364544.1;ID=cds-XP_033364544.1;Dbxref=GeneID:117242181%2CGenbank:XP_033364544.1;Parent=rna-XM_033508653.1
NW_022882925.1	Gnomon	CDS	382090	382482	.	+	0	Name=XP_033364544.1;ID=cds-XP_033364544.1;Dbxref=GeneID:117242181%2CGenbank:XP_033364544.1;Parent=rna-XM_033508653.1
NW_022882925.1	Gnomon	CDS	382587	385214	.	+	0	Name=XP_033364544.1;ID=cds-XP_033364544.1;Dbxref=GeneID:117242181%2CGenbank:XP_033364544.1;Parent=rna-XM_033508653.1
NW_022882925.1	Gnomon	CDS	385431	386992	.	+	0	Name=XP_033364544.1;ID=cds-XP_033364544.1;Dbxref=GeneID:117242181%2CGenbank:XP_033364544.1;Parent=rna-XM_033508653.1
NW_022882925.1	Gnomon	CDS	387076	387373	.	+	0	Name=XP_033364544.1;ID=cds-XP_033364544.1;Dbxref=GeneID:117242181%2CGenbank:XP_033364544.1;Parent=rna-XM_033508653.1
NW_022882925.1	Gnomon	CDS	387480	388196	.	+	0	Name=XP_033364544.1;ID=cds-XP_033364544.1;Dbxref=GeneID:117242181%2CGenbank:XP_033364544.1;Parent=rna-XM_033508653.1
NW_022882925.1	Gnomon	mRNA	3385953	3390002	.	-	.	Name=XM_033510515.1;ID=rna-XM_033510515.1;Dbxref=GeneID:117243229%2CGenbank:XM_033510515.1;Parent=gene-LOC117243229
NW_022882925.1	Gnomon	exon	9346210	9346416	.	+	.	ID=exon-XM_033510312.1-10;Dbxref=GeneID:117243105%2CGenbank:XM_033510312.1;Parent=rna-XM_033510312.1
NW_022882925.1	Gnomon	exon	9347132	9347539	.	+	.	ID=exon-XM_033510312.1-11;Dbxref=GeneID:117243105%2CGenbank:XM_033510312.1;Parent=rna-XM_033510312.1
NW_022882925.1	Gnomon	exon	4303629	4303916	.	+	.	ID=exon-XM_033510555.1-8;Dbxref=GeneID:117243247%2CGenbank:XM_033510555.1;Parent=rna-XM_033510555.1
NW_022882925.1	Gnomon	exon	4303986	4304129	.	+	.	ID=exon-XM_033510555.1-9;Dbxref=GeneID:117243247%2CGenbank:XM_033510555.1;Parent=rna-XM_033510555.1
NW_022882925.1	Gnomon	exon	4273607	4275158	.	+	.	ID=exon-XM_033510555.1-1;Dbxref=GeneID:117243247%2CGenbank:XM_033510555.1;Parent=rna-XM_033510555.1
NW_022882925.1	Gnomon	exon	4276336	4276631	.	+	.	ID=exon-XM_033510555.1-2;Dbxref=GeneID:117243247%2CGenbank:XM_033510555.1;Parent=rna-XM_033510555.1
NW_022882925.1	Gnomon	exon	4300746	4300847	.	+	.	ID=exon-XM_033510555.1-3;Dbxref=GeneID:117243247%2CGenbank:XM_033510555.1;Parent=rna-XM_033510555.1
NW_022882925.1	Gnomon	exon	4300943	4301107	.	+	.	ID=exon-XM_033510555.1-4;Dbxref=GeneID:117243247%2CGenbank:XM_033510555.1;Parent=rna-XM_033510555.1
NW_022882925.1	Gnomon	exon	4301403	4301477	.	+	.	ID=exon-XM_033510555.1-5;Dbxref=GeneID:117243247%2CGenbank:XM_033510555.1;Parent=rna-XM_033510555.1
NW_022882925.1	Gnomon	exon	4301582	4301677	.	+	.	ID=exon-XM_033510555.1-6;Dbxref=GeneID:117243247%2CGenbank:XM_033510555.1;Parent=rna-XM_033510555.1
NW_022882925.1	Gnomon	exon	4302463	4302660	.	+	.	ID=exon-XM_033510555.1-7;Dbxref=GeneID:117243247%2CGenbank:XM_033510555.1;Parent=rna-XM_033510555.1
NW_022882925.1	Gnomon	mRNA	2954650	2991908	.	+	.	Name=XM_033510755.1;ID=rna-XM_033510755.1;Dbxref=GeneID:117243353%2CGenbank:XM_033510755.1;Parent=gene-LOC117243353
NW_022882925.1	Gnomon	CDS	1017597	1017640	.	+	0	Name=XP_033366117.1;ID=cds-XP_033366117.1;Dbxref=GeneID:117243061%2CGenbank:XP_033366117.1;Parent=rna-XM_033510226.1
NW_022882925.1	Gnomon	CDS	1017718	1017923	.	+	0	Name=XP_033366117.1;ID=cds-XP_033366117.1;Dbxref=GeneID:117243061%2CGenbank:XP_033366117.1;Parent=rna-XM_033510226.1
NW_022882925.1	Gnomon	CDS	1018002	1018172	.	+	0	Name=XP_033366117.1;ID=cds-XP_033366117.1;Dbxref=GeneID:117243061%2CGenbank:XP_033366117.1;Parent=rna-XM_033510226.1
NW_022882925.1	Gnomon	CDS	1018229	1018386	.	+	0	Name=XP_033366117.1;ID=cds-XP_033366117.1;Dbxref=GeneID:117243061%2CGenbank:XP_033366117.1;Parent=rna-XM_033510226.1
NW_022882925.1	Gnomon	CDS	1018456	1018605	.	+	0	Name=XP_033366117.1;ID=cds-XP_033366117.1;Dbxref=GeneID:117243061%2CGenbank:XP_033366117.1;Parent=rna-XM_033510226.1
NW_022882925.1	Gnomon	CDS	1018671	1018869	.	+	0	Name=XP_033366117.1;ID=cds-XP_033366117.1;Dbxref=GeneID:117243061%2CGenbank:XP_033366117.1;Parent=rna-XM_033510226.1
NW_022882925.1	Gnomon	CDS	1018942	1019081	.	+	0	Name=XP_033366117.1;ID=cds-XP_033366117.1;Dbxref=GeneID:117243061%2CGenbank:XP_033366117.1;Parent=rna-XM_033510226.1
NW_022882925.1	Gnomon	CDS	1019163	1019731	.	+	0	Name=XP_033366117.1;ID=cds-XP_033366117.1;Dbxref=GeneID:117243061%2CGenbank:XP_033366117.1;Parent=rna-XM_033510226.1
NW_022882925.1	Gnomon	CDS	1019801	1019965	.	+	0	Name=XP_033366117.1;ID=cds-XP_033366117.1;Dbxref=GeneID:117243061%2CGenbank:XP_033366117.1;Parent=rna-XM_033510226.1
NW_022882925.1	Gnomon	CDS	1020030	1020512	.	+	0	Name=XP_033366117.1;ID=cds-XP_033366117.1;Dbxref=GeneID:117243061%2CGenbank:XP_033366117.1;Parent=rna-XM_033510226.1
NW_022882925.1	Gnomon	CDS	1020582	1020759	.	+	0	Name=XP_033366117.1;ID=cds-XP_033366117.1;Dbxref=GeneID:117243061%2CGenbank:XP_033366117.1;Parent=rna-XM_033510226.1
NW_022882925.1	Gnomon	CDS	1020833	1021078	.	+	0	Name=XP_033366117.1;ID=cds-XP_033366117.1;Dbxref=GeneID:117243061%2CGenbank:XP_033366117.1;Parent=rna-XM_033510226.1
NW_022882925.1	Gnomon	CDS	1021152	1021268	.	+	0	Name=XP_033366117.1;ID=cds-XP_033366117.1;Dbxref=GeneID:117243061%2CGenbank:XP_033366117.1;Parent=rna-XM_033510226.1
NW_022882925.1	Gnomon	CDS	1021345	1021467	.	+	0	Name=XP_033366117.1;ID=cds-XP_033366117.1;Dbxref=GeneID:117243061%2CGenbank:XP_033366117.1;Parent=rna-XM_033510226.1
NW_022882925.1	Gnomon	CDS	1021536	1021783	.	+	0	Name=XP_033366117.1;ID=cds-XP_033366117.1;Dbxref=GeneID:117243061%2CGenbank:XP_033366117.1;Parent=rna-XM_033510226.1
NW_022882925.1	Gnomon	CDS	1021847	1022068	.	+	0	Name=XP_033366117.1;ID=cds-XP_033366117.1;Dbxref=GeneID:117243061%2CGenbank:XP_033366117.1;Parent=rna-XM_033510226.1
NW_022882925.1	Gnomon	CDS	1022144	1022315	.	+	0	Name=XP_033366117.1;ID=cds-XP_033366117.1;Dbxref=GeneID:117243061%2CGenbank:XP_033366117.1;Parent=rna-XM_033510226.1
NW_022882925.1	Gnomon	CDS	1022389	1022515	.	+	0	Name=XP_033366117.1;ID=cds-XP_033366117.1;Dbxref=GeneID:117243061%2CGenbank:XP_033366117.1;Parent=rna-XM_033510226.1
NW_022882925.1	Gnomon	CDS	1022577	1022701	.	+	0	Name=XP_033366117.1;ID=cds-XP_033366117.1;Dbxref=GeneID:117243061%2CGenbank:XP_033366117.1;Parent=rna-XM_033510226.1
NW_022882925.1	Gnomon	CDS	1022775	1022935	.	+	0	Name=XP_033366117.1;ID=cds-XP_033366117.1;Dbxref=GeneID:117243061%2CGenbank:XP_033366117.1;Parent=rna-XM_033510226.1
NW_022882925.1	Gnomon	CDS	1023012	1023172	.	+	0	Name=XP_033366117.1;ID=cds-XP_033366117.1;Dbxref=GeneID:117243061%2CGenbank:XP_033366117.1;Parent=rna-XM_033510226.1
NW_022882925.1	Gnomon	CDS	1023253	1023446	.	+	0	Name=XP_033366117.1;ID=cds-XP_033366117.1;Dbxref=GeneID:117243061%2CGenbank:XP_033366117.1;Parent=rna-XM_033510226.1
NW_022882925.1	Gnomon	CDS	1023512	1023596	.	+	0	Name=XP_033366117.1;ID=cds-XP_033366117.1;Dbxref=GeneID:117243061%2CGenbank:XP_033366117.1;Parent=rna-XM_033510226.1
NW_022882925.1	Gnomon	CDS	1023675	1023820	.	+	0	Name=XP_033366117.1;ID=cds-XP_033366117.1;Dbxref=GeneID:117243061%2CGenbank:XP_033366117.1;Parent=rna-XM_033510226.1
NW_022882925.1	Gnomon	CDS	1023889	1024005	.	+	0	Name=XP_033366117.1;ID=cds-XP_033366117.1;Dbxref=GeneID:117243061%2CGenbank:XP_033366117.1;Parent=rna-XM_033510226.1
NW_022882925.1	Gnomon	CDS	1024076	1024440	.	+	0	Name=XP_033366117.1;ID=cds-XP_033366117.1;Dbxref=GeneID:117243061%2CGenbank:XP_033366117.1;Parent=rna-XM_033510226.1
NW_022882925.1	Gnomon	CDS	1024550	1024810	.	+	0	Name=XP_033366117.1;ID=cds-XP_033366117.1;Dbxref=GeneID:117243061%2CGenbank:XP_033366117.1;Parent=rna-XM_033510226.1
NW_022882925.1	Gnomon	CDS	1024879	1025104	.	+	0	Name=XP_033366117.1;ID=cds-XP_033366117.1;Dbxref=GeneID:117243061%2CGenbank:XP_033366117.1;Parent=rna-XM_033510226.1
NW_022882925.1	Gnomon	CDS	1025360	1025544	.	+	0	Name=XP_033366117.1;ID=cds-XP_033366117.1;Dbxref=GeneID:117243061%2CGenbank:XP_033366117.1;Parent=rna-XM_033510226.1
NW_022882925.1	Gnomon	CDS	1025602	1025801	.	+	0	Name=XP_033366117.1;ID=cds-XP_033366117.1;Dbxref=GeneID:117243061%2CGenbank:XP_033366117.1;Parent=rna-XM_033510226.1
NW_022882925.1	Gnomon	CDS	1025870	1026042	.	+	0	Name=XP_033366117.1;ID=cds-XP_033366117.1;Dbxref=GeneID:117243061%2CGenbank:XP_033366117.1;Parent=rna-XM_033510226.1
NW_022882925.1	Gnomon	CDS	1026099	1026242	.	+	0	Name=XP_033366117.1;ID=cds-XP_033366117.1;Dbxref=GeneID:117243061%2CGenbank:XP_033366117.1;Parent=rna-XM_033510226.1
NW_022882925.1	Gnomon	CDS	1026298	1026455	.	+	0	Name=XP_033366117.1;ID=cds-XP_033366117.1;Dbxref=GeneID:117243061%2CGenbank:XP_033366117.1;Parent=rna-XM_033510226.1
NW_022882925.1	Gnomon	CDS	1026523	1026754	.	+	0	Name=XP_033366117.1;ID=cds-XP_033366117.1;Dbxref=GeneID:117243061%2CGenbank:XP_033366117.1;Parent=rna-XM_033510226.1
NW_022882925.1	Gnomon	CDS	1026840	1026978	.	+	0	Name=XP_033366117.1;ID=cds-XP_033366117.1;Dbxref=GeneID:117243061%2CGenbank:XP_033366117.1;Parent=rna-XM_033510226.1
NW_022882925.1	Gnomon	CDS	1027054	1027168	.	+	0	Name=XP_033366117.1;ID=cds-XP_033366117.1;Dbxref=GeneID:117243061%2CGenbank:XP_033366117.1;Parent=rna-XM_033510226.1
NW_022882925.1	Gnomon	CDS	1027252	1027405	.	+	0	Name=XP_033366117.1;ID=cds-XP_033366117.1;Dbxref=GeneID:117243061%2CGenbank:XP_033366117.1;Parent=rna-XM_033510226.1
NW_022882925.1	Gnomon	CDS	1027558	1027794	.	+	0	Name=XP_033366117.1;ID=cds-XP_033366117.1;Dbxref=GeneID:117243061%2CGenbank:XP_033366117.1;Parent=rna-XM_033510226.1
NW_022882925.1	Gnomon	CDS	1027874	1028056	.	+	0	Name=XP_033366117.1;ID=cds-XP_033366117.1;Dbxref=GeneID:117243061%2CGenbank:XP_033366117.1;Parent=rna-XM_033510226.1
NW_022882925.1	Gnomon	exon	7121025	7121264	.	-	.	ID=exon-XM_033510917.1-1;Dbxref=GeneID:117243430%2CGenbank:XM_033510917.1;Parent=rna-XM_033510917.1
NW_022882925.1	Gnomon	exon	7118937	7119587	.	-	.	ID=exon-XM_033510917.1-4;Dbxref=GeneID:117243430%2CGenbank:XM_033510917.1;Parent=rna-XM_033510917.1
NW_022882925.1	Gnomon	exon	7120407	7120674	.	-	.	ID=exon-XM_033510917.1-2;Dbxref=GeneID:117243430%2CGenbank:XM_033510917.1;Parent=rna-XM_033510917.1
NW_022882925.1	Gnomon	exon	7119676	7119959	.	-	.	ID=exon-XM_033510917.1-3;Dbxref=GeneID:117243430%2CGenbank:XM_033510917.1;Parent=rna-XM_033510917.1
NW_022882925.1	Gnomon	exon	4025151	4025269	.	-	.	ID=exon-XM_033508862.1-4;Dbxref=GeneID:117242311%2CGenbank:XM_033508862.1;Parent=rna-XM_033508862.1
NW_022882925.1	Gnomon	exon	4025885	4026217	.	-	.	ID=exon-XM_033508862.1-2;Dbxref=GeneID:117242311%2CGenbank:XM_033508862.1;Parent=rna-XM_033508862.1
NW_022882925.1	Gnomon	exon	4025347	4025500	.	-	.	ID=exon-XM_033508862.1-3;Dbxref=GeneID:117242311%2CGenbank:XM_033508862.1;Parent=rna-XM_033508862.1
NW_022882925.1	Gnomon	CDS	4845203	4845282	.	-	0	Name=XP_033365133.1;ID=cds-XP_033365133.1;Dbxref=GeneID:117242511%2CGenbank:XP_033365133.1;Parent=rna-XM_033509242.1
NW_022882925.1	Gnomon	CDS	4843907	4844246	.	-	0	Name=XP_033365133.1;ID=cds-XP_033365133.1;Dbxref=GeneID:117242511%2CGenbank:XP_033365133.1;Parent=rna-XM_033509242.1
NW_022882925.1	Gnomon	exon	4026249	4026320	.	-	.	ID=exon-XM_033508862.1-1;Dbxref=GeneID:117242311%2CGenbank:XM_033508862.1;Parent=rna-XM_033508862.1
NW_022882925.1	Gnomon	exon	4522624	4522690	.	-	.	ID=exon-XM_033510477.1-12;Dbxref=GeneID:117243198%2CGenbank:XM_033510477.1;Parent=rna-XM_033510477.1
NW_022882925.1	Gnomon	exon	4524205	4524415	.	-	.	ID=exon-XM_033510477.1-10;Dbxref=GeneID:117243198%2CGenbank:XM_033510477.1;Parent=rna-XM_033510477.1
NW_022882925.1	Gnomon	exon	4524061	4524131	.	-	.	ID=exon-XM_033510477.1-11;Dbxref=GeneID:117243198%2CGenbank:XM_033510477.1;Parent=rna-XM_033510477.1
NW_022882925.1	Gnomon	lnc_RNA	2127573	2129987	.	+	.	Name=XR_004495408.1;ID=rna-XR_004495408.1;Dbxref=GeneID:117243195%2CGenbank:XR_004495408.1;Parent=gene-LOC117243195
NW_022882925.1	Gnomon	exon	8441943	8442128	.	-	.	ID=exon-XM_033510843.1-1;Dbxref=GeneID:117243395%2CGenbank:XM_033510843.1;Parent=rna-XM_033510843.1
NW_022882925.1	Gnomon	exon	8439858	8440239	.	-	.	ID=exon-XM_033510843.1-4;Dbxref=GeneID:117243395%2CGenbank:XM_033510843.1;Parent=rna-XM_033510843.1
NW_022882925.1	Gnomon	exon	8441350	8441562	.	-	.	ID=exon-XM_033510843.1-2;Dbxref=GeneID:117243395%2CGenbank:XM_033510843.1;Parent=rna-XM_033510843.1
NW_022882925.1	Gnomon	exon	8440791	8440995	.	-	.	ID=exon-XM_033510843.1-3;Dbxref=GeneID:117243395%2CGenbank:XM_033510843.1;Parent=rna-XM_033510843.1
NW_022882925.1	Gnomon	lnc_RNA	9369147	9369516	.	+	.	Name=XR_004495398.1;ID=rna-XR_004495398.1;Dbxref=GeneID:117243115%2CGenbank:XR_004495398.1;Parent=gene-LOC117243115
NW_022882925.1	Gnomon	CDS	3154937	3155079	.	+	0	Name=XP_033366690.1;ID=cds-XP_033366690.1;Dbxref=GeneID:117243372%2CGenbank:XP_033366690.1;Parent=rna-XM_033510799.1
NW_022882925.1	Gnomon	CDS	3155219	3155516	.	+	0	Name=XP_033366690.1;ID=cds-XP_033366690.1;Dbxref=GeneID:117243372%2CGenbank:XP_033366690.1;Parent=rna-XM_033510799.1
NW_022882925.1	Gnomon	CDS	3155601	3155941	.	+	0	Name=XP_033366690.1;ID=cds-XP_033366690.1;Dbxref=GeneID:117243372%2CGenbank:XP_033366690.1;Parent=rna-XM_033510799.1
NW_022882925.1	Gnomon	CDS	3156017	3156140	.	+	0	Name=XP_033366690.1;ID=cds-XP_033366690.1;Dbxref=GeneID:117243372%2CGenbank:XP_033366690.1;Parent=rna-XM_033510799.1
NW_022882925.1	Gnomon	CDS	3171718	3171832	.	+	0	Name=XP_033366700.1;ID=cds-XP_033366700.1;Dbxref=GeneID:117243377%2CGenbank:XP_033366700.1;Parent=rna-XM_033510809.1
NW_022882925.1	Gnomon	CDS	3174732	3174806	.	+	0	Name=XP_033366700.1;ID=cds-XP_033366700.1;Dbxref=GeneID:117243377%2CGenbank:XP_033366700.1;Parent=rna-XM_033510809.1
NW_022882925.1	Gnomon	CDS	3174889	3174992	.	+	0	Name=XP_033366700.1;ID=cds-XP_033366700.1;Dbxref=GeneID:117243377%2CGenbank:XP_033366700.1;Parent=rna-XM_033510809.1
NW_022882925.1	Gnomon	CDS	3175077	3175235	.	+	0	Name=XP_033366700.1;ID=cds-XP_033366700.1;Dbxref=GeneID:117243377%2CGenbank:XP_033366700.1;Parent=rna-XM_033510809.1
NW_022882925.1	Gnomon	CDS	3175312	3175485	.	+	0	Name=XP_033366700.1;ID=cds-XP_033366700.1;Dbxref=GeneID:117243377%2CGenbank:XP_033366700.1;Parent=rna-XM_033510809.1
NW_022882925.1	Gnomon	exon	4845203	4845804	.	-	.	ID=exon-XM_033509242.1-1;Dbxref=GeneID:117242511%2CGenbank:XM_033509242.1;Parent=rna-XM_033509242.1
NW_022882925.1	Gnomon	exon	4841041	4844246	.	-	.	ID=exon-XM_033509242.1-2;Dbxref=GeneID:117242511%2CGenbank:XM_033509242.1;Parent=rna-XM_033509242.1
NW_022882925.1	Gnomon	mRNA	76619	84010	.	-	.	Name=XM_033510122.1;ID=rna-XM_033510122.1;Dbxref=GeneID:117243001%2CGenbank:XM_033510122.1;Parent=gene-LOC117243001
NW_022882925.1	Gnomon	exon	3444058	3444219	.	-	.	ID=exon-XM_033510526.1-10;Dbxref=GeneID:117243234%2CGenbank:XM_033510526.1;Parent=rna-XM_033510526.1
NW_022882925.1	Gnomon	exon	3443814	3443952	.	-	.	ID=exon-XM_033510526.1-11;Dbxref=GeneID:117243234%2CGenbank:XM_033510526.1;Parent=rna-XM_033510526.1
NW_022882925.1	Gnomon	exon	3443426	3443729	.	-	.	ID=exon-XM_033510526.1-12;Dbxref=GeneID:117243234%2CGenbank:XM_033510526.1;Parent=rna-XM_033510526.1
NW_022882925.1	Gnomon	exon	3443226	3443356	.	-	.	ID=exon-XM_033510526.1-13;Dbxref=GeneID:117243234%2CGenbank:XM_033510526.1;Parent=rna-XM_033510526.1
NW_022882925.1	Gnomon	exon	3442550	3443147	.	-	.	ID=exon-XM_033510526.1-14;Dbxref=GeneID:117243234%2CGenbank:XM_033510526.1;Parent=rna-XM_033510526.1
NW_022882925.1	Gnomon	CDS	5109053	5109155	.	-	0	Name=XP_033365862.1;ID=cds-XP_033365862.1;Dbxref=GeneID:117242909%2CGenbank:XP_033365862.1;Parent=rna-XM_033509971.1
NW_022882925.1	Gnomon	CDS	5108735	5108964	.	-	0	Name=XP_033365862.1;ID=cds-XP_033365862.1;Dbxref=GeneID:117242909%2CGenbank:XP_033365862.1;Parent=rna-XM_033509971.1
NW_022882925.1	Gnomon	CDS	5108427	5108556	.	-	0	Name=XP_033365862.1;ID=cds-XP_033365862.1;Dbxref=GeneID:117242909%2CGenbank:XP_033365862.1;Parent=rna-XM_033509971.1
NW_022882925.1	Gnomon	CDS	5107909	5108357	.	-	0	Name=XP_033365862.1;ID=cds-XP_033365862.1;Dbxref=GeneID:117242909%2CGenbank:XP_033365862.1;Parent=rna-XM_033509971.1
NW_022882925.1	Gnomon	CDS	2195912	2196035	.	-	0	Name=XP_033366846.1;ID=cds-XP_033366846.1;Dbxref=GeneID:117243449%2CGenbank:XP_033366846.1;Parent=rna-XM_033510955.1
NW_022882925.1	Gnomon	CDS	2195584	2195668	.	-	0	Name=XP_033366846.1;ID=cds-XP_033366846.1;Dbxref=GeneID:117243449%2CGenbank:XP_033366846.1;Parent=rna-XM_033510955.1
NW_022882925.1	Gnomon	CDS	2195283	2195510	.	-	0	Name=XP_033366846.1;ID=cds-XP_033366846.1;Dbxref=GeneID:117243449%2CGenbank:XP_033366846.1;Parent=rna-XM_033510955.1
NW_022882925.1	Gnomon	CDS	2195080	2195216	.	-	0	Name=XP_033366846.1;ID=cds-XP_033366846.1;Dbxref=GeneID:117243449%2CGenbank:XP_033366846.1;Parent=rna-XM_033510955.1
NW_022882925.1	Gnomon	CDS	2194814	2194970	.	-	0	Name=XP_033366846.1;ID=cds-XP_033366846.1;Dbxref=GeneID:117243449%2CGenbank:XP_033366846.1;Parent=rna-XM_033510955.1
NW_022882925.1	Gnomon	CDS	2194526	2194730	.	-	0	Name=XP_033366846.1;ID=cds-XP_033366846.1;Dbxref=GeneID:117243449%2CGenbank:XP_033366846.1;Parent=rna-XM_033510955.1
NW_022882925.1	Gnomon	CDS	2194117	2194455	.	-	0	Name=XP_033366846.1;ID=cds-XP_033366846.1;Dbxref=GeneID:117243449%2CGenbank:XP_033366846.1;Parent=rna-XM_033510955.1
NW_022882925.1	Gnomon	CDS	2192898	2193849	.	-	0	Name=XP_033366846.1;ID=cds-XP_033366846.1;Dbxref=GeneID:117243449%2CGenbank:XP_033366846.1;Parent=rna-XM_033510955.1
NW_022882925.1	Gnomon	CDS	2192312	2192819	.	-	0	Name=XP_033366846.1;ID=cds-XP_033366846.1;Dbxref=GeneID:117243449%2CGenbank:XP_033366846.1;Parent=rna-XM_033510955.1
NW_022882925.1	Gnomon	CDS	2191969	2192150	.	-	0	Name=XP_033366846.1;ID=cds-XP_033366846.1;Dbxref=GeneID:117243449%2CGenbank:XP_033366846.1;Parent=rna-XM_033510955.1
NW_022882925.1	Gnomon	CDS	2190460	2191895	.	-	0	Name=XP_033366846.1;ID=cds-XP_033366846.1;Dbxref=GeneID:117243449%2CGenbank:XP_033366846.1;Parent=rna-XM_033510955.1
NW_022882925.1	Gnomon	CDS	4276383	4276631	.	+	0	Name=XP_033366450.1;ID=cds-XP_033366450.1;Dbxref=GeneID:117243247%2CGenbank:XP_033366450.1;Parent=rna-XM_033510559.1
NW_022882925.1	Gnomon	CDS	4300746	4300847	.	+	0	Name=XP_033366450.1;ID=cds-XP_033366450.1;Dbxref=GeneID:117243247%2CGenbank:XP_033366450.1;Parent=rna-XM_033510559.1
NW_022882925.1	Gnomon	CDS	4300943	4301107	.	+	0	Name=XP_033366450.1;ID=cds-XP_033366450.1;Dbxref=GeneID:117243247%2CGenbank:XP_033366450.1;Parent=rna-XM_033510559.1
NW_022882925.1	Gnomon	CDS	4301403	4301477	.	+	0	Name=XP_033366450.1;ID=cds-XP_033366450.1;Dbxref=GeneID:117243247%2CGenbank:XP_033366450.1;Parent=rna-XM_033510559.1
NW_022882925.1	Gnomon	CDS	4301582	4301677	.	+	0	Name=XP_033366450.1;ID=cds-XP_033366450.1;Dbxref=GeneID:117243247%2CGenbank:XP_033366450.1;Parent=rna-XM_033510559.1
NW_022882925.1	Gnomon	CDS	4302463	4302660	.	+	0	Name=XP_033366450.1;ID=cds-XP_033366450.1;Dbxref=GeneID:117243247%2CGenbank:XP_033366450.1;Parent=rna-XM_033510559.1
NW_022882925.1	Gnomon	CDS	4303629	4303916	.	+	0	Name=XP_033366450.1;ID=cds-XP_033366450.1;Dbxref=GeneID:117243247%2CGenbank:XP_033366450.1;Parent=rna-XM_033510559.1
NW_022882925.1	Gnomon	CDS	4303986	4304129	.	+	0	Name=XP_033366450.1;ID=cds-XP_033366450.1;Dbxref=GeneID:117243247%2CGenbank:XP_033366450.1;Parent=rna-XM_033510559.1
NW_022882925.1	Gnomon	CDS	4304764	4304923	.	+	0	Name=XP_033366450.1;ID=cds-XP_033366450.1;Dbxref=GeneID:117243247%2CGenbank:XP_033366450.1;Parent=rna-XM_033510559.1
NW_022882925.1	Gnomon	CDS	4305011	4305372	.	+	0	Name=XP_033366450.1;ID=cds-XP_033366450.1;Dbxref=GeneID:117243247%2CGenbank:XP_033366450.1;Parent=rna-XM_033510559.1
NW_022882925.1	Gnomon	CDS	4305458	4305700	.	+	0	Name=XP_033366450.1;ID=cds-XP_033366450.1;Dbxref=GeneID:117243247%2CGenbank:XP_033366450.1;Parent=rna-XM_033510559.1
NW_022882925.1	Gnomon	CDS	4305768	4305950	.	+	0	Name=XP_033366450.1;ID=cds-XP_033366450.1;Dbxref=GeneID:117243247%2CGenbank:XP_033366450.1;Parent=rna-XM_033510559.1
NW_022882925.1	Gnomon	CDS	4306021	4306113	.	+	0	Name=XP_033366450.1;ID=cds-XP_033366450.1;Dbxref=GeneID:117243247%2CGenbank:XP_033366450.1;Parent=rna-XM_033510559.1
NW_022882925.1	Gnomon	CDS	4306193	4306353	.	+	0	Name=XP_033366450.1;ID=cds-XP_033366450.1;Dbxref=GeneID:117243247%2CGenbank:XP_033366450.1;Parent=rna-XM_033510559.1
NW_022882925.1	Gnomon	CDS	4308365	4308545	.	+	0	Name=XP_033366450.1;ID=cds-XP_033366450.1;Dbxref=GeneID:117243247%2CGenbank:XP_033366450.1;Parent=rna-XM_033510559.1
NW_022882925.1	Gnomon	CDS	4308633	4308778	.	+	0	Name=XP_033366450.1;ID=cds-XP_033366450.1;Dbxref=GeneID:117243247%2CGenbank:XP_033366450.1;Parent=rna-XM_033510559.1
NW_022882925.1	Gnomon	CDS	4308859	4309089	.	+	0	Name=XP_033366450.1;ID=cds-XP_033366450.1;Dbxref=GeneID:117243247%2CGenbank:XP_033366450.1;Parent=rna-XM_033510559.1
NW_022882925.1	Gnomon	CDS	4309200	4309463	.	+	0	Name=XP_033366450.1;ID=cds-XP_033366450.1;Dbxref=GeneID:117243247%2CGenbank:XP_033366450.1;Parent=rna-XM_033510559.1
NW_022882925.1	Gnomon	CDS	4309550	4309706	.	+	0	Name=XP_033366450.1;ID=cds-XP_033366450.1;Dbxref=GeneID:117243247%2CGenbank:XP_033366450.1;Parent=rna-XM_033510559.1
NW_022882925.1	Gnomon	CDS	4309785	4309901	.	+	0	Name=XP_033366450.1;ID=cds-XP_033366450.1;Dbxref=GeneID:117243247%2CGenbank:XP_033366450.1;Parent=rna-XM_033510559.1
NW_022882925.1	Gnomon	CDS	4310006	4310095	.	+	0	Name=XP_033366450.1;ID=cds-XP_033366450.1;Dbxref=GeneID:117243247%2CGenbank:XP_033366450.1;Parent=rna-XM_033510559.1
NW_022882925.1	Gnomon	mRNA	4891887	4898973	.	-	.	Name=XM_033510268.1;ID=rna-XM_033510268.1;Dbxref=GeneID:117243083%2CGenbank:XM_033510268.1;Parent=gene-LOC117243083
NW_022882925.1	Gnomon	exon	8087922	8088037	.	-	.	ID=exon-XM_033509636.1-11;Dbxref=GeneID:117242728%2CGenbank:XM_033509636.1;Parent=rna-XM_033509636.1
NW_022882925.1	Gnomon	exon	8088119	8088425	.	-	.	ID=exon-XM_033509636.1-10;Dbxref=GeneID:117242728%2CGenbank:XM_033509636.1;Parent=rna-XM_033509636.1
NW_022882925.1	Gnomon	CDS	3203873	3204133	.	-	0	Name=XP_033366606.1;ID=cds-XP_033366606.1;Dbxref=GeneID:117243336%2CGenbank:XP_033366606.1;Parent=rna-XM_033510715.1
NW_022882925.1	Gnomon	CDS	3203700	3203802	.	-	0	Name=XP_033366606.1;ID=cds-XP_033366606.1;Dbxref=GeneID:117243336%2CGenbank:XP_033366606.1;Parent=rna-XM_033510715.1
NW_022882925.1	Gnomon	CDS	3203306	3203628	.	-	0	Name=XP_033366606.1;ID=cds-XP_033366606.1;Dbxref=GeneID:117243336%2CGenbank:XP_033366606.1;Parent=rna-XM_033510715.1
NW_022882925.1	Gnomon	CDS	3202855	3203223	.	-	0	Name=XP_033366606.1;ID=cds-XP_033366606.1;Dbxref=GeneID:117243336%2CGenbank:XP_033366606.1;Parent=rna-XM_033510715.1
NW_022882925.1	Gnomon	CDS	3202411	3202765	.	-	0	Name=XP_033366606.1;ID=cds-XP_033366606.1;Dbxref=GeneID:117243336%2CGenbank:XP_033366606.1;Parent=rna-XM_033510715.1
NW_022882925.1	Gnomon	CDS	3202014	3202321	.	-	0	Name=XP_033366606.1;ID=cds-XP_033366606.1;Dbxref=GeneID:117243336%2CGenbank:XP_033366606.1;Parent=rna-XM_033510715.1
NW_022882925.1	Gnomon	CDS	3201383	3201934	.	-	0	Name=XP_033366606.1;ID=cds-XP_033366606.1;Dbxref=GeneID:117243336%2CGenbank:XP_033366606.1;Parent=rna-XM_033510715.1
NW_022882925.1	Gnomon	exon	3767608	3767881	.	-	.	ID=exon-XM_033510043.1-6;Dbxref=GeneID:117242970%2CGenbank:XM_033510043.1;Parent=rna-XM_033510043.1
NW_022882925.1	Gnomon	exon	3760023	3761227	.	-	.	ID=exon-XM_033510043.1-7;Dbxref=GeneID:117242970%2CGenbank:XM_033510043.1;Parent=rna-XM_033510043.1
NW_022882925.1	Gnomon	exon	3850761	3853062	.	-	.	ID=exon-XM_033510043.1-1;Dbxref=GeneID:117242970%2CGenbank:XM_033510043.1;Parent=rna-XM_033510043.1
NW_022882925.1	Gnomon	exon	3788592	3788716	.	-	.	ID=exon-XM_033510043.1-2;Dbxref=GeneID:117242970%2CGenbank:XM_033510043.1;Parent=rna-XM_033510043.1
NW_022882925.1	Gnomon	exon	3782491	3782566	.	-	.	ID=exon-XM_033510043.1-3;Dbxref=GeneID:117242970%2CGenbank:XM_033510043.1;Parent=rna-XM_033510043.1
NW_022882925.1	Gnomon	CDS	9462007	9462032	.	+	0	Name=XP_033366210.1;ID=cds-XP_033366210.1;Dbxref=GeneID:117243109%2CGenbank:XP_033366210.1;Parent=rna-XM_033510319.1
NW_022882925.1	Gnomon	CDS	9505653	9505744	.	+	0	Name=XP_033366210.1;ID=cds-XP_033366210.1;Dbxref=GeneID:117243109%2CGenbank:XP_033366210.1;Parent=rna-XM_033510319.1
NW_022882925.1	Gnomon	CDS	9518266	9518372	.	+	0	Name=XP_033366210.1;ID=cds-XP_033366210.1;Dbxref=GeneID:117243109%2CGenbank:XP_033366210.1;Parent=rna-XM_033510319.1
NW_022882925.1	Gnomon	CDS	9540306	9540491	.	+	0	Name=XP_033366210.1;ID=cds-XP_033366210.1;Dbxref=GeneID:117243109%2CGenbank:XP_033366210.1;Parent=rna-XM_033510319.1
NW_022882925.1	Gnomon	CDS	9551965	9552048	.	+	0	Name=XP_033366210.1;ID=cds-XP_033366210.1;Dbxref=GeneID:117243109%2CGenbank:XP_033366210.1;Parent=rna-XM_033510319.1
NW_022882925.1	Gnomon	CDS	9556236	9556359	.	+	0	Name=XP_033366210.1;ID=cds-XP_033366210.1;Dbxref=GeneID:117243109%2CGenbank:XP_033366210.1;Parent=rna-XM_033510319.1
NW_022882925.1	Gnomon	CDS	9559394	9559531	.	+	0	Name=XP_033366210.1;ID=cds-XP_033366210.1;Dbxref=GeneID:117243109%2CGenbank:XP_033366210.1;Parent=rna-XM_033510319.1
NW_022882925.1	Gnomon	CDS	9559646	9559765	.	+	0	Name=XP_033366210.1;ID=cds-XP_033366210.1;Dbxref=GeneID:117243109%2CGenbank:XP_033366210.1;Parent=rna-XM_033510319.1
NW_022882925.1	Gnomon	CDS	9563452	9563619	.	+	0	Name=XP_033366210.1;ID=cds-XP_033366210.1;Dbxref=GeneID:117243109%2CGenbank:XP_033366210.1;Parent=rna-XM_033510319.1
NW_022882925.1	Gnomon	CDS	9565787	9566082	.	+	0	Name=XP_033366210.1;ID=cds-XP_033366210.1;Dbxref=GeneID:117243109%2CGenbank:XP_033366210.1;Parent=rna-XM_033510319.1
NW_022882925.1	Gnomon	exon	3771385	3771477	.	-	.	ID=exon-XM_033510043.1-4;Dbxref=GeneID:117242970%2CGenbank:XM_033510043.1;Parent=rna-XM_033510043.1
NW_022882925.1	Gnomon	exon	3770916	3771220	.	-	.	ID=exon-XM_033510043.1-5;Dbxref=GeneID:117242970%2CGenbank:XM_033510043.1;Parent=rna-XM_033510043.1
NW_022882925.1	Gnomon	exon	3333477	3335322	.	-	.	ID=exon-XR_004495446.1-1;Dbxref=GeneID:117243388%2CGenbank:XR_004495446.1;Parent=rna-XR_004495446.1
NW_022882925.1	Gnomon	exon	6271725	6278714	.	+	.	ID=exon-XM_033510060.1-14;Dbxref=GeneID:117242979%2CGenbank:XM_033510060.1;Parent=rna-XM_033510060.1
NW_022882925.1	Gnomon	exon	6269445	6269694	.	+	.	ID=exon-XM_033510060.1-12;Dbxref=GeneID:117242979%2CGenbank:XM_033510060.1;Parent=rna-XM_033510060.1
NW_022882925.1	Gnomon	exon	6270423	6270601	.	+	.	ID=exon-XM_033510060.1-13;Dbxref=GeneID:117242979%2CGenbank:XM_033510060.1;Parent=rna-XM_033510060.1
NW_022882925.1	Gnomon	exon	3332319	3333360	.	-	.	ID=exon-XR_004495446.1-2;Dbxref=GeneID:117243388%2CGenbank:XR_004495446.1;Parent=rna-XR_004495446.1
NW_022882925.1	Gnomon	exon	6267558	6267761	.	+	.	ID=exon-XM_033510060.1-10;Dbxref=GeneID:117242979%2CGenbank:XM_033510060.1;Parent=rna-XM_033510060.1
NW_022882925.1	Gnomon	exon	6268267	6268369	.	+	.	ID=exon-XM_033510060.1-11;Dbxref=GeneID:117242979%2CGenbank:XM_033510060.1;Parent=rna-XM_033510060.1
NW_022882925.1	Gnomon	CDS	3215847	3216064	.	+	0	Name=XP_033366596.1;ID=cds-XP_033366596.1;Dbxref=GeneID:117243331%2CGenbank:XP_033366596.1;Parent=rna-XM_033510705.1
NW_022882925.1	Gnomon	CDS	3216721	3216869	.	+	0	Name=XP_033366596.1;ID=cds-XP_033366596.1;Dbxref=GeneID:117243331%2CGenbank:XP_033366596.1;Parent=rna-XM_033510705.1
NW_022882925.1	Gnomon	CDS	3216951	3217729	.	+	0	Name=XP_033366596.1;ID=cds-XP_033366596.1;Dbxref=GeneID:117243331%2CGenbank:XP_033366596.1;Parent=rna-XM_033510705.1
NW_022882925.1	Gnomon	CDS	3218113	3218457	.	+	0	Name=XP_033366596.1;ID=cds-XP_033366596.1;Dbxref=GeneID:117243331%2CGenbank:XP_033366596.1;Parent=rna-XM_033510705.1
NW_022882925.1	Gnomon	CDS	3218537	3218819	.	+	0	Name=XP_033366596.1;ID=cds-XP_033366596.1;Dbxref=GeneID:117243331%2CGenbank:XP_033366596.1;Parent=rna-XM_033510705.1
NW_022882925.1	Gnomon	CDS	3218891	3219280	.	+	0	Name=XP_033366596.1;ID=cds-XP_033366596.1;Dbxref=GeneID:117243331%2CGenbank:XP_033366596.1;Parent=rna-XM_033510705.1
NW_022882925.1	Gnomon	CDS	3219984	3220558	.	+	0	Name=XP_033366596.1;ID=cds-XP_033366596.1;Dbxref=GeneID:117243331%2CGenbank:XP_033366596.1;Parent=rna-XM_033510705.1
NW_022882925.1	Gnomon	exon	4062931	4063223	.	-	.	ID=exon-XM_033510679.1-1;Dbxref=GeneID:117243316%2CGenbank:XM_033510679.1;Parent=rna-XM_033510679.1
NW_022882925.1	Gnomon	exon	4062190	4062803	.	-	.	ID=exon-XM_033510679.1-2;Dbxref=GeneID:117243316%2CGenbank:XM_033510679.1;Parent=rna-XM_033510679.1
NW_022882925.1	Gnomon	exon	4060995	4061127	.	-	.	ID=exon-XM_033510679.1-3;Dbxref=GeneID:117243316%2CGenbank:XM_033510679.1;Parent=rna-XM_033510679.1
NW_022882925.1	Gnomon	exon	4060686	4060901	.	-	.	ID=exon-XM_033510679.1-4;Dbxref=GeneID:117243316%2CGenbank:XM_033510679.1;Parent=rna-XM_033510679.1
NW_022882925.1	Gnomon	exon	4060211	4060625	.	-	.	ID=exon-XM_033510679.1-5;Dbxref=GeneID:117243316%2CGenbank:XM_033510679.1;Parent=rna-XM_033510679.1
NW_022882925.1	Gnomon	CDS	4363744	4363783	.	+	0	Name=XP_033366356.1;ID=cds-XP_033366356.1;Dbxref=GeneID:117243196%2CGenbank:XP_033366356.1;Parent=rna-XM_033510465.1
NW_022882925.1	Gnomon	CDS	4385040	4385120	.	+	0	Name=XP_033366356.1;ID=cds-XP_033366356.1;Dbxref=GeneID:117243196%2CGenbank:XP_033366356.1;Parent=rna-XM_033510465.1
NW_022882925.1	Gnomon	CDS	4385358	4385420	.	+	0	Name=XP_033366356.1;ID=cds-XP_033366356.1;Dbxref=GeneID:117243196%2CGenbank:XP_033366356.1;Parent=rna-XM_033510465.1
NW_022882925.1	Gnomon	CDS	4416549	4416620	.	+	0	Name=XP_033366356.1;ID=cds-XP_033366356.1;Dbxref=GeneID:117243196%2CGenbank:XP_033366356.1;Parent=rna-XM_033510465.1
NW_022882925.1	Gnomon	CDS	4486294	4486532	.	+	0	Name=XP_033366356.1;ID=cds-XP_033366356.1;Dbxref=GeneID:117243196%2CGenbank:XP_033366356.1;Parent=rna-XM_033510465.1
NW_022882925.1	Gnomon	CDS	4489941	4490048	.	+	0	Name=XP_033366356.1;ID=cds-XP_033366356.1;Dbxref=GeneID:117243196%2CGenbank:XP_033366356.1;Parent=rna-XM_033510465.1
NW_022882925.1	Gnomon	CDS	4490343	4490485	.	+	0	Name=XP_033366356.1;ID=cds-XP_033366356.1;Dbxref=GeneID:117243196%2CGenbank:XP_033366356.1;Parent=rna-XM_033510465.1
NW_022882925.1	Gnomon	CDS	4497166	4498888	.	+	0	Name=XP_033366356.1;ID=cds-XP_033366356.1;Dbxref=GeneID:117243196%2CGenbank:XP_033366356.1;Parent=rna-XM_033510465.1
NW_022882925.1	Gnomon	CDS	4499094	4500032	.	+	0	Name=XP_033366356.1;ID=cds-XP_033366356.1;Dbxref=GeneID:117243196%2CGenbank:XP_033366356.1;Parent=rna-XM_033510465.1
NW_022882925.1	Gnomon	CDS	4500251	4500475	.	+	0	Name=XP_033366356.1;ID=cds-XP_033366356.1;Dbxref=GeneID:117243196%2CGenbank:XP_033366356.1;Parent=rna-XM_033510465.1
NW_022882925.1	Gnomon	CDS	4500671	4501048	.	+	0	Name=XP_033366356.1;ID=cds-XP_033366356.1;Dbxref=GeneID:117243196%2CGenbank:XP_033366356.1;Parent=rna-XM_033510465.1
NW_022882925.1	Gnomon	exon	4059568	4060134	.	-	.	ID=exon-XM_033510679.1-6;Dbxref=GeneID:117243316%2CGenbank:XM_033510679.1;Parent=rna-XM_033510679.1
NW_022882925.1	Gnomon	exon	4057761	4059492	.	-	.	ID=exon-XM_033510679.1-7;Dbxref=GeneID:117243316%2CGenbank:XM_033510679.1;Parent=rna-XM_033510679.1
NW_022882925.1	Gnomon	mRNA	5292178	5294183	.	-	.	Name=XM_033510516.1;ID=rna-XM_033510516.1;Dbxref=GeneID:117243230%2CGenbank:XM_033510516.1;Parent=gene-LOC117243230
NW_022882925.1	Gnomon	exon	4882704	4882852	.	-	.	ID=exon-XM_033510890.1-6;Dbxref=GeneID:117243419%2CGenbank:XM_033510890.1;Parent=rna-XM_033510890.1
NW_022882925.1	Gnomon	exon	4882468	4882623	.	-	.	ID=exon-XM_033510890.1-7;Dbxref=GeneID:117243419%2CGenbank:XM_033510890.1;Parent=rna-XM_033510890.1
NW_022882925.1	Gnomon	exon	4882234	4882390	.	-	.	ID=exon-XM_033510890.1-8;Dbxref=GeneID:117243419%2CGenbank:XM_033510890.1;Parent=rna-XM_033510890.1
NW_022882925.1	Gnomon	exon	4881948	4882159	.	-	.	ID=exon-XM_033510890.1-9;Dbxref=GeneID:117243419%2CGenbank:XM_033510890.1;Parent=rna-XM_033510890.1
NW_022882925.1	Gnomon	exon	4884798	4884906	.	-	.	ID=exon-XM_033510890.1-1;Dbxref=GeneID:117243419%2CGenbank:XM_033510890.1;Parent=rna-XM_033510890.1
NW_022882925.1	Gnomon	exon	4884374	4884716	.	-	.	ID=exon-XM_033510890.1-2;Dbxref=GeneID:117243419%2CGenbank:XM_033510890.1;Parent=rna-XM_033510890.1
NW_022882925.1	Gnomon	exon	4884174	4884266	.	-	.	ID=exon-XM_033510890.1-3;Dbxref=GeneID:117243419%2CGenbank:XM_033510890.1;Parent=rna-XM_033510890.1
NW_022882925.1	Gnomon	exon	4883314	4883405	.	-	.	ID=exon-XM_033510890.1-4;Dbxref=GeneID:117243419%2CGenbank:XM_033510890.1;Parent=rna-XM_033510890.1
NW_022882925.1	Gnomon	exon	4883038	4883171	.	-	.	ID=exon-XM_033510890.1-5;Dbxref=GeneID:117243419%2CGenbank:XM_033510890.1;Parent=rna-XM_033510890.1
NW_022882925.1	Gnomon	exon	3447142	3447630	.	+	.	ID=exon-XM_033510532.1-1;Dbxref=GeneID:117243236%2CGenbank:XM_033510532.1;Parent=rna-XM_033510532.1
NW_022882925.1	Gnomon	exon	3447789	3449179	.	+	.	ID=exon-XM_033510532.1-2;Dbxref=GeneID:117243236%2CGenbank:XM_033510532.1;Parent=rna-XM_033510532.1
NW_022882925.1	Gnomon	exon	7419177	7424923	.	-	.	ID=exon-XM_033507436.1-6;Dbxref=GeneID:117241549%2CGenbank:XM_033507436.1;Parent=rna-XM_033507436.1
NW_022882925.1	Gnomon	exon	7439832	7440338	.	-	.	ID=exon-XM_033507436.1-1;Dbxref=GeneID:117241549%2CGenbank:XM_033507436.1;Parent=rna-XM_033507436.1
NW_022882925.1	Gnomon	exon	7429542	7429630	.	-	.	ID=exon-XM_033507436.1-4;Dbxref=GeneID:117241549%2CGenbank:XM_033507436.1;Parent=rna-XM_033507436.1
NW_022882925.1	Gnomon	exon	7425297	7425694	.	-	.	ID=exon-XM_033507436.1-5;Dbxref=GeneID:117241549%2CGenbank:XM_033507436.1;Parent=rna-XM_033507436.1
NW_022882925.1	Gnomon	exon	7434733	7435519	.	-	.	ID=exon-XM_033507436.1-2;Dbxref=GeneID:117241549%2CGenbank:XM_033507436.1;Parent=rna-XM_033507436.1
NW_022882925.1	Gnomon	exon	7430255	7430724	.	-	.	ID=exon-XM_033507436.1-3;Dbxref=GeneID:117241549%2CGenbank:XM_033507436.1;Parent=rna-XM_033507436.1
NW_022882925.1	Gnomon	mRNA	2954661	2991908	.	+	.	Name=XM_033510756.1;ID=rna-XM_033510756.1;Dbxref=GeneID:117243353%2CGenbank:XM_033510756.1;Parent=gene-LOC117243353
NW_022882925.1	Gnomon	exon	4348444	4348617	.	-	.	ID=exon-XM_033510606.1-5;Dbxref=GeneID:117243269%2CGenbank:XM_033510606.1;Parent=rna-XM_033510606.1
NW_022882925.1	Gnomon	exon	4348116	4348357	.	-	.	ID=exon-XM_033510606.1-6;Dbxref=GeneID:117243269%2CGenbank:XM_033510606.1;Parent=rna-XM_033510606.1
NW_022882925.1	Gnomon	exon	4350414	4350809	.	-	.	ID=exon-XM_033510606.1-1;Dbxref=GeneID:117243269%2CGenbank:XM_033510606.1;Parent=rna-XM_033510606.1
NW_022882925.1	Gnomon	exon	4350080	4350340	.	-	.	ID=exon-XM_033510606.1-2;Dbxref=GeneID:117243269%2CGenbank:XM_033510606.1;Parent=rna-XM_033510606.1
NW_022882925.1	Gnomon	exon	4349047	4349984	.	-	.	ID=exon-XM_033510606.1-3;Dbxref=GeneID:117243269%2CGenbank:XM_033510606.1;Parent=rna-XM_033510606.1
NW_022882925.1	Gnomon	exon	4348682	4348964	.	-	.	ID=exon-XM_033510606.1-4;Dbxref=GeneID:117243269%2CGenbank:XM_033510606.1;Parent=rna-XM_033510606.1
NW_022882925.1	Gnomon	CDS	1191100	1191225	.	-	0	Name=XP_033366116.1;ID=cds-XP_033366116.1;Dbxref=GeneID:117243060%2CGenbank:XP_033366116.1;Parent=rna-XM_033510225.1
NW_022882925.1	Gnomon	CDS	1190689	1190988	.	-	0	Name=XP_033366116.1;ID=cds-XP_033366116.1;Dbxref=GeneID:117243060%2CGenbank:XP_033366116.1;Parent=rna-XM_033510225.1
NW_022882925.1	Gnomon	CDS	1190406	1190600	.	-	0	Name=XP_033366116.1;ID=cds-XP_033366116.1;Dbxref=GeneID:117243060%2CGenbank:XP_033366116.1;Parent=rna-XM_033510225.1
NW_022882925.1	Gnomon	CDS	1181950	1189713	.	-	0	Name=XP_033366116.1;ID=cds-XP_033366116.1;Dbxref=GeneID:117243060%2CGenbank:XP_033366116.1;Parent=rna-XM_033510225.1
NW_022882925.1	Gnomon	CDS	1180415	1181773	.	-	0	Name=XP_033366116.1;ID=cds-XP_033366116.1;Dbxref=GeneID:117243060%2CGenbank:XP_033366116.1;Parent=rna-XM_033510225.1
NW_022882925.1	Gnomon	CDS	1180138	1180312	.	-	0	Name=XP_033366116.1;ID=cds-XP_033366116.1;Dbxref=GeneID:117243060%2CGenbank:XP_033366116.1;Parent=rna-XM_033510225.1
NW_022882925.1	Gnomon	CDS	1179832	1180063	.	-	0	Name=XP_033366116.1;ID=cds-XP_033366116.1;Dbxref=GeneID:117243060%2CGenbank:XP_033366116.1;Parent=rna-XM_033510225.1
NW_022882925.1	Gnomon	CDS	1179003	1179645	.	-	0	Name=XP_033366116.1;ID=cds-XP_033366116.1;Dbxref=GeneID:117243060%2CGenbank:XP_033366116.1;Parent=rna-XM_033510225.1
NW_022882925.1	Gnomon	CDS	1178683	1178896	.	-	0	Name=XP_033366116.1;ID=cds-XP_033366116.1;Dbxref=GeneID:117243060%2CGenbank:XP_033366116.1;Parent=rna-XM_033510225.1
NW_022882925.1	Gnomon	CDS	1178267	1178610	.	-	0	Name=XP_033366116.1;ID=cds-XP_033366116.1;Dbxref=GeneID:117243060%2CGenbank:XP_033366116.1;Parent=rna-XM_033510225.1
NW_022882925.1	Gnomon	CDS	8094034	8094091	.	-	0	Name=XP_033365527.1;ID=cds-XP_033365527.1;Dbxref=GeneID:117242728%2CGenbank:XP_033365527.1;Parent=rna-XM_033509636.1
NW_022882925.1	Gnomon	CDS	8093602	8093671	.	-	0	Name=XP_033365527.1;ID=cds-XP_033365527.1;Dbxref=GeneID:117242728%2CGenbank:XP_033365527.1;Parent=rna-XM_033509636.1
NW_022882925.1	Gnomon	CDS	8092624	8092903	.	-	0	Name=XP_033365527.1;ID=cds-XP_033365527.1;Dbxref=GeneID:117242728%2CGenbank:XP_033365527.1;Parent=rna-XM_033509636.1
NW_022882925.1	Gnomon	CDS	8091064	8091241	.	-	0	Name=XP_033365527.1;ID=cds-XP_033365527.1;Dbxref=GeneID:117242728%2CGenbank:XP_033365527.1;Parent=rna-XM_033509636.1
NW_022882925.1	Gnomon	CDS	8090544	8090770	.	-	0	Name=XP_033365527.1;ID=cds-XP_033365527.1;Dbxref=GeneID:117242728%2CGenbank:XP_033365527.1;Parent=rna-XM_033509636.1
NW_022882925.1	Gnomon	CDS	8090084	8090370	.	-	0	Name=XP_033365527.1;ID=cds-XP_033365527.1;Dbxref=GeneID:117242728%2CGenbank:XP_033365527.1;Parent=rna-XM_033509636.1
NW_022882925.1	Gnomon	CDS	8089152	8089976	.	-	0	Name=XP_033365527.1;ID=cds-XP_033365527.1;Dbxref=GeneID:117242728%2CGenbank:XP_033365527.1;Parent=rna-XM_033509636.1
NW_022882925.1	Gnomon	CDS	8088714	8088821	.	-	0	Name=XP_033365527.1;ID=cds-XP_033365527.1;Dbxref=GeneID:117242728%2CGenbank:XP_033365527.1;Parent=rna-XM_033509636.1
NW_022882925.1	Gnomon	CDS	8088518	8088619	.	-	0	Name=XP_033365527.1;ID=cds-XP_033365527.1;Dbxref=GeneID:117242728%2CGenbank:XP_033365527.1;Parent=rna-XM_033509636.1
NW_022882925.1	Gnomon	CDS	8088119	8088425	.	-	0	Name=XP_033365527.1;ID=cds-XP_033365527.1;Dbxref=GeneID:117242728%2CGenbank:XP_033365527.1;Parent=rna-XM_033509636.1
NW_022882925.1	Gnomon	CDS	8087963	8088037	.	-	0	Name=XP_033365527.1;ID=cds-XP_033365527.1;Dbxref=GeneID:117242728%2CGenbank:XP_033365527.1;Parent=rna-XM_033509636.1
NW_022882925.1	Gnomon	exon	2658808	2658928	.	+	.	ID=exon-XM_033510777.1-1;Dbxref=GeneID:117243360%2CGenbank:XM_033510777.1;Parent=rna-XM_033510777.1
NW_022882925.1	Gnomon	exon	2675519	2675644	.	+	.	ID=exon-XM_033510777.1-4;Dbxref=GeneID:117243360%2CGenbank:XM_033510777.1;Parent=rna-XM_033510777.1
NW_022882925.1	Gnomon	exon	2675767	2675938	.	+	.	ID=exon-XM_033510777.1-5;Dbxref=GeneID:117243360%2CGenbank:XM_033510777.1;Parent=rna-XM_033510777.1
NW_022882925.1	Gnomon	exon	2670609	2670692	.	+	.	ID=exon-XM_033510777.1-2;Dbxref=GeneID:117243360%2CGenbank:XM_033510777.1;Parent=rna-XM_033510777.1
NW_022882925.1	Gnomon	exon	2674924	2675053	.	+	.	ID=exon-XM_033510777.1-3;Dbxref=GeneID:117243360%2CGenbank:XM_033510777.1;Parent=rna-XM_033510777.1
NW_022882925.1	Gnomon	exon	2015505	2015830	.	+	.	ID=exon-XM_033510019.1-5;Dbxref=GeneID:117242946%2CGenbank:XM_033510019.1;Parent=rna-XM_033510019.1
NW_022882925.1	Gnomon	exon	2014860	2015002	.	+	.	ID=exon-XM_033510019.1-3;Dbxref=GeneID:117242946%2CGenbank:XM_033510019.1;Parent=rna-XM_033510019.1
NW_022882925.1	Gnomon	exon	2015116	2015266	.	+	.	ID=exon-XM_033510019.1-4;Dbxref=GeneID:117242946%2CGenbank:XM_033510019.1;Parent=rna-XM_033510019.1
NW_022882925.1	Gnomon	exon	2014222	2014509	.	+	.	ID=exon-XM_033510019.1-1;Dbxref=GeneID:117242946%2CGenbank:XM_033510019.1;Parent=rna-XM_033510019.1
NW_022882925.1	Gnomon	exon	2014592	2014806	.	+	.	ID=exon-XM_033510019.1-2;Dbxref=GeneID:117242946%2CGenbank:XM_033510019.1;Parent=rna-XM_033510019.1
NW_022882925.1	Gnomon	exon	2678978	2680209	.	+	.	ID=exon-XM_033510777.1-8;Dbxref=GeneID:117243360%2CGenbank:XM_033510777.1;Parent=rna-XM_033510777.1
NW_022882925.1	Gnomon	exon	2677033	2677385	.	+	.	ID=exon-XM_033510777.1-6;Dbxref=GeneID:117243360%2CGenbank:XM_033510777.1;Parent=rna-XM_033510777.1
NW_022882925.1	Gnomon	exon	2678308	2678390	.	+	.	ID=exon-XM_033510777.1-7;Dbxref=GeneID:117243360%2CGenbank:XM_033510777.1;Parent=rna-XM_033510777.1
NW_022882925.1	Gnomon	mRNA	4358982	4360504	.	+	.	Name=XM_033510610.1;ID=rna-XM_033510610.1;Dbxref=GeneID:117243271%2CGenbank:XM_033510610.1;Parent=gene-LOC117243271
NW_022882925.1	Gnomon	mRNA	8097767	8101303	.	-	.	Name=XM_033508057.1;ID=rna-XM_033508057.1;Dbxref=GeneID:117241854%2CGenbank:XM_033508057.1;Parent=gene-LOC117241854
NW_022882925.1	Gnomon	lnc_RNA	290201	290705	.	+	.	Name=XR_004495407.1;ID=rna-XR_004495407.1;Dbxref=GeneID:117243164%2CGenbank:XR_004495407.1;Parent=gene-LOC117243164
NW_022882925.1	Gnomon	lnc_RNA	9701560	9703538	.	-	.	Name=XR_004495397.1;ID=rna-XR_004495397.1;Dbxref=GeneID:117243114%2CGenbank:XR_004495397.1;Parent=gene-LOC117243114
NW_022882925.1	Gnomon	exon	4214755	4214917	.	+	.	ID=exon-XM_033510964.1-6;Dbxref=GeneID:117243453%2CGenbank:XM_033510964.1;Parent=rna-XM_033510964.1
NW_022882925.1	Gnomon	exon	4214982	4215215	.	+	.	ID=exon-XM_033510964.1-7;Dbxref=GeneID:117243453%2CGenbank:XM_033510964.1;Parent=rna-XM_033510964.1
NW_022882925.1	Gnomon	exon	4215286	4216295	.	+	.	ID=exon-XM_033510964.1-8;Dbxref=GeneID:117243453%2CGenbank:XM_033510964.1;Parent=rna-XM_033510964.1
NW_022882925.1	Gnomon	exon	4212281	4212295	.	+	.	ID=exon-XM_033510964.1-1;Dbxref=GeneID:117243453%2CGenbank:XM_033510964.1;Parent=rna-XM_033510964.1
NW_022882925.1	Gnomon	exon	4212916	4213121	.	+	.	ID=exon-XM_033510964.1-2;Dbxref=GeneID:117243453%2CGenbank:XM_033510964.1;Parent=rna-XM_033510964.1
NW_022882925.1	Gnomon	exon	4213626	4213851	.	+	.	ID=exon-XM_033510964.1-3;Dbxref=GeneID:117243453%2CGenbank:XM_033510964.1;Parent=rna-XM_033510964.1
NW_022882925.1	Gnomon	exon	4214238	4214395	.	+	.	ID=exon-XM_033510964.1-4;Dbxref=GeneID:117243453%2CGenbank:XM_033510964.1;Parent=rna-XM_033510964.1
NW_022882925.1	Gnomon	exon	4214535	4214675	.	+	.	ID=exon-XM_033510964.1-5;Dbxref=GeneID:117243453%2CGenbank:XM_033510964.1;Parent=rna-XM_033510964.1
NW_022882925.1	Gnomon	exon	3422706	3424082	.	+	.	ID=exon-XM_033508787.1-4;Dbxref=GeneID:117242257%2CGenbank:XM_033508787.1;Parent=rna-XM_033508787.1
NW_022882925.1	Gnomon	exon	3424326	3424424	.	+	.	ID=exon-XM_033508787.1-5;Dbxref=GeneID:117242257%2CGenbank:XM_033508787.1;Parent=rna-XM_033508787.1
NW_022882925.1	Gnomon	exon	3424533	3424811	.	+	.	ID=exon-XM_033508787.1-6;Dbxref=GeneID:117242257%2CGenbank:XM_033508787.1;Parent=rna-XM_033508787.1
NW_022882925.1	Gnomon	exon	3424920	3425027	.	+	.	ID=exon-XM_033508787.1-7;Dbxref=GeneID:117242257%2CGenbank:XM_033508787.1;Parent=rna-XM_033508787.1
NW_022882925.1	Gnomon	exon	3409394	3409460	.	+	.	ID=exon-XM_033508787.1-1;Dbxref=GeneID:117242257%2CGenbank:XM_033508787.1;Parent=rna-XM_033508787.1
NW_022882925.1	Gnomon	exon	3420835	3420919	.	+	.	ID=exon-XM_033508787.1-2;Dbxref=GeneID:117242257%2CGenbank:XM_033508787.1;Parent=rna-XM_033508787.1
NW_022882925.1	Gnomon	exon	3421416	3422174	.	+	.	ID=exon-XM_033508787.1-3;Dbxref=GeneID:117242257%2CGenbank:XM_033508787.1;Parent=rna-XM_033508787.1
NW_022882925.1	Gnomon	exon	3430343	3436773	.	+	.	ID=exon-XM_033508787.1-8;Dbxref=GeneID:117242257%2CGenbank:XM_033508787.1;Parent=rna-XM_033508787.1
NW_022882925.1	Gnomon	exon	3436858	3437148	.	+	.	ID=exon-XM_033508787.1-9;Dbxref=GeneID:117242257%2CGenbank:XM_033508787.1;Parent=rna-XM_033508787.1
NW_022882925.1	Gnomon	mRNA	5133301	5163830	.	+	.	Name=XM_033510850.1;ID=rna-XM_033510850.1;Dbxref=GeneID:117243400%2CGenbank:XM_033510850.1;Parent=gene-LOC117243400
NW_022882925.1	Gnomon	mRNA	5072539	5075257	.	-	.	Name=XM_033508151.1;ID=rna-XM_033508151.1;Dbxref=GeneID:117241895%2CGenbank:XM_033508151.1;Parent=gene-LOC117241895
NW_022882925.1	Gnomon	exon	4732158	4734355	.	-	.	ID=exon-XM_033510508.1-2;Dbxref=GeneID:117243220%2CGenbank:XM_033510508.1;Parent=rna-XM_033510508.1
NW_022882925.1	Gnomon	mRNA	76619	84010	.	-	.	Name=XM_033510121.1;ID=rna-XM_033510121.1;Dbxref=GeneID:117243001%2CGenbank:XM_033510121.1;Parent=gene-LOC117243001
NW_022882925.1	Gnomon	exon	4734793	4734878	.	-	.	ID=exon-XM_033510508.1-1;Dbxref=GeneID:117243220%2CGenbank:XM_033510508.1;Parent=rna-XM_033510508.1
NW_022882925.1	Gnomon	CDS	3741340	3741450	.	+	0	Name=XP_033365621.1;ID=cds-XP_033365621.1;Dbxref=GeneID:117242794%2CGenbank:XP_033365621.1;Parent=rna-XM_033509730.1
NW_022882925.1	Gnomon	CDS	3741512	3741600	.	+	0	Name=XP_033365621.1;ID=cds-XP_033365621.1;Dbxref=GeneID:117242794%2CGenbank:XP_033365621.1;Parent=rna-XM_033509730.1
NW_022882925.1	Gnomon	CDS	3741751	3741972	.	+	0	Name=XP_033365621.1;ID=cds-XP_033365621.1;Dbxref=GeneID:117242794%2CGenbank:XP_033365621.1;Parent=rna-XM_033509730.1
NW_022882925.1	Gnomon	CDS	3742292	3742445	.	+	0	Name=XP_033365621.1;ID=cds-XP_033365621.1;Dbxref=GeneID:117242794%2CGenbank:XP_033365621.1;Parent=rna-XM_033509730.1
NW_022882925.1	Gnomon	CDS	3742519	3742725	.	+	0	Name=XP_033365621.1;ID=cds-XP_033365621.1;Dbxref=GeneID:117242794%2CGenbank:XP_033365621.1;Parent=rna-XM_033509730.1
NW_022882925.1	Gnomon	exon	2702506	2702845	.	+	.	ID=exon-XM_033510743.1-10;Dbxref=GeneID:117243348%2CGenbank:XM_033510743.1;Parent=rna-XM_033510743.1
NW_022882925.1	Gnomon	exon	2702908	2703830	.	+	.	ID=exon-XM_033510743.1-11;Dbxref=GeneID:117243348%2CGenbank:XM_033510743.1;Parent=rna-XM_033510743.1
NW_022882925.1	Gnomon	CDS	4646042	4646089	.	-	0	Name=XP_033366845.1;ID=cds-XP_033366845.1;Dbxref=GeneID:117243447%2CGenbank:XP_033366845.1;Parent=rna-XM_033510954.1
NW_022882925.1	Gnomon	CDS	4645671	4645867	.	-	0	Name=XP_033366845.1;ID=cds-XP_033366845.1;Dbxref=GeneID:117243447%2CGenbank:XP_033366845.1;Parent=rna-XM_033510954.1
NW_022882925.1	Gnomon	CDS	4645157	4645385	.	-	0	Name=XP_033366845.1;ID=cds-XP_033366845.1;Dbxref=GeneID:117243447%2CGenbank:XP_033366845.1;Parent=rna-XM_033510954.1
NW_022882925.1	Gnomon	CDS	4644920	4645075	.	-	0	Name=XP_033366845.1;ID=cds-XP_033366845.1;Dbxref=GeneID:117243447%2CGenbank:XP_033366845.1;Parent=rna-XM_033510954.1
NW_022882925.1	Gnomon	CDS	4644712	4644849	.	-	0	Name=XP_033366845.1;ID=cds-XP_033366845.1;Dbxref=GeneID:117243447%2CGenbank:XP_033366845.1;Parent=rna-XM_033510954.1
NW_022882925.1	Gnomon	CDS	4644456	4644644	.	-	0	Name=XP_033366845.1;ID=cds-XP_033366845.1;Dbxref=GeneID:117243447%2CGenbank:XP_033366845.1;Parent=rna-XM_033510954.1
NW_022882925.1	Gnomon	mRNA	4891887	4898973	.	-	.	Name=XM_033510267.1;ID=rna-XM_033510267.1;Dbxref=GeneID:117243083%2CGenbank:XM_033510267.1;Parent=gene-LOC117243083
NW_022882925.1	Gnomon	exon	9762396	9762467	.	+	.	ID=exon-XR_004495381.1-2;Dbxref=GeneID:117243055%2CGenbank:XR_004495381.1;Parent=rna-XR_004495381.1
NW_022882925.1	Gnomon	exon	9762546	9762762	.	+	.	ID=exon-XR_004495381.1-3;Dbxref=GeneID:117243055%2CGenbank:XR_004495381.1;Parent=rna-XR_004495381.1
NW_022882925.1	Gnomon	exon	9757410	9757710	.	+	.	ID=exon-XR_004495381.1-1;Dbxref=GeneID:117243055%2CGenbank:XR_004495381.1;Parent=rna-XR_004495381.1
NW_022882925.1	Gnomon	CDS	3215847	3216064	.	+	0	Name=XP_033366595.1;ID=cds-XP_033366595.1;Dbxref=GeneID:117243331%2CGenbank:XP_033366595.1;Parent=rna-XM_033510704.1
NW_022882925.1	Gnomon	CDS	3216721	3216869	.	+	0	Name=XP_033366595.1;ID=cds-XP_033366595.1;Dbxref=GeneID:117243331%2CGenbank:XP_033366595.1;Parent=rna-XM_033510704.1
NW_022882925.1	Gnomon	CDS	3216951	3217729	.	+	0	Name=XP_033366595.1;ID=cds-XP_033366595.1;Dbxref=GeneID:117243331%2CGenbank:XP_033366595.1;Parent=rna-XM_033510704.1
NW_022882925.1	Gnomon	CDS	3218113	3218457	.	+	0	Name=XP_033366595.1;ID=cds-XP_033366595.1;Dbxref=GeneID:117243331%2CGenbank:XP_033366595.1;Parent=rna-XM_033510704.1
NW_022882925.1	Gnomon	CDS	3218537	3218819	.	+	0	Name=XP_033366595.1;ID=cds-XP_033366595.1;Dbxref=GeneID:117243331%2CGenbank:XP_033366595.1;Parent=rna-XM_033510704.1
NW_022882925.1	Gnomon	CDS	3218891	3219280	.	+	0	Name=XP_033366595.1;ID=cds-XP_033366595.1;Dbxref=GeneID:117243331%2CGenbank:XP_033366595.1;Parent=rna-XM_033510704.1
NW_022882925.1	Gnomon	CDS	3219981	3220558	.	+	0	Name=XP_033366595.1;ID=cds-XP_033366595.1;Dbxref=GeneID:117243331%2CGenbank:XP_033366595.1;Parent=rna-XM_033510704.1
NW_022882925.1	Gnomon	exon	5741988	5742709	.	-	.	ID=exon-XM_033510866.1-3;Dbxref=GeneID:117243406%2CGenbank:XM_033510866.1;Parent=rna-XM_033510866.1
NW_022882925.1	Gnomon	exon	5741082	5741146	.	-	.	ID=exon-XM_033510866.1-4;Dbxref=GeneID:117243406%2CGenbank:XM_033510866.1;Parent=rna-XM_033510866.1
NW_022882925.1	Gnomon	exon	5744357	5744581	.	-	.	ID=exon-XM_033510866.1-1;Dbxref=GeneID:117243406%2CGenbank:XM_033510866.1;Parent=rna-XM_033510866.1
NW_022882925.1	Gnomon	exon	5742794	5742913	.	-	.	ID=exon-XM_033510866.1-2;Dbxref=GeneID:117243406%2CGenbank:XM_033510866.1;Parent=rna-XM_033510866.1
NW_022882925.1	Gnomon	exon	999250	999521	.	+	.	ID=exon-XM_033510221.1-6;Dbxref=GeneID:117243058%2CGenbank:XM_033510221.1;Parent=rna-XM_033510221.1
NW_022882925.1	Gnomon	exon	997079	997841	.	+	.	ID=exon-XM_033510221.1-4;Dbxref=GeneID:117243058%2CGenbank:XM_033510221.1;Parent=rna-XM_033510221.1
NW_022882925.1	Gnomon	exon	997989	999212	.	+	.	ID=exon-XM_033510221.1-5;Dbxref=GeneID:117243058%2CGenbank:XM_033510221.1;Parent=rna-XM_033510221.1
NW_022882925.1	Gnomon	exon	996365	996551	.	+	.	ID=exon-XM_033510221.1-2;Dbxref=GeneID:117243058%2CGenbank:XM_033510221.1;Parent=rna-XM_033510221.1
NW_022882925.1	Gnomon	exon	996877	996955	.	+	.	ID=exon-XM_033510221.1-3;Dbxref=GeneID:117243058%2CGenbank:XM_033510221.1;Parent=rna-XM_033510221.1
NW_022882925.1	Gnomon	exon	995158	995286	.	+	.	ID=exon-XM_033510221.1-1;Dbxref=GeneID:117243058%2CGenbank:XM_033510221.1;Parent=rna-XM_033510221.1
NW_022882925.1	Gnomon	exon	5739597	5739866	.	-	.	ID=exon-XM_033510866.1-9;Dbxref=GeneID:117243406%2CGenbank:XM_033510866.1;Parent=rna-XM_033510866.1
NW_022882925.1	Gnomon	exon	5740203	5740391	.	-	.	ID=exon-XM_033510866.1-7;Dbxref=GeneID:117243406%2CGenbank:XM_033510866.1;Parent=rna-XM_033510866.1
NW_022882925.1	Gnomon	exon	5739968	5740094	.	-	.	ID=exon-XM_033510866.1-8;Dbxref=GeneID:117243406%2CGenbank:XM_033510866.1;Parent=rna-XM_033510866.1
NW_022882925.1	Gnomon	exon	5740731	5740968	.	-	.	ID=exon-XM_033510866.1-5;Dbxref=GeneID:117243406%2CGenbank:XM_033510866.1;Parent=rna-XM_033510866.1
NW_022882925.1	Gnomon	exon	5740480	5740649	.	-	.	ID=exon-XM_033510866.1-6;Dbxref=GeneID:117243406%2CGenbank:XM_033510866.1;Parent=rna-XM_033510866.1
NW_022882925.1	Gnomon	CDS	3135333	3135721	.	+	0	Name=XP_033366605.1;ID=cds-XP_033366605.1;Dbxref=GeneID:117243335%2CGenbank:XP_033366605.1;Parent=rna-XM_033510714.1
NW_022882925.1	Gnomon	CDS	3135806	3136039	.	+	0	Name=XP_033366605.1;ID=cds-XP_033366605.1;Dbxref=GeneID:117243335%2CGenbank:XP_033366605.1;Parent=rna-XM_033510714.1
NW_022882925.1	Gnomon	CDS	3136117	3136388	.	+	0	Name=XP_033366605.1;ID=cds-XP_033366605.1;Dbxref=GeneID:117243335%2CGenbank:XP_033366605.1;Parent=rna-XM_033510714.1
NW_022882925.1	Gnomon	CDS	3136476	3136634	.	+	0	Name=XP_033366605.1;ID=cds-XP_033366605.1;Dbxref=GeneID:117243335%2CGenbank:XP_033366605.1;Parent=rna-XM_033510714.1
NW_022882925.1	Gnomon	CDS	3136716	3136929	.	+	0	Name=XP_033366605.1;ID=cds-XP_033366605.1;Dbxref=GeneID:117243335%2CGenbank:XP_033366605.1;Parent=rna-XM_033510714.1
NW_022882925.1	Gnomon	CDS	3137007	3138048	.	+	0	Name=XP_033366605.1;ID=cds-XP_033366605.1;Dbxref=GeneID:117243335%2CGenbank:XP_033366605.1;Parent=rna-XM_033510714.1
NW_022882925.1	Gnomon	mRNA	5109870	5116305	.	+	.	Name=XM_033509911.1;ID=rna-XM_033509911.1;Dbxref=GeneID:117242871%2CGenbank:XM_033509911.1;Parent=gene-LOC117242871
NW_022882925.1	Gnomon	CDS	4300997	4301107	.	+	0	Name=XP_033366453.1;ID=cds-XP_033366453.1;Dbxref=GeneID:117243247%2CGenbank:XP_033366453.1;Parent=rna-XM_033510562.1
NW_022882925.1	Gnomon	CDS	4301403	4301477	.	+	0	Name=XP_033366453.1;ID=cds-XP_033366453.1;Dbxref=GeneID:117243247%2CGenbank:XP_033366453.1;Parent=rna-XM_033510562.1
NW_022882925.1	Gnomon	CDS	4301582	4301677	.	+	0	Name=XP_033366453.1;ID=cds-XP_033366453.1;Dbxref=GeneID:117243247%2CGenbank:XP_033366453.1;Parent=rna-XM_033510562.1
NW_022882925.1	Gnomon	CDS	4302463	4302660	.	+	0	Name=XP_033366453.1;ID=cds-XP_033366453.1;Dbxref=GeneID:117243247%2CGenbank:XP_033366453.1;Parent=rna-XM_033510562.1
NW_022882925.1	Gnomon	CDS	4303629	4303916	.	+	0	Name=XP_033366453.1;ID=cds-XP_033366453.1;Dbxref=GeneID:117243247%2CGenbank:XP_033366453.1;Parent=rna-XM_033510562.1
NW_022882925.1	Gnomon	CDS	4303986	4304129	.	+	0	Name=XP_033366453.1;ID=cds-XP_033366453.1;Dbxref=GeneID:117243247%2CGenbank:XP_033366453.1;Parent=rna-XM_033510562.1
NW_022882925.1	Gnomon	CDS	4304764	4304923	.	+	0	Name=XP_033366453.1;ID=cds-XP_033366453.1;Dbxref=GeneID:117243247%2CGenbank:XP_033366453.1;Parent=rna-XM_033510562.1
NW_022882925.1	Gnomon	CDS	4305011	4305372	.	+	0	Name=XP_033366453.1;ID=cds-XP_033366453.1;Dbxref=GeneID:117243247%2CGenbank:XP_033366453.1;Parent=rna-XM_033510562.1
NW_022882925.1	Gnomon	CDS	4305458	4305700	.	+	0	Name=XP_033366453.1;ID=cds-XP_033366453.1;Dbxref=GeneID:117243247%2CGenbank:XP_033366453.1;Parent=rna-XM_033510562.1
NW_022882925.1	Gnomon	CDS	4305768	4305950	.	+	0	Name=XP_033366453.1;ID=cds-XP_033366453.1;Dbxref=GeneID:117243247%2CGenbank:XP_033366453.1;Parent=rna-XM_033510562.1
NW_022882925.1	Gnomon	CDS	4306021	4306113	.	+	0	Name=XP_033366453.1;ID=cds-XP_033366453.1;Dbxref=GeneID:117243247%2CGenbank:XP_033366453.1;Parent=rna-XM_033510562.1
NW_022882925.1	Gnomon	CDS	4306193	4306353	.	+	0	Name=XP_033366453.1;ID=cds-XP_033366453.1;Dbxref=GeneID:117243247%2CGenbank:XP_033366453.1;Parent=rna-XM_033510562.1
NW_022882925.1	Gnomon	CDS	4306698	4306745	.	+	0	Name=XP_033366453.1;ID=cds-XP_033366453.1;Dbxref=GeneID:117243247%2CGenbank:XP_033366453.1;Parent=rna-XM_033510562.1
NW_022882925.1	Gnomon	CDS	4308290	4308545	.	+	0	Name=XP_033366453.1;ID=cds-XP_033366453.1;Dbxref=GeneID:117243247%2CGenbank:XP_033366453.1;Parent=rna-XM_033510562.1
NW_022882925.1	Gnomon	CDS	4308633	4308778	.	+	0	Name=XP_033366453.1;ID=cds-XP_033366453.1;Dbxref=GeneID:117243247%2CGenbank:XP_033366453.1;Parent=rna-XM_033510562.1
NW_022882925.1	Gnomon	CDS	4308859	4309089	.	+	0	Name=XP_033366453.1;ID=cds-XP_033366453.1;Dbxref=GeneID:117243247%2CGenbank:XP_033366453.1;Parent=rna-XM_033510562.1
NW_022882925.1	Gnomon	CDS	4309200	4309463	.	+	0	Name=XP_033366453.1;ID=cds-XP_033366453.1;Dbxref=GeneID:117243247%2CGenbank:XP_033366453.1;Parent=rna-XM_033510562.1
NW_022882925.1	Gnomon	CDS	4309550	4309706	.	+	0	Name=XP_033366453.1;ID=cds-XP_033366453.1;Dbxref=GeneID:117243247%2CGenbank:XP_033366453.1;Parent=rna-XM_033510562.1
NW_022882925.1	Gnomon	CDS	4309785	4309901	.	+	0	Name=XP_033366453.1;ID=cds-XP_033366453.1;Dbxref=GeneID:117243247%2CGenbank:XP_033366453.1;Parent=rna-XM_033510562.1
NW_022882925.1	Gnomon	CDS	4310006	4310095	.	+	0	Name=XP_033366453.1;ID=cds-XP_033366453.1;Dbxref=GeneID:117243247%2CGenbank:XP_033366453.1;Parent=rna-XM_033510562.1
NW_022882925.1	Gnomon	exon	2151634	2151842	.	+	.	ID=exon-XM_033510430.1-2;Dbxref=GeneID:117243176%2CGenbank:XM_033510430.1;Parent=rna-XM_033510430.1
NW_022882925.1	Gnomon	exon	2151933	2152431	.	+	.	ID=exon-XM_033510430.1-3;Dbxref=GeneID:117243176%2CGenbank:XM_033510430.1;Parent=rna-XM_033510430.1
NW_022882925.1	Gnomon	exon	2150605	2151022	.	+	.	ID=exon-XM_033510430.1-1;Dbxref=GeneID:117243176%2CGenbank:XM_033510430.1;Parent=rna-XM_033510430.1
NW_022882925.1	Gnomon	exon	2153067	2153237	.	+	.	ID=exon-XM_033510430.1-6;Dbxref=GeneID:117243176%2CGenbank:XM_033510430.1;Parent=rna-XM_033510430.1
NW_022882925.1	Gnomon	exon	2153300	2154244	.	+	.	ID=exon-XM_033510430.1-7;Dbxref=GeneID:117243176%2CGenbank:XM_033510430.1;Parent=rna-XM_033510430.1
NW_022882925.1	Gnomon	exon	2152518	2152697	.	+	.	ID=exon-XM_033510430.1-4;Dbxref=GeneID:117243176%2CGenbank:XM_033510430.1;Parent=rna-XM_033510430.1
NW_022882925.1	Gnomon	exon	2152771	2152989	.	+	.	ID=exon-XM_033510430.1-5;Dbxref=GeneID:117243176%2CGenbank:XM_033510430.1;Parent=rna-XM_033510430.1
NW_022882925.1	Gnomon	exon	2154319	2154755	.	+	.	ID=exon-XM_033510430.1-8;Dbxref=GeneID:117243176%2CGenbank:XM_033510430.1;Parent=rna-XM_033510430.1
NW_022882925.1	Gnomon	exon	2121277	2121504	.	+	.	ID=exon-XM_033510426.1-12;Dbxref=GeneID:117243174%2CGenbank:XM_033510426.1;Parent=rna-XM_033510426.1
NW_022882925.1	Gnomon	exon	2121586	2123327	.	+	.	ID=exon-XM_033510426.1-13;Dbxref=GeneID:117243174%2CGenbank:XM_033510426.1;Parent=rna-XM_033510426.1
NW_022882925.1	Gnomon	exon	2120680	2120822	.	+	.	ID=exon-XM_033510426.1-10;Dbxref=GeneID:117243174%2CGenbank:XM_033510426.1;Parent=rna-XM_033510426.1
NW_022882925.1	Gnomon	exon	2121022	2121190	.	+	.	ID=exon-XM_033510426.1-11;Dbxref=GeneID:117243174%2CGenbank:XM_033510426.1;Parent=rna-XM_033510426.1
NW_022882925.1	Gnomon	mRNA	76619	84010	.	-	.	Name=XM_033510125.1;ID=rna-XM_033510125.1;Dbxref=GeneID:117243001%2CGenbank:XM_033510125.1;Parent=gene-LOC117243001
NW_022882925.1	Gnomon	exon	4524492	4524874	.	-	.	ID=exon-XM_033510477.1-9;Dbxref=GeneID:117243198%2CGenbank:XM_033510477.1;Parent=rna-XM_033510477.1
NW_022882925.1	Gnomon	mRNA	8072363	8076790	.	-	.	Name=XM_033510365.1;ID=rna-XM_033510365.1;Dbxref=GeneID:117243129%2CGenbank:XM_033510365.1;Parent=gene-LOC117243129
NW_022882925.1	Gnomon	exon	4527503	4527521	.	-	.	ID=exon-XM_033510477.1-1;Dbxref=GeneID:117243198%2CGenbank:XM_033510477.1;Parent=rna-XM_033510477.1
NW_022882925.1	Gnomon	exon	4526388	4526584	.	-	.	ID=exon-XM_033510477.1-2;Dbxref=GeneID:117243198%2CGenbank:XM_033510477.1;Parent=rna-XM_033510477.1
NW_022882925.1	Gnomon	exon	4526173	4526295	.	-	.	ID=exon-XM_033510477.1-3;Dbxref=GeneID:117243198%2CGenbank:XM_033510477.1;Parent=rna-XM_033510477.1
NW_022882925.1	Gnomon	exon	4525847	4526073	.	-	.	ID=exon-XM_033510477.1-4;Dbxref=GeneID:117243198%2CGenbank:XM_033510477.1;Parent=rna-XM_033510477.1
NW_022882925.1	Gnomon	exon	4525608	4525746	.	-	.	ID=exon-XM_033510477.1-5;Dbxref=GeneID:117243198%2CGenbank:XM_033510477.1;Parent=rna-XM_033510477.1
NW_022882925.1	Gnomon	exon	4525377	4525532	.	-	.	ID=exon-XM_033510477.1-6;Dbxref=GeneID:117243198%2CGenbank:XM_033510477.1;Parent=rna-XM_033510477.1
NW_022882925.1	Gnomon	exon	4525097	4525255	.	-	.	ID=exon-XM_033510477.1-7;Dbxref=GeneID:117243198%2CGenbank:XM_033510477.1;Parent=rna-XM_033510477.1
NW_022882925.1	Gnomon	exon	4524957	4525007	.	-	.	ID=exon-XM_033510477.1-8;Dbxref=GeneID:117243198%2CGenbank:XM_033510477.1;Parent=rna-XM_033510477.1
NW_022882925.1	Gnomon	CDS	4200932	4200942	.	+	0	Name=XP_033366849.1;ID=cds-XP_033366849.1;Dbxref=GeneID:117243451%2CGenbank:XP_033366849.1;Parent=rna-XM_033510958.1
NW_022882925.1	Gnomon	CDS	4201122	4201691	.	+	0	Name=XP_033366849.1;ID=cds-XP_033366849.1;Dbxref=GeneID:117243451%2CGenbank:XP_033366849.1;Parent=rna-XM_033510958.1
NW_022882925.1	Gnomon	CDS	4201777	4201947	.	+	0	Name=XP_033366849.1;ID=cds-XP_033366849.1;Dbxref=GeneID:117243451%2CGenbank:XP_033366849.1;Parent=rna-XM_033510958.1
NW_022882925.1	Gnomon	CDS	4202021	4202219	.	+	0	Name=XP_033366849.1;ID=cds-XP_033366849.1;Dbxref=GeneID:117243451%2CGenbank:XP_033366849.1;Parent=rna-XM_033510958.1
NW_022882925.1	Gnomon	CDS	4202281	4202419	.	+	0	Name=XP_033366849.1;ID=cds-XP_033366849.1;Dbxref=GeneID:117243451%2CGenbank:XP_033366849.1;Parent=rna-XM_033510958.1
NW_022882925.1	Gnomon	CDS	4202482	4202681	.	+	0	Name=XP_033366849.1;ID=cds-XP_033366849.1;Dbxref=GeneID:117243451%2CGenbank:XP_033366849.1;Parent=rna-XM_033510958.1
NW_022882925.1	Gnomon	CDS	4202760	4202864	.	+	0	Name=XP_033366849.1;ID=cds-XP_033366849.1;Dbxref=GeneID:117243451%2CGenbank:XP_033366849.1;Parent=rna-XM_033510958.1
NW_022882925.1	Gnomon	CDS	4202946	4203031	.	+	0	Name=XP_033366849.1;ID=cds-XP_033366849.1;Dbxref=GeneID:117243451%2CGenbank:XP_033366849.1;Parent=rna-XM_033510958.1
NW_022882925.1	Gnomon	CDS	4203108	4203238	.	+	0	Name=XP_033366849.1;ID=cds-XP_033366849.1;Dbxref=GeneID:117243451%2CGenbank:XP_033366849.1;Parent=rna-XM_033510958.1
NW_022882925.1	Gnomon	CDS	4203309	4203412	.	+	0	Name=XP_033366849.1;ID=cds-XP_033366849.1;Dbxref=GeneID:117243451%2CGenbank:XP_033366849.1;Parent=rna-XM_033510958.1
NW_022882925.1	Gnomon	CDS	4203470	4203574	.	+	0	Name=XP_033366849.1;ID=cds-XP_033366849.1;Dbxref=GeneID:117243451%2CGenbank:XP_033366849.1;Parent=rna-XM_033510958.1
NW_022882925.1	Gnomon	CDS	4203656	4203802	.	+	0	Name=XP_033366849.1;ID=cds-XP_033366849.1;Dbxref=GeneID:117243451%2CGenbank:XP_033366849.1;Parent=rna-XM_033510958.1
NW_022882925.1	Gnomon	CDS	4204095	4204364	.	+	0	Name=XP_033366849.1;ID=cds-XP_033366849.1;Dbxref=GeneID:117243451%2CGenbank:XP_033366849.1;Parent=rna-XM_033510958.1
NW_022882925.1	Gnomon	CDS	4204438	4204677	.	+	0	Name=XP_033366849.1;ID=cds-XP_033366849.1;Dbxref=GeneID:117243451%2CGenbank:XP_033366849.1;Parent=rna-XM_033510958.1
NW_022882925.1	Gnomon	CDS	4204749	4204934	.	+	0	Name=XP_033366849.1;ID=cds-XP_033366849.1;Dbxref=GeneID:117243451%2CGenbank:XP_033366849.1;Parent=rna-XM_033510958.1
NW_022882925.1	Gnomon	CDS	9365925	9366061	.	+	0	Name=XP_033366213.1;ID=cds-XP_033366213.1;Dbxref=GeneID:117243111%2CGenbank:XP_033366213.1;Parent=rna-XM_033510322.1
NW_022882925.1	Gnomon	CDS	9366132	9366405	.	+	0	Name=XP_033366213.1;ID=cds-XP_033366213.1;Dbxref=GeneID:117243111%2CGenbank:XP_033366213.1;Parent=rna-XM_033510322.1
NW_022882925.1	Gnomon	CDS	9366517	9366696	.	+	0	Name=XP_033366213.1;ID=cds-XP_033366213.1;Dbxref=GeneID:117243111%2CGenbank:XP_033366213.1;Parent=rna-XM_033510322.1
NW_022882925.1	Gnomon	CDS	9366767	9366925	.	+	0	Name=XP_033366213.1;ID=cds-XP_033366213.1;Dbxref=GeneID:117243111%2CGenbank:XP_033366213.1;Parent=rna-XM_033510322.1
NW_022882925.1	Gnomon	CDS	3186521	3186541	.	+	0	Name=XP_033366599.1;ID=cds-XP_033366599.1;Dbxref=GeneID:117243333%2CGenbank:XP_033366599.1;Parent=rna-XM_033510708.1
NW_022882925.1	Gnomon	CDS	3186612	3186749	.	+	0	Name=XP_033366599.1;ID=cds-XP_033366599.1;Dbxref=GeneID:117243333%2CGenbank:XP_033366599.1;Parent=rna-XM_033510708.1
NW_022882925.1	Gnomon	CDS	3186931	3187213	.	+	0	Name=XP_033366599.1;ID=cds-XP_033366599.1;Dbxref=GeneID:117243333%2CGenbank:XP_033366599.1;Parent=rna-XM_033510708.1
NW_022882925.1	Gnomon	CDS	3187291	3187489	.	+	0	Name=XP_033366599.1;ID=cds-XP_033366599.1;Dbxref=GeneID:117243333%2CGenbank:XP_033366599.1;Parent=rna-XM_033510708.1
NW_022882925.1	Gnomon	CDS	3187565	3187719	.	+	0	Name=XP_033366599.1;ID=cds-XP_033366599.1;Dbxref=GeneID:117243333%2CGenbank:XP_033366599.1;Parent=rna-XM_033510708.1
NW_022882925.1	Gnomon	CDS	3187802	3188042	.	+	0	Name=XP_033366599.1;ID=cds-XP_033366599.1;Dbxref=GeneID:117243333%2CGenbank:XP_033366599.1;Parent=rna-XM_033510708.1
NW_022882925.1	Gnomon	CDS	3188111	3188375	.	+	0	Name=XP_033366599.1;ID=cds-XP_033366599.1;Dbxref=GeneID:117243333%2CGenbank:XP_033366599.1;Parent=rna-XM_033510708.1
NW_022882925.1	Gnomon	CDS	3188450	3188941	.	+	0	Name=XP_033366599.1;ID=cds-XP_033366599.1;Dbxref=GeneID:117243333%2CGenbank:XP_033366599.1;Parent=rna-XM_033510708.1
NW_022882925.1	Gnomon	CDS	3189025	3189352	.	+	0	Name=XP_033366599.1;ID=cds-XP_033366599.1;Dbxref=GeneID:117243333%2CGenbank:XP_033366599.1;Parent=rna-XM_033510708.1
NW_022882925.1	Gnomon	CDS	3189457	3189693	.	+	0	Name=XP_033366599.1;ID=cds-XP_033366599.1;Dbxref=GeneID:117243333%2CGenbank:XP_033366599.1;Parent=rna-XM_033510708.1
NW_022882925.1	Gnomon	CDS	3189772	3189816	.	+	0	Name=XP_033366599.1;ID=cds-XP_033366599.1;Dbxref=GeneID:117243333%2CGenbank:XP_033366599.1;Parent=rna-XM_033510708.1
NW_022882925.1	Gnomon	CDS	3189893	3189966	.	+	0	Name=XP_033366599.1;ID=cds-XP_033366599.1;Dbxref=GeneID:117243333%2CGenbank:XP_033366599.1;Parent=rna-XM_033510708.1
NW_022882925.1	Gnomon	CDS	3190048	3190101	.	+	0	Name=XP_033366599.1;ID=cds-XP_033366599.1;Dbxref=GeneID:117243333%2CGenbank:XP_033366599.1;Parent=rna-XM_033510708.1
NW_022882925.1	Gnomon	CDS	2686885	2688374	.	-	0	Name=XP_033366609.1;ID=cds-XP_033366609.1;Dbxref=GeneID:117243337%2CGenbank:XP_033366609.1;Parent=rna-XM_033510718.1
NW_022882925.1	Gnomon	CDS	2683346	2683467	.	-	0	Name=XP_033366609.1;ID=cds-XP_033366609.1;Dbxref=GeneID:117243337%2CGenbank:XP_033366609.1;Parent=rna-XM_033510718.1
NW_022882925.1	Gnomon	CDS	2682785	2683024	.	-	0	Name=XP_033366609.1;ID=cds-XP_033366609.1;Dbxref=GeneID:117243337%2CGenbank:XP_033366609.1;Parent=rna-XM_033510718.1
NW_022882925.1	Gnomon	CDS	2682454	2682690	.	-	0	Name=XP_033366609.1;ID=cds-XP_033366609.1;Dbxref=GeneID:117243337%2CGenbank:XP_033366609.1;Parent=rna-XM_033510718.1
NW_022882925.1	Gnomon	CDS	2681917	2682011	.	-	0	Name=XP_033366609.1;ID=cds-XP_033366609.1;Dbxref=GeneID:117243337%2CGenbank:XP_033366609.1;Parent=rna-XM_033510718.1
NW_022882925.1	Gnomon	exon	1007560	1007839	.	-	.	ID=exon-XM_033510245.1-1;Dbxref=GeneID:117243067%2CGenbank:XM_033510245.1;Parent=rna-XM_033510245.1
NW_022882925.1	Gnomon	exon	1006773	1007158	.	-	.	ID=exon-XM_033510245.1-2;Dbxref=GeneID:117243067%2CGenbank:XM_033510245.1;Parent=rna-XM_033510245.1
NW_022882925.1	Gnomon	exon	1006507	1006699	.	-	.	ID=exon-XM_033510245.1-3;Dbxref=GeneID:117243067%2CGenbank:XM_033510245.1;Parent=rna-XM_033510245.1
NW_022882925.1	Gnomon	exon	1006236	1006425	.	-	.	ID=exon-XM_033510245.1-4;Dbxref=GeneID:117243067%2CGenbank:XM_033510245.1;Parent=rna-XM_033510245.1
NW_022882925.1	Gnomon	exon	1005902	1006148	.	-	.	ID=exon-XM_033510245.1-5;Dbxref=GeneID:117243067%2CGenbank:XM_033510245.1;Parent=rna-XM_033510245.1
NW_022882925.1	Gnomon	exon	1005714	1005828	.	-	.	ID=exon-XM_033510245.1-6;Dbxref=GeneID:117243067%2CGenbank:XM_033510245.1;Parent=rna-XM_033510245.1
NW_022882925.1	Gnomon	exon	1005205	1005515	.	-	.	ID=exon-XM_033510245.1-7;Dbxref=GeneID:117243067%2CGenbank:XM_033510245.1;Parent=rna-XM_033510245.1
NW_022882925.1	Gnomon	exon	1004914	1005124	.	-	.	ID=exon-XM_033510245.1-8;Dbxref=GeneID:117243067%2CGenbank:XM_033510245.1;Parent=rna-XM_033510245.1
NW_022882925.1	Gnomon	exon	1004329	1004855	.	-	.	ID=exon-XM_033510245.1-9;Dbxref=GeneID:117243067%2CGenbank:XM_033510245.1;Parent=rna-XM_033510245.1
NW_022882925.1	Gnomon	mRNA	1553881	1560212	.	-	.	Name=XM_033508739.1;ID=rna-XM_033508739.1;Dbxref=GeneID:117242233%2CGenbank:XM_033508739.1;Parent=gene-LOC117242233
NW_022882925.1	Gnomon	transcript	5746900	5755771	.	-	.	Name=XR_004495304.1;ID=rna-XR_004495304.1;Dbxref=GeneID:117242605%2CGenbank:XR_004495304.1;Parent=gene-LOC117242605
NW_022882925.1	Gnomon	CDS	4543942	4543944	.	-	0	Name=XP_033366359.1;ID=cds-XP_033366359.1;Dbxref=GeneID:117243197%2CGenbank:XP_033366359.1;Parent=rna-XM_033510468.1
NW_022882925.1	Gnomon	CDS	4542806	4543090	.	-	0	Name=XP_033366359.1;ID=cds-XP_033366359.1;Dbxref=GeneID:117243197%2CGenbank:XP_033366359.1;Parent=rna-XM_033510468.1
NW_022882925.1	Gnomon	CDS	4542588	4542723	.	-	0	Name=XP_033366359.1;ID=cds-XP_033366359.1;Dbxref=GeneID:117243197%2CGenbank:XP_033366359.1;Parent=rna-XM_033510468.1
NW_022882925.1	Gnomon	CDS	4542370	4542489	.	-	0	Name=XP_033366359.1;ID=cds-XP_033366359.1;Dbxref=GeneID:117243197%2CGenbank:XP_033366359.1;Parent=rna-XM_033510468.1
NW_022882925.1	Gnomon	CDS	4542185	4542285	.	-	0	Name=XP_033366359.1;ID=cds-XP_033366359.1;Dbxref=GeneID:117243197%2CGenbank:XP_033366359.1;Parent=rna-XM_033510468.1
NW_022882925.1	Gnomon	CDS	4540776	4541189	.	-	0	Name=XP_033366359.1;ID=cds-XP_033366359.1;Dbxref=GeneID:117243197%2CGenbank:XP_033366359.1;Parent=rna-XM_033510468.1
NW_022882925.1	Gnomon	CDS	4538755	4540209	.	-	0	Name=XP_033366359.1;ID=cds-XP_033366359.1;Dbxref=GeneID:117243197%2CGenbank:XP_033366359.1;Parent=rna-XM_033510468.1
NW_022882925.1	Gnomon	mRNA	5146506	5163830	.	+	.	Name=XM_033510855.1;ID=rna-XM_033510855.1;Dbxref=GeneID:117243400%2CGenbank:XM_033510855.1;Parent=gene-LOC117243400
NW_022882925.1	Gnomon	exon	5490299	5490422	.	-	.	ID=exon-XM_033510329.1-12;Dbxref=GeneID:117243119%2CGenbank:XM_033510329.1;Parent=rna-XM_033510329.1
NW_022882925.1	Gnomon	exon	5489938	5490082	.	-	.	ID=exon-XM_033510329.1-13;Dbxref=GeneID:117243119%2CGenbank:XM_033510329.1;Parent=rna-XM_033510329.1
NW_022882925.1	Gnomon	exon	5486178	5486367	.	-	.	ID=exon-XM_033510329.1-14;Dbxref=GeneID:117243119%2CGenbank:XM_033510329.1;Parent=rna-XM_033510329.1
NW_022882925.1	Gnomon	exon	5484038	5484064	.	-	.	ID=exon-XM_033510329.1-15;Dbxref=GeneID:117243119%2CGenbank:XM_033510329.1;Parent=rna-XM_033510329.1
NW_022882925.1	Gnomon	exon	5491781	5492048	.	-	.	ID=exon-XM_033510329.1-10;Dbxref=GeneID:117243119%2CGenbank:XM_033510329.1;Parent=rna-XM_033510329.1
NW_022882925.1	Gnomon	exon	5490902	5491249	.	-	.	ID=exon-XM_033510329.1-11;Dbxref=GeneID:117243119%2CGenbank:XM_033510329.1;Parent=rna-XM_033510329.1
NW_022882925.1	Gnomon	exon	5481763	5481783	.	-	.	ID=exon-XM_033510329.1-16;Dbxref=GeneID:117243119%2CGenbank:XM_033510329.1;Parent=rna-XM_033510329.1
NW_022882925.1	Gnomon	exon	5479220	5479435	.	-	.	ID=exon-XM_033510329.1-17;Dbxref=GeneID:117243119%2CGenbank:XM_033510329.1;Parent=rna-XM_033510329.1
NW_022882925.1	Gnomon	exon	5475493	5479120	.	-	.	ID=exon-XM_033510329.1-18;Dbxref=GeneID:117243119%2CGenbank:XM_033510329.1;Parent=rna-XM_033510329.1
NW_022882925.1	Gnomon	mRNA	7445106	7456953	.	-	.	Name=XM_033507562.1;ID=rna-XM_033507562.1;Dbxref=GeneID:117241627%2CGenbank:XM_033507562.1;Parent=gene-LOC117241627
NW_022882925.1	Gnomon	mRNA	8385429	8385851	.	+	.	Name=XM_033509077.1;ID=rna-XM_033509077.1;Dbxref=GeneID:117242427%2CGenbank:XM_033509077.1;Parent=gene-LOC117242427
NW_022882925.1	Gnomon	exon	2952923	2953204	.	-	.	ID=exon-XM_033510819.1-1;Dbxref=GeneID:117243382%2CGenbank:XM_033510819.1;Parent=rna-XM_033510819.1
NW_022882925.1	Gnomon	exon	2952254	2952821	.	-	.	ID=exon-XM_033510819.1-2;Dbxref=GeneID:117243382%2CGenbank:XM_033510819.1;Parent=rna-XM_033510819.1
NW_022882925.1	Gnomon	exon	7116563	7118132	.	+	.	ID=exon-XM_033510916.1-1;Dbxref=GeneID:117243429%2CGenbank:XM_033510916.1;Parent=rna-XM_033510916.1
NW_022882925.1	Gnomon	exon	2674924	2675053	.	+	.	ID=exon-XR_004495444.1-4;Dbxref=GeneID:117243360%2CGenbank:XR_004495444.1;Parent=rna-XR_004495444.1
NW_022882925.1	Gnomon	exon	2675519	2675644	.	+	.	ID=exon-XR_004495444.1-5;Dbxref=GeneID:117243360%2CGenbank:XR_004495444.1;Parent=rna-XR_004495444.1
NW_022882925.1	Gnomon	exon	2675767	2675938	.	+	.	ID=exon-XR_004495444.1-6;Dbxref=GeneID:117243360%2CGenbank:XR_004495444.1;Parent=rna-XR_004495444.1
NW_022882925.1	Gnomon	exon	2677033	2677385	.	+	.	ID=exon-XR_004495444.1-7;Dbxref=GeneID:117243360%2CGenbank:XR_004495444.1;Parent=rna-XR_004495444.1
NW_022882925.1	Gnomon	exon	2678308	2678362	.	+	.	ID=exon-XR_004495444.1-8;Dbxref=GeneID:117243360%2CGenbank:XR_004495444.1;Parent=rna-XR_004495444.1
NW_022882925.1	Gnomon	exon	2678447	2678529	.	+	.	ID=exon-XR_004495444.1-9;Dbxref=GeneID:117243360%2CGenbank:XR_004495444.1;Parent=rna-XR_004495444.1
NW_022882925.1	Gnomon	exon	2663561	2663826	.	+	.	ID=exon-XR_004495444.1-1;Dbxref=GeneID:117243360%2CGenbank:XR_004495444.1;Parent=rna-XR_004495444.1
NW_022882925.1	Gnomon	exon	2664757	2665374	.	+	.	ID=exon-XR_004495444.1-2;Dbxref=GeneID:117243360%2CGenbank:XR_004495444.1;Parent=rna-XR_004495444.1
NW_022882925.1	Gnomon	exon	2670609	2670692	.	+	.	ID=exon-XR_004495444.1-3;Dbxref=GeneID:117243360%2CGenbank:XR_004495444.1;Parent=rna-XR_004495444.1
NW_022882925.1	Gnomon	exon	3438964	3439039	.	+	.	ID=exon-XM_033510529.1-3;Dbxref=GeneID:117243235%2CGenbank:XM_033510529.1;Parent=rna-XM_033510529.1
NW_022882925.1	Gnomon	exon	3439127	3439315	.	+	.	ID=exon-XM_033510529.1-4;Dbxref=GeneID:117243235%2CGenbank:XM_033510529.1;Parent=rna-XM_033510529.1
NW_022882925.1	Gnomon	exon	3437147	3438555	.	+	.	ID=exon-XM_033510529.1-1;Dbxref=GeneID:117243235%2CGenbank:XM_033510529.1;Parent=rna-XM_033510529.1
NW_022882925.1	Gnomon	exon	3438629	3438713	.	+	.	ID=exon-XM_033510529.1-2;Dbxref=GeneID:117243235%2CGenbank:XM_033510529.1;Parent=rna-XM_033510529.1
NW_022882925.1	Gnomon	exon	3439901	3440080	.	+	.	ID=exon-XM_033510529.1-7;Dbxref=GeneID:117243235%2CGenbank:XM_033510529.1;Parent=rna-XM_033510529.1
NW_022882925.1	Gnomon	exon	3440139	3440473	.	+	.	ID=exon-XM_033510529.1-8;Dbxref=GeneID:117243235%2CGenbank:XM_033510529.1;Parent=rna-XM_033510529.1
NW_022882925.1	Gnomon	exon	3439398	3439672	.	+	.	ID=exon-XM_033510529.1-5;Dbxref=GeneID:117243235%2CGenbank:XM_033510529.1;Parent=rna-XM_033510529.1
NW_022882925.1	Gnomon	exon	3439750	3439825	.	+	.	ID=exon-XM_033510529.1-6;Dbxref=GeneID:117243235%2CGenbank:XM_033510529.1;Parent=rna-XM_033510529.1
NW_022882925.1	Gnomon	exon	3440549	3440862	.	+	.	ID=exon-XM_033510529.1-9;Dbxref=GeneID:117243235%2CGenbank:XM_033510529.1;Parent=rna-XM_033510529.1
NW_022882925.1	Gnomon	CDS	5062827	5062892	.	+	0	Name=XP_033364057.1;ID=cds-XP_033364057.1;Dbxref=GeneID:117241900%2CGenbank:XP_033364057.1;Parent=rna-XM_033508166.1
NW_022882925.1	Gnomon	CDS	5063388	5063699	.	+	0	Name=XP_033364057.1;ID=cds-XP_033364057.1;Dbxref=GeneID:117241900%2CGenbank:XP_033364057.1;Parent=rna-XM_033508166.1
NW_022882925.1	Gnomon	exon	5499999	5500205	.	-	.	ID=exon-XM_033510342.1-8;Dbxref=GeneID:117243119%2CGenbank:XM_033510342.1;Parent=rna-XM_033510342.1
NW_022882925.1	Gnomon	exon	5497974	5498334	.	-	.	ID=exon-XM_033510342.1-9;Dbxref=GeneID:117243119%2CGenbank:XM_033510342.1;Parent=rna-XM_033510342.1
NW_022882925.1	Gnomon	exon	5531290	5531402	.	-	.	ID=exon-XM_033510342.1-4;Dbxref=GeneID:117243119%2CGenbank:XM_033510342.1;Parent=rna-XM_033510342.1
NW_022882925.1	Gnomon	exon	5509342	5509762	.	-	.	ID=exon-XM_033510342.1-5;Dbxref=GeneID:117243119%2CGenbank:XM_033510342.1;Parent=rna-XM_033510342.1
NW_022882925.1	Gnomon	exon	5507498	5507866	.	-	.	ID=exon-XM_033510342.1-6;Dbxref=GeneID:117243119%2CGenbank:XM_033510342.1;Parent=rna-XM_033510342.1
NW_022882925.1	Gnomon	exon	5506260	5506648	.	-	.	ID=exon-XM_033510342.1-7;Dbxref=GeneID:117243119%2CGenbank:XM_033510342.1;Parent=rna-XM_033510342.1
NW_022882925.1	Gnomon	exon	5615521	5615929	.	-	.	ID=exon-XM_033510342.1-1;Dbxref=GeneID:117243119%2CGenbank:XM_033510342.1;Parent=rna-XM_033510342.1
NW_022882925.1	Gnomon	exon	5609009	5609150	.	-	.	ID=exon-XM_033510342.1-2;Dbxref=GeneID:117243119%2CGenbank:XM_033510342.1;Parent=rna-XM_033510342.1
NW_022882925.1	Gnomon	exon	5566273	5566361	.	-	.	ID=exon-XM_033510342.1-3;Dbxref=GeneID:117243119%2CGenbank:XM_033510342.1;Parent=rna-XM_033510342.1
NW_022882925.1	Gnomon	exon	1280732	1280783	.	+	.	ID=exon-XM_033510092.1-10;Dbxref=GeneID:117242993%2CGenbank:XM_033510092.1;Parent=rna-XM_033510092.1
NW_022882925.1	Gnomon	exon	1284416	1287042	.	+	.	ID=exon-XM_033510092.1-11;Dbxref=GeneID:117242993%2CGenbank:XM_033510092.1;Parent=rna-XM_033510092.1
NW_022882925.1	Gnomon	CDS	3154937	3155079	.	+	0	Name=XP_033366692.1;ID=cds-XP_033366692.1;Dbxref=GeneID:117243372%2CGenbank:XP_033366692.1;Parent=rna-XM_033510801.1
NW_022882925.1	Gnomon	CDS	3155219	3155516	.	+	0	Name=XP_033366692.1;ID=cds-XP_033366692.1;Dbxref=GeneID:117243372%2CGenbank:XP_033366692.1;Parent=rna-XM_033510801.1
NW_022882925.1	Gnomon	CDS	3155601	3155941	.	+	0	Name=XP_033366692.1;ID=cds-XP_033366692.1;Dbxref=GeneID:117243372%2CGenbank:XP_033366692.1;Parent=rna-XM_033510801.1
NW_022882925.1	Gnomon	CDS	3156017	3156140	.	+	0	Name=XP_033366692.1;ID=cds-XP_033366692.1;Dbxref=GeneID:117243372%2CGenbank:XP_033366692.1;Parent=rna-XM_033510801.1
NW_022882925.1	Gnomon	CDS	3171718	3171832	.	+	0	Name=XP_033366702.1;ID=cds-XP_033366702.1;Dbxref=GeneID:117243377%2CGenbank:XP_033366702.1;Parent=rna-XM_033510811.1
NW_022882925.1	Gnomon	CDS	3174732	3174797	.	+	0	Name=XP_033366702.1;ID=cds-XP_033366702.1;Dbxref=GeneID:117243377%2CGenbank:XP_033366702.1;Parent=rna-XM_033510811.1
NW_022882925.1	Gnomon	CDS	3174889	3174992	.	+	0	Name=XP_033366702.1;ID=cds-XP_033366702.1;Dbxref=GeneID:117243377%2CGenbank:XP_033366702.1;Parent=rna-XM_033510811.1
NW_022882925.1	Gnomon	CDS	3175077	3175235	.	+	0	Name=XP_033366702.1;ID=cds-XP_033366702.1;Dbxref=GeneID:117243377%2CGenbank:XP_033366702.1;Parent=rna-XM_033510811.1
NW_022882925.1	Gnomon	CDS	3175312	3175485	.	+	0	Name=XP_033366702.1;ID=cds-XP_033366702.1;Dbxref=GeneID:117243377%2CGenbank:XP_033366702.1;Parent=rna-XM_033510811.1
NW_022882925.1	Gnomon	CDS	792180	792277	.	+	0	Name=XP_033364297.1;ID=cds-XP_033364297.1;Dbxref=GeneID:117242055%2CGenbank:XP_033364297.1;Parent=rna-XM_033508406.1
NW_022882925.1	Gnomon	CDS	793072	793288	.	+	0	Name=XP_033364297.1;ID=cds-XP_033364297.1;Dbxref=GeneID:117242055%2CGenbank:XP_033364297.1;Parent=rna-XM_033508406.1
NW_022882925.1	Gnomon	CDS	7434733	7435278	.	-	0	Name=XP_033363321.1;ID=cds-XP_033363321.1;Dbxref=GeneID:117241549%2CGenbank:XP_033363321.1;Parent=rna-XM_033507430.1
NW_022882925.1	Gnomon	CDS	7430255	7430724	.	-	0	Name=XP_033363321.1;ID=cds-XP_033363321.1;Dbxref=GeneID:117241549%2CGenbank:XP_033363321.1;Parent=rna-XM_033507430.1
NW_022882925.1	Gnomon	CDS	7427652	7429630	.	-	0	Name=XP_033363321.1;ID=cds-XP_033363321.1;Dbxref=GeneID:117241549%2CGenbank:XP_033363321.1;Parent=rna-XM_033507430.1
NW_022882925.1	Gnomon	CDS	7425297	7425694	.	-	0	Name=XP_033363321.1;ID=cds-XP_033363321.1;Dbxref=GeneID:117241549%2CGenbank:XP_033363321.1;Parent=rna-XM_033507430.1
NW_022882925.1	Gnomon	CDS	7420262	7424923	.	-	0	Name=XP_033363321.1;ID=cds-XP_033363321.1;Dbxref=GeneID:117241549%2CGenbank:XP_033363321.1;Parent=rna-XM_033507430.1
NW_022882925.1	Gnomon	mRNA	76619	79982	.	-	.	Name=XM_033510124.1;ID=rna-XM_033510124.1;Dbxref=GeneID:117243001%2CGenbank:XM_033510124.1;Parent=gene-LOC117243001
NW_022882925.1	Gnomon	mRNA	8072363	8076791	.	-	.	Name=XM_033510366.1;ID=rna-XM_033510366.1;Dbxref=GeneID:117243129%2CGenbank:XM_033510366.1;Parent=gene-LOC117243129
NW_022882925.1	Gnomon	CDS	2183568	2184054	.	+	0	Name=XP_033366848.1;ID=cds-XP_033366848.1;Dbxref=GeneID:117243450%2CGenbank:XP_033366848.1;Parent=rna-XM_033510957.1
NW_022882925.1	Gnomon	CDS	2184637	2184681	.	+	0	Name=XP_033366848.1;ID=cds-XP_033366848.1;Dbxref=GeneID:117243450%2CGenbank:XP_033366848.1;Parent=rna-XM_033510957.1
NW_022882925.1	Gnomon	CDS	2185372	2185623	.	+	0	Name=XP_033366848.1;ID=cds-XP_033366848.1;Dbxref=GeneID:117243450%2CGenbank:XP_033366848.1;Parent=rna-XM_033510957.1
NW_022882925.1	Gnomon	CDS	2187023	2187108	.	+	0	Name=XP_033366848.1;ID=cds-XP_033366848.1;Dbxref=GeneID:117243450%2CGenbank:XP_033366848.1;Parent=rna-XM_033510957.1
NW_022882925.1	Gnomon	CDS	2187195	2187280	.	+	0	Name=XP_033366848.1;ID=cds-XP_033366848.1;Dbxref=GeneID:117243450%2CGenbank:XP_033366848.1;Parent=rna-XM_033510957.1
NW_022882925.1	Gnomon	CDS	2187457	2187594	.	+	0	Name=XP_033366848.1;ID=cds-XP_033366848.1;Dbxref=GeneID:117243450%2CGenbank:XP_033366848.1;Parent=rna-XM_033510957.1
NW_022882925.1	Gnomon	CDS	2187656	2187792	.	+	0	Name=XP_033366848.1;ID=cds-XP_033366848.1;Dbxref=GeneID:117243450%2CGenbank:XP_033366848.1;Parent=rna-XM_033510957.1
NW_022882925.1	Gnomon	CDS	2187876	2188033	.	+	0	Name=XP_033366848.1;ID=cds-XP_033366848.1;Dbxref=GeneID:117243450%2CGenbank:XP_033366848.1;Parent=rna-XM_033510957.1
NW_022882925.1	Gnomon	CDS	2188439	2188597	.	+	0	Name=XP_033366848.1;ID=cds-XP_033366848.1;Dbxref=GeneID:117243450%2CGenbank:XP_033366848.1;Parent=rna-XM_033510957.1
NW_022882925.1	Gnomon	CDS	4295665	4295682	.	+	0	Name=XP_033366452.1;ID=cds-XP_033366452.1;Dbxref=GeneID:117243247%2CGenbank:XP_033366452.1;Parent=rna-XM_033510561.1
NW_022882925.1	Gnomon	CDS	4300746	4300847	.	+	0	Name=XP_033366452.1;ID=cds-XP_033366452.1;Dbxref=GeneID:117243247%2CGenbank:XP_033366452.1;Parent=rna-XM_033510561.1
NW_022882925.1	Gnomon	CDS	4300943	4301107	.	+	0	Name=XP_033366452.1;ID=cds-XP_033366452.1;Dbxref=GeneID:117243247%2CGenbank:XP_033366452.1;Parent=rna-XM_033510561.1
NW_022882925.1	Gnomon	CDS	4301403	4301477	.	+	0	Name=XP_033366452.1;ID=cds-XP_033366452.1;Dbxref=GeneID:117243247%2CGenbank:XP_033366452.1;Parent=rna-XM_033510561.1
NW_022882925.1	Gnomon	CDS	4301582	4301677	.	+	0	Name=XP_033366452.1;ID=cds-XP_033366452.1;Dbxref=GeneID:117243247%2CGenbank:XP_033366452.1;Parent=rna-XM_033510561.1
NW_022882925.1	Gnomon	CDS	4302463	4302660	.	+	0	Name=XP_033366452.1;ID=cds-XP_033366452.1;Dbxref=GeneID:117243247%2CGenbank:XP_033366452.1;Parent=rna-XM_033510561.1
NW_022882925.1	Gnomon	CDS	4303629	4303916	.	+	0	Name=XP_033366452.1;ID=cds-XP_033366452.1;Dbxref=GeneID:117243247%2CGenbank:XP_033366452.1;Parent=rna-XM_033510561.1
NW_022882925.1	Gnomon	CDS	4303986	4304129	.	+	0	Name=XP_033366452.1;ID=cds-XP_033366452.1;Dbxref=GeneID:117243247%2CGenbank:XP_033366452.1;Parent=rna-XM_033510561.1
NW_022882925.1	Gnomon	CDS	4304764	4304923	.	+	0	Name=XP_033366452.1;ID=cds-XP_033366452.1;Dbxref=GeneID:117243247%2CGenbank:XP_033366452.1;Parent=rna-XM_033510561.1
NW_022882925.1	Gnomon	CDS	4305011	4305372	.	+	0	Name=XP_033366452.1;ID=cds-XP_033366452.1;Dbxref=GeneID:117243247%2CGenbank:XP_033366452.1;Parent=rna-XM_033510561.1
NW_022882925.1	Gnomon	CDS	4305458	4305700	.	+	0	Name=XP_033366452.1;ID=cds-XP_033366452.1;Dbxref=GeneID:117243247%2CGenbank:XP_033366452.1;Parent=rna-XM_033510561.1
NW_022882925.1	Gnomon	CDS	4305768	4305950	.	+	0	Name=XP_033366452.1;ID=cds-XP_033366452.1;Dbxref=GeneID:117243247%2CGenbank:XP_033366452.1;Parent=rna-XM_033510561.1
NW_022882925.1	Gnomon	CDS	4306021	4306113	.	+	0	Name=XP_033366452.1;ID=cds-XP_033366452.1;Dbxref=GeneID:117243247%2CGenbank:XP_033366452.1;Parent=rna-XM_033510561.1
NW_022882925.1	Gnomon	CDS	4306193	4306353	.	+	0	Name=XP_033366452.1;ID=cds-XP_033366452.1;Dbxref=GeneID:117243247%2CGenbank:XP_033366452.1;Parent=rna-XM_033510561.1
NW_022882925.1	Gnomon	CDS	4306698	4306745	.	+	0	Name=XP_033366452.1;ID=cds-XP_033366452.1;Dbxref=GeneID:117243247%2CGenbank:XP_033366452.1;Parent=rna-XM_033510561.1
NW_022882925.1	Gnomon	CDS	4308290	4308545	.	+	0	Name=XP_033366452.1;ID=cds-XP_033366452.1;Dbxref=GeneID:117243247%2CGenbank:XP_033366452.1;Parent=rna-XM_033510561.1
NW_022882925.1	Gnomon	CDS	4308633	4308778	.	+	0	Name=XP_033366452.1;ID=cds-XP_033366452.1;Dbxref=GeneID:117243247%2CGenbank:XP_033366452.1;Parent=rna-XM_033510561.1
NW_022882925.1	Gnomon	CDS	4308859	4309089	.	+	0	Name=XP_033366452.1;ID=cds-XP_033366452.1;Dbxref=GeneID:117243247%2CGenbank:XP_033366452.1;Parent=rna-XM_033510561.1
NW_022882925.1	Gnomon	CDS	4309200	4309463	.	+	0	Name=XP_033366452.1;ID=cds-XP_033366452.1;Dbxref=GeneID:117243247%2CGenbank:XP_033366452.1;Parent=rna-XM_033510561.1
NW_022882925.1	Gnomon	CDS	4309550	4309706	.	+	0	Name=XP_033366452.1;ID=cds-XP_033366452.1;Dbxref=GeneID:117243247%2CGenbank:XP_033366452.1;Parent=rna-XM_033510561.1
NW_022882925.1	Gnomon	CDS	4309785	4309901	.	+	0	Name=XP_033366452.1;ID=cds-XP_033366452.1;Dbxref=GeneID:117243247%2CGenbank:XP_033366452.1;Parent=rna-XM_033510561.1
NW_022882925.1	Gnomon	CDS	4310006	4310095	.	+	0	Name=XP_033366452.1;ID=cds-XP_033366452.1;Dbxref=GeneID:117243247%2CGenbank:XP_033366452.1;Parent=rna-XM_033510561.1
NW_022882925.1	Gnomon	exon	4881226	4881412	.	-	.	ID=exon-XM_033510893.1-10;Dbxref=GeneID:117243419%2CGenbank:XM_033510893.1;Parent=rna-XM_033510893.1
NW_022882925.1	Gnomon	exon	4879589	4880887	.	-	.	ID=exon-XM_033510893.1-11;Dbxref=GeneID:117243419%2CGenbank:XM_033510893.1;Parent=rna-XM_033510893.1
NW_022882925.1	Gnomon	mRNA	4969405	4986738	.	-	.	Name=XM_033510616.1;ID=rna-XM_033510616.1;Dbxref=GeneID:117243275%2CGenbank:XM_033510616.1;Parent=gene-LOC117243275
NW_022882925.1	Gnomon	exon	7469784	7470055	.	+	.	ID=exon-XM_033510193.1-1;Dbxref=GeneID:117243037%2CGenbank:XM_033510193.1;Parent=rna-XM_033510193.1
NW_022882925.1	Gnomon	CDS	2686885	2688374	.	-	0	Name=XP_033366608.1;ID=cds-XP_033366608.1;Dbxref=GeneID:117243337%2CGenbank:XP_033366608.1;Parent=rna-XM_033510717.1
NW_022882925.1	Gnomon	CDS	2686566	2686592	.	-	0	Name=XP_033366608.1;ID=cds-XP_033366608.1;Dbxref=GeneID:117243337%2CGenbank:XP_033366608.1;Parent=rna-XM_033510717.1
NW_022882925.1	Gnomon	CDS	2683346	2683467	.	-	0	Name=XP_033366608.1;ID=cds-XP_033366608.1;Dbxref=GeneID:117243337%2CGenbank:XP_033366608.1;Parent=rna-XM_033510717.1
NW_022882925.1	Gnomon	CDS	2682785	2683024	.	-	0	Name=XP_033366608.1;ID=cds-XP_033366608.1;Dbxref=GeneID:117243337%2CGenbank:XP_033366608.1;Parent=rna-XM_033510717.1
NW_022882925.1	Gnomon	CDS	2682454	2682690	.	-	0	Name=XP_033366608.1;ID=cds-XP_033366608.1;Dbxref=GeneID:117243337%2CGenbank:XP_033366608.1;Parent=rna-XM_033510717.1
NW_022882925.1	Gnomon	CDS	2681917	2682011	.	-	0	Name=XP_033366608.1;ID=cds-XP_033366608.1;Dbxref=GeneID:117243337%2CGenbank:XP_033366608.1;Parent=rna-XM_033510717.1
NW_022882925.1	Gnomon	CDS	9365925	9366061	.	+	0	Name=XP_033366212.1;ID=cds-XP_033366212.1;Dbxref=GeneID:117243111%2CGenbank:XP_033366212.1;Parent=rna-XM_033510321.1
NW_022882925.1	Gnomon	CDS	9366132	9366405	.	+	0	Name=XP_033366212.1;ID=cds-XP_033366212.1;Dbxref=GeneID:117243111%2CGenbank:XP_033366212.1;Parent=rna-XM_033510321.1
NW_022882925.1	Gnomon	CDS	9366517	9366696	.	+	0	Name=XP_033366212.1;ID=cds-XP_033366212.1;Dbxref=GeneID:117243111%2CGenbank:XP_033366212.1;Parent=rna-XM_033510321.1
NW_022882925.1	Gnomon	CDS	9366767	9366925	.	+	0	Name=XP_033366212.1;ID=cds-XP_033366212.1;Dbxref=GeneID:117243111%2CGenbank:XP_033366212.1;Parent=rna-XM_033510321.1
NW_022882925.1	Gnomon	CDS	3216089	3216102	.	+	0	Name=XP_033366598.1;ID=cds-XP_033366598.1;Dbxref=GeneID:117243331%2CGenbank:XP_033366598.1;Parent=rna-XM_033510707.1
NW_022882925.1	Gnomon	CDS	3216721	3216869	.	+	0	Name=XP_033366598.1;ID=cds-XP_033366598.1;Dbxref=GeneID:117243331%2CGenbank:XP_033366598.1;Parent=rna-XM_033510707.1
NW_022882925.1	Gnomon	CDS	3216951	3217729	.	+	0	Name=XP_033366598.1;ID=cds-XP_033366598.1;Dbxref=GeneID:117243331%2CGenbank:XP_033366598.1;Parent=rna-XM_033510707.1
NW_022882925.1	Gnomon	CDS	3218113	3218457	.	+	0	Name=XP_033366598.1;ID=cds-XP_033366598.1;Dbxref=GeneID:117243331%2CGenbank:XP_033366598.1;Parent=rna-XM_033510707.1
NW_022882925.1	Gnomon	CDS	3218537	3218819	.	+	0	Name=XP_033366598.1;ID=cds-XP_033366598.1;Dbxref=GeneID:117243331%2CGenbank:XP_033366598.1;Parent=rna-XM_033510707.1
NW_022882925.1	Gnomon	CDS	3218891	3219280	.	+	0	Name=XP_033366598.1;ID=cds-XP_033366598.1;Dbxref=GeneID:117243331%2CGenbank:XP_033366598.1;Parent=rna-XM_033510707.1
NW_022882925.1	Gnomon	CDS	3219981	3220558	.	+	0	Name=XP_033366598.1;ID=cds-XP_033366598.1;Dbxref=GeneID:117243331%2CGenbank:XP_033366598.1;Parent=rna-XM_033510707.1
NW_022882925.1	Gnomon	mRNA	2065786	2066983	.	-	.	Name=XM_033510460.1;ID=rna-XM_033510460.1;Dbxref=GeneID:117243191%2CGenbank:XM_033510460.1;Parent=gene-LOC117243191
NW_022882925.1	Gnomon	CDS	1191996	1192098	.	+	0	Name=XP_033366118.1;ID=cds-XP_033366118.1;Dbxref=GeneID:117243062%2CGenbank:XP_033366118.1;Parent=rna-XM_033510227.1
NW_022882925.1	Gnomon	CDS	1192162	1192250	.	+	0	Name=XP_033366118.1;ID=cds-XP_033366118.1;Dbxref=GeneID:117243062%2CGenbank:XP_033366118.1;Parent=rna-XM_033510227.1
NW_022882925.1	Gnomon	CDS	1192577	1192693	.	+	0	Name=XP_033366118.1;ID=cds-XP_033366118.1;Dbxref=GeneID:117243062%2CGenbank:XP_033366118.1;Parent=rna-XM_033510227.1
NW_022882925.1	Gnomon	CDS	1192766	1192969	.	+	0	Name=XP_033366118.1;ID=cds-XP_033366118.1;Dbxref=GeneID:117243062%2CGenbank:XP_033366118.1;Parent=rna-XM_033510227.1
NW_022882925.1	Gnomon	CDS	1193044	1193188	.	+	0	Name=XP_033366118.1;ID=cds-XP_033366118.1;Dbxref=GeneID:117243062%2CGenbank:XP_033366118.1;Parent=rna-XM_033510227.1
NW_022882925.1	Gnomon	CDS	1193650	1193875	.	+	0	Name=XP_033366118.1;ID=cds-XP_033366118.1;Dbxref=GeneID:117243062%2CGenbank:XP_033366118.1;Parent=rna-XM_033510227.1
NW_022882925.1	Gnomon	CDS	1193943	1194141	.	+	0	Name=XP_033366118.1;ID=cds-XP_033366118.1;Dbxref=GeneID:117243062%2CGenbank:XP_033366118.1;Parent=rna-XM_033510227.1
NW_022882925.1	Gnomon	CDS	1194202	1194444	.	+	0	Name=XP_033366118.1;ID=cds-XP_033366118.1;Dbxref=GeneID:117243062%2CGenbank:XP_033366118.1;Parent=rna-XM_033510227.1
NW_022882925.1	Gnomon	CDS	1194718	1194915	.	+	0	Name=XP_033366118.1;ID=cds-XP_033366118.1;Dbxref=GeneID:117243062%2CGenbank:XP_033366118.1;Parent=rna-XM_033510227.1
NW_022882925.1	Gnomon	CDS	1195156	1195295	.	+	0	Name=XP_033366118.1;ID=cds-XP_033366118.1;Dbxref=GeneID:117243062%2CGenbank:XP_033366118.1;Parent=rna-XM_033510227.1
NW_022882925.1	Gnomon	CDS	1195362	1195964	.	+	0	Name=XP_033366118.1;ID=cds-XP_033366118.1;Dbxref=GeneID:117243062%2CGenbank:XP_033366118.1;Parent=rna-XM_033510227.1
NW_022882925.1	Gnomon	CDS	1196067	1196172	.	+	0	Name=XP_033366118.1;ID=cds-XP_033366118.1;Dbxref=GeneID:117243062%2CGenbank:XP_033366118.1;Parent=rna-XM_033510227.1
NW_022882925.1	Gnomon	CDS	1196231	1196403	.	+	0	Name=XP_033366118.1;ID=cds-XP_033366118.1;Dbxref=GeneID:117243062%2CGenbank:XP_033366118.1;Parent=rna-XM_033510227.1
NW_022882925.1	Gnomon	CDS	1196478	1196697	.	+	0	Name=XP_033366118.1;ID=cds-XP_033366118.1;Dbxref=GeneID:117243062%2CGenbank:XP_033366118.1;Parent=rna-XM_033510227.1
NW_022882925.1	Gnomon	CDS	1196759	1196971	.	+	0	Name=XP_033366118.1;ID=cds-XP_033366118.1;Dbxref=GeneID:117243062%2CGenbank:XP_033366118.1;Parent=rna-XM_033510227.1
NW_022882925.1	Gnomon	CDS	1197391	1197592	.	+	0	Name=XP_033366118.1;ID=cds-XP_033366118.1;Dbxref=GeneID:117243062%2CGenbank:XP_033366118.1;Parent=rna-XM_033510227.1
NW_022882925.1	Gnomon	CDS	1197665	1197788	.	+	0	Name=XP_033366118.1;ID=cds-XP_033366118.1;Dbxref=GeneID:117243062%2CGenbank:XP_033366118.1;Parent=rna-XM_033510227.1
NW_022882925.1	Gnomon	CDS	1197864	1198217	.	+	0	Name=XP_033366118.1;ID=cds-XP_033366118.1;Dbxref=GeneID:117243062%2CGenbank:XP_033366118.1;Parent=rna-XM_033510227.1
NW_022882925.1	Gnomon	CDS	1198301	1198519	.	+	0	Name=XP_033366118.1;ID=cds-XP_033366118.1;Dbxref=GeneID:117243062%2CGenbank:XP_033366118.1;Parent=rna-XM_033510227.1
NW_022882925.1	Gnomon	CDS	1198596	1198742	.	+	0	Name=XP_033366118.1;ID=cds-XP_033366118.1;Dbxref=GeneID:117243062%2CGenbank:XP_033366118.1;Parent=rna-XM_033510227.1
NW_022882925.1	Gnomon	CDS	1199376	1199581	.	+	0	Name=XP_033366118.1;ID=cds-XP_033366118.1;Dbxref=GeneID:117243062%2CGenbank:XP_033366118.1;Parent=rna-XM_033510227.1
NW_022882925.1	Gnomon	CDS	1199649	1199848	.	+	0	Name=XP_033366118.1;ID=cds-XP_033366118.1;Dbxref=GeneID:117243062%2CGenbank:XP_033366118.1;Parent=rna-XM_033510227.1
NW_022882925.1	Gnomon	CDS	1199950	1200119	.	+	0	Name=XP_033366118.1;ID=cds-XP_033366118.1;Dbxref=GeneID:117243062%2CGenbank:XP_033366118.1;Parent=rna-XM_033510227.1
NW_022882925.1	Gnomon	CDS	1200176	1200334	.	+	0	Name=XP_033366118.1;ID=cds-XP_033366118.1;Dbxref=GeneID:117243062%2CGenbank:XP_033366118.1;Parent=rna-XM_033510227.1
NW_022882925.1	Gnomon	CDS	1200400	1200589	.	+	0	Name=XP_033366118.1;ID=cds-XP_033366118.1;Dbxref=GeneID:117243062%2CGenbank:XP_033366118.1;Parent=rna-XM_033510227.1
NW_022882925.1	Gnomon	CDS	1201585	1201731	.	+	0	Name=XP_033366118.1;ID=cds-XP_033366118.1;Dbxref=GeneID:117243062%2CGenbank:XP_033366118.1;Parent=rna-XM_033510227.1
NW_022882925.1	Gnomon	CDS	4479718	4479814	.	+	0	Name=XP_033366358.1;ID=cds-XP_033366358.1;Dbxref=GeneID:117243196%2CGenbank:XP_033366358.1;Parent=rna-XM_033510467.1
NW_022882925.1	Gnomon	CDS	4486294	4486532	.	+	0	Name=XP_033366358.1;ID=cds-XP_033366358.1;Dbxref=GeneID:117243196%2CGenbank:XP_033366358.1;Parent=rna-XM_033510467.1
NW_022882925.1	Gnomon	CDS	4489941	4490048	.	+	0	Name=XP_033366358.1;ID=cds-XP_033366358.1;Dbxref=GeneID:117243196%2CGenbank:XP_033366358.1;Parent=rna-XM_033510467.1
NW_022882925.1	Gnomon	CDS	4490343	4490485	.	+	0	Name=XP_033366358.1;ID=cds-XP_033366358.1;Dbxref=GeneID:117243196%2CGenbank:XP_033366358.1;Parent=rna-XM_033510467.1
NW_022882925.1	Gnomon	CDS	4497166	4498888	.	+	0	Name=XP_033366358.1;ID=cds-XP_033366358.1;Dbxref=GeneID:117243196%2CGenbank:XP_033366358.1;Parent=rna-XM_033510467.1
NW_022882925.1	Gnomon	CDS	4499094	4500032	.	+	0	Name=XP_033366358.1;ID=cds-XP_033366358.1;Dbxref=GeneID:117243196%2CGenbank:XP_033366358.1;Parent=rna-XM_033510467.1
NW_022882925.1	Gnomon	CDS	4500251	4500475	.	+	0	Name=XP_033366358.1;ID=cds-XP_033366358.1;Dbxref=GeneID:117243196%2CGenbank:XP_033366358.1;Parent=rna-XM_033510467.1
NW_022882925.1	Gnomon	CDS	4500671	4501048	.	+	0	Name=XP_033366358.1;ID=cds-XP_033366358.1;Dbxref=GeneID:117243196%2CGenbank:XP_033366358.1;Parent=rna-XM_033510467.1
NW_022882925.1	Gnomon	lnc_RNA	3380962	3385149	.	+	.	Name=XR_004495449.1;ID=rna-XR_004495449.1;Dbxref=GeneID:117243389%2CGenbank:XR_004495449.1;Parent=gene-LOC117243389
NW_022882925.1	Gnomon	exon	1004101	1004259	.	-	.	ID=exon-XR_004495384.1-10;Dbxref=GeneID:117243067%2CGenbank:XR_004495384.1;Parent=rna-XR_004495384.1
NW_022882925.1	Gnomon	exon	1003753	1004027	.	-	.	ID=exon-XR_004495384.1-11;Dbxref=GeneID:117243067%2CGenbank:XR_004495384.1;Parent=rna-XR_004495384.1
NW_022882925.1	Gnomon	exon	1003437	1003672	.	-	.	ID=exon-XR_004495384.1-12;Dbxref=GeneID:117243067%2CGenbank:XR_004495384.1;Parent=rna-XR_004495384.1
NW_022882925.1	Gnomon	exon	1003231	1003360	.	-	.	ID=exon-XR_004495384.1-13;Dbxref=GeneID:117243067%2CGenbank:XR_004495384.1;Parent=rna-XR_004495384.1
NW_022882925.1	Gnomon	exon	1002886	1003153	.	-	.	ID=exon-XR_004495384.1-14;Dbxref=GeneID:117243067%2CGenbank:XR_004495384.1;Parent=rna-XR_004495384.1
NW_022882925.1	Gnomon	exon	1002179	1002784	.	-	.	ID=exon-XR_004495384.1-15;Dbxref=GeneID:117243067%2CGenbank:XR_004495384.1;Parent=rna-XR_004495384.1
NW_022882925.1	Gnomon	mRNA	5119468	5163830	.	+	.	Name=XM_033510856.1;ID=rna-XM_033510856.1;Dbxref=GeneID:117243400%2CGenbank:XM_033510856.1;Parent=gene-LOC117243400
NW_022882925.1	Gnomon	mRNA	3186617	3192781	.	+	.	Name=XM_033510710.1;ID=rna-XM_033510710.1;Dbxref=GeneID:117243333%2CGenbank:XM_033510710.1;Parent=gene-LOC117243333
NW_022882925.1	Gnomon	exon	4220094	4221655	.	+	.	ID=exon-XM_033510169.1-1;Dbxref=GeneID:117243027%2CGenbank:XM_033510169.1;Parent=rna-XM_033510169.1
NW_022882925.1	Gnomon	exon	4221740	4222209	.	+	.	ID=exon-XM_033510169.1-2;Dbxref=GeneID:117243027%2CGenbank:XM_033510169.1;Parent=rna-XM_033510169.1
NW_022882925.1	Gnomon	exon	4222289	4222518	.	+	.	ID=exon-XM_033510169.1-3;Dbxref=GeneID:117243027%2CGenbank:XM_033510169.1;Parent=rna-XM_033510169.1
NW_022882925.1	Gnomon	exon	4222586	4222889	.	+	.	ID=exon-XM_033510169.1-4;Dbxref=GeneID:117243027%2CGenbank:XM_033510169.1;Parent=rna-XM_033510169.1
NW_022882925.1	Gnomon	exon	4883314	4883405	.	-	.	ID=exon-XM_033510891.1-3;Dbxref=GeneID:117243419%2CGenbank:XM_033510891.1;Parent=rna-XM_033510891.1
NW_022882925.1	Gnomon	exon	4883038	4883171	.	-	.	ID=exon-XM_033510891.1-4;Dbxref=GeneID:117243419%2CGenbank:XM_033510891.1;Parent=rna-XM_033510891.1
NW_022882925.1	Gnomon	exon	4884374	4884511	.	-	.	ID=exon-XM_033510891.1-1;Dbxref=GeneID:117243419%2CGenbank:XM_033510891.1;Parent=rna-XM_033510891.1
NW_022882925.1	Gnomon	exon	4884174	4884266	.	-	.	ID=exon-XM_033510891.1-2;Dbxref=GeneID:117243419%2CGenbank:XM_033510891.1;Parent=rna-XM_033510891.1
NW_022882925.1	Gnomon	exon	5739349	5739525	.	-	.	ID=exon-XM_033510867.1-8;Dbxref=GeneID:117243406%2CGenbank:XM_033510867.1;Parent=rna-XM_033510867.1
NW_022882925.1	Gnomon	exon	5739070	5739257	.	-	.	ID=exon-XM_033510867.1-9;Dbxref=GeneID:117243406%2CGenbank:XM_033510867.1;Parent=rna-XM_033510867.1
NW_022882925.1	Gnomon	exon	4881734	4881853	.	-	.	ID=exon-XM_033510891.1-9;Dbxref=GeneID:117243419%2CGenbank:XM_033510891.1;Parent=rna-XM_033510891.1
NW_022882925.1	Gnomon	exon	4882234	4882390	.	-	.	ID=exon-XM_033510891.1-7;Dbxref=GeneID:117243419%2CGenbank:XM_033510891.1;Parent=rna-XM_033510891.1
NW_022882925.1	Gnomon	exon	5740480	5740649	.	-	.	ID=exon-XM_033510867.1-4;Dbxref=GeneID:117243406%2CGenbank:XM_033510867.1;Parent=rna-XM_033510867.1
NW_022882925.1	Gnomon	exon	4881948	4882159	.	-	.	ID=exon-XM_033510891.1-8;Dbxref=GeneID:117243419%2CGenbank:XM_033510891.1;Parent=rna-XM_033510891.1
NW_022882925.1	Gnomon	exon	5740203	5740391	.	-	.	ID=exon-XM_033510867.1-5;Dbxref=GeneID:117243406%2CGenbank:XM_033510867.1;Parent=rna-XM_033510867.1
NW_022882925.1	Gnomon	exon	4882704	4882852	.	-	.	ID=exon-XM_033510891.1-5;Dbxref=GeneID:117243419%2CGenbank:XM_033510891.1;Parent=rna-XM_033510891.1
NW_022882925.1	Gnomon	exon	5739968	5740094	.	-	.	ID=exon-XM_033510867.1-6;Dbxref=GeneID:117243406%2CGenbank:XM_033510867.1;Parent=rna-XM_033510867.1
NW_022882925.1	Gnomon	exon	4882468	4882623	.	-	.	ID=exon-XM_033510891.1-6;Dbxref=GeneID:117243419%2CGenbank:XM_033510891.1;Parent=rna-XM_033510891.1
NW_022882925.1	Gnomon	exon	5739597	5739866	.	-	.	ID=exon-XM_033510867.1-7;Dbxref=GeneID:117243406%2CGenbank:XM_033510867.1;Parent=rna-XM_033510867.1
NW_022882925.1	Gnomon	exon	5741988	5742699	.	-	.	ID=exon-XM_033510867.1-1;Dbxref=GeneID:117243406%2CGenbank:XM_033510867.1;Parent=rna-XM_033510867.1
NW_022882925.1	Gnomon	exon	5741082	5741146	.	-	.	ID=exon-XM_033510867.1-2;Dbxref=GeneID:117243406%2CGenbank:XM_033510867.1;Parent=rna-XM_033510867.1
NW_022882925.1	Gnomon	exon	5740731	5740968	.	-	.	ID=exon-XM_033510867.1-3;Dbxref=GeneID:117243406%2CGenbank:XM_033510867.1;Parent=rna-XM_033510867.1
NW_022882925.1	Gnomon	mRNA	4118376	4167557	.	+	.	Name=XM_033510950.1;ID=rna-XM_033510950.1;Dbxref=GeneID:117243444%2CGenbank:XM_033510950.1;Parent=gene-LOC117243444
NW_022882925.1	Gnomon	exon	2952499	2952821	.	-	.	ID=exon-XM_033510820.1-3;Dbxref=GeneID:117243382%2CGenbank:XM_033510820.1;Parent=rna-XM_033510820.1
NW_022882925.1	Gnomon	exon	2951152	2951900	.	-	.	ID=exon-XM_033510820.1-4;Dbxref=GeneID:117243382%2CGenbank:XM_033510820.1;Parent=rna-XM_033510820.1
NW_022882925.1	Gnomon	exon	2953626	2954263	.	-	.	ID=exon-XM_033510820.1-1;Dbxref=GeneID:117243382%2CGenbank:XM_033510820.1;Parent=rna-XM_033510820.1
NW_022882925.1	Gnomon	exon	2952923	2953060	.	-	.	ID=exon-XM_033510820.1-2;Dbxref=GeneID:117243382%2CGenbank:XM_033510820.1;Parent=rna-XM_033510820.1
NW_022882925.1	Gnomon	mRNA	3667024	3732796	.	+	.	Name=XM_033509568.1;ID=rna-XM_033509568.1;Dbxref=GeneID:117242658%2CGenbank:XM_033509568.1;Parent=gene-LOC117242658
NW_022882925.1	Gnomon	exon	2677033	2677385	.	+	.	ID=exon-XM_033510780.1-6;Dbxref=GeneID:117243360%2CGenbank:XM_033510780.1;Parent=rna-XM_033510780.1
NW_022882925.1	Gnomon	exon	2678308	2678390	.	+	.	ID=exon-XM_033510780.1-7;Dbxref=GeneID:117243360%2CGenbank:XM_033510780.1;Parent=rna-XM_033510780.1
NW_022882925.1	Gnomon	exon	2678978	2680209	.	+	.	ID=exon-XM_033510780.1-8;Dbxref=GeneID:117243360%2CGenbank:XM_033510780.1;Parent=rna-XM_033510780.1
NW_022882925.1	Gnomon	exon	2670609	2670692	.	+	.	ID=exon-XM_033510780.1-2;Dbxref=GeneID:117243360%2CGenbank:XM_033510780.1;Parent=rna-XM_033510780.1
NW_022882925.1	Gnomon	exon	2674924	2675053	.	+	.	ID=exon-XM_033510780.1-3;Dbxref=GeneID:117243360%2CGenbank:XM_033510780.1;Parent=rna-XM_033510780.1
NW_022882925.1	Gnomon	exon	2675519	2675644	.	+	.	ID=exon-XM_033510780.1-4;Dbxref=GeneID:117243360%2CGenbank:XM_033510780.1;Parent=rna-XM_033510780.1
NW_022882925.1	Gnomon	exon	2675767	2675938	.	+	.	ID=exon-XM_033510780.1-5;Dbxref=GeneID:117243360%2CGenbank:XM_033510780.1;Parent=rna-XM_033510780.1
NW_022882925.1	Gnomon	exon	2666650	2666739	.	+	.	ID=exon-XM_033510780.1-1;Dbxref=GeneID:117243360%2CGenbank:XM_033510780.1;Parent=rna-XM_033510780.1
NW_022882925.1	Gnomon	mRNA	6662911	6665384	.	+	.	Name=XM_033508584.1;ID=rna-XM_033508584.1;Dbxref=GeneID:117242143%2CGenbank:XM_033508584.1;Parent=gene-LOC117242143
NW_022882925.1	Gnomon	exon	7430255	7430724	.	-	.	ID=exon-XM_033507435.1-3;Dbxref=GeneID:117241549%2CGenbank:XM_033507435.1;Parent=rna-XM_033507435.1
NW_022882925.1	Gnomon	exon	7429098	7429630	.	-	.	ID=exon-XM_033507435.1-4;Dbxref=GeneID:117241549%2CGenbank:XM_033507435.1;Parent=rna-XM_033507435.1
NW_022882925.1	Gnomon	exon	7425297	7425694	.	-	.	ID=exon-XM_033507435.1-5;Dbxref=GeneID:117241549%2CGenbank:XM_033507435.1;Parent=rna-XM_033507435.1
NW_022882925.1	Gnomon	exon	7419177	7424923	.	-	.	ID=exon-XM_033507435.1-6;Dbxref=GeneID:117241549%2CGenbank:XM_033507435.1;Parent=rna-XM_033507435.1
NW_022882925.1	Gnomon	exon	7439832	7440341	.	-	.	ID=exon-XM_033507435.1-1;Dbxref=GeneID:117241549%2CGenbank:XM_033507435.1;Parent=rna-XM_033507435.1
NW_022882925.1	Gnomon	exon	7434733	7435519	.	-	.	ID=exon-XM_033507435.1-2;Dbxref=GeneID:117241549%2CGenbank:XM_033507435.1;Parent=rna-XM_033507435.1
NW_022882925.1	Gnomon	CDS	3154937	3155079	.	+	0	Name=XP_033366691.1;ID=cds-XP_033366691.1;Dbxref=GeneID:117243372%2CGenbank:XP_033366691.1;Parent=rna-XM_033510800.1
NW_022882925.1	Gnomon	CDS	3155219	3155516	.	+	0	Name=XP_033366691.1;ID=cds-XP_033366691.1;Dbxref=GeneID:117243372%2CGenbank:XP_033366691.1;Parent=rna-XM_033510800.1
NW_022882925.1	Gnomon	CDS	3155601	3155941	.	+	0	Name=XP_033366691.1;ID=cds-XP_033366691.1;Dbxref=GeneID:117243372%2CGenbank:XP_033366691.1;Parent=rna-XM_033510800.1
NW_022882925.1	Gnomon	CDS	3156017	3156140	.	+	0	Name=XP_033366691.1;ID=cds-XP_033366691.1;Dbxref=GeneID:117243372%2CGenbank:XP_033366691.1;Parent=rna-XM_033510800.1
NW_022882925.1	Gnomon	exon	4549737	4549987	.	-	.	ID=exon-XM_033508713.1-7;Dbxref=GeneID:117242197%2CGenbank:XM_033508713.1;Parent=rna-XM_033508713.1
NW_022882925.1	Gnomon	exon	4553072	4556477	.	-	.	ID=exon-XM_033508713.1-5;Dbxref=GeneID:117242197%2CGenbank:XM_033508713.1;Parent=rna-XM_033508713.1
NW_022882925.1	Gnomon	exon	4550083	4550281	.	-	.	ID=exon-XM_033508713.1-6;Dbxref=GeneID:117242197%2CGenbank:XM_033508713.1;Parent=rna-XM_033508713.1
NW_022882925.1	Gnomon	exon	7470707	7471033	.	+	.	ID=exon-XM_033510193.1-4;Dbxref=GeneID:117243037%2CGenbank:XM_033510193.1;Parent=rna-XM_033510193.1
NW_022882925.1	Gnomon	exon	7470166	7470362	.	+	.	ID=exon-XM_033510193.1-2;Dbxref=GeneID:117243037%2CGenbank:XM_033510193.1;Parent=rna-XM_033510193.1
NW_022882925.1	Gnomon	exon	7470440	7470594	.	+	.	ID=exon-XM_033510193.1-3;Dbxref=GeneID:117243037%2CGenbank:XM_033510193.1;Parent=rna-XM_033510193.1
NW_022882925.1	Gnomon	exon	4556764	4557123	.	-	.	ID=exon-XM_033508713.1-3;Dbxref=GeneID:117242197%2CGenbank:XM_033508713.1;Parent=rna-XM_033508713.1
NW_022882925.1	Gnomon	exon	4556554	4556634	.	-	.	ID=exon-XM_033508713.1-4;Dbxref=GeneID:117242197%2CGenbank:XM_033508713.1;Parent=rna-XM_033508713.1
NW_022882925.1	Gnomon	exon	4560045	4560276	.	-	.	ID=exon-XM_033508713.1-1;Dbxref=GeneID:117242197%2CGenbank:XM_033508713.1;Parent=rna-XM_033508713.1
NW_022882925.1	Gnomon	CDS	7442936	7442937	.	-	0	Name=XP_033363562.1;ID=cds-XP_033363562.1;Dbxref=GeneID:117241673%2CGenbank:XP_033363562.1;Parent=rna-XM_033507671.1
NW_022882925.1	Gnomon	CDS	7442628	7442835	.	-	0	Name=XP_033363562.1;ID=cds-XP_033363562.1;Dbxref=GeneID:117241673%2CGenbank:XP_033363562.1;Parent=rna-XM_033507671.1
NW_022882925.1	Gnomon	CDS	7442282	7442557	.	-	0	Name=XP_033363562.1;ID=cds-XP_033363562.1;Dbxref=GeneID:117241673%2CGenbank:XP_033363562.1;Parent=rna-XM_033507671.1
NW_022882925.1	Gnomon	CDS	7441794	7442202	.	-	0	Name=XP_033363562.1;ID=cds-XP_033363562.1;Dbxref=GeneID:117241673%2CGenbank:XP_033363562.1;Parent=rna-XM_033507671.1
NW_022882925.1	Gnomon	CDS	7441595	7441722	.	-	0	Name=XP_033363562.1;ID=cds-XP_033363562.1;Dbxref=GeneID:117241673%2CGenbank:XP_033363562.1;Parent=rna-XM_033507671.1
NW_022882925.1	Gnomon	exon	4558872	4559013	.	-	.	ID=exon-XM_033508713.1-2;Dbxref=GeneID:117242197%2CGenbank:XM_033508713.1;Parent=rna-XM_033508713.1
NW_022882925.1	Gnomon	CDS	3171718	3171832	.	+	0	Name=XP_033366701.1;ID=cds-XP_033366701.1;Dbxref=GeneID:117243377%2CGenbank:XP_033366701.1;Parent=rna-XM_033510810.1
NW_022882925.1	Gnomon	CDS	3174732	3174806	.	+	0	Name=XP_033366701.1;ID=cds-XP_033366701.1;Dbxref=GeneID:117243377%2CGenbank:XP_033366701.1;Parent=rna-XM_033510810.1
NW_022882925.1	Gnomon	CDS	3174889	3174992	.	+	0	Name=XP_033366701.1;ID=cds-XP_033366701.1;Dbxref=GeneID:117243377%2CGenbank:XP_033366701.1;Parent=rna-XM_033510810.1
NW_022882925.1	Gnomon	CDS	3175077	3175235	.	+	0	Name=XP_033366701.1;ID=cds-XP_033366701.1;Dbxref=GeneID:117243377%2CGenbank:XP_033366701.1;Parent=rna-XM_033510810.1
NW_022882925.1	Gnomon	CDS	3175312	3175481	.	+	0	Name=XP_033366701.1;ID=cds-XP_033366701.1;Dbxref=GeneID:117243377%2CGenbank:XP_033366701.1;Parent=rna-XM_033510810.1
NW_022882925.1	Gnomon	CDS	3176313	3176313	.	+	0	Name=XP_033366701.1;ID=cds-XP_033366701.1;Dbxref=GeneID:117243377%2CGenbank:XP_033366701.1;Parent=rna-XM_033510810.1
NW_022882925.1	Gnomon	exon	78909	79184	.	-	.	ID=exon-XM_033510122.1-2;Dbxref=GeneID:117243001%2CGenbank:XM_033510122.1;Parent=rna-XM_033510122.1
NW_022882925.1	Gnomon	exon	78527	78652	.	-	.	ID=exon-XM_033510122.1-3;Dbxref=GeneID:117243001%2CGenbank:XM_033510122.1;Parent=rna-XM_033510122.1
NW_022882925.1	Gnomon	exon	83575	84010	.	-	.	ID=exon-XM_033510122.1-1;Dbxref=GeneID:117243001%2CGenbank:XM_033510122.1;Parent=rna-XM_033510122.1
NW_022882925.1	Gnomon	exon	4588489	4588990	.	+	.	ID=exon-XM_033510293.1-9;Dbxref=GeneID:117243096%2CGenbank:XM_033510293.1;Parent=rna-XM_033510293.1
NW_022882925.1	Gnomon	mRNA	7394495	7399102	.	-	.	Name=XM_033507467.1;ID=rna-XM_033507467.1;Dbxref=GeneID:117241582%2CGenbank:XM_033507467.1;Parent=gene-LOC117241582
NW_022882925.1	Gnomon	exon	4587430	4587576	.	+	.	ID=exon-XM_033510293.1-5;Dbxref=GeneID:117243096%2CGenbank:XM_033510293.1;Parent=rna-XM_033510293.1
NW_022882925.1	Gnomon	exon	4587647	4587870	.	+	.	ID=exon-XM_033510293.1-6;Dbxref=GeneID:117243096%2CGenbank:XM_033510293.1;Parent=rna-XM_033510293.1
NW_022882925.1	Gnomon	exon	76619	76766	.	-	.	ID=exon-XM_033510122.1-8;Dbxref=GeneID:117243001%2CGenbank:XM_033510122.1;Parent=rna-XM_033510122.1
NW_022882925.1	Gnomon	exon	4587954	4588234	.	+	.	ID=exon-XM_033510293.1-7;Dbxref=GeneID:117243096%2CGenbank:XM_033510293.1;Parent=rna-XM_033510293.1
NW_022882925.1	Gnomon	exon	4588311	4588411	.	+	.	ID=exon-XM_033510293.1-8;Dbxref=GeneID:117243096%2CGenbank:XM_033510293.1;Parent=rna-XM_033510293.1
NW_022882925.1	Gnomon	exon	77272	77559	.	-	.	ID=exon-XM_033510122.1-6;Dbxref=GeneID:117243001%2CGenbank:XM_033510122.1;Parent=rna-XM_033510122.1
NW_022882925.1	Gnomon	exon	4586074	4586382	.	+	.	ID=exon-XM_033510293.1-1;Dbxref=GeneID:117243096%2CGenbank:XM_033510293.1;Parent=rna-XM_033510293.1
NW_022882925.1	Gnomon	exon	76935	77181	.	-	.	ID=exon-XM_033510122.1-7;Dbxref=GeneID:117243001%2CGenbank:XM_033510122.1;Parent=rna-XM_033510122.1
NW_022882925.1	Gnomon	exon	4586457	4586656	.	+	.	ID=exon-XM_033510293.1-2;Dbxref=GeneID:117243096%2CGenbank:XM_033510293.1;Parent=rna-XM_033510293.1
NW_022882925.1	Gnomon	exon	78177	78428	.	-	.	ID=exon-XM_033510122.1-4;Dbxref=GeneID:117243001%2CGenbank:XM_033510122.1;Parent=rna-XM_033510122.1
NW_022882925.1	Gnomon	exon	4586777	4586939	.	+	.	ID=exon-XM_033510293.1-3;Dbxref=GeneID:117243096%2CGenbank:XM_033510293.1;Parent=rna-XM_033510293.1
NW_022882925.1	Gnomon	exon	77730	77949	.	-	.	ID=exon-XM_033510122.1-5;Dbxref=GeneID:117243001%2CGenbank:XM_033510122.1;Parent=rna-XM_033510122.1
NW_022882925.1	Gnomon	exon	4587143	4587351	.	+	.	ID=exon-XM_033510293.1-4;Dbxref=GeneID:117243096%2CGenbank:XM_033510293.1;Parent=rna-XM_033510293.1
NW_022882925.1	Gnomon	exon	334024	334193	.	-	.	ID=exon-XM_033510091.1-5;Dbxref=GeneID:117242992%2CGenbank:XM_033510091.1;Parent=rna-XM_033510091.1
NW_022882925.1	Gnomon	exon	331060	331536	.	-	.	ID=exon-XM_033510091.1-6;Dbxref=GeneID:117242992%2CGenbank:XM_033510091.1;Parent=rna-XM_033510091.1
NW_022882925.1	Gnomon	CDS	4276383	4276631	.	+	0	Name=XP_033366451.1;ID=cds-XP_033366451.1;Dbxref=GeneID:117243247%2CGenbank:XP_033366451.1;Parent=rna-XM_033510560.1
NW_022882925.1	Gnomon	CDS	4300746	4300847	.	+	0	Name=XP_033366451.1;ID=cds-XP_033366451.1;Dbxref=GeneID:117243247%2CGenbank:XP_033366451.1;Parent=rna-XM_033510560.1
NW_022882925.1	Gnomon	CDS	4300943	4301107	.	+	0	Name=XP_033366451.1;ID=cds-XP_033366451.1;Dbxref=GeneID:117243247%2CGenbank:XP_033366451.1;Parent=rna-XM_033510560.1
NW_022882925.1	Gnomon	CDS	4301403	4301477	.	+	0	Name=XP_033366451.1;ID=cds-XP_033366451.1;Dbxref=GeneID:117243247%2CGenbank:XP_033366451.1;Parent=rna-XM_033510560.1
NW_022882925.1	Gnomon	CDS	4301582	4301677	.	+	0	Name=XP_033366451.1;ID=cds-XP_033366451.1;Dbxref=GeneID:117243247%2CGenbank:XP_033366451.1;Parent=rna-XM_033510560.1
NW_022882925.1	Gnomon	CDS	4303629	4303916	.	+	0	Name=XP_033366451.1;ID=cds-XP_033366451.1;Dbxref=GeneID:117243247%2CGenbank:XP_033366451.1;Parent=rna-XM_033510560.1
NW_022882925.1	Gnomon	CDS	4303986	4304129	.	+	0	Name=XP_033366451.1;ID=cds-XP_033366451.1;Dbxref=GeneID:117243247%2CGenbank:XP_033366451.1;Parent=rna-XM_033510560.1
NW_022882925.1	Gnomon	CDS	4304764	4304923	.	+	0	Name=XP_033366451.1;ID=cds-XP_033366451.1;Dbxref=GeneID:117243247%2CGenbank:XP_033366451.1;Parent=rna-XM_033510560.1
NW_022882925.1	Gnomon	CDS	4305011	4305372	.	+	0	Name=XP_033366451.1;ID=cds-XP_033366451.1;Dbxref=GeneID:117243247%2CGenbank:XP_033366451.1;Parent=rna-XM_033510560.1
NW_022882925.1	Gnomon	CDS	4305458	4305700	.	+	0	Name=XP_033366451.1;ID=cds-XP_033366451.1;Dbxref=GeneID:117243247%2CGenbank:XP_033366451.1;Parent=rna-XM_033510560.1
NW_022882925.1	Gnomon	CDS	4305768	4305950	.	+	0	Name=XP_033366451.1;ID=cds-XP_033366451.1;Dbxref=GeneID:117243247%2CGenbank:XP_033366451.1;Parent=rna-XM_033510560.1
NW_022882925.1	Gnomon	CDS	4306021	4306113	.	+	0	Name=XP_033366451.1;ID=cds-XP_033366451.1;Dbxref=GeneID:117243247%2CGenbank:XP_033366451.1;Parent=rna-XM_033510560.1
NW_022882925.1	Gnomon	CDS	4306193	4306353	.	+	0	Name=XP_033366451.1;ID=cds-XP_033366451.1;Dbxref=GeneID:117243247%2CGenbank:XP_033366451.1;Parent=rna-XM_033510560.1
NW_022882925.1	Gnomon	CDS	4306698	4306745	.	+	0	Name=XP_033366451.1;ID=cds-XP_033366451.1;Dbxref=GeneID:117243247%2CGenbank:XP_033366451.1;Parent=rna-XM_033510560.1
NW_022882925.1	Gnomon	CDS	4308290	4308545	.	+	0	Name=XP_033366451.1;ID=cds-XP_033366451.1;Dbxref=GeneID:117243247%2CGenbank:XP_033366451.1;Parent=rna-XM_033510560.1
NW_022882925.1	Gnomon	CDS	4308633	4308778	.	+	0	Name=XP_033366451.1;ID=cds-XP_033366451.1;Dbxref=GeneID:117243247%2CGenbank:XP_033366451.1;Parent=rna-XM_033510560.1
NW_022882925.1	Gnomon	CDS	4308859	4309089	.	+	0	Name=XP_033366451.1;ID=cds-XP_033366451.1;Dbxref=GeneID:117243247%2CGenbank:XP_033366451.1;Parent=rna-XM_033510560.1
NW_022882925.1	Gnomon	CDS	4309200	4309463	.	+	0	Name=XP_033366451.1;ID=cds-XP_033366451.1;Dbxref=GeneID:117243247%2CGenbank:XP_033366451.1;Parent=rna-XM_033510560.1
NW_022882925.1	Gnomon	CDS	4309550	4309706	.	+	0	Name=XP_033366451.1;ID=cds-XP_033366451.1;Dbxref=GeneID:117243247%2CGenbank:XP_033366451.1;Parent=rna-XM_033510560.1
NW_022882925.1	Gnomon	CDS	4309785	4309901	.	+	0	Name=XP_033366451.1;ID=cds-XP_033366451.1;Dbxref=GeneID:117243247%2CGenbank:XP_033366451.1;Parent=rna-XM_033510560.1
NW_022882925.1	Gnomon	CDS	4310006	4310095	.	+	0	Name=XP_033366451.1;ID=cds-XP_033366451.1;Dbxref=GeneID:117243247%2CGenbank:XP_033366451.1;Parent=rna-XM_033510560.1
NW_022882925.1	Gnomon	exon	7516973	7517204	.	-	.	ID=exon-XM_033510195.1-10;Dbxref=GeneID:117243039%2CGenbank:XM_033510195.1;Parent=rna-XM_033510195.1
NW_022882925.1	Gnomon	mRNA	76619	84345	.	-	.	Name=XM_033510123.1;ID=rna-XM_033510123.1;Dbxref=GeneID:117243001%2CGenbank:XM_033510123.1;Parent=gene-LOC117243001
NW_022882925.1	Gnomon	exon	7514926	7515135	.	-	.	ID=exon-XM_033510195.1-13;Dbxref=GeneID:117243039%2CGenbank:XM_033510195.1;Parent=rna-XM_033510195.1
NW_022882925.1	Gnomon	exon	7514687	7514859	.	-	.	ID=exon-XM_033510195.1-14;Dbxref=GeneID:117243039%2CGenbank:XM_033510195.1;Parent=rna-XM_033510195.1
NW_022882925.1	Gnomon	exon	7516684	7516885	.	-	.	ID=exon-XM_033510195.1-11;Dbxref=GeneID:117243039%2CGenbank:XM_033510195.1;Parent=rna-XM_033510195.1
NW_022882925.1	Gnomon	exon	7515257	7516601	.	-	.	ID=exon-XM_033510195.1-12;Dbxref=GeneID:117243039%2CGenbank:XM_033510195.1;Parent=rna-XM_033510195.1
NW_022882925.1	Gnomon	exon	7514255	7514608	.	-	.	ID=exon-XM_033510195.1-15;Dbxref=GeneID:117243039%2CGenbank:XM_033510195.1;Parent=rna-XM_033510195.1
NW_022882925.1	Gnomon	mRNA	315491	319294	.	-	.	Name=XM_033510367.1;ID=rna-XM_033510367.1;Dbxref=GeneID:117243132%2CGenbank:XM_033510367.1;Parent=gene-LOC117243132
NW_022882925.1	Gnomon	exon	339695	340023	.	-	.	ID=exon-XM_033510091.1-1;Dbxref=GeneID:117242992%2CGenbank:XM_033510091.1;Parent=rna-XM_033510091.1
NW_022882925.1	Gnomon	exon	337295	337436	.	-	.	ID=exon-XM_033510091.1-2;Dbxref=GeneID:117242992%2CGenbank:XM_033510091.1;Parent=rna-XM_033510091.1
NW_022882925.1	Gnomon	exon	336446	336601	.	-	.	ID=exon-XM_033510091.1-3;Dbxref=GeneID:117242992%2CGenbank:XM_033510091.1;Parent=rna-XM_033510091.1
NW_022882925.1	Gnomon	exon	334555	334815	.	-	.	ID=exon-XM_033510091.1-4;Dbxref=GeneID:117242992%2CGenbank:XM_033510091.1;Parent=rna-XM_033510091.1
NW_022882925.1	Gnomon	CDS	2203563	2203569	.	-	0	Name=XP_033366847.1;ID=cds-XP_033366847.1;Dbxref=GeneID:117243449%2CGenbank:XP_033366847.1;Parent=rna-XM_033510956.1
NW_022882925.1	Gnomon	CDS	2195584	2195668	.	-	0	Name=XP_033366847.1;ID=cds-XP_033366847.1;Dbxref=GeneID:117243449%2CGenbank:XP_033366847.1;Parent=rna-XM_033510956.1
NW_022882925.1	Gnomon	CDS	2195283	2195510	.	-	0	Name=XP_033366847.1;ID=cds-XP_033366847.1;Dbxref=GeneID:117243449%2CGenbank:XP_033366847.1;Parent=rna-XM_033510956.1
NW_022882925.1	Gnomon	CDS	2195080	2195216	.	-	0	Name=XP_033366847.1;ID=cds-XP_033366847.1;Dbxref=GeneID:117243449%2CGenbank:XP_033366847.1;Parent=rna-XM_033510956.1
NW_022882925.1	Gnomon	CDS	2194814	2194970	.	-	0	Name=XP_033366847.1;ID=cds-XP_033366847.1;Dbxref=GeneID:117243449%2CGenbank:XP_033366847.1;Parent=rna-XM_033510956.1
NW_022882925.1	Gnomon	CDS	2194526	2194730	.	-	0	Name=XP_033366847.1;ID=cds-XP_033366847.1;Dbxref=GeneID:117243449%2CGenbank:XP_033366847.1;Parent=rna-XM_033510956.1
NW_022882925.1	Gnomon	CDS	2194117	2194455	.	-	0	Name=XP_033366847.1;ID=cds-XP_033366847.1;Dbxref=GeneID:117243449%2CGenbank:XP_033366847.1;Parent=rna-XM_033510956.1
NW_022882925.1	Gnomon	CDS	2192898	2193849	.	-	0	Name=XP_033366847.1;ID=cds-XP_033366847.1;Dbxref=GeneID:117243449%2CGenbank:XP_033366847.1;Parent=rna-XM_033510956.1
NW_022882925.1	Gnomon	CDS	2192312	2192819	.	-	0	Name=XP_033366847.1;ID=cds-XP_033366847.1;Dbxref=GeneID:117243449%2CGenbank:XP_033366847.1;Parent=rna-XM_033510956.1
NW_022882925.1	Gnomon	CDS	2191969	2192150	.	-	0	Name=XP_033366847.1;ID=cds-XP_033366847.1;Dbxref=GeneID:117243449%2CGenbank:XP_033366847.1;Parent=rna-XM_033510956.1
NW_022882925.1	Gnomon	CDS	2190460	2191895	.	-	0	Name=XP_033366847.1;ID=cds-XP_033366847.1;Dbxref=GeneID:117243449%2CGenbank:XP_033366847.1;Parent=rna-XM_033510956.1
NW_022882925.1	Gnomon	CDS	3206160	3206205	.	-	0	Name=XP_033366695.1;ID=cds-XP_033366695.1;Dbxref=GeneID:117243374%2CGenbank:XP_033366695.1;Parent=rna-XM_033510804.1
NW_022882925.1	Gnomon	CDS	3205877	3206091	.	-	0	Name=XP_033366695.1;ID=cds-XP_033366695.1;Dbxref=GeneID:117243374%2CGenbank:XP_033366695.1;Parent=rna-XM_033510804.1
NW_022882925.1	Gnomon	CDS	3205576	3205802	.	-	0	Name=XP_033366695.1;ID=cds-XP_033366695.1;Dbxref=GeneID:117243374%2CGenbank:XP_033366695.1;Parent=rna-XM_033510804.1
NW_022882925.1	Gnomon	CDS	3205139	3205493	.	-	0	Name=XP_033366695.1;ID=cds-XP_033366695.1;Dbxref=GeneID:117243374%2CGenbank:XP_033366695.1;Parent=rna-XM_033510804.1
NW_022882925.1	Gnomon	mRNA	7387038	7391914	.	-	.	Name=XM_033510519.1;ID=rna-XM_033510519.1;Dbxref=GeneID:117243232%2CGenbank:XM_033510519.1;Parent=gene-LOC117243232
NW_022882925.1	Gnomon	CDS	3166761	3166776	.	+	0	Name=XP_033366705.1;ID=cds-XP_033366705.1;Dbxref=GeneID:117243377%2CGenbank:XP_033366705.1;Parent=rna-XM_033510814.1
NW_022882925.1	Gnomon	CDS	3174889	3174992	.	+	0	Name=XP_033366705.1;ID=cds-XP_033366705.1;Dbxref=GeneID:117243377%2CGenbank:XP_033366705.1;Parent=rna-XM_033510814.1
NW_022882925.1	Gnomon	CDS	3175077	3175235	.	+	0	Name=XP_033366705.1;ID=cds-XP_033366705.1;Dbxref=GeneID:117243377%2CGenbank:XP_033366705.1;Parent=rna-XM_033510814.1
NW_022882925.1	Gnomon	CDS	3175312	3175485	.	+	0	Name=XP_033366705.1;ID=cds-XP_033366705.1;Dbxref=GeneID:117243377%2CGenbank:XP_033366705.1;Parent=rna-XM_033510814.1
NW_022882925.1	Gnomon	CDS	4302451	4302660	.	+	0	Name=XP_033366455.1;ID=cds-XP_033366455.1;Dbxref=GeneID:117243247%2CGenbank:XP_033366455.1;Parent=rna-XM_033510564.1
NW_022882925.1	Gnomon	CDS	4303629	4303916	.	+	0	Name=XP_033366455.1;ID=cds-XP_033366455.1;Dbxref=GeneID:117243247%2CGenbank:XP_033366455.1;Parent=rna-XM_033510564.1
NW_022882925.1	Gnomon	CDS	4303986	4304129	.	+	0	Name=XP_033366455.1;ID=cds-XP_033366455.1;Dbxref=GeneID:117243247%2CGenbank:XP_033366455.1;Parent=rna-XM_033510564.1
NW_022882925.1	Gnomon	CDS	4304764	4304923	.	+	0	Name=XP_033366455.1;ID=cds-XP_033366455.1;Dbxref=GeneID:117243247%2CGenbank:XP_033366455.1;Parent=rna-XM_033510564.1
NW_022882925.1	Gnomon	CDS	4305011	4305372	.	+	0	Name=XP_033366455.1;ID=cds-XP_033366455.1;Dbxref=GeneID:117243247%2CGenbank:XP_033366455.1;Parent=rna-XM_033510564.1
NW_022882925.1	Gnomon	CDS	4305458	4305700	.	+	0	Name=XP_033366455.1;ID=cds-XP_033366455.1;Dbxref=GeneID:117243247%2CGenbank:XP_033366455.1;Parent=rna-XM_033510564.1
NW_022882925.1	Gnomon	CDS	4305768	4305950	.	+	0	Name=XP_033366455.1;ID=cds-XP_033366455.1;Dbxref=GeneID:117243247%2CGenbank:XP_033366455.1;Parent=rna-XM_033510564.1
NW_022882925.1	Gnomon	CDS	4306021	4306113	.	+	0	Name=XP_033366455.1;ID=cds-XP_033366455.1;Dbxref=GeneID:117243247%2CGenbank:XP_033366455.1;Parent=rna-XM_033510564.1
NW_022882925.1	Gnomon	CDS	4306193	4306353	.	+	0	Name=XP_033366455.1;ID=cds-XP_033366455.1;Dbxref=GeneID:117243247%2CGenbank:XP_033366455.1;Parent=rna-XM_033510564.1
NW_022882925.1	Gnomon	CDS	4306698	4306745	.	+	0	Name=XP_033366455.1;ID=cds-XP_033366455.1;Dbxref=GeneID:117243247%2CGenbank:XP_033366455.1;Parent=rna-XM_033510564.1
NW_022882925.1	Gnomon	CDS	4308290	4308545	.	+	0	Name=XP_033366455.1;ID=cds-XP_033366455.1;Dbxref=GeneID:117243247%2CGenbank:XP_033366455.1;Parent=rna-XM_033510564.1
NW_022882925.1	Gnomon	CDS	4308633	4308778	.	+	0	Name=XP_033366455.1;ID=cds-XP_033366455.1;Dbxref=GeneID:117243247%2CGenbank:XP_033366455.1;Parent=rna-XM_033510564.1
NW_022882925.1	Gnomon	CDS	4308859	4309089	.	+	0	Name=XP_033366455.1;ID=cds-XP_033366455.1;Dbxref=GeneID:117243247%2CGenbank:XP_033366455.1;Parent=rna-XM_033510564.1
NW_022882925.1	Gnomon	CDS	4309200	4309463	.	+	0	Name=XP_033366455.1;ID=cds-XP_033366455.1;Dbxref=GeneID:117243247%2CGenbank:XP_033366455.1;Parent=rna-XM_033510564.1
NW_022882925.1	Gnomon	CDS	4309550	4309706	.	+	0	Name=XP_033366455.1;ID=cds-XP_033366455.1;Dbxref=GeneID:117243247%2CGenbank:XP_033366455.1;Parent=rna-XM_033510564.1
NW_022882925.1	Gnomon	CDS	4309785	4309901	.	+	0	Name=XP_033366455.1;ID=cds-XP_033366455.1;Dbxref=GeneID:117243247%2CGenbank:XP_033366455.1;Parent=rna-XM_033510564.1
NW_022882925.1	Gnomon	CDS	4310006	4310095	.	+	0	Name=XP_033366455.1;ID=cds-XP_033366455.1;Dbxref=GeneID:117243247%2CGenbank:XP_033366455.1;Parent=rna-XM_033510564.1
NW_022882925.1	Gnomon	mRNA	70083	75478	.	+	.	Name=XM_033510127.1;ID=rna-XM_033510127.1;Dbxref=GeneID:117243002%2CGenbank:XM_033510127.1;Parent=gene-LOC117243002
NW_022882925.1	Gnomon	mRNA	3100215	3113963	.	-	.	Name=XM_033510759.1;ID=rna-XM_033510759.1;Dbxref=GeneID:117243354%2CGenbank:XM_033510759.1;Parent=gene-LOC117243354
NW_022882925.1	Gnomon	mRNA	4956498	4959924	.	+	.	Name=XM_033510363.1;ID=rna-XM_033510363.1;Dbxref=GeneID:117243127%2CGenbank:XM_033510363.1;Parent=gene-LOC117243127
NW_022882925.1	Gnomon	transcript	5752009	5755771	.	-	.	Name=XR_004495302.1;ID=rna-XR_004495302.1;Dbxref=GeneID:117242605%2CGenbank:XR_004495302.1;Parent=gene-LOC117242605
NW_022882925.1	Gnomon	lnc_RNA	3380962	3385149	.	+	.	Name=XR_004495448.1;ID=rna-XR_004495448.1;Dbxref=GeneID:117243389%2CGenbank:XR_004495448.1;Parent=gene-LOC117243389
NW_022882925.1	Gnomon	mRNA	4360663	4361337	.	-	.	Name=XM_033510613.1;ID=rna-XM_033510613.1;Dbxref=GeneID:117243272%2CGenbank:XM_033510613.1;Parent=gene-LOC117243272
NW_022882925.1	Gnomon	exon	6075296	6075606	.	+	.	ID=exon-XM_033510940.1-8;Dbxref=GeneID:117243438%2CGenbank:XM_033510940.1;Parent=rna-XM_033510940.1
NW_022882925.1	Gnomon	exon	6076072	6076158	.	+	.	ID=exon-XM_033510940.1-9;Dbxref=GeneID:117243438%2CGenbank:XM_033510940.1;Parent=rna-XM_033510940.1
NW_022882925.1	Gnomon	exon	6052469	6052655	.	+	.	ID=exon-XM_033510940.1-6;Dbxref=GeneID:117243438%2CGenbank:XM_033510940.1;Parent=rna-XM_033510940.1
NW_022882925.1	Gnomon	exon	6054400	6054489	.	+	.	ID=exon-XM_033510940.1-7;Dbxref=GeneID:117243438%2CGenbank:XM_033510940.1;Parent=rna-XM_033510940.1
NW_022882925.1	Gnomon	exon	5911050	5913920	.	+	.	ID=exon-XM_033510940.1-4;Dbxref=GeneID:117243438%2CGenbank:XM_033510940.1;Parent=rna-XM_033510940.1
NW_022882925.1	Gnomon	mRNA	5141305	5163830	.	+	.	Name=XM_033510853.1;ID=rna-XM_033510853.1;Dbxref=GeneID:117243400%2CGenbank:XM_033510853.1;Parent=gene-LOC117243400
NW_022882925.1	Gnomon	exon	6051201	6051536	.	+	.	ID=exon-XM_033510940.1-5;Dbxref=GeneID:117243438%2CGenbank:XM_033510940.1;Parent=rna-XM_033510940.1
NW_022882925.1	Gnomon	exon	5796563	5796864	.	+	.	ID=exon-XM_033510940.1-2;Dbxref=GeneID:117243438%2CGenbank:XM_033510940.1;Parent=rna-XM_033510940.1
NW_022882925.1	Gnomon	exon	5823750	5823986	.	+	.	ID=exon-XM_033510940.1-3;Dbxref=GeneID:117243438%2CGenbank:XM_033510940.1;Parent=rna-XM_033510940.1
NW_022882925.1	Gnomon	exon	5794375	5795917	.	+	.	ID=exon-XM_033510940.1-1;Dbxref=GeneID:117243438%2CGenbank:XM_033510940.1;Parent=rna-XM_033510940.1
NW_022882925.1	Gnomon	exon	3615866	3617706	.	+	.	ID=exon-XR_004495421.1-1;Dbxref=GeneID:117243233%2CGenbank:XR_004495421.1;Parent=rna-XR_004495421.1
NW_022882925.1	Gnomon	exon	3619033	3619170	.	+	.	ID=exon-XR_004495421.1-2;Dbxref=GeneID:117243233%2CGenbank:XR_004495421.1;Parent=rna-XR_004495421.1
NW_022882925.1	Gnomon	exon	3619965	3620043	.	+	.	ID=exon-XR_004495421.1-3;Dbxref=GeneID:117243233%2CGenbank:XR_004495421.1;Parent=rna-XR_004495421.1
NW_022882925.1	Gnomon	exon	5748774	5749029	.	-	.	ID=exon-XR_004495308.1-9;Dbxref=GeneID:117242605%2CGenbank:XR_004495308.1;Parent=rna-XR_004495308.1
NW_022882925.1	Gnomon	exon	3625214	3625317	.	+	.	ID=exon-XR_004495421.1-4;Dbxref=GeneID:117243233%2CGenbank:XR_004495421.1;Parent=rna-XR_004495421.1
NW_022882925.1	Gnomon	exon	5753799	5753909	.	-	.	ID=exon-XR_004495308.1-7;Dbxref=GeneID:117242605%2CGenbank:XR_004495308.1;Parent=rna-XR_004495308.1
NW_022882925.1	Gnomon	exon	5751656	5751726	.	-	.	ID=exon-XR_004495308.1-8;Dbxref=GeneID:117242605%2CGenbank:XR_004495308.1;Parent=rna-XR_004495308.1
NW_022882925.1	Gnomon	exon	5754138	5754319	.	-	.	ID=exon-XR_004495308.1-5;Dbxref=GeneID:117242605%2CGenbank:XR_004495308.1;Parent=rna-XR_004495308.1
NW_022882925.1	Gnomon	exon	5753970	5754058	.	-	.	ID=exon-XR_004495308.1-6;Dbxref=GeneID:117242605%2CGenbank:XR_004495308.1;Parent=rna-XR_004495308.1
NW_022882925.1	Gnomon	exon	3632740	3633346	.	+	.	ID=exon-XR_004495421.1-9;Dbxref=GeneID:117243233%2CGenbank:XR_004495421.1;Parent=rna-XR_004495421.1
NW_022882925.1	Gnomon	exon	3630325	3630585	.	+	.	ID=exon-XR_004495421.1-5;Dbxref=GeneID:117243233%2CGenbank:XR_004495421.1;Parent=rna-XR_004495421.1
NW_022882925.1	Gnomon	exon	3630876	3631178	.	+	.	ID=exon-XR_004495421.1-6;Dbxref=GeneID:117243233%2CGenbank:XR_004495421.1;Parent=rna-XR_004495421.1
NW_022882925.1	Gnomon	exon	3631745	3632184	.	+	.	ID=exon-XR_004495421.1-7;Dbxref=GeneID:117243233%2CGenbank:XR_004495421.1;Parent=rna-XR_004495421.1
NW_022882925.1	Gnomon	exon	3632279	3632658	.	+	.	ID=exon-XR_004495421.1-8;Dbxref=GeneID:117243233%2CGenbank:XR_004495421.1;Parent=rna-XR_004495421.1
NW_022882925.1	Gnomon	exon	5754639	5754845	.	-	.	ID=exon-XR_004495308.1-3;Dbxref=GeneID:117242605%2CGenbank:XR_004495308.1;Parent=rna-XR_004495308.1
NW_022882925.1	Gnomon	exon	5754404	5754565	.	-	.	ID=exon-XR_004495308.1-4;Dbxref=GeneID:117242605%2CGenbank:XR_004495308.1;Parent=rna-XR_004495308.1
NW_022882925.1	Gnomon	exon	5755279	5755771	.	-	.	ID=exon-XR_004495308.1-1;Dbxref=GeneID:117242605%2CGenbank:XR_004495308.1;Parent=rna-XR_004495308.1
NW_022882925.1	Gnomon	exon	5754926	5755174	.	-	.	ID=exon-XR_004495308.1-2;Dbxref=GeneID:117242605%2CGenbank:XR_004495308.1;Parent=rna-XR_004495308.1
NW_022882925.1	Gnomon	exon	3438964	3439039	.	+	.	ID=exon-XM_033510530.1-3;Dbxref=GeneID:117243235%2CGenbank:XM_033510530.1;Parent=rna-XM_033510530.1
NW_022882925.1	Gnomon	exon	3439127	3439315	.	+	.	ID=exon-XM_033510530.1-4;Dbxref=GeneID:117243235%2CGenbank:XM_033510530.1;Parent=rna-XM_033510530.1
NW_022882925.1	Gnomon	exon	3439398	3439672	.	+	.	ID=exon-XM_033510530.1-5;Dbxref=GeneID:117243235%2CGenbank:XM_033510530.1;Parent=rna-XM_033510530.1
NW_022882925.1	Gnomon	exon	3439750	3439825	.	+	.	ID=exon-XM_033510530.1-6;Dbxref=GeneID:117243235%2CGenbank:XM_033510530.1;Parent=rna-XM_033510530.1
NW_022882925.1	Gnomon	exon	3439901	3440080	.	+	.	ID=exon-XM_033510530.1-7;Dbxref=GeneID:117243235%2CGenbank:XM_033510530.1;Parent=rna-XM_033510530.1
NW_022882925.1	Gnomon	exon	3440139	3440473	.	+	.	ID=exon-XM_033510530.1-8;Dbxref=GeneID:117243235%2CGenbank:XM_033510530.1;Parent=rna-XM_033510530.1
NW_022882925.1	Gnomon	exon	3440549	3440862	.	+	.	ID=exon-XM_033510530.1-9;Dbxref=GeneID:117243235%2CGenbank:XM_033510530.1;Parent=rna-XM_033510530.1
NW_022882925.1	Gnomon	exon	3437147	3438555	.	+	.	ID=exon-XM_033510530.1-1;Dbxref=GeneID:117243235%2CGenbank:XM_033510530.1;Parent=rna-XM_033510530.1
NW_022882925.1	Gnomon	exon	3438629	3438713	.	+	.	ID=exon-XM_033510530.1-2;Dbxref=GeneID:117243235%2CGenbank:XM_033510530.1;Parent=rna-XM_033510530.1
NW_022882925.1	Gnomon	exon	9260167	9261321	.	+	.	ID=exon-XM_033510307.1-16;Dbxref=GeneID:117243104%2CGenbank:XM_033510307.1;Parent=rna-XM_033510307.1
NW_022882925.1	Gnomon	exon	9254913	9254993	.	+	.	ID=exon-XM_033510307.1-14;Dbxref=GeneID:117243104%2CGenbank:XM_033510307.1;Parent=rna-XM_033510307.1
NW_022882925.1	Gnomon	exon	9255452	9255616	.	+	.	ID=exon-XM_033510307.1-15;Dbxref=GeneID:117243104%2CGenbank:XM_033510307.1;Parent=rna-XM_033510307.1
NW_022882925.1	Gnomon	exon	9254262	9254515	.	+	.	ID=exon-XM_033510307.1-12;Dbxref=GeneID:117243104%2CGenbank:XM_033510307.1;Parent=rna-XM_033510307.1
NW_022882925.1	Gnomon	exon	9254593	9254801	.	+	.	ID=exon-XM_033510307.1-13;Dbxref=GeneID:117243104%2CGenbank:XM_033510307.1;Parent=rna-XM_033510307.1
NW_022882925.1	Gnomon	exon	9253578	9253945	.	+	.	ID=exon-XM_033510307.1-10;Dbxref=GeneID:117243104%2CGenbank:XM_033510307.1;Parent=rna-XM_033510307.1
NW_022882925.1	Gnomon	exon	9254072	9254182	.	+	.	ID=exon-XM_033510307.1-11;Dbxref=GeneID:117243104%2CGenbank:XM_033510307.1;Parent=rna-XM_033510307.1
NW_022882925.1	Gnomon	exon	8911111	8911848	.	+	.	ID=exon-XM_033510883.1-11;Dbxref=GeneID:117243415%2CGenbank:XM_033510883.1;Parent=rna-XM_033510883.1
NW_022882925.1	Gnomon	exon	8915318	8915596	.	+	.	ID=exon-XM_033510883.1-12;Dbxref=GeneID:117243415%2CGenbank:XM_033510883.1;Parent=rna-XM_033510883.1
NW_022882925.1	Gnomon	exon	8909212	8909422	.	+	.	ID=exon-XM_033510883.1-10;Dbxref=GeneID:117243415%2CGenbank:XM_033510883.1;Parent=rna-XM_033510883.1
NW_022882925.1	Gnomon	exon	8932415	8932620	.	+	.	ID=exon-XM_033510883.1-13;Dbxref=GeneID:117243415%2CGenbank:XM_033510883.1;Parent=rna-XM_033510883.1
NW_022882925.1	Gnomon	CDS	8101007	8101157	.	-	0	Name=XP_033363959.1;ID=cds-XP_033363959.1;Dbxref=GeneID:117241854%2CGenbank:XP_033363959.1;Parent=rna-XM_033508068.1
NW_022882925.1	Gnomon	CDS	8100019	8100317	.	-	0	Name=XP_033363959.1;ID=cds-XP_033363959.1;Dbxref=GeneID:117241854%2CGenbank:XP_033363959.1;Parent=rna-XM_033508068.1
NW_022882925.1	Gnomon	CDS	8099803	8099937	.	-	0	Name=XP_033363959.1;ID=cds-XP_033363959.1;Dbxref=GeneID:117241854%2CGenbank:XP_033363959.1;Parent=rna-XM_033508068.1
NW_022882925.1	Gnomon	CDS	8099052	8099327	.	-	0	Name=XP_033363959.1;ID=cds-XP_033363959.1;Dbxref=GeneID:117241854%2CGenbank:XP_033363959.1;Parent=rna-XM_033508068.1
NW_022882925.1	Gnomon	CDS	8098775	8098924	.	-	0	Name=XP_033363959.1;ID=cds-XP_033363959.1;Dbxref=GeneID:117241854%2CGenbank:XP_033363959.1;Parent=rna-XM_033508068.1
NW_022882925.1	Gnomon	mRNA	981984	994815	.	-	.	Name=XM_033510220.1;ID=rna-XM_033510220.1;Dbxref=GeneID:117243057%2CGenbank:XM_033510220.1;Parent=gene-LOC117243057
NW_022882925.1	Gnomon	CDS	2004425	2004443	.	+	0	Name=XP_033365960.1;ID=cds-XP_033365960.1;Dbxref=GeneID:117242986%2CGenbank:XP_033365960.1;Parent=rna-XM_033510069.1
NW_022882925.1	Gnomon	CDS	2004522	2004819	.	+	0	Name=XP_033365960.1;ID=cds-XP_033365960.1;Dbxref=GeneID:117242986%2CGenbank:XP_033365960.1;Parent=rna-XM_033510069.1
NW_022882925.1	Gnomon	CDS	2004889	2005195	.	+	0	Name=XP_033365960.1;ID=cds-XP_033365960.1;Dbxref=GeneID:117242986%2CGenbank:XP_033365960.1;Parent=rna-XM_033510069.1
NW_022882925.1	Gnomon	CDS	3154937	3155079	.	+	0	Name=XP_033366694.1;ID=cds-XP_033366694.1;Dbxref=GeneID:117243372%2CGenbank:XP_033366694.1;Parent=rna-XM_033510803.1
NW_022882925.1	Gnomon	CDS	3155219	3155516	.	+	0	Name=XP_033366694.1;ID=cds-XP_033366694.1;Dbxref=GeneID:117243372%2CGenbank:XP_033366694.1;Parent=rna-XM_033510803.1
NW_022882925.1	Gnomon	CDS	3155601	3155941	.	+	0	Name=XP_033366694.1;ID=cds-XP_033366694.1;Dbxref=GeneID:117243372%2CGenbank:XP_033366694.1;Parent=rna-XM_033510803.1
NW_022882925.1	Gnomon	CDS	3156020	3156140	.	+	0	Name=XP_033366694.1;ID=cds-XP_033366694.1;Dbxref=GeneID:117243372%2CGenbank:XP_033366694.1;Parent=rna-XM_033510803.1
NW_022882925.1	Gnomon	exon	4939763	4940398	.	+	.	ID=exon-XM_033510140.1-10;Dbxref=GeneID:117243010%2CGenbank:XM_033510140.1;Parent=rna-XM_033510140.1
NW_022882925.1	Gnomon	CDS	3166761	3166776	.	+	0	Name=XP_033366704.1;ID=cds-XP_033366704.1;Dbxref=GeneID:117243377%2CGenbank:XP_033366704.1;Parent=rna-XM_033510813.1
NW_022882925.1	Gnomon	CDS	3174732	3174797	.	+	0	Name=XP_033366704.1;ID=cds-XP_033366704.1;Dbxref=GeneID:117243377%2CGenbank:XP_033366704.1;Parent=rna-XM_033510813.1
NW_022882925.1	Gnomon	CDS	3174889	3174992	.	+	0	Name=XP_033366704.1;ID=cds-XP_033366704.1;Dbxref=GeneID:117243377%2CGenbank:XP_033366704.1;Parent=rna-XM_033510813.1
NW_022882925.1	Gnomon	CDS	3175077	3175235	.	+	0	Name=XP_033366704.1;ID=cds-XP_033366704.1;Dbxref=GeneID:117243377%2CGenbank:XP_033366704.1;Parent=rna-XM_033510813.1
NW_022882925.1	Gnomon	CDS	3175312	3175485	.	+	0	Name=XP_033366704.1;ID=cds-XP_033366704.1;Dbxref=GeneID:117243377%2CGenbank:XP_033366704.1;Parent=rna-XM_033510813.1
NW_022882925.1	Gnomon	exon	5159431	5159596	.	+	.	ID=exon-XM_033510851.1-16;Dbxref=GeneID:117243400%2CGenbank:XM_033510851.1;Parent=rna-XM_033510851.1
NW_022882925.1	Gnomon	exon	5159674	5160148	.	+	.	ID=exon-XM_033510851.1-17;Dbxref=GeneID:117243400%2CGenbank:XM_033510851.1;Parent=rna-XM_033510851.1
NW_022882925.1	Gnomon	exon	5158625	5158804	.	+	.	ID=exon-XM_033510851.1-14;Dbxref=GeneID:117243400%2CGenbank:XM_033510851.1;Parent=rna-XM_033510851.1
NW_022882925.1	Gnomon	exon	5158891	5159350	.	+	.	ID=exon-XM_033510851.1-15;Dbxref=GeneID:117243400%2CGenbank:XM_033510851.1;Parent=rna-XM_033510851.1
NW_022882925.1	Gnomon	exon	5157809	5158231	.	+	.	ID=exon-XM_033510851.1-12;Dbxref=GeneID:117243400%2CGenbank:XM_033510851.1;Parent=rna-XM_033510851.1
NW_022882925.1	Gnomon	exon	5158312	5158534	.	+	.	ID=exon-XM_033510851.1-13;Dbxref=GeneID:117243400%2CGenbank:XM_033510851.1;Parent=rna-XM_033510851.1
NW_022882925.1	Gnomon	exon	5157279	5157443	.	+	.	ID=exon-XM_033510851.1-10;Dbxref=GeneID:117243400%2CGenbank:XM_033510851.1;Parent=rna-XM_033510851.1
NW_022882925.1	Gnomon	exon	5157527	5157734	.	+	.	ID=exon-XM_033510851.1-11;Dbxref=GeneID:117243400%2CGenbank:XM_033510851.1;Parent=rna-XM_033510851.1
NW_022882925.1	Gnomon	exon	5160232	5160405	.	+	.	ID=exon-XM_033510851.1-18;Dbxref=GeneID:117243400%2CGenbank:XM_033510851.1;Parent=rna-XM_033510851.1
NW_022882925.1	Gnomon	exon	5160473	5160626	.	+	.	ID=exon-XM_033510851.1-19;Dbxref=GeneID:117243400%2CGenbank:XM_033510851.1;Parent=rna-XM_033510851.1
NW_022882925.1	Gnomon	mRNA	76619	84344	.	-	.	Name=XM_033510126.1;ID=rna-XM_033510126.1;Dbxref=GeneID:117243001%2CGenbank:XM_033510126.1;Parent=gene-LOC117243001
NW_022882925.1	Gnomon	exon	4990080	4990190	.	+	.	ID=exon-XM_033510632.1-2;Dbxref=GeneID:117243276%2CGenbank:XM_033510632.1;Parent=rna-XM_033510632.1
NW_022882925.1	Gnomon	exon	4990897	4991040	.	+	.	ID=exon-XM_033510632.1-3;Dbxref=GeneID:117243276%2CGenbank:XM_033510632.1;Parent=rna-XM_033510632.1
NW_022882925.1	Gnomon	exon	5401254	5402955	.	+	.	ID=exon-XM_033510357.1-1;Dbxref=GeneID:117243122%2CGenbank:XM_033510357.1;Parent=rna-XM_033510357.1
NW_022882925.1	Gnomon	exon	5460922	5461067	.	+	.	ID=exon-XM_033510357.1-2;Dbxref=GeneID:117243122%2CGenbank:XM_033510357.1;Parent=rna-XM_033510357.1
NW_022882925.1	Gnomon	exon	4989892	4990007	.	+	.	ID=exon-XM_033510632.1-1;Dbxref=GeneID:117243276%2CGenbank:XM_033510632.1;Parent=rna-XM_033510632.1
NW_022882925.1	Gnomon	exon	5462013	5462250	.	+	.	ID=exon-XM_033510357.1-3;Dbxref=GeneID:117243122%2CGenbank:XM_033510357.1;Parent=rna-XM_033510357.1
NW_022882925.1	Gnomon	exon	4992648	4992742	.	+	.	ID=exon-XM_033510632.1-6;Dbxref=GeneID:117243276%2CGenbank:XM_033510632.1;Parent=rna-XM_033510632.1
NW_022882925.1	Gnomon	exon	5463475	5463623	.	+	.	ID=exon-XM_033510357.1-4;Dbxref=GeneID:117243122%2CGenbank:XM_033510357.1;Parent=rna-XM_033510357.1
NW_022882925.1	Gnomon	exon	4992814	4993009	.	+	.	ID=exon-XM_033510632.1-7;Dbxref=GeneID:117243276%2CGenbank:XM_033510632.1;Parent=rna-XM_033510632.1
NW_022882925.1	Gnomon	exon	5464234	5464371	.	+	.	ID=exon-XM_033510357.1-5;Dbxref=GeneID:117243122%2CGenbank:XM_033510357.1;Parent=rna-XM_033510357.1
NW_022882925.1	Gnomon	exon	4991141	4991422	.	+	.	ID=exon-XM_033510632.1-4;Dbxref=GeneID:117243276%2CGenbank:XM_033510632.1;Parent=rna-XM_033510632.1
NW_022882925.1	Gnomon	exon	5465058	5470204	.	+	.	ID=exon-XM_033510357.1-6;Dbxref=GeneID:117243122%2CGenbank:XM_033510357.1;Parent=rna-XM_033510357.1
NW_022882925.1	Gnomon	exon	4991729	4991895	.	+	.	ID=exon-XM_033510632.1-5;Dbxref=GeneID:117243276%2CGenbank:XM_033510632.1;Parent=rna-XM_033510632.1
NW_022882925.1	Gnomon	mRNA	4960116	4961294	.	-	.	Name=XM_033510364.1;ID=rna-XM_033510364.1;Dbxref=GeneID:117243128%2CGenbank:XM_033510364.1;Parent=gene-LOC117243128
NW_022882925.1	Gnomon	exon	4993277	4993448	.	+	.	ID=exon-XM_033510632.1-8;Dbxref=GeneID:117243276%2CGenbank:XM_033510632.1;Parent=rna-XM_033510632.1
NW_022882925.1	Gnomon	exon	4993525	4993729	.	+	.	ID=exon-XM_033510632.1-9;Dbxref=GeneID:117243276%2CGenbank:XM_033510632.1;Parent=rna-XM_033510632.1
NW_022882925.1	Gnomon	transcript	5748774	5755771	.	-	.	Name=XR_004495301.1;ID=rna-XR_004495301.1;Dbxref=GeneID:117242605%2CGenbank:XR_004495301.1;Parent=gene-LOC117242605
NW_022882925.1	Gnomon	lnc_RNA	3380962	3385149	.	+	.	Name=XR_004495447.1;ID=rna-XR_004495447.1;Dbxref=GeneID:117243389%2CGenbank:XR_004495447.1;Parent=gene-LOC117243389
NW_022882925.1	Gnomon	CDS	4300997	4301107	.	+	0	Name=XP_033366454.1;ID=cds-XP_033366454.1;Dbxref=GeneID:117243247%2CGenbank:XP_033366454.1;Parent=rna-XM_033510563.1
NW_022882925.1	Gnomon	CDS	4301403	4301477	.	+	0	Name=XP_033366454.1;ID=cds-XP_033366454.1;Dbxref=GeneID:117243247%2CGenbank:XP_033366454.1;Parent=rna-XM_033510563.1
NW_022882925.1	Gnomon	CDS	4301582	4301677	.	+	0	Name=XP_033366454.1;ID=cds-XP_033366454.1;Dbxref=GeneID:117243247%2CGenbank:XP_033366454.1;Parent=rna-XM_033510563.1
NW_022882925.1	Gnomon	CDS	4302463	4302660	.	+	0	Name=XP_033366454.1;ID=cds-XP_033366454.1;Dbxref=GeneID:117243247%2CGenbank:XP_033366454.1;Parent=rna-XM_033510563.1
NW_022882925.1	Gnomon	CDS	4303629	4303916	.	+	0	Name=XP_033366454.1;ID=cds-XP_033366454.1;Dbxref=GeneID:117243247%2CGenbank:XP_033366454.1;Parent=rna-XM_033510563.1
NW_022882925.1	Gnomon	CDS	4303986	4304129	.	+	0	Name=XP_033366454.1;ID=cds-XP_033366454.1;Dbxref=GeneID:117243247%2CGenbank:XP_033366454.1;Parent=rna-XM_033510563.1
NW_022882925.1	Gnomon	CDS	4304764	4304923	.	+	0	Name=XP_033366454.1;ID=cds-XP_033366454.1;Dbxref=GeneID:117243247%2CGenbank:XP_033366454.1;Parent=rna-XM_033510563.1
NW_022882925.1	Gnomon	CDS	4305011	4305372	.	+	0	Name=XP_033366454.1;ID=cds-XP_033366454.1;Dbxref=GeneID:117243247%2CGenbank:XP_033366454.1;Parent=rna-XM_033510563.1
NW_022882925.1	Gnomon	CDS	4305458	4305700	.	+	0	Name=XP_033366454.1;ID=cds-XP_033366454.1;Dbxref=GeneID:117243247%2CGenbank:XP_033366454.1;Parent=rna-XM_033510563.1
NW_022882925.1	Gnomon	CDS	4305768	4305950	.	+	0	Name=XP_033366454.1;ID=cds-XP_033366454.1;Dbxref=GeneID:117243247%2CGenbank:XP_033366454.1;Parent=rna-XM_033510563.1
NW_022882925.1	Gnomon	CDS	4306021	4306113	.	+	0	Name=XP_033366454.1;ID=cds-XP_033366454.1;Dbxref=GeneID:117243247%2CGenbank:XP_033366454.1;Parent=rna-XM_033510563.1
NW_022882925.1	Gnomon	CDS	4306193	4306353	.	+	0	Name=XP_033366454.1;ID=cds-XP_033366454.1;Dbxref=GeneID:117243247%2CGenbank:XP_033366454.1;Parent=rna-XM_033510563.1
NW_022882925.1	Gnomon	CDS	4306698	4306745	.	+	0	Name=XP_033366454.1;ID=cds-XP_033366454.1;Dbxref=GeneID:117243247%2CGenbank:XP_033366454.1;Parent=rna-XM_033510563.1
NW_022882925.1	Gnomon	CDS	4308290	4308545	.	+	0	Name=XP_033366454.1;ID=cds-XP_033366454.1;Dbxref=GeneID:117243247%2CGenbank:XP_033366454.1;Parent=rna-XM_033510563.1
NW_022882925.1	Gnomon	CDS	4308633	4308778	.	+	0	Name=XP_033366454.1;ID=cds-XP_033366454.1;Dbxref=GeneID:117243247%2CGenbank:XP_033366454.1;Parent=rna-XM_033510563.1
NW_022882925.1	Gnomon	CDS	4308859	4309089	.	+	0	Name=XP_033366454.1;ID=cds-XP_033366454.1;Dbxref=GeneID:117243247%2CGenbank:XP_033366454.1;Parent=rna-XM_033510563.1
NW_022882925.1	Gnomon	CDS	4309200	4309463	.	+	0	Name=XP_033366454.1;ID=cds-XP_033366454.1;Dbxref=GeneID:117243247%2CGenbank:XP_033366454.1;Parent=rna-XM_033510563.1
NW_022882925.1	Gnomon	CDS	4309550	4309706	.	+	0	Name=XP_033366454.1;ID=cds-XP_033366454.1;Dbxref=GeneID:117243247%2CGenbank:XP_033366454.1;Parent=rna-XM_033510563.1
NW_022882925.1	Gnomon	CDS	4309785	4309901	.	+	0	Name=XP_033366454.1;ID=cds-XP_033366454.1;Dbxref=GeneID:117243247%2CGenbank:XP_033366454.1;Parent=rna-XM_033510563.1
NW_022882925.1	Gnomon	CDS	4310006	4310095	.	+	0	Name=XP_033366454.1;ID=cds-XP_033366454.1;Dbxref=GeneID:117243247%2CGenbank:XP_033366454.1;Parent=rna-XM_033510563.1
NW_022882925.1	Gnomon	exon	4326594	4326778	.	-	.	ID=exon-XM_033510608.1-1;Dbxref=GeneID:117243270%2CGenbank:XM_033510608.1;Parent=rna-XM_033510608.1
NW_022882925.1	Gnomon	exon	4326270	4326502	.	-	.	ID=exon-XM_033510608.1-2;Dbxref=GeneID:117243270%2CGenbank:XM_033510608.1;Parent=rna-XM_033510608.1
NW_022882925.1	Gnomon	exon	4326084	4326196	.	-	.	ID=exon-XM_033510608.1-3;Dbxref=GeneID:117243270%2CGenbank:XM_033510608.1;Parent=rna-XM_033510608.1
NW_022882925.1	Gnomon	exon	4325893	4326011	.	-	.	ID=exon-XM_033510608.1-4;Dbxref=GeneID:117243270%2CGenbank:XM_033510608.1;Parent=rna-XM_033510608.1
NW_022882925.1	Gnomon	exon	4325715	4325814	.	-	.	ID=exon-XM_033510608.1-5;Dbxref=GeneID:117243270%2CGenbank:XM_033510608.1;Parent=rna-XM_033510608.1
NW_022882925.1	Gnomon	exon	4325372	4325639	.	-	.	ID=exon-XM_033510608.1-6;Dbxref=GeneID:117243270%2CGenbank:XM_033510608.1;Parent=rna-XM_033510608.1
NW_022882925.1	Gnomon	exon	4324995	4325301	.	-	.	ID=exon-XM_033510608.1-7;Dbxref=GeneID:117243270%2CGenbank:XM_033510608.1;Parent=rna-XM_033510608.1
NW_022882925.1	Gnomon	exon	4324745	4324908	.	-	.	ID=exon-XM_033510608.1-8;Dbxref=GeneID:117243270%2CGenbank:XM_033510608.1;Parent=rna-XM_033510608.1
NW_022882925.1	Gnomon	exon	4324521	4324642	.	-	.	ID=exon-XM_033510608.1-9;Dbxref=GeneID:117243270%2CGenbank:XM_033510608.1;Parent=rna-XM_033510608.1
NW_022882925.1	Gnomon	mRNA	671531	680857	.	-	.	Name=XM_033510614.1;ID=rna-XM_033510614.1;Dbxref=GeneID:117243274%2CGenbank:XM_033510614.1;Parent=gene-LOC117243274
NW_022882925.1	Gnomon	CDS	9364658	9364718	.	-	0	Name=XP_033366214.1;ID=cds-XP_033366214.1;Dbxref=GeneID:117243112%2CGenbank:XP_033366214.1;Parent=rna-XM_033510323.1
NW_022882925.1	Gnomon	CDS	9364362	9364508	.	-	0	Name=XP_033366214.1;ID=cds-XP_033366214.1;Dbxref=GeneID:117243112%2CGenbank:XP_033366214.1;Parent=rna-XM_033510323.1
NW_022882925.1	Gnomon	CDS	9363961	9364222	.	-	0	Name=XP_033366214.1;ID=cds-XP_033366214.1;Dbxref=GeneID:117243112%2CGenbank:XP_033366214.1;Parent=rna-XM_033510323.1
NW_022882925.1	Gnomon	CDS	9363850	9363880	.	-	0	Name=XP_033366214.1;ID=cds-XP_033366214.1;Dbxref=GeneID:117243112%2CGenbank:XP_033366214.1;Parent=rna-XM_033510323.1
NW_022882925.1	Gnomon	exon	3724838	3725053	.	+	.	ID=exon-XM_033509552.1-9;Dbxref=GeneID:117242658%2CGenbank:XM_033509552.1;Parent=rna-XM_033509552.1
NW_022882925.1	Gnomon	exon	3722943	3722966	.	+	.	ID=exon-XM_033509552.1-5;Dbxref=GeneID:117242658%2CGenbank:XM_033509552.1;Parent=rna-XM_033509552.1
NW_022882925.1	Gnomon	exon	3723424	3723432	.	+	.	ID=exon-XM_033509552.1-6;Dbxref=GeneID:117242658%2CGenbank:XM_033509552.1;Parent=rna-XM_033509552.1
NW_022882925.1	Gnomon	exon	3724077	3724369	.	+	.	ID=exon-XM_033509552.1-7;Dbxref=GeneID:117242658%2CGenbank:XM_033509552.1;Parent=rna-XM_033509552.1
NW_022882925.1	Gnomon	exon	3724606	3724755	.	+	.	ID=exon-XM_033509552.1-8;Dbxref=GeneID:117242658%2CGenbank:XM_033509552.1;Parent=rna-XM_033509552.1
NW_022882925.1	Gnomon	exon	5116103	5116185	.	+	.	ID=exon-XM_033509920.1-19;Dbxref=GeneID:117242871%2CGenbank:XM_033509920.1;Parent=rna-XM_033509920.1
NW_022882925.1	Gnomon	exon	3667024	3667444	.	+	.	ID=exon-XM_033509552.1-1;Dbxref=GeneID:117242658%2CGenbank:XM_033509552.1;Parent=rna-XM_033509552.1
NW_022882925.1	Gnomon	exon	5115632	5115797	.	+	.	ID=exon-XM_033509920.1-17;Dbxref=GeneID:117242871%2CGenbank:XM_033509920.1;Parent=rna-XM_033509920.1
NW_022882925.1	Gnomon	exon	3720800	3721067	.	+	.	ID=exon-XM_033509552.1-2;Dbxref=GeneID:117242658%2CGenbank:XM_033509552.1;Parent=rna-XM_033509552.1
NW_022882925.1	Gnomon	exon	5115871	5116012	.	+	.	ID=exon-XM_033509920.1-18;Dbxref=GeneID:117242871%2CGenbank:XM_033509920.1;Parent=rna-XM_033509920.1
NW_022882925.1	Gnomon	exon	3721622	3721974	.	+	.	ID=exon-XM_033509552.1-3;Dbxref=GeneID:117242658%2CGenbank:XM_033509552.1;Parent=rna-XM_033509552.1
NW_022882925.1	Gnomon	exon	5115005	5115257	.	+	.	ID=exon-XM_033509920.1-15;Dbxref=GeneID:117242871%2CGenbank:XM_033509920.1;Parent=rna-XM_033509920.1
NW_022882925.1	Gnomon	exon	3722736	3722857	.	+	.	ID=exon-XM_033509552.1-4;Dbxref=GeneID:117242658%2CGenbank:XM_033509552.1;Parent=rna-XM_033509552.1
NW_022882925.1	Gnomon	exon	5115318	5115541	.	+	.	ID=exon-XM_033509920.1-16;Dbxref=GeneID:117242871%2CGenbank:XM_033509920.1;Parent=rna-XM_033509920.1
NW_022882925.1	Gnomon	exon	5114440	5114628	.	+	.	ID=exon-XM_033509920.1-13;Dbxref=GeneID:117242871%2CGenbank:XM_033509920.1;Parent=rna-XM_033509920.1
NW_022882925.1	Gnomon	exon	5114682	5114935	.	+	.	ID=exon-XM_033509920.1-14;Dbxref=GeneID:117242871%2CGenbank:XM_033509920.1;Parent=rna-XM_033509920.1
NW_022882925.1	Gnomon	exon	5113764	5114037	.	+	.	ID=exon-XM_033509920.1-11;Dbxref=GeneID:117242871%2CGenbank:XM_033509920.1;Parent=rna-XM_033509920.1
NW_022882925.1	Gnomon	exon	5114131	5114346	.	+	.	ID=exon-XM_033509920.1-12;Dbxref=GeneID:117242871%2CGenbank:XM_033509920.1;Parent=rna-XM_033509920.1
NW_022882925.1	Gnomon	exon	5113606	5113694	.	+	.	ID=exon-XM_033509920.1-10;Dbxref=GeneID:117242871%2CGenbank:XM_033509920.1;Parent=rna-XM_033509920.1
NW_022882925.1	Gnomon	exon	4893461	4893687	.	-	.	ID=exon-XM_033510268.1-5;Dbxref=GeneID:117243083%2CGenbank:XM_033510268.1;Parent=rna-XM_033510268.1
NW_022882925.1	Gnomon	exon	4893267	4893376	.	-	.	ID=exon-XM_033510268.1-6;Dbxref=GeneID:117243083%2CGenbank:XM_033510268.1;Parent=rna-XM_033510268.1
NW_022882925.1	Gnomon	exon	4893004	4893119	.	-	.	ID=exon-XM_033510268.1-7;Dbxref=GeneID:117243083%2CGenbank:XM_033510268.1;Parent=rna-XM_033510268.1
NW_022882925.1	Gnomon	exon	4892785	4892890	.	-	.	ID=exon-XM_033510268.1-8;Dbxref=GeneID:117243083%2CGenbank:XM_033510268.1;Parent=rna-XM_033510268.1
NW_022882925.1	Gnomon	exon	4898752	4898973	.	-	.	ID=exon-XM_033510268.1-1;Dbxref=GeneID:117243083%2CGenbank:XM_033510268.1;Parent=rna-XM_033510268.1
NW_022882925.1	Gnomon	exon	4894387	4894757	.	-	.	ID=exon-XM_033510268.1-2;Dbxref=GeneID:117243083%2CGenbank:XM_033510268.1;Parent=rna-XM_033510268.1
NW_022882925.1	Gnomon	exon	4894021	4894085	.	-	.	ID=exon-XM_033510268.1-3;Dbxref=GeneID:117243083%2CGenbank:XM_033510268.1;Parent=rna-XM_033510268.1
NW_022882925.1	Gnomon	exon	4893765	4893941	.	-	.	ID=exon-XM_033510268.1-4;Dbxref=GeneID:117243083%2CGenbank:XM_033510268.1;Parent=rna-XM_033510268.1
NW_022882925.1	Gnomon	exon	4892534	4892723	.	-	.	ID=exon-XM_033510268.1-9;Dbxref=GeneID:117243083%2CGenbank:XM_033510268.1;Parent=rna-XM_033510268.1
NW_022882925.1	Gnomon	exon	4060995	4061127	.	-	.	ID=exon-XM_033510677.1-3;Dbxref=GeneID:117243316%2CGenbank:XM_033510677.1;Parent=rna-XM_033510677.1
NW_022882925.1	Gnomon	exon	4060686	4060901	.	-	.	ID=exon-XM_033510677.1-4;Dbxref=GeneID:117243316%2CGenbank:XM_033510677.1;Parent=rna-XM_033510677.1
NW_022882925.1	Gnomon	exon	4060211	4060625	.	-	.	ID=exon-XM_033510677.1-5;Dbxref=GeneID:117243316%2CGenbank:XM_033510677.1;Parent=rna-XM_033510677.1
NW_022882925.1	Gnomon	exon	4059568	4060134	.	-	.	ID=exon-XM_033510677.1-6;Dbxref=GeneID:117243316%2CGenbank:XM_033510677.1;Parent=rna-XM_033510677.1
NW_022882925.1	Gnomon	exon	4062927	4063223	.	-	.	ID=exon-XM_033510677.1-1;Dbxref=GeneID:117243316%2CGenbank:XM_033510677.1;Parent=rna-XM_033510677.1
NW_022882925.1	Gnomon	exon	4062190	4062803	.	-	.	ID=exon-XM_033510677.1-2;Dbxref=GeneID:117243316%2CGenbank:XM_033510677.1;Parent=rna-XM_033510677.1
NW_022882925.1	Gnomon	exon	631923	631945	.	-	.	ID=exon-XM_033510381.1-1;Dbxref=GeneID:117243142%2CGenbank:XM_033510381.1;Parent=rna-XM_033510381.1
NW_022882925.1	Gnomon	exon	629313	630229	.	-	.	ID=exon-XM_033510381.1-2;Dbxref=GeneID:117243142%2CGenbank:XM_033510381.1;Parent=rna-XM_033510381.1
NW_022882925.1	Gnomon	exon	4057761	4059492	.	-	.	ID=exon-XM_033510677.1-7;Dbxref=GeneID:117243316%2CGenbank:XM_033510677.1;Parent=rna-XM_033510677.1
NW_022882925.1	Gnomon	mRNA	718025	955708	.	-	.	Name=XM_033508346.1;ID=rna-XM_033508346.1;Dbxref=GeneID:117242000%2CGenbank:XM_033508346.1;Parent=gene-LOC117242000
NW_022882925.1	Gnomon	mRNA	5129289	5163830	.	+	.	Name=XM_033510854.1;ID=rna-XM_033510854.1;Dbxref=GeneID:117243400%2CGenbank:XM_033510854.1;Parent=gene-LOC117243400
NW_022882925.1	Gnomon	exon	8387223	8387536	.	-	.	ID=exon-XM_033509089.1-2;Dbxref=GeneID:117242433%2CGenbank:XM_033509089.1;Parent=rna-XM_033509089.1
NW_022882925.1	Gnomon	exon	8387878	8388619	.	-	.	ID=exon-XM_033509089.1-1;Dbxref=GeneID:117242433%2CGenbank:XM_033509089.1;Parent=rna-XM_033509089.1
NW_022882925.1	Gnomon	exon	4732158	4734355	.	-	.	ID=exon-XM_033510506.1-2;Dbxref=GeneID:117243220%2CGenbank:XM_033510506.1;Parent=rna-XM_033510506.1
NW_022882925.1	Gnomon	exon	4734523	4734784	.	-	.	ID=exon-XM_033510506.1-1;Dbxref=GeneID:117243220%2CGenbank:XM_033510506.1;Parent=rna-XM_033510506.1
NW_022882925.1	Gnomon	exon	4301582	4301677	.	+	.	ID=exon-XM_033510553.1-6;Dbxref=GeneID:117243247%2CGenbank:XM_033510553.1;Parent=rna-XM_033510553.1
NW_022882925.1	Gnomon	exon	4302463	4302660	.	+	.	ID=exon-XM_033510553.1-7;Dbxref=GeneID:117243247%2CGenbank:XM_033510553.1;Parent=rna-XM_033510553.1
NW_022882925.1	Gnomon	exon	4303629	4303916	.	+	.	ID=exon-XM_033510553.1-8;Dbxref=GeneID:117243247%2CGenbank:XM_033510553.1;Parent=rna-XM_033510553.1
NW_022882925.1	Gnomon	exon	4303986	4304111	.	+	.	ID=exon-XM_033510553.1-9;Dbxref=GeneID:117243247%2CGenbank:XM_033510553.1;Parent=rna-XM_033510553.1
NW_022882925.1	Gnomon	exon	4276336	4276631	.	+	.	ID=exon-XM_033510553.1-2;Dbxref=GeneID:117243247%2CGenbank:XM_033510553.1;Parent=rna-XM_033510553.1
NW_022882925.1	Gnomon	exon	4300746	4300847	.	+	.	ID=exon-XM_033510553.1-3;Dbxref=GeneID:117243247%2CGenbank:XM_033510553.1;Parent=rna-XM_033510553.1
NW_022882925.1	Gnomon	exon	4300943	4301107	.	+	.	ID=exon-XM_033510553.1-4;Dbxref=GeneID:117243247%2CGenbank:XM_033510553.1;Parent=rna-XM_033510553.1
NW_022882925.1	Gnomon	exon	4301403	4301477	.	+	.	ID=exon-XM_033510553.1-5;Dbxref=GeneID:117243247%2CGenbank:XM_033510553.1;Parent=rna-XM_033510553.1
NW_022882925.1	Gnomon	exon	4273607	4275158	.	+	.	ID=exon-XM_033510553.1-1;Dbxref=GeneID:117243247%2CGenbank:XM_033510553.1;Parent=rna-XM_033510553.1
NW_022882925.1	Gnomon	CDS	7434733	7435278	.	-	0	Name=XP_033363324.1;ID=cds-XP_033363324.1;Dbxref=GeneID:117241549%2CGenbank:XP_033363324.1;Parent=rna-XM_033507433.1
NW_022882925.1	Gnomon	CDS	7430255	7430724	.	-	0	Name=XP_033363324.1;ID=cds-XP_033363324.1;Dbxref=GeneID:117241549%2CGenbank:XP_033363324.1;Parent=rna-XM_033507433.1
NW_022882925.1	Gnomon	CDS	7427652	7429630	.	-	0	Name=XP_033363324.1;ID=cds-XP_033363324.1;Dbxref=GeneID:117241549%2CGenbank:XP_033363324.1;Parent=rna-XM_033507433.1
NW_022882925.1	Gnomon	CDS	7425297	7425694	.	-	0	Name=XP_033363324.1;ID=cds-XP_033363324.1;Dbxref=GeneID:117241549%2CGenbank:XP_033363324.1;Parent=rna-XM_033507433.1
NW_022882925.1	Gnomon	CDS	7420262	7424923	.	-	0	Name=XP_033363324.1;ID=cds-XP_033363324.1;Dbxref=GeneID:117241549%2CGenbank:XP_033363324.1;Parent=rna-XM_033507433.1
NW_022882925.1	Gnomon	mRNA	535643	539546	.	-	.	Name=XM_033508440.1;ID=rna-XM_033508440.1;Dbxref=GeneID:117242075%2CGenbank:XM_033508440.1;Parent=gene-LOC117242075
NW_022882925.1	Gnomon	mRNA	7413415	7414648	.	+	.	Name=XM_033507715.1;ID=rna-XM_033507715.1;Dbxref=GeneID:117241705%2CGenbank:XM_033507715.1;Parent=gene-LOC117241705
NW_022882925.1	Gnomon	exon	5771113	5771150	.	+	.	ID=exon-XM_033509752.1-1;Dbxref=GeneID:117242803%2CGenbank:XM_033509752.1;Parent=rna-XM_033509752.1
NW_022882925.1	Gnomon	exon	5771820	5771932	.	+	.	ID=exon-XM_033509752.1-2;Dbxref=GeneID:117242803%2CGenbank:XM_033509752.1;Parent=rna-XM_033509752.1
NW_022882925.1	Gnomon	exon	5772047	5772230	.	+	.	ID=exon-XM_033509752.1-3;Dbxref=GeneID:117242803%2CGenbank:XM_033509752.1;Parent=rna-XM_033509752.1
NW_022882925.1	Gnomon	exon	5772295	5772458	.	+	.	ID=exon-XM_033509752.1-4;Dbxref=GeneID:117242803%2CGenbank:XM_033509752.1;Parent=rna-XM_033509752.1
NW_022882925.1	Gnomon	exon	5772584	5772760	.	+	.	ID=exon-XM_033509752.1-5;Dbxref=GeneID:117242803%2CGenbank:XM_033509752.1;Parent=rna-XM_033509752.1
NW_022882925.1	Gnomon	exon	5772868	5772915	.	+	.	ID=exon-XM_033509752.1-6;Dbxref=GeneID:117242803%2CGenbank:XM_033509752.1;Parent=rna-XM_033509752.1
NW_022882925.1	Gnomon	exon	5773159	5773348	.	+	.	ID=exon-XM_033509752.1-7;Dbxref=GeneID:117242803%2CGenbank:XM_033509752.1;Parent=rna-XM_033509752.1
NW_022882925.1	Gnomon	exon	5773406	5773527	.	+	.	ID=exon-XM_033509752.1-8;Dbxref=GeneID:117242803%2CGenbank:XM_033509752.1;Parent=rna-XM_033509752.1
NW_022882925.1	Gnomon	exon	5773623	5773838	.	+	.	ID=exon-XM_033509752.1-9;Dbxref=GeneID:117242803%2CGenbank:XM_033509752.1;Parent=rna-XM_033509752.1
NW_022882925.1	Gnomon	exon	2670609	2670692	.	+	.	ID=exon-XM_033510779.1-2;Dbxref=GeneID:117243360%2CGenbank:XM_033510779.1;Parent=rna-XM_033510779.1
NW_022882925.1	Gnomon	exon	2674924	2675053	.	+	.	ID=exon-XM_033510779.1-3;Dbxref=GeneID:117243360%2CGenbank:XM_033510779.1;Parent=rna-XM_033510779.1
NW_022882925.1	Gnomon	exon	2666709	2666727	.	+	.	ID=exon-XM_033510779.1-1;Dbxref=GeneID:117243360%2CGenbank:XM_033510779.1;Parent=rna-XM_033510779.1
NW_022882925.1	Gnomon	exon	2678978	2680209	.	+	.	ID=exon-XM_033510779.1-8;Dbxref=GeneID:117243360%2CGenbank:XM_033510779.1;Parent=rna-XM_033510779.1
NW_022882925.1	Gnomon	exon	2677033	2677385	.	+	.	ID=exon-XM_033510779.1-6;Dbxref=GeneID:117243360%2CGenbank:XM_033510779.1;Parent=rna-XM_033510779.1
NW_022882925.1	Gnomon	exon	2678308	2678390	.	+	.	ID=exon-XM_033510779.1-7;Dbxref=GeneID:117243360%2CGenbank:XM_033510779.1;Parent=rna-XM_033510779.1
NW_022882925.1	Gnomon	exon	2675519	2675644	.	+	.	ID=exon-XM_033510779.1-4;Dbxref=GeneID:117243360%2CGenbank:XM_033510779.1;Parent=rna-XM_033510779.1
NW_022882925.1	Gnomon	exon	2675767	2675938	.	+	.	ID=exon-XM_033510779.1-5;Dbxref=GeneID:117243360%2CGenbank:XM_033510779.1;Parent=rna-XM_033510779.1
NW_022882925.1	Gnomon	mRNA	1643223	1645181	.	+	.	Name=XM_033508836.1;ID=rna-XM_033508836.1;Dbxref=GeneID:117242298%2CGenbank:XM_033508836.1;Parent=gene-LOC117242298
NW_022882925.1	Gnomon	exon	5160717	5160835	.	+	.	ID=exon-XM_033510851.1-20;Dbxref=GeneID:117243400%2CGenbank:XM_033510851.1;Parent=rna-XM_033510851.1
NW_022882925.1	Gnomon	exon	5160912	5160950	.	+	.	ID=exon-XM_033510851.1-21;Dbxref=GeneID:117243400%2CGenbank:XM_033510851.1;Parent=rna-XM_033510851.1
NW_022882925.1	Gnomon	exon	5161066	5161180	.	+	.	ID=exon-XM_033510851.1-22;Dbxref=GeneID:117243400%2CGenbank:XM_033510851.1;Parent=rna-XM_033510851.1
NW_022882925.1	Gnomon	CDS	3154937	3155079	.	+	0	Name=XP_033366693.1;ID=cds-XP_033366693.1;Dbxref=GeneID:117243372%2CGenbank:XP_033366693.1;Parent=rna-XM_033510802.1
NW_022882925.1	Gnomon	CDS	3155219	3155516	.	+	0	Name=XP_033366693.1;ID=cds-XP_033366693.1;Dbxref=GeneID:117243372%2CGenbank:XP_033366693.1;Parent=rna-XM_033510802.1
NW_022882925.1	Gnomon	CDS	3155601	3155941	.	+	0	Name=XP_033366693.1;ID=cds-XP_033366693.1;Dbxref=GeneID:117243372%2CGenbank:XP_033366693.1;Parent=rna-XM_033510802.1
NW_022882925.1	Gnomon	CDS	3156017	3156140	.	+	0	Name=XP_033366693.1;ID=cds-XP_033366693.1;Dbxref=GeneID:117243372%2CGenbank:XP_033366693.1;Parent=rna-XM_033510802.1
NW_022882925.1	Gnomon	CDS	3166761	3166776	.	+	0	Name=XP_033366703.1;ID=cds-XP_033366703.1;Dbxref=GeneID:117243377%2CGenbank:XP_033366703.1;Parent=rna-XM_033510812.1
NW_022882925.1	Gnomon	CDS	3174732	3174806	.	+	0	Name=XP_033366703.1;ID=cds-XP_033366703.1;Dbxref=GeneID:117243377%2CGenbank:XP_033366703.1;Parent=rna-XM_033510812.1
NW_022882925.1	Gnomon	CDS	3174889	3174992	.	+	0	Name=XP_033366703.1;ID=cds-XP_033366703.1;Dbxref=GeneID:117243377%2CGenbank:XP_033366703.1;Parent=rna-XM_033510812.1
NW_022882925.1	Gnomon	CDS	3175077	3175235	.	+	0	Name=XP_033366703.1;ID=cds-XP_033366703.1;Dbxref=GeneID:117243377%2CGenbank:XP_033366703.1;Parent=rna-XM_033510812.1
NW_022882925.1	Gnomon	CDS	3175312	3175485	.	+	0	Name=XP_033366703.1;ID=cds-XP_033366703.1;Dbxref=GeneID:117243377%2CGenbank:XP_033366703.1;Parent=rna-XM_033510812.1
NW_022882925.1	Gnomon	exon	4675123	4675284	.	-	.	ID=exon-XM_033510072.1-11;Dbxref=GeneID:117242987%2CGenbank:XM_033510072.1;Parent=rna-XM_033510072.1
NW_022882925.1	Gnomon	exon	4674426	4674859	.	-	.	ID=exon-XM_033510072.1-12;Dbxref=GeneID:117242987%2CGenbank:XM_033510072.1;Parent=rna-XM_033510072.1
NW_022882925.1	Gnomon	exon	4675353	4675508	.	-	.	ID=exon-XM_033510072.1-10;Dbxref=GeneID:117242987%2CGenbank:XM_033510072.1;Parent=rna-XM_033510072.1
NW_022882925.1	Gnomon	exon	9367493	9367630	.	-	.	ID=exon-XM_033510317.1-8;Dbxref=GeneID:117243108%2CGenbank:XM_033510317.1;Parent=rna-XM_033510317.1
[truncated: 18,503 more rows]
