# Supplementary material for: Prevalent bee venom genes evolved before the aculeate stinger and eusociality
Source: BMC Biol. 2023 Oct 23;21:229. doi: 10.1186/s12915-023-01656-5 (PMC10591384; doi:10.1186/s12915-023-01656-5)
Supplement: Supplementary file 42 — Additional file 42. Gff files of all toxin gene annotations. [file 12915_2023_1656_MOESM42_ESM.zip › AdditionalFile9_ToxinGeneAnnotations/NW_022340755.1._ICA.gff_modified_Koludarov_et_al_2021.gff3]

##gff-version 3
##source-version geneious 2020.2.2
##sequence-region	NW_022340755.1	1	1633133
NW_022340755.1	Koludarov_et_al_2021	gene	611430	678154	.	+	.	Name=Icarapin
NW_022340755.1	Koludarov_et_al_2021	gene	508707	522520	.	-	.	Name=VA
NW_022340755.1	Koludarov_et_al_2021	gene	522814	528509	.	-	.	Name=VA
NW_022340755.1	Gnomon	exon	1008776	1009051	.	+	.	ID=exon-XM_031987805.1-4;Dbxref=GeneID:116431844%2CGenbank:XM_031987805.1;Parent=rna-XM_031987805.1
NW_022340755.1	Gnomon	exon	1009191	1009316	.	+	.	ID=exon-XM_031987805.1-5;Dbxref=GeneID:116431844%2CGenbank:XM_031987805.1;Parent=rna-XM_031987805.1
NW_022340755.1	Gnomon	exon	1007581	1007730	.	+	.	ID=exon-XM_031987805.1-2;Dbxref=GeneID:116431844%2CGenbank:XM_031987805.1;Parent=rna-XM_031987805.1
NW_022340755.1	Gnomon	exon	1008077	1008116	.	+	.	ID=exon-XM_031987805.1-3;Dbxref=GeneID:116431844%2CGenbank:XM_031987805.1;Parent=rna-XM_031987805.1
NW_022340755.1	Gnomon	exon	1007067	1007466	.	+	.	ID=exon-XM_031987805.1-1;Dbxref=GeneID:116431844%2CGenbank:XM_031987805.1;Parent=rna-XM_031987805.1
NW_022340755.1	Gnomon	exon	1010094	1010381	.	+	.	ID=exon-XM_031987805.1-8;Dbxref=GeneID:116431844%2CGenbank:XM_031987805.1;Parent=rna-XM_031987805.1
NW_022340755.1	Gnomon	exon	1010627	1010873	.	+	.	ID=exon-XM_031987805.1-9;Dbxref=GeneID:116431844%2CGenbank:XM_031987805.1;Parent=rna-XM_031987805.1
NW_022340755.1	Gnomon	exon	1009394	1009645	.	+	.	ID=exon-XM_031987805.1-6;Dbxref=GeneID:116431844%2CGenbank:XM_031987805.1;Parent=rna-XM_031987805.1
NW_022340755.1	Gnomon	exon	1009736	1009955	.	+	.	ID=exon-XM_031987805.1-7;Dbxref=GeneID:116431844%2CGenbank:XM_031987805.1;Parent=rna-XM_031987805.1
NW_022340755.1	Gnomon	exon	682750	682806	.	-	.	ID=exon-XM_031987767.1-20;Dbxref=GeneID:116431835%2CGenbank:XM_031987767.1;Parent=rna-XM_031987767.1
NW_022340755.1	Gnomon	exon	684616	684712	.	-	.	ID=exon-XM_031987767.1-16;Dbxref=GeneID:116431835%2CGenbank:XM_031987767.1;Parent=rna-XM_031987767.1
NW_022340755.1	Gnomon	exon	684418	684538	.	-	.	ID=exon-XM_031987767.1-17;Dbxref=GeneID:116431835%2CGenbank:XM_031987767.1;Parent=rna-XM_031987767.1
NW_022340755.1	Gnomon	exon	683484	683993	.	-	.	ID=exon-XM_031987767.1-18;Dbxref=GeneID:116431835%2CGenbank:XM_031987767.1;Parent=rna-XM_031987767.1
NW_022340755.1	Gnomon	exon	683278	683347	.	-	.	ID=exon-XM_031987767.1-19;Dbxref=GeneID:116431835%2CGenbank:XM_031987767.1;Parent=rna-XM_031987767.1
NW_022340755.1	Gnomon	exon	685865	686089	.	-	.	ID=exon-XM_031987767.1-10;Dbxref=GeneID:116431835%2CGenbank:XM_031987767.1;Parent=rna-XM_031987767.1
NW_022340755.1	Gnomon	exon	685745	685765	.	-	.	ID=exon-XM_031987767.1-11;Dbxref=GeneID:116431835%2CGenbank:XM_031987767.1;Parent=rna-XM_031987767.1
NW_022340755.1	Gnomon	exon	685498	685665	.	-	.	ID=exon-XM_031987767.1-12;Dbxref=GeneID:116431835%2CGenbank:XM_031987767.1;Parent=rna-XM_031987767.1
NW_022340755.1	Gnomon	exon	685175	685394	.	-	.	ID=exon-XM_031987767.1-13;Dbxref=GeneID:116431835%2CGenbank:XM_031987767.1;Parent=rna-XM_031987767.1
NW_022340755.1	Gnomon	exon	684973	685111	.	-	.	ID=exon-XM_031987767.1-14;Dbxref=GeneID:116431835%2CGenbank:XM_031987767.1;Parent=rna-XM_031987767.1
NW_022340755.1	Gnomon	exon	684799	684888	.	-	.	ID=exon-XM_031987767.1-15;Dbxref=GeneID:116431835%2CGenbank:XM_031987767.1;Parent=rna-XM_031987767.1
NW_022340755.1	Gnomon	exon	1046083	1046335	.	+	.	ID=exon-XR_004236015.1-3;Dbxref=GeneID:116431825%2CGenbank:XR_004236015.1;Parent=rna-XR_004236015.1
NW_022340755.1	Gnomon	exon	1050664	1050736	.	+	.	ID=exon-XR_004236015.1-4;Dbxref=GeneID:116431825%2CGenbank:XR_004236015.1;Parent=rna-XR_004236015.1
NW_022340755.1	Gnomon	exon	1044101	1044137	.	+	.	ID=exon-XR_004236015.1-1;Dbxref=GeneID:116431825%2CGenbank:XR_004236015.1;Parent=rna-XR_004236015.1
NW_022340755.1	Gnomon	exon	1044208	1046012	.	+	.	ID=exon-XR_004236015.1-2;Dbxref=GeneID:116431825%2CGenbank:XR_004236015.1;Parent=rna-XR_004236015.1
NW_022340755.1	Gnomon	exon	685498	685665	.	-	.	ID=exon-XM_031987771.1-11;Dbxref=GeneID:116431835%2CGenbank:XM_031987771.1;Parent=rna-XM_031987771.1
NW_022340755.1	Gnomon	exon	685175	685394	.	-	.	ID=exon-XM_031987771.1-12;Dbxref=GeneID:116431835%2CGenbank:XM_031987771.1;Parent=rna-XM_031987771.1
NW_022340755.1	Gnomon	exon	685865	686089	.	-	.	ID=exon-XM_031987771.1-10;Dbxref=GeneID:116431835%2CGenbank:XM_031987771.1;Parent=rna-XM_031987771.1
NW_022340755.1	Gnomon	exon	684616	684712	.	-	.	ID=exon-XM_031987771.1-15;Dbxref=GeneID:116431835%2CGenbank:XM_031987771.1;Parent=rna-XM_031987771.1
NW_022340755.1	Gnomon	exon	684418	684538	.	-	.	ID=exon-XM_031987771.1-16;Dbxref=GeneID:116431835%2CGenbank:XM_031987771.1;Parent=rna-XM_031987771.1
NW_022340755.1	Gnomon	exon	684973	685111	.	-	.	ID=exon-XM_031987771.1-13;Dbxref=GeneID:116431835%2CGenbank:XM_031987771.1;Parent=rna-XM_031987771.1
NW_022340755.1	Gnomon	exon	684799	684888	.	-	.	ID=exon-XM_031987771.1-14;Dbxref=GeneID:116431835%2CGenbank:XM_031987771.1;Parent=rna-XM_031987771.1
NW_022340755.1	Gnomon	exon	683484	683993	.	-	.	ID=exon-XM_031987771.1-17;Dbxref=GeneID:116431835%2CGenbank:XM_031987771.1;Parent=rna-XM_031987771.1
NW_022340755.1	Gnomon	exon	682733	682806	.	-	.	ID=exon-XM_031987771.1-18;Dbxref=GeneID:116431835%2CGenbank:XM_031987771.1;Parent=rna-XM_031987771.1
NW_022340755.1	Gnomon	mRNA	199149	204585	.	+	.	Name=XM_031987865.1;ID=rna-XM_031987865.1;Dbxref=GeneID:116431854%2CGenbank:XM_031987865.1;Parent=gene-LOC116431854
NW_022340755.1	Gnomon	exon	184138	184680	.	+	.	ID=exon-XM_031987705.1-1;Dbxref=GeneID:116431810%2CGenbank:XM_031987705.1;Parent=rna-XM_031987705.1
NW_022340755.1	Gnomon	exon	185008	185083	.	+	.	ID=exon-XM_031987705.1-2;Dbxref=GeneID:116431810%2CGenbank:XM_031987705.1;Parent=rna-XM_031987705.1
NW_022340755.1	Gnomon	exon	185142	185247	.	+	.	ID=exon-XM_031987705.1-3;Dbxref=GeneID:116431810%2CGenbank:XM_031987705.1;Parent=rna-XM_031987705.1
NW_022340755.1	Gnomon	exon	185332	186486	.	+	.	ID=exon-XM_031987705.1-4;Dbxref=GeneID:116431810%2CGenbank:XM_031987705.1;Parent=rna-XM_031987705.1
NW_022340755.1	Gnomon	mRNA	199149	204585	.	+	.	Name=XM_031987864.1;ID=rna-XM_031987864.1;Dbxref=GeneID:116431854%2CGenbank:XM_031987864.1;Parent=gene-LOC116431854
NW_022340755.1	Gnomon	CDS	964685	964837	.	-	0	Name=XP_031843611.1;ID=cds-XP_031843611.1;Dbxref=GeneID:116431829%2CGenbank:XP_031843611.1;Parent=rna-XM_031987751.1
NW_022340755.1	Gnomon	CDS	854522	854742	.	-	0	Name=XP_031843611.1;ID=cds-XP_031843611.1;Dbxref=GeneID:116431829%2CGenbank:XP_031843611.1;Parent=rna-XM_031987751.1
NW_022340755.1	Gnomon	CDS	823360	824253	.	-	0	Name=XP_031843611.1;ID=cds-XP_031843611.1;Dbxref=GeneID:116431829%2CGenbank:XP_031843611.1;Parent=rna-XM_031987751.1
NW_022340755.1	Gnomon	CDS	817187	817267	.	-	0	Name=XP_031843611.1;ID=cds-XP_031843611.1;Dbxref=GeneID:116431829%2CGenbank:XP_031843611.1;Parent=rna-XM_031987751.1
NW_022340755.1	Gnomon	CDS	782117	782447	.	-	0	Name=XP_031843611.1;ID=cds-XP_031843611.1;Dbxref=GeneID:116431829%2CGenbank:XP_031843611.1;Parent=rna-XM_031987751.1
NW_022340755.1	Gnomon	CDS	767599	767822	.	-	0	Name=XP_031843611.1;ID=cds-XP_031843611.1;Dbxref=GeneID:116431829%2CGenbank:XP_031843611.1;Parent=rna-XM_031987751.1
NW_022340755.1	Gnomon	CDS	763203	764364	.	-	0	Name=XP_031843611.1;ID=cds-XP_031843611.1;Dbxref=GeneID:116431829%2CGenbank:XP_031843611.1;Parent=rna-XM_031987751.1
NW_022340755.1	Gnomon	CDS	758933	759400	.	-	0	Name=XP_031843611.1;ID=cds-XP_031843611.1;Dbxref=GeneID:116431829%2CGenbank:XP_031843611.1;Parent=rna-XM_031987751.1
NW_022340755.1	Gnomon	CDS	757430	758002	.	-	0	Name=XP_031843611.1;ID=cds-XP_031843611.1;Dbxref=GeneID:116431829%2CGenbank:XP_031843611.1;Parent=rna-XM_031987751.1
NW_022340755.1	Gnomon	mRNA	682749	690167	.	-	.	Name=XM_031987769.1;ID=rna-XM_031987769.1;Dbxref=GeneID:116431835%2CGenbank:XM_031987769.1;Parent=gene-LOC116431835
NW_022340755.1	Gnomon	mRNA	200161	204585	.	+	.	Name=XM_031987863.1;ID=rna-XM_031987863.1;Dbxref=GeneID:116431854%2CGenbank:XM_031987863.1;Parent=gene-LOC116431854
NW_022340755.1	Gnomon	exon	272521	272555	.	-	.	ID=exon-XM_031987829.1-1;Dbxref=GeneID:116431853%2CGenbank:XM_031987829.1;Parent=rna-XM_031987829.1
NW_022340755.1	Gnomon	exon	268098	268509	.	-	.	ID=exon-XM_031987829.1-2;Dbxref=GeneID:116431853%2CGenbank:XM_031987829.1;Parent=rna-XM_031987829.1
NW_022340755.1	Gnomon	exon	264941	265084	.	-	.	ID=exon-XM_031987829.1-3;Dbxref=GeneID:116431853%2CGenbank:XM_031987829.1;Parent=rna-XM_031987829.1
NW_022340755.1	Gnomon	exon	262978	263134	.	-	.	ID=exon-XM_031987829.1-4;Dbxref=GeneID:116431853%2CGenbank:XM_031987829.1;Parent=rna-XM_031987829.1
NW_022340755.1	Gnomon	exon	260957	261183	.	-	.	ID=exon-XM_031987829.1-5;Dbxref=GeneID:116431853%2CGenbank:XM_031987829.1;Parent=rna-XM_031987829.1
NW_022340755.1	Gnomon	exon	260421	260484	.	-	.	ID=exon-XM_031987829.1-6;Dbxref=GeneID:116431853%2CGenbank:XM_031987829.1;Parent=rna-XM_031987829.1
NW_022340755.1	Gnomon	exon	258903	259001	.	-	.	ID=exon-XM_031987829.1-7;Dbxref=GeneID:116431853%2CGenbank:XM_031987829.1;Parent=rna-XM_031987829.1
NW_022340755.1	Gnomon	exon	257399	257502	.	-	.	ID=exon-XM_031987829.1-8;Dbxref=GeneID:116431853%2CGenbank:XM_031987829.1;Parent=rna-XM_031987829.1
NW_022340755.1	Gnomon	exon	250511	250648	.	-	.	ID=exon-XM_031987829.1-9;Dbxref=GeneID:116431853%2CGenbank:XM_031987829.1;Parent=rna-XM_031987829.1
NW_022340755.1	Gnomon	CDS	964685	964837	.	-	0	Name=XP_031843610.1;ID=cds-XP_031843610.1;Dbxref=GeneID:116431829%2CGenbank:XP_031843610.1;Parent=rna-XM_031987750.1
NW_022340755.1	Gnomon	CDS	854522	854742	.	-	0	Name=XP_031843610.1;ID=cds-XP_031843610.1;Dbxref=GeneID:116431829%2CGenbank:XP_031843610.1;Parent=rna-XM_031987750.1
NW_022340755.1	Gnomon	CDS	823360	824253	.	-	0	Name=XP_031843610.1;ID=cds-XP_031843610.1;Dbxref=GeneID:116431829%2CGenbank:XP_031843610.1;Parent=rna-XM_031987750.1
NW_022340755.1	Gnomon	CDS	817187	817267	.	-	0	Name=XP_031843610.1;ID=cds-XP_031843610.1;Dbxref=GeneID:116431829%2CGenbank:XP_031843610.1;Parent=rna-XM_031987750.1
NW_022340755.1	Gnomon	CDS	782117	782447	.	-	0	Name=XP_031843610.1;ID=cds-XP_031843610.1;Dbxref=GeneID:116431829%2CGenbank:XP_031843610.1;Parent=rna-XM_031987750.1
NW_022340755.1	Gnomon	CDS	767599	767822	.	-	0	Name=XP_031843610.1;ID=cds-XP_031843610.1;Dbxref=GeneID:116431829%2CGenbank:XP_031843610.1;Parent=rna-XM_031987750.1
NW_022340755.1	Gnomon	CDS	763203	764364	.	-	0	Name=XP_031843610.1;ID=cds-XP_031843610.1;Dbxref=GeneID:116431829%2CGenbank:XP_031843610.1;Parent=rna-XM_031987750.1
NW_022340755.1	Gnomon	CDS	758933	759400	.	-	0	Name=XP_031843610.1;ID=cds-XP_031843610.1;Dbxref=GeneID:116431829%2CGenbank:XP_031843610.1;Parent=rna-XM_031987750.1
NW_022340755.1	Gnomon	CDS	757430	758002	.	-	0	Name=XP_031843610.1;ID=cds-XP_031843610.1;Dbxref=GeneID:116431829%2CGenbank:XP_031843610.1;Parent=rna-XM_031987750.1
NW_022340755.1	Gnomon	exon	264941	265084	.	-	.	ID=exon-XM_031987853.1-3;Dbxref=GeneID:116431853%2CGenbank:XM_031987853.1;Parent=rna-XM_031987853.1
NW_022340755.1	Gnomon	exon	262978	263134	.	-	.	ID=exon-XM_031987853.1-4;Dbxref=GeneID:116431853%2CGenbank:XM_031987853.1;Parent=rna-XM_031987853.1
NW_022340755.1	Gnomon	exon	272521	272555	.	-	.	ID=exon-XM_031987853.1-1;Dbxref=GeneID:116431853%2CGenbank:XM_031987853.1;Parent=rna-XM_031987853.1
NW_022340755.1	Gnomon	exon	268098	268509	.	-	.	ID=exon-XM_031987853.1-2;Dbxref=GeneID:116431853%2CGenbank:XM_031987853.1;Parent=rna-XM_031987853.1
NW_022340755.1	Gnomon	exon	258903	259001	.	-	.	ID=exon-XM_031987853.1-7;Dbxref=GeneID:116431853%2CGenbank:XM_031987853.1;Parent=rna-XM_031987853.1
NW_022340755.1	Gnomon	exon	252910	253013	.	-	.	ID=exon-XM_031987853.1-8;Dbxref=GeneID:116431853%2CGenbank:XM_031987853.1;Parent=rna-XM_031987853.1
NW_022340755.1	Gnomon	exon	260957	261183	.	-	.	ID=exon-XM_031987853.1-5;Dbxref=GeneID:116431853%2CGenbank:XM_031987853.1;Parent=rna-XM_031987853.1
NW_022340755.1	Gnomon	exon	260421	260484	.	-	.	ID=exon-XM_031987853.1-6;Dbxref=GeneID:116431853%2CGenbank:XM_031987853.1;Parent=rna-XM_031987853.1
NW_022340755.1	Gnomon	exon	250511	250648	.	-	.	ID=exon-XM_031987853.1-9;Dbxref=GeneID:116431853%2CGenbank:XM_031987853.1;Parent=rna-XM_031987853.1
NW_022340755.1	Gnomon	mRNA	210255	271235	.	-	.	Name=XM_031987862.1;ID=rna-XM_031987862.1;Dbxref=GeneID:116431853%2CGenbank:XM_031987862.1;Parent=gene-LOC116431853
NW_022340755.1	Gnomon	mRNA	682733	690167	.	-	.	Name=XM_031987768.1;ID=rna-XM_031987768.1;Dbxref=GeneID:116431835%2CGenbank:XM_031987768.1;Parent=gene-LOC116431835
NW_022340755.1	Gnomon	exon	732864	734228	.	+	.	ID=exon-XM_031987777.1-8;Dbxref=GeneID:116431837%2CGenbank:XM_031987777.1;Parent=rna-XM_031987777.1
NW_022340755.1	Gnomon	exon	730530	731000	.	+	.	ID=exon-XM_031987777.1-6;Dbxref=GeneID:116431837%2CGenbank:XM_031987777.1;Parent=rna-XM_031987777.1
NW_022340755.1	Gnomon	exon	731613	731989	.	+	.	ID=exon-XM_031987777.1-7;Dbxref=GeneID:116431837%2CGenbank:XM_031987777.1;Parent=rna-XM_031987777.1
NW_022340755.1	Gnomon	exon	726787	727002	.	+	.	ID=exon-XM_031987777.1-4;Dbxref=GeneID:116431837%2CGenbank:XM_031987777.1;Parent=rna-XM_031987777.1
NW_022340755.1	Gnomon	exon	729688	729853	.	+	.	ID=exon-XM_031987777.1-5;Dbxref=GeneID:116431837%2CGenbank:XM_031987777.1;Parent=rna-XM_031987777.1
NW_022340755.1	Gnomon	exon	718112	718224	.	+	.	ID=exon-XM_031987777.1-2;Dbxref=GeneID:116431837%2CGenbank:XM_031987777.1;Parent=rna-XM_031987777.1
NW_022340755.1	Gnomon	exon	718312	718406	.	+	.	ID=exon-XM_031987777.1-3;Dbxref=GeneID:116431837%2CGenbank:XM_031987777.1;Parent=rna-XM_031987777.1
NW_022340755.1	Gnomon	exon	716771	717114	.	+	.	ID=exon-XM_031987777.1-1;Dbxref=GeneID:116431837%2CGenbank:XM_031987777.1;Parent=rna-XM_031987777.1
NW_022340755.1	Gnomon	CDS	708070	708303	.	+	0	Name=XP_031843657.1;ID=cds-XP_031843657.1;Dbxref=GeneID:116431839%2CGenbank:XP_031843657.1;Parent=rna-XM_031987797.1
NW_022340755.1	Gnomon	CDS	709860	710205	.	+	0	Name=XP_031843657.1;ID=cds-XP_031843657.1;Dbxref=GeneID:116431839%2CGenbank:XP_031843657.1;Parent=rna-XM_031987797.1
NW_022340755.1	Gnomon	CDS	711606	711979	.	+	0	Name=XP_031843657.1;ID=cds-XP_031843657.1;Dbxref=GeneID:116431839%2CGenbank:XP_031843657.1;Parent=rna-XM_031987797.1
NW_022340755.1	Gnomon	mRNA	205418	265314	.	-	.	Name=XM_031987861.1;ID=rna-XM_031987861.1;Dbxref=GeneID:116431853%2CGenbank:XM_031987861.1;Parent=gene-LOC116431853
NW_022340755.1	Gnomon	mRNA	682750	690166	.	-	.	Name=XM_031987767.1;ID=rna-XM_031987767.1;Dbxref=GeneID:116431835%2CGenbank:XM_031987767.1;Parent=gene-LOC116431835
NW_022340755.1	Gnomon	exon	658218	658382	.	+	.	ID=exon-XM_031987728.1-2;Dbxref=GeneID:116431818%2CGenbank:XM_031987728.1;Parent=rna-XM_031987728.1
NW_022340755.1	Gnomon	exon	675768	675865	.	+	.	ID=exon-XM_031987728.1-3;Dbxref=GeneID:116431818%2CGenbank:XM_031987728.1;Parent=rna-XM_031987728.1
NW_022340755.1	Gnomon	exon	676926	678154	.	+	.	ID=exon-XM_031987728.1-4;Dbxref=GeneID:116431818%2CGenbank:XM_031987728.1;Parent=rna-XM_031987728.1
NW_022340755.1	Gnomon	exon	611430	611683	.	+	.	ID=exon-XM_031987728.1-1;Dbxref=GeneID:116431818%2CGenbank:XM_031987728.1;Parent=rna-XM_031987728.1
NW_022340755.1	Gnomon	exon	258903	259001	.	-	.	ID=exon-XM_031987828.1-7;Dbxref=GeneID:116431853%2CGenbank:XM_031987828.1;Parent=rna-XM_031987828.1
NW_022340755.1	Gnomon	exon	257399	257502	.	-	.	ID=exon-XM_031987828.1-8;Dbxref=GeneID:116431853%2CGenbank:XM_031987828.1;Parent=rna-XM_031987828.1
NW_022340755.1	Gnomon	exon	260957	261183	.	-	.	ID=exon-XM_031987828.1-5;Dbxref=GeneID:116431853%2CGenbank:XM_031987828.1;Parent=rna-XM_031987828.1
NW_022340755.1	Gnomon	exon	260421	260484	.	-	.	ID=exon-XM_031987828.1-6;Dbxref=GeneID:116431853%2CGenbank:XM_031987828.1;Parent=rna-XM_031987828.1
NW_022340755.1	Gnomon	exon	250511	250648	.	-	.	ID=exon-XM_031987828.1-9;Dbxref=GeneID:116431853%2CGenbank:XM_031987828.1;Parent=rna-XM_031987828.1
NW_022340755.1	Gnomon	exon	264941	265084	.	-	.	ID=exon-XM_031987828.1-3;Dbxref=GeneID:116431853%2CGenbank:XM_031987828.1;Parent=rna-XM_031987828.1
NW_022340755.1	Gnomon	exon	262978	263134	.	-	.	ID=exon-XM_031987828.1-4;Dbxref=GeneID:116431853%2CGenbank:XM_031987828.1;Parent=rna-XM_031987828.1
NW_022340755.1	Gnomon	exon	271312	271669	.	-	.	ID=exon-XM_031987828.1-1;Dbxref=GeneID:116431853%2CGenbank:XM_031987828.1;Parent=rna-XM_031987828.1
NW_022340755.1	Gnomon	exon	268098	268509	.	-	.	ID=exon-XM_031987828.1-2;Dbxref=GeneID:116431853%2CGenbank:XM_031987828.1;Parent=rna-XM_031987828.1
NW_022340755.1	Gnomon	CDS	708070	708303	.	+	0	Name=XP_031843656.1;ID=cds-XP_031843656.1;Dbxref=GeneID:116431839%2CGenbank:XP_031843656.1;Parent=rna-XM_031987796.1
NW_022340755.1	Gnomon	CDS	709860	710205	.	+	0	Name=XP_031843656.1;ID=cds-XP_031843656.1;Dbxref=GeneID:116431839%2CGenbank:XP_031843656.1;Parent=rna-XM_031987796.1
NW_022340755.1	Gnomon	CDS	711606	711979	.	+	0	Name=XP_031843656.1;ID=cds-XP_031843656.1;Dbxref=GeneID:116431839%2CGenbank:XP_031843656.1;Parent=rna-XM_031987796.1
NW_022340755.1	Gnomon	exon	767599	767822	.	-	.	ID=exon-XM_031987754.1-7;Dbxref=GeneID:116431829%2CGenbank:XM_031987754.1;Parent=rna-XM_031987754.1
NW_022340755.1	Gnomon	exon	763203	764364	.	-	.	ID=exon-XM_031987754.1-8;Dbxref=GeneID:116431829%2CGenbank:XM_031987754.1;Parent=rna-XM_031987754.1
NW_022340755.1	Gnomon	exon	817187	817267	.	-	.	ID=exon-XM_031987754.1-5;Dbxref=GeneID:116431829%2CGenbank:XM_031987754.1;Parent=rna-XM_031987754.1
NW_022340755.1	Gnomon	exon	782117	782447	.	-	.	ID=exon-XM_031987754.1-6;Dbxref=GeneID:116431829%2CGenbank:XM_031987754.1;Parent=rna-XM_031987754.1
NW_022340755.1	Gnomon	exon	758933	759400	.	-	.	ID=exon-XM_031987754.1-9;Dbxref=GeneID:116431829%2CGenbank:XM_031987754.1;Parent=rna-XM_031987754.1
NW_022340755.1	Gnomon	exon	854522	854742	.	-	.	ID=exon-XM_031987754.1-3;Dbxref=GeneID:116431829%2CGenbank:XM_031987754.1;Parent=rna-XM_031987754.1
NW_022340755.1	Gnomon	exon	823360	824253	.	-	.	ID=exon-XM_031987754.1-4;Dbxref=GeneID:116431829%2CGenbank:XM_031987754.1;Parent=rna-XM_031987754.1
NW_022340755.1	Gnomon	exon	975659	976167	.	-	.	ID=exon-XM_031987754.1-1;Dbxref=GeneID:116431829%2CGenbank:XM_031987754.1;Parent=rna-XM_031987754.1
NW_022340755.1	Gnomon	exon	964685	966509	.	-	.	ID=exon-XM_031987754.1-2;Dbxref=GeneID:116431829%2CGenbank:XM_031987754.1;Parent=rna-XM_031987754.1
NW_022340755.1	Gnomon	exon	758933	759400	.	-	.	ID=exon-XM_031987747.1-10;Dbxref=GeneID:116431829%2CGenbank:XM_031987747.1;Parent=rna-XM_031987747.1
NW_022340755.1	Gnomon	exon	752532	758002	.	-	.	ID=exon-XM_031987747.1-11;Dbxref=GeneID:116431829%2CGenbank:XM_031987747.1;Parent=rna-XM_031987747.1
NW_022340755.1	Gnomon	exon	268098	268509	.	-	.	ID=exon-XM_031987852.1-2;Dbxref=GeneID:116431853%2CGenbank:XM_031987852.1;Parent=rna-XM_031987852.1
NW_022340755.1	Gnomon	exon	264941	265084	.	-	.	ID=exon-XM_031987852.1-3;Dbxref=GeneID:116431853%2CGenbank:XM_031987852.1;Parent=rna-XM_031987852.1
NW_022340755.1	Gnomon	exon	262978	263134	.	-	.	ID=exon-XM_031987852.1-4;Dbxref=GeneID:116431853%2CGenbank:XM_031987852.1;Parent=rna-XM_031987852.1
NW_022340755.1	Gnomon	exon	260957	261183	.	-	.	ID=exon-XM_031987852.1-5;Dbxref=GeneID:116431853%2CGenbank:XM_031987852.1;Parent=rna-XM_031987852.1
NW_022340755.1	Gnomon	exon	272521	272555	.	-	.	ID=exon-XM_031987852.1-1;Dbxref=GeneID:116431853%2CGenbank:XM_031987852.1;Parent=rna-XM_031987852.1
NW_022340755.1	Gnomon	exon	260421	260484	.	-	.	ID=exon-XM_031987852.1-6;Dbxref=GeneID:116431853%2CGenbank:XM_031987852.1;Parent=rna-XM_031987852.1
NW_022340755.1	Gnomon	exon	258903	259001	.	-	.	ID=exon-XM_031987852.1-7;Dbxref=GeneID:116431853%2CGenbank:XM_031987852.1;Parent=rna-XM_031987852.1
NW_022340755.1	Gnomon	exon	252910	253013	.	-	.	ID=exon-XM_031987852.1-8;Dbxref=GeneID:116431853%2CGenbank:XM_031987852.1;Parent=rna-XM_031987852.1
NW_022340755.1	Gnomon	exon	250511	250648	.	-	.	ID=exon-XM_031987852.1-9;Dbxref=GeneID:116431853%2CGenbank:XM_031987852.1;Parent=rna-XM_031987852.1
NW_022340755.1	Gnomon	mRNA	210255	272555	.	-	.	Name=XM_031987860.1;ID=rna-XM_031987860.1;Dbxref=GeneID:116431853%2CGenbank:XM_031987860.1;Parent=gene-LOC116431853
NW_022340755.1	Gnomon	CDS	708070	708303	.	+	0	Name=XP_031843655.1;ID=cds-XP_031843655.1;Dbxref=GeneID:116431839%2CGenbank:XP_031843655.1;Parent=rna-XM_031987795.1
NW_022340755.1	Gnomon	CDS	709860	710205	.	+	0	Name=XP_031843655.1;ID=cds-XP_031843655.1;Dbxref=GeneID:116431839%2CGenbank:XP_031843655.1;Parent=rna-XM_031987795.1
NW_022340755.1	Gnomon	CDS	711606	711979	.	+	0	Name=XP_031843655.1;ID=cds-XP_031843655.1;Dbxref=GeneID:116431839%2CGenbank:XP_031843655.1;Parent=rna-XM_031987795.1
NW_022340755.1	Gnomon	mRNA	508707	522520	.	-	.	Name=XM_031987766.1;ID=rna-XM_031987766.1;Dbxref=GeneID:116431834%2CGenbank:XM_031987766.1;Parent=gene-LOC116431834
NW_022340755.1	Gnomon	CDS	680096	680465	.	+	0	Name=XP_031843659.1;ID=cds-XP_031843659.1;Dbxref=GeneID:116431841%2CGenbank:XP_031843659.1;Parent=rna-XM_031987799.1
NW_022340755.1	Gnomon	CDS	680897	681153	.	+	0	Name=XP_031843659.1;ID=cds-XP_031843659.1;Dbxref=GeneID:116431841%2CGenbank:XP_031843659.1;Parent=rna-XM_031987799.1
NW_022340755.1	Gnomon	CDS	681230	681421	.	+	0	Name=XP_031843659.1;ID=cds-XP_031843659.1;Dbxref=GeneID:116431841%2CGenbank:XP_031843659.1;Parent=rna-XM_031987799.1
NW_022340755.1	Gnomon	CDS	681499	681624	.	+	0	Name=XP_031843659.1;ID=cds-XP_031843659.1;Dbxref=GeneID:116431841%2CGenbank:XP_031843659.1;Parent=rna-XM_031987799.1
NW_022340755.1	Gnomon	exon	758933	759400	.	-	.	ID=exon-XM_031987750.1-10;Dbxref=GeneID:116431829%2CGenbank:XM_031987750.1;Parent=rna-XM_031987750.1
NW_022340755.1	Gnomon	exon	752532	758002	.	-	.	ID=exon-XM_031987750.1-11;Dbxref=GeneID:116431829%2CGenbank:XM_031987750.1;Parent=rna-XM_031987750.1
NW_022340755.1	Gnomon	mRNA	487823	500144	.	+	.	Name=XM_031987765.1;ID=rna-XM_031987765.1;Dbxref=GeneID:116431833%2CGenbank:XM_031987765.1;Parent=gene-LOC116431833
NW_022340755.1	Gnomon	CDS	708070	708303	.	+	0	Name=XP_031843658.1;ID=cds-XP_031843658.1;Dbxref=GeneID:116431839%2CGenbank:XP_031843658.1;Parent=rna-XM_031987798.1
NW_022340755.1	Gnomon	CDS	709860	710205	.	+	0	Name=XP_031843658.1;ID=cds-XP_031843658.1;Dbxref=GeneID:116431839%2CGenbank:XP_031843658.1;Parent=rna-XM_031987798.1
NW_022340755.1	Gnomon	CDS	711606	711979	.	+	0	Name=XP_031843658.1;ID=cds-XP_031843658.1;Dbxref=GeneID:116431839%2CGenbank:XP_031843658.1;Parent=rna-XM_031987798.1
NW_022340755.1	Gnomon	mRNA	468951	481631	.	-	.	Name=XM_031987764.1;ID=rna-XM_031987764.1;Dbxref=GeneID:116431832%2CGenbank:XM_031987764.1;Parent=gene-LOC116431832
NW_022340755.1	Gnomon	exon	1048223	1048352	.	-	.	ID=exon-XM_031987731.1-4;Dbxref=GeneID:116431823%2CGenbank:XM_031987731.1;Parent=rna-XM_031987731.1
NW_022340755.1	Gnomon	CDS	192774	192899	.	-	0	Name=XP_031843559.1;ID=cds-XP_031843559.1;Dbxref=GeneID:116431806%2CGenbank:XP_031843559.1;Parent=rna-XM_031987699.1
NW_022340755.1	Gnomon	CDS	191989	192040	.	-	0	Name=XP_031843559.1;ID=cds-XP_031843559.1;Dbxref=GeneID:116431806%2CGenbank:XP_031843559.1;Parent=rna-XM_031987699.1
NW_022340755.1	Gnomon	CDS	187623	187813	.	-	0	Name=XP_031843559.1;ID=cds-XP_031843559.1;Dbxref=GeneID:116431806%2CGenbank:XP_031843559.1;Parent=rna-XM_031987699.1
NW_022340755.1	Gnomon	CDS	187040	187192	.	-	0	Name=XP_031843559.1;ID=cds-XP_031843559.1;Dbxref=GeneID:116431806%2CGenbank:XP_031843559.1;Parent=rna-XM_031987699.1
NW_022340755.1	Gnomon	CDS	186740	186964	.	-	0	Name=XP_031843559.1;ID=cds-XP_031843559.1;Dbxref=GeneID:116431806%2CGenbank:XP_031843559.1;Parent=rna-XM_031987699.1
NW_022340755.1	Gnomon	exon	1040283	1040491	.	-	.	ID=exon-XM_031987731.1-5;Dbxref=GeneID:116431823%2CGenbank:XM_031987731.1;Parent=rna-XM_031987731.1
NW_022340755.1	Gnomon	exon	1383717	1384248	.	-	.	ID=exon-XM_031987731.1-2;Dbxref=GeneID:116431823%2CGenbank:XM_031987731.1;Parent=rna-XM_031987731.1
NW_022340755.1	Gnomon	exon	1266682	1266720	.	-	.	ID=exon-XM_031987731.1-3;Dbxref=GeneID:116431823%2CGenbank:XM_031987731.1;Parent=rna-XM_031987731.1
NW_022340755.1	Gnomon	exon	1427336	1427395	.	-	.	ID=exon-XM_031987731.1-1;Dbxref=GeneID:116431823%2CGenbank:XM_031987731.1;Parent=rna-XM_031987731.1
NW_022340755.1	Gnomon	exon	1035397	1035551	.	-	.	ID=exon-XM_031987731.1-8;Dbxref=GeneID:116431823%2CGenbank:XM_031987731.1;Parent=rna-XM_031987731.1
NW_022340755.1	Gnomon	exon	1033252	1033396	.	-	.	ID=exon-XM_031987731.1-9;Dbxref=GeneID:116431823%2CGenbank:XM_031987731.1;Parent=rna-XM_031987731.1
NW_022340755.1	Gnomon	exon	1039081	1039191	.	-	.	ID=exon-XM_031987731.1-6;Dbxref=GeneID:116431823%2CGenbank:XM_031987731.1;Parent=rna-XM_031987731.1
NW_022340755.1	Gnomon	exon	1036006	1036212	.	-	.	ID=exon-XM_031987731.1-7;Dbxref=GeneID:116431823%2CGenbank:XM_031987731.1;Parent=rna-XM_031987731.1
NW_022340755.1	Gnomon	exon	752532	758002	.	-	.	ID=exon-XM_031987760.1-10;Dbxref=GeneID:116431829%2CGenbank:XM_031987760.1;Parent=rna-XM_031987760.1
NW_022340755.1	Gnomon	mRNA	318887	355876	.	-	.	Name=XM_031987763.1;ID=rna-XM_031987763.1;Dbxref=GeneID:116431831%2CGenbank:XM_031987763.1;Parent=gene-LOC116431831
NW_022340755.1	Gnomon	exon	214107	214836	.	-	.	ID=exon-XM_031987846.1-21;Dbxref=GeneID:116431853%2CGenbank:XM_031987846.1;Parent=rna-XM_031987846.1
NW_022340755.1	Gnomon	exon	212841	213202	.	-	.	ID=exon-XM_031987846.1-22;Dbxref=GeneID:116431853%2CGenbank:XM_031987846.1;Parent=rna-XM_031987846.1
NW_022340755.1	Gnomon	exon	212114	212509	.	-	.	ID=exon-XM_031987846.1-23;Dbxref=GeneID:116431853%2CGenbank:XM_031987846.1;Parent=rna-XM_031987846.1
NW_022340755.1	Gnomon	exon	211308	211652	.	-	.	ID=exon-XM_031987846.1-24;Dbxref=GeneID:116431853%2CGenbank:XM_031987846.1;Parent=rna-XM_031987846.1
NW_022340755.1	Gnomon	exon	210270	210518	.	-	.	ID=exon-XM_031987846.1-25;Dbxref=GeneID:116431853%2CGenbank:XM_031987846.1;Parent=rna-XM_031987846.1
NW_022340755.1	Gnomon	exon	205418	206323	.	-	.	ID=exon-XM_031987846.1-26;Dbxref=GeneID:116431853%2CGenbank:XM_031987846.1;Parent=rna-XM_031987846.1
NW_022340755.1	Gnomon	exon	215567	215645	.	-	.	ID=exon-XM_031987846.1-20;Dbxref=GeneID:116431853%2CGenbank:XM_031987846.1;Parent=rna-XM_031987846.1
NW_022340755.1	Gnomon	CDS	726796	727002	.	+	0	Name=XP_031843652.1;ID=cds-XP_031843652.1;Dbxref=GeneID:116431837%2CGenbank:XP_031843652.1;Parent=rna-XM_031987792.1
NW_022340755.1	Gnomon	CDS	729688	729853	.	+	0	Name=XP_031843652.1;ID=cds-XP_031843652.1;Dbxref=GeneID:116431837%2CGenbank:XP_031843652.1;Parent=rna-XM_031987792.1
NW_022340755.1	Gnomon	CDS	730530	731000	.	+	0	Name=XP_031843652.1;ID=cds-XP_031843652.1;Dbxref=GeneID:116431837%2CGenbank:XP_031843652.1;Parent=rna-XM_031987792.1
NW_022340755.1	Gnomon	CDS	731613	731989	.	+	0	Name=XP_031843652.1;ID=cds-XP_031843652.1;Dbxref=GeneID:116431837%2CGenbank:XP_031843652.1;Parent=rna-XM_031987792.1
NW_022340755.1	Gnomon	CDS	732864	733136	.	+	0	Name=XP_031843652.1;ID=cds-XP_031843652.1;Dbxref=GeneID:116431837%2CGenbank:XP_031843652.1;Parent=rna-XM_031987792.1
NW_022340755.1	Gnomon	exon	219358	219586	.	-	.	ID=exon-XM_031987846.1-18;Dbxref=GeneID:116431853%2CGenbank:XM_031987846.1;Parent=rna-XM_031987846.1
NW_022340755.1	Gnomon	exon	218280	218563	.	-	.	ID=exon-XM_031987846.1-19;Dbxref=GeneID:116431853%2CGenbank:XM_031987846.1;Parent=rna-XM_031987846.1
NW_022340755.1	Gnomon	exon	249620	249889	.	-	.	ID=exon-XM_031987846.1-10;Dbxref=GeneID:116431853%2CGenbank:XM_031987846.1;Parent=rna-XM_031987846.1
NW_022340755.1	Gnomon	exon	243155	243325	.	-	.	ID=exon-XM_031987846.1-11;Dbxref=GeneID:116431853%2CGenbank:XM_031987846.1;Parent=rna-XM_031987846.1
NW_022340755.1	Gnomon	exon	239777	239956	.	-	.	ID=exon-XM_031987846.1-12;Dbxref=GeneID:116431853%2CGenbank:XM_031987846.1;Parent=rna-XM_031987846.1
NW_022340755.1	Gnomon	exon	238618	239042	.	-	.	ID=exon-XM_031987846.1-13;Dbxref=GeneID:116431853%2CGenbank:XM_031987846.1;Parent=rna-XM_031987846.1
NW_022340755.1	Gnomon	exon	237448	237565	.	-	.	ID=exon-XM_031987846.1-14;Dbxref=GeneID:116431853%2CGenbank:XM_031987846.1;Parent=rna-XM_031987846.1
NW_022340755.1	Gnomon	exon	233369	233632	.	-	.	ID=exon-XM_031987846.1-15;Dbxref=GeneID:116431853%2CGenbank:XM_031987846.1;Parent=rna-XM_031987846.1
NW_022340755.1	Gnomon	exon	228029	228238	.	-	.	ID=exon-XM_031987846.1-16;Dbxref=GeneID:116431853%2CGenbank:XM_031987846.1;Parent=rna-XM_031987846.1
NW_022340755.1	Gnomon	exon	220276	220649	.	-	.	ID=exon-XM_031987846.1-17;Dbxref=GeneID:116431853%2CGenbank:XM_031987846.1;Parent=rna-XM_031987846.1
NW_022340755.1	Gnomon	exon	186311	186964	.	-	.	ID=exon-XM_031987699.1-5;Dbxref=GeneID:116431806%2CGenbank:XM_031987699.1;Parent=rna-XM_031987699.1
NW_022340755.1	Gnomon	exon	187623	187813	.	-	.	ID=exon-XM_031987699.1-3;Dbxref=GeneID:116431806%2CGenbank:XM_031987699.1;Parent=rna-XM_031987699.1
NW_022340755.1	Gnomon	exon	187040	187192	.	-	.	ID=exon-XM_031987699.1-4;Dbxref=GeneID:116431806%2CGenbank:XM_031987699.1;Parent=rna-XM_031987699.1
NW_022340755.1	Gnomon	exon	192774	193089	.	-	.	ID=exon-XM_031987699.1-1;Dbxref=GeneID:116431806%2CGenbank:XM_031987699.1;Parent=rna-XM_031987699.1
NW_022340755.1	Gnomon	exon	191989	192040	.	-	.	ID=exon-XM_031987699.1-2;Dbxref=GeneID:116431806%2CGenbank:XM_031987699.1;Parent=rna-XM_031987699.1
NW_022340755.1	Gnomon	CDS	192688	192700	.	+	0	Name=XP_031843558.1;ID=cds-XP_031843558.1;Dbxref=GeneID:116431805%2CGenbank:XP_031843558.1;Parent=rna-XM_031987698.1
NW_022340755.1	Gnomon	CDS	193521	193744	.	+	0	Name=XP_031843558.1;ID=cds-XP_031843558.1;Dbxref=GeneID:116431805%2CGenbank:XP_031843558.1;Parent=rna-XM_031987698.1
NW_022340755.1	Gnomon	CDS	193817	193947	.	+	0	Name=XP_031843558.1;ID=cds-XP_031843558.1;Dbxref=GeneID:116431805%2CGenbank:XP_031843558.1;Parent=rna-XM_031987698.1
NW_022340755.1	Gnomon	CDS	194061	194290	.	+	0	Name=XP_031843558.1;ID=cds-XP_031843558.1;Dbxref=GeneID:116431805%2CGenbank:XP_031843558.1;Parent=rna-XM_031987698.1
NW_022340755.1	Gnomon	CDS	194375	194589	.	+	0	Name=XP_031843558.1;ID=cds-XP_031843558.1;Dbxref=GeneID:116431805%2CGenbank:XP_031843558.1;Parent=rna-XM_031987698.1
NW_022340755.1	Gnomon	CDS	194664	194846	.	+	0	Name=XP_031843558.1;ID=cds-XP_031843558.1;Dbxref=GeneID:116431805%2CGenbank:XP_031843558.1;Parent=rna-XM_031987698.1
NW_022340755.1	Gnomon	CDS	194974	195332	.	+	0	Name=XP_031843558.1;ID=cds-XP_031843558.1;Dbxref=GeneID:116431805%2CGenbank:XP_031843558.1;Parent=rna-XM_031987698.1
NW_022340755.1	Gnomon	CDS	195428	195557	.	+	0	Name=XP_031843558.1;ID=cds-XP_031843558.1;Dbxref=GeneID:116431805%2CGenbank:XP_031843558.1;Parent=rna-XM_031987698.1
NW_022340755.1	Gnomon	exon	758933	759400	.	-	.	ID=exon-XM_031987752.1-9;Dbxref=GeneID:116431829%2CGenbank:XM_031987752.1;Parent=rna-XM_031987752.1
NW_022340755.1	Gnomon	exon	767599	767822	.	-	.	ID=exon-XM_031987752.1-7;Dbxref=GeneID:116431829%2CGenbank:XM_031987752.1;Parent=rna-XM_031987752.1
NW_022340755.1	Gnomon	exon	763203	764364	.	-	.	ID=exon-XM_031987752.1-8;Dbxref=GeneID:116431829%2CGenbank:XM_031987752.1;Parent=rna-XM_031987752.1
NW_022340755.1	Gnomon	exon	817187	817267	.	-	.	ID=exon-XM_031987752.1-5;Dbxref=GeneID:116431829%2CGenbank:XM_031987752.1;Parent=rna-XM_031987752.1
NW_022340755.1	Gnomon	exon	782117	782447	.	-	.	ID=exon-XM_031987752.1-6;Dbxref=GeneID:116431829%2CGenbank:XM_031987752.1;Parent=rna-XM_031987752.1
NW_022340755.1	Gnomon	exon	854522	854742	.	-	.	ID=exon-XM_031987752.1-3;Dbxref=GeneID:116431829%2CGenbank:XM_031987752.1;Parent=rna-XM_031987752.1
NW_022340755.1	Gnomon	exon	823360	824253	.	-	.	ID=exon-XM_031987752.1-4;Dbxref=GeneID:116431829%2CGenbank:XM_031987752.1;Parent=rna-XM_031987752.1
NW_022340755.1	Gnomon	exon	968882	968902	.	-	.	ID=exon-XM_031987752.1-1;Dbxref=GeneID:116431829%2CGenbank:XM_031987752.1;Parent=rna-XM_031987752.1
NW_022340755.1	Gnomon	exon	964685	967095	.	-	.	ID=exon-XM_031987752.1-2;Dbxref=GeneID:116431829%2CGenbank:XM_031987752.1;Parent=rna-XM_031987752.1
NW_022340755.1	Gnomon	CDS	726796	727002	.	+	0	Name=XP_031843651.1;ID=cds-XP_031843651.1;Dbxref=GeneID:116431837%2CGenbank:XP_031843651.1;Parent=rna-XM_031987791.1
NW_022340755.1	Gnomon	CDS	729688	729853	.	+	0	Name=XP_031843651.1;ID=cds-XP_031843651.1;Dbxref=GeneID:116431837%2CGenbank:XP_031843651.1;Parent=rna-XM_031987791.1
NW_022340755.1	Gnomon	CDS	730530	731000	.	+	0	Name=XP_031843651.1;ID=cds-XP_031843651.1;Dbxref=GeneID:116431837%2CGenbank:XP_031843651.1;Parent=rna-XM_031987791.1
NW_022340755.1	Gnomon	CDS	731613	731989	.	+	0	Name=XP_031843651.1;ID=cds-XP_031843651.1;Dbxref=GeneID:116431837%2CGenbank:XP_031843651.1;Parent=rna-XM_031987791.1
NW_022340755.1	Gnomon	CDS	732864	733136	.	+	0	Name=XP_031843651.1;ID=cds-XP_031843651.1;Dbxref=GeneID:116431837%2CGenbank:XP_031843651.1;Parent=rna-XM_031987791.1
NW_022340755.1	Gnomon	mRNA	752532	914582	.	-	.	Name=XM_031987760.1;ID=rna-XM_031987760.1;Dbxref=GeneID:116431829%2CGenbank:XM_031987760.1;Parent=gene-LOC116431829
NW_022340755.1	Gnomon	exon	250511	250648	.	-	.	ID=exon-XM_031987831.1-9;Dbxref=GeneID:116431853%2CGenbank:XM_031987831.1;Parent=rna-XM_031987831.1
NW_022340755.1	Gnomon	exon	260957	261183	.	-	.	ID=exon-XM_031987831.1-5;Dbxref=GeneID:116431853%2CGenbank:XM_031987831.1;Parent=rna-XM_031987831.1
NW_022340755.1	Gnomon	exon	260421	260484	.	-	.	ID=exon-XM_031987831.1-6;Dbxref=GeneID:116431853%2CGenbank:XM_031987831.1;Parent=rna-XM_031987831.1
NW_022340755.1	Gnomon	exon	258903	259001	.	-	.	ID=exon-XM_031987831.1-7;Dbxref=GeneID:116431853%2CGenbank:XM_031987831.1;Parent=rna-XM_031987831.1
NW_022340755.1	Gnomon	exon	257399	257502	.	-	.	ID=exon-XM_031987831.1-8;Dbxref=GeneID:116431853%2CGenbank:XM_031987831.1;Parent=rna-XM_031987831.1
NW_022340755.1	Gnomon	exon	272521	272555	.	-	.	ID=exon-XM_031987831.1-1;Dbxref=GeneID:116431853%2CGenbank:XM_031987831.1;Parent=rna-XM_031987831.1
NW_022340755.1	Gnomon	exon	268098	268509	.	-	.	ID=exon-XM_031987831.1-2;Dbxref=GeneID:116431853%2CGenbank:XM_031987831.1;Parent=rna-XM_031987831.1
NW_022340755.1	Gnomon	exon	264941	265084	.	-	.	ID=exon-XM_031987831.1-3;Dbxref=GeneID:116431853%2CGenbank:XM_031987831.1;Parent=rna-XM_031987831.1
NW_022340755.1	Gnomon	exon	262978	263134	.	-	.	ID=exon-XM_031987831.1-4;Dbxref=GeneID:116431853%2CGenbank:XM_031987831.1;Parent=rna-XM_031987831.1
NW_022340755.1	Gnomon	mRNA	752532	976167	.	-	.	Name=XM_031987761.1;ID=rna-XM_031987761.1;Dbxref=GeneID:116431829%2CGenbank:XM_031987761.1;Parent=gene-LOC116431829
NW_022340755.1	Gnomon	exon	215567	215645	.	-	.	ID=exon-XM_031987836.1-20;Dbxref=GeneID:116431853%2CGenbank:XM_031987836.1;Parent=rna-XM_031987836.1
NW_022340755.1	Gnomon	exon	214107	214836	.	-	.	ID=exon-XM_031987836.1-21;Dbxref=GeneID:116431853%2CGenbank:XM_031987836.1;Parent=rna-XM_031987836.1
NW_022340755.1	Gnomon	exon	211308	211652	.	-	.	ID=exon-XM_031987836.1-24;Dbxref=GeneID:116431853%2CGenbank:XM_031987836.1;Parent=rna-XM_031987836.1
NW_022340755.1	Gnomon	exon	210270	210518	.	-	.	ID=exon-XM_031987836.1-25;Dbxref=GeneID:116431853%2CGenbank:XM_031987836.1;Parent=rna-XM_031987836.1
NW_022340755.1	Gnomon	exon	212841	213202	.	-	.	ID=exon-XM_031987836.1-22;Dbxref=GeneID:116431853%2CGenbank:XM_031987836.1;Parent=rna-XM_031987836.1
NW_022340755.1	Gnomon	exon	212114	212509	.	-	.	ID=exon-XM_031987836.1-23;Dbxref=GeneID:116431853%2CGenbank:XM_031987836.1;Parent=rna-XM_031987836.1
NW_022340755.1	Gnomon	exon	205418	206323	.	-	.	ID=exon-XM_031987836.1-26;Dbxref=GeneID:116431853%2CGenbank:XM_031987836.1;Parent=rna-XM_031987836.1
NW_022340755.1	Gnomon	exon	218280	218563	.	-	.	ID=exon-XM_031987836.1-19;Dbxref=GeneID:116431853%2CGenbank:XM_031987836.1;Parent=rna-XM_031987836.1
NW_022340755.1	Gnomon	exon	679905	680465	.	+	.	ID=exon-XM_031987799.1-1;Dbxref=GeneID:116431841%2CGenbank:XM_031987799.1;Parent=rna-XM_031987799.1
NW_022340755.1	Gnomon	exon	680897	681153	.	+	.	ID=exon-XM_031987799.1-2;Dbxref=GeneID:116431841%2CGenbank:XM_031987799.1;Parent=rna-XM_031987799.1
NW_022340755.1	Gnomon	exon	681230	681421	.	+	.	ID=exon-XM_031987799.1-3;Dbxref=GeneID:116431841%2CGenbank:XM_031987799.1;Parent=rna-XM_031987799.1
NW_022340755.1	Gnomon	exon	249620	249889	.	-	.	ID=exon-XM_031987836.1-10;Dbxref=GeneID:116431853%2CGenbank:XM_031987836.1;Parent=rna-XM_031987836.1
NW_022340755.1	Gnomon	exon	238618	239042	.	-	.	ID=exon-XM_031987836.1-13;Dbxref=GeneID:116431853%2CGenbank:XM_031987836.1;Parent=rna-XM_031987836.1
NW_022340755.1	Gnomon	exon	235955	236075	.	-	.	ID=exon-XM_031987836.1-14;Dbxref=GeneID:116431853%2CGenbank:XM_031987836.1;Parent=rna-XM_031987836.1
NW_022340755.1	Gnomon	exon	243155	243325	.	-	.	ID=exon-XM_031987836.1-11;Dbxref=GeneID:116431853%2CGenbank:XM_031987836.1;Parent=rna-XM_031987836.1
NW_022340755.1	Gnomon	exon	239777	239956	.	-	.	ID=exon-XM_031987836.1-12;Dbxref=GeneID:116431853%2CGenbank:XM_031987836.1;Parent=rna-XM_031987836.1
NW_022340755.1	Gnomon	exon	220276	220649	.	-	.	ID=exon-XM_031987836.1-17;Dbxref=GeneID:116431853%2CGenbank:XM_031987836.1;Parent=rna-XM_031987836.1
NW_022340755.1	Gnomon	exon	681499	681666	.	+	.	ID=exon-XM_031987799.1-4;Dbxref=GeneID:116431841%2CGenbank:XM_031987799.1;Parent=rna-XM_031987799.1
NW_022340755.1	Gnomon	exon	219358	219586	.	-	.	ID=exon-XM_031987836.1-18;Dbxref=GeneID:116431853%2CGenbank:XM_031987836.1;Parent=rna-XM_031987836.1
NW_022340755.1	Gnomon	exon	233369	233632	.	-	.	ID=exon-XM_031987836.1-15;Dbxref=GeneID:116431853%2CGenbank:XM_031987836.1;Parent=rna-XM_031987836.1
NW_022340755.1	Gnomon	exon	228029	228238	.	-	.	ID=exon-XM_031987836.1-16;Dbxref=GeneID:116431853%2CGenbank:XM_031987836.1;Parent=rna-XM_031987836.1
NW_022340755.1	Gnomon	CDS	726796	727002	.	+	0	Name=XP_031843654.1;ID=cds-XP_031843654.1;Dbxref=GeneID:116431837%2CGenbank:XP_031843654.1;Parent=rna-XM_031987794.1
NW_022340755.1	Gnomon	CDS	729688	729853	.	+	0	Name=XP_031843654.1;ID=cds-XP_031843654.1;Dbxref=GeneID:116431837%2CGenbank:XP_031843654.1;Parent=rna-XM_031987794.1
NW_022340755.1	Gnomon	CDS	730530	731000	.	+	0	Name=XP_031843654.1;ID=cds-XP_031843654.1;Dbxref=GeneID:116431837%2CGenbank:XP_031843654.1;Parent=rna-XM_031987794.1
NW_022340755.1	Gnomon	CDS	731613	731989	.	+	0	Name=XP_031843654.1;ID=cds-XP_031843654.1;Dbxref=GeneID:116431837%2CGenbank:XP_031843654.1;Parent=rna-XM_031987794.1
NW_022340755.1	Gnomon	CDS	732864	733136	.	+	0	Name=XP_031843654.1;ID=cds-XP_031843654.1;Dbxref=GeneID:116431837%2CGenbank:XP_031843654.1;Parent=rna-XM_031987794.1
NW_022340755.1	Gnomon	exon	1011073	1011495	.	+	.	ID=exon-XM_031987806.1-9;Dbxref=GeneID:116431844%2CGenbank:XM_031987806.1;Parent=rna-XM_031987806.1
NW_022340755.1	Gnomon	exon	1009394	1009645	.	+	.	ID=exon-XM_031987806.1-5;Dbxref=GeneID:116431844%2CGenbank:XM_031987806.1;Parent=rna-XM_031987806.1
NW_022340755.1	Gnomon	exon	1009736	1009955	.	+	.	ID=exon-XM_031987806.1-6;Dbxref=GeneID:116431844%2CGenbank:XM_031987806.1;Parent=rna-XM_031987806.1
NW_022340755.1	Gnomon	exon	1010094	1010381	.	+	.	ID=exon-XM_031987806.1-7;Dbxref=GeneID:116431844%2CGenbank:XM_031987806.1;Parent=rna-XM_031987806.1
NW_022340755.1	Gnomon	exon	1010627	1010873	.	+	.	ID=exon-XM_031987806.1-8;Dbxref=GeneID:116431844%2CGenbank:XM_031987806.1;Parent=rna-XM_031987806.1
NW_022340755.1	Gnomon	exon	1007067	1007466	.	+	.	ID=exon-XM_031987806.1-1;Dbxref=GeneID:116431844%2CGenbank:XM_031987806.1;Parent=rna-XM_031987806.1
NW_022340755.1	Gnomon	exon	1007663	1007730	.	+	.	ID=exon-XM_031987806.1-2;Dbxref=GeneID:116431844%2CGenbank:XM_031987806.1;Parent=rna-XM_031987806.1
NW_022340755.1	Gnomon	exon	1008776	1009051	.	+	.	ID=exon-XM_031987806.1-3;Dbxref=GeneID:116431844%2CGenbank:XM_031987806.1;Parent=rna-XM_031987806.1
NW_022340755.1	Gnomon	exon	1009191	1009316	.	+	.	ID=exon-XM_031987806.1-4;Dbxref=GeneID:116431844%2CGenbank:XM_031987806.1;Parent=rna-XM_031987806.1
NW_022340755.1	Gnomon	CDS	726796	727002	.	+	0	Name=XP_031843653.1;ID=cds-XP_031843653.1;Dbxref=GeneID:116431837%2CGenbank:XP_031843653.1;Parent=rna-XM_031987793.1
NW_022340755.1	Gnomon	CDS	729688	729853	.	+	0	Name=XP_031843653.1;ID=cds-XP_031843653.1;Dbxref=GeneID:116431837%2CGenbank:XP_031843653.1;Parent=rna-XM_031987793.1
NW_022340755.1	Gnomon	CDS	730530	731000	.	+	0	Name=XP_031843653.1;ID=cds-XP_031843653.1;Dbxref=GeneID:116431837%2CGenbank:XP_031843653.1;Parent=rna-XM_031987793.1
NW_022340755.1	Gnomon	CDS	731613	731989	.	+	0	Name=XP_031843653.1;ID=cds-XP_031843653.1;Dbxref=GeneID:116431837%2CGenbank:XP_031843653.1;Parent=rna-XM_031987793.1
NW_022340755.1	Gnomon	CDS	732864	733136	.	+	0	Name=XP_031843653.1;ID=cds-XP_031843653.1;Dbxref=GeneID:116431837%2CGenbank:XP_031843653.1;Parent=rna-XM_031987793.1
NW_022340755.1	Gnomon	exon	249620	249889	.	-	.	ID=exon-XM_031987855.1-10;Dbxref=GeneID:116431853%2CGenbank:XM_031987855.1;Parent=rna-XM_031987855.1
NW_022340755.1	Gnomon	exon	241467	241637	.	-	.	ID=exon-XM_031987855.1-11;Dbxref=GeneID:116431853%2CGenbank:XM_031987855.1;Parent=rna-XM_031987855.1
NW_022340755.1	Gnomon	exon	234695	234812	.	-	.	ID=exon-XM_031987855.1-14;Dbxref=GeneID:116431853%2CGenbank:XM_031987855.1;Parent=rna-XM_031987855.1
NW_022340755.1	Gnomon	exon	233369	233632	.	-	.	ID=exon-XM_031987855.1-15;Dbxref=GeneID:116431853%2CGenbank:XM_031987855.1;Parent=rna-XM_031987855.1
NW_022340755.1	Gnomon	exon	239777	239956	.	-	.	ID=exon-XM_031987855.1-12;Dbxref=GeneID:116431853%2CGenbank:XM_031987855.1;Parent=rna-XM_031987855.1
NW_022340755.1	Gnomon	exon	238618	239042	.	-	.	ID=exon-XM_031987855.1-13;Dbxref=GeneID:116431853%2CGenbank:XM_031987855.1;Parent=rna-XM_031987855.1
NW_022340755.1	Gnomon	exon	219358	219586	.	-	.	ID=exon-XM_031987855.1-18;Dbxref=GeneID:116431853%2CGenbank:XM_031987855.1;Parent=rna-XM_031987855.1
NW_022340755.1	Gnomon	exon	218280	218563	.	-	.	ID=exon-XM_031987855.1-19;Dbxref=GeneID:116431853%2CGenbank:XM_031987855.1;Parent=rna-XM_031987855.1
NW_022340755.1	Gnomon	exon	228029	228238	.	-	.	ID=exon-XM_031987855.1-16;Dbxref=GeneID:116431853%2CGenbank:XM_031987855.1;Parent=rna-XM_031987855.1
NW_022340755.1	Gnomon	exon	220276	220649	.	-	.	ID=exon-XM_031987855.1-17;Dbxref=GeneID:116431853%2CGenbank:XM_031987855.1;Parent=rna-XM_031987855.1
NW_022340755.1	Gnomon	exon	214107	214836	.	-	.	ID=exon-XM_031987855.1-21;Dbxref=GeneID:116431853%2CGenbank:XM_031987855.1;Parent=rna-XM_031987855.1
NW_022340755.1	Gnomon	exon	212841	213202	.	-	.	ID=exon-XM_031987855.1-22;Dbxref=GeneID:116431853%2CGenbank:XM_031987855.1;Parent=rna-XM_031987855.1
NW_022340755.1	Gnomon	exon	215567	215645	.	-	.	ID=exon-XM_031987855.1-20;Dbxref=GeneID:116431853%2CGenbank:XM_031987855.1;Parent=rna-XM_031987855.1
NW_022340755.1	Gnomon	exon	210270	210518	.	-	.	ID=exon-XM_031987855.1-25;Dbxref=GeneID:116431853%2CGenbank:XM_031987855.1;Parent=rna-XM_031987855.1
NW_022340755.1	Gnomon	exon	205418	206323	.	-	.	ID=exon-XM_031987855.1-26;Dbxref=GeneID:116431853%2CGenbank:XM_031987855.1;Parent=rna-XM_031987855.1
NW_022340755.1	Gnomon	exon	212114	212509	.	-	.	ID=exon-XM_031987855.1-23;Dbxref=GeneID:116431853%2CGenbank:XM_031987855.1;Parent=rna-XM_031987855.1
NW_022340755.1	Gnomon	exon	211308	211652	.	-	.	ID=exon-XM_031987855.1-24;Dbxref=GeneID:116431853%2CGenbank:XM_031987855.1;Parent=rna-XM_031987855.1
NW_022340755.1	Gnomon	exon	257399	257502	.	-	.	ID=exon-XM_031987830.1-8;Dbxref=GeneID:116431853%2CGenbank:XM_031987830.1;Parent=rna-XM_031987830.1
NW_022340755.1	Gnomon	exon	250511	250648	.	-	.	ID=exon-XM_031987830.1-9;Dbxref=GeneID:116431853%2CGenbank:XM_031987830.1;Parent=rna-XM_031987830.1
NW_022340755.1	Gnomon	exon	260421	260484	.	-	.	ID=exon-XM_031987830.1-6;Dbxref=GeneID:116431853%2CGenbank:XM_031987830.1;Parent=rna-XM_031987830.1
NW_022340755.1	Gnomon	exon	258903	259001	.	-	.	ID=exon-XM_031987830.1-7;Dbxref=GeneID:116431853%2CGenbank:XM_031987830.1;Parent=rna-XM_031987830.1
NW_022340755.1	Gnomon	exon	262978	263134	.	-	.	ID=exon-XM_031987830.1-4;Dbxref=GeneID:116431853%2CGenbank:XM_031987830.1;Parent=rna-XM_031987830.1
NW_022340755.1	Gnomon	exon	260957	261183	.	-	.	ID=exon-XM_031987830.1-5;Dbxref=GeneID:116431853%2CGenbank:XM_031987830.1;Parent=rna-XM_031987830.1
NW_022340755.1	Gnomon	exon	268098	268509	.	-	.	ID=exon-XM_031987830.1-2;Dbxref=GeneID:116431853%2CGenbank:XM_031987830.1;Parent=rna-XM_031987830.1
NW_022340755.1	Gnomon	exon	264941	265084	.	-	.	ID=exon-XM_031987830.1-3;Dbxref=GeneID:116431853%2CGenbank:XM_031987830.1;Parent=rna-XM_031987830.1
NW_022340755.1	Gnomon	exon	272521	272555	.	-	.	ID=exon-XM_031987830.1-1;Dbxref=GeneID:116431853%2CGenbank:XM_031987830.1;Parent=rna-XM_031987830.1
NW_022340755.1	Gnomon	CDS	189955	190096	.	+	0	Name=XP_031843554.1;ID=cds-XP_031843554.1;Dbxref=GeneID:116431805%2CGenbank:XP_031843554.1;Parent=rna-XM_031987694.1
NW_022340755.1	Gnomon	CDS	193521	193744	.	+	0	Name=XP_031843554.1;ID=cds-XP_031843554.1;Dbxref=GeneID:116431805%2CGenbank:XP_031843554.1;Parent=rna-XM_031987694.1
NW_022340755.1	Gnomon	CDS	193817	193947	.	+	0	Name=XP_031843554.1;ID=cds-XP_031843554.1;Dbxref=GeneID:116431805%2CGenbank:XP_031843554.1;Parent=rna-XM_031987694.1
NW_022340755.1	Gnomon	CDS	194061	194290	.	+	0	Name=XP_031843554.1;ID=cds-XP_031843554.1;Dbxref=GeneID:116431805%2CGenbank:XP_031843554.1;Parent=rna-XM_031987694.1
NW_022340755.1	Gnomon	CDS	194375	194589	.	+	0	Name=XP_031843554.1;ID=cds-XP_031843554.1;Dbxref=GeneID:116431805%2CGenbank:XP_031843554.1;Parent=rna-XM_031987694.1
NW_022340755.1	Gnomon	CDS	194664	194846	.	+	0	Name=XP_031843554.1;ID=cds-XP_031843554.1;Dbxref=GeneID:116431805%2CGenbank:XP_031843554.1;Parent=rna-XM_031987694.1
NW_022340755.1	Gnomon	CDS	194974	195332	.	+	0	Name=XP_031843554.1;ID=cds-XP_031843554.1;Dbxref=GeneID:116431805%2CGenbank:XP_031843554.1;Parent=rna-XM_031987694.1
NW_022340755.1	Gnomon	CDS	195428	195557	.	+	0	Name=XP_031843554.1;ID=cds-XP_031843554.1;Dbxref=GeneID:116431805%2CGenbank:XP_031843554.1;Parent=rna-XM_031987694.1
NW_022340755.1	Gnomon	CDS	181109	181287	.	-	0	Name=XP_031843553.1;ID=cds-XP_031843553.1;Dbxref=GeneID:116431804%2CGenbank:XP_031843553.1;Parent=rna-XM_031987693.1
NW_022340755.1	Gnomon	CDS	175518	175627	.	-	0	Name=XP_031843553.1;ID=cds-XP_031843553.1;Dbxref=GeneID:116431804%2CGenbank:XP_031843553.1;Parent=rna-XM_031987693.1
NW_022340755.1	Gnomon	CDS	175238	175449	.	-	0	Name=XP_031843553.1;ID=cds-XP_031843553.1;Dbxref=GeneID:116431804%2CGenbank:XP_031843553.1;Parent=rna-XM_031987693.1
NW_022340755.1	Gnomon	CDS	174961	175149	.	-	0	Name=XP_031843553.1;ID=cds-XP_031843553.1;Dbxref=GeneID:116431804%2CGenbank:XP_031843553.1;Parent=rna-XM_031987693.1
NW_022340755.1	Gnomon	CDS	174737	174880	.	-	0	Name=XP_031843553.1;ID=cds-XP_031843553.1;Dbxref=GeneID:116431804%2CGenbank:XP_031843553.1;Parent=rna-XM_031987693.1
NW_022340755.1	Gnomon	CDS	173658	173754	.	-	0	Name=XP_031843553.1;ID=cds-XP_031843553.1;Dbxref=GeneID:116431804%2CGenbank:XP_031843553.1;Parent=rna-XM_031987693.1
NW_022340755.1	Gnomon	CDS	165235	165399	.	-	0	Name=XP_031843553.1;ID=cds-XP_031843553.1;Dbxref=GeneID:116431804%2CGenbank:XP_031843553.1;Parent=rna-XM_031987693.1
NW_022340755.1	Gnomon	CDS	73911	74780	.	-	0	Name=XP_031843553.1;ID=cds-XP_031843553.1;Dbxref=GeneID:116431804%2CGenbank:XP_031843553.1;Parent=rna-XM_031987693.1
NW_022340755.1	Gnomon	CDS	30053	30330	.	-	0	Name=XP_031843553.1;ID=cds-XP_031843553.1;Dbxref=GeneID:116431804%2CGenbank:XP_031843553.1;Parent=rna-XM_031987693.1
NW_022340755.1	Gnomon	CDS	26390	28104	.	-	0	Name=XP_031843553.1;ID=cds-XP_031843553.1;Dbxref=GeneID:116431804%2CGenbank:XP_031843553.1;Parent=rna-XM_031987693.1
NW_022340755.1	Gnomon	CDS	15156	15228	.	-	0	Name=XP_031843553.1;ID=cds-XP_031843553.1;Dbxref=GeneID:116431804%2CGenbank:XP_031843553.1;Parent=rna-XM_031987693.1
NW_022340755.1	Gnomon	exon	715611	716111	.	+	.	ID=exon-XM_031987776.1-1;Dbxref=GeneID:116431837%2CGenbank:XM_031987776.1;Parent=rna-XM_031987776.1
NW_022340755.1	Gnomon	exon	718112	718224	.	+	.	ID=exon-XM_031987776.1-2;Dbxref=GeneID:116431837%2CGenbank:XM_031987776.1;Parent=rna-XM_031987776.1
NW_022340755.1	Gnomon	exon	718312	718406	.	+	.	ID=exon-XM_031987776.1-3;Dbxref=GeneID:116431837%2CGenbank:XM_031987776.1;Parent=rna-XM_031987776.1
NW_022340755.1	Gnomon	exon	726787	727002	.	+	.	ID=exon-XM_031987776.1-4;Dbxref=GeneID:116431837%2CGenbank:XM_031987776.1;Parent=rna-XM_031987776.1
NW_022340755.1	Gnomon	exon	729688	729853	.	+	.	ID=exon-XM_031987776.1-5;Dbxref=GeneID:116431837%2CGenbank:XM_031987776.1;Parent=rna-XM_031987776.1
NW_022340755.1	Gnomon	exon	730530	731000	.	+	.	ID=exon-XM_031987776.1-6;Dbxref=GeneID:116431837%2CGenbank:XM_031987776.1;Parent=rna-XM_031987776.1
NW_022340755.1	Gnomon	exon	731613	731989	.	+	.	ID=exon-XM_031987776.1-7;Dbxref=GeneID:116431837%2CGenbank:XM_031987776.1;Parent=rna-XM_031987776.1
NW_022340755.1	Gnomon	exon	732864	734228	.	+	.	ID=exon-XM_031987776.1-8;Dbxref=GeneID:116431837%2CGenbank:XM_031987776.1;Parent=rna-XM_031987776.1
NW_022340755.1	Gnomon	CDS	268098	268304	.	-	0	Name=XP_031843699.1;ID=cds-XP_031843699.1;Dbxref=GeneID:116431853%2CGenbank:XP_031843699.1;Parent=rna-XM_031987839.1
NW_022340755.1	Gnomon	CDS	264941	265084	.	-	0	Name=XP_031843699.1;ID=cds-XP_031843699.1;Dbxref=GeneID:116431853%2CGenbank:XP_031843699.1;Parent=rna-XM_031987839.1
NW_022340755.1	Gnomon	CDS	262978	263134	.	-	0	Name=XP_031843699.1;ID=cds-XP_031843699.1;Dbxref=GeneID:116431853%2CGenbank:XP_031843699.1;Parent=rna-XM_031987839.1
NW_022340755.1	Gnomon	CDS	260957	261183	.	-	0	Name=XP_031843699.1;ID=cds-XP_031843699.1;Dbxref=GeneID:116431853%2CGenbank:XP_031843699.1;Parent=rna-XM_031987839.1
NW_022340755.1	Gnomon	CDS	260421	260484	.	-	0	Name=XP_031843699.1;ID=cds-XP_031843699.1;Dbxref=GeneID:116431853%2CGenbank:XP_031843699.1;Parent=rna-XM_031987839.1
NW_022340755.1	Gnomon	CDS	258903	259001	.	-	0	Name=XP_031843699.1;ID=cds-XP_031843699.1;Dbxref=GeneID:116431853%2CGenbank:XP_031843699.1;Parent=rna-XM_031987839.1
NW_022340755.1	Gnomon	CDS	256122	256225	.	-	0	Name=XP_031843699.1;ID=cds-XP_031843699.1;Dbxref=GeneID:116431853%2CGenbank:XP_031843699.1;Parent=rna-XM_031987839.1
NW_022340755.1	Gnomon	CDS	250511	250648	.	-	0	Name=XP_031843699.1;ID=cds-XP_031843699.1;Dbxref=GeneID:116431853%2CGenbank:XP_031843699.1;Parent=rna-XM_031987839.1
NW_022340755.1	Gnomon	CDS	249620	249889	.	-	0	Name=XP_031843699.1;ID=cds-XP_031843699.1;Dbxref=GeneID:116431853%2CGenbank:XP_031843699.1;Parent=rna-XM_031987839.1
NW_022340755.1	Gnomon	CDS	241467	241637	.	-	0	Name=XP_031843699.1;ID=cds-XP_031843699.1;Dbxref=GeneID:116431853%2CGenbank:XP_031843699.1;Parent=rna-XM_031987839.1
NW_022340755.1	Gnomon	CDS	239777	239956	.	-	0	Name=XP_031843699.1;ID=cds-XP_031843699.1;Dbxref=GeneID:116431853%2CGenbank:XP_031843699.1;Parent=rna-XM_031987839.1
NW_022340755.1	Gnomon	CDS	238618	239042	.	-	0	Name=XP_031843699.1;ID=cds-XP_031843699.1;Dbxref=GeneID:116431853%2CGenbank:XP_031843699.1;Parent=rna-XM_031987839.1
NW_022340755.1	Gnomon	CDS	235955	236075	.	-	0	Name=XP_031843699.1;ID=cds-XP_031843699.1;Dbxref=GeneID:116431853%2CGenbank:XP_031843699.1;Parent=rna-XM_031987839.1
NW_022340755.1	Gnomon	CDS	233369	233632	.	-	0	Name=XP_031843699.1;ID=cds-XP_031843699.1;Dbxref=GeneID:116431853%2CGenbank:XP_031843699.1;Parent=rna-XM_031987839.1
NW_022340755.1	Gnomon	CDS	228029	228238	.	-	0	Name=XP_031843699.1;ID=cds-XP_031843699.1;Dbxref=GeneID:116431853%2CGenbank:XP_031843699.1;Parent=rna-XM_031987839.1
NW_022340755.1	Gnomon	CDS	220276	220649	.	-	0	Name=XP_031843699.1;ID=cds-XP_031843699.1;Dbxref=GeneID:116431853%2CGenbank:XP_031843699.1;Parent=rna-XM_031987839.1
NW_022340755.1	Gnomon	CDS	219358	219586	.	-	0	Name=XP_031843699.1;ID=cds-XP_031843699.1;Dbxref=GeneID:116431853%2CGenbank:XP_031843699.1;Parent=rna-XM_031987839.1
NW_022340755.1	Gnomon	CDS	218280	218563	.	-	0	Name=XP_031843699.1;ID=cds-XP_031843699.1;Dbxref=GeneID:116431853%2CGenbank:XP_031843699.1;Parent=rna-XM_031987839.1
NW_022340755.1	Gnomon	CDS	215567	215645	.	-	0	Name=XP_031843699.1;ID=cds-XP_031843699.1;Dbxref=GeneID:116431853%2CGenbank:XP_031843699.1;Parent=rna-XM_031987839.1
NW_022340755.1	Gnomon	CDS	214107	214836	.	-	0	Name=XP_031843699.1;ID=cds-XP_031843699.1;Dbxref=GeneID:116431853%2CGenbank:XP_031843699.1;Parent=rna-XM_031987839.1
NW_022340755.1	Gnomon	CDS	212841	213202	.	-	0	Name=XP_031843699.1;ID=cds-XP_031843699.1;Dbxref=GeneID:116431853%2CGenbank:XP_031843699.1;Parent=rna-XM_031987839.1
NW_022340755.1	Gnomon	CDS	212114	212509	.	-	0	Name=XP_031843699.1;ID=cds-XP_031843699.1;Dbxref=GeneID:116431853%2CGenbank:XP_031843699.1;Parent=rna-XM_031987839.1
NW_022340755.1	Gnomon	CDS	211308	211652	.	-	0	Name=XP_031843699.1;ID=cds-XP_031843699.1;Dbxref=GeneID:116431853%2CGenbank:XP_031843699.1;Parent=rna-XM_031987839.1
NW_022340755.1	Gnomon	CDS	210270	210518	.	-	0	Name=XP_031843699.1;ID=cds-XP_031843699.1;Dbxref=GeneID:116431853%2CGenbank:XP_031843699.1;Parent=rna-XM_031987839.1
NW_022340755.1	Gnomon	CDS	206240	206323	.	-	0	Name=XP_031843699.1;ID=cds-XP_031843699.1;Dbxref=GeneID:116431853%2CGenbank:XP_031843699.1;Parent=rna-XM_031987839.1
NW_022340755.1	Gnomon	CDS	268098	268304	.	-	0	Name=XP_031843709.1;ID=cds-XP_031843709.1;Dbxref=GeneID:116431853%2CGenbank:XP_031843709.1;Parent=rna-XM_031987849.1
NW_022340755.1	Gnomon	CDS	264941	265084	.	-	0	Name=XP_031843709.1;ID=cds-XP_031843709.1;Dbxref=GeneID:116431853%2CGenbank:XP_031843709.1;Parent=rna-XM_031987849.1
NW_022340755.1	Gnomon	CDS	262978	263134	.	-	0	Name=XP_031843709.1;ID=cds-XP_031843709.1;Dbxref=GeneID:116431853%2CGenbank:XP_031843709.1;Parent=rna-XM_031987849.1
NW_022340755.1	Gnomon	CDS	260957	261183	.	-	0	Name=XP_031843709.1;ID=cds-XP_031843709.1;Dbxref=GeneID:116431853%2CGenbank:XP_031843709.1;Parent=rna-XM_031987849.1
NW_022340755.1	Gnomon	CDS	260421	260484	.	-	0	Name=XP_031843709.1;ID=cds-XP_031843709.1;Dbxref=GeneID:116431853%2CGenbank:XP_031843709.1;Parent=rna-XM_031987849.1
NW_022340755.1	Gnomon	CDS	258903	259001	.	-	0	Name=XP_031843709.1;ID=cds-XP_031843709.1;Dbxref=GeneID:116431853%2CGenbank:XP_031843709.1;Parent=rna-XM_031987849.1
NW_022340755.1	Gnomon	CDS	256122	256225	.	-	0	Name=XP_031843709.1;ID=cds-XP_031843709.1;Dbxref=GeneID:116431853%2CGenbank:XP_031843709.1;Parent=rna-XM_031987849.1
NW_022340755.1	Gnomon	CDS	250511	250648	.	-	0	Name=XP_031843709.1;ID=cds-XP_031843709.1;Dbxref=GeneID:116431853%2CGenbank:XP_031843709.1;Parent=rna-XM_031987849.1
NW_022340755.1	Gnomon	CDS	249620	249889	.	-	0	Name=XP_031843709.1;ID=cds-XP_031843709.1;Dbxref=GeneID:116431853%2CGenbank:XP_031843709.1;Parent=rna-XM_031987849.1
NW_022340755.1	Gnomon	CDS	245223	245393	.	-	0	Name=XP_031843709.1;ID=cds-XP_031843709.1;Dbxref=GeneID:116431853%2CGenbank:XP_031843709.1;Parent=rna-XM_031987849.1
NW_022340755.1	Gnomon	CDS	239777	239956	.	-	0	Name=XP_031843709.1;ID=cds-XP_031843709.1;Dbxref=GeneID:116431853%2CGenbank:XP_031843709.1;Parent=rna-XM_031987849.1
NW_022340755.1	Gnomon	CDS	238618	239042	.	-	0	Name=XP_031843709.1;ID=cds-XP_031843709.1;Dbxref=GeneID:116431853%2CGenbank:XP_031843709.1;Parent=rna-XM_031987849.1
NW_022340755.1	Gnomon	CDS	234695	234812	.	-	0	Name=XP_031843709.1;ID=cds-XP_031843709.1;Dbxref=GeneID:116431853%2CGenbank:XP_031843709.1;Parent=rna-XM_031987849.1
NW_022340755.1	Gnomon	CDS	233369	233632	.	-	0	Name=XP_031843709.1;ID=cds-XP_031843709.1;Dbxref=GeneID:116431853%2CGenbank:XP_031843709.1;Parent=rna-XM_031987849.1
NW_022340755.1	Gnomon	CDS	228029	228238	.	-	0	Name=XP_031843709.1;ID=cds-XP_031843709.1;Dbxref=GeneID:116431853%2CGenbank:XP_031843709.1;Parent=rna-XM_031987849.1
NW_022340755.1	Gnomon	CDS	220276	220649	.	-	0	Name=XP_031843709.1;ID=cds-XP_031843709.1;Dbxref=GeneID:116431853%2CGenbank:XP_031843709.1;Parent=rna-XM_031987849.1
NW_022340755.1	Gnomon	CDS	219358	219586	.	-	0	Name=XP_031843709.1;ID=cds-XP_031843709.1;Dbxref=GeneID:116431853%2CGenbank:XP_031843709.1;Parent=rna-XM_031987849.1
NW_022340755.1	Gnomon	CDS	218280	218563	.	-	0	Name=XP_031843709.1;ID=cds-XP_031843709.1;Dbxref=GeneID:116431853%2CGenbank:XP_031843709.1;Parent=rna-XM_031987849.1
NW_022340755.1	Gnomon	CDS	215567	215645	.	-	0	Name=XP_031843709.1;ID=cds-XP_031843709.1;Dbxref=GeneID:116431853%2CGenbank:XP_031843709.1;Parent=rna-XM_031987849.1
NW_022340755.1	Gnomon	CDS	214107	214836	.	-	0	Name=XP_031843709.1;ID=cds-XP_031843709.1;Dbxref=GeneID:116431853%2CGenbank:XP_031843709.1;Parent=rna-XM_031987849.1
NW_022340755.1	Gnomon	CDS	212841	213202	.	-	0	Name=XP_031843709.1;ID=cds-XP_031843709.1;Dbxref=GeneID:116431853%2CGenbank:XP_031843709.1;Parent=rna-XM_031987849.1
NW_022340755.1	Gnomon	CDS	212114	212509	.	-	0	Name=XP_031843709.1;ID=cds-XP_031843709.1;Dbxref=GeneID:116431853%2CGenbank:XP_031843709.1;Parent=rna-XM_031987849.1
NW_022340755.1	Gnomon	CDS	211308	211652	.	-	0	Name=XP_031843709.1;ID=cds-XP_031843709.1;Dbxref=GeneID:116431853%2CGenbank:XP_031843709.1;Parent=rna-XM_031987849.1
NW_022340755.1	Gnomon	CDS	210270	210518	.	-	0	Name=XP_031843709.1;ID=cds-XP_031843709.1;Dbxref=GeneID:116431853%2CGenbank:XP_031843709.1;Parent=rna-XM_031987849.1
NW_022340755.1	Gnomon	CDS	206240	206323	.	-	0	Name=XP_031843709.1;ID=cds-XP_031843709.1;Dbxref=GeneID:116431853%2CGenbank:XP_031843709.1;Parent=rna-XM_031987849.1
NW_022340755.1	Gnomon	exon	1007581	1007730	.	+	.	ID=exon-XM_031987807.1-2;Dbxref=GeneID:116431844%2CGenbank:XM_031987807.1;Parent=rna-XM_031987807.1
NW_022340755.1	Gnomon	exon	1008077	1008116	.	+	.	ID=exon-XM_031987807.1-3;Dbxref=GeneID:116431844%2CGenbank:XM_031987807.1;Parent=rna-XM_031987807.1
NW_022340755.1	Gnomon	exon	1007067	1007466	.	+	.	ID=exon-XM_031987807.1-1;Dbxref=GeneID:116431844%2CGenbank:XM_031987807.1;Parent=rna-XM_031987807.1
NW_022340755.1	Gnomon	exon	1009191	1009316	.	+	.	ID=exon-XM_031987807.1-6;Dbxref=GeneID:116431844%2CGenbank:XM_031987807.1;Parent=rna-XM_031987807.1
NW_022340755.1	Gnomon	exon	1009394	1009645	.	+	.	ID=exon-XM_031987807.1-7;Dbxref=GeneID:116431844%2CGenbank:XM_031987807.1;Parent=rna-XM_031987807.1
NW_022340755.1	Gnomon	exon	1008505	1008565	.	+	.	ID=exon-XM_031987807.1-4;Dbxref=GeneID:116431844%2CGenbank:XM_031987807.1;Parent=rna-XM_031987807.1
NW_022340755.1	Gnomon	exon	1008776	1009051	.	+	.	ID=exon-XM_031987807.1-5;Dbxref=GeneID:116431844%2CGenbank:XM_031987807.1;Parent=rna-XM_031987807.1
NW_022340755.1	Gnomon	exon	1009736	1009955	.	+	.	ID=exon-XM_031987807.1-8;Dbxref=GeneID:116431844%2CGenbank:XM_031987807.1;Parent=rna-XM_031987807.1
NW_022340755.1	Gnomon	exon	1010094	1010381	.	+	.	ID=exon-XM_031987807.1-9;Dbxref=GeneID:116431844%2CGenbank:XM_031987807.1;Parent=rna-XM_031987807.1
NW_022340755.1	Gnomon	exon	1036006	1036212	.	-	.	ID=exon-XM_031987730.1-7;Dbxref=GeneID:116431823%2CGenbank:XM_031987730.1;Parent=rna-XM_031987730.1
NW_022340755.1	Gnomon	exon	1035397	1035551	.	-	.	ID=exon-XM_031987730.1-8;Dbxref=GeneID:116431823%2CGenbank:XM_031987730.1;Parent=rna-XM_031987730.1
NW_022340755.1	Gnomon	exon	1033252	1033396	.	-	.	ID=exon-XM_031987730.1-9;Dbxref=GeneID:116431823%2CGenbank:XM_031987730.1;Parent=rna-XM_031987730.1
NW_022340755.1	Gnomon	exon	1403380	1403676	.	-	.	ID=exon-XM_031987730.1-1;Dbxref=GeneID:116431823%2CGenbank:XM_031987730.1;Parent=rna-XM_031987730.1
NW_022340755.1	Gnomon	exon	1383717	1384248	.	-	.	ID=exon-XM_031987730.1-2;Dbxref=GeneID:116431823%2CGenbank:XM_031987730.1;Parent=rna-XM_031987730.1
NW_022340755.1	Gnomon	exon	1266682	1266720	.	-	.	ID=exon-XM_031987730.1-3;Dbxref=GeneID:116431823%2CGenbank:XM_031987730.1;Parent=rna-XM_031987730.1
NW_022340755.1	Gnomon	exon	1048223	1048352	.	-	.	ID=exon-XM_031987730.1-4;Dbxref=GeneID:116431823%2CGenbank:XM_031987730.1;Parent=rna-XM_031987730.1
NW_022340755.1	Gnomon	exon	1040283	1040491	.	-	.	ID=exon-XM_031987730.1-5;Dbxref=GeneID:116431823%2CGenbank:XM_031987730.1;Parent=rna-XM_031987730.1
NW_022340755.1	Gnomon	exon	1039081	1039191	.	-	.	ID=exon-XM_031987730.1-6;Dbxref=GeneID:116431823%2CGenbank:XM_031987730.1;Parent=rna-XM_031987730.1
NW_022340755.1	Gnomon	mRNA	981082	983351	.	+	.	Name=XM_031987819.1;ID=rna-XM_031987819.1;Dbxref=GeneID:116431849%2CGenbank:XM_031987819.1;Parent=gene-LOC116431849
NW_022340755.1	Gnomon	CDS	721059	721061	.	+	0	Name=XP_031843650.1;ID=cds-XP_031843650.1;Dbxref=GeneID:116431837%2CGenbank:XP_031843650.1;Parent=rna-XM_031987790.1
NW_022340755.1	Gnomon	CDS	726787	727002	.	+	0	Name=XP_031843650.1;ID=cds-XP_031843650.1;Dbxref=GeneID:116431837%2CGenbank:XP_031843650.1;Parent=rna-XM_031987790.1
NW_022340755.1	Gnomon	CDS	729688	729853	.	+	0	Name=XP_031843650.1;ID=cds-XP_031843650.1;Dbxref=GeneID:116431837%2CGenbank:XP_031843650.1;Parent=rna-XM_031987790.1
NW_022340755.1	Gnomon	CDS	730530	731000	.	+	0	Name=XP_031843650.1;ID=cds-XP_031843650.1;Dbxref=GeneID:116431837%2CGenbank:XP_031843650.1;Parent=rna-XM_031987790.1
NW_022340755.1	Gnomon	CDS	731613	731989	.	+	0	Name=XP_031843650.1;ID=cds-XP_031843650.1;Dbxref=GeneID:116431837%2CGenbank:XP_031843650.1;Parent=rna-XM_031987790.1
NW_022340755.1	Gnomon	CDS	732864	733136	.	+	0	Name=XP_031843650.1;ID=cds-XP_031843650.1;Dbxref=GeneID:116431837%2CGenbank:XP_031843650.1;Parent=rna-XM_031987790.1
NW_022340755.1	Gnomon	exon	212114	212509	.	-	.	ID=exon-XM_031987826.1-23;Dbxref=GeneID:116431853%2CGenbank:XM_031987826.1;Parent=rna-XM_031987826.1
NW_022340755.1	Gnomon	exon	211308	211652	.	-	.	ID=exon-XM_031987826.1-24;Dbxref=GeneID:116431853%2CGenbank:XM_031987826.1;Parent=rna-XM_031987826.1
NW_022340755.1	Gnomon	exon	210270	210518	.	-	.	ID=exon-XM_031987826.1-25;Dbxref=GeneID:116431853%2CGenbank:XM_031987826.1;Parent=rna-XM_031987826.1
NW_022340755.1	Gnomon	exon	205418	206323	.	-	.	ID=exon-XM_031987826.1-26;Dbxref=GeneID:116431853%2CGenbank:XM_031987826.1;Parent=rna-XM_031987826.1
NW_022340755.1	Gnomon	exon	215567	215645	.	-	.	ID=exon-XM_031987826.1-20;Dbxref=GeneID:116431853%2CGenbank:XM_031987826.1;Parent=rna-XM_031987826.1
NW_022340755.1	Gnomon	exon	214107	214836	.	-	.	ID=exon-XM_031987826.1-21;Dbxref=GeneID:116431853%2CGenbank:XM_031987826.1;Parent=rna-XM_031987826.1
NW_022340755.1	Gnomon	exon	212841	213202	.	-	.	ID=exon-XM_031987826.1-22;Dbxref=GeneID:116431853%2CGenbank:XM_031987826.1;Parent=rna-XM_031987826.1
NW_022340755.1	Gnomon	exon	522814	522906	.	-	.	ID=exon-XM_031987729.1-3;Dbxref=GeneID:116431819%2CGenbank:XM_031987729.1;Parent=rna-XM_031987729.1
NW_022340755.1	Gnomon	exon	528363	528509	.	-	.	ID=exon-XM_031987729.1-1;Dbxref=GeneID:116431819%2CGenbank:XM_031987729.1;Parent=rna-XM_031987729.1
NW_022340755.1	Gnomon	exon	523888	524058	.	-	.	ID=exon-XM_031987729.1-2;Dbxref=GeneID:116431819%2CGenbank:XM_031987729.1;Parent=rna-XM_031987729.1
NW_022340755.1	Gnomon	exon	228029	228238	.	-	.	ID=exon-XM_031987826.1-16;Dbxref=GeneID:116431853%2CGenbank:XM_031987826.1;Parent=rna-XM_031987826.1
NW_022340755.1	Gnomon	exon	220276	220649	.	-	.	ID=exon-XM_031987826.1-17;Dbxref=GeneID:116431853%2CGenbank:XM_031987826.1;Parent=rna-XM_031987826.1
NW_022340755.1	Gnomon	CDS	193023	193140	.	+	0	Name=XP_031843556.1;ID=cds-XP_031843556.1;Dbxref=GeneID:116431805%2CGenbank:XP_031843556.1;Parent=rna-XM_031987696.1
NW_022340755.1	Gnomon	CDS	193521	193744	.	+	0	Name=XP_031843556.1;ID=cds-XP_031843556.1;Dbxref=GeneID:116431805%2CGenbank:XP_031843556.1;Parent=rna-XM_031987696.1
NW_022340755.1	Gnomon	CDS	193817	193947	.	+	0	Name=XP_031843556.1;ID=cds-XP_031843556.1;Dbxref=GeneID:116431805%2CGenbank:XP_031843556.1;Parent=rna-XM_031987696.1
NW_022340755.1	Gnomon	CDS	194061	194290	.	+	0	Name=XP_031843556.1;ID=cds-XP_031843556.1;Dbxref=GeneID:116431805%2CGenbank:XP_031843556.1;Parent=rna-XM_031987696.1
NW_022340755.1	Gnomon	CDS	194375	194589	.	+	0	Name=XP_031843556.1;ID=cds-XP_031843556.1;Dbxref=GeneID:116431805%2CGenbank:XP_031843556.1;Parent=rna-XM_031987696.1
NW_022340755.1	Gnomon	CDS	194664	194846	.	+	0	Name=XP_031843556.1;ID=cds-XP_031843556.1;Dbxref=GeneID:116431805%2CGenbank:XP_031843556.1;Parent=rna-XM_031987696.1
NW_022340755.1	Gnomon	CDS	194974	195332	.	+	0	Name=XP_031843556.1;ID=cds-XP_031843556.1;Dbxref=GeneID:116431805%2CGenbank:XP_031843556.1;Parent=rna-XM_031987696.1
NW_022340755.1	Gnomon	CDS	195428	195557	.	+	0	Name=XP_031843556.1;ID=cds-XP_031843556.1;Dbxref=GeneID:116431805%2CGenbank:XP_031843556.1;Parent=rna-XM_031987696.1
NW_022340755.1	Gnomon	exon	219358	219586	.	-	.	ID=exon-XM_031987826.1-18;Dbxref=GeneID:116431853%2CGenbank:XM_031987826.1;Parent=rna-XM_031987826.1
NW_022340755.1	Gnomon	exon	218280	218563	.	-	.	ID=exon-XM_031987826.1-19;Dbxref=GeneID:116431853%2CGenbank:XM_031987826.1;Parent=rna-XM_031987826.1
NW_022340755.1	Gnomon	exon	239777	239956	.	-	.	ID=exon-XM_031987826.1-12;Dbxref=GeneID:116431853%2CGenbank:XM_031987826.1;Parent=rna-XM_031987826.1
NW_022340755.1	Gnomon	exon	238618	239042	.	-	.	ID=exon-XM_031987826.1-13;Dbxref=GeneID:116431853%2CGenbank:XM_031987826.1;Parent=rna-XM_031987826.1
NW_022340755.1	Gnomon	exon	235955	236075	.	-	.	ID=exon-XM_031987826.1-14;Dbxref=GeneID:116431853%2CGenbank:XM_031987826.1;Parent=rna-XM_031987826.1
NW_022340755.1	Gnomon	exon	233369	233632	.	-	.	ID=exon-XM_031987826.1-15;Dbxref=GeneID:116431853%2CGenbank:XM_031987826.1;Parent=rna-XM_031987826.1
NW_022340755.1	Gnomon	exon	249620	249889	.	-	.	ID=exon-XM_031987826.1-10;Dbxref=GeneID:116431853%2CGenbank:XM_031987826.1;Parent=rna-XM_031987826.1
NW_022340755.1	Gnomon	exon	245223	245393	.	-	.	ID=exon-XM_031987826.1-11;Dbxref=GeneID:116431853%2CGenbank:XM_031987826.1;Parent=rna-XM_031987826.1
NW_022340755.1	Gnomon	exon	782117	782447	.	-	.	ID=exon-XM_031987753.1-6;Dbxref=GeneID:116431829%2CGenbank:XM_031987753.1;Parent=rna-XM_031987753.1
NW_022340755.1	Gnomon	exon	767599	767822	.	-	.	ID=exon-XM_031987753.1-7;Dbxref=GeneID:116431829%2CGenbank:XM_031987753.1;Parent=rna-XM_031987753.1
NW_022340755.1	Gnomon	exon	763203	764364	.	-	.	ID=exon-XM_031987753.1-8;Dbxref=GeneID:116431829%2CGenbank:XM_031987753.1;Parent=rna-XM_031987753.1
NW_022340755.1	Gnomon	exon	758933	759400	.	-	.	ID=exon-XM_031987753.1-9;Dbxref=GeneID:116431829%2CGenbank:XM_031987753.1;Parent=rna-XM_031987753.1
NW_022340755.1	Gnomon	exon	964685	967087	.	-	.	ID=exon-XM_031987753.1-2;Dbxref=GeneID:116431829%2CGenbank:XM_031987753.1;Parent=rna-XM_031987753.1
NW_022340755.1	Gnomon	exon	854522	854742	.	-	.	ID=exon-XM_031987753.1-3;Dbxref=GeneID:116431829%2CGenbank:XM_031987753.1;Parent=rna-XM_031987753.1
NW_022340755.1	Gnomon	exon	823360	824253	.	-	.	ID=exon-XM_031987753.1-4;Dbxref=GeneID:116431829%2CGenbank:XM_031987753.1;Parent=rna-XM_031987753.1
NW_022340755.1	Gnomon	exon	817187	817267	.	-	.	ID=exon-XM_031987753.1-5;Dbxref=GeneID:116431829%2CGenbank:XM_031987753.1;Parent=rna-XM_031987753.1
NW_022340755.1	Gnomon	exon	968897	969798	.	-	.	ID=exon-XM_031987753.1-1;Dbxref=GeneID:116431829%2CGenbank:XM_031987753.1;Parent=rna-XM_031987753.1
NW_022340755.1	Gnomon	mRNA	981521	983351	.	+	.	Name=XM_031987817.1;ID=rna-XM_031987817.1;Dbxref=GeneID:116431849%2CGenbank:XM_031987817.1;Parent=gene-LOC116431849
NW_022340755.1	Gnomon	mRNA	981586	983351	.	+	.	Name=XM_031987818.1;ID=rna-XM_031987818.1;Dbxref=GeneID:116431849%2CGenbank:XM_031987818.1;Parent=gene-LOC116431849
NW_022340755.1	Gnomon	exon	310453	310567	.	-	.	ID=exon-XM_031987716.1-10;Dbxref=GeneID:116431812%2CGenbank:XM_031987716.1;Parent=rna-XM_031987716.1
NW_022340755.1	Gnomon	exon	310217	310378	.	-	.	ID=exon-XM_031987716.1-11;Dbxref=GeneID:116431812%2CGenbank:XM_031987716.1;Parent=rna-XM_031987716.1
NW_022340755.1	Gnomon	exon	309938	310146	.	-	.	ID=exon-XM_031987716.1-12;Dbxref=GeneID:116431812%2CGenbank:XM_031987716.1;Parent=rna-XM_031987716.1
NW_022340755.1	Gnomon	exon	309568	309856	.	-	.	ID=exon-XM_031987716.1-13;Dbxref=GeneID:116431812%2CGenbank:XM_031987716.1;Parent=rna-XM_031987716.1
NW_022340755.1	Gnomon	exon	306898	308277	.	-	.	ID=exon-XM_031987716.1-14;Dbxref=GeneID:116431812%2CGenbank:XM_031987716.1;Parent=rna-XM_031987716.1
NW_022340755.1	Gnomon	CDS	193023	193149	.	+	0	Name=XP_031843555.1;ID=cds-XP_031843555.1;Dbxref=GeneID:116431805%2CGenbank:XP_031843555.1;Parent=rna-XM_031987695.1
NW_022340755.1	Gnomon	CDS	193521	193744	.	+	0	Name=XP_031843555.1;ID=cds-XP_031843555.1;Dbxref=GeneID:116431805%2CGenbank:XP_031843555.1;Parent=rna-XM_031987695.1
NW_022340755.1	Gnomon	CDS	193817	193947	.	+	0	Name=XP_031843555.1;ID=cds-XP_031843555.1;Dbxref=GeneID:116431805%2CGenbank:XP_031843555.1;Parent=rna-XM_031987695.1
NW_022340755.1	Gnomon	CDS	194061	194290	.	+	0	Name=XP_031843555.1;ID=cds-XP_031843555.1;Dbxref=GeneID:116431805%2CGenbank:XP_031843555.1;Parent=rna-XM_031987695.1
NW_022340755.1	Gnomon	CDS	194375	194589	.	+	0	Name=XP_031843555.1;ID=cds-XP_031843555.1;Dbxref=GeneID:116431805%2CGenbank:XP_031843555.1;Parent=rna-XM_031987695.1
NW_022340755.1	Gnomon	CDS	194664	194846	.	+	0	Name=XP_031843555.1;ID=cds-XP_031843555.1;Dbxref=GeneID:116431805%2CGenbank:XP_031843555.1;Parent=rna-XM_031987695.1
NW_022340755.1	Gnomon	CDS	194974	195332	.	+	0	Name=XP_031843555.1;ID=cds-XP_031843555.1;Dbxref=GeneID:116431805%2CGenbank:XP_031843555.1;Parent=rna-XM_031987695.1
NW_022340755.1	Gnomon	CDS	195428	195557	.	+	0	Name=XP_031843555.1;ID=cds-XP_031843555.1;Dbxref=GeneID:116431805%2CGenbank:XP_031843555.1;Parent=rna-XM_031987695.1
NW_022340755.1	Gnomon	exon	185332	186489	.	+	.	ID=exon-XM_031987706.1-4;Dbxref=GeneID:116431810%2CGenbank:XM_031987706.1;Parent=rna-XM_031987706.1
NW_022340755.1	Gnomon	exon	185008	185083	.	+	.	ID=exon-XM_031987706.1-2;Dbxref=GeneID:116431810%2CGenbank:XM_031987706.1;Parent=rna-XM_031987706.1
NW_022340755.1	Gnomon	exon	185145	185247	.	+	.	ID=exon-XM_031987706.1-3;Dbxref=GeneID:116431810%2CGenbank:XM_031987706.1;Parent=rna-XM_031987706.1
NW_022340755.1	Gnomon	exon	184130	184680	.	+	.	ID=exon-XM_031987706.1-1;Dbxref=GeneID:116431810%2CGenbank:XM_031987706.1;Parent=rna-XM_031987706.1
NW_022340755.1	Gnomon	exon	365544	371191	.	+	.	ID=exon-XM_031987726.1-8;Dbxref=GeneID:116431815%2CGenbank:XM_031987726.1;Parent=rna-XM_031987726.1
NW_022340755.1	Gnomon	exon	361797	361957	.	+	.	ID=exon-XM_031987726.1-1;Dbxref=GeneID:116431815%2CGenbank:XM_031987726.1;Parent=rna-XM_031987726.1
NW_022340755.1	Gnomon	exon	362993	363160	.	+	.	ID=exon-XM_031987726.1-2;Dbxref=GeneID:116431815%2CGenbank:XM_031987726.1;Parent=rna-XM_031987726.1
NW_022340755.1	Gnomon	exon	363551	363757	.	+	.	ID=exon-XM_031987726.1-3;Dbxref=GeneID:116431815%2CGenbank:XM_031987726.1;Parent=rna-XM_031987726.1
NW_022340755.1	Gnomon	exon	363866	364037	.	+	.	ID=exon-XM_031987726.1-4;Dbxref=GeneID:116431815%2CGenbank:XM_031987726.1;Parent=rna-XM_031987726.1
NW_022340755.1	Gnomon	exon	364186	364336	.	+	.	ID=exon-XM_031987726.1-5;Dbxref=GeneID:116431815%2CGenbank:XM_031987726.1;Parent=rna-XM_031987726.1
NW_022340755.1	Gnomon	exon	364422	364617	.	+	.	ID=exon-XM_031987726.1-6;Dbxref=GeneID:116431815%2CGenbank:XM_031987726.1;Parent=rna-XM_031987726.1
NW_022340755.1	Gnomon	exon	364713	364883	.	+	.	ID=exon-XM_031987726.1-7;Dbxref=GeneID:116431815%2CGenbank:XM_031987726.1;Parent=rna-XM_031987726.1
NW_022340755.1	Gnomon	CDS	268098	268304	.	-	0	Name=XP_031843706.1;ID=cds-XP_031843706.1;Dbxref=GeneID:116431853%2CGenbank:XP_031843706.1;Parent=rna-XM_031987846.1
NW_022340755.1	Gnomon	CDS	264941	265084	.	-	0	Name=XP_031843706.1;ID=cds-XP_031843706.1;Dbxref=GeneID:116431853%2CGenbank:XP_031843706.1;Parent=rna-XM_031987846.1
NW_022340755.1	Gnomon	CDS	262978	263134	.	-	0	Name=XP_031843706.1;ID=cds-XP_031843706.1;Dbxref=GeneID:116431853%2CGenbank:XP_031843706.1;Parent=rna-XM_031987846.1
NW_022340755.1	Gnomon	CDS	260957	261183	.	-	0	Name=XP_031843706.1;ID=cds-XP_031843706.1;Dbxref=GeneID:116431853%2CGenbank:XP_031843706.1;Parent=rna-XM_031987846.1
NW_022340755.1	Gnomon	CDS	260421	260484	.	-	0	Name=XP_031843706.1;ID=cds-XP_031843706.1;Dbxref=GeneID:116431853%2CGenbank:XP_031843706.1;Parent=rna-XM_031987846.1
NW_022340755.1	Gnomon	CDS	258903	259001	.	-	0	Name=XP_031843706.1;ID=cds-XP_031843706.1;Dbxref=GeneID:116431853%2CGenbank:XP_031843706.1;Parent=rna-XM_031987846.1
NW_022340755.1	Gnomon	CDS	257399	257502	.	-	0	Name=XP_031843706.1;ID=cds-XP_031843706.1;Dbxref=GeneID:116431853%2CGenbank:XP_031843706.1;Parent=rna-XM_031987846.1
NW_022340755.1	Gnomon	CDS	250511	250648	.	-	0	Name=XP_031843706.1;ID=cds-XP_031843706.1;Dbxref=GeneID:116431853%2CGenbank:XP_031843706.1;Parent=rna-XM_031987846.1
NW_022340755.1	Gnomon	CDS	249620	249889	.	-	0	Name=XP_031843706.1;ID=cds-XP_031843706.1;Dbxref=GeneID:116431853%2CGenbank:XP_031843706.1;Parent=rna-XM_031987846.1
NW_022340755.1	Gnomon	CDS	243155	243325	.	-	0	Name=XP_031843706.1;ID=cds-XP_031843706.1;Dbxref=GeneID:116431853%2CGenbank:XP_031843706.1;Parent=rna-XM_031987846.1
NW_022340755.1	Gnomon	CDS	239777	239956	.	-	0	Name=XP_031843706.1;ID=cds-XP_031843706.1;Dbxref=GeneID:116431853%2CGenbank:XP_031843706.1;Parent=rna-XM_031987846.1
NW_022340755.1	Gnomon	CDS	238618	239042	.	-	0	Name=XP_031843706.1;ID=cds-XP_031843706.1;Dbxref=GeneID:116431853%2CGenbank:XP_031843706.1;Parent=rna-XM_031987846.1
NW_022340755.1	Gnomon	CDS	237448	237565	.	-	0	Name=XP_031843706.1;ID=cds-XP_031843706.1;Dbxref=GeneID:116431853%2CGenbank:XP_031843706.1;Parent=rna-XM_031987846.1
NW_022340755.1	Gnomon	CDS	233369	233632	.	-	0	Name=XP_031843706.1;ID=cds-XP_031843706.1;Dbxref=GeneID:116431853%2CGenbank:XP_031843706.1;Parent=rna-XM_031987846.1
NW_022340755.1	Gnomon	CDS	228029	228238	.	-	0	Name=XP_031843706.1;ID=cds-XP_031843706.1;Dbxref=GeneID:116431853%2CGenbank:XP_031843706.1;Parent=rna-XM_031987846.1
NW_022340755.1	Gnomon	CDS	220276	220649	.	-	0	Name=XP_031843706.1;ID=cds-XP_031843706.1;Dbxref=GeneID:116431853%2CGenbank:XP_031843706.1;Parent=rna-XM_031987846.1
NW_022340755.1	Gnomon	CDS	219358	219586	.	-	0	Name=XP_031843706.1;ID=cds-XP_031843706.1;Dbxref=GeneID:116431853%2CGenbank:XP_031843706.1;Parent=rna-XM_031987846.1
NW_022340755.1	Gnomon	CDS	218280	218563	.	-	0	Name=XP_031843706.1;ID=cds-XP_031843706.1;Dbxref=GeneID:116431853%2CGenbank:XP_031843706.1;Parent=rna-XM_031987846.1
NW_022340755.1	Gnomon	CDS	215567	215645	.	-	0	Name=XP_031843706.1;ID=cds-XP_031843706.1;Dbxref=GeneID:116431853%2CGenbank:XP_031843706.1;Parent=rna-XM_031987846.1
NW_022340755.1	Gnomon	CDS	214107	214836	.	-	0	Name=XP_031843706.1;ID=cds-XP_031843706.1;Dbxref=GeneID:116431853%2CGenbank:XP_031843706.1;Parent=rna-XM_031987846.1
NW_022340755.1	Gnomon	CDS	212841	213202	.	-	0	Name=XP_031843706.1;ID=cds-XP_031843706.1;Dbxref=GeneID:116431853%2CGenbank:XP_031843706.1;Parent=rna-XM_031987846.1
NW_022340755.1	Gnomon	CDS	212114	212509	.	-	0	Name=XP_031843706.1;ID=cds-XP_031843706.1;Dbxref=GeneID:116431853%2CGenbank:XP_031843706.1;Parent=rna-XM_031987846.1
NW_022340755.1	Gnomon	CDS	211308	211652	.	-	0	Name=XP_031843706.1;ID=cds-XP_031843706.1;Dbxref=GeneID:116431853%2CGenbank:XP_031843706.1;Parent=rna-XM_031987846.1
NW_022340755.1	Gnomon	CDS	210270	210518	.	-	0	Name=XP_031843706.1;ID=cds-XP_031843706.1;Dbxref=GeneID:116431853%2CGenbank:XP_031843706.1;Parent=rna-XM_031987846.1
NW_022340755.1	Gnomon	CDS	206240	206323	.	-	0	Name=XP_031843706.1;ID=cds-XP_031843706.1;Dbxref=GeneID:116431853%2CGenbank:XP_031843706.1;Parent=rna-XM_031987846.1
NW_022340755.1	Gnomon	CDS	268098	268304	.	-	0	Name=XP_031843696.1;ID=cds-XP_031843696.1;Dbxref=GeneID:116431853%2CGenbank:XP_031843696.1;Parent=rna-XM_031987836.1
NW_022340755.1	Gnomon	CDS	264941	265084	.	-	0	Name=XP_031843696.1;ID=cds-XP_031843696.1;Dbxref=GeneID:116431853%2CGenbank:XP_031843696.1;Parent=rna-XM_031987836.1
NW_022340755.1	Gnomon	CDS	262978	263134	.	-	0	Name=XP_031843696.1;ID=cds-XP_031843696.1;Dbxref=GeneID:116431853%2CGenbank:XP_031843696.1;Parent=rna-XM_031987836.1
NW_022340755.1	Gnomon	CDS	260957	261183	.	-	0	Name=XP_031843696.1;ID=cds-XP_031843696.1;Dbxref=GeneID:116431853%2CGenbank:XP_031843696.1;Parent=rna-XM_031987836.1
NW_022340755.1	Gnomon	CDS	260421	260484	.	-	0	Name=XP_031843696.1;ID=cds-XP_031843696.1;Dbxref=GeneID:116431853%2CGenbank:XP_031843696.1;Parent=rna-XM_031987836.1
NW_022340755.1	Gnomon	CDS	258903	259001	.	-	0	Name=XP_031843696.1;ID=cds-XP_031843696.1;Dbxref=GeneID:116431853%2CGenbank:XP_031843696.1;Parent=rna-XM_031987836.1
NW_022340755.1	Gnomon	CDS	256122	256225	.	-	0	Name=XP_031843696.1;ID=cds-XP_031843696.1;Dbxref=GeneID:116431853%2CGenbank:XP_031843696.1;Parent=rna-XM_031987836.1
NW_022340755.1	Gnomon	CDS	250511	250648	.	-	0	Name=XP_031843696.1;ID=cds-XP_031843696.1;Dbxref=GeneID:116431853%2CGenbank:XP_031843696.1;Parent=rna-XM_031987836.1
NW_022340755.1	Gnomon	CDS	249620	249889	.	-	0	Name=XP_031843696.1;ID=cds-XP_031843696.1;Dbxref=GeneID:116431853%2CGenbank:XP_031843696.1;Parent=rna-XM_031987836.1
NW_022340755.1	Gnomon	CDS	243155	243325	.	-	0	Name=XP_031843696.1;ID=cds-XP_031843696.1;Dbxref=GeneID:116431853%2CGenbank:XP_031843696.1;Parent=rna-XM_031987836.1
NW_022340755.1	Gnomon	CDS	239777	239956	.	-	0	Name=XP_031843696.1;ID=cds-XP_031843696.1;Dbxref=GeneID:116431853%2CGenbank:XP_031843696.1;Parent=rna-XM_031987836.1
NW_022340755.1	Gnomon	CDS	238618	239042	.	-	0	Name=XP_031843696.1;ID=cds-XP_031843696.1;Dbxref=GeneID:116431853%2CGenbank:XP_031843696.1;Parent=rna-XM_031987836.1
NW_022340755.1	Gnomon	CDS	235955	236075	.	-	0	Name=XP_031843696.1;ID=cds-XP_031843696.1;Dbxref=GeneID:116431853%2CGenbank:XP_031843696.1;Parent=rna-XM_031987836.1
NW_022340755.1	Gnomon	CDS	233369	233632	.	-	0	Name=XP_031843696.1;ID=cds-XP_031843696.1;Dbxref=GeneID:116431853%2CGenbank:XP_031843696.1;Parent=rna-XM_031987836.1
NW_022340755.1	Gnomon	CDS	228029	228238	.	-	0	Name=XP_031843696.1;ID=cds-XP_031843696.1;Dbxref=GeneID:116431853%2CGenbank:XP_031843696.1;Parent=rna-XM_031987836.1
NW_022340755.1	Gnomon	CDS	220276	220649	.	-	0	Name=XP_031843696.1;ID=cds-XP_031843696.1;Dbxref=GeneID:116431853%2CGenbank:XP_031843696.1;Parent=rna-XM_031987836.1
NW_022340755.1	Gnomon	CDS	219358	219586	.	-	0	Name=XP_031843696.1;ID=cds-XP_031843696.1;Dbxref=GeneID:116431853%2CGenbank:XP_031843696.1;Parent=rna-XM_031987836.1
NW_022340755.1	Gnomon	CDS	218280	218563	.	-	0	Name=XP_031843696.1;ID=cds-XP_031843696.1;Dbxref=GeneID:116431853%2CGenbank:XP_031843696.1;Parent=rna-XM_031987836.1
NW_022340755.1	Gnomon	CDS	215567	215645	.	-	0	Name=XP_031843696.1;ID=cds-XP_031843696.1;Dbxref=GeneID:116431853%2CGenbank:XP_031843696.1;Parent=rna-XM_031987836.1
NW_022340755.1	Gnomon	CDS	214107	214836	.	-	0	Name=XP_031843696.1;ID=cds-XP_031843696.1;Dbxref=GeneID:116431853%2CGenbank:XP_031843696.1;Parent=rna-XM_031987836.1
NW_022340755.1	Gnomon	CDS	212841	213202	.	-	0	Name=XP_031843696.1;ID=cds-XP_031843696.1;Dbxref=GeneID:116431853%2CGenbank:XP_031843696.1;Parent=rna-XM_031987836.1
NW_022340755.1	Gnomon	CDS	212114	212509	.	-	0	Name=XP_031843696.1;ID=cds-XP_031843696.1;Dbxref=GeneID:116431853%2CGenbank:XP_031843696.1;Parent=rna-XM_031987836.1
NW_022340755.1	Gnomon	CDS	211308	211652	.	-	0	Name=XP_031843696.1;ID=cds-XP_031843696.1;Dbxref=GeneID:116431853%2CGenbank:XP_031843696.1;Parent=rna-XM_031987836.1
NW_022340755.1	Gnomon	CDS	210270	210518	.	-	0	Name=XP_031843696.1;ID=cds-XP_031843696.1;Dbxref=GeneID:116431853%2CGenbank:XP_031843696.1;Parent=rna-XM_031987836.1
NW_022340755.1	Gnomon	CDS	206240	206323	.	-	0	Name=XP_031843696.1;ID=cds-XP_031843696.1;Dbxref=GeneID:116431853%2CGenbank:XP_031843696.1;Parent=rna-XM_031987836.1
NW_022340755.1	Gnomon	exon	1044101	1044137	.	+	.	ID=exon-XR_004236012.1-1;Dbxref=GeneID:116431825%2CGenbank:XR_004236012.1;Parent=rna-XR_004236012.1
NW_022340755.1	Gnomon	exon	1044208	1046012	.	+	.	ID=exon-XR_004236012.1-2;Dbxref=GeneID:116431825%2CGenbank:XR_004236012.1;Parent=rna-XR_004236012.1
NW_022340755.1	Gnomon	exon	1046083	1046152	.	+	.	ID=exon-XR_004236012.1-3;Dbxref=GeneID:116431825%2CGenbank:XR_004236012.1;Parent=rna-XR_004236012.1
NW_022340755.1	Gnomon	exon	1046243	1046658	.	+	.	ID=exon-XR_004236012.1-4;Dbxref=GeneID:116431825%2CGenbank:XR_004236012.1;Parent=rna-XR_004236012.1
NW_022340755.1	Gnomon	mRNA	205418	271669	.	-	.	Name=XM_031987828.1;ID=rna-XM_031987828.1;Dbxref=GeneID:116431853%2CGenbank:XM_031987828.1;Parent=gene-LOC116431853
NW_022340755.1	Gnomon	exon	718312	718406	.	+	.	ID=exon-XM_031987774.1-3;Dbxref=GeneID:116431837%2CGenbank:XM_031987774.1;Parent=rna-XM_031987774.1
NW_022340755.1	Gnomon	exon	726787	727002	.	+	.	ID=exon-XM_031987774.1-4;Dbxref=GeneID:116431837%2CGenbank:XM_031987774.1;Parent=rna-XM_031987774.1
NW_022340755.1	Gnomon	exon	729688	729853	.	+	.	ID=exon-XM_031987774.1-5;Dbxref=GeneID:116431837%2CGenbank:XM_031987774.1;Parent=rna-XM_031987774.1
NW_022340755.1	Gnomon	exon	730530	731000	.	+	.	ID=exon-XM_031987774.1-6;Dbxref=GeneID:116431837%2CGenbank:XM_031987774.1;Parent=rna-XM_031987774.1
NW_022340755.1	Gnomon	exon	715611	716361	.	+	.	ID=exon-XM_031987774.1-1;Dbxref=GeneID:116431837%2CGenbank:XM_031987774.1;Parent=rna-XM_031987774.1
NW_022340755.1	Gnomon	exon	718112	718224	.	+	.	ID=exon-XM_031987774.1-2;Dbxref=GeneID:116431837%2CGenbank:XM_031987774.1;Parent=rna-XM_031987774.1
NW_022340755.1	Gnomon	exon	731613	731989	.	+	.	ID=exon-XM_031987774.1-7;Dbxref=GeneID:116431837%2CGenbank:XM_031987774.1;Parent=rna-XM_031987774.1
NW_022340755.1	Gnomon	exon	732864	734228	.	+	.	ID=exon-XM_031987774.1-8;Dbxref=GeneID:116431837%2CGenbank:XM_031987774.1;Parent=rna-XM_031987774.1
NW_022340755.1	Gnomon	CDS	268098	268304	.	-	0	Name=XP_031843695.1;ID=cds-XP_031843695.1;Dbxref=GeneID:116431853%2CGenbank:XP_031843695.1;Parent=rna-XM_031987835.1
NW_022340755.1	Gnomon	CDS	264941	265084	.	-	0	Name=XP_031843695.1;ID=cds-XP_031843695.1;Dbxref=GeneID:116431853%2CGenbank:XP_031843695.1;Parent=rna-XM_031987835.1
NW_022340755.1	Gnomon	CDS	262978	263134	.	-	0	Name=XP_031843695.1;ID=cds-XP_031843695.1;Dbxref=GeneID:116431853%2CGenbank:XP_031843695.1;Parent=rna-XM_031987835.1
NW_022340755.1	Gnomon	CDS	260957	261183	.	-	0	Name=XP_031843695.1;ID=cds-XP_031843695.1;Dbxref=GeneID:116431853%2CGenbank:XP_031843695.1;Parent=rna-XM_031987835.1
NW_022340755.1	Gnomon	CDS	260421	260484	.	-	0	Name=XP_031843695.1;ID=cds-XP_031843695.1;Dbxref=GeneID:116431853%2CGenbank:XP_031843695.1;Parent=rna-XM_031987835.1
NW_022340755.1	Gnomon	CDS	258903	259001	.	-	0	Name=XP_031843695.1;ID=cds-XP_031843695.1;Dbxref=GeneID:116431853%2CGenbank:XP_031843695.1;Parent=rna-XM_031987835.1
NW_022340755.1	Gnomon	CDS	252910	253013	.	-	0	Name=XP_031843695.1;ID=cds-XP_031843695.1;Dbxref=GeneID:116431853%2CGenbank:XP_031843695.1;Parent=rna-XM_031987835.1
NW_022340755.1	Gnomon	CDS	250511	250648	.	-	0	Name=XP_031843695.1;ID=cds-XP_031843695.1;Dbxref=GeneID:116431853%2CGenbank:XP_031843695.1;Parent=rna-XM_031987835.1
NW_022340755.1	Gnomon	CDS	249620	249889	.	-	0	Name=XP_031843695.1;ID=cds-XP_031843695.1;Dbxref=GeneID:116431853%2CGenbank:XP_031843695.1;Parent=rna-XM_031987835.1
NW_022340755.1	Gnomon	CDS	245223	245393	.	-	0	Name=XP_031843695.1;ID=cds-XP_031843695.1;Dbxref=GeneID:116431853%2CGenbank:XP_031843695.1;Parent=rna-XM_031987835.1
NW_022340755.1	Gnomon	CDS	239777	239956	.	-	0	Name=XP_031843695.1;ID=cds-XP_031843695.1;Dbxref=GeneID:116431853%2CGenbank:XP_031843695.1;Parent=rna-XM_031987835.1
NW_022340755.1	Gnomon	CDS	238618	239042	.	-	0	Name=XP_031843695.1;ID=cds-XP_031843695.1;Dbxref=GeneID:116431853%2CGenbank:XP_031843695.1;Parent=rna-XM_031987835.1
NW_022340755.1	Gnomon	CDS	235955	236075	.	-	0	Name=XP_031843695.1;ID=cds-XP_031843695.1;Dbxref=GeneID:116431853%2CGenbank:XP_031843695.1;Parent=rna-XM_031987835.1
NW_022340755.1	Gnomon	CDS	233369	233632	.	-	0	Name=XP_031843695.1;ID=cds-XP_031843695.1;Dbxref=GeneID:116431853%2CGenbank:XP_031843695.1;Parent=rna-XM_031987835.1
NW_022340755.1	Gnomon	CDS	228029	228238	.	-	0	Name=XP_031843695.1;ID=cds-XP_031843695.1;Dbxref=GeneID:116431853%2CGenbank:XP_031843695.1;Parent=rna-XM_031987835.1
NW_022340755.1	Gnomon	CDS	220276	220649	.	-	0	Name=XP_031843695.1;ID=cds-XP_031843695.1;Dbxref=GeneID:116431853%2CGenbank:XP_031843695.1;Parent=rna-XM_031987835.1
NW_022340755.1	Gnomon	CDS	219358	219586	.	-	0	Name=XP_031843695.1;ID=cds-XP_031843695.1;Dbxref=GeneID:116431853%2CGenbank:XP_031843695.1;Parent=rna-XM_031987835.1
NW_022340755.1	Gnomon	CDS	218280	218563	.	-	0	Name=XP_031843695.1;ID=cds-XP_031843695.1;Dbxref=GeneID:116431853%2CGenbank:XP_031843695.1;Parent=rna-XM_031987835.1
NW_022340755.1	Gnomon	CDS	215567	215645	.	-	0	Name=XP_031843695.1;ID=cds-XP_031843695.1;Dbxref=GeneID:116431853%2CGenbank:XP_031843695.1;Parent=rna-XM_031987835.1
NW_022340755.1	Gnomon	CDS	214107	214836	.	-	0	Name=XP_031843695.1;ID=cds-XP_031843695.1;Dbxref=GeneID:116431853%2CGenbank:XP_031843695.1;Parent=rna-XM_031987835.1
NW_022340755.1	Gnomon	CDS	212841	213202	.	-	0	Name=XP_031843695.1;ID=cds-XP_031843695.1;Dbxref=GeneID:116431853%2CGenbank:XP_031843695.1;Parent=rna-XM_031987835.1
NW_022340755.1	Gnomon	CDS	212114	212509	.	-	0	Name=XP_031843695.1;ID=cds-XP_031843695.1;Dbxref=GeneID:116431853%2CGenbank:XP_031843695.1;Parent=rna-XM_031987835.1
NW_022340755.1	Gnomon	CDS	211308	211652	.	-	0	Name=XP_031843695.1;ID=cds-XP_031843695.1;Dbxref=GeneID:116431853%2CGenbank:XP_031843695.1;Parent=rna-XM_031987835.1
NW_022340755.1	Gnomon	CDS	210270	210518	.	-	0	Name=XP_031843695.1;ID=cds-XP_031843695.1;Dbxref=GeneID:116431853%2CGenbank:XP_031843695.1;Parent=rna-XM_031987835.1
NW_022340755.1	Gnomon	CDS	206240	206323	.	-	0	Name=XP_031843695.1;ID=cds-XP_031843695.1;Dbxref=GeneID:116431853%2CGenbank:XP_031843695.1;Parent=rna-XM_031987835.1
NW_022340755.1	Gnomon	CDS	268098	268304	.	-	0	Name=XP_031843705.1;ID=cds-XP_031843705.1;Dbxref=GeneID:116431853%2CGenbank:XP_031843705.1;Parent=rna-XM_031987845.1
NW_022340755.1	Gnomon	CDS	264941	265084	.	-	0	Name=XP_031843705.1;ID=cds-XP_031843705.1;Dbxref=GeneID:116431853%2CGenbank:XP_031843705.1;Parent=rna-XM_031987845.1
NW_022340755.1	Gnomon	CDS	262978	263134	.	-	0	Name=XP_031843705.1;ID=cds-XP_031843705.1;Dbxref=GeneID:116431853%2CGenbank:XP_031843705.1;Parent=rna-XM_031987845.1
NW_022340755.1	Gnomon	CDS	260957	261183	.	-	0	Name=XP_031843705.1;ID=cds-XP_031843705.1;Dbxref=GeneID:116431853%2CGenbank:XP_031843705.1;Parent=rna-XM_031987845.1
NW_022340755.1	Gnomon	CDS	260421	260484	.	-	0	Name=XP_031843705.1;ID=cds-XP_031843705.1;Dbxref=GeneID:116431853%2CGenbank:XP_031843705.1;Parent=rna-XM_031987845.1
NW_022340755.1	Gnomon	CDS	258903	259001	.	-	0	Name=XP_031843705.1;ID=cds-XP_031843705.1;Dbxref=GeneID:116431853%2CGenbank:XP_031843705.1;Parent=rna-XM_031987845.1
NW_022340755.1	Gnomon	CDS	257399	257502	.	-	0	Name=XP_031843705.1;ID=cds-XP_031843705.1;Dbxref=GeneID:116431853%2CGenbank:XP_031843705.1;Parent=rna-XM_031987845.1
NW_022340755.1	Gnomon	CDS	250511	250648	.	-	0	Name=XP_031843705.1;ID=cds-XP_031843705.1;Dbxref=GeneID:116431853%2CGenbank:XP_031843705.1;Parent=rna-XM_031987845.1
NW_022340755.1	Gnomon	CDS	249620	249889	.	-	0	Name=XP_031843705.1;ID=cds-XP_031843705.1;Dbxref=GeneID:116431853%2CGenbank:XP_031843705.1;Parent=rna-XM_031987845.1
NW_022340755.1	Gnomon	CDS	245223	245393	.	-	0	Name=XP_031843705.1;ID=cds-XP_031843705.1;Dbxref=GeneID:116431853%2CGenbank:XP_031843705.1;Parent=rna-XM_031987845.1
NW_022340755.1	Gnomon	CDS	239777	239956	.	-	0	Name=XP_031843705.1;ID=cds-XP_031843705.1;Dbxref=GeneID:116431853%2CGenbank:XP_031843705.1;Parent=rna-XM_031987845.1
NW_022340755.1	Gnomon	CDS	238618	239042	.	-	0	Name=XP_031843705.1;ID=cds-XP_031843705.1;Dbxref=GeneID:116431853%2CGenbank:XP_031843705.1;Parent=rna-XM_031987845.1
NW_022340755.1	Gnomon	CDS	234695	234812	.	-	0	Name=XP_031843705.1;ID=cds-XP_031843705.1;Dbxref=GeneID:116431853%2CGenbank:XP_031843705.1;Parent=rna-XM_031987845.1
NW_022340755.1	Gnomon	CDS	233369	233632	.	-	0	Name=XP_031843705.1;ID=cds-XP_031843705.1;Dbxref=GeneID:116431853%2CGenbank:XP_031843705.1;Parent=rna-XM_031987845.1
NW_022340755.1	Gnomon	CDS	228029	228238	.	-	0	Name=XP_031843705.1;ID=cds-XP_031843705.1;Dbxref=GeneID:116431853%2CGenbank:XP_031843705.1;Parent=rna-XM_031987845.1
NW_022340755.1	Gnomon	CDS	220276	220649	.	-	0	Name=XP_031843705.1;ID=cds-XP_031843705.1;Dbxref=GeneID:116431853%2CGenbank:XP_031843705.1;Parent=rna-XM_031987845.1
NW_022340755.1	Gnomon	CDS	219358	219586	.	-	0	Name=XP_031843705.1;ID=cds-XP_031843705.1;Dbxref=GeneID:116431853%2CGenbank:XP_031843705.1;Parent=rna-XM_031987845.1
NW_022340755.1	Gnomon	CDS	218280	218563	.	-	0	Name=XP_031843705.1;ID=cds-XP_031843705.1;Dbxref=GeneID:116431853%2CGenbank:XP_031843705.1;Parent=rna-XM_031987845.1
NW_022340755.1	Gnomon	CDS	216556	216634	.	-	0	Name=XP_031843705.1;ID=cds-XP_031843705.1;Dbxref=GeneID:116431853%2CGenbank:XP_031843705.1;Parent=rna-XM_031987845.1
NW_022340755.1	Gnomon	CDS	214107	214836	.	-	0	Name=XP_031843705.1;ID=cds-XP_031843705.1;Dbxref=GeneID:116431853%2CGenbank:XP_031843705.1;Parent=rna-XM_031987845.1
NW_022340755.1	Gnomon	CDS	212841	213202	.	-	0	Name=XP_031843705.1;ID=cds-XP_031843705.1;Dbxref=GeneID:116431853%2CGenbank:XP_031843705.1;Parent=rna-XM_031987845.1
NW_022340755.1	Gnomon	CDS	212114	212509	.	-	0	Name=XP_031843705.1;ID=cds-XP_031843705.1;Dbxref=GeneID:116431853%2CGenbank:XP_031843705.1;Parent=rna-XM_031987845.1
NW_022340755.1	Gnomon	CDS	211308	211652	.	-	0	Name=XP_031843705.1;ID=cds-XP_031843705.1;Dbxref=GeneID:116431853%2CGenbank:XP_031843705.1;Parent=rna-XM_031987845.1
NW_022340755.1	Gnomon	CDS	210270	210518	.	-	0	Name=XP_031843705.1;ID=cds-XP_031843705.1;Dbxref=GeneID:116431853%2CGenbank:XP_031843705.1;Parent=rna-XM_031987845.1
NW_022340755.1	Gnomon	CDS	206240	206323	.	-	0	Name=XP_031843705.1;ID=cds-XP_031843705.1;Dbxref=GeneID:116431853%2CGenbank:XP_031843705.1;Parent=rna-XM_031987845.1
NW_022340755.1	Gnomon	mRNA	205418	272555	.	-	.	Name=XM_031987829.1;ID=rna-XM_031987829.1;Dbxref=GeneID:116431853%2CGenbank:XM_031987829.1;Parent=gene-LOC116431853
NW_022340755.1	Gnomon	mRNA	205418	271235	.	-	.	Name=XM_031987827.1;ID=rna-XM_031987827.1;Dbxref=GeneID:116431853%2CGenbank:XM_031987827.1;Parent=gene-LOC116431853
NW_022340755.1	Gnomon	CDS	268098	268304	.	-	0	Name=XP_031843708.1;ID=cds-XP_031843708.1;Dbxref=GeneID:116431853%2CGenbank:XP_031843708.1;Parent=rna-XM_031987848.1
NW_022340755.1	Gnomon	CDS	264941	265084	.	-	0	Name=XP_031843708.1;ID=cds-XP_031843708.1;Dbxref=GeneID:116431853%2CGenbank:XP_031843708.1;Parent=rna-XM_031987848.1
NW_022340755.1	Gnomon	CDS	262978	263134	.	-	0	Name=XP_031843708.1;ID=cds-XP_031843708.1;Dbxref=GeneID:116431853%2CGenbank:XP_031843708.1;Parent=rna-XM_031987848.1
NW_022340755.1	Gnomon	CDS	260957	261183	.	-	0	Name=XP_031843708.1;ID=cds-XP_031843708.1;Dbxref=GeneID:116431853%2CGenbank:XP_031843708.1;Parent=rna-XM_031987848.1
NW_022340755.1	Gnomon	CDS	260421	260484	.	-	0	Name=XP_031843708.1;ID=cds-XP_031843708.1;Dbxref=GeneID:116431853%2CGenbank:XP_031843708.1;Parent=rna-XM_031987848.1
NW_022340755.1	Gnomon	CDS	258903	259001	.	-	0	Name=XP_031843708.1;ID=cds-XP_031843708.1;Dbxref=GeneID:116431853%2CGenbank:XP_031843708.1;Parent=rna-XM_031987848.1
NW_022340755.1	Gnomon	CDS	252910	253013	.	-	0	Name=XP_031843708.1;ID=cds-XP_031843708.1;Dbxref=GeneID:116431853%2CGenbank:XP_031843708.1;Parent=rna-XM_031987848.1
NW_022340755.1	Gnomon	CDS	250511	250648	.	-	0	Name=XP_031843708.1;ID=cds-XP_031843708.1;Dbxref=GeneID:116431853%2CGenbank:XP_031843708.1;Parent=rna-XM_031987848.1
NW_022340755.1	Gnomon	CDS	249620	249889	.	-	0	Name=XP_031843708.1;ID=cds-XP_031843708.1;Dbxref=GeneID:116431853%2CGenbank:XP_031843708.1;Parent=rna-XM_031987848.1
NW_022340755.1	Gnomon	CDS	245223	245393	.	-	0	Name=XP_031843708.1;ID=cds-XP_031843708.1;Dbxref=GeneID:116431853%2CGenbank:XP_031843708.1;Parent=rna-XM_031987848.1
NW_022340755.1	Gnomon	CDS	239777	239956	.	-	0	Name=XP_031843708.1;ID=cds-XP_031843708.1;Dbxref=GeneID:116431853%2CGenbank:XP_031843708.1;Parent=rna-XM_031987848.1
NW_022340755.1	Gnomon	CDS	238618	239042	.	-	0	Name=XP_031843708.1;ID=cds-XP_031843708.1;Dbxref=GeneID:116431853%2CGenbank:XP_031843708.1;Parent=rna-XM_031987848.1
NW_022340755.1	Gnomon	CDS	237448	237565	.	-	0	Name=XP_031843708.1;ID=cds-XP_031843708.1;Dbxref=GeneID:116431853%2CGenbank:XP_031843708.1;Parent=rna-XM_031987848.1
NW_022340755.1	Gnomon	CDS	233369	233632	.	-	0	Name=XP_031843708.1;ID=cds-XP_031843708.1;Dbxref=GeneID:116431853%2CGenbank:XP_031843708.1;Parent=rna-XM_031987848.1
NW_022340755.1	Gnomon	CDS	228029	228238	.	-	0	Name=XP_031843708.1;ID=cds-XP_031843708.1;Dbxref=GeneID:116431853%2CGenbank:XP_031843708.1;Parent=rna-XM_031987848.1
NW_022340755.1	Gnomon	CDS	220276	220649	.	-	0	Name=XP_031843708.1;ID=cds-XP_031843708.1;Dbxref=GeneID:116431853%2CGenbank:XP_031843708.1;Parent=rna-XM_031987848.1
NW_022340755.1	Gnomon	CDS	219358	219586	.	-	0	Name=XP_031843708.1;ID=cds-XP_031843708.1;Dbxref=GeneID:116431853%2CGenbank:XP_031843708.1;Parent=rna-XM_031987848.1
NW_022340755.1	Gnomon	CDS	218280	218563	.	-	0	Name=XP_031843708.1;ID=cds-XP_031843708.1;Dbxref=GeneID:116431853%2CGenbank:XP_031843708.1;Parent=rna-XM_031987848.1
NW_022340755.1	Gnomon	CDS	215567	215645	.	-	0	Name=XP_031843708.1;ID=cds-XP_031843708.1;Dbxref=GeneID:116431853%2CGenbank:XP_031843708.1;Parent=rna-XM_031987848.1
NW_022340755.1	Gnomon	CDS	214107	214836	.	-	0	Name=XP_031843708.1;ID=cds-XP_031843708.1;Dbxref=GeneID:116431853%2CGenbank:XP_031843708.1;Parent=rna-XM_031987848.1
NW_022340755.1	Gnomon	CDS	212841	213202	.	-	0	Name=XP_031843708.1;ID=cds-XP_031843708.1;Dbxref=GeneID:116431853%2CGenbank:XP_031843708.1;Parent=rna-XM_031987848.1
NW_022340755.1	Gnomon	CDS	212114	212509	.	-	0	Name=XP_031843708.1;ID=cds-XP_031843708.1;Dbxref=GeneID:116431853%2CGenbank:XP_031843708.1;Parent=rna-XM_031987848.1
NW_022340755.1	Gnomon	CDS	211308	211652	.	-	0	Name=XP_031843708.1;ID=cds-XP_031843708.1;Dbxref=GeneID:116431853%2CGenbank:XP_031843708.1;Parent=rna-XM_031987848.1
NW_022340755.1	Gnomon	CDS	210270	210518	.	-	0	Name=XP_031843708.1;ID=cds-XP_031843708.1;Dbxref=GeneID:116431853%2CGenbank:XP_031843708.1;Parent=rna-XM_031987848.1
NW_022340755.1	Gnomon	CDS	206240	206323	.	-	0	Name=XP_031843708.1;ID=cds-XP_031843708.1;Dbxref=GeneID:116431853%2CGenbank:XP_031843708.1;Parent=rna-XM_031987848.1
NW_022340755.1	Gnomon	CDS	268098	268304	.	-	0	Name=XP_031843698.1;ID=cds-XP_031843698.1;Dbxref=GeneID:116431853%2CGenbank:XP_031843698.1;Parent=rna-XM_031987838.1
NW_022340755.1	Gnomon	CDS	264941	265084	.	-	0	Name=XP_031843698.1;ID=cds-XP_031843698.1;Dbxref=GeneID:116431853%2CGenbank:XP_031843698.1;Parent=rna-XM_031987838.1
NW_022340755.1	Gnomon	CDS	262978	263134	.	-	0	Name=XP_031843698.1;ID=cds-XP_031843698.1;Dbxref=GeneID:116431853%2CGenbank:XP_031843698.1;Parent=rna-XM_031987838.1
NW_022340755.1	Gnomon	CDS	260957	261183	.	-	0	Name=XP_031843698.1;ID=cds-XP_031843698.1;Dbxref=GeneID:116431853%2CGenbank:XP_031843698.1;Parent=rna-XM_031987838.1
NW_022340755.1	Gnomon	CDS	260421	260484	.	-	0	Name=XP_031843698.1;ID=cds-XP_031843698.1;Dbxref=GeneID:116431853%2CGenbank:XP_031843698.1;Parent=rna-XM_031987838.1
NW_022340755.1	Gnomon	CDS	258903	259001	.	-	0	Name=XP_031843698.1;ID=cds-XP_031843698.1;Dbxref=GeneID:116431853%2CGenbank:XP_031843698.1;Parent=rna-XM_031987838.1
NW_022340755.1	Gnomon	CDS	256122	256225	.	-	0	Name=XP_031843698.1;ID=cds-XP_031843698.1;Dbxref=GeneID:116431853%2CGenbank:XP_031843698.1;Parent=rna-XM_031987838.1
NW_022340755.1	Gnomon	CDS	250511	250648	.	-	0	Name=XP_031843698.1;ID=cds-XP_031843698.1;Dbxref=GeneID:116431853%2CGenbank:XP_031843698.1;Parent=rna-XM_031987838.1
NW_022340755.1	Gnomon	CDS	249620	249889	.	-	0	Name=XP_031843698.1;ID=cds-XP_031843698.1;Dbxref=GeneID:116431853%2CGenbank:XP_031843698.1;Parent=rna-XM_031987838.1
NW_022340755.1	Gnomon	CDS	248649	248819	.	-	0	Name=XP_031843698.1;ID=cds-XP_031843698.1;Dbxref=GeneID:116431853%2CGenbank:XP_031843698.1;Parent=rna-XM_031987838.1
NW_022340755.1	Gnomon	CDS	239777	239956	.	-	0	Name=XP_031843698.1;ID=cds-XP_031843698.1;Dbxref=GeneID:116431853%2CGenbank:XP_031843698.1;Parent=rna-XM_031987838.1
NW_022340755.1	Gnomon	CDS	238618	239042	.	-	0	Name=XP_031843698.1;ID=cds-XP_031843698.1;Dbxref=GeneID:116431853%2CGenbank:XP_031843698.1;Parent=rna-XM_031987838.1
NW_022340755.1	Gnomon	CDS	235955	236075	.	-	0	Name=XP_031843698.1;ID=cds-XP_031843698.1;Dbxref=GeneID:116431853%2CGenbank:XP_031843698.1;Parent=rna-XM_031987838.1
NW_022340755.1	Gnomon	CDS	233369	233632	.	-	0	Name=XP_031843698.1;ID=cds-XP_031843698.1;Dbxref=GeneID:116431853%2CGenbank:XP_031843698.1;Parent=rna-XM_031987838.1
NW_022340755.1	Gnomon	CDS	228029	228238	.	-	0	Name=XP_031843698.1;ID=cds-XP_031843698.1;Dbxref=GeneID:116431853%2CGenbank:XP_031843698.1;Parent=rna-XM_031987838.1
NW_022340755.1	Gnomon	CDS	220276	220649	.	-	0	Name=XP_031843698.1;ID=cds-XP_031843698.1;Dbxref=GeneID:116431853%2CGenbank:XP_031843698.1;Parent=rna-XM_031987838.1
NW_022340755.1	Gnomon	CDS	219358	219586	.	-	0	Name=XP_031843698.1;ID=cds-XP_031843698.1;Dbxref=GeneID:116431853%2CGenbank:XP_031843698.1;Parent=rna-XM_031987838.1
NW_022340755.1	Gnomon	CDS	218280	218563	.	-	0	Name=XP_031843698.1;ID=cds-XP_031843698.1;Dbxref=GeneID:116431853%2CGenbank:XP_031843698.1;Parent=rna-XM_031987838.1
NW_022340755.1	Gnomon	CDS	215567	215645	.	-	0	Name=XP_031843698.1;ID=cds-XP_031843698.1;Dbxref=GeneID:116431853%2CGenbank:XP_031843698.1;Parent=rna-XM_031987838.1
NW_022340755.1	Gnomon	CDS	214107	214836	.	-	0	Name=XP_031843698.1;ID=cds-XP_031843698.1;Dbxref=GeneID:116431853%2CGenbank:XP_031843698.1;Parent=rna-XM_031987838.1
NW_022340755.1	Gnomon	CDS	212841	213202	.	-	0	Name=XP_031843698.1;ID=cds-XP_031843698.1;Dbxref=GeneID:116431853%2CGenbank:XP_031843698.1;Parent=rna-XM_031987838.1
NW_022340755.1	Gnomon	CDS	212114	212509	.	-	0	Name=XP_031843698.1;ID=cds-XP_031843698.1;Dbxref=GeneID:116431853%2CGenbank:XP_031843698.1;Parent=rna-XM_031987838.1
NW_022340755.1	Gnomon	CDS	211308	211652	.	-	0	Name=XP_031843698.1;ID=cds-XP_031843698.1;Dbxref=GeneID:116431853%2CGenbank:XP_031843698.1;Parent=rna-XM_031987838.1
NW_022340755.1	Gnomon	CDS	210270	210518	.	-	0	Name=XP_031843698.1;ID=cds-XP_031843698.1;Dbxref=GeneID:116431853%2CGenbank:XP_031843698.1;Parent=rna-XM_031987838.1
NW_022340755.1	Gnomon	CDS	206240	206323	.	-	0	Name=XP_031843698.1;ID=cds-XP_031843698.1;Dbxref=GeneID:116431853%2CGenbank:XP_031843698.1;Parent=rna-XM_031987838.1
NW_022340755.1	Gnomon	exon	306898	307910	.	-	.	ID=exon-XM_031987718.1-14;Dbxref=GeneID:116431812%2CGenbank:XM_031987718.1;Parent=rna-XM_031987718.1
NW_022340755.1	Gnomon	exon	309938	310146	.	-	.	ID=exon-XM_031987718.1-12;Dbxref=GeneID:116431812%2CGenbank:XM_031987718.1;Parent=rna-XM_031987718.1
NW_022340755.1	Gnomon	exon	309568	309856	.	-	.	ID=exon-XM_031987718.1-13;Dbxref=GeneID:116431812%2CGenbank:XM_031987718.1;Parent=rna-XM_031987718.1
NW_022340755.1	Gnomon	exon	310453	310567	.	-	.	ID=exon-XM_031987718.1-10;Dbxref=GeneID:116431812%2CGenbank:XM_031987718.1;Parent=rna-XM_031987718.1
NW_022340755.1	Gnomon	exon	310217	310378	.	-	.	ID=exon-XM_031987718.1-11;Dbxref=GeneID:116431812%2CGenbank:XM_031987718.1;Parent=rna-XM_031987718.1
NW_022340755.1	Gnomon	exon	260421	260484	.	-	.	ID=exon-XM_031987856.1-6;Dbxref=GeneID:116431853%2CGenbank:XM_031987856.1;Parent=rna-XM_031987856.1
NW_022340755.1	Gnomon	exon	258903	259001	.	-	.	ID=exon-XM_031987856.1-7;Dbxref=GeneID:116431853%2CGenbank:XM_031987856.1;Parent=rna-XM_031987856.1
NW_022340755.1	Gnomon	exon	252910	253013	.	-	.	ID=exon-XM_031987856.1-8;Dbxref=GeneID:116431853%2CGenbank:XM_031987856.1;Parent=rna-XM_031987856.1
NW_022340755.1	Gnomon	exon	250511	250648	.	-	.	ID=exon-XM_031987856.1-9;Dbxref=GeneID:116431853%2CGenbank:XM_031987856.1;Parent=rna-XM_031987856.1
NW_022340755.1	Gnomon	exon	268098	268509	.	-	.	ID=exon-XM_031987856.1-2;Dbxref=GeneID:116431853%2CGenbank:XM_031987856.1;Parent=rna-XM_031987856.1
NW_022340755.1	Gnomon	exon	264941	265084	.	-	.	ID=exon-XM_031987856.1-3;Dbxref=GeneID:116431853%2CGenbank:XM_031987856.1;Parent=rna-XM_031987856.1
NW_022340755.1	Gnomon	exon	262978	263134	.	-	.	ID=exon-XM_031987856.1-4;Dbxref=GeneID:116431853%2CGenbank:XM_031987856.1;Parent=rna-XM_031987856.1
NW_022340755.1	Gnomon	exon	260957	261183	.	-	.	ID=exon-XM_031987856.1-5;Dbxref=GeneID:116431853%2CGenbank:XM_031987856.1;Parent=rna-XM_031987856.1
NW_022340755.1	Gnomon	exon	272521	272555	.	-	.	ID=exon-XM_031987856.1-1;Dbxref=GeneID:116431853%2CGenbank:XM_031987856.1;Parent=rna-XM_031987856.1
NW_022340755.1	Gnomon	exon	1011073	1011495	.	+	.	ID=exon-XM_031987809.1-10;Dbxref=GeneID:116431844%2CGenbank:XM_031987809.1;Parent=rna-XM_031987809.1
NW_022340755.1	Gnomon	mRNA	205418	271195	.	-	.	Name=XM_031987826.1;ID=rna-XM_031987826.1;Dbxref=GeneID:116431853%2CGenbank:XM_031987826.1;Parent=gene-LOC116431853
NW_022340755.1	Gnomon	exon	968882	969798	.	-	.	ID=exon-XM_031987751.1-1;Dbxref=GeneID:116431829%2CGenbank:XM_031987751.1;Parent=rna-XM_031987751.1
NW_022340755.1	Gnomon	exon	964685	967087	.	-	.	ID=exon-XM_031987751.1-2;Dbxref=GeneID:116431829%2CGenbank:XM_031987751.1;Parent=rna-XM_031987751.1
NW_022340755.1	Gnomon	exon	854522	854742	.	-	.	ID=exon-XM_031987751.1-3;Dbxref=GeneID:116431829%2CGenbank:XM_031987751.1;Parent=rna-XM_031987751.1
NW_022340755.1	Gnomon	exon	823360	824253	.	-	.	ID=exon-XM_031987751.1-4;Dbxref=GeneID:116431829%2CGenbank:XM_031987751.1;Parent=rna-XM_031987751.1
NW_022340755.1	Gnomon	exon	817187	817267	.	-	.	ID=exon-XM_031987751.1-5;Dbxref=GeneID:116431829%2CGenbank:XM_031987751.1;Parent=rna-XM_031987751.1
NW_022340755.1	Gnomon	exon	782117	782447	.	-	.	ID=exon-XM_031987751.1-6;Dbxref=GeneID:116431829%2CGenbank:XM_031987751.1;Parent=rna-XM_031987751.1
NW_022340755.1	Gnomon	exon	767599	767822	.	-	.	ID=exon-XM_031987751.1-7;Dbxref=GeneID:116431829%2CGenbank:XM_031987751.1;Parent=rna-XM_031987751.1
NW_022340755.1	Gnomon	exon	763203	764364	.	-	.	ID=exon-XM_031987751.1-8;Dbxref=GeneID:116431829%2CGenbank:XM_031987751.1;Parent=rna-XM_031987751.1
NW_022340755.1	Gnomon	exon	758933	759400	.	-	.	ID=exon-XM_031987751.1-9;Dbxref=GeneID:116431829%2CGenbank:XM_031987751.1;Parent=rna-XM_031987751.1
NW_022340755.1	Gnomon	CDS	268098	268304	.	-	0	Name=XP_031843697.1;ID=cds-XP_031843697.1;Dbxref=GeneID:116431853%2CGenbank:XP_031843697.1;Parent=rna-XM_031987837.1
NW_022340755.1	Gnomon	CDS	264941	265084	.	-	0	Name=XP_031843697.1;ID=cds-XP_031843697.1;Dbxref=GeneID:116431853%2CGenbank:XP_031843697.1;Parent=rna-XM_031987837.1
NW_022340755.1	Gnomon	CDS	262978	263134	.	-	0	Name=XP_031843697.1;ID=cds-XP_031843697.1;Dbxref=GeneID:116431853%2CGenbank:XP_031843697.1;Parent=rna-XM_031987837.1
NW_022340755.1	Gnomon	CDS	260957	261183	.	-	0	Name=XP_031843697.1;ID=cds-XP_031843697.1;Dbxref=GeneID:116431853%2CGenbank:XP_031843697.1;Parent=rna-XM_031987837.1
NW_022340755.1	Gnomon	CDS	260421	260484	.	-	0	Name=XP_031843697.1;ID=cds-XP_031843697.1;Dbxref=GeneID:116431853%2CGenbank:XP_031843697.1;Parent=rna-XM_031987837.1
NW_022340755.1	Gnomon	CDS	258903	259001	.	-	0	Name=XP_031843697.1;ID=cds-XP_031843697.1;Dbxref=GeneID:116431853%2CGenbank:XP_031843697.1;Parent=rna-XM_031987837.1
NW_022340755.1	Gnomon	CDS	252910	253013	.	-	0	Name=XP_031843697.1;ID=cds-XP_031843697.1;Dbxref=GeneID:116431853%2CGenbank:XP_031843697.1;Parent=rna-XM_031987837.1
NW_022340755.1	Gnomon	CDS	250511	250648	.	-	0	Name=XP_031843697.1;ID=cds-XP_031843697.1;Dbxref=GeneID:116431853%2CGenbank:XP_031843697.1;Parent=rna-XM_031987837.1
NW_022340755.1	Gnomon	CDS	249620	249889	.	-	0	Name=XP_031843697.1;ID=cds-XP_031843697.1;Dbxref=GeneID:116431853%2CGenbank:XP_031843697.1;Parent=rna-XM_031987837.1
NW_022340755.1	Gnomon	CDS	243155	243325	.	-	0	Name=XP_031843697.1;ID=cds-XP_031843697.1;Dbxref=GeneID:116431853%2CGenbank:XP_031843697.1;Parent=rna-XM_031987837.1
NW_022340755.1	Gnomon	CDS	239777	239956	.	-	0	Name=XP_031843697.1;ID=cds-XP_031843697.1;Dbxref=GeneID:116431853%2CGenbank:XP_031843697.1;Parent=rna-XM_031987837.1
NW_022340755.1	Gnomon	CDS	238618	239042	.	-	0	Name=XP_031843697.1;ID=cds-XP_031843697.1;Dbxref=GeneID:116431853%2CGenbank:XP_031843697.1;Parent=rna-XM_031987837.1
NW_022340755.1	Gnomon	CDS	235955	236075	.	-	0	Name=XP_031843697.1;ID=cds-XP_031843697.1;Dbxref=GeneID:116431853%2CGenbank:XP_031843697.1;Parent=rna-XM_031987837.1
NW_022340755.1	Gnomon	CDS	233369	233632	.	-	0	Name=XP_031843697.1;ID=cds-XP_031843697.1;Dbxref=GeneID:116431853%2CGenbank:XP_031843697.1;Parent=rna-XM_031987837.1
NW_022340755.1	Gnomon	CDS	228029	228238	.	-	0	Name=XP_031843697.1;ID=cds-XP_031843697.1;Dbxref=GeneID:116431853%2CGenbank:XP_031843697.1;Parent=rna-XM_031987837.1
NW_022340755.1	Gnomon	CDS	220276	220649	.	-	0	Name=XP_031843697.1;ID=cds-XP_031843697.1;Dbxref=GeneID:116431853%2CGenbank:XP_031843697.1;Parent=rna-XM_031987837.1
NW_022340755.1	Gnomon	CDS	219358	219586	.	-	0	Name=XP_031843697.1;ID=cds-XP_031843697.1;Dbxref=GeneID:116431853%2CGenbank:XP_031843697.1;Parent=rna-XM_031987837.1
NW_022340755.1	Gnomon	CDS	218280	218563	.	-	0	Name=XP_031843697.1;ID=cds-XP_031843697.1;Dbxref=GeneID:116431853%2CGenbank:XP_031843697.1;Parent=rna-XM_031987837.1
NW_022340755.1	Gnomon	CDS	215567	215645	.	-	0	Name=XP_031843697.1;ID=cds-XP_031843697.1;Dbxref=GeneID:116431853%2CGenbank:XP_031843697.1;Parent=rna-XM_031987837.1
NW_022340755.1	Gnomon	CDS	214107	214836	.	-	0	Name=XP_031843697.1;ID=cds-XP_031843697.1;Dbxref=GeneID:116431853%2CGenbank:XP_031843697.1;Parent=rna-XM_031987837.1
NW_022340755.1	Gnomon	CDS	212841	213202	.	-	0	Name=XP_031843697.1;ID=cds-XP_031843697.1;Dbxref=GeneID:116431853%2CGenbank:XP_031843697.1;Parent=rna-XM_031987837.1
NW_022340755.1	Gnomon	CDS	212114	212509	.	-	0	Name=XP_031843697.1;ID=cds-XP_031843697.1;Dbxref=GeneID:116431853%2CGenbank:XP_031843697.1;Parent=rna-XM_031987837.1
NW_022340755.1	Gnomon	CDS	211308	211652	.	-	0	Name=XP_031843697.1;ID=cds-XP_031843697.1;Dbxref=GeneID:116431853%2CGenbank:XP_031843697.1;Parent=rna-XM_031987837.1
NW_022340755.1	Gnomon	CDS	210270	210518	.	-	0	Name=XP_031843697.1;ID=cds-XP_031843697.1;Dbxref=GeneID:116431853%2CGenbank:XP_031843697.1;Parent=rna-XM_031987837.1
NW_022340755.1	Gnomon	CDS	206240	206323	.	-	0	Name=XP_031843697.1;ID=cds-XP_031843697.1;Dbxref=GeneID:116431853%2CGenbank:XP_031843697.1;Parent=rna-XM_031987837.1
NW_022340755.1	Gnomon	CDS	268098	268304	.	-	0	Name=XP_031843707.1;ID=cds-XP_031843707.1;Dbxref=GeneID:116431853%2CGenbank:XP_031843707.1;Parent=rna-XM_031987847.1
NW_022340755.1	Gnomon	CDS	264941	265084	.	-	0	Name=XP_031843707.1;ID=cds-XP_031843707.1;Dbxref=GeneID:116431853%2CGenbank:XP_031843707.1;Parent=rna-XM_031987847.1
NW_022340755.1	Gnomon	CDS	262978	263134	.	-	0	Name=XP_031843707.1;ID=cds-XP_031843707.1;Dbxref=GeneID:116431853%2CGenbank:XP_031843707.1;Parent=rna-XM_031987847.1
NW_022340755.1	Gnomon	CDS	260957	261183	.	-	0	Name=XP_031843707.1;ID=cds-XP_031843707.1;Dbxref=GeneID:116431853%2CGenbank:XP_031843707.1;Parent=rna-XM_031987847.1
NW_022340755.1	Gnomon	CDS	260421	260484	.	-	0	Name=XP_031843707.1;ID=cds-XP_031843707.1;Dbxref=GeneID:116431853%2CGenbank:XP_031843707.1;Parent=rna-XM_031987847.1
NW_022340755.1	Gnomon	CDS	258903	259001	.	-	0	Name=XP_031843707.1;ID=cds-XP_031843707.1;Dbxref=GeneID:116431853%2CGenbank:XP_031843707.1;Parent=rna-XM_031987847.1
NW_022340755.1	Gnomon	CDS	257399	257502	.	-	0	Name=XP_031843707.1;ID=cds-XP_031843707.1;Dbxref=GeneID:116431853%2CGenbank:XP_031843707.1;Parent=rna-XM_031987847.1
NW_022340755.1	Gnomon	CDS	250511	250648	.	-	0	Name=XP_031843707.1;ID=cds-XP_031843707.1;Dbxref=GeneID:116431853%2CGenbank:XP_031843707.1;Parent=rna-XM_031987847.1
NW_022340755.1	Gnomon	CDS	249620	249889	.	-	0	Name=XP_031843707.1;ID=cds-XP_031843707.1;Dbxref=GeneID:116431853%2CGenbank:XP_031843707.1;Parent=rna-XM_031987847.1
NW_022340755.1	Gnomon	CDS	241467	241637	.	-	0	Name=XP_031843707.1;ID=cds-XP_031843707.1;Dbxref=GeneID:116431853%2CGenbank:XP_031843707.1;Parent=rna-XM_031987847.1
NW_022340755.1	Gnomon	CDS	239777	239956	.	-	0	Name=XP_031843707.1;ID=cds-XP_031843707.1;Dbxref=GeneID:116431853%2CGenbank:XP_031843707.1;Parent=rna-XM_031987847.1
NW_022340755.1	Gnomon	CDS	238618	239042	.	-	0	Name=XP_031843707.1;ID=cds-XP_031843707.1;Dbxref=GeneID:116431853%2CGenbank:XP_031843707.1;Parent=rna-XM_031987847.1
NW_022340755.1	Gnomon	CDS	234695	234812	.	-	0	Name=XP_031843707.1;ID=cds-XP_031843707.1;Dbxref=GeneID:116431853%2CGenbank:XP_031843707.1;Parent=rna-XM_031987847.1
NW_022340755.1	Gnomon	CDS	233369	233632	.	-	0	Name=XP_031843707.1;ID=cds-XP_031843707.1;Dbxref=GeneID:116431853%2CGenbank:XP_031843707.1;Parent=rna-XM_031987847.1
NW_022340755.1	Gnomon	CDS	228029	228238	.	-	0	Name=XP_031843707.1;ID=cds-XP_031843707.1;Dbxref=GeneID:116431853%2CGenbank:XP_031843707.1;Parent=rna-XM_031987847.1
NW_022340755.1	Gnomon	CDS	220276	220649	.	-	0	Name=XP_031843707.1;ID=cds-XP_031843707.1;Dbxref=GeneID:116431853%2CGenbank:XP_031843707.1;Parent=rna-XM_031987847.1
NW_022340755.1	Gnomon	CDS	219358	219586	.	-	0	Name=XP_031843707.1;ID=cds-XP_031843707.1;Dbxref=GeneID:116431853%2CGenbank:XP_031843707.1;Parent=rna-XM_031987847.1
NW_022340755.1	Gnomon	CDS	218280	218563	.	-	0	Name=XP_031843707.1;ID=cds-XP_031843707.1;Dbxref=GeneID:116431853%2CGenbank:XP_031843707.1;Parent=rna-XM_031987847.1
NW_022340755.1	Gnomon	CDS	215567	215645	.	-	0	Name=XP_031843707.1;ID=cds-XP_031843707.1;Dbxref=GeneID:116431853%2CGenbank:XP_031843707.1;Parent=rna-XM_031987847.1
NW_022340755.1	Gnomon	CDS	214107	214836	.	-	0	Name=XP_031843707.1;ID=cds-XP_031843707.1;Dbxref=GeneID:116431853%2CGenbank:XP_031843707.1;Parent=rna-XM_031987847.1
NW_022340755.1	Gnomon	CDS	212841	213202	.	-	0	Name=XP_031843707.1;ID=cds-XP_031843707.1;Dbxref=GeneID:116431853%2CGenbank:XP_031843707.1;Parent=rna-XM_031987847.1
NW_022340755.1	Gnomon	CDS	212114	212509	.	-	0	Name=XP_031843707.1;ID=cds-XP_031843707.1;Dbxref=GeneID:116431853%2CGenbank:XP_031843707.1;Parent=rna-XM_031987847.1
NW_022340755.1	Gnomon	CDS	211308	211652	.	-	0	Name=XP_031843707.1;ID=cds-XP_031843707.1;Dbxref=GeneID:116431853%2CGenbank:XP_031843707.1;Parent=rna-XM_031987847.1
NW_022340755.1	Gnomon	CDS	210270	210518	.	-	0	Name=XP_031843707.1;ID=cds-XP_031843707.1;Dbxref=GeneID:116431853%2CGenbank:XP_031843707.1;Parent=rna-XM_031987847.1
NW_022340755.1	Gnomon	CDS	206240	206323	.	-	0	Name=XP_031843707.1;ID=cds-XP_031843707.1;Dbxref=GeneID:116431853%2CGenbank:XP_031843707.1;Parent=rna-XM_031987847.1
NW_022340755.1	Gnomon	exon	854522	854742	.	-	.	ID=exon-XM_031987749.1-3;Dbxref=GeneID:116431829%2CGenbank:XM_031987749.1;Parent=rna-XM_031987749.1
NW_022340755.1	Gnomon	exon	823360	824253	.	-	.	ID=exon-XM_031987749.1-4;Dbxref=GeneID:116431829%2CGenbank:XM_031987749.1;Parent=rna-XM_031987749.1
NW_022340755.1	Gnomon	exon	817187	817267	.	-	.	ID=exon-XM_031987749.1-5;Dbxref=GeneID:116431829%2CGenbank:XM_031987749.1;Parent=rna-XM_031987749.1
NW_022340755.1	Gnomon	exon	782117	782447	.	-	.	ID=exon-XM_031987749.1-6;Dbxref=GeneID:116431829%2CGenbank:XM_031987749.1;Parent=rna-XM_031987749.1
NW_022340755.1	Gnomon	exon	968897	969798	.	-	.	ID=exon-XM_031987749.1-1;Dbxref=GeneID:116431829%2CGenbank:XM_031987749.1;Parent=rna-XM_031987749.1
NW_022340755.1	Gnomon	exon	964685	967321	.	-	.	ID=exon-XM_031987749.1-2;Dbxref=GeneID:116431829%2CGenbank:XM_031987749.1;Parent=rna-XM_031987749.1
NW_022340755.1	Gnomon	exon	767599	767822	.	-	.	ID=exon-XM_031987749.1-7;Dbxref=GeneID:116431829%2CGenbank:XM_031987749.1;Parent=rna-XM_031987749.1
NW_022340755.1	Gnomon	exon	763203	764364	.	-	.	ID=exon-XM_031987749.1-8;Dbxref=GeneID:116431829%2CGenbank:XM_031987749.1;Parent=rna-XM_031987749.1
NW_022340755.1	Gnomon	exon	758933	759400	.	-	.	ID=exon-XM_031987749.1-9;Dbxref=GeneID:116431829%2CGenbank:XM_031987749.1;Parent=rna-XM_031987749.1
NW_022340755.1	Gnomon	mRNA	205418	272555	.	-	.	Name=XM_031987825.1;ID=rna-XM_031987825.1;Dbxref=GeneID:116431853%2CGenbank:XM_031987825.1;Parent=gene-LOC116431853
NW_022340755.1	Gnomon	CDS	268098	268304	.	-	0	Name=XP_031843702.1;ID=cds-XP_031843702.1;Dbxref=GeneID:116431853%2CGenbank:XP_031843702.1;Parent=rna-XM_031987842.1
NW_022340755.1	Gnomon	CDS	264941	265084	.	-	0	Name=XP_031843702.1;ID=cds-XP_031843702.1;Dbxref=GeneID:116431853%2CGenbank:XP_031843702.1;Parent=rna-XM_031987842.1
NW_022340755.1	Gnomon	CDS	262978	263134	.	-	0	Name=XP_031843702.1;ID=cds-XP_031843702.1;Dbxref=GeneID:116431853%2CGenbank:XP_031843702.1;Parent=rna-XM_031987842.1
NW_022340755.1	Gnomon	CDS	260957	261183	.	-	0	Name=XP_031843702.1;ID=cds-XP_031843702.1;Dbxref=GeneID:116431853%2CGenbank:XP_031843702.1;Parent=rna-XM_031987842.1
NW_022340755.1	Gnomon	CDS	260421	260484	.	-	0	Name=XP_031843702.1;ID=cds-XP_031843702.1;Dbxref=GeneID:116431853%2CGenbank:XP_031843702.1;Parent=rna-XM_031987842.1
NW_022340755.1	Gnomon	CDS	258903	259001	.	-	0	Name=XP_031843702.1;ID=cds-XP_031843702.1;Dbxref=GeneID:116431853%2CGenbank:XP_031843702.1;Parent=rna-XM_031987842.1
NW_022340755.1	Gnomon	CDS	257399	257502	.	-	0	Name=XP_031843702.1;ID=cds-XP_031843702.1;Dbxref=GeneID:116431853%2CGenbank:XP_031843702.1;Parent=rna-XM_031987842.1
NW_022340755.1	Gnomon	CDS	250511	250648	.	-	0	Name=XP_031843702.1;ID=cds-XP_031843702.1;Dbxref=GeneID:116431853%2CGenbank:XP_031843702.1;Parent=rna-XM_031987842.1
NW_022340755.1	Gnomon	CDS	249620	249889	.	-	0	Name=XP_031843702.1;ID=cds-XP_031843702.1;Dbxref=GeneID:116431853%2CGenbank:XP_031843702.1;Parent=rna-XM_031987842.1
NW_022340755.1	Gnomon	CDS	245223	245393	.	-	0	Name=XP_031843702.1;ID=cds-XP_031843702.1;Dbxref=GeneID:116431853%2CGenbank:XP_031843702.1;Parent=rna-XM_031987842.1
NW_022340755.1	Gnomon	CDS	239777	239956	.	-	0	Name=XP_031843702.1;ID=cds-XP_031843702.1;Dbxref=GeneID:116431853%2CGenbank:XP_031843702.1;Parent=rna-XM_031987842.1
NW_022340755.1	Gnomon	CDS	238618	239042	.	-	0	Name=XP_031843702.1;ID=cds-XP_031843702.1;Dbxref=GeneID:116431853%2CGenbank:XP_031843702.1;Parent=rna-XM_031987842.1
NW_022340755.1	Gnomon	CDS	234695	234812	.	-	0	Name=XP_031843702.1;ID=cds-XP_031843702.1;Dbxref=GeneID:116431853%2CGenbank:XP_031843702.1;Parent=rna-XM_031987842.1
NW_022340755.1	Gnomon	CDS	233369	233632	.	-	0	Name=XP_031843702.1;ID=cds-XP_031843702.1;Dbxref=GeneID:116431853%2CGenbank:XP_031843702.1;Parent=rna-XM_031987842.1
NW_022340755.1	Gnomon	CDS	228029	228238	.	-	0	Name=XP_031843702.1;ID=cds-XP_031843702.1;Dbxref=GeneID:116431853%2CGenbank:XP_031843702.1;Parent=rna-XM_031987842.1
NW_022340755.1	Gnomon	CDS	220276	220649	.	-	0	Name=XP_031843702.1;ID=cds-XP_031843702.1;Dbxref=GeneID:116431853%2CGenbank:XP_031843702.1;Parent=rna-XM_031987842.1
NW_022340755.1	Gnomon	CDS	219358	219586	.	-	0	Name=XP_031843702.1;ID=cds-XP_031843702.1;Dbxref=GeneID:116431853%2CGenbank:XP_031843702.1;Parent=rna-XM_031987842.1
NW_022340755.1	Gnomon	CDS	218280	218563	.	-	0	Name=XP_031843702.1;ID=cds-XP_031843702.1;Dbxref=GeneID:116431853%2CGenbank:XP_031843702.1;Parent=rna-XM_031987842.1
NW_022340755.1	Gnomon	CDS	215567	215645	.	-	0	Name=XP_031843702.1;ID=cds-XP_031843702.1;Dbxref=GeneID:116431853%2CGenbank:XP_031843702.1;Parent=rna-XM_031987842.1
NW_022340755.1	Gnomon	CDS	214107	214836	.	-	0	Name=XP_031843702.1;ID=cds-XP_031843702.1;Dbxref=GeneID:116431853%2CGenbank:XP_031843702.1;Parent=rna-XM_031987842.1
NW_022340755.1	Gnomon	CDS	212841	213202	.	-	0	Name=XP_031843702.1;ID=cds-XP_031843702.1;Dbxref=GeneID:116431853%2CGenbank:XP_031843702.1;Parent=rna-XM_031987842.1
NW_022340755.1	Gnomon	CDS	212114	212509	.	-	0	Name=XP_031843702.1;ID=cds-XP_031843702.1;Dbxref=GeneID:116431853%2CGenbank:XP_031843702.1;Parent=rna-XM_031987842.1
NW_022340755.1	Gnomon	CDS	211308	211652	.	-	0	Name=XP_031843702.1;ID=cds-XP_031843702.1;Dbxref=GeneID:116431853%2CGenbank:XP_031843702.1;Parent=rna-XM_031987842.1
NW_022340755.1	Gnomon	CDS	210270	210518	.	-	0	Name=XP_031843702.1;ID=cds-XP_031843702.1;Dbxref=GeneID:116431853%2CGenbank:XP_031843702.1;Parent=rna-XM_031987842.1
NW_022340755.1	Gnomon	CDS	206240	206323	.	-	0	Name=XP_031843702.1;ID=cds-XP_031843702.1;Dbxref=GeneID:116431853%2CGenbank:XP_031843702.1;Parent=rna-XM_031987842.1
NW_022340755.1	Gnomon	exon	250511	250648	.	-	.	ID=exon-XM_031987855.1-9;Dbxref=GeneID:116431853%2CGenbank:XM_031987855.1;Parent=rna-XM_031987855.1
NW_022340755.1	Gnomon	exon	258903	259001	.	-	.	ID=exon-XM_031987855.1-7;Dbxref=GeneID:116431853%2CGenbank:XM_031987855.1;Parent=rna-XM_031987855.1
NW_022340755.1	Gnomon	exon	256122	256225	.	-	.	ID=exon-XM_031987855.1-8;Dbxref=GeneID:116431853%2CGenbank:XM_031987855.1;Parent=rna-XM_031987855.1
NW_022340755.1	Gnomon	exon	260957	261183	.	-	.	ID=exon-XM_031987855.1-5;Dbxref=GeneID:116431853%2CGenbank:XM_031987855.1;Parent=rna-XM_031987855.1
NW_022340755.1	Gnomon	exon	260421	260484	.	-	.	ID=exon-XM_031987855.1-6;Dbxref=GeneID:116431853%2CGenbank:XM_031987855.1;Parent=rna-XM_031987855.1
NW_022340755.1	Gnomon	exon	264941	265084	.	-	.	ID=exon-XM_031987855.1-3;Dbxref=GeneID:116431853%2CGenbank:XM_031987855.1;Parent=rna-XM_031987855.1
NW_022340755.1	Gnomon	exon	262978	263134	.	-	.	ID=exon-XM_031987855.1-4;Dbxref=GeneID:116431853%2CGenbank:XM_031987855.1;Parent=rna-XM_031987855.1
NW_022340755.1	Gnomon	exon	272521	272555	.	-	.	ID=exon-XM_031987855.1-1;Dbxref=GeneID:116431853%2CGenbank:XM_031987855.1;Parent=rna-XM_031987855.1
NW_022340755.1	Gnomon	exon	268098	268509	.	-	.	ID=exon-XM_031987855.1-2;Dbxref=GeneID:116431853%2CGenbank:XM_031987855.1;Parent=rna-XM_031987855.1
NW_022340755.1	Gnomon	exon	709860	710205	.	+	.	ID=exon-XM_031987798.1-3;Dbxref=GeneID:116431839%2CGenbank:XM_031987798.1;Parent=rna-XM_031987798.1
NW_022340755.1	Gnomon	exon	711606	712319	.	+	.	ID=exon-XM_031987798.1-4;Dbxref=GeneID:116431839%2CGenbank:XM_031987798.1;Parent=rna-XM_031987798.1
NW_022340755.1	Gnomon	exon	700769	700853	.	+	.	ID=exon-XM_031987798.1-1;Dbxref=GeneID:116431839%2CGenbank:XM_031987798.1;Parent=rna-XM_031987798.1
NW_022340755.1	Gnomon	exon	708047	708303	.	+	.	ID=exon-XM_031987798.1-2;Dbxref=GeneID:116431839%2CGenbank:XM_031987798.1;Parent=rna-XM_031987798.1
NW_022340755.1	Gnomon	CDS	964685	964837	.	-	0	Name=XP_031843608.1;ID=cds-XP_031843608.1;Dbxref=GeneID:116431829%2CGenbank:XP_031843608.1;Parent=rna-XM_031987748.1
NW_022340755.1	Gnomon	CDS	854522	854742	.	-	0	Name=XP_031843608.1;ID=cds-XP_031843608.1;Dbxref=GeneID:116431829%2CGenbank:XP_031843608.1;Parent=rna-XM_031987748.1
NW_022340755.1	Gnomon	CDS	823360	824253	.	-	0	Name=XP_031843608.1;ID=cds-XP_031843608.1;Dbxref=GeneID:116431829%2CGenbank:XP_031843608.1;Parent=rna-XM_031987748.1
NW_022340755.1	Gnomon	CDS	817187	817267	.	-	0	Name=XP_031843608.1;ID=cds-XP_031843608.1;Dbxref=GeneID:116431829%2CGenbank:XP_031843608.1;Parent=rna-XM_031987748.1
NW_022340755.1	Gnomon	CDS	782117	782447	.	-	0	Name=XP_031843608.1;ID=cds-XP_031843608.1;Dbxref=GeneID:116431829%2CGenbank:XP_031843608.1;Parent=rna-XM_031987748.1
NW_022340755.1	Gnomon	CDS	767599	767822	.	-	0	Name=XP_031843608.1;ID=cds-XP_031843608.1;Dbxref=GeneID:116431829%2CGenbank:XP_031843608.1;Parent=rna-XM_031987748.1
NW_022340755.1	Gnomon	CDS	763203	764364	.	-	0	Name=XP_031843608.1;ID=cds-XP_031843608.1;Dbxref=GeneID:116431829%2CGenbank:XP_031843608.1;Parent=rna-XM_031987748.1
NW_022340755.1	Gnomon	CDS	758933	759400	.	-	0	Name=XP_031843608.1;ID=cds-XP_031843608.1;Dbxref=GeneID:116431829%2CGenbank:XP_031843608.1;Parent=rna-XM_031987748.1
NW_022340755.1	Gnomon	CDS	757430	758002	.	-	0	Name=XP_031843608.1;ID=cds-XP_031843608.1;Dbxref=GeneID:116431829%2CGenbank:XP_031843608.1;Parent=rna-XM_031987748.1
NW_022340755.1	Gnomon	CDS	1044303	1045973	.	+	0	Name=XP_031843598.1;ID=cds-XP_031843598.1;Dbxref=GeneID:116431825%2CGenbank:XP_031843598.1;Parent=rna-XM_031987738.1
NW_022340755.1	Gnomon	exon	752532	758002	.	-	.	ID=exon-XM_031987755.1-10;Dbxref=GeneID:116431829%2CGenbank:XM_031987755.1;Parent=rna-XM_031987755.1
NW_022340755.1	Gnomon	mRNA	985327	986831	.	+	.	Name=XM_031987824.1;ID=rna-XM_031987824.1;Dbxref=GeneID:116431851%2CGenbank:XM_031987824.1;Parent=gene-LOC116431851
NW_022340755.1	Gnomon	CDS	268098	268304	.	-	0	Name=XP_031843701.1;ID=cds-XP_031843701.1;Dbxref=GeneID:116431853%2CGenbank:XP_031843701.1;Parent=rna-XM_031987841.1
NW_022340755.1	Gnomon	CDS	264941	265084	.	-	0	Name=XP_031843701.1;ID=cds-XP_031843701.1;Dbxref=GeneID:116431853%2CGenbank:XP_031843701.1;Parent=rna-XM_031987841.1
NW_022340755.1	Gnomon	CDS	262978	263134	.	-	0	Name=XP_031843701.1;ID=cds-XP_031843701.1;Dbxref=GeneID:116431853%2CGenbank:XP_031843701.1;Parent=rna-XM_031987841.1
NW_022340755.1	Gnomon	CDS	260957	261183	.	-	0	Name=XP_031843701.1;ID=cds-XP_031843701.1;Dbxref=GeneID:116431853%2CGenbank:XP_031843701.1;Parent=rna-XM_031987841.1
NW_022340755.1	Gnomon	CDS	260421	260484	.	-	0	Name=XP_031843701.1;ID=cds-XP_031843701.1;Dbxref=GeneID:116431853%2CGenbank:XP_031843701.1;Parent=rna-XM_031987841.1
NW_022340755.1	Gnomon	CDS	258903	259001	.	-	0	Name=XP_031843701.1;ID=cds-XP_031843701.1;Dbxref=GeneID:116431853%2CGenbank:XP_031843701.1;Parent=rna-XM_031987841.1
NW_022340755.1	Gnomon	CDS	257399	257502	.	-	0	Name=XP_031843701.1;ID=cds-XP_031843701.1;Dbxref=GeneID:116431853%2CGenbank:XP_031843701.1;Parent=rna-XM_031987841.1
NW_022340755.1	Gnomon	CDS	250511	250648	.	-	0	Name=XP_031843701.1;ID=cds-XP_031843701.1;Dbxref=GeneID:116431853%2CGenbank:XP_031843701.1;Parent=rna-XM_031987841.1
NW_022340755.1	Gnomon	CDS	249620	249889	.	-	0	Name=XP_031843701.1;ID=cds-XP_031843701.1;Dbxref=GeneID:116431853%2CGenbank:XP_031843701.1;Parent=rna-XM_031987841.1
NW_022340755.1	Gnomon	CDS	245223	245393	.	-	0	Name=XP_031843701.1;ID=cds-XP_031843701.1;Dbxref=GeneID:116431853%2CGenbank:XP_031843701.1;Parent=rna-XM_031987841.1
NW_022340755.1	Gnomon	CDS	239777	239956	.	-	0	Name=XP_031843701.1;ID=cds-XP_031843701.1;Dbxref=GeneID:116431853%2CGenbank:XP_031843701.1;Parent=rna-XM_031987841.1
NW_022340755.1	Gnomon	CDS	238618	239042	.	-	0	Name=XP_031843701.1;ID=cds-XP_031843701.1;Dbxref=GeneID:116431853%2CGenbank:XP_031843701.1;Parent=rna-XM_031987841.1
NW_022340755.1	Gnomon	CDS	237448	237565	.	-	0	Name=XP_031843701.1;ID=cds-XP_031843701.1;Dbxref=GeneID:116431853%2CGenbank:XP_031843701.1;Parent=rna-XM_031987841.1
NW_022340755.1	Gnomon	CDS	233369	233632	.	-	0	Name=XP_031843701.1;ID=cds-XP_031843701.1;Dbxref=GeneID:116431853%2CGenbank:XP_031843701.1;Parent=rna-XM_031987841.1
NW_022340755.1	Gnomon	CDS	228029	228238	.	-	0	Name=XP_031843701.1;ID=cds-XP_031843701.1;Dbxref=GeneID:116431853%2CGenbank:XP_031843701.1;Parent=rna-XM_031987841.1
NW_022340755.1	Gnomon	CDS	220276	220649	.	-	0	Name=XP_031843701.1;ID=cds-XP_031843701.1;Dbxref=GeneID:116431853%2CGenbank:XP_031843701.1;Parent=rna-XM_031987841.1
NW_022340755.1	Gnomon	CDS	219358	219586	.	-	0	Name=XP_031843701.1;ID=cds-XP_031843701.1;Dbxref=GeneID:116431853%2CGenbank:XP_031843701.1;Parent=rna-XM_031987841.1
NW_022340755.1	Gnomon	CDS	218280	218563	.	-	0	Name=XP_031843701.1;ID=cds-XP_031843701.1;Dbxref=GeneID:116431853%2CGenbank:XP_031843701.1;Parent=rna-XM_031987841.1
NW_022340755.1	Gnomon	CDS	215567	215645	.	-	0	Name=XP_031843701.1;ID=cds-XP_031843701.1;Dbxref=GeneID:116431853%2CGenbank:XP_031843701.1;Parent=rna-XM_031987841.1
NW_022340755.1	Gnomon	CDS	214107	214836	.	-	0	Name=XP_031843701.1;ID=cds-XP_031843701.1;Dbxref=GeneID:116431853%2CGenbank:XP_031843701.1;Parent=rna-XM_031987841.1
NW_022340755.1	Gnomon	CDS	212841	213202	.	-	0	Name=XP_031843701.1;ID=cds-XP_031843701.1;Dbxref=GeneID:116431853%2CGenbank:XP_031843701.1;Parent=rna-XM_031987841.1
NW_022340755.1	Gnomon	CDS	212114	212509	.	-	0	Name=XP_031843701.1;ID=cds-XP_031843701.1;Dbxref=GeneID:116431853%2CGenbank:XP_031843701.1;Parent=rna-XM_031987841.1
NW_022340755.1	Gnomon	CDS	211308	211652	.	-	0	Name=XP_031843701.1;ID=cds-XP_031843701.1;Dbxref=GeneID:116431853%2CGenbank:XP_031843701.1;Parent=rna-XM_031987841.1
NW_022340755.1	Gnomon	CDS	210270	210518	.	-	0	Name=XP_031843701.1;ID=cds-XP_031843701.1;Dbxref=GeneID:116431853%2CGenbank:XP_031843701.1;Parent=rna-XM_031987841.1
NW_022340755.1	Gnomon	CDS	206240	206323	.	-	0	Name=XP_031843701.1;ID=cds-XP_031843701.1;Dbxref=GeneID:116431853%2CGenbank:XP_031843701.1;Parent=rna-XM_031987841.1
NW_022340755.1	Gnomon	CDS	268098	268304	.	-	0	Name=XP_031843691.1;ID=cds-XP_031843691.1;Dbxref=GeneID:116431853%2CGenbank:XP_031843691.1;Parent=rna-XM_031987831.1
NW_022340755.1	Gnomon	CDS	264941	265084	.	-	0	Name=XP_031843691.1;ID=cds-XP_031843691.1;Dbxref=GeneID:116431853%2CGenbank:XP_031843691.1;Parent=rna-XM_031987831.1
NW_022340755.1	Gnomon	CDS	262978	263134	.	-	0	Name=XP_031843691.1;ID=cds-XP_031843691.1;Dbxref=GeneID:116431853%2CGenbank:XP_031843691.1;Parent=rna-XM_031987831.1
NW_022340755.1	Gnomon	CDS	260957	261183	.	-	0	Name=XP_031843691.1;ID=cds-XP_031843691.1;Dbxref=GeneID:116431853%2CGenbank:XP_031843691.1;Parent=rna-XM_031987831.1
NW_022340755.1	Gnomon	CDS	260421	260484	.	-	0	Name=XP_031843691.1;ID=cds-XP_031843691.1;Dbxref=GeneID:116431853%2CGenbank:XP_031843691.1;Parent=rna-XM_031987831.1
NW_022340755.1	Gnomon	CDS	258903	259001	.	-	0	Name=XP_031843691.1;ID=cds-XP_031843691.1;Dbxref=GeneID:116431853%2CGenbank:XP_031843691.1;Parent=rna-XM_031987831.1
NW_022340755.1	Gnomon	CDS	257399	257502	.	-	0	Name=XP_031843691.1;ID=cds-XP_031843691.1;Dbxref=GeneID:116431853%2CGenbank:XP_031843691.1;Parent=rna-XM_031987831.1
NW_022340755.1	Gnomon	CDS	250511	250648	.	-	0	Name=XP_031843691.1;ID=cds-XP_031843691.1;Dbxref=GeneID:116431853%2CGenbank:XP_031843691.1;Parent=rna-XM_031987831.1
NW_022340755.1	Gnomon	CDS	249620	249889	.	-	0	Name=XP_031843691.1;ID=cds-XP_031843691.1;Dbxref=GeneID:116431853%2CGenbank:XP_031843691.1;Parent=rna-XM_031987831.1
NW_022340755.1	Gnomon	CDS	248649	248819	.	-	0	Name=XP_031843691.1;ID=cds-XP_031843691.1;Dbxref=GeneID:116431853%2CGenbank:XP_031843691.1;Parent=rna-XM_031987831.1
NW_022340755.1	Gnomon	CDS	239777	239956	.	-	0	Name=XP_031843691.1;ID=cds-XP_031843691.1;Dbxref=GeneID:116431853%2CGenbank:XP_031843691.1;Parent=rna-XM_031987831.1
NW_022340755.1	Gnomon	CDS	238618	239042	.	-	0	Name=XP_031843691.1;ID=cds-XP_031843691.1;Dbxref=GeneID:116431853%2CGenbank:XP_031843691.1;Parent=rna-XM_031987831.1
NW_022340755.1	Gnomon	CDS	235955	236075	.	-	0	Name=XP_031843691.1;ID=cds-XP_031843691.1;Dbxref=GeneID:116431853%2CGenbank:XP_031843691.1;Parent=rna-XM_031987831.1
NW_022340755.1	Gnomon	CDS	233369	233632	.	-	0	Name=XP_031843691.1;ID=cds-XP_031843691.1;Dbxref=GeneID:116431853%2CGenbank:XP_031843691.1;Parent=rna-XM_031987831.1
NW_022340755.1	Gnomon	CDS	228029	228238	.	-	0	Name=XP_031843691.1;ID=cds-XP_031843691.1;Dbxref=GeneID:116431853%2CGenbank:XP_031843691.1;Parent=rna-XM_031987831.1
NW_022340755.1	Gnomon	CDS	220276	220649	.	-	0	Name=XP_031843691.1;ID=cds-XP_031843691.1;Dbxref=GeneID:116431853%2CGenbank:XP_031843691.1;Parent=rna-XM_031987831.1
NW_022340755.1	Gnomon	CDS	219358	219586	.	-	0	Name=XP_031843691.1;ID=cds-XP_031843691.1;Dbxref=GeneID:116431853%2CGenbank:XP_031843691.1;Parent=rna-XM_031987831.1
NW_022340755.1	Gnomon	CDS	218280	218563	.	-	0	Name=XP_031843691.1;ID=cds-XP_031843691.1;Dbxref=GeneID:116431853%2CGenbank:XP_031843691.1;Parent=rna-XM_031987831.1
NW_022340755.1	Gnomon	CDS	215567	215645	.	-	0	Name=XP_031843691.1;ID=cds-XP_031843691.1;Dbxref=GeneID:116431853%2CGenbank:XP_031843691.1;Parent=rna-XM_031987831.1
NW_022340755.1	Gnomon	CDS	214107	214836	.	-	0	Name=XP_031843691.1;ID=cds-XP_031843691.1;Dbxref=GeneID:116431853%2CGenbank:XP_031843691.1;Parent=rna-XM_031987831.1
NW_022340755.1	Gnomon	CDS	212841	213202	.	-	0	Name=XP_031843691.1;ID=cds-XP_031843691.1;Dbxref=GeneID:116431853%2CGenbank:XP_031843691.1;Parent=rna-XM_031987831.1
NW_022340755.1	Gnomon	CDS	212114	212509	.	-	0	Name=XP_031843691.1;ID=cds-XP_031843691.1;Dbxref=GeneID:116431853%2CGenbank:XP_031843691.1;Parent=rna-XM_031987831.1
NW_022340755.1	Gnomon	CDS	211308	211652	.	-	0	Name=XP_031843691.1;ID=cds-XP_031843691.1;Dbxref=GeneID:116431853%2CGenbank:XP_031843691.1;Parent=rna-XM_031987831.1
NW_022340755.1	Gnomon	CDS	210270	210518	.	-	0	Name=XP_031843691.1;ID=cds-XP_031843691.1;Dbxref=GeneID:116431853%2CGenbank:XP_031843691.1;Parent=rna-XM_031987831.1
NW_022340755.1	Gnomon	CDS	206240	206323	.	-	0	Name=XP_031843691.1;ID=cds-XP_031843691.1;Dbxref=GeneID:116431853%2CGenbank:XP_031843691.1;Parent=rna-XM_031987831.1
NW_022340755.1	Gnomon	CDS	964685	964837	.	-	0	Name=XP_031843607.1;ID=cds-XP_031843607.1;Dbxref=GeneID:116431829%2CGenbank:XP_031843607.1;Parent=rna-XM_031987747.1
NW_022340755.1	Gnomon	CDS	854522	854742	.	-	0	Name=XP_031843607.1;ID=cds-XP_031843607.1;Dbxref=GeneID:116431829%2CGenbank:XP_031843607.1;Parent=rna-XM_031987747.1
NW_022340755.1	Gnomon	CDS	823360	824253	.	-	0	Name=XP_031843607.1;ID=cds-XP_031843607.1;Dbxref=GeneID:116431829%2CGenbank:XP_031843607.1;Parent=rna-XM_031987747.1
NW_022340755.1	Gnomon	CDS	817187	817267	.	-	0	Name=XP_031843607.1;ID=cds-XP_031843607.1;Dbxref=GeneID:116431829%2CGenbank:XP_031843607.1;Parent=rna-XM_031987747.1
NW_022340755.1	Gnomon	CDS	782117	782447	.	-	0	Name=XP_031843607.1;ID=cds-XP_031843607.1;Dbxref=GeneID:116431829%2CGenbank:XP_031843607.1;Parent=rna-XM_031987747.1
NW_022340755.1	Gnomon	CDS	767599	767822	.	-	0	Name=XP_031843607.1;ID=cds-XP_031843607.1;Dbxref=GeneID:116431829%2CGenbank:XP_031843607.1;Parent=rna-XM_031987747.1
NW_022340755.1	Gnomon	CDS	763203	764364	.	-	0	Name=XP_031843607.1;ID=cds-XP_031843607.1;Dbxref=GeneID:116431829%2CGenbank:XP_031843607.1;Parent=rna-XM_031987747.1
NW_022340755.1	Gnomon	CDS	758933	759400	.	-	0	Name=XP_031843607.1;ID=cds-XP_031843607.1;Dbxref=GeneID:116431829%2CGenbank:XP_031843607.1;Parent=rna-XM_031987747.1
NW_022340755.1	Gnomon	CDS	757430	758002	.	-	0	Name=XP_031843607.1;ID=cds-XP_031843607.1;Dbxref=GeneID:116431829%2CGenbank:XP_031843607.1;Parent=rna-XM_031987747.1
NW_022340755.1	Gnomon	CDS	1383717	1383774	.	-	0	Name=XP_031843597.1;ID=cds-XP_031843597.1;Dbxref=GeneID:116431823%2CGenbank:XP_031843597.1;Parent=rna-XM_031987737.1
NW_022340755.1	Gnomon	CDS	1266682	1266720	.	-	0	Name=XP_031843597.1;ID=cds-XP_031843597.1;Dbxref=GeneID:116431823%2CGenbank:XP_031843597.1;Parent=rna-XM_031987737.1
NW_022340755.1	Gnomon	CDS	1048223	1048352	.	-	0	Name=XP_031843597.1;ID=cds-XP_031843597.1;Dbxref=GeneID:116431823%2CGenbank:XP_031843597.1;Parent=rna-XM_031987737.1
NW_022340755.1	Gnomon	CDS	1040283	1040491	.	-	0	Name=XP_031843597.1;ID=cds-XP_031843597.1;Dbxref=GeneID:116431823%2CGenbank:XP_031843597.1;Parent=rna-XM_031987737.1
NW_022340755.1	Gnomon	CDS	1039081	1039191	.	-	0	Name=XP_031843597.1;ID=cds-XP_031843597.1;Dbxref=GeneID:116431823%2CGenbank:XP_031843597.1;Parent=rna-XM_031987737.1
NW_022340755.1	Gnomon	CDS	1036006	1036212	.	-	0	Name=XP_031843597.1;ID=cds-XP_031843597.1;Dbxref=GeneID:116431823%2CGenbank:XP_031843597.1;Parent=rna-XM_031987737.1
NW_022340755.1	Gnomon	CDS	1035397	1035551	.	-	0	Name=XP_031843597.1;ID=cds-XP_031843597.1;Dbxref=GeneID:116431823%2CGenbank:XP_031843597.1;Parent=rna-XM_031987737.1
NW_022340755.1	Gnomon	CDS	1033252	1033396	.	-	0	Name=XP_031843597.1;ID=cds-XP_031843597.1;Dbxref=GeneID:116431823%2CGenbank:XP_031843597.1;Parent=rna-XM_031987737.1
NW_022340755.1	Gnomon	CDS	1032690	1032820	.	-	0	Name=XP_031843597.1;ID=cds-XP_031843597.1;Dbxref=GeneID:116431823%2CGenbank:XP_031843597.1;Parent=rna-XM_031987737.1
NW_022340755.1	Gnomon	CDS	1032386	1032545	.	-	0	Name=XP_031843597.1;ID=cds-XP_031843597.1;Dbxref=GeneID:116431823%2CGenbank:XP_031843597.1;Parent=rna-XM_031987737.1
NW_022340755.1	Gnomon	CDS	1031634	1031933	.	-	0	Name=XP_031843597.1;ID=cds-XP_031843597.1;Dbxref=GeneID:116431823%2CGenbank:XP_031843597.1;Parent=rna-XM_031987737.1
NW_022340755.1	Gnomon	CDS	1030753	1031052	.	-	0	Name=XP_031843597.1;ID=cds-XP_031843597.1;Dbxref=GeneID:116431823%2CGenbank:XP_031843597.1;Parent=rna-XM_031987737.1
NW_022340755.1	Gnomon	CDS	1030099	1030341	.	-	0	Name=XP_031843597.1;ID=cds-XP_031843597.1;Dbxref=GeneID:116431823%2CGenbank:XP_031843597.1;Parent=rna-XM_031987737.1
NW_022340755.1	Gnomon	CDS	1028920	1029023	.	-	0	Name=XP_031843597.1;ID=cds-XP_031843597.1;Dbxref=GeneID:116431823%2CGenbank:XP_031843597.1;Parent=rna-XM_031987737.1
NW_022340755.1	Gnomon	exon	362993	363160	.	+	.	ID=exon-XM_031987725.1-3;Dbxref=GeneID:116431815%2CGenbank:XM_031987725.1;Parent=rna-XM_031987725.1
NW_022340755.1	Gnomon	exon	363551	363757	.	+	.	ID=exon-XM_031987725.1-4;Dbxref=GeneID:116431815%2CGenbank:XM_031987725.1;Parent=rna-XM_031987725.1
NW_022340755.1	Gnomon	exon	361456	361784	.	+	.	ID=exon-XM_031987725.1-1;Dbxref=GeneID:116431815%2CGenbank:XM_031987725.1;Parent=rna-XM_031987725.1
NW_022340755.1	Gnomon	exon	362738	362843	.	+	.	ID=exon-XM_031987725.1-2;Dbxref=GeneID:116431815%2CGenbank:XM_031987725.1;Parent=rna-XM_031987725.1
NW_022340755.1	Gnomon	exon	364422	364617	.	+	.	ID=exon-XM_031987725.1-7;Dbxref=GeneID:116431815%2CGenbank:XM_031987725.1;Parent=rna-XM_031987725.1
NW_022340755.1	Gnomon	exon	364713	364883	.	+	.	ID=exon-XM_031987725.1-8;Dbxref=GeneID:116431815%2CGenbank:XM_031987725.1;Parent=rna-XM_031987725.1
NW_022340755.1	Gnomon	exon	363866	364037	.	+	.	ID=exon-XM_031987725.1-5;Dbxref=GeneID:116431815%2CGenbank:XM_031987725.1;Parent=rna-XM_031987725.1
NW_022340755.1	Gnomon	exon	364186	364336	.	+	.	ID=exon-XM_031987725.1-6;Dbxref=GeneID:116431815%2CGenbank:XM_031987725.1;Parent=rna-XM_031987725.1
NW_022340755.1	Gnomon	mRNA	522814	528509	.	-	.	Name=XM_031987729.1;ID=rna-XM_031987729.1;Dbxref=GeneID:116431819%2CGenbank:XM_031987729.1;Parent=gene-LOC116431819
NW_022340755.1	Gnomon	exon	365544	371191	.	+	.	ID=exon-XM_031987725.1-9;Dbxref=GeneID:116431815%2CGenbank:XM_031987725.1;Parent=rna-XM_031987725.1
NW_022340755.1	Gnomon	CDS	268098	268304	.	-	0	Name=XP_031843694.1;ID=cds-XP_031843694.1;Dbxref=GeneID:116431853%2CGenbank:XP_031843694.1;Parent=rna-XM_031987834.1
NW_022340755.1	Gnomon	CDS	264941	265084	.	-	0	Name=XP_031843694.1;ID=cds-XP_031843694.1;Dbxref=GeneID:116431853%2CGenbank:XP_031843694.1;Parent=rna-XM_031987834.1
NW_022340755.1	Gnomon	CDS	262978	263134	.	-	0	Name=XP_031843694.1;ID=cds-XP_031843694.1;Dbxref=GeneID:116431853%2CGenbank:XP_031843694.1;Parent=rna-XM_031987834.1
NW_022340755.1	Gnomon	CDS	260957	261183	.	-	0	Name=XP_031843694.1;ID=cds-XP_031843694.1;Dbxref=GeneID:116431853%2CGenbank:XP_031843694.1;Parent=rna-XM_031987834.1
NW_022340755.1	Gnomon	CDS	260421	260484	.	-	0	Name=XP_031843694.1;ID=cds-XP_031843694.1;Dbxref=GeneID:116431853%2CGenbank:XP_031843694.1;Parent=rna-XM_031987834.1
NW_022340755.1	Gnomon	CDS	258903	259001	.	-	0	Name=XP_031843694.1;ID=cds-XP_031843694.1;Dbxref=GeneID:116431853%2CGenbank:XP_031843694.1;Parent=rna-XM_031987834.1
NW_022340755.1	Gnomon	CDS	256122	256225	.	-	0	Name=XP_031843694.1;ID=cds-XP_031843694.1;Dbxref=GeneID:116431853%2CGenbank:XP_031843694.1;Parent=rna-XM_031987834.1
NW_022340755.1	Gnomon	CDS	250511	250648	.	-	0	Name=XP_031843694.1;ID=cds-XP_031843694.1;Dbxref=GeneID:116431853%2CGenbank:XP_031843694.1;Parent=rna-XM_031987834.1
NW_022340755.1	Gnomon	CDS	249620	249889	.	-	0	Name=XP_031843694.1;ID=cds-XP_031843694.1;Dbxref=GeneID:116431853%2CGenbank:XP_031843694.1;Parent=rna-XM_031987834.1
NW_022340755.1	Gnomon	CDS	245223	245393	.	-	0	Name=XP_031843694.1;ID=cds-XP_031843694.1;Dbxref=GeneID:116431853%2CGenbank:XP_031843694.1;Parent=rna-XM_031987834.1
NW_022340755.1	Gnomon	CDS	239777	239956	.	-	0	Name=XP_031843694.1;ID=cds-XP_031843694.1;Dbxref=GeneID:116431853%2CGenbank:XP_031843694.1;Parent=rna-XM_031987834.1
NW_022340755.1	Gnomon	CDS	238618	239042	.	-	0	Name=XP_031843694.1;ID=cds-XP_031843694.1;Dbxref=GeneID:116431853%2CGenbank:XP_031843694.1;Parent=rna-XM_031987834.1
NW_022340755.1	Gnomon	CDS	235955	236075	.	-	0	Name=XP_031843694.1;ID=cds-XP_031843694.1;Dbxref=GeneID:116431853%2CGenbank:XP_031843694.1;Parent=rna-XM_031987834.1
NW_022340755.1	Gnomon	CDS	233369	233632	.	-	0	Name=XP_031843694.1;ID=cds-XP_031843694.1;Dbxref=GeneID:116431853%2CGenbank:XP_031843694.1;Parent=rna-XM_031987834.1
NW_022340755.1	Gnomon	CDS	228029	228238	.	-	0	Name=XP_031843694.1;ID=cds-XP_031843694.1;Dbxref=GeneID:116431853%2CGenbank:XP_031843694.1;Parent=rna-XM_031987834.1
NW_022340755.1	Gnomon	CDS	220276	220649	.	-	0	Name=XP_031843694.1;ID=cds-XP_031843694.1;Dbxref=GeneID:116431853%2CGenbank:XP_031843694.1;Parent=rna-XM_031987834.1
NW_022340755.1	Gnomon	CDS	219358	219586	.	-	0	Name=XP_031843694.1;ID=cds-XP_031843694.1;Dbxref=GeneID:116431853%2CGenbank:XP_031843694.1;Parent=rna-XM_031987834.1
NW_022340755.1	Gnomon	CDS	218280	218563	.	-	0	Name=XP_031843694.1;ID=cds-XP_031843694.1;Dbxref=GeneID:116431853%2CGenbank:XP_031843694.1;Parent=rna-XM_031987834.1
NW_022340755.1	Gnomon	CDS	215567	215645	.	-	0	Name=XP_031843694.1;ID=cds-XP_031843694.1;Dbxref=GeneID:116431853%2CGenbank:XP_031843694.1;Parent=rna-XM_031987834.1
NW_022340755.1	Gnomon	CDS	214107	214836	.	-	0	Name=XP_031843694.1;ID=cds-XP_031843694.1;Dbxref=GeneID:116431853%2CGenbank:XP_031843694.1;Parent=rna-XM_031987834.1
NW_022340755.1	Gnomon	CDS	212841	213202	.	-	0	Name=XP_031843694.1;ID=cds-XP_031843694.1;Dbxref=GeneID:116431853%2CGenbank:XP_031843694.1;Parent=rna-XM_031987834.1
NW_022340755.1	Gnomon	CDS	212114	212509	.	-	0	Name=XP_031843694.1;ID=cds-XP_031843694.1;Dbxref=GeneID:116431853%2CGenbank:XP_031843694.1;Parent=rna-XM_031987834.1
NW_022340755.1	Gnomon	CDS	211308	211652	.	-	0	Name=XP_031843694.1;ID=cds-XP_031843694.1;Dbxref=GeneID:116431853%2CGenbank:XP_031843694.1;Parent=rna-XM_031987834.1
NW_022340755.1	Gnomon	CDS	210270	210518	.	-	0	Name=XP_031843694.1;ID=cds-XP_031843694.1;Dbxref=GeneID:116431853%2CGenbank:XP_031843694.1;Parent=rna-XM_031987834.1
NW_022340755.1	Gnomon	CDS	206240	206323	.	-	0	Name=XP_031843694.1;ID=cds-XP_031843694.1;Dbxref=GeneID:116431853%2CGenbank:XP_031843694.1;Parent=rna-XM_031987834.1
NW_022340755.1	Gnomon	CDS	268098	268304	.	-	0	Name=XP_031843704.1;ID=cds-XP_031843704.1;Dbxref=GeneID:116431853%2CGenbank:XP_031843704.1;Parent=rna-XM_031987844.1
NW_022340755.1	Gnomon	CDS	264941	265084	.	-	0	Name=XP_031843704.1;ID=cds-XP_031843704.1;Dbxref=GeneID:116431853%2CGenbank:XP_031843704.1;Parent=rna-XM_031987844.1
NW_022340755.1	Gnomon	CDS	262978	263134	.	-	0	Name=XP_031843704.1;ID=cds-XP_031843704.1;Dbxref=GeneID:116431853%2CGenbank:XP_031843704.1;Parent=rna-XM_031987844.1
NW_022340755.1	Gnomon	CDS	260957	261183	.	-	0	Name=XP_031843704.1;ID=cds-XP_031843704.1;Dbxref=GeneID:116431853%2CGenbank:XP_031843704.1;Parent=rna-XM_031987844.1
NW_022340755.1	Gnomon	CDS	260421	260484	.	-	0	Name=XP_031843704.1;ID=cds-XP_031843704.1;Dbxref=GeneID:116431853%2CGenbank:XP_031843704.1;Parent=rna-XM_031987844.1
NW_022340755.1	Gnomon	CDS	258903	259001	.	-	0	Name=XP_031843704.1;ID=cds-XP_031843704.1;Dbxref=GeneID:116431853%2CGenbank:XP_031843704.1;Parent=rna-XM_031987844.1
NW_022340755.1	Gnomon	CDS	257399	257502	.	-	0	Name=XP_031843704.1;ID=cds-XP_031843704.1;Dbxref=GeneID:116431853%2CGenbank:XP_031843704.1;Parent=rna-XM_031987844.1
NW_022340755.1	Gnomon	CDS	250511	250648	.	-	0	Name=XP_031843704.1;ID=cds-XP_031843704.1;Dbxref=GeneID:116431853%2CGenbank:XP_031843704.1;Parent=rna-XM_031987844.1
NW_022340755.1	Gnomon	CDS	249620	249889	.	-	0	Name=XP_031843704.1;ID=cds-XP_031843704.1;Dbxref=GeneID:116431853%2CGenbank:XP_031843704.1;Parent=rna-XM_031987844.1
NW_022340755.1	Gnomon	CDS	245223	245393	.	-	0	Name=XP_031843704.1;ID=cds-XP_031843704.1;Dbxref=GeneID:116431853%2CGenbank:XP_031843704.1;Parent=rna-XM_031987844.1
NW_022340755.1	Gnomon	CDS	239777	239956	.	-	0	Name=XP_031843704.1;ID=cds-XP_031843704.1;Dbxref=GeneID:116431853%2CGenbank:XP_031843704.1;Parent=rna-XM_031987844.1
NW_022340755.1	Gnomon	CDS	238618	239042	.	-	0	Name=XP_031843704.1;ID=cds-XP_031843704.1;Dbxref=GeneID:116431853%2CGenbank:XP_031843704.1;Parent=rna-XM_031987844.1
NW_022340755.1	Gnomon	CDS	237448	237565	.	-	0	Name=XP_031843704.1;ID=cds-XP_031843704.1;Dbxref=GeneID:116431853%2CGenbank:XP_031843704.1;Parent=rna-XM_031987844.1
NW_022340755.1	Gnomon	CDS	233369	233632	.	-	0	Name=XP_031843704.1;ID=cds-XP_031843704.1;Dbxref=GeneID:116431853%2CGenbank:XP_031843704.1;Parent=rna-XM_031987844.1
NW_022340755.1	Gnomon	CDS	228029	228238	.	-	0	Name=XP_031843704.1;ID=cds-XP_031843704.1;Dbxref=GeneID:116431853%2CGenbank:XP_031843704.1;Parent=rna-XM_031987844.1
NW_022340755.1	Gnomon	CDS	220276	220649	.	-	0	Name=XP_031843704.1;ID=cds-XP_031843704.1;Dbxref=GeneID:116431853%2CGenbank:XP_031843704.1;Parent=rna-XM_031987844.1
NW_022340755.1	Gnomon	CDS	219358	219586	.	-	0	Name=XP_031843704.1;ID=cds-XP_031843704.1;Dbxref=GeneID:116431853%2CGenbank:XP_031843704.1;Parent=rna-XM_031987844.1
NW_022340755.1	Gnomon	CDS	218280	218563	.	-	0	Name=XP_031843704.1;ID=cds-XP_031843704.1;Dbxref=GeneID:116431853%2CGenbank:XP_031843704.1;Parent=rna-XM_031987844.1
NW_022340755.1	Gnomon	CDS	216556	216634	.	-	0	Name=XP_031843704.1;ID=cds-XP_031843704.1;Dbxref=GeneID:116431853%2CGenbank:XP_031843704.1;Parent=rna-XM_031987844.1
NW_022340755.1	Gnomon	CDS	214107	214836	.	-	0	Name=XP_031843704.1;ID=cds-XP_031843704.1;Dbxref=GeneID:116431853%2CGenbank:XP_031843704.1;Parent=rna-XM_031987844.1
NW_022340755.1	Gnomon	CDS	212841	213202	.	-	0	Name=XP_031843704.1;ID=cds-XP_031843704.1;Dbxref=GeneID:116431853%2CGenbank:XP_031843704.1;Parent=rna-XM_031987844.1
NW_022340755.1	Gnomon	CDS	212114	212509	.	-	0	Name=XP_031843704.1;ID=cds-XP_031843704.1;Dbxref=GeneID:116431853%2CGenbank:XP_031843704.1;Parent=rna-XM_031987844.1
NW_022340755.1	Gnomon	CDS	211308	211652	.	-	0	Name=XP_031843704.1;ID=cds-XP_031843704.1;Dbxref=GeneID:116431853%2CGenbank:XP_031843704.1;Parent=rna-XM_031987844.1
NW_022340755.1	Gnomon	CDS	210270	210518	.	-	0	Name=XP_031843704.1;ID=cds-XP_031843704.1;Dbxref=GeneID:116431853%2CGenbank:XP_031843704.1;Parent=rna-XM_031987844.1
NW_022340755.1	Gnomon	CDS	206240	206323	.	-	0	Name=XP_031843704.1;ID=cds-XP_031843704.1;Dbxref=GeneID:116431853%2CGenbank:XP_031843704.1;Parent=rna-XM_031987844.1
NW_022340755.1	Gnomon	mRNA	1010005	1015989	.	-	.	Name=XM_031987822.1;ID=rna-XM_031987822.1;Dbxref=GeneID:116431850%2CGenbank:XM_031987822.1;Parent=gene-LOC116431850
NW_022340755.1	Gnomon	exon	172884	173011	.	+	.	ID=exon-XM_031987702.1-1;Dbxref=GeneID:116431807%2CGenbank:XM_031987702.1;Parent=rna-XM_031987702.1
NW_022340755.1	Gnomon	exon	178498	178602	.	+	.	ID=exon-XM_031987702.1-4;Dbxref=GeneID:116431807%2CGenbank:XM_031987702.1;Parent=rna-XM_031987702.1
NW_022340755.1	Gnomon	exon	179281	179696	.	+	.	ID=exon-XM_031987702.1-5;Dbxref=GeneID:116431807%2CGenbank:XM_031987702.1;Parent=rna-XM_031987702.1
NW_022340755.1	Gnomon	exon	176976	177126	.	+	.	ID=exon-XM_031987702.1-2;Dbxref=GeneID:116431807%2CGenbank:XM_031987702.1;Parent=rna-XM_031987702.1
NW_022340755.1	Gnomon	exon	178120	178292	.	+	.	ID=exon-XM_031987702.1-3;Dbxref=GeneID:116431807%2CGenbank:XM_031987702.1;Parent=rna-XM_031987702.1
NW_022340755.1	Gnomon	mRNA	611430	678154	.	+	.	Name=XM_031987728.1;ID=rna-XM_031987728.1;Dbxref=GeneID:116431818%2CGenbank:XM_031987728.1;Parent=gene-LOC116431818
NW_022340755.1	Gnomon	exon	1008776	1009051	.	+	.	ID=exon-XM_031987808.1-3;Dbxref=GeneID:116431844%2CGenbank:XM_031987808.1;Parent=rna-XM_031987808.1
NW_022340755.1	Gnomon	exon	1009191	1009316	.	+	.	ID=exon-XM_031987808.1-4;Dbxref=GeneID:116431844%2CGenbank:XM_031987808.1;Parent=rna-XM_031987808.1
NW_022340755.1	Gnomon	exon	1009394	1009645	.	+	.	ID=exon-XM_031987808.1-5;Dbxref=GeneID:116431844%2CGenbank:XM_031987808.1;Parent=rna-XM_031987808.1
NW_022340755.1	Gnomon	exon	1009736	1009955	.	+	.	ID=exon-XM_031987808.1-6;Dbxref=GeneID:116431844%2CGenbank:XM_031987808.1;Parent=rna-XM_031987808.1
NW_022340755.1	Gnomon	exon	1010094	1010381	.	+	.	ID=exon-XM_031987808.1-7;Dbxref=GeneID:116431844%2CGenbank:XM_031987808.1;Parent=rna-XM_031987808.1
NW_022340755.1	Gnomon	exon	1010627	1010873	.	+	.	ID=exon-XM_031987808.1-8;Dbxref=GeneID:116431844%2CGenbank:XM_031987808.1;Parent=rna-XM_031987808.1
NW_022340755.1	Gnomon	exon	1011073	1011495	.	+	.	ID=exon-XM_031987808.1-9;Dbxref=GeneID:116431844%2CGenbank:XM_031987808.1;Parent=rna-XM_031987808.1
NW_022340755.1	Gnomon	exon	1007067	1007466	.	+	.	ID=exon-XM_031987808.1-1;Dbxref=GeneID:116431844%2CGenbank:XM_031987808.1;Parent=rna-XM_031987808.1
NW_022340755.1	Gnomon	exon	1008077	1008116	.	+	.	ID=exon-XM_031987808.1-2;Dbxref=GeneID:116431844%2CGenbank:XM_031987808.1;Parent=rna-XM_031987808.1
NW_022340755.1	Gnomon	CDS	268098	268304	.	-	0	Name=XP_031843693.1;ID=cds-XP_031843693.1;Dbxref=GeneID:116431853%2CGenbank:XP_031843693.1;Parent=rna-XM_031987833.1
NW_022340755.1	Gnomon	CDS	264941	265084	.	-	0	Name=XP_031843693.1;ID=cds-XP_031843693.1;Dbxref=GeneID:116431853%2CGenbank:XP_031843693.1;Parent=rna-XM_031987833.1
NW_022340755.1	Gnomon	CDS	262978	263134	.	-	0	Name=XP_031843693.1;ID=cds-XP_031843693.1;Dbxref=GeneID:116431853%2CGenbank:XP_031843693.1;Parent=rna-XM_031987833.1
NW_022340755.1	Gnomon	CDS	260957	261183	.	-	0	Name=XP_031843693.1;ID=cds-XP_031843693.1;Dbxref=GeneID:116431853%2CGenbank:XP_031843693.1;Parent=rna-XM_031987833.1
NW_022340755.1	Gnomon	CDS	260421	260484	.	-	0	Name=XP_031843693.1;ID=cds-XP_031843693.1;Dbxref=GeneID:116431853%2CGenbank:XP_031843693.1;Parent=rna-XM_031987833.1
NW_022340755.1	Gnomon	CDS	258903	259001	.	-	0	Name=XP_031843693.1;ID=cds-XP_031843693.1;Dbxref=GeneID:116431853%2CGenbank:XP_031843693.1;Parent=rna-XM_031987833.1
NW_022340755.1	Gnomon	CDS	257399	257502	.	-	0	Name=XP_031843693.1;ID=cds-XP_031843693.1;Dbxref=GeneID:116431853%2CGenbank:XP_031843693.1;Parent=rna-XM_031987833.1
NW_022340755.1	Gnomon	CDS	250511	250648	.	-	0	Name=XP_031843693.1;ID=cds-XP_031843693.1;Dbxref=GeneID:116431853%2CGenbank:XP_031843693.1;Parent=rna-XM_031987833.1
NW_022340755.1	Gnomon	CDS	249620	249889	.	-	0	Name=XP_031843693.1;ID=cds-XP_031843693.1;Dbxref=GeneID:116431853%2CGenbank:XP_031843693.1;Parent=rna-XM_031987833.1
NW_022340755.1	Gnomon	CDS	241467	241637	.	-	0	Name=XP_031843693.1;ID=cds-XP_031843693.1;Dbxref=GeneID:116431853%2CGenbank:XP_031843693.1;Parent=rna-XM_031987833.1
NW_022340755.1	Gnomon	CDS	239777	239956	.	-	0	Name=XP_031843693.1;ID=cds-XP_031843693.1;Dbxref=GeneID:116431853%2CGenbank:XP_031843693.1;Parent=rna-XM_031987833.1
NW_022340755.1	Gnomon	CDS	238618	239042	.	-	0	Name=XP_031843693.1;ID=cds-XP_031843693.1;Dbxref=GeneID:116431853%2CGenbank:XP_031843693.1;Parent=rna-XM_031987833.1
NW_022340755.1	Gnomon	CDS	235955	236075	.	-	0	Name=XP_031843693.1;ID=cds-XP_031843693.1;Dbxref=GeneID:116431853%2CGenbank:XP_031843693.1;Parent=rna-XM_031987833.1
NW_022340755.1	Gnomon	CDS	233369	233632	.	-	0	Name=XP_031843693.1;ID=cds-XP_031843693.1;Dbxref=GeneID:116431853%2CGenbank:XP_031843693.1;Parent=rna-XM_031987833.1
NW_022340755.1	Gnomon	CDS	228029	228238	.	-	0	Name=XP_031843693.1;ID=cds-XP_031843693.1;Dbxref=GeneID:116431853%2CGenbank:XP_031843693.1;Parent=rna-XM_031987833.1
NW_022340755.1	Gnomon	CDS	220276	220649	.	-	0	Name=XP_031843693.1;ID=cds-XP_031843693.1;Dbxref=GeneID:116431853%2CGenbank:XP_031843693.1;Parent=rna-XM_031987833.1
NW_022340755.1	Gnomon	CDS	219358	219586	.	-	0	Name=XP_031843693.1;ID=cds-XP_031843693.1;Dbxref=GeneID:116431853%2CGenbank:XP_031843693.1;Parent=rna-XM_031987833.1
NW_022340755.1	Gnomon	CDS	218280	218563	.	-	0	Name=XP_031843693.1;ID=cds-XP_031843693.1;Dbxref=GeneID:116431853%2CGenbank:XP_031843693.1;Parent=rna-XM_031987833.1
NW_022340755.1	Gnomon	CDS	215567	215645	.	-	0	Name=XP_031843693.1;ID=cds-XP_031843693.1;Dbxref=GeneID:116431853%2CGenbank:XP_031843693.1;Parent=rna-XM_031987833.1
NW_022340755.1	Gnomon	CDS	214107	214836	.	-	0	Name=XP_031843693.1;ID=cds-XP_031843693.1;Dbxref=GeneID:116431853%2CGenbank:XP_031843693.1;Parent=rna-XM_031987833.1
NW_022340755.1	Gnomon	CDS	212841	213202	.	-	0	Name=XP_031843693.1;ID=cds-XP_031843693.1;Dbxref=GeneID:116431853%2CGenbank:XP_031843693.1;Parent=rna-XM_031987833.1
NW_022340755.1	Gnomon	CDS	212114	212509	.	-	0	Name=XP_031843693.1;ID=cds-XP_031843693.1;Dbxref=GeneID:116431853%2CGenbank:XP_031843693.1;Parent=rna-XM_031987833.1
NW_022340755.1	Gnomon	CDS	211308	211652	.	-	0	Name=XP_031843693.1;ID=cds-XP_031843693.1;Dbxref=GeneID:116431853%2CGenbank:XP_031843693.1;Parent=rna-XM_031987833.1
NW_022340755.1	Gnomon	CDS	210270	210518	.	-	0	Name=XP_031843693.1;ID=cds-XP_031843693.1;Dbxref=GeneID:116431853%2CGenbank:XP_031843693.1;Parent=rna-XM_031987833.1
NW_022340755.1	Gnomon	CDS	206240	206323	.	-	0	Name=XP_031843693.1;ID=cds-XP_031843693.1;Dbxref=GeneID:116431853%2CGenbank:XP_031843693.1;Parent=rna-XM_031987833.1
NW_022340755.1	Gnomon	CDS	964685	964837	.	-	0	Name=XP_031843609.1;ID=cds-XP_031843609.1;Dbxref=GeneID:116431829%2CGenbank:XP_031843609.1;Parent=rna-XM_031987749.1
NW_022340755.1	Gnomon	CDS	854522	854742	.	-	0	Name=XP_031843609.1;ID=cds-XP_031843609.1;Dbxref=GeneID:116431829%2CGenbank:XP_031843609.1;Parent=rna-XM_031987749.1
NW_022340755.1	Gnomon	CDS	823360	824253	.	-	0	Name=XP_031843609.1;ID=cds-XP_031843609.1;Dbxref=GeneID:116431829%2CGenbank:XP_031843609.1;Parent=rna-XM_031987749.1
NW_022340755.1	Gnomon	CDS	817187	817267	.	-	0	Name=XP_031843609.1;ID=cds-XP_031843609.1;Dbxref=GeneID:116431829%2CGenbank:XP_031843609.1;Parent=rna-XM_031987749.1
NW_022340755.1	Gnomon	CDS	782117	782447	.	-	0	Name=XP_031843609.1;ID=cds-XP_031843609.1;Dbxref=GeneID:116431829%2CGenbank:XP_031843609.1;Parent=rna-XM_031987749.1
NW_022340755.1	Gnomon	CDS	767599	767822	.	-	0	Name=XP_031843609.1;ID=cds-XP_031843609.1;Dbxref=GeneID:116431829%2CGenbank:XP_031843609.1;Parent=rna-XM_031987749.1
NW_022340755.1	Gnomon	CDS	763203	764364	.	-	0	Name=XP_031843609.1;ID=cds-XP_031843609.1;Dbxref=GeneID:116431829%2CGenbank:XP_031843609.1;Parent=rna-XM_031987749.1
NW_022340755.1	Gnomon	CDS	758933	759400	.	-	0	Name=XP_031843609.1;ID=cds-XP_031843609.1;Dbxref=GeneID:116431829%2CGenbank:XP_031843609.1;Parent=rna-XM_031987749.1
NW_022340755.1	Gnomon	CDS	757430	758002	.	-	0	Name=XP_031843609.1;ID=cds-XP_031843609.1;Dbxref=GeneID:116431829%2CGenbank:XP_031843609.1;Parent=rna-XM_031987749.1
NW_022340755.1	Gnomon	CDS	1044303	1045973	.	+	0	Name=XP_031843599.1;ID=cds-XP_031843599.1;Dbxref=GeneID:116431825%2CGenbank:XP_031843599.1;Parent=rna-XM_031987739.1
NW_022340755.1	Gnomon	exon	715611	716146	.	+	.	ID=exon-XM_031987775.1-1;Dbxref=GeneID:116431837%2CGenbank:XM_031987775.1;Parent=rna-XM_031987775.1
NW_022340755.1	Gnomon	exon	726787	727002	.	+	.	ID=exon-XM_031987775.1-4;Dbxref=GeneID:116431837%2CGenbank:XM_031987775.1;Parent=rna-XM_031987775.1
NW_022340755.1	Gnomon	exon	729688	729853	.	+	.	ID=exon-XM_031987775.1-5;Dbxref=GeneID:116431837%2CGenbank:XM_031987775.1;Parent=rna-XM_031987775.1
NW_022340755.1	Gnomon	exon	718112	718224	.	+	.	ID=exon-XM_031987775.1-2;Dbxref=GeneID:116431837%2CGenbank:XM_031987775.1;Parent=rna-XM_031987775.1
NW_022340755.1	Gnomon	exon	718312	718406	.	+	.	ID=exon-XM_031987775.1-3;Dbxref=GeneID:116431837%2CGenbank:XM_031987775.1;Parent=rna-XM_031987775.1
NW_022340755.1	Gnomon	exon	732864	734228	.	+	.	ID=exon-XM_031987775.1-8;Dbxref=GeneID:116431837%2CGenbank:XM_031987775.1;Parent=rna-XM_031987775.1
NW_022340755.1	Gnomon	exon	730530	731000	.	+	.	ID=exon-XM_031987775.1-6;Dbxref=GeneID:116431837%2CGenbank:XM_031987775.1;Parent=rna-XM_031987775.1
NW_022340755.1	Gnomon	exon	731613	731989	.	+	.	ID=exon-XM_031987775.1-7;Dbxref=GeneID:116431837%2CGenbank:XM_031987775.1;Parent=rna-XM_031987775.1
NW_022340755.1	Gnomon	exon	238618	239042	.	-	.	ID=exon-XM_031987841.1-13;Dbxref=GeneID:116431853%2CGenbank:XM_031987841.1;Parent=rna-XM_031987841.1
NW_022340755.1	Gnomon	exon	237448	237565	.	-	.	ID=exon-XM_031987841.1-14;Dbxref=GeneID:116431853%2CGenbank:XM_031987841.1;Parent=rna-XM_031987841.1
NW_022340755.1	Gnomon	exon	233369	233632	.	-	.	ID=exon-XM_031987841.1-15;Dbxref=GeneID:116431853%2CGenbank:XM_031987841.1;Parent=rna-XM_031987841.1
NW_022340755.1	Gnomon	exon	228029	228238	.	-	.	ID=exon-XM_031987841.1-16;Dbxref=GeneID:116431853%2CGenbank:XM_031987841.1;Parent=rna-XM_031987841.1
NW_022340755.1	Gnomon	exon	220276	220649	.	-	.	ID=exon-XM_031987841.1-17;Dbxref=GeneID:116431853%2CGenbank:XM_031987841.1;Parent=rna-XM_031987841.1
NW_022340755.1	Gnomon	exon	219358	219586	.	-	.	ID=exon-XM_031987841.1-18;Dbxref=GeneID:116431853%2CGenbank:XM_031987841.1;Parent=rna-XM_031987841.1
NW_022340755.1	Gnomon	exon	218280	218563	.	-	.	ID=exon-XM_031987841.1-19;Dbxref=GeneID:116431853%2CGenbank:XM_031987841.1;Parent=rna-XM_031987841.1
NW_022340755.1	Gnomon	exon	249620	249889	.	-	.	ID=exon-XM_031987841.1-10;Dbxref=GeneID:116431853%2CGenbank:XM_031987841.1;Parent=rna-XM_031987841.1
NW_022340755.1	Gnomon	exon	245223	245393	.	-	.	ID=exon-XM_031987841.1-11;Dbxref=GeneID:116431853%2CGenbank:XM_031987841.1;Parent=rna-XM_031987841.1
NW_022340755.1	Gnomon	exon	239777	239956	.	-	.	ID=exon-XM_031987841.1-12;Dbxref=GeneID:116431853%2CGenbank:XM_031987841.1;Parent=rna-XM_031987841.1
NW_022340755.1	Gnomon	exon	211308	211652	.	-	.	ID=exon-XM_031987841.1-24;Dbxref=GeneID:116431853%2CGenbank:XM_031987841.1;Parent=rna-XM_031987841.1
NW_022340755.1	Gnomon	exon	210270	210518	.	-	.	ID=exon-XM_031987841.1-25;Dbxref=GeneID:116431853%2CGenbank:XM_031987841.1;Parent=rna-XM_031987841.1
NW_022340755.1	Gnomon	exon	205418	206323	.	-	.	ID=exon-XM_031987841.1-26;Dbxref=GeneID:116431853%2CGenbank:XM_031987841.1;Parent=rna-XM_031987841.1
NW_022340755.1	Gnomon	exon	215567	215645	.	-	.	ID=exon-XM_031987841.1-20;Dbxref=GeneID:116431853%2CGenbank:XM_031987841.1;Parent=rna-XM_031987841.1
NW_022340755.1	Gnomon	exon	214107	214836	.	-	.	ID=exon-XM_031987841.1-21;Dbxref=GeneID:116431853%2CGenbank:XM_031987841.1;Parent=rna-XM_031987841.1
NW_022340755.1	Gnomon	exon	212841	213202	.	-	.	ID=exon-XM_031987841.1-22;Dbxref=GeneID:116431853%2CGenbank:XM_031987841.1;Parent=rna-XM_031987841.1
NW_022340755.1	Gnomon	exon	212114	212509	.	-	.	ID=exon-XM_031987841.1-23;Dbxref=GeneID:116431853%2CGenbank:XM_031987841.1;Parent=rna-XM_031987841.1
NW_022340755.1	Gnomon	mRNA	1010006	1015989	.	-	.	Name=XM_031987821.1;ID=rna-XM_031987821.1;Dbxref=GeneID:116431850%2CGenbank:XM_031987821.1;Parent=gene-LOC116431850
NW_022340755.1	Gnomon	exon	1007061	1007131	.	+	.	ID=exon-XM_031987810.1-1;Dbxref=GeneID:116431844%2CGenbank:XM_031987810.1;Parent=rna-XM_031987810.1
NW_022340755.1	Gnomon	exon	1008776	1009051	.	+	.	ID=exon-XM_031987810.1-2;Dbxref=GeneID:116431844%2CGenbank:XM_031987810.1;Parent=rna-XM_031987810.1
NW_022340755.1	Gnomon	exon	1009191	1009316	.	+	.	ID=exon-XM_031987810.1-3;Dbxref=GeneID:116431844%2CGenbank:XM_031987810.1;Parent=rna-XM_031987810.1
NW_022340755.1	Gnomon	exon	1011073	1011495	.	+	.	ID=exon-XM_031987810.1-8;Dbxref=GeneID:116431844%2CGenbank:XM_031987810.1;Parent=rna-XM_031987810.1
NW_022340755.1	Gnomon	exon	1009394	1009645	.	+	.	ID=exon-XM_031987810.1-4;Dbxref=GeneID:116431844%2CGenbank:XM_031987810.1;Parent=rna-XM_031987810.1
NW_022340755.1	Gnomon	exon	1009736	1009955	.	+	.	ID=exon-XM_031987810.1-5;Dbxref=GeneID:116431844%2CGenbank:XM_031987810.1;Parent=rna-XM_031987810.1
NW_022340755.1	Gnomon	exon	1010094	1010381	.	+	.	ID=exon-XM_031987810.1-6;Dbxref=GeneID:116431844%2CGenbank:XM_031987810.1;Parent=rna-XM_031987810.1
NW_022340755.1	Gnomon	exon	1010627	1010873	.	+	.	ID=exon-XM_031987810.1-7;Dbxref=GeneID:116431844%2CGenbank:XM_031987810.1;Parent=rna-XM_031987810.1
NW_022340755.1	Gnomon	exon	704820	705409	.	+	.	ID=exon-XM_031987796.1-1;Dbxref=GeneID:116431839%2CGenbank:XM_031987796.1;Parent=rna-XM_031987796.1
NW_022340755.1	Gnomon	exon	708047	708303	.	+	.	ID=exon-XM_031987796.1-2;Dbxref=GeneID:116431839%2CGenbank:XM_031987796.1;Parent=rna-XM_031987796.1
NW_022340755.1	Gnomon	exon	709860	710205	.	+	.	ID=exon-XM_031987796.1-3;Dbxref=GeneID:116431839%2CGenbank:XM_031987796.1;Parent=rna-XM_031987796.1
NW_022340755.1	Gnomon	exon	711606	712319	.	+	.	ID=exon-XM_031987796.1-4;Dbxref=GeneID:116431839%2CGenbank:XM_031987796.1;Parent=rna-XM_031987796.1
NW_022340755.1	Gnomon	exon	752532	758002	.	-	.	ID=exon-XM_031987749.1-10;Dbxref=GeneID:116431829%2CGenbank:XM_031987749.1;Parent=rna-XM_031987749.1
NW_022340755.1	Gnomon	mRNA	357954	361318	.	+	.	Name=XM_031987727.1;ID=rna-XM_031987727.1;Dbxref=GeneID:116431816%2CGenbank:XM_031987727.1;Parent=gene-LOC116431816
NW_022340755.1	Gnomon	CDS	1383717	1383774	.	-	0	Name=XP_031843594.1;ID=cds-XP_031843594.1;Dbxref=GeneID:116431823%2CGenbank:XP_031843594.1;Parent=rna-XM_031987734.1
NW_022340755.1	Gnomon	CDS	1266682	1266720	.	-	0	Name=XP_031843594.1;ID=cds-XP_031843594.1;Dbxref=GeneID:116431823%2CGenbank:XP_031843594.1;Parent=rna-XM_031987734.1
NW_022340755.1	Gnomon	CDS	1048223	1048352	.	-	0	Name=XP_031843594.1;ID=cds-XP_031843594.1;Dbxref=GeneID:116431823%2CGenbank:XP_031843594.1;Parent=rna-XM_031987734.1
NW_022340755.1	Gnomon	CDS	1040283	1040491	.	-	0	Name=XP_031843594.1;ID=cds-XP_031843594.1;Dbxref=GeneID:116431823%2CGenbank:XP_031843594.1;Parent=rna-XM_031987734.1
NW_022340755.1	Gnomon	CDS	1039081	1039191	.	-	0	Name=XP_031843594.1;ID=cds-XP_031843594.1;Dbxref=GeneID:116431823%2CGenbank:XP_031843594.1;Parent=rna-XM_031987734.1
NW_022340755.1	Gnomon	CDS	1036006	1036212	.	-	0	Name=XP_031843594.1;ID=cds-XP_031843594.1;Dbxref=GeneID:116431823%2CGenbank:XP_031843594.1;Parent=rna-XM_031987734.1
NW_022340755.1	Gnomon	CDS	1035397	1035551	.	-	0	Name=XP_031843594.1;ID=cds-XP_031843594.1;Dbxref=GeneID:116431823%2CGenbank:XP_031843594.1;Parent=rna-XM_031987734.1
NW_022340755.1	Gnomon	CDS	1033252	1033396	.	-	0	Name=XP_031843594.1;ID=cds-XP_031843594.1;Dbxref=GeneID:116431823%2CGenbank:XP_031843594.1;Parent=rna-XM_031987734.1
NW_022340755.1	Gnomon	CDS	1032690	1032820	.	-	0	Name=XP_031843594.1;ID=cds-XP_031843594.1;Dbxref=GeneID:116431823%2CGenbank:XP_031843594.1;Parent=rna-XM_031987734.1
NW_022340755.1	Gnomon	CDS	1032386	1032545	.	-	0	Name=XP_031843594.1;ID=cds-XP_031843594.1;Dbxref=GeneID:116431823%2CGenbank:XP_031843594.1;Parent=rna-XM_031987734.1
NW_022340755.1	Gnomon	CDS	1031634	1031933	.	-	0	Name=XP_031843594.1;ID=cds-XP_031843594.1;Dbxref=GeneID:116431823%2CGenbank:XP_031843594.1;Parent=rna-XM_031987734.1
NW_022340755.1	Gnomon	CDS	1030753	1031052	.	-	0	Name=XP_031843594.1;ID=cds-XP_031843594.1;Dbxref=GeneID:116431823%2CGenbank:XP_031843594.1;Parent=rna-XM_031987734.1
NW_022340755.1	Gnomon	CDS	1030099	1030341	.	-	0	Name=XP_031843594.1;ID=cds-XP_031843594.1;Dbxref=GeneID:116431823%2CGenbank:XP_031843594.1;Parent=rna-XM_031987734.1
NW_022340755.1	Gnomon	CDS	1029590	1029750	.	-	0	Name=XP_031843594.1;ID=cds-XP_031843594.1;Dbxref=GeneID:116431823%2CGenbank:XP_031843594.1;Parent=rna-XM_031987734.1
NW_022340755.1	Gnomon	CDS	1028649	1029023	.	-	0	Name=XP_031843594.1;ID=cds-XP_031843594.1;Dbxref=GeneID:116431823%2CGenbank:XP_031843594.1;Parent=rna-XM_031987734.1
NW_022340755.1	Gnomon	CDS	746691	749085	.	-	0	Name=XP_031843604.1;ID=cds-XP_031843604.1;Dbxref=GeneID:116431827%2CGenbank:XP_031843604.1;Parent=rna-XM_031987744.1
NW_022340755.1	Gnomon	CDS	744006	744450	.	-	0	Name=XP_031843604.1;ID=cds-XP_031843604.1;Dbxref=GeneID:116431827%2CGenbank:XP_031843604.1;Parent=rna-XM_031987744.1
NW_022340755.1	Gnomon	CDS	741325	741509	.	-	0	Name=XP_031843604.1;ID=cds-XP_031843604.1;Dbxref=GeneID:116431827%2CGenbank:XP_031843604.1;Parent=rna-XM_031987744.1
NW_022340755.1	Gnomon	CDS	740968	741209	.	-	0	Name=XP_031843604.1;ID=cds-XP_031843604.1;Dbxref=GeneID:116431827%2CGenbank:XP_031843604.1;Parent=rna-XM_031987744.1
NW_022340755.1	Gnomon	CDS	739727	739996	.	-	0	Name=XP_031843604.1;ID=cds-XP_031843604.1;Dbxref=GeneID:116431827%2CGenbank:XP_031843604.1;Parent=rna-XM_031987744.1
NW_022340755.1	Gnomon	CDS	738912	739116	.	-	0	Name=XP_031843604.1;ID=cds-XP_031843604.1;Dbxref=GeneID:116431827%2CGenbank:XP_031843604.1;Parent=rna-XM_031987744.1
NW_022340755.1	Gnomon	CDS	738336	738403	.	-	0	Name=XP_031843604.1;ID=cds-XP_031843604.1;Dbxref=GeneID:116431827%2CGenbank:XP_031843604.1;Parent=rna-XM_031987744.1
NW_022340755.1	Gnomon	exon	264941	265084	.	-	.	ID=exon-XM_031987857.1-3;Dbxref=GeneID:116431853%2CGenbank:XM_031987857.1;Parent=rna-XM_031987857.1
NW_022340755.1	Gnomon	exon	262978	263134	.	-	.	ID=exon-XM_031987857.1-4;Dbxref=GeneID:116431853%2CGenbank:XM_031987857.1;Parent=rna-XM_031987857.1
NW_022340755.1	Gnomon	exon	272521	272555	.	-	.	ID=exon-XM_031987857.1-1;Dbxref=GeneID:116431853%2CGenbank:XM_031987857.1;Parent=rna-XM_031987857.1
NW_022340755.1	Gnomon	exon	268098	268509	.	-	.	ID=exon-XM_031987857.1-2;Dbxref=GeneID:116431853%2CGenbank:XM_031987857.1;Parent=rna-XM_031987857.1
NW_022340755.1	Gnomon	exon	258903	259001	.	-	.	ID=exon-XM_031987857.1-7;Dbxref=GeneID:116431853%2CGenbank:XM_031987857.1;Parent=rna-XM_031987857.1
NW_022340755.1	Gnomon	exon	252910	253013	.	-	.	ID=exon-XM_031987857.1-8;Dbxref=GeneID:116431853%2CGenbank:XM_031987857.1;Parent=rna-XM_031987857.1
NW_022340755.1	Gnomon	exon	260957	261183	.	-	.	ID=exon-XM_031987857.1-5;Dbxref=GeneID:116431853%2CGenbank:XM_031987857.1;Parent=rna-XM_031987857.1
NW_022340755.1	Gnomon	exon	260421	260484	.	-	.	ID=exon-XM_031987857.1-6;Dbxref=GeneID:116431853%2CGenbank:XM_031987857.1;Parent=rna-XM_031987857.1
NW_022340755.1	Gnomon	exon	250511	250648	.	-	.	ID=exon-XM_031987857.1-9;Dbxref=GeneID:116431853%2CGenbank:XM_031987857.1;Parent=rna-XM_031987857.1
NW_022340755.1	Gnomon	mRNA	361797	371191	.	+	.	Name=XM_031987726.1;ID=rna-XM_031987726.1;Dbxref=GeneID:116431815%2CGenbank:XM_031987726.1;Parent=gene-LOC116431815
NW_022340755.1	Gnomon	CDS	746691	749085	.	-	0	Name=XP_031843603.1;ID=cds-XP_031843603.1;Dbxref=GeneID:116431827%2CGenbank:XP_031843603.1;Parent=rna-XM_031987743.1
NW_022340755.1	Gnomon	CDS	744006	744450	.	-	0	Name=XP_031843603.1;ID=cds-XP_031843603.1;Dbxref=GeneID:116431827%2CGenbank:XP_031843603.1;Parent=rna-XM_031987743.1
NW_022340755.1	Gnomon	CDS	741325	741509	.	-	0	Name=XP_031843603.1;ID=cds-XP_031843603.1;Dbxref=GeneID:116431827%2CGenbank:XP_031843603.1;Parent=rna-XM_031987743.1
NW_022340755.1	Gnomon	CDS	740968	741209	.	-	0	Name=XP_031843603.1;ID=cds-XP_031843603.1;Dbxref=GeneID:116431827%2CGenbank:XP_031843603.1;Parent=rna-XM_031987743.1
NW_022340755.1	Gnomon	CDS	739727	739996	.	-	0	Name=XP_031843603.1;ID=cds-XP_031843603.1;Dbxref=GeneID:116431827%2CGenbank:XP_031843603.1;Parent=rna-XM_031987743.1
NW_022340755.1	Gnomon	CDS	738912	739116	.	-	0	Name=XP_031843603.1;ID=cds-XP_031843603.1;Dbxref=GeneID:116431827%2CGenbank:XP_031843603.1;Parent=rna-XM_031987743.1
NW_022340755.1	Gnomon	CDS	738336	738403	.	-	0	Name=XP_031843603.1;ID=cds-XP_031843603.1;Dbxref=GeneID:116431827%2CGenbank:XP_031843603.1;Parent=rna-XM_031987743.1
NW_022340755.1	Gnomon	exon	216556	216634	.	-	.	ID=exon-XM_031987860.1-20;Dbxref=GeneID:116431853%2CGenbank:XM_031987860.1;Parent=rna-XM_031987860.1
NW_022340755.1	Gnomon	exon	214107	214836	.	-	.	ID=exon-XM_031987860.1-21;Dbxref=GeneID:116431853%2CGenbank:XM_031987860.1;Parent=rna-XM_031987860.1
NW_022340755.1	Gnomon	exon	212841	213202	.	-	.	ID=exon-XM_031987860.1-22;Dbxref=GeneID:116431853%2CGenbank:XM_031987860.1;Parent=rna-XM_031987860.1
NW_022340755.1	Gnomon	exon	212114	212509	.	-	.	ID=exon-XM_031987860.1-23;Dbxref=GeneID:116431853%2CGenbank:XM_031987860.1;Parent=rna-XM_031987860.1
NW_022340755.1	Gnomon	exon	211308	211652	.	-	.	ID=exon-XM_031987860.1-24;Dbxref=GeneID:116431853%2CGenbank:XM_031987860.1;Parent=rna-XM_031987860.1
NW_022340755.1	Gnomon	exon	210255	210518	.	-	.	ID=exon-XM_031987860.1-25;Dbxref=GeneID:116431853%2CGenbank:XM_031987860.1;Parent=rna-XM_031987860.1
NW_022340755.1	Gnomon	exon	215567	215645	.	-	.	ID=exon-XM_031987853.1-20;Dbxref=GeneID:116431853%2CGenbank:XM_031987853.1;Parent=rna-XM_031987853.1
NW_022340755.1	Gnomon	exon	214107	214836	.	-	.	ID=exon-XM_031987853.1-21;Dbxref=GeneID:116431853%2CGenbank:XM_031987853.1;Parent=rna-XM_031987853.1
NW_022340755.1	Gnomon	exon	212841	213202	.	-	.	ID=exon-XM_031987853.1-22;Dbxref=GeneID:116431853%2CGenbank:XM_031987853.1;Parent=rna-XM_031987853.1
NW_022340755.1	Gnomon	exon	212114	212509	.	-	.	ID=exon-XM_031987853.1-23;Dbxref=GeneID:116431853%2CGenbank:XM_031987853.1;Parent=rna-XM_031987853.1
NW_022340755.1	Gnomon	exon	211308	211652	.	-	.	ID=exon-XM_031987853.1-24;Dbxref=GeneID:116431853%2CGenbank:XM_031987853.1;Parent=rna-XM_031987853.1
NW_022340755.1	Gnomon	exon	210270	210518	.	-	.	ID=exon-XM_031987853.1-25;Dbxref=GeneID:116431853%2CGenbank:XM_031987853.1;Parent=rna-XM_031987853.1
NW_022340755.1	Gnomon	exon	219358	219586	.	-	.	ID=exon-XM_031987860.1-18;Dbxref=GeneID:116431853%2CGenbank:XM_031987860.1;Parent=rna-XM_031987860.1
NW_022340755.1	Gnomon	exon	205418	206323	.	-	.	ID=exon-XM_031987853.1-26;Dbxref=GeneID:116431853%2CGenbank:XM_031987853.1;Parent=rna-XM_031987853.1
NW_022340755.1	Gnomon	exon	218280	218563	.	-	.	ID=exon-XM_031987860.1-19;Dbxref=GeneID:116431853%2CGenbank:XM_031987860.1;Parent=rna-XM_031987860.1
NW_022340755.1	Gnomon	exon	249620	249889	.	-	.	ID=exon-XM_031987860.1-10;Dbxref=GeneID:116431853%2CGenbank:XM_031987860.1;Parent=rna-XM_031987860.1
NW_022340755.1	Gnomon	exon	243155	243325	.	-	.	ID=exon-XM_031987860.1-11;Dbxref=GeneID:116431853%2CGenbank:XM_031987860.1;Parent=rna-XM_031987860.1
NW_022340755.1	Gnomon	exon	239777	239956	.	-	.	ID=exon-XM_031987860.1-12;Dbxref=GeneID:116431853%2CGenbank:XM_031987860.1;Parent=rna-XM_031987860.1
NW_022340755.1	Gnomon	exon	238618	239042	.	-	.	ID=exon-XM_031987860.1-13;Dbxref=GeneID:116431853%2CGenbank:XM_031987860.1;Parent=rna-XM_031987860.1
NW_022340755.1	Gnomon	exon	237448	237565	.	-	.	ID=exon-XM_031987860.1-14;Dbxref=GeneID:116431853%2CGenbank:XM_031987860.1;Parent=rna-XM_031987860.1
NW_022340755.1	Gnomon	exon	233369	233632	.	-	.	ID=exon-XM_031987860.1-15;Dbxref=GeneID:116431853%2CGenbank:XM_031987860.1;Parent=rna-XM_031987860.1
NW_022340755.1	Gnomon	exon	228029	228238	.	-	.	ID=exon-XM_031987860.1-16;Dbxref=GeneID:116431853%2CGenbank:XM_031987860.1;Parent=rna-XM_031987860.1
NW_022340755.1	Gnomon	exon	220276	220649	.	-	.	ID=exon-XM_031987860.1-17;Dbxref=GeneID:116431853%2CGenbank:XM_031987860.1;Parent=rna-XM_031987860.1
NW_022340755.1	Gnomon	exon	249620	249889	.	-	.	ID=exon-XM_031987853.1-10;Dbxref=GeneID:116431853%2CGenbank:XM_031987853.1;Parent=rna-XM_031987853.1
NW_022340755.1	Gnomon	exon	243155	243325	.	-	.	ID=exon-XM_031987853.1-11;Dbxref=GeneID:116431853%2CGenbank:XM_031987853.1;Parent=rna-XM_031987853.1
NW_022340755.1	Gnomon	exon	239777	239956	.	-	.	ID=exon-XM_031987853.1-12;Dbxref=GeneID:116431853%2CGenbank:XM_031987853.1;Parent=rna-XM_031987853.1
NW_022340755.1	Gnomon	exon	238618	239042	.	-	.	ID=exon-XM_031987853.1-13;Dbxref=GeneID:116431853%2CGenbank:XM_031987853.1;Parent=rna-XM_031987853.1
NW_022340755.1	Gnomon	exon	234695	234812	.	-	.	ID=exon-XM_031987853.1-14;Dbxref=GeneID:116431853%2CGenbank:XM_031987853.1;Parent=rna-XM_031987853.1
NW_022340755.1	Gnomon	exon	233369	233632	.	-	.	ID=exon-XM_031987853.1-15;Dbxref=GeneID:116431853%2CGenbank:XM_031987853.1;Parent=rna-XM_031987853.1
NW_022340755.1	Gnomon	exon	228029	228238	.	-	.	ID=exon-XM_031987853.1-16;Dbxref=GeneID:116431853%2CGenbank:XM_031987853.1;Parent=rna-XM_031987853.1
NW_022340755.1	Gnomon	exon	220276	220649	.	-	.	ID=exon-XM_031987853.1-17;Dbxref=GeneID:116431853%2CGenbank:XM_031987853.1;Parent=rna-XM_031987853.1
NW_022340755.1	Gnomon	exon	219358	219586	.	-	.	ID=exon-XM_031987853.1-18;Dbxref=GeneID:116431853%2CGenbank:XM_031987853.1;Parent=rna-XM_031987853.1
NW_022340755.1	Gnomon	exon	218280	218563	.	-	.	ID=exon-XM_031987853.1-19;Dbxref=GeneID:116431853%2CGenbank:XM_031987853.1;Parent=rna-XM_031987853.1
NW_022340755.1	Gnomon	CDS	1383717	1383774	.	-	0	Name=XP_031843593.1;ID=cds-XP_031843593.1;Dbxref=GeneID:116431823%2CGenbank:XP_031843593.1;Parent=rna-XM_031987733.1
NW_022340755.1	Gnomon	CDS	1266682	1266720	.	-	0	Name=XP_031843593.1;ID=cds-XP_031843593.1;Dbxref=GeneID:116431823%2CGenbank:XP_031843593.1;Parent=rna-XM_031987733.1
NW_022340755.1	Gnomon	CDS	1048223	1048352	.	-	0	Name=XP_031843593.1;ID=cds-XP_031843593.1;Dbxref=GeneID:116431823%2CGenbank:XP_031843593.1;Parent=rna-XM_031987733.1
NW_022340755.1	Gnomon	CDS	1040283	1040491	.	-	0	Name=XP_031843593.1;ID=cds-XP_031843593.1;Dbxref=GeneID:116431823%2CGenbank:XP_031843593.1;Parent=rna-XM_031987733.1
NW_022340755.1	Gnomon	CDS	1039081	1039191	.	-	0	Name=XP_031843593.1;ID=cds-XP_031843593.1;Dbxref=GeneID:116431823%2CGenbank:XP_031843593.1;Parent=rna-XM_031987733.1
NW_022340755.1	Gnomon	CDS	1036006	1036212	.	-	0	Name=XP_031843593.1;ID=cds-XP_031843593.1;Dbxref=GeneID:116431823%2CGenbank:XP_031843593.1;Parent=rna-XM_031987733.1
NW_022340755.1	Gnomon	CDS	1035397	1035551	.	-	0	Name=XP_031843593.1;ID=cds-XP_031843593.1;Dbxref=GeneID:116431823%2CGenbank:XP_031843593.1;Parent=rna-XM_031987733.1
NW_022340755.1	Gnomon	CDS	1033252	1033396	.	-	0	Name=XP_031843593.1;ID=cds-XP_031843593.1;Dbxref=GeneID:116431823%2CGenbank:XP_031843593.1;Parent=rna-XM_031987733.1
NW_022340755.1	Gnomon	CDS	1032690	1032820	.	-	0	Name=XP_031843593.1;ID=cds-XP_031843593.1;Dbxref=GeneID:116431823%2CGenbank:XP_031843593.1;Parent=rna-XM_031987733.1
NW_022340755.1	Gnomon	CDS	1032386	1032545	.	-	0	Name=XP_031843593.1;ID=cds-XP_031843593.1;Dbxref=GeneID:116431823%2CGenbank:XP_031843593.1;Parent=rna-XM_031987733.1
NW_022340755.1	Gnomon	CDS	1031634	1031933	.	-	0	Name=XP_031843593.1;ID=cds-XP_031843593.1;Dbxref=GeneID:116431823%2CGenbank:XP_031843593.1;Parent=rna-XM_031987733.1
NW_022340755.1	Gnomon	CDS	1030753	1031052	.	-	0	Name=XP_031843593.1;ID=cds-XP_031843593.1;Dbxref=GeneID:116431823%2CGenbank:XP_031843593.1;Parent=rna-XM_031987733.1
NW_022340755.1	Gnomon	CDS	1030099	1030341	.	-	0	Name=XP_031843593.1;ID=cds-XP_031843593.1;Dbxref=GeneID:116431823%2CGenbank:XP_031843593.1;Parent=rna-XM_031987733.1
NW_022340755.1	Gnomon	CDS	1029590	1029750	.	-	0	Name=XP_031843593.1;ID=cds-XP_031843593.1;Dbxref=GeneID:116431823%2CGenbank:XP_031843593.1;Parent=rna-XM_031987733.1
NW_022340755.1	Gnomon	CDS	1028649	1029023	.	-	0	Name=XP_031843593.1;ID=cds-XP_031843593.1;Dbxref=GeneID:116431823%2CGenbank:XP_031843593.1;Parent=rna-XM_031987733.1
NW_022340755.1	Gnomon	exon	1010094	1010381	.	+	.	ID=exon-XM_031987809.1-8;Dbxref=GeneID:116431844%2CGenbank:XM_031987809.1;Parent=rna-XM_031987809.1
NW_022340755.1	Gnomon	exon	1010627	1010873	.	+	.	ID=exon-XM_031987809.1-9;Dbxref=GeneID:116431844%2CGenbank:XM_031987809.1;Parent=rna-XM_031987809.1
NW_022340755.1	Gnomon	exon	1009394	1009645	.	+	.	ID=exon-XM_031987809.1-6;Dbxref=GeneID:116431844%2CGenbank:XM_031987809.1;Parent=rna-XM_031987809.1
NW_022340755.1	Gnomon	exon	1009736	1009955	.	+	.	ID=exon-XM_031987809.1-7;Dbxref=GeneID:116431844%2CGenbank:XM_031987809.1;Parent=rna-XM_031987809.1
NW_022340755.1	Gnomon	exon	1008776	1009051	.	+	.	ID=exon-XM_031987809.1-4;Dbxref=GeneID:116431844%2CGenbank:XM_031987809.1;Parent=rna-XM_031987809.1
NW_022340755.1	Gnomon	exon	1009191	1009316	.	+	.	ID=exon-XM_031987809.1-5;Dbxref=GeneID:116431844%2CGenbank:XM_031987809.1;Parent=rna-XM_031987809.1
NW_022340755.1	Gnomon	exon	1008077	1008116	.	+	.	ID=exon-XM_031987809.1-2;Dbxref=GeneID:116431844%2CGenbank:XM_031987809.1;Parent=rna-XM_031987809.1
NW_022340755.1	Gnomon	exon	1008505	1008565	.	+	.	ID=exon-XM_031987809.1-3;Dbxref=GeneID:116431844%2CGenbank:XM_031987809.1;Parent=rna-XM_031987809.1
NW_022340755.1	Gnomon	exon	1007067	1007466	.	+	.	ID=exon-XM_031987809.1-1;Dbxref=GeneID:116431844%2CGenbank:XM_031987809.1;Parent=rna-XM_031987809.1
NW_022340755.1	Gnomon	mRNA	981932	983351	.	+	.	Name=XM_031987820.1;ID=rna-XM_031987820.1;Dbxref=GeneID:116431849%2CGenbank:XM_031987820.1;Parent=gene-LOC116431849
NW_022340755.1	Gnomon	mRNA	361456	371191	.	+	.	Name=XM_031987725.1;ID=rna-XM_031987725.1;Dbxref=GeneID:116431815%2CGenbank:XM_031987725.1;Parent=gene-LOC116431815
NW_022340755.1	Gnomon	CDS	268098	268304	.	-	0	Name=XP_031843690.1;ID=cds-XP_031843690.1;Dbxref=GeneID:116431853%2CGenbank:XP_031843690.1;Parent=rna-XM_031987830.1
NW_022340755.1	Gnomon	CDS	264941	265084	.	-	0	Name=XP_031843690.1;ID=cds-XP_031843690.1;Dbxref=GeneID:116431853%2CGenbank:XP_031843690.1;Parent=rna-XM_031987830.1
NW_022340755.1	Gnomon	CDS	262978	263134	.	-	0	Name=XP_031843690.1;ID=cds-XP_031843690.1;Dbxref=GeneID:116431853%2CGenbank:XP_031843690.1;Parent=rna-XM_031987830.1
NW_022340755.1	Gnomon	CDS	260957	261183	.	-	0	Name=XP_031843690.1;ID=cds-XP_031843690.1;Dbxref=GeneID:116431853%2CGenbank:XP_031843690.1;Parent=rna-XM_031987830.1
NW_022340755.1	Gnomon	CDS	260421	260484	.	-	0	Name=XP_031843690.1;ID=cds-XP_031843690.1;Dbxref=GeneID:116431853%2CGenbank:XP_031843690.1;Parent=rna-XM_031987830.1
NW_022340755.1	Gnomon	CDS	258903	259001	.	-	0	Name=XP_031843690.1;ID=cds-XP_031843690.1;Dbxref=GeneID:116431853%2CGenbank:XP_031843690.1;Parent=rna-XM_031987830.1
NW_022340755.1	Gnomon	CDS	257399	257502	.	-	0	Name=XP_031843690.1;ID=cds-XP_031843690.1;Dbxref=GeneID:116431853%2CGenbank:XP_031843690.1;Parent=rna-XM_031987830.1
NW_022340755.1	Gnomon	CDS	250511	250648	.	-	0	Name=XP_031843690.1;ID=cds-XP_031843690.1;Dbxref=GeneID:116431853%2CGenbank:XP_031843690.1;Parent=rna-XM_031987830.1
NW_022340755.1	Gnomon	CDS	249620	249889	.	-	0	Name=XP_031843690.1;ID=cds-XP_031843690.1;Dbxref=GeneID:116431853%2CGenbank:XP_031843690.1;Parent=rna-XM_031987830.1
NW_022340755.1	Gnomon	CDS	243155	243325	.	-	0	Name=XP_031843690.1;ID=cds-XP_031843690.1;Dbxref=GeneID:116431853%2CGenbank:XP_031843690.1;Parent=rna-XM_031987830.1
NW_022340755.1	Gnomon	CDS	239777	239956	.	-	0	Name=XP_031843690.1;ID=cds-XP_031843690.1;Dbxref=GeneID:116431853%2CGenbank:XP_031843690.1;Parent=rna-XM_031987830.1
NW_022340755.1	Gnomon	CDS	238618	239042	.	-	0	Name=XP_031843690.1;ID=cds-XP_031843690.1;Dbxref=GeneID:116431853%2CGenbank:XP_031843690.1;Parent=rna-XM_031987830.1
NW_022340755.1	Gnomon	CDS	235955	236075	.	-	0	Name=XP_031843690.1;ID=cds-XP_031843690.1;Dbxref=GeneID:116431853%2CGenbank:XP_031843690.1;Parent=rna-XM_031987830.1
NW_022340755.1	Gnomon	CDS	233369	233632	.	-	0	Name=XP_031843690.1;ID=cds-XP_031843690.1;Dbxref=GeneID:116431853%2CGenbank:XP_031843690.1;Parent=rna-XM_031987830.1
NW_022340755.1	Gnomon	CDS	228029	228238	.	-	0	Name=XP_031843690.1;ID=cds-XP_031843690.1;Dbxref=GeneID:116431853%2CGenbank:XP_031843690.1;Parent=rna-XM_031987830.1
NW_022340755.1	Gnomon	CDS	220276	220649	.	-	0	Name=XP_031843690.1;ID=cds-XP_031843690.1;Dbxref=GeneID:116431853%2CGenbank:XP_031843690.1;Parent=rna-XM_031987830.1
NW_022340755.1	Gnomon	CDS	219358	219586	.	-	0	Name=XP_031843690.1;ID=cds-XP_031843690.1;Dbxref=GeneID:116431853%2CGenbank:XP_031843690.1;Parent=rna-XM_031987830.1
NW_022340755.1	Gnomon	CDS	218280	218563	.	-	0	Name=XP_031843690.1;ID=cds-XP_031843690.1;Dbxref=GeneID:116431853%2CGenbank:XP_031843690.1;Parent=rna-XM_031987830.1
NW_022340755.1	Gnomon	CDS	215567	215645	.	-	0	Name=XP_031843690.1;ID=cds-XP_031843690.1;Dbxref=GeneID:116431853%2CGenbank:XP_031843690.1;Parent=rna-XM_031987830.1
NW_022340755.1	Gnomon	CDS	214107	214836	.	-	0	Name=XP_031843690.1;ID=cds-XP_031843690.1;Dbxref=GeneID:116431853%2CGenbank:XP_031843690.1;Parent=rna-XM_031987830.1
NW_022340755.1	Gnomon	CDS	212841	213202	.	-	0	Name=XP_031843690.1;ID=cds-XP_031843690.1;Dbxref=GeneID:116431853%2CGenbank:XP_031843690.1;Parent=rna-XM_031987830.1
NW_022340755.1	Gnomon	CDS	212114	212509	.	-	0	Name=XP_031843690.1;ID=cds-XP_031843690.1;Dbxref=GeneID:116431853%2CGenbank:XP_031843690.1;Parent=rna-XM_031987830.1
NW_022340755.1	Gnomon	CDS	211308	211652	.	-	0	Name=XP_031843690.1;ID=cds-XP_031843690.1;Dbxref=GeneID:116431853%2CGenbank:XP_031843690.1;Parent=rna-XM_031987830.1
NW_022340755.1	Gnomon	CDS	210270	210518	.	-	0	Name=XP_031843690.1;ID=cds-XP_031843690.1;Dbxref=GeneID:116431853%2CGenbank:XP_031843690.1;Parent=rna-XM_031987830.1
NW_022340755.1	Gnomon	CDS	206240	206323	.	-	0	Name=XP_031843690.1;ID=cds-XP_031843690.1;Dbxref=GeneID:116431853%2CGenbank:XP_031843690.1;Parent=rna-XM_031987830.1
NW_022340755.1	Gnomon	CDS	268098	268304	.	-	0	Name=XP_031843700.1;ID=cds-XP_031843700.1;Dbxref=GeneID:116431853%2CGenbank:XP_031843700.1;Parent=rna-XM_031987840.1
NW_022340755.1	Gnomon	CDS	264941	265084	.	-	0	Name=XP_031843700.1;ID=cds-XP_031843700.1;Dbxref=GeneID:116431853%2CGenbank:XP_031843700.1;Parent=rna-XM_031987840.1
NW_022340755.1	Gnomon	CDS	262978	263134	.	-	0	Name=XP_031843700.1;ID=cds-XP_031843700.1;Dbxref=GeneID:116431853%2CGenbank:XP_031843700.1;Parent=rna-XM_031987840.1
NW_022340755.1	Gnomon	CDS	260957	261183	.	-	0	Name=XP_031843700.1;ID=cds-XP_031843700.1;Dbxref=GeneID:116431853%2CGenbank:XP_031843700.1;Parent=rna-XM_031987840.1
NW_022340755.1	Gnomon	CDS	260421	260484	.	-	0	Name=XP_031843700.1;ID=cds-XP_031843700.1;Dbxref=GeneID:116431853%2CGenbank:XP_031843700.1;Parent=rna-XM_031987840.1
NW_022340755.1	Gnomon	CDS	258903	259001	.	-	0	Name=XP_031843700.1;ID=cds-XP_031843700.1;Dbxref=GeneID:116431853%2CGenbank:XP_031843700.1;Parent=rna-XM_031987840.1
NW_022340755.1	Gnomon	CDS	252910	253013	.	-	0	Name=XP_031843700.1;ID=cds-XP_031843700.1;Dbxref=GeneID:116431853%2CGenbank:XP_031843700.1;Parent=rna-XM_031987840.1
NW_022340755.1	Gnomon	CDS	250511	250648	.	-	0	Name=XP_031843700.1;ID=cds-XP_031843700.1;Dbxref=GeneID:116431853%2CGenbank:XP_031843700.1;Parent=rna-XM_031987840.1
NW_022340755.1	Gnomon	CDS	249620	249889	.	-	0	Name=XP_031843700.1;ID=cds-XP_031843700.1;Dbxref=GeneID:116431853%2CGenbank:XP_031843700.1;Parent=rna-XM_031987840.1
NW_022340755.1	Gnomon	CDS	243155	243325	.	-	0	Name=XP_031843700.1;ID=cds-XP_031843700.1;Dbxref=GeneID:116431853%2CGenbank:XP_031843700.1;Parent=rna-XM_031987840.1
NW_022340755.1	Gnomon	CDS	239777	239956	.	-	0	Name=XP_031843700.1;ID=cds-XP_031843700.1;Dbxref=GeneID:116431853%2CGenbank:XP_031843700.1;Parent=rna-XM_031987840.1
NW_022340755.1	Gnomon	CDS	238618	239042	.	-	0	Name=XP_031843700.1;ID=cds-XP_031843700.1;Dbxref=GeneID:116431853%2CGenbank:XP_031843700.1;Parent=rna-XM_031987840.1
NW_022340755.1	Gnomon	CDS	235955	236075	.	-	0	Name=XP_031843700.1;ID=cds-XP_031843700.1;Dbxref=GeneID:116431853%2CGenbank:XP_031843700.1;Parent=rna-XM_031987840.1
NW_022340755.1	Gnomon	CDS	233369	233632	.	-	0	Name=XP_031843700.1;ID=cds-XP_031843700.1;Dbxref=GeneID:116431853%2CGenbank:XP_031843700.1;Parent=rna-XM_031987840.1
NW_022340755.1	Gnomon	CDS	228029	228238	.	-	0	Name=XP_031843700.1;ID=cds-XP_031843700.1;Dbxref=GeneID:116431853%2CGenbank:XP_031843700.1;Parent=rna-XM_031987840.1
NW_022340755.1	Gnomon	CDS	220276	220649	.	-	0	Name=XP_031843700.1;ID=cds-XP_031843700.1;Dbxref=GeneID:116431853%2CGenbank:XP_031843700.1;Parent=rna-XM_031987840.1
NW_022340755.1	Gnomon	CDS	219358	219586	.	-	0	Name=XP_031843700.1;ID=cds-XP_031843700.1;Dbxref=GeneID:116431853%2CGenbank:XP_031843700.1;Parent=rna-XM_031987840.1
NW_022340755.1	Gnomon	CDS	218280	218563	.	-	0	Name=XP_031843700.1;ID=cds-XP_031843700.1;Dbxref=GeneID:116431853%2CGenbank:XP_031843700.1;Parent=rna-XM_031987840.1
NW_022340755.1	Gnomon	CDS	216556	216634	.	-	0	Name=XP_031843700.1;ID=cds-XP_031843700.1;Dbxref=GeneID:116431853%2CGenbank:XP_031843700.1;Parent=rna-XM_031987840.1
NW_022340755.1	Gnomon	CDS	214107	214836	.	-	0	Name=XP_031843700.1;ID=cds-XP_031843700.1;Dbxref=GeneID:116431853%2CGenbank:XP_031843700.1;Parent=rna-XM_031987840.1
NW_022340755.1	Gnomon	CDS	212841	213202	.	-	0	Name=XP_031843700.1;ID=cds-XP_031843700.1;Dbxref=GeneID:116431853%2CGenbank:XP_031843700.1;Parent=rna-XM_031987840.1
NW_022340755.1	Gnomon	CDS	212114	212509	.	-	0	Name=XP_031843700.1;ID=cds-XP_031843700.1;Dbxref=GeneID:116431853%2CGenbank:XP_031843700.1;Parent=rna-XM_031987840.1
NW_022340755.1	Gnomon	CDS	211308	211652	.	-	0	Name=XP_031843700.1;ID=cds-XP_031843700.1;Dbxref=GeneID:116431853%2CGenbank:XP_031843700.1;Parent=rna-XM_031987840.1
NW_022340755.1	Gnomon	CDS	210270	210518	.	-	0	Name=XP_031843700.1;ID=cds-XP_031843700.1;Dbxref=GeneID:116431853%2CGenbank:XP_031843700.1;Parent=rna-XM_031987840.1
NW_022340755.1	Gnomon	CDS	206240	206323	.	-	0	Name=XP_031843700.1;ID=cds-XP_031843700.1;Dbxref=GeneID:116431853%2CGenbank:XP_031843700.1;Parent=rna-XM_031987840.1
NW_022340755.1	Gnomon	exon	360682	360839	.	+	.	ID=exon-XM_031987727.1-3;Dbxref=GeneID:116431816%2CGenbank:XM_031987727.1;Parent=rna-XM_031987727.1
NW_022340755.1	Gnomon	exon	360943	361318	.	+	.	ID=exon-XM_031987727.1-4;Dbxref=GeneID:116431816%2CGenbank:XM_031987727.1;Parent=rna-XM_031987727.1
NW_022340755.1	Gnomon	exon	357954	358092	.	+	.	ID=exon-XM_031987727.1-1;Dbxref=GeneID:116431816%2CGenbank:XM_031987727.1;Parent=rna-XM_031987727.1
NW_022340755.1	Gnomon	exon	358368	359028	.	+	.	ID=exon-XM_031987727.1-2;Dbxref=GeneID:116431816%2CGenbank:XM_031987727.1;Parent=rna-XM_031987727.1
NW_022340755.1	Gnomon	CDS	1043495	1043502	.	-	0	Name=XP_031843596.1;ID=cds-XP_031843596.1;Dbxref=GeneID:116431823%2CGenbank:XP_031843596.1;Parent=rna-XM_031987736.1
NW_022340755.1	Gnomon	CDS	1040283	1040491	.	-	0	Name=XP_031843596.1;ID=cds-XP_031843596.1;Dbxref=GeneID:116431823%2CGenbank:XP_031843596.1;Parent=rna-XM_031987736.1
NW_022340755.1	Gnomon	CDS	1039081	1039191	.	-	0	Name=XP_031843596.1;ID=cds-XP_031843596.1;Dbxref=GeneID:116431823%2CGenbank:XP_031843596.1;Parent=rna-XM_031987736.1
NW_022340755.1	Gnomon	CDS	1036006	1036212	.	-	0	Name=XP_031843596.1;ID=cds-XP_031843596.1;Dbxref=GeneID:116431823%2CGenbank:XP_031843596.1;Parent=rna-XM_031987736.1
NW_022340755.1	Gnomon	CDS	1035397	1035551	.	-	0	Name=XP_031843596.1;ID=cds-XP_031843596.1;Dbxref=GeneID:116431823%2CGenbank:XP_031843596.1;Parent=rna-XM_031987736.1
NW_022340755.1	Gnomon	CDS	1033252	1033396	.	-	0	Name=XP_031843596.1;ID=cds-XP_031843596.1;Dbxref=GeneID:116431823%2CGenbank:XP_031843596.1;Parent=rna-XM_031987736.1
NW_022340755.1	Gnomon	CDS	1032690	1032820	.	-	0	Name=XP_031843596.1;ID=cds-XP_031843596.1;Dbxref=GeneID:116431823%2CGenbank:XP_031843596.1;Parent=rna-XM_031987736.1
NW_022340755.1	Gnomon	CDS	1032386	1032545	.	-	0	Name=XP_031843596.1;ID=cds-XP_031843596.1;Dbxref=GeneID:116431823%2CGenbank:XP_031843596.1;Parent=rna-XM_031987736.1
NW_022340755.1	Gnomon	CDS	1031634	1031933	.	-	0	Name=XP_031843596.1;ID=cds-XP_031843596.1;Dbxref=GeneID:116431823%2CGenbank:XP_031843596.1;Parent=rna-XM_031987736.1
NW_022340755.1	Gnomon	CDS	1030753	1031052	.	-	0	Name=XP_031843596.1;ID=cds-XP_031843596.1;Dbxref=GeneID:116431823%2CGenbank:XP_031843596.1;Parent=rna-XM_031987736.1
NW_022340755.1	Gnomon	CDS	1030099	1030341	.	-	0	Name=XP_031843596.1;ID=cds-XP_031843596.1;Dbxref=GeneID:116431823%2CGenbank:XP_031843596.1;Parent=rna-XM_031987736.1
NW_022340755.1	Gnomon	CDS	1029590	1029750	.	-	0	Name=XP_031843596.1;ID=cds-XP_031843596.1;Dbxref=GeneID:116431823%2CGenbank:XP_031843596.1;Parent=rna-XM_031987736.1
NW_022340755.1	Gnomon	CDS	1028649	1029023	.	-	0	Name=XP_031843596.1;ID=cds-XP_031843596.1;Dbxref=GeneID:116431823%2CGenbank:XP_031843596.1;Parent=rna-XM_031987736.1
NW_022340755.1	Gnomon	exon	1044101	1044137	.	+	.	ID=exon-XR_004236014.1-1;Dbxref=GeneID:116431825%2CGenbank:XR_004236014.1;Parent=rna-XR_004236014.1
NW_022340755.1	Gnomon	exon	1044208	1046012	.	+	.	ID=exon-XR_004236014.1-2;Dbxref=GeneID:116431825%2CGenbank:XR_004236014.1;Parent=rna-XR_004236014.1
NW_022340755.1	Gnomon	exon	1046083	1046335	.	+	.	ID=exon-XR_004236014.1-3;Dbxref=GeneID:116431825%2CGenbank:XR_004236014.1;Parent=rna-XR_004236014.1
NW_022340755.1	Gnomon	exon	1048144	1048325	.	+	.	ID=exon-XR_004236014.1-4;Dbxref=GeneID:116431825%2CGenbank:XR_004236014.1;Parent=rna-XR_004236014.1
NW_022340755.1	Gnomon	mRNA	361456	371191	.	+	.	Name=XM_031987724.1;ID=rna-XM_031987724.1;Dbxref=GeneID:116431815%2CGenbank:XM_031987724.1;Parent=gene-LOC116431815
NW_022340755.1	Gnomon	CDS	964685	964837	.	-	0	Name=XP_031843605.1;ID=cds-XP_031843605.1;Dbxref=GeneID:116431829%2CGenbank:XP_031843605.1;Parent=rna-XM_031987745.1
NW_022340755.1	Gnomon	CDS	854522	854742	.	-	0	Name=XP_031843605.1;ID=cds-XP_031843605.1;Dbxref=GeneID:116431829%2CGenbank:XP_031843605.1;Parent=rna-XM_031987745.1
NW_022340755.1	Gnomon	CDS	823360	824253	.	-	0	Name=XP_031843605.1;ID=cds-XP_031843605.1;Dbxref=GeneID:116431829%2CGenbank:XP_031843605.1;Parent=rna-XM_031987745.1
NW_022340755.1	Gnomon	CDS	817187	817267	.	-	0	Name=XP_031843605.1;ID=cds-XP_031843605.1;Dbxref=GeneID:116431829%2CGenbank:XP_031843605.1;Parent=rna-XM_031987745.1
NW_022340755.1	Gnomon	CDS	782117	782447	.	-	0	Name=XP_031843605.1;ID=cds-XP_031843605.1;Dbxref=GeneID:116431829%2CGenbank:XP_031843605.1;Parent=rna-XM_031987745.1
NW_022340755.1	Gnomon	CDS	767599	767822	.	-	0	Name=XP_031843605.1;ID=cds-XP_031843605.1;Dbxref=GeneID:116431829%2CGenbank:XP_031843605.1;Parent=rna-XM_031987745.1
NW_022340755.1	Gnomon	CDS	763203	764364	.	-	0	Name=XP_031843605.1;ID=cds-XP_031843605.1;Dbxref=GeneID:116431829%2CGenbank:XP_031843605.1;Parent=rna-XM_031987745.1
NW_022340755.1	Gnomon	CDS	758933	759400	.	-	0	Name=XP_031843605.1;ID=cds-XP_031843605.1;Dbxref=GeneID:116431829%2CGenbank:XP_031843605.1;Parent=rna-XM_031987745.1
NW_022340755.1	Gnomon	CDS	757430	758002	.	-	0	Name=XP_031843605.1;ID=cds-XP_031843605.1;Dbxref=GeneID:116431829%2CGenbank:XP_031843605.1;Parent=rna-XM_031987745.1
NW_022340755.1	Gnomon	exon	712636	713082	.	-	.	ID=exon-XM_031987773.1-6;Dbxref=GeneID:116431836%2CGenbank:XM_031987773.1;Parent=rna-XM_031987773.1
NW_022340755.1	Gnomon	exon	713496	714135	.	-	.	ID=exon-XM_031987773.1-4;Dbxref=GeneID:116431836%2CGenbank:XM_031987773.1;Parent=rna-XM_031987773.1
NW_022340755.1	Gnomon	exon	713158	713305	.	-	.	ID=exon-XM_031987773.1-5;Dbxref=GeneID:116431836%2CGenbank:XM_031987773.1;Parent=rna-XM_031987773.1
NW_022340755.1	Gnomon	exon	715167	715348	.	-	.	ID=exon-XM_031987773.1-2;Dbxref=GeneID:116431836%2CGenbank:XM_031987773.1;Parent=rna-XM_031987773.1
NW_022340755.1	Gnomon	exon	714212	715089	.	-	.	ID=exon-XM_031987773.1-3;Dbxref=GeneID:116431836%2CGenbank:XM_031987773.1;Parent=rna-XM_031987773.1
NW_022340755.1	Gnomon	exon	715460	716252	.	-	.	ID=exon-XM_031987773.1-1;Dbxref=GeneID:116431836%2CGenbank:XM_031987773.1;Parent=rna-XM_031987773.1
NW_022340755.1	Gnomon	CDS	1383717	1383774	.	-	0	Name=XP_031843595.1;ID=cds-XP_031843595.1;Dbxref=GeneID:116431823%2CGenbank:XP_031843595.1;Parent=rna-XM_031987735.1
NW_022340755.1	Gnomon	CDS	1266682	1266720	.	-	0	Name=XP_031843595.1;ID=cds-XP_031843595.1;Dbxref=GeneID:116431823%2CGenbank:XP_031843595.1;Parent=rna-XM_031987735.1
NW_022340755.1	Gnomon	CDS	1048223	1048352	.	-	0	Name=XP_031843595.1;ID=cds-XP_031843595.1;Dbxref=GeneID:116431823%2CGenbank:XP_031843595.1;Parent=rna-XM_031987735.1
NW_022340755.1	Gnomon	CDS	1040283	1040491	.	-	0	Name=XP_031843595.1;ID=cds-XP_031843595.1;Dbxref=GeneID:116431823%2CGenbank:XP_031843595.1;Parent=rna-XM_031987735.1
NW_022340755.1	Gnomon	CDS	1039081	1039191	.	-	0	Name=XP_031843595.1;ID=cds-XP_031843595.1;Dbxref=GeneID:116431823%2CGenbank:XP_031843595.1;Parent=rna-XM_031987735.1
NW_022340755.1	Gnomon	CDS	1036006	1036212	.	-	0	Name=XP_031843595.1;ID=cds-XP_031843595.1;Dbxref=GeneID:116431823%2CGenbank:XP_031843595.1;Parent=rna-XM_031987735.1
NW_022340755.1	Gnomon	CDS	1035397	1035551	.	-	0	Name=XP_031843595.1;ID=cds-XP_031843595.1;Dbxref=GeneID:116431823%2CGenbank:XP_031843595.1;Parent=rna-XM_031987735.1
NW_022340755.1	Gnomon	CDS	1033252	1033396	.	-	0	Name=XP_031843595.1;ID=cds-XP_031843595.1;Dbxref=GeneID:116431823%2CGenbank:XP_031843595.1;Parent=rna-XM_031987735.1
NW_022340755.1	Gnomon	CDS	1032690	1032820	.	-	0	Name=XP_031843595.1;ID=cds-XP_031843595.1;Dbxref=GeneID:116431823%2CGenbank:XP_031843595.1;Parent=rna-XM_031987735.1
NW_022340755.1	Gnomon	CDS	1032386	1032545	.	-	0	Name=XP_031843595.1;ID=cds-XP_031843595.1;Dbxref=GeneID:116431823%2CGenbank:XP_031843595.1;Parent=rna-XM_031987735.1
NW_022340755.1	Gnomon	CDS	1031634	1031933	.	-	0	Name=XP_031843595.1;ID=cds-XP_031843595.1;Dbxref=GeneID:116431823%2CGenbank:XP_031843595.1;Parent=rna-XM_031987735.1
NW_022340755.1	Gnomon	CDS	1030753	1031052	.	-	0	Name=XP_031843595.1;ID=cds-XP_031843595.1;Dbxref=GeneID:116431823%2CGenbank:XP_031843595.1;Parent=rna-XM_031987735.1
NW_022340755.1	Gnomon	CDS	1030099	1030323	.	-	0	Name=XP_031843595.1;ID=cds-XP_031843595.1;Dbxref=GeneID:116431823%2CGenbank:XP_031843595.1;Parent=rna-XM_031987735.1
NW_022340755.1	Gnomon	CDS	1029590	1029750	.	-	0	Name=XP_031843595.1;ID=cds-XP_031843595.1;Dbxref=GeneID:116431823%2CGenbank:XP_031843595.1;Parent=rna-XM_031987735.1
NW_022340755.1	Gnomon	CDS	1028649	1029023	.	-	0	Name=XP_031843595.1;ID=cds-XP_031843595.1;Dbxref=GeneID:116431823%2CGenbank:XP_031843595.1;Parent=rna-XM_031987735.1
NW_022340755.1	Gnomon	exon	183067	183231	.	-	.	ID=exon-XM_031987704.1-2;Dbxref=GeneID:116431808%2CGenbank:XM_031987704.1;Parent=rna-XM_031987704.1
NW_022340755.1	Gnomon	exon	182719	182990	.	-	.	ID=exon-XM_031987704.1-3;Dbxref=GeneID:116431808%2CGenbank:XM_031987704.1;Parent=rna-XM_031987704.1
NW_022340755.1	Gnomon	exon	183308	183570	.	-	.	ID=exon-XM_031987704.1-1;Dbxref=GeneID:116431808%2CGenbank:XM_031987704.1;Parent=rna-XM_031987704.1
NW_022340755.1	Gnomon	exon	272521	272555	.	-	.	ID=exon-XM_031987834.1-1;Dbxref=GeneID:116431853%2CGenbank:XM_031987834.1;Parent=rna-XM_031987834.1
NW_022340755.1	Gnomon	exon	256122	256225	.	-	.	ID=exon-XM_031987834.1-8;Dbxref=GeneID:116431853%2CGenbank:XM_031987834.1;Parent=rna-XM_031987834.1
NW_022340755.1	Gnomon	exon	250511	250648	.	-	.	ID=exon-XM_031987834.1-9;Dbxref=GeneID:116431853%2CGenbank:XM_031987834.1;Parent=rna-XM_031987834.1
NW_022340755.1	Gnomon	exon	260421	260484	.	-	.	ID=exon-XM_031987834.1-6;Dbxref=GeneID:116431853%2CGenbank:XM_031987834.1;Parent=rna-XM_031987834.1
NW_022340755.1	Gnomon	exon	258903	259001	.	-	.	ID=exon-XM_031987834.1-7;Dbxref=GeneID:116431853%2CGenbank:XM_031987834.1;Parent=rna-XM_031987834.1
NW_022340755.1	Gnomon	exon	262978	263134	.	-	.	ID=exon-XM_031987834.1-4;Dbxref=GeneID:116431853%2CGenbank:XM_031987834.1;Parent=rna-XM_031987834.1
NW_022340755.1	Gnomon	exon	260957	261183	.	-	.	ID=exon-XM_031987834.1-5;Dbxref=GeneID:116431853%2CGenbank:XM_031987834.1;Parent=rna-XM_031987834.1
NW_022340755.1	Gnomon	exon	268098	268509	.	-	.	ID=exon-XM_031987834.1-2;Dbxref=GeneID:116431853%2CGenbank:XM_031987834.1;Parent=rna-XM_031987834.1
NW_022340755.1	Gnomon	exon	264941	265084	.	-	.	ID=exon-XM_031987834.1-3;Dbxref=GeneID:116431853%2CGenbank:XM_031987834.1;Parent=rna-XM_031987834.1
NW_022340755.1	Gnomon	CDS	1383717	1383774	.	-	0	Name=XP_031843590.1;ID=cds-XP_031843590.1;Dbxref=GeneID:116431823%2CGenbank:XP_031843590.1;Parent=rna-XM_031987730.1
NW_022340755.1	Gnomon	CDS	1266682	1266720	.	-	0	Name=XP_031843590.1;ID=cds-XP_031843590.1;Dbxref=GeneID:116431823%2CGenbank:XP_031843590.1;Parent=rna-XM_031987730.1
NW_022340755.1	Gnomon	CDS	1048223	1048352	.	-	0	Name=XP_031843590.1;ID=cds-XP_031843590.1;Dbxref=GeneID:116431823%2CGenbank:XP_031843590.1;Parent=rna-XM_031987730.1
NW_022340755.1	Gnomon	CDS	1040283	1040491	.	-	0	Name=XP_031843590.1;ID=cds-XP_031843590.1;Dbxref=GeneID:116431823%2CGenbank:XP_031843590.1;Parent=rna-XM_031987730.1
NW_022340755.1	Gnomon	CDS	1039081	1039191	.	-	0	Name=XP_031843590.1;ID=cds-XP_031843590.1;Dbxref=GeneID:116431823%2CGenbank:XP_031843590.1;Parent=rna-XM_031987730.1
NW_022340755.1	Gnomon	CDS	1036006	1036212	.	-	0	Name=XP_031843590.1;ID=cds-XP_031843590.1;Dbxref=GeneID:116431823%2CGenbank:XP_031843590.1;Parent=rna-XM_031987730.1
NW_022340755.1	Gnomon	CDS	1035397	1035551	.	-	0	Name=XP_031843590.1;ID=cds-XP_031843590.1;Dbxref=GeneID:116431823%2CGenbank:XP_031843590.1;Parent=rna-XM_031987730.1
NW_022340755.1	Gnomon	CDS	1033252	1033396	.	-	0	Name=XP_031843590.1;ID=cds-XP_031843590.1;Dbxref=GeneID:116431823%2CGenbank:XP_031843590.1;Parent=rna-XM_031987730.1
NW_022340755.1	Gnomon	CDS	1032690	1032820	.	-	0	Name=XP_031843590.1;ID=cds-XP_031843590.1;Dbxref=GeneID:116431823%2CGenbank:XP_031843590.1;Parent=rna-XM_031987730.1
NW_022340755.1	Gnomon	CDS	1032386	1032545	.	-	0	Name=XP_031843590.1;ID=cds-XP_031843590.1;Dbxref=GeneID:116431823%2CGenbank:XP_031843590.1;Parent=rna-XM_031987730.1
NW_022340755.1	Gnomon	CDS	1031634	1031933	.	-	0	Name=XP_031843590.1;ID=cds-XP_031843590.1;Dbxref=GeneID:116431823%2CGenbank:XP_031843590.1;Parent=rna-XM_031987730.1
NW_022340755.1	Gnomon	CDS	1030753	1031052	.	-	0	Name=XP_031843590.1;ID=cds-XP_031843590.1;Dbxref=GeneID:116431823%2CGenbank:XP_031843590.1;Parent=rna-XM_031987730.1
NW_022340755.1	Gnomon	CDS	1030099	1030341	.	-	0	Name=XP_031843590.1;ID=cds-XP_031843590.1;Dbxref=GeneID:116431823%2CGenbank:XP_031843590.1;Parent=rna-XM_031987730.1
NW_022340755.1	Gnomon	CDS	1029590	1029750	.	-	0	Name=XP_031843590.1;ID=cds-XP_031843590.1;Dbxref=GeneID:116431823%2CGenbank:XP_031843590.1;Parent=rna-XM_031987730.1
NW_022340755.1	Gnomon	CDS	1028649	1029023	.	-	0	Name=XP_031843590.1;ID=cds-XP_031843590.1;Dbxref=GeneID:116431823%2CGenbank:XP_031843590.1;Parent=rna-XM_031987730.1
NW_022340755.1	Gnomon	mRNA	315329	318843	.	+	.	Name=XM_031987723.1;ID=rna-XM_031987723.1;Dbxref=GeneID:116431814%2CGenbank:XM_031987723.1;Parent=gene-LOC116431814
NW_022340755.1	Gnomon	CDS	9011	9253	.	+	0	Name=XP_031843600.1;ID=cds-XP_031843600.1;Dbxref=GeneID:116431826%2CGenbank:XP_031843600.1;Parent=rna-XM_031987740.1
NW_022340755.1	Gnomon	CDS	13707	13811	.	+	0	Name=XP_031843600.1;ID=cds-XP_031843600.1;Dbxref=GeneID:116431826%2CGenbank:XP_031843600.1;Parent=rna-XM_031987740.1
NW_022340755.1	Gnomon	CDS	14705	14761	.	+	0	Name=XP_031843600.1;ID=cds-XP_031843600.1;Dbxref=GeneID:116431826%2CGenbank:XP_031843600.1;Parent=rna-XM_031987740.1
NW_022340755.1	Gnomon	exon	1046083	1046335	.	+	.	ID=exon-XR_004236013.1-3;Dbxref=GeneID:116431825%2CGenbank:XR_004236013.1;Parent=rna-XR_004236013.1
NW_022340755.1	Gnomon	exon	1051548	1051642	.	+	.	ID=exon-XR_004236013.1-4;Dbxref=GeneID:116431825%2CGenbank:XR_004236013.1;Parent=rna-XR_004236013.1
NW_022340755.1	Gnomon	exon	1044101	1044137	.	+	.	ID=exon-XR_004236013.1-1;Dbxref=GeneID:116431825%2CGenbank:XR_004236013.1;Parent=rna-XR_004236013.1
NW_022340755.1	Gnomon	exon	1044208	1046012	.	+	.	ID=exon-XR_004236013.1-2;Dbxref=GeneID:116431825%2CGenbank:XR_004236013.1;Parent=rna-XR_004236013.1
NW_022340755.1	Gnomon	mRNA	292664	295799	.	+	.	Name=XM_031987868.1;ID=rna-XM_031987868.1;Dbxref=GeneID:116431856%2CGenbank:XM_031987868.1;Parent=gene-LOC116431856
NW_022340755.1	Gnomon	exon	1032690	1032820	.	-	.	ID=exon-XM_031987737.1-10;Dbxref=GeneID:116431823%2CGenbank:XM_031987737.1;Parent=rna-XM_031987737.1
NW_022340755.1	Gnomon	exon	1028782	1029023	.	-	.	ID=exon-XM_031987737.1-15;Dbxref=GeneID:116431823%2CGenbank:XM_031987737.1;Parent=rna-XM_031987737.1
NW_022340755.1	Gnomon	exon	1030753	1031052	.	-	.	ID=exon-XM_031987737.1-13;Dbxref=GeneID:116431823%2CGenbank:XM_031987737.1;Parent=rna-XM_031987737.1
NW_022340755.1	Gnomon	exon	1030099	1030341	.	-	.	ID=exon-XM_031987737.1-14;Dbxref=GeneID:116431823%2CGenbank:XM_031987737.1;Parent=rna-XM_031987737.1
NW_022340755.1	Gnomon	exon	1032386	1032545	.	-	.	ID=exon-XM_031987737.1-11;Dbxref=GeneID:116431823%2CGenbank:XM_031987737.1;Parent=rna-XM_031987737.1
NW_022340755.1	Gnomon	exon	1031634	1031933	.	-	.	ID=exon-XM_031987737.1-12;Dbxref=GeneID:116431823%2CGenbank:XM_031987737.1;Parent=rna-XM_031987737.1
NW_022340755.1	Gnomon	exon	183577	183726	.	-	.	ID=exon-XM_031987703.1-1;Dbxref=GeneID:116431808%2CGenbank:XM_031987703.1;Parent=rna-XM_031987703.1
NW_022340755.1	Gnomon	exon	183308	183434	.	-	.	ID=exon-XM_031987703.1-2;Dbxref=GeneID:116431808%2CGenbank:XM_031987703.1;Parent=rna-XM_031987703.1
NW_022340755.1	Gnomon	exon	183067	183231	.	-	.	ID=exon-XM_031987703.1-3;Dbxref=GeneID:116431808%2CGenbank:XM_031987703.1;Parent=rna-XM_031987703.1
NW_022340755.1	Gnomon	exon	182719	182990	.	-	.	ID=exon-XM_031987703.1-4;Dbxref=GeneID:116431808%2CGenbank:XM_031987703.1;Parent=rna-XM_031987703.1
NW_022340755.1	Gnomon	exon	964685	966509	.	-	.	ID=exon-XM_031987750.1-3;Dbxref=GeneID:116431829%2CGenbank:XM_031987750.1;Parent=rna-XM_031987750.1
NW_022340755.1	Gnomon	exon	854522	854742	.	-	.	ID=exon-XM_031987750.1-4;Dbxref=GeneID:116431829%2CGenbank:XM_031987750.1;Parent=rna-XM_031987750.1
NW_022340755.1	Gnomon	exon	975659	976167	.	-	.	ID=exon-XM_031987750.1-1;Dbxref=GeneID:116431829%2CGenbank:XM_031987750.1;Parent=rna-XM_031987750.1
NW_022340755.1	Gnomon	exon	966908	967321	.	-	.	ID=exon-XM_031987750.1-2;Dbxref=GeneID:116431829%2CGenbank:XM_031987750.1;Parent=rna-XM_031987750.1
NW_022340755.1	Gnomon	exon	782117	782447	.	-	.	ID=exon-XM_031987750.1-7;Dbxref=GeneID:116431829%2CGenbank:XM_031987750.1;Parent=rna-XM_031987750.1
NW_022340755.1	Gnomon	exon	767599	767822	.	-	.	ID=exon-XM_031987750.1-8;Dbxref=GeneID:116431829%2CGenbank:XM_031987750.1;Parent=rna-XM_031987750.1
NW_022340755.1	Gnomon	exon	823360	824253	.	-	.	ID=exon-XM_031987750.1-5;Dbxref=GeneID:116431829%2CGenbank:XM_031987750.1;Parent=rna-XM_031987750.1
NW_022340755.1	Gnomon	exon	817187	817267	.	-	.	ID=exon-XM_031987750.1-6;Dbxref=GeneID:116431829%2CGenbank:XM_031987750.1;Parent=rna-XM_031987750.1
NW_022340755.1	Gnomon	exon	763203	764364	.	-	.	ID=exon-XM_031987750.1-9;Dbxref=GeneID:116431829%2CGenbank:XM_031987750.1;Parent=rna-XM_031987750.1
NW_022340755.1	Gnomon	exon	264941	265084	.	-	.	ID=exon-XM_031987833.1-3;Dbxref=GeneID:116431853%2CGenbank:XM_031987833.1;Parent=rna-XM_031987833.1
NW_022340755.1	Gnomon	exon	262978	263134	.	-	.	ID=exon-XM_031987833.1-4;Dbxref=GeneID:116431853%2CGenbank:XM_031987833.1;Parent=rna-XM_031987833.1
NW_022340755.1	Gnomon	exon	260957	261183	.	-	.	ID=exon-XM_031987833.1-5;Dbxref=GeneID:116431853%2CGenbank:XM_031987833.1;Parent=rna-XM_031987833.1
NW_022340755.1	Gnomon	exon	260421	260484	.	-	.	ID=exon-XM_031987833.1-6;Dbxref=GeneID:116431853%2CGenbank:XM_031987833.1;Parent=rna-XM_031987833.1
NW_022340755.1	Gnomon	exon	258903	259001	.	-	.	ID=exon-XM_031987833.1-7;Dbxref=GeneID:116431853%2CGenbank:XM_031987833.1;Parent=rna-XM_031987833.1
NW_022340755.1	Gnomon	exon	257399	257502	.	-	.	ID=exon-XM_031987833.1-8;Dbxref=GeneID:116431853%2CGenbank:XM_031987833.1;Parent=rna-XM_031987833.1
NW_022340755.1	Gnomon	exon	250511	250648	.	-	.	ID=exon-XM_031987833.1-9;Dbxref=GeneID:116431853%2CGenbank:XM_031987833.1;Parent=rna-XM_031987833.1
NW_022340755.1	Gnomon	exon	272521	272555	.	-	.	ID=exon-XM_031987833.1-1;Dbxref=GeneID:116431853%2CGenbank:XM_031987833.1;Parent=rna-XM_031987833.1
NW_022340755.1	Gnomon	exon	268098	268509	.	-	.	ID=exon-XM_031987833.1-2;Dbxref=GeneID:116431853%2CGenbank:XM_031987833.1;Parent=rna-XM_031987833.1
NW_022340755.1	Gnomon	mRNA	382766	388467	.	+	.	Name=XM_031987722.1;ID=rna-XM_031987722.1;Dbxref=GeneID:116431813%2CGenbank:XM_031987722.1;Parent=gene-LOC116431813
NW_022340755.1	Gnomon	mRNA	200197	204585	.	+	.	Name=XM_031987867.1;ID=rna-XM_031987867.1;Dbxref=GeneID:116431854%2CGenbank:XM_031987867.1;Parent=gene-LOC116431854
NW_022340755.1	Gnomon	CDS	1383717	1383774	.	-	0	Name=XP_031843592.1;ID=cds-XP_031843592.1;Dbxref=GeneID:116431823%2CGenbank:XP_031843592.1;Parent=rna-XM_031987732.1
NW_022340755.1	Gnomon	CDS	1266682	1266720	.	-	0	Name=XP_031843592.1;ID=cds-XP_031843592.1;Dbxref=GeneID:116431823%2CGenbank:XP_031843592.1;Parent=rna-XM_031987732.1
NW_022340755.1	Gnomon	CDS	1048223	1048352	.	-	0	Name=XP_031843592.1;ID=cds-XP_031843592.1;Dbxref=GeneID:116431823%2CGenbank:XP_031843592.1;Parent=rna-XM_031987732.1
NW_022340755.1	Gnomon	CDS	1040283	1040491	.	-	0	Name=XP_031843592.1;ID=cds-XP_031843592.1;Dbxref=GeneID:116431823%2CGenbank:XP_031843592.1;Parent=rna-XM_031987732.1
NW_022340755.1	Gnomon	CDS	1039081	1039191	.	-	0	Name=XP_031843592.1;ID=cds-XP_031843592.1;Dbxref=GeneID:116431823%2CGenbank:XP_031843592.1;Parent=rna-XM_031987732.1
NW_022340755.1	Gnomon	CDS	1036006	1036212	.	-	0	Name=XP_031843592.1;ID=cds-XP_031843592.1;Dbxref=GeneID:116431823%2CGenbank:XP_031843592.1;Parent=rna-XM_031987732.1
NW_022340755.1	Gnomon	CDS	1035397	1035551	.	-	0	Name=XP_031843592.1;ID=cds-XP_031843592.1;Dbxref=GeneID:116431823%2CGenbank:XP_031843592.1;Parent=rna-XM_031987732.1
NW_022340755.1	Gnomon	CDS	1033252	1033396	.	-	0	Name=XP_031843592.1;ID=cds-XP_031843592.1;Dbxref=GeneID:116431823%2CGenbank:XP_031843592.1;Parent=rna-XM_031987732.1
NW_022340755.1	Gnomon	CDS	1032690	1032820	.	-	0	Name=XP_031843592.1;ID=cds-XP_031843592.1;Dbxref=GeneID:116431823%2CGenbank:XP_031843592.1;Parent=rna-XM_031987732.1
NW_022340755.1	Gnomon	CDS	1032386	1032545	.	-	0	Name=XP_031843592.1;ID=cds-XP_031843592.1;Dbxref=GeneID:116431823%2CGenbank:XP_031843592.1;Parent=rna-XM_031987732.1
NW_022340755.1	Gnomon	CDS	1031634	1031933	.	-	0	Name=XP_031843592.1;ID=cds-XP_031843592.1;Dbxref=GeneID:116431823%2CGenbank:XP_031843592.1;Parent=rna-XM_031987732.1
NW_022340755.1	Gnomon	CDS	1030753	1031052	.	-	0	Name=XP_031843592.1;ID=cds-XP_031843592.1;Dbxref=GeneID:116431823%2CGenbank:XP_031843592.1;Parent=rna-XM_031987732.1
NW_022340755.1	Gnomon	CDS	1030099	1030341	.	-	0	Name=XP_031843592.1;ID=cds-XP_031843592.1;Dbxref=GeneID:116431823%2CGenbank:XP_031843592.1;Parent=rna-XM_031987732.1
NW_022340755.1	Gnomon	CDS	1029590	1029750	.	-	0	Name=XP_031843592.1;ID=cds-XP_031843592.1;Dbxref=GeneID:116431823%2CGenbank:XP_031843592.1;Parent=rna-XM_031987732.1
NW_022340755.1	Gnomon	CDS	1028649	1029023	.	-	0	Name=XP_031843592.1;ID=cds-XP_031843592.1;Dbxref=GeneID:116431823%2CGenbank:XP_031843592.1;Parent=rna-XM_031987732.1
NW_022340755.1	Gnomon	CDS	749811	749813	.	-	0	Name=XP_031843602.1;ID=cds-XP_031843602.1;Dbxref=GeneID:116431827%2CGenbank:XP_031843602.1;Parent=rna-XM_031987742.1
NW_022340755.1	Gnomon	CDS	749306	749490	.	-	0	Name=XP_031843602.1;ID=cds-XP_031843602.1;Dbxref=GeneID:116431827%2CGenbank:XP_031843602.1;Parent=rna-XM_031987742.1
NW_022340755.1	Gnomon	CDS	746691	749182	.	-	0	Name=XP_031843602.1;ID=cds-XP_031843602.1;Dbxref=GeneID:116431827%2CGenbank:XP_031843602.1;Parent=rna-XM_031987742.1
NW_022340755.1	Gnomon	CDS	744006	744450	.	-	0	Name=XP_031843602.1;ID=cds-XP_031843602.1;Dbxref=GeneID:116431827%2CGenbank:XP_031843602.1;Parent=rna-XM_031987742.1
NW_022340755.1	Gnomon	CDS	741325	741509	.	-	0	Name=XP_031843602.1;ID=cds-XP_031843602.1;Dbxref=GeneID:116431827%2CGenbank:XP_031843602.1;Parent=rna-XM_031987742.1
NW_022340755.1	Gnomon	CDS	740968	741209	.	-	0	Name=XP_031843602.1;ID=cds-XP_031843602.1;Dbxref=GeneID:116431827%2CGenbank:XP_031843602.1;Parent=rna-XM_031987742.1
NW_022340755.1	Gnomon	CDS	739727	739996	.	-	0	Name=XP_031843602.1;ID=cds-XP_031843602.1;Dbxref=GeneID:116431827%2CGenbank:XP_031843602.1;Parent=rna-XM_031987742.1
NW_022340755.1	Gnomon	CDS	738912	739116	.	-	0	Name=XP_031843602.1;ID=cds-XP_031843602.1;Dbxref=GeneID:116431827%2CGenbank:XP_031843602.1;Parent=rna-XM_031987742.1
NW_022340755.1	Gnomon	CDS	738336	738403	.	-	0	Name=XP_031843602.1;ID=cds-XP_031843602.1;Dbxref=GeneID:116431827%2CGenbank:XP_031843602.1;Parent=rna-XM_031987742.1
NW_022340755.1	Gnomon	exon	704820	705409	.	+	.	ID=exon-XM_031987797.1-1;Dbxref=GeneID:116431839%2CGenbank:XM_031987797.1;Parent=rna-XM_031987797.1
NW_022340755.1	Gnomon	exon	707618	707719	.	+	.	ID=exon-XM_031987797.1-2;Dbxref=GeneID:116431839%2CGenbank:XM_031987797.1;Parent=rna-XM_031987797.1
NW_022340755.1	Gnomon	exon	708047	708303	.	+	.	ID=exon-XM_031987797.1-3;Dbxref=GeneID:116431839%2CGenbank:XM_031987797.1;Parent=rna-XM_031987797.1
NW_022340755.1	Gnomon	exon	709860	710205	.	+	.	ID=exon-XM_031987797.1-4;Dbxref=GeneID:116431839%2CGenbank:XM_031987797.1;Parent=rna-XM_031987797.1
NW_022340755.1	Gnomon	exon	711606	712319	.	+	.	ID=exon-XM_031987797.1-5;Dbxref=GeneID:116431839%2CGenbank:XM_031987797.1;Parent=rna-XM_031987797.1
NW_022340755.1	Gnomon	exon	553904	554241	.	-	.	ID=exon-XM_031987711.1-11;Dbxref=GeneID:116431811%2CGenbank:XM_031987711.1;Parent=rna-XM_031987711.1
NW_022340755.1	Gnomon	exon	551407	551652	.	-	.	ID=exon-XM_031987711.1-12;Dbxref=GeneID:116431811%2CGenbank:XM_031987711.1;Parent=rna-XM_031987711.1
NW_022340755.1	Gnomon	exon	550177	550483	.	-	.	ID=exon-XM_031987711.1-13;Dbxref=GeneID:116431811%2CGenbank:XM_031987711.1;Parent=rna-XM_031987711.1
NW_022340755.1	Gnomon	exon	538178	539670	.	-	.	ID=exon-XM_031987711.1-14;Dbxref=GeneID:116431811%2CGenbank:XM_031987711.1;Parent=rna-XM_031987711.1
NW_022340755.1	Gnomon	exon	558130	558239	.	-	.	ID=exon-XM_031987711.1-10;Dbxref=GeneID:116431811%2CGenbank:XM_031987711.1;Parent=rna-XM_031987711.1
NW_022340755.1	Gnomon	mRNA	306898	315220	.	-	.	Name=XM_031987721.1;ID=rna-XM_031987721.1;Dbxref=GeneID:116431812%2CGenbank:XM_031987721.1;Parent=gene-LOC116431812
NW_022340755.1	Gnomon	CDS	750015	750110	.	-	0	Name=XP_031843601.1;ID=cds-XP_031843601.1;Dbxref=GeneID:116431827%2CGenbank:XP_031843601.1;Parent=rna-XM_031987741.1
NW_022340755.1	Gnomon	CDS	749306	749490	.	-	0	Name=XP_031843601.1;ID=cds-XP_031843601.1;Dbxref=GeneID:116431827%2CGenbank:XP_031843601.1;Parent=rna-XM_031987741.1
NW_022340755.1	Gnomon	CDS	746691	749182	.	-	0	Name=XP_031843601.1;ID=cds-XP_031843601.1;Dbxref=GeneID:116431827%2CGenbank:XP_031843601.1;Parent=rna-XM_031987741.1
NW_022340755.1	Gnomon	CDS	744006	744450	.	-	0	Name=XP_031843601.1;ID=cds-XP_031843601.1;Dbxref=GeneID:116431827%2CGenbank:XP_031843601.1;Parent=rna-XM_031987741.1
NW_022340755.1	Gnomon	CDS	741325	741509	.	-	0	Name=XP_031843601.1;ID=cds-XP_031843601.1;Dbxref=GeneID:116431827%2CGenbank:XP_031843601.1;Parent=rna-XM_031987741.1
NW_022340755.1	Gnomon	CDS	740968	741209	.	-	0	Name=XP_031843601.1;ID=cds-XP_031843601.1;Dbxref=GeneID:116431827%2CGenbank:XP_031843601.1;Parent=rna-XM_031987741.1
NW_022340755.1	Gnomon	CDS	739727	739996	.	-	0	Name=XP_031843601.1;ID=cds-XP_031843601.1;Dbxref=GeneID:116431827%2CGenbank:XP_031843601.1;Parent=rna-XM_031987741.1
NW_022340755.1	Gnomon	CDS	738912	739116	.	-	0	Name=XP_031843601.1;ID=cds-XP_031843601.1;Dbxref=GeneID:116431827%2CGenbank:XP_031843601.1;Parent=rna-XM_031987741.1
NW_022340755.1	Gnomon	CDS	738336	738403	.	-	0	Name=XP_031843601.1;ID=cds-XP_031843601.1;Dbxref=GeneID:116431827%2CGenbank:XP_031843601.1;Parent=rna-XM_031987741.1
NW_022340755.1	Gnomon	exon	1028175	1029023	.	-	.	ID=exon-XM_031987730.1-16;Dbxref=GeneID:116431823%2CGenbank:XM_031987730.1;Parent=rna-XM_031987730.1
NW_022340755.1	Gnomon	exon	1031634	1031933	.	-	.	ID=exon-XM_031987730.1-12;Dbxref=GeneID:116431823%2CGenbank:XM_031987730.1;Parent=rna-XM_031987730.1
NW_022340755.1	Gnomon	exon	1030753	1031052	.	-	.	ID=exon-XM_031987730.1-13;Dbxref=GeneID:116431823%2CGenbank:XM_031987730.1;Parent=rna-XM_031987730.1
NW_022340755.1	Gnomon	exon	1030099	1030341	.	-	.	ID=exon-XM_031987730.1-14;Dbxref=GeneID:116431823%2CGenbank:XM_031987730.1;Parent=rna-XM_031987730.1
NW_022340755.1	Gnomon	exon	1029590	1029750	.	-	.	ID=exon-XM_031987730.1-15;Dbxref=GeneID:116431823%2CGenbank:XM_031987730.1;Parent=rna-XM_031987730.1
NW_022340755.1	Gnomon	CDS	1383717	1383774	.	-	0	Name=XP_031843591.1;ID=cds-XP_031843591.1;Dbxref=GeneID:116431823%2CGenbank:XP_031843591.1;Parent=rna-XM_031987731.1
NW_022340755.1	Gnomon	CDS	1266682	1266720	.	-	0	Name=XP_031843591.1;ID=cds-XP_031843591.1;Dbxref=GeneID:116431823%2CGenbank:XP_031843591.1;Parent=rna-XM_031987731.1
NW_022340755.1	Gnomon	CDS	1048223	1048352	.	-	0	Name=XP_031843591.1;ID=cds-XP_031843591.1;Dbxref=GeneID:116431823%2CGenbank:XP_031843591.1;Parent=rna-XM_031987731.1
NW_022340755.1	Gnomon	CDS	1040283	1040491	.	-	0	Name=XP_031843591.1;ID=cds-XP_031843591.1;Dbxref=GeneID:116431823%2CGenbank:XP_031843591.1;Parent=rna-XM_031987731.1
NW_022340755.1	Gnomon	CDS	1039081	1039191	.	-	0	Name=XP_031843591.1;ID=cds-XP_031843591.1;Dbxref=GeneID:116431823%2CGenbank:XP_031843591.1;Parent=rna-XM_031987731.1
NW_022340755.1	Gnomon	CDS	1036006	1036212	.	-	0	Name=XP_031843591.1;ID=cds-XP_031843591.1;Dbxref=GeneID:116431823%2CGenbank:XP_031843591.1;Parent=rna-XM_031987731.1
NW_022340755.1	Gnomon	CDS	1035397	1035551	.	-	0	Name=XP_031843591.1;ID=cds-XP_031843591.1;Dbxref=GeneID:116431823%2CGenbank:XP_031843591.1;Parent=rna-XM_031987731.1
NW_022340755.1	Gnomon	CDS	1033252	1033396	.	-	0	Name=XP_031843591.1;ID=cds-XP_031843591.1;Dbxref=GeneID:116431823%2CGenbank:XP_031843591.1;Parent=rna-XM_031987731.1
NW_022340755.1	Gnomon	CDS	1032690	1032820	.	-	0	Name=XP_031843591.1;ID=cds-XP_031843591.1;Dbxref=GeneID:116431823%2CGenbank:XP_031843591.1;Parent=rna-XM_031987731.1
NW_022340755.1	Gnomon	CDS	1032386	1032545	.	-	0	Name=XP_031843591.1;ID=cds-XP_031843591.1;Dbxref=GeneID:116431823%2CGenbank:XP_031843591.1;Parent=rna-XM_031987731.1
NW_022340755.1	Gnomon	CDS	1031634	1031933	.	-	0	Name=XP_031843591.1;ID=cds-XP_031843591.1;Dbxref=GeneID:116431823%2CGenbank:XP_031843591.1;Parent=rna-XM_031987731.1
NW_022340755.1	Gnomon	CDS	1030753	1031052	.	-	0	Name=XP_031843591.1;ID=cds-XP_031843591.1;Dbxref=GeneID:116431823%2CGenbank:XP_031843591.1;Parent=rna-XM_031987731.1
NW_022340755.1	Gnomon	CDS	1030099	1030341	.	-	0	Name=XP_031843591.1;ID=cds-XP_031843591.1;Dbxref=GeneID:116431823%2CGenbank:XP_031843591.1;Parent=rna-XM_031987731.1
NW_022340755.1	Gnomon	CDS	1029590	1029750	.	-	0	Name=XP_031843591.1;ID=cds-XP_031843591.1;Dbxref=GeneID:116431823%2CGenbank:XP_031843591.1;Parent=rna-XM_031987731.1
NW_022340755.1	Gnomon	CDS	1028649	1029023	.	-	0	Name=XP_031843591.1;ID=cds-XP_031843591.1;Dbxref=GeneID:116431823%2CGenbank:XP_031843591.1;Parent=rna-XM_031987731.1
NW_022340755.1	Gnomon	exon	1032690	1032820	.	-	.	ID=exon-XM_031987730.1-10;Dbxref=GeneID:116431823%2CGenbank:XM_031987730.1;Parent=rna-XM_031987730.1
NW_022340755.1	Gnomon	exon	1032386	1032545	.	-	.	ID=exon-XM_031987730.1-11;Dbxref=GeneID:116431823%2CGenbank:XM_031987730.1;Parent=rna-XM_031987730.1
NW_022340755.1	Gnomon	exon	685175	685394	.	-	.	ID=exon-XM_031987769.1-12;Dbxref=GeneID:116431835%2CGenbank:XM_031987769.1;Parent=rna-XM_031987769.1
NW_022340755.1	Gnomon	exon	684973	685111	.	-	.	ID=exon-XM_031987769.1-13;Dbxref=GeneID:116431835%2CGenbank:XM_031987769.1;Parent=rna-XM_031987769.1
NW_022340755.1	Gnomon	exon	685865	686089	.	-	.	ID=exon-XM_031987769.1-10;Dbxref=GeneID:116431835%2CGenbank:XM_031987769.1;Parent=rna-XM_031987769.1
NW_022340755.1	Gnomon	exon	685498	685665	.	-	.	ID=exon-XM_031987769.1-11;Dbxref=GeneID:116431835%2CGenbank:XM_031987769.1;Parent=rna-XM_031987769.1
NW_022340755.1	Gnomon	exon	684418	684538	.	-	.	ID=exon-XM_031987769.1-16;Dbxref=GeneID:116431835%2CGenbank:XM_031987769.1;Parent=rna-XM_031987769.1
NW_022340755.1	Gnomon	exon	683484	683993	.	-	.	ID=exon-XM_031987769.1-17;Dbxref=GeneID:116431835%2CGenbank:XM_031987769.1;Parent=rna-XM_031987769.1
NW_022340755.1	Gnomon	exon	684799	684888	.	-	.	ID=exon-XM_031987769.1-14;Dbxref=GeneID:116431835%2CGenbank:XM_031987769.1;Parent=rna-XM_031987769.1
NW_022340755.1	Gnomon	exon	684616	684712	.	-	.	ID=exon-XM_031987769.1-15;Dbxref=GeneID:116431835%2CGenbank:XM_031987769.1;Parent=rna-XM_031987769.1
NW_022340755.1	Gnomon	exon	683278	683347	.	-	.	ID=exon-XM_031987769.1-18;Dbxref=GeneID:116431835%2CGenbank:XM_031987769.1;Parent=rna-XM_031987769.1
NW_022340755.1	Gnomon	exon	682749	682806	.	-	.	ID=exon-XM_031987769.1-19;Dbxref=GeneID:116431835%2CGenbank:XM_031987769.1;Parent=rna-XM_031987769.1
NW_022340755.1	Gnomon	exon	249620	249889	.	-	.	ID=exon-XM_031987834.1-10;Dbxref=GeneID:116431853%2CGenbank:XM_031987834.1;Parent=rna-XM_031987834.1
NW_022340755.1	Gnomon	exon	245223	245393	.	-	.	ID=exon-XM_031987834.1-11;Dbxref=GeneID:116431853%2CGenbank:XM_031987834.1;Parent=rna-XM_031987834.1
NW_022340755.1	Gnomon	exon	239777	239956	.	-	.	ID=exon-XM_031987834.1-12;Dbxref=GeneID:116431853%2CGenbank:XM_031987834.1;Parent=rna-XM_031987834.1
NW_022340755.1	Gnomon	exon	238618	239042	.	-	.	ID=exon-XM_031987834.1-13;Dbxref=GeneID:116431853%2CGenbank:XM_031987834.1;Parent=rna-XM_031987834.1
NW_022340755.1	Gnomon	exon	235955	236075	.	-	.	ID=exon-XM_031987834.1-14;Dbxref=GeneID:116431853%2CGenbank:XM_031987834.1;Parent=rna-XM_031987834.1
NW_022340755.1	Gnomon	exon	233369	233632	.	-	.	ID=exon-XM_031987834.1-15;Dbxref=GeneID:116431853%2CGenbank:XM_031987834.1;Parent=rna-XM_031987834.1
NW_022340755.1	Gnomon	exon	228029	228238	.	-	.	ID=exon-XM_031987834.1-16;Dbxref=GeneID:116431853%2CGenbank:XM_031987834.1;Parent=rna-XM_031987834.1
NW_022340755.1	Gnomon	exon	220276	220649	.	-	.	ID=exon-XM_031987834.1-17;Dbxref=GeneID:116431853%2CGenbank:XM_031987834.1;Parent=rna-XM_031987834.1
NW_022340755.1	Gnomon	exon	219358	219586	.	-	.	ID=exon-XM_031987834.1-18;Dbxref=GeneID:116431853%2CGenbank:XM_031987834.1;Parent=rna-XM_031987834.1
NW_022340755.1	Gnomon	exon	218280	218563	.	-	.	ID=exon-XM_031987834.1-19;Dbxref=GeneID:116431853%2CGenbank:XM_031987834.1;Parent=rna-XM_031987834.1
NW_022340755.1	Gnomon	exon	215567	215645	.	-	.	ID=exon-XM_031987834.1-20;Dbxref=GeneID:116431853%2CGenbank:XM_031987834.1;Parent=rna-XM_031987834.1
NW_022340755.1	Gnomon	exon	214107	214836	.	-	.	ID=exon-XM_031987834.1-21;Dbxref=GeneID:116431853%2CGenbank:XM_031987834.1;Parent=rna-XM_031987834.1
NW_022340755.1	Gnomon	exon	212841	213202	.	-	.	ID=exon-XM_031987834.1-22;Dbxref=GeneID:116431853%2CGenbank:XM_031987834.1;Parent=rna-XM_031987834.1
NW_022340755.1	Gnomon	exon	212114	212509	.	-	.	ID=exon-XM_031987834.1-23;Dbxref=GeneID:116431853%2CGenbank:XM_031987834.1;Parent=rna-XM_031987834.1
NW_022340755.1	Gnomon	exon	211308	211652	.	-	.	ID=exon-XM_031987834.1-24;Dbxref=GeneID:116431853%2CGenbank:XM_031987834.1;Parent=rna-XM_031987834.1
NW_022340755.1	Gnomon	exon	210270	210518	.	-	.	ID=exon-XM_031987834.1-25;Dbxref=GeneID:116431853%2CGenbank:XM_031987834.1;Parent=rna-XM_031987834.1
NW_022340755.1	Gnomon	exon	205418	206323	.	-	.	ID=exon-XM_031987834.1-26;Dbxref=GeneID:116431853%2CGenbank:XM_031987834.1;Parent=rna-XM_031987834.1
NW_022340755.1	Gnomon	mRNA	200160	204585	.	+	.	Name=XM_031987866.1;ID=rna-XM_031987866.1;Dbxref=GeneID:116431854%2CGenbank:XM_031987866.1;Parent=gene-LOC116431854
NW_022340755.1	Gnomon	mRNA	752532	914582	.	-	.	Name=XM_031987758.1;ID=rna-XM_031987758.1;Dbxref=GeneID:116431829%2CGenbank:XM_031987758.1;Parent=gene-LOC116431829
NW_022340755.1	Gnomon	exon	292666	292963	.	+	.	ID=exon-XM_031987871.1-1;Dbxref=GeneID:116431856%2CGenbank:XM_031987871.1;Parent=rna-XM_031987871.1
NW_022340755.1	Gnomon	exon	293300	293636	.	+	.	ID=exon-XM_031987871.1-2;Dbxref=GeneID:116431856%2CGenbank:XM_031987871.1;Parent=rna-XM_031987871.1
NW_022340755.1	Gnomon	exon	293827	293947	.	+	.	ID=exon-XM_031987871.1-3;Dbxref=GeneID:116431856%2CGenbank:XM_031987871.1;Parent=rna-XM_031987871.1
NW_022340755.1	Gnomon	exon	294017	294264	.	+	.	ID=exon-XM_031987871.1-4;Dbxref=GeneID:116431856%2CGenbank:XM_031987871.1;Parent=rna-XM_031987871.1
NW_022340755.1	Gnomon	exon	294339	294848	.	+	.	ID=exon-XM_031987871.1-5;Dbxref=GeneID:116431856%2CGenbank:XM_031987871.1;Parent=rna-XM_031987871.1
NW_022340755.1	Gnomon	exon	295229	295389	.	+	.	ID=exon-XM_031987871.1-6;Dbxref=GeneID:116431856%2CGenbank:XM_031987871.1;Parent=rna-XM_031987871.1
NW_022340755.1	Gnomon	exon	721785	723916	.	+	.	ID=exon-XM_031987783.1-3;Dbxref=GeneID:116431837%2CGenbank:XM_031987783.1;Parent=rna-XM_031987783.1
NW_022340755.1	Gnomon	exon	726787	727002	.	+	.	ID=exon-XM_031987783.1-4;Dbxref=GeneID:116431837%2CGenbank:XM_031987783.1;Parent=rna-XM_031987783.1
NW_022340755.1	Gnomon	exon	716772	717114	.	+	.	ID=exon-XM_031987783.1-1;Dbxref=GeneID:116431837%2CGenbank:XM_031987783.1;Parent=rna-XM_031987783.1
NW_022340755.1	Gnomon	exon	720814	721031	.	+	.	ID=exon-XM_031987783.1-2;Dbxref=GeneID:116431837%2CGenbank:XM_031987783.1;Parent=rna-XM_031987783.1
NW_022340755.1	Gnomon	exon	731613	731989	.	+	.	ID=exon-XM_031987783.1-7;Dbxref=GeneID:116431837%2CGenbank:XM_031987783.1;Parent=rna-XM_031987783.1
NW_022340755.1	Gnomon	exon	732864	734228	.	+	.	ID=exon-XM_031987783.1-8;Dbxref=GeneID:116431837%2CGenbank:XM_031987783.1;Parent=rna-XM_031987783.1
NW_022340755.1	Gnomon	exon	729688	729853	.	+	.	ID=exon-XM_031987783.1-5;Dbxref=GeneID:116431837%2CGenbank:XM_031987783.1;Parent=rna-XM_031987783.1
NW_022340755.1	Gnomon	exon	730530	731000	.	+	.	ID=exon-XM_031987783.1-6;Dbxref=GeneID:116431837%2CGenbank:XM_031987783.1;Parent=rna-XM_031987783.1
NW_022340755.1	Gnomon	mRNA	205418	272555	.	-	.	Name=XM_031987852.1;ID=rna-XM_031987852.1;Dbxref=GeneID:116431853%2CGenbank:XM_031987852.1;Parent=gene-LOC116431853
NW_022340755.1	Gnomon	CDS	964685	964837	.	-	0	Name=XP_031843621.1;ID=cds-XP_031843621.1;Dbxref=GeneID:116431829%2CGenbank:XP_031843621.1;Parent=rna-XM_031987761.1
NW_022340755.1	Gnomon	CDS	854522	854742	.	-	0	Name=XP_031843621.1;ID=cds-XP_031843621.1;Dbxref=GeneID:116431829%2CGenbank:XP_031843621.1;Parent=rna-XM_031987761.1
NW_022340755.1	Gnomon	CDS	782117	782447	.	-	0	Name=XP_031843621.1;ID=cds-XP_031843621.1;Dbxref=GeneID:116431829%2CGenbank:XP_031843621.1;Parent=rna-XM_031987761.1
NW_022340755.1	Gnomon	CDS	767599	767822	.	-	0	Name=XP_031843621.1;ID=cds-XP_031843621.1;Dbxref=GeneID:116431829%2CGenbank:XP_031843621.1;Parent=rna-XM_031987761.1
NW_022340755.1	Gnomon	CDS	763203	764364	.	-	0	Name=XP_031843621.1;ID=cds-XP_031843621.1;Dbxref=GeneID:116431829%2CGenbank:XP_031843621.1;Parent=rna-XM_031987761.1
NW_022340755.1	Gnomon	CDS	758933	759400	.	-	0	Name=XP_031843621.1;ID=cds-XP_031843621.1;Dbxref=GeneID:116431829%2CGenbank:XP_031843621.1;Parent=rna-XM_031987761.1
NW_022340755.1	Gnomon	CDS	757430	758002	.	-	0	Name=XP_031843621.1;ID=cds-XP_031843621.1;Dbxref=GeneID:116431829%2CGenbank:XP_031843621.1;Parent=rna-XM_031987761.1
NW_022340755.1	Gnomon	exon	1035397	1035551	.	-	.	ID=exon-XM_031987735.1-8;Dbxref=GeneID:116431823%2CGenbank:XM_031987735.1;Parent=rna-XM_031987735.1
NW_022340755.1	Gnomon	exon	1033252	1033396	.	-	.	ID=exon-XM_031987735.1-9;Dbxref=GeneID:116431823%2CGenbank:XM_031987735.1;Parent=rna-XM_031987735.1
NW_022340755.1	Gnomon	exon	1039081	1039191	.	-	.	ID=exon-XM_031987735.1-6;Dbxref=GeneID:116431823%2CGenbank:XM_031987735.1;Parent=rna-XM_031987735.1
NW_022340755.1	Gnomon	exon	1036006	1036212	.	-	.	ID=exon-XM_031987735.1-7;Dbxref=GeneID:116431823%2CGenbank:XM_031987735.1;Parent=rna-XM_031987735.1
NW_022340755.1	Gnomon	exon	1048223	1048352	.	-	.	ID=exon-XM_031987735.1-4;Dbxref=GeneID:116431823%2CGenbank:XM_031987735.1;Parent=rna-XM_031987735.1
NW_022340755.1	Gnomon	exon	1040283	1040491	.	-	.	ID=exon-XM_031987735.1-5;Dbxref=GeneID:116431823%2CGenbank:XM_031987735.1;Parent=rna-XM_031987735.1
NW_022340755.1	Gnomon	exon	1383717	1384248	.	-	.	ID=exon-XM_031987735.1-2;Dbxref=GeneID:116431823%2CGenbank:XM_031987735.1;Parent=rna-XM_031987735.1
NW_022340755.1	Gnomon	exon	1266682	1266720	.	-	.	ID=exon-XM_031987735.1-3;Dbxref=GeneID:116431823%2CGenbank:XM_031987735.1;Parent=rna-XM_031987735.1
NW_022340755.1	Gnomon	exon	1403380	1403676	.	-	.	ID=exon-XM_031987735.1-1;Dbxref=GeneID:116431823%2CGenbank:XM_031987735.1;Parent=rna-XM_031987735.1
NW_022340755.1	Gnomon	mRNA	205418	272555	.	-	.	Name=XM_031987851.1;ID=rna-XM_031987851.1;Dbxref=GeneID:116431853%2CGenbank:XM_031987851.1;Parent=gene-LOC116431853
NW_022340755.1	Gnomon	mRNA	752532	976167	.	-	.	Name=XM_031987757.1;ID=rna-XM_031987757.1;Dbxref=GeneID:116431829%2CGenbank:XM_031987757.1;Parent=gene-LOC116431829
NW_022340755.1	Gnomon	CDS	854522	854655	.	-	0	Name=XP_031843620.1;ID=cds-XP_031843620.1;Dbxref=GeneID:116431829%2CGenbank:XP_031843620.1;Parent=rna-XM_031987760.1
NW_022340755.1	Gnomon	CDS	823360	824253	.	-	0	Name=XP_031843620.1;ID=cds-XP_031843620.1;Dbxref=GeneID:116431829%2CGenbank:XP_031843620.1;Parent=rna-XM_031987760.1
NW_022340755.1	Gnomon	CDS	817187	817267	.	-	0	Name=XP_031843620.1;ID=cds-XP_031843620.1;Dbxref=GeneID:116431829%2CGenbank:XP_031843620.1;Parent=rna-XM_031987760.1
NW_022340755.1	Gnomon	CDS	782117	782447	.	-	0	Name=XP_031843620.1;ID=cds-XP_031843620.1;Dbxref=GeneID:116431829%2CGenbank:XP_031843620.1;Parent=rna-XM_031987760.1
NW_022340755.1	Gnomon	CDS	767599	767822	.	-	0	Name=XP_031843620.1;ID=cds-XP_031843620.1;Dbxref=GeneID:116431829%2CGenbank:XP_031843620.1;Parent=rna-XM_031987760.1
NW_022340755.1	Gnomon	CDS	763203	764364	.	-	0	Name=XP_031843620.1;ID=cds-XP_031843620.1;Dbxref=GeneID:116431829%2CGenbank:XP_031843620.1;Parent=rna-XM_031987760.1
NW_022340755.1	Gnomon	CDS	758933	759400	.	-	0	Name=XP_031843620.1;ID=cds-XP_031843620.1;Dbxref=GeneID:116431829%2CGenbank:XP_031843620.1;Parent=rna-XM_031987760.1
NW_022340755.1	Gnomon	CDS	757430	758002	.	-	0	Name=XP_031843620.1;ID=cds-XP_031843620.1;Dbxref=GeneID:116431829%2CGenbank:XP_031843620.1;Parent=rna-XM_031987760.1
NW_022340755.1	Gnomon	CDS	481572	481631	.	-	0	Name=XP_031843624.1;ID=cds-XP_031843624.1;Dbxref=GeneID:116431832%2CGenbank:XP_031843624.1;Parent=rna-XM_031987764.1
NW_022340755.1	Gnomon	CDS	480613	480735	.	-	0	Name=XP_031843624.1;ID=cds-XP_031843624.1;Dbxref=GeneID:116431832%2CGenbank:XP_031843624.1;Parent=rna-XM_031987764.1
NW_022340755.1	Gnomon	CDS	476230	476292	.	-	0	Name=XP_031843624.1;ID=cds-XP_031843624.1;Dbxref=GeneID:116431832%2CGenbank:XP_031843624.1;Parent=rna-XM_031987764.1
NW_022340755.1	Gnomon	CDS	474985	475047	.	-	0	Name=XP_031843624.1;ID=cds-XP_031843624.1;Dbxref=GeneID:116431832%2CGenbank:XP_031843624.1;Parent=rna-XM_031987764.1
NW_022340755.1	Gnomon	CDS	474798	474839	.	-	0	Name=XP_031843624.1;ID=cds-XP_031843624.1;Dbxref=GeneID:116431832%2CGenbank:XP_031843624.1;Parent=rna-XM_031987764.1
NW_022340755.1	Gnomon	CDS	473490	473564	.	-	0	Name=XP_031843624.1;ID=cds-XP_031843624.1;Dbxref=GeneID:116431832%2CGenbank:XP_031843624.1;Parent=rna-XM_031987764.1
NW_022340755.1	Gnomon	CDS	468951	469052	.	-	0	Name=XP_031843624.1;ID=cds-XP_031843624.1;Dbxref=GeneID:116431832%2CGenbank:XP_031843624.1;Parent=rna-XM_031987764.1
NW_022340755.1	Gnomon	exon	914297	914582	.	-	.	ID=exon-XM_031987759.1-1;Dbxref=GeneID:116431829%2CGenbank:XM_031987759.1;Parent=rna-XM_031987759.1
NW_022340755.1	Gnomon	exon	912275	914147	.	-	.	ID=exon-XM_031987759.1-2;Dbxref=GeneID:116431829%2CGenbank:XM_031987759.1;Parent=rna-XM_031987759.1
NW_022340755.1	Gnomon	exon	854522	854742	.	-	.	ID=exon-XM_031987759.1-3;Dbxref=GeneID:116431829%2CGenbank:XM_031987759.1;Parent=rna-XM_031987759.1
NW_022340755.1	Gnomon	exon	823360	824253	.	-	.	ID=exon-XM_031987759.1-4;Dbxref=GeneID:116431829%2CGenbank:XM_031987759.1;Parent=rna-XM_031987759.1
NW_022340755.1	Gnomon	exon	817187	817267	.	-	.	ID=exon-XM_031987759.1-5;Dbxref=GeneID:116431829%2CGenbank:XM_031987759.1;Parent=rna-XM_031987759.1
NW_022340755.1	Gnomon	exon	782117	782447	.	-	.	ID=exon-XM_031987759.1-6;Dbxref=GeneID:116431829%2CGenbank:XM_031987759.1;Parent=rna-XM_031987759.1
NW_022340755.1	Gnomon	exon	767599	767822	.	-	.	ID=exon-XM_031987759.1-7;Dbxref=GeneID:116431829%2CGenbank:XM_031987759.1;Parent=rna-XM_031987759.1
NW_022340755.1	Gnomon	exon	763203	764364	.	-	.	ID=exon-XM_031987759.1-8;Dbxref=GeneID:116431829%2CGenbank:XM_031987759.1;Parent=rna-XM_031987759.1
NW_022340755.1	Gnomon	exon	758933	759400	.	-	.	ID=exon-XM_031987759.1-9;Dbxref=GeneID:116431829%2CGenbank:XM_031987759.1;Parent=rna-XM_031987759.1
NW_022340755.1	Gnomon	mRNA	205418	272555	.	-	.	Name=XM_031987850.1;ID=rna-XM_031987850.1;Dbxref=GeneID:116431853%2CGenbank:XM_031987850.1;Parent=gene-LOC116431853
NW_022340755.1	Gnomon	exon	752532	758002	.	-	.	ID=exon-XM_031987754.1-10;Dbxref=GeneID:116431829%2CGenbank:XM_031987754.1;Parent=rna-XM_031987754.1
NW_022340755.1	Gnomon	mRNA	752532	976167	.	-	.	Name=XM_031987756.1;ID=rna-XM_031987756.1;Dbxref=GeneID:116431829%2CGenbank:XM_031987756.1;Parent=gene-LOC116431829
NW_022340755.1	Gnomon	CDS	355640	355861	.	-	0	Name=XP_031843623.1;ID=cds-XP_031843623.1;Dbxref=GeneID:116431831%2CGenbank:XP_031843623.1;Parent=rna-XM_031987763.1
NW_022340755.1	Gnomon	CDS	355026	355092	.	-	0	Name=XP_031843623.1;ID=cds-XP_031843623.1;Dbxref=GeneID:116431831%2CGenbank:XP_031843623.1;Parent=rna-XM_031987763.1
NW_022340755.1	Gnomon	CDS	354804	354931	.	-	0	Name=XP_031843623.1;ID=cds-XP_031843623.1;Dbxref=GeneID:116431831%2CGenbank:XP_031843623.1;Parent=rna-XM_031987763.1
NW_022340755.1	Gnomon	CDS	354092	354235	.	-	0	Name=XP_031843623.1;ID=cds-XP_031843623.1;Dbxref=GeneID:116431831%2CGenbank:XP_031843623.1;Parent=rna-XM_031987763.1
NW_022340755.1	Gnomon	CDS	353547	353574	.	-	0	Name=XP_031843623.1;ID=cds-XP_031843623.1;Dbxref=GeneID:116431831%2CGenbank:XP_031843623.1;Parent=rna-XM_031987763.1
NW_022340755.1	Gnomon	CDS	353282	353407	.	-	0	Name=XP_031843623.1;ID=cds-XP_031843623.1;Dbxref=GeneID:116431831%2CGenbank:XP_031843623.1;Parent=rna-XM_031987763.1
NW_022340755.1	Gnomon	CDS	352903	353118	.	-	0	Name=XP_031843623.1;ID=cds-XP_031843623.1;Dbxref=GeneID:116431831%2CGenbank:XP_031843623.1;Parent=rna-XM_031987763.1
NW_022340755.1	Gnomon	CDS	352539	352710	.	-	0	Name=XP_031843623.1;ID=cds-XP_031843623.1;Dbxref=GeneID:116431831%2CGenbank:XP_031843623.1;Parent=rna-XM_031987763.1
NW_022340755.1	Gnomon	CDS	351958	352159	.	-	0	Name=XP_031843623.1;ID=cds-XP_031843623.1;Dbxref=GeneID:116431831%2CGenbank:XP_031843623.1;Parent=rna-XM_031987763.1
NW_022340755.1	Gnomon	CDS	351242	351433	.	-	0	Name=XP_031843623.1;ID=cds-XP_031843623.1;Dbxref=GeneID:116431831%2CGenbank:XP_031843623.1;Parent=rna-XM_031987763.1
NW_022340755.1	Gnomon	CDS	351034	351154	.	-	0	Name=XP_031843623.1;ID=cds-XP_031843623.1;Dbxref=GeneID:116431831%2CGenbank:XP_031843623.1;Parent=rna-XM_031987763.1
NW_022340755.1	Gnomon	CDS	350810	350950	.	-	0	Name=XP_031843623.1;ID=cds-XP_031843623.1;Dbxref=GeneID:116431831%2CGenbank:XP_031843623.1;Parent=rna-XM_031987763.1
NW_022340755.1	Gnomon	CDS	349698	349888	.	-	0	Name=XP_031843623.1;ID=cds-XP_031843623.1;Dbxref=GeneID:116431831%2CGenbank:XP_031843623.1;Parent=rna-XM_031987763.1
NW_022340755.1	Gnomon	CDS	328772	328833	.	-	0	Name=XP_031843623.1;ID=cds-XP_031843623.1;Dbxref=GeneID:116431831%2CGenbank:XP_031843623.1;Parent=rna-XM_031987763.1
NW_022340755.1	Gnomon	CDS	328290	328492	.	-	0	Name=XP_031843623.1;ID=cds-XP_031843623.1;Dbxref=GeneID:116431831%2CGenbank:XP_031843623.1;Parent=rna-XM_031987763.1
NW_022340755.1	Gnomon	CDS	327694	327846	.	-	0	Name=XP_031843623.1;ID=cds-XP_031843623.1;Dbxref=GeneID:116431831%2CGenbank:XP_031843623.1;Parent=rna-XM_031987763.1
NW_022340755.1	Gnomon	CDS	327478	327605	.	-	0	Name=XP_031843623.1;ID=cds-XP_031843623.1;Dbxref=GeneID:116431831%2CGenbank:XP_031843623.1;Parent=rna-XM_031987763.1
NW_022340755.1	Gnomon	CDS	327017	327141	.	-	0	Name=XP_031843623.1;ID=cds-XP_031843623.1;Dbxref=GeneID:116431831%2CGenbank:XP_031843623.1;Parent=rna-XM_031987763.1
NW_022340755.1	Gnomon	CDS	326084	326292	.	-	0	Name=XP_031843623.1;ID=cds-XP_031843623.1;Dbxref=GeneID:116431831%2CGenbank:XP_031843623.1;Parent=rna-XM_031987763.1
NW_022340755.1	Gnomon	CDS	325322	325497	.	-	0	Name=XP_031843623.1;ID=cds-XP_031843623.1;Dbxref=GeneID:116431831%2CGenbank:XP_031843623.1;Parent=rna-XM_031987763.1
NW_022340755.1	Gnomon	CDS	324927	325165	.	-	0	Name=XP_031843623.1;ID=cds-XP_031843623.1;Dbxref=GeneID:116431831%2CGenbank:XP_031843623.1;Parent=rna-XM_031987763.1
NW_022340755.1	Gnomon	CDS	324532	324839	.	-	0	Name=XP_031843623.1;ID=cds-XP_031843623.1;Dbxref=GeneID:116431831%2CGenbank:XP_031843623.1;Parent=rna-XM_031987763.1
NW_022340755.1	Gnomon	CDS	323537	323776	.	-	0	Name=XP_031843623.1;ID=cds-XP_031843623.1;Dbxref=GeneID:116431831%2CGenbank:XP_031843623.1;Parent=rna-XM_031987763.1
NW_022340755.1	Gnomon	CDS	322125	322277	.	-	0	Name=XP_031843623.1;ID=cds-XP_031843623.1;Dbxref=GeneID:116431831%2CGenbank:XP_031843623.1;Parent=rna-XM_031987763.1
NW_022340755.1	Gnomon	CDS	321461	321606	.	-	0	Name=XP_031843623.1;ID=cds-XP_031843623.1;Dbxref=GeneID:116431831%2CGenbank:XP_031843623.1;Parent=rna-XM_031987763.1
NW_022340755.1	Gnomon	CDS	321268	321359	.	-	0	Name=XP_031843623.1;ID=cds-XP_031843623.1;Dbxref=GeneID:116431831%2CGenbank:XP_031843623.1;Parent=rna-XM_031987763.1
NW_022340755.1	Gnomon	CDS	320961	321198	.	-	0	Name=XP_031843623.1;ID=cds-XP_031843623.1;Dbxref=GeneID:116431831%2CGenbank:XP_031843623.1;Parent=rna-XM_031987763.1
NW_022340755.1	Gnomon	CDS	320225	320402	.	-	0	Name=XP_031843623.1;ID=cds-XP_031843623.1;Dbxref=GeneID:116431831%2CGenbank:XP_031843623.1;Parent=rna-XM_031987763.1
NW_022340755.1	Gnomon	CDS	319478	319778	.	-	0	Name=XP_031843623.1;ID=cds-XP_031843623.1;Dbxref=GeneID:116431831%2CGenbank:XP_031843623.1;Parent=rna-XM_031987763.1
NW_022340755.1	Gnomon	CDS	319271	319391	.	-	0	Name=XP_031843623.1;ID=cds-XP_031843623.1;Dbxref=GeneID:116431831%2CGenbank:XP_031843623.1;Parent=rna-XM_031987763.1
NW_022340755.1	Gnomon	CDS	319064	319186	.	-	0	Name=XP_031843623.1;ID=cds-XP_031843623.1;Dbxref=GeneID:116431831%2CGenbank:XP_031843623.1;Parent=rna-XM_031987763.1
NW_022340755.1	Gnomon	exon	257399	257502	.	-	.	ID=exon-XM_031987847.1-8;Dbxref=GeneID:116431853%2CGenbank:XM_031987847.1;Parent=rna-XM_031987847.1
NW_022340755.1	Gnomon	exon	250511	250648	.	-	.	ID=exon-XM_031987847.1-9;Dbxref=GeneID:116431853%2CGenbank:XM_031987847.1;Parent=rna-XM_031987847.1
NW_022340755.1	Gnomon	exon	260421	260484	.	-	.	ID=exon-XM_031987847.1-6;Dbxref=GeneID:116431853%2CGenbank:XM_031987847.1;Parent=rna-XM_031987847.1
NW_022340755.1	Gnomon	exon	258903	259001	.	-	.	ID=exon-XM_031987847.1-7;Dbxref=GeneID:116431853%2CGenbank:XM_031987847.1;Parent=rna-XM_031987847.1
NW_022340755.1	Gnomon	exon	262978	263134	.	-	.	ID=exon-XM_031987847.1-4;Dbxref=GeneID:116431853%2CGenbank:XM_031987847.1;Parent=rna-XM_031987847.1
NW_022340755.1	Gnomon	exon	260957	261183	.	-	.	ID=exon-XM_031987847.1-5;Dbxref=GeneID:116431853%2CGenbank:XM_031987847.1;Parent=rna-XM_031987847.1
NW_022340755.1	Gnomon	exon	268098	268509	.	-	.	ID=exon-XM_031987847.1-2;Dbxref=GeneID:116431853%2CGenbank:XM_031987847.1;Parent=rna-XM_031987847.1
NW_022340755.1	Gnomon	exon	264941	265084	.	-	.	ID=exon-XM_031987847.1-3;Dbxref=GeneID:116431853%2CGenbank:XM_031987847.1;Parent=rna-XM_031987847.1
NW_022340755.1	Gnomon	exon	272521	272555	.	-	.	ID=exon-XM_031987847.1-1;Dbxref=GeneID:116431853%2CGenbank:XM_031987847.1;Parent=rna-XM_031987847.1
NW_022340755.1	Gnomon	exon	763203	764364	.	-	.	ID=exon-XM_031987760.1-8;Dbxref=GeneID:116431829%2CGenbank:XM_031987760.1;Parent=rna-XM_031987760.1
NW_022340755.1	Gnomon	exon	758933	759400	.	-	.	ID=exon-XM_031987760.1-9;Dbxref=GeneID:116431829%2CGenbank:XM_031987760.1;Parent=rna-XM_031987760.1
NW_022340755.1	Gnomon	exon	782117	782447	.	-	.	ID=exon-XM_031987760.1-6;Dbxref=GeneID:116431829%2CGenbank:XM_031987760.1;Parent=rna-XM_031987760.1
NW_022340755.1	Gnomon	exon	767599	767822	.	-	.	ID=exon-XM_031987760.1-7;Dbxref=GeneID:116431829%2CGenbank:XM_031987760.1;Parent=rna-XM_031987760.1
NW_022340755.1	Gnomon	exon	823360	824253	.	-	.	ID=exon-XM_031987760.1-4;Dbxref=GeneID:116431829%2CGenbank:XM_031987760.1;Parent=rna-XM_031987760.1
NW_022340755.1	Gnomon	exon	817187	817267	.	-	.	ID=exon-XM_031987760.1-5;Dbxref=GeneID:116431829%2CGenbank:XM_031987760.1;Parent=rna-XM_031987760.1
NW_022340755.1	Gnomon	exon	912275	914063	.	-	.	ID=exon-XM_031987760.1-2;Dbxref=GeneID:116431829%2CGenbank:XM_031987760.1;Parent=rna-XM_031987760.1
NW_022340755.1	Gnomon	exon	854522	854742	.	-	.	ID=exon-XM_031987760.1-3;Dbxref=GeneID:116431829%2CGenbank:XM_031987760.1;Parent=rna-XM_031987760.1
NW_022340755.1	Gnomon	exon	914297	914582	.	-	.	ID=exon-XM_031987760.1-1;Dbxref=GeneID:116431829%2CGenbank:XM_031987760.1;Parent=rna-XM_031987760.1
NW_022340755.1	Gnomon	exon	550177	550483	.	-	.	ID=exon-XM_031987713.1-13;Dbxref=GeneID:116431811%2CGenbank:XM_031987713.1;Parent=rna-XM_031987713.1
NW_022340755.1	Gnomon	exon	538178	539670	.	-	.	ID=exon-XM_031987713.1-14;Dbxref=GeneID:116431811%2CGenbank:XM_031987713.1;Parent=rna-XM_031987713.1
NW_022340755.1	Gnomon	exon	553904	554241	.	-	.	ID=exon-XM_031987713.1-11;Dbxref=GeneID:116431811%2CGenbank:XM_031987713.1;Parent=rna-XM_031987713.1
NW_022340755.1	Gnomon	exon	551407	551652	.	-	.	ID=exon-XM_031987713.1-12;Dbxref=GeneID:116431811%2CGenbank:XM_031987713.1;Parent=rna-XM_031987713.1
NW_022340755.1	Gnomon	exon	558130	558239	.	-	.	ID=exon-XM_031987713.1-10;Dbxref=GeneID:116431811%2CGenbank:XM_031987713.1;Parent=rna-XM_031987713.1
NW_022340755.1	Gnomon	mRNA	752532	969798	.	-	.	Name=XM_031987755.1;ID=rna-XM_031987755.1;Dbxref=GeneID:116431829%2CGenbank:XM_031987755.1;Parent=gene-LOC116431829
NW_022340755.1	Gnomon	exon	214107	214836	.	-	.	ID=exon-XM_031987848.1-21;Dbxref=GeneID:116431853%2CGenbank:XM_031987848.1;Parent=rna-XM_031987848.1
NW_022340755.1	Gnomon	exon	212841	213202	.	-	.	ID=exon-XM_031987848.1-22;Dbxref=GeneID:116431853%2CGenbank:XM_031987848.1;Parent=rna-XM_031987848.1
NW_022340755.1	Gnomon	exon	215567	215645	.	-	.	ID=exon-XM_031987848.1-20;Dbxref=GeneID:116431853%2CGenbank:XM_031987848.1;Parent=rna-XM_031987848.1
NW_022340755.1	Gnomon	exon	210270	210518	.	-	.	ID=exon-XM_031987848.1-25;Dbxref=GeneID:116431853%2CGenbank:XM_031987848.1;Parent=rna-XM_031987848.1
NW_022340755.1	Gnomon	exon	205418	206323	.	-	.	ID=exon-XM_031987848.1-26;Dbxref=GeneID:116431853%2CGenbank:XM_031987848.1;Parent=rna-XM_031987848.1
NW_022340755.1	Gnomon	exon	212114	212509	.	-	.	ID=exon-XM_031987848.1-23;Dbxref=GeneID:116431853%2CGenbank:XM_031987848.1;Parent=rna-XM_031987848.1
NW_022340755.1	Gnomon	exon	211308	211652	.	-	.	ID=exon-XM_031987848.1-24;Dbxref=GeneID:116431853%2CGenbank:XM_031987848.1;Parent=rna-XM_031987848.1
NW_022340755.1	Gnomon	exon	249620	249889	.	-	.	ID=exon-XM_031987848.1-10;Dbxref=GeneID:116431853%2CGenbank:XM_031987848.1;Parent=rna-XM_031987848.1
NW_022340755.1	Gnomon	exon	245223	245393	.	-	.	ID=exon-XM_031987848.1-11;Dbxref=GeneID:116431853%2CGenbank:XM_031987848.1;Parent=rna-XM_031987848.1
NW_022340755.1	Gnomon	exon	237448	237565	.	-	.	ID=exon-XM_031987848.1-14;Dbxref=GeneID:116431853%2CGenbank:XM_031987848.1;Parent=rna-XM_031987848.1
NW_022340755.1	Gnomon	exon	233369	233632	.	-	.	ID=exon-XM_031987848.1-15;Dbxref=GeneID:116431853%2CGenbank:XM_031987848.1;Parent=rna-XM_031987848.1
NW_022340755.1	Gnomon	exon	239777	239956	.	-	.	ID=exon-XM_031987848.1-12;Dbxref=GeneID:116431853%2CGenbank:XM_031987848.1;Parent=rna-XM_031987848.1
NW_022340755.1	Gnomon	exon	238618	239042	.	-	.	ID=exon-XM_031987848.1-13;Dbxref=GeneID:116431853%2CGenbank:XM_031987848.1;Parent=rna-XM_031987848.1
NW_022340755.1	Gnomon	exon	219358	219586	.	-	.	ID=exon-XM_031987848.1-18;Dbxref=GeneID:116431853%2CGenbank:XM_031987848.1;Parent=rna-XM_031987848.1
NW_022340755.1	Gnomon	exon	218280	218563	.	-	.	ID=exon-XM_031987848.1-19;Dbxref=GeneID:116431853%2CGenbank:XM_031987848.1;Parent=rna-XM_031987848.1
NW_022340755.1	Gnomon	exon	228029	228238	.	-	.	ID=exon-XM_031987848.1-16;Dbxref=GeneID:116431853%2CGenbank:XM_031987848.1;Parent=rna-XM_031987848.1
NW_022340755.1	Gnomon	exon	220276	220649	.	-	.	ID=exon-XM_031987848.1-17;Dbxref=GeneID:116431853%2CGenbank:XM_031987848.1;Parent=rna-XM_031987848.1
NW_022340755.1	Gnomon	exon	562642	562803	.	-	.	ID=exon-XM_031987711.1-8;Dbxref=GeneID:116431811%2CGenbank:XM_031987711.1;Parent=rna-XM_031987711.1
NW_022340755.1	Gnomon	exon	558938	559135	.	-	.	ID=exon-XM_031987711.1-9;Dbxref=GeneID:116431811%2CGenbank:XM_031987711.1;Parent=rna-XM_031987711.1
NW_022340755.1	Gnomon	exon	586525	586640	.	-	.	ID=exon-XM_031987711.1-4;Dbxref=GeneID:116431811%2CGenbank:XM_031987711.1;Parent=rna-XM_031987711.1
NW_022340755.1	Gnomon	exon	578717	578953	.	-	.	ID=exon-XM_031987711.1-5;Dbxref=GeneID:116431811%2CGenbank:XM_031987711.1;Parent=rna-XM_031987711.1
NW_022340755.1	Gnomon	exon	577048	577199	.	-	.	ID=exon-XM_031987711.1-6;Dbxref=GeneID:116431811%2CGenbank:XM_031987711.1;Parent=rna-XM_031987711.1
NW_022340755.1	Gnomon	exon	566157	566373	.	-	.	ID=exon-XM_031987711.1-7;Dbxref=GeneID:116431811%2CGenbank:XM_031987711.1;Parent=rna-XM_031987711.1
NW_022340755.1	Gnomon	exon	611125	611812	.	-	.	ID=exon-XM_031987711.1-1;Dbxref=GeneID:116431811%2CGenbank:XM_031987711.1;Parent=rna-XM_031987711.1
NW_022340755.1	Gnomon	exon	599704	600545	.	-	.	ID=exon-XM_031987711.1-2;Dbxref=GeneID:116431811%2CGenbank:XM_031987711.1;Parent=rna-XM_031987711.1
NW_022340755.1	Gnomon	exon	597554	597779	.	-	.	ID=exon-XM_031987711.1-3;Dbxref=GeneID:116431811%2CGenbank:XM_031987711.1;Parent=rna-XM_031987711.1
NW_022340755.1	Gnomon	mRNA	752532	976167	.	-	.	Name=XM_031987754.1;ID=rna-XM_031987754.1;Dbxref=GeneID:116431829%2CGenbank:XM_031987754.1;Parent=gene-LOC116431829
NW_022340755.1	Gnomon	CDS	1008784	1009051	.	+	0	Name=XP_031843669.1;ID=cds-XP_031843669.1;Dbxref=GeneID:116431844%2CGenbank:XP_031843669.1;Parent=rna-XM_031987809.1
NW_022340755.1	Gnomon	CDS	1009191	1009316	.	+	0	Name=XP_031843669.1;ID=cds-XP_031843669.1;Dbxref=GeneID:116431844%2CGenbank:XP_031843669.1;Parent=rna-XM_031987809.1
NW_022340755.1	Gnomon	CDS	1009394	1009645	.	+	0	Name=XP_031843669.1;ID=cds-XP_031843669.1;Dbxref=GeneID:116431844%2CGenbank:XP_031843669.1;Parent=rna-XM_031987809.1
NW_022340755.1	Gnomon	CDS	1009736	1009955	.	+	0	Name=XP_031843669.1;ID=cds-XP_031843669.1;Dbxref=GeneID:116431844%2CGenbank:XP_031843669.1;Parent=rna-XM_031987809.1
NW_022340755.1	Gnomon	CDS	1010094	1010381	.	+	0	Name=XP_031843669.1;ID=cds-XP_031843669.1;Dbxref=GeneID:116431844%2CGenbank:XP_031843669.1;Parent=rna-XM_031987809.1
NW_022340755.1	Gnomon	CDS	1010627	1010873	.	+	0	Name=XP_031843669.1;ID=cds-XP_031843669.1;Dbxref=GeneID:116431844%2CGenbank:XP_031843669.1;Parent=rna-XM_031987809.1
NW_022340755.1	Gnomon	CDS	1011073	1011195	.	+	0	Name=XP_031843669.1;ID=cds-XP_031843669.1;Dbxref=GeneID:116431844%2CGenbank:XP_031843669.1;Parent=rna-XM_031987809.1
NW_022340755.1	Gnomon	exon	272521	272555	.	-	.	ID=exon-XM_031987846.1-1;Dbxref=GeneID:116431853%2CGenbank:XM_031987846.1;Parent=rna-XM_031987846.1
NW_022340755.1	Gnomon	exon	268098	268509	.	-	.	ID=exon-XM_031987846.1-2;Dbxref=GeneID:116431853%2CGenbank:XM_031987846.1;Parent=rna-XM_031987846.1
NW_022340755.1	Gnomon	exon	264941	265084	.	-	.	ID=exon-XM_031987846.1-3;Dbxref=GeneID:116431853%2CGenbank:XM_031987846.1;Parent=rna-XM_031987846.1
NW_022340755.1	Gnomon	exon	262978	263134	.	-	.	ID=exon-XM_031987846.1-4;Dbxref=GeneID:116431853%2CGenbank:XM_031987846.1;Parent=rna-XM_031987846.1
NW_022340755.1	Gnomon	exon	260957	261183	.	-	.	ID=exon-XM_031987846.1-5;Dbxref=GeneID:116431853%2CGenbank:XM_031987846.1;Parent=rna-XM_031987846.1
NW_022340755.1	Gnomon	exon	260421	260484	.	-	.	ID=exon-XM_031987846.1-6;Dbxref=GeneID:116431853%2CGenbank:XM_031987846.1;Parent=rna-XM_031987846.1
NW_022340755.1	Gnomon	exon	258903	259001	.	-	.	ID=exon-XM_031987846.1-7;Dbxref=GeneID:116431853%2CGenbank:XM_031987846.1;Parent=rna-XM_031987846.1
NW_022340755.1	Gnomon	exon	257399	257502	.	-	.	ID=exon-XM_031987846.1-8;Dbxref=GeneID:116431853%2CGenbank:XM_031987846.1;Parent=rna-XM_031987846.1
NW_022340755.1	Gnomon	exon	250511	250648	.	-	.	ID=exon-XM_031987846.1-9;Dbxref=GeneID:116431853%2CGenbank:XM_031987846.1;Parent=rna-XM_031987846.1
NW_022340755.1	Gnomon	mRNA	752532	969798	.	-	.	Name=XM_031987753.1;ID=rna-XM_031987753.1;Dbxref=GeneID:116431829%2CGenbank:XM_031987753.1;Parent=gene-LOC116431829
NW_022340755.1	Gnomon	exon	211308	211652	.	-	.	ID=exon-XM_031987838.1-24;Dbxref=GeneID:116431853%2CGenbank:XM_031987838.1;Parent=rna-XM_031987838.1
NW_022340755.1	Gnomon	exon	210270	210518	.	-	.	ID=exon-XM_031987838.1-25;Dbxref=GeneID:116431853%2CGenbank:XM_031987838.1;Parent=rna-XM_031987838.1
NW_022340755.1	Gnomon	exon	205418	206323	.	-	.	ID=exon-XM_031987838.1-26;Dbxref=GeneID:116431853%2CGenbank:XM_031987838.1;Parent=rna-XM_031987838.1
NW_022340755.1	Gnomon	exon	215567	215645	.	-	.	ID=exon-XM_031987838.1-20;Dbxref=GeneID:116431853%2CGenbank:XM_031987838.1;Parent=rna-XM_031987838.1
NW_022340755.1	Gnomon	exon	214107	214836	.	-	.	ID=exon-XM_031987838.1-21;Dbxref=GeneID:116431853%2CGenbank:XM_031987838.1;Parent=rna-XM_031987838.1
NW_022340755.1	Gnomon	exon	212841	213202	.	-	.	ID=exon-XM_031987838.1-22;Dbxref=GeneID:116431853%2CGenbank:XM_031987838.1;Parent=rna-XM_031987838.1
NW_022340755.1	Gnomon	exon	212114	212509	.	-	.	ID=exon-XM_031987838.1-23;Dbxref=GeneID:116431853%2CGenbank:XM_031987838.1;Parent=rna-XM_031987838.1
NW_022340755.1	Gnomon	exon	220276	220649	.	-	.	ID=exon-XM_031987838.1-17;Dbxref=GeneID:116431853%2CGenbank:XM_031987838.1;Parent=rna-XM_031987838.1
NW_022340755.1	Gnomon	exon	219358	219586	.	-	.	ID=exon-XM_031987838.1-18;Dbxref=GeneID:116431853%2CGenbank:XM_031987838.1;Parent=rna-XM_031987838.1
NW_022340755.1	Gnomon	exon	218280	218563	.	-	.	ID=exon-XM_031987838.1-19;Dbxref=GeneID:116431853%2CGenbank:XM_031987838.1;Parent=rna-XM_031987838.1
NW_022340755.1	Gnomon	exon	238618	239042	.	-	.	ID=exon-XM_031987838.1-13;Dbxref=GeneID:116431853%2CGenbank:XM_031987838.1;Parent=rna-XM_031987838.1
NW_022340755.1	Gnomon	exon	235955	236075	.	-	.	ID=exon-XM_031987838.1-14;Dbxref=GeneID:116431853%2CGenbank:XM_031987838.1;Parent=rna-XM_031987838.1
NW_022340755.1	Gnomon	exon	233369	233632	.	-	.	ID=exon-XM_031987838.1-15;Dbxref=GeneID:116431853%2CGenbank:XM_031987838.1;Parent=rna-XM_031987838.1
NW_022340755.1	Gnomon	exon	228029	228238	.	-	.	ID=exon-XM_031987838.1-16;Dbxref=GeneID:116431853%2CGenbank:XM_031987838.1;Parent=rna-XM_031987838.1
NW_022340755.1	Gnomon	exon	249620	249889	.	-	.	ID=exon-XM_031987838.1-10;Dbxref=GeneID:116431853%2CGenbank:XM_031987838.1;Parent=rna-XM_031987838.1
NW_022340755.1	Gnomon	exon	248649	248819	.	-	.	ID=exon-XM_031987838.1-11;Dbxref=GeneID:116431853%2CGenbank:XM_031987838.1;Parent=rna-XM_031987838.1
NW_022340755.1	Gnomon	exon	239777	239956	.	-	.	ID=exon-XM_031987838.1-12;Dbxref=GeneID:116431853%2CGenbank:XM_031987838.1;Parent=rna-XM_031987838.1
NW_022340755.1	Gnomon	mRNA	752532	968902	.	-	.	Name=XM_031987752.1;ID=rna-XM_031987752.1;Dbxref=GeneID:116431829%2CGenbank:XM_031987752.1;Parent=gene-LOC116431829
NW_022340755.1	Gnomon	exon	294017	294264	.	+	.	ID=exon-XM_031987870.1-4;Dbxref=GeneID:116431856%2CGenbank:XM_031987870.1;Parent=rna-XM_031987870.1
NW_022340755.1	Gnomon	exon	294339	294848	.	+	.	ID=exon-XM_031987870.1-5;Dbxref=GeneID:116431856%2CGenbank:XM_031987870.1;Parent=rna-XM_031987870.1
NW_022340755.1	Gnomon	exon	293300	293636	.	+	.	ID=exon-XM_031987870.1-2;Dbxref=GeneID:116431856%2CGenbank:XM_031987870.1;Parent=rna-XM_031987870.1
NW_022340755.1	Gnomon	exon	293827	293947	.	+	.	ID=exon-XM_031987870.1-3;Dbxref=GeneID:116431856%2CGenbank:XM_031987870.1;Parent=rna-XM_031987870.1
NW_022340755.1	Gnomon	exon	295243	295799	.	+	.	ID=exon-XM_031987870.1-6;Dbxref=GeneID:116431856%2CGenbank:XM_031987870.1;Parent=rna-XM_031987870.1
NW_022340755.1	Gnomon	exon	292663	292963	.	+	.	ID=exon-XM_031987870.1-1;Dbxref=GeneID:116431856%2CGenbank:XM_031987870.1;Parent=rna-XM_031987870.1
NW_022340755.1	Gnomon	exon	732864	734228	.	+	.	ID=exon-XM_031987784.1-8;Dbxref=GeneID:116431837%2CGenbank:XM_031987784.1;Parent=rna-XM_031987784.1
NW_022340755.1	Gnomon	exon	719867	719963	.	+	.	ID=exon-XM_031987784.1-1;Dbxref=GeneID:116431837%2CGenbank:XM_031987784.1;Parent=rna-XM_031987784.1
NW_022340755.1	Gnomon	exon	720814	721031	.	+	.	ID=exon-XM_031987784.1-2;Dbxref=GeneID:116431837%2CGenbank:XM_031987784.1;Parent=rna-XM_031987784.1
NW_022340755.1	Gnomon	exon	721785	723916	.	+	.	ID=exon-XM_031987784.1-3;Dbxref=GeneID:116431837%2CGenbank:XM_031987784.1;Parent=rna-XM_031987784.1
NW_022340755.1	Gnomon	exon	726787	727002	.	+	.	ID=exon-XM_031987784.1-4;Dbxref=GeneID:116431837%2CGenbank:XM_031987784.1;Parent=rna-XM_031987784.1
NW_022340755.1	Gnomon	exon	729688	729853	.	+	.	ID=exon-XM_031987784.1-5;Dbxref=GeneID:116431837%2CGenbank:XM_031987784.1;Parent=rna-XM_031987784.1
NW_022340755.1	Gnomon	exon	730530	731000	.	+	.	ID=exon-XM_031987784.1-6;Dbxref=GeneID:116431837%2CGenbank:XM_031987784.1;Parent=rna-XM_031987784.1
NW_022340755.1	Gnomon	exon	731613	731989	.	+	.	ID=exon-XM_031987784.1-7;Dbxref=GeneID:116431837%2CGenbank:XM_031987784.1;Parent=rna-XM_031987784.1
NW_022340755.1	Gnomon	mRNA	752532	969798	.	-	.	Name=XM_031987751.1;ID=rna-XM_031987751.1;Dbxref=GeneID:116431829%2CGenbank:XM_031987751.1;Parent=gene-LOC116431829
NW_022340755.1	Gnomon	exon	318236	318525	.	+	.	ID=exon-XM_031987723.1-10;Dbxref=GeneID:116431814%2CGenbank:XM_031987723.1;Parent=rna-XM_031987723.1
NW_022340755.1	Gnomon	exon	318610	318843	.	+	.	ID=exon-XM_031987723.1-11;Dbxref=GeneID:116431814%2CGenbank:XM_031987723.1;Parent=rna-XM_031987723.1
NW_022340755.1	Gnomon	exon	1401029	1401048	.	-	.	ID=exon-XM_031987734.1-1;Dbxref=GeneID:116431823%2CGenbank:XM_031987734.1;Parent=rna-XM_031987734.1
NW_022340755.1	Gnomon	exon	1383717	1384248	.	-	.	ID=exon-XM_031987734.1-2;Dbxref=GeneID:116431823%2CGenbank:XM_031987734.1;Parent=rna-XM_031987734.1
NW_022340755.1	Gnomon	exon	1266682	1266720	.	-	.	ID=exon-XM_031987734.1-3;Dbxref=GeneID:116431823%2CGenbank:XM_031987734.1;Parent=rna-XM_031987734.1
NW_022340755.1	Gnomon	exon	1048223	1048352	.	-	.	ID=exon-XM_031987734.1-4;Dbxref=GeneID:116431823%2CGenbank:XM_031987734.1;Parent=rna-XM_031987734.1
NW_022340755.1	Gnomon	exon	1040283	1040491	.	-	.	ID=exon-XM_031987734.1-5;Dbxref=GeneID:116431823%2CGenbank:XM_031987734.1;Parent=rna-XM_031987734.1
NW_022340755.1	Gnomon	exon	1039081	1039191	.	-	.	ID=exon-XM_031987734.1-6;Dbxref=GeneID:116431823%2CGenbank:XM_031987734.1;Parent=rna-XM_031987734.1
NW_022340755.1	Gnomon	exon	1036006	1036212	.	-	.	ID=exon-XM_031987734.1-7;Dbxref=GeneID:116431823%2CGenbank:XM_031987734.1;Parent=rna-XM_031987734.1
NW_022340755.1	Gnomon	exon	1035397	1035551	.	-	.	ID=exon-XM_031987734.1-8;Dbxref=GeneID:116431823%2CGenbank:XM_031987734.1;Parent=rna-XM_031987734.1
NW_022340755.1	Gnomon	exon	1033252	1033396	.	-	.	ID=exon-XM_031987734.1-9;Dbxref=GeneID:116431823%2CGenbank:XM_031987734.1;Parent=rna-XM_031987734.1
NW_022340755.1	Gnomon	exon	1011073	1011495	.	+	.	ID=exon-XM_031987807.1-11;Dbxref=GeneID:116431844%2CGenbank:XM_031987807.1;Parent=rna-XM_031987807.1
NW_022340755.1	Gnomon	exon	1010627	1010873	.	+	.	ID=exon-XM_031987807.1-10;Dbxref=GeneID:116431844%2CGenbank:XM_031987807.1;Parent=rna-XM_031987807.1
NW_022340755.1	Gnomon	mRNA	752532	976167	.	-	.	Name=XM_031987750.1;ID=rna-XM_031987750.1;Dbxref=GeneID:116431829%2CGenbank:XM_031987750.1;Parent=gene-LOC116431829
NW_022340755.1	Gnomon	exon	691191	691274	.	+	.	ID=exon-XM_031987801.1-2;Dbxref=GeneID:116431842%2CGenbank:XM_031987801.1;Parent=rna-XM_031987801.1
NW_022340755.1	Gnomon	exon	692162	698575	.	+	.	ID=exon-XM_031987801.1-3;Dbxref=GeneID:116431842%2CGenbank:XM_031987801.1;Parent=rna-XM_031987801.1
NW_022340755.1	Gnomon	exon	690833	691027	.	+	.	ID=exon-XM_031987801.1-1;Dbxref=GeneID:116431842%2CGenbank:XM_031987801.1;Parent=rna-XM_031987801.1
NW_022340755.1	Gnomon	exon	599704	600545	.	-	.	ID=exon-XM_031987713.1-2;Dbxref=GeneID:116431811%2CGenbank:XM_031987713.1;Parent=rna-XM_031987713.1
NW_022340755.1	Gnomon	exon	597554	597779	.	-	.	ID=exon-XM_031987713.1-3;Dbxref=GeneID:116431811%2CGenbank:XM_031987713.1;Parent=rna-XM_031987713.1
NW_022340755.1	Gnomon	exon	586525	586640	.	-	.	ID=exon-XM_031987713.1-4;Dbxref=GeneID:116431811%2CGenbank:XM_031987713.1;Parent=rna-XM_031987713.1
NW_022340755.1	Gnomon	exon	578717	578953	.	-	.	ID=exon-XM_031987713.1-5;Dbxref=GeneID:116431811%2CGenbank:XM_031987713.1;Parent=rna-XM_031987713.1
NW_022340755.1	Gnomon	exon	577048	577199	.	-	.	ID=exon-XM_031987713.1-6;Dbxref=GeneID:116431811%2CGenbank:XM_031987713.1;Parent=rna-XM_031987713.1
NW_022340755.1	Gnomon	exon	566157	566373	.	-	.	ID=exon-XM_031987713.1-7;Dbxref=GeneID:116431811%2CGenbank:XM_031987713.1;Parent=rna-XM_031987713.1
NW_022340755.1	Gnomon	exon	562642	562803	.	-	.	ID=exon-XM_031987713.1-8;Dbxref=GeneID:116431811%2CGenbank:XM_031987713.1;Parent=rna-XM_031987713.1
NW_022340755.1	Gnomon	exon	558938	559135	.	-	.	ID=exon-XM_031987713.1-9;Dbxref=GeneID:116431811%2CGenbank:XM_031987713.1;Parent=rna-XM_031987713.1
NW_022340755.1	Gnomon	CDS	1008784	1009051	.	+	0	Name=XP_031843665.1;ID=cds-XP_031843665.1;Dbxref=GeneID:116431844%2CGenbank:XP_031843665.1;Parent=rna-XM_031987805.1
NW_022340755.1	Gnomon	CDS	1009191	1009316	.	+	0	Name=XP_031843665.1;ID=cds-XP_031843665.1;Dbxref=GeneID:116431844%2CGenbank:XP_031843665.1;Parent=rna-XM_031987805.1
NW_022340755.1	Gnomon	CDS	1009394	1009645	.	+	0	Name=XP_031843665.1;ID=cds-XP_031843665.1;Dbxref=GeneID:116431844%2CGenbank:XP_031843665.1;Parent=rna-XM_031987805.1
NW_022340755.1	Gnomon	CDS	1009736	1009955	.	+	0	Name=XP_031843665.1;ID=cds-XP_031843665.1;Dbxref=GeneID:116431844%2CGenbank:XP_031843665.1;Parent=rna-XM_031987805.1
NW_022340755.1	Gnomon	CDS	1010094	1010381	.	+	0	Name=XP_031843665.1;ID=cds-XP_031843665.1;Dbxref=GeneID:116431844%2CGenbank:XP_031843665.1;Parent=rna-XM_031987805.1
NW_022340755.1	Gnomon	CDS	1010627	1010873	.	+	0	Name=XP_031843665.1;ID=cds-XP_031843665.1;Dbxref=GeneID:116431844%2CGenbank:XP_031843665.1;Parent=rna-XM_031987805.1
NW_022340755.1	Gnomon	CDS	1011073	1011195	.	+	0	Name=XP_031843665.1;ID=cds-XP_031843665.1;Dbxref=GeneID:116431844%2CGenbank:XP_031843665.1;Parent=rna-XM_031987805.1
NW_022340755.1	Gnomon	exon	606539	606827	.	-	.	ID=exon-XM_031987713.1-1;Dbxref=GeneID:116431811%2CGenbank:XM_031987713.1;Parent=rna-XM_031987713.1
NW_022340755.1	Gnomon	exon	264941	265084	.	-	.	ID=exon-XM_031987848.1-3;Dbxref=GeneID:116431853%2CGenbank:XM_031987848.1;Parent=rna-XM_031987848.1
NW_022340755.1	Gnomon	exon	262978	263134	.	-	.	ID=exon-XM_031987848.1-4;Dbxref=GeneID:116431853%2CGenbank:XM_031987848.1;Parent=rna-XM_031987848.1
NW_022340755.1	Gnomon	exon	260957	261183	.	-	.	ID=exon-XM_031987848.1-5;Dbxref=GeneID:116431853%2CGenbank:XM_031987848.1;Parent=rna-XM_031987848.1
NW_022340755.1	Gnomon	exon	260421	260484	.	-	.	ID=exon-XM_031987848.1-6;Dbxref=GeneID:116431853%2CGenbank:XM_031987848.1;Parent=rna-XM_031987848.1
NW_022340755.1	Gnomon	exon	272521	272555	.	-	.	ID=exon-XM_031987848.1-1;Dbxref=GeneID:116431853%2CGenbank:XM_031987848.1;Parent=rna-XM_031987848.1
NW_022340755.1	Gnomon	exon	268098	268509	.	-	.	ID=exon-XM_031987848.1-2;Dbxref=GeneID:116431853%2CGenbank:XM_031987848.1;Parent=rna-XM_031987848.1
NW_022340755.1	Gnomon	exon	258903	259001	.	-	.	ID=exon-XM_031987848.1-7;Dbxref=GeneID:116431853%2CGenbank:XM_031987848.1;Parent=rna-XM_031987848.1
NW_022340755.1	Gnomon	exon	252910	253013	.	-	.	ID=exon-XM_031987848.1-8;Dbxref=GeneID:116431853%2CGenbank:XM_031987848.1;Parent=rna-XM_031987848.1
NW_022340755.1	Gnomon	exon	250511	250648	.	-	.	ID=exon-XM_031987848.1-9;Dbxref=GeneID:116431853%2CGenbank:XM_031987848.1;Parent=rna-XM_031987848.1
NW_022340755.1	Gnomon	CDS	1008784	1009051	.	+	0	Name=XP_031843664.1;ID=cds-XP_031843664.1;Dbxref=GeneID:116431844%2CGenbank:XP_031843664.1;Parent=rna-XM_031987804.1
NW_022340755.1	Gnomon	CDS	1009191	1009316	.	+	0	Name=XP_031843664.1;ID=cds-XP_031843664.1;Dbxref=GeneID:116431844%2CGenbank:XP_031843664.1;Parent=rna-XM_031987804.1
NW_022340755.1	Gnomon	CDS	1009394	1009645	.	+	0	Name=XP_031843664.1;ID=cds-XP_031843664.1;Dbxref=GeneID:116431844%2CGenbank:XP_031843664.1;Parent=rna-XM_031987804.1
NW_022340755.1	Gnomon	CDS	1009736	1009955	.	+	0	Name=XP_031843664.1;ID=cds-XP_031843664.1;Dbxref=GeneID:116431844%2CGenbank:XP_031843664.1;Parent=rna-XM_031987804.1
NW_022340755.1	Gnomon	CDS	1010094	1010381	.	+	0	Name=XP_031843664.1;ID=cds-XP_031843664.1;Dbxref=GeneID:116431844%2CGenbank:XP_031843664.1;Parent=rna-XM_031987804.1
NW_022340755.1	Gnomon	CDS	1010627	1010873	.	+	0	Name=XP_031843664.1;ID=cds-XP_031843664.1;Dbxref=GeneID:116431844%2CGenbank:XP_031843664.1;Parent=rna-XM_031987804.1
NW_022340755.1	Gnomon	CDS	1011073	1011195	.	+	0	Name=XP_031843664.1;ID=cds-XP_031843664.1;Dbxref=GeneID:116431844%2CGenbank:XP_031843664.1;Parent=rna-XM_031987804.1
NW_022340755.1	Gnomon	CDS	1008784	1009051	.	+	0	Name=XP_031843668.1;ID=cds-XP_031843668.1;Dbxref=GeneID:116431844%2CGenbank:XP_031843668.1;Parent=rna-XM_031987808.1
NW_022340755.1	Gnomon	CDS	1009191	1009316	.	+	0	Name=XP_031843668.1;ID=cds-XP_031843668.1;Dbxref=GeneID:116431844%2CGenbank:XP_031843668.1;Parent=rna-XM_031987808.1
NW_022340755.1	Gnomon	CDS	1009394	1009645	.	+	0	Name=XP_031843668.1;ID=cds-XP_031843668.1;Dbxref=GeneID:116431844%2CGenbank:XP_031843668.1;Parent=rna-XM_031987808.1
NW_022340755.1	Gnomon	CDS	1009736	1009955	.	+	0	Name=XP_031843668.1;ID=cds-XP_031843668.1;Dbxref=GeneID:116431844%2CGenbank:XP_031843668.1;Parent=rna-XM_031987808.1
NW_022340755.1	Gnomon	CDS	1010094	1010381	.	+	0	Name=XP_031843668.1;ID=cds-XP_031843668.1;Dbxref=GeneID:116431844%2CGenbank:XP_031843668.1;Parent=rna-XM_031987808.1
NW_022340755.1	Gnomon	CDS	1010627	1010873	.	+	0	Name=XP_031843668.1;ID=cds-XP_031843668.1;Dbxref=GeneID:116431844%2CGenbank:XP_031843668.1;Parent=rna-XM_031987808.1
NW_022340755.1	Gnomon	CDS	1011073	1011195	.	+	0	Name=XP_031843668.1;ID=cds-XP_031843668.1;Dbxref=GeneID:116431844%2CGenbank:XP_031843668.1;Parent=rna-XM_031987808.1
NW_022340755.1	Gnomon	exon	719991	720177	.	+	.	ID=exon-XM_031987782.1-1;Dbxref=GeneID:116431837%2CGenbank:XM_031987782.1;Parent=rna-XM_031987782.1
NW_022340755.1	Gnomon	exon	298668	299155	.	+	.	ID=exon-XM_031987872.1-6;Dbxref=GeneID:116431857%2CGenbank:XM_031987872.1;Parent=rna-XM_031987872.1
NW_022340755.1	Gnomon	exon	297909	298097	.	+	.	ID=exon-XM_031987872.1-4;Dbxref=GeneID:116431857%2CGenbank:XM_031987872.1;Parent=rna-XM_031987872.1
NW_022340755.1	Gnomon	exon	298389	298591	.	+	.	ID=exon-XM_031987872.1-5;Dbxref=GeneID:116431857%2CGenbank:XM_031987872.1;Parent=rna-XM_031987872.1
NW_022340755.1	Gnomon	exon	297291	297410	.	+	.	ID=exon-XM_031987872.1-2;Dbxref=GeneID:116431857%2CGenbank:XM_031987872.1;Parent=rna-XM_031987872.1
NW_022340755.1	Gnomon	exon	297551	297808	.	+	.	ID=exon-XM_031987872.1-3;Dbxref=GeneID:116431857%2CGenbank:XM_031987872.1;Parent=rna-XM_031987872.1
NW_022340755.1	Gnomon	exon	296683	296913	.	+	.	ID=exon-XM_031987872.1-1;Dbxref=GeneID:116431857%2CGenbank:XM_031987872.1;Parent=rna-XM_031987872.1
NW_022340755.1	Gnomon	exon	205418	206323	.	-	.	ID=exon-XM_031987829.1-26;Dbxref=GeneID:116431853%2CGenbank:XM_031987829.1;Parent=rna-XM_031987829.1
NW_022340755.1	Gnomon	exon	216556	216634	.	-	.	ID=exon-XM_031987829.1-20;Dbxref=GeneID:116431853%2CGenbank:XM_031987829.1;Parent=rna-XM_031987829.1
NW_022340755.1	Gnomon	exon	214107	214836	.	-	.	ID=exon-XM_031987829.1-21;Dbxref=GeneID:116431853%2CGenbank:XM_031987829.1;Parent=rna-XM_031987829.1
NW_022340755.1	Gnomon	exon	211308	211652	.	-	.	ID=exon-XM_031987829.1-24;Dbxref=GeneID:116431853%2CGenbank:XM_031987829.1;Parent=rna-XM_031987829.1
NW_022340755.1	Gnomon	exon	210270	210518	.	-	.	ID=exon-XM_031987829.1-25;Dbxref=GeneID:116431853%2CGenbank:XM_031987829.1;Parent=rna-XM_031987829.1
NW_022340755.1	Gnomon	exon	212841	213202	.	-	.	ID=exon-XM_031987829.1-22;Dbxref=GeneID:116431853%2CGenbank:XM_031987829.1;Parent=rna-XM_031987829.1
NW_022340755.1	Gnomon	exon	212114	212509	.	-	.	ID=exon-XM_031987829.1-23;Dbxref=GeneID:116431853%2CGenbank:XM_031987829.1;Parent=rna-XM_031987829.1
NW_022340755.1	Gnomon	exon	730530	731000	.	+	.	ID=exon-XM_031987782.1-6;Dbxref=GeneID:116431837%2CGenbank:XM_031987782.1;Parent=rna-XM_031987782.1
NW_022340755.1	Gnomon	exon	731613	731989	.	+	.	ID=exon-XM_031987782.1-7;Dbxref=GeneID:116431837%2CGenbank:XM_031987782.1;Parent=rna-XM_031987782.1
NW_022340755.1	Gnomon	exon	732864	734228	.	+	.	ID=exon-XM_031987782.1-8;Dbxref=GeneID:116431837%2CGenbank:XM_031987782.1;Parent=rna-XM_031987782.1
NW_022340755.1	Gnomon	exon	720814	721031	.	+	.	ID=exon-XM_031987782.1-2;Dbxref=GeneID:116431837%2CGenbank:XM_031987782.1;Parent=rna-XM_031987782.1
NW_022340755.1	Gnomon	exon	721785	723916	.	+	.	ID=exon-XM_031987782.1-3;Dbxref=GeneID:116431837%2CGenbank:XM_031987782.1;Parent=rna-XM_031987782.1
NW_022340755.1	Gnomon	exon	726787	727002	.	+	.	ID=exon-XM_031987782.1-4;Dbxref=GeneID:116431837%2CGenbank:XM_031987782.1;Parent=rna-XM_031987782.1
NW_022340755.1	Gnomon	exon	729688	729853	.	+	.	ID=exon-XM_031987782.1-5;Dbxref=GeneID:116431837%2CGenbank:XM_031987782.1;Parent=rna-XM_031987782.1
NW_022340755.1	Gnomon	exon	220276	220649	.	-	.	ID=exon-XM_031987829.1-17;Dbxref=GeneID:116431853%2CGenbank:XM_031987829.1;Parent=rna-XM_031987829.1
NW_022340755.1	Gnomon	exon	219358	219586	.	-	.	ID=exon-XM_031987829.1-18;Dbxref=GeneID:116431853%2CGenbank:XM_031987829.1;Parent=rna-XM_031987829.1
NW_022340755.1	Gnomon	exon	233369	233632	.	-	.	ID=exon-XM_031987829.1-15;Dbxref=GeneID:116431853%2CGenbank:XM_031987829.1;Parent=rna-XM_031987829.1
NW_022340755.1	Gnomon	exon	228029	228238	.	-	.	ID=exon-XM_031987829.1-16;Dbxref=GeneID:116431853%2CGenbank:XM_031987829.1;Parent=rna-XM_031987829.1
NW_022340755.1	Gnomon	exon	218280	218563	.	-	.	ID=exon-XM_031987829.1-19;Dbxref=GeneID:116431853%2CGenbank:XM_031987829.1;Parent=rna-XM_031987829.1
NW_022340755.1	Gnomon	exon	249620	249889	.	-	.	ID=exon-XM_031987829.1-10;Dbxref=GeneID:116431853%2CGenbank:XM_031987829.1;Parent=rna-XM_031987829.1
NW_022340755.1	Gnomon	exon	238618	239042	.	-	.	ID=exon-XM_031987829.1-13;Dbxref=GeneID:116431853%2CGenbank:XM_031987829.1;Parent=rna-XM_031987829.1
NW_022340755.1	Gnomon	exon	235955	236075	.	-	.	ID=exon-XM_031987829.1-14;Dbxref=GeneID:116431853%2CGenbank:XM_031987829.1;Parent=rna-XM_031987829.1
NW_022340755.1	Gnomon	exon	245223	245393	.	-	.	ID=exon-XM_031987829.1-11;Dbxref=GeneID:116431853%2CGenbank:XM_031987829.1;Parent=rna-XM_031987829.1
NW_022340755.1	Gnomon	exon	239777	239956	.	-	.	ID=exon-XM_031987829.1-12;Dbxref=GeneID:116431853%2CGenbank:XM_031987829.1;Parent=rna-XM_031987829.1
NW_022340755.1	Gnomon	CDS	1008784	1009051	.	+	0	Name=XP_031843667.1;ID=cds-XP_031843667.1;Dbxref=GeneID:116431844%2CGenbank:XP_031843667.1;Parent=rna-XM_031987807.1
NW_022340755.1	Gnomon	CDS	1009191	1009316	.	+	0	Name=XP_031843667.1;ID=cds-XP_031843667.1;Dbxref=GeneID:116431844%2CGenbank:XP_031843667.1;Parent=rna-XM_031987807.1
NW_022340755.1	Gnomon	CDS	1009394	1009645	.	+	0	Name=XP_031843667.1;ID=cds-XP_031843667.1;Dbxref=GeneID:116431844%2CGenbank:XP_031843667.1;Parent=rna-XM_031987807.1
NW_022340755.1	Gnomon	CDS	1009736	1009955	.	+	0	Name=XP_031843667.1;ID=cds-XP_031843667.1;Dbxref=GeneID:116431844%2CGenbank:XP_031843667.1;Parent=rna-XM_031987807.1
NW_022340755.1	Gnomon	CDS	1010094	1010381	.	+	0	Name=XP_031843667.1;ID=cds-XP_031843667.1;Dbxref=GeneID:116431844%2CGenbank:XP_031843667.1;Parent=rna-XM_031987807.1
NW_022340755.1	Gnomon	CDS	1010627	1010873	.	+	0	Name=XP_031843667.1;ID=cds-XP_031843667.1;Dbxref=GeneID:116431844%2CGenbank:XP_031843667.1;Parent=rna-XM_031987807.1
NW_022340755.1	Gnomon	CDS	1011073	1011195	.	+	0	Name=XP_031843667.1;ID=cds-XP_031843667.1;Dbxref=GeneID:116431844%2CGenbank:XP_031843667.1;Parent=rna-XM_031987807.1
NW_022340755.1	Gnomon	exon	257399	257502	.	-	.	ID=exon-XM_031987825.1-8;Dbxref=GeneID:116431853%2CGenbank:XM_031987825.1;Parent=rna-XM_031987825.1
NW_022340755.1	Gnomon	exon	250511	250648	.	-	.	ID=exon-XM_031987825.1-9;Dbxref=GeneID:116431853%2CGenbank:XM_031987825.1;Parent=rna-XM_031987825.1
NW_022340755.1	Gnomon	exon	272521	272555	.	-	.	ID=exon-XM_031987825.1-1;Dbxref=GeneID:116431853%2CGenbank:XM_031987825.1;Parent=rna-XM_031987825.1
NW_022340755.1	Gnomon	exon	268098	268509	.	-	.	ID=exon-XM_031987825.1-2;Dbxref=GeneID:116431853%2CGenbank:XM_031987825.1;Parent=rna-XM_031987825.1
NW_022340755.1	Gnomon	exon	264941	265084	.	-	.	ID=exon-XM_031987825.1-3;Dbxref=GeneID:116431853%2CGenbank:XM_031987825.1;Parent=rna-XM_031987825.1
NW_022340755.1	Gnomon	exon	262978	263134	.	-	.	ID=exon-XM_031987825.1-4;Dbxref=GeneID:116431853%2CGenbank:XM_031987825.1;Parent=rna-XM_031987825.1
NW_022340755.1	Gnomon	exon	260957	261183	.	-	.	ID=exon-XM_031987825.1-5;Dbxref=GeneID:116431853%2CGenbank:XM_031987825.1;Parent=rna-XM_031987825.1
NW_022340755.1	Gnomon	exon	260421	260484	.	-	.	ID=exon-XM_031987825.1-6;Dbxref=GeneID:116431853%2CGenbank:XM_031987825.1;Parent=rna-XM_031987825.1
NW_022340755.1	Gnomon	exon	258903	259001	.	-	.	ID=exon-XM_031987825.1-7;Dbxref=GeneID:116431853%2CGenbank:XM_031987825.1;Parent=rna-XM_031987825.1
NW_022340755.1	Gnomon	mRNA	679905	681666	.	+	.	Name=XM_031987799.1;ID=rna-XM_031987799.1;Dbxref=GeneID:116431841%2CGenbank:XM_031987799.1;Parent=gene-LOC116431841
NW_022340755.1	Gnomon	mRNA	1007067	1011495	.	+	.	Name=XM_031987809.1;ID=rna-XM_031987809.1;Dbxref=GeneID:116431844%2CGenbank:XM_031987809.1;Parent=gene-LOC116431844
NW_022340755.1	Gnomon	exon	1035397	1035551	.	-	.	ID=exon-XM_031987736.1-5;Dbxref=GeneID:116431823%2CGenbank:XM_031987736.1;Parent=rna-XM_031987736.1
NW_022340755.1	Gnomon	exon	1033252	1033396	.	-	.	ID=exon-XM_031987736.1-6;Dbxref=GeneID:116431823%2CGenbank:XM_031987736.1;Parent=rna-XM_031987736.1
NW_022340755.1	Gnomon	exon	1032690	1032820	.	-	.	ID=exon-XM_031987736.1-7;Dbxref=GeneID:116431823%2CGenbank:XM_031987736.1;Parent=rna-XM_031987736.1
NW_022340755.1	Gnomon	exon	1032386	1032545	.	-	.	ID=exon-XM_031987736.1-8;Dbxref=GeneID:116431823%2CGenbank:XM_031987736.1;Parent=rna-XM_031987736.1
NW_022340755.1	Gnomon	exon	1043495	1043727	.	-	.	ID=exon-XM_031987736.1-1;Dbxref=GeneID:116431823%2CGenbank:XM_031987736.1;Parent=rna-XM_031987736.1
NW_022340755.1	Gnomon	exon	1040283	1040491	.	-	.	ID=exon-XM_031987736.1-2;Dbxref=GeneID:116431823%2CGenbank:XM_031987736.1;Parent=rna-XM_031987736.1
NW_022340755.1	Gnomon	exon	1039081	1039191	.	-	.	ID=exon-XM_031987736.1-3;Dbxref=GeneID:116431823%2CGenbank:XM_031987736.1;Parent=rna-XM_031987736.1
NW_022340755.1	Gnomon	exon	1036006	1036212	.	-	.	ID=exon-XM_031987736.1-4;Dbxref=GeneID:116431823%2CGenbank:XM_031987736.1;Parent=rna-XM_031987736.1
NW_022340755.1	Gnomon	exon	1031634	1031933	.	-	.	ID=exon-XM_031987736.1-9;Dbxref=GeneID:116431823%2CGenbank:XM_031987736.1;Parent=rna-XM_031987736.1
NW_022340755.1	Gnomon	CDS	1008784	1009051	.	+	0	Name=XP_031843666.1;ID=cds-XP_031843666.1;Dbxref=GeneID:116431844%2CGenbank:XP_031843666.1;Parent=rna-XM_031987806.1
NW_022340755.1	Gnomon	CDS	1009191	1009316	.	+	0	Name=XP_031843666.1;ID=cds-XP_031843666.1;Dbxref=GeneID:116431844%2CGenbank:XP_031843666.1;Parent=rna-XM_031987806.1
NW_022340755.1	Gnomon	CDS	1009394	1009645	.	+	0	Name=XP_031843666.1;ID=cds-XP_031843666.1;Dbxref=GeneID:116431844%2CGenbank:XP_031843666.1;Parent=rna-XM_031987806.1
NW_022340755.1	Gnomon	CDS	1009736	1009955	.	+	0	Name=XP_031843666.1;ID=cds-XP_031843666.1;Dbxref=GeneID:116431844%2CGenbank:XP_031843666.1;Parent=rna-XM_031987806.1
NW_022340755.1	Gnomon	CDS	1010094	1010381	.	+	0	Name=XP_031843666.1;ID=cds-XP_031843666.1;Dbxref=GeneID:116431844%2CGenbank:XP_031843666.1;Parent=rna-XM_031987806.1
NW_022340755.1	Gnomon	CDS	1010627	1010873	.	+	0	Name=XP_031843666.1;ID=cds-XP_031843666.1;Dbxref=GeneID:116431844%2CGenbank:XP_031843666.1;Parent=rna-XM_031987806.1
NW_022340755.1	Gnomon	CDS	1011073	1011195	.	+	0	Name=XP_031843666.1;ID=cds-XP_031843666.1;Dbxref=GeneID:116431844%2CGenbank:XP_031843666.1;Parent=rna-XM_031987806.1
NW_022340755.1	Gnomon	exon	752532	758002	.	-	.	ID=exon-XM_031987758.1-9;Dbxref=GeneID:116431829%2CGenbank:XM_031987758.1;Parent=rna-XM_031987758.1
NW_022340755.1	Gnomon	exon	823360	824253	.	-	.	ID=exon-XM_031987758.1-3;Dbxref=GeneID:116431829%2CGenbank:XM_031987758.1;Parent=rna-XM_031987758.1
NW_022340755.1	Gnomon	exon	817187	817267	.	-	.	ID=exon-XM_031987758.1-4;Dbxref=GeneID:116431829%2CGenbank:XM_031987758.1;Parent=rna-XM_031987758.1
NW_022340755.1	Gnomon	exon	912275	914582	.	-	.	ID=exon-XM_031987758.1-1;Dbxref=GeneID:116431829%2CGenbank:XM_031987758.1;Parent=rna-XM_031987758.1
NW_022340755.1	Gnomon	mRNA	700769	712319	.	+	.	Name=XM_031987798.1;ID=rna-XM_031987798.1;Dbxref=GeneID:116431839%2CGenbank:XM_031987798.1;Parent=gene-LOC116431839
NW_022340755.1	Gnomon	exon	854522	854742	.	-	.	ID=exon-XM_031987758.1-2;Dbxref=GeneID:116431829%2CGenbank:XM_031987758.1;Parent=rna-XM_031987758.1
NW_022340755.1	Gnomon	exon	763203	764364	.	-	.	ID=exon-XM_031987758.1-7;Dbxref=GeneID:116431829%2CGenbank:XM_031987758.1;Parent=rna-XM_031987758.1
NW_022340755.1	Gnomon	exon	758933	759400	.	-	.	ID=exon-XM_031987758.1-8;Dbxref=GeneID:116431829%2CGenbank:XM_031987758.1;Parent=rna-XM_031987758.1
NW_022340755.1	Gnomon	exon	782117	782447	.	-	.	ID=exon-XM_031987758.1-5;Dbxref=GeneID:116431829%2CGenbank:XM_031987758.1;Parent=rna-XM_031987758.1
NW_022340755.1	Gnomon	exon	767599	767822	.	-	.	ID=exon-XM_031987758.1-6;Dbxref=GeneID:116431829%2CGenbank:XM_031987758.1;Parent=rna-XM_031987758.1
NW_022340755.1	Gnomon	CDS	690995	691027	.	+	0	Name=XP_031843661.1;ID=cds-XP_031843661.1;Dbxref=GeneID:116431842%2CGenbank:XP_031843661.1;Parent=rna-XM_031987801.1
NW_022340755.1	Gnomon	CDS	691191	691274	.	+	0	Name=XP_031843661.1;ID=cds-XP_031843661.1;Dbxref=GeneID:116431842%2CGenbank:XP_031843661.1;Parent=rna-XM_031987801.1
NW_022340755.1	Gnomon	CDS	692162	692362	.	+	0	Name=XP_031843661.1;ID=cds-XP_031843661.1;Dbxref=GeneID:116431842%2CGenbank:XP_031843661.1;Parent=rna-XM_031987801.1
NW_022340755.1	Gnomon	mRNA	1007067	1011495	.	+	.	Name=XM_031987808.1;ID=rna-XM_031987808.1;Dbxref=GeneID:116431844%2CGenbank:XM_031987808.1;Parent=gene-LOC116431844
NW_022340755.1	Gnomon	CDS	599704	600525	.	-	0	Name=XP_031843567.1;ID=cds-XP_031843567.1;Dbxref=GeneID:116431811%2CGenbank:XP_031843567.1;Parent=rna-XM_031987707.1
NW_022340755.1	Gnomon	CDS	597554	597779	.	-	0	Name=XP_031843567.1;ID=cds-XP_031843567.1;Dbxref=GeneID:116431811%2CGenbank:XP_031843567.1;Parent=rna-XM_031987707.1
NW_022340755.1	Gnomon	CDS	586525	586640	.	-	0	Name=XP_031843567.1;ID=cds-XP_031843567.1;Dbxref=GeneID:116431811%2CGenbank:XP_031843567.1;Parent=rna-XM_031987707.1
NW_022340755.1	Gnomon	CDS	578717	578953	.	-	0	Name=XP_031843567.1;ID=cds-XP_031843567.1;Dbxref=GeneID:116431811%2CGenbank:XP_031843567.1;Parent=rna-XM_031987707.1
NW_022340755.1	Gnomon	CDS	577048	577199	.	-	0	Name=XP_031843567.1;ID=cds-XP_031843567.1;Dbxref=GeneID:116431811%2CGenbank:XP_031843567.1;Parent=rna-XM_031987707.1
NW_022340755.1	Gnomon	CDS	566157	566373	.	-	0	Name=XP_031843567.1;ID=cds-XP_031843567.1;Dbxref=GeneID:116431811%2CGenbank:XP_031843567.1;Parent=rna-XM_031987707.1
NW_022340755.1	Gnomon	CDS	562642	562803	.	-	0	Name=XP_031843567.1;ID=cds-XP_031843567.1;Dbxref=GeneID:116431811%2CGenbank:XP_031843567.1;Parent=rna-XM_031987707.1
NW_022340755.1	Gnomon	CDS	558938	559135	.	-	0	Name=XP_031843567.1;ID=cds-XP_031843567.1;Dbxref=GeneID:116431811%2CGenbank:XP_031843567.1;Parent=rna-XM_031987707.1
NW_022340755.1	Gnomon	CDS	558130	558239	.	-	0	Name=XP_031843567.1;ID=cds-XP_031843567.1;Dbxref=GeneID:116431811%2CGenbank:XP_031843567.1;Parent=rna-XM_031987707.1
NW_022340755.1	Gnomon	CDS	553904	554241	.	-	0	Name=XP_031843567.1;ID=cds-XP_031843567.1;Dbxref=GeneID:116431811%2CGenbank:XP_031843567.1;Parent=rna-XM_031987707.1
NW_022340755.1	Gnomon	CDS	551407	551652	.	-	0	Name=XP_031843567.1;ID=cds-XP_031843567.1;Dbxref=GeneID:116431811%2CGenbank:XP_031843567.1;Parent=rna-XM_031987707.1
NW_022340755.1	Gnomon	CDS	550177	550483	.	-	0	Name=XP_031843567.1;ID=cds-XP_031843567.1;Dbxref=GeneID:116431811%2CGenbank:XP_031843567.1;Parent=rna-XM_031987707.1
NW_022340755.1	Gnomon	CDS	539493	539670	.	-	0	Name=XP_031843567.1;ID=cds-XP_031843567.1;Dbxref=GeneID:116431811%2CGenbank:XP_031843567.1;Parent=rna-XM_031987707.1
NW_022340755.1	Gnomon	exon	212841	213202	.	-	.	ID=exon-XM_031987858.1-22;Dbxref=GeneID:116431853%2CGenbank:XM_031987858.1;Parent=rna-XM_031987858.1
NW_022340755.1	Gnomon	exon	212114	212509	.	-	.	ID=exon-XM_031987858.1-23;Dbxref=GeneID:116431853%2CGenbank:XM_031987858.1;Parent=rna-XM_031987858.1
NW_022340755.1	Gnomon	exon	211308	211652	.	-	.	ID=exon-XM_031987858.1-24;Dbxref=GeneID:116431853%2CGenbank:XM_031987858.1;Parent=rna-XM_031987858.1
NW_022340755.1	Gnomon	exon	210270	210518	.	-	.	ID=exon-XM_031987858.1-25;Dbxref=GeneID:116431853%2CGenbank:XM_031987858.1;Parent=rna-XM_031987858.1
NW_022340755.1	Gnomon	exon	208948	209009	.	-	.	ID=exon-XM_031987858.1-26;Dbxref=GeneID:116431853%2CGenbank:XM_031987858.1;Parent=rna-XM_031987858.1
NW_022340755.1	Gnomon	exon	205418	206323	.	-	.	ID=exon-XM_031987858.1-27;Dbxref=GeneID:116431853%2CGenbank:XM_031987858.1;Parent=rna-XM_031987858.1
NW_022340755.1	Gnomon	exon	986542	986831	.	+	.	ID=exon-XM_031987824.1-3;Dbxref=GeneID:116431851%2CGenbank:XM_031987824.1;Parent=rna-XM_031987824.1
NW_022340755.1	Gnomon	exon	985327	985497	.	+	.	ID=exon-XM_031987824.1-1;Dbxref=GeneID:116431851%2CGenbank:XM_031987824.1;Parent=rna-XM_031987824.1
NW_022340755.1	Gnomon	exon	985619	985769	.	+	.	ID=exon-XM_031987824.1-2;Dbxref=GeneID:116431851%2CGenbank:XM_031987824.1;Parent=rna-XM_031987824.1
NW_022340755.1	Gnomon	exon	215567	215645	.	-	.	ID=exon-XM_031987858.1-20;Dbxref=GeneID:116431853%2CGenbank:XM_031987858.1;Parent=rna-XM_031987858.1
NW_022340755.1	Gnomon	exon	214107	214836	.	-	.	ID=exon-XM_031987858.1-21;Dbxref=GeneID:116431853%2CGenbank:XM_031987858.1;Parent=rna-XM_031987858.1
NW_022340755.1	Gnomon	mRNA	1007067	1011495	.	+	.	Name=XM_031987807.1;ID=rna-XM_031987807.1;Dbxref=GeneID:116431844%2CGenbank:XM_031987807.1;Parent=gene-LOC116431844
NW_022340755.1	Gnomon	exon	245223	245393	.	-	.	ID=exon-XM_031987858.1-11;Dbxref=GeneID:116431853%2CGenbank:XM_031987858.1;Parent=rna-XM_031987858.1
NW_022340755.1	Gnomon	exon	239777	239956	.	-	.	ID=exon-XM_031987858.1-12;Dbxref=GeneID:116431853%2CGenbank:XM_031987858.1;Parent=rna-XM_031987858.1
NW_022340755.1	Gnomon	exon	238618	239042	.	-	.	ID=exon-XM_031987858.1-13;Dbxref=GeneID:116431853%2CGenbank:XM_031987858.1;Parent=rna-XM_031987858.1
NW_022340755.1	Gnomon	exon	235955	236075	.	-	.	ID=exon-XM_031987858.1-14;Dbxref=GeneID:116431853%2CGenbank:XM_031987858.1;Parent=rna-XM_031987858.1
NW_022340755.1	Gnomon	exon	233369	233632	.	-	.	ID=exon-XM_031987858.1-15;Dbxref=GeneID:116431853%2CGenbank:XM_031987858.1;Parent=rna-XM_031987858.1
NW_022340755.1	Gnomon	exon	228029	228238	.	-	.	ID=exon-XM_031987858.1-16;Dbxref=GeneID:116431853%2CGenbank:XM_031987858.1;Parent=rna-XM_031987858.1
NW_022340755.1	Gnomon	exon	220276	220649	.	-	.	ID=exon-XM_031987858.1-17;Dbxref=GeneID:116431853%2CGenbank:XM_031987858.1;Parent=rna-XM_031987858.1
NW_022340755.1	Gnomon	exon	219358	219586	.	-	.	ID=exon-XM_031987858.1-18;Dbxref=GeneID:116431853%2CGenbank:XM_031987858.1;Parent=rna-XM_031987858.1
NW_022340755.1	Gnomon	exon	249620	249889	.	-	.	ID=exon-XM_031987858.1-10;Dbxref=GeneID:116431853%2CGenbank:XM_031987858.1;Parent=rna-XM_031987858.1
NW_022340755.1	Gnomon	exon	218280	218563	.	-	.	ID=exon-XM_031987858.1-19;Dbxref=GeneID:116431853%2CGenbank:XM_031987858.1;Parent=rna-XM_031987858.1
NW_022340755.1	Gnomon	mRNA	704820	712319	.	+	.	Name=XM_031987797.1;ID=rna-XM_031987797.1;Dbxref=GeneID:116431839%2CGenbank:XM_031987797.1;Parent=gene-LOC116431839
NW_022340755.1	Gnomon	CDS	184589	184680	.	+	0	Name=XP_031843566.1;ID=cds-XP_031843566.1;Dbxref=GeneID:116431810%2CGenbank:XP_031843566.1;Parent=rna-XM_031987706.1
NW_022340755.1	Gnomon	CDS	185008	185083	.	+	0	Name=XP_031843566.1;ID=cds-XP_031843566.1;Dbxref=GeneID:116431810%2CGenbank:XP_031843566.1;Parent=rna-XM_031987706.1
NW_022340755.1	Gnomon	CDS	185145	185247	.	+	0	Name=XP_031843566.1;ID=cds-XP_031843566.1;Dbxref=GeneID:116431810%2CGenbank:XP_031843566.1;Parent=rna-XM_031987706.1
NW_022340755.1	Gnomon	CDS	185332	185450	.	+	0	Name=XP_031843566.1;ID=cds-XP_031843566.1;Dbxref=GeneID:116431810%2CGenbank:XP_031843566.1;Parent=rna-XM_031987706.1
NW_022340755.1	Gnomon	mRNA	700547	712319	.	+	.	Name=XM_031987795.1;ID=rna-XM_031987795.1;Dbxref=GeneID:116431839%2CGenbank:XM_031987795.1;Parent=gene-LOC116431839
NW_022340755.1	Gnomon	mRNA	1007067	1011495	.	+	.	Name=XM_031987805.1;ID=rna-XM_031987805.1;Dbxref=GeneID:116431844%2CGenbank:XM_031987805.1;Parent=gene-LOC116431844
NW_022340755.1	Gnomon	exon	597554	597779	.	-	.	ID=exon-XM_031987712.1-5;Dbxref=GeneID:116431811%2CGenbank:XM_031987712.1;Parent=rna-XM_031987712.1
NW_022340755.1	Gnomon	exon	586525	586640	.	-	.	ID=exon-XM_031987712.1-6;Dbxref=GeneID:116431811%2CGenbank:XM_031987712.1;Parent=rna-XM_031987712.1
NW_022340755.1	Gnomon	exon	601245	601329	.	-	.	ID=exon-XM_031987712.1-3;Dbxref=GeneID:116431811%2CGenbank:XM_031987712.1;Parent=rna-XM_031987712.1
NW_022340755.1	Gnomon	exon	599704	600545	.	-	.	ID=exon-XM_031987712.1-4;Dbxref=GeneID:116431811%2CGenbank:XM_031987712.1;Parent=rna-XM_031987712.1
NW_022340755.1	Gnomon	exon	566157	566373	.	-	.	ID=exon-XM_031987712.1-9;Dbxref=GeneID:116431811%2CGenbank:XM_031987712.1;Parent=rna-XM_031987712.1
NW_022340755.1	Gnomon	exon	578717	578953	.	-	.	ID=exon-XM_031987712.1-7;Dbxref=GeneID:116431811%2CGenbank:XM_031987712.1;Parent=rna-XM_031987712.1
NW_022340755.1	Gnomon	exon	577048	577199	.	-	.	ID=exon-XM_031987712.1-8;Dbxref=GeneID:116431811%2CGenbank:XM_031987712.1;Parent=rna-XM_031987712.1
NW_022340755.1	Gnomon	exon	604360	604506	.	-	.	ID=exon-XM_031987712.1-1;Dbxref=GeneID:116431811%2CGenbank:XM_031987712.1;Parent=rna-XM_031987712.1
NW_022340755.1	Gnomon	exon	602733	603483	.	-	.	ID=exon-XM_031987712.1-2;Dbxref=GeneID:116431811%2CGenbank:XM_031987712.1;Parent=rna-XM_031987712.1
NW_022340755.1	Gnomon	mRNA	1007067	1011495	.	+	.	Name=XM_031987806.1;ID=rna-XM_031987806.1;Dbxref=GeneID:116431844%2CGenbank:XM_031987806.1;Parent=gene-LOC116431844
NW_022340755.1	Gnomon	mRNA	704820	712319	.	+	.	Name=XM_031987796.1;ID=rna-XM_031987796.1;Dbxref=GeneID:116431839%2CGenbank:XM_031987796.1;Parent=gene-LOC116431839
NW_022340755.1	Gnomon	CDS	1008784	1009051	.	+	0	Name=XP_031843663.1;ID=cds-XP_031843663.1;Dbxref=GeneID:116431844%2CGenbank:XP_031843663.1;Parent=rna-XM_031987803.1
NW_022340755.1	Gnomon	CDS	1009191	1009316	.	+	0	Name=XP_031843663.1;ID=cds-XP_031843663.1;Dbxref=GeneID:116431844%2CGenbank:XP_031843663.1;Parent=rna-XM_031987803.1
NW_022340755.1	Gnomon	CDS	1009394	1009645	.	+	0	Name=XP_031843663.1;ID=cds-XP_031843663.1;Dbxref=GeneID:116431844%2CGenbank:XP_031843663.1;Parent=rna-XM_031987803.1
NW_022340755.1	Gnomon	CDS	1009736	1009955	.	+	0	Name=XP_031843663.1;ID=cds-XP_031843663.1;Dbxref=GeneID:116431844%2CGenbank:XP_031843663.1;Parent=rna-XM_031987803.1
NW_022340755.1	Gnomon	CDS	1010094	1010381	.	+	0	Name=XP_031843663.1;ID=cds-XP_031843663.1;Dbxref=GeneID:116431844%2CGenbank:XP_031843663.1;Parent=rna-XM_031987803.1
NW_022340755.1	Gnomon	CDS	1010627	1010873	.	+	0	Name=XP_031843663.1;ID=cds-XP_031843663.1;Dbxref=GeneID:116431844%2CGenbank:XP_031843663.1;Parent=rna-XM_031987803.1
NW_022340755.1	Gnomon	CDS	1011073	1011195	.	+	0	Name=XP_031843663.1;ID=cds-XP_031843663.1;Dbxref=GeneID:116431844%2CGenbank:XP_031843663.1;Parent=rna-XM_031987803.1
NW_022340755.1	Gnomon	exon	214107	214836	.	-	.	ID=exon-XM_031987861.1-19;Dbxref=GeneID:116431853%2CGenbank:XM_031987861.1;Parent=rna-XM_031987861.1
NW_022340755.1	Gnomon	exon	220276	220649	.	-	.	ID=exon-XM_031987861.1-15;Dbxref=GeneID:116431853%2CGenbank:XM_031987861.1;Parent=rna-XM_031987861.1
NW_022340755.1	Gnomon	exon	219358	219586	.	-	.	ID=exon-XM_031987861.1-16;Dbxref=GeneID:116431853%2CGenbank:XM_031987861.1;Parent=rna-XM_031987861.1
NW_022340755.1	Gnomon	exon	218280	218563	.	-	.	ID=exon-XM_031987861.1-17;Dbxref=GeneID:116431853%2CGenbank:XM_031987861.1;Parent=rna-XM_031987861.1
NW_022340755.1	Gnomon	exon	215567	215645	.	-	.	ID=exon-XM_031987861.1-18;Dbxref=GeneID:116431853%2CGenbank:XM_031987861.1;Parent=rna-XM_031987861.1
NW_022340755.1	Gnomon	exon	238618	239042	.	-	.	ID=exon-XM_031987861.1-11;Dbxref=GeneID:116431853%2CGenbank:XM_031987861.1;Parent=rna-XM_031987861.1
NW_022340755.1	Gnomon	exon	235955	236075	.	-	.	ID=exon-XM_031987861.1-12;Dbxref=GeneID:116431853%2CGenbank:XM_031987861.1;Parent=rna-XM_031987861.1
NW_022340755.1	Gnomon	exon	233369	233632	.	-	.	ID=exon-XM_031987861.1-13;Dbxref=GeneID:116431853%2CGenbank:XM_031987861.1;Parent=rna-XM_031987861.1
NW_022340755.1	Gnomon	exon	228029	228238	.	-	.	ID=exon-XM_031987861.1-14;Dbxref=GeneID:116431853%2CGenbank:XM_031987861.1;Parent=rna-XM_031987861.1
NW_022340755.1	Gnomon	exon	239777	239956	.	-	.	ID=exon-XM_031987861.1-10;Dbxref=GeneID:116431853%2CGenbank:XM_031987861.1;Parent=rna-XM_031987861.1
NW_022340755.1	Gnomon	exon	211308	211652	.	-	.	ID=exon-XM_031987861.1-22;Dbxref=GeneID:116431853%2CGenbank:XM_031987861.1;Parent=rna-XM_031987861.1
NW_022340755.1	Gnomon	exon	210270	210518	.	-	.	ID=exon-XM_031987861.1-23;Dbxref=GeneID:116431853%2CGenbank:XM_031987861.1;Parent=rna-XM_031987861.1
NW_022340755.1	Gnomon	exon	205418	206323	.	-	.	ID=exon-XM_031987861.1-24;Dbxref=GeneID:116431853%2CGenbank:XM_031987861.1;Parent=rna-XM_031987861.1
NW_022340755.1	Gnomon	exon	212841	213202	.	-	.	ID=exon-XM_031987861.1-20;Dbxref=GeneID:116431853%2CGenbank:XM_031987861.1;Parent=rna-XM_031987861.1
NW_022340755.1	Gnomon	exon	212114	212509	.	-	.	ID=exon-XM_031987861.1-21;Dbxref=GeneID:116431853%2CGenbank:XM_031987861.1;Parent=rna-XM_031987861.1
NW_022340755.1	Gnomon	mRNA	725930	734228	.	+	.	Name=XM_031987794.1;ID=rna-XM_031987794.1;Dbxref=GeneID:116431837%2CGenbank:XM_031987794.1;Parent=gene-LOC116431837
NW_022340755.1	Gnomon	mRNA	1007068	1011495	.	+	.	Name=XM_031987804.1;ID=rna-XM_031987804.1;Dbxref=GeneID:116431844%2CGenbank:XM_031987804.1;Parent=gene-LOC116431844
NW_022340755.1	Gnomon	CDS	690995	691027	.	+	0	Name=XP_031843662.1;ID=cds-XP_031843662.1;Dbxref=GeneID:116431842%2CGenbank:XP_031843662.1;Parent=rna-XM_031987802.1
NW_022340755.1	Gnomon	CDS	691191	691274	.	+	0	Name=XP_031843662.1;ID=cds-XP_031843662.1;Dbxref=GeneID:116431842%2CGenbank:XP_031843662.1;Parent=rna-XM_031987802.1
NW_022340755.1	Gnomon	CDS	692162	692362	.	+	0	Name=XP_031843662.1;ID=cds-XP_031843662.1;Dbxref=GeneID:116431842%2CGenbank:XP_031843662.1;Parent=rna-XM_031987802.1
NW_022340755.1	Gnomon	CDS	599704	600525	.	-	0	Name=XP_031843568.1;ID=cds-XP_031843568.1;Dbxref=GeneID:116431811%2CGenbank:XP_031843568.1;Parent=rna-XM_031987708.1
NW_022340755.1	Gnomon	CDS	597554	597779	.	-	0	Name=XP_031843568.1;ID=cds-XP_031843568.1;Dbxref=GeneID:116431811%2CGenbank:XP_031843568.1;Parent=rna-XM_031987708.1
NW_022340755.1	Gnomon	CDS	586525	586640	.	-	0	Name=XP_031843568.1;ID=cds-XP_031843568.1;Dbxref=GeneID:116431811%2CGenbank:XP_031843568.1;Parent=rna-XM_031987708.1
NW_022340755.1	Gnomon	CDS	578717	578953	.	-	0	Name=XP_031843568.1;ID=cds-XP_031843568.1;Dbxref=GeneID:116431811%2CGenbank:XP_031843568.1;Parent=rna-XM_031987708.1
NW_022340755.1	Gnomon	CDS	577048	577199	.	-	0	Name=XP_031843568.1;ID=cds-XP_031843568.1;Dbxref=GeneID:116431811%2CGenbank:XP_031843568.1;Parent=rna-XM_031987708.1
NW_022340755.1	Gnomon	CDS	566157	566373	.	-	0	Name=XP_031843568.1;ID=cds-XP_031843568.1;Dbxref=GeneID:116431811%2CGenbank:XP_031843568.1;Parent=rna-XM_031987708.1
NW_022340755.1	Gnomon	CDS	562642	562803	.	-	0	Name=XP_031843568.1;ID=cds-XP_031843568.1;Dbxref=GeneID:116431811%2CGenbank:XP_031843568.1;Parent=rna-XM_031987708.1
NW_022340755.1	Gnomon	CDS	558938	559135	.	-	0	Name=XP_031843568.1;ID=cds-XP_031843568.1;Dbxref=GeneID:116431811%2CGenbank:XP_031843568.1;Parent=rna-XM_031987708.1
NW_022340755.1	Gnomon	CDS	558130	558239	.	-	0	Name=XP_031843568.1;ID=cds-XP_031843568.1;Dbxref=GeneID:116431811%2CGenbank:XP_031843568.1;Parent=rna-XM_031987708.1
NW_022340755.1	Gnomon	CDS	553904	554241	.	-	0	Name=XP_031843568.1;ID=cds-XP_031843568.1;Dbxref=GeneID:116431811%2CGenbank:XP_031843568.1;Parent=rna-XM_031987708.1
NW_022340755.1	Gnomon	CDS	551407	551652	.	-	0	Name=XP_031843568.1;ID=cds-XP_031843568.1;Dbxref=GeneID:116431811%2CGenbank:XP_031843568.1;Parent=rna-XM_031987708.1
NW_022340755.1	Gnomon	CDS	550177	550483	.	-	0	Name=XP_031843568.1;ID=cds-XP_031843568.1;Dbxref=GeneID:116431811%2CGenbank:XP_031843568.1;Parent=rna-XM_031987708.1
NW_022340755.1	Gnomon	CDS	539493	539670	.	-	0	Name=XP_031843568.1;ID=cds-XP_031843568.1;Dbxref=GeneID:116431811%2CGenbank:XP_031843568.1;Parent=rna-XM_031987708.1
NW_022340755.1	Gnomon	exon	1030753	1031052	.	-	.	ID=exon-XM_031987735.1-13;Dbxref=GeneID:116431823%2CGenbank:XM_031987735.1;Parent=rna-XM_031987735.1
NW_022340755.1	Gnomon	exon	1030099	1030323	.	-	.	ID=exon-XM_031987735.1-14;Dbxref=GeneID:116431823%2CGenbank:XM_031987735.1;Parent=rna-XM_031987735.1
NW_022340755.1	Gnomon	exon	1029590	1029750	.	-	.	ID=exon-XM_031987735.1-15;Dbxref=GeneID:116431823%2CGenbank:XM_031987735.1;Parent=rna-XM_031987735.1
NW_022340755.1	Gnomon	exon	1028175	1029023	.	-	.	ID=exon-XM_031987735.1-16;Dbxref=GeneID:116431823%2CGenbank:XM_031987735.1;Parent=rna-XM_031987735.1
NW_022340755.1	Gnomon	exon	1032690	1032820	.	-	.	ID=exon-XM_031987735.1-10;Dbxref=GeneID:116431823%2CGenbank:XM_031987735.1;Parent=rna-XM_031987735.1
NW_022340755.1	Gnomon	exon	1032386	1032545	.	-	.	ID=exon-XM_031987735.1-11;Dbxref=GeneID:116431823%2CGenbank:XM_031987735.1;Parent=rna-XM_031987735.1
NW_022340755.1	Gnomon	exon	1031634	1031933	.	-	.	ID=exon-XM_031987735.1-12;Dbxref=GeneID:116431823%2CGenbank:XM_031987735.1;Parent=rna-XM_031987735.1
NW_022340755.1	Gnomon	mRNA	981588	983351	.	+	.	Name=XM_031987816.1;ID=rna-XM_031987816.1;Dbxref=GeneID:116431849%2CGenbank:XM_031987816.1;Parent=gene-LOC116431849
NW_022340755.1	Gnomon	CDS	183308	183391	.	-	0	Name=XP_031843563.1;ID=cds-XP_031843563.1;Dbxref=GeneID:116431808%2CGenbank:XP_031843563.1;Parent=rna-XM_031987703.1
NW_022340755.1	Gnomon	CDS	183067	183231	.	-	0	Name=XP_031843563.1;ID=cds-XP_031843563.1;Dbxref=GeneID:116431808%2CGenbank:XP_031843563.1;Parent=rna-XM_031987703.1
NW_022340755.1	Gnomon	CDS	182778	182990	.	-	0	Name=XP_031843563.1;ID=cds-XP_031843563.1;Dbxref=GeneID:116431808%2CGenbank:XP_031843563.1;Parent=rna-XM_031987703.1
NW_022340755.1	Gnomon	CDS	268098	268304	.	-	0	Name=XP_031843719.1;ID=cds-XP_031843719.1;Dbxref=GeneID:116431853%2CGenbank:XP_031843719.1;Parent=rna-XM_031987859.1
NW_022340755.1	Gnomon	CDS	264941	265084	.	-	0	Name=XP_031843719.1;ID=cds-XP_031843719.1;Dbxref=GeneID:116431853%2CGenbank:XP_031843719.1;Parent=rna-XM_031987859.1
NW_022340755.1	Gnomon	CDS	262978	263134	.	-	0	Name=XP_031843719.1;ID=cds-XP_031843719.1;Dbxref=GeneID:116431853%2CGenbank:XP_031843719.1;Parent=rna-XM_031987859.1
NW_022340755.1	Gnomon	CDS	260957	261183	.	-	0	Name=XP_031843719.1;ID=cds-XP_031843719.1;Dbxref=GeneID:116431853%2CGenbank:XP_031843719.1;Parent=rna-XM_031987859.1
NW_022340755.1	Gnomon	CDS	260421	260484	.	-	0	Name=XP_031843719.1;ID=cds-XP_031843719.1;Dbxref=GeneID:116431853%2CGenbank:XP_031843719.1;Parent=rna-XM_031987859.1
NW_022340755.1	Gnomon	CDS	258903	259001	.	-	0	Name=XP_031843719.1;ID=cds-XP_031843719.1;Dbxref=GeneID:116431853%2CGenbank:XP_031843719.1;Parent=rna-XM_031987859.1
NW_022340755.1	Gnomon	CDS	257399	257502	.	-	0	Name=XP_031843719.1;ID=cds-XP_031843719.1;Dbxref=GeneID:116431853%2CGenbank:XP_031843719.1;Parent=rna-XM_031987859.1
NW_022340755.1	Gnomon	CDS	250511	250648	.	-	0	Name=XP_031843719.1;ID=cds-XP_031843719.1;Dbxref=GeneID:116431853%2CGenbank:XP_031843719.1;Parent=rna-XM_031987859.1
NW_022340755.1	Gnomon	CDS	249620	249889	.	-	0	Name=XP_031843719.1;ID=cds-XP_031843719.1;Dbxref=GeneID:116431853%2CGenbank:XP_031843719.1;Parent=rna-XM_031987859.1
NW_022340755.1	Gnomon	CDS	245223	245393	.	-	0	Name=XP_031843719.1;ID=cds-XP_031843719.1;Dbxref=GeneID:116431853%2CGenbank:XP_031843719.1;Parent=rna-XM_031987859.1
NW_022340755.1	Gnomon	CDS	239777	239956	.	-	0	Name=XP_031843719.1;ID=cds-XP_031843719.1;Dbxref=GeneID:116431853%2CGenbank:XP_031843719.1;Parent=rna-XM_031987859.1
NW_022340755.1	Gnomon	CDS	238618	239042	.	-	0	Name=XP_031843719.1;ID=cds-XP_031843719.1;Dbxref=GeneID:116431853%2CGenbank:XP_031843719.1;Parent=rna-XM_031987859.1
NW_022340755.1	Gnomon	CDS	234695	234812	.	-	0	Name=XP_031843719.1;ID=cds-XP_031843719.1;Dbxref=GeneID:116431853%2CGenbank:XP_031843719.1;Parent=rna-XM_031987859.1
NW_022340755.1	Gnomon	CDS	233369	233632	.	-	0	Name=XP_031843719.1;ID=cds-XP_031843719.1;Dbxref=GeneID:116431853%2CGenbank:XP_031843719.1;Parent=rna-XM_031987859.1
NW_022340755.1	Gnomon	CDS	228029	228238	.	-	0	Name=XP_031843719.1;ID=cds-XP_031843719.1;Dbxref=GeneID:116431853%2CGenbank:XP_031843719.1;Parent=rna-XM_031987859.1
NW_022340755.1	Gnomon	CDS	220276	220649	.	-	0	Name=XP_031843719.1;ID=cds-XP_031843719.1;Dbxref=GeneID:116431853%2CGenbank:XP_031843719.1;Parent=rna-XM_031987859.1
NW_022340755.1	Gnomon	CDS	219358	219586	.	-	0	Name=XP_031843719.1;ID=cds-XP_031843719.1;Dbxref=GeneID:116431853%2CGenbank:XP_031843719.1;Parent=rna-XM_031987859.1
NW_022340755.1	Gnomon	CDS	218280	218563	.	-	0	Name=XP_031843719.1;ID=cds-XP_031843719.1;Dbxref=GeneID:116431853%2CGenbank:XP_031843719.1;Parent=rna-XM_031987859.1
NW_022340755.1	Gnomon	CDS	215567	215645	.	-	0	Name=XP_031843719.1;ID=cds-XP_031843719.1;Dbxref=GeneID:116431853%2CGenbank:XP_031843719.1;Parent=rna-XM_031987859.1
NW_022340755.1	Gnomon	CDS	214107	214836	.	-	0	Name=XP_031843719.1;ID=cds-XP_031843719.1;Dbxref=GeneID:116431853%2CGenbank:XP_031843719.1;Parent=rna-XM_031987859.1
NW_022340755.1	Gnomon	CDS	212841	213202	.	-	0	Name=XP_031843719.1;ID=cds-XP_031843719.1;Dbxref=GeneID:116431853%2CGenbank:XP_031843719.1;Parent=rna-XM_031987859.1
NW_022340755.1	Gnomon	CDS	212114	212509	.	-	0	Name=XP_031843719.1;ID=cds-XP_031843719.1;Dbxref=GeneID:116431853%2CGenbank:XP_031843719.1;Parent=rna-XM_031987859.1
NW_022340755.1	Gnomon	CDS	211308	211652	.	-	0	Name=XP_031843719.1;ID=cds-XP_031843719.1;Dbxref=GeneID:116431853%2CGenbank:XP_031843719.1;Parent=rna-XM_031987859.1
NW_022340755.1	Gnomon	CDS	210270	210518	.	-	0	Name=XP_031843719.1;ID=cds-XP_031843719.1;Dbxref=GeneID:116431853%2CGenbank:XP_031843719.1;Parent=rna-XM_031987859.1
NW_022340755.1	Gnomon	CDS	208968	209009	.	-	0	Name=XP_031843719.1;ID=cds-XP_031843719.1;Dbxref=GeneID:116431853%2CGenbank:XP_031843719.1;Parent=rna-XM_031987859.1
NW_022340755.1	Gnomon	exon	975996	976167	.	-	.	ID=exon-XM_031987756.1-1;Dbxref=GeneID:116431829%2CGenbank:XM_031987756.1;Parent=rna-XM_031987756.1
NW_022340755.1	Gnomon	exon	964685	966509	.	-	.	ID=exon-XM_031987756.1-2;Dbxref=GeneID:116431829%2CGenbank:XM_031987756.1;Parent=rna-XM_031987756.1
NW_022340755.1	Gnomon	exon	758933	759400	.	-	.	ID=exon-XM_031987756.1-9;Dbxref=GeneID:116431829%2CGenbank:XM_031987756.1;Parent=rna-XM_031987756.1
NW_022340755.1	Gnomon	exon	767599	767822	.	-	.	ID=exon-XM_031987756.1-7;Dbxref=GeneID:116431829%2CGenbank:XM_031987756.1;Parent=rna-XM_031987756.1
NW_022340755.1	Gnomon	exon	763203	764364	.	-	.	ID=exon-XM_031987756.1-8;Dbxref=GeneID:116431829%2CGenbank:XM_031987756.1;Parent=rna-XM_031987756.1
NW_022340755.1	Gnomon	exon	817187	817267	.	-	.	ID=exon-XM_031987756.1-5;Dbxref=GeneID:116431829%2CGenbank:XM_031987756.1;Parent=rna-XM_031987756.1
NW_022340755.1	Gnomon	exon	782117	782447	.	-	.	ID=exon-XM_031987756.1-6;Dbxref=GeneID:116431829%2CGenbank:XM_031987756.1;Parent=rna-XM_031987756.1
NW_022340755.1	Gnomon	exon	854522	854742	.	-	.	ID=exon-XM_031987756.1-3;Dbxref=GeneID:116431829%2CGenbank:XM_031987756.1;Parent=rna-XM_031987756.1
NW_022340755.1	Gnomon	exon	823360	824253	.	-	.	ID=exon-XM_031987756.1-4;Dbxref=GeneID:116431829%2CGenbank:XM_031987756.1;Parent=rna-XM_031987756.1
NW_022340755.1	Gnomon	exon	257399	257502	.	-	.	ID=exon-XM_031987850.1-8;Dbxref=GeneID:116431853%2CGenbank:XM_031987850.1;Parent=rna-XM_031987850.1
NW_022340755.1	Gnomon	exon	250511	250648	.	-	.	ID=exon-XM_031987850.1-9;Dbxref=GeneID:116431853%2CGenbank:XM_031987850.1;Parent=rna-XM_031987850.1
NW_022340755.1	Gnomon	exon	272521	272555	.	-	.	ID=exon-XM_031987850.1-1;Dbxref=GeneID:116431853%2CGenbank:XM_031987850.1;Parent=rna-XM_031987850.1
NW_022340755.1	Gnomon	exon	268098	268509	.	-	.	ID=exon-XM_031987850.1-2;Dbxref=GeneID:116431853%2CGenbank:XM_031987850.1;Parent=rna-XM_031987850.1
NW_022340755.1	Gnomon	exon	264941	265084	.	-	.	ID=exon-XM_031987850.1-3;Dbxref=GeneID:116431853%2CGenbank:XM_031987850.1;Parent=rna-XM_031987850.1
NW_022340755.1	Gnomon	exon	262978	263134	.	-	.	ID=exon-XM_031987850.1-4;Dbxref=GeneID:116431853%2CGenbank:XM_031987850.1;Parent=rna-XM_031987850.1
NW_022340755.1	Gnomon	exon	260957	261183	.	-	.	ID=exon-XM_031987850.1-5;Dbxref=GeneID:116431853%2CGenbank:XM_031987850.1;Parent=rna-XM_031987850.1
NW_022340755.1	Gnomon	exon	260421	260484	.	-	.	ID=exon-XM_031987850.1-6;Dbxref=GeneID:116431853%2CGenbank:XM_031987850.1;Parent=rna-XM_031987850.1
NW_022340755.1	Gnomon	exon	258903	259001	.	-	.	ID=exon-XM_031987850.1-7;Dbxref=GeneID:116431853%2CGenbank:XM_031987850.1;Parent=rna-XM_031987850.1
NW_022340755.1	Gnomon	mRNA	1013434	1020338	.	+	.	Name=XM_031987815.1;ID=rna-XM_031987815.1;Dbxref=GeneID:116431848%2CGenbank:XM_031987815.1;Parent=gene-LOC116431848
NW_022340755.1	Gnomon	exon	250511	250648	.	-	.	ID=exon-XM_031987826.1-9;Dbxref=GeneID:116431853%2CGenbank:XM_031987826.1;Parent=rna-XM_031987826.1
NW_022340755.1	Gnomon	exon	258903	259001	.	-	.	ID=exon-XM_031987826.1-7;Dbxref=GeneID:116431853%2CGenbank:XM_031987826.1;Parent=rna-XM_031987826.1
NW_022340755.1	Gnomon	exon	257399	257502	.	-	.	ID=exon-XM_031987826.1-8;Dbxref=GeneID:116431853%2CGenbank:XM_031987826.1;Parent=rna-XM_031987826.1
NW_022340755.1	Gnomon	exon	260957	261183	.	-	.	ID=exon-XM_031987826.1-5;Dbxref=GeneID:116431853%2CGenbank:XM_031987826.1;Parent=rna-XM_031987826.1
NW_022340755.1	Gnomon	exon	260421	260484	.	-	.	ID=exon-XM_031987826.1-6;Dbxref=GeneID:116431853%2CGenbank:XM_031987826.1;Parent=rna-XM_031987826.1
NW_022340755.1	Gnomon	exon	264941	265084	.	-	.	ID=exon-XM_031987826.1-3;Dbxref=GeneID:116431853%2CGenbank:XM_031987826.1;Parent=rna-XM_031987826.1
NW_022340755.1	Gnomon	exon	262978	263134	.	-	.	ID=exon-XM_031987826.1-4;Dbxref=GeneID:116431853%2CGenbank:XM_031987826.1;Parent=rna-XM_031987826.1
NW_022340755.1	Gnomon	exon	271024	271195	.	-	.	ID=exon-XM_031987826.1-1;Dbxref=GeneID:116431853%2CGenbank:XM_031987826.1;Parent=rna-XM_031987826.1
NW_022340755.1	Gnomon	exon	268098	268509	.	-	.	ID=exon-XM_031987826.1-2;Dbxref=GeneID:116431853%2CGenbank:XM_031987826.1;Parent=rna-XM_031987826.1
NW_022340755.1	Gnomon	exon	719991	721031	.	+	.	ID=exon-XM_031987780.1-1;Dbxref=GeneID:116431837%2CGenbank:XM_031987780.1;Parent=rna-XM_031987780.1
NW_022340755.1	Gnomon	exon	721785	723916	.	+	.	ID=exon-XM_031987780.1-2;Dbxref=GeneID:116431837%2CGenbank:XM_031987780.1;Parent=rna-XM_031987780.1
NW_022340755.1	Gnomon	exon	726787	727002	.	+	.	ID=exon-XM_031987780.1-3;Dbxref=GeneID:116431837%2CGenbank:XM_031987780.1;Parent=rna-XM_031987780.1
NW_022340755.1	Gnomon	exon	729688	729853	.	+	.	ID=exon-XM_031987780.1-4;Dbxref=GeneID:116431837%2CGenbank:XM_031987780.1;Parent=rna-XM_031987780.1
NW_022340755.1	Gnomon	exon	730530	731000	.	+	.	ID=exon-XM_031987780.1-5;Dbxref=GeneID:116431837%2CGenbank:XM_031987780.1;Parent=rna-XM_031987780.1
NW_022340755.1	Gnomon	exon	731613	731989	.	+	.	ID=exon-XM_031987780.1-6;Dbxref=GeneID:116431837%2CGenbank:XM_031987780.1;Parent=rna-XM_031987780.1
NW_022340755.1	Gnomon	exon	732864	734228	.	+	.	ID=exon-XM_031987780.1-7;Dbxref=GeneID:116431837%2CGenbank:XM_031987780.1;Parent=rna-XM_031987780.1
NW_022340755.1	Gnomon	CDS	177057	177126	.	+	0	Name=XP_031843562.1;ID=cds-XP_031843562.1;Dbxref=GeneID:116431807%2CGenbank:XP_031843562.1;Parent=rna-XM_031987702.1
NW_022340755.1	Gnomon	CDS	178120	178292	.	+	0	Name=XP_031843562.1;ID=cds-XP_031843562.1;Dbxref=GeneID:116431807%2CGenbank:XP_031843562.1;Parent=rna-XM_031987702.1
NW_022340755.1	Gnomon	CDS	178498	178602	.	+	0	Name=XP_031843562.1;ID=cds-XP_031843562.1;Dbxref=GeneID:116431807%2CGenbank:XP_031843562.1;Parent=rna-XM_031987702.1
NW_022340755.1	Gnomon	CDS	179281	179340	.	+	0	Name=XP_031843562.1;ID=cds-XP_031843562.1;Dbxref=GeneID:116431807%2CGenbank:XP_031843562.1;Parent=rna-XM_031987702.1
NW_022340755.1	Gnomon	CDS	268098	268304	.	-	0	Name=XP_031843718.1;ID=cds-XP_031843718.1;Dbxref=GeneID:116431853%2CGenbank:XP_031843718.1;Parent=rna-XM_031987858.1
NW_022340755.1	Gnomon	CDS	264941	265084	.	-	0	Name=XP_031843718.1;ID=cds-XP_031843718.1;Dbxref=GeneID:116431853%2CGenbank:XP_031843718.1;Parent=rna-XM_031987858.1
NW_022340755.1	Gnomon	CDS	262978	263134	.	-	0	Name=XP_031843718.1;ID=cds-XP_031843718.1;Dbxref=GeneID:116431853%2CGenbank:XP_031843718.1;Parent=rna-XM_031987858.1
NW_022340755.1	Gnomon	CDS	260957	261183	.	-	0	Name=XP_031843718.1;ID=cds-XP_031843718.1;Dbxref=GeneID:116431853%2CGenbank:XP_031843718.1;Parent=rna-XM_031987858.1
NW_022340755.1	Gnomon	CDS	260421	260484	.	-	0	Name=XP_031843718.1;ID=cds-XP_031843718.1;Dbxref=GeneID:116431853%2CGenbank:XP_031843718.1;Parent=rna-XM_031987858.1
NW_022340755.1	Gnomon	CDS	258903	259001	.	-	0	Name=XP_031843718.1;ID=cds-XP_031843718.1;Dbxref=GeneID:116431853%2CGenbank:XP_031843718.1;Parent=rna-XM_031987858.1
NW_022340755.1	Gnomon	CDS	257399	257502	.	-	0	Name=XP_031843718.1;ID=cds-XP_031843718.1;Dbxref=GeneID:116431853%2CGenbank:XP_031843718.1;Parent=rna-XM_031987858.1
NW_022340755.1	Gnomon	CDS	250511	250648	.	-	0	Name=XP_031843718.1;ID=cds-XP_031843718.1;Dbxref=GeneID:116431853%2CGenbank:XP_031843718.1;Parent=rna-XM_031987858.1
NW_022340755.1	Gnomon	CDS	249620	249889	.	-	0	Name=XP_031843718.1;ID=cds-XP_031843718.1;Dbxref=GeneID:116431853%2CGenbank:XP_031843718.1;Parent=rna-XM_031987858.1
NW_022340755.1	Gnomon	CDS	245223	245393	.	-	0	Name=XP_031843718.1;ID=cds-XP_031843718.1;Dbxref=GeneID:116431853%2CGenbank:XP_031843718.1;Parent=rna-XM_031987858.1
NW_022340755.1	Gnomon	CDS	239777	239956	.	-	0	Name=XP_031843718.1;ID=cds-XP_031843718.1;Dbxref=GeneID:116431853%2CGenbank:XP_031843718.1;Parent=rna-XM_031987858.1
NW_022340755.1	Gnomon	CDS	238618	239042	.	-	0	Name=XP_031843718.1;ID=cds-XP_031843718.1;Dbxref=GeneID:116431853%2CGenbank:XP_031843718.1;Parent=rna-XM_031987858.1
NW_022340755.1	Gnomon	CDS	235955	236075	.	-	0	Name=XP_031843718.1;ID=cds-XP_031843718.1;Dbxref=GeneID:116431853%2CGenbank:XP_031843718.1;Parent=rna-XM_031987858.1
NW_022340755.1	Gnomon	CDS	233369	233632	.	-	0	Name=XP_031843718.1;ID=cds-XP_031843718.1;Dbxref=GeneID:116431853%2CGenbank:XP_031843718.1;Parent=rna-XM_031987858.1
NW_022340755.1	Gnomon	CDS	228029	228238	.	-	0	Name=XP_031843718.1;ID=cds-XP_031843718.1;Dbxref=GeneID:116431853%2CGenbank:XP_031843718.1;Parent=rna-XM_031987858.1
NW_022340755.1	Gnomon	CDS	220276	220649	.	-	0	Name=XP_031843718.1;ID=cds-XP_031843718.1;Dbxref=GeneID:116431853%2CGenbank:XP_031843718.1;Parent=rna-XM_031987858.1
NW_022340755.1	Gnomon	CDS	219358	219586	.	-	0	Name=XP_031843718.1;ID=cds-XP_031843718.1;Dbxref=GeneID:116431853%2CGenbank:XP_031843718.1;Parent=rna-XM_031987858.1
NW_022340755.1	Gnomon	CDS	218280	218563	.	-	0	Name=XP_031843718.1;ID=cds-XP_031843718.1;Dbxref=GeneID:116431853%2CGenbank:XP_031843718.1;Parent=rna-XM_031987858.1
NW_022340755.1	Gnomon	CDS	215567	215645	.	-	0	Name=XP_031843718.1;ID=cds-XP_031843718.1;Dbxref=GeneID:116431853%2CGenbank:XP_031843718.1;Parent=rna-XM_031987858.1
NW_022340755.1	Gnomon	CDS	214107	214836	.	-	0	Name=XP_031843718.1;ID=cds-XP_031843718.1;Dbxref=GeneID:116431853%2CGenbank:XP_031843718.1;Parent=rna-XM_031987858.1
NW_022340755.1	Gnomon	CDS	212841	213202	.	-	0	Name=XP_031843718.1;ID=cds-XP_031843718.1;Dbxref=GeneID:116431853%2CGenbank:XP_031843718.1;Parent=rna-XM_031987858.1
NW_022340755.1	Gnomon	CDS	212114	212509	.	-	0	Name=XP_031843718.1;ID=cds-XP_031843718.1;Dbxref=GeneID:116431853%2CGenbank:XP_031843718.1;Parent=rna-XM_031987858.1
NW_022340755.1	Gnomon	CDS	211308	211652	.	-	0	Name=XP_031843718.1;ID=cds-XP_031843718.1;Dbxref=GeneID:116431853%2CGenbank:XP_031843718.1;Parent=rna-XM_031987858.1
NW_022340755.1	Gnomon	CDS	210270	210518	.	-	0	Name=XP_031843718.1;ID=cds-XP_031843718.1;Dbxref=GeneID:116431853%2CGenbank:XP_031843718.1;Parent=rna-XM_031987858.1
NW_022340755.1	Gnomon	CDS	208968	209009	.	-	0	Name=XP_031843718.1;ID=cds-XP_031843718.1;Dbxref=GeneID:116431853%2CGenbank:XP_031843718.1;Parent=rna-XM_031987858.1
NW_022340755.1	Gnomon	exon	1401380	1401400	.	-	.	ID=exon-XM_031987732.1-1;Dbxref=GeneID:116431823%2CGenbank:XM_031987732.1;Parent=rna-XM_031987732.1
NW_022340755.1	Gnomon	exon	1383717	1384248	.	-	.	ID=exon-XM_031987732.1-2;Dbxref=GeneID:116431823%2CGenbank:XM_031987732.1;Parent=rna-XM_031987732.1
NW_022340755.1	Gnomon	exon	1266682	1266720	.	-	.	ID=exon-XM_031987732.1-3;Dbxref=GeneID:116431823%2CGenbank:XM_031987732.1;Parent=rna-XM_031987732.1
NW_022340755.1	Gnomon	exon	1048223	1048352	.	-	.	ID=exon-XM_031987732.1-4;Dbxref=GeneID:116431823%2CGenbank:XM_031987732.1;Parent=rna-XM_031987732.1
NW_022340755.1	Gnomon	exon	1033252	1033396	.	-	.	ID=exon-XM_031987732.1-9;Dbxref=GeneID:116431823%2CGenbank:XM_031987732.1;Parent=rna-XM_031987732.1
NW_022340755.1	Gnomon	exon	1040283	1040491	.	-	.	ID=exon-XM_031987732.1-5;Dbxref=GeneID:116431823%2CGenbank:XM_031987732.1;Parent=rna-XM_031987732.1
NW_022340755.1	Gnomon	exon	1039081	1039191	.	-	.	ID=exon-XM_031987732.1-6;Dbxref=GeneID:116431823%2CGenbank:XM_031987732.1;Parent=rna-XM_031987732.1
NW_022340755.1	Gnomon	exon	1036006	1036212	.	-	.	ID=exon-XM_031987732.1-7;Dbxref=GeneID:116431823%2CGenbank:XM_031987732.1;Parent=rna-XM_031987732.1
NW_022340755.1	Gnomon	exon	1035397	1035551	.	-	.	ID=exon-XM_031987732.1-8;Dbxref=GeneID:116431823%2CGenbank:XM_031987732.1;Parent=rna-XM_031987732.1
NW_022340755.1	Gnomon	exon	752532	758002	.	-	.	ID=exon-XM_031987752.1-10;Dbxref=GeneID:116431829%2CGenbank:XM_031987752.1;Parent=rna-XM_031987752.1
NW_022340755.1	Gnomon	mRNA	988869	990699	.	+	.	Name=XM_031987814.1;ID=rna-XM_031987814.1;Dbxref=GeneID:116431847%2CGenbank:XM_031987814.1;Parent=gene-LOC116431847
NW_022340755.1	Gnomon	exon	690492	690801	.	+	.	ID=exon-XM_031987802.1-1;Dbxref=GeneID:116431842%2CGenbank:XM_031987802.1;Parent=rna-XM_031987802.1
NW_022340755.1	Gnomon	exon	690887	691027	.	+	.	ID=exon-XM_031987802.1-2;Dbxref=GeneID:116431842%2CGenbank:XM_031987802.1;Parent=rna-XM_031987802.1
NW_022340755.1	Gnomon	exon	691191	691274	.	+	.	ID=exon-XM_031987802.1-3;Dbxref=GeneID:116431842%2CGenbank:XM_031987802.1;Parent=rna-XM_031987802.1
NW_022340755.1	Gnomon	exon	692162	698575	.	+	.	ID=exon-XM_031987802.1-4;Dbxref=GeneID:116431842%2CGenbank:XM_031987802.1;Parent=rna-XM_031987802.1
NW_022340755.1	Gnomon	exon	752532	758002	.	-	.	ID=exon-XM_031987745.1-10;Dbxref=GeneID:116431829%2CGenbank:XM_031987745.1;Parent=rna-XM_031987745.1
NW_022340755.1	Gnomon	CDS	184589	184680	.	+	0	Name=XP_031843565.1;ID=cds-XP_031843565.1;Dbxref=GeneID:116431810%2CGenbank:XP_031843565.1;Parent=rna-XM_031987705.1
NW_022340755.1	Gnomon	CDS	185008	185083	.	+	0	Name=XP_031843565.1;ID=cds-XP_031843565.1;Dbxref=GeneID:116431810%2CGenbank:XP_031843565.1;Parent=rna-XM_031987705.1
NW_022340755.1	Gnomon	CDS	185142	185247	.	+	0	Name=XP_031843565.1;ID=cds-XP_031843565.1;Dbxref=GeneID:116431810%2CGenbank:XP_031843565.1;Parent=rna-XM_031987705.1
NW_022340755.1	Gnomon	CDS	185332	185450	.	+	0	Name=XP_031843565.1;ID=cds-XP_031843565.1;Dbxref=GeneID:116431810%2CGenbank:XP_031843565.1;Parent=rna-XM_031987705.1
NW_022340755.1	Gnomon	mRNA	306898	315220	.	-	.	Name=XM_031987719.1;ID=rna-XM_031987719.1;Dbxref=GeneID:116431812%2CGenbank:XM_031987719.1;Parent=gene-LOC116431812
NW_022340755.1	Gnomon	exon	210270	210518	.	-	.	ID=exon-XM_031987851.1-25;Dbxref=GeneID:116431853%2CGenbank:XM_031987851.1;Parent=rna-XM_031987851.1
NW_022340755.1	Gnomon	exon	205418	206323	.	-	.	ID=exon-XM_031987851.1-26;Dbxref=GeneID:116431853%2CGenbank:XM_031987851.1;Parent=rna-XM_031987851.1
NW_022340755.1	Gnomon	exon	212114	212509	.	-	.	ID=exon-XM_031987851.1-23;Dbxref=GeneID:116431853%2CGenbank:XM_031987851.1;Parent=rna-XM_031987851.1
NW_022340755.1	Gnomon	CDS	183308	183391	.	-	0	Name=XP_031843564.1;ID=cds-XP_031843564.1;Dbxref=GeneID:116431808%2CGenbank:XP_031843564.1;Parent=rna-XM_031987704.1
NW_022340755.1	Gnomon	CDS	183067	183231	.	-	0	Name=XP_031843564.1;ID=cds-XP_031843564.1;Dbxref=GeneID:116431808%2CGenbank:XP_031843564.1;Parent=rna-XM_031987704.1
NW_022340755.1	Gnomon	CDS	182778	182990	.	-	0	Name=XP_031843564.1;ID=cds-XP_031843564.1;Dbxref=GeneID:116431808%2CGenbank:XP_031843564.1;Parent=rna-XM_031987704.1
NW_022340755.1	Gnomon	exon	211308	211652	.	-	.	ID=exon-XM_031987851.1-24;Dbxref=GeneID:116431853%2CGenbank:XM_031987851.1;Parent=rna-XM_031987851.1
NW_022340755.1	Gnomon	exon	214107	214836	.	-	.	ID=exon-XM_031987851.1-21;Dbxref=GeneID:116431853%2CGenbank:XM_031987851.1;Parent=rna-XM_031987851.1
NW_022340755.1	Gnomon	exon	212841	213202	.	-	.	ID=exon-XM_031987851.1-22;Dbxref=GeneID:116431853%2CGenbank:XM_031987851.1;Parent=rna-XM_031987851.1
NW_022340755.1	Gnomon	exon	216556	216634	.	-	.	ID=exon-XM_031987851.1-20;Dbxref=GeneID:116431853%2CGenbank:XM_031987851.1;Parent=rna-XM_031987851.1
NW_022340755.1	Gnomon	exon	219358	219586	.	-	.	ID=exon-XM_031987851.1-18;Dbxref=GeneID:116431853%2CGenbank:XM_031987851.1;Parent=rna-XM_031987851.1
NW_022340755.1	Gnomon	exon	218280	218563	.	-	.	ID=exon-XM_031987851.1-19;Dbxref=GeneID:116431853%2CGenbank:XM_031987851.1;Parent=rna-XM_031987851.1
NW_022340755.1	Gnomon	exon	228029	228238	.	-	.	ID=exon-XM_031987851.1-16;Dbxref=GeneID:116431853%2CGenbank:XM_031987851.1;Parent=rna-XM_031987851.1
NW_022340755.1	Gnomon	exon	220276	220649	.	-	.	ID=exon-XM_031987851.1-17;Dbxref=GeneID:116431853%2CGenbank:XM_031987851.1;Parent=rna-XM_031987851.1
NW_022340755.1	Gnomon	exon	237448	237565	.	-	.	ID=exon-XM_031987851.1-14;Dbxref=GeneID:116431853%2CGenbank:XM_031987851.1;Parent=rna-XM_031987851.1
NW_022340755.1	Gnomon	exon	233369	233632	.	-	.	ID=exon-XM_031987851.1-15;Dbxref=GeneID:116431853%2CGenbank:XM_031987851.1;Parent=rna-XM_031987851.1
NW_022340755.1	Gnomon	exon	239777	239956	.	-	.	ID=exon-XM_031987851.1-12;Dbxref=GeneID:116431853%2CGenbank:XM_031987851.1;Parent=rna-XM_031987851.1
NW_022340755.1	Gnomon	exon	238618	239042	.	-	.	ID=exon-XM_031987851.1-13;Dbxref=GeneID:116431853%2CGenbank:XM_031987851.1;Parent=rna-XM_031987851.1
NW_022340755.1	Gnomon	exon	249620	249889	.	-	.	ID=exon-XM_031987851.1-10;Dbxref=GeneID:116431853%2CGenbank:XM_031987851.1;Parent=rna-XM_031987851.1
NW_022340755.1	Gnomon	exon	245223	245393	.	-	.	ID=exon-XM_031987851.1-11;Dbxref=GeneID:116431853%2CGenbank:XM_031987851.1;Parent=rna-XM_031987851.1
NW_022340755.1	Gnomon	exon	601245	601329	.	-	.	ID=exon-XM_031987708.1-2;Dbxref=GeneID:116431811%2CGenbank:XM_031987708.1;Parent=rna-XM_031987708.1
NW_022340755.1	Gnomon	exon	599704	600545	.	-	.	ID=exon-XM_031987708.1-3;Dbxref=GeneID:116431811%2CGenbank:XM_031987708.1;Parent=rna-XM_031987708.1
NW_022340755.1	Gnomon	exon	606539	606827	.	-	.	ID=exon-XM_031987708.1-1;Dbxref=GeneID:116431811%2CGenbank:XM_031987708.1;Parent=rna-XM_031987708.1
NW_022340755.1	Gnomon	exon	578717	578953	.	-	.	ID=exon-XM_031987708.1-6;Dbxref=GeneID:116431811%2CGenbank:XM_031987708.1;Parent=rna-XM_031987708.1
NW_022340755.1	Gnomon	exon	577048	577199	.	-	.	ID=exon-XM_031987708.1-7;Dbxref=GeneID:116431811%2CGenbank:XM_031987708.1;Parent=rna-XM_031987708.1
NW_022340755.1	Gnomon	exon	597554	597779	.	-	.	ID=exon-XM_031987708.1-4;Dbxref=GeneID:116431811%2CGenbank:XM_031987708.1;Parent=rna-XM_031987708.1
NW_022340755.1	Gnomon	exon	586525	586640	.	-	.	ID=exon-XM_031987708.1-5;Dbxref=GeneID:116431811%2CGenbank:XM_031987708.1;Parent=rna-XM_031987708.1
NW_022340755.1	Gnomon	exon	566157	566373	.	-	.	ID=exon-XM_031987708.1-8;Dbxref=GeneID:116431811%2CGenbank:XM_031987708.1;Parent=rna-XM_031987708.1
NW_022340755.1	Gnomon	exon	562642	562803	.	-	.	ID=exon-XM_031987708.1-9;Dbxref=GeneID:116431811%2CGenbank:XM_031987708.1;Parent=rna-XM_031987708.1
NW_022340755.1	Gnomon	exon	730306	730465	.	-	.	ID=exon-XR_004236017.1-3;Dbxref=GeneID:116431843%2CGenbank:XR_004236017.1;Parent=rna-XR_004236017.1
NW_022340755.1	Gnomon	exon	732799	733270	.	-	.	ID=exon-XR_004236017.1-1;Dbxref=GeneID:116431843%2CGenbank:XR_004236017.1;Parent=rna-XR_004236017.1
NW_022340755.1	Gnomon	exon	730549	730805	.	-	.	ID=exon-XR_004236017.1-2;Dbxref=GeneID:116431843%2CGenbank:XR_004236017.1;Parent=rna-XR_004236017.1
NW_022340755.1	Gnomon	mRNA	991543	1006795	.	+	.	Name=XM_031987812.1;ID=rna-XM_031987812.1;Dbxref=GeneID:116431846%2CGenbank:XM_031987812.1;Parent=gene-LOC116431846
NW_022340755.1	Gnomon	mRNA	306898	315220	.	-	.	Name=XM_031987718.1;ID=rna-XM_031987718.1;Dbxref=GeneID:116431812%2CGenbank:XM_031987718.1;Parent=gene-LOC116431812
NW_022340755.1	Gnomon	CDS	268098	268304	.	-	0	Name=XP_031843715.1;ID=cds-XP_031843715.1;Dbxref=GeneID:116431853%2CGenbank:XP_031843715.1;Parent=rna-XM_031987855.1
NW_022340755.1	Gnomon	CDS	264941	265084	.	-	0	Name=XP_031843715.1;ID=cds-XP_031843715.1;Dbxref=GeneID:116431853%2CGenbank:XP_031843715.1;Parent=rna-XM_031987855.1
NW_022340755.1	Gnomon	CDS	262978	263134	.	-	0	Name=XP_031843715.1;ID=cds-XP_031843715.1;Dbxref=GeneID:116431853%2CGenbank:XP_031843715.1;Parent=rna-XM_031987855.1
NW_022340755.1	Gnomon	CDS	260957	261183	.	-	0	Name=XP_031843715.1;ID=cds-XP_031843715.1;Dbxref=GeneID:116431853%2CGenbank:XP_031843715.1;Parent=rna-XM_031987855.1
NW_022340755.1	Gnomon	CDS	260421	260484	.	-	0	Name=XP_031843715.1;ID=cds-XP_031843715.1;Dbxref=GeneID:116431853%2CGenbank:XP_031843715.1;Parent=rna-XM_031987855.1
NW_022340755.1	Gnomon	CDS	258903	259001	.	-	0	Name=XP_031843715.1;ID=cds-XP_031843715.1;Dbxref=GeneID:116431853%2CGenbank:XP_031843715.1;Parent=rna-XM_031987855.1
NW_022340755.1	Gnomon	CDS	256122	256225	.	-	0	Name=XP_031843715.1;ID=cds-XP_031843715.1;Dbxref=GeneID:116431853%2CGenbank:XP_031843715.1;Parent=rna-XM_031987855.1
NW_022340755.1	Gnomon	CDS	250511	250648	.	-	0	Name=XP_031843715.1;ID=cds-XP_031843715.1;Dbxref=GeneID:116431853%2CGenbank:XP_031843715.1;Parent=rna-XM_031987855.1
NW_022340755.1	Gnomon	CDS	249620	249889	.	-	0	Name=XP_031843715.1;ID=cds-XP_031843715.1;Dbxref=GeneID:116431853%2CGenbank:XP_031843715.1;Parent=rna-XM_031987855.1
NW_022340755.1	Gnomon	CDS	241467	241637	.	-	0	Name=XP_031843715.1;ID=cds-XP_031843715.1;Dbxref=GeneID:116431853%2CGenbank:XP_031843715.1;Parent=rna-XM_031987855.1
NW_022340755.1	Gnomon	CDS	239777	239956	.	-	0	Name=XP_031843715.1;ID=cds-XP_031843715.1;Dbxref=GeneID:116431853%2CGenbank:XP_031843715.1;Parent=rna-XM_031987855.1
NW_022340755.1	Gnomon	CDS	238618	239042	.	-	0	Name=XP_031843715.1;ID=cds-XP_031843715.1;Dbxref=GeneID:116431853%2CGenbank:XP_031843715.1;Parent=rna-XM_031987855.1
NW_022340755.1	Gnomon	CDS	234695	234812	.	-	0	Name=XP_031843715.1;ID=cds-XP_031843715.1;Dbxref=GeneID:116431853%2CGenbank:XP_031843715.1;Parent=rna-XM_031987855.1
NW_022340755.1	Gnomon	CDS	233369	233632	.	-	0	Name=XP_031843715.1;ID=cds-XP_031843715.1;Dbxref=GeneID:116431853%2CGenbank:XP_031843715.1;Parent=rna-XM_031987855.1
NW_022340755.1	Gnomon	CDS	228029	228238	.	-	0	Name=XP_031843715.1;ID=cds-XP_031843715.1;Dbxref=GeneID:116431853%2CGenbank:XP_031843715.1;Parent=rna-XM_031987855.1
NW_022340755.1	Gnomon	CDS	220276	220649	.	-	0	Name=XP_031843715.1;ID=cds-XP_031843715.1;Dbxref=GeneID:116431853%2CGenbank:XP_031843715.1;Parent=rna-XM_031987855.1
NW_022340755.1	Gnomon	CDS	219358	219586	.	-	0	Name=XP_031843715.1;ID=cds-XP_031843715.1;Dbxref=GeneID:116431853%2CGenbank:XP_031843715.1;Parent=rna-XM_031987855.1
NW_022340755.1	Gnomon	CDS	218280	218563	.	-	0	Name=XP_031843715.1;ID=cds-XP_031843715.1;Dbxref=GeneID:116431853%2CGenbank:XP_031843715.1;Parent=rna-XM_031987855.1
NW_022340755.1	Gnomon	CDS	215567	215645	.	-	0	Name=XP_031843715.1;ID=cds-XP_031843715.1;Dbxref=GeneID:116431853%2CGenbank:XP_031843715.1;Parent=rna-XM_031987855.1
NW_022340755.1	Gnomon	CDS	214107	214836	.	-	0	Name=XP_031843715.1;ID=cds-XP_031843715.1;Dbxref=GeneID:116431853%2CGenbank:XP_031843715.1;Parent=rna-XM_031987855.1
NW_022340755.1	Gnomon	CDS	212841	213202	.	-	0	Name=XP_031843715.1;ID=cds-XP_031843715.1;Dbxref=GeneID:116431853%2CGenbank:XP_031843715.1;Parent=rna-XM_031987855.1
NW_022340755.1	Gnomon	CDS	212114	212509	.	-	0	Name=XP_031843715.1;ID=cds-XP_031843715.1;Dbxref=GeneID:116431853%2CGenbank:XP_031843715.1;Parent=rna-XM_031987855.1
NW_022340755.1	Gnomon	CDS	211308	211652	.	-	0	Name=XP_031843715.1;ID=cds-XP_031843715.1;Dbxref=GeneID:116431853%2CGenbank:XP_031843715.1;Parent=rna-XM_031987855.1
NW_022340755.1	Gnomon	CDS	210270	210518	.	-	0	Name=XP_031843715.1;ID=cds-XP_031843715.1;Dbxref=GeneID:116431853%2CGenbank:XP_031843715.1;Parent=rna-XM_031987855.1
NW_022340755.1	Gnomon	CDS	206240	206323	.	-	0	Name=XP_031843715.1;ID=cds-XP_031843715.1;Dbxref=GeneID:116431853%2CGenbank:XP_031843715.1;Parent=rna-XM_031987855.1
NW_022340755.1	Gnomon	exon	1007581	1007730	.	+	.	ID=exon-XM_031987803.1-2;Dbxref=GeneID:116431844%2CGenbank:XM_031987803.1;Parent=rna-XM_031987803.1
NW_022340755.1	Gnomon	exon	1008776	1009051	.	+	.	ID=exon-XM_031987803.1-3;Dbxref=GeneID:116431844%2CGenbank:XM_031987803.1;Parent=rna-XM_031987803.1
NW_022340755.1	Gnomon	exon	1007067	1007466	.	+	.	ID=exon-XM_031987803.1-1;Dbxref=GeneID:116431844%2CGenbank:XM_031987803.1;Parent=rna-XM_031987803.1
NW_022340755.1	Gnomon	exon	1009736	1009955	.	+	.	ID=exon-XM_031987803.1-6;Dbxref=GeneID:116431844%2CGenbank:XM_031987803.1;Parent=rna-XM_031987803.1
NW_022340755.1	Gnomon	exon	1010094	1010381	.	+	.	ID=exon-XM_031987803.1-7;Dbxref=GeneID:116431844%2CGenbank:XM_031987803.1;Parent=rna-XM_031987803.1
NW_022340755.1	Gnomon	exon	1009191	1009316	.	+	.	ID=exon-XM_031987803.1-4;Dbxref=GeneID:116431844%2CGenbank:XM_031987803.1;Parent=rna-XM_031987803.1
NW_022340755.1	Gnomon	exon	1009394	1009645	.	+	.	ID=exon-XM_031987803.1-5;Dbxref=GeneID:116431844%2CGenbank:XM_031987803.1;Parent=rna-XM_031987803.1
NW_022340755.1	Gnomon	exon	1010627	1010873	.	+	.	ID=exon-XM_031987803.1-8;Dbxref=GeneID:116431844%2CGenbank:XM_031987803.1;Parent=rna-XM_031987803.1
NW_022340755.1	Gnomon	exon	1011073	1011495	.	+	.	ID=exon-XM_031987803.1-9;Dbxref=GeneID:116431844%2CGenbank:XM_031987803.1;Parent=rna-XM_031987803.1
NW_022340755.1	Gnomon	exon	719991	720177	.	+	.	ID=exon-XM_031987781.1-1;Dbxref=GeneID:116431837%2CGenbank:XM_031987781.1;Parent=rna-XM_031987781.1
NW_022340755.1	Gnomon	exon	720702	721031	.	+	.	ID=exon-XM_031987781.1-2;Dbxref=GeneID:116431837%2CGenbank:XM_031987781.1;Parent=rna-XM_031987781.1
NW_022340755.1	Gnomon	exon	558938	559135	.	-	.	ID=exon-XM_031987715.1-10;Dbxref=GeneID:116431811%2CGenbank:XM_031987715.1;Parent=rna-XM_031987715.1
NW_022340755.1	Gnomon	exon	558130	558239	.	-	.	ID=exon-XM_031987715.1-11;Dbxref=GeneID:116431811%2CGenbank:XM_031987715.1;Parent=rna-XM_031987715.1
NW_022340755.1	Gnomon	exon	553904	554241	.	-	.	ID=exon-XM_031987715.1-12;Dbxref=GeneID:116431811%2CGenbank:XM_031987715.1;Parent=rna-XM_031987715.1
NW_022340755.1	Gnomon	exon	551407	551652	.	-	.	ID=exon-XM_031987715.1-13;Dbxref=GeneID:116431811%2CGenbank:XM_031987715.1;Parent=rna-XM_031987715.1
NW_022340755.1	Gnomon	exon	550177	550483	.	-	.	ID=exon-XM_031987715.1-14;Dbxref=GeneID:116431811%2CGenbank:XM_031987715.1;Parent=rna-XM_031987715.1
NW_022340755.1	Gnomon	exon	523977	524085	.	-	.	ID=exon-XM_031987715.1-15;Dbxref=GeneID:116431811%2CGenbank:XM_031987715.1;Parent=rna-XM_031987715.1
NW_022340755.1	Gnomon	mRNA	1006707	1011495	.	+	.	Name=XM_031987811.1;ID=rna-XM_031987811.1;Dbxref=GeneID:116431844%2CGenbank:XM_031987811.1;Parent=gene-LOC116431844
NW_022340755.1	Gnomon	mRNA	306898	315220	.	-	.	Name=XM_031987717.1;ID=rna-XM_031987717.1;Dbxref=GeneID:116431812%2CGenbank:XM_031987717.1;Parent=gene-LOC116431812
NW_022340755.1	Gnomon	exon	562642	562803	.	-	.	ID=exon-XM_031987707.1-9;Dbxref=GeneID:116431811%2CGenbank:XM_031987707.1;Parent=rna-XM_031987707.1
NW_022340755.1	Gnomon	exon	586525	586640	.	-	.	ID=exon-XM_031987707.1-5;Dbxref=GeneID:116431811%2CGenbank:XM_031987707.1;Parent=rna-XM_031987707.1
NW_022340755.1	Gnomon	exon	578717	578953	.	-	.	ID=exon-XM_031987707.1-6;Dbxref=GeneID:116431811%2CGenbank:XM_031987707.1;Parent=rna-XM_031987707.1
NW_022340755.1	Gnomon	exon	577048	577199	.	-	.	ID=exon-XM_031987707.1-7;Dbxref=GeneID:116431811%2CGenbank:XM_031987707.1;Parent=rna-XM_031987707.1
NW_022340755.1	Gnomon	exon	566157	566373	.	-	.	ID=exon-XM_031987707.1-8;Dbxref=GeneID:116431811%2CGenbank:XM_031987707.1;Parent=rna-XM_031987707.1
NW_022340755.1	Gnomon	exon	611057	611812	.	-	.	ID=exon-XM_031987707.1-1;Dbxref=GeneID:116431811%2CGenbank:XM_031987707.1;Parent=rna-XM_031987707.1
NW_022340755.1	Gnomon	exon	601245	601329	.	-	.	ID=exon-XM_031987707.1-2;Dbxref=GeneID:116431811%2CGenbank:XM_031987707.1;Parent=rna-XM_031987707.1
NW_022340755.1	Gnomon	exon	599704	600545	.	-	.	ID=exon-XM_031987707.1-3;Dbxref=GeneID:116431811%2CGenbank:XM_031987707.1;Parent=rna-XM_031987707.1
NW_022340755.1	Gnomon	exon	597554	597779	.	-	.	ID=exon-XM_031987707.1-4;Dbxref=GeneID:116431811%2CGenbank:XM_031987707.1;Parent=rna-XM_031987707.1
NW_022340755.1	Gnomon	mRNA	1007061	1011495	.	+	.	Name=XM_031987810.1;ID=rna-XM_031987810.1;Dbxref=GeneID:116431844%2CGenbank:XM_031987810.1;Parent=gene-LOC116431844
NW_022340755.1	Gnomon	mRNA	306898	315220	.	-	.	Name=XM_031987716.1;ID=rna-XM_031987716.1;Dbxref=GeneID:116431812%2CGenbank:XM_031987716.1;Parent=gene-LOC116431812
NW_022340755.1	Gnomon	CDS	268098	268304	.	-	0	Name=XP_031843717.1;ID=cds-XP_031843717.1;Dbxref=GeneID:116431853%2CGenbank:XP_031843717.1;Parent=rna-XM_031987857.1
NW_022340755.1	Gnomon	CDS	264941	265084	.	-	0	Name=XP_031843717.1;ID=cds-XP_031843717.1;Dbxref=GeneID:116431853%2CGenbank:XP_031843717.1;Parent=rna-XM_031987857.1
NW_022340755.1	Gnomon	CDS	262978	263134	.	-	0	Name=XP_031843717.1;ID=cds-XP_031843717.1;Dbxref=GeneID:116431853%2CGenbank:XP_031843717.1;Parent=rna-XM_031987857.1
NW_022340755.1	Gnomon	CDS	260957	261183	.	-	0	Name=XP_031843717.1;ID=cds-XP_031843717.1;Dbxref=GeneID:116431853%2CGenbank:XP_031843717.1;Parent=rna-XM_031987857.1
NW_022340755.1	Gnomon	CDS	260421	260484	.	-	0	Name=XP_031843717.1;ID=cds-XP_031843717.1;Dbxref=GeneID:116431853%2CGenbank:XP_031843717.1;Parent=rna-XM_031987857.1
NW_022340755.1	Gnomon	CDS	258903	259001	.	-	0	Name=XP_031843717.1;ID=cds-XP_031843717.1;Dbxref=GeneID:116431853%2CGenbank:XP_031843717.1;Parent=rna-XM_031987857.1
NW_022340755.1	Gnomon	CDS	252910	253013	.	-	0	Name=XP_031843717.1;ID=cds-XP_031843717.1;Dbxref=GeneID:116431853%2CGenbank:XP_031843717.1;Parent=rna-XM_031987857.1
NW_022340755.1	Gnomon	CDS	250511	250648	.	-	0	Name=XP_031843717.1;ID=cds-XP_031843717.1;Dbxref=GeneID:116431853%2CGenbank:XP_031843717.1;Parent=rna-XM_031987857.1
NW_022340755.1	Gnomon	CDS	249620	249889	.	-	0	Name=XP_031843717.1;ID=cds-XP_031843717.1;Dbxref=GeneID:116431853%2CGenbank:XP_031843717.1;Parent=rna-XM_031987857.1
NW_022340755.1	Gnomon	CDS	243155	243325	.	-	0	Name=XP_031843717.1;ID=cds-XP_031843717.1;Dbxref=GeneID:116431853%2CGenbank:XP_031843717.1;Parent=rna-XM_031987857.1
NW_022340755.1	Gnomon	CDS	239777	239956	.	-	0	Name=XP_031843717.1;ID=cds-XP_031843717.1;Dbxref=GeneID:116431853%2CGenbank:XP_031843717.1;Parent=rna-XM_031987857.1
NW_022340755.1	Gnomon	CDS	238618	239042	.	-	0	Name=XP_031843717.1;ID=cds-XP_031843717.1;Dbxref=GeneID:116431853%2CGenbank:XP_031843717.1;Parent=rna-XM_031987857.1
NW_022340755.1	Gnomon	CDS	234695	234812	.	-	0	Name=XP_031843717.1;ID=cds-XP_031843717.1;Dbxref=GeneID:116431853%2CGenbank:XP_031843717.1;Parent=rna-XM_031987857.1
NW_022340755.1	Gnomon	CDS	233369	233632	.	-	0	Name=XP_031843717.1;ID=cds-XP_031843717.1;Dbxref=GeneID:116431853%2CGenbank:XP_031843717.1;Parent=rna-XM_031987857.1
NW_022340755.1	Gnomon	CDS	228029	228238	.	-	0	Name=XP_031843717.1;ID=cds-XP_031843717.1;Dbxref=GeneID:116431853%2CGenbank:XP_031843717.1;Parent=rna-XM_031987857.1
NW_022340755.1	Gnomon	CDS	220276	220649	.	-	0	Name=XP_031843717.1;ID=cds-XP_031843717.1;Dbxref=GeneID:116431853%2CGenbank:XP_031843717.1;Parent=rna-XM_031987857.1
NW_022340755.1	Gnomon	CDS	219358	219586	.	-	0	Name=XP_031843717.1;ID=cds-XP_031843717.1;Dbxref=GeneID:116431853%2CGenbank:XP_031843717.1;Parent=rna-XM_031987857.1
NW_022340755.1	Gnomon	CDS	218280	218563	.	-	0	Name=XP_031843717.1;ID=cds-XP_031843717.1;Dbxref=GeneID:116431853%2CGenbank:XP_031843717.1;Parent=rna-XM_031987857.1
NW_022340755.1	Gnomon	CDS	216556	216634	.	-	0	Name=XP_031843717.1;ID=cds-XP_031843717.1;Dbxref=GeneID:116431853%2CGenbank:XP_031843717.1;Parent=rna-XM_031987857.1
NW_022340755.1	Gnomon	CDS	214107	214836	.	-	0	Name=XP_031843717.1;ID=cds-XP_031843717.1;Dbxref=GeneID:116431853%2CGenbank:XP_031843717.1;Parent=rna-XM_031987857.1
NW_022340755.1	Gnomon	CDS	212841	213202	.	-	0	Name=XP_031843717.1;ID=cds-XP_031843717.1;Dbxref=GeneID:116431853%2CGenbank:XP_031843717.1;Parent=rna-XM_031987857.1
NW_022340755.1	Gnomon	CDS	212114	212509	.	-	0	Name=XP_031843717.1;ID=cds-XP_031843717.1;Dbxref=GeneID:116431853%2CGenbank:XP_031843717.1;Parent=rna-XM_031987857.1
NW_022340755.1	Gnomon	CDS	211308	211652	.	-	0	Name=XP_031843717.1;ID=cds-XP_031843717.1;Dbxref=GeneID:116431853%2CGenbank:XP_031843717.1;Parent=rna-XM_031987857.1
NW_022340755.1	Gnomon	CDS	210270	210518	.	-	0	Name=XP_031843717.1;ID=cds-XP_031843717.1;Dbxref=GeneID:116431853%2CGenbank:XP_031843717.1;Parent=rna-XM_031987857.1
NW_022340755.1	Gnomon	CDS	206240	206323	.	-	0	Name=XP_031843717.1;ID=cds-XP_031843717.1;Dbxref=GeneID:116431853%2CGenbank:XP_031843717.1;Parent=rna-XM_031987857.1
NW_022340755.1	Gnomon	CDS	177057	177126	.	+	0	Name=XP_031843561.1;ID=cds-XP_031843561.1;Dbxref=GeneID:116431807%2CGenbank:XP_031843561.1;Parent=rna-XM_031987701.1
NW_022340755.1	Gnomon	CDS	178120	178292	.	+	0	Name=XP_031843561.1;ID=cds-XP_031843561.1;Dbxref=GeneID:116431807%2CGenbank:XP_031843561.1;Parent=rna-XM_031987701.1
[truncated: 2,208 more rows]
