# Supplementary material for: Prevalent bee venom genes evolved before the aculeate stinger and eusociality
Source: BMC Biol. 2023 Oct 23;21:229. doi: 10.1186/s12915-023-01656-5 (PMC10591384; doi:10.1186/s12915-023-01656-5)
Supplement: Supplementary file 42 — Additional file 42. Gff files of all toxin gene annotations. [file 12915_2023_1656_MOESM42_ESM.zip › AdditionalFile9_ToxinGeneAnnotations/NW_006263353.1._SP.gff_modified_Koludarov_et_al_2021.gff3]

##gff-version 3
##source-version geneious 2020.2.2
##sequence-region	NW_006263353.1	1	3512070
NW_006263353.1	Koludarov_et_al_2021	gene	2354235	2359115	.	-	.	Name=SP
NW_006263353.1	Koludarov_et_al_2021	gene	2410717	2411761	.	+	.	Name=VA
NW_006263353.1	Gnomon	exon	1982647	1982796	.	-	.	ID=exon-XM_031515061.1-9;Dbxref=GeneID:102672238%2CGenbank:XM_031515061.1;Parent=rna-XM_031515061.1
NW_006263353.1	Gnomon	exon	683315	683604	.	-	.	ID=exon-XM_031515057.1-13;Dbxref=GeneID:102676808%2CGenbank:XM_031515057.1;Parent=rna-XM_031515057.1
NW_006263353.1	Gnomon	exon	685387	685522	.	-	.	ID=exon-XM_031515057.1-10;Dbxref=GeneID:102676808%2CGenbank:XM_031515057.1;Parent=rna-XM_031515057.1
NW_006263353.1	Gnomon	exon	684562	684667	.	-	.	ID=exon-XM_031515057.1-11;Dbxref=GeneID:102676808%2CGenbank:XM_031515057.1;Parent=rna-XM_031515057.1
NW_006263353.1	Gnomon	exon	684148	684248	.	-	.	ID=exon-XM_031515057.1-12;Dbxref=GeneID:102676808%2CGenbank:XM_031515057.1;Parent=rna-XM_031515057.1
NW_006263353.1	Gnomon	exon	1986704	1986885	.	-	.	ID=exon-XM_031515061.1-3;Dbxref=GeneID:102672238%2CGenbank:XM_031515061.1;Parent=rna-XM_031515061.1
NW_006263353.1	Gnomon	exon	1985801	1986192	.	-	.	ID=exon-XM_031515061.1-4;Dbxref=GeneID:102672238%2CGenbank:XM_031515061.1;Parent=rna-XM_031515061.1
NW_006263353.1	Gnomon	exon	2003177	2003626	.	-	.	ID=exon-XM_031515061.1-1;Dbxref=GeneID:102672238%2CGenbank:XM_031515061.1;Parent=rna-XM_031515061.1
NW_006263353.1	Gnomon	exon	1987569	1987916	.	-	.	ID=exon-XM_031515061.1-2;Dbxref=GeneID:102672238%2CGenbank:XM_031515061.1;Parent=rna-XM_031515061.1
NW_006263353.1	Gnomon	exon	1983094	1983505	.	-	.	ID=exon-XM_031515061.1-7;Dbxref=GeneID:102672238%2CGenbank:XM_031515061.1;Parent=rna-XM_031515061.1
NW_006263353.1	Gnomon	exon	1982866	1983009	.	-	.	ID=exon-XM_031515061.1-8;Dbxref=GeneID:102672238%2CGenbank:XM_031515061.1;Parent=rna-XM_031515061.1
NW_006263353.1	Gnomon	exon	1984529	1985127	.	-	.	ID=exon-XM_031515061.1-5;Dbxref=GeneID:102672238%2CGenbank:XM_031515061.1;Parent=rna-XM_031515061.1
NW_006263353.1	Gnomon	exon	1983848	1984331	.	-	.	ID=exon-XM_031515061.1-6;Dbxref=GeneID:102672238%2CGenbank:XM_031515061.1;Parent=rna-XM_031515061.1
NW_006263353.1	Gnomon	exon	1109547	1109659	.	-	.	ID=exon-XM_006609107.2-9;Dbxref=GeneID:102671396%2CGenbank:XM_006609107.2;Parent=rna-XM_006609107.2
NW_006263353.1	Gnomon	exon	1113229	1113409	.	-	.	ID=exon-XM_006609107.2-5;Dbxref=GeneID:102671396%2CGenbank:XM_006609107.2;Parent=rna-XM_006609107.2
NW_006263353.1	Gnomon	exon	1112399	1112556	.	-	.	ID=exon-XM_006609107.2-6;Dbxref=GeneID:102671396%2CGenbank:XM_006609107.2;Parent=rna-XM_006609107.2
NW_006263353.1	Gnomon	exon	1111350	1111650	.	-	.	ID=exon-XM_006609107.2-7;Dbxref=GeneID:102671396%2CGenbank:XM_006609107.2;Parent=rna-XM_006609107.2
NW_006263353.1	Gnomon	exon	1110564	1110893	.	-	.	ID=exon-XM_006609107.2-8;Dbxref=GeneID:102671396%2CGenbank:XM_006609107.2;Parent=rna-XM_006609107.2
NW_006263353.1	Gnomon	exon	1120107	1120235	.	-	.	ID=exon-XM_006609107.2-1;Dbxref=GeneID:102671396%2CGenbank:XM_006609107.2;Parent=rna-XM_006609107.2
NW_006263353.1	Gnomon	exon	1115805	1116027	.	-	.	ID=exon-XM_006609107.2-2;Dbxref=GeneID:102671396%2CGenbank:XM_006609107.2;Parent=rna-XM_006609107.2
NW_006263353.1	Gnomon	exon	1114582	1114750	.	-	.	ID=exon-XM_006609107.2-3;Dbxref=GeneID:102671396%2CGenbank:XM_006609107.2;Parent=rna-XM_006609107.2
NW_006263353.1	Gnomon	exon	1113916	1114081	.	-	.	ID=exon-XM_006609107.2-4;Dbxref=GeneID:102671396%2CGenbank:XM_006609107.2;Parent=rna-XM_006609107.2
NW_006263353.1	Gnomon	exon	607960	608156	.	-	.	ID=exon-XR_004151756.1-5;Dbxref=GeneID:102675893%2CGenbank:XR_004151756.1;Parent=rna-XR_004151756.1
NW_006263353.1	Gnomon	exon	607744	607883	.	-	.	ID=exon-XR_004151756.1-6;Dbxref=GeneID:102675893%2CGenbank:XR_004151756.1;Parent=rna-XR_004151756.1
NW_006263353.1	Gnomon	exon	607524	607634	.	-	.	ID=exon-XR_004151756.1-7;Dbxref=GeneID:102675893%2CGenbank:XR_004151756.1;Parent=rna-XR_004151756.1
NW_006263353.1	Gnomon	exon	607134	607448	.	-	.	ID=exon-XR_004151756.1-8;Dbxref=GeneID:102675893%2CGenbank:XR_004151756.1;Parent=rna-XR_004151756.1
NW_006263353.1	Gnomon	exon	606956	607049	.	-	.	ID=exon-XR_004151756.1-9;Dbxref=GeneID:102675893%2CGenbank:XR_004151756.1;Parent=rna-XR_004151756.1
NW_006263353.1	Gnomon	exon	608965	609373	.	-	.	ID=exon-XR_004151756.1-1;Dbxref=GeneID:102675893%2CGenbank:XR_004151756.1;Parent=rna-XR_004151756.1
NW_006263353.1	Gnomon	exon	608697	608884	.	-	.	ID=exon-XR_004151756.1-2;Dbxref=GeneID:102675893%2CGenbank:XR_004151756.1;Parent=rna-XR_004151756.1
NW_006263353.1	Gnomon	exon	608453	608629	.	-	.	ID=exon-XR_004151756.1-3;Dbxref=GeneID:102675893%2CGenbank:XR_004151756.1;Parent=rna-XR_004151756.1
NW_006263353.1	Gnomon	exon	608235	608374	.	-	.	ID=exon-XR_004151756.1-4;Dbxref=GeneID:102675893%2CGenbank:XR_004151756.1;Parent=rna-XR_004151756.1
NW_006263353.1	Gnomon	exon	3163068	3163262	.	-	.	ID=exon-XR_004151792.1-1;Dbxref=GeneID:116186777%2CGenbank:XR_004151792.1;Parent=rna-XR_004151792.1
NW_006263353.1	Gnomon	exon	3162652	3162975	.	-	.	ID=exon-XR_004151792.1-2;Dbxref=GeneID:116186777%2CGenbank:XR_004151792.1;Parent=rna-XR_004151792.1
NW_006263353.1	Gnomon	exon	3162244	3162559	.	-	.	ID=exon-XR_004151792.1-3;Dbxref=GeneID:116186777%2CGenbank:XR_004151792.1;Parent=rna-XR_004151792.1
NW_006263353.1	Gnomon	exon	2225102	2225405	.	+	.	ID=exon-XM_006609231.2-9;Dbxref=GeneID:102674422%2CGenbank:XM_006609231.2;Parent=rna-XM_006609231.2
NW_006263353.1	Gnomon	exon	2223197	2223282	.	+	.	ID=exon-XM_006609231.2-5;Dbxref=GeneID:102674422%2CGenbank:XM_006609231.2;Parent=rna-XM_006609231.2
NW_006263353.1	Gnomon	exon	2223370	2223960	.	+	.	ID=exon-XM_006609231.2-6;Dbxref=GeneID:102674422%2CGenbank:XM_006609231.2;Parent=rna-XM_006609231.2
NW_006263353.1	Gnomon	exon	2224249	2224446	.	+	.	ID=exon-XM_006609231.2-7;Dbxref=GeneID:102674422%2CGenbank:XM_006609231.2;Parent=rna-XM_006609231.2
NW_006263353.1	Gnomon	exon	2224567	2224865	.	+	.	ID=exon-XM_006609231.2-8;Dbxref=GeneID:102674422%2CGenbank:XM_006609231.2;Parent=rna-XM_006609231.2
NW_006263353.1	Gnomon	exon	2191887	2192247	.	+	.	ID=exon-XM_006609231.2-1;Dbxref=GeneID:102674422%2CGenbank:XM_006609231.2;Parent=rna-XM_006609231.2
NW_006263353.1	Gnomon	exon	2220141	2220392	.	+	.	ID=exon-XM_006609231.2-2;Dbxref=GeneID:102674422%2CGenbank:XM_006609231.2;Parent=rna-XM_006609231.2
NW_006263353.1	Gnomon	exon	2222746	2222947	.	+	.	ID=exon-XM_006609231.2-3;Dbxref=GeneID:102674422%2CGenbank:XM_006609231.2;Parent=rna-XM_006609231.2
NW_006263353.1	Gnomon	exon	2223028	2223115	.	+	.	ID=exon-XM_006609231.2-4;Dbxref=GeneID:102674422%2CGenbank:XM_006609231.2;Parent=rna-XM_006609231.2
NW_006263353.1	Gnomon	gene	2335370	2337751	.	+	.	Name=LOC102679975;ID=gene-LOC102679975;Dbxref=GeneID:102679975
NW_006263353.1	Gnomon	exon	1507202	1507430	.	-	.	ID=exon-XM_006609198.2-10;Dbxref=GeneID:102681143%2CGenbank:XM_006609198.2;Parent=rna-XM_006609198.2
NW_006263353.1	Gnomon	exon	1485289	1485447	.	-	.	ID=exon-XM_006609198.2-11;Dbxref=GeneID:102681143%2CGenbank:XM_006609198.2;Parent=rna-XM_006609198.2
NW_006263353.1	Gnomon	exon	1479848	1479951	.	-	.	ID=exon-XM_006609198.2-12;Dbxref=GeneID:102681143%2CGenbank:XM_006609198.2;Parent=rna-XM_006609198.2
NW_006263353.1	Gnomon	exon	1478390	1478577	.	-	.	ID=exon-XM_006609198.2-13;Dbxref=GeneID:102681143%2CGenbank:XM_006609198.2;Parent=rna-XM_006609198.2
NW_006263353.1	Gnomon	exon	1466617	1466809	.	-	.	ID=exon-XM_006609198.2-14;Dbxref=GeneID:102681143%2CGenbank:XM_006609198.2;Parent=rna-XM_006609198.2
NW_006263353.1	Gnomon	exon	1465191	1465313	.	-	.	ID=exon-XM_006609198.2-15;Dbxref=GeneID:102681143%2CGenbank:XM_006609198.2;Parent=rna-XM_006609198.2
NW_006263353.1	Gnomon	mRNA	1219225	1230116	.	+	.	Name=XM_031515036.1;ID=rna-XM_031515036.1;Dbxref=GeneID:102673313%2CGenbank:XM_031515036.1;Parent=gene-LOC102673313
NW_006263353.1	Gnomon	CDS	1142456	1142521	.	+	0	Name=XP_006609183.1;ID=cds-XP_006609183.1;Dbxref=GeneID:102672966%2CGenbank:XP_006609183.1;Parent=rna-XM_006609120.2
NW_006263353.1	Gnomon	CDS	1148515	1148826	.	+	0	Name=XP_006609183.1;ID=cds-XP_006609183.1;Dbxref=GeneID:102672966%2CGenbank:XP_006609183.1;Parent=rna-XM_006609120.2
NW_006263353.1	Gnomon	CDS	1149318	1149590	.	+	0	Name=XP_006609183.1;ID=cds-XP_006609183.1;Dbxref=GeneID:102672966%2CGenbank:XP_006609183.1;Parent=rna-XM_006609120.2
NW_006263353.1	Gnomon	CDS	1150002	1150154	.	+	0	Name=XP_006609183.1;ID=cds-XP_006609183.1;Dbxref=GeneID:102672966%2CGenbank:XP_006609183.1;Parent=rna-XM_006609120.2
NW_006263353.1	Gnomon	gene	142933	143919	.	-	.	Name=LOC102679935;ID=gene-LOC102679935;Dbxref=GeneID:102679935
NW_006263353.1	Gnomon	gene	1030841	1031609	.	-	.	Name=LOC102680927;ID=gene-LOC102680927;Dbxref=GeneID:102680927
NW_006263353.1	Gnomon	mRNA	1218076	1219117	.	-	.	Name=XM_006609136.2;ID=rna-XM_006609136.2;Dbxref=GeneID:102674596%2CGenbank:XM_006609136.2;Parent=gene-LOC102674596
NW_006263353.1	Gnomon	exon	1127441	1127847	.	-	.	ID=exon-XM_006609114.1-10;Dbxref=GeneID:102672132%2CGenbank:XM_006609114.1;Parent=rna-XM_006609114.1
NW_006263353.1	Gnomon	exon	3183207	3183556	.	+	.	ID=exon-XM_006609331.2-2;Dbxref=GeneID:102676761%2CGenbank:XM_006609331.2;Parent=rna-XM_006609331.2
NW_006263353.1	Gnomon	exon	3182527	3183104	.	+	.	ID=exon-XM_006609331.2-1;Dbxref=GeneID:102676761%2CGenbank:XM_006609331.2;Parent=rna-XM_006609331.2
NW_006263353.1	Gnomon	CDS	273369	273438	.	+	0	Name=XP_006609089.2;ID=cds-XP_006609089.2;Dbxref=GeneID:102672376%2CGenbank:XP_006609089.2;Parent=rna-XM_006609026.2
NW_006263353.1	Gnomon	CDS	273908	274016	.	+	0	Name=XP_006609089.2;ID=cds-XP_006609089.2;Dbxref=GeneID:102672376%2CGenbank:XP_006609089.2;Parent=rna-XM_006609026.2
NW_006263353.1	Gnomon	CDS	274148	274281	.	+	0	Name=XP_006609089.2;ID=cds-XP_006609089.2;Dbxref=GeneID:102672376%2CGenbank:XP_006609089.2;Parent=rna-XM_006609026.2
NW_006263353.1	Gnomon	CDS	274389	274516	.	+	0	Name=XP_006609089.2;ID=cds-XP_006609089.2;Dbxref=GeneID:102672376%2CGenbank:XP_006609089.2;Parent=rna-XM_006609026.2
NW_006263353.1	Gnomon	CDS	275140	275284	.	+	0	Name=XP_006609089.2;ID=cds-XP_006609089.2;Dbxref=GeneID:102672376%2CGenbank:XP_006609089.2;Parent=rna-XM_006609026.2
NW_006263353.1	Gnomon	CDS	275362	275519	.	+	0	Name=XP_006609089.2;ID=cds-XP_006609089.2;Dbxref=GeneID:102672376%2CGenbank:XP_006609089.2;Parent=rna-XM_006609026.2
NW_006263353.1	Gnomon	CDS	275754	275875	.	+	0	Name=XP_006609089.2;ID=cds-XP_006609089.2;Dbxref=GeneID:102672376%2CGenbank:XP_006609089.2;Parent=rna-XM_006609026.2
NW_006263353.1	Gnomon	CDS	275949	276094	.	+	0	Name=XP_006609089.2;ID=cds-XP_006609089.2;Dbxref=GeneID:102672376%2CGenbank:XP_006609089.2;Parent=rna-XM_006609026.2
NW_006263353.1	Gnomon	CDS	276186	276432	.	+	0	Name=XP_006609089.2;ID=cds-XP_006609089.2;Dbxref=GeneID:102672376%2CGenbank:XP_006609089.2;Parent=rna-XM_006609026.2
NW_006263353.1	Gnomon	CDS	276538	276686	.	+	0	Name=XP_006609089.2;ID=cds-XP_006609089.2;Dbxref=GeneID:102672376%2CGenbank:XP_006609089.2;Parent=rna-XM_006609026.2
NW_006263353.1	Gnomon	CDS	276813	276971	.	+	0	Name=XP_006609089.2;ID=cds-XP_006609089.2;Dbxref=GeneID:102672376%2CGenbank:XP_006609089.2;Parent=rna-XM_006609026.2
NW_006263353.1	Gnomon	CDS	277054	277149	.	+	0	Name=XP_006609089.2;ID=cds-XP_006609089.2;Dbxref=GeneID:102672376%2CGenbank:XP_006609089.2;Parent=rna-XM_006609026.2
NW_006263353.1	Gnomon	CDS	277266	277381	.	+	0	Name=XP_006609089.2;ID=cds-XP_006609089.2;Dbxref=GeneID:102672376%2CGenbank:XP_006609089.2;Parent=rna-XM_006609026.2
NW_006263353.1	Gnomon	CDS	277458	277613	.	+	0	Name=XP_006609089.2;ID=cds-XP_006609089.2;Dbxref=GeneID:102672376%2CGenbank:XP_006609089.2;Parent=rna-XM_006609026.2
NW_006263353.1	Gnomon	CDS	279423	279593	.	+	0	Name=XP_006609089.2;ID=cds-XP_006609089.2;Dbxref=GeneID:102672376%2CGenbank:XP_006609089.2;Parent=rna-XM_006609026.2
NW_006263353.1	Gnomon	mRNA	144999	147314	.	+	.	Name=XM_031515035.1;ID=rna-XM_031515035.1;Dbxref=GeneID:102680074%2CGenbank:XM_031515035.1;Parent=gene-LOC102680074
NW_006263353.1	Gnomon	exon	1796169	1796292	.	+	.	ID=exon-XM_006609207.2-2;Dbxref=GeneID:102671434%2CGenbank:XM_006609207.2;Parent=rna-XM_006609207.2
NW_006263353.1	Gnomon	exon	1796388	1796474	.	+	.	ID=exon-XM_006609207.2-3;Dbxref=GeneID:102671434%2CGenbank:XM_006609207.2;Parent=rna-XM_006609207.2
NW_006263353.1	Gnomon	exon	1795667	1796100	.	+	.	ID=exon-XM_006609207.2-1;Dbxref=GeneID:102671434%2CGenbank:XM_006609207.2;Parent=rna-XM_006609207.2
NW_006263353.1	Gnomon	exon	1797060	1797228	.	+	.	ID=exon-XM_006609207.2-6;Dbxref=GeneID:102671434%2CGenbank:XM_006609207.2;Parent=rna-XM_006609207.2
NW_006263353.1	Gnomon	exon	1797303	1797640	.	+	.	ID=exon-XM_006609207.2-7;Dbxref=GeneID:102671434%2CGenbank:XM_006609207.2;Parent=rna-XM_006609207.2
NW_006263353.1	Gnomon	exon	1796551	1796745	.	+	.	ID=exon-XM_006609207.2-4;Dbxref=GeneID:102671434%2CGenbank:XM_006609207.2;Parent=rna-XM_006609207.2
NW_006263353.1	Gnomon	exon	1796836	1796986	.	+	.	ID=exon-XM_006609207.2-5;Dbxref=GeneID:102671434%2CGenbank:XM_006609207.2;Parent=rna-XM_006609207.2
NW_006263353.1	Gnomon	CDS	1140397	1140496	.	+	0	Name=XP_006609182.1;ID=cds-XP_006609182.1;Dbxref=GeneID:102672826%2CGenbank:XP_006609182.1;Parent=rna-XM_006609119.2
NW_006263353.1	Gnomon	CDS	1140859	1140987	.	+	0	Name=XP_006609182.1;ID=cds-XP_006609182.1;Dbxref=GeneID:102672826%2CGenbank:XP_006609182.1;Parent=rna-XM_006609119.2
NW_006263353.1	Gnomon	CDS	1141138	1141458	.	+	0	Name=XP_006609182.1;ID=cds-XP_006609182.1;Dbxref=GeneID:102672826%2CGenbank:XP_006609182.1;Parent=rna-XM_006609119.2
NW_006263353.1	Gnomon	CDS	1141556	1141656	.	+	0	Name=XP_006609182.1;ID=cds-XP_006609182.1;Dbxref=GeneID:102672826%2CGenbank:XP_006609182.1;Parent=rna-XM_006609119.2
NW_006263353.1	Gnomon	mRNA	1208807	1211499	.	-	.	Name=XM_006609137.2;ID=rna-XM_006609137.2;Dbxref=GeneID:102674719%2CGenbank:XM_006609137.2;Parent=gene-LOC102674719
NW_006263353.1	Gnomon	exon	159326	161502	.	-	.	ID=exon-XM_006609007.2-1;Dbxref=GeneID:102681410%2CGenbank:XM_006609007.2;Parent=rna-XM_006609007.2
NW_006263353.1	Gnomon	CDS	2189072	2189479	.	-	0	Name=XP_031370937.1;ID=cds-XP_031370937.1;Dbxref=GeneID:102675302%2CGenbank:XP_031370937.1;Parent=rna-XM_031515077.1
NW_006263353.1	Gnomon	exon	155465	155545	.	-	.	ID=exon-XM_006609007.2-4;Dbxref=GeneID:102681410%2CGenbank:XM_006609007.2;Parent=rna-XM_006609007.2
NW_006263353.1	Gnomon	exon	154669	154905	.	-	.	ID=exon-XM_006609007.2-5;Dbxref=GeneID:102681410%2CGenbank:XM_006609007.2;Parent=rna-XM_006609007.2
NW_006263353.1	Gnomon	exon	157919	158121	.	-	.	ID=exon-XM_006609007.2-2;Dbxref=GeneID:102681410%2CGenbank:XM_006609007.2;Parent=rna-XM_006609007.2
NW_006263353.1	Gnomon	exon	156676	157023	.	-	.	ID=exon-XM_006609007.2-3;Dbxref=GeneID:102681410%2CGenbank:XM_006609007.2;Parent=rna-XM_006609007.2
NW_006263353.1	Gnomon	exon	87974	89331	.	-	.	ID=exon-XR_004151780.1-1;Dbxref=GeneID:116186770%2CGenbank:XR_004151780.1;Parent=rna-XR_004151780.1
NW_006263353.1	Gnomon	exon	87637	87908	.	-	.	ID=exon-XR_004151780.1-2;Dbxref=GeneID:116186770%2CGenbank:XR_004151780.1;Parent=rna-XR_004151780.1
NW_006263353.1	Gnomon	mRNA	2191887	2226148	.	+	.	Name=XM_006609231.2;ID=rna-XM_006609231.2;Dbxref=GeneID:102674422%2CGenbank:XM_006609231.2;Parent=gene-LOC102674422
NW_006263353.1	Gnomon	exon	685387	685522	.	-	.	ID=exon-XM_006609063.2-11;Dbxref=GeneID:102676808%2CGenbank:XM_006609063.2;Parent=rna-XM_006609063.2
NW_006263353.1	Gnomon	exon	684562	684667	.	-	.	ID=exon-XM_006609063.2-12;Dbxref=GeneID:102676808%2CGenbank:XM_006609063.2;Parent=rna-XM_006609063.2
NW_006263353.1	Gnomon	exon	684148	684248	.	-	.	ID=exon-XM_006609063.2-13;Dbxref=GeneID:102676808%2CGenbank:XM_006609063.2;Parent=rna-XM_006609063.2
NW_006263353.1	Gnomon	exon	683315	683604	.	-	.	ID=exon-XM_006609063.2-14;Dbxref=GeneID:102676808%2CGenbank:XM_006609063.2;Parent=rna-XM_006609063.2
NW_006263353.1	Gnomon	exon	686396	686629	.	-	.	ID=exon-XM_006609063.2-10;Dbxref=GeneID:102676808%2CGenbank:XM_006609063.2;Parent=rna-XM_006609063.2
NW_006263353.1	Gnomon	exon	1318181	1318465	.	-	.	ID=exon-XM_006609178.2-3;Dbxref=GeneID:102679441%2CGenbank:XM_006609178.2;Parent=rna-XM_006609178.2
NW_006263353.1	Gnomon	exon	1317981	1318110	.	-	.	ID=exon-XM_006609178.2-4;Dbxref=GeneID:102679441%2CGenbank:XM_006609178.2;Parent=rna-XM_006609178.2
NW_006263353.1	Gnomon	exon	1317481	1317893	.	-	.	ID=exon-XM_006609178.2-5;Dbxref=GeneID:102679441%2CGenbank:XM_006609178.2;Parent=rna-XM_006609178.2
NW_006263353.1	Gnomon	exon	1319014	1319174	.	-	.	ID=exon-XM_006609178.2-1;Dbxref=GeneID:102679441%2CGenbank:XM_006609178.2;Parent=rna-XM_006609178.2
NW_006263353.1	Gnomon	exon	1318547	1318896	.	-	.	ID=exon-XM_006609178.2-2;Dbxref=GeneID:102679441%2CGenbank:XM_006609178.2;Parent=rna-XM_006609178.2
NW_006263353.1	Gnomon	CDS	1219466	1219522	.	+	0	Name=XP_006609186.1;ID=cds-XP_006609186.1;Dbxref=GeneID:102673313%2CGenbank:XP_006609186.1;Parent=rna-XM_006609123.2
NW_006263353.1	Gnomon	CDS	1220683	1220790	.	+	0	Name=XP_006609186.1;ID=cds-XP_006609186.1;Dbxref=GeneID:102673313%2CGenbank:XP_006609186.1;Parent=rna-XM_006609123.2
NW_006263353.1	Gnomon	CDS	1220925	1221070	.	+	0	Name=XP_006609186.1;ID=cds-XP_006609186.1;Dbxref=GeneID:102673313%2CGenbank:XP_006609186.1;Parent=rna-XM_006609123.2
NW_006263353.1	Gnomon	CDS	1221195	1221471	.	+	0	Name=XP_006609186.1;ID=cds-XP_006609186.1;Dbxref=GeneID:102673313%2CGenbank:XP_006609186.1;Parent=rna-XM_006609123.2
NW_006263353.1	Gnomon	CDS	1221552	1221752	.	+	0	Name=XP_006609186.1;ID=cds-XP_006609186.1;Dbxref=GeneID:102673313%2CGenbank:XP_006609186.1;Parent=rna-XM_006609123.2
NW_006263353.1	Gnomon	CDS	1221831	1222071	.	+	0	Name=XP_006609186.1;ID=cds-XP_006609186.1;Dbxref=GeneID:102673313%2CGenbank:XP_006609186.1;Parent=rna-XM_006609123.2
NW_006263353.1	Gnomon	CDS	1222160	1222392	.	+	0	Name=XP_006609186.1;ID=cds-XP_006609186.1;Dbxref=GeneID:102673313%2CGenbank:XP_006609186.1;Parent=rna-XM_006609123.2
NW_006263353.1	Gnomon	CDS	1222524	1222544	.	+	0	Name=XP_006609186.1;ID=cds-XP_006609186.1;Dbxref=GeneID:102673313%2CGenbank:XP_006609186.1;Parent=rna-XM_006609123.2
NW_006263353.1	Gnomon	CDS	1222672	1223038	.	+	0	Name=XP_006609186.1;ID=cds-XP_006609186.1;Dbxref=GeneID:102673313%2CGenbank:XP_006609186.1;Parent=rna-XM_006609123.2
NW_006263353.1	Gnomon	CDS	1223202	1223630	.	+	0	Name=XP_006609186.1;ID=cds-XP_006609186.1;Dbxref=GeneID:102673313%2CGenbank:XP_006609186.1;Parent=rna-XM_006609123.2
NW_006263353.1	Gnomon	CDS	1223716	1223807	.	+	0	Name=XP_006609186.1;ID=cds-XP_006609186.1;Dbxref=GeneID:102673313%2CGenbank:XP_006609186.1;Parent=rna-XM_006609123.2
NW_006263353.1	Gnomon	CDS	1223917	1224010	.	+	0	Name=XP_006609186.1;ID=cds-XP_006609186.1;Dbxref=GeneID:102673313%2CGenbank:XP_006609186.1;Parent=rna-XM_006609123.2
NW_006263353.1	Gnomon	CDS	1224355	1224399	.	+	0	Name=XP_006609186.1;ID=cds-XP_006609186.1;Dbxref=GeneID:102673313%2CGenbank:XP_006609186.1;Parent=rna-XM_006609123.2
NW_006263353.1	Gnomon	CDS	1224700	1224819	.	+	0	Name=XP_006609186.1;ID=cds-XP_006609186.1;Dbxref=GeneID:102673313%2CGenbank:XP_006609186.1;Parent=rna-XM_006609123.2
NW_006263353.1	Gnomon	CDS	1225017	1225088	.	+	0	Name=XP_006609186.1;ID=cds-XP_006609186.1;Dbxref=GeneID:102673313%2CGenbank:XP_006609186.1;Parent=rna-XM_006609123.2
NW_006263353.1	Gnomon	CDS	1225721	1225747	.	+	0	Name=XP_006609186.1;ID=cds-XP_006609186.1;Dbxref=GeneID:102673313%2CGenbank:XP_006609186.1;Parent=rna-XM_006609123.2
NW_006263353.1	Gnomon	CDS	1225890	1226014	.	+	0	Name=XP_006609186.1;ID=cds-XP_006609186.1;Dbxref=GeneID:102673313%2CGenbank:XP_006609186.1;Parent=rna-XM_006609123.2
NW_006263353.1	Gnomon	CDS	1226106	1226345	.	+	0	Name=XP_006609186.1;ID=cds-XP_006609186.1;Dbxref=GeneID:102673313%2CGenbank:XP_006609186.1;Parent=rna-XM_006609123.2
NW_006263353.1	Gnomon	CDS	1226430	1226520	.	+	0	Name=XP_006609186.1;ID=cds-XP_006609186.1;Dbxref=GeneID:102673313%2CGenbank:XP_006609186.1;Parent=rna-XM_006609123.2
NW_006263353.1	Gnomon	CDS	1228388	1228423	.	+	0	Name=XP_006609186.1;ID=cds-XP_006609186.1;Dbxref=GeneID:102673313%2CGenbank:XP_006609186.1;Parent=rna-XM_006609123.2
NW_006263353.1	Gnomon	CDS	1229832	1230001	.	+	0	Name=XP_006609186.1;ID=cds-XP_006609186.1;Dbxref=GeneID:102673313%2CGenbank:XP_006609186.1;Parent=rna-XM_006609123.2
NW_006263353.1	Gnomon	exon	682852	683082	.	+	.	ID=exon-XM_031515067.1-10;Dbxref=GeneID:102678332%2CGenbank:XM_031515067.1;Parent=rna-XM_031515067.1
NW_006263353.1	Gnomon	exon	2935631	2935813	.	+	.	ID=exon-XM_006609307.1-1;Dbxref=GeneID:102673757%2CGenbank:XM_006609307.1;Parent=rna-XM_006609307.1
NW_006263353.1	Gnomon	exon	2936230	2936662	.	+	.	ID=exon-XM_006609307.1-2;Dbxref=GeneID:102673757%2CGenbank:XM_006609307.1;Parent=rna-XM_006609307.1
NW_006263353.1	Gnomon	exon	2936750	2937160	.	+	.	ID=exon-XM_006609307.1-3;Dbxref=GeneID:102673757%2CGenbank:XM_006609307.1;Parent=rna-XM_006609307.1
NW_006263353.1	Gnomon	exon	2937236	2937432	.	+	.	ID=exon-XM_006609307.1-4;Dbxref=GeneID:102673757%2CGenbank:XM_006609307.1;Parent=rna-XM_006609307.1
NW_006263353.1	Gnomon	exon	2937565	2937664	.	+	.	ID=exon-XM_006609307.1-5;Dbxref=GeneID:102673757%2CGenbank:XM_006609307.1;Parent=rna-XM_006609307.1
NW_006263353.1	Gnomon	exon	2937967	2938462	.	+	.	ID=exon-XM_006609307.1-6;Dbxref=GeneID:102673757%2CGenbank:XM_006609307.1;Parent=rna-XM_006609307.1
NW_006263353.1	Gnomon	exon	1226430	1226520	.	+	.	ID=exon-XM_031515047.1-16;Dbxref=GeneID:102673313%2CGenbank:XM_031515047.1;Parent=rna-XM_031515047.1
NW_006263353.1	Gnomon	exon	1228388	1228423	.	+	.	ID=exon-XM_031515047.1-17;Dbxref=GeneID:102673313%2CGenbank:XM_031515047.1;Parent=rna-XM_031515047.1
NW_006263353.1	Gnomon	exon	1225890	1226014	.	+	.	ID=exon-XM_031515047.1-14;Dbxref=GeneID:102673313%2CGenbank:XM_031515047.1;Parent=rna-XM_031515047.1
NW_006263353.1	Gnomon	exon	1226106	1226345	.	+	.	ID=exon-XM_031515047.1-15;Dbxref=GeneID:102673313%2CGenbank:XM_031515047.1;Parent=rna-XM_031515047.1
NW_006263353.1	Gnomon	exon	1223917	1224010	.	+	.	ID=exon-XM_031515047.1-12;Dbxref=GeneID:102673313%2CGenbank:XM_031515047.1;Parent=rna-XM_031515047.1
NW_006263353.1	Gnomon	exon	1224355	1224399	.	+	.	ID=exon-XM_031515047.1-13;Dbxref=GeneID:102673313%2CGenbank:XM_031515047.1;Parent=rna-XM_031515047.1
NW_006263353.1	Gnomon	exon	1223202	1223630	.	+	.	ID=exon-XM_031515047.1-10;Dbxref=GeneID:102673313%2CGenbank:XM_031515047.1;Parent=rna-XM_031515047.1
NW_006263353.1	Gnomon	exon	1223716	1223807	.	+	.	ID=exon-XM_031515047.1-11;Dbxref=GeneID:102673313%2CGenbank:XM_031515047.1;Parent=rna-XM_031515047.1
NW_006263353.1	Gnomon	exon	1229832	1230114	.	+	.	ID=exon-XM_031515047.1-18;Dbxref=GeneID:102673313%2CGenbank:XM_031515047.1;Parent=rna-XM_031515047.1
NW_006263353.1	Gnomon	mRNA	1219225	1230116	.	+	.	Name=XM_031515038.1;ID=rna-XM_031515038.1;Dbxref=GeneID:102673313%2CGenbank:XM_031515038.1;Parent=gene-LOC102673313
NW_006263353.1	Gnomon	exon	1055915	1056077	.	-	.	ID=exon-XM_031514979.1-6;Dbxref=GeneID:102681484%2CGenbank:XM_031514979.1;Parent=rna-XM_031514979.1
NW_006263353.1	Gnomon	exon	1055314	1055866	.	-	.	ID=exon-XM_031514979.1-7;Dbxref=GeneID:102681484%2CGenbank:XM_031514979.1;Parent=rna-XM_031514979.1
NW_006263353.1	Gnomon	exon	1057374	1057490	.	-	.	ID=exon-XM_031514979.1-4;Dbxref=GeneID:102681484%2CGenbank:XM_031514979.1;Parent=rna-XM_031514979.1
NW_006263353.1	Gnomon	exon	1056163	1057293	.	-	.	ID=exon-XM_031514979.1-5;Dbxref=GeneID:102681484%2CGenbank:XM_031514979.1;Parent=rna-XM_031514979.1
NW_006263353.1	Gnomon	exon	1058143	1058507	.	-	.	ID=exon-XM_031514979.1-2;Dbxref=GeneID:102681484%2CGenbank:XM_031514979.1;Parent=rna-XM_031514979.1
NW_006263353.1	Gnomon	exon	1057566	1057934	.	-	.	ID=exon-XM_031514979.1-3;Dbxref=GeneID:102681484%2CGenbank:XM_031514979.1;Parent=rna-XM_031514979.1
NW_006263353.1	Gnomon	exon	1058570	1058930	.	-	.	ID=exon-XM_031514979.1-1;Dbxref=GeneID:102681484%2CGenbank:XM_031514979.1;Parent=rna-XM_031514979.1
NW_006263353.1	Gnomon	exon	1055114	1055234	.	-	.	ID=exon-XM_031514979.1-8;Dbxref=GeneID:102681484%2CGenbank:XM_031514979.1;Parent=rna-XM_031514979.1
NW_006263353.1	Gnomon	exon	1054652	1055053	.	-	.	ID=exon-XM_031514979.1-9;Dbxref=GeneID:102681484%2CGenbank:XM_031514979.1;Parent=rna-XM_031514979.1
NW_006263353.1	Gnomon	exon	1305226	1305365	.	-	.	ID=exon-XM_031515085.1-3;Dbxref=GeneID:102680032%2CGenbank:XM_031515085.1;Parent=rna-XM_031515085.1
NW_006263353.1	Gnomon	exon	1303533	1303788	.	-	.	ID=exon-XM_031515085.1-4;Dbxref=GeneID:102680032%2CGenbank:XM_031515085.1;Parent=rna-XM_031515085.1
NW_006263353.1	Gnomon	exon	1303181	1303454	.	-	.	ID=exon-XM_031515085.1-5;Dbxref=GeneID:102680032%2CGenbank:XM_031515085.1;Parent=rna-XM_031515085.1
NW_006263353.1	Gnomon	exon	1301951	1303107	.	-	.	ID=exon-XM_031515085.1-6;Dbxref=GeneID:102680032%2CGenbank:XM_031515085.1;Parent=rna-XM_031515085.1
NW_006263353.1	Gnomon	exon	1307909	1308056	.	-	.	ID=exon-XM_031515085.1-1;Dbxref=GeneID:102680032%2CGenbank:XM_031515085.1;Parent=rna-XM_031515085.1
NW_006263353.1	Gnomon	exon	1305508	1305627	.	-	.	ID=exon-XM_031515085.1-2;Dbxref=GeneID:102680032%2CGenbank:XM_031515085.1;Parent=rna-XM_031515085.1
NW_006263353.1	Gnomon	CDS	2220157	2220392	.	+	0	Name=XP_031370934.1;ID=cds-XP_031370934.1;Dbxref=GeneID:102674422%2CGenbank:XP_031370934.1;Parent=rna-XM_031515074.1
NW_006263353.1	Gnomon	CDS	2222746	2222947	.	+	0	Name=XP_031370934.1;ID=cds-XP_031370934.1;Dbxref=GeneID:102674422%2CGenbank:XP_031370934.1;Parent=rna-XM_031515074.1
NW_006263353.1	Gnomon	CDS	2223028	2223115	.	+	0	Name=XP_031370934.1;ID=cds-XP_031370934.1;Dbxref=GeneID:102674422%2CGenbank:XP_031370934.1;Parent=rna-XM_031515074.1
NW_006263353.1	Gnomon	CDS	2223197	2223282	.	+	0	Name=XP_031370934.1;ID=cds-XP_031370934.1;Dbxref=GeneID:102674422%2CGenbank:XP_031370934.1;Parent=rna-XM_031515074.1
NW_006263353.1	Gnomon	CDS	2223370	2223960	.	+	0	Name=XP_031370934.1;ID=cds-XP_031370934.1;Dbxref=GeneID:102674422%2CGenbank:XP_031370934.1;Parent=rna-XM_031515074.1
NW_006263353.1	Gnomon	CDS	2224249	2224446	.	+	0	Name=XP_031370934.1;ID=cds-XP_031370934.1;Dbxref=GeneID:102674422%2CGenbank:XP_031370934.1;Parent=rna-XM_031515074.1
NW_006263353.1	Gnomon	CDS	2224567	2224865	.	+	0	Name=XP_031370934.1;ID=cds-XP_031370934.1;Dbxref=GeneID:102674422%2CGenbank:XP_031370934.1;Parent=rna-XM_031515074.1
NW_006263353.1	Gnomon	CDS	2225102	2225405	.	+	0	Name=XP_031370934.1;ID=cds-XP_031370934.1;Dbxref=GeneID:102674422%2CGenbank:XP_031370934.1;Parent=rna-XM_031515074.1
NW_006263353.1	Gnomon	CDS	2225621	2225695	.	+	0	Name=XP_031370934.1;ID=cds-XP_031370934.1;Dbxref=GeneID:102674422%2CGenbank:XP_031370934.1;Parent=rna-XM_031515074.1
NW_006263353.1	Gnomon	exon	1003986	1004149	.	-	.	ID=exon-XM_031515013.1-4;Dbxref=GeneID:102680641%2CGenbank:XM_031515013.1;Parent=rna-XM_031515013.1
NW_006263353.1	Gnomon	exon	1002439	1003827	.	-	.	ID=exon-XM_031515013.1-5;Dbxref=GeneID:102680641%2CGenbank:XM_031515013.1;Parent=rna-XM_031515013.1
NW_006263353.1	Gnomon	exon	1004601	1004631	.	-	.	ID=exon-XM_031515013.1-2;Dbxref=GeneID:102680641%2CGenbank:XM_031515013.1;Parent=rna-XM_031515013.1
NW_006263353.1	Gnomon	exon	1004244	1004406	.	-	.	ID=exon-XM_031515013.1-3;Dbxref=GeneID:102680641%2CGenbank:XM_031515013.1;Parent=rna-XM_031515013.1
NW_006263353.1	Gnomon	lnc_RNA	927669	929392	.	-	.	Name=XR_420765.2;ID=rna-XR_420765.2;Dbxref=GeneID:102677777%2CGenbank:XR_420765.2;Parent=gene-LOC102677777
NW_006263353.1	Gnomon	exon	1020079	1020588	.	-	.	ID=exon-XM_031515013.1-1;Dbxref=GeneID:102680641%2CGenbank:XM_031515013.1;Parent=rna-XM_031515013.1
NW_006263353.1	Gnomon	exon	3193257	3193525	.	+	.	ID=exon-XR_004151779.1-1;Dbxref=GeneID:116186769%2CGenbank:XR_004151779.1;Parent=rna-XR_004151779.1
NW_006263353.1	Gnomon	exon	3194264	3194568	.	+	.	ID=exon-XR_004151779.1-2;Dbxref=GeneID:116186769%2CGenbank:XR_004151779.1;Parent=rna-XR_004151779.1
NW_006263353.1	Gnomon	mRNA	364640	367450	.	+	.	Name=XM_031514939.1;ID=rna-XM_031514939.1;Dbxref=GeneID:102674553%2CGenbank:XM_031514939.1;Parent=gene-LOC102674553
NW_006263353.1	Gnomon	exon	1247073	1247478	.	-	.	ID=exon-XM_006609155.2-8;Dbxref=GeneID:102676712%2CGenbank:XM_006609155.2;Parent=rna-XM_006609155.2
NW_006263353.1	Gnomon	exon	1246827	1246990	.	-	.	ID=exon-XM_006609155.2-9;Dbxref=GeneID:102676712%2CGenbank:XM_006609155.2;Parent=rna-XM_006609155.2
NW_006263353.1	Gnomon	exon	1249748	1249815	.	-	.	ID=exon-XM_006609155.2-1;Dbxref=GeneID:102676712%2CGenbank:XM_006609155.2;Parent=rna-XM_006609155.2
NW_006263353.1	Gnomon	exon	1249285	1249494	.	-	.	ID=exon-XM_006609155.2-2;Dbxref=GeneID:102676712%2CGenbank:XM_006609155.2;Parent=rna-XM_006609155.2
NW_006263353.1	Gnomon	exon	1249005	1249195	.	-	.	ID=exon-XM_006609155.2-3;Dbxref=GeneID:102676712%2CGenbank:XM_006609155.2;Parent=rna-XM_006609155.2
NW_006263353.1	Gnomon	exon	1248725	1248927	.	-	.	ID=exon-XM_006609155.2-4;Dbxref=GeneID:102676712%2CGenbank:XM_006609155.2;Parent=rna-XM_006609155.2
NW_006263353.1	Gnomon	exon	1248215	1248657	.	-	.	ID=exon-XM_006609155.2-5;Dbxref=GeneID:102676712%2CGenbank:XM_006609155.2;Parent=rna-XM_006609155.2
NW_006263353.1	Gnomon	exon	1247874	1248135	.	-	.	ID=exon-XM_006609155.2-6;Dbxref=GeneID:102676712%2CGenbank:XM_006609155.2;Parent=rna-XM_006609155.2
NW_006263353.1	Gnomon	exon	1247565	1247736	.	-	.	ID=exon-XM_006609155.2-7;Dbxref=GeneID:102676712%2CGenbank:XM_006609155.2;Parent=rna-XM_006609155.2
NW_006263353.1	Gnomon	gene	3067044	3101616	.	+	.	Name=LOC102675034;ID=gene-LOC102675034;Dbxref=GeneID:102675034
NW_006263353.1	Gnomon	exon	1103747	1103880	.	-	.	ID=exon-XM_031515081.1-18;Dbxref=GeneID:102671396%2CGenbank:XM_031515081.1;Parent=rna-XM_031515081.1
NW_006263353.1	Gnomon	exon	1103496	1103654	.	-	.	ID=exon-XM_031515081.1-19;Dbxref=GeneID:102671396%2CGenbank:XM_031515081.1;Parent=rna-XM_031515081.1
NW_006263353.1	Gnomon	exon	1104278	1104473	.	-	.	ID=exon-XM_031515081.1-16;Dbxref=GeneID:102671396%2CGenbank:XM_031515081.1;Parent=rna-XM_031515081.1
NW_006263353.1	Gnomon	exon	1103961	1104047	.	-	.	ID=exon-XM_031515081.1-17;Dbxref=GeneID:102671396%2CGenbank:XM_031515081.1;Parent=rna-XM_031515081.1
NW_006263353.1	Gnomon	exon	1102475	1102562	.	-	.	ID=exon-XM_031515081.1-21;Dbxref=GeneID:102671396%2CGenbank:XM_031515081.1;Parent=rna-XM_031515081.1
NW_006263353.1	Gnomon	exon	1101736	1101875	.	-	.	ID=exon-XM_031515081.1-22;Dbxref=GeneID:102671396%2CGenbank:XM_031515081.1;Parent=rna-XM_031515081.1
NW_006263353.1	Gnomon	exon	1102650	1102841	.	-	.	ID=exon-XM_031515081.1-20;Dbxref=GeneID:102671396%2CGenbank:XM_031515081.1;Parent=rna-XM_031515081.1
NW_006263353.1	Gnomon	exon	1098647	1098776	.	-	.	ID=exon-XM_031515081.1-25;Dbxref=GeneID:102671396%2CGenbank:XM_031515081.1;Parent=rna-XM_031515081.1
NW_006263353.1	Gnomon	exon	1098344	1098560	.	-	.	ID=exon-XM_031515081.1-26;Dbxref=GeneID:102671396%2CGenbank:XM_031515081.1;Parent=rna-XM_031515081.1
NW_006263353.1	Gnomon	exon	1100413	1100553	.	-	.	ID=exon-XM_031515081.1-23;Dbxref=GeneID:102671396%2CGenbank:XM_031515081.1;Parent=rna-XM_031515081.1
NW_006263353.1	Gnomon	exon	1099195	1099339	.	-	.	ID=exon-XM_031515081.1-24;Dbxref=GeneID:102671396%2CGenbank:XM_031515081.1;Parent=rna-XM_031515081.1
NW_006263353.1	Gnomon	exon	1093950	1093958	.	-	.	ID=exon-XM_031515081.1-29;Dbxref=GeneID:102671396%2CGenbank:XM_031515081.1;Parent=rna-XM_031515081.1
NW_006263353.1	Gnomon	exon	1097558	1097830	.	-	.	ID=exon-XM_031515081.1-27;Dbxref=GeneID:102671396%2CGenbank:XM_031515081.1;Parent=rna-XM_031515081.1
NW_006263353.1	Gnomon	exon	1097017	1097196	.	-	.	ID=exon-XM_031515081.1-28;Dbxref=GeneID:102671396%2CGenbank:XM_031515081.1;Parent=rna-XM_031515081.1
NW_006263353.1	Gnomon	exon	1087114	1087247	.	-	.	ID=exon-XM_031515081.1-32;Dbxref=GeneID:102671396%2CGenbank:XM_031515081.1;Parent=rna-XM_031515081.1
NW_006263353.1	Gnomon	exon	1086492	1086698	.	-	.	ID=exon-XM_031515081.1-33;Dbxref=GeneID:102671396%2CGenbank:XM_031515081.1;Parent=rna-XM_031515081.1
NW_006263353.1	Gnomon	exon	1087817	1087889	.	-	.	ID=exon-XM_031515081.1-30;Dbxref=GeneID:102671396%2CGenbank:XM_031515081.1;Parent=rna-XM_031515081.1
NW_006263353.1	Gnomon	exon	1087448	1087494	.	-	.	ID=exon-XM_031515081.1-31;Dbxref=GeneID:102671396%2CGenbank:XM_031515081.1;Parent=rna-XM_031515081.1
NW_006263353.1	Gnomon	mRNA	1219225	1230115	.	+	.	Name=XM_031515037.1;ID=rna-XM_031515037.1;Dbxref=GeneID:102673313%2CGenbank:XM_031515037.1;Parent=gene-LOC102673313
NW_006263353.1	Gnomon	CDS	1148551	1148826	.	+	0	Name=XP_006609184.1;ID=cds-XP_006609184.1;Dbxref=GeneID:102672966%2CGenbank:XP_006609184.1;Parent=rna-XM_006609121.2
NW_006263353.1	Gnomon	CDS	1149318	1149590	.	+	0	Name=XP_006609184.1;ID=cds-XP_006609184.1;Dbxref=GeneID:102672966%2CGenbank:XP_006609184.1;Parent=rna-XM_006609121.2
NW_006263353.1	Gnomon	CDS	1150002	1150154	.	+	0	Name=XP_006609184.1;ID=cds-XP_006609184.1;Dbxref=GeneID:102672966%2CGenbank:XP_006609184.1;Parent=rna-XM_006609121.2
NW_006263353.1	Gnomon	mRNA	1219225	1230134	.	+	.	Name=XM_006609135.2;ID=rna-XM_006609135.2;Dbxref=GeneID:102673313%2CGenbank:XM_006609135.2;Parent=gene-LOC102673313
NW_006263353.1	Gnomon	CDS	2169646	2169738	.	-	0	Name=XP_031370935.1;ID=cds-XP_031370935.1;Dbxref=GeneID:102675755%2CGenbank:XP_031370935.1;Parent=rna-XM_031515075.1
NW_006263353.1	Gnomon	CDS	2169401	2169565	.	-	0	Name=XP_031370935.1;ID=cds-XP_031370935.1;Dbxref=GeneID:102675755%2CGenbank:XP_031370935.1;Parent=rna-XM_031515075.1
NW_006263353.1	Gnomon	CDS	2168784	2169074	.	-	0	Name=XP_031370935.1;ID=cds-XP_031370935.1;Dbxref=GeneID:102675755%2CGenbank:XP_031370935.1;Parent=rna-XM_031515075.1
NW_006263353.1	Gnomon	exon	1108291	1108985	.	-	.	ID=exon-XM_031515081.1-10;Dbxref=GeneID:102671396%2CGenbank:XM_031515081.1;Parent=rna-XM_031515081.1
NW_006263353.1	Gnomon	exon	1107499	1107737	.	-	.	ID=exon-XM_031515081.1-11;Dbxref=GeneID:102671396%2CGenbank:XM_031515081.1;Parent=rna-XM_031515081.1
NW_006263353.1	Gnomon	exon	1105102	1105170	.	-	.	ID=exon-XM_031515081.1-14;Dbxref=GeneID:102671396%2CGenbank:XM_031515081.1;Parent=rna-XM_031515081.1
NW_006263353.1	Gnomon	exon	1104796	1104996	.	-	.	ID=exon-XM_031515081.1-15;Dbxref=GeneID:102671396%2CGenbank:XM_031515081.1;Parent=rna-XM_031515081.1
NW_006263353.1	Gnomon	exon	1106669	1106863	.	-	.	ID=exon-XM_031515081.1-12;Dbxref=GeneID:102671396%2CGenbank:XM_031515081.1;Parent=rna-XM_031515081.1
NW_006263353.1	Gnomon	exon	1105446	1105781	.	-	.	ID=exon-XM_031515081.1-13;Dbxref=GeneID:102671396%2CGenbank:XM_031515081.1;Parent=rna-XM_031515081.1
NW_006263353.1	Gnomon	exon	3087659	3087752	.	+	.	ID=exon-XM_006609355.2-2;Dbxref=GeneID:102680418%2CGenbank:XM_006609355.2;Parent=rna-XM_006609355.2
NW_006263353.1	Gnomon	exon	3087832	3087939	.	+	.	ID=exon-XM_006609355.2-3;Dbxref=GeneID:102680418%2CGenbank:XM_006609355.2;Parent=rna-XM_006609355.2
NW_006263353.1	Gnomon	exon	3088086	3088357	.	+	.	ID=exon-XM_006609355.2-4;Dbxref=GeneID:102680418%2CGenbank:XM_006609355.2;Parent=rna-XM_006609355.2
NW_006263353.1	Gnomon	exon	3084799	3084828	.	+	.	ID=exon-XM_006609355.2-1;Dbxref=GeneID:102680418%2CGenbank:XM_006609355.2;Parent=rna-XM_006609355.2
NW_006263353.1	Gnomon	exon	1308721	1309038	.	+	.	ID=exon-XM_031514978.1-1;Dbxref=GeneID:102679568%2CGenbank:XM_031514978.1;Parent=rna-XM_031514978.1
NW_006263353.1	Gnomon	exon	1312105	1312328	.	+	.	ID=exon-XM_031514978.1-2;Dbxref=GeneID:102679568%2CGenbank:XM_031514978.1;Parent=rna-XM_031514978.1
NW_006263353.1	Gnomon	exon	1312538	1312939	.	+	.	ID=exon-XM_031514978.1-3;Dbxref=GeneID:102679568%2CGenbank:XM_031514978.1;Parent=rna-XM_031514978.1
NW_006263353.1	Gnomon	exon	1313035	1313256	.	+	.	ID=exon-XM_031514978.1-4;Dbxref=GeneID:102679568%2CGenbank:XM_031514978.1;Parent=rna-XM_031514978.1
NW_006263353.1	Gnomon	exon	1313521	1313804	.	+	.	ID=exon-XM_031514978.1-5;Dbxref=GeneID:102679568%2CGenbank:XM_031514978.1;Parent=rna-XM_031514978.1
NW_006263353.1	Gnomon	exon	1313960	1314263	.	+	.	ID=exon-XM_031514978.1-6;Dbxref=GeneID:102679568%2CGenbank:XM_031514978.1;Parent=rna-XM_031514978.1
NW_006263353.1	Gnomon	exon	1314373	1314529	.	+	.	ID=exon-XM_031514978.1-7;Dbxref=GeneID:102679568%2CGenbank:XM_031514978.1;Parent=rna-XM_031514978.1
NW_006263353.1	Gnomon	exon	1315260	1315403	.	+	.	ID=exon-XM_031514978.1-8;Dbxref=GeneID:102679568%2CGenbank:XM_031514978.1;Parent=rna-XM_031514978.1
NW_006263353.1	Gnomon	exon	1315639	1316548	.	+	.	ID=exon-XM_031514978.1-9;Dbxref=GeneID:102679568%2CGenbank:XM_031514978.1;Parent=rna-XM_031514978.1
NW_006263353.1	Gnomon	exon	1792646	1792914	.	+	.	ID=exon-XM_006609206.2-1;Dbxref=GeneID:102671298%2CGenbank:XM_006609206.2;Parent=rna-XM_006609206.2
NW_006263353.1	Gnomon	exon	1792991	1793544	.	+	.	ID=exon-XM_006609206.2-2;Dbxref=GeneID:102671298%2CGenbank:XM_006609206.2;Parent=rna-XM_006609206.2
NW_006263353.1	Gnomon	exon	1793633	1794332	.	+	.	ID=exon-XM_006609206.2-3;Dbxref=GeneID:102671298%2CGenbank:XM_006609206.2;Parent=rna-XM_006609206.2
NW_006263353.1	Gnomon	exon	1794422	1794885	.	+	.	ID=exon-XM_006609206.2-4;Dbxref=GeneID:102671298%2CGenbank:XM_006609206.2;Parent=rna-XM_006609206.2
NW_006263353.1	Gnomon	exon	2900861	2901014	.	-	.	ID=exon-XM_006609297.2-10;Dbxref=GeneID:102672561%2CGenbank:XM_006609297.2;Parent=rna-XM_006609297.2
NW_006263353.1	Gnomon	exon	2900681	2900798	.	-	.	ID=exon-XM_006609297.2-11;Dbxref=GeneID:102672561%2CGenbank:XM_006609297.2;Parent=rna-XM_006609297.2
NW_006263353.1	Gnomon	exon	2900294	2900481	.	-	.	ID=exon-XM_006609297.2-12;Dbxref=GeneID:102672561%2CGenbank:XM_006609297.2;Parent=rna-XM_006609297.2
NW_006263353.1	Gnomon	exon	2899565	2899734	.	-	.	ID=exon-XM_006609297.2-13;Dbxref=GeneID:102672561%2CGenbank:XM_006609297.2;Parent=rna-XM_006609297.2
NW_006263353.1	Gnomon	gene	2341804	2349658	.	-	.	Name=LOC102679524;ID=gene-LOC102679524;Dbxref=GeneID:102679524
NW_006263353.1	Gnomon	gene	947404	972350	.	+	.	Name=LOC102679523;ID=gene-LOC102679523;Dbxref=GeneID:102679523
NW_006263353.1	Gnomon	exon	2190634	2190643	.	-	.	ID=exon-XR_420786.2-2;Dbxref=GeneID:102675434%2CGenbank:XR_420786.2;Parent=rna-XR_420786.2
NW_006263353.1	Gnomon	exon	2177569	2177688	.	-	.	ID=exon-XR_420786.2-3;Dbxref=GeneID:102675434%2CGenbank:XR_420786.2;Parent=rna-XR_420786.2
NW_006263353.1	Gnomon	exon	2199272	2199292	.	-	.	ID=exon-XR_420786.2-1;Dbxref=GeneID:102675434%2CGenbank:XR_420786.2;Parent=rna-XR_420786.2
NW_006263353.1	Gnomon	CDS	2012014	2012151	.	-	0	Name=XP_006609281.1;ID=cds-XP_006609281.1;Dbxref=GeneID:102672915%2CGenbank:XP_006609281.1;Parent=rna-XM_006609218.2
NW_006263353.1	Gnomon	CDS	2010328	2011679	.	-	0	Name=XP_006609281.1;ID=cds-XP_006609281.1;Dbxref=GeneID:102672915%2CGenbank:XP_006609281.1;Parent=rna-XM_006609218.2
NW_006263353.1	Gnomon	CDS	2010036	2010252	.	-	0	Name=XP_006609281.1;ID=cds-XP_006609281.1;Dbxref=GeneID:102672915%2CGenbank:XP_006609281.1;Parent=rna-XM_006609218.2
NW_006263353.1	Gnomon	CDS	2009544	2009963	.	-	0	Name=XP_006609281.1;ID=cds-XP_006609281.1;Dbxref=GeneID:102672915%2CGenbank:XP_006609281.1;Parent=rna-XM_006609218.2
NW_006263353.1	Gnomon	CDS	2007971	2008006	.	-	0	Name=XP_006609281.1;ID=cds-XP_006609281.1;Dbxref=GeneID:102672915%2CGenbank:XP_006609281.1;Parent=rna-XM_006609218.2
NW_006263353.1	Gnomon	exon	233310	233455	.	-	.	ID=exon-XM_031514957.1-10;Dbxref=GeneID:102677780%2CGenbank:XM_031514957.1;Parent=rna-XM_031514957.1
NW_006263353.1	Gnomon	exon	232981	233226	.	-	.	ID=exon-XM_031514957.1-11;Dbxref=GeneID:102677780%2CGenbank:XM_031514957.1;Parent=rna-XM_031514957.1
NW_006263353.1	Gnomon	exon	232776	232914	.	-	.	ID=exon-XM_031514957.1-12;Dbxref=GeneID:102677780%2CGenbank:XM_031514957.1;Parent=rna-XM_031514957.1
NW_006263353.1	Gnomon	mRNA	2196866	2226148	.	+	.	Name=XM_006609234.2;ID=rna-XM_006609234.2;Dbxref=GeneID:102674422%2CGenbank:XM_006609234.2;Parent=gene-LOC102674422
NW_006263353.1	Gnomon	gene	192487	197411	.	+	.	Name=LOC102680599;ID=gene-LOC102680599;Dbxref=GeneID:102680599
NW_006263353.1	Gnomon	gene	1308711	1316548	.	+	.	Name=LOC102679568;ID=gene-LOC102679568;Dbxref=GeneID:102679568
NW_006263353.1	Gnomon	gene	2330039	2334602	.	-	.	Name=LOC102679569;ID=gene-LOC102679569;Dbxref=GeneID:102679569
NW_006263353.1	Gnomon	gene	3102329	3104798	.	+	.	Name=LOC102680556;ID=gene-LOC102680556;Dbxref=GeneID:102680556
NW_006263353.1	Gnomon	exon	1168309	1168491	.	-	.	ID=exon-XM_031514947.1-16;Dbxref=GeneID:102675532%2CGenbank:XM_031514947.1;Parent=rna-XM_031514947.1
NW_006263353.1	Gnomon	exon	1167936	1168230	.	-	.	ID=exon-XM_031514947.1-17;Dbxref=GeneID:102675532%2CGenbank:XM_031514947.1;Parent=rna-XM_031514947.1
NW_006263353.1	Gnomon	exon	1169519	1169674	.	-	.	ID=exon-XM_031514947.1-12;Dbxref=GeneID:102675532%2CGenbank:XM_031514947.1;Parent=rna-XM_031514947.1
NW_006263353.1	Gnomon	exon	1169035	1169211	.	-	.	ID=exon-XM_031514947.1-13;Dbxref=GeneID:102675532%2CGenbank:XM_031514947.1;Parent=rna-XM_031514947.1
NW_006263353.1	Gnomon	exon	1168840	1168950	.	-	.	ID=exon-XM_031514947.1-14;Dbxref=GeneID:102675532%2CGenbank:XM_031514947.1;Parent=rna-XM_031514947.1
NW_006263353.1	Gnomon	exon	1168569	1168778	.	-	.	ID=exon-XM_031514947.1-15;Dbxref=GeneID:102675532%2CGenbank:XM_031514947.1;Parent=rna-XM_031514947.1
NW_006263353.1	Gnomon	exon	1171039	1171203	.	-	.	ID=exon-XM_031514947.1-10;Dbxref=GeneID:102675532%2CGenbank:XM_031514947.1;Parent=rna-XM_031514947.1
NW_006263353.1	Gnomon	exon	1170512	1170718	.	-	.	ID=exon-XM_031514947.1-11;Dbxref=GeneID:102675532%2CGenbank:XM_031514947.1;Parent=rna-XM_031514947.1
NW_006263353.1	Gnomon	lnc_RNA	874620	884317	.	-	.	Name=XR_420767.2;ID=rna-XR_420767.2;Dbxref=GeneID:102678567%2CGenbank:XR_420767.2;Parent=gene-LOC102678567
NW_006263353.1	Gnomon	exon	1301689	1301861	.	-	.	ID=exon-XM_031515085.1-7;Dbxref=GeneID:102680032%2CGenbank:XM_031515085.1;Parent=rna-XM_031515085.1
NW_006263353.1	Gnomon	exon	1301235	1301613	.	-	.	ID=exon-XM_031515085.1-8;Dbxref=GeneID:102680032%2CGenbank:XM_031515085.1;Parent=rna-XM_031515085.1
NW_006263353.1	Gnomon	exon	1299132	1301002	.	-	.	ID=exon-XM_031515085.1-9;Dbxref=GeneID:102680032%2CGenbank:XM_031515085.1;Parent=rna-XM_031515085.1
NW_006263353.1	Gnomon	CDS	2012014	2012151	.	-	0	Name=XP_006609280.1;ID=cds-XP_006609280.1;Dbxref=GeneID:102672915%2CGenbank:XP_006609280.1;Parent=rna-XM_006609217.2
NW_006263353.1	Gnomon	CDS	2010328	2011679	.	-	0	Name=XP_006609280.1;ID=cds-XP_006609280.1;Dbxref=GeneID:102672915%2CGenbank:XP_006609280.1;Parent=rna-XM_006609217.2
NW_006263353.1	Gnomon	CDS	2010036	2010252	.	-	0	Name=XP_006609280.1;ID=cds-XP_006609280.1;Dbxref=GeneID:102672915%2CGenbank:XP_006609280.1;Parent=rna-XM_006609217.2
NW_006263353.1	Gnomon	CDS	2009544	2009963	.	-	0	Name=XP_006609280.1;ID=cds-XP_006609280.1;Dbxref=GeneID:102672915%2CGenbank:XP_006609280.1;Parent=rna-XM_006609217.2
NW_006263353.1	Gnomon	CDS	2009272	2009469	.	-	0	Name=XP_006609280.1;ID=cds-XP_006609280.1;Dbxref=GeneID:102672915%2CGenbank:XP_006609280.1;Parent=rna-XM_006609217.2
NW_006263353.1	Gnomon	exon	2286269	2286428	.	+	.	ID=exon-XM_006609254.2-1;Dbxref=GeneID:102677779%2CGenbank:XM_006609254.2;Parent=rna-XM_006609254.2
NW_006263353.1	Gnomon	exon	2286760	2286824	.	+	.	ID=exon-XM_006609254.2-2;Dbxref=GeneID:102677779%2CGenbank:XM_006609254.2;Parent=rna-XM_006609254.2
NW_006263353.1	Gnomon	exon	2287003	2287329	.	+	.	ID=exon-XM_006609254.2-3;Dbxref=GeneID:102677779%2CGenbank:XM_006609254.2;Parent=rna-XM_006609254.2
NW_006263353.1	Gnomon	exon	2287448	2287757	.	+	.	ID=exon-XM_006609254.2-4;Dbxref=GeneID:102677779%2CGenbank:XM_006609254.2;Parent=rna-XM_006609254.2
NW_006263353.1	Gnomon	gene	2463910	2483698	.	+	.	Name=LOC102679645;ID=gene-LOC102679645;Dbxref=GeneID:102679645
NW_006263353.1	Gnomon	exon	2287909	2288082	.	+	.	ID=exon-XM_006609254.2-5;Dbxref=GeneID:102677779%2CGenbank:XM_006609254.2;Parent=rna-XM_006609254.2
NW_006263353.1	Gnomon	exon	2288202	2288264	.	+	.	ID=exon-XM_006609254.2-6;Dbxref=GeneID:102677779%2CGenbank:XM_006609254.2;Parent=rna-XM_006609254.2
NW_006263353.1	Gnomon	exon	2288341	2289297	.	+	.	ID=exon-XM_006609254.2-7;Dbxref=GeneID:102677779%2CGenbank:XM_006609254.2;Parent=rna-XM_006609254.2
NW_006263353.1	Gnomon	gene	2339335	2342163	.	-	.	Name=LOC102680600;ID=gene-LOC102680600;Dbxref=GeneID:102680600
NW_006263353.1	Gnomon	exon	2204554	2204652	.	-	.	ID=exon-XR_004151793.1-2;Dbxref=GeneID:116186778%2CGenbank:XR_004151793.1;Parent=rna-XR_004151793.1
NW_006263353.1	Gnomon	exon	2203474	2203934	.	-	.	ID=exon-XR_004151793.1-3;Dbxref=GeneID:116186778%2CGenbank:XR_004151793.1;Parent=rna-XR_004151793.1
NW_006263353.1	Gnomon	exon	2204815	2204863	.	-	.	ID=exon-XR_004151793.1-1;Dbxref=GeneID:116186778%2CGenbank:XR_004151793.1;Parent=rna-XR_004151793.1
NW_006263353.1	Gnomon	exon	1308711	1309038	.	+	.	ID=exon-XM_006609180.2-1;Dbxref=GeneID:102679568%2CGenbank:XM_006609180.2;Parent=rna-XM_006609180.2
NW_006263353.1	Gnomon	exon	1312538	1312939	.	+	.	ID=exon-XM_006609180.2-2;Dbxref=GeneID:102679568%2CGenbank:XM_006609180.2;Parent=rna-XM_006609180.2
NW_006263353.1	Gnomon	exon	1313035	1313256	.	+	.	ID=exon-XM_006609180.2-3;Dbxref=GeneID:102679568%2CGenbank:XM_006609180.2;Parent=rna-XM_006609180.2
NW_006263353.1	Gnomon	exon	1313521	1313804	.	+	.	ID=exon-XM_006609180.2-4;Dbxref=GeneID:102679568%2CGenbank:XM_006609180.2;Parent=rna-XM_006609180.2
NW_006263353.1	Gnomon	exon	1313960	1314263	.	+	.	ID=exon-XM_006609180.2-5;Dbxref=GeneID:102679568%2CGenbank:XM_006609180.2;Parent=rna-XM_006609180.2
NW_006263353.1	Gnomon	exon	1314373	1314529	.	+	.	ID=exon-XM_006609180.2-6;Dbxref=GeneID:102679568%2CGenbank:XM_006609180.2;Parent=rna-XM_006609180.2
NW_006263353.1	Gnomon	exon	1315260	1315425	.	+	.	ID=exon-XM_006609180.2-7;Dbxref=GeneID:102679568%2CGenbank:XM_006609180.2;Parent=rna-XM_006609180.2
NW_006263353.1	Gnomon	mRNA	1219225	1230135	.	+	.	Name=XM_031515039.1;ID=rna-XM_031515039.1;Dbxref=GeneID:102673313%2CGenbank:XM_031515039.1;Parent=gene-LOC102673313
NW_006263353.1	Gnomon	exon	974325	974495	.	-	.	ID=exon-XM_006609078.2-6;Dbxref=GeneID:102679232%2CGenbank:XM_006609078.2;Parent=rna-XM_006609078.2
NW_006263353.1	Gnomon	exon	972932	974250	.	-	.	ID=exon-XM_006609078.2-7;Dbxref=GeneID:102679232%2CGenbank:XM_006609078.2;Parent=rna-XM_006609078.2
NW_006263353.1	Gnomon	exon	976106	976302	.	-	.	ID=exon-XM_006609078.2-4;Dbxref=GeneID:102679232%2CGenbank:XM_006609078.2;Parent=rna-XM_006609078.2
NW_006263353.1	Gnomon	exon	974585	974743	.	-	.	ID=exon-XM_006609078.2-5;Dbxref=GeneID:102679232%2CGenbank:XM_006609078.2;Parent=rna-XM_006609078.2
NW_006263353.1	Gnomon	exon	979541	979629	.	-	.	ID=exon-XM_006609078.2-2;Dbxref=GeneID:102679232%2CGenbank:XM_006609078.2;Parent=rna-XM_006609078.2
NW_006263353.1	Gnomon	exon	976393	976488	.	-	.	ID=exon-XM_006609078.2-3;Dbxref=GeneID:102679232%2CGenbank:XM_006609078.2;Parent=rna-XM_006609078.2
NW_006263353.1	Gnomon	exon	980091	980109	.	-	.	ID=exon-XM_006609078.2-1;Dbxref=GeneID:102679232%2CGenbank:XM_006609078.2;Parent=rna-XM_006609078.2
NW_006263353.1	Gnomon	gene	1287155	1288382	.	+	.	Name=LOC102680690;ID=gene-LOC102680690;Dbxref=GeneID:102680690
NW_006263353.1	Gnomon	gene	3117439	3122466	.	+	.	Name=LOC102680691;ID=gene-LOC102680691;Dbxref=GeneID:102680691
NW_006263353.1	Gnomon	exon	1169519	1169674	.	-	.	ID=exon-XM_006609147.2-10;Dbxref=GeneID:102675532%2CGenbank:XM_006609147.2;Parent=rna-XM_006609147.2
NW_006263353.1	Gnomon	exon	1169035	1169211	.	-	.	ID=exon-XM_006609147.2-11;Dbxref=GeneID:102675532%2CGenbank:XM_006609147.2;Parent=rna-XM_006609147.2
NW_006263353.1	Gnomon	exon	1168840	1168950	.	-	.	ID=exon-XM_006609147.2-12;Dbxref=GeneID:102675532%2CGenbank:XM_006609147.2;Parent=rna-XM_006609147.2
NW_006263353.1	Gnomon	exon	1168569	1168778	.	-	.	ID=exon-XM_006609147.2-13;Dbxref=GeneID:102675532%2CGenbank:XM_006609147.2;Parent=rna-XM_006609147.2
NW_006263353.1	Gnomon	exon	2917350	2917540	.	-	.	ID=exon-XM_031514971.1-10;Dbxref=GeneID:102680155%2CGenbank:XM_031514971.1;Parent=rna-XM_031514971.1
NW_006263353.1	Gnomon	exon	2916268	2916515	.	-	.	ID=exon-XM_031514971.1-13;Dbxref=GeneID:102680155%2CGenbank:XM_031514971.1;Parent=rna-XM_031514971.1
NW_006263353.1	Gnomon	exon	2915701	2916112	.	-	.	ID=exon-XM_031514971.1-14;Dbxref=GeneID:102680155%2CGenbank:XM_031514971.1;Parent=rna-XM_031514971.1
NW_006263353.1	Gnomon	exon	1222672	1223038	.	+	.	ID=exon-XM_031515036.1-9;Dbxref=GeneID:102673313%2CGenbank:XM_031515036.1;Parent=rna-XM_031515036.1
NW_006263353.1	Gnomon	exon	2916931	2917281	.	-	.	ID=exon-XM_031514971.1-11;Dbxref=GeneID:102680155%2CGenbank:XM_031514971.1;Parent=rna-XM_031514971.1
NW_006263353.1	Gnomon	exon	2916580	2916856	.	-	.	ID=exon-XM_031514971.1-12;Dbxref=GeneID:102680155%2CGenbank:XM_031514971.1;Parent=rna-XM_031514971.1
NW_006263353.1	Gnomon	exon	1168309	1168491	.	-	.	ID=exon-XM_006609147.2-14;Dbxref=GeneID:102675532%2CGenbank:XM_006609147.2;Parent=rna-XM_006609147.2
NW_006263353.1	Gnomon	exon	2914495	2914601	.	-	.	ID=exon-XM_031514971.1-17;Dbxref=GeneID:102680155%2CGenbank:XM_031514971.1;Parent=rna-XM_031514971.1
NW_006263353.1	Gnomon	exon	1167936	1168230	.	-	.	ID=exon-XM_006609147.2-15;Dbxref=GeneID:102675532%2CGenbank:XM_006609147.2;Parent=rna-XM_006609147.2
NW_006263353.1	Gnomon	exon	2912858	2913116	.	-	.	ID=exon-XM_031514971.1-18;Dbxref=GeneID:102680155%2CGenbank:XM_031514971.1;Parent=rna-XM_031514971.1
NW_006263353.1	Gnomon	exon	2915395	2915618	.	-	.	ID=exon-XM_031514971.1-15;Dbxref=GeneID:102680155%2CGenbank:XM_031514971.1;Parent=rna-XM_031514971.1
NW_006263353.1	Gnomon	exon	2914700	2915312	.	-	.	ID=exon-XM_031514971.1-16;Dbxref=GeneID:102680155%2CGenbank:XM_031514971.1;Parent=rna-XM_031514971.1
NW_006263353.1	Gnomon	exon	1220925	1221070	.	+	.	ID=exon-XM_031515036.1-3;Dbxref=GeneID:102673313%2CGenbank:XM_031515036.1;Parent=rna-XM_031515036.1
NW_006263353.1	Gnomon	exon	1221195	1221471	.	+	.	ID=exon-XM_031515036.1-4;Dbxref=GeneID:102673313%2CGenbank:XM_031515036.1;Parent=rna-XM_031515036.1
NW_006263353.1	Gnomon	exon	1219225	1219522	.	+	.	ID=exon-XM_031515036.1-1;Dbxref=GeneID:102673313%2CGenbank:XM_031515036.1;Parent=rna-XM_031515036.1
NW_006263353.1	Gnomon	exon	2912029	2912715	.	-	.	ID=exon-XM_031514971.1-19;Dbxref=GeneID:102680155%2CGenbank:XM_031514971.1;Parent=rna-XM_031514971.1
NW_006263353.1	Gnomon	exon	1220683	1220790	.	+	.	ID=exon-XM_031515036.1-2;Dbxref=GeneID:102673313%2CGenbank:XM_031515036.1;Parent=rna-XM_031515036.1
NW_006263353.1	Gnomon	exon	1222160	1222392	.	+	.	ID=exon-XM_031515036.1-7;Dbxref=GeneID:102673313%2CGenbank:XM_031515036.1;Parent=rna-XM_031515036.1
NW_006263353.1	Gnomon	exon	1222524	1222544	.	+	.	ID=exon-XM_031515036.1-8;Dbxref=GeneID:102673313%2CGenbank:XM_031515036.1;Parent=rna-XM_031515036.1
NW_006263353.1	Gnomon	exon	1221552	1221752	.	+	.	ID=exon-XM_031515036.1-5;Dbxref=GeneID:102673313%2CGenbank:XM_031515036.1;Parent=rna-XM_031515036.1
NW_006263353.1	Gnomon	exon	1221831	1222071	.	+	.	ID=exon-XM_031515036.1-6;Dbxref=GeneID:102673313%2CGenbank:XM_031515036.1;Parent=rna-XM_031515036.1
NW_006263353.1	Gnomon	gene	1002439	1020588	.	-	.	Name=LOC102680641;ID=gene-LOC102680641;Dbxref=GeneID:102680641
NW_006263353.1	Gnomon	exon	1983094	1983505	.	-	.	ID=exon-XM_031515062.1-8;Dbxref=GeneID:102672238%2CGenbank:XM_031515062.1;Parent=rna-XM_031515062.1
NW_006263353.1	Gnomon	exon	1982866	1983009	.	-	.	ID=exon-XM_031515062.1-9;Dbxref=GeneID:102672238%2CGenbank:XM_031515062.1;Parent=rna-XM_031515062.1
NW_006263353.1	Gnomon	exon	2003177	2003621	.	-	.	ID=exon-XM_031515062.1-1;Dbxref=GeneID:102672238%2CGenbank:XM_031515062.1;Parent=rna-XM_031515062.1
NW_006263353.1	Gnomon	exon	2000554	2000665	.	-	.	ID=exon-XM_031515062.1-2;Dbxref=GeneID:102672238%2CGenbank:XM_031515062.1;Parent=rna-XM_031515062.1
NW_006263353.1	Gnomon	exon	1987569	1987916	.	-	.	ID=exon-XM_031515062.1-3;Dbxref=GeneID:102672238%2CGenbank:XM_031515062.1;Parent=rna-XM_031515062.1
NW_006263353.1	Gnomon	exon	1986704	1986885	.	-	.	ID=exon-XM_031515062.1-4;Dbxref=GeneID:102672238%2CGenbank:XM_031515062.1;Parent=rna-XM_031515062.1
NW_006263353.1	Gnomon	exon	1985801	1986192	.	-	.	ID=exon-XM_031515062.1-5;Dbxref=GeneID:102672238%2CGenbank:XM_031515062.1;Parent=rna-XM_031515062.1
NW_006263353.1	Gnomon	exon	1984529	1985127	.	-	.	ID=exon-XM_031515062.1-6;Dbxref=GeneID:102672238%2CGenbank:XM_031515062.1;Parent=rna-XM_031515062.1
NW_006263353.1	Gnomon	exon	1983848	1984331	.	-	.	ID=exon-XM_031515062.1-7;Dbxref=GeneID:102672238%2CGenbank:XM_031515062.1;Parent=rna-XM_031515062.1
NW_006263353.1	Gnomon	exon	608965	609373	.	-	.	ID=exon-XM_006609055.1-1;Dbxref=GeneID:102675893%2CGenbank:XM_006609055.1;Parent=rna-XM_006609055.1
NW_006263353.1	Gnomon	exon	608235	608374	.	-	.	ID=exon-XM_006609055.1-4;Dbxref=GeneID:102675893%2CGenbank:XM_006609055.1;Parent=rna-XM_006609055.1
NW_006263353.1	Gnomon	exon	607960	608156	.	-	.	ID=exon-XM_006609055.1-5;Dbxref=GeneID:102675893%2CGenbank:XM_006609055.1;Parent=rna-XM_006609055.1
NW_006263353.1	Gnomon	exon	608697	608884	.	-	.	ID=exon-XM_006609055.1-2;Dbxref=GeneID:102675893%2CGenbank:XM_006609055.1;Parent=rna-XM_006609055.1
NW_006263353.1	Gnomon	exon	608453	608629	.	-	.	ID=exon-XM_006609055.1-3;Dbxref=GeneID:102675893%2CGenbank:XM_006609055.1;Parent=rna-XM_006609055.1
NW_006263353.1	Gnomon	exon	607134	607448	.	-	.	ID=exon-XM_006609055.1-8;Dbxref=GeneID:102675893%2CGenbank:XM_006609055.1;Parent=rna-XM_006609055.1
NW_006263353.1	Gnomon	exon	606956	607049	.	-	.	ID=exon-XM_006609055.1-9;Dbxref=GeneID:102675893%2CGenbank:XM_006609055.1;Parent=rna-XM_006609055.1
NW_006263353.1	Gnomon	exon	607744	607883	.	-	.	ID=exon-XM_006609055.1-6;Dbxref=GeneID:102675893%2CGenbank:XM_006609055.1;Parent=rna-XM_006609055.1
NW_006263353.1	Gnomon	exon	607524	607634	.	-	.	ID=exon-XM_006609055.1-7;Dbxref=GeneID:102675893%2CGenbank:XM_006609055.1;Parent=rna-XM_006609055.1
NW_006263353.1	Gnomon	exon	1788182	1788403	.	+	.	ID=exon-XM_006609203.1-10;Dbxref=GeneID:102670926%2CGenbank:XM_006609203.1;Parent=rna-XM_006609203.1
NW_006263353.1	Gnomon	exon	1788498	1788811	.	+	.	ID=exon-XM_006609203.1-11;Dbxref=GeneID:102670926%2CGenbank:XM_006609203.1;Parent=rna-XM_006609203.1
NW_006263353.1	Gnomon	exon	1788879	1789088	.	+	.	ID=exon-XM_006609203.1-12;Dbxref=GeneID:102670926%2CGenbank:XM_006609203.1;Parent=rna-XM_006609203.1
NW_006263353.1	Gnomon	exon	1789200	1790688	.	+	.	ID=exon-XM_006609203.1-13;Dbxref=GeneID:102670926%2CGenbank:XM_006609203.1;Parent=rna-XM_006609203.1
NW_006263353.1	Gnomon	exon	309439	309628	.	-	.	ID=exon-XM_006609032.2-4;Dbxref=GeneID:102673182%2CGenbank:XM_006609032.2;Parent=rna-XM_006609032.2
NW_006263353.1	Gnomon	exon	309004	309364	.	-	.	ID=exon-XM_006609032.2-5;Dbxref=GeneID:102673182%2CGenbank:XM_006609032.2;Parent=rna-XM_006609032.2
NW_006263353.1	Gnomon	exon	310056	310173	.	-	.	ID=exon-XM_006609032.2-2;Dbxref=GeneID:102673182%2CGenbank:XM_006609032.2;Parent=rna-XM_006609032.2
NW_006263353.1	Gnomon	exon	309806	309943	.	-	.	ID=exon-XM_006609032.2-3;Dbxref=GeneID:102673182%2CGenbank:XM_006609032.2;Parent=rna-XM_006609032.2
NW_006263353.1	Gnomon	exon	311465	311621	.	-	.	ID=exon-XM_006609032.2-1;Dbxref=GeneID:102673182%2CGenbank:XM_006609032.2;Parent=rna-XM_006609032.2
NW_006263353.1	Gnomon	gene	2324109	2328324	.	+	.	Name=LOC102679768;ID=gene-LOC102679768;Dbxref=GeneID:102679768
NW_006263353.1	Gnomon	mRNA	1208807	1211483	.	-	.	Name=XM_006609138.2;ID=rna-XM_006609138.2;Dbxref=GeneID:102674719%2CGenbank:XM_006609138.2;Parent=gene-LOC102674719
NW_006263353.1	Gnomon	CDS	1115805	1115900	.	-	0	Name=XP_031370938.1;ID=cds-XP_031370938.1;Dbxref=GeneID:102671396%2CGenbank:XP_031370938.1;Parent=rna-XM_031515078.1
NW_006263353.1	Gnomon	CDS	1114582	1114750	.	-	0	Name=XP_031370938.1;ID=cds-XP_031370938.1;Dbxref=GeneID:102671396%2CGenbank:XP_031370938.1;Parent=rna-XM_031515078.1
NW_006263353.1	Gnomon	CDS	1113916	1114081	.	-	0	Name=XP_031370938.1;ID=cds-XP_031370938.1;Dbxref=GeneID:102671396%2CGenbank:XP_031370938.1;Parent=rna-XM_031515078.1
NW_006263353.1	Gnomon	CDS	1113229	1113409	.	-	0	Name=XP_031370938.1;ID=cds-XP_031370938.1;Dbxref=GeneID:102671396%2CGenbank:XP_031370938.1;Parent=rna-XM_031515078.1
NW_006263353.1	Gnomon	CDS	1112399	1112556	.	-	0	Name=XP_031370938.1;ID=cds-XP_031370938.1;Dbxref=GeneID:102671396%2CGenbank:XP_031370938.1;Parent=rna-XM_031515078.1
NW_006263353.1	Gnomon	CDS	1111350	1111650	.	-	0	Name=XP_031370938.1;ID=cds-XP_031370938.1;Dbxref=GeneID:102671396%2CGenbank:XP_031370938.1;Parent=rna-XM_031515078.1
NW_006263353.1	Gnomon	CDS	1110564	1110893	.	-	0	Name=XP_031370938.1;ID=cds-XP_031370938.1;Dbxref=GeneID:102671396%2CGenbank:XP_031370938.1;Parent=rna-XM_031515078.1
NW_006263353.1	Gnomon	CDS	1110000	1110032	.	-	0	Name=XP_031370938.1;ID=cds-XP_031370938.1;Dbxref=GeneID:102671396%2CGenbank:XP_031370938.1;Parent=rna-XM_031515078.1
NW_006263353.1	Gnomon	CDS	1109547	1109659	.	-	0	Name=XP_031370938.1;ID=cds-XP_031370938.1;Dbxref=GeneID:102671396%2CGenbank:XP_031370938.1;Parent=rna-XM_031515078.1
NW_006263353.1	Gnomon	CDS	1108291	1108985	.	-	0	Name=XP_031370938.1;ID=cds-XP_031370938.1;Dbxref=GeneID:102671396%2CGenbank:XP_031370938.1;Parent=rna-XM_031515078.1
NW_006263353.1	Gnomon	CDS	1107499	1107737	.	-	0	Name=XP_031370938.1;ID=cds-XP_031370938.1;Dbxref=GeneID:102671396%2CGenbank:XP_031370938.1;Parent=rna-XM_031515078.1
NW_006263353.1	Gnomon	CDS	1106669	1106863	.	-	0	Name=XP_031370938.1;ID=cds-XP_031370938.1;Dbxref=GeneID:102671396%2CGenbank:XP_031370938.1;Parent=rna-XM_031515078.1
NW_006263353.1	Gnomon	CDS	1105446	1105781	.	-	0	Name=XP_031370938.1;ID=cds-XP_031370938.1;Dbxref=GeneID:102671396%2CGenbank:XP_031370938.1;Parent=rna-XM_031515078.1
NW_006263353.1	Gnomon	CDS	1105102	1105170	.	-	0	Name=XP_031370938.1;ID=cds-XP_031370938.1;Dbxref=GeneID:102671396%2CGenbank:XP_031370938.1;Parent=rna-XM_031515078.1
NW_006263353.1	Gnomon	CDS	1104796	1104996	.	-	0	Name=XP_031370938.1;ID=cds-XP_031370938.1;Dbxref=GeneID:102671396%2CGenbank:XP_031370938.1;Parent=rna-XM_031515078.1
NW_006263353.1	Gnomon	CDS	1104278	1104473	.	-	0	Name=XP_031370938.1;ID=cds-XP_031370938.1;Dbxref=GeneID:102671396%2CGenbank:XP_031370938.1;Parent=rna-XM_031515078.1
NW_006263353.1	Gnomon	CDS	1103961	1104047	.	-	0	Name=XP_031370938.1;ID=cds-XP_031370938.1;Dbxref=GeneID:102671396%2CGenbank:XP_031370938.1;Parent=rna-XM_031515078.1
NW_006263353.1	Gnomon	CDS	1103747	1103880	.	-	0	Name=XP_031370938.1;ID=cds-XP_031370938.1;Dbxref=GeneID:102671396%2CGenbank:XP_031370938.1;Parent=rna-XM_031515078.1
NW_006263353.1	Gnomon	CDS	1103496	1103654	.	-	0	Name=XP_031370938.1;ID=cds-XP_031370938.1;Dbxref=GeneID:102671396%2CGenbank:XP_031370938.1;Parent=rna-XM_031515078.1
NW_006263353.1	Gnomon	CDS	1102650	1102841	.	-	0	Name=XP_031370938.1;ID=cds-XP_031370938.1;Dbxref=GeneID:102671396%2CGenbank:XP_031370938.1;Parent=rna-XM_031515078.1
NW_006263353.1	Gnomon	CDS	1102475	1102562	.	-	0	Name=XP_031370938.1;ID=cds-XP_031370938.1;Dbxref=GeneID:102671396%2CGenbank:XP_031370938.1;Parent=rna-XM_031515078.1
NW_006263353.1	Gnomon	CDS	1101736	1101875	.	-	0	Name=XP_031370938.1;ID=cds-XP_031370938.1;Dbxref=GeneID:102671396%2CGenbank:XP_031370938.1;Parent=rna-XM_031515078.1
NW_006263353.1	Gnomon	CDS	1100413	1100553	.	-	0	Name=XP_031370938.1;ID=cds-XP_031370938.1;Dbxref=GeneID:102671396%2CGenbank:XP_031370938.1;Parent=rna-XM_031515078.1
NW_006263353.1	Gnomon	CDS	1099195	1099339	.	-	0	Name=XP_031370938.1;ID=cds-XP_031370938.1;Dbxref=GeneID:102671396%2CGenbank:XP_031370938.1;Parent=rna-XM_031515078.1
NW_006263353.1	Gnomon	CDS	1098647	1098776	.	-	0	Name=XP_031370938.1;ID=cds-XP_031370938.1;Dbxref=GeneID:102671396%2CGenbank:XP_031370938.1;Parent=rna-XM_031515078.1
NW_006263353.1	Gnomon	CDS	1098344	1098560	.	-	0	Name=XP_031370938.1;ID=cds-XP_031370938.1;Dbxref=GeneID:102671396%2CGenbank:XP_031370938.1;Parent=rna-XM_031515078.1
NW_006263353.1	Gnomon	CDS	1097558	1097830	.	-	0	Name=XP_031370938.1;ID=cds-XP_031370938.1;Dbxref=GeneID:102671396%2CGenbank:XP_031370938.1;Parent=rna-XM_031515078.1
NW_006263353.1	Gnomon	CDS	1097017	1097196	.	-	0	Name=XP_031370938.1;ID=cds-XP_031370938.1;Dbxref=GeneID:102671396%2CGenbank:XP_031370938.1;Parent=rna-XM_031515078.1
NW_006263353.1	Gnomon	CDS	1093950	1093958	.	-	0	Name=XP_031370938.1;ID=cds-XP_031370938.1;Dbxref=GeneID:102671396%2CGenbank:XP_031370938.1;Parent=rna-XM_031515078.1
NW_006263353.1	Gnomon	CDS	1087817	1087889	.	-	0	Name=XP_031370938.1;ID=cds-XP_031370938.1;Dbxref=GeneID:102671396%2CGenbank:XP_031370938.1;Parent=rna-XM_031515078.1
NW_006263353.1	Gnomon	CDS	1087448	1087494	.	-	0	Name=XP_031370938.1;ID=cds-XP_031370938.1;Dbxref=GeneID:102671396%2CGenbank:XP_031370938.1;Parent=rna-XM_031515078.1
NW_006263353.1	Gnomon	CDS	1086342	1086698	.	-	0	Name=XP_031370938.1;ID=cds-XP_031370938.1;Dbxref=GeneID:102671396%2CGenbank:XP_031370938.1;Parent=rna-XM_031515078.1
NW_006263353.1	Gnomon	exon	1250579	1251469	.	-	.	ID=exon-XM_006609156.2-3;Dbxref=GeneID:102676849%2CGenbank:XM_006609156.2;Parent=rna-XM_006609156.2
NW_006263353.1	Gnomon	exon	1251826	1251971	.	-	.	ID=exon-XM_006609156.2-1;Dbxref=GeneID:102676849%2CGenbank:XM_006609156.2;Parent=rna-XM_006609156.2
NW_006263353.1	Gnomon	exon	1251554	1251751	.	-	.	ID=exon-XM_006609156.2-2;Dbxref=GeneID:102676849%2CGenbank:XM_006609156.2;Parent=rna-XM_006609156.2
NW_006263353.1	Gnomon	gene	1023909	1030327	.	-	.	Name=LOC102680782;ID=gene-LOC102680782;Dbxref=GeneID:102680782
NW_006263353.1	Gnomon	exon	2119380	2119503	.	+	.	ID=exon-XM_031515059.1-6;Dbxref=GeneID:102679142%2CGenbank:XM_031515059.1;Parent=rna-XM_031515059.1
NW_006263353.1	Gnomon	exon	2119941	2120146	.	+	.	ID=exon-XM_031515059.1-7;Dbxref=GeneID:102679142%2CGenbank:XM_031515059.1;Parent=rna-XM_031515059.1
NW_006263353.1	Gnomon	exon	2114958	2115255	.	+	.	ID=exon-XM_031515059.1-4;Dbxref=GeneID:102679142%2CGenbank:XM_031515059.1;Parent=rna-XM_031515059.1
NW_006263353.1	Gnomon	exon	2118725	2118853	.	+	.	ID=exon-XM_031515059.1-5;Dbxref=GeneID:102679142%2CGenbank:XM_031515059.1;Parent=rna-XM_031515059.1
NW_006263353.1	Gnomon	exon	2112461	2112751	.	+	.	ID=exon-XM_031515059.1-2;Dbxref=GeneID:102679142%2CGenbank:XM_031515059.1;Parent=rna-XM_031515059.1
NW_006263353.1	Gnomon	exon	2113236	2113442	.	+	.	ID=exon-XM_031515059.1-3;Dbxref=GeneID:102679142%2CGenbank:XM_031515059.1;Parent=rna-XM_031515059.1
NW_006263353.1	Gnomon	exon	2107495	2107760	.	+	.	ID=exon-XM_031515059.1-1;Dbxref=GeneID:102679142%2CGenbank:XM_031515059.1;Parent=rna-XM_031515059.1
NW_006263353.1	Gnomon	exon	606170	606352	.	-	.	ID=exon-XR_004151756.1-12;Dbxref=GeneID:102675893%2CGenbank:XR_004151756.1;Parent=rna-XR_004151756.1
NW_006263353.1	Gnomon	exon	605901	606053	.	-	.	ID=exon-XR_004151756.1-13;Dbxref=GeneID:102675893%2CGenbank:XR_004151756.1;Parent=rna-XR_004151756.1
NW_006263353.1	Gnomon	exon	606791	606866	.	-	.	ID=exon-XR_004151756.1-10;Dbxref=GeneID:102675893%2CGenbank:XR_004151756.1;Parent=rna-XR_004151756.1
NW_006263353.1	Gnomon	exon	606442	606702	.	-	.	ID=exon-XR_004151756.1-11;Dbxref=GeneID:102675893%2CGenbank:XR_004151756.1;Parent=rna-XR_004151756.1
NW_006263353.1	Gnomon	exon	602010	602250	.	-	.	ID=exon-XR_004151756.1-18;Dbxref=GeneID:102675893%2CGenbank:XR_004151756.1;Parent=rna-XR_004151756.1
NW_006263353.1	Gnomon	exon	601489	601843	.	-	.	ID=exon-XR_004151756.1-19;Dbxref=GeneID:102675893%2CGenbank:XR_004151756.1;Parent=rna-XR_004151756.1
NW_006263353.1	Gnomon	exon	603449	605150	.	-	.	ID=exon-XR_004151756.1-16;Dbxref=GeneID:102675893%2CGenbank:XR_004151756.1;Parent=rna-XR_004151756.1
NW_006263353.1	Gnomon	exon	602580	603305	.	-	.	ID=exon-XR_004151756.1-17;Dbxref=GeneID:102675893%2CGenbank:XR_004151756.1;Parent=rna-XR_004151756.1
NW_006263353.1	Gnomon	exon	605634	605767	.	-	.	ID=exon-XR_004151756.1-14;Dbxref=GeneID:102675893%2CGenbank:XR_004151756.1;Parent=rna-XR_004151756.1
NW_006263353.1	Gnomon	exon	605227	605562	.	-	.	ID=exon-XR_004151756.1-15;Dbxref=GeneID:102675893%2CGenbank:XR_004151756.1;Parent=rna-XR_004151756.1
NW_006263353.1	Gnomon	exon	196172	196330	.	+	.	ID=exon-XM_031514955.1-6;Dbxref=GeneID:102680599%2CGenbank:XM_031514955.1;Parent=rna-XM_031514955.1
NW_006263353.1	Gnomon	exon	196413	196716	.	+	.	ID=exon-XM_031514955.1-7;Dbxref=GeneID:102680599%2CGenbank:XM_031514955.1;Parent=rna-XM_031514955.1
NW_006263353.1	Gnomon	exon	196816	197411	.	+	.	ID=exon-XM_031514955.1-8;Dbxref=GeneID:102680599%2CGenbank:XM_031514955.1;Parent=rna-XM_031514955.1
NW_006263353.1	Gnomon	exon	193672	193782	.	+	.	ID=exon-XM_031514955.1-2;Dbxref=GeneID:102680599%2CGenbank:XM_031514955.1;Parent=rna-XM_031514955.1
NW_006263353.1	Gnomon	exon	193998	194625	.	+	.	ID=exon-XM_031514955.1-3;Dbxref=GeneID:102680599%2CGenbank:XM_031514955.1;Parent=rna-XM_031514955.1
NW_006263353.1	Gnomon	exon	194802	194894	.	+	.	ID=exon-XM_031514955.1-4;Dbxref=GeneID:102680599%2CGenbank:XM_031514955.1;Parent=rna-XM_031514955.1
NW_006263353.1	Gnomon	exon	195086	195172	.	+	.	ID=exon-XM_031514955.1-5;Dbxref=GeneID:102680599%2CGenbank:XM_031514955.1;Parent=rna-XM_031514955.1
NW_006263353.1	Gnomon	exon	192487	193180	.	+	.	ID=exon-XM_031514955.1-1;Dbxref=GeneID:102680599%2CGenbank:XM_031514955.1;Parent=rna-XM_031514955.1
NW_006263353.1	Gnomon	gene	1336839	1449165	.	+	.	Name=LOC102680877;ID=gene-LOC102680877;Dbxref=GeneID:102680877
NW_006263353.1	Gnomon	mRNA	1208807	1214462	.	-	.	Name=XM_006609139.2;ID=rna-XM_006609139.2;Dbxref=GeneID:102674719%2CGenbank:XM_006609139.2;Parent=gene-LOC102674719
NW_006263353.1	Gnomon	CDS	1115805	1115900	.	-	0	Name=XP_031370939.1;ID=cds-XP_031370939.1;Dbxref=GeneID:102671396%2CGenbank:XP_031370939.1;Parent=rna-XM_031515079.1
NW_006263353.1	Gnomon	CDS	1114582	1114750	.	-	0	Name=XP_031370939.1;ID=cds-XP_031370939.1;Dbxref=GeneID:102671396%2CGenbank:XP_031370939.1;Parent=rna-XM_031515079.1
NW_006263353.1	Gnomon	CDS	1113916	1114081	.	-	0	Name=XP_031370939.1;ID=cds-XP_031370939.1;Dbxref=GeneID:102671396%2CGenbank:XP_031370939.1;Parent=rna-XM_031515079.1
NW_006263353.1	Gnomon	CDS	1113229	1113409	.	-	0	Name=XP_031370939.1;ID=cds-XP_031370939.1;Dbxref=GeneID:102671396%2CGenbank:XP_031370939.1;Parent=rna-XM_031515079.1
NW_006263353.1	Gnomon	CDS	1112399	1112556	.	-	0	Name=XP_031370939.1;ID=cds-XP_031370939.1;Dbxref=GeneID:102671396%2CGenbank:XP_031370939.1;Parent=rna-XM_031515079.1
NW_006263353.1	Gnomon	CDS	1111350	1111650	.	-	0	Name=XP_031370939.1;ID=cds-XP_031370939.1;Dbxref=GeneID:102671396%2CGenbank:XP_031370939.1;Parent=rna-XM_031515079.1
NW_006263353.1	Gnomon	CDS	1110564	1110893	.	-	0	Name=XP_031370939.1;ID=cds-XP_031370939.1;Dbxref=GeneID:102671396%2CGenbank:XP_031370939.1;Parent=rna-XM_031515079.1
NW_006263353.1	Gnomon	CDS	1110000	1110032	.	-	0	Name=XP_031370939.1;ID=cds-XP_031370939.1;Dbxref=GeneID:102671396%2CGenbank:XP_031370939.1;Parent=rna-XM_031515079.1
NW_006263353.1	Gnomon	CDS	1109547	1109659	.	-	0	Name=XP_031370939.1;ID=cds-XP_031370939.1;Dbxref=GeneID:102671396%2CGenbank:XP_031370939.1;Parent=rna-XM_031515079.1
NW_006263353.1	Gnomon	CDS	1108291	1108985	.	-	0	Name=XP_031370939.1;ID=cds-XP_031370939.1;Dbxref=GeneID:102671396%2CGenbank:XP_031370939.1;Parent=rna-XM_031515079.1
NW_006263353.1	Gnomon	CDS	1107499	1107737	.	-	0	Name=XP_031370939.1;ID=cds-XP_031370939.1;Dbxref=GeneID:102671396%2CGenbank:XP_031370939.1;Parent=rna-XM_031515079.1
NW_006263353.1	Gnomon	CDS	1106669	1106863	.	-	0	Name=XP_031370939.1;ID=cds-XP_031370939.1;Dbxref=GeneID:102671396%2CGenbank:XP_031370939.1;Parent=rna-XM_031515079.1
NW_006263353.1	Gnomon	CDS	1105446	1105781	.	-	0	Name=XP_031370939.1;ID=cds-XP_031370939.1;Dbxref=GeneID:102671396%2CGenbank:XP_031370939.1;Parent=rna-XM_031515079.1
NW_006263353.1	Gnomon	CDS	1105102	1105170	.	-	0	Name=XP_031370939.1;ID=cds-XP_031370939.1;Dbxref=GeneID:102671396%2CGenbank:XP_031370939.1;Parent=rna-XM_031515079.1
NW_006263353.1	Gnomon	CDS	1104796	1104996	.	-	0	Name=XP_031370939.1;ID=cds-XP_031370939.1;Dbxref=GeneID:102671396%2CGenbank:XP_031370939.1;Parent=rna-XM_031515079.1
NW_006263353.1	Gnomon	CDS	1104278	1104473	.	-	0	Name=XP_031370939.1;ID=cds-XP_031370939.1;Dbxref=GeneID:102671396%2CGenbank:XP_031370939.1;Parent=rna-XM_031515079.1
NW_006263353.1	Gnomon	CDS	1103961	1104047	.	-	0	Name=XP_031370939.1;ID=cds-XP_031370939.1;Dbxref=GeneID:102671396%2CGenbank:XP_031370939.1;Parent=rna-XM_031515079.1
NW_006263353.1	Gnomon	CDS	1103747	1103880	.	-	0	Name=XP_031370939.1;ID=cds-XP_031370939.1;Dbxref=GeneID:102671396%2CGenbank:XP_031370939.1;Parent=rna-XM_031515079.1
NW_006263353.1	Gnomon	CDS	1103496	1103654	.	-	0	Name=XP_031370939.1;ID=cds-XP_031370939.1;Dbxref=GeneID:102671396%2CGenbank:XP_031370939.1;Parent=rna-XM_031515079.1
NW_006263353.1	Gnomon	CDS	1102650	1102841	.	-	0	Name=XP_031370939.1;ID=cds-XP_031370939.1;Dbxref=GeneID:102671396%2CGenbank:XP_031370939.1;Parent=rna-XM_031515079.1
NW_006263353.1	Gnomon	CDS	1102475	1102562	.	-	0	Name=XP_031370939.1;ID=cds-XP_031370939.1;Dbxref=GeneID:102671396%2CGenbank:XP_031370939.1;Parent=rna-XM_031515079.1
NW_006263353.1	Gnomon	CDS	1101736	1101875	.	-	0	Name=XP_031370939.1;ID=cds-XP_031370939.1;Dbxref=GeneID:102671396%2CGenbank:XP_031370939.1;Parent=rna-XM_031515079.1
NW_006263353.1	Gnomon	CDS	1100413	1100553	.	-	0	Name=XP_031370939.1;ID=cds-XP_031370939.1;Dbxref=GeneID:102671396%2CGenbank:XP_031370939.1;Parent=rna-XM_031515079.1
NW_006263353.1	Gnomon	CDS	1099195	1099339	.	-	0	Name=XP_031370939.1;ID=cds-XP_031370939.1;Dbxref=GeneID:102671396%2CGenbank:XP_031370939.1;Parent=rna-XM_031515079.1
NW_006263353.1	Gnomon	CDS	1098647	1098776	.	-	0	Name=XP_031370939.1;ID=cds-XP_031370939.1;Dbxref=GeneID:102671396%2CGenbank:XP_031370939.1;Parent=rna-XM_031515079.1
NW_006263353.1	Gnomon	CDS	1098344	1098560	.	-	0	Name=XP_031370939.1;ID=cds-XP_031370939.1;Dbxref=GeneID:102671396%2CGenbank:XP_031370939.1;Parent=rna-XM_031515079.1
NW_006263353.1	Gnomon	CDS	1097558	1097830	.	-	0	Name=XP_031370939.1;ID=cds-XP_031370939.1;Dbxref=GeneID:102671396%2CGenbank:XP_031370939.1;Parent=rna-XM_031515079.1
NW_006263353.1	Gnomon	CDS	1097017	1097196	.	-	0	Name=XP_031370939.1;ID=cds-XP_031370939.1;Dbxref=GeneID:102671396%2CGenbank:XP_031370939.1;Parent=rna-XM_031515079.1
NW_006263353.1	Gnomon	CDS	1087817	1087889	.	-	0	Name=XP_031370939.1;ID=cds-XP_031370939.1;Dbxref=GeneID:102671396%2CGenbank:XP_031370939.1;Parent=rna-XM_031515079.1
NW_006263353.1	Gnomon	CDS	1087448	1087494	.	-	0	Name=XP_031370939.1;ID=cds-XP_031370939.1;Dbxref=GeneID:102671396%2CGenbank:XP_031370939.1;Parent=rna-XM_031515079.1
NW_006263353.1	Gnomon	CDS	1086342	1086698	.	-	0	Name=XP_031370939.1;ID=cds-XP_031370939.1;Dbxref=GeneID:102671396%2CGenbank:XP_031370939.1;Parent=rna-XM_031515079.1
NW_006263353.1	Gnomon	exon	607134	607448	.	-	.	ID=exon-XR_004151755.1-8;Dbxref=GeneID:102675893%2CGenbank:XR_004151755.1;Parent=rna-XR_004151755.1
NW_006263353.1	Gnomon	exon	606956	607049	.	-	.	ID=exon-XR_004151755.1-9;Dbxref=GeneID:102675893%2CGenbank:XR_004151755.1;Parent=rna-XR_004151755.1
NW_006263353.1	Gnomon	exon	607744	607883	.	-	.	ID=exon-XR_004151755.1-6;Dbxref=GeneID:102675893%2CGenbank:XR_004151755.1;Parent=rna-XR_004151755.1
NW_006263353.1	Gnomon	exon	607524	607634	.	-	.	ID=exon-XR_004151755.1-7;Dbxref=GeneID:102675893%2CGenbank:XR_004151755.1;Parent=rna-XR_004151755.1
NW_006263353.1	Gnomon	gene	3152302	3153782	.	+	.	Name=LOC102680836;ID=gene-LOC102680836;Dbxref=GeneID:102680836
NW_006263353.1	Gnomon	CDS	2030862	2030997	.	-	0	Name=XP_006609282.1;ID=cds-XP_006609282.1;Dbxref=GeneID:102673137%2CGenbank:XP_006609282.1;Parent=rna-XM_006609219.2
NW_006263353.1	Gnomon	CDS	2030609	2030783	.	-	0	Name=XP_006609282.1;ID=cds-XP_006609282.1;Dbxref=GeneID:102673137%2CGenbank:XP_006609282.1;Parent=rna-XM_006609219.2
NW_006263353.1	Gnomon	CDS	2030378	2030504	.	-	0	Name=XP_006609282.1;ID=cds-XP_006609282.1;Dbxref=GeneID:102673137%2CGenbank:XP_006609282.1;Parent=rna-XM_006609219.2
NW_006263353.1	Gnomon	CDS	2030112	2030294	.	-	0	Name=XP_006609282.1;ID=cds-XP_006609282.1;Dbxref=GeneID:102673137%2CGenbank:XP_006609282.1;Parent=rna-XM_006609219.2
NW_006263353.1	Gnomon	CDS	2029832	2029991	.	-	0	Name=XP_006609282.1;ID=cds-XP_006609282.1;Dbxref=GeneID:102673137%2CGenbank:XP_006609282.1;Parent=rna-XM_006609219.2
NW_006263353.1	Gnomon	CDS	2029592	2029770	.	-	0	Name=XP_006609282.1;ID=cds-XP_006609282.1;Dbxref=GeneID:102673137%2CGenbank:XP_006609282.1;Parent=rna-XM_006609219.2
NW_006263353.1	Gnomon	CDS	2029112	2029347	.	-	0	Name=XP_006609282.1;ID=cds-XP_006609282.1;Dbxref=GeneID:102673137%2CGenbank:XP_006609282.1;Parent=rna-XM_006609219.2
NW_006263353.1	Gnomon	CDS	2028846	2029013	.	-	0	Name=XP_006609282.1;ID=cds-XP_006609282.1;Dbxref=GeneID:102673137%2CGenbank:XP_006609282.1;Parent=rna-XM_006609219.2
NW_006263353.1	Gnomon	CDS	2028665	2028773	.	-	0	Name=XP_006609282.1;ID=cds-XP_006609282.1;Dbxref=GeneID:102673137%2CGenbank:XP_006609282.1;Parent=rna-XM_006609219.2
NW_006263353.1	Gnomon	CDS	2028406	2028570	.	-	0	Name=XP_006609282.1;ID=cds-XP_006609282.1;Dbxref=GeneID:102673137%2CGenbank:XP_006609282.1;Parent=rna-XM_006609219.2
NW_006263353.1	Gnomon	CDS	2028210	2028331	.	-	0	Name=XP_006609282.1;ID=cds-XP_006609282.1;Dbxref=GeneID:102673137%2CGenbank:XP_006609282.1;Parent=rna-XM_006609219.2
NW_006263353.1	Gnomon	CDS	2028029	2028143	.	-	0	Name=XP_006609282.1;ID=cds-XP_006609282.1;Dbxref=GeneID:102673137%2CGenbank:XP_006609282.1;Parent=rna-XM_006609219.2
NW_006263353.1	Gnomon	CDS	2027723	2027959	.	-	0	Name=XP_006609282.1;ID=cds-XP_006609282.1;Dbxref=GeneID:102673137%2CGenbank:XP_006609282.1;Parent=rna-XM_006609219.2
NW_006263353.1	Gnomon	CDS	2027435	2027661	.	-	0	Name=XP_006609282.1;ID=cds-XP_006609282.1;Dbxref=GeneID:102673137%2CGenbank:XP_006609282.1;Parent=rna-XM_006609219.2
NW_006263353.1	Gnomon	CDS	2027211	2027334	.	-	0	Name=XP_006609282.1;ID=cds-XP_006609282.1;Dbxref=GeneID:102673137%2CGenbank:XP_006609282.1;Parent=rna-XM_006609219.2
NW_006263353.1	Gnomon	CDS	2026818	2027103	.	-	0	Name=XP_006609282.1;ID=cds-XP_006609282.1;Dbxref=GeneID:102673137%2CGenbank:XP_006609282.1;Parent=rna-XM_006609219.2
NW_006263353.1	Gnomon	CDS	2026537	2026694	.	-	0	Name=XP_006609282.1;ID=cds-XP_006609282.1;Dbxref=GeneID:102673137%2CGenbank:XP_006609282.1;Parent=rna-XM_006609219.2
NW_006263353.1	Gnomon	CDS	2026205	2026467	.	-	0	Name=XP_006609282.1;ID=cds-XP_006609282.1;Dbxref=GeneID:102673137%2CGenbank:XP_006609282.1;Parent=rna-XM_006609219.2
NW_006263353.1	Gnomon	CDS	2025960	2026117	.	-	0	Name=XP_006609282.1;ID=cds-XP_006609282.1;Dbxref=GeneID:102673137%2CGenbank:XP_006609282.1;Parent=rna-XM_006609219.2
NW_006263353.1	Gnomon	CDS	2025679	2025864	.	-	0	Name=XP_006609282.1;ID=cds-XP_006609282.1;Dbxref=GeneID:102673137%2CGenbank:XP_006609282.1;Parent=rna-XM_006609219.2
NW_006263353.1	Gnomon	CDS	2025489	2025605	.	-	0	Name=XP_006609282.1;ID=cds-XP_006609282.1;Dbxref=GeneID:102673137%2CGenbank:XP_006609282.1;Parent=rna-XM_006609219.2
NW_006263353.1	Gnomon	CDS	2025250	2025412	.	-	0	Name=XP_006609282.1;ID=cds-XP_006609282.1;Dbxref=GeneID:102673137%2CGenbank:XP_006609282.1;Parent=rna-XM_006609219.2
NW_006263353.1	Gnomon	CDS	2025090	2025180	.	-	0	Name=XP_006609282.1;ID=cds-XP_006609282.1;Dbxref=GeneID:102673137%2CGenbank:XP_006609282.1;Parent=rna-XM_006609219.2
NW_006263353.1	Gnomon	gene	2367054	2381390	.	-	.	Name=LOC102680835;ID=gene-LOC102680835;Dbxref=GeneID:102680835
NW_006263353.1	Gnomon	exon	608965	609373	.	-	.	ID=exon-XR_004151755.1-1;Dbxref=GeneID:102675893%2CGenbank:XR_004151755.1;Parent=rna-XR_004151755.1
NW_006263353.1	Gnomon	exon	608235	608374	.	-	.	ID=exon-XR_004151755.1-4;Dbxref=GeneID:102675893%2CGenbank:XR_004151755.1;Parent=rna-XR_004151755.1
NW_006263353.1	Gnomon	exon	607960	608156	.	-	.	ID=exon-XR_004151755.1-5;Dbxref=GeneID:102675893%2CGenbank:XR_004151755.1;Parent=rna-XR_004151755.1
NW_006263353.1	Gnomon	exon	608697	608884	.	-	.	ID=exon-XR_004151755.1-2;Dbxref=GeneID:102675893%2CGenbank:XR_004151755.1;Parent=rna-XR_004151755.1
NW_006263353.1	Gnomon	exon	608453	608629	.	-	.	ID=exon-XR_004151755.1-3;Dbxref=GeneID:102675893%2CGenbank:XR_004151755.1;Parent=rna-XR_004151755.1
NW_006263353.1	Gnomon	mRNA	2219751	2226148	.	+	.	Name=XM_006609233.2;ID=rna-XM_006609233.2;Dbxref=GeneID:102674422%2CGenbank:XM_006609233.2;Parent=gene-LOC102674422
NW_006263353.1	Gnomon	exon	1315260	1315425	.	+	.	ID=exon-XM_006609179.2-8;Dbxref=GeneID:102679568%2CGenbank:XM_006609179.2;Parent=rna-XM_006609179.2
NW_006263353.1	Gnomon	exon	1313960	1314263	.	+	.	ID=exon-XM_006609179.2-6;Dbxref=GeneID:102679568%2CGenbank:XM_006609179.2;Parent=rna-XM_006609179.2
NW_006263353.1	Gnomon	exon	1314373	1314529	.	+	.	ID=exon-XM_006609179.2-7;Dbxref=GeneID:102679568%2CGenbank:XM_006609179.2;Parent=rna-XM_006609179.2
NW_006263353.1	Gnomon	exon	1308721	1309038	.	+	.	ID=exon-XM_006609179.2-1;Dbxref=GeneID:102679568%2CGenbank:XM_006609179.2;Parent=rna-XM_006609179.2
NW_006263353.1	Gnomon	exon	231387	231505	.	-	.	ID=exon-XM_006609008.2-1;Dbxref=GeneID:102681615%2CGenbank:XM_006609008.2;Parent=rna-XM_006609008.2
NW_006263353.1	Gnomon	exon	1313035	1313256	.	+	.	ID=exon-XM_006609179.2-4;Dbxref=GeneID:102679568%2CGenbank:XM_006609179.2;Parent=rna-XM_006609179.2
NW_006263353.1	Gnomon	exon	225821	225858	.	-	.	ID=exon-XM_006609008.2-2;Dbxref=GeneID:102681615%2CGenbank:XM_006609008.2;Parent=rna-XM_006609008.2
NW_006263353.1	Gnomon	exon	1313521	1313804	.	+	.	ID=exon-XM_006609179.2-5;Dbxref=GeneID:102679568%2CGenbank:XM_006609179.2;Parent=rna-XM_006609179.2
NW_006263353.1	Gnomon	exon	224901	225149	.	-	.	ID=exon-XM_006609008.2-3;Dbxref=GeneID:102681615%2CGenbank:XM_006609008.2;Parent=rna-XM_006609008.2
NW_006263353.1	Gnomon	exon	1312105	1312328	.	+	.	ID=exon-XM_006609179.2-2;Dbxref=GeneID:102679568%2CGenbank:XM_006609179.2;Parent=rna-XM_006609179.2
NW_006263353.1	Gnomon	exon	222814	223092	.	-	.	ID=exon-XM_006609008.2-4;Dbxref=GeneID:102681615%2CGenbank:XM_006609008.2;Parent=rna-XM_006609008.2
NW_006263353.1	Gnomon	exon	1312538	1312939	.	+	.	ID=exon-XM_006609179.2-3;Dbxref=GeneID:102679568%2CGenbank:XM_006609179.2;Parent=rna-XM_006609179.2
NW_006263353.1	Gnomon	gene	2852397	2853409	.	+	.	Name=LOC102679894;ID=gene-LOC102679894;Dbxref=GeneID:102679894
NW_006263353.1	Gnomon	exon	381545	381762	.	-	.	ID=exon-XM_031514952.1-12;Dbxref=GeneID:102675256%2CGenbank:XM_031514952.1;Parent=rna-XM_031514952.1
NW_006263353.1	Gnomon	exon	382196	382336	.	-	.	ID=exon-XM_031514952.1-10;Dbxref=GeneID:102675256%2CGenbank:XM_031514952.1;Parent=rna-XM_031514952.1
NW_006263353.1	Gnomon	exon	381958	382063	.	-	.	ID=exon-XM_031514952.1-11;Dbxref=GeneID:102675256%2CGenbank:XM_031514952.1;Parent=rna-XM_031514952.1
NW_006263353.1	Gnomon	exon	319053	319215	.	+	.	ID=exon-XM_006609033.2-5;Dbxref=GeneID:102673312%2CGenbank:XM_006609033.2;Parent=rna-XM_006609033.2
NW_006263353.1	Gnomon	exon	316841	316965	.	+	.	ID=exon-XM_006609033.2-1;Dbxref=GeneID:102673312%2CGenbank:XM_006609033.2;Parent=rna-XM_006609033.2
NW_006263353.1	Gnomon	exon	318419	318494	.	+	.	ID=exon-XM_006609033.2-2;Dbxref=GeneID:102673312%2CGenbank:XM_006609033.2;Parent=rna-XM_006609033.2
NW_006263353.1	Gnomon	exon	318586	318677	.	+	.	ID=exon-XM_006609033.2-3;Dbxref=GeneID:102673312%2CGenbank:XM_006609033.2;Parent=rna-XM_006609033.2
NW_006263353.1	Gnomon	exon	318780	318882	.	+	.	ID=exon-XM_006609033.2-4;Dbxref=GeneID:102673312%2CGenbank:XM_006609033.2;Parent=rna-XM_006609033.2
NW_006263353.1	Gnomon	mRNA	2350078	2352128	.	+	.	Name=XM_006609274.2;ID=rna-XM_006609274.2;Dbxref=GeneID:102680367%2CGenbank:XM_006609274.2;Parent=gene-LOC102680367
NW_006263353.1	Gnomon	lnc_RNA	1989082	1991714	.	+	.	Name=XR_004151785.1;ID=rna-XR_004151785.1;Dbxref=GeneID:116186774%2CGenbank:XR_004151785.1;Parent=gene-LOC116186774
NW_006263353.1	Gnomon	gene	3050795	3074354	.	-	.	Name=LOC102675674;ID=gene-LOC102675674;Dbxref=GeneID:102675674
NW_006263353.1	Gnomon	gene	2170830	2173160	.	+	.	Name=LOC102675629;ID=gene-LOC102675629;Dbxref=GeneID:102675629
NW_006263353.1	Gnomon	exon	2436194	2436233	.	-	.	ID=exon-XR_004151778.1-1;Dbxref=GeneID:116186768%2CGenbank:XR_004151778.1;Parent=rna-XR_004151778.1
NW_006263353.1	Gnomon	exon	2435550	2435884	.	-	.	ID=exon-XR_004151778.1-2;Dbxref=GeneID:116186768%2CGenbank:XR_004151778.1;Parent=rna-XR_004151778.1
NW_006263353.1	Gnomon	CDS	1251826	1251902	.	-	0	Name=XP_031370882.1;ID=cds-XP_031370882.1;Dbxref=GeneID:102676849%2CGenbank:XP_031370882.1;Parent=rna-XM_031515022.1
NW_006263353.1	Gnomon	CDS	1251554	1251751	.	-	0	Name=XP_031370882.1;ID=cds-XP_031370882.1;Dbxref=GeneID:102676849%2CGenbank:XP_031370882.1;Parent=rna-XM_031515022.1
NW_006263353.1	Gnomon	CDS	1250695	1251469	.	-	0	Name=XP_031370882.1;ID=cds-XP_031370882.1;Dbxref=GeneID:102676849%2CGenbank:XP_031370882.1;Parent=rna-XM_031515022.1
NW_006263353.1	Gnomon	gene	609731	613862	.	+	.	Name=LOC102675577;ID=gene-LOC102675577;Dbxref=GeneID:102675577
NW_006263353.1	Gnomon	exon	1301235	1301613	.	-	.	ID=exon-XM_031515086.1-8;Dbxref=GeneID:102680032%2CGenbank:XM_031515086.1;Parent=rna-XM_031515086.1
NW_006263353.1	Gnomon	exon	1299132	1301002	.	-	.	ID=exon-XM_031515086.1-9;Dbxref=GeneID:102680032%2CGenbank:XM_031515086.1;Parent=rna-XM_031515086.1
NW_006263353.1	Gnomon	exon	1301951	1303107	.	-	.	ID=exon-XM_031515086.1-6;Dbxref=GeneID:102680032%2CGenbank:XM_031515086.1;Parent=rna-XM_031515086.1
NW_006263353.1	Gnomon	exon	1301689	1301861	.	-	.	ID=exon-XM_031515086.1-7;Dbxref=GeneID:102680032%2CGenbank:XM_031515086.1;Parent=rna-XM_031515086.1
NW_006263353.1	Gnomon	CDS	244460	244465	.	+	0	Name=XP_006609081.1;ID=cds-XP_006609081.1;Dbxref=GeneID:102671340%2CGenbank:XP_006609081.1;Parent=rna-XM_006609018.2
NW_006263353.1	Gnomon	CDS	244741	244857	.	+	0	Name=XP_006609081.1;ID=cds-XP_006609081.1;Dbxref=GeneID:102671340%2CGenbank:XP_006609081.1;Parent=rna-XM_006609018.2
NW_006263353.1	Gnomon	CDS	245210	245298	.	+	0	Name=XP_006609081.1;ID=cds-XP_006609081.1;Dbxref=GeneID:102671340%2CGenbank:XP_006609081.1;Parent=rna-XM_006609018.2
NW_006263353.1	Gnomon	CDS	245368	245642	.	+	0	Name=XP_006609081.1;ID=cds-XP_006609081.1;Dbxref=GeneID:102671340%2CGenbank:XP_006609081.1;Parent=rna-XM_006609018.2
NW_006263353.1	Gnomon	CDS	245709	245830	.	+	0	Name=XP_006609081.1;ID=cds-XP_006609081.1;Dbxref=GeneID:102671340%2CGenbank:XP_006609081.1;Parent=rna-XM_006609018.2
NW_006263353.1	Gnomon	CDS	1279022	1279222	.	-	0	Name=XP_006609237.1;ID=cds-XP_006609237.1;Dbxref=GeneID:102678833%2CGenbank:XP_006609237.1;Parent=rna-XM_006609174.2
NW_006263353.1	Gnomon	CDS	1278802	1278966	.	-	0	Name=XP_006609237.1;ID=cds-XP_006609237.1;Dbxref=GeneID:102678833%2CGenbank:XP_006609237.1;Parent=rna-XM_006609174.2
NW_006263353.1	Gnomon	CDS	1278623	1278727	.	-	0	Name=XP_006609237.1;ID=cds-XP_006609237.1;Dbxref=GeneID:102678833%2CGenbank:XP_006609237.1;Parent=rna-XM_006609174.2
NW_006263353.1	Gnomon	CDS	1278399	1278532	.	-	0	Name=XP_006609237.1;ID=cds-XP_006609237.1;Dbxref=GeneID:102678833%2CGenbank:XP_006609237.1;Parent=rna-XM_006609174.2
NW_006263353.1	Gnomon	CDS	1278173	1278335	.	-	0	Name=XP_006609237.1;ID=cds-XP_006609237.1;Dbxref=GeneID:102678833%2CGenbank:XP_006609237.1;Parent=rna-XM_006609174.2
NW_006263353.1	Gnomon	CDS	1277896	1278096	.	-	0	Name=XP_006609237.1;ID=cds-XP_006609237.1;Dbxref=GeneID:102678833%2CGenbank:XP_006609237.1;Parent=rna-XM_006609174.2
NW_006263353.1	Gnomon	CDS	1277492	1277740	.	-	0	Name=XP_006609237.1;ID=cds-XP_006609237.1;Dbxref=GeneID:102678833%2CGenbank:XP_006609237.1;Parent=rna-XM_006609174.2
NW_006263353.1	Gnomon	CDS	1276963	1277400	.	-	0	Name=XP_006609237.1;ID=cds-XP_006609237.1;Dbxref=GeneID:102678833%2CGenbank:XP_006609237.1;Parent=rna-XM_006609174.2
NW_006263353.1	Gnomon	mRNA	360005	362191	.	+	.	Name=XM_006609034.2;ID=rna-XM_006609034.2;Dbxref=GeneID:102673442%2CGenbank:XM_006609034.2;Parent=gene-LOC102673442
NW_006263353.1	Gnomon	exon	1307909	1308056	.	-	.	ID=exon-XM_031515086.1-1;Dbxref=GeneID:102680032%2CGenbank:XM_031515086.1;Parent=rna-XM_031515086.1
NW_006263353.1	Gnomon	exon	1303533	1303788	.	-	.	ID=exon-XM_031515086.1-4;Dbxref=GeneID:102680032%2CGenbank:XM_031515086.1;Parent=rna-XM_031515086.1
NW_006263353.1	Gnomon	exon	1303181	1303454	.	-	.	ID=exon-XM_031515086.1-5;Dbxref=GeneID:102680032%2CGenbank:XM_031515086.1;Parent=rna-XM_031515086.1
NW_006263353.1	Gnomon	exon	1305508	1305627	.	-	.	ID=exon-XM_031515086.1-2;Dbxref=GeneID:102680032%2CGenbank:XM_031515086.1;Parent=rna-XM_031515086.1
NW_006263353.1	Gnomon	exon	1305226	1305365	.	-	.	ID=exon-XM_031515086.1-3;Dbxref=GeneID:102680032%2CGenbank:XM_031515086.1;Parent=rna-XM_031515086.1
NW_006263353.1	Gnomon	exon	218443	218780	.	+	.	ID=exon-XM_031514981.1-10;Dbxref=GeneID:102680331%2CGenbank:XM_031514981.1;Parent=rna-XM_031514981.1
NW_006263353.1	Gnomon	exon	219085	219351	.	+	.	ID=exon-XM_031514981.1-11;Dbxref=GeneID:102680331%2CGenbank:XM_031514981.1;Parent=rna-XM_031514981.1
NW_006263353.1	Gnomon	exon	219598	221287	.	+	.	ID=exon-XM_031514981.1-12;Dbxref=GeneID:102680331%2CGenbank:XM_031514981.1;Parent=rna-XM_031514981.1
NW_006263353.1	Gnomon	lnc_RNA	1995032	1995630	.	+	.	Name=XR_004151784.1;ID=rna-XR_004151784.1;Dbxref=GeneID:116186773%2CGenbank:XR_004151784.1;Parent=gene-LOC116186773
NW_006263353.1	Gnomon	exon	196413	196716	.	+	.	ID=exon-XM_031514954.1-7;Dbxref=GeneID:102680599%2CGenbank:XM_031514954.1;Parent=rna-XM_031514954.1
NW_006263353.1	Gnomon	exon	196816	197411	.	+	.	ID=exon-XM_031514954.1-8;Dbxref=GeneID:102680599%2CGenbank:XM_031514954.1;Parent=rna-XM_031514954.1
NW_006263353.1	Gnomon	exon	195086	195172	.	+	.	ID=exon-XM_031514954.1-5;Dbxref=GeneID:102680599%2CGenbank:XM_031514954.1;Parent=rna-XM_031514954.1
NW_006263353.1	Gnomon	exon	196172	196330	.	+	.	ID=exon-XM_031514954.1-6;Dbxref=GeneID:102680599%2CGenbank:XM_031514954.1;Parent=rna-XM_031514954.1
NW_006263353.1	Gnomon	exon	193995	194625	.	+	.	ID=exon-XM_031514954.1-3;Dbxref=GeneID:102680599%2CGenbank:XM_031514954.1;Parent=rna-XM_031514954.1
NW_006263353.1	Gnomon	exon	194802	194894	.	+	.	ID=exon-XM_031514954.1-4;Dbxref=GeneID:102680599%2CGenbank:XM_031514954.1;Parent=rna-XM_031514954.1
NW_006263353.1	Gnomon	exon	192488	193180	.	+	.	ID=exon-XM_031514954.1-1;Dbxref=GeneID:102680599%2CGenbank:XM_031514954.1;Parent=rna-XM_031514954.1
NW_006263353.1	Gnomon	exon	193672	193782	.	+	.	ID=exon-XM_031514954.1-2;Dbxref=GeneID:102680599%2CGenbank:XM_031514954.1;Parent=rna-XM_031514954.1
NW_006263353.1	Gnomon	CDS	2334308	2334362	.	-	0	Name=XP_006609330.1;ID=cds-XP_006609330.1;Dbxref=GeneID:102679569%2CGenbank:XP_006609330.1;Parent=rna-XM_006609267.2
NW_006263353.1	Gnomon	CDS	2334167	2334229	.	-	0	Name=XP_006609330.1;ID=cds-XP_006609330.1;Dbxref=GeneID:102679569%2CGenbank:XP_006609330.1;Parent=rna-XM_006609267.2
NW_006263353.1	Gnomon	CDS	2332096	2332248	.	-	0	Name=XP_006609330.1;ID=cds-XP_006609330.1;Dbxref=GeneID:102679569%2CGenbank:XP_006609330.1;Parent=rna-XM_006609267.2
NW_006263353.1	Gnomon	CDS	2331617	2331856	.	-	0	Name=XP_006609330.1;ID=cds-XP_006609330.1;Dbxref=GeneID:102679569%2CGenbank:XP_006609330.1;Parent=rna-XM_006609267.2
NW_006263353.1	Gnomon	CDS	2331111	2331515	.	-	0	Name=XP_006609330.1;ID=cds-XP_006609330.1;Dbxref=GeneID:102679569%2CGenbank:XP_006609330.1;Parent=rna-XM_006609267.2
NW_006263353.1	Gnomon	CDS	2330772	2331038	.	-	0	Name=XP_006609330.1;ID=cds-XP_006609330.1;Dbxref=GeneID:102679569%2CGenbank:XP_006609330.1;Parent=rna-XM_006609267.2
NW_006263353.1	Gnomon	CDS	2330509	2330693	.	-	0	Name=XP_006609330.1;ID=cds-XP_006609330.1;Dbxref=GeneID:102679569%2CGenbank:XP_006609330.1;Parent=rna-XM_006609267.2
NW_006263353.1	Gnomon	exon	2905510	2905667	.	+	.	ID=exon-XM_031515012.1-1;Dbxref=GeneID:116186761%2CGenbank:XM_031515012.1;Parent=rna-XM_031515012.1
NW_006263353.1	Gnomon	exon	2905730	2906118	.	+	.	ID=exon-XM_031515012.1-2;Dbxref=GeneID:116186761%2CGenbank:XM_031515012.1;Parent=rna-XM_031515012.1
NW_006263353.1	Gnomon	gene	2168600	2170115	.	-	.	Name=LOC102675755;ID=gene-LOC102675755;Dbxref=GeneID:102675755
NW_006263353.1	Gnomon	mRNA	1086306	1115900	.	-	.	Name=XM_031515079.1;ID=rna-XM_031515079.1;Dbxref=GeneID:102671396%2CGenbank:XM_031515079.1;Parent=gene-LOC102671396
NW_006263353.1	Gnomon	exon	2931074	2931780	.	+	.	ID=exon-XM_006609305.2-1;Dbxref=GeneID:102673538%2CGenbank:XM_006609305.2;Parent=rna-XM_006609305.2
NW_006263353.1	Gnomon	exon	2931856	2932069	.	+	.	ID=exon-XM_006609305.2-2;Dbxref=GeneID:102673538%2CGenbank:XM_006609305.2;Parent=rna-XM_006609305.2
NW_006263353.1	Gnomon	exon	2932157	2932990	.	+	.	ID=exon-XM_006609305.2-3;Dbxref=GeneID:102673538%2CGenbank:XM_006609305.2;Parent=rna-XM_006609305.2
NW_006263353.1	Gnomon	exon	2933068	2933511	.	+	.	ID=exon-XM_006609305.2-4;Dbxref=GeneID:102673538%2CGenbank:XM_006609305.2;Parent=rna-XM_006609305.2
NW_006263353.1	Gnomon	CDS	3274808	3274824	.	-	0	Name=XP_031370884.1;ID=cds-XP_031370884.1;Dbxref=GeneID:102677145%2CGenbank:XP_031370884.1;Parent=rna-XM_031515024.1
NW_006263353.1	Gnomon	CDS	3272315	3272596	.	-	0	Name=XP_031370884.1;ID=cds-XP_031370884.1;Dbxref=GeneID:102677145%2CGenbank:XP_031370884.1;Parent=rna-XM_031515024.1
NW_006263353.1	Gnomon	CDS	3268124	3268232	.	-	0	Name=XP_031370884.1;ID=cds-XP_031370884.1;Dbxref=GeneID:102677145%2CGenbank:XP_031370884.1;Parent=rna-XM_031515024.1
NW_006263353.1	Gnomon	CDS	3261257	3261404	.	-	0	Name=XP_031370884.1;ID=cds-XP_031370884.1;Dbxref=GeneID:102677145%2CGenbank:XP_031370884.1;Parent=rna-XM_031515024.1
NW_006263353.1	Gnomon	CDS	3257362	3257714	.	-	0	Name=XP_031370884.1;ID=cds-XP_031370884.1;Dbxref=GeneID:102677145%2CGenbank:XP_031370884.1;Parent=rna-XM_031515024.1
NW_006263353.1	Gnomon	CDS	3256784	3257062	.	-	0	Name=XP_031370884.1;ID=cds-XP_031370884.1;Dbxref=GeneID:102677145%2CGenbank:XP_031370884.1;Parent=rna-XM_031515024.1
NW_006263353.1	Gnomon	CDS	3256071	3256310	.	-	0	Name=XP_031370884.1;ID=cds-XP_031370884.1;Dbxref=GeneID:102677145%2CGenbank:XP_031370884.1;Parent=rna-XM_031515024.1
NW_006263353.1	Gnomon	CDS	3254831	3255259	.	-	0	Name=XP_031370884.1;ID=cds-XP_031370884.1;Dbxref=GeneID:102677145%2CGenbank:XP_031370884.1;Parent=rna-XM_031515024.1
NW_006263353.1	Gnomon	CDS	3288400	3288758	.	-	0	Name=XP_031370883.1;ID=cds-XP_031370883.1;Dbxref=GeneID:102677370%2CGenbank:XP_031370883.1;Parent=rna-XM_031515023.1
NW_006263353.1	Gnomon	CDS	3287064	3287238	.	-	0	Name=XP_031370883.1;ID=cds-XP_031370883.1;Dbxref=GeneID:102677370%2CGenbank:XP_031370883.1;Parent=rna-XM_031515023.1
NW_006263353.1	Gnomon	CDS	3284752	3284903	.	-	0	Name=XP_031370883.1;ID=cds-XP_031370883.1;Dbxref=GeneID:102677370%2CGenbank:XP_031370883.1;Parent=rna-XM_031515023.1
NW_006263353.1	Gnomon	CDS	3283465	3283607	.	-	0	Name=XP_031370883.1;ID=cds-XP_031370883.1;Dbxref=GeneID:102677370%2CGenbank:XP_031370883.1;Parent=rna-XM_031515023.1
NW_006263353.1	Gnomon	CDS	3278133	3279274	.	-	0	Name=XP_031370883.1;ID=cds-XP_031370883.1;Dbxref=GeneID:102677370%2CGenbank:XP_031370883.1;Parent=rna-XM_031515023.1
NW_006263353.1	Gnomon	CDS	248469	248534	.	-	0	Name=XP_006609080.1;ID=cds-XP_006609080.1;Dbxref=GeneID:102671013%2CGenbank:XP_006609080.1;Parent=rna-XM_006609017.2
NW_006263353.1	Gnomon	CDS	247537	247693	.	-	0	Name=XP_006609080.1;ID=cds-XP_006609080.1;Dbxref=GeneID:102671013%2CGenbank:XP_006609080.1;Parent=rna-XM_006609017.2
NW_006263353.1	Gnomon	CDS	247343	247452	.	-	0	Name=XP_006609080.1;ID=cds-XP_006609080.1;Dbxref=GeneID:102671013%2CGenbank:XP_006609080.1;Parent=rna-XM_006609017.2
NW_006263353.1	Gnomon	CDS	246923	247016	.	-	0	Name=XP_006609080.1;ID=cds-XP_006609080.1;Dbxref=GeneID:102671013%2CGenbank:XP_006609080.1;Parent=rna-XM_006609017.2
NW_006263353.1	Gnomon	CDS	246683	246821	.	-	0	Name=XP_006609080.1;ID=cds-XP_006609080.1;Dbxref=GeneID:102671013%2CGenbank:XP_006609080.1;Parent=rna-XM_006609017.2
NW_006263353.1	Gnomon	CDS	246500	246611	.	-	0	Name=XP_006609080.1;ID=cds-XP_006609080.1;Dbxref=GeneID:102671013%2CGenbank:XP_006609080.1;Parent=rna-XM_006609017.2
NW_006263353.1	Gnomon	mRNA	353993	356698	.	+	.	Name=XM_006609035.2;ID=rna-XM_006609035.2;Dbxref=GeneID:102673582%2CGenbank:XM_006609035.2;Parent=gene-LOC102673582
NW_006263353.1	Gnomon	exon	2385501	2385850	.	-	.	ID=exon-XM_031514991.1-11;Dbxref=GeneID:102681183%2CGenbank:XM_031514991.1;Parent=rna-XM_031514991.1
NW_006263353.1	Gnomon	exon	2384918	2385409	.	-	.	ID=exon-XM_031514991.1-12;Dbxref=GeneID:102681183%2CGenbank:XM_031514991.1;Parent=rna-XM_031514991.1
NW_006263353.1	Gnomon	exon	2385995	2386518	.	-	.	ID=exon-XM_031514991.1-10;Dbxref=GeneID:102681183%2CGenbank:XM_031514991.1;Parent=rna-XM_031514991.1
NW_006263353.1	Gnomon	lnc_RNA	1992038	1993724	.	+	.	Name=XR_004151783.1;ID=rna-XR_004151783.1;Dbxref=GeneID:116186772%2CGenbank:XR_004151783.1;Parent=gene-LOC116186772
NW_006263353.1	Gnomon	mRNA	309004	311621	.	-	.	Name=XM_006609032.2;ID=rna-XM_006609032.2;Dbxref=GeneID:102673182%2CGenbank:XM_006609032.2;Parent=gene-LOC102673182
NW_006263353.1	tRNAscan-SE	tRNA	297365	297437	.	+	.	ID=rna-Trnam-cau-2;Dbxref=GeneID:116186780;Note=transfer RNA methionine (anticodon CAU);Parent=gene-Trnam-cau-2
NW_006263353.1	Gnomon	mRNA	702527	709209	.	+	.	Name=XM_031515030.1;ID=rna-XM_031515030.1;Dbxref=GeneID:102676494%2CGenbank:XM_031515030.1;Parent=gene-LOC102676494
NW_006263353.1	Gnomon	mRNA	2351915	2353868	.	-	.	Name=XM_006609272.2;ID=rna-XM_006609272.2;Dbxref=GeneID:102680235%2CGenbank:XM_006609272.2;Parent=gene-LOC102680235
NW_006263353.1	Gnomon	gene	598970	609373	.	-	.	Name=LOC102675893;ID=gene-LOC102675893;Dbxref=GeneID:102675893
NW_006263353.1	Gnomon	CDS	1283476	1284246	.	-	0	Name=XP_006609239.1;ID=cds-XP_006609239.1;Dbxref=GeneID:102679233%2CGenbank:XP_006609239.1;Parent=rna-XM_006609176.2
NW_006263353.1	Gnomon	CDS	1283205	1283408	.	-	0	Name=XP_006609239.1;ID=cds-XP_006609239.1;Dbxref=GeneID:102679233%2CGenbank:XP_006609239.1;Parent=rna-XM_006609176.2
NW_006263353.1	Gnomon	CDS	1282876	1283109	.	-	0	Name=XP_006609239.1;ID=cds-XP_006609239.1;Dbxref=GeneID:102679233%2CGenbank:XP_006609239.1;Parent=rna-XM_006609176.2
NW_006263353.1	Gnomon	CDS	1282562	1282809	.	-	0	Name=XP_006609239.1;ID=cds-XP_006609239.1;Dbxref=GeneID:102679233%2CGenbank:XP_006609239.1;Parent=rna-XM_006609176.2
NW_006263353.1	Gnomon	CDS	1282071	1282464	.	-	0	Name=XP_006609239.1;ID=cds-XP_006609239.1;Dbxref=GeneID:102679233%2CGenbank:XP_006609239.1;Parent=rna-XM_006609176.2
NW_006263353.1	Gnomon	CDS	1281567	1281839	.	-	0	Name=XP_006609239.1;ID=cds-XP_006609239.1;Dbxref=GeneID:102679233%2CGenbank:XP_006609239.1;Parent=rna-XM_006609176.2
NW_006263353.1	Gnomon	exon	2206658	2207079	.	-	.	ID=exon-XR_420785.2-1;Dbxref=GeneID:102675210%2CGenbank:XR_420785.2;Parent=rna-XR_420785.2
NW_006263353.1	Gnomon	exon	2206419	2206527	.	-	.	ID=exon-XR_420785.2-2;Dbxref=GeneID:102675210%2CGenbank:XR_420785.2;Parent=rna-XR_420785.2
NW_006263353.1	Gnomon	exon	2205678	2205939	.	-	.	ID=exon-XR_420785.2-3;Dbxref=GeneID:102675210%2CGenbank:XR_420785.2;Parent=rna-XR_420785.2
NW_006263353.1	Gnomon	CDS	2019396	2019403	.	-	0	Name=XP_031370880.1;ID=cds-XP_031370880.1;Dbxref=GeneID:102672684%2CGenbank:XP_031370880.1;Parent=rna-XM_031515020.1
NW_006263353.1	Gnomon	CDS	2018187	2018758	.	-	0	Name=XP_031370880.1;ID=cds-XP_031370880.1;Dbxref=GeneID:102672684%2CGenbank:XP_031370880.1;Parent=rna-XM_031515020.1
NW_006263353.1	Gnomon	CDS	2017688	2018034	.	-	0	Name=XP_031370880.1;ID=cds-XP_031370880.1;Dbxref=GeneID:102672684%2CGenbank:XP_031370880.1;Parent=rna-XM_031515020.1
NW_006263353.1	Gnomon	CDS	2017467	2017608	.	-	0	Name=XP_031370880.1;ID=cds-XP_031370880.1;Dbxref=GeneID:102672684%2CGenbank:XP_031370880.1;Parent=rna-XM_031515020.1
NW_006263353.1	Gnomon	CDS	2015253	2015426	.	-	0	Name=XP_031370880.1;ID=cds-XP_031370880.1;Dbxref=GeneID:102672684%2CGenbank:XP_031370880.1;Parent=rna-XM_031515020.1
NW_006263353.1	Gnomon	CDS	2014984	2015122	.	-	0	Name=XP_031370880.1;ID=cds-XP_031370880.1;Dbxref=GeneID:102672684%2CGenbank:XP_031370880.1;Parent=rna-XM_031515020.1
NW_006263353.1	Gnomon	CDS	2014613	2014760	.	-	0	Name=XP_031370880.1;ID=cds-XP_031370880.1;Dbxref=GeneID:102672684%2CGenbank:XP_031370880.1;Parent=rna-XM_031515020.1
NW_006263353.1	Gnomon	CDS	2335473	2335560	.	+	0	Name=XP_006609333.1;ID=cds-XP_006609333.1;Dbxref=GeneID:102679975%2CGenbank:XP_006609333.1;Parent=rna-XM_006609270.1
NW_006263353.1	Gnomon	CDS	2336050	2336516	.	+	0	Name=XP_006609333.1;ID=cds-XP_006609333.1;Dbxref=GeneID:102679975%2CGenbank:XP_006609333.1;Parent=rna-XM_006609270.1
NW_006263353.1	Gnomon	CDS	2336623	2337288	.	+	0	Name=XP_006609333.1;ID=cds-XP_006609333.1;Dbxref=GeneID:102679975%2CGenbank:XP_006609333.1;Parent=rna-XM_006609270.1
NW_006263353.1	Gnomon	CDS	2337374	2337640	.	+	0	Name=XP_006609333.1;ID=cds-XP_006609333.1;Dbxref=GeneID:102679975%2CGenbank:XP_006609333.1;Parent=rna-XM_006609270.1
NW_006263353.1	Gnomon	CDS	239642	239741	.	+	0	Name=XP_006609083.2;ID=cds-XP_006609083.2;Dbxref=GeneID:102671561%2CGenbank:XP_006609083.2;Parent=rna-XM_006609020.2
NW_006263353.1	Gnomon	CDS	240122	240619	.	+	0	Name=XP_006609083.2;ID=cds-XP_006609083.2;Dbxref=GeneID:102671561%2CGenbank:XP_006609083.2;Parent=rna-XM_006609020.2
NW_006263353.1	Gnomon	CDS	240696	240862	.	+	0	Name=XP_006609083.2;ID=cds-XP_006609083.2;Dbxref=GeneID:102671561%2CGenbank:XP_006609083.2;Parent=rna-XM_006609020.2
NW_006263353.1	Gnomon	mRNA	1317481	1319174	.	-	.	Name=XM_006609178.2;ID=rna-XM_006609178.2;Dbxref=GeneID:102679441%2CGenbank:XM_006609178.2;Parent=gene-LOC102679441
NW_006263353.1	Gnomon	mRNA	316841	319215	.	+	.	Name=XM_006609033.2;ID=rna-XM_006609033.2;Dbxref=GeneID:102673312%2CGenbank:XM_006609033.2;Parent=gene-LOC102673312
NW_006263353.1	Gnomon	mRNA	2350511	2352128	.	+	.	Name=XM_006609273.2;ID=rna-XM_006609273.2;Dbxref=GeneID:102680367%2CGenbank:XM_006609273.2;Parent=gene-LOC102680367
NW_006263353.1	Gnomon	exon	2283012	2283202	.	+	.	ID=exon-XM_006609253.2-3;Dbxref=GeneID:102677647%2CGenbank:XM_006609253.2;Parent=rna-XM_006609253.2
NW_006263353.1	Gnomon	exon	2283280	2285576	.	+	.	ID=exon-XM_006609253.2-4;Dbxref=GeneID:102677647%2CGenbank:XM_006609253.2;Parent=rna-XM_006609253.2
NW_006263353.1	Gnomon	exon	2282299	2282451	.	+	.	ID=exon-XM_006609253.2-1;Dbxref=GeneID:102677647%2CGenbank:XM_006609253.2;Parent=rna-XM_006609253.2
NW_006263353.1	Gnomon	exon	2282576	2282777	.	+	.	ID=exon-XM_006609253.2-2;Dbxref=GeneID:102677647%2CGenbank:XM_006609253.2;Parent=rna-XM_006609253.2
NW_006263353.1	Gnomon	exon	961815	962258	.	+	.	ID=exon-XM_006609081.2-1;Dbxref=GeneID:102679523%2CGenbank:XM_006609081.2;Parent=rna-XM_006609081.2
NW_006263353.1	Gnomon	exon	963005	963480	.	+	.	ID=exon-XM_006609081.2-2;Dbxref=GeneID:102679523%2CGenbank:XM_006609081.2;Parent=rna-XM_006609081.2
NW_006263353.1	Gnomon	exon	970342	970702	.	+	.	ID=exon-XM_006609081.2-3;Dbxref=GeneID:102679523%2CGenbank:XM_006609081.2;Parent=rna-XM_006609081.2
NW_006263353.1	Gnomon	exon	971012	971386	.	+	.	ID=exon-XM_006609081.2-4;Dbxref=GeneID:102679523%2CGenbank:XM_006609081.2;Parent=rna-XM_006609081.2
NW_006263353.1	Gnomon	exon	971488	971994	.	+	.	ID=exon-XM_006609081.2-5;Dbxref=GeneID:102679523%2CGenbank:XM_006609081.2;Parent=rna-XM_006609081.2
NW_006263353.1	tRNAscan-SE	gene	297365	297437	.	+	.	Name=Trnam-cau;ID=gene-Trnam-cau-2;Dbxref=GeneID:116186780
NW_006263353.1	Gnomon	gene	3136349	3137511	.	+	.	Name=LOC102675984;ID=gene-LOC102675984;Dbxref=GeneID:102675984
NW_006263353.1	Gnomon	gene	2152147	2164087	.	+	.	Name=LOC102675983;ID=gene-LOC102675983;Dbxref=GeneID:102675983
NW_006263353.1	Gnomon	CDS	1252594	1252609	.	+	0	Name=XP_031370881.1;ID=cds-XP_031370881.1;Dbxref=GeneID:102677185%2CGenbank:XP_031370881.1;Parent=rna-XM_031515021.1
NW_006263353.1	Gnomon	CDS	1252870	1253036	.	+	0	Name=XP_031370881.1;ID=cds-XP_031370881.1;Dbxref=GeneID:102677185%2CGenbank:XP_031370881.1;Parent=rna-XM_031515021.1
NW_006263353.1	Gnomon	CDS	1253115	1253272	.	+	0	Name=XP_031370881.1;ID=cds-XP_031370881.1;Dbxref=GeneID:102677185%2CGenbank:XP_031370881.1;Parent=rna-XM_031515021.1
NW_006263353.1	Gnomon	CDS	1253337	1253416	.	+	0	Name=XP_031370881.1;ID=cds-XP_031370881.1;Dbxref=GeneID:102677185%2CGenbank:XP_031370881.1;Parent=rna-XM_031515021.1
NW_006263353.1	Gnomon	CDS	1253706	1253978	.	+	0	Name=XP_031370881.1;ID=cds-XP_031370881.1;Dbxref=GeneID:102677185%2CGenbank:XP_031370881.1;Parent=rna-XM_031515021.1
NW_006263353.1	Gnomon	CDS	1254059	1254349	.	+	0	Name=XP_031370881.1;ID=cds-XP_031370881.1;Dbxref=GeneID:102677185%2CGenbank:XP_031370881.1;Parent=rna-XM_031515021.1
NW_006263353.1	Gnomon	CDS	1254510	1254576	.	+	0	Name=XP_031370881.1;ID=cds-XP_031370881.1;Dbxref=GeneID:102677185%2CGenbank:XP_031370881.1;Parent=rna-XM_031515021.1
NW_006263353.1	Gnomon	CDS	1255103	1255336	.	+	0	Name=XP_031370881.1;ID=cds-XP_031370881.1;Dbxref=GeneID:102677185%2CGenbank:XP_031370881.1;Parent=rna-XM_031515021.1
NW_006263353.1	Gnomon	CDS	1255443	1255650	.	+	0	Name=XP_031370881.1;ID=cds-XP_031370881.1;Dbxref=GeneID:102677185%2CGenbank:XP_031370881.1;Parent=rna-XM_031515021.1
NW_006263353.1	Gnomon	exon	2380622	2381384	.	-	.	ID=exon-XR_004151794.1-1;Dbxref=GeneID:102680835%2CGenbank:XR_004151794.1;Parent=rna-XR_004151794.1
NW_006263353.1	Gnomon	exon	2371838	2372092	.	-	.	ID=exon-XR_004151794.1-2;Dbxref=GeneID:102680835%2CGenbank:XR_004151794.1;Parent=rna-XR_004151794.1
NW_006263353.1	Gnomon	exon	2370950	2371462	.	-	.	ID=exon-XR_004151794.1-3;Dbxref=GeneID:102680835%2CGenbank:XR_004151794.1;Parent=rna-XR_004151794.1
NW_006263353.1	Gnomon	exon	2370094	2370622	.	-	.	ID=exon-XR_004151794.1-4;Dbxref=GeneID:102680835%2CGenbank:XR_004151794.1;Parent=rna-XR_004151794.1
NW_006263353.1	Gnomon	exon	2367054	2367160	.	-	.	ID=exon-XR_004151794.1-5;Dbxref=GeneID:102680835%2CGenbank:XR_004151794.1;Parent=rna-XR_004151794.1
NW_006263353.1	Gnomon	exon	146946	147314	.	+	.	ID=exon-XM_031515035.1-6;Dbxref=GeneID:102680074%2CGenbank:XM_031515035.1;Parent=rna-XM_031515035.1
NW_006263353.1	Gnomon	exon	145167	145397	.	+	.	ID=exon-XM_031515035.1-2;Dbxref=GeneID:102680074%2CGenbank:XM_031515035.1;Parent=rna-XM_031515035.1
NW_006263353.1	Gnomon	exon	145502	145816	.	+	.	ID=exon-XM_031515035.1-3;Dbxref=GeneID:102680074%2CGenbank:XM_031515035.1;Parent=rna-XM_031515035.1
NW_006263353.1	Gnomon	exon	145925	146112	.	+	.	ID=exon-XM_031515035.1-4;Dbxref=GeneID:102680074%2CGenbank:XM_031515035.1;Parent=rna-XM_031515035.1
NW_006263353.1	Gnomon	exon	146189	146344	.	+	.	ID=exon-XM_031515035.1-5;Dbxref=GeneID:102680074%2CGenbank:XM_031515035.1;Parent=rna-XM_031515035.1
NW_006263353.1	Gnomon	exon	1982866	1983009	.	-	.	ID=exon-XM_031515063.1-9;Dbxref=GeneID:102672238%2CGenbank:XM_031515063.1;Parent=rna-XM_031515063.1
NW_006263353.1	Gnomon	exon	1983848	1984331	.	-	.	ID=exon-XM_031515063.1-7;Dbxref=GeneID:102672238%2CGenbank:XM_031515063.1;Parent=rna-XM_031515063.1
NW_006263353.1	Gnomon	exon	1983094	1983505	.	-	.	ID=exon-XM_031515063.1-8;Dbxref=GeneID:102672238%2CGenbank:XM_031515063.1;Parent=rna-XM_031515063.1
NW_006263353.1	Gnomon	exon	144999	145074	.	+	.	ID=exon-XM_031515035.1-1;Dbxref=GeneID:102680074%2CGenbank:XM_031515035.1;Parent=rna-XM_031515035.1
NW_006263353.1	Gnomon	exon	1985801	1986192	.	-	.	ID=exon-XM_031515063.1-5;Dbxref=GeneID:102672238%2CGenbank:XM_031515063.1;Parent=rna-XM_031515063.1
NW_006263353.1	Gnomon	exon	1984529	1985127	.	-	.	ID=exon-XM_031515063.1-6;Dbxref=GeneID:102672238%2CGenbank:XM_031515063.1;Parent=rna-XM_031515063.1
NW_006263353.1	Gnomon	exon	1987569	1987916	.	-	.	ID=exon-XM_031515063.1-3;Dbxref=GeneID:102672238%2CGenbank:XM_031515063.1;Parent=rna-XM_031515063.1
NW_006263353.1	Gnomon	exon	1986704	1986885	.	-	.	ID=exon-XM_031515063.1-4;Dbxref=GeneID:102672238%2CGenbank:XM_031515063.1;Parent=rna-XM_031515063.1
NW_006263353.1	Gnomon	exon	2003177	2003618	.	-	.	ID=exon-XM_031515063.1-1;Dbxref=GeneID:102672238%2CGenbank:XM_031515063.1;Parent=rna-XM_031515063.1
NW_006263353.1	Gnomon	exon	1988601	1988711	.	-	.	ID=exon-XM_031515063.1-2;Dbxref=GeneID:102672238%2CGenbank:XM_031515063.1;Parent=rna-XM_031515063.1
NW_006263353.1	Gnomon	mRNA	1308721	1315425	.	+	.	Name=XM_006609179.2;ID=rna-XM_006609179.2;Dbxref=GeneID:102679568%2CGenbank:XM_006609179.2;Parent=gene-LOC102679568
NW_006263353.1	Gnomon	lnc_RNA	2397893	2400711	.	-	.	Name=XR_004151782.1;ID=rna-XR_004151782.1;Dbxref=GeneID:102681542%2CGenbank:XR_004151782.1;Parent=gene-LOC102681542
NW_006263353.1	Gnomon	CDS	2409668	2410453	.	-	0	Name=XP_031370887.1;ID=cds-XP_031370887.1;Dbxref=GeneID:116186764%2CGenbank:XP_031370887.1;Parent=rna-XM_031515027.1
NW_006263353.1	Gnomon	mRNA	154669	161504	.	-	.	Name=XM_031515032.1;ID=rna-XM_031515032.1;Dbxref=GeneID:102681410%2CGenbank:XM_031515032.1;Parent=gene-LOC102681410
NW_006263353.1	RefSeq	region	1	3512070	.	+	.	Name=Unknown;ID=NW_006263353.1:1..3512070;Dbxref=taxon:7462
NW_006263353.1	Gnomon	exon	1120107	1120235	.	-	.	ID=exon-XM_006609105.2-1;Dbxref=GeneID:102671396%2CGenbank:XM_006609105.2;Parent=rna-XM_006609105.2
NW_006263353.1	Gnomon	exon	1115805	1116027	.	-	.	ID=exon-XM_006609105.2-2;Dbxref=GeneID:102671396%2CGenbank:XM_006609105.2;Parent=rna-XM_006609105.2
NW_006263353.1	Gnomon	exon	1114582	1114750	.	-	.	ID=exon-XM_006609105.2-3;Dbxref=GeneID:102671396%2CGenbank:XM_006609105.2;Parent=rna-XM_006609105.2
NW_006263353.1	Gnomon	exon	1113916	1114081	.	-	.	ID=exon-XM_006609105.2-4;Dbxref=GeneID:102671396%2CGenbank:XM_006609105.2;Parent=rna-XM_006609105.2
NW_006263353.1	Gnomon	exon	1113229	1113400	.	-	.	ID=exon-XM_006609105.2-5;Dbxref=GeneID:102671396%2CGenbank:XM_006609105.2;Parent=rna-XM_006609105.2
NW_006263353.1	Gnomon	exon	1112399	1112556	.	-	.	ID=exon-XM_006609105.2-6;Dbxref=GeneID:102671396%2CGenbank:XM_006609105.2;Parent=rna-XM_006609105.2
NW_006263353.1	Gnomon	exon	1111350	1111650	.	-	.	ID=exon-XM_006609105.2-7;Dbxref=GeneID:102671396%2CGenbank:XM_006609105.2;Parent=rna-XM_006609105.2
NW_006263353.1	Gnomon	exon	1110564	1110893	.	-	.	ID=exon-XM_006609105.2-8;Dbxref=GeneID:102671396%2CGenbank:XM_006609105.2;Parent=rna-XM_006609105.2
NW_006263353.1	Gnomon	exon	1110000	1110032	.	-	.	ID=exon-XM_006609105.2-9;Dbxref=GeneID:102671396%2CGenbank:XM_006609105.2;Parent=rna-XM_006609105.2
NW_006263353.1	Gnomon	CDS	265972	266171	.	-	0	Name=XP_006609085.1;ID=cds-XP_006609085.1;Dbxref=GeneID:102671875%2CGenbank:XP_006609085.1;Parent=rna-XM_006609022.2
NW_006263353.1	Gnomon	CDS	265279	265557	.	-	0	Name=XP_006609085.1;ID=cds-XP_006609085.1;Dbxref=GeneID:102671875%2CGenbank:XP_006609085.1;Parent=rna-XM_006609022.2
NW_006263353.1	Gnomon	CDS	265027	265177	.	-	0	Name=XP_006609085.1;ID=cds-XP_006609085.1;Dbxref=GeneID:102671875%2CGenbank:XP_006609085.1;Parent=rna-XM_006609022.2
NW_006263353.1	Gnomon	CDS	264728	264891	.	-	0	Name=XP_006609085.1;ID=cds-XP_006609085.1;Dbxref=GeneID:102671875%2CGenbank:XP_006609085.1;Parent=rna-XM_006609022.2
NW_006263353.1	Gnomon	CDS	264518	264646	.	-	0	Name=XP_006609085.1;ID=cds-XP_006609085.1;Dbxref=GeneID:102671875%2CGenbank:XP_006609085.1;Parent=rna-XM_006609022.2
NW_006263353.1	Gnomon	CDS	264181	264328	.	-	0	Name=XP_006609085.1;ID=cds-XP_006609085.1;Dbxref=GeneID:102671875%2CGenbank:XP_006609085.1;Parent=rna-XM_006609022.2
NW_006263353.1	Gnomon	CDS	263894	264094	.	-	0	Name=XP_006609085.1;ID=cds-XP_006609085.1;Dbxref=GeneID:102671875%2CGenbank:XP_006609085.1;Parent=rna-XM_006609022.2
NW_006263353.1	Gnomon	exon	1251554	1251751	.	-	.	ID=exon-XM_006609157.2-2;Dbxref=GeneID:102676849%2CGenbank:XM_006609157.2;Parent=rna-XM_006609157.2
NW_006263353.1	Gnomon	exon	1250579	1251469	.	-	.	ID=exon-XM_006609157.2-3;Dbxref=GeneID:102676849%2CGenbank:XM_006609157.2;Parent=rna-XM_006609157.2
NW_006263353.1	Gnomon	exon	1251830	1251948	.	-	.	ID=exon-XM_006609157.2-1;Dbxref=GeneID:102676849%2CGenbank:XM_006609157.2;Parent=rna-XM_006609157.2
NW_006263353.1	Gnomon	gene	1202975	1204050	.	+	.	Name=LOC102675119;ID=gene-LOC102675119;Dbxref=GeneID:102675119
NW_006263353.1	Gnomon	gene	2215088	2218168	.	+	.	Name=LOC102675120;ID=gene-LOC102675120;Dbxref=GeneID:102675120
NW_006263353.1	Gnomon	mRNA	334490	336519	.	+	.	Name=XM_006609038.2;ID=rna-XM_006609038.2;Dbxref=GeneID:102674014%2CGenbank:XM_006609038.2;Parent=gene-LOC102674014
NW_006263353.1	Gnomon	exon	2124656	2124990	.	+	.	ID=exon-XM_031515058.1-1;Dbxref=GeneID:102679274%2CGenbank:XM_031515058.1;Parent=rna-XM_031515058.1
NW_006263353.1	Gnomon	exon	2126000	2126128	.	+	.	ID=exon-XM_031515058.1-2;Dbxref=GeneID:102679274%2CGenbank:XM_031515058.1;Parent=rna-XM_031515058.1
NW_006263353.1	Gnomon	exon	2126217	2126708	.	+	.	ID=exon-XM_031515058.1-3;Dbxref=GeneID:102679274%2CGenbank:XM_031515058.1;Parent=rna-XM_031515058.1
NW_006263353.1	Gnomon	exon	2128015	2128527	.	+	.	ID=exon-XM_031515058.1-4;Dbxref=GeneID:102679274%2CGenbank:XM_031515058.1;Parent=rna-XM_031515058.1
NW_006263353.1	Gnomon	exon	2130231	2130719	.	+	.	ID=exon-XM_031515058.1-5;Dbxref=GeneID:102679274%2CGenbank:XM_031515058.1;Parent=rna-XM_031515058.1
NW_006263353.1	Gnomon	exon	2130884	2131224	.	+	.	ID=exon-XM_031515058.1-6;Dbxref=GeneID:102679274%2CGenbank:XM_031515058.1;Parent=rna-XM_031515058.1
NW_006263353.1	Gnomon	exon	2131584	2131811	.	+	.	ID=exon-XM_031515058.1-7;Dbxref=GeneID:102679274%2CGenbank:XM_031515058.1;Parent=rna-XM_031515058.1
NW_006263353.1	Gnomon	exon	2132429	2132674	.	+	.	ID=exon-XM_031515058.1-8;Dbxref=GeneID:102679274%2CGenbank:XM_031515058.1;Parent=rna-XM_031515058.1
NW_006263353.1	Gnomon	exon	3175680	3175845	.	+	.	ID=exon-XM_006609330.2-1;Dbxref=GeneID:102676627%2CGenbank:XM_006609330.2;Parent=rna-XM_006609330.2
NW_006263353.1	Gnomon	exon	3175933	3176297	.	+	.	ID=exon-XM_006609330.2-2;Dbxref=GeneID:102676627%2CGenbank:XM_006609330.2;Parent=rna-XM_006609330.2
NW_006263353.1	Gnomon	exon	3176432	3176862	.	+	.	ID=exon-XM_006609330.2-3;Dbxref=GeneID:102676627%2CGenbank:XM_006609330.2;Parent=rna-XM_006609330.2
NW_006263353.1	Gnomon	CDS	2353341	2353480	.	-	0	Name=XP_006609335.1;ID=cds-XP_006609335.1;Dbxref=GeneID:102680235%2CGenbank:XP_006609335.1;Parent=rna-XM_006609272.2
NW_006263353.1	Gnomon	CDS	2353029	2353272	.	-	0	Name=XP_006609335.1;ID=cds-XP_006609335.1;Dbxref=GeneID:102680235%2CGenbank:XP_006609335.1;Parent=rna-XM_006609272.2
NW_006263353.1	Gnomon	CDS	2352320	2352961	.	-	0	Name=XP_006609335.1;ID=cds-XP_006609335.1;Dbxref=GeneID:102680235%2CGenbank:XP_006609335.1;Parent=rna-XM_006609272.2
NW_006263353.1	Gnomon	lnc_RNA	2398198	2400716	.	-	.	Name=XR_004151781.1;ID=rna-XR_004151781.1;Dbxref=GeneID:102681542%2CGenbank:XR_004151781.1;Parent=gene-LOC102681542
NW_006263353.1	Gnomon	exon	971012	971386	.	+	.	ID=exon-XM_006609080.2-3;Dbxref=GeneID:102679523%2CGenbank:XM_006609080.2;Parent=rna-XM_006609080.2
NW_006263353.1	Gnomon	exon	971488	971994	.	+	.	ID=exon-XM_006609080.2-4;Dbxref=GeneID:102679523%2CGenbank:XM_006609080.2;Parent=rna-XM_006609080.2
NW_006263353.1	Gnomon	exon	966729	966748	.	+	.	ID=exon-XM_006609080.2-1;Dbxref=GeneID:102679523%2CGenbank:XM_006609080.2;Parent=rna-XM_006609080.2
NW_006263353.1	Gnomon	exon	970342	970702	.	+	.	ID=exon-XM_006609080.2-2;Dbxref=GeneID:102679523%2CGenbank:XM_006609080.2;Parent=rna-XM_006609080.2
NW_006263353.1	Gnomon	CDS	231387	231390	.	-	0	Name=XP_031370888.1;ID=cds-XP_031370888.1;Dbxref=GeneID:102681615%2CGenbank:XP_031370888.1;Parent=rna-XM_031515028.1
NW_006263353.1	Gnomon	CDS	225821	225858	.	-	0	Name=XP_031370888.1;ID=cds-XP_031370888.1;Dbxref=GeneID:102681615%2CGenbank:XP_031370888.1;Parent=rna-XM_031515028.1
NW_006263353.1	Gnomon	CDS	224901	225149	.	-	0	Name=XP_031370888.1;ID=cds-XP_031370888.1;Dbxref=GeneID:102681615%2CGenbank:XP_031370888.1;Parent=rna-XM_031515028.1
NW_006263353.1	Gnomon	CDS	224114	224176	.	-	0	Name=XP_031370888.1;ID=cds-XP_031370888.1;Dbxref=GeneID:102681615%2CGenbank:XP_031370888.1;Parent=rna-XM_031515028.1
NW_006263353.1	Gnomon	mRNA	154669	161507	.	-	.	Name=XM_031515031.1;ID=rna-XM_031515031.1;Dbxref=GeneID:102681410%2CGenbank:XM_031515031.1;Parent=gene-LOC102681410
NW_006263353.1	Gnomon	exon	2244545	2244806	.	+	.	ID=exon-XM_006609228.2-3;Dbxref=GeneID:102674063%2CGenbank:XM_006609228.2;Parent=rna-XM_006609228.2
NW_006263353.1	Gnomon	exon	2244882	2245063	.	+	.	ID=exon-XM_006609228.2-4;Dbxref=GeneID:102674063%2CGenbank:XM_006609228.2;Parent=rna-XM_006609228.2
NW_006263353.1	Gnomon	exon	2243595	2243719	.	+	.	ID=exon-XM_006609228.2-1;Dbxref=GeneID:102674063%2CGenbank:XM_006609228.2;Parent=rna-XM_006609228.2
NW_006263353.1	Gnomon	exon	2243787	2244035	.	+	.	ID=exon-XM_006609228.2-2;Dbxref=GeneID:102674063%2CGenbank:XM_006609228.2;Parent=rna-XM_006609228.2
NW_006263353.1	Gnomon	exon	2245185	2245397	.	+	.	ID=exon-XM_006609228.2-5;Dbxref=GeneID:102674063%2CGenbank:XM_006609228.2;Parent=rna-XM_006609228.2
NW_006263353.1	Gnomon	exon	2245452	2245782	.	+	.	ID=exon-XM_006609228.2-6;Dbxref=GeneID:102674063%2CGenbank:XM_006609228.2;Parent=rna-XM_006609228.2
NW_006263353.1	Gnomon	gene	2188883	2190787	.	-	.	Name=LOC102675302;ID=gene-LOC102675302;Dbxref=GeneID:102675302
NW_006263353.1	Gnomon	exon	360273	360335	.	-	.	ID=exon-XR_004151754.1-1;Dbxref=GeneID:116186749%2CGenbank:XR_004151754.1;Parent=rna-XR_004151754.1
NW_006263353.1	Gnomon	exon	348134	348253	.	-	.	ID=exon-XR_004151754.1-2;Dbxref=GeneID:116186749%2CGenbank:XR_004151754.1;Parent=rna-XR_004151754.1
NW_006263353.1	Gnomon	CDS	253457	253463	.	+	0	Name=XP_006609084.1;ID=cds-XP_006609084.1;Dbxref=GeneID:102671693%2CGenbank:XP_006609084.1;Parent=rna-XM_006609021.2
NW_006263353.1	Gnomon	CDS	254321	254410	.	+	0	Name=XP_006609084.1;ID=cds-XP_006609084.1;Dbxref=GeneID:102671693%2CGenbank:XP_006609084.1;Parent=rna-XM_006609021.2
NW_006263353.1	Gnomon	CDS	254489	254655	.	+	0	Name=XP_006609084.1;ID=cds-XP_006609084.1;Dbxref=GeneID:102671693%2CGenbank:XP_006609084.1;Parent=rna-XM_006609021.2
NW_006263353.1	Gnomon	CDS	254751	254896	.	+	0	Name=XP_006609084.1;ID=cds-XP_006609084.1;Dbxref=GeneID:102671693%2CGenbank:XP_006609084.1;Parent=rna-XM_006609021.2
NW_006263353.1	Gnomon	CDS	255209	255602	.	+	0	Name=XP_006609084.1;ID=cds-XP_006609084.1;Dbxref=GeneID:102671693%2CGenbank:XP_006609084.1;Parent=rna-XM_006609021.2
NW_006263353.1	Gnomon	CDS	255685	255856	.	+	0	Name=XP_006609084.1;ID=cds-XP_006609084.1;Dbxref=GeneID:102671693%2CGenbank:XP_006609084.1;Parent=rna-XM_006609021.2
NW_006263353.1	Gnomon	CDS	255937	256154	.	+	0	Name=XP_006609084.1;ID=cds-XP_006609084.1;Dbxref=GeneID:102671693%2CGenbank:XP_006609084.1;Parent=rna-XM_006609021.2
NW_006263353.1	Gnomon	CDS	261165	261324	.	+	0	Name=XP_006609084.1;ID=cds-XP_006609084.1;Dbxref=GeneID:102671693%2CGenbank:XP_006609084.1;Parent=rna-XM_006609021.2
NW_006263353.1	Gnomon	CDS	261425	261645	.	+	0	Name=XP_006609084.1;ID=cds-XP_006609084.1;Dbxref=GeneID:102671693%2CGenbank:XP_006609084.1;Parent=rna-XM_006609021.2
NW_006263353.1	Gnomon	CDS	261743	261899	.	+	0	Name=XP_006609084.1;ID=cds-XP_006609084.1;Dbxref=GeneID:102671693%2CGenbank:XP_006609084.1;Parent=rna-XM_006609021.2
NW_006263353.1	Gnomon	CDS	261965	262200	.	+	0	Name=XP_006609084.1;ID=cds-XP_006609084.1;Dbxref=GeneID:102671693%2CGenbank:XP_006609084.1;Parent=rna-XM_006609021.2
NW_006263353.1	Gnomon	CDS	262323	262459	.	+	0	Name=XP_006609084.1;ID=cds-XP_006609084.1;Dbxref=GeneID:102671693%2CGenbank:XP_006609084.1;Parent=rna-XM_006609021.2
NW_006263353.1	Gnomon	CDS	262531	262678	.	+	0	Name=XP_006609084.1;ID=cds-XP_006609084.1;Dbxref=GeneID:102671693%2CGenbank:XP_006609084.1;Parent=rna-XM_006609021.2
NW_006263353.1	Gnomon	CDS	262735	262901	.	+	0	Name=XP_006609084.1;ID=cds-XP_006609084.1;Dbxref=GeneID:102671693%2CGenbank:XP_006609084.1;Parent=rna-XM_006609021.2
NW_006263353.1	Gnomon	CDS	263049	263301	.	+	0	Name=XP_006609084.1;ID=cds-XP_006609084.1;Dbxref=GeneID:102671693%2CGenbank:XP_006609084.1;Parent=rna-XM_006609021.2
NW_006263353.1	Gnomon	gene	381545	483773	.	-	.	Name=LOC102675256;ID=gene-LOC102675256;Dbxref=GeneID:102675256
NW_006263353.1	Gnomon	gene	1202034	1202726	.	-	.	Name=LOC102675257;ID=gene-LOC102675257;Dbxref=GeneID:102675257
NW_006263353.1	Gnomon	mRNA	324597	326537	.	+	.	Name=XM_006609039.2;ID=rna-XM_006609039.2;Dbxref=GeneID:102674156%2CGenbank:XM_006609039.2;Parent=gene-LOC102674156
NW_006263353.1	Gnomon	gene	2205678	2207079	.	-	.	Name=LOC102675210;ID=gene-LOC102675210;Dbxref=GeneID:102675210
NW_006263353.1	Gnomon	CDS	2358910	2358973	.	-	0	Name=XP_006609334.1;ID=cds-XP_006609334.1;Dbxref=GeneID:102680105%2CGenbank:XP_006609334.1;Parent=rna-XM_006609271.2
NW_006263353.1	Gnomon	CDS	2358061	2358312	.	-	0	Name=XP_006609334.1;ID=cds-XP_006609334.1;Dbxref=GeneID:102680105%2CGenbank:XP_006609334.1;Parent=rna-XM_006609271.2
NW_006263353.1	Gnomon	CDS	2357708	2357972	.	-	0	Name=XP_006609334.1;ID=cds-XP_006609334.1;Dbxref=GeneID:102680105%2CGenbank:XP_006609334.1;Parent=rna-XM_006609271.2
NW_006263353.1	Gnomon	CDS	2357267	2357535	.	-	0	Name=XP_006609334.1;ID=cds-XP_006609334.1;Dbxref=GeneID:102680105%2CGenbank:XP_006609334.1;Parent=rna-XM_006609271.2
NW_006263353.1	Gnomon	CDS	2357026	2357189	.	-	0	Name=XP_006609334.1;ID=cds-XP_006609334.1;Dbxref=GeneID:102680105%2CGenbank:XP_006609334.1;Parent=rna-XM_006609271.2
NW_006263353.1	Gnomon	CDS	2356790	2356960	.	-	0	Name=XP_006609334.1;ID=cds-XP_006609334.1;Dbxref=GeneID:102680105%2CGenbank:XP_006609334.1;Parent=rna-XM_006609271.2
NW_006263353.1	Gnomon	lnc_RNA	87637	89331	.	-	.	Name=XR_004151780.1;ID=rna-XR_004151780.1;Dbxref=GeneID:116186770%2CGenbank:XR_004151780.1;Parent=gene-LOC116186770
NW_006263353.1	Gnomon	exon	238276	238552	.	-	.	ID=exon-XM_006609009.2-2;Dbxref=GeneID:102681757%2CGenbank:XM_006609009.2;Parent=rna-XM_006609009.2
NW_006263353.1	Gnomon	exon	237360	238203	.	-	.	ID=exon-XM_006609009.2-3;Dbxref=GeneID:102681757%2CGenbank:XM_006609009.2;Parent=rna-XM_006609009.2
NW_006263353.1	Gnomon	exon	238834	239305	.	-	.	ID=exon-XM_006609009.2-1;Dbxref=GeneID:102681757%2CGenbank:XM_006609009.2;Parent=rna-XM_006609009.2
NW_006263353.1	Gnomon	gene	2177569	2199292	.	-	.	Name=LOC102675434;ID=gene-LOC102675434;Dbxref=GeneID:102675434
NW_006263353.1	Gnomon	exon	1782531	1782862	.	+	.	ID=exon-XM_006609205.2-1;Dbxref=GeneID:102671157%2CGenbank:XM_006609205.2;Parent=rna-XM_006609205.2
NW_006263353.1	Gnomon	gene	3065819	3068379	.	+	.	Name=LOC102675435;ID=gene-LOC102675435;Dbxref=GeneID:102675435
NW_006263353.1	Gnomon	exon	3172239	3172960	.	+	.	ID=exon-XM_006609329.2-3;Dbxref=GeneID:102676404%2CGenbank:XM_006609329.2;Parent=rna-XM_006609329.2
NW_006263353.1	Gnomon	exon	3173775	3174868	.	+	.	ID=exon-XM_006609329.2-4;Dbxref=GeneID:102676404%2CGenbank:XM_006609329.2;Parent=rna-XM_006609329.2
NW_006263353.1	Gnomon	exon	3169776	3171756	.	+	.	ID=exon-XM_006609329.2-1;Dbxref=GeneID:102676404%2CGenbank:XM_006609329.2;Parent=rna-XM_006609329.2
NW_006263353.1	Gnomon	exon	3171925	3172157	.	+	.	ID=exon-XM_006609329.2-2;Dbxref=GeneID:102676404%2CGenbank:XM_006609329.2;Parent=rna-XM_006609329.2
NW_006263353.1	Gnomon	exon	1783015	1784251	.	+	.	ID=exon-XM_006609205.2-2;Dbxref=GeneID:102671157%2CGenbank:XM_006609205.2;Parent=rna-XM_006609205.2
NW_006263353.1	Gnomon	exon	2917350	2917540	.	-	.	ID=exon-XM_031514969.1-10;Dbxref=GeneID:102680155%2CGenbank:XM_031514969.1;Parent=rna-XM_031514969.1
NW_006263353.1	Gnomon	exon	2916931	2917281	.	-	.	ID=exon-XM_031514969.1-11;Dbxref=GeneID:102680155%2CGenbank:XM_031514969.1;Parent=rna-XM_031514969.1
NW_006263353.1	Gnomon	exon	2915701	2916112	.	-	.	ID=exon-XM_031514969.1-14;Dbxref=GeneID:102680155%2CGenbank:XM_031514969.1;Parent=rna-XM_031514969.1
NW_006263353.1	Gnomon	exon	2915395	2915618	.	-	.	ID=exon-XM_031514969.1-15;Dbxref=GeneID:102680155%2CGenbank:XM_031514969.1;Parent=rna-XM_031514969.1
NW_006263353.1	Gnomon	exon	2916580	2916856	.	-	.	ID=exon-XM_031514969.1-12;Dbxref=GeneID:102680155%2CGenbank:XM_031514969.1;Parent=rna-XM_031514969.1
NW_006263353.1	Gnomon	exon	2916268	2916515	.	-	.	ID=exon-XM_031514969.1-13;Dbxref=GeneID:102680155%2CGenbank:XM_031514969.1;Parent=rna-XM_031514969.1
NW_006263353.1	Gnomon	exon	2914048	2914173	.	-	.	ID=exon-XM_031514969.1-18;Dbxref=GeneID:102680155%2CGenbank:XM_031514969.1;Parent=rna-XM_031514969.1
NW_006263353.1	Gnomon	exon	2912858	2913116	.	-	.	ID=exon-XM_031514969.1-19;Dbxref=GeneID:102680155%2CGenbank:XM_031514969.1;Parent=rna-XM_031514969.1
NW_006263353.1	Gnomon	exon	2914700	2915312	.	-	.	ID=exon-XM_031514969.1-16;Dbxref=GeneID:102680155%2CGenbank:XM_031514969.1;Parent=rna-XM_031514969.1
NW_006263353.1	Gnomon	exon	2914495	2914601	.	-	.	ID=exon-XM_031514969.1-17;Dbxref=GeneID:102680155%2CGenbank:XM_031514969.1;Parent=rna-XM_031514969.1
NW_006263353.1	Gnomon	exon	2912029	2912715	.	-	.	ID=exon-XM_031514969.1-20;Dbxref=GeneID:102680155%2CGenbank:XM_031514969.1;Parent=rna-XM_031514969.1
NW_006263353.1	Gnomon	CDS	3272315	3272592	.	-	0	Name=XP_031370885.1;ID=cds-XP_031370885.1;Dbxref=GeneID:102677145%2CGenbank:XP_031370885.1;Parent=rna-XM_031515025.1
NW_006263353.1	Gnomon	CDS	3268124	3268232	.	-	0	Name=XP_031370885.1;ID=cds-XP_031370885.1;Dbxref=GeneID:102677145%2CGenbank:XP_031370885.1;Parent=rna-XM_031515025.1
NW_006263353.1	Gnomon	CDS	3261257	3261404	.	-	0	Name=XP_031370885.1;ID=cds-XP_031370885.1;Dbxref=GeneID:102677145%2CGenbank:XP_031370885.1;Parent=rna-XM_031515025.1
NW_006263353.1	Gnomon	CDS	3257362	3257714	.	-	0	Name=XP_031370885.1;ID=cds-XP_031370885.1;Dbxref=GeneID:102677145%2CGenbank:XP_031370885.1;Parent=rna-XM_031515025.1
NW_006263353.1	Gnomon	CDS	3256784	3257062	.	-	0	Name=XP_031370885.1;ID=cds-XP_031370885.1;Dbxref=GeneID:102677145%2CGenbank:XP_031370885.1;Parent=rna-XM_031515025.1
NW_006263353.1	Gnomon	CDS	3256071	3256310	.	-	0	Name=XP_031370885.1;ID=cds-XP_031370885.1;Dbxref=GeneID:102677145%2CGenbank:XP_031370885.1;Parent=rna-XM_031515025.1
NW_006263353.1	Gnomon	CDS	3254831	3255259	.	-	0	Name=XP_031370885.1;ID=cds-XP_031370885.1;Dbxref=GeneID:102677145%2CGenbank:XP_031370885.1;Parent=rna-XM_031515025.1
NW_006263353.1	Gnomon	exon	607744	607883	.	-	.	ID=exon-XR_420761.1-6;Dbxref=GeneID:102675893%2CGenbank:XR_420761.1;Parent=rna-XR_420761.1
NW_006263353.1	Gnomon	exon	607524	607634	.	-	.	ID=exon-XR_420761.1-7;Dbxref=GeneID:102675893%2CGenbank:XR_420761.1;Parent=rna-XR_420761.1
NW_006263353.1	Gnomon	exon	608235	608374	.	-	.	ID=exon-XR_420761.1-4;Dbxref=GeneID:102675893%2CGenbank:XR_420761.1;Parent=rna-XR_420761.1
NW_006263353.1	Gnomon	exon	607960	608156	.	-	.	ID=exon-XR_420761.1-5;Dbxref=GeneID:102675893%2CGenbank:XR_420761.1;Parent=rna-XR_420761.1
NW_006263353.1	Gnomon	exon	608697	608884	.	-	.	ID=exon-XR_420761.1-2;Dbxref=GeneID:102675893%2CGenbank:XR_420761.1;Parent=rna-XR_420761.1
NW_006263353.1	Gnomon	exon	608453	608629	.	-	.	ID=exon-XR_420761.1-3;Dbxref=GeneID:102675893%2CGenbank:XR_420761.1;Parent=rna-XR_420761.1
NW_006263353.1	Gnomon	exon	608965	609373	.	-	.	ID=exon-XR_420761.1-1;Dbxref=GeneID:102675893%2CGenbank:XR_420761.1;Parent=rna-XR_420761.1
NW_006263353.1	Gnomon	exon	607134	607448	.	-	.	ID=exon-XR_420761.1-8;Dbxref=GeneID:102675893%2CGenbank:XR_420761.1;Parent=rna-XR_420761.1
NW_006263353.1	Gnomon	exon	606956	607049	.	-	.	ID=exon-XR_420761.1-9;Dbxref=GeneID:102675893%2CGenbank:XR_420761.1;Parent=rna-XR_420761.1
NW_006263353.1	Gnomon	mRNA	130533	138467	.	+	.	Name=XM_031515034.1;ID=rna-XM_031515034.1;Dbxref=GeneID:102679231%2CGenbank:XM_031515034.1;Parent=gene-LOC102679231
NW_006263353.1	Gnomon	exon	2324109	2324240	.	+	.	ID=exon-XM_031514977.1-1;Dbxref=GeneID:102679768%2CGenbank:XM_031514977.1;Parent=rna-XM_031514977.1
NW_006263353.1	Gnomon	exon	2324775	2324907	.	+	.	ID=exon-XM_031514977.1-4;Dbxref=GeneID:102679768%2CGenbank:XM_031514977.1;Parent=rna-XM_031514977.1
NW_006263353.1	Gnomon	exon	2324991	2325231	.	+	.	ID=exon-XM_031514977.1-5;Dbxref=GeneID:102679768%2CGenbank:XM_031514977.1;Parent=rna-XM_031514977.1
NW_006263353.1	Gnomon	exon	2324311	2324390	.	+	.	ID=exon-XM_031514977.1-2;Dbxref=GeneID:102679768%2CGenbank:XM_031514977.1;Parent=rna-XM_031514977.1
NW_006263353.1	Gnomon	exon	2324450	2324687	.	+	.	ID=exon-XM_031514977.1-3;Dbxref=GeneID:102679768%2CGenbank:XM_031514977.1;Parent=rna-XM_031514977.1
NW_006263353.1	Gnomon	exon	2328102	2328324	.	+	.	ID=exon-XM_031514977.1-8;Dbxref=GeneID:102679768%2CGenbank:XM_031514977.1;Parent=rna-XM_031514977.1
NW_006263353.1	Gnomon	exon	2325301	2325557	.	+	.	ID=exon-XM_031514977.1-6;Dbxref=GeneID:102679768%2CGenbank:XM_031514977.1;Parent=rna-XM_031514977.1
NW_006263353.1	Gnomon	exon	2326893	2327325	.	+	.	ID=exon-XM_031514977.1-7;Dbxref=GeneID:102679768%2CGenbank:XM_031514977.1;Parent=rna-XM_031514977.1
NW_006263353.1	Gnomon	CDS	2350537	2350836	.	+	0	Name=XP_006609337.1;ID=cds-XP_006609337.1;Dbxref=GeneID:102680367%2CGenbank:XP_006609337.1;Parent=rna-XM_006609274.2
NW_006263353.1	Gnomon	CDS	2350913	2351477	.	+	0	Name=XP_006609337.1;ID=cds-XP_006609337.1;Dbxref=GeneID:102680367%2CGenbank:XP_006609337.1;Parent=rna-XM_006609274.2
NW_006263353.1	Gnomon	CDS	2351564	2351850	.	+	0	Name=XP_006609337.1;ID=cds-XP_006609337.1;Dbxref=GeneID:102680367%2CGenbank:XP_006609337.1;Parent=rna-XM_006609274.2
NW_006263353.1	Gnomon	exon	2440987	2441393	.	+	.	ID=exon-XM_006609287.2-15;Dbxref=GeneID:102671014%2CGenbank:XM_006609287.2;Parent=rna-XM_006609287.2
NW_006263353.1	Gnomon	exon	2440402	2440644	.	+	.	ID=exon-XM_006609287.2-13;Dbxref=GeneID:102671014%2CGenbank:XM_006609287.2;Parent=rna-XM_006609287.2
NW_006263353.1	Gnomon	exon	2440726	2440874	.	+	.	ID=exon-XM_006609287.2-14;Dbxref=GeneID:102671014%2CGenbank:XM_006609287.2;Parent=rna-XM_006609287.2
NW_006263353.1	Gnomon	exon	2439973	2440123	.	+	.	ID=exon-XM_006609287.2-11;Dbxref=GeneID:102671014%2CGenbank:XM_006609287.2;Parent=rna-XM_006609287.2
NW_006263353.1	Gnomon	exon	2440197	2440327	.	+	.	ID=exon-XM_006609287.2-12;Dbxref=GeneID:102671014%2CGenbank:XM_006609287.2;Parent=rna-XM_006609287.2
NW_006263353.1	Gnomon	exon	2439491	2439514	.	+	.	ID=exon-XM_006609287.2-10;Dbxref=GeneID:102671014%2CGenbank:XM_006609287.2;Parent=rna-XM_006609287.2
NW_006263353.1	Gnomon	gene	1197570	1199640	.	+	.	Name=LOC102675388;ID=gene-LOC102675388;Dbxref=GeneID:102675388
NW_006263353.1	Gnomon	exon	1307909	1308056	.	-	.	ID=exon-XM_031515087.1-1;Dbxref=GeneID:102680032%2CGenbank:XM_031515087.1;Parent=rna-XM_031515087.1
NW_006263353.1	Gnomon	exon	1305508	1305627	.	-	.	ID=exon-XM_031515087.1-2;Dbxref=GeneID:102680032%2CGenbank:XM_031515087.1;Parent=rna-XM_031515087.1
NW_006263353.1	Gnomon	exon	1305226	1305365	.	-	.	ID=exon-XM_031515087.1-3;Dbxref=GeneID:102680032%2CGenbank:XM_031515087.1;Parent=rna-XM_031515087.1
NW_006263353.1	Gnomon	exon	1303533	1303788	.	-	.	ID=exon-XM_031515087.1-4;Dbxref=GeneID:102680032%2CGenbank:XM_031515087.1;Parent=rna-XM_031515087.1
NW_006263353.1	Gnomon	CDS	284607	284618	.	-	0	Name=XP_006609087.1;ID=cds-XP_006609087.1;Dbxref=GeneID:102671995%2CGenbank:XP_006609087.1;Parent=rna-XM_006609024.2
NW_006263353.1	Gnomon	CDS	283594	284304	.	-	0	Name=XP_006609087.1;ID=cds-XP_006609087.1;Dbxref=GeneID:102671995%2CGenbank:XP_006609087.1;Parent=rna-XM_006609024.2
NW_006263353.1	Gnomon	CDS	283402	283518	.	-	0	Name=XP_006609087.1;ID=cds-XP_006609087.1;Dbxref=GeneID:102671995%2CGenbank:XP_006609087.1;Parent=rna-XM_006609024.2
NW_006263353.1	Gnomon	CDS	283141	283310	.	-	0	Name=XP_006609087.1;ID=cds-XP_006609087.1;Dbxref=GeneID:102671995%2CGenbank:XP_006609087.1;Parent=rna-XM_006609024.2
NW_006263353.1	Gnomon	CDS	282766	282913	.	-	0	Name=XP_006609087.1;ID=cds-XP_006609087.1;Dbxref=GeneID:102671995%2CGenbank:XP_006609087.1;Parent=rna-XM_006609024.2
NW_006263353.1	Gnomon	CDS	282550	282690	.	-	0	Name=XP_006609087.1;ID=cds-XP_006609087.1;Dbxref=GeneID:102671995%2CGenbank:XP_006609087.1;Parent=rna-XM_006609024.2
NW_006263353.1	Gnomon	CDS	282330	282470	.	-	0	Name=XP_006609087.1;ID=cds-XP_006609087.1;Dbxref=GeneID:102671995%2CGenbank:XP_006609087.1;Parent=rna-XM_006609024.2
NW_006263353.1	Gnomon	CDS	281950	282255	.	-	0	Name=XP_006609087.1;ID=cds-XP_006609087.1;Dbxref=GeneID:102671995%2CGenbank:XP_006609087.1;Parent=rna-XM_006609024.2
NW_006263353.1	Gnomon	CDS	281709	281881	.	-	0	Name=XP_006609087.1;ID=cds-XP_006609087.1;Dbxref=GeneID:102671995%2CGenbank:XP_006609087.1;Parent=rna-XM_006609024.2
NW_006263353.1	Gnomon	CDS	281402	281621	.	-	0	Name=XP_006609087.1;ID=cds-XP_006609087.1;Dbxref=GeneID:102671995%2CGenbank:XP_006609087.1;Parent=rna-XM_006609024.2
NW_006263353.1	Gnomon	CDS	281056	281207	.	-	0	Name=XP_006609087.1;ID=cds-XP_006609087.1;Dbxref=GeneID:102671995%2CGenbank:XP_006609087.1;Parent=rna-XM_006609024.2
NW_006263353.1	Gnomon	CDS	280727	280769	.	-	0	Name=XP_006609087.1;ID=cds-XP_006609087.1;Dbxref=GeneID:102671995%2CGenbank:XP_006609087.1;Parent=rna-XM_006609024.2
NW_006263353.1	Gnomon	exon	2384918	2385409	.	-	.	ID=exon-XM_006609280.2-10;Dbxref=GeneID:102681183%2CGenbank:XM_006609280.2;Parent=rna-XM_006609280.2
NW_006263353.1	tRNAscan-SE	tRNA	296025	296096	.	+	.	ID=rna-Trnah-gug;Dbxref=GeneID:116186779;Note=transfer RNA histidin (anticodon GUG);Parent=gene-Trnah-gug
NW_006263353.1	Gnomon	exon	2423232	2423317	.	-	.	ID=exon-XR_004151777.1-1;Dbxref=GeneID:116186767%2CGenbank:XR_004151777.1;Parent=rna-XR_004151777.1
NW_006263353.1	Gnomon	exon	2422569	2422824	.	-	.	ID=exon-XR_004151777.1-2;Dbxref=GeneID:116186767%2CGenbank:XR_004151777.1;Parent=rna-XR_004151777.1
NW_006263353.1	Gnomon	mRNA	348056	350653	.	+	.	Name=XM_006609036.2;ID=rna-XM_006609036.2;Dbxref=GeneID:102673708%2CGenbank:XM_006609036.2;Parent=gene-LOC102673708
NW_006263353.1	Gnomon	exon	1303181	1303454	.	-	.	ID=exon-XM_031515087.1-5;Dbxref=GeneID:102680032%2CGenbank:XM_031515087.1;Parent=rna-XM_031515087.1
NW_006263353.1	Gnomon	exon	1301951	1303107	.	-	.	ID=exon-XM_031515087.1-6;Dbxref=GeneID:102680032%2CGenbank:XM_031515087.1;Parent=rna-XM_031515087.1
NW_006263353.1	Gnomon	exon	1301689	1301861	.	-	.	ID=exon-XM_031515087.1-7;Dbxref=GeneID:102680032%2CGenbank:XM_031515087.1;Parent=rna-XM_031515087.1
NW_006263353.1	Gnomon	exon	1301235	1301613	.	-	.	ID=exon-XM_031515087.1-8;Dbxref=GeneID:102680032%2CGenbank:XM_031515087.1;Parent=rna-XM_031515087.1
NW_006263353.1	Gnomon	exon	1299132	1301002	.	-	.	ID=exon-XM_031515087.1-9;Dbxref=GeneID:102680032%2CGenbank:XM_031515087.1;Parent=rna-XM_031515087.1
NW_006263353.1	Gnomon	CDS	1139615	1139851	.	-	0	Name=XP_006609181.1;ID=cds-XP_006609181.1;Dbxref=GeneID:102672132%2CGenbank:XP_006609181.1;Parent=rna-XM_006609118.1
NW_006263353.1	Gnomon	CDS	1138141	1138288	.	-	0	Name=XP_006609181.1;ID=cds-XP_006609181.1;Dbxref=GeneID:102672132%2CGenbank:XP_006609181.1;Parent=rna-XM_006609118.1
NW_006263353.1	Gnomon	CDS	1137793	1137915	.	-	0	Name=XP_006609181.1;ID=cds-XP_006609181.1;Dbxref=GeneID:102672132%2CGenbank:XP_006609181.1;Parent=rna-XM_006609118.1
NW_006263353.1	Gnomon	CDS	1137609	1137712	.	-	0	Name=XP_006609181.1;ID=cds-XP_006609181.1;Dbxref=GeneID:102672132%2CGenbank:XP_006609181.1;Parent=rna-XM_006609118.1
NW_006263353.1	Gnomon	CDS	1134524	1134655	.	-	0	Name=XP_006609181.1;ID=cds-XP_006609181.1;Dbxref=GeneID:102672132%2CGenbank:XP_006609181.1;Parent=rna-XM_006609118.1
NW_006263353.1	Gnomon	CDS	1132794	1132952	.	-	0	Name=XP_006609181.1;ID=cds-XP_006609181.1;Dbxref=GeneID:102672132%2CGenbank:XP_006609181.1;Parent=rna-XM_006609118.1
NW_006263353.1	Gnomon	CDS	1132566	1132691	.	-	0	Name=XP_006609181.1;ID=cds-XP_006609181.1;Dbxref=GeneID:102672132%2CGenbank:XP_006609181.1;Parent=rna-XM_006609118.1
NW_006263353.1	Gnomon	CDS	1132342	1132480	.	-	0	Name=XP_006609181.1;ID=cds-XP_006609181.1;Dbxref=GeneID:102672132%2CGenbank:XP_006609181.1;Parent=rna-XM_006609118.1
NW_006263353.1	Gnomon	CDS	1127771	1127847	.	-	0	Name=XP_006609181.1;ID=cds-XP_006609181.1;Dbxref=GeneID:102672132%2CGenbank:XP_006609181.1;Parent=rna-XM_006609118.1
NW_006263353.1	Gnomon	exon	237219	237685	.	+	.	ID=exon-XM_006609010.2-2;Dbxref=GeneID:102681890%2CGenbank:XM_006609010.2;Parent=rna-XM_006609010.2
NW_006263353.1	Gnomon	exon	236509	237141	.	+	.	ID=exon-XM_006609010.2-1;Dbxref=GeneID:102681890%2CGenbank:XM_006609010.2;Parent=rna-XM_006609010.2
NW_006263353.1	Gnomon	exon	2931856	2932069	.	+	.	ID=exon-XM_006609306.2-2;Dbxref=GeneID:102673538%2CGenbank:XM_006609306.2;Parent=rna-XM_006609306.2
NW_006263353.1	Gnomon	exon	2932157	2932967	.	+	.	ID=exon-XM_006609306.2-3;Dbxref=GeneID:102673538%2CGenbank:XM_006609306.2;Parent=rna-XM_006609306.2
NW_006263353.1	Gnomon	exon	2931074	2931780	.	+	.	ID=exon-XM_006609306.2-1;Dbxref=GeneID:102673538%2CGenbank:XM_006609306.2;Parent=rna-XM_006609306.2
NW_006263353.1	Gnomon	exon	2933068	2933295	.	+	.	ID=exon-XM_006609306.2-4;Dbxref=GeneID:102673538%2CGenbank:XM_006609306.2;Parent=rna-XM_006609306.2
NW_006263353.1	Gnomon	gene	2174158	2177504	.	-	.	Name=LOC102675533;ID=gene-LOC102675533;Dbxref=GeneID:102675533
NW_006263353.1	Gnomon	gene	1167936	1196940	.	-	.	Name=LOC102675532;ID=gene-LOC102675532;Dbxref=GeneID:102675532
NW_006263353.1	Gnomon	exon	193672	193782	.	+	.	ID=exon-XM_006608999.2-3;Dbxref=GeneID:102680599%2CGenbank:XM_006608999.2;Parent=rna-XM_006608999.2
NW_006263353.1	Gnomon	exon	193995	194625	.	+	.	ID=exon-XM_006608999.2-4;Dbxref=GeneID:102680599%2CGenbank:XM_006608999.2;Parent=rna-XM_006608999.2
NW_006263353.1	Gnomon	exon	194802	194894	.	+	.	ID=exon-XM_006608999.2-5;Dbxref=GeneID:102680599%2CGenbank:XM_006608999.2;Parent=rna-XM_006608999.2
NW_006263353.1	Gnomon	exon	195086	195172	.	+	.	ID=exon-XM_006608999.2-6;Dbxref=GeneID:102680599%2CGenbank:XM_006608999.2;Parent=rna-XM_006608999.2
NW_006263353.1	Gnomon	exon	192488	193180	.	+	.	ID=exon-XM_006608999.2-1;Dbxref=GeneID:102680599%2CGenbank:XM_006608999.2;Parent=rna-XM_006608999.2
NW_006263353.1	Gnomon	exon	193380	193467	.	+	.	ID=exon-XM_006608999.2-2;Dbxref=GeneID:102680599%2CGenbank:XM_006608999.2;Parent=rna-XM_006608999.2
NW_006263353.1	Gnomon	mRNA	146437	149898	.	-	.	Name=XM_031515033.1;ID=rna-XM_031515033.1;Dbxref=GeneID:102680200%2CGenbank:XM_031515033.1;Parent=gene-LOC102680200
NW_006263353.1	Gnomon	exon	196172	196330	.	+	.	ID=exon-XM_006608999.2-7;Dbxref=GeneID:102680599%2CGenbank:XM_006608999.2;Parent=rna-XM_006608999.2
NW_006263353.1	Gnomon	exon	196413	196716	.	+	.	ID=exon-XM_006608999.2-8;Dbxref=GeneID:102680599%2CGenbank:XM_006608999.2;Parent=rna-XM_006608999.2
NW_006263353.1	Gnomon	exon	196816	197411	.	+	.	ID=exon-XM_006608999.2-9;Dbxref=GeneID:102680599%2CGenbank:XM_006608999.2;Parent=rna-XM_006608999.2
NW_006263353.1	Gnomon	exon	1313521	1313804	.	+	.	ID=exon-XM_006609181.2-5;Dbxref=GeneID:102679568%2CGenbank:XM_006609181.2;Parent=rna-XM_006609181.2
NW_006263353.1	Gnomon	exon	1313960	1314263	.	+	.	ID=exon-XM_006609181.2-6;Dbxref=GeneID:102679568%2CGenbank:XM_006609181.2;Parent=rna-XM_006609181.2
NW_006263353.1	Gnomon	exon	1312538	1312939	.	+	.	ID=exon-XM_006609181.2-3;Dbxref=GeneID:102679568%2CGenbank:XM_006609181.2;Parent=rna-XM_006609181.2
NW_006263353.1	Gnomon	exon	1313035	1313256	.	+	.	ID=exon-XM_006609181.2-4;Dbxref=GeneID:102679568%2CGenbank:XM_006609181.2;Parent=rna-XM_006609181.2
NW_006263353.1	Gnomon	exon	1308721	1309038	.	+	.	ID=exon-XM_006609181.2-1;Dbxref=GeneID:102679568%2CGenbank:XM_006609181.2;Parent=rna-XM_006609181.2
NW_006263353.1	Gnomon	exon	1312105	1312328	.	+	.	ID=exon-XM_006609181.2-2;Dbxref=GeneID:102679568%2CGenbank:XM_006609181.2;Parent=rna-XM_006609181.2
NW_006263353.1	Gnomon	exon	1314373	1314508	.	+	.	ID=exon-XM_006609181.2-7;Dbxref=GeneID:102679568%2CGenbank:XM_006609181.2;Parent=rna-XM_006609181.2
NW_006263353.1	Gnomon	exon	1315260	1315427	.	+	.	ID=exon-XM_006609181.2-8;Dbxref=GeneID:102679568%2CGenbank:XM_006609181.2;Parent=rna-XM_006609181.2
NW_006263353.1	Gnomon	CDS	284607	284618	.	-	0	Name=XP_006609086.1;ID=cds-XP_006609086.1;Dbxref=GeneID:102671995%2CGenbank:XP_006609086.1;Parent=rna-XM_006609023.2
NW_006263353.1	Gnomon	CDS	283594	284304	.	-	0	Name=XP_006609086.1;ID=cds-XP_006609086.1;Dbxref=GeneID:102671995%2CGenbank:XP_006609086.1;Parent=rna-XM_006609023.2
NW_006263353.1	Gnomon	CDS	283402	283518	.	-	0	Name=XP_006609086.1;ID=cds-XP_006609086.1;Dbxref=GeneID:102671995%2CGenbank:XP_006609086.1;Parent=rna-XM_006609023.2
NW_006263353.1	Gnomon	CDS	283141	283310	.	-	0	Name=XP_006609086.1;ID=cds-XP_006609086.1;Dbxref=GeneID:102671995%2CGenbank:XP_006609086.1;Parent=rna-XM_006609023.2
NW_006263353.1	Gnomon	CDS	282766	282913	.	-	0	Name=XP_006609086.1;ID=cds-XP_006609086.1;Dbxref=GeneID:102671995%2CGenbank:XP_006609086.1;Parent=rna-XM_006609023.2
NW_006263353.1	Gnomon	CDS	282550	282690	.	-	0	Name=XP_006609086.1;ID=cds-XP_006609086.1;Dbxref=GeneID:102671995%2CGenbank:XP_006609086.1;Parent=rna-XM_006609023.2
NW_006263353.1	Gnomon	CDS	282330	282470	.	-	0	Name=XP_006609086.1;ID=cds-XP_006609086.1;Dbxref=GeneID:102671995%2CGenbank:XP_006609086.1;Parent=rna-XM_006609023.2
NW_006263353.1	Gnomon	CDS	281950	282255	.	-	0	Name=XP_006609086.1;ID=cds-XP_006609086.1;Dbxref=GeneID:102671995%2CGenbank:XP_006609086.1;Parent=rna-XM_006609023.2
NW_006263353.1	Gnomon	CDS	281709	281881	.	-	0	Name=XP_006609086.1;ID=cds-XP_006609086.1;Dbxref=GeneID:102671995%2CGenbank:XP_006609086.1;Parent=rna-XM_006609023.2
NW_006263353.1	Gnomon	CDS	281402	281621	.	-	0	Name=XP_006609086.1;ID=cds-XP_006609086.1;Dbxref=GeneID:102671995%2CGenbank:XP_006609086.1;Parent=rna-XM_006609023.2
NW_006263353.1	Gnomon	CDS	281056	281207	.	-	0	Name=XP_006609086.1;ID=cds-XP_006609086.1;Dbxref=GeneID:102671995%2CGenbank:XP_006609086.1;Parent=rna-XM_006609023.2
NW_006263353.1	Gnomon	CDS	280836	280981	.	-	0	Name=XP_006609086.1;ID=cds-XP_006609086.1;Dbxref=GeneID:102671995%2CGenbank:XP_006609086.1;Parent=rna-XM_006609023.2
NW_006263353.1	Gnomon	CDS	280711	280769	.	-	0	Name=XP_006609086.1;ID=cds-XP_006609086.1;Dbxref=GeneID:102671995%2CGenbank:XP_006609086.1;Parent=rna-XM_006609023.2
NW_006263353.1	Gnomon	CDS	280485	280639	.	-	0	Name=XP_006609086.1;ID=cds-XP_006609086.1;Dbxref=GeneID:102671995%2CGenbank:XP_006609086.1;Parent=rna-XM_006609023.2
NW_006263353.1	Gnomon	CDS	280265	280397	.	-	0	Name=XP_006609086.1;ID=cds-XP_006609086.1;Dbxref=GeneID:102671995%2CGenbank:XP_006609086.1;Parent=rna-XM_006609023.2
NW_006263353.1	Gnomon	CDS	280077	280199	.	-	0	Name=XP_006609086.1;ID=cds-XP_006609086.1;Dbxref=GeneID:102671995%2CGenbank:XP_006609086.1;Parent=rna-XM_006609023.2
NW_006263353.1	Gnomon	mRNA	337761	344109	.	+	.	Name=XM_006609037.2;ID=rna-XM_006609037.2;Dbxref=GeneID:102673841%2CGenbank:XM_006609037.2;Parent=gene-LOC102673841
NW_006263353.1	Gnomon	CDS	1139615	1139851	.	-	0	Name=XP_006609180.1;ID=cds-XP_006609180.1;Dbxref=GeneID:102672132%2CGenbank:XP_006609180.1;Parent=rna-XM_006609117.2
NW_006263353.1	Gnomon	CDS	1138141	1138288	.	-	0	Name=XP_006609180.1;ID=cds-XP_006609180.1;Dbxref=GeneID:102672132%2CGenbank:XP_006609180.1;Parent=rna-XM_006609117.2
NW_006263353.1	Gnomon	CDS	1137793	1137915	.	-	0	Name=XP_006609180.1;ID=cds-XP_006609180.1;Dbxref=GeneID:102672132%2CGenbank:XP_006609180.1;Parent=rna-XM_006609117.2
NW_006263353.1	Gnomon	CDS	1137609	1137712	.	-	0	Name=XP_006609180.1;ID=cds-XP_006609180.1;Dbxref=GeneID:102672132%2CGenbank:XP_006609180.1;Parent=rna-XM_006609117.2
NW_006263353.1	Gnomon	CDS	1135451	1135585	.	-	0	Name=XP_006609180.1;ID=cds-XP_006609180.1;Dbxref=GeneID:102672132%2CGenbank:XP_006609180.1;Parent=rna-XM_006609117.2
NW_006263353.1	Gnomon	CDS	1132794	1132952	.	-	0	Name=XP_006609180.1;ID=cds-XP_006609180.1;Dbxref=GeneID:102672132%2CGenbank:XP_006609180.1;Parent=rna-XM_006609117.2
NW_006263353.1	Gnomon	CDS	1132566	1132691	.	-	0	Name=XP_006609180.1;ID=cds-XP_006609180.1;Dbxref=GeneID:102672132%2CGenbank:XP_006609180.1;Parent=rna-XM_006609117.2
NW_006263353.1	Gnomon	CDS	1132342	1132480	.	-	0	Name=XP_006609180.1;ID=cds-XP_006609180.1;Dbxref=GeneID:102672132%2CGenbank:XP_006609180.1;Parent=rna-XM_006609117.2
NW_006263353.1	Gnomon	CDS	1127771	1127847	.	-	0	Name=XP_006609180.1;ID=cds-XP_006609180.1;Dbxref=GeneID:102672132%2CGenbank:XP_006609180.1;Parent=rna-XM_006609117.2
NW_006263353.1	Gnomon	CDS	2350522	2350836	.	+	0	Name=XP_006609336.1;ID=cds-XP_006609336.1;Dbxref=GeneID:102680367%2CGenbank:XP_006609336.1;Parent=rna-XM_006609273.2
NW_006263353.1	Gnomon	CDS	2350913	2351477	.	+	0	Name=XP_006609336.1;ID=cds-XP_006609336.1;Dbxref=GeneID:102680367%2CGenbank:XP_006609336.1;Parent=rna-XM_006609273.2
NW_006263353.1	Gnomon	CDS	2351564	2351850	.	+	0	Name=XP_006609336.1;ID=cds-XP_006609336.1;Dbxref=GeneID:102680367%2CGenbank:XP_006609336.1;Parent=rna-XM_006609273.2
NW_006263353.1	Gnomon	CDS	3129591	3130376	.	+	0	Name=XP_006609375.1;ID=cds-XP_006609375.1;Dbxref=GeneID:102674376%2CGenbank:XP_006609375.1;Parent=rna-XM_006609312.2
NW_006263353.1	Gnomon	mRNA	972932	980109	.	-	.	Name=XM_006609078.2;ID=rna-XM_006609078.2;Dbxref=GeneID:102679232%2CGenbank:XM_006609078.2;Parent=gene-LOC102679232
NW_006263353.1	Gnomon	mRNA	1290686	1308056	.	-	.	Name=XM_031515085.1;ID=rna-XM_031515085.1;Dbxref=GeneID:102680032%2CGenbank:XM_031515085.1;Parent=gene-LOC102680032
NW_006263353.1	Gnomon	CDS	910966	910977	.	-	0	Name=XP_006609135.1;ID=cds-XP_006609135.1;Dbxref=GeneID:102678379%2CGenbank:XP_006609135.1;Parent=rna-XM_006609072.2
NW_006263353.1	Gnomon	CDS	910578	910698	.	-	0	Name=XP_006609135.1;ID=cds-XP_006609135.1;Dbxref=GeneID:102678379%2CGenbank:XP_006609135.1;Parent=rna-XM_006609072.2
NW_006263353.1	Gnomon	CDS	901204	901363	.	-	0	Name=XP_006609135.1;ID=cds-XP_006609135.1;Dbxref=GeneID:102678379%2CGenbank:XP_006609135.1;Parent=rna-XM_006609072.2
NW_006263353.1	Gnomon	CDS	900676	900844	.	-	0	Name=XP_006609135.1;ID=cds-XP_006609135.1;Dbxref=GeneID:102678379%2CGenbank:XP_006609135.1;Parent=rna-XM_006609072.2
NW_006263353.1	Gnomon	CDS	900482	900605	.	-	0	Name=XP_006609135.1;ID=cds-XP_006609135.1;Dbxref=GeneID:102678379%2CGenbank:XP_006609135.1;Parent=rna-XM_006609072.2
NW_006263353.1	Gnomon	CDS	900294	900413	.	-	0	Name=XP_006609135.1;ID=cds-XP_006609135.1;Dbxref=GeneID:102678379%2CGenbank:XP_006609135.1;Parent=rna-XM_006609072.2
NW_006263353.1	Gnomon	CDS	900025	900140	.	-	0	Name=XP_006609135.1;ID=cds-XP_006609135.1;Dbxref=GeneID:102678379%2CGenbank:XP_006609135.1;Parent=rna-XM_006609072.2
NW_006263353.1	Gnomon	CDS	899563	899732	.	-	0	Name=XP_006609135.1;ID=cds-XP_006609135.1;Dbxref=GeneID:102678379%2CGenbank:XP_006609135.1;Parent=rna-XM_006609072.2
NW_006263353.1	Gnomon	CDS	899143	899305	.	-	0	Name=XP_006609135.1;ID=cds-XP_006609135.1;Dbxref=GeneID:102678379%2CGenbank:XP_006609135.1;Parent=rna-XM_006609072.2
NW_006263353.1	Gnomon	CDS	898734	899077	.	-	0	Name=XP_006609135.1;ID=cds-XP_006609135.1;Dbxref=GeneID:102678379%2CGenbank:XP_006609135.1;Parent=rna-XM_006609072.2
NW_006263353.1	Gnomon	CDS	898392	898647	.	-	0	Name=XP_006609135.1;ID=cds-XP_006609135.1;Dbxref=GeneID:102678379%2CGenbank:XP_006609135.1;Parent=rna-XM_006609072.2
NW_006263353.1	Gnomon	CDS	898040	898300	.	-	0	Name=XP_006609135.1;ID=cds-XP_006609135.1;Dbxref=GeneID:102678379%2CGenbank:XP_006609135.1;Parent=rna-XM_006609072.2
NW_006263353.1	Gnomon	exon	2215088	2215306	.	+	.	ID=exon-XR_420784.2-1;Dbxref=GeneID:102675120%2CGenbank:XR_420784.2;Parent=rna-XR_420784.2
NW_006263353.1	Gnomon	exon	2217914	2218168	.	+	.	ID=exon-XR_420784.2-2;Dbxref=GeneID:102675120%2CGenbank:XR_420784.2;Parent=rna-XR_420784.2
NW_006263353.1	Gnomon	mRNA	3144367	3147043	.	+	.	Name=XM_006609328.2;ID=rna-XM_006609328.2;Dbxref=GeneID:102676264%2CGenbank:XM_006609328.2;Parent=gene-LOC102676264
NW_006263353.1	Gnomon	mRNA	203585	221287	.	+	.	Name=XM_031514986.1;ID=rna-XM_031514986.1;Dbxref=GeneID:102680331%2CGenbank:XM_031514986.1;Parent=gene-LOC102680331
NW_006263353.1	Gnomon	exon	2225621	2226148	.	+	.	ID=exon-XM_006609231.2-10;Dbxref=GeneID:102674422%2CGenbank:XM_006609231.2;Parent=rna-XM_006609231.2
NW_006263353.1	Gnomon	mRNA	1276877	1279998	.	-	.	Name=XM_006609172.2;ID=rna-XM_006609172.2;Dbxref=GeneID:102678833%2CGenbank:XM_006609172.2;Parent=gene-LOC102678833
NW_006263353.1	Gnomon	exon	1164934	1165451	.	+	.	ID=exon-XM_031514959.1-10;Dbxref=GeneID:102673183%2CGenbank:XM_031514959.1;Parent=rna-XM_031514959.1
NW_006263353.1	Gnomon	exon	1165866	1166012	.	+	.	ID=exon-XM_031514959.1-11;Dbxref=GeneID:102673183%2CGenbank:XM_031514959.1;Parent=rna-XM_031514959.1
NW_006263353.1	Gnomon	exon	1166133	1166328	.	+	.	ID=exon-XM_031514959.1-12;Dbxref=GeneID:102673183%2CGenbank:XM_031514959.1;Parent=rna-XM_031514959.1
NW_006263353.1	Gnomon	exon	614603	614804	.	+	.	ID=exon-XM_031515016.1-1;Dbxref=GeneID:102678196%2CGenbank:XM_031515016.1;Parent=rna-XM_031515016.1
NW_006263353.1	Gnomon	exon	665506	665734	.	+	.	ID=exon-XM_031515016.1-2;Dbxref=GeneID:102678196%2CGenbank:XM_031515016.1;Parent=rna-XM_031515016.1
NW_006263353.1	Gnomon	exon	666236	666561	.	+	.	ID=exon-XM_031515016.1-3;Dbxref=GeneID:102678196%2CGenbank:XM_031515016.1;Parent=rna-XM_031515016.1
NW_006263353.1	Gnomon	exon	668187	668835	.	+	.	ID=exon-XM_031515016.1-4;Dbxref=GeneID:102678196%2CGenbank:XM_031515016.1;Parent=rna-XM_031515016.1
NW_006263353.1	Gnomon	exon	705732	706119	.	+	.	ID=exon-XM_006609058.2-2;Dbxref=GeneID:102676494%2CGenbank:XM_006609058.2;Parent=rna-XM_006609058.2
NW_006263353.1	Gnomon	exon	707185	707428	.	+	.	ID=exon-XM_006609058.2-3;Dbxref=GeneID:102676494%2CGenbank:XM_006609058.2;Parent=rna-XM_006609058.2
NW_006263353.1	Gnomon	exon	708697	708829	.	+	.	ID=exon-XM_006609058.2-4;Dbxref=GeneID:102676494%2CGenbank:XM_006609058.2;Parent=rna-XM_006609058.2
NW_006263353.1	Gnomon	exon	708978	709209	.	+	.	ID=exon-XM_006609058.2-5;Dbxref=GeneID:102676494%2CGenbank:XM_006609058.2;Parent=rna-XM_006609058.2
NW_006263353.1	Gnomon	exon	702527	703003	.	+	.	ID=exon-XM_006609058.2-1;Dbxref=GeneID:102676494%2CGenbank:XM_006609058.2;Parent=rna-XM_006609058.2
NW_006263353.1	Gnomon	exon	2067363	2067522	.	+	.	ID=exon-XM_031515096.1-10;Dbxref=GeneID:102673583%2CGenbank:XM_031515096.1;Parent=rna-XM_031515096.1
NW_006263353.1	Gnomon	exon	2067604	2067696	.	+	.	ID=exon-XM_031515096.1-11;Dbxref=GeneID:102673583%2CGenbank:XM_031515096.1;Parent=rna-XM_031515096.1
NW_006263353.1	Gnomon	exon	2068049	2068146	.	+	.	ID=exon-XM_031515096.1-12;Dbxref=GeneID:102673583%2CGenbank:XM_031515096.1;Parent=rna-XM_031515096.1
NW_006263353.1	Gnomon	mRNA	203584	221287	.	+	.	Name=XM_031514985.1;ID=rna-XM_031514985.1;Dbxref=GeneID:102680331%2CGenbank:XM_031514985.1;Parent=gene-LOC102680331
NW_006263353.1	Gnomon	CDS	914950	915792	.	-	0	Name=XP_006609134.1;ID=cds-XP_006609134.1;Dbxref=GeneID:102678145%2CGenbank:XP_006609134.1;Parent=rna-XM_006609071.2
NW_006263353.1	Gnomon	CDS	914709	914836	.	-	0	Name=XP_006609134.1;ID=cds-XP_006609134.1;Dbxref=GeneID:102678145%2CGenbank:XP_006609134.1;Parent=rna-XM_006609071.2
NW_006263353.1	Gnomon	CDS	914434	914611	.	-	0	Name=XP_006609134.1;ID=cds-XP_006609134.1;Dbxref=GeneID:102678145%2CGenbank:XP_006609134.1;Parent=rna-XM_006609071.2
NW_006263353.1	Gnomon	CDS	914180	914360	.	-	0	Name=XP_006609134.1;ID=cds-XP_006609134.1;Dbxref=GeneID:102678145%2CGenbank:XP_006609134.1;Parent=rna-XM_006609071.2
NW_006263353.1	Gnomon	CDS	913866	914074	.	-	0	Name=XP_006609134.1;ID=cds-XP_006609134.1;Dbxref=GeneID:102678145%2CGenbank:XP_006609134.1;Parent=rna-XM_006609071.2
NW_006263353.1	Gnomon	exon	1529326	1529542	.	+	.	ID=exon-XM_006609199.2-4;Dbxref=GeneID:102681792%2CGenbank:XM_006609199.2;Parent=rna-XM_006609199.2
NW_006263353.1	Gnomon	exon	1530085	1530419	.	+	.	ID=exon-XM_006609199.2-5;Dbxref=GeneID:102681792%2CGenbank:XM_006609199.2;Parent=rna-XM_006609199.2
NW_006263353.1	Gnomon	exon	1530563	1530650	.	+	.	ID=exon-XM_006609199.2-6;Dbxref=GeneID:102681792%2CGenbank:XM_006609199.2;Parent=rna-XM_006609199.2
NW_006263353.1	Gnomon	exon	1530726	1531238	.	+	.	ID=exon-XM_006609199.2-7;Dbxref=GeneID:102681792%2CGenbank:XM_006609199.2;Parent=rna-XM_006609199.2
NW_006263353.1	Gnomon	exon	1523054	1523356	.	+	.	ID=exon-XM_006609199.2-1;Dbxref=GeneID:102681792%2CGenbank:XM_006609199.2;Parent=rna-XM_006609199.2
NW_006263353.1	Gnomon	exon	1526098	1526259	.	+	.	ID=exon-XM_006609199.2-2;Dbxref=GeneID:102681792%2CGenbank:XM_006609199.2;Parent=rna-XM_006609199.2
NW_006263353.1	Gnomon	exon	1526893	1526928	.	+	.	ID=exon-XM_006609199.2-3;Dbxref=GeneID:102681792%2CGenbank:XM_006609199.2;Parent=rna-XM_006609199.2
NW_006263353.1	Gnomon	exon	3050077	3050807	.	+	.	ID=exon-XM_006609310.1-2;Dbxref=GeneID:102674110%2CGenbank:XM_006609310.1;Parent=rna-XM_006609310.1
NW_006263353.1	Gnomon	exon	3049570	3049850	.	+	.	ID=exon-XM_006609310.1-1;Dbxref=GeneID:102674110%2CGenbank:XM_006609310.1;Parent=rna-XM_006609310.1
NW_006263353.1	Gnomon	mRNA	3169776	3174868	.	+	.	Name=XM_006609329.2;ID=rna-XM_006609329.2;Dbxref=GeneID:102676404%2CGenbank:XM_006609329.2;Parent=gene-LOC102676404
NW_006263353.1	Gnomon	exon	1219225	1219522	.	+	.	ID=exon-XM_006609128.2-1;Dbxref=GeneID:102673313%2CGenbank:XM_006609128.2;Parent=rna-XM_006609128.2
NW_006263353.1	Gnomon	exon	1221831	1222071	.	+	.	ID=exon-XM_006609128.2-6;Dbxref=GeneID:102673313%2CGenbank:XM_006609128.2;Parent=rna-XM_006609128.2
NW_006263353.1	Gnomon	exon	1222160	1222392	.	+	.	ID=exon-XM_006609128.2-7;Dbxref=GeneID:102673313%2CGenbank:XM_006609128.2;Parent=rna-XM_006609128.2
NW_006263353.1	Gnomon	exon	1222524	1222544	.	+	.	ID=exon-XM_006609128.2-8;Dbxref=GeneID:102673313%2CGenbank:XM_006609128.2;Parent=rna-XM_006609128.2
NW_006263353.1	Gnomon	exon	1222672	1223038	.	+	.	ID=exon-XM_006609128.2-9;Dbxref=GeneID:102673313%2CGenbank:XM_006609128.2;Parent=rna-XM_006609128.2
NW_006263353.1	Gnomon	exon	1220683	1220790	.	+	.	ID=exon-XM_006609128.2-2;Dbxref=GeneID:102673313%2CGenbank:XM_006609128.2;Parent=rna-XM_006609128.2
NW_006263353.1	Gnomon	exon	1220925	1221070	.	+	.	ID=exon-XM_006609128.2-3;Dbxref=GeneID:102673313%2CGenbank:XM_006609128.2;Parent=rna-XM_006609128.2
NW_006263353.1	Gnomon	exon	1221195	1221471	.	+	.	ID=exon-XM_006609128.2-4;Dbxref=GeneID:102673313%2CGenbank:XM_006609128.2;Parent=rna-XM_006609128.2
NW_006263353.1	Gnomon	exon	1221552	1221752	.	+	.	ID=exon-XM_006609128.2-5;Dbxref=GeneID:102673313%2CGenbank:XM_006609128.2;Parent=rna-XM_006609128.2
NW_006263353.1	Gnomon	exon	971012	971386	.	+	.	ID=exon-XM_006609082.2-3;Dbxref=GeneID:102679523%2CGenbank:XM_006609082.2;Parent=rna-XM_006609082.2
NW_006263353.1	Gnomon	exon	971488	972350	.	+	.	ID=exon-XM_006609082.2-4;Dbxref=GeneID:102679523%2CGenbank:XM_006609082.2;Parent=rna-XM_006609082.2
NW_006263353.1	Gnomon	exon	947404	947680	.	+	.	ID=exon-XM_006609082.2-1;Dbxref=GeneID:102679523%2CGenbank:XM_006609082.2;Parent=rna-XM_006609082.2
NW_006263353.1	Gnomon	exon	970342	970702	.	+	.	ID=exon-XM_006609082.2-2;Dbxref=GeneID:102679523%2CGenbank:XM_006609082.2;Parent=rna-XM_006609082.2
NW_006263353.1	Gnomon	exon	1222524	1222544	.	+	.	ID=exon-XM_031515040.1-8;Dbxref=GeneID:102673313%2CGenbank:XM_031515040.1;Parent=rna-XM_031515040.1
NW_006263353.1	Gnomon	exon	1222672	1223038	.	+	.	ID=exon-XM_031515040.1-9;Dbxref=GeneID:102673313%2CGenbank:XM_031515040.1;Parent=rna-XM_031515040.1
NW_006263353.1	Gnomon	exon	237219	237685	.	+	.	ID=exon-XM_006609011.2-3;Dbxref=GeneID:102681890%2CGenbank:XM_006609011.2;Parent=rna-XM_006609011.2
NW_006263353.1	Gnomon	exon	235994	236501	.	+	.	ID=exon-XM_006609011.2-1;Dbxref=GeneID:102681890%2CGenbank:XM_006609011.2;Parent=rna-XM_006609011.2
NW_006263353.1	Gnomon	exon	236578	237141	.	+	.	ID=exon-XM_006609011.2-2;Dbxref=GeneID:102681890%2CGenbank:XM_006609011.2;Parent=rna-XM_006609011.2
NW_006263353.1	Gnomon	CDS	3132665	3132911	.	-	0	Name=XP_006609374.1;ID=cds-XP_006609374.1;Dbxref=GeneID:102674242%2CGenbank:XP_006609374.1;Parent=rna-XM_006609311.2
NW_006263353.1	Gnomon	CDS	3132058	3132245	.	-	0	Name=XP_006609374.1;ID=cds-XP_006609374.1;Dbxref=GeneID:102674242%2CGenbank:XP_006609374.1;Parent=rna-XM_006609311.2
NW_006263353.1	Gnomon	lnc_RNA	3193257	3194568	.	+	.	Name=XR_004151779.1;ID=rna-XR_004151779.1;Dbxref=GeneID:116186769%2CGenbank:XR_004151779.1;Parent=gene-LOC116186769
NW_006263353.1	Gnomon	CDS	212076	212106	.	+	0	Name=XP_031370840.1;ID=cds-XP_031370840.1;Dbxref=GeneID:102680331%2CGenbank:XP_031370840.1;Parent=rna-XM_031514980.1
NW_006263353.1	Gnomon	CDS	214642	214802	.	+	0	Name=XP_031370840.1;ID=cds-XP_031370840.1;Dbxref=GeneID:102680331%2CGenbank:XP_031370840.1;Parent=rna-XM_031514980.1
NW_006263353.1	Gnomon	CDS	215237	215352	.	+	0	Name=XP_031370840.1;ID=cds-XP_031370840.1;Dbxref=GeneID:102680331%2CGenbank:XP_031370840.1;Parent=rna-XM_031514980.1
NW_006263353.1	Gnomon	CDS	215651	215780	.	+	0	Name=XP_031370840.1;ID=cds-XP_031370840.1;Dbxref=GeneID:102680331%2CGenbank:XP_031370840.1;Parent=rna-XM_031514980.1
NW_006263353.1	Gnomon	CDS	215972	216109	.	+	0	Name=XP_031370840.1;ID=cds-XP_031370840.1;Dbxref=GeneID:102680331%2CGenbank:XP_031370840.1;Parent=rna-XM_031514980.1
NW_006263353.1	Gnomon	CDS	216337	216513	.	+	0	Name=XP_031370840.1;ID=cds-XP_031370840.1;Dbxref=GeneID:102680331%2CGenbank:XP_031370840.1;Parent=rna-XM_031514980.1
NW_006263353.1	Gnomon	CDS	216608	217909	.	+	0	Name=XP_031370840.1;ID=cds-XP_031370840.1;Dbxref=GeneID:102680331%2CGenbank:XP_031370840.1;Parent=rna-XM_031514980.1
NW_006263353.1	Gnomon	CDS	217985	218133	.	+	0	Name=XP_031370840.1;ID=cds-XP_031370840.1;Dbxref=GeneID:102680331%2CGenbank:XP_031370840.1;Parent=rna-XM_031514980.1
NW_006263353.1	Gnomon	CDS	218440	218780	.	+	0	Name=XP_031370840.1;ID=cds-XP_031370840.1;Dbxref=GeneID:102680331%2CGenbank:XP_031370840.1;Parent=rna-XM_031514980.1
NW_006263353.1	Gnomon	CDS	219085	219351	.	+	0	Name=XP_031370840.1;ID=cds-XP_031370840.1;Dbxref=GeneID:102680331%2CGenbank:XP_031370840.1;Parent=rna-XM_031514980.1
NW_006263353.1	Gnomon	CDS	219598	220976	.	+	0	Name=XP_031370840.1;ID=cds-XP_031370840.1;Dbxref=GeneID:102680331%2CGenbank:XP_031370840.1;Parent=rna-XM_031514980.1
NW_006263353.1	Gnomon	exon	606956	607049	.	-	.	ID=exon-XM_031514958.1-9;Dbxref=GeneID:102675893%2CGenbank:XM_031514958.1;Parent=rna-XM_031514958.1
NW_006263353.1	Gnomon	exon	607524	607634	.	-	.	ID=exon-XM_031514958.1-7;Dbxref=GeneID:102675893%2CGenbank:XM_031514958.1;Parent=rna-XM_031514958.1
NW_006263353.1	Gnomon	exon	607134	607448	.	-	.	ID=exon-XM_031514958.1-8;Dbxref=GeneID:102675893%2CGenbank:XM_031514958.1;Parent=rna-XM_031514958.1
NW_006263353.1	Gnomon	exon	607960	608156	.	-	.	ID=exon-XM_031514958.1-5;Dbxref=GeneID:102675893%2CGenbank:XM_031514958.1;Parent=rna-XM_031514958.1
NW_006263353.1	Gnomon	exon	607744	607883	.	-	.	ID=exon-XM_031514958.1-6;Dbxref=GeneID:102675893%2CGenbank:XM_031514958.1;Parent=rna-XM_031514958.1
NW_006263353.1	Gnomon	exon	608453	608629	.	-	.	ID=exon-XM_031514958.1-3;Dbxref=GeneID:102675893%2CGenbank:XM_031514958.1;Parent=rna-XM_031514958.1
NW_006263353.1	Gnomon	exon	608235	608374	.	-	.	ID=exon-XM_031514958.1-4;Dbxref=GeneID:102675893%2CGenbank:XM_031514958.1;Parent=rna-XM_031514958.1
NW_006263353.1	Gnomon	exon	608965	609373	.	-	.	ID=exon-XM_031514958.1-1;Dbxref=GeneID:102675893%2CGenbank:XM_031514958.1;Parent=rna-XM_031514958.1
NW_006263353.1	Gnomon	exon	608697	608884	.	-	.	ID=exon-XM_031514958.1-2;Dbxref=GeneID:102675893%2CGenbank:XM_031514958.1;Parent=rna-XM_031514958.1
NW_006263353.1	Gnomon	exon	1518750	1519161	.	-	.	ID=exon-XR_004151795.1-8;Dbxref=GeneID:102681143%2CGenbank:XR_004151795.1;Parent=rna-XR_004151795.1
NW_006263353.1	Gnomon	exon	1518536	1518670	.	-	.	ID=exon-XR_004151795.1-9;Dbxref=GeneID:102681143%2CGenbank:XR_004151795.1;Parent=rna-XR_004151795.1
NW_006263353.1	Gnomon	exon	1519541	1519648	.	-	.	ID=exon-XR_004151795.1-6;Dbxref=GeneID:102681143%2CGenbank:XR_004151795.1;Parent=rna-XR_004151795.1
NW_006263353.1	Gnomon	exon	1519244	1519454	.	-	.	ID=exon-XR_004151795.1-7;Dbxref=GeneID:102681143%2CGenbank:XR_004151795.1;Parent=rna-XR_004151795.1
NW_006263353.1	Gnomon	exon	1519989	1520204	.	-	.	ID=exon-XR_004151795.1-4;Dbxref=GeneID:102681143%2CGenbank:XR_004151795.1;Parent=rna-XR_004151795.1
NW_006263353.1	Gnomon	exon	1519803	1519885	.	-	.	ID=exon-XR_004151795.1-5;Dbxref=GeneID:102681143%2CGenbank:XR_004151795.1;Parent=rna-XR_004151795.1
NW_006263353.1	Gnomon	exon	1521071	1521156	.	-	.	ID=exon-XR_004151795.1-2;Dbxref=GeneID:102681143%2CGenbank:XR_004151795.1;Parent=rna-XR_004151795.1
NW_006263353.1	Gnomon	exon	1520512	1520580	.	-	.	ID=exon-XR_004151795.1-3;Dbxref=GeneID:102681143%2CGenbank:XR_004151795.1;Parent=rna-XR_004151795.1
NW_006263353.1	Gnomon	exon	1521522	1521847	.	-	.	ID=exon-XR_004151795.1-1;Dbxref=GeneID:102681143%2CGenbank:XR_004151795.1;Parent=rna-XR_004151795.1
NW_006263353.1	Gnomon	mRNA	1089432	1115900	.	-	.	Name=XM_031515083.1;ID=rna-XM_031515083.1;Dbxref=GeneID:102671396%2CGenbank:XM_031515083.1;Parent=gene-LOC102671396
NW_006263353.1	Gnomon	CDS	1266942	1267163	.	-	0	Name=XP_006609231.1;ID=cds-XP_006609231.1;Dbxref=GeneID:102678014%2CGenbank:XP_006609231.1;Parent=rna-XM_006609168.2
NW_006263353.1	Gnomon	CDS	1266603	1266734	.	-	0	Name=XP_006609231.1;ID=cds-XP_006609231.1;Dbxref=GeneID:102678014%2CGenbank:XP_006609231.1;Parent=rna-XM_006609168.2
NW_006263353.1	Gnomon	CDS	3108251	3108743	.	+	0	Name=XP_006609377.1;ID=cds-XP_006609377.1;Dbxref=GeneID:102674634%2CGenbank:XP_006609377.1;Parent=rna-XM_006609314.2
NW_006263353.1	Gnomon	CDS	3108983	3109230	.	+	0	Name=XP_006609377.1;ID=cds-XP_006609377.1;Dbxref=GeneID:102674634%2CGenbank:XP_006609377.1;Parent=rna-XM_006609314.2
NW_006263353.1	Gnomon	exon	361540	361612	.	+	.	ID=exon-XM_006609034.2-2;Dbxref=GeneID:102673442%2CGenbank:XM_006609034.2;Parent=rna-XM_006609034.2
NW_006263353.1	Gnomon	exon	361683	361774	.	+	.	ID=exon-XM_006609034.2-3;Dbxref=GeneID:102673442%2CGenbank:XM_006609034.2;Parent=rna-XM_006609034.2
NW_006263353.1	Gnomon	exon	360005	360211	.	+	.	ID=exon-XM_006609034.2-1;Dbxref=GeneID:102673442%2CGenbank:XM_006609034.2;Parent=rna-XM_006609034.2
NW_006263353.1	Gnomon	exon	361862	361967	.	+	.	ID=exon-XM_006609034.2-4;Dbxref=GeneID:102673442%2CGenbank:XM_006609034.2;Parent=rna-XM_006609034.2
NW_006263353.1	Gnomon	exon	362088	362191	.	+	.	ID=exon-XM_006609034.2-5;Dbxref=GeneID:102673442%2CGenbank:XM_006609034.2;Parent=rna-XM_006609034.2
NW_006263353.1	Gnomon	CDS	2303824	2304051	.	+	0	Name=XP_031370889.1;ID=cds-XP_031370889.1;Dbxref=GeneID:102678380%2CGenbank:XP_031370889.1;Parent=rna-XM_031515029.1
NW_006263353.1	Gnomon	CDS	2304121	2304392	.	+	0	Name=XP_031370889.1;ID=cds-XP_031370889.1;Dbxref=GeneID:102678380%2CGenbank:XP_031370889.1;Parent=rna-XM_031515029.1
NW_006263353.1	Gnomon	CDS	2304510	2304833	.	+	0	Name=XP_031370889.1;ID=cds-XP_031370889.1;Dbxref=GeneID:102678380%2CGenbank:XP_031370889.1;Parent=rna-XM_031515029.1
NW_006263353.1	Gnomon	CDS	2304952	2305249	.	+	0	Name=XP_031370889.1;ID=cds-XP_031370889.1;Dbxref=GeneID:102678380%2CGenbank:XP_031370889.1;Parent=rna-XM_031515029.1
NW_006263353.1	Gnomon	CDS	2305304	2305309	.	+	0	Name=XP_031370889.1;ID=cds-XP_031370889.1;Dbxref=GeneID:102678380%2CGenbank:XP_031370889.1;Parent=rna-XM_031515029.1
NW_006263353.1	Gnomon	mRNA	972932	980518	.	-	.	Name=XM_006609076.2;ID=rna-XM_006609076.2;Dbxref=GeneID:102679232%2CGenbank:XM_006609076.2;Parent=gene-LOC102679232
NW_006263353.1	Gnomon	mRNA	1290686	1308056	.	-	.	Name=XM_031515087.1;ID=rna-XM_031515087.1;Dbxref=GeneID:102680032%2CGenbank:XM_031515087.1;Parent=gene-LOC102680032
NW_006263353.1	Gnomon	mRNA	3136349	3137511	.	+	.	Name=XM_006609326.2;ID=rna-XM_006609326.2;Dbxref=GeneID:102675984%2CGenbank:XM_006609326.2;Parent=gene-LOC102675984
NW_006263353.1	Gnomon	exon	203585	203893	.	+	.	ID=exon-XM_031514982.1-1;Dbxref=GeneID:102680331%2CGenbank:XM_031514982.1;Parent=rna-XM_031514982.1
NW_006263353.1	Gnomon	exon	214642	214802	.	+	.	ID=exon-XM_031514982.1-2;Dbxref=GeneID:102680331%2CGenbank:XM_031514982.1;Parent=rna-XM_031514982.1
NW_006263353.1	Gnomon	exon	215237	215352	.	+	.	ID=exon-XM_031514982.1-3;Dbxref=GeneID:102680331%2CGenbank:XM_031514982.1;Parent=rna-XM_031514982.1
NW_006263353.1	Gnomon	exon	215651	215780	.	+	.	ID=exon-XM_031514982.1-4;Dbxref=GeneID:102680331%2CGenbank:XM_031514982.1;Parent=rna-XM_031514982.1
NW_006263353.1	Gnomon	exon	215972	216109	.	+	.	ID=exon-XM_031514982.1-5;Dbxref=GeneID:102680331%2CGenbank:XM_031514982.1;Parent=rna-XM_031514982.1
NW_006263353.1	Gnomon	exon	216337	216513	.	+	.	ID=exon-XM_031514982.1-6;Dbxref=GeneID:102680331%2CGenbank:XM_031514982.1;Parent=rna-XM_031514982.1
NW_006263353.1	Gnomon	exon	216608	217909	.	+	.	ID=exon-XM_031514982.1-7;Dbxref=GeneID:102680331%2CGenbank:XM_031514982.1;Parent=rna-XM_031514982.1
NW_006263353.1	Gnomon	exon	217985	218133	.	+	.	ID=exon-XM_031514982.1-8;Dbxref=GeneID:102680331%2CGenbank:XM_031514982.1;Parent=rna-XM_031514982.1
NW_006263353.1	Gnomon	exon	218440	218780	.	+	.	ID=exon-XM_031514982.1-9;Dbxref=GeneID:102680331%2CGenbank:XM_031514982.1;Parent=rna-XM_031514982.1
NW_006263353.1	Gnomon	lnc_RNA	2435550	2436233	.	-	.	Name=XR_004151778.1;ID=rna-XR_004151778.1;Dbxref=GeneID:116186768%2CGenbank:XR_004151778.1;Parent=gene-LOC116186768
NW_006263353.1	Gnomon	exon	1228388	1228423	.	+	.	ID=exon-XM_031515042.1-19;Dbxref=GeneID:102673313%2CGenbank:XM_031515042.1;Parent=rna-XM_031515042.1
NW_006263353.1	Gnomon	exon	1226106	1226345	.	+	.	ID=exon-XM_031515042.1-17;Dbxref=GeneID:102673313%2CGenbank:XM_031515042.1;Parent=rna-XM_031515042.1
NW_006263353.1	Gnomon	exon	1226430	1226520	.	+	.	ID=exon-XM_031515042.1-18;Dbxref=GeneID:102673313%2CGenbank:XM_031515042.1;Parent=rna-XM_031515042.1
NW_006263353.1	Gnomon	exon	1225721	1225747	.	+	.	ID=exon-XM_031515042.1-15;Dbxref=GeneID:102673313%2CGenbank:XM_031515042.1;Parent=rna-XM_031515042.1
NW_006263353.1	Gnomon	exon	1225890	1226014	.	+	.	ID=exon-XM_031515042.1-16;Dbxref=GeneID:102673313%2CGenbank:XM_031515042.1;Parent=rna-XM_031515042.1
NW_006263353.1	Gnomon	exon	1224355	1224399	.	+	.	ID=exon-XM_031515042.1-13;Dbxref=GeneID:102673313%2CGenbank:XM_031515042.1;Parent=rna-XM_031515042.1
NW_006263353.1	Gnomon	exon	1224700	1224819	.	+	.	ID=exon-XM_031515042.1-14;Dbxref=GeneID:102673313%2CGenbank:XM_031515042.1;Parent=rna-XM_031515042.1
NW_006263353.1	Gnomon	exon	1223716	1223807	.	+	.	ID=exon-XM_031515042.1-11;Dbxref=GeneID:102673313%2CGenbank:XM_031515042.1;Parent=rna-XM_031515042.1
NW_006263353.1	Gnomon	exon	1223917	1224010	.	+	.	ID=exon-XM_031515042.1-12;Dbxref=GeneID:102673313%2CGenbank:XM_031515042.1;Parent=rna-XM_031515042.1
NW_006263353.1	Gnomon	exon	1223202	1223630	.	+	.	ID=exon-XM_031515042.1-10;Dbxref=GeneID:102673313%2CGenbank:XM_031515042.1;Parent=rna-XM_031515042.1
NW_006263353.1	Gnomon	exon	1229832	1230116	.	+	.	ID=exon-XM_031515042.1-20;Dbxref=GeneID:102673313%2CGenbank:XM_031515042.1;Parent=rna-XM_031515042.1
NW_006263353.1	Gnomon	mRNA	1271899	1272747	.	-	.	Name=XM_006609170.2;ID=rna-XM_006609170.2;Dbxref=GeneID:102678568%2CGenbank:XM_006609170.2;Parent=gene-LOC102678568
NW_006263353.1	Gnomon	exon	1220683	1220790	.	+	.	ID=exon-XM_031515040.1-2;Dbxref=GeneID:102673313%2CGenbank:XM_031515040.1;Parent=rna-XM_031515040.1
NW_006263353.1	Gnomon	exon	1220925	1221070	.	+	.	ID=exon-XM_031515040.1-3;Dbxref=GeneID:102673313%2CGenbank:XM_031515040.1;Parent=rna-XM_031515040.1
NW_006263353.1	Gnomon	exon	1219225	1219522	.	+	.	ID=exon-XM_031515040.1-1;Dbxref=GeneID:102673313%2CGenbank:XM_031515040.1;Parent=rna-XM_031515040.1
NW_006263353.1	Gnomon	exon	1221831	1222071	.	+	.	ID=exon-XM_031515040.1-6;Dbxref=GeneID:102673313%2CGenbank:XM_031515040.1;Parent=rna-XM_031515040.1
NW_006263353.1	Gnomon	exon	1222160	1222392	.	+	.	ID=exon-XM_031515040.1-7;Dbxref=GeneID:102673313%2CGenbank:XM_031515040.1;Parent=rna-XM_031515040.1
NW_006263353.1	Gnomon	exon	1221195	1221471	.	+	.	ID=exon-XM_031515040.1-4;Dbxref=GeneID:102673313%2CGenbank:XM_031515040.1;Parent=rna-XM_031515040.1
NW_006263353.1	Gnomon	exon	1221552	1221752	.	+	.	ID=exon-XM_031515040.1-5;Dbxref=GeneID:102673313%2CGenbank:XM_031515040.1;Parent=rna-XM_031515040.1
NW_006263353.1	Gnomon	CDS	857855	857878	.	+	0	Name=XP_006609137.1;ID=cds-XP_006609137.1;Dbxref=GeneID:102678661%2CGenbank:XP_006609137.1;Parent=rna-XM_006609074.2
NW_006263353.1	Gnomon	CDS	888502	888694	.	+	0	Name=XP_006609137.1;ID=cds-XP_006609137.1;Dbxref=GeneID:102678661%2CGenbank:XP_006609137.1;Parent=rna-XM_006609074.2
NW_006263353.1	Gnomon	CDS	889509	889597	.	+	0	Name=XP_006609137.1;ID=cds-XP_006609137.1;Dbxref=GeneID:102678661%2CGenbank:XP_006609137.1;Parent=rna-XM_006609074.2
NW_006263353.1	Gnomon	CDS	890053	890218	.	+	0	Name=XP_006609137.1;ID=cds-XP_006609137.1;Dbxref=GeneID:102678661%2CGenbank:XP_006609137.1;Parent=rna-XM_006609074.2
NW_006263353.1	Gnomon	CDS	891324	891505	.	+	0	Name=XP_006609137.1;ID=cds-XP_006609137.1;Dbxref=GeneID:102678661%2CGenbank:XP_006609137.1;Parent=rna-XM_006609074.2
NW_006263353.1	Gnomon	CDS	3124219	3124513	.	-	0	Name=XP_006609376.1;ID=cds-XP_006609376.1;Dbxref=GeneID:102674513%2CGenbank:XP_006609376.1;Parent=rna-XM_006609313.2
NW_006263353.1	Gnomon	CDS	3123346	3123528	.	-	0	Name=XP_006609376.1;ID=cds-XP_006609376.1;Dbxref=GeneID:102674513%2CGenbank:XP_006609376.1;Parent=rna-XM_006609313.2
NW_006263353.1	Gnomon	CDS	3123116	3123273	.	-	0	Name=XP_006609376.1;ID=cds-XP_006609376.1;Dbxref=GeneID:102674513%2CGenbank:XP_006609376.1;Parent=rna-XM_006609313.2
NW_006263353.1	Gnomon	mRNA	972932	980104	.	-	.	Name=XM_006609077.2;ID=rna-XM_006609077.2;Dbxref=GeneID:102679232%2CGenbank:XM_006609077.2;Parent=gene-LOC102679232
NW_006263353.1	Gnomon	mRNA	205067	211362	.	-	.	Name=XM_031514987.1;ID=rna-XM_031514987.1;Dbxref=GeneID:102680463%2CGenbank:XM_031514987.1;Parent=gene-LOC102680463
NW_006263353.1	Gnomon	mRNA	1290686	1308056	.	-	.	Name=XM_031515086.1;ID=rna-XM_031515086.1;Dbxref=GeneID:102680032%2CGenbank:XM_031515086.1;Parent=gene-LOC102680032
NW_006263353.1	Gnomon	CDS	710991	711062	.	+	0	Name=XP_006609136.1;ID=cds-XP_006609136.1;Dbxref=GeneID:102678661%2CGenbank:XP_006609136.1;Parent=rna-XM_006609073.1
NW_006263353.1	Gnomon	CDS	888502	888694	.	+	0	Name=XP_006609136.1;ID=cds-XP_006609136.1;Dbxref=GeneID:102678661%2CGenbank:XP_006609136.1;Parent=rna-XM_006609073.1
NW_006263353.1	Gnomon	CDS	889509	889597	.	+	0	Name=XP_006609136.1;ID=cds-XP_006609136.1;Dbxref=GeneID:102678661%2CGenbank:XP_006609136.1;Parent=rna-XM_006609073.1
NW_006263353.1	Gnomon	CDS	890053	890218	.	+	0	Name=XP_006609136.1;ID=cds-XP_006609136.1;Dbxref=GeneID:102678661%2CGenbank:XP_006609136.1;Parent=rna-XM_006609073.1
NW_006263353.1	Gnomon	CDS	891324	891505	.	+	0	Name=XP_006609136.1;ID=cds-XP_006609136.1;Dbxref=GeneID:102678661%2CGenbank:XP_006609136.1;Parent=rna-XM_006609073.1
NW_006263353.1	Gnomon	exon	1113229	1113409	.	-	.	ID=exon-XM_031515082.1-4;Dbxref=GeneID:102671396%2CGenbank:XM_031515082.1;Parent=rna-XM_031515082.1
NW_006263353.1	Gnomon	exon	1112399	1112556	.	-	.	ID=exon-XM_031515082.1-5;Dbxref=GeneID:102671396%2CGenbank:XM_031515082.1;Parent=rna-XM_031515082.1
NW_006263353.1	Gnomon	exon	1114582	1114750	.	-	.	ID=exon-XM_031515082.1-2;Dbxref=GeneID:102671396%2CGenbank:XM_031515082.1;Parent=rna-XM_031515082.1
NW_006263353.1	Gnomon	exon	1113916	1114081	.	-	.	ID=exon-XM_031515082.1-3;Dbxref=GeneID:102671396%2CGenbank:XM_031515082.1;Parent=rna-XM_031515082.1
NW_006263353.1	Gnomon	exon	1110000	1110032	.	-	.	ID=exon-XM_031515082.1-8;Dbxref=GeneID:102671396%2CGenbank:XM_031515082.1;Parent=rna-XM_031515082.1
NW_006263353.1	Gnomon	exon	1109547	1109659	.	-	.	ID=exon-XM_031515082.1-9;Dbxref=GeneID:102671396%2CGenbank:XM_031515082.1;Parent=rna-XM_031515082.1
NW_006263353.1	Gnomon	exon	1111350	1111650	.	-	.	ID=exon-XM_031515082.1-6;Dbxref=GeneID:102671396%2CGenbank:XM_031515082.1;Parent=rna-XM_031515082.1
NW_006263353.1	Gnomon	exon	1110564	1110893	.	-	.	ID=exon-XM_031515082.1-7;Dbxref=GeneID:102671396%2CGenbank:XM_031515082.1;Parent=rna-XM_031515082.1
NW_006263353.1	Gnomon	exon	1115805	1115900	.	-	.	ID=exon-XM_031515082.1-1;Dbxref=GeneID:102671396%2CGenbank:XM_031515082.1;Parent=rna-XM_031515082.1
NW_006263353.1	Gnomon	lnc_RNA	2422569	2423317	.	-	.	Name=XR_004151777.1;ID=rna-XR_004151777.1;Dbxref=GeneID:116186767%2CGenbank:XR_004151777.1;Parent=gene-LOC116186767
NW_006263353.1	Gnomon	mRNA	3140349	3142612	.	+	.	Name=XM_006609327.2;ID=rna-XM_006609327.2;Dbxref=GeneID:102676130%2CGenbank:XM_006609327.2;Parent=gene-LOC102676130
NW_006263353.1	Gnomon	mRNA	1272805	1276085	.	+	.	Name=XM_006609171.1;ID=rna-XM_006609171.1;Dbxref=GeneID:102678705%2CGenbank:XM_006609171.1;Parent=gene-LOC102678705
NW_006263353.1	Gnomon	exon	2253309	2253583	.	+	.	ID=exon-XM_006609244.2-10;Dbxref=GeneID:102676626%2CGenbank:XM_006609244.2;Parent=rna-XM_006609244.2
NW_006263353.1	Gnomon	exon	2253670	2254002	.	+	.	ID=exon-XM_006609244.2-11;Dbxref=GeneID:102676626%2CGenbank:XM_006609244.2;Parent=rna-XM_006609244.2
NW_006263353.1	Gnomon	CDS	1266942	1267163	.	-	0	Name=XP_006609230.1;ID=cds-XP_006609230.1;Dbxref=GeneID:102678014%2CGenbank:XP_006609230.1;Parent=rna-XM_006609167.2
NW_006263353.1	Gnomon	CDS	1266603	1266734	.	-	0	Name=XP_006609230.1;ID=cds-XP_006609230.1;Dbxref=GeneID:102678014%2CGenbank:XP_006609230.1;Parent=rna-XM_006609167.2
NW_006263353.1	Gnomon	exon	2258395	2258577	.	-	.	ID=exon-XM_006609251.2-10;Dbxref=GeneID:102677417%2CGenbank:XM_006609251.2;Parent=rna-XM_006609251.2
NW_006263353.1	Gnomon	exon	1220683	1220790	.	+	.	ID=exon-XM_031515039.1-2;Dbxref=GeneID:102673313%2CGenbank:XM_031515039.1;Parent=rna-XM_031515039.1
NW_006263353.1	Gnomon	exon	1220925	1221070	.	+	.	ID=exon-XM_031515039.1-3;Dbxref=GeneID:102673313%2CGenbank:XM_031515039.1;Parent=rna-XM_031515039.1
NW_006263353.1	Gnomon	exon	1221195	1221471	.	+	.	ID=exon-XM_031515039.1-4;Dbxref=GeneID:102673313%2CGenbank:XM_031515039.1;Parent=rna-XM_031515039.1
NW_006263353.1	Gnomon	exon	1221552	1221752	.	+	.	ID=exon-XM_031515039.1-5;Dbxref=GeneID:102673313%2CGenbank:XM_031515039.1;Parent=rna-XM_031515039.1
NW_006263353.1	Gnomon	exon	1219225	1219522	.	+	.	ID=exon-XM_031515039.1-1;Dbxref=GeneID:102673313%2CGenbank:XM_031515039.1;Parent=rna-XM_031515039.1
NW_006263353.1	Gnomon	exon	1221831	1222071	.	+	.	ID=exon-XM_031515039.1-6;Dbxref=GeneID:102673313%2CGenbank:XM_031515039.1;Parent=rna-XM_031515039.1
NW_006263353.1	Gnomon	exon	1222160	1222392	.	+	.	ID=exon-XM_031515039.1-7;Dbxref=GeneID:102673313%2CGenbank:XM_031515039.1;Parent=rna-XM_031515039.1
NW_006263353.1	Gnomon	exon	1222524	1222544	.	+	.	ID=exon-XM_031515039.1-8;Dbxref=GeneID:102673313%2CGenbank:XM_031515039.1;Parent=rna-XM_031515039.1
NW_006263353.1	Gnomon	exon	1222672	1223038	.	+	.	ID=exon-XM_031515039.1-9;Dbxref=GeneID:102673313%2CGenbank:XM_031515039.1;Parent=rna-XM_031515039.1
NW_006263353.1	Gnomon	exon	368078	369188	.	-	.	ID=exon-XR_420759.2-8;Dbxref=GeneID:102674288%2CGenbank:XR_420759.2;Parent=rna-XR_420759.2
NW_006263353.1	Gnomon	exon	369600	369836	.	-	.	ID=exon-XR_420759.2-6;Dbxref=GeneID:102674288%2CGenbank:XR_420759.2;Parent=rna-XR_420759.2
NW_006263353.1	Gnomon	exon	369289	369525	.	-	.	ID=exon-XR_420759.2-7;Dbxref=GeneID:102674288%2CGenbank:XR_420759.2;Parent=rna-XR_420759.2
NW_006263353.1	Gnomon	mRNA	1281455	1286248	.	-	.	Name=XM_006609176.2;ID=rna-XM_006609176.2;Dbxref=GeneID:102679233%2CGenbank:XM_006609176.2;Parent=gene-LOC102679233
NW_006263353.1	Gnomon	CDS	1272447	1272572	.	-	0	Name=XP_006609233.1;ID=cds-XP_006609233.1;Dbxref=GeneID:102678568%2CGenbank:XP_006609233.1;Parent=rna-XM_006609170.2
NW_006263353.1	Gnomon	CDS	1272160	1272367	.	-	0	Name=XP_006609233.1;ID=cds-XP_006609233.1;Dbxref=GeneID:102678568%2CGenbank:XP_006609233.1;Parent=rna-XM_006609170.2
NW_006263353.1	Gnomon	CDS	1271991	1272082	.	-	0	Name=XP_006609233.1;ID=cds-XP_006609233.1;Dbxref=GeneID:102678568%2CGenbank:XP_006609233.1;Parent=rna-XM_006609170.2
NW_006263353.1	Gnomon	gene	1208807	1214462	.	-	.	Name=LOC102674719;ID=gene-LOC102674719;Dbxref=GeneID:102674719
NW_006263353.1	Gnomon	mRNA	299736	300966	.	+	.	Name=XM_006609030.2;ID=rna-XM_006609030.2;Dbxref=GeneID:102672877%2CGenbank:XM_006609030.2;Parent=gene-LOC102672877
NW_006263353.1	Gnomon	lnc_RNA	2418524	2420107	.	-	.	Name=XR_004151776.1;ID=rna-XR_004151776.1;Dbxref=GeneID:116186766%2CGenbank:XR_004151776.1;Parent=gene-LOC116186766
NW_006263353.1	Gnomon	mRNA	1290686	1305633	.	-	.	Name=XM_031515089.1;ID=rna-XM_031515089.1;Dbxref=GeneID:102680032%2CGenbank:XM_031515089.1;Parent=gene-LOC102680032
NW_006263353.1	Gnomon	mRNA	2335370	2337751	.	+	.	Name=XM_006609270.1;ID=rna-XM_006609270.1;Dbxref=GeneID:102679975%2CGenbank:XM_006609270.1;Parent=gene-LOC102679975
NW_006263353.1	Gnomon	gene	3095823	3107434	.	+	.	Name=LOC102674776;ID=gene-LOC102674776;Dbxref=GeneID:102674776
NW_006263353.1	Gnomon	exon	1157807	1158676	.	-	.	ID=exon-XM_031514950.1-10;Dbxref=GeneID:102678610%2CGenbank:XM_031514950.1;Parent=rna-XM_031514950.1
NW_006263353.1	Gnomon	CDS	3071516	3071627	.	+	0	Name=XP_006609379.1;ID=cds-XP_006609379.1;Dbxref=GeneID:102674906%2CGenbank:XP_006609379.1;Parent=rna-XM_006609316.2
NW_006263353.1	Gnomon	CDS	3071758	3072046	.	+	0	Name=XP_006609379.1;ID=cds-XP_006609379.1;Dbxref=GeneID:102674906%2CGenbank:XP_006609379.1;Parent=rna-XM_006609316.2
NW_006263353.1	Gnomon	CDS	3072119	3072312	.	+	0	Name=XP_006609379.1;ID=cds-XP_006609379.1;Dbxref=GeneID:102674906%2CGenbank:XP_006609379.1;Parent=rna-XM_006609316.2
NW_006263353.1	Gnomon	CDS	3072515	3072870	.	+	0	Name=XP_006609379.1;ID=cds-XP_006609379.1;Dbxref=GeneID:102674906%2CGenbank:XP_006609379.1;Parent=rna-XM_006609316.2
NW_006263353.1	Gnomon	CDS	214650	214802	.	+	0	Name=XP_031370843.1;ID=cds-XP_031370843.1;Dbxref=GeneID:102680331%2CGenbank:XP_031370843.1;Parent=rna-XM_031514983.1
NW_006263353.1	Gnomon	CDS	215237	215352	.	+	0	Name=XP_031370843.1;ID=cds-XP_031370843.1;Dbxref=GeneID:102680331%2CGenbank:XP_031370843.1;Parent=rna-XM_031514983.1
NW_006263353.1	Gnomon	CDS	215651	215780	.	+	0	Name=XP_031370843.1;ID=cds-XP_031370843.1;Dbxref=GeneID:102680331%2CGenbank:XP_031370843.1;Parent=rna-XM_031514983.1
NW_006263353.1	Gnomon	CDS	215972	216109	.	+	0	Name=XP_031370843.1;ID=cds-XP_031370843.1;Dbxref=GeneID:102680331%2CGenbank:XP_031370843.1;Parent=rna-XM_031514983.1
NW_006263353.1	Gnomon	CDS	216337	216513	.	+	0	Name=XP_031370843.1;ID=cds-XP_031370843.1;Dbxref=GeneID:102680331%2CGenbank:XP_031370843.1;Parent=rna-XM_031514983.1
NW_006263353.1	Gnomon	CDS	216608	217909	.	+	0	Name=XP_031370843.1;ID=cds-XP_031370843.1;Dbxref=GeneID:102680331%2CGenbank:XP_031370843.1;Parent=rna-XM_031514983.1
NW_006263353.1	Gnomon	CDS	217985	218133	.	+	0	Name=XP_031370843.1;ID=cds-XP_031370843.1;Dbxref=GeneID:102680331%2CGenbank:XP_031370843.1;Parent=rna-XM_031514983.1
NW_006263353.1	Gnomon	CDS	218440	218780	.	+	0	Name=XP_031370843.1;ID=cds-XP_031370843.1;Dbxref=GeneID:102680331%2CGenbank:XP_031370843.1;Parent=rna-XM_031514983.1
NW_006263353.1	Gnomon	CDS	219085	219351	.	+	0	Name=XP_031370843.1;ID=cds-XP_031370843.1;Dbxref=GeneID:102680331%2CGenbank:XP_031370843.1;Parent=rna-XM_031514983.1
NW_006263353.1	Gnomon	CDS	219598	220976	.	+	0	Name=XP_031370843.1;ID=cds-XP_031370843.1;Dbxref=GeneID:102680331%2CGenbank:XP_031370843.1;Parent=rna-XM_031514983.1
NW_006263353.1	Gnomon	exon	2419840	2420107	.	-	.	ID=exon-XR_004151776.1-1;Dbxref=GeneID:116186766%2CGenbank:XR_004151776.1;Parent=rna-XR_004151776.1
NW_006263353.1	Gnomon	exon	2419188	2419523	.	-	.	ID=exon-XR_004151776.1-2;Dbxref=GeneID:116186766%2CGenbank:XR_004151776.1;Parent=rna-XR_004151776.1
NW_006263353.1	Gnomon	exon	2418857	2419076	.	-	.	ID=exon-XR_004151776.1-3;Dbxref=GeneID:116186766%2CGenbank:XR_004151776.1;Parent=rna-XR_004151776.1
NW_006263353.1	Gnomon	exon	2418524	2418769	.	-	.	ID=exon-XR_004151776.1-4;Dbxref=GeneID:116186766%2CGenbank:XR_004151776.1;Parent=rna-XR_004151776.1
NW_006263353.1	Gnomon	CDS	979541	979619	.	-	0	Name=XP_006609139.1;ID=cds-XP_006609139.1;Dbxref=GeneID:102679232%2CGenbank:XP_006609139.1;Parent=rna-XM_006609076.2
NW_006263353.1	Gnomon	CDS	976393	976488	.	-	0	Name=XP_006609139.1;ID=cds-XP_006609139.1;Dbxref=GeneID:102679232%2CGenbank:XP_006609139.1;Parent=rna-XM_006609076.2
NW_006263353.1	Gnomon	CDS	976106	976302	.	-	0	Name=XP_006609139.1;ID=cds-XP_006609139.1;Dbxref=GeneID:102679232%2CGenbank:XP_006609139.1;Parent=rna-XM_006609076.2
NW_006263353.1	Gnomon	CDS	974585	974743	.	-	0	Name=XP_006609139.1;ID=cds-XP_006609139.1;Dbxref=GeneID:102679232%2CGenbank:XP_006609139.1;Parent=rna-XM_006609076.2
NW_006263353.1	Gnomon	CDS	974325	974495	.	-	0	Name=XP_006609139.1;ID=cds-XP_006609139.1;Dbxref=GeneID:102679232%2CGenbank:XP_006609139.1;Parent=rna-XM_006609076.2
NW_006263353.1	Gnomon	CDS	974209	974250	.	-	0	Name=XP_006609139.1;ID=cds-XP_006609139.1;Dbxref=GeneID:102679232%2CGenbank:XP_006609139.1;Parent=rna-XM_006609076.2
NW_006263353.1	Gnomon	exon	372243	373046	.	-	.	ID=exon-XR_420759.2-1;Dbxref=GeneID:102674288%2CGenbank:XR_420759.2;Parent=rna-XR_420759.2
NW_006263353.1	Gnomon	exon	370919	371039	.	-	.	ID=exon-XR_420759.2-4;Dbxref=GeneID:102674288%2CGenbank:XR_420759.2;Parent=rna-XR_420759.2
NW_006263353.1	Gnomon	exon	369913	370825	.	-	.	ID=exon-XR_420759.2-5;Dbxref=GeneID:102674288%2CGenbank:XR_420759.2;Parent=rna-XR_420759.2
NW_006263353.1	Gnomon	exon	371967	372113	.	-	.	ID=exon-XR_420759.2-2;Dbxref=GeneID:102674288%2CGenbank:XR_420759.2;Parent=rna-XR_420759.2
NW_006263353.1	Gnomon	exon	371120	371253	.	-	.	ID=exon-XR_420759.2-3;Dbxref=GeneID:102674288%2CGenbank:XR_420759.2;Parent=rna-XR_420759.2
NW_006263353.1	Gnomon	mRNA	1281455	1286249	.	-	.	Name=XM_006609177.2;ID=rna-XM_006609177.2;Dbxref=GeneID:102679233%2CGenbank:XM_006609177.2;Parent=gene-LOC102679233
NW_006263353.1	Gnomon	CDS	1270148	1270384	.	-	0	Name=XP_006609232.1;ID=cds-XP_006609232.1;Dbxref=GeneID:102678331%2CGenbank:XP_006609232.1;Parent=rna-XM_006609169.2
NW_006263353.1	Gnomon	CDS	1269612	1270070	.	-	0	Name=XP_006609232.1;ID=cds-XP_006609232.1;Dbxref=GeneID:102678331%2CGenbank:XP_006609232.1;Parent=rna-XM_006609169.2
NW_006263353.1	Gnomon	mRNA	299352	300966	.	+	.	Name=XM_006609031.2;ID=rna-XM_006609031.2;Dbxref=GeneID:102672877%2CGenbank:XM_006609031.2;Parent=gene-LOC102672877
NW_006263353.1	Gnomon	CDS	3095835	3096182	.	+	0	Name=XP_006609378.1;ID=cds-XP_006609378.1;Dbxref=GeneID:102674776%2CGenbank:XP_006609378.1;Parent=rna-XM_006609315.2
NW_006263353.1	Gnomon	CDS	3096251	3096353	.	+	0	Name=XP_006609378.1;ID=cds-XP_006609378.1;Dbxref=GeneID:102674776%2CGenbank:XP_006609378.1;Parent=rna-XM_006609315.2
NW_006263353.1	Gnomon	CDS	3096498	3096835	.	+	0	Name=XP_006609378.1;ID=cds-XP_006609378.1;Dbxref=GeneID:102674776%2CGenbank:XP_006609378.1;Parent=rna-XM_006609315.2
NW_006263353.1	Gnomon	lnc_RNA	2418523	2420107	.	-	.	Name=XR_004151775.1;ID=rna-XR_004151775.1;Dbxref=GeneID:116186766%2CGenbank:XR_004151775.1;Parent=gene-LOC116186766
NW_006263353.1	Gnomon	gene	569955	572834	.	-	.	Name=LOC102674814;ID=gene-LOC102674814;Dbxref=GeneID:102674814
NW_006263353.1	Gnomon	mRNA	2354235	2359115	.	-	.	Name=XM_006609271.2;ID=rna-XM_006609271.2;Dbxref=GeneID:102680105%2CGenbank:XM_006609271.2;Parent=gene-LOC102680105
NW_006263353.1	Gnomon	mRNA	1290686	1308058	.	-	.	Name=XM_031515088.1;ID=rna-XM_031515088.1;Dbxref=GeneID:102680032%2CGenbank:XM_031515088.1;Parent=gene-LOC102680032
NW_006263353.1	Gnomon	exon	1048603	1048836	.	+	.	ID=exon-XM_006609340.2-13;Dbxref=GeneID:102678483%2CGenbank:XM_006609340.2;Parent=rna-XM_006609340.2
NW_006263353.1	Gnomon	exon	1048926	1049093	.	+	.	ID=exon-XM_006609340.2-14;Dbxref=GeneID:102678483%2CGenbank:XM_006609340.2;Parent=rna-XM_006609340.2
NW_006263353.1	Gnomon	exon	1049171	1049287	.	+	.	ID=exon-XM_006609340.2-15;Dbxref=GeneID:102678483%2CGenbank:XM_006609340.2;Parent=rna-XM_006609340.2
NW_006263353.1	Gnomon	exon	1049388	1049554	.	+	.	ID=exon-XM_006609340.2-16;Dbxref=GeneID:102678483%2CGenbank:XM_006609340.2;Parent=rna-XM_006609340.2
NW_006263353.1	Gnomon	exon	1047749	1047964	.	+	.	ID=exon-XM_006609340.2-10;Dbxref=GeneID:102678483%2CGenbank:XM_006609340.2;Parent=rna-XM_006609340.2
NW_006263353.1	Gnomon	exon	1048018	1048174	.	+	.	ID=exon-XM_006609340.2-11;Dbxref=GeneID:102678483%2CGenbank:XM_006609340.2;Parent=rna-XM_006609340.2
NW_006263353.1	Gnomon	exon	1048243	1048532	.	+	.	ID=exon-XM_006609340.2-12;Dbxref=GeneID:102678483%2CGenbank:XM_006609340.2;Parent=rna-XM_006609340.2
NW_006263353.1	Gnomon	exon	1049617	1049864	.	+	.	ID=exon-XM_006609340.2-17;Dbxref=GeneID:102678483%2CGenbank:XM_006609340.2;Parent=rna-XM_006609340.2
NW_006263353.1	Gnomon	exon	686396	686629	.	-	.	ID=exon-XM_031515055.1-10;Dbxref=GeneID:102676808%2CGenbank:XM_031515055.1;Parent=rna-XM_031515055.1
NW_006263353.1	Gnomon	exon	684148	684248	.	-	.	ID=exon-XM_031515055.1-13;Dbxref=GeneID:102676808%2CGenbank:XM_031515055.1;Parent=rna-XM_031515055.1
NW_006263353.1	Gnomon	exon	683315	683604	.	-	.	ID=exon-XM_031515055.1-14;Dbxref=GeneID:102676808%2CGenbank:XM_031515055.1;Parent=rna-XM_031515055.1
NW_006263353.1	Gnomon	exon	685387	685522	.	-	.	ID=exon-XM_031515055.1-11;Dbxref=GeneID:102676808%2CGenbank:XM_031515055.1;Parent=rna-XM_031515055.1
NW_006263353.1	Gnomon	exon	684562	684667	.	-	.	ID=exon-XM_031515055.1-12;Dbxref=GeneID:102676808%2CGenbank:XM_031515055.1;Parent=rna-XM_031515055.1
NW_006263353.1	Gnomon	mRNA	2004012	2007591	.	+	.	Name=XM_031514989.1;ID=rna-XM_031514989.1;Dbxref=GeneID:102672473%2CGenbank:XM_031514989.1;Parent=gene-LOC102672473
NW_006263353.1	Gnomon	exon	353993	354144	.	+	.	ID=exon-XM_006609035.2-1;Dbxref=GeneID:102673582%2CGenbank:XM_006609035.2;Parent=rna-XM_006609035.2
NW_006263353.1	Gnomon	exon	355938	356010	.	+	.	ID=exon-XM_006609035.2-2;Dbxref=GeneID:102673582%2CGenbank:XM_006609035.2;Parent=rna-XM_006609035.2
NW_006263353.1	Gnomon	exon	356113	356204	.	+	.	ID=exon-XM_006609035.2-3;Dbxref=GeneID:102673582%2CGenbank:XM_006609035.2;Parent=rna-XM_006609035.2
NW_006263353.1	Gnomon	exon	356286	356391	.	+	.	ID=exon-XM_006609035.2-4;Dbxref=GeneID:102673582%2CGenbank:XM_006609035.2;Parent=rna-XM_006609035.2
NW_006263353.1	Gnomon	exon	356593	356698	.	+	.	ID=exon-XM_006609035.2-5;Dbxref=GeneID:102673582%2CGenbank:XM_006609035.2;Parent=rna-XM_006609035.2
NW_006263353.1	Gnomon	CDS	984166	984711	.	+	0	Name=XP_006609138.1;ID=cds-XP_006609138.1;Dbxref=GeneID:102679094%2CGenbank:XP_006609138.1;Parent=rna-XM_006609075.2
NW_006263353.1	Gnomon	exon	1111350	1111650	.	-	.	ID=exon-XM_006609109.2-7;Dbxref=GeneID:102671396%2CGenbank:XM_006609109.2;Parent=rna-XM_006609109.2
NW_006263353.1	Gnomon	exon	1110564	1110893	.	-	.	ID=exon-XM_006609109.2-8;Dbxref=GeneID:102671396%2CGenbank:XM_006609109.2;Parent=rna-XM_006609109.2
NW_006263353.1	Gnomon	exon	1110000	1110032	.	-	.	ID=exon-XM_006609109.2-9;Dbxref=GeneID:102671396%2CGenbank:XM_006609109.2;Parent=rna-XM_006609109.2
NW_006263353.1	Gnomon	CDS	212076	212106	.	+	0	Name=XP_031370844.1;ID=cds-XP_031370844.1;Dbxref=GeneID:102680331%2CGenbank:XP_031370844.1;Parent=rna-XM_031514984.1
NW_006263353.1	Gnomon	CDS	214642	214802	.	+	0	Name=XP_031370844.1;ID=cds-XP_031370844.1;Dbxref=GeneID:102680331%2CGenbank:XP_031370844.1;Parent=rna-XM_031514984.1
NW_006263353.1	Gnomon	CDS	215237	215352	.	+	0	Name=XP_031370844.1;ID=cds-XP_031370844.1;Dbxref=GeneID:102680331%2CGenbank:XP_031370844.1;Parent=rna-XM_031514984.1
NW_006263353.1	Gnomon	CDS	215651	215780	.	+	0	Name=XP_031370844.1;ID=cds-XP_031370844.1;Dbxref=GeneID:102680331%2CGenbank:XP_031370844.1;Parent=rna-XM_031514984.1
NW_006263353.1	Gnomon	CDS	215972	216109	.	+	0	Name=XP_031370844.1;ID=cds-XP_031370844.1;Dbxref=GeneID:102680331%2CGenbank:XP_031370844.1;Parent=rna-XM_031514984.1
NW_006263353.1	Gnomon	CDS	216337	216513	.	+	0	Name=XP_031370844.1;ID=cds-XP_031370844.1;Dbxref=GeneID:102680331%2CGenbank:XP_031370844.1;Parent=rna-XM_031514984.1
NW_006263353.1	Gnomon	CDS	216608	217052	.	+	0	Name=XP_031370844.1;ID=cds-XP_031370844.1;Dbxref=GeneID:102680331%2CGenbank:XP_031370844.1;Parent=rna-XM_031514984.1
NW_006263353.1	Gnomon	CDS	217122	217909	.	+	0	Name=XP_031370844.1;ID=cds-XP_031370844.1;Dbxref=GeneID:102680331%2CGenbank:XP_031370844.1;Parent=rna-XM_031514984.1
NW_006263353.1	Gnomon	CDS	217985	218133	.	+	0	Name=XP_031370844.1;ID=cds-XP_031370844.1;Dbxref=GeneID:102680331%2CGenbank:XP_031370844.1;Parent=rna-XM_031514984.1
NW_006263353.1	Gnomon	CDS	218440	218780	.	+	0	Name=XP_031370844.1;ID=cds-XP_031370844.1;Dbxref=GeneID:102680331%2CGenbank:XP_031370844.1;Parent=rna-XM_031514984.1
NW_006263353.1	Gnomon	CDS	219085	219351	.	+	0	Name=XP_031370844.1;ID=cds-XP_031370844.1;Dbxref=GeneID:102680331%2CGenbank:XP_031370844.1;Parent=rna-XM_031514984.1
NW_006263353.1	Gnomon	CDS	219598	220976	.	+	0	Name=XP_031370844.1;ID=cds-XP_031370844.1;Dbxref=GeneID:102680331%2CGenbank:XP_031370844.1;Parent=rna-XM_031514984.1
NW_006263353.1	Gnomon	exon	1120107	1120235	.	-	.	ID=exon-XM_006609109.2-1;Dbxref=GeneID:102671396%2CGenbank:XM_006609109.2;Parent=rna-XM_006609109.2
NW_006263353.1	Gnomon	exon	1115805	1116027	.	-	.	ID=exon-XM_006609109.2-2;Dbxref=GeneID:102671396%2CGenbank:XM_006609109.2;Parent=rna-XM_006609109.2
NW_006263353.1	Gnomon	exon	1114582	1114750	.	-	.	ID=exon-XM_006609109.2-3;Dbxref=GeneID:102671396%2CGenbank:XM_006609109.2;Parent=rna-XM_006609109.2
NW_006263353.1	Gnomon	exon	1113916	1114081	.	-	.	ID=exon-XM_006609109.2-4;Dbxref=GeneID:102671396%2CGenbank:XM_006609109.2;Parent=rna-XM_006609109.2
NW_006263353.1	Gnomon	exon	1113229	1113409	.	-	.	ID=exon-XM_006609109.2-5;Dbxref=GeneID:102671396%2CGenbank:XM_006609109.2;Parent=rna-XM_006609109.2
NW_006263353.1	Gnomon	exon	1112399	1112556	.	-	.	ID=exon-XM_006609109.2-6;Dbxref=GeneID:102671396%2CGenbank:XM_006609109.2;Parent=rna-XM_006609109.2
NW_006263353.1	Gnomon	lnc_RNA	2426518	2427909	.	-	.	Name=XR_004151774.1;ID=rna-XR_004151774.1;Dbxref=GeneID:102671435%2CGenbank:XR_004151774.1;Parent=gene-LOC102671435
NW_006263353.1	Gnomon	mRNA	1276877	1279705	.	-	.	Name=XM_006609174.2;ID=rna-XM_006609174.2;Dbxref=GeneID:102678833%2CGenbank:XM_006609174.2;Parent=gene-LOC102678833
NW_006263353.1	Gnomon	exon	1286094	1286248	.	-	.	ID=exon-XM_006609176.2-1;Dbxref=GeneID:102679233%2CGenbank:XM_006609176.2;Parent=rna-XM_006609176.2
NW_006263353.1	Gnomon	exon	1283476	1284281	.	-	.	ID=exon-XM_006609176.2-2;Dbxref=GeneID:102679233%2CGenbank:XM_006609176.2;Parent=rna-XM_006609176.2
NW_006263353.1	Gnomon	exon	1283205	1283408	.	-	.	ID=exon-XM_006609176.2-3;Dbxref=GeneID:102679233%2CGenbank:XM_006609176.2;Parent=rna-XM_006609176.2
NW_006263353.1	Gnomon	exon	1282876	1283109	.	-	.	ID=exon-XM_006609176.2-4;Dbxref=GeneID:102679233%2CGenbank:XM_006609176.2;Parent=rna-XM_006609176.2
NW_006263353.1	Gnomon	exon	1282562	1282809	.	-	.	ID=exon-XM_006609176.2-5;Dbxref=GeneID:102679233%2CGenbank:XM_006609176.2;Parent=rna-XM_006609176.2
NW_006263353.1	Gnomon	exon	1282071	1282464	.	-	.	ID=exon-XM_006609176.2-6;Dbxref=GeneID:102679233%2CGenbank:XM_006609176.2;Parent=rna-XM_006609176.2
NW_006263353.1	Gnomon	exon	1281455	1281839	.	-	.	ID=exon-XM_006609176.2-7;Dbxref=GeneID:102679233%2CGenbank:XM_006609176.2;Parent=rna-XM_006609176.2
NW_006263353.1	Gnomon	exon	3133151	3133168	.	-	.	ID=exon-XM_006609311.2-1;Dbxref=GeneID:102674242%2CGenbank:XM_006609311.2;Parent=rna-XM_006609311.2
NW_006263353.1	Gnomon	exon	3132665	3133045	.	-	.	ID=exon-XM_006609311.2-2;Dbxref=GeneID:102674242%2CGenbank:XM_006609311.2;Parent=rna-XM_006609311.2
NW_006263353.1	Gnomon	exon	3131720	3132245	.	-	.	ID=exon-XM_006609311.2-3;Dbxref=GeneID:102674242%2CGenbank:XM_006609311.2;Parent=rna-XM_006609311.2
NW_006263353.1	Gnomon	exon	1225890	1226014	.	+	.	ID=exon-XM_031515049.1-12;Dbxref=GeneID:102673313%2CGenbank:XM_031515049.1;Parent=rna-XM_031515049.1
NW_006263353.1	Gnomon	exon	1226106	1226345	.	+	.	ID=exon-XM_031515049.1-13;Dbxref=GeneID:102673313%2CGenbank:XM_031515049.1;Parent=rna-XM_031515049.1
NW_006263353.1	Gnomon	exon	1226430	1226520	.	+	.	ID=exon-XM_031515049.1-14;Dbxref=GeneID:102673313%2CGenbank:XM_031515049.1;Parent=rna-XM_031515049.1
NW_006263353.1	Gnomon	exon	1228388	1228423	.	+	.	ID=exon-XM_031515049.1-15;Dbxref=GeneID:102673313%2CGenbank:XM_031515049.1;Parent=rna-XM_031515049.1
NW_006263353.1	Gnomon	exon	1229832	1230113	.	+	.	ID=exon-XM_031515049.1-16;Dbxref=GeneID:102673313%2CGenbank:XM_031515049.1;Parent=rna-XM_031515049.1
NW_006263353.1	Gnomon	exon	1223716	1223807	.	+	.	ID=exon-XM_031515049.1-10;Dbxref=GeneID:102673313%2CGenbank:XM_031515049.1;Parent=rna-XM_031515049.1
NW_006263353.1	Gnomon	exon	1223917	1224010	.	+	.	ID=exon-XM_031515049.1-11;Dbxref=GeneID:102673313%2CGenbank:XM_031515049.1;Parent=rna-XM_031515049.1
NW_006263353.1	Gnomon	exon	1224355	1224399	.	+	.	ID=exon-XM_006609128.2-13;Dbxref=GeneID:102673313%2CGenbank:XM_006609128.2;Parent=rna-XM_006609128.2
NW_006263353.1	Gnomon	exon	1224700	1224819	.	+	.	ID=exon-XM_006609128.2-14;Dbxref=GeneID:102673313%2CGenbank:XM_006609128.2;Parent=rna-XM_006609128.2
NW_006263353.1	Gnomon	exon	1225017	1225088	.	+	.	ID=exon-XM_006609128.2-15;Dbxref=GeneID:102673313%2CGenbank:XM_006609128.2;Parent=rna-XM_006609128.2
NW_006263353.1	Gnomon	exon	1225890	1226014	.	+	.	ID=exon-XM_006609128.2-16;Dbxref=GeneID:102673313%2CGenbank:XM_006609128.2;Parent=rna-XM_006609128.2
NW_006263353.1	Gnomon	exon	1223202	1223630	.	+	.	ID=exon-XM_006609128.2-10;Dbxref=GeneID:102673313%2CGenbank:XM_006609128.2;Parent=rna-XM_006609128.2
NW_006263353.1	Gnomon	exon	1223716	1223807	.	+	.	ID=exon-XM_006609128.2-11;Dbxref=GeneID:102673313%2CGenbank:XM_006609128.2;Parent=rna-XM_006609128.2
NW_006263353.1	Gnomon	exon	1223917	1224010	.	+	.	ID=exon-XM_006609128.2-12;Dbxref=GeneID:102673313%2CGenbank:XM_006609128.2;Parent=rna-XM_006609128.2
NW_006263353.1	Gnomon	exon	1226106	1226345	.	+	.	ID=exon-XM_006609128.2-17;Dbxref=GeneID:102673313%2CGenbank:XM_006609128.2;Parent=rna-XM_006609128.2
NW_006263353.1	Gnomon	exon	1226430	1226520	.	+	.	ID=exon-XM_006609128.2-18;Dbxref=GeneID:102673313%2CGenbank:XM_006609128.2;Parent=rna-XM_006609128.2
NW_006263353.1	Gnomon	exon	1229832	1230134	.	+	.	ID=exon-XM_006609128.2-19;Dbxref=GeneID:102673313%2CGenbank:XM_006609128.2;Parent=rna-XM_006609128.2
NW_006263353.1	Gnomon	CDS	212076	212106	.	+	0	Name=XP_031370841.1;ID=cds-XP_031370841.1;Dbxref=GeneID:102680331%2CGenbank:XP_031370841.1;Parent=rna-XM_031514981.1
NW_006263353.1	Gnomon	CDS	214642	214802	.	+	0	Name=XP_031370841.1;ID=cds-XP_031370841.1;Dbxref=GeneID:102680331%2CGenbank:XP_031370841.1;Parent=rna-XM_031514981.1
NW_006263353.1	Gnomon	CDS	215237	215352	.	+	0	Name=XP_031370841.1;ID=cds-XP_031370841.1;Dbxref=GeneID:102680331%2CGenbank:XP_031370841.1;Parent=rna-XM_031514981.1
NW_006263353.1	Gnomon	CDS	215651	215780	.	+	0	Name=XP_031370841.1;ID=cds-XP_031370841.1;Dbxref=GeneID:102680331%2CGenbank:XP_031370841.1;Parent=rna-XM_031514981.1
NW_006263353.1	Gnomon	CDS	215972	216109	.	+	0	Name=XP_031370841.1;ID=cds-XP_031370841.1;Dbxref=GeneID:102680331%2CGenbank:XP_031370841.1;Parent=rna-XM_031514981.1
NW_006263353.1	Gnomon	CDS	216337	216513	.	+	0	Name=XP_031370841.1;ID=cds-XP_031370841.1;Dbxref=GeneID:102680331%2CGenbank:XP_031370841.1;Parent=rna-XM_031514981.1
NW_006263353.1	Gnomon	CDS	216608	217909	.	+	0	Name=XP_031370841.1;ID=cds-XP_031370841.1;Dbxref=GeneID:102680331%2CGenbank:XP_031370841.1;Parent=rna-XM_031514981.1
NW_006263353.1	Gnomon	CDS	217985	218133	.	+	0	Name=XP_031370841.1;ID=cds-XP_031370841.1;Dbxref=GeneID:102680331%2CGenbank:XP_031370841.1;Parent=rna-XM_031514981.1
NW_006263353.1	Gnomon	CDS	218443	218780	.	+	0	Name=XP_031370841.1;ID=cds-XP_031370841.1;Dbxref=GeneID:102680331%2CGenbank:XP_031370841.1;Parent=rna-XM_031514981.1
NW_006263353.1	Gnomon	CDS	219085	219351	.	+	0	Name=XP_031370841.1;ID=cds-XP_031370841.1;Dbxref=GeneID:102680331%2CGenbank:XP_031370841.1;Parent=rna-XM_031514981.1
NW_006263353.1	Gnomon	CDS	219598	220976	.	+	0	Name=XP_031370841.1;ID=cds-XP_031370841.1;Dbxref=GeneID:102680331%2CGenbank:XP_031370841.1;Parent=rna-XM_031514981.1
NW_006263353.1	Gnomon	gene	3071418	3073160	.	+	.	Name=LOC102674906;ID=gene-LOC102674906;Dbxref=GeneID:102674906
NW_006263353.1	Gnomon	exon	636631	636787	.	+	.	ID=exon-XM_031515015.1-2;Dbxref=GeneID:102678196%2CGenbank:XM_031515015.1;Parent=rna-XM_031515015.1
NW_006263353.1	Gnomon	exon	665506	665734	.	+	.	ID=exon-XM_031515015.1-3;Dbxref=GeneID:102678196%2CGenbank:XM_031515015.1;Parent=rna-XM_031515015.1
NW_006263353.1	Gnomon	exon	635540	635586	.	+	.	ID=exon-XM_031515015.1-1;Dbxref=GeneID:102678196%2CGenbank:XM_031515015.1;Parent=rna-XM_031515015.1
NW_006263353.1	Gnomon	exon	666236	666561	.	+	.	ID=exon-XM_031515015.1-4;Dbxref=GeneID:102678196%2CGenbank:XM_031515015.1;Parent=rna-XM_031515015.1
NW_006263353.1	Gnomon	exon	668187	668835	.	+	.	ID=exon-XM_031515015.1-5;Dbxref=GeneID:102678196%2CGenbank:XM_031515015.1;Parent=rna-XM_031515015.1
NW_006263353.1	Gnomon	exon	280711	280769	.	-	.	ID=exon-XM_006609024.2-12;Dbxref=GeneID:102671995%2CGenbank:XM_006609024.2;Parent=rna-XM_006609024.2
NW_006263353.1	Gnomon	exon	280577	280639	.	-	.	ID=exon-XM_006609024.2-13;Dbxref=GeneID:102671995%2CGenbank:XM_006609024.2;Parent=rna-XM_006609024.2
NW_006263353.1	Gnomon	CDS	1279764	1279866	.	-	0	Name=XP_006609235.1;ID=cds-XP_006609235.1;Dbxref=GeneID:102678833%2CGenbank:XP_006609235.1;Parent=rna-XM_006609172.2
NW_006263353.1	Gnomon	CDS	1279421	1279693	.	-	0	Name=XP_006609235.1;ID=cds-XP_006609235.1;Dbxref=GeneID:102678833%2CGenbank:XP_006609235.1;Parent=rna-XM_006609172.2
NW_006263353.1	Gnomon	CDS	1279022	1279197	.	-	0	Name=XP_006609235.1;ID=cds-XP_006609235.1;Dbxref=GeneID:102678833%2CGenbank:XP_006609235.1;Parent=rna-XM_006609172.2
NW_006263353.1	Gnomon	CDS	1278802	1278966	.	-	0	Name=XP_006609235.1;ID=cds-XP_006609235.1;Dbxref=GeneID:102678833%2CGenbank:XP_006609235.1;Parent=rna-XM_006609172.2
NW_006263353.1	Gnomon	CDS	1278623	1278727	.	-	0	Name=XP_006609235.1;ID=cds-XP_006609235.1;Dbxref=GeneID:102678833%2CGenbank:XP_006609235.1;Parent=rna-XM_006609172.2
NW_006263353.1	Gnomon	CDS	1278399	1278532	.	-	0	Name=XP_006609235.1;ID=cds-XP_006609235.1;Dbxref=GeneID:102678833%2CGenbank:XP_006609235.1;Parent=rna-XM_006609172.2
NW_006263353.1	Gnomon	CDS	1278173	1278335	.	-	0	Name=XP_006609235.1;ID=cds-XP_006609235.1;Dbxref=GeneID:102678833%2CGenbank:XP_006609235.1;Parent=rna-XM_006609172.2
NW_006263353.1	Gnomon	CDS	1277896	1278096	.	-	0	Name=XP_006609235.1;ID=cds-XP_006609235.1;Dbxref=GeneID:102678833%2CGenbank:XP_006609235.1;Parent=rna-XM_006609172.2
NW_006263353.1	Gnomon	CDS	1277492	1277740	.	-	0	Name=XP_006609235.1;ID=cds-XP_006609235.1;Dbxref=GeneID:102678833%2CGenbank:XP_006609235.1;Parent=rna-XM_006609172.2
NW_006263353.1	Gnomon	CDS	1276963	1277400	.	-	0	Name=XP_006609235.1;ID=cds-XP_006609235.1;Dbxref=GeneID:102678833%2CGenbank:XP_006609235.1;Parent=rna-XM_006609172.2
NW_006263353.1	Gnomon	exon	281402	281621	.	-	.	ID=exon-XM_006609024.2-10;Dbxref=GeneID:102671995%2CGenbank:XM_006609024.2;Parent=rna-XM_006609024.2
NW_006263353.1	Gnomon	exon	281056	281207	.	-	.	ID=exon-XM_006609024.2-11;Dbxref=GeneID:102671995%2CGenbank:XM_006609024.2;Parent=rna-XM_006609024.2
NW_006263353.1	Gnomon	exon	1786021	1786175	.	+	.	ID=exon-XM_006609204.1-4;Dbxref=GeneID:102670926%2CGenbank:XM_006609204.1;Parent=rna-XM_006609204.1
NW_006263353.1	Gnomon	exon	1786256	1786428	.	+	.	ID=exon-XM_006609204.1-5;Dbxref=GeneID:102670926%2CGenbank:XM_006609204.1;Parent=rna-XM_006609204.1
NW_006263353.1	Gnomon	exon	1786486	1786678	.	+	.	ID=exon-XM_006609204.1-6;Dbxref=GeneID:102670926%2CGenbank:XM_006609204.1;Parent=rna-XM_006609204.1
NW_006263353.1	Gnomon	exon	1786749	1787076	.	+	.	ID=exon-XM_006609204.1-7;Dbxref=GeneID:102670926%2CGenbank:XM_006609204.1;Parent=rna-XM_006609204.1
NW_006263353.1	Gnomon	exon	1787199	1787269	.	+	.	ID=exon-XM_006609204.1-8;Dbxref=GeneID:102670926%2CGenbank:XM_006609204.1;Parent=rna-XM_006609204.1
NW_006263353.1	Gnomon	exon	1788182	1788403	.	+	.	ID=exon-XM_006609204.1-9;Dbxref=GeneID:102670926%2CGenbank:XM_006609204.1;Parent=rna-XM_006609204.1
NW_006263353.1	Gnomon	exon	1784536	1784771	.	+	.	ID=exon-XM_006609204.1-1;Dbxref=GeneID:102670926%2CGenbank:XM_006609204.1;Parent=rna-XM_006609204.1
NW_006263353.1	Gnomon	exon	1785216	1785592	.	+	.	ID=exon-XM_006609204.1-2;Dbxref=GeneID:102670926%2CGenbank:XM_006609204.1;Parent=rna-XM_006609204.1
NW_006263353.1	Gnomon	exon	1785669	1785932	.	+	.	ID=exon-XM_006609204.1-3;Dbxref=GeneID:102670926%2CGenbank:XM_006609204.1;Parent=rna-XM_006609204.1
NW_006263353.1	Gnomon	exon	2275370	2275680	.	-	.	ID=exon-XM_006609251.2-1;Dbxref=GeneID:102677417%2CGenbank:XM_006609251.2;Parent=rna-XM_006609251.2
NW_006263353.1	Gnomon	exon	2273452	2273564	.	-	.	ID=exon-XM_006609251.2-2;Dbxref=GeneID:102677417%2CGenbank:XM_006609251.2;Parent=rna-XM_006609251.2
NW_006263353.1	Gnomon	exon	1245510	1245870	.	-	.	ID=exon-XM_006609153.2-1;Dbxref=GeneID:102676308%2CGenbank:XM_006609153.2;Parent=rna-XM_006609153.2
NW_006263353.1	Gnomon	exon	1239756	1239978	.	-	.	ID=exon-XM_006609153.2-6;Dbxref=GeneID:102676308%2CGenbank:XM_006609153.2;Parent=rna-XM_006609153.2
NW_006263353.1	Gnomon	exon	1239376	1239692	.	-	.	ID=exon-XM_006609153.2-7;Dbxref=GeneID:102676308%2CGenbank:XM_006609153.2;Parent=rna-XM_006609153.2
NW_006263353.1	Gnomon	exon	1239074	1239302	.	-	.	ID=exon-XM_006609153.2-8;Dbxref=GeneID:102676308%2CGenbank:XM_006609153.2;Parent=rna-XM_006609153.2
NW_006263353.1	Gnomon	exon	1236722	1238982	.	-	.	ID=exon-XM_006609153.2-9;Dbxref=GeneID:102676308%2CGenbank:XM_006609153.2;Parent=rna-XM_006609153.2
NW_006263353.1	Gnomon	exon	1244418	1244637	.	-	.	ID=exon-XM_006609153.2-2;Dbxref=GeneID:102676308%2CGenbank:XM_006609153.2;Parent=rna-XM_006609153.2
NW_006263353.1	Gnomon	exon	1240834	1241206	.	-	.	ID=exon-XM_006609153.2-3;Dbxref=GeneID:102676308%2CGenbank:XM_006609153.2;Parent=rna-XM_006609153.2
NW_006263353.1	Gnomon	exon	1240529	1240751	.	-	.	ID=exon-XM_006609153.2-4;Dbxref=GeneID:102676308%2CGenbank:XM_006609153.2;Parent=rna-XM_006609153.2
NW_006263353.1	Gnomon	exon	1240074	1240426	.	-	.	ID=exon-XM_006609153.2-5;Dbxref=GeneID:102676308%2CGenbank:XM_006609153.2;Parent=rna-XM_006609153.2
NW_006263353.1	Gnomon	exon	2258681	2258798	.	-	.	ID=exon-XM_006609251.2-9;Dbxref=GeneID:102677417%2CGenbank:XM_006609251.2;Parent=rna-XM_006609251.2
NW_006263353.1	Gnomon	exon	2259410	2259650	.	-	.	ID=exon-XM_006609251.2-7;Dbxref=GeneID:102677417%2CGenbank:XM_006609251.2;Parent=rna-XM_006609251.2
NW_006263353.1	Gnomon	exon	2259109	2259345	.	-	.	ID=exon-XM_006609251.2-8;Dbxref=GeneID:102677417%2CGenbank:XM_006609251.2;Parent=rna-XM_006609251.2
NW_006263353.1	Gnomon	exon	2260004	2260427	.	-	.	ID=exon-XM_006609251.2-5;Dbxref=GeneID:102677417%2CGenbank:XM_006609251.2;Parent=rna-XM_006609251.2
NW_006263353.1	Gnomon	exon	2259759	2259915	.	-	.	ID=exon-XM_006609251.2-6;Dbxref=GeneID:102677417%2CGenbank:XM_006609251.2;Parent=rna-XM_006609251.2
NW_006263353.1	Gnomon	exon	2260820	2260893	.	-	.	ID=exon-XM_006609251.2-3;Dbxref=GeneID:102677417%2CGenbank:XM_006609251.2;Parent=rna-XM_006609251.2
NW_006263353.1	Gnomon	exon	2260511	2260724	.	-	.	ID=exon-XM_006609251.2-4;Dbxref=GeneID:102677417%2CGenbank:XM_006609251.2;Parent=rna-XM_006609251.2
NW_006263353.1	Gnomon	lnc_RNA	2429452	2431745	.	-	.	Name=XR_004151773.1;ID=rna-XR_004151773.1;Dbxref=GeneID:116186765%2CGenbank:XR_004151773.1;Parent=gene-LOC116186765
NW_006263353.1	Gnomon	CDS	1273013	1273154	.	+	0	Name=XP_006609234.1;ID=cds-XP_006609234.1;Dbxref=GeneID:102678705%2CGenbank:XP_006609234.1;Parent=rna-XM_006609171.1
NW_006263353.1	Gnomon	CDS	1274278	1274438	.	+	0	Name=XP_006609234.1;ID=cds-XP_006609234.1;Dbxref=GeneID:102678705%2CGenbank:XP_006609234.1;Parent=rna-XM_006609171.1
NW_006263353.1	Gnomon	CDS	1274549	1274785	.	+	0	Name=XP_006609234.1;ID=cds-XP_006609234.1;Dbxref=GeneID:102678705%2CGenbank:XP_006609234.1;Parent=rna-XM_006609171.1
NW_006263353.1	Gnomon	CDS	1275118	1275414	.	+	0	Name=XP_006609234.1;ID=cds-XP_006609234.1;Dbxref=GeneID:102678705%2CGenbank:XP_006609234.1;Parent=rna-XM_006609171.1
NW_006263353.1	Gnomon	CDS	1275517	1275744	.	+	0	Name=XP_006609234.1;ID=cds-XP_006609234.1;Dbxref=GeneID:102678705%2CGenbank:XP_006609234.1;Parent=rna-XM_006609171.1
NW_006263353.1	Gnomon	exon	3283466	3283607	.	-	.	ID=exon-XM_006609334.2-5;Dbxref=GeneID:102677370%2CGenbank:XM_006609334.2;Parent=rna-XM_006609334.2
NW_006263353.1	Gnomon	exon	3277337	3279275	.	-	.	ID=exon-XM_006609334.2-6;Dbxref=GeneID:102677370%2CGenbank:XM_006609334.2;Parent=rna-XM_006609334.2
NW_006263353.1	Gnomon	exon	3300502	3300519	.	-	.	ID=exon-XM_006609334.2-1;Dbxref=GeneID:102677370%2CGenbank:XM_006609334.2;Parent=rna-XM_006609334.2
NW_006263353.1	Gnomon	exon	3288400	3288965	.	-	.	ID=exon-XM_006609334.2-2;Dbxref=GeneID:102677370%2CGenbank:XM_006609334.2;Parent=rna-XM_006609334.2
NW_006263353.1	Gnomon	exon	3287064	3287238	.	-	.	ID=exon-XM_006609334.2-3;Dbxref=GeneID:102677370%2CGenbank:XM_006609334.2;Parent=rna-XM_006609334.2
NW_006263353.1	Gnomon	exon	3284752	3284903	.	-	.	ID=exon-XM_006609334.2-4;Dbxref=GeneID:102677370%2CGenbank:XM_006609334.2;Parent=rna-XM_006609334.2
NW_006263353.1	Gnomon	exon	2245452	2245782	.	+	.	ID=exon-XM_006609227.2-6;Dbxref=GeneID:102674063%2CGenbank:XM_006609227.2;Parent=rna-XM_006609227.2
NW_006263353.1	Gnomon	exon	2243787	2244035	.	+	.	ID=exon-XM_006609227.2-2;Dbxref=GeneID:102674063%2CGenbank:XM_006609227.2;Parent=rna-XM_006609227.2
NW_006263353.1	Gnomon	exon	2244545	2244806	.	+	.	ID=exon-XM_006609227.2-3;Dbxref=GeneID:102674063%2CGenbank:XM_006609227.2;Parent=rna-XM_006609227.2
NW_006263353.1	Gnomon	exon	2244882	2245063	.	+	.	ID=exon-XM_006609227.2-4;Dbxref=GeneID:102674063%2CGenbank:XM_006609227.2;Parent=rna-XM_006609227.2
NW_006263353.1	Gnomon	exon	2245185	2245397	.	+	.	ID=exon-XM_006609227.2-5;Dbxref=GeneID:102674063%2CGenbank:XM_006609227.2;Parent=rna-XM_006609227.2
NW_006263353.1	Gnomon	exon	2243451	2243709	.	+	.	ID=exon-XM_006609227.2-1;Dbxref=GeneID:102674063%2CGenbank:XM_006609227.2;Parent=rna-XM_006609227.2
NW_006263353.1	Gnomon	CDS	214650	214802	.	+	0	Name=XP_031370842.1;ID=cds-XP_031370842.1;Dbxref=GeneID:102680331%2CGenbank:XP_031370842.1;Parent=rna-XM_031514982.1
NW_006263353.1	Gnomon	CDS	215237	215352	.	+	0	Name=XP_031370842.1;ID=cds-XP_031370842.1;Dbxref=GeneID:102680331%2CGenbank:XP_031370842.1;Parent=rna-XM_031514982.1
NW_006263353.1	Gnomon	CDS	215651	215780	.	+	0	Name=XP_031370842.1;ID=cds-XP_031370842.1;Dbxref=GeneID:102680331%2CGenbank:XP_031370842.1;Parent=rna-XM_031514982.1
NW_006263353.1	Gnomon	CDS	215972	216109	.	+	0	Name=XP_031370842.1;ID=cds-XP_031370842.1;Dbxref=GeneID:102680331%2CGenbank:XP_031370842.1;Parent=rna-XM_031514982.1
NW_006263353.1	Gnomon	CDS	216337	216513	.	+	0	Name=XP_031370842.1;ID=cds-XP_031370842.1;Dbxref=GeneID:102680331%2CGenbank:XP_031370842.1;Parent=rna-XM_031514982.1
NW_006263353.1	Gnomon	CDS	216608	217909	.	+	0	Name=XP_031370842.1;ID=cds-XP_031370842.1;Dbxref=GeneID:102680331%2CGenbank:XP_031370842.1;Parent=rna-XM_031514982.1
NW_006263353.1	Gnomon	CDS	217985	218133	.	+	0	Name=XP_031370842.1;ID=cds-XP_031370842.1;Dbxref=GeneID:102680331%2CGenbank:XP_031370842.1;Parent=rna-XM_031514982.1
NW_006263353.1	Gnomon	CDS	218440	218780	.	+	0	Name=XP_031370842.1;ID=cds-XP_031370842.1;Dbxref=GeneID:102680331%2CGenbank:XP_031370842.1;Parent=rna-XM_031514982.1
NW_006263353.1	Gnomon	CDS	219085	219351	.	+	0	Name=XP_031370842.1;ID=cds-XP_031370842.1;Dbxref=GeneID:102680331%2CGenbank:XP_031370842.1;Parent=rna-XM_031514982.1
NW_006263353.1	Gnomon	CDS	219598	220976	.	+	0	Name=XP_031370842.1;ID=cds-XP_031370842.1;Dbxref=GeneID:102680331%2CGenbank:XP_031370842.1;Parent=rna-XM_031514982.1
NW_006263353.1	Gnomon	exon	1132342	1132480	.	-	.	ID=exon-XM_006609112.1-10;Dbxref=GeneID:102672132%2CGenbank:XM_006609112.1;Parent=rna-XM_006609112.1
NW_006263353.1	Gnomon	exon	2080741	2081651	.	-	.	ID=exon-XR_004151796.1-5;Dbxref=GeneID:102673886%2CGenbank:XR_004151796.1;Parent=rna-XR_004151796.1
NW_006263353.1	Gnomon	exon	2080400	2080537	.	-	.	ID=exon-XR_004151796.1-6;Dbxref=GeneID:102673886%2CGenbank:XR_004151796.1;Parent=rna-XR_004151796.1
NW_006263353.1	Gnomon	exon	2079966	2080094	.	-	.	ID=exon-XR_004151796.1-7;Dbxref=GeneID:102673886%2CGenbank:XR_004151796.1;Parent=rna-XR_004151796.1
NW_006263353.1	Gnomon	exon	2101880	2102289	.	-	.	ID=exon-XR_004151796.1-1;Dbxref=GeneID:102673886%2CGenbank:XR_004151796.1;Parent=rna-XR_004151796.1
NW_006263353.1	Gnomon	exon	2096578	2098061	.	-	.	ID=exon-XR_004151796.1-2;Dbxref=GeneID:102673886%2CGenbank:XR_004151796.1;Parent=rna-XR_004151796.1
NW_006263353.1	Gnomon	exon	2085655	2085750	.	-	.	ID=exon-XR_004151796.1-3;Dbxref=GeneID:102673886%2CGenbank:XR_004151796.1;Parent=rna-XR_004151796.1
NW_006263353.1	Gnomon	exon	2082163	2082520	.	-	.	ID=exon-XR_004151796.1-4;Dbxref=GeneID:102673886%2CGenbank:XR_004151796.1;Parent=rna-XR_004151796.1
NW_006263353.1	Gnomon	exon	1127441	1127847	.	-	.	ID=exon-XM_006609112.1-11;Dbxref=GeneID:102672132%2CGenbank:XM_006609112.1;Parent=rna-XM_006609112.1
NW_006263353.1	Gnomon	exon	1282218	1282464	.	-	.	ID=exon-XM_006609177.2-6;Dbxref=GeneID:102679233%2CGenbank:XM_006609177.2;Parent=rna-XM_006609177.2
NW_006263353.1	Gnomon	exon	2351564	2352128	.	+	.	ID=exon-XM_006609274.2-4;Dbxref=GeneID:102680367%2CGenbank:XM_006609274.2;Parent=rna-XM_006609274.2
NW_006263353.1	Gnomon	exon	1281455	1281839	.	-	.	ID=exon-XM_006609177.2-7;Dbxref=GeneID:102679233%2CGenbank:XM_006609177.2;Parent=rna-XM_006609177.2
NW_006263353.1	Gnomon	exon	1282876	1283109	.	-	.	ID=exon-XM_006609177.2-4;Dbxref=GeneID:102679233%2CGenbank:XM_006609177.2;Parent=rna-XM_006609177.2
NW_006263353.1	Gnomon	exon	2350530	2350836	.	+	.	ID=exon-XM_006609274.2-2;Dbxref=GeneID:102680367%2CGenbank:XM_006609274.2;Parent=rna-XM_006609274.2
NW_006263353.1	Gnomon	exon	1282562	1282809	.	-	.	ID=exon-XM_006609177.2-5;Dbxref=GeneID:102679233%2CGenbank:XM_006609177.2;Parent=rna-XM_006609177.2
NW_006263353.1	Gnomon	exon	2350913	2351477	.	+	.	ID=exon-XM_006609274.2-3;Dbxref=GeneID:102680367%2CGenbank:XM_006609274.2;Parent=rna-XM_006609274.2
NW_006263353.1	Gnomon	exon	1283476	1284281	.	-	.	ID=exon-XM_006609177.2-2;Dbxref=GeneID:102679233%2CGenbank:XM_006609177.2;Parent=rna-XM_006609177.2
NW_006263353.1	Gnomon	exon	1283205	1283408	.	-	.	ID=exon-XM_006609177.2-3;Dbxref=GeneID:102679233%2CGenbank:XM_006609177.2;Parent=rna-XM_006609177.2
NW_006263353.1	Gnomon	exon	1286094	1286249	.	-	.	ID=exon-XM_006609177.2-1;Dbxref=GeneID:102679233%2CGenbank:XM_006609177.2;Parent=rna-XM_006609177.2
NW_006263353.1	Gnomon	CDS	1139615	1139851	.	-	0	Name=XP_006609179.1;ID=cds-XP_006609179.1;Dbxref=GeneID:102672132%2CGenbank:XP_006609179.1;Parent=rna-XM_006609116.2
NW_006263353.1	Gnomon	CDS	1138141	1138288	.	-	0	Name=XP_006609179.1;ID=cds-XP_006609179.1;Dbxref=GeneID:102672132%2CGenbank:XP_006609179.1;Parent=rna-XM_006609116.2
NW_006263353.1	Gnomon	CDS	1137793	1137915	.	-	0	Name=XP_006609179.1;ID=cds-XP_006609179.1;Dbxref=GeneID:102672132%2CGenbank:XP_006609179.1;Parent=rna-XM_006609116.2
NW_006263353.1	Gnomon	CDS	1137609	1137712	.	-	0	Name=XP_006609179.1;ID=cds-XP_006609179.1;Dbxref=GeneID:102672132%2CGenbank:XP_006609179.1;Parent=rna-XM_006609116.2
NW_006263353.1	Gnomon	CDS	1136716	1136850	.	-	0	Name=XP_006609179.1;ID=cds-XP_006609179.1;Dbxref=GeneID:102672132%2CGenbank:XP_006609179.1;Parent=rna-XM_006609116.2
NW_006263353.1	Gnomon	CDS	1132794	1132952	.	-	0	Name=XP_006609179.1;ID=cds-XP_006609179.1;Dbxref=GeneID:102672132%2CGenbank:XP_006609179.1;Parent=rna-XM_006609116.2
NW_006263353.1	Gnomon	CDS	1132566	1132691	.	-	0	Name=XP_006609179.1;ID=cds-XP_006609179.1;Dbxref=GeneID:102672132%2CGenbank:XP_006609179.1;Parent=rna-XM_006609116.2
NW_006263353.1	Gnomon	CDS	1132342	1132480	.	-	0	Name=XP_006609179.1;ID=cds-XP_006609179.1;Dbxref=GeneID:102672132%2CGenbank:XP_006609179.1;Parent=rna-XM_006609116.2
NW_006263353.1	Gnomon	CDS	1127771	1127847	.	-	0	Name=XP_006609179.1;ID=cds-XP_006609179.1;Dbxref=GeneID:102672132%2CGenbank:XP_006609179.1;Parent=rna-XM_006609116.2
NW_006263353.1	Gnomon	exon	2350078	2350255	.	+	.	ID=exon-XM_006609274.2-1;Dbxref=GeneID:102680367%2CGenbank:XM_006609274.2;Parent=rna-XM_006609274.2
NW_006263353.1	Gnomon	CDS	210985	211257	.	-	0	Name=XP_031370847.1;ID=cds-XP_031370847.1;Dbxref=GeneID:102680463%2CGenbank:XP_031370847.1;Parent=rna-XM_031514987.1
NW_006263353.1	Gnomon	CDS	209947	210062	.	-	0	Name=XP_031370847.1;ID=cds-XP_031370847.1;Dbxref=GeneID:102680463%2CGenbank:XP_031370847.1;Parent=rna-XM_031514987.1
NW_006263353.1	Gnomon	CDS	209739	209855	.	-	0	Name=XP_031370847.1;ID=cds-XP_031370847.1;Dbxref=GeneID:102680463%2CGenbank:XP_031370847.1;Parent=rna-XM_031514987.1
NW_006263353.1	Gnomon	CDS	209265	209447	.	-	0	Name=XP_031370847.1;ID=cds-XP_031370847.1;Dbxref=GeneID:102680463%2CGenbank:XP_031370847.1;Parent=rna-XM_031514987.1
NW_006263353.1	Gnomon	CDS	208786	208927	.	-	0	Name=XP_031370847.1;ID=cds-XP_031370847.1;Dbxref=GeneID:102680463%2CGenbank:XP_031370847.1;Parent=rna-XM_031514987.1
NW_006263353.1	Gnomon	CDS	208548	208696	.	-	0	Name=XP_031370847.1;ID=cds-XP_031370847.1;Dbxref=GeneID:102680463%2CGenbank:XP_031370847.1;Parent=rna-XM_031514987.1
NW_006263353.1	Gnomon	CDS	208137	208338	.	-	0	Name=XP_031370847.1;ID=cds-XP_031370847.1;Dbxref=GeneID:102680463%2CGenbank:XP_031370847.1;Parent=rna-XM_031514987.1
NW_006263353.1	Gnomon	CDS	206754	207024	.	-	0	Name=XP_031370847.1;ID=cds-XP_031370847.1;Dbxref=GeneID:102680463%2CGenbank:XP_031370847.1;Parent=rna-XM_031514987.1
NW_006263353.1	Gnomon	CDS	206394	206517	.	-	0	Name=XP_031370847.1;ID=cds-XP_031370847.1;Dbxref=GeneID:102680463%2CGenbank:XP_031370847.1;Parent=rna-XM_031514987.1
NW_006263353.1	Gnomon	CDS	206189	206314	.	-	0	Name=XP_031370847.1;ID=cds-XP_031370847.1;Dbxref=GeneID:102680463%2CGenbank:XP_031370847.1;Parent=rna-XM_031514987.1
NW_006263353.1	Gnomon	CDS	205951	206042	.	-	0	Name=XP_031370847.1;ID=cds-XP_031370847.1;Dbxref=GeneID:102680463%2CGenbank:XP_031370847.1;Parent=rna-XM_031514987.1
NW_006263353.1	Gnomon	CDS	205146	205333	.	-	0	Name=XP_031370847.1;ID=cds-XP_031370847.1;Dbxref=GeneID:102680463%2CGenbank:XP_031370847.1;Parent=rna-XM_031514987.1
NW_006263353.1	Gnomon	CDS	1115805	1115900	.	-	0	Name=XP_031370941.1;ID=cds-XP_031370941.1;Dbxref=GeneID:102671396%2CGenbank:XP_031370941.1;Parent=rna-XM_031515081.1
NW_006263353.1	Gnomon	CDS	1114582	1114750	.	-	0	Name=XP_031370941.1;ID=cds-XP_031370941.1;Dbxref=GeneID:102671396%2CGenbank:XP_031370941.1;Parent=rna-XM_031515081.1
NW_006263353.1	Gnomon	CDS	1113916	1114081	.	-	0	Name=XP_031370941.1;ID=cds-XP_031370941.1;Dbxref=GeneID:102671396%2CGenbank:XP_031370941.1;Parent=rna-XM_031515081.1
NW_006263353.1	Gnomon	CDS	1113229	1113409	.	-	0	Name=XP_031370941.1;ID=cds-XP_031370941.1;Dbxref=GeneID:102671396%2CGenbank:XP_031370941.1;Parent=rna-XM_031515081.1
NW_006263353.1	Gnomon	CDS	1112399	1112556	.	-	0	Name=XP_031370941.1;ID=cds-XP_031370941.1;Dbxref=GeneID:102671396%2CGenbank:XP_031370941.1;Parent=rna-XM_031515081.1
NW_006263353.1	Gnomon	CDS	1111350	1111650	.	-	0	Name=XP_031370941.1;ID=cds-XP_031370941.1;Dbxref=GeneID:102671396%2CGenbank:XP_031370941.1;Parent=rna-XM_031515081.1
NW_006263353.1	Gnomon	CDS	1110564	1110893	.	-	0	Name=XP_031370941.1;ID=cds-XP_031370941.1;Dbxref=GeneID:102671396%2CGenbank:XP_031370941.1;Parent=rna-XM_031515081.1
NW_006263353.1	Gnomon	CDS	1110000	1110032	.	-	0	Name=XP_031370941.1;ID=cds-XP_031370941.1;Dbxref=GeneID:102671396%2CGenbank:XP_031370941.1;Parent=rna-XM_031515081.1
NW_006263353.1	Gnomon	CDS	1109547	1109659	.	-	0	Name=XP_031370941.1;ID=cds-XP_031370941.1;Dbxref=GeneID:102671396%2CGenbank:XP_031370941.1;Parent=rna-XM_031515081.1
NW_006263353.1	Gnomon	CDS	1108291	1108985	.	-	0	Name=XP_031370941.1;ID=cds-XP_031370941.1;Dbxref=GeneID:102671396%2CGenbank:XP_031370941.1;Parent=rna-XM_031515081.1
NW_006263353.1	Gnomon	CDS	1107499	1107737	.	-	0	Name=XP_031370941.1;ID=cds-XP_031370941.1;Dbxref=GeneID:102671396%2CGenbank:XP_031370941.1;Parent=rna-XM_031515081.1
NW_006263353.1	Gnomon	CDS	1106669	1106863	.	-	0	Name=XP_031370941.1;ID=cds-XP_031370941.1;Dbxref=GeneID:102671396%2CGenbank:XP_031370941.1;Parent=rna-XM_031515081.1
NW_006263353.1	Gnomon	CDS	1105446	1105781	.	-	0	Name=XP_031370941.1;ID=cds-XP_031370941.1;Dbxref=GeneID:102671396%2CGenbank:XP_031370941.1;Parent=rna-XM_031515081.1
NW_006263353.1	Gnomon	CDS	1105102	1105170	.	-	0	Name=XP_031370941.1;ID=cds-XP_031370941.1;Dbxref=GeneID:102671396%2CGenbank:XP_031370941.1;Parent=rna-XM_031515081.1
NW_006263353.1	Gnomon	CDS	1104796	1104996	.	-	0	Name=XP_031370941.1;ID=cds-XP_031370941.1;Dbxref=GeneID:102671396%2CGenbank:XP_031370941.1;Parent=rna-XM_031515081.1
NW_006263353.1	Gnomon	CDS	1104278	1104473	.	-	0	Name=XP_031370941.1;ID=cds-XP_031370941.1;Dbxref=GeneID:102671396%2CGenbank:XP_031370941.1;Parent=rna-XM_031515081.1
NW_006263353.1	Gnomon	CDS	1103961	1104047	.	-	0	Name=XP_031370941.1;ID=cds-XP_031370941.1;Dbxref=GeneID:102671396%2CGenbank:XP_031370941.1;Parent=rna-XM_031515081.1
NW_006263353.1	Gnomon	CDS	1103747	1103880	.	-	0	Name=XP_031370941.1;ID=cds-XP_031370941.1;Dbxref=GeneID:102671396%2CGenbank:XP_031370941.1;Parent=rna-XM_031515081.1
NW_006263353.1	Gnomon	CDS	1103496	1103654	.	-	0	Name=XP_031370941.1;ID=cds-XP_031370941.1;Dbxref=GeneID:102671396%2CGenbank:XP_031370941.1;Parent=rna-XM_031515081.1
NW_006263353.1	Gnomon	CDS	1102650	1102841	.	-	0	Name=XP_031370941.1;ID=cds-XP_031370941.1;Dbxref=GeneID:102671396%2CGenbank:XP_031370941.1;Parent=rna-XM_031515081.1
NW_006263353.1	Gnomon	CDS	1102475	1102562	.	-	0	Name=XP_031370941.1;ID=cds-XP_031370941.1;Dbxref=GeneID:102671396%2CGenbank:XP_031370941.1;Parent=rna-XM_031515081.1
NW_006263353.1	Gnomon	CDS	1101736	1101875	.	-	0	Name=XP_031370941.1;ID=cds-XP_031370941.1;Dbxref=GeneID:102671396%2CGenbank:XP_031370941.1;Parent=rna-XM_031515081.1
NW_006263353.1	Gnomon	CDS	1100413	1100553	.	-	0	Name=XP_031370941.1;ID=cds-XP_031370941.1;Dbxref=GeneID:102671396%2CGenbank:XP_031370941.1;Parent=rna-XM_031515081.1
NW_006263353.1	Gnomon	CDS	1099195	1099339	.	-	0	Name=XP_031370941.1;ID=cds-XP_031370941.1;Dbxref=GeneID:102671396%2CGenbank:XP_031370941.1;Parent=rna-XM_031515081.1
NW_006263353.1	Gnomon	CDS	1098647	1098776	.	-	0	Name=XP_031370941.1;ID=cds-XP_031370941.1;Dbxref=GeneID:102671396%2CGenbank:XP_031370941.1;Parent=rna-XM_031515081.1
NW_006263353.1	Gnomon	CDS	1098344	1098560	.	-	0	Name=XP_031370941.1;ID=cds-XP_031370941.1;Dbxref=GeneID:102671396%2CGenbank:XP_031370941.1;Parent=rna-XM_031515081.1
NW_006263353.1	Gnomon	CDS	1097558	1097830	.	-	0	Name=XP_031370941.1;ID=cds-XP_031370941.1;Dbxref=GeneID:102671396%2CGenbank:XP_031370941.1;Parent=rna-XM_031515081.1
NW_006263353.1	Gnomon	CDS	1097017	1097196	.	-	0	Name=XP_031370941.1;ID=cds-XP_031370941.1;Dbxref=GeneID:102671396%2CGenbank:XP_031370941.1;Parent=rna-XM_031515081.1
NW_006263353.1	Gnomon	CDS	1093950	1093958	.	-	0	Name=XP_031370941.1;ID=cds-XP_031370941.1;Dbxref=GeneID:102671396%2CGenbank:XP_031370941.1;Parent=rna-XM_031515081.1
NW_006263353.1	Gnomon	CDS	1087817	1087889	.	-	0	Name=XP_031370941.1;ID=cds-XP_031370941.1;Dbxref=GeneID:102671396%2CGenbank:XP_031370941.1;Parent=rna-XM_031515081.1
NW_006263353.1	Gnomon	CDS	1087448	1087494	.	-	0	Name=XP_031370941.1;ID=cds-XP_031370941.1;Dbxref=GeneID:102671396%2CGenbank:XP_031370941.1;Parent=rna-XM_031515081.1
NW_006263353.1	Gnomon	CDS	1087152	1087247	.	-	0	Name=XP_031370941.1;ID=cds-XP_031370941.1;Dbxref=GeneID:102671396%2CGenbank:XP_031370941.1;Parent=rna-XM_031515081.1
NW_006263353.1	Gnomon	gene	993577	994749	.	+	.	Name=LOC102680154;ID=gene-LOC102680154;Dbxref=GeneID:102680154
NW_006263353.1	Gnomon	gene	2912029	2921980	.	-	.	Name=LOC102680155;ID=gene-LOC102680155;Dbxref=GeneID:102680155
NW_006263353.1	Gnomon	gene	2107280	2120146	.	+	.	Name=LOC102679142;ID=gene-LOC102679142;Dbxref=GeneID:102679142
NW_006263353.1	Gnomon	gene	2322009	2323459	.	-	.	Name=LOC102679141;ID=gene-LOC102679141;Dbxref=GeneID:102679141
NW_006263353.1	Gnomon	CDS	1845349	1845609	.	-	0	Name=XP_006609273.1;ID=cds-XP_006609273.1;Dbxref=GeneID:102671996%2CGenbank:XP_006609273.1;Parent=rna-XM_006609210.2
NW_006263353.1	Gnomon	CDS	1839764	1839901	.	-	0	Name=XP_006609273.1;ID=cds-XP_006609273.1;Dbxref=GeneID:102671996%2CGenbank:XP_006609273.1;Parent=rna-XM_006609210.2
NW_006263353.1	Gnomon	CDS	1838940	1839038	.	-	0	Name=XP_006609273.1;ID=cds-XP_006609273.1;Dbxref=GeneID:102671996%2CGenbank:XP_006609273.1;Parent=rna-XM_006609210.2
NW_006263353.1	Gnomon	CDS	1838725	1838852	.	-	0	Name=XP_006609273.1;ID=cds-XP_006609273.1;Dbxref=GeneID:102671996%2CGenbank:XP_006609273.1;Parent=rna-XM_006609210.2
NW_006263353.1	Gnomon	CDS	1834613	1834750	.	-	0	Name=XP_006609273.1;ID=cds-XP_006609273.1;Dbxref=GeneID:102671996%2CGenbank:XP_006609273.1;Parent=rna-XM_006609210.2
NW_006263353.1	Gnomon	CDS	1833747	1834029	.	-	0	Name=XP_006609273.1;ID=cds-XP_006609273.1;Dbxref=GeneID:102671996%2CGenbank:XP_006609273.1;Parent=rna-XM_006609210.2
NW_006263353.1	Gnomon	CDS	1832139	1832300	.	-	0	Name=XP_006609273.1;ID=cds-XP_006609273.1;Dbxref=GeneID:102671996%2CGenbank:XP_006609273.1;Parent=rna-XM_006609210.2
NW_006263353.1	Gnomon	CDS	1831493	1831803	.	-	0	Name=XP_006609273.1;ID=cds-XP_006609273.1;Dbxref=GeneID:102671996%2CGenbank:XP_006609273.1;Parent=rna-XM_006609210.2
NW_006263353.1	Gnomon	CDS	1830597	1830714	.	-	0	Name=XP_006609273.1;ID=cds-XP_006609273.1;Dbxref=GeneID:102671996%2CGenbank:XP_006609273.1;Parent=rna-XM_006609210.2
NW_006263353.1	Gnomon	exon	697635	697658	.	-	.	ID=exon-XM_006609060.2-1;Dbxref=GeneID:102676808%2CGenbank:XM_006609060.2;Parent=rna-XM_006609060.2
NW_006263353.1	Gnomon	exon	694550	694715	.	-	.	ID=exon-XM_006609060.2-2;Dbxref=GeneID:102676808%2CGenbank:XM_006609060.2;Parent=rna-XM_006609060.2
NW_006263353.1	Gnomon	exon	694375	694423	.	-	.	ID=exon-XM_006609060.2-3;Dbxref=GeneID:102676808%2CGenbank:XM_006609060.2;Parent=rna-XM_006609060.2
NW_006263353.1	Gnomon	exon	693132	693181	.	-	.	ID=exon-XM_006609060.2-4;Dbxref=GeneID:102676808%2CGenbank:XM_006609060.2;Parent=rna-XM_006609060.2
NW_006263353.1	Gnomon	exon	692147	692280	.	-	.	ID=exon-XM_006609060.2-5;Dbxref=GeneID:102676808%2CGenbank:XM_006609060.2;Parent=rna-XM_006609060.2
NW_006263353.1	Gnomon	exon	690584	690736	.	-	.	ID=exon-XM_006609060.2-6;Dbxref=GeneID:102676808%2CGenbank:XM_006609060.2;Parent=rna-XM_006609060.2
NW_006263353.1	Gnomon	mRNA	2078276	2102274	.	-	.	Name=XM_006609226.2;ID=rna-XM_006609226.2;Dbxref=GeneID:102673886%2CGenbank:XM_006609226.2;Parent=gene-LOC102673886
NW_006263353.1	Gnomon	exon	689449	689687	.	-	.	ID=exon-XM_006609060.2-7;Dbxref=GeneID:102676808%2CGenbank:XM_006609060.2;Parent=rna-XM_006609060.2
NW_006263353.1	Gnomon	exon	688584	688680	.	-	.	ID=exon-XM_006609060.2-8;Dbxref=GeneID:102676808%2CGenbank:XM_006609060.2;Parent=rna-XM_006609060.2
NW_006263353.1	Gnomon	exon	687775	688017	.	-	.	ID=exon-XM_006609060.2-9;Dbxref=GeneID:102676808%2CGenbank:XM_006609060.2;Parent=rna-XM_006609060.2
NW_006263353.1	Gnomon	exon	214642	214802	.	+	.	ID=exon-XM_031514981.1-3;Dbxref=GeneID:102680331%2CGenbank:XM_031514981.1;Parent=rna-XM_031514981.1
NW_006263353.1	Gnomon	exon	215237	215352	.	+	.	ID=exon-XM_031514981.1-4;Dbxref=GeneID:102680331%2CGenbank:XM_031514981.1;Parent=rna-XM_031514981.1
NW_006263353.1	Gnomon	exon	203583	203893	.	+	.	ID=exon-XM_031514981.1-1;Dbxref=GeneID:102680331%2CGenbank:XM_031514981.1;Parent=rna-XM_031514981.1
NW_006263353.1	Gnomon	exon	211866	212106	.	+	.	ID=exon-XM_031514981.1-2;Dbxref=GeneID:102680331%2CGenbank:XM_031514981.1;Parent=rna-XM_031514981.1
NW_006263353.1	Gnomon	exon	216337	216513	.	+	.	ID=exon-XM_031514981.1-7;Dbxref=GeneID:102680331%2CGenbank:XM_031514981.1;Parent=rna-XM_031514981.1
NW_006263353.1	Gnomon	exon	216608	217909	.	+	.	ID=exon-XM_031514981.1-8;Dbxref=GeneID:102680331%2CGenbank:XM_031514981.1;Parent=rna-XM_031514981.1
NW_006263353.1	Gnomon	exon	215651	215780	.	+	.	ID=exon-XM_031514981.1-5;Dbxref=GeneID:102680331%2CGenbank:XM_031514981.1;Parent=rna-XM_031514981.1
NW_006263353.1	Gnomon	exon	215972	216109	.	+	.	ID=exon-XM_031514981.1-6;Dbxref=GeneID:102680331%2CGenbank:XM_031514981.1;Parent=rna-XM_031514981.1
NW_006263353.1	Gnomon	exon	217985	218133	.	+	.	ID=exon-XM_031514981.1-9;Dbxref=GeneID:102680331%2CGenbank:XM_031514981.1;Parent=rna-XM_031514981.1
NW_006263353.1	Gnomon	CDS	1802063	1802074	.	+	0	Name=XP_006609272.1;ID=cds-XP_006609272.1;Dbxref=GeneID:102671781%2CGenbank:XP_006609272.1;Parent=rna-XM_006609209.2
NW_006263353.1	Gnomon	CDS	1803281	1804432	.	+	0	Name=XP_006609272.1;ID=cds-XP_006609272.1;Dbxref=GeneID:102671781%2CGenbank:XP_006609272.1;Parent=rna-XM_006609209.2
NW_006263353.1	Gnomon	gene	2354235	2359115	.	-	.	Name=LOC102680105;ID=gene-LOC102680105;Dbxref=GeneID:102680105
NW_006263353.1	Gnomon	gene	249162	251889	.	+	.	Name=LOC102670791;ID=gene-LOC102670791;Dbxref=GeneID:102670791
NW_006263353.1	Gnomon	gene	1780036	1781184	.	-	.	Name=LOC102670792;ID=gene-LOC102670792;Dbxref=GeneID:102670792
NW_006263353.1	Gnomon	gene	2410717	2411761	.	+	.	Name=LOC102670736;ID=gene-LOC102670736;Dbxref=GeneID:102670736
NW_006263353.1	Gnomon	gene	3059381	3062063	.	+	.	Name=LOC102680280;ID=gene-LOC102680280;Dbxref=GeneID:102680280
NW_006263353.1	Gnomon	CDS	1115805	1115900	.	-	0	Name=XP_031370942.1;ID=cds-XP_031370942.1;Dbxref=GeneID:102671396%2CGenbank:XP_031370942.1;Parent=rna-XM_031515082.1
NW_006263353.1	Gnomon	CDS	1114582	1114750	.	-	0	Name=XP_031370942.1;ID=cds-XP_031370942.1;Dbxref=GeneID:102671396%2CGenbank:XP_031370942.1;Parent=rna-XM_031515082.1
NW_006263353.1	Gnomon	CDS	1113916	1114081	.	-	0	Name=XP_031370942.1;ID=cds-XP_031370942.1;Dbxref=GeneID:102671396%2CGenbank:XP_031370942.1;Parent=rna-XM_031515082.1
NW_006263353.1	Gnomon	CDS	1113229	1113409	.	-	0	Name=XP_031370942.1;ID=cds-XP_031370942.1;Dbxref=GeneID:102671396%2CGenbank:XP_031370942.1;Parent=rna-XM_031515082.1
NW_006263353.1	Gnomon	CDS	1112399	1112556	.	-	0	Name=XP_031370942.1;ID=cds-XP_031370942.1;Dbxref=GeneID:102671396%2CGenbank:XP_031370942.1;Parent=rna-XM_031515082.1
NW_006263353.1	Gnomon	CDS	1111350	1111650	.	-	0	Name=XP_031370942.1;ID=cds-XP_031370942.1;Dbxref=GeneID:102671396%2CGenbank:XP_031370942.1;Parent=rna-XM_031515082.1
NW_006263353.1	Gnomon	CDS	1110564	1110893	.	-	0	Name=XP_031370942.1;ID=cds-XP_031370942.1;Dbxref=GeneID:102671396%2CGenbank:XP_031370942.1;Parent=rna-XM_031515082.1
NW_006263353.1	Gnomon	CDS	1110000	1110032	.	-	0	Name=XP_031370942.1;ID=cds-XP_031370942.1;Dbxref=GeneID:102671396%2CGenbank:XP_031370942.1;Parent=rna-XM_031515082.1
NW_006263353.1	Gnomon	CDS	1109547	1109659	.	-	0	Name=XP_031370942.1;ID=cds-XP_031370942.1;Dbxref=GeneID:102671396%2CGenbank:XP_031370942.1;Parent=rna-XM_031515082.1
NW_006263353.1	Gnomon	CDS	1108291	1108985	.	-	0	Name=XP_031370942.1;ID=cds-XP_031370942.1;Dbxref=GeneID:102671396%2CGenbank:XP_031370942.1;Parent=rna-XM_031515082.1
NW_006263353.1	Gnomon	CDS	1107499	1107737	.	-	0	Name=XP_031370942.1;ID=cds-XP_031370942.1;Dbxref=GeneID:102671396%2CGenbank:XP_031370942.1;Parent=rna-XM_031515082.1
NW_006263353.1	Gnomon	CDS	1106669	1106863	.	-	0	Name=XP_031370942.1;ID=cds-XP_031370942.1;Dbxref=GeneID:102671396%2CGenbank:XP_031370942.1;Parent=rna-XM_031515082.1
NW_006263353.1	Gnomon	CDS	1105446	1105781	.	-	0	Name=XP_031370942.1;ID=cds-XP_031370942.1;Dbxref=GeneID:102671396%2CGenbank:XP_031370942.1;Parent=rna-XM_031515082.1
NW_006263353.1	Gnomon	CDS	1105102	1105170	.	-	0	Name=XP_031370942.1;ID=cds-XP_031370942.1;Dbxref=GeneID:102671396%2CGenbank:XP_031370942.1;Parent=rna-XM_031515082.1
NW_006263353.1	Gnomon	CDS	1104796	1104996	.	-	0	Name=XP_031370942.1;ID=cds-XP_031370942.1;Dbxref=GeneID:102671396%2CGenbank:XP_031370942.1;Parent=rna-XM_031515082.1
NW_006263353.1	Gnomon	CDS	1104278	1104473	.	-	0	Name=XP_031370942.1;ID=cds-XP_031370942.1;Dbxref=GeneID:102671396%2CGenbank:XP_031370942.1;Parent=rna-XM_031515082.1
NW_006263353.1	Gnomon	CDS	1103961	1104047	.	-	0	Name=XP_031370942.1;ID=cds-XP_031370942.1;Dbxref=GeneID:102671396%2CGenbank:XP_031370942.1;Parent=rna-XM_031515082.1
NW_006263353.1	Gnomon	CDS	1103747	1103880	.	-	0	Name=XP_031370942.1;ID=cds-XP_031370942.1;Dbxref=GeneID:102671396%2CGenbank:XP_031370942.1;Parent=rna-XM_031515082.1
NW_006263353.1	Gnomon	CDS	1103496	1103654	.	-	0	Name=XP_031370942.1;ID=cds-XP_031370942.1;Dbxref=GeneID:102671396%2CGenbank:XP_031370942.1;Parent=rna-XM_031515082.1
NW_006263353.1	Gnomon	CDS	1102650	1102841	.	-	0	Name=XP_031370942.1;ID=cds-XP_031370942.1;Dbxref=GeneID:102671396%2CGenbank:XP_031370942.1;Parent=rna-XM_031515082.1
NW_006263353.1	Gnomon	CDS	1102475	1102562	.	-	0	Name=XP_031370942.1;ID=cds-XP_031370942.1;Dbxref=GeneID:102671396%2CGenbank:XP_031370942.1;Parent=rna-XM_031515082.1
NW_006263353.1	Gnomon	CDS	1101736	1101875	.	-	0	Name=XP_031370942.1;ID=cds-XP_031370942.1;Dbxref=GeneID:102671396%2CGenbank:XP_031370942.1;Parent=rna-XM_031515082.1
NW_006263353.1	Gnomon	CDS	1100413	1100553	.	-	0	Name=XP_031370942.1;ID=cds-XP_031370942.1;Dbxref=GeneID:102671396%2CGenbank:XP_031370942.1;Parent=rna-XM_031515082.1
NW_006263353.1	Gnomon	CDS	1099195	1099339	.	-	0	Name=XP_031370942.1;ID=cds-XP_031370942.1;Dbxref=GeneID:102671396%2CGenbank:XP_031370942.1;Parent=rna-XM_031515082.1
NW_006263353.1	Gnomon	CDS	1098647	1098776	.	-	0	Name=XP_031370942.1;ID=cds-XP_031370942.1;Dbxref=GeneID:102671396%2CGenbank:XP_031370942.1;Parent=rna-XM_031515082.1
NW_006263353.1	Gnomon	CDS	1098344	1098560	.	-	0	Name=XP_031370942.1;ID=cds-XP_031370942.1;Dbxref=GeneID:102671396%2CGenbank:XP_031370942.1;Parent=rna-XM_031515082.1
NW_006263353.1	Gnomon	CDS	1097558	1097830	.	-	0	Name=XP_031370942.1;ID=cds-XP_031370942.1;Dbxref=GeneID:102671396%2CGenbank:XP_031370942.1;Parent=rna-XM_031515082.1
NW_006263353.1	Gnomon	CDS	1097017	1097196	.	-	0	Name=XP_031370942.1;ID=cds-XP_031370942.1;Dbxref=GeneID:102671396%2CGenbank:XP_031370942.1;Parent=rna-XM_031515082.1
NW_006263353.1	Gnomon	CDS	1087817	1087889	.	-	0	Name=XP_031370942.1;ID=cds-XP_031370942.1;Dbxref=GeneID:102671396%2CGenbank:XP_031370942.1;Parent=rna-XM_031515082.1
NW_006263353.1	Gnomon	CDS	1087448	1087494	.	-	0	Name=XP_031370942.1;ID=cds-XP_031370942.1;Dbxref=GeneID:102671396%2CGenbank:XP_031370942.1;Parent=rna-XM_031515082.1
NW_006263353.1	Gnomon	CDS	1087152	1087247	.	-	0	Name=XP_031370942.1;ID=cds-XP_031370942.1;Dbxref=GeneID:102671396%2CGenbank:XP_031370942.1;Parent=rna-XM_031515082.1
NW_006263353.1	Gnomon	gene	2124656	2132674	.	+	.	Name=LOC102679274;ID=gene-LOC102679274;Dbxref=GeneID:102679274
NW_006263353.1	Gnomon	exon	1115805	1115900	.	-	.	ID=exon-XM_031515083.1-1;Dbxref=GeneID:102671396%2CGenbank:XM_031515083.1;Parent=rna-XM_031515083.1
NW_006263353.1	Gnomon	exon	1786749	1787076	.	+	.	ID=exon-XM_006609203.1-7;Dbxref=GeneID:102670926%2CGenbank:XM_006609203.1;Parent=rna-XM_006609203.1
NW_006263353.1	Gnomon	exon	1114582	1114750	.	-	.	ID=exon-XM_031515083.1-2;Dbxref=GeneID:102671396%2CGenbank:XM_031515083.1;Parent=rna-XM_031515083.1
NW_006263353.1	Gnomon	exon	1787199	1787269	.	+	.	ID=exon-XM_006609203.1-8;Dbxref=GeneID:102670926%2CGenbank:XM_006609203.1;Parent=rna-XM_006609203.1
NW_006263353.1	Gnomon	exon	1113916	1114081	.	-	.	ID=exon-XM_031515083.1-3;Dbxref=GeneID:102671396%2CGenbank:XM_031515083.1;Parent=rna-XM_031515083.1
NW_006263353.1	Gnomon	exon	1786256	1786428	.	+	.	ID=exon-XM_006609203.1-5;Dbxref=GeneID:102670926%2CGenbank:XM_006609203.1;Parent=rna-XM_006609203.1
NW_006263353.1	Gnomon	exon	1113229	1113409	.	-	.	ID=exon-XM_031515083.1-4;Dbxref=GeneID:102671396%2CGenbank:XM_031515083.1;Parent=rna-XM_031515083.1
NW_006263353.1	Gnomon	exon	1786486	1786678	.	+	.	ID=exon-XM_006609203.1-6;Dbxref=GeneID:102670926%2CGenbank:XM_006609203.1;Parent=rna-XM_006609203.1
NW_006263353.1	Gnomon	exon	1112399	1112556	.	-	.	ID=exon-XM_031515083.1-5;Dbxref=GeneID:102671396%2CGenbank:XM_031515083.1;Parent=rna-XM_031515083.1
NW_006263353.1	Gnomon	exon	1111350	1111650	.	-	.	ID=exon-XM_031515083.1-6;Dbxref=GeneID:102671396%2CGenbank:XM_031515083.1;Parent=rna-XM_031515083.1
NW_006263353.1	Gnomon	exon	1110564	1110893	.	-	.	ID=exon-XM_031515083.1-7;Dbxref=GeneID:102671396%2CGenbank:XM_031515083.1;Parent=rna-XM_031515083.1
NW_006263353.1	Gnomon	exon	1787581	1787805	.	+	.	ID=exon-XM_006609203.1-9;Dbxref=GeneID:102670926%2CGenbank:XM_006609203.1;Parent=rna-XM_006609203.1
NW_006263353.1	Gnomon	exon	1110000	1110032	.	-	.	ID=exon-XM_031515083.1-8;Dbxref=GeneID:102671396%2CGenbank:XM_031515083.1;Parent=rna-XM_031515083.1
NW_006263353.1	Gnomon	exon	1785669	1785932	.	+	.	ID=exon-XM_006609203.1-3;Dbxref=GeneID:102670926%2CGenbank:XM_006609203.1;Parent=rna-XM_006609203.1
NW_006263353.1	Gnomon	exon	1786021	1786175	.	+	.	ID=exon-XM_006609203.1-4;Dbxref=GeneID:102670926%2CGenbank:XM_006609203.1;Parent=rna-XM_006609203.1
NW_006263353.1	Gnomon	exon	1784536	1784771	.	+	.	ID=exon-XM_006609203.1-1;Dbxref=GeneID:102670926%2CGenbank:XM_006609203.1;Parent=rna-XM_006609203.1
NW_006263353.1	Gnomon	exon	1785216	1785592	.	+	.	ID=exon-XM_006609203.1-2;Dbxref=GeneID:102670926%2CGenbank:XM_006609203.1;Parent=rna-XM_006609203.1
NW_006263353.1	Gnomon	exon	1109547	1109659	.	-	.	ID=exon-XM_031515083.1-9;Dbxref=GeneID:102671396%2CGenbank:XM_031515083.1;Parent=rna-XM_031515083.1
NW_006263353.1	Gnomon	mRNA	2243451	2245782	.	+	.	Name=XM_006609227.2;ID=rna-XM_006609227.2;Dbxref=GeneID:102674063%2CGenbank:XM_006609227.2;Parent=gene-LOC102674063
NW_006263353.1	Gnomon	exon	2079966	2080094	.	-	.	ID=exon-XM_006609226.2-7;Dbxref=GeneID:102673886%2CGenbank:XM_006609226.2;Parent=rna-XM_006609226.2
NW_006263353.1	Gnomon	exon	2078276	2079670	.	-	.	ID=exon-XM_006609226.2-8;Dbxref=GeneID:102673886%2CGenbank:XM_006609226.2;Parent=rna-XM_006609226.2
NW_006263353.1	Gnomon	exon	2080745	2081651	.	-	.	ID=exon-XM_006609226.2-5;Dbxref=GeneID:102673886%2CGenbank:XM_006609226.2;Parent=rna-XM_006609226.2
NW_006263353.1	Gnomon	exon	2080400	2080537	.	-	.	ID=exon-XM_006609226.2-6;Dbxref=GeneID:102673886%2CGenbank:XM_006609226.2;Parent=rna-XM_006609226.2
NW_006263353.1	Gnomon	exon	2085655	2085750	.	-	.	ID=exon-XM_006609226.2-3;Dbxref=GeneID:102673886%2CGenbank:XM_006609226.2;Parent=rna-XM_006609226.2
NW_006263353.1	Gnomon	exon	2082163	2082520	.	-	.	ID=exon-XM_006609226.2-4;Dbxref=GeneID:102673886%2CGenbank:XM_006609226.2;Parent=rna-XM_006609226.2
NW_006263353.1	Gnomon	exon	2101880	2102274	.	-	.	ID=exon-XM_006609226.2-1;Dbxref=GeneID:102673886%2CGenbank:XM_006609226.2;Parent=rna-XM_006609226.2
NW_006263353.1	Gnomon	exon	2096578	2098061	.	-	.	ID=exon-XM_006609226.2-2;Dbxref=GeneID:102673886%2CGenbank:XM_006609226.2;Parent=rna-XM_006609226.2
NW_006263353.1	Gnomon	CDS	1139615	1139851	.	-	0	Name=XP_006609178.1;ID=cds-XP_006609178.1;Dbxref=GeneID:102672132%2CGenbank:XP_006609178.1;Parent=rna-XM_006609115.1
NW_006263353.1	Gnomon	CDS	1138141	1138288	.	-	0	Name=XP_006609178.1;ID=cds-XP_006609178.1;Dbxref=GeneID:102672132%2CGenbank:XP_006609178.1;Parent=rna-XM_006609115.1
NW_006263353.1	Gnomon	CDS	1137793	1137915	.	-	0	Name=XP_006609178.1;ID=cds-XP_006609178.1;Dbxref=GeneID:102672132%2CGenbank:XP_006609178.1;Parent=rna-XM_006609115.1
NW_006263353.1	Gnomon	CDS	1137609	1137712	.	-	0	Name=XP_006609178.1;ID=cds-XP_006609178.1;Dbxref=GeneID:102672132%2CGenbank:XP_006609178.1;Parent=rna-XM_006609115.1
NW_006263353.1	Gnomon	CDS	1135451	1135585	.	-	0	Name=XP_006609178.1;ID=cds-XP_006609178.1;Dbxref=GeneID:102672132%2CGenbank:XP_006609178.1;Parent=rna-XM_006609115.1
NW_006263353.1	Gnomon	CDS	1134524	1134655	.	-	0	Name=XP_006609178.1;ID=cds-XP_006609178.1;Dbxref=GeneID:102672132%2CGenbank:XP_006609178.1;Parent=rna-XM_006609115.1
NW_006263353.1	Gnomon	CDS	1132794	1132952	.	-	0	Name=XP_006609178.1;ID=cds-XP_006609178.1;Dbxref=GeneID:102672132%2CGenbank:XP_006609178.1;Parent=rna-XM_006609115.1
NW_006263353.1	Gnomon	CDS	1132566	1132691	.	-	0	Name=XP_006609178.1;ID=cds-XP_006609178.1;Dbxref=GeneID:102672132%2CGenbank:XP_006609178.1;Parent=rna-XM_006609115.1
NW_006263353.1	Gnomon	CDS	1132342	1132480	.	-	0	Name=XP_006609178.1;ID=cds-XP_006609178.1;Dbxref=GeneID:102672132%2CGenbank:XP_006609178.1;Parent=rna-XM_006609115.1
NW_006263353.1	Gnomon	CDS	1127771	1127847	.	-	0	Name=XP_006609178.1;ID=cds-XP_006609178.1;Dbxref=GeneID:102672132%2CGenbank:XP_006609178.1;Parent=rna-XM_006609115.1
NW_006263353.1	Gnomon	mRNA	913616	916975	.	-	.	Name=XM_006609070.2;ID=rna-XM_006609070.2;Dbxref=GeneID:102678145%2CGenbank:XM_006609070.2;Parent=gene-LOC102678145
NW_006263353.1	Gnomon	CDS	1816700	1816708	.	+	0	Name=XP_006609271.1;ID=cds-XP_006609271.1;Dbxref=GeneID:102671646%2CGenbank:XP_006609271.1;Parent=rna-XM_006609208.2
NW_006263353.1	Gnomon	CDS	1821163	1821355	.	+	0	Name=XP_006609271.1;ID=cds-XP_006609271.1;Dbxref=GeneID:102671646%2CGenbank:XP_006609271.1;Parent=rna-XM_006609208.2
NW_006263353.1	Gnomon	CDS	1823481	1823788	.	+	0	Name=XP_006609271.1;ID=cds-XP_006609271.1;Dbxref=GeneID:102671646%2CGenbank:XP_006609271.1;Parent=rna-XM_006609208.2
NW_006263353.1	Gnomon	CDS	1824658	1825152	.	+	0	Name=XP_006609271.1;ID=cds-XP_006609271.1;Dbxref=GeneID:102671646%2CGenbank:XP_006609271.1;Parent=rna-XM_006609208.2
NW_006263353.1	Gnomon	gene	972932	980518	.	-	.	Name=LOC102679232;ID=gene-LOC102679232;Dbxref=GeneID:102679232
NW_006263353.1	Gnomon	gene	1281455	1286249	.	-	.	Name=LOC102679233;ID=gene-LOC102679233;Dbxref=GeneID:102679233
NW_006263353.1	Gnomon	gene	5740	140369	.	+	.	Name=LOC102679231;ID=gene-LOC102679231;Dbxref=GeneID:102679231
NW_006263353.1	Gnomon	gene	2351915	2353868	.	-	.	Name=LOC102680235;ID=gene-LOC102680235;Dbxref=GeneID:102680235
NW_006263353.1	Gnomon	gene	146437	149911	.	-	.	Name=LOC102680200;ID=gene-LOC102680200;Dbxref=GeneID:102680200
NW_006263353.1	Gnomon	exon	1221552	1221752	.	+	.	ID=exon-XM_031515038.1-5;Dbxref=GeneID:102673313%2CGenbank:XM_031515038.1;Parent=rna-XM_031515038.1
NW_006263353.1	Gnomon	exon	1221831	1222071	.	+	.	ID=exon-XM_031515038.1-6;Dbxref=GeneID:102673313%2CGenbank:XM_031515038.1;Parent=rna-XM_031515038.1
NW_006263353.1	Gnomon	exon	1220925	1221070	.	+	.	ID=exon-XM_031515038.1-3;Dbxref=GeneID:102673313%2CGenbank:XM_031515038.1;Parent=rna-XM_031515038.1
NW_006263353.1	Gnomon	exon	1221195	1221471	.	+	.	ID=exon-XM_031515038.1-4;Dbxref=GeneID:102673313%2CGenbank:XM_031515038.1;Parent=rna-XM_031515038.1
NW_006263353.1	Gnomon	exon	1219225	1219522	.	+	.	ID=exon-XM_031515038.1-1;Dbxref=GeneID:102673313%2CGenbank:XM_031515038.1;Parent=rna-XM_031515038.1
NW_006263353.1	Gnomon	exon	1220683	1220790	.	+	.	ID=exon-XM_031515038.1-2;Dbxref=GeneID:102673313%2CGenbank:XM_031515038.1;Parent=rna-XM_031515038.1
NW_006263353.1	Gnomon	exon	1222672	1223038	.	+	.	ID=exon-XM_031515038.1-9;Dbxref=GeneID:102673313%2CGenbank:XM_031515038.1;Parent=rna-XM_031515038.1
NW_006263353.1	Gnomon	exon	1222160	1222392	.	+	.	ID=exon-XM_031515038.1-7;Dbxref=GeneID:102673313%2CGenbank:XM_031515038.1;Parent=rna-XM_031515038.1
NW_006263353.1	Gnomon	exon	1222524	1222544	.	+	.	ID=exon-XM_031515038.1-8;Dbxref=GeneID:102673313%2CGenbank:XM_031515038.1;Parent=rna-XM_031515038.1
NW_006263353.1	Gnomon	gene	2404607	2406052	.	+	.	Name=LOC102670875;ID=gene-LOC102670875;Dbxref=GeneID:102670875
NW_006263353.1	Gnomon	exon	2439973	2440123	.	+	.	ID=exon-XM_006609289.2-10;Dbxref=GeneID:102671014%2CGenbank:XM_006609289.2;Parent=rna-XM_006609289.2
NW_006263353.1	Gnomon	exon	2440197	2440327	.	+	.	ID=exon-XM_006609289.2-11;Dbxref=GeneID:102671014%2CGenbank:XM_006609289.2;Parent=rna-XM_006609289.2
NW_006263353.1	Gnomon	exon	2440402	2440644	.	+	.	ID=exon-XM_006609289.2-12;Dbxref=GeneID:102671014%2CGenbank:XM_006609289.2;Parent=rna-XM_006609289.2
NW_006263353.1	Gnomon	exon	2440726	2440874	.	+	.	ID=exon-XM_006609289.2-13;Dbxref=GeneID:102671014%2CGenbank:XM_006609289.2;Parent=rna-XM_006609289.2
NW_006263353.1	Gnomon	exon	2440987	2441393	.	+	.	ID=exon-XM_006609289.2-14;Dbxref=GeneID:102671014%2CGenbank:XM_006609289.2;Parent=rna-XM_006609289.2
NW_006263353.1	Gnomon	gene	995275	998898	.	-	.	Name=LOC102680366;ID=gene-LOC102680366;Dbxref=GeneID:102680366
NW_006263353.1	Gnomon	gene	2350078	2352128	.	+	.	Name=LOC102680367;ID=gene-LOC102680367;Dbxref=GeneID:102680367
NW_006263353.1	Gnomon	mRNA	203584	221287	.	+	.	Name=XM_031514980.1;ID=rna-XM_031514980.1;Dbxref=GeneID:102680331%2CGenbank:XM_031514980.1;Parent=gene-LOC102680331
NW_006263353.1	Gnomon	exon	186496	187415	.	-	.	ID=exon-XM_031515060.1-1;Dbxref=GeneID:102681269%2CGenbank:XM_031515060.1;Parent=rna-XM_031515060.1
NW_006263353.1	Gnomon	exon	186018	186095	.	-	.	ID=exon-XM_031515060.1-2;Dbxref=GeneID:102681269%2CGenbank:XM_031515060.1;Parent=rna-XM_031515060.1
NW_006263353.1	Gnomon	exon	179511	179722	.	-	.	ID=exon-XM_031515060.1-3;Dbxref=GeneID:102681269%2CGenbank:XM_031515060.1;Parent=rna-XM_031515060.1
NW_006263353.1	Gnomon	exon	179427	179434	.	-	.	ID=exon-XM_031515060.1-4;Dbxref=GeneID:102681269%2CGenbank:XM_031515060.1;Parent=rna-XM_031515060.1
NW_006263353.1	Gnomon	exon	994294	994473	.	+	.	ID=exon-XM_006609084.2-3;Dbxref=GeneID:102680154%2CGenbank:XM_006609084.2;Parent=rna-XM_006609084.2
NW_006263353.1	Gnomon	exon	994541	994749	.	+	.	ID=exon-XM_006609084.2-4;Dbxref=GeneID:102680154%2CGenbank:XM_006609084.2;Parent=rna-XM_006609084.2
NW_006263353.1	Gnomon	exon	993577	993801	.	+	.	ID=exon-XM_006609084.2-1;Dbxref=GeneID:102680154%2CGenbank:XM_006609084.2;Parent=rna-XM_006609084.2
NW_006263353.1	Gnomon	exon	994081	994200	.	+	.	ID=exon-XM_006609084.2-2;Dbxref=GeneID:102680154%2CGenbank:XM_006609084.2;Parent=rna-XM_006609084.2
NW_006263353.1	Gnomon	exon	606791	606866	.	-	.	ID=exon-XM_006609052.1-10;Dbxref=GeneID:102675893%2CGenbank:XM_006609052.1;Parent=rna-XM_006609052.1
NW_006263353.1	Gnomon	exon	606442	606702	.	-	.	ID=exon-XM_006609052.1-11;Dbxref=GeneID:102675893%2CGenbank:XM_006609052.1;Parent=rna-XM_006609052.1
NW_006263353.1	Gnomon	exon	606170	606352	.	-	.	ID=exon-XM_006609052.1-12;Dbxref=GeneID:102675893%2CGenbank:XM_006609052.1;Parent=rna-XM_006609052.1
NW_006263353.1	Gnomon	exon	605901	606053	.	-	.	ID=exon-XM_006609052.1-13;Dbxref=GeneID:102675893%2CGenbank:XM_006609052.1;Parent=rna-XM_006609052.1
NW_006263353.1	Gnomon	exon	605634	605767	.	-	.	ID=exon-XM_006609052.1-14;Dbxref=GeneID:102675893%2CGenbank:XM_006609052.1;Parent=rna-XM_006609052.1
NW_006263353.1	Gnomon	exon	605227	605562	.	-	.	ID=exon-XM_006609052.1-15;Dbxref=GeneID:102675893%2CGenbank:XM_006609052.1;Parent=rna-XM_006609052.1
NW_006263353.1	Gnomon	exon	603449	605150	.	-	.	ID=exon-XM_006609052.1-16;Dbxref=GeneID:102675893%2CGenbank:XM_006609052.1;Parent=rna-XM_006609052.1
NW_006263353.1	Gnomon	exon	602580	603305	.	-	.	ID=exon-XM_006609052.1-17;Dbxref=GeneID:102675893%2CGenbank:XM_006609052.1;Parent=rna-XM_006609052.1
NW_006263353.1	Gnomon	exon	598970	600876	.	-	.	ID=exon-XM_006609052.1-18;Dbxref=GeneID:102675893%2CGenbank:XM_006609052.1;Parent=rna-XM_006609052.1
NW_006263353.1	Gnomon	gene	1074488	1078846	.	-	.	Name=LOC102670925;ID=gene-LOC102670925;Dbxref=GeneID:102670925
NW_006263353.1	Gnomon	gene	1784536	1790688	.	+	.	Name=LOC102670926;ID=gene-LOC102670926;Dbxref=GeneID:102670926
NW_006263353.1	Gnomon	gene	203583	221287	.	+	.	Name=LOC102680331;ID=gene-LOC102680331;Dbxref=GeneID:102680331
NW_006263353.1	Gnomon	CDS	212076	212106	.	+	0	Name=XP_031370845.1;ID=cds-XP_031370845.1;Dbxref=GeneID:102680331%2CGenbank:XP_031370845.1;Parent=rna-XM_031514985.1
NW_006263353.1	Gnomon	CDS	214642	214802	.	+	0	Name=XP_031370845.1;ID=cds-XP_031370845.1;Dbxref=GeneID:102680331%2CGenbank:XP_031370845.1;Parent=rna-XM_031514985.1
NW_006263353.1	Gnomon	CDS	215237	215352	.	+	0	Name=XP_031370845.1;ID=cds-XP_031370845.1;Dbxref=GeneID:102680331%2CGenbank:XP_031370845.1;Parent=rna-XM_031514985.1
NW_006263353.1	Gnomon	CDS	215651	215780	.	+	0	Name=XP_031370845.1;ID=cds-XP_031370845.1;Dbxref=GeneID:102680331%2CGenbank:XP_031370845.1;Parent=rna-XM_031514985.1
NW_006263353.1	Gnomon	CDS	215972	216109	.	+	0	Name=XP_031370845.1;ID=cds-XP_031370845.1;Dbxref=GeneID:102680331%2CGenbank:XP_031370845.1;Parent=rna-XM_031514985.1
NW_006263353.1	Gnomon	CDS	216337	216513	.	+	0	Name=XP_031370845.1;ID=cds-XP_031370845.1;Dbxref=GeneID:102680331%2CGenbank:XP_031370845.1;Parent=rna-XM_031514985.1
NW_006263353.1	Gnomon	CDS	216608	216851	.	+	0	Name=XP_031370845.1;ID=cds-XP_031370845.1;Dbxref=GeneID:102680331%2CGenbank:XP_031370845.1;Parent=rna-XM_031514985.1
NW_006263353.1	Gnomon	CDS	216927	217909	.	+	0	Name=XP_031370845.1;ID=cds-XP_031370845.1;Dbxref=GeneID:102680331%2CGenbank:XP_031370845.1;Parent=rna-XM_031514985.1
NW_006263353.1	Gnomon	CDS	217985	218133	.	+	0	Name=XP_031370845.1;ID=cds-XP_031370845.1;Dbxref=GeneID:102680331%2CGenbank:XP_031370845.1;Parent=rna-XM_031514985.1
NW_006263353.1	Gnomon	CDS	218440	218780	.	+	0	Name=XP_031370845.1;ID=cds-XP_031370845.1;Dbxref=GeneID:102680331%2CGenbank:XP_031370845.1;Parent=rna-XM_031514985.1
NW_006263353.1	Gnomon	CDS	219085	219351	.	+	0	Name=XP_031370845.1;ID=cds-XP_031370845.1;Dbxref=GeneID:102680331%2CGenbank:XP_031370845.1;Parent=rna-XM_031514985.1
NW_006263353.1	Gnomon	CDS	219598	220976	.	+	0	Name=XP_031370845.1;ID=cds-XP_031370845.1;Dbxref=GeneID:102680331%2CGenbank:XP_031370845.1;Parent=rna-XM_031514985.1
NW_006263353.1	Gnomon	exon	2419840	2420107	.	-	.	ID=exon-XR_004151775.1-1;Dbxref=GeneID:116186766%2CGenbank:XR_004151775.1;Parent=rna-XR_004151775.1
NW_006263353.1	Gnomon	exon	2419188	2419523	.	-	.	ID=exon-XR_004151775.1-2;Dbxref=GeneID:116186766%2CGenbank:XR_004151775.1;Parent=rna-XR_004151775.1
NW_006263353.1	Gnomon	exon	2418523	2419076	.	-	.	ID=exon-XR_004151775.1-3;Dbxref=GeneID:116186766%2CGenbank:XR_004151775.1;Parent=rna-XR_004151775.1
NW_006263353.1	Gnomon	CDS	212076	212106	.	+	0	Name=XP_031370846.1;ID=cds-XP_031370846.1;Dbxref=GeneID:102680331%2CGenbank:XP_031370846.1;Parent=rna-XM_031514986.1
NW_006263353.1	Gnomon	CDS	214642	214802	.	+	0	Name=XP_031370846.1;ID=cds-XP_031370846.1;Dbxref=GeneID:102680331%2CGenbank:XP_031370846.1;Parent=rna-XM_031514986.1
NW_006263353.1	Gnomon	CDS	215237	215352	.	+	0	Name=XP_031370846.1;ID=cds-XP_031370846.1;Dbxref=GeneID:102680331%2CGenbank:XP_031370846.1;Parent=rna-XM_031514986.1
NW_006263353.1	Gnomon	CDS	215651	215780	.	+	0	Name=XP_031370846.1;ID=cds-XP_031370846.1;Dbxref=GeneID:102680331%2CGenbank:XP_031370846.1;Parent=rna-XM_031514986.1
NW_006263353.1	Gnomon	CDS	215972	216109	.	+	0	Name=XP_031370846.1;ID=cds-XP_031370846.1;Dbxref=GeneID:102680331%2CGenbank:XP_031370846.1;Parent=rna-XM_031514986.1
NW_006263353.1	Gnomon	CDS	216337	216513	.	+	0	Name=XP_031370846.1;ID=cds-XP_031370846.1;Dbxref=GeneID:102680331%2CGenbank:XP_031370846.1;Parent=rna-XM_031514986.1
NW_006263353.1	Gnomon	CDS	216608	216851	.	+	0	Name=XP_031370846.1;ID=cds-XP_031370846.1;Dbxref=GeneID:102680331%2CGenbank:XP_031370846.1;Parent=rna-XM_031514986.1
NW_006263353.1	Gnomon	CDS	216927	217052	.	+	0	Name=XP_031370846.1;ID=cds-XP_031370846.1;Dbxref=GeneID:102680331%2CGenbank:XP_031370846.1;Parent=rna-XM_031514986.1
NW_006263353.1	Gnomon	CDS	217122	217909	.	+	0	Name=XP_031370846.1;ID=cds-XP_031370846.1;Dbxref=GeneID:102680331%2CGenbank:XP_031370846.1;Parent=rna-XM_031514986.1
NW_006263353.1	Gnomon	CDS	217985	218133	.	+	0	Name=XP_031370846.1;ID=cds-XP_031370846.1;Dbxref=GeneID:102680331%2CGenbank:XP_031370846.1;Parent=rna-XM_031514986.1
NW_006263353.1	Gnomon	CDS	218440	218780	.	+	0	Name=XP_031370846.1;ID=cds-XP_031370846.1;Dbxref=GeneID:102680331%2CGenbank:XP_031370846.1;Parent=rna-XM_031514986.1
NW_006263353.1	Gnomon	CDS	219085	219351	.	+	0	Name=XP_031370846.1;ID=cds-XP_031370846.1;Dbxref=GeneID:102680331%2CGenbank:XP_031370846.1;Parent=rna-XM_031514986.1
NW_006263353.1	Gnomon	CDS	219598	220976	.	+	0	Name=XP_031370846.1;ID=cds-XP_031370846.1;Dbxref=GeneID:102680331%2CGenbank:XP_031370846.1;Parent=rna-XM_031514986.1
NW_006263353.1	Gnomon	exon	3179162	3179480	.	+	.	ID=exon-XM_006609332.2-1;Dbxref=GeneID:102676893%2CGenbank:XM_006609332.2;Parent=rna-XM_006609332.2
NW_006263353.1	Gnomon	exon	3179636	3180287	.	+	.	ID=exon-XM_006609332.2-2;Dbxref=GeneID:102676893%2CGenbank:XM_006609332.2;Parent=rna-XM_006609332.2
NW_006263353.1	Gnomon	exon	2939505	2939728	.	+	.	ID=exon-XM_006609308.2-2;Dbxref=GeneID:102673887%2CGenbank:XM_006609308.2;Parent=rna-XM_006609308.2
NW_006263353.1	Gnomon	exon	2939803	2940366	.	+	.	ID=exon-XM_006609308.2-3;Dbxref=GeneID:102673887%2CGenbank:XM_006609308.2;Parent=rna-XM_006609308.2
NW_006263353.1	Gnomon	exon	2938946	2939364	.	+	.	ID=exon-XM_006609308.2-1;Dbxref=GeneID:102673887%2CGenbank:XM_006609308.2;Parent=rna-XM_006609308.2
NW_006263353.1	Gnomon	CDS	1115805	1115900	.	-	0	Name=XP_031370940.1;ID=cds-XP_031370940.1;Dbxref=GeneID:102671396%2CGenbank:XP_031370940.1;Parent=rna-XM_031515080.1
NW_006263353.1	Gnomon	CDS	1114582	1114750	.	-	0	Name=XP_031370940.1;ID=cds-XP_031370940.1;Dbxref=GeneID:102671396%2CGenbank:XP_031370940.1;Parent=rna-XM_031515080.1
NW_006263353.1	Gnomon	CDS	1113916	1114081	.	-	0	Name=XP_031370940.1;ID=cds-XP_031370940.1;Dbxref=GeneID:102671396%2CGenbank:XP_031370940.1;Parent=rna-XM_031515080.1
NW_006263353.1	Gnomon	CDS	1113229	1113409	.	-	0	Name=XP_031370940.1;ID=cds-XP_031370940.1;Dbxref=GeneID:102671396%2CGenbank:XP_031370940.1;Parent=rna-XM_031515080.1
NW_006263353.1	Gnomon	CDS	1112399	1112556	.	-	0	Name=XP_031370940.1;ID=cds-XP_031370940.1;Dbxref=GeneID:102671396%2CGenbank:XP_031370940.1;Parent=rna-XM_031515080.1
NW_006263353.1	Gnomon	CDS	1111350	1111650	.	-	0	Name=XP_031370940.1;ID=cds-XP_031370940.1;Dbxref=GeneID:102671396%2CGenbank:XP_031370940.1;Parent=rna-XM_031515080.1
NW_006263353.1	Gnomon	CDS	1110564	1110893	.	-	0	Name=XP_031370940.1;ID=cds-XP_031370940.1;Dbxref=GeneID:102671396%2CGenbank:XP_031370940.1;Parent=rna-XM_031515080.1
NW_006263353.1	Gnomon	CDS	1110000	1110032	.	-	0	Name=XP_031370940.1;ID=cds-XP_031370940.1;Dbxref=GeneID:102671396%2CGenbank:XP_031370940.1;Parent=rna-XM_031515080.1
NW_006263353.1	Gnomon	CDS	1109547	1109659	.	-	0	Name=XP_031370940.1;ID=cds-XP_031370940.1;Dbxref=GeneID:102671396%2CGenbank:XP_031370940.1;Parent=rna-XM_031515080.1
NW_006263353.1	Gnomon	CDS	1108291	1108985	.	-	0	Name=XP_031370940.1;ID=cds-XP_031370940.1;Dbxref=GeneID:102671396%2CGenbank:XP_031370940.1;Parent=rna-XM_031515080.1
NW_006263353.1	Gnomon	CDS	1107499	1107737	.	-	0	Name=XP_031370940.1;ID=cds-XP_031370940.1;Dbxref=GeneID:102671396%2CGenbank:XP_031370940.1;Parent=rna-XM_031515080.1
NW_006263353.1	Gnomon	CDS	1106669	1106863	.	-	0	Name=XP_031370940.1;ID=cds-XP_031370940.1;Dbxref=GeneID:102671396%2CGenbank:XP_031370940.1;Parent=rna-XM_031515080.1
NW_006263353.1	Gnomon	CDS	1105446	1105781	.	-	0	Name=XP_031370940.1;ID=cds-XP_031370940.1;Dbxref=GeneID:102671396%2CGenbank:XP_031370940.1;Parent=rna-XM_031515080.1
NW_006263353.1	Gnomon	CDS	1105102	1105170	.	-	0	Name=XP_031370940.1;ID=cds-XP_031370940.1;Dbxref=GeneID:102671396%2CGenbank:XP_031370940.1;Parent=rna-XM_031515080.1
NW_006263353.1	Gnomon	CDS	1104796	1104996	.	-	0	Name=XP_031370940.1;ID=cds-XP_031370940.1;Dbxref=GeneID:102671396%2CGenbank:XP_031370940.1;Parent=rna-XM_031515080.1
NW_006263353.1	Gnomon	CDS	1104278	1104473	.	-	0	Name=XP_031370940.1;ID=cds-XP_031370940.1;Dbxref=GeneID:102671396%2CGenbank:XP_031370940.1;Parent=rna-XM_031515080.1
NW_006263353.1	Gnomon	CDS	1103961	1104047	.	-	0	Name=XP_031370940.1;ID=cds-XP_031370940.1;Dbxref=GeneID:102671396%2CGenbank:XP_031370940.1;Parent=rna-XM_031515080.1
NW_006263353.1	Gnomon	CDS	1103747	1103880	.	-	0	Name=XP_031370940.1;ID=cds-XP_031370940.1;Dbxref=GeneID:102671396%2CGenbank:XP_031370940.1;Parent=rna-XM_031515080.1
NW_006263353.1	Gnomon	CDS	1103496	1103654	.	-	0	Name=XP_031370940.1;ID=cds-XP_031370940.1;Dbxref=GeneID:102671396%2CGenbank:XP_031370940.1;Parent=rna-XM_031515080.1
NW_006263353.1	Gnomon	CDS	1102650	1102841	.	-	0	Name=XP_031370940.1;ID=cds-XP_031370940.1;Dbxref=GeneID:102671396%2CGenbank:XP_031370940.1;Parent=rna-XM_031515080.1
NW_006263353.1	Gnomon	CDS	1102475	1102562	.	-	0	Name=XP_031370940.1;ID=cds-XP_031370940.1;Dbxref=GeneID:102671396%2CGenbank:XP_031370940.1;Parent=rna-XM_031515080.1
NW_006263353.1	Gnomon	CDS	1101736	1101875	.	-	0	Name=XP_031370940.1;ID=cds-XP_031370940.1;Dbxref=GeneID:102671396%2CGenbank:XP_031370940.1;Parent=rna-XM_031515080.1
NW_006263353.1	Gnomon	CDS	1099195	1099339	.	-	0	Name=XP_031370940.1;ID=cds-XP_031370940.1;Dbxref=GeneID:102671396%2CGenbank:XP_031370940.1;Parent=rna-XM_031515080.1
NW_006263353.1	Gnomon	CDS	1098647	1098776	.	-	0	Name=XP_031370940.1;ID=cds-XP_031370940.1;Dbxref=GeneID:102671396%2CGenbank:XP_031370940.1;Parent=rna-XM_031515080.1
NW_006263353.1	Gnomon	CDS	1098344	1098560	.	-	0	Name=XP_031370940.1;ID=cds-XP_031370940.1;Dbxref=GeneID:102671396%2CGenbank:XP_031370940.1;Parent=rna-XM_031515080.1
NW_006263353.1	Gnomon	CDS	1097558	1097830	.	-	0	Name=XP_031370940.1;ID=cds-XP_031370940.1;Dbxref=GeneID:102671396%2CGenbank:XP_031370940.1;Parent=rna-XM_031515080.1
NW_006263353.1	Gnomon	CDS	1097017	1097196	.	-	0	Name=XP_031370940.1;ID=cds-XP_031370940.1;Dbxref=GeneID:102671396%2CGenbank:XP_031370940.1;Parent=rna-XM_031515080.1
NW_006263353.1	Gnomon	CDS	1093950	1093958	.	-	0	Name=XP_031370940.1;ID=cds-XP_031370940.1;Dbxref=GeneID:102671396%2CGenbank:XP_031370940.1;Parent=rna-XM_031515080.1
NW_006263353.1	Gnomon	CDS	1087817	1087889	.	-	0	Name=XP_031370940.1;ID=cds-XP_031370940.1;Dbxref=GeneID:102671396%2CGenbank:XP_031370940.1;Parent=rna-XM_031515080.1
NW_006263353.1	Gnomon	CDS	1087448	1087494	.	-	0	Name=XP_031370940.1;ID=cds-XP_031370940.1;Dbxref=GeneID:102671396%2CGenbank:XP_031370940.1;Parent=rna-XM_031515080.1
NW_006263353.1	Gnomon	CDS	1086342	1086698	.	-	0	Name=XP_031370940.1;ID=cds-XP_031370940.1;Dbxref=GeneID:102671396%2CGenbank:XP_031370940.1;Parent=rna-XM_031515080.1
NW_006263353.1	Gnomon	gene	999697	1001488	.	+	.	Name=LOC102680496;ID=gene-LOC102680496;Dbxref=GeneID:102680496
NW_006263353.1	Gnomon	CDS	2003177	2003481	.	-	0	Name=XP_006609274.1;ID=cds-XP_006609274.1;Dbxref=GeneID:102672238%2CGenbank:XP_006609274.1;Parent=rna-XM_006609211.2
NW_006263353.1	Gnomon	CDS	1987569	1987916	.	-	0	Name=XP_006609274.1;ID=cds-XP_006609274.1;Dbxref=GeneID:102672238%2CGenbank:XP_006609274.1;Parent=rna-XM_006609211.2
NW_006263353.1	Gnomon	CDS	1986704	1986885	.	-	0	Name=XP_006609274.1;ID=cds-XP_006609274.1;Dbxref=GeneID:102672238%2CGenbank:XP_006609274.1;Parent=rna-XM_006609211.2
NW_006263353.1	Gnomon	CDS	1985801	1986192	.	-	0	Name=XP_006609274.1;ID=cds-XP_006609274.1;Dbxref=GeneID:102672238%2CGenbank:XP_006609274.1;Parent=rna-XM_006609211.2
NW_006263353.1	Gnomon	CDS	1984529	1985127	.	-	0	Name=XP_006609274.1;ID=cds-XP_006609274.1;Dbxref=GeneID:102672238%2CGenbank:XP_006609274.1;Parent=rna-XM_006609211.2
NW_006263353.1	Gnomon	CDS	1983848	1984331	.	-	0	Name=XP_006609274.1;ID=cds-XP_006609274.1;Dbxref=GeneID:102672238%2CGenbank:XP_006609274.1;Parent=rna-XM_006609211.2
NW_006263353.1	Gnomon	CDS	1983094	1983505	.	-	0	Name=XP_006609274.1;ID=cds-XP_006609274.1;Dbxref=GeneID:102672238%2CGenbank:XP_006609274.1;Parent=rna-XM_006609211.2
NW_006263353.1	Gnomon	CDS	1982866	1983009	.	-	0	Name=XP_006609274.1;ID=cds-XP_006609274.1;Dbxref=GeneID:102672238%2CGenbank:XP_006609274.1;Parent=rna-XM_006609211.2
NW_006263353.1	Gnomon	CDS	1982647	1982796	.	-	0	Name=XP_006609274.1;ID=cds-XP_006609274.1;Dbxref=GeneID:102672238%2CGenbank:XP_006609274.1;Parent=rna-XM_006609211.2
NW_006263353.1	Gnomon	CDS	1982175	1982562	.	-	0	Name=XP_006609274.1;ID=cds-XP_006609274.1;Dbxref=GeneID:102672238%2CGenbank:XP_006609274.1;Parent=rna-XM_006609211.2
NW_006263353.1	Gnomon	CDS	1981755	1981971	.	-	0	Name=XP_006609274.1;ID=cds-XP_006609274.1;Dbxref=GeneID:102672238%2CGenbank:XP_006609274.1;Parent=rna-XM_006609211.2
NW_006263353.1	Gnomon	CDS	1980751	1980996	.	-	0	Name=XP_006609274.1;ID=cds-XP_006609274.1;Dbxref=GeneID:102672238%2CGenbank:XP_006609274.1;Parent=rna-XM_006609211.2
NW_006263353.1	Gnomon	exon	251703	251971	.	-	.	ID=exon-XM_006609012.2-4;Dbxref=GeneID:102670655%2CGenbank:XM_006609012.2;Parent=rna-XM_006609012.2
NW_006263353.1	Gnomon	exon	252718	252958	.	-	.	ID=exon-XM_006609012.2-1;Dbxref=GeneID:102670655%2CGenbank:XM_006609012.2;Parent=rna-XM_006609012.2
NW_006263353.1	Gnomon	exon	252326	252387	.	-	.	ID=exon-XM_006609012.2-2;Dbxref=GeneID:102670655%2CGenbank:XM_006609012.2;Parent=rna-XM_006609012.2
NW_006263353.1	Gnomon	exon	252132	252246	.	-	.	ID=exon-XM_006609012.2-3;Dbxref=GeneID:102670655%2CGenbank:XM_006609012.2;Parent=rna-XM_006609012.2
NW_006263353.1	Gnomon	exon	235417	235437	.	-	.	ID=exon-XM_031514957.1-1;Dbxref=GeneID:102677780%2CGenbank:XM_031514957.1;Parent=rna-XM_031514957.1
NW_006263353.1	Gnomon	exon	235092	235202	.	-	.	ID=exon-XM_031514957.1-2;Dbxref=GeneID:102677780%2CGenbank:XM_031514957.1;Parent=rna-XM_031514957.1
NW_006263353.1	Gnomon	exon	234811	235025	.	-	.	ID=exon-XM_031514957.1-3;Dbxref=GeneID:102677780%2CGenbank:XM_031514957.1;Parent=rna-XM_031514957.1
NW_006263353.1	Gnomon	exon	234594	234722	.	-	.	ID=exon-XM_031514957.1-4;Dbxref=GeneID:102677780%2CGenbank:XM_031514957.1;Parent=rna-XM_031514957.1
NW_006263353.1	Gnomon	exon	234434	234512	.	-	.	ID=exon-XM_031514957.1-5;Dbxref=GeneID:102677780%2CGenbank:XM_031514957.1;Parent=rna-XM_031514957.1
NW_006263353.1	Gnomon	exon	234194	234331	.	-	.	ID=exon-XM_031514957.1-6;Dbxref=GeneID:102677780%2CGenbank:XM_031514957.1;Parent=rna-XM_031514957.1
NW_006263353.1	Gnomon	gene	2238554	2243647	.	-	.	Name=LOC102679401;ID=gene-LOC102679401;Dbxref=GeneID:102679401
NW_006263353.1	Gnomon	exon	233968	234121	.	-	.	ID=exon-XM_031514957.1-7;Dbxref=GeneID:102677780%2CGenbank:XM_031514957.1;Parent=rna-XM_031514957.1
NW_006263353.1	Gnomon	exon	233752	233891	.	-	.	ID=exon-XM_031514957.1-8;Dbxref=GeneID:102677780%2CGenbank:XM_031514957.1;Parent=rna-XM_031514957.1
NW_006263353.1	Gnomon	exon	233536	233679	.	-	.	ID=exon-XM_031514957.1-9;Dbxref=GeneID:102677780%2CGenbank:XM_031514957.1;Parent=rna-XM_031514957.1
NW_006263353.1	Gnomon	gene	205067	211362	.	-	.	Name=LOC102680463;ID=gene-LOC102680463;Dbxref=GeneID:102680463
NW_006263353.1	Gnomon	gene	1317481	1319174	.	-	.	Name=LOC102679441;ID=gene-LOC102679441;Dbxref=GeneID:102679441
NW_006263353.1	Gnomon	gene	3084799	3088357	.	+	.	Name=LOC102680418;ID=gene-LOC102680418;Dbxref=GeneID:102680418
NW_006263353.1	Gnomon	CDS	2004803	2004885	.	+	0	Name=XP_006609277.1;ID=cds-XP_006609277.1;Dbxref=GeneID:102672473%2CGenbank:XP_006609277.1;Parent=rna-XM_006609214.2
NW_006263353.1	Gnomon	CDS	2006051	2006135	.	+	0	Name=XP_006609277.1;ID=cds-XP_006609277.1;Dbxref=GeneID:102672473%2CGenbank:XP_006609277.1;Parent=rna-XM_006609214.2
NW_006263353.1	Gnomon	CDS	2006272	2006370	.	+	0	Name=XP_006609277.1;ID=cds-XP_006609277.1;Dbxref=GeneID:102672473%2CGenbank:XP_006609277.1;Parent=rna-XM_006609214.2
NW_006263353.1	Gnomon	CDS	2006487	2006739	.	+	0	Name=XP_006609277.1;ID=cds-XP_006609277.1;Dbxref=GeneID:102672473%2CGenbank:XP_006609277.1;Parent=rna-XM_006609214.2
NW_006263353.1	Gnomon	CDS	2006863	2007161	.	+	0	Name=XP_006609277.1;ID=cds-XP_006609277.1;Dbxref=GeneID:102672473%2CGenbank:XP_006609277.1;Parent=rna-XM_006609214.2
NW_006263353.1	Gnomon	CDS	2007226	2007567	.	+	0	Name=XP_006609277.1;ID=cds-XP_006609277.1;Dbxref=GeneID:102672473%2CGenbank:XP_006609277.1;Parent=rna-XM_006609214.2
NW_006263353.1	Gnomon	CDS	2939320	2939364	.	+	0	Name=XP_006609371.1;ID=cds-XP_006609371.1;Dbxref=GeneID:102673887%2CGenbank:XP_006609371.1;Parent=rna-XM_006609308.2
NW_006263353.1	Gnomon	CDS	2939505	2939728	.	+	0	Name=XP_006609371.1;ID=cds-XP_006609371.1;Dbxref=GeneID:102673887%2CGenbank:XP_006609371.1;Parent=rna-XM_006609308.2
NW_006263353.1	Gnomon	CDS	2939803	2940262	.	+	0	Name=XP_006609371.1;ID=cds-XP_006609371.1;Dbxref=GeneID:102673887%2CGenbank:XP_006609371.1;Parent=rna-XM_006609308.2
NW_006263353.1	Gnomon	mRNA	857801	892567	.	+	.	Name=XM_006609074.2;ID=rna-XM_006609074.2;Dbxref=GeneID:102678661%2CGenbank:XM_006609074.2;Parent=gene-LOC102678661
NW_006263353.1	Gnomon	CDS	925493	925892	.	-	0	Name=XP_006609131.1;ID=cds-XP_006609131.1;Dbxref=GeneID:102677873%2CGenbank:XP_006609131.1;Parent=rna-XM_006609068.1
NW_006263353.1	Gnomon	CDS	924717	924795	.	-	0	Name=XP_006609131.1;ID=cds-XP_006609131.1;Dbxref=GeneID:102677873%2CGenbank:XP_006609131.1;Parent=rna-XM_006609068.1
NW_006263353.1	Gnomon	CDS	924233	924459	.	-	0	Name=XP_006609131.1;ID=cds-XP_006609131.1;Dbxref=GeneID:102677873%2CGenbank:XP_006609131.1;Parent=rna-XM_006609068.1
NW_006263353.1	Gnomon	CDS	923251	923891	.	-	0	Name=XP_006609131.1;ID=cds-XP_006609131.1;Dbxref=GeneID:102677873%2CGenbank:XP_006609131.1;Parent=rna-XM_006609068.1
NW_006263353.1	Gnomon	exon	2275337	2275494	.	+	.	ID=exon-XM_006609249.2-1;Dbxref=GeneID:102677090%2CGenbank:XM_006609249.2;Parent=rna-XM_006609249.2
NW_006263353.1	Gnomon	exon	2277295	2277670	.	+	.	ID=exon-XM_006609249.2-4;Dbxref=GeneID:102677090%2CGenbank:XM_006609249.2;Parent=rna-XM_006609249.2
NW_006263353.1	Gnomon	exon	2277763	2278259	.	+	.	ID=exon-XM_006609249.2-5;Dbxref=GeneID:102677090%2CGenbank:XM_006609249.2;Parent=rna-XM_006609249.2
NW_006263353.1	Gnomon	exon	2276547	2276737	.	+	.	ID=exon-XM_006609249.2-2;Dbxref=GeneID:102677090%2CGenbank:XM_006609249.2;Parent=rna-XM_006609249.2
NW_006263353.1	Gnomon	exon	2276937	2277210	.	+	.	ID=exon-XM_006609249.2-3;Dbxref=GeneID:102677090%2CGenbank:XM_006609249.2;Parent=rna-XM_006609249.2
NW_006263353.1	Gnomon	exon	2278344	2278712	.	+	.	ID=exon-XM_006609249.2-6;Dbxref=GeneID:102677090%2CGenbank:XM_006609249.2;Parent=rna-XM_006609249.2
NW_006263353.1	Gnomon	mRNA	203585	221287	.	+	.	Name=XM_031514982.1;ID=rna-XM_031514982.1;Dbxref=GeneID:102680331%2CGenbank:XM_031514982.1;Parent=gene-LOC102680331
NW_006263353.1	Gnomon	mRNA	3050795	3074354	.	-	.	Name=XM_006609323.2;ID=rna-XM_006609323.2;Dbxref=GeneID:102675674%2CGenbank:XM_006609323.2;Parent=gene-LOC102675674
NW_006263353.1	Gnomon	lnc_RNA	944415	947490	.	-	.	Name=XR_420770.2;ID=rna-XR_420770.2;Dbxref=GeneID:102680075%2CGenbank:XR_420770.2;Parent=gene-LOC102680075
NW_006263353.1	Gnomon	exon	970342	970702	.	+	.	ID=exon-XM_006609083.2-2;Dbxref=GeneID:102679523%2CGenbank:XM_006609083.2;Parent=rna-XM_006609083.2
NW_006263353.1	Gnomon	exon	971012	971386	.	+	.	ID=exon-XM_006609083.2-3;Dbxref=GeneID:102679523%2CGenbank:XM_006609083.2;Parent=rna-XM_006609083.2
NW_006263353.1	Gnomon	exon	971488	971994	.	+	.	ID=exon-XM_006609083.2-4;Dbxref=GeneID:102679523%2CGenbank:XM_006609083.2;Parent=rna-XM_006609083.2
NW_006263353.1	Gnomon	exon	961820	962258	.	+	.	ID=exon-XM_006609083.2-1;Dbxref=GeneID:102679523%2CGenbank:XM_006609083.2;Parent=rna-XM_006609083.2
NW_006263353.1	Gnomon	exon	249162	249309	.	+	.	ID=exon-XM_006609013.2-1;Dbxref=GeneID:102670791%2CGenbank:XM_006609013.2;Parent=rna-XM_006609013.2
NW_006263353.1	Gnomon	exon	249530	249732	.	+	.	ID=exon-XM_006609013.2-2;Dbxref=GeneID:102670791%2CGenbank:XM_006609013.2;Parent=rna-XM_006609013.2
NW_006263353.1	Gnomon	exon	250443	250574	.	+	.	ID=exon-XM_006609013.2-5;Dbxref=GeneID:102670791%2CGenbank:XM_006609013.2;Parent=rna-XM_006609013.2
NW_006263353.1	Gnomon	exon	250648	250779	.	+	.	ID=exon-XM_006609013.2-6;Dbxref=GeneID:102670791%2CGenbank:XM_006609013.2;Parent=rna-XM_006609013.2
NW_006263353.1	Gnomon	exon	249821	250007	.	+	.	ID=exon-XM_006609013.2-3;Dbxref=GeneID:102670791%2CGenbank:XM_006609013.2;Parent=rna-XM_006609013.2
NW_006263353.1	Gnomon	exon	250104	250388	.	+	.	ID=exon-XM_006609013.2-4;Dbxref=GeneID:102670791%2CGenbank:XM_006609013.2;Parent=rna-XM_006609013.2
NW_006263353.1	Gnomon	exon	250872	251372	.	+	.	ID=exon-XM_006609013.2-7;Dbxref=GeneID:102670791%2CGenbank:XM_006609013.2;Parent=rna-XM_006609013.2
NW_006263353.1	Gnomon	exon	251451	251889	.	+	.	ID=exon-XM_006609013.2-8;Dbxref=GeneID:102670791%2CGenbank:XM_006609013.2;Parent=rna-XM_006609013.2
NW_006263353.1	Gnomon	CDS	2935631	2935813	.	+	0	Name=XP_006609370.1;ID=cds-XP_006609370.1;Dbxref=GeneID:102673757%2CGenbank:XP_006609370.1;Parent=rna-XM_006609307.1
NW_006263353.1	Gnomon	CDS	2936230	2936662	.	+	0	Name=XP_006609370.1;ID=cds-XP_006609370.1;Dbxref=GeneID:102673757%2CGenbank:XP_006609370.1;Parent=rna-XM_006609307.1
NW_006263353.1	Gnomon	CDS	2936750	2937160	.	+	0	Name=XP_006609370.1;ID=cds-XP_006609370.1;Dbxref=GeneID:102673757%2CGenbank:XP_006609370.1;Parent=rna-XM_006609307.1
NW_006263353.1	Gnomon	CDS	2937236	2937432	.	+	0	Name=XP_006609370.1;ID=cds-XP_006609370.1;Dbxref=GeneID:102673757%2CGenbank:XP_006609370.1;Parent=rna-XM_006609307.1
NW_006263353.1	Gnomon	CDS	2937565	2937664	.	+	0	Name=XP_006609370.1;ID=cds-XP_006609370.1;Dbxref=GeneID:102673757%2CGenbank:XP_006609370.1;Parent=rna-XM_006609307.1
NW_006263353.1	Gnomon	CDS	2937967	2938199	.	+	0	Name=XP_006609370.1;ID=cds-XP_006609370.1;Dbxref=GeneID:102673757%2CGenbank:XP_006609370.1;Parent=rna-XM_006609307.1
NW_006263353.1	Gnomon	mRNA	1086306	1115900	.	-	.	Name=XM_031515080.1;ID=rna-XM_031515080.1;Dbxref=GeneID:102671396%2CGenbank:XM_031515080.1;Parent=gene-LOC102671396
NW_006263353.1	Gnomon	exon	1780036	1780182	.	-	.	ID=exon-XM_006609202.2-5;Dbxref=GeneID:102670792%2CGenbank:XM_006609202.2;Parent=rna-XM_006609202.2
NW_006263353.1	Gnomon	exon	1780940	1781184	.	-	.	ID=exon-XM_006609202.2-1;Dbxref=GeneID:102670792%2CGenbank:XM_006609202.2;Parent=rna-XM_006609202.2
NW_006263353.1	Gnomon	exon	1780757	1780872	.	-	.	ID=exon-XM_006609202.2-2;Dbxref=GeneID:102670792%2CGenbank:XM_006609202.2;Parent=rna-XM_006609202.2
NW_006263353.1	Gnomon	exon	1780423	1780671	.	-	.	ID=exon-XM_006609202.2-3;Dbxref=GeneID:102670792%2CGenbank:XM_006609202.2;Parent=rna-XM_006609202.2
NW_006263353.1	Gnomon	exon	1780243	1780324	.	-	.	ID=exon-XM_006609202.2-4;Dbxref=GeneID:102670792%2CGenbank:XM_006609202.2;Parent=rna-XM_006609202.2
NW_006263353.1	Gnomon	CDS	1307909	1307929	.	-	0	Name=XP_031370945.1;ID=cds-XP_031370945.1;Dbxref=GeneID:102680032%2CGenbank:XP_031370945.1;Parent=rna-XM_031515085.1
NW_006263353.1	Gnomon	CDS	1305508	1305627	.	-	0	Name=XP_031370945.1;ID=cds-XP_031370945.1;Dbxref=GeneID:102680032%2CGenbank:XP_031370945.1;Parent=rna-XM_031515085.1
NW_006263353.1	Gnomon	CDS	1305226	1305365	.	-	0	Name=XP_031370945.1;ID=cds-XP_031370945.1;Dbxref=GeneID:102680032%2CGenbank:XP_031370945.1;Parent=rna-XM_031515085.1
NW_006263353.1	Gnomon	CDS	1303533	1303788	.	-	0	Name=XP_031370945.1;ID=cds-XP_031370945.1;Dbxref=GeneID:102680032%2CGenbank:XP_031370945.1;Parent=rna-XM_031515085.1
NW_006263353.1	Gnomon	CDS	1303181	1303454	.	-	0	Name=XP_031370945.1;ID=cds-XP_031370945.1;Dbxref=GeneID:102680032%2CGenbank:XP_031370945.1;Parent=rna-XM_031515085.1
NW_006263353.1	Gnomon	CDS	1301951	1303107	.	-	0	Name=XP_031370945.1;ID=cds-XP_031370945.1;Dbxref=GeneID:102680032%2CGenbank:XP_031370945.1;Parent=rna-XM_031515085.1
NW_006263353.1	Gnomon	CDS	1301689	1301861	.	-	0	Name=XP_031370945.1;ID=cds-XP_031370945.1;Dbxref=GeneID:102680032%2CGenbank:XP_031370945.1;Parent=rna-XM_031515085.1
NW_006263353.1	Gnomon	CDS	1301235	1301613	.	-	0	Name=XP_031370945.1;ID=cds-XP_031370945.1;Dbxref=GeneID:102680032%2CGenbank:XP_031370945.1;Parent=rna-XM_031515085.1
NW_006263353.1	Gnomon	CDS	1299132	1301002	.	-	0	Name=XP_031370945.1;ID=cds-XP_031370945.1;Dbxref=GeneID:102680032%2CGenbank:XP_031370945.1;Parent=rna-XM_031515085.1
NW_006263353.1	Gnomon	CDS	1298819	1299047	.	-	0	Name=XP_031370945.1;ID=cds-XP_031370945.1;Dbxref=GeneID:102680032%2CGenbank:XP_031370945.1;Parent=rna-XM_031515085.1
NW_006263353.1	Gnomon	CDS	1298532	1298729	.	-	0	Name=XP_031370945.1;ID=cds-XP_031370945.1;Dbxref=GeneID:102680032%2CGenbank:XP_031370945.1;Parent=rna-XM_031515085.1
NW_006263353.1	Gnomon	CDS	1298004	1298078	.	-	0	Name=XP_031370945.1;ID=cds-XP_031370945.1;Dbxref=GeneID:102680032%2CGenbank:XP_031370945.1;Parent=rna-XM_031515085.1
NW_006263353.1	Gnomon	CDS	1295099	1297317	.	-	0	Name=XP_031370945.1;ID=cds-XP_031370945.1;Dbxref=GeneID:102680032%2CGenbank:XP_031370945.1;Parent=rna-XM_031515085.1
NW_006263353.1	Gnomon	CDS	1294592	1295015	.	-	0	Name=XP_031370945.1;ID=cds-XP_031370945.1;Dbxref=GeneID:102680032%2CGenbank:XP_031370945.1;Parent=rna-XM_031515085.1
NW_006263353.1	Gnomon	CDS	1294261	1294389	.	-	0	Name=XP_031370945.1;ID=cds-XP_031370945.1;Dbxref=GeneID:102680032%2CGenbank:XP_031370945.1;Parent=rna-XM_031515085.1
NW_006263353.1	Gnomon	CDS	1293102	1293476	.	-	0	Name=XP_031370945.1;ID=cds-XP_031370945.1;Dbxref=GeneID:102680032%2CGenbank:XP_031370945.1;Parent=rna-XM_031515085.1
NW_006263353.1	Gnomon	CDS	1292862	1293018	.	-	0	Name=XP_031370945.1;ID=cds-XP_031370945.1;Dbxref=GeneID:102680032%2CGenbank:XP_031370945.1;Parent=rna-XM_031515085.1
NW_006263353.1	Gnomon	CDS	1292700	1292785	.	-	0	Name=XP_031370945.1;ID=cds-XP_031370945.1;Dbxref=GeneID:102680032%2CGenbank:XP_031370945.1;Parent=rna-XM_031515085.1
NW_006263353.1	Gnomon	CDS	1292505	1292572	.	-	0	Name=XP_031370945.1;ID=cds-XP_031370945.1;Dbxref=GeneID:102680032%2CGenbank:XP_031370945.1;Parent=rna-XM_031515085.1
NW_006263353.1	Gnomon	CDS	1292257	1292429	.	-	0	Name=XP_031370945.1;ID=cds-XP_031370945.1;Dbxref=GeneID:102680032%2CGenbank:XP_031370945.1;Parent=rna-XM_031515085.1
NW_006263353.1	Gnomon	CDS	1291467	1292140	.	-	0	Name=XP_031370945.1;ID=cds-XP_031370945.1;Dbxref=GeneID:102680032%2CGenbank:XP_031370945.1;Parent=rna-XM_031515085.1
NW_006263353.1	Gnomon	exon	2468997	2469160	.	+	.	ID=exon-XM_031514964.1-17;Dbxref=GeneID:102679645%2CGenbank:XM_031514964.1;Parent=rna-XM_031514964.1
NW_006263353.1	Gnomon	exon	2469342	2469596	.	+	.	ID=exon-XM_031514964.1-18;Dbxref=GeneID:102679645%2CGenbank:XM_031514964.1;Parent=rna-XM_031514964.1
NW_006263353.1	Gnomon	exon	2468292	2468482	.	+	.	ID=exon-XM_031514964.1-15;Dbxref=GeneID:102679645%2CGenbank:XM_031514964.1;Parent=rna-XM_031514964.1
NW_006263353.1	Gnomon	exon	2468589	2468928	.	+	.	ID=exon-XM_031514964.1-16;Dbxref=GeneID:102679645%2CGenbank:XM_031514964.1;Parent=rna-XM_031514964.1
NW_006263353.1	Gnomon	exon	2469674	2469914	.	+	.	ID=exon-XM_031514964.1-19;Dbxref=GeneID:102679645%2CGenbank:XM_031514964.1;Parent=rna-XM_031514964.1
NW_006263353.1	Gnomon	exon	2466295	2466521	.	+	.	ID=exon-XM_031514964.1-10;Dbxref=GeneID:102679645%2CGenbank:XM_031514964.1;Parent=rna-XM_031514964.1
NW_006263353.1	Gnomon	exon	2467598	2467809	.	+	.	ID=exon-XM_031514964.1-13;Dbxref=GeneID:102679645%2CGenbank:XM_031514964.1;Parent=rna-XM_031514964.1
NW_006263353.1	Gnomon	exon	2467896	2468011	.	+	.	ID=exon-XM_031514964.1-14;Dbxref=GeneID:102679645%2CGenbank:XM_031514964.1;Parent=rna-XM_031514964.1
NW_006263353.1	Gnomon	exon	2466674	2467158	.	+	.	ID=exon-XM_031514964.1-11;Dbxref=GeneID:102679645%2CGenbank:XM_031514964.1;Parent=rna-XM_031514964.1
NW_006263353.1	Gnomon	exon	2467335	2467512	.	+	.	ID=exon-XM_031514964.1-12;Dbxref=GeneID:102679645%2CGenbank:XM_031514964.1;Parent=rna-XM_031514964.1
NW_006263353.1	Gnomon	exon	1276877	1277400	.	-	.	ID=exon-XM_006609172.2-10;Dbxref=GeneID:102678833%2CGenbank:XM_006609172.2;Parent=rna-XM_006609172.2
NW_006263353.1	Gnomon	exon	1980689	1980996	.	-	.	ID=exon-XM_031515062.1-13;Dbxref=GeneID:102672238%2CGenbank:XM_031515062.1;Parent=rna-XM_031515062.1
NW_006263353.1	Gnomon	exon	1982175	1982562	.	-	.	ID=exon-XM_031515062.1-11;Dbxref=GeneID:102672238%2CGenbank:XM_031515062.1;Parent=rna-XM_031515062.1
NW_006263353.1	Gnomon	exon	1981755	1981986	.	-	.	ID=exon-XM_031515062.1-12;Dbxref=GeneID:102672238%2CGenbank:XM_031515062.1;Parent=rna-XM_031515062.1
NW_006263353.1	Gnomon	exon	1982647	1982796	.	-	.	ID=exon-XM_031515062.1-10;Dbxref=GeneID:102672238%2CGenbank:XM_031515062.1;Parent=rna-XM_031515062.1
NW_006263353.1	Gnomon	exon	2475885	2476155	.	+	.	ID=exon-XM_031514964.1-39;Dbxref=GeneID:102679645%2CGenbank:XM_031514964.1;Parent=rna-XM_031514964.1
NW_006263353.1	Gnomon	exon	2475169	2475287	.	+	.	ID=exon-XM_031514964.1-37;Dbxref=GeneID:102679645%2CGenbank:XM_031514964.1;Parent=rna-XM_031514964.1
NW_006263353.1	Gnomon	exon	2475359	2475695	.	+	.	ID=exon-XM_031514964.1-38;Dbxref=GeneID:102679645%2CGenbank:XM_031514964.1;Parent=rna-XM_031514964.1
NW_006263353.1	Gnomon	exon	2473278	2473461	.	+	.	ID=exon-XM_031514964.1-31;Dbxref=GeneID:102679645%2CGenbank:XM_031514964.1;Parent=rna-XM_031514964.1
NW_006263353.1	Gnomon	exon	2473523	2473663	.	+	.	ID=exon-XM_031514964.1-32;Dbxref=GeneID:102679645%2CGenbank:XM_031514964.1;Parent=rna-XM_031514964.1
NW_006263353.1	Gnomon	exon	2472967	2473187	.	+	.	ID=exon-XM_031514964.1-30;Dbxref=GeneID:102679645%2CGenbank:XM_031514964.1;Parent=rna-XM_031514964.1
NW_006263353.1	Gnomon	exon	636487	636787	.	+	.	ID=exon-XM_031515014.1-1;Dbxref=GeneID:102678196%2CGenbank:XM_031515014.1;Parent=rna-XM_031515014.1
NW_006263353.1	Gnomon	exon	2474705	2474850	.	+	.	ID=exon-XM_031514964.1-35;Dbxref=GeneID:102679645%2CGenbank:XM_031514964.1;Parent=rna-XM_031514964.1
NW_006263353.1	Gnomon	exon	665506	665734	.	+	.	ID=exon-XM_031515014.1-2;Dbxref=GeneID:102678196%2CGenbank:XM_031515014.1;Parent=rna-XM_031515014.1
NW_006263353.1	Gnomon	exon	2474917	2475115	.	+	.	ID=exon-XM_031514964.1-36;Dbxref=GeneID:102679645%2CGenbank:XM_031514964.1;Parent=rna-XM_031514964.1
NW_006263353.1	Gnomon	exon	666236	666561	.	+	.	ID=exon-XM_031515014.1-3;Dbxref=GeneID:102678196%2CGenbank:XM_031515014.1;Parent=rna-XM_031515014.1
NW_006263353.1	Gnomon	exon	2473742	2474089	.	+	.	ID=exon-XM_031514964.1-33;Dbxref=GeneID:102679645%2CGenbank:XM_031514964.1;Parent=rna-XM_031514964.1
NW_006263353.1	Gnomon	exon	668187	668835	.	+	.	ID=exon-XM_031515014.1-4;Dbxref=GeneID:102678196%2CGenbank:XM_031515014.1;Parent=rna-XM_031515014.1
NW_006263353.1	Gnomon	exon	2474430	2474619	.	+	.	ID=exon-XM_031514964.1-34;Dbxref=GeneID:102679645%2CGenbank:XM_031514964.1;Parent=rna-XM_031514964.1
NW_006263353.1	Gnomon	exon	2472349	2472548	.	+	.	ID=exon-XM_031514964.1-28;Dbxref=GeneID:102679645%2CGenbank:XM_031514964.1;Parent=rna-XM_031514964.1
NW_006263353.1	Gnomon	exon	2472752	2472890	.	+	.	ID=exon-XM_031514964.1-29;Dbxref=GeneID:102679645%2CGenbank:XM_031514964.1;Parent=rna-XM_031514964.1
NW_006263353.1	Gnomon	exon	2471706	2471926	.	+	.	ID=exon-XM_031514964.1-26;Dbxref=GeneID:102679645%2CGenbank:XM_031514964.1;Parent=rna-XM_031514964.1
NW_006263353.1	Gnomon	exon	2472015	2472100	.	+	.	ID=exon-XM_031514964.1-27;Dbxref=GeneID:102679645%2CGenbank:XM_031514964.1;Parent=rna-XM_031514964.1
NW_006263353.1	Gnomon	exon	2469991	2470190	.	+	.	ID=exon-XM_031514964.1-20;Dbxref=GeneID:102679645%2CGenbank:XM_031514964.1;Parent=rna-XM_031514964.1
NW_006263353.1	Gnomon	exon	2470286	2470457	.	+	.	ID=exon-XM_031514964.1-21;Dbxref=GeneID:102679645%2CGenbank:XM_031514964.1;Parent=rna-XM_031514964.1
NW_006263353.1	Gnomon	exon	2470955	2471185	.	+	.	ID=exon-XM_031514964.1-24;Dbxref=GeneID:102679645%2CGenbank:XM_031514964.1;Parent=rna-XM_031514964.1
NW_006263353.1	Gnomon	exon	2471292	2471497	.	+	.	ID=exon-XM_031514964.1-25;Dbxref=GeneID:102679645%2CGenbank:XM_031514964.1;Parent=rna-XM_031514964.1
NW_006263353.1	Gnomon	exon	2470525	2470670	.	+	.	ID=exon-XM_031514964.1-22;Dbxref=GeneID:102679645%2CGenbank:XM_031514964.1;Parent=rna-XM_031514964.1
NW_006263353.1	Gnomon	exon	2470743	2470881	.	+	.	ID=exon-XM_031514964.1-23;Dbxref=GeneID:102679645%2CGenbank:XM_031514964.1;Parent=rna-XM_031514964.1
NW_006263353.1	Gnomon	exon	2482079	2482318	.	+	.	ID=exon-XM_031514964.1-59;Dbxref=GeneID:102679645%2CGenbank:XM_031514964.1;Parent=rna-XM_031514964.1
NW_006263353.1	Gnomon	exon	2480093	2480244	.	+	.	ID=exon-XM_031514964.1-53;Dbxref=GeneID:102679645%2CGenbank:XM_031514964.1;Parent=rna-XM_031514964.1
NW_006263353.1	Gnomon	exon	2480328	2480581	.	+	.	ID=exon-XM_031514964.1-54;Dbxref=GeneID:102679645%2CGenbank:XM_031514964.1;Parent=rna-XM_031514964.1
NW_006263353.1	Gnomon	exon	2479660	2479815	.	+	.	ID=exon-XM_031514964.1-51;Dbxref=GeneID:102679645%2CGenbank:XM_031514964.1;Parent=rna-XM_031514964.1
NW_006263353.1	Gnomon	exon	2479878	2480013	.	+	.	ID=exon-XM_031514964.1-52;Dbxref=GeneID:102679645%2CGenbank:XM_031514964.1;Parent=rna-XM_031514964.1
NW_006263353.1	Gnomon	exon	2481495	2481681	.	+	.	ID=exon-XM_031514964.1-57;Dbxref=GeneID:102679645%2CGenbank:XM_031514964.1;Parent=rna-XM_031514964.1
NW_006263353.1	Gnomon	exon	2481740	2482001	.	+	.	ID=exon-XM_031514964.1-58;Dbxref=GeneID:102679645%2CGenbank:XM_031514964.1;Parent=rna-XM_031514964.1
NW_006263353.1	Gnomon	exon	2480657	2481085	.	+	.	ID=exon-XM_031514964.1-55;Dbxref=GeneID:102679645%2CGenbank:XM_031514964.1;Parent=rna-XM_031514964.1
NW_006263353.1	Gnomon	exon	2481158	2481434	.	+	.	ID=exon-XM_031514964.1-56;Dbxref=GeneID:102679645%2CGenbank:XM_031514964.1;Parent=rna-XM_031514964.1
NW_006263353.1	Gnomon	exon	2479424	2479579	.	+	.	ID=exon-XM_031514964.1-50;Dbxref=GeneID:102679645%2CGenbank:XM_031514964.1;Parent=rna-XM_031514964.1
NW_006263353.1	Gnomon	exon	2478701	2478838	.	+	.	ID=exon-XM_031514964.1-48;Dbxref=GeneID:102679645%2CGenbank:XM_031514964.1;Parent=rna-XM_031514964.1
NW_006263353.1	Gnomon	exon	2479057	2479353	.	+	.	ID=exon-XM_031514964.1-49;Dbxref=GeneID:102679645%2CGenbank:XM_031514964.1;Parent=rna-XM_031514964.1
NW_006263353.1	Gnomon	exon	2476883	2477201	.	+	.	ID=exon-XM_031514964.1-42;Dbxref=GeneID:102679645%2CGenbank:XM_031514964.1;Parent=rna-XM_031514964.1
NW_006263353.1	Gnomon	exon	2477294	2477520	.	+	.	ID=exon-XM_031514964.1-43;Dbxref=GeneID:102679645%2CGenbank:XM_031514964.1;Parent=rna-XM_031514964.1
NW_006263353.1	Gnomon	exon	2476230	2476430	.	+	.	ID=exon-XM_031514964.1-40;Dbxref=GeneID:102679645%2CGenbank:XM_031514964.1;Parent=rna-XM_031514964.1
NW_006263353.1	Gnomon	exon	2476519	2476764	.	+	.	ID=exon-XM_031514964.1-41;Dbxref=GeneID:102679645%2CGenbank:XM_031514964.1;Parent=rna-XM_031514964.1
NW_006263353.1	Gnomon	exon	2478182	2478349	.	+	.	ID=exon-XM_031514964.1-46;Dbxref=GeneID:102679645%2CGenbank:XM_031514964.1;Parent=rna-XM_031514964.1
NW_006263353.1	Gnomon	exon	2478407	2478622	.	+	.	ID=exon-XM_031514964.1-47;Dbxref=GeneID:102679645%2CGenbank:XM_031514964.1;Parent=rna-XM_031514964.1
NW_006263353.1	Gnomon	exon	2477619	2477841	.	+	.	ID=exon-XM_031514964.1-44;Dbxref=GeneID:102679645%2CGenbank:XM_031514964.1;Parent=rna-XM_031514964.1
NW_006263353.1	Gnomon	exon	2477929	2478105	.	+	.	ID=exon-XM_031514964.1-45;Dbxref=GeneID:102679645%2CGenbank:XM_031514964.1;Parent=rna-XM_031514964.1
NW_006263353.1	Gnomon	exon	2483485	2483698	.	+	.	ID=exon-XM_031514964.1-64;Dbxref=GeneID:102679645%2CGenbank:XM_031514964.1;Parent=rna-XM_031514964.1
NW_006263353.1	Gnomon	exon	2483057	2483178	.	+	.	ID=exon-XM_031514964.1-62;Dbxref=GeneID:102679645%2CGenbank:XM_031514964.1;Parent=rna-XM_031514964.1
NW_006263353.1	Gnomon	exon	2483257	2483418	.	+	.	ID=exon-XM_031514964.1-63;Dbxref=GeneID:102679645%2CGenbank:XM_031514964.1;Parent=rna-XM_031514964.1
NW_006263353.1	Gnomon	exon	2482402	2482711	.	+	.	ID=exon-XM_031514964.1-60;Dbxref=GeneID:102679645%2CGenbank:XM_031514964.1;Parent=rna-XM_031514964.1
NW_006263353.1	Gnomon	exon	2482801	2482990	.	+	.	ID=exon-XM_031514964.1-61;Dbxref=GeneID:102679645%2CGenbank:XM_031514964.1;Parent=rna-XM_031514964.1
NW_006263353.1	Gnomon	mRNA	984043	987532	.	+	.	Name=XM_006609075.2;ID=rna-XM_006609075.2;Dbxref=GeneID:102679094%2CGenbank:XM_006609075.2;Parent=gene-LOC102679094
NW_006263353.1	Gnomon	mRNA	203583	221287	.	+	.	Name=XM_031514981.1;ID=rna-XM_031514981.1;Dbxref=GeneID:102680331%2CGenbank:XM_031514981.1;Parent=gene-LOC102680331
NW_006263353.1	Gnomon	exon	196816	197411	.	+	.	ID=exon-XM_031514956.1-9;Dbxref=GeneID:102680599%2CGenbank:XM_031514956.1;Parent=rna-XM_031514956.1
NW_006263353.1	Gnomon	exon	193672	193782	.	+	.	ID=exon-XM_031514956.1-3;Dbxref=GeneID:102680599%2CGenbank:XM_031514956.1;Parent=rna-XM_031514956.1
NW_006263353.1	Gnomon	exon	193995	194192	.	+	.	ID=exon-XM_031514956.1-4;Dbxref=GeneID:102680599%2CGenbank:XM_031514956.1;Parent=rna-XM_031514956.1
NW_006263353.1	Gnomon	exon	192490	193180	.	+	.	ID=exon-XM_031514956.1-1;Dbxref=GeneID:102680599%2CGenbank:XM_031514956.1;Parent=rna-XM_031514956.1
NW_006263353.1	Gnomon	exon	193380	193467	.	+	.	ID=exon-XM_031514956.1-2;Dbxref=GeneID:102680599%2CGenbank:XM_031514956.1;Parent=rna-XM_031514956.1
NW_006263353.1	Gnomon	exon	196172	196330	.	+	.	ID=exon-XM_031514956.1-7;Dbxref=GeneID:102680599%2CGenbank:XM_031514956.1;Parent=rna-XM_031514956.1
NW_006263353.1	Gnomon	exon	196413	196716	.	+	.	ID=exon-XM_031514956.1-8;Dbxref=GeneID:102680599%2CGenbank:XM_031514956.1;Parent=rna-XM_031514956.1
NW_006263353.1	Gnomon	exon	194283	194625	.	+	.	ID=exon-XM_031514956.1-5;Dbxref=GeneID:102680599%2CGenbank:XM_031514956.1;Parent=rna-XM_031514956.1
NW_006263353.1	Gnomon	exon	194802	194894	.	+	.	ID=exon-XM_031514956.1-6;Dbxref=GeneID:102680599%2CGenbank:XM_031514956.1;Parent=rna-XM_031514956.1
NW_006263353.1	Gnomon	exon	3255746	3256000	.	-	.	ID=exon-XM_006609333.2-8;Dbxref=GeneID:102677145%2CGenbank:XM_006609333.2;Parent=rna-XM_006609333.2
NW_006263353.1	Gnomon	exon	3256784	3257062	.	-	.	ID=exon-XM_006609333.2-6;Dbxref=GeneID:102677145%2CGenbank:XM_006609333.2;Parent=rna-XM_006609333.2
NW_006263353.1	Gnomon	CDS	2004719	2004885	.	+	0	Name=XP_006609276.1;ID=cds-XP_006609276.1;Dbxref=GeneID:102672473%2CGenbank:XP_006609276.1;Parent=rna-XM_006609213.2
NW_006263353.1	Gnomon	CDS	2006051	2006135	.	+	0	Name=XP_006609276.1;ID=cds-XP_006609276.1;Dbxref=GeneID:102672473%2CGenbank:XP_006609276.1;Parent=rna-XM_006609213.2
NW_006263353.1	Gnomon	CDS	2006272	2006370	.	+	0	Name=XP_006609276.1;ID=cds-XP_006609276.1;Dbxref=GeneID:102672473%2CGenbank:XP_006609276.1;Parent=rna-XM_006609213.2
NW_006263353.1	Gnomon	CDS	2006487	2006739	.	+	0	Name=XP_006609276.1;ID=cds-XP_006609276.1;Dbxref=GeneID:102672473%2CGenbank:XP_006609276.1;Parent=rna-XM_006609213.2
NW_006263353.1	Gnomon	CDS	2006863	2007161	.	+	0	Name=XP_006609276.1;ID=cds-XP_006609276.1;Dbxref=GeneID:102672473%2CGenbank:XP_006609276.1;Parent=rna-XM_006609213.2
NW_006263353.1	Gnomon	CDS	2007226	2007567	.	+	0	Name=XP_006609276.1;ID=cds-XP_006609276.1;Dbxref=GeneID:102672473%2CGenbank:XP_006609276.1;Parent=rna-XM_006609213.2
NW_006263353.1	Gnomon	exon	3256071	3256310	.	-	.	ID=exon-XM_006609333.2-7;Dbxref=GeneID:102677145%2CGenbank:XM_006609333.2;Parent=rna-XM_006609333.2
NW_006263353.1	Gnomon	exon	3261257	3261404	.	-	.	ID=exon-XM_006609333.2-4;Dbxref=GeneID:102677145%2CGenbank:XM_006609333.2;Parent=rna-XM_006609333.2
NW_006263353.1	Gnomon	exon	3257362	3257714	.	-	.	ID=exon-XM_006609333.2-5;Dbxref=GeneID:102677145%2CGenbank:XM_006609333.2;Parent=rna-XM_006609333.2
NW_006263353.1	Gnomon	exon	3272315	3272596	.	-	.	ID=exon-XM_006609333.2-2;Dbxref=GeneID:102677145%2CGenbank:XM_006609333.2;Parent=rna-XM_006609333.2
NW_006263353.1	Gnomon	exon	3268124	3268232	.	-	.	ID=exon-XM_006609333.2-3;Dbxref=GeneID:102677145%2CGenbank:XM_006609333.2;Parent=rna-XM_006609333.2
NW_006263353.1	Gnomon	exon	3274808	3275093	.	-	.	ID=exon-XM_006609333.2-1;Dbxref=GeneID:102677145%2CGenbank:XM_006609333.2;Parent=rna-XM_006609333.2
NW_006263353.1	Gnomon	exon	1290686	1292140	.	-	.	ID=exon-XM_031515088.1-20;Dbxref=GeneID:102680032%2CGenbank:XM_031515088.1;Parent=rna-XM_031515088.1
NW_006263353.1	Gnomon	exon	1298004	1298078	.	-	.	ID=exon-XM_031515088.1-11;Dbxref=GeneID:102680032%2CGenbank:XM_031515088.1;Parent=rna-XM_031515088.1
NW_006263353.1	Gnomon	exon	1295099	1297317	.	-	.	ID=exon-XM_031515088.1-12;Dbxref=GeneID:102680032%2CGenbank:XM_031515088.1;Parent=rna-XM_031515088.1
NW_006263353.1	Gnomon	exon	1294592	1295015	.	-	.	ID=exon-XM_031515088.1-13;Dbxref=GeneID:102680032%2CGenbank:XM_031515088.1;Parent=rna-XM_031515088.1
NW_006263353.1	Gnomon	exon	1294261	1294389	.	-	.	ID=exon-XM_031515088.1-14;Dbxref=GeneID:102680032%2CGenbank:XM_031515088.1;Parent=rna-XM_031515088.1
NW_006263353.1	Gnomon	exon	1298532	1298729	.	-	.	ID=exon-XM_031515088.1-10;Dbxref=GeneID:102680032%2CGenbank:XM_031515088.1;Parent=rna-XM_031515088.1
NW_006263353.1	Gnomon	exon	1292257	1292429	.	-	.	ID=exon-XM_031515088.1-19;Dbxref=GeneID:102680032%2CGenbank:XM_031515088.1;Parent=rna-XM_031515088.1
NW_006263353.1	Gnomon	exon	1293102	1293476	.	-	.	ID=exon-XM_031515088.1-15;Dbxref=GeneID:102680032%2CGenbank:XM_031515088.1;Parent=rna-XM_031515088.1
NW_006263353.1	Gnomon	exon	1292862	1293018	.	-	.	ID=exon-XM_031515088.1-16;Dbxref=GeneID:102680032%2CGenbank:XM_031515088.1;Parent=rna-XM_031515088.1
NW_006263353.1	Gnomon	exon	1292700	1292785	.	-	.	ID=exon-XM_031515088.1-17;Dbxref=GeneID:102680032%2CGenbank:XM_031515088.1;Parent=rna-XM_031515088.1
NW_006263353.1	Gnomon	exon	1292505	1292572	.	-	.	ID=exon-XM_031515088.1-18;Dbxref=GeneID:102680032%2CGenbank:XM_031515088.1;Parent=rna-XM_031515088.1
NW_006263353.1	Gnomon	CDS	1307909	1307929	.	-	0	Name=XP_031370946.1;ID=cds-XP_031370946.1;Dbxref=GeneID:102680032%2CGenbank:XP_031370946.1;Parent=rna-XM_031515086.1
NW_006263353.1	Gnomon	CDS	1305508	1305627	.	-	0	Name=XP_031370946.1;ID=cds-XP_031370946.1;Dbxref=GeneID:102680032%2CGenbank:XP_031370946.1;Parent=rna-XM_031515086.1
NW_006263353.1	Gnomon	CDS	1305226	1305365	.	-	0	Name=XP_031370946.1;ID=cds-XP_031370946.1;Dbxref=GeneID:102680032%2CGenbank:XP_031370946.1;Parent=rna-XM_031515086.1
NW_006263353.1	Gnomon	CDS	1303533	1303788	.	-	0	Name=XP_031370946.1;ID=cds-XP_031370946.1;Dbxref=GeneID:102680032%2CGenbank:XP_031370946.1;Parent=rna-XM_031515086.1
NW_006263353.1	Gnomon	CDS	1303181	1303454	.	-	0	Name=XP_031370946.1;ID=cds-XP_031370946.1;Dbxref=GeneID:102680032%2CGenbank:XP_031370946.1;Parent=rna-XM_031515086.1
NW_006263353.1	Gnomon	CDS	1301951	1303107	.	-	0	Name=XP_031370946.1;ID=cds-XP_031370946.1;Dbxref=GeneID:102680032%2CGenbank:XP_031370946.1;Parent=rna-XM_031515086.1
NW_006263353.1	Gnomon	CDS	1301689	1301861	.	-	0	Name=XP_031370946.1;ID=cds-XP_031370946.1;Dbxref=GeneID:102680032%2CGenbank:XP_031370946.1;Parent=rna-XM_031515086.1
NW_006263353.1	Gnomon	CDS	1301235	1301613	.	-	0	Name=XP_031370946.1;ID=cds-XP_031370946.1;Dbxref=GeneID:102680032%2CGenbank:XP_031370946.1;Parent=rna-XM_031515086.1
NW_006263353.1	Gnomon	CDS	1299132	1301002	.	-	0	Name=XP_031370946.1;ID=cds-XP_031370946.1;Dbxref=GeneID:102680032%2CGenbank:XP_031370946.1;Parent=rna-XM_031515086.1
NW_006263353.1	Gnomon	CDS	1298819	1299047	.	-	0	Name=XP_031370946.1;ID=cds-XP_031370946.1;Dbxref=GeneID:102680032%2CGenbank:XP_031370946.1;Parent=rna-XM_031515086.1
NW_006263353.1	Gnomon	CDS	1298532	1298729	.	-	0	Name=XP_031370946.1;ID=cds-XP_031370946.1;Dbxref=GeneID:102680032%2CGenbank:XP_031370946.1;Parent=rna-XM_031515086.1
NW_006263353.1	Gnomon	CDS	1298004	1298075	.	-	0	Name=XP_031370946.1;ID=cds-XP_031370946.1;Dbxref=GeneID:102680032%2CGenbank:XP_031370946.1;Parent=rna-XM_031515086.1
NW_006263353.1	Gnomon	CDS	1295099	1297317	.	-	0	Name=XP_031370946.1;ID=cds-XP_031370946.1;Dbxref=GeneID:102680032%2CGenbank:XP_031370946.1;Parent=rna-XM_031515086.1
NW_006263353.1	Gnomon	CDS	1294592	1295015	.	-	0	Name=XP_031370946.1;ID=cds-XP_031370946.1;Dbxref=GeneID:102680032%2CGenbank:XP_031370946.1;Parent=rna-XM_031515086.1
NW_006263353.1	Gnomon	CDS	1294261	1294389	.	-	0	Name=XP_031370946.1;ID=cds-XP_031370946.1;Dbxref=GeneID:102680032%2CGenbank:XP_031370946.1;Parent=rna-XM_031515086.1
NW_006263353.1	Gnomon	CDS	1293102	1293476	.	-	0	Name=XP_031370946.1;ID=cds-XP_031370946.1;Dbxref=GeneID:102680032%2CGenbank:XP_031370946.1;Parent=rna-XM_031515086.1
NW_006263353.1	Gnomon	CDS	1292862	1293018	.	-	0	Name=XP_031370946.1;ID=cds-XP_031370946.1;Dbxref=GeneID:102680032%2CGenbank:XP_031370946.1;Parent=rna-XM_031515086.1
NW_006263353.1	Gnomon	CDS	1292700	1292785	.	-	0	Name=XP_031370946.1;ID=cds-XP_031370946.1;Dbxref=GeneID:102680032%2CGenbank:XP_031370946.1;Parent=rna-XM_031515086.1
NW_006263353.1	Gnomon	CDS	1292505	1292572	.	-	0	Name=XP_031370946.1;ID=cds-XP_031370946.1;Dbxref=GeneID:102680032%2CGenbank:XP_031370946.1;Parent=rna-XM_031515086.1
NW_006263353.1	Gnomon	CDS	1292257	1292429	.	-	0	Name=XP_031370946.1;ID=cds-XP_031370946.1;Dbxref=GeneID:102680032%2CGenbank:XP_031370946.1;Parent=rna-XM_031515086.1
NW_006263353.1	Gnomon	CDS	1291467	1292140	.	-	0	Name=XP_031370946.1;ID=cds-XP_031370946.1;Dbxref=GeneID:102680032%2CGenbank:XP_031370946.1;Parent=rna-XM_031515086.1
NW_006263353.1	Gnomon	exon	2275282	2275387	.	+	.	ID=exon-XM_006609250.2-1;Dbxref=GeneID:102677090%2CGenbank:XM_006609250.2;Parent=rna-XM_006609250.2
NW_006263353.1	Gnomon	exon	2276547	2276737	.	+	.	ID=exon-XM_006609250.2-2;Dbxref=GeneID:102677090%2CGenbank:XM_006609250.2;Parent=rna-XM_006609250.2
NW_006263353.1	Gnomon	exon	2276937	2277210	.	+	.	ID=exon-XM_006609250.2-3;Dbxref=GeneID:102677090%2CGenbank:XM_006609250.2;Parent=rna-XM_006609250.2
NW_006263353.1	Gnomon	exon	2277295	2277670	.	+	.	ID=exon-XM_006609250.2-4;Dbxref=GeneID:102677090%2CGenbank:XM_006609250.2;Parent=rna-XM_006609250.2
NW_006263353.1	Gnomon	exon	2277763	2278259	.	+	.	ID=exon-XM_006609250.2-5;Dbxref=GeneID:102677090%2CGenbank:XM_006609250.2;Parent=rna-XM_006609250.2
NW_006263353.1	Gnomon	exon	2278344	2278712	.	+	.	ID=exon-XM_006609250.2-6;Dbxref=GeneID:102677090%2CGenbank:XM_006609250.2;Parent=rna-XM_006609250.2
NW_006263353.1	Gnomon	CDS	914950	915792	.	-	0	Name=XP_006609133.1;ID=cds-XP_006609133.1;Dbxref=GeneID:102678145%2CGenbank:XP_006609133.1;Parent=rna-XM_006609070.2
NW_006263353.1	Gnomon	CDS	914709	914836	.	-	0	Name=XP_006609133.1;ID=cds-XP_006609133.1;Dbxref=GeneID:102678145%2CGenbank:XP_006609133.1;Parent=rna-XM_006609070.2
NW_006263353.1	Gnomon	CDS	914434	914611	.	-	0	Name=XP_006609133.1;ID=cds-XP_006609133.1;Dbxref=GeneID:102678145%2CGenbank:XP_006609133.1;Parent=rna-XM_006609070.2
NW_006263353.1	Gnomon	CDS	914180	914360	.	-	0	Name=XP_006609133.1;ID=cds-XP_006609133.1;Dbxref=GeneID:102678145%2CGenbank:XP_006609133.1;Parent=rna-XM_006609070.2
NW_006263353.1	Gnomon	CDS	913866	914074	.	-	0	Name=XP_006609133.1;ID=cds-XP_006609133.1;Dbxref=GeneID:102678145%2CGenbank:XP_006609133.1;Parent=rna-XM_006609070.2
NW_006263353.1	Gnomon	CDS	1115805	1115900	.	-	0	Name=XP_031370943.1;ID=cds-XP_031370943.1;Dbxref=GeneID:102671396%2CGenbank:XP_031370943.1;Parent=rna-XM_031515083.1
NW_006263353.1	Gnomon	CDS	1114582	1114750	.	-	0	Name=XP_031370943.1;ID=cds-XP_031370943.1;Dbxref=GeneID:102671396%2CGenbank:XP_031370943.1;Parent=rna-XM_031515083.1
NW_006263353.1	Gnomon	CDS	1113916	1114081	.	-	0	Name=XP_031370943.1;ID=cds-XP_031370943.1;Dbxref=GeneID:102671396%2CGenbank:XP_031370943.1;Parent=rna-XM_031515083.1
NW_006263353.1	Gnomon	CDS	1113229	1113409	.	-	0	Name=XP_031370943.1;ID=cds-XP_031370943.1;Dbxref=GeneID:102671396%2CGenbank:XP_031370943.1;Parent=rna-XM_031515083.1
NW_006263353.1	Gnomon	CDS	1112399	1112556	.	-	0	Name=XP_031370943.1;ID=cds-XP_031370943.1;Dbxref=GeneID:102671396%2CGenbank:XP_031370943.1;Parent=rna-XM_031515083.1
NW_006263353.1	Gnomon	CDS	1111350	1111650	.	-	0	Name=XP_031370943.1;ID=cds-XP_031370943.1;Dbxref=GeneID:102671396%2CGenbank:XP_031370943.1;Parent=rna-XM_031515083.1
NW_006263353.1	Gnomon	CDS	1110564	1110893	.	-	0	Name=XP_031370943.1;ID=cds-XP_031370943.1;Dbxref=GeneID:102671396%2CGenbank:XP_031370943.1;Parent=rna-XM_031515083.1
NW_006263353.1	Gnomon	CDS	1110000	1110032	.	-	0	Name=XP_031370943.1;ID=cds-XP_031370943.1;Dbxref=GeneID:102671396%2CGenbank:XP_031370943.1;Parent=rna-XM_031515083.1
NW_006263353.1	Gnomon	CDS	1109547	1109659	.	-	0	Name=XP_031370943.1;ID=cds-XP_031370943.1;Dbxref=GeneID:102671396%2CGenbank:XP_031370943.1;Parent=rna-XM_031515083.1
NW_006263353.1	Gnomon	CDS	1108291	1108985	.	-	0	Name=XP_031370943.1;ID=cds-XP_031370943.1;Dbxref=GeneID:102671396%2CGenbank:XP_031370943.1;Parent=rna-XM_031515083.1
NW_006263353.1	Gnomon	CDS	1107499	1107737	.	-	0	Name=XP_031370943.1;ID=cds-XP_031370943.1;Dbxref=GeneID:102671396%2CGenbank:XP_031370943.1;Parent=rna-XM_031515083.1
NW_006263353.1	Gnomon	CDS	1106669	1106863	.	-	0	Name=XP_031370943.1;ID=cds-XP_031370943.1;Dbxref=GeneID:102671396%2CGenbank:XP_031370943.1;Parent=rna-XM_031515083.1
NW_006263353.1	Gnomon	CDS	1105446	1105781	.	-	0	Name=XP_031370943.1;ID=cds-XP_031370943.1;Dbxref=GeneID:102671396%2CGenbank:XP_031370943.1;Parent=rna-XM_031515083.1
NW_006263353.1	Gnomon	CDS	1105102	1105170	.	-	0	Name=XP_031370943.1;ID=cds-XP_031370943.1;Dbxref=GeneID:102671396%2CGenbank:XP_031370943.1;Parent=rna-XM_031515083.1
NW_006263353.1	Gnomon	CDS	1104796	1104996	.	-	0	Name=XP_031370943.1;ID=cds-XP_031370943.1;Dbxref=GeneID:102671396%2CGenbank:XP_031370943.1;Parent=rna-XM_031515083.1
NW_006263353.1	Gnomon	CDS	1104278	1104473	.	-	0	Name=XP_031370943.1;ID=cds-XP_031370943.1;Dbxref=GeneID:102671396%2CGenbank:XP_031370943.1;Parent=rna-XM_031515083.1
NW_006263353.1	Gnomon	CDS	1103961	1104047	.	-	0	Name=XP_031370943.1;ID=cds-XP_031370943.1;Dbxref=GeneID:102671396%2CGenbank:XP_031370943.1;Parent=rna-XM_031515083.1
NW_006263353.1	Gnomon	CDS	1103747	1103880	.	-	0	Name=XP_031370943.1;ID=cds-XP_031370943.1;Dbxref=GeneID:102671396%2CGenbank:XP_031370943.1;Parent=rna-XM_031515083.1
NW_006263353.1	Gnomon	CDS	1103496	1103654	.	-	0	Name=XP_031370943.1;ID=cds-XP_031370943.1;Dbxref=GeneID:102671396%2CGenbank:XP_031370943.1;Parent=rna-XM_031515083.1
NW_006263353.1	Gnomon	CDS	1102650	1102841	.	-	0	Name=XP_031370943.1;ID=cds-XP_031370943.1;Dbxref=GeneID:102671396%2CGenbank:XP_031370943.1;Parent=rna-XM_031515083.1
NW_006263353.1	Gnomon	CDS	1102475	1102562	.	-	0	Name=XP_031370943.1;ID=cds-XP_031370943.1;Dbxref=GeneID:102671396%2CGenbank:XP_031370943.1;Parent=rna-XM_031515083.1
NW_006263353.1	Gnomon	CDS	1101736	1101875	.	-	0	Name=XP_031370943.1;ID=cds-XP_031370943.1;Dbxref=GeneID:102671396%2CGenbank:XP_031370943.1;Parent=rna-XM_031515083.1
NW_006263353.1	Gnomon	CDS	1100413	1100553	.	-	0	Name=XP_031370943.1;ID=cds-XP_031370943.1;Dbxref=GeneID:102671396%2CGenbank:XP_031370943.1;Parent=rna-XM_031515083.1
NW_006263353.1	Gnomon	CDS	1099195	1099339	.	-	0	Name=XP_031370943.1;ID=cds-XP_031370943.1;Dbxref=GeneID:102671396%2CGenbank:XP_031370943.1;Parent=rna-XM_031515083.1
NW_006263353.1	Gnomon	CDS	1098647	1098776	.	-	0	Name=XP_031370943.1;ID=cds-XP_031370943.1;Dbxref=GeneID:102671396%2CGenbank:XP_031370943.1;Parent=rna-XM_031515083.1
NW_006263353.1	Gnomon	CDS	1098344	1098560	.	-	0	Name=XP_031370943.1;ID=cds-XP_031370943.1;Dbxref=GeneID:102671396%2CGenbank:XP_031370943.1;Parent=rna-XM_031515083.1
NW_006263353.1	Gnomon	CDS	1097558	1097830	.	-	0	Name=XP_031370943.1;ID=cds-XP_031370943.1;Dbxref=GeneID:102671396%2CGenbank:XP_031370943.1;Parent=rna-XM_031515083.1
NW_006263353.1	Gnomon	CDS	1097017	1097196	.	-	0	Name=XP_031370943.1;ID=cds-XP_031370943.1;Dbxref=GeneID:102671396%2CGenbank:XP_031370943.1;Parent=rna-XM_031515083.1
NW_006263353.1	Gnomon	CDS	1093950	1093958	.	-	0	Name=XP_031370943.1;ID=cds-XP_031370943.1;Dbxref=GeneID:102671396%2CGenbank:XP_031370943.1;Parent=rna-XM_031515083.1
NW_006263353.1	Gnomon	CDS	1089473	1089553	.	-	0	Name=XP_031370943.1;ID=cds-XP_031370943.1;Dbxref=GeneID:102671396%2CGenbank:XP_031370943.1;Parent=rna-XM_031515083.1
NW_006263353.1	Gnomon	mRNA	203584	221287	.	+	.	Name=XM_031514984.1;ID=rna-XM_031514984.1;Dbxref=GeneID:102680331%2CGenbank:XM_031514984.1;Parent=gene-LOC102680331
NW_006263353.1	Gnomon	exon	2350511	2350836	.	+	.	ID=exon-XM_006609273.2-1;Dbxref=GeneID:102680367%2CGenbank:XM_006609273.2;Parent=rna-XM_006609273.2
NW_006263353.1	Gnomon	exon	2350913	2351477	.	+	.	ID=exon-XM_006609273.2-2;Dbxref=GeneID:102680367%2CGenbank:XM_006609273.2;Parent=rna-XM_006609273.2
NW_006263353.1	Gnomon	exon	2939494	2939728	.	+	.	ID=exon-XM_006609309.1-2;Dbxref=GeneID:102673887%2CGenbank:XM_006609309.1;Parent=rna-XM_006609309.1
NW_006263353.1	Gnomon	exon	2939803	2940366	.	+	.	ID=exon-XM_006609309.1-3;Dbxref=GeneID:102673887%2CGenbank:XM_006609309.1;Parent=rna-XM_006609309.1
NW_006263353.1	Gnomon	exon	2938970	2939364	.	+	.	ID=exon-XM_006609309.1-1;Dbxref=GeneID:102673887%2CGenbank:XM_006609309.1;Parent=rna-XM_006609309.1
NW_006263353.1	Gnomon	exon	2351564	2352128	.	+	.	ID=exon-XM_006609273.2-3;Dbxref=GeneID:102680367%2CGenbank:XM_006609273.2;Parent=rna-XM_006609273.2
NW_006263353.1	Gnomon	CDS	2004719	2004885	.	+	0	Name=XP_031370849.1;ID=cds-XP_031370849.1;Dbxref=GeneID:102672473%2CGenbank:XP_031370849.1;Parent=rna-XM_031514989.1
NW_006263353.1	Gnomon	CDS	2006051	2006135	.	+	0	Name=XP_031370849.1;ID=cds-XP_031370849.1;Dbxref=GeneID:102672473%2CGenbank:XP_031370849.1;Parent=rna-XM_031514989.1
NW_006263353.1	Gnomon	CDS	2006272	2006370	.	+	0	Name=XP_031370849.1;ID=cds-XP_031370849.1;Dbxref=GeneID:102672473%2CGenbank:XP_031370849.1;Parent=rna-XM_031514989.1
NW_006263353.1	Gnomon	CDS	2006487	2006739	.	+	0	Name=XP_031370849.1;ID=cds-XP_031370849.1;Dbxref=GeneID:102672473%2CGenbank:XP_031370849.1;Parent=rna-XM_031514989.1
NW_006263353.1	Gnomon	CDS	2006863	2007161	.	+	0	Name=XP_031370849.1;ID=cds-XP_031370849.1;Dbxref=GeneID:102672473%2CGenbank:XP_031370849.1;Parent=rna-XM_031514989.1
NW_006263353.1	Gnomon	CDS	2007226	2007567	.	+	0	Name=XP_031370849.1;ID=cds-XP_031370849.1;Dbxref=GeneID:102672473%2CGenbank:XP_031370849.1;Parent=rna-XM_031514989.1
NW_006263353.1	Gnomon	mRNA	2243595	2245782	.	+	.	Name=XM_006609228.2;ID=rna-XM_006609228.2;Dbxref=GeneID:102674063%2CGenbank:XM_006609228.2;Parent=gene-LOC102674063
NW_006263353.1	Gnomon	CDS	3049616	3049850	.	+	0	Name=XP_006609373.1;ID=cds-XP_006609373.1;Dbxref=GeneID:102674110%2CGenbank:XP_006609373.1;Parent=rna-XM_006609310.1
NW_006263353.1	Gnomon	CDS	3050077	3050774	.	+	0	Name=XP_006609373.1;ID=cds-XP_006609373.1;Dbxref=GeneID:102674110%2CGenbank:XP_006609373.1;Parent=rna-XM_006609310.1
NW_006263353.1	Gnomon	mRNA	898015	911108	.	-	.	Name=XM_006609072.2;ID=rna-XM_006609072.2;Dbxref=GeneID:102678379%2CGenbank:XM_006609072.2;Parent=gene-LOC102678379
NW_006263353.1	Gnomon	mRNA	913616	916976	.	-	.	Name=XM_006609071.2;ID=rna-XM_006609071.2;Dbxref=GeneID:102678145%2CGenbank:XM_006609071.2;Parent=gene-LOC102678145
NW_006263353.1	Gnomon	exon	219598	221287	.	+	.	ID=exon-XM_031514983.1-12;Dbxref=GeneID:102680331%2CGenbank:XM_031514983.1;Parent=rna-XM_031514983.1
NW_006263353.1	Gnomon	exon	218440	218780	.	+	.	ID=exon-XM_031514983.1-10;Dbxref=GeneID:102680331%2CGenbank:XM_031514983.1;Parent=rna-XM_031514983.1
NW_006263353.1	Gnomon	exon	219085	219351	.	+	.	ID=exon-XM_031514983.1-11;Dbxref=GeneID:102680331%2CGenbank:XM_031514983.1;Parent=rna-XM_031514983.1
NW_006263353.1	Gnomon	exon	215972	216109	.	+	.	ID=exon-XM_031514980.1-6;Dbxref=GeneID:102680331%2CGenbank:XM_031514980.1;Parent=rna-XM_031514980.1
NW_006263353.1	Gnomon	exon	216337	216513	.	+	.	ID=exon-XM_031514980.1-7;Dbxref=GeneID:102680331%2CGenbank:XM_031514980.1;Parent=rna-XM_031514980.1
NW_006263353.1	Gnomon	exon	216608	217909	.	+	.	ID=exon-XM_031514980.1-8;Dbxref=GeneID:102680331%2CGenbank:XM_031514980.1;Parent=rna-XM_031514980.1
NW_006263353.1	Gnomon	exon	217985	218133	.	+	.	ID=exon-XM_031514980.1-9;Dbxref=GeneID:102680331%2CGenbank:XM_031514980.1;Parent=rna-XM_031514980.1
NW_006263353.1	Gnomon	exon	211866	212106	.	+	.	ID=exon-XM_031514980.1-2;Dbxref=GeneID:102680331%2CGenbank:XM_031514980.1;Parent=rna-XM_031514980.1
NW_006263353.1	Gnomon	exon	214642	214802	.	+	.	ID=exon-XM_031514980.1-3;Dbxref=GeneID:102680331%2CGenbank:XM_031514980.1;Parent=rna-XM_031514980.1
NW_006263353.1	Gnomon	exon	215237	215352	.	+	.	ID=exon-XM_031514980.1-4;Dbxref=GeneID:102680331%2CGenbank:XM_031514980.1;Parent=rna-XM_031514980.1
NW_006263353.1	Gnomon	exon	215651	215780	.	+	.	ID=exon-XM_031514980.1-5;Dbxref=GeneID:102680331%2CGenbank:XM_031514980.1;Parent=rna-XM_031514980.1
NW_006263353.1	Gnomon	exon	203584	203893	.	+	.	ID=exon-XM_031514980.1-1;Dbxref=GeneID:102680331%2CGenbank:XM_031514980.1;Parent=rna-XM_031514980.1
NW_006263353.1	Gnomon	mRNA	3065819	3068379	.	+	.	Name=XM_006609321.2;ID=rna-XM_006609321.2;Dbxref=GeneID:102675435%2CGenbank:XM_006609321.2;Parent=gene-LOC102675435
NW_006263353.1	Gnomon	mRNA	1086492	1115900	.	-	.	Name=XM_031515082.1;ID=rna-XM_031515082.1;Dbxref=GeneID:102671396%2CGenbank:XM_031515082.1;Parent=gene-LOC102671396
NW_006263353.1	Gnomon	gene	984043	987532	.	+	.	Name=LOC102679094;ID=gene-LOC102679094;Dbxref=GeneID:102679094
NW_006263353.1	Gnomon	gene	144913	147314	.	+	.	Name=LOC102680074;ID=gene-LOC102680074;Dbxref=GeneID:102680074
NW_006263353.1	Gnomon	gene	944415	947490	.	-	.	Name=LOC102680075;ID=gene-LOC102680075;Dbxref=GeneID:102680075
NW_006263353.1	Gnomon	CDS	2022384	2022467	.	-	0	Name=XP_006609278.1;ID=cds-XP_006609278.1;Dbxref=GeneID:102672684%2CGenbank:XP_006609278.1;Parent=rna-XM_006609215.2
NW_006263353.1	Gnomon	CDS	2021285	2021347	.	-	0	Name=XP_006609278.1;ID=cds-XP_006609278.1;Dbxref=GeneID:102672684%2CGenbank:XP_006609278.1;Parent=rna-XM_006609215.2
NW_006263353.1	Gnomon	CDS	2020554	2020612	.	-	0	Name=XP_006609278.1;ID=cds-XP_006609278.1;Dbxref=GeneID:102672684%2CGenbank:XP_006609278.1;Parent=rna-XM_006609215.2
NW_006263353.1	Gnomon	CDS	2018187	2018758	.	-	0	Name=XP_006609278.1;ID=cds-XP_006609278.1;Dbxref=GeneID:102672684%2CGenbank:XP_006609278.1;Parent=rna-XM_006609215.2
NW_006263353.1	Gnomon	CDS	2017688	2018034	.	-	0	Name=XP_006609278.1;ID=cds-XP_006609278.1;Dbxref=GeneID:102672684%2CGenbank:XP_006609278.1;Parent=rna-XM_006609215.2
NW_006263353.1	Gnomon	CDS	2017467	2017608	.	-	0	Name=XP_006609278.1;ID=cds-XP_006609278.1;Dbxref=GeneID:102672684%2CGenbank:XP_006609278.1;Parent=rna-XM_006609215.2
NW_006263353.1	Gnomon	CDS	2015253	2015426	.	-	0	Name=XP_006609278.1;ID=cds-XP_006609278.1;Dbxref=GeneID:102672684%2CGenbank:XP_006609278.1;Parent=rna-XM_006609215.2
NW_006263353.1	Gnomon	CDS	2014984	2015122	.	-	0	Name=XP_006609278.1;ID=cds-XP_006609278.1;Dbxref=GeneID:102672684%2CGenbank:XP_006609278.1;Parent=rna-XM_006609215.2
NW_006263353.1	Gnomon	CDS	2014613	2014760	.	-	0	Name=XP_006609278.1;ID=cds-XP_006609278.1;Dbxref=GeneID:102672684%2CGenbank:XP_006609278.1;Parent=rna-XM_006609215.2
NW_006263353.1	Gnomon	gene	1290686	1308058	.	-	.	Name=LOC102680032;ID=gene-LOC102680032;Dbxref=GeneID:102680032
NW_006263353.1	Gnomon	exon	1223716	1223807	.	+	.	ID=exon-XM_031515037.1-10;Dbxref=GeneID:102673313%2CGenbank:XM_031515037.1;Parent=rna-XM_031515037.1
NW_006263353.1	Gnomon	exon	1223917	1224010	.	+	.	ID=exon-XM_031515037.1-11;Dbxref=GeneID:102673313%2CGenbank:XM_031515037.1;Parent=rna-XM_031515037.1
NW_006263353.1	Gnomon	exon	1224355	1224399	.	+	.	ID=exon-XM_031515037.1-12;Dbxref=GeneID:102673313%2CGenbank:XM_031515037.1;Parent=rna-XM_031515037.1
NW_006263353.1	Gnomon	exon	1224700	1224819	.	+	.	ID=exon-XM_031515037.1-13;Dbxref=GeneID:102673313%2CGenbank:XM_031515037.1;Parent=rna-XM_031515037.1
NW_006263353.1	Gnomon	exon	1225017	1225088	.	+	.	ID=exon-XM_031515037.1-14;Dbxref=GeneID:102673313%2CGenbank:XM_031515037.1;Parent=rna-XM_031515037.1
NW_006263353.1	Gnomon	exon	1225721	1225750	.	+	.	ID=exon-XM_031515037.1-15;Dbxref=GeneID:102673313%2CGenbank:XM_031515037.1;Parent=rna-XM_031515037.1
NW_006263353.1	Gnomon	exon	1225890	1226014	.	+	.	ID=exon-XM_031515037.1-16;Dbxref=GeneID:102673313%2CGenbank:XM_031515037.1;Parent=rna-XM_031515037.1
NW_006263353.1	Gnomon	exon	1226106	1226345	.	+	.	ID=exon-XM_031515037.1-17;Dbxref=GeneID:102673313%2CGenbank:XM_031515037.1;Parent=rna-XM_031515037.1
NW_006263353.1	Gnomon	exon	1226430	1226520	.	+	.	ID=exon-XM_031515037.1-18;Dbxref=GeneID:102673313%2CGenbank:XM_031515037.1;Parent=rna-XM_031515037.1
NW_006263353.1	Gnomon	exon	1228388	1228423	.	+	.	ID=exon-XM_031515037.1-19;Dbxref=GeneID:102673313%2CGenbank:XM_031515037.1;Parent=rna-XM_031515037.1
NW_006263353.1	Gnomon	CDS	2939529	2939728	.	+	0	Name=XP_006609372.1;ID=cds-XP_006609372.1;Dbxref=GeneID:102673887%2CGenbank:XP_006609372.1;Parent=rna-XM_006609309.1
NW_006263353.1	Gnomon	CDS	2939803	2940262	.	+	0	Name=XP_006609372.1;ID=cds-XP_006609372.1;Dbxref=GeneID:102673887%2CGenbank:XP_006609372.1;Parent=rna-XM_006609309.1
NW_006263353.1	Gnomon	exon	1229832	1230115	.	+	.	ID=exon-XM_031515037.1-20;Dbxref=GeneID:102673313%2CGenbank:XM_031515037.1;Parent=rna-XM_031515037.1
NW_006263353.1	Gnomon	mRNA	710795	892567	.	+	.	Name=XM_006609073.1;ID=rna-XM_006609073.1;Dbxref=GeneID:102678661%2CGenbank:XM_006609073.1;Parent=gene-LOC102678661
NW_006263353.1	Gnomon	mRNA	203584	221287	.	+	.	Name=XM_031514983.1;ID=rna-XM_031514983.1;Dbxref=GeneID:102680331%2CGenbank:XM_031514983.1;Parent=gene-LOC102680331
NW_006263353.1	Gnomon	CDS	918524	918528	.	-	0	Name=XP_006609132.1;ID=cds-XP_006609132.1;Dbxref=GeneID:102678013%2CGenbank:XP_006609132.1;Parent=rna-XM_006609069.2
NW_006263353.1	Gnomon	CDS	918100	918206	.	-	0	Name=XP_006609132.1;ID=cds-XP_006609132.1;Dbxref=GeneID:102678013%2CGenbank:XP_006609132.1;Parent=rna-XM_006609069.2
NW_006263353.1	Gnomon	CDS	917807	917970	.	-	0	Name=XP_006609132.1;ID=cds-XP_006609132.1;Dbxref=GeneID:102678013%2CGenbank:XP_006609132.1;Parent=rna-XM_006609069.2
NW_006263353.1	Gnomon	CDS	917347	917673	.	-	0	Name=XP_006609132.1;ID=cds-XP_006609132.1;Dbxref=GeneID:102678013%2CGenbank:XP_006609132.1;Parent=rna-XM_006609069.2
NW_006263353.1	Gnomon	gene	1660037	1680696	.	-	.	Name=LOC102679002;ID=gene-LOC102679002;Dbxref=GeneID:102679002
NW_006263353.1	Gnomon	mRNA	1086492	1115900	.	-	.	Name=XM_031515081.1;ID=rna-XM_031515081.1;Dbxref=GeneID:102671396%2CGenbank:XM_031515081.1;Parent=gene-LOC102671396
NW_006263353.1	Gnomon	gene	251703	252958	.	-	.	Name=LOC102670655;ID=gene-LOC102670655;Dbxref=GeneID:102670655
NW_006263353.1	Gnomon	gene	1691160	1751279	.	-	.	Name=LOC102670656;ID=gene-LOC102670656;Dbxref=GeneID:102670656
NW_006263353.1	Gnomon	exon	350337	350442	.	+	.	ID=exon-XM_006609036.2-4;Dbxref=GeneID:102673708%2CGenbank:XM_006609036.2;Parent=rna-XM_006609036.2
NW_006263353.1	Gnomon	exon	350568	350653	.	+	.	ID=exon-XM_006609036.2-5;Dbxref=GeneID:102673708%2CGenbank:XM_006609036.2;Parent=rna-XM_006609036.2
NW_006263353.1	Gnomon	exon	350015	350087	.	+	.	ID=exon-XM_006609036.2-2;Dbxref=GeneID:102673708%2CGenbank:XM_006609036.2;Parent=rna-XM_006609036.2
NW_006263353.1	Gnomon	exon	350158	350249	.	+	.	ID=exon-XM_006609036.2-3;Dbxref=GeneID:102673708%2CGenbank:XM_006609036.2;Parent=rna-XM_006609036.2
NW_006263353.1	Gnomon	exon	348056	348191	.	+	.	ID=exon-XM_006609036.2-1;Dbxref=GeneID:102673708%2CGenbank:XM_006609036.2;Parent=rna-XM_006609036.2
NW_006263353.1	Gnomon	gene	1059643	1061085	.	+	.	Name=LOC102670600;ID=gene-LOC102670600;Dbxref=GeneID:102670600
NW_006263353.1	Gnomon	gene	2416976	2418466	.	+	.	Name=LOC102670601;ID=gene-LOC102670601;Dbxref=GeneID:102670601
NW_006263353.1	Gnomon	exon	1222672	1223038	.	+	.	ID=exon-XM_031515037.1-8;Dbxref=GeneID:102673313%2CGenbank:XM_031515037.1;Parent=rna-XM_031515037.1
NW_006263353.1	Gnomon	exon	1223202	1223630	.	+	.	ID=exon-XM_031515037.1-9;Dbxref=GeneID:102673313%2CGenbank:XM_031515037.1;Parent=rna-XM_031515037.1
NW_006263353.1	Gnomon	exon	1219225	1219522	.	+	.	ID=exon-XM_031515037.1-1;Dbxref=GeneID:102673313%2CGenbank:XM_031515037.1;Parent=rna-XM_031515037.1
NW_006263353.1	Gnomon	exon	1220683	1220790	.	+	.	ID=exon-XM_031515037.1-2;Dbxref=GeneID:102673313%2CGenbank:XM_031515037.1;Parent=rna-XM_031515037.1
NW_006263353.1	Gnomon	exon	1220925	1221070	.	+	.	ID=exon-XM_031515037.1-3;Dbxref=GeneID:102673313%2CGenbank:XM_031515037.1;Parent=rna-XM_031515037.1
NW_006263353.1	Gnomon	exon	1221195	1221471	.	+	.	ID=exon-XM_031515037.1-4;Dbxref=GeneID:102673313%2CGenbank:XM_031515037.1;Parent=rna-XM_031515037.1
NW_006263353.1	Gnomon	exon	1221552	1221752	.	+	.	ID=exon-XM_031515037.1-5;Dbxref=GeneID:102673313%2CGenbank:XM_031515037.1;Parent=rna-XM_031515037.1
NW_006263353.1	Gnomon	exon	1221831	1222071	.	+	.	ID=exon-XM_031515037.1-6;Dbxref=GeneID:102673313%2CGenbank:XM_031515037.1;Parent=rna-XM_031515037.1
NW_006263353.1	Gnomon	exon	1222160	1222392	.	+	.	ID=exon-XM_031515037.1-7;Dbxref=GeneID:102673313%2CGenbank:XM_031515037.1;Parent=rna-XM_031515037.1
NW_006263353.1	Gnomon	exon	2426917	2427909	.	-	.	ID=exon-XR_004151774.1-1;Dbxref=GeneID:102671435%2CGenbank:XR_004151774.1;Parent=rna-XR_004151774.1
NW_006263353.1	Gnomon	exon	2426518	2426836	.	-	.	ID=exon-XR_004151774.1-2;Dbxref=GeneID:102671435%2CGenbank:XR_004151774.1;Parent=rna-XR_004151774.1
NW_006263353.1	Gnomon	CDS	3095835	3096182	.	+	0	Name=XP_031370803.1;ID=cds-XP_031370803.1;Dbxref=GeneID:102674776%2CGenbank:XP_031370803.1;Parent=rna-XM_031514943.1
NW_006263353.1	Gnomon	CDS	3096251	3096353	.	+	0	Name=XP_031370803.1;ID=cds-XP_031370803.1;Dbxref=GeneID:102674776%2CGenbank:XP_031370803.1;Parent=rna-XM_031514943.1
NW_006263353.1	Gnomon	CDS	3096498	3096835	.	+	0	Name=XP_031370803.1;ID=cds-XP_031370803.1;Dbxref=GeneID:102674776%2CGenbank:XP_031370803.1;Parent=rna-XM_031514943.1
NW_006263353.1	Gnomon	gene	1272805	1276085	.	+	.	Name=LOC102678705;ID=gene-LOC102678705;Dbxref=GeneID:102678705
NW_006263353.1	Gnomon	exon	2007226	2007670	.	+	.	ID=exon-XM_006609213.2-7;Dbxref=GeneID:102672473%2CGenbank:XM_006609213.2;Parent=rna-XM_006609213.2
NW_006263353.1	Gnomon	exon	2006487	2006739	.	+	.	ID=exon-XM_006609213.2-5;Dbxref=GeneID:102672473%2CGenbank:XM_006609213.2;Parent=rna-XM_006609213.2
NW_006263353.1	Gnomon	exon	2006863	2007161	.	+	.	ID=exon-XM_006609213.2-6;Dbxref=GeneID:102672473%2CGenbank:XM_006609213.2;Parent=rna-XM_006609213.2
NW_006263353.1	Gnomon	exon	2006051	2006135	.	+	.	ID=exon-XM_006609213.2-3;Dbxref=GeneID:102672473%2CGenbank:XM_006609213.2;Parent=rna-XM_006609213.2
NW_006263353.1	Gnomon	exon	2006272	2006370	.	+	.	ID=exon-XM_006609213.2-4;Dbxref=GeneID:102672473%2CGenbank:XM_006609213.2;Parent=rna-XM_006609213.2
NW_006263353.1	Gnomon	exon	2004024	2004313	.	+	.	ID=exon-XM_006609213.2-1;Dbxref=GeneID:102672473%2CGenbank:XM_006609213.2;Parent=rna-XM_006609213.2
NW_006263353.1	Gnomon	exon	2004610	2004885	.	+	.	ID=exon-XM_006609213.2-2;Dbxref=GeneID:102672473%2CGenbank:XM_006609213.2;Parent=rna-XM_006609213.2
NW_006263353.1	Gnomon	exon	196816	197411	.	+	.	ID=exon-XM_006609005.2-10;Dbxref=GeneID:102680599%2CGenbank:XM_006609005.2;Parent=rna-XM_006609005.2
NW_006263353.1	Gnomon	exon	1173196	1173442	.	-	.	ID=exon-XM_031514949.1-5;Dbxref=GeneID:102675532%2CGenbank:XM_031514949.1;Parent=rna-XM_031514949.1
NW_006263353.1	Gnomon	exon	1172991	1173111	.	-	.	ID=exon-XM_031514949.1-6;Dbxref=GeneID:102675532%2CGenbank:XM_031514949.1;Parent=rna-XM_031514949.1
NW_006263353.1	Gnomon	exon	1172770	1172907	.	-	.	ID=exon-XM_031514949.1-7;Dbxref=GeneID:102675532%2CGenbank:XM_031514949.1;Parent=rna-XM_031514949.1
NW_006263353.1	Gnomon	exon	1172481	1172660	.	-	.	ID=exon-XM_031514949.1-8;Dbxref=GeneID:102675532%2CGenbank:XM_031514949.1;Parent=rna-XM_031514949.1
NW_006263353.1	Gnomon	exon	1172198	1172405	.	-	.	ID=exon-XM_031514949.1-9;Dbxref=GeneID:102675532%2CGenbank:XM_031514949.1;Parent=rna-XM_031514949.1
NW_006263353.1	Gnomon	exon	1196801	1196940	.	-	.	ID=exon-XM_031514949.1-1;Dbxref=GeneID:102675532%2CGenbank:XM_031514949.1;Parent=rna-XM_031514949.1
NW_006263353.1	Gnomon	exon	1175126	1175378	.	-	.	ID=exon-XM_031514949.1-2;Dbxref=GeneID:102675532%2CGenbank:XM_031514949.1;Parent=rna-XM_031514949.1
NW_006263353.1	Gnomon	exon	1174478	1174604	.	-	.	ID=exon-XM_031514949.1-3;Dbxref=GeneID:102675532%2CGenbank:XM_031514949.1;Parent=rna-XM_031514949.1
NW_006263353.1	Gnomon	exon	1174209	1174377	.	-	.	ID=exon-XM_031514949.1-4;Dbxref=GeneID:102675532%2CGenbank:XM_031514949.1;Parent=rna-XM_031514949.1
NW_006263353.1	Gnomon	gene	2299191	2300126	.	-	.	Name=LOC102678662;ID=gene-LOC102678662;Dbxref=GeneID:102678662
NW_006263353.1	Gnomon	gene	710795	892567	.	+	.	Name=LOC102678661;ID=gene-LOC102678661;Dbxref=GeneID:102678661
NW_006263353.1	Gnomon	CDS	2320550	2320609	.	-	0	Name=XP_006609326.1;ID=cds-XP_006609326.1;Dbxref=GeneID:102678920%2CGenbank:XP_006609326.1;Parent=rna-XM_006609263.2
NW_006263353.1	Gnomon	CDS	2320095	2320449	.	-	0	Name=XP_006609326.1;ID=cds-XP_006609326.1;Dbxref=GeneID:102678920%2CGenbank:XP_006609326.1;Parent=rna-XM_006609263.2
NW_006263353.1	Gnomon	CDS	2319860	2320032	.	-	0	Name=XP_006609326.1;ID=cds-XP_006609326.1;Dbxref=GeneID:102678920%2CGenbank:XP_006609326.1;Parent=rna-XM_006609263.2
NW_006263353.1	Gnomon	CDS	2317576	2317794	.	-	0	Name=XP_006609326.1;ID=cds-XP_006609326.1;Dbxref=GeneID:102678920%2CGenbank:XP_006609326.1;Parent=rna-XM_006609263.2
NW_006263353.1	Gnomon	mRNA	303222	308050	.	+	.	Name=XM_006609029.2;ID=rna-XM_006609029.2;Dbxref=GeneID:102672743%2CGenbank:XM_006609029.2;Parent=gene-LOC102672743
NW_006263353.1	Gnomon	mRNA	3277337	3289019	.	-	.	Name=XM_031515023.1;ID=rna-XM_031515023.1;Dbxref=GeneID:102677370%2CGenbank:XM_031515023.1;Parent=gene-LOC102677370
NW_006263353.1	Gnomon	exon	994541	994749	.	+	.	ID=exon-XM_006609085.2-4;Dbxref=GeneID:102680154%2CGenbank:XM_006609085.2;Parent=rna-XM_006609085.2
NW_006263353.1	Gnomon	CDS	249250	249309	.	+	0	Name=XP_006609076.1;ID=cds-XP_006609076.1;Dbxref=GeneID:102670791%2CGenbank:XP_006609076.1;Parent=rna-XM_006609013.2
NW_006263353.1	Gnomon	CDS	249530	249732	.	+	0	Name=XP_006609076.1;ID=cds-XP_006609076.1;Dbxref=GeneID:102670791%2CGenbank:XP_006609076.1;Parent=rna-XM_006609013.2
NW_006263353.1	Gnomon	CDS	249821	250007	.	+	0	Name=XP_006609076.1;ID=cds-XP_006609076.1;Dbxref=GeneID:102670791%2CGenbank:XP_006609076.1;Parent=rna-XM_006609013.2
NW_006263353.1	Gnomon	CDS	250104	250388	.	+	0	Name=XP_006609076.1;ID=cds-XP_006609076.1;Dbxref=GeneID:102670791%2CGenbank:XP_006609076.1;Parent=rna-XM_006609013.2
NW_006263353.1	Gnomon	CDS	250443	250574	.	+	0	Name=XP_006609076.1;ID=cds-XP_006609076.1;Dbxref=GeneID:102670791%2CGenbank:XP_006609076.1;Parent=rna-XM_006609013.2
NW_006263353.1	Gnomon	CDS	250648	250779	.	+	0	Name=XP_006609076.1;ID=cds-XP_006609076.1;Dbxref=GeneID:102670791%2CGenbank:XP_006609076.1;Parent=rna-XM_006609013.2
NW_006263353.1	Gnomon	CDS	250872	251372	.	+	0	Name=XP_006609076.1;ID=cds-XP_006609076.1;Dbxref=GeneID:102670791%2CGenbank:XP_006609076.1;Parent=rna-XM_006609013.2
NW_006263353.1	Gnomon	CDS	251451	251609	.	+	0	Name=XP_006609076.1;ID=cds-XP_006609076.1;Dbxref=GeneID:102670791%2CGenbank:XP_006609076.1;Parent=rna-XM_006609013.2
NW_006263353.1	Gnomon	CDS	1305216	1305220	.	-	0	Name=XP_031370949.1;ID=cds-XP_031370949.1;Dbxref=GeneID:102680032%2CGenbank:XP_031370949.1;Parent=rna-XM_031515089.1
NW_006263353.1	Gnomon	CDS	1303533	1303788	.	-	0	Name=XP_031370949.1;ID=cds-XP_031370949.1;Dbxref=GeneID:102680032%2CGenbank:XP_031370949.1;Parent=rna-XM_031515089.1
NW_006263353.1	Gnomon	CDS	1303181	1303454	.	-	0	Name=XP_031370949.1;ID=cds-XP_031370949.1;Dbxref=GeneID:102680032%2CGenbank:XP_031370949.1;Parent=rna-XM_031515089.1
NW_006263353.1	Gnomon	CDS	1301951	1303107	.	-	0	Name=XP_031370949.1;ID=cds-XP_031370949.1;Dbxref=GeneID:102680032%2CGenbank:XP_031370949.1;Parent=rna-XM_031515089.1
NW_006263353.1	Gnomon	CDS	1301689	1301861	.	-	0	Name=XP_031370949.1;ID=cds-XP_031370949.1;Dbxref=GeneID:102680032%2CGenbank:XP_031370949.1;Parent=rna-XM_031515089.1
NW_006263353.1	Gnomon	CDS	1301235	1301613	.	-	0	Name=XP_031370949.1;ID=cds-XP_031370949.1;Dbxref=GeneID:102680032%2CGenbank:XP_031370949.1;Parent=rna-XM_031515089.1
NW_006263353.1	Gnomon	CDS	1299132	1301002	.	-	0	Name=XP_031370949.1;ID=cds-XP_031370949.1;Dbxref=GeneID:102680032%2CGenbank:XP_031370949.1;Parent=rna-XM_031515089.1
NW_006263353.1	Gnomon	CDS	1298819	1299047	.	-	0	Name=XP_031370949.1;ID=cds-XP_031370949.1;Dbxref=GeneID:102680032%2CGenbank:XP_031370949.1;Parent=rna-XM_031515089.1
NW_006263353.1	Gnomon	CDS	1298532	1298729	.	-	0	Name=XP_031370949.1;ID=cds-XP_031370949.1;Dbxref=GeneID:102680032%2CGenbank:XP_031370949.1;Parent=rna-XM_031515089.1
NW_006263353.1	Gnomon	CDS	1298004	1298078	.	-	0	Name=XP_031370949.1;ID=cds-XP_031370949.1;Dbxref=GeneID:102680032%2CGenbank:XP_031370949.1;Parent=rna-XM_031515089.1
NW_006263353.1	Gnomon	CDS	1295099	1297317	.	-	0	Name=XP_031370949.1;ID=cds-XP_031370949.1;Dbxref=GeneID:102680032%2CGenbank:XP_031370949.1;Parent=rna-XM_031515089.1
NW_006263353.1	Gnomon	CDS	1294592	1295015	.	-	0	Name=XP_031370949.1;ID=cds-XP_031370949.1;Dbxref=GeneID:102680032%2CGenbank:XP_031370949.1;Parent=rna-XM_031515089.1
NW_006263353.1	Gnomon	CDS	1294261	1294389	.	-	0	Name=XP_031370949.1;ID=cds-XP_031370949.1;Dbxref=GeneID:102680032%2CGenbank:XP_031370949.1;Parent=rna-XM_031515089.1
NW_006263353.1	Gnomon	CDS	1293102	1293476	.	-	0	Name=XP_031370949.1;ID=cds-XP_031370949.1;Dbxref=GeneID:102680032%2CGenbank:XP_031370949.1;Parent=rna-XM_031515089.1
NW_006263353.1	Gnomon	CDS	1292862	1293018	.	-	0	Name=XP_031370949.1;ID=cds-XP_031370949.1;Dbxref=GeneID:102680032%2CGenbank:XP_031370949.1;Parent=rna-XM_031515089.1
NW_006263353.1	Gnomon	CDS	1292700	1292785	.	-	0	Name=XP_031370949.1;ID=cds-XP_031370949.1;Dbxref=GeneID:102680032%2CGenbank:XP_031370949.1;Parent=rna-XM_031515089.1
NW_006263353.1	Gnomon	CDS	1292505	1292572	.	-	0	Name=XP_031370949.1;ID=cds-XP_031370949.1;Dbxref=GeneID:102680032%2CGenbank:XP_031370949.1;Parent=rna-XM_031515089.1
[truncated: 6,426 more rows]
