# Supplementary material for: Prevalent bee venom genes evolved before the aculeate stinger and eusociality
Source: BMC Biol. 2023 Oct 23;21:229. doi: 10.1186/s12915-023-01656-5 (PMC10591384; doi:10.1186/s12915-023-01656-5)
Supplement: Supplementary file 42 — Additional file 42. Gff files of all toxin gene annotations. [file 12915_2023_1656_MOESM42_ESM.zip › AdditionalFile9_ToxinGeneAnnotations/NW_022339884.1._APH.gff_modified_Koludarov_et_al_2021.gff3]

##gff-version 3
##source-version geneious 2020.2.2
##sequence-region	NW_022339884.1	1	927471
NW_022339884.1	Koludarov_et_al_2021	gene	526923	535475	.	-	.	Name=testicular APH
NW_022339884.1	Gnomon	CDS	469306	469542	.	-	0	Name=XP_031833027.1;ID=cds-XP_031833027.1;Dbxref=GeneID:116427161%2CGenbank:XP_031833027.1;Parent=rna-XM_031977167.1
NW_022339884.1	Gnomon	CDS	468200	468595	.	-	0	Name=XP_031833027.1;ID=cds-XP_031833027.1;Dbxref=GeneID:116427161%2CGenbank:XP_031833027.1;Parent=rna-XM_031977167.1
NW_022339884.1	Gnomon	CDS	467103	467837	.	-	0	Name=XP_031833027.1;ID=cds-XP_031833027.1;Dbxref=GeneID:116427161%2CGenbank:XP_031833027.1;Parent=rna-XM_031977167.1
NW_022339884.1	Gnomon	mRNA	685238	688872	.	-	.	Name=XM_031977137.1;ID=rna-XM_031977137.1;Dbxref=GeneID:116427144%2CGenbank:XM_031977137.1;Parent=gene-LOC116427144
NW_022339884.1	Gnomon	CDS	539592	539629	.	-	0	Name=XP_031832928.1;ID=cds-XP_031832928.1;Dbxref=GeneID:116427109%2CGenbank:XP_031832928.1;Parent=rna-XM_031977068.1
NW_022339884.1	Gnomon	CDS	539441	539525	.	-	0	Name=XP_031832928.1;ID=cds-XP_031832928.1;Dbxref=GeneID:116427109%2CGenbank:XP_031832928.1;Parent=rna-XM_031977068.1
NW_022339884.1	Gnomon	CDS	539150	539333	.	-	0	Name=XP_031832928.1;ID=cds-XP_031832928.1;Dbxref=GeneID:116427109%2CGenbank:XP_031832928.1;Parent=rna-XM_031977068.1
NW_022339884.1	Gnomon	CDS	538982	539084	.	-	0	Name=XP_031832928.1;ID=cds-XP_031832928.1;Dbxref=GeneID:116427109%2CGenbank:XP_031832928.1;Parent=rna-XM_031977068.1
NW_022339884.1	Gnomon	CDS	538600	538921	.	-	0	Name=XP_031832928.1;ID=cds-XP_031832928.1;Dbxref=GeneID:116427109%2CGenbank:XP_031832928.1;Parent=rna-XM_031977068.1
NW_022339884.1	Gnomon	CDS	538364	538535	.	-	0	Name=XP_031832928.1;ID=cds-XP_031832928.1;Dbxref=GeneID:116427109%2CGenbank:XP_031832928.1;Parent=rna-XM_031977068.1
NW_022339884.1	Gnomon	CDS	538134	538281	.	-	0	Name=XP_031832928.1;ID=cds-XP_031832928.1;Dbxref=GeneID:116427109%2CGenbank:XP_031832928.1;Parent=rna-XM_031977068.1
NW_022339884.1	Gnomon	CDS	537857	538046	.	-	0	Name=XP_031832928.1;ID=cds-XP_031832928.1;Dbxref=GeneID:116427109%2CGenbank:XP_031832928.1;Parent=rna-XM_031977068.1
NW_022339884.1	Gnomon	CDS	537690	537770	.	-	0	Name=XP_031832928.1;ID=cds-XP_031832928.1;Dbxref=GeneID:116427109%2CGenbank:XP_031832928.1;Parent=rna-XM_031977068.1
NW_022339884.1	Gnomon	CDS	537513	537624	.	-	0	Name=XP_031832928.1;ID=cds-XP_031832928.1;Dbxref=GeneID:116427109%2CGenbank:XP_031832928.1;Parent=rna-XM_031977068.1
NW_022339884.1	Gnomon	CDS	537276	537439	.	-	0	Name=XP_031832928.1;ID=cds-XP_031832928.1;Dbxref=GeneID:116427109%2CGenbank:XP_031832928.1;Parent=rna-XM_031977068.1
NW_022339884.1	Gnomon	CDS	665065	665236	.	+	0	Name=XP_031833121.1;ID=cds-XP_031833121.1;Dbxref=GeneID:116427202%2CGenbank:XP_031833121.1;Parent=rna-XM_031977261.1
NW_022339884.1	Gnomon	CDS	665314	665525	.	+	0	Name=XP_031833121.1;ID=cds-XP_031833121.1;Dbxref=GeneID:116427202%2CGenbank:XP_031833121.1;Parent=rna-XM_031977261.1
NW_022339884.1	Gnomon	CDS	665646	665765	.	+	0	Name=XP_031833121.1;ID=cds-XP_031833121.1;Dbxref=GeneID:116427202%2CGenbank:XP_031833121.1;Parent=rna-XM_031977261.1
NW_022339884.1	Gnomon	CDS	665828	669597	.	+	0	Name=XP_031833121.1;ID=cds-XP_031833121.1;Dbxref=GeneID:116427202%2CGenbank:XP_031833121.1;Parent=rna-XM_031977261.1
NW_022339884.1	Gnomon	CDS	670011	670343	.	+	0	Name=XP_031833121.1;ID=cds-XP_031833121.1;Dbxref=GeneID:116427202%2CGenbank:XP_031833121.1;Parent=rna-XM_031977261.1
NW_022339884.1	Gnomon	CDS	670424	670704	.	+	0	Name=XP_031833121.1;ID=cds-XP_031833121.1;Dbxref=GeneID:116427202%2CGenbank:XP_031833121.1;Parent=rna-XM_031977261.1
NW_022339884.1	Gnomon	CDS	670802	671298	.	+	0	Name=XP_031833121.1;ID=cds-XP_031833121.1;Dbxref=GeneID:116427202%2CGenbank:XP_031833121.1;Parent=rna-XM_031977261.1
NW_022339884.1	Gnomon	CDS	671372	671793	.	+	0	Name=XP_031833121.1;ID=cds-XP_031833121.1;Dbxref=GeneID:116427202%2CGenbank:XP_031833121.1;Parent=rna-XM_031977261.1
NW_022339884.1	Gnomon	CDS	671870	672196	.	+	0	Name=XP_031833121.1;ID=cds-XP_031833121.1;Dbxref=GeneID:116427202%2CGenbank:XP_031833121.1;Parent=rna-XM_031977261.1
NW_022339884.1	Gnomon	CDS	672281	672453	.	+	0	Name=XP_031833121.1;ID=cds-XP_031833121.1;Dbxref=GeneID:116427202%2CGenbank:XP_031833121.1;Parent=rna-XM_031977261.1
NW_022339884.1	Gnomon	CDS	672552	672718	.	+	0	Name=XP_031833121.1;ID=cds-XP_031833121.1;Dbxref=GeneID:116427202%2CGenbank:XP_031833121.1;Parent=rna-XM_031977261.1
NW_022339884.1	Gnomon	CDS	672805	673017	.	+	0	Name=XP_031833121.1;ID=cds-XP_031833121.1;Dbxref=GeneID:116427202%2CGenbank:XP_031833121.1;Parent=rna-XM_031977261.1
NW_022339884.1	Gnomon	CDS	673370	673513	.	+	0	Name=XP_031833121.1;ID=cds-XP_031833121.1;Dbxref=GeneID:116427202%2CGenbank:XP_031833121.1;Parent=rna-XM_031977261.1
NW_022339884.1	Gnomon	mRNA	182042	193219	.	-	.	Name=XM_031977231.1;ID=rna-XM_031977231.1;Dbxref=GeneID:116427191%2CGenbank:XM_031977231.1;Parent=gene-LOC116427191
NW_022339884.1	Gnomon	exon	877299	877398	.	-	.	ID=exon-XM_031977205.1-5;Dbxref=GeneID:116427178%2CGenbank:XM_031977205.1;Parent=rna-XM_031977205.1
NW_022339884.1	Gnomon	exon	867073	867609	.	-	.	ID=exon-XM_031977205.1-6;Dbxref=GeneID:116427178%2CGenbank:XM_031977205.1;Parent=rna-XM_031977205.1
NW_022339884.1	Gnomon	exon	880753	881048	.	-	.	ID=exon-XM_031977205.1-1;Dbxref=GeneID:116427178%2CGenbank:XM_031977205.1;Parent=rna-XM_031977205.1
NW_022339884.1	Gnomon	exon	878396	878558	.	-	.	ID=exon-XM_031977205.1-2;Dbxref=GeneID:116427178%2CGenbank:XM_031977205.1;Parent=rna-XM_031977205.1
NW_022339884.1	Gnomon	exon	877700	878245	.	-	.	ID=exon-XM_031977205.1-3;Dbxref=GeneID:116427178%2CGenbank:XM_031977205.1;Parent=rna-XM_031977205.1
NW_022339884.1	Gnomon	exon	877513	877582	.	-	.	ID=exon-XM_031977205.1-4;Dbxref=GeneID:116427178%2CGenbank:XM_031977205.1;Parent=rna-XM_031977205.1
NW_022339884.1	Gnomon	exon	133246	133416	.	-	.	ID=exon-XR_004235036.1-9;Dbxref=GeneID:116427135%2CGenbank:XR_004235036.1;Parent=rna-XR_004235036.1
NW_022339884.1	Gnomon	exon	142840	142941	.	-	.	ID=exon-XR_004235036.1-1;Dbxref=GeneID:116427135%2CGenbank:XR_004235036.1;Parent=rna-XR_004235036.1
NW_022339884.1	Gnomon	exon	142616	142771	.	-	.	ID=exon-XR_004235036.1-2;Dbxref=GeneID:116427135%2CGenbank:XR_004235036.1;Parent=rna-XR_004235036.1
NW_022339884.1	Gnomon	exon	142019	142555	.	-	.	ID=exon-XR_004235036.1-3;Dbxref=GeneID:116427135%2CGenbank:XR_004235036.1;Parent=rna-XR_004235036.1
NW_022339884.1	Gnomon	exon	137836	137949	.	-	.	ID=exon-XR_004235036.1-4;Dbxref=GeneID:116427135%2CGenbank:XR_004235036.1;Parent=rna-XR_004235036.1
NW_022339884.1	Gnomon	exon	135742	135898	.	-	.	ID=exon-XR_004235036.1-5;Dbxref=GeneID:116427135%2CGenbank:XR_004235036.1;Parent=rna-XR_004235036.1
NW_022339884.1	Gnomon	exon	135461	135670	.	-	.	ID=exon-XR_004235036.1-6;Dbxref=GeneID:116427135%2CGenbank:XR_004235036.1;Parent=rna-XR_004235036.1
NW_022339884.1	Gnomon	exon	134592	134872	.	-	.	ID=exon-XR_004235036.1-7;Dbxref=GeneID:116427135%2CGenbank:XR_004235036.1;Parent=rna-XR_004235036.1
NW_022339884.1	Gnomon	exon	134405	134503	.	-	.	ID=exon-XR_004235036.1-8;Dbxref=GeneID:116427135%2CGenbank:XR_004235036.1;Parent=rna-XR_004235036.1
NW_022339884.1	Gnomon	exon	925083	925151	.	-	.	ID=exon-XM_031977077.1-2;Dbxref=GeneID:116427114%2CGenbank:XM_031977077.1;Parent=rna-XM_031977077.1
NW_022339884.1	Gnomon	exon	924818	924991	.	-	.	ID=exon-XM_031977077.1-3;Dbxref=GeneID:116427114%2CGenbank:XM_031977077.1;Parent=rna-XM_031977077.1
NW_022339884.1	Gnomon	exon	925255	925449	.	-	.	ID=exon-XM_031977077.1-1;Dbxref=GeneID:116427114%2CGenbank:XM_031977077.1;Parent=rna-XM_031977077.1
NW_022339884.1	Gnomon	exon	923214	923514	.	-	.	ID=exon-XM_031977077.1-8;Dbxref=GeneID:116427114%2CGenbank:XM_031977077.1;Parent=rna-XM_031977077.1
NW_022339884.1	Gnomon	exon	922939	923127	.	-	.	ID=exon-XM_031977077.1-9;Dbxref=GeneID:116427114%2CGenbank:XM_031977077.1;Parent=rna-XM_031977077.1
NW_022339884.1	Gnomon	exon	923895	924049	.	-	.	ID=exon-XM_031977077.1-6;Dbxref=GeneID:116427114%2CGenbank:XM_031977077.1;Parent=rna-XM_031977077.1
NW_022339884.1	Gnomon	exon	923585	923818	.	-	.	ID=exon-XM_031977077.1-7;Dbxref=GeneID:116427114%2CGenbank:XM_031977077.1;Parent=rna-XM_031977077.1
NW_022339884.1	Gnomon	exon	924545	924741	.	-	.	ID=exon-XM_031977077.1-4;Dbxref=GeneID:116427114%2CGenbank:XM_031977077.1;Parent=rna-XM_031977077.1
NW_022339884.1	Gnomon	exon	924120	924378	.	-	.	ID=exon-XM_031977077.1-5;Dbxref=GeneID:116427114%2CGenbank:XM_031977077.1;Parent=rna-XM_031977077.1
NW_022339884.1	Gnomon	exon	285356	285562	.	+	.	ID=exon-XM_031977129.1-4;Dbxref=GeneID:116427138%2CGenbank:XM_031977129.1;Parent=rna-XM_031977129.1
NW_022339884.1	Gnomon	exon	285693	285890	.	+	.	ID=exon-XM_031977129.1-5;Dbxref=GeneID:116427138%2CGenbank:XM_031977129.1;Parent=rna-XM_031977129.1
NW_022339884.1	Gnomon	exon	285959	286280	.	+	.	ID=exon-XM_031977129.1-6;Dbxref=GeneID:116427138%2CGenbank:XM_031977129.1;Parent=rna-XM_031977129.1
NW_022339884.1	Gnomon	exon	286626	286747	.	+	.	ID=exon-XM_031977129.1-7;Dbxref=GeneID:116427138%2CGenbank:XM_031977129.1;Parent=rna-XM_031977129.1
NW_022339884.1	Gnomon	exon	286810	287043	.	+	.	ID=exon-XM_031977129.1-8;Dbxref=GeneID:116427138%2CGenbank:XM_031977129.1;Parent=rna-XM_031977129.1
NW_022339884.1	Gnomon	exon	287124	287317	.	+	.	ID=exon-XM_031977129.1-9;Dbxref=GeneID:116427138%2CGenbank:XM_031977129.1;Parent=rna-XM_031977129.1
NW_022339884.1	Gnomon	exon	284039	284562	.	+	.	ID=exon-XM_031977129.1-1;Dbxref=GeneID:116427138%2CGenbank:XM_031977129.1;Parent=rna-XM_031977129.1
NW_022339884.1	Gnomon	exon	284769	284979	.	+	.	ID=exon-XM_031977129.1-2;Dbxref=GeneID:116427138%2CGenbank:XM_031977129.1;Parent=rna-XM_031977129.1
NW_022339884.1	Gnomon	exon	285052	285279	.	+	.	ID=exon-XM_031977129.1-3;Dbxref=GeneID:116427138%2CGenbank:XM_031977129.1;Parent=rna-XM_031977129.1
NW_022339884.1	Gnomon	exon	84489	85034	.	-	.	ID=exon-XM_031977153.1-3;Dbxref=GeneID:116427157%2CGenbank:XM_031977153.1;Parent=rna-XM_031977153.1
NW_022339884.1	Gnomon	exon	112599	113352	.	-	.	ID=exon-XM_031977153.1-1;Dbxref=GeneID:116427157%2CGenbank:XM_031977153.1;Parent=rna-XM_031977153.1
NW_022339884.1	Gnomon	exon	85733	86342	.	-	.	ID=exon-XM_031977153.1-2;Dbxref=GeneID:116427157%2CGenbank:XM_031977153.1;Parent=rna-XM_031977153.1
NW_022339884.1	Gnomon	CDS	665065	665236	.	+	0	Name=XP_031833122.1;ID=cds-XP_031833122.1;Dbxref=GeneID:116427202%2CGenbank:XP_031833122.1;Parent=rna-XM_031977262.1
NW_022339884.1	Gnomon	CDS	665314	665525	.	+	0	Name=XP_031833122.1;ID=cds-XP_031833122.1;Dbxref=GeneID:116427202%2CGenbank:XP_031833122.1;Parent=rna-XM_031977262.1
NW_022339884.1	Gnomon	CDS	665646	665765	.	+	0	Name=XP_031833122.1;ID=cds-XP_031833122.1;Dbxref=GeneID:116427202%2CGenbank:XP_031833122.1;Parent=rna-XM_031977262.1
NW_022339884.1	Gnomon	CDS	665828	669597	.	+	0	Name=XP_031833122.1;ID=cds-XP_031833122.1;Dbxref=GeneID:116427202%2CGenbank:XP_031833122.1;Parent=rna-XM_031977262.1
NW_022339884.1	Gnomon	CDS	670011	670343	.	+	0	Name=XP_031833122.1;ID=cds-XP_031833122.1;Dbxref=GeneID:116427202%2CGenbank:XP_031833122.1;Parent=rna-XM_031977262.1
NW_022339884.1	Gnomon	CDS	670424	670704	.	+	0	Name=XP_031833122.1;ID=cds-XP_031833122.1;Dbxref=GeneID:116427202%2CGenbank:XP_031833122.1;Parent=rna-XM_031977262.1
NW_022339884.1	Gnomon	CDS	670802	671298	.	+	0	Name=XP_031833122.1;ID=cds-XP_031833122.1;Dbxref=GeneID:116427202%2CGenbank:XP_031833122.1;Parent=rna-XM_031977262.1
NW_022339884.1	Gnomon	CDS	671372	671793	.	+	0	Name=XP_031833122.1;ID=cds-XP_031833122.1;Dbxref=GeneID:116427202%2CGenbank:XP_031833122.1;Parent=rna-XM_031977262.1
NW_022339884.1	Gnomon	CDS	671870	672196	.	+	0	Name=XP_031833122.1;ID=cds-XP_031833122.1;Dbxref=GeneID:116427202%2CGenbank:XP_031833122.1;Parent=rna-XM_031977262.1
NW_022339884.1	Gnomon	CDS	672281	672453	.	+	0	Name=XP_031833122.1;ID=cds-XP_031833122.1;Dbxref=GeneID:116427202%2CGenbank:XP_031833122.1;Parent=rna-XM_031977262.1
NW_022339884.1	Gnomon	CDS	672552	672718	.	+	0	Name=XP_031833122.1;ID=cds-XP_031833122.1;Dbxref=GeneID:116427202%2CGenbank:XP_031833122.1;Parent=rna-XM_031977262.1
NW_022339884.1	Gnomon	CDS	672805	673017	.	+	0	Name=XP_031833122.1;ID=cds-XP_031833122.1;Dbxref=GeneID:116427202%2CGenbank:XP_031833122.1;Parent=rna-XM_031977262.1
NW_022339884.1	Gnomon	CDS	673370	673513	.	+	0	Name=XP_031833122.1;ID=cds-XP_031833122.1;Dbxref=GeneID:116427202%2CGenbank:XP_031833122.1;Parent=rna-XM_031977262.1
NW_022339884.1	Gnomon	mRNA	689021	690395	.	+	.	Name=XM_031977138.1;ID=rna-XM_031977138.1;Dbxref=GeneID:116427145%2CGenbank:XM_031977138.1;Parent=gene-LOC116427145
NW_022339884.1	Gnomon	exon	531461	531515	.	-	.	ID=exon-XM_031977305.1-2;Dbxref=GeneID:116427217%2CGenbank:XM_031977305.1;Parent=rna-XM_031977305.1
NW_022339884.1	Gnomon	exon	531153	531357	.	-	.	ID=exon-XM_031977305.1-3;Dbxref=GeneID:116427217%2CGenbank:XM_031977305.1;Parent=rna-XM_031977305.1
NW_022339884.1	Gnomon	exon	532082	532173	.	-	.	ID=exon-XM_031977305.1-1;Dbxref=GeneID:116427217%2CGenbank:XM_031977305.1;Parent=rna-XM_031977305.1
NW_022339884.1	Gnomon	exon	530092	530331	.	-	.	ID=exon-XM_031977305.1-6;Dbxref=GeneID:116427217%2CGenbank:XM_031977305.1;Parent=rna-XM_031977305.1
NW_022339884.1	Gnomon	exon	529790	529975	.	-	.	ID=exon-XM_031977305.1-7;Dbxref=GeneID:116427217%2CGenbank:XM_031977305.1;Parent=rna-XM_031977305.1
NW_022339884.1	Gnomon	exon	530881	530969	.	-	.	ID=exon-XM_031977305.1-4;Dbxref=GeneID:116427217%2CGenbank:XM_031977305.1;Parent=rna-XM_031977305.1
NW_022339884.1	Gnomon	exon	530406	530504	.	-	.	ID=exon-XM_031977305.1-5;Dbxref=GeneID:116427217%2CGenbank:XM_031977305.1;Parent=rna-XM_031977305.1
NW_022339884.1	Gnomon	exon	529381	529716	.	-	.	ID=exon-XM_031977305.1-8;Dbxref=GeneID:116427217%2CGenbank:XM_031977305.1;Parent=rna-XM_031977305.1
NW_022339884.1	Gnomon	exon	528999	529303	.	-	.	ID=exon-XM_031977305.1-9;Dbxref=GeneID:116427217%2CGenbank:XM_031977305.1;Parent=rna-XM_031977305.1
NW_022339884.1	Gnomon	mRNA	182042	189437	.	-	.	Name=XM_031977232.1;ID=rna-XM_031977232.1;Dbxref=GeneID:116427191%2CGenbank:XM_031977232.1;Parent=gene-LOC116427191
NW_022339884.1	Gnomon	CDS	542168	542294	.	-	0	Name=XP_031832929.1;ID=cds-XP_031832929.1;Dbxref=GeneID:116427110%2CGenbank:XP_031832929.1;Parent=rna-XM_031977069.1
NW_022339884.1	Gnomon	CDS	541764	542026	.	-	0	Name=XP_031832929.1;ID=cds-XP_031832929.1;Dbxref=GeneID:116427110%2CGenbank:XP_031832929.1;Parent=rna-XM_031977069.1
NW_022339884.1	Gnomon	CDS	541381	541698	.	-	0	Name=XP_031832929.1;ID=cds-XP_031832929.1;Dbxref=GeneID:116427110%2CGenbank:XP_031832929.1;Parent=rna-XM_031977069.1
NW_022339884.1	Gnomon	CDS	541190	541267	.	-	0	Name=XP_031832929.1;ID=cds-XP_031832929.1;Dbxref=GeneID:116427110%2CGenbank:XP_031832929.1;Parent=rna-XM_031977069.1
NW_022339884.1	Gnomon	CDS	541011	541107	.	-	0	Name=XP_031832929.1;ID=cds-XP_031832929.1;Dbxref=GeneID:116427110%2CGenbank:XP_031832929.1;Parent=rna-XM_031977069.1
NW_022339884.1	Gnomon	CDS	540585	540778	.	-	0	Name=XP_031832929.1;ID=cds-XP_031832929.1;Dbxref=GeneID:116427110%2CGenbank:XP_031832929.1;Parent=rna-XM_031977069.1
NW_022339884.1	Gnomon	exon	277951	278103	.	+	.	ID=exon-XM_031977253.1-1;Dbxref=GeneID:116427200%2CGenbank:XM_031977253.1;Parent=rna-XM_031977253.1
NW_022339884.1	Gnomon	exon	278511	278861	.	+	.	ID=exon-XM_031977253.1-2;Dbxref=GeneID:116427200%2CGenbank:XM_031977253.1;Parent=rna-XM_031977253.1
NW_022339884.1	Gnomon	exon	278936	279059	.	+	.	ID=exon-XM_031977253.1-3;Dbxref=GeneID:116427200%2CGenbank:XM_031977253.1;Parent=rna-XM_031977253.1
NW_022339884.1	Gnomon	exon	279191	279482	.	+	.	ID=exon-XM_031977253.1-4;Dbxref=GeneID:116427200%2CGenbank:XM_031977253.1;Parent=rna-XM_031977253.1
NW_022339884.1	Gnomon	exon	819245	819404	.	-	.	ID=exon-XM_031977275.1-11;Dbxref=GeneID:116427206%2CGenbank:XM_031977275.1;Parent=rna-XM_031977275.1
NW_022339884.1	Gnomon	exon	819903	822150	.	-	.	ID=exon-XM_031977275.1-10;Dbxref=GeneID:116427206%2CGenbank:XM_031977275.1;Parent=rna-XM_031977275.1
NW_022339884.1	Gnomon	CDS	469306	469542	.	-	0	Name=XP_031833028.1;ID=cds-XP_031833028.1;Dbxref=GeneID:116427161%2CGenbank:XP_031833028.1;Parent=rna-XM_031977168.1
NW_022339884.1	Gnomon	CDS	468200	468595	.	-	0	Name=XP_031833028.1;ID=cds-XP_031833028.1;Dbxref=GeneID:116427161%2CGenbank:XP_031833028.1;Parent=rna-XM_031977168.1
NW_022339884.1	Gnomon	CDS	467103	467837	.	-	0	Name=XP_031833028.1;ID=cds-XP_031833028.1;Dbxref=GeneID:116427161%2CGenbank:XP_031833028.1;Parent=rna-XM_031977168.1
NW_022339884.1	Gnomon	CDS	665065	665236	.	+	0	Name=XP_031833123.1;ID=cds-XP_031833123.1;Dbxref=GeneID:116427202%2CGenbank:XP_031833123.1;Parent=rna-XM_031977263.1
NW_022339884.1	Gnomon	CDS	665314	665525	.	+	0	Name=XP_031833123.1;ID=cds-XP_031833123.1;Dbxref=GeneID:116427202%2CGenbank:XP_031833123.1;Parent=rna-XM_031977263.1
NW_022339884.1	Gnomon	CDS	665646	665765	.	+	0	Name=XP_031833123.1;ID=cds-XP_031833123.1;Dbxref=GeneID:116427202%2CGenbank:XP_031833123.1;Parent=rna-XM_031977263.1
NW_022339884.1	Gnomon	CDS	665828	669597	.	+	0	Name=XP_031833123.1;ID=cds-XP_031833123.1;Dbxref=GeneID:116427202%2CGenbank:XP_031833123.1;Parent=rna-XM_031977263.1
NW_022339884.1	Gnomon	CDS	670011	670343	.	+	0	Name=XP_031833123.1;ID=cds-XP_031833123.1;Dbxref=GeneID:116427202%2CGenbank:XP_031833123.1;Parent=rna-XM_031977263.1
NW_022339884.1	Gnomon	CDS	670424	670704	.	+	0	Name=XP_031833123.1;ID=cds-XP_031833123.1;Dbxref=GeneID:116427202%2CGenbank:XP_031833123.1;Parent=rna-XM_031977263.1
NW_022339884.1	Gnomon	CDS	670802	671298	.	+	0	Name=XP_031833123.1;ID=cds-XP_031833123.1;Dbxref=GeneID:116427202%2CGenbank:XP_031833123.1;Parent=rna-XM_031977263.1
NW_022339884.1	Gnomon	CDS	671372	671793	.	+	0	Name=XP_031833123.1;ID=cds-XP_031833123.1;Dbxref=GeneID:116427202%2CGenbank:XP_031833123.1;Parent=rna-XM_031977263.1
NW_022339884.1	Gnomon	CDS	671870	672196	.	+	0	Name=XP_031833123.1;ID=cds-XP_031833123.1;Dbxref=GeneID:116427202%2CGenbank:XP_031833123.1;Parent=rna-XM_031977263.1
NW_022339884.1	Gnomon	CDS	672281	672453	.	+	0	Name=XP_031833123.1;ID=cds-XP_031833123.1;Dbxref=GeneID:116427202%2CGenbank:XP_031833123.1;Parent=rna-XM_031977263.1
NW_022339884.1	Gnomon	CDS	672552	672718	.	+	0	Name=XP_031833123.1;ID=cds-XP_031833123.1;Dbxref=GeneID:116427202%2CGenbank:XP_031833123.1;Parent=rna-XM_031977263.1
NW_022339884.1	Gnomon	CDS	672805	673017	.	+	0	Name=XP_031833123.1;ID=cds-XP_031833123.1;Dbxref=GeneID:116427202%2CGenbank:XP_031833123.1;Parent=rna-XM_031977263.1
NW_022339884.1	Gnomon	CDS	673370	673513	.	+	0	Name=XP_031833123.1;ID=cds-XP_031833123.1;Dbxref=GeneID:116427202%2CGenbank:XP_031833123.1;Parent=rna-XM_031977263.1
NW_022339884.1	Gnomon	exon	537690	537770	.	-	.	ID=exon-XM_031977068.1-10;Dbxref=GeneID:116427109%2CGenbank:XM_031977068.1;Parent=rna-XM_031977068.1
NW_022339884.1	Gnomon	exon	537513	537624	.	-	.	ID=exon-XM_031977068.1-11;Dbxref=GeneID:116427109%2CGenbank:XM_031977068.1;Parent=rna-XM_031977068.1
NW_022339884.1	Gnomon	exon	537204	537439	.	-	.	ID=exon-XM_031977068.1-12;Dbxref=GeneID:116427109%2CGenbank:XM_031977068.1;Parent=rna-XM_031977068.1
NW_022339884.1	Gnomon	exon	580445	580465	.	-	.	ID=exon-XM_031977177.1-1;Dbxref=GeneID:116427167%2CGenbank:XM_031977177.1;Parent=rna-XM_031977177.1
NW_022339884.1	Gnomon	exon	579750	580013	.	-	.	ID=exon-XM_031977177.1-2;Dbxref=GeneID:116427167%2CGenbank:XM_031977177.1;Parent=rna-XM_031977177.1
NW_022339884.1	Gnomon	CDS	469306	469542	.	-	0	Name=XP_031833029.1;ID=cds-XP_031833029.1;Dbxref=GeneID:116427161%2CGenbank:XP_031833029.1;Parent=rna-XM_031977169.1
NW_022339884.1	Gnomon	CDS	468200	468595	.	-	0	Name=XP_031833029.1;ID=cds-XP_031833029.1;Dbxref=GeneID:116427161%2CGenbank:XP_031833029.1;Parent=rna-XM_031977169.1
NW_022339884.1	Gnomon	CDS	467103	467837	.	-	0	Name=XP_031833029.1;ID=cds-XP_031833029.1;Dbxref=GeneID:116427161%2CGenbank:XP_031833029.1;Parent=rna-XM_031977169.1
NW_022339884.1	Gnomon	exon	712541	712749	.	+	.	ID=exon-XM_031977088.1-15;Dbxref=GeneID:116427118%2CGenbank:XM_031977088.1;Parent=rna-XM_031977088.1
NW_022339884.1	Gnomon	exon	712815	713041	.	+	.	ID=exon-XM_031977088.1-16;Dbxref=GeneID:116427118%2CGenbank:XM_031977088.1;Parent=rna-XM_031977088.1
NW_022339884.1	Gnomon	exon	713325	713461	.	+	.	ID=exon-XM_031977088.1-17;Dbxref=GeneID:116427118%2CGenbank:XM_031977088.1;Parent=rna-XM_031977088.1
NW_022339884.1	Gnomon	exon	713529	713643	.	+	.	ID=exon-XM_031977088.1-18;Dbxref=GeneID:116427118%2CGenbank:XM_031977088.1;Parent=rna-XM_031977088.1
NW_022339884.1	Gnomon	exon	713699	713938	.	+	.	ID=exon-XM_031977088.1-19;Dbxref=GeneID:116427118%2CGenbank:XM_031977088.1;Parent=rna-XM_031977088.1
NW_022339884.1	Gnomon	exon	710593	710781	.	+	.	ID=exon-XM_031977088.1-10;Dbxref=GeneID:116427118%2CGenbank:XM_031977088.1;Parent=rna-XM_031977088.1
NW_022339884.1	Gnomon	exon	710892	710986	.	+	.	ID=exon-XM_031977088.1-11;Dbxref=GeneID:116427118%2CGenbank:XM_031977088.1;Parent=rna-XM_031977088.1
NW_022339884.1	Gnomon	exon	711052	711174	.	+	.	ID=exon-XM_031977088.1-12;Dbxref=GeneID:116427118%2CGenbank:XM_031977088.1;Parent=rna-XM_031977088.1
NW_022339884.1	Gnomon	exon	711544	711573	.	+	.	ID=exon-XM_031977088.1-13;Dbxref=GeneID:116427118%2CGenbank:XM_031977088.1;Parent=rna-XM_031977088.1
NW_022339884.1	Gnomon	exon	712235	712469	.	+	.	ID=exon-XM_031977088.1-14;Dbxref=GeneID:116427118%2CGenbank:XM_031977088.1;Parent=rna-XM_031977088.1
NW_022339884.1	Gnomon	exon	718668	718759	.	+	.	ID=exon-XM_031977088.1-26;Dbxref=GeneID:116427118%2CGenbank:XM_031977088.1;Parent=rna-XM_031977088.1
NW_022339884.1	Gnomon	exon	718829	718940	.	+	.	ID=exon-XM_031977088.1-27;Dbxref=GeneID:116427118%2CGenbank:XM_031977088.1;Parent=rna-XM_031977088.1
NW_022339884.1	Gnomon	exon	719010	719375	.	+	.	ID=exon-XM_031977088.1-28;Dbxref=GeneID:116427118%2CGenbank:XM_031977088.1;Parent=rna-XM_031977088.1
NW_022339884.1	Gnomon	exon	719450	721602	.	+	.	ID=exon-XM_031977088.1-29;Dbxref=GeneID:116427118%2CGenbank:XM_031977088.1;Parent=rna-XM_031977088.1
NW_022339884.1	Gnomon	exon	714008	714127	.	+	.	ID=exon-XM_031977088.1-20;Dbxref=GeneID:116427118%2CGenbank:XM_031977088.1;Parent=rna-XM_031977088.1
NW_022339884.1	Gnomon	exon	714202	714359	.	+	.	ID=exon-XM_031977088.1-21;Dbxref=GeneID:116427118%2CGenbank:XM_031977088.1;Parent=rna-XM_031977088.1
NW_022339884.1	Gnomon	exon	714436	714584	.	+	.	ID=exon-XM_031977088.1-22;Dbxref=GeneID:116427118%2CGenbank:XM_031977088.1;Parent=rna-XM_031977088.1
NW_022339884.1	Gnomon	exon	714936	714983	.	+	.	ID=exon-XM_031977088.1-23;Dbxref=GeneID:116427118%2CGenbank:XM_031977088.1;Parent=rna-XM_031977088.1
NW_022339884.1	Gnomon	exon	716717	718165	.	+	.	ID=exon-XM_031977088.1-24;Dbxref=GeneID:116427118%2CGenbank:XM_031977088.1;Parent=rna-XM_031977088.1
NW_022339884.1	Gnomon	exon	718247	718520	.	+	.	ID=exon-XM_031977088.1-25;Dbxref=GeneID:116427118%2CGenbank:XM_031977088.1;Parent=rna-XM_031977088.1
NW_022339884.1	Gnomon	CDS	681658	681787	.	-	0	Name=XP_031833124.1;ID=cds-XP_031833124.1;Dbxref=GeneID:116427203%2CGenbank:XP_031833124.1;Parent=rna-XM_031977264.1
NW_022339884.1	Gnomon	CDS	680177	681168	.	-	0	Name=XP_031833124.1;ID=cds-XP_031833124.1;Dbxref=GeneID:116427203%2CGenbank:XP_031833124.1;Parent=rna-XM_031977264.1
NW_022339884.1	Gnomon	CDS	679903	680098	.	-	0	Name=XP_031833124.1;ID=cds-XP_031833124.1;Dbxref=GeneID:116427203%2CGenbank:XP_031833124.1;Parent=rna-XM_031977264.1
NW_022339884.1	Gnomon	CDS	679071	679810	.	-	0	Name=XP_031833124.1;ID=cds-XP_031833124.1;Dbxref=GeneID:116427203%2CGenbank:XP_031833124.1;Parent=rna-XM_031977264.1
NW_022339884.1	Gnomon	CDS	678860	678988	.	-	0	Name=XP_031833124.1;ID=cds-XP_031833124.1;Dbxref=GeneID:116427203%2CGenbank:XP_031833124.1;Parent=rna-XM_031977264.1
NW_022339884.1	Gnomon	CDS	678588	678756	.	-	0	Name=XP_031833124.1;ID=cds-XP_031833124.1;Dbxref=GeneID:116427203%2CGenbank:XP_031833124.1;Parent=rna-XM_031977264.1
NW_022339884.1	Gnomon	CDS	678253	678504	.	-	0	Name=XP_031833124.1;ID=cds-XP_031833124.1;Dbxref=GeneID:116427203%2CGenbank:XP_031833124.1;Parent=rna-XM_031977264.1
NW_022339884.1	Gnomon	CDS	677924	678173	.	-	0	Name=XP_031833124.1;ID=cds-XP_031833124.1;Dbxref=GeneID:116427203%2CGenbank:XP_031833124.1;Parent=rna-XM_031977264.1
NW_022339884.1	Gnomon	CDS	677500	677803	.	-	0	Name=XP_031833124.1;ID=cds-XP_031833124.1;Dbxref=GeneID:116427203%2CGenbank:XP_031833124.1;Parent=rna-XM_031977264.1
NW_022339884.1	Gnomon	exon	118033	118249	.	-	.	ID=exon-XM_031977126.1-14;Dbxref=GeneID:116427135%2CGenbank:XM_031977126.1;Parent=rna-XM_031977126.1
NW_022339884.1	Gnomon	exon	116652	117310	.	-	.	ID=exon-XM_031977126.1-15;Dbxref=GeneID:116427135%2CGenbank:XM_031977126.1;Parent=rna-XM_031977126.1
NW_022339884.1	Gnomon	exon	132201	132660	.	-	.	ID=exon-XM_031977126.1-12;Dbxref=GeneID:116427135%2CGenbank:XM_031977126.1;Parent=rna-XM_031977126.1
NW_022339884.1	Gnomon	exon	131987	132133	.	-	.	ID=exon-XM_031977126.1-13;Dbxref=GeneID:116427135%2CGenbank:XM_031977126.1;Parent=rna-XM_031977126.1
NW_022339884.1	Gnomon	exon	133023	133171	.	-	.	ID=exon-XM_031977126.1-10;Dbxref=GeneID:116427135%2CGenbank:XM_031977126.1;Parent=rna-XM_031977126.1
NW_022339884.1	Gnomon	exon	132722	132944	.	-	.	ID=exon-XM_031977126.1-11;Dbxref=GeneID:116427135%2CGenbank:XM_031977126.1;Parent=rna-XM_031977126.1
NW_022339884.1	Gnomon	exon	176805	177054	.	+	.	ID=exon-XM_031977228.1-1;Dbxref=GeneID:116427190%2CGenbank:XM_031977228.1;Parent=rna-XM_031977228.1
NW_022339884.1	Gnomon	exon	177588	177740	.	+	.	ID=exon-XM_031977228.1-2;Dbxref=GeneID:116427190%2CGenbank:XM_031977228.1;Parent=rna-XM_031977228.1
NW_022339884.1	Gnomon	exon	177925	178060	.	+	.	ID=exon-XM_031977228.1-3;Dbxref=GeneID:116427190%2CGenbank:XM_031977228.1;Parent=rna-XM_031977228.1
NW_022339884.1	Gnomon	exon	178385	178512	.	+	.	ID=exon-XM_031977228.1-4;Dbxref=GeneID:116427190%2CGenbank:XM_031977228.1;Parent=rna-XM_031977228.1
NW_022339884.1	Gnomon	exon	178828	179118	.	+	.	ID=exon-XM_031977228.1-5;Dbxref=GeneID:116427190%2CGenbank:XM_031977228.1;Parent=rna-XM_031977228.1
NW_022339884.1	Gnomon	exon	179205	179459	.	+	.	ID=exon-XM_031977228.1-6;Dbxref=GeneID:116427190%2CGenbank:XM_031977228.1;Parent=rna-XM_031977228.1
NW_022339884.1	Gnomon	exon	180119	180283	.	+	.	ID=exon-XM_031977228.1-7;Dbxref=GeneID:116427190%2CGenbank:XM_031977228.1;Parent=rna-XM_031977228.1
NW_022339884.1	Gnomon	exon	183482	184141	.	+	.	ID=exon-XM_031977228.1-8;Dbxref=GeneID:116427190%2CGenbank:XM_031977228.1;Parent=rna-XM_031977228.1
NW_022339884.1	Gnomon	exon	747143	747353	.	-	.	ID=exon-XM_031977106.1-1;Dbxref=GeneID:116427125%2CGenbank:XM_031977106.1;Parent=rna-XM_031977106.1
NW_022339884.1	Gnomon	exon	746260	746373	.	-	.	ID=exon-XM_031977106.1-2;Dbxref=GeneID:116427125%2CGenbank:XM_031977106.1;Parent=rna-XM_031977106.1
NW_022339884.1	Gnomon	exon	746044	746185	.	-	.	ID=exon-XM_031977106.1-3;Dbxref=GeneID:116427125%2CGenbank:XM_031977106.1;Parent=rna-XM_031977106.1
NW_022339884.1	Gnomon	exon	745740	745978	.	-	.	ID=exon-XM_031977106.1-4;Dbxref=GeneID:116427125%2CGenbank:XM_031977106.1;Parent=rna-XM_031977106.1
NW_022339884.1	Gnomon	exon	744230	744392	.	-	.	ID=exon-XM_031977106.1-9;Dbxref=GeneID:116427125%2CGenbank:XM_031977106.1;Parent=rna-XM_031977106.1
NW_022339884.1	Gnomon	exon	745349	745555	.	-	.	ID=exon-XM_031977106.1-5;Dbxref=GeneID:116427125%2CGenbank:XM_031977106.1;Parent=rna-XM_031977106.1
NW_022339884.1	Gnomon	exon	745165	745270	.	-	.	ID=exon-XM_031977106.1-6;Dbxref=GeneID:116427125%2CGenbank:XM_031977106.1;Parent=rna-XM_031977106.1
NW_022339884.1	Gnomon	exon	744738	745072	.	-	.	ID=exon-XM_031977106.1-7;Dbxref=GeneID:116427125%2CGenbank:XM_031977106.1;Parent=rna-XM_031977106.1
NW_022339884.1	Gnomon	exon	744484	744647	.	-	.	ID=exon-XM_031977106.1-8;Dbxref=GeneID:116427125%2CGenbank:XM_031977106.1;Parent=rna-XM_031977106.1
NW_022339884.1	Gnomon	exon	501244	501384	.	+	.	ID=exon-XM_031977176.1-2;Dbxref=GeneID:116427166%2CGenbank:XM_031977176.1;Parent=rna-XM_031977176.1
NW_022339884.1	Gnomon	exon	501460	501949	.	+	.	ID=exon-XM_031977176.1-3;Dbxref=GeneID:116427166%2CGenbank:XM_031977176.1;Parent=rna-XM_031977176.1
NW_022339884.1	Gnomon	exon	500579	501147	.	+	.	ID=exon-XM_031977176.1-1;Dbxref=GeneID:116427166%2CGenbank:XM_031977176.1;Parent=rna-XM_031977176.1
NW_022339884.1	Gnomon	CDS	682555	682651	.	+	0	Name=XP_031833125.1;ID=cds-XP_031833125.1;Dbxref=GeneID:116427204%2CGenbank:XP_031833125.1;Parent=rna-XM_031977265.1
NW_022339884.1	Gnomon	CDS	682749	683014	.	+	0	Name=XP_031833125.1;ID=cds-XP_031833125.1;Dbxref=GeneID:116427204%2CGenbank:XP_031833125.1;Parent=rna-XM_031977265.1
NW_022339884.1	Gnomon	CDS	683074	683210	.	+	0	Name=XP_031833125.1;ID=cds-XP_031833125.1;Dbxref=GeneID:116427204%2CGenbank:XP_031833125.1;Parent=rna-XM_031977265.1
NW_022339884.1	Gnomon	CDS	683302	683509	.	+	0	Name=XP_031833125.1;ID=cds-XP_031833125.1;Dbxref=GeneID:116427204%2CGenbank:XP_031833125.1;Parent=rna-XM_031977265.1
NW_022339884.1	Gnomon	mRNA	174884	176295	.	+	.	Name=XM_031977235.1;ID=rna-XM_031977235.1;Dbxref=GeneID:116427193%2CGenbank:XM_031977235.1;Parent=gene-LOC116427193
NW_022339884.1	Gnomon	exon	808541	808832	.	-	.	ID=exon-XM_031977277.1-4;Dbxref=GeneID:116427207%2CGenbank:XM_031977277.1;Parent=rna-XM_031977277.1
NW_022339884.1	Gnomon	exon	806296	806689	.	-	.	ID=exon-XM_031977277.1-5;Dbxref=GeneID:116427207%2CGenbank:XM_031977277.1;Parent=rna-XM_031977277.1
NW_022339884.1	Gnomon	exon	812541	812762	.	-	.	ID=exon-XM_031977277.1-2;Dbxref=GeneID:116427207%2CGenbank:XM_031977277.1;Parent=rna-XM_031977277.1
NW_022339884.1	Gnomon	exon	810462	810656	.	-	.	ID=exon-XM_031977277.1-3;Dbxref=GeneID:116427207%2CGenbank:XM_031977277.1;Parent=rna-XM_031977277.1
NW_022339884.1	Gnomon	exon	805581	806202	.	-	.	ID=exon-XM_031977277.1-6;Dbxref=GeneID:116427207%2CGenbank:XM_031977277.1;Parent=rna-XM_031977277.1
NW_022339884.1	Gnomon	exon	815286	816135	.	-	.	ID=exon-XM_031977277.1-1;Dbxref=GeneID:116427207%2CGenbank:XM_031977277.1;Parent=rna-XM_031977277.1
NW_022339884.1	Gnomon	mRNA	223249	224326	.	-	.	Name=XM_031977236.1;ID=rna-XM_031977236.1;Dbxref=GeneID:116427194%2CGenbank:XM_031977236.1;Parent=gene-LOC116427194
NW_022339884.1	Gnomon	mRNA	832892	862870	.	-	.	Name=XM_031977080.1;ID=rna-XM_031977080.1;Dbxref=GeneID:116427115%2CGenbank:XM_031977080.1;Parent=gene-LOC116427115
NW_022339884.1	Gnomon	exon	133023	133171	.	-	.	ID=exon-XR_004235037.1-10;Dbxref=GeneID:116427135%2CGenbank:XR_004235037.1;Parent=rna-XR_004235037.1
NW_022339884.1	Gnomon	exon	131987	132133	.	-	.	ID=exon-XR_004235037.1-13;Dbxref=GeneID:116427135%2CGenbank:XR_004235037.1;Parent=rna-XR_004235037.1
NW_022339884.1	Gnomon	exon	118033	118249	.	-	.	ID=exon-XR_004235037.1-14;Dbxref=GeneID:116427135%2CGenbank:XR_004235037.1;Parent=rna-XR_004235037.1
NW_022339884.1	Gnomon	exon	132722	132944	.	-	.	ID=exon-XR_004235037.1-11;Dbxref=GeneID:116427135%2CGenbank:XR_004235037.1;Parent=rna-XR_004235037.1
NW_022339884.1	Gnomon	exon	132201	132660	.	-	.	ID=exon-XR_004235037.1-12;Dbxref=GeneID:116427135%2CGenbank:XR_004235037.1;Parent=rna-XR_004235037.1
NW_022339884.1	Gnomon	exon	117060	117310	.	-	.	ID=exon-XR_004235037.1-15;Dbxref=GeneID:116427135%2CGenbank:XR_004235037.1;Parent=rna-XR_004235037.1
NW_022339884.1	Gnomon	exon	116652	116980	.	-	.	ID=exon-XR_004235037.1-16;Dbxref=GeneID:116427135%2CGenbank:XR_004235037.1;Parent=rna-XR_004235037.1
NW_022339884.1	Gnomon	CDS	682555	682651	.	+	0	Name=XP_031833126.1;ID=cds-XP_031833126.1;Dbxref=GeneID:116427204%2CGenbank:XP_031833126.1;Parent=rna-XM_031977266.1
NW_022339884.1	Gnomon	CDS	682749	683014	.	+	0	Name=XP_031833126.1;ID=cds-XP_031833126.1;Dbxref=GeneID:116427204%2CGenbank:XP_031833126.1;Parent=rna-XM_031977266.1
NW_022339884.1	Gnomon	CDS	683074	683210	.	+	0	Name=XP_031833126.1;ID=cds-XP_031833126.1;Dbxref=GeneID:116427204%2CGenbank:XP_031833126.1;Parent=rna-XM_031977266.1
NW_022339884.1	Gnomon	CDS	683302	683509	.	+	0	Name=XP_031833126.1;ID=cds-XP_031833126.1;Dbxref=GeneID:116427204%2CGenbank:XP_031833126.1;Parent=rna-XM_031977266.1
NW_022339884.1	Gnomon	mRNA	585571	586968	.	-	.	Name=XM_031977139.1;ID=rna-XM_031977139.1;Dbxref=GeneID:116427146%2CGenbank:XM_031977139.1;Parent=gene-LOC116427146
NW_022339884.1	Gnomon	exon	873010	873057	.	-	.	ID=exon-XM_031977204.1-6;Dbxref=GeneID:116427178%2CGenbank:XM_031977204.1;Parent=rna-XM_031977204.1
NW_022339884.1	Gnomon	exon	867071	867609	.	-	.	ID=exon-XM_031977204.1-7;Dbxref=GeneID:116427178%2CGenbank:XM_031977204.1;Parent=rna-XM_031977204.1
NW_022339884.1	Gnomon	exon	877513	877582	.	-	.	ID=exon-XM_031977204.1-4;Dbxref=GeneID:116427178%2CGenbank:XM_031977204.1;Parent=rna-XM_031977204.1
NW_022339884.1	Gnomon	exon	877299	877398	.	-	.	ID=exon-XM_031977204.1-5;Dbxref=GeneID:116427178%2CGenbank:XM_031977204.1;Parent=rna-XM_031977204.1
NW_022339884.1	Gnomon	exon	878396	878558	.	-	.	ID=exon-XM_031977204.1-2;Dbxref=GeneID:116427178%2CGenbank:XM_031977204.1;Parent=rna-XM_031977204.1
NW_022339884.1	Gnomon	exon	877700	878245	.	-	.	ID=exon-XM_031977204.1-3;Dbxref=GeneID:116427178%2CGenbank:XM_031977204.1;Parent=rna-XM_031977204.1
NW_022339884.1	Gnomon	exon	880753	881050	.	-	.	ID=exon-XM_031977204.1-1;Dbxref=GeneID:116427178%2CGenbank:XM_031977204.1;Parent=rna-XM_031977204.1
NW_022339884.1	Gnomon	mRNA	153569	161927	.	-	.	Name=XM_031977233.1;ID=rna-XM_031977233.1;Dbxref=GeneID:116427192%2CGenbank:XM_031977233.1;Parent=gene-LOC116427192
NW_022339884.1	Gnomon	exon	394193	394408	.	+	.	ID=exon-XM_031977130.1-2;Dbxref=GeneID:116427139%2CGenbank:XM_031977130.1;Parent=rna-XM_031977130.1
NW_022339884.1	Gnomon	exon	397478	400483	.	+	.	ID=exon-XM_031977130.1-3;Dbxref=GeneID:116427139%2CGenbank:XM_031977130.1;Parent=rna-XM_031977130.1
NW_022339884.1	Gnomon	exon	392081	392087	.	+	.	ID=exon-XM_031977130.1-1;Dbxref=GeneID:116427139%2CGenbank:XM_031977130.1;Parent=rna-XM_031977130.1
NW_022339884.1	Gnomon	exon	630068	630969	.	-	.	ID=exon-XM_031977076.1-1;Dbxref=GeneID:116427113%2CGenbank:XM_031977076.1;Parent=rna-XM_031977076.1
NW_022339884.1	Gnomon	exon	629060	629172	.	-	.	ID=exon-XM_031977076.1-2;Dbxref=GeneID:116427113%2CGenbank:XM_031977076.1;Parent=rna-XM_031977076.1
NW_022339884.1	Gnomon	exon	628048	628193	.	-	.	ID=exon-XM_031977076.1-3;Dbxref=GeneID:116427113%2CGenbank:XM_031977076.1;Parent=rna-XM_031977076.1
NW_022339884.1	Gnomon	exon	627690	627867	.	-	.	ID=exon-XM_031977076.1-4;Dbxref=GeneID:116427113%2CGenbank:XM_031977076.1;Parent=rna-XM_031977076.1
NW_022339884.1	Gnomon	exon	626096	626605	.	-	.	ID=exon-XM_031977076.1-5;Dbxref=GeneID:116427113%2CGenbank:XM_031977076.1;Parent=rna-XM_031977076.1
NW_022339884.1	Gnomon	exon	625464	625858	.	-	.	ID=exon-XM_031977076.1-6;Dbxref=GeneID:116427113%2CGenbank:XM_031977076.1;Parent=rna-XM_031977076.1
NW_022339884.1	Gnomon	exon	624901	624996	.	-	.	ID=exon-XM_031977076.1-7;Dbxref=GeneID:116427113%2CGenbank:XM_031977076.1;Parent=rna-XM_031977076.1
NW_022339884.1	Gnomon	exon	624654	624833	.	-	.	ID=exon-XM_031977076.1-8;Dbxref=GeneID:116427113%2CGenbank:XM_031977076.1;Parent=rna-XM_031977076.1
NW_022339884.1	Gnomon	exon	624362	624571	.	-	.	ID=exon-XM_031977076.1-9;Dbxref=GeneID:116427113%2CGenbank:XM_031977076.1;Parent=rna-XM_031977076.1
NW_022339884.1	Gnomon	mRNA	153569	159833	.	-	.	Name=XM_031977234.1;ID=rna-XM_031977234.1;Dbxref=GeneID:116427192%2CGenbank:XM_031977234.1;Parent=gene-LOC116427192
NW_022339884.1	Gnomon	exon	280819	281369	.	+	.	ID=exon-XM_031977254.1-1;Dbxref=GeneID:116427201%2CGenbank:XM_031977254.1;Parent=rna-XM_031977254.1
NW_022339884.1	Gnomon	exon	281500	283105	.	+	.	ID=exon-XM_031977254.1-2;Dbxref=GeneID:116427201%2CGenbank:XM_031977254.1;Parent=rna-XM_031977254.1
NW_022339884.1	Gnomon	CDS	682555	682651	.	+	0	Name=XP_031833128.1;ID=cds-XP_031833128.1;Dbxref=GeneID:116427204%2CGenbank:XP_031833128.1;Parent=rna-XM_031977268.1
NW_022339884.1	Gnomon	CDS	682749	683014	.	+	0	Name=XP_031833128.1;ID=cds-XP_031833128.1;Dbxref=GeneID:116427204%2CGenbank:XP_031833128.1;Parent=rna-XM_031977268.1
NW_022339884.1	Gnomon	CDS	683074	683210	.	+	0	Name=XP_031833128.1;ID=cds-XP_031833128.1;Dbxref=GeneID:116427204%2CGenbank:XP_031833128.1;Parent=rna-XM_031977268.1
NW_022339884.1	Gnomon	CDS	683302	683509	.	+	0	Name=XP_031833128.1;ID=cds-XP_031833128.1;Dbxref=GeneID:116427204%2CGenbank:XP_031833128.1;Parent=rna-XM_031977268.1
NW_022339884.1	Gnomon	mRNA	832892	847328	.	-	.	Name=XM_031977083.1;ID=rna-XM_031977083.1;Dbxref=GeneID:116427115%2CGenbank:XM_031977083.1;Parent=gene-LOC116427115
NW_022339884.1	Gnomon	exon	458862	458941	.	-	.	ID=exon-XM_031977131.1-1;Dbxref=GeneID:116427140%2CGenbank:XM_031977131.1;Parent=rna-XM_031977131.1
NW_022339884.1	Gnomon	exon	457473	457683	.	-	.	ID=exon-XM_031977131.1-2;Dbxref=GeneID:116427140%2CGenbank:XM_031977131.1;Parent=rna-XM_031977131.1
NW_022339884.1	Gnomon	exon	456806	457063	.	-	.	ID=exon-XM_031977131.1-3;Dbxref=GeneID:116427140%2CGenbank:XM_031977131.1;Parent=rna-XM_031977131.1
NW_022339884.1	Gnomon	exon	455068	455428	.	-	.	ID=exon-XM_031977131.1-4;Dbxref=GeneID:116427140%2CGenbank:XM_031977131.1;Parent=rna-XM_031977131.1
NW_022339884.1	Gnomon	exon	453721	453950	.	-	.	ID=exon-XM_031977131.1-5;Dbxref=GeneID:116427140%2CGenbank:XM_031977131.1;Parent=rna-XM_031977131.1
NW_022339884.1	Gnomon	exon	451742	452065	.	-	.	ID=exon-XM_031977131.1-6;Dbxref=GeneID:116427140%2CGenbank:XM_031977131.1;Parent=rna-XM_031977131.1
NW_022339884.1	Gnomon	exon	450634	450988	.	-	.	ID=exon-XM_031977131.1-7;Dbxref=GeneID:116427140%2CGenbank:XM_031977131.1;Parent=rna-XM_031977131.1
NW_022339884.1	Gnomon	exon	449878	450147	.	-	.	ID=exon-XM_031977131.1-8;Dbxref=GeneID:116427140%2CGenbank:XM_031977131.1;Parent=rna-XM_031977131.1
NW_022339884.1	Gnomon	CDS	682555	682651	.	+	0	Name=XP_031833129.1;ID=cds-XP_031833129.1;Dbxref=GeneID:116427204%2CGenbank:XP_031833129.1;Parent=rna-XM_031977269.1
NW_022339884.1	Gnomon	CDS	682749	683014	.	+	0	Name=XP_031833129.1;ID=cds-XP_031833129.1;Dbxref=GeneID:116427204%2CGenbank:XP_031833129.1;Parent=rna-XM_031977269.1
NW_022339884.1	Gnomon	CDS	683074	683210	.	+	0	Name=XP_031833129.1;ID=cds-XP_031833129.1;Dbxref=GeneID:116427204%2CGenbank:XP_031833129.1;Parent=rna-XM_031977269.1
NW_022339884.1	Gnomon	CDS	683302	683509	.	+	0	Name=XP_031833129.1;ID=cds-XP_031833129.1;Dbxref=GeneID:116427204%2CGenbank:XP_031833129.1;Parent=rna-XM_031977269.1
NW_022339884.1	Gnomon	mRNA	251813	255331	.	-	.	Name=XM_031977084.1;ID=rna-XM_031977084.1;Dbxref=GeneID:116427116%2CGenbank:XM_031977084.1;Parent=gene-LOC116427116
NW_022339884.1	Gnomon	exon	171666	172127	.	-	.	ID=exon-XM_031977227.1-3;Dbxref=GeneID:116427189%2CGenbank:XM_031977227.1;Parent=rna-XM_031977227.1
NW_022339884.1	Gnomon	exon	170780	171573	.	-	.	ID=exon-XM_031977227.1-4;Dbxref=GeneID:116427189%2CGenbank:XM_031977227.1;Parent=rna-XM_031977227.1
NW_022339884.1	Gnomon	exon	173088	173675	.	-	.	ID=exon-XM_031977227.1-1;Dbxref=GeneID:116427189%2CGenbank:XM_031977227.1;Parent=rna-XM_031977227.1
NW_022339884.1	Gnomon	exon	172193	172684	.	-	.	ID=exon-XM_031977227.1-2;Dbxref=GeneID:116427189%2CGenbank:XM_031977227.1;Parent=rna-XM_031977227.1
NW_022339884.1	Gnomon	exon	192411	192537	.	-	.	ID=exon-XM_031977231.1-2;Dbxref=GeneID:116427191%2CGenbank:XM_031977231.1;Parent=rna-XM_031977231.1
NW_022339884.1	Gnomon	exon	187588	187697	.	-	.	ID=exon-XM_031977231.1-3;Dbxref=GeneID:116427191%2CGenbank:XM_031977231.1;Parent=rna-XM_031977231.1
NW_022339884.1	Gnomon	exon	193119	193219	.	-	.	ID=exon-XM_031977231.1-1;Dbxref=GeneID:116427191%2CGenbank:XM_031977231.1;Parent=rna-XM_031977231.1
NW_022339884.1	Gnomon	exon	186050	186253	.	-	.	ID=exon-XM_031977231.1-6;Dbxref=GeneID:116427191%2CGenbank:XM_031977231.1;Parent=rna-XM_031977231.1
NW_022339884.1	Gnomon	exon	184461	184516	.	-	.	ID=exon-XM_031977231.1-7;Dbxref=GeneID:116427191%2CGenbank:XM_031977231.1;Parent=rna-XM_031977231.1
NW_022339884.1	Gnomon	exon	187278	187350	.	-	.	ID=exon-XM_031977231.1-4;Dbxref=GeneID:116427191%2CGenbank:XM_031977231.1;Parent=rna-XM_031977231.1
NW_022339884.1	Gnomon	exon	186784	186866	.	-	.	ID=exon-XM_031977231.1-5;Dbxref=GeneID:116427191%2CGenbank:XM_031977231.1;Parent=rna-XM_031977231.1
NW_022339884.1	Gnomon	exon	183651	183729	.	-	.	ID=exon-XM_031977231.1-8;Dbxref=GeneID:116427191%2CGenbank:XM_031977231.1;Parent=rna-XM_031977231.1
NW_022339884.1	Gnomon	exon	183476	183577	.	-	.	ID=exon-XM_031977231.1-9;Dbxref=GeneID:116427191%2CGenbank:XM_031977231.1;Parent=rna-XM_031977231.1
NW_022339884.1	Gnomon	mRNA	906926	907969	.	-	.	Name=XM_031977085.1;ID=rna-XM_031977085.1;Dbxref=GeneID:116427117%2CGenbank:XM_031977085.1;Parent=gene-LOC116427117
NW_022339884.1	Gnomon	mRNA	162065	166553	.	-	.	Name=XM_031977237.1;ID=rna-XM_031977237.1;Dbxref=GeneID:116427195%2CGenbank:XM_031977237.1;Parent=gene-LOC116427195
NW_022339884.1	Gnomon	mRNA	832892	862095	.	-	.	Name=XM_031977081.1;ID=rna-XM_031977081.1;Dbxref=GeneID:116427115%2CGenbank:XM_031977081.1;Parent=gene-LOC116427115
NW_022339884.1	Gnomon	CDS	747257	747352	.	+	0	Name=XP_031832970.1;ID=cds-XP_031832970.1;Dbxref=GeneID:116427127%2CGenbank:XP_031832970.1;Parent=rna-XM_031977110.1
NW_022339884.1	Gnomon	CDS	748087	748201	.	+	0	Name=XP_031832970.1;ID=cds-XP_031832970.1;Dbxref=GeneID:116427127%2CGenbank:XP_031832970.1;Parent=rna-XM_031977110.1
NW_022339884.1	Gnomon	CDS	748333	748647	.	+	0	Name=XP_031832970.1;ID=cds-XP_031832970.1;Dbxref=GeneID:116427127%2CGenbank:XP_031832970.1;Parent=rna-XM_031977110.1
NW_022339884.1	Gnomon	CDS	751635	751808	.	+	0	Name=XP_031832970.1;ID=cds-XP_031832970.1;Dbxref=GeneID:116427127%2CGenbank:XP_031832970.1;Parent=rna-XM_031977110.1
NW_022339884.1	Gnomon	CDS	751899	752086	.	+	0	Name=XP_031832970.1;ID=cds-XP_031832970.1;Dbxref=GeneID:116427127%2CGenbank:XP_031832970.1;Parent=rna-XM_031977110.1
NW_022339884.1	Gnomon	exon	732818	732898	.	-	.	ID=exon-XR_004235035.1-2;Dbxref=GeneID:116427133%2CGenbank:XR_004235035.1;Parent=rna-XR_004235035.1
NW_022339884.1	Gnomon	exon	732685	732719	.	-	.	ID=exon-XR_004235035.1-3;Dbxref=GeneID:116427133%2CGenbank:XR_004235035.1;Parent=rna-XR_004235035.1
NW_022339884.1	Gnomon	exon	734203	734515	.	-	.	ID=exon-XR_004235035.1-1;Dbxref=GeneID:116427133%2CGenbank:XR_004235035.1;Parent=rna-XR_004235035.1
NW_022339884.1	Gnomon	exon	842554	843020	.	-	.	ID=exon-XM_031977078.1-3;Dbxref=GeneID:116427115%2CGenbank:XM_031977078.1;Parent=rna-XM_031977078.1
NW_022339884.1	Gnomon	exon	840718	842408	.	-	.	ID=exon-XM_031977078.1-4;Dbxref=GeneID:116427115%2CGenbank:XM_031977078.1;Parent=rna-XM_031977078.1
NW_022339884.1	Gnomon	exon	838635	839026	.	-	.	ID=exon-XM_031977078.1-5;Dbxref=GeneID:116427115%2CGenbank:XM_031977078.1;Parent=rna-XM_031977078.1
NW_022339884.1	Gnomon	exon	832892	838522	.	-	.	ID=exon-XM_031977078.1-6;Dbxref=GeneID:116427115%2CGenbank:XM_031977078.1;Parent=rna-XM_031977078.1
NW_022339884.1	Gnomon	exon	862135	862864	.	-	.	ID=exon-XM_031977078.1-1;Dbxref=GeneID:116427115%2CGenbank:XM_031977078.1;Parent=rna-XM_031977078.1
NW_022339884.1	Gnomon	exon	852560	853408	.	-	.	ID=exon-XM_031977078.1-2;Dbxref=GeneID:116427115%2CGenbank:XM_031977078.1;Parent=rna-XM_031977078.1
NW_022339884.1	Gnomon	exon	813389	813605	.	-	.	ID=exon-XM_031977278.1-1;Dbxref=GeneID:116427207%2CGenbank:XM_031977278.1;Parent=rna-XM_031977278.1
NW_022339884.1	Gnomon	exon	812541	812762	.	-	.	ID=exon-XM_031977278.1-2;Dbxref=GeneID:116427207%2CGenbank:XM_031977278.1;Parent=rna-XM_031977278.1
NW_022339884.1	Gnomon	exon	810462	810656	.	-	.	ID=exon-XM_031977278.1-3;Dbxref=GeneID:116427207%2CGenbank:XM_031977278.1;Parent=rna-XM_031977278.1
NW_022339884.1	Gnomon	exon	808541	808832	.	-	.	ID=exon-XM_031977278.1-4;Dbxref=GeneID:116427207%2CGenbank:XM_031977278.1;Parent=rna-XM_031977278.1
NW_022339884.1	Gnomon	exon	806296	806689	.	-	.	ID=exon-XM_031977278.1-5;Dbxref=GeneID:116427207%2CGenbank:XM_031977278.1;Parent=rna-XM_031977278.1
NW_022339884.1	Gnomon	exon	805581	806202	.	-	.	ID=exon-XM_031977278.1-6;Dbxref=GeneID:116427207%2CGenbank:XM_031977278.1;Parent=rna-XM_031977278.1
NW_022339884.1	Gnomon	exon	752922	753498	.	+	.	ID=exon-XM_031977107.1-2;Dbxref=GeneID:116427126%2CGenbank:XM_031977107.1;Parent=rna-XM_031977107.1
NW_022339884.1	Gnomon	exon	753584	753875	.	+	.	ID=exon-XM_031977107.1-3;Dbxref=GeneID:116427126%2CGenbank:XM_031977107.1;Parent=rna-XM_031977107.1
NW_022339884.1	Gnomon	exon	752550	752747	.	+	.	ID=exon-XM_031977107.1-1;Dbxref=GeneID:116427126%2CGenbank:XM_031977107.1;Parent=rna-XM_031977107.1
NW_022339884.1	Gnomon	exon	753955	754219	.	+	.	ID=exon-XM_031977107.1-4;Dbxref=GeneID:116427126%2CGenbank:XM_031977107.1;Parent=rna-XM_031977107.1
NW_022339884.1	Gnomon	exon	754290	754939	.	+	.	ID=exon-XM_031977107.1-5;Dbxref=GeneID:116427126%2CGenbank:XM_031977107.1;Parent=rna-XM_031977107.1
NW_022339884.1	Gnomon	mRNA	162065	165302	.	-	.	Name=XM_031977238.1;ID=rna-XM_031977238.1;Dbxref=GeneID:116427195%2CGenbank:XM_031977238.1;Parent=gene-LOC116427195
NW_022339884.1	Gnomon	mRNA	832892	848619	.	-	.	Name=XM_031977082.1;ID=rna-XM_031977082.1;Dbxref=GeneID:116427115%2CGenbank:XM_031977082.1;Parent=gene-LOC116427115
NW_022339884.1	Gnomon	exon	494216	494414	.	-	.	ID=exon-XM_031977154.1-4;Dbxref=GeneID:116427158%2CGenbank:XM_031977154.1;Parent=rna-XM_031977154.1
NW_022339884.1	Gnomon	exon	493973	494127	.	-	.	ID=exon-XM_031977154.1-5;Dbxref=GeneID:116427158%2CGenbank:XM_031977154.1;Parent=rna-XM_031977154.1
NW_022339884.1	Gnomon	exon	493648	493888	.	-	.	ID=exon-XM_031977154.1-6;Dbxref=GeneID:116427158%2CGenbank:XM_031977154.1;Parent=rna-XM_031977154.1
NW_022339884.1	Gnomon	exon	493311	493575	.	-	.	ID=exon-XM_031977154.1-7;Dbxref=GeneID:116427158%2CGenbank:XM_031977154.1;Parent=rna-XM_031977154.1
NW_022339884.1	Gnomon	exon	492744	493235	.	-	.	ID=exon-XM_031977154.1-8;Dbxref=GeneID:116427158%2CGenbank:XM_031977154.1;Parent=rna-XM_031977154.1
NW_022339884.1	Gnomon	exon	492335	492671	.	-	.	ID=exon-XM_031977154.1-9;Dbxref=GeneID:116427158%2CGenbank:XM_031977154.1;Parent=rna-XM_031977154.1
NW_022339884.1	Gnomon	exon	495243	495809	.	-	.	ID=exon-XM_031977154.1-1;Dbxref=GeneID:116427158%2CGenbank:XM_031977154.1;Parent=rna-XM_031977154.1
NW_022339884.1	Gnomon	exon	495039	495176	.	-	.	ID=exon-XM_031977154.1-2;Dbxref=GeneID:116427158%2CGenbank:XM_031977154.1;Parent=rna-XM_031977154.1
NW_022339884.1	Gnomon	exon	494484	494766	.	-	.	ID=exon-XM_031977154.1-3;Dbxref=GeneID:116427158%2CGenbank:XM_031977154.1;Parent=rna-XM_031977154.1
NW_022339884.1	Gnomon	CDS	747653	747679	.	+	0	Name=XP_031832971.1;ID=cds-XP_031832971.1;Dbxref=GeneID:116427127%2CGenbank:XP_031832971.1;Parent=rna-XM_031977111.1
NW_022339884.1	Gnomon	CDS	748087	748201	.	+	0	Name=XP_031832971.1;ID=cds-XP_031832971.1;Dbxref=GeneID:116427127%2CGenbank:XP_031832971.1;Parent=rna-XM_031977111.1
NW_022339884.1	Gnomon	CDS	748333	748647	.	+	0	Name=XP_031832971.1;ID=cds-XP_031832971.1;Dbxref=GeneID:116427127%2CGenbank:XP_031832971.1;Parent=rna-XM_031977111.1
NW_022339884.1	Gnomon	CDS	751635	751808	.	+	0	Name=XP_031832971.1;ID=cds-XP_031832971.1;Dbxref=GeneID:116427127%2CGenbank:XP_031832971.1;Parent=rna-XM_031977111.1
NW_022339884.1	Gnomon	CDS	751899	752086	.	+	0	Name=XP_031832971.1;ID=cds-XP_031832971.1;Dbxref=GeneID:116427127%2CGenbank:XP_031832971.1;Parent=rna-XM_031977111.1
NW_022339884.1	Gnomon	exon	774337	774627	.	+	.	ID=exon-XM_031977180.1-10;Dbxref=GeneID:116427169%2CGenbank:XM_031977180.1;Parent=rna-XM_031977180.1
NW_022339884.1	Gnomon	exon	774697	774879	.	+	.	ID=exon-XM_031977180.1-11;Dbxref=GeneID:116427169%2CGenbank:XM_031977180.1;Parent=rna-XM_031977180.1
NW_022339884.1	Gnomon	exon	774954	775238	.	+	.	ID=exon-XM_031977180.1-12;Dbxref=GeneID:116427169%2CGenbank:XM_031977180.1;Parent=rna-XM_031977180.1
NW_022339884.1	Gnomon	exon	775325	776205	.	+	.	ID=exon-XM_031977180.1-13;Dbxref=GeneID:116427169%2CGenbank:XM_031977180.1;Parent=rna-XM_031977180.1
NW_022339884.1	Gnomon	CDS	218039	218425	.	-	0	Name=XP_031833070.1;ID=cds-XP_031833070.1;Dbxref=GeneID:116427182%2CGenbank:XP_031833070.1;Parent=rna-XM_031977210.1
NW_022339884.1	Gnomon	CDS	217149	217961	.	-	0	Name=XP_031833070.1;ID=cds-XP_031833070.1;Dbxref=GeneID:116427182%2CGenbank:XP_031833070.1;Parent=rna-XM_031977210.1
NW_022339884.1	Gnomon	CDS	216403	217059	.	-	0	Name=XP_031833070.1;ID=cds-XP_031833070.1;Dbxref=GeneID:116427182%2CGenbank:XP_031833070.1;Parent=rna-XM_031977210.1
NW_022339884.1	Gnomon	CDS	215872	216325	.	-	0	Name=XP_031833070.1;ID=cds-XP_031833070.1;Dbxref=GeneID:116427182%2CGenbank:XP_031833070.1;Parent=rna-XM_031977210.1
NW_022339884.1	Gnomon	CDS	215046	215788	.	-	0	Name=XP_031833070.1;ID=cds-XP_031833070.1;Dbxref=GeneID:116427182%2CGenbank:XP_031833070.1;Parent=rna-XM_031977210.1
NW_022339884.1	Gnomon	mRNA	761526	770006	.	-	.	Name=XM_031977181.1;ID=rna-XM_031977181.1;Dbxref=GeneID:116427170%2CGenbank:XM_031977181.1;Parent=gene-LOC116427170
NW_022339884.1	Gnomon	CDS	742479	742513	.	-	0	Name=XP_031832972.1;ID=cds-XP_031832972.1;Dbxref=GeneID:116427129%2CGenbank:XP_031832972.1;Parent=rna-XM_031977112.1
NW_022339884.1	Gnomon	CDS	741771	742126	.	-	0	Name=XP_031832972.1;ID=cds-XP_031832972.1;Dbxref=GeneID:116427129%2CGenbank:XP_031832972.1;Parent=rna-XM_031977112.1
NW_022339884.1	Gnomon	CDS	741197	741669	.	-	0	Name=XP_031832972.1;ID=cds-XP_031832972.1;Dbxref=GeneID:116427129%2CGenbank:XP_031832972.1;Parent=rna-XM_031977112.1
NW_022339884.1	Gnomon	exon	534126	535475	.	-	.	ID=exon-XM_031977304.1-1;Dbxref=GeneID:116427217%2CGenbank:XM_031977304.1;Parent=rna-XM_031977304.1
NW_022339884.1	Gnomon	exon	531461	531515	.	-	.	ID=exon-XM_031977304.1-2;Dbxref=GeneID:116427217%2CGenbank:XM_031977304.1;Parent=rna-XM_031977304.1
NW_022339884.1	Gnomon	exon	531153	531357	.	-	.	ID=exon-XM_031977304.1-3;Dbxref=GeneID:116427217%2CGenbank:XM_031977304.1;Parent=rna-XM_031977304.1
NW_022339884.1	Gnomon	exon	530881	530969	.	-	.	ID=exon-XM_031977304.1-4;Dbxref=GeneID:116427217%2CGenbank:XM_031977304.1;Parent=rna-XM_031977304.1
NW_022339884.1	Gnomon	exon	528999	529303	.	-	.	ID=exon-XM_031977304.1-9;Dbxref=GeneID:116427217%2CGenbank:XM_031977304.1;Parent=rna-XM_031977304.1
NW_022339884.1	Gnomon	exon	530406	530504	.	-	.	ID=exon-XM_031977304.1-5;Dbxref=GeneID:116427217%2CGenbank:XM_031977304.1;Parent=rna-XM_031977304.1
NW_022339884.1	Gnomon	exon	530092	530331	.	-	.	ID=exon-XM_031977304.1-6;Dbxref=GeneID:116427217%2CGenbank:XM_031977304.1;Parent=rna-XM_031977304.1
NW_022339884.1	Gnomon	exon	529790	529975	.	-	.	ID=exon-XM_031977304.1-7;Dbxref=GeneID:116427217%2CGenbank:XM_031977304.1;Parent=rna-XM_031977304.1
NW_022339884.1	Gnomon	exon	529381	529716	.	-	.	ID=exon-XM_031977304.1-8;Dbxref=GeneID:116427217%2CGenbank:XM_031977304.1;Parent=rna-XM_031977304.1
NW_022339884.1	Gnomon	CDS	702947	702972	.	+	0	Name=XP_031832973.1;ID=cds-XP_031832973.1;Dbxref=GeneID:116427130%2CGenbank:XP_031832973.1;Parent=rna-XM_031977113.1
NW_022339884.1	Gnomon	CDS	703121	703320	.	+	0	Name=XP_031832973.1;ID=cds-XP_031832973.1;Dbxref=GeneID:116427130%2CGenbank:XP_031832973.1;Parent=rna-XM_031977113.1
NW_022339884.1	Gnomon	CDS	703995	704095	.	+	0	Name=XP_031832973.1;ID=cds-XP_031832973.1;Dbxref=GeneID:116427130%2CGenbank:XP_031832973.1;Parent=rna-XM_031977113.1
NW_022339884.1	Gnomon	CDS	704174	704352	.	+	0	Name=XP_031832973.1;ID=cds-XP_031832973.1;Dbxref=GeneID:116427130%2CGenbank:XP_031832973.1;Parent=rna-XM_031977113.1
NW_022339884.1	Gnomon	CDS	704418	704645	.	+	0	Name=XP_031832973.1;ID=cds-XP_031832973.1;Dbxref=GeneID:116427130%2CGenbank:XP_031832973.1;Parent=rna-XM_031977113.1
NW_022339884.1	Gnomon	CDS	704744	704873	.	+	0	Name=XP_031832973.1;ID=cds-XP_031832973.1;Dbxref=GeneID:116427130%2CGenbank:XP_031832973.1;Parent=rna-XM_031977113.1
NW_022339884.1	Gnomon	exon	702041	702332	.	-	.	ID=exon-XR_004235034.1-1;Dbxref=GeneID:116427120%2CGenbank:XR_004235034.1;Parent=rna-XR_004235034.1
NW_022339884.1	Gnomon	exon	701250	701616	.	-	.	ID=exon-XR_004235034.1-2;Dbxref=GeneID:116427120%2CGenbank:XR_004235034.1;Parent=rna-XR_004235034.1
NW_022339884.1	Gnomon	mRNA	707490	721602	.	+	.	Name=XM_031977088.1;ID=rna-XM_031977088.1;Dbxref=GeneID:116427118%2CGenbank:XM_031977088.1;Parent=gene-LOC116427118
NW_022339884.1	Gnomon	CDS	210149	210511	.	+	0	Name=XP_031833071.1;ID=cds-XP_031833071.1;Dbxref=GeneID:116427183%2CGenbank:XP_031833071.1;Parent=rna-XM_031977211.1
NW_022339884.1	Gnomon	CDS	210627	211279	.	+	0	Name=XP_031833071.1;ID=cds-XP_031833071.1;Dbxref=GeneID:116427183%2CGenbank:XP_031833071.1;Parent=rna-XM_031977211.1
NW_022339884.1	Gnomon	CDS	211350	211611	.	+	0	Name=XP_031833071.1;ID=cds-XP_031833071.1;Dbxref=GeneID:116427183%2CGenbank:XP_031833071.1;Parent=rna-XM_031977211.1
NW_022339884.1	Gnomon	CDS	211701	212218	.	+	0	Name=XP_031833071.1;ID=cds-XP_031833071.1;Dbxref=GeneID:116427183%2CGenbank:XP_031833071.1;Parent=rna-XM_031977211.1
NW_022339884.1	Gnomon	CDS	212300	212594	.	+	0	Name=XP_031833071.1;ID=cds-XP_031833071.1;Dbxref=GeneID:116427183%2CGenbank:XP_031833071.1;Parent=rna-XM_031977211.1
NW_022339884.1	Gnomon	CDS	212678	212871	.	+	0	Name=XP_031833071.1;ID=cds-XP_031833071.1;Dbxref=GeneID:116427183%2CGenbank:XP_031833071.1;Parent=rna-XM_031977211.1
NW_022339884.1	Gnomon	CDS	212957	213239	.	+	0	Name=XP_031833071.1;ID=cds-XP_031833071.1;Dbxref=GeneID:116427183%2CGenbank:XP_031833071.1;Parent=rna-XM_031977211.1
NW_022339884.1	Gnomon	CDS	213322	213411	.	+	0	Name=XP_031833071.1;ID=cds-XP_031833071.1;Dbxref=GeneID:116427183%2CGenbank:XP_031833071.1;Parent=rna-XM_031977211.1
NW_022339884.1	Gnomon	exon	698874	699066	.	-	.	ID=exon-XR_004235034.1-7;Dbxref=GeneID:116427120%2CGenbank:XR_004235034.1;Parent=rna-XR_004235034.1
NW_022339884.1	Gnomon	exon	698456	698618	.	-	.	ID=exon-XR_004235034.1-8;Dbxref=GeneID:116427120%2CGenbank:XR_004235034.1;Parent=rna-XR_004235034.1
NW_022339884.1	Gnomon	exon	698101	698385	.	-	.	ID=exon-XR_004235034.1-9;Dbxref=GeneID:116427120%2CGenbank:XR_004235034.1;Parent=rna-XR_004235034.1
NW_022339884.1	Gnomon	exon	700811	700954	.	-	.	ID=exon-XR_004235034.1-3;Dbxref=GeneID:116427120%2CGenbank:XR_004235034.1;Parent=rna-XR_004235034.1
NW_022339884.1	Gnomon	exon	700421	700702	.	-	.	ID=exon-XR_004235034.1-4;Dbxref=GeneID:116427120%2CGenbank:XR_004235034.1;Parent=rna-XR_004235034.1
NW_022339884.1	Gnomon	exon	699963	700129	.	-	.	ID=exon-XR_004235034.1-5;Dbxref=GeneID:116427120%2CGenbank:XR_004235034.1;Parent=rna-XR_004235034.1
NW_022339884.1	Gnomon	exon	699150	699259	.	-	.	ID=exon-XR_004235034.1-6;Dbxref=GeneID:116427120%2CGenbank:XR_004235034.1;Parent=rna-XR_004235034.1
NW_022339884.1	Gnomon	exon	492028	492264	.	-	.	ID=exon-XM_031977155.1-10;Dbxref=GeneID:116427158%2CGenbank:XM_031977155.1;Parent=rna-XM_031977155.1
NW_022339884.1	Gnomon	exon	491910	491954	.	-	.	ID=exon-XM_031977155.1-11;Dbxref=GeneID:116427158%2CGenbank:XM_031977155.1;Parent=rna-XM_031977155.1
NW_022339884.1	Gnomon	exon	491767	491840	.	-	.	ID=exon-XM_031977155.1-12;Dbxref=GeneID:116427158%2CGenbank:XM_031977155.1;Parent=rna-XM_031977155.1
NW_022339884.1	Gnomon	exon	491636	491694	.	-	.	ID=exon-XM_031977155.1-13;Dbxref=GeneID:116427158%2CGenbank:XM_031977155.1;Parent=rna-XM_031977155.1
NW_022339884.1	Gnomon	exon	488773	490006	.	-	.	ID=exon-XM_031977155.1-14;Dbxref=GeneID:116427158%2CGenbank:XM_031977155.1;Parent=rna-XM_031977155.1
NW_022339884.1	Gnomon	mRNA	761526	770021	.	-	.	Name=XM_031977182.1;ID=rna-XM_031977182.1;Dbxref=GeneID:116427170%2CGenbank:XM_031977182.1;Parent=gene-LOC116427170
NW_022339884.1	Gnomon	CDS	703209	703320	.	+	0	Name=XP_031832974.1;ID=cds-XP_031832974.1;Dbxref=GeneID:116427130%2CGenbank:XP_031832974.1;Parent=rna-XM_031977114.1
NW_022339884.1	Gnomon	CDS	703995	704095	.	+	0	Name=XP_031832974.1;ID=cds-XP_031832974.1;Dbxref=GeneID:116427130%2CGenbank:XP_031832974.1;Parent=rna-XM_031977114.1
NW_022339884.1	Gnomon	CDS	704174	704352	.	+	0	Name=XP_031832974.1;ID=cds-XP_031832974.1;Dbxref=GeneID:116427130%2CGenbank:XP_031832974.1;Parent=rna-XM_031977114.1
NW_022339884.1	Gnomon	CDS	704418	704645	.	+	0	Name=XP_031832974.1;ID=cds-XP_031832974.1;Dbxref=GeneID:116427130%2CGenbank:XP_031832974.1;Parent=rna-XM_031977114.1
NW_022339884.1	Gnomon	CDS	704744	704873	.	+	0	Name=XP_031832974.1;ID=cds-XP_031832974.1;Dbxref=GeneID:116427130%2CGenbank:XP_031832974.1;Parent=rna-XM_031977114.1
NW_022339884.1	Gnomon	exon	492335	492671	.	-	.	ID=exon-XM_031977155.1-9;Dbxref=GeneID:116427158%2CGenbank:XM_031977155.1;Parent=rna-XM_031977155.1
NW_022339884.1	Gnomon	exon	493311	493575	.	-	.	ID=exon-XM_031977155.1-7;Dbxref=GeneID:116427158%2CGenbank:XM_031977155.1;Parent=rna-XM_031977155.1
NW_022339884.1	Gnomon	exon	492744	493235	.	-	.	ID=exon-XM_031977155.1-8;Dbxref=GeneID:116427158%2CGenbank:XM_031977155.1;Parent=rna-XM_031977155.1
NW_022339884.1	Gnomon	exon	493973	494127	.	-	.	ID=exon-XM_031977155.1-5;Dbxref=GeneID:116427158%2CGenbank:XM_031977155.1;Parent=rna-XM_031977155.1
NW_022339884.1	Gnomon	exon	493648	493888	.	-	.	ID=exon-XM_031977155.1-6;Dbxref=GeneID:116427158%2CGenbank:XM_031977155.1;Parent=rna-XM_031977155.1
NW_022339884.1	Gnomon	exon	494484	494766	.	-	.	ID=exon-XM_031977155.1-3;Dbxref=GeneID:116427158%2CGenbank:XM_031977155.1;Parent=rna-XM_031977155.1
NW_022339884.1	Gnomon	exon	494216	494414	.	-	.	ID=exon-XM_031977155.1-4;Dbxref=GeneID:116427158%2CGenbank:XM_031977155.1;Parent=rna-XM_031977155.1
NW_022339884.1	Gnomon	exon	495266	495816	.	-	.	ID=exon-XM_031977155.1-1;Dbxref=GeneID:116427158%2CGenbank:XM_031977155.1;Parent=rna-XM_031977155.1
NW_022339884.1	Gnomon	exon	495039	495176	.	-	.	ID=exon-XM_031977155.1-2;Dbxref=GeneID:116427158%2CGenbank:XM_031977155.1;Parent=rna-XM_031977155.1
NW_022339884.1	Gnomon	exon	670011	670343	.	+	.	ID=exon-XM_031977255.1-6;Dbxref=GeneID:116427202%2CGenbank:XM_031977255.1;Parent=rna-XM_031977255.1
NW_022339884.1	Gnomon	exon	670424	670704	.	+	.	ID=exon-XM_031977255.1-7;Dbxref=GeneID:116427202%2CGenbank:XM_031977255.1;Parent=rna-XM_031977255.1
NW_022339884.1	Gnomon	exon	670802	671298	.	+	.	ID=exon-XM_031977255.1-8;Dbxref=GeneID:116427202%2CGenbank:XM_031977255.1;Parent=rna-XM_031977255.1
NW_022339884.1	Gnomon	exon	671372	671793	.	+	.	ID=exon-XM_031977255.1-9;Dbxref=GeneID:116427202%2CGenbank:XM_031977255.1;Parent=rna-XM_031977255.1
NW_022339884.1	Gnomon	exon	664848	665236	.	+	.	ID=exon-XM_031977255.1-2;Dbxref=GeneID:116427202%2CGenbank:XM_031977255.1;Parent=rna-XM_031977255.1
NW_022339884.1	Gnomon	exon	665314	665525	.	+	.	ID=exon-XM_031977255.1-3;Dbxref=GeneID:116427202%2CGenbank:XM_031977255.1;Parent=rna-XM_031977255.1
NW_022339884.1	Gnomon	exon	665646	665765	.	+	.	ID=exon-XM_031977255.1-4;Dbxref=GeneID:116427202%2CGenbank:XM_031977255.1;Parent=rna-XM_031977255.1
NW_022339884.1	Gnomon	exon	665828	669597	.	+	.	ID=exon-XM_031977255.1-5;Dbxref=GeneID:116427202%2CGenbank:XM_031977255.1;Parent=rna-XM_031977255.1
NW_022339884.1	Gnomon	exon	663170	663350	.	+	.	ID=exon-XM_031977255.1-1;Dbxref=GeneID:116427202%2CGenbank:XM_031977255.1;Parent=rna-XM_031977255.1
NW_022339884.1	Gnomon	mRNA	761526	770137	.	-	.	Name=XM_031977183.1;ID=rna-XM_031977183.1;Dbxref=GeneID:116427170%2CGenbank:XM_031977183.1;Parent=gene-LOC116427170
NW_022339884.1	Gnomon	exon	718829	718940	.	+	.	ID=exon-XM_031977093.1-28;Dbxref=GeneID:116427118%2CGenbank:XM_031977093.1;Parent=rna-XM_031977093.1
NW_022339884.1	Gnomon	exon	719010	719375	.	+	.	ID=exon-XM_031977093.1-29;Dbxref=GeneID:116427118%2CGenbank:XM_031977093.1;Parent=rna-XM_031977093.1
NW_022339884.1	Gnomon	exon	719450	721602	.	+	.	ID=exon-XM_031977093.1-30;Dbxref=GeneID:116427118%2CGenbank:XM_031977093.1;Parent=rna-XM_031977093.1
NW_022339884.1	Gnomon	exon	713529	713643	.	+	.	ID=exon-XM_031977093.1-19;Dbxref=GeneID:116427118%2CGenbank:XM_031977093.1;Parent=rna-XM_031977093.1
NW_022339884.1	Gnomon	exon	712815	713041	.	+	.	ID=exon-XM_031977093.1-17;Dbxref=GeneID:116427118%2CGenbank:XM_031977093.1;Parent=rna-XM_031977093.1
NW_022339884.1	Gnomon	exon	713325	713461	.	+	.	ID=exon-XM_031977093.1-18;Dbxref=GeneID:116427118%2CGenbank:XM_031977093.1;Parent=rna-XM_031977093.1
NW_022339884.1	Gnomon	exon	718247	718520	.	+	.	ID=exon-XM_031977093.1-26;Dbxref=GeneID:116427118%2CGenbank:XM_031977093.1;Parent=rna-XM_031977093.1
NW_022339884.1	Gnomon	exon	718668	718759	.	+	.	ID=exon-XM_031977093.1-27;Dbxref=GeneID:116427118%2CGenbank:XM_031977093.1;Parent=rna-XM_031977093.1
NW_022339884.1	Gnomon	exon	714936	714983	.	+	.	ID=exon-XM_031977093.1-24;Dbxref=GeneID:116427118%2CGenbank:XM_031977093.1;Parent=rna-XM_031977093.1
NW_022339884.1	Gnomon	exon	716717	718165	.	+	.	ID=exon-XM_031977093.1-25;Dbxref=GeneID:116427118%2CGenbank:XM_031977093.1;Parent=rna-XM_031977093.1
NW_022339884.1	Gnomon	exon	714202	714359	.	+	.	ID=exon-XM_031977093.1-22;Dbxref=GeneID:116427118%2CGenbank:XM_031977093.1;Parent=rna-XM_031977093.1
NW_022339884.1	Gnomon	exon	714436	714584	.	+	.	ID=exon-XM_031977093.1-23;Dbxref=GeneID:116427118%2CGenbank:XM_031977093.1;Parent=rna-XM_031977093.1
NW_022339884.1	Gnomon	exon	713699	713938	.	+	.	ID=exon-XM_031977093.1-20;Dbxref=GeneID:116427118%2CGenbank:XM_031977093.1;Parent=rna-XM_031977093.1
NW_022339884.1	Gnomon	exon	714008	714127	.	+	.	ID=exon-XM_031977093.1-21;Dbxref=GeneID:116427118%2CGenbank:XM_031977093.1;Parent=rna-XM_031977093.1
NW_022339884.1	Gnomon	exon	712235	712469	.	+	.	ID=exon-XM_031977093.1-15;Dbxref=GeneID:116427118%2CGenbank:XM_031977093.1;Parent=rna-XM_031977093.1
NW_022339884.1	Gnomon	exon	712541	712749	.	+	.	ID=exon-XM_031977093.1-16;Dbxref=GeneID:116427118%2CGenbank:XM_031977093.1;Parent=rna-XM_031977093.1
NW_022339884.1	Gnomon	exon	711052	711189	.	+	.	ID=exon-XM_031977093.1-13;Dbxref=GeneID:116427118%2CGenbank:XM_031977093.1;Parent=rna-XM_031977093.1
NW_022339884.1	Gnomon	exon	711544	711573	.	+	.	ID=exon-XM_031977093.1-14;Dbxref=GeneID:116427118%2CGenbank:XM_031977093.1;Parent=rna-XM_031977093.1
NW_022339884.1	Gnomon	exon	710593	710781	.	+	.	ID=exon-XM_031977093.1-11;Dbxref=GeneID:116427118%2CGenbank:XM_031977093.1;Parent=rna-XM_031977093.1
NW_022339884.1	Gnomon	exon	710892	710977	.	+	.	ID=exon-XM_031977093.1-12;Dbxref=GeneID:116427118%2CGenbank:XM_031977093.1;Parent=rna-XM_031977093.1
NW_022339884.1	Gnomon	exon	710429	710515	.	+	.	ID=exon-XM_031977093.1-10;Dbxref=GeneID:116427118%2CGenbank:XM_031977093.1;Parent=rna-XM_031977093.1
NW_022339884.1	Gnomon	exon	295669	299910	.	+	.	ID=exon-XM_031977246.1-10;Dbxref=GeneID:116427197%2CGenbank:XM_031977246.1;Parent=rna-XM_031977246.1
NW_022339884.1	Gnomon	CDS	703209	703320	.	+	0	Name=XP_031832975.1;ID=cds-XP_031832975.1;Dbxref=GeneID:116427130%2CGenbank:XP_031832975.1;Parent=rna-XM_031977115.1
NW_022339884.1	Gnomon	CDS	703995	704095	.	+	0	Name=XP_031832975.1;ID=cds-XP_031832975.1;Dbxref=GeneID:116427130%2CGenbank:XP_031832975.1;Parent=rna-XM_031977115.1
NW_022339884.1	Gnomon	CDS	704174	704352	.	+	0	Name=XP_031832975.1;ID=cds-XP_031832975.1;Dbxref=GeneID:116427130%2CGenbank:XP_031832975.1;Parent=rna-XM_031977115.1
NW_022339884.1	Gnomon	CDS	704418	704645	.	+	0	Name=XP_031832975.1;ID=cds-XP_031832975.1;Dbxref=GeneID:116427130%2CGenbank:XP_031832975.1;Parent=rna-XM_031977115.1
NW_022339884.1	Gnomon	CDS	704744	704873	.	+	0	Name=XP_031832975.1;ID=cds-XP_031832975.1;Dbxref=GeneID:116427130%2CGenbank:XP_031832975.1;Parent=rna-XM_031977115.1
NW_022339884.1	Gnomon	CDS	210149	210511	.	+	0	Name=XP_031833073.1;ID=cds-XP_031833073.1;Dbxref=GeneID:116427183%2CGenbank:XP_031833073.1;Parent=rna-XM_031977213.1
NW_022339884.1	Gnomon	CDS	210627	211279	.	+	0	Name=XP_031833073.1;ID=cds-XP_031833073.1;Dbxref=GeneID:116427183%2CGenbank:XP_031833073.1;Parent=rna-XM_031977213.1
NW_022339884.1	Gnomon	CDS	211350	211611	.	+	0	Name=XP_031833073.1;ID=cds-XP_031833073.1;Dbxref=GeneID:116427183%2CGenbank:XP_031833073.1;Parent=rna-XM_031977213.1
NW_022339884.1	Gnomon	CDS	211701	212218	.	+	0	Name=XP_031833073.1;ID=cds-XP_031833073.1;Dbxref=GeneID:116427183%2CGenbank:XP_031833073.1;Parent=rna-XM_031977213.1
NW_022339884.1	Gnomon	CDS	212300	212594	.	+	0	Name=XP_031833073.1;ID=cds-XP_031833073.1;Dbxref=GeneID:116427183%2CGenbank:XP_031833073.1;Parent=rna-XM_031977213.1
NW_022339884.1	Gnomon	CDS	212678	212871	.	+	0	Name=XP_031833073.1;ID=cds-XP_031833073.1;Dbxref=GeneID:116427183%2CGenbank:XP_031833073.1;Parent=rna-XM_031977213.1
NW_022339884.1	Gnomon	CDS	212962	213016	.	+	0	Name=XP_031833073.1;ID=cds-XP_031833073.1;Dbxref=GeneID:116427183%2CGenbank:XP_031833073.1;Parent=rna-XM_031977213.1
NW_022339884.1	Gnomon	mRNA	707490	721602	.	+	.	Name=XM_031977086.1;ID=rna-XM_031977086.1;Dbxref=GeneID:116427118%2CGenbank:XM_031977086.1;Parent=gene-LOC116427118
NW_022339884.1	Gnomon	exon	148247	148299	.	-	.	ID=exon-XM_031977226.1-2;Dbxref=GeneID:116427188%2CGenbank:XM_031977226.1;Parent=rna-XM_031977226.1
NW_022339884.1	Gnomon	exon	147374	147454	.	-	.	ID=exon-XM_031977226.1-3;Dbxref=GeneID:116427188%2CGenbank:XM_031977226.1;Parent=rna-XM_031977226.1
NW_022339884.1	Gnomon	exon	147065	147285	.	-	.	ID=exon-XM_031977226.1-4;Dbxref=GeneID:116427188%2CGenbank:XM_031977226.1;Parent=rna-XM_031977226.1
NW_022339884.1	Gnomon	exon	145972	146460	.	-	.	ID=exon-XM_031977226.1-5;Dbxref=GeneID:116427188%2CGenbank:XM_031977226.1;Parent=rna-XM_031977226.1
NW_022339884.1	Gnomon	exon	148567	148858	.	-	.	ID=exon-XM_031977226.1-1;Dbxref=GeneID:116427188%2CGenbank:XM_031977226.1;Parent=rna-XM_031977226.1
NW_022339884.1	Gnomon	exon	143016	145848	.	-	.	ID=exon-XM_031977226.1-6;Dbxref=GeneID:116427188%2CGenbank:XM_031977226.1;Parent=rna-XM_031977226.1
NW_022339884.1	Gnomon	mRNA	770851	776205	.	+	.	Name=XM_031977180.1;ID=rna-XM_031977180.1;Dbxref=GeneID:116427169%2CGenbank:XM_031977180.1;Parent=gene-LOC116427169
NW_022339884.1	Gnomon	exon	188638	189437	.	-	.	ID=exon-XM_031977232.1-1;Dbxref=GeneID:116427191%2CGenbank:XM_031977232.1;Parent=rna-XM_031977232.1
NW_022339884.1	Gnomon	exon	187588	187697	.	-	.	ID=exon-XM_031977232.1-2;Dbxref=GeneID:116427191%2CGenbank:XM_031977232.1;Parent=rna-XM_031977232.1
NW_022339884.1	Gnomon	exon	187278	187350	.	-	.	ID=exon-XM_031977232.1-3;Dbxref=GeneID:116427191%2CGenbank:XM_031977232.1;Parent=rna-XM_031977232.1
NW_022339884.1	Gnomon	exon	186784	186866	.	-	.	ID=exon-XM_031977232.1-4;Dbxref=GeneID:116427191%2CGenbank:XM_031977232.1;Parent=rna-XM_031977232.1
NW_022339884.1	Gnomon	exon	186050	186253	.	-	.	ID=exon-XM_031977232.1-5;Dbxref=GeneID:116427191%2CGenbank:XM_031977232.1;Parent=rna-XM_031977232.1
NW_022339884.1	Gnomon	exon	184461	184516	.	-	.	ID=exon-XM_031977232.1-6;Dbxref=GeneID:116427191%2CGenbank:XM_031977232.1;Parent=rna-XM_031977232.1
NW_022339884.1	Gnomon	exon	183651	183729	.	-	.	ID=exon-XM_031977232.1-7;Dbxref=GeneID:116427191%2CGenbank:XM_031977232.1;Parent=rna-XM_031977232.1
NW_022339884.1	Gnomon	exon	183476	183577	.	-	.	ID=exon-XM_031977232.1-8;Dbxref=GeneID:116427191%2CGenbank:XM_031977232.1;Parent=rna-XM_031977232.1
NW_022339884.1	Gnomon	exon	182042	182146	.	-	.	ID=exon-XM_031977232.1-9;Dbxref=GeneID:116427191%2CGenbank:XM_031977232.1;Parent=rna-XM_031977232.1
NW_022339884.1	Gnomon	CDS	152147	152310	.	+	0	Name=XP_031833074.1;ID=cds-XP_031833074.1;Dbxref=GeneID:116427184%2CGenbank:XP_031833074.1;Parent=rna-XM_031977214.1
NW_022339884.1	Gnomon	CDS	152399	152561	.	+	0	Name=XP_031833074.1;ID=cds-XP_031833074.1;Dbxref=GeneID:116427184%2CGenbank:XP_031833074.1;Parent=rna-XM_031977214.1
NW_022339884.1	Gnomon	CDS	152647	152865	.	+	0	Name=XP_031833074.1;ID=cds-XP_031833074.1;Dbxref=GeneID:116427184%2CGenbank:XP_031833074.1;Parent=rna-XM_031977214.1
NW_022339884.1	Gnomon	CDS	152956	153195	.	+	0	Name=XP_031833074.1;ID=cds-XP_031833074.1;Dbxref=GeneID:116427184%2CGenbank:XP_031833074.1;Parent=rna-XM_031977214.1
NW_022339884.1	Gnomon	CDS	153269	153562	.	+	0	Name=XP_031833074.1;ID=cds-XP_031833074.1;Dbxref=GeneID:116427184%2CGenbank:XP_031833074.1;Parent=rna-XM_031977214.1
NW_022339884.1	Gnomon	CDS	153645	153908	.	+	0	Name=XP_031833074.1;ID=cds-XP_031833074.1;Dbxref=GeneID:116427184%2CGenbank:XP_031833074.1;Parent=rna-XM_031977214.1
NW_022339884.1	Gnomon	CDS	153977	154156	.	+	0	Name=XP_031833074.1;ID=cds-XP_031833074.1;Dbxref=GeneID:116427184%2CGenbank:XP_031833074.1;Parent=rna-XM_031977214.1
NW_022339884.1	Gnomon	CDS	154317	154466	.	+	0	Name=XP_031833074.1;ID=cds-XP_031833074.1;Dbxref=GeneID:116427184%2CGenbank:XP_031833074.1;Parent=rna-XM_031977214.1
NW_022339884.1	Gnomon	CDS	154544	154662	.	+	0	Name=XP_031833074.1;ID=cds-XP_031833074.1;Dbxref=GeneID:116427184%2CGenbank:XP_031833074.1;Parent=rna-XM_031977214.1
NW_022339884.1	Gnomon	CDS	154752	154872	.	+	0	Name=XP_031833074.1;ID=cds-XP_031833074.1;Dbxref=GeneID:116427184%2CGenbank:XP_031833074.1;Parent=rna-XM_031977214.1
NW_022339884.1	Gnomon	CDS	154937	155040	.	+	0	Name=XP_031833074.1;ID=cds-XP_031833074.1;Dbxref=GeneID:116427184%2CGenbank:XP_031833074.1;Parent=rna-XM_031977214.1
NW_022339884.1	Gnomon	CDS	155111	155330	.	+	0	Name=XP_031833074.1;ID=cds-XP_031833074.1;Dbxref=GeneID:116427184%2CGenbank:XP_031833074.1;Parent=rna-XM_031977214.1
NW_022339884.1	Gnomon	CDS	155504	155584	.	+	0	Name=XP_031833074.1;ID=cds-XP_031833074.1;Dbxref=GeneID:116427184%2CGenbank:XP_031833074.1;Parent=rna-XM_031977214.1
NW_022339884.1	Gnomon	mRNA	707490	721602	.	+	.	Name=XM_031977087.1;ID=rna-XM_031977087.1;Dbxref=GeneID:116427118%2CGenbank:XM_031977087.1;Parent=gene-LOC116427118
NW_022339884.1	Gnomon	exon	529790	529975	.	-	.	ID=exon-XM_031977302.1-7;Dbxref=GeneID:116427217%2CGenbank:XM_031977302.1;Parent=rna-XM_031977302.1
NW_022339884.1	Gnomon	exon	529381	529716	.	-	.	ID=exon-XM_031977302.1-8;Dbxref=GeneID:116427217%2CGenbank:XM_031977302.1;Parent=rna-XM_031977302.1
NW_022339884.1	Gnomon	exon	528999	529303	.	-	.	ID=exon-XM_031977302.1-9;Dbxref=GeneID:116427217%2CGenbank:XM_031977302.1;Parent=rna-XM_031977302.1
NW_022339884.1	Gnomon	exon	531751	532676	.	-	.	ID=exon-XM_031977302.1-1;Dbxref=GeneID:116427217%2CGenbank:XM_031977302.1;Parent=rna-XM_031977302.1
NW_022339884.1	Gnomon	exon	531461	531515	.	-	.	ID=exon-XM_031977302.1-2;Dbxref=GeneID:116427217%2CGenbank:XM_031977302.1;Parent=rna-XM_031977302.1
NW_022339884.1	Gnomon	exon	531153	531357	.	-	.	ID=exon-XM_031977302.1-3;Dbxref=GeneID:116427217%2CGenbank:XM_031977302.1;Parent=rna-XM_031977302.1
NW_022339884.1	Gnomon	exon	530881	530969	.	-	.	ID=exon-XM_031977302.1-4;Dbxref=GeneID:116427217%2CGenbank:XM_031977302.1;Parent=rna-XM_031977302.1
NW_022339884.1	Gnomon	exon	530406	530504	.	-	.	ID=exon-XM_031977302.1-5;Dbxref=GeneID:116427217%2CGenbank:XM_031977302.1;Parent=rna-XM_031977302.1
NW_022339884.1	Gnomon	exon	530092	530331	.	-	.	ID=exon-XM_031977302.1-6;Dbxref=GeneID:116427217%2CGenbank:XM_031977302.1;Parent=rna-XM_031977302.1
NW_022339884.1	Gnomon	transcript	159683	166974	.	+	.	Name=XR_004235046.1;ID=rna-XR_004235046.1;Dbxref=GeneID:116427186%2CGenbank:XR_004235046.1;Parent=gene-LOC116427186
NW_022339884.1	Gnomon	CDS	751254	751289	.	-	0	Name=XP_031832964.1;ID=cds-XP_031832964.1;Dbxref=GeneID:116427124%2CGenbank:XP_031832964.1;Parent=rna-XM_031977104.1
NW_022339884.1	Gnomon	CDS	750935	751066	.	-	0	Name=XP_031832964.1;ID=cds-XP_031832964.1;Dbxref=GeneID:116427124%2CGenbank:XP_031832964.1;Parent=rna-XM_031977104.1
NW_022339884.1	Gnomon	CDS	750740	750877	.	-	0	Name=XP_031832964.1;ID=cds-XP_031832964.1;Dbxref=GeneID:116427124%2CGenbank:XP_031832964.1;Parent=rna-XM_031977104.1
NW_022339884.1	Gnomon	CDS	749850	750661	.	-	0	Name=XP_031832964.1;ID=cds-XP_031832964.1;Dbxref=GeneID:116427124%2CGenbank:XP_031832964.1;Parent=rna-XM_031977104.1
NW_022339884.1	Gnomon	CDS	749214	749763	.	-	0	Name=XP_031832964.1;ID=cds-XP_031832964.1;Dbxref=GeneID:116427124%2CGenbank:XP_031832964.1;Parent=rna-XM_031977104.1
NW_022339884.1	Gnomon	CDS	748955	749131	.	-	0	Name=XP_031832964.1;ID=cds-XP_031832964.1;Dbxref=GeneID:116427124%2CGenbank:XP_031832964.1;Parent=rna-XM_031977104.1
NW_022339884.1	Gnomon	CDS	878396	878539	.	-	0	Name=XP_031833062.1;ID=cds-XP_031833062.1;Dbxref=GeneID:116427178%2CGenbank:XP_031833062.1;Parent=rna-XM_031977202.1
NW_022339884.1	Gnomon	CDS	877700	878245	.	-	0	Name=XP_031833062.1;ID=cds-XP_031833062.1;Dbxref=GeneID:116427178%2CGenbank:XP_031833062.1;Parent=rna-XM_031977202.1
NW_022339884.1	Gnomon	CDS	877513	877582	.	-	0	Name=XP_031833062.1;ID=cds-XP_031833062.1;Dbxref=GeneID:116427178%2CGenbank:XP_031833062.1;Parent=rna-XM_031977202.1
NW_022339884.1	Gnomon	CDS	877299	877398	.	-	0	Name=XP_031833062.1;ID=cds-XP_031833062.1;Dbxref=GeneID:116427178%2CGenbank:XP_031833062.1;Parent=rna-XM_031977202.1
NW_022339884.1	Gnomon	CDS	876060	876141	.	-	0	Name=XP_031833062.1;ID=cds-XP_031833062.1;Dbxref=GeneID:116427178%2CGenbank:XP_031833062.1;Parent=rna-XM_031977202.1
NW_022339884.1	Gnomon	transcript	159683	167430	.	+	.	Name=XR_004235045.1;ID=rna-XR_004235045.1;Dbxref=GeneID:116427186%2CGenbank:XR_004235045.1;Parent=gene-LOC116427186
NW_022339884.1	Gnomon	mRNA	780374	783288	.	+	.	Name=XM_031977186.1;ID=rna-XM_031977186.1;Dbxref=GeneID:116427171%2CGenbank:XM_031977186.1;Parent=gene-LOC116427171
NW_022339884.1	Gnomon	exon	752558	752747	.	+	.	ID=exon-XM_031977108.1-1;Dbxref=GeneID:116427126%2CGenbank:XM_031977108.1;Parent=rna-XM_031977108.1
NW_022339884.1	Gnomon	exon	752922	753498	.	+	.	ID=exon-XM_031977108.1-2;Dbxref=GeneID:116427126%2CGenbank:XM_031977108.1;Parent=rna-XM_031977108.1
NW_022339884.1	Gnomon	exon	753599	753875	.	+	.	ID=exon-XM_031977108.1-3;Dbxref=GeneID:116427126%2CGenbank:XM_031977108.1;Parent=rna-XM_031977108.1
NW_022339884.1	Gnomon	exon	753955	754219	.	+	.	ID=exon-XM_031977108.1-4;Dbxref=GeneID:116427126%2CGenbank:XM_031977108.1;Parent=rna-XM_031977108.1
NW_022339884.1	Gnomon	exon	754290	754939	.	+	.	ID=exon-XM_031977108.1-5;Dbxref=GeneID:116427126%2CGenbank:XM_031977108.1;Parent=rna-XM_031977108.1
NW_022339884.1	Gnomon	mRNA	805581	810795	.	-	.	Name=XM_031977280.1;ID=rna-XM_031977280.1;Dbxref=GeneID:116427207%2CGenbank:XM_031977280.1;Parent=gene-LOC116427207
NW_022339884.1	Gnomon	exon	802549	802654	.	+	.	ID=exon-XM_031977074.1-7;Dbxref=GeneID:116427112%2CGenbank:XM_031977074.1;Parent=rna-XM_031977074.1
NW_022339884.1	Gnomon	exon	803153	803342	.	+	.	ID=exon-XM_031977074.1-8;Dbxref=GeneID:116427112%2CGenbank:XM_031977074.1;Parent=rna-XM_031977074.1
NW_022339884.1	Gnomon	exon	803415	803935	.	+	.	ID=exon-XM_031977074.1-9;Dbxref=GeneID:116427112%2CGenbank:XM_031977074.1;Parent=rna-XM_031977074.1
NW_022339884.1	Gnomon	exon	800018	800194	.	+	.	ID=exon-XM_031977074.1-3;Dbxref=GeneID:116427112%2CGenbank:XM_031977074.1;Parent=rna-XM_031977074.1
NW_022339884.1	Gnomon	exon	800969	801195	.	+	.	ID=exon-XM_031977074.1-4;Dbxref=GeneID:116427112%2CGenbank:XM_031977074.1;Parent=rna-XM_031977074.1
NW_022339884.1	Gnomon	exon	801860	801969	.	+	.	ID=exon-XM_031977074.1-5;Dbxref=GeneID:116427112%2CGenbank:XM_031977074.1;Parent=rna-XM_031977074.1
NW_022339884.1	Gnomon	exon	802282	802475	.	+	.	ID=exon-XM_031977074.1-6;Dbxref=GeneID:116427112%2CGenbank:XM_031977074.1;Parent=rna-XM_031977074.1
NW_022339884.1	Gnomon	exon	799025	799158	.	+	.	ID=exon-XM_031977074.1-1;Dbxref=GeneID:116427112%2CGenbank:XM_031977074.1;Parent=rna-XM_031977074.1
NW_022339884.1	Gnomon	exon	799232	799305	.	+	.	ID=exon-XM_031977074.1-2;Dbxref=GeneID:116427112%2CGenbank:XM_031977074.1;Parent=rna-XM_031977074.1
NW_022339884.1	Gnomon	lnc_RNA	192064	192853	.	+	.	Name=XR_004235047.1;ID=rna-XR_004235047.1;Dbxref=GeneID:116427196%2CGenbank:XR_004235047.1;Parent=gene-LOC116427196
NW_022339884.1	Gnomon	CDS	746260	746362	.	-	0	Name=XP_031832965.1;ID=cds-XP_031832965.1;Dbxref=GeneID:116427125%2CGenbank:XP_031832965.1;Parent=rna-XM_031977105.1
NW_022339884.1	Gnomon	CDS	746044	746185	.	-	0	Name=XP_031832965.1;ID=cds-XP_031832965.1;Dbxref=GeneID:116427125%2CGenbank:XP_031832965.1;Parent=rna-XM_031977105.1
NW_022339884.1	Gnomon	CDS	745740	745978	.	-	0	Name=XP_031832965.1;ID=cds-XP_031832965.1;Dbxref=GeneID:116427125%2CGenbank:XP_031832965.1;Parent=rna-XM_031977105.1
NW_022339884.1	Gnomon	CDS	745349	745555	.	-	0	Name=XP_031832965.1;ID=cds-XP_031832965.1;Dbxref=GeneID:116427125%2CGenbank:XP_031832965.1;Parent=rna-XM_031977105.1
NW_022339884.1	Gnomon	CDS	745165	745270	.	-	0	Name=XP_031832965.1;ID=cds-XP_031832965.1;Dbxref=GeneID:116427125%2CGenbank:XP_031832965.1;Parent=rna-XM_031977105.1
NW_022339884.1	Gnomon	CDS	744738	745072	.	-	0	Name=XP_031832965.1;ID=cds-XP_031832965.1;Dbxref=GeneID:116427125%2CGenbank:XP_031832965.1;Parent=rna-XM_031977105.1
NW_022339884.1	Gnomon	CDS	744484	744647	.	-	0	Name=XP_031832965.1;ID=cds-XP_031832965.1;Dbxref=GeneID:116427125%2CGenbank:XP_031832965.1;Parent=rna-XM_031977105.1
NW_022339884.1	Gnomon	CDS	744230	744392	.	-	0	Name=XP_031832965.1;ID=cds-XP_031832965.1;Dbxref=GeneID:116427125%2CGenbank:XP_031832965.1;Parent=rna-XM_031977105.1
NW_022339884.1	Gnomon	CDS	744077	744168	.	-	0	Name=XP_031832965.1;ID=cds-XP_031832965.1;Dbxref=GeneID:116427125%2CGenbank:XP_031832965.1;Parent=rna-XM_031977105.1
NW_022339884.1	Gnomon	mRNA	792127	794474	.	-	.	Name=XM_031977187.1;ID=rna-XM_031977187.1;Dbxref=GeneID:116427173%2CGenbank:XM_031977187.1;Parent=gene-LOC116427173
NW_022339884.1	Gnomon	exon	132201	132660	.	-	.	ID=exon-XM_031977124.1-10;Dbxref=GeneID:116427135%2CGenbank:XM_031977124.1;Parent=rna-XM_031977124.1
NW_022339884.1	Gnomon	exon	131987	132133	.	-	.	ID=exon-XM_031977124.1-11;Dbxref=GeneID:116427135%2CGenbank:XM_031977124.1;Parent=rna-XM_031977124.1
NW_022339884.1	Gnomon	exon	117321	118249	.	-	.	ID=exon-XM_031977124.1-12;Dbxref=GeneID:116427135%2CGenbank:XM_031977124.1;Parent=rna-XM_031977124.1
NW_022339884.1	Gnomon	exon	701250	701616	.	-	.	ID=exon-XM_031977098.1-3;Dbxref=GeneID:116427120%2CGenbank:XM_031977098.1;Parent=rna-XM_031977098.1
NW_022339884.1	Gnomon	exon	700811	700954	.	-	.	ID=exon-XM_031977098.1-4;Dbxref=GeneID:116427120%2CGenbank:XM_031977098.1;Parent=rna-XM_031977098.1
NW_022339884.1	Gnomon	exon	702236	702374	.	-	.	ID=exon-XM_031977098.1-1;Dbxref=GeneID:116427120%2CGenbank:XM_031977098.1;Parent=rna-XM_031977098.1
NW_022339884.1	Gnomon	exon	702041	702144	.	-	.	ID=exon-XM_031977098.1-2;Dbxref=GeneID:116427120%2CGenbank:XM_031977098.1;Parent=rna-XM_031977098.1
NW_022339884.1	Gnomon	mRNA	815481	819416	.	+	.	Name=XM_031977281.1;ID=rna-XM_031977281.1;Dbxref=GeneID:116427208%2CGenbank:XM_031977281.1;Parent=gene-LOC116427208
NW_022339884.1	Gnomon	exon	698456	698618	.	-	.	ID=exon-XM_031977098.1-9;Dbxref=GeneID:116427120%2CGenbank:XM_031977098.1;Parent=rna-XM_031977098.1
NW_022339884.1	Gnomon	exon	699150	699259	.	-	.	ID=exon-XM_031977098.1-7;Dbxref=GeneID:116427120%2CGenbank:XM_031977098.1;Parent=rna-XM_031977098.1
NW_022339884.1	Gnomon	exon	698874	699066	.	-	.	ID=exon-XM_031977098.1-8;Dbxref=GeneID:116427120%2CGenbank:XM_031977098.1;Parent=rna-XM_031977098.1
NW_022339884.1	Gnomon	exon	700421	700702	.	-	.	ID=exon-XM_031977098.1-5;Dbxref=GeneID:116427120%2CGenbank:XM_031977098.1;Parent=rna-XM_031977098.1
NW_022339884.1	Gnomon	exon	699963	700129	.	-	.	ID=exon-XM_031977098.1-6;Dbxref=GeneID:116427120%2CGenbank:XM_031977098.1;Parent=rna-XM_031977098.1
NW_022339884.1	Gnomon	exon	828212	828424	.	-	.	ID=exon-XM_031977274.1-1;Dbxref=GeneID:116427206%2CGenbank:XM_031977274.1;Parent=rna-XM_031977274.1
NW_022339884.1	Gnomon	exon	825784	826097	.	-	.	ID=exon-XM_031977274.1-2;Dbxref=GeneID:116427206%2CGenbank:XM_031977274.1;Parent=rna-XM_031977274.1
NW_022339884.1	Gnomon	exon	825301	825499	.	-	.	ID=exon-XM_031977274.1-3;Dbxref=GeneID:116427206%2CGenbank:XM_031977274.1;Parent=rna-XM_031977274.1
NW_022339884.1	Gnomon	exon	824413	825228	.	-	.	ID=exon-XM_031977274.1-4;Dbxref=GeneID:116427206%2CGenbank:XM_031977274.1;Parent=rna-XM_031977274.1
NW_022339884.1	Gnomon	exon	823960	824351	.	-	.	ID=exon-XM_031977274.1-5;Dbxref=GeneID:116427206%2CGenbank:XM_031977274.1;Parent=rna-XM_031977274.1
NW_022339884.1	Gnomon	exon	823706	823883	.	-	.	ID=exon-XM_031977274.1-6;Dbxref=GeneID:116427206%2CGenbank:XM_031977274.1;Parent=rna-XM_031977274.1
NW_022339884.1	Gnomon	exon	823517	823632	.	-	.	ID=exon-XM_031977274.1-7;Dbxref=GeneID:116427206%2CGenbank:XM_031977274.1;Parent=rna-XM_031977274.1
NW_022339884.1	Gnomon	exon	823251	823439	.	-	.	ID=exon-XM_031977274.1-8;Dbxref=GeneID:116427206%2CGenbank:XM_031977274.1;Parent=rna-XM_031977274.1
NW_022339884.1	Gnomon	exon	822849	823184	.	-	.	ID=exon-XM_031977274.1-9;Dbxref=GeneID:116427206%2CGenbank:XM_031977274.1;Parent=rna-XM_031977274.1
NW_022339884.1	Gnomon	transcript	526923	532996	.	-	.	Name=XR_004235048.1;ID=rna-XR_004235048.1;Dbxref=GeneID:116427217%2CGenbank:XR_004235048.1;Parent=gene-LOC116427217
NW_022339884.1	Gnomon	CDS	878396	878539	.	-	0	Name=XP_031833064.1;ID=cds-XP_031833064.1;Dbxref=GeneID:116427178%2CGenbank:XP_031833064.1;Parent=rna-XM_031977204.1
NW_022339884.1	Gnomon	CDS	877700	878245	.	-	0	Name=XP_031833064.1;ID=cds-XP_031833064.1;Dbxref=GeneID:116427178%2CGenbank:XP_031833064.1;Parent=rna-XM_031977204.1
NW_022339884.1	Gnomon	CDS	877513	877582	.	-	0	Name=XP_031833064.1;ID=cds-XP_031833064.1;Dbxref=GeneID:116427178%2CGenbank:XP_031833064.1;Parent=rna-XM_031977204.1
NW_022339884.1	Gnomon	CDS	877299	877398	.	-	0	Name=XP_031833064.1;ID=cds-XP_031833064.1;Dbxref=GeneID:116427178%2CGenbank:XP_031833064.1;Parent=rna-XM_031977204.1
NW_022339884.1	Gnomon	CDS	873010	873057	.	-	0	Name=XP_031833064.1;ID=cds-XP_031833064.1;Dbxref=GeneID:116427178%2CGenbank:XP_031833064.1;Parent=rna-XM_031977204.1
NW_022339884.1	Gnomon	CDS	867600	867609	.	-	0	Name=XP_031833064.1;ID=cds-XP_031833064.1;Dbxref=GeneID:116427178%2CGenbank:XP_031833064.1;Parent=rna-XM_031977204.1
NW_022339884.1	Gnomon	exon	482770	482972	.	+	.	ID=exon-XM_031977132.1-4;Dbxref=GeneID:116427141%2CGenbank:XM_031977132.1;Parent=rna-XM_031977132.1
NW_022339884.1	Gnomon	exon	483040	483328	.	+	.	ID=exon-XM_031977132.1-5;Dbxref=GeneID:116427141%2CGenbank:XM_031977132.1;Parent=rna-XM_031977132.1
NW_022339884.1	Gnomon	exon	481995	482404	.	+	.	ID=exon-XM_031977132.1-2;Dbxref=GeneID:116427141%2CGenbank:XM_031977132.1;Parent=rna-XM_031977132.1
NW_022339884.1	Gnomon	exon	482475	482700	.	+	.	ID=exon-XM_031977132.1-3;Dbxref=GeneID:116427141%2CGenbank:XM_031977132.1;Parent=rna-XM_031977132.1
NW_022339884.1	Gnomon	exon	481604	481919	.	+	.	ID=exon-XM_031977132.1-1;Dbxref=GeneID:116427141%2CGenbank:XM_031977132.1;Parent=rna-XM_031977132.1
NW_022339884.1	Gnomon	CDS	746260	746362	.	-	0	Name=XP_031832966.1;ID=cds-XP_031832966.1;Dbxref=GeneID:116427125%2CGenbank:XP_031832966.1;Parent=rna-XM_031977106.1
NW_022339884.1	Gnomon	CDS	746044	746185	.	-	0	Name=XP_031832966.1;ID=cds-XP_031832966.1;Dbxref=GeneID:116427125%2CGenbank:XP_031832966.1;Parent=rna-XM_031977106.1
NW_022339884.1	Gnomon	CDS	745740	745978	.	-	0	Name=XP_031832966.1;ID=cds-XP_031832966.1;Dbxref=GeneID:116427125%2CGenbank:XP_031832966.1;Parent=rna-XM_031977106.1
NW_022339884.1	Gnomon	CDS	745349	745555	.	-	0	Name=XP_031832966.1;ID=cds-XP_031832966.1;Dbxref=GeneID:116427125%2CGenbank:XP_031832966.1;Parent=rna-XM_031977106.1
NW_022339884.1	Gnomon	CDS	745165	745270	.	-	0	Name=XP_031832966.1;ID=cds-XP_031832966.1;Dbxref=GeneID:116427125%2CGenbank:XP_031832966.1;Parent=rna-XM_031977106.1
NW_022339884.1	Gnomon	CDS	744738	745072	.	-	0	Name=XP_031832966.1;ID=cds-XP_031832966.1;Dbxref=GeneID:116427125%2CGenbank:XP_031832966.1;Parent=rna-XM_031977106.1
NW_022339884.1	Gnomon	CDS	744484	744647	.	-	0	Name=XP_031832966.1;ID=cds-XP_031832966.1;Dbxref=GeneID:116427125%2CGenbank:XP_031832966.1;Parent=rna-XM_031977106.1
NW_022339884.1	Gnomon	CDS	744230	744392	.	-	0	Name=XP_031832966.1;ID=cds-XP_031832966.1;Dbxref=GeneID:116427125%2CGenbank:XP_031832966.1;Parent=rna-XM_031977106.1
NW_022339884.1	Gnomon	CDS	744077	744168	.	-	0	Name=XP_031832966.1;ID=cds-XP_031832966.1;Dbxref=GeneID:116427125%2CGenbank:XP_031832966.1;Parent=rna-XM_031977106.1
NW_022339884.1	Gnomon	mRNA	761526	770008	.	-	.	Name=XM_031977184.1;ID=rna-XM_031977184.1;Dbxref=GeneID:116427170%2CGenbank:XM_031977184.1;Parent=gene-LOC116427170
NW_022339884.1	Gnomon	exon	542654	542890	.	+	.	ID=exon-XM_031977297.1-1;Dbxref=GeneID:116427215%2CGenbank:XM_031977297.1;Parent=rna-XM_031977297.1
NW_022339884.1	Gnomon	exon	542968	543024	.	+	.	ID=exon-XM_031977297.1-2;Dbxref=GeneID:116427215%2CGenbank:XM_031977297.1;Parent=rna-XM_031977297.1
NW_022339884.1	Gnomon	exon	543234	543433	.	+	.	ID=exon-XM_031977297.1-3;Dbxref=GeneID:116427215%2CGenbank:XM_031977297.1;Parent=rna-XM_031977297.1
NW_022339884.1	Gnomon	exon	543511	543653	.	+	.	ID=exon-XM_031977297.1-4;Dbxref=GeneID:116427215%2CGenbank:XM_031977297.1;Parent=rna-XM_031977297.1
NW_022339884.1	Gnomon	exon	543762	544000	.	+	.	ID=exon-XM_031977297.1-5;Dbxref=GeneID:116427215%2CGenbank:XM_031977297.1;Parent=rna-XM_031977297.1
NW_022339884.1	Gnomon	CDS	241897	241932	.	-	0	Name=XP_031833066.1;ID=cds-XP_031833066.1;Dbxref=GeneID:116427180%2CGenbank:XP_031833066.1;Parent=rna-XM_031977206.1
NW_022339884.1	Gnomon	CDS	241717	241788	.	-	0	Name=XP_031833066.1;ID=cds-XP_031833066.1;Dbxref=GeneID:116427180%2CGenbank:XP_031833066.1;Parent=rna-XM_031977206.1
NW_022339884.1	Gnomon	CDS	241100	241232	.	-	0	Name=XP_031833066.1;ID=cds-XP_031833066.1;Dbxref=GeneID:116427180%2CGenbank:XP_031833066.1;Parent=rna-XM_031977206.1
NW_022339884.1	Gnomon	CDS	240815	241030	.	-	0	Name=XP_031833066.1;ID=cds-XP_031833066.1;Dbxref=GeneID:116427180%2CGenbank:XP_031833066.1;Parent=rna-XM_031977206.1
NW_022339884.1	Gnomon	CDS	240314	240728	.	-	0	Name=XP_031833066.1;ID=cds-XP_031833066.1;Dbxref=GeneID:116427180%2CGenbank:XP_031833066.1;Parent=rna-XM_031977206.1
NW_022339884.1	Gnomon	CDS	239481	240047	.	-	0	Name=XP_031833066.1;ID=cds-XP_031833066.1;Dbxref=GeneID:116427180%2CGenbank:XP_031833066.1;Parent=rna-XM_031977206.1
NW_022339884.1	Gnomon	CDS	239345	239402	.	-	0	Name=XP_031833066.1;ID=cds-XP_031833066.1;Dbxref=GeneID:116427180%2CGenbank:XP_031833066.1;Parent=rna-XM_031977206.1
NW_022339884.1	Gnomon	transcript	526924	532998	.	-	.	Name=XR_004235049.1;ID=rna-XR_004235049.1;Dbxref=GeneID:116427217%2CGenbank:XR_004235049.1;Parent=gene-LOC116427217
NW_022339884.1	Gnomon	CDS	878396	878539	.	-	0	Name=XP_031833065.1;ID=cds-XP_031833065.1;Dbxref=GeneID:116427178%2CGenbank:XP_031833065.1;Parent=rna-XM_031977205.1
NW_022339884.1	Gnomon	CDS	877700	878245	.	-	0	Name=XP_031833065.1;ID=cds-XP_031833065.1;Dbxref=GeneID:116427178%2CGenbank:XP_031833065.1;Parent=rna-XM_031977205.1
NW_022339884.1	Gnomon	CDS	877513	877582	.	-	0	Name=XP_031833065.1;ID=cds-XP_031833065.1;Dbxref=GeneID:116427178%2CGenbank:XP_031833065.1;Parent=rna-XM_031977205.1
NW_022339884.1	Gnomon	CDS	877299	877398	.	-	0	Name=XP_031833065.1;ID=cds-XP_031833065.1;Dbxref=GeneID:116427178%2CGenbank:XP_031833065.1;Parent=rna-XM_031977205.1
NW_022339884.1	Gnomon	CDS	867600	867609	.	-	0	Name=XP_031833065.1;ID=cds-XP_031833065.1;Dbxref=GeneID:116427178%2CGenbank:XP_031833065.1;Parent=rna-XM_031977205.1
NW_022339884.1	Gnomon	exon	183476	183577	.	-	.	ID=exon-XM_031977229.1-10;Dbxref=GeneID:116427191%2CGenbank:XM_031977229.1;Parent=rna-XM_031977229.1
NW_022339884.1	Gnomon	exon	180372	182146	.	-	.	ID=exon-XM_031977229.1-11;Dbxref=GeneID:116427191%2CGenbank:XM_031977229.1;Parent=rna-XM_031977229.1
NW_022339884.1	Gnomon	mRNA	780374	783288	.	+	.	Name=XM_031977185.1;ID=rna-XM_031977185.1;Dbxref=GeneID:116427171%2CGenbank:XM_031977185.1;Parent=gene-LOC116427171
NW_022339884.1	Gnomon	CDS	752705	752747	.	+	0	Name=XP_031832967.1;ID=cds-XP_031832967.1;Dbxref=GeneID:116427126%2CGenbank:XP_031832967.1;Parent=rna-XM_031977107.1
NW_022339884.1	Gnomon	CDS	752922	753498	.	+	0	Name=XP_031832967.1;ID=cds-XP_031832967.1;Dbxref=GeneID:116427126%2CGenbank:XP_031832967.1;Parent=rna-XM_031977107.1
NW_022339884.1	Gnomon	CDS	753584	753875	.	+	0	Name=XP_031832967.1;ID=cds-XP_031832967.1;Dbxref=GeneID:116427126%2CGenbank:XP_031832967.1;Parent=rna-XM_031977107.1
NW_022339884.1	Gnomon	CDS	753955	754219	.	+	0	Name=XP_031832967.1;ID=cds-XP_031832967.1;Dbxref=GeneID:116427126%2CGenbank:XP_031832967.1;Parent=rna-XM_031977107.1
NW_022339884.1	Gnomon	CDS	754290	754390	.	+	0	Name=XP_031832967.1;ID=cds-XP_031832967.1;Dbxref=GeneID:116427126%2CGenbank:XP_031832967.1;Parent=rna-XM_031977107.1
NW_022339884.1	Gnomon	CDS	219392	219574	.	+	0	Name=XP_031833067.1;ID=cds-XP_031833067.1;Dbxref=GeneID:116427181%2CGenbank:XP_031833067.1;Parent=rna-XM_031977207.1
NW_022339884.1	Gnomon	CDS	219652	219998	.	+	0	Name=XP_031833067.1;ID=cds-XP_031833067.1;Dbxref=GeneID:116427181%2CGenbank:XP_031833067.1;Parent=rna-XM_031977207.1
NW_022339884.1	Gnomon	CDS	220065	220183	.	+	0	Name=XP_031833067.1;ID=cds-XP_031833067.1;Dbxref=GeneID:116427181%2CGenbank:XP_031833067.1;Parent=rna-XM_031977207.1
NW_022339884.1	Gnomon	CDS	220264	220610	.	+	0	Name=XP_031833067.1;ID=cds-XP_031833067.1;Dbxref=GeneID:116427181%2CGenbank:XP_031833067.1;Parent=rna-XM_031977207.1
NW_022339884.1	Gnomon	CDS	220683	220971	.	+	0	Name=XP_031833067.1;ID=cds-XP_031833067.1;Dbxref=GeneID:116427181%2CGenbank:XP_031833067.1;Parent=rna-XM_031977207.1
NW_022339884.1	Gnomon	CDS	221050	221548	.	+	0	Name=XP_031833067.1;ID=cds-XP_031833067.1;Dbxref=GeneID:116427181%2CGenbank:XP_031833067.1;Parent=rna-XM_031977207.1
NW_022339884.1	Gnomon	CDS	221634	221979	.	+	0	Name=XP_031833067.1;ID=cds-XP_031833067.1;Dbxref=GeneID:116427181%2CGenbank:XP_031833067.1;Parent=rna-XM_031977207.1
NW_022339884.1	Gnomon	CDS	222046	222604	.	+	0	Name=XP_031833067.1;ID=cds-XP_031833067.1;Dbxref=GeneID:116427181%2CGenbank:XP_031833067.1;Parent=rna-XM_031977207.1
NW_022339884.1	Gnomon	CDS	222695	222923	.	+	0	Name=XP_031833067.1;ID=cds-XP_031833067.1;Dbxref=GeneID:116427181%2CGenbank:XP_031833067.1;Parent=rna-XM_031977207.1
NW_022339884.1	Gnomon	CDS	222993	223225	.	+	0	Name=XP_031833067.1;ID=cds-XP_031833067.1;Dbxref=GeneID:116427181%2CGenbank:XP_031833067.1;Parent=rna-XM_031977207.1
NW_022339884.1	Gnomon	CDS	223318	223358	.	+	0	Name=XP_031833067.1;ID=cds-XP_031833067.1;Dbxref=GeneID:116427181%2CGenbank:XP_031833067.1;Parent=rna-XM_031977207.1
NW_022339884.1	Gnomon	CDS	531153	531204	.	-	0	Name=XP_031833160.1;ID=cds-XP_031833160.1;Dbxref=GeneID:116427217%2CGenbank:XP_031833160.1;Parent=rna-XM_031977300.1
NW_022339884.1	Gnomon	CDS	530881	530969	.	-	0	Name=XP_031833160.1;ID=cds-XP_031833160.1;Dbxref=GeneID:116427217%2CGenbank:XP_031833160.1;Parent=rna-XM_031977300.1
NW_022339884.1	Gnomon	CDS	530406	530504	.	-	0	Name=XP_031833160.1;ID=cds-XP_031833160.1;Dbxref=GeneID:116427217%2CGenbank:XP_031833160.1;Parent=rna-XM_031977300.1
NW_022339884.1	Gnomon	CDS	530092	530331	.	-	0	Name=XP_031833160.1;ID=cds-XP_031833160.1;Dbxref=GeneID:116427217%2CGenbank:XP_031833160.1;Parent=rna-XM_031977300.1
NW_022339884.1	Gnomon	CDS	529790	529975	.	-	0	Name=XP_031833160.1;ID=cds-XP_031833160.1;Dbxref=GeneID:116427217%2CGenbank:XP_031833160.1;Parent=rna-XM_031977300.1
NW_022339884.1	Gnomon	CDS	529381	529716	.	-	0	Name=XP_031833160.1;ID=cds-XP_031833160.1;Dbxref=GeneID:116427217%2CGenbank:XP_031833160.1;Parent=rna-XM_031977300.1
NW_022339884.1	Gnomon	CDS	529127	529303	.	-	0	Name=XP_031833160.1;ID=cds-XP_031833160.1;Dbxref=GeneID:116427217%2CGenbank:XP_031833160.1;Parent=rna-XM_031977300.1
NW_022339884.1	Gnomon	exon	535490	535622	.	-	.	ID=exon-XM_031977133.1-3;Dbxref=GeneID:116427142%2CGenbank:XM_031977133.1;Parent=rna-XM_031977133.1
NW_022339884.1	Gnomon	exon	536111	536272	.	-	.	ID=exon-XM_031977133.1-1;Dbxref=GeneID:116427142%2CGenbank:XM_031977133.1;Parent=rna-XM_031977133.1
NW_022339884.1	Gnomon	exon	535706	536019	.	-	.	ID=exon-XM_031977133.1-2;Dbxref=GeneID:116427142%2CGenbank:XM_031977133.1;Parent=rna-XM_031977133.1
NW_022339884.1	Gnomon	CDS	752705	752747	.	+	0	Name=XP_031832968.1;ID=cds-XP_031832968.1;Dbxref=GeneID:116427126%2CGenbank:XP_031832968.1;Parent=rna-XM_031977108.1
NW_022339884.1	Gnomon	CDS	752922	753498	.	+	0	Name=XP_031832968.1;ID=cds-XP_031832968.1;Dbxref=GeneID:116427126%2CGenbank:XP_031832968.1;Parent=rna-XM_031977108.1
NW_022339884.1	Gnomon	CDS	753599	753875	.	+	0	Name=XP_031832968.1;ID=cds-XP_031832968.1;Dbxref=GeneID:116427126%2CGenbank:XP_031832968.1;Parent=rna-XM_031977108.1
NW_022339884.1	Gnomon	CDS	753955	754219	.	+	0	Name=XP_031832968.1;ID=cds-XP_031832968.1;Dbxref=GeneID:116427126%2CGenbank:XP_031832968.1;Parent=rna-XM_031977108.1
NW_022339884.1	Gnomon	CDS	754290	754390	.	+	0	Name=XP_031832968.1;ID=cds-XP_031832968.1;Dbxref=GeneID:116427126%2CGenbank:XP_031832968.1;Parent=rna-XM_031977108.1
NW_022339884.1	Gnomon	mRNA	826271	827582	.	+	.	Name=XM_031977284.1;ID=rna-XM_031977284.1;Dbxref=GeneID:116427210%2CGenbank:XM_031977284.1;Parent=gene-LOC116427210
NW_022339884.1	Gnomon	exon	220065	220183	.	+	.	ID=exon-XM_031977207.1-3;Dbxref=GeneID:116427181%2CGenbank:XM_031977207.1;Parent=rna-XM_031977207.1
NW_022339884.1	Gnomon	exon	220264	220610	.	+	.	ID=exon-XM_031977207.1-4;Dbxref=GeneID:116427181%2CGenbank:XM_031977207.1;Parent=rna-XM_031977207.1
NW_022339884.1	Gnomon	exon	220683	220971	.	+	.	ID=exon-XM_031977207.1-5;Dbxref=GeneID:116427181%2CGenbank:XM_031977207.1;Parent=rna-XM_031977207.1
NW_022339884.1	Gnomon	exon	221050	221548	.	+	.	ID=exon-XM_031977207.1-6;Dbxref=GeneID:116427181%2CGenbank:XM_031977207.1;Parent=rna-XM_031977207.1
NW_022339884.1	Gnomon	exon	221634	221979	.	+	.	ID=exon-XM_031977207.1-7;Dbxref=GeneID:116427181%2CGenbank:XM_031977207.1;Parent=rna-XM_031977207.1
NW_022339884.1	Gnomon	exon	222046	222604	.	+	.	ID=exon-XM_031977207.1-8;Dbxref=GeneID:116427181%2CGenbank:XM_031977207.1;Parent=rna-XM_031977207.1
NW_022339884.1	Gnomon	exon	222695	222923	.	+	.	ID=exon-XM_031977207.1-9;Dbxref=GeneID:116427181%2CGenbank:XM_031977207.1;Parent=rna-XM_031977207.1
NW_022339884.1	Gnomon	exon	218949	219574	.	+	.	ID=exon-XM_031977207.1-1;Dbxref=GeneID:116427181%2CGenbank:XM_031977207.1;Parent=rna-XM_031977207.1
NW_022339884.1	Gnomon	exon	219652	219998	.	+	.	ID=exon-XM_031977207.1-2;Dbxref=GeneID:116427181%2CGenbank:XM_031977207.1;Parent=rna-XM_031977207.1
NW_022339884.1	Gnomon	exon	803153	803342	.	+	.	ID=exon-XM_031977073.1-11;Dbxref=GeneID:116427112%2CGenbank:XM_031977073.1;Parent=rna-XM_031977073.1
NW_022339884.1	Gnomon	exon	803415	803935	.	+	.	ID=exon-XM_031977073.1-12;Dbxref=GeneID:116427112%2CGenbank:XM_031977073.1;Parent=rna-XM_031977073.1
NW_022339884.1	Gnomon	CDS	219721	219998	.	+	0	Name=XP_031833068.1;ID=cds-XP_031833068.1;Dbxref=GeneID:116427181%2CGenbank:XP_031833068.1;Parent=rna-XM_031977208.1
NW_022339884.1	Gnomon	CDS	220065	220183	.	+	0	Name=XP_031833068.1;ID=cds-XP_031833068.1;Dbxref=GeneID:116427181%2CGenbank:XP_031833068.1;Parent=rna-XM_031977208.1
NW_022339884.1	Gnomon	CDS	220264	220610	.	+	0	Name=XP_031833068.1;ID=cds-XP_031833068.1;Dbxref=GeneID:116427181%2CGenbank:XP_031833068.1;Parent=rna-XM_031977208.1
NW_022339884.1	Gnomon	CDS	220683	220971	.	+	0	Name=XP_031833068.1;ID=cds-XP_031833068.1;Dbxref=GeneID:116427181%2CGenbank:XP_031833068.1;Parent=rna-XM_031977208.1
NW_022339884.1	Gnomon	CDS	221050	221548	.	+	0	Name=XP_031833068.1;ID=cds-XP_031833068.1;Dbxref=GeneID:116427181%2CGenbank:XP_031833068.1;Parent=rna-XM_031977208.1
NW_022339884.1	Gnomon	CDS	221634	221979	.	+	0	Name=XP_031833068.1;ID=cds-XP_031833068.1;Dbxref=GeneID:116427181%2CGenbank:XP_031833068.1;Parent=rna-XM_031977208.1
NW_022339884.1	Gnomon	CDS	222046	222604	.	+	0	Name=XP_031833068.1;ID=cds-XP_031833068.1;Dbxref=GeneID:116427181%2CGenbank:XP_031833068.1;Parent=rna-XM_031977208.1
NW_022339884.1	Gnomon	CDS	222695	222923	.	+	0	Name=XP_031833068.1;ID=cds-XP_031833068.1;Dbxref=GeneID:116427181%2CGenbank:XP_031833068.1;Parent=rna-XM_031977208.1
NW_022339884.1	Gnomon	CDS	222993	223225	.	+	0	Name=XP_031833068.1;ID=cds-XP_031833068.1;Dbxref=GeneID:116427181%2CGenbank:XP_031833068.1;Parent=rna-XM_031977208.1
NW_022339884.1	Gnomon	CDS	223318	223358	.	+	0	Name=XP_031833068.1;ID=cds-XP_031833068.1;Dbxref=GeneID:116427181%2CGenbank:XP_031833068.1;Parent=rna-XM_031977208.1
NW_022339884.1	Gnomon	exon	802549	802654	.	+	.	ID=exon-XM_031977073.1-10;Dbxref=GeneID:116427112%2CGenbank:XM_031977073.1;Parent=rna-XM_031977073.1
NW_022339884.1	Gnomon	exon	280769	280865	.	-	.	ID=exon-XM_031977251.1-2;Dbxref=GeneID:116427199%2CGenbank:XM_031977251.1;Parent=rna-XM_031977251.1
NW_022339884.1	Gnomon	exon	280358	280583	.	-	.	ID=exon-XM_031977251.1-3;Dbxref=GeneID:116427199%2CGenbank:XM_031977251.1;Parent=rna-XM_031977251.1
NW_022339884.1	Gnomon	exon	280109	280286	.	-	.	ID=exon-XM_031977251.1-4;Dbxref=GeneID:116427199%2CGenbank:XM_031977251.1;Parent=rna-XM_031977251.1
NW_022339884.1	Gnomon	exon	279479	280028	.	-	.	ID=exon-XM_031977251.1-5;Dbxref=GeneID:116427199%2CGenbank:XM_031977251.1;Parent=rna-XM_031977251.1
NW_022339884.1	Gnomon	exon	281019	281446	.	-	.	ID=exon-XM_031977251.1-1;Dbxref=GeneID:116427199%2CGenbank:XM_031977251.1;Parent=rna-XM_031977251.1
NW_022339884.1	Gnomon	CDS	531153	531204	.	-	0	Name=XP_031833161.1;ID=cds-XP_031833161.1;Dbxref=GeneID:116427217%2CGenbank:XP_031833161.1;Parent=rna-XM_031977301.1
NW_022339884.1	Gnomon	CDS	530881	530969	.	-	0	Name=XP_031833161.1;ID=cds-XP_031833161.1;Dbxref=GeneID:116427217%2CGenbank:XP_031833161.1;Parent=rna-XM_031977301.1
NW_022339884.1	Gnomon	CDS	530406	530504	.	-	0	Name=XP_031833161.1;ID=cds-XP_031833161.1;Dbxref=GeneID:116427217%2CGenbank:XP_031833161.1;Parent=rna-XM_031977301.1
NW_022339884.1	Gnomon	CDS	530092	530331	.	-	0	Name=XP_031833161.1;ID=cds-XP_031833161.1;Dbxref=GeneID:116427217%2CGenbank:XP_031833161.1;Parent=rna-XM_031977301.1
NW_022339884.1	Gnomon	CDS	529790	529975	.	-	0	Name=XP_031833161.1;ID=cds-XP_031833161.1;Dbxref=GeneID:116427217%2CGenbank:XP_031833161.1;Parent=rna-XM_031977301.1
NW_022339884.1	Gnomon	CDS	529381	529716	.	-	0	Name=XP_031833161.1;ID=cds-XP_031833161.1;Dbxref=GeneID:116427217%2CGenbank:XP_031833161.1;Parent=rna-XM_031977301.1
NW_022339884.1	Gnomon	CDS	529127	529303	.	-	0	Name=XP_031833161.1;ID=cds-XP_031833161.1;Dbxref=GeneID:116427217%2CGenbank:XP_031833161.1;Parent=rna-XM_031977301.1
NW_022339884.1	Gnomon	exon	713699	713938	.	+	.	ID=exon-XM_031977086.1-19;Dbxref=GeneID:116427118%2CGenbank:XM_031977086.1;Parent=rna-XM_031977086.1
NW_022339884.1	Gnomon	exon	713325	713461	.	+	.	ID=exon-XM_031977086.1-17;Dbxref=GeneID:116427118%2CGenbank:XM_031977086.1;Parent=rna-XM_031977086.1
NW_022339884.1	Gnomon	exon	713529	713643	.	+	.	ID=exon-XM_031977086.1-18;Dbxref=GeneID:116427118%2CGenbank:XM_031977086.1;Parent=rna-XM_031977086.1
NW_022339884.1	Gnomon	exon	712541	712749	.	+	.	ID=exon-XM_031977086.1-15;Dbxref=GeneID:116427118%2CGenbank:XM_031977086.1;Parent=rna-XM_031977086.1
NW_022339884.1	Gnomon	exon	712815	713041	.	+	.	ID=exon-XM_031977086.1-16;Dbxref=GeneID:116427118%2CGenbank:XM_031977086.1;Parent=rna-XM_031977086.1
NW_022339884.1	Gnomon	exon	711544	711573	.	+	.	ID=exon-XM_031977086.1-13;Dbxref=GeneID:116427118%2CGenbank:XM_031977086.1;Parent=rna-XM_031977086.1
NW_022339884.1	Gnomon	exon	712235	712469	.	+	.	ID=exon-XM_031977086.1-14;Dbxref=GeneID:116427118%2CGenbank:XM_031977086.1;Parent=rna-XM_031977086.1
NW_022339884.1	Gnomon	exon	710892	710986	.	+	.	ID=exon-XM_031977086.1-11;Dbxref=GeneID:116427118%2CGenbank:XM_031977086.1;Parent=rna-XM_031977086.1
NW_022339884.1	Gnomon	exon	711052	711189	.	+	.	ID=exon-XM_031977086.1-12;Dbxref=GeneID:116427118%2CGenbank:XM_031977086.1;Parent=rna-XM_031977086.1
NW_022339884.1	Gnomon	exon	710593	710781	.	+	.	ID=exon-XM_031977086.1-10;Dbxref=GeneID:116427118%2CGenbank:XM_031977086.1;Parent=rna-XM_031977086.1
NW_022339884.1	Gnomon	exon	719010	719375	.	+	.	ID=exon-XM_031977086.1-28;Dbxref=GeneID:116427118%2CGenbank:XM_031977086.1;Parent=rna-XM_031977086.1
NW_022339884.1	Gnomon	exon	719450	721602	.	+	.	ID=exon-XM_031977086.1-29;Dbxref=GeneID:116427118%2CGenbank:XM_031977086.1;Parent=rna-XM_031977086.1
NW_022339884.1	Gnomon	exon	718668	718759	.	+	.	ID=exon-XM_031977086.1-26;Dbxref=GeneID:116427118%2CGenbank:XM_031977086.1;Parent=rna-XM_031977086.1
NW_022339884.1	Gnomon	exon	718829	718940	.	+	.	ID=exon-XM_031977086.1-27;Dbxref=GeneID:116427118%2CGenbank:XM_031977086.1;Parent=rna-XM_031977086.1
NW_022339884.1	Gnomon	exon	716717	718165	.	+	.	ID=exon-XM_031977086.1-24;Dbxref=GeneID:116427118%2CGenbank:XM_031977086.1;Parent=rna-XM_031977086.1
NW_022339884.1	Gnomon	exon	718247	718520	.	+	.	ID=exon-XM_031977086.1-25;Dbxref=GeneID:116427118%2CGenbank:XM_031977086.1;Parent=rna-XM_031977086.1
NW_022339884.1	Gnomon	exon	714436	714584	.	+	.	ID=exon-XM_031977086.1-22;Dbxref=GeneID:116427118%2CGenbank:XM_031977086.1;Parent=rna-XM_031977086.1
NW_022339884.1	Gnomon	exon	714936	714983	.	+	.	ID=exon-XM_031977086.1-23;Dbxref=GeneID:116427118%2CGenbank:XM_031977086.1;Parent=rna-XM_031977086.1
NW_022339884.1	Gnomon	exon	714008	714127	.	+	.	ID=exon-XM_031977086.1-20;Dbxref=GeneID:116427118%2CGenbank:XM_031977086.1;Parent=rna-XM_031977086.1
NW_022339884.1	Gnomon	exon	714202	714359	.	+	.	ID=exon-XM_031977086.1-21;Dbxref=GeneID:116427118%2CGenbank:XM_031977086.1;Parent=rna-XM_031977086.1
NW_022339884.1	Gnomon	mRNA	826278	827582	.	+	.	Name=XM_031977285.1;ID=rna-XM_031977285.1;Dbxref=GeneID:116427210%2CGenbank:XM_031977285.1;Parent=gene-LOC116427210
NW_022339884.1	Gnomon	exon	527554	527793	.	+	.	ID=exon-XM_031977298.1-5;Dbxref=GeneID:116427216%2CGenbank:XM_031977298.1;Parent=rna-XM_031977298.1
NW_022339884.1	Gnomon	exon	527869	528129	.	+	.	ID=exon-XM_031977298.1-6;Dbxref=GeneID:116427216%2CGenbank:XM_031977298.1;Parent=rna-XM_031977298.1
NW_022339884.1	Gnomon	exon	526852	527274	.	+	.	ID=exon-XM_031977298.1-3;Dbxref=GeneID:116427216%2CGenbank:XM_031977298.1;Parent=rna-XM_031977298.1
NW_022339884.1	Gnomon	exon	527339	527465	.	+	.	ID=exon-XM_031977298.1-4;Dbxref=GeneID:116427216%2CGenbank:XM_031977298.1;Parent=rna-XM_031977298.1
NW_022339884.1	Gnomon	exon	528217	528391	.	+	.	ID=exon-XM_031977298.1-7;Dbxref=GeneID:116427216%2CGenbank:XM_031977298.1;Parent=rna-XM_031977298.1
NW_022339884.1	Gnomon	exon	528459	528824	.	+	.	ID=exon-XM_031977298.1-8;Dbxref=GeneID:116427216%2CGenbank:XM_031977298.1;Parent=rna-XM_031977298.1
NW_022339884.1	Gnomon	CDS	753010	753019	.	+	0	Name=XP_031832969.1;ID=cds-XP_031832969.1;Dbxref=GeneID:116427126%2CGenbank:XP_031832969.1;Parent=rna-XM_031977109.1
NW_022339884.1	Gnomon	CDS	753114	753498	.	+	0	Name=XP_031832969.1;ID=cds-XP_031832969.1;Dbxref=GeneID:116427126%2CGenbank:XP_031832969.1;Parent=rna-XM_031977109.1
NW_022339884.1	Gnomon	CDS	753584	753875	.	+	0	Name=XP_031832969.1;ID=cds-XP_031832969.1;Dbxref=GeneID:116427126%2CGenbank:XP_031832969.1;Parent=rna-XM_031977109.1
NW_022339884.1	Gnomon	CDS	753955	754219	.	+	0	Name=XP_031832969.1;ID=cds-XP_031832969.1;Dbxref=GeneID:116427126%2CGenbank:XP_031832969.1;Parent=rna-XM_031977109.1
NW_022339884.1	Gnomon	CDS	754290	754390	.	+	0	Name=XP_031832969.1;ID=cds-XP_031832969.1;Dbxref=GeneID:116427126%2CGenbank:XP_031832969.1;Parent=rna-XM_031977109.1
NW_022339884.1	Gnomon	exon	524393	526356	.	+	.	ID=exon-XM_031977298.1-1;Dbxref=GeneID:116427216%2CGenbank:XM_031977298.1;Parent=rna-XM_031977298.1
NW_022339884.1	Gnomon	exon	526428	526772	.	+	.	ID=exon-XM_031977298.1-2;Dbxref=GeneID:116427216%2CGenbank:XM_031977298.1;Parent=rna-XM_031977298.1
NW_022339884.1	Gnomon	CDS	219145	219178	.	+	0	Name=XP_031833069.1;ID=cds-XP_031833069.1;Dbxref=GeneID:116427181%2CGenbank:XP_031833069.1;Parent=rna-XM_031977209.1
NW_022339884.1	Gnomon	CDS	219917	219998	.	+	0	Name=XP_031833069.1;ID=cds-XP_031833069.1;Dbxref=GeneID:116427181%2CGenbank:XP_031833069.1;Parent=rna-XM_031977209.1
NW_022339884.1	Gnomon	CDS	220065	220183	.	+	0	Name=XP_031833069.1;ID=cds-XP_031833069.1;Dbxref=GeneID:116427181%2CGenbank:XP_031833069.1;Parent=rna-XM_031977209.1
NW_022339884.1	Gnomon	CDS	220264	220610	.	+	0	Name=XP_031833069.1;ID=cds-XP_031833069.1;Dbxref=GeneID:116427181%2CGenbank:XP_031833069.1;Parent=rna-XM_031977209.1
NW_022339884.1	Gnomon	CDS	220683	220971	.	+	0	Name=XP_031833069.1;ID=cds-XP_031833069.1;Dbxref=GeneID:116427181%2CGenbank:XP_031833069.1;Parent=rna-XM_031977209.1
NW_022339884.1	Gnomon	CDS	221050	221548	.	+	0	Name=XP_031833069.1;ID=cds-XP_031833069.1;Dbxref=GeneID:116427181%2CGenbank:XP_031833069.1;Parent=rna-XM_031977209.1
NW_022339884.1	Gnomon	CDS	221634	221979	.	+	0	Name=XP_031833069.1;ID=cds-XP_031833069.1;Dbxref=GeneID:116427181%2CGenbank:XP_031833069.1;Parent=rna-XM_031977209.1
NW_022339884.1	Gnomon	CDS	222046	222604	.	+	0	Name=XP_031833069.1;ID=cds-XP_031833069.1;Dbxref=GeneID:116427181%2CGenbank:XP_031833069.1;Parent=rna-XM_031977209.1
NW_022339884.1	Gnomon	CDS	222695	222923	.	+	0	Name=XP_031833069.1;ID=cds-XP_031833069.1;Dbxref=GeneID:116427181%2CGenbank:XP_031833069.1;Parent=rna-XM_031977209.1
NW_022339884.1	Gnomon	CDS	222993	223225	.	+	0	Name=XP_031833069.1;ID=cds-XP_031833069.1;Dbxref=GeneID:116427181%2CGenbank:XP_031833069.1;Parent=rna-XM_031977209.1
NW_022339884.1	Gnomon	CDS	223318	223358	.	+	0	Name=XP_031833069.1;ID=cds-XP_031833069.1;Dbxref=GeneID:116427181%2CGenbank:XP_031833069.1;Parent=rna-XM_031977209.1
NW_022339884.1	Gnomon	exon	783435	783547	.	+	.	ID=exon-XM_031977179.1-1;Dbxref=GeneID:116427168%2CGenbank:XM_031977179.1;Parent=rna-XM_031977179.1
NW_022339884.1	Gnomon	exon	784096	784149	.	+	.	ID=exon-XM_031977179.1-2;Dbxref=GeneID:116427168%2CGenbank:XM_031977179.1;Parent=rna-XM_031977179.1
NW_022339884.1	Gnomon	exon	784340	784467	.	+	.	ID=exon-XM_031977179.1-3;Dbxref=GeneID:116427168%2CGenbank:XM_031977179.1;Parent=rna-XM_031977179.1
NW_022339884.1	Gnomon	exon	784543	786792	.	+	.	ID=exon-XM_031977179.1-4;Dbxref=GeneID:116427168%2CGenbank:XM_031977179.1;Parent=rna-XM_031977179.1
NW_022339884.1	Gnomon	exon	786873	787168	.	+	.	ID=exon-XM_031977179.1-5;Dbxref=GeneID:116427168%2CGenbank:XM_031977179.1;Parent=rna-XM_031977179.1
NW_022339884.1	Gnomon	exon	787253	787371	.	+	.	ID=exon-XM_031977179.1-6;Dbxref=GeneID:116427168%2CGenbank:XM_031977179.1;Parent=rna-XM_031977179.1
NW_022339884.1	Gnomon	exon	787462	787607	.	+	.	ID=exon-XM_031977179.1-7;Dbxref=GeneID:116427168%2CGenbank:XM_031977179.1;Parent=rna-XM_031977179.1
NW_022339884.1	Gnomon	exon	787680	787919	.	+	.	ID=exon-XM_031977179.1-8;Dbxref=GeneID:116427168%2CGenbank:XM_031977179.1;Parent=rna-XM_031977179.1
NW_022339884.1	Gnomon	exon	788011	788224	.	+	.	ID=exon-XM_031977179.1-9;Dbxref=GeneID:116427168%2CGenbank:XM_031977179.1;Parent=rna-XM_031977179.1
NW_022339884.1	Gnomon	mRNA	794686	797996	.	-	.	Name=XM_031977188.1;ID=rna-XM_031977188.1;Dbxref=GeneID:116427174%2CGenbank:XM_031977188.1;Parent=gene-LOC116427174
NW_022339884.1	Gnomon	CDS	531153	531204	.	-	0	Name=XP_031833162.1;ID=cds-XP_031833162.1;Dbxref=GeneID:116427217%2CGenbank:XP_031833162.1;Parent=rna-XM_031977302.1
NW_022339884.1	Gnomon	CDS	530881	530969	.	-	0	Name=XP_031833162.1;ID=cds-XP_031833162.1;Dbxref=GeneID:116427217%2CGenbank:XP_031833162.1;Parent=rna-XM_031977302.1
NW_022339884.1	Gnomon	CDS	530406	530504	.	-	0	Name=XP_031833162.1;ID=cds-XP_031833162.1;Dbxref=GeneID:116427217%2CGenbank:XP_031833162.1;Parent=rna-XM_031977302.1
NW_022339884.1	Gnomon	CDS	530092	530331	.	-	0	Name=XP_031833162.1;ID=cds-XP_031833162.1;Dbxref=GeneID:116427217%2CGenbank:XP_031833162.1;Parent=rna-XM_031977302.1
NW_022339884.1	Gnomon	CDS	529790	529975	.	-	0	Name=XP_031833162.1;ID=cds-XP_031833162.1;Dbxref=GeneID:116427217%2CGenbank:XP_031833162.1;Parent=rna-XM_031977302.1
NW_022339884.1	Gnomon	CDS	529381	529716	.	-	0	Name=XP_031833162.1;ID=cds-XP_031833162.1;Dbxref=GeneID:116427217%2CGenbank:XP_031833162.1;Parent=rna-XM_031977302.1
NW_022339884.1	Gnomon	CDS	529127	529303	.	-	0	Name=XP_031833162.1;ID=cds-XP_031833162.1;Dbxref=GeneID:116427217%2CGenbank:XP_031833162.1;Parent=rna-XM_031977302.1
NW_022339884.1	Gnomon	exon	754290	754939	.	+	.	ID=exon-XM_031977109.1-6;Dbxref=GeneID:116427126%2CGenbank:XM_031977109.1;Parent=rna-XM_031977109.1
NW_022339884.1	Gnomon	exon	753584	753875	.	+	.	ID=exon-XM_031977109.1-4;Dbxref=GeneID:116427126%2CGenbank:XM_031977109.1;Parent=rna-XM_031977109.1
NW_022339884.1	Gnomon	exon	753955	754219	.	+	.	ID=exon-XM_031977109.1-5;Dbxref=GeneID:116427126%2CGenbank:XM_031977109.1;Parent=rna-XM_031977109.1
NW_022339884.1	Gnomon	exon	752922	753019	.	+	.	ID=exon-XM_031977109.1-2;Dbxref=GeneID:116427126%2CGenbank:XM_031977109.1;Parent=rna-XM_031977109.1
NW_022339884.1	Gnomon	exon	753114	753498	.	+	.	ID=exon-XM_031977109.1-3;Dbxref=GeneID:116427126%2CGenbank:XM_031977109.1;Parent=rna-XM_031977109.1
NW_022339884.1	Gnomon	exon	752696	752747	.	+	.	ID=exon-XM_031977109.1-1;Dbxref=GeneID:116427126%2CGenbank:XM_031977109.1;Parent=rna-XM_031977109.1
NW_022339884.1	Gnomon	mRNA	827780	830359	.	+	.	Name=XM_031977282.1;ID=rna-XM_031977282.1;Dbxref=GeneID:116427209%2CGenbank:XM_031977282.1;Parent=gene-LOC116427209
NW_022339884.1	Gnomon	CDS	531153	531204	.	-	0	Name=XP_031833164.1;ID=cds-XP_031833164.1;Dbxref=GeneID:116427217%2CGenbank:XP_031833164.1;Parent=rna-XM_031977304.1
NW_022339884.1	Gnomon	CDS	530881	530969	.	-	0	Name=XP_031833164.1;ID=cds-XP_031833164.1;Dbxref=GeneID:116427217%2CGenbank:XP_031833164.1;Parent=rna-XM_031977304.1
NW_022339884.1	Gnomon	CDS	530406	530504	.	-	0	Name=XP_031833164.1;ID=cds-XP_031833164.1;Dbxref=GeneID:116427217%2CGenbank:XP_031833164.1;Parent=rna-XM_031977304.1
NW_022339884.1	Gnomon	CDS	530092	530331	.	-	0	Name=XP_031833164.1;ID=cds-XP_031833164.1;Dbxref=GeneID:116427217%2CGenbank:XP_031833164.1;Parent=rna-XM_031977304.1
NW_022339884.1	Gnomon	CDS	529790	529975	.	-	0	Name=XP_031833164.1;ID=cds-XP_031833164.1;Dbxref=GeneID:116427217%2CGenbank:XP_031833164.1;Parent=rna-XM_031977304.1
NW_022339884.1	Gnomon	CDS	529381	529716	.	-	0	Name=XP_031833164.1;ID=cds-XP_031833164.1;Dbxref=GeneID:116427217%2CGenbank:XP_031833164.1;Parent=rna-XM_031977304.1
NW_022339884.1	Gnomon	CDS	529127	529303	.	-	0	Name=XP_031833164.1;ID=cds-XP_031833164.1;Dbxref=GeneID:116427217%2CGenbank:XP_031833164.1;Parent=rna-XM_031977304.1
NW_022339884.1	Gnomon	exon	801860	801969	.	+	.	ID=exon-XM_031977073.1-8;Dbxref=GeneID:116427112%2CGenbank:XM_031977073.1;Parent=rna-XM_031977073.1
NW_022339884.1	Gnomon	exon	802282	802475	.	+	.	ID=exon-XM_031977073.1-9;Dbxref=GeneID:116427112%2CGenbank:XM_031977073.1;Parent=rna-XM_031977073.1
NW_022339884.1	Gnomon	exon	800018	800194	.	+	.	ID=exon-XM_031977073.1-6;Dbxref=GeneID:116427112%2CGenbank:XM_031977073.1;Parent=rna-XM_031977073.1
NW_022339884.1	Gnomon	exon	800969	801195	.	+	.	ID=exon-XM_031977073.1-7;Dbxref=GeneID:116427112%2CGenbank:XM_031977073.1;Parent=rna-XM_031977073.1
NW_022339884.1	Gnomon	exon	798996	799150	.	+	.	ID=exon-XM_031977073.1-4;Dbxref=GeneID:116427112%2CGenbank:XM_031977073.1;Parent=rna-XM_031977073.1
NW_022339884.1	Gnomon	exon	799232	799305	.	+	.	ID=exon-XM_031977073.1-5;Dbxref=GeneID:116427112%2CGenbank:XM_031977073.1;Parent=rna-XM_031977073.1
NW_022339884.1	Gnomon	exon	798573	798818	.	+	.	ID=exon-XM_031977073.1-2;Dbxref=GeneID:116427112%2CGenbank:XM_031977073.1;Parent=rna-XM_031977073.1
NW_022339884.1	Gnomon	exon	798904	798908	.	+	.	ID=exon-XM_031977073.1-3;Dbxref=GeneID:116427112%2CGenbank:XM_031977073.1;Parent=rna-XM_031977073.1
NW_022339884.1	Gnomon	exon	798428	798488	.	+	.	ID=exon-XM_031977073.1-1;Dbxref=GeneID:116427112%2CGenbank:XM_031977073.1;Parent=rna-XM_031977073.1
NW_022339884.1	Gnomon	exon	697083	697481	.	-	.	ID=exon-XM_031977099.1-8;Dbxref=GeneID:116427120%2CGenbank:XM_031977099.1;Parent=rna-XM_031977099.1
NW_022339884.1	Gnomon	exon	696656	696831	.	-	.	ID=exon-XM_031977099.1-9;Dbxref=GeneID:116427120%2CGenbank:XM_031977099.1;Parent=rna-XM_031977099.1
NW_022339884.1	Gnomon	exon	698456	698618	.	-	.	ID=exon-XM_031977099.1-4;Dbxref=GeneID:116427120%2CGenbank:XM_031977099.1;Parent=rna-XM_031977099.1
NW_022339884.1	Gnomon	exon	698101	698385	.	-	.	ID=exon-XM_031977099.1-5;Dbxref=GeneID:116427120%2CGenbank:XM_031977099.1;Parent=rna-XM_031977099.1
NW_022339884.1	Gnomon	exon	697789	697920	.	-	.	ID=exon-XM_031977099.1-6;Dbxref=GeneID:116427120%2CGenbank:XM_031977099.1;Parent=rna-XM_031977099.1
NW_022339884.1	Gnomon	exon	697569	697718	.	-	.	ID=exon-XM_031977099.1-7;Dbxref=GeneID:116427120%2CGenbank:XM_031977099.1;Parent=rna-XM_031977099.1
NW_022339884.1	Gnomon	exon	699518	699724	.	-	.	ID=exon-XM_031977099.1-1;Dbxref=GeneID:116427120%2CGenbank:XM_031977099.1;Parent=rna-XM_031977099.1
NW_022339884.1	Gnomon	exon	699150	699259	.	-	.	ID=exon-XM_031977099.1-2;Dbxref=GeneID:116427120%2CGenbank:XM_031977099.1;Parent=rna-XM_031977099.1
NW_022339884.1	Gnomon	exon	698874	699066	.	-	.	ID=exon-XM_031977099.1-3;Dbxref=GeneID:116427120%2CGenbank:XM_031977099.1;Parent=rna-XM_031977099.1
NW_022339884.1	Gnomon	mRNA	794686	797996	.	-	.	Name=XM_031977189.1;ID=rna-XM_031977189.1;Dbxref=GeneID:116427174%2CGenbank:XM_031977189.1;Parent=gene-LOC116427174
NW_022339884.1	Gnomon	exon	770851	771045	.	+	.	ID=exon-XM_031977180.1-1;Dbxref=GeneID:116427169%2CGenbank:XM_031977180.1;Parent=rna-XM_031977180.1
NW_022339884.1	Gnomon	exon	772151	772287	.	+	.	ID=exon-XM_031977180.1-2;Dbxref=GeneID:116427169%2CGenbank:XM_031977180.1;Parent=rna-XM_031977180.1
NW_022339884.1	Gnomon	exon	773916	774228	.	+	.	ID=exon-XM_031977180.1-9;Dbxref=GeneID:116427169%2CGenbank:XM_031977180.1;Parent=rna-XM_031977180.1
NW_022339884.1	Gnomon	exon	773347	773602	.	+	.	ID=exon-XM_031977180.1-7;Dbxref=GeneID:116427169%2CGenbank:XM_031977180.1;Parent=rna-XM_031977180.1
NW_022339884.1	Gnomon	exon	773696	773844	.	+	.	ID=exon-XM_031977180.1-8;Dbxref=GeneID:116427169%2CGenbank:XM_031977180.1;Parent=rna-XM_031977180.1
NW_022339884.1	Gnomon	exon	772858	772973	.	+	.	ID=exon-XM_031977180.1-5;Dbxref=GeneID:116427169%2CGenbank:XM_031977180.1;Parent=rna-XM_031977180.1
NW_022339884.1	Gnomon	exon	773085	773257	.	+	.	ID=exon-XM_031977180.1-6;Dbxref=GeneID:116427169%2CGenbank:XM_031977180.1;Parent=rna-XM_031977180.1
NW_022339884.1	Gnomon	exon	772370	772451	.	+	.	ID=exon-XM_031977180.1-3;Dbxref=GeneID:116427169%2CGenbank:XM_031977180.1;Parent=rna-XM_031977180.1
NW_022339884.1	Gnomon	exon	772677	772776	.	+	.	ID=exon-XM_031977180.1-4;Dbxref=GeneID:116427169%2CGenbank:XM_031977180.1;Parent=rna-XM_031977180.1
NW_022339884.1	Gnomon	mRNA	827751	830375	.	+	.	Name=XM_031977283.1;ID=rna-XM_031977283.1;Dbxref=GeneID:116427209%2CGenbank:XM_031977283.1;Parent=gene-LOC116427209
NW_022339884.1	Gnomon	exon	824413	825026	.	-	.	ID=exon-XM_031977275.1-2;Dbxref=GeneID:116427206%2CGenbank:XM_031977275.1;Parent=rna-XM_031977275.1
NW_022339884.1	Gnomon	exon	823960	824351	.	-	.	ID=exon-XM_031977275.1-3;Dbxref=GeneID:116427206%2CGenbank:XM_031977275.1;Parent=rna-XM_031977275.1
NW_022339884.1	Gnomon	exon	825110	825224	.	-	.	ID=exon-XM_031977275.1-1;Dbxref=GeneID:116427206%2CGenbank:XM_031977275.1;Parent=rna-XM_031977275.1
NW_022339884.1	Gnomon	CDS	531153	531204	.	-	0	Name=XP_031833165.1;ID=cds-XP_031833165.1;Dbxref=GeneID:116427217%2CGenbank:XP_031833165.1;Parent=rna-XM_031977305.1
NW_022339884.1	Gnomon	CDS	530881	530969	.	-	0	Name=XP_031833165.1;ID=cds-XP_031833165.1;Dbxref=GeneID:116427217%2CGenbank:XP_031833165.1;Parent=rna-XM_031977305.1
NW_022339884.1	Gnomon	CDS	530406	530504	.	-	0	Name=XP_031833165.1;ID=cds-XP_031833165.1;Dbxref=GeneID:116427217%2CGenbank:XP_031833165.1;Parent=rna-XM_031977305.1
NW_022339884.1	Gnomon	CDS	530092	530331	.	-	0	Name=XP_031833165.1;ID=cds-XP_031833165.1;Dbxref=GeneID:116427217%2CGenbank:XP_031833165.1;Parent=rna-XM_031977305.1
NW_022339884.1	Gnomon	CDS	529790	529975	.	-	0	Name=XP_031833165.1;ID=cds-XP_031833165.1;Dbxref=GeneID:116427217%2CGenbank:XP_031833165.1;Parent=rna-XM_031977305.1
NW_022339884.1	Gnomon	CDS	529381	529716	.	-	0	Name=XP_031833165.1;ID=cds-XP_031833165.1;Dbxref=GeneID:116427217%2CGenbank:XP_031833165.1;Parent=rna-XM_031977305.1
NW_022339884.1	Gnomon	CDS	529127	529303	.	-	0	Name=XP_031833165.1;ID=cds-XP_031833165.1;Dbxref=GeneID:116427217%2CGenbank:XP_031833165.1;Parent=rna-XM_031977305.1
NW_022339884.1	Gnomon	exon	822552	822760	.	-	.	ID=exon-XM_031977275.1-8;Dbxref=GeneID:116427206%2CGenbank:XM_031977275.1;Parent=rna-XM_031977275.1
NW_022339884.1	Gnomon	exon	822237	822482	.	-	.	ID=exon-XM_031977275.1-9;Dbxref=GeneID:116427206%2CGenbank:XM_031977275.1;Parent=rna-XM_031977275.1
NW_022339884.1	Gnomon	exon	823251	823439	.	-	.	ID=exon-XM_031977275.1-6;Dbxref=GeneID:116427206%2CGenbank:XM_031977275.1;Parent=rna-XM_031977275.1
NW_022339884.1	Gnomon	exon	822849	823184	.	-	.	ID=exon-XM_031977275.1-7;Dbxref=GeneID:116427206%2CGenbank:XM_031977275.1;Parent=rna-XM_031977275.1
NW_022339884.1	Gnomon	exon	823706	823883	.	-	.	ID=exon-XM_031977275.1-4;Dbxref=GeneID:116427206%2CGenbank:XM_031977275.1;Parent=rna-XM_031977275.1
NW_022339884.1	Gnomon	exon	823517	823632	.	-	.	ID=exon-XM_031977275.1-5;Dbxref=GeneID:116427206%2CGenbank:XM_031977275.1;Parent=rna-XM_031977275.1
NW_022339884.1	Gnomon	mRNA	826615	827582	.	+	.	Name=XM_031977288.1;ID=rna-XM_031977288.1;Dbxref=GeneID:116427210%2CGenbank:XM_031977288.1;Parent=gene-LOC116427210
NW_022339884.1	Gnomon	mRNA	913753	918405	.	-	.	Name=XM_031977142.1;ID=rna-XM_031977142.1;Dbxref=GeneID:116427149%2CGenbank:XM_031977142.1;Parent=gene-LOC116427149
NW_022339884.1	Gnomon	mRNA	830631	831279	.	+	.	Name=XM_031977289.1;ID=rna-XM_031977289.1;Dbxref=GeneID:116427211%2CGenbank:XM_031977289.1;Parent=gene-LOC116427211
NW_022339884.1	Gnomon	CDS	477572	477832	.	+	0	Name=XP_031833020.1;ID=cds-XP_031833020.1;Dbxref=GeneID:116427159%2CGenbank:XP_031833020.1;Parent=rna-XM_031977160.1
NW_022339884.1	Gnomon	CDS	477901	478003	.	+	0	Name=XP_031833020.1;ID=cds-XP_031833020.1;Dbxref=GeneID:116427159%2CGenbank:XP_031833020.1;Parent=rna-XM_031977160.1
NW_022339884.1	Gnomon	CDS	478076	478341	.	+	0	Name=XP_031833020.1;ID=cds-XP_031833020.1;Dbxref=GeneID:116427159%2CGenbank:XP_031833020.1;Parent=rna-XM_031977160.1
NW_022339884.1	Gnomon	CDS	478466	478834	.	+	0	Name=XP_031833020.1;ID=cds-XP_031833020.1;Dbxref=GeneID:116427159%2CGenbank:XP_031833020.1;Parent=rna-XM_031977160.1
NW_022339884.1	Gnomon	CDS	478919	479273	.	+	0	Name=XP_031833020.1;ID=cds-XP_031833020.1;Dbxref=GeneID:116427159%2CGenbank:XP_031833020.1;Parent=rna-XM_031977160.1
NW_022339884.1	Gnomon	CDS	479348	479652	.	+	0	Name=XP_031833020.1;ID=cds-XP_031833020.1;Dbxref=GeneID:116427159%2CGenbank:XP_031833020.1;Parent=rna-XM_031977160.1
NW_022339884.1	Gnomon	CDS	479770	480321	.	+	0	Name=XP_031833020.1;ID=cds-XP_031833020.1;Dbxref=GeneID:116427159%2CGenbank:XP_031833020.1;Parent=rna-XM_031977160.1
NW_022339884.1	Gnomon	CDS	530406	530501	.	-	0	Name=XP_031833166.1;ID=cds-XP_031833166.1;Dbxref=GeneID:116427217%2CGenbank:XP_031833166.1;Parent=rna-XM_031977306.1
NW_022339884.1	Gnomon	CDS	530092	530331	.	-	0	Name=XP_031833166.1;ID=cds-XP_031833166.1;Dbxref=GeneID:116427217%2CGenbank:XP_031833166.1;Parent=rna-XM_031977306.1
NW_022339884.1	Gnomon	CDS	529790	529975	.	-	0	Name=XP_031833166.1;ID=cds-XP_031833166.1;Dbxref=GeneID:116427217%2CGenbank:XP_031833166.1;Parent=rna-XM_031977306.1
NW_022339884.1	Gnomon	CDS	529381	529716	.	-	0	Name=XP_031833166.1;ID=cds-XP_031833166.1;Dbxref=GeneID:116427217%2CGenbank:XP_031833166.1;Parent=rna-XM_031977306.1
NW_022339884.1	Gnomon	CDS	529127	529303	.	-	0	Name=XP_031833166.1;ID=cds-XP_031833166.1;Dbxref=GeneID:116427217%2CGenbank:XP_031833166.1;Parent=rna-XM_031977306.1
NW_022339884.1	Gnomon	exon	751635	751808	.	+	.	ID=exon-XM_031977110.1-4;Dbxref=GeneID:116427127%2CGenbank:XM_031977110.1;Parent=rna-XM_031977110.1
NW_022339884.1	Gnomon	exon	751899	752316	.	+	.	ID=exon-XM_031977110.1-5;Dbxref=GeneID:116427127%2CGenbank:XM_031977110.1;Parent=rna-XM_031977110.1
NW_022339884.1	Gnomon	exon	747100	747352	.	+	.	ID=exon-XM_031977110.1-1;Dbxref=GeneID:116427127%2CGenbank:XM_031977110.1;Parent=rna-XM_031977110.1
NW_022339884.1	Gnomon	exon	748087	748201	.	+	.	ID=exon-XM_031977110.1-2;Dbxref=GeneID:116427127%2CGenbank:XM_031977110.1;Parent=rna-XM_031977110.1
NW_022339884.1	Gnomon	exon	748333	748647	.	+	.	ID=exon-XM_031977110.1-3;Dbxref=GeneID:116427127%2CGenbank:XM_031977110.1;Parent=rna-XM_031977110.1
NW_022339884.1	Gnomon	mRNA	913753	918407	.	-	.	Name=XM_031977143.1;ID=rna-XM_031977143.1;Dbxref=GeneID:116427149%2CGenbank:XM_031977143.1;Parent=gene-LOC116427149
NW_022339884.1	Gnomon	exon	492028	492264	.	-	.	ID=exon-XM_031977157.1-9;Dbxref=GeneID:116427158%2CGenbank:XM_031977157.1;Parent=rna-XM_031977157.1
NW_022339884.1	Gnomon	exon	494216	494414	.	-	.	ID=exon-XM_031977157.1-3;Dbxref=GeneID:116427158%2CGenbank:XM_031977157.1;Parent=rna-XM_031977157.1
NW_022339884.1	Gnomon	exon	493973	494127	.	-	.	ID=exon-XM_031977157.1-4;Dbxref=GeneID:116427158%2CGenbank:XM_031977157.1;Parent=rna-XM_031977157.1
NW_022339884.1	Gnomon	exon	495039	495156	.	-	.	ID=exon-XM_031977157.1-1;Dbxref=GeneID:116427158%2CGenbank:XM_031977157.1;Parent=rna-XM_031977157.1
NW_022339884.1	Gnomon	exon	494484	494785	.	-	.	ID=exon-XM_031977157.1-2;Dbxref=GeneID:116427158%2CGenbank:XM_031977157.1;Parent=rna-XM_031977157.1
NW_022339884.1	Gnomon	exon	492744	493235	.	-	.	ID=exon-XM_031977157.1-7;Dbxref=GeneID:116427158%2CGenbank:XM_031977157.1;Parent=rna-XM_031977157.1
NW_022339884.1	Gnomon	exon	492335	492671	.	-	.	ID=exon-XM_031977157.1-8;Dbxref=GeneID:116427158%2CGenbank:XM_031977157.1;Parent=rna-XM_031977157.1
NW_022339884.1	Gnomon	exon	493648	493888	.	-	.	ID=exon-XM_031977157.1-5;Dbxref=GeneID:116427158%2CGenbank:XM_031977157.1;Parent=rna-XM_031977157.1
NW_022339884.1	Gnomon	exon	493311	493575	.	-	.	ID=exon-XM_031977157.1-6;Dbxref=GeneID:116427158%2CGenbank:XM_031977157.1;Parent=rna-XM_031977157.1
NW_022339884.1	Gnomon	exon	491636	491694	.	-	.	ID=exon-XM_031977157.1-12;Dbxref=GeneID:116427158%2CGenbank:XM_031977157.1;Parent=rna-XM_031977157.1
NW_022339884.1	Gnomon	exon	488772	490006	.	-	.	ID=exon-XM_031977157.1-13;Dbxref=GeneID:116427158%2CGenbank:XM_031977157.1;Parent=rna-XM_031977157.1
NW_022339884.1	Gnomon	exon	491910	491954	.	-	.	ID=exon-XM_031977157.1-10;Dbxref=GeneID:116427158%2CGenbank:XM_031977157.1;Parent=rna-XM_031977157.1
NW_022339884.1	Gnomon	exon	491767	491840	.	-	.	ID=exon-XM_031977157.1-11;Dbxref=GeneID:116427158%2CGenbank:XM_031977157.1;Parent=rna-XM_031977157.1
NW_022339884.1	Gnomon	exon	154317	154466	.	+	.	ID=exon-XM_031977215.1-10;Dbxref=GeneID:116427184%2CGenbank:XM_031977215.1;Parent=rna-XM_031977215.1
NW_022339884.1	Gnomon	exon	154544	154662	.	+	.	ID=exon-XM_031977215.1-11;Dbxref=GeneID:116427184%2CGenbank:XM_031977215.1;Parent=rna-XM_031977215.1
NW_022339884.1	Gnomon	exon	154752	154872	.	+	.	ID=exon-XM_031977215.1-12;Dbxref=GeneID:116427184%2CGenbank:XM_031977215.1;Parent=rna-XM_031977215.1
NW_022339884.1	Gnomon	exon	154937	155040	.	+	.	ID=exon-XM_031977215.1-13;Dbxref=GeneID:116427184%2CGenbank:XM_031977215.1;Parent=rna-XM_031977215.1
NW_022339884.1	Gnomon	exon	155111	155330	.	+	.	ID=exon-XM_031977215.1-14;Dbxref=GeneID:116427184%2CGenbank:XM_031977215.1;Parent=rna-XM_031977215.1
NW_022339884.1	Gnomon	exon	155504	155652	.	+	.	ID=exon-XM_031977215.1-15;Dbxref=GeneID:116427184%2CGenbank:XM_031977215.1;Parent=rna-XM_031977215.1
NW_022339884.1	Gnomon	exon	743897	744168	.	-	.	ID=exon-XM_031977106.1-10;Dbxref=GeneID:116427125%2CGenbank:XM_031977106.1;Parent=rna-XM_031977106.1
NW_022339884.1	Gnomon	CDS	524646	524661	.	-	0	Name=XP_031833167.1;ID=cds-XP_031833167.1;Dbxref=GeneID:116427218%2CGenbank:XP_031833167.1;Parent=rna-XM_031977307.1
NW_022339884.1	Gnomon	CDS	508887	508961	.	-	0	Name=XP_031833167.1;ID=cds-XP_031833167.1;Dbxref=GeneID:116427218%2CGenbank:XP_031833167.1;Parent=rna-XM_031977307.1
NW_022339884.1	Gnomon	CDS	508710	508816	.	-	0	Name=XP_031833167.1;ID=cds-XP_031833167.1;Dbxref=GeneID:116427218%2CGenbank:XP_031833167.1;Parent=rna-XM_031977307.1
NW_022339884.1	Gnomon	CDS	508152	508313	.	-	0	Name=XP_031833167.1;ID=cds-XP_031833167.1;Dbxref=GeneID:116427218%2CGenbank:XP_031833167.1;Parent=rna-XM_031977307.1
NW_022339884.1	Gnomon	CDS	507833	508006	.	-	0	Name=XP_031833167.1;ID=cds-XP_031833167.1;Dbxref=GeneID:116427218%2CGenbank:XP_031833167.1;Parent=rna-XM_031977307.1
NW_022339884.1	Gnomon	CDS	486090	486232	.	-	0	Name=XP_031833021.1;ID=cds-XP_031833021.1;Dbxref=GeneID:116427160%2CGenbank:XP_031833021.1;Parent=rna-XM_031977161.1
NW_022339884.1	Gnomon	CDS	485319	485705	.	-	0	Name=XP_031833021.1;ID=cds-XP_031833021.1;Dbxref=GeneID:116427160%2CGenbank:XP_031833021.1;Parent=rna-XM_031977161.1
NW_022339884.1	Gnomon	CDS	484962	485224	.	-	0	Name=XP_031833021.1;ID=cds-XP_031833021.1;Dbxref=GeneID:116427160%2CGenbank:XP_031833021.1;Parent=rna-XM_031977161.1
NW_022339884.1	Gnomon	CDS	484673	484888	.	-	0	Name=XP_031833021.1;ID=cds-XP_031833021.1;Dbxref=GeneID:116427160%2CGenbank:XP_031833021.1;Parent=rna-XM_031977161.1
NW_022339884.1	Gnomon	CDS	484401	484595	.	-	0	Name=XP_031833021.1;ID=cds-XP_031833021.1;Dbxref=GeneID:116427160%2CGenbank:XP_031833021.1;Parent=rna-XM_031977161.1
NW_022339884.1	Gnomon	CDS	484051	484315	.	-	0	Name=XP_031833021.1;ID=cds-XP_031833021.1;Dbxref=GeneID:116427160%2CGenbank:XP_031833021.1;Parent=rna-XM_031977161.1
NW_022339884.1	Gnomon	CDS	483832	483973	.	-	0	Name=XP_031833021.1;ID=cds-XP_031833021.1;Dbxref=GeneID:116427160%2CGenbank:XP_031833021.1;Parent=rna-XM_031977161.1
NW_022339884.1	Gnomon	CDS	483644	483757	.	-	0	Name=XP_031833021.1;ID=cds-XP_031833021.1;Dbxref=GeneID:116427160%2CGenbank:XP_031833021.1;Parent=rna-XM_031977161.1
NW_022339884.1	Gnomon	exon	239481	240047	.	-	.	ID=exon-XM_031977206.1-6;Dbxref=GeneID:116427180%2CGenbank:XM_031977206.1;Parent=rna-XM_031977206.1
NW_022339884.1	Gnomon	exon	239150	239402	.	-	.	ID=exon-XM_031977206.1-7;Dbxref=GeneID:116427180%2CGenbank:XM_031977206.1;Parent=rna-XM_031977206.1
NW_022339884.1	Gnomon	exon	240815	241030	.	-	.	ID=exon-XM_031977206.1-4;Dbxref=GeneID:116427180%2CGenbank:XM_031977206.1;Parent=rna-XM_031977206.1
NW_022339884.1	Gnomon	exon	240314	240728	.	-	.	ID=exon-XM_031977206.1-5;Dbxref=GeneID:116427180%2CGenbank:XM_031977206.1;Parent=rna-XM_031977206.1
NW_022339884.1	Gnomon	exon	241717	241788	.	-	.	ID=exon-XM_031977206.1-2;Dbxref=GeneID:116427180%2CGenbank:XM_031977206.1;Parent=rna-XM_031977206.1
NW_022339884.1	Gnomon	exon	241100	241232	.	-	.	ID=exon-XM_031977206.1-3;Dbxref=GeneID:116427180%2CGenbank:XM_031977206.1;Parent=rna-XM_031977206.1
NW_022339884.1	Gnomon	exon	241897	241932	.	-	.	ID=exon-XM_031977206.1-1;Dbxref=GeneID:116427180%2CGenbank:XM_031977206.1;Parent=rna-XM_031977206.1
NW_022339884.1	Gnomon	mRNA	313937	316683	.	-	.	Name=XM_031977140.1;ID=rna-XM_031977140.1;Dbxref=GeneID:116427147%2CGenbank:XM_031977140.1;Parent=gene-LOC116427147
NW_022339884.1	Gnomon	CDS	524646	524661	.	-	0	Name=XP_031833168.1;ID=cds-XP_031833168.1;Dbxref=GeneID:116427218%2CGenbank:XP_031833168.1;Parent=rna-XM_031977308.1
NW_022339884.1	Gnomon	CDS	508710	508816	.	-	0	Name=XP_031833168.1;ID=cds-XP_031833168.1;Dbxref=GeneID:116427218%2CGenbank:XP_031833168.1;Parent=rna-XM_031977308.1
NW_022339884.1	Gnomon	CDS	508152	508313	.	-	0	Name=XP_031833168.1;ID=cds-XP_031833168.1;Dbxref=GeneID:116427218%2CGenbank:XP_031833168.1;Parent=rna-XM_031977308.1
NW_022339884.1	Gnomon	CDS	507833	508006	.	-	0	Name=XP_031833168.1;ID=cds-XP_031833168.1;Dbxref=GeneID:116427218%2CGenbank:XP_031833168.1;Parent=rna-XM_031977308.1
NW_022339884.1	Gnomon	exon	279479	280028	.	-	.	ID=exon-XM_031977252.1-5;Dbxref=GeneID:116427199%2CGenbank:XM_031977252.1;Parent=rna-XM_031977252.1
NW_022339884.1	Gnomon	exon	280358	280583	.	-	.	ID=exon-XM_031977252.1-3;Dbxref=GeneID:116427199%2CGenbank:XM_031977252.1;Parent=rna-XM_031977252.1
NW_022339884.1	Gnomon	exon	280109	280286	.	-	.	ID=exon-XM_031977252.1-4;Dbxref=GeneID:116427199%2CGenbank:XM_031977252.1;Parent=rna-XM_031977252.1
NW_022339884.1	Gnomon	CDS	485319	485695	.	-	0	Name=XP_031833022.1;ID=cds-XP_031833022.1;Dbxref=GeneID:116427160%2CGenbank:XP_031833022.1;Parent=rna-XM_031977162.1
NW_022339884.1	Gnomon	CDS	484962	485224	.	-	0	Name=XP_031833022.1;ID=cds-XP_031833022.1;Dbxref=GeneID:116427160%2CGenbank:XP_031833022.1;Parent=rna-XM_031977162.1
NW_022339884.1	Gnomon	CDS	484673	484888	.	-	0	Name=XP_031833022.1;ID=cds-XP_031833022.1;Dbxref=GeneID:116427160%2CGenbank:XP_031833022.1;Parent=rna-XM_031977162.1
NW_022339884.1	Gnomon	CDS	484401	484595	.	-	0	Name=XP_031833022.1;ID=cds-XP_031833022.1;Dbxref=GeneID:116427160%2CGenbank:XP_031833022.1;Parent=rna-XM_031977162.1
NW_022339884.1	Gnomon	CDS	484051	484315	.	-	0	Name=XP_031833022.1;ID=cds-XP_031833022.1;Dbxref=GeneID:116427160%2CGenbank:XP_031833022.1;Parent=rna-XM_031977162.1
NW_022339884.1	Gnomon	CDS	483832	483973	.	-	0	Name=XP_031833022.1;ID=cds-XP_031833022.1;Dbxref=GeneID:116427160%2CGenbank:XP_031833022.1;Parent=rna-XM_031977162.1
NW_022339884.1	Gnomon	CDS	483644	483757	.	-	0	Name=XP_031833022.1;ID=cds-XP_031833022.1;Dbxref=GeneID:116427160%2CGenbank:XP_031833022.1;Parent=rna-XM_031977162.1
NW_022339884.1	Gnomon	exon	281232	281449	.	-	.	ID=exon-XM_031977252.1-1;Dbxref=GeneID:116427199%2CGenbank:XM_031977252.1;Parent=rna-XM_031977252.1
NW_022339884.1	Gnomon	exon	280769	280865	.	-	.	ID=exon-XM_031977252.1-2;Dbxref=GeneID:116427199%2CGenbank:XM_031977252.1;Parent=rna-XM_031977252.1
NW_022339884.1	Gnomon	mRNA	826278	827582	.	+	.	Name=XM_031977287.1;ID=rna-XM_031977287.1;Dbxref=GeneID:116427210%2CGenbank:XM_031977287.1;Parent=gene-LOC116427210
NW_022339884.1	Gnomon	mRNA	309401	312721	.	+	.	Name=XM_031977141.1;ID=rna-XM_031977141.1;Dbxref=GeneID:116427148%2CGenbank:XM_031977141.1;Parent=gene-LOC116427148
NW_022339884.1	Gnomon	exon	702229	702390	.	-	.	ID=exon-XM_031977097.1-1;Dbxref=GeneID:116427120%2CGenbank:XM_031977097.1;Parent=rna-XM_031977097.1
NW_022339884.1	Gnomon	exon	702041	702144	.	-	.	ID=exon-XM_031977097.1-2;Dbxref=GeneID:116427120%2CGenbank:XM_031977097.1;Parent=rna-XM_031977097.1
NW_022339884.1	Gnomon	exon	701250	701616	.	-	.	ID=exon-XM_031977097.1-3;Dbxref=GeneID:116427120%2CGenbank:XM_031977097.1;Parent=rna-XM_031977097.1
NW_022339884.1	Gnomon	exon	700811	700954	.	-	.	ID=exon-XM_031977097.1-4;Dbxref=GeneID:116427120%2CGenbank:XM_031977097.1;Parent=rna-XM_031977097.1
NW_022339884.1	Gnomon	exon	700421	700702	.	-	.	ID=exon-XM_031977097.1-5;Dbxref=GeneID:116427120%2CGenbank:XM_031977097.1;Parent=rna-XM_031977097.1
NW_022339884.1	Gnomon	exon	699963	700129	.	-	.	ID=exon-XM_031977097.1-6;Dbxref=GeneID:116427120%2CGenbank:XM_031977097.1;Parent=rna-XM_031977097.1
NW_022339884.1	Gnomon	exon	699150	699259	.	-	.	ID=exon-XM_031977097.1-7;Dbxref=GeneID:116427120%2CGenbank:XM_031977097.1;Parent=rna-XM_031977097.1
NW_022339884.1	Gnomon	exon	698874	699066	.	-	.	ID=exon-XM_031977097.1-8;Dbxref=GeneID:116427120%2CGenbank:XM_031977097.1;Parent=rna-XM_031977097.1
NW_022339884.1	Gnomon	exon	698456	698618	.	-	.	ID=exon-XM_031977097.1-9;Dbxref=GeneID:116427120%2CGenbank:XM_031977097.1;Parent=rna-XM_031977097.1
NW_022339884.1	Gnomon	exon	766728	766946	.	-	.	ID=exon-XM_031977182.1-3;Dbxref=GeneID:116427170%2CGenbank:XM_031977182.1;Parent=rna-XM_031977182.1
NW_022339884.1	Gnomon	exon	765276	765470	.	-	.	ID=exon-XM_031977182.1-4;Dbxref=GeneID:116427170%2CGenbank:XM_031977182.1;Parent=rna-XM_031977182.1
NW_022339884.1	Gnomon	exon	769931	770021	.	-	.	ID=exon-XM_031977182.1-1;Dbxref=GeneID:116427170%2CGenbank:XM_031977182.1;Parent=rna-XM_031977182.1
NW_022339884.1	Gnomon	exon	769277	769819	.	-	.	ID=exon-XM_031977182.1-2;Dbxref=GeneID:116427170%2CGenbank:XM_031977182.1;Parent=rna-XM_031977182.1
NW_022339884.1	Gnomon	exon	762440	763108	.	-	.	ID=exon-XM_031977182.1-7;Dbxref=GeneID:116427170%2CGenbank:XM_031977182.1;Parent=rna-XM_031977182.1
NW_022339884.1	Gnomon	exon	761526	762357	.	-	.	ID=exon-XM_031977182.1-8;Dbxref=GeneID:116427170%2CGenbank:XM_031977182.1;Parent=rna-XM_031977182.1
NW_022339884.1	Gnomon	exon	764137	764350	.	-	.	ID=exon-XM_031977182.1-5;Dbxref=GeneID:116427170%2CGenbank:XM_031977182.1;Parent=rna-XM_031977182.1
NW_022339884.1	Gnomon	exon	763211	763706	.	-	.	ID=exon-XM_031977182.1-6;Dbxref=GeneID:116427170%2CGenbank:XM_031977182.1;Parent=rna-XM_031977182.1
NW_022339884.1	Gnomon	transcript	870147	881053	.	-	.	Name=XR_004235040.1;ID=rna-XR_004235040.1;Dbxref=GeneID:116427178%2CGenbank:XR_004235040.1;Parent=gene-LOC116427178
NW_022339884.1	Gnomon	CDS	533270	533464	.	+	0	Name=XP_031833169.1;ID=cds-XP_031833169.1;Dbxref=GeneID:116427219%2CGenbank:XP_031833169.1;Parent=rna-XM_031977309.1
NW_022339884.1	Gnomon	CDS	533694	533960	.	+	0	Name=XP_031833169.1;ID=cds-XP_031833169.1;Dbxref=GeneID:116427219%2CGenbank:XP_031833169.1;Parent=rna-XM_031977309.1
NW_022339884.1	Gnomon	CDS	534163	534274	.	+	0	Name=XP_031833169.1;ID=cds-XP_031833169.1;Dbxref=GeneID:116427219%2CGenbank:XP_031833169.1;Parent=rna-XM_031977309.1
NW_022339884.1	Gnomon	CDS	534326	534465	.	+	0	Name=XP_031833169.1;ID=cds-XP_031833169.1;Dbxref=GeneID:116427219%2CGenbank:XP_031833169.1;Parent=rna-XM_031977309.1
NW_022339884.1	Gnomon	CDS	534521	534687	.	+	0	Name=XP_031833169.1;ID=cds-XP_031833169.1;Dbxref=GeneID:116427219%2CGenbank:XP_031833169.1;Parent=rna-XM_031977309.1
NW_022339884.1	Gnomon	CDS	534766	534991	.	+	0	Name=XP_031833169.1;ID=cds-XP_031833169.1;Dbxref=GeneID:116427219%2CGenbank:XP_031833169.1;Parent=rna-XM_031977309.1
NW_022339884.1	Gnomon	CDS	485319	485695	.	-	0	Name=XP_031833023.1;ID=cds-XP_031833023.1;Dbxref=GeneID:116427160%2CGenbank:XP_031833023.1;Parent=rna-XM_031977163.1
NW_022339884.1	Gnomon	CDS	484962	485224	.	-	0	Name=XP_031833023.1;ID=cds-XP_031833023.1;Dbxref=GeneID:116427160%2CGenbank:XP_031833023.1;Parent=rna-XM_031977163.1
NW_022339884.1	Gnomon	CDS	484673	484888	.	-	0	Name=XP_031833023.1;ID=cds-XP_031833023.1;Dbxref=GeneID:116427160%2CGenbank:XP_031833023.1;Parent=rna-XM_031977163.1
NW_022339884.1	Gnomon	CDS	484401	484595	.	-	0	Name=XP_031833023.1;ID=cds-XP_031833023.1;Dbxref=GeneID:116427160%2CGenbank:XP_031833023.1;Parent=rna-XM_031977163.1
NW_022339884.1	Gnomon	CDS	484051	484315	.	-	0	Name=XP_031833023.1;ID=cds-XP_031833023.1;Dbxref=GeneID:116427160%2CGenbank:XP_031833023.1;Parent=rna-XM_031977163.1
NW_022339884.1	Gnomon	CDS	483832	483973	.	-	0	Name=XP_031833023.1;ID=cds-XP_031833023.1;Dbxref=GeneID:116427160%2CGenbank:XP_031833023.1;Parent=rna-XM_031977163.1
NW_022339884.1	Gnomon	CDS	483644	483757	.	-	0	Name=XP_031833023.1;ID=cds-XP_031833023.1;Dbxref=GeneID:116427160%2CGenbank:XP_031833023.1;Parent=rna-XM_031977163.1
NW_022339884.1	Gnomon	mRNA	912307	914580	.	+	.	Name=XM_031977146.1;ID=rna-XM_031977146.1;Dbxref=GeneID:116427151%2CGenbank:XM_031977146.1;Parent=gene-LOC116427151
NW_022339884.1	Gnomon	exon	798428	798488	.	+	.	ID=exon-XM_031977075.1-1;Dbxref=GeneID:116427112%2CGenbank:XM_031977075.1;Parent=rna-XM_031977075.1
NW_022339884.1	Gnomon	exon	799232	799305	.	+	.	ID=exon-XM_031977075.1-4;Dbxref=GeneID:116427112%2CGenbank:XM_031977075.1;Parent=rna-XM_031977075.1
NW_022339884.1	Gnomon	exon	800969	801195	.	+	.	ID=exon-XM_031977075.1-5;Dbxref=GeneID:116427112%2CGenbank:XM_031977075.1;Parent=rna-XM_031977075.1
NW_022339884.1	Gnomon	exon	798573	798908	.	+	.	ID=exon-XM_031977075.1-2;Dbxref=GeneID:116427112%2CGenbank:XM_031977075.1;Parent=rna-XM_031977075.1
NW_022339884.1	Gnomon	exon	798996	799150	.	+	.	ID=exon-XM_031977075.1-3;Dbxref=GeneID:116427112%2CGenbank:XM_031977075.1;Parent=rna-XM_031977075.1
NW_022339884.1	Gnomon	exon	802549	802654	.	+	.	ID=exon-XM_031977075.1-8;Dbxref=GeneID:116427112%2CGenbank:XM_031977075.1;Parent=rna-XM_031977075.1
NW_022339884.1	Gnomon	exon	803153	803342	.	+	.	ID=exon-XM_031977075.1-9;Dbxref=GeneID:116427112%2CGenbank:XM_031977075.1;Parent=rna-XM_031977075.1
NW_022339884.1	Gnomon	mRNA	162065	165244	.	-	.	Name=XM_031977240.1;ID=rna-XM_031977240.1;Dbxref=GeneID:116427195%2CGenbank:XM_031977240.1;Parent=gene-LOC116427195
NW_022339884.1	Gnomon	exon	801860	801969	.	+	.	ID=exon-XM_031977075.1-6;Dbxref=GeneID:116427112%2CGenbank:XM_031977075.1;Parent=rna-XM_031977075.1
NW_022339884.1	Gnomon	exon	802282	802475	.	+	.	ID=exon-XM_031977075.1-7;Dbxref=GeneID:116427112%2CGenbank:XM_031977075.1;Parent=rna-XM_031977075.1
NW_022339884.1	Gnomon	transcript	876011	881053	.	-	.	Name=XR_004235041.1;ID=rna-XR_004235041.1;Dbxref=GeneID:116427178%2CGenbank:XR_004235041.1;Parent=gene-LOC116427178
NW_022339884.1	Gnomon	CDS	487156	487345	.	-	0	Name=XP_031833024.1;ID=cds-XP_031833024.1;Dbxref=GeneID:116427160%2CGenbank:XP_031833024.1;Parent=rna-XM_031977164.1
NW_022339884.1	Gnomon	CDS	486973	487074	.	-	0	Name=XP_031833024.1;ID=cds-XP_031833024.1;Dbxref=GeneID:116427160%2CGenbank:XP_031833024.1;Parent=rna-XM_031977164.1
NW_022339884.1	Gnomon	CDS	486763	486884	.	-	0	Name=XP_031833024.1;ID=cds-XP_031833024.1;Dbxref=GeneID:116427160%2CGenbank:XP_031833024.1;Parent=rna-XM_031977164.1
NW_022339884.1	Gnomon	CDS	486592	486680	.	-	0	Name=XP_031833024.1;ID=cds-XP_031833024.1;Dbxref=GeneID:116427160%2CGenbank:XP_031833024.1;Parent=rna-XM_031977164.1
NW_022339884.1	Gnomon	CDS	485319	485723	.	-	0	Name=XP_031833024.1;ID=cds-XP_031833024.1;Dbxref=GeneID:116427160%2CGenbank:XP_031833024.1;Parent=rna-XM_031977164.1
NW_022339884.1	Gnomon	CDS	484962	485224	.	-	0	Name=XP_031833024.1;ID=cds-XP_031833024.1;Dbxref=GeneID:116427160%2CGenbank:XP_031833024.1;Parent=rna-XM_031977164.1
NW_022339884.1	Gnomon	CDS	484673	484888	.	-	0	Name=XP_031833024.1;ID=cds-XP_031833024.1;Dbxref=GeneID:116427160%2CGenbank:XP_031833024.1;Parent=rna-XM_031977164.1
NW_022339884.1	Gnomon	CDS	484401	484595	.	-	0	Name=XP_031833024.1;ID=cds-XP_031833024.1;Dbxref=GeneID:116427160%2CGenbank:XP_031833024.1;Parent=rna-XM_031977164.1
NW_022339884.1	Gnomon	CDS	484051	484315	.	-	0	Name=XP_031833024.1;ID=cds-XP_031833024.1;Dbxref=GeneID:116427160%2CGenbank:XP_031833024.1;Parent=rna-XM_031977164.1
NW_022339884.1	Gnomon	CDS	483832	483973	.	-	0	Name=XP_031833024.1;ID=cds-XP_031833024.1;Dbxref=GeneID:116427160%2CGenbank:XP_031833024.1;Parent=rna-XM_031977164.1
NW_022339884.1	Gnomon	CDS	483644	483757	.	-	0	Name=XP_031833024.1;ID=cds-XP_031833024.1;Dbxref=GeneID:116427160%2CGenbank:XP_031833024.1;Parent=rna-XM_031977164.1
NW_022339884.1	Gnomon	mRNA	598637	599677	.	+	.	Name=XM_031977147.1;ID=rna-XM_031977147.1;Dbxref=GeneID:116427152%2CGenbank:XM_031977147.1;Parent=gene-LOC116427152
NW_022339884.1	Gnomon	exon	718829	718940	.	+	.	ID=exon-XM_031977091.1-26;Dbxref=GeneID:116427118%2CGenbank:XM_031977091.1;Parent=rna-XM_031977091.1
NW_022339884.1	Gnomon	exon	719010	719375	.	+	.	ID=exon-XM_031977091.1-27;Dbxref=GeneID:116427118%2CGenbank:XM_031977091.1;Parent=rna-XM_031977091.1
NW_022339884.1	Gnomon	exon	719450	721602	.	+	.	ID=exon-XM_031977091.1-28;Dbxref=GeneID:116427118%2CGenbank:XM_031977091.1;Parent=rna-XM_031977091.1
NW_022339884.1	Gnomon	exon	714936	714983	.	+	.	ID=exon-XM_031977091.1-22;Dbxref=GeneID:116427118%2CGenbank:XM_031977091.1;Parent=rna-XM_031977091.1
NW_022339884.1	Gnomon	exon	716717	718165	.	+	.	ID=exon-XM_031977091.1-23;Dbxref=GeneID:116427118%2CGenbank:XM_031977091.1;Parent=rna-XM_031977091.1
NW_022339884.1	Gnomon	exon	718247	718520	.	+	.	ID=exon-XM_031977091.1-24;Dbxref=GeneID:116427118%2CGenbank:XM_031977091.1;Parent=rna-XM_031977091.1
NW_022339884.1	Gnomon	exon	718668	718759	.	+	.	ID=exon-XM_031977091.1-25;Dbxref=GeneID:116427118%2CGenbank:XM_031977091.1;Parent=rna-XM_031977091.1
NW_022339884.1	Gnomon	exon	714202	714359	.	+	.	ID=exon-XM_031977091.1-20;Dbxref=GeneID:116427118%2CGenbank:XM_031977091.1;Parent=rna-XM_031977091.1
NW_022339884.1	Gnomon	exon	714436	714584	.	+	.	ID=exon-XM_031977091.1-21;Dbxref=GeneID:116427118%2CGenbank:XM_031977091.1;Parent=rna-XM_031977091.1
NW_022339884.1	Gnomon	exon	714008	714127	.	+	.	ID=exon-XM_031977091.1-19;Dbxref=GeneID:116427118%2CGenbank:XM_031977091.1;Parent=rna-XM_031977091.1
NW_022339884.1	Gnomon	exon	712815	713041	.	+	.	ID=exon-XM_031977091.1-15;Dbxref=GeneID:116427118%2CGenbank:XM_031977091.1;Parent=rna-XM_031977091.1
NW_022339884.1	Gnomon	exon	713325	713461	.	+	.	ID=exon-XM_031977091.1-16;Dbxref=GeneID:116427118%2CGenbank:XM_031977091.1;Parent=rna-XM_031977091.1
NW_022339884.1	Gnomon	exon	713529	713643	.	+	.	ID=exon-XM_031977091.1-17;Dbxref=GeneID:116427118%2CGenbank:XM_031977091.1;Parent=rna-XM_031977091.1
NW_022339884.1	Gnomon	exon	713699	713938	.	+	.	ID=exon-XM_031977091.1-18;Dbxref=GeneID:116427118%2CGenbank:XM_031977091.1;Parent=rna-XM_031977091.1
NW_022339884.1	Gnomon	mRNA	290671	299910	.	+	.	Name=XM_031977241.1;ID=rna-XM_031977241.1;Dbxref=GeneID:116427197%2CGenbank:XM_031977241.1;Parent=gene-LOC116427197
NW_022339884.1	Gnomon	transcript	867066	881053	.	-	.	Name=XR_004235042.1;ID=rna-XR_004235042.1;Dbxref=GeneID:116427178%2CGenbank:XR_004235042.1;Parent=gene-LOC116427178
NW_022339884.1	Gnomon	exon	769277	770006	.	-	.	ID=exon-XM_031977181.1-1;Dbxref=GeneID:116427170%2CGenbank:XM_031977181.1;Parent=rna-XM_031977181.1
NW_022339884.1	Gnomon	exon	762440	763108	.	-	.	ID=exon-XM_031977181.1-6;Dbxref=GeneID:116427170%2CGenbank:XM_031977181.1;Parent=rna-XM_031977181.1
NW_022339884.1	Gnomon	exon	761526	762357	.	-	.	ID=exon-XM_031977181.1-7;Dbxref=GeneID:116427170%2CGenbank:XM_031977181.1;Parent=rna-XM_031977181.1
NW_022339884.1	Gnomon	exon	766728	766946	.	-	.	ID=exon-XM_031977181.1-2;Dbxref=GeneID:116427170%2CGenbank:XM_031977181.1;Parent=rna-XM_031977181.1
NW_022339884.1	Gnomon	exon	765276	765470	.	-	.	ID=exon-XM_031977181.1-3;Dbxref=GeneID:116427170%2CGenbank:XM_031977181.1;Parent=rna-XM_031977181.1
NW_022339884.1	Gnomon	exon	764137	764350	.	-	.	ID=exon-XM_031977181.1-4;Dbxref=GeneID:116427170%2CGenbank:XM_031977181.1;Parent=rna-XM_031977181.1
NW_022339884.1	Gnomon	exon	763211	763706	.	-	.	ID=exon-XM_031977181.1-5;Dbxref=GeneID:116427170%2CGenbank:XM_031977181.1;Parent=rna-XM_031977181.1
NW_022339884.1	Gnomon	exon	183651	183729	.	-	.	ID=exon-XM_031977229.1-9;Dbxref=GeneID:116427191%2CGenbank:XM_031977229.1;Parent=rna-XM_031977229.1
NW_022339884.1	Gnomon	exon	186050	186253	.	-	.	ID=exon-XM_031977229.1-7;Dbxref=GeneID:116427191%2CGenbank:XM_031977229.1;Parent=rna-XM_031977229.1
NW_022339884.1	Gnomon	exon	184461	184516	.	-	.	ID=exon-XM_031977229.1-8;Dbxref=GeneID:116427191%2CGenbank:XM_031977229.1;Parent=rna-XM_031977229.1
NW_022339884.1	Gnomon	exon	187278	187350	.	-	.	ID=exon-XM_031977229.1-5;Dbxref=GeneID:116427191%2CGenbank:XM_031977229.1;Parent=rna-XM_031977229.1
NW_022339884.1	Gnomon	exon	186784	186866	.	-	.	ID=exon-XM_031977229.1-6;Dbxref=GeneID:116427191%2CGenbank:XM_031977229.1;Parent=rna-XM_031977229.1
NW_022339884.1	Gnomon	exon	192411	192537	.	-	.	ID=exon-XM_031977229.1-3;Dbxref=GeneID:116427191%2CGenbank:XM_031977229.1;Parent=rna-XM_031977229.1
NW_022339884.1	Gnomon	exon	187588	187697	.	-	.	ID=exon-XM_031977229.1-4;Dbxref=GeneID:116427191%2CGenbank:XM_031977229.1;Parent=rna-XM_031977229.1
NW_022339884.1	Gnomon	exon	193119	193188	.	-	.	ID=exon-XM_031977229.1-1;Dbxref=GeneID:116427191%2CGenbank:XM_031977229.1;Parent=rna-XM_031977229.1
NW_022339884.1	Gnomon	exon	192697	192765	.	-	.	ID=exon-XM_031977229.1-2;Dbxref=GeneID:116427191%2CGenbank:XM_031977229.1;Parent=rna-XM_031977229.1
NW_022339884.1	Gnomon	exon	529381	529716	.	-	.	ID=exon-XM_031977301.1-8;Dbxref=GeneID:116427217%2CGenbank:XM_031977301.1;Parent=rna-XM_031977301.1
NW_022339884.1	Gnomon	exon	528999	529303	.	-	.	ID=exon-XM_031977301.1-9;Dbxref=GeneID:116427217%2CGenbank:XM_031977301.1;Parent=rna-XM_031977301.1
NW_022339884.1	Gnomon	exon	531461	531515	.	-	.	ID=exon-XM_031977301.1-2;Dbxref=GeneID:116427217%2CGenbank:XM_031977301.1;Parent=rna-XM_031977301.1
NW_022339884.1	Gnomon	exon	531153	531357	.	-	.	ID=exon-XM_031977301.1-3;Dbxref=GeneID:116427217%2CGenbank:XM_031977301.1;Parent=rna-XM_031977301.1
NW_022339884.1	Gnomon	exon	531726	532676	.	-	.	ID=exon-XM_031977301.1-1;Dbxref=GeneID:116427217%2CGenbank:XM_031977301.1;Parent=rna-XM_031977301.1
NW_022339884.1	Gnomon	exon	530092	530331	.	-	.	ID=exon-XM_031977301.1-6;Dbxref=GeneID:116427217%2CGenbank:XM_031977301.1;Parent=rna-XM_031977301.1
NW_022339884.1	Gnomon	exon	529790	529975	.	-	.	ID=exon-XM_031977301.1-7;Dbxref=GeneID:116427217%2CGenbank:XM_031977301.1;Parent=rna-XM_031977301.1
NW_022339884.1	Gnomon	exon	530881	530969	.	-	.	ID=exon-XM_031977301.1-4;Dbxref=GeneID:116427217%2CGenbank:XM_031977301.1;Parent=rna-XM_031977301.1
NW_022339884.1	Gnomon	exon	530406	530504	.	-	.	ID=exon-XM_031977301.1-5;Dbxref=GeneID:116427217%2CGenbank:XM_031977301.1;Parent=rna-XM_031977301.1
NW_022339884.1	Gnomon	exon	710892	710986	.	+	.	ID=exon-XM_031977091.1-11;Dbxref=GeneID:116427118%2CGenbank:XM_031977091.1;Parent=rna-XM_031977091.1
NW_022339884.1	Gnomon	exon	711052	711189	.	+	.	ID=exon-XM_031977091.1-12;Dbxref=GeneID:116427118%2CGenbank:XM_031977091.1;Parent=rna-XM_031977091.1
NW_022339884.1	Gnomon	exon	712235	712469	.	+	.	ID=exon-XM_031977091.1-13;Dbxref=GeneID:116427118%2CGenbank:XM_031977091.1;Parent=rna-XM_031977091.1
NW_022339884.1	Gnomon	exon	712541	712749	.	+	.	ID=exon-XM_031977091.1-14;Dbxref=GeneID:116427118%2CGenbank:XM_031977091.1;Parent=rna-XM_031977091.1
NW_022339884.1	Gnomon	exon	710593	710781	.	+	.	ID=exon-XM_031977091.1-10;Dbxref=GeneID:116427118%2CGenbank:XM_031977091.1;Parent=rna-XM_031977091.1
NW_022339884.1	Gnomon	transcript	870147	881053	.	-	.	Name=XR_004235043.1;ID=rna-XR_004235043.1;Dbxref=GeneID:116427178%2CGenbank:XR_004235043.1;Parent=gene-LOC116427178
NW_022339884.1	Gnomon	exon	528831	528936	.	-	.	ID=exon-XR_004235049.1-10;Dbxref=GeneID:116427217%2CGenbank:XR_004235049.1;Parent=rna-XR_004235049.1
NW_022339884.1	Gnomon	exon	528447	528678	.	-	.	ID=exon-XR_004235049.1-11;Dbxref=GeneID:116427217%2CGenbank:XR_004235049.1;Parent=rna-XR_004235049.1
NW_022339884.1	Gnomon	exon	527629	527765	.	-	.	ID=exon-XR_004235049.1-12;Dbxref=GeneID:116427217%2CGenbank:XR_004235049.1;Parent=rna-XR_004235049.1
NW_022339884.1	Gnomon	exon	526924	527505	.	-	.	ID=exon-XR_004235049.1-13;Dbxref=GeneID:116427217%2CGenbank:XR_004235049.1;Parent=rna-XR_004235049.1
NW_022339884.1	Gnomon	exon	819246	819404	.	-	.	ID=exon-XM_031977273.1-13;Dbxref=GeneID:116427206%2CGenbank:XM_031977273.1;Parent=rna-XM_031977273.1
NW_022339884.1	Gnomon	exon	822552	822760	.	-	.	ID=exon-XM_031977273.1-10;Dbxref=GeneID:116427206%2CGenbank:XM_031977273.1;Parent=rna-XM_031977273.1
NW_022339884.1	Gnomon	exon	822237	822482	.	-	.	ID=exon-XM_031977273.1-11;Dbxref=GeneID:116427206%2CGenbank:XM_031977273.1;Parent=rna-XM_031977273.1
NW_022339884.1	Gnomon	exon	819903	822150	.	-	.	ID=exon-XM_031977273.1-12;Dbxref=GeneID:116427206%2CGenbank:XM_031977273.1;Parent=rna-XM_031977273.1
NW_022339884.1	Gnomon	exon	911168	911336	.	+	.	ID=exon-XM_031977134.1-1;Dbxref=GeneID:116427143%2CGenbank:XM_031977134.1;Parent=rna-XM_031977134.1
NW_022339884.1	Gnomon	exon	911656	911808	.	+	.	ID=exon-XM_031977134.1-2;Dbxref=GeneID:116427143%2CGenbank:XM_031977134.1;Parent=rna-XM_031977134.1
NW_022339884.1	Gnomon	exon	911875	912205	.	+	.	ID=exon-XM_031977134.1-3;Dbxref=GeneID:116427143%2CGenbank:XM_031977134.1;Parent=rna-XM_031977134.1
NW_022339884.1	Gnomon	CDS	469306	469542	.	-	0	Name=XP_031833026.1;ID=cds-XP_031833026.1;Dbxref=GeneID:116427161%2CGenbank:XP_031833026.1;Parent=rna-XM_031977166.1
NW_022339884.1	Gnomon	CDS	468200	468595	.	-	0	Name=XP_031833026.1;ID=cds-XP_031833026.1;Dbxref=GeneID:116427161%2CGenbank:XP_031833026.1;Parent=rna-XM_031977166.1
NW_022339884.1	Gnomon	CDS	467103	467837	.	-	0	Name=XP_031833026.1;ID=cds-XP_031833026.1;Dbxref=GeneID:116427161%2CGenbank:XP_031833026.1;Parent=rna-XM_031977166.1
NW_022339884.1	Gnomon	exon	691235	692952	.	-	.	ID=exon-XM_031977098.1-25;Dbxref=GeneID:116427120%2CGenbank:XM_031977098.1;Parent=rna-XM_031977098.1
NW_022339884.1	Gnomon	exon	693662	693751	.	-	.	ID=exon-XM_031977098.1-23;Dbxref=GeneID:116427120%2CGenbank:XM_031977098.1;Parent=rna-XM_031977098.1
NW_022339884.1	Gnomon	exon	693198	693567	.	-	.	ID=exon-XM_031977098.1-24;Dbxref=GeneID:116427120%2CGenbank:XM_031977098.1;Parent=rna-XM_031977098.1
NW_022339884.1	Gnomon	exon	694308	694578	.	-	.	ID=exon-XM_031977098.1-21;Dbxref=GeneID:116427120%2CGenbank:XM_031977098.1;Parent=rna-XM_031977098.1
NW_022339884.1	Gnomon	exon	693858	694228	.	-	.	ID=exon-XM_031977098.1-22;Dbxref=GeneID:116427120%2CGenbank:XM_031977098.1;Parent=rna-XM_031977098.1
NW_022339884.1	Gnomon	exon	694664	694867	.	-	.	ID=exon-XM_031977098.1-20;Dbxref=GeneID:116427120%2CGenbank:XM_031977098.1;Parent=rna-XM_031977098.1
NW_022339884.1	Gnomon	exon	695634	695809	.	-	.	ID=exon-XM_031977098.1-18;Dbxref=GeneID:116427120%2CGenbank:XM_031977098.1;Parent=rna-XM_031977098.1
NW_022339884.1	Gnomon	exon	695174	695557	.	-	.	ID=exon-XM_031977098.1-19;Dbxref=GeneID:116427120%2CGenbank:XM_031977098.1;Parent=rna-XM_031977098.1
NW_022339884.1	Gnomon	exon	696105	696316	.	-	.	ID=exon-XM_031977098.1-16;Dbxref=GeneID:116427120%2CGenbank:XM_031977098.1;Parent=rna-XM_031977098.1
NW_022339884.1	Gnomon	exon	695883	696033	.	-	.	ID=exon-XM_031977098.1-17;Dbxref=GeneID:116427120%2CGenbank:XM_031977098.1;Parent=rna-XM_031977098.1
NW_022339884.1	Gnomon	exon	696656	696831	.	-	.	ID=exon-XM_031977098.1-14;Dbxref=GeneID:116427120%2CGenbank:XM_031977098.1;Parent=rna-XM_031977098.1
NW_022339884.1	Gnomon	exon	696393	696565	.	-	.	ID=exon-XM_031977098.1-15;Dbxref=GeneID:116427120%2CGenbank:XM_031977098.1;Parent=rna-XM_031977098.1
NW_022339884.1	Gnomon	exon	697569	697718	.	-	.	ID=exon-XM_031977098.1-12;Dbxref=GeneID:116427120%2CGenbank:XM_031977098.1;Parent=rna-XM_031977098.1
NW_022339884.1	Gnomon	exon	697083	697481	.	-	.	ID=exon-XM_031977098.1-13;Dbxref=GeneID:116427120%2CGenbank:XM_031977098.1;Parent=rna-XM_031977098.1
NW_022339884.1	Gnomon	exon	698101	698385	.	-	.	ID=exon-XM_031977098.1-10;Dbxref=GeneID:116427120%2CGenbank:XM_031977098.1;Parent=rna-XM_031977098.1
NW_022339884.1	Gnomon	exon	697789	697920	.	-	.	ID=exon-XM_031977098.1-11;Dbxref=GeneID:116427120%2CGenbank:XM_031977098.1;Parent=rna-XM_031977098.1
NW_022339884.1	Gnomon	mRNA	917450	919652	.	+	.	Name=XM_031977145.1;ID=rna-XM_031977145.1;Dbxref=GeneID:116427150%2CGenbank:XM_031977145.1;Parent=gene-LOC116427150
NW_022339884.1	Gnomon	CDS	665065	665236	.	+	0	Name=XP_031833120.1;ID=cds-XP_031833120.1;Dbxref=GeneID:116427202%2CGenbank:XP_031833120.1;Parent=rna-XM_031977260.1
NW_022339884.1	Gnomon	CDS	665314	665525	.	+	0	Name=XP_031833120.1;ID=cds-XP_031833120.1;Dbxref=GeneID:116427202%2CGenbank:XP_031833120.1;Parent=rna-XM_031977260.1
NW_022339884.1	Gnomon	CDS	665646	665765	.	+	0	Name=XP_031833120.1;ID=cds-XP_031833120.1;Dbxref=GeneID:116427202%2CGenbank:XP_031833120.1;Parent=rna-XM_031977260.1
NW_022339884.1	Gnomon	CDS	665828	669597	.	+	0	Name=XP_031833120.1;ID=cds-XP_031833120.1;Dbxref=GeneID:116427202%2CGenbank:XP_031833120.1;Parent=rna-XM_031977260.1
NW_022339884.1	Gnomon	CDS	670011	670343	.	+	0	Name=XP_031833120.1;ID=cds-XP_031833120.1;Dbxref=GeneID:116427202%2CGenbank:XP_031833120.1;Parent=rna-XM_031977260.1
NW_022339884.1	Gnomon	CDS	670424	670704	.	+	0	Name=XP_031833120.1;ID=cds-XP_031833120.1;Dbxref=GeneID:116427202%2CGenbank:XP_031833120.1;Parent=rna-XM_031977260.1
NW_022339884.1	Gnomon	CDS	670802	671298	.	+	0	Name=XP_031833120.1;ID=cds-XP_031833120.1;Dbxref=GeneID:116427202%2CGenbank:XP_031833120.1;Parent=rna-XM_031977260.1
NW_022339884.1	Gnomon	CDS	671372	671793	.	+	0	Name=XP_031833120.1;ID=cds-XP_031833120.1;Dbxref=GeneID:116427202%2CGenbank:XP_031833120.1;Parent=rna-XM_031977260.1
NW_022339884.1	Gnomon	CDS	671870	672196	.	+	0	Name=XP_031833120.1;ID=cds-XP_031833120.1;Dbxref=GeneID:116427202%2CGenbank:XP_031833120.1;Parent=rna-XM_031977260.1
NW_022339884.1	Gnomon	CDS	672281	672453	.	+	0	Name=XP_031833120.1;ID=cds-XP_031833120.1;Dbxref=GeneID:116427202%2CGenbank:XP_031833120.1;Parent=rna-XM_031977260.1
NW_022339884.1	Gnomon	CDS	672552	672718	.	+	0	Name=XP_031833120.1;ID=cds-XP_031833120.1;Dbxref=GeneID:116427202%2CGenbank:XP_031833120.1;Parent=rna-XM_031977260.1
NW_022339884.1	Gnomon	CDS	672805	673017	.	+	0	Name=XP_031833120.1;ID=cds-XP_031833120.1;Dbxref=GeneID:116427202%2CGenbank:XP_031833120.1;Parent=rna-XM_031977260.1
NW_022339884.1	Gnomon	CDS	673370	673513	.	+	0	Name=XP_031833120.1;ID=cds-XP_031833120.1;Dbxref=GeneID:116427202%2CGenbank:XP_031833120.1;Parent=rna-XM_031977260.1
NW_022339884.1	Gnomon	exon	751635	751808	.	+	.	ID=exon-XM_031977111.1-5;Dbxref=GeneID:116427127%2CGenbank:XM_031977111.1;Parent=rna-XM_031977111.1
NW_022339884.1	Gnomon	exon	751899	752360	.	+	.	ID=exon-XM_031977111.1-6;Dbxref=GeneID:116427127%2CGenbank:XM_031977111.1;Parent=rna-XM_031977111.1
NW_022339884.1	Gnomon	exon	748087	748201	.	+	.	ID=exon-XM_031977111.1-3;Dbxref=GeneID:116427127%2CGenbank:XM_031977111.1;Parent=rna-XM_031977111.1
NW_022339884.1	Gnomon	exon	748333	748647	.	+	.	ID=exon-XM_031977111.1-4;Dbxref=GeneID:116427127%2CGenbank:XM_031977111.1;Parent=rna-XM_031977111.1
NW_022339884.1	Gnomon	exon	747053	747352	.	+	.	ID=exon-XM_031977111.1-1;Dbxref=GeneID:116427127%2CGenbank:XM_031977111.1;Parent=rna-XM_031977111.1
NW_022339884.1	Gnomon	exon	747575	747679	.	+	.	ID=exon-XM_031977111.1-2;Dbxref=GeneID:116427127%2CGenbank:XM_031977111.1;Parent=rna-XM_031977111.1
NW_022339884.1	Gnomon	transcript	870147	881049	.	-	.	Name=XR_004235044.1;ID=rna-XR_004235044.1;Dbxref=GeneID:116427178%2CGenbank:XR_004235044.1;Parent=gene-LOC116427178
NW_022339884.1	Gnomon	exon	531461	531515	.	-	.	ID=exon-XM_031977299.1-2;Dbxref=GeneID:116427217%2CGenbank:XM_031977299.1;Parent=rna-XM_031977299.1
NW_022339884.1	Gnomon	exon	531153	531357	.	-	.	ID=exon-XM_031977299.1-3;Dbxref=GeneID:116427217%2CGenbank:XM_031977299.1;Parent=rna-XM_031977299.1
NW_022339884.1	Gnomon	exon	530881	530969	.	-	.	ID=exon-XM_031977299.1-4;Dbxref=GeneID:116427217%2CGenbank:XM_031977299.1;Parent=rna-XM_031977299.1
NW_022339884.1	Gnomon	exon	530406	530504	.	-	.	ID=exon-XM_031977299.1-5;Dbxref=GeneID:116427217%2CGenbank:XM_031977299.1;Parent=rna-XM_031977299.1
NW_022339884.1	Gnomon	exon	530092	530331	.	-	.	ID=exon-XM_031977299.1-6;Dbxref=GeneID:116427217%2CGenbank:XM_031977299.1;Parent=rna-XM_031977299.1
NW_022339884.1	Gnomon	exon	529790	529975	.	-	.	ID=exon-XM_031977299.1-7;Dbxref=GeneID:116427217%2CGenbank:XM_031977299.1;Parent=rna-XM_031977299.1
NW_022339884.1	Gnomon	exon	529381	529716	.	-	.	ID=exon-XM_031977299.1-8;Dbxref=GeneID:116427217%2CGenbank:XM_031977299.1;Parent=rna-XM_031977299.1
NW_022339884.1	Gnomon	exon	528999	529303	.	-	.	ID=exon-XM_031977299.1-9;Dbxref=GeneID:116427217%2CGenbank:XM_031977299.1;Parent=rna-XM_031977299.1
NW_022339884.1	Gnomon	exon	531644	532676	.	-	.	ID=exon-XM_031977299.1-1;Dbxref=GeneID:116427217%2CGenbank:XM_031977299.1;Parent=rna-XM_031977299.1
NW_022339884.1	Gnomon	CDS	825784	825903	.	-	0	Name=XP_031833134.1;ID=cds-XP_031833134.1;Dbxref=GeneID:116427206%2CGenbank:XP_031833134.1;Parent=rna-XM_031977274.1
NW_022339884.1	Gnomon	CDS	825301	825499	.	-	0	Name=XP_031833134.1;ID=cds-XP_031833134.1;Dbxref=GeneID:116427206%2CGenbank:XP_031833134.1;Parent=rna-XM_031977274.1
NW_022339884.1	Gnomon	CDS	824413	825228	.	-	0	Name=XP_031833134.1;ID=cds-XP_031833134.1;Dbxref=GeneID:116427206%2CGenbank:XP_031833134.1;Parent=rna-XM_031977274.1
NW_022339884.1	Gnomon	CDS	823960	824351	.	-	0	Name=XP_031833134.1;ID=cds-XP_031833134.1;Dbxref=GeneID:116427206%2CGenbank:XP_031833134.1;Parent=rna-XM_031977274.1
NW_022339884.1	Gnomon	CDS	823706	823883	.	-	0	Name=XP_031833134.1;ID=cds-XP_031833134.1;Dbxref=GeneID:116427206%2CGenbank:XP_031833134.1;Parent=rna-XM_031977274.1
NW_022339884.1	Gnomon	CDS	823517	823632	.	-	0	Name=XP_031833134.1;ID=cds-XP_031833134.1;Dbxref=GeneID:116427206%2CGenbank:XP_031833134.1;Parent=rna-XM_031977274.1
NW_022339884.1	Gnomon	CDS	823251	823439	.	-	0	Name=XP_031833134.1;ID=cds-XP_031833134.1;Dbxref=GeneID:116427206%2CGenbank:XP_031833134.1;Parent=rna-XM_031977274.1
NW_022339884.1	Gnomon	CDS	822849	823184	.	-	0	Name=XP_031833134.1;ID=cds-XP_031833134.1;Dbxref=GeneID:116427206%2CGenbank:XP_031833134.1;Parent=rna-XM_031977274.1
NW_022339884.1	Gnomon	CDS	822552	822760	.	-	0	Name=XP_031833134.1;ID=cds-XP_031833134.1;Dbxref=GeneID:116427206%2CGenbank:XP_031833134.1;Parent=rna-XM_031977274.1
NW_022339884.1	Gnomon	CDS	822237	822482	.	-	0	Name=XP_031833134.1;ID=cds-XP_031833134.1;Dbxref=GeneID:116427206%2CGenbank:XP_031833134.1;Parent=rna-XM_031977274.1
NW_022339884.1	Gnomon	CDS	819903	822150	.	-	0	Name=XP_031833134.1;ID=cds-XP_031833134.1;Dbxref=GeneID:116427206%2CGenbank:XP_031833134.1;Parent=rna-XM_031977274.1
NW_022339884.1	Gnomon	CDS	819303	819404	.	-	0	Name=XP_031833134.1;ID=cds-XP_031833134.1;Dbxref=GeneID:116427206%2CGenbank:XP_031833134.1;Parent=rna-XM_031977274.1
NW_022339884.1	Gnomon	mRNA	117321	141161	.	-	.	Name=XM_031977124.1;ID=rna-XM_031977124.1;Dbxref=GeneID:116427135%2CGenbank:XM_031977124.1;Parent=gene-LOC116427135
NW_022339884.1	Gnomon	exon	160492	160670	.	+	.	ID=exon-XM_031977223.1-3;Dbxref=GeneID:116427186%2CGenbank:XM_031977223.1;Parent=rna-XM_031977223.1
NW_022339884.1	Gnomon	exon	160735	160908	.	+	.	ID=exon-XM_031977223.1-4;Dbxref=GeneID:116427186%2CGenbank:XM_031977223.1;Parent=rna-XM_031977223.1
NW_022339884.1	Gnomon	exon	159683	160128	.	+	.	ID=exon-XM_031977223.1-1;Dbxref=GeneID:116427186%2CGenbank:XM_031977223.1;Parent=rna-XM_031977223.1
NW_022339884.1	Gnomon	exon	160217	160427	.	+	.	ID=exon-XM_031977223.1-2;Dbxref=GeneID:116427186%2CGenbank:XM_031977223.1;Parent=rna-XM_031977223.1
NW_022339884.1	Gnomon	exon	161400	161558	.	+	.	ID=exon-XM_031977223.1-7;Dbxref=GeneID:116427186%2CGenbank:XM_031977223.1;Parent=rna-XM_031977223.1
NW_022339884.1	Gnomon	exon	166855	167030	.	+	.	ID=exon-XM_031977223.1-8;Dbxref=GeneID:116427186%2CGenbank:XM_031977223.1;Parent=rna-XM_031977223.1
NW_022339884.1	Gnomon	exon	160961	161113	.	+	.	ID=exon-XM_031977223.1-5;Dbxref=GeneID:116427186%2CGenbank:XM_031977223.1;Parent=rna-XM_031977223.1
NW_022339884.1	Gnomon	exon	161172	161321	.	+	.	ID=exon-XM_031977223.1-6;Dbxref=GeneID:116427186%2CGenbank:XM_031977223.1;Parent=rna-XM_031977223.1
NW_022339884.1	Gnomon	CDS	824413	824962	.	-	0	Name=XP_031833135.1;ID=cds-XP_031833135.1;Dbxref=GeneID:116427206%2CGenbank:XP_031833135.1;Parent=rna-XM_031977275.1
NW_022339884.1	Gnomon	CDS	823960	824351	.	-	0	Name=XP_031833135.1;ID=cds-XP_031833135.1;Dbxref=GeneID:116427206%2CGenbank:XP_031833135.1;Parent=rna-XM_031977275.1
NW_022339884.1	Gnomon	CDS	823706	823883	.	-	0	Name=XP_031833135.1;ID=cds-XP_031833135.1;Dbxref=GeneID:116427206%2CGenbank:XP_031833135.1;Parent=rna-XM_031977275.1
NW_022339884.1	Gnomon	CDS	823517	823632	.	-	0	Name=XP_031833135.1;ID=cds-XP_031833135.1;Dbxref=GeneID:116427206%2CGenbank:XP_031833135.1;Parent=rna-XM_031977275.1
NW_022339884.1	Gnomon	CDS	823251	823439	.	-	0	Name=XP_031833135.1;ID=cds-XP_031833135.1;Dbxref=GeneID:116427206%2CGenbank:XP_031833135.1;Parent=rna-XM_031977275.1
NW_022339884.1	Gnomon	CDS	822849	823184	.	-	0	Name=XP_031833135.1;ID=cds-XP_031833135.1;Dbxref=GeneID:116427206%2CGenbank:XP_031833135.1;Parent=rna-XM_031977275.1
NW_022339884.1	Gnomon	CDS	822552	822760	.	-	0	Name=XP_031833135.1;ID=cds-XP_031833135.1;Dbxref=GeneID:116427206%2CGenbank:XP_031833135.1;Parent=rna-XM_031977275.1
NW_022339884.1	Gnomon	CDS	822237	822482	.	-	0	Name=XP_031833135.1;ID=cds-XP_031833135.1;Dbxref=GeneID:116427206%2CGenbank:XP_031833135.1;Parent=rna-XM_031977275.1
NW_022339884.1	Gnomon	CDS	819903	822150	.	-	0	Name=XP_031833135.1;ID=cds-XP_031833135.1;Dbxref=GeneID:116427206%2CGenbank:XP_031833135.1;Parent=rna-XM_031977275.1
NW_022339884.1	Gnomon	CDS	819303	819404	.	-	0	Name=XP_031833135.1;ID=cds-XP_031833135.1;Dbxref=GeneID:116427206%2CGenbank:XP_031833135.1;Parent=rna-XM_031977275.1
NW_022339884.1	Gnomon	mRNA	127895	142771	.	-	.	Name=XM_031977125.1;ID=rna-XM_031977125.1;Dbxref=GeneID:116427135%2CGenbank:XM_031977125.1;Parent=gene-LOC116427135
NW_022339884.1	RefSeq	region	1	927471	.	+	.	Name=Unknown;ID=NW_022339884.1:1..927471;Dbxref=taxon:2448451
NW_022339884.1	Gnomon	exon	672552	672718	.	+	.	ID=exon-XM_031977258.1-12;Dbxref=GeneID:116427202%2CGenbank:XM_031977258.1;Parent=rna-XM_031977258.1
NW_022339884.1	Gnomon	exon	672805	673017	.	+	.	ID=exon-XM_031977258.1-13;Dbxref=GeneID:116427202%2CGenbank:XM_031977258.1;Parent=rna-XM_031977258.1
NW_022339884.1	Gnomon	exon	673370	673546	.	+	.	ID=exon-XM_031977258.1-14;Dbxref=GeneID:116427202%2CGenbank:XM_031977258.1;Parent=rna-XM_031977258.1
NW_022339884.1	Gnomon	exon	671870	672196	.	+	.	ID=exon-XM_031977258.1-10;Dbxref=GeneID:116427202%2CGenbank:XM_031977258.1;Parent=rna-XM_031977258.1
NW_022339884.1	Gnomon	exon	672281	672453	.	+	.	ID=exon-XM_031977258.1-11;Dbxref=GeneID:116427202%2CGenbank:XM_031977258.1;Parent=rna-XM_031977258.1
NW_022339884.1	Gnomon	exon	840718	842408	.	-	.	ID=exon-XM_031977083.1-3;Dbxref=GeneID:116427115%2CGenbank:XM_031977083.1;Parent=rna-XM_031977083.1
NW_022339884.1	Gnomon	exon	838635	839026	.	-	.	ID=exon-XM_031977083.1-4;Dbxref=GeneID:116427115%2CGenbank:XM_031977083.1;Parent=rna-XM_031977083.1
NW_022339884.1	Gnomon	exon	847156	847328	.	-	.	ID=exon-XM_031977083.1-1;Dbxref=GeneID:116427115%2CGenbank:XM_031977083.1;Parent=rna-XM_031977083.1
NW_022339884.1	Gnomon	exon	842554	843020	.	-	.	ID=exon-XM_031977083.1-2;Dbxref=GeneID:116427115%2CGenbank:XM_031977083.1;Parent=rna-XM_031977083.1
NW_022339884.1	Gnomon	exon	832892	838522	.	-	.	ID=exon-XM_031977083.1-5;Dbxref=GeneID:116427115%2CGenbank:XM_031977083.1;Parent=rna-XM_031977083.1
NW_022339884.1	Gnomon	mRNA	682084	683673	.	+	.	Name=XM_031977268.1;ID=rna-XM_031977268.1;Dbxref=GeneID:116427204%2CGenbank:XM_031977268.1;Parent=gene-LOC116427204
NW_022339884.1	Gnomon	exon	141191	141467	.	-	.	ID=exon-XM_031977123.1-1;Dbxref=GeneID:116427135%2CGenbank:XM_031977123.1;Parent=rna-XM_031977123.1
NW_022339884.1	Gnomon	exon	134405	134503	.	-	.	ID=exon-XM_031977123.1-6;Dbxref=GeneID:116427135%2CGenbank:XM_031977123.1;Parent=rna-XM_031977123.1
NW_022339884.1	Gnomon	exon	133246	133416	.	-	.	ID=exon-XM_031977123.1-7;Dbxref=GeneID:116427135%2CGenbank:XM_031977123.1;Parent=rna-XM_031977123.1
NW_022339884.1	Gnomon	exon	133023	133171	.	-	.	ID=exon-XM_031977123.1-8;Dbxref=GeneID:116427135%2CGenbank:XM_031977123.1;Parent=rna-XM_031977123.1
NW_022339884.1	Gnomon	exon	132722	132944	.	-	.	ID=exon-XM_031977123.1-9;Dbxref=GeneID:116427135%2CGenbank:XM_031977123.1;Parent=rna-XM_031977123.1
NW_022339884.1	Gnomon	exon	137836	137949	.	-	.	ID=exon-XM_031977123.1-2;Dbxref=GeneID:116427135%2CGenbank:XM_031977123.1;Parent=rna-XM_031977123.1
NW_022339884.1	Gnomon	exon	135742	135898	.	-	.	ID=exon-XM_031977123.1-3;Dbxref=GeneID:116427135%2CGenbank:XM_031977123.1;Parent=rna-XM_031977123.1
NW_022339884.1	Gnomon	exon	135461	135670	.	-	.	ID=exon-XM_031977123.1-4;Dbxref=GeneID:116427135%2CGenbank:XM_031977123.1;Parent=rna-XM_031977123.1
NW_022339884.1	Gnomon	exon	134592	134872	.	-	.	ID=exon-XM_031977123.1-5;Dbxref=GeneID:116427135%2CGenbank:XM_031977123.1;Parent=rna-XM_031977123.1
NW_022339884.1	Gnomon	exon	282367	282559	.	-	.	ID=exon-XM_031977247.1-3;Dbxref=GeneID:116427198%2CGenbank:XM_031977247.1;Parent=rna-XM_031977247.1
NW_022339884.1	Gnomon	exon	282188	282302	.	-	.	ID=exon-XM_031977247.1-4;Dbxref=GeneID:116427198%2CGenbank:XM_031977247.1;Parent=rna-XM_031977247.1
NW_022339884.1	Gnomon	exon	281892	282101	.	-	.	ID=exon-XM_031977247.1-5;Dbxref=GeneID:116427198%2CGenbank:XM_031977247.1;Parent=rna-XM_031977247.1
NW_022339884.1	Gnomon	exon	282980	284576	.	-	.	ID=exon-XM_031977247.1-1;Dbxref=GeneID:116427198%2CGenbank:XM_031977247.1;Parent=rna-XM_031977247.1
NW_022339884.1	Gnomon	exon	282617	282897	.	-	.	ID=exon-XM_031977247.1-2;Dbxref=GeneID:116427198%2CGenbank:XM_031977247.1;Parent=rna-XM_031977247.1
NW_022339884.1	Gnomon	exon	865614	867020	.	-	.	ID=exon-XM_031977195.1-1;Dbxref=GeneID:116427177%2CGenbank:XM_031977195.1;Parent=rna-XM_031977195.1
NW_022339884.1	Gnomon	exon	864929	865136	.	-	.	ID=exon-XM_031977195.1-2;Dbxref=GeneID:116427177%2CGenbank:XM_031977195.1;Parent=rna-XM_031977195.1
NW_022339884.1	Gnomon	exon	863822	863992	.	-	.	ID=exon-XM_031977195.1-5;Dbxref=GeneID:116427177%2CGenbank:XM_031977195.1;Parent=rna-XM_031977195.1
NW_022339884.1	Gnomon	exon	864573	864848	.	-	.	ID=exon-XM_031977195.1-3;Dbxref=GeneID:116427177%2CGenbank:XM_031977195.1;Parent=rna-XM_031977195.1
NW_022339884.1	Gnomon	exon	864077	864485	.	-	.	ID=exon-XM_031977195.1-4;Dbxref=GeneID:116427177%2CGenbank:XM_031977195.1;Parent=rna-XM_031977195.1
NW_022339884.1	Gnomon	mRNA	117321	138769	.	-	.	Name=XM_031977122.1;ID=rna-XM_031977122.1;Dbxref=GeneID:116427135%2CGenbank:XM_031977122.1;Parent=gene-LOC116427135
NW_022339884.1	Gnomon	CDS	812541	812708	.	-	0	Name=XP_031833137.1;ID=cds-XP_031833137.1;Dbxref=GeneID:116427207%2CGenbank:XP_031833137.1;Parent=rna-XM_031977277.1
NW_022339884.1	Gnomon	CDS	810462	810656	.	-	0	Name=XP_031833137.1;ID=cds-XP_031833137.1;Dbxref=GeneID:116427207%2CGenbank:XP_031833137.1;Parent=rna-XM_031977277.1
NW_022339884.1	Gnomon	CDS	808541	808832	.	-	0	Name=XP_031833137.1;ID=cds-XP_031833137.1;Dbxref=GeneID:116427207%2CGenbank:XP_031833137.1;Parent=rna-XM_031977277.1
NW_022339884.1	Gnomon	CDS	806296	806689	.	-	0	Name=XP_031833137.1;ID=cds-XP_031833137.1;Dbxref=GeneID:116427207%2CGenbank:XP_031833137.1;Parent=rna-XM_031977277.1
NW_022339884.1	Gnomon	CDS	805896	806202	.	-	0	Name=XP_031833137.1;ID=cds-XP_031833137.1;Dbxref=GeneID:116427207%2CGenbank:XP_031833137.1;Parent=rna-XM_031977277.1
NW_022339884.1	Gnomon	exon	758191	758394	.	-	.	ID=exon-XM_031977100.1-3;Dbxref=GeneID:116427122%2CGenbank:XM_031977100.1;Parent=rna-XM_031977100.1
NW_022339884.1	Gnomon	exon	757551	758108	.	-	.	ID=exon-XM_031977100.1-4;Dbxref=GeneID:116427122%2CGenbank:XM_031977100.1;Parent=rna-XM_031977100.1
NW_022339884.1	Gnomon	exon	757288	757463	.	-	.	ID=exon-XM_031977100.1-5;Dbxref=GeneID:116427122%2CGenbank:XM_031977100.1;Parent=rna-XM_031977100.1
NW_022339884.1	Gnomon	exon	757126	757204	.	-	.	ID=exon-XM_031977100.1-6;Dbxref=GeneID:116427122%2CGenbank:XM_031977100.1;Parent=rna-XM_031977100.1
NW_022339884.1	Gnomon	exon	756715	757038	.	-	.	ID=exon-XM_031977100.1-7;Dbxref=GeneID:116427122%2CGenbank:XM_031977100.1;Parent=rna-XM_031977100.1
NW_022339884.1	Gnomon	exon	756122	756624	.	-	.	ID=exon-XM_031977100.1-8;Dbxref=GeneID:116427122%2CGenbank:XM_031977100.1;Parent=rna-XM_031977100.1
NW_022339884.1	Gnomon	exon	755829	756061	.	-	.	ID=exon-XM_031977100.1-9;Dbxref=GeneID:116427122%2CGenbank:XM_031977100.1;Parent=rna-XM_031977100.1
NW_022339884.1	Gnomon	exon	759320	759673	.	-	.	ID=exon-XM_031977100.1-1;Dbxref=GeneID:116427122%2CGenbank:XM_031977100.1;Parent=rna-XM_031977100.1
NW_022339884.1	Gnomon	exon	758475	758766	.	-	.	ID=exon-XM_031977100.1-2;Dbxref=GeneID:116427122%2CGenbank:XM_031977100.1;Parent=rna-XM_031977100.1
NW_022339884.1	Gnomon	mRNA	674292	683673	.	+	.	Name=XM_031977269.1;ID=rna-XM_031977269.1;Dbxref=GeneID:116427204%2CGenbank:XM_031977269.1;Parent=gene-LOC116427204
NW_022339884.1	Gnomon	mRNA	117321	141467	.	-	.	Name=XM_031977123.1;ID=rna-XM_031977123.1;Dbxref=GeneID:116427135%2CGenbank:XM_031977123.1;Parent=gene-LOC116427135
NW_022339884.1	Gnomon	exon	714008	714127	.	+	.	ID=exon-XM_031977095.1-20;Dbxref=GeneID:116427118%2CGenbank:XM_031977095.1;Parent=rna-XM_031977095.1
NW_022339884.1	Gnomon	exon	714202	714359	.	+	.	ID=exon-XM_031977095.1-21;Dbxref=GeneID:116427118%2CGenbank:XM_031977095.1;Parent=rna-XM_031977095.1
NW_022339884.1	Gnomon	exon	714436	714584	.	+	.	ID=exon-XM_031977095.1-22;Dbxref=GeneID:116427118%2CGenbank:XM_031977095.1;Parent=rna-XM_031977095.1
NW_022339884.1	Gnomon	exon	714936	714983	.	+	.	ID=exon-XM_031977095.1-23;Dbxref=GeneID:116427118%2CGenbank:XM_031977095.1;Parent=rna-XM_031977095.1
NW_022339884.1	Gnomon	exon	716717	718165	.	+	.	ID=exon-XM_031977095.1-24;Dbxref=GeneID:116427118%2CGenbank:XM_031977095.1;Parent=rna-XM_031977095.1
NW_022339884.1	Gnomon	exon	718247	718520	.	+	.	ID=exon-XM_031977095.1-25;Dbxref=GeneID:116427118%2CGenbank:XM_031977095.1;Parent=rna-XM_031977095.1
NW_022339884.1	Gnomon	exon	718668	718759	.	+	.	ID=exon-XM_031977095.1-26;Dbxref=GeneID:116427118%2CGenbank:XM_031977095.1;Parent=rna-XM_031977095.1
NW_022339884.1	Gnomon	exon	718829	718940	.	+	.	ID=exon-XM_031977095.1-27;Dbxref=GeneID:116427118%2CGenbank:XM_031977095.1;Parent=rna-XM_031977095.1
NW_022339884.1	Gnomon	exon	719010	719375	.	+	.	ID=exon-XM_031977095.1-28;Dbxref=GeneID:116427118%2CGenbank:XM_031977095.1;Parent=rna-XM_031977095.1
NW_022339884.1	Gnomon	exon	719450	721602	.	+	.	ID=exon-XM_031977095.1-29;Dbxref=GeneID:116427118%2CGenbank:XM_031977095.1;Parent=rna-XM_031977095.1
NW_022339884.1	Gnomon	exon	713699	713938	.	+	.	ID=exon-XM_031977095.1-19;Dbxref=GeneID:116427118%2CGenbank:XM_031977095.1;Parent=rna-XM_031977095.1
NW_022339884.1	Gnomon	exon	710429	710515	.	+	.	ID=exon-XM_031977095.1-10;Dbxref=GeneID:116427118%2CGenbank:XM_031977095.1;Parent=rna-XM_031977095.1
NW_022339884.1	Gnomon	exon	710593	710781	.	+	.	ID=exon-XM_031977095.1-11;Dbxref=GeneID:116427118%2CGenbank:XM_031977095.1;Parent=rna-XM_031977095.1
NW_022339884.1	Gnomon	exon	710892	710977	.	+	.	ID=exon-XM_031977095.1-12;Dbxref=GeneID:116427118%2CGenbank:XM_031977095.1;Parent=rna-XM_031977095.1
NW_022339884.1	Gnomon	exon	711052	711189	.	+	.	ID=exon-XM_031977095.1-13;Dbxref=GeneID:116427118%2CGenbank:XM_031977095.1;Parent=rna-XM_031977095.1
NW_022339884.1	Gnomon	exon	712235	712469	.	+	.	ID=exon-XM_031977095.1-14;Dbxref=GeneID:116427118%2CGenbank:XM_031977095.1;Parent=rna-XM_031977095.1
NW_022339884.1	Gnomon	exon	712541	712749	.	+	.	ID=exon-XM_031977095.1-15;Dbxref=GeneID:116427118%2CGenbank:XM_031977095.1;Parent=rna-XM_031977095.1
NW_022339884.1	Gnomon	exon	712815	713041	.	+	.	ID=exon-XM_031977095.1-16;Dbxref=GeneID:116427118%2CGenbank:XM_031977095.1;Parent=rna-XM_031977095.1
NW_022339884.1	Gnomon	exon	713325	713461	.	+	.	ID=exon-XM_031977095.1-17;Dbxref=GeneID:116427118%2CGenbank:XM_031977095.1;Parent=rna-XM_031977095.1
NW_022339884.1	Gnomon	exon	713529	713643	.	+	.	ID=exon-XM_031977095.1-18;Dbxref=GeneID:116427118%2CGenbank:XM_031977095.1;Parent=rna-XM_031977095.1
NW_022339884.1	Gnomon	exon	651993	653135	.	-	.	ID=exon-XM_031977271.1-6;Dbxref=GeneID:116427205%2CGenbank:XM_031977271.1;Parent=rna-XM_031977271.1
NW_022339884.1	Gnomon	exon	651681	651875	.	-	.	ID=exon-XM_031977271.1-7;Dbxref=GeneID:116427205%2CGenbank:XM_031977271.1;Parent=rna-XM_031977271.1
NW_022339884.1	Gnomon	exon	653915	653976	.	-	.	ID=exon-XM_031977271.1-4;Dbxref=GeneID:116427205%2CGenbank:XM_031977271.1;Parent=rna-XM_031977271.1
NW_022339884.1	Gnomon	exon	653687	653823	.	-	.	ID=exon-XM_031977271.1-5;Dbxref=GeneID:116427205%2CGenbank:XM_031977271.1;Parent=rna-XM_031977271.1
NW_022339884.1	Gnomon	exon	654250	654571	.	-	.	ID=exon-XM_031977271.1-2;Dbxref=GeneID:116427205%2CGenbank:XM_031977271.1;Parent=rna-XM_031977271.1
NW_022339884.1	Gnomon	exon	654045	654172	.	-	.	ID=exon-XM_031977271.1-3;Dbxref=GeneID:116427205%2CGenbank:XM_031977271.1;Parent=rna-XM_031977271.1
NW_022339884.1	Gnomon	exon	655061	655317	.	-	.	ID=exon-XM_031977271.1-1;Dbxref=GeneID:116427205%2CGenbank:XM_031977271.1;Parent=rna-XM_031977271.1
NW_022339884.1	Gnomon	exon	650639	650888	.	-	.	ID=exon-XM_031977271.1-8;Dbxref=GeneID:116427205%2CGenbank:XM_031977271.1;Parent=rna-XM_031977271.1
NW_022339884.1	Gnomon	exon	649835	650560	.	-	.	ID=exon-XM_031977271.1-9;Dbxref=GeneID:116427205%2CGenbank:XM_031977271.1;Parent=rna-XM_031977271.1
NW_022339884.1	Gnomon	exon	529381	529716	.	-	.	ID=exon-XM_031977300.1-9;Dbxref=GeneID:116427217%2CGenbank:XM_031977300.1;Parent=rna-XM_031977300.1
NW_022339884.1	Gnomon	exon	530881	530969	.	-	.	ID=exon-XM_031977300.1-5;Dbxref=GeneID:116427217%2CGenbank:XM_031977300.1;Parent=rna-XM_031977300.1
NW_022339884.1	Gnomon	exon	530406	530504	.	-	.	ID=exon-XM_031977300.1-6;Dbxref=GeneID:116427217%2CGenbank:XM_031977300.1;Parent=rna-XM_031977300.1
NW_022339884.1	Gnomon	exon	530092	530331	.	-	.	ID=exon-XM_031977300.1-7;Dbxref=GeneID:116427217%2CGenbank:XM_031977300.1;Parent=rna-XM_031977300.1
NW_022339884.1	Gnomon	exon	529790	529975	.	-	.	ID=exon-XM_031977300.1-8;Dbxref=GeneID:116427217%2CGenbank:XM_031977300.1;Parent=rna-XM_031977300.1
NW_022339884.1	Gnomon	exon	532082	532168	.	-	.	ID=exon-XM_031977300.1-1;Dbxref=GeneID:116427217%2CGenbank:XM_031977300.1;Parent=rna-XM_031977300.1
NW_022339884.1	Gnomon	exon	531644	531992	.	-	.	ID=exon-XM_031977300.1-2;Dbxref=GeneID:116427217%2CGenbank:XM_031977300.1;Parent=rna-XM_031977300.1
NW_022339884.1	Gnomon	exon	531461	531515	.	-	.	ID=exon-XM_031977300.1-3;Dbxref=GeneID:116427217%2CGenbank:XM_031977300.1;Parent=rna-XM_031977300.1
NW_022339884.1	Gnomon	exon	531153	531357	.	-	.	ID=exon-XM_031977300.1-4;Dbxref=GeneID:116427217%2CGenbank:XM_031977300.1;Parent=rna-XM_031977300.1
NW_022339884.1	Gnomon	mRNA	126981	128039	.	+	.	Name=XM_031977128.1;ID=rna-XM_031977128.1;Dbxref=GeneID:116427137%2CGenbank:XM_031977128.1;Parent=gene-LOC116427137
NW_022339884.1	Gnomon	exon	883224	883539	.	-	.	ID=exon-XM_031977194.1-4;Dbxref=GeneID:116427176%2CGenbank:XM_031977194.1;Parent=rna-XM_031977194.1
NW_022339884.1	Gnomon	exon	881544	883139	.	-	.	ID=exon-XM_031977194.1-5;Dbxref=GeneID:116427176%2CGenbank:XM_031977194.1;Parent=rna-XM_031977194.1
NW_022339884.1	Gnomon	exon	890471	890600	.	-	.	ID=exon-XM_031977194.1-1;Dbxref=GeneID:116427176%2CGenbank:XM_031977194.1;Parent=rna-XM_031977194.1
NW_022339884.1	Gnomon	exon	884687	884758	.	-	.	ID=exon-XM_031977194.1-2;Dbxref=GeneID:116427176%2CGenbank:XM_031977194.1;Parent=rna-XM_031977194.1
NW_022339884.1	Gnomon	exon	883609	884608	.	-	.	ID=exon-XM_031977194.1-3;Dbxref=GeneID:116427176%2CGenbank:XM_031977194.1;Parent=rna-XM_031977194.1
NW_022339884.1	Gnomon	mRNA	159683	167030	.	+	.	Name=XM_031977222.1;ID=rna-XM_031977222.1;Dbxref=GeneID:116427186%2CGenbank:XM_031977222.1;Parent=gene-LOC116427186
NW_022339884.1	Gnomon	exon	135742	135898	.	-	.	ID=exon-XM_031977124.1-3;Dbxref=GeneID:116427135%2CGenbank:XM_031977124.1;Parent=rna-XM_031977124.1
NW_022339884.1	Gnomon	exon	135461	135670	.	-	.	ID=exon-XM_031977124.1-4;Dbxref=GeneID:116427135%2CGenbank:XM_031977124.1;Parent=rna-XM_031977124.1
NW_022339884.1	Gnomon	exon	140736	141161	.	-	.	ID=exon-XM_031977124.1-1;Dbxref=GeneID:116427135%2CGenbank:XM_031977124.1;Parent=rna-XM_031977124.1
NW_022339884.1	Gnomon	exon	137836	137949	.	-	.	ID=exon-XM_031977124.1-2;Dbxref=GeneID:116427135%2CGenbank:XM_031977124.1;Parent=rna-XM_031977124.1
NW_022339884.1	Gnomon	exon	133246	133416	.	-	.	ID=exon-XM_031977124.1-7;Dbxref=GeneID:116427135%2CGenbank:XM_031977124.1;Parent=rna-XM_031977124.1
NW_022339884.1	Gnomon	exon	133023	133171	.	-	.	ID=exon-XM_031977124.1-8;Dbxref=GeneID:116427135%2CGenbank:XM_031977124.1;Parent=rna-XM_031977124.1
NW_022339884.1	Gnomon	exon	134592	134872	.	-	.	ID=exon-XM_031977124.1-5;Dbxref=GeneID:116427135%2CGenbank:XM_031977124.1;Parent=rna-XM_031977124.1
NW_022339884.1	Gnomon	exon	134405	134503	.	-	.	ID=exon-XM_031977124.1-6;Dbxref=GeneID:116427135%2CGenbank:XM_031977124.1;Parent=rna-XM_031977124.1
NW_022339884.1	Gnomon	exon	132722	132944	.	-	.	ID=exon-XM_031977124.1-9;Dbxref=GeneID:116427135%2CGenbank:XM_031977124.1;Parent=rna-XM_031977124.1
NW_022339884.1	Gnomon	CDS	812541	812708	.	-	0	Name=XP_031833138.1;ID=cds-XP_031833138.1;Dbxref=GeneID:116427207%2CGenbank:XP_031833138.1;Parent=rna-XM_031977278.1
NW_022339884.1	Gnomon	CDS	810462	810656	.	-	0	Name=XP_031833138.1;ID=cds-XP_031833138.1;Dbxref=GeneID:116427207%2CGenbank:XP_031833138.1;Parent=rna-XM_031977278.1
NW_022339884.1	Gnomon	CDS	808541	808832	.	-	0	Name=XP_031833138.1;ID=cds-XP_031833138.1;Dbxref=GeneID:116427207%2CGenbank:XP_031833138.1;Parent=rna-XM_031977278.1
NW_022339884.1	Gnomon	CDS	806296	806689	.	-	0	Name=XP_031833138.1;ID=cds-XP_031833138.1;Dbxref=GeneID:116427207%2CGenbank:XP_031833138.1;Parent=rna-XM_031977278.1
NW_022339884.1	Gnomon	CDS	805896	806202	.	-	0	Name=XP_031833138.1;ID=cds-XP_031833138.1;Dbxref=GeneID:116427207%2CGenbank:XP_031833138.1;Parent=rna-XM_031977278.1
NW_022339884.1	Gnomon	mRNA	284039	288815	.	+	.	Name=XM_031977129.1;ID=rna-XM_031977129.1;Dbxref=GeneID:116427138%2CGenbank:XM_031977129.1;Parent=gene-LOC116427138
NW_022339884.1	Gnomon	exon	295669	295803	.	+	.	ID=exon-XM_031977242.1-10;Dbxref=GeneID:116427197%2CGenbank:XM_031977242.1;Parent=rna-XM_031977242.1
NW_022339884.1	Gnomon	mRNA	159683	167030	.	+	.	Name=XM_031977223.1;ID=rna-XM_031977223.1;Dbxref=GeneID:116427186%2CGenbank:XM_031977223.1;Parent=gene-LOC116427186
NW_022339884.1	Gnomon	CDS	812541	812708	.	-	0	Name=XP_031833139.1;ID=cds-XP_031833139.1;Dbxref=GeneID:116427207%2CGenbank:XP_031833139.1;Parent=rna-XM_031977279.1
NW_022339884.1	Gnomon	CDS	810462	810656	.	-	0	Name=XP_031833139.1;ID=cds-XP_031833139.1;Dbxref=GeneID:116427207%2CGenbank:XP_031833139.1;Parent=rna-XM_031977279.1
NW_022339884.1	Gnomon	CDS	808541	808832	.	-	0	Name=XP_031833139.1;ID=cds-XP_031833139.1;Dbxref=GeneID:116427207%2CGenbank:XP_031833139.1;Parent=rna-XM_031977279.1
NW_022339884.1	Gnomon	CDS	806296	806689	.	-	0	Name=XP_031833139.1;ID=cds-XP_031833139.1;Dbxref=GeneID:116427207%2CGenbank:XP_031833139.1;Parent=rna-XM_031977279.1
NW_022339884.1	Gnomon	CDS	805896	806202	.	-	0	Name=XP_031833139.1;ID=cds-XP_031833139.1;Dbxref=GeneID:116427207%2CGenbank:XP_031833139.1;Parent=rna-XM_031977279.1
NW_022339884.1	Gnomon	mRNA	116652	142941	.	-	.	Name=XM_031977126.1;ID=rna-XM_031977126.1;Dbxref=GeneID:116427135%2CGenbank:XM_031977126.1;Parent=gene-LOC116427135
NW_022339884.1	Gnomon	exon	823517	823632	.	-	.	ID=exon-XM_031977272.1-7;Dbxref=GeneID:116427206%2CGenbank:XM_031977272.1;Parent=rna-XM_031977272.1
NW_022339884.1	Gnomon	exon	823251	823439	.	-	.	ID=exon-XM_031977272.1-8;Dbxref=GeneID:116427206%2CGenbank:XM_031977272.1;Parent=rna-XM_031977272.1
NW_022339884.1	Gnomon	exon	822849	823184	.	-	.	ID=exon-XM_031977272.1-9;Dbxref=GeneID:116427206%2CGenbank:XM_031977272.1;Parent=rna-XM_031977272.1
NW_022339884.1	Gnomon	exon	825301	825499	.	-	.	ID=exon-XM_031977272.1-3;Dbxref=GeneID:116427206%2CGenbank:XM_031977272.1;Parent=rna-XM_031977272.1
NW_022339884.1	Gnomon	exon	824413	825228	.	-	.	ID=exon-XM_031977272.1-4;Dbxref=GeneID:116427206%2CGenbank:XM_031977272.1;Parent=rna-XM_031977272.1
NW_022339884.1	Gnomon	exon	823960	824351	.	-	.	ID=exon-XM_031977272.1-5;Dbxref=GeneID:116427206%2CGenbank:XM_031977272.1;Parent=rna-XM_031977272.1
NW_022339884.1	Gnomon	exon	823706	823883	.	-	.	ID=exon-XM_031977272.1-6;Dbxref=GeneID:116427206%2CGenbank:XM_031977272.1;Parent=rna-XM_031977272.1
NW_022339884.1	Gnomon	exon	827708	828425	.	-	.	ID=exon-XM_031977272.1-1;Dbxref=GeneID:116427206%2CGenbank:XM_031977272.1;Parent=rna-XM_031977272.1
NW_022339884.1	Gnomon	exon	825784	826078	.	-	.	ID=exon-XM_031977272.1-2;Dbxref=GeneID:116427206%2CGenbank:XM_031977272.1;Parent=rna-XM_031977272.1
NW_022339884.1	Gnomon	exon	159683	160128	.	+	.	ID=exon-XM_031977222.1-1;Dbxref=GeneID:116427186%2CGenbank:XM_031977222.1;Parent=rna-XM_031977222.1
NW_022339884.1	Gnomon	exon	161400	161558	.	+	.	ID=exon-XM_031977222.1-6;Dbxref=GeneID:116427186%2CGenbank:XM_031977222.1;Parent=rna-XM_031977222.1
NW_022339884.1	Gnomon	exon	165777	165922	.	+	.	ID=exon-XM_031977222.1-7;Dbxref=GeneID:116427186%2CGenbank:XM_031977222.1;Parent=rna-XM_031977222.1
NW_022339884.1	Gnomon	exon	166855	167030	.	+	.	ID=exon-XM_031977222.1-8;Dbxref=GeneID:116427186%2CGenbank:XM_031977222.1;Parent=rna-XM_031977222.1
NW_022339884.1	Gnomon	exon	160217	160427	.	+	.	ID=exon-XM_031977222.1-2;Dbxref=GeneID:116427186%2CGenbank:XM_031977222.1;Parent=rna-XM_031977222.1
NW_022339884.1	Gnomon	exon	160492	160670	.	+	.	ID=exon-XM_031977222.1-3;Dbxref=GeneID:116427186%2CGenbank:XM_031977222.1;Parent=rna-XM_031977222.1
NW_022339884.1	Gnomon	exon	160961	161113	.	+	.	ID=exon-XM_031977222.1-4;Dbxref=GeneID:116427186%2CGenbank:XM_031977222.1;Parent=rna-XM_031977222.1
NW_022339884.1	Gnomon	exon	161172	161321	.	+	.	ID=exon-XM_031977222.1-5;Dbxref=GeneID:116427186%2CGenbank:XM_031977222.1;Parent=rna-XM_031977222.1
NW_022339884.1	Gnomon	exon	222993	223225	.	+	.	ID=exon-XM_031977207.1-10;Dbxref=GeneID:116427181%2CGenbank:XM_031977207.1;Parent=rna-XM_031977207.1
NW_022339884.1	Gnomon	exon	223318	223747	.	+	.	ID=exon-XM_031977207.1-11;Dbxref=GeneID:116427181%2CGenbank:XM_031977207.1;Parent=rna-XM_031977207.1
NW_022339884.1	Gnomon	exon	913753	914004	.	-	.	ID=exon-XM_031977143.1-15;Dbxref=GeneID:116427149%2CGenbank:XM_031977143.1;Parent=rna-XM_031977143.1
NW_022339884.1	Gnomon	exon	915059	915226	.	-	.	ID=exon-XM_031977143.1-10;Dbxref=GeneID:116427149%2CGenbank:XM_031977143.1;Parent=rna-XM_031977143.1
NW_022339884.1	Gnomon	exon	914852	914983	.	-	.	ID=exon-XM_031977143.1-11;Dbxref=GeneID:116427149%2CGenbank:XM_031977143.1;Parent=rna-XM_031977143.1
NW_022339884.1	Gnomon	exon	914648	914775	.	-	.	ID=exon-XM_031977143.1-12;Dbxref=GeneID:116427149%2CGenbank:XM_031977143.1;Parent=rna-XM_031977143.1
NW_022339884.1	Gnomon	exon	914370	914493	.	-	.	ID=exon-XM_031977143.1-13;Dbxref=GeneID:116427149%2CGenbank:XM_031977143.1;Parent=rna-XM_031977143.1
NW_022339884.1	Gnomon	exon	914113	914290	.	-	.	ID=exon-XM_031977143.1-14;Dbxref=GeneID:116427149%2CGenbank:XM_031977143.1;Parent=rna-XM_031977143.1
NW_022339884.1	Gnomon	exon	598637	599677	.	+	.	ID=exon-XM_031977147.1-1;Dbxref=GeneID:116427152%2CGenbank:XM_031977147.1;Parent=rna-XM_031977147.1
NW_022339884.1	Gnomon	exon	474511	475381	.	-	.	ID=exon-XM_031977171.1-1;Dbxref=GeneID:116427161%2CGenbank:XM_031977171.1;Parent=rna-XM_031977171.1
NW_022339884.1	Gnomon	exon	474340	474422	.	-	.	ID=exon-XM_031977171.1-2;Dbxref=GeneID:116427161%2CGenbank:XM_031977171.1;Parent=rna-XM_031977171.1
NW_022339884.1	Gnomon	exon	474097	474242	.	-	.	ID=exon-XM_031977171.1-3;Dbxref=GeneID:116427161%2CGenbank:XM_031977171.1;Parent=rna-XM_031977171.1
NW_022339884.1	Gnomon	exon	472184	472482	.	-	.	ID=exon-XM_031977171.1-4;Dbxref=GeneID:116427161%2CGenbank:XM_031977171.1;Parent=rna-XM_031977171.1
NW_022339884.1	Gnomon	exon	469306	469545	.	-	.	ID=exon-XM_031977171.1-5;Dbxref=GeneID:116427161%2CGenbank:XM_031977171.1;Parent=rna-XM_031977171.1
NW_022339884.1	Gnomon	exon	468200	468595	.	-	.	ID=exon-XM_031977171.1-6;Dbxref=GeneID:116427161%2CGenbank:XM_031977171.1;Parent=rna-XM_031977171.1
NW_022339884.1	Gnomon	exon	466558	467837	.	-	.	ID=exon-XM_031977171.1-7;Dbxref=GeneID:116427161%2CGenbank:XM_031977171.1;Parent=rna-XM_031977171.1
NW_022339884.1	Gnomon	CDS	142019	142030	.	-	0	Name=XP_031832980.1;ID=cds-XP_031832980.1;Dbxref=GeneID:116427135%2CGenbank:XP_031832980.1;Parent=rna-XM_031977120.1
NW_022339884.1	Gnomon	CDS	137836	137949	.	-	0	Name=XP_031832980.1;ID=cds-XP_031832980.1;Dbxref=GeneID:116427135%2CGenbank:XP_031832980.1;Parent=rna-XM_031977120.1
NW_022339884.1	Gnomon	CDS	135742	135898	.	-	0	Name=XP_031832980.1;ID=cds-XP_031832980.1;Dbxref=GeneID:116427135%2CGenbank:XP_031832980.1;Parent=rna-XM_031977120.1
NW_022339884.1	Gnomon	CDS	135461	135670	.	-	0	Name=XP_031832980.1;ID=cds-XP_031832980.1;Dbxref=GeneID:116427135%2CGenbank:XP_031832980.1;Parent=rna-XM_031977120.1
NW_022339884.1	Gnomon	CDS	134592	134872	.	-	0	Name=XP_031832980.1;ID=cds-XP_031832980.1;Dbxref=GeneID:116427135%2CGenbank:XP_031832980.1;Parent=rna-XM_031977120.1
NW_022339884.1	Gnomon	CDS	134405	134503	.	-	0	Name=XP_031832980.1;ID=cds-XP_031832980.1;Dbxref=GeneID:116427135%2CGenbank:XP_031832980.1;Parent=rna-XM_031977120.1
NW_022339884.1	Gnomon	CDS	133246	133416	.	-	0	Name=XP_031832980.1;ID=cds-XP_031832980.1;Dbxref=GeneID:116427135%2CGenbank:XP_031832980.1;Parent=rna-XM_031977120.1
NW_022339884.1	Gnomon	CDS	133023	133171	.	-	0	Name=XP_031832980.1;ID=cds-XP_031832980.1;Dbxref=GeneID:116427135%2CGenbank:XP_031832980.1;Parent=rna-XM_031977120.1
NW_022339884.1	Gnomon	CDS	132722	132944	.	-	0	Name=XP_031832980.1;ID=cds-XP_031832980.1;Dbxref=GeneID:116427135%2CGenbank:XP_031832980.1;Parent=rna-XM_031977120.1
NW_022339884.1	Gnomon	CDS	132201	132660	.	-	0	Name=XP_031832980.1;ID=cds-XP_031832980.1;Dbxref=GeneID:116427135%2CGenbank:XP_031832980.1;Parent=rna-XM_031977120.1
NW_022339884.1	Gnomon	CDS	131987	132133	.	-	0	Name=XP_031832980.1;ID=cds-XP_031832980.1;Dbxref=GeneID:116427135%2CGenbank:XP_031832980.1;Parent=rna-XM_031977120.1
NW_022339884.1	Gnomon	CDS	117567	118249	.	-	0	Name=XP_031832980.1;ID=cds-XP_031832980.1;Dbxref=GeneID:116427135%2CGenbank:XP_031832980.1;Parent=rna-XM_031977120.1
NW_022339884.1	Gnomon	exon	842554	843020	.	-	.	ID=exon-XM_031977082.1-2;Dbxref=GeneID:116427115%2CGenbank:XM_031977082.1;Parent=rna-XM_031977082.1
NW_022339884.1	Gnomon	exon	840718	842408	.	-	.	ID=exon-XM_031977082.1-3;Dbxref=GeneID:116427115%2CGenbank:XM_031977082.1;Parent=rna-XM_031977082.1
NW_022339884.1	Gnomon	exon	838635	839026	.	-	.	ID=exon-XM_031977082.1-4;Dbxref=GeneID:116427115%2CGenbank:XM_031977082.1;Parent=rna-XM_031977082.1
NW_022339884.1	Gnomon	exon	832892	838522	.	-	.	ID=exon-XM_031977082.1-5;Dbxref=GeneID:116427115%2CGenbank:XM_031977082.1;Parent=rna-XM_031977082.1
NW_022339884.1	Gnomon	exon	848343	848619	.	-	.	ID=exon-XM_031977082.1-1;Dbxref=GeneID:116427115%2CGenbank:XM_031977082.1;Parent=rna-XM_031977082.1
NW_022339884.1	Gnomon	mRNA	143016	148858	.	-	.	Name=XM_031977226.1;ID=rna-XM_031977226.1;Dbxref=GeneID:116427188%2CGenbank:XM_031977226.1;Parent=gene-LOC116427188
NW_022339884.1	Gnomon	exon	672552	672718	.	+	.	ID=exon-XM_031977261.1-12;Dbxref=GeneID:116427202%2CGenbank:XM_031977261.1;Parent=rna-XM_031977261.1
NW_022339884.1	Gnomon	exon	672805	673017	.	+	.	ID=exon-XM_031977261.1-13;Dbxref=GeneID:116427202%2CGenbank:XM_031977261.1;Parent=rna-XM_031977261.1
NW_022339884.1	Gnomon	exon	673370	673546	.	+	.	ID=exon-XM_031977261.1-14;Dbxref=GeneID:116427202%2CGenbank:XM_031977261.1;Parent=rna-XM_031977261.1
NW_022339884.1	Gnomon	exon	671870	672196	.	+	.	ID=exon-XM_031977261.1-10;Dbxref=GeneID:116427202%2CGenbank:XM_031977261.1;Parent=rna-XM_031977261.1
NW_022339884.1	Gnomon	exon	672281	672453	.	+	.	ID=exon-XM_031977261.1-11;Dbxref=GeneID:116427202%2CGenbank:XM_031977261.1;Parent=rna-XM_031977261.1
NW_022339884.1	Gnomon	CDS	137836	137949	.	-	0	Name=XP_031832981.1;ID=cds-XP_031832981.1;Dbxref=GeneID:116427135%2CGenbank:XP_031832981.1;Parent=rna-XM_031977121.1
NW_022339884.1	Gnomon	CDS	135742	135898	.	-	0	Name=XP_031832981.1;ID=cds-XP_031832981.1;Dbxref=GeneID:116427135%2CGenbank:XP_031832981.1;Parent=rna-XM_031977121.1
NW_022339884.1	Gnomon	CDS	135461	135670	.	-	0	Name=XP_031832981.1;ID=cds-XP_031832981.1;Dbxref=GeneID:116427135%2CGenbank:XP_031832981.1;Parent=rna-XM_031977121.1
NW_022339884.1	Gnomon	CDS	134592	134872	.	-	0	Name=XP_031832981.1;ID=cds-XP_031832981.1;Dbxref=GeneID:116427135%2CGenbank:XP_031832981.1;Parent=rna-XM_031977121.1
NW_022339884.1	Gnomon	CDS	134405	134503	.	-	0	Name=XP_031832981.1;ID=cds-XP_031832981.1;Dbxref=GeneID:116427135%2CGenbank:XP_031832981.1;Parent=rna-XM_031977121.1
NW_022339884.1	Gnomon	CDS	133246	133416	.	-	0	Name=XP_031832981.1;ID=cds-XP_031832981.1;Dbxref=GeneID:116427135%2CGenbank:XP_031832981.1;Parent=rna-XM_031977121.1
NW_022339884.1	Gnomon	CDS	133023	133171	.	-	0	Name=XP_031832981.1;ID=cds-XP_031832981.1;Dbxref=GeneID:116427135%2CGenbank:XP_031832981.1;Parent=rna-XM_031977121.1
NW_022339884.1	Gnomon	CDS	132722	132944	.	-	0	Name=XP_031832981.1;ID=cds-XP_031832981.1;Dbxref=GeneID:116427135%2CGenbank:XP_031832981.1;Parent=rna-XM_031977121.1
NW_022339884.1	Gnomon	CDS	132201	132660	.	-	0	Name=XP_031832981.1;ID=cds-XP_031832981.1;Dbxref=GeneID:116427135%2CGenbank:XP_031832981.1;Parent=rna-XM_031977121.1
NW_022339884.1	Gnomon	CDS	131987	132133	.	-	0	Name=XP_031832981.1;ID=cds-XP_031832981.1;Dbxref=GeneID:116427135%2CGenbank:XP_031832981.1;Parent=rna-XM_031977121.1
NW_022339884.1	Gnomon	CDS	117567	118249	.	-	0	Name=XP_031832981.1;ID=cds-XP_031832981.1;Dbxref=GeneID:116427135%2CGenbank:XP_031832981.1;Parent=rna-XM_031977121.1
NW_022339884.1	Gnomon	exon	545187	545324	.	-	.	ID=exon-XM_031977296.1-3;Dbxref=GeneID:116427214%2CGenbank:XM_031977296.1;Parent=rna-XM_031977296.1
NW_022339884.1	Gnomon	exon	544942	545107	.	-	.	ID=exon-XM_031977296.1-4;Dbxref=GeneID:116427214%2CGenbank:XM_031977296.1;Parent=rna-XM_031977296.1
NW_022339884.1	Gnomon	exon	545643	545782	.	-	.	ID=exon-XM_031977296.1-1;Dbxref=GeneID:116427214%2CGenbank:XM_031977296.1;Parent=rna-XM_031977296.1
NW_022339884.1	Gnomon	exon	545451	545570	.	-	.	ID=exon-XM_031977296.1-2;Dbxref=GeneID:116427214%2CGenbank:XM_031977296.1;Parent=rna-XM_031977296.1
NW_022339884.1	Gnomon	exon	544543	544861	.	-	.	ID=exon-XM_031977296.1-5;Dbxref=GeneID:116427214%2CGenbank:XM_031977296.1;Parent=rna-XM_031977296.1
NW_022339884.1	Gnomon	exon	544036	544465	.	-	.	ID=exon-XM_031977296.1-6;Dbxref=GeneID:116427214%2CGenbank:XM_031977296.1;Parent=rna-XM_031977296.1
NW_022339884.1	Gnomon	mRNA	170780	173675	.	-	.	Name=XM_031977227.1;ID=rna-XM_031977227.1;Dbxref=GeneID:116427189%2CGenbank:XM_031977227.1;Parent=gene-LOC116427189
NW_022339884.1	Gnomon	mRNA	573149	577950	.	-	.	Name=XM_031977071.1;ID=rna-XM_031977071.1;Dbxref=GeneID:116427111%2CGenbank:XM_031977071.1;Parent=gene-LOC116427111
NW_022339884.1	Gnomon	exon	755829	756061	.	-	.	ID=exon-XM_031977101.1-8;Dbxref=GeneID:116427122%2CGenbank:XM_031977101.1;Parent=rna-XM_031977101.1
NW_022339884.1	Gnomon	exon	754855	755758	.	-	.	ID=exon-XM_031977101.1-9;Dbxref=GeneID:116427122%2CGenbank:XM_031977101.1;Parent=rna-XM_031977101.1
NW_022339884.1	Gnomon	exon	756715	757038	.	-	.	ID=exon-XM_031977101.1-6;Dbxref=GeneID:116427122%2CGenbank:XM_031977101.1;Parent=rna-XM_031977101.1
NW_022339884.1	Gnomon	exon	756122	756624	.	-	.	ID=exon-XM_031977101.1-7;Dbxref=GeneID:116427122%2CGenbank:XM_031977101.1;Parent=rna-XM_031977101.1
NW_022339884.1	Gnomon	exon	757288	757463	.	-	.	ID=exon-XM_031977101.1-4;Dbxref=GeneID:116427122%2CGenbank:XM_031977101.1;Parent=rna-XM_031977101.1
NW_022339884.1	Gnomon	exon	757126	757204	.	-	.	ID=exon-XM_031977101.1-5;Dbxref=GeneID:116427122%2CGenbank:XM_031977101.1;Parent=rna-XM_031977101.1
NW_022339884.1	Gnomon	exon	758191	758394	.	-	.	ID=exon-XM_031977101.1-2;Dbxref=GeneID:116427122%2CGenbank:XM_031977101.1;Parent=rna-XM_031977101.1
NW_022339884.1	Gnomon	exon	757551	758108	.	-	.	ID=exon-XM_031977101.1-3;Dbxref=GeneID:116427122%2CGenbank:XM_031977101.1;Parent=rna-XM_031977101.1
NW_022339884.1	Gnomon	exon	759320	759673	.	-	.	ID=exon-XM_031977101.1-1;Dbxref=GeneID:116427122%2CGenbank:XM_031977101.1;Parent=rna-XM_031977101.1
NW_022339884.1	Gnomon	CDS	137836	137949	.	-	0	Name=XP_031832982.1;ID=cds-XP_031832982.1;Dbxref=GeneID:116427135%2CGenbank:XP_031832982.1;Parent=rna-XM_031977122.1
NW_022339884.1	Gnomon	CDS	135742	135898	.	-	0	Name=XP_031832982.1;ID=cds-XP_031832982.1;Dbxref=GeneID:116427135%2CGenbank:XP_031832982.1;Parent=rna-XM_031977122.1
NW_022339884.1	Gnomon	CDS	135461	135670	.	-	0	Name=XP_031832982.1;ID=cds-XP_031832982.1;Dbxref=GeneID:116427135%2CGenbank:XP_031832982.1;Parent=rna-XM_031977122.1
NW_022339884.1	Gnomon	CDS	134592	134872	.	-	0	Name=XP_031832982.1;ID=cds-XP_031832982.1;Dbxref=GeneID:116427135%2CGenbank:XP_031832982.1;Parent=rna-XM_031977122.1
NW_022339884.1	Gnomon	CDS	134405	134503	.	-	0	Name=XP_031832982.1;ID=cds-XP_031832982.1;Dbxref=GeneID:116427135%2CGenbank:XP_031832982.1;Parent=rna-XM_031977122.1
NW_022339884.1	Gnomon	CDS	133246	133416	.	-	0	Name=XP_031832982.1;ID=cds-XP_031832982.1;Dbxref=GeneID:116427135%2CGenbank:XP_031832982.1;Parent=rna-XM_031977122.1
NW_022339884.1	Gnomon	CDS	133023	133171	.	-	0	Name=XP_031832982.1;ID=cds-XP_031832982.1;Dbxref=GeneID:116427135%2CGenbank:XP_031832982.1;Parent=rna-XM_031977122.1
NW_022339884.1	Gnomon	CDS	132722	132944	.	-	0	Name=XP_031832982.1;ID=cds-XP_031832982.1;Dbxref=GeneID:116427135%2CGenbank:XP_031832982.1;Parent=rna-XM_031977122.1
NW_022339884.1	Gnomon	CDS	132201	132660	.	-	0	Name=XP_031832982.1;ID=cds-XP_031832982.1;Dbxref=GeneID:116427135%2CGenbank:XP_031832982.1;Parent=rna-XM_031977122.1
NW_022339884.1	Gnomon	CDS	131987	132133	.	-	0	Name=XP_031832982.1;ID=cds-XP_031832982.1;Dbxref=GeneID:116427135%2CGenbank:XP_031832982.1;Parent=rna-XM_031977122.1
NW_022339884.1	Gnomon	CDS	117567	118249	.	-	0	Name=XP_031832982.1;ID=cds-XP_031832982.1;Dbxref=GeneID:116427135%2CGenbank:XP_031832982.1;Parent=rna-XM_031977122.1
NW_022339884.1	Gnomon	exon	880753	881053	.	-	.	ID=exon-XM_031977196.1-1;Dbxref=GeneID:116427178%2CGenbank:XM_031977196.1;Parent=rna-XM_031977196.1
NW_022339884.1	Gnomon	exon	878396	878558	.	-	.	ID=exon-XM_031977196.1-2;Dbxref=GeneID:116427178%2CGenbank:XM_031977196.1;Parent=rna-XM_031977196.1
NW_022339884.1	Gnomon	exon	877700	878245	.	-	.	ID=exon-XM_031977196.1-3;Dbxref=GeneID:116427178%2CGenbank:XM_031977196.1;Parent=rna-XM_031977196.1
NW_022339884.1	Gnomon	exon	877299	877582	.	-	.	ID=exon-XM_031977196.1-4;Dbxref=GeneID:116427178%2CGenbank:XM_031977196.1;Parent=rna-XM_031977196.1
NW_022339884.1	Gnomon	exon	870147	873057	.	-	.	ID=exon-XM_031977196.1-5;Dbxref=GeneID:116427178%2CGenbank:XM_031977196.1;Parent=rna-XM_031977196.1
NW_022339884.1	Gnomon	exon	142616	142771	.	-	.	ID=exon-XM_031977125.1-1;Dbxref=GeneID:116427135%2CGenbank:XM_031977125.1;Parent=rna-XM_031977125.1
NW_022339884.1	Gnomon	exon	142019	142555	.	-	.	ID=exon-XM_031977125.1-2;Dbxref=GeneID:116427135%2CGenbank:XM_031977125.1;Parent=rna-XM_031977125.1
NW_022339884.1	Gnomon	exon	137836	137949	.	-	.	ID=exon-XM_031977125.1-3;Dbxref=GeneID:116427135%2CGenbank:XM_031977125.1;Parent=rna-XM_031977125.1
NW_022339884.1	Gnomon	exon	135742	135898	.	-	.	ID=exon-XM_031977125.1-4;Dbxref=GeneID:116427135%2CGenbank:XM_031977125.1;Parent=rna-XM_031977125.1
NW_022339884.1	Gnomon	exon	135461	135670	.	-	.	ID=exon-XM_031977125.1-5;Dbxref=GeneID:116427135%2CGenbank:XM_031977125.1;Parent=rna-XM_031977125.1
NW_022339884.1	Gnomon	exon	134592	134872	.	-	.	ID=exon-XM_031977125.1-6;Dbxref=GeneID:116427135%2CGenbank:XM_031977125.1;Parent=rna-XM_031977125.1
NW_022339884.1	Gnomon	exon	134405	134503	.	-	.	ID=exon-XM_031977125.1-7;Dbxref=GeneID:116427135%2CGenbank:XM_031977125.1;Parent=rna-XM_031977125.1
NW_022339884.1	Gnomon	exon	133246	133416	.	-	.	ID=exon-XM_031977125.1-8;Dbxref=GeneID:116427135%2CGenbank:XM_031977125.1;Parent=rna-XM_031977125.1
NW_022339884.1	Gnomon	exon	133023	133171	.	-	.	ID=exon-XM_031977125.1-9;Dbxref=GeneID:116427135%2CGenbank:XM_031977125.1;Parent=rna-XM_031977125.1
NW_022339884.1	Gnomon	mRNA	176805	184141	.	+	.	Name=XM_031977228.1;ID=rna-XM_031977228.1;Dbxref=GeneID:116427190%2CGenbank:XM_031977228.1;Parent=gene-LOC116427190
NW_022339884.1	Gnomon	mRNA	167482	170187	.	+	.	Name=XM_031977224.1;ID=rna-XM_031977224.1;Dbxref=GeneID:116427187%2CGenbank:XM_031977224.1;Parent=gene-LOC116427187
NW_022339884.1	Gnomon	CDS	137836	137949	.	-	0	Name=XP_031832983.1;ID=cds-XP_031832983.1;Dbxref=GeneID:116427135%2CGenbank:XP_031832983.1;Parent=rna-XM_031977123.1
NW_022339884.1	Gnomon	CDS	135742	135898	.	-	0	Name=XP_031832983.1;ID=cds-XP_031832983.1;Dbxref=GeneID:116427135%2CGenbank:XP_031832983.1;Parent=rna-XM_031977123.1
NW_022339884.1	Gnomon	CDS	135461	135670	.	-	0	Name=XP_031832983.1;ID=cds-XP_031832983.1;Dbxref=GeneID:116427135%2CGenbank:XP_031832983.1;Parent=rna-XM_031977123.1
NW_022339884.1	Gnomon	CDS	134592	134872	.	-	0	Name=XP_031832983.1;ID=cds-XP_031832983.1;Dbxref=GeneID:116427135%2CGenbank:XP_031832983.1;Parent=rna-XM_031977123.1
NW_022339884.1	Gnomon	CDS	134405	134503	.	-	0	Name=XP_031832983.1;ID=cds-XP_031832983.1;Dbxref=GeneID:116427135%2CGenbank:XP_031832983.1;Parent=rna-XM_031977123.1
NW_022339884.1	Gnomon	CDS	133246	133416	.	-	0	Name=XP_031832983.1;ID=cds-XP_031832983.1;Dbxref=GeneID:116427135%2CGenbank:XP_031832983.1;Parent=rna-XM_031977123.1
NW_022339884.1	Gnomon	CDS	133023	133171	.	-	0	Name=XP_031832983.1;ID=cds-XP_031832983.1;Dbxref=GeneID:116427135%2CGenbank:XP_031832983.1;Parent=rna-XM_031977123.1
NW_022339884.1	Gnomon	CDS	132722	132944	.	-	0	Name=XP_031832983.1;ID=cds-XP_031832983.1;Dbxref=GeneID:116427135%2CGenbank:XP_031832983.1;Parent=rna-XM_031977123.1
NW_022339884.1	Gnomon	CDS	132201	132660	.	-	0	Name=XP_031832983.1;ID=cds-XP_031832983.1;Dbxref=GeneID:116427135%2CGenbank:XP_031832983.1;Parent=rna-XM_031977123.1
NW_022339884.1	Gnomon	CDS	131987	132133	.	-	0	Name=XP_031832983.1;ID=cds-XP_031832983.1;Dbxref=GeneID:116427135%2CGenbank:XP_031832983.1;Parent=rna-XM_031977123.1
NW_022339884.1	Gnomon	CDS	117567	118249	.	-	0	Name=XP_031832983.1;ID=cds-XP_031832983.1;Dbxref=GeneID:116427135%2CGenbank:XP_031832983.1;Parent=rna-XM_031977123.1
NW_022339884.1	Gnomon	exon	496094	496224	.	+	.	ID=exon-XM_031977173.1-3;Dbxref=GeneID:116427162%2CGenbank:XM_031977173.1;Parent=rna-XM_031977173.1
NW_022339884.1	Gnomon	exon	496296	496410	.	+	.	ID=exon-XM_031977173.1-4;Dbxref=GeneID:116427162%2CGenbank:XM_031977173.1;Parent=rna-XM_031977173.1
NW_022339884.1	Gnomon	exon	496487	496777	.	+	.	ID=exon-XM_031977173.1-5;Dbxref=GeneID:116427162%2CGenbank:XM_031977173.1;Parent=rna-XM_031977173.1
NW_022339884.1	Gnomon	exon	496858	496973	.	+	.	ID=exon-XM_031977173.1-6;Dbxref=GeneID:116427162%2CGenbank:XM_031977173.1;Parent=rna-XM_031977173.1
NW_022339884.1	Gnomon	exon	495098	495858	.	+	.	ID=exon-XM_031977173.1-1;Dbxref=GeneID:116427162%2CGenbank:XM_031977173.1;Parent=rna-XM_031977173.1
NW_022339884.1	Gnomon	exon	495926	496018	.	+	.	ID=exon-XM_031977173.1-2;Dbxref=GeneID:116427162%2CGenbank:XM_031977173.1;Parent=rna-XM_031977173.1
NW_022339884.1	Gnomon	exon	497052	497191	.	+	.	ID=exon-XM_031977173.1-7;Dbxref=GeneID:116427162%2CGenbank:XM_031977173.1;Parent=rna-XM_031977173.1
NW_022339884.1	Gnomon	exon	229670	229885	.	-	.	ID=exon-XM_031977148.1-3;Dbxref=GeneID:116427153%2CGenbank:XM_031977148.1;Parent=rna-XM_031977148.1
NW_022339884.1	Gnomon	exon	229250	229598	.	-	.	ID=exon-XM_031977148.1-4;Dbxref=GeneID:116427153%2CGenbank:XM_031977148.1;Parent=rna-XM_031977148.1
NW_022339884.1	Gnomon	exon	229104	229178	.	-	.	ID=exon-XM_031977148.1-5;Dbxref=GeneID:116427153%2CGenbank:XM_031977148.1;Parent=rna-XM_031977148.1
NW_022339884.1	Gnomon	exon	228837	229032	.	-	.	ID=exon-XM_031977148.1-6;Dbxref=GeneID:116427153%2CGenbank:XM_031977148.1;Parent=rna-XM_031977148.1
NW_022339884.1	Gnomon	exon	230548	230654	.	-	.	ID=exon-XM_031977148.1-1;Dbxref=GeneID:116427153%2CGenbank:XM_031977148.1;Parent=rna-XM_031977148.1
NW_022339884.1	Gnomon	exon	230405	230459	.	-	.	ID=exon-XM_031977148.1-2;Dbxref=GeneID:116427153%2CGenbank:XM_031977148.1;Parent=rna-XM_031977148.1
NW_022339884.1	Gnomon	exon	228501	228776	.	-	.	ID=exon-XM_031977148.1-7;Dbxref=GeneID:116427153%2CGenbank:XM_031977148.1;Parent=rna-XM_031977148.1
NW_022339884.1	Gnomon	exon	228347	228433	.	-	.	ID=exon-XM_031977148.1-8;Dbxref=GeneID:116427153%2CGenbank:XM_031977148.1;Parent=rna-XM_031977148.1
NW_022339884.1	Gnomon	exon	227085	228265	.	-	.	ID=exon-XM_031977148.1-9;Dbxref=GeneID:116427153%2CGenbank:XM_031977148.1;Parent=rna-XM_031977148.1
NW_022339884.1	Gnomon	CDS	159823	160128	.	+	0	Name=XP_031833082.1;ID=cds-XP_031833082.1;Dbxref=GeneID:116427186%2CGenbank:XP_031833082.1;Parent=rna-XM_031977222.1
NW_022339884.1	Gnomon	CDS	160217	160427	.	+	0	Name=XP_031833082.1;ID=cds-XP_031833082.1;Dbxref=GeneID:116427186%2CGenbank:XP_031833082.1;Parent=rna-XM_031977222.1
NW_022339884.1	Gnomon	CDS	160492	160670	.	+	0	Name=XP_031833082.1;ID=cds-XP_031833082.1;Dbxref=GeneID:116427186%2CGenbank:XP_031833082.1;Parent=rna-XM_031977222.1
NW_022339884.1	Gnomon	CDS	160961	161113	.	+	0	Name=XP_031833082.1;ID=cds-XP_031833082.1;Dbxref=GeneID:116427186%2CGenbank:XP_031833082.1;Parent=rna-XM_031977222.1
NW_022339884.1	Gnomon	CDS	161172	161321	.	+	0	Name=XP_031833082.1;ID=cds-XP_031833082.1;Dbxref=GeneID:116427186%2CGenbank:XP_031833082.1;Parent=rna-XM_031977222.1
NW_022339884.1	Gnomon	CDS	161400	161558	.	+	0	Name=XP_031833082.1;ID=cds-XP_031833082.1;Dbxref=GeneID:116427186%2CGenbank:XP_031833082.1;Parent=rna-XM_031977222.1
NW_022339884.1	Gnomon	CDS	165777	165922	.	+	0	Name=XP_031833082.1;ID=cds-XP_031833082.1;Dbxref=GeneID:116427186%2CGenbank:XP_031833082.1;Parent=rna-XM_031977222.1
NW_022339884.1	Gnomon	CDS	166855	167002	.	+	0	Name=XP_031833082.1;ID=cds-XP_031833082.1;Dbxref=GeneID:116427186%2CGenbank:XP_031833082.1;Parent=rna-XM_031977222.1
NW_022339884.1	Gnomon	mRNA	143016	148858	.	-	.	Name=XM_031977225.1;ID=rna-XM_031977225.1;Dbxref=GeneID:116427188%2CGenbank:XM_031977225.1;Parent=gene-LOC116427188
NW_022339884.1	Gnomon	CDS	137836	137949	.	-	0	Name=XP_031832984.1;ID=cds-XP_031832984.1;Dbxref=GeneID:116427135%2CGenbank:XP_031832984.1;Parent=rna-XM_031977124.1
NW_022339884.1	Gnomon	CDS	135742	135898	.	-	0	Name=XP_031832984.1;ID=cds-XP_031832984.1;Dbxref=GeneID:116427135%2CGenbank:XP_031832984.1;Parent=rna-XM_031977124.1
NW_022339884.1	Gnomon	CDS	135461	135670	.	-	0	Name=XP_031832984.1;ID=cds-XP_031832984.1;Dbxref=GeneID:116427135%2CGenbank:XP_031832984.1;Parent=rna-XM_031977124.1
NW_022339884.1	Gnomon	CDS	134592	134872	.	-	0	Name=XP_031832984.1;ID=cds-XP_031832984.1;Dbxref=GeneID:116427135%2CGenbank:XP_031832984.1;Parent=rna-XM_031977124.1
NW_022339884.1	Gnomon	CDS	134405	134503	.	-	0	Name=XP_031832984.1;ID=cds-XP_031832984.1;Dbxref=GeneID:116427135%2CGenbank:XP_031832984.1;Parent=rna-XM_031977124.1
NW_022339884.1	Gnomon	CDS	133246	133416	.	-	0	Name=XP_031832984.1;ID=cds-XP_031832984.1;Dbxref=GeneID:116427135%2CGenbank:XP_031832984.1;Parent=rna-XM_031977124.1
NW_022339884.1	Gnomon	CDS	133023	133171	.	-	0	Name=XP_031832984.1;ID=cds-XP_031832984.1;Dbxref=GeneID:116427135%2CGenbank:XP_031832984.1;Parent=rna-XM_031977124.1
NW_022339884.1	Gnomon	CDS	132722	132944	.	-	0	Name=XP_031832984.1;ID=cds-XP_031832984.1;Dbxref=GeneID:116427135%2CGenbank:XP_031832984.1;Parent=rna-XM_031977124.1
NW_022339884.1	Gnomon	CDS	132201	132660	.	-	0	Name=XP_031832984.1;ID=cds-XP_031832984.1;Dbxref=GeneID:116427135%2CGenbank:XP_031832984.1;Parent=rna-XM_031977124.1
NW_022339884.1	Gnomon	CDS	131987	132133	.	-	0	Name=XP_031832984.1;ID=cds-XP_031832984.1;Dbxref=GeneID:116427135%2CGenbank:XP_031832984.1;Parent=rna-XM_031977124.1
NW_022339884.1	Gnomon	CDS	117567	118249	.	-	0	Name=XP_031832984.1;ID=cds-XP_031832984.1;Dbxref=GeneID:116427135%2CGenbank:XP_031832984.1;Parent=rna-XM_031977124.1
NW_022339884.1	Gnomon	exon	251813	255331	.	-	.	ID=exon-XM_031977084.1-1;Dbxref=GeneID:116427116%2CGenbank:XM_031977084.1;Parent=rna-XM_031977084.1
NW_022339884.1	Gnomon	CDS	142019	142030	.	-	0	Name=XP_031832985.1;ID=cds-XP_031832985.1;Dbxref=GeneID:116427135%2CGenbank:XP_031832985.1;Parent=rna-XM_031977125.1
NW_022339884.1	Gnomon	CDS	137836	137949	.	-	0	Name=XP_031832985.1;ID=cds-XP_031832985.1;Dbxref=GeneID:116427135%2CGenbank:XP_031832985.1;Parent=rna-XM_031977125.1
NW_022339884.1	Gnomon	CDS	135742	135898	.	-	0	Name=XP_031832985.1;ID=cds-XP_031832985.1;Dbxref=GeneID:116427135%2CGenbank:XP_031832985.1;Parent=rna-XM_031977125.1
NW_022339884.1	Gnomon	CDS	135461	135670	.	-	0	Name=XP_031832985.1;ID=cds-XP_031832985.1;Dbxref=GeneID:116427135%2CGenbank:XP_031832985.1;Parent=rna-XM_031977125.1
NW_022339884.1	Gnomon	CDS	134592	134872	.	-	0	Name=XP_031832985.1;ID=cds-XP_031832985.1;Dbxref=GeneID:116427135%2CGenbank:XP_031832985.1;Parent=rna-XM_031977125.1
NW_022339884.1	Gnomon	CDS	134405	134503	.	-	0	Name=XP_031832985.1;ID=cds-XP_031832985.1;Dbxref=GeneID:116427135%2CGenbank:XP_031832985.1;Parent=rna-XM_031977125.1
NW_022339884.1	Gnomon	CDS	133246	133416	.	-	0	Name=XP_031832985.1;ID=cds-XP_031832985.1;Dbxref=GeneID:116427135%2CGenbank:XP_031832985.1;Parent=rna-XM_031977125.1
NW_022339884.1	Gnomon	CDS	133023	133171	.	-	0	Name=XP_031832985.1;ID=cds-XP_031832985.1;Dbxref=GeneID:116427135%2CGenbank:XP_031832985.1;Parent=rna-XM_031977125.1
NW_022339884.1	Gnomon	CDS	132722	132944	.	-	0	Name=XP_031832985.1;ID=cds-XP_031832985.1;Dbxref=GeneID:116427135%2CGenbank:XP_031832985.1;Parent=rna-XM_031977125.1
NW_022339884.1	Gnomon	CDS	132201	132660	.	-	0	Name=XP_031832985.1;ID=cds-XP_031832985.1;Dbxref=GeneID:116427135%2CGenbank:XP_031832985.1;Parent=rna-XM_031977125.1
NW_022339884.1	Gnomon	CDS	131987	132133	.	-	0	Name=XP_031832985.1;ID=cds-XP_031832985.1;Dbxref=GeneID:116427135%2CGenbank:XP_031832985.1;Parent=rna-XM_031977125.1
NW_022339884.1	Gnomon	CDS	131778	131917	.	-	0	Name=XP_031832985.1;ID=cds-XP_031832985.1;Dbxref=GeneID:116427135%2CGenbank:XP_031832985.1;Parent=rna-XM_031977125.1
NW_022339884.1	Gnomon	CDS	131508	131684	.	-	0	Name=XP_031832985.1;ID=cds-XP_031832985.1;Dbxref=GeneID:116427135%2CGenbank:XP_031832985.1;Parent=rna-XM_031977125.1
NW_022339884.1	Gnomon	CDS	159823	160128	.	+	0	Name=XP_031833083.1;ID=cds-XP_031833083.1;Dbxref=GeneID:116427186%2CGenbank:XP_031833083.1;Parent=rna-XM_031977223.1
NW_022339884.1	Gnomon	CDS	160217	160427	.	+	0	Name=XP_031833083.1;ID=cds-XP_031833083.1;Dbxref=GeneID:116427186%2CGenbank:XP_031833083.1;Parent=rna-XM_031977223.1
NW_022339884.1	Gnomon	CDS	160492	160670	.	+	0	Name=XP_031833083.1;ID=cds-XP_031833083.1;Dbxref=GeneID:116427186%2CGenbank:XP_031833083.1;Parent=rna-XM_031977223.1
NW_022339884.1	Gnomon	CDS	160735	160908	.	+	0	Name=XP_031833083.1;ID=cds-XP_031833083.1;Dbxref=GeneID:116427186%2CGenbank:XP_031833083.1;Parent=rna-XM_031977223.1
NW_022339884.1	Gnomon	CDS	160961	161113	.	+	0	Name=XP_031833083.1;ID=cds-XP_031833083.1;Dbxref=GeneID:116427186%2CGenbank:XP_031833083.1;Parent=rna-XM_031977223.1
NW_022339884.1	Gnomon	CDS	161172	161321	.	+	0	Name=XP_031833083.1;ID=cds-XP_031833083.1;Dbxref=GeneID:116427186%2CGenbank:XP_031833083.1;Parent=rna-XM_031977223.1
NW_022339884.1	Gnomon	CDS	161400	161558	.	+	0	Name=XP_031833083.1;ID=cds-XP_031833083.1;Dbxref=GeneID:116427186%2CGenbank:XP_031833083.1;Parent=rna-XM_031977223.1
NW_022339884.1	Gnomon	CDS	166855	166956	.	+	0	Name=XP_031833083.1;ID=cds-XP_031833083.1;Dbxref=GeneID:116427186%2CGenbank:XP_031833083.1;Parent=rna-XM_031977223.1
NW_022339884.1	Gnomon	exon	132201	132660	.	-	.	ID=exon-XM_031977123.1-10;Dbxref=GeneID:116427135%2CGenbank:XM_031977123.1;Parent=rna-XM_031977123.1
NW_022339884.1	Gnomon	exon	131987	132133	.	-	.	ID=exon-XM_031977123.1-11;Dbxref=GeneID:116427135%2CGenbank:XM_031977123.1;Parent=rna-XM_031977123.1
NW_022339884.1	Gnomon	exon	117321	118249	.	-	.	ID=exon-XM_031977123.1-12;Dbxref=GeneID:116427135%2CGenbank:XM_031977123.1;Parent=rna-XM_031977123.1
NW_022339884.1	Gnomon	exon	823251	823439	.	-	.	ID=exon-XM_031977273.1-8;Dbxref=GeneID:116427206%2CGenbank:XM_031977273.1;Parent=rna-XM_031977273.1
NW_022339884.1	Gnomon	exon	822849	823184	.	-	.	ID=exon-XM_031977273.1-9;Dbxref=GeneID:116427206%2CGenbank:XM_031977273.1;Parent=rna-XM_031977273.1
NW_022339884.1	Gnomon	exon	823706	823883	.	-	.	ID=exon-XM_031977273.1-6;Dbxref=GeneID:116427206%2CGenbank:XM_031977273.1;Parent=rna-XM_031977273.1
NW_022339884.1	Gnomon	exon	823517	823632	.	-	.	ID=exon-XM_031977273.1-7;Dbxref=GeneID:116427206%2CGenbank:XM_031977273.1;Parent=rna-XM_031977273.1
NW_022339884.1	Gnomon	exon	828212	828424	.	-	.	ID=exon-XM_031977273.1-1;Dbxref=GeneID:116427206%2CGenbank:XM_031977273.1;Parent=rna-XM_031977273.1
NW_022339884.1	Gnomon	exon	824413	825228	.	-	.	ID=exon-XM_031977273.1-4;Dbxref=GeneID:116427206%2CGenbank:XM_031977273.1;Parent=rna-XM_031977273.1
NW_022339884.1	Gnomon	exon	823960	824351	.	-	.	ID=exon-XM_031977273.1-5;Dbxref=GeneID:116427206%2CGenbank:XM_031977273.1;Parent=rna-XM_031977273.1
NW_022339884.1	Gnomon	exon	825784	826078	.	-	.	ID=exon-XM_031977273.1-2;Dbxref=GeneID:116427206%2CGenbank:XM_031977273.1;Parent=rna-XM_031977273.1
NW_022339884.1	Gnomon	exon	825301	825499	.	-	.	ID=exon-XM_031977273.1-3;Dbxref=GeneID:116427206%2CGenbank:XM_031977273.1;Parent=rna-XM_031977273.1
NW_022339884.1	Gnomon	exon	230548	230654	.	-	.	ID=exon-XM_031977149.1-1;Dbxref=GeneID:116427153%2CGenbank:XM_031977149.1;Parent=rna-XM_031977149.1
NW_022339884.1	Gnomon	exon	229250	229598	.	-	.	ID=exon-XM_031977149.1-4;Dbxref=GeneID:116427153%2CGenbank:XM_031977149.1;Parent=rna-XM_031977149.1
NW_022339884.1	Gnomon	exon	229104	229178	.	-	.	ID=exon-XM_031977149.1-5;Dbxref=GeneID:116427153%2CGenbank:XM_031977149.1;Parent=rna-XM_031977149.1
NW_022339884.1	Gnomon	exon	230405	230459	.	-	.	ID=exon-XM_031977149.1-2;Dbxref=GeneID:116427153%2CGenbank:XM_031977149.1;Parent=rna-XM_031977149.1
NW_022339884.1	Gnomon	exon	229670	229885	.	-	.	ID=exon-XM_031977149.1-3;Dbxref=GeneID:116427153%2CGenbank:XM_031977149.1;Parent=rna-XM_031977149.1
NW_022339884.1	Gnomon	exon	227085	228265	.	-	.	ID=exon-XM_031977149.1-8;Dbxref=GeneID:116427153%2CGenbank:XM_031977149.1;Parent=rna-XM_031977149.1
NW_022339884.1	Gnomon	exon	228837	229032	.	-	.	ID=exon-XM_031977149.1-6;Dbxref=GeneID:116427153%2CGenbank:XM_031977149.1;Parent=rna-XM_031977149.1
NW_022339884.1	Gnomon	exon	228347	228433	.	-	.	ID=exon-XM_031977149.1-7;Dbxref=GeneID:116427153%2CGenbank:XM_031977149.1;Parent=rna-XM_031977149.1
NW_022339884.1	Gnomon	CDS	142019	142030	.	-	0	Name=XP_031832986.1;ID=cds-XP_031832986.1;Dbxref=GeneID:116427135%2CGenbank:XP_031832986.1;Parent=rna-XM_031977126.1
NW_022339884.1	Gnomon	CDS	137836	137949	.	-	0	Name=XP_031832986.1;ID=cds-XP_031832986.1;Dbxref=GeneID:116427135%2CGenbank:XP_031832986.1;Parent=rna-XM_031977126.1
NW_022339884.1	Gnomon	CDS	135742	135898	.	-	0	Name=XP_031832986.1;ID=cds-XP_031832986.1;Dbxref=GeneID:116427135%2CGenbank:XP_031832986.1;Parent=rna-XM_031977126.1
NW_022339884.1	Gnomon	CDS	135461	135670	.	-	0	Name=XP_031832986.1;ID=cds-XP_031832986.1;Dbxref=GeneID:116427135%2CGenbank:XP_031832986.1;Parent=rna-XM_031977126.1
NW_022339884.1	Gnomon	CDS	134592	134872	.	-	0	Name=XP_031832986.1;ID=cds-XP_031832986.1;Dbxref=GeneID:116427135%2CGenbank:XP_031832986.1;Parent=rna-XM_031977126.1
NW_022339884.1	Gnomon	CDS	134405	134503	.	-	0	Name=XP_031832986.1;ID=cds-XP_031832986.1;Dbxref=GeneID:116427135%2CGenbank:XP_031832986.1;Parent=rna-XM_031977126.1
NW_022339884.1	Gnomon	CDS	133246	133416	.	-	0	Name=XP_031832986.1;ID=cds-XP_031832986.1;Dbxref=GeneID:116427135%2CGenbank:XP_031832986.1;Parent=rna-XM_031977126.1
NW_022339884.1	Gnomon	CDS	133023	133171	.	-	0	Name=XP_031832986.1;ID=cds-XP_031832986.1;Dbxref=GeneID:116427135%2CGenbank:XP_031832986.1;Parent=rna-XM_031977126.1
NW_022339884.1	Gnomon	CDS	132722	132944	.	-	0	Name=XP_031832986.1;ID=cds-XP_031832986.1;Dbxref=GeneID:116427135%2CGenbank:XP_031832986.1;Parent=rna-XM_031977126.1
NW_022339884.1	Gnomon	CDS	132201	132660	.	-	0	Name=XP_031832986.1;ID=cds-XP_031832986.1;Dbxref=GeneID:116427135%2CGenbank:XP_031832986.1;Parent=rna-XM_031977126.1
NW_022339884.1	Gnomon	CDS	131987	132133	.	-	0	Name=XP_031832986.1;ID=cds-XP_031832986.1;Dbxref=GeneID:116427135%2CGenbank:XP_031832986.1;Parent=rna-XM_031977126.1
NW_022339884.1	Gnomon	CDS	118033	118249	.	-	0	Name=XP_031832986.1;ID=cds-XP_031832986.1;Dbxref=GeneID:116427135%2CGenbank:XP_031832986.1;Parent=rna-XM_031977126.1
NW_022339884.1	Gnomon	CDS	117307	117310	.	-	0	Name=XP_031832986.1;ID=cds-XP_031832986.1;Dbxref=GeneID:116427135%2CGenbank:XP_031832986.1;Parent=rna-XM_031977126.1
NW_022339884.1	Gnomon	CDS	167514	167680	.	+	0	Name=XP_031833084.1;ID=cds-XP_031833084.1;Dbxref=GeneID:116427187%2CGenbank:XP_031833084.1;Parent=rna-XM_031977224.1
NW_022339884.1	Gnomon	CDS	167759	167953	.	+	0	Name=XP_031833084.1;ID=cds-XP_031833084.1;Dbxref=GeneID:116427187%2CGenbank:XP_031833084.1;Parent=rna-XM_031977224.1
NW_022339884.1	Gnomon	CDS	168037	168208	.	+	0	Name=XP_031833084.1;ID=cds-XP_031833084.1;Dbxref=GeneID:116427187%2CGenbank:XP_031833084.1;Parent=rna-XM_031977224.1
NW_022339884.1	Gnomon	CDS	168269	168454	.	+	0	Name=XP_031833084.1;ID=cds-XP_031833084.1;Dbxref=GeneID:116427187%2CGenbank:XP_031833084.1;Parent=rna-XM_031977224.1
NW_022339884.1	Gnomon	CDS	168530	168721	.	+	0	Name=XP_031833084.1;ID=cds-XP_031833084.1;Dbxref=GeneID:116427187%2CGenbank:XP_031833084.1;Parent=rna-XM_031977224.1
NW_022339884.1	Gnomon	CDS	168791	168959	.	+	0	Name=XP_031833084.1;ID=cds-XP_031833084.1;Dbxref=GeneID:116427187%2CGenbank:XP_031833084.1;Parent=rna-XM_031977224.1
NW_022339884.1	Gnomon	CDS	169045	169508	.	+	0	Name=XP_031833084.1;ID=cds-XP_031833084.1;Dbxref=GeneID:116427187%2CGenbank:XP_031833084.1;Parent=rna-XM_031977224.1
NW_022339884.1	Gnomon	mRNA	798428	803935	.	+	.	Name=XM_031977075.1;ID=rna-XM_031977075.1;Dbxref=GeneID:116427112%2CGenbank:XM_031977075.1;Parent=gene-LOC116427112
NW_022339884.1	Gnomon	exon	468200	468595	.	-	.	ID=exon-XM_031977172.1-4;Dbxref=GeneID:116427161%2CGenbank:XM_031977172.1;Parent=rna-XM_031977172.1
NW_022339884.1	Gnomon	exon	466558	467837	.	-	.	ID=exon-XM_031977172.1-5;Dbxref=GeneID:116427161%2CGenbank:XM_031977172.1;Parent=rna-XM_031977172.1
NW_022339884.1	Gnomon	exon	472184	472482	.	-	.	ID=exon-XM_031977172.1-2;Dbxref=GeneID:116427161%2CGenbank:XM_031977172.1;Parent=rna-XM_031977172.1
NW_022339884.1	Gnomon	exon	469306	469545	.	-	.	ID=exon-XM_031977172.1-3;Dbxref=GeneID:116427161%2CGenbank:XM_031977172.1;Parent=rna-XM_031977172.1
NW_022339884.1	Gnomon	exon	474511	475381	.	-	.	ID=exon-XM_031977172.1-1;Dbxref=GeneID:116427161%2CGenbank:XM_031977172.1;Parent=rna-XM_031977172.1
NW_022339884.1	Gnomon	CDS	148567	148644	.	-	0	Name=XP_031833085.1;ID=cds-XP_031833085.1;Dbxref=GeneID:116427188%2CGenbank:XP_031833085.1;Parent=rna-XM_031977225.1
NW_022339884.1	Gnomon	CDS	148247	148299	.	-	0	Name=XP_031833085.1;ID=cds-XP_031833085.1;Dbxref=GeneID:116427188%2CGenbank:XP_031833085.1;Parent=rna-XM_031977225.1
NW_022339884.1	Gnomon	CDS	147374	147454	.	-	0	Name=XP_031833085.1;ID=cds-XP_031833085.1;Dbxref=GeneID:116427188%2CGenbank:XP_031833085.1;Parent=rna-XM_031977225.1
NW_022339884.1	Gnomon	CDS	147065	147285	.	-	0	Name=XP_031833085.1;ID=cds-XP_031833085.1;Dbxref=GeneID:116427188%2CGenbank:XP_031833085.1;Parent=rna-XM_031977225.1
NW_022339884.1	Gnomon	CDS	145451	146460	.	-	0	Name=XP_031833085.1;ID=cds-XP_031833085.1;Dbxref=GeneID:116427188%2CGenbank:XP_031833085.1;Parent=rna-XM_031977225.1
NW_022339884.1	Gnomon	mRNA	616410	630969	.	-	.	Name=XM_031977076.1;ID=rna-XM_031977076.1;Dbxref=GeneID:116427113%2CGenbank:XM_031977076.1;Parent=gene-LOC116427113
NW_022339884.1	Gnomon	exon	281891	282101	.	-	.	ID=exon-XM_031977249.1-5;Dbxref=GeneID:116427198%2CGenbank:XM_031977249.1;Parent=rna-XM_031977249.1
NW_022339884.1	Gnomon	exon	282980	284577	.	-	.	ID=exon-XM_031977249.1-1;Dbxref=GeneID:116427198%2CGenbank:XM_031977249.1;Parent=rna-XM_031977249.1
NW_022339884.1	Gnomon	exon	282617	282792	.	-	.	ID=exon-XM_031977249.1-2;Dbxref=GeneID:116427198%2CGenbank:XM_031977249.1;Parent=rna-XM_031977249.1
NW_022339884.1	Gnomon	mRNA	798428	803935	.	+	.	Name=XM_031977072.1;ID=rna-XM_031977072.1;Dbxref=GeneID:116427112%2CGenbank:XM_031977072.1;Parent=gene-LOC116427112
NW_022339884.1	Gnomon	exon	282367	282559	.	-	.	ID=exon-XM_031977249.1-3;Dbxref=GeneID:116427198%2CGenbank:XM_031977249.1;Parent=rna-XM_031977249.1
NW_022339884.1	Gnomon	exon	282188	282302	.	-	.	ID=exon-XM_031977249.1-4;Dbxref=GeneID:116427198%2CGenbank:XM_031977249.1;Parent=rna-XM_031977249.1
NW_022339884.1	Gnomon	CDS	127044	127229	.	+	0	Name=XP_031832988.1;ID=cds-XP_031832988.1;Dbxref=GeneID:116427137%2CGenbank:XP_031832988.1;Parent=rna-XM_031977128.1
NW_022339884.1	Gnomon	CDS	127385	127650	.	+	0	Name=XP_031832988.1;ID=cds-XP_031832988.1;Dbxref=GeneID:116427137%2CGenbank:XP_031832988.1;Parent=rna-XM_031977128.1
NW_022339884.1	Gnomon	CDS	127747	128035	.	+	0	Name=XP_031832988.1;ID=cds-XP_031832988.1;Dbxref=GeneID:116427137%2CGenbank:XP_031832988.1;Parent=rna-XM_031977128.1
NW_022339884.1	Gnomon	CDS	148567	148644	.	-	0	Name=XP_031833086.1;ID=cds-XP_031833086.1;Dbxref=GeneID:116427188%2CGenbank:XP_031833086.1;Parent=rna-XM_031977226.1
NW_022339884.1	Gnomon	CDS	148247	148299	.	-	0	Name=XP_031833086.1;ID=cds-XP_031833086.1;Dbxref=GeneID:116427188%2CGenbank:XP_031833086.1;Parent=rna-XM_031977226.1
NW_022339884.1	Gnomon	CDS	147374	147454	.	-	0	Name=XP_031833086.1;ID=cds-XP_031833086.1;Dbxref=GeneID:116427188%2CGenbank:XP_031833086.1;Parent=rna-XM_031977226.1
NW_022339884.1	Gnomon	CDS	147065	147285	.	-	0	Name=XP_031833086.1;ID=cds-XP_031833086.1;Dbxref=GeneID:116427188%2CGenbank:XP_031833086.1;Parent=rna-XM_031977226.1
NW_022339884.1	Gnomon	CDS	145972	146460	.	-	0	Name=XP_031833086.1;ID=cds-XP_031833086.1;Dbxref=GeneID:116427188%2CGenbank:XP_031833086.1;Parent=rna-XM_031977226.1
NW_022339884.1	Gnomon	CDS	145451	145848	.	-	0	Name=XP_031833086.1;ID=cds-XP_031833086.1;Dbxref=GeneID:116427188%2CGenbank:XP_031833086.1;Parent=rna-XM_031977226.1
NW_022339884.1	Gnomon	mRNA	180372	193188	.	-	.	Name=XM_031977229.1;ID=rna-XM_031977229.1;Dbxref=GeneID:116427191%2CGenbank:XM_031977229.1;Parent=gene-LOC116427191
NW_022339884.1	Gnomon	exon	280109	280286	.	-	.	ID=exon-XM_031977250.1-3;Dbxref=GeneID:116427199%2CGenbank:XM_031977250.1;Parent=rna-XM_031977250.1
NW_022339884.1	Gnomon	exon	279479	280028	.	-	.	ID=exon-XM_031977250.1-4;Dbxref=GeneID:116427199%2CGenbank:XM_031977250.1;Parent=rna-XM_031977250.1
NW_022339884.1	Gnomon	exon	280769	281445	.	-	.	ID=exon-XM_031977250.1-1;Dbxref=GeneID:116427199%2CGenbank:XM_031977250.1;Parent=rna-XM_031977250.1
NW_022339884.1	Gnomon	exon	280358	280583	.	-	.	ID=exon-XM_031977250.1-2;Dbxref=GeneID:116427199%2CGenbank:XM_031977250.1;Parent=rna-XM_031977250.1
NW_022339884.1	Gnomon	mRNA	798428	803935	.	+	.	Name=XM_031977073.1;ID=rna-XM_031977073.1;Dbxref=GeneID:116427112%2CGenbank:XM_031977073.1;Parent=gene-LOC116427112
NW_022339884.1	Gnomon	exon	736840	736996	.	-	.	ID=exon-XM_031977102.1-5;Dbxref=GeneID:116427123%2CGenbank:XM_031977102.1;Parent=rna-XM_031977102.1
NW_022339884.1	Gnomon	exon	736581	736779	.	-	.	ID=exon-XM_031977102.1-6;Dbxref=GeneID:116427123%2CGenbank:XM_031977102.1;Parent=rna-XM_031977102.1
NW_022339884.1	Gnomon	exon	736091	736507	.	-	.	ID=exon-XM_031977102.1-7;Dbxref=GeneID:116427123%2CGenbank:XM_031977102.1;Parent=rna-XM_031977102.1
NW_022339884.1	Gnomon	exon	735471	736015	.	-	.	ID=exon-XM_031977102.1-8;Dbxref=GeneID:116427123%2CGenbank:XM_031977102.1;Parent=rna-XM_031977102.1
NW_022339884.1	Gnomon	exon	738600	738895	.	-	.	ID=exon-XM_031977102.1-1;Dbxref=GeneID:116427123%2CGenbank:XM_031977102.1;Parent=rna-XM_031977102.1
NW_022339884.1	Gnomon	exon	737739	738340	.	-	.	ID=exon-XM_031977102.1-2;Dbxref=GeneID:116427123%2CGenbank:XM_031977102.1;Parent=rna-XM_031977102.1
NW_022339884.1	Gnomon	exon	737318	737672	.	-	.	ID=exon-XM_031977102.1-3;Dbxref=GeneID:116427123%2CGenbank:XM_031977102.1;Parent=rna-XM_031977102.1
NW_022339884.1	Gnomon	exon	737068	737247	.	-	.	ID=exon-XM_031977102.1-4;Dbxref=GeneID:116427123%2CGenbank:XM_031977102.1;Parent=rna-XM_031977102.1
NW_022339884.1	Gnomon	CDS	173088	173354	.	-	0	Name=XP_031833087.1;ID=cds-XP_031833087.1;Dbxref=GeneID:116427189%2CGenbank:XP_031833087.1;Parent=rna-XM_031977227.1
NW_022339884.1	Gnomon	CDS	172193	172684	.	-	0	Name=XP_031833087.1;ID=cds-XP_031833087.1;Dbxref=GeneID:116427189%2CGenbank:XP_031833087.1;Parent=rna-XM_031977227.1
NW_022339884.1	Gnomon	CDS	171666	172127	.	-	0	Name=XP_031833087.1;ID=cds-XP_031833087.1;Dbxref=GeneID:116427189%2CGenbank:XP_031833087.1;Parent=rna-XM_031977227.1
NW_022339884.1	Gnomon	CDS	171373	171573	.	-	0	Name=XP_031833087.1;ID=cds-XP_031833087.1;Dbxref=GeneID:116427189%2CGenbank:XP_031833087.1;Parent=rna-XM_031977227.1
NW_022339884.1	Gnomon	CDS	284351	284562	.	+	0	Name=XP_031832989.1;ID=cds-XP_031832989.1;Dbxref=GeneID:116427138%2CGenbank:XP_031832989.1;Parent=rna-XM_031977129.1
NW_022339884.1	Gnomon	CDS	284769	284979	.	+	0	Name=XP_031832989.1;ID=cds-XP_031832989.1;Dbxref=GeneID:116427138%2CGenbank:XP_031832989.1;Parent=rna-XM_031977129.1
NW_022339884.1	Gnomon	CDS	285052	285279	.	+	0	Name=XP_031832989.1;ID=cds-XP_031832989.1;Dbxref=GeneID:116427138%2CGenbank:XP_031832989.1;Parent=rna-XM_031977129.1
NW_022339884.1	Gnomon	CDS	285356	285562	.	+	0	Name=XP_031832989.1;ID=cds-XP_031832989.1;Dbxref=GeneID:116427138%2CGenbank:XP_031832989.1;Parent=rna-XM_031977129.1
NW_022339884.1	Gnomon	CDS	285693	285890	.	+	0	Name=XP_031832989.1;ID=cds-XP_031832989.1;Dbxref=GeneID:116427138%2CGenbank:XP_031832989.1;Parent=rna-XM_031977129.1
NW_022339884.1	Gnomon	CDS	285959	286280	.	+	0	Name=XP_031832989.1;ID=cds-XP_031832989.1;Dbxref=GeneID:116427138%2CGenbank:XP_031832989.1;Parent=rna-XM_031977129.1
NW_022339884.1	Gnomon	CDS	286626	286747	.	+	0	Name=XP_031832989.1;ID=cds-XP_031832989.1;Dbxref=GeneID:116427138%2CGenbank:XP_031832989.1;Parent=rna-XM_031977129.1
NW_022339884.1	Gnomon	CDS	286810	287043	.	+	0	Name=XP_031832989.1;ID=cds-XP_031832989.1;Dbxref=GeneID:116427138%2CGenbank:XP_031832989.1;Parent=rna-XM_031977129.1
NW_022339884.1	Gnomon	CDS	287124	287317	.	+	0	Name=XP_031832989.1;ID=cds-XP_031832989.1;Dbxref=GeneID:116427138%2CGenbank:XP_031832989.1;Parent=rna-XM_031977129.1
NW_022339884.1	Gnomon	CDS	287380	287878	.	+	0	Name=XP_031832989.1;ID=cds-XP_031832989.1;Dbxref=GeneID:116427138%2CGenbank:XP_031832989.1;Parent=rna-XM_031977129.1
NW_022339884.1	Gnomon	mRNA	799025	803935	.	+	.	Name=XM_031977074.1;ID=rna-XM_031977074.1;Dbxref=GeneID:116427112%2CGenbank:XM_031977074.1;Parent=gene-LOC116427112
NW_022339884.1	Gnomon	exon	474878	475258	.	+	.	ID=exon-XM_031977174.1-1;Dbxref=GeneID:116427163%2CGenbank:XM_031977174.1;Parent=rna-XM_031977174.1
NW_022339884.1	Gnomon	exon	476191	476705	.	+	.	ID=exon-XM_031977174.1-4;Dbxref=GeneID:116427163%2CGenbank:XM_031977174.1;Parent=rna-XM_031977174.1
NW_022339884.1	Gnomon	exon	475673	475806	.	+	.	ID=exon-XM_031977174.1-2;Dbxref=GeneID:116427163%2CGenbank:XM_031977174.1;Parent=rna-XM_031977174.1
NW_022339884.1	Gnomon	exon	475880	476115	.	+	.	ID=exon-XM_031977174.1-3;Dbxref=GeneID:116427163%2CGenbank:XM_031977174.1;Parent=rna-XM_031977174.1
NW_022339884.1	Gnomon	CDS	152147	152310	.	+	0	Name=XP_031833075.1;ID=cds-XP_031833075.1;Dbxref=GeneID:116427184%2CGenbank:XP_031833075.1;Parent=rna-XM_031977215.1
NW_022339884.1	Gnomon	CDS	152399	152561	.	+	0	Name=XP_031833075.1;ID=cds-XP_031833075.1;Dbxref=GeneID:116427184%2CGenbank:XP_031833075.1;Parent=rna-XM_031977215.1
NW_022339884.1	Gnomon	CDS	152647	152865	.	+	0	Name=XP_031833075.1;ID=cds-XP_031833075.1;Dbxref=GeneID:116427184%2CGenbank:XP_031833075.1;Parent=rna-XM_031977215.1
NW_022339884.1	Gnomon	CDS	152956	153195	.	+	0	Name=XP_031833075.1;ID=cds-XP_031833075.1;Dbxref=GeneID:116427184%2CGenbank:XP_031833075.1;Parent=rna-XM_031977215.1
NW_022339884.1	Gnomon	CDS	153269	153562	.	+	0	Name=XP_031833075.1;ID=cds-XP_031833075.1;Dbxref=GeneID:116427184%2CGenbank:XP_031833075.1;Parent=rna-XM_031977215.1
NW_022339884.1	Gnomon	CDS	153645	153908	.	+	0	Name=XP_031833075.1;ID=cds-XP_031833075.1;Dbxref=GeneID:116427184%2CGenbank:XP_031833075.1;Parent=rna-XM_031977215.1
NW_022339884.1	Gnomon	CDS	153977	154156	.	+	0	Name=XP_031833075.1;ID=cds-XP_031833075.1;Dbxref=GeneID:116427184%2CGenbank:XP_031833075.1;Parent=rna-XM_031977215.1
NW_022339884.1	Gnomon	CDS	154317	154466	.	+	0	Name=XP_031833075.1;ID=cds-XP_031833075.1;Dbxref=GeneID:116427184%2CGenbank:XP_031833075.1;Parent=rna-XM_031977215.1
NW_022339884.1	Gnomon	CDS	154544	154662	.	+	0	Name=XP_031833075.1;ID=cds-XP_031833075.1;Dbxref=GeneID:116427184%2CGenbank:XP_031833075.1;Parent=rna-XM_031977215.1
NW_022339884.1	Gnomon	CDS	154752	154872	.	+	0	Name=XP_031833075.1;ID=cds-XP_031833075.1;Dbxref=GeneID:116427184%2CGenbank:XP_031833075.1;Parent=rna-XM_031977215.1
NW_022339884.1	Gnomon	CDS	154937	155040	.	+	0	Name=XP_031833075.1;ID=cds-XP_031833075.1;Dbxref=GeneID:116427184%2CGenbank:XP_031833075.1;Parent=rna-XM_031977215.1
NW_022339884.1	Gnomon	CDS	155111	155330	.	+	0	Name=XP_031833075.1;ID=cds-XP_031833075.1;Dbxref=GeneID:116427184%2CGenbank:XP_031833075.1;Parent=rna-XM_031977215.1
NW_022339884.1	Gnomon	CDS	155504	155584	.	+	0	Name=XP_031833075.1;ID=cds-XP_031833075.1;Dbxref=GeneID:116427184%2CGenbank:XP_031833075.1;Parent=rna-XM_031977215.1
NW_022339884.1	Gnomon	CDS	730231	730278	.	+	0	Name=XP_031832977.1;ID=cds-XP_031832977.1;Dbxref=GeneID:116427131%2CGenbank:XP_031832977.1;Parent=rna-XM_031977117.1
NW_022339884.1	Gnomon	CDS	731616	731770	.	+	0	Name=XP_031832977.1;ID=cds-XP_031832977.1;Dbxref=GeneID:116427131%2CGenbank:XP_031832977.1;Parent=rna-XM_031977117.1
NW_022339884.1	Gnomon	CDS	732099	732258	.	+	0	Name=XP_031832977.1;ID=cds-XP_031832977.1;Dbxref=GeneID:116427131%2CGenbank:XP_031832977.1;Parent=rna-XM_031977117.1
NW_022339884.1	Gnomon	CDS	733245	733397	.	+	0	Name=XP_031832977.1;ID=cds-XP_031832977.1;Dbxref=GeneID:116427131%2CGenbank:XP_031832977.1;Parent=rna-XM_031977117.1
NW_022339884.1	Gnomon	mRNA	495098	497191	.	+	.	Name=XM_031977173.1;ID=rna-XM_031977173.1;Dbxref=GeneID:116427162%2CGenbank:XM_031977173.1;Parent=gene-LOC116427162
NW_022339884.1	Gnomon	exon	291920	292075	.	+	.	ID=exon-XM_031977244.1-4;Dbxref=GeneID:116427197%2CGenbank:XM_031977244.1;Parent=rna-XM_031977244.1
NW_022339884.1	Gnomon	exon	292729	293180	.	+	.	ID=exon-XM_031977244.1-5;Dbxref=GeneID:116427197%2CGenbank:XM_031977244.1;Parent=rna-XM_031977244.1
NW_022339884.1	Gnomon	exon	290123	290263	.	+	.	ID=exon-XM_031977244.1-2;Dbxref=GeneID:116427197%2CGenbank:XM_031977244.1;Parent=rna-XM_031977244.1
NW_022339884.1	Gnomon	exon	290374	290808	.	+	.	ID=exon-XM_031977244.1-3;Dbxref=GeneID:116427197%2CGenbank:XM_031977244.1;Parent=rna-XM_031977244.1
NW_022339884.1	Gnomon	exon	294982	295231	.	+	.	ID=exon-XM_031977244.1-8;Dbxref=GeneID:116427197%2CGenbank:XM_031977244.1;Parent=rna-XM_031977244.1
NW_022339884.1	Gnomon	exon	295320	295522	.	+	.	ID=exon-XM_031977244.1-9;Dbxref=GeneID:116427197%2CGenbank:XM_031977244.1;Parent=rna-XM_031977244.1
NW_022339884.1	Gnomon	exon	293492	293738	.	+	.	ID=exon-XM_031977244.1-6;Dbxref=GeneID:116427197%2CGenbank:XM_031977244.1;Parent=rna-XM_031977244.1
NW_022339884.1	Gnomon	exon	294725	294910	.	+	.	ID=exon-XM_031977244.1-7;Dbxref=GeneID:116427197%2CGenbank:XM_031977244.1;Parent=rna-XM_031977244.1
NW_022339884.1	Gnomon	exon	289552	289905	.	+	.	ID=exon-XM_031977244.1-1;Dbxref=GeneID:116427197%2CGenbank:XM_031977244.1;Parent=rna-XM_031977244.1
NW_022339884.1	Gnomon	exon	132201	132660	.	-	.	ID=exon-XM_031977121.1-10;Dbxref=GeneID:116427135%2CGenbank:XM_031977121.1;Parent=rna-XM_031977121.1
NW_022339884.1	Gnomon	exon	131987	132133	.	-	.	ID=exon-XM_031977121.1-11;Dbxref=GeneID:116427135%2CGenbank:XM_031977121.1;Parent=rna-XM_031977121.1
NW_022339884.1	Gnomon	exon	117321	118249	.	-	.	ID=exon-XM_031977121.1-12;Dbxref=GeneID:116427135%2CGenbank:XM_031977121.1;Parent=rna-XM_031977121.1
NW_022339884.1	Gnomon	CDS	207200	207632	.	-	0	Name=XP_031833077.1;ID=cds-XP_031833077.1;Dbxref=GeneID:116427185%2CGenbank:XP_031833077.1;Parent=rna-XM_031977217.1
NW_022339884.1	Gnomon	CDS	197773	197973	.	-	0	Name=XP_031833077.1;ID=cds-XP_031833077.1;Dbxref=GeneID:116427185%2CGenbank:XP_031833077.1;Parent=rna-XM_031977217.1
NW_022339884.1	Gnomon	CDS	195647	195880	.	-	0	Name=XP_031833077.1;ID=cds-XP_031833077.1;Dbxref=GeneID:116427185%2CGenbank:XP_031833077.1;Parent=rna-XM_031977217.1
NW_022339884.1	Gnomon	CDS	195390	195547	.	-	0	Name=XP_031833077.1;ID=cds-XP_031833077.1;Dbxref=GeneID:116427185%2CGenbank:XP_031833077.1;Parent=rna-XM_031977217.1
NW_022339884.1	Gnomon	CDS	195157	195312	.	-	0	Name=XP_031833077.1;ID=cds-XP_031833077.1;Dbxref=GeneID:116427185%2CGenbank:XP_031833077.1;Parent=rna-XM_031977217.1
NW_022339884.1	Gnomon	CDS	194884	195094	.	-	0	Name=XP_031833077.1;ID=cds-XP_031833077.1;Dbxref=GeneID:116427185%2CGenbank:XP_031833077.1;Parent=rna-XM_031977217.1
NW_022339884.1	Gnomon	CDS	194643	194797	.	-	0	Name=XP_031833077.1;ID=cds-XP_031833077.1;Dbxref=GeneID:116427185%2CGenbank:XP_031833077.1;Parent=rna-XM_031977217.1
NW_022339884.1	Gnomon	CDS	194445	194561	.	-	0	Name=XP_031833077.1;ID=cds-XP_031833077.1;Dbxref=GeneID:116427185%2CGenbank:XP_031833077.1;Parent=rna-XM_031977217.1
NW_022339884.1	Gnomon	CDS	152147	152310	.	+	0	Name=XP_031833076.1;ID=cds-XP_031833076.1;Dbxref=GeneID:116427184%2CGenbank:XP_031833076.1;Parent=rna-XM_031977216.1
NW_022339884.1	Gnomon	CDS	152399	152561	.	+	0	Name=XP_031833076.1;ID=cds-XP_031833076.1;Dbxref=GeneID:116427184%2CGenbank:XP_031833076.1;Parent=rna-XM_031977216.1
NW_022339884.1	Gnomon	CDS	152647	152865	.	+	0	Name=XP_031833076.1;ID=cds-XP_031833076.1;Dbxref=GeneID:116427184%2CGenbank:XP_031833076.1;Parent=rna-XM_031977216.1
NW_022339884.1	Gnomon	CDS	152956	153195	.	+	0	Name=XP_031833076.1;ID=cds-XP_031833076.1;Dbxref=GeneID:116427184%2CGenbank:XP_031833076.1;Parent=rna-XM_031977216.1
NW_022339884.1	Gnomon	CDS	153269	153562	.	+	0	Name=XP_031833076.1;ID=cds-XP_031833076.1;Dbxref=GeneID:116427184%2CGenbank:XP_031833076.1;Parent=rna-XM_031977216.1
NW_022339884.1	Gnomon	CDS	153645	153908	.	+	0	Name=XP_031833076.1;ID=cds-XP_031833076.1;Dbxref=GeneID:116427184%2CGenbank:XP_031833076.1;Parent=rna-XM_031977216.1
NW_022339884.1	Gnomon	CDS	153977	154156	.	+	0	Name=XP_031833076.1;ID=cds-XP_031833076.1;Dbxref=GeneID:116427184%2CGenbank:XP_031833076.1;Parent=rna-XM_031977216.1
NW_022339884.1	Gnomon	CDS	154317	154466	.	+	0	Name=XP_031833076.1;ID=cds-XP_031833076.1;Dbxref=GeneID:116427184%2CGenbank:XP_031833076.1;Parent=rna-XM_031977216.1
NW_022339884.1	Gnomon	CDS	154544	154662	.	+	0	Name=XP_031833076.1;ID=cds-XP_031833076.1;Dbxref=GeneID:116427184%2CGenbank:XP_031833076.1;Parent=rna-XM_031977216.1
NW_022339884.1	Gnomon	CDS	154752	154872	.	+	0	Name=XP_031833076.1;ID=cds-XP_031833076.1;Dbxref=GeneID:116427184%2CGenbank:XP_031833076.1;Parent=rna-XM_031977216.1
NW_022339884.1	Gnomon	CDS	154937	155040	.	+	0	Name=XP_031833076.1;ID=cds-XP_031833076.1;Dbxref=GeneID:116427184%2CGenbank:XP_031833076.1;Parent=rna-XM_031977216.1
NW_022339884.1	Gnomon	CDS	155111	155330	.	+	0	Name=XP_031833076.1;ID=cds-XP_031833076.1;Dbxref=GeneID:116427184%2CGenbank:XP_031833076.1;Parent=rna-XM_031977216.1
NW_022339884.1	Gnomon	CDS	155504	155584	.	+	0	Name=XP_031833076.1;ID=cds-XP_031833076.1;Dbxref=GeneID:116427184%2CGenbank:XP_031833076.1;Parent=rna-XM_031977216.1
NW_022339884.1	Gnomon	mRNA	474878	476705	.	+	.	Name=XM_031977174.1;ID=rna-XM_031977174.1;Dbxref=GeneID:116427163%2CGenbank:XM_031977174.1;Parent=gene-LOC116427163
NW_022339884.1	Gnomon	CDS	734358	734521	.	+	0	Name=XP_031832978.1;ID=cds-XP_031832978.1;Dbxref=GeneID:116427132%2CGenbank:XP_031832978.1;Parent=rna-XM_031977118.1
NW_022339884.1	Gnomon	CDS	734600	734659	.	+	0	Name=XP_031832978.1;ID=cds-XP_031832978.1;Dbxref=GeneID:116427132%2CGenbank:XP_031832978.1;Parent=rna-XM_031977118.1
NW_022339884.1	Gnomon	CDS	734752	734797	.	+	0	Name=XP_031832978.1;ID=cds-XP_031832978.1;Dbxref=GeneID:116427132%2CGenbank:XP_031832978.1;Parent=rna-XM_031977118.1
NW_022339884.1	Gnomon	CDS	734884	734933	.	+	0	Name=XP_031832978.1;ID=cds-XP_031832978.1;Dbxref=GeneID:116427132%2CGenbank:XP_031832978.1;Parent=rna-XM_031977118.1
NW_022339884.1	Gnomon	CDS	735010	735052	.	+	0	Name=XP_031832978.1;ID=cds-XP_031832978.1;Dbxref=GeneID:116427132%2CGenbank:XP_031832978.1;Parent=rna-XM_031977118.1
NW_022339884.1	Gnomon	CDS	735135	735206	.	+	0	Name=XP_031832978.1;ID=cds-XP_031832978.1;Dbxref=GeneID:116427132%2CGenbank:XP_031832978.1;Parent=rna-XM_031977118.1
NW_022339884.1	Gnomon	mRNA	466558	475381	.	-	.	Name=XM_031977170.1;ID=rna-XM_031977170.1;Dbxref=GeneID:116427161%2CGenbank:XM_031977170.1;Parent=gene-LOC116427161
NW_022339884.1	Gnomon	exon	878396	878558	.	-	.	ID=exon-XM_031977202.1-2;Dbxref=GeneID:116427178%2CGenbank:XM_031977202.1;Parent=rna-XM_031977202.1
NW_022339884.1	Gnomon	exon	877700	878245	.	-	.	ID=exon-XM_031977202.1-3;Dbxref=GeneID:116427178%2CGenbank:XM_031977202.1;Parent=rna-XM_031977202.1
NW_022339884.1	Gnomon	exon	880753	881050	.	-	.	ID=exon-XM_031977202.1-1;Dbxref=GeneID:116427178%2CGenbank:XM_031977202.1;Parent=rna-XM_031977202.1
NW_022339884.1	Gnomon	exon	876011	876141	.	-	.	ID=exon-XM_031977202.1-6;Dbxref=GeneID:116427178%2CGenbank:XM_031977202.1;Parent=rna-XM_031977202.1
NW_022339884.1	Gnomon	exon	877513	877582	.	-	.	ID=exon-XM_031977202.1-4;Dbxref=GeneID:116427178%2CGenbank:XM_031977202.1;Parent=rna-XM_031977202.1
NW_022339884.1	Gnomon	exon	877299	877398	.	-	.	ID=exon-XM_031977202.1-5;Dbxref=GeneID:116427178%2CGenbank:XM_031977202.1;Parent=rna-XM_031977202.1
NW_022339884.1	Gnomon	CDS	159624	159648	.	+	0	Name=XP_031833078.1;ID=cds-XP_031833078.1;Dbxref=GeneID:116427186%2CGenbank:XP_031833078.1;Parent=rna-XM_031977218.1
NW_022339884.1	Gnomon	CDS	159866	160128	.	+	0	Name=XP_031833078.1;ID=cds-XP_031833078.1;Dbxref=GeneID:116427186%2CGenbank:XP_031833078.1;Parent=rna-XM_031977218.1
NW_022339884.1	Gnomon	CDS	160217	160427	.	+	0	Name=XP_031833078.1;ID=cds-XP_031833078.1;Dbxref=GeneID:116427186%2CGenbank:XP_031833078.1;Parent=rna-XM_031977218.1
NW_022339884.1	Gnomon	CDS	160492	160670	.	+	0	Name=XP_031833078.1;ID=cds-XP_031833078.1;Dbxref=GeneID:116427186%2CGenbank:XP_031833078.1;Parent=rna-XM_031977218.1
NW_022339884.1	Gnomon	CDS	160735	160908	.	+	0	Name=XP_031833078.1;ID=cds-XP_031833078.1;Dbxref=GeneID:116427186%2CGenbank:XP_031833078.1;Parent=rna-XM_031977218.1
NW_022339884.1	Gnomon	CDS	160961	161113	.	+	0	Name=XP_031833078.1;ID=cds-XP_031833078.1;Dbxref=GeneID:116427186%2CGenbank:XP_031833078.1;Parent=rna-XM_031977218.1
NW_022339884.1	Gnomon	CDS	161172	161321	.	+	0	Name=XP_031833078.1;ID=cds-XP_031833078.1;Dbxref=GeneID:116427186%2CGenbank:XP_031833078.1;Parent=rna-XM_031977218.1
NW_022339884.1	Gnomon	CDS	161400	161558	.	+	0	Name=XP_031833078.1;ID=cds-XP_031833078.1;Dbxref=GeneID:116427186%2CGenbank:XP_031833078.1;Parent=rna-XM_031977218.1
NW_022339884.1	Gnomon	CDS	165777	165922	.	+	0	Name=XP_031833078.1;ID=cds-XP_031833078.1;Dbxref=GeneID:116427186%2CGenbank:XP_031833078.1;Parent=rna-XM_031977218.1
NW_022339884.1	Gnomon	CDS	166855	167002	.	+	0	Name=XP_031833078.1;ID=cds-XP_031833078.1;Dbxref=GeneID:116427186%2CGenbank:XP_031833078.1;Parent=rna-XM_031977218.1
NW_022339884.1	Gnomon	exon	226332	226761	.	-	.	ID=exon-XM_031977150.1-1;Dbxref=GeneID:116427154%2CGenbank:XM_031977150.1;Parent=rna-XM_031977150.1
NW_022339884.1	Gnomon	exon	226069	226264	.	-	.	ID=exon-XM_031977150.1-2;Dbxref=GeneID:116427154%2CGenbank:XM_031977150.1;Parent=rna-XM_031977150.1
NW_022339884.1	Gnomon	exon	225817	226014	.	-	.	ID=exon-XM_031977150.1-3;Dbxref=GeneID:116427154%2CGenbank:XM_031977150.1;Parent=rna-XM_031977150.1
NW_022339884.1	Gnomon	exon	225514	225726	.	-	.	ID=exon-XM_031977150.1-4;Dbxref=GeneID:116427154%2CGenbank:XM_031977150.1;Parent=rna-XM_031977150.1
NW_022339884.1	Gnomon	exon	225247	225435	.	-	.	ID=exon-XM_031977150.1-5;Dbxref=GeneID:116427154%2CGenbank:XM_031977150.1;Parent=rna-XM_031977150.1
NW_022339884.1	Gnomon	exon	225073	225163	.	-	.	ID=exon-XM_031977150.1-6;Dbxref=GeneID:116427154%2CGenbank:XM_031977150.1;Parent=rna-XM_031977150.1
NW_022339884.1	Gnomon	mRNA	920766	925449	.	-	.	Name=XM_031977077.1;ID=rna-XM_031977077.1;Dbxref=GeneID:116427114%2CGenbank:XM_031977077.1;Parent=gene-LOC116427114
NW_022339884.1	Gnomon	CDS	318340	318349	.	-	0	Name=XP_031832979.1;ID=cds-XP_031832979.1;Dbxref=GeneID:116427134%2CGenbank:XP_031832979.1;Parent=rna-XM_031977119.1
NW_022339884.1	Gnomon	CDS	318104	318201	.	-	0	Name=XP_031832979.1;ID=cds-XP_031832979.1;Dbxref=GeneID:116427134%2CGenbank:XP_031832979.1;Parent=rna-XM_031977119.1
NW_022339884.1	Gnomon	CDS	317634	317750	.	-	0	Name=XP_031832979.1;ID=cds-XP_031832979.1;Dbxref=GeneID:116427134%2CGenbank:XP_031832979.1;Parent=rna-XM_031977119.1
NW_022339884.1	Gnomon	CDS	317440	317570	.	-	0	Name=XP_031832979.1;ID=cds-XP_031832979.1;Dbxref=GeneID:116427134%2CGenbank:XP_031832979.1;Parent=rna-XM_031977119.1
NW_022339884.1	Gnomon	CDS	317143	317359	.	-	0	Name=XP_031832979.1;ID=cds-XP_031832979.1;Dbxref=GeneID:116427134%2CGenbank:XP_031832979.1;Parent=rna-XM_031977119.1
NW_022339884.1	Gnomon	exon	862135	862870	.	-	.	ID=exon-XM_031977080.1-1;Dbxref=GeneID:116427115%2CGenbank:XM_031977080.1;Parent=rna-XM_031977080.1
NW_022339884.1	Gnomon	exon	854814	854869	.	-	.	ID=exon-XM_031977080.1-2;Dbxref=GeneID:116427115%2CGenbank:XM_031977080.1;Parent=rna-XM_031977080.1
NW_022339884.1	Gnomon	exon	852560	853408	.	-	.	ID=exon-XM_031977080.1-3;Dbxref=GeneID:116427115%2CGenbank:XM_031977080.1;Parent=rna-XM_031977080.1
NW_022339884.1	Gnomon	exon	842554	843020	.	-	.	ID=exon-XM_031977080.1-4;Dbxref=GeneID:116427115%2CGenbank:XM_031977080.1;Parent=rna-XM_031977080.1
NW_022339884.1	Gnomon	exon	840718	842408	.	-	.	ID=exon-XM_031977080.1-5;Dbxref=GeneID:116427115%2CGenbank:XM_031977080.1;Parent=rna-XM_031977080.1
NW_022339884.1	Gnomon	exon	838635	839026	.	-	.	ID=exon-XM_031977080.1-6;Dbxref=GeneID:116427115%2CGenbank:XM_031977080.1;Parent=rna-XM_031977080.1
NW_022339884.1	Gnomon	exon	832892	838522	.	-	.	ID=exon-XM_031977080.1-7;Dbxref=GeneID:116427115%2CGenbank:XM_031977080.1;Parent=rna-XM_031977080.1
NW_022339884.1	Gnomon	mRNA	466558	475381	.	-	.	Name=XM_031977171.1;ID=rna-XM_031977171.1;Dbxref=GeneID:116427161%2CGenbank:XM_031977171.1;Parent=gene-LOC116427161
NW_022339884.1	Gnomon	CDS	159624	159648	.	+	0	Name=XP_031833079.1;ID=cds-XP_031833079.1;Dbxref=GeneID:116427186%2CGenbank:XP_031833079.1;Parent=rna-XM_031977219.1
NW_022339884.1	Gnomon	CDS	159866	160128	.	+	0	Name=XP_031833079.1;ID=cds-XP_031833079.1;Dbxref=GeneID:116427186%2CGenbank:XP_031833079.1;Parent=rna-XM_031977219.1
NW_022339884.1	Gnomon	CDS	160217	160427	.	+	0	Name=XP_031833079.1;ID=cds-XP_031833079.1;Dbxref=GeneID:116427186%2CGenbank:XP_031833079.1;Parent=rna-XM_031977219.1
NW_022339884.1	Gnomon	CDS	160492	160670	.	+	0	Name=XP_031833079.1;ID=cds-XP_031833079.1;Dbxref=GeneID:116427186%2CGenbank:XP_031833079.1;Parent=rna-XM_031977219.1
NW_022339884.1	Gnomon	CDS	160735	160908	.	+	0	Name=XP_031833079.1;ID=cds-XP_031833079.1;Dbxref=GeneID:116427186%2CGenbank:XP_031833079.1;Parent=rna-XM_031977219.1
NW_022339884.1	Gnomon	CDS	160961	161113	.	+	0	Name=XP_031833079.1;ID=cds-XP_031833079.1;Dbxref=GeneID:116427186%2CGenbank:XP_031833079.1;Parent=rna-XM_031977219.1
NW_022339884.1	Gnomon	CDS	161172	161321	.	+	0	Name=XP_031833079.1;ID=cds-XP_031833079.1;Dbxref=GeneID:116427186%2CGenbank:XP_031833079.1;Parent=rna-XM_031977219.1
NW_022339884.1	Gnomon	CDS	161400	161558	.	+	0	Name=XP_031833079.1;ID=cds-XP_031833079.1;Dbxref=GeneID:116427186%2CGenbank:XP_031833079.1;Parent=rna-XM_031977219.1
NW_022339884.1	Gnomon	CDS	165777	165922	.	+	0	Name=XP_031833079.1;ID=cds-XP_031833079.1;Dbxref=GeneID:116427186%2CGenbank:XP_031833079.1;Parent=rna-XM_031977219.1
NW_022339884.1	Gnomon	CDS	166855	167002	.	+	0	Name=XP_031833079.1;ID=cds-XP_031833079.1;Dbxref=GeneID:116427186%2CGenbank:XP_031833079.1;Parent=rna-XM_031977219.1
NW_022339884.1	Gnomon	exon	673370	673546	.	+	.	ID=exon-XM_031977256.1-14;Dbxref=GeneID:116427202%2CGenbank:XM_031977256.1;Parent=rna-XM_031977256.1
NW_022339884.1	Gnomon	exon	672552	672718	.	+	.	ID=exon-XM_031977256.1-12;Dbxref=GeneID:116427202%2CGenbank:XM_031977256.1;Parent=rna-XM_031977256.1
NW_022339884.1	Gnomon	exon	672805	673017	.	+	.	ID=exon-XM_031977256.1-13;Dbxref=GeneID:116427202%2CGenbank:XM_031977256.1;Parent=rna-XM_031977256.1
NW_022339884.1	Gnomon	exon	671870	672196	.	+	.	ID=exon-XM_031977256.1-10;Dbxref=GeneID:116427202%2CGenbank:XM_031977256.1;Parent=rna-XM_031977256.1
NW_022339884.1	Gnomon	exon	672281	672453	.	+	.	ID=exon-XM_031977256.1-11;Dbxref=GeneID:116427202%2CGenbank:XM_031977256.1;Parent=rna-XM_031977256.1
NW_022339884.1	Gnomon	exon	133246	133416	.	-	.	ID=exon-XM_031977126.1-9;Dbxref=GeneID:116427135%2CGenbank:XM_031977126.1;Parent=rna-XM_031977126.1
NW_022339884.1	Gnomon	exon	134592	134872	.	-	.	ID=exon-XM_031977126.1-7;Dbxref=GeneID:116427135%2CGenbank:XM_031977126.1;Parent=rna-XM_031977126.1
NW_022339884.1	Gnomon	exon	134405	134503	.	-	.	ID=exon-XM_031977126.1-8;Dbxref=GeneID:116427135%2CGenbank:XM_031977126.1;Parent=rna-XM_031977126.1
NW_022339884.1	Gnomon	exon	135742	135898	.	-	.	ID=exon-XM_031977126.1-5;Dbxref=GeneID:116427135%2CGenbank:XM_031977126.1;Parent=rna-XM_031977126.1
NW_022339884.1	Gnomon	exon	135461	135670	.	-	.	ID=exon-XM_031977126.1-6;Dbxref=GeneID:116427135%2CGenbank:XM_031977126.1;Parent=rna-XM_031977126.1
NW_022339884.1	Gnomon	exon	142019	142555	.	-	.	ID=exon-XM_031977126.1-3;Dbxref=GeneID:116427135%2CGenbank:XM_031977126.1;Parent=rna-XM_031977126.1
NW_022339884.1	Gnomon	exon	137836	137949	.	-	.	ID=exon-XM_031977126.1-4;Dbxref=GeneID:116427135%2CGenbank:XM_031977126.1;Parent=rna-XM_031977126.1
NW_022339884.1	Gnomon	mRNA	832892	862864	.	-	.	Name=XM_031977078.1;ID=rna-XM_031977078.1;Dbxref=GeneID:116427115%2CGenbank:XM_031977078.1;Parent=gene-LOC116427115
NW_022339884.1	Gnomon	exon	142840	142941	.	-	.	ID=exon-XM_031977126.1-1;Dbxref=GeneID:116427135%2CGenbank:XM_031977126.1;Parent=rna-XM_031977126.1
NW_022339884.1	Gnomon	exon	142616	142771	.	-	.	ID=exon-XM_031977126.1-2;Dbxref=GeneID:116427135%2CGenbank:XM_031977126.1;Parent=rna-XM_031977126.1
NW_022339884.1	Gnomon	mRNA	466558	475381	.	-	.	Name=XM_031977172.1;ID=rna-XM_031977172.1;Dbxref=GeneID:116427161%2CGenbank:XM_031977172.1;Parent=gene-LOC116427161
NW_022339884.1	Gnomon	exon	616410	616566	.	-	.	ID=exon-XM_031977076.1-20;Dbxref=GeneID:116427113%2CGenbank:XM_031977076.1;Parent=rna-XM_031977076.1
NW_022339884.1	Gnomon	exon	619807	619830	.	-	.	ID=exon-XM_031977076.1-14;Dbxref=GeneID:116427113%2CGenbank:XM_031977076.1;Parent=rna-XM_031977076.1
NW_022339884.1	Gnomon	exon	619356	619400	.	-	.	ID=exon-XM_031977076.1-15;Dbxref=GeneID:116427113%2CGenbank:XM_031977076.1;Parent=rna-XM_031977076.1
NW_022339884.1	Gnomon	exon	619155	619221	.	-	.	ID=exon-XM_031977076.1-16;Dbxref=GeneID:116427113%2CGenbank:XM_031977076.1;Parent=rna-XM_031977076.1
NW_022339884.1	Gnomon	exon	618115	618270	.	-	.	ID=exon-XM_031977076.1-17;Dbxref=GeneID:116427113%2CGenbank:XM_031977076.1;Parent=rna-XM_031977076.1
NW_022339884.1	Gnomon	exon	617650	617791	.	-	.	ID=exon-XM_031977076.1-18;Dbxref=GeneID:116427113%2CGenbank:XM_031977076.1;Parent=rna-XM_031977076.1
NW_022339884.1	Gnomon	exon	616625	616732	.	-	.	ID=exon-XM_031977076.1-19;Dbxref=GeneID:116427113%2CGenbank:XM_031977076.1;Parent=rna-XM_031977076.1
NW_022339884.1	Gnomon	exon	623736	623995	.	-	.	ID=exon-XM_031977076.1-10;Dbxref=GeneID:116427113%2CGenbank:XM_031977076.1;Parent=rna-XM_031977076.1
NW_022339884.1	Gnomon	exon	623471	623660	.	-	.	ID=exon-XM_031977076.1-11;Dbxref=GeneID:116427113%2CGenbank:XM_031977076.1;Parent=rna-XM_031977076.1
NW_022339884.1	Gnomon	exon	623099	623291	.	-	.	ID=exon-XM_031977076.1-12;Dbxref=GeneID:116427113%2CGenbank:XM_031977076.1;Parent=rna-XM_031977076.1
NW_022339884.1	Gnomon	exon	619959	620053	.	-	.	ID=exon-XM_031977076.1-13;Dbxref=GeneID:116427113%2CGenbank:XM_031977076.1;Parent=rna-XM_031977076.1
NW_022339884.1	Gnomon	exon	683074	683210	.	+	.	ID=exon-XM_031977268.1-4;Dbxref=GeneID:116427204%2CGenbank:XM_031977268.1;Parent=rna-XM_031977268.1
NW_022339884.1	Gnomon	exon	683302	683673	.	+	.	ID=exon-XM_031977268.1-5;Dbxref=GeneID:116427204%2CGenbank:XM_031977268.1;Parent=rna-XM_031977268.1
NW_022339884.1	Gnomon	exon	682084	682383	.	+	.	ID=exon-XM_031977268.1-1;Dbxref=GeneID:116427204%2CGenbank:XM_031977268.1;Parent=rna-XM_031977268.1
NW_022339884.1	Gnomon	exon	682519	682651	.	+	.	ID=exon-XM_031977268.1-2;Dbxref=GeneID:116427204%2CGenbank:XM_031977268.1;Parent=rna-XM_031977268.1
NW_022339884.1	Gnomon	exon	682749	683014	.	+	.	ID=exon-XM_031977268.1-3;Dbxref=GeneID:116427204%2CGenbank:XM_031977268.1;Parent=rna-XM_031977268.1
NW_022339884.1	Gnomon	mRNA	579750	580465	.	-	.	Name=XM_031977177.1;ID=rna-XM_031977177.1;Dbxref=GeneID:116427167%2CGenbank:XM_031977177.1;Parent=gene-LOC116427167
NW_022339884.1	Gnomon	exon	672552	672718	.	+	.	ID=exon-XM_031977263.1-12;Dbxref=GeneID:116427202%2CGenbank:XM_031977263.1;Parent=rna-XM_031977263.1
NW_022339884.1	Gnomon	exon	672805	673017	.	+	.	ID=exon-XM_031977263.1-13;Dbxref=GeneID:116427202%2CGenbank:XM_031977263.1;Parent=rna-XM_031977263.1
NW_022339884.1	Gnomon	exon	671870	672196	.	+	.	ID=exon-XM_031977263.1-10;Dbxref=GeneID:116427202%2CGenbank:XM_031977263.1;Parent=rna-XM_031977263.1
NW_022339884.1	Gnomon	exon	672281	672453	.	+	.	ID=exon-XM_031977263.1-11;Dbxref=GeneID:116427202%2CGenbank:XM_031977263.1;Parent=rna-XM_031977263.1
NW_022339884.1	Gnomon	exon	673370	673546	.	+	.	ID=exon-XM_031977263.1-14;Dbxref=GeneID:116427202%2CGenbank:XM_031977263.1;Parent=rna-XM_031977263.1
NW_022339884.1	Gnomon	mRNA	649835	655317	.	-	.	Name=XM_031977271.1;ID=rna-XM_031977271.1;Dbxref=GeneID:116427205%2CGenbank:XM_031977271.1;Parent=gene-LOC116427205
NW_022339884.1	Gnomon	exon	225073	225163	.	-	.	ID=exon-XM_031977151.1-5;Dbxref=GeneID:116427154%2CGenbank:XM_031977151.1;Parent=rna-XM_031977151.1
NW_022339884.1	Gnomon	exon	225514	225726	.	-	.	ID=exon-XM_031977151.1-3;Dbxref=GeneID:116427154%2CGenbank:XM_031977151.1;Parent=rna-XM_031977151.1
NW_022339884.1	Gnomon	exon	225247	225435	.	-	.	ID=exon-XM_031977151.1-4;Dbxref=GeneID:116427154%2CGenbank:XM_031977151.1;Parent=rna-XM_031977151.1
NW_022339884.1	Gnomon	exon	226074	226257	.	-	.	ID=exon-XM_031977151.1-1;Dbxref=GeneID:116427154%2CGenbank:XM_031977151.1;Parent=rna-XM_031977151.1
NW_022339884.1	Gnomon	exon	225817	226014	.	-	.	ID=exon-XM_031977151.1-2;Dbxref=GeneID:116427154%2CGenbank:XM_031977151.1;Parent=rna-XM_031977151.1
NW_022339884.1	Gnomon	exon	143016	146460	.	-	.	ID=exon-XM_031977225.1-5;Dbxref=GeneID:116427188%2CGenbank:XM_031977225.1;Parent=rna-XM_031977225.1
NW_022339884.1	Gnomon	exon	147374	147454	.	-	.	ID=exon-XM_031977225.1-3;Dbxref=GeneID:116427188%2CGenbank:XM_031977225.1;Parent=rna-XM_031977225.1
NW_022339884.1	Gnomon	exon	147065	147285	.	-	.	ID=exon-XM_031977225.1-4;Dbxref=GeneID:116427188%2CGenbank:XM_031977225.1;Parent=rna-XM_031977225.1
NW_022339884.1	Gnomon	exon	148567	148858	.	-	.	ID=exon-XM_031977225.1-1;Dbxref=GeneID:116427188%2CGenbank:XM_031977225.1;Parent=rna-XM_031977225.1
NW_022339884.1	Gnomon	exon	148247	148299	.	-	.	ID=exon-XM_031977225.1-2;Dbxref=GeneID:116427188%2CGenbank:XM_031977225.1;Parent=rna-XM_031977225.1
NW_022339884.1	Gnomon	mRNA	819246	828425	.	-	.	Name=XM_031977272.1;ID=rna-XM_031977272.1;Dbxref=GeneID:116427206%2CGenbank:XM_031977272.1;Parent=gene-LOC116427206
NW_022339884.1	Gnomon	exon	547926	548065	.	-	.	ID=exon-XM_031977292.1-7;Dbxref=GeneID:116427213%2CGenbank:XM_031977292.1;Parent=rna-XM_031977292.1
NW_022339884.1	Gnomon	exon	547522	547829	.	-	.	ID=exon-XM_031977292.1-8;Dbxref=GeneID:116427213%2CGenbank:XM_031977292.1;Parent=rna-XM_031977292.1
NW_022339884.1	Gnomon	exon	548325	548477	.	-	.	ID=exon-XM_031977292.1-5;Dbxref=GeneID:116427213%2CGenbank:XM_031977292.1;Parent=rna-XM_031977292.1
NW_022339884.1	Gnomon	exon	548138	548254	.	-	.	ID=exon-XM_031977292.1-6;Dbxref=GeneID:116427213%2CGenbank:XM_031977292.1;Parent=rna-XM_031977292.1
NW_022339884.1	Gnomon	exon	549010	549321	.	-	.	ID=exon-XM_031977292.1-3;Dbxref=GeneID:116427213%2CGenbank:XM_031977292.1;Parent=rna-XM_031977292.1
NW_022339884.1	Gnomon	exon	548563	548922	.	-	.	ID=exon-XM_031977292.1-4;Dbxref=GeneID:116427213%2CGenbank:XM_031977292.1;Parent=rna-XM_031977292.1
NW_022339884.1	Gnomon	exon	549707	550503	.	-	.	ID=exon-XM_031977292.1-1;Dbxref=GeneID:116427213%2CGenbank:XM_031977292.1;Parent=rna-XM_031977292.1
NW_022339884.1	Gnomon	exon	549520	549630	.	-	.	ID=exon-XM_031977292.1-2;Dbxref=GeneID:116427213%2CGenbank:XM_031977292.1;Parent=rna-XM_031977292.1
NW_022339884.1	Gnomon	exon	546130	547444	.	-	.	ID=exon-XM_031977292.1-9;Dbxref=GeneID:116427213%2CGenbank:XM_031977292.1;Parent=rna-XM_031977292.1
NW_022339884.1	Gnomon	mRNA	497559	500530	.	-	.	Name=XM_031977175.1;ID=rna-XM_031977175.1;Dbxref=GeneID:116427165%2CGenbank:XM_031977175.1;Parent=gene-LOC116427165
NW_022339884.1	Gnomon	CDS	577879	577935	.	-	0	Name=XP_031832931.1;ID=cds-XP_031832931.1;Dbxref=GeneID:116427111%2CGenbank:XP_031832931.1;Parent=rna-XM_031977071.1
NW_022339884.1	Gnomon	CDS	575656	576120	.	-	0	Name=XP_031832931.1;ID=cds-XP_031832931.1;Dbxref=GeneID:116427111%2CGenbank:XP_031832931.1;Parent=rna-XM_031977071.1
NW_022339884.1	Gnomon	CDS	574565	574869	.	-	0	Name=XP_031832931.1;ID=cds-XP_031832931.1;Dbxref=GeneID:116427111%2CGenbank:XP_031832931.1;Parent=rna-XM_031977071.1
NW_022339884.1	Gnomon	CDS	574177	574474	.	-	0	Name=XP_031832931.1;ID=cds-XP_031832931.1;Dbxref=GeneID:116427111%2CGenbank:XP_031832931.1;Parent=rna-XM_031977071.1
NW_022339884.1	Gnomon	CDS	573149	573364	.	-	0	Name=XP_031832931.1;ID=cds-XP_031832931.1;Dbxref=GeneID:116427111%2CGenbank:XP_031832931.1;Parent=rna-XM_031977071.1
NW_022339884.1	Gnomon	CDS	469306	469542	.	-	0	Name=XP_031833031.1;ID=cds-XP_031833031.1;Dbxref=GeneID:116427161%2CGenbank:XP_031833031.1;Parent=rna-XM_031977171.1
NW_022339884.1	Gnomon	CDS	468200	468595	.	-	0	Name=XP_031833031.1;ID=cds-XP_031833031.1;Dbxref=GeneID:116427161%2CGenbank:XP_031833031.1;Parent=rna-XM_031977171.1
NW_022339884.1	Gnomon	CDS	467103	467837	.	-	0	Name=XP_031833031.1;ID=cds-XP_031833031.1;Dbxref=GeneID:116427161%2CGenbank:XP_031833031.1;Parent=rna-XM_031977171.1
NW_022339884.1	Gnomon	exon	289552	289905	.	+	.	ID=exon-XM_031977245.1-1;Dbxref=GeneID:116427197%2CGenbank:XM_031977245.1;Parent=rna-XM_031977245.1
NW_022339884.1	Gnomon	exon	290123	290263	.	+	.	ID=exon-XM_031977245.1-2;Dbxref=GeneID:116427197%2CGenbank:XM_031977245.1;Parent=rna-XM_031977245.1
NW_022339884.1	Gnomon	exon	290374	290808	.	+	.	ID=exon-XM_031977245.1-3;Dbxref=GeneID:116427197%2CGenbank:XM_031977245.1;Parent=rna-XM_031977245.1
NW_022339884.1	Gnomon	exon	291920	292075	.	+	.	ID=exon-XM_031977245.1-4;Dbxref=GeneID:116427197%2CGenbank:XM_031977245.1;Parent=rna-XM_031977245.1
NW_022339884.1	Gnomon	exon	292726	293180	.	+	.	ID=exon-XM_031977245.1-5;Dbxref=GeneID:116427197%2CGenbank:XM_031977245.1;Parent=rna-XM_031977245.1
NW_022339884.1	Gnomon	exon	293492	293738	.	+	.	ID=exon-XM_031977245.1-6;Dbxref=GeneID:116427197%2CGenbank:XM_031977245.1;Parent=rna-XM_031977245.1
NW_022339884.1	Gnomon	exon	294725	294904	.	+	.	ID=exon-XM_031977245.1-7;Dbxref=GeneID:116427197%2CGenbank:XM_031977245.1;Parent=rna-XM_031977245.1
NW_022339884.1	Gnomon	exon	294982	295231	.	+	.	ID=exon-XM_031977245.1-8;Dbxref=GeneID:116427197%2CGenbank:XM_031977245.1;Parent=rna-XM_031977245.1
NW_022339884.1	Gnomon	exon	295320	295522	.	+	.	ID=exon-XM_031977245.1-9;Dbxref=GeneID:116427197%2CGenbank:XM_031977245.1;Parent=rna-XM_031977245.1
NW_022339884.1	Gnomon	CDS	469306	469542	.	-	0	Name=XP_031833030.1;ID=cds-XP_031833030.1;Dbxref=GeneID:116427161%2CGenbank:XP_031833030.1;Parent=rna-XM_031977170.1
NW_022339884.1	Gnomon	CDS	468200	468595	.	-	0	Name=XP_031833030.1;ID=cds-XP_031833030.1;Dbxref=GeneID:116427161%2CGenbank:XP_031833030.1;Parent=rna-XM_031977170.1
NW_022339884.1	Gnomon	CDS	467103	467837	.	-	0	Name=XP_031833030.1;ID=cds-XP_031833030.1;Dbxref=GeneID:116427161%2CGenbank:XP_031833030.1;Parent=rna-XM_031977170.1
NW_022339884.1	Gnomon	exon	870147	873057	.	-	.	ID=exon-XM_031977197.1-5;Dbxref=GeneID:116427178%2CGenbank:XM_031977197.1;Parent=rna-XM_031977197.1
NW_022339884.1	Gnomon	exon	877700	878245	.	-	.	ID=exon-XM_031977197.1-3;Dbxref=GeneID:116427178%2CGenbank:XM_031977197.1;Parent=rna-XM_031977197.1
NW_022339884.1	Gnomon	exon	877299	877582	.	-	.	ID=exon-XM_031977197.1-4;Dbxref=GeneID:116427178%2CGenbank:XM_031977197.1;Parent=rna-XM_031977197.1
NW_022339884.1	Gnomon	exon	879248	879503	.	-	.	ID=exon-XM_031977197.1-1;Dbxref=GeneID:116427178%2CGenbank:XM_031977197.1;Parent=rna-XM_031977197.1
NW_022339884.1	Gnomon	exon	878396	878558	.	-	.	ID=exon-XM_031977197.1-2;Dbxref=GeneID:116427178%2CGenbank:XM_031977197.1;Parent=rna-XM_031977197.1
NW_022339884.1	Gnomon	mRNA	500579	501949	.	+	.	Name=XM_031977176.1;ID=rna-XM_031977176.1;Dbxref=GeneID:116427166%2CGenbank:XM_031977176.1;Parent=gene-LOC116427166
NW_022339884.1	Gnomon	mRNA	681365	683673	.	+	.	Name=XM_031977270.1;ID=rna-XM_031977270.1;Dbxref=GeneID:116427204%2CGenbank:XM_031977270.1;Parent=gene-LOC116427204
NW_022339884.1	Gnomon	CDS	799075	799150	.	+	0	Name=XP_031832932.1;ID=cds-XP_031832932.1;Dbxref=GeneID:116427112%2CGenbank:XP_031832932.1;Parent=rna-XM_031977072.1
NW_022339884.1	Gnomon	CDS	799232	799305	.	+	0	Name=XP_031832932.1;ID=cds-XP_031832932.1;Dbxref=GeneID:116427112%2CGenbank:XP_031832932.1;Parent=rna-XM_031977072.1
NW_022339884.1	Gnomon	CDS	800018	800194	.	+	0	Name=XP_031832932.1;ID=cds-XP_031832932.1;Dbxref=GeneID:116427112%2CGenbank:XP_031832932.1;Parent=rna-XM_031977072.1
NW_022339884.1	Gnomon	CDS	800969	801195	.	+	0	Name=XP_031832932.1;ID=cds-XP_031832932.1;Dbxref=GeneID:116427112%2CGenbank:XP_031832932.1;Parent=rna-XM_031977072.1
NW_022339884.1	Gnomon	CDS	801860	801969	.	+	0	Name=XP_031832932.1;ID=cds-XP_031832932.1;Dbxref=GeneID:116427112%2CGenbank:XP_031832932.1;Parent=rna-XM_031977072.1
NW_022339884.1	Gnomon	CDS	802282	802475	.	+	0	Name=XP_031832932.1;ID=cds-XP_031832932.1;Dbxref=GeneID:116427112%2CGenbank:XP_031832932.1;Parent=rna-XM_031977072.1
NW_022339884.1	Gnomon	CDS	802549	802654	.	+	0	Name=XP_031832932.1;ID=cds-XP_031832932.1;Dbxref=GeneID:116427112%2CGenbank:XP_031832932.1;Parent=rna-XM_031977072.1
NW_022339884.1	Gnomon	CDS	803153	803342	.	+	0	Name=XP_031832932.1;ID=cds-XP_031832932.1;Dbxref=GeneID:116427112%2CGenbank:XP_031832932.1;Parent=rna-XM_031977072.1
NW_022339884.1	Gnomon	CDS	803415	803895	.	+	0	Name=XP_031832932.1;ID=cds-XP_031832932.1;Dbxref=GeneID:116427112%2CGenbank:XP_031832932.1;Parent=rna-XM_031977072.1
NW_022339884.1	Gnomon	exon	877299	877398	.	-	.	ID=exon-XM_031977201.1-5;Dbxref=GeneID:116427178%2CGenbank:XM_031977201.1;Parent=rna-XM_031977201.1
NW_022339884.1	Gnomon	exon	873010	873057	.	-	.	ID=exon-XM_031977201.1-6;Dbxref=GeneID:116427178%2CGenbank:XM_031977201.1;Parent=rna-XM_031977201.1
NW_022339884.1	Gnomon	exon	870147	872320	.	-	.	ID=exon-XM_031977201.1-7;Dbxref=GeneID:116427178%2CGenbank:XM_031977201.1;Parent=rna-XM_031977201.1
NW_022339884.1	Gnomon	exon	880753	881051	.	-	.	ID=exon-XM_031977201.1-1;Dbxref=GeneID:116427178%2CGenbank:XM_031977201.1;Parent=rna-XM_031977201.1
NW_022339884.1	Gnomon	exon	878396	878558	.	-	.	ID=exon-XM_031977201.1-2;Dbxref=GeneID:116427178%2CGenbank:XM_031977201.1;Parent=rna-XM_031977201.1
NW_022339884.1	Gnomon	exon	877700	878245	.	-	.	ID=exon-XM_031977201.1-3;Dbxref=GeneID:116427178%2CGenbank:XM_031977201.1;Parent=rna-XM_031977201.1
NW_022339884.1	Gnomon	exon	877513	877582	.	-	.	ID=exon-XM_031977201.1-4;Dbxref=GeneID:116427178%2CGenbank:XM_031977201.1;Parent=rna-XM_031977201.1
NW_022339884.1	Gnomon	exon	751254	751587	.	-	.	ID=exon-XM_031977104.1-1;Dbxref=GeneID:116427124%2CGenbank:XM_031977104.1;Parent=rna-XM_031977104.1
NW_022339884.1	Gnomon	exon	750935	751066	.	-	.	ID=exon-XM_031977104.1-2;Dbxref=GeneID:116427124%2CGenbank:XM_031977104.1;Parent=rna-XM_031977104.1
NW_022339884.1	Gnomon	exon	750740	750877	.	-	.	ID=exon-XM_031977104.1-3;Dbxref=GeneID:116427124%2CGenbank:XM_031977104.1;Parent=rna-XM_031977104.1
NW_022339884.1	Gnomon	exon	749850	750661	.	-	.	ID=exon-XM_031977104.1-4;Dbxref=GeneID:116427124%2CGenbank:XM_031977104.1;Parent=rna-XM_031977104.1
NW_022339884.1	Gnomon	exon	749214	749763	.	-	.	ID=exon-XM_031977104.1-5;Dbxref=GeneID:116427124%2CGenbank:XM_031977104.1;Parent=rna-XM_031977104.1
NW_022339884.1	Gnomon	exon	748688	749131	.	-	.	ID=exon-XM_031977104.1-6;Dbxref=GeneID:116427124%2CGenbank:XM_031977104.1;Parent=rna-XM_031977104.1
NW_022339884.1	Gnomon	CDS	469306	469542	.	-	0	Name=XP_031833032.1;ID=cds-XP_031833032.1;Dbxref=GeneID:116427161%2CGenbank:XP_031833032.1;Parent=rna-XM_031977172.1
NW_022339884.1	Gnomon	CDS	468200	468595	.	-	0	Name=XP_031833032.1;ID=cds-XP_031833032.1;Dbxref=GeneID:116427161%2CGenbank:XP_031833032.1;Parent=rna-XM_031977172.1
NW_022339884.1	Gnomon	CDS	467103	467837	.	-	0	Name=XP_031833032.1;ID=cds-XP_031833032.1;Dbxref=GeneID:116427161%2CGenbank:XP_031833032.1;Parent=rna-XM_031977172.1
NW_022339884.1	Gnomon	exon	548325	548486	.	-	.	ID=exon-XM_031977293.1-4;Dbxref=GeneID:116427213%2CGenbank:XM_031977293.1;Parent=rna-XM_031977293.1
NW_022339884.1	Gnomon	exon	548138	548254	.	-	.	ID=exon-XM_031977293.1-5;Dbxref=GeneID:116427213%2CGenbank:XM_031977293.1;Parent=rna-XM_031977293.1
NW_022339884.1	Gnomon	exon	547926	548065	.	-	.	ID=exon-XM_031977293.1-6;Dbxref=GeneID:116427213%2CGenbank:XM_031977293.1;Parent=rna-XM_031977293.1
NW_022339884.1	Gnomon	exon	547522	547829	.	-	.	ID=exon-XM_031977293.1-7;Dbxref=GeneID:116427213%2CGenbank:XM_031977293.1;Parent=rna-XM_031977293.1
NW_022339884.1	Gnomon	exon	549402	549541	.	-	.	ID=exon-XM_031977293.1-1;Dbxref=GeneID:116427213%2CGenbank:XM_031977293.1;Parent=rna-XM_031977293.1
NW_022339884.1	Gnomon	exon	549010	549322	.	-	.	ID=exon-XM_031977293.1-2;Dbxref=GeneID:116427213%2CGenbank:XM_031977293.1;Parent=rna-XM_031977293.1
NW_022339884.1	Gnomon	exon	548563	548922	.	-	.	ID=exon-XM_031977293.1-3;Dbxref=GeneID:116427213%2CGenbank:XM_031977293.1;Parent=rna-XM_031977293.1
NW_022339884.1	Gnomon	exon	546126	547444	.	-	.	ID=exon-XM_031977293.1-8;Dbxref=GeneID:116427213%2CGenbank:XM_031977293.1;Parent=rna-XM_031977293.1
NW_022339884.1	Gnomon	mRNA	819245	825224	.	-	.	Name=XM_031977275.1;ID=rna-XM_031977275.1;Dbxref=GeneID:116427206%2CGenbank:XM_031977275.1;Parent=gene-LOC116427206
NW_022339884.1	Gnomon	CDS	799075	799150	.	+	0	Name=XP_031832933.1;ID=cds-XP_031832933.1;Dbxref=GeneID:116427112%2CGenbank:XP_031832933.1;Parent=rna-XM_031977073.1
NW_022339884.1	Gnomon	CDS	799232	799305	.	+	0	Name=XP_031832933.1;ID=cds-XP_031832933.1;Dbxref=GeneID:116427112%2CGenbank:XP_031832933.1;Parent=rna-XM_031977073.1
NW_022339884.1	Gnomon	CDS	800018	800194	.	+	0	Name=XP_031832933.1;ID=cds-XP_031832933.1;Dbxref=GeneID:116427112%2CGenbank:XP_031832933.1;Parent=rna-XM_031977073.1
NW_022339884.1	Gnomon	CDS	800969	801195	.	+	0	Name=XP_031832933.1;ID=cds-XP_031832933.1;Dbxref=GeneID:116427112%2CGenbank:XP_031832933.1;Parent=rna-XM_031977073.1
NW_022339884.1	Gnomon	CDS	801860	801969	.	+	0	Name=XP_031832933.1;ID=cds-XP_031832933.1;Dbxref=GeneID:116427112%2CGenbank:XP_031832933.1;Parent=rna-XM_031977073.1
NW_022339884.1	Gnomon	CDS	802282	802475	.	+	0	Name=XP_031832933.1;ID=cds-XP_031832933.1;Dbxref=GeneID:116427112%2CGenbank:XP_031832933.1;Parent=rna-XM_031977073.1
NW_022339884.1	Gnomon	CDS	802549	802654	.	+	0	Name=XP_031832933.1;ID=cds-XP_031832933.1;Dbxref=GeneID:116427112%2CGenbank:XP_031832933.1;Parent=rna-XM_031977073.1
NW_022339884.1	Gnomon	CDS	803153	803342	.	+	0	Name=XP_031832933.1;ID=cds-XP_031832933.1;Dbxref=GeneID:116427112%2CGenbank:XP_031832933.1;Parent=rna-XM_031977073.1
NW_022339884.1	Gnomon	CDS	803415	803895	.	+	0	Name=XP_031832933.1;ID=cds-XP_031832933.1;Dbxref=GeneID:116427112%2CGenbank:XP_031832933.1;Parent=rna-XM_031977073.1
NW_022339884.1	cmsearch	snoRNA	688482	688558	.	-	.	Name=XR_004235050.1;ID=rna-XR_004235050.1;Dbxref=GeneID:116427220%2CRFAM:RF01174%2CGenbank:XR_004235050.1;Parent=gene-LOC116427220
NW_022339884.1	Gnomon	exon	529790	529975	.	-	.	ID=exon-XR_004235049.1-7;Dbxref=GeneID:116427217%2CGenbank:XR_004235049.1;Parent=rna-XR_004235049.1
NW_022339884.1	Gnomon	exon	529381	529716	.	-	.	ID=exon-XR_004235049.1-8;Dbxref=GeneID:116427217%2CGenbank:XR_004235049.1;Parent=rna-XR_004235049.1
NW_022339884.1	Gnomon	exon	529105	529303	.	-	.	ID=exon-XR_004235049.1-9;Dbxref=GeneID:116427217%2CGenbank:XR_004235049.1;Parent=rna-XR_004235049.1
NW_022339884.1	Gnomon	exon	531644	532998	.	-	.	ID=exon-XR_004235049.1-1;Dbxref=GeneID:116427217%2CGenbank:XR_004235049.1;Parent=rna-XR_004235049.1
NW_022339884.1	Gnomon	exon	531461	531515	.	-	.	ID=exon-XR_004235049.1-2;Dbxref=GeneID:116427217%2CGenbank:XR_004235049.1;Parent=rna-XR_004235049.1
NW_022339884.1	Gnomon	exon	531153	531357	.	-	.	ID=exon-XR_004235049.1-3;Dbxref=GeneID:116427217%2CGenbank:XR_004235049.1;Parent=rna-XR_004235049.1
NW_022339884.1	Gnomon	exon	530881	530969	.	-	.	ID=exon-XR_004235049.1-4;Dbxref=GeneID:116427217%2CGenbank:XR_004235049.1;Parent=rna-XR_004235049.1
NW_022339884.1	Gnomon	exon	530406	530504	.	-	.	ID=exon-XR_004235049.1-5;Dbxref=GeneID:116427217%2CGenbank:XR_004235049.1;Parent=rna-XR_004235049.1
NW_022339884.1	Gnomon	exon	530092	530331	.	-	.	ID=exon-XR_004235049.1-6;Dbxref=GeneID:116427217%2CGenbank:XR_004235049.1;Parent=rna-XR_004235049.1
NW_022339884.1	Gnomon	CDS	495753	495858	.	+	0	Name=XP_031833033.1;ID=cds-XP_031833033.1;Dbxref=GeneID:116427162%2CGenbank:XP_031833033.1;Parent=rna-XM_031977173.1
NW_022339884.1	Gnomon	CDS	495926	496018	.	+	0	Name=XP_031833033.1;ID=cds-XP_031833033.1;Dbxref=GeneID:116427162%2CGenbank:XP_031833033.1;Parent=rna-XM_031977173.1
NW_022339884.1	Gnomon	CDS	496094	496224	.	+	0	Name=XP_031833033.1;ID=cds-XP_031833033.1;Dbxref=GeneID:116427162%2CGenbank:XP_031833033.1;Parent=rna-XM_031977173.1
NW_022339884.1	Gnomon	CDS	496296	496410	.	+	0	Name=XP_031833033.1;ID=cds-XP_031833033.1;Dbxref=GeneID:116427162%2CGenbank:XP_031833033.1;Parent=rna-XM_031977173.1
NW_022339884.1	Gnomon	CDS	496487	496777	.	+	0	Name=XP_031833033.1;ID=cds-XP_031833033.1;Dbxref=GeneID:116427162%2CGenbank:XP_031833033.1;Parent=rna-XM_031977173.1
NW_022339884.1	Gnomon	CDS	496858	496973	.	+	0	Name=XP_031833033.1;ID=cds-XP_031833033.1;Dbxref=GeneID:116427162%2CGenbank:XP_031833033.1;Parent=rna-XM_031977173.1
NW_022339884.1	Gnomon	CDS	497052	497099	.	+	0	Name=XP_031833033.1;ID=cds-XP_031833033.1;Dbxref=GeneID:116427162%2CGenbank:XP_031833033.1;Parent=rna-XM_031977173.1
NW_022339884.1	cmsearch	exon	688482	688558	.	-	.	ID=exon-XR_004235050.1-1;Dbxref=GeneID:116427220%2CRFAM:RF01174%2CGenbank:XR_004235050.1;Parent=rna-XR_004235050.1
NW_022339884.1	Gnomon	mRNA	392081	400483	.	+	.	Name=XM_031977130.1;ID=rna-XM_031977130.1;Dbxref=GeneID:116427139%2CGenbank:XM_031977130.1;Parent=gene-LOC116427139
NW_022339884.1	Gnomon	CDS	799249	799305	.	+	0	Name=XP_031832934.1;ID=cds-XP_031832934.1;Dbxref=GeneID:116427112%2CGenbank:XP_031832934.1;Parent=rna-XM_031977074.1
NW_022339884.1	Gnomon	CDS	800018	800194	.	+	0	Name=XP_031832934.1;ID=cds-XP_031832934.1;Dbxref=GeneID:116427112%2CGenbank:XP_031832934.1;Parent=rna-XM_031977074.1
NW_022339884.1	Gnomon	CDS	800969	801195	.	+	0	Name=XP_031832934.1;ID=cds-XP_031832934.1;Dbxref=GeneID:116427112%2CGenbank:XP_031832934.1;Parent=rna-XM_031977074.1
NW_022339884.1	Gnomon	CDS	801860	801969	.	+	0	Name=XP_031832934.1;ID=cds-XP_031832934.1;Dbxref=GeneID:116427112%2CGenbank:XP_031832934.1;Parent=rna-XM_031977074.1
NW_022339884.1	Gnomon	CDS	802282	802475	.	+	0	Name=XP_031832934.1;ID=cds-XP_031832934.1;Dbxref=GeneID:116427112%2CGenbank:XP_031832934.1;Parent=rna-XM_031977074.1
NW_022339884.1	Gnomon	CDS	802549	802654	.	+	0	Name=XP_031832934.1;ID=cds-XP_031832934.1;Dbxref=GeneID:116427112%2CGenbank:XP_031832934.1;Parent=rna-XM_031977074.1
NW_022339884.1	Gnomon	CDS	803153	803342	.	+	0	Name=XP_031832934.1;ID=cds-XP_031832934.1;Dbxref=GeneID:116427112%2CGenbank:XP_031832934.1;Parent=rna-XM_031977074.1
NW_022339884.1	Gnomon	CDS	803415	803895	.	+	0	Name=XP_031832934.1;ID=cds-XP_031832934.1;Dbxref=GeneID:116427112%2CGenbank:XP_031832934.1;Parent=rna-XM_031977074.1
NW_022339884.1	Gnomon	CDS	799075	799150	.	+	0	Name=XP_031832935.1;ID=cds-XP_031832935.1;Dbxref=GeneID:116427112%2CGenbank:XP_031832935.1;Parent=rna-XM_031977075.1
NW_022339884.1	Gnomon	CDS	799232	799305	.	+	0	Name=XP_031832935.1;ID=cds-XP_031832935.1;Dbxref=GeneID:116427112%2CGenbank:XP_031832935.1;Parent=rna-XM_031977075.1
NW_022339884.1	Gnomon	CDS	800969	801195	.	+	0	Name=XP_031832935.1;ID=cds-XP_031832935.1;Dbxref=GeneID:116427112%2CGenbank:XP_031832935.1;Parent=rna-XM_031977075.1
NW_022339884.1	Gnomon	CDS	801860	801969	.	+	0	Name=XP_031832935.1;ID=cds-XP_031832935.1;Dbxref=GeneID:116427112%2CGenbank:XP_031832935.1;Parent=rna-XM_031977075.1
NW_022339884.1	Gnomon	CDS	802282	802475	.	+	0	Name=XP_031832935.1;ID=cds-XP_031832935.1;Dbxref=GeneID:116427112%2CGenbank:XP_031832935.1;Parent=rna-XM_031977075.1
NW_022339884.1	Gnomon	CDS	802549	802654	.	+	0	Name=XP_031832935.1;ID=cds-XP_031832935.1;Dbxref=GeneID:116427112%2CGenbank:XP_031832935.1;Parent=rna-XM_031977075.1
NW_022339884.1	Gnomon	CDS	803153	803342	.	+	0	Name=XP_031832935.1;ID=cds-XP_031832935.1;Dbxref=GeneID:116427112%2CGenbank:XP_031832935.1;Parent=rna-XM_031977075.1
NW_022339884.1	Gnomon	CDS	803415	803895	.	+	0	Name=XP_031832935.1;ID=cds-XP_031832935.1;Dbxref=GeneID:116427112%2CGenbank:XP_031832935.1;Parent=rna-XM_031977075.1
NW_022339884.1	Gnomon	exon	295669	299910	.	+	.	ID=exon-XM_031977244.1-10;Dbxref=GeneID:116427197%2CGenbank:XM_031977244.1;Parent=rna-XM_031977244.1
NW_022339884.1	Gnomon	CDS	475213	475258	.	+	0	Name=XP_031833034.1;ID=cds-XP_031833034.1;Dbxref=GeneID:116427163%2CGenbank:XP_031833034.1;Parent=rna-XM_031977174.1
NW_022339884.1	Gnomon	CDS	475673	475806	.	+	0	Name=XP_031833034.1;ID=cds-XP_031833034.1;Dbxref=GeneID:116427163%2CGenbank:XP_031833034.1;Parent=rna-XM_031977174.1
NW_022339884.1	Gnomon	CDS	475880	476115	.	+	0	Name=XP_031833034.1;ID=cds-XP_031833034.1;Dbxref=GeneID:116427163%2CGenbank:XP_031833034.1;Parent=rna-XM_031977174.1
NW_022339884.1	Gnomon	CDS	476191	476545	.	+	0	Name=XP_031833034.1;ID=cds-XP_031833034.1;Dbxref=GeneID:116427163%2CGenbank:XP_031833034.1;Parent=rna-XM_031977174.1
NW_022339884.1	Gnomon	mRNA	783435	794671	.	+	.	Name=XM_031977179.1;ID=rna-XM_031977179.1;Dbxref=GeneID:116427168%2CGenbank:XM_031977179.1;Parent=gene-LOC116427168
NW_022339884.1	Gnomon	exon	792333	794671	.	+	.	ID=exon-XM_031977179.1-21;Dbxref=GeneID:116427168%2CGenbank:XM_031977179.1;Parent=rna-XM_031977179.1
NW_022339884.1	Gnomon	exon	791711	792044	.	+	.	ID=exon-XM_031977179.1-20;Dbxref=GeneID:116427168%2CGenbank:XM_031977179.1;Parent=rna-XM_031977179.1
NW_022339884.1	Gnomon	exon	791245	791364	.	+	.	ID=exon-XM_031977179.1-18;Dbxref=GeneID:116427168%2CGenbank:XM_031977179.1;Parent=rna-XM_031977179.1
NW_022339884.1	Gnomon	exon	791452	791622	.	+	.	ID=exon-XM_031977179.1-19;Dbxref=GeneID:116427168%2CGenbank:XM_031977179.1;Parent=rna-XM_031977179.1
NW_022339884.1	Gnomon	exon	788303	788715	.	+	.	ID=exon-XM_031977179.1-10;Dbxref=GeneID:116427168%2CGenbank:XM_031977179.1;Parent=rna-XM_031977179.1
NW_022339884.1	Gnomon	exon	788804	789102	.	+	.	ID=exon-XM_031977179.1-11;Dbxref=GeneID:116427168%2CGenbank:XM_031977179.1;Parent=rna-XM_031977179.1
NW_022339884.1	Gnomon	exon	789186	789480	.	+	.	ID=exon-XM_031977179.1-12;Dbxref=GeneID:116427168%2CGenbank:XM_031977179.1;Parent=rna-XM_031977179.1
NW_022339884.1	Gnomon	exon	789569	789852	.	+	.	ID=exon-XM_031977179.1-13;Dbxref=GeneID:116427168%2CGenbank:XM_031977179.1;Parent=rna-XM_031977179.1
NW_022339884.1	Gnomon	exon	789925	790084	.	+	.	ID=exon-XM_031977179.1-14;Dbxref=GeneID:116427168%2CGenbank:XM_031977179.1;Parent=rna-XM_031977179.1
NW_022339884.1	Gnomon	exon	790162	790506	.	+	.	ID=exon-XM_031977179.1-15;Dbxref=GeneID:116427168%2CGenbank:XM_031977179.1;Parent=rna-XM_031977179.1
NW_022339884.1	Gnomon	exon	790594	790894	.	+	.	ID=exon-XM_031977179.1-16;Dbxref=GeneID:116427168%2CGenbank:XM_031977179.1;Parent=rna-XM_031977179.1
NW_022339884.1	Gnomon	exon	790977	791177	.	+	.	ID=exon-XM_031977179.1-17;Dbxref=GeneID:116427168%2CGenbank:XM_031977179.1;Parent=rna-XM_031977179.1
NW_022339884.1	Gnomon	mRNA	819246	828424	.	-	.	Name=XM_031977273.1;ID=rna-XM_031977273.1;Dbxref=GeneID:116427206%2CGenbank:XM_031977273.1;Parent=gene-LOC116427206
NW_022339884.1	Gnomon	CDS	500354	500459	.	-	0	Name=XP_031833035.1;ID=cds-XP_031833035.1;Dbxref=GeneID:116427165%2CGenbank:XP_031833035.1;Parent=rna-XM_031977175.1
NW_022339884.1	Gnomon	CDS	499303	499509	.	-	0	Name=XP_031833035.1;ID=cds-XP_031833035.1;Dbxref=GeneID:116427165%2CGenbank:XP_031833035.1;Parent=rna-XM_031977175.1
NW_022339884.1	Gnomon	CDS	498957	499220	.	-	0	Name=XP_031833035.1;ID=cds-XP_031833035.1;Dbxref=GeneID:116427165%2CGenbank:XP_031833035.1;Parent=rna-XM_031977175.1
NW_022339884.1	Gnomon	CDS	498526	498869	.	-	0	Name=XP_031833035.1;ID=cds-XP_031833035.1;Dbxref=GeneID:116427165%2CGenbank:XP_031833035.1;Parent=rna-XM_031977175.1
NW_022339884.1	Gnomon	CDS	498221	498446	.	-	0	Name=XP_031833035.1;ID=cds-XP_031833035.1;Dbxref=GeneID:116427165%2CGenbank:XP_031833035.1;Parent=rna-XM_031977175.1
NW_022339884.1	Gnomon	CDS	497914	498143	.	-	0	Name=XP_031833035.1;ID=cds-XP_031833035.1;Dbxref=GeneID:116427165%2CGenbank:XP_031833035.1;Parent=rna-XM_031977175.1
NW_022339884.1	Gnomon	CDS	497652	497825	.	-	0	Name=XP_031833035.1;ID=cds-XP_031833035.1;Dbxref=GeneID:116427165%2CGenbank:XP_031833035.1;Parent=rna-XM_031977175.1
NW_022339884.1	Gnomon	CDS	626096	626372	.	-	0	Name=XP_031832936.1;ID=cds-XP_031832936.1;Dbxref=GeneID:116427113%2CGenbank:XP_031832936.1;Parent=rna-XM_031977076.1
NW_022339884.1	Gnomon	CDS	625464	625858	.	-	0	Name=XP_031832936.1;ID=cds-XP_031832936.1;Dbxref=GeneID:116427113%2CGenbank:XP_031832936.1;Parent=rna-XM_031977076.1
NW_022339884.1	Gnomon	CDS	624901	624996	.	-	0	Name=XP_031832936.1;ID=cds-XP_031832936.1;Dbxref=GeneID:116427113%2CGenbank:XP_031832936.1;Parent=rna-XM_031977076.1
NW_022339884.1	Gnomon	CDS	624654	624833	.	-	0	Name=XP_031832936.1;ID=cds-XP_031832936.1;Dbxref=GeneID:116427113%2CGenbank:XP_031832936.1;Parent=rna-XM_031977076.1
NW_022339884.1	Gnomon	CDS	624362	624571	.	-	0	Name=XP_031832936.1;ID=cds-XP_031832936.1;Dbxref=GeneID:116427113%2CGenbank:XP_031832936.1;Parent=rna-XM_031977076.1
NW_022339884.1	Gnomon	CDS	623736	623995	.	-	0	Name=XP_031832936.1;ID=cds-XP_031832936.1;Dbxref=GeneID:116427113%2CGenbank:XP_031832936.1;Parent=rna-XM_031977076.1
NW_022339884.1	Gnomon	CDS	623471	623660	.	-	0	Name=XP_031832936.1;ID=cds-XP_031832936.1;Dbxref=GeneID:116427113%2CGenbank:XP_031832936.1;Parent=rna-XM_031977076.1
NW_022339884.1	Gnomon	CDS	623099	623291	.	-	0	Name=XP_031832936.1;ID=cds-XP_031832936.1;Dbxref=GeneID:116427113%2CGenbank:XP_031832936.1;Parent=rna-XM_031977076.1
NW_022339884.1	Gnomon	CDS	619959	620053	.	-	0	Name=XP_031832936.1;ID=cds-XP_031832936.1;Dbxref=GeneID:116427113%2CGenbank:XP_031832936.1;Parent=rna-XM_031977076.1
NW_022339884.1	Gnomon	CDS	619807	619830	.	-	0	Name=XP_031832936.1;ID=cds-XP_031832936.1;Dbxref=GeneID:116427113%2CGenbank:XP_031832936.1;Parent=rna-XM_031977076.1
NW_022339884.1	Gnomon	CDS	619356	619400	.	-	0	Name=XP_031832936.1;ID=cds-XP_031832936.1;Dbxref=GeneID:116427113%2CGenbank:XP_031832936.1;Parent=rna-XM_031977076.1
NW_022339884.1	Gnomon	CDS	619155	619221	.	-	0	Name=XP_031832936.1;ID=cds-XP_031832936.1;Dbxref=GeneID:116427113%2CGenbank:XP_031832936.1;Parent=rna-XM_031977076.1
NW_022339884.1	Gnomon	CDS	618115	618270	.	-	0	Name=XP_031832936.1;ID=cds-XP_031832936.1;Dbxref=GeneID:116427113%2CGenbank:XP_031832936.1;Parent=rna-XM_031977076.1
NW_022339884.1	Gnomon	CDS	617650	617791	.	-	0	Name=XP_031832936.1;ID=cds-XP_031832936.1;Dbxref=GeneID:116427113%2CGenbank:XP_031832936.1;Parent=rna-XM_031977076.1
NW_022339884.1	Gnomon	CDS	616625	616732	.	-	0	Name=XP_031832936.1;ID=cds-XP_031832936.1;Dbxref=GeneID:116427113%2CGenbank:XP_031832936.1;Parent=rna-XM_031977076.1
NW_022339884.1	Gnomon	CDS	616410	616566	.	-	0	Name=XP_031832936.1;ID=cds-XP_031832936.1;Dbxref=GeneID:116427113%2CGenbank:XP_031832936.1;Parent=rna-XM_031977076.1
NW_022339884.1	Gnomon	exon	167329	167430	.	+	.	ID=exon-XR_004235045.1-10;Dbxref=GeneID:116427186%2CGenbank:XR_004235045.1;Parent=rna-XR_004235045.1
NW_022339884.1	Gnomon	exon	167482	167680	.	+	.	ID=exon-XM_031977224.1-1;Dbxref=GeneID:116427187%2CGenbank:XM_031977224.1;Parent=rna-XM_031977224.1
NW_022339884.1	Gnomon	exon	167759	167953	.	+	.	ID=exon-XM_031977224.1-2;Dbxref=GeneID:116427187%2CGenbank:XM_031977224.1;Parent=rna-XM_031977224.1
NW_022339884.1	Gnomon	exon	168037	168208	.	+	.	ID=exon-XM_031977224.1-3;Dbxref=GeneID:116427187%2CGenbank:XM_031977224.1;Parent=rna-XM_031977224.1
NW_022339884.1	Gnomon	exon	168269	168454	.	+	.	ID=exon-XM_031977224.1-4;Dbxref=GeneID:116427187%2CGenbank:XM_031977224.1;Parent=rna-XM_031977224.1
NW_022339884.1	Gnomon	exon	168530	168721	.	+	.	ID=exon-XM_031977224.1-5;Dbxref=GeneID:116427187%2CGenbank:XM_031977224.1;Parent=rna-XM_031977224.1
NW_022339884.1	Gnomon	exon	168791	168959	.	+	.	ID=exon-XM_031977224.1-6;Dbxref=GeneID:116427187%2CGenbank:XM_031977224.1;Parent=rna-XM_031977224.1
NW_022339884.1	Gnomon	exon	169045	170187	.	+	.	ID=exon-XM_031977224.1-7;Dbxref=GeneID:116427187%2CGenbank:XM_031977224.1;Parent=rna-XM_031977224.1
NW_022339884.1	Gnomon	exon	674292	674419	.	+	.	ID=exon-XM_031977269.1-1;Dbxref=GeneID:116427204%2CGenbank:XM_031977269.1;Parent=rna-XM_031977269.1
NW_022339884.1	Gnomon	exon	682519	682651	.	+	.	ID=exon-XM_031977269.1-2;Dbxref=GeneID:116427204%2CGenbank:XM_031977269.1;Parent=rna-XM_031977269.1
NW_022339884.1	Gnomon	exon	683302	683673	.	+	.	ID=exon-XM_031977269.1-5;Dbxref=GeneID:116427204%2CGenbank:XM_031977269.1;Parent=rna-XM_031977269.1
NW_022339884.1	Gnomon	exon	682749	683014	.	+	.	ID=exon-XM_031977269.1-3;Dbxref=GeneID:116427204%2CGenbank:XM_031977269.1;Parent=rna-XM_031977269.1
NW_022339884.1	Gnomon	exon	683074	683210	.	+	.	ID=exon-XM_031977269.1-4;Dbxref=GeneID:116427204%2CGenbank:XM_031977269.1;Parent=rna-XM_031977269.1
NW_022339884.1	Gnomon	mRNA	819246	828424	.	-	.	Name=XM_031977274.1;ID=rna-XM_031977274.1;Dbxref=GeneID:116427206%2CGenbank:XM_031977274.1;Parent=gene-LOC116427206
NW_022339884.1	Gnomon	exon	880753	881052	.	-	.	ID=exon-XM_031977199.1-1;Dbxref=GeneID:116427178%2CGenbank:XM_031977199.1;Parent=rna-XM_031977199.1
NW_022339884.1	Gnomon	exon	878396	878558	.	-	.	ID=exon-XM_031977199.1-2;Dbxref=GeneID:116427178%2CGenbank:XM_031977199.1;Parent=rna-XM_031977199.1
NW_022339884.1	Gnomon	exon	877299	877398	.	-	.	ID=exon-XM_031977199.1-5;Dbxref=GeneID:116427178%2CGenbank:XM_031977199.1;Parent=rna-XM_031977199.1
NW_022339884.1	Gnomon	exon	873010	873057	.	-	.	ID=exon-XM_031977199.1-6;Dbxref=GeneID:116427178%2CGenbank:XM_031977199.1;Parent=rna-XM_031977199.1
NW_022339884.1	Gnomon	exon	877700	878245	.	-	.	ID=exon-XM_031977199.1-3;Dbxref=GeneID:116427178%2CGenbank:XM_031977199.1;Parent=rna-XM_031977199.1
NW_022339884.1	Gnomon	exon	877513	877582	.	-	.	ID=exon-XM_031977199.1-4;Dbxref=GeneID:116427178%2CGenbank:XM_031977199.1;Parent=rna-XM_031977199.1
NW_022339884.1	Gnomon	exon	870147	872550	.	-	.	ID=exon-XM_031977199.1-7;Dbxref=GeneID:116427178%2CGenbank:XM_031977199.1;Parent=rna-XM_031977199.1
NW_022339884.1	Gnomon	CDS	925255	925269	.	-	0	Name=XP_031832937.1;ID=cds-XP_031832937.1;Dbxref=GeneID:116427114%2CGenbank:XP_031832937.1;Parent=rna-XM_031977077.1
NW_022339884.1	Gnomon	CDS	925083	925151	.	-	0	Name=XP_031832937.1;ID=cds-XP_031832937.1;Dbxref=GeneID:116427114%2CGenbank:XP_031832937.1;Parent=rna-XM_031977077.1
NW_022339884.1	Gnomon	CDS	924818	924991	.	-	0	Name=XP_031832937.1;ID=cds-XP_031832937.1;Dbxref=GeneID:116427114%2CGenbank:XP_031832937.1;Parent=rna-XM_031977077.1
NW_022339884.1	Gnomon	CDS	924545	924741	.	-	0	Name=XP_031832937.1;ID=cds-XP_031832937.1;Dbxref=GeneID:116427114%2CGenbank:XP_031832937.1;Parent=rna-XM_031977077.1
NW_022339884.1	Gnomon	CDS	924120	924378	.	-	0	Name=XP_031832937.1;ID=cds-XP_031832937.1;Dbxref=GeneID:116427114%2CGenbank:XP_031832937.1;Parent=rna-XM_031977077.1
NW_022339884.1	Gnomon	CDS	923895	924049	.	-	0	Name=XP_031832937.1;ID=cds-XP_031832937.1;Dbxref=GeneID:116427114%2CGenbank:XP_031832937.1;Parent=rna-XM_031977077.1
NW_022339884.1	Gnomon	CDS	923585	923818	.	-	0	Name=XP_031832937.1;ID=cds-XP_031832937.1;Dbxref=GeneID:116427114%2CGenbank:XP_031832937.1;Parent=rna-XM_031977077.1
NW_022339884.1	Gnomon	CDS	923214	923514	.	-	0	Name=XP_031832937.1;ID=cds-XP_031832937.1;Dbxref=GeneID:116427114%2CGenbank:XP_031832937.1;Parent=rna-XM_031977077.1
NW_022339884.1	Gnomon	CDS	922939	923127	.	-	0	Name=XP_031832937.1;ID=cds-XP_031832937.1;Dbxref=GeneID:116427114%2CGenbank:XP_031832937.1;Parent=rna-XM_031977077.1
NW_022339884.1	Gnomon	CDS	922758	922880	.	-	0	Name=XP_031832937.1;ID=cds-XP_031832937.1;Dbxref=GeneID:116427114%2CGenbank:XP_031832937.1;Parent=rna-XM_031977077.1
NW_022339884.1	Gnomon	CDS	922565	922692	.	-	0	Name=XP_031832937.1;ID=cds-XP_031832937.1;Dbxref=GeneID:116427114%2CGenbank:XP_031832937.1;Parent=rna-XM_031977077.1
NW_022339884.1	Gnomon	CDS	922284	922496	.	-	0	Name=XP_031832937.1;ID=cds-XP_031832937.1;Dbxref=GeneID:116427114%2CGenbank:XP_031832937.1;Parent=rna-XM_031977077.1
NW_022339884.1	Gnomon	CDS	922044	922216	.	-	0	Name=XP_031832937.1;ID=cds-XP_031832937.1;Dbxref=GeneID:116427114%2CGenbank:XP_031832937.1;Parent=rna-XM_031977077.1
NW_022339884.1	Gnomon	CDS	921673	921970	.	-	0	Name=XP_031832937.1;ID=cds-XP_031832937.1;Dbxref=GeneID:116427114%2CGenbank:XP_031832937.1;Parent=rna-XM_031977077.1
NW_022339884.1	Gnomon	CDS	921263	921585	.	-	0	Name=XP_031832937.1;ID=cds-XP_031832937.1;Dbxref=GeneID:116427114%2CGenbank:XP_031832937.1;Parent=rna-XM_031977077.1
NW_022339884.1	Gnomon	CDS	920788	921188	.	-	0	Name=XP_031832937.1;ID=cds-XP_031832937.1;Dbxref=GeneID:116427114%2CGenbank:XP_031832937.1;Parent=rna-XM_031977077.1
NW_022339884.1	Gnomon	CDS	501061	501147	.	+	0	Name=XP_031833036.1;ID=cds-XP_031833036.1;Dbxref=GeneID:116427166%2CGenbank:XP_031833036.1;Parent=rna-XM_031977176.1
NW_022339884.1	Gnomon	CDS	501244	501384	.	+	0	Name=XP_031833036.1;ID=cds-XP_031833036.1;Dbxref=GeneID:116427166%2CGenbank:XP_031833036.1;Parent=rna-XM_031977176.1
NW_022339884.1	Gnomon	CDS	501460	501663	.	+	0	Name=XP_031833036.1;ID=cds-XP_031833036.1;Dbxref=GeneID:116427166%2CGenbank:XP_031833036.1;Parent=rna-XM_031977176.1
NW_022339884.1	Gnomon	CDS	682555	682651	.	+	0	Name=XP_031833130.1;ID=cds-XP_031833130.1;Dbxref=GeneID:116427204%2CGenbank:XP_031833130.1;Parent=rna-XM_031977270.1
NW_022339884.1	Gnomon	CDS	682749	683014	.	+	0	Name=XP_031833130.1;ID=cds-XP_031833130.1;Dbxref=GeneID:116427204%2CGenbank:XP_031833130.1;Parent=rna-XM_031977270.1
NW_022339884.1	Gnomon	CDS	683074	683210	.	+	0	Name=XP_031833130.1;ID=cds-XP_031833130.1;Dbxref=GeneID:116427204%2CGenbank:XP_031833130.1;Parent=rna-XM_031977270.1
NW_022339884.1	Gnomon	CDS	683302	683509	.	+	0	Name=XP_031833130.1;ID=cds-XP_031833130.1;Dbxref=GeneID:116427204%2CGenbank:XP_031833130.1;Parent=rna-XM_031977270.1
NW_022339884.1	Gnomon	mRNA	805581	813605	.	-	.	Name=XM_031977279.1;ID=rna-XM_031977279.1;Dbxref=GeneID:116427207%2CGenbank:XM_031977279.1;Parent=gene-LOC116427207
NW_022339884.1	Gnomon	exon	294982	295231	.	+	.	ID=exon-XM_031977246.1-8;Dbxref=GeneID:116427197%2CGenbank:XM_031977246.1;Parent=rna-XM_031977246.1
NW_022339884.1	Gnomon	exon	295320	295522	.	+	.	ID=exon-XM_031977246.1-9;Dbxref=GeneID:116427197%2CGenbank:XM_031977246.1;Parent=rna-XM_031977246.1
NW_022339884.1	Gnomon	exon	293498	293738	.	+	.	ID=exon-XM_031977246.1-6;Dbxref=GeneID:116427197%2CGenbank:XM_031977246.1;Parent=rna-XM_031977246.1
NW_022339884.1	Gnomon	exon	294725	294910	.	+	.	ID=exon-XM_031977246.1-7;Dbxref=GeneID:116427197%2CGenbank:XM_031977246.1;Parent=rna-XM_031977246.1
NW_022339884.1	Gnomon	exon	291920	292075	.	+	.	ID=exon-XM_031977246.1-4;Dbxref=GeneID:116427197%2CGenbank:XM_031977246.1;Parent=rna-XM_031977246.1
NW_022339884.1	Gnomon	exon	292726	293180	.	+	.	ID=exon-XM_031977246.1-5;Dbxref=GeneID:116427197%2CGenbank:XM_031977246.1;Parent=rna-XM_031977246.1
NW_022339884.1	Gnomon	exon	290123	290263	.	+	.	ID=exon-XM_031977246.1-2;Dbxref=GeneID:116427197%2CGenbank:XM_031977246.1;Parent=rna-XM_031977246.1
NW_022339884.1	Gnomon	exon	290374	290808	.	+	.	ID=exon-XM_031977246.1-3;Dbxref=GeneID:116427197%2CGenbank:XM_031977246.1;Parent=rna-XM_031977246.1
NW_022339884.1	Gnomon	exon	289551	289905	.	+	.	ID=exon-XM_031977246.1-1;Dbxref=GeneID:116427197%2CGenbank:XM_031977246.1;Parent=rna-XM_031977246.1
NW_022339884.1	Gnomon	mRNA	535490	536272	.	-	.	Name=XM_031977133.1;ID=rna-XM_031977133.1;Dbxref=GeneID:116427142%2CGenbank:XM_031977133.1;Parent=gene-LOC116427142
NW_022339884.1	Gnomon	CDS	852560	853105	.	-	0	Name=XP_031832938.1;ID=cds-XP_031832938.1;Dbxref=GeneID:116427115%2CGenbank:XP_031832938.1;Parent=rna-XM_031977078.1
NW_022339884.1	Gnomon	CDS	842554	843020	.	-	0	Name=XP_031832938.1;ID=cds-XP_031832938.1;Dbxref=GeneID:116427115%2CGenbank:XP_031832938.1;Parent=rna-XM_031977078.1
NW_022339884.1	Gnomon	CDS	840718	842408	.	-	0	Name=XP_031832938.1;ID=cds-XP_031832938.1;Dbxref=GeneID:116427115%2CGenbank:XP_031832938.1;Parent=rna-XM_031977078.1
NW_022339884.1	Gnomon	CDS	838635	839026	.	-	0	Name=XP_031832938.1;ID=cds-XP_031832938.1;Dbxref=GeneID:116427115%2CGenbank:XP_031832938.1;Parent=rna-XM_031977078.1
NW_022339884.1	Gnomon	CDS	834059	838522	.	-	0	Name=XP_031832938.1;ID=cds-XP_031832938.1;Dbxref=GeneID:116427115%2CGenbank:XP_031832938.1;Parent=rna-XM_031977078.1
NW_022339884.1	Gnomon	exon	838635	839026	.	-	.	ID=exon-XM_031977081.1-5;Dbxref=GeneID:116427115%2CGenbank:XM_031977081.1;Parent=rna-XM_031977081.1
NW_022339884.1	Gnomon	exon	832892	838522	.	-	.	ID=exon-XM_031977081.1-6;Dbxref=GeneID:116427115%2CGenbank:XM_031977081.1;Parent=rna-XM_031977081.1
NW_022339884.1	Gnomon	exon	842554	843020	.	-	.	ID=exon-XM_031977081.1-3;Dbxref=GeneID:116427115%2CGenbank:XM_031977081.1;Parent=rna-XM_031977081.1
NW_022339884.1	Gnomon	exon	840718	842408	.	-	.	ID=exon-XM_031977081.1-4;Dbxref=GeneID:116427115%2CGenbank:XM_031977081.1;Parent=rna-XM_031977081.1
NW_022339884.1	Gnomon	exon	861413	862095	.	-	.	ID=exon-XM_031977081.1-1;Dbxref=GeneID:116427115%2CGenbank:XM_031977081.1;Parent=rna-XM_031977081.1
NW_022339884.1	Gnomon	exon	852560	853408	.	-	.	ID=exon-XM_031977081.1-2;Dbxref=GeneID:116427115%2CGenbank:XM_031977081.1;Parent=rna-XM_031977081.1
NW_022339884.1	Gnomon	CDS	580445	580465	.	-	0	Name=XP_031833037.1;ID=cds-XP_031833037.1;Dbxref=GeneID:116427167%2CGenbank:XP_031833037.1;Parent=rna-XM_031977177.1
NW_022339884.1	Gnomon	CDS	579750	580013	.	-	0	Name=XP_031833037.1;ID=cds-XP_031833037.1;Dbxref=GeneID:116427167%2CGenbank:XP_031833037.1;Parent=rna-XM_031977177.1
NW_022339884.1	Gnomon	exon	545451	545791	.	-	.	ID=exon-XM_031977294.1-1;Dbxref=GeneID:116427214%2CGenbank:XM_031977294.1;Parent=rna-XM_031977294.1
NW_022339884.1	Gnomon	exon	545187	545324	.	-	.	ID=exon-XM_031977294.1-2;Dbxref=GeneID:116427214%2CGenbank:XM_031977294.1;Parent=rna-XM_031977294.1
NW_022339884.1	Gnomon	exon	544038	544465	.	-	.	ID=exon-XM_031977294.1-5;Dbxref=GeneID:116427214%2CGenbank:XM_031977294.1;Parent=rna-XM_031977294.1
NW_022339884.1	Gnomon	exon	544942	545107	.	-	.	ID=exon-XM_031977294.1-3;Dbxref=GeneID:116427214%2CGenbank:XM_031977294.1;Parent=rna-XM_031977294.1
NW_022339884.1	Gnomon	exon	544543	544861	.	-	.	ID=exon-XM_031977294.1-4;Dbxref=GeneID:116427214%2CGenbank:XM_031977294.1;Parent=rna-XM_031977294.1
NW_022339884.1	Gnomon	mRNA	911168	912205	.	+	.	Name=XM_031977134.1;ID=rna-XM_031977134.1;Dbxref=GeneID:116427143%2CGenbank:XM_031977134.1;Parent=gene-LOC116427143
NW_022339884.1	Gnomon	CDS	655061	655137	.	-	0	Name=XP_031833131.1;ID=cds-XP_031833131.1;Dbxref=GeneID:116427205%2CGenbank:XP_031833131.1;Parent=rna-XM_031977271.1
NW_022339884.1	Gnomon	CDS	654250	654571	.	-	0	Name=XP_031833131.1;ID=cds-XP_031833131.1;Dbxref=GeneID:116427205%2CGenbank:XP_031833131.1;Parent=rna-XM_031977271.1
NW_022339884.1	Gnomon	CDS	654045	654172	.	-	0	Name=XP_031833131.1;ID=cds-XP_031833131.1;Dbxref=GeneID:116427205%2CGenbank:XP_031833131.1;Parent=rna-XM_031977271.1
NW_022339884.1	Gnomon	CDS	653915	653976	.	-	0	Name=XP_031833131.1;ID=cds-XP_031833131.1;Dbxref=GeneID:116427205%2CGenbank:XP_031833131.1;Parent=rna-XM_031977271.1
NW_022339884.1	Gnomon	CDS	653687	653823	.	-	0	Name=XP_031833131.1;ID=cds-XP_031833131.1;Dbxref=GeneID:116427205%2CGenbank:XP_031833131.1;Parent=rna-XM_031977271.1
NW_022339884.1	Gnomon	CDS	651993	653135	.	-	0	Name=XP_031833131.1;ID=cds-XP_031833131.1;Dbxref=GeneID:116427205%2CGenbank:XP_031833131.1;Parent=rna-XM_031977271.1
NW_022339884.1	Gnomon	CDS	651681	651875	.	-	0	Name=XP_031833131.1;ID=cds-XP_031833131.1;Dbxref=GeneID:116427205%2CGenbank:XP_031833131.1;Parent=rna-XM_031977271.1
NW_022339884.1	Gnomon	CDS	650639	650888	.	-	0	Name=XP_031833131.1;ID=cds-XP_031833131.1;Dbxref=GeneID:116427205%2CGenbank:XP_031833131.1;Parent=rna-XM_031977271.1
NW_022339884.1	Gnomon	CDS	650532	650560	.	-	0	Name=XP_031833131.1;ID=cds-XP_031833131.1;Dbxref=GeneID:116427205%2CGenbank:XP_031833131.1;Parent=rna-XM_031977271.1
NW_022339884.1	Gnomon	exon	681365	681642	.	+	.	ID=exon-XM_031977270.1-1;Dbxref=GeneID:116427204%2CGenbank:XM_031977270.1;Parent=rna-XM_031977270.1
NW_022339884.1	Gnomon	exon	682519	682651	.	+	.	ID=exon-XM_031977270.1-2;Dbxref=GeneID:116427204%2CGenbank:XM_031977270.1;Parent=rna-XM_031977270.1
NW_022339884.1	Gnomon	exon	682749	683014	.	+	.	ID=exon-XM_031977270.1-3;Dbxref=GeneID:116427204%2CGenbank:XM_031977270.1;Parent=rna-XM_031977270.1
NW_022339884.1	Gnomon	exon	683074	683210	.	+	.	ID=exon-XM_031977270.1-4;Dbxref=GeneID:116427204%2CGenbank:XM_031977270.1;Parent=rna-XM_031977270.1
NW_022339884.1	Gnomon	exon	683302	683673	.	+	.	ID=exon-XM_031977270.1-5;Dbxref=GeneID:116427204%2CGenbank:XM_031977270.1;Parent=rna-XM_031977270.1
NW_022339884.1	Gnomon	exon	877299	877582	.	-	.	ID=exon-XM_031977198.1-4;Dbxref=GeneID:116427178%2CGenbank:XM_031977198.1;Parent=rna-XM_031977198.1
NW_022339884.1	Gnomon	exon	870147	873057	.	-	.	ID=exon-XM_031977198.1-5;Dbxref=GeneID:116427178%2CGenbank:XM_031977198.1;Parent=rna-XM_031977198.1
NW_022339884.1	Gnomon	exon	878917	879039	.	-	.	ID=exon-XM_031977198.1-1;Dbxref=GeneID:116427178%2CGenbank:XM_031977198.1;Parent=rna-XM_031977198.1
NW_022339884.1	Gnomon	exon	878396	878558	.	-	.	ID=exon-XM_031977198.1-2;Dbxref=GeneID:116427178%2CGenbank:XM_031977198.1;Parent=rna-XM_031977198.1
NW_022339884.1	Gnomon	exon	877700	878245	.	-	.	ID=exon-XM_031977198.1-3;Dbxref=GeneID:116427178%2CGenbank:XM_031977198.1;Parent=rna-XM_031977198.1
NW_022339884.1	Gnomon	exon	165777	165922	.	+	.	ID=exon-XM_031977219.1-10;Dbxref=GeneID:116427186%2CGenbank:XM_031977219.1;Parent=rna-XM_031977219.1
NW_022339884.1	Gnomon	exon	166855	167030	.	+	.	ID=exon-XM_031977219.1-11;Dbxref=GeneID:116427186%2CGenbank:XM_031977219.1;Parent=rna-XM_031977219.1
NW_022339884.1	Gnomon	exon	745740	745978	.	-	.	ID=exon-XM_031977105.1-4;Dbxref=GeneID:116427125%2CGenbank:XM_031977105.1;Parent=rna-XM_031977105.1
NW_022339884.1	Gnomon	exon	745349	745555	.	-	.	ID=exon-XM_031977105.1-5;Dbxref=GeneID:116427125%2CGenbank:XM_031977105.1;Parent=rna-XM_031977105.1
NW_022339884.1	Gnomon	exon	746260	746373	.	-	.	ID=exon-XM_031977105.1-2;Dbxref=GeneID:116427125%2CGenbank:XM_031977105.1;Parent=rna-XM_031977105.1
NW_022339884.1	Gnomon	exon	746044	746185	.	-	.	ID=exon-XM_031977105.1-3;Dbxref=GeneID:116427125%2CGenbank:XM_031977105.1;Parent=rna-XM_031977105.1
NW_022339884.1	Gnomon	exon	746624	746832	.	-	.	ID=exon-XM_031977105.1-1;Dbxref=GeneID:116427125%2CGenbank:XM_031977105.1;Parent=rna-XM_031977105.1
NW_022339884.1	Gnomon	exon	744484	744647	.	-	.	ID=exon-XM_031977105.1-8;Dbxref=GeneID:116427125%2CGenbank:XM_031977105.1;Parent=rna-XM_031977105.1
NW_022339884.1	Gnomon	exon	744230	744392	.	-	.	ID=exon-XM_031977105.1-9;Dbxref=GeneID:116427125%2CGenbank:XM_031977105.1;Parent=rna-XM_031977105.1
NW_022339884.1	Gnomon	exon	745165	745270	.	-	.	ID=exon-XM_031977105.1-6;Dbxref=GeneID:116427125%2CGenbank:XM_031977105.1;Parent=rna-XM_031977105.1
NW_022339884.1	Gnomon	exon	744738	745072	.	-	.	ID=exon-XM_031977105.1-7;Dbxref=GeneID:116427125%2CGenbank:XM_031977105.1;Parent=rna-XM_031977105.1
NW_022339884.1	Gnomon	exon	498221	498446	.	-	.	ID=exon-XM_031977175.1-5;Dbxref=GeneID:116427165%2CGenbank:XM_031977175.1;Parent=rna-XM_031977175.1
NW_022339884.1	Gnomon	exon	497914	498143	.	-	.	ID=exon-XM_031977175.1-6;Dbxref=GeneID:116427165%2CGenbank:XM_031977175.1;Parent=rna-XM_031977175.1
NW_022339884.1	Gnomon	exon	497559	497825	.	-	.	ID=exon-XM_031977175.1-7;Dbxref=GeneID:116427165%2CGenbank:XM_031977175.1;Parent=rna-XM_031977175.1
NW_022339884.1	Gnomon	exon	500354	500530	.	-	.	ID=exon-XM_031977175.1-1;Dbxref=GeneID:116427165%2CGenbank:XM_031977175.1;Parent=rna-XM_031977175.1
NW_022339884.1	Gnomon	exon	499303	499509	.	-	.	ID=exon-XM_031977175.1-2;Dbxref=GeneID:116427165%2CGenbank:XM_031977175.1;Parent=rna-XM_031977175.1
NW_022339884.1	Gnomon	exon	498957	499220	.	-	.	ID=exon-XM_031977175.1-3;Dbxref=GeneID:116427165%2CGenbank:XM_031977175.1;Parent=rna-XM_031977175.1
NW_022339884.1	Gnomon	exon	498526	498869	.	-	.	ID=exon-XM_031977175.1-4;Dbxref=GeneID:116427165%2CGenbank:XM_031977175.1;Parent=rna-XM_031977175.1
NW_022339884.1	Gnomon	CDS	825784	825903	.	-	0	Name=XP_031833132.1;ID=cds-XP_031833132.1;Dbxref=GeneID:116427206%2CGenbank:XP_031833132.1;Parent=rna-XM_031977272.1
NW_022339884.1	Gnomon	CDS	825301	825499	.	-	0	Name=XP_031833132.1;ID=cds-XP_031833132.1;Dbxref=GeneID:116427206%2CGenbank:XP_031833132.1;Parent=rna-XM_031977272.1
NW_022339884.1	Gnomon	CDS	824413	825228	.	-	0	Name=XP_031833132.1;ID=cds-XP_031833132.1;Dbxref=GeneID:116427206%2CGenbank:XP_031833132.1;Parent=rna-XM_031977272.1
NW_022339884.1	Gnomon	CDS	823960	824351	.	-	0	Name=XP_031833132.1;ID=cds-XP_031833132.1;Dbxref=GeneID:116427206%2CGenbank:XP_031833132.1;Parent=rna-XM_031977272.1
NW_022339884.1	Gnomon	CDS	823706	823883	.	-	0	Name=XP_031833132.1;ID=cds-XP_031833132.1;Dbxref=GeneID:116427206%2CGenbank:XP_031833132.1;Parent=rna-XM_031977272.1
NW_022339884.1	Gnomon	CDS	823517	823632	.	-	0	Name=XP_031833132.1;ID=cds-XP_031833132.1;Dbxref=GeneID:116427206%2CGenbank:XP_031833132.1;Parent=rna-XM_031977272.1
NW_022339884.1	Gnomon	CDS	823251	823439	.	-	0	Name=XP_031833132.1;ID=cds-XP_031833132.1;Dbxref=GeneID:116427206%2CGenbank:XP_031833132.1;Parent=rna-XM_031977272.1
NW_022339884.1	Gnomon	CDS	822849	823184	.	-	0	Name=XP_031833132.1;ID=cds-XP_031833132.1;Dbxref=GeneID:116427206%2CGenbank:XP_031833132.1;Parent=rna-XM_031977272.1
NW_022339884.1	Gnomon	CDS	822552	822760	.	-	0	Name=XP_031833132.1;ID=cds-XP_031833132.1;Dbxref=GeneID:116427206%2CGenbank:XP_031833132.1;Parent=rna-XM_031977272.1
NW_022339884.1	Gnomon	CDS	822237	822482	.	-	0	Name=XP_031833132.1;ID=cds-XP_031833132.1;Dbxref=GeneID:116427206%2CGenbank:XP_031833132.1;Parent=rna-XM_031977272.1
NW_022339884.1	Gnomon	CDS	819903	822150	.	-	0	Name=XP_031833132.1;ID=cds-XP_031833132.1;Dbxref=GeneID:116427206%2CGenbank:XP_031833132.1;Parent=rna-XM_031977272.1
NW_022339884.1	Gnomon	CDS	819303	819404	.	-	0	Name=XP_031833132.1;ID=cds-XP_031833132.1;Dbxref=GeneID:116427206%2CGenbank:XP_031833132.1;Parent=rna-XM_031977272.1
NW_022339884.1	Gnomon	mRNA	805581	816135	.	-	.	Name=XM_031977277.1;ID=rna-XM_031977277.1;Dbxref=GeneID:116427207%2CGenbank:XM_031977277.1;Parent=gene-LOC116427207
NW_022339884.1	Gnomon	mRNA	449878	458941	.	-	.	Name=XM_031977131.1;ID=rna-XM_031977131.1;Dbxref=GeneID:116427140%2CGenbank:XM_031977131.1;Parent=gene-LOC116427140
NW_022339884.1	Gnomon	CDS	825784	825903	.	-	0	Name=XP_031833133.1;ID=cds-XP_031833133.1;Dbxref=GeneID:116427206%2CGenbank:XP_031833133.1;Parent=rna-XM_031977273.1
NW_022339884.1	Gnomon	CDS	825301	825499	.	-	0	Name=XP_031833133.1;ID=cds-XP_031833133.1;Dbxref=GeneID:116427206%2CGenbank:XP_031833133.1;Parent=rna-XM_031977273.1
NW_022339884.1	Gnomon	CDS	824413	825228	.	-	0	Name=XP_031833133.1;ID=cds-XP_031833133.1;Dbxref=GeneID:116427206%2CGenbank:XP_031833133.1;Parent=rna-XM_031977273.1
NW_022339884.1	Gnomon	CDS	823960	824351	.	-	0	Name=XP_031833133.1;ID=cds-XP_031833133.1;Dbxref=GeneID:116427206%2CGenbank:XP_031833133.1;Parent=rna-XM_031977273.1
NW_022339884.1	Gnomon	CDS	823706	823883	.	-	0	Name=XP_031833133.1;ID=cds-XP_031833133.1;Dbxref=GeneID:116427206%2CGenbank:XP_031833133.1;Parent=rna-XM_031977273.1
NW_022339884.1	Gnomon	CDS	823517	823632	.	-	0	Name=XP_031833133.1;ID=cds-XP_031833133.1;Dbxref=GeneID:116427206%2CGenbank:XP_031833133.1;Parent=rna-XM_031977273.1
NW_022339884.1	Gnomon	CDS	823251	823439	.	-	0	Name=XP_031833133.1;ID=cds-XP_031833133.1;Dbxref=GeneID:116427206%2CGenbank:XP_031833133.1;Parent=rna-XM_031977273.1
NW_022339884.1	Gnomon	CDS	822849	823184	.	-	0	Name=XP_031833133.1;ID=cds-XP_031833133.1;Dbxref=GeneID:116427206%2CGenbank:XP_031833133.1;Parent=rna-XM_031977273.1
NW_022339884.1	Gnomon	CDS	822552	822760	.	-	0	Name=XP_031833133.1;ID=cds-XP_031833133.1;Dbxref=GeneID:116427206%2CGenbank:XP_031833133.1;Parent=rna-XM_031977273.1
NW_022339884.1	Gnomon	CDS	822237	822482	.	-	0	Name=XP_031833133.1;ID=cds-XP_031833133.1;Dbxref=GeneID:116427206%2CGenbank:XP_031833133.1;Parent=rna-XM_031977273.1
NW_022339884.1	Gnomon	CDS	819903	822150	.	-	0	Name=XP_031833133.1;ID=cds-XP_031833133.1;Dbxref=GeneID:116427206%2CGenbank:XP_031833133.1;Parent=rna-XM_031977273.1
NW_022339884.1	Gnomon	CDS	819303	819404	.	-	0	Name=XP_031833133.1;ID=cds-XP_031833133.1;Dbxref=GeneID:116427206%2CGenbank:XP_031833133.1;Parent=rna-XM_031977273.1
NW_022339884.1	Gnomon	CDS	784454	784467	.	+	0	Name=XP_031833039.1;ID=cds-XP_031833039.1;Dbxref=GeneID:116427168%2CGenbank:XP_031833039.1;Parent=rna-XM_031977179.1
NW_022339884.1	Gnomon	CDS	784543	786792	.	+	0	Name=XP_031833039.1;ID=cds-XP_031833039.1;Dbxref=GeneID:116427168%2CGenbank:XP_031833039.1;Parent=rna-XM_031977179.1
NW_022339884.1	Gnomon	CDS	786873	787168	.	+	0	Name=XP_031833039.1;ID=cds-XP_031833039.1;Dbxref=GeneID:116427168%2CGenbank:XP_031833039.1;Parent=rna-XM_031977179.1
NW_022339884.1	Gnomon	CDS	787253	787371	.	+	0	Name=XP_031833039.1;ID=cds-XP_031833039.1;Dbxref=GeneID:116427168%2CGenbank:XP_031833039.1;Parent=rna-XM_031977179.1
NW_022339884.1	Gnomon	CDS	787462	787607	.	+	0	Name=XP_031833039.1;ID=cds-XP_031833039.1;Dbxref=GeneID:116427168%2CGenbank:XP_031833039.1;Parent=rna-XM_031977179.1
NW_022339884.1	Gnomon	CDS	787680	787919	.	+	0	Name=XP_031833039.1;ID=cds-XP_031833039.1;Dbxref=GeneID:116427168%2CGenbank:XP_031833039.1;Parent=rna-XM_031977179.1
NW_022339884.1	Gnomon	CDS	788011	788224	.	+	0	Name=XP_031833039.1;ID=cds-XP_031833039.1;Dbxref=GeneID:116427168%2CGenbank:XP_031833039.1;Parent=rna-XM_031977179.1
NW_022339884.1	Gnomon	CDS	788303	788715	.	+	0	Name=XP_031833039.1;ID=cds-XP_031833039.1;Dbxref=GeneID:116427168%2CGenbank:XP_031833039.1;Parent=rna-XM_031977179.1
NW_022339884.1	Gnomon	CDS	788804	789102	.	+	0	Name=XP_031833039.1;ID=cds-XP_031833039.1;Dbxref=GeneID:116427168%2CGenbank:XP_031833039.1;Parent=rna-XM_031977179.1
NW_022339884.1	Gnomon	CDS	789186	789480	.	+	0	Name=XP_031833039.1;ID=cds-XP_031833039.1;Dbxref=GeneID:116427168%2CGenbank:XP_031833039.1;Parent=rna-XM_031977179.1
NW_022339884.1	Gnomon	CDS	789569	789852	.	+	0	Name=XP_031833039.1;ID=cds-XP_031833039.1;Dbxref=GeneID:116427168%2CGenbank:XP_031833039.1;Parent=rna-XM_031977179.1
NW_022339884.1	Gnomon	CDS	789925	790084	.	+	0	Name=XP_031833039.1;ID=cds-XP_031833039.1;Dbxref=GeneID:116427168%2CGenbank:XP_031833039.1;Parent=rna-XM_031977179.1
NW_022339884.1	Gnomon	CDS	790162	790506	.	+	0	Name=XP_031833039.1;ID=cds-XP_031833039.1;Dbxref=GeneID:116427168%2CGenbank:XP_031833039.1;Parent=rna-XM_031977179.1
NW_022339884.1	Gnomon	CDS	790594	790894	.	+	0	Name=XP_031833039.1;ID=cds-XP_031833039.1;Dbxref=GeneID:116427168%2CGenbank:XP_031833039.1;Parent=rna-XM_031977179.1
NW_022339884.1	Gnomon	CDS	790977	791177	.	+	0	Name=XP_031833039.1;ID=cds-XP_031833039.1;Dbxref=GeneID:116427168%2CGenbank:XP_031833039.1;Parent=rna-XM_031977179.1
NW_022339884.1	Gnomon	CDS	791245	791364	.	+	0	Name=XP_031833039.1;ID=cds-XP_031833039.1;Dbxref=GeneID:116427168%2CGenbank:XP_031833039.1;Parent=rna-XM_031977179.1
NW_022339884.1	Gnomon	CDS	791452	791622	.	+	0	Name=XP_031833039.1;ID=cds-XP_031833039.1;Dbxref=GeneID:116427168%2CGenbank:XP_031833039.1;Parent=rna-XM_031977179.1
NW_022339884.1	Gnomon	CDS	791711	791761	.	+	0	Name=XP_031833039.1;ID=cds-XP_031833039.1;Dbxref=GeneID:116427168%2CGenbank:XP_031833039.1;Parent=rna-XM_031977179.1
NW_022339884.1	Gnomon	mRNA	805581	813605	.	-	.	Name=XM_031977278.1;ID=rna-XM_031977278.1;Dbxref=GeneID:116427207%2CGenbank:XM_031977278.1;Parent=gene-LOC116427207
NW_022339884.1	Gnomon	exon	5768	5988	.	-	.	ID=exon-XM_031977152.1-2;Dbxref=GeneID:116427156%2CGenbank:XM_031977152.1;Parent=rna-XM_031977152.1
NW_022339884.1	Gnomon	exon	2266	2500	.	-	.	ID=exon-XM_031977152.1-3;Dbxref=GeneID:116427156%2CGenbank:XM_031977152.1;Parent=rna-XM_031977152.1
NW_022339884.1	Gnomon	exon	524	705	.	-	.	ID=exon-XM_031977152.1-4;Dbxref=GeneID:116427156%2CGenbank:XM_031977152.1;Parent=rna-XM_031977152.1
NW_022339884.1	Gnomon	exon	56141	56864	.	-	.	ID=exon-XM_031977152.1-1;Dbxref=GeneID:116427156%2CGenbank:XM_031977152.1;Parent=rna-XM_031977152.1
NW_022339884.1	Gnomon	mRNA	481604	483328	.	+	.	Name=XM_031977132.1;ID=rna-XM_031977132.1;Dbxref=GeneID:116427141%2CGenbank:XM_031977132.1;Parent=gene-LOC116427141
NW_022339884.1	Gnomon	exon	877295	877582	.	-	.	ID=exon-XM_031977200.1-4;Dbxref=GeneID:116427178%2CGenbank:XM_031977200.1;Parent=rna-XM_031977200.1
NW_022339884.1	Gnomon	exon	878396	878558	.	-	.	ID=exon-XM_031977200.1-2;Dbxref=GeneID:116427178%2CGenbank:XM_031977200.1;Parent=rna-XM_031977200.1
NW_022339884.1	Gnomon	exon	877700	878245	.	-	.	ID=exon-XM_031977200.1-3;Dbxref=GeneID:116427178%2CGenbank:XM_031977200.1;Parent=rna-XM_031977200.1
NW_022339884.1	Gnomon	exon	880753	881052	.	-	.	ID=exon-XM_031977200.1-1;Dbxref=GeneID:116427178%2CGenbank:XM_031977200.1;Parent=rna-XM_031977200.1
NW_022339884.1	Gnomon	exon	127747	128039	.	+	.	ID=exon-XM_031977128.1-3;Dbxref=GeneID:116427137%2CGenbank:XM_031977128.1;Parent=rna-XM_031977128.1
NW_022339884.1	Gnomon	exon	126981	127229	.	+	.	ID=exon-XM_031977128.1-1;Dbxref=GeneID:116427137%2CGenbank:XM_031977128.1;Parent=rna-XM_031977128.1
NW_022339884.1	Gnomon	exon	127385	127650	.	+	.	ID=exon-XM_031977128.1-2;Dbxref=GeneID:116427137%2CGenbank:XM_031977128.1;Parent=rna-XM_031977128.1
NW_022339884.1	Gnomon	CDS	309534	309715	.	+	0	Name=XP_031833001.1;ID=cds-XP_031833001.1;Dbxref=GeneID:116427148%2CGenbank:XP_031833001.1;Parent=rna-XM_031977141.1
NW_022339884.1	Gnomon	CDS	309901	310044	.	+	0	Name=XP_031833001.1;ID=cds-XP_031833001.1;Dbxref=GeneID:116427148%2CGenbank:XP_031833001.1;Parent=rna-XM_031977141.1
NW_022339884.1	Gnomon	CDS	310165	310362	.	+	0	Name=XP_031833001.1;ID=cds-XP_031833001.1;Dbxref=GeneID:116427148%2CGenbank:XP_031833001.1;Parent=rna-XM_031977141.1
NW_022339884.1	Gnomon	CDS	310473	310479	.	+	0	Name=XP_031833001.1;ID=cds-XP_031833001.1;Dbxref=GeneID:116427148%2CGenbank:XP_031833001.1;Parent=rna-XM_031977141.1
NW_022339884.1	Gnomon	CDS	827090	827188	.	+	0	Name=XP_031833147.1;ID=cds-XP_031833147.1;Dbxref=GeneID:116427210%2CGenbank:XP_031833147.1;Parent=rna-XM_031977287.1
NW_022339884.1	Gnomon	CDS	827271	827468	.	+	0	Name=XP_031833147.1;ID=cds-XP_031833147.1;Dbxref=GeneID:116427210%2CGenbank:XP_031833147.1;Parent=rna-XM_031977287.1
NW_022339884.1	Gnomon	mRNA	747053	752360	.	+	.	Name=XM_031977111.1;ID=rna-XM_031977111.1;Dbxref=GeneID:116427127%2CGenbank:XM_031977111.1;Parent=gene-LOC116427127
NW_022339884.1	Gnomon	CDS	827090	827188	.	+	0	Name=XP_031833148.1;ID=cds-XP_031833148.1;Dbxref=GeneID:116427210%2CGenbank:XP_031833148.1;Parent=rna-XM_031977288.1
NW_022339884.1	Gnomon	CDS	827271	827468	.	+	0	Name=XP_031833148.1;ID=cds-XP_031833148.1;Dbxref=GeneID:116427210%2CGenbank:XP_031833148.1;Parent=rna-XM_031977288.1
NW_022339884.1	Gnomon	CDS	917538	917579	.	-	0	Name=XP_031833002.1;ID=cds-XP_031833002.1;Dbxref=GeneID:116427149%2CGenbank:XP_031833002.1;Parent=rna-XM_031977142.1
NW_022339884.1	Gnomon	CDS	917345	917422	.	-	0	Name=XP_031833002.1;ID=cds-XP_031833002.1;Dbxref=GeneID:116427149%2CGenbank:XP_031833002.1;Parent=rna-XM_031977142.1
NW_022339884.1	Gnomon	CDS	916804	916964	.	-	0	Name=XP_031833002.1;ID=cds-XP_031833002.1;Dbxref=GeneID:116427149%2CGenbank:XP_031833002.1;Parent=rna-XM_031977142.1
NW_022339884.1	Gnomon	CDS	916260	916644	.	-	0	Name=XP_031833002.1;ID=cds-XP_031833002.1;Dbxref=GeneID:116427149%2CGenbank:XP_031833002.1;Parent=rna-XM_031977142.1
NW_022339884.1	Gnomon	CDS	915967	916187	.	-	0	Name=XP_031833002.1;ID=cds-XP_031833002.1;Dbxref=GeneID:116427149%2CGenbank:XP_031833002.1;Parent=rna-XM_031977142.1
NW_022339884.1	Gnomon	CDS	915708	915893	.	-	0	Name=XP_031833002.1;ID=cds-XP_031833002.1;Dbxref=GeneID:116427149%2CGenbank:XP_031833002.1;Parent=rna-XM_031977142.1
NW_022339884.1	Gnomon	CDS	915470	915625	.	-	0	Name=XP_031833002.1;ID=cds-XP_031833002.1;Dbxref=GeneID:116427149%2CGenbank:XP_031833002.1;Parent=rna-XM_031977142.1
NW_022339884.1	Gnomon	CDS	915286	915382	.	-	0	Name=XP_031833002.1;ID=cds-XP_031833002.1;Dbxref=GeneID:116427149%2CGenbank:XP_031833002.1;Parent=rna-XM_031977142.1
NW_022339884.1	Gnomon	CDS	915059	915226	.	-	0	Name=XP_031833002.1;ID=cds-XP_031833002.1;Dbxref=GeneID:116427149%2CGenbank:XP_031833002.1;Parent=rna-XM_031977142.1
NW_022339884.1	Gnomon	CDS	914852	914983	.	-	0	Name=XP_031833002.1;ID=cds-XP_031833002.1;Dbxref=GeneID:116427149%2CGenbank:XP_031833002.1;Parent=rna-XM_031977142.1
NW_022339884.1	Gnomon	CDS	914648	914775	.	-	0	Name=XP_031833002.1;ID=cds-XP_031833002.1;Dbxref=GeneID:116427149%2CGenbank:XP_031833002.1;Parent=rna-XM_031977142.1
NW_022339884.1	Gnomon	CDS	914370	914493	.	-	0	Name=XP_031833002.1;ID=cds-XP_031833002.1;Dbxref=GeneID:116427149%2CGenbank:XP_031833002.1;Parent=rna-XM_031977142.1
NW_022339884.1	Gnomon	CDS	914113	914290	.	-	0	Name=XP_031833002.1;ID=cds-XP_031833002.1;Dbxref=GeneID:116427149%2CGenbank:XP_031833002.1;Parent=rna-XM_031977142.1
NW_022339884.1	Gnomon	CDS	913865	914004	.	-	0	Name=XP_031833002.1;ID=cds-XP_031833002.1;Dbxref=GeneID:116427149%2CGenbank:XP_031833002.1;Parent=rna-XM_031977142.1
NW_022339884.1	Gnomon	mRNA	663366	673546	.	+	.	Name=XM_031977258.1;ID=rna-XM_031977258.1;Dbxref=GeneID:116427202%2CGenbank:XM_031977258.1;Parent=gene-LOC116427202
NW_022339884.1	Gnomon	mRNA	739072	743479	.	-	.	Name=XM_031977112.1;ID=rna-XM_031977112.1;Dbxref=GeneID:116427129%2CGenbank:XM_031977112.1;Parent=gene-LOC116427129
NW_022339884.1	Gnomon	CDS	917538	917579	.	-	0	Name=XP_031833003.1;ID=cds-XP_031833003.1;Dbxref=GeneID:116427149%2CGenbank:XP_031833003.1;Parent=rna-XM_031977143.1
NW_022339884.1	Gnomon	CDS	917345	917422	.	-	0	Name=XP_031833003.1;ID=cds-XP_031833003.1;Dbxref=GeneID:116427149%2CGenbank:XP_031833003.1;Parent=rna-XM_031977143.1
NW_022339884.1	Gnomon	CDS	916804	916964	.	-	0	Name=XP_031833003.1;ID=cds-XP_031833003.1;Dbxref=GeneID:116427149%2CGenbank:XP_031833003.1;Parent=rna-XM_031977143.1
NW_022339884.1	Gnomon	CDS	916260	916644	.	-	0	Name=XP_031833003.1;ID=cds-XP_031833003.1;Dbxref=GeneID:116427149%2CGenbank:XP_031833003.1;Parent=rna-XM_031977143.1
NW_022339884.1	Gnomon	CDS	915967	916187	.	-	0	Name=XP_031833003.1;ID=cds-XP_031833003.1;Dbxref=GeneID:116427149%2CGenbank:XP_031833003.1;Parent=rna-XM_031977143.1
NW_022339884.1	Gnomon	CDS	915708	915893	.	-	0	Name=XP_031833003.1;ID=cds-XP_031833003.1;Dbxref=GeneID:116427149%2CGenbank:XP_031833003.1;Parent=rna-XM_031977143.1
NW_022339884.1	Gnomon	CDS	915470	915625	.	-	0	Name=XP_031833003.1;ID=cds-XP_031833003.1;Dbxref=GeneID:116427149%2CGenbank:XP_031833003.1;Parent=rna-XM_031977143.1
NW_022339884.1	Gnomon	CDS	915286	915382	.	-	0	Name=XP_031833003.1;ID=cds-XP_031833003.1;Dbxref=GeneID:116427149%2CGenbank:XP_031833003.1;Parent=rna-XM_031977143.1
NW_022339884.1	Gnomon	CDS	915059	915226	.	-	0	Name=XP_031833003.1;ID=cds-XP_031833003.1;Dbxref=GeneID:116427149%2CGenbank:XP_031833003.1;Parent=rna-XM_031977143.1
NW_022339884.1	Gnomon	CDS	914852	914983	.	-	0	Name=XP_031833003.1;ID=cds-XP_031833003.1;Dbxref=GeneID:116427149%2CGenbank:XP_031833003.1;Parent=rna-XM_031977143.1
NW_022339884.1	Gnomon	CDS	914648	914775	.	-	0	Name=XP_031833003.1;ID=cds-XP_031833003.1;Dbxref=GeneID:116427149%2CGenbank:XP_031833003.1;Parent=rna-XM_031977143.1
NW_022339884.1	Gnomon	CDS	914370	914493	.	-	0	Name=XP_031833003.1;ID=cds-XP_031833003.1;Dbxref=GeneID:116427149%2CGenbank:XP_031833003.1;Parent=rna-XM_031977143.1
NW_022339884.1	Gnomon	CDS	914113	914290	.	-	0	Name=XP_031833003.1;ID=cds-XP_031833003.1;Dbxref=GeneID:116427149%2CGenbank:XP_031833003.1;Parent=rna-XM_031977143.1
NW_022339884.1	Gnomon	CDS	913865	914004	.	-	0	Name=XP_031833003.1;ID=cds-XP_031833003.1;Dbxref=GeneID:116427149%2CGenbank:XP_031833003.1;Parent=rna-XM_031977143.1
NW_022339884.1	Gnomon	exon	682436	682651	.	+	.	ID=exon-XM_031977265.1-2;Dbxref=GeneID:116427204%2CGenbank:XM_031977265.1;Parent=rna-XM_031977265.1
NW_022339884.1	Gnomon	exon	682084	682312	.	+	.	ID=exon-XM_031977265.1-1;Dbxref=GeneID:116427204%2CGenbank:XM_031977265.1;Parent=rna-XM_031977265.1
NW_022339884.1	Gnomon	exon	529064	529303	.	-	.	ID=exon-XR_004235048.1-9;Dbxref=GeneID:116427217%2CGenbank:XR_004235048.1;Parent=rna-XR_004235048.1
NW_022339884.1	Gnomon	exon	529381	529716	.	-	.	ID=exon-XR_004235048.1-8;Dbxref=GeneID:116427217%2CGenbank:XR_004235048.1;Parent=rna-XR_004235048.1
NW_022339884.1	Gnomon	exon	531644	532996	.	-	.	ID=exon-XR_004235048.1-1;Dbxref=GeneID:116427217%2CGenbank:XR_004235048.1;Parent=rna-XR_004235048.1
NW_022339884.1	Gnomon	exon	531153	531357	.	-	.	ID=exon-XR_004235048.1-3;Dbxref=GeneID:116427217%2CGenbank:XR_004235048.1;Parent=rna-XR_004235048.1
NW_022339884.1	Gnomon	exon	531461	531515	.	-	.	ID=exon-XR_004235048.1-2;Dbxref=GeneID:116427217%2CGenbank:XR_004235048.1;Parent=rna-XR_004235048.1
NW_022339884.1	Gnomon	exon	530406	530504	.	-	.	ID=exon-XR_004235048.1-5;Dbxref=GeneID:116427217%2CGenbank:XR_004235048.1;Parent=rna-XR_004235048.1
NW_022339884.1	Gnomon	exon	530881	530969	.	-	.	ID=exon-XR_004235048.1-4;Dbxref=GeneID:116427217%2CGenbank:XR_004235048.1;Parent=rna-XR_004235048.1
NW_022339884.1	Gnomon	exon	529790	529975	.	-	.	ID=exon-XR_004235048.1-7;Dbxref=GeneID:116427217%2CGenbank:XR_004235048.1;Parent=rna-XR_004235048.1
NW_022339884.1	Gnomon	exon	530092	530331	.	-	.	ID=exon-XR_004235048.1-6;Dbxref=GeneID:116427217%2CGenbank:XR_004235048.1;Parent=rna-XR_004235048.1
NW_022339884.1	Gnomon	exon	683074	683210	.	+	.	ID=exon-XM_031977265.1-4;Dbxref=GeneID:116427204%2CGenbank:XM_031977265.1;Parent=rna-XM_031977265.1
NW_022339884.1	Gnomon	exon	682749	683014	.	+	.	ID=exon-XM_031977265.1-3;Dbxref=GeneID:116427204%2CGenbank:XM_031977265.1;Parent=rna-XM_031977265.1
NW_022339884.1	Gnomon	exon	683302	683673	.	+	.	ID=exon-XM_031977265.1-5;Dbxref=GeneID:116427204%2CGenbank:XM_031977265.1;Parent=rna-XM_031977265.1
NW_022339884.1	Gnomon	mRNA	663170	673546	.	+	.	Name=XM_031977255.1;ID=rna-XM_031977255.1;Dbxref=GeneID:116427202%2CGenbank:XM_031977255.1;Parent=gene-LOC116427202
NW_022339884.1	Gnomon	exon	708174	708294	.	+	.	ID=exon-XM_031977090.1-2;Dbxref=GeneID:116427118%2CGenbank:XM_031977090.1;Parent=rna-XM_031977090.1
NW_022339884.1	Gnomon	exon	707490	708015	.	+	.	ID=exon-XM_031977090.1-1;Dbxref=GeneID:116427118%2CGenbank:XM_031977090.1;Parent=rna-XM_031977090.1
NW_022339884.1	Gnomon	exon	709194	709334	.	+	.	ID=exon-XM_031977090.1-4;Dbxref=GeneID:116427118%2CGenbank:XM_031977090.1;Parent=rna-XM_031977090.1
NW_022339884.1	Gnomon	exon	708928	709128	.	+	.	ID=exon-XM_031977090.1-3;Dbxref=GeneID:116427118%2CGenbank:XM_031977090.1;Parent=rna-XM_031977090.1
NW_022339884.1	Gnomon	exon	710429	710515	.	+	.	ID=exon-XM_031977090.1-9;Dbxref=GeneID:116427118%2CGenbank:XM_031977090.1;Parent=rna-XM_031977090.1
NW_022339884.1	Gnomon	exon	709578	709732	.	+	.	ID=exon-XM_031977090.1-6;Dbxref=GeneID:116427118%2CGenbank:XM_031977090.1;Parent=rna-XM_031977090.1
NW_022339884.1	Gnomon	exon	709418	709508	.	+	.	ID=exon-XM_031977090.1-5;Dbxref=GeneID:116427118%2CGenbank:XM_031977090.1;Parent=rna-XM_031977090.1
NW_022339884.1	Gnomon	exon	710161	710355	.	+	.	ID=exon-XM_031977090.1-8;Dbxref=GeneID:116427118%2CGenbank:XM_031977090.1;Parent=rna-XM_031977090.1
NW_022339884.1	Gnomon	exon	709793	710085	.	+	.	ID=exon-XM_031977090.1-7;Dbxref=GeneID:116427118%2CGenbank:XM_031977090.1;Parent=rna-XM_031977090.1
NW_022339884.1	Gnomon	CDS	830631	830698	.	+	0	Name=XP_031833149.1;ID=cds-XP_031833149.1;Dbxref=GeneID:116427211%2CGenbank:XP_031833149.1;Parent=rna-XM_031977289.1
NW_022339884.1	Gnomon	CDS	830792	831080	.	+	0	Name=XP_031833149.1;ID=cds-XP_031833149.1;Dbxref=GeneID:116427211%2CGenbank:XP_031833149.1;Parent=rna-XM_031977289.1
NW_022339884.1	Gnomon	exon	827271	827582	.	+	.	ID=exon-XM_031977288.1-3;Dbxref=GeneID:116427210%2CGenbank:XM_031977288.1;Parent=rna-XM_031977288.1
NW_022339884.1	Gnomon	exon	827048	827188	.	+	.	ID=exon-XM_031977288.1-2;Dbxref=GeneID:116427210%2CGenbank:XM_031977288.1;Parent=rna-XM_031977288.1
NW_022339884.1	Gnomon	mRNA	663366	673546	.	+	.	Name=XM_031977256.1;ID=rna-XM_031977256.1;Dbxref=GeneID:116427202%2CGenbank:XM_031977256.1;Parent=gene-LOC116427202
NW_022339884.1	Gnomon	exon	826615	826730	.	+	.	ID=exon-XM_031977288.1-1;Dbxref=GeneID:116427210%2CGenbank:XM_031977288.1;Parent=rna-XM_031977288.1
NW_022339884.1	Gnomon	exon	733245	733406	.	+	.	ID=exon-XM_031977117.1-4;Dbxref=GeneID:116427131%2CGenbank:XM_031977117.1;Parent=rna-XM_031977117.1
NW_022339884.1	Gnomon	exon	732099	732258	.	+	.	ID=exon-XM_031977117.1-3;Dbxref=GeneID:116427131%2CGenbank:XM_031977117.1;Parent=rna-XM_031977117.1
NW_022339884.1	Gnomon	exon	731616	731770	.	+	.	ID=exon-XM_031977117.1-2;Dbxref=GeneID:116427131%2CGenbank:XM_031977117.1;Parent=rna-XM_031977117.1
NW_022339884.1	Gnomon	exon	730079	730278	.	+	.	ID=exon-XM_031977117.1-1;Dbxref=GeneID:116427131%2CGenbank:XM_031977117.1;Parent=rna-XM_031977117.1
NW_022339884.1	Gnomon	exon	309401	309715	.	+	.	ID=exon-XM_031977141.1-1;Dbxref=GeneID:116427148%2CGenbank:XM_031977141.1;Parent=rna-XM_031977141.1
NW_022339884.1	Gnomon	exon	310165	310362	.	+	.	ID=exon-XM_031977141.1-3;Dbxref=GeneID:116427148%2CGenbank:XM_031977141.1;Parent=rna-XM_031977141.1
NW_022339884.1	Gnomon	exon	309901	310044	.	+	.	ID=exon-XM_031977141.1-2;Dbxref=GeneID:116427148%2CGenbank:XM_031977141.1;Parent=rna-XM_031977141.1
NW_022339884.1	Gnomon	exon	310473	312721	.	+	.	ID=exon-XM_031977141.1-4;Dbxref=GeneID:116427148%2CGenbank:XM_031977141.1;Parent=rna-XM_031977141.1
NW_022339884.1	Gnomon	mRNA	747100	752316	.	+	.	Name=XM_031977110.1;ID=rna-XM_031977110.1;Dbxref=GeneID:116427127%2CGenbank:XM_031977110.1;Parent=gene-LOC116427127
NW_022339884.1	Gnomon	CDS	392081	392087	.	+	0	Name=XP_031832990.1;ID=cds-XP_031832990.1;Dbxref=GeneID:116427139%2CGenbank:XP_031832990.1;Parent=rna-XM_031977130.1
NW_022339884.1	Gnomon	CDS	394193	394408	.	+	0	Name=XP_031832990.1;ID=cds-XP_031832990.1;Dbxref=GeneID:116427139%2CGenbank:XP_031832990.1;Parent=rna-XM_031977130.1
NW_022339884.1	Gnomon	CDS	397478	397674	.	+	0	Name=XP_031832990.1;ID=cds-XP_031832990.1;Dbxref=GeneID:116427139%2CGenbank:XP_031832990.1;Parent=rna-XM_031977130.1
NW_022339884.1	Gnomon	exon	527629	527765	.	-	.	ID=exon-XR_004235048.1-12;Dbxref=GeneID:116427217%2CGenbank:XR_004235048.1;Parent=rna-XR_004235048.1
NW_022339884.1	Gnomon	exon	528447	528678	.	-	.	ID=exon-XR_004235048.1-11;Dbxref=GeneID:116427217%2CGenbank:XR_004235048.1;Parent=rna-XR_004235048.1
NW_022339884.1	Gnomon	exon	526923	527505	.	-	.	ID=exon-XR_004235048.1-13;Dbxref=GeneID:116427217%2CGenbank:XR_004235048.1;Parent=rna-XR_004235048.1
NW_022339884.1	Gnomon	exon	192495	192853	.	+	.	ID=exon-XR_004235047.1-3;Dbxref=GeneID:116427196%2CGenbank:XR_004235047.1;Parent=rna-XR_004235047.1
NW_022339884.1	Gnomon	exon	192333	192428	.	+	.	ID=exon-XR_004235047.1-2;Dbxref=GeneID:116427196%2CGenbank:XR_004235047.1;Parent=rna-XR_004235047.1
NW_022339884.1	Gnomon	exon	528831	528936	.	-	.	ID=exon-XR_004235048.1-10;Dbxref=GeneID:116427217%2CGenbank:XR_004235048.1;Parent=rna-XR_004235048.1
NW_022339884.1	Gnomon	exon	192064	192265	.	+	.	ID=exon-XR_004235047.1-1;Dbxref=GeneID:116427196%2CGenbank:XR_004235047.1;Parent=rna-XR_004235047.1
NW_022339884.1	Gnomon	mRNA	702415	706006	.	+	.	Name=XM_031977115.1;ID=rna-XM_031977115.1;Dbxref=GeneID:116427130%2CGenbank:XM_031977115.1;Parent=gene-LOC116427130
NW_022339884.1	Gnomon	exon	707490	708015	.	+	.	ID=exon-XM_031977088.1-1;Dbxref=GeneID:116427118%2CGenbank:XM_031977088.1;Parent=rna-XM_031977088.1
NW_022339884.1	Gnomon	exon	708928	709128	.	+	.	ID=exon-XM_031977088.1-3;Dbxref=GeneID:116427118%2CGenbank:XM_031977088.1;Parent=rna-XM_031977088.1
NW_022339884.1	Gnomon	exon	708174	708294	.	+	.	ID=exon-XM_031977088.1-2;Dbxref=GeneID:116427118%2CGenbank:XM_031977088.1;Parent=rna-XM_031977088.1
NW_022339884.1	Gnomon	exon	709418	709508	.	+	.	ID=exon-XM_031977088.1-5;Dbxref=GeneID:116427118%2CGenbank:XM_031977088.1;Parent=rna-XM_031977088.1
NW_022339884.1	Gnomon	exon	709194	709334	.	+	.	ID=exon-XM_031977088.1-4;Dbxref=GeneID:116427118%2CGenbank:XM_031977088.1;Parent=rna-XM_031977088.1
NW_022339884.1	Gnomon	exon	709793	710085	.	+	.	ID=exon-XM_031977088.1-7;Dbxref=GeneID:116427118%2CGenbank:XM_031977088.1;Parent=rna-XM_031977088.1
NW_022339884.1	Gnomon	exon	709578	709732	.	+	.	ID=exon-XM_031977088.1-6;Dbxref=GeneID:116427118%2CGenbank:XM_031977088.1;Parent=rna-XM_031977088.1
NW_022339884.1	Gnomon	exon	710429	710515	.	+	.	ID=exon-XM_031977088.1-9;Dbxref=GeneID:116427118%2CGenbank:XM_031977088.1;Parent=rna-XM_031977088.1
NW_022339884.1	Gnomon	exon	710161	710355	.	+	.	ID=exon-XM_031977088.1-8;Dbxref=GeneID:116427118%2CGenbank:XM_031977088.1;Parent=rna-XM_031977088.1
NW_022339884.1	Gnomon	exon	743897	744168	.	-	.	ID=exon-XM_031977105.1-10;Dbxref=GeneID:116427125%2CGenbank:XM_031977105.1;Parent=rna-XM_031977105.1
NW_022339884.1	Gnomon	CDS	918076	919125	.	+	0	Name=XP_031833005.1;ID=cds-XP_031833005.1;Dbxref=GeneID:116427150%2CGenbank:XP_031833005.1;Parent=rna-XM_031977145.1
NW_022339884.1	Gnomon	CDS	919182	919472	.	+	0	Name=XP_031833005.1;ID=cds-XP_031833005.1;Dbxref=GeneID:116427150%2CGenbank:XP_031833005.1;Parent=rna-XM_031977145.1
[truncated: 2,095 more rows]
