# Supplementary material for: Prevalent bee venom genes evolved before the aculeate stinger and eusociality
Source: BMC Biol. 2023 Oct 23;21:229. doi: 10.1186/s12915-023-01656-5 (PMC10591384; doi:10.1186/s12915-023-01656-5)
Supplement: Supplementary file 42 — Additional file 42. Gff files of all toxin gene annotations. [file 12915_2023_1656_MOESM42_ESM.zip › AdditionalFile9_ToxinGeneAnnotations/NW_020311373.1._APH.gff_modified_Koludarov_et_al_2021.gff3]

##gff-version 3
##source-version geneious 2020.2.2
##sequence-region	NW_020311373.1	1	1600492
NW_020311373.1	Koludarov_et_al_2021	gene	1469915	1473733	.	+	.	Name=APH
NW_020311373.1	Gnomon	mRNA	109372	138778	.	+	.	Name=XM_012407681.3;ID=rna-XM_012407681.3;Dbxref=GeneID:105690122%2CGenbank:XM_012407681.3;Parent=gene-LOC105690122
NW_020311373.1	Gnomon	CDS	1138731	1138790	.	+	0	Name=XP_012266714.1;ID=cds-XP_012266714.1;Dbxref=GeneID:105692227%2CGenbank:XP_012266714.1;Parent=rna-XM_012411291.2
NW_020311373.1	Gnomon	CDS	1138908	1139273	.	+	0	Name=XP_012266714.1;ID=cds-XP_012266714.1;Dbxref=GeneID:105692227%2CGenbank:XP_012266714.1;Parent=rna-XM_012411291.2
NW_020311373.1	Gnomon	CDS	1139334	1139424	.	+	0	Name=XP_012266714.1;ID=cds-XP_012266714.1;Dbxref=GeneID:105692227%2CGenbank:XP_012266714.1;Parent=rna-XM_012411291.2
NW_020311373.1	Gnomon	CDS	1139497	1139747	.	+	0	Name=XP_012266714.1;ID=cds-XP_012266714.1;Dbxref=GeneID:105692227%2CGenbank:XP_012266714.1;Parent=rna-XM_012411291.2
NW_020311373.1	Gnomon	CDS	1139825	1140034	.	+	0	Name=XP_012266714.1;ID=cds-XP_012266714.1;Dbxref=GeneID:105692227%2CGenbank:XP_012266714.1;Parent=rna-XM_012411291.2
NW_020311373.1	Gnomon	CDS	1140123	1140302	.	+	0	Name=XP_012266714.1;ID=cds-XP_012266714.1;Dbxref=GeneID:105692227%2CGenbank:XP_012266714.1;Parent=rna-XM_012411291.2
NW_020311373.1	Gnomon	CDS	1140379	1140474	.	+	0	Name=XP_012266714.1;ID=cds-XP_012266714.1;Dbxref=GeneID:105692227%2CGenbank:XP_012266714.1;Parent=rna-XM_012411291.2
NW_020311373.1	Gnomon	CDS	1140565	1140747	.	+	0	Name=XP_012266714.1;ID=cds-XP_012266714.1;Dbxref=GeneID:105692227%2CGenbank:XP_012266714.1;Parent=rna-XM_012411291.2
NW_020311373.1	Gnomon	mRNA	102025	105311	.	+	.	Name=XM_020854683.2;ID=rna-XM_020854683.2;Dbxref=GeneID:105690107%2CGenbank:XM_020854683.2;Parent=gene-LOC105690107
NW_020311373.1	Gnomon	CDS	204919	205378	.	+	0	Name=XP_012262984.1;ID=cds-XP_012262984.1;Dbxref=GeneID:105690064%2CGenbank:XP_012262984.1;Parent=rna-XM_012407561.3
NW_020311373.1	Gnomon	CDS	206550	206761	.	+	0	Name=XP_012262984.1;ID=cds-XP_012262984.1;Dbxref=GeneID:105690064%2CGenbank:XP_012262984.1;Parent=rna-XM_012407561.3
NW_020311373.1	Gnomon	CDS	207462	208364	.	+	0	Name=XP_012262984.1;ID=cds-XP_012262984.1;Dbxref=GeneID:105690064%2CGenbank:XP_012262984.1;Parent=rna-XM_012407561.3
NW_020311373.1	Gnomon	mRNA	204186	209593	.	+	.	Name=XM_012407561.3;ID=rna-XM_012407561.3;Dbxref=GeneID:105690064%2CGenbank:XM_012407561.3;Parent=gene-LOC105690064
NW_020311373.1	Gnomon	CDS	1135246	1135354	.	-	0	Name=XP_012266691.1;ID=cds-XP_012266691.1;Dbxref=GeneID:105692212%2CGenbank:XP_012266691.1;Parent=rna-XM_012411268.2
NW_020311373.1	Gnomon	CDS	1134881	1134996	.	-	0	Name=XP_012266691.1;ID=cds-XP_012266691.1;Dbxref=GeneID:105692212%2CGenbank:XP_012266691.1;Parent=rna-XM_012411268.2
NW_020311373.1	Gnomon	CDS	1134654	1134777	.	-	0	Name=XP_012266691.1;ID=cds-XP_012266691.1;Dbxref=GeneID:105692212%2CGenbank:XP_012266691.1;Parent=rna-XM_012411268.2
NW_020311373.1	Gnomon	CDS	1134214	1134578	.	-	0	Name=XP_012266691.1;ID=cds-XP_012266691.1;Dbxref=GeneID:105692212%2CGenbank:XP_012266691.1;Parent=rna-XM_012411268.2
NW_020311373.1	Gnomon	CDS	1133878	1134114	.	-	0	Name=XP_012266691.1;ID=cds-XP_012266691.1;Dbxref=GeneID:105692212%2CGenbank:XP_012266691.1;Parent=rna-XM_012411268.2
NW_020311373.1	Gnomon	CDS	1133588	1133791	.	-	0	Name=XP_012266691.1;ID=cds-XP_012266691.1;Dbxref=GeneID:105692212%2CGenbank:XP_012266691.1;Parent=rna-XM_012411268.2
NW_020311373.1	Gnomon	CDS	1201201	1201227	.	+	0	Name=XP_012266701.1;ID=cds-XP_012266701.1;Dbxref=GeneID:105692219%2CGenbank:XP_012266701.1;Parent=rna-XM_012411278.2
NW_020311373.1	Gnomon	CDS	1201366	1201960	.	+	0	Name=XP_012266701.1;ID=cds-XP_012266701.1;Dbxref=GeneID:105692219%2CGenbank:XP_012266701.1;Parent=rna-XM_012411278.2
NW_020311373.1	Gnomon	CDS	1202156	1202380	.	+	0	Name=XP_012266701.1;ID=cds-XP_012266701.1;Dbxref=GeneID:105692219%2CGenbank:XP_012266701.1;Parent=rna-XM_012411278.2
NW_020311373.1	Gnomon	CDS	1202601	1202759	.	+	0	Name=XP_012266701.1;ID=cds-XP_012266701.1;Dbxref=GeneID:105692219%2CGenbank:XP_012266701.1;Parent=rna-XM_012411278.2
NW_020311373.1	Gnomon	CDS	1202833	1203017	.	+	0	Name=XP_012266701.1;ID=cds-XP_012266701.1;Dbxref=GeneID:105692219%2CGenbank:XP_012266701.1;Parent=rna-XM_012411278.2
NW_020311373.1	Gnomon	exon	771443	771603	.	-	.	ID=exon-XM_012411256.2-3;Dbxref=GeneID:105692204%2CGenbank:XM_012411256.2;Parent=rna-XM_012411256.2
NW_020311373.1	Gnomon	exon	771683	772012	.	-	.	ID=exon-XM_012411256.2-2;Dbxref=GeneID:105692204%2CGenbank:XM_012411256.2;Parent=rna-XM_012411256.2
NW_020311373.1	Gnomon	exon	773051	773183	.	-	.	ID=exon-XM_012411256.2-1;Dbxref=GeneID:105692204%2CGenbank:XM_012411256.2;Parent=rna-XM_012411256.2
NW_020311373.1	Gnomon	exon	769168	769191	.	-	.	ID=exon-XM_012411256.2-7;Dbxref=GeneID:105692204%2CGenbank:XM_012411256.2;Parent=rna-XM_012411256.2
NW_020311373.1	Gnomon	exon	769371	769671	.	-	.	ID=exon-XM_012411256.2-6;Dbxref=GeneID:105692204%2CGenbank:XM_012411256.2;Parent=rna-XM_012411256.2
NW_020311373.1	Gnomon	exon	769781	770917	.	-	.	ID=exon-XM_012411256.2-5;Dbxref=GeneID:105692204%2CGenbank:XM_012411256.2;Parent=rna-XM_012411256.2
NW_020311373.1	Gnomon	exon	771007	771345	.	-	.	ID=exon-XM_012411256.2-4;Dbxref=GeneID:105692204%2CGenbank:XM_012411256.2;Parent=rna-XM_012411256.2
NW_020311373.1	Gnomon	exon	767798	768439	.	-	.	ID=exon-XM_012411256.2-9;Dbxref=GeneID:105692204%2CGenbank:XM_012411256.2;Parent=rna-XM_012411256.2
NW_020311373.1	Gnomon	exon	768513	768919	.	-	.	ID=exon-XM_012411256.2-8;Dbxref=GeneID:105692204%2CGenbank:XM_012411256.2;Parent=rna-XM_012411256.2
NW_020311373.1	Gnomon	CDS	165050	165350	.	-	0	Name=XP_012262971.1;ID=cds-XP_012262971.1;Dbxref=GeneID:105690051%2CGenbank:XP_012262971.1;Parent=rna-XM_012407548.2
NW_020311373.1	Gnomon	CDS	164664	164926	.	-	0	Name=XP_012262971.1;ID=cds-XP_012262971.1;Dbxref=GeneID:105690051%2CGenbank:XP_012262971.1;Parent=rna-XM_012407548.2
NW_020311373.1	Gnomon	CDS	164432	164584	.	-	0	Name=XP_012262971.1;ID=cds-XP_012262971.1;Dbxref=GeneID:105690051%2CGenbank:XP_012262971.1;Parent=rna-XM_012407548.2
NW_020311373.1	Gnomon	CDS	164304	164345	.	-	0	Name=XP_012262971.1;ID=cds-XP_012262971.1;Dbxref=GeneID:105690051%2CGenbank:XP_012262971.1;Parent=rna-XM_012407548.2
NW_020311373.1	Gnomon	CDS	1440941	1441112	.	-	0	Name=XP_012251297.1;ID=cds-XP_012251297.1;Dbxref=GeneID:105683339%2CGenbank:XP_012251297.1;Parent=rna-XM_012395874.2
NW_020311373.1	Gnomon	CDS	1440386	1440849	.	-	0	Name=XP_012251297.1;ID=cds-XP_012251297.1;Dbxref=GeneID:105683339%2CGenbank:XP_012251297.1;Parent=rna-XM_012395874.2
NW_020311373.1	Gnomon	CDS	1439854	1440300	.	-	0	Name=XP_012251297.1;ID=cds-XP_012251297.1;Dbxref=GeneID:105683339%2CGenbank:XP_012251297.1;Parent=rna-XM_012395874.2
NW_020311373.1	Gnomon	CDS	1439522	1439777	.	-	0	Name=XP_012251297.1;ID=cds-XP_012251297.1;Dbxref=GeneID:105683339%2CGenbank:XP_012251297.1;Parent=rna-XM_012395874.2
NW_020311373.1	Gnomon	CDS	1439081	1439420	.	-	0	Name=XP_012251297.1;ID=cds-XP_012251297.1;Dbxref=GeneID:105683339%2CGenbank:XP_012251297.1;Parent=rna-XM_012395874.2
NW_020311373.1	Gnomon	CDS	1438734	1438905	.	-	0	Name=XP_012251297.1;ID=cds-XP_012251297.1;Dbxref=GeneID:105683339%2CGenbank:XP_012251297.1;Parent=rna-XM_012395874.2
NW_020311373.1	Gnomon	exon	764737	764819	.	-	.	ID=exon-XR_001103396.2-13;Dbxref=GeneID:105692204%2CGenbank:XR_001103396.2;Parent=rna-XR_001103396.2
NW_020311373.1	Gnomon	exon	766601	766901	.	-	.	ID=exon-XR_001103396.2-12;Dbxref=GeneID:105692204%2CGenbank:XR_001103396.2;Parent=rna-XR_001103396.2
NW_020311373.1	Gnomon	exon	766987	767203	.	-	.	ID=exon-XR_001103396.2-11;Dbxref=GeneID:105692204%2CGenbank:XR_001103396.2;Parent=rna-XR_001103396.2
NW_020311373.1	Gnomon	exon	767290	767700	.	-	.	ID=exon-XR_001103396.2-10;Dbxref=GeneID:105692204%2CGenbank:XR_001103396.2;Parent=rna-XR_001103396.2
NW_020311373.1	tRNAscan-SE	tRNA	226820	226891	.	-	.	ID=rna-Trnat-cgu-4;Dbxref=GeneID:110117231;Note=transfer RNA threonine (anticodon CGU);Parent=gene-Trnat-cgu-4
NW_020311373.1	Gnomon	CDS	107711	107868	.	-	0	Name=XP_025601917.1;ID=cds-XP_025601917.1;Dbxref=GeneID:105690108%2CGenbank:XP_025601917.1;Parent=rna-XM_025746132.1
NW_020311373.1	Gnomon	CDS	107398	107591	.	-	0	Name=XP_025601917.1;ID=cds-XP_025601917.1;Dbxref=GeneID:105690108%2CGenbank:XP_025601917.1;Parent=rna-XM_025746132.1
NW_020311373.1	Gnomon	CDS	107160	107317	.	-	0	Name=XP_025601917.1;ID=cds-XP_025601917.1;Dbxref=GeneID:105690108%2CGenbank:XP_025601917.1;Parent=rna-XM_025746132.1
NW_020311373.1	Gnomon	CDS	106765	107076	.	-	0	Name=XP_025601917.1;ID=cds-XP_025601917.1;Dbxref=GeneID:105690108%2CGenbank:XP_025601917.1;Parent=rna-XM_025746132.1
NW_020311373.1	Gnomon	CDS	106291	106677	.	-	0	Name=XP_025601917.1;ID=cds-XP_025601917.1;Dbxref=GeneID:105690108%2CGenbank:XP_025601917.1;Parent=rna-XM_025746132.1
NW_020311373.1	Gnomon	CDS	1185701	1186140	.	+	0	Name=XP_012266727.1;ID=cds-XP_012266727.1;Dbxref=GeneID:105692233%2CGenbank:XP_012266727.1;Parent=rna-XM_012411304.2
NW_020311373.1	Gnomon	CDS	1187150	1187527	.	+	0	Name=XP_012266727.1;ID=cds-XP_012266727.1;Dbxref=GeneID:105692233%2CGenbank:XP_012266727.1;Parent=rna-XM_012411304.2
NW_020311373.1	Gnomon	CDS	1187637	1187760	.	+	0	Name=XP_012266727.1;ID=cds-XP_012266727.1;Dbxref=GeneID:105692233%2CGenbank:XP_012266727.1;Parent=rna-XM_012411304.2
NW_020311373.1	Gnomon	CDS	1187864	1187991	.	+	0	Name=XP_012266727.1;ID=cds-XP_012266727.1;Dbxref=GeneID:105692233%2CGenbank:XP_012266727.1;Parent=rna-XM_012411304.2
NW_020311373.1	Gnomon	CDS	1189161	1189246	.	+	0	Name=XP_012266727.1;ID=cds-XP_012266727.1;Dbxref=GeneID:105692233%2CGenbank:XP_012266727.1;Parent=rna-XM_012411304.2
NW_020311373.1	Gnomon	CDS	1189329	1189438	.	+	0	Name=XP_012266727.1;ID=cds-XP_012266727.1;Dbxref=GeneID:105692233%2CGenbank:XP_012266727.1;Parent=rna-XM_012411304.2
NW_020311373.1	Gnomon	CDS	1189547	1189653	.	+	0	Name=XP_012266727.1;ID=cds-XP_012266727.1;Dbxref=GeneID:105692233%2CGenbank:XP_012266727.1;Parent=rna-XM_012411304.2
NW_020311373.1	Gnomon	CDS	1189731	1189935	.	+	0	Name=XP_012266727.1;ID=cds-XP_012266727.1;Dbxref=GeneID:105692233%2CGenbank:XP_012266727.1;Parent=rna-XM_012411304.2
NW_020311373.1	Gnomon	CDS	1190015	1190155	.	+	0	Name=XP_012266727.1;ID=cds-XP_012266727.1;Dbxref=GeneID:105692233%2CGenbank:XP_012266727.1;Parent=rna-XM_012411304.2
NW_020311373.1	Gnomon	mRNA	437008	531505	.	+	.	Name=XM_020854684.1;ID=rna-XM_020854684.1;Dbxref=GeneID:105690113%2CGenbank:XM_020854684.1;Parent=gene-LOC105690113
NW_020311373.1	Gnomon	mRNA	1265246	1283971	.	+	.	Name=XM_012395870.2;ID=rna-XM_012395870.2;Dbxref=GeneID:105683337%2CGenbank:XM_012395870.2;Parent=gene-LOC105683337
NW_020311373.1	Gnomon	exon	326200	326956	.	-	.	ID=exon-XM_020854718.2-1;Dbxref=GeneID:105690049%2CGenbank:XM_020854718.2;Parent=rna-XM_020854718.2
NW_020311373.1	Gnomon	exon	231666	231905	.	-	.	ID=exon-XM_020854718.2-2;Dbxref=GeneID:105690049%2CGenbank:XM_020854718.2;Parent=rna-XM_020854718.2
NW_020311373.1	Gnomon	exon	218080	218249	.	-	.	ID=exon-XM_020854718.2-9;Dbxref=GeneID:105690049%2CGenbank:XM_020854718.2;Parent=rna-XM_020854718.2
NW_020311373.1	Gnomon	exon	219665	219914	.	-	.	ID=exon-XM_020854718.2-7;Dbxref=GeneID:105690049%2CGenbank:XM_020854718.2;Parent=rna-XM_020854718.2
NW_020311373.1	Gnomon	exon	218340	218597	.	-	.	ID=exon-XM_020854718.2-8;Dbxref=GeneID:105690049%2CGenbank:XM_020854718.2;Parent=rna-XM_020854718.2
NW_020311373.1	Gnomon	exon	224961	225095	.	-	.	ID=exon-XM_020854718.2-5;Dbxref=GeneID:105690049%2CGenbank:XM_020854718.2;Parent=rna-XM_020854718.2
NW_020311373.1	Gnomon	exon	222952	223014	.	-	.	ID=exon-XM_020854718.2-6;Dbxref=GeneID:105690049%2CGenbank:XM_020854718.2;Parent=rna-XM_020854718.2
NW_020311373.1	Gnomon	exon	229474	229687	.	-	.	ID=exon-XM_020854718.2-3;Dbxref=GeneID:105690049%2CGenbank:XM_020854718.2;Parent=rna-XM_020854718.2
NW_020311373.1	Gnomon	exon	229176	229289	.	-	.	ID=exon-XM_020854718.2-4;Dbxref=GeneID:105690049%2CGenbank:XM_020854718.2;Parent=rna-XM_020854718.2
NW_020311373.1	Gnomon	mRNA	1332017	1334584	.	-	.	Name=XM_025746139.1;ID=rna-XM_025746139.1;Dbxref=GeneID:112694822%2CGenbank:XM_025746139.1;Parent=gene-LOC112694822
NW_020311373.1	Gnomon	exon	1211394	1211812	.	+	.	ID=exon-XM_012411274.2-1;Dbxref=GeneID:105692216%2CGenbank:XM_012411274.2;Parent=rna-XM_012411274.2
NW_020311373.1	Gnomon	exon	1212522	1212627	.	+	.	ID=exon-XM_012411274.2-3;Dbxref=GeneID:105692216%2CGenbank:XM_012411274.2;Parent=rna-XM_012411274.2
NW_020311373.1	Gnomon	exon	1212011	1212442	.	+	.	ID=exon-XM_012411274.2-2;Dbxref=GeneID:105692216%2CGenbank:XM_012411274.2;Parent=rna-XM_012411274.2
NW_020311373.1	Gnomon	exon	1216411	1217160	.	+	.	ID=exon-XM_012411274.2-5;Dbxref=GeneID:105692216%2CGenbank:XM_012411274.2;Parent=rna-XM_012411274.2
NW_020311373.1	Gnomon	exon	1215848	1216287	.	+	.	ID=exon-XM_012411274.2-4;Dbxref=GeneID:105692216%2CGenbank:XM_012411274.2;Parent=rna-XM_012411274.2
NW_020311373.1	Gnomon	exon	767290	767700	.	-	.	ID=exon-XM_012411253.3-10;Dbxref=GeneID:105692204%2CGenbank:XM_012411253.3;Parent=rna-XM_012411253.3
NW_020311373.1	Gnomon	exon	766679	766901	.	-	.	ID=exon-XM_012411253.3-12;Dbxref=GeneID:105692204%2CGenbank:XM_012411253.3;Parent=rna-XM_012411253.3
NW_020311373.1	Gnomon	exon	766987	767203	.	-	.	ID=exon-XM_012411253.3-11;Dbxref=GeneID:105692204%2CGenbank:XM_012411253.3;Parent=rna-XM_012411253.3
NW_020311373.1	Gnomon	exon	764732	764819	.	-	.	ID=exon-XM_012411253.3-13;Dbxref=GeneID:105692204%2CGenbank:XM_012411253.3;Parent=rna-XM_012411253.3
NW_020311373.1	Gnomon	exon	102519	102602	.	+	.	ID=exon-XM_012407652.3-4;Dbxref=GeneID:105690107%2CGenbank:XM_012407652.3;Parent=rna-XM_012407652.3
NW_020311373.1	Gnomon	exon	102685	103305	.	+	.	ID=exon-XM_012407652.3-5;Dbxref=GeneID:105690107%2CGenbank:XM_012407652.3;Parent=rna-XM_012407652.3
NW_020311373.1	Gnomon	exon	102244	102331	.	+	.	ID=exon-XM_012407652.3-2;Dbxref=GeneID:105690107%2CGenbank:XM_012407652.3;Parent=rna-XM_012407652.3
NW_020311373.1	Gnomon	exon	102421	102455	.	+	.	ID=exon-XM_012407652.3-3;Dbxref=GeneID:105690107%2CGenbank:XM_012407652.3;Parent=rna-XM_012407652.3
NW_020311373.1	Gnomon	exon	102025	102119	.	+	.	ID=exon-XM_012407652.3-1;Dbxref=GeneID:105690107%2CGenbank:XM_012407652.3;Parent=rna-XM_012407652.3
NW_020311373.1	Gnomon	exon	103886	103897	.	+	.	ID=exon-XM_012407652.3-8;Dbxref=GeneID:105690107%2CGenbank:XM_012407652.3;Parent=rna-XM_012407652.3
NW_020311373.1	Gnomon	exon	104009	104403	.	+	.	ID=exon-XM_012407652.3-9;Dbxref=GeneID:105690107%2CGenbank:XM_012407652.3;Parent=rna-XM_012407652.3
NW_020311373.1	Gnomon	exon	103396	103413	.	+	.	ID=exon-XM_012407652.3-6;Dbxref=GeneID:105690107%2CGenbank:XM_012407652.3;Parent=rna-XM_012407652.3
NW_020311373.1	Gnomon	exon	103508	103822	.	+	.	ID=exon-XM_012407652.3-7;Dbxref=GeneID:105690107%2CGenbank:XM_012407652.3;Parent=rna-XM_012407652.3
NW_020311373.1	Gnomon	exon	1178752	1178932	.	-	.	ID=exon-XM_012411286.2-1;Dbxref=GeneID:105692224%2CGenbank:XM_012411286.2;Parent=rna-XM_012411286.2
NW_020311373.1	Gnomon	exon	1178154	1178280	.	-	.	ID=exon-XM_012411286.2-2;Dbxref=GeneID:105692224%2CGenbank:XM_012411286.2;Parent=rna-XM_012411286.2
NW_020311373.1	Gnomon	exon	1176324	1176620	.	-	.	ID=exon-XM_012411286.2-5;Dbxref=GeneID:105692224%2CGenbank:XM_012411286.2;Parent=rna-XM_012411286.2
NW_020311373.1	Gnomon	exon	1175920	1176228	.	-	.	ID=exon-XM_012411286.2-6;Dbxref=GeneID:105692224%2CGenbank:XM_012411286.2;Parent=rna-XM_012411286.2
NW_020311373.1	Gnomon	exon	1177761	1177978	.	-	.	ID=exon-XM_012411286.2-3;Dbxref=GeneID:105692224%2CGenbank:XM_012411286.2;Parent=rna-XM_012411286.2
NW_020311373.1	Gnomon	exon	1176740	1177016	.	-	.	ID=exon-XM_012411286.2-4;Dbxref=GeneID:105692224%2CGenbank:XM_012411286.2;Parent=rna-XM_012411286.2
NW_020311373.1	Gnomon	exon	1174851	1175084	.	-	.	ID=exon-XM_012411286.2-9;Dbxref=GeneID:105692224%2CGenbank:XM_012411286.2;Parent=rna-XM_012411286.2
NW_020311373.1	Gnomon	CDS	1135246	1135354	.	-	0	Name=XP_012266692.1;ID=cds-XP_012266692.1;Dbxref=GeneID:105692212%2CGenbank:XP_012266692.1;Parent=rna-XM_012411269.2
NW_020311373.1	Gnomon	CDS	1134881	1134996	.	-	0	Name=XP_012266692.1;ID=cds-XP_012266692.1;Dbxref=GeneID:105692212%2CGenbank:XP_012266692.1;Parent=rna-XM_012411269.2
NW_020311373.1	Gnomon	CDS	1134654	1134777	.	-	0	Name=XP_012266692.1;ID=cds-XP_012266692.1;Dbxref=GeneID:105692212%2CGenbank:XP_012266692.1;Parent=rna-XM_012411269.2
NW_020311373.1	Gnomon	CDS	1134214	1134578	.	-	0	Name=XP_012266692.1;ID=cds-XP_012266692.1;Dbxref=GeneID:105692212%2CGenbank:XP_012266692.1;Parent=rna-XM_012411269.2
NW_020311373.1	Gnomon	CDS	1133878	1134114	.	-	0	Name=XP_012266692.1;ID=cds-XP_012266692.1;Dbxref=GeneID:105692212%2CGenbank:XP_012266692.1;Parent=rna-XM_012411269.2
NW_020311373.1	Gnomon	CDS	1133588	1133791	.	-	0	Name=XP_012266692.1;ID=cds-XP_012266692.1;Dbxref=GeneID:105692212%2CGenbank:XP_012266692.1;Parent=rna-XM_012411269.2
NW_020311373.1	Gnomon	exon	1175503	1175829	.	-	.	ID=exon-XM_012411286.2-7;Dbxref=GeneID:105692224%2CGenbank:XM_012411286.2;Parent=rna-XM_012411286.2
NW_020311373.1	Gnomon	exon	1175154	1175429	.	-	.	ID=exon-XM_012411286.2-8;Dbxref=GeneID:105692224%2CGenbank:XM_012411286.2;Parent=rna-XM_012411286.2
NW_020311373.1	Gnomon	CDS	1204269	1204300	.	+	0	Name=XP_012266702.1;ID=cds-XP_012266702.1;Dbxref=GeneID:105692220%2CGenbank:XP_012266702.1;Parent=rna-XM_012411279.2
NW_020311373.1	Gnomon	CDS	1204387	1204488	.	+	0	Name=XP_012266702.1;ID=cds-XP_012266702.1;Dbxref=GeneID:105692220%2CGenbank:XP_012266702.1;Parent=rna-XM_012411279.2
NW_020311373.1	Gnomon	CDS	1204574	1204702	.	+	0	Name=XP_012266702.1;ID=cds-XP_012266702.1;Dbxref=GeneID:105692220%2CGenbank:XP_012266702.1;Parent=rna-XM_012411279.2
NW_020311373.1	Gnomon	CDS	1204768	1204948	.	+	0	Name=XP_012266702.1;ID=cds-XP_012266702.1;Dbxref=GeneID:105692220%2CGenbank:XP_012266702.1;Parent=rna-XM_012411279.2
NW_020311373.1	Gnomon	CDS	1205025	1205249	.	+	0	Name=XP_012266702.1;ID=cds-XP_012266702.1;Dbxref=GeneID:105692220%2CGenbank:XP_012266702.1;Parent=rna-XM_012411279.2
NW_020311373.1	Gnomon	CDS	1205371	1205403	.	+	0	Name=XP_012266702.1;ID=cds-XP_012266702.1;Dbxref=GeneID:105692220%2CGenbank:XP_012266702.1;Parent=rna-XM_012411279.2
NW_020311373.1	Gnomon	CDS	1205481	1205642	.	+	0	Name=XP_012266702.1;ID=cds-XP_012266702.1;Dbxref=GeneID:105692220%2CGenbank:XP_012266702.1;Parent=rna-XM_012411279.2
NW_020311373.1	Gnomon	CDS	1205709	1205840	.	+	0	Name=XP_012266702.1;ID=cds-XP_012266702.1;Dbxref=GeneID:105692220%2CGenbank:XP_012266702.1;Parent=rna-XM_012411279.2
NW_020311373.1	Gnomon	mRNA	432077	435734	.	+	.	Name=XM_012407562.3;ID=rna-XM_012407562.3;Dbxref=GeneID:105690065%2CGenbank:XM_012407562.3;Parent=gene-LOC105690065
NW_020311373.1	Gnomon	exon	214968	216531	.	-	.	ID=exon-XM_020854717.2-14;Dbxref=GeneID:105690049%2CGenbank:XM_020854717.2;Parent=rna-XM_020854717.2
NW_020311373.1	Gnomon	exon	216664	216756	.	-	.	ID=exon-XM_020854717.2-13;Dbxref=GeneID:105690049%2CGenbank:XM_020854717.2;Parent=rna-XM_020854717.2
NW_020311373.1	Gnomon	exon	217082	217311	.	-	.	ID=exon-XM_020854717.2-12;Dbxref=GeneID:105690049%2CGenbank:XM_020854717.2;Parent=rna-XM_020854717.2
NW_020311373.1	Gnomon	exon	217675	217920	.	-	.	ID=exon-XM_020854717.2-11;Dbxref=GeneID:105690049%2CGenbank:XM_020854717.2;Parent=rna-XM_020854717.2
NW_020311373.1	Gnomon	exon	218080	218249	.	-	.	ID=exon-XM_020854717.2-10;Dbxref=GeneID:105690049%2CGenbank:XM_020854717.2;Parent=rna-XM_020854717.2
NW_020311373.1	Gnomon	gene	366624	419134	.	-	.	Name=LOC105690048;ID=gene-LOC105690048;Dbxref=GeneID:105690048
NW_020311373.1	Gnomon	gene	214968	327956	.	-	.	Name=LOC105690049;ID=gene-LOC105690049;Dbxref=GeneID:105690049
NW_020311373.1	Gnomon	gene	164144	165376	.	-	.	Name=LOC105690051;ID=gene-LOC105690051;Dbxref=GeneID:105690051
NW_020311373.1	Gnomon	gene	91845	93311	.	-	.	Name=LOC105690052;ID=gene-LOC105690052;Dbxref=GeneID:105690052
NW_020311373.1	Gnomon	CDS	1138731	1138790	.	+	0	Name=XP_012266715.1;ID=cds-XP_012266715.1;Dbxref=GeneID:105692227%2CGenbank:XP_012266715.1;Parent=rna-XM_012411292.2
NW_020311373.1	Gnomon	CDS	1138908	1139273	.	+	0	Name=XP_012266715.1;ID=cds-XP_012266715.1;Dbxref=GeneID:105692227%2CGenbank:XP_012266715.1;Parent=rna-XM_012411292.2
NW_020311373.1	Gnomon	CDS	1139334	1139424	.	+	0	Name=XP_012266715.1;ID=cds-XP_012266715.1;Dbxref=GeneID:105692227%2CGenbank:XP_012266715.1;Parent=rna-XM_012411292.2
NW_020311373.1	Gnomon	CDS	1139497	1139747	.	+	0	Name=XP_012266715.1;ID=cds-XP_012266715.1;Dbxref=GeneID:105692227%2CGenbank:XP_012266715.1;Parent=rna-XM_012411292.2
NW_020311373.1	Gnomon	CDS	1139825	1140034	.	+	0	Name=XP_012266715.1;ID=cds-XP_012266715.1;Dbxref=GeneID:105692227%2CGenbank:XP_012266715.1;Parent=rna-XM_012411292.2
NW_020311373.1	Gnomon	CDS	1140123	1140302	.	+	0	Name=XP_012266715.1;ID=cds-XP_012266715.1;Dbxref=GeneID:105692227%2CGenbank:XP_012266715.1;Parent=rna-XM_012411292.2
NW_020311373.1	Gnomon	CDS	1140379	1140474	.	+	0	Name=XP_012266715.1;ID=cds-XP_012266715.1;Dbxref=GeneID:105692227%2CGenbank:XP_012266715.1;Parent=rna-XM_012411292.2
NW_020311373.1	Gnomon	CDS	1140565	1140747	.	+	0	Name=XP_012266715.1;ID=cds-XP_012266715.1;Dbxref=GeneID:105692227%2CGenbank:XP_012266715.1;Parent=rna-XM_012411292.2
NW_020311373.1	Gnomon	mRNA	1192682	1194955	.	-	.	Name=XM_025746138.1;ID=rna-XM_025746138.1;Dbxref=GeneID:112694821%2CGenbank:XM_025746138.1;Parent=gene-LOC112694821
NW_020311373.1	Gnomon	exon	1205481	1205642	.	+	.	ID=exon-XM_012411280.2-6;Dbxref=GeneID:105692220%2CGenbank:XM_012411280.2;Parent=rna-XM_012411280.2
NW_020311373.1	Gnomon	exon	1205025	1205249	.	+	.	ID=exon-XM_012411280.2-5;Dbxref=GeneID:105692220%2CGenbank:XM_012411280.2;Parent=rna-XM_012411280.2
NW_020311373.1	Gnomon	exon	1205709	1205976	.	+	.	ID=exon-XM_012411280.2-7;Dbxref=GeneID:105692220%2CGenbank:XM_012411280.2;Parent=rna-XM_012411280.2
NW_020311373.1	Gnomon	exon	1204387	1204488	.	+	.	ID=exon-XM_012411280.2-2;Dbxref=GeneID:105692220%2CGenbank:XM_012411280.2;Parent=rna-XM_012411280.2
NW_020311373.1	Gnomon	exon	1204175	1204300	.	+	.	ID=exon-XM_012411280.2-1;Dbxref=GeneID:105692220%2CGenbank:XM_012411280.2;Parent=rna-XM_012411280.2
NW_020311373.1	Gnomon	exon	1204768	1204948	.	+	.	ID=exon-XM_012411280.2-4;Dbxref=GeneID:105692220%2CGenbank:XM_012411280.2;Parent=rna-XM_012411280.2
NW_020311373.1	Gnomon	exon	1204574	1204702	.	+	.	ID=exon-XM_012411280.2-3;Dbxref=GeneID:105692220%2CGenbank:XM_012411280.2;Parent=rna-XM_012411280.2
NW_020311373.1	Gnomon	CDS	1204269	1204300	.	+	0	Name=XP_012266703.1;ID=cds-XP_012266703.1;Dbxref=GeneID:105692220%2CGenbank:XP_012266703.1;Parent=rna-XM_012411280.2
NW_020311373.1	Gnomon	CDS	1204387	1204488	.	+	0	Name=XP_012266703.1;ID=cds-XP_012266703.1;Dbxref=GeneID:105692220%2CGenbank:XP_012266703.1;Parent=rna-XM_012411280.2
NW_020311373.1	Gnomon	CDS	1204574	1204702	.	+	0	Name=XP_012266703.1;ID=cds-XP_012266703.1;Dbxref=GeneID:105692220%2CGenbank:XP_012266703.1;Parent=rna-XM_012411280.2
NW_020311373.1	Gnomon	CDS	1204768	1204948	.	+	0	Name=XP_012266703.1;ID=cds-XP_012266703.1;Dbxref=GeneID:105692220%2CGenbank:XP_012266703.1;Parent=rna-XM_012411280.2
NW_020311373.1	Gnomon	CDS	1205025	1205249	.	+	0	Name=XP_012266703.1;ID=cds-XP_012266703.1;Dbxref=GeneID:105692220%2CGenbank:XP_012266703.1;Parent=rna-XM_012411280.2
NW_020311373.1	Gnomon	CDS	1205481	1205642	.	+	0	Name=XP_012266703.1;ID=cds-XP_012266703.1;Dbxref=GeneID:105692220%2CGenbank:XP_012266703.1;Parent=rna-XM_012411280.2
NW_020311373.1	Gnomon	CDS	1205709	1205840	.	+	0	Name=XP_012266703.1;ID=cds-XP_012266703.1;Dbxref=GeneID:105692220%2CGenbank:XP_012266703.1;Parent=rna-XM_012411280.2
NW_020311373.1	Gnomon	mRNA	4525	10386	.	-	.	Name=XM_012407692.3;ID=rna-XM_012407692.3;Dbxref=GeneID:105690126%2CGenbank:XM_012407692.3;Parent=gene-LOC105690126
NW_020311373.1	Gnomon	CDS	1379899	1380999	.	+	0	Name=XP_012251299.1;ID=cds-XP_012251299.1;Dbxref=GeneID:105683341%2CGenbank:XP_012251299.1;Parent=rna-XM_012395876.2
NW_020311373.1	Gnomon	gene	196250	200846	.	+	.	Name=LOC105690066;ID=gene-LOC105690066;Dbxref=GeneID:105690066
NW_020311373.1	Gnomon	gene	432077	435734	.	+	.	Name=LOC105690065;ID=gene-LOC105690065;Dbxref=GeneID:105690065
NW_020311373.1	Gnomon	CDS	1148054	1148070	.	-	0	Name=XP_020711641.1;ID=cds-XP_020711641.1;Dbxref=GeneID:105692234%2CGenbank:XP_020711641.1;Parent=rna-XM_020855982.2
NW_020311373.1	Gnomon	CDS	1147182	1147262	.	-	0	Name=XP_020711641.1;ID=cds-XP_020711641.1;Dbxref=GeneID:105692234%2CGenbank:XP_020711641.1;Parent=rna-XM_020855982.2
NW_020311373.1	Gnomon	CDS	1146895	1147075	.	-	0	Name=XP_020711641.1;ID=cds-XP_020711641.1;Dbxref=GeneID:105692234%2CGenbank:XP_020711641.1;Parent=rna-XM_020855982.2
NW_020311373.1	Gnomon	CDS	1146585	1146812	.	-	0	Name=XP_020711641.1;ID=cds-XP_020711641.1;Dbxref=GeneID:105692234%2CGenbank:XP_020711641.1;Parent=rna-XM_020855982.2
NW_020311373.1	Gnomon	CDS	1146151	1146469	.	-	0	Name=XP_020711641.1;ID=cds-XP_020711641.1;Dbxref=GeneID:105692234%2CGenbank:XP_020711641.1;Parent=rna-XM_020855982.2
NW_020311373.1	Gnomon	CDS	1145855	1145985	.	-	0	Name=XP_020711641.1;ID=cds-XP_020711641.1;Dbxref=GeneID:105692234%2CGenbank:XP_020711641.1;Parent=rna-XM_020855982.2
NW_020311373.1	Gnomon	CDS	1145608	1145770	.	-	0	Name=XP_020711641.1;ID=cds-XP_020711641.1;Dbxref=GeneID:105692234%2CGenbank:XP_020711641.1;Parent=rna-XM_020855982.2
NW_020311373.1	Gnomon	CDS	1145444	1145535	.	-	0	Name=XP_020711641.1;ID=cds-XP_020711641.1;Dbxref=GeneID:105692234%2CGenbank:XP_020711641.1;Parent=rna-XM_020855982.2
NW_020311373.1	Gnomon	CDS	1145133	1145327	.	-	0	Name=XP_020711641.1;ID=cds-XP_020711641.1;Dbxref=GeneID:105692234%2CGenbank:XP_020711641.1;Parent=rna-XM_020855982.2
NW_020311373.1	Gnomon	CDS	1144717	1144896	.	-	0	Name=XP_020711641.1;ID=cds-XP_020711641.1;Dbxref=GeneID:105692234%2CGenbank:XP_020711641.1;Parent=rna-XM_020855982.2
NW_020311373.1	Gnomon	gene	204186	209593	.	+	.	Name=LOC105690064;ID=gene-LOC105690064;Dbxref=GeneID:105690064
NW_020311373.1	Gnomon	gene	250328	253953	.	+	.	Name=LOC105690088;ID=gene-LOC105690088;Dbxref=GeneID:105690088
NW_020311373.1	Gnomon	gene	254283	258038	.	+	.	Name=LOC105690087;ID=gene-LOC105690087;Dbxref=GeneID:105690087
NW_020311373.1	Gnomon	gene	246028	249627	.	+	.	Name=LOC105690089;ID=gene-LOC105690089;Dbxref=GeneID:105690089
NW_020311373.1	Gnomon	CDS	1148054	1148070	.	-	0	Name=XP_012266729.1;ID=cds-XP_012266729.1;Dbxref=GeneID:105692234%2CGenbank:XP_012266729.1;Parent=rna-XM_012411306.3
NW_020311373.1	Gnomon	CDS	1147182	1147262	.	-	0	Name=XP_012266729.1;ID=cds-XP_012266729.1;Dbxref=GeneID:105692234%2CGenbank:XP_012266729.1;Parent=rna-XM_012411306.3
NW_020311373.1	Gnomon	CDS	1146895	1147075	.	-	0	Name=XP_012266729.1;ID=cds-XP_012266729.1;Dbxref=GeneID:105692234%2CGenbank:XP_012266729.1;Parent=rna-XM_012411306.3
NW_020311373.1	Gnomon	CDS	1146585	1146812	.	-	0	Name=XP_012266729.1;ID=cds-XP_012266729.1;Dbxref=GeneID:105692234%2CGenbank:XP_012266729.1;Parent=rna-XM_012411306.3
NW_020311373.1	Gnomon	CDS	1146151	1146469	.	-	0	Name=XP_012266729.1;ID=cds-XP_012266729.1;Dbxref=GeneID:105692234%2CGenbank:XP_012266729.1;Parent=rna-XM_012411306.3
NW_020311373.1	Gnomon	CDS	1145855	1145985	.	-	0	Name=XP_012266729.1;ID=cds-XP_012266729.1;Dbxref=GeneID:105692234%2CGenbank:XP_012266729.1;Parent=rna-XM_012411306.3
NW_020311373.1	Gnomon	CDS	1145608	1145770	.	-	0	Name=XP_012266729.1;ID=cds-XP_012266729.1;Dbxref=GeneID:105692234%2CGenbank:XP_012266729.1;Parent=rna-XM_012411306.3
NW_020311373.1	Gnomon	CDS	1145444	1145535	.	-	0	Name=XP_012266729.1;ID=cds-XP_012266729.1;Dbxref=GeneID:105692234%2CGenbank:XP_012266729.1;Parent=rna-XM_012411306.3
NW_020311373.1	Gnomon	CDS	1145133	1145327	.	-	0	Name=XP_012266729.1;ID=cds-XP_012266729.1;Dbxref=GeneID:105692234%2CGenbank:XP_012266729.1;Parent=rna-XM_012411306.3
NW_020311373.1	Gnomon	CDS	1144717	1144875	.	-	0	Name=XP_012266729.1;ID=cds-XP_012266729.1;Dbxref=GeneID:105692234%2CGenbank:XP_012266729.1;Parent=rna-XM_012411306.3
NW_020311373.1	Gnomon	gene	102025	105524	.	+	.	Name=LOC105690107;ID=gene-LOC105690107;Dbxref=GeneID:105690107
NW_020311373.1	Gnomon	gene	95642	101668	.	+	.	Name=LOC105690106;ID=gene-LOC105690106;Dbxref=GeneID:105690106
NW_020311373.1	Gnomon	gene	105603	108031	.	-	.	Name=LOC105690108;ID=gene-LOC105690108;Dbxref=GeneID:105690108
NW_020311373.1	Gnomon	mRNA	214968	326956	.	-	.	Name=XM_020854718.2;ID=rna-XM_020854718.2;Dbxref=GeneID:105690049%2CGenbank:XM_020854718.2;Parent=gene-LOC105690049
NW_020311373.1	Gnomon	exon	1223585	1223784	.	-	.	ID=exon-XM_012411244.2-9;Dbxref=GeneID:105692198%2CGenbank:XM_012411244.2;Parent=rna-XM_012411244.2
NW_020311373.1	Gnomon	CDS	1137835	1137877	.	-	0	Name=XP_012266716.1;ID=cds-XP_012266716.1;Dbxref=GeneID:105692229%2CGenbank:XP_012266716.1;Parent=rna-XM_012411293.2
NW_020311373.1	Gnomon	CDS	1137656	1137741	.	-	0	Name=XP_012266716.1;ID=cds-XP_012266716.1;Dbxref=GeneID:105692229%2CGenbank:XP_012266716.1;Parent=rna-XM_012411293.2
NW_020311373.1	Gnomon	CDS	1137220	1137423	.	-	0	Name=XP_012266716.1;ID=cds-XP_012266716.1;Dbxref=GeneID:105692229%2CGenbank:XP_012266716.1;Parent=rna-XM_012411293.2
NW_020311373.1	Gnomon	CDS	1136913	1137130	.	-	0	Name=XP_012266716.1;ID=cds-XP_012266716.1;Dbxref=GeneID:105692229%2CGenbank:XP_012266716.1;Parent=rna-XM_012411293.2
NW_020311373.1	Gnomon	CDS	1136704	1136828	.	-	0	Name=XP_012266716.1;ID=cds-XP_012266716.1;Dbxref=GeneID:105692229%2CGenbank:XP_012266716.1;Parent=rna-XM_012411293.2
NW_020311373.1	Gnomon	CDS	1136526	1136626	.	-	0	Name=XP_012266716.1;ID=cds-XP_012266716.1;Dbxref=GeneID:105692229%2CGenbank:XP_012266716.1;Parent=rna-XM_012411293.2
NW_020311373.1	Gnomon	CDS	1136348	1136455	.	-	0	Name=XP_012266716.1;ID=cds-XP_012266716.1;Dbxref=GeneID:105692229%2CGenbank:XP_012266716.1;Parent=rna-XM_012411293.2
NW_020311373.1	Gnomon	CDS	1136111	1136248	.	-	0	Name=XP_012266716.1;ID=cds-XP_012266716.1;Dbxref=GeneID:105692229%2CGenbank:XP_012266716.1;Parent=rna-XM_012411293.2
NW_020311373.1	Gnomon	gene	437008	531505	.	+	.	Name=LOC105690113;ID=gene-LOC105690113;Dbxref=GeneID:105690113
NW_020311373.1	Gnomon	exon	1226702	1226806	.	-	.	ID=exon-XM_012411244.2-3;Dbxref=GeneID:105692198%2CGenbank:XM_012411244.2;Parent=rna-XM_012411244.2
NW_020311373.1	Gnomon	exon	1224717	1225105	.	-	.	ID=exon-XM_012411244.2-4;Dbxref=GeneID:105692198%2CGenbank:XM_012411244.2;Parent=rna-XM_012411244.2
NW_020311373.1	Gnomon	exon	1228352	1228544	.	-	.	ID=exon-XM_012411244.2-1;Dbxref=GeneID:105692198%2CGenbank:XM_012411244.2;Parent=rna-XM_012411244.2
NW_020311373.1	Gnomon	exon	1228072	1228253	.	-	.	ID=exon-XM_012411244.2-2;Dbxref=GeneID:105692198%2CGenbank:XM_012411244.2;Parent=rna-XM_012411244.2
NW_020311373.1	Gnomon	exon	1224139	1224324	.	-	.	ID=exon-XM_012411244.2-7;Dbxref=GeneID:105692198%2CGenbank:XM_012411244.2;Parent=rna-XM_012411244.2
NW_020311373.1	Gnomon	exon	1223880	1224068	.	-	.	ID=exon-XM_012411244.2-8;Dbxref=GeneID:105692198%2CGenbank:XM_012411244.2;Parent=rna-XM_012411244.2
NW_020311373.1	Gnomon	exon	1224552	1224642	.	-	.	ID=exon-XM_012411244.2-5;Dbxref=GeneID:105692198%2CGenbank:XM_012411244.2;Parent=rna-XM_012411244.2
NW_020311373.1	Gnomon	exon	1224389	1224484	.	-	.	ID=exon-XM_012411244.2-6;Dbxref=GeneID:105692198%2CGenbank:XM_012411244.2;Parent=rna-XM_012411244.2
NW_020311373.1	Gnomon	gene	109372	138778	.	+	.	Name=LOC105690122;ID=gene-LOC105690122;Dbxref=GeneID:105690122
NW_020311373.1	Gnomon	gene	426411	428503	.	-	.	Name=LOC105690125;ID=gene-LOC105690125;Dbxref=GeneID:105690125
NW_020311373.1	Gnomon	gene	17328	88504	.	-	.	Name=LOC105690124;ID=gene-LOC105690124;Dbxref=GeneID:105690124
NW_020311373.1	Gnomon	gene	169406	190709	.	-	.	Name=LOC105690127;ID=gene-LOC105690127;Dbxref=GeneID:105690127
NW_020311373.1	Gnomon	gene	4525	10386	.	-	.	Name=LOC105690126;ID=gene-LOC105690126;Dbxref=GeneID:105690126
NW_020311373.1	Gnomon	mRNA	1459135	1460490	.	-	.	Name=XM_012395881.2;ID=rna-XM_012395881.2;Dbxref=GeneID:105683344%2CGenbank:XM_012395881.2;Parent=gene-LOC105683344
NW_020311373.1	Gnomon	CDS	1150194	1150828	.	+	0	Name=XP_012266693.1;ID=cds-XP_012266693.1;Dbxref=GeneID:105692213%2CGenbank:XP_012266693.1;Parent=rna-XM_012411270.2
NW_020311373.1	Gnomon	CDS	1159088	1159314	.	+	0	Name=XP_012266693.1;ID=cds-XP_012266693.1;Dbxref=GeneID:105692213%2CGenbank:XP_012266693.1;Parent=rna-XM_012411270.2
NW_020311373.1	Gnomon	CDS	1159428	1159603	.	+	0	Name=XP_012266693.1;ID=cds-XP_012266693.1;Dbxref=GeneID:105692213%2CGenbank:XP_012266693.1;Parent=rna-XM_012411270.2
NW_020311373.1	Gnomon	CDS	1159955	1160138	.	+	0	Name=XP_012266693.1;ID=cds-XP_012266693.1;Dbxref=GeneID:105692213%2CGenbank:XP_012266693.1;Parent=rna-XM_012411270.2
NW_020311373.1	Gnomon	CDS	1160223	1160305	.	+	0	Name=XP_012266693.1;ID=cds-XP_012266693.1;Dbxref=GeneID:105692213%2CGenbank:XP_012266693.1;Parent=rna-XM_012411270.2
NW_020311373.1	Gnomon	CDS	1160779	1160874	.	+	0	Name=XP_012266693.1;ID=cds-XP_012266693.1;Dbxref=GeneID:105692213%2CGenbank:XP_012266693.1;Parent=rna-XM_012411270.2
NW_020311373.1	Gnomon	CDS	109533	109607	.	+	0	Name=XP_012263104.1;ID=cds-XP_012263104.1;Dbxref=GeneID:105690122%2CGenbank:XP_012263104.1;Parent=rna-XM_012407681.3
NW_020311373.1	Gnomon	CDS	109744	109871	.	+	0	Name=XP_012263104.1;ID=cds-XP_012263104.1;Dbxref=GeneID:105690122%2CGenbank:XP_012263104.1;Parent=rna-XM_012407681.3
NW_020311373.1	Gnomon	CDS	110146	110257	.	+	0	Name=XP_012263104.1;ID=cds-XP_012263104.1;Dbxref=GeneID:105690122%2CGenbank:XP_012263104.1;Parent=rna-XM_012407681.3
NW_020311373.1	Gnomon	CDS	110402	110575	.	+	0	Name=XP_012263104.1;ID=cds-XP_012263104.1;Dbxref=GeneID:105690122%2CGenbank:XP_012263104.1;Parent=rna-XM_012407681.3
NW_020311373.1	Gnomon	CDS	110671	110833	.	+	0	Name=XP_012263104.1;ID=cds-XP_012263104.1;Dbxref=GeneID:105690122%2CGenbank:XP_012263104.1;Parent=rna-XM_012407681.3
NW_020311373.1	Gnomon	CDS	110968	111428	.	+	0	Name=XP_012263104.1;ID=cds-XP_012263104.1;Dbxref=GeneID:105690122%2CGenbank:XP_012263104.1;Parent=rna-XM_012407681.3
NW_020311373.1	Gnomon	CDS	111588	111794	.	+	0	Name=XP_012263104.1;ID=cds-XP_012263104.1;Dbxref=GeneID:105690122%2CGenbank:XP_012263104.1;Parent=rna-XM_012407681.3
NW_020311373.1	Gnomon	CDS	111945	112097	.	+	0	Name=XP_012263104.1;ID=cds-XP_012263104.1;Dbxref=GeneID:105690122%2CGenbank:XP_012263104.1;Parent=rna-XM_012407681.3
NW_020311373.1	Gnomon	CDS	112206	112366	.	+	0	Name=XP_012263104.1;ID=cds-XP_012263104.1;Dbxref=GeneID:105690122%2CGenbank:XP_012263104.1;Parent=rna-XM_012407681.3
NW_020311373.1	Gnomon	CDS	112452	112620	.	+	0	Name=XP_012263104.1;ID=cds-XP_012263104.1;Dbxref=GeneID:105690122%2CGenbank:XP_012263104.1;Parent=rna-XM_012407681.3
NW_020311373.1	Gnomon	CDS	112694	112783	.	+	0	Name=XP_012263104.1;ID=cds-XP_012263104.1;Dbxref=GeneID:105690122%2CGenbank:XP_012263104.1;Parent=rna-XM_012407681.3
NW_020311373.1	Gnomon	CDS	112861	113017	.	+	0	Name=XP_012263104.1;ID=cds-XP_012263104.1;Dbxref=GeneID:105690122%2CGenbank:XP_012263104.1;Parent=rna-XM_012407681.3
NW_020311373.1	Gnomon	CDS	113097	113325	.	+	0	Name=XP_012263104.1;ID=cds-XP_012263104.1;Dbxref=GeneID:105690122%2CGenbank:XP_012263104.1;Parent=rna-XM_012407681.3
NW_020311373.1	Gnomon	CDS	113403	113621	.	+	0	Name=XP_012263104.1;ID=cds-XP_012263104.1;Dbxref=GeneID:105690122%2CGenbank:XP_012263104.1;Parent=rna-XM_012407681.3
NW_020311373.1	Gnomon	CDS	113816	113898	.	+	0	Name=XP_012263104.1;ID=cds-XP_012263104.1;Dbxref=GeneID:105690122%2CGenbank:XP_012263104.1;Parent=rna-XM_012407681.3
NW_020311373.1	Gnomon	CDS	138006	138289	.	+	0	Name=XP_012263104.1;ID=cds-XP_012263104.1;Dbxref=GeneID:105690122%2CGenbank:XP_012263104.1;Parent=rna-XM_012407681.3
NW_020311373.1	Gnomon	CDS	138393	138455	.	+	0	Name=XP_012263104.1;ID=cds-XP_012263104.1;Dbxref=GeneID:105690122%2CGenbank:XP_012263104.1;Parent=rna-XM_012407681.3
NW_020311373.1	Gnomon	CDS	752890	752945	.	+	0	Name=XP_012266681.1;ID=cds-XP_012266681.1;Dbxref=GeneID:105692206%2CGenbank:XP_012266681.1;Parent=rna-XM_012411258.2
NW_020311373.1	Gnomon	CDS	753041	753333	.	+	0	Name=XP_012266681.1;ID=cds-XP_012266681.1;Dbxref=GeneID:105692206%2CGenbank:XP_012266681.1;Parent=rna-XM_012411258.2
NW_020311373.1	Gnomon	CDS	753617	753948	.	+	0	Name=XP_012266681.1;ID=cds-XP_012266681.1;Dbxref=GeneID:105692206%2CGenbank:XP_012266681.1;Parent=rna-XM_012411258.2
NW_020311373.1	Gnomon	CDS	754044	754406	.	+	0	Name=XP_012266681.1;ID=cds-XP_012266681.1;Dbxref=GeneID:105692206%2CGenbank:XP_012266681.1;Parent=rna-XM_012411258.2
NW_020311373.1	Gnomon	CDS	754503	755049	.	+	0	Name=XP_012266681.1;ID=cds-XP_012266681.1;Dbxref=GeneID:105692206%2CGenbank:XP_012266681.1;Parent=rna-XM_012411258.2
NW_020311373.1	Gnomon	CDS	755128	755225	.	+	0	Name=XP_012266681.1;ID=cds-XP_012266681.1;Dbxref=GeneID:105692206%2CGenbank:XP_012266681.1;Parent=rna-XM_012411258.2
NW_020311373.1	Gnomon	CDS	759505	759616	.	+	0	Name=XP_012266681.1;ID=cds-XP_012266681.1;Dbxref=GeneID:105692206%2CGenbank:XP_012266681.1;Parent=rna-XM_012411258.2
NW_020311373.1	Gnomon	CDS	759699	760027	.	+	0	Name=XP_012266681.1;ID=cds-XP_012266681.1;Dbxref=GeneID:105692206%2CGenbank:XP_012266681.1;Parent=rna-XM_012411258.2
NW_020311373.1	Gnomon	CDS	760107	760318	.	+	0	Name=XP_012266681.1;ID=cds-XP_012266681.1;Dbxref=GeneID:105692206%2CGenbank:XP_012266681.1;Parent=rna-XM_012411258.2
NW_020311373.1	Gnomon	CDS	760687	760843	.	+	0	Name=XP_012266681.1;ID=cds-XP_012266681.1;Dbxref=GeneID:105692206%2CGenbank:XP_012266681.1;Parent=rna-XM_012411258.2
NW_020311373.1	Gnomon	exon	466482	468399	.	+	.	ID=exon-XM_020854684.1-2;Dbxref=GeneID:105690113%2CGenbank:XM_020854684.1;Parent=rna-XM_020854684.1
NW_020311373.1	Gnomon	exon	496480	496536	.	+	.	ID=exon-XM_020854684.1-3;Dbxref=GeneID:105690113%2CGenbank:XM_020854684.1;Parent=rna-XM_020854684.1
NW_020311373.1	Gnomon	exon	437008	437380	.	+	.	ID=exon-XM_020854684.1-1;Dbxref=GeneID:105690113%2CGenbank:XM_020854684.1;Parent=rna-XM_020854684.1
NW_020311373.1	Gnomon	exon	527394	527610	.	+	.	ID=exon-XM_020854684.1-6;Dbxref=GeneID:105690113%2CGenbank:XM_020854684.1;Parent=rna-XM_020854684.1
NW_020311373.1	Gnomon	exon	527948	528046	.	+	.	ID=exon-XM_020854684.1-7;Dbxref=GeneID:105690113%2CGenbank:XM_020854684.1;Parent=rna-XM_020854684.1
NW_020311373.1	Gnomon	exon	519014	519187	.	+	.	ID=exon-XM_020854684.1-4;Dbxref=GeneID:105690113%2CGenbank:XM_020854684.1;Parent=rna-XM_020854684.1
NW_020311373.1	Gnomon	exon	527128	527284	.	+	.	ID=exon-XM_020854684.1-5;Dbxref=GeneID:105690113%2CGenbank:XM_020854684.1;Parent=rna-XM_020854684.1
NW_020311373.1	Gnomon	exon	528136	528294	.	+	.	ID=exon-XM_020854684.1-8;Dbxref=GeneID:105690113%2CGenbank:XM_020854684.1;Parent=rna-XM_020854684.1
NW_020311373.1	Gnomon	exon	528445	528583	.	+	.	ID=exon-XM_020854684.1-9;Dbxref=GeneID:105690113%2CGenbank:XM_020854684.1;Parent=rna-XM_020854684.1
NW_020311373.1	Gnomon	CDS	1355826	1356002	.	-	0	Name=XP_012251298.1;ID=cds-XP_012251298.1;Dbxref=GeneID:105683340%2CGenbank:XP_012251298.1;Parent=rna-XM_012395875.2
NW_020311373.1	Gnomon	CDS	1355555	1355735	.	-	0	Name=XP_012251298.1;ID=cds-XP_012251298.1;Dbxref=GeneID:105683340%2CGenbank:XP_012251298.1;Parent=rna-XM_012395875.2
NW_020311373.1	Gnomon	CDS	1355229	1355457	.	-	0	Name=XP_012251298.1;ID=cds-XP_012251298.1;Dbxref=GeneID:105683340%2CGenbank:XP_012251298.1;Parent=rna-XM_012395875.2
NW_020311373.1	Gnomon	CDS	1355102	1355168	.	-	0	Name=XP_012251298.1;ID=cds-XP_012251298.1;Dbxref=GeneID:105683340%2CGenbank:XP_012251298.1;Parent=rna-XM_012395875.2
NW_020311373.1	Gnomon	CDS	1354867	1355037	.	-	0	Name=XP_012251298.1;ID=cds-XP_012251298.1;Dbxref=GeneID:105683340%2CGenbank:XP_012251298.1;Parent=rna-XM_012395875.2
NW_020311373.1	Gnomon	CDS	1354695	1354793	.	-	0	Name=XP_012251298.1;ID=cds-XP_012251298.1;Dbxref=GeneID:105683340%2CGenbank:XP_012251298.1;Parent=rna-XM_012395875.2
NW_020311373.1	Gnomon	CDS	1354465	1354629	.	-	0	Name=XP_012251298.1;ID=cds-XP_012251298.1;Dbxref=GeneID:105683340%2CGenbank:XP_012251298.1;Parent=rna-XM_012395875.2
NW_020311373.1	Gnomon	CDS	1354222	1354383	.	-	0	Name=XP_012251298.1;ID=cds-XP_012251298.1;Dbxref=GeneID:105683340%2CGenbank:XP_012251298.1;Parent=rna-XM_012395875.2
NW_020311373.1	Gnomon	CDS	1354002	1354133	.	-	0	Name=XP_012251298.1;ID=cds-XP_012251298.1;Dbxref=GeneID:105683340%2CGenbank:XP_012251298.1;Parent=rna-XM_012395875.2
NW_020311373.1	Gnomon	CDS	1353587	1353892	.	-	0	Name=XP_012251298.1;ID=cds-XP_012251298.1;Dbxref=GeneID:105683340%2CGenbank:XP_012251298.1;Parent=rna-XM_012395875.2
NW_020311373.1	Gnomon	CDS	1353305	1353517	.	-	0	Name=XP_012251298.1;ID=cds-XP_012251298.1;Dbxref=GeneID:105683340%2CGenbank:XP_012251298.1;Parent=rna-XM_012395875.2
NW_020311373.1	Gnomon	CDS	1353112	1353234	.	-	0	Name=XP_012251298.1;ID=cds-XP_012251298.1;Dbxref=GeneID:105683340%2CGenbank:XP_012251298.1;Parent=rna-XM_012395875.2
NW_020311373.1	Gnomon	CDS	1352873	1353053	.	-	0	Name=XP_012251298.1;ID=cds-XP_012251298.1;Dbxref=GeneID:105683340%2CGenbank:XP_012251298.1;Parent=rna-XM_012395875.2
NW_020311373.1	Gnomon	CDS	1352661	1352800	.	-	0	Name=XP_012251298.1;ID=cds-XP_012251298.1;Dbxref=GeneID:105683340%2CGenbank:XP_012251298.1;Parent=rna-XM_012395875.2
NW_020311373.1	Gnomon	CDS	1352502	1352588	.	-	0	Name=XP_012251298.1;ID=cds-XP_012251298.1;Dbxref=GeneID:105683340%2CGenbank:XP_012251298.1;Parent=rna-XM_012395875.2
NW_020311373.1	Gnomon	exon	1205709	1205976	.	+	.	ID=exon-XM_012411279.2-8;Dbxref=GeneID:105692220%2CGenbank:XM_012411279.2;Parent=rna-XM_012411279.2
NW_020311373.1	Gnomon	exon	1205481	1205642	.	+	.	ID=exon-XM_012411279.2-7;Dbxref=GeneID:105692220%2CGenbank:XM_012411279.2;Parent=rna-XM_012411279.2
NW_020311373.1	Gnomon	exon	108039	108957	.	-	.	ID=id-LOC112694819;Dbxref=GeneID:112694819;Parent=gene-LOC112694819
NW_020311373.1	Gnomon	exon	1205371	1205403	.	+	.	ID=exon-XM_012411279.2-6;Dbxref=GeneID:105692220%2CGenbank:XM_012411279.2;Parent=rna-XM_012411279.2
NW_020311373.1	Gnomon	exon	1205025	1205249	.	+	.	ID=exon-XM_012411279.2-5;Dbxref=GeneID:105692220%2CGenbank:XM_012411279.2;Parent=rna-XM_012411279.2
NW_020311373.1	Gnomon	exon	1204768	1204948	.	+	.	ID=exon-XM_012411279.2-4;Dbxref=GeneID:105692220%2CGenbank:XM_012411279.2;Parent=rna-XM_012411279.2
NW_020311373.1	Gnomon	exon	1204574	1204702	.	+	.	ID=exon-XM_012411279.2-3;Dbxref=GeneID:105692220%2CGenbank:XM_012411279.2;Parent=rna-XM_012411279.2
NW_020311373.1	Gnomon	exon	1204387	1204488	.	+	.	ID=exon-XM_012411279.2-2;Dbxref=GeneID:105692220%2CGenbank:XM_012411279.2;Parent=rna-XM_012411279.2
NW_020311373.1	Gnomon	exon	1204175	1204300	.	+	.	ID=exon-XM_012411279.2-1;Dbxref=GeneID:105692220%2CGenbank:XM_012411279.2;Parent=rna-XM_012411279.2
NW_020311373.1	Gnomon	CDS	1148054	1148070	.	-	0	Name=XP_020711640.1;ID=cds-XP_020711640.1;Dbxref=GeneID:105692234%2CGenbank:XP_020711640.1;Parent=rna-XM_020855981.1
NW_020311373.1	Gnomon	CDS	1147182	1147262	.	-	0	Name=XP_020711640.1;ID=cds-XP_020711640.1;Dbxref=GeneID:105692234%2CGenbank:XP_020711640.1;Parent=rna-XM_020855981.1
NW_020311373.1	Gnomon	CDS	1146895	1147075	.	-	0	Name=XP_020711640.1;ID=cds-XP_020711640.1;Dbxref=GeneID:105692234%2CGenbank:XP_020711640.1;Parent=rna-XM_020855981.1
NW_020311373.1	Gnomon	CDS	1146585	1146812	.	-	0	Name=XP_020711640.1;ID=cds-XP_020711640.1;Dbxref=GeneID:105692234%2CGenbank:XP_020711640.1;Parent=rna-XM_020855981.1
NW_020311373.1	Gnomon	CDS	1146151	1146469	.	-	0	Name=XP_020711640.1;ID=cds-XP_020711640.1;Dbxref=GeneID:105692234%2CGenbank:XP_020711640.1;Parent=rna-XM_020855981.1
NW_020311373.1	Gnomon	CDS	1145855	1145988	.	-	0	Name=XP_020711640.1;ID=cds-XP_020711640.1;Dbxref=GeneID:105692234%2CGenbank:XP_020711640.1;Parent=rna-XM_020855981.1
NW_020311373.1	Gnomon	CDS	1145608	1145770	.	-	0	Name=XP_020711640.1;ID=cds-XP_020711640.1;Dbxref=GeneID:105692234%2CGenbank:XP_020711640.1;Parent=rna-XM_020855981.1
NW_020311373.1	Gnomon	CDS	1145444	1145535	.	-	0	Name=XP_020711640.1;ID=cds-XP_020711640.1;Dbxref=GeneID:105692234%2CGenbank:XP_020711640.1;Parent=rna-XM_020855981.1
NW_020311373.1	Gnomon	CDS	1145133	1145327	.	-	0	Name=XP_020711640.1;ID=cds-XP_020711640.1;Dbxref=GeneID:105692234%2CGenbank:XP_020711640.1;Parent=rna-XM_020855981.1
NW_020311373.1	Gnomon	CDS	1144717	1144896	.	-	0	Name=XP_020711640.1;ID=cds-XP_020711640.1;Dbxref=GeneID:105692234%2CGenbank:XP_020711640.1;Parent=rna-XM_020855981.1
NW_020311373.1	Gnomon	mRNA	169406	190709	.	-	.	Name=XM_012407693.2;ID=rna-XM_012407693.2;Dbxref=GeneID:105690127%2CGenbank:XM_012407693.2;Parent=gene-LOC105690127
NW_020311373.1	Gnomon	exon	1472955	1473166	.	+	.	ID=exon-XM_012395867.2-7;Dbxref=GeneID:105683331%2CGenbank:XM_012395867.2;Parent=rna-XM_012395867.2
NW_020311373.1	Gnomon	exon	1473307	1473733	.	+	.	ID=exon-XM_012395867.2-8;Dbxref=GeneID:105683331%2CGenbank:XM_012395867.2;Parent=rna-XM_012395867.2
NW_020311373.1	Gnomon	exon	1472063	1472245	.	+	.	ID=exon-XM_012395867.2-5;Dbxref=GeneID:105683331%2CGenbank:XM_012395867.2;Parent=rna-XM_012395867.2
NW_020311373.1	Gnomon	exon	1472768	1472891	.	+	.	ID=exon-XM_012395867.2-6;Dbxref=GeneID:105683331%2CGenbank:XM_012395867.2;Parent=rna-XM_012395867.2
NW_020311373.1	Gnomon	exon	1133229	1133557	.	+	.	ID=exon-XM_012411263.2-12;Dbxref=GeneID:105692207%2CGenbank:XM_012411263.2;Parent=rna-XM_012411263.2
NW_020311373.1	Gnomon	exon	1132972	1133109	.	+	.	ID=exon-XM_012411263.2-11;Dbxref=GeneID:105692207%2CGenbank:XM_012411263.2;Parent=rna-XM_012411263.2
NW_020311373.1	Gnomon	exon	1132561	1132879	.	+	.	ID=exon-XM_012411263.2-10;Dbxref=GeneID:105692207%2CGenbank:XM_012411263.2;Parent=rna-XM_012411263.2
NW_020311373.1	Gnomon	exon	1471525	1471620	.	+	.	ID=exon-XM_012395867.2-3;Dbxref=GeneID:105683331%2CGenbank:XM_012395867.2;Parent=rna-XM_012395867.2
NW_020311373.1	Gnomon	exon	1471743	1471982	.	+	.	ID=exon-XM_012395867.2-4;Dbxref=GeneID:105683331%2CGenbank:XM_012395867.2;Parent=rna-XM_012395867.2
NW_020311373.1	Gnomon	exon	1469915	1470123	.	+	.	ID=exon-XM_012395867.2-1;Dbxref=GeneID:105683331%2CGenbank:XM_012395867.2;Parent=rna-XM_012395867.2
NW_020311373.1	Gnomon	exon	1471274	1471448	.	+	.	ID=exon-XM_012395867.2-2;Dbxref=GeneID:105683331%2CGenbank:XM_012395867.2;Parent=rna-XM_012395867.2
NW_020311373.1	Gnomon	mRNA	214968	327956	.	-	.	Name=XM_020854719.2;ID=rna-XM_020854719.2;Dbxref=GeneID:105690049%2CGenbank:XM_020854719.2;Parent=gene-LOC105690049
NW_020311373.1	Gnomon	CDS	783324	783355	.	+	0	Name=XP_012266717.1;ID=cds-XP_012266717.1;Dbxref=GeneID:105692230%2CGenbank:XP_012266717.1;Parent=rna-XM_012411294.2
NW_020311373.1	Gnomon	CDS	783519	783684	.	+	0	Name=XP_012266717.1;ID=cds-XP_012266717.1;Dbxref=GeneID:105692230%2CGenbank:XP_012266717.1;Parent=rna-XM_012411294.2
NW_020311373.1	Gnomon	CDS	784691	784777	.	+	0	Name=XP_012266717.1;ID=cds-XP_012266717.1;Dbxref=GeneID:105692230%2CGenbank:XP_012266717.1;Parent=rna-XM_012411294.2
NW_020311373.1	Gnomon	CDS	790619	790792	.	+	0	Name=XP_012266717.1;ID=cds-XP_012266717.1;Dbxref=GeneID:105692230%2CGenbank:XP_012266717.1;Parent=rna-XM_012411294.2
NW_020311373.1	Gnomon	CDS	790906	791139	.	+	0	Name=XP_012266717.1;ID=cds-XP_012266717.1;Dbxref=GeneID:105692230%2CGenbank:XP_012266717.1;Parent=rna-XM_012411294.2
NW_020311373.1	Gnomon	CDS	1206639	1206740	.	-	0	Name=XP_012266704.1;ID=cds-XP_012266704.1;Dbxref=GeneID:105692222%2CGenbank:XP_012266704.1;Parent=rna-XM_012411281.2
NW_020311373.1	Gnomon	CDS	1206456	1206522	.	-	0	Name=XP_012266704.1;ID=cds-XP_012266704.1;Dbxref=GeneID:105692222%2CGenbank:XP_012266704.1;Parent=rna-XM_012411281.2
NW_020311373.1	Gnomon	CDS	1206230	1206318	.	-	0	Name=XP_012266704.1;ID=cds-XP_012266704.1;Dbxref=GeneID:105692222%2CGenbank:XP_012266704.1;Parent=rna-XM_012411281.2
NW_020311373.1	Gnomon	exon	1145133	1145327	.	-	.	ID=exon-XM_020855981.1-9;Dbxref=GeneID:105692234%2CGenbank:XM_020855981.1;Parent=rna-XM_020855981.1
NW_020311373.1	Gnomon	exon	1146585	1146812	.	-	.	ID=exon-XM_020855981.1-4;Dbxref=GeneID:105692234%2CGenbank:XM_020855981.1;Parent=rna-XM_020855981.1
NW_020311373.1	Gnomon	exon	1146895	1147075	.	-	.	ID=exon-XM_020855981.1-3;Dbxref=GeneID:105692234%2CGenbank:XM_020855981.1;Parent=rna-XM_020855981.1
NW_020311373.1	Gnomon	exon	1147182	1147262	.	-	.	ID=exon-XM_020855981.1-2;Dbxref=GeneID:105692234%2CGenbank:XM_020855981.1;Parent=rna-XM_020855981.1
NW_020311373.1	Gnomon	exon	1148054	1148284	.	-	.	ID=exon-XM_020855981.1-1;Dbxref=GeneID:105692234%2CGenbank:XM_020855981.1;Parent=rna-XM_020855981.1
NW_020311373.1	Gnomon	exon	1145444	1145535	.	-	.	ID=exon-XM_020855981.1-8;Dbxref=GeneID:105692234%2CGenbank:XM_020855981.1;Parent=rna-XM_020855981.1
NW_020311373.1	Gnomon	exon	1145608	1145770	.	-	.	ID=exon-XM_020855981.1-7;Dbxref=GeneID:105692234%2CGenbank:XM_020855981.1;Parent=rna-XM_020855981.1
NW_020311373.1	Gnomon	exon	1145855	1145988	.	-	.	ID=exon-XM_020855981.1-6;Dbxref=GeneID:105692234%2CGenbank:XM_020855981.1;Parent=rna-XM_020855981.1
NW_020311373.1	Gnomon	exon	1146151	1146469	.	-	.	ID=exon-XM_020855981.1-5;Dbxref=GeneID:105692234%2CGenbank:XM_020855981.1;Parent=rna-XM_020855981.1
NW_020311373.1	Gnomon	CDS	190046	190709	.	-	0	Name=XP_012263116.1;ID=cds-XP_012263116.1;Dbxref=GeneID:105690127%2CGenbank:XP_012263116.1;Parent=rna-XM_012407693.2
NW_020311373.1	Gnomon	CDS	185234	185523	.	-	0	Name=XP_012263116.1;ID=cds-XP_012263116.1;Dbxref=GeneID:105690127%2CGenbank:XP_012263116.1;Parent=rna-XM_012407693.2
NW_020311373.1	Gnomon	CDS	176036	176122	.	-	0	Name=XP_012263116.1;ID=cds-XP_012263116.1;Dbxref=GeneID:105690127%2CGenbank:XP_012263116.1;Parent=rna-XM_012407693.2
NW_020311373.1	Gnomon	CDS	169914	170246	.	-	0	Name=XP_012263116.1;ID=cds-XP_012263116.1;Dbxref=GeneID:105690127%2CGenbank:XP_012263116.1;Parent=rna-XM_012407693.2
NW_020311373.1	Gnomon	exon	764767	764819	.	-	.	ID=exon-XM_012411256.2-14;Dbxref=GeneID:105692204%2CGenbank:XM_012411256.2;Parent=rna-XM_012411256.2
NW_020311373.1	Gnomon	exon	766132	766192	.	-	.	ID=exon-XM_012411256.2-13;Dbxref=GeneID:105692204%2CGenbank:XM_012411256.2;Parent=rna-XM_012411256.2
NW_020311373.1	Gnomon	exon	766679	766901	.	-	.	ID=exon-XM_012411256.2-12;Dbxref=GeneID:105692204%2CGenbank:XM_012411256.2;Parent=rna-XM_012411256.2
NW_020311373.1	Gnomon	exon	766987	767203	.	-	.	ID=exon-XM_012411256.2-11;Dbxref=GeneID:105692204%2CGenbank:XM_012411256.2;Parent=rna-XM_012411256.2
NW_020311373.1	Gnomon	exon	767290	767700	.	-	.	ID=exon-XM_012411256.2-10;Dbxref=GeneID:105692204%2CGenbank:XM_012411256.2;Parent=rna-XM_012411256.2
NW_020311373.1	tRNAscan-SE	exon	226820	226891	.	-	.	ID=exon-Trnat-cgu-4-1;Dbxref=GeneID:110117231;Note=transfer RNA threonine (anticodon CGU);Parent=rna-Trnat-cgu-4
NW_020311373.1	Gnomon	mRNA	544373	748509	.	-	.	Name=XM_025746134.1;ID=rna-XM_025746134.1;Dbxref=GeneID:105692202%2CGenbank:XM_025746134.1;Parent=gene-LOC105692202
NW_020311373.1	Gnomon	exon	782354	782762	.	+	.	ID=exon-XM_012411249.2-5;Dbxref=GeneID:105692201%2CGenbank:XM_012411249.2;Parent=rna-XM_012411249.2
NW_020311373.1	Gnomon	exon	782065	782289	.	+	.	ID=exon-XM_012411249.2-4;Dbxref=GeneID:105692201%2CGenbank:XM_012411249.2;Parent=rna-XM_012411249.2
NW_020311373.1	Gnomon	exon	780243	780713	.	+	.	ID=exon-XM_012411249.2-1;Dbxref=GeneID:105692201%2CGenbank:XM_012411249.2;Parent=rna-XM_012411249.2
NW_020311373.1	Gnomon	exon	781127	782006	.	+	.	ID=exon-XM_012411249.2-3;Dbxref=GeneID:105692201%2CGenbank:XM_012411249.2;Parent=rna-XM_012411249.2
NW_020311373.1	Gnomon	exon	780805	780993	.	+	.	ID=exon-XM_012411249.2-2;Dbxref=GeneID:105692201%2CGenbank:XM_012411249.2;Parent=rna-XM_012411249.2
NW_020311373.1	Gnomon	mRNA	1185687	1190633	.	+	.	Name=XM_020855980.1;ID=rna-XM_020855980.1;Dbxref=GeneID:105692233%2CGenbank:XM_020855980.1;Parent=gene-LOC105692233
NW_020311373.1	Gnomon	mRNA	1182401	1185621	.	+	.	Name=XM_012411300.2;ID=rna-XM_012411300.2;Dbxref=GeneID:105692232%2CGenbank:XM_012411300.2;Parent=gene-LOC105692232
NW_020311373.1	Gnomon	exon	1179512	1179605	.	-	.	ID=exon-XM_020855979.1-6;Dbxref=GeneID:105692231%2CGenbank:XM_020855979.1;Parent=rna-XM_020855979.1
NW_020311373.1	Gnomon	exon	1179828	1179922	.	-	.	ID=exon-XM_020855979.1-5;Dbxref=GeneID:105692231%2CGenbank:XM_020855979.1;Parent=rna-XM_020855979.1
NW_020311373.1	Gnomon	exon	1180000	1180572	.	-	.	ID=exon-XM_020855979.1-4;Dbxref=GeneID:105692231%2CGenbank:XM_020855979.1;Parent=rna-XM_020855979.1
NW_020311373.1	Gnomon	exon	1180641	1181299	.	-	.	ID=exon-XM_020855979.1-3;Dbxref=GeneID:105692231%2CGenbank:XM_020855979.1;Parent=rna-XM_020855979.1
NW_020311373.1	Gnomon	exon	1181395	1181722	.	-	.	ID=exon-XM_020855979.1-2;Dbxref=GeneID:105692231%2CGenbank:XM_020855979.1;Parent=rna-XM_020855979.1
NW_020311373.1	Gnomon	exon	1181795	1182211	.	-	.	ID=exon-XM_020855979.1-1;Dbxref=GeneID:105692231%2CGenbank:XM_020855979.1;Parent=rna-XM_020855979.1
NW_020311373.1	Gnomon	CDS	752890	752945	.	+	0	Name=XP_020711630.1;ID=cds-XP_020711630.1;Dbxref=GeneID:105692206%2CGenbank:XP_020711630.1;Parent=rna-XM_020855971.1
NW_020311373.1	Gnomon	CDS	753041	753333	.	+	0	Name=XP_020711630.1;ID=cds-XP_020711630.1;Dbxref=GeneID:105692206%2CGenbank:XP_020711630.1;Parent=rna-XM_020855971.1
NW_020311373.1	Gnomon	CDS	753617	753948	.	+	0	Name=XP_020711630.1;ID=cds-XP_020711630.1;Dbxref=GeneID:105692206%2CGenbank:XP_020711630.1;Parent=rna-XM_020855971.1
NW_020311373.1	Gnomon	CDS	754044	754406	.	+	0	Name=XP_020711630.1;ID=cds-XP_020711630.1;Dbxref=GeneID:105692206%2CGenbank:XP_020711630.1;Parent=rna-XM_020855971.1
NW_020311373.1	Gnomon	CDS	754503	755049	.	+	0	Name=XP_020711630.1;ID=cds-XP_020711630.1;Dbxref=GeneID:105692206%2CGenbank:XP_020711630.1;Parent=rna-XM_020855971.1
NW_020311373.1	Gnomon	CDS	755128	755225	.	+	0	Name=XP_020711630.1;ID=cds-XP_020711630.1;Dbxref=GeneID:105692206%2CGenbank:XP_020711630.1;Parent=rna-XM_020855971.1
NW_020311373.1	Gnomon	CDS	759505	759616	.	+	0	Name=XP_020711630.1;ID=cds-XP_020711630.1;Dbxref=GeneID:105692206%2CGenbank:XP_020711630.1;Parent=rna-XM_020855971.1
NW_020311373.1	Gnomon	CDS	759699	760027	.	+	0	Name=XP_020711630.1;ID=cds-XP_020711630.1;Dbxref=GeneID:105692206%2CGenbank:XP_020711630.1;Parent=rna-XM_020855971.1
NW_020311373.1	Gnomon	CDS	760107	760318	.	+	0	Name=XP_020711630.1;ID=cds-XP_020711630.1;Dbxref=GeneID:105692206%2CGenbank:XP_020711630.1;Parent=rna-XM_020855971.1
NW_020311373.1	Gnomon	CDS	760687	760843	.	+	0	Name=XP_020711630.1;ID=cds-XP_020711630.1;Dbxref=GeneID:105692206%2CGenbank:XP_020711630.1;Parent=rna-XM_020855971.1
NW_020311373.1	Gnomon	exon	1166533	1166770	.	+	.	ID=exon-XM_012411285.2-1;Dbxref=GeneID:105692223%2CGenbank:XM_012411285.2;Parent=rna-XM_012411285.2
NW_020311373.1	Gnomon	exon	1166952	1167216	.	+	.	ID=exon-XM_012411285.2-2;Dbxref=GeneID:105692223%2CGenbank:XM_012411285.2;Parent=rna-XM_012411285.2
NW_020311373.1	Gnomon	exon	1167502	1167793	.	+	.	ID=exon-XM_012411285.2-3;Dbxref=GeneID:105692223%2CGenbank:XM_012411285.2;Parent=rna-XM_012411285.2
NW_020311373.1	Gnomon	exon	190046	190709	.	-	.	ID=exon-XM_012407693.2-1;Dbxref=GeneID:105690127%2CGenbank:XM_012407693.2;Parent=rna-XM_012407693.2
NW_020311373.1	Gnomon	exon	1169981	1170203	.	+	.	ID=exon-XM_012411285.2-8;Dbxref=GeneID:105692223%2CGenbank:XM_012411285.2;Parent=rna-XM_012411285.2
NW_020311373.1	Gnomon	exon	1170278	1170470	.	+	.	ID=exon-XM_012411285.2-9;Dbxref=GeneID:105692223%2CGenbank:XM_012411285.2;Parent=rna-XM_012411285.2
NW_020311373.1	Gnomon	exon	1167902	1168308	.	+	.	ID=exon-XM_012411285.2-4;Dbxref=GeneID:105692223%2CGenbank:XM_012411285.2;Parent=rna-XM_012411285.2
NW_020311373.1	Gnomon	exon	1168380	1169151	.	+	.	ID=exon-XM_012411285.2-5;Dbxref=GeneID:105692223%2CGenbank:XM_012411285.2;Parent=rna-XM_012411285.2
NW_020311373.1	Gnomon	exon	1169213	1169418	.	+	.	ID=exon-XM_012411285.2-6;Dbxref=GeneID:105692223%2CGenbank:XM_012411285.2;Parent=rna-XM_012411285.2
NW_020311373.1	Gnomon	exon	1169570	1169891	.	+	.	ID=exon-XM_012411285.2-7;Dbxref=GeneID:105692223%2CGenbank:XM_012411285.2;Parent=rna-XM_012411285.2
NW_020311373.1	Gnomon	exon	1144710	1144896	.	-	.	ID=exon-XM_020855981.1-10;Dbxref=GeneID:105692234%2CGenbank:XM_020855981.1;Parent=rna-XM_020855981.1
NW_020311373.1	Gnomon	exon	1143307	1143746	.	-	.	ID=exon-XM_020855981.1-11;Dbxref=GeneID:105692234%2CGenbank:XM_020855981.1;Parent=rna-XM_020855981.1
NW_020311373.1	Gnomon	CDS	1166992	1167216	.	+	0	Name=XP_012266705.1;ID=cds-XP_012266705.1;Dbxref=GeneID:105692223%2CGenbank:XP_012266705.1;Parent=rna-XM_012411282.2
NW_020311373.1	Gnomon	CDS	1167502	1167793	.	+	0	Name=XP_012266705.1;ID=cds-XP_012266705.1;Dbxref=GeneID:105692223%2CGenbank:XP_012266705.1;Parent=rna-XM_012411282.2
NW_020311373.1	Gnomon	CDS	1167902	1168308	.	+	0	Name=XP_012266705.1;ID=cds-XP_012266705.1;Dbxref=GeneID:105692223%2CGenbank:XP_012266705.1;Parent=rna-XM_012411282.2
NW_020311373.1	Gnomon	CDS	1168380	1169151	.	+	0	Name=XP_012266705.1;ID=cds-XP_012266705.1;Dbxref=GeneID:105692223%2CGenbank:XP_012266705.1;Parent=rna-XM_012411282.2
NW_020311373.1	Gnomon	CDS	1169213	1169418	.	+	0	Name=XP_012266705.1;ID=cds-XP_012266705.1;Dbxref=GeneID:105692223%2CGenbank:XP_012266705.1;Parent=rna-XM_012411282.2
NW_020311373.1	Gnomon	CDS	1169570	1169891	.	+	0	Name=XP_012266705.1;ID=cds-XP_012266705.1;Dbxref=GeneID:105692223%2CGenbank:XP_012266705.1;Parent=rna-XM_012411282.2
NW_020311373.1	Gnomon	CDS	1169981	1170203	.	+	0	Name=XP_012266705.1;ID=cds-XP_012266705.1;Dbxref=GeneID:105692223%2CGenbank:XP_012266705.1;Parent=rna-XM_012411282.2
NW_020311373.1	Gnomon	CDS	1170278	1170470	.	+	0	Name=XP_012266705.1;ID=cds-XP_012266705.1;Dbxref=GeneID:105692223%2CGenbank:XP_012266705.1;Parent=rna-XM_012411282.2
NW_020311373.1	Gnomon	CDS	1170555	1170984	.	+	0	Name=XP_012266705.1;ID=cds-XP_012266705.1;Dbxref=GeneID:105692223%2CGenbank:XP_012266705.1;Parent=rna-XM_012411282.2
NW_020311373.1	Gnomon	CDS	1171098	1171362	.	+	0	Name=XP_012266705.1;ID=cds-XP_012266705.1;Dbxref=GeneID:105692223%2CGenbank:XP_012266705.1;Parent=rna-XM_012411282.2
NW_020311373.1	Gnomon	CDS	1171440	1171660	.	+	0	Name=XP_012266705.1;ID=cds-XP_012266705.1;Dbxref=GeneID:105692223%2CGenbank:XP_012266705.1;Parent=rna-XM_012411282.2
NW_020311373.1	Gnomon	CDS	1171750	1171946	.	+	0	Name=XP_012266705.1;ID=cds-XP_012266705.1;Dbxref=GeneID:105692223%2CGenbank:XP_012266705.1;Parent=rna-XM_012411282.2
NW_020311373.1	Gnomon	CDS	1172082	1172330	.	+	0	Name=XP_012266705.1;ID=cds-XP_012266705.1;Dbxref=GeneID:105692223%2CGenbank:XP_012266705.1;Parent=rna-XM_012411282.2
NW_020311373.1	Gnomon	exon	185234	185523	.	-	.	ID=exon-XM_012407693.2-2;Dbxref=GeneID:105690127%2CGenbank:XM_012407693.2;Parent=rna-XM_012407693.2
NW_020311373.1	Gnomon	exon	176036	176122	.	-	.	ID=exon-XM_012407693.2-3;Dbxref=GeneID:105690127%2CGenbank:XM_012407693.2;Parent=rna-XM_012407693.2
NW_020311373.1	Gnomon	exon	169406	170246	.	-	.	ID=exon-XM_012407693.2-4;Dbxref=GeneID:105690127%2CGenbank:XM_012407693.2;Parent=rna-XM_012407693.2
NW_020311373.1	Gnomon	CDS	9307	9490	.	-	0	Name=XP_012263115.1;ID=cds-XP_012263115.1;Dbxref=GeneID:105690126%2CGenbank:XP_012263115.1;Parent=rna-XM_012407692.3
NW_020311373.1	Gnomon	CDS	7129	7308	.	-	0	Name=XP_012263115.1;ID=cds-XP_012263115.1;Dbxref=GeneID:105690126%2CGenbank:XP_012263115.1;Parent=rna-XM_012407692.3
NW_020311373.1	Gnomon	CDS	6890	7047	.	-	0	Name=XP_012263115.1;ID=cds-XP_012263115.1;Dbxref=GeneID:105690126%2CGenbank:XP_012263115.1;Parent=rna-XM_012407692.3
NW_020311373.1	Gnomon	CDS	6665	6799	.	-	0	Name=XP_012263115.1;ID=cds-XP_012263115.1;Dbxref=GeneID:105690126%2CGenbank:XP_012263115.1;Parent=rna-XM_012407692.3
NW_020311373.1	Gnomon	CDS	6335	6537	.	-	0	Name=XP_012263115.1;ID=cds-XP_012263115.1;Dbxref=GeneID:105690126%2CGenbank:XP_012263115.1;Parent=rna-XM_012407692.3
NW_020311373.1	Gnomon	CDS	6027	6222	.	-	0	Name=XP_012263115.1;ID=cds-XP_012263115.1;Dbxref=GeneID:105690126%2CGenbank:XP_012263115.1;Parent=rna-XM_012407692.3
NW_020311373.1	Gnomon	CDS	5469	5926	.	-	0	Name=XP_012263115.1;ID=cds-XP_012263115.1;Dbxref=GeneID:105690126%2CGenbank:XP_012263115.1;Parent=rna-XM_012407692.3
NW_020311373.1	Gnomon	CDS	5264	5404	.	-	0	Name=XP_012263115.1;ID=cds-XP_012263115.1;Dbxref=GeneID:105690126%2CGenbank:XP_012263115.1;Parent=rna-XM_012407692.3
NW_020311373.1	Gnomon	CDS	5080	5147	.	-	0	Name=XP_012263115.1;ID=cds-XP_012263115.1;Dbxref=GeneID:105690126%2CGenbank:XP_012263115.1;Parent=rna-XM_012407692.3
NW_020311373.1	Gnomon	CDS	4742	4938	.	-	0	Name=XP_012263115.1;ID=cds-XP_012263115.1;Dbxref=GeneID:105690126%2CGenbank:XP_012263115.1;Parent=rna-XM_012407692.3
NW_020311373.1	Gnomon	CDS	1591484	1591529	.	-	0	Name=XP_012251289.1;ID=cds-XP_012251289.1;Dbxref=GeneID:105683330%2CGenbank:XP_012251289.1;Parent=rna-XM_012395866.2
NW_020311373.1	Gnomon	CDS	1591211	1591345	.	-	0	Name=XP_012251289.1;ID=cds-XP_012251289.1;Dbxref=GeneID:105683330%2CGenbank:XP_012251289.1;Parent=rna-XM_012395866.2
NW_020311373.1	Gnomon	CDS	1515347	1515505	.	-	0	Name=XP_012251289.1;ID=cds-XP_012251289.1;Dbxref=GeneID:105683330%2CGenbank:XP_012251289.1;Parent=rna-XM_012395866.2
NW_020311373.1	Gnomon	CDS	1507449	1507646	.	-	0	Name=XP_012251289.1;ID=cds-XP_012251289.1;Dbxref=GeneID:105683330%2CGenbank:XP_012251289.1;Parent=rna-XM_012395866.2
NW_020311373.1	Gnomon	CDS	1504689	1504804	.	-	0	Name=XP_012251289.1;ID=cds-XP_012251289.1;Dbxref=GeneID:105683330%2CGenbank:XP_012251289.1;Parent=rna-XM_012395866.2
NW_020311373.1	Gnomon	CDS	1502530	1502762	.	-	0	Name=XP_012251289.1;ID=cds-XP_012251289.1;Dbxref=GeneID:105683330%2CGenbank:XP_012251289.1;Parent=rna-XM_012395866.2
NW_020311373.1	Gnomon	CDS	1499066	1499278	.	-	0	Name=XP_012251289.1;ID=cds-XP_012251289.1;Dbxref=GeneID:105683330%2CGenbank:XP_012251289.1;Parent=rna-XM_012395866.2
NW_020311373.1	Gnomon	CDS	1498373	1498511	.	-	0	Name=XP_012251289.1;ID=cds-XP_012251289.1;Dbxref=GeneID:105683330%2CGenbank:XP_012251289.1;Parent=rna-XM_012395866.2
NW_020311373.1	Gnomon	CDS	1482814	1482965	.	-	0	Name=XP_012251289.1;ID=cds-XP_012251289.1;Dbxref=GeneID:105683330%2CGenbank:XP_012251289.1;Parent=rna-XM_012395866.2
NW_020311373.1	Gnomon	CDS	1480828	1480946	.	-	0	Name=XP_012251289.1;ID=cds-XP_012251289.1;Dbxref=GeneID:105683330%2CGenbank:XP_012251289.1;Parent=rna-XM_012395866.2
NW_020311373.1	Gnomon	CDS	1480599	1480729	.	-	0	Name=XP_012251289.1;ID=cds-XP_012251289.1;Dbxref=GeneID:105683330%2CGenbank:XP_012251289.1;Parent=rna-XM_012395866.2
NW_020311373.1	Gnomon	CDS	1479401	1479967	.	-	0	Name=XP_012251289.1;ID=cds-XP_012251289.1;Dbxref=GeneID:105683330%2CGenbank:XP_012251289.1;Parent=rna-XM_012395866.2
NW_020311373.1	Gnomon	exon	1439081	1439420	.	-	.	ID=exon-XM_012395874.2-6;Dbxref=GeneID:105683339%2CGenbank:XM_012395874.2;Parent=rna-XM_012395874.2
NW_020311373.1	Gnomon	exon	1439522	1439777	.	-	.	ID=exon-XM_012395874.2-5;Dbxref=GeneID:105683339%2CGenbank:XM_012395874.2;Parent=rna-XM_012395874.2
NW_020311373.1	Gnomon	exon	1438702	1438905	.	-	.	ID=exon-XM_012395874.2-7;Dbxref=GeneID:105683339%2CGenbank:XM_012395874.2;Parent=rna-XM_012395874.2
NW_020311373.1	Gnomon	exon	1440941	1441170	.	-	.	ID=exon-XM_012395874.2-2;Dbxref=GeneID:105683339%2CGenbank:XM_012395874.2;Parent=rna-XM_012395874.2
NW_020311373.1	Gnomon	exon	1442047	1442226	.	-	.	ID=exon-XM_012395874.2-1;Dbxref=GeneID:105683339%2CGenbank:XM_012395874.2;Parent=rna-XM_012395874.2
NW_020311373.1	Gnomon	exon	1439854	1440300	.	-	.	ID=exon-XM_012395874.2-4;Dbxref=GeneID:105683339%2CGenbank:XM_012395874.2;Parent=rna-XM_012395874.2
NW_020311373.1	Gnomon	exon	1440386	1440849	.	-	.	ID=exon-XM_012395874.2-3;Dbxref=GeneID:105683339%2CGenbank:XM_012395874.2;Parent=rna-XM_012395874.2
NW_020311373.1	Gnomon	exon	1189731	1189935	.	+	.	ID=exon-XM_012411303.2-9;Dbxref=GeneID:105692233%2CGenbank:XM_012411303.2;Parent=rna-XM_012411303.2
NW_020311373.1	Gnomon	exon	1189547	1189653	.	+	.	ID=exon-XM_012411303.2-8;Dbxref=GeneID:105692233%2CGenbank:XM_012411303.2;Parent=rna-XM_012411303.2
NW_020311373.1	Gnomon	exon	1189329	1189438	.	+	.	ID=exon-XM_012411303.2-7;Dbxref=GeneID:105692233%2CGenbank:XM_012411303.2;Parent=rna-XM_012411303.2
NW_020311373.1	Gnomon	exon	1189161	1189246	.	+	.	ID=exon-XM_012411303.2-6;Dbxref=GeneID:105692233%2CGenbank:XM_012411303.2;Parent=rna-XM_012411303.2
NW_020311373.1	Gnomon	exon	1188347	1188385	.	+	.	ID=exon-XM_012411303.2-5;Dbxref=GeneID:105692233%2CGenbank:XM_012411303.2;Parent=rna-XM_012411303.2
NW_020311373.1	Gnomon	mRNA	1438702	1442226	.	-	.	Name=XM_012395874.2;ID=rna-XM_012395874.2;Dbxref=GeneID:105683339%2CGenbank:XM_012395874.2;Parent=gene-LOC105683339
NW_020311373.1	Gnomon	exon	1187864	1187991	.	+	.	ID=exon-XM_012411303.2-4;Dbxref=GeneID:105692233%2CGenbank:XM_012411303.2;Parent=rna-XM_012411303.2
NW_020311373.1	Gnomon	exon	1187637	1187760	.	+	.	ID=exon-XM_012411303.2-3;Dbxref=GeneID:105692233%2CGenbank:XM_012411303.2;Parent=rna-XM_012411303.2
NW_020311373.1	Gnomon	exon	1187150	1187527	.	+	.	ID=exon-XM_012411303.2-2;Dbxref=GeneID:105692233%2CGenbank:XM_012411303.2;Parent=rna-XM_012411303.2
NW_020311373.1	Gnomon	exon	1185701	1186140	.	+	.	ID=exon-XM_012411303.2-1;Dbxref=GeneID:105692233%2CGenbank:XM_012411303.2;Parent=rna-XM_012411303.2
NW_020311373.1	Gnomon	mRNA	544373	748195	.	-	.	Name=XM_025746133.1;ID=rna-XM_025746133.1;Dbxref=GeneID:105692202%2CGenbank:XM_025746133.1;Parent=gene-LOC105692202
NW_020311373.1	Gnomon	exon	529431	531505	.	+	.	ID=exon-XM_012407665.2-11;Dbxref=GeneID:105690113%2CGenbank:XM_012407665.2;Parent=rna-XM_012407665.2
NW_020311373.1	Gnomon	exon	529171	529300	.	+	.	ID=exon-XM_012407665.2-10;Dbxref=GeneID:105690113%2CGenbank:XM_012407665.2;Parent=rna-XM_012407665.2
NW_020311373.1	Gnomon	mRNA	1143307	1148284	.	-	.	Name=XM_020855981.1;ID=rna-XM_020855981.1;Dbxref=GeneID:105692234%2CGenbank:XM_020855981.1;Parent=gene-LOC105692234
NW_020311373.1	Gnomon	CDS	1150194	1150828	.	+	0	Name=XP_020711642.1;ID=cds-XP_020711642.1;Dbxref=GeneID:105692213%2CGenbank:XP_020711642.1;Parent=rna-XM_020855983.1
NW_020311373.1	Gnomon	CDS	1159088	1159314	.	+	0	Name=XP_020711642.1;ID=cds-XP_020711642.1;Dbxref=GeneID:105692213%2CGenbank:XP_020711642.1;Parent=rna-XM_020855983.1
NW_020311373.1	Gnomon	CDS	1159428	1159603	.	+	0	Name=XP_020711642.1;ID=cds-XP_020711642.1;Dbxref=GeneID:105692213%2CGenbank:XP_020711642.1;Parent=rna-XM_020855983.1
NW_020311373.1	Gnomon	CDS	1159958	1160138	.	+	0	Name=XP_020711642.1;ID=cds-XP_020711642.1;Dbxref=GeneID:105692213%2CGenbank:XP_020711642.1;Parent=rna-XM_020855983.1
NW_020311373.1	Gnomon	CDS	1160223	1160305	.	+	0	Name=XP_020711642.1;ID=cds-XP_020711642.1;Dbxref=GeneID:105692213%2CGenbank:XP_020711642.1;Parent=rna-XM_020855983.1
NW_020311373.1	Gnomon	CDS	1160779	1160874	.	+	0	Name=XP_020711642.1;ID=cds-XP_020711642.1;Dbxref=GeneID:105692213%2CGenbank:XP_020711642.1;Parent=rna-XM_020855983.1
NW_020311373.1	Gnomon	mRNA	426411	428503	.	-	.	Name=XM_012407691.3;ID=rna-XM_012407691.3;Dbxref=GeneID:105690125%2CGenbank:XM_012407691.3;Parent=gene-LOC105690125
NW_020311373.1	Gnomon	gene	1236219	1255023	.	-	.	Name=LOC105692199;ID=gene-LOC105692199;Dbxref=GeneID:105692199
NW_020311373.1	Gnomon	gene	776302	780248	.	-	.	Name=LOC105692193;ID=gene-LOC105692193;Dbxref=GeneID:105692193
NW_020311373.1	Gnomon	gene	953695	956205	.	+	.	Name=LOC105692194;ID=gene-LOC105692194;Dbxref=GeneID:105692194
NW_020311373.1	Gnomon	gene	1217314	1228544	.	-	.	Name=LOC105692198;ID=gene-LOC105692198;Dbxref=GeneID:105692198
NW_020311373.1	Gnomon	gene	1195115	1196269	.	+	.	Name=LOC105692196;ID=gene-LOC105692196;Dbxref=GeneID:105692196
NW_020311373.1	Gnomon	gene	1122821	1125447	.	-	.	Name=LOC105692209;ID=gene-LOC105692209;Dbxref=GeneID:105692209
NW_020311373.1	Gnomon	gene	1130123	1133557	.	+	.	Name=LOC105692207;ID=gene-LOC105692207;Dbxref=GeneID:105692207
NW_020311373.1	Gnomon	gene	1119179	1122724	.	+	.	Name=LOC105692208;ID=gene-LOC105692208;Dbxref=GeneID:105692208
NW_020311373.1	Gnomon	gene	780243	782762	.	+	.	Name=LOC105692201;ID=gene-LOC105692201;Dbxref=GeneID:105692201
NW_020311373.1	Gnomon	gene	544373	748509	.	-	.	Name=LOC105692202;ID=gene-LOC105692202;Dbxref=GeneID:105692202
NW_020311373.1	Gnomon	gene	773274	776291	.	+	.	Name=LOC105692200;ID=gene-LOC105692200;Dbxref=GeneID:105692200
NW_020311373.1	Gnomon	gene	749485	761723	.	+	.	Name=LOC105692206;ID=gene-LOC105692206;Dbxref=GeneID:105692206
NW_020311373.1	Gnomon	gene	1196275	1197932	.	+	.	Name=LOC105692203;ID=gene-LOC105692203;Dbxref=GeneID:105692203
NW_020311373.1	Gnomon	gene	764070	773183	.	-	.	Name=LOC105692204;ID=gene-LOC105692204;Dbxref=GeneID:105692204
NW_020311373.1	Gnomon	CDS	1166327	1166329	.	-	0	Name=XP_012266696.1;ID=cds-XP_012266696.1;Dbxref=GeneID:105692214%2CGenbank:XP_012266696.1;Parent=rna-XM_012411273.2
NW_020311373.1	Gnomon	CDS	1165857	1166042	.	-	0	Name=XP_012266696.1;ID=cds-XP_012266696.1;Dbxref=GeneID:105692214%2CGenbank:XP_012266696.1;Parent=rna-XM_012411273.2
NW_020311373.1	Gnomon	CDS	1165524	1165625	.	-	0	Name=XP_012266696.1;ID=cds-XP_012266696.1;Dbxref=GeneID:105692214%2CGenbank:XP_012266696.1;Parent=rna-XM_012411273.2
NW_020311373.1	Gnomon	CDS	1165098	1165265	.	-	0	Name=XP_012266696.1;ID=cds-XP_012266696.1;Dbxref=GeneID:105692214%2CGenbank:XP_012266696.1;Parent=rna-XM_012411273.2
NW_020311373.1	Gnomon	gene	1207893	1210627	.	+	.	Name=LOC105692218;ID=gene-LOC105692218;Dbxref=GeneID:105692218
NW_020311373.1	Gnomon	gene	1201018	1203100	.	+	.	Name=LOC105692219;ID=gene-LOC105692219;Dbxref=GeneID:105692219
NW_020311373.1	Gnomon	gene	1133351	1135485	.	-	.	Name=LOC105692212;ID=gene-LOC105692212;Dbxref=GeneID:105692212
NW_020311373.1	Gnomon	gene	1148525	1164804	.	+	.	Name=LOC105692213;ID=gene-LOC105692213;Dbxref=GeneID:105692213
NW_020311373.1	Gnomon	gene	1125543	1130019	.	-	.	Name=LOC105692210;ID=gene-LOC105692210;Dbxref=GeneID:105692210
NW_020311373.1	Gnomon	gene	1211394	1217160	.	+	.	Name=LOC105692216;ID=gene-LOC105692216;Dbxref=GeneID:105692216
NW_020311373.1	Gnomon	gene	1198051	1200797	.	-	.	Name=LOC105692217;ID=gene-LOC105692217;Dbxref=GeneID:105692217
NW_020311373.1	Gnomon	gene	1165057	1166418	.	-	.	Name=LOC105692214;ID=gene-LOC105692214;Dbxref=GeneID:105692214
NW_020311373.1	Gnomon	gene	1136027	1138128	.	-	.	Name=LOC105692229;ID=gene-LOC105692229;Dbxref=GeneID:105692229
NW_020311373.1	Gnomon	CDS	1166992	1167216	.	+	0	Name=XP_012266706.1;ID=cds-XP_012266706.1;Dbxref=GeneID:105692223%2CGenbank:XP_012266706.1;Parent=rna-XM_012411283.2
NW_020311373.1	Gnomon	CDS	1167502	1167793	.	+	0	Name=XP_012266706.1;ID=cds-XP_012266706.1;Dbxref=GeneID:105692223%2CGenbank:XP_012266706.1;Parent=rna-XM_012411283.2
NW_020311373.1	Gnomon	CDS	1167902	1168308	.	+	0	Name=XP_012266706.1;ID=cds-XP_012266706.1;Dbxref=GeneID:105692223%2CGenbank:XP_012266706.1;Parent=rna-XM_012411283.2
NW_020311373.1	Gnomon	CDS	1168380	1169151	.	+	0	Name=XP_012266706.1;ID=cds-XP_012266706.1;Dbxref=GeneID:105692223%2CGenbank:XP_012266706.1;Parent=rna-XM_012411283.2
NW_020311373.1	Gnomon	CDS	1169240	1169418	.	+	0	Name=XP_012266706.1;ID=cds-XP_012266706.1;Dbxref=GeneID:105692223%2CGenbank:XP_012266706.1;Parent=rna-XM_012411283.2
NW_020311373.1	Gnomon	CDS	1169570	1169891	.	+	0	Name=XP_012266706.1;ID=cds-XP_012266706.1;Dbxref=GeneID:105692223%2CGenbank:XP_012266706.1;Parent=rna-XM_012411283.2
NW_020311373.1	Gnomon	CDS	1169981	1170203	.	+	0	Name=XP_012266706.1;ID=cds-XP_012266706.1;Dbxref=GeneID:105692223%2CGenbank:XP_012266706.1;Parent=rna-XM_012411283.2
NW_020311373.1	Gnomon	CDS	1170278	1170470	.	+	0	Name=XP_012266706.1;ID=cds-XP_012266706.1;Dbxref=GeneID:105692223%2CGenbank:XP_012266706.1;Parent=rna-XM_012411283.2
NW_020311373.1	Gnomon	CDS	1170555	1170984	.	+	0	Name=XP_012266706.1;ID=cds-XP_012266706.1;Dbxref=GeneID:105692223%2CGenbank:XP_012266706.1;Parent=rna-XM_012411283.2
NW_020311373.1	Gnomon	CDS	1171098	1171362	.	+	0	Name=XP_012266706.1;ID=cds-XP_012266706.1;Dbxref=GeneID:105692223%2CGenbank:XP_012266706.1;Parent=rna-XM_012411283.2
NW_020311373.1	Gnomon	CDS	1171440	1171660	.	+	0	Name=XP_012266706.1;ID=cds-XP_012266706.1;Dbxref=GeneID:105692223%2CGenbank:XP_012266706.1;Parent=rna-XM_012411283.2
NW_020311373.1	Gnomon	CDS	1171750	1171946	.	+	0	Name=XP_012266706.1;ID=cds-XP_012266706.1;Dbxref=GeneID:105692223%2CGenbank:XP_012266706.1;Parent=rna-XM_012411283.2
NW_020311373.1	Gnomon	CDS	1172082	1172330	.	+	0	Name=XP_012266706.1;ID=cds-XP_012266706.1;Dbxref=GeneID:105692223%2CGenbank:XP_012266706.1;Parent=rna-XM_012411283.2
NW_020311373.1	Gnomon	gene	1166533	1174519	.	+	.	Name=LOC105692223;ID=gene-LOC105692223;Dbxref=GeneID:105692223
NW_020311373.1	Gnomon	gene	1174320	1178932	.	-	.	Name=LOC105692224;ID=gene-LOC105692224;Dbxref=GeneID:105692224
NW_020311373.1	Gnomon	gene	1206058	1207782	.	-	.	Name=LOC105692222;ID=gene-LOC105692222;Dbxref=GeneID:105692222
NW_020311373.1	Gnomon	gene	1138296	1141616	.	+	.	Name=LOC105692227;ID=gene-LOC105692227;Dbxref=GeneID:105692227
NW_020311373.1	Gnomon	exon	764732	764819	.	-	.	ID=exon-XM_012411254.1-11;Dbxref=GeneID:105692204%2CGenbank:XM_012411254.1;Parent=rna-XM_012411254.1
NW_020311373.1	Gnomon	gene	801053	839743	.	+	.	Name=LOC105692225;ID=gene-LOC105692225;Dbxref=GeneID:105692225
NW_020311373.1	Gnomon	exon	766679	766901	.	-	.	ID=exon-XM_012411254.1-10;Dbxref=GeneID:105692204%2CGenbank:XM_012411254.1;Parent=rna-XM_012411254.1
NW_020311373.1	Gnomon	gene	1204175	1205976	.	+	.	Name=LOC105692220;ID=gene-LOC105692220;Dbxref=GeneID:105692220
NW_020311373.1	Gnomon	gene	1143307	1148284	.	-	.	Name=LOC105692234;ID=gene-LOC105692234;Dbxref=GeneID:105692234
NW_020311373.1	Gnomon	gene	1182335	1185621	.	+	.	Name=LOC105692232;ID=gene-LOC105692232;Dbxref=GeneID:105692232
NW_020311373.1	Gnomon	gene	1185353	1190633	.	+	.	Name=LOC105692233;ID=gene-LOC105692233;Dbxref=GeneID:105692233
NW_020311373.1	Gnomon	gene	783061	791620	.	+	.	Name=LOC105692230;ID=gene-LOC105692230;Dbxref=GeneID:105692230
NW_020311373.1	Gnomon	gene	1178992	1182211	.	-	.	Name=LOC105692231;ID=gene-LOC105692231;Dbxref=GeneID:105692231
NW_020311373.1	Gnomon	exon	1189161	1189246	.	+	.	ID=exon-XM_020855980.1-7;Dbxref=GeneID:105692233%2CGenbank:XM_020855980.1;Parent=rna-XM_020855980.1
NW_020311373.1	Gnomon	exon	1188347	1188385	.	+	.	ID=exon-XM_020855980.1-6;Dbxref=GeneID:105692233%2CGenbank:XM_020855980.1;Parent=rna-XM_020855980.1
NW_020311373.1	Gnomon	exon	1189547	1189653	.	+	.	ID=exon-XM_020855980.1-9;Dbxref=GeneID:105692233%2CGenbank:XM_020855980.1;Parent=rna-XM_020855980.1
NW_020311373.1	Gnomon	exon	1189329	1189438	.	+	.	ID=exon-XM_020855980.1-8;Dbxref=GeneID:105692233%2CGenbank:XM_020855980.1;Parent=rna-XM_020855980.1
NW_020311373.1	Gnomon	exon	1187150	1187527	.	+	.	ID=exon-XM_020855980.1-3;Dbxref=GeneID:105692233%2CGenbank:XM_020855980.1;Parent=rna-XM_020855980.1
NW_020311373.1	Gnomon	exon	1185984	1186140	.	+	.	ID=exon-XM_020855980.1-2;Dbxref=GeneID:105692233%2CGenbank:XM_020855980.1;Parent=rna-XM_020855980.1
NW_020311373.1	Gnomon	exon	1187864	1187991	.	+	.	ID=exon-XM_020855980.1-5;Dbxref=GeneID:105692233%2CGenbank:XM_020855980.1;Parent=rna-XM_020855980.1
NW_020311373.1	Gnomon	exon	1187637	1187760	.	+	.	ID=exon-XM_020855980.1-4;Dbxref=GeneID:105692233%2CGenbank:XM_020855980.1;Parent=rna-XM_020855980.1
NW_020311373.1	Gnomon	mRNA	426411	428503	.	-	.	Name=XM_012407690.3;ID=rna-XM_012407690.3;Dbxref=GeneID:105690125%2CGenbank:XM_012407690.3;Parent=gene-LOC105690125
NW_020311373.1	Gnomon	exon	1136348	1136455	.	-	.	ID=exon-XM_012411293.2-7;Dbxref=GeneID:105692229%2CGenbank:XM_012411293.2;Parent=rna-XM_012411293.2
NW_020311373.1	Gnomon	exon	1136027	1136248	.	-	.	ID=exon-XM_012411293.2-8;Dbxref=GeneID:105692229%2CGenbank:XM_012411293.2;Parent=rna-XM_012411293.2
NW_020311373.1	Gnomon	exon	1137220	1137423	.	-	.	ID=exon-XM_012411293.2-3;Dbxref=GeneID:105692229%2CGenbank:XM_012411293.2;Parent=rna-XM_012411293.2
NW_020311373.1	Gnomon	exon	1136913	1137130	.	-	.	ID=exon-XM_012411293.2-4;Dbxref=GeneID:105692229%2CGenbank:XM_012411293.2;Parent=rna-XM_012411293.2
NW_020311373.1	Gnomon	exon	1136704	1136828	.	-	.	ID=exon-XM_012411293.2-5;Dbxref=GeneID:105692229%2CGenbank:XM_012411293.2;Parent=rna-XM_012411293.2
NW_020311373.1	Gnomon	exon	1136526	1136626	.	-	.	ID=exon-XM_012411293.2-6;Dbxref=GeneID:105692229%2CGenbank:XM_012411293.2;Parent=rna-XM_012411293.2
NW_020311373.1	Gnomon	exon	1137835	1138128	.	-	.	ID=exon-XM_012411293.2-1;Dbxref=GeneID:105692229%2CGenbank:XM_012411293.2;Parent=rna-XM_012411293.2
NW_020311373.1	Gnomon	exon	1137656	1137741	.	-	.	ID=exon-XM_012411293.2-2;Dbxref=GeneID:105692229%2CGenbank:XM_012411293.2;Parent=rna-XM_012411293.2
NW_020311373.1	Gnomon	CDS	428314	428407	.	-	0	Name=XP_012263114.1;ID=cds-XP_012263114.1;Dbxref=GeneID:105690125%2CGenbank:XP_012263114.1;Parent=rna-XM_012407691.3
NW_020311373.1	Gnomon	CDS	427522	427674	.	-	0	Name=XP_012263114.1;ID=cds-XP_012263114.1;Dbxref=GeneID:105690125%2CGenbank:XP_012263114.1;Parent=rna-XM_012407691.3
NW_020311373.1	Gnomon	CDS	427263	427440	.	-	0	Name=XP_012263114.1;ID=cds-XP_012263114.1;Dbxref=GeneID:105690125%2CGenbank:XP_012263114.1;Parent=rna-XM_012407691.3
NW_020311373.1	Gnomon	CDS	426807	427092	.	-	0	Name=XP_012263114.1;ID=cds-XP_012263114.1;Dbxref=GeneID:105690125%2CGenbank:XP_012263114.1;Parent=rna-XM_012407691.3
NW_020311373.1	Gnomon	exon	433852	434035	.	+	.	ID=exon-XM_012407563.3-2;Dbxref=GeneID:105690065%2CGenbank:XM_012407563.3;Parent=rna-XM_012407563.3
NW_020311373.1	Gnomon	exon	432077	432161	.	+	.	ID=exon-XM_012407563.3-1;Dbxref=GeneID:105690065%2CGenbank:XM_012407563.3;Parent=rna-XM_012407563.3
NW_020311373.1	Gnomon	exon	434966	435734	.	+	.	ID=exon-XM_012407563.3-4;Dbxref=GeneID:105690065%2CGenbank:XM_012407563.3;Parent=rna-XM_012407563.3
NW_020311373.1	Gnomon	exon	434630	434773	.	+	.	ID=exon-XM_012407563.3-3;Dbxref=GeneID:105690065%2CGenbank:XM_012407563.3;Parent=rna-XM_012407563.3
NW_020311373.1	Gnomon	mRNA	1352095	1356010	.	-	.	Name=XM_012395875.2;ID=rna-XM_012395875.2;Dbxref=GeneID:105683340%2CGenbank:XM_012395875.2;Parent=gene-LOC105683340
NW_020311373.1	Gnomon	exon	1185687	1185911	.	+	.	ID=exon-XM_020855980.1-1;Dbxref=GeneID:105692233%2CGenbank:XM_020855980.1;Parent=rna-XM_020855980.1
NW_020311373.1	Gnomon	exon	1126416	1126635	.	-	.	ID=exon-XM_012411267.2-6;Dbxref=GeneID:105692210%2CGenbank:XM_012411267.2;Parent=rna-XM_012411267.2
NW_020311373.1	Gnomon	exon	1125543	1126348	.	-	.	ID=exon-XM_012411267.2-7;Dbxref=GeneID:105692210%2CGenbank:XM_012411267.2;Parent=rna-XM_012411267.2
NW_020311373.1	Gnomon	exon	1127004	1127247	.	-	.	ID=exon-XM_012411267.2-4;Dbxref=GeneID:105692210%2CGenbank:XM_012411267.2;Parent=rna-XM_012411267.2
NW_020311373.1	Gnomon	exon	1126708	1126911	.	-	.	ID=exon-XM_012411267.2-5;Dbxref=GeneID:105692210%2CGenbank:XM_012411267.2;Parent=rna-XM_012411267.2
NW_020311373.1	Gnomon	exon	1127651	1127997	.	-	.	ID=exon-XM_012411267.2-2;Dbxref=GeneID:105692210%2CGenbank:XM_012411267.2;Parent=rna-XM_012411267.2
NW_020311373.1	Gnomon	exon	1127453	1127572	.	-	.	ID=exon-XM_012411267.2-3;Dbxref=GeneID:105692210%2CGenbank:XM_012411267.2;Parent=rna-XM_012411267.2
NW_020311373.1	Gnomon	exon	1128085	1128385	.	-	.	ID=exon-XM_012411267.2-1;Dbxref=GeneID:105692210%2CGenbank:XM_012411267.2;Parent=rna-XM_012411267.2
NW_020311373.1	Gnomon	exon	463034	463054	.	+	.	ID=exon-XM_025746135.1-1;Dbxref=GeneID:105690113%2CGenbank:XM_025746135.1;Parent=rna-XM_025746135.1
NW_020311373.1	Gnomon	exon	466482	468399	.	+	.	ID=exon-XM_025746135.1-2;Dbxref=GeneID:105690113%2CGenbank:XM_025746135.1;Parent=rna-XM_025746135.1
NW_020311373.1	Gnomon	exon	496480	496536	.	+	.	ID=exon-XM_025746135.1-3;Dbxref=GeneID:105690113%2CGenbank:XM_025746135.1;Parent=rna-XM_025746135.1
NW_020311373.1	Gnomon	exon	528136	528294	.	+	.	ID=exon-XM_025746135.1-8;Dbxref=GeneID:105690113%2CGenbank:XM_025746135.1;Parent=rna-XM_025746135.1
NW_020311373.1	Gnomon	exon	528445	528583	.	+	.	ID=exon-XM_025746135.1-9;Dbxref=GeneID:105690113%2CGenbank:XM_025746135.1;Parent=rna-XM_025746135.1
NW_020311373.1	Gnomon	exon	519014	519187	.	+	.	ID=exon-XM_025746135.1-4;Dbxref=GeneID:105690113%2CGenbank:XM_025746135.1;Parent=rna-XM_025746135.1
NW_020311373.1	Gnomon	exon	527128	527284	.	+	.	ID=exon-XM_025746135.1-5;Dbxref=GeneID:105690113%2CGenbank:XM_025746135.1;Parent=rna-XM_025746135.1
NW_020311373.1	Gnomon	exon	527394	527610	.	+	.	ID=exon-XM_025746135.1-6;Dbxref=GeneID:105690113%2CGenbank:XM_025746135.1;Parent=rna-XM_025746135.1
NW_020311373.1	Gnomon	exon	527948	528046	.	+	.	ID=exon-XM_025746135.1-7;Dbxref=GeneID:105690113%2CGenbank:XM_025746135.1;Parent=rna-XM_025746135.1
NW_020311373.1	Gnomon	exon	1165057	1165265	.	-	.	ID=exon-XM_012411273.2-4;Dbxref=GeneID:105692214%2CGenbank:XM_012411273.2;Parent=rna-XM_012411273.2
NW_020311373.1	Gnomon	exon	1165524	1165625	.	-	.	ID=exon-XM_012411273.2-3;Dbxref=GeneID:105692214%2CGenbank:XM_012411273.2;Parent=rna-XM_012411273.2
NW_020311373.1	Gnomon	exon	1165857	1166042	.	-	.	ID=exon-XM_012411273.2-2;Dbxref=GeneID:105692214%2CGenbank:XM_012411273.2;Parent=rna-XM_012411273.2
NW_020311373.1	Gnomon	exon	1166327	1166418	.	-	.	ID=exon-XM_012411273.2-1;Dbxref=GeneID:105692214%2CGenbank:XM_012411273.2;Parent=rna-XM_012411273.2
NW_020311373.1	Gnomon	exon	760107	760318	.	+	.	ID=exon-XM_020855971.1-10;Dbxref=GeneID:105692206%2CGenbank:XM_020855971.1;Parent=rna-XM_020855971.1
NW_020311373.1	Gnomon	exon	760687	761723	.	+	.	ID=exon-XM_020855971.1-11;Dbxref=GeneID:105692206%2CGenbank:XM_020855971.1;Parent=rna-XM_020855971.1
NW_020311373.1	Gnomon	mRNA	953695	956205	.	+	.	Name=XM_025746136.1;ID=rna-XM_025746136.1;Dbxref=GeneID:105692194%2CGenbank:XM_025746136.1;Parent=gene-LOC105692194
NW_020311373.1	Gnomon	exon	528664	528979	.	+	.	ID=exon-XM_020854684.1-10;Dbxref=GeneID:105690113%2CGenbank:XM_020854684.1;Parent=rna-XM_020854684.1
NW_020311373.1	Gnomon	exon	529171	529300	.	+	.	ID=exon-XM_020854684.1-11;Dbxref=GeneID:105690113%2CGenbank:XM_020854684.1;Parent=rna-XM_020854684.1
NW_020311373.1	Gnomon	exon	529431	531505	.	+	.	ID=exon-XM_020854684.1-12;Dbxref=GeneID:105690113%2CGenbank:XM_020854684.1;Parent=rna-XM_020854684.1
NW_020311373.1	Gnomon	exon	767798	768439	.	-	.	ID=exon-XM_012411255.2-9;Dbxref=GeneID:105692204%2CGenbank:XM_012411255.2;Parent=rna-XM_012411255.2
NW_020311373.1	Gnomon	exon	769371	769671	.	-	.	ID=exon-XM_012411255.2-6;Dbxref=GeneID:105692204%2CGenbank:XM_012411255.2;Parent=rna-XM_012411255.2
NW_020311373.1	Gnomon	exon	769781	770917	.	-	.	ID=exon-XM_012411255.2-5;Dbxref=GeneID:105692204%2CGenbank:XM_012411255.2;Parent=rna-XM_012411255.2
NW_020311373.1	Gnomon	exon	768513	768919	.	-	.	ID=exon-XM_012411255.2-8;Dbxref=GeneID:105692204%2CGenbank:XM_012411255.2;Parent=rna-XM_012411255.2
NW_020311373.1	Gnomon	exon	769168	769191	.	-	.	ID=exon-XM_012411255.2-7;Dbxref=GeneID:105692204%2CGenbank:XM_012411255.2;Parent=rna-XM_012411255.2
NW_020311373.1	Gnomon	exon	771683	772012	.	-	.	ID=exon-XM_012411255.2-2;Dbxref=GeneID:105692204%2CGenbank:XM_012411255.2;Parent=rna-XM_012411255.2
NW_020311373.1	Gnomon	exon	773051	773183	.	-	.	ID=exon-XM_012411255.2-1;Dbxref=GeneID:105692204%2CGenbank:XM_012411255.2;Parent=rna-XM_012411255.2
NW_020311373.1	Gnomon	exon	771007	771345	.	-	.	ID=exon-XM_012411255.2-4;Dbxref=GeneID:105692204%2CGenbank:XM_012411255.2;Parent=rna-XM_012411255.2
NW_020311373.1	Gnomon	exon	771443	771603	.	-	.	ID=exon-XM_012411255.2-3;Dbxref=GeneID:105692204%2CGenbank:XM_012411255.2;Parent=rna-XM_012411255.2
NW_020311373.1	Gnomon	CDS	779410	779538	.	-	0	Name=XP_020711632.1;ID=cds-XP_020711632.1;Dbxref=GeneID:105692193%2CGenbank:XP_020711632.1;Parent=rna-XM_020855973.1
NW_020311373.1	Gnomon	CDS	779096	779280	.	-	0	Name=XP_020711632.1;ID=cds-XP_020711632.1;Dbxref=GeneID:105692193%2CGenbank:XP_020711632.1;Parent=rna-XM_020855973.1
NW_020311373.1	Gnomon	CDS	778720	779021	.	-	0	Name=XP_020711632.1;ID=cds-XP_020711632.1;Dbxref=GeneID:105692193%2CGenbank:XP_020711632.1;Parent=rna-XM_020855973.1
NW_020311373.1	Gnomon	CDS	778465	778639	.	-	0	Name=XP_020711632.1;ID=cds-XP_020711632.1;Dbxref=GeneID:105692193%2CGenbank:XP_020711632.1;Parent=rna-XM_020855973.1
NW_020311373.1	Gnomon	CDS	777295	778381	.	-	0	Name=XP_020711632.1;ID=cds-XP_020711632.1;Dbxref=GeneID:105692193%2CGenbank:XP_020711632.1;Parent=rna-XM_020855973.1
NW_020311373.1	Gnomon	CDS	776911	777212	.	-	0	Name=XP_020711632.1;ID=cds-XP_020711632.1;Dbxref=GeneID:105692193%2CGenbank:XP_020711632.1;Parent=rna-XM_020855973.1
NW_020311373.1	Gnomon	CDS	776752	776791	.	-	0	Name=XP_020711632.1;ID=cds-XP_020711632.1;Dbxref=GeneID:105692193%2CGenbank:XP_020711632.1;Parent=rna-XM_020855973.1
NW_020311373.1	Gnomon	mRNA	1182335	1185621	.	+	.	Name=XM_012411302.2;ID=rna-XM_012411302.2;Dbxref=GeneID:105692232%2CGenbank:XM_012411302.2;Parent=gene-LOC105692232
NW_020311373.1	Gnomon	exon	1453856	1454071	.	-	.	ID=exon-XM_012395879.2-7;Dbxref=GeneID:105683343%2CGenbank:XM_012395879.2;Parent=rna-XM_012395879.2
NW_020311373.1	Gnomon	exon	1454150	1454489	.	-	.	ID=exon-XM_012395879.2-6;Dbxref=GeneID:105683343%2CGenbank:XM_012395879.2;Parent=rna-XM_012395879.2
NW_020311373.1	Gnomon	exon	1454578	1454833	.	-	.	ID=exon-XM_012395879.2-5;Dbxref=GeneID:105683343%2CGenbank:XM_012395879.2;Parent=rna-XM_012395879.2
NW_020311373.1	Gnomon	exon	1454919	1455365	.	-	.	ID=exon-XM_012395879.2-4;Dbxref=GeneID:105683343%2CGenbank:XM_012395879.2;Parent=rna-XM_012395879.2
NW_020311373.1	Gnomon	exon	1455453	1455916	.	-	.	ID=exon-XM_012395879.2-3;Dbxref=GeneID:105683343%2CGenbank:XM_012395879.2;Parent=rna-XM_012395879.2
NW_020311373.1	Gnomon	exon	1456128	1456259	.	-	.	ID=exon-XM_012395879.2-2;Dbxref=GeneID:105683343%2CGenbank:XM_012395879.2;Parent=rna-XM_012395879.2
NW_020311373.1	Gnomon	exon	1457735	1457894	.	-	.	ID=exon-XM_012395879.2-1;Dbxref=GeneID:105683343%2CGenbank:XM_012395879.2;Parent=rna-XM_012395879.2
NW_020311373.1	Gnomon	mRNA	1138296	1141616	.	+	.	Name=XM_012411292.2;ID=rna-XM_012411292.2;Dbxref=GeneID:105692227%2CGenbank:XM_012411292.2;Parent=gene-LOC105692227
NW_020311373.1	Gnomon	exon	217082	217311	.	-	.	ID=exon-XM_012407545.3-11;Dbxref=GeneID:105690049%2CGenbank:XM_012407545.3;Parent=rna-XM_012407545.3
NW_020311373.1	Gnomon	exon	217675	217920	.	-	.	ID=exon-XM_012407545.3-10;Dbxref=GeneID:105690049%2CGenbank:XM_012407545.3;Parent=rna-XM_012407545.3
NW_020311373.1	Gnomon	exon	214968	216531	.	-	.	ID=exon-XM_012407545.3-13;Dbxref=GeneID:105690049%2CGenbank:XM_012407545.3;Parent=rna-XM_012407545.3
NW_020311373.1	Gnomon	exon	216664	216756	.	-	.	ID=exon-XM_012407545.3-12;Dbxref=GeneID:105690049%2CGenbank:XM_012407545.3;Parent=rna-XM_012407545.3
NW_020311373.1	Gnomon	CDS	428200	428407	.	-	0	Name=XP_012263113.1;ID=cds-XP_012263113.1;Dbxref=GeneID:105690125%2CGenbank:XP_012263113.1;Parent=rna-XM_012407690.3
NW_020311373.1	Gnomon	CDS	427522	427674	.	-	0	Name=XP_012263113.1;ID=cds-XP_012263113.1;Dbxref=GeneID:105690125%2CGenbank:XP_012263113.1;Parent=rna-XM_012407690.3
NW_020311373.1	Gnomon	CDS	427263	427440	.	-	0	Name=XP_012263113.1;ID=cds-XP_012263113.1;Dbxref=GeneID:105690125%2CGenbank:XP_012263113.1;Parent=rna-XM_012407690.3
NW_020311373.1	Gnomon	CDS	426807	427092	.	-	0	Name=XP_012263113.1;ID=cds-XP_012263113.1;Dbxref=GeneID:105690125%2CGenbank:XP_012263113.1;Parent=rna-XM_012407690.3
NW_020311373.1	Gnomon	CDS	1130607	1130768	.	+	0	Name=XP_012266684.1;ID=cds-XP_012266684.1;Dbxref=GeneID:105692207%2CGenbank:XP_012266684.1;Parent=rna-XM_012411261.2
NW_020311373.1	Gnomon	CDS	1130847	1130980	.	+	0	Name=XP_012266684.1;ID=cds-XP_012266684.1;Dbxref=GeneID:105692207%2CGenbank:XP_012266684.1;Parent=rna-XM_012411261.2
NW_020311373.1	Gnomon	CDS	1131066	1131195	.	+	0	Name=XP_012266684.1;ID=cds-XP_012266684.1;Dbxref=GeneID:105692207%2CGenbank:XP_012266684.1;Parent=rna-XM_012411261.2
NW_020311373.1	Gnomon	CDS	1131286	1131458	.	+	0	Name=XP_012266684.1;ID=cds-XP_012266684.1;Dbxref=GeneID:105692207%2CGenbank:XP_012266684.1;Parent=rna-XM_012411261.2
NW_020311373.1	Gnomon	CDS	1131529	1131682	.	+	0	Name=XP_012266684.1;ID=cds-XP_012266684.1;Dbxref=GeneID:105692207%2CGenbank:XP_012266684.1;Parent=rna-XM_012411261.2
NW_020311373.1	Gnomon	CDS	1131750	1131927	.	+	0	Name=XP_012266684.1;ID=cds-XP_012266684.1;Dbxref=GeneID:105692207%2CGenbank:XP_012266684.1;Parent=rna-XM_012411261.2
NW_020311373.1	Gnomon	CDS	1131991	1132279	.	+	0	Name=XP_012266684.1;ID=cds-XP_012266684.1;Dbxref=GeneID:105692207%2CGenbank:XP_012266684.1;Parent=rna-XM_012411261.2
NW_020311373.1	Gnomon	CDS	1132355	1132483	.	+	0	Name=XP_012266684.1;ID=cds-XP_012266684.1;Dbxref=GeneID:105692207%2CGenbank:XP_012266684.1;Parent=rna-XM_012411261.2
NW_020311373.1	Gnomon	CDS	1132561	1132879	.	+	0	Name=XP_012266684.1;ID=cds-XP_012266684.1;Dbxref=GeneID:105692207%2CGenbank:XP_012266684.1;Parent=rna-XM_012411261.2
NW_020311373.1	Gnomon	CDS	1132972	1133109	.	+	0	Name=XP_012266684.1;ID=cds-XP_012266684.1;Dbxref=GeneID:105692207%2CGenbank:XP_012266684.1;Parent=rna-XM_012411261.2
NW_020311373.1	Gnomon	CDS	1133229	1133429	.	+	0	Name=XP_012266684.1;ID=cds-XP_012266684.1;Dbxref=GeneID:105692207%2CGenbank:XP_012266684.1;Parent=rna-XM_012411261.2
NW_020311373.1	Gnomon	exon	4525	4938	.	-	.	ID=exon-XM_012407692.3-10;Dbxref=GeneID:105690126%2CGenbank:XM_012407692.3;Parent=rna-XM_012407692.3
NW_020311373.1	Gnomon	mRNA	1438702	1442226	.	-	.	Name=XM_012395872.2;ID=rna-XM_012395872.2;Dbxref=GeneID:105683339%2CGenbank:XM_012395872.2;Parent=gene-LOC105683339
NW_020311373.1	Gnomon	CDS	774071	774961	.	+	0	Name=XP_012266671.1;ID=cds-XP_012266671.1;Dbxref=GeneID:105692200%2CGenbank:XP_012266671.1;Parent=rna-XM_012411248.2
NW_020311373.1	Gnomon	CDS	775073	775211	.	+	0	Name=XP_012266671.1;ID=cds-XP_012266671.1;Dbxref=GeneID:105692200%2CGenbank:XP_012266671.1;Parent=rna-XM_012411248.2
NW_020311373.1	Gnomon	CDS	775299	775462	.	+	0	Name=XP_012266671.1;ID=cds-XP_012266671.1;Dbxref=GeneID:105692200%2CGenbank:XP_012266671.1;Parent=rna-XM_012411248.2
NW_020311373.1	Gnomon	CDS	775556	775741	.	+	0	Name=XP_012266671.1;ID=cds-XP_012266671.1;Dbxref=GeneID:105692200%2CGenbank:XP_012266671.1;Parent=rna-XM_012411248.2
NW_020311373.1	Gnomon	CDS	775817	775978	.	+	0	Name=XP_012266671.1;ID=cds-XP_012266671.1;Dbxref=GeneID:105692200%2CGenbank:XP_012266671.1;Parent=rna-XM_012411248.2
NW_020311373.1	Gnomon	CDS	780375	780713	.	+	0	Name=XP_020711633.1;ID=cds-XP_020711633.1;Dbxref=GeneID:105692201%2CGenbank:XP_020711633.1;Parent=rna-XM_020855974.1
NW_020311373.1	Gnomon	CDS	780805	780993	.	+	0	Name=XP_020711633.1;ID=cds-XP_020711633.1;Dbxref=GeneID:105692201%2CGenbank:XP_020711633.1;Parent=rna-XM_020855974.1
NW_020311373.1	Gnomon	CDS	781127	781826	.	+	0	Name=XP_020711633.1;ID=cds-XP_020711633.1;Dbxref=GeneID:105692201%2CGenbank:XP_020711633.1;Parent=rna-XM_020855974.1
NW_020311373.1	Gnomon	CDS	782065	782289	.	+	0	Name=XP_020711633.1;ID=cds-XP_020711633.1;Dbxref=GeneID:105692201%2CGenbank:XP_020711633.1;Parent=rna-XM_020855974.1
NW_020311373.1	Gnomon	CDS	782354	782472	.	+	0	Name=XP_020711633.1;ID=cds-XP_020711633.1;Dbxref=GeneID:105692201%2CGenbank:XP_020711633.1;Parent=rna-XM_020855974.1
NW_020311373.1	Gnomon	mRNA	1191579	1192544	.	-	.	Name=XM_025746137.1;ID=rna-XM_025746137.1;Dbxref=GeneID:112694820%2CGenbank:XM_025746137.1;Parent=gene-LOC112694820
NW_020311373.1	Gnomon	CDS	748005	748106	.	-	0	Name=XP_025601919.1;ID=cds-XP_025601919.1;Dbxref=GeneID:105692202%2CGenbank:XP_025601919.1;Parent=rna-XM_025746134.1
NW_020311373.1	Gnomon	CDS	747495	747842	.	-	0	Name=XP_025601919.1;ID=cds-XP_025601919.1;Dbxref=GeneID:105692202%2CGenbank:XP_025601919.1;Parent=rna-XM_025746134.1
NW_020311373.1	Gnomon	CDS	747200	747400	.	-	0	Name=XP_025601919.1;ID=cds-XP_025601919.1;Dbxref=GeneID:105692202%2CGenbank:XP_025601919.1;Parent=rna-XM_025746134.1
NW_020311373.1	Gnomon	CDS	746996	747115	.	-	0	Name=XP_025601919.1;ID=cds-XP_025601919.1;Dbxref=GeneID:105692202%2CGenbank:XP_025601919.1;Parent=rna-XM_025746134.1
NW_020311373.1	Gnomon	CDS	746581	746910	.	-	0	Name=XP_025601919.1;ID=cds-XP_025601919.1;Dbxref=GeneID:105692202%2CGenbank:XP_025601919.1;Parent=rna-XM_025746134.1
NW_020311373.1	Gnomon	CDS	746353	746500	.	-	0	Name=XP_025601919.1;ID=cds-XP_025601919.1;Dbxref=GeneID:105692202%2CGenbank:XP_025601919.1;Parent=rna-XM_025746134.1
NW_020311373.1	Gnomon	CDS	746025	746266	.	-	0	Name=XP_025601919.1;ID=cds-XP_025601919.1;Dbxref=GeneID:105692202%2CGenbank:XP_025601919.1;Parent=rna-XM_025746134.1
NW_020311373.1	Gnomon	CDS	745713	745910	.	-	0	Name=XP_025601919.1;ID=cds-XP_025601919.1;Dbxref=GeneID:105692202%2CGenbank:XP_025601919.1;Parent=rna-XM_025746134.1
NW_020311373.1	Gnomon	CDS	702184	702335	.	-	0	Name=XP_025601919.1;ID=cds-XP_025601919.1;Dbxref=GeneID:105692202%2CGenbank:XP_025601919.1;Parent=rna-XM_025746134.1
NW_020311373.1	Gnomon	CDS	548103	548322	.	-	0	Name=XP_025601919.1;ID=cds-XP_025601919.1;Dbxref=GeneID:105692202%2CGenbank:XP_025601919.1;Parent=rna-XM_025746134.1
NW_020311373.1	Gnomon	CDS	547633	547943	.	-	0	Name=XP_025601919.1;ID=cds-XP_025601919.1;Dbxref=GeneID:105692202%2CGenbank:XP_025601919.1;Parent=rna-XM_025746134.1
NW_020311373.1	Gnomon	CDS	547355	547529	.	-	0	Name=XP_025601919.1;ID=cds-XP_025601919.1;Dbxref=GeneID:105692202%2CGenbank:XP_025601919.1;Parent=rna-XM_025746134.1
NW_020311373.1	Gnomon	CDS	547102	547267	.	-	0	Name=XP_025601919.1;ID=cds-XP_025601919.1;Dbxref=GeneID:105692202%2CGenbank:XP_025601919.1;Parent=rna-XM_025746134.1
NW_020311373.1	Gnomon	CDS	546864	547021	.	-	0	Name=XP_025601919.1;ID=cds-XP_025601919.1;Dbxref=GeneID:105692202%2CGenbank:XP_025601919.1;Parent=rna-XM_025746134.1
NW_020311373.1	Gnomon	CDS	546636	546776	.	-	0	Name=XP_025601919.1;ID=cds-XP_025601919.1;Dbxref=GeneID:105692202%2CGenbank:XP_025601919.1;Parent=rna-XM_025746134.1
NW_020311373.1	Gnomon	CDS	1211633	1211812	.	+	0	Name=XP_012266697.1;ID=cds-XP_012266697.1;Dbxref=GeneID:105692216%2CGenbank:XP_012266697.1;Parent=rna-XM_012411274.2
NW_020311373.1	Gnomon	CDS	1212011	1212442	.	+	0	Name=XP_012266697.1;ID=cds-XP_012266697.1;Dbxref=GeneID:105692216%2CGenbank:XP_012266697.1;Parent=rna-XM_012411274.2
NW_020311373.1	Gnomon	CDS	1212522	1212627	.	+	0	Name=XP_012266697.1;ID=cds-XP_012266697.1;Dbxref=GeneID:105692216%2CGenbank:XP_012266697.1;Parent=rna-XM_012411274.2
NW_020311373.1	Gnomon	CDS	1215848	1216287	.	+	0	Name=XP_012266697.1;ID=cds-XP_012266697.1;Dbxref=GeneID:105692216%2CGenbank:XP_012266697.1;Parent=rna-XM_012411274.2
NW_020311373.1	Gnomon	CDS	1216411	1216641	.	+	0	Name=XP_012266697.1;ID=cds-XP_012266697.1;Dbxref=GeneID:105692216%2CGenbank:XP_012266697.1;Parent=rna-XM_012411274.2
NW_020311373.1	Gnomon	exon	780805	780993	.	+	.	ID=exon-XM_020855974.1-2;Dbxref=GeneID:105692201%2CGenbank:XM_020855974.1;Parent=rna-XM_020855974.1
NW_020311373.1	Gnomon	exon	780243	780713	.	+	.	ID=exon-XM_020855974.1-1;Dbxref=GeneID:105692201%2CGenbank:XM_020855974.1;Parent=rna-XM_020855974.1
NW_020311373.1	Gnomon	exon	782065	782289	.	+	.	ID=exon-XM_020855974.1-4;Dbxref=GeneID:105692201%2CGenbank:XM_020855974.1;Parent=rna-XM_020855974.1
NW_020311373.1	Gnomon	exon	781127	781826	.	+	.	ID=exon-XM_020855974.1-3;Dbxref=GeneID:105692201%2CGenbank:XM_020855974.1;Parent=rna-XM_020855974.1
NW_020311373.1	Gnomon	exon	782354	782762	.	+	.	ID=exon-XM_020855974.1-5;Dbxref=GeneID:105692201%2CGenbank:XM_020855974.1;Parent=rna-XM_020855974.1
NW_020311373.1	Gnomon	exon	1453856	1454071	.	-	.	ID=exon-XM_012395880.2-7;Dbxref=GeneID:105683343%2CGenbank:XM_012395880.2;Parent=rna-XM_012395880.2
NW_020311373.1	Gnomon	exon	1454150	1454489	.	-	.	ID=exon-XM_012395880.2-6;Dbxref=GeneID:105683343%2CGenbank:XM_012395880.2;Parent=rna-XM_012395880.2
NW_020311373.1	Gnomon	exon	1457735	1457822	.	-	.	ID=exon-XM_012395880.2-1;Dbxref=GeneID:105683343%2CGenbank:XM_012395880.2;Parent=rna-XM_012395880.2
NW_020311373.1	Gnomon	exon	1455453	1455916	.	-	.	ID=exon-XM_012395880.2-3;Dbxref=GeneID:105683343%2CGenbank:XM_012395880.2;Parent=rna-XM_012395880.2
NW_020311373.1	Gnomon	exon	1456128	1456248	.	-	.	ID=exon-XM_012395880.2-2;Dbxref=GeneID:105683343%2CGenbank:XM_012395880.2;Parent=rna-XM_012395880.2
NW_020311373.1	Gnomon	exon	1454578	1454833	.	-	.	ID=exon-XM_012395880.2-5;Dbxref=GeneID:105683343%2CGenbank:XM_012395880.2;Parent=rna-XM_012395880.2
NW_020311373.1	Gnomon	exon	1454919	1455365	.	-	.	ID=exon-XM_012395880.2-4;Dbxref=GeneID:105683343%2CGenbank:XM_012395880.2;Parent=rna-XM_012395880.2
NW_020311373.1	Gnomon	mRNA	463034	531505	.	+	.	Name=XM_025746135.1;ID=rna-XM_025746135.1;Dbxref=GeneID:105690113%2CGenbank:XM_025746135.1;Parent=gene-LOC105690113
NW_020311373.1	Gnomon	exon	1178752	1178932	.	-	.	ID=exon-XM_012411287.2-1;Dbxref=GeneID:105692224%2CGenbank:XM_012411287.2;Parent=rna-XM_012411287.2
NW_020311373.1	Gnomon	exon	1178154	1178280	.	-	.	ID=exon-XM_012411287.2-2;Dbxref=GeneID:105692224%2CGenbank:XM_012411287.2;Parent=rna-XM_012411287.2
NW_020311373.1	Gnomon	exon	1177761	1177978	.	-	.	ID=exon-XM_012411287.2-3;Dbxref=GeneID:105692224%2CGenbank:XM_012411287.2;Parent=rna-XM_012411287.2
NW_020311373.1	Gnomon	exon	1176740	1177016	.	-	.	ID=exon-XM_012411287.2-4;Dbxref=GeneID:105692224%2CGenbank:XM_012411287.2;Parent=rna-XM_012411287.2
NW_020311373.1	Gnomon	exon	1176324	1176620	.	-	.	ID=exon-XM_012411287.2-5;Dbxref=GeneID:105692224%2CGenbank:XM_012411287.2;Parent=rna-XM_012411287.2
NW_020311373.1	Gnomon	exon	1175920	1176228	.	-	.	ID=exon-XM_012411287.2-6;Dbxref=GeneID:105692224%2CGenbank:XM_012411287.2;Parent=rna-XM_012411287.2
NW_020311373.1	Gnomon	exon	1175503	1175829	.	-	.	ID=exon-XM_012411287.2-7;Dbxref=GeneID:105692224%2CGenbank:XM_012411287.2;Parent=rna-XM_012411287.2
NW_020311373.1	Gnomon	exon	1175154	1175429	.	-	.	ID=exon-XM_012411287.2-8;Dbxref=GeneID:105692224%2CGenbank:XM_012411287.2;Parent=rna-XM_012411287.2
NW_020311373.1	Gnomon	exon	1174851	1175084	.	-	.	ID=exon-XM_012411287.2-9;Dbxref=GeneID:105692224%2CGenbank:XM_012411287.2;Parent=rna-XM_012411287.2
NW_020311373.1	Gnomon	CDS	749600	749678	.	+	0	Name=XP_020711631.1;ID=cds-XP_020711631.1;Dbxref=GeneID:105692206%2CGenbank:XP_020711631.1;Parent=rna-XM_020855972.1
NW_020311373.1	Gnomon	CDS	749784	749821	.	+	0	Name=XP_020711631.1;ID=cds-XP_020711631.1;Dbxref=GeneID:105692206%2CGenbank:XP_020711631.1;Parent=rna-XM_020855972.1
NW_020311373.1	Gnomon	CDS	752878	752945	.	+	0	Name=XP_020711631.1;ID=cds-XP_020711631.1;Dbxref=GeneID:105692206%2CGenbank:XP_020711631.1;Parent=rna-XM_020855972.1
NW_020311373.1	Gnomon	CDS	753041	753333	.	+	0	Name=XP_020711631.1;ID=cds-XP_020711631.1;Dbxref=GeneID:105692206%2CGenbank:XP_020711631.1;Parent=rna-XM_020855972.1
NW_020311373.1	Gnomon	CDS	753617	753948	.	+	0	Name=XP_020711631.1;ID=cds-XP_020711631.1;Dbxref=GeneID:105692206%2CGenbank:XP_020711631.1;Parent=rna-XM_020855972.1
NW_020311373.1	Gnomon	CDS	754044	754406	.	+	0	Name=XP_020711631.1;ID=cds-XP_020711631.1;Dbxref=GeneID:105692206%2CGenbank:XP_020711631.1;Parent=rna-XM_020855972.1
NW_020311373.1	Gnomon	CDS	754503	755049	.	+	0	Name=XP_020711631.1;ID=cds-XP_020711631.1;Dbxref=GeneID:105692206%2CGenbank:XP_020711631.1;Parent=rna-XM_020855972.1
NW_020311373.1	Gnomon	CDS	755128	755225	.	+	0	Name=XP_020711631.1;ID=cds-XP_020711631.1;Dbxref=GeneID:105692206%2CGenbank:XP_020711631.1;Parent=rna-XM_020855972.1
NW_020311373.1	Gnomon	CDS	759505	759616	.	+	0	Name=XP_020711631.1;ID=cds-XP_020711631.1;Dbxref=GeneID:105692206%2CGenbank:XP_020711631.1;Parent=rna-XM_020855972.1
NW_020311373.1	Gnomon	CDS	759699	760027	.	+	0	Name=XP_020711631.1;ID=cds-XP_020711631.1;Dbxref=GeneID:105692206%2CGenbank:XP_020711631.1;Parent=rna-XM_020855972.1
NW_020311373.1	Gnomon	CDS	760107	760318	.	+	0	Name=XP_020711631.1;ID=cds-XP_020711631.1;Dbxref=GeneID:105692206%2CGenbank:XP_020711631.1;Parent=rna-XM_020855972.1
NW_020311373.1	Gnomon	CDS	760646	760655	.	+	0	Name=XP_020711631.1;ID=cds-XP_020711631.1;Dbxref=GeneID:105692206%2CGenbank:XP_020711631.1;Parent=rna-XM_020855972.1
NW_020311373.1	Gnomon	mRNA	1182416	1185621	.	+	.	Name=XM_012411301.2;ID=rna-XM_012411301.2;Dbxref=GeneID:105692232%2CGenbank:XM_012411301.2;Parent=gene-LOC105692232
NW_020311373.1	Gnomon	mRNA	1138296	1141616	.	+	.	Name=XM_012411291.2;ID=rna-XM_012411291.2;Dbxref=GeneID:105692227%2CGenbank:XM_012411291.2;Parent=gene-LOC105692227
NW_020311373.1	Gnomon	exon	529431	531505	.	+	.	ID=exon-XM_025746135.1-12;Dbxref=GeneID:105690113%2CGenbank:XM_025746135.1;Parent=rna-XM_025746135.1
NW_020311373.1	Gnomon	exon	529171	529300	.	+	.	ID=exon-XM_025746135.1-11;Dbxref=GeneID:105690113%2CGenbank:XM_025746135.1;Parent=rna-XM_025746135.1
NW_020311373.1	Gnomon	exon	528664	528979	.	+	.	ID=exon-XM_025746135.1-10;Dbxref=GeneID:105690113%2CGenbank:XM_025746135.1;Parent=rna-XM_025746135.1
NW_020311373.1	Gnomon	exon	541096	541141	.	-	.	ID=exon-XR_002305901.2-3;Dbxref=GeneID:110117226%2CGenbank:XR_002305901.2;Parent=rna-XR_002305901.2
NW_020311373.1	Gnomon	exon	542512	542560	.	-	.	ID=exon-XR_002305901.2-1;Dbxref=GeneID:110117226%2CGenbank:XR_002305901.2;Parent=rna-XR_002305901.2
NW_020311373.1	Gnomon	exon	541347	541447	.	-	.	ID=exon-XR_002305901.2-2;Dbxref=GeneID:110117226%2CGenbank:XR_002305901.2;Parent=rna-XR_002305901.2
NW_020311373.1	Gnomon	CDS	86857	88199	.	-	0	Name=XP_012263112.1;ID=cds-XP_012263112.1;Dbxref=GeneID:105690124%2CGenbank:XP_012263112.1;Parent=rna-XM_012407689.2
NW_020311373.1	Gnomon	CDS	83496	83768	.	-	0	Name=XP_012263112.1;ID=cds-XP_012263112.1;Dbxref=GeneID:105690124%2CGenbank:XP_012263112.1;Parent=rna-XM_012407689.2
NW_020311373.1	Gnomon	CDS	65918	66009	.	-	0	Name=XP_012263112.1;ID=cds-XP_012263112.1;Dbxref=GeneID:105690124%2CGenbank:XP_012263112.1;Parent=rna-XM_012407689.2
NW_020311373.1	Gnomon	CDS	48662	48853	.	-	0	Name=XP_012263112.1;ID=cds-XP_012263112.1;Dbxref=GeneID:105690124%2CGenbank:XP_012263112.1;Parent=rna-XM_012407689.2
NW_020311373.1	Gnomon	CDS	45549	45728	.	-	0	Name=XP_012263112.1;ID=cds-XP_012263112.1;Dbxref=GeneID:105690124%2CGenbank:XP_012263112.1;Parent=rna-XM_012407689.2
NW_020311373.1	Gnomon	CDS	29682	29840	.	-	0	Name=XP_012263112.1;ID=cds-XP_012263112.1;Dbxref=GeneID:105690124%2CGenbank:XP_012263112.1;Parent=rna-XM_012407689.2
NW_020311373.1	Gnomon	CDS	22192	22363	.	-	0	Name=XP_012263112.1;ID=cds-XP_012263112.1;Dbxref=GeneID:105690124%2CGenbank:XP_012263112.1;Parent=rna-XM_012407689.2
NW_020311373.1	Gnomon	CDS	20698	20902	.	-	0	Name=XP_012263112.1;ID=cds-XP_012263112.1;Dbxref=GeneID:105690124%2CGenbank:XP_012263112.1;Parent=rna-XM_012407689.2
NW_020311373.1	Gnomon	CDS	780375	780713	.	+	0	Name=XP_012266672.1;ID=cds-XP_012266672.1;Dbxref=GeneID:105692201%2CGenbank:XP_012266672.1;Parent=rna-XM_012411249.2
NW_020311373.1	Gnomon	CDS	780805	780993	.	+	0	Name=XP_012266672.1;ID=cds-XP_012266672.1;Dbxref=GeneID:105692201%2CGenbank:XP_012266672.1;Parent=rna-XM_012411249.2
NW_020311373.1	Gnomon	CDS	781127	782006	.	+	0	Name=XP_012266672.1;ID=cds-XP_012266672.1;Dbxref=GeneID:105692201%2CGenbank:XP_012266672.1;Parent=rna-XM_012411249.2
NW_020311373.1	Gnomon	CDS	782065	782289	.	+	0	Name=XP_012266672.1;ID=cds-XP_012266672.1;Dbxref=GeneID:105692201%2CGenbank:XP_012266672.1;Parent=rna-XM_012411249.2
NW_020311373.1	Gnomon	CDS	782354	782472	.	+	0	Name=XP_012266672.1;ID=cds-XP_012266672.1;Dbxref=GeneID:105692201%2CGenbank:XP_012266672.1;Parent=rna-XM_012411249.2
NW_020311373.1	Gnomon	CDS	748005	748106	.	-	0	Name=XP_025601918.1;ID=cds-XP_025601918.1;Dbxref=GeneID:105692202%2CGenbank:XP_025601918.1;Parent=rna-XM_025746133.1
NW_020311373.1	Gnomon	CDS	747495	747842	.	-	0	Name=XP_025601918.1;ID=cds-XP_025601918.1;Dbxref=GeneID:105692202%2CGenbank:XP_025601918.1;Parent=rna-XM_025746133.1
NW_020311373.1	Gnomon	CDS	747200	747400	.	-	0	Name=XP_025601918.1;ID=cds-XP_025601918.1;Dbxref=GeneID:105692202%2CGenbank:XP_025601918.1;Parent=rna-XM_025746133.1
NW_020311373.1	Gnomon	CDS	746996	747115	.	-	0	Name=XP_025601918.1;ID=cds-XP_025601918.1;Dbxref=GeneID:105692202%2CGenbank:XP_025601918.1;Parent=rna-XM_025746133.1
NW_020311373.1	Gnomon	CDS	746581	746910	.	-	0	Name=XP_025601918.1;ID=cds-XP_025601918.1;Dbxref=GeneID:105692202%2CGenbank:XP_025601918.1;Parent=rna-XM_025746133.1
NW_020311373.1	Gnomon	CDS	746353	746500	.	-	0	Name=XP_025601918.1;ID=cds-XP_025601918.1;Dbxref=GeneID:105692202%2CGenbank:XP_025601918.1;Parent=rna-XM_025746133.1
NW_020311373.1	Gnomon	CDS	746025	746266	.	-	0	Name=XP_025601918.1;ID=cds-XP_025601918.1;Dbxref=GeneID:105692202%2CGenbank:XP_025601918.1;Parent=rna-XM_025746133.1
NW_020311373.1	Gnomon	CDS	745713	745910	.	-	0	Name=XP_025601918.1;ID=cds-XP_025601918.1;Dbxref=GeneID:105692202%2CGenbank:XP_025601918.1;Parent=rna-XM_025746133.1
NW_020311373.1	Gnomon	CDS	702184	702335	.	-	0	Name=XP_025601918.1;ID=cds-XP_025601918.1;Dbxref=GeneID:105692202%2CGenbank:XP_025601918.1;Parent=rna-XM_025746133.1
NW_020311373.1	Gnomon	CDS	548103	548322	.	-	0	Name=XP_025601918.1;ID=cds-XP_025601918.1;Dbxref=GeneID:105692202%2CGenbank:XP_025601918.1;Parent=rna-XM_025746133.1
NW_020311373.1	Gnomon	CDS	547633	547943	.	-	0	Name=XP_025601918.1;ID=cds-XP_025601918.1;Dbxref=GeneID:105692202%2CGenbank:XP_025601918.1;Parent=rna-XM_025746133.1
NW_020311373.1	Gnomon	CDS	547355	547529	.	-	0	Name=XP_025601918.1;ID=cds-XP_025601918.1;Dbxref=GeneID:105692202%2CGenbank:XP_025601918.1;Parent=rna-XM_025746133.1
NW_020311373.1	Gnomon	CDS	547102	547267	.	-	0	Name=XP_025601918.1;ID=cds-XP_025601918.1;Dbxref=GeneID:105692202%2CGenbank:XP_025601918.1;Parent=rna-XM_025746133.1
NW_020311373.1	Gnomon	CDS	546864	547021	.	-	0	Name=XP_025601918.1;ID=cds-XP_025601918.1;Dbxref=GeneID:105692202%2CGenbank:XP_025601918.1;Parent=rna-XM_025746133.1
NW_020311373.1	Gnomon	CDS	546636	546776	.	-	0	Name=XP_025601918.1;ID=cds-XP_025601918.1;Dbxref=GeneID:105692202%2CGenbank:XP_025601918.1;Parent=rna-XM_025746133.1
NW_020311373.1	Gnomon	exon	753041	753333	.	+	.	ID=exon-XM_020855968.1-4;Dbxref=GeneID:105692206%2CGenbank:XM_020855968.1;Parent=rna-XM_020855968.1
NW_020311373.1	Gnomon	exon	753617	753948	.	+	.	ID=exon-XM_020855968.1-5;Dbxref=GeneID:105692206%2CGenbank:XM_020855968.1;Parent=rna-XM_020855968.1
NW_020311373.1	Gnomon	exon	754044	754406	.	+	.	ID=exon-XM_020855968.1-6;Dbxref=GeneID:105692206%2CGenbank:XM_020855968.1;Parent=rna-XM_020855968.1
NW_020311373.1	Gnomon	exon	754503	755049	.	+	.	ID=exon-XM_020855968.1-7;Dbxref=GeneID:105692206%2CGenbank:XM_020855968.1;Parent=rna-XM_020855968.1
NW_020311373.1	Gnomon	exon	750584	751083	.	+	.	ID=exon-XM_020855968.1-1;Dbxref=GeneID:105692206%2CGenbank:XM_020855968.1;Parent=rna-XM_020855968.1
NW_020311373.1	Gnomon	exon	751804	752409	.	+	.	ID=exon-XM_020855968.1-2;Dbxref=GeneID:105692206%2CGenbank:XM_020855968.1;Parent=rna-XM_020855968.1
NW_020311373.1	Gnomon	exon	752878	752945	.	+	.	ID=exon-XM_020855968.1-3;Dbxref=GeneID:105692206%2CGenbank:XM_020855968.1;Parent=rna-XM_020855968.1
NW_020311373.1	Gnomon	exon	755128	755225	.	+	.	ID=exon-XM_020855968.1-8;Dbxref=GeneID:105692206%2CGenbank:XM_020855968.1;Parent=rna-XM_020855968.1
NW_020311373.1	Gnomon	exon	759505	759616	.	+	.	ID=exon-XM_020855968.1-9;Dbxref=GeneID:105692206%2CGenbank:XM_020855968.1;Parent=rna-XM_020855968.1
NW_020311373.1	Gnomon	exon	1174529	1174775	.	-	.	ID=exon-XM_012411286.2-10;Dbxref=GeneID:105692224%2CGenbank:XM_012411286.2;Parent=rna-XM_012411286.2
NW_020311373.1	Gnomon	CDS	1211633	1211812	.	+	0	Name=XP_012266698.1;ID=cds-XP_012266698.1;Dbxref=GeneID:105692216%2CGenbank:XP_012266698.1;Parent=rna-XM_012411275.3
NW_020311373.1	Gnomon	CDS	1212011	1212442	.	+	0	Name=XP_012266698.1;ID=cds-XP_012266698.1;Dbxref=GeneID:105692216%2CGenbank:XP_012266698.1;Parent=rna-XM_012411275.3
NW_020311373.1	Gnomon	CDS	1212522	1212627	.	+	0	Name=XP_012266698.1;ID=cds-XP_012266698.1;Dbxref=GeneID:105692216%2CGenbank:XP_012266698.1;Parent=rna-XM_012411275.3
NW_020311373.1	Gnomon	CDS	1213458	1213891	.	+	0	Name=XP_012266698.1;ID=cds-XP_012266698.1;Dbxref=GeneID:105692216%2CGenbank:XP_012266698.1;Parent=rna-XM_012411275.3
NW_020311373.1	Gnomon	CDS	1166992	1167216	.	+	0	Name=XP_012266708.1;ID=cds-XP_012266708.1;Dbxref=GeneID:105692223%2CGenbank:XP_012266708.1;Parent=rna-XM_012411285.2
NW_020311373.1	Gnomon	CDS	1167502	1167793	.	+	0	Name=XP_012266708.1;ID=cds-XP_012266708.1;Dbxref=GeneID:105692223%2CGenbank:XP_012266708.1;Parent=rna-XM_012411285.2
NW_020311373.1	Gnomon	CDS	1167902	1168308	.	+	0	Name=XP_012266708.1;ID=cds-XP_012266708.1;Dbxref=GeneID:105692223%2CGenbank:XP_012266708.1;Parent=rna-XM_012411285.2
NW_020311373.1	Gnomon	CDS	1168380	1169151	.	+	0	Name=XP_012266708.1;ID=cds-XP_012266708.1;Dbxref=GeneID:105692223%2CGenbank:XP_012266708.1;Parent=rna-XM_012411285.2
NW_020311373.1	Gnomon	CDS	1169213	1169418	.	+	0	Name=XP_012266708.1;ID=cds-XP_012266708.1;Dbxref=GeneID:105692223%2CGenbank:XP_012266708.1;Parent=rna-XM_012411285.2
NW_020311373.1	Gnomon	CDS	1169570	1169891	.	+	0	Name=XP_012266708.1;ID=cds-XP_012266708.1;Dbxref=GeneID:105692223%2CGenbank:XP_012266708.1;Parent=rna-XM_012411285.2
NW_020311373.1	Gnomon	CDS	1169981	1170203	.	+	0	Name=XP_012266708.1;ID=cds-XP_012266708.1;Dbxref=GeneID:105692223%2CGenbank:XP_012266708.1;Parent=rna-XM_012411285.2
NW_020311373.1	Gnomon	CDS	1170278	1170470	.	+	0	Name=XP_012266708.1;ID=cds-XP_012266708.1;Dbxref=GeneID:105692223%2CGenbank:XP_012266708.1;Parent=rna-XM_012411285.2
NW_020311373.1	Gnomon	CDS	1170555	1170984	.	+	0	Name=XP_012266708.1;ID=cds-XP_012266708.1;Dbxref=GeneID:105692223%2CGenbank:XP_012266708.1;Parent=rna-XM_012411285.2
NW_020311373.1	Gnomon	CDS	1171098	1171362	.	+	0	Name=XP_012266708.1;ID=cds-XP_012266708.1;Dbxref=GeneID:105692223%2CGenbank:XP_012266708.1;Parent=rna-XM_012411285.2
NW_020311373.1	Gnomon	CDS	1171440	1171660	.	+	0	Name=XP_012266708.1;ID=cds-XP_012266708.1;Dbxref=GeneID:105692223%2CGenbank:XP_012266708.1;Parent=rna-XM_012411285.2
NW_020311373.1	Gnomon	CDS	1171750	1171946	.	+	0	Name=XP_012266708.1;ID=cds-XP_012266708.1;Dbxref=GeneID:105692223%2CGenbank:XP_012266708.1;Parent=rna-XM_012411285.2
NW_020311373.1	Gnomon	CDS	1172036	1172095	.	+	0	Name=XP_012266708.1;ID=cds-XP_012266708.1;Dbxref=GeneID:105692223%2CGenbank:XP_012266708.1;Parent=rna-XM_012411285.2
NW_020311373.1	Gnomon	CDS	953972	954095	.	+	0	Name=XP_025601921.1;ID=cds-XP_025601921.1;Dbxref=GeneID:105692194%2CGenbank:XP_025601921.1;Parent=rna-XM_025746136.1
NW_020311373.1	Gnomon	CDS	954601	956108	.	+	0	Name=XP_025601921.1;ID=cds-XP_025601921.1;Dbxref=GeneID:105692194%2CGenbank:XP_025601921.1;Parent=rna-XM_025746136.1
NW_020311373.1	Gnomon	mRNA	246028	249627	.	+	.	Name=XM_012407615.3;ID=rna-XM_012407615.3;Dbxref=GeneID:105690089%2CGenbank:XM_012407615.3;Parent=gene-LOC105690089
NW_020311373.1	Gnomon	mRNA	250328	253953	.	+	.	Name=XM_012407614.3;ID=rna-XM_012407614.3;Dbxref=GeneID:105690088%2CGenbank:XM_012407614.3;Parent=gene-LOC105690088
NW_020311373.1	Gnomon	CDS	326200	326224	.	-	0	Name=XP_020710377.1;ID=cds-XP_020710377.1;Dbxref=GeneID:105690049%2CGenbank:XP_020710377.1;Parent=rna-XM_020854718.2
NW_020311373.1	Gnomon	CDS	231666	231905	.	-	0	Name=XP_020710377.1;ID=cds-XP_020710377.1;Dbxref=GeneID:105690049%2CGenbank:XP_020710377.1;Parent=rna-XM_020854718.2
NW_020311373.1	Gnomon	CDS	229474	229687	.	-	0	Name=XP_020710377.1;ID=cds-XP_020710377.1;Dbxref=GeneID:105690049%2CGenbank:XP_020710377.1;Parent=rna-XM_020854718.2
NW_020311373.1	Gnomon	CDS	229176	229289	.	-	0	Name=XP_020710377.1;ID=cds-XP_020710377.1;Dbxref=GeneID:105690049%2CGenbank:XP_020710377.1;Parent=rna-XM_020854718.2
NW_020311373.1	Gnomon	CDS	224961	225095	.	-	0	Name=XP_020710377.1;ID=cds-XP_020710377.1;Dbxref=GeneID:105690049%2CGenbank:XP_020710377.1;Parent=rna-XM_020854718.2
NW_020311373.1	Gnomon	CDS	222952	223014	.	-	0	Name=XP_020710377.1;ID=cds-XP_020710377.1;Dbxref=GeneID:105690049%2CGenbank:XP_020710377.1;Parent=rna-XM_020854718.2
NW_020311373.1	Gnomon	CDS	219665	219914	.	-	0	Name=XP_020710377.1;ID=cds-XP_020710377.1;Dbxref=GeneID:105690049%2CGenbank:XP_020710377.1;Parent=rna-XM_020854718.2
NW_020311373.1	Gnomon	CDS	218340	218597	.	-	0	Name=XP_020710377.1;ID=cds-XP_020710377.1;Dbxref=GeneID:105690049%2CGenbank:XP_020710377.1;Parent=rna-XM_020854718.2
NW_020311373.1	Gnomon	CDS	218080	218249	.	-	0	Name=XP_020710377.1;ID=cds-XP_020710377.1;Dbxref=GeneID:105690049%2CGenbank:XP_020710377.1;Parent=rna-XM_020854718.2
NW_020311373.1	Gnomon	CDS	217675	217920	.	-	0	Name=XP_020710377.1;ID=cds-XP_020710377.1;Dbxref=GeneID:105690049%2CGenbank:XP_020710377.1;Parent=rna-XM_020854718.2
NW_020311373.1	Gnomon	CDS	217082	217311	.	-	0	Name=XP_020710377.1;ID=cds-XP_020710377.1;Dbxref=GeneID:105690049%2CGenbank:XP_020710377.1;Parent=rna-XM_020854718.2
NW_020311373.1	Gnomon	CDS	216664	216756	.	-	0	Name=XP_020710377.1;ID=cds-XP_020710377.1;Dbxref=GeneID:105690049%2CGenbank:XP_020710377.1;Parent=rna-XM_020854718.2
NW_020311373.1	Gnomon	CDS	216431	216531	.	-	0	Name=XP_020710377.1;ID=cds-XP_020710377.1;Dbxref=GeneID:105690049%2CGenbank:XP_020710377.1;Parent=rna-XM_020854718.2
NW_020311373.1	Gnomon	exon	759699	760027	.	+	.	ID=exon-XM_020855968.1-10;Dbxref=GeneID:105692206%2CGenbank:XM_020855968.1;Parent=rna-XM_020855968.1
NW_020311373.1	Gnomon	exon	760687	761723	.	+	.	ID=exon-XM_020855968.1-12;Dbxref=GeneID:105692206%2CGenbank:XM_020855968.1;Parent=rna-XM_020855968.1
NW_020311373.1	Gnomon	exon	760107	760318	.	+	.	ID=exon-XM_020855968.1-11;Dbxref=GeneID:105692206%2CGenbank:XM_020855968.1;Parent=rna-XM_020855968.1
NW_020311373.1	Gnomon	exon	1148526	1150828	.	+	.	ID=exon-XM_012411270.2-1;Dbxref=GeneID:105692213%2CGenbank:XM_012411270.2;Parent=rna-XM_012411270.2
NW_020311373.1	Gnomon	exon	1159088	1159314	.	+	.	ID=exon-XM_012411270.2-2;Dbxref=GeneID:105692213%2CGenbank:XM_012411270.2;Parent=rna-XM_012411270.2
NW_020311373.1	Gnomon	exon	1159428	1159603	.	+	.	ID=exon-XM_012411270.2-3;Dbxref=GeneID:105692213%2CGenbank:XM_012411270.2;Parent=rna-XM_012411270.2
NW_020311373.1	Gnomon	exon	1159955	1160138	.	+	.	ID=exon-XM_012411270.2-4;Dbxref=GeneID:105692213%2CGenbank:XM_012411270.2;Parent=rna-XM_012411270.2
NW_020311373.1	Gnomon	exon	1160223	1160305	.	+	.	ID=exon-XM_012411270.2-5;Dbxref=GeneID:105692213%2CGenbank:XM_012411270.2;Parent=rna-XM_012411270.2
NW_020311373.1	Gnomon	exon	1160779	1164804	.	+	.	ID=exon-XM_012411270.2-6;Dbxref=GeneID:105692213%2CGenbank:XM_012411270.2;Parent=rna-XM_012411270.2
NW_020311373.1	Gnomon	mRNA	773276	776291	.	+	.	Name=XM_012411246.2;ID=rna-XM_012411246.2;Dbxref=GeneID:105692200%2CGenbank:XM_012411246.2;Parent=gene-LOC105692200
NW_020311373.1	Gnomon	exon	953695	954095	.	+	.	ID=exon-XM_025746136.1-1;Dbxref=GeneID:105692194%2CGenbank:XM_025746136.1;Parent=rna-XM_025746136.1
NW_020311373.1	Gnomon	exon	954601	956205	.	+	.	ID=exon-XM_025746136.1-2;Dbxref=GeneID:105692194%2CGenbank:XM_025746136.1;Parent=rna-XM_025746136.1
NW_020311373.1	Gnomon	CDS	419062	419134	.	-	0	Name=XP_012262967.1;ID=cds-XP_012262967.1;Dbxref=GeneID:105690048%2CGenbank:XP_012262967.1;Parent=rna-XM_012407544.1
NW_020311373.1	Gnomon	CDS	405074	405310	.	-	0	Name=XP_012262967.1;ID=cds-XP_012262967.1;Dbxref=GeneID:105690048%2CGenbank:XP_012262967.1;Parent=rna-XM_012407544.1
NW_020311373.1	Gnomon	CDS	387547	387767	.	-	0	Name=XP_012262967.1;ID=cds-XP_012262967.1;Dbxref=GeneID:105690048%2CGenbank:XP_012262967.1;Parent=rna-XM_012407544.1
NW_020311373.1	Gnomon	CDS	387143	387390	.	-	0	Name=XP_012262967.1;ID=cds-XP_012262967.1;Dbxref=GeneID:105690048%2CGenbank:XP_012262967.1;Parent=rna-XM_012407544.1
NW_020311373.1	Gnomon	CDS	386613	386860	.	-	0	Name=XP_012262967.1;ID=cds-XP_012262967.1;Dbxref=GeneID:105690048%2CGenbank:XP_012262967.1;Parent=rna-XM_012407544.1
NW_020311373.1	Gnomon	CDS	386078	386362	.	-	0	Name=XP_012262967.1;ID=cds-XP_012262967.1;Dbxref=GeneID:105690048%2CGenbank:XP_012262967.1;Parent=rna-XM_012407544.1
NW_020311373.1	Gnomon	CDS	366831	367051	.	-	0	Name=XP_012262967.1;ID=cds-XP_012262967.1;Dbxref=GeneID:105690048%2CGenbank:XP_012262967.1;Parent=rna-XM_012407544.1
NW_020311373.1	Gnomon	exon	1132972	1133109	.	+	.	ID=exon-XM_012411261.2-10;Dbxref=GeneID:105692207%2CGenbank:XM_012411261.2;Parent=rna-XM_012411261.2
NW_020311373.1	Gnomon	exon	1133229	1133557	.	+	.	ID=exon-XM_012411261.2-11;Dbxref=GeneID:105692207%2CGenbank:XM_012411261.2;Parent=rna-XM_012411261.2
NW_020311373.1	Gnomon	CDS	466852	468399	.	+	0	Name=XP_025601920.1;ID=cds-XP_025601920.1;Dbxref=GeneID:105690113%2CGenbank:XP_025601920.1;Parent=rna-XM_025746135.1
NW_020311373.1	Gnomon	CDS	496480	496536	.	+	0	Name=XP_025601920.1;ID=cds-XP_025601920.1;Dbxref=GeneID:105690113%2CGenbank:XP_025601920.1;Parent=rna-XM_025746135.1
NW_020311373.1	Gnomon	CDS	519014	519187	.	+	0	Name=XP_025601920.1;ID=cds-XP_025601920.1;Dbxref=GeneID:105690113%2CGenbank:XP_025601920.1;Parent=rna-XM_025746135.1
NW_020311373.1	Gnomon	CDS	527128	527284	.	+	0	Name=XP_025601920.1;ID=cds-XP_025601920.1;Dbxref=GeneID:105690113%2CGenbank:XP_025601920.1;Parent=rna-XM_025746135.1
NW_020311373.1	Gnomon	CDS	527394	527610	.	+	0	Name=XP_025601920.1;ID=cds-XP_025601920.1;Dbxref=GeneID:105690113%2CGenbank:XP_025601920.1;Parent=rna-XM_025746135.1
NW_020311373.1	Gnomon	CDS	527948	528046	.	+	0	Name=XP_025601920.1;ID=cds-XP_025601920.1;Dbxref=GeneID:105690113%2CGenbank:XP_025601920.1;Parent=rna-XM_025746135.1
NW_020311373.1	Gnomon	CDS	528136	528294	.	+	0	Name=XP_025601920.1;ID=cds-XP_025601920.1;Dbxref=GeneID:105690113%2CGenbank:XP_025601920.1;Parent=rna-XM_025746135.1
NW_020311373.1	Gnomon	CDS	528445	528583	.	+	0	Name=XP_025601920.1;ID=cds-XP_025601920.1;Dbxref=GeneID:105690113%2CGenbank:XP_025601920.1;Parent=rna-XM_025746135.1
NW_020311373.1	Gnomon	CDS	528664	528979	.	+	0	Name=XP_025601920.1;ID=cds-XP_025601920.1;Dbxref=GeneID:105690113%2CGenbank:XP_025601920.1;Parent=rna-XM_025746135.1
NW_020311373.1	Gnomon	CDS	529171	529300	.	+	0	Name=XP_025601920.1;ID=cds-XP_025601920.1;Dbxref=GeneID:105690113%2CGenbank:XP_025601920.1;Parent=rna-XM_025746135.1
NW_020311373.1	Gnomon	CDS	529431	529893	.	+	0	Name=XP_025601920.1;ID=cds-XP_025601920.1;Dbxref=GeneID:105690113%2CGenbank:XP_025601920.1;Parent=rna-XM_025746135.1
NW_020311373.1	Gnomon	CDS	1181795	1181946	.	-	0	Name=XP_012266720.1;ID=cds-XP_012266720.1;Dbxref=GeneID:105692231%2CGenbank:XP_012266720.1;Parent=rna-XM_012411297.2
NW_020311373.1	Gnomon	CDS	1181395	1181722	.	-	0	Name=XP_012266720.1;ID=cds-XP_012266720.1;Dbxref=GeneID:105692231%2CGenbank:XP_012266720.1;Parent=rna-XM_012411297.2
NW_020311373.1	Gnomon	CDS	1180641	1181299	.	-	0	Name=XP_012266720.1;ID=cds-XP_012266720.1;Dbxref=GeneID:105692231%2CGenbank:XP_012266720.1;Parent=rna-XM_012411297.2
NW_020311373.1	Gnomon	CDS	1180000	1180572	.	-	0	Name=XP_012266720.1;ID=cds-XP_012266720.1;Dbxref=GeneID:105692231%2CGenbank:XP_012266720.1;Parent=rna-XM_012411297.2
NW_020311373.1	Gnomon	CDS	1179685	1179922	.	-	0	Name=XP_012266720.1;ID=cds-XP_012266720.1;Dbxref=GeneID:105692231%2CGenbank:XP_012266720.1;Parent=rna-XM_012411297.2
NW_020311373.1	Gnomon	CDS	1179327	1179605	.	-	0	Name=XP_012266720.1;ID=cds-XP_012266720.1;Dbxref=GeneID:105692231%2CGenbank:XP_012266720.1;Parent=rna-XM_012411297.2
NW_020311373.1	Gnomon	exon	1439854	1440300	.	-	.	ID=exon-XM_012395872.2-4;Dbxref=GeneID:105683339%2CGenbank:XM_012395872.2;Parent=rna-XM_012395872.2
NW_020311373.1	Gnomon	exon	1440386	1440849	.	-	.	ID=exon-XM_012395872.2-3;Dbxref=GeneID:105683339%2CGenbank:XM_012395872.2;Parent=rna-XM_012395872.2
NW_020311373.1	Gnomon	exon	1439081	1439420	.	-	.	ID=exon-XM_012395872.2-6;Dbxref=GeneID:105683339%2CGenbank:XM_012395872.2;Parent=rna-XM_012395872.2
NW_020311373.1	Gnomon	exon	1439522	1439777	.	-	.	ID=exon-XM_012395872.2-5;Dbxref=GeneID:105683339%2CGenbank:XM_012395872.2;Parent=rna-XM_012395872.2
NW_020311373.1	Gnomon	exon	1438702	1438905	.	-	.	ID=exon-XM_012395872.2-7;Dbxref=GeneID:105683339%2CGenbank:XM_012395872.2;Parent=rna-XM_012395872.2
NW_020311373.1	Gnomon	exon	1440941	1441131	.	-	.	ID=exon-XM_012395872.2-2;Dbxref=GeneID:105683339%2CGenbank:XM_012395872.2;Parent=rna-XM_012395872.2
NW_020311373.1	Gnomon	exon	1442047	1442226	.	-	.	ID=exon-XM_012395872.2-1;Dbxref=GeneID:105683339%2CGenbank:XM_012395872.2;Parent=rna-XM_012395872.2
NW_020311373.1	Gnomon	exon	779410	780248	.	-	.	ID=exon-XM_020855973.1-1;Dbxref=GeneID:105692193%2CGenbank:XM_020855973.1;Parent=rna-XM_020855973.1
NW_020311373.1	Gnomon	exon	777295	778381	.	-	.	ID=exon-XM_020855973.1-5;Dbxref=GeneID:105692193%2CGenbank:XM_020855973.1;Parent=rna-XM_020855973.1
NW_020311373.1	Gnomon	exon	778465	778639	.	-	.	ID=exon-XM_020855973.1-4;Dbxref=GeneID:105692193%2CGenbank:XM_020855973.1;Parent=rna-XM_020855973.1
NW_020311373.1	Gnomon	exon	778720	779021	.	-	.	ID=exon-XM_020855973.1-3;Dbxref=GeneID:105692193%2CGenbank:XM_020855973.1;Parent=rna-XM_020855973.1
NW_020311373.1	Gnomon	exon	779096	779280	.	-	.	ID=exon-XM_020855973.1-2;Dbxref=GeneID:105692193%2CGenbank:XM_020855973.1;Parent=rna-XM_020855973.1
NW_020311373.1	Gnomon	exon	776666	776791	.	-	.	ID=exon-XM_020855973.1-7;Dbxref=GeneID:105692193%2CGenbank:XM_020855973.1;Parent=rna-XM_020855973.1
NW_020311373.1	Gnomon	exon	776911	777212	.	-	.	ID=exon-XM_020855973.1-6;Dbxref=GeneID:105692193%2CGenbank:XM_020855973.1;Parent=rna-XM_020855973.1
NW_020311373.1	Gnomon	mRNA	1236219	1255023	.	-	.	Name=XM_012411245.1;ID=rna-XM_012411245.1;Dbxref=GeneID:105692199%2CGenbank:XM_012411245.1;Parent=gene-LOC105692199
NW_020311373.1	Gnomon	exon	1135246	1135485	.	-	.	ID=exon-XM_012411269.2-1;Dbxref=GeneID:105692212%2CGenbank:XM_012411269.2;Parent=rna-XM_012411269.2
NW_020311373.1	Gnomon	exon	1134214	1134578	.	-	.	ID=exon-XM_012411269.2-4;Dbxref=GeneID:105692212%2CGenbank:XM_012411269.2;Parent=rna-XM_012411269.2
NW_020311373.1	Gnomon	exon	1133878	1134114	.	-	.	ID=exon-XM_012411269.2-5;Dbxref=GeneID:105692212%2CGenbank:XM_012411269.2;Parent=rna-XM_012411269.2
NW_020311373.1	Gnomon	exon	1134881	1134996	.	-	.	ID=exon-XM_012411269.2-2;Dbxref=GeneID:105692212%2CGenbank:XM_012411269.2;Parent=rna-XM_012411269.2
NW_020311373.1	Gnomon	exon	1134654	1134777	.	-	.	ID=exon-XM_012411269.2-3;Dbxref=GeneID:105692212%2CGenbank:XM_012411269.2;Parent=rna-XM_012411269.2
NW_020311373.1	Gnomon	exon	1133580	1133791	.	-	.	ID=exon-XM_012411269.2-6;Dbxref=GeneID:105692212%2CGenbank:XM_012411269.2;Parent=rna-XM_012411269.2
NW_020311373.1	Gnomon	exon	1133351	1133438	.	-	.	ID=exon-XM_012411269.2-7;Dbxref=GeneID:105692212%2CGenbank:XM_012411269.2;Parent=rna-XM_012411269.2
NW_020311373.1	Gnomon	mRNA	751647	761723	.	+	.	Name=XM_012411258.2;ID=rna-XM_012411258.2;Dbxref=GeneID:105692206%2CGenbank:XM_012411258.2;Parent=gene-LOC105692206
NW_020311373.1	Gnomon	exon	1213458	1215678	.	+	.	ID=exon-XM_012411275.3-4;Dbxref=GeneID:105692216%2CGenbank:XM_012411275.3;Parent=rna-XM_012411275.3
NW_020311373.1	Gnomon	exon	1212522	1212627	.	+	.	ID=exon-XM_012411275.3-3;Dbxref=GeneID:105692216%2CGenbank:XM_012411275.3;Parent=rna-XM_012411275.3
NW_020311373.1	Gnomon	exon	1212011	1212442	.	+	.	ID=exon-XM_012411275.3-2;Dbxref=GeneID:105692216%2CGenbank:XM_012411275.3;Parent=rna-XM_012411275.3
NW_020311373.1	Gnomon	exon	1211394	1211812	.	+	.	ID=exon-XM_012411275.3-1;Dbxref=GeneID:105692216%2CGenbank:XM_012411275.3;Parent=rna-XM_012411275.3
NW_020311373.1	Gnomon	CDS	326200	326224	.	-	0	Name=XP_020710378.1;ID=cds-XP_020710378.1;Dbxref=GeneID:105690049%2CGenbank:XP_020710378.1;Parent=rna-XM_020854719.2
NW_020311373.1	Gnomon	CDS	231666	231905	.	-	0	Name=XP_020710378.1;ID=cds-XP_020710378.1;Dbxref=GeneID:105690049%2CGenbank:XP_020710378.1;Parent=rna-XM_020854719.2
NW_020311373.1	Gnomon	CDS	229474	229687	.	-	0	Name=XP_020710378.1;ID=cds-XP_020710378.1;Dbxref=GeneID:105690049%2CGenbank:XP_020710378.1;Parent=rna-XM_020854719.2
NW_020311373.1	Gnomon	CDS	229176	229289	.	-	0	Name=XP_020710378.1;ID=cds-XP_020710378.1;Dbxref=GeneID:105690049%2CGenbank:XP_020710378.1;Parent=rna-XM_020854719.2
NW_020311373.1	Gnomon	CDS	224961	225095	.	-	0	Name=XP_020710378.1;ID=cds-XP_020710378.1;Dbxref=GeneID:105690049%2CGenbank:XP_020710378.1;Parent=rna-XM_020854719.2
NW_020311373.1	Gnomon	CDS	222952	223014	.	-	0	Name=XP_020710378.1;ID=cds-XP_020710378.1;Dbxref=GeneID:105690049%2CGenbank:XP_020710378.1;Parent=rna-XM_020854719.2
NW_020311373.1	Gnomon	CDS	219665	219914	.	-	0	Name=XP_020710378.1;ID=cds-XP_020710378.1;Dbxref=GeneID:105690049%2CGenbank:XP_020710378.1;Parent=rna-XM_020854719.2
NW_020311373.1	Gnomon	CDS	218340	218597	.	-	0	Name=XP_020710378.1;ID=cds-XP_020710378.1;Dbxref=GeneID:105690049%2CGenbank:XP_020710378.1;Parent=rna-XM_020854719.2
NW_020311373.1	Gnomon	CDS	218080	218249	.	-	0	Name=XP_020710378.1;ID=cds-XP_020710378.1;Dbxref=GeneID:105690049%2CGenbank:XP_020710378.1;Parent=rna-XM_020854719.2
NW_020311373.1	Gnomon	CDS	217675	217920	.	-	0	Name=XP_020710378.1;ID=cds-XP_020710378.1;Dbxref=GeneID:105690049%2CGenbank:XP_020710378.1;Parent=rna-XM_020854719.2
NW_020311373.1	Gnomon	CDS	217082	217311	.	-	0	Name=XP_020710378.1;ID=cds-XP_020710378.1;Dbxref=GeneID:105690049%2CGenbank:XP_020710378.1;Parent=rna-XM_020854719.2
NW_020311373.1	Gnomon	CDS	216664	216756	.	-	0	Name=XP_020710378.1;ID=cds-XP_020710378.1;Dbxref=GeneID:105690049%2CGenbank:XP_020710378.1;Parent=rna-XM_020854719.2
NW_020311373.1	Gnomon	CDS	216431	216531	.	-	0	Name=XP_020710378.1;ID=cds-XP_020710378.1;Dbxref=GeneID:105690049%2CGenbank:XP_020710378.1;Parent=rna-XM_020854719.2
NW_020311373.1	Gnomon	exon	769168	769191	.	-	.	ID=exon-XM_012411252.2-7;Dbxref=GeneID:105692204%2CGenbank:XM_012411252.2;Parent=rna-XM_012411252.2
NW_020311373.1	Gnomon	exon	769371	769671	.	-	.	ID=exon-XM_012411252.2-6;Dbxref=GeneID:105692204%2CGenbank:XM_012411252.2;Parent=rna-XM_012411252.2
NW_020311373.1	Gnomon	exon	769781	770917	.	-	.	ID=exon-XM_012411252.2-5;Dbxref=GeneID:105692204%2CGenbank:XM_012411252.2;Parent=rna-XM_012411252.2
NW_020311373.1	Gnomon	exon	771007	771345	.	-	.	ID=exon-XM_012411252.2-4;Dbxref=GeneID:105692204%2CGenbank:XM_012411252.2;Parent=rna-XM_012411252.2
NW_020311373.1	Gnomon	exon	767798	768439	.	-	.	ID=exon-XM_012411252.2-9;Dbxref=GeneID:105692204%2CGenbank:XM_012411252.2;Parent=rna-XM_012411252.2
NW_020311373.1	Gnomon	exon	768513	768919	.	-	.	ID=exon-XM_012411252.2-8;Dbxref=GeneID:105692204%2CGenbank:XM_012411252.2;Parent=rna-XM_012411252.2
NW_020311373.1	Gnomon	exon	771443	771603	.	-	.	ID=exon-XM_012411252.2-3;Dbxref=GeneID:105692204%2CGenbank:XM_012411252.2;Parent=rna-XM_012411252.2
NW_020311373.1	Gnomon	exon	771683	772012	.	-	.	ID=exon-XM_012411252.2-2;Dbxref=GeneID:105692204%2CGenbank:XM_012411252.2;Parent=rna-XM_012411252.2
NW_020311373.1	Gnomon	exon	773051	773183	.	-	.	ID=exon-XM_012411252.2-1;Dbxref=GeneID:105692204%2CGenbank:XM_012411252.2;Parent=rna-XM_012411252.2
NW_020311373.1	Gnomon	exon	1384070	1384480	.	+	.	ID=exon-XM_012395877.2-8;Dbxref=GeneID:105683342%2CGenbank:XM_012395877.2;Parent=rna-XM_012395877.2
NW_020311373.1	Gnomon	exon	1383915	1383954	.	+	.	ID=exon-XM_012395877.2-7;Dbxref=GeneID:105683342%2CGenbank:XM_012395877.2;Parent=rna-XM_012395877.2
NW_020311373.1	Gnomon	exon	1383404	1383616	.	+	.	ID=exon-XM_012395877.2-6;Dbxref=GeneID:105683342%2CGenbank:XM_012395877.2;Parent=rna-XM_012395877.2
NW_020311373.1	Gnomon	exon	1376735	1376923	.	+	.	ID=exon-XM_012395877.2-5;Dbxref=GeneID:105683342%2CGenbank:XM_012395877.2;Parent=rna-XM_012395877.2
NW_020311373.1	Gnomon	exon	1376475	1376597	.	+	.	ID=exon-XM_012395877.2-4;Dbxref=GeneID:105683342%2CGenbank:XM_012395877.2;Parent=rna-XM_012395877.2
NW_020311373.1	Gnomon	exon	1375625	1375769	.	+	.	ID=exon-XM_012395877.2-3;Dbxref=GeneID:105683342%2CGenbank:XM_012395877.2;Parent=rna-XM_012395877.2
NW_020311373.1	Gnomon	exon	1371305	1371528	.	+	.	ID=exon-XM_012395877.2-2;Dbxref=GeneID:105683342%2CGenbank:XM_012395877.2;Parent=rna-XM_012395877.2
NW_020311373.1	Gnomon	exon	1342101	1342919	.	+	.	ID=exon-XM_012395877.2-1;Dbxref=GeneID:105683342%2CGenbank:XM_012395877.2;Parent=rna-XM_012395877.2
NW_020311373.1	Gnomon	mRNA	773274	776291	.	+	.	Name=XM_012411248.2;ID=rna-XM_012411248.2;Dbxref=GeneID:105692200%2CGenbank:XM_012411248.2;Parent=gene-LOC105692200
NW_020311373.1	Gnomon	exon	1138296	1138558	.	+	.	ID=exon-XM_012411291.2-1;Dbxref=GeneID:105692227%2CGenbank:XM_012411291.2;Parent=rna-XM_012411291.2
NW_020311373.1	Gnomon	exon	1138663	1138790	.	+	.	ID=exon-XM_012411291.2-2;Dbxref=GeneID:105692227%2CGenbank:XM_012411291.2;Parent=rna-XM_012411291.2
NW_020311373.1	Gnomon	exon	1138908	1139273	.	+	.	ID=exon-XM_012411291.2-3;Dbxref=GeneID:105692227%2CGenbank:XM_012411291.2;Parent=rna-XM_012411291.2
NW_020311373.1	Gnomon	exon	1139334	1139424	.	+	.	ID=exon-XM_012411291.2-4;Dbxref=GeneID:105692227%2CGenbank:XM_012411291.2;Parent=rna-XM_012411291.2
NW_020311373.1	Gnomon	exon	1139497	1139747	.	+	.	ID=exon-XM_012411291.2-5;Dbxref=GeneID:105692227%2CGenbank:XM_012411291.2;Parent=rna-XM_012411291.2
NW_020311373.1	Gnomon	exon	1139825	1140034	.	+	.	ID=exon-XM_012411291.2-6;Dbxref=GeneID:105692227%2CGenbank:XM_012411291.2;Parent=rna-XM_012411291.2
NW_020311373.1	Gnomon	exon	1140123	1140302	.	+	.	ID=exon-XM_012411291.2-7;Dbxref=GeneID:105692227%2CGenbank:XM_012411291.2;Parent=rna-XM_012411291.2
NW_020311373.1	Gnomon	exon	1140379	1140474	.	+	.	ID=exon-XM_012411291.2-8;Dbxref=GeneID:105692227%2CGenbank:XM_012411291.2;Parent=rna-XM_012411291.2
NW_020311373.1	Gnomon	exon	1140565	1141616	.	+	.	ID=exon-XM_012411291.2-9;Dbxref=GeneID:105692227%2CGenbank:XM_012411291.2;Parent=rna-XM_012411291.2
NW_020311373.1	Gnomon	mRNA	105603	108031	.	-	.	Name=XM_025746132.1;ID=rna-XM_025746132.1;Dbxref=GeneID:105690108%2CGenbank:XM_025746132.1;Parent=gene-LOC105690108
NW_020311373.1	Gnomon	CDS	1369814	1369922	.	+	0	Name=XP_012251301.2;ID=cds-XP_012251301.2;Dbxref=GeneID:105683342%2CGenbank:XP_012251301.2;Parent=rna-XM_012395878.2
NW_020311373.1	Gnomon	CDS	1371305	1371528	.	+	0	Name=XP_012251301.2;ID=cds-XP_012251301.2;Dbxref=GeneID:105683342%2CGenbank:XP_012251301.2;Parent=rna-XM_012395878.2
NW_020311373.1	Gnomon	CDS	1375625	1375769	.	+	0	Name=XP_012251301.2;ID=cds-XP_012251301.2;Dbxref=GeneID:105683342%2CGenbank:XP_012251301.2;Parent=rna-XM_012395878.2
NW_020311373.1	Gnomon	CDS	1376475	1376597	.	+	0	Name=XP_012251301.2;ID=cds-XP_012251301.2;Dbxref=GeneID:105683342%2CGenbank:XP_012251301.2;Parent=rna-XM_012395878.2
NW_020311373.1	Gnomon	CDS	1376735	1376923	.	+	0	Name=XP_012251301.2;ID=cds-XP_012251301.2;Dbxref=GeneID:105683342%2CGenbank:XP_012251301.2;Parent=rna-XM_012395878.2
NW_020311373.1	Gnomon	CDS	1383404	1383597	.	+	0	Name=XP_012251301.2;ID=cds-XP_012251301.2;Dbxref=GeneID:105683342%2CGenbank:XP_012251301.2;Parent=rna-XM_012395878.2
NW_020311373.1	Gnomon	exon	1185353	1186140	.	+	.	ID=exon-XM_012411304.2-1;Dbxref=GeneID:105692233%2CGenbank:XM_012411304.2;Parent=rna-XM_012411304.2
NW_020311373.1	Gnomon	exon	1187637	1187760	.	+	.	ID=exon-XM_012411304.2-3;Dbxref=GeneID:105692233%2CGenbank:XM_012411304.2;Parent=rna-XM_012411304.2
NW_020311373.1	Gnomon	exon	1187150	1187527	.	+	.	ID=exon-XM_012411304.2-2;Dbxref=GeneID:105692233%2CGenbank:XM_012411304.2;Parent=rna-XM_012411304.2
NW_020311373.1	Gnomon	exon	1190015	1190633	.	+	.	ID=exon-XM_012411304.2-9;Dbxref=GeneID:105692233%2CGenbank:XM_012411304.2;Parent=rna-XM_012411304.2
NW_020311373.1	Gnomon	exon	1189731	1189935	.	+	.	ID=exon-XM_012411304.2-8;Dbxref=GeneID:105692233%2CGenbank:XM_012411304.2;Parent=rna-XM_012411304.2
NW_020311373.1	Gnomon	exon	1189161	1189246	.	+	.	ID=exon-XM_012411304.2-5;Dbxref=GeneID:105692233%2CGenbank:XM_012411304.2;Parent=rna-XM_012411304.2
NW_020311373.1	Gnomon	exon	1187864	1187991	.	+	.	ID=exon-XM_012411304.2-4;Dbxref=GeneID:105692233%2CGenbank:XM_012411304.2;Parent=rna-XM_012411304.2
NW_020311373.1	Gnomon	exon	1189547	1189653	.	+	.	ID=exon-XM_012411304.2-7;Dbxref=GeneID:105692233%2CGenbank:XM_012411304.2;Parent=rna-XM_012411304.2
NW_020311373.1	Gnomon	exon	1189329	1189438	.	+	.	ID=exon-XM_012411304.2-6;Dbxref=GeneID:105692233%2CGenbank:XM_012411304.2;Parent=rna-XM_012411304.2
NW_020311373.1	Gnomon	CDS	1337733	1338839	.	-	0	Name=XP_012251291.1;ID=cds-XP_012251291.1;Dbxref=GeneID:105683332%2CGenbank:XP_012251291.1;Parent=rna-XM_012395868.2
NW_020311373.1	Gnomon	CDS	1337147	1337338	.	-	0	Name=XP_012251291.1;ID=cds-XP_012251291.1;Dbxref=GeneID:105683332%2CGenbank:XP_012251291.1;Parent=rna-XM_012395868.2
NW_020311373.1	Gnomon	mRNA	1119179	1122724	.	+	.	Name=XM_020855959.1;ID=rna-XM_020855959.1;Dbxref=GeneID:105692208%2CGenbank:XM_020855959.1;Parent=gene-LOC105692208
NW_020311373.1	Gnomon	CDS	1182671	1182952	.	+	0	Name=XP_012266722.1;ID=cds-XP_012266722.1;Dbxref=GeneID:105692232%2CGenbank:XP_012266722.1;Parent=rna-XM_012411299.2
NW_020311373.1	Gnomon	CDS	1183051	1183239	.	+	0	Name=XP_012266722.1;ID=cds-XP_012266722.1;Dbxref=GeneID:105692232%2CGenbank:XP_012266722.1;Parent=rna-XM_012411299.2
NW_020311373.1	Gnomon	CDS	1183307	1183618	.	+	0	Name=XP_012266722.1;ID=cds-XP_012266722.1;Dbxref=GeneID:105692232%2CGenbank:XP_012266722.1;Parent=rna-XM_012411299.2
NW_020311373.1	Gnomon	CDS	1183724	1183883	.	+	0	Name=XP_012266722.1;ID=cds-XP_012266722.1;Dbxref=GeneID:105692232%2CGenbank:XP_012266722.1;Parent=rna-XM_012411299.2
NW_020311373.1	Gnomon	CDS	1184000	1184130	.	+	0	Name=XP_012266722.1;ID=cds-XP_012266722.1;Dbxref=GeneID:105692232%2CGenbank:XP_012266722.1;Parent=rna-XM_012411299.2
NW_020311373.1	Gnomon	CDS	1184225	1184532	.	+	0	Name=XP_012266722.1;ID=cds-XP_012266722.1;Dbxref=GeneID:105692232%2CGenbank:XP_012266722.1;Parent=rna-XM_012411299.2
NW_020311373.1	Gnomon	CDS	1184634	1184715	.	+	0	Name=XP_012266722.1;ID=cds-XP_012266722.1;Dbxref=GeneID:105692232%2CGenbank:XP_012266722.1;Parent=rna-XM_012411299.2
NW_020311373.1	Gnomon	exon	749784	749821	.	+	.	ID=exon-XM_020855966.1-2;Dbxref=GeneID:105692206%2CGenbank:XM_020855966.1;Parent=rna-XM_020855966.1
NW_020311373.1	Gnomon	exon	752878	752945	.	+	.	ID=exon-XM_020855966.1-3;Dbxref=GeneID:105692206%2CGenbank:XM_020855966.1;Parent=rna-XM_020855966.1
NW_020311373.1	Gnomon	exon	753041	753333	.	+	.	ID=exon-XM_020855966.1-4;Dbxref=GeneID:105692206%2CGenbank:XM_020855966.1;Parent=rna-XM_020855966.1
NW_020311373.1	Gnomon	exon	753617	753948	.	+	.	ID=exon-XM_020855966.1-5;Dbxref=GeneID:105692206%2CGenbank:XM_020855966.1;Parent=rna-XM_020855966.1
NW_020311373.1	Gnomon	exon	754044	754406	.	+	.	ID=exon-XM_020855966.1-6;Dbxref=GeneID:105692206%2CGenbank:XM_020855966.1;Parent=rna-XM_020855966.1
NW_020311373.1	Gnomon	exon	754503	755049	.	+	.	ID=exon-XM_020855966.1-7;Dbxref=GeneID:105692206%2CGenbank:XM_020855966.1;Parent=rna-XM_020855966.1
NW_020311373.1	Gnomon	exon	755128	755225	.	+	.	ID=exon-XM_020855966.1-8;Dbxref=GeneID:105692206%2CGenbank:XM_020855966.1;Parent=rna-XM_020855966.1
NW_020311373.1	Gnomon	exon	759505	759616	.	+	.	ID=exon-XM_020855966.1-9;Dbxref=GeneID:105692206%2CGenbank:XM_020855966.1;Parent=rna-XM_020855966.1
NW_020311373.1	Gnomon	exon	749485	749678	.	+	.	ID=exon-XM_020855966.1-1;Dbxref=GeneID:105692206%2CGenbank:XM_020855966.1;Parent=rna-XM_020855966.1
NW_020311373.1	Gnomon	CDS	102040	102119	.	+	0	Name=XP_012263075.1;ID=cds-XP_012263075.1;Dbxref=GeneID:105690107%2CGenbank:XP_012263075.1;Parent=rna-XM_012407652.3
NW_020311373.1	Gnomon	CDS	102244	102331	.	+	0	Name=XP_012263075.1;ID=cds-XP_012263075.1;Dbxref=GeneID:105690107%2CGenbank:XP_012263075.1;Parent=rna-XM_012407652.3
NW_020311373.1	Gnomon	CDS	102421	102455	.	+	0	Name=XP_012263075.1;ID=cds-XP_012263075.1;Dbxref=GeneID:105690107%2CGenbank:XP_012263075.1;Parent=rna-XM_012407652.3
NW_020311373.1	Gnomon	CDS	102519	102602	.	+	0	Name=XP_012263075.1;ID=cds-XP_012263075.1;Dbxref=GeneID:105690107%2CGenbank:XP_012263075.1;Parent=rna-XM_012407652.3
NW_020311373.1	Gnomon	CDS	102685	103305	.	+	0	Name=XP_012263075.1;ID=cds-XP_012263075.1;Dbxref=GeneID:105690107%2CGenbank:XP_012263075.1;Parent=rna-XM_012407652.3
NW_020311373.1	Gnomon	CDS	103396	103413	.	+	0	Name=XP_012263075.1;ID=cds-XP_012263075.1;Dbxref=GeneID:105690107%2CGenbank:XP_012263075.1;Parent=rna-XM_012407652.3
NW_020311373.1	Gnomon	CDS	103508	103822	.	+	0	Name=XP_012263075.1;ID=cds-XP_012263075.1;Dbxref=GeneID:105690107%2CGenbank:XP_012263075.1;Parent=rna-XM_012407652.3
NW_020311373.1	Gnomon	CDS	103886	103897	.	+	0	Name=XP_012263075.1;ID=cds-XP_012263075.1;Dbxref=GeneID:105690107%2CGenbank:XP_012263075.1;Parent=rna-XM_012407652.3
NW_020311373.1	Gnomon	CDS	104009	104403	.	+	0	Name=XP_012263075.1;ID=cds-XP_012263075.1;Dbxref=GeneID:105690107%2CGenbank:XP_012263075.1;Parent=rna-XM_012407652.3
NW_020311373.1	Gnomon	CDS	105177	105335	.	+	0	Name=XP_012263075.1;ID=cds-XP_012263075.1;Dbxref=GeneID:105690107%2CGenbank:XP_012263075.1;Parent=rna-XM_012407652.3
NW_020311373.1	Gnomon	CDS	105426	105508	.	+	0	Name=XP_012263075.1;ID=cds-XP_012263075.1;Dbxref=GeneID:105690107%2CGenbank:XP_012263075.1;Parent=rna-XM_012407652.3
NW_020311373.1	Gnomon	exon	466482	468399	.	+	.	ID=exon-XM_012407665.2-2;Dbxref=GeneID:105690113%2CGenbank:XM_012407665.2;Parent=rna-XM_012407665.2
NW_020311373.1	Gnomon	exon	437008	437380	.	+	.	ID=exon-XM_012407665.2-1;Dbxref=GeneID:105690113%2CGenbank:XM_012407665.2;Parent=rna-XM_012407665.2
NW_020311373.1	Gnomon	exon	527128	527284	.	+	.	ID=exon-XM_012407665.2-4;Dbxref=GeneID:105690113%2CGenbank:XM_012407665.2;Parent=rna-XM_012407665.2
NW_020311373.1	Gnomon	exon	519014	519187	.	+	.	ID=exon-XM_012407665.2-3;Dbxref=GeneID:105690113%2CGenbank:XM_012407665.2;Parent=rna-XM_012407665.2
NW_020311373.1	Gnomon	exon	528664	528979	.	+	.	ID=exon-XM_012407665.2-9;Dbxref=GeneID:105690113%2CGenbank:XM_012407665.2;Parent=rna-XM_012407665.2
NW_020311373.1	Gnomon	exon	527948	528046	.	+	.	ID=exon-XM_012407665.2-6;Dbxref=GeneID:105690113%2CGenbank:XM_012407665.2;Parent=rna-XM_012407665.2
NW_020311373.1	Gnomon	exon	527394	527610	.	+	.	ID=exon-XM_012407665.2-5;Dbxref=GeneID:105690113%2CGenbank:XM_012407665.2;Parent=rna-XM_012407665.2
NW_020311373.1	Gnomon	exon	528445	528583	.	+	.	ID=exon-XM_012407665.2-8;Dbxref=GeneID:105690113%2CGenbank:XM_012407665.2;Parent=rna-XM_012407665.2
NW_020311373.1	Gnomon	exon	528136	528294	.	+	.	ID=exon-XM_012407665.2-7;Dbxref=GeneID:105690113%2CGenbank:XM_012407665.2;Parent=rna-XM_012407665.2
NW_020311373.1	Gnomon	CDS	466852	468399	.	+	0	Name=XP_012263088.1;ID=cds-XP_012263088.1;Dbxref=GeneID:105690113%2CGenbank:XP_012263088.1;Parent=rna-XM_012407665.2
NW_020311373.1	Gnomon	CDS	519014	519187	.	+	0	Name=XP_012263088.1;ID=cds-XP_012263088.1;Dbxref=GeneID:105690113%2CGenbank:XP_012263088.1;Parent=rna-XM_012407665.2
NW_020311373.1	Gnomon	CDS	527128	527284	.	+	0	Name=XP_012263088.1;ID=cds-XP_012263088.1;Dbxref=GeneID:105690113%2CGenbank:XP_012263088.1;Parent=rna-XM_012407665.2
NW_020311373.1	Gnomon	CDS	527394	527610	.	+	0	Name=XP_012263088.1;ID=cds-XP_012263088.1;Dbxref=GeneID:105690113%2CGenbank:XP_012263088.1;Parent=rna-XM_012407665.2
NW_020311373.1	Gnomon	CDS	527948	528046	.	+	0	Name=XP_012263088.1;ID=cds-XP_012263088.1;Dbxref=GeneID:105690113%2CGenbank:XP_012263088.1;Parent=rna-XM_012407665.2
NW_020311373.1	Gnomon	CDS	528136	528294	.	+	0	Name=XP_012263088.1;ID=cds-XP_012263088.1;Dbxref=GeneID:105690113%2CGenbank:XP_012263088.1;Parent=rna-XM_012407665.2
NW_020311373.1	Gnomon	CDS	528445	528583	.	+	0	Name=XP_012263088.1;ID=cds-XP_012263088.1;Dbxref=GeneID:105690113%2CGenbank:XP_012263088.1;Parent=rna-XM_012407665.2
NW_020311373.1	Gnomon	CDS	528664	528979	.	+	0	Name=XP_012263088.1;ID=cds-XP_012263088.1;Dbxref=GeneID:105690113%2CGenbank:XP_012263088.1;Parent=rna-XM_012407665.2
NW_020311373.1	Gnomon	CDS	529171	529300	.	+	0	Name=XP_012263088.1;ID=cds-XP_012263088.1;Dbxref=GeneID:105690113%2CGenbank:XP_012263088.1;Parent=rna-XM_012407665.2
NW_020311373.1	Gnomon	CDS	529431	529893	.	+	0	Name=XP_012263088.1;ID=cds-XP_012263088.1;Dbxref=GeneID:105690113%2CGenbank:XP_012263088.1;Parent=rna-XM_012407665.2
NW_020311373.1	Gnomon	exon	776302	776835	.	-	.	ID=exon-XM_012411240.2-7;Dbxref=GeneID:105692193%2CGenbank:XM_012411240.2;Parent=rna-XM_012411240.2
NW_020311373.1	Gnomon	exon	777295	778381	.	-	.	ID=exon-XM_012411240.2-5;Dbxref=GeneID:105692193%2CGenbank:XM_012411240.2;Parent=rna-XM_012411240.2
NW_020311373.1	Gnomon	exon	776911	777212	.	-	.	ID=exon-XM_012411240.2-6;Dbxref=GeneID:105692193%2CGenbank:XM_012411240.2;Parent=rna-XM_012411240.2
NW_020311373.1	Gnomon	exon	778720	779021	.	-	.	ID=exon-XM_012411240.2-3;Dbxref=GeneID:105692193%2CGenbank:XM_012411240.2;Parent=rna-XM_012411240.2
NW_020311373.1	Gnomon	exon	778465	778639	.	-	.	ID=exon-XM_012411240.2-4;Dbxref=GeneID:105692193%2CGenbank:XM_012411240.2;Parent=rna-XM_012411240.2
NW_020311373.1	Gnomon	exon	779410	780248	.	-	.	ID=exon-XM_012411240.2-1;Dbxref=GeneID:105692193%2CGenbank:XM_012411240.2;Parent=rna-XM_012411240.2
NW_020311373.1	Gnomon	exon	779096	779280	.	-	.	ID=exon-XM_012411240.2-2;Dbxref=GeneID:105692193%2CGenbank:XM_012411240.2;Parent=rna-XM_012411240.2
NW_020311373.1	Gnomon	exon	771683	772012	.	-	.	ID=exon-XR_001103395.2-2;Dbxref=GeneID:105692204%2CGenbank:XR_001103395.2;Parent=rna-XR_001103395.2
NW_020311373.1	Gnomon	exon	773051	773183	.	-	.	ID=exon-XR_001103395.2-1;Dbxref=GeneID:105692204%2CGenbank:XR_001103395.2;Parent=rna-XR_001103395.2
NW_020311373.1	Gnomon	exon	769371	769671	.	-	.	ID=exon-XR_001103395.2-6;Dbxref=GeneID:105692204%2CGenbank:XR_001103395.2;Parent=rna-XR_001103395.2
NW_020311373.1	Gnomon	exon	769781	770917	.	-	.	ID=exon-XR_001103395.2-5;Dbxref=GeneID:105692204%2CGenbank:XR_001103395.2;Parent=rna-XR_001103395.2
NW_020311373.1	Gnomon	exon	771007	771345	.	-	.	ID=exon-XR_001103395.2-4;Dbxref=GeneID:105692204%2CGenbank:XR_001103395.2;Parent=rna-XR_001103395.2
NW_020311373.1	Gnomon	exon	771443	771603	.	-	.	ID=exon-XR_001103395.2-3;Dbxref=GeneID:105692204%2CGenbank:XR_001103395.2;Parent=rna-XR_001103395.2
NW_020311373.1	Gnomon	exon	767798	768439	.	-	.	ID=exon-XR_001103395.2-9;Dbxref=GeneID:105692204%2CGenbank:XR_001103395.2;Parent=rna-XR_001103395.2
NW_020311373.1	Gnomon	exon	768513	768919	.	-	.	ID=exon-XR_001103395.2-8;Dbxref=GeneID:105692204%2CGenbank:XR_001103395.2;Parent=rna-XR_001103395.2
NW_020311373.1	Gnomon	exon	769168	769191	.	-	.	ID=exon-XR_001103395.2-7;Dbxref=GeneID:105692204%2CGenbank:XR_001103395.2;Parent=rna-XR_001103395.2
NW_020311373.1	Gnomon	mRNA	254283	258038	.	+	.	Name=XM_012407613.3;ID=rna-XM_012407613.3;Dbxref=GeneID:105690087%2CGenbank:XM_012407613.3;Parent=gene-LOC105690087
NW_020311373.1	Gnomon	exon	1171440	1171660	.	+	.	ID=exon-XM_012411283.2-12;Dbxref=GeneID:105692223%2CGenbank:XM_012411283.2;Parent=rna-XM_012411283.2
NW_020311373.1	Gnomon	exon	1171098	1171362	.	+	.	ID=exon-XM_012411283.2-11;Dbxref=GeneID:105692223%2CGenbank:XM_012411283.2;Parent=rna-XM_012411283.2
NW_020311373.1	Gnomon	exon	1170555	1170984	.	+	.	ID=exon-XM_012411283.2-10;Dbxref=GeneID:105692223%2CGenbank:XM_012411283.2;Parent=rna-XM_012411283.2
NW_020311373.1	Gnomon	exon	1172082	1174519	.	+	.	ID=exon-XM_012411283.2-14;Dbxref=GeneID:105692223%2CGenbank:XM_012411283.2;Parent=rna-XM_012411283.2
NW_020311373.1	Gnomon	exon	1171750	1171946	.	+	.	ID=exon-XM_012411283.2-13;Dbxref=GeneID:105692223%2CGenbank:XM_012411283.2;Parent=rna-XM_012411283.2
NW_020311373.1	Gnomon	CDS	1342769	1342919	.	+	0	Name=XP_012251300.1;ID=cds-XP_012251300.1;Dbxref=GeneID:105683342%2CGenbank:XP_012251300.1;Parent=rna-XM_012395877.2
NW_020311373.1	Gnomon	CDS	1371305	1371528	.	+	0	Name=XP_012251300.1;ID=cds-XP_012251300.1;Dbxref=GeneID:105683342%2CGenbank:XP_012251300.1;Parent=rna-XM_012395877.2
NW_020311373.1	Gnomon	CDS	1375625	1375769	.	+	0	Name=XP_012251300.1;ID=cds-XP_012251300.1;Dbxref=GeneID:105683342%2CGenbank:XP_012251300.1;Parent=rna-XM_012395877.2
NW_020311373.1	Gnomon	CDS	1376475	1376597	.	+	0	Name=XP_012251300.1;ID=cds-XP_012251300.1;Dbxref=GeneID:105683342%2CGenbank:XP_012251300.1;Parent=rna-XM_012395877.2
NW_020311373.1	Gnomon	CDS	1376735	1376923	.	+	0	Name=XP_012251300.1;ID=cds-XP_012251300.1;Dbxref=GeneID:105683342%2CGenbank:XP_012251300.1;Parent=rna-XM_012395877.2
NW_020311373.1	Gnomon	CDS	1383404	1383597	.	+	0	Name=XP_012251300.1;ID=cds-XP_012251300.1;Dbxref=GeneID:105683342%2CGenbank:XP_012251300.1;Parent=rna-XM_012395877.2
NW_020311373.1	Gnomon	CDS	1471281	1471448	.	+	0	Name=XP_012251290.1;ID=cds-XP_012251290.1;Dbxref=GeneID:105683331%2CGenbank:XP_012251290.1;Parent=rna-XM_012395867.2
NW_020311373.1	Gnomon	CDS	1471525	1471620	.	+	0	Name=XP_012251290.1;ID=cds-XP_012251290.1;Dbxref=GeneID:105683331%2CGenbank:XP_012251290.1;Parent=rna-XM_012395867.2
NW_020311373.1	Gnomon	CDS	1471743	1471982	.	+	0	Name=XP_012251290.1;ID=cds-XP_012251290.1;Dbxref=GeneID:105683331%2CGenbank:XP_012251290.1;Parent=rna-XM_012395867.2
NW_020311373.1	Gnomon	CDS	1472063	1472245	.	+	0	Name=XP_012251290.1;ID=cds-XP_012251290.1;Dbxref=GeneID:105683331%2CGenbank:XP_012251290.1;Parent=rna-XM_012395867.2
NW_020311373.1	Gnomon	CDS	1472768	1472891	.	+	0	Name=XP_012251290.1;ID=cds-XP_012251290.1;Dbxref=GeneID:105683331%2CGenbank:XP_012251290.1;Parent=rna-XM_012395867.2
NW_020311373.1	Gnomon	CDS	1472955	1473166	.	+	0	Name=XP_012251290.1;ID=cds-XP_012251290.1;Dbxref=GeneID:105683331%2CGenbank:XP_012251290.1;Parent=rna-XM_012395867.2
NW_020311373.1	Gnomon	CDS	1473307	1473450	.	+	0	Name=XP_012251290.1;ID=cds-XP_012251290.1;Dbxref=GeneID:105683331%2CGenbank:XP_012251290.1;Parent=rna-XM_012395867.2
NW_020311373.1	Gnomon	exon	1206058	1206318	.	-	.	ID=exon-XM_012411281.2-3;Dbxref=GeneID:105692222%2CGenbank:XM_012411281.2;Parent=rna-XM_012411281.2
NW_020311373.1	Gnomon	exon	1206456	1206522	.	-	.	ID=exon-XM_012411281.2-2;Dbxref=GeneID:105692222%2CGenbank:XM_012411281.2;Parent=rna-XM_012411281.2
NW_020311373.1	Gnomon	exon	1206639	1207782	.	-	.	ID=exon-XM_012411281.2-1;Dbxref=GeneID:105692222%2CGenbank:XM_012411281.2;Parent=rna-XM_012411281.2
NW_020311373.1	Gnomon	CDS	196372	196398	.	+	0	Name=XP_012262988.1;ID=cds-XP_012262988.1;Dbxref=GeneID:105690066%2CGenbank:XP_012262988.1;Parent=rna-XM_012407565.2
NW_020311373.1	Gnomon	CDS	196710	197009	.	+	0	Name=XP_012262988.1;ID=cds-XP_012262988.1;Dbxref=GeneID:105690066%2CGenbank:XP_012262988.1;Parent=rna-XM_012407565.2
NW_020311373.1	Gnomon	CDS	197122	197224	.	+	0	Name=XP_012262988.1;ID=cds-XP_012262988.1;Dbxref=GeneID:105690066%2CGenbank:XP_012262988.1;Parent=rna-XM_012407565.2
NW_020311373.1	Gnomon	CDS	197328	197556	.	+	0	Name=XP_012262988.1;ID=cds-XP_012262988.1;Dbxref=GeneID:105690066%2CGenbank:XP_012262988.1;Parent=rna-XM_012407565.2
NW_020311373.1	Gnomon	CDS	197698	197908	.	+	0	Name=XP_012262988.1;ID=cds-XP_012262988.1;Dbxref=GeneID:105690066%2CGenbank:XP_012262988.1;Parent=rna-XM_012407565.2
NW_020311373.1	Gnomon	CDS	198040	198152	.	+	0	Name=XP_012262988.1;ID=cds-XP_012262988.1;Dbxref=GeneID:105690066%2CGenbank:XP_012262988.1;Parent=rna-XM_012407565.2
NW_020311373.1	Gnomon	CDS	198261	198419	.	+	0	Name=XP_012262988.1;ID=cds-XP_012262988.1;Dbxref=GeneID:105690066%2CGenbank:XP_012262988.1;Parent=rna-XM_012407565.2
NW_020311373.1	Gnomon	CDS	198593	198764	.	+	0	Name=XP_012262988.1;ID=cds-XP_012262988.1;Dbxref=GeneID:105690066%2CGenbank:XP_012262988.1;Parent=rna-XM_012407565.2
NW_020311373.1	Gnomon	CDS	198850	199035	.	+	0	Name=XP_012262988.1;ID=cds-XP_012262988.1;Dbxref=GeneID:105690066%2CGenbank:XP_012262988.1;Parent=rna-XM_012407565.2
NW_020311373.1	Gnomon	CDS	199132	199350	.	+	0	Name=XP_012262988.1;ID=cds-XP_012262988.1;Dbxref=GeneID:105690066%2CGenbank:XP_012262988.1;Parent=rna-XM_012407565.2
NW_020311373.1	Gnomon	CDS	199429	199521	.	+	0	Name=XP_012262988.1;ID=cds-XP_012262988.1;Dbxref=GeneID:105690066%2CGenbank:XP_012262988.1;Parent=rna-XM_012407565.2
NW_020311373.1	Gnomon	CDS	199689	199865	.	+	0	Name=XP_012262988.1;ID=cds-XP_012262988.1;Dbxref=GeneID:105690066%2CGenbank:XP_012262988.1;Parent=rna-XM_012407565.2
NW_020311373.1	Gnomon	CDS	199958	200187	.	+	0	Name=XP_012262988.1;ID=cds-XP_012262988.1;Dbxref=GeneID:105690066%2CGenbank:XP_012262988.1;Parent=rna-XM_012407565.2
NW_020311373.1	Gnomon	CDS	200392	200527	.	+	0	Name=XP_012262988.1;ID=cds-XP_012262988.1;Dbxref=GeneID:105690066%2CGenbank:XP_012262988.1;Parent=rna-XM_012407565.2
NW_020311373.1	Gnomon	CDS	1178752	1178771	.	-	0	Name=XP_012266710.1;ID=cds-XP_012266710.1;Dbxref=GeneID:105692224%2CGenbank:XP_012266710.1;Parent=rna-XM_012411287.2
NW_020311373.1	Gnomon	CDS	1178154	1178280	.	-	0	Name=XP_012266710.1;ID=cds-XP_012266710.1;Dbxref=GeneID:105692224%2CGenbank:XP_012266710.1;Parent=rna-XM_012411287.2
NW_020311373.1	Gnomon	CDS	1177761	1177978	.	-	0	Name=XP_012266710.1;ID=cds-XP_012266710.1;Dbxref=GeneID:105692224%2CGenbank:XP_012266710.1;Parent=rna-XM_012411287.2
NW_020311373.1	Gnomon	CDS	1176740	1177016	.	-	0	Name=XP_012266710.1;ID=cds-XP_012266710.1;Dbxref=GeneID:105692224%2CGenbank:XP_012266710.1;Parent=rna-XM_012411287.2
NW_020311373.1	Gnomon	CDS	1176324	1176620	.	-	0	Name=XP_012266710.1;ID=cds-XP_012266710.1;Dbxref=GeneID:105692224%2CGenbank:XP_012266710.1;Parent=rna-XM_012411287.2
NW_020311373.1	Gnomon	CDS	1175920	1176228	.	-	0	Name=XP_012266710.1;ID=cds-XP_012266710.1;Dbxref=GeneID:105692224%2CGenbank:XP_012266710.1;Parent=rna-XM_012411287.2
NW_020311373.1	Gnomon	CDS	1175503	1175829	.	-	0	Name=XP_012266710.1;ID=cds-XP_012266710.1;Dbxref=GeneID:105692224%2CGenbank:XP_012266710.1;Parent=rna-XM_012411287.2
NW_020311373.1	Gnomon	CDS	1175154	1175429	.	-	0	Name=XP_012266710.1;ID=cds-XP_012266710.1;Dbxref=GeneID:105692224%2CGenbank:XP_012266710.1;Parent=rna-XM_012411287.2
NW_020311373.1	Gnomon	CDS	1174851	1175084	.	-	0	Name=XP_012266710.1;ID=cds-XP_012266710.1;Dbxref=GeneID:105692224%2CGenbank:XP_012266710.1;Parent=rna-XM_012411287.2
NW_020311373.1	Gnomon	CDS	1174579	1174775	.	-	0	Name=XP_012266710.1;ID=cds-XP_012266710.1;Dbxref=GeneID:105692224%2CGenbank:XP_012266710.1;Parent=rna-XM_012411287.2
NW_020311373.1	Gnomon	CDS	1174405	1174408	.	-	0	Name=XP_012266710.1;ID=cds-XP_012266710.1;Dbxref=GeneID:105692224%2CGenbank:XP_012266710.1;Parent=rna-XM_012411287.2
NW_020311373.1	Gnomon	exon	426411	427092	.	-	.	ID=exon-XM_012407690.3-4;Dbxref=GeneID:105690125%2CGenbank:XM_012407690.3;Parent=rna-XM_012407690.3
NW_020311373.1	Gnomon	exon	428200	428503	.	-	.	ID=exon-XM_012407690.3-1;Dbxref=GeneID:105690125%2CGenbank:XM_012407690.3;Parent=rna-XM_012407690.3
NW_020311373.1	Gnomon	exon	427263	427440	.	-	.	ID=exon-XM_012407690.3-3;Dbxref=GeneID:105690125%2CGenbank:XM_012407690.3;Parent=rna-XM_012407690.3
NW_020311373.1	Gnomon	exon	427522	427674	.	-	.	ID=exon-XM_012407690.3-2;Dbxref=GeneID:105690125%2CGenbank:XM_012407690.3;Parent=rna-XM_012407690.3
NW_020311373.1	Gnomon	exon	1383404	1383616	.	+	.	ID=exon-XM_012395878.2-6;Dbxref=GeneID:105683342%2CGenbank:XM_012395878.2;Parent=rna-XM_012395878.2
NW_020311373.1	Gnomon	exon	1376735	1376923	.	+	.	ID=exon-XM_012395878.2-5;Dbxref=GeneID:105683342%2CGenbank:XM_012395878.2;Parent=rna-XM_012395878.2
NW_020311373.1	Gnomon	exon	1384070	1384480	.	+	.	ID=exon-XM_012395878.2-8;Dbxref=GeneID:105683342%2CGenbank:XM_012395878.2;Parent=rna-XM_012395878.2
NW_020311373.1	Gnomon	exon	1383915	1383954	.	+	.	ID=exon-XM_012395878.2-7;Dbxref=GeneID:105683342%2CGenbank:XM_012395878.2;Parent=rna-XM_012395878.2
NW_020311373.1	Gnomon	exon	1371305	1371528	.	+	.	ID=exon-XM_012395878.2-2;Dbxref=GeneID:105683342%2CGenbank:XM_012395878.2;Parent=rna-XM_012395878.2
NW_020311373.1	Gnomon	exon	1369361	1369922	.	+	.	ID=exon-XM_012395878.2-1;Dbxref=GeneID:105683342%2CGenbank:XM_012395878.2;Parent=rna-XM_012395878.2
NW_020311373.1	Gnomon	exon	1376475	1376597	.	+	.	ID=exon-XM_012395878.2-4;Dbxref=GeneID:105683342%2CGenbank:XM_012395878.2;Parent=rna-XM_012395878.2
NW_020311373.1	Gnomon	exon	1375625	1375769	.	+	.	ID=exon-XM_012395878.2-3;Dbxref=GeneID:105683342%2CGenbank:XM_012395878.2;Parent=rna-XM_012395878.2
NW_020311373.1	Gnomon	CDS	1455453	1455884	.	-	0	Name=XP_012251303.1;ID=cds-XP_012251303.1;Dbxref=GeneID:105683343%2CGenbank:XP_012251303.1;Parent=rna-XM_012395880.2
NW_020311373.1	Gnomon	CDS	1454919	1455365	.	-	0	Name=XP_012251303.1;ID=cds-XP_012251303.1;Dbxref=GeneID:105683343%2CGenbank:XP_012251303.1;Parent=rna-XM_012395880.2
NW_020311373.1	Gnomon	CDS	1454578	1454833	.	-	0	Name=XP_012251303.1;ID=cds-XP_012251303.1;Dbxref=GeneID:105683343%2CGenbank:XP_012251303.1;Parent=rna-XM_012395880.2
NW_020311373.1	Gnomon	CDS	1454150	1454489	.	-	0	Name=XP_012251303.1;ID=cds-XP_012251303.1;Dbxref=GeneID:105683343%2CGenbank:XP_012251303.1;Parent=rna-XM_012395880.2
NW_020311373.1	Gnomon	CDS	1453876	1454071	.	-	0	Name=XP_012251303.1;ID=cds-XP_012251303.1;Dbxref=GeneID:105683343%2CGenbank:XP_012251303.1;Parent=rna-XM_012395880.2
NW_020311373.1	Gnomon	exon	760107	760318	.	+	.	ID=exon-XM_020855970.1-10;Dbxref=GeneID:105692206%2CGenbank:XM_020855970.1;Parent=rna-XM_020855970.1
NW_020311373.1	Gnomon	exon	760687	761723	.	+	.	ID=exon-XM_020855970.1-11;Dbxref=GeneID:105692206%2CGenbank:XM_020855970.1;Parent=rna-XM_020855970.1
NW_020311373.1	Gnomon	CDS	1265257	1265324	.	+	0	Name=XP_012251293.1;ID=cds-XP_012251293.1;Dbxref=GeneID:105683337%2CGenbank:XP_012251293.1;Parent=rna-XM_012395870.2
NW_020311373.1	Gnomon	CDS	1271959	1272179	.	+	0	Name=XP_012251293.1;ID=cds-XP_012251293.1;Dbxref=GeneID:105683337%2CGenbank:XP_012251293.1;Parent=rna-XM_012395870.2
NW_020311373.1	Gnomon	CDS	1282858	1282983	.	+	0	Name=XP_012251293.1;ID=cds-XP_012251293.1;Dbxref=GeneID:105683337%2CGenbank:XP_012251293.1;Parent=rna-XM_012395870.2
NW_020311373.1	Gnomon	CDS	1283217	1283371	.	+	0	Name=XP_012251293.1;ID=cds-XP_012251293.1;Dbxref=GeneID:105683337%2CGenbank:XP_012251293.1;Parent=rna-XM_012395870.2
NW_020311373.1	Gnomon	CDS	1283486	1283947	.	+	0	Name=XP_012251293.1;ID=cds-XP_012251293.1;Dbxref=GeneID:105683337%2CGenbank:XP_012251293.1;Parent=rna-XM_012395870.2
NW_020311373.1	Gnomon	exon	1131991	1132279	.	+	.	ID=exon-XM_012411263.2-8;Dbxref=GeneID:105692207%2CGenbank:XM_012411263.2;Parent=rna-XM_012411263.2
NW_020311373.1	Gnomon	exon	1132355	1132483	.	+	.	ID=exon-XM_012411263.2-9;Dbxref=GeneID:105692207%2CGenbank:XM_012411263.2;Parent=rna-XM_012411263.2
NW_020311373.1	Gnomon	exon	1131529	1131682	.	+	.	ID=exon-XM_012411263.2-6;Dbxref=GeneID:105692207%2CGenbank:XM_012411263.2;Parent=rna-XM_012411263.2
NW_020311373.1	Gnomon	exon	1131750	1131927	.	+	.	ID=exon-XM_012411263.2-7;Dbxref=GeneID:105692207%2CGenbank:XM_012411263.2;Parent=rna-XM_012411263.2
NW_020311373.1	Gnomon	exon	1131066	1131195	.	+	.	ID=exon-XM_012411263.2-4;Dbxref=GeneID:105692207%2CGenbank:XM_012411263.2;Parent=rna-XM_012411263.2
NW_020311373.1	Gnomon	exon	1131286	1131458	.	+	.	ID=exon-XM_012411263.2-5;Dbxref=GeneID:105692207%2CGenbank:XM_012411263.2;Parent=rna-XM_012411263.2
NW_020311373.1	Gnomon	exon	1130669	1130768	.	+	.	ID=exon-XM_012411263.2-2;Dbxref=GeneID:105692207%2CGenbank:XM_012411263.2;Parent=rna-XM_012411263.2
NW_020311373.1	Gnomon	exon	1130847	1130980	.	+	.	ID=exon-XM_012411263.2-3;Dbxref=GeneID:105692207%2CGenbank:XM_012411263.2;Parent=rna-XM_012411263.2
NW_020311373.1	Gnomon	exon	1130123	1130196	.	+	.	ID=exon-XM_012411263.2-1;Dbxref=GeneID:105692207%2CGenbank:XM_012411263.2;Parent=rna-XM_012411263.2
NW_020311373.1	Gnomon	mRNA	1394228	1453160	.	+	.	Name=XM_020850865.1;ID=rna-XM_020850865.1;Dbxref=GeneID:105683338%2CGenbank:XM_020850865.1;Parent=gene-LOC105683338
NW_020311373.1	Gnomon	mRNA	214968	274062	.	-	.	Name=XM_020854715.2;ID=rna-XM_020854715.2;Dbxref=GeneID:105690049%2CGenbank:XM_020854715.2;Parent=gene-LOC105690049
NW_020311373.1	Gnomon	CDS	2982	2991	.	-	0	Name=XP_025601925.1;ID=cds-XP_025601925.1;Dbxref=GeneID:112694823%2CGenbank:XP_025601925.1;Parent=rna-XM_025746140.1
NW_020311373.1	Gnomon	CDS	1588	2112	.	-	0	Name=XP_025601925.1;ID=cds-XP_025601925.1;Dbxref=GeneID:112694823%2CGenbank:XP_025601925.1;Parent=rna-XM_025746140.1
NW_020311373.1	Gnomon	CDS	93	1481	.	-	0	Name=XP_025601925.1;ID=cds-XP_025601925.1;Dbxref=GeneID:112694823%2CGenbank:XP_025601925.1;Parent=rna-XM_025746140.1
NW_020311373.1	Gnomon	CDS	1182671	1182952	.	+	0	Name=XP_012266723.1;ID=cds-XP_012266723.1;Dbxref=GeneID:105692232%2CGenbank:XP_012266723.1;Parent=rna-XM_012411300.2
NW_020311373.1	Gnomon	CDS	1183057	1183239	.	+	0	Name=XP_012266723.1;ID=cds-XP_012266723.1;Dbxref=GeneID:105692232%2CGenbank:XP_012266723.1;Parent=rna-XM_012411300.2
NW_020311373.1	Gnomon	CDS	1183307	1183618	.	+	0	Name=XP_012266723.1;ID=cds-XP_012266723.1;Dbxref=GeneID:105692232%2CGenbank:XP_012266723.1;Parent=rna-XM_012411300.2
NW_020311373.1	Gnomon	CDS	1183724	1183883	.	+	0	Name=XP_012266723.1;ID=cds-XP_012266723.1;Dbxref=GeneID:105692232%2CGenbank:XP_012266723.1;Parent=rna-XM_012411300.2
NW_020311373.1	Gnomon	CDS	1184000	1184130	.	+	0	Name=XP_012266723.1;ID=cds-XP_012266723.1;Dbxref=GeneID:105692232%2CGenbank:XP_012266723.1;Parent=rna-XM_012411300.2
NW_020311373.1	Gnomon	CDS	1184225	1184532	.	+	0	Name=XP_012266723.1;ID=cds-XP_012266723.1;Dbxref=GeneID:105692232%2CGenbank:XP_012266723.1;Parent=rna-XM_012411300.2
NW_020311373.1	Gnomon	CDS	1184634	1184715	.	+	0	Name=XP_012266723.1;ID=cds-XP_012266723.1;Dbxref=GeneID:105692232%2CGenbank:XP_012266723.1;Parent=rna-XM_012411300.2
NW_020311373.1	Gnomon	CDS	102040	102119	.	+	0	Name=XP_020710342.1;ID=cds-XP_020710342.1;Dbxref=GeneID:105690107%2CGenbank:XP_020710342.1;Parent=rna-XM_020854683.2
NW_020311373.1	Gnomon	CDS	102244	102331	.	+	0	Name=XP_020710342.1;ID=cds-XP_020710342.1;Dbxref=GeneID:105690107%2CGenbank:XP_020710342.1;Parent=rna-XM_020854683.2
NW_020311373.1	Gnomon	CDS	102421	102455	.	+	0	Name=XP_020710342.1;ID=cds-XP_020710342.1;Dbxref=GeneID:105690107%2CGenbank:XP_020710342.1;Parent=rna-XM_020854683.2
NW_020311373.1	Gnomon	CDS	102519	102602	.	+	0	Name=XP_020710342.1;ID=cds-XP_020710342.1;Dbxref=GeneID:105690107%2CGenbank:XP_020710342.1;Parent=rna-XM_020854683.2
NW_020311373.1	Gnomon	CDS	102685	103305	.	+	0	Name=XP_020710342.1;ID=cds-XP_020710342.1;Dbxref=GeneID:105690107%2CGenbank:XP_020710342.1;Parent=rna-XM_020854683.2
NW_020311373.1	Gnomon	CDS	103396	103413	.	+	0	Name=XP_020710342.1;ID=cds-XP_020710342.1;Dbxref=GeneID:105690107%2CGenbank:XP_020710342.1;Parent=rna-XM_020854683.2
NW_020311373.1	Gnomon	CDS	103508	103822	.	+	0	Name=XP_020710342.1;ID=cds-XP_020710342.1;Dbxref=GeneID:105690107%2CGenbank:XP_020710342.1;Parent=rna-XM_020854683.2
NW_020311373.1	Gnomon	CDS	103886	103897	.	+	0	Name=XP_020710342.1;ID=cds-XP_020710342.1;Dbxref=GeneID:105690107%2CGenbank:XP_020710342.1;Parent=rna-XM_020854683.2
NW_020311373.1	Gnomon	CDS	104009	104410	.	+	0	Name=XP_020710342.1;ID=cds-XP_020710342.1;Dbxref=GeneID:105690107%2CGenbank:XP_020710342.1;Parent=rna-XM_020854683.2
NW_020311373.1	Gnomon	CDS	105177	105210	.	+	0	Name=XP_020710342.1;ID=cds-XP_020710342.1;Dbxref=GeneID:105690107%2CGenbank:XP_020710342.1;Parent=rna-XM_020854683.2
NW_020311373.1	Gnomon	exon	216664	216756	.	-	.	ID=exon-XM_020854718.2-12;Dbxref=GeneID:105690049%2CGenbank:XM_020854718.2;Parent=rna-XM_020854718.2
NW_020311373.1	Gnomon	exon	214968	216531	.	-	.	ID=exon-XM_020854718.2-13;Dbxref=GeneID:105690049%2CGenbank:XM_020854718.2;Parent=rna-XM_020854718.2
NW_020311373.1	Gnomon	exon	217675	217920	.	-	.	ID=exon-XM_020854718.2-10;Dbxref=GeneID:105690049%2CGenbank:XM_020854718.2;Parent=rna-XM_020854718.2
NW_020311373.1	Gnomon	exon	217082	217311	.	-	.	ID=exon-XM_020854718.2-11;Dbxref=GeneID:105690049%2CGenbank:XM_020854718.2;Parent=rna-XM_020854718.2
NW_020311373.1	Gnomon	CDS	95849	95910	.	+	0	Name=XP_012263074.1;ID=cds-XP_012263074.1;Dbxref=GeneID:105690106%2CGenbank:XP_012263074.1;Parent=rna-XM_012407651.3
NW_020311373.1	Gnomon	CDS	96007	96282	.	+	0	Name=XP_012263074.1;ID=cds-XP_012263074.1;Dbxref=GeneID:105690106%2CGenbank:XP_012263074.1;Parent=rna-XM_012407651.3
NW_020311373.1	Gnomon	CDS	96712	101659	.	+	0	Name=XP_012263074.1;ID=cds-XP_012263074.1;Dbxref=GeneID:105690106%2CGenbank:XP_012263074.1;Parent=rna-XM_012407651.3
NW_020311373.1	Gnomon	lnc_RNA	541096	542560	.	-	.	Name=XR_002305901.2;ID=rna-XR_002305901.2;Dbxref=GeneID:110117226%2CGenbank:XR_002305901.2;Parent=gene-LOC110117226
NW_020311373.1	Gnomon	CDS	1457735	1457885	.	-	0	Name=XP_012251302.1;ID=cds-XP_012251302.1;Dbxref=GeneID:105683343%2CGenbank:XP_012251302.1;Parent=rna-XM_012395879.2
NW_020311373.1	Gnomon	CDS	1456128	1456259	.	-	0	Name=XP_012251302.1;ID=cds-XP_012251302.1;Dbxref=GeneID:105683343%2CGenbank:XP_012251302.1;Parent=rna-XM_012395879.2
NW_020311373.1	Gnomon	CDS	1455453	1455916	.	-	0	Name=XP_012251302.1;ID=cds-XP_012251302.1;Dbxref=GeneID:105683343%2CGenbank:XP_012251302.1;Parent=rna-XM_012395879.2
NW_020311373.1	Gnomon	CDS	1454919	1455365	.	-	0	Name=XP_012251302.1;ID=cds-XP_012251302.1;Dbxref=GeneID:105683343%2CGenbank:XP_012251302.1;Parent=rna-XM_012395879.2
NW_020311373.1	Gnomon	CDS	1454578	1454833	.	-	0	Name=XP_012251302.1;ID=cds-XP_012251302.1;Dbxref=GeneID:105683343%2CGenbank:XP_012251302.1;Parent=rna-XM_012395879.2
NW_020311373.1	Gnomon	CDS	1454150	1454489	.	-	0	Name=XP_012251302.1;ID=cds-XP_012251302.1;Dbxref=GeneID:105683343%2CGenbank:XP_012251302.1;Parent=rna-XM_012395879.2
NW_020311373.1	Gnomon	CDS	1453876	1454071	.	-	0	Name=XP_012251302.1;ID=cds-XP_012251302.1;Dbxref=GeneID:105683343%2CGenbank:XP_012251302.1;Parent=rna-XM_012395879.2
NW_020311373.1	Gnomon	exon	1181395	1181722	.	-	.	ID=exon-XM_012411297.2-2;Dbxref=GeneID:105692231%2CGenbank:XM_012411297.2;Parent=rna-XM_012411297.2
NW_020311373.1	Gnomon	exon	1181795	1182211	.	-	.	ID=exon-XM_012411297.2-1;Dbxref=GeneID:105692231%2CGenbank:XM_012411297.2;Parent=rna-XM_012411297.2
NW_020311373.1	Gnomon	exon	1180000	1180572	.	-	.	ID=exon-XM_012411297.2-4;Dbxref=GeneID:105692231%2CGenbank:XM_012411297.2;Parent=rna-XM_012411297.2
NW_020311373.1	Gnomon	exon	1180641	1181299	.	-	.	ID=exon-XM_012411297.2-3;Dbxref=GeneID:105692231%2CGenbank:XM_012411297.2;Parent=rna-XM_012411297.2
NW_020311373.1	Gnomon	exon	1178992	1179605	.	-	.	ID=exon-XM_012411297.2-6;Dbxref=GeneID:105692231%2CGenbank:XM_012411297.2;Parent=rna-XM_012411297.2
NW_020311373.1	Gnomon	exon	1179685	1179922	.	-	.	ID=exon-XM_012411297.2-5;Dbxref=GeneID:105692231%2CGenbank:XM_012411297.2;Parent=rna-XM_012411297.2
NW_020311373.1	Gnomon	CDS	1316140	1316240	.	-	0	Name=XP_012251292.1;ID=cds-XP_012251292.1;Dbxref=GeneID:105683335%2CGenbank:XP_012251292.1;Parent=rna-XM_012395869.3
NW_020311373.1	Gnomon	CDS	1313770	1314032	.	-	0	Name=XP_012251292.1;ID=cds-XP_012251292.1;Dbxref=GeneID:105683335%2CGenbank:XP_012251292.1;Parent=rna-XM_012395869.3
NW_020311373.1	Gnomon	CDS	1305719	1305993	.	-	0	Name=XP_012251292.1;ID=cds-XP_012251292.1;Dbxref=GeneID:105683335%2CGenbank:XP_012251292.1;Parent=rna-XM_012395869.3
NW_020311373.1	Gnomon	CDS	1304858	1305415	.	-	0	Name=XP_012251292.1;ID=cds-XP_012251292.1;Dbxref=GeneID:105683335%2CGenbank:XP_012251292.1;Parent=rna-XM_012395869.3
NW_020311373.1	Gnomon	mRNA	214968	274062	.	-	.	Name=XM_020854716.2;ID=rna-XM_020854716.2;Dbxref=GeneID:105690049%2CGenbank:XM_020854716.2;Parent=gene-LOC105690049
NW_020311373.1	Gnomon	exon	217082	217311	.	-	.	ID=exon-XM_020854715.2-10;Dbxref=GeneID:105690049%2CGenbank:XM_020854715.2;Parent=rna-XM_020854715.2
NW_020311373.1	Gnomon	exon	214968	216531	.	-	.	ID=exon-XM_020854715.2-12;Dbxref=GeneID:105690049%2CGenbank:XM_020854715.2;Parent=rna-XM_020854715.2
NW_020311373.1	Gnomon	exon	216664	216756	.	-	.	ID=exon-XM_020854715.2-11;Dbxref=GeneID:105690049%2CGenbank:XM_020854715.2;Parent=rna-XM_020854715.2
NW_020311373.1	Gnomon	mRNA	780243	782762	.	+	.	Name=XM_012411249.2;ID=rna-XM_012411249.2;Dbxref=GeneID:105692201%2CGenbank:XM_012411249.2;Parent=gene-LOC105692201
NW_020311373.1	Gnomon	CDS	1334383	1334584	.	-	0	Name=XP_025601924.1;ID=cds-XP_025601924.1;Dbxref=GeneID:112694822%2CGenbank:XP_025601924.1;Parent=rna-XM_025746139.1
NW_020311373.1	Gnomon	CDS	1333946	1334280	.	-	0	Name=XP_025601924.1;ID=cds-XP_025601924.1;Dbxref=GeneID:112694822%2CGenbank:XP_025601924.1;Parent=rna-XM_025746139.1
NW_020311373.1	Gnomon	CDS	1332534	1332652	.	-	0	Name=XP_025601924.1;ID=cds-XP_025601924.1;Dbxref=GeneID:112694822%2CGenbank:XP_025601924.1;Parent=rna-XM_025746139.1
NW_020311373.1	Gnomon	CDS	1332183	1332451	.	-	0	Name=XP_025601924.1;ID=cds-XP_025601924.1;Dbxref=GeneID:112694822%2CGenbank:XP_025601924.1;Parent=rna-XM_025746139.1
NW_020311373.1	Gnomon	CDS	1332017	1332021	.	-	0	Name=XP_025601924.1;ID=cds-XP_025601924.1;Dbxref=GeneID:112694822%2CGenbank:XP_025601924.1;Parent=rna-XM_025746139.1
NW_020311373.1	Gnomon	CDS	1182809	1182952	.	+	0	Name=XP_012266724.1;ID=cds-XP_012266724.1;Dbxref=GeneID:105692232%2CGenbank:XP_012266724.1;Parent=rna-XM_012411301.2
NW_020311373.1	Gnomon	CDS	1183051	1183239	.	+	0	Name=XP_012266724.1;ID=cds-XP_012266724.1;Dbxref=GeneID:105692232%2CGenbank:XP_012266724.1;Parent=rna-XM_012411301.2
NW_020311373.1	Gnomon	CDS	1183307	1183618	.	+	0	Name=XP_012266724.1;ID=cds-XP_012266724.1;Dbxref=GeneID:105692232%2CGenbank:XP_012266724.1;Parent=rna-XM_012411301.2
NW_020311373.1	Gnomon	CDS	1183724	1183883	.	+	0	Name=XP_012266724.1;ID=cds-XP_012266724.1;Dbxref=GeneID:105692232%2CGenbank:XP_012266724.1;Parent=rna-XM_012411301.2
NW_020311373.1	Gnomon	CDS	1184000	1184130	.	+	0	Name=XP_012266724.1;ID=cds-XP_012266724.1;Dbxref=GeneID:105692232%2CGenbank:XP_012266724.1;Parent=rna-XM_012411301.2
NW_020311373.1	Gnomon	CDS	1184225	1184532	.	+	0	Name=XP_012266724.1;ID=cds-XP_012266724.1;Dbxref=GeneID:105692232%2CGenbank:XP_012266724.1;Parent=rna-XM_012411301.2
NW_020311373.1	Gnomon	CDS	1184634	1184715	.	+	0	Name=XP_012266724.1;ID=cds-XP_012266724.1;Dbxref=GeneID:105692232%2CGenbank:XP_012266724.1;Parent=rna-XM_012411301.2
NW_020311373.1	Gnomon	CDS	801986	802107	.	+	0	Name=XP_012266711.1;ID=cds-XP_012266711.1;Dbxref=GeneID:105692225%2CGenbank:XP_012266711.1;Parent=rna-XM_012411288.2
NW_020311373.1	Gnomon	CDS	808496	808624	.	+	0	Name=XP_012266711.1;ID=cds-XP_012266711.1;Dbxref=GeneID:105692225%2CGenbank:XP_012266711.1;Parent=rna-XM_012411288.2
NW_020311373.1	Gnomon	CDS	811071	811165	.	+	0	Name=XP_012266711.1;ID=cds-XP_012266711.1;Dbxref=GeneID:105692225%2CGenbank:XP_012266711.1;Parent=rna-XM_012411288.2
NW_020311373.1	Gnomon	CDS	817938	817990	.	+	0	Name=XP_012266711.1;ID=cds-XP_012266711.1;Dbxref=GeneID:105692225%2CGenbank:XP_012266711.1;Parent=rna-XM_012411288.2
NW_020311373.1	Gnomon	CDS	820062	820170	.	+	0	Name=XP_012266711.1;ID=cds-XP_012266711.1;Dbxref=GeneID:105692225%2CGenbank:XP_012266711.1;Parent=rna-XM_012411288.2
NW_020311373.1	Gnomon	CDS	824097	824252	.	+	0	Name=XP_012266711.1;ID=cds-XP_012266711.1;Dbxref=GeneID:105692225%2CGenbank:XP_012266711.1;Parent=rna-XM_012411288.2
NW_020311373.1	Gnomon	CDS	829828	830005	.	+	0	Name=XP_012266711.1;ID=cds-XP_012266711.1;Dbxref=GeneID:105692225%2CGenbank:XP_012266711.1;Parent=rna-XM_012411288.2
NW_020311373.1	Gnomon	CDS	830656	830764	.	+	0	Name=XP_012266711.1;ID=cds-XP_012266711.1;Dbxref=GeneID:105692225%2CGenbank:XP_012266711.1;Parent=rna-XM_012411288.2
NW_020311373.1	Gnomon	CDS	835752	835796	.	+	0	Name=XP_012266711.1;ID=cds-XP_012266711.1;Dbxref=GeneID:105692225%2CGenbank:XP_012266711.1;Parent=rna-XM_012411288.2
NW_020311373.1	Gnomon	CDS	837002	837180	.	+	0	Name=XP_012266711.1;ID=cds-XP_012266711.1;Dbxref=GeneID:105692225%2CGenbank:XP_012266711.1;Parent=rna-XM_012411288.2
NW_020311373.1	Gnomon	CDS	838254	838404	.	+	0	Name=XP_012266711.1;ID=cds-XP_012266711.1;Dbxref=GeneID:105692225%2CGenbank:XP_012266711.1;Parent=rna-XM_012411288.2
NW_020311373.1	Gnomon	CDS	838534	838710	.	+	0	Name=XP_012266711.1;ID=cds-XP_012266711.1;Dbxref=GeneID:105692225%2CGenbank:XP_012266711.1;Parent=rna-XM_012411288.2
NW_020311373.1	Gnomon	CDS	466852	468399	.	+	0	Name=XP_020710343.1;ID=cds-XP_020710343.1;Dbxref=GeneID:105690113%2CGenbank:XP_020710343.1;Parent=rna-XM_020854684.1
NW_020311373.1	Gnomon	CDS	496480	496536	.	+	0	Name=XP_020710343.1;ID=cds-XP_020710343.1;Dbxref=GeneID:105690113%2CGenbank:XP_020710343.1;Parent=rna-XM_020854684.1
NW_020311373.1	Gnomon	CDS	519014	519187	.	+	0	Name=XP_020710343.1;ID=cds-XP_020710343.1;Dbxref=GeneID:105690113%2CGenbank:XP_020710343.1;Parent=rna-XM_020854684.1
NW_020311373.1	Gnomon	CDS	527128	527284	.	+	0	Name=XP_020710343.1;ID=cds-XP_020710343.1;Dbxref=GeneID:105690113%2CGenbank:XP_020710343.1;Parent=rna-XM_020854684.1
NW_020311373.1	Gnomon	CDS	527394	527610	.	+	0	Name=XP_020710343.1;ID=cds-XP_020710343.1;Dbxref=GeneID:105690113%2CGenbank:XP_020710343.1;Parent=rna-XM_020854684.1
NW_020311373.1	Gnomon	CDS	527948	528046	.	+	0	Name=XP_020710343.1;ID=cds-XP_020710343.1;Dbxref=GeneID:105690113%2CGenbank:XP_020710343.1;Parent=rna-XM_020854684.1
NW_020311373.1	Gnomon	CDS	528136	528294	.	+	0	Name=XP_020710343.1;ID=cds-XP_020710343.1;Dbxref=GeneID:105690113%2CGenbank:XP_020710343.1;Parent=rna-XM_020854684.1
NW_020311373.1	Gnomon	CDS	528445	528583	.	+	0	Name=XP_020710343.1;ID=cds-XP_020710343.1;Dbxref=GeneID:105690113%2CGenbank:XP_020710343.1;Parent=rna-XM_020854684.1
NW_020311373.1	Gnomon	CDS	528664	528979	.	+	0	Name=XP_020710343.1;ID=cds-XP_020710343.1;Dbxref=GeneID:105690113%2CGenbank:XP_020710343.1;Parent=rna-XM_020854684.1
NW_020311373.1	Gnomon	CDS	529171	529300	.	+	0	Name=XP_020710343.1;ID=cds-XP_020710343.1;Dbxref=GeneID:105690113%2CGenbank:XP_020710343.1;Parent=rna-XM_020854684.1
NW_020311373.1	Gnomon	CDS	529431	529893	.	+	0	Name=XP_020710343.1;ID=cds-XP_020710343.1;Dbxref=GeneID:105690113%2CGenbank:XP_020710343.1;Parent=rna-XM_020854684.1
NW_020311373.1	Gnomon	exon	1502530	1502762	.	-	.	ID=exon-XM_012395866.2-6;Dbxref=GeneID:105683330%2CGenbank:XM_012395866.2;Parent=rna-XM_012395866.2
NW_020311373.1	Gnomon	exon	1499066	1499278	.	-	.	ID=exon-XM_012395866.2-7;Dbxref=GeneID:105683330%2CGenbank:XM_012395866.2;Parent=rna-XM_012395866.2
NW_020311373.1	Gnomon	exon	1498373	1498511	.	-	.	ID=exon-XM_012395866.2-8;Dbxref=GeneID:105683330%2CGenbank:XM_012395866.2;Parent=rna-XM_012395866.2
NW_020311373.1	Gnomon	exon	1482814	1482965	.	-	.	ID=exon-XM_012395866.2-9;Dbxref=GeneID:105683330%2CGenbank:XM_012395866.2;Parent=rna-XM_012395866.2
NW_020311373.1	Gnomon	exon	1591211	1591345	.	-	.	ID=exon-XM_012395866.2-2;Dbxref=GeneID:105683330%2CGenbank:XM_012395866.2;Parent=rna-XM_012395866.2
NW_020311373.1	Gnomon	exon	1515347	1515505	.	-	.	ID=exon-XM_012395866.2-3;Dbxref=GeneID:105683330%2CGenbank:XM_012395866.2;Parent=rna-XM_012395866.2
NW_020311373.1	Gnomon	exon	1507449	1507646	.	-	.	ID=exon-XM_012395866.2-4;Dbxref=GeneID:105683330%2CGenbank:XM_012395866.2;Parent=rna-XM_012395866.2
NW_020311373.1	Gnomon	exon	1504689	1504804	.	-	.	ID=exon-XM_012395866.2-5;Dbxref=GeneID:105683330%2CGenbank:XM_012395866.2;Parent=rna-XM_012395866.2
NW_020311373.1	Gnomon	exon	1591484	1591529	.	-	.	ID=exon-XM_012395866.2-1;Dbxref=GeneID:105683330%2CGenbank:XM_012395866.2;Parent=rna-XM_012395866.2
NW_020311373.1	Gnomon	mRNA	1453856	1457822	.	-	.	Name=XM_012395880.2;ID=rna-XM_012395880.2;Dbxref=GeneID:105683343%2CGenbank:XM_012395880.2;Parent=gene-LOC105683343
NW_020311373.1	Gnomon	mRNA	214968	327956	.	-	.	Name=XM_020854717.2;ID=rna-XM_020854717.2;Dbxref=GeneID:105690049%2CGenbank:XM_020854717.2;Parent=gene-LOC105690049
NW_020311373.1	Gnomon	exon	83496	83768	.	-	.	ID=exon-XM_012407689.2-2;Dbxref=GeneID:105690124%2CGenbank:XM_012407689.2;Parent=rna-XM_012407689.2
NW_020311373.1	Gnomon	exon	86857	88504	.	-	.	ID=exon-XM_012407689.2-1;Dbxref=GeneID:105690124%2CGenbank:XM_012407689.2;Parent=rna-XM_012407689.2
NW_020311373.1	Gnomon	exon	17328	19642	.	-	.	ID=exon-XM_012407689.2-9;Dbxref=GeneID:105690124%2CGenbank:XM_012407689.2;Parent=rna-XM_012407689.2
NW_020311373.1	Gnomon	exon	20602	20902	.	-	.	ID=exon-XM_012407689.2-8;Dbxref=GeneID:105690124%2CGenbank:XM_012407689.2;Parent=rna-XM_012407689.2
NW_020311373.1	Gnomon	exon	22192	22363	.	-	.	ID=exon-XM_012407689.2-7;Dbxref=GeneID:105690124%2CGenbank:XM_012407689.2;Parent=rna-XM_012407689.2
NW_020311373.1	Gnomon	exon	29682	29840	.	-	.	ID=exon-XM_012407689.2-6;Dbxref=GeneID:105690124%2CGenbank:XM_012407689.2;Parent=rna-XM_012407689.2
NW_020311373.1	Gnomon	exon	45549	45728	.	-	.	ID=exon-XM_012407689.2-5;Dbxref=GeneID:105690124%2CGenbank:XM_012407689.2;Parent=rna-XM_012407689.2
NW_020311373.1	Gnomon	exon	48662	48853	.	-	.	ID=exon-XM_012407689.2-4;Dbxref=GeneID:105690124%2CGenbank:XM_012407689.2;Parent=rna-XM_012407689.2
NW_020311373.1	Gnomon	exon	65918	66009	.	-	.	ID=exon-XM_012407689.2-3;Dbxref=GeneID:105690124%2CGenbank:XM_012407689.2;Parent=rna-XM_012407689.2
NW_020311373.1	Gnomon	CDS	1442047	1442051	.	-	0	Name=XP_012251295.1;ID=cds-XP_012251295.1;Dbxref=GeneID:105683339%2CGenbank:XP_012251295.1;Parent=rna-XM_012395872.2
NW_020311373.1	Gnomon	CDS	1440941	1441131	.	-	0	Name=XP_012251295.1;ID=cds-XP_012251295.1;Dbxref=GeneID:105683339%2CGenbank:XP_012251295.1;Parent=rna-XM_012395872.2
NW_020311373.1	Gnomon	CDS	1440386	1440849	.	-	0	Name=XP_012251295.1;ID=cds-XP_012251295.1;Dbxref=GeneID:105683339%2CGenbank:XP_012251295.1;Parent=rna-XM_012395872.2
NW_020311373.1	Gnomon	CDS	1439854	1440300	.	-	0	Name=XP_012251295.1;ID=cds-XP_012251295.1;Dbxref=GeneID:105683339%2CGenbank:XP_012251295.1;Parent=rna-XM_012395872.2
NW_020311373.1	Gnomon	CDS	1439522	1439777	.	-	0	Name=XP_012251295.1;ID=cds-XP_012251295.1;Dbxref=GeneID:105683339%2CGenbank:XP_012251295.1;Parent=rna-XM_012395872.2
NW_020311373.1	Gnomon	CDS	1439081	1439420	.	-	0	Name=XP_012251295.1;ID=cds-XP_012251295.1;Dbxref=GeneID:105683339%2CGenbank:XP_012251295.1;Parent=rna-XM_012395872.2
NW_020311373.1	Gnomon	CDS	1438734	1438905	.	-	0	Name=XP_012251295.1;ID=cds-XP_012251295.1;Dbxref=GeneID:105683339%2CGenbank:XP_012251295.1;Parent=rna-XM_012395872.2
NW_020311373.1	Gnomon	exon	1197023	1197932	.	+	.	ID=exon-XM_012411251.1-2;Dbxref=GeneID:105692203%2CGenbank:XM_012411251.1;Parent=rna-XM_012411251.1
NW_020311373.1	Gnomon	exon	1196275	1196934	.	+	.	ID=exon-XM_012411251.1-1;Dbxref=GeneID:105692203%2CGenbank:XM_012411251.1;Parent=rna-XM_012411251.1
NW_020311373.1	Gnomon	CDS	433853	434035	.	+	0	Name=XP_012262986.1;ID=cds-XP_012262986.1;Dbxref=GeneID:105690065%2CGenbank:XP_012262986.1;Parent=rna-XM_012407563.3
NW_020311373.1	Gnomon	CDS	434630	434773	.	+	0	Name=XP_012262986.1;ID=cds-XP_012262986.1;Dbxref=GeneID:105690065%2CGenbank:XP_012262986.1;Parent=rna-XM_012407563.3
NW_020311373.1	Gnomon	CDS	434966	435130	.	+	0	Name=XP_012262986.1;ID=cds-XP_012262986.1;Dbxref=GeneID:105690065%2CGenbank:XP_012262986.1;Parent=rna-XM_012407563.3
NW_020311373.1	Gnomon	lnc_RNA	1461839	1464134	.	+	.	Name=XR_001102857.3;ID=rna-XR_001102857.3;Dbxref=GeneID:105683333%2CGenbank:XR_001102857.3;Parent=gene-LOC105683333
NW_020311373.1	Gnomon	gene	1478184	1591529	.	-	.	Name=LOC105683330;ID=gene-LOC105683330;Dbxref=GeneID:105683330
NW_020311373.1	Gnomon	gene	1469915	1473733	.	+	.	Name=LOC105683331;ID=gene-LOC105683331;Dbxref=GeneID:105683331
NW_020311373.1	Gnomon	gene	1336909	1339502	.	-	.	Name=LOC105683332;ID=gene-LOC105683332;Dbxref=GeneID:105683332
NW_020311373.1	Gnomon	gene	1265246	1283971	.	+	.	Name=LOC105683337;ID=gene-LOC105683337;Dbxref=GeneID:105683337
NW_020311373.1	Gnomon	gene	1394228	1453160	.	+	.	Name=LOC105683338;ID=gene-LOC105683338;Dbxref=GeneID:105683338
NW_020311373.1	Gnomon	gene	1438702	1442226	.	-	.	Name=LOC105683339;ID=gene-LOC105683339;Dbxref=GeneID:105683339
NW_020311373.1	Gnomon	gene	1461839	1464134	.	+	.	Name=LOC105683333;ID=gene-LOC105683333;Dbxref=GeneID:105683333
NW_020311373.1	Gnomon	gene	1304841	1317031	.	-	.	Name=LOC105683335;ID=gene-LOC105683335;Dbxref=GeneID:105683335
NW_020311373.1	Gnomon	gene	1352095	1356010	.	-	.	Name=LOC105683340;ID=gene-LOC105683340;Dbxref=GeneID:105683340
NW_020311373.1	Gnomon	gene	1379484	1383083	.	+	.	Name=LOC105683341;ID=gene-LOC105683341;Dbxref=GeneID:105683341
NW_020311373.1	Gnomon	gene	1342101	1384480	.	+	.	Name=LOC105683342;ID=gene-LOC105683342;Dbxref=GeneID:105683342
NW_020311373.1	Gnomon	gene	1453856	1457894	.	-	.	Name=LOC105683343;ID=gene-LOC105683343;Dbxref=GeneID:105683343
NW_020311373.1	Gnomon	CDS	1194798	1194955	.	-	0	Name=XP_025601923.1;ID=cds-XP_025601923.1;Dbxref=GeneID:112694821%2CGenbank:XP_025601923.1;Parent=rna-XM_025746138.1
NW_020311373.1	Gnomon	CDS	1194501	1194753	.	-	0	Name=XP_025601923.1;ID=cds-XP_025601923.1;Dbxref=GeneID:112694821%2CGenbank:XP_025601923.1;Parent=rna-XM_025746138.1
NW_020311373.1	Gnomon	CDS	1194252	1194427	.	-	0	Name=XP_025601923.1;ID=cds-XP_025601923.1;Dbxref=GeneID:112694821%2CGenbank:XP_025601923.1;Parent=rna-XM_025746138.1
NW_020311373.1	Gnomon	CDS	1193967	1194173	.	-	0	Name=XP_025601923.1;ID=cds-XP_025601923.1;Dbxref=GeneID:112694821%2CGenbank:XP_025601923.1;Parent=rna-XM_025746138.1
NW_020311373.1	Gnomon	CDS	1193794	1193897	.	-	0	Name=XP_025601923.1;ID=cds-XP_025601923.1;Dbxref=GeneID:112694821%2CGenbank:XP_025601923.1;Parent=rna-XM_025746138.1
NW_020311373.1	Gnomon	CDS	1193615	1193701	.	-	0	Name=XP_025601923.1;ID=cds-XP_025601923.1;Dbxref=GeneID:112694821%2CGenbank:XP_025601923.1;Parent=rna-XM_025746138.1
NW_020311373.1	Gnomon	CDS	1193400	1193547	.	-	0	Name=XP_025601923.1;ID=cds-XP_025601923.1;Dbxref=GeneID:112694821%2CGenbank:XP_025601923.1;Parent=rna-XM_025746138.1
NW_020311373.1	Gnomon	CDS	1193118	1193335	.	-	0	Name=XP_025601923.1;ID=cds-XP_025601923.1;Dbxref=GeneID:112694821%2CGenbank:XP_025601923.1;Parent=rna-XM_025746138.1
NW_020311373.1	Gnomon	CDS	1192682	1193070	.	-	0	Name=XP_025601923.1;ID=cds-XP_025601923.1;Dbxref=GeneID:112694821%2CGenbank:XP_025601923.1;Parent=rna-XM_025746138.1
NW_020311373.1	Gnomon	gene	1459135	1460490	.	-	.	Name=LOC105683344;ID=gene-LOC105683344;Dbxref=GeneID:105683344
NW_020311373.1	Gnomon	CDS	1182809	1182952	.	+	0	Name=XP_012266725.1;ID=cds-XP_012266725.1;Dbxref=GeneID:105692232%2CGenbank:XP_012266725.1;Parent=rna-XM_012411302.2
NW_020311373.1	Gnomon	CDS	1183051	1183239	.	+	0	Name=XP_012266725.1;ID=cds-XP_012266725.1;Dbxref=GeneID:105692232%2CGenbank:XP_012266725.1;Parent=rna-XM_012411302.2
NW_020311373.1	Gnomon	CDS	1183307	1183618	.	+	0	Name=XP_012266725.1;ID=cds-XP_012266725.1;Dbxref=GeneID:105692232%2CGenbank:XP_012266725.1;Parent=rna-XM_012411302.2
NW_020311373.1	Gnomon	CDS	1183724	1183883	.	+	0	Name=XP_012266725.1;ID=cds-XP_012266725.1;Dbxref=GeneID:105692232%2CGenbank:XP_012266725.1;Parent=rna-XM_012411302.2
NW_020311373.1	Gnomon	CDS	1184000	1184130	.	+	0	Name=XP_012266725.1;ID=cds-XP_012266725.1;Dbxref=GeneID:105692232%2CGenbank:XP_012266725.1;Parent=rna-XM_012411302.2
NW_020311373.1	Gnomon	CDS	1184225	1184532	.	+	0	Name=XP_012266725.1;ID=cds-XP_012266725.1;Dbxref=GeneID:105692232%2CGenbank:XP_012266725.1;Parent=rna-XM_012411302.2
NW_020311373.1	Gnomon	CDS	1184634	1184715	.	+	0	Name=XP_012266725.1;ID=cds-XP_012266725.1;Dbxref=GeneID:105692232%2CGenbank:XP_012266725.1;Parent=rna-XM_012411302.2
NW_020311373.1	Gnomon	exon	102519	102602	.	+	.	ID=exon-XM_020854683.2-4;Dbxref=GeneID:105690107%2CGenbank:XM_020854683.2;Parent=rna-XM_020854683.2
NW_020311373.1	Gnomon	exon	102685	103305	.	+	.	ID=exon-XM_020854683.2-5;Dbxref=GeneID:105690107%2CGenbank:XM_020854683.2;Parent=rna-XM_020854683.2
NW_020311373.1	Gnomon	exon	103396	103413	.	+	.	ID=exon-XM_020854683.2-6;Dbxref=GeneID:105690107%2CGenbank:XM_020854683.2;Parent=rna-XM_020854683.2
NW_020311373.1	Gnomon	exon	103508	103822	.	+	.	ID=exon-XM_020854683.2-7;Dbxref=GeneID:105690107%2CGenbank:XM_020854683.2;Parent=rna-XM_020854683.2
NW_020311373.1	Gnomon	exon	102025	102119	.	+	.	ID=exon-XM_020854683.2-1;Dbxref=GeneID:105690107%2CGenbank:XM_020854683.2;Parent=rna-XM_020854683.2
NW_020311373.1	Gnomon	exon	102244	102331	.	+	.	ID=exon-XM_020854683.2-2;Dbxref=GeneID:105690107%2CGenbank:XM_020854683.2;Parent=rna-XM_020854683.2
NW_020311373.1	Gnomon	exon	102421	102455	.	+	.	ID=exon-XM_020854683.2-3;Dbxref=GeneID:105690107%2CGenbank:XM_020854683.2;Parent=rna-XM_020854683.2
NW_020311373.1	Gnomon	exon	103886	103897	.	+	.	ID=exon-XM_020854683.2-8;Dbxref=GeneID:105690107%2CGenbank:XM_020854683.2;Parent=rna-XM_020854683.2
NW_020311373.1	Gnomon	exon	104009	104410	.	+	.	ID=exon-XM_020854683.2-9;Dbxref=GeneID:105690107%2CGenbank:XM_020854683.2;Parent=rna-XM_020854683.2
NW_020311373.1	Gnomon	exon	1174320	1174408	.	-	.	ID=exon-XM_012411287.2-11;Dbxref=GeneID:105692224%2CGenbank:XM_012411287.2;Parent=rna-XM_012411287.2
NW_020311373.1	Gnomon	exon	1174579	1174775	.	-	.	ID=exon-XM_012411287.2-10;Dbxref=GeneID:105692224%2CGenbank:XM_012411287.2;Parent=rna-XM_012411287.2
NW_020311373.1	Gnomon	CDS	801986	802107	.	+	0	Name=XP_012266712.1;ID=cds-XP_012266712.1;Dbxref=GeneID:105692225%2CGenbank:XP_012266712.1;Parent=rna-XM_012411289.1
NW_020311373.1	Gnomon	CDS	808496	808624	.	+	0	Name=XP_012266712.1;ID=cds-XP_012266712.1;Dbxref=GeneID:105692225%2CGenbank:XP_012266712.1;Parent=rna-XM_012411289.1
NW_020311373.1	Gnomon	CDS	811071	811165	.	+	0	Name=XP_012266712.1;ID=cds-XP_012266712.1;Dbxref=GeneID:105692225%2CGenbank:XP_012266712.1;Parent=rna-XM_012411289.1
NW_020311373.1	Gnomon	CDS	817938	817990	.	+	0	Name=XP_012266712.1;ID=cds-XP_012266712.1;Dbxref=GeneID:105692225%2CGenbank:XP_012266712.1;Parent=rna-XM_012411289.1
NW_020311373.1	Gnomon	CDS	820062	820170	.	+	0	Name=XP_012266712.1;ID=cds-XP_012266712.1;Dbxref=GeneID:105692225%2CGenbank:XP_012266712.1;Parent=rna-XM_012411289.1
NW_020311373.1	Gnomon	CDS	824097	824252	.	+	0	Name=XP_012266712.1;ID=cds-XP_012266712.1;Dbxref=GeneID:105692225%2CGenbank:XP_012266712.1;Parent=rna-XM_012411289.1
NW_020311373.1	Gnomon	CDS	829828	830005	.	+	0	Name=XP_012266712.1;ID=cds-XP_012266712.1;Dbxref=GeneID:105692225%2CGenbank:XP_012266712.1;Parent=rna-XM_012411289.1
NW_020311373.1	Gnomon	CDS	830656	830764	.	+	0	Name=XP_012266712.1;ID=cds-XP_012266712.1;Dbxref=GeneID:105692225%2CGenbank:XP_012266712.1;Parent=rna-XM_012411289.1
NW_020311373.1	Gnomon	CDS	835752	835796	.	+	0	Name=XP_012266712.1;ID=cds-XP_012266712.1;Dbxref=GeneID:105692225%2CGenbank:XP_012266712.1;Parent=rna-XM_012411289.1
NW_020311373.1	Gnomon	CDS	837002	837180	.	+	0	Name=XP_012266712.1;ID=cds-XP_012266712.1;Dbxref=GeneID:105692225%2CGenbank:XP_012266712.1;Parent=rna-XM_012411289.1
NW_020311373.1	Gnomon	CDS	838254	838404	.	+	0	Name=XP_012266712.1;ID=cds-XP_012266712.1;Dbxref=GeneID:105692225%2CGenbank:XP_012266712.1;Parent=rna-XM_012411289.1
NW_020311373.1	Gnomon	CDS	838534	838710	.	+	0	Name=XP_012266712.1;ID=cds-XP_012266712.1;Dbxref=GeneID:105692225%2CGenbank:XP_012266712.1;Parent=rna-XM_012411289.1
NW_020311373.1	Gnomon	exon	1181395	1181722	.	-	.	ID=exon-XM_020855978.1-2;Dbxref=GeneID:105692231%2CGenbank:XM_020855978.1;Parent=rna-XM_020855978.1
NW_020311373.1	Gnomon	exon	1181820	1181901	.	-	.	ID=exon-XM_020855978.1-1;Dbxref=GeneID:105692231%2CGenbank:XM_020855978.1;Parent=rna-XM_020855978.1
NW_020311373.1	Gnomon	exon	1180000	1180572	.	-	.	ID=exon-XM_020855978.1-4;Dbxref=GeneID:105692231%2CGenbank:XM_020855978.1;Parent=rna-XM_020855978.1
NW_020311373.1	Gnomon	exon	1180641	1181299	.	-	.	ID=exon-XM_020855978.1-3;Dbxref=GeneID:105692231%2CGenbank:XM_020855978.1;Parent=rna-XM_020855978.1
NW_020311373.1	Gnomon	exon	1178993	1179605	.	-	.	ID=exon-XM_020855978.1-6;Dbxref=GeneID:105692231%2CGenbank:XM_020855978.1;Parent=rna-XM_020855978.1
NW_020311373.1	Gnomon	exon	1179685	1179922	.	-	.	ID=exon-XM_020855978.1-5;Dbxref=GeneID:105692231%2CGenbank:XM_020855978.1;Parent=rna-XM_020855978.1
NW_020311373.1	Gnomon	exon	198850	199035	.	+	.	ID=exon-XM_012407565.2-9;Dbxref=GeneID:105690066%2CGenbank:XM_012407565.2;Parent=rna-XM_012407565.2
NW_020311373.1	Gnomon	exon	198593	198764	.	+	.	ID=exon-XM_012407565.2-8;Dbxref=GeneID:105690066%2CGenbank:XM_012407565.2;Parent=rna-XM_012407565.2
NW_020311373.1	Gnomon	exon	198261	198419	.	+	.	ID=exon-XM_012407565.2-7;Dbxref=GeneID:105690066%2CGenbank:XM_012407565.2;Parent=rna-XM_012407565.2
NW_020311373.1	Gnomon	exon	198040	198152	.	+	.	ID=exon-XM_012407565.2-6;Dbxref=GeneID:105690066%2CGenbank:XM_012407565.2;Parent=rna-XM_012407565.2
NW_020311373.1	Gnomon	exon	197698	197908	.	+	.	ID=exon-XM_012407565.2-5;Dbxref=GeneID:105690066%2CGenbank:XM_012407565.2;Parent=rna-XM_012407565.2
NW_020311373.1	Gnomon	exon	197328	197556	.	+	.	ID=exon-XM_012407565.2-4;Dbxref=GeneID:105690066%2CGenbank:XM_012407565.2;Parent=rna-XM_012407565.2
NW_020311373.1	Gnomon	exon	197122	197224	.	+	.	ID=exon-XM_012407565.2-3;Dbxref=GeneID:105690066%2CGenbank:XM_012407565.2;Parent=rna-XM_012407565.2
NW_020311373.1	Gnomon	exon	196710	197009	.	+	.	ID=exon-XM_012407565.2-2;Dbxref=GeneID:105690066%2CGenbank:XM_012407565.2;Parent=rna-XM_012407565.2
NW_020311373.1	Gnomon	exon	196250	196398	.	+	.	ID=exon-XM_012407565.2-1;Dbxref=GeneID:105690066%2CGenbank:XM_012407565.2;Parent=rna-XM_012407565.2
NW_020311373.1	Gnomon	exon	224961	225095	.	-	.	ID=exon-XM_020854719.2-6;Dbxref=GeneID:105690049%2CGenbank:XM_020854719.2;Parent=rna-XM_020854719.2
NW_020311373.1	Gnomon	exon	222952	223014	.	-	.	ID=exon-XM_020854719.2-7;Dbxref=GeneID:105690049%2CGenbank:XM_020854719.2;Parent=rna-XM_020854719.2
NW_020311373.1	Gnomon	exon	219665	219914	.	-	.	ID=exon-XM_020854719.2-8;Dbxref=GeneID:105690049%2CGenbank:XM_020854719.2;Parent=rna-XM_020854719.2
NW_020311373.1	Gnomon	exon	218340	218597	.	-	.	ID=exon-XM_020854719.2-9;Dbxref=GeneID:105690049%2CGenbank:XM_020854719.2;Parent=rna-XM_020854719.2
NW_020311373.1	Gnomon	exon	326200	326728	.	-	.	ID=exon-XM_020854719.2-2;Dbxref=GeneID:105690049%2CGenbank:XM_020854719.2;Parent=rna-XM_020854719.2
NW_020311373.1	Gnomon	exon	231666	231905	.	-	.	ID=exon-XM_020854719.2-3;Dbxref=GeneID:105690049%2CGenbank:XM_020854719.2;Parent=rna-XM_020854719.2
NW_020311373.1	Gnomon	exon	229474	229687	.	-	.	ID=exon-XM_020854719.2-4;Dbxref=GeneID:105690049%2CGenbank:XM_020854719.2;Parent=rna-XM_020854719.2
NW_020311373.1	Gnomon	exon	229176	229289	.	-	.	ID=exon-XM_020854719.2-5;Dbxref=GeneID:105690049%2CGenbank:XM_020854719.2;Parent=rna-XM_020854719.2
NW_020311373.1	Gnomon	exon	327645	327956	.	-	.	ID=exon-XM_020854719.2-1;Dbxref=GeneID:105690049%2CGenbank:XM_020854719.2;Parent=rna-XM_020854719.2
NW_020311373.1	Gnomon	exon	1190015	1190633	.	+	.	ID=exon-XM_020855980.1-11;Dbxref=GeneID:105692233%2CGenbank:XM_020855980.1;Parent=rna-XM_020855980.1
NW_020311373.1	Gnomon	exon	1189731	1189935	.	+	.	ID=exon-XM_020855980.1-10;Dbxref=GeneID:105692233%2CGenbank:XM_020855980.1;Parent=rna-XM_020855980.1
NW_020311373.1	Gnomon	exon	218080	218249	.	-	.	ID=exon-XM_020854721.2-10;Dbxref=GeneID:105690049%2CGenbank:XM_020854721.2;Parent=rna-XM_020854721.2
NW_020311373.1	Gnomon	exon	217675	217920	.	-	.	ID=exon-XM_020854721.2-11;Dbxref=GeneID:105690049%2CGenbank:XM_020854721.2;Parent=rna-XM_020854721.2
NW_020311373.1	Gnomon	exon	217082	217311	.	-	.	ID=exon-XM_020854721.2-12;Dbxref=GeneID:105690049%2CGenbank:XM_020854721.2;Parent=rna-XM_020854721.2
NW_020311373.1	Gnomon	exon	216664	216756	.	-	.	ID=exon-XM_020854721.2-13;Dbxref=GeneID:105690049%2CGenbank:XM_020854721.2;Parent=rna-XM_020854721.2
NW_020311373.1	Gnomon	exon	214968	216531	.	-	.	ID=exon-XM_020854721.2-14;Dbxref=GeneID:105690049%2CGenbank:XM_020854721.2;Parent=rna-XM_020854721.2
NW_020311373.1	Gnomon	exon	760107	760318	.	+	.	ID=exon-XM_012411258.2-10;Dbxref=GeneID:105692206%2CGenbank:XM_012411258.2;Parent=rna-XM_012411258.2
NW_020311373.1	Gnomon	exon	760687	761723	.	+	.	ID=exon-XM_012411258.2-11;Dbxref=GeneID:105692206%2CGenbank:XM_012411258.2;Parent=rna-XM_012411258.2
NW_020311373.1	Gnomon	CDS	1460223	1460369	.	-	0	Name=XP_012251304.1;ID=cds-XP_012251304.1;Dbxref=GeneID:105683344%2CGenbank:XP_012251304.1;Parent=rna-XM_012395881.2
NW_020311373.1	Gnomon	CDS	1459944	1460114	.	-	0	Name=XP_012251304.1;ID=cds-XP_012251304.1;Dbxref=GeneID:105683344%2CGenbank:XP_012251304.1;Parent=rna-XM_012395881.2
NW_020311373.1	Gnomon	CDS	1459764	1459848	.	-	0	Name=XP_012251304.1;ID=cds-XP_012251304.1;Dbxref=GeneID:105683344%2CGenbank:XP_012251304.1;Parent=rna-XM_012395881.2
NW_020311373.1	Gnomon	CDS	1459470	1459602	.	-	0	Name=XP_012251304.1;ID=cds-XP_012251304.1;Dbxref=GeneID:105683344%2CGenbank:XP_012251304.1;Parent=rna-XM_012395881.2
NW_020311373.1	Gnomon	CDS	1459143	1459377	.	-	0	Name=XP_012251304.1;ID=cds-XP_012251304.1;Dbxref=GeneID:105683344%2CGenbank:XP_012251304.1;Parent=rna-XM_012395881.2
NW_020311373.1	Gnomon	CDS	1192409	1192544	.	-	0	Name=XP_025601922.1;ID=cds-XP_025601922.1;Dbxref=GeneID:112694820%2CGenbank:XP_025601922.1;Parent=rna-XM_025746137.1
NW_020311373.1	Gnomon	CDS	1192227	1192346	.	-	0	Name=XP_025601922.1;ID=cds-XP_025601922.1;Dbxref=GeneID:112694820%2CGenbank:XP_025601922.1;Parent=rna-XM_025746137.1
NW_020311373.1	Gnomon	CDS	1191994	1192161	.	-	0	Name=XP_025601922.1;ID=cds-XP_025601922.1;Dbxref=GeneID:112694820%2CGenbank:XP_025601922.1;Parent=rna-XM_025746137.1
NW_020311373.1	Gnomon	CDS	1191817	1191935	.	-	0	Name=XP_025601922.1;ID=cds-XP_025601922.1;Dbxref=GeneID:112694820%2CGenbank:XP_025601922.1;Parent=rna-XM_025746137.1
NW_020311373.1	Gnomon	CDS	1191683	1191754	.	-	0	Name=XP_025601922.1;ID=cds-XP_025601922.1;Dbxref=GeneID:112694820%2CGenbank:XP_025601922.1;Parent=rna-XM_025746137.1
NW_020311373.1	Gnomon	CDS	1185701	1186140	.	+	0	Name=XP_012266726.1;ID=cds-XP_012266726.1;Dbxref=GeneID:105692233%2CGenbank:XP_012266726.1;Parent=rna-XM_012411303.2
NW_020311373.1	Gnomon	CDS	1187150	1187527	.	+	0	Name=XP_012266726.1;ID=cds-XP_012266726.1;Dbxref=GeneID:105692233%2CGenbank:XP_012266726.1;Parent=rna-XM_012411303.2
NW_020311373.1	Gnomon	CDS	1187637	1187760	.	+	0	Name=XP_012266726.1;ID=cds-XP_012266726.1;Dbxref=GeneID:105692233%2CGenbank:XP_012266726.1;Parent=rna-XM_012411303.2
NW_020311373.1	Gnomon	CDS	1187864	1187991	.	+	0	Name=XP_012266726.1;ID=cds-XP_012266726.1;Dbxref=GeneID:105692233%2CGenbank:XP_012266726.1;Parent=rna-XM_012411303.2
NW_020311373.1	Gnomon	CDS	1188347	1188385	.	+	0	Name=XP_012266726.1;ID=cds-XP_012266726.1;Dbxref=GeneID:105692233%2CGenbank:XP_012266726.1;Parent=rna-XM_012411303.2
NW_020311373.1	Gnomon	CDS	1189161	1189246	.	+	0	Name=XP_012266726.1;ID=cds-XP_012266726.1;Dbxref=GeneID:105692233%2CGenbank:XP_012266726.1;Parent=rna-XM_012411303.2
NW_020311373.1	Gnomon	CDS	1189329	1189438	.	+	0	Name=XP_012266726.1;ID=cds-XP_012266726.1;Dbxref=GeneID:105692233%2CGenbank:XP_012266726.1;Parent=rna-XM_012411303.2
NW_020311373.1	Gnomon	CDS	1189547	1189653	.	+	0	Name=XP_012266726.1;ID=cds-XP_012266726.1;Dbxref=GeneID:105692233%2CGenbank:XP_012266726.1;Parent=rna-XM_012411303.2
NW_020311373.1	Gnomon	CDS	1189731	1189935	.	+	0	Name=XP_012266726.1;ID=cds-XP_012266726.1;Dbxref=GeneID:105692233%2CGenbank:XP_012266726.1;Parent=rna-XM_012411303.2
NW_020311373.1	Gnomon	CDS	1190015	1190155	.	+	0	Name=XP_012266726.1;ID=cds-XP_012266726.1;Dbxref=GeneID:105692233%2CGenbank:XP_012266726.1;Parent=rna-XM_012411303.2
NW_020311373.1	Gnomon	CDS	91845	93311	.	-	0	Name=XP_012262972.1;ID=cds-XP_012262972.1;Dbxref=GeneID:105690052%2CGenbank:XP_012262972.1;Parent=rna-XM_012407549.1
NW_020311373.1	Gnomon	mRNA	93	2991	.	-	.	Name=XM_025746140.1;ID=rna-XM_025746140.1;Dbxref=GeneID:112694823%2CGenbank:XM_025746140.1;Parent=gene-LOC112694823
NW_020311373.1	Gnomon	CDS	433853	434035	.	+	0	Name=XP_012262985.1;ID=cds-XP_012262985.1;Dbxref=GeneID:105690065%2CGenbank:XP_012262985.1;Parent=rna-XM_012407562.3
NW_020311373.1	Gnomon	CDS	434630	434773	.	+	0	Name=XP_012262985.1;ID=cds-XP_012262985.1;Dbxref=GeneID:105690065%2CGenbank:XP_012262985.1;Parent=rna-XM_012407562.3
NW_020311373.1	Gnomon	CDS	434966	435130	.	+	0	Name=XP_012262985.1;ID=cds-XP_012262985.1;Dbxref=GeneID:105690065%2CGenbank:XP_012262985.1;Parent=rna-XM_012407562.3
NW_020311373.1	Gnomon	exon	1416193	1416423	.	+	.	ID=exon-XM_020850865.1-5;Dbxref=GeneID:105683338%2CGenbank:XM_020850865.1;Parent=rna-XM_020850865.1
NW_020311373.1	Gnomon	exon	1417867	1418103	.	+	.	ID=exon-XM_020850865.1-6;Dbxref=GeneID:105683338%2CGenbank:XM_020850865.1;Parent=rna-XM_020850865.1
NW_020311373.1	Gnomon	exon	1405932	1406239	.	+	.	ID=exon-XM_020850865.1-3;Dbxref=GeneID:105683338%2CGenbank:XM_020850865.1;Parent=rna-XM_020850865.1
NW_020311373.1	Gnomon	exon	1414218	1414460	.	+	.	ID=exon-XM_020850865.1-4;Dbxref=GeneID:105683338%2CGenbank:XM_020850865.1;Parent=rna-XM_020850865.1
NW_020311373.1	Gnomon	exon	1394228	1394580	.	+	.	ID=exon-XM_020850865.1-1;Dbxref=GeneID:105683338%2CGenbank:XM_020850865.1;Parent=rna-XM_020850865.1
NW_020311373.1	Gnomon	exon	1395287	1395827	.	+	.	ID=exon-XM_020850865.1-2;Dbxref=GeneID:105683338%2CGenbank:XM_020850865.1;Parent=rna-XM_020850865.1
NW_020311373.1	Gnomon	exon	1418834	1419094	.	+	.	ID=exon-XM_020850865.1-9;Dbxref=GeneID:105683338%2CGenbank:XM_020850865.1;Parent=rna-XM_020850865.1
NW_020311373.1	Gnomon	exon	1418198	1418359	.	+	.	ID=exon-XM_020850865.1-7;Dbxref=GeneID:105683338%2CGenbank:XM_020850865.1;Parent=rna-XM_020850865.1
NW_020311373.1	Gnomon	exon	1418448	1418744	.	+	.	ID=exon-XM_020850865.1-8;Dbxref=GeneID:105683338%2CGenbank:XM_020850865.1;Parent=rna-XM_020850865.1
NW_020311373.1	Gnomon	CDS	1127651	1127915	.	-	0	Name=XP_012266690.1;ID=cds-XP_012266690.1;Dbxref=GeneID:105692210%2CGenbank:XP_012266690.1;Parent=rna-XM_012411267.2
NW_020311373.1	Gnomon	CDS	1127453	1127572	.	-	0	Name=XP_012266690.1;ID=cds-XP_012266690.1;Dbxref=GeneID:105692210%2CGenbank:XP_012266690.1;Parent=rna-XM_012411267.2
NW_020311373.1	Gnomon	CDS	1127004	1127247	.	-	0	Name=XP_012266690.1;ID=cds-XP_012266690.1;Dbxref=GeneID:105692210%2CGenbank:XP_012266690.1;Parent=rna-XM_012411267.2
NW_020311373.1	Gnomon	CDS	1126708	1126911	.	-	0	Name=XP_012266690.1;ID=cds-XP_012266690.1;Dbxref=GeneID:105692210%2CGenbank:XP_012266690.1;Parent=rna-XM_012411267.2
NW_020311373.1	Gnomon	CDS	1126416	1126635	.	-	0	Name=XP_012266690.1;ID=cds-XP_012266690.1;Dbxref=GeneID:105692210%2CGenbank:XP_012266690.1;Parent=rna-XM_012411267.2
NW_020311373.1	Gnomon	CDS	1126043	1126348	.	-	0	Name=XP_012266690.1;ID=cds-XP_012266690.1;Dbxref=GeneID:105692210%2CGenbank:XP_012266690.1;Parent=rna-XM_012411267.2
NW_020311373.1	Gnomon	CDS	1208230	1208332	.	+	0	Name=XP_012266700.1;ID=cds-XP_012266700.1;Dbxref=GeneID:105692218%2CGenbank:XP_012266700.1;Parent=rna-XM_012411277.2
NW_020311373.1	Gnomon	CDS	1208484	1208626	.	+	0	Name=XP_012266700.1;ID=cds-XP_012266700.1;Dbxref=GeneID:105692218%2CGenbank:XP_012266700.1;Parent=rna-XM_012411277.2
NW_020311373.1	Gnomon	CDS	1208718	1208952	.	+	0	Name=XP_012266700.1;ID=cds-XP_012266700.1;Dbxref=GeneID:105692218%2CGenbank:XP_012266700.1;Parent=rna-XM_012411277.2
NW_020311373.1	Gnomon	CDS	1209047	1209274	.	+	0	Name=XP_012266700.1;ID=cds-XP_012266700.1;Dbxref=GeneID:105692218%2CGenbank:XP_012266700.1;Parent=rna-XM_012411277.2
NW_020311373.1	Gnomon	CDS	1209379	1209550	.	+	0	Name=XP_012266700.1;ID=cds-XP_012266700.1;Dbxref=GeneID:105692218%2CGenbank:XP_012266700.1;Parent=rna-XM_012411277.2
NW_020311373.1	Gnomon	CDS	1209643	1209765	.	+	0	Name=XP_012266700.1;ID=cds-XP_012266700.1;Dbxref=GeneID:105692218%2CGenbank:XP_012266700.1;Parent=rna-XM_012411277.2
NW_020311373.1	Gnomon	CDS	1209846	1210056	.	+	0	Name=XP_012266700.1;ID=cds-XP_012266700.1;Dbxref=GeneID:105692218%2CGenbank:XP_012266700.1;Parent=rna-XM_012411277.2
NW_020311373.1	Gnomon	exon	1133351	1133438	.	-	.	ID=exon-XM_012411268.2-7;Dbxref=GeneID:105692212%2CGenbank:XM_012411268.2;Parent=rna-XM_012411268.2
NW_020311373.1	Gnomon	exon	1255006	1255023	.	-	.	ID=exon-XM_012411245.1-1;Dbxref=GeneID:105692199%2CGenbank:XM_012411245.1;Parent=rna-XM_012411245.1
NW_020311373.1	Gnomon	exon	1254562	1254830	.	-	.	ID=exon-XM_012411245.1-2;Dbxref=GeneID:105692199%2CGenbank:XM_012411245.1;Parent=rna-XM_012411245.1
NW_020311373.1	Gnomon	exon	1242613	1242866	.	-	.	ID=exon-XM_012411245.1-3;Dbxref=GeneID:105692199%2CGenbank:XM_012411245.1;Parent=rna-XM_012411245.1
NW_020311373.1	Gnomon	exon	1237405	1237688	.	-	.	ID=exon-XM_012411245.1-4;Dbxref=GeneID:105692199%2CGenbank:XM_012411245.1;Parent=rna-XM_012411245.1
NW_020311373.1	Gnomon	exon	1236219	1236752	.	-	.	ID=exon-XM_012411245.1-5;Dbxref=GeneID:105692199%2CGenbank:XM_012411245.1;Parent=rna-XM_012411245.1
NW_020311373.1	Gnomon	exon	1134654	1134777	.	-	.	ID=exon-XM_012411268.2-3;Dbxref=GeneID:105692212%2CGenbank:XM_012411268.2;Parent=rna-XM_012411268.2
NW_020311373.1	Gnomon	exon	1134214	1134578	.	-	.	ID=exon-XM_012411268.2-4;Dbxref=GeneID:105692212%2CGenbank:XM_012411268.2;Parent=rna-XM_012411268.2
NW_020311373.1	Gnomon	exon	1133878	1134114	.	-	.	ID=exon-XM_012411268.2-5;Dbxref=GeneID:105692212%2CGenbank:XM_012411268.2;Parent=rna-XM_012411268.2
NW_020311373.1	Gnomon	exon	1133585	1133791	.	-	.	ID=exon-XM_012411268.2-6;Dbxref=GeneID:105692212%2CGenbank:XM_012411268.2;Parent=rna-XM_012411268.2
NW_020311373.1	Gnomon	exon	1135246	1135485	.	-	.	ID=exon-XM_012411268.2-1;Dbxref=GeneID:105692212%2CGenbank:XM_012411268.2;Parent=rna-XM_012411268.2
NW_020311373.1	Gnomon	exon	1134881	1134996	.	-	.	ID=exon-XM_012411268.2-2;Dbxref=GeneID:105692212%2CGenbank:XM_012411268.2;Parent=rna-XM_012411268.2
NW_020311373.1	Gnomon	exon	1140379	1140474	.	+	.	ID=exon-XM_012411292.2-8;Dbxref=GeneID:105692227%2CGenbank:XM_012411292.2;Parent=rna-XM_012411292.2
NW_020311373.1	Gnomon	exon	1140565	1141616	.	+	.	ID=exon-XM_012411292.2-9;Dbxref=GeneID:105692227%2CGenbank:XM_012411292.2;Parent=rna-XM_012411292.2
NW_020311373.1	Gnomon	exon	1139825	1140034	.	+	.	ID=exon-XM_012411292.2-6;Dbxref=GeneID:105692227%2CGenbank:XM_012411292.2;Parent=rna-XM_012411292.2
NW_020311373.1	Gnomon	exon	1140123	1140302	.	+	.	ID=exon-XM_012411292.2-7;Dbxref=GeneID:105692227%2CGenbank:XM_012411292.2;Parent=rna-XM_012411292.2
NW_020311373.1	Gnomon	exon	1139334	1139424	.	+	.	ID=exon-XM_012411292.2-4;Dbxref=GeneID:105692227%2CGenbank:XM_012411292.2;Parent=rna-XM_012411292.2
NW_020311373.1	Gnomon	exon	1139497	1139747	.	+	.	ID=exon-XM_012411292.2-5;Dbxref=GeneID:105692227%2CGenbank:XM_012411292.2;Parent=rna-XM_012411292.2
NW_020311373.1	Gnomon	exon	1138663	1138790	.	+	.	ID=exon-XM_012411292.2-2;Dbxref=GeneID:105692227%2CGenbank:XM_012411292.2;Parent=rna-XM_012411292.2
NW_020311373.1	Gnomon	exon	1138908	1139273	.	+	.	ID=exon-XM_012411292.2-3;Dbxref=GeneID:105692227%2CGenbank:XM_012411292.2;Parent=rna-XM_012411292.2
NW_020311373.1	Gnomon	exon	1138296	1138471	.	+	.	ID=exon-XM_012411292.2-1;Dbxref=GeneID:105692227%2CGenbank:XM_012411292.2;Parent=rna-XM_012411292.2
NW_020311373.1	Gnomon	CDS	774071	774961	.	+	0	Name=XP_012266669.1;ID=cds-XP_012266669.1;Dbxref=GeneID:105692200%2CGenbank:XP_012266669.1;Parent=rna-XM_012411246.2
NW_020311373.1	Gnomon	CDS	775073	775462	.	+	0	Name=XP_012266669.1;ID=cds-XP_012266669.1;Dbxref=GeneID:105692200%2CGenbank:XP_012266669.1;Parent=rna-XM_012411246.2
NW_020311373.1	Gnomon	CDS	775556	775741	.	+	0	Name=XP_012266669.1;ID=cds-XP_012266669.1;Dbxref=GeneID:105692200%2CGenbank:XP_012266669.1;Parent=rna-XM_012411246.2
NW_020311373.1	Gnomon	CDS	775817	775978	.	+	0	Name=XP_012266669.1;ID=cds-XP_012266669.1;Dbxref=GeneID:105692200%2CGenbank:XP_012266669.1;Parent=rna-XM_012411246.2
NW_020311373.1	Gnomon	exon	1120896	1121044	.	+	.	ID=exon-XM_012411265.2-4;Dbxref=GeneID:105692208%2CGenbank:XM_012411265.2;Parent=rna-XM_012411265.2
NW_020311373.1	Gnomon	exon	1121107	1121270	.	+	.	ID=exon-XM_012411265.2-5;Dbxref=GeneID:105692208%2CGenbank:XM_012411265.2;Parent=rna-XM_012411265.2
NW_020311373.1	Gnomon	exon	1120254	1120531	.	+	.	ID=exon-XM_012411265.2-2;Dbxref=GeneID:105692208%2CGenbank:XM_012411265.2;Parent=rna-XM_012411265.2
NW_020311373.1	Gnomon	exon	1120607	1120813	.	+	.	ID=exon-XM_012411265.2-3;Dbxref=GeneID:105692208%2CGenbank:XM_012411265.2;Parent=rna-XM_012411265.2
NW_020311373.1	Gnomon	exon	1121787	1121987	.	+	.	ID=exon-XM_012411265.2-8;Dbxref=GeneID:105692208%2CGenbank:XM_012411265.2;Parent=rna-XM_012411265.2
NW_020311373.1	Gnomon	exon	1122079	1122212	.	+	.	ID=exon-XM_012411265.2-9;Dbxref=GeneID:105692208%2CGenbank:XM_012411265.2;Parent=rna-XM_012411265.2
NW_020311373.1	Gnomon	exon	1121342	1121462	.	+	.	ID=exon-XM_012411265.2-6;Dbxref=GeneID:105692208%2CGenbank:XM_012411265.2;Parent=rna-XM_012411265.2
NW_020311373.1	Gnomon	exon	1121543	1121696	.	+	.	ID=exon-XM_012411265.2-7;Dbxref=GeneID:105692208%2CGenbank:XM_012411265.2;Parent=rna-XM_012411265.2
NW_020311373.1	Gnomon	exon	1119179	1119514	.	+	.	ID=exon-XM_012411265.2-1;Dbxref=GeneID:105692208%2CGenbank:XM_012411265.2;Parent=rna-XM_012411265.2
NW_020311373.1	Gnomon	transcript	1207893	1210627	.	+	.	Name=XR_001103398.2;ID=rna-XR_001103398.2;Dbxref=GeneID:105692218%2CGenbank:XR_001103398.2;Parent=gene-LOC105692218
NW_020311373.1	Gnomon	exon	1168380	1169151	.	+	.	ID=exon-XM_012411283.2-5;Dbxref=GeneID:105692223%2CGenbank:XM_012411283.2;Parent=rna-XM_012411283.2
NW_020311373.1	Gnomon	exon	1167902	1168308	.	+	.	ID=exon-XM_012411283.2-4;Dbxref=GeneID:105692223%2CGenbank:XM_012411283.2;Parent=rna-XM_012411283.2
NW_020311373.1	Gnomon	exon	1167502	1167793	.	+	.	ID=exon-XM_012411283.2-3;Dbxref=GeneID:105692223%2CGenbank:XM_012411283.2;Parent=rna-XM_012411283.2
NW_020311373.1	Gnomon	exon	1166952	1167216	.	+	.	ID=exon-XM_012411283.2-2;Dbxref=GeneID:105692223%2CGenbank:XM_012411283.2;Parent=rna-XM_012411283.2
NW_020311373.1	Gnomon	exon	1166533	1166770	.	+	.	ID=exon-XM_012411283.2-1;Dbxref=GeneID:105692223%2CGenbank:XM_012411283.2;Parent=rna-XM_012411283.2
NW_020311373.1	Gnomon	exon	1170278	1170470	.	+	.	ID=exon-XM_012411283.2-9;Dbxref=GeneID:105692223%2CGenbank:XM_012411283.2;Parent=rna-XM_012411283.2
NW_020311373.1	Gnomon	exon	1169981	1170203	.	+	.	ID=exon-XM_012411283.2-8;Dbxref=GeneID:105692223%2CGenbank:XM_012411283.2;Parent=rna-XM_012411283.2
NW_020311373.1	Gnomon	exon	1169570	1169891	.	+	.	ID=exon-XM_012411283.2-7;Dbxref=GeneID:105692223%2CGenbank:XM_012411283.2;Parent=rna-XM_012411283.2
NW_020311373.1	Gnomon	exon	1169240	1169418	.	+	.	ID=exon-XM_012411283.2-6;Dbxref=GeneID:105692223%2CGenbank:XM_012411283.2;Parent=rna-XM_012411283.2
NW_020311373.1	Gnomon	exon	771443	771603	.	-	.	ID=exon-XM_012411253.3-3;Dbxref=GeneID:105692204%2CGenbank:XM_012411253.3;Parent=rna-XM_012411253.3
NW_020311373.1	Gnomon	exon	771683	772012	.	-	.	ID=exon-XM_012411253.3-2;Dbxref=GeneID:105692204%2CGenbank:XM_012411253.3;Parent=rna-XM_012411253.3
NW_020311373.1	Gnomon	exon	769781	770917	.	-	.	ID=exon-XM_012411253.3-5;Dbxref=GeneID:105692204%2CGenbank:XM_012411253.3;Parent=rna-XM_012411253.3
NW_020311373.1	Gnomon	exon	771007	771345	.	-	.	ID=exon-XM_012411253.3-4;Dbxref=GeneID:105692204%2CGenbank:XM_012411253.3;Parent=rna-XM_012411253.3
NW_020311373.1	Gnomon	exon	769168	769191	.	-	.	ID=exon-XM_012411253.3-7;Dbxref=GeneID:105692204%2CGenbank:XM_012411253.3;Parent=rna-XM_012411253.3
NW_020311373.1	Gnomon	exon	769371	769671	.	-	.	ID=exon-XM_012411253.3-6;Dbxref=GeneID:105692204%2CGenbank:XM_012411253.3;Parent=rna-XM_012411253.3
NW_020311373.1	Gnomon	exon	767798	768439	.	-	.	ID=exon-XM_012411253.3-9;Dbxref=GeneID:105692204%2CGenbank:XM_012411253.3;Parent=rna-XM_012411253.3
NW_020311373.1	Gnomon	exon	768513	768919	.	-	.	ID=exon-XM_012411253.3-8;Dbxref=GeneID:105692204%2CGenbank:XM_012411253.3;Parent=rna-XM_012411253.3
NW_020311373.1	Gnomon	exon	773030	773183	.	-	.	ID=exon-XM_012411253.3-1;Dbxref=GeneID:105692204%2CGenbank:XM_012411253.3;Parent=rna-XM_012411253.3
NW_020311373.1	Gnomon	mRNA	1179512	1182211	.	-	.	Name=XM_020855979.1;ID=rna-XM_020855979.1;Dbxref=GeneID:105692231%2CGenbank:XM_020855979.1;Parent=gene-LOC105692231
NW_020311373.1	Gnomon	exon	1179685	1179922	.	-	.	ID=exon-XM_020855977.1-5;Dbxref=GeneID:105692231%2CGenbank:XM_020855977.1;Parent=rna-XM_020855977.1
NW_020311373.1	Gnomon	exon	1180000	1180572	.	-	.	ID=exon-XM_020855977.1-4;Dbxref=GeneID:105692231%2CGenbank:XM_020855977.1;Parent=rna-XM_020855977.1
NW_020311373.1	Gnomon	exon	1180641	1181299	.	-	.	ID=exon-XM_020855977.1-3;Dbxref=GeneID:105692231%2CGenbank:XM_020855977.1;Parent=rna-XM_020855977.1
NW_020311373.1	Gnomon	exon	1181530	1181722	.	-	.	ID=exon-XM_020855977.1-2;Dbxref=GeneID:105692231%2CGenbank:XM_020855977.1;Parent=rna-XM_020855977.1
NW_020311373.1	Gnomon	exon	1178992	1179605	.	-	.	ID=exon-XM_020855977.1-6;Dbxref=GeneID:105692231%2CGenbank:XM_020855977.1;Parent=rna-XM_020855977.1
NW_020311373.1	Gnomon	exon	107711	108031	.	-	.	ID=exon-XM_025746132.1-1;Dbxref=GeneID:105690108%2CGenbank:XM_025746132.1;Parent=rna-XM_025746132.1
NW_020311373.1	Gnomon	exon	107398	107591	.	-	.	ID=exon-XM_025746132.1-2;Dbxref=GeneID:105690108%2CGenbank:XM_025746132.1;Parent=rna-XM_025746132.1
NW_020311373.1	Gnomon	exon	105603	106677	.	-	.	ID=exon-XM_025746132.1-5;Dbxref=GeneID:105690108%2CGenbank:XM_025746132.1;Parent=rna-XM_025746132.1
NW_020311373.1	Gnomon	exon	1181795	1182211	.	-	.	ID=exon-XM_020855977.1-1;Dbxref=GeneID:105692231%2CGenbank:XM_020855977.1;Parent=rna-XM_020855977.1
NW_020311373.1	Gnomon	exon	107160	107317	.	-	.	ID=exon-XM_025746132.1-3;Dbxref=GeneID:105690108%2CGenbank:XM_025746132.1;Parent=rna-XM_025746132.1
NW_020311373.1	Gnomon	exon	106765	107076	.	-	.	ID=exon-XM_025746132.1-4;Dbxref=GeneID:105690108%2CGenbank:XM_025746132.1;Parent=rna-XM_025746132.1
NW_020311373.1	Gnomon	mRNA	749485	761723	.	+	.	Name=XM_020855966.1;ID=rna-XM_020855966.1;Dbxref=GeneID:105692206%2CGenbank:XM_020855966.1;Parent=gene-LOC105692206
NW_020311373.1	Gnomon	mRNA	1196275	1197932	.	+	.	Name=XM_012411251.1;ID=rna-XM_012411251.1;Dbxref=GeneID:105692203%2CGenbank:XM_012411251.1;Parent=gene-LOC105692203
NW_020311373.1	Gnomon	exon	1379484	1383083	.	+	.	ID=exon-XM_012395876.2-1;Dbxref=GeneID:105683341%2CGenbank:XM_012395876.2;Parent=rna-XM_012395876.2
NW_020311373.1	Gnomon	mRNA	1207893	1210627	.	+	.	Name=XM_012411277.2;ID=rna-XM_012411277.2;Dbxref=GeneID:105692218%2CGenbank:XM_012411277.2;Parent=gene-LOC105692218
NW_020311373.1	Gnomon	exon	254596	254783	.	+	.	ID=exon-XM_012407613.3-2;Dbxref=GeneID:105690087%2CGenbank:XM_012407613.3;Parent=rna-XM_012407613.3
NW_020311373.1	Gnomon	exon	254283	254502	.	+	.	ID=exon-XM_012407613.3-1;Dbxref=GeneID:105690087%2CGenbank:XM_012407613.3;Parent=rna-XM_012407613.3
NW_020311373.1	Gnomon	exon	255534	255779	.	+	.	ID=exon-XM_012407613.3-4;Dbxref=GeneID:105690087%2CGenbank:XM_012407613.3;Parent=rna-XM_012407613.3
NW_020311373.1	Gnomon	exon	254853	255128	.	+	.	ID=exon-XM_012407613.3-3;Dbxref=GeneID:105690087%2CGenbank:XM_012407613.3;Parent=rna-XM_012407613.3
NW_020311373.1	Gnomon	exon	256366	256618	.	+	.	ID=exon-XM_012407613.3-6;Dbxref=GeneID:105690087%2CGenbank:XM_012407613.3;Parent=rna-XM_012407613.3
NW_020311373.1	Gnomon	exon	255868	256053	.	+	.	ID=exon-XM_012407613.3-5;Dbxref=GeneID:105690087%2CGenbank:XM_012407613.3;Parent=rna-XM_012407613.3
NW_020311373.1	Gnomon	exon	257353	258038	.	+	.	ID=exon-XM_012407613.3-8;Dbxref=GeneID:105690087%2CGenbank:XM_012407613.3;Parent=rna-XM_012407613.3
NW_020311373.1	Gnomon	exon	256924	257275	.	+	.	ID=exon-XM_012407613.3-7;Dbxref=GeneID:105690087%2CGenbank:XM_012407613.3;Parent=rna-XM_012407613.3
NW_020311373.1	Gnomon	exon	747200	747400	.	-	.	ID=exon-XR_003150195.1-3;Dbxref=GeneID:105692202%2CGenbank:XR_003150195.1;Parent=rna-XR_003150195.1
NW_020311373.1	Gnomon	exon	1171098	1171362	.	+	.	ID=exon-XM_012411282.2-11;Dbxref=GeneID:105692223%2CGenbank:XM_012411282.2;Parent=rna-XM_012411282.2
NW_020311373.1	Gnomon	exon	747495	747842	.	-	.	ID=exon-XR_003150195.1-2;Dbxref=GeneID:105692202%2CGenbank:XR_003150195.1;Parent=rna-XR_003150195.1
NW_020311373.1	Gnomon	exon	1170555	1170984	.	+	.	ID=exon-XM_012411282.2-10;Dbxref=GeneID:105692223%2CGenbank:XM_012411282.2;Parent=rna-XM_012411282.2
NW_020311373.1	Gnomon	exon	748005	748106	.	-	.	ID=exon-XR_003150195.1-1;Dbxref=GeneID:105692202%2CGenbank:XR_003150195.1;Parent=rna-XR_003150195.1
NW_020311373.1	Gnomon	exon	746025	746266	.	-	.	ID=exon-XR_003150195.1-7;Dbxref=GeneID:105692202%2CGenbank:XR_003150195.1;Parent=rna-XR_003150195.1
NW_020311373.1	Gnomon	exon	207462	209593	.	+	.	ID=exon-XM_012407561.3-3;Dbxref=GeneID:105690064%2CGenbank:XM_012407561.3;Parent=rna-XM_012407561.3
NW_020311373.1	Gnomon	exon	746353	746500	.	-	.	ID=exon-XR_003150195.1-6;Dbxref=GeneID:105692202%2CGenbank:XR_003150195.1;Parent=rna-XR_003150195.1
NW_020311373.1	Gnomon	exon	206550	206761	.	+	.	ID=exon-XM_012407561.3-2;Dbxref=GeneID:105690064%2CGenbank:XM_012407561.3;Parent=rna-XM_012407561.3
NW_020311373.1	Gnomon	exon	746581	746910	.	-	.	ID=exon-XR_003150195.1-5;Dbxref=GeneID:105692202%2CGenbank:XR_003150195.1;Parent=rna-XR_003150195.1
NW_020311373.1	Gnomon	exon	204186	205378	.	+	.	ID=exon-XM_012407561.3-1;Dbxref=GeneID:105690064%2CGenbank:XM_012407561.3;Parent=rna-XM_012407561.3
NW_020311373.1	Gnomon	exon	746996	747115	.	-	.	ID=exon-XR_003150195.1-4;Dbxref=GeneID:105692202%2CGenbank:XR_003150195.1;Parent=rna-XR_003150195.1
NW_020311373.1	Gnomon	exon	702184	702335	.	-	.	ID=exon-XR_003150195.1-9;Dbxref=GeneID:105692202%2CGenbank:XR_003150195.1;Parent=rna-XR_003150195.1
NW_020311373.1	Gnomon	exon	745713	745910	.	-	.	ID=exon-XR_003150195.1-8;Dbxref=GeneID:105692202%2CGenbank:XR_003150195.1;Parent=rna-XR_003150195.1
NW_020311373.1	Gnomon	exon	1172082	1174519	.	+	.	ID=exon-XM_012411282.2-14;Dbxref=GeneID:105692223%2CGenbank:XM_012411282.2;Parent=rna-XM_012411282.2
NW_020311373.1	Gnomon	exon	1171750	1171946	.	+	.	ID=exon-XM_012411282.2-13;Dbxref=GeneID:105692223%2CGenbank:XM_012411282.2;Parent=rna-XM_012411282.2
NW_020311373.1	Gnomon	exon	1171440	1171660	.	+	.	ID=exon-XM_012411282.2-12;Dbxref=GeneID:105692223%2CGenbank:XM_012411282.2;Parent=rna-XM_012411282.2
NW_020311373.1	Gnomon	exon	1122288	1122390	.	+	.	ID=exon-XM_012411265.2-10;Dbxref=GeneID:105692208%2CGenbank:XM_012411265.2;Parent=rna-XM_012411265.2
NW_020311373.1	Gnomon	exon	1122472	1122724	.	+	.	ID=exon-XM_012411265.2-11;Dbxref=GeneID:105692208%2CGenbank:XM_012411265.2;Parent=rna-XM_012411265.2
NW_020311373.1	Gnomon	exon	231666	231905	.	-	.	ID=exon-XM_020854715.2-2;Dbxref=GeneID:105690049%2CGenbank:XM_020854715.2;Parent=rna-XM_020854715.2
NW_020311373.1	Gnomon	exon	229474	229687	.	-	.	ID=exon-XM_020854715.2-3;Dbxref=GeneID:105690049%2CGenbank:XM_020854715.2;Parent=rna-XM_020854715.2
NW_020311373.1	Gnomon	exon	229176	229289	.	-	.	ID=exon-XM_020854715.2-4;Dbxref=GeneID:105690049%2CGenbank:XM_020854715.2;Parent=rna-XM_020854715.2
NW_020311373.1	Gnomon	exon	222952	223014	.	-	.	ID=exon-XM_020854715.2-5;Dbxref=GeneID:105690049%2CGenbank:XM_020854715.2;Parent=rna-XM_020854715.2
NW_020311373.1	Gnomon	CDS	752890	752945	.	+	0	Name=XP_020711629.1;ID=cds-XP_020711629.1;Dbxref=GeneID:105692206%2CGenbank:XP_020711629.1;Parent=rna-XM_020855970.1
NW_020311373.1	Gnomon	CDS	753041	753333	.	+	0	Name=XP_020711629.1;ID=cds-XP_020711629.1;Dbxref=GeneID:105692206%2CGenbank:XP_020711629.1;Parent=rna-XM_020855970.1
NW_020311373.1	Gnomon	CDS	753617	753948	.	+	0	Name=XP_020711629.1;ID=cds-XP_020711629.1;Dbxref=GeneID:105692206%2CGenbank:XP_020711629.1;Parent=rna-XM_020855970.1
NW_020311373.1	Gnomon	CDS	754044	754406	.	+	0	Name=XP_020711629.1;ID=cds-XP_020711629.1;Dbxref=GeneID:105692206%2CGenbank:XP_020711629.1;Parent=rna-XM_020855970.1
NW_020311373.1	Gnomon	CDS	754503	755049	.	+	0	Name=XP_020711629.1;ID=cds-XP_020711629.1;Dbxref=GeneID:105692206%2CGenbank:XP_020711629.1;Parent=rna-XM_020855970.1
NW_020311373.1	Gnomon	CDS	755128	755225	.	+	0	Name=XP_020711629.1;ID=cds-XP_020711629.1;Dbxref=GeneID:105692206%2CGenbank:XP_020711629.1;Parent=rna-XM_020855970.1
NW_020311373.1	Gnomon	CDS	759505	759616	.	+	0	Name=XP_020711629.1;ID=cds-XP_020711629.1;Dbxref=GeneID:105692206%2CGenbank:XP_020711629.1;Parent=rna-XM_020855970.1
NW_020311373.1	Gnomon	CDS	759699	760027	.	+	0	Name=XP_020711629.1;ID=cds-XP_020711629.1;Dbxref=GeneID:105692206%2CGenbank:XP_020711629.1;Parent=rna-XM_020855970.1
NW_020311373.1	Gnomon	CDS	760107	760318	.	+	0	Name=XP_020711629.1;ID=cds-XP_020711629.1;Dbxref=GeneID:105692206%2CGenbank:XP_020711629.1;Parent=rna-XM_020855970.1
NW_020311373.1	Gnomon	CDS	760687	760843	.	+	0	Name=XP_020711629.1;ID=cds-XP_020711629.1;Dbxref=GeneID:105692206%2CGenbank:XP_020711629.1;Parent=rna-XM_020855970.1
NW_020311373.1	Gnomon	exon	271152	274062	.	-	.	ID=exon-XM_020854715.2-1;Dbxref=GeneID:105690049%2CGenbank:XM_020854715.2;Parent=rna-XM_020854715.2
NW_020311373.1	Gnomon	exon	219665	219914	.	-	.	ID=exon-XM_020854715.2-6;Dbxref=GeneID:105690049%2CGenbank:XM_020854715.2;Parent=rna-XM_020854715.2
NW_020311373.1	Gnomon	exon	218340	218597	.	-	.	ID=exon-XM_020854715.2-7;Dbxref=GeneID:105690049%2CGenbank:XM_020854715.2;Parent=rna-XM_020854715.2
NW_020311373.1	Gnomon	exon	218080	218249	.	-	.	ID=exon-XM_020854715.2-8;Dbxref=GeneID:105690049%2CGenbank:XM_020854715.2;Parent=rna-XM_020854715.2
NW_020311373.1	Gnomon	exon	217675	217920	.	-	.	ID=exon-XM_020854715.2-9;Dbxref=GeneID:105690049%2CGenbank:XM_020854715.2;Parent=rna-XM_020854715.2
NW_020311373.1	Gnomon	exon	91845	93311	.	-	.	ID=exon-XM_012407549.1-1;Dbxref=GeneID:105690052%2CGenbank:XM_012407549.1;Parent=rna-XM_012407549.1
NW_020311373.1	Gnomon	exon	428314	428503	.	-	.	ID=exon-XM_012407691.3-1;Dbxref=GeneID:105690125%2CGenbank:XM_012407691.3;Parent=rna-XM_012407691.3
NW_020311373.1	Gnomon	exon	427522	427674	.	-	.	ID=exon-XM_012407691.3-2;Dbxref=GeneID:105690125%2CGenbank:XM_012407691.3;Parent=rna-XM_012407691.3
NW_020311373.1	Gnomon	mRNA	1130123	1133557	.	+	.	Name=XM_012411263.2;ID=rna-XM_012411263.2;Dbxref=GeneID:105692207%2CGenbank:XM_012411263.2;Parent=gene-LOC105692207
NW_020311373.1	Gnomon	exon	427263	427440	.	-	.	ID=exon-XM_012407691.3-3;Dbxref=GeneID:105690125%2CGenbank:XM_012407691.3;Parent=rna-XM_012407691.3
NW_020311373.1	Gnomon	exon	426411	427092	.	-	.	ID=exon-XM_012407691.3-4;Dbxref=GeneID:105690125%2CGenbank:XM_012407691.3;Parent=rna-XM_012407691.3
NW_020311373.1	Gnomon	exon	760107	760318	.	+	.	ID=exon-XM_020855969.1-10;Dbxref=GeneID:105692206%2CGenbank:XM_020855969.1;Parent=rna-XM_020855969.1
NW_020311373.1	Gnomon	exon	760687	761723	.	+	.	ID=exon-XM_020855969.1-11;Dbxref=GeneID:105692206%2CGenbank:XM_020855969.1;Parent=rna-XM_020855969.1
NW_020311373.1	Gnomon	mRNA	1198051	1200797	.	-	.	Name=XM_012411276.2;ID=rna-XM_012411276.2;Dbxref=GeneID:105692217%2CGenbank:XM_012411276.2;Parent=gene-LOC105692217
NW_020311373.1	Gnomon	exon	817938	817990	.	+	.	ID=exon-XM_012411289.1-5;Dbxref=GeneID:105692225%2CGenbank:XM_012411289.1;Parent=rna-XM_012411289.1
NW_020311373.1	Gnomon	exon	820062	820170	.	+	.	ID=exon-XM_012411289.1-6;Dbxref=GeneID:105692225%2CGenbank:XM_012411289.1;Parent=rna-XM_012411289.1
NW_020311373.1	Gnomon	exon	824097	824252	.	+	.	ID=exon-XM_012411289.1-7;Dbxref=GeneID:105692225%2CGenbank:XM_012411289.1;Parent=rna-XM_012411289.1
NW_020311373.1	Gnomon	exon	829828	830005	.	+	.	ID=exon-XM_012411289.1-8;Dbxref=GeneID:105692225%2CGenbank:XM_012411289.1;Parent=rna-XM_012411289.1
NW_020311373.1	Gnomon	exon	801053	801810	.	+	.	ID=exon-XM_012411289.1-1;Dbxref=GeneID:105692225%2CGenbank:XM_012411289.1;Parent=rna-XM_012411289.1
NW_020311373.1	Gnomon	exon	801888	802107	.	+	.	ID=exon-XM_012411289.1-2;Dbxref=GeneID:105692225%2CGenbank:XM_012411289.1;Parent=rna-XM_012411289.1
NW_020311373.1	Gnomon	exon	808496	808624	.	+	.	ID=exon-XM_012411289.1-3;Dbxref=GeneID:105692225%2CGenbank:XM_012411289.1;Parent=rna-XM_012411289.1
NW_020311373.1	Gnomon	exon	811071	811165	.	+	.	ID=exon-XM_012411289.1-4;Dbxref=GeneID:105692225%2CGenbank:XM_012411289.1;Parent=rna-XM_012411289.1
NW_020311373.1	Gnomon	exon	830656	830764	.	+	.	ID=exon-XM_012411289.1-9;Dbxref=GeneID:105692225%2CGenbank:XM_012411289.1;Parent=rna-XM_012411289.1
NW_020311373.1	Gnomon	mRNA	801053	838710	.	+	.	Name=XM_012411289.1;ID=rna-XM_012411289.1;Dbxref=GeneID:105692225%2CGenbank:XM_012411289.1;Parent=gene-LOC105692225
NW_020311373.1	Gnomon	exon	1184000	1184130	.	+	.	ID=exon-XM_012411300.2-5;Dbxref=GeneID:105692232%2CGenbank:XM_012411300.2;Parent=rna-XM_012411300.2
NW_020311373.1	Gnomon	exon	1183724	1183883	.	+	.	ID=exon-XM_012411300.2-4;Dbxref=GeneID:105692232%2CGenbank:XM_012411300.2;Parent=rna-XM_012411300.2
NW_020311373.1	Gnomon	exon	1184634	1185621	.	+	.	ID=exon-XM_012411300.2-7;Dbxref=GeneID:105692232%2CGenbank:XM_012411300.2;Parent=rna-XM_012411300.2
NW_020311373.1	Gnomon	exon	1184225	1184532	.	+	.	ID=exon-XM_012411300.2-6;Dbxref=GeneID:105692232%2CGenbank:XM_012411300.2;Parent=rna-XM_012411300.2
NW_020311373.1	Gnomon	exon	1182401	1182952	.	+	.	ID=exon-XM_012411300.2-1;Dbxref=GeneID:105692232%2CGenbank:XM_012411300.2;Parent=rna-XM_012411300.2
NW_020311373.1	Gnomon	exon	1183307	1183618	.	+	.	ID=exon-XM_012411300.2-3;Dbxref=GeneID:105692232%2CGenbank:XM_012411300.2;Parent=rna-XM_012411300.2
NW_020311373.1	Gnomon	exon	1183057	1183239	.	+	.	ID=exon-XM_012411300.2-2;Dbxref=GeneID:105692232%2CGenbank:XM_012411300.2;Parent=rna-XM_012411300.2
NW_020311373.1	Gnomon	exon	544373	546776	.	-	.	ID=exon-XM_025746133.1-15;Dbxref=GeneID:105692202%2CGenbank:XM_025746133.1;Parent=rna-XM_025746133.1
NW_020311373.1	Gnomon	exon	546864	547021	.	-	.	ID=exon-XM_025746133.1-14;Dbxref=GeneID:105692202%2CGenbank:XM_025746133.1;Parent=rna-XM_025746133.1
NW_020311373.1	Gnomon	exon	547102	547267	.	-	.	ID=exon-XM_025746133.1-13;Dbxref=GeneID:105692202%2CGenbank:XM_025746133.1;Parent=rna-XM_025746133.1
NW_020311373.1	Gnomon	exon	547355	547529	.	-	.	ID=exon-XM_025746133.1-12;Dbxref=GeneID:105692202%2CGenbank:XM_025746133.1;Parent=rna-XM_025746133.1
NW_020311373.1	Gnomon	exon	547633	547943	.	-	.	ID=exon-XM_025746133.1-11;Dbxref=GeneID:105692202%2CGenbank:XM_025746133.1;Parent=rna-XM_025746133.1
NW_020311373.1	Gnomon	transcript	764737	773183	.	-	.	Name=XR_001103396.2;ID=rna-XR_001103396.2;Dbxref=GeneID:105692204%2CGenbank:XR_001103396.2;Parent=gene-LOC105692204
NW_020311373.1	Gnomon	exon	548103	548322	.	-	.	ID=exon-XM_025746133.1-10;Dbxref=GeneID:105692202%2CGenbank:XM_025746133.1;Parent=rna-XM_025746133.1
NW_020311373.1	Gnomon	CDS	1127651	1127915	.	-	0	Name=XP_020711619.1;ID=cds-XP_020711619.1;Dbxref=GeneID:105692210%2CGenbank:XP_020711619.1;Parent=rna-XM_020855960.1
NW_020311373.1	Gnomon	CDS	1127453	1127572	.	-	0	Name=XP_020711619.1;ID=cds-XP_020711619.1;Dbxref=GeneID:105692210%2CGenbank:XP_020711619.1;Parent=rna-XM_020855960.1
NW_020311373.1	Gnomon	CDS	1127004	1127247	.	-	0	Name=XP_020711619.1;ID=cds-XP_020711619.1;Dbxref=GeneID:105692210%2CGenbank:XP_020711619.1;Parent=rna-XM_020855960.1
NW_020311373.1	Gnomon	CDS	1126708	1126911	.	-	0	Name=XP_020711619.1;ID=cds-XP_020711619.1;Dbxref=GeneID:105692210%2CGenbank:XP_020711619.1;Parent=rna-XM_020855960.1
NW_020311373.1	Gnomon	CDS	1126416	1126635	.	-	0	Name=XP_020711619.1;ID=cds-XP_020711619.1;Dbxref=GeneID:105692210%2CGenbank:XP_020711619.1;Parent=rna-XM_020855960.1
NW_020311373.1	Gnomon	CDS	1126043	1126348	.	-	0	Name=XP_020711619.1;ID=cds-XP_020711619.1;Dbxref=GeneID:105692210%2CGenbank:XP_020711619.1;Parent=rna-XM_020855960.1
NW_020311373.1	Gnomon	exon	754503	755049	.	+	.	ID=exon-XM_020855971.1-6;Dbxref=GeneID:105692206%2CGenbank:XM_020855971.1;Parent=rna-XM_020855971.1
NW_020311373.1	Gnomon	exon	755128	755225	.	+	.	ID=exon-XM_020855971.1-7;Dbxref=GeneID:105692206%2CGenbank:XM_020855971.1;Parent=rna-XM_020855971.1
NW_020311373.1	Gnomon	exon	753617	753948	.	+	.	ID=exon-XM_020855971.1-4;Dbxref=GeneID:105692206%2CGenbank:XM_020855971.1;Parent=rna-XM_020855971.1
NW_020311373.1	Gnomon	exon	754044	754406	.	+	.	ID=exon-XM_020855971.1-5;Dbxref=GeneID:105692206%2CGenbank:XM_020855971.1;Parent=rna-XM_020855971.1
NW_020311373.1	Gnomon	exon	752878	752945	.	+	.	ID=exon-XM_020855971.1-2;Dbxref=GeneID:105692206%2CGenbank:XM_020855971.1;Parent=rna-XM_020855971.1
NW_020311373.1	Gnomon	exon	753041	753333	.	+	.	ID=exon-XM_020855971.1-3;Dbxref=GeneID:105692206%2CGenbank:XM_020855971.1;Parent=rna-XM_020855971.1
NW_020311373.1	Gnomon	exon	752661	752791	.	+	.	ID=exon-XM_020855971.1-1;Dbxref=GeneID:105692206%2CGenbank:XM_020855971.1;Parent=rna-XM_020855971.1
NW_020311373.1	Gnomon	exon	759505	759616	.	+	.	ID=exon-XM_020855971.1-8;Dbxref=GeneID:105692206%2CGenbank:XM_020855971.1;Parent=rna-XM_020855971.1
NW_020311373.1	Gnomon	exon	759699	760027	.	+	.	ID=exon-XM_020855971.1-9;Dbxref=GeneID:105692206%2CGenbank:XM_020855971.1;Parent=rna-XM_020855971.1
NW_020311373.1	Gnomon	mRNA	1204175	1205976	.	+	.	Name=XM_012411279.2;ID=rna-XM_012411279.2;Dbxref=GeneID:105692220%2CGenbank:XM_012411279.2;Parent=gene-LOC105692220
NW_020311373.1	Gnomon	exon	766679	766901	.	-	.	ID=exon-XM_012411255.2-12;Dbxref=GeneID:105692204%2CGenbank:XM_012411255.2;Parent=rna-XM_012411255.2
NW_020311373.1	Gnomon	exon	764070	766192	.	-	.	ID=exon-XM_012411255.2-13;Dbxref=GeneID:105692204%2CGenbank:XM_012411255.2;Parent=rna-XM_012411255.2
NW_020311373.1	Gnomon	exon	767290	767700	.	-	.	ID=exon-XM_012411255.2-10;Dbxref=GeneID:105692204%2CGenbank:XM_012411255.2;Parent=rna-XM_012411255.2
NW_020311373.1	Gnomon	exon	766987	767203	.	-	.	ID=exon-XM_012411255.2-11;Dbxref=GeneID:105692204%2CGenbank:XM_012411255.2;Parent=rna-XM_012411255.2
NW_020311373.1	Gnomon	mRNA	1178992	1182211	.	-	.	Name=XM_020855977.1;ID=rna-XM_020855977.1;Dbxref=GeneID:105692231%2CGenbank:XM_020855977.1;Parent=gene-LOC105692231
NW_020311373.1	Gnomon	mRNA	91845	93311	.	-	.	Name=XM_012407549.1;ID=rna-XM_012407549.1;Dbxref=GeneID:105690052%2CGenbank:XM_012407549.1;Parent=gene-LOC105690052
NW_020311373.1	Gnomon	exon	1192409	1192544	.	-	.	ID=exon-XM_025746137.1-1;Dbxref=GeneID:112694820%2CGenbank:XM_025746137.1;Parent=rna-XM_025746137.1
NW_020311373.1	Gnomon	exon	1191994	1192161	.	-	.	ID=exon-XM_025746137.1-3;Dbxref=GeneID:112694820%2CGenbank:XM_025746137.1;Parent=rna-XM_025746137.1
NW_020311373.1	Gnomon	exon	1192227	1192346	.	-	.	ID=exon-XM_025746137.1-2;Dbxref=GeneID:112694820%2CGenbank:XM_025746137.1;Parent=rna-XM_025746137.1
NW_020311373.1	Gnomon	exon	1191579	1191754	.	-	.	ID=exon-XM_025746137.1-5;Dbxref=GeneID:112694820%2CGenbank:XM_025746137.1;Parent=rna-XM_025746137.1
NW_020311373.1	Gnomon	exon	1191817	1191935	.	-	.	ID=exon-XM_025746137.1-4;Dbxref=GeneID:112694820%2CGenbank:XM_025746137.1;Parent=rna-XM_025746137.1
NW_020311373.1	Gnomon	mRNA	776302	780248	.	-	.	Name=XM_012411240.2;ID=rna-XM_012411240.2;Dbxref=GeneID:105692193%2CGenbank:XM_012411240.2;Parent=gene-LOC105692193
NW_020311373.1	Gnomon	mRNA	764732	773183	.	-	.	Name=XM_012411253.3;ID=rna-XM_012411253.3;Dbxref=GeneID:105692204%2CGenbank:XM_012411253.3;Parent=gene-LOC105692204
NW_020311373.1	Gnomon	mRNA	1122821	1125447	.	-	.	Name=XM_012411266.2;ID=rna-XM_012411266.2;Dbxref=GeneID:105692209%2CGenbank:XM_012411266.2;Parent=gene-LOC105692209
NW_020311373.1	Gnomon	exon	1463783	1463883	.	+	.	ID=exon-XR_001102857.3-4;Dbxref=GeneID:105683333%2CGenbank:XR_001102857.3;Parent=rna-XR_001102857.3
NW_020311373.1	Gnomon	exon	1464096	1464134	.	+	.	ID=exon-XR_001102857.3-5;Dbxref=GeneID:105683333%2CGenbank:XR_001102857.3;Parent=rna-XR_001102857.3
NW_020311373.1	Gnomon	exon	1462662	1462758	.	+	.	ID=exon-XR_001102857.3-2;Dbxref=GeneID:105683333%2CGenbank:XR_001102857.3;Parent=rna-XR_001102857.3
NW_020311373.1	Gnomon	exon	1463634	1463704	.	+	.	ID=exon-XR_001102857.3-3;Dbxref=GeneID:105683333%2CGenbank:XR_001102857.3;Parent=rna-XR_001102857.3
NW_020311373.1	Gnomon	exon	1461839	1462116	.	+	.	ID=exon-XR_001102857.3-1;Dbxref=GeneID:105683333%2CGenbank:XR_001102857.3;Parent=rna-XR_001102857.3
NW_020311373.1	Gnomon	CDS	1120289	1120531	.	+	0	Name=XP_020711618.1;ID=cds-XP_020711618.1;Dbxref=GeneID:105692208%2CGenbank:XP_020711618.1;Parent=rna-XM_020855959.1
NW_020311373.1	Gnomon	CDS	1120607	1120813	.	+	0	Name=XP_020711618.1;ID=cds-XP_020711618.1;Dbxref=GeneID:105692208%2CGenbank:XP_020711618.1;Parent=rna-XM_020855959.1
NW_020311373.1	Gnomon	CDS	1120896	1121044	.	+	0	Name=XP_020711618.1;ID=cds-XP_020711618.1;Dbxref=GeneID:105692208%2CGenbank:XP_020711618.1;Parent=rna-XM_020855959.1
NW_020311373.1	Gnomon	CDS	1121107	1121270	.	+	0	Name=XP_020711618.1;ID=cds-XP_020711618.1;Dbxref=GeneID:105692208%2CGenbank:XP_020711618.1;Parent=rna-XM_020855959.1
NW_020311373.1	Gnomon	CDS	1121345	1121462	.	+	0	Name=XP_020711618.1;ID=cds-XP_020711618.1;Dbxref=GeneID:105692208%2CGenbank:XP_020711618.1;Parent=rna-XM_020855959.1
NW_020311373.1	Gnomon	CDS	1121543	1121696	.	+	0	Name=XP_020711618.1;ID=cds-XP_020711618.1;Dbxref=GeneID:105692208%2CGenbank:XP_020711618.1;Parent=rna-XM_020855959.1
NW_020311373.1	Gnomon	CDS	1121787	1121987	.	+	0	Name=XP_020711618.1;ID=cds-XP_020711618.1;Dbxref=GeneID:105692208%2CGenbank:XP_020711618.1;Parent=rna-XM_020855959.1
NW_020311373.1	Gnomon	CDS	1122079	1122212	.	+	0	Name=XP_020711618.1;ID=cds-XP_020711618.1;Dbxref=GeneID:105692208%2CGenbank:XP_020711618.1;Parent=rna-XM_020855959.1
NW_020311373.1	Gnomon	CDS	1122288	1122390	.	+	0	Name=XP_020711618.1;ID=cds-XP_020711618.1;Dbxref=GeneID:105692208%2CGenbank:XP_020711618.1;Parent=rna-XM_020855959.1
NW_020311373.1	Gnomon	CDS	1122472	1122657	.	+	0	Name=XP_020711618.1;ID=cds-XP_020711618.1;Dbxref=GeneID:105692208%2CGenbank:XP_020711618.1;Parent=rna-XM_020855959.1
NW_020311373.1	Gnomon	exon	386613	386860	.	-	.	ID=exon-XM_012407544.1-5;Dbxref=GeneID:105690048%2CGenbank:XM_012407544.1;Parent=rna-XM_012407544.1
NW_020311373.1	Gnomon	exon	387143	387390	.	-	.	ID=exon-XM_012407544.1-4;Dbxref=GeneID:105690048%2CGenbank:XM_012407544.1;Parent=rna-XM_012407544.1
NW_020311373.1	Gnomon	exon	387547	387767	.	-	.	ID=exon-XM_012407544.1-3;Dbxref=GeneID:105690048%2CGenbank:XM_012407544.1;Parent=rna-XM_012407544.1
NW_020311373.1	Gnomon	exon	405074	405310	.	-	.	ID=exon-XM_012407544.1-2;Dbxref=GeneID:105690048%2CGenbank:XM_012407544.1;Parent=rna-XM_012407544.1
NW_020311373.1	Gnomon	exon	419062	419134	.	-	.	ID=exon-XM_012407544.1-1;Dbxref=GeneID:105690048%2CGenbank:XM_012407544.1;Parent=rna-XM_012407544.1
NW_020311373.1	Gnomon	exon	366624	367051	.	-	.	ID=exon-XM_012407544.1-7;Dbxref=GeneID:105690048%2CGenbank:XM_012407544.1;Parent=rna-XM_012407544.1
NW_020311373.1	Gnomon	exon	386078	386362	.	-	.	ID=exon-XM_012407544.1-6;Dbxref=GeneID:105690048%2CGenbank:XM_012407544.1;Parent=rna-XM_012407544.1
NW_020311373.1	Gnomon	exon	752878	752945	.	+	.	ID=exon-XM_020855972.1-3;Dbxref=GeneID:105692206%2CGenbank:XM_020855972.1;Parent=rna-XM_020855972.1
NW_020311373.1	Gnomon	exon	753041	753333	.	+	.	ID=exon-XM_020855972.1-4;Dbxref=GeneID:105692206%2CGenbank:XM_020855972.1;Parent=rna-XM_020855972.1
NW_020311373.1	Gnomon	exon	753617	753948	.	+	.	ID=exon-XM_020855972.1-5;Dbxref=GeneID:105692206%2CGenbank:XM_020855972.1;Parent=rna-XM_020855972.1
NW_020311373.1	Gnomon	exon	754044	754406	.	+	.	ID=exon-XM_020855972.1-6;Dbxref=GeneID:105692206%2CGenbank:XM_020855972.1;Parent=rna-XM_020855972.1
NW_020311373.1	Gnomon	exon	749485	749678	.	+	.	ID=exon-XM_020855972.1-1;Dbxref=GeneID:105692206%2CGenbank:XM_020855972.1;Parent=rna-XM_020855972.1
NW_020311373.1	Gnomon	exon	749784	749821	.	+	.	ID=exon-XM_020855972.1-2;Dbxref=GeneID:105692206%2CGenbank:XM_020855972.1;Parent=rna-XM_020855972.1
NW_020311373.1	Gnomon	exon	754503	755049	.	+	.	ID=exon-XM_020855972.1-7;Dbxref=GeneID:105692206%2CGenbank:XM_020855972.1;Parent=rna-XM_020855972.1
NW_020311373.1	Gnomon	exon	755128	755225	.	+	.	ID=exon-XM_020855972.1-8;Dbxref=GeneID:105692206%2CGenbank:XM_020855972.1;Parent=rna-XM_020855972.1
NW_020311373.1	Gnomon	exon	759505	759616	.	+	.	ID=exon-XM_020855972.1-9;Dbxref=GeneID:105692206%2CGenbank:XM_020855972.1;Parent=rna-XM_020855972.1
NW_020311373.1	Gnomon	mRNA	1201018	1203100	.	+	.	Name=XM_012411278.2;ID=rna-XM_012411278.2;Dbxref=GeneID:105692219%2CGenbank:XM_012411278.2;Parent=gene-LOC105692219
NW_020311373.1	Gnomon	mRNA	1178993	1181901	.	-	.	Name=XM_020855978.1;ID=rna-XM_020855978.1;Dbxref=GeneID:105692231%2CGenbank:XM_020855978.1;Parent=gene-LOC105692231
NW_020311373.1	Gnomon	mRNA	764070	773183	.	-	.	Name=XM_012411252.2;ID=rna-XM_012411252.2;Dbxref=GeneID:105692204%2CGenbank:XM_012411252.2;Parent=gene-LOC105692204
NW_020311373.1	Gnomon	mRNA	1119179	1122724	.	+	.	Name=XM_012411265.2;ID=rna-XM_012411265.2;Dbxref=GeneID:105692208%2CGenbank:XM_012411265.2;Parent=gene-LOC105692208
NW_020311373.1	Gnomon	CDS	1395680	1395827	.	+	0	Name=XP_020706524.1;ID=cds-XP_020706524.1;Dbxref=GeneID:105683338%2CGenbank:XP_020706524.1;Parent=rna-XM_020850865.1
NW_020311373.1	Gnomon	CDS	1405932	1406239	.	+	0	Name=XP_020706524.1;ID=cds-XP_020706524.1;Dbxref=GeneID:105683338%2CGenbank:XP_020706524.1;Parent=rna-XM_020850865.1
NW_020311373.1	Gnomon	CDS	1414218	1414460	.	+	0	Name=XP_020706524.1;ID=cds-XP_020706524.1;Dbxref=GeneID:105683338%2CGenbank:XP_020706524.1;Parent=rna-XM_020850865.1
NW_020311373.1	Gnomon	CDS	1416193	1416423	.	+	0	Name=XP_020706524.1;ID=cds-XP_020706524.1;Dbxref=GeneID:105683338%2CGenbank:XP_020706524.1;Parent=rna-XM_020850865.1
NW_020311373.1	Gnomon	CDS	1417867	1418103	.	+	0	Name=XP_020706524.1;ID=cds-XP_020706524.1;Dbxref=GeneID:105683338%2CGenbank:XP_020706524.1;Parent=rna-XM_020850865.1
NW_020311373.1	Gnomon	CDS	1418198	1418359	.	+	0	Name=XP_020706524.1;ID=cds-XP_020706524.1;Dbxref=GeneID:105683338%2CGenbank:XP_020706524.1;Parent=rna-XM_020850865.1
NW_020311373.1	Gnomon	CDS	1418448	1418744	.	+	0	Name=XP_020706524.1;ID=cds-XP_020706524.1;Dbxref=GeneID:105683338%2CGenbank:XP_020706524.1;Parent=rna-XM_020850865.1
NW_020311373.1	Gnomon	CDS	1418834	1419094	.	+	0	Name=XP_020706524.1;ID=cds-XP_020706524.1;Dbxref=GeneID:105683338%2CGenbank:XP_020706524.1;Parent=rna-XM_020850865.1
NW_020311373.1	Gnomon	CDS	1419202	1419446	.	+	0	Name=XP_020706524.1;ID=cds-XP_020706524.1;Dbxref=GeneID:105683338%2CGenbank:XP_020706524.1;Parent=rna-XM_020850865.1
NW_020311373.1	Gnomon	CDS	1419531	1419786	.	+	0	Name=XP_020706524.1;ID=cds-XP_020706524.1;Dbxref=GeneID:105683338%2CGenbank:XP_020706524.1;Parent=rna-XM_020850865.1
NW_020311373.1	Gnomon	CDS	1420100	1420326	.	+	0	Name=XP_020706524.1;ID=cds-XP_020706524.1;Dbxref=GeneID:105683338%2CGenbank:XP_020706524.1;Parent=rna-XM_020850865.1
NW_020311373.1	Gnomon	CDS	1420442	1420629	.	+	0	Name=XP_020706524.1;ID=cds-XP_020706524.1;Dbxref=GeneID:105683338%2CGenbank:XP_020706524.1;Parent=rna-XM_020850865.1
NW_020311373.1	Gnomon	CDS	1420716	1420997	.	+	0	Name=XP_020706524.1;ID=cds-XP_020706524.1;Dbxref=GeneID:105683338%2CGenbank:XP_020706524.1;Parent=rna-XM_020850865.1
NW_020311373.1	Gnomon	CDS	1443995	1444101	.	+	0	Name=XP_020706524.1;ID=cds-XP_020706524.1;Dbxref=GeneID:105683338%2CGenbank:XP_020706524.1;Parent=rna-XM_020850865.1
NW_020311373.1	Gnomon	CDS	1444215	1444398	.	+	0	Name=XP_020706524.1;ID=cds-XP_020706524.1;Dbxref=GeneID:105683338%2CGenbank:XP_020706524.1;Parent=rna-XM_020850865.1
NW_020311373.1	Gnomon	CDS	1444494	1444849	.	+	0	Name=XP_020706524.1;ID=cds-XP_020706524.1;Dbxref=GeneID:105683338%2CGenbank:XP_020706524.1;Parent=rna-XM_020850865.1
NW_020311373.1	Gnomon	CDS	1444939	1445136	.	+	0	Name=XP_020706524.1;ID=cds-XP_020706524.1;Dbxref=GeneID:105683338%2CGenbank:XP_020706524.1;Parent=rna-XM_020850865.1
NW_020311373.1	Gnomon	CDS	1445208	1445378	.	+	0	Name=XP_020706524.1;ID=cds-XP_020706524.1;Dbxref=GeneID:105683338%2CGenbank:XP_020706524.1;Parent=rna-XM_020850865.1
NW_020311373.1	Gnomon	CDS	1445469	1445632	.	+	0	Name=XP_020706524.1;ID=cds-XP_020706524.1;Dbxref=GeneID:105683338%2CGenbank:XP_020706524.1;Parent=rna-XM_020850865.1
NW_020311373.1	Gnomon	CDS	1445729	1445863	.	+	0	Name=XP_020706524.1;ID=cds-XP_020706524.1;Dbxref=GeneID:105683338%2CGenbank:XP_020706524.1;Parent=rna-XM_020850865.1
NW_020311373.1	Gnomon	CDS	1445949	1446204	.	+	0	Name=XP_020706524.1;ID=cds-XP_020706524.1;Dbxref=GeneID:105683338%2CGenbank:XP_020706524.1;Parent=rna-XM_020850865.1
NW_020311373.1	Gnomon	CDS	1446282	1446453	.	+	0	Name=XP_020706524.1;ID=cds-XP_020706524.1;Dbxref=GeneID:105683338%2CGenbank:XP_020706524.1;Parent=rna-XM_020850865.1
NW_020311373.1	Gnomon	CDS	1446548	1446769	.	+	0	Name=XP_020706524.1;ID=cds-XP_020706524.1;Dbxref=GeneID:105683338%2CGenbank:XP_020706524.1;Parent=rna-XM_020850865.1
NW_020311373.1	Gnomon	CDS	1446854	1447107	.	+	0	Name=XP_020706524.1;ID=cds-XP_020706524.1;Dbxref=GeneID:105683338%2CGenbank:XP_020706524.1;Parent=rna-XM_020850865.1
NW_020311373.1	Gnomon	CDS	1447185	1447296	.	+	0	Name=XP_020706524.1;ID=cds-XP_020706524.1;Dbxref=GeneID:105683338%2CGenbank:XP_020706524.1;Parent=rna-XM_020850865.1
NW_020311373.1	Gnomon	CDS	1447358	1447502	.	+	0	Name=XP_020706524.1;ID=cds-XP_020706524.1;Dbxref=GeneID:105683338%2CGenbank:XP_020706524.1;Parent=rna-XM_020850865.1
NW_020311373.1	Gnomon	CDS	1447588	1447900	.	+	0	Name=XP_020706524.1;ID=cds-XP_020706524.1;Dbxref=GeneID:105683338%2CGenbank:XP_020706524.1;Parent=rna-XM_020850865.1
NW_020311373.1	Gnomon	CDS	1447973	1448133	.	+	0	Name=XP_020706524.1;ID=cds-XP_020706524.1;Dbxref=GeneID:105683338%2CGenbank:XP_020706524.1;Parent=rna-XM_020850865.1
NW_020311373.1	Gnomon	CDS	1448221	1448359	.	+	0	Name=XP_020706524.1;ID=cds-XP_020706524.1;Dbxref=GeneID:105683338%2CGenbank:XP_020706524.1;Parent=rna-XM_020850865.1
NW_020311373.1	Gnomon	CDS	1448443	1448683	.	+	0	Name=XP_020706524.1;ID=cds-XP_020706524.1;Dbxref=GeneID:105683338%2CGenbank:XP_020706524.1;Parent=rna-XM_020850865.1
NW_020311373.1	Gnomon	CDS	1448752	1448925	.	+	0	Name=XP_020706524.1;ID=cds-XP_020706524.1;Dbxref=GeneID:105683338%2CGenbank:XP_020706524.1;Parent=rna-XM_020850865.1
NW_020311373.1	Gnomon	CDS	1449018	1449184	.	+	0	Name=XP_020706524.1;ID=cds-XP_020706524.1;Dbxref=GeneID:105683338%2CGenbank:XP_020706524.1;Parent=rna-XM_020850865.1
NW_020311373.1	Gnomon	CDS	1449270	1449428	.	+	0	Name=XP_020706524.1;ID=cds-XP_020706524.1;Dbxref=GeneID:105683338%2CGenbank:XP_020706524.1;Parent=rna-XM_020850865.1
NW_020311373.1	Gnomon	CDS	1449630	1449778	.	+	0	Name=XP_020706524.1;ID=cds-XP_020706524.1;Dbxref=GeneID:105683338%2CGenbank:XP_020706524.1;Parent=rna-XM_020850865.1
NW_020311373.1	Gnomon	CDS	1449873	1450160	.	+	0	Name=XP_020706524.1;ID=cds-XP_020706524.1;Dbxref=GeneID:105683338%2CGenbank:XP_020706524.1;Parent=rna-XM_020850865.1
NW_020311373.1	Gnomon	CDS	1450255	1450423	.	+	0	Name=XP_020706524.1;ID=cds-XP_020706524.1;Dbxref=GeneID:105683338%2CGenbank:XP_020706524.1;Parent=rna-XM_020850865.1
NW_020311373.1	Gnomon	CDS	1450506	1450928	.	+	0	Name=XP_020706524.1;ID=cds-XP_020706524.1;Dbxref=GeneID:105683338%2CGenbank:XP_020706524.1;Parent=rna-XM_020850865.1
NW_020311373.1	Gnomon	CDS	1450994	1451179	.	+	0	Name=XP_020706524.1;ID=cds-XP_020706524.1;Dbxref=GeneID:105683338%2CGenbank:XP_020706524.1;Parent=rna-XM_020850865.1
NW_020311373.1	Gnomon	CDS	1451248	1451579	.	+	0	Name=XP_020706524.1;ID=cds-XP_020706524.1;Dbxref=GeneID:105683338%2CGenbank:XP_020706524.1;Parent=rna-XM_020850865.1
NW_020311373.1	Gnomon	CDS	1451651	1451957	.	+	0	Name=XP_020706524.1;ID=cds-XP_020706524.1;Dbxref=GeneID:105683338%2CGenbank:XP_020706524.1;Parent=rna-XM_020850865.1
NW_020311373.1	Gnomon	CDS	1452028	1452466	.	+	0	Name=XP_020706524.1;ID=cds-XP_020706524.1;Dbxref=GeneID:105683338%2CGenbank:XP_020706524.1;Parent=rna-XM_020850865.1
NW_020311373.1	Gnomon	CDS	1452548	1452919	.	+	0	Name=XP_020706524.1;ID=cds-XP_020706524.1;Dbxref=GeneID:105683338%2CGenbank:XP_020706524.1;Parent=rna-XM_020850865.1
NW_020311373.1	Gnomon	CDS	1453000	1453145	.	+	0	Name=XP_020706524.1;ID=cds-XP_020706524.1;Dbxref=GeneID:105683338%2CGenbank:XP_020706524.1;Parent=rna-XM_020850865.1
NW_020311373.1	Gnomon	exon	759699	760027	.	+	.	ID=exon-XM_012411258.2-9;Dbxref=GeneID:105692206%2CGenbank:XM_012411258.2;Parent=rna-XM_012411258.2
NW_020311373.1	Gnomon	exon	759505	759616	.	+	.	ID=exon-XM_012411258.2-8;Dbxref=GeneID:105692206%2CGenbank:XM_012411258.2;Parent=rna-XM_012411258.2
NW_020311373.1	Gnomon	exon	755128	755225	.	+	.	ID=exon-XM_012411258.2-7;Dbxref=GeneID:105692206%2CGenbank:XM_012411258.2;Parent=rna-XM_012411258.2
NW_020311373.1	Gnomon	exon	754503	755049	.	+	.	ID=exon-XM_012411258.2-6;Dbxref=GeneID:105692206%2CGenbank:XM_012411258.2;Parent=rna-XM_012411258.2
NW_020311373.1	Gnomon	exon	754044	754406	.	+	.	ID=exon-XM_012411258.2-5;Dbxref=GeneID:105692206%2CGenbank:XM_012411258.2;Parent=rna-XM_012411258.2
NW_020311373.1	Gnomon	exon	753617	753948	.	+	.	ID=exon-XM_012411258.2-4;Dbxref=GeneID:105692206%2CGenbank:XM_012411258.2;Parent=rna-XM_012411258.2
NW_020311373.1	Gnomon	exon	753041	753333	.	+	.	ID=exon-XM_012411258.2-3;Dbxref=GeneID:105692206%2CGenbank:XM_012411258.2;Parent=rna-XM_012411258.2
NW_020311373.1	Gnomon	exon	752878	752945	.	+	.	ID=exon-XM_012411258.2-2;Dbxref=GeneID:105692206%2CGenbank:XM_012411258.2;Parent=rna-XM_012411258.2
NW_020311373.1	Gnomon	exon	751647	752409	.	+	.	ID=exon-XM_012411258.2-1;Dbxref=GeneID:105692206%2CGenbank:XM_012411258.2;Parent=rna-XM_012411258.2
NW_020311373.1	Gnomon	exon	766987	767203	.	-	.	ID=exon-XM_012411252.2-11;Dbxref=GeneID:105692204%2CGenbank:XM_012411252.2;Parent=rna-XM_012411252.2
NW_020311373.1	Gnomon	exon	766679	766901	.	-	.	ID=exon-XM_012411252.2-12;Dbxref=GeneID:105692204%2CGenbank:XM_012411252.2;Parent=rna-XM_012411252.2
NW_020311373.1	Gnomon	exon	764070	764819	.	-	.	ID=exon-XM_012411252.2-13;Dbxref=GeneID:105692204%2CGenbank:XM_012411252.2;Parent=rna-XM_012411252.2
NW_020311373.1	Gnomon	exon	767290	767700	.	-	.	ID=exon-XM_012411252.2-10;Dbxref=GeneID:105692204%2CGenbank:XM_012411252.2;Parent=rna-XM_012411252.2
NW_020311373.1	Gnomon	exon	200392	200846	.	+	.	ID=exon-XM_012407565.2-14;Dbxref=GeneID:105690066%2CGenbank:XM_012407565.2;Parent=rna-XM_012407565.2
NW_020311373.1	Gnomon	exon	199958	200187	.	+	.	ID=exon-XM_012407565.2-13;Dbxref=GeneID:105690066%2CGenbank:XM_012407565.2;Parent=rna-XM_012407565.2
NW_020311373.1	Gnomon	exon	199132	199350	.	+	.	ID=exon-XM_012407565.2-10;Dbxref=GeneID:105690066%2CGenbank:XM_012407565.2;Parent=rna-XM_012407565.2
NW_020311373.1	Gnomon	exon	199689	199865	.	+	.	ID=exon-XM_012407565.2-12;Dbxref=GeneID:105690066%2CGenbank:XM_012407565.2;Parent=rna-XM_012407565.2
NW_020311373.1	Gnomon	exon	199429	199521	.	+	.	ID=exon-XM_012407565.2-11;Dbxref=GeneID:105690066%2CGenbank:XM_012407565.2;Parent=rna-XM_012407565.2
NW_020311373.1	Gnomon	mRNA	764070	773183	.	-	.	Name=XM_012411255.2;ID=rna-XM_012411255.2;Dbxref=GeneID:105692204%2CGenbank:XM_012411255.2;Parent=gene-LOC105692204
NW_020311373.1	Gnomon	exon	769168	769191	.	-	.	ID=exon-XR_001103396.2-7;Dbxref=GeneID:105692204%2CGenbank:XR_001103396.2;Parent=rna-XR_001103396.2
NW_020311373.1	Gnomon	exon	769371	769671	.	-	.	ID=exon-XR_001103396.2-6;Dbxref=GeneID:105692204%2CGenbank:XR_001103396.2;Parent=rna-XR_001103396.2
NW_020311373.1	Gnomon	exon	767798	768439	.	-	.	ID=exon-XR_001103396.2-9;Dbxref=GeneID:105692204%2CGenbank:XR_001103396.2;Parent=rna-XR_001103396.2
NW_020311373.1	Gnomon	mRNA	1133351	1135485	.	-	.	Name=XM_012411268.2;ID=rna-XM_012411268.2;Dbxref=GeneID:105692212%2CGenbank:XM_012411268.2;Parent=gene-LOC105692212
NW_020311373.1	Gnomon	exon	768513	768919	.	-	.	ID=exon-XR_001103396.2-8;Dbxref=GeneID:105692204%2CGenbank:XR_001103396.2;Parent=rna-XR_001103396.2
NW_020311373.1	Gnomon	exon	1192682	1193070	.	-	.	ID=exon-XM_025746138.1-9;Dbxref=GeneID:112694821%2CGenbank:XM_025746138.1;Parent=rna-XM_025746138.1
NW_020311373.1	Gnomon	exon	1193118	1193335	.	-	.	ID=exon-XM_025746138.1-8;Dbxref=GeneID:112694821%2CGenbank:XM_025746138.1;Parent=rna-XM_025746138.1
NW_020311373.1	Gnomon	exon	1193400	1193547	.	-	.	ID=exon-XM_025746138.1-7;Dbxref=GeneID:112694821%2CGenbank:XM_025746138.1;Parent=rna-XM_025746138.1
NW_020311373.1	Gnomon	exon	1193615	1193701	.	-	.	ID=exon-XM_025746138.1-6;Dbxref=GeneID:112694821%2CGenbank:XM_025746138.1;Parent=rna-XM_025746138.1
NW_020311373.1	Gnomon	exon	1193794	1193897	.	-	.	ID=exon-XM_025746138.1-5;Dbxref=GeneID:112694821%2CGenbank:XM_025746138.1;Parent=rna-XM_025746138.1
NW_020311373.1	Gnomon	exon	1193967	1194173	.	-	.	ID=exon-XM_025746138.1-4;Dbxref=GeneID:112694821%2CGenbank:XM_025746138.1;Parent=rna-XM_025746138.1
NW_020311373.1	Gnomon	exon	1194252	1194427	.	-	.	ID=exon-XM_025746138.1-3;Dbxref=GeneID:112694821%2CGenbank:XM_025746138.1;Parent=rna-XM_025746138.1
NW_020311373.1	Gnomon	exon	1194501	1194753	.	-	.	ID=exon-XM_025746138.1-2;Dbxref=GeneID:112694821%2CGenbank:XM_025746138.1;Parent=rna-XM_025746138.1
NW_020311373.1	Gnomon	exon	1194798	1194955	.	-	.	ID=exon-XM_025746138.1-1;Dbxref=GeneID:112694821%2CGenbank:XM_025746138.1;Parent=rna-XM_025746138.1
NW_020311373.1	Gnomon	exon	773051	773183	.	-	.	ID=exon-XR_001103396.2-1;Dbxref=GeneID:105692204%2CGenbank:XR_001103396.2;Parent=rna-XR_001103396.2
NW_020311373.1	Gnomon	exon	771443	771603	.	-	.	ID=exon-XR_001103396.2-3;Dbxref=GeneID:105692204%2CGenbank:XR_001103396.2;Parent=rna-XR_001103396.2
NW_020311373.1	Gnomon	exon	771683	772012	.	-	.	ID=exon-XR_001103396.2-2;Dbxref=GeneID:105692204%2CGenbank:XR_001103396.2;Parent=rna-XR_001103396.2
NW_020311373.1	Gnomon	exon	769781	770917	.	-	.	ID=exon-XR_001103396.2-5;Dbxref=GeneID:105692204%2CGenbank:XR_001103396.2;Parent=rna-XR_001103396.2
NW_020311373.1	Gnomon	exon	771007	771345	.	-	.	ID=exon-XR_001103396.2-4;Dbxref=GeneID:105692204%2CGenbank:XR_001103396.2;Parent=rna-XR_001103396.2
NW_020311373.1	Gnomon	exon	837002	837180	.	+	.	ID=exon-XM_012411288.2-10;Dbxref=GeneID:105692225%2CGenbank:XM_012411288.2;Parent=rna-XM_012411288.2
NW_020311373.1	Gnomon	exon	838254	838404	.	+	.	ID=exon-XM_012411288.2-11;Dbxref=GeneID:105692225%2CGenbank:XM_012411288.2;Parent=rna-XM_012411288.2
NW_020311373.1	Gnomon	exon	838534	839743	.	+	.	ID=exon-XM_012411288.2-12;Dbxref=GeneID:105692225%2CGenbank:XM_012411288.2;Parent=rna-XM_012411288.2
NW_020311373.1	Gnomon	exon	165050	165376	.	-	.	ID=exon-XM_012407548.2-1;Dbxref=GeneID:105690051%2CGenbank:XM_012407548.2;Parent=rna-XM_012407548.2
NW_020311373.1	Gnomon	exon	164664	164926	.	-	.	ID=exon-XM_012407548.2-2;Dbxref=GeneID:105690051%2CGenbank:XM_012407548.2;Parent=rna-XM_012407548.2
NW_020311373.1	Gnomon	exon	164432	164584	.	-	.	ID=exon-XM_012407548.2-3;Dbxref=GeneID:105690051%2CGenbank:XM_012407548.2;Parent=rna-XM_012407548.2
NW_020311373.1	Gnomon	exon	164144	164345	.	-	.	ID=exon-XM_012407548.2-4;Dbxref=GeneID:105690051%2CGenbank:XM_012407548.2;Parent=rna-XM_012407548.2
NW_020311373.1	Gnomon	exon	1198051	1198664	.	-	.	ID=exon-XM_012411276.2-7;Dbxref=GeneID:105692217%2CGenbank:XM_012411276.2;Parent=rna-XM_012411276.2
NW_020311373.1	Gnomon	exon	1198774	1199038	.	-	.	ID=exon-XM_012411276.2-6;Dbxref=GeneID:105692217%2CGenbank:XM_012411276.2;Parent=rna-XM_012411276.2
NW_020311373.1	Gnomon	exon	1199675	1199854	.	-	.	ID=exon-XM_012411276.2-3;Dbxref=GeneID:105692217%2CGenbank:XM_012411276.2;Parent=rna-XM_012411276.2
NW_020311373.1	Gnomon	exon	1199939	1200600	.	-	.	ID=exon-XM_012411276.2-2;Dbxref=GeneID:105692217%2CGenbank:XM_012411276.2;Parent=rna-XM_012411276.2
NW_020311373.1	Gnomon	exon	1199114	1199360	.	-	.	ID=exon-XM_012411276.2-5;Dbxref=GeneID:105692217%2CGenbank:XM_012411276.2;Parent=rna-XM_012411276.2
NW_020311373.1	Gnomon	exon	1199431	1199595	.	-	.	ID=exon-XM_012411276.2-4;Dbxref=GeneID:105692217%2CGenbank:XM_012411276.2;Parent=rna-XM_012411276.2
NW_020311373.1	Gnomon	exon	1200670	1200797	.	-	.	ID=exon-XM_012411276.2-1;Dbxref=GeneID:105692217%2CGenbank:XM_012411276.2;Parent=rna-XM_012411276.2
NW_020311373.1	Gnomon	exon	1190015	1190633	.	+	.	ID=exon-XM_012411303.2-10;Dbxref=GeneID:105692233%2CGenbank:XM_012411303.2;Parent=rna-XM_012411303.2
NW_020311373.1	Gnomon	transcript	764070	773183	.	-	.	Name=XR_001103395.2;ID=rna-XR_001103395.2;Dbxref=GeneID:105692204%2CGenbank:XR_001103395.2;Parent=gene-LOC105692204
NW_020311373.1	Gnomon	mRNA	214968	327956	.	-	.	Name=XM_020854721.2;ID=rna-XM_020854721.2;Dbxref=GeneID:105690049%2CGenbank:XM_020854721.2;Parent=gene-LOC105690049
NW_020311373.1	Gnomon	mRNA	1125543	1128385	.	-	.	Name=XM_012411267.2;ID=rna-XM_012411267.2;Dbxref=GeneID:105692210%2CGenbank:XM_012411267.2;Parent=gene-LOC105692210
NW_020311373.1	Gnomon	exon	1122288	1122390	.	+	.	ID=exon-XM_020855959.1-10;Dbxref=GeneID:105692208%2CGenbank:XM_020855959.1;Parent=rna-XM_020855959.1
NW_020311373.1	Gnomon	exon	1122472	1122724	.	+	.	ID=exon-XM_020855959.1-11;Dbxref=GeneID:105692208%2CGenbank:XM_020855959.1;Parent=rna-XM_020855959.1
NW_020311373.1	Gnomon	CDS	271152	271389	.	-	0	Name=XP_020710374.1;ID=cds-XP_020710374.1;Dbxref=GeneID:105690049%2CGenbank:XP_020710374.1;Parent=rna-XM_020854715.2
NW_020311373.1	Gnomon	CDS	231666	231905	.	-	0	Name=XP_020710374.1;ID=cds-XP_020710374.1;Dbxref=GeneID:105690049%2CGenbank:XP_020710374.1;Parent=rna-XM_020854715.2
NW_020311373.1	Gnomon	CDS	229474	229687	.	-	0	Name=XP_020710374.1;ID=cds-XP_020710374.1;Dbxref=GeneID:105690049%2CGenbank:XP_020710374.1;Parent=rna-XM_020854715.2
NW_020311373.1	Gnomon	CDS	229176	229289	.	-	0	Name=XP_020710374.1;ID=cds-XP_020710374.1;Dbxref=GeneID:105690049%2CGenbank:XP_020710374.1;Parent=rna-XM_020854715.2
NW_020311373.1	Gnomon	CDS	222952	223014	.	-	0	Name=XP_020710374.1;ID=cds-XP_020710374.1;Dbxref=GeneID:105690049%2CGenbank:XP_020710374.1;Parent=rna-XM_020854715.2
NW_020311373.1	Gnomon	CDS	219665	219914	.	-	0	Name=XP_020710374.1;ID=cds-XP_020710374.1;Dbxref=GeneID:105690049%2CGenbank:XP_020710374.1;Parent=rna-XM_020854715.2
NW_020311373.1	Gnomon	CDS	218340	218597	.	-	0	Name=XP_020710374.1;ID=cds-XP_020710374.1;Dbxref=GeneID:105690049%2CGenbank:XP_020710374.1;Parent=rna-XM_020854715.2
NW_020311373.1	Gnomon	CDS	218080	218249	.	-	0	Name=XP_020710374.1;ID=cds-XP_020710374.1;Dbxref=GeneID:105690049%2CGenbank:XP_020710374.1;Parent=rna-XM_020854715.2
NW_020311373.1	Gnomon	CDS	217675	217920	.	-	0	Name=XP_020710374.1;ID=cds-XP_020710374.1;Dbxref=GeneID:105690049%2CGenbank:XP_020710374.1;Parent=rna-XM_020854715.2
NW_020311373.1	Gnomon	CDS	217082	217311	.	-	0	Name=XP_020710374.1;ID=cds-XP_020710374.1;Dbxref=GeneID:105690049%2CGenbank:XP_020710374.1;Parent=rna-XM_020854715.2
NW_020311373.1	Gnomon	CDS	216664	216756	.	-	0	Name=XP_020710374.1;ID=cds-XP_020710374.1;Dbxref=GeneID:105690049%2CGenbank:XP_020710374.1;Parent=rna-XM_020854715.2
NW_020311373.1	Gnomon	CDS	216431	216531	.	-	0	Name=XP_020710374.1;ID=cds-XP_020710374.1;Dbxref=GeneID:105690049%2CGenbank:XP_020710374.1;Parent=rna-XM_020854715.2
NW_020311373.1	Gnomon	mRNA	164144	165376	.	-	.	Name=XM_012407548.2;ID=rna-XM_012407548.2;Dbxref=GeneID:105690051%2CGenbank:XM_012407548.2;Parent=gene-LOC105690051
NW_020311373.1	Gnomon	mRNA	764732	771863	.	-	.	Name=XM_012411254.1;ID=rna-XM_012411254.1;Dbxref=GeneID:105692204%2CGenbank:XM_012411254.1;Parent=gene-LOC105692204
NW_020311373.1	Gnomon	exon	548103	548322	.	-	.	ID=exon-XR_003150195.1-10;Dbxref=GeneID:105692202%2CGenbank:XR_003150195.1;Parent=rna-XR_003150195.1
NW_020311373.1	Gnomon	mRNA	102025	105524	.	+	.	Name=XM_012407652.3;ID=rna-XM_012407652.3;Dbxref=GeneID:105690107%2CGenbank:XM_012407652.3;Parent=gene-LOC105690107
NW_020311373.1	Gnomon	exon	544373	544689	.	-	.	ID=exon-XR_003150195.1-16;Dbxref=GeneID:105692202%2CGenbank:XR_003150195.1;Parent=rna-XR_003150195.1
NW_020311373.1	Gnomon	exon	545009	546776	.	-	.	ID=exon-XR_003150195.1-15;Dbxref=GeneID:105692202%2CGenbank:XR_003150195.1;Parent=rna-XR_003150195.1
NW_020311373.1	Gnomon	exon	547355	547529	.	-	.	ID=exon-XR_003150195.1-12;Dbxref=GeneID:105692202%2CGenbank:XR_003150195.1;Parent=rna-XR_003150195.1
NW_020311373.1	Gnomon	exon	547633	547943	.	-	.	ID=exon-XR_003150195.1-11;Dbxref=GeneID:105692202%2CGenbank:XR_003150195.1;Parent=rna-XR_003150195.1
NW_020311373.1	Gnomon	exon	546864	547021	.	-	.	ID=exon-XR_003150195.1-14;Dbxref=GeneID:105692202%2CGenbank:XR_003150195.1;Parent=rna-XR_003150195.1
NW_020311373.1	Gnomon	exon	547102	547267	.	-	.	ID=exon-XR_003150195.1-13;Dbxref=GeneID:105692202%2CGenbank:XR_003150195.1;Parent=rna-XR_003150195.1
NW_020311373.1	Gnomon	exon	1147182	1147262	.	-	.	ID=exon-XM_012411306.3-2;Dbxref=GeneID:105692234%2CGenbank:XM_012411306.3;Parent=rna-XM_012411306.3
NW_020311373.1	Gnomon	exon	1148054	1148284	.	-	.	ID=exon-XM_012411306.3-1;Dbxref=GeneID:105692234%2CGenbank:XM_012411306.3;Parent=rna-XM_012411306.3
NW_020311373.1	Gnomon	exon	1146585	1146812	.	-	.	ID=exon-XM_012411306.3-4;Dbxref=GeneID:105692234%2CGenbank:XM_012411306.3;Parent=rna-XM_012411306.3
NW_020311373.1	Gnomon	exon	1146895	1147075	.	-	.	ID=exon-XM_012411306.3-3;Dbxref=GeneID:105692234%2CGenbank:XM_012411306.3;Parent=rna-XM_012411306.3
NW_020311373.1	Gnomon	exon	1145855	1145985	.	-	.	ID=exon-XM_012411306.3-6;Dbxref=GeneID:105692234%2CGenbank:XM_012411306.3;Parent=rna-XM_012411306.3
NW_020311373.1	Gnomon	exon	1146151	1146469	.	-	.	ID=exon-XM_012411306.3-5;Dbxref=GeneID:105692234%2CGenbank:XM_012411306.3;Parent=rna-XM_012411306.3
NW_020311373.1	Gnomon	exon	1145444	1145535	.	-	.	ID=exon-XM_012411306.3-8;Dbxref=GeneID:105692234%2CGenbank:XM_012411306.3;Parent=rna-XM_012411306.3
NW_020311373.1	Gnomon	exon	1145608	1145770	.	-	.	ID=exon-XM_012411306.3-7;Dbxref=GeneID:105692234%2CGenbank:XM_012411306.3;Parent=rna-XM_012411306.3
NW_020311373.1	Gnomon	exon	1145133	1145327	.	-	.	ID=exon-XM_012411306.3-9;Dbxref=GeneID:105692234%2CGenbank:XM_012411306.3;Parent=rna-XM_012411306.3
NW_020311373.1	Gnomon	exon	218080	218249	.	-	.	ID=exon-XM_020854719.2-10;Dbxref=GeneID:105690049%2CGenbank:XM_020854719.2;Parent=rna-XM_020854719.2
NW_020311373.1	Gnomon	exon	217675	217920	.	-	.	ID=exon-XM_020854719.2-11;Dbxref=GeneID:105690049%2CGenbank:XM_020854719.2;Parent=rna-XM_020854719.2
NW_020311373.1	Gnomon	exon	217082	217311	.	-	.	ID=exon-XM_020854719.2-12;Dbxref=GeneID:105690049%2CGenbank:XM_020854719.2;Parent=rna-XM_020854719.2
NW_020311373.1	Gnomon	exon	216664	216756	.	-	.	ID=exon-XM_020854719.2-13;Dbxref=GeneID:105690049%2CGenbank:XM_020854719.2;Parent=rna-XM_020854719.2
NW_020311373.1	Gnomon	exon	214968	216531	.	-	.	ID=exon-XM_020854719.2-14;Dbxref=GeneID:105690049%2CGenbank:XM_020854719.2;Parent=rna-XM_020854719.2
NW_020311373.1	Gnomon	pseudogene	108039	109223	.	-	.	Name=LOC112694819;ID=gene-LOC112694819;Dbxref=GeneID:112694819
NW_020311373.1	Gnomon	exon	1169981	1170203	.	+	.	ID=exon-XM_012411282.2-8;Dbxref=GeneID:105692223%2CGenbank:XM_012411282.2;Parent=rna-XM_012411282.2
NW_020311373.1	Gnomon	exon	1169570	1169891	.	+	.	ID=exon-XM_012411282.2-7;Dbxref=GeneID:105692223%2CGenbank:XM_012411282.2;Parent=rna-XM_012411282.2
NW_020311373.1	Gnomon	exon	1170278	1170470	.	+	.	ID=exon-XM_012411282.2-9;Dbxref=GeneID:105692223%2CGenbank:XM_012411282.2;Parent=rna-XM_012411282.2
NW_020311373.1	Gnomon	gene	1191579	1192544	.	-	.	Name=LOC112694820;ID=gene-LOC112694820;Dbxref=GeneID:112694820
NW_020311373.1	Gnomon	exon	1166952	1167216	.	+	.	ID=exon-XM_012411282.2-2;Dbxref=GeneID:105692223%2CGenbank:XM_012411282.2;Parent=rna-XM_012411282.2
NW_020311373.1	Gnomon	exon	1166533	1166770	.	+	.	ID=exon-XM_012411282.2-1;Dbxref=GeneID:105692223%2CGenbank:XM_012411282.2;Parent=rna-XM_012411282.2
NW_020311373.1	Gnomon	exon	1167902	1168308	.	+	.	ID=exon-XM_012411282.2-4;Dbxref=GeneID:105692223%2CGenbank:XM_012411282.2;Parent=rna-XM_012411282.2
NW_020311373.1	Gnomon	exon	1167502	1167793	.	+	.	ID=exon-XM_012411282.2-3;Dbxref=GeneID:105692223%2CGenbank:XM_012411282.2;Parent=rna-XM_012411282.2
NW_020311373.1	Gnomon	exon	1169213	1169418	.	+	.	ID=exon-XM_012411282.2-6;Dbxref=GeneID:105692223%2CGenbank:XM_012411282.2;Parent=rna-XM_012411282.2
NW_020311373.1	Gnomon	exon	1168380	1169151	.	+	.	ID=exon-XM_012411282.2-5;Dbxref=GeneID:105692223%2CGenbank:XM_012411282.2;Parent=rna-XM_012411282.2
NW_020311373.1	Gnomon	gene	1332017	1334584	.	-	.	Name=LOC112694822;ID=gene-LOC112694822;Dbxref=GeneID:112694822
NW_020311373.1	Gnomon	gene	1192682	1194955	.	-	.	Name=LOC112694821;ID=gene-LOC112694821;Dbxref=GeneID:112694821
NW_020311373.1	Gnomon	gene	93	2991	.	-	.	Name=LOC112694823;ID=gene-LOC112694823;Dbxref=GeneID:112694823
NW_020311373.1	Gnomon	mRNA	1217314	1228544	.	-	.	Name=XM_012411244.2;ID=rna-XM_012411244.2;Dbxref=GeneID:105692198%2CGenbank:XM_012411244.2;Parent=gene-LOC105692198
NW_020311373.1	Gnomon	mRNA	750584	761723	.	+	.	Name=XM_020855968.1;ID=rna-XM_020855968.1;Dbxref=GeneID:105692206%2CGenbank:XM_020855968.1;Parent=gene-LOC105692206
NW_020311373.1	Gnomon	exon	252697	252892	.	+	.	ID=exon-XM_012407614.3-7;Dbxref=GeneID:105690088%2CGenbank:XM_012407614.3;Parent=rna-XM_012407614.3
NW_020311373.1	Gnomon	exon	252368	252623	.	+	.	ID=exon-XM_012407614.3-6;Dbxref=GeneID:105690088%2CGenbank:XM_012407614.3;Parent=rna-XM_012407614.3
NW_020311373.1	Gnomon	exon	251848	252273	.	+	.	ID=exon-XM_012407614.3-5;Dbxref=GeneID:105690088%2CGenbank:XM_012407614.3;Parent=rna-XM_012407614.3
NW_020311373.1	Gnomon	exon	251646	251771	.	+	.	ID=exon-XM_012407614.3-4;Dbxref=GeneID:105690088%2CGenbank:XM_012407614.3;Parent=rna-XM_012407614.3
NW_020311373.1	Gnomon	exon	251228	251562	.	+	.	ID=exon-XM_012407614.3-3;Dbxref=GeneID:105690088%2CGenbank:XM_012407614.3;Parent=rna-XM_012407614.3
NW_020311373.1	Gnomon	exon	250552	250719	.	+	.	ID=exon-XM_012407614.3-2;Dbxref=GeneID:105690088%2CGenbank:XM_012407614.3;Parent=rna-XM_012407614.3
NW_020311373.1	Gnomon	exon	250328	250461	.	+	.	ID=exon-XM_012407614.3-1;Dbxref=GeneID:105690088%2CGenbank:XM_012407614.3;Parent=rna-XM_012407614.3
NW_020311373.1	Gnomon	exon	253229	253953	.	+	.	ID=exon-XM_012407614.3-9;Dbxref=GeneID:105690088%2CGenbank:XM_012407614.3;Parent=rna-XM_012407614.3
NW_020311373.1	Gnomon	exon	252960	253100	.	+	.	ID=exon-XM_012407614.3-8;Dbxref=GeneID:105690088%2CGenbank:XM_012407614.3;Parent=rna-XM_012407614.3
NW_020311373.1	Gnomon	transcript	544373	748106	.	-	.	Name=XR_003150195.1;ID=rna-XR_003150195.1;Dbxref=GeneID:105692202%2CGenbank:XR_003150195.1;Parent=gene-LOC105692202
NW_020311373.1	Gnomon	CDS	271152	271389	.	-	0	Name=XP_020710375.1;ID=cds-XP_020710375.1;Dbxref=GeneID:105690049%2CGenbank:XP_020710375.1;Parent=rna-XM_020854716.2
NW_020311373.1	Gnomon	CDS	231666	231905	.	-	0	Name=XP_020710375.1;ID=cds-XP_020710375.1;Dbxref=GeneID:105690049%2CGenbank:XP_020710375.1;Parent=rna-XM_020854716.2
NW_020311373.1	Gnomon	CDS	229474	229687	.	-	0	Name=XP_020710375.1;ID=cds-XP_020710375.1;Dbxref=GeneID:105690049%2CGenbank:XP_020710375.1;Parent=rna-XM_020854716.2
NW_020311373.1	Gnomon	CDS	229176	229289	.	-	0	Name=XP_020710375.1;ID=cds-XP_020710375.1;Dbxref=GeneID:105690049%2CGenbank:XP_020710375.1;Parent=rna-XM_020854716.2
NW_020311373.1	Gnomon	CDS	219665	219914	.	-	0	Name=XP_020710375.1;ID=cds-XP_020710375.1;Dbxref=GeneID:105690049%2CGenbank:XP_020710375.1;Parent=rna-XM_020854716.2
NW_020311373.1	Gnomon	CDS	218340	218597	.	-	0	Name=XP_020710375.1;ID=cds-XP_020710375.1;Dbxref=GeneID:105690049%2CGenbank:XP_020710375.1;Parent=rna-XM_020854716.2
NW_020311373.1	Gnomon	CDS	218080	218249	.	-	0	Name=XP_020710375.1;ID=cds-XP_020710375.1;Dbxref=GeneID:105690049%2CGenbank:XP_020710375.1;Parent=rna-XM_020854716.2
NW_020311373.1	Gnomon	CDS	217675	217920	.	-	0	Name=XP_020710375.1;ID=cds-XP_020710375.1;Dbxref=GeneID:105690049%2CGenbank:XP_020710375.1;Parent=rna-XM_020854716.2
NW_020311373.1	Gnomon	CDS	217082	217311	.	-	0	Name=XP_020710375.1;ID=cds-XP_020710375.1;Dbxref=GeneID:105690049%2CGenbank:XP_020710375.1;Parent=rna-XM_020854716.2
NW_020311373.1	Gnomon	CDS	216664	216756	.	-	0	Name=XP_020710375.1;ID=cds-XP_020710375.1;Dbxref=GeneID:105690049%2CGenbank:XP_020710375.1;Parent=rna-XM_020854716.2
NW_020311373.1	Gnomon	CDS	216431	216531	.	-	0	Name=XP_020710375.1;ID=cds-XP_020710375.1;Dbxref=GeneID:105690049%2CGenbank:XP_020710375.1;Parent=rna-XM_020854716.2
NW_020311373.1	Gnomon	exon	1143307	1143746	.	-	.	ID=exon-XM_020855982.2-11;Dbxref=GeneID:105692234%2CGenbank:XM_020855982.2;Parent=rna-XM_020855982.2
NW_020311373.1	Gnomon	exon	1144710	1144896	.	-	.	ID=exon-XM_020855982.2-10;Dbxref=GeneID:105692234%2CGenbank:XM_020855982.2;Parent=rna-XM_020855982.2
NW_020311373.1	Gnomon	mRNA	437008	531505	.	+	.	Name=XM_012407665.2;ID=rna-XM_012407665.2;Dbxref=GeneID:105690113%2CGenbank:XM_012407665.2;Parent=gene-LOC105690113
NW_020311373.1	Gnomon	exon	775817	776291	.	+	.	ID=exon-XM_012411246.2-5;Dbxref=GeneID:105692200%2CGenbank:XM_012411246.2;Parent=rna-XM_012411246.2
NW_020311373.1	Gnomon	exon	775073	775462	.	+	.	ID=exon-XM_012411246.2-3;Dbxref=GeneID:105692200%2CGenbank:XM_012411246.2;Parent=rna-XM_012411246.2
NW_020311373.1	Gnomon	exon	775556	775741	.	+	.	ID=exon-XM_012411246.2-4;Dbxref=GeneID:105692200%2CGenbank:XM_012411246.2;Parent=rna-XM_012411246.2
NW_020311373.1	Gnomon	exon	773276	773606	.	+	.	ID=exon-XM_012411246.2-1;Dbxref=GeneID:105692200%2CGenbank:XM_012411246.2;Parent=rna-XM_012411246.2
NW_020311373.1	Gnomon	exon	773979	774961	.	+	.	ID=exon-XM_012411246.2-2;Dbxref=GeneID:105692200%2CGenbank:XM_012411246.2;Parent=rna-XM_012411246.2
NW_020311373.1	Gnomon	exon	1127651	1127997	.	-	.	ID=exon-XM_020855960.1-3;Dbxref=GeneID:105692210%2CGenbank:XM_020855960.1;Parent=rna-XM_020855960.1
NW_020311373.1	Gnomon	exon	1128085	1128206	.	-	.	ID=exon-XM_020855960.1-2;Dbxref=GeneID:105692210%2CGenbank:XM_020855960.1;Parent=rna-XM_020855960.1
NW_020311373.1	Gnomon	exon	1129966	1130019	.	-	.	ID=exon-XM_020855960.1-1;Dbxref=GeneID:105692210%2CGenbank:XM_020855960.1;Parent=rna-XM_020855960.1
NW_020311373.1	Gnomon	exon	1126416	1126635	.	-	.	ID=exon-XM_020855960.1-7;Dbxref=GeneID:105692210%2CGenbank:XM_020855960.1;Parent=rna-XM_020855960.1
NW_020311373.1	Gnomon	exon	1126708	1126911	.	-	.	ID=exon-XM_020855960.1-6;Dbxref=GeneID:105692210%2CGenbank:XM_020855960.1;Parent=rna-XM_020855960.1
NW_020311373.1	Gnomon	exon	1127004	1127247	.	-	.	ID=exon-XM_020855960.1-5;Dbxref=GeneID:105692210%2CGenbank:XM_020855960.1;Parent=rna-XM_020855960.1
NW_020311373.1	Gnomon	exon	1127453	1127572	.	-	.	ID=exon-XM_020855960.1-4;Dbxref=GeneID:105692210%2CGenbank:XM_020855960.1;Parent=rna-XM_020855960.1
NW_020311373.1	Gnomon	exon	1125543	1126348	.	-	.	ID=exon-XM_020855960.1-8;Dbxref=GeneID:105692210%2CGenbank:XM_020855960.1;Parent=rna-XM_020855960.1
NW_020311373.1	Gnomon	mRNA	214968	274062	.	-	.	Name=XM_012407545.3;ID=rna-XM_012407545.3;Dbxref=GeneID:105690049%2CGenbank:XM_012407545.3;Parent=gene-LOC105690049
NW_020311373.1	Gnomon	exon	1160779	1164804	.	+	.	ID=exon-XM_020855983.1-6;Dbxref=GeneID:105692213%2CGenbank:XM_020855983.1;Parent=rna-XM_020855983.1
NW_020311373.1	Gnomon	exon	1160223	1160305	.	+	.	ID=exon-XM_020855983.1-5;Dbxref=GeneID:105692213%2CGenbank:XM_020855983.1;Parent=rna-XM_020855983.1
NW_020311373.1	Gnomon	exon	1159958	1160138	.	+	.	ID=exon-XM_020855983.1-4;Dbxref=GeneID:105692213%2CGenbank:XM_020855983.1;Parent=rna-XM_020855983.1
NW_020311373.1	Gnomon	exon	1159428	1159603	.	+	.	ID=exon-XM_020855983.1-3;Dbxref=GeneID:105692213%2CGenbank:XM_020855983.1;Parent=rna-XM_020855983.1
NW_020311373.1	Gnomon	exon	1159088	1159314	.	+	.	ID=exon-XM_020855983.1-2;Dbxref=GeneID:105692213%2CGenbank:XM_020855983.1;Parent=rna-XM_020855983.1
NW_020311373.1	Gnomon	exon	1148525	1150828	.	+	.	ID=exon-XM_020855983.1-1;Dbxref=GeneID:105692213%2CGenbank:XM_020855983.1;Parent=rna-XM_020855983.1
NW_020311373.1	Gnomon	exon	1121543	1121696	.	+	.	ID=exon-XM_020855959.1-7;Dbxref=GeneID:105692208%2CGenbank:XM_020855959.1;Parent=rna-XM_020855959.1
NW_020311373.1	Gnomon	exon	1121345	1121462	.	+	.	ID=exon-XM_020855959.1-6;Dbxref=GeneID:105692208%2CGenbank:XM_020855959.1;Parent=rna-XM_020855959.1
NW_020311373.1	Gnomon	exon	1122079	1122212	.	+	.	ID=exon-XM_020855959.1-9;Dbxref=GeneID:105692208%2CGenbank:XM_020855959.1;Parent=rna-XM_020855959.1
NW_020311373.1	Gnomon	exon	1121787	1121987	.	+	.	ID=exon-XM_020855959.1-8;Dbxref=GeneID:105692208%2CGenbank:XM_020855959.1;Parent=rna-XM_020855959.1
NW_020311373.1	Gnomon	exon	1120607	1120813	.	+	.	ID=exon-XM_020855959.1-3;Dbxref=GeneID:105692208%2CGenbank:XM_020855959.1;Parent=rna-XM_020855959.1
NW_020311373.1	Gnomon	exon	1120254	1120531	.	+	.	ID=exon-XM_020855959.1-2;Dbxref=GeneID:105692208%2CGenbank:XM_020855959.1;Parent=rna-XM_020855959.1
NW_020311373.1	Gnomon	exon	1121107	1121270	.	+	.	ID=exon-XM_020855959.1-5;Dbxref=GeneID:105692208%2CGenbank:XM_020855959.1;Parent=rna-XM_020855959.1
NW_020311373.1	Gnomon	exon	1120896	1121044	.	+	.	ID=exon-XM_020855959.1-4;Dbxref=GeneID:105692208%2CGenbank:XM_020855959.1;Parent=rna-XM_020855959.1
NW_020311373.1	Gnomon	exon	1119179	1119514	.	+	.	ID=exon-XM_020855959.1-1;Dbxref=GeneID:105692208%2CGenbank:XM_020855959.1;Parent=rna-XM_020855959.1
NW_020311373.1	Gnomon	CDS	326200	326224	.	-	0	Name=XP_020710376.1;ID=cds-XP_020710376.1;Dbxref=GeneID:105690049%2CGenbank:XP_020710376.1;Parent=rna-XM_020854717.2
NW_020311373.1	Gnomon	CDS	231666	231905	.	-	0	Name=XP_020710376.1;ID=cds-XP_020710376.1;Dbxref=GeneID:105690049%2CGenbank:XP_020710376.1;Parent=rna-XM_020854717.2
NW_020311373.1	Gnomon	CDS	229474	229687	.	-	0	Name=XP_020710376.1;ID=cds-XP_020710376.1;Dbxref=GeneID:105690049%2CGenbank:XP_020710376.1;Parent=rna-XM_020854717.2
NW_020311373.1	Gnomon	CDS	229176	229289	.	-	0	Name=XP_020710376.1;ID=cds-XP_020710376.1;Dbxref=GeneID:105690049%2CGenbank:XP_020710376.1;Parent=rna-XM_020854717.2
NW_020311373.1	Gnomon	CDS	224961	225095	.	-	0	Name=XP_020710376.1;ID=cds-XP_020710376.1;Dbxref=GeneID:105690049%2CGenbank:XP_020710376.1;Parent=rna-XM_020854717.2
NW_020311373.1	Gnomon	CDS	222952	223014	.	-	0	Name=XP_020710376.1;ID=cds-XP_020710376.1;Dbxref=GeneID:105690049%2CGenbank:XP_020710376.1;Parent=rna-XM_020854717.2
NW_020311373.1	Gnomon	CDS	219665	219914	.	-	0	Name=XP_020710376.1;ID=cds-XP_020710376.1;Dbxref=GeneID:105690049%2CGenbank:XP_020710376.1;Parent=rna-XM_020854717.2
NW_020311373.1	Gnomon	CDS	218340	218597	.	-	0	Name=XP_020710376.1;ID=cds-XP_020710376.1;Dbxref=GeneID:105690049%2CGenbank:XP_020710376.1;Parent=rna-XM_020854717.2
NW_020311373.1	Gnomon	CDS	218080	218249	.	-	0	Name=XP_020710376.1;ID=cds-XP_020710376.1;Dbxref=GeneID:105690049%2CGenbank:XP_020710376.1;Parent=rna-XM_020854717.2
NW_020311373.1	Gnomon	CDS	217675	217920	.	-	0	Name=XP_020710376.1;ID=cds-XP_020710376.1;Dbxref=GeneID:105690049%2CGenbank:XP_020710376.1;Parent=rna-XM_020854717.2
NW_020311373.1	Gnomon	CDS	217082	217311	.	-	0	Name=XP_020710376.1;ID=cds-XP_020710376.1;Dbxref=GeneID:105690049%2CGenbank:XP_020710376.1;Parent=rna-XM_020854717.2
NW_020311373.1	Gnomon	CDS	216664	216756	.	-	0	Name=XP_020710376.1;ID=cds-XP_020710376.1;Dbxref=GeneID:105690049%2CGenbank:XP_020710376.1;Parent=rna-XM_020854717.2
NW_020311373.1	Gnomon	CDS	216431	216531	.	-	0	Name=XP_020710376.1;ID=cds-XP_020710376.1;Dbxref=GeneID:105690049%2CGenbank:XP_020710376.1;Parent=rna-XM_020854717.2
NW_020311373.1	Gnomon	mRNA	764767	773183	.	-	.	Name=XM_012411256.2;ID=rna-XM_012411256.2;Dbxref=GeneID:105692204%2CGenbank:XM_012411256.2;Parent=gene-LOC105692204
NW_020311373.1	Gnomon	mRNA	1133351	1135485	.	-	.	Name=XM_012411269.2;ID=rna-XM_012411269.2;Dbxref=GeneID:105692212%2CGenbank:XM_012411269.2;Parent=gene-LOC105692212
NW_020311373.1	Gnomon	exon	326200	326557	.	-	.	ID=exon-XM_020854721.2-2;Dbxref=GeneID:105690049%2CGenbank:XM_020854721.2;Parent=rna-XM_020854721.2
NW_020311373.1	Gnomon	exon	327597	327956	.	-	.	ID=exon-XM_020854721.2-1;Dbxref=GeneID:105690049%2CGenbank:XM_020854721.2;Parent=rna-XM_020854721.2
NW_020311373.1	Gnomon	exon	229474	229687	.	-	.	ID=exon-XM_020854721.2-4;Dbxref=GeneID:105690049%2CGenbank:XM_020854721.2;Parent=rna-XM_020854721.2
NW_020311373.1	Gnomon	exon	231666	231905	.	-	.	ID=exon-XM_020854721.2-3;Dbxref=GeneID:105690049%2CGenbank:XM_020854721.2;Parent=rna-XM_020854721.2
NW_020311373.1	Gnomon	exon	224961	225095	.	-	.	ID=exon-XM_020854721.2-6;Dbxref=GeneID:105690049%2CGenbank:XM_020854721.2;Parent=rna-XM_020854721.2
NW_020311373.1	Gnomon	exon	229176	229289	.	-	.	ID=exon-XM_020854721.2-5;Dbxref=GeneID:105690049%2CGenbank:XM_020854721.2;Parent=rna-XM_020854721.2
NW_020311373.1	Gnomon	exon	219665	219914	.	-	.	ID=exon-XM_020854721.2-8;Dbxref=GeneID:105690049%2CGenbank:XM_020854721.2;Parent=rna-XM_020854721.2
NW_020311373.1	Gnomon	exon	222952	223014	.	-	.	ID=exon-XM_020854721.2-7;Dbxref=GeneID:105690049%2CGenbank:XM_020854721.2;Parent=rna-XM_020854721.2
NW_020311373.1	Gnomon	exon	218340	218597	.	-	.	ID=exon-XM_020854721.2-9;Dbxref=GeneID:105690049%2CGenbank:XM_020854721.2;Parent=rna-XM_020854721.2
NW_020311373.1	Gnomon	CDS	271152	271389	.	-	0	Name=XP_012262968.1;ID=cds-XP_012262968.1;Dbxref=GeneID:105690049%2CGenbank:XP_012262968.1;Parent=rna-XM_012407545.3
NW_020311373.1	Gnomon	CDS	231666	231905	.	-	0	Name=XP_012262968.1;ID=cds-XP_012262968.1;Dbxref=GeneID:105690049%2CGenbank:XP_012262968.1;Parent=rna-XM_012407545.3
NW_020311373.1	Gnomon	CDS	229474	229687	.	-	0	Name=XP_012262968.1;ID=cds-XP_012262968.1;Dbxref=GeneID:105690049%2CGenbank:XP_012262968.1;Parent=rna-XM_012407545.3
NW_020311373.1	Gnomon	CDS	229176	229289	.	-	0	Name=XP_012262968.1;ID=cds-XP_012262968.1;Dbxref=GeneID:105690049%2CGenbank:XP_012262968.1;Parent=rna-XM_012407545.3
NW_020311373.1	Gnomon	CDS	224961	225095	.	-	0	Name=XP_012262968.1;ID=cds-XP_012262968.1;Dbxref=GeneID:105690049%2CGenbank:XP_012262968.1;Parent=rna-XM_012407545.3
NW_020311373.1	Gnomon	CDS	222952	223014	.	-	0	Name=XP_012262968.1;ID=cds-XP_012262968.1;Dbxref=GeneID:105690049%2CGenbank:XP_012262968.1;Parent=rna-XM_012407545.3
NW_020311373.1	Gnomon	CDS	219665	219914	.	-	0	Name=XP_012262968.1;ID=cds-XP_012262968.1;Dbxref=GeneID:105690049%2CGenbank:XP_012262968.1;Parent=rna-XM_012407545.3
NW_020311373.1	Gnomon	CDS	218340	218597	.	-	0	Name=XP_012262968.1;ID=cds-XP_012262968.1;Dbxref=GeneID:105690049%2CGenbank:XP_012262968.1;Parent=rna-XM_012407545.3
NW_020311373.1	Gnomon	CDS	218080	218249	.	-	0	Name=XP_012262968.1;ID=cds-XP_012262968.1;Dbxref=GeneID:105690049%2CGenbank:XP_012262968.1;Parent=rna-XM_012407545.3
NW_020311373.1	Gnomon	CDS	217675	217920	.	-	0	Name=XP_012262968.1;ID=cds-XP_012262968.1;Dbxref=GeneID:105690049%2CGenbank:XP_012262968.1;Parent=rna-XM_012407545.3
NW_020311373.1	Gnomon	CDS	217082	217311	.	-	0	Name=XP_012262968.1;ID=cds-XP_012262968.1;Dbxref=GeneID:105690049%2CGenbank:XP_012262968.1;Parent=rna-XM_012407545.3
NW_020311373.1	Gnomon	CDS	216664	216756	.	-	0	Name=XP_012262968.1;ID=cds-XP_012262968.1;Dbxref=GeneID:105690049%2CGenbank:XP_012262968.1;Parent=rna-XM_012407545.3
NW_020311373.1	Gnomon	CDS	216431	216531	.	-	0	Name=XP_012262968.1;ID=cds-XP_012262968.1;Dbxref=GeneID:105690049%2CGenbank:XP_012262968.1;Parent=rna-XM_012407545.3
NW_020311373.1	Gnomon	mRNA	752563	761723	.	+	.	Name=XM_020855969.1;ID=rna-XM_020855969.1;Dbxref=GeneID:105692206%2CGenbank:XM_020855969.1;Parent=gene-LOC105692206
NW_020311373.1	Gnomon	mRNA	1195115	1196269	.	+	.	Name=XM_012411243.1;ID=rna-XM_012411243.1;Dbxref=GeneID:105692196%2CGenbank:XM_012411243.1;Parent=gene-LOC105692196
NW_020311373.1	Gnomon	mRNA	1185353	1190633	.	+	.	Name=XM_012411304.2;ID=rna-XM_012411304.2;Dbxref=GeneID:105692233%2CGenbank:XM_012411304.2;Parent=gene-LOC105692233
NW_020311373.1	Gnomon	mRNA	1453856	1457894	.	-	.	Name=XM_012395879.2;ID=rna-XM_012395879.2;Dbxref=GeneID:105683343%2CGenbank:XM_012395879.2;Parent=gene-LOC105683343
NW_020311373.1	Gnomon	mRNA	752661	761723	.	+	.	Name=XM_020855971.1;ID=rna-XM_020855971.1;Dbxref=GeneID:105692206%2CGenbank:XM_020855971.1;Parent=gene-LOC105692206
NW_020311373.1	Gnomon	mRNA	783061	791620	.	+	.	Name=XM_012411294.2;ID=rna-XM_012411294.2;Dbxref=GeneID:105692230%2CGenbank:XM_012411294.2;Parent=gene-LOC105692230
NW_020311373.1	Gnomon	exon	1207893	1208071	.	+	.	ID=exon-XR_001103398.2-1;Dbxref=GeneID:105692218%2CGenbank:XR_001103398.2;Parent=rna-XR_001103398.2
NW_020311373.1	Gnomon	exon	1208484	1208626	.	+	.	ID=exon-XR_001103398.2-3;Dbxref=GeneID:105692218%2CGenbank:XR_001103398.2;Parent=rna-XR_001103398.2
NW_020311373.1	Gnomon	exon	1208133	1208332	.	+	.	ID=exon-XR_001103398.2-2;Dbxref=GeneID:105692218%2CGenbank:XR_001103398.2;Parent=rna-XR_001103398.2
NW_020311373.1	Gnomon	exon	1210225	1210627	.	+	.	ID=exon-XR_001103398.2-9;Dbxref=GeneID:105692218%2CGenbank:XR_001103398.2;Parent=rna-XR_001103398.2
NW_020311373.1	Gnomon	exon	1209846	1210126	.	+	.	ID=exon-XR_001103398.2-8;Dbxref=GeneID:105692218%2CGenbank:XR_001103398.2;Parent=rna-XR_001103398.2
NW_020311373.1	Gnomon	exon	1209047	1209274	.	+	.	ID=exon-XR_001103398.2-5;Dbxref=GeneID:105692218%2CGenbank:XR_001103398.2;Parent=rna-XR_001103398.2
NW_020311373.1	Gnomon	exon	1208718	1208952	.	+	.	ID=exon-XR_001103398.2-4;Dbxref=GeneID:105692218%2CGenbank:XR_001103398.2;Parent=rna-XR_001103398.2
NW_020311373.1	Gnomon	exon	1209643	1209765	.	+	.	ID=exon-XR_001103398.2-7;Dbxref=GeneID:105692218%2CGenbank:XR_001103398.2;Parent=rna-XR_001103398.2
NW_020311373.1	Gnomon	exon	1209379	1209550	.	+	.	ID=exon-XR_001103398.2-6;Dbxref=GeneID:105692218%2CGenbank:XR_001103398.2;Parent=rna-XR_001103398.2
NW_020311373.1	Gnomon	exon	547102	547267	.	-	.	ID=exon-XM_025746134.1-14;Dbxref=GeneID:105692202%2CGenbank:XM_025746134.1;Parent=rna-XM_025746134.1
NW_020311373.1	Gnomon	exon	546864	547021	.	-	.	ID=exon-XM_025746134.1-15;Dbxref=GeneID:105692202%2CGenbank:XM_025746134.1;Parent=rna-XM_025746134.1
NW_020311373.1	Gnomon	exon	544373	546776	.	-	.	ID=exon-XM_025746134.1-16;Dbxref=GeneID:105692202%2CGenbank:XM_025746134.1;Parent=rna-XM_025746134.1
NW_020311373.1	Gnomon	exon	702184	702335	.	-	.	ID=exon-XM_025746134.1-10;Dbxref=GeneID:105692202%2CGenbank:XM_025746134.1;Parent=rna-XM_025746134.1
NW_020311373.1	Gnomon	exon	548103	548322	.	-	.	ID=exon-XM_025746134.1-11;Dbxref=GeneID:105692202%2CGenbank:XM_025746134.1;Parent=rna-XM_025746134.1
NW_020311373.1	Gnomon	exon	547633	547943	.	-	.	ID=exon-XM_025746134.1-12;Dbxref=GeneID:105692202%2CGenbank:XM_025746134.1;Parent=rna-XM_025746134.1
NW_020311373.1	Gnomon	exon	547355	547529	.	-	.	ID=exon-XM_025746134.1-13;Dbxref=GeneID:105692202%2CGenbank:XM_025746134.1;Parent=rna-XM_025746134.1
NW_020311373.1	Gnomon	mRNA	1478184	1591529	.	-	.	Name=XM_012395866.2;ID=rna-XM_012395866.2;Dbxref=GeneID:105683330%2CGenbank:XM_012395866.2;Parent=gene-LOC105683330
NW_020311373.1	Gnomon	exon	1195115	1195228	.	+	.	ID=exon-XM_012411243.1-1;Dbxref=GeneID:105692196%2CGenbank:XM_012411243.1;Parent=rna-XM_012411243.1
NW_020311373.1	Gnomon	exon	1195297	1195397	.	+	.	ID=exon-XM_012411243.1-2;Dbxref=GeneID:105692196%2CGenbank:XM_012411243.1;Parent=rna-XM_012411243.1
NW_020311373.1	Gnomon	exon	1195468	1195686	.	+	.	ID=exon-XM_012411243.1-3;Dbxref=GeneID:105692196%2CGenbank:XM_012411243.1;Parent=rna-XM_012411243.1
NW_020311373.1	Gnomon	exon	1195771	1196164	.	+	.	ID=exon-XM_012411243.1-4;Dbxref=GeneID:105692196%2CGenbank:XM_012411243.1;Parent=rna-XM_012411243.1
NW_020311373.1	Gnomon	exon	1196252	1196269	.	+	.	ID=exon-XM_012411243.1-5;Dbxref=GeneID:105692196%2CGenbank:XM_012411243.1;Parent=rna-XM_012411243.1
NW_020311373.1	Gnomon	exon	759699	760027	.	+	.	ID=exon-XM_020855970.1-9;Dbxref=GeneID:105692206%2CGenbank:XM_020855970.1;Parent=rna-XM_020855970.1
NW_020311373.1	Gnomon	exon	752617	752630	.	+	.	ID=exon-XM_020855970.1-1;Dbxref=GeneID:105692206%2CGenbank:XM_020855970.1;Parent=rna-XM_020855970.1
NW_020311373.1	Gnomon	exon	752878	752945	.	+	.	ID=exon-XM_020855970.1-2;Dbxref=GeneID:105692206%2CGenbank:XM_020855970.1;Parent=rna-XM_020855970.1
NW_020311373.1	Gnomon	exon	753041	753333	.	+	.	ID=exon-XM_020855970.1-3;Dbxref=GeneID:105692206%2CGenbank:XM_020855970.1;Parent=rna-XM_020855970.1
NW_020311373.1	Gnomon	exon	753617	753948	.	+	.	ID=exon-XM_020855970.1-4;Dbxref=GeneID:105692206%2CGenbank:XM_020855970.1;Parent=rna-XM_020855970.1
NW_020311373.1	Gnomon	exon	754044	754406	.	+	.	ID=exon-XM_020855970.1-5;Dbxref=GeneID:105692206%2CGenbank:XM_020855970.1;Parent=rna-XM_020855970.1
NW_020311373.1	Gnomon	exon	754503	755049	.	+	.	ID=exon-XM_020855970.1-6;Dbxref=GeneID:105692206%2CGenbank:XM_020855970.1;Parent=rna-XM_020855970.1
NW_020311373.1	Gnomon	exon	755128	755225	.	+	.	ID=exon-XM_020855970.1-7;Dbxref=GeneID:105692206%2CGenbank:XM_020855970.1;Parent=rna-XM_020855970.1
NW_020311373.1	Gnomon	exon	759505	759616	.	+	.	ID=exon-XM_020855970.1-8;Dbxref=GeneID:105692206%2CGenbank:XM_020855970.1;Parent=rna-XM_020855970.1
NW_020311373.1	Gnomon	mRNA	1206058	1207782	.	-	.	Name=XM_012411281.2;ID=rna-XM_012411281.2;Dbxref=GeneID:105692222%2CGenbank:XM_012411281.2;Parent=gene-LOC105692222
NW_020311373.1	Gnomon	exon	1130203	1130768	.	+	.	ID=exon-XM_012411261.2-1;Dbxref=GeneID:105692207%2CGenbank:XM_012411261.2;Parent=rna-XM_012411261.2
NW_020311373.1	Gnomon	exon	1131066	1131195	.	+	.	ID=exon-XM_012411261.2-3;Dbxref=GeneID:105692207%2CGenbank:XM_012411261.2;Parent=rna-XM_012411261.2
NW_020311373.1	Gnomon	exon	1130847	1130980	.	+	.	ID=exon-XM_012411261.2-2;Dbxref=GeneID:105692207%2CGenbank:XM_012411261.2;Parent=rna-XM_012411261.2
NW_020311373.1	Gnomon	exon	1131529	1131682	.	+	.	ID=exon-XM_012411261.2-5;Dbxref=GeneID:105692207%2CGenbank:XM_012411261.2;Parent=rna-XM_012411261.2
NW_020311373.1	Gnomon	exon	1131286	1131458	.	+	.	ID=exon-XM_012411261.2-4;Dbxref=GeneID:105692207%2CGenbank:XM_012411261.2;Parent=rna-XM_012411261.2
NW_020311373.1	Gnomon	exon	1131991	1132279	.	+	.	ID=exon-XM_012411261.2-7;Dbxref=GeneID:105692207%2CGenbank:XM_012411261.2;Parent=rna-XM_012411261.2
NW_020311373.1	Gnomon	exon	1131750	1131927	.	+	.	ID=exon-XM_012411261.2-6;Dbxref=GeneID:105692207%2CGenbank:XM_012411261.2;Parent=rna-XM_012411261.2
NW_020311373.1	Gnomon	exon	1132561	1132879	.	+	.	ID=exon-XM_012411261.2-9;Dbxref=GeneID:105692207%2CGenbank:XM_012411261.2;Parent=rna-XM_012411261.2
NW_020311373.1	Gnomon	exon	1132355	1132483	.	+	.	ID=exon-XM_012411261.2-8;Dbxref=GeneID:105692207%2CGenbank:XM_012411261.2;Parent=rna-XM_012411261.2
NW_020311373.1	Gnomon	CDS	1181820	1181946	.	-	0	Name=XP_020711635.1;ID=cds-XP_020711635.1;Dbxref=GeneID:105692231%2CGenbank:XP_020711635.1;Parent=rna-XM_020855976.1
NW_020311373.1	Gnomon	CDS	1181395	1181744	.	-	0	Name=XP_020711635.1;ID=cds-XP_020711635.1;Dbxref=GeneID:105692231%2CGenbank:XP_020711635.1;Parent=rna-XM_020855976.1
NW_020311373.1	Gnomon	CDS	1180641	1181299	.	-	0	Name=XP_020711635.1;ID=cds-XP_020711635.1;Dbxref=GeneID:105692231%2CGenbank:XP_020711635.1;Parent=rna-XM_020855976.1
NW_020311373.1	Gnomon	CDS	1180000	1180572	.	-	0	Name=XP_020711635.1;ID=cds-XP_020711635.1;Dbxref=GeneID:105692231%2CGenbank:XP_020711635.1;Parent=rna-XM_020855976.1
NW_020311373.1	Gnomon	CDS	1179685	1179922	.	-	0	Name=XP_020711635.1;ID=cds-XP_020711635.1;Dbxref=GeneID:105692231%2CGenbank:XP_020711635.1;Parent=rna-XM_020855976.1
NW_020311373.1	Gnomon	CDS	1179327	1179605	.	-	0	Name=XP_020711635.1;ID=cds-XP_020711635.1;Dbxref=GeneID:105692231%2CGenbank:XP_020711635.1;Parent=rna-XM_020855976.1
NW_020311373.1	Gnomon	exon	1184634	1185621	.	+	.	ID=exon-XM_012411301.2-8;Dbxref=GeneID:105692232%2CGenbank:XM_012411301.2;Parent=rna-XM_012411301.2
NW_020311373.1	Gnomon	exon	1184225	1184532	.	+	.	ID=exon-XM_012411301.2-7;Dbxref=GeneID:105692232%2CGenbank:XM_012411301.2;Parent=rna-XM_012411301.2
NW_020311373.1	Gnomon	mRNA	17328	88504	.	-	.	Name=XM_012407689.2;ID=rna-XM_012407689.2;Dbxref=GeneID:105690124%2CGenbank:XM_012407689.2;Parent=gene-LOC105690124
NW_020311373.1	Gnomon	exon	1182750	1182952	.	+	.	ID=exon-XM_012411301.2-2;Dbxref=GeneID:105692232%2CGenbank:XM_012411301.2;Parent=rna-XM_012411301.2
NW_020311373.1	Gnomon	exon	1182416	1182458	.	+	.	ID=exon-XM_012411301.2-1;Dbxref=GeneID:105692232%2CGenbank:XM_012411301.2;Parent=rna-XM_012411301.2
NW_020311373.1	Gnomon	exon	1184000	1184130	.	+	.	ID=exon-XM_012411301.2-6;Dbxref=GeneID:105692232%2CGenbank:XM_012411301.2;Parent=rna-XM_012411301.2
NW_020311373.1	Gnomon	exon	1183724	1183883	.	+	.	ID=exon-XM_012411301.2-5;Dbxref=GeneID:105692232%2CGenbank:XM_012411301.2;Parent=rna-XM_012411301.2
NW_020311373.1	Gnomon	exon	1183307	1183618	.	+	.	ID=exon-XM_012411301.2-4;Dbxref=GeneID:105692232%2CGenbank:XM_012411301.2;Parent=rna-XM_012411301.2
NW_020311373.1	Gnomon	exon	1183051	1183239	.	+	.	ID=exon-XM_012411301.2-3;Dbxref=GeneID:105692232%2CGenbank:XM_012411301.2;Parent=rna-XM_012411301.2
NW_020311373.1	Gnomon	CDS	1200670	1200776	.	-	0	Name=XP_012266699.1;ID=cds-XP_012266699.1;Dbxref=GeneID:105692217%2CGenbank:XP_012266699.1;Parent=rna-XM_012411276.2
NW_020311373.1	Gnomon	CDS	1199939	1200600	.	-	0	Name=XP_012266699.1;ID=cds-XP_012266699.1;Dbxref=GeneID:105692217%2CGenbank:XP_012266699.1;Parent=rna-XM_012411276.2
NW_020311373.1	Gnomon	CDS	1199675	1199854	.	-	0	Name=XP_012266699.1;ID=cds-XP_012266699.1;Dbxref=GeneID:105692217%2CGenbank:XP_012266699.1;Parent=rna-XM_012411276.2
NW_020311373.1	Gnomon	CDS	1199431	1199595	.	-	0	Name=XP_012266699.1;ID=cds-XP_012266699.1;Dbxref=GeneID:105692217%2CGenbank:XP_012266699.1;Parent=rna-XM_012411276.2
NW_020311373.1	Gnomon	CDS	1199114	1199360	.	-	0	Name=XP_012266699.1;ID=cds-XP_012266699.1;Dbxref=GeneID:105692217%2CGenbank:XP_012266699.1;Parent=rna-XM_012411276.2
NW_020311373.1	Gnomon	CDS	1198774	1199038	.	-	0	Name=XP_012266699.1;ID=cds-XP_012266699.1;Dbxref=GeneID:105692217%2CGenbank:XP_012266699.1;Parent=rna-XM_012411276.2
NW_020311373.1	Gnomon	CDS	1198551	1198664	.	-	0	Name=XP_012266699.1;ID=cds-XP_012266699.1;Dbxref=GeneID:105692217%2CGenbank:XP_012266699.1;Parent=rna-XM_012411276.2
NW_020311373.1	Gnomon	CDS	1178752	1178771	.	-	0	Name=XP_012266709.1;ID=cds-XP_012266709.1;Dbxref=GeneID:105692224%2CGenbank:XP_012266709.1;Parent=rna-XM_012411286.2
NW_020311373.1	Gnomon	CDS	1178154	1178280	.	-	0	Name=XP_012266709.1;ID=cds-XP_012266709.1;Dbxref=GeneID:105692224%2CGenbank:XP_012266709.1;Parent=rna-XM_012411286.2
NW_020311373.1	Gnomon	CDS	1177761	1177978	.	-	0	Name=XP_012266709.1;ID=cds-XP_012266709.1;Dbxref=GeneID:105692224%2CGenbank:XP_012266709.1;Parent=rna-XM_012411286.2
NW_020311373.1	Gnomon	CDS	1176740	1177016	.	-	0	Name=XP_012266709.1;ID=cds-XP_012266709.1;Dbxref=GeneID:105692224%2CGenbank:XP_012266709.1;Parent=rna-XM_012411286.2
NW_020311373.1	Gnomon	CDS	1176324	1176620	.	-	0	Name=XP_012266709.1;ID=cds-XP_012266709.1;Dbxref=GeneID:105692224%2CGenbank:XP_012266709.1;Parent=rna-XM_012411286.2
NW_020311373.1	Gnomon	CDS	1175920	1176228	.	-	0	Name=XP_012266709.1;ID=cds-XP_012266709.1;Dbxref=GeneID:105692224%2CGenbank:XP_012266709.1;Parent=rna-XM_012411286.2
NW_020311373.1	Gnomon	CDS	1175503	1175829	.	-	0	Name=XP_012266709.1;ID=cds-XP_012266709.1;Dbxref=GeneID:105692224%2CGenbank:XP_012266709.1;Parent=rna-XM_012411286.2
NW_020311373.1	Gnomon	CDS	1175154	1175429	.	-	0	Name=XP_012266709.1;ID=cds-XP_012266709.1;Dbxref=GeneID:105692224%2CGenbank:XP_012266709.1;Parent=rna-XM_012411286.2
NW_020311373.1	Gnomon	CDS	1174851	1175084	.	-	0	Name=XP_012266709.1;ID=cds-XP_012266709.1;Dbxref=GeneID:105692224%2CGenbank:XP_012266709.1;Parent=rna-XM_012411286.2
NW_020311373.1	Gnomon	CDS	1174542	1174775	.	-	0	Name=XP_012266709.1;ID=cds-XP_012266709.1;Dbxref=GeneID:105692224%2CGenbank:XP_012266709.1;Parent=rna-XM_012411286.2
NW_020311373.1	Gnomon	CDS	1130724	1130768	.	+	0	Name=XP_012266686.1;ID=cds-XP_012266686.1;Dbxref=GeneID:105692207%2CGenbank:XP_012266686.1;Parent=rna-XM_012411263.2
NW_020311373.1	Gnomon	CDS	1130847	1130980	.	+	0	Name=XP_012266686.1;ID=cds-XP_012266686.1;Dbxref=GeneID:105692207%2CGenbank:XP_012266686.1;Parent=rna-XM_012411263.2
NW_020311373.1	Gnomon	CDS	1131066	1131195	.	+	0	Name=XP_012266686.1;ID=cds-XP_012266686.1;Dbxref=GeneID:105692207%2CGenbank:XP_012266686.1;Parent=rna-XM_012411263.2
NW_020311373.1	Gnomon	CDS	1131286	1131458	.	+	0	Name=XP_012266686.1;ID=cds-XP_012266686.1;Dbxref=GeneID:105692207%2CGenbank:XP_012266686.1;Parent=rna-XM_012411263.2
NW_020311373.1	Gnomon	CDS	1131529	1131682	.	+	0	Name=XP_012266686.1;ID=cds-XP_012266686.1;Dbxref=GeneID:105692207%2CGenbank:XP_012266686.1;Parent=rna-XM_012411263.2
NW_020311373.1	Gnomon	CDS	1131750	1131927	.	+	0	Name=XP_012266686.1;ID=cds-XP_012266686.1;Dbxref=GeneID:105692207%2CGenbank:XP_012266686.1;Parent=rna-XM_012411263.2
NW_020311373.1	Gnomon	CDS	1131991	1132279	.	+	0	Name=XP_012266686.1;ID=cds-XP_012266686.1;Dbxref=GeneID:105692207%2CGenbank:XP_012266686.1;Parent=rna-XM_012411263.2
NW_020311373.1	Gnomon	CDS	1132355	1132483	.	+	0	Name=XP_012266686.1;ID=cds-XP_012266686.1;Dbxref=GeneID:105692207%2CGenbank:XP_012266686.1;Parent=rna-XM_012411263.2
NW_020311373.1	Gnomon	CDS	1132561	1132879	.	+	0	Name=XP_012266686.1;ID=cds-XP_012266686.1;Dbxref=GeneID:105692207%2CGenbank:XP_012266686.1;Parent=rna-XM_012411263.2
NW_020311373.1	Gnomon	CDS	1132972	1133109	.	+	0	Name=XP_012266686.1;ID=cds-XP_012266686.1;Dbxref=GeneID:105692207%2CGenbank:XP_012266686.1;Parent=rna-XM_012411263.2
NW_020311373.1	Gnomon	CDS	1133229	1133429	.	+	0	Name=XP_012266686.1;ID=cds-XP_012266686.1;Dbxref=GeneID:105692207%2CGenbank:XP_012266686.1;Parent=rna-XM_012411263.2
NW_020311373.1	Gnomon	exon	105426	105524	.	+	.	ID=exon-XM_012407652.3-11;Dbxref=GeneID:105690107%2CGenbank:XM_012407652.3;Parent=rna-XM_012407652.3
NW_020311373.1	Gnomon	exon	105177	105335	.	+	.	ID=exon-XM_012407652.3-10;Dbxref=GeneID:105690107%2CGenbank:XM_012407652.3;Parent=rna-XM_012407652.3
NW_020311373.1	Gnomon	mRNA	749485	760780	.	+	.	Name=XM_020855972.1;ID=rna-XM_020855972.1;Dbxref=GeneID:105692206%2CGenbank:XM_020855972.1;Parent=gene-LOC105692206
NW_020311373.1	Gnomon	mRNA	95642	101668	.	+	.	Name=XM_012407651.3;ID=rna-XM_012407651.3;Dbxref=GeneID:105690106%2CGenbank:XM_012407651.3;Parent=gene-LOC105690106
NW_020311373.1	Gnomon	mRNA	1469915	1473733	.	+	.	Name=XM_012395867.2;ID=rna-XM_012395867.2;Dbxref=GeneID:105683331%2CGenbank:XM_012395867.2;Parent=gene-LOC105683331
NW_020311373.1	Gnomon	mRNA	1136027	1138128	.	-	.	Name=XM_012411293.2;ID=rna-XM_012411293.2;Dbxref=GeneID:105692229%2CGenbank:XM_012411293.2;Parent=gene-LOC105692229
NW_020311373.1	Gnomon	exon	1183051	1183239	.	+	.	ID=exon-XM_012411299.2-2;Dbxref=GeneID:105692232%2CGenbank:XM_012411299.2;Parent=rna-XM_012411299.2
NW_020311373.1	Gnomon	exon	1182401	1182952	.	+	.	ID=exon-XM_012411299.2-1;Dbxref=GeneID:105692232%2CGenbank:XM_012411299.2;Parent=rna-XM_012411299.2
NW_020311373.1	Gnomon	exon	1183724	1183883	.	+	.	ID=exon-XM_012411299.2-4;Dbxref=GeneID:105692232%2CGenbank:XM_012411299.2;Parent=rna-XM_012411299.2
NW_020311373.1	Gnomon	exon	1183307	1183618	.	+	.	ID=exon-XM_012411299.2-3;Dbxref=GeneID:105692232%2CGenbank:XM_012411299.2;Parent=rna-XM_012411299.2
NW_020311373.1	Gnomon	exon	1184225	1184532	.	+	.	ID=exon-XM_012411299.2-6;Dbxref=GeneID:105692232%2CGenbank:XM_012411299.2;Parent=rna-XM_012411299.2
NW_020311373.1	Gnomon	exon	1184000	1184130	.	+	.	ID=exon-XM_012411299.2-5;Dbxref=GeneID:105692232%2CGenbank:XM_012411299.2;Parent=rna-XM_012411299.2
NW_020311373.1	Gnomon	exon	1184634	1185621	.	+	.	ID=exon-XM_012411299.2-7;Dbxref=GeneID:105692232%2CGenbank:XM_012411299.2;Parent=rna-XM_012411299.2
NW_020311373.1	Gnomon	mRNA	1204175	1205976	.	+	.	Name=XM_012411280.2;ID=rna-XM_012411280.2;Dbxref=GeneID:105692220%2CGenbank:XM_012411280.2;Parent=gene-LOC105692220
NW_020311373.1	Gnomon	exon	1332017	1332021	.	-	.	ID=exon-XM_025746139.1-5;Dbxref=GeneID:112694822%2CGenbank:XM_025746139.1;Parent=rna-XM_025746139.1
NW_020311373.1	Gnomon	exon	1332183	1332451	.	-	.	ID=exon-XM_025746139.1-4;Dbxref=GeneID:112694822%2CGenbank:XM_025746139.1;Parent=rna-XM_025746139.1
NW_020311373.1	Gnomon	exon	1334383	1334584	.	-	.	ID=exon-XM_025746139.1-1;Dbxref=GeneID:112694822%2CGenbank:XM_025746139.1;Parent=rna-XM_025746139.1
NW_020311373.1	Gnomon	exon	1332534	1332652	.	-	.	ID=exon-XM_025746139.1-3;Dbxref=GeneID:112694822%2CGenbank:XM_025746139.1;Parent=rna-XM_025746139.1
NW_020311373.1	Gnomon	exon	1333946	1334280	.	-	.	ID=exon-XM_025746139.1-2;Dbxref=GeneID:112694822%2CGenbank:XM_025746139.1;Parent=rna-XM_025746139.1
NW_020311373.1	Gnomon	exon	1201018	1201075	.	+	.	ID=exon-XM_012411278.2-1;Dbxref=GeneID:105692219%2CGenbank:XM_012411278.2;Parent=rna-XM_012411278.2
NW_020311373.1	Gnomon	exon	1201366	1201960	.	+	.	ID=exon-XM_012411278.2-3;Dbxref=GeneID:105692219%2CGenbank:XM_012411278.2;Parent=rna-XM_012411278.2
NW_020311373.1	Gnomon	exon	1201168	1201227	.	+	.	ID=exon-XM_012411278.2-2;Dbxref=GeneID:105692219%2CGenbank:XM_012411278.2;Parent=rna-XM_012411278.2
NW_020311373.1	Gnomon	exon	1202601	1202759	.	+	.	ID=exon-XM_012411278.2-5;Dbxref=GeneID:105692219%2CGenbank:XM_012411278.2;Parent=rna-XM_012411278.2
NW_020311373.1	Gnomon	exon	1202156	1202380	.	+	.	ID=exon-XM_012411278.2-4;Dbxref=GeneID:105692219%2CGenbank:XM_012411278.2;Parent=rna-XM_012411278.2
NW_020311373.1	Gnomon	exon	1202833	1203100	.	+	.	ID=exon-XM_012411278.2-6;Dbxref=GeneID:105692219%2CGenbank:XM_012411278.2;Parent=rna-XM_012411278.2
NW_020311373.1	Gnomon	mRNA	1185701	1190633	.	+	.	Name=XM_012411303.2;ID=rna-XM_012411303.2;Dbxref=GeneID:105692233%2CGenbank:XM_012411303.2;Parent=gene-LOC105692233
NW_020311373.1	Gnomon	exon	1339413	1339502	.	-	.	ID=exon-XM_012395868.2-1;Dbxref=GeneID:105683332%2CGenbank:XM_012395868.2;Parent=rna-XM_012395868.2
NW_020311373.1	Gnomon	exon	1337733	1339135	.	-	.	ID=exon-XM_012395868.2-2;Dbxref=GeneID:105683332%2CGenbank:XM_012395868.2;Parent=rna-XM_012395868.2
NW_020311373.1	Gnomon	exon	1336909	1337338	.	-	.	ID=exon-XM_012395868.2-3;Dbxref=GeneID:105683332%2CGenbank:XM_012395868.2;Parent=rna-XM_012395868.2
NW_020311373.1	Gnomon	mRNA	366624	419134	.	-	.	Name=XM_012407544.1;ID=rna-XM_012407544.1;Dbxref=GeneID:105690048%2CGenbank:XM_012407544.1;Parent=gene-LOC105690048
NW_020311373.1	Gnomon	exon	759699	760027	.	+	.	ID=exon-XM_020855969.1-9;Dbxref=GeneID:105692206%2CGenbank:XM_020855969.1;Parent=rna-XM_020855969.1
NW_020311373.1	Gnomon	exon	755128	755225	.	+	.	ID=exon-XM_020855969.1-7;Dbxref=GeneID:105692206%2CGenbank:XM_020855969.1;Parent=rna-XM_020855969.1
NW_020311373.1	Gnomon	exon	759505	759616	.	+	.	ID=exon-XM_020855969.1-8;Dbxref=GeneID:105692206%2CGenbank:XM_020855969.1;Parent=rna-XM_020855969.1
NW_020311373.1	Gnomon	CDS	1196827	1196934	.	+	0	Name=XP_012266674.1;ID=cds-XP_012266674.1;Dbxref=GeneID:105692203%2CGenbank:XP_012266674.1;Parent=rna-XM_012411251.1
NW_020311373.1	Gnomon	CDS	1197023	1197880	.	+	0	Name=XP_012266674.1;ID=cds-XP_012266674.1;Dbxref=GeneID:105692203%2CGenbank:XP_012266674.1;Parent=rna-XM_012411251.1
NW_020311373.1	Gnomon	exon	1459135	1459377	.	-	.	ID=exon-XM_012395881.2-5;Dbxref=GeneID:105683344%2CGenbank:XM_012395881.2;Parent=rna-XM_012395881.2
NW_020311373.1	Gnomon	exon	1459470	1459602	.	-	.	ID=exon-XM_012395881.2-4;Dbxref=GeneID:105683344%2CGenbank:XM_012395881.2;Parent=rna-XM_012395881.2
NW_020311373.1	Gnomon	exon	1459764	1459848	.	-	.	ID=exon-XM_012395881.2-3;Dbxref=GeneID:105683344%2CGenbank:XM_012395881.2;Parent=rna-XM_012395881.2
NW_020311373.1	Gnomon	exon	1144710	1144875	.	-	.	ID=exon-XM_012411306.3-10;Dbxref=GeneID:105692234%2CGenbank:XM_012411306.3;Parent=rna-XM_012411306.3
NW_020311373.1	Gnomon	exon	1459944	1460114	.	-	.	ID=exon-XM_012395881.2-2;Dbxref=GeneID:105683344%2CGenbank:XM_012395881.2;Parent=rna-XM_012395881.2
NW_020311373.1	Gnomon	exon	1143307	1143746	.	-	.	ID=exon-XM_012411306.3-11;Dbxref=GeneID:105692234%2CGenbank:XM_012411306.3;Parent=rna-XM_012411306.3
NW_020311373.1	Gnomon	exon	1460223	1460490	.	-	.	ID=exon-XM_012395881.2-1;Dbxref=GeneID:105683344%2CGenbank:XM_012395881.2;Parent=rna-XM_012395881.2
NW_020311373.1	Gnomon	exon	752563	752567	.	+	.	ID=exon-XM_020855969.1-1;Dbxref=GeneID:105692206%2CGenbank:XM_020855969.1;Parent=rna-XM_020855969.1
NW_020311373.1	Gnomon	exon	752878	752945	.	+	.	ID=exon-XM_020855969.1-2;Dbxref=GeneID:105692206%2CGenbank:XM_020855969.1;Parent=rna-XM_020855969.1
NW_020311373.1	Gnomon	exon	754044	754406	.	+	.	ID=exon-XM_020855969.1-5;Dbxref=GeneID:105692206%2CGenbank:XM_020855969.1;Parent=rna-XM_020855969.1
NW_020311373.1	Gnomon	exon	754503	755049	.	+	.	ID=exon-XM_020855969.1-6;Dbxref=GeneID:105692206%2CGenbank:XM_020855969.1;Parent=rna-XM_020855969.1
NW_020311373.1	Gnomon	exon	753041	753333	.	+	.	ID=exon-XM_020855969.1-3;Dbxref=GeneID:105692206%2CGenbank:XM_020855969.1;Parent=rna-XM_020855969.1
NW_020311373.1	Gnomon	exon	753617	753948	.	+	.	ID=exon-XM_020855969.1-4;Dbxref=GeneID:105692206%2CGenbank:XM_020855969.1;Parent=rna-XM_020855969.1
NW_020311373.1	Gnomon	mRNA	1148526	1164804	.	+	.	Name=XM_012411270.2;ID=rna-XM_012411270.2;Dbxref=GeneID:105692213%2CGenbank:XM_012411270.2;Parent=gene-LOC105692213
NW_020311373.1	Gnomon	mRNA	1143307	1148284	.	-	.	Name=XM_020855982.2;ID=rna-XM_020855982.2;Dbxref=GeneID:105692234%2CGenbank:XM_020855982.2;Parent=gene-LOC105692234
NW_020311373.1	Gnomon	exon	1145444	1145535	.	-	.	ID=exon-XM_020855982.2-8;Dbxref=GeneID:105692234%2CGenbank:XM_020855982.2;Parent=rna-XM_020855982.2
NW_020311373.1	Gnomon	exon	1145608	1145770	.	-	.	ID=exon-XM_020855982.2-7;Dbxref=GeneID:105692234%2CGenbank:XM_020855982.2;Parent=rna-XM_020855982.2
NW_020311373.1	Gnomon	exon	1145133	1145327	.	-	.	ID=exon-XM_020855982.2-9;Dbxref=GeneID:105692234%2CGenbank:XM_020855982.2;Parent=rna-XM_020855982.2
NW_020311373.1	Gnomon	exon	1147182	1147262	.	-	.	ID=exon-XM_020855982.2-2;Dbxref=GeneID:105692234%2CGenbank:XM_020855982.2;Parent=rna-XM_020855982.2
NW_020311373.1	Gnomon	exon	1148054	1148284	.	-	.	ID=exon-XM_020855982.2-1;Dbxref=GeneID:105692234%2CGenbank:XM_020855982.2;Parent=rna-XM_020855982.2
NW_020311373.1	Gnomon	exon	1146585	1146812	.	-	.	ID=exon-XM_020855982.2-4;Dbxref=GeneID:105692234%2CGenbank:XM_020855982.2;Parent=rna-XM_020855982.2
NW_020311373.1	Gnomon	exon	1146895	1147075	.	-	.	ID=exon-XM_020855982.2-3;Dbxref=GeneID:105692234%2CGenbank:XM_020855982.2;Parent=rna-XM_020855982.2
NW_020311373.1	Gnomon	exon	1145855	1145985	.	-	.	ID=exon-XM_020855982.2-6;Dbxref=GeneID:105692234%2CGenbank:XM_020855982.2;Parent=rna-XM_020855982.2
NW_020311373.1	Gnomon	mRNA	1166533	1174519	.	+	.	Name=XM_012411283.2;ID=rna-XM_012411283.2;Dbxref=GeneID:105692223%2CGenbank:XM_012411283.2;Parent=gene-LOC105692223
NW_020311373.1	Gnomon	exon	1146151	1146469	.	-	.	ID=exon-XM_020855982.2-5;Dbxref=GeneID:105692234%2CGenbank:XM_020855982.2;Parent=rna-XM_020855982.2
NW_020311373.1	Gnomon	exon	1217314	1219149	.	-	.	ID=exon-XM_012411244.2-23;Dbxref=GeneID:105692198%2CGenbank:XM_012411244.2;Parent=rna-XM_012411244.2
NW_020311373.1	Gnomon	exon	1219221	1219305	.	-	.	ID=exon-XM_012411244.2-22;Dbxref=GeneID:105692198%2CGenbank:XM_012411244.2;Parent=rna-XM_012411244.2
NW_020311373.1	Gnomon	exon	1219381	1219583	.	-	.	ID=exon-XM_012411244.2-21;Dbxref=GeneID:105692198%2CGenbank:XM_012411244.2;Parent=rna-XM_012411244.2
NW_020311373.1	Gnomon	exon	1219793	1220025	.	-	.	ID=exon-XM_012411244.2-20;Dbxref=GeneID:105692198%2CGenbank:XM_012411244.2;Parent=rna-XM_012411244.2
NW_020311373.1	Gnomon	mRNA	1143307	1148284	.	-	.	Name=XM_012411306.3;ID=rna-XM_012411306.3;Dbxref=GeneID:105692234%2CGenbank:XM_012411306.3;Parent=gene-LOC105692234
NW_020311373.1	Gnomon	exon	1220344	1220444	.	-	.	ID=exon-XM_012411244.2-19;Dbxref=GeneID:105692198%2CGenbank:XM_012411244.2;Parent=rna-XM_012411244.2
NW_020311373.1	Gnomon	exon	1220667	1220884	.	-	.	ID=exon-XM_012411244.2-18;Dbxref=GeneID:105692198%2CGenbank:XM_012411244.2;Parent=rna-XM_012411244.2
NW_020311373.1	Gnomon	exon	1220956	1221155	.	-	.	ID=exon-XM_012411244.2-17;Dbxref=GeneID:105692198%2CGenbank:XM_012411244.2;Parent=rna-XM_012411244.2
NW_020311373.1	Gnomon	exon	1221222	1221296	.	-	.	ID=exon-XM_012411244.2-16;Dbxref=GeneID:105692198%2CGenbank:XM_012411244.2;Parent=rna-XM_012411244.2
NW_020311373.1	Gnomon	exon	1221430	1221689	.	-	.	ID=exon-XM_012411244.2-15;Dbxref=GeneID:105692198%2CGenbank:XM_012411244.2;Parent=rna-XM_012411244.2
NW_020311373.1	Gnomon	exon	1221747	1222036	.	-	.	ID=exon-XM_012411244.2-14;Dbxref=GeneID:105692198%2CGenbank:XM_012411244.2;Parent=rna-XM_012411244.2
NW_020311373.1	Gnomon	exon	1222115	1222576	.	-	.	ID=exon-XM_012411244.2-13;Dbxref=GeneID:105692198%2CGenbank:XM_012411244.2;Parent=rna-XM_012411244.2
NW_020311373.1	Gnomon	exon	1222661	1222802	.	-	.	ID=exon-XM_012411244.2-12;Dbxref=GeneID:105692198%2CGenbank:XM_012411244.2;Parent=rna-XM_012411244.2
NW_020311373.1	Gnomon	exon	1222877	1223087	.	-	.	ID=exon-XM_012411244.2-11;Dbxref=GeneID:105692198%2CGenbank:XM_012411244.2;Parent=rna-XM_012411244.2
NW_020311373.1	Gnomon	mRNA	1342101	1384480	.	+	.	Name=XM_012395877.2;ID=rna-XM_012395877.2;Dbxref=GeneID:105683342%2CGenbank:XM_012395877.2;Parent=gene-LOC105683342
NW_020311373.1	Gnomon	exon	1223172	1223515	.	-	.	ID=exon-XM_012411244.2-10;Dbxref=GeneID:105692198%2CGenbank:XM_012411244.2;Parent=rna-XM_012411244.2
NW_020311373.1	Gnomon	exon	775073	775211	.	+	.	ID=exon-XM_012411248.2-3;Dbxref=GeneID:105692200%2CGenbank:XM_012411248.2;Parent=rna-XM_012411248.2
NW_020311373.1	Gnomon	exon	775299	775462	.	+	.	ID=exon-XM_012411248.2-4;Dbxref=GeneID:105692200%2CGenbank:XM_012411248.2;Parent=rna-XM_012411248.2
NW_020311373.1	Gnomon	exon	773274	773606	.	+	.	ID=exon-XM_012411248.2-1;Dbxref=GeneID:105692200%2CGenbank:XM_012411248.2;Parent=rna-XM_012411248.2
NW_020311373.1	Gnomon	exon	773979	774961	.	+	.	ID=exon-XM_012411248.2-2;Dbxref=GeneID:105692200%2CGenbank:XM_012411248.2;Parent=rna-XM_012411248.2
NW_020311373.1	Gnomon	exon	775556	775741	.	+	.	ID=exon-XM_012411248.2-5;Dbxref=GeneID:105692200%2CGenbank:XM_012411248.2;Parent=rna-XM_012411248.2
NW_020311373.1	Gnomon	exon	775817	776291	.	+	.	ID=exon-XM_012411248.2-6;Dbxref=GeneID:105692200%2CGenbank:XM_012411248.2;Parent=rna-XM_012411248.2
NW_020311373.1	Gnomon	exon	112452	112620	.	+	.	ID=exon-XM_012407681.3-10;Dbxref=GeneID:105690122%2CGenbank:XM_012407681.3;Parent=rna-XM_012407681.3
NW_020311373.1	Gnomon	exon	112694	112783	.	+	.	ID=exon-XM_012407681.3-11;Dbxref=GeneID:105690122%2CGenbank:XM_012407681.3;Parent=rna-XM_012407681.3
NW_020311373.1	Gnomon	exon	112861	113017	.	+	.	ID=exon-XM_012407681.3-12;Dbxref=GeneID:105690122%2CGenbank:XM_012407681.3;Parent=rna-XM_012407681.3
NW_020311373.1	Gnomon	exon	113097	113325	.	+	.	ID=exon-XM_012407681.3-13;Dbxref=GeneID:105690122%2CGenbank:XM_012407681.3;Parent=rna-XM_012407681.3
NW_020311373.1	Gnomon	exon	113403	113621	.	+	.	ID=exon-XM_012407681.3-14;Dbxref=GeneID:105690122%2CGenbank:XM_012407681.3;Parent=rna-XM_012407681.3
NW_020311373.1	Gnomon	exon	113816	113898	.	+	.	ID=exon-XM_012407681.3-15;Dbxref=GeneID:105690122%2CGenbank:XM_012407681.3;Parent=rna-XM_012407681.3
NW_020311373.1	Gnomon	exon	138006	138289	.	+	.	ID=exon-XM_012407681.3-16;Dbxref=GeneID:105690122%2CGenbank:XM_012407681.3;Parent=rna-XM_012407681.3
NW_020311373.1	Gnomon	exon	138393	138778	.	+	.	ID=exon-XM_012407681.3-17;Dbxref=GeneID:105690122%2CGenbank:XM_012407681.3;Parent=rna-XM_012407681.3
NW_020311373.1	Gnomon	mRNA	1178992	1182211	.	-	.	Name=XM_012411297.2;ID=rna-XM_012411297.2;Dbxref=GeneID:105692231%2CGenbank:XM_012411297.2;Parent=gene-LOC105692231
NW_020311373.1	Gnomon	exon	746353	746500	.	-	.	ID=exon-XM_025746133.1-6;Dbxref=GeneID:105692202%2CGenbank:XM_025746133.1;Parent=rna-XM_025746133.1
NW_020311373.1	Gnomon	exon	746025	746266	.	-	.	ID=exon-XM_025746133.1-7;Dbxref=GeneID:105692202%2CGenbank:XM_025746133.1;Parent=rna-XM_025746133.1
NW_020311373.1	Gnomon	exon	745713	745910	.	-	.	ID=exon-XM_025746133.1-8;Dbxref=GeneID:105692202%2CGenbank:XM_025746133.1;Parent=rna-XM_025746133.1
NW_020311373.1	Gnomon	exon	702184	702335	.	-	.	ID=exon-XM_025746133.1-9;Dbxref=GeneID:105692202%2CGenbank:XM_025746133.1;Parent=rna-XM_025746133.1
NW_020311373.1	Gnomon	exon	748005	748195	.	-	.	ID=exon-XM_025746133.1-1;Dbxref=GeneID:105692202%2CGenbank:XM_025746133.1;Parent=rna-XM_025746133.1
NW_020311373.1	Gnomon	exon	747495	747842	.	-	.	ID=exon-XM_025746133.1-2;Dbxref=GeneID:105692202%2CGenbank:XM_025746133.1;Parent=rna-XM_025746133.1
NW_020311373.1	Gnomon	exon	747200	747400	.	-	.	ID=exon-XM_025746133.1-3;Dbxref=GeneID:105692202%2CGenbank:XM_025746133.1;Parent=rna-XM_025746133.1
NW_020311373.1	Gnomon	exon	746996	747115	.	-	.	ID=exon-XM_025746133.1-4;Dbxref=GeneID:105692202%2CGenbank:XM_025746133.1;Parent=rna-XM_025746133.1
NW_020311373.1	Gnomon	exon	746581	746910	.	-	.	ID=exon-XM_025746133.1-5;Dbxref=GeneID:105692202%2CGenbank:XM_025746133.1;Parent=rna-XM_025746133.1
NW_020311373.1	Gnomon	CDS	1120289	1120531	.	+	0	Name=XP_012266688.1;ID=cds-XP_012266688.1;Dbxref=GeneID:105692208%2CGenbank:XP_012266688.1;Parent=rna-XM_012411265.2
NW_020311373.1	Gnomon	CDS	1120607	1120813	.	+	0	Name=XP_012266688.1;ID=cds-XP_012266688.1;Dbxref=GeneID:105692208%2CGenbank:XP_012266688.1;Parent=rna-XM_012411265.2
NW_020311373.1	Gnomon	CDS	1120896	1121044	.	+	0	Name=XP_012266688.1;ID=cds-XP_012266688.1;Dbxref=GeneID:105692208%2CGenbank:XP_012266688.1;Parent=rna-XM_012411265.2
NW_020311373.1	Gnomon	CDS	1121107	1121270	.	+	0	Name=XP_012266688.1;ID=cds-XP_012266688.1;Dbxref=GeneID:105692208%2CGenbank:XP_012266688.1;Parent=rna-XM_012411265.2
NW_020311373.1	Gnomon	CDS	1121342	1121462	.	+	0	Name=XP_012266688.1;ID=cds-XP_012266688.1;Dbxref=GeneID:105692208%2CGenbank:XP_012266688.1;Parent=rna-XM_012411265.2
NW_020311373.1	Gnomon	CDS	1121543	1121696	.	+	0	Name=XP_012266688.1;ID=cds-XP_012266688.1;Dbxref=GeneID:105692208%2CGenbank:XP_012266688.1;Parent=rna-XM_012411265.2
NW_020311373.1	Gnomon	CDS	1121787	1121987	.	+	0	Name=XP_012266688.1;ID=cds-XP_012266688.1;Dbxref=GeneID:105692208%2CGenbank:XP_012266688.1;Parent=rna-XM_012411265.2
NW_020311373.1	Gnomon	CDS	1122079	1122212	.	+	0	Name=XP_012266688.1;ID=cds-XP_012266688.1;Dbxref=GeneID:105692208%2CGenbank:XP_012266688.1;Parent=rna-XM_012411265.2
NW_020311373.1	Gnomon	CDS	1122288	1122390	.	+	0	Name=XP_012266688.1;ID=cds-XP_012266688.1;Dbxref=GeneID:105692208%2CGenbank:XP_012266688.1;Parent=rna-XM_012411265.2
NW_020311373.1	Gnomon	CDS	1122472	1122657	.	+	0	Name=XP_012266688.1;ID=cds-XP_012266688.1;Dbxref=GeneID:105692208%2CGenbank:XP_012266688.1;Parent=rna-XM_012411265.2
NW_020311373.1	Gnomon	exon	1180000	1180572	.	-	.	ID=exon-XM_020855976.1-4;Dbxref=GeneID:105692231%2CGenbank:XM_020855976.1;Parent=rna-XM_020855976.1
NW_020311373.1	Gnomon	exon	1180641	1181299	.	-	.	ID=exon-XM_020855976.1-3;Dbxref=GeneID:105692231%2CGenbank:XM_020855976.1;Parent=rna-XM_020855976.1
NW_020311373.1	Gnomon	exon	1178992	1179605	.	-	.	ID=exon-XM_020855976.1-6;Dbxref=GeneID:105692231%2CGenbank:XM_020855976.1;Parent=rna-XM_020855976.1
NW_020311373.1	Gnomon	exon	1179685	1179922	.	-	.	ID=exon-XM_020855976.1-5;Dbxref=GeneID:105692231%2CGenbank:XM_020855976.1;Parent=rna-XM_020855976.1
NW_020311373.1	Gnomon	exon	1181395	1181744	.	-	.	ID=exon-XM_020855976.1-2;Dbxref=GeneID:105692231%2CGenbank:XM_020855976.1;Parent=rna-XM_020855976.1
NW_020311373.1	Gnomon	exon	1181820	1182211	.	-	.	ID=exon-XM_020855976.1-1;Dbxref=GeneID:105692231%2CGenbank:XM_020855976.1;Parent=rna-XM_020855976.1
NW_020311373.1	Gnomon	exon	109201	109223	.	-	.	ID=id-LOC112694819-3;Dbxref=GeneID:112694819;Parent=gene-LOC112694819
NW_020311373.1	Gnomon	exon	109069	109122	.	-	.	ID=id-LOC112694819-2;Dbxref=GeneID:112694819;Parent=gene-LOC112694819
NW_020311373.1	Gnomon	mRNA	1379484	1383083	.	+	.	Name=XM_012395876.2;ID=rna-XM_012395876.2;Dbxref=GeneID:105683341%2CGenbank:XM_012395876.2;Parent=gene-LOC105683341
NW_020311373.1	Gnomon	CDS	771683	771863	.	-	0	Name=XP_012266675.1;ID=cds-XP_012266675.1;Dbxref=GeneID:105692204%2CGenbank:XP_012266675.1;Parent=rna-XM_012411252.2
NW_020311373.1	Gnomon	CDS	771443	771603	.	-	0	Name=XP_012266675.1;ID=cds-XP_012266675.1;Dbxref=GeneID:105692204%2CGenbank:XP_012266675.1;Parent=rna-XM_012411252.2
NW_020311373.1	Gnomon	CDS	771007	771345	.	-	0	Name=XP_012266675.1;ID=cds-XP_012266675.1;Dbxref=GeneID:105692204%2CGenbank:XP_012266675.1;Parent=rna-XM_012411252.2
NW_020311373.1	Gnomon	CDS	769781	770917	.	-	0	Name=XP_012266675.1;ID=cds-XP_012266675.1;Dbxref=GeneID:105692204%2CGenbank:XP_012266675.1;Parent=rna-XM_012411252.2
NW_020311373.1	Gnomon	CDS	769371	769671	.	-	0	Name=XP_012266675.1;ID=cds-XP_012266675.1;Dbxref=GeneID:105692204%2CGenbank:XP_012266675.1;Parent=rna-XM_012411252.2
NW_020311373.1	Gnomon	CDS	769168	769191	.	-	0	Name=XP_012266675.1;ID=cds-XP_012266675.1;Dbxref=GeneID:105692204%2CGenbank:XP_012266675.1;Parent=rna-XM_012411252.2
NW_020311373.1	Gnomon	CDS	768513	768919	.	-	0	Name=XP_012266675.1;ID=cds-XP_012266675.1;Dbxref=GeneID:105692204%2CGenbank:XP_012266675.1;Parent=rna-XM_012411252.2
NW_020311373.1	Gnomon	CDS	767798	768439	.	-	0	Name=XP_012266675.1;ID=cds-XP_012266675.1;Dbxref=GeneID:105692204%2CGenbank:XP_012266675.1;Parent=rna-XM_012411252.2
NW_020311373.1	Gnomon	CDS	767290	767700	.	-	0	Name=XP_012266675.1;ID=cds-XP_012266675.1;Dbxref=GeneID:105692204%2CGenbank:XP_012266675.1;Parent=rna-XM_012411252.2
NW_020311373.1	Gnomon	CDS	766987	767203	.	-	0	Name=XP_012266675.1;ID=cds-XP_012266675.1;Dbxref=GeneID:105692204%2CGenbank:XP_012266675.1;Parent=rna-XM_012411252.2
NW_020311373.1	Gnomon	CDS	766679	766901	.	-	0	Name=XP_012266675.1;ID=cds-XP_012266675.1;Dbxref=GeneID:105692204%2CGenbank:XP_012266675.1;Parent=rna-XM_012411252.2
NW_020311373.1	Gnomon	CDS	764732	764819	.	-	0	Name=XP_012266675.1;ID=cds-XP_012266675.1;Dbxref=GeneID:105692204%2CGenbank:XP_012266675.1;Parent=rna-XM_012411252.2
NW_020311373.1	Gnomon	CDS	1181395	1181652	.	-	0	Name=XP_020711637.1;ID=cds-XP_020711637.1;Dbxref=GeneID:105692231%2CGenbank:XP_020711637.1;Parent=rna-XM_020855978.1
NW_020311373.1	Gnomon	CDS	1180641	1181299	.	-	0	Name=XP_020711637.1;ID=cds-XP_020711637.1;Dbxref=GeneID:105692231%2CGenbank:XP_020711637.1;Parent=rna-XM_020855978.1
NW_020311373.1	Gnomon	CDS	1180000	1180572	.	-	0	Name=XP_020711637.1;ID=cds-XP_020711637.1;Dbxref=GeneID:105692231%2CGenbank:XP_020711637.1;Parent=rna-XM_020855978.1
NW_020311373.1	Gnomon	CDS	1179685	1179922	.	-	0	Name=XP_020711637.1;ID=cds-XP_020711637.1;Dbxref=GeneID:105692231%2CGenbank:XP_020711637.1;Parent=rna-XM_020855978.1
NW_020311373.1	Gnomon	CDS	1179327	1179605	.	-	0	Name=XP_020711637.1;ID=cds-XP_020711637.1;Dbxref=GeneID:105692231%2CGenbank:XP_020711637.1;Parent=rna-XM_020855978.1
NW_020311373.1	Gnomon	exon	327645	327956	.	-	.	ID=exon-XM_020854717.2-1;Dbxref=GeneID:105690049%2CGenbank:XM_020854717.2;Parent=rna-XM_020854717.2
NW_020311373.1	Gnomon	exon	326200	326557	.	-	.	ID=exon-XM_020854717.2-2;Dbxref=GeneID:105690049%2CGenbank:XM_020854717.2;Parent=rna-XM_020854717.2
NW_020311373.1	Gnomon	exon	231666	231905	.	-	.	ID=exon-XM_020854717.2-3;Dbxref=GeneID:105690049%2CGenbank:XM_020854717.2;Parent=rna-XM_020854717.2
NW_020311373.1	Gnomon	exon	229474	229687	.	-	.	ID=exon-XM_020854717.2-4;Dbxref=GeneID:105690049%2CGenbank:XM_020854717.2;Parent=rna-XM_020854717.2
NW_020311373.1	Gnomon	exon	229176	229289	.	-	.	ID=exon-XM_020854717.2-5;Dbxref=GeneID:105690049%2CGenbank:XM_020854717.2;Parent=rna-XM_020854717.2
NW_020311373.1	Gnomon	exon	224961	225095	.	-	.	ID=exon-XM_020854717.2-6;Dbxref=GeneID:105690049%2CGenbank:XM_020854717.2;Parent=rna-XM_020854717.2
NW_020311373.1	Gnomon	exon	222952	223014	.	-	.	ID=exon-XM_020854717.2-7;Dbxref=GeneID:105690049%2CGenbank:XM_020854717.2;Parent=rna-XM_020854717.2
NW_020311373.1	Gnomon	exon	219665	219914	.	-	.	ID=exon-XM_020854717.2-8;Dbxref=GeneID:105690049%2CGenbank:XM_020854717.2;Parent=rna-XM_020854717.2
NW_020311373.1	Gnomon	exon	218340	218597	.	-	.	ID=exon-XM_020854717.2-9;Dbxref=GeneID:105690049%2CGenbank:XM_020854717.2;Parent=rna-XM_020854717.2
NW_020311373.1	Gnomon	mRNA	1148525	1164804	.	+	.	Name=XM_020855983.1;ID=rna-XM_020855983.1;Dbxref=GeneID:105692213%2CGenbank:XM_020855983.1;Parent=gene-LOC105692213
NW_020311373.1	Gnomon	exon	231666	231905	.	-	.	ID=exon-XM_012407545.3-2;Dbxref=GeneID:105690049%2CGenbank:XM_012407545.3;Parent=rna-XM_012407545.3
NW_020311373.1	Gnomon	exon	271152	274062	.	-	.	ID=exon-XM_012407545.3-1;Dbxref=GeneID:105690049%2CGenbank:XM_012407545.3;Parent=rna-XM_012407545.3
NW_020311373.1	Gnomon	exon	218340	218597	.	-	.	ID=exon-XM_012407545.3-8;Dbxref=GeneID:105690049%2CGenbank:XM_012407545.3;Parent=rna-XM_012407545.3
NW_020311373.1	Gnomon	exon	219665	219914	.	-	.	ID=exon-XM_012407545.3-7;Dbxref=GeneID:105690049%2CGenbank:XM_012407545.3;Parent=rna-XM_012407545.3
NW_020311373.1	Gnomon	mRNA	1166533	1174519	.	+	.	Name=XM_012411282.2;ID=rna-XM_012411282.2;Dbxref=GeneID:105692223%2CGenbank:XM_012411282.2;Parent=gene-LOC105692223
NW_020311373.1	Gnomon	exon	218080	218249	.	-	.	ID=exon-XM_012407545.3-9;Dbxref=GeneID:105690049%2CGenbank:XM_012407545.3;Parent=rna-XM_012407545.3
NW_020311373.1	Gnomon	exon	229176	229289	.	-	.	ID=exon-XM_012407545.3-4;Dbxref=GeneID:105690049%2CGenbank:XM_012407545.3;Parent=rna-XM_012407545.3
NW_020311373.1	Gnomon	exon	229474	229687	.	-	.	ID=exon-XM_012407545.3-3;Dbxref=GeneID:105690049%2CGenbank:XM_012407545.3;Parent=rna-XM_012407545.3
NW_020311373.1	Gnomon	exon	222952	223014	.	-	.	ID=exon-XM_012407545.3-6;Dbxref=GeneID:105690049%2CGenbank:XM_012407545.3;Parent=rna-XM_012407545.3
NW_020311373.1	Gnomon	exon	224961	225095	.	-	.	ID=exon-XM_012407545.3-5;Dbxref=GeneID:105690049%2CGenbank:XM_012407545.3;Parent=rna-XM_012407545.3
NW_020311373.1	Gnomon	exon	1480828	1480946	.	-	.	ID=exon-XM_012395866.2-10;Dbxref=GeneID:105683330%2CGenbank:XM_012395866.2;Parent=rna-XM_012395866.2
NW_020311373.1	Gnomon	exon	1478184	1479967	.	-	.	ID=exon-XM_012395866.2-12;Dbxref=GeneID:105683330%2CGenbank:XM_012395866.2;Parent=rna-XM_012395866.2
NW_020311373.1	Gnomon	exon	1480599	1480729	.	-	.	ID=exon-XM_012395866.2-11;Dbxref=GeneID:105683330%2CGenbank:XM_012395866.2;Parent=rna-XM_012395866.2
NW_020311373.1	Gnomon	mRNA	752617	761723	.	+	.	Name=XM_020855970.1;ID=rna-XM_020855970.1;Dbxref=GeneID:105692206%2CGenbank:XM_020855970.1;Parent=gene-LOC105692206
NW_020311373.1	Gnomon	mRNA	1369361	1384480	.	+	.	Name=XM_012395878.2;ID=rna-XM_012395878.2;Dbxref=GeneID:105683342%2CGenbank:XM_012395878.2;Parent=gene-LOC105683342
NW_020311373.1	Gnomon	CDS	1181795	1181946	.	-	0	Name=XP_020711636.1;ID=cds-XP_020711636.1;Dbxref=GeneID:105692231%2CGenbank:XP_020711636.1;Parent=rna-XM_020855977.1
NW_020311373.1	Gnomon	CDS	1181530	1181722	.	-	0	Name=XP_020711636.1;ID=cds-XP_020711636.1;Dbxref=GeneID:105692231%2CGenbank:XP_020711636.1;Parent=rna-XM_020855977.1
NW_020311373.1	Gnomon	CDS	1180641	1181299	.	-	0	Name=XP_020711636.1;ID=cds-XP_020711636.1;Dbxref=GeneID:105692231%2CGenbank:XP_020711636.1;Parent=rna-XM_020855977.1
NW_020311373.1	Gnomon	CDS	1180000	1180572	.	-	0	Name=XP_020711636.1;ID=cds-XP_020711636.1;Dbxref=GeneID:105692231%2CGenbank:XP_020711636.1;Parent=rna-XM_020855977.1
NW_020311373.1	Gnomon	CDS	1179685	1179922	.	-	0	Name=XP_020711636.1;ID=cds-XP_020711636.1;Dbxref=GeneID:105692231%2CGenbank:XP_020711636.1;Parent=rna-XM_020855977.1
NW_020311373.1	Gnomon	CDS	1179327	1179605	.	-	0	Name=XP_020711636.1;ID=cds-XP_020711636.1;Dbxref=GeneID:105692231%2CGenbank:XP_020711636.1;Parent=rna-XM_020855977.1
NW_020311373.1	Gnomon	CDS	1123135	1124667	.	-	0	Name=XP_012266689.1;ID=cds-XP_012266689.1;Dbxref=GeneID:105692209%2CGenbank:XP_012266689.1;Parent=rna-XM_012411266.2
NW_020311373.1	Gnomon	exon	783061	783355	.	+	.	ID=exon-XM_012411294.2-1;Dbxref=GeneID:105692230%2CGenbank:XM_012411294.2;Parent=rna-XM_012411294.2
NW_020311373.1	Gnomon	exon	790619	790792	.	+	.	ID=exon-XM_012411294.2-4;Dbxref=GeneID:105692230%2CGenbank:XM_012411294.2;Parent=rna-XM_012411294.2
NW_020311373.1	Gnomon	exon	790906	791620	.	+	.	ID=exon-XM_012411294.2-5;Dbxref=GeneID:105692230%2CGenbank:XM_012411294.2;Parent=rna-XM_012411294.2
NW_020311373.1	Gnomon	exon	783519	783684	.	+	.	ID=exon-XM_012411294.2-2;Dbxref=GeneID:105692230%2CGenbank:XM_012411294.2;Parent=rna-XM_012411294.2
NW_020311373.1	Gnomon	exon	784691	784777	.	+	.	ID=exon-XM_012411294.2-3;Dbxref=GeneID:105692230%2CGenbank:XM_012411294.2;Parent=rna-XM_012411294.2
NW_020311373.1	Gnomon	CDS	771683	771863	.	-	0	Name=XP_012266676.1;ID=cds-XP_012266676.1;Dbxref=GeneID:105692204%2CGenbank:XP_012266676.1;Parent=rna-XM_012411253.3
NW_020311373.1	Gnomon	CDS	771443	771603	.	-	0	Name=XP_012266676.1;ID=cds-XP_012266676.1;Dbxref=GeneID:105692204%2CGenbank:XP_012266676.1;Parent=rna-XM_012411253.3
NW_020311373.1	Gnomon	CDS	771007	771345	.	-	0	Name=XP_012266676.1;ID=cds-XP_012266676.1;Dbxref=GeneID:105692204%2CGenbank:XP_012266676.1;Parent=rna-XM_012411253.3
NW_020311373.1	Gnomon	CDS	769781	770917	.	-	0	Name=XP_012266676.1;ID=cds-XP_012266676.1;Dbxref=GeneID:105692204%2CGenbank:XP_012266676.1;Parent=rna-XM_012411253.3
NW_020311373.1	Gnomon	CDS	769371	769671	.	-	0	Name=XP_012266676.1;ID=cds-XP_012266676.1;Dbxref=GeneID:105692204%2CGenbank:XP_012266676.1;Parent=rna-XM_012411253.3
NW_020311373.1	Gnomon	CDS	769168	769191	.	-	0	Name=XP_012266676.1;ID=cds-XP_012266676.1;Dbxref=GeneID:105692204%2CGenbank:XP_012266676.1;Parent=rna-XM_012411253.3
NW_020311373.1	Gnomon	CDS	768513	768919	.	-	0	Name=XP_012266676.1;ID=cds-XP_012266676.1;Dbxref=GeneID:105692204%2CGenbank:XP_012266676.1;Parent=rna-XM_012411253.3
NW_020311373.1	Gnomon	CDS	767798	768439	.	-	0	Name=XP_012266676.1;ID=cds-XP_012266676.1;Dbxref=GeneID:105692204%2CGenbank:XP_012266676.1;Parent=rna-XM_012411253.3
NW_020311373.1	Gnomon	CDS	767290	767700	.	-	0	Name=XP_012266676.1;ID=cds-XP_012266676.1;Dbxref=GeneID:105692204%2CGenbank:XP_012266676.1;Parent=rna-XM_012411253.3
NW_020311373.1	Gnomon	CDS	766987	767203	.	-	0	Name=XP_012266676.1;ID=cds-XP_012266676.1;Dbxref=GeneID:105692204%2CGenbank:XP_012266676.1;Parent=rna-XM_012411253.3
NW_020311373.1	Gnomon	CDS	766679	766901	.	-	0	Name=XP_012266676.1;ID=cds-XP_012266676.1;Dbxref=GeneID:105692204%2CGenbank:XP_012266676.1;Parent=rna-XM_012411253.3
NW_020311373.1	Gnomon	CDS	764732	764819	.	-	0	Name=XP_012266676.1;ID=cds-XP_012266676.1;Dbxref=GeneID:105692204%2CGenbank:XP_012266676.1;Parent=rna-XM_012411253.3
NW_020311373.1	Gnomon	exon	1124807	1125447	.	-	.	ID=exon-XM_012411266.2-1;Dbxref=GeneID:105692209%2CGenbank:XM_012411266.2;Parent=rna-XM_012411266.2
NW_020311373.1	Gnomon	exon	1122821	1124720	.	-	.	ID=exon-XM_012411266.2-2;Dbxref=GeneID:105692209%2CGenbank:XM_012411266.2;Parent=rna-XM_012411266.2
NW_020311373.1	Gnomon	exon	216664	216756	.	-	.	ID=exon-XM_020854716.2-10;Dbxref=GeneID:105690049%2CGenbank:XM_020854716.2;Parent=rna-XM_020854716.2
NW_020311373.1	Gnomon	exon	214968	216531	.	-	.	ID=exon-XM_020854716.2-11;Dbxref=GeneID:105690049%2CGenbank:XM_020854716.2;Parent=rna-XM_020854716.2
NW_020311373.1	Gnomon	CDS	779410	779538	.	-	0	Name=XP_012266663.1;ID=cds-XP_012266663.1;Dbxref=GeneID:105692193%2CGenbank:XP_012266663.1;Parent=rna-XM_012411240.2
NW_020311373.1	Gnomon	CDS	779096	779280	.	-	0	Name=XP_012266663.1;ID=cds-XP_012266663.1;Dbxref=GeneID:105692193%2CGenbank:XP_012266663.1;Parent=rna-XM_012411240.2
NW_020311373.1	Gnomon	CDS	778720	779021	.	-	0	Name=XP_012266663.1;ID=cds-XP_012266663.1;Dbxref=GeneID:105692193%2CGenbank:XP_012266663.1;Parent=rna-XM_012411240.2
NW_020311373.1	Gnomon	CDS	778465	778639	.	-	0	Name=XP_012266663.1;ID=cds-XP_012266663.1;Dbxref=GeneID:105692193%2CGenbank:XP_012266663.1;Parent=rna-XM_012411240.2
NW_020311373.1	Gnomon	CDS	777295	778381	.	-	0	Name=XP_012266663.1;ID=cds-XP_012266663.1;Dbxref=GeneID:105692193%2CGenbank:XP_012266663.1;Parent=rna-XM_012411240.2
NW_020311373.1	Gnomon	CDS	776911	777212	.	-	0	Name=XP_012266663.1;ID=cds-XP_012266663.1;Dbxref=GeneID:105692193%2CGenbank:XP_012266663.1;Parent=rna-XM_012411240.2
NW_020311373.1	Gnomon	CDS	776649	776835	.	-	0	Name=XP_012266663.1;ID=cds-XP_012266663.1;Dbxref=GeneID:105692193%2CGenbank:XP_012266663.1;Parent=rna-XM_012411240.2
NW_020311373.1	Gnomon	exon	764070	766192	.	-	.	ID=exon-XR_001103395.2-13;Dbxref=GeneID:105692204%2CGenbank:XR_001103395.2;Parent=rna-XR_001103395.2
NW_020311373.1	Gnomon	exon	766601	766901	.	-	.	ID=exon-XR_001103395.2-12;Dbxref=GeneID:105692204%2CGenbank:XR_001103395.2;Parent=rna-XR_001103395.2
NW_020311373.1	Gnomon	exon	766987	767203	.	-	.	ID=exon-XR_001103395.2-11;Dbxref=GeneID:105692204%2CGenbank:XR_001103395.2;Parent=rna-XR_001103395.2
NW_020311373.1	Gnomon	exon	767290	767700	.	-	.	ID=exon-XR_001103395.2-10;Dbxref=GeneID:105692204%2CGenbank:XR_001103395.2;Parent=rna-XR_001103395.2
NW_020311373.1	Gnomon	exon	835752	835796	.	+	.	ID=exon-XM_012411289.1-10;Dbxref=GeneID:105692225%2CGenbank:XM_012411289.1;Parent=rna-XM_012411289.1
NW_020311373.1	Gnomon	exon	837002	837180	.	+	.	ID=exon-XM_012411289.1-11;Dbxref=GeneID:105692225%2CGenbank:XM_012411289.1;Parent=rna-XM_012411289.1
NW_020311373.1	Gnomon	exon	838254	838404	.	+	.	ID=exon-XM_012411289.1-12;Dbxref=GeneID:105692225%2CGenbank:XM_012411289.1;Parent=rna-XM_012411289.1
NW_020311373.1	Gnomon	exon	838534	838710	.	+	.	ID=exon-XM_012411289.1-13;Dbxref=GeneID:105692225%2CGenbank:XM_012411289.1;Parent=rna-XM_012411289.1
NW_020311373.1	Gnomon	mRNA	196250	200846	.	+	.	Name=XM_012407565.2;ID=rna-XM_012407565.2;Dbxref=GeneID:105690066%2CGenbank:XM_012407565.2;Parent=gene-LOC105690066
NW_020311373.1	Gnomon	exon	109372	109607	.	+	.	ID=exon-XM_012407681.3-1;Dbxref=GeneID:105690122%2CGenbank:XM_012407681.3;Parent=rna-XM_012407681.3
NW_020311373.1	Gnomon	CDS	771683	771863	.	-	0	Name=XP_012266678.1;ID=cds-XP_012266678.1;Dbxref=GeneID:105692204%2CGenbank:XP_012266678.1;Parent=rna-XM_012411255.2
NW_020311373.1	Gnomon	CDS	771443	771603	.	-	0	Name=XP_012266678.1;ID=cds-XP_012266678.1;Dbxref=GeneID:105692204%2CGenbank:XP_012266678.1;Parent=rna-XM_012411255.2
NW_020311373.1	Gnomon	CDS	771007	771345	.	-	0	Name=XP_012266678.1;ID=cds-XP_012266678.1;Dbxref=GeneID:105692204%2CGenbank:XP_012266678.1;Parent=rna-XM_012411255.2
NW_020311373.1	Gnomon	CDS	769781	770917	.	-	0	Name=XP_012266678.1;ID=cds-XP_012266678.1;Dbxref=GeneID:105692204%2CGenbank:XP_012266678.1;Parent=rna-XM_012411255.2
NW_020311373.1	Gnomon	CDS	769371	769671	.	-	0	Name=XP_012266678.1;ID=cds-XP_012266678.1;Dbxref=GeneID:105692204%2CGenbank:XP_012266678.1;Parent=rna-XM_012411255.2
NW_020311373.1	Gnomon	CDS	769168	769191	.	-	0	Name=XP_012266678.1;ID=cds-XP_012266678.1;Dbxref=GeneID:105692204%2CGenbank:XP_012266678.1;Parent=rna-XM_012411255.2
[truncated: 325 more rows]
