# Supplementary material for: Prevalent bee venom genes evolved before the aculeate stinger and eusociality
Source: BMC Biol. 2023 Oct 23;21:229. doi: 10.1186/s12915-023-01656-5 (PMC10591384; doi:10.1186/s12915-023-01656-5)
Supplement: Supplementary file 42 — Additional file 42. Gff files of all toxin gene annotations. [file 12915_2023_1656_MOESM42_ESM.zip › AdditionalFile9_ToxinGeneAnnotations/NW_016908433._DPP4.gff_modified_Koludarov_et_al_2021.gff3]

##gff-version 3
##source-version geneious 2020.2.2
##sequence-region	NW_016908433	1	541836
NW_016908433	Koludarov_et_al_2021	source	1	541836	.	+	.	Name=source Eufriesea mexicana
NW_016908433	Koludarov_et_al_2021	tRNA	295462	295498	.	+	.	Name=Trnay-gua;ID=EWKMg4ru1zPvdBw+uzMEhS+PpGo.1624892197661.51886
NW_016908433	Koludarov_et_al_2021	tRNA	295527	295562	.	+	.	Name=Trnay-gua;ID=EWKMg4ru1zPvdBw+uzMEhS+PpGo.1624892197661.51886
NW_016908433	Koludarov_et_al_2021	tRNA	295271	295307	.	+	.	Name=Trnay-gua;ID=EWKMg4ru1zPvdBw+uzMEhS+PpGo.1624892197662.51887
NW_016908433	Koludarov_et_al_2021	tRNA	295333	295368	.	+	.	Name=Trnay-gua;ID=EWKMg4ru1zPvdBw+uzMEhS+PpGo.1624892197662.51887
NW_016908433	Koludarov_et_al_2021	tRNA	295087	295123	.	+	.	Name=Trnay-gua;ID=EWKMg4ru1zPvdBw+uzMEhS+PpGo.1624892197662.51888
NW_016908433	Koludarov_et_al_2021	tRNA	295149	295184	.	+	.	Name=Trnay-gua;ID=EWKMg4ru1zPvdBw+uzMEhS+PpGo.1624892197662.51888
NW_016908433	Koludarov_et_al_2021	tRNA	295776	295812	.	+	.	Name=Trnay-gua;ID=EWKMg4ru1zPvdBw+uzMEhS+PpGo.1624892197662.51889
NW_016908433	Koludarov_et_al_2021	tRNA	295833	295868	.	+	.	Name=Trnay-gua;ID=EWKMg4ru1zPvdBw+uzMEhS+PpGo.1624892197662.51889
NW_016908433	Koludarov_et_al_2021	gene	69927	214655	.	+	.	Name=LOC108555700 gene
NW_016908433	Koludarov_et_al_2021	gene	367196	403599	.	-	.	Name=LOC108555715 gene
NW_016908433	Koludarov_et_al_2021	gene	484430	508851	.	-	.	Name=LOC108555697 gene
NW_016908433	Koludarov_et_al_2021	gene	426115	449500	.	+	.	Name=LOC108555704 gene
NW_016908433	Koludarov_et_al_2021	gene	403871	427134	.	-	.	Name=LOC108555706 gene
NW_016908433	Koludarov_et_al_2021	gene	449552	464952	.	-	.	Name=LOC108555705 gene
NW_016908433	Koludarov_et_al_2021	gene	221251	235298	.	-	.	Name=LOC108555708 gene
NW_016908433	Koludarov_et_al_2021	gene	513434	526777	.	+	.	Name=LOC108555696 gene
NW_016908433	Koludarov_et_al_2021	gene	302786	309904	.	-	.	Name=LOC108555716 gene
NW_016908433	Koludarov_et_al_2021	gene	471773	477167	.	+	.	Name=LOC108555712 gene
NW_016908433	Koludarov_et_al_2021	gene	466454	471648	.	-	.	Name=LOC108555711 gene
NW_016908433	Koludarov_et_al_2021	gene	357603	361984	.	+	.	Name=LOC108555699 gene
NW_016908433	Koludarov_et_al_2021	gene	479994	483074	.	-	.	Name=LOC108555701 gene
NW_016908433	Koludarov_et_al_2021	gene	214887	217097	.	-	.	Name=LOC108555709 gene
NW_016908433	Koludarov_et_al_2021	gene	217096	219239	.	+	.	Name=LOC108555710 gene
NW_016908433	Koludarov_et_al_2021	gene	478256	479614	.	+	.	Name=LOC108555703 gene
NW_016908433	Koludarov_et_al_2021	gene	480557	481353	.	+	.	Name=LOC108555702 gene
NW_016908433	Koludarov_et_al_2021	gene	295462	295562	.	+	.	Name=Trnay-gua gene
NW_016908433	Koludarov_et_al_2021	gene	295271	295368	.	+	.	Name=Trnay-gua gene
NW_016908433	Koludarov_et_al_2021	gene	295087	295184	.	+	.	Name=Trnay-gua gene
NW_016908433	Koludarov_et_al_2021	gene	295776	295868	.	+	.	Name=Trnay-gua gene
NW_016908433	Koludarov_et_al_2021	CDS	69927	70002	.	+	0	Name=LOC108555700 CDS;ID=EWKMg4ru1zPvdBw+uzMEhS+PpGo.1624892197662.51890
NW_016908433	Koludarov_et_al_2021	CDS	70085	70146	.	+	0	Name=LOC108555700 CDS;ID=EWKMg4ru1zPvdBw+uzMEhS+PpGo.1624892197662.51890
NW_016908433	Koludarov_et_al_2021	CDS	72746	72850	.	+	0	Name=LOC108555700 CDS;ID=EWKMg4ru1zPvdBw+uzMEhS+PpGo.1624892197662.51890
NW_016908433	Koludarov_et_al_2021	CDS	94593	94680	.	+	0	Name=LOC108555700 CDS;ID=EWKMg4ru1zPvdBw+uzMEhS+PpGo.1624892197662.51890
NW_016908433	Koludarov_et_al_2021	CDS	141437	141659	.	+	0	Name=LOC108555700 CDS;ID=EWKMg4ru1zPvdBw+uzMEhS+PpGo.1624892197662.51890
NW_016908433	Koludarov_et_al_2021	CDS	195076	195163	.	+	0	Name=LOC108555700 CDS;ID=EWKMg4ru1zPvdBw+uzMEhS+PpGo.1624892197662.51890
NW_016908433	Koludarov_et_al_2021	CDS	208756	208932	.	+	0	Name=LOC108555700 CDS;ID=EWKMg4ru1zPvdBw+uzMEhS+PpGo.1624892197662.51890
NW_016908433	Koludarov_et_al_2021	CDS	210173	210925	.	+	0	Name=LOC108555700 CDS;ID=EWKMg4ru1zPvdBw+uzMEhS+PpGo.1624892197662.51890
NW_016908433	Koludarov_et_al_2021	CDS	401869	402420	.	-	0	Name=LOC108555715 CDS;ID=EWKMg4ru1zPvdBw+uzMEhS+PpGo.1624892197662.51891
NW_016908433	Koludarov_et_al_2021	CDS	386083	386462	.	-	0	Name=LOC108555715 CDS;ID=EWKMg4ru1zPvdBw+uzMEhS+PpGo.1624892197662.51891
NW_016908433	Koludarov_et_al_2021	CDS	380369	380653	.	-	0	Name=LOC108555715 CDS;ID=EWKMg4ru1zPvdBw+uzMEhS+PpGo.1624892197662.51891
NW_016908433	Koludarov_et_al_2021	CDS	378480	378766	.	-	0	Name=LOC108555715 CDS;ID=EWKMg4ru1zPvdBw+uzMEhS+PpGo.1624892197662.51891
NW_016908433	Koludarov_et_al_2021	CDS	376352	376680	.	-	0	Name=LOC108555715 CDS;ID=EWKMg4ru1zPvdBw+uzMEhS+PpGo.1624892197662.51891
NW_016908433	Koludarov_et_al_2021	CDS	374927	375262	.	-	0	Name=LOC108555715 CDS;ID=EWKMg4ru1zPvdBw+uzMEhS+PpGo.1624892197662.51891
NW_016908433	Koludarov_et_al_2021	CDS	374074	374379	.	-	0	Name=LOC108555715 CDS;ID=EWKMg4ru1zPvdBw+uzMEhS+PpGo.1624892197662.51891
NW_016908433	Koludarov_et_al_2021	CDS	372557	372892	.	-	0	Name=LOC108555715 CDS;ID=EWKMg4ru1zPvdBw+uzMEhS+PpGo.1624892197662.51891
NW_016908433	Koludarov_et_al_2021	CDS	370992	371174	.	-	0	Name=LOC108555715 CDS;ID=EWKMg4ru1zPvdBw+uzMEhS+PpGo.1624892197662.51891
NW_016908433	Koludarov_et_al_2021	CDS	508459	508564	.	-	0	Name=LOC108555697 CDS;ID=EWKMg4ru1zPvdBw+uzMEhS+PpGo.1624892197662.51892
NW_016908433	Koludarov_et_al_2021	CDS	502328	502443	.	-	0	Name=LOC108555697 CDS;ID=EWKMg4ru1zPvdBw+uzMEhS+PpGo.1624892197662.51892
NW_016908433	Koludarov_et_al_2021	CDS	490037	490333	.	-	0	Name=LOC108555697 CDS;ID=EWKMg4ru1zPvdBw+uzMEhS+PpGo.1624892197662.51892
NW_016908433	Koludarov_et_al_2021	CDS	488667	488903	.	-	0	Name=LOC108555697 CDS;ID=EWKMg4ru1zPvdBw+uzMEhS+PpGo.1624892197662.51892
NW_016908433	Koludarov_et_al_2021	CDS	487479	487953	.	-	0	Name=LOC108555697 CDS;ID=EWKMg4ru1zPvdBw+uzMEhS+PpGo.1624892197662.51892
NW_016908433	Koludarov_et_al_2021	CDS	486420	486754	.	-	0	Name=LOC108555697 CDS;ID=EWKMg4ru1zPvdBw+uzMEhS+PpGo.1624892197662.51892
NW_016908433	Koludarov_et_al_2021	CDS	485604	485678	.	-	0	Name=LOC108555697 CDS;ID=EWKMg4ru1zPvdBw+uzMEhS+PpGo.1624892197662.51892
NW_016908433	Koludarov_et_al_2021	CDS	485090	485266	.	-	0	Name=LOC108555697 CDS;ID=EWKMg4ru1zPvdBw+uzMEhS+PpGo.1624892197662.51892
NW_016908433	Koludarov_et_al_2021	CDS	429240	429255	.	+	0	Name=LOC108555704 CDS;ID=EWKMg4ru1zPvdBw+uzMEhS+PpGo.1624892197662.51893
NW_016908433	Koludarov_et_al_2021	CDS	447348	447521	.	+	0	Name=LOC108555704 CDS;ID=EWKMg4ru1zPvdBw+uzMEhS+PpGo.1624892197662.51893
NW_016908433	Koludarov_et_al_2021	CDS	447709	448262	.	+	0	Name=LOC108555704 CDS;ID=EWKMg4ru1zPvdBw+uzMEhS+PpGo.1624892197662.51893
NW_016908433	Koludarov_et_al_2021	CDS	448371	448521	.	+	0	Name=LOC108555704 CDS;ID=EWKMg4ru1zPvdBw+uzMEhS+PpGo.1624892197662.51893
NW_016908433	Koludarov_et_al_2021	CDS	448752	448780	.	+	0	Name=LOC108555704 CDS;ID=EWKMg4ru1zPvdBw+uzMEhS+PpGo.1624892197662.51893
NW_016908433	Koludarov_et_al_2021	CDS	235218	235293	.	-	0	Name=LOC108555708 CDS;ID=EWKMg4ru1zPvdBw+uzMEhS+PpGo.1624892197662.51894
NW_016908433	Koludarov_et_al_2021	CDS	233221	233326	.	-	0	Name=LOC108555708 CDS;ID=EWKMg4ru1zPvdBw+uzMEhS+PpGo.1624892197662.51894
NW_016908433	Koludarov_et_al_2021	CDS	231002	231132	.	-	0	Name=LOC108555708 CDS;ID=EWKMg4ru1zPvdBw+uzMEhS+PpGo.1624892197662.51894
NW_016908433	Koludarov_et_al_2021	CDS	224667	224816	.	-	0	Name=LOC108555708 CDS;ID=EWKMg4ru1zPvdBw+uzMEhS+PpGo.1624892197662.51894
NW_016908433	Koludarov_et_al_2021	CDS	223179	224101	.	-	0	Name=LOC108555708 CDS;ID=EWKMg4ru1zPvdBw+uzMEhS+PpGo.1624892197662.51894
NW_016908433	Koludarov_et_al_2021	CDS	221478	221711	.	-	0	Name=LOC108555708 CDS;ID=EWKMg4ru1zPvdBw+uzMEhS+PpGo.1624892197662.51894
NW_016908433	Koludarov_et_al_2021	CDS	513527	513541	.	+	0	Name=LOC108555696 CDS;ID=EWKMg4ru1zPvdBw+uzMEhS+PpGo.1624892197662.51895
NW_016908433	Koludarov_et_al_2021	CDS	515933	515996	.	+	0	Name=LOC108555696 CDS;ID=EWKMg4ru1zPvdBw+uzMEhS+PpGo.1624892197662.51895
NW_016908433	Koludarov_et_al_2021	CDS	516915	517156	.	+	0	Name=LOC108555696 CDS;ID=EWKMg4ru1zPvdBw+uzMEhS+PpGo.1624892197662.51895
NW_016908433	Koludarov_et_al_2021	CDS	520523	520597	.	+	0	Name=LOC108555696 CDS;ID=EWKMg4ru1zPvdBw+uzMEhS+PpGo.1624892197662.51895
NW_016908433	Koludarov_et_al_2021	CDS	520877	520905	.	+	0	Name=LOC108555696 CDS;ID=EWKMg4ru1zPvdBw+uzMEhS+PpGo.1624892197662.51895
NW_016908433	Koludarov_et_al_2021	CDS	521213	521406	.	+	0	Name=LOC108555696 CDS;ID=EWKMg4ru1zPvdBw+uzMEhS+PpGo.1624892197662.51895
NW_016908433	Koludarov_et_al_2021	CDS	521578	521747	.	+	0	Name=LOC108555696 CDS;ID=EWKMg4ru1zPvdBw+uzMEhS+PpGo.1624892197662.51895
NW_016908433	Koludarov_et_al_2021	CDS	522493	522593	.	+	0	Name=LOC108555696 CDS;ID=EWKMg4ru1zPvdBw+uzMEhS+PpGo.1624892197662.51895
NW_016908433	Koludarov_et_al_2021	CDS	522907	523370	.	+	0	Name=LOC108555696 CDS;ID=EWKMg4ru1zPvdBw+uzMEhS+PpGo.1624892197662.51895
NW_016908433	Koludarov_et_al_2021	CDS	523439	523721	.	+	0	Name=LOC108555696 CDS;ID=EWKMg4ru1zPvdBw+uzMEhS+PpGo.1624892197662.51895
NW_016908433	Koludarov_et_al_2021	CDS	524217	524411	.	+	0	Name=LOC108555696 CDS;ID=EWKMg4ru1zPvdBw+uzMEhS+PpGo.1624892197662.51895
NW_016908433	Koludarov_et_al_2021	CDS	524613	524773	.	+	0	Name=LOC108555696 CDS;ID=EWKMg4ru1zPvdBw+uzMEhS+PpGo.1624892197662.51895
NW_016908433	Koludarov_et_al_2021	CDS	525751	526067	.	+	0	Name=LOC108555696 CDS;ID=EWKMg4ru1zPvdBw+uzMEhS+PpGo.1624892197662.51895
NW_016908433	Koludarov_et_al_2021	CDS	459641	459839	.	-	0	Name=LOC108555705 CDS;ID=EWKMg4ru1zPvdBw+uzMEhS+PpGo.1624892197662.51896
NW_016908433	Koludarov_et_al_2021	CDS	455572	455663	.	-	0	Name=LOC108555705 CDS;ID=EWKMg4ru1zPvdBw+uzMEhS+PpGo.1624892197662.51896
NW_016908433	Koludarov_et_al_2021	CDS	455221	455466	.	-	0	Name=LOC108555705 CDS;ID=EWKMg4ru1zPvdBw+uzMEhS+PpGo.1624892197662.51896
NW_016908433	Koludarov_et_al_2021	CDS	453634	453828	.	-	0	Name=LOC108555705 CDS;ID=EWKMg4ru1zPvdBw+uzMEhS+PpGo.1624892197662.51896
NW_016908433	Koludarov_et_al_2021	CDS	452790	452961	.	-	0	Name=LOC108555705 CDS;ID=EWKMg4ru1zPvdBw+uzMEhS+PpGo.1624892197662.51896
NW_016908433	Koludarov_et_al_2021	CDS	449880	449914	.	-	0	Name=LOC108555705 CDS;ID=EWKMg4ru1zPvdBw+uzMEhS+PpGo.1624892197662.51896
NW_016908433	Koludarov_et_al_2021	CDS	309856	309904	.	-	0	Name=LOC108555716 CDS;ID=EWKMg4ru1zPvdBw+uzMEhS+PpGo.1624892197663.51897
NW_016908433	Koludarov_et_al_2021	CDS	305569	305967	.	-	0	Name=LOC108555716 CDS;ID=EWKMg4ru1zPvdBw+uzMEhS+PpGo.1624892197663.51897
NW_016908433	Koludarov_et_al_2021	CDS	304871	305192	.	-	0	Name=LOC108555716 CDS;ID=EWKMg4ru1zPvdBw+uzMEhS+PpGo.1624892197663.51897
NW_016908433	Koludarov_et_al_2021	CDS	304420	304719	.	-	0	Name=LOC108555716 CDS;ID=EWKMg4ru1zPvdBw+uzMEhS+PpGo.1624892197663.51897
NW_016908433	Koludarov_et_al_2021	CDS	303578	304106	.	-	0	Name=LOC108555716 CDS;ID=EWKMg4ru1zPvdBw+uzMEhS+PpGo.1624892197663.51897
NW_016908433	Koludarov_et_al_2021	CDS	471418	471541	.	-	0	Name=LOC108555711 CDS;ID=EWKMg4ru1zPvdBw+uzMEhS+PpGo.1624892197663.51898
NW_016908433	Koludarov_et_al_2021	CDS	467508	467848	.	-	0	Name=LOC108555711 CDS;ID=EWKMg4ru1zPvdBw+uzMEhS+PpGo.1624892197663.51898
NW_016908433	Koludarov_et_al_2021	CDS	467184	467312	.	-	0	Name=LOC108555711 CDS;ID=EWKMg4ru1zPvdBw+uzMEhS+PpGo.1624892197663.51898
NW_016908433	Koludarov_et_al_2021	CDS	466772	467006	.	-	0	Name=LOC108555711 CDS;ID=EWKMg4ru1zPvdBw+uzMEhS+PpGo.1624892197663.51898
NW_016908433	Koludarov_et_al_2021	CDS	466650	466684	.	-	0	Name=LOC108555711 CDS;ID=EWKMg4ru1zPvdBw+uzMEhS+PpGo.1624892197663.51898
NW_016908433	Koludarov_et_al_2021	CDS	408413	408713	.	-	0	Name=LOC108555706 CDS;ID=EWKMg4ru1zPvdBw+uzMEhS+PpGo.1624892197663.51899
NW_016908433	Koludarov_et_al_2021	CDS	408244	408338	.	-	0	Name=LOC108555706 CDS;ID=EWKMg4ru1zPvdBw+uzMEhS+PpGo.1624892197663.51899
NW_016908433	Koludarov_et_al_2021	CDS	406274	406588	.	-	0	Name=LOC108555706 CDS;ID=EWKMg4ru1zPvdBw+uzMEhS+PpGo.1624892197663.51899
NW_016908433	Koludarov_et_al_2021	CDS	404207	404563	.	-	0	Name=LOC108555706 CDS;ID=EWKMg4ru1zPvdBw+uzMEhS+PpGo.1624892197663.51899
NW_016908433	Koludarov_et_al_2021	CDS	357603	357665	.	+	0	Name=LOC108555699 CDS;ID=EWKMg4ru1zPvdBw+uzMEhS+PpGo.1624892197663.51900
NW_016908433	Koludarov_et_al_2021	CDS	358947	359207	.	+	0	Name=LOC108555699 CDS;ID=EWKMg4ru1zPvdBw+uzMEhS+PpGo.1624892197663.51900
NW_016908433	Koludarov_et_al_2021	CDS	359733	360022	.	+	0	Name=LOC108555699 CDS;ID=EWKMg4ru1zPvdBw+uzMEhS+PpGo.1624892197663.51900
NW_016908433	Koludarov_et_al_2021	CDS	361690	361984	.	+	0	Name=LOC108555699 CDS;ID=EWKMg4ru1zPvdBw+uzMEhS+PpGo.1624892197663.51900
NW_016908433	Koludarov_et_al_2021	CDS	408413	408575	.	-	0	Name=LOC108555706 CDS;ID=EWKMg4ru1zPvdBw+uzMEhS+PpGo.1624892197663.51901
NW_016908433	Koludarov_et_al_2021	CDS	408244	408338	.	-	0	Name=LOC108555706 CDS;ID=EWKMg4ru1zPvdBw+uzMEhS+PpGo.1624892197663.51901
NW_016908433	Koludarov_et_al_2021	CDS	406274	406588	.	-	0	Name=LOC108555706 CDS;ID=EWKMg4ru1zPvdBw+uzMEhS+PpGo.1624892197663.51901
NW_016908433	Koludarov_et_al_2021	CDS	404207	404563	.	-	0	Name=LOC108555706 CDS;ID=EWKMg4ru1zPvdBw+uzMEhS+PpGo.1624892197663.51901
NW_016908433	Koludarov_et_al_2021	CDS	472856	472888	.	+	0	Name=LOC108555712 CDS;ID=EWKMg4ru1zPvdBw+uzMEhS+PpGo.1624892197663.51902
NW_016908433	Koludarov_et_al_2021	CDS	475997	476114	.	+	0	Name=LOC108555712 CDS;ID=EWKMg4ru1zPvdBw+uzMEhS+PpGo.1624892197663.51902
NW_016908433	Koludarov_et_al_2021	CDS	476187	476241	.	+	0	Name=LOC108555712 CDS;ID=EWKMg4ru1zPvdBw+uzMEhS+PpGo.1624892197663.51902
NW_016908433	Koludarov_et_al_2021	CDS	476339	476432	.	+	0	Name=LOC108555712 CDS;ID=EWKMg4ru1zPvdBw+uzMEhS+PpGo.1624892197663.51902
NW_016908433	Koludarov_et_al_2021	CDS	476511	476648	.	+	0	Name=LOC108555712 CDS;ID=EWKMg4ru1zPvdBw+uzMEhS+PpGo.1624892197663.51902
NW_016908433	Koludarov_et_al_2021	CDS	472856	472888	.	+	0	Name=LOC108555712 CDS;ID=EWKMg4ru1zPvdBw+uzMEhS+PpGo.1624892197663.51903
NW_016908433	Koludarov_et_al_2021	CDS	475997	476114	.	+	0	Name=LOC108555712 CDS;ID=EWKMg4ru1zPvdBw+uzMEhS+PpGo.1624892197663.51903
NW_016908433	Koludarov_et_al_2021	CDS	476187	476241	.	+	0	Name=LOC108555712 CDS;ID=EWKMg4ru1zPvdBw+uzMEhS+PpGo.1624892197663.51903
NW_016908433	Koludarov_et_al_2021	CDS	476339	476432	.	+	0	Name=LOC108555712 CDS;ID=EWKMg4ru1zPvdBw+uzMEhS+PpGo.1624892197663.51903
NW_016908433	Koludarov_et_al_2021	CDS	476511	476648	.	+	0	Name=LOC108555712 CDS;ID=EWKMg4ru1zPvdBw+uzMEhS+PpGo.1624892197663.51903
NW_016908433	Koludarov_et_al_2021	CDS	472856	472888	.	+	0	Name=LOC108555712 CDS;ID=EWKMg4ru1zPvdBw+uzMEhS+PpGo.1624892197663.51904
NW_016908433	Koludarov_et_al_2021	CDS	475997	476114	.	+	0	Name=LOC108555712 CDS;ID=EWKMg4ru1zPvdBw+uzMEhS+PpGo.1624892197663.51904
NW_016908433	Koludarov_et_al_2021	CDS	476187	476241	.	+	0	Name=LOC108555712 CDS;ID=EWKMg4ru1zPvdBw+uzMEhS+PpGo.1624892197663.51904
NW_016908433	Koludarov_et_al_2021	CDS	476339	476432	.	+	0	Name=LOC108555712 CDS;ID=EWKMg4ru1zPvdBw+uzMEhS+PpGo.1624892197663.51904
NW_016908433	Koludarov_et_al_2021	CDS	476511	476648	.	+	0	Name=LOC108555712 CDS;ID=EWKMg4ru1zPvdBw+uzMEhS+PpGo.1624892197663.51904
NW_016908433	Koludarov_et_al_2021	CDS	482922	483006	.	-	0	Name=LOC108555701 CDS;ID=EWKMg4ru1zPvdBw+uzMEhS+PpGo.1624892197663.51905
NW_016908433	Koludarov_et_al_2021	CDS	482345	482503	.	-	0	Name=LOC108555701 CDS;ID=EWKMg4ru1zPvdBw+uzMEhS+PpGo.1624892197663.51905
NW_016908433	Koludarov_et_al_2021	CDS	482150	482266	.	-	0	Name=LOC108555701 CDS;ID=EWKMg4ru1zPvdBw+uzMEhS+PpGo.1624892197663.51905
NW_016908433	Koludarov_et_al_2021	CDS	482026	482066	.	-	0	Name=LOC108555701 CDS;ID=EWKMg4ru1zPvdBw+uzMEhS+PpGo.1624892197663.51905
NW_016908433	Koludarov_et_al_2021	CDS	481866	481930	.	-	0	Name=LOC108555701 CDS;ID=EWKMg4ru1zPvdBw+uzMEhS+PpGo.1624892197663.51905
NW_016908433	Koludarov_et_al_2021	CDS	481574	481797	.	-	0	Name=LOC108555701 CDS;ID=EWKMg4ru1zPvdBw+uzMEhS+PpGo.1624892197663.51905
NW_016908433	Koludarov_et_al_2021	CDS	481368	481496	.	-	0	Name=LOC108555701 CDS;ID=EWKMg4ru1zPvdBw+uzMEhS+PpGo.1624892197663.51905
NW_016908433	Koludarov_et_al_2021	CDS	479994	480292	.	-	0	Name=LOC108555701 CDS;ID=EWKMg4ru1zPvdBw+uzMEhS+PpGo.1624892197663.51905
NW_016908433	Koludarov_et_al_2021	CDS	216997	217045	.	-	0	Name=LOC108555709 CDS;ID=EWKMg4ru1zPvdBw+uzMEhS+PpGo.1624892197663.51906
NW_016908433	Koludarov_et_al_2021	CDS	216747	216814	.	-	0	Name=LOC108555709 CDS;ID=EWKMg4ru1zPvdBw+uzMEhS+PpGo.1624892197663.51906
NW_016908433	Koludarov_et_al_2021	CDS	215976	216644	.	-	0	Name=LOC108555709 CDS;ID=EWKMg4ru1zPvdBw+uzMEhS+PpGo.1624892197663.51906
NW_016908433	Koludarov_et_al_2021	CDS	215651	215883	.	-	0	Name=LOC108555709 CDS;ID=EWKMg4ru1zPvdBw+uzMEhS+PpGo.1624892197663.51906
NW_016908433	Koludarov_et_al_2021	CDS	215389	215592	.	-	0	Name=LOC108555709 CDS;ID=EWKMg4ru1zPvdBw+uzMEhS+PpGo.1624892197663.51906
NW_016908433	Koludarov_et_al_2021	CDS	215114	215300	.	-	0	Name=LOC108555709 CDS;ID=EWKMg4ru1zPvdBw+uzMEhS+PpGo.1624892197663.51906
NW_016908433	Koludarov_et_al_2021	CDS	447043	447115	.	+	0	Name=LOC108555704 CDS;ID=EWKMg4ru1zPvdBw+uzMEhS+PpGo.1624892197663.51907
NW_016908433	Koludarov_et_al_2021	CDS	447348	447521	.	+	0	Name=LOC108555704 CDS;ID=EWKMg4ru1zPvdBw+uzMEhS+PpGo.1624892197663.51907
NW_016908433	Koludarov_et_al_2021	CDS	447709	448262	.	+	0	Name=LOC108555704 CDS;ID=EWKMg4ru1zPvdBw+uzMEhS+PpGo.1624892197663.51907
NW_016908433	Koludarov_et_al_2021	CDS	448371	448521	.	+	0	Name=LOC108555704 CDS;ID=EWKMg4ru1zPvdBw+uzMEhS+PpGo.1624892197663.51907
NW_016908433	Koludarov_et_al_2021	CDS	448752	448780	.	+	0	Name=LOC108555704 CDS;ID=EWKMg4ru1zPvdBw+uzMEhS+PpGo.1624892197663.51907
NW_016908433	Koludarov_et_al_2021	CDS	217373	217510	.	+	0	Name=LOC108555710 CDS;ID=EWKMg4ru1zPvdBw+uzMEhS+PpGo.1624892197663.51908
NW_016908433	Koludarov_et_al_2021	CDS	217599	217978	.	+	0	Name=LOC108555710 CDS;ID=EWKMg4ru1zPvdBw+uzMEhS+PpGo.1624892197663.51908
NW_016908433	Koludarov_et_al_2021	CDS	218054	218748	.	+	0	Name=LOC108555710 CDS;ID=EWKMg4ru1zPvdBw+uzMEhS+PpGo.1624892197663.51908
NW_016908433	Koludarov_et_al_2021	CDS	218848	218933	.	+	0	Name=LOC108555710 CDS;ID=EWKMg4ru1zPvdBw+uzMEhS+PpGo.1624892197663.51908
NW_016908433	Koludarov_et_al_2021	CDS	447353	447521	.	+	0	Name=LOC108555704 CDS;ID=EWKMg4ru1zPvdBw+uzMEhS+PpGo.1624892197663.51909
NW_016908433	Koludarov_et_al_2021	CDS	447709	448262	.	+	0	Name=LOC108555704 CDS;ID=EWKMg4ru1zPvdBw+uzMEhS+PpGo.1624892197663.51909
NW_016908433	Koludarov_et_al_2021	CDS	448371	448521	.	+	0	Name=LOC108555704 CDS;ID=EWKMg4ru1zPvdBw+uzMEhS+PpGo.1624892197663.51909
NW_016908433	Koludarov_et_al_2021	CDS	448752	448780	.	+	0	Name=LOC108555704 CDS;ID=EWKMg4ru1zPvdBw+uzMEhS+PpGo.1624892197663.51909
NW_016908433	Koludarov_et_al_2021	CDS	475238	475291	.	+	0	Name=LOC108555712 CDS;ID=EWKMg4ru1zPvdBw+uzMEhS+PpGo.1624892197663.51910
NW_016908433	Koludarov_et_al_2021	CDS	475997	476114	.	+	0	Name=LOC108555712 CDS;ID=EWKMg4ru1zPvdBw+uzMEhS+PpGo.1624892197663.51910
NW_016908433	Koludarov_et_al_2021	CDS	476187	476241	.	+	0	Name=LOC108555712 CDS;ID=EWKMg4ru1zPvdBw+uzMEhS+PpGo.1624892197663.51910
NW_016908433	Koludarov_et_al_2021	CDS	476339	476432	.	+	0	Name=LOC108555712 CDS;ID=EWKMg4ru1zPvdBw+uzMEhS+PpGo.1624892197663.51910
NW_016908433	Koludarov_et_al_2021	CDS	476511	476648	.	+	0	Name=LOC108555712 CDS;ID=EWKMg4ru1zPvdBw+uzMEhS+PpGo.1624892197663.51910
NW_016908433	Koludarov_et_al_2021	CDS	478256	479183	.	+	0	Name=LOC108555703 CDS;ID=EWKMg4ru1zPvdBw+uzMEhS+PpGo.1624892197663.51911
NW_016908433	Koludarov_et_al_2021	CDS	479337	479614	.	+	0	Name=LOC108555703 CDS;ID=EWKMg4ru1zPvdBw+uzMEhS+PpGo.1624892197663.51911
NW_016908433	Koludarov_et_al_2021	CDS	480954	481081	.	+	0	Name=LOC108555702 CDS;ID=EWKMg4ru1zPvdBw+uzMEhS+PpGo.1624892197663.51912
NW_016908433	Koludarov_et_al_2021	CDS	481156	481264	.	+	0	Name=LOC108555702 CDS;ID=EWKMg4ru1zPvdBw+uzMEhS+PpGo.1624892197663.51912
NW_016908433	Koludarov_et_al_2021	CDS	480954	481081	.	+	0	Name=LOC108555702 CDS;ID=EWKMg4ru1zPvdBw+uzMEhS+PpGo.1624892197664.51913
NW_016908433	Koludarov_et_al_2021	CDS	481156	481264	.	+	0	Name=LOC108555702 CDS;ID=EWKMg4ru1zPvdBw+uzMEhS+PpGo.1624892197664.51913
NW_016908433	Koludarov_et_al_2021	mRNA	69927	70002	.	+	.	Name=LOC108555700 mRNA;ID=EWKMg4ru1zPvdBw+uzMEhS+PpGo.1624892197664.51914
NW_016908433	Koludarov_et_al_2021	mRNA	70085	70146	.	+	.	Name=LOC108555700 mRNA;ID=EWKMg4ru1zPvdBw+uzMEhS+PpGo.1624892197664.51914
NW_016908433	Koludarov_et_al_2021	mRNA	72746	72850	.	+	.	Name=LOC108555700 mRNA;ID=EWKMg4ru1zPvdBw+uzMEhS+PpGo.1624892197664.51914
NW_016908433	Koludarov_et_al_2021	mRNA	94593	94680	.	+	.	Name=LOC108555700 mRNA;ID=EWKMg4ru1zPvdBw+uzMEhS+PpGo.1624892197664.51914
NW_016908433	Koludarov_et_al_2021	mRNA	141437	141659	.	+	.	Name=LOC108555700 mRNA;ID=EWKMg4ru1zPvdBw+uzMEhS+PpGo.1624892197664.51914
NW_016908433	Koludarov_et_al_2021	mRNA	195076	195163	.	+	.	Name=LOC108555700 mRNA;ID=EWKMg4ru1zPvdBw+uzMEhS+PpGo.1624892197664.51914
NW_016908433	Koludarov_et_al_2021	mRNA	208756	208932	.	+	.	Name=LOC108555700 mRNA;ID=EWKMg4ru1zPvdBw+uzMEhS+PpGo.1624892197664.51914
NW_016908433	Koludarov_et_al_2021	mRNA	210173	214655	.	+	.	Name=LOC108555700 mRNA;ID=EWKMg4ru1zPvdBw+uzMEhS+PpGo.1624892197664.51914
NW_016908433	Koludarov_et_al_2021	mRNA	401869	403599	.	-	.	Name=LOC108555715 mRNA;ID=EWKMg4ru1zPvdBw+uzMEhS+PpGo.1624892197664.51915
NW_016908433	Koludarov_et_al_2021	mRNA	386083	386462	.	-	.	Name=LOC108555715 mRNA;ID=EWKMg4ru1zPvdBw+uzMEhS+PpGo.1624892197664.51915
NW_016908433	Koludarov_et_al_2021	mRNA	380369	380653	.	-	.	Name=LOC108555715 mRNA;ID=EWKMg4ru1zPvdBw+uzMEhS+PpGo.1624892197664.51915
NW_016908433	Koludarov_et_al_2021	mRNA	378480	378766	.	-	.	Name=LOC108555715 mRNA;ID=EWKMg4ru1zPvdBw+uzMEhS+PpGo.1624892197664.51915
NW_016908433	Koludarov_et_al_2021	mRNA	376352	376680	.	-	.	Name=LOC108555715 mRNA;ID=EWKMg4ru1zPvdBw+uzMEhS+PpGo.1624892197664.51915
NW_016908433	Koludarov_et_al_2021	mRNA	374927	375262	.	-	.	Name=LOC108555715 mRNA;ID=EWKMg4ru1zPvdBw+uzMEhS+PpGo.1624892197664.51915
NW_016908433	Koludarov_et_al_2021	mRNA	374074	374379	.	-	.	Name=LOC108555715 mRNA;ID=EWKMg4ru1zPvdBw+uzMEhS+PpGo.1624892197664.51915
NW_016908433	Koludarov_et_al_2021	mRNA	372557	372892	.	-	.	Name=LOC108555715 mRNA;ID=EWKMg4ru1zPvdBw+uzMEhS+PpGo.1624892197664.51915
NW_016908433	Koludarov_et_al_2021	mRNA	370431	371174	.	-	.	Name=LOC108555715 mRNA;ID=EWKMg4ru1zPvdBw+uzMEhS+PpGo.1624892197664.51915
NW_016908433	Koludarov_et_al_2021	mRNA	367196	368329	.	-	.	Name=LOC108555715 mRNA;ID=EWKMg4ru1zPvdBw+uzMEhS+PpGo.1624892197664.51915
NW_016908433	Koludarov_et_al_2021	mRNA	508459	508851	.	-	.	Name=LOC108555697 mRNA;ID=EWKMg4ru1zPvdBw+uzMEhS+PpGo.1624892197664.51916
NW_016908433	Koludarov_et_al_2021	mRNA	502328	502443	.	-	.	Name=LOC108555697 mRNA;ID=EWKMg4ru1zPvdBw+uzMEhS+PpGo.1624892197664.51916
NW_016908433	Koludarov_et_al_2021	mRNA	490037	490333	.	-	.	Name=LOC108555697 mRNA;ID=EWKMg4ru1zPvdBw+uzMEhS+PpGo.1624892197664.51916
NW_016908433	Koludarov_et_al_2021	mRNA	488667	488903	.	-	.	Name=LOC108555697 mRNA;ID=EWKMg4ru1zPvdBw+uzMEhS+PpGo.1624892197664.51916
NW_016908433	Koludarov_et_al_2021	mRNA	487479	487953	.	-	.	Name=LOC108555697 mRNA;ID=EWKMg4ru1zPvdBw+uzMEhS+PpGo.1624892197664.51916
NW_016908433	Koludarov_et_al_2021	mRNA	486420	486754	.	-	.	Name=LOC108555697 mRNA;ID=EWKMg4ru1zPvdBw+uzMEhS+PpGo.1624892197664.51916
NW_016908433	Koludarov_et_al_2021	mRNA	485604	485678	.	-	.	Name=LOC108555697 mRNA;ID=EWKMg4ru1zPvdBw+uzMEhS+PpGo.1624892197664.51916
NW_016908433	Koludarov_et_al_2021	mRNA	484430	485266	.	-	.	Name=LOC108555697 mRNA;ID=EWKMg4ru1zPvdBw+uzMEhS+PpGo.1624892197664.51916
NW_016908433	Koludarov_et_al_2021	mRNA	426115	426325	.	+	.	Name=LOC108555704 mRNA;ID=EWKMg4ru1zPvdBw+uzMEhS+PpGo.1624892197664.51917
NW_016908433	Koludarov_et_al_2021	mRNA	447348	447521	.	+	.	Name=LOC108555704 mRNA;ID=EWKMg4ru1zPvdBw+uzMEhS+PpGo.1624892197664.51917
NW_016908433	Koludarov_et_al_2021	mRNA	447709	448262	.	+	.	Name=LOC108555704 mRNA;ID=EWKMg4ru1zPvdBw+uzMEhS+PpGo.1624892197664.51917
NW_016908433	Koludarov_et_al_2021	mRNA	448371	448521	.	+	.	Name=LOC108555704 mRNA;ID=EWKMg4ru1zPvdBw+uzMEhS+PpGo.1624892197664.51917
NW_016908433	Koludarov_et_al_2021	mRNA	448752	449500	.	+	.	Name=LOC108555704 mRNA;ID=EWKMg4ru1zPvdBw+uzMEhS+PpGo.1624892197664.51917
NW_016908433	Koludarov_et_al_2021	mRNA	427116	427134	.	-	.	Name=LOC108555706 mRNA;ID=EWKMg4ru1zPvdBw+uzMEhS+PpGo.1624892197664.51918
NW_016908433	Koludarov_et_al_2021	mRNA	417897	418155	.	-	.	Name=LOC108555706 mRNA;ID=EWKMg4ru1zPvdBw+uzMEhS+PpGo.1624892197664.51918
NW_016908433	Koludarov_et_al_2021	mRNA	408413	408704	.	-	.	Name=LOC108555706 mRNA;ID=EWKMg4ru1zPvdBw+uzMEhS+PpGo.1624892197664.51918
NW_016908433	Koludarov_et_al_2021	mRNA	408244	408338	.	-	.	Name=LOC108555706 mRNA;ID=EWKMg4ru1zPvdBw+uzMEhS+PpGo.1624892197664.51918
NW_016908433	Koludarov_et_al_2021	mRNA	406274	406588	.	-	.	Name=LOC108555706 mRNA;ID=EWKMg4ru1zPvdBw+uzMEhS+PpGo.1624892197664.51918
NW_016908433	Koludarov_et_al_2021	mRNA	403871	404563	.	-	.	Name=LOC108555706 mRNA;ID=EWKMg4ru1zPvdBw+uzMEhS+PpGo.1624892197664.51918
NW_016908433	Koludarov_et_al_2021	mRNA	428773	429255	.	+	.	Name=LOC108555704 mRNA;ID=EWKMg4ru1zPvdBw+uzMEhS+PpGo.1624892197664.51919
NW_016908433	Koludarov_et_al_2021	mRNA	447348	447521	.	+	.	Name=LOC108555704 mRNA;ID=EWKMg4ru1zPvdBw+uzMEhS+PpGo.1624892197664.51919
NW_016908433	Koludarov_et_al_2021	mRNA	447709	448262	.	+	.	Name=LOC108555704 mRNA;ID=EWKMg4ru1zPvdBw+uzMEhS+PpGo.1624892197664.51919
NW_016908433	Koludarov_et_al_2021	mRNA	448371	448521	.	+	.	Name=LOC108555704 mRNA;ID=EWKMg4ru1zPvdBw+uzMEhS+PpGo.1624892197664.51919
NW_016908433	Koludarov_et_al_2021	mRNA	448752	449500	.	+	.	Name=LOC108555704 mRNA;ID=EWKMg4ru1zPvdBw+uzMEhS+PpGo.1624892197664.51919
NW_016908433	Koludarov_et_al_2021	mRNA	464539	464952	.	-	.	Name=LOC108555705 mRNA;ID=EWKMg4ru1zPvdBw+uzMEhS+PpGo.1624892197664.51920
NW_016908433	Koludarov_et_al_2021	mRNA	459641	459880	.	-	.	Name=LOC108555705 mRNA;ID=EWKMg4ru1zPvdBw+uzMEhS+PpGo.1624892197664.51920
NW_016908433	Koludarov_et_al_2021	mRNA	455572	455663	.	-	.	Name=LOC108555705 mRNA;ID=EWKMg4ru1zPvdBw+uzMEhS+PpGo.1624892197664.51920
NW_016908433	Koludarov_et_al_2021	mRNA	455221	455466	.	-	.	Name=LOC108555705 mRNA;ID=EWKMg4ru1zPvdBw+uzMEhS+PpGo.1624892197664.51920
NW_016908433	Koludarov_et_al_2021	mRNA	453634	453828	.	-	.	Name=LOC108555705 mRNA;ID=EWKMg4ru1zPvdBw+uzMEhS+PpGo.1624892197664.51920
NW_016908433	Koludarov_et_al_2021	mRNA	452790	452961	.	-	.	Name=LOC108555705 mRNA;ID=EWKMg4ru1zPvdBw+uzMEhS+PpGo.1624892197664.51920
NW_016908433	Koludarov_et_al_2021	mRNA	449552	449914	.	-	.	Name=LOC108555705 mRNA;ID=EWKMg4ru1zPvdBw+uzMEhS+PpGo.1624892197664.51920
NW_016908433	Koludarov_et_al_2021	mRNA	235218	235298	.	-	.	Name=LOC108555708 mRNA;ID=EWKMg4ru1zPvdBw+uzMEhS+PpGo.1624892197664.51921
NW_016908433	Koludarov_et_al_2021	mRNA	233221	233326	.	-	.	Name=LOC108555708 mRNA;ID=EWKMg4ru1zPvdBw+uzMEhS+PpGo.1624892197664.51921
NW_016908433	Koludarov_et_al_2021	mRNA	231002	231132	.	-	.	Name=LOC108555708 mRNA;ID=EWKMg4ru1zPvdBw+uzMEhS+PpGo.1624892197664.51921
NW_016908433	Koludarov_et_al_2021	mRNA	224667	224816	.	-	.	Name=LOC108555708 mRNA;ID=EWKMg4ru1zPvdBw+uzMEhS+PpGo.1624892197664.51921
NW_016908433	Koludarov_et_al_2021	mRNA	223179	224101	.	-	.	Name=LOC108555708 mRNA;ID=EWKMg4ru1zPvdBw+uzMEhS+PpGo.1624892197664.51921
NW_016908433	Koludarov_et_al_2021	mRNA	221251	221711	.	-	.	Name=LOC108555708 mRNA;ID=EWKMg4ru1zPvdBw+uzMEhS+PpGo.1624892197664.51921
NW_016908433	Koludarov_et_al_2021	mRNA	513434	513541	.	+	.	Name=LOC108555696 mRNA;ID=EWKMg4ru1zPvdBw+uzMEhS+PpGo.1624892197664.51922
NW_016908433	Koludarov_et_al_2021	mRNA	515933	515996	.	+	.	Name=LOC108555696 mRNA;ID=EWKMg4ru1zPvdBw+uzMEhS+PpGo.1624892197664.51922
NW_016908433	Koludarov_et_al_2021	mRNA	516915	517156	.	+	.	Name=LOC108555696 mRNA;ID=EWKMg4ru1zPvdBw+uzMEhS+PpGo.1624892197664.51922
NW_016908433	Koludarov_et_al_2021	mRNA	520523	520597	.	+	.	Name=LOC108555696 mRNA;ID=EWKMg4ru1zPvdBw+uzMEhS+PpGo.1624892197664.51922
NW_016908433	Koludarov_et_al_2021	mRNA	520877	520905	.	+	.	Name=LOC108555696 mRNA;ID=EWKMg4ru1zPvdBw+uzMEhS+PpGo.1624892197664.51922
NW_016908433	Koludarov_et_al_2021	mRNA	521213	521406	.	+	.	Name=LOC108555696 mRNA;ID=EWKMg4ru1zPvdBw+uzMEhS+PpGo.1624892197664.51922
NW_016908433	Koludarov_et_al_2021	mRNA	521578	521747	.	+	.	Name=LOC108555696 mRNA;ID=EWKMg4ru1zPvdBw+uzMEhS+PpGo.1624892197664.51922
NW_016908433	Koludarov_et_al_2021	mRNA	522493	522593	.	+	.	Name=LOC108555696 mRNA;ID=EWKMg4ru1zPvdBw+uzMEhS+PpGo.1624892197664.51922
NW_016908433	Koludarov_et_al_2021	mRNA	522907	523370	.	+	.	Name=LOC108555696 mRNA;ID=EWKMg4ru1zPvdBw+uzMEhS+PpGo.1624892197664.51922
NW_016908433	Koludarov_et_al_2021	mRNA	523439	523721	.	+	.	Name=LOC108555696 mRNA;ID=EWKMg4ru1zPvdBw+uzMEhS+PpGo.1624892197664.51922
NW_016908433	Koludarov_et_al_2021	mRNA	524217	524411	.	+	.	Name=LOC108555696 mRNA;ID=EWKMg4ru1zPvdBw+uzMEhS+PpGo.1624892197664.51922
NW_016908433	Koludarov_et_al_2021	mRNA	524613	524773	.	+	.	Name=LOC108555696 mRNA;ID=EWKMg4ru1zPvdBw+uzMEhS+PpGo.1624892197664.51922
NW_016908433	Koludarov_et_al_2021	mRNA	525751	526777	.	+	.	Name=LOC108555696 mRNA;ID=EWKMg4ru1zPvdBw+uzMEhS+PpGo.1624892197664.51922
NW_016908433	Koludarov_et_al_2021	mRNA	309856	309904	.	-	.	Name=LOC108555716 mRNA;ID=EWKMg4ru1zPvdBw+uzMEhS+PpGo.1624892197664.51923
NW_016908433	Koludarov_et_al_2021	mRNA	305569	305967	.	-	.	Name=LOC108555716 mRNA;ID=EWKMg4ru1zPvdBw+uzMEhS+PpGo.1624892197664.51923
NW_016908433	Koludarov_et_al_2021	mRNA	304871	305192	.	-	.	Name=LOC108555716 mRNA;ID=EWKMg4ru1zPvdBw+uzMEhS+PpGo.1624892197664.51923
NW_016908433	Koludarov_et_al_2021	mRNA	304420	304719	.	-	.	Name=LOC108555716 mRNA;ID=EWKMg4ru1zPvdBw+uzMEhS+PpGo.1624892197664.51923
NW_016908433	Koludarov_et_al_2021	mRNA	302786	304106	.	-	.	Name=LOC108555716 mRNA;ID=EWKMg4ru1zPvdBw+uzMEhS+PpGo.1624892197664.51923
NW_016908433	Koludarov_et_al_2021	mRNA	471773	472207	.	+	.	Name=LOC108555712 mRNA;ID=EWKMg4ru1zPvdBw+uzMEhS+PpGo.1624892197664.51924
NW_016908433	Koludarov_et_al_2021	mRNA	472543	472678	.	+	.	Name=LOC108555712 mRNA;ID=EWKMg4ru1zPvdBw+uzMEhS+PpGo.1624892197664.51924
NW_016908433	Koludarov_et_al_2021	mRNA	472743	472888	.	+	.	Name=LOC108555712 mRNA;ID=EWKMg4ru1zPvdBw+uzMEhS+PpGo.1624892197664.51924
NW_016908433	Koludarov_et_al_2021	mRNA	475997	476114	.	+	.	Name=LOC108555712 mRNA;ID=EWKMg4ru1zPvdBw+uzMEhS+PpGo.1624892197664.51924
NW_016908433	Koludarov_et_al_2021	mRNA	476187	476241	.	+	.	Name=LOC108555712 mRNA;ID=EWKMg4ru1zPvdBw+uzMEhS+PpGo.1624892197664.51924
NW_016908433	Koludarov_et_al_2021	mRNA	476339	476432	.	+	.	Name=LOC108555712 mRNA;ID=EWKMg4ru1zPvdBw+uzMEhS+PpGo.1624892197664.51924
NW_016908433	Koludarov_et_al_2021	mRNA	476511	477167	.	+	.	Name=LOC108555712 mRNA;ID=EWKMg4ru1zPvdBw+uzMEhS+PpGo.1624892197664.51924
NW_016908433	Koludarov_et_al_2021	mRNA	471773	472207	.	+	.	Name=LOC108555712 mRNA;ID=EWKMg4ru1zPvdBw+uzMEhS+PpGo.1624892197664.51925
NW_016908433	Koludarov_et_al_2021	mRNA	472540	472678	.	+	.	Name=LOC108555712 mRNA;ID=EWKMg4ru1zPvdBw+uzMEhS+PpGo.1624892197664.51925
NW_016908433	Koludarov_et_al_2021	mRNA	472743	472888	.	+	.	Name=LOC108555712 mRNA;ID=EWKMg4ru1zPvdBw+uzMEhS+PpGo.1624892197664.51925
NW_016908433	Koludarov_et_al_2021	mRNA	475997	476114	.	+	.	Name=LOC108555712 mRNA;ID=EWKMg4ru1zPvdBw+uzMEhS+PpGo.1624892197664.51925
NW_016908433	Koludarov_et_al_2021	mRNA	476187	476241	.	+	.	Name=LOC108555712 mRNA;ID=EWKMg4ru1zPvdBw+uzMEhS+PpGo.1624892197664.51925
NW_016908433	Koludarov_et_al_2021	mRNA	476339	476432	.	+	.	Name=LOC108555712 mRNA;ID=EWKMg4ru1zPvdBw+uzMEhS+PpGo.1624892197664.51925
NW_016908433	Koludarov_et_al_2021	mRNA	476511	477167	.	+	.	Name=LOC108555712 mRNA;ID=EWKMg4ru1zPvdBw+uzMEhS+PpGo.1624892197664.51925
NW_016908433	Koludarov_et_al_2021	mRNA	471418	471648	.	-	.	Name=LOC108555711 mRNA;ID=EWKMg4ru1zPvdBw+uzMEhS+PpGo.1624892197664.51926
NW_016908433	Koludarov_et_al_2021	mRNA	467508	467848	.	-	.	Name=LOC108555711 mRNA;ID=EWKMg4ru1zPvdBw+uzMEhS+PpGo.1624892197664.51926
NW_016908433	Koludarov_et_al_2021	mRNA	467184	467312	.	-	.	Name=LOC108555711 mRNA;ID=EWKMg4ru1zPvdBw+uzMEhS+PpGo.1624892197664.51926
NW_016908433	Koludarov_et_al_2021	mRNA	466772	467006	.	-	.	Name=LOC108555711 mRNA;ID=EWKMg4ru1zPvdBw+uzMEhS+PpGo.1624892197664.51926
NW_016908433	Koludarov_et_al_2021	mRNA	466454	466684	.	-	.	Name=LOC108555711 mRNA;ID=EWKMg4ru1zPvdBw+uzMEhS+PpGo.1624892197664.51926
NW_016908433	Koludarov_et_al_2021	mRNA	408413	408963	.	-	.	Name=LOC108555706 mRNA;ID=EWKMg4ru1zPvdBw+uzMEhS+PpGo.1624892197664.51927
NW_016908433	Koludarov_et_al_2021	mRNA	408244	408338	.	-	.	Name=LOC108555706 mRNA;ID=EWKMg4ru1zPvdBw+uzMEhS+PpGo.1624892197664.51927
NW_016908433	Koludarov_et_al_2021	mRNA	406274	406588	.	-	.	Name=LOC108555706 mRNA;ID=EWKMg4ru1zPvdBw+uzMEhS+PpGo.1624892197664.51927
NW_016908433	Koludarov_et_al_2021	mRNA	403871	404563	.	-	.	Name=LOC108555706 mRNA;ID=EWKMg4ru1zPvdBw+uzMEhS+PpGo.1624892197664.51927
NW_016908433	Koludarov_et_al_2021	mRNA	472299	472460	.	+	.	Name=LOC108555712 mRNA;ID=EWKMg4ru1zPvdBw+uzMEhS+PpGo.1624892197664.51928
NW_016908433	Koludarov_et_al_2021	mRNA	472540	472678	.	+	.	Name=LOC108555712 mRNA;ID=EWKMg4ru1zPvdBw+uzMEhS+PpGo.1624892197664.51928
NW_016908433	Koludarov_et_al_2021	mRNA	472743	472888	.	+	.	Name=LOC108555712 mRNA;ID=EWKMg4ru1zPvdBw+uzMEhS+PpGo.1624892197664.51928
NW_016908433	Koludarov_et_al_2021	mRNA	475997	476114	.	+	.	Name=LOC108555712 mRNA;ID=EWKMg4ru1zPvdBw+uzMEhS+PpGo.1624892197664.51928
NW_016908433	Koludarov_et_al_2021	mRNA	476187	476241	.	+	.	Name=LOC108555712 mRNA;ID=EWKMg4ru1zPvdBw+uzMEhS+PpGo.1624892197664.51928
NW_016908433	Koludarov_et_al_2021	mRNA	476339	476432	.	+	.	Name=LOC108555712 mRNA;ID=EWKMg4ru1zPvdBw+uzMEhS+PpGo.1624892197664.51928
NW_016908433	Koludarov_et_al_2021	mRNA	476511	477167	.	+	.	Name=LOC108555712 mRNA;ID=EWKMg4ru1zPvdBw+uzMEhS+PpGo.1624892197664.51928
NW_016908433	Koludarov_et_al_2021	mRNA	357603	357665	.	+	.	Name=LOC108555699 mRNA;ID=EWKMg4ru1zPvdBw+uzMEhS+PpGo.1624892197665.51929
NW_016908433	Koludarov_et_al_2021	mRNA	358947	359207	.	+	.	Name=LOC108555699 mRNA;ID=EWKMg4ru1zPvdBw+uzMEhS+PpGo.1624892197665.51929
NW_016908433	Koludarov_et_al_2021	mRNA	359733	360022	.	+	.	Name=LOC108555699 mRNA;ID=EWKMg4ru1zPvdBw+uzMEhS+PpGo.1624892197665.51929
NW_016908433	Koludarov_et_al_2021	mRNA	361690	361984	.	+	.	Name=LOC108555699 mRNA;ID=EWKMg4ru1zPvdBw+uzMEhS+PpGo.1624892197665.51929
NW_016908433	Koludarov_et_al_2021	mRNA	482922	483074	.	-	.	Name=LOC108555701 mRNA;ID=EWKMg4ru1zPvdBw+uzMEhS+PpGo.1624892197665.51930
NW_016908433	Koludarov_et_al_2021	mRNA	482345	482503	.	-	.	Name=LOC108555701 mRNA;ID=EWKMg4ru1zPvdBw+uzMEhS+PpGo.1624892197665.51930
NW_016908433	Koludarov_et_al_2021	mRNA	482150	482266	.	-	.	Name=LOC108555701 mRNA;ID=EWKMg4ru1zPvdBw+uzMEhS+PpGo.1624892197665.51930
NW_016908433	Koludarov_et_al_2021	mRNA	482026	482066	.	-	.	Name=LOC108555701 mRNA;ID=EWKMg4ru1zPvdBw+uzMEhS+PpGo.1624892197665.51930
NW_016908433	Koludarov_et_al_2021	mRNA	481866	481930	.	-	.	Name=LOC108555701 mRNA;ID=EWKMg4ru1zPvdBw+uzMEhS+PpGo.1624892197665.51930
NW_016908433	Koludarov_et_al_2021	mRNA	481574	481797	.	-	.	Name=LOC108555701 mRNA;ID=EWKMg4ru1zPvdBw+uzMEhS+PpGo.1624892197665.51930
NW_016908433	Koludarov_et_al_2021	mRNA	481368	481496	.	-	.	Name=LOC108555701 mRNA;ID=EWKMg4ru1zPvdBw+uzMEhS+PpGo.1624892197665.51930
NW_016908433	Koludarov_et_al_2021	mRNA	479994	480292	.	-	.	Name=LOC108555701 mRNA;ID=EWKMg4ru1zPvdBw+uzMEhS+PpGo.1624892197665.51930
NW_016908433	Koludarov_et_al_2021	mRNA	446951	447115	.	+	.	Name=LOC108555704 mRNA;ID=EWKMg4ru1zPvdBw+uzMEhS+PpGo.1624892197665.51931
NW_016908433	Koludarov_et_al_2021	mRNA	447348	447521	.	+	.	Name=LOC108555704 mRNA;ID=EWKMg4ru1zPvdBw+uzMEhS+PpGo.1624892197665.51931
NW_016908433	Koludarov_et_al_2021	mRNA	447709	448262	.	+	.	Name=LOC108555704 mRNA;ID=EWKMg4ru1zPvdBw+uzMEhS+PpGo.1624892197665.51931
NW_016908433	Koludarov_et_al_2021	mRNA	448371	448521	.	+	.	Name=LOC108555704 mRNA;ID=EWKMg4ru1zPvdBw+uzMEhS+PpGo.1624892197665.51931
NW_016908433	Koludarov_et_al_2021	mRNA	448752	449500	.	+	.	Name=LOC108555704 mRNA;ID=EWKMg4ru1zPvdBw+uzMEhS+PpGo.1624892197665.51931
NW_016908433	Koludarov_et_al_2021	mRNA	216997	217097	.	-	.	Name=LOC108555709 mRNA;ID=EWKMg4ru1zPvdBw+uzMEhS+PpGo.1624892197665.51932
NW_016908433	Koludarov_et_al_2021	mRNA	216747	216814	.	-	.	Name=LOC108555709 mRNA;ID=EWKMg4ru1zPvdBw+uzMEhS+PpGo.1624892197665.51932
NW_016908433	Koludarov_et_al_2021	mRNA	215976	216644	.	-	.	Name=LOC108555709 mRNA;ID=EWKMg4ru1zPvdBw+uzMEhS+PpGo.1624892197665.51932
NW_016908433	Koludarov_et_al_2021	mRNA	215651	215883	.	-	.	Name=LOC108555709 mRNA;ID=EWKMg4ru1zPvdBw+uzMEhS+PpGo.1624892197665.51932
NW_016908433	Koludarov_et_al_2021	mRNA	215389	215592	.	-	.	Name=LOC108555709 mRNA;ID=EWKMg4ru1zPvdBw+uzMEhS+PpGo.1624892197665.51932
NW_016908433	Koludarov_et_al_2021	mRNA	215106	215300	.	-	.	Name=LOC108555709 mRNA;ID=EWKMg4ru1zPvdBw+uzMEhS+PpGo.1624892197665.51932
NW_016908433	Koludarov_et_al_2021	mRNA	214887	214995	.	-	.	Name=LOC108555709 mRNA;ID=EWKMg4ru1zPvdBw+uzMEhS+PpGo.1624892197665.51932
NW_016908433	Koludarov_et_al_2021	mRNA	474977	475291	.	+	.	Name=LOC108555712 mRNA;ID=EWKMg4ru1zPvdBw+uzMEhS+PpGo.1624892197665.51933
NW_016908433	Koludarov_et_al_2021	mRNA	475997	476114	.	+	.	Name=LOC108555712 mRNA;ID=EWKMg4ru1zPvdBw+uzMEhS+PpGo.1624892197665.51933
NW_016908433	Koludarov_et_al_2021	mRNA	476187	476241	.	+	.	Name=LOC108555712 mRNA;ID=EWKMg4ru1zPvdBw+uzMEhS+PpGo.1624892197665.51933
NW_016908433	Koludarov_et_al_2021	mRNA	476339	476432	.	+	.	Name=LOC108555712 mRNA;ID=EWKMg4ru1zPvdBw+uzMEhS+PpGo.1624892197665.51933
NW_016908433	Koludarov_et_al_2021	mRNA	476511	477167	.	+	.	Name=LOC108555712 mRNA;ID=EWKMg4ru1zPvdBw+uzMEhS+PpGo.1624892197665.51933
NW_016908433	Koludarov_et_al_2021	mRNA	217096	217510	.	+	.	Name=LOC108555710 mRNA;ID=EWKMg4ru1zPvdBw+uzMEhS+PpGo.1624892197665.51934
NW_016908433	Koludarov_et_al_2021	mRNA	217599	217978	.	+	.	Name=LOC108555710 mRNA;ID=EWKMg4ru1zPvdBw+uzMEhS+PpGo.1624892197665.51934
NW_016908433	Koludarov_et_al_2021	mRNA	218054	218748	.	+	.	Name=LOC108555710 mRNA;ID=EWKMg4ru1zPvdBw+uzMEhS+PpGo.1624892197665.51934
NW_016908433	Koludarov_et_al_2021	mRNA	218848	219239	.	+	.	Name=LOC108555710 mRNA;ID=EWKMg4ru1zPvdBw+uzMEhS+PpGo.1624892197665.51934
NW_016908433	Koludarov_et_al_2021	mRNA	478256	479183	.	+	.	Name=LOC108555703 mRNA;ID=EWKMg4ru1zPvdBw+uzMEhS+PpGo.1624892197665.51935
NW_016908433	Koludarov_et_al_2021	mRNA	479337	479614	.	+	.	Name=LOC108555703 mRNA;ID=EWKMg4ru1zPvdBw+uzMEhS+PpGo.1624892197665.51935
NW_016908433	Koludarov_et_al_2021	mRNA	480557	480664	.	+	.	Name=LOC108555702 mRNA;ID=EWKMg4ru1zPvdBw+uzMEhS+PpGo.1624892197665.51936
NW_016908433	Koludarov_et_al_2021	mRNA	480948	481081	.	+	.	Name=LOC108555702 mRNA;ID=EWKMg4ru1zPvdBw+uzMEhS+PpGo.1624892197665.51936
NW_016908433	Koludarov_et_al_2021	mRNA	481156	481264	.	+	.	Name=LOC108555702 mRNA;ID=EWKMg4ru1zPvdBw+uzMEhS+PpGo.1624892197665.51936
NW_016908433	Koludarov_et_al_2021	mRNA	480954	481081	.	+	.	Name=LOC108555702 mRNA;ID=EWKMg4ru1zPvdBw+uzMEhS+PpGo.1624892197665.51937
NW_016908433	Koludarov_et_al_2021	mRNA	481156	481353	.	+	.	Name=LOC108555702 mRNA;ID=EWKMg4ru1zPvdBw+uzMEhS+PpGo.1624892197665.51937
NW_016908433	Koludarov_et_al_2021	gene	513434	526777	.	+	.	Name=DPP4
