# Supplementary material for: Prevalent bee venom genes evolved before the aculeate stinger and eusociality
Source: BMC Biol. 2023 Oct 23;21:229. doi: 10.1186/s12915-023-01656-5 (PMC10591384; doi:10.1186/s12915-023-01656-5)
Supplement: Supplementary file 42 — Additional file 42. Gff files of all toxin gene annotations. [file 12915_2023_1656_MOESM42_ESM.zip › AdditionalFile9_ToxinGeneAnnotations/NW_015374199.1._APH.gff_modified_Koludarov_et_al_2021.gff3]

##gff-version 3
##source-version geneious 2020.2.2
##sequence-region	NW_015374199.1	1	462561
NW_015374199.1	Koludarov_et_al_2021	gene	24208	27114	.	+	.	Name=APH
NW_015374199.1	Gnomon	CDS	10312	10992	.	+	0	Name=XP_015436979.1;ID=cds-XP_015436979.1;Dbxref=GeneID:107192275%2CGenbank:XP_015436979.1;Note=The sequence of the model RefSeq protein was modified relative to this genomic sequence to represent the inferred CDS: deleted 2 bases in 1 codon;Parent=rna-XM_015581493.1
NW_015374199.1	Gnomon	CDS	11078	11308	.	+	0	Name=XP_015436979.1;ID=cds-XP_015436979.1;Dbxref=GeneID:107192275%2CGenbank:XP_015436979.1;Note=The sequence of the model RefSeq protein was modified relative to this genomic sequence to represent the inferred CDS: deleted 2 bases in 1 codon;Parent=rna-XM_015581493.1
NW_015374199.1	Gnomon	CDS	11393	11646	.	+	0	Name=XP_015436979.1;ID=cds-XP_015436979.1;Dbxref=GeneID:107192275%2CGenbank:XP_015436979.1;Note=The sequence of the model RefSeq protein was modified relative to this genomic sequence to represent the inferred CDS: deleted 2 bases in 1 codon;Parent=rna-XM_015581493.1
NW_015374199.1	Gnomon	CDS	11776	11908	.	+	0	Name=XP_015436979.1;ID=cds-XP_015436979.1;Dbxref=GeneID:107192275%2CGenbank:XP_015436979.1;Note=The sequence of the model RefSeq protein was modified relative to this genomic sequence to represent the inferred CDS: deleted 2 bases in 1 codon;Parent=rna-XM_015581493.1
NW_015374199.1	Gnomon	CDS	11980	12181	.	+	0	Name=XP_015436979.1;ID=cds-XP_015436979.1;Dbxref=GeneID:107192275%2CGenbank:XP_015436979.1;Note=The sequence of the model RefSeq protein was modified relative to this genomic sequence to represent the inferred CDS: deleted 2 bases in 1 codon;Parent=rna-XM_015581493.1
NW_015374199.1	Gnomon	CDS	12269	12464	.	+	0	Name=XP_015436979.1;ID=cds-XP_015436979.1;Dbxref=GeneID:107192275%2CGenbank:XP_015436979.1;Note=The sequence of the model RefSeq protein was modified relative to this genomic sequence to represent the inferred CDS: deleted 2 bases in 1 codon;Parent=rna-XM_015581493.1
NW_015374199.1	Gnomon	CDS	12530	12699	.	+	0	Name=XP_015436979.1;ID=cds-XP_015436979.1;Dbxref=GeneID:107192275%2CGenbank:XP_015436979.1;Note=The sequence of the model RefSeq protein was modified relative to this genomic sequence to represent the inferred CDS: deleted 2 bases in 1 codon;Parent=rna-XM_015581493.1
NW_015374199.1	Gnomon	CDS	12772	13039	.	+	0	Name=XP_015436979.1;ID=cds-XP_015436979.1;Dbxref=GeneID:107192275%2CGenbank:XP_015436979.1;Note=The sequence of the model RefSeq protein was modified relative to this genomic sequence to represent the inferred CDS: deleted 2 bases in 1 codon;Parent=rna-XM_015581493.1
NW_015374199.1	Gnomon	CDS	13126	13456	.	+	0	Name=XP_015436979.1;ID=cds-XP_015436979.1;Dbxref=GeneID:107192275%2CGenbank:XP_015436979.1;Note=The sequence of the model RefSeq protein was modified relative to this genomic sequence to represent the inferred CDS: deleted 2 bases in 1 codon;Parent=rna-XM_015581493.1
NW_015374199.1	Gnomon	CDS	13550	13691	.	+	0	Name=XP_015436979.1;ID=cds-XP_015436979.1;Dbxref=GeneID:107192275%2CGenbank:XP_015436979.1;Note=The sequence of the model RefSeq protein was modified relative to this genomic sequence to represent the inferred CDS: deleted 2 bases in 1 codon;Parent=rna-XM_015581493.1
NW_015374199.1	Gnomon	CDS	13771	14014	.	+	0	Name=XP_015436979.1;ID=cds-XP_015436979.1;Dbxref=GeneID:107192275%2CGenbank:XP_015436979.1;Note=The sequence of the model RefSeq protein was modified relative to this genomic sequence to represent the inferred CDS: deleted 2 bases in 1 codon;Parent=rna-XM_015581493.1
NW_015374199.1	Gnomon	CDS	14092	14233	.	+	0	Name=XP_015436979.1;ID=cds-XP_015436979.1;Dbxref=GeneID:107192275%2CGenbank:XP_015436979.1;Note=The sequence of the model RefSeq protein was modified relative to this genomic sequence to represent the inferred CDS: deleted 2 bases in 1 codon;Parent=rna-XM_015581493.1
NW_015374199.1	Gnomon	CDS	14314	16330	.	+	0	Name=XP_015436979.1;ID=cds-XP_015436979.1;Dbxref=GeneID:107192275%2CGenbank:XP_015436979.1;Note=The sequence of the model RefSeq protein was modified relative to this genomic sequence to represent the inferred CDS: deleted 2 bases in 1 codon;Parent=rna-XM_015581493.1
NW_015374199.1	Gnomon	CDS	16394	16602	.	+	0	Name=XP_015436979.1;ID=cds-XP_015436979.1;Dbxref=GeneID:107192275%2CGenbank:XP_015436979.1;Note=The sequence of the model RefSeq protein was modified relative to this genomic sequence to represent the inferred CDS: deleted 2 bases in 1 codon;Parent=rna-XM_015581493.1
NW_015374199.1	Gnomon	CDS	16726	16927	.	+	0	Name=XP_015436979.1;ID=cds-XP_015436979.1;Dbxref=GeneID:107192275%2CGenbank:XP_015436979.1;Note=The sequence of the model RefSeq protein was modified relative to this genomic sequence to represent the inferred CDS: deleted 2 bases in 1 codon;Parent=rna-XM_015581493.1
NW_015374199.1	Gnomon	CDS	17038	17219	.	+	0	Name=XP_015436979.1;ID=cds-XP_015436979.1;Dbxref=GeneID:107192275%2CGenbank:XP_015436979.1;Note=The sequence of the model RefSeq protein was modified relative to this genomic sequence to represent the inferred CDS: deleted 2 bases in 1 codon;Parent=rna-XM_015581493.1
NW_015374199.1	Gnomon	CDS	17298	17417	.	+	0	Name=XP_015436979.1;ID=cds-XP_015436979.1;Dbxref=GeneID:107192275%2CGenbank:XP_015436979.1;Note=The sequence of the model RefSeq protein was modified relative to this genomic sequence to represent the inferred CDS: deleted 2 bases in 1 codon;Parent=rna-XM_015581493.1
NW_015374199.1	Gnomon	CDS	17524	17859	.	+	0	Name=XP_015436979.1;ID=cds-XP_015436979.1;Dbxref=GeneID:107192275%2CGenbank:XP_015436979.1;Note=The sequence of the model RefSeq protein was modified relative to this genomic sequence to represent the inferred CDS: deleted 2 bases in 1 codon;Parent=rna-XM_015581493.1
NW_015374199.1	Gnomon	CDS	17932	18196	.	+	0	Name=XP_015436979.1;ID=cds-XP_015436979.1;Dbxref=GeneID:107192275%2CGenbank:XP_015436979.1;Note=The sequence of the model RefSeq protein was modified relative to this genomic sequence to represent the inferred CDS: deleted 2 bases in 1 codon;Parent=rna-XM_015581493.1
NW_015374199.1	Gnomon	CDS	18302	18374	.	+	0	Name=XP_015436979.1;ID=cds-XP_015436979.1;Dbxref=GeneID:107192275%2CGenbank:XP_015436979.1;Note=The sequence of the model RefSeq protein was modified relative to this genomic sequence to represent the inferred CDS: deleted 2 bases in 1 codon;Parent=rna-XM_015581493.1
NW_015374199.1	Gnomon	CDS	18377	18491	.	+	0	Name=XP_015436979.1;ID=cds-XP_015436979.1;Dbxref=GeneID:107192275%2CGenbank:XP_015436979.1;Note=The sequence of the model RefSeq protein was modified relative to this genomic sequence to represent the inferred CDS: deleted 2 bases in 1 codon;Parent=rna-XM_015581493.1
NW_015374199.1	Gnomon	CDS	18691	18828	.	+	0	Name=XP_015436979.1;ID=cds-XP_015436979.1;Dbxref=GeneID:107192275%2CGenbank:XP_015436979.1;Note=The sequence of the model RefSeq protein was modified relative to this genomic sequence to represent the inferred CDS: deleted 2 bases in 1 codon;Parent=rna-XM_015581493.1
NW_015374199.1	Gnomon	exon	80765	81034	.	-	.	ID=id-LOC107192279;Dbxref=GeneID:107192279;Parent=gene-LOC107192279
NW_015374199.1	Gnomon	CDS	19576	21636	.	-	0	Name=XP_015436983.1;ID=cds-XP_015436983.1;Dbxref=GeneID:107192280%2CGenbank:XP_015436983.1;Parent=rna-XM_015581497.1
NW_015374199.1	Gnomon	CDS	24218	24221	.	+	0	Name=XP_015436984.1;ID=cds-XP_015436984.1;Dbxref=GeneID:107192282%2CGenbank:XP_015436984.1;Parent=rna-XM_015581498.1
NW_015374199.1	Gnomon	CDS	24967	25019	.	+	0	Name=XP_015436984.1;ID=cds-XP_015436984.1;Dbxref=GeneID:107192282%2CGenbank:XP_015436984.1;Parent=rna-XM_015581498.1
NW_015374199.1	Gnomon	CDS	25282	25386	.	+	0	Name=XP_015436984.1;ID=cds-XP_015436984.1;Dbxref=GeneID:107192282%2CGenbank:XP_015436984.1;Parent=rna-XM_015581498.1
NW_015374199.1	Gnomon	CDS	25466	25731	.	+	0	Name=XP_015436984.1;ID=cds-XP_015436984.1;Dbxref=GeneID:107192282%2CGenbank:XP_015436984.1;Parent=rna-XM_015581498.1
NW_015374199.1	Gnomon	CDS	25889	26045	.	+	0	Name=XP_015436984.1;ID=cds-XP_015436984.1;Dbxref=GeneID:107192282%2CGenbank:XP_015436984.1;Parent=rna-XM_015581498.1
NW_015374199.1	Gnomon	CDS	26189	26518	.	+	0	Name=XP_015436984.1;ID=cds-XP_015436984.1;Dbxref=GeneID:107192282%2CGenbank:XP_015436984.1;Parent=rna-XM_015581498.1
NW_015374199.1	Gnomon	CDS	26748	26945	.	+	0	Name=XP_015436984.1;ID=cds-XP_015436984.1;Dbxref=GeneID:107192282%2CGenbank:XP_015436984.1;Parent=rna-XM_015581498.1
NW_015374199.1	Gnomon	CDS	100155	100671	.	-	0	Name=XP_015436985.1;ID=cds-XP_015436985.1;Dbxref=GeneID:107192283%2CGenbank:XP_015436985.1;Parent=rna-XM_015581499.1
NW_015374199.1	Gnomon	CDS	97287	97658	.	-	0	Name=XP_015436985.1;ID=cds-XP_015436985.1;Dbxref=GeneID:107192283%2CGenbank:XP_015436985.1;Parent=rna-XM_015581499.1
NW_015374199.1	Gnomon	CDS	96191	96375	.	-	0	Name=XP_015436985.1;ID=cds-XP_015436985.1;Dbxref=GeneID:107192283%2CGenbank:XP_015436985.1;Parent=rna-XM_015581499.1
NW_015374199.1	Gnomon	CDS	95104	95392	.	-	0	Name=XP_015436985.1;ID=cds-XP_015436985.1;Dbxref=GeneID:107192283%2CGenbank:XP_015436985.1;Parent=rna-XM_015581499.1
NW_015374199.1	Gnomon	CDS	93648	93826	.	-	0	Name=XP_015436985.1;ID=cds-XP_015436985.1;Dbxref=GeneID:107192283%2CGenbank:XP_015436985.1;Parent=rna-XM_015581499.1
NW_015374199.1	Gnomon	pseudogene	80765	87254	.	-	.	Name=LOC107192279;ID=gene-LOC107192279;Dbxref=GeneID:107192279
NW_015374199.1	Gnomon	gene	66899	76870	.	-	.	Name=LOC107192277;ID=gene-LOC107192277;Dbxref=GeneID:107192277
NW_015374199.1	Gnomon	gene	51154	57933	.	-	.	Name=LOC107192278;ID=gene-LOC107192278;Dbxref=GeneID:107192278
NW_015374199.1	Gnomon	gene	10312	18828	.	+	.	Name=LOC107192275;ID=gene-LOC107192275;Dbxref=GeneID:107192275
NW_015374199.1	Gnomon	gene	42401	47045	.	-	.	Name=LOC107192276;ID=gene-LOC107192276;Dbxref=GeneID:107192276
NW_015374199.1	Gnomon	gene	231193	236542	.	+	.	Name=LOC107192284;ID=gene-LOC107192284;Dbxref=GeneID:107192284
NW_015374199.1	Gnomon	gene	24208	27114	.	+	.	Name=LOC107192282;ID=gene-LOC107192282;Dbxref=GeneID:107192282
NW_015374199.1	Gnomon	gene	93487	111151	.	-	.	Name=LOC107192283;ID=gene-LOC107192283;Dbxref=GeneID:107192283
NW_015374199.1	Gnomon	gene	19576	21789	.	-	.	Name=LOC107192280;ID=gene-LOC107192280;Dbxref=GeneID:107192280
NW_015374199.1	Gnomon	CDS	46514	47030	.	-	0	Name=XP_015436980.1;ID=cds-XP_015436980.1;Dbxref=GeneID:107192276%2CGenbank:XP_015436980.1;Parent=rna-XM_015581494.1
NW_015374199.1	Gnomon	CDS	45485	45856	.	-	0	Name=XP_015436980.1;ID=cds-XP_015436980.1;Dbxref=GeneID:107192276%2CGenbank:XP_015436980.1;Parent=rna-XM_015581494.1
NW_015374199.1	Gnomon	CDS	44613	44797	.	-	0	Name=XP_015436980.1;ID=cds-XP_015436980.1;Dbxref=GeneID:107192276%2CGenbank:XP_015436980.1;Parent=rna-XM_015581494.1
NW_015374199.1	Gnomon	CDS	43616	43904	.	-	0	Name=XP_015436980.1;ID=cds-XP_015436980.1;Dbxref=GeneID:107192276%2CGenbank:XP_015436980.1;Parent=rna-XM_015581494.1
NW_015374199.1	Gnomon	CDS	42401	42579	.	-	0	Name=XP_015436980.1;ID=cds-XP_015436980.1;Dbxref=GeneID:107192276%2CGenbank:XP_015436980.1;Parent=rna-XM_015581494.1
NW_015374199.1	Gnomon	CDS	76354	76870	.	-	0	Name=XP_015436981.1;ID=cds-XP_015436981.1;Dbxref=GeneID:107192277%2CGenbank:XP_015436981.1;Parent=rna-XM_015581495.1
NW_015374199.1	Gnomon	CDS	74860	75231	.	-	0	Name=XP_015436981.1;ID=cds-XP_015436981.1;Dbxref=GeneID:107192277%2CGenbank:XP_015436981.1;Parent=rna-XM_015581495.1
NW_015374199.1	Gnomon	CDS	74345	74529	.	-	0	Name=XP_015436981.1;ID=cds-XP_015436981.1;Dbxref=GeneID:107192277%2CGenbank:XP_015436981.1;Parent=rna-XM_015581495.1
NW_015374199.1	Gnomon	CDS	72493	72781	.	-	0	Name=XP_015436981.1;ID=cds-XP_015436981.1;Dbxref=GeneID:107192277%2CGenbank:XP_015436981.1;Parent=rna-XM_015581495.1
NW_015374199.1	Gnomon	CDS	71510	71679	.	-	0	Name=XP_015436981.1;ID=cds-XP_015436981.1;Dbxref=GeneID:107192277%2CGenbank:XP_015436981.1;Parent=rna-XM_015581495.1
NW_015374199.1	Gnomon	CDS	67474	67792	.	-	0	Name=XP_015436981.1;ID=cds-XP_015436981.1;Dbxref=GeneID:107192277%2CGenbank:XP_015436981.1;Parent=rna-XM_015581495.1
NW_015374199.1	Gnomon	CDS	66899	67077	.	-	0	Name=XP_015436981.1;ID=cds-XP_015436981.1;Dbxref=GeneID:107192277%2CGenbank:XP_015436981.1;Parent=rna-XM_015581495.1
NW_015374199.1	Gnomon	CDS	57417	57933	.	-	0	Name=XP_015436982.1;ID=cds-XP_015436982.1;Dbxref=GeneID:107192278%2CGenbank:XP_015436982.1;Parent=rna-XM_015581496.1
NW_015374199.1	Gnomon	CDS	53823	54194	.	-	0	Name=XP_015436982.1;ID=cds-XP_015436982.1;Dbxref=GeneID:107192278%2CGenbank:XP_015436982.1;Parent=rna-XM_015581496.1
NW_015374199.1	Gnomon	CDS	53328	53512	.	-	0	Name=XP_015436982.1;ID=cds-XP_015436982.1;Dbxref=GeneID:107192278%2CGenbank:XP_015436982.1;Parent=rna-XM_015581496.1
NW_015374199.1	Gnomon	CDS	52918	53206	.	-	0	Name=XP_015436982.1;ID=cds-XP_015436982.1;Dbxref=GeneID:107192278%2CGenbank:XP_015436982.1;Parent=rna-XM_015581496.1
NW_015374199.1	Gnomon	CDS	51154	51332	.	-	0	Name=XP_015436982.1;ID=cds-XP_015436982.1;Dbxref=GeneID:107192278%2CGenbank:XP_015436982.1;Parent=rna-XM_015581496.1
NW_015374199.1	Gnomon	exon	97287	97658	.	-	.	ID=exon-XM_015581499.1-3;Dbxref=GeneID:107192283%2CGenbank:XM_015581499.1;Parent=rna-XM_015581499.1
NW_015374199.1	Gnomon	exon	96191	96375	.	-	.	ID=exon-XM_015581499.1-4;Dbxref=GeneID:107192283%2CGenbank:XM_015581499.1;Parent=rna-XM_015581499.1
NW_015374199.1	Gnomon	exon	95104	95392	.	-	.	ID=exon-XM_015581499.1-5;Dbxref=GeneID:107192283%2CGenbank:XM_015581499.1;Parent=rna-XM_015581499.1
NW_015374199.1	Gnomon	exon	93487	93826	.	-	.	ID=exon-XM_015581499.1-6;Dbxref=GeneID:107192283%2CGenbank:XM_015581499.1;Parent=rna-XM_015581499.1
NW_015374199.1	Gnomon	exon	111044	111151	.	-	.	ID=exon-XM_015581499.1-1;Dbxref=GeneID:107192283%2CGenbank:XM_015581499.1;Parent=rna-XM_015581499.1
NW_015374199.1	Gnomon	exon	100155	100682	.	-	.	ID=exon-XM_015581499.1-2;Dbxref=GeneID:107192283%2CGenbank:XM_015581499.1;Parent=rna-XM_015581499.1
NW_015374199.1	Gnomon	exon	86738	87254	.	-	.	ID=id-LOC107192279-5;Dbxref=GeneID:107192279;Parent=gene-LOC107192279
NW_015374199.1	Gnomon	exon	83431	83615	.	-	.	ID=id-LOC107192279-3;Dbxref=GeneID:107192279;Parent=gene-LOC107192279
NW_015374199.1	Gnomon	exon	84010	84381	.	-	.	ID=id-LOC107192279-4;Dbxref=GeneID:107192279;Parent=gene-LOC107192279
NW_015374199.1	Gnomon	exon	82249	82537	.	-	.	ID=id-LOC107192279-2;Dbxref=GeneID:107192279;Parent=gene-LOC107192279
NW_015374199.1	Gnomon	CDS	100155	100671	.	-	0	Name=XP_015436987.1;ID=cds-XP_015436987.1;Dbxref=GeneID:107192283%2CGenbank:XP_015436987.1;Parent=rna-XM_015581501.1
NW_015374199.1	Gnomon	CDS	97287	97658	.	-	0	Name=XP_015436987.1;ID=cds-XP_015436987.1;Dbxref=GeneID:107192283%2CGenbank:XP_015436987.1;Parent=rna-XM_015581501.1
NW_015374199.1	Gnomon	CDS	96191	96375	.	-	0	Name=XP_015436987.1;ID=cds-XP_015436987.1;Dbxref=GeneID:107192283%2CGenbank:XP_015436987.1;Parent=rna-XM_015581501.1
NW_015374199.1	Gnomon	CDS	95104	95392	.	-	0	Name=XP_015436987.1;ID=cds-XP_015436987.1;Dbxref=GeneID:107192283%2CGenbank:XP_015436987.1;Parent=rna-XM_015581501.1
NW_015374199.1	Gnomon	CDS	93648	93826	.	-	0	Name=XP_015436987.1;ID=cds-XP_015436987.1;Dbxref=GeneID:107192283%2CGenbank:XP_015436987.1;Parent=rna-XM_015581501.1
NW_015374199.1	Gnomon	CDS	232496	235708	.	+	0	Name=XP_015436988.1;ID=cds-XP_015436988.1;Dbxref=GeneID:107192284%2CGenbank:XP_015436988.1;Parent=rna-XM_015581502.1
NW_015374199.1	RefSeq	region	1	462561	.	+	.	Name=Unknown;ID=NW_015374199.1:1..462561;Dbxref=taxon:178035
NW_015374199.1	Gnomon	mRNA	93487	111151	.	-	.	Name=XM_015581499.1;ID=rna-XM_015581499.1;Dbxref=GeneID:107192283%2CGenbank:XM_015581499.1;Parent=gene-LOC107192283
NW_015374199.1	Gnomon	mRNA	24208	27114	.	+	.	Name=XM_015581498.1;ID=rna-XM_015581498.1;Dbxref=GeneID:107192282%2CGenbank:XM_015581498.1;Parent=gene-LOC107192282
NW_015374199.1	Gnomon	mRNA	19576	21789	.	-	.	Name=XM_015581497.1;ID=rna-XM_015581497.1;Dbxref=GeneID:107192280%2CGenbank:XM_015581497.1;Parent=gene-LOC107192280
NW_015374199.1	Gnomon	mRNA	66899	76870	.	-	.	Name=XM_015581495.1;ID=rna-XM_015581495.1;Dbxref=GeneID:107192277%2CGenbank:XM_015581495.1;Parent=gene-LOC107192277
NW_015374199.1	Gnomon	mRNA	51154	57933	.	-	.	Name=XM_015581496.1;ID=rna-XM_015581496.1;Dbxref=GeneID:107192278%2CGenbank:XM_015581496.1;Parent=gene-LOC107192278
NW_015374199.1	Gnomon	mRNA	42401	47045	.	-	.	Name=XM_015581494.1;ID=rna-XM_015581494.1;Dbxref=GeneID:107192276%2CGenbank:XM_015581494.1;Parent=gene-LOC107192276
NW_015374199.1	Gnomon	exon	231193	236542	.	+	.	ID=exon-XM_015581502.1-1;Dbxref=GeneID:107192284%2CGenbank:XM_015581502.1;Parent=rna-XM_015581502.1
NW_015374199.1	Gnomon	mRNA	10312	18828	.	+	.	Name=XM_015581493.1;ID=rna-XM_015581493.1;Dbxref=GeneID:107192275%2CGenbank:XM_015581493.1;Note=The sequence of the model RefSeq transcript was modified relative to this genomic sequence to represent the inferred CDS: deleted 2 bases in 1 codon;Parent=gene-LOC107192275
NW_015374199.1	Gnomon	mRNA	231193	236542	.	+	.	Name=XM_015581502.1;ID=rna-XM_015581502.1;Dbxref=GeneID:107192284%2CGenbank:XM_015581502.1;Parent=gene-LOC107192284
NW_015374199.1	Gnomon	mRNA	93487	102866	.	-	.	Name=XM_015581501.1;ID=rna-XM_015581501.1;Dbxref=GeneID:107192283%2CGenbank:XM_015581501.1;Parent=gene-LOC107192283
NW_015374199.1	Gnomon	exon	52918	53206	.	-	.	ID=exon-XM_015581496.1-4;Dbxref=GeneID:107192278%2CGenbank:XM_015581496.1;Parent=rna-XM_015581496.1
NW_015374199.1	Gnomon	exon	51154	51332	.	-	.	ID=exon-XM_015581496.1-5;Dbxref=GeneID:107192278%2CGenbank:XM_015581496.1;Parent=rna-XM_015581496.1
NW_015374199.1	Gnomon	exon	53823	54194	.	-	.	ID=exon-XM_015581496.1-2;Dbxref=GeneID:107192278%2CGenbank:XM_015581496.1;Parent=rna-XM_015581496.1
NW_015374199.1	Gnomon	exon	53328	53512	.	-	.	ID=exon-XM_015581496.1-3;Dbxref=GeneID:107192278%2CGenbank:XM_015581496.1;Parent=rna-XM_015581496.1
NW_015374199.1	Gnomon	exon	57417	57933	.	-	.	ID=exon-XM_015581496.1-1;Dbxref=GeneID:107192278%2CGenbank:XM_015581496.1;Parent=rna-XM_015581496.1
NW_015374199.1	Gnomon	exon	19576	21789	.	-	.	ID=exon-XM_015581497.1-1;Dbxref=GeneID:107192280%2CGenbank:XM_015581497.1;Parent=rna-XM_015581497.1
NW_015374199.1	Gnomon	exon	95104	95392	.	-	.	ID=exon-XM_015581501.1-5;Dbxref=GeneID:107192283%2CGenbank:XM_015581501.1;Parent=rna-XM_015581501.1
NW_015374199.1	Gnomon	exon	93487	93826	.	-	.	ID=exon-XM_015581501.1-6;Dbxref=GeneID:107192283%2CGenbank:XM_015581501.1;Parent=rna-XM_015581501.1
NW_015374199.1	Gnomon	exon	97287	97658	.	-	.	ID=exon-XM_015581501.1-3;Dbxref=GeneID:107192283%2CGenbank:XM_015581501.1;Parent=rna-XM_015581501.1
NW_015374199.1	Gnomon	exon	96191	96375	.	-	.	ID=exon-XM_015581501.1-4;Dbxref=GeneID:107192283%2CGenbank:XM_015581501.1;Parent=rna-XM_015581501.1
NW_015374199.1	Gnomon	exon	102815	102866	.	-	.	ID=exon-XM_015581501.1-1;Dbxref=GeneID:107192283%2CGenbank:XM_015581501.1;Parent=rna-XM_015581501.1
NW_015374199.1	Gnomon	exon	100155	100682	.	-	.	ID=exon-XM_015581501.1-2;Dbxref=GeneID:107192283%2CGenbank:XM_015581501.1;Parent=rna-XM_015581501.1
NW_015374199.1	Gnomon	exon	26189	26518	.	+	.	ID=exon-XM_015581498.1-6;Dbxref=GeneID:107192282%2CGenbank:XM_015581498.1;Parent=rna-XM_015581498.1
NW_015374199.1	Gnomon	exon	26748	27114	.	+	.	ID=exon-XM_015581498.1-7;Dbxref=GeneID:107192282%2CGenbank:XM_015581498.1;Parent=rna-XM_015581498.1
NW_015374199.1	Gnomon	exon	25466	25731	.	+	.	ID=exon-XM_015581498.1-4;Dbxref=GeneID:107192282%2CGenbank:XM_015581498.1;Parent=rna-XM_015581498.1
NW_015374199.1	Gnomon	exon	25889	26045	.	+	.	ID=exon-XM_015581498.1-5;Dbxref=GeneID:107192282%2CGenbank:XM_015581498.1;Parent=rna-XM_015581498.1
NW_015374199.1	Gnomon	exon	24967	25019	.	+	.	ID=exon-XM_015581498.1-2;Dbxref=GeneID:107192282%2CGenbank:XM_015581498.1;Parent=rna-XM_015581498.1
NW_015374199.1	Gnomon	exon	25282	25386	.	+	.	ID=exon-XM_015581498.1-3;Dbxref=GeneID:107192282%2CGenbank:XM_015581498.1;Parent=rna-XM_015581498.1
NW_015374199.1	Gnomon	exon	24208	24221	.	+	.	ID=exon-XM_015581498.1-1;Dbxref=GeneID:107192282%2CGenbank:XM_015581498.1;Parent=rna-XM_015581498.1
NW_015374199.1	Gnomon	exon	42401	42579	.	-	.	ID=exon-XM_015581494.1-5;Dbxref=GeneID:107192276%2CGenbank:XM_015581494.1;Parent=rna-XM_015581494.1
NW_015374199.1	Gnomon	exon	43616	43904	.	-	.	ID=exon-XM_015581494.1-4;Dbxref=GeneID:107192276%2CGenbank:XM_015581494.1;Parent=rna-XM_015581494.1
NW_015374199.1	Gnomon	exon	46514	47045	.	-	.	ID=exon-XM_015581494.1-1;Dbxref=GeneID:107192276%2CGenbank:XM_015581494.1;Parent=rna-XM_015581494.1
NW_015374199.1	Gnomon	exon	44613	44797	.	-	.	ID=exon-XM_015581494.1-3;Dbxref=GeneID:107192276%2CGenbank:XM_015581494.1;Parent=rna-XM_015581494.1
NW_015374199.1	Gnomon	exon	45485	45856	.	-	.	ID=exon-XM_015581494.1-2;Dbxref=GeneID:107192276%2CGenbank:XM_015581494.1;Parent=rna-XM_015581494.1
NW_015374199.1	Gnomon	exon	74860	75231	.	-	.	ID=exon-XM_015581495.1-2;Dbxref=GeneID:107192277%2CGenbank:XM_015581495.1;Parent=rna-XM_015581495.1
NW_015374199.1	Gnomon	exon	76354	76870	.	-	.	ID=exon-XM_015581495.1-1;Dbxref=GeneID:107192277%2CGenbank:XM_015581495.1;Parent=rna-XM_015581495.1
NW_015374199.1	Gnomon	exon	67474	67792	.	-	.	ID=exon-XM_015581495.1-6;Dbxref=GeneID:107192277%2CGenbank:XM_015581495.1;Parent=rna-XM_015581495.1
NW_015374199.1	Gnomon	exon	71510	71679	.	-	.	ID=exon-XM_015581495.1-5;Dbxref=GeneID:107192277%2CGenbank:XM_015581495.1;Parent=rna-XM_015581495.1
NW_015374199.1	Gnomon	exon	72493	72781	.	-	.	ID=exon-XM_015581495.1-4;Dbxref=GeneID:107192277%2CGenbank:XM_015581495.1;Parent=rna-XM_015581495.1
NW_015374199.1	Gnomon	exon	74345	74529	.	-	.	ID=exon-XM_015581495.1-3;Dbxref=GeneID:107192277%2CGenbank:XM_015581495.1;Parent=rna-XM_015581495.1
NW_015374199.1	Gnomon	exon	66899	67077	.	-	.	ID=exon-XM_015581495.1-7;Dbxref=GeneID:107192277%2CGenbank:XM_015581495.1;Parent=rna-XM_015581495.1
NW_015374199.1	RefSeq	cDNA_match	10312	10992	.	+	.	ID=d6d124d7-215c-4c6d-8421-61893f9a487a;Target=XM_015581493.1 1 681
NW_015374199.1	RefSeq	cDNA_match	11078	11308	.	+	.	ID=d6d124d7-215c-4c6d-8421-61893f9a487a;Target=XM_015581493.1 1 681
NW_015374199.1	RefSeq	cDNA_match	11393	11646	.	+	.	ID=d6d124d7-215c-4c6d-8421-61893f9a487a;Target=XM_015581493.1 1 681
NW_015374199.1	RefSeq	cDNA_match	11776	11908	.	+	.	ID=d6d124d7-215c-4c6d-8421-61893f9a487a;Target=XM_015581493.1 1 681
NW_015374199.1	RefSeq	cDNA_match	11980	12181	.	+	.	ID=d6d124d7-215c-4c6d-8421-61893f9a487a;Target=XM_015581493.1 1 681
NW_015374199.1	RefSeq	cDNA_match	12269	12464	.	+	.	ID=d6d124d7-215c-4c6d-8421-61893f9a487a;Target=XM_015581493.1 1 681
NW_015374199.1	RefSeq	cDNA_match	12530	12699	.	+	.	ID=d6d124d7-215c-4c6d-8421-61893f9a487a;Target=XM_015581493.1 1 681
NW_015374199.1	RefSeq	cDNA_match	12772	13039	.	+	.	ID=d6d124d7-215c-4c6d-8421-61893f9a487a;Target=XM_015581493.1 1 681
NW_015374199.1	RefSeq	cDNA_match	13126	13456	.	+	.	ID=d6d124d7-215c-4c6d-8421-61893f9a487a;Target=XM_015581493.1 1 681
NW_015374199.1	RefSeq	cDNA_match	13550	13691	.	+	.	ID=d6d124d7-215c-4c6d-8421-61893f9a487a;Target=XM_015581493.1 1 681
NW_015374199.1	RefSeq	cDNA_match	13771	14014	.	+	.	ID=d6d124d7-215c-4c6d-8421-61893f9a487a;Target=XM_015581493.1 1 681
NW_015374199.1	RefSeq	cDNA_match	14092	14233	.	+	.	ID=d6d124d7-215c-4c6d-8421-61893f9a487a;Target=XM_015581493.1 1 681
NW_015374199.1	RefSeq	cDNA_match	14314	16330	.	+	.	ID=d6d124d7-215c-4c6d-8421-61893f9a487a;Target=XM_015581493.1 1 681
NW_015374199.1	RefSeq	cDNA_match	16394	16602	.	+	.	ID=d6d124d7-215c-4c6d-8421-61893f9a487a;Target=XM_015581493.1 1 681
NW_015374199.1	RefSeq	cDNA_match	16726	16927	.	+	.	ID=d6d124d7-215c-4c6d-8421-61893f9a487a;Target=XM_015581493.1 1 681
NW_015374199.1	RefSeq	cDNA_match	17038	17219	.	+	.	ID=d6d124d7-215c-4c6d-8421-61893f9a487a;Target=XM_015581493.1 1 681
NW_015374199.1	RefSeq	cDNA_match	17298	17417	.	+	.	ID=d6d124d7-215c-4c6d-8421-61893f9a487a;Target=XM_015581493.1 1 681
NW_015374199.1	RefSeq	cDNA_match	17524	17859	.	+	.	ID=d6d124d7-215c-4c6d-8421-61893f9a487a;Target=XM_015581493.1 1 681
NW_015374199.1	RefSeq	cDNA_match	17932	18196	.	+	.	ID=d6d124d7-215c-4c6d-8421-61893f9a487a;Target=XM_015581493.1 1 681
NW_015374199.1	RefSeq	cDNA_match	18302	18491	.	+	.	ID=d6d124d7-215c-4c6d-8421-61893f9a487a;Target=XM_015581493.1 1 681
NW_015374199.1	RefSeq	cDNA_match	18691	18828	.	+	.	ID=d6d124d7-215c-4c6d-8421-61893f9a487a;Target=XM_015581493.1 1 681
NW_015374199.1	Gnomon	exon	14314	16330	.	+	.	ID=exon-XM_015581493.1-13;Dbxref=GeneID:107192275%2CGenbank:XM_015581493.1;Note=The sequence of the model RefSeq transcript was modified relative to this genomic sequence to represent the inferred CDS: deleted 2 bases in 1 codon;Parent=rna-XM_015581493.1
NW_015374199.1	Gnomon	exon	14092	14233	.	+	.	ID=exon-XM_015581493.1-12;Dbxref=GeneID:107192275%2CGenbank:XM_015581493.1;Note=The sequence of the model RefSeq transcript was modified relative to this genomic sequence to represent the inferred CDS: deleted 2 bases in 1 codon;Parent=rna-XM_015581493.1
NW_015374199.1	Gnomon	exon	13771	14014	.	+	.	ID=exon-XM_015581493.1-11;Dbxref=GeneID:107192275%2CGenbank:XM_015581493.1;Note=The sequence of the model RefSeq transcript was modified relative to this genomic sequence to represent the inferred CDS: deleted 2 bases in 1 codon;Parent=rna-XM_015581493.1
NW_015374199.1	Gnomon	exon	13550	13691	.	+	.	ID=exon-XM_015581493.1-10;Dbxref=GeneID:107192275%2CGenbank:XM_015581493.1;Note=The sequence of the model RefSeq transcript was modified relative to this genomic sequence to represent the inferred CDS: deleted 2 bases in 1 codon;Parent=rna-XM_015581493.1
NW_015374199.1	Gnomon	exon	17932	18196	.	+	.	ID=exon-XM_015581493.1-19;Dbxref=GeneID:107192275%2CGenbank:XM_015581493.1;Note=The sequence of the model RefSeq transcript was modified relative to this genomic sequence to represent the inferred CDS: deleted 2 bases in 1 codon;Parent=rna-XM_015581493.1
NW_015374199.1	Gnomon	exon	17524	17859	.	+	.	ID=exon-XM_015581493.1-18;Dbxref=GeneID:107192275%2CGenbank:XM_015581493.1;Note=The sequence of the model RefSeq transcript was modified relative to this genomic sequence to represent the inferred CDS: deleted 2 bases in 1 codon;Parent=rna-XM_015581493.1
NW_015374199.1	Gnomon	exon	17298	17417	.	+	.	ID=exon-XM_015581493.1-17;Dbxref=GeneID:107192275%2CGenbank:XM_015581493.1;Note=The sequence of the model RefSeq transcript was modified relative to this genomic sequence to represent the inferred CDS: deleted 2 bases in 1 codon;Parent=rna-XM_015581493.1
NW_015374199.1	Gnomon	exon	17038	17219	.	+	.	ID=exon-XM_015581493.1-16;Dbxref=GeneID:107192275%2CGenbank:XM_015581493.1;Note=The sequence of the model RefSeq transcript was modified relative to this genomic sequence to represent the inferred CDS: deleted 2 bases in 1 codon;Parent=rna-XM_015581493.1
NW_015374199.1	Gnomon	exon	16726	16927	.	+	.	ID=exon-XM_015581493.1-15;Dbxref=GeneID:107192275%2CGenbank:XM_015581493.1;Note=The sequence of the model RefSeq transcript was modified relative to this genomic sequence to represent the inferred CDS: deleted 2 bases in 1 codon;Parent=rna-XM_015581493.1
NW_015374199.1	Gnomon	exon	16394	16602	.	+	.	ID=exon-XM_015581493.1-14;Dbxref=GeneID:107192275%2CGenbank:XM_015581493.1;Note=The sequence of the model RefSeq transcript was modified relative to this genomic sequence to represent the inferred CDS: deleted 2 bases in 1 codon;Parent=rna-XM_015581493.1
NW_015374199.1	Gnomon	exon	18691	18828	.	+	.	ID=exon-XM_015581493.1-22;Dbxref=GeneID:107192275%2CGenbank:XM_015581493.1;Note=The sequence of the model RefSeq transcript was modified relative to this genomic sequence to represent the inferred CDS: deleted 2 bases in 1 codon;Parent=rna-XM_015581493.1
NW_015374199.1	Gnomon	exon	18377	18491	.	+	.	ID=exon-XM_015581493.1-21;Dbxref=GeneID:107192275%2CGenbank:XM_015581493.1;Note=The sequence of the model RefSeq transcript was modified relative to this genomic sequence to represent the inferred CDS: deleted 2 bases in 1 codon;Parent=rna-XM_015581493.1
NW_015374199.1	Gnomon	exon	18302	18374	.	+	.	ID=exon-XM_015581493.1-20;Dbxref=GeneID:107192275%2CGenbank:XM_015581493.1;Note=The sequence of the model RefSeq transcript was modified relative to this genomic sequence to represent the inferred CDS: deleted 2 bases in 1 codon;Parent=rna-XM_015581493.1
NW_015374199.1	Gnomon	exon	11776	11908	.	+	.	ID=exon-XM_015581493.1-4;Dbxref=GeneID:107192275%2CGenbank:XM_015581493.1;Note=The sequence of the model RefSeq transcript was modified relative to this genomic sequence to represent the inferred CDS: deleted 2 bases in 1 codon;Parent=rna-XM_015581493.1
NW_015374199.1	Gnomon	exon	11393	11646	.	+	.	ID=exon-XM_015581493.1-3;Dbxref=GeneID:107192275%2CGenbank:XM_015581493.1;Note=The sequence of the model RefSeq transcript was modified relative to this genomic sequence to represent the inferred CDS: deleted 2 bases in 1 codon;Parent=rna-XM_015581493.1
NW_015374199.1	Gnomon	exon	11078	11308	.	+	.	ID=exon-XM_015581493.1-2;Dbxref=GeneID:107192275%2CGenbank:XM_015581493.1;Note=The sequence of the model RefSeq transcript was modified relative to this genomic sequence to represent the inferred CDS: deleted 2 bases in 1 codon;Parent=rna-XM_015581493.1
NW_015374199.1	Gnomon	exon	10312	10992	.	+	.	ID=exon-XM_015581493.1-1;Dbxref=GeneID:107192275%2CGenbank:XM_015581493.1;Note=The sequence of the model RefSeq transcript was modified relative to this genomic sequence to represent the inferred CDS: deleted 2 bases in 1 codon;Parent=rna-XM_015581493.1
NW_015374199.1	Gnomon	exon	13126	13456	.	+	.	ID=exon-XM_015581493.1-9;Dbxref=GeneID:107192275%2CGenbank:XM_015581493.1;Note=The sequence of the model RefSeq transcript was modified relative to this genomic sequence to represent the inferred CDS: deleted 2 bases in 1 codon;Parent=rna-XM_015581493.1
NW_015374199.1	Gnomon	exon	12772	13039	.	+	.	ID=exon-XM_015581493.1-8;Dbxref=GeneID:107192275%2CGenbank:XM_015581493.1;Note=The sequence of the model RefSeq transcript was modified relative to this genomic sequence to represent the inferred CDS: deleted 2 bases in 1 codon;Parent=rna-XM_015581493.1
NW_015374199.1	Gnomon	exon	12530	12699	.	+	.	ID=exon-XM_015581493.1-7;Dbxref=GeneID:107192275%2CGenbank:XM_015581493.1;Note=The sequence of the model RefSeq transcript was modified relative to this genomic sequence to represent the inferred CDS: deleted 2 bases in 1 codon;Parent=rna-XM_015581493.1
NW_015374199.1	Gnomon	exon	12269	12464	.	+	.	ID=exon-XM_015581493.1-6;Dbxref=GeneID:107192275%2CGenbank:XM_015581493.1;Note=The sequence of the model RefSeq transcript was modified relative to this genomic sequence to represent the inferred CDS: deleted 2 bases in 1 codon;Parent=rna-XM_015581493.1
NW_015374199.1	Gnomon	exon	11980	12181	.	+	.	ID=exon-XM_015581493.1-5;Dbxref=GeneID:107192275%2CGenbank:XM_015581493.1;Note=The sequence of the model RefSeq transcript was modified relative to this genomic sequence to represent the inferred CDS: deleted 2 bases in 1 codon;Parent=rna-XM_015581493.1
