# Supplementary material for: Prevalent bee venom genes evolved before the aculeate stinger and eusociality
Source: BMC Biol. 2023 Oct 23;21:229. doi: 10.1186/s12915-023-01656-5 (PMC10591384; doi:10.1186/s12915-023-01656-5)
Supplement: Supplementary file 42 — Additional file 42. Gff files of all toxin gene annotations. [file 12915_2023_1656_MOESM42_ESM.zip › AdditionalFile9_ToxinGeneAnnotations/NW_015373954._SECA.gff_modified_Koludarov_et_al_2021.gff3]

##gff-version 3
##source-version geneious 2020.2.2
##sequence-region	NW_015373954	1	3081630
NW_015373954	Koludarov_et_al_2021	ncRNA	2757106	2757145	.	+	.	Name=LOC107186306 ncRNA;ID=EWKMg4ru1zPvdBw+uzMEhS+PpGo.1624892356898.121532
NW_015373954	Koludarov_et_al_2021	ncRNA	2757346	2757379	.	+	.	Name=LOC107186306 ncRNA;ID=EWKMg4ru1zPvdBw+uzMEhS+PpGo.1624892356898.121532
NW_015373954	Koludarov_et_al_2021	ncRNA	2757783	2757813	.	+	.	Name=LOC107186306 ncRNA;ID=EWKMg4ru1zPvdBw+uzMEhS+PpGo.1624892356898.121532
NW_015373954	Koludarov_et_al_2021	source	1	3081630	.	+	.	Name=source Dufourea novaeangliae
NW_015373954	Koludarov_et_al_2021	tRNA	2028589	2028670	.	-	.	Name=Trnas-gcu
NW_015373954	Koludarov_et_al_2021	tRNA	1872538	1872609	.	+	.	Name=Trnam-cau
NW_015373954	Koludarov_et_al_2021	tRNA	1872937	1873008	.	-	.	Name=Trnam-cau
NW_015373954	Koludarov_et_al_2021	tRNA	1873443	1873514	.	+	.	Name=Trnam-cau
NW_015373954	Koludarov_et_al_2021	tRNA	1976297	1976368	.	+	.	Name=Trnad-guc
NW_015373954	Koludarov_et_al_2021	gene	31051	192236	.	-	.	Name=LOC107186308 gene
NW_015373954	Koludarov_et_al_2021	gene	1865944	1993906	.	-	.	Name=LOC107186271 gene
NW_015373954	Koludarov_et_al_2021	gene	1532654	1633935	.	-	.	Name=LOC107186272 gene
NW_015373954	Koludarov_et_al_2021	gene	2583172	2663013	.	-	.	Name=LOC107186251 gene
NW_015373954	Koludarov_et_al_2021	gene	1772123	1847534	.	-	.	Name=LOC107186215 gene
NW_015373954	Koludarov_et_al_2021	gene	1412572	1474309	.	-	.	Name=LOC107186214 gene
NW_015373954	Koludarov_et_al_2021	gene	2427970	2488573	.	-	.	Name=LOC107186228 gene
NW_015373954	Koludarov_et_al_2021	gene	2154858	2213458	.	-	.	Name=LOC107186223 gene
NW_015373954	Koludarov_et_al_2021	gene	2763321	2811917	.	-	.	Name=LOC107186283 gene
NW_015373954	Koludarov_et_al_2021	gene	646999	690064	.	-	.	Name=LOC107186274 gene
NW_015373954	Koludarov_et_al_2021	gene	480027	520650	.	-	.	Name=LOC107186285 gene
NW_015373954	Koludarov_et_al_2021	gene	2083131	2122218	.	+	.	Name=LOC107186275 gene
NW_015373954	Koludarov_et_al_2021	gene	389683	426763	.	+	.	Name=LOC107186199 gene
NW_015373954	Koludarov_et_al_2021	gene	1138624	1172874	.	-	.	Name=LOC107186307 gene
NW_015373954	Koludarov_et_al_2021	gene	280614	311268	.	-	.	Name=LOC107186255 gene
NW_015373954	Koludarov_et_al_2021	gene	549778	574476	.	+	.	Name=LOC107186248 gene
NW_015373954	Koludarov_et_al_2021	gene	320821	345298	.	-	.	Name=LOC107186258 gene
NW_015373954	Koludarov_et_al_2021	gene	595350	619668	.	+	.	Name=LOC107186309 gene
NW_015373954	Koludarov_et_al_2021	gene	1068936	1093197	.	-	.	Name=LOC107186264 gene
NW_015373954	Koludarov_et_al_2021	gene	703973	727689	.	-	.	Name=LOC107186314 gene
NW_015373954	Koludarov_et_al_2021	gene	1110698	1132579	.	+	.	Name=LOC107186318 gene
NW_015373954	Koludarov_et_al_2021	gene	2292155	2313351	.	-	.	Name=LOC107186238 gene
NW_015373954	Koludarov_et_al_2021	gene	954342	973965	.	+	.	Name=LOC107186235 gene
NW_015373954	Koludarov_et_al_2021	gene	432100	450484	.	+	.	Name=LOC107186200 gene
NW_015373954	Koludarov_et_al_2021	gene	2243487	2258523	.	-	.	Name=LOC107186268 gene
NW_015373954	Koludarov_et_al_2021	gene	765714	780380	.	-	.	Name=LOC107186295 gene
NW_015373954	Koludarov_et_al_2021	gene	251875	266300	.	+	.	Name=LOC107186265 gene
NW_015373954	Koludarov_et_al_2021	gene	1118315	1130679	.	-	.	Name=LOC107186316 gene
NW_015373954	Koludarov_et_al_2021	gene	1323211	1335319	.	-	.	Name=LOC107186213 gene
NW_015373954	Koludarov_et_al_2021	gene	372495	384034	.	-	.	Name=LOC107186197 gene
NW_015373954	Koludarov_et_al_2021	gene	1340269	1350994	.	-	.	Name=LOC107186298 gene
NW_015373954	Koludarov_et_al_2021	gene	1204735	1215410	.	+	.	Name=LOC107186300 gene
NW_015373954	Koludarov_et_al_2021	gene	1227707	1237859	.	-	.	Name=LOC107186208 gene
NW_015373954	Koludarov_et_al_2021	gene	694052	703796	.	+	.	Name=LOC107186201 gene
NW_015373954	Koludarov_et_al_2021	gene	630494	638640	.	+	.	Name=LOC107186242 gene
NW_015373954	Koludarov_et_al_2021	gene	539345	546780	.	-	.	Name=LOC107186319 gene
NW_015373954	Koludarov_et_al_2021	gene	2039772	2047173	.	-	.	Name=LOC107186245 gene
NW_015373954	Koludarov_et_al_2021	gene	2344104	2351465	.	-	.	Name=LOC107186237 gene
NW_015373954	Koludarov_et_al_2021	gene	268302	275556	.	+	.	Name=LOC107186195 gene
NW_015373954	Koludarov_et_al_2021	gene	621227	627724	.	-	.	Name=LOC107186303 gene
NW_015373954	Koludarov_et_al_2021	gene	731403	737707	.	-	.	Name=LOC107186279 gene
NW_015373954	Koludarov_et_al_2021	gene	2283801	2290056	.	-	.	Name=LOC107186230 gene
NW_015373954	Koludarov_et_al_2021	gene	1274559	1280359	.	+	.	Name=LOC107186232 gene
NW_015373954	Koludarov_et_al_2021	gene	2986072	2991807	.	+	.	Name=LOC107186229 gene
NW_015373954	Koludarov_et_al_2021	gene	1854759	1859917	.	+	.	Name=LOC107186254 gene
NW_015373954	Koludarov_et_al_2021	gene	313308	318453	.	-	.	Name=LOC107186196 gene
NW_015373954	Koludarov_et_al_2021	gene	2921304	2926425	.	-	.	Name=LOC107186249 gene
NW_015373954	Koludarov_et_al_2021	gene	1245907	1250845	.	-	.	Name=LOC107186282 gene
NW_015373954	Koludarov_et_al_2021	gene	1239365	1244300	.	-	.	Name=LOC107186210 gene
NW_015373954	Koludarov_et_al_2021	gene	2234793	2239719	.	-	.	Name=LOC107186289 gene
NW_015373954	Koludarov_et_al_2021	gene	1058608	1063248	.	-	.	Name=LOC107186273 gene
NW_015373954	Koludarov_et_al_2021	gene	1031919	1036512	.	-	.	Name=LOC107186236 gene
NW_015373954	Koludarov_et_al_2021	gene	2130504	2135060	.	-	.	Name=LOC107186260 gene
NW_015373954	Koludarov_et_al_2021	gene	1027485	1031621	.	-	.	Name=LOC107186204 gene
NW_015373954	Koludarov_et_al_2021	gene	1282690	1286754	.	-	.	Name=LOC107186212 gene
NW_015373954	Koludarov_et_al_2021	gene	1040317	1044317	.	-	.	Name=LOC107186206 gene
NW_015373954	Koludarov_et_al_2021	gene	218601	222514	.	+	.	Name=LOC107186241 gene
NW_015373954	Koludarov_et_al_2021	gene	228437	232314	.	+	.	Name=LOC107186193 gene
NW_015373954	Koludarov_et_al_2021	gene	2558129	2561948	.	-	.	Name=LOC107186262 gene
NW_015373954	Koludarov_et_al_2021	gene	2125591	2129400	.	-	.	Name=LOC107186221 gene
NW_015373954	Koludarov_et_al_2021	gene	1403627	1407394	.	+	.	Name=LOC107186246 gene
NW_015373954	Koludarov_et_al_2021	gene	1050596	1054198	.	-	.	Name=LOC107186261 gene
NW_015373954	Koludarov_et_al_2021	gene	1094057	1097535	.	+	.	Name=LOC107186256 gene
NW_015373954	Koludarov_et_al_2021	gene	2138102	2141513	.	-	.	Name=LOC107186222 gene
NW_015373954	Koludarov_et_al_2021	gene	2059629	2063015	.	-	.	Name=LOC107186218 gene
NW_015373954	Koludarov_et_al_2021	gene	795543	798915	.	-	.	Name=LOC107186203 gene
NW_015373954	Koludarov_et_al_2021	gene	197491	200803	.	+	.	Name=LOC107186313 gene
NW_015373954	Koludarov_et_al_2021	gene	2033846	2037137	.	+	.	Name=LOC107186253 gene
NW_015373954	Koludarov_et_al_2021	gene	1766761	1770012	.	+	.	Name=LOC107186315 gene
NW_015373954	Koludarov_et_al_2021	gene	1300012	1303207	.	-	.	Name=LOC107186284 gene
NW_015373954	Koludarov_et_al_2021	gene	1265912	1269081	.	-	.	Name=LOC107186252 gene
NW_015373954	Koludarov_et_al_2021	gene	203942	207070	.	-	.	Name=LOC107186234 gene
NW_015373954	Koludarov_et_al_2021	gene	212973	216062	.	-	.	Name=LOC107186192 gene
NW_015373954	Koludarov_et_al_2021	gene	2029423	2032416	.	+	.	Name=LOC107186288 gene
NW_015373954	Koludarov_et_al_2021	gene	200810	203581	.	-	.	Name=LOC107186312 gene
NW_015373954	Koludarov_et_al_2021	gene	3074895	3077619	.	-	.	Name=LOC107186266 gene
NW_015373954	Koludarov_et_al_2021	gene	2280521	2283215	.	+	.	Name=LOC107186320 gene
NW_015373954	Koludarov_et_al_2021	gene	1356907	1359573	.	-	.	Name=LOC107186299 gene
NW_015373954	Koludarov_et_al_2021	gene	576152	578674	.	-	.	Name=LOC107186267 gene
NW_015373954	Koludarov_et_al_2021	gene	207512	210025	.	-	.	Name=LOC107186190 gene
NW_015373954	Koludarov_et_al_2021	gene	239082	241471	.	+	.	Name=LOC107186194 gene
NW_015373954	Koludarov_et_al_2021	gene	1260083	1262460	.	-	.	Name=LOC107186296 gene
NW_015373954	Koludarov_et_al_2021	gene	2052963	2055314	.	+	.	Name=LOC107186243 gene
NW_015373954	Koludarov_et_al_2021	gene	1037781	1040093	.	+	.	Name=LOC107186205 gene
NW_015373954	Koludarov_et_al_2021	gene	2332234	2334545	.	+	.	Name=LOC107186227 gene
NW_015373954	Koludarov_et_al_2021	gene	2314450	2316716	.	+	.	Name=LOC107186225 gene
NW_015373954	Koludarov_et_al_2021	gene	1290072	1292331	.	-	.	Name=LOC107186286 gene
NW_015373954	Koludarov_et_al_2021	gene	1287318	1289547	.	+	.	Name=LOC107186281 gene
NW_015373954	Koludarov_et_al_2021	gene	2230299	2232496	.	+	.	Name=LOC107186224 gene
NW_015373954	Koludarov_et_al_2021	gene	1269971	1272090	.	+	.	Name=LOC107186276 gene
NW_015373954	Koludarov_et_al_2021	gene	2329519	2331603	.	+	.	Name=LOC107186304 gene
NW_015373954	Koludarov_et_al_2021	gene	2221851	2223925	.	-	.	Name=LOC107186287 gene
NW_015373954	Koludarov_et_al_2021	gene	1252015	1254055	.	+	.	Name=LOC107186211 gene
NW_015373954	Koludarov_et_al_2021	gene	793636	795518	.	+	.	Name=LOC107186278 gene
NW_015373954	Koludarov_et_al_2021	gene	2011910	2013629	.	+	.	Name=LOC107186292 gene
NW_015373954	Koludarov_et_al_2021	gene	753122	754804	.	-	.	Name=LOC107186301 gene
NW_015373954	Koludarov_et_al_2021	gene	2224331	2225979	.	+	.	Name=LOC107186263 gene
NW_015373954	Koludarov_et_al_2021	gene	1097530	1099163	.	-	.	Name=LOC107186257 gene
NW_015373954	Koludarov_et_al_2021	gene	1411051	1412625	.	-	.	Name=LOC107186270 gene
NW_015373954	Koludarov_et_al_2021	gene	2050484	2052051	.	-	.	Name=LOC107186244 gene
NW_015373954	Koludarov_et_al_2021	gene	1407707	1409213	.	-	.	Name=LOC107186247 gene
NW_015373954	Koludarov_et_al_2021	gene	2018168	2019647	.	-	.	Name=LOC107186290 gene
NW_015373954	Koludarov_et_al_2021	gene	728631	730104	.	+	.	Name=LOC107186202 gene
NW_015373954	Koludarov_et_al_2021	gene	2024822	2026277	.	-	.	Name=LOC107186216 gene
NW_015373954	Koludarov_et_al_2021	gene	2020718	2022100	.	+	.	Name=LOC107186297 gene
NW_015373954	Koludarov_et_al_2021	gene	2317289	2318605	.	+	.	Name=LOC107186226 gene
NW_015373954	Koludarov_et_al_2021	gene	194365	195610	.	-	.	Name=LOC107186277 gene
NW_015373954	Koludarov_et_al_2021	gene	195995	197232	.	+	.	Name=LOC107186189 gene
NW_015373954	Koludarov_et_al_2021	gene	1410011	1410954	.	+	.	Name=LOC107186293 gene
NW_015373954	Koludarov_et_al_2021	gene	1272431	1273323	.	-	.	Name=LOC107186233 gene
NW_015373954	Koludarov_et_al_2021	gene	585166	585975	.	-	.	Name=LOC107186311 gene
NW_015373954	Koludarov_et_al_2021	gene	1047159	1047927	.	-	.	Name=LOC107186207 gene
NW_015373954	Koludarov_et_al_2021	gene	210530	211296	.	-	.	Name=LOC107186191 gene
NW_015373954	Koludarov_et_al_2021	gene	2022676	2023421	.	-	.	Name=LOC107186294 gene
NW_015373954	Koludarov_et_al_2021	gene	2065527	2066272	.	+	.	Name=LOC107186219 gene
NW_015373954	Koludarov_et_al_2021	gene	2757106	2757813	.	+	.	Name=LOC107186306 gene
NW_015373954	Koludarov_et_al_2021	gene	1296703	1297359	.	+	.	Name=LOC107186305 gene
NW_015373954	Koludarov_et_al_2021	gene	2057140	2057766	.	-	.	Name=LOC107186217 gene
NW_015373954	Koludarov_et_al_2021	gene	2028589	2028670	.	-	.	Name=Trnas-gcu gene
NW_015373954	Koludarov_et_al_2021	gene	1872538	1872609	.	+	.	Name=Trnam-cau gene
NW_015373954	Koludarov_et_al_2021	gene	1872937	1873008	.	-	.	Name=Trnam-cau gene
NW_015373954	Koludarov_et_al_2021	gene	1873443	1873514	.	+	.	Name=Trnam-cau gene
NW_015373954	Koludarov_et_al_2021	gene	1976297	1976368	.	+	.	Name=Trnad-guc gene
NW_015373954	Koludarov_et_al_2021	CDS	1993836	1993891	.	-	0	Name=LOC107186271 CDS;ID=EWKMg4ru1zPvdBw+uzMEhS+PpGo.1624892356901.121533
NW_015373954	Koludarov_et_al_2021	CDS	1949642	1949832	.	-	0	Name=LOC107186271 CDS;ID=EWKMg4ru1zPvdBw+uzMEhS+PpGo.1624892356901.121533
NW_015373954	Koludarov_et_al_2021	CDS	1896759	1896877	.	-	0	Name=LOC107186271 CDS;ID=EWKMg4ru1zPvdBw+uzMEhS+PpGo.1624892356901.121533
NW_015373954	Koludarov_et_al_2021	CDS	1883054	1883143	.	-	0	Name=LOC107186271 CDS;ID=EWKMg4ru1zPvdBw+uzMEhS+PpGo.1624892356901.121533
NW_015373954	Koludarov_et_al_2021	CDS	1872191	1872343	.	-	0	Name=LOC107186271 CDS;ID=EWKMg4ru1zPvdBw+uzMEhS+PpGo.1624892356901.121533
NW_015373954	Koludarov_et_al_2021	CDS	1869323	1869617	.	-	0	Name=LOC107186271 CDS;ID=EWKMg4ru1zPvdBw+uzMEhS+PpGo.1624892356901.121533
NW_015373954	Koludarov_et_al_2021	CDS	1869098	1869239	.	-	0	Name=LOC107186271 CDS;ID=EWKMg4ru1zPvdBw+uzMEhS+PpGo.1624892356901.121533
NW_015373954	Koludarov_et_al_2021	CDS	1868312	1868779	.	-	0	Name=LOC107186271 CDS;ID=EWKMg4ru1zPvdBw+uzMEhS+PpGo.1624892356901.121533
NW_015373954	Koludarov_et_al_2021	CDS	1867268	1868224	.	-	0	Name=LOC107186271 CDS;ID=EWKMg4ru1zPvdBw+uzMEhS+PpGo.1624892356901.121533
NW_015373954	Koludarov_et_al_2021	CDS	1865944	1866166	.	-	0	Name=LOC107186271 CDS;ID=EWKMg4ru1zPvdBw+uzMEhS+PpGo.1624892356901.121533
NW_015373954	Koludarov_et_al_2021	CDS	1632654	1633365	.	-	0	Name=LOC107186272 CDS;ID=EWKMg4ru1zPvdBw+uzMEhS+PpGo.1624892356901.121534
NW_015373954	Koludarov_et_al_2021	CDS	1620976	1621294	.	-	0	Name=LOC107186272 CDS;ID=EWKMg4ru1zPvdBw+uzMEhS+PpGo.1624892356901.121534
NW_015373954	Koludarov_et_al_2021	CDS	1592590	1592703	.	-	0	Name=LOC107186272 CDS;ID=EWKMg4ru1zPvdBw+uzMEhS+PpGo.1624892356901.121534
NW_015373954	Koludarov_et_al_2021	CDS	1588471	1588633	.	-	0	Name=LOC107186272 CDS;ID=EWKMg4ru1zPvdBw+uzMEhS+PpGo.1624892356901.121534
NW_015373954	Koludarov_et_al_2021	CDS	1543470	1543616	.	-	0	Name=LOC107186272 CDS;ID=EWKMg4ru1zPvdBw+uzMEhS+PpGo.1624892356901.121534
NW_015373954	Koludarov_et_al_2021	CDS	1541941	1542017	.	-	0	Name=LOC107186272 CDS;ID=EWKMg4ru1zPvdBw+uzMEhS+PpGo.1624892356901.121534
NW_015373954	Koludarov_et_al_2021	CDS	1532659	1533466	.	-	0	Name=LOC107186272 CDS;ID=EWKMg4ru1zPvdBw+uzMEhS+PpGo.1624892356901.121534
NW_015373954	Koludarov_et_al_2021	CDS	2662511	2662555	.	-	0	Name=LOC107186251 CDS;ID=EWKMg4ru1zPvdBw+uzMEhS+PpGo.1624892356901.121535
NW_015373954	Koludarov_et_al_2021	CDS	2607611	2607665	.	-	0	Name=LOC107186251 CDS;ID=EWKMg4ru1zPvdBw+uzMEhS+PpGo.1624892356901.121535
NW_015373954	Koludarov_et_al_2021	CDS	2602808	2603047	.	-	0	Name=LOC107186251 CDS;ID=EWKMg4ru1zPvdBw+uzMEhS+PpGo.1624892356901.121535
NW_015373954	Koludarov_et_al_2021	CDS	2593299	2593633	.	-	0	Name=LOC107186251 CDS;ID=EWKMg4ru1zPvdBw+uzMEhS+PpGo.1624892356901.121535
NW_015373954	Koludarov_et_al_2021	CDS	2591436	2591639	.	-	0	Name=LOC107186251 CDS;ID=EWKMg4ru1zPvdBw+uzMEhS+PpGo.1624892356901.121535
NW_015373954	Koludarov_et_al_2021	CDS	2590707	2590853	.	-	0	Name=LOC107186251 CDS;ID=EWKMg4ru1zPvdBw+uzMEhS+PpGo.1624892356901.121535
NW_015373954	Koludarov_et_al_2021	CDS	2585993	2586207	.	-	0	Name=LOC107186251 CDS;ID=EWKMg4ru1zPvdBw+uzMEhS+PpGo.1624892356901.121535
NW_015373954	Koludarov_et_al_2021	CDS	2584758	2584948	.	-	0	Name=LOC107186251 CDS;ID=EWKMg4ru1zPvdBw+uzMEhS+PpGo.1624892356901.121535
NW_015373954	Koludarov_et_al_2021	CDS	2583615	2583781	.	-	0	Name=LOC107186251 CDS;ID=EWKMg4ru1zPvdBw+uzMEhS+PpGo.1624892356901.121535
NW_015373954	Koludarov_et_al_2021	CDS	110047	110102	.	-	0	Name=LOC107186308 CDS;ID=EWKMg4ru1zPvdBw+uzMEhS+PpGo.1624892356901.121536
NW_015373954	Koludarov_et_al_2021	CDS	34551	34791	.	-	0	Name=LOC107186308 CDS;ID=EWKMg4ru1zPvdBw+uzMEhS+PpGo.1624892356901.121536
NW_015373954	Koludarov_et_al_2021	CDS	31591	32466	.	-	0	Name=LOC107186308 CDS;ID=EWKMg4ru1zPvdBw+uzMEhS+PpGo.1624892356901.121536
NW_015373954	Koludarov_et_al_2021	CDS	110047	110102	.	-	0	Name=LOC107186308 CDS;ID=EWKMg4ru1zPvdBw+uzMEhS+PpGo.1624892356901.121537
NW_015373954	Koludarov_et_al_2021	CDS	34551	34791	.	-	0	Name=LOC107186308 CDS;ID=EWKMg4ru1zPvdBw+uzMEhS+PpGo.1624892356901.121537
NW_015373954	Koludarov_et_al_2021	CDS	31591	32466	.	-	0	Name=LOC107186308 CDS;ID=EWKMg4ru1zPvdBw+uzMEhS+PpGo.1624892356901.121537
NW_015373954	Koludarov_et_al_2021	CDS	110047	110102	.	-	0	Name=LOC107186308 CDS;ID=EWKMg4ru1zPvdBw+uzMEhS+PpGo.1624892356901.121538
NW_015373954	Koludarov_et_al_2021	CDS	34551	34791	.	-	0	Name=LOC107186308 CDS;ID=EWKMg4ru1zPvdBw+uzMEhS+PpGo.1624892356901.121538
NW_015373954	Koludarov_et_al_2021	CDS	31591	32466	.	-	0	Name=LOC107186308 CDS;ID=EWKMg4ru1zPvdBw+uzMEhS+PpGo.1624892356901.121538
NW_015373954	Koludarov_et_al_2021	CDS	1847330	1847534	.	-	0	Name=LOC107186215 CDS;ID=EWKMg4ru1zPvdBw+uzMEhS+PpGo.1624892356901.121539
NW_015373954	Koludarov_et_al_2021	CDS	1846414	1846814	.	-	0	Name=LOC107186215 CDS;ID=EWKMg4ru1zPvdBw+uzMEhS+PpGo.1624892356901.121539
NW_015373954	Koludarov_et_al_2021	CDS	1843542	1843629	.	-	0	Name=LOC107186215 CDS;ID=EWKMg4ru1zPvdBw+uzMEhS+PpGo.1624892356901.121539
NW_015373954	Koludarov_et_al_2021	CDS	1843152	1843233	.	-	0	Name=LOC107186215 CDS;ID=EWKMg4ru1zPvdBw+uzMEhS+PpGo.1624892356901.121539
NW_015373954	Koludarov_et_al_2021	CDS	1838488	1838593	.	-	0	Name=LOC107186215 CDS;ID=EWKMg4ru1zPvdBw+uzMEhS+PpGo.1624892356901.121539
NW_015373954	Koludarov_et_al_2021	CDS	1788508	1788753	.	-	0	Name=LOC107186215 CDS;ID=EWKMg4ru1zPvdBw+uzMEhS+PpGo.1624892356901.121539
NW_015373954	Koludarov_et_al_2021	CDS	1783865	1783968	.	-	0	Name=LOC107186215 CDS;ID=EWKMg4ru1zPvdBw+uzMEhS+PpGo.1624892356901.121539
NW_015373954	Koludarov_et_al_2021	CDS	1782150	1782286	.	-	0	Name=LOC107186215 CDS;ID=EWKMg4ru1zPvdBw+uzMEhS+PpGo.1624892356901.121539
NW_015373954	Koludarov_et_al_2021	CDS	1777712	1777794	.	-	0	Name=LOC107186215 CDS;ID=EWKMg4ru1zPvdBw+uzMEhS+PpGo.1624892356901.121539
NW_015373954	Koludarov_et_al_2021	CDS	1776009	1776285	.	-	0	Name=LOC107186215 CDS;ID=EWKMg4ru1zPvdBw+uzMEhS+PpGo.1624892356901.121539
NW_015373954	Koludarov_et_al_2021	CDS	1775390	1775535	.	-	0	Name=LOC107186215 CDS;ID=EWKMg4ru1zPvdBw+uzMEhS+PpGo.1624892356901.121539
NW_015373954	Koludarov_et_al_2021	CDS	1774796	1775107	.	-	0	Name=LOC107186215 CDS;ID=EWKMg4ru1zPvdBw+uzMEhS+PpGo.1624892356901.121539
NW_015373954	Koludarov_et_al_2021	CDS	1774572	1774721	.	-	0	Name=LOC107186215 CDS;ID=EWKMg4ru1zPvdBw+uzMEhS+PpGo.1624892356901.121539
NW_015373954	Koludarov_et_al_2021	CDS	1774065	1774325	.	-	0	Name=LOC107186215 CDS;ID=EWKMg4ru1zPvdBw+uzMEhS+PpGo.1624892356901.121539
NW_015373954	Koludarov_et_al_2021	CDS	1773730	1773981	.	-	0	Name=LOC107186215 CDS;ID=EWKMg4ru1zPvdBw+uzMEhS+PpGo.1624892356901.121539
NW_015373954	Koludarov_et_al_2021	CDS	1773413	1773633	.	-	0	Name=LOC107186215 CDS;ID=EWKMg4ru1zPvdBw+uzMEhS+PpGo.1624892356901.121539
NW_015373954	Koludarov_et_al_2021	CDS	1773157	1773327	.	-	0	Name=LOC107186215 CDS;ID=EWKMg4ru1zPvdBw+uzMEhS+PpGo.1624892356901.121539
NW_015373954	Koludarov_et_al_2021	CDS	1772833	1773059	.	-	0	Name=LOC107186215 CDS;ID=EWKMg4ru1zPvdBw+uzMEhS+PpGo.1624892356901.121539
NW_015373954	Koludarov_et_al_2021	CDS	1772163	1772410	.	-	0	Name=LOC107186215 CDS;ID=EWKMg4ru1zPvdBw+uzMEhS+PpGo.1624892356901.121539
NW_015373954	Koludarov_et_al_2021	CDS	1473965	1474279	.	-	0	Name=LOC107186214 CDS;ID=EWKMg4ru1zPvdBw+uzMEhS+PpGo.1624892356901.121540
NW_015373954	Koludarov_et_al_2021	CDS	1473773	1473884	.	-	0	Name=LOC107186214 CDS;ID=EWKMg4ru1zPvdBw+uzMEhS+PpGo.1624892356901.121540
NW_015373954	Koludarov_et_al_2021	CDS	1425904	1425939	.	-	0	Name=LOC107186214 CDS;ID=EWKMg4ru1zPvdBw+uzMEhS+PpGo.1624892356901.121540
NW_015373954	Koludarov_et_al_2021	CDS	1414137	1414266	.	-	0	Name=LOC107186214 CDS;ID=EWKMg4ru1zPvdBw+uzMEhS+PpGo.1624892356901.121540
NW_015373954	Koludarov_et_al_2021	CDS	1413586	1413687	.	-	0	Name=LOC107186214 CDS;ID=EWKMg4ru1zPvdBw+uzMEhS+PpGo.1624892356901.121540
NW_015373954	Koludarov_et_al_2021	CDS	1413417	1413510	.	-	0	Name=LOC107186214 CDS;ID=EWKMg4ru1zPvdBw+uzMEhS+PpGo.1624892356901.121540
NW_015373954	Koludarov_et_al_2021	CDS	1413133	1413357	.	-	0	Name=LOC107186214 CDS;ID=EWKMg4ru1zPvdBw+uzMEhS+PpGo.1624892356901.121540
NW_015373954	Koludarov_et_al_2021	CDS	1412824	1413057	.	-	0	Name=LOC107186214 CDS;ID=EWKMg4ru1zPvdBw+uzMEhS+PpGo.1624892356901.121540
NW_015373954	Koludarov_et_al_2021	CDS	1412625	1412749	.	-	0	Name=LOC107186214 CDS;ID=EWKMg4ru1zPvdBw+uzMEhS+PpGo.1624892356901.121540
NW_015373954	Koludarov_et_al_2021	CDS	1412572	1412581	.	-	0	Name=LOC107186214 CDS;ID=EWKMg4ru1zPvdBw+uzMEhS+PpGo.1624892356901.121540
NW_015373954	Koludarov_et_al_2021	CDS	2487745	2487871	.	-	0	Name=LOC107186228 CDS;ID=EWKMg4ru1zPvdBw+uzMEhS+PpGo.1624892356901.121541
NW_015373954	Koludarov_et_al_2021	CDS	2431067	2431330	.	-	0	Name=LOC107186228 CDS;ID=EWKMg4ru1zPvdBw+uzMEhS+PpGo.1624892356901.121541
NW_015373954	Koludarov_et_al_2021	CDS	2428947	2429176	.	-	0	Name=LOC107186228 CDS;ID=EWKMg4ru1zPvdBw+uzMEhS+PpGo.1624892356901.121541
NW_015373954	Koludarov_et_al_2021	CDS	2428151	2428466	.	-	0	Name=LOC107186228 CDS;ID=EWKMg4ru1zPvdBw+uzMEhS+PpGo.1624892356901.121541
NW_015373954	Koludarov_et_al_2021	CDS	2427970	2427977	.	-	0	Name=LOC107186228 CDS;ID=EWKMg4ru1zPvdBw+uzMEhS+PpGo.1624892356901.121541
NW_015373954	Koludarov_et_al_2021	CDS	2213116	2213458	.	-	0	Name=LOC107186223 CDS;ID=EWKMg4ru1zPvdBw+uzMEhS+PpGo.1624892356901.121542
NW_015373954	Koludarov_et_al_2021	CDS	2173308	2173529	.	-	0	Name=LOC107186223 CDS;ID=EWKMg4ru1zPvdBw+uzMEhS+PpGo.1624892356901.121542
NW_015373954	Koludarov_et_al_2021	CDS	2166716	2166866	.	-	0	Name=LOC107186223 CDS;ID=EWKMg4ru1zPvdBw+uzMEhS+PpGo.1624892356901.121542
NW_015373954	Koludarov_et_al_2021	CDS	2164836	2165118	.	-	0	Name=LOC107186223 CDS;ID=EWKMg4ru1zPvdBw+uzMEhS+PpGo.1624892356901.121542
NW_015373954	Koludarov_et_al_2021	CDS	2164432	2164587	.	-	0	Name=LOC107186223 CDS;ID=EWKMg4ru1zPvdBw+uzMEhS+PpGo.1624892356901.121542
NW_015373954	Koludarov_et_al_2021	CDS	2164084	2164306	.	-	0	Name=LOC107186223 CDS;ID=EWKMg4ru1zPvdBw+uzMEhS+PpGo.1624892356901.121542
NW_015373954	Koludarov_et_al_2021	CDS	2163775	2163966	.	-	0	Name=LOC107186223 CDS;ID=EWKMg4ru1zPvdBw+uzMEhS+PpGo.1624892356901.121542
NW_015373954	Koludarov_et_al_2021	CDS	2163160	2163279	.	-	0	Name=LOC107186223 CDS;ID=EWKMg4ru1zPvdBw+uzMEhS+PpGo.1624892356901.121542
NW_015373954	Koludarov_et_al_2021	CDS	2162508	2162768	.	-	0	Name=LOC107186223 CDS;ID=EWKMg4ru1zPvdBw+uzMEhS+PpGo.1624892356901.121542
NW_015373954	Koludarov_et_al_2021	CDS	2161994	2162371	.	-	0	Name=LOC107186223 CDS;ID=EWKMg4ru1zPvdBw+uzMEhS+PpGo.1624892356901.121542
NW_015373954	Koludarov_et_al_2021	CDS	2161628	2161887	.	-	0	Name=LOC107186223 CDS;ID=EWKMg4ru1zPvdBw+uzMEhS+PpGo.1624892356901.121542
NW_015373954	Koludarov_et_al_2021	CDS	2161232	2161474	.	-	0	Name=LOC107186223 CDS;ID=EWKMg4ru1zPvdBw+uzMEhS+PpGo.1624892356901.121542
NW_015373954	Koludarov_et_al_2021	CDS	2158528	2158548	.	-	0	Name=LOC107186223 CDS;ID=EWKMg4ru1zPvdBw+uzMEhS+PpGo.1624892356901.121542
NW_015373954	Koludarov_et_al_2021	CDS	2154858	2155613	.	-	0	Name=LOC107186223 CDS;ID=EWKMg4ru1zPvdBw+uzMEhS+PpGo.1624892356901.121542
NW_015373954	Koludarov_et_al_2021	CDS	88677	88708	.	-	0	Name=LOC107186308 CDS;ID=EWKMg4ru1zPvdBw+uzMEhS+PpGo.1624892356901.121543
NW_015373954	Koludarov_et_al_2021	CDS	34551	34791	.	-	0	Name=LOC107186308 CDS;ID=EWKMg4ru1zPvdBw+uzMEhS+PpGo.1624892356901.121543
NW_015373954	Koludarov_et_al_2021	CDS	31591	32466	.	-	0	Name=LOC107186308 CDS;ID=EWKMg4ru1zPvdBw+uzMEhS+PpGo.1624892356901.121543
NW_015373954	Koludarov_et_al_2021	CDS	2810754	2811839	.	-	0	Name=LOC107186283 CDS;ID=EWKMg4ru1zPvdBw+uzMEhS+PpGo.1624892356901.121544
NW_015373954	Koludarov_et_al_2021	CDS	2767493	2767645	.	-	0	Name=LOC107186283 CDS;ID=EWKMg4ru1zPvdBw+uzMEhS+PpGo.1624892356901.121544
NW_015373954	Koludarov_et_al_2021	CDS	2763352	2764353	.	-	0	Name=LOC107186283 CDS;ID=EWKMg4ru1zPvdBw+uzMEhS+PpGo.1624892356901.121544
NW_015373954	Koludarov_et_al_2021	CDS	689983	690064	.	-	0	Name=LOC107186274 CDS;ID=EWKMg4ru1zPvdBw+uzMEhS+PpGo.1624892356901.121545
NW_015373954	Koludarov_et_al_2021	CDS	652348	652881	.	-	0	Name=LOC107186274 CDS;ID=EWKMg4ru1zPvdBw+uzMEhS+PpGo.1624892356901.121545
NW_015373954	Koludarov_et_al_2021	CDS	651289	651500	.	-	0	Name=LOC107186274 CDS;ID=EWKMg4ru1zPvdBw+uzMEhS+PpGo.1624892356901.121545
NW_015373954	Koludarov_et_al_2021	CDS	651114	651214	.	-	0	Name=LOC107186274 CDS;ID=EWKMg4ru1zPvdBw+uzMEhS+PpGo.1624892356901.121545
NW_015373954	Koludarov_et_al_2021	CDS	650745	650861	.	-	0	Name=LOC107186274 CDS;ID=EWKMg4ru1zPvdBw+uzMEhS+PpGo.1624892356901.121545
NW_015373954	Koludarov_et_al_2021	CDS	650467	650617	.	-	0	Name=LOC107186274 CDS;ID=EWKMg4ru1zPvdBw+uzMEhS+PpGo.1624892356901.121545
NW_015373954	Koludarov_et_al_2021	CDS	650018	650356	.	-	0	Name=LOC107186274 CDS;ID=EWKMg4ru1zPvdBw+uzMEhS+PpGo.1624892356901.121545
NW_015373954	Koludarov_et_al_2021	CDS	649713	649938	.	-	0	Name=LOC107186274 CDS;ID=EWKMg4ru1zPvdBw+uzMEhS+PpGo.1624892356901.121545
NW_015373954	Koludarov_et_al_2021	CDS	649473	649630	.	-	0	Name=LOC107186274 CDS;ID=EWKMg4ru1zPvdBw+uzMEhS+PpGo.1624892356901.121545
NW_015373954	Koludarov_et_al_2021	CDS	649308	649412	.	-	0	Name=LOC107186274 CDS;ID=EWKMg4ru1zPvdBw+uzMEhS+PpGo.1624892356901.121545
NW_015373954	Koludarov_et_al_2021	CDS	646999	649221	.	-	0	Name=LOC107186274 CDS;ID=EWKMg4ru1zPvdBw+uzMEhS+PpGo.1624892356901.121545
NW_015373954	Koludarov_et_al_2021	CDS	520480	520650	.	-	0	Name=LOC107186285 CDS;ID=EWKMg4ru1zPvdBw+uzMEhS+PpGo.1624892356901.121546
NW_015373954	Koludarov_et_al_2021	CDS	504945	505469	.	-	0	Name=LOC107186285 CDS;ID=EWKMg4ru1zPvdBw+uzMEhS+PpGo.1624892356901.121546
NW_015373954	Koludarov_et_al_2021	CDS	486659	486860	.	-	0	Name=LOC107186285 CDS;ID=EWKMg4ru1zPvdBw+uzMEhS+PpGo.1624892356901.121546
NW_015373954	Koludarov_et_al_2021	CDS	486136	486220	.	-	0	Name=LOC107186285 CDS;ID=EWKMg4ru1zPvdBw+uzMEhS+PpGo.1624892356901.121546
NW_015373954	Koludarov_et_al_2021	CDS	485075	485486	.	-	0	Name=LOC107186285 CDS;ID=EWKMg4ru1zPvdBw+uzMEhS+PpGo.1624892356901.121546
NW_015373954	Koludarov_et_al_2021	CDS	484286	484703	.	-	0	Name=LOC107186285 CDS;ID=EWKMg4ru1zPvdBw+uzMEhS+PpGo.1624892356901.121546
NW_015373954	Koludarov_et_al_2021	CDS	480050	480939	.	-	0	Name=LOC107186285 CDS;ID=EWKMg4ru1zPvdBw+uzMEhS+PpGo.1624892356901.121546
NW_015373954	Koludarov_et_al_2021	CDS	2083131	2083161	.	+	0	Name=LOC107186275 CDS;ID=EWKMg4ru1zPvdBw+uzMEhS+PpGo.1624892356902.121547
NW_015373954	Koludarov_et_al_2021	CDS	2091491	2091557	.	+	0	Name=LOC107186275 CDS;ID=EWKMg4ru1zPvdBw+uzMEhS+PpGo.1624892356902.121547
NW_015373954	Koludarov_et_al_2021	CDS	2112724	2113658	.	+	0	Name=LOC107186275 CDS;ID=EWKMg4ru1zPvdBw+uzMEhS+PpGo.1624892356902.121547
NW_015373954	Koludarov_et_al_2021	CDS	2113992	2114911	.	+	0	Name=LOC107186275 CDS;ID=EWKMg4ru1zPvdBw+uzMEhS+PpGo.1624892356902.121547
NW_015373954	Koludarov_et_al_2021	CDS	2116295	2116658	.	+	0	Name=LOC107186275 CDS;ID=EWKMg4ru1zPvdBw+uzMEhS+PpGo.1624892356902.121547
NW_015373954	Koludarov_et_al_2021	CDS	2117361	2117557	.	+	0	Name=LOC107186275 CDS;ID=EWKMg4ru1zPvdBw+uzMEhS+PpGo.1624892356902.121547
NW_015373954	Koludarov_et_al_2021	CDS	2119764	2120153	.	+	0	Name=LOC107186275 CDS;ID=EWKMg4ru1zPvdBw+uzMEhS+PpGo.1624892356902.121547
NW_015373954	Koludarov_et_al_2021	CDS	2121043	2121242	.	+	0	Name=LOC107186275 CDS;ID=EWKMg4ru1zPvdBw+uzMEhS+PpGo.1624892356902.121547
NW_015373954	Koludarov_et_al_2021	CDS	2121694	2121769	.	+	0	Name=LOC107186275 CDS;ID=EWKMg4ru1zPvdBw+uzMEhS+PpGo.1624892356902.121547
NW_015373954	Koludarov_et_al_2021	CDS	1172701	1172776	.	-	0	Name=LOC107186307 CDS;ID=EWKMg4ru1zPvdBw+uzMEhS+PpGo.1624892356902.121548
NW_015373954	Koludarov_et_al_2021	CDS	1158224	1158250	.	-	0	Name=LOC107186307 CDS;ID=EWKMg4ru1zPvdBw+uzMEhS+PpGo.1624892356902.121548
NW_015373954	Koludarov_et_al_2021	CDS	1157930	1158114	.	-	0	Name=LOC107186307 CDS;ID=EWKMg4ru1zPvdBw+uzMEhS+PpGo.1624892356902.121548
NW_015373954	Koludarov_et_al_2021	CDS	1157525	1157707	.	-	0	Name=LOC107186307 CDS;ID=EWKMg4ru1zPvdBw+uzMEhS+PpGo.1624892356902.121548
NW_015373954	Koludarov_et_al_2021	CDS	1152627	1157180	.	-	0	Name=LOC107186307 CDS;ID=EWKMg4ru1zPvdBw+uzMEhS+PpGo.1624892356902.121548
NW_015373954	Koludarov_et_al_2021	CDS	1151337	1151843	.	-	0	Name=LOC107186307 CDS;ID=EWKMg4ru1zPvdBw+uzMEhS+PpGo.1624892356902.121548
NW_015373954	Koludarov_et_al_2021	CDS	1150952	1151138	.	-	0	Name=LOC107186307 CDS;ID=EWKMg4ru1zPvdBw+uzMEhS+PpGo.1624892356902.121548
NW_015373954	Koludarov_et_al_2021	CDS	1150473	1150689	.	-	0	Name=LOC107186307 CDS;ID=EWKMg4ru1zPvdBw+uzMEhS+PpGo.1624892356902.121548
NW_015373954	Koludarov_et_al_2021	CDS	1149519	1149811	.	-	0	Name=LOC107186307 CDS;ID=EWKMg4ru1zPvdBw+uzMEhS+PpGo.1624892356902.121548
NW_015373954	Koludarov_et_al_2021	CDS	1149043	1149237	.	-	0	Name=LOC107186307 CDS;ID=EWKMg4ru1zPvdBw+uzMEhS+PpGo.1624892356902.121548
NW_015373954	Koludarov_et_al_2021	CDS	1148455	1148681	.	-	0	Name=LOC107186307 CDS;ID=EWKMg4ru1zPvdBw+uzMEhS+PpGo.1624892356902.121548
NW_015373954	Koludarov_et_al_2021	CDS	1147561	1148053	.	-	0	Name=LOC107186307 CDS;ID=EWKMg4ru1zPvdBw+uzMEhS+PpGo.1624892356902.121548
NW_015373954	Koludarov_et_al_2021	CDS	1147277	1147461	.	-	0	Name=LOC107186307 CDS;ID=EWKMg4ru1zPvdBw+uzMEhS+PpGo.1624892356902.121548
NW_015373954	Koludarov_et_al_2021	CDS	1146696	1146916	.	-	0	Name=LOC107186307 CDS;ID=EWKMg4ru1zPvdBw+uzMEhS+PpGo.1624892356902.121548
NW_015373954	Koludarov_et_al_2021	CDS	1146136	1146592	.	-	0	Name=LOC107186307 CDS;ID=EWKMg4ru1zPvdBw+uzMEhS+PpGo.1624892356902.121548
NW_015373954	Koludarov_et_al_2021	CDS	1145427	1145671	.	-	0	Name=LOC107186307 CDS;ID=EWKMg4ru1zPvdBw+uzMEhS+PpGo.1624892356902.121548
NW_015373954	Koludarov_et_al_2021	CDS	1144213	1144456	.	-	0	Name=LOC107186307 CDS;ID=EWKMg4ru1zPvdBw+uzMEhS+PpGo.1624892356902.121548
NW_015373954	Koludarov_et_al_2021	CDS	1143604	1143840	.	-	0	Name=LOC107186307 CDS;ID=EWKMg4ru1zPvdBw+uzMEhS+PpGo.1624892356902.121548
NW_015373954	Koludarov_et_al_2021	CDS	1142874	1143007	.	-	0	Name=LOC107186307 CDS;ID=EWKMg4ru1zPvdBw+uzMEhS+PpGo.1624892356902.121548
NW_015373954	Koludarov_et_al_2021	CDS	1142390	1142547	.	-	0	Name=LOC107186307 CDS;ID=EWKMg4ru1zPvdBw+uzMEhS+PpGo.1624892356902.121548
NW_015373954	Koludarov_et_al_2021	CDS	1141976	1142159	.	-	0	Name=LOC107186307 CDS;ID=EWKMg4ru1zPvdBw+uzMEhS+PpGo.1624892356902.121548
NW_015373954	Koludarov_et_al_2021	CDS	1141463	1141601	.	-	0	Name=LOC107186307 CDS;ID=EWKMg4ru1zPvdBw+uzMEhS+PpGo.1624892356902.121548
NW_015373954	Koludarov_et_al_2021	CDS	1141073	1141288	.	-	0	Name=LOC107186307 CDS;ID=EWKMg4ru1zPvdBw+uzMEhS+PpGo.1624892356902.121548
NW_015373954	Koludarov_et_al_2021	CDS	1140426	1140671	.	-	0	Name=LOC107186307 CDS;ID=EWKMg4ru1zPvdBw+uzMEhS+PpGo.1624892356902.121548
NW_015373954	Koludarov_et_al_2021	CDS	1139652	1139858	.	-	0	Name=LOC107186307 CDS;ID=EWKMg4ru1zPvdBw+uzMEhS+PpGo.1624892356902.121548
NW_015373954	Koludarov_et_al_2021	CDS	1139353	1139382	.	-	0	Name=LOC107186307 CDS;ID=EWKMg4ru1zPvdBw+uzMEhS+PpGo.1624892356902.121548
NW_015373954	Koludarov_et_al_2021	CDS	395187	395333	.	+	0	Name=LOC107186199 CDS;ID=EWKMg4ru1zPvdBw+uzMEhS+PpGo.1624892356902.121549
NW_015373954	Koludarov_et_al_2021	CDS	395912	396055	.	+	0	Name=LOC107186199 CDS;ID=EWKMg4ru1zPvdBw+uzMEhS+PpGo.1624892356902.121549
NW_015373954	Koludarov_et_al_2021	CDS	396798	396974	.	+	0	Name=LOC107186199 CDS;ID=EWKMg4ru1zPvdBw+uzMEhS+PpGo.1624892356902.121549
NW_015373954	Koludarov_et_al_2021	CDS	397603	397730	.	+	0	Name=LOC107186199 CDS;ID=EWKMg4ru1zPvdBw+uzMEhS+PpGo.1624892356902.121549
NW_015373954	Koludarov_et_al_2021	CDS	397805	398003	.	+	0	Name=LOC107186199 CDS;ID=EWKMg4ru1zPvdBw+uzMEhS+PpGo.1624892356902.121549
NW_015373954	Koludarov_et_al_2021	CDS	398728	398934	.	+	0	Name=LOC107186199 CDS;ID=EWKMg4ru1zPvdBw+uzMEhS+PpGo.1624892356902.121549
NW_015373954	Koludarov_et_al_2021	CDS	421457	421579	.	+	0	Name=LOC107186199 CDS;ID=EWKMg4ru1zPvdBw+uzMEhS+PpGo.1624892356902.121549
NW_015373954	Koludarov_et_al_2021	CDS	422326	422520	.	+	0	Name=LOC107186199 CDS;ID=EWKMg4ru1zPvdBw+uzMEhS+PpGo.1624892356902.121549
NW_015373954	Koludarov_et_al_2021	CDS	422844	423074	.	+	0	Name=LOC107186199 CDS;ID=EWKMg4ru1zPvdBw+uzMEhS+PpGo.1624892356902.121549
NW_015373954	Koludarov_et_al_2021	CDS	423662	423757	.	+	0	Name=LOC107186199 CDS;ID=EWKMg4ru1zPvdBw+uzMEhS+PpGo.1624892356902.121549
NW_015373954	Koludarov_et_al_2021	CDS	423835	424005	.	+	0	Name=LOC107186199 CDS;ID=EWKMg4ru1zPvdBw+uzMEhS+PpGo.1624892356902.121549
NW_015373954	Koludarov_et_al_2021	CDS	424620	424735	.	+	0	Name=LOC107186199 CDS;ID=EWKMg4ru1zPvdBw+uzMEhS+PpGo.1624892356902.121549
NW_015373954	Koludarov_et_al_2021	CDS	425406	425574	.	+	0	Name=LOC107186199 CDS;ID=EWKMg4ru1zPvdBw+uzMEhS+PpGo.1624892356902.121549
NW_015373954	Koludarov_et_al_2021	CDS	426716	426763	.	+	0	Name=LOC107186199 CDS;ID=EWKMg4ru1zPvdBw+uzMEhS+PpGo.1624892356902.121549
NW_015373954	Koludarov_et_al_2021	CDS	307667	307732	.	-	0	Name=LOC107186255 CDS;ID=EWKMg4ru1zPvdBw+uzMEhS+PpGo.1624892356902.121550
NW_015373954	Koludarov_et_al_2021	CDS	285728	286064	.	-	0	Name=LOC107186255 CDS;ID=EWKMg4ru1zPvdBw+uzMEhS+PpGo.1624892356902.121550
NW_015373954	Koludarov_et_al_2021	CDS	283434	283765	.	-	0	Name=LOC107186255 CDS;ID=EWKMg4ru1zPvdBw+uzMEhS+PpGo.1624892356902.121550
NW_015373954	Koludarov_et_al_2021	CDS	282178	282453	.	-	0	Name=LOC107186255 CDS;ID=EWKMg4ru1zPvdBw+uzMEhS+PpGo.1624892356902.121550
NW_015373954	Koludarov_et_al_2021	CDS	281933	282076	.	-	0	Name=LOC107186255 CDS;ID=EWKMg4ru1zPvdBw+uzMEhS+PpGo.1624892356902.121550
NW_015373954	Koludarov_et_al_2021	CDS	281171	281356	.	-	0	Name=LOC107186255 CDS;ID=EWKMg4ru1zPvdBw+uzMEhS+PpGo.1624892356902.121550
NW_015373954	Koludarov_et_al_2021	CDS	549904	549940	.	+	0	Name=LOC107186248 CDS;ID=EWKMg4ru1zPvdBw+uzMEhS+PpGo.1624892356902.121551
NW_015373954	Koludarov_et_al_2021	CDS	550602	550656	.	+	0	Name=LOC107186248 CDS;ID=EWKMg4ru1zPvdBw+uzMEhS+PpGo.1624892356902.121551
NW_015373954	Koludarov_et_al_2021	CDS	562390	562470	.	+	0	Name=LOC107186248 CDS;ID=EWKMg4ru1zPvdBw+uzMEhS+PpGo.1624892356902.121551
NW_015373954	Koludarov_et_al_2021	CDS	568125	568285	.	+	0	Name=LOC107186248 CDS;ID=EWKMg4ru1zPvdBw+uzMEhS+PpGo.1624892356902.121551
NW_015373954	Koludarov_et_al_2021	CDS	571104	571421	.	+	0	Name=LOC107186248 CDS;ID=EWKMg4ru1zPvdBw+uzMEhS+PpGo.1624892356902.121551
NW_015373954	Koludarov_et_al_2021	CDS	571563	571763	.	+	0	Name=LOC107186248 CDS;ID=EWKMg4ru1zPvdBw+uzMEhS+PpGo.1624892356902.121551
NW_015373954	Koludarov_et_al_2021	CDS	572702	572860	.	+	0	Name=LOC107186248 CDS;ID=EWKMg4ru1zPvdBw+uzMEhS+PpGo.1624892356902.121551
NW_015373954	Koludarov_et_al_2021	CDS	572945	573103	.	+	0	Name=LOC107186248 CDS;ID=EWKMg4ru1zPvdBw+uzMEhS+PpGo.1624892356902.121551
NW_015373954	Koludarov_et_al_2021	CDS	573186	573336	.	+	0	Name=LOC107186248 CDS;ID=EWKMg4ru1zPvdBw+uzMEhS+PpGo.1624892356902.121551
NW_015373954	Koludarov_et_al_2021	CDS	573452	573609	.	+	0	Name=LOC107186248 CDS;ID=EWKMg4ru1zPvdBw+uzMEhS+PpGo.1624892356902.121551
NW_015373954	Koludarov_et_al_2021	CDS	573684	573868	.	+	0	Name=LOC107186248 CDS;ID=EWKMg4ru1zPvdBw+uzMEhS+PpGo.1624892356902.121551
NW_015373954	Koludarov_et_al_2021	CDS	573945	574086	.	+	0	Name=LOC107186248 CDS;ID=EWKMg4ru1zPvdBw+uzMEhS+PpGo.1624892356902.121551
NW_015373954	Koludarov_et_al_2021	CDS	574165	574382	.	+	0	Name=LOC107186248 CDS;ID=EWKMg4ru1zPvdBw+uzMEhS+PpGo.1624892356902.121551
NW_015373954	Koludarov_et_al_2021	CDS	549904	549940	.	+	0	Name=LOC107186248 CDS;ID=EWKMg4ru1zPvdBw+uzMEhS+PpGo.1624892356902.121552
NW_015373954	Koludarov_et_al_2021	CDS	550602	550656	.	+	0	Name=LOC107186248 CDS;ID=EWKMg4ru1zPvdBw+uzMEhS+PpGo.1624892356902.121552
NW_015373954	Koludarov_et_al_2021	CDS	562390	562470	.	+	0	Name=LOC107186248 CDS;ID=EWKMg4ru1zPvdBw+uzMEhS+PpGo.1624892356902.121552
NW_015373954	Koludarov_et_al_2021	CDS	568128	568285	.	+	0	Name=LOC107186248 CDS;ID=EWKMg4ru1zPvdBw+uzMEhS+PpGo.1624892356902.121552
NW_015373954	Koludarov_et_al_2021	CDS	571104	571421	.	+	0	Name=LOC107186248 CDS;ID=EWKMg4ru1zPvdBw+uzMEhS+PpGo.1624892356902.121552
NW_015373954	Koludarov_et_al_2021	CDS	571563	571763	.	+	0	Name=LOC107186248 CDS;ID=EWKMg4ru1zPvdBw+uzMEhS+PpGo.1624892356902.121552
NW_015373954	Koludarov_et_al_2021	CDS	572702	572860	.	+	0	Name=LOC107186248 CDS;ID=EWKMg4ru1zPvdBw+uzMEhS+PpGo.1624892356902.121552
NW_015373954	Koludarov_et_al_2021	CDS	572945	573103	.	+	0	Name=LOC107186248 CDS;ID=EWKMg4ru1zPvdBw+uzMEhS+PpGo.1624892356902.121552
NW_015373954	Koludarov_et_al_2021	CDS	573186	573336	.	+	0	Name=LOC107186248 CDS;ID=EWKMg4ru1zPvdBw+uzMEhS+PpGo.1624892356902.121552
NW_015373954	Koludarov_et_al_2021	CDS	573452	573609	.	+	0	Name=LOC107186248 CDS;ID=EWKMg4ru1zPvdBw+uzMEhS+PpGo.1624892356902.121552
NW_015373954	Koludarov_et_al_2021	CDS	573684	573868	.	+	0	Name=LOC107186248 CDS;ID=EWKMg4ru1zPvdBw+uzMEhS+PpGo.1624892356902.121552
NW_015373954	Koludarov_et_al_2021	CDS	573945	574086	.	+	0	Name=LOC107186248 CDS;ID=EWKMg4ru1zPvdBw+uzMEhS+PpGo.1624892356902.121552
NW_015373954	Koludarov_et_al_2021	CDS	574165	574382	.	+	0	Name=LOC107186248 CDS;ID=EWKMg4ru1zPvdBw+uzMEhS+PpGo.1624892356902.121552
NW_015373954	Koludarov_et_al_2021	CDS	345227	345298	.	-	0	Name=LOC107186258 CDS;ID=EWKMg4ru1zPvdBw+uzMEhS+PpGo.1624892356902.121553
NW_015373954	Koludarov_et_al_2021	CDS	340954	340987	.	-	0	Name=LOC107186258 CDS;ID=EWKMg4ru1zPvdBw+uzMEhS+PpGo.1624892356902.121553
NW_015373954	Koludarov_et_al_2021	CDS	336130	336211	.	-	0	Name=LOC107186258 CDS;ID=EWKMg4ru1zPvdBw+uzMEhS+PpGo.1624892356902.121553
NW_015373954	Koludarov_et_al_2021	CDS	335596	335762	.	-	0	Name=LOC107186258 CDS;ID=EWKMg4ru1zPvdBw+uzMEhS+PpGo.1624892356902.121553
NW_015373954	Koludarov_et_al_2021	CDS	334743	334883	.	-	0	Name=LOC107186258 CDS;ID=EWKMg4ru1zPvdBw+uzMEhS+PpGo.1624892356902.121553
NW_015373954	Koludarov_et_al_2021	CDS	334443	334672	.	-	0	Name=LOC107186258 CDS;ID=EWKMg4ru1zPvdBw+uzMEhS+PpGo.1624892356902.121553
NW_015373954	Koludarov_et_al_2021	CDS	333840	334193	.	-	0	Name=LOC107186258 CDS;ID=EWKMg4ru1zPvdBw+uzMEhS+PpGo.1624892356902.121553
NW_015373954	Koludarov_et_al_2021	CDS	333381	333755	.	-	0	Name=LOC107186258 CDS;ID=EWKMg4ru1zPvdBw+uzMEhS+PpGo.1624892356902.121553
NW_015373954	Koludarov_et_al_2021	CDS	333121	333289	.	-	0	Name=LOC107186258 CDS;ID=EWKMg4ru1zPvdBw+uzMEhS+PpGo.1624892356902.121553
NW_015373954	Koludarov_et_al_2021	CDS	332678	333040	.	-	0	Name=LOC107186258 CDS;ID=EWKMg4ru1zPvdBw+uzMEhS+PpGo.1624892356902.121553
NW_015373954	Koludarov_et_al_2021	CDS	332432	332614	.	-	0	Name=LOC107186258 CDS;ID=EWKMg4ru1zPvdBw+uzMEhS+PpGo.1624892356902.121553
NW_015373954	Koludarov_et_al_2021	CDS	332164	332340	.	-	0	Name=LOC107186258 CDS;ID=EWKMg4ru1zPvdBw+uzMEhS+PpGo.1624892356902.121553
NW_015373954	Koludarov_et_al_2021	CDS	331897	332099	.	-	0	Name=LOC107186258 CDS;ID=EWKMg4ru1zPvdBw+uzMEhS+PpGo.1624892356902.121553
NW_015373954	Koludarov_et_al_2021	CDS	331210	331833	.	-	0	Name=LOC107186258 CDS;ID=EWKMg4ru1zPvdBw+uzMEhS+PpGo.1624892356902.121553
NW_015373954	Koludarov_et_al_2021	CDS	331012	331135	.	-	0	Name=LOC107186258 CDS;ID=EWKMg4ru1zPvdBw+uzMEhS+PpGo.1624892356902.121553
NW_015373954	Koludarov_et_al_2021	CDS	329617	330939	.	-	0	Name=LOC107186258 CDS;ID=EWKMg4ru1zPvdBw+uzMEhS+PpGo.1624892356902.121553
NW_015373954	Koludarov_et_al_2021	CDS	329084	329536	.	-	0	Name=LOC107186258 CDS;ID=EWKMg4ru1zPvdBw+uzMEhS+PpGo.1624892356902.121553
NW_015373954	Koludarov_et_al_2021	CDS	328762	328979	.	-	0	Name=LOC107186258 CDS;ID=EWKMg4ru1zPvdBw+uzMEhS+PpGo.1624892356902.121553
NW_015373954	Koludarov_et_al_2021	CDS	328439	328691	.	-	0	Name=LOC107186258 CDS;ID=EWKMg4ru1zPvdBw+uzMEhS+PpGo.1624892356902.121553
NW_015373954	Koludarov_et_al_2021	CDS	327518	328359	.	-	0	Name=LOC107186258 CDS;ID=EWKMg4ru1zPvdBw+uzMEhS+PpGo.1624892356902.121553
NW_015373954	Koludarov_et_al_2021	CDS	326566	327449	.	-	0	Name=LOC107186258 CDS;ID=EWKMg4ru1zPvdBw+uzMEhS+PpGo.1624892356902.121553
NW_015373954	Koludarov_et_al_2021	CDS	326236	326483	.	-	0	Name=LOC107186258 CDS;ID=EWKMg4ru1zPvdBw+uzMEhS+PpGo.1624892356902.121553
NW_015373954	Koludarov_et_al_2021	CDS	326031	326162	.	-	0	Name=LOC107186258 CDS;ID=EWKMg4ru1zPvdBw+uzMEhS+PpGo.1624892356902.121553
NW_015373954	Koludarov_et_al_2021	CDS	325791	325956	.	-	0	Name=LOC107186258 CDS;ID=EWKMg4ru1zPvdBw+uzMEhS+PpGo.1624892356902.121553
NW_015373954	Koludarov_et_al_2021	CDS	325479	325730	.	-	0	Name=LOC107186258 CDS;ID=EWKMg4ru1zPvdBw+uzMEhS+PpGo.1624892356902.121553
NW_015373954	Koludarov_et_al_2021	CDS	324860	325401	.	-	0	Name=LOC107186258 CDS;ID=EWKMg4ru1zPvdBw+uzMEhS+PpGo.1624892356902.121553
NW_015373954	Koludarov_et_al_2021	CDS	324560	324772	.	-	0	Name=LOC107186258 CDS;ID=EWKMg4ru1zPvdBw+uzMEhS+PpGo.1624892356902.121553
NW_015373954	Koludarov_et_al_2021	CDS	324325	324480	.	-	0	Name=LOC107186258 CDS;ID=EWKMg4ru1zPvdBw+uzMEhS+PpGo.1624892356902.121553
NW_015373954	Koludarov_et_al_2021	CDS	324124	324247	.	-	0	Name=LOC107186258 CDS;ID=EWKMg4ru1zPvdBw+uzMEhS+PpGo.1624892356902.121553
NW_015373954	Koludarov_et_al_2021	CDS	323885	323947	.	-	0	Name=LOC107186258 CDS;ID=EWKMg4ru1zPvdBw+uzMEhS+PpGo.1624892356902.121553
NW_015373954	Koludarov_et_al_2021	CDS	322734	322924	.	-	0	Name=LOC107186258 CDS;ID=EWKMg4ru1zPvdBw+uzMEhS+PpGo.1624892356902.121553
NW_015373954	Koludarov_et_al_2021	CDS	322000	322637	.	-	0	Name=LOC107186258 CDS;ID=EWKMg4ru1zPvdBw+uzMEhS+PpGo.1624892356902.121553
NW_015373954	Koludarov_et_al_2021	CDS	321551	321900	.	-	0	Name=LOC107186258 CDS;ID=EWKMg4ru1zPvdBw+uzMEhS+PpGo.1624892356902.121553
NW_015373954	Koludarov_et_al_2021	CDS	321259	321461	.	-	0	Name=LOC107186258 CDS;ID=EWKMg4ru1zPvdBw+uzMEhS+PpGo.1624892356902.121553
NW_015373954	Koludarov_et_al_2021	CDS	321049	321162	.	-	0	Name=LOC107186258 CDS;ID=EWKMg4ru1zPvdBw+uzMEhS+PpGo.1624892356902.121553
NW_015373954	Koludarov_et_al_2021	CDS	320844	320875	.	-	0	Name=LOC107186258 CDS;ID=EWKMg4ru1zPvdBw+uzMEhS+PpGo.1624892356902.121553
NW_015373954	Koludarov_et_al_2021	CDS	1092999	1093116	.	-	0	Name=LOC107186264 CDS;ID=EWKMg4ru1zPvdBw+uzMEhS+PpGo.1624892356902.121554
NW_015373954	Koludarov_et_al_2021	CDS	1078216	1078325	.	-	0	Name=LOC107186264 CDS;ID=EWKMg4ru1zPvdBw+uzMEhS+PpGo.1624892356902.121554
NW_015373954	Koludarov_et_al_2021	CDS	1077327	1077547	.	-	0	Name=LOC107186264 CDS;ID=EWKMg4ru1zPvdBw+uzMEhS+PpGo.1624892356902.121554
NW_015373954	Koludarov_et_al_2021	CDS	1075871	1076065	.	-	0	Name=LOC107186264 CDS;ID=EWKMg4ru1zPvdBw+uzMEhS+PpGo.1624892356902.121554
NW_015373954	Koludarov_et_al_2021	CDS	1074907	1075378	.	-	0	Name=LOC107186264 CDS;ID=EWKMg4ru1zPvdBw+uzMEhS+PpGo.1624892356902.121554
NW_015373954	Koludarov_et_al_2021	CDS	1074475	1074611	.	-	0	Name=LOC107186264 CDS;ID=EWKMg4ru1zPvdBw+uzMEhS+PpGo.1624892356902.121554
NW_015373954	Koludarov_et_al_2021	CDS	1074209	1074396	.	-	0	Name=LOC107186264 CDS;ID=EWKMg4ru1zPvdBw+uzMEhS+PpGo.1624892356902.121554
NW_015373954	Koludarov_et_al_2021	CDS	1073960	1074135	.	-	0	Name=LOC107186264 CDS;ID=EWKMg4ru1zPvdBw+uzMEhS+PpGo.1624892356902.121554
NW_015373954	Koludarov_et_al_2021	CDS	1073488	1073699	.	-	0	Name=LOC107186264 CDS;ID=EWKMg4ru1zPvdBw+uzMEhS+PpGo.1624892356902.121554
NW_015373954	Koludarov_et_al_2021	CDS	1073207	1073413	.	-	0	Name=LOC107186264 CDS;ID=EWKMg4ru1zPvdBw+uzMEhS+PpGo.1624892356902.121554
NW_015373954	Koludarov_et_al_2021	CDS	1073112	1073120	.	-	0	Name=LOC107186264 CDS;ID=EWKMg4ru1zPvdBw+uzMEhS+PpGo.1624892356902.121554
NW_015373954	Koludarov_et_al_2021	CDS	1072718	1072892	.	-	0	Name=LOC107186264 CDS;ID=EWKMg4ru1zPvdBw+uzMEhS+PpGo.1624892356902.121554
NW_015373954	Koludarov_et_al_2021	CDS	1072336	1072600	.	-	0	Name=LOC107186264 CDS;ID=EWKMg4ru1zPvdBw+uzMEhS+PpGo.1624892356902.121554
NW_015373954	Koludarov_et_al_2021	CDS	1071510	1071617	.	-	0	Name=LOC107186264 CDS;ID=EWKMg4ru1zPvdBw+uzMEhS+PpGo.1624892356902.121554
NW_015373954	Koludarov_et_al_2021	CDS	1070824	1071091	.	-	0	Name=LOC107186264 CDS;ID=EWKMg4ru1zPvdBw+uzMEhS+PpGo.1624892356902.121554
NW_015373954	Koludarov_et_al_2021	CDS	1070344	1070611	.	-	0	Name=LOC107186264 CDS;ID=EWKMg4ru1zPvdBw+uzMEhS+PpGo.1624892356902.121554
NW_015373954	Koludarov_et_al_2021	CDS	1069925	1070237	.	-	0	Name=LOC107186264 CDS;ID=EWKMg4ru1zPvdBw+uzMEhS+PpGo.1624892356902.121554
NW_015373954	Koludarov_et_al_2021	CDS	1069546	1069722	.	-	0	Name=LOC107186264 CDS;ID=EWKMg4ru1zPvdBw+uzMEhS+PpGo.1624892356902.121554
NW_015373954	Koludarov_et_al_2021	CDS	1069218	1069428	.	-	0	Name=LOC107186264 CDS;ID=EWKMg4ru1zPvdBw+uzMEhS+PpGo.1624892356902.121554
NW_015373954	Koludarov_et_al_2021	CDS	1068959	1069148	.	-	0	Name=LOC107186264 CDS;ID=EWKMg4ru1zPvdBw+uzMEhS+PpGo.1624892356902.121554
NW_015373954	Koludarov_et_al_2021	CDS	2607611	2607635	.	-	0	Name=LOC107186251 CDS;ID=EWKMg4ru1zPvdBw+uzMEhS+PpGo.1624892356902.121555
NW_015373954	Koludarov_et_al_2021	CDS	2602808	2603047	.	-	0	Name=LOC107186251 CDS;ID=EWKMg4ru1zPvdBw+uzMEhS+PpGo.1624892356902.121555
NW_015373954	Koludarov_et_al_2021	CDS	2593299	2593633	.	-	0	Name=LOC107186251 CDS;ID=EWKMg4ru1zPvdBw+uzMEhS+PpGo.1624892356902.121555
NW_015373954	Koludarov_et_al_2021	CDS	2591436	2591639	.	-	0	Name=LOC107186251 CDS;ID=EWKMg4ru1zPvdBw+uzMEhS+PpGo.1624892356902.121555
NW_015373954	Koludarov_et_al_2021	CDS	2590707	2590853	.	-	0	Name=LOC107186251 CDS;ID=EWKMg4ru1zPvdBw+uzMEhS+PpGo.1624892356902.121555
NW_015373954	Koludarov_et_al_2021	CDS	2585993	2586207	.	-	0	Name=LOC107186251 CDS;ID=EWKMg4ru1zPvdBw+uzMEhS+PpGo.1624892356902.121555
NW_015373954	Koludarov_et_al_2021	CDS	2584758	2584948	.	-	0	Name=LOC107186251 CDS;ID=EWKMg4ru1zPvdBw+uzMEhS+PpGo.1624892356902.121555
NW_015373954	Koludarov_et_al_2021	CDS	2583615	2583781	.	-	0	Name=LOC107186251 CDS;ID=EWKMg4ru1zPvdBw+uzMEhS+PpGo.1624892356902.121555
NW_015373954	Koludarov_et_al_2021	CDS	550619	550656	.	+	0	Name=LOC107186248 CDS;ID=EWKMg4ru1zPvdBw+uzMEhS+PpGo.1624892356902.121556
NW_015373954	Koludarov_et_al_2021	CDS	562390	562470	.	+	0	Name=LOC107186248 CDS;ID=EWKMg4ru1zPvdBw+uzMEhS+PpGo.1624892356902.121556
NW_015373954	Koludarov_et_al_2021	CDS	568125	568285	.	+	0	Name=LOC107186248 CDS;ID=EWKMg4ru1zPvdBw+uzMEhS+PpGo.1624892356902.121556
NW_015373954	Koludarov_et_al_2021	CDS	571104	571421	.	+	0	Name=LOC107186248 CDS;ID=EWKMg4ru1zPvdBw+uzMEhS+PpGo.1624892356902.121556
NW_015373954	Koludarov_et_al_2021	CDS	571563	571763	.	+	0	Name=LOC107186248 CDS;ID=EWKMg4ru1zPvdBw+uzMEhS+PpGo.1624892356902.121556
NW_015373954	Koludarov_et_al_2021	CDS	572702	572860	.	+	0	Name=LOC107186248 CDS;ID=EWKMg4ru1zPvdBw+uzMEhS+PpGo.1624892356902.121556
NW_015373954	Koludarov_et_al_2021	CDS	572945	573103	.	+	0	Name=LOC107186248 CDS;ID=EWKMg4ru1zPvdBw+uzMEhS+PpGo.1624892356902.121556
NW_015373954	Koludarov_et_al_2021	CDS	573186	573336	.	+	0	Name=LOC107186248 CDS;ID=EWKMg4ru1zPvdBw+uzMEhS+PpGo.1624892356902.121556
NW_015373954	Koludarov_et_al_2021	CDS	573452	573609	.	+	0	Name=LOC107186248 CDS;ID=EWKMg4ru1zPvdBw+uzMEhS+PpGo.1624892356902.121556
NW_015373954	Koludarov_et_al_2021	CDS	573684	573868	.	+	0	Name=LOC107186248 CDS;ID=EWKMg4ru1zPvdBw+uzMEhS+PpGo.1624892356902.121556
NW_015373954	Koludarov_et_al_2021	CDS	573945	574086	.	+	0	Name=LOC107186248 CDS;ID=EWKMg4ru1zPvdBw+uzMEhS+PpGo.1624892356902.121556
NW_015373954	Koludarov_et_al_2021	CDS	574165	574382	.	+	0	Name=LOC107186248 CDS;ID=EWKMg4ru1zPvdBw+uzMEhS+PpGo.1624892356902.121556
NW_015373954	Koludarov_et_al_2021	CDS	595477	595596	.	+	0	Name=LOC107186309 CDS;ID=EWKMg4ru1zPvdBw+uzMEhS+PpGo.1624892356903.121557
NW_015373954	Koludarov_et_al_2021	CDS	595694	595861	.	+	0	Name=LOC107186309 CDS;ID=EWKMg4ru1zPvdBw+uzMEhS+PpGo.1624892356903.121557
NW_015373954	Koludarov_et_al_2021	CDS	604324	604549	.	+	0	Name=LOC107186309 CDS;ID=EWKMg4ru1zPvdBw+uzMEhS+PpGo.1624892356903.121557
NW_015373954	Koludarov_et_al_2021	CDS	604652	604929	.	+	0	Name=LOC107186309 CDS;ID=EWKMg4ru1zPvdBw+uzMEhS+PpGo.1624892356903.121557
NW_015373954	Koludarov_et_al_2021	CDS	605064	606684	.	+	0	Name=LOC107186309 CDS;ID=EWKMg4ru1zPvdBw+uzMEhS+PpGo.1624892356903.121557
NW_015373954	Koludarov_et_al_2021	CDS	606768	607750	.	+	0	Name=LOC107186309 CDS;ID=EWKMg4ru1zPvdBw+uzMEhS+PpGo.1624892356903.121557
NW_015373954	Koludarov_et_al_2021	CDS	607835	608151	.	+	0	Name=LOC107186309 CDS;ID=EWKMg4ru1zPvdBw+uzMEhS+PpGo.1624892356903.121557
NW_015373954	Koludarov_et_al_2021	CDS	608236	608613	.	+	0	Name=LOC107186309 CDS;ID=EWKMg4ru1zPvdBw+uzMEhS+PpGo.1624892356903.121557
NW_015373954	Koludarov_et_al_2021	CDS	608689	609354	.	+	0	Name=LOC107186309 CDS;ID=EWKMg4ru1zPvdBw+uzMEhS+PpGo.1624892356903.121557
NW_015373954	Koludarov_et_al_2021	CDS	609436	609721	.	+	0	Name=LOC107186309 CDS;ID=EWKMg4ru1zPvdBw+uzMEhS+PpGo.1624892356903.121557
NW_015373954	Koludarov_et_al_2021	CDS	610289	610507	.	+	0	Name=LOC107186309 CDS;ID=EWKMg4ru1zPvdBw+uzMEhS+PpGo.1624892356903.121557
NW_015373954	Koludarov_et_al_2021	CDS	610611	611053	.	+	0	Name=LOC107186309 CDS;ID=EWKMg4ru1zPvdBw+uzMEhS+PpGo.1624892356903.121557
NW_015373954	Koludarov_et_al_2021	CDS	611515	613828	.	+	0	Name=LOC107186309 CDS;ID=EWKMg4ru1zPvdBw+uzMEhS+PpGo.1624892356903.121557
NW_015373954	Koludarov_et_al_2021	CDS	613905	614382	.	+	0	Name=LOC107186309 CDS;ID=EWKMg4ru1zPvdBw+uzMEhS+PpGo.1624892356903.121557
NW_015373954	Koludarov_et_al_2021	CDS	614469	617999	.	+	0	Name=LOC107186309 CDS;ID=EWKMg4ru1zPvdBw+uzMEhS+PpGo.1624892356903.121557
NW_015373954	Koludarov_et_al_2021	CDS	618077	618214	.	+	0	Name=LOC107186309 CDS;ID=EWKMg4ru1zPvdBw+uzMEhS+PpGo.1624892356903.121557
NW_015373954	Koludarov_et_al_2021	CDS	618316	618390	.	+	0	Name=LOC107186309 CDS;ID=EWKMg4ru1zPvdBw+uzMEhS+PpGo.1624892356903.121557
NW_015373954	Koludarov_et_al_2021	CDS	618679	618710	.	+	0	Name=LOC107186309 CDS;ID=EWKMg4ru1zPvdBw+uzMEhS+PpGo.1624892356903.121557
NW_015373954	Koludarov_et_al_2021	CDS	618985	619224	.	+	0	Name=LOC107186309 CDS;ID=EWKMg4ru1zPvdBw+uzMEhS+PpGo.1624892356903.121557
NW_015373954	Koludarov_et_al_2021	CDS	595477	595596	.	+	0	Name=LOC107186309 CDS;ID=EWKMg4ru1zPvdBw+uzMEhS+PpGo.1624892356903.121558
NW_015373954	Koludarov_et_al_2021	CDS	595694	595861	.	+	0	Name=LOC107186309 CDS;ID=EWKMg4ru1zPvdBw+uzMEhS+PpGo.1624892356903.121558
NW_015373954	Koludarov_et_al_2021	CDS	604324	604549	.	+	0	Name=LOC107186309 CDS;ID=EWKMg4ru1zPvdBw+uzMEhS+PpGo.1624892356903.121558
NW_015373954	Koludarov_et_al_2021	CDS	604652	604929	.	+	0	Name=LOC107186309 CDS;ID=EWKMg4ru1zPvdBw+uzMEhS+PpGo.1624892356903.121558
NW_015373954	Koludarov_et_al_2021	CDS	605064	606684	.	+	0	Name=LOC107186309 CDS;ID=EWKMg4ru1zPvdBw+uzMEhS+PpGo.1624892356903.121558
NW_015373954	Koludarov_et_al_2021	CDS	606768	607750	.	+	0	Name=LOC107186309 CDS;ID=EWKMg4ru1zPvdBw+uzMEhS+PpGo.1624892356903.121558
NW_015373954	Koludarov_et_al_2021	CDS	607835	608151	.	+	0	Name=LOC107186309 CDS;ID=EWKMg4ru1zPvdBw+uzMEhS+PpGo.1624892356903.121558
NW_015373954	Koludarov_et_al_2021	CDS	608236	608613	.	+	0	Name=LOC107186309 CDS;ID=EWKMg4ru1zPvdBw+uzMEhS+PpGo.1624892356903.121558
NW_015373954	Koludarov_et_al_2021	CDS	608689	609354	.	+	0	Name=LOC107186309 CDS;ID=EWKMg4ru1zPvdBw+uzMEhS+PpGo.1624892356903.121558
NW_015373954	Koludarov_et_al_2021	CDS	609436	609721	.	+	0	Name=LOC107186309 CDS;ID=EWKMg4ru1zPvdBw+uzMEhS+PpGo.1624892356903.121558
NW_015373954	Koludarov_et_al_2021	CDS	610289	610507	.	+	0	Name=LOC107186309 CDS;ID=EWKMg4ru1zPvdBw+uzMEhS+PpGo.1624892356903.121558
NW_015373954	Koludarov_et_al_2021	CDS	610611	611053	.	+	0	Name=LOC107186309 CDS;ID=EWKMg4ru1zPvdBw+uzMEhS+PpGo.1624892356903.121558
NW_015373954	Koludarov_et_al_2021	CDS	611515	613828	.	+	0	Name=LOC107186309 CDS;ID=EWKMg4ru1zPvdBw+uzMEhS+PpGo.1624892356903.121558
NW_015373954	Koludarov_et_al_2021	CDS	613905	614382	.	+	0	Name=LOC107186309 CDS;ID=EWKMg4ru1zPvdBw+uzMEhS+PpGo.1624892356903.121558
NW_015373954	Koludarov_et_al_2021	CDS	614469	617999	.	+	0	Name=LOC107186309 CDS;ID=EWKMg4ru1zPvdBw+uzMEhS+PpGo.1624892356903.121558
NW_015373954	Koludarov_et_al_2021	CDS	618077	618214	.	+	0	Name=LOC107186309 CDS;ID=EWKMg4ru1zPvdBw+uzMEhS+PpGo.1624892356903.121558
NW_015373954	Koludarov_et_al_2021	CDS	618679	618710	.	+	0	Name=LOC107186309 CDS;ID=EWKMg4ru1zPvdBw+uzMEhS+PpGo.1624892356903.121558
NW_015373954	Koludarov_et_al_2021	CDS	618985	619224	.	+	0	Name=LOC107186309 CDS;ID=EWKMg4ru1zPvdBw+uzMEhS+PpGo.1624892356903.121558
NW_015373954	Koludarov_et_al_2021	CDS	595477	595596	.	+	0	Name=LOC107186309 CDS;ID=EWKMg4ru1zPvdBw+uzMEhS+PpGo.1624892356903.121559
NW_015373954	Koludarov_et_al_2021	CDS	595694	595861	.	+	0	Name=LOC107186309 CDS;ID=EWKMg4ru1zPvdBw+uzMEhS+PpGo.1624892356903.121559
NW_015373954	Koludarov_et_al_2021	CDS	604324	604549	.	+	0	Name=LOC107186309 CDS;ID=EWKMg4ru1zPvdBw+uzMEhS+PpGo.1624892356903.121559
NW_015373954	Koludarov_et_al_2021	CDS	604652	604929	.	+	0	Name=LOC107186309 CDS;ID=EWKMg4ru1zPvdBw+uzMEhS+PpGo.1624892356903.121559
NW_015373954	Koludarov_et_al_2021	CDS	605064	606684	.	+	0	Name=LOC107186309 CDS;ID=EWKMg4ru1zPvdBw+uzMEhS+PpGo.1624892356903.121559
NW_015373954	Koludarov_et_al_2021	CDS	606768	607750	.	+	0	Name=LOC107186309 CDS;ID=EWKMg4ru1zPvdBw+uzMEhS+PpGo.1624892356903.121559
NW_015373954	Koludarov_et_al_2021	CDS	607835	608151	.	+	0	Name=LOC107186309 CDS;ID=EWKMg4ru1zPvdBw+uzMEhS+PpGo.1624892356903.121559
NW_015373954	Koludarov_et_al_2021	CDS	608236	608613	.	+	0	Name=LOC107186309 CDS;ID=EWKMg4ru1zPvdBw+uzMEhS+PpGo.1624892356903.121559
NW_015373954	Koludarov_et_al_2021	CDS	608689	609354	.	+	0	Name=LOC107186309 CDS;ID=EWKMg4ru1zPvdBw+uzMEhS+PpGo.1624892356903.121559
NW_015373954	Koludarov_et_al_2021	CDS	609436	609721	.	+	0	Name=LOC107186309 CDS;ID=EWKMg4ru1zPvdBw+uzMEhS+PpGo.1624892356903.121559
NW_015373954	Koludarov_et_al_2021	CDS	610289	610507	.	+	0	Name=LOC107186309 CDS;ID=EWKMg4ru1zPvdBw+uzMEhS+PpGo.1624892356903.121559
NW_015373954	Koludarov_et_al_2021	CDS	610611	611053	.	+	0	Name=LOC107186309 CDS;ID=EWKMg4ru1zPvdBw+uzMEhS+PpGo.1624892356903.121559
NW_015373954	Koludarov_et_al_2021	CDS	611515	613828	.	+	0	Name=LOC107186309 CDS;ID=EWKMg4ru1zPvdBw+uzMEhS+PpGo.1624892356903.121559
NW_015373954	Koludarov_et_al_2021	CDS	613905	614382	.	+	0	Name=LOC107186309 CDS;ID=EWKMg4ru1zPvdBw+uzMEhS+PpGo.1624892356903.121559
NW_015373954	Koludarov_et_al_2021	CDS	614469	617999	.	+	0	Name=LOC107186309 CDS;ID=EWKMg4ru1zPvdBw+uzMEhS+PpGo.1624892356903.121559
NW_015373954	Koludarov_et_al_2021	CDS	618083	618214	.	+	0	Name=LOC107186309 CDS;ID=EWKMg4ru1zPvdBw+uzMEhS+PpGo.1624892356903.121559
NW_015373954	Koludarov_et_al_2021	CDS	618316	618390	.	+	0	Name=LOC107186309 CDS;ID=EWKMg4ru1zPvdBw+uzMEhS+PpGo.1624892356903.121559
NW_015373954	Koludarov_et_al_2021	CDS	618679	618710	.	+	0	Name=LOC107186309 CDS;ID=EWKMg4ru1zPvdBw+uzMEhS+PpGo.1624892356903.121559
NW_015373954	Koludarov_et_al_2021	CDS	618985	619224	.	+	0	Name=LOC107186309 CDS;ID=EWKMg4ru1zPvdBw+uzMEhS+PpGo.1624892356903.121559
NW_015373954	Koludarov_et_al_2021	CDS	2313064	2313164	.	-	0	Name=LOC107186238 CDS;ID=EWKMg4ru1zPvdBw+uzMEhS+PpGo.1624892356903.121560
NW_015373954	Koludarov_et_al_2021	CDS	2308960	2309118	.	-	0	Name=LOC107186238 CDS;ID=EWKMg4ru1zPvdBw+uzMEhS+PpGo.1624892356903.121560
NW_015373954	Koludarov_et_al_2021	CDS	2306814	2307057	.	-	0	Name=LOC107186238 CDS;ID=EWKMg4ru1zPvdBw+uzMEhS+PpGo.1624892356903.121560
NW_015373954	Koludarov_et_al_2021	CDS	2298721	2298885	.	-	0	Name=LOC107186238 CDS;ID=EWKMg4ru1zPvdBw+uzMEhS+PpGo.1624892356903.121560
NW_015373954	Koludarov_et_al_2021	CDS	2298446	2298624	.	-	0	Name=LOC107186238 CDS;ID=EWKMg4ru1zPvdBw+uzMEhS+PpGo.1624892356903.121560
NW_015373954	Koludarov_et_al_2021	CDS	2298061	2298105	.	-	0	Name=LOC107186238 CDS;ID=EWKMg4ru1zPvdBw+uzMEhS+PpGo.1624892356903.121560
NW_015373954	Koludarov_et_al_2021	CDS	2297836	2297995	.	-	0	Name=LOC107186238 CDS;ID=EWKMg4ru1zPvdBw+uzMEhS+PpGo.1624892356903.121560
NW_015373954	Koludarov_et_al_2021	CDS	2296969	2297492	.	-	0	Name=LOC107186238 CDS;ID=EWKMg4ru1zPvdBw+uzMEhS+PpGo.1624892356903.121560
NW_015373954	Koludarov_et_al_2021	CDS	2296514	2296660	.	-	0	Name=LOC107186238 CDS;ID=EWKMg4ru1zPvdBw+uzMEhS+PpGo.1624892356903.121560
NW_015373954	Koludarov_et_al_2021	CDS	2296304	2296441	.	-	0	Name=LOC107186238 CDS;ID=EWKMg4ru1zPvdBw+uzMEhS+PpGo.1624892356903.121560
NW_015373954	Koludarov_et_al_2021	CDS	2296041	2296229	.	-	0	Name=LOC107186238 CDS;ID=EWKMg4ru1zPvdBw+uzMEhS+PpGo.1624892356903.121560
NW_015373954	Koludarov_et_al_2021	CDS	2295390	2295684	.	-	0	Name=LOC107186238 CDS;ID=EWKMg4ru1zPvdBw+uzMEhS+PpGo.1624892356903.121560
NW_015373954	Koludarov_et_al_2021	CDS	2294728	2295086	.	-	0	Name=LOC107186238 CDS;ID=EWKMg4ru1zPvdBw+uzMEhS+PpGo.1624892356903.121560
NW_015373954	Koludarov_et_al_2021	CDS	2294303	2294492	.	-	0	Name=LOC107186238 CDS;ID=EWKMg4ru1zPvdBw+uzMEhS+PpGo.1624892356903.121560
NW_015373954	Koludarov_et_al_2021	CDS	2293788	2294094	.	-	0	Name=LOC107186238 CDS;ID=EWKMg4ru1zPvdBw+uzMEhS+PpGo.1624892356903.121560
NW_015373954	Koludarov_et_al_2021	CDS	2293454	2293534	.	-	0	Name=LOC107186238 CDS;ID=EWKMg4ru1zPvdBw+uzMEhS+PpGo.1624892356903.121560
NW_015373954	Koludarov_et_al_2021	CDS	2292989	2293112	.	-	0	Name=LOC107186238 CDS;ID=EWKMg4ru1zPvdBw+uzMEhS+PpGo.1624892356903.121560
NW_015373954	Koludarov_et_al_2021	CDS	2292484	2292677	.	-	0	Name=LOC107186238 CDS;ID=EWKMg4ru1zPvdBw+uzMEhS+PpGo.1624892356903.121560
NW_015373954	Koludarov_et_al_2021	CDS	2292308	2292402	.	-	0	Name=LOC107186238 CDS;ID=EWKMg4ru1zPvdBw+uzMEhS+PpGo.1624892356903.121560
NW_015373954	Koludarov_et_al_2021	CDS	954342	954516	.	+	0	Name=LOC107186235 CDS;ID=EWKMg4ru1zPvdBw+uzMEhS+PpGo.1624892356903.121561
NW_015373954	Koludarov_et_al_2021	CDS	971055	971191	.	+	0	Name=LOC107186235 CDS;ID=EWKMg4ru1zPvdBw+uzMEhS+PpGo.1624892356903.121561
NW_015373954	Koludarov_et_al_2021	CDS	971497	973965	.	+	0	Name=LOC107186235 CDS;ID=EWKMg4ru1zPvdBw+uzMEhS+PpGo.1624892356903.121561
NW_015373954	Koludarov_et_al_2021	CDS	1113762	1114000	.	+	0	Name=LOC107186318 CDS;ID=EWKMg4ru1zPvdBw+uzMEhS+PpGo.1624892356903.121562
NW_015373954	Koludarov_et_al_2021	CDS	1114187	1114569	.	+	0	Name=LOC107186318 CDS;ID=EWKMg4ru1zPvdBw+uzMEhS+PpGo.1624892356903.121562
NW_015373954	Koludarov_et_al_2021	CDS	1115133	1115683	.	+	0	Name=LOC107186318 CDS;ID=EWKMg4ru1zPvdBw+uzMEhS+PpGo.1624892356903.121562
NW_015373954	Koludarov_et_al_2021	CDS	1115802	1115965	.	+	0	Name=LOC107186318 CDS;ID=EWKMg4ru1zPvdBw+uzMEhS+PpGo.1624892356903.121562
NW_015373954	Koludarov_et_al_2021	CDS	1116036	1116420	.	+	0	Name=LOC107186318 CDS;ID=EWKMg4ru1zPvdBw+uzMEhS+PpGo.1624892356903.121562
NW_015373954	Koludarov_et_al_2021	CDS	1116502	1116654	.	+	0	Name=LOC107186318 CDS;ID=EWKMg4ru1zPvdBw+uzMEhS+PpGo.1624892356903.121562
NW_015373954	Koludarov_et_al_2021	CDS	1116739	1116895	.	+	0	Name=LOC107186318 CDS;ID=EWKMg4ru1zPvdBw+uzMEhS+PpGo.1624892356903.121562
NW_015373954	Koludarov_et_al_2021	CDS	1116981	1117159	.	+	0	Name=LOC107186318 CDS;ID=EWKMg4ru1zPvdBw+uzMEhS+PpGo.1624892356903.121562
NW_015373954	Koludarov_et_al_2021	CDS	1131326	1131538	.	+	0	Name=LOC107186318 CDS;ID=EWKMg4ru1zPvdBw+uzMEhS+PpGo.1624892356903.121562
NW_015373954	Koludarov_et_al_2021	CDS	1132265	1132552	.	+	0	Name=LOC107186318 CDS;ID=EWKMg4ru1zPvdBw+uzMEhS+PpGo.1624892356903.121562
NW_015373954	Koludarov_et_al_2021	CDS	432100	432931	.	+	0	Name=LOC107186200 CDS;ID=EWKMg4ru1zPvdBw+uzMEhS+PpGo.1624892356903.121563
NW_015373954	Koludarov_et_al_2021	CDS	448120	448343	.	+	0	Name=LOC107186200 CDS;ID=EWKMg4ru1zPvdBw+uzMEhS+PpGo.1624892356903.121563
NW_015373954	Koludarov_et_al_2021	CDS	449885	450484	.	+	0	Name=LOC107186200 CDS;ID=EWKMg4ru1zPvdBw+uzMEhS+PpGo.1624892356903.121563
NW_015373954	Koludarov_et_al_2021	CDS	780219	780380	.	-	0	Name=LOC107186295 CDS;ID=EWKMg4ru1zPvdBw+uzMEhS+PpGo.1624892356903.121564
NW_015373954	Koludarov_et_al_2021	CDS	777145	777329	.	-	0	Name=LOC107186295 CDS;ID=EWKMg4ru1zPvdBw+uzMEhS+PpGo.1624892356903.121564
NW_015373954	Koludarov_et_al_2021	CDS	776030	776268	.	-	0	Name=LOC107186295 CDS;ID=EWKMg4ru1zPvdBw+uzMEhS+PpGo.1624892356903.121564
NW_015373954	Koludarov_et_al_2021	CDS	775542	775820	.	-	0	Name=LOC107186295 CDS;ID=EWKMg4ru1zPvdBw+uzMEhS+PpGo.1624892356903.121564
NW_015373954	Koludarov_et_al_2021	CDS	768101	768443	.	-	0	Name=LOC107186295 CDS;ID=EWKMg4ru1zPvdBw+uzMEhS+PpGo.1624892356903.121564
NW_015373954	Koludarov_et_al_2021	CDS	766845	767136	.	-	0	Name=LOC107186295 CDS;ID=EWKMg4ru1zPvdBw+uzMEhS+PpGo.1624892356903.121564
NW_015373954	Koludarov_et_al_2021	CDS	765714	765932	.	-	0	Name=LOC107186295 CDS;ID=EWKMg4ru1zPvdBw+uzMEhS+PpGo.1624892356903.121564
NW_015373954	Koludarov_et_al_2021	CDS	1335005	1335319	.	-	0	Name=LOC107186213 CDS;ID=EWKMg4ru1zPvdBw+uzMEhS+PpGo.1624892356903.121565
NW_015373954	Koludarov_et_al_2021	CDS	1334120	1334291	.	-	0	Name=LOC107186213 CDS;ID=EWKMg4ru1zPvdBw+uzMEhS+PpGo.1624892356903.121565
NW_015373954	Koludarov_et_al_2021	CDS	1326847	1327003	.	-	0	Name=LOC107186213 CDS;ID=EWKMg4ru1zPvdBw+uzMEhS+PpGo.1624892356903.121565
NW_015373954	Koludarov_et_al_2021	CDS	1326636	1326714	.	-	0	Name=LOC107186213 CDS;ID=EWKMg4ru1zPvdBw+uzMEhS+PpGo.1624892356903.121565
NW_015373954	Koludarov_et_al_2021	CDS	1326311	1326486	.	-	0	Name=LOC107186213 CDS;ID=EWKMg4ru1zPvdBw+uzMEhS+PpGo.1624892356903.121565
NW_015373954	Koludarov_et_al_2021	CDS	1325495	1325679	.	-	0	Name=LOC107186213 CDS;ID=EWKMg4ru1zPvdBw+uzMEhS+PpGo.1624892356903.121565
NW_015373954	Koludarov_et_al_2021	CDS	1323211	1323317	.	-	0	Name=LOC107186213 CDS;ID=EWKMg4ru1zPvdBw+uzMEhS+PpGo.1624892356903.121565
NW_015373954	Koludarov_et_al_2021	CDS	383941	384034	.	-	0	Name=LOC107186197 CDS;ID=EWKMg4ru1zPvdBw+uzMEhS+PpGo.1624892356903.121566
NW_015373954	Koludarov_et_al_2021	CDS	383673	383831	.	-	0	Name=LOC107186197 CDS;ID=EWKMg4ru1zPvdBw+uzMEhS+PpGo.1624892356903.121566
NW_015373954	Koludarov_et_al_2021	CDS	382555	383475	.	-	0	Name=LOC107186197 CDS;ID=EWKMg4ru1zPvdBw+uzMEhS+PpGo.1624892356903.121566
NW_015373954	Koludarov_et_al_2021	CDS	381317	381964	.	-	0	Name=LOC107186197 CDS;ID=EWKMg4ru1zPvdBw+uzMEhS+PpGo.1624892356903.121566
NW_015373954	Koludarov_et_al_2021	CDS	380911	381117	.	-	0	Name=LOC107186197 CDS;ID=EWKMg4ru1zPvdBw+uzMEhS+PpGo.1624892356903.121566
NW_015373954	Koludarov_et_al_2021	CDS	380148	380311	.	-	0	Name=LOC107186197 CDS;ID=EWKMg4ru1zPvdBw+uzMEhS+PpGo.1624892356903.121566
NW_015373954	Koludarov_et_al_2021	CDS	379944	380071	.	-	0	Name=LOC107186197 CDS;ID=EWKMg4ru1zPvdBw+uzMEhS+PpGo.1624892356903.121566
NW_015373954	Koludarov_et_al_2021	CDS	379246	379692	.	-	0	Name=LOC107186197 CDS;ID=EWKMg4ru1zPvdBw+uzMEhS+PpGo.1624892356903.121566
NW_015373954	Koludarov_et_al_2021	CDS	378433	378731	.	-	0	Name=LOC107186197 CDS;ID=EWKMg4ru1zPvdBw+uzMEhS+PpGo.1624892356903.121566
NW_015373954	Koludarov_et_al_2021	CDS	377974	378118	.	-	0	Name=LOC107186197 CDS;ID=EWKMg4ru1zPvdBw+uzMEhS+PpGo.1624892356903.121566
NW_015373954	Koludarov_et_al_2021	CDS	377714	377844	.	-	0	Name=LOC107186197 CDS;ID=EWKMg4ru1zPvdBw+uzMEhS+PpGo.1624892356903.121566
NW_015373954	Koludarov_et_al_2021	CDS	377211	377474	.	-	0	Name=LOC107186197 CDS;ID=EWKMg4ru1zPvdBw+uzMEhS+PpGo.1624892356903.121566
NW_015373954	Koludarov_et_al_2021	CDS	376981	377158	.	-	0	Name=LOC107186197 CDS;ID=EWKMg4ru1zPvdBw+uzMEhS+PpGo.1624892356903.121566
NW_015373954	Koludarov_et_al_2021	CDS	376727	376896	.	-	0	Name=LOC107186197 CDS;ID=EWKMg4ru1zPvdBw+uzMEhS+PpGo.1624892356903.121566
NW_015373954	Koludarov_et_al_2021	CDS	376534	376647	.	-	0	Name=LOC107186197 CDS;ID=EWKMg4ru1zPvdBw+uzMEhS+PpGo.1624892356903.121566
NW_015373954	Koludarov_et_al_2021	CDS	376250	376436	.	-	0	Name=LOC107186197 CDS;ID=EWKMg4ru1zPvdBw+uzMEhS+PpGo.1624892356903.121566
NW_015373954	Koludarov_et_al_2021	CDS	374856	375185	.	-	0	Name=LOC107186197 CDS;ID=EWKMg4ru1zPvdBw+uzMEhS+PpGo.1624892356903.121566
NW_015373954	Koludarov_et_al_2021	CDS	374535	374723	.	-	0	Name=LOC107186197 CDS;ID=EWKMg4ru1zPvdBw+uzMEhS+PpGo.1624892356903.121566
NW_015373954	Koludarov_et_al_2021	CDS	374206	374353	.	-	0	Name=LOC107186197 CDS;ID=EWKMg4ru1zPvdBw+uzMEhS+PpGo.1624892356903.121566
NW_015373954	Koludarov_et_al_2021	CDS	373883	374045	.	-	0	Name=LOC107186197 CDS;ID=EWKMg4ru1zPvdBw+uzMEhS+PpGo.1624892356903.121566
NW_015373954	Koludarov_et_al_2021	CDS	373625	373807	.	-	0	Name=LOC107186197 CDS;ID=EWKMg4ru1zPvdBw+uzMEhS+PpGo.1624892356903.121566
NW_015373954	Koludarov_et_al_2021	CDS	373273	373510	.	-	0	Name=LOC107186197 CDS;ID=EWKMg4ru1zPvdBw+uzMEhS+PpGo.1624892356903.121566
NW_015373954	Koludarov_et_al_2021	CDS	373058	373174	.	-	0	Name=LOC107186197 CDS;ID=EWKMg4ru1zPvdBw+uzMEhS+PpGo.1624892356903.121566
NW_015373954	Koludarov_et_al_2021	CDS	372495	372792	.	-	0	Name=LOC107186197 CDS;ID=EWKMg4ru1zPvdBw+uzMEhS+PpGo.1624892356903.121566
NW_015373954	Koludarov_et_al_2021	CDS	2254889	2254952	.	-	0	Name=LOC107186268 CDS;ID=EWKMg4ru1zPvdBw+uzMEhS+PpGo.1624892356904.121567
NW_015373954	Koludarov_et_al_2021	CDS	2254504	2254554	.	-	0	Name=LOC107186268 CDS;ID=EWKMg4ru1zPvdBw+uzMEhS+PpGo.1624892356904.121567
NW_015373954	Koludarov_et_al_2021	CDS	2253671	2253999	.	-	0	Name=LOC107186268 CDS;ID=EWKMg4ru1zPvdBw+uzMEhS+PpGo.1624892356904.121567
NW_015373954	Koludarov_et_al_2021	CDS	2251993	2252088	.	-	0	Name=LOC107186268 CDS;ID=EWKMg4ru1zPvdBw+uzMEhS+PpGo.1624892356904.121567
NW_015373954	Koludarov_et_al_2021	CDS	2251810	2251876	.	-	0	Name=LOC107186268 CDS;ID=EWKMg4ru1zPvdBw+uzMEhS+PpGo.1624892356904.121567
NW_015373954	Koludarov_et_al_2021	CDS	2250336	2250490	.	-	0	Name=LOC107186268 CDS;ID=EWKMg4ru1zPvdBw+uzMEhS+PpGo.1624892356904.121567
NW_015373954	Koludarov_et_al_2021	CDS	2245184	2245312	.	-	0	Name=LOC107186268 CDS;ID=EWKMg4ru1zPvdBw+uzMEhS+PpGo.1624892356904.121567
NW_015373954	Koludarov_et_al_2021	CDS	2245056	2245101	.	-	0	Name=LOC107186268 CDS;ID=EWKMg4ru1zPvdBw+uzMEhS+PpGo.1624892356904.121567
NW_015373954	Koludarov_et_al_2021	CDS	2243620	2243636	.	-	0	Name=LOC107186268 CDS;ID=EWKMg4ru1zPvdBw+uzMEhS+PpGo.1624892356904.121567
NW_015373954	Koludarov_et_al_2021	CDS	1350797	1350994	.	-	0	Name=LOC107186298 CDS;ID=EWKMg4ru1zPvdBw+uzMEhS+PpGo.1624892356904.121568
NW_015373954	Koludarov_et_al_2021	CDS	1350319	1350438	.	-	0	Name=LOC107186298 CDS;ID=EWKMg4ru1zPvdBw+uzMEhS+PpGo.1624892356904.121568
NW_015373954	Koludarov_et_al_2021	CDS	1350117	1350243	.	-	0	Name=LOC107186298 CDS;ID=EWKMg4ru1zPvdBw+uzMEhS+PpGo.1624892356904.121568
NW_015373954	Koludarov_et_al_2021	CDS	1343664	1343790	.	-	0	Name=LOC107186298 CDS;ID=EWKMg4ru1zPvdBw+uzMEhS+PpGo.1624892356904.121568
NW_015373954	Koludarov_et_al_2021	CDS	1343178	1343279	.	-	0	Name=LOC107186298 CDS;ID=EWKMg4ru1zPvdBw+uzMEhS+PpGo.1624892356904.121568
NW_015373954	Koludarov_et_al_2021	CDS	1342985	1343107	.	-	0	Name=LOC107186298 CDS;ID=EWKMg4ru1zPvdBw+uzMEhS+PpGo.1624892356904.121568
NW_015373954	Koludarov_et_al_2021	CDS	1342394	1342551	.	-	0	Name=LOC107186298 CDS;ID=EWKMg4ru1zPvdBw+uzMEhS+PpGo.1624892356904.121568
NW_015373954	Koludarov_et_al_2021	CDS	1342119	1342271	.	-	0	Name=LOC107186298 CDS;ID=EWKMg4ru1zPvdBw+uzMEhS+PpGo.1624892356904.121568
NW_015373954	Koludarov_et_al_2021	CDS	1341758	1342009	.	-	0	Name=LOC107186298 CDS;ID=EWKMg4ru1zPvdBw+uzMEhS+PpGo.1624892356904.121568
NW_015373954	Koludarov_et_al_2021	CDS	1340745	1341020	.	-	0	Name=LOC107186298 CDS;ID=EWKMg4ru1zPvdBw+uzMEhS+PpGo.1624892356904.121568
NW_015373954	Koludarov_et_al_2021	CDS	1340269	1340588	.	-	0	Name=LOC107186298 CDS;ID=EWKMg4ru1zPvdBw+uzMEhS+PpGo.1624892356904.121568
NW_015373954	Koludarov_et_al_2021	CDS	1204735	1205626	.	+	0	Name=LOC107186300 CDS;ID=EWKMg4ru1zPvdBw+uzMEhS+PpGo.1624892356904.121569
NW_015373954	Koludarov_et_al_2021	CDS	1212966	1213126	.	+	0	Name=LOC107186300 CDS;ID=EWKMg4ru1zPvdBw+uzMEhS+PpGo.1624892356904.121569
NW_015373954	Koludarov_et_al_2021	CDS	1215224	1215283	.	+	0	Name=LOC107186300 CDS;ID=EWKMg4ru1zPvdBw+uzMEhS+PpGo.1624892356904.121569
NW_015373954	Koludarov_et_al_2021	CDS	1237787	1237859	.	-	0	Name=LOC107186208 CDS;ID=EWKMg4ru1zPvdBw+uzMEhS+PpGo.1624892356904.121570
NW_015373954	Koludarov_et_al_2021	CDS	1235253	1235411	.	-	0	Name=LOC107186208 CDS;ID=EWKMg4ru1zPvdBw+uzMEhS+PpGo.1624892356904.121570
NW_015373954	Koludarov_et_al_2021	CDS	1234496	1234660	.	-	0	Name=LOC107186208 CDS;ID=EWKMg4ru1zPvdBw+uzMEhS+PpGo.1624892356904.121570
NW_015373954	Koludarov_et_al_2021	CDS	1233806	1233976	.	-	0	Name=LOC107186208 CDS;ID=EWKMg4ru1zPvdBw+uzMEhS+PpGo.1624892356904.121570
NW_015373954	Koludarov_et_al_2021	CDS	1232574	1232682	.	-	0	Name=LOC107186208 CDS;ID=EWKMg4ru1zPvdBw+uzMEhS+PpGo.1624892356904.121570
NW_015373954	Koludarov_et_al_2021	CDS	1232039	1232195	.	-	0	Name=LOC107186208 CDS;ID=EWKMg4ru1zPvdBw+uzMEhS+PpGo.1624892356904.121570
NW_015373954	Koludarov_et_al_2021	CDS	1230541	1230676	.	-	0	Name=LOC107186208 CDS;ID=EWKMg4ru1zPvdBw+uzMEhS+PpGo.1624892356904.121570
NW_015373954	Koludarov_et_al_2021	CDS	1230038	1230211	.	-	0	Name=LOC107186208 CDS;ID=EWKMg4ru1zPvdBw+uzMEhS+PpGo.1624892356904.121570
NW_015373954	Koludarov_et_al_2021	CDS	1228380	1228757	.	-	0	Name=LOC107186208 CDS;ID=EWKMg4ru1zPvdBw+uzMEhS+PpGo.1624892356904.121570
NW_015373954	Koludarov_et_al_2021	CDS	1227707	1227981	.	-	0	Name=LOC107186208 CDS;ID=EWKMg4ru1zPvdBw+uzMEhS+PpGo.1624892356904.121570
NW_015373954	Koludarov_et_al_2021	CDS	694052	694207	.	+	0	Name=LOC107186201 CDS;ID=EWKMg4ru1zPvdBw+uzMEhS+PpGo.1624892356904.121571
NW_015373954	Koludarov_et_al_2021	CDS	695720	695993	.	+	0	Name=LOC107186201 CDS;ID=EWKMg4ru1zPvdBw+uzMEhS+PpGo.1624892356904.121571
NW_015373954	Koludarov_et_al_2021	CDS	700531	700640	.	+	0	Name=LOC107186201 CDS;ID=EWKMg4ru1zPvdBw+uzMEhS+PpGo.1624892356904.121571
NW_015373954	Koludarov_et_al_2021	CDS	701779	703107	.	+	0	Name=LOC107186201 CDS;ID=EWKMg4ru1zPvdBw+uzMEhS+PpGo.1624892356904.121571
NW_015373954	Koludarov_et_al_2021	CDS	630582	630692	.	+	0	Name=LOC107186242 CDS;ID=EWKMg4ru1zPvdBw+uzMEhS+PpGo.1624892356904.121572
NW_015373954	Koludarov_et_al_2021	CDS	630768	630825	.	+	0	Name=LOC107186242 CDS;ID=EWKMg4ru1zPvdBw+uzMEhS+PpGo.1624892356904.121572
NW_015373954	Koludarov_et_al_2021	CDS	630998	631153	.	+	0	Name=LOC107186242 CDS;ID=EWKMg4ru1zPvdBw+uzMEhS+PpGo.1624892356904.121572
NW_015373954	Koludarov_et_al_2021	CDS	631235	631467	.	+	0	Name=LOC107186242 CDS;ID=EWKMg4ru1zPvdBw+uzMEhS+PpGo.1624892356904.121572
NW_015373954	Koludarov_et_al_2021	CDS	631543	631806	.	+	0	Name=LOC107186242 CDS;ID=EWKMg4ru1zPvdBw+uzMEhS+PpGo.1624892356904.121572
NW_015373954	Koludarov_et_al_2021	CDS	631898	632093	.	+	0	Name=LOC107186242 CDS;ID=EWKMg4ru1zPvdBw+uzMEhS+PpGo.1624892356904.121572
NW_015373954	Koludarov_et_al_2021	CDS	632285	632385	.	+	0	Name=LOC107186242 CDS;ID=EWKMg4ru1zPvdBw+uzMEhS+PpGo.1624892356904.121572
NW_015373954	Koludarov_et_al_2021	CDS	632572	632639	.	+	0	Name=LOC107186242 CDS;ID=EWKMg4ru1zPvdBw+uzMEhS+PpGo.1624892356904.121572
NW_015373954	Koludarov_et_al_2021	CDS	634118	634156	.	+	0	Name=LOC107186242 CDS;ID=EWKMg4ru1zPvdBw+uzMEhS+PpGo.1624892356904.121572
NW_015373954	Koludarov_et_al_2021	CDS	634697	634750	.	+	0	Name=LOC107186242 CDS;ID=EWKMg4ru1zPvdBw+uzMEhS+PpGo.1624892356904.121572
NW_015373954	Koludarov_et_al_2021	CDS	635664	635731	.	+	0	Name=LOC107186242 CDS;ID=EWKMg4ru1zPvdBw+uzMEhS+PpGo.1624892356904.121572
NW_015373954	Koludarov_et_al_2021	CDS	635956	636102	.	+	0	Name=LOC107186242 CDS;ID=EWKMg4ru1zPvdBw+uzMEhS+PpGo.1624892356904.121572
NW_015373954	Koludarov_et_al_2021	CDS	636477	636652	.	+	0	Name=LOC107186242 CDS;ID=EWKMg4ru1zPvdBw+uzMEhS+PpGo.1624892356904.121572
NW_015373954	Koludarov_et_al_2021	CDS	636736	636940	.	+	0	Name=LOC107186242 CDS;ID=EWKMg4ru1zPvdBw+uzMEhS+PpGo.1624892356904.121572
NW_015373954	Koludarov_et_al_2021	CDS	637010	637193	.	+	0	Name=LOC107186242 CDS;ID=EWKMg4ru1zPvdBw+uzMEhS+PpGo.1624892356904.121572
NW_015373954	Koludarov_et_al_2021	CDS	637271	637548	.	+	0	Name=LOC107186242 CDS;ID=EWKMg4ru1zPvdBw+uzMEhS+PpGo.1624892356904.121572
NW_015373954	Koludarov_et_al_2021	CDS	637627	637710	.	+	0	Name=LOC107186242 CDS;ID=EWKMg4ru1zPvdBw+uzMEhS+PpGo.1624892356904.121572
NW_015373954	Koludarov_et_al_2021	CDS	637789	637881	.	+	0	Name=LOC107186242 CDS;ID=EWKMg4ru1zPvdBw+uzMEhS+PpGo.1624892356904.121572
NW_015373954	Koludarov_et_al_2021	CDS	637959	638085	.	+	0	Name=LOC107186242 CDS;ID=EWKMg4ru1zPvdBw+uzMEhS+PpGo.1624892356904.121572
NW_015373954	Koludarov_et_al_2021	CDS	638163	638262	.	+	0	Name=LOC107186242 CDS;ID=EWKMg4ru1zPvdBw+uzMEhS+PpGo.1624892356904.121572
NW_015373954	Koludarov_et_al_2021	CDS	2351325	2351465	.	-	0	Name=LOC107186237 CDS;ID=EWKMg4ru1zPvdBw+uzMEhS+PpGo.1624892356904.121573
NW_015373954	Koludarov_et_al_2021	CDS	2351061	2351239	.	-	0	Name=LOC107186237 CDS;ID=EWKMg4ru1zPvdBw+uzMEhS+PpGo.1624892356904.121573
NW_015373954	Koludarov_et_al_2021	CDS	2350845	2350986	.	-	0	Name=LOC107186237 CDS;ID=EWKMg4ru1zPvdBw+uzMEhS+PpGo.1624892356904.121573
NW_015373954	Koludarov_et_al_2021	CDS	2350575	2350778	.	-	0	Name=LOC107186237 CDS;ID=EWKMg4ru1zPvdBw+uzMEhS+PpGo.1624892356904.121573
NW_015373954	Koludarov_et_al_2021	CDS	2350308	2350499	.	-	0	Name=LOC107186237 CDS;ID=EWKMg4ru1zPvdBw+uzMEhS+PpGo.1624892356904.121573
NW_015373954	Koludarov_et_al_2021	CDS	2350021	2350245	.	-	0	Name=LOC107186237 CDS;ID=EWKMg4ru1zPvdBw+uzMEhS+PpGo.1624892356904.121573
NW_015373954	Koludarov_et_al_2021	CDS	2349683	2349957	.	-	0	Name=LOC107186237 CDS;ID=EWKMg4ru1zPvdBw+uzMEhS+PpGo.1624892356904.121573
NW_015373954	Koludarov_et_al_2021	CDS	2349298	2349613	.	-	0	Name=LOC107186237 CDS;ID=EWKMg4ru1zPvdBw+uzMEhS+PpGo.1624892356904.121573
NW_015373954	Koludarov_et_al_2021	CDS	2348916	2349221	.	-	0	Name=LOC107186237 CDS;ID=EWKMg4ru1zPvdBw+uzMEhS+PpGo.1624892356904.121573
NW_015373954	Koludarov_et_al_2021	CDS	2348598	2348803	.	-	0	Name=LOC107186237 CDS;ID=EWKMg4ru1zPvdBw+uzMEhS+PpGo.1624892356904.121573
NW_015373954	Koludarov_et_al_2021	CDS	2346766	2348529	.	-	0	Name=LOC107186237 CDS;ID=EWKMg4ru1zPvdBw+uzMEhS+PpGo.1624892356904.121573
NW_015373954	Koludarov_et_al_2021	CDS	2346571	2346698	.	-	0	Name=LOC107186237 CDS;ID=EWKMg4ru1zPvdBw+uzMEhS+PpGo.1624892356904.121573
NW_015373954	Koludarov_et_al_2021	CDS	2346228	2346490	.	-	0	Name=LOC107186237 CDS;ID=EWKMg4ru1zPvdBw+uzMEhS+PpGo.1624892356904.121573
NW_015373954	Koludarov_et_al_2021	CDS	2345894	2346153	.	-	0	Name=LOC107186237 CDS;ID=EWKMg4ru1zPvdBw+uzMEhS+PpGo.1624892356904.121573
NW_015373954	Koludarov_et_al_2021	CDS	2345389	2345823	.	-	0	Name=LOC107186237 CDS;ID=EWKMg4ru1zPvdBw+uzMEhS+PpGo.1624892356904.121573
NW_015373954	Koludarov_et_al_2021	CDS	2344963	2345315	.	-	0	Name=LOC107186237 CDS;ID=EWKMg4ru1zPvdBw+uzMEhS+PpGo.1624892356904.121573
NW_015373954	Koludarov_et_al_2021	CDS	2344691	2344893	.	-	0	Name=LOC107186237 CDS;ID=EWKMg4ru1zPvdBw+uzMEhS+PpGo.1624892356904.121573
NW_015373954	Koludarov_et_al_2021	CDS	2344301	2344620	.	-	0	Name=LOC107186237 CDS;ID=EWKMg4ru1zPvdBw+uzMEhS+PpGo.1624892356904.121573
NW_015373954	Koludarov_et_al_2021	CDS	2344171	2344225	.	-	0	Name=LOC107186237 CDS;ID=EWKMg4ru1zPvdBw+uzMEhS+PpGo.1624892356904.121573
NW_015373954	Koludarov_et_al_2021	CDS	268302	268574	.	+	0	Name=LOC107186195 CDS;ID=EWKMg4ru1zPvdBw+uzMEhS+PpGo.1624892356904.121574
NW_015373954	Koludarov_et_al_2021	CDS	269735	270039	.	+	0	Name=LOC107186195 CDS;ID=EWKMg4ru1zPvdBw+uzMEhS+PpGo.1624892356904.121574
NW_015373954	Koludarov_et_al_2021	CDS	270121	270244	.	+	0	Name=LOC107186195 CDS;ID=EWKMg4ru1zPvdBw+uzMEhS+PpGo.1624892356904.121574
NW_015373954	Koludarov_et_al_2021	CDS	270541	270775	.	+	0	Name=LOC107186195 CDS;ID=EWKMg4ru1zPvdBw+uzMEhS+PpGo.1624892356904.121574
NW_015373954	Koludarov_et_al_2021	CDS	271771	271924	.	+	0	Name=LOC107186195 CDS;ID=EWKMg4ru1zPvdBw+uzMEhS+PpGo.1624892356904.121574
NW_015373954	Koludarov_et_al_2021	CDS	275181	275544	.	+	0	Name=LOC107186195 CDS;ID=EWKMg4ru1zPvdBw+uzMEhS+PpGo.1624892356904.121574
NW_015373954	Koludarov_et_al_2021	CDS	540137	546631	.	-	0	Name=LOC107186319 CDS
NW_015373954	Koludarov_et_al_2021	CDS	627367	627724	.	-	0	Name=LOC107186303 CDS;ID=EWKMg4ru1zPvdBw+uzMEhS+PpGo.1624892356904.121575
NW_015373954	Koludarov_et_al_2021	CDS	626041	626170	.	-	0	Name=LOC107186303 CDS;ID=EWKMg4ru1zPvdBw+uzMEhS+PpGo.1624892356904.121575
NW_015373954	Koludarov_et_al_2021	CDS	623525	623724	.	-	0	Name=LOC107186303 CDS;ID=EWKMg4ru1zPvdBw+uzMEhS+PpGo.1624892356904.121575
NW_015373954	Koludarov_et_al_2021	CDS	622819	623139	.	-	0	Name=LOC107186303 CDS;ID=EWKMg4ru1zPvdBw+uzMEhS+PpGo.1624892356904.121575
NW_015373954	Koludarov_et_al_2021	CDS	621922	622410	.	-	0	Name=LOC107186303 CDS;ID=EWKMg4ru1zPvdBw+uzMEhS+PpGo.1624892356904.121575
NW_015373954	Koludarov_et_al_2021	CDS	621296	621846	.	-	0	Name=LOC107186303 CDS;ID=EWKMg4ru1zPvdBw+uzMEhS+PpGo.1624892356904.121575
NW_015373954	Koludarov_et_al_2021	CDS	737595	737707	.	-	0	Name=LOC107186279 CDS;ID=EWKMg4ru1zPvdBw+uzMEhS+PpGo.1624892356904.121576
NW_015373954	Koludarov_et_al_2021	CDS	737295	737490	.	-	0	Name=LOC107186279 CDS;ID=EWKMg4ru1zPvdBw+uzMEhS+PpGo.1624892356904.121576
NW_015373954	Koludarov_et_al_2021	CDS	734690	735006	.	-	0	Name=LOC107186279 CDS;ID=EWKMg4ru1zPvdBw+uzMEhS+PpGo.1624892356904.121576
NW_015373954	Koludarov_et_al_2021	CDS	732809	734385	.	-	0	Name=LOC107186279 CDS;ID=EWKMg4ru1zPvdBw+uzMEhS+PpGo.1624892356904.121576
NW_015373954	Koludarov_et_al_2021	CDS	732336	732731	.	-	0	Name=LOC107186279 CDS;ID=EWKMg4ru1zPvdBw+uzMEhS+PpGo.1624892356904.121576
NW_015373954	Koludarov_et_al_2021	CDS	731873	732267	.	-	0	Name=LOC107186279 CDS;ID=EWKMg4ru1zPvdBw+uzMEhS+PpGo.1624892356904.121576
NW_015373954	Koludarov_et_al_2021	CDS	731403	731756	.	-	0	Name=LOC107186279 CDS;ID=EWKMg4ru1zPvdBw+uzMEhS+PpGo.1624892356904.121576
NW_015373954	Koludarov_et_al_2021	CDS	2046566	2046638	.	-	0	Name=LOC107186245 CDS;ID=EWKMg4ru1zPvdBw+uzMEhS+PpGo.1624892356904.121577
NW_015373954	Koludarov_et_al_2021	CDS	2045237	2045335	.	-	0	Name=LOC107186245 CDS;ID=EWKMg4ru1zPvdBw+uzMEhS+PpGo.1624892356904.121577
NW_015373954	Koludarov_et_al_2021	CDS	2042333	2042483	.	-	0	Name=LOC107186245 CDS;ID=EWKMg4ru1zPvdBw+uzMEhS+PpGo.1624892356904.121577
NW_015373954	Koludarov_et_al_2021	CDS	2041601	2041734	.	-	0	Name=LOC107186245 CDS;ID=EWKMg4ru1zPvdBw+uzMEhS+PpGo.1624892356904.121577
NW_015373954	Koludarov_et_al_2021	CDS	2041367	2041516	.	-	0	Name=LOC107186245 CDS;ID=EWKMg4ru1zPvdBw+uzMEhS+PpGo.1624892356904.121577
NW_015373954	Koludarov_et_al_2021	CDS	2040632	2040786	.	-	0	Name=LOC107186245 CDS;ID=EWKMg4ru1zPvdBw+uzMEhS+PpGo.1624892356904.121577
NW_015373954	Koludarov_et_al_2021	CDS	2986072	2986144	.	+	0	Name=LOC107186229 CDS;ID=EWKMg4ru1zPvdBw+uzMEhS+PpGo.1624892356904.121578
NW_015373954	Koludarov_et_al_2021	CDS	2987317	2987567	.	+	0	Name=LOC107186229 CDS;ID=EWKMg4ru1zPvdBw+uzMEhS+PpGo.1624892356904.121578
NW_015373954	Koludarov_et_al_2021	CDS	2987814	2988013	.	+	0	Name=LOC107186229 CDS;ID=EWKMg4ru1zPvdBw+uzMEhS+PpGo.1624892356904.121578
NW_015373954	Koludarov_et_al_2021	CDS	2988400	2988598	.	+	0	Name=LOC107186229 CDS;ID=EWKMg4ru1zPvdBw+uzMEhS+PpGo.1624892356904.121578
NW_015373954	Koludarov_et_al_2021	CDS	2988847	2989135	.	+	0	Name=LOC107186229 CDS;ID=EWKMg4ru1zPvdBw+uzMEhS+PpGo.1624892356904.121578
NW_015373954	Koludarov_et_al_2021	CDS	2991401	2991807	.	+	0	Name=LOC107186229 CDS;ID=EWKMg4ru1zPvdBw+uzMEhS+PpGo.1624892356904.121578
NW_015373954	Koludarov_et_al_2021	CDS	1854770	1854863	.	+	0	Name=LOC107186254 CDS;ID=EWKMg4ru1zPvdBw+uzMEhS+PpGo.1624892356904.121579
NW_015373954	Koludarov_et_al_2021	CDS	1854960	1855148	.	+	0	Name=LOC107186254 CDS;ID=EWKMg4ru1zPvdBw+uzMEhS+PpGo.1624892356904.121579
NW_015373954	Koludarov_et_al_2021	CDS	1855540	1855796	.	+	0	Name=LOC107186254 CDS;ID=EWKMg4ru1zPvdBw+uzMEhS+PpGo.1624892356904.121579
NW_015373954	Koludarov_et_al_2021	CDS	1856030	1856201	.	+	0	Name=LOC107186254 CDS;ID=EWKMg4ru1zPvdBw+uzMEhS+PpGo.1624892356904.121579
NW_015373954	Koludarov_et_al_2021	CDS	1856295	1856476	.	+	0	Name=LOC107186254 CDS;ID=EWKMg4ru1zPvdBw+uzMEhS+PpGo.1624892356904.121579
NW_015373954	Koludarov_et_al_2021	CDS	1856545	1856787	.	+	0	Name=LOC107186254 CDS;ID=EWKMg4ru1zPvdBw+uzMEhS+PpGo.1624892356904.121579
NW_015373954	Koludarov_et_al_2021	CDS	1857070	1857172	.	+	0	Name=LOC107186254 CDS;ID=EWKMg4ru1zPvdBw+uzMEhS+PpGo.1624892356904.121579
NW_015373954	Koludarov_et_al_2021	CDS	1858258	1858329	.	+	0	Name=LOC107186254 CDS;ID=EWKMg4ru1zPvdBw+uzMEhS+PpGo.1624892356904.121579
NW_015373954	Koludarov_et_al_2021	CDS	1858605	1858699	.	+	0	Name=LOC107186254 CDS;ID=EWKMg4ru1zPvdBw+uzMEhS+PpGo.1624892356904.121579
NW_015373954	Koludarov_et_al_2021	CDS	1858817	1858973	.	+	0	Name=LOC107186254 CDS;ID=EWKMg4ru1zPvdBw+uzMEhS+PpGo.1624892356904.121579
NW_015373954	Koludarov_et_al_2021	CDS	1859054	1859841	.	+	0	Name=LOC107186254 CDS;ID=EWKMg4ru1zPvdBw+uzMEhS+PpGo.1624892356904.121579
NW_015373954	Koludarov_et_al_2021	CDS	2288573	2288842	.	-	0	Name=LOC107186230 CDS;ID=EWKMg4ru1zPvdBw+uzMEhS+PpGo.1624892356905.121580
NW_015373954	Koludarov_et_al_2021	CDS	2287754	2288121	.	-	0	Name=LOC107186230 CDS;ID=EWKMg4ru1zPvdBw+uzMEhS+PpGo.1624892356905.121580
NW_015373954	Koludarov_et_al_2021	CDS	2286895	2287678	.	-	0	Name=LOC107186230 CDS;ID=EWKMg4ru1zPvdBw+uzMEhS+PpGo.1624892356905.121580
NW_015373954	Koludarov_et_al_2021	CDS	2286634	2286803	.	-	0	Name=LOC107186230 CDS;ID=EWKMg4ru1zPvdBw+uzMEhS+PpGo.1624892356905.121580
NW_015373954	Koludarov_et_al_2021	CDS	2286422	2286560	.	-	0	Name=LOC107186230 CDS;ID=EWKMg4ru1zPvdBw+uzMEhS+PpGo.1624892356905.121580
NW_015373954	Koludarov_et_al_2021	CDS	2286178	2286330	.	-	0	Name=LOC107186230 CDS;ID=EWKMg4ru1zPvdBw+uzMEhS+PpGo.1624892356905.121580
NW_015373954	Koludarov_et_al_2021	CDS	2284960	2285196	.	-	0	Name=LOC107186230 CDS;ID=EWKMg4ru1zPvdBw+uzMEhS+PpGo.1624892356905.121580
NW_015373954	Koludarov_et_al_2021	CDS	2284760	2284864	.	-	0	Name=LOC107186230 CDS;ID=EWKMg4ru1zPvdBw+uzMEhS+PpGo.1624892356905.121580
NW_015373954	Koludarov_et_al_2021	CDS	2284471	2284677	.	-	0	Name=LOC107186230 CDS;ID=EWKMg4ru1zPvdBw+uzMEhS+PpGo.1624892356905.121580
NW_015373954	Koludarov_et_al_2021	CDS	2284056	2284408	.	-	0	Name=LOC107186230 CDS;ID=EWKMg4ru1zPvdBw+uzMEhS+PpGo.1624892356905.121580
NW_015373954	Koludarov_et_al_2021	CDS	2283860	2283974	.	-	0	Name=LOC107186230 CDS;ID=EWKMg4ru1zPvdBw+uzMEhS+PpGo.1624892356905.121580
NW_015373954	Koludarov_et_al_2021	CDS	2288573	2288842	.	-	0	Name=LOC107186230 CDS;ID=EWKMg4ru1zPvdBw+uzMEhS+PpGo.1624892356905.121581
NW_015373954	Koludarov_et_al_2021	CDS	2287754	2288121	.	-	0	Name=LOC107186230 CDS;ID=EWKMg4ru1zPvdBw+uzMEhS+PpGo.1624892356905.121581
NW_015373954	Koludarov_et_al_2021	CDS	2286895	2287678	.	-	0	Name=LOC107186230 CDS;ID=EWKMg4ru1zPvdBw+uzMEhS+PpGo.1624892356905.121581
NW_015373954	Koludarov_et_al_2021	CDS	2286634	2286803	.	-	0	Name=LOC107186230 CDS;ID=EWKMg4ru1zPvdBw+uzMEhS+PpGo.1624892356905.121581
NW_015373954	Koludarov_et_al_2021	CDS	2286422	2286560	.	-	0	Name=LOC107186230 CDS;ID=EWKMg4ru1zPvdBw+uzMEhS+PpGo.1624892356905.121581
NW_015373954	Koludarov_et_al_2021	CDS	2286178	2286330	.	-	0	Name=LOC107186230 CDS;ID=EWKMg4ru1zPvdBw+uzMEhS+PpGo.1624892356905.121581
NW_015373954	Koludarov_et_al_2021	CDS	2284960	2285196	.	-	0	Name=LOC107186230 CDS;ID=EWKMg4ru1zPvdBw+uzMEhS+PpGo.1624892356905.121581
NW_015373954	Koludarov_et_al_2021	CDS	2284760	2284864	.	-	0	Name=LOC107186230 CDS;ID=EWKMg4ru1zPvdBw+uzMEhS+PpGo.1624892356905.121581
NW_015373954	Koludarov_et_al_2021	CDS	2284471	2284677	.	-	0	Name=LOC107186230 CDS;ID=EWKMg4ru1zPvdBw+uzMEhS+PpGo.1624892356905.121581
NW_015373954	Koludarov_et_al_2021	CDS	2284056	2284408	.	-	0	Name=LOC107186230 CDS;ID=EWKMg4ru1zPvdBw+uzMEhS+PpGo.1624892356905.121581
NW_015373954	Koludarov_et_al_2021	CDS	2283860	2283974	.	-	0	Name=LOC107186230 CDS;ID=EWKMg4ru1zPvdBw+uzMEhS+PpGo.1624892356905.121581
NW_015373954	Koludarov_et_al_2021	CDS	2288573	2288842	.	-	0	Name=LOC107186230 CDS;ID=EWKMg4ru1zPvdBw+uzMEhS+PpGo.1624892356905.121582
NW_015373954	Koludarov_et_al_2021	CDS	2287754	2288121	.	-	0	Name=LOC107186230 CDS;ID=EWKMg4ru1zPvdBw+uzMEhS+PpGo.1624892356905.121582
NW_015373954	Koludarov_et_al_2021	CDS	2286895	2287678	.	-	0	Name=LOC107186230 CDS;ID=EWKMg4ru1zPvdBw+uzMEhS+PpGo.1624892356905.121582
NW_015373954	Koludarov_et_al_2021	CDS	2286634	2286803	.	-	0	Name=LOC107186230 CDS;ID=EWKMg4ru1zPvdBw+uzMEhS+PpGo.1624892356905.121582
NW_015373954	Koludarov_et_al_2021	CDS	2286422	2286560	.	-	0	Name=LOC107186230 CDS;ID=EWKMg4ru1zPvdBw+uzMEhS+PpGo.1624892356905.121582
NW_015373954	Koludarov_et_al_2021	CDS	2286178	2286330	.	-	0	Name=LOC107186230 CDS;ID=EWKMg4ru1zPvdBw+uzMEhS+PpGo.1624892356905.121582
NW_015373954	Koludarov_et_al_2021	CDS	2284960	2285196	.	-	0	Name=LOC107186230 CDS;ID=EWKMg4ru1zPvdBw+uzMEhS+PpGo.1624892356905.121582
NW_015373954	Koludarov_et_al_2021	CDS	2284760	2284864	.	-	0	Name=LOC107186230 CDS;ID=EWKMg4ru1zPvdBw+uzMEhS+PpGo.1624892356905.121582
NW_015373954	Koludarov_et_al_2021	CDS	2284471	2284677	.	-	0	Name=LOC107186230 CDS;ID=EWKMg4ru1zPvdBw+uzMEhS+PpGo.1624892356905.121582
NW_015373954	Koludarov_et_al_2021	CDS	2284056	2284408	.	-	0	Name=LOC107186230 CDS;ID=EWKMg4ru1zPvdBw+uzMEhS+PpGo.1624892356905.121582
NW_015373954	Koludarov_et_al_2021	CDS	2283860	2283974	.	-	0	Name=LOC107186230 CDS;ID=EWKMg4ru1zPvdBw+uzMEhS+PpGo.1624892356905.121582
NW_015373954	Koludarov_et_al_2021	CDS	2288573	2288842	.	-	0	Name=LOC107186230 CDS;ID=EWKMg4ru1zPvdBw+uzMEhS+PpGo.1624892356905.121583
NW_015373954	Koludarov_et_al_2021	CDS	2287754	2288121	.	-	0	Name=LOC107186230 CDS;ID=EWKMg4ru1zPvdBw+uzMEhS+PpGo.1624892356905.121583
NW_015373954	Koludarov_et_al_2021	CDS	2286895	2287678	.	-	0	Name=LOC107186230 CDS;ID=EWKMg4ru1zPvdBw+uzMEhS+PpGo.1624892356905.121583
NW_015373954	Koludarov_et_al_2021	CDS	2286634	2286803	.	-	0	Name=LOC107186230 CDS;ID=EWKMg4ru1zPvdBw+uzMEhS+PpGo.1624892356905.121583
NW_015373954	Koludarov_et_al_2021	CDS	2286422	2286560	.	-	0	Name=LOC107186230 CDS;ID=EWKMg4ru1zPvdBw+uzMEhS+PpGo.1624892356905.121583
NW_015373954	Koludarov_et_al_2021	CDS	2286178	2286330	.	-	0	Name=LOC107186230 CDS;ID=EWKMg4ru1zPvdBw+uzMEhS+PpGo.1624892356905.121583
NW_015373954	Koludarov_et_al_2021	CDS	2284960	2285196	.	-	0	Name=LOC107186230 CDS;ID=EWKMg4ru1zPvdBw+uzMEhS+PpGo.1624892356905.121583
NW_015373954	Koludarov_et_al_2021	CDS	2284760	2284864	.	-	0	Name=LOC107186230 CDS;ID=EWKMg4ru1zPvdBw+uzMEhS+PpGo.1624892356905.121583
NW_015373954	Koludarov_et_al_2021	CDS	2284471	2284677	.	-	0	Name=LOC107186230 CDS;ID=EWKMg4ru1zPvdBw+uzMEhS+PpGo.1624892356905.121583
NW_015373954	Koludarov_et_al_2021	CDS	2284056	2284408	.	-	0	Name=LOC107186230 CDS;ID=EWKMg4ru1zPvdBw+uzMEhS+PpGo.1624892356905.121583
NW_015373954	Koludarov_et_al_2021	CDS	2283860	2283974	.	-	0	Name=LOC107186230 CDS;ID=EWKMg4ru1zPvdBw+uzMEhS+PpGo.1624892356905.121583
NW_015373954	Koludarov_et_al_2021	CDS	1275380	1275460	.	+	0	Name=LOC107186232 CDS;ID=EWKMg4ru1zPvdBw+uzMEhS+PpGo.1624892356905.121584
NW_015373954	Koludarov_et_al_2021	CDS	1275553	1275747	.	+	0	Name=LOC107186232 CDS;ID=EWKMg4ru1zPvdBw+uzMEhS+PpGo.1624892356905.121584
NW_015373954	Koludarov_et_al_2021	CDS	1275883	1276073	.	+	0	Name=LOC107186232 CDS;ID=EWKMg4ru1zPvdBw+uzMEhS+PpGo.1624892356905.121584
NW_015373954	Koludarov_et_al_2021	CDS	1276146	1276353	.	+	0	Name=LOC107186232 CDS;ID=EWKMg4ru1zPvdBw+uzMEhS+PpGo.1624892356905.121584
NW_015373954	Koludarov_et_al_2021	CDS	1276439	1276945	.	+	0	Name=LOC107186232 CDS;ID=EWKMg4ru1zPvdBw+uzMEhS+PpGo.1624892356905.121584
NW_015373954	Koludarov_et_al_2021	CDS	1277015	1277313	.	+	0	Name=LOC107186232 CDS;ID=EWKMg4ru1zPvdBw+uzMEhS+PpGo.1624892356905.121584
NW_015373954	Koludarov_et_al_2021	CDS	1277401	1277743	.	+	0	Name=LOC107186232 CDS;ID=EWKMg4ru1zPvdBw+uzMEhS+PpGo.1624892356905.121584
NW_015373954	Koludarov_et_al_2021	CDS	1277822	1277926	.	+	0	Name=LOC107186232 CDS;ID=EWKMg4ru1zPvdBw+uzMEhS+PpGo.1624892356905.121584
NW_015373954	Koludarov_et_al_2021	CDS	1278010	1278429	.	+	0	Name=LOC107186232 CDS;ID=EWKMg4ru1zPvdBw+uzMEhS+PpGo.1624892356905.121584
NW_015373954	Koludarov_et_al_2021	CDS	1278512	1278874	.	+	0	Name=LOC107186232 CDS;ID=EWKMg4ru1zPvdBw+uzMEhS+PpGo.1624892356905.121584
NW_015373954	Koludarov_et_al_2021	CDS	1278953	1279184	.	+	0	Name=LOC107186232 CDS;ID=EWKMg4ru1zPvdBw+uzMEhS+PpGo.1624892356905.121584
NW_015373954	Koludarov_et_al_2021	CDS	1279307	1279554	.	+	0	Name=LOC107186232 CDS;ID=EWKMg4ru1zPvdBw+uzMEhS+PpGo.1624892356905.121584
NW_015373954	Koludarov_et_al_2021	CDS	1279631	1279927	.	+	0	Name=LOC107186232 CDS;ID=EWKMg4ru1zPvdBw+uzMEhS+PpGo.1624892356905.121584
NW_015373954	Koludarov_et_al_2021	CDS	1280012	1280047	.	+	0	Name=LOC107186232 CDS;ID=EWKMg4ru1zPvdBw+uzMEhS+PpGo.1624892356905.121584
NW_015373954	Koludarov_et_al_2021	CDS	1280156	1280206	.	+	0	Name=LOC107186232 CDS;ID=EWKMg4ru1zPvdBw+uzMEhS+PpGo.1624892356905.121584
NW_015373954	Koludarov_et_al_2021	CDS	1280274	1280330	.	+	0	Name=LOC107186232 CDS;ID=EWKMg4ru1zPvdBw+uzMEhS+PpGo.1624892356905.121584
NW_015373954	Koludarov_et_al_2021	CDS	1275380	1275460	.	+	0	Name=LOC107186232 CDS;ID=EWKMg4ru1zPvdBw+uzMEhS+PpGo.1624892356905.121585
NW_015373954	Koludarov_et_al_2021	CDS	1275553	1275747	.	+	0	Name=LOC107186232 CDS;ID=EWKMg4ru1zPvdBw+uzMEhS+PpGo.1624892356905.121585
NW_015373954	Koludarov_et_al_2021	CDS	1275883	1276073	.	+	0	Name=LOC107186232 CDS;ID=EWKMg4ru1zPvdBw+uzMEhS+PpGo.1624892356905.121585
NW_015373954	Koludarov_et_al_2021	CDS	1276146	1276353	.	+	0	Name=LOC107186232 CDS;ID=EWKMg4ru1zPvdBw+uzMEhS+PpGo.1624892356905.121585
NW_015373954	Koludarov_et_al_2021	CDS	1276439	1276945	.	+	0	Name=LOC107186232 CDS;ID=EWKMg4ru1zPvdBw+uzMEhS+PpGo.1624892356905.121585
NW_015373954	Koludarov_et_al_2021	CDS	1277015	1277313	.	+	0	Name=LOC107186232 CDS;ID=EWKMg4ru1zPvdBw+uzMEhS+PpGo.1624892356905.121585
NW_015373954	Koludarov_et_al_2021	CDS	1277401	1277743	.	+	0	Name=LOC107186232 CDS;ID=EWKMg4ru1zPvdBw+uzMEhS+PpGo.1624892356905.121585
NW_015373954	Koludarov_et_al_2021	CDS	1277822	1277926	.	+	0	Name=LOC107186232 CDS;ID=EWKMg4ru1zPvdBw+uzMEhS+PpGo.1624892356905.121585
NW_015373954	Koludarov_et_al_2021	CDS	1278010	1278429	.	+	0	Name=LOC107186232 CDS;ID=EWKMg4ru1zPvdBw+uzMEhS+PpGo.1624892356905.121585
NW_015373954	Koludarov_et_al_2021	CDS	1278512	1278874	.	+	0	Name=LOC107186232 CDS;ID=EWKMg4ru1zPvdBw+uzMEhS+PpGo.1624892356905.121585
NW_015373954	Koludarov_et_al_2021	CDS	1278953	1279184	.	+	0	Name=LOC107186232 CDS;ID=EWKMg4ru1zPvdBw+uzMEhS+PpGo.1624892356905.121585
NW_015373954	Koludarov_et_al_2021	CDS	1279307	1279554	.	+	0	Name=LOC107186232 CDS;ID=EWKMg4ru1zPvdBw+uzMEhS+PpGo.1624892356905.121585
NW_015373954	Koludarov_et_al_2021	CDS	1279631	1279927	.	+	0	Name=LOC107186232 CDS;ID=EWKMg4ru1zPvdBw+uzMEhS+PpGo.1624892356905.121585
NW_015373954	Koludarov_et_al_2021	CDS	1280156	1280206	.	+	0	Name=LOC107186232 CDS;ID=EWKMg4ru1zPvdBw+uzMEhS+PpGo.1624892356905.121585
NW_015373954	Koludarov_et_al_2021	CDS	1280274	1280330	.	+	0	Name=LOC107186232 CDS;ID=EWKMg4ru1zPvdBw+uzMEhS+PpGo.1624892356905.121585
NW_015373954	Koludarov_et_al_2021	CDS	318431	318453	.	-	0	Name=LOC107186196 CDS;ID=EWKMg4ru1zPvdBw+uzMEhS+PpGo.1624892356905.121586
NW_015373954	Koludarov_et_al_2021	CDS	317822	317888	.	-	0	Name=LOC107186196 CDS;ID=EWKMg4ru1zPvdBw+uzMEhS+PpGo.1624892356905.121586
NW_015373954	Koludarov_et_al_2021	CDS	316408	316482	.	-	0	Name=LOC107186196 CDS;ID=EWKMg4ru1zPvdBw+uzMEhS+PpGo.1624892356905.121586
NW_015373954	Koludarov_et_al_2021	CDS	316021	316327	.	-	0	Name=LOC107186196 CDS;ID=EWKMg4ru1zPvdBw+uzMEhS+PpGo.1624892356905.121586
NW_015373954	Koludarov_et_al_2021	CDS	315473	315936	.	-	0	Name=LOC107186196 CDS;ID=EWKMg4ru1zPvdBw+uzMEhS+PpGo.1624892356905.121586
NW_015373954	Koludarov_et_al_2021	CDS	313521	314066	.	-	0	Name=LOC107186196 CDS;ID=EWKMg4ru1zPvdBw+uzMEhS+PpGo.1624892356905.121586
NW_015373954	Koludarov_et_al_2021	CDS	1250814	1250839	.	-	0	Name=LOC107186282 CDS;ID=EWKMg4ru1zPvdBw+uzMEhS+PpGo.1624892356905.121587
NW_015373954	Koludarov_et_al_2021	CDS	1250584	1250723	.	-	0	Name=LOC107186282 CDS;ID=EWKMg4ru1zPvdBw+uzMEhS+PpGo.1624892356905.121587
NW_015373954	Koludarov_et_al_2021	CDS	1250084	1250295	.	-	0	Name=LOC107186282 CDS;ID=EWKMg4ru1zPvdBw+uzMEhS+PpGo.1624892356905.121587
NW_015373954	Koludarov_et_al_2021	CDS	1249827	1250013	.	-	0	Name=LOC107186282 CDS;ID=EWKMg4ru1zPvdBw+uzMEhS+PpGo.1624892356905.121587
NW_015373954	Koludarov_et_al_2021	CDS	1249623	1249759	.	-	0	Name=LOC107186282 CDS;ID=EWKMg4ru1zPvdBw+uzMEhS+PpGo.1624892356905.121587
NW_015373954	Koludarov_et_al_2021	CDS	1249452	1249545	.	-	0	Name=LOC107186282 CDS;ID=EWKMg4ru1zPvdBw+uzMEhS+PpGo.1624892356905.121587
NW_015373954	Koludarov_et_al_2021	CDS	1249184	1249378	.	-	0	Name=LOC107186282 CDS;ID=EWKMg4ru1zPvdBw+uzMEhS+PpGo.1624892356905.121587
NW_015373954	Koludarov_et_al_2021	CDS	1248884	1248948	.	-	0	Name=LOC107186282 CDS;ID=EWKMg4ru1zPvdBw+uzMEhS+PpGo.1624892356905.121587
NW_015373954	Koludarov_et_al_2021	CDS	1248060	1248229	.	-	0	Name=LOC107186282 CDS;ID=EWKMg4ru1zPvdBw+uzMEhS+PpGo.1624892356905.121587
NW_015373954	Koludarov_et_al_2021	CDS	1247731	1247867	.	-	0	Name=LOC107186282 CDS;ID=EWKMg4ru1zPvdBw+uzMEhS+PpGo.1624892356905.121587
NW_015373954	Koludarov_et_al_2021	CDS	1247295	1247604	.	-	0	Name=LOC107186282 CDS;ID=EWKMg4ru1zPvdBw+uzMEhS+PpGo.1624892356905.121587
NW_015373954	Koludarov_et_al_2021	CDS	1246921	1247149	.	-	0	Name=LOC107186282 CDS;ID=EWKMg4ru1zPvdBw+uzMEhS+PpGo.1624892356905.121587
NW_015373954	Koludarov_et_al_2021	CDS	1246742	1246837	.	-	0	Name=LOC107186282 CDS;ID=EWKMg4ru1zPvdBw+uzMEhS+PpGo.1624892356905.121587
NW_015373954	Koludarov_et_al_2021	CDS	1246526	1246669	.	-	0	Name=LOC107186282 CDS;ID=EWKMg4ru1zPvdBw+uzMEhS+PpGo.1624892356905.121587
NW_015373954	Koludarov_et_al_2021	CDS	1246339	1246434	.	-	0	Name=LOC107186282 CDS;ID=EWKMg4ru1zPvdBw+uzMEhS+PpGo.1624892356905.121587
NW_015373954	Koludarov_et_al_2021	CDS	1245907	1246056	.	-	0	Name=LOC107186282 CDS;ID=EWKMg4ru1zPvdBw+uzMEhS+PpGo.1624892356905.121587
NW_015373954	Koludarov_et_al_2021	CDS	2925431	2926425	.	-	0	Name=LOC107186249 CDS;ID=EWKMg4ru1zPvdBw+uzMEhS+PpGo.1624892356905.121588
NW_015373954	Koludarov_et_al_2021	CDS	2923466	2923696	.	-	0	Name=LOC107186249 CDS;ID=EWKMg4ru1zPvdBw+uzMEhS+PpGo.1624892356905.121588
NW_015373954	Koludarov_et_al_2021	CDS	2921714	2921804	.	-	0	Name=LOC107186249 CDS;ID=EWKMg4ru1zPvdBw+uzMEhS+PpGo.1624892356905.121588
NW_015373954	Koludarov_et_al_2021	CDS	1243791	1244009	.	-	0	Name=LOC107186210 CDS;ID=EWKMg4ru1zPvdBw+uzMEhS+PpGo.1624892356905.121589
NW_015373954	Koludarov_et_al_2021	CDS	1243419	1243707	.	-	0	Name=LOC107186210 CDS;ID=EWKMg4ru1zPvdBw+uzMEhS+PpGo.1624892356905.121589
NW_015373954	Koludarov_et_al_2021	CDS	1243096	1243340	.	-	0	Name=LOC107186210 CDS;ID=EWKMg4ru1zPvdBw+uzMEhS+PpGo.1624892356905.121589
NW_015373954	Koludarov_et_al_2021	CDS	1242885	1243015	.	-	0	Name=LOC107186210 CDS;ID=EWKMg4ru1zPvdBw+uzMEhS+PpGo.1624892356905.121589
NW_015373954	Koludarov_et_al_2021	CDS	1242710	1242810	.	-	0	Name=LOC107186210 CDS;ID=EWKMg4ru1zPvdBw+uzMEhS+PpGo.1624892356905.121589
NW_015373954	Koludarov_et_al_2021	CDS	1242494	1242634	.	-	0	Name=LOC107186210 CDS;ID=EWKMg4ru1zPvdBw+uzMEhS+PpGo.1624892356905.121589
NW_015373954	Koludarov_et_al_2021	CDS	1242271	1242416	.	-	0	Name=LOC107186210 CDS;ID=EWKMg4ru1zPvdBw+uzMEhS+PpGo.1624892356905.121589
NW_015373954	Koludarov_et_al_2021	CDS	1241409	1241825	.	-	0	Name=LOC107186210 CDS;ID=EWKMg4ru1zPvdBw+uzMEhS+PpGo.1624892356905.121589
NW_015373954	Koludarov_et_al_2021	CDS	1241077	1241165	.	-	0	Name=LOC107186210 CDS;ID=EWKMg4ru1zPvdBw+uzMEhS+PpGo.1624892356905.121589
NW_015373954	Koludarov_et_al_2021	CDS	1240863	1240999	.	-	0	Name=LOC107186210 CDS;ID=EWKMg4ru1zPvdBw+uzMEhS+PpGo.1624892356905.121589
NW_015373954	Koludarov_et_al_2021	CDS	1240686	1240733	.	-	0	Name=LOC107186210 CDS;ID=EWKMg4ru1zPvdBw+uzMEhS+PpGo.1624892356905.121589
NW_015373954	Koludarov_et_al_2021	CDS	1239977	1240534	.	-	0	Name=LOC107186210 CDS;ID=EWKMg4ru1zPvdBw+uzMEhS+PpGo.1624892356905.121589
NW_015373954	Koludarov_et_al_2021	CDS	1239365	1239573	.	-	0	Name=LOC107186210 CDS;ID=EWKMg4ru1zPvdBw+uzMEhS+PpGo.1624892356905.121589
NW_015373954	Koludarov_et_al_2021	CDS	1063070	1063201	.	-	0	Name=LOC107186273 CDS;ID=EWKMg4ru1zPvdBw+uzMEhS+PpGo.1624892356905.121590
NW_015373954	Koludarov_et_al_2021	CDS	1059055	1062794	.	-	0	Name=LOC107186273 CDS;ID=EWKMg4ru1zPvdBw+uzMEhS+PpGo.1624892356905.121590
NW_015373954	Koludarov_et_al_2021	CDS	1058608	1058710	.	-	0	Name=LOC107186273 CDS;ID=EWKMg4ru1zPvdBw+uzMEhS+PpGo.1624892356905.121590
NW_015373954	Koludarov_et_al_2021	CDS	1036246	1036469	.	-	0	Name=LOC107186236 CDS;ID=EWKMg4ru1zPvdBw+uzMEhS+PpGo.1624892356905.121591
NW_015373954	Koludarov_et_al_2021	CDS	1036084	1036166	.	-	0	Name=LOC107186236 CDS;ID=EWKMg4ru1zPvdBw+uzMEhS+PpGo.1624892356905.121591
NW_015373954	Koludarov_et_al_2021	CDS	1035767	1036022	.	-	0	Name=LOC107186236 CDS;ID=EWKMg4ru1zPvdBw+uzMEhS+PpGo.1624892356905.121591
NW_015373954	Koludarov_et_al_2021	CDS	1035466	1035698	.	-	0	Name=LOC107186236 CDS;ID=EWKMg4ru1zPvdBw+uzMEhS+PpGo.1624892356905.121591
NW_015373954	Koludarov_et_al_2021	CDS	1034887	1035385	.	-	0	Name=LOC107186236 CDS;ID=EWKMg4ru1zPvdBw+uzMEhS+PpGo.1624892356905.121591
NW_015373954	Koludarov_et_al_2021	CDS	1034469	1034811	.	-	0	Name=LOC107186236 CDS;ID=EWKMg4ru1zPvdBw+uzMEhS+PpGo.1624892356905.121591
NW_015373954	Koludarov_et_al_2021	CDS	1033805	1034391	.	-	0	Name=LOC107186236 CDS;ID=EWKMg4ru1zPvdBw+uzMEhS+PpGo.1624892356905.121591
NW_015373954	Koludarov_et_al_2021	CDS	1033366	1033724	.	-	0	Name=LOC107186236 CDS;ID=EWKMg4ru1zPvdBw+uzMEhS+PpGo.1624892356905.121591
NW_015373954	Koludarov_et_al_2021	CDS	1032845	1033246	.	-	0	Name=LOC107186236 CDS;ID=EWKMg4ru1zPvdBw+uzMEhS+PpGo.1624892356905.121591
NW_015373954	Koludarov_et_al_2021	CDS	1032593	1032768	.	-	0	Name=LOC107186236 CDS;ID=EWKMg4ru1zPvdBw+uzMEhS+PpGo.1624892356905.121591
NW_015373954	Koludarov_et_al_2021	CDS	1032236	1032478	.	-	0	Name=LOC107186236 CDS;ID=EWKMg4ru1zPvdBw+uzMEhS+PpGo.1624892356905.121591
NW_015373954	Koludarov_et_al_2021	CDS	2134827	2134841	.	-	0	Name=LOC107186260 CDS;ID=EWKMg4ru1zPvdBw+uzMEhS+PpGo.1624892356905.121592
NW_015373954	Koludarov_et_al_2021	CDS	2133395	2133750	.	-	0	Name=LOC107186260 CDS;ID=EWKMg4ru1zPvdBw+uzMEhS+PpGo.1624892356905.121592
NW_015373954	Koludarov_et_al_2021	CDS	2132474	2132725	.	-	0	Name=LOC107186260 CDS;ID=EWKMg4ru1zPvdBw+uzMEhS+PpGo.1624892356905.121592
NW_015373954	Koludarov_et_al_2021	CDS	2131774	2131897	.	-	0	Name=LOC107186260 CDS;ID=EWKMg4ru1zPvdBw+uzMEhS+PpGo.1624892356905.121592
NW_015373954	Koludarov_et_al_2021	CDS	2131495	2131700	.	-	0	Name=LOC107186260 CDS;ID=EWKMg4ru1zPvdBw+uzMEhS+PpGo.1624892356905.121592
NW_015373954	Koludarov_et_al_2021	CDS	2131009	2131080	.	-	0	Name=LOC107186260 CDS;ID=EWKMg4ru1zPvdBw+uzMEhS+PpGo.1624892356905.121592
NW_015373954	Koludarov_et_al_2021	CDS	2130761	2130932	.	-	0	Name=LOC107186260 CDS;ID=EWKMg4ru1zPvdBw+uzMEhS+PpGo.1624892356905.121592
NW_015373954	Koludarov_et_al_2021	CDS	1044244	1044317	.	-	0	Name=LOC107186206 CDS;ID=EWKMg4ru1zPvdBw+uzMEhS+PpGo.1624892356906.121593
NW_015373954	Koludarov_et_al_2021	CDS	1043909	1044141	.	-	0	Name=LOC107186206 CDS;ID=EWKMg4ru1zPvdBw+uzMEhS+PpGo.1624892356906.121593
NW_015373954	Koludarov_et_al_2021	CDS	1043605	1043827	.	-	0	Name=LOC107186206 CDS;ID=EWKMg4ru1zPvdBw+uzMEhS+PpGo.1624892356906.121593
NW_015373954	Koludarov_et_al_2021	CDS	1043364	1043532	.	-	0	Name=LOC107186206 CDS;ID=EWKMg4ru1zPvdBw+uzMEhS+PpGo.1624892356906.121593
NW_015373954	Koludarov_et_al_2021	CDS	1043193	1043304	.	-	0	Name=LOC107186206 CDS;ID=EWKMg4ru1zPvdBw+uzMEhS+PpGo.1624892356906.121593
NW_015373954	Koludarov_et_al_2021	CDS	1042728	1042858	.	-	0	Name=LOC107186206 CDS;ID=EWKMg4ru1zPvdBw+uzMEhS+PpGo.1624892356906.121593
NW_015373954	Koludarov_et_al_2021	CDS	1042329	1042642	.	-	0	Name=LOC107186206 CDS;ID=EWKMg4ru1zPvdBw+uzMEhS+PpGo.1624892356906.121593
NW_015373954	Koludarov_et_al_2021	CDS	1042079	1042220	.	-	0	Name=LOC107186206 CDS;ID=EWKMg4ru1zPvdBw+uzMEhS+PpGo.1624892356906.121593
NW_015373954	Koludarov_et_al_2021	CDS	1041849	1042007	.	-	0	Name=LOC107186206 CDS;ID=EWKMg4ru1zPvdBw+uzMEhS+PpGo.1624892356906.121593
NW_015373954	Koludarov_et_al_2021	CDS	1041608	1041787	.	-	0	Name=LOC107186206 CDS;ID=EWKMg4ru1zPvdBw+uzMEhS+PpGo.1624892356906.121593
NW_015373954	Koludarov_et_al_2021	CDS	1041390	1041538	.	-	0	Name=LOC107186206 CDS;ID=EWKMg4ru1zPvdBw+uzMEhS+PpGo.1624892356906.121593
NW_015373954	Koludarov_et_al_2021	CDS	1041199	1041314	.	-	0	Name=LOC107186206 CDS;ID=EWKMg4ru1zPvdBw+uzMEhS+PpGo.1624892356906.121593
NW_015373954	Koludarov_et_al_2021	CDS	1041048	1041113	.	-	0	Name=LOC107186206 CDS;ID=EWKMg4ru1zPvdBw+uzMEhS+PpGo.1624892356906.121593
NW_015373954	Koludarov_et_al_2021	CDS	1040599	1040702	.	-	0	Name=LOC107186206 CDS;ID=EWKMg4ru1zPvdBw+uzMEhS+PpGo.1624892356906.121593
NW_015373954	Koludarov_et_al_2021	CDS	1040367	1040438	.	-	0	Name=LOC107186206 CDS;ID=EWKMg4ru1zPvdBw+uzMEhS+PpGo.1624892356906.121593
NW_015373954	Koludarov_et_al_2021	CDS	1031290	1031430	.	-	0	Name=LOC107186204 CDS;ID=EWKMg4ru1zPvdBw+uzMEhS+PpGo.1624892356906.121594
NW_015373954	Koludarov_et_al_2021	CDS	1030344	1030722	.	-	0	Name=LOC107186204 CDS;ID=EWKMg4ru1zPvdBw+uzMEhS+PpGo.1624892356906.121594
NW_015373954	Koludarov_et_al_2021	CDS	1030176	1030274	.	-	0	Name=LOC107186204 CDS;ID=EWKMg4ru1zPvdBw+uzMEhS+PpGo.1624892356906.121594
NW_015373954	Koludarov_et_al_2021	CDS	1029994	1030066	.	-	0	Name=LOC107186204 CDS;ID=EWKMg4ru1zPvdBw+uzMEhS+PpGo.1624892356906.121594
NW_015373954	Koludarov_et_al_2021	CDS	1029759	1029930	.	-	0	Name=LOC107186204 CDS;ID=EWKMg4ru1zPvdBw+uzMEhS+PpGo.1624892356906.121594
NW_015373954	Koludarov_et_al_2021	CDS	1029491	1029572	.	-	0	Name=LOC107186204 CDS;ID=EWKMg4ru1zPvdBw+uzMEhS+PpGo.1624892356906.121594
NW_015373954	Koludarov_et_al_2021	CDS	1029306	1029416	.	-	0	Name=LOC107186204 CDS;ID=EWKMg4ru1zPvdBw+uzMEhS+PpGo.1624892356906.121594
NW_015373954	Koludarov_et_al_2021	CDS	1029050	1029209	.	-	0	Name=LOC107186204 CDS;ID=EWKMg4ru1zPvdBw+uzMEhS+PpGo.1624892356906.121594
NW_015373954	Koludarov_et_al_2021	CDS	1028366	1028593	.	-	0	Name=LOC107186204 CDS;ID=EWKMg4ru1zPvdBw+uzMEhS+PpGo.1624892356906.121594
NW_015373954	Koludarov_et_al_2021	CDS	1028175	1028244	.	-	0	Name=LOC107186204 CDS;ID=EWKMg4ru1zPvdBw+uzMEhS+PpGo.1624892356906.121594
NW_015373954	Koludarov_et_al_2021	CDS	1027485	1027639	.	-	0	Name=LOC107186204 CDS;ID=EWKMg4ru1zPvdBw+uzMEhS+PpGo.1624892356906.121594
NW_015373954	Koludarov_et_al_2021	CDS	1286535	1286615	.	-	0	Name=LOC107186212 CDS;ID=EWKMg4ru1zPvdBw+uzMEhS+PpGo.1624892356906.121595
NW_015373954	Koludarov_et_al_2021	CDS	1286216	1286398	.	-	0	Name=LOC107186212 CDS;ID=EWKMg4ru1zPvdBw+uzMEhS+PpGo.1624892356906.121595
NW_015373954	Koludarov_et_al_2021	CDS	1285549	1285636	.	-	0	Name=LOC107186212 CDS;ID=EWKMg4ru1zPvdBw+uzMEhS+PpGo.1624892356906.121595
NW_015373954	Koludarov_et_al_2021	CDS	1285340	1285485	.	-	0	Name=LOC107186212 CDS;ID=EWKMg4ru1zPvdBw+uzMEhS+PpGo.1624892356906.121595
NW_015373954	Koludarov_et_al_2021	CDS	1284948	1285253	.	-	0	Name=LOC107186212 CDS;ID=EWKMg4ru1zPvdBw+uzMEhS+PpGo.1624892356906.121595
NW_015373954	Koludarov_et_al_2021	CDS	1284734	1284861	.	-	0	Name=LOC107186212 CDS;ID=EWKMg4ru1zPvdBw+uzMEhS+PpGo.1624892356906.121595
NW_015373954	Koludarov_et_al_2021	CDS	1284460	1284657	.	-	0	Name=LOC107186212 CDS;ID=EWKMg4ru1zPvdBw+uzMEhS+PpGo.1624892356906.121595
NW_015373954	Koludarov_et_al_2021	CDS	1284244	1284388	.	-	0	Name=LOC107186212 CDS;ID=EWKMg4ru1zPvdBw+uzMEhS+PpGo.1624892356906.121595
NW_015373954	Koludarov_et_al_2021	CDS	1283983	1284164	.	-	0	Name=LOC107186212 CDS;ID=EWKMg4ru1zPvdBw+uzMEhS+PpGo.1624892356906.121595
NW_015373954	Koludarov_et_al_2021	CDS	1283577	1283908	.	-	0	Name=LOC107186212 CDS;ID=EWKMg4ru1zPvdBw+uzMEhS+PpGo.1624892356906.121595
NW_015373954	Koludarov_et_al_2021	CDS	1283038	1283292	.	-	0	Name=LOC107186212 CDS;ID=EWKMg4ru1zPvdBw+uzMEhS+PpGo.1624892356906.121595
NW_015373954	Koludarov_et_al_2021	CDS	1282874	1282955	.	-	0	Name=LOC107186212 CDS;ID=EWKMg4ru1zPvdBw+uzMEhS+PpGo.1624892356906.121595
NW_015373954	Koludarov_et_al_2021	CDS	1282690	1282783	.	-	0	Name=LOC107186212 CDS;ID=EWKMg4ru1zPvdBw+uzMEhS+PpGo.1624892356906.121595
NW_015373954	Koludarov_et_al_2021	CDS	228437	228587	.	+	0	Name=LOC107186193 CDS;ID=EWKMg4ru1zPvdBw+uzMEhS+PpGo.1624892356906.121596
NW_015373954	Koludarov_et_al_2021	CDS	229155	229237	.	+	0	Name=LOC107186193 CDS;ID=EWKMg4ru1zPvdBw+uzMEhS+PpGo.1624892356906.121596
NW_015373954	Koludarov_et_al_2021	CDS	230539	230772	.	+	0	Name=LOC107186193 CDS;ID=EWKMg4ru1zPvdBw+uzMEhS+PpGo.1624892356906.121596
NW_015373954	Koludarov_et_al_2021	CDS	231616	231759	.	+	0	Name=LOC107186193 CDS;ID=EWKMg4ru1zPvdBw+uzMEhS+PpGo.1624892356906.121596
NW_015373954	Koludarov_et_al_2021	CDS	232147	232314	.	+	0	Name=LOC107186193 CDS;ID=EWKMg4ru1zPvdBw+uzMEhS+PpGo.1624892356906.121596
NW_015373954	Koludarov_et_al_2021	CDS	2129328	2129400	.	-	0	Name=LOC107186221 CDS;ID=EWKMg4ru1zPvdBw+uzMEhS+PpGo.1624892356906.121597
NW_015373954	Koludarov_et_al_2021	CDS	2128966	2129246	.	-	0	Name=LOC107186221 CDS;ID=EWKMg4ru1zPvdBw+uzMEhS+PpGo.1624892356906.121597
NW_015373954	Koludarov_et_al_2021	CDS	2128630	2128808	.	-	0	Name=LOC107186221 CDS;ID=EWKMg4ru1zPvdBw+uzMEhS+PpGo.1624892356906.121597
NW_015373954	Koludarov_et_al_2021	CDS	2128339	2128557	.	-	0	Name=LOC107186221 CDS;ID=EWKMg4ru1zPvdBw+uzMEhS+PpGo.1624892356906.121597
NW_015373954	Koludarov_et_al_2021	CDS	2128039	2128266	.	-	0	Name=LOC107186221 CDS;ID=EWKMg4ru1zPvdBw+uzMEhS+PpGo.1624892356906.121597
NW_015373954	Koludarov_et_al_2021	CDS	2127895	2127958	.	-	0	Name=LOC107186221 CDS;ID=EWKMg4ru1zPvdBw+uzMEhS+PpGo.1624892356906.121597
NW_015373954	Koludarov_et_al_2021	CDS	2127664	2127809	.	-	0	Name=LOC107186221 CDS;ID=EWKMg4ru1zPvdBw+uzMEhS+PpGo.1624892356906.121597
NW_015373954	Koludarov_et_al_2021	CDS	2127495	2127579	.	-	0	Name=LOC107186221 CDS;ID=EWKMg4ru1zPvdBw+uzMEhS+PpGo.1624892356906.121597
NW_015373954	Koludarov_et_al_2021	CDS	2127258	2127407	.	-	0	Name=LOC107186221 CDS;ID=EWKMg4ru1zPvdBw+uzMEhS+PpGo.1624892356906.121597
NW_015373954	Koludarov_et_al_2021	CDS	2126813	2126955	.	-	0	Name=LOC107186221 CDS;ID=EWKMg4ru1zPvdBw+uzMEhS+PpGo.1624892356906.121597
NW_015373954	Koludarov_et_al_2021	CDS	2126587	2126746	.	-	0	Name=LOC107186221 CDS;ID=EWKMg4ru1zPvdBw+uzMEhS+PpGo.1624892356906.121597
NW_015373954	Koludarov_et_al_2021	CDS	2126324	2126514	.	-	0	Name=LOC107186221 CDS;ID=EWKMg4ru1zPvdBw+uzMEhS+PpGo.1624892356906.121597
NW_015373954	Koludarov_et_al_2021	CDS	2125847	2126232	.	-	0	Name=LOC107186221 CDS;ID=EWKMg4ru1zPvdBw+uzMEhS+PpGo.1624892356906.121597
NW_015373954	Koludarov_et_al_2021	CDS	2125659	2125780	.	-	0	Name=LOC107186221 CDS;ID=EWKMg4ru1zPvdBw+uzMEhS+PpGo.1624892356906.121597
NW_015373954	Koludarov_et_al_2021	CDS	2561702	2561785	.	-	0	Name=LOC107186262 CDS;ID=EWKMg4ru1zPvdBw+uzMEhS+PpGo.1624892356906.121598
NW_015373954	Koludarov_et_al_2021	CDS	2560952	2561209	.	-	0	Name=LOC107186262 CDS;ID=EWKMg4ru1zPvdBw+uzMEhS+PpGo.1624892356906.121598
NW_015373954	Koludarov_et_al_2021	CDS	2560638	2560868	.	-	0	Name=LOC107186262 CDS;ID=EWKMg4ru1zPvdBw+uzMEhS+PpGo.1624892356906.121598
NW_015373954	Koludarov_et_al_2021	CDS	2559880	2560313	.	-	0	Name=LOC107186262 CDS;ID=EWKMg4ru1zPvdBw+uzMEhS+PpGo.1624892356906.121598
NW_015373954	Koludarov_et_al_2021	CDS	2559360	2559812	.	-	0	Name=LOC107186262 CDS;ID=EWKMg4ru1zPvdBw+uzMEhS+PpGo.1624892356906.121598
NW_015373954	Koludarov_et_al_2021	CDS	2558683	2558987	.	-	0	Name=LOC107186262 CDS;ID=EWKMg4ru1zPvdBw+uzMEhS+PpGo.1624892356906.121598
NW_015373954	Koludarov_et_al_2021	CDS	2558269	2558621	.	-	0	Name=LOC107186262 CDS;ID=EWKMg4ru1zPvdBw+uzMEhS+PpGo.1624892356906.121598
NW_015373954	Koludarov_et_al_2021	CDS	218949	219316	.	+	0	Name=LOC107186241 CDS;ID=EWKMg4ru1zPvdBw+uzMEhS+PpGo.1624892356906.121599
NW_015373954	Koludarov_et_al_2021	CDS	219389	219722	.	+	0	Name=LOC107186241 CDS;ID=EWKMg4ru1zPvdBw+uzMEhS+PpGo.1624892356906.121599
NW_015373954	Koludarov_et_al_2021	CDS	219792	220080	.	+	0	Name=LOC107186241 CDS;ID=EWKMg4ru1zPvdBw+uzMEhS+PpGo.1624892356906.121599
NW_015373954	Koludarov_et_al_2021	CDS	220161	220501	.	+	0	Name=LOC107186241 CDS;ID=EWKMg4ru1zPvdBw+uzMEhS+PpGo.1624892356906.121599
NW_015373954	Koludarov_et_al_2021	CDS	220576	220837	.	+	0	Name=LOC107186241 CDS;ID=EWKMg4ru1zPvdBw+uzMEhS+PpGo.1624892356906.121599
NW_015373954	Koludarov_et_al_2021	CDS	220915	221282	.	+	0	Name=LOC107186241 CDS;ID=EWKMg4ru1zPvdBw+uzMEhS+PpGo.1624892356906.121599
NW_015373954	Koludarov_et_al_2021	CDS	221343	221787	.	+	0	Name=LOC107186241 CDS;ID=EWKMg4ru1zPvdBw+uzMEhS+PpGo.1624892356906.121599
NW_015373954	Koludarov_et_al_2021	CDS	221864	222099	.	+	0	Name=LOC107186241 CDS;ID=EWKMg4ru1zPvdBw+uzMEhS+PpGo.1624892356906.121599
NW_015373954	Koludarov_et_al_2021	CDS	222173	222403	.	+	0	Name=LOC107186241 CDS;ID=EWKMg4ru1zPvdBw+uzMEhS+PpGo.1624892356906.121599
NW_015373954	Koludarov_et_al_2021	CDS	2062971	2063015	.	-	0	Name=LOC107186218 CDS;ID=EWKMg4ru1zPvdBw+uzMEhS+PpGo.1624892356906.121600
NW_015373954	Koludarov_et_al_2021	CDS	2062378	2062458	.	-	0	Name=LOC107186218 CDS;ID=EWKMg4ru1zPvdBw+uzMEhS+PpGo.1624892356906.121600
NW_015373954	Koludarov_et_al_2021	CDS	2061295	2061834	.	-	0	Name=LOC107186218 CDS;ID=EWKMg4ru1zPvdBw+uzMEhS+PpGo.1624892356906.121600
NW_015373954	Koludarov_et_al_2021	CDS	2060691	2060881	.	-	0	Name=LOC107186218 CDS;ID=EWKMg4ru1zPvdBw+uzMEhS+PpGo.1624892356906.121600
NW_015373954	Koludarov_et_al_2021	CDS	2059629	2060010	.	-	0	Name=LOC107186218 CDS;ID=EWKMg4ru1zPvdBw+uzMEhS+PpGo.1624892356906.121600
NW_015373954	Koludarov_et_al_2021	CDS	798703	798915	.	-	0	Name=LOC107186203 CDS;ID=EWKMg4ru1zPvdBw+uzMEhS+PpGo.1624892356906.121601
NW_015373954	Koludarov_et_al_2021	CDS	798258	798352	.	-	0	Name=LOC107186203 CDS;ID=EWKMg4ru1zPvdBw+uzMEhS+PpGo.1624892356906.121601
NW_015373954	Koludarov_et_al_2021	CDS	798001	798177	.	-	0	Name=LOC107186203 CDS;ID=EWKMg4ru1zPvdBw+uzMEhS+PpGo.1624892356906.121601
NW_015373954	Koludarov_et_al_2021	CDS	796790	797007	.	-	0	Name=LOC107186203 CDS;ID=EWKMg4ru1zPvdBw+uzMEhS+PpGo.1624892356906.121601
NW_015373954	Koludarov_et_al_2021	CDS	796333	796550	.	-	0	Name=LOC107186203 CDS;ID=EWKMg4ru1zPvdBw+uzMEhS+PpGo.1624892356906.121601
NW_015373954	Koludarov_et_al_2021	CDS	795952	796202	.	-	0	Name=LOC107186203 CDS;ID=EWKMg4ru1zPvdBw+uzMEhS+PpGo.1624892356906.121601
NW_015373954	Koludarov_et_al_2021	CDS	795543	795750	.	-	0	Name=LOC107186203 CDS;ID=EWKMg4ru1zPvdBw+uzMEhS+PpGo.1624892356906.121601
NW_015373954	Koludarov_et_al_2021	CDS	2141243	2141414	.	-	0	Name=LOC107186222 CDS;ID=EWKMg4ru1zPvdBw+uzMEhS+PpGo.1624892356906.121602
NW_015373954	Koludarov_et_al_2021	CDS	2139883	2140043	.	-	0	Name=LOC107186222 CDS;ID=EWKMg4ru1zPvdBw+uzMEhS+PpGo.1624892356906.121602
NW_015373954	Koludarov_et_al_2021	CDS	2139244	2139381	.	-	0	Name=LOC107186222 CDS;ID=EWKMg4ru1zPvdBw+uzMEhS+PpGo.1624892356906.121602
NW_015373954	Koludarov_et_al_2021	CDS	2138959	2139169	.	-	0	Name=LOC107186222 CDS;ID=EWKMg4ru1zPvdBw+uzMEhS+PpGo.1624892356906.121602
NW_015373954	Koludarov_et_al_2021	CDS	2138663	2138807	.	-	0	Name=LOC107186222 CDS;ID=EWKMg4ru1zPvdBw+uzMEhS+PpGo.1624892356906.121602
NW_015373954	Koludarov_et_al_2021	CDS	2138102	2138294	.	-	0	Name=LOC107186222 CDS;ID=EWKMg4ru1zPvdBw+uzMEhS+PpGo.1624892356906.121602
NW_015373954	Koludarov_et_al_2021	CDS	707639	707821	.	-	0	Name=LOC107186314 CDS;ID=EWKMg4ru1zPvdBw+uzMEhS+PpGo.1624892356906.121603
NW_015373954	Koludarov_et_al_2021	CDS	706807	707088	.	-	0	Name=LOC107186314 CDS;ID=EWKMg4ru1zPvdBw+uzMEhS+PpGo.1624892356906.121603
NW_015373954	Koludarov_et_al_2021	CDS	704530	704619	.	-	0	Name=LOC107186314 CDS;ID=EWKMg4ru1zPvdBw+uzMEhS+PpGo.1624892356906.121603
NW_015373954	Koludarov_et_al_2021	CDS	1302934	1303197	.	-	0	Name=LOC107186284 CDS;ID=EWKMg4ru1zPvdBw+uzMEhS+PpGo.1624892356906.121604
NW_015373954	Koludarov_et_al_2021	CDS	1302065	1302422	.	-	0	Name=LOC107186284 CDS;ID=EWKMg4ru1zPvdBw+uzMEhS+PpGo.1624892356906.121604
NW_015373954	Koludarov_et_al_2021	CDS	1301486	1301877	.	-	0	Name=LOC107186284 CDS;ID=EWKMg4ru1zPvdBw+uzMEhS+PpGo.1624892356906.121604
NW_015373954	Koludarov_et_al_2021	CDS	1300812	1301259	.	-	0	Name=LOC107186284 CDS;ID=EWKMg4ru1zPvdBw+uzMEhS+PpGo.1624892356906.121604
NW_015373954	Koludarov_et_al_2021	CDS	1300022	1300140	.	-	0	Name=LOC107186284 CDS;ID=EWKMg4ru1zPvdBw+uzMEhS+PpGo.1624892356906.121604
NW_015373954	Koludarov_et_al_2021	CDS	1766827	1766933	.	+	0	Name=LOC107186315 CDS;ID=EWKMg4ru1zPvdBw+uzMEhS+PpGo.1624892356906.121605
NW_015373954	Koludarov_et_al_2021	CDS	1767275	1767583	.	+	0	Name=LOC107186315 CDS;ID=EWKMg4ru1zPvdBw+uzMEhS+PpGo.1624892356906.121605
NW_015373954	Koludarov_et_al_2021	CDS	1767685	1767799	.	+	0	Name=LOC107186315 CDS;ID=EWKMg4ru1zPvdBw+uzMEhS+PpGo.1624892356906.121605
NW_015373954	Koludarov_et_al_2021	CDS	1767860	1768026	.	+	0	Name=LOC107186315 CDS;ID=EWKMg4ru1zPvdBw+uzMEhS+PpGo.1624892356906.121605
NW_015373954	Koludarov_et_al_2021	CDS	1768090	1768651	.	+	0	Name=LOC107186315 CDS;ID=EWKMg4ru1zPvdBw+uzMEhS+PpGo.1624892356906.121605
NW_015373954	Koludarov_et_al_2021	CDS	1768710	1769160	.	+	0	Name=LOC107186315 CDS;ID=EWKMg4ru1zPvdBw+uzMEhS+PpGo.1624892356906.121605
NW_015373954	Koludarov_et_al_2021	CDS	1769221	1769399	.	+	0	Name=LOC107186315 CDS;ID=EWKMg4ru1zPvdBw+uzMEhS+PpGo.1624892356906.121605
NW_015373954	Koludarov_et_al_2021	CDS	1769477	1769761	.	+	0	Name=LOC107186315 CDS;ID=EWKMg4ru1zPvdBw+uzMEhS+PpGo.1624892356906.121605
NW_015373954	Koludarov_et_al_2021	CDS	1769875	1769994	.	+	0	Name=LOC107186315 CDS;ID=EWKMg4ru1zPvdBw+uzMEhS+PpGo.1624892356906.121605
NW_015373954	Koludarov_et_al_2021	CDS	1053608	1053724	.	-	0	Name=LOC107186261 CDS;ID=EWKMg4ru1zPvdBw+uzMEhS+PpGo.1624892356906.121606
NW_015373954	Koludarov_et_al_2021	CDS	1051703	1051985	.	-	0	Name=LOC107186261 CDS;ID=EWKMg4ru1zPvdBw+uzMEhS+PpGo.1624892356906.121606
NW_015373954	Koludarov_et_al_2021	CDS	1051371	1051595	.	-	0	Name=LOC107186261 CDS;ID=EWKMg4ru1zPvdBw+uzMEhS+PpGo.1624892356906.121606
NW_015373954	Koludarov_et_al_2021	CDS	1051054	1051261	.	-	0	Name=LOC107186261 CDS;ID=EWKMg4ru1zPvdBw+uzMEhS+PpGo.1624892356906.121606
NW_015373954	Koludarov_et_al_2021	CDS	1050596	1050788	.	-	0	Name=LOC107186261 CDS;ID=EWKMg4ru1zPvdBw+uzMEhS+PpGo.1624892356906.121606
NW_015373954	Koludarov_et_al_2021	CDS	1053608	1053724	.	-	0	Name=LOC107186261 CDS;ID=EWKMg4ru1zPvdBw+uzMEhS+PpGo.1624892356906.121607
NW_015373954	Koludarov_et_al_2021	CDS	1051703	1051985	.	-	0	Name=LOC107186261 CDS;ID=EWKMg4ru1zPvdBw+uzMEhS+PpGo.1624892356906.121607
NW_015373954	Koludarov_et_al_2021	CDS	1051371	1051595	.	-	0	Name=LOC107186261 CDS;ID=EWKMg4ru1zPvdBw+uzMEhS+PpGo.1624892356906.121607
NW_015373954	Koludarov_et_al_2021	CDS	1051054	1051261	.	-	0	Name=LOC107186261 CDS;ID=EWKMg4ru1zPvdBw+uzMEhS+PpGo.1624892356906.121607
NW_015373954	Koludarov_et_al_2021	CDS	1050596	1050788	.	-	0	Name=LOC107186261 CDS;ID=EWKMg4ru1zPvdBw+uzMEhS+PpGo.1624892356906.121607
NW_015373954	Koludarov_et_al_2021	CDS	215996	216062	.	-	0	Name=LOC107186192 CDS;ID=EWKMg4ru1zPvdBw+uzMEhS+PpGo.1624892356906.121608
NW_015373954	Koludarov_et_al_2021	CDS	215502	215914	.	-	0	Name=LOC107186192 CDS;ID=EWKMg4ru1zPvdBw+uzMEhS+PpGo.1624892356906.121608
NW_015373954	Koludarov_et_al_2021	CDS	215307	215424	.	-	0	Name=LOC107186192 CDS;ID=EWKMg4ru1zPvdBw+uzMEhS+PpGo.1624892356906.121608
NW_015373954	Koludarov_et_al_2021	CDS	215065	215244	.	-	0	Name=LOC107186192 CDS;ID=EWKMg4ru1zPvdBw+uzMEhS+PpGo.1624892356906.121608
NW_015373954	Koludarov_et_al_2021	CDS	214518	214990	.	-	0	Name=LOC107186192 CDS;ID=EWKMg4ru1zPvdBw+uzMEhS+PpGo.1624892356906.121608
NW_015373954	Koludarov_et_al_2021	CDS	214277	214441	.	-	0	Name=LOC107186192 CDS;ID=EWKMg4ru1zPvdBw+uzMEhS+PpGo.1624892356906.121608
NW_015373954	Koludarov_et_al_2021	CDS	214112	214200	.	-	0	Name=LOC107186192 CDS;ID=EWKMg4ru1zPvdBw+uzMEhS+PpGo.1624892356906.121608
NW_015373954	Koludarov_et_al_2021	CDS	213687	214027	.	-	0	Name=LOC107186192 CDS;ID=EWKMg4ru1zPvdBw+uzMEhS+PpGo.1624892356906.121608
NW_015373954	Koludarov_et_al_2021	CDS	212973	213610	.	-	0	Name=LOC107186192 CDS;ID=EWKMg4ru1zPvdBw+uzMEhS+PpGo.1624892356906.121608
NW_015373954	Koludarov_et_al_2021	CDS	1268583	1268992	.	-	0	Name=LOC107186252 CDS;ID=EWKMg4ru1zPvdBw+uzMEhS+PpGo.1624892356907.121609
NW_015373954	Koludarov_et_al_2021	CDS	1266734	1268488	.	-	0	Name=LOC107186252 CDS;ID=EWKMg4ru1zPvdBw+uzMEhS+PpGo.1624892356907.121609
NW_015373954	Koludarov_et_al_2021	CDS	1266394	1266665	.	-	0	Name=LOC107186252 CDS;ID=EWKMg4ru1zPvdBw+uzMEhS+PpGo.1624892356907.121609
NW_015373954	Koludarov_et_al_2021	CDS	1265995	1266296	.	-	0	Name=LOC107186252 CDS;ID=EWKMg4ru1zPvdBw+uzMEhS+PpGo.1624892356907.121609
NW_015373954	Koludarov_et_al_2021	CDS	2925431	2926425	.	-	0	Name=LOC107186249 CDS;ID=EWKMg4ru1zPvdBw+uzMEhS+PpGo.1624892356907.121610
NW_015373954	Koludarov_et_al_2021	CDS	2923450	2923696	.	-	0	Name=LOC107186249 CDS;ID=EWKMg4ru1zPvdBw+uzMEhS+PpGo.1624892356907.121610
NW_015373954	Koludarov_et_al_2021	CDS	2029474	2029567	.	+	0	Name=LOC107186288 CDS;ID=EWKMg4ru1zPvdBw+uzMEhS+PpGo.1624892356907.121611
NW_015373954	Koludarov_et_al_2021	CDS	2029691	2029847	.	+	0	Name=LOC107186288 CDS;ID=EWKMg4ru1zPvdBw+uzMEhS+PpGo.1624892356907.121611
NW_015373954	Koludarov_et_al_2021	CDS	2029920	2030579	.	+	0	Name=LOC107186288 CDS;ID=EWKMg4ru1zPvdBw+uzMEhS+PpGo.1624892356907.121611
NW_015373954	Koludarov_et_al_2021	CDS	2030640	2031616	.	+	0	Name=LOC107186288 CDS;ID=EWKMg4ru1zPvdBw+uzMEhS+PpGo.1624892356907.121611
NW_015373954	Koludarov_et_al_2021	CDS	2031684	2031881	.	+	0	Name=LOC107186288 CDS;ID=EWKMg4ru1zPvdBw+uzMEhS+PpGo.1624892356907.121611
NW_015373954	Koludarov_et_al_2021	CDS	2031959	2032158	.	+	0	Name=LOC107186288 CDS;ID=EWKMg4ru1zPvdBw+uzMEhS+PpGo.1624892356907.121611
NW_015373954	Koludarov_et_al_2021	CDS	2032231	2032416	.	+	0	Name=LOC107186288 CDS;ID=EWKMg4ru1zPvdBw+uzMEhS+PpGo.1624892356907.121611
NW_015373954	Koludarov_et_al_2021	CDS	1094072	1094124	.	+	0	Name=LOC107186256 CDS;ID=EWKMg4ru1zPvdBw+uzMEhS+PpGo.1624892356907.121612
NW_015373954	Koludarov_et_al_2021	CDS	1094554	1094725	.	+	0	Name=LOC107186256 CDS;ID=EWKMg4ru1zPvdBw+uzMEhS+PpGo.1624892356907.121612
NW_015373954	Koludarov_et_al_2021	CDS	1094804	1095104	.	+	0	Name=LOC107186256 CDS;ID=EWKMg4ru1zPvdBw+uzMEhS+PpGo.1624892356907.121612
NW_015373954	Koludarov_et_al_2021	CDS	1095162	1095427	.	+	0	Name=LOC107186256 CDS;ID=EWKMg4ru1zPvdBw+uzMEhS+PpGo.1624892356907.121612
NW_015373954	Koludarov_et_al_2021	CDS	1095523	1095939	.	+	0	Name=LOC107186256 CDS;ID=EWKMg4ru1zPvdBw+uzMEhS+PpGo.1624892356907.121612
NW_015373954	Koludarov_et_al_2021	CDS	1096017	1096457	.	+	0	Name=LOC107186256 CDS;ID=EWKMg4ru1zPvdBw+uzMEhS+PpGo.1624892356907.121612
NW_015373954	Koludarov_et_al_2021	CDS	1096803	1096922	.	+	0	Name=LOC107186256 CDS;ID=EWKMg4ru1zPvdBw+uzMEhS+PpGo.1624892356907.121612
NW_015373954	Koludarov_et_al_2021	CDS	206639	206860	.	-	0	Name=LOC107186234 CDS;ID=EWKMg4ru1zPvdBw+uzMEhS+PpGo.1624892356907.121613
NW_015373954	Koludarov_et_al_2021	CDS	205857	205985	.	-	0	Name=LOC107186234 CDS;ID=EWKMg4ru1zPvdBw+uzMEhS+PpGo.1624892356907.121613
NW_015373954	Koludarov_et_al_2021	CDS	205630	205789	.	-	0	Name=LOC107186234 CDS;ID=EWKMg4ru1zPvdBw+uzMEhS+PpGo.1624892356907.121613
NW_015373954	Koludarov_et_al_2021	CDS	205186	205562	.	-	0	Name=LOC107186234 CDS;ID=EWKMg4ru1zPvdBw+uzMEhS+PpGo.1624892356907.121613
NW_015373954	Koludarov_et_al_2021	CDS	204943	205114	.	-	0	Name=LOC107186234 CDS;ID=EWKMg4ru1zPvdBw+uzMEhS+PpGo.1624892356907.121613
NW_015373954	Koludarov_et_al_2021	CDS	204678	204868	.	-	0	Name=LOC107186234 CDS;ID=EWKMg4ru1zPvdBw+uzMEhS+PpGo.1624892356907.121613
NW_015373954	Koludarov_et_al_2021	CDS	204456	204600	.	-	0	Name=LOC107186234 CDS;ID=EWKMg4ru1zPvdBw+uzMEhS+PpGo.1624892356907.121613
NW_015373954	Koludarov_et_al_2021	CDS	204087	204388	.	-	0	Name=LOC107186234 CDS;ID=EWKMg4ru1zPvdBw+uzMEhS+PpGo.1624892356907.121613
NW_015373954	Koludarov_et_al_2021	CDS	1404534	1407275	.	+	0	Name=LOC107186246 CDS
NW_015373954	Koludarov_et_al_2021	CDS	1358126	1359573	.	-	0	Name=LOC107186299 CDS;ID=EWKMg4ru1zPvdBw+uzMEhS+PpGo.1624892356907.121614
NW_015373954	Koludarov_et_al_2021	CDS	1356907	1357240	.	-	0	Name=LOC107186299 CDS;ID=EWKMg4ru1zPvdBw+uzMEhS+PpGo.1624892356907.121614
NW_015373954	Koludarov_et_al_2021	CDS	203315	203512	.	-	0	Name=LOC107186312 CDS;ID=EWKMg4ru1zPvdBw+uzMEhS+PpGo.1624892356907.121615
NW_015373954	Koludarov_et_al_2021	CDS	202759	202884	.	-	0	Name=LOC107186312 CDS;ID=EWKMg4ru1zPvdBw+uzMEhS+PpGo.1624892356907.121615
NW_015373954	Koludarov_et_al_2021	CDS	202536	202695	.	-	0	Name=LOC107186312 CDS;ID=EWKMg4ru1zPvdBw+uzMEhS+PpGo.1624892356907.121615
NW_015373954	Koludarov_et_al_2021	CDS	202071	202459	.	-	0	Name=LOC107186312 CDS;ID=EWKMg4ru1zPvdBw+uzMEhS+PpGo.1624892356907.121615
NW_015373954	Koludarov_et_al_2021	CDS	201800	201971	.	-	0	Name=LOC107186312 CDS;ID=EWKMg4ru1zPvdBw+uzMEhS+PpGo.1624892356907.121615
NW_015373954	Koludarov_et_al_2021	CDS	201542	201732	.	-	0	Name=LOC107186312 CDS;ID=EWKMg4ru1zPvdBw+uzMEhS+PpGo.1624892356907.121615
NW_015373954	Koludarov_et_al_2021	CDS	201317	201461	.	-	0	Name=LOC107186312 CDS;ID=EWKMg4ru1zPvdBw+uzMEhS+PpGo.1624892356907.121615
NW_015373954	Koludarov_et_al_2021	CDS	200915	201234	.	-	0	Name=LOC107186312 CDS;ID=EWKMg4ru1zPvdBw+uzMEhS+PpGo.1624892356907.121615
NW_015373954	Koludarov_et_al_2021	CDS	209835	210025	.	-	0	Name=LOC107186190 CDS;ID=EWKMg4ru1zPvdBw+uzMEhS+PpGo.1624892356907.121616
NW_015373954	Koludarov_et_al_2021	CDS	209634	209754	.	-	0	Name=LOC107186190 CDS;ID=EWKMg4ru1zPvdBw+uzMEhS+PpGo.1624892356907.121616
NW_015373954	Koludarov_et_al_2021	CDS	209045	209530	.	-	0	Name=LOC107186190 CDS;ID=EWKMg4ru1zPvdBw+uzMEhS+PpGo.1624892356907.121616
NW_015373954	Koludarov_et_al_2021	CDS	208586	208964	.	-	0	Name=LOC107186190 CDS;ID=EWKMg4ru1zPvdBw+uzMEhS+PpGo.1624892356907.121616
NW_015373954	Koludarov_et_al_2021	CDS	208300	208511	.	-	0	Name=LOC107186190 CDS;ID=EWKMg4ru1zPvdBw+uzMEhS+PpGo.1624892356907.121616
NW_015373954	Koludarov_et_al_2021	CDS	207512	207838	.	-	0	Name=LOC107186190 CDS;ID=EWKMg4ru1zPvdBw+uzMEhS+PpGo.1624892356907.121616
NW_015373954	Koludarov_et_al_2021	CDS	239082	239092	.	+	0	Name=LOC107186194 CDS;ID=EWKMg4ru1zPvdBw+uzMEhS+PpGo.1624892356907.121617
NW_015373954	Koludarov_et_al_2021	CDS	239182	239779	.	+	0	Name=LOC107186194 CDS;ID=EWKMg4ru1zPvdBw+uzMEhS+PpGo.1624892356907.121617
NW_015373954	Koludarov_et_al_2021	CDS	240358	240591	.	+	0	Name=LOC107186194 CDS;ID=EWKMg4ru1zPvdBw+uzMEhS+PpGo.1624892356907.121617
NW_015373954	Koludarov_et_al_2021	CDS	241124	241471	.	+	0	Name=LOC107186194 CDS;ID=EWKMg4ru1zPvdBw+uzMEhS+PpGo.1624892356907.121617
NW_015373954	Koludarov_et_al_2021	CDS	3077561	3077608	.	-	0	Name=LOC107186266 CDS;ID=EWKMg4ru1zPvdBw+uzMEhS+PpGo.1624892356907.121618
NW_015373954	Koludarov_et_al_2021	CDS	3076894	3077015	.	-	0	Name=LOC107186266 CDS;ID=EWKMg4ru1zPvdBw+uzMEhS+PpGo.1624892356907.121618
NW_015373954	Koludarov_et_al_2021	CDS	3076640	3076816	.	-	0	Name=LOC107186266 CDS;ID=EWKMg4ru1zPvdBw+uzMEhS+PpGo.1624892356907.121618
NW_015373954	Koludarov_et_al_2021	CDS	3076200	3076360	.	-	0	Name=LOC107186266 CDS;ID=EWKMg4ru1zPvdBw+uzMEhS+PpGo.1624892356907.121618
NW_015373954	Koludarov_et_al_2021	CDS	3075881	3076107	.	-	0	Name=LOC107186266 CDS;ID=EWKMg4ru1zPvdBw+uzMEhS+PpGo.1624892356907.121618
NW_015373954	Koludarov_et_al_2021	CDS	3075456	3075785	.	-	0	Name=LOC107186266 CDS;ID=EWKMg4ru1zPvdBw+uzMEhS+PpGo.1624892356907.121618
NW_015373954	Koludarov_et_al_2021	CDS	3075258	3075374	.	-	0	Name=LOC107186266 CDS;ID=EWKMg4ru1zPvdBw+uzMEhS+PpGo.1624892356907.121618
NW_015373954	Koludarov_et_al_2021	CDS	3077555	3077608	.	-	0	Name=LOC107186266 CDS;ID=EWKMg4ru1zPvdBw+uzMEhS+PpGo.1624892356907.121619
NW_015373954	Koludarov_et_al_2021	CDS	3076894	3077015	.	-	0	Name=LOC107186266 CDS;ID=EWKMg4ru1zPvdBw+uzMEhS+PpGo.1624892356907.121619
NW_015373954	Koludarov_et_al_2021	CDS	3076640	3076816	.	-	0	Name=LOC107186266 CDS;ID=EWKMg4ru1zPvdBw+uzMEhS+PpGo.1624892356907.121619
NW_015373954	Koludarov_et_al_2021	CDS	3076200	3076360	.	-	0	Name=LOC107186266 CDS;ID=EWKMg4ru1zPvdBw+uzMEhS+PpGo.1624892356907.121619
NW_015373954	Koludarov_et_al_2021	CDS	3075881	3076107	.	-	0	Name=LOC107186266 CDS;ID=EWKMg4ru1zPvdBw+uzMEhS+PpGo.1624892356907.121619
NW_015373954	Koludarov_et_al_2021	CDS	3075456	3075785	.	-	0	Name=LOC107186266 CDS;ID=EWKMg4ru1zPvdBw+uzMEhS+PpGo.1624892356907.121619
NW_015373954	Koludarov_et_al_2021	CDS	3075258	3075374	.	-	0	Name=LOC107186266 CDS;ID=EWKMg4ru1zPvdBw+uzMEhS+PpGo.1624892356907.121619
NW_015373954	Koludarov_et_al_2021	CDS	2280521	2280739	.	+	0	Name=LOC107186320 CDS;ID=EWKMg4ru1zPvdBw+uzMEhS+PpGo.1624892356907.121620
NW_015373954	Koludarov_et_al_2021	CDS	2280823	2281118	.	+	0	Name=LOC107186320 CDS;ID=EWKMg4ru1zPvdBw+uzMEhS+PpGo.1624892356907.121620
NW_015373954	Koludarov_et_al_2021	CDS	2281194	2281421	.	+	0	Name=LOC107186320 CDS;ID=EWKMg4ru1zPvdBw+uzMEhS+PpGo.1624892356907.121620
NW_015373954	Koludarov_et_al_2021	CDS	2281502	2281676	.	+	0	Name=LOC107186320 CDS;ID=EWKMg4ru1zPvdBw+uzMEhS+PpGo.1624892356907.121620
NW_015373954	Koludarov_et_al_2021	CDS	2281780	2282199	.	+	0	Name=LOC107186320 CDS;ID=EWKMg4ru1zPvdBw+uzMEhS+PpGo.1624892356907.121620
NW_015373954	Koludarov_et_al_2021	CDS	2282277	2282849	.	+	0	Name=LOC107186320 CDS;ID=EWKMg4ru1zPvdBw+uzMEhS+PpGo.1624892356907.121620
NW_015373954	Koludarov_et_al_2021	CDS	2332234	2332364	.	+	0	Name=LOC107186227 CDS;ID=EWKMg4ru1zPvdBw+uzMEhS+PpGo.1624892356907.121621
NW_015373954	Koludarov_et_al_2021	CDS	2332478	2332803	.	+	0	Name=LOC107186227 CDS;ID=EWKMg4ru1zPvdBw+uzMEhS+PpGo.1624892356907.121621
NW_015373954	Koludarov_et_al_2021	CDS	2332975	2333189	.	+	0	Name=LOC107186227 CDS;ID=EWKMg4ru1zPvdBw+uzMEhS+PpGo.1624892356907.121621
NW_015373954	Koludarov_et_al_2021	CDS	2333600	2333957	.	+	0	Name=LOC107186227 CDS;ID=EWKMg4ru1zPvdBw+uzMEhS+PpGo.1624892356907.121621
NW_015373954	Koludarov_et_al_2021	CDS	2334238	2334545	.	+	0	Name=LOC107186227 CDS;ID=EWKMg4ru1zPvdBw+uzMEhS+PpGo.1624892356907.121621
NW_015373954	Koludarov_et_al_2021	CDS	2314450	2314486	.	+	0	Name=LOC107186225 CDS;ID=EWKMg4ru1zPvdBw+uzMEhS+PpGo.1624892356907.121622
NW_015373954	Koludarov_et_al_2021	CDS	2314559	2315022	.	+	0	Name=LOC107186225 CDS;ID=EWKMg4ru1zPvdBw+uzMEhS+PpGo.1624892356907.121622
NW_015373954	Koludarov_et_al_2021	CDS	2315219	2315859	.	+	0	Name=LOC107186225 CDS;ID=EWKMg4ru1zPvdBw+uzMEhS+PpGo.1624892356907.121622
NW_015373954	Koludarov_et_al_2021	CDS	2315938	2316284	.	+	0	Name=LOC107186225 CDS;ID=EWKMg4ru1zPvdBw+uzMEhS+PpGo.1624892356907.121622
NW_015373954	Koludarov_et_al_2021	CDS	2316364	2316605	.	+	0	Name=LOC107186225 CDS;ID=EWKMg4ru1zPvdBw+uzMEhS+PpGo.1624892356907.121622
NW_015373954	Koludarov_et_al_2021	CDS	2316693	2316716	.	+	0	Name=LOC107186225 CDS;ID=EWKMg4ru1zPvdBw+uzMEhS+PpGo.1624892356907.121622
NW_015373954	Koludarov_et_al_2021	CDS	2230299	2230362	.	+	0	Name=LOC107186224 CDS;ID=EWKMg4ru1zPvdBw+uzMEhS+PpGo.1624892356907.121623
NW_015373954	Koludarov_et_al_2021	CDS	2230946	2230987	.	+	0	Name=LOC107186224 CDS;ID=EWKMg4ru1zPvdBw+uzMEhS+PpGo.1624892356907.121623
NW_015373954	Koludarov_et_al_2021	CDS	2231170	2231439	.	+	0	Name=LOC107186224 CDS;ID=EWKMg4ru1zPvdBw+uzMEhS+PpGo.1624892356907.121623
NW_015373954	Koludarov_et_al_2021	CDS	2232429	2232496	.	+	0	Name=LOC107186224 CDS;ID=EWKMg4ru1zPvdBw+uzMEhS+PpGo.1624892356907.121623
NW_015373954	Koludarov_et_al_2021	CDS	1287318	1287399	.	+	0	Name=LOC107186281 CDS;ID=EWKMg4ru1zPvdBw+uzMEhS+PpGo.1624892356907.121624
NW_015373954	Koludarov_et_al_2021	CDS	1287540	1287642	.	+	0	Name=LOC107186281 CDS;ID=EWKMg4ru1zPvdBw+uzMEhS+PpGo.1624892356907.121624
NW_015373954	Koludarov_et_al_2021	CDS	1287940	1288106	.	+	0	Name=LOC107186281 CDS;ID=EWKMg4ru1zPvdBw+uzMEhS+PpGo.1624892356907.121624
NW_015373954	Koludarov_et_al_2021	CDS	1288197	1288306	.	+	0	Name=LOC107186281 CDS;ID=EWKMg4ru1zPvdBw+uzMEhS+PpGo.1624892356907.121624
NW_015373954	Koludarov_et_al_2021	CDS	1288368	1288571	.	+	0	Name=LOC107186281 CDS;ID=EWKMg4ru1zPvdBw+uzMEhS+PpGo.1624892356907.121624
NW_015373954	Koludarov_et_al_2021	CDS	1288646	1288864	.	+	0	Name=LOC107186281 CDS;ID=EWKMg4ru1zPvdBw+uzMEhS+PpGo.1624892356907.121624
NW_015373954	Koludarov_et_al_2021	CDS	1289159	1289341	.	+	0	Name=LOC107186281 CDS;ID=EWKMg4ru1zPvdBw+uzMEhS+PpGo.1624892356907.121624
NW_015373954	Koludarov_et_al_2021	CDS	1289422	1289496	.	+	0	Name=LOC107186281 CDS;ID=EWKMg4ru1zPvdBw+uzMEhS+PpGo.1624892356907.121624
NW_015373954	Koludarov_et_al_2021	CDS	1292209	1292256	.	-	0	Name=LOC107186286 CDS;ID=EWKMg4ru1zPvdBw+uzMEhS+PpGo.1624892356908.121625
NW_015373954	Koludarov_et_al_2021	CDS	1291747	1291972	.	-	0	Name=LOC107186286 CDS;ID=EWKMg4ru1zPvdBw+uzMEhS+PpGo.1624892356908.121625
NW_015373954	Koludarov_et_al_2021	CDS	1291512	1291657	.	-	0	Name=LOC107186286 CDS;ID=EWKMg4ru1zPvdBw+uzMEhS+PpGo.1624892356908.121625
NW_015373954	Koludarov_et_al_2021	CDS	1291236	1291385	.	-	0	Name=LOC107186286 CDS;ID=EWKMg4ru1zPvdBw+uzMEhS+PpGo.1624892356908.121625
NW_015373954	Koludarov_et_al_2021	CDS	1290869	1291158	.	-	0	Name=LOC107186286 CDS;ID=EWKMg4ru1zPvdBw+uzMEhS+PpGo.1624892356908.121625
NW_015373954	Koludarov_et_al_2021	CDS	1290610	1290795	.	-	0	Name=LOC107186286 CDS;ID=EWKMg4ru1zPvdBw+uzMEhS+PpGo.1624892356908.121625
NW_015373954	Koludarov_et_al_2021	CDS	1290356	1290533	.	-	0	Name=LOC107186286 CDS;ID=EWKMg4ru1zPvdBw+uzMEhS+PpGo.1624892356908.121625
NW_015373954	Koludarov_et_al_2021	CDS	1290082	1290285	.	-	0	Name=LOC107186286 CDS;ID=EWKMg4ru1zPvdBw+uzMEhS+PpGo.1624892356908.121625
NW_015373954	Koludarov_et_al_2021	CDS	1262180	1262460	.	-	0	Name=LOC107186296 CDS;ID=EWKMg4ru1zPvdBw+uzMEhS+PpGo.1624892356908.121626
NW_015373954	Koludarov_et_al_2021	CDS	1261946	1262075	.	-	0	Name=LOC107186296 CDS;ID=EWKMg4ru1zPvdBw+uzMEhS+PpGo.1624892356908.121626
NW_015373954	Koludarov_et_al_2021	CDS	1260325	1261509	.	-	0	Name=LOC107186296 CDS;ID=EWKMg4ru1zPvdBw+uzMEhS+PpGo.1624892356908.121626
NW_015373954	Koludarov_et_al_2021	CDS	578448	578524	.	-	0	Name=LOC107186267 CDS;ID=EWKMg4ru1zPvdBw+uzMEhS+PpGo.1624892356908.121627
NW_015373954	Koludarov_et_al_2021	CDS	577034	578357	.	-	0	Name=LOC107186267 CDS;ID=EWKMg4ru1zPvdBw+uzMEhS+PpGo.1624892356908.121627
NW_015373954	Koludarov_et_al_2021	CDS	576844	576952	.	-	0	Name=LOC107186267 CDS;ID=EWKMg4ru1zPvdBw+uzMEhS+PpGo.1624892356908.121627
NW_015373954	Koludarov_et_al_2021	CDS	576399	576772	.	-	0	Name=LOC107186267 CDS;ID=EWKMg4ru1zPvdBw+uzMEhS+PpGo.1624892356908.121627
NW_015373954	Koludarov_et_al_2021	CDS	2329519	2330440	.	+	0	Name=LOC107186304 CDS;ID=EWKMg4ru1zPvdBw+uzMEhS+PpGo.1624892356908.121628
NW_015373954	Koludarov_et_al_2021	CDS	2331272	2331603	.	+	0	Name=LOC107186304 CDS;ID=EWKMg4ru1zPvdBw+uzMEhS+PpGo.1624892356908.121628
NW_015373954	Koludarov_et_al_2021	CDS	1038046	1038264	.	+	0	Name=LOC107186205 CDS;ID=EWKMg4ru1zPvdBw+uzMEhS+PpGo.1624892356908.121629
NW_015373954	Koludarov_et_al_2021	CDS	1038614	1039091	.	+	0	Name=LOC107186205 CDS;ID=EWKMg4ru1zPvdBw+uzMEhS+PpGo.1624892356908.121629
NW_015373954	Koludarov_et_al_2021	CDS	1039164	1039721	.	+	0	Name=LOC107186205 CDS;ID=EWKMg4ru1zPvdBw+uzMEhS+PpGo.1624892356908.121629
NW_015373954	Koludarov_et_al_2021	CDS	1039795	1040093	.	+	0	Name=LOC107186205 CDS;ID=EWKMg4ru1zPvdBw+uzMEhS+PpGo.1624892356908.121629
NW_015373954	Koludarov_et_al_2021	CDS	1252066	1252550	.	+	0	Name=LOC107186211 CDS;ID=EWKMg4ru1zPvdBw+uzMEhS+PpGo.1624892356908.121630
NW_015373954	Koludarov_et_al_2021	CDS	1252585	1254055	.	+	0	Name=LOC107186211 CDS;ID=EWKMg4ru1zPvdBw+uzMEhS+PpGo.1624892356908.121630
NW_015373954	Koludarov_et_al_2021	CDS	2234905	2236881	.	-	0	Name=LOC107186289 CDS
NW_015373954	Koludarov_et_al_2021	CDS	2033882	2034025	.	+	0	Name=LOC107186253 CDS;ID=EWKMg4ru1zPvdBw+uzMEhS+PpGo.1624892356908.121631
NW_015373954	Koludarov_et_al_2021	CDS	2034192	2034262	.	+	0	Name=LOC107186253 CDS;ID=EWKMg4ru1zPvdBw+uzMEhS+PpGo.1624892356908.121631
NW_015373954	Koludarov_et_al_2021	CDS	2034509	2034623	.	+	0	Name=LOC107186253 CDS;ID=EWKMg4ru1zPvdBw+uzMEhS+PpGo.1624892356908.121631
NW_015373954	Koludarov_et_al_2021	CDS	2035139	2035251	.	+	0	Name=LOC107186253 CDS;ID=EWKMg4ru1zPvdBw+uzMEhS+PpGo.1624892356908.121631
NW_015373954	Koludarov_et_al_2021	CDS	2035623	2035806	.	+	0	Name=LOC107186253 CDS;ID=EWKMg4ru1zPvdBw+uzMEhS+PpGo.1624892356908.121631
NW_015373954	Koludarov_et_al_2021	CDS	2223615	2223724	.	-	0	Name=LOC107186287 CDS;ID=EWKMg4ru1zPvdBw+uzMEhS+PpGo.1624892356908.121632
NW_015373954	Koludarov_et_al_2021	CDS	2223376	2223541	.	-	0	Name=LOC107186287 CDS;ID=EWKMg4ru1zPvdBw+uzMEhS+PpGo.1624892356908.121632
NW_015373954	Koludarov_et_al_2021	CDS	2223076	2223293	.	-	0	Name=LOC107186287 CDS;ID=EWKMg4ru1zPvdBw+uzMEhS+PpGo.1624892356908.121632
NW_015373954	Koludarov_et_al_2021	CDS	2222842	2223009	.	-	0	Name=LOC107186287 CDS;ID=EWKMg4ru1zPvdBw+uzMEhS+PpGo.1624892356908.121632
NW_015373954	Koludarov_et_al_2021	CDS	2222599	2222777	.	-	0	Name=LOC107186287 CDS;ID=EWKMg4ru1zPvdBw+uzMEhS+PpGo.1624892356908.121632
NW_015373954	Koludarov_et_al_2021	CDS	2221890	2222029	.	-	0	Name=LOC107186287 CDS;ID=EWKMg4ru1zPvdBw+uzMEhS+PpGo.1624892356908.121632
NW_015373954	Koludarov_et_al_2021	CDS	1270209	1270446	.	+	0	Name=LOC107186276 CDS;ID=EWKMg4ru1zPvdBw+uzMEhS+PpGo.1624892356908.121633
NW_015373954	Koludarov_et_al_2021	CDS	1270957	1271188	.	+	0	Name=LOC107186276 CDS;ID=EWKMg4ru1zPvdBw+uzMEhS+PpGo.1624892356908.121633
NW_015373954	Koludarov_et_al_2021	CDS	1271262	1271494	.	+	0	Name=LOC107186276 CDS;ID=EWKMg4ru1zPvdBw+uzMEhS+PpGo.1624892356908.121633
NW_015373954	Koludarov_et_al_2021	CDS	1271595	1271710	.	+	0	Name=LOC107186276 CDS;ID=EWKMg4ru1zPvdBw+uzMEhS+PpGo.1624892356908.121633
NW_015373954	Koludarov_et_al_2021	CDS	1271801	1271986	.	+	0	Name=LOC107186276 CDS;ID=EWKMg4ru1zPvdBw+uzMEhS+PpGo.1624892356908.121633
NW_015373954	Koludarov_et_al_2021	CDS	2052984	2053199	.	+	0	Name=LOC107186243 CDS;ID=EWKMg4ru1zPvdBw+uzMEhS+PpGo.1624892356908.121634
NW_015373954	Koludarov_et_al_2021	CDS	2053280	2053534	.	+	0	Name=LOC107186243 CDS;ID=EWKMg4ru1zPvdBw+uzMEhS+PpGo.1624892356908.121634
NW_015373954	Koludarov_et_al_2021	CDS	2053612	2054124	.	+	0	Name=LOC107186243 CDS;ID=EWKMg4ru1zPvdBw+uzMEhS+PpGo.1624892356908.121634
NW_015373954	Koludarov_et_al_2021	CDS	2054192	2054749	.	+	0	Name=LOC107186243 CDS;ID=EWKMg4ru1zPvdBw+uzMEhS+PpGo.1624892356908.121634
NW_015373954	Koludarov_et_al_2021	CDS	793765	793815	.	+	0	Name=LOC107186278 CDS;ID=EWKMg4ru1zPvdBw+uzMEhS+PpGo.1624892356908.121635
NW_015373954	Koludarov_et_al_2021	CDS	793882	794199	.	+	0	Name=LOC107186278 CDS;ID=EWKMg4ru1zPvdBw+uzMEhS+PpGo.1624892356908.121635
NW_015373954	Koludarov_et_al_2021	CDS	794551	794702	.	+	0	Name=LOC107186278 CDS;ID=EWKMg4ru1zPvdBw+uzMEhS+PpGo.1624892356908.121635
NW_015373954	Koludarov_et_al_2021	CDS	794785	794833	.	+	0	Name=LOC107186278 CDS;ID=EWKMg4ru1zPvdBw+uzMEhS+PpGo.1624892356908.121635
NW_015373954	Koludarov_et_al_2021	CDS	794918	795067	.	+	0	Name=LOC107186278 CDS;ID=EWKMg4ru1zPvdBw+uzMEhS+PpGo.1624892356908.121635
NW_015373954	Koludarov_et_al_2021	CDS	795150	795449	.	+	0	Name=LOC107186278 CDS;ID=EWKMg4ru1zPvdBw+uzMEhS+PpGo.1624892356908.121635
NW_015373954	Koludarov_et_al_2021	CDS	753122	754804	.	-	0	Name=LOC107186301 CDS
NW_015373954	Koludarov_et_al_2021	CDS	199113	199380	.	+	0	Name=LOC107186313 CDS;ID=EWKMg4ru1zPvdBw+uzMEhS+PpGo.1624892356908.121636
NW_015373954	Koludarov_et_al_2021	CDS	199784	200023	.	+	0	Name=LOC107186313 CDS;ID=EWKMg4ru1zPvdBw+uzMEhS+PpGo.1624892356908.121636
NW_015373954	Koludarov_et_al_2021	CDS	200125	200507	.	+	0	Name=LOC107186313 CDS;ID=EWKMg4ru1zPvdBw+uzMEhS+PpGo.1624892356908.121636
NW_015373954	Koludarov_et_al_2021	CDS	200584	200688	.	+	0	Name=LOC107186313 CDS;ID=EWKMg4ru1zPvdBw+uzMEhS+PpGo.1624892356908.121636
NW_015373954	Koludarov_et_al_2021	CDS	199113	199380	.	+	0	Name=LOC107186313 CDS;ID=EWKMg4ru1zPvdBw+uzMEhS+PpGo.1624892356908.121637
NW_015373954	Koludarov_et_al_2021	CDS	199784	200023	.	+	0	Name=LOC107186313 CDS;ID=EWKMg4ru1zPvdBw+uzMEhS+PpGo.1624892356908.121637
NW_015373954	Koludarov_et_al_2021	CDS	200125	200507	.	+	0	Name=LOC107186313 CDS;ID=EWKMg4ru1zPvdBw+uzMEhS+PpGo.1624892356908.121637
NW_015373954	Koludarov_et_al_2021	CDS	200584	200688	.	+	0	Name=LOC107186313 CDS;ID=EWKMg4ru1zPvdBw+uzMEhS+PpGo.1624892356908.121637
NW_015373954	Koludarov_et_al_2021	CDS	2051889	2052051	.	-	0	Name=LOC107186244 CDS;ID=EWKMg4ru1zPvdBw+uzMEhS+PpGo.1624892356908.121638
NW_015373954	Koludarov_et_al_2021	CDS	2050484	2051826	.	-	0	Name=LOC107186244 CDS;ID=EWKMg4ru1zPvdBw+uzMEhS+PpGo.1624892356908.121638
NW_015373954	Koludarov_et_al_2021	CDS	1412438	1412542	.	-	0	Name=LOC107186270 CDS;ID=EWKMg4ru1zPvdBw+uzMEhS+PpGo.1624892356908.121639
NW_015373954	Koludarov_et_al_2021	CDS	1412018	1412326	.	-	0	Name=LOC107186270 CDS;ID=EWKMg4ru1zPvdBw+uzMEhS+PpGo.1624892356908.121639
NW_015373954	Koludarov_et_al_2021	CDS	1411576	1411908	.	-	0	Name=LOC107186270 CDS;ID=EWKMg4ru1zPvdBw+uzMEhS+PpGo.1624892356908.121639
NW_015373954	Koludarov_et_al_2021	CDS	1411328	1411524	.	-	0	Name=LOC107186270 CDS;ID=EWKMg4ru1zPvdBw+uzMEhS+PpGo.1624892356908.121639
NW_015373954	Koludarov_et_al_2021	CDS	1411215	1411266	.	-	0	Name=LOC107186270 CDS;ID=EWKMg4ru1zPvdBw+uzMEhS+PpGo.1624892356908.121639
NW_015373954	Koludarov_et_al_2021	CDS	1411063	1411146	.	-	0	Name=LOC107186270 CDS;ID=EWKMg4ru1zPvdBw+uzMEhS+PpGo.1624892356908.121639
NW_015373954	Koludarov_et_al_2021	CDS	1409061	1409175	.	-	0	Name=LOC107186247 CDS;ID=EWKMg4ru1zPvdBw+uzMEhS+PpGo.1624892356921.121640
NW_015373954	Koludarov_et_al_2021	CDS	1408783	1408997	.	-	0	Name=LOC107186247 CDS;ID=EWKMg4ru1zPvdBw+uzMEhS+PpGo.1624892356921.121640
NW_015373954	Koludarov_et_al_2021	CDS	1408573	1408697	.	-	0	Name=LOC107186247 CDS;ID=EWKMg4ru1zPvdBw+uzMEhS+PpGo.1624892356921.121640
NW_015373954	Koludarov_et_al_2021	CDS	1408350	1408496	.	-	0	Name=LOC107186247 CDS;ID=EWKMg4ru1zPvdBw+uzMEhS+PpGo.1624892356921.121640
NW_015373954	Koludarov_et_al_2021	CDS	1407710	1408001	.	-	0	Name=LOC107186247 CDS;ID=EWKMg4ru1zPvdBw+uzMEhS+PpGo.1624892356921.121640
NW_015373954	Koludarov_et_al_2021	CDS	2026020	2026277	.	-	0	Name=LOC107186216 CDS;ID=EWKMg4ru1zPvdBw+uzMEhS+PpGo.1624892356921.121641
NW_015373954	Koludarov_et_al_2021	CDS	2025353	2025772	.	-	0	Name=LOC107186216 CDS;ID=EWKMg4ru1zPvdBw+uzMEhS+PpGo.1624892356921.121641
NW_015373954	Koludarov_et_al_2021	CDS	2024822	2025283	.	-	0	Name=LOC107186216 CDS;ID=EWKMg4ru1zPvdBw+uzMEhS+PpGo.1624892356921.121641
NW_015373954	Koludarov_et_al_2021	CDS	728653	728737	.	+	0	Name=LOC107186202 CDS;ID=EWKMg4ru1zPvdBw+uzMEhS+PpGo.1624892356921.121642
NW_015373954	Koludarov_et_al_2021	CDS	728858	729092	.	+	0	Name=LOC107186202 CDS;ID=EWKMg4ru1zPvdBw+uzMEhS+PpGo.1624892356921.121642
NW_015373954	Koludarov_et_al_2021	CDS	729162	729395	.	+	0	Name=LOC107186202 CDS;ID=EWKMg4ru1zPvdBw+uzMEhS+PpGo.1624892356921.121642
NW_015373954	Koludarov_et_al_2021	CDS	729474	729758	.	+	0	Name=LOC107186202 CDS;ID=EWKMg4ru1zPvdBw+uzMEhS+PpGo.1624892356921.121642
NW_015373954	Koludarov_et_al_2021	CDS	729834	730104	.	+	0	Name=LOC107186202 CDS;ID=EWKMg4ru1zPvdBw+uzMEhS+PpGo.1624892356921.121642
NW_015373954	Koludarov_et_al_2021	CDS	1097919	1098977	.	-	0	Name=LOC107186257 CDS;ID=EWKMg4ru1zPvdBw+uzMEhS+PpGo.1624892356921.121643
NW_015373954	Koludarov_et_al_2021	CDS	1097536	1097835	.	-	0	Name=LOC107186257 CDS;ID=EWKMg4ru1zPvdBw+uzMEhS+PpGo.1624892356921.121643
NW_015373954	Koludarov_et_al_2021	CDS	1097919	1098977	.	-	0	Name=LOC107186257 CDS;ID=EWKMg4ru1zPvdBw+uzMEhS+PpGo.1624892356921.121644
NW_015373954	Koludarov_et_al_2021	CDS	1097536	1097835	.	-	0	Name=LOC107186257 CDS;ID=EWKMg4ru1zPvdBw+uzMEhS+PpGo.1624892356921.121644
NW_015373954	Koludarov_et_al_2021	CDS	199248	199380	.	+	0	Name=LOC107186313 CDS;ID=EWKMg4ru1zPvdBw+uzMEhS+PpGo.1624892356921.121645
NW_015373954	Koludarov_et_al_2021	CDS	199784	200023	.	+	0	Name=LOC107186313 CDS;ID=EWKMg4ru1zPvdBw+uzMEhS+PpGo.1624892356921.121645
NW_015373954	Koludarov_et_al_2021	CDS	200125	200507	.	+	0	Name=LOC107186313 CDS;ID=EWKMg4ru1zPvdBw+uzMEhS+PpGo.1624892356921.121645
NW_015373954	Koludarov_et_al_2021	CDS	200584	200688	.	+	0	Name=LOC107186313 CDS;ID=EWKMg4ru1zPvdBw+uzMEhS+PpGo.1624892356921.121645
NW_015373954	Koludarov_et_al_2021	CDS	2317289	2317322	.	+	0	Name=LOC107186226 CDS;ID=EWKMg4ru1zPvdBw+uzMEhS+PpGo.1624892356921.121646
NW_015373954	Koludarov_et_al_2021	CDS	2317451	2317548	.	+	0	Name=LOC107186226 CDS;ID=EWKMg4ru1zPvdBw+uzMEhS+PpGo.1624892356921.121646
NW_015373954	Koludarov_et_al_2021	CDS	2317619	2317701	.	+	0	Name=LOC107186226 CDS;ID=EWKMg4ru1zPvdBw+uzMEhS+PpGo.1624892356921.121646
NW_015373954	Koludarov_et_al_2021	CDS	2317886	2318162	.	+	0	Name=LOC107186226 CDS;ID=EWKMg4ru1zPvdBw+uzMEhS+PpGo.1624892356921.121646
NW_015373954	Koludarov_et_al_2021	CDS	2318321	2318605	.	+	0	Name=LOC107186226 CDS;ID=EWKMg4ru1zPvdBw+uzMEhS+PpGo.1624892356921.121646
NW_015373954	Koludarov_et_al_2021	CDS	2224469	2225752	.	+	0	Name=LOC107186263 CDS
NW_015373954	Koludarov_et_al_2021	CDS	195995	196112	.	+	0	Name=LOC107186189 CDS;ID=EWKMg4ru1zPvdBw+uzMEhS+PpGo.1624892356922.121647
NW_015373954	Koludarov_et_al_2021	CDS	196220	196507	.	+	0	Name=LOC107186189 CDS;ID=EWKMg4ru1zPvdBw+uzMEhS+PpGo.1624892356922.121647
NW_015373954	Koludarov_et_al_2021	CDS	196910	197232	.	+	0	Name=LOC107186189 CDS;ID=EWKMg4ru1zPvdBw+uzMEhS+PpGo.1624892356922.121647
NW_015373954	Koludarov_et_al_2021	CDS	1118385	1119620	.	-	0	Name=LOC107186316 CDS
NW_015373954	Koludarov_et_al_2021	CDS	1118385	1119620	.	-	0	Name=LOC107186316 CDS
NW_015373954	Koludarov_et_al_2021	CDS	1118385	1119620	.	-	0	Name=LOC107186316 CDS
NW_015373954	Koludarov_et_al_2021	CDS	1118385	1119620	.	-	0	Name=LOC107186316 CDS
NW_015373954	Koludarov_et_al_2021	CDS	2019343	2019647	.	-	0	Name=LOC107186290 CDS;ID=EWKMg4ru1zPvdBw+uzMEhS+PpGo.1624892356922.121648
NW_015373954	Koludarov_et_al_2021	CDS	2018923	2019196	.	-	0	Name=LOC107186290 CDS;ID=EWKMg4ru1zPvdBw+uzMEhS+PpGo.1624892356922.121648
NW_015373954	Koludarov_et_al_2021	CDS	2018755	2018845	.	-	0	Name=LOC107186290 CDS;ID=EWKMg4ru1zPvdBw+uzMEhS+PpGo.1624892356922.121648
NW_015373954	Koludarov_et_al_2021	CDS	2018451	2018545	.	-	0	Name=LOC107186290 CDS;ID=EWKMg4ru1zPvdBw+uzMEhS+PpGo.1624892356922.121648
NW_015373954	Koludarov_et_al_2021	CDS	2012437	2012751	.	+	0	Name=LOC107186292 CDS;ID=EWKMg4ru1zPvdBw+uzMEhS+PpGo.1624892356922.121649
NW_015373954	Koludarov_et_al_2021	CDS	2012828	2012944	.	+	0	Name=LOC107186292 CDS;ID=EWKMg4ru1zPvdBw+uzMEhS+PpGo.1624892356922.121649
NW_015373954	Koludarov_et_al_2021	CDS	2013017	2013095	.	+	0	Name=LOC107186292 CDS;ID=EWKMg4ru1zPvdBw+uzMEhS+PpGo.1624892356922.121649
NW_015373954	Koludarov_et_al_2021	CDS	2013176	2013276	.	+	0	Name=LOC107186292 CDS;ID=EWKMg4ru1zPvdBw+uzMEhS+PpGo.1624892356922.121649
NW_015373954	Koludarov_et_al_2021	CDS	2013345	2013629	.	+	0	Name=LOC107186292 CDS;ID=EWKMg4ru1zPvdBw+uzMEhS+PpGo.1624892356922.121649
NW_015373954	Koludarov_et_al_2021	CDS	195538	195578	.	-	0	Name=LOC107186277 CDS;ID=EWKMg4ru1zPvdBw+uzMEhS+PpGo.1624892356922.121650
NW_015373954	Koludarov_et_al_2021	CDS	194864	195196	.	-	0	Name=LOC107186277 CDS;ID=EWKMg4ru1zPvdBw+uzMEhS+PpGo.1624892356922.121650
NW_015373954	Koludarov_et_al_2021	CDS	194458	194788	.	-	0	Name=LOC107186277 CDS;ID=EWKMg4ru1zPvdBw+uzMEhS+PpGo.1624892356922.121650
NW_015373954	Koludarov_et_al_2021	CDS	265020	265286	.	+	0	Name=LOC107186265 CDS;ID=EWKMg4ru1zPvdBw+uzMEhS+PpGo.1624892356922.121651
NW_015373954	Koludarov_et_al_2021	CDS	265875	266126	.	+	0	Name=LOC107186265 CDS;ID=EWKMg4ru1zPvdBw+uzMEhS+PpGo.1624892356922.121651
NW_015373954	Koludarov_et_al_2021	CDS	2020976	2021113	.	+	0	Name=LOC107186297 CDS;ID=EWKMg4ru1zPvdBw+uzMEhS+PpGo.1624892356922.121652
NW_015373954	Koludarov_et_al_2021	CDS	2021303	2021489	.	+	0	Name=LOC107186297 CDS;ID=EWKMg4ru1zPvdBw+uzMEhS+PpGo.1624892356922.121652
NW_015373954	Koludarov_et_al_2021	CDS	2021567	2021748	.	+	0	Name=LOC107186297 CDS;ID=EWKMg4ru1zPvdBw+uzMEhS+PpGo.1624892356922.121652
NW_015373954	Koludarov_et_al_2021	CDS	2021820	2022020	.	+	0	Name=LOC107186297 CDS;ID=EWKMg4ru1zPvdBw+uzMEhS+PpGo.1624892356922.121652
NW_015373954	Koludarov_et_al_2021	CDS	585166	585975	.	-	0	Name=LOC107186311 CDS
NW_015373954	Koludarov_et_al_2021	CDS	1047733	1047927	.	-	0	Name=LOC107186207 CDS;ID=EWKMg4ru1zPvdBw+uzMEhS+PpGo.1624892356922.121653
NW_015373954	Koludarov_et_al_2021	CDS	1047498	1047649	.	-	0	Name=LOC107186207 CDS;ID=EWKMg4ru1zPvdBw+uzMEhS+PpGo.1624892356922.121653
NW_015373954	Koludarov_et_al_2021	CDS	1047159	1047381	.	-	0	Name=LOC107186207 CDS;ID=EWKMg4ru1zPvdBw+uzMEhS+PpGo.1624892356922.121653
NW_015373954	Koludarov_et_al_2021	CDS	211189	211296	.	-	0	Name=LOC107186191 CDS;ID=EWKMg4ru1zPvdBw+uzMEhS+PpGo.1624892356922.121654
NW_015373954	Koludarov_et_al_2021	CDS	210989	211118	.	-	0	Name=LOC107186191 CDS;ID=EWKMg4ru1zPvdBw+uzMEhS+PpGo.1624892356922.121654
NW_015373954	Koludarov_et_al_2021	CDS	210530	210798	.	-	0	Name=LOC107186191 CDS;ID=EWKMg4ru1zPvdBw+uzMEhS+PpGo.1624892356922.121654
NW_015373954	Koludarov_et_al_2021	CDS	1273233	1273236	.	-	0	Name=LOC107186233 CDS;ID=EWKMg4ru1zPvdBw+uzMEhS+PpGo.1624892356922.121655
NW_015373954	Koludarov_et_al_2021	CDS	1272809	1272913	.	-	0	Name=LOC107186233 CDS;ID=EWKMg4ru1zPvdBw+uzMEhS+PpGo.1624892356922.121655
NW_015373954	Koludarov_et_al_2021	CDS	1272479	1272735	.	-	0	Name=LOC107186233 CDS;ID=EWKMg4ru1zPvdBw+uzMEhS+PpGo.1624892356922.121655
NW_015373954	Koludarov_et_al_2021	CDS	2065527	2065562	.	+	0	Name=LOC107186219 CDS;ID=EWKMg4ru1zPvdBw+uzMEhS+PpGo.1624892356923.121656
NW_015373954	Koludarov_et_al_2021	CDS	2065656	2065796	.	+	0	Name=LOC107186219 CDS;ID=EWKMg4ru1zPvdBw+uzMEhS+PpGo.1624892356923.121656
NW_015373954	Koludarov_et_al_2021	CDS	2065910	2066272	.	+	0	Name=LOC107186219 CDS;ID=EWKMg4ru1zPvdBw+uzMEhS+PpGo.1624892356923.121656
NW_015373954	Koludarov_et_al_2021	CDS	2023271	2023371	.	-	0	Name=LOC107186294 CDS;ID=EWKMg4ru1zPvdBw+uzMEhS+PpGo.1624892356923.121657
NW_015373954	Koludarov_et_al_2021	CDS	2022879	2023200	.	-	0	Name=LOC107186294 CDS;ID=EWKMg4ru1zPvdBw+uzMEhS+PpGo.1624892356923.121657
NW_015373954	Koludarov_et_al_2021	CDS	2022679	2022804	.	-	0	Name=LOC107186294 CDS;ID=EWKMg4ru1zPvdBw+uzMEhS+PpGo.1624892356923.121657
NW_015373954	Koludarov_et_al_2021	CDS	2057140	2057766	.	-	0	Name=LOC107186217 CDS
NW_015373954	Koludarov_et_al_2021	CDS	1410059	1410249	.	+	0	Name=LOC107186293 CDS;ID=EWKMg4ru1zPvdBw+uzMEhS+PpGo.1624892356923.121658
NW_015373954	Koludarov_et_al_2021	CDS	1410326	1410530	.	+	0	Name=LOC107186293 CDS;ID=EWKMg4ru1zPvdBw+uzMEhS+PpGo.1624892356923.121658
NW_015373954	Koludarov_et_al_2021	CDS	1410590	1410670	.	+	0	Name=LOC107186293 CDS;ID=EWKMg4ru1zPvdBw+uzMEhS+PpGo.1624892356923.121658
NW_015373954	Koludarov_et_al_2021	CDS	1296750	1296978	.	+	0	Name=LOC107186305 CDS;ID=EWKMg4ru1zPvdBw+uzMEhS+PpGo.1624892356923.121659
NW_015373954	Koludarov_et_al_2021	CDS	1297235	1297359	.	+	0	Name=LOC107186305 CDS;ID=EWKMg4ru1zPvdBw+uzMEhS+PpGo.1624892356923.121659
NW_015373954	Koludarov_et_al_2021	mRNA	192112	192236	.	-	.	Name=LOC107186308 mRNA;ID=EWKMg4ru1zPvdBw+uzMEhS+PpGo.1624892356923.121660
NW_015373954	Koludarov_et_al_2021	mRNA	110047	110169	.	-	.	Name=LOC107186308 mRNA;ID=EWKMg4ru1zPvdBw+uzMEhS+PpGo.1624892356923.121660
NW_015373954	Koludarov_et_al_2021	mRNA	34551	34791	.	-	.	Name=LOC107186308 mRNA;ID=EWKMg4ru1zPvdBw+uzMEhS+PpGo.1624892356923.121660
NW_015373954	Koludarov_et_al_2021	mRNA	31051	32466	.	-	.	Name=LOC107186308 mRNA;ID=EWKMg4ru1zPvdBw+uzMEhS+PpGo.1624892356923.121660
NW_015373954	Koludarov_et_al_2021	mRNA	192112	192236	.	-	.	Name=LOC107186308 mRNA;ID=EWKMg4ru1zPvdBw+uzMEhS+PpGo.1624892356923.121661
NW_015373954	Koludarov_et_al_2021	mRNA	151421	151486	.	-	.	Name=LOC107186308 mRNA;ID=EWKMg4ru1zPvdBw+uzMEhS+PpGo.1624892356923.121661
NW_015373954	Koludarov_et_al_2021	mRNA	110047	110169	.	-	.	Name=LOC107186308 mRNA;ID=EWKMg4ru1zPvdBw+uzMEhS+PpGo.1624892356923.121661
NW_015373954	Koludarov_et_al_2021	mRNA	34551	34791	.	-	.	Name=LOC107186308 mRNA;ID=EWKMg4ru1zPvdBw+uzMEhS+PpGo.1624892356923.121661
NW_015373954	Koludarov_et_al_2021	mRNA	31051	32466	.	-	.	Name=LOC107186308 mRNA;ID=EWKMg4ru1zPvdBw+uzMEhS+PpGo.1624892356923.121661
NW_015373954	Koludarov_et_al_2021	mRNA	1993836	1993906	.	-	.	Name=LOC107186271 mRNA;ID=EWKMg4ru1zPvdBw+uzMEhS+PpGo.1624892356923.121662
NW_015373954	Koludarov_et_al_2021	mRNA	1949642	1949832	.	-	.	Name=LOC107186271 mRNA;ID=EWKMg4ru1zPvdBw+uzMEhS+PpGo.1624892356923.121662
NW_015373954	Koludarov_et_al_2021	mRNA	1896759	1896877	.	-	.	Name=LOC107186271 mRNA;ID=EWKMg4ru1zPvdBw+uzMEhS+PpGo.1624892356923.121662
NW_015373954	Koludarov_et_al_2021	mRNA	1883054	1883143	.	-	.	Name=LOC107186271 mRNA;ID=EWKMg4ru1zPvdBw+uzMEhS+PpGo.1624892356923.121662
NW_015373954	Koludarov_et_al_2021	mRNA	1872191	1872343	.	-	.	Name=LOC107186271 mRNA;ID=EWKMg4ru1zPvdBw+uzMEhS+PpGo.1624892356923.121662
NW_015373954	Koludarov_et_al_2021	mRNA	1869323	1869617	.	-	.	Name=LOC107186271 mRNA;ID=EWKMg4ru1zPvdBw+uzMEhS+PpGo.1624892356923.121662
NW_015373954	Koludarov_et_al_2021	mRNA	1869098	1869239	.	-	.	Name=LOC107186271 mRNA;ID=EWKMg4ru1zPvdBw+uzMEhS+PpGo.1624892356923.121662
NW_015373954	Koludarov_et_al_2021	mRNA	1868312	1868779	.	-	.	Name=LOC107186271 mRNA;ID=EWKMg4ru1zPvdBw+uzMEhS+PpGo.1624892356923.121662
NW_015373954	Koludarov_et_al_2021	mRNA	1867268	1868224	.	-	.	Name=LOC107186271 mRNA;ID=EWKMg4ru1zPvdBw+uzMEhS+PpGo.1624892356923.121662
NW_015373954	Koludarov_et_al_2021	mRNA	1865944	1866166	.	-	.	Name=LOC107186271 mRNA;ID=EWKMg4ru1zPvdBw+uzMEhS+PpGo.1624892356923.121662
NW_015373954	Koludarov_et_al_2021	mRNA	141233	141299	.	-	.	Name=LOC107186308 mRNA;ID=EWKMg4ru1zPvdBw+uzMEhS+PpGo.1624892356923.121663
NW_015373954	Koludarov_et_al_2021	mRNA	110047	110169	.	-	.	Name=LOC107186308 mRNA;ID=EWKMg4ru1zPvdBw+uzMEhS+PpGo.1624892356923.121663
NW_015373954	Koludarov_et_al_2021	mRNA	34551	34791	.	-	.	Name=LOC107186308 mRNA;ID=EWKMg4ru1zPvdBw+uzMEhS+PpGo.1624892356923.121663
NW_015373954	Koludarov_et_al_2021	mRNA	31051	32466	.	-	.	Name=LOC107186308 mRNA;ID=EWKMg4ru1zPvdBw+uzMEhS+PpGo.1624892356923.121663
NW_015373954	Koludarov_et_al_2021	mRNA	1632654	1633935	.	-	.	Name=LOC107186272 mRNA;ID=EWKMg4ru1zPvdBw+uzMEhS+PpGo.1624892356923.121664
NW_015373954	Koludarov_et_al_2021	mRNA	1620976	1621294	.	-	.	Name=LOC107186272 mRNA;ID=EWKMg4ru1zPvdBw+uzMEhS+PpGo.1624892356923.121664
NW_015373954	Koludarov_et_al_2021	mRNA	1592590	1592703	.	-	.	Name=LOC107186272 mRNA;ID=EWKMg4ru1zPvdBw+uzMEhS+PpGo.1624892356923.121664
NW_015373954	Koludarov_et_al_2021	mRNA	1588471	1588633	.	-	.	Name=LOC107186272 mRNA;ID=EWKMg4ru1zPvdBw+uzMEhS+PpGo.1624892356923.121664
NW_015373954	Koludarov_et_al_2021	mRNA	1543470	1543616	.	-	.	Name=LOC107186272 mRNA;ID=EWKMg4ru1zPvdBw+uzMEhS+PpGo.1624892356923.121664
NW_015373954	Koludarov_et_al_2021	mRNA	1541941	1542017	.	-	.	Name=LOC107186272 mRNA;ID=EWKMg4ru1zPvdBw+uzMEhS+PpGo.1624892356923.121664
NW_015373954	Koludarov_et_al_2021	mRNA	1532654	1533466	.	-	.	Name=LOC107186272 mRNA;ID=EWKMg4ru1zPvdBw+uzMEhS+PpGo.1624892356923.121664
NW_015373954	Koludarov_et_al_2021	mRNA	2662511	2663013	.	-	.	Name=LOC107186251 mRNA;ID=EWKMg4ru1zPvdBw+uzMEhS+PpGo.1624892356923.121665
NW_015373954	Koludarov_et_al_2021	mRNA	2607611	2607665	.	-	.	Name=LOC107186251 mRNA;ID=EWKMg4ru1zPvdBw+uzMEhS+PpGo.1624892356923.121665
NW_015373954	Koludarov_et_al_2021	mRNA	2602808	2603047	.	-	.	Name=LOC107186251 mRNA;ID=EWKMg4ru1zPvdBw+uzMEhS+PpGo.1624892356923.121665
NW_015373954	Koludarov_et_al_2021	mRNA	2593299	2593633	.	-	.	Name=LOC107186251 mRNA;ID=EWKMg4ru1zPvdBw+uzMEhS+PpGo.1624892356923.121665
NW_015373954	Koludarov_et_al_2021	mRNA	2591436	2591639	.	-	.	Name=LOC107186251 mRNA;ID=EWKMg4ru1zPvdBw+uzMEhS+PpGo.1624892356923.121665
NW_015373954	Koludarov_et_al_2021	mRNA	2590707	2590853	.	-	.	Name=LOC107186251 mRNA;ID=EWKMg4ru1zPvdBw+uzMEhS+PpGo.1624892356923.121665
NW_015373954	Koludarov_et_al_2021	mRNA	2585993	2586207	.	-	.	Name=LOC107186251 mRNA;ID=EWKMg4ru1zPvdBw+uzMEhS+PpGo.1624892356923.121665
NW_015373954	Koludarov_et_al_2021	mRNA	2584758	2584948	.	-	.	Name=LOC107186251 mRNA;ID=EWKMg4ru1zPvdBw+uzMEhS+PpGo.1624892356923.121665
NW_015373954	Koludarov_et_al_2021	mRNA	2583172	2583781	.	-	.	Name=LOC107186251 mRNA;ID=EWKMg4ru1zPvdBw+uzMEhS+PpGo.1624892356923.121665
NW_015373954	Koludarov_et_al_2021	mRNA	1847330	1847534	.	-	.	Name=LOC107186215 mRNA;ID=EWKMg4ru1zPvdBw+uzMEhS+PpGo.1624892356923.121666
NW_015373954	Koludarov_et_al_2021	mRNA	1846414	1846814	.	-	.	Name=LOC107186215 mRNA;ID=EWKMg4ru1zPvdBw+uzMEhS+PpGo.1624892356923.121666
NW_015373954	Koludarov_et_al_2021	mRNA	1843542	1843629	.	-	.	Name=LOC107186215 mRNA;ID=EWKMg4ru1zPvdBw+uzMEhS+PpGo.1624892356923.121666
NW_015373954	Koludarov_et_al_2021	mRNA	1843152	1843233	.	-	.	Name=LOC107186215 mRNA;ID=EWKMg4ru1zPvdBw+uzMEhS+PpGo.1624892356923.121666
NW_015373954	Koludarov_et_al_2021	mRNA	1838488	1838593	.	-	.	Name=LOC107186215 mRNA;ID=EWKMg4ru1zPvdBw+uzMEhS+PpGo.1624892356923.121666
NW_015373954	Koludarov_et_al_2021	mRNA	1788508	1788753	.	-	.	Name=LOC107186215 mRNA;ID=EWKMg4ru1zPvdBw+uzMEhS+PpGo.1624892356923.121666
NW_015373954	Koludarov_et_al_2021	mRNA	1783865	1783968	.	-	.	Name=LOC107186215 mRNA;ID=EWKMg4ru1zPvdBw+uzMEhS+PpGo.1624892356923.121666
NW_015373954	Koludarov_et_al_2021	mRNA	1782150	1782286	.	-	.	Name=LOC107186215 mRNA;ID=EWKMg4ru1zPvdBw+uzMEhS+PpGo.1624892356923.121666
NW_015373954	Koludarov_et_al_2021	mRNA	1777712	1777794	.	-	.	Name=LOC107186215 mRNA;ID=EWKMg4ru1zPvdBw+uzMEhS+PpGo.1624892356923.121666
NW_015373954	Koludarov_et_al_2021	mRNA	1776009	1776285	.	-	.	Name=LOC107186215 mRNA;ID=EWKMg4ru1zPvdBw+uzMEhS+PpGo.1624892356923.121666
NW_015373954	Koludarov_et_al_2021	mRNA	1775390	1775535	.	-	.	Name=LOC107186215 mRNA;ID=EWKMg4ru1zPvdBw+uzMEhS+PpGo.1624892356923.121666
NW_015373954	Koludarov_et_al_2021	mRNA	1774796	1775107	.	-	.	Name=LOC107186215 mRNA;ID=EWKMg4ru1zPvdBw+uzMEhS+PpGo.1624892356923.121666
NW_015373954	Koludarov_et_al_2021	mRNA	1774572	1774721	.	-	.	Name=LOC107186215 mRNA;ID=EWKMg4ru1zPvdBw+uzMEhS+PpGo.1624892356923.121666
NW_015373954	Koludarov_et_al_2021	mRNA	1774065	1774325	.	-	.	Name=LOC107186215 mRNA;ID=EWKMg4ru1zPvdBw+uzMEhS+PpGo.1624892356923.121666
NW_015373954	Koludarov_et_al_2021	mRNA	1773730	1773981	.	-	.	Name=LOC107186215 mRNA;ID=EWKMg4ru1zPvdBw+uzMEhS+PpGo.1624892356923.121666
NW_015373954	Koludarov_et_al_2021	mRNA	1773413	1773633	.	-	.	Name=LOC107186215 mRNA;ID=EWKMg4ru1zPvdBw+uzMEhS+PpGo.1624892356923.121666
NW_015373954	Koludarov_et_al_2021	mRNA	1773157	1773327	.	-	.	Name=LOC107186215 mRNA;ID=EWKMg4ru1zPvdBw+uzMEhS+PpGo.1624892356923.121666
NW_015373954	Koludarov_et_al_2021	mRNA	1772833	1773059	.	-	.	Name=LOC107186215 mRNA;ID=EWKMg4ru1zPvdBw+uzMEhS+PpGo.1624892356923.121666
NW_015373954	Koludarov_et_al_2021	mRNA	1772123	1772410	.	-	.	Name=LOC107186215 mRNA;ID=EWKMg4ru1zPvdBw+uzMEhS+PpGo.1624892356923.121666
NW_015373954	Koludarov_et_al_2021	mRNA	1473965	1474309	.	-	.	Name=LOC107186214 mRNA;ID=EWKMg4ru1zPvdBw+uzMEhS+PpGo.1624892356923.121667
NW_015373954	Koludarov_et_al_2021	mRNA	1473773	1473884	.	-	.	Name=LOC107186214 mRNA;ID=EWKMg4ru1zPvdBw+uzMEhS+PpGo.1624892356923.121667
NW_015373954	Koludarov_et_al_2021	mRNA	1425904	1425939	.	-	.	Name=LOC107186214 mRNA;ID=EWKMg4ru1zPvdBw+uzMEhS+PpGo.1624892356923.121667
NW_015373954	Koludarov_et_al_2021	mRNA	1414137	1414266	.	-	.	Name=LOC107186214 mRNA;ID=EWKMg4ru1zPvdBw+uzMEhS+PpGo.1624892356923.121667
NW_015373954	Koludarov_et_al_2021	mRNA	1413586	1413687	.	-	.	Name=LOC107186214 mRNA;ID=EWKMg4ru1zPvdBw+uzMEhS+PpGo.1624892356923.121667
NW_015373954	Koludarov_et_al_2021	mRNA	1413417	1413510	.	-	.	Name=LOC107186214 mRNA;ID=EWKMg4ru1zPvdBw+uzMEhS+PpGo.1624892356923.121667
NW_015373954	Koludarov_et_al_2021	mRNA	1413133	1413357	.	-	.	Name=LOC107186214 mRNA;ID=EWKMg4ru1zPvdBw+uzMEhS+PpGo.1624892356923.121667
NW_015373954	Koludarov_et_al_2021	mRNA	1412824	1413057	.	-	.	Name=LOC107186214 mRNA;ID=EWKMg4ru1zPvdBw+uzMEhS+PpGo.1624892356923.121667
NW_015373954	Koludarov_et_al_2021	mRNA	1412625	1412749	.	-	.	Name=LOC107186214 mRNA;ID=EWKMg4ru1zPvdBw+uzMEhS+PpGo.1624892356923.121667
NW_015373954	Koludarov_et_al_2021	mRNA	1412572	1412581	.	-	.	Name=LOC107186214 mRNA;ID=EWKMg4ru1zPvdBw+uzMEhS+PpGo.1624892356923.121667
NW_015373954	Koludarov_et_al_2021	mRNA	2487745	2488573	.	-	.	Name=LOC107186228 mRNA;ID=EWKMg4ru1zPvdBw+uzMEhS+PpGo.1624892356923.121668
NW_015373954	Koludarov_et_al_2021	mRNA	2431067	2431330	.	-	.	Name=LOC107186228 mRNA;ID=EWKMg4ru1zPvdBw+uzMEhS+PpGo.1624892356923.121668
NW_015373954	Koludarov_et_al_2021	mRNA	2428947	2429176	.	-	.	Name=LOC107186228 mRNA;ID=EWKMg4ru1zPvdBw+uzMEhS+PpGo.1624892356923.121668
NW_015373954	Koludarov_et_al_2021	mRNA	2428151	2428466	.	-	.	Name=LOC107186228 mRNA;ID=EWKMg4ru1zPvdBw+uzMEhS+PpGo.1624892356923.121668
NW_015373954	Koludarov_et_al_2021	mRNA	2427970	2427977	.	-	.	Name=LOC107186228 mRNA;ID=EWKMg4ru1zPvdBw+uzMEhS+PpGo.1624892356923.121668
NW_015373954	Koludarov_et_al_2021	mRNA	2213116	2213458	.	-	.	Name=LOC107186223 mRNA;ID=EWKMg4ru1zPvdBw+uzMEhS+PpGo.1624892356923.121669
NW_015373954	Koludarov_et_al_2021	mRNA	2173308	2173529	.	-	.	Name=LOC107186223 mRNA;ID=EWKMg4ru1zPvdBw+uzMEhS+PpGo.1624892356923.121669
NW_015373954	Koludarov_et_al_2021	mRNA	2166716	2166866	.	-	.	Name=LOC107186223 mRNA;ID=EWKMg4ru1zPvdBw+uzMEhS+PpGo.1624892356923.121669
NW_015373954	Koludarov_et_al_2021	mRNA	2164836	2165118	.	-	.	Name=LOC107186223 mRNA;ID=EWKMg4ru1zPvdBw+uzMEhS+PpGo.1624892356923.121669
NW_015373954	Koludarov_et_al_2021	mRNA	2164432	2164587	.	-	.	Name=LOC107186223 mRNA;ID=EWKMg4ru1zPvdBw+uzMEhS+PpGo.1624892356923.121669
NW_015373954	Koludarov_et_al_2021	mRNA	2164084	2164306	.	-	.	Name=LOC107186223 mRNA;ID=EWKMg4ru1zPvdBw+uzMEhS+PpGo.1624892356923.121669
NW_015373954	Koludarov_et_al_2021	mRNA	2163775	2163966	.	-	.	Name=LOC107186223 mRNA;ID=EWKMg4ru1zPvdBw+uzMEhS+PpGo.1624892356923.121669
NW_015373954	Koludarov_et_al_2021	mRNA	2163160	2163279	.	-	.	Name=LOC107186223 mRNA;ID=EWKMg4ru1zPvdBw+uzMEhS+PpGo.1624892356923.121669
NW_015373954	Koludarov_et_al_2021	mRNA	2162508	2162768	.	-	.	Name=LOC107186223 mRNA;ID=EWKMg4ru1zPvdBw+uzMEhS+PpGo.1624892356923.121669
NW_015373954	Koludarov_et_al_2021	mRNA	2161994	2162371	.	-	.	Name=LOC107186223 mRNA;ID=EWKMg4ru1zPvdBw+uzMEhS+PpGo.1624892356923.121669
NW_015373954	Koludarov_et_al_2021	mRNA	2161628	2161887	.	-	.	Name=LOC107186223 mRNA;ID=EWKMg4ru1zPvdBw+uzMEhS+PpGo.1624892356923.121669
NW_015373954	Koludarov_et_al_2021	mRNA	2161232	2161474	.	-	.	Name=LOC107186223 mRNA;ID=EWKMg4ru1zPvdBw+uzMEhS+PpGo.1624892356923.121669
NW_015373954	Koludarov_et_al_2021	mRNA	2158528	2158548	.	-	.	Name=LOC107186223 mRNA;ID=EWKMg4ru1zPvdBw+uzMEhS+PpGo.1624892356923.121669
NW_015373954	Koludarov_et_al_2021	mRNA	2154858	2155613	.	-	.	Name=LOC107186223 mRNA;ID=EWKMg4ru1zPvdBw+uzMEhS+PpGo.1624892356923.121669
NW_015373954	Koludarov_et_al_2021	mRNA	88677	88742	.	-	.	Name=LOC107186308 mRNA;ID=EWKMg4ru1zPvdBw+uzMEhS+PpGo.1624892356923.121670
NW_015373954	Koludarov_et_al_2021	mRNA	34551	34791	.	-	.	Name=LOC107186308 mRNA;ID=EWKMg4ru1zPvdBw+uzMEhS+PpGo.1624892356923.121670
NW_015373954	Koludarov_et_al_2021	mRNA	31051	32466	.	-	.	Name=LOC107186308 mRNA;ID=EWKMg4ru1zPvdBw+uzMEhS+PpGo.1624892356923.121670
NW_015373954	Koludarov_et_al_2021	mRNA	2810754	2811917	.	-	.	Name=LOC107186283 mRNA;ID=EWKMg4ru1zPvdBw+uzMEhS+PpGo.1624892356923.121671
NW_015373954	Koludarov_et_al_2021	mRNA	2767493	2767645	.	-	.	Name=LOC107186283 mRNA;ID=EWKMg4ru1zPvdBw+uzMEhS+PpGo.1624892356923.121671
NW_015373954	Koludarov_et_al_2021	mRNA	2763321	2764353	.	-	.	Name=LOC107186283 mRNA;ID=EWKMg4ru1zPvdBw+uzMEhS+PpGo.1624892356923.121671
NW_015373954	Koludarov_et_al_2021	mRNA	2627780	2627812	.	-	.	Name=LOC107186251 mRNA;ID=EWKMg4ru1zPvdBw+uzMEhS+PpGo.1624892356923.121672
NW_015373954	Koludarov_et_al_2021	mRNA	2607611	2607665	.	-	.	Name=LOC107186251 mRNA;ID=EWKMg4ru1zPvdBw+uzMEhS+PpGo.1624892356923.121672
NW_015373954	Koludarov_et_al_2021	mRNA	2602808	2603047	.	-	.	Name=LOC107186251 mRNA;ID=EWKMg4ru1zPvdBw+uzMEhS+PpGo.1624892356923.121672
NW_015373954	Koludarov_et_al_2021	mRNA	2593299	2593633	.	-	.	Name=LOC107186251 mRNA;ID=EWKMg4ru1zPvdBw+uzMEhS+PpGo.1624892356923.121672
NW_015373954	Koludarov_et_al_2021	mRNA	2591436	2591639	.	-	.	Name=LOC107186251 mRNA;ID=EWKMg4ru1zPvdBw+uzMEhS+PpGo.1624892356923.121672
NW_015373954	Koludarov_et_al_2021	mRNA	2590707	2590853	.	-	.	Name=LOC107186251 mRNA;ID=EWKMg4ru1zPvdBw+uzMEhS+PpGo.1624892356923.121672
NW_015373954	Koludarov_et_al_2021	mRNA	2585993	2586207	.	-	.	Name=LOC107186251 mRNA;ID=EWKMg4ru1zPvdBw+uzMEhS+PpGo.1624892356923.121672
NW_015373954	Koludarov_et_al_2021	mRNA	2584758	2584948	.	-	.	Name=LOC107186251 mRNA;ID=EWKMg4ru1zPvdBw+uzMEhS+PpGo.1624892356923.121672
NW_015373954	Koludarov_et_al_2021	mRNA	2583172	2583781	.	-	.	Name=LOC107186251 mRNA;ID=EWKMg4ru1zPvdBw+uzMEhS+PpGo.1624892356923.121672
NW_015373954	Koludarov_et_al_2021	mRNA	689983	690064	.	-	.	Name=LOC107186274 mRNA;ID=EWKMg4ru1zPvdBw+uzMEhS+PpGo.1624892356924.121673
NW_015373954	Koludarov_et_al_2021	mRNA	652348	652881	.	-	.	Name=LOC107186274 mRNA;ID=EWKMg4ru1zPvdBw+uzMEhS+PpGo.1624892356924.121673
NW_015373954	Koludarov_et_al_2021	mRNA	651289	651500	.	-	.	Name=LOC107186274 mRNA;ID=EWKMg4ru1zPvdBw+uzMEhS+PpGo.1624892356924.121673
NW_015373954	Koludarov_et_al_2021	mRNA	651114	651214	.	-	.	Name=LOC107186274 mRNA;ID=EWKMg4ru1zPvdBw+uzMEhS+PpGo.1624892356924.121673
NW_015373954	Koludarov_et_al_2021	mRNA	650745	650861	.	-	.	Name=LOC107186274 mRNA;ID=EWKMg4ru1zPvdBw+uzMEhS+PpGo.1624892356924.121673
NW_015373954	Koludarov_et_al_2021	mRNA	650467	650617	.	-	.	Name=LOC107186274 mRNA;ID=EWKMg4ru1zPvdBw+uzMEhS+PpGo.1624892356924.121673
NW_015373954	Koludarov_et_al_2021	mRNA	650018	650356	.	-	.	Name=LOC107186274 mRNA;ID=EWKMg4ru1zPvdBw+uzMEhS+PpGo.1624892356924.121673
NW_015373954	Koludarov_et_al_2021	mRNA	649713	649938	.	-	.	Name=LOC107186274 mRNA;ID=EWKMg4ru1zPvdBw+uzMEhS+PpGo.1624892356924.121673
NW_015373954	Koludarov_et_al_2021	mRNA	649473	649630	.	-	.	Name=LOC107186274 mRNA;ID=EWKMg4ru1zPvdBw+uzMEhS+PpGo.1624892356924.121673
NW_015373954	Koludarov_et_al_2021	mRNA	649308	649412	.	-	.	Name=LOC107186274 mRNA;ID=EWKMg4ru1zPvdBw+uzMEhS+PpGo.1624892356924.121673
NW_015373954	Koludarov_et_al_2021	mRNA	646999	649221	.	-	.	Name=LOC107186274 mRNA;ID=EWKMg4ru1zPvdBw+uzMEhS+PpGo.1624892356924.121673
NW_015373954	Koludarov_et_al_2021	mRNA	520480	520650	.	-	.	Name=LOC107186285 mRNA;ID=EWKMg4ru1zPvdBw+uzMEhS+PpGo.1624892356924.121674
NW_015373954	Koludarov_et_al_2021	mRNA	504945	505469	.	-	.	Name=LOC107186285 mRNA;ID=EWKMg4ru1zPvdBw+uzMEhS+PpGo.1624892356924.121674
NW_015373954	Koludarov_et_al_2021	mRNA	486659	486860	.	-	.	Name=LOC107186285 mRNA;ID=EWKMg4ru1zPvdBw+uzMEhS+PpGo.1624892356924.121674
NW_015373954	Koludarov_et_al_2021	mRNA	486136	486220	.	-	.	Name=LOC107186285 mRNA;ID=EWKMg4ru1zPvdBw+uzMEhS+PpGo.1624892356924.121674
NW_015373954	Koludarov_et_al_2021	mRNA	485075	485486	.	-	.	Name=LOC107186285 mRNA;ID=EWKMg4ru1zPvdBw+uzMEhS+PpGo.1624892356924.121674
NW_015373954	Koludarov_et_al_2021	mRNA	484286	484703	.	-	.	Name=LOC107186285 mRNA;ID=EWKMg4ru1zPvdBw+uzMEhS+PpGo.1624892356924.121674
NW_015373954	Koludarov_et_al_2021	mRNA	480027	480939	.	-	.	Name=LOC107186285 mRNA;ID=EWKMg4ru1zPvdBw+uzMEhS+PpGo.1624892356924.121674
NW_015373954	Koludarov_et_al_2021	mRNA	2083131	2083161	.	+	.	Name=LOC107186275 mRNA;ID=EWKMg4ru1zPvdBw+uzMEhS+PpGo.1624892356924.121675
NW_015373954	Koludarov_et_al_2021	mRNA	2091491	2091557	.	+	.	Name=LOC107186275 mRNA;ID=EWKMg4ru1zPvdBw+uzMEhS+PpGo.1624892356924.121675
NW_015373954	Koludarov_et_al_2021	mRNA	2112724	2113658	.	+	.	Name=LOC107186275 mRNA;ID=EWKMg4ru1zPvdBw+uzMEhS+PpGo.1624892356924.121675
NW_015373954	Koludarov_et_al_2021	mRNA	2113992	2114911	.	+	.	Name=LOC107186275 mRNA;ID=EWKMg4ru1zPvdBw+uzMEhS+PpGo.1624892356924.121675
NW_015373954	Koludarov_et_al_2021	mRNA	2116295	2116658	.	+	.	Name=LOC107186275 mRNA;ID=EWKMg4ru1zPvdBw+uzMEhS+PpGo.1624892356924.121675
NW_015373954	Koludarov_et_al_2021	mRNA	2117361	2117557	.	+	.	Name=LOC107186275 mRNA;ID=EWKMg4ru1zPvdBw+uzMEhS+PpGo.1624892356924.121675
NW_015373954	Koludarov_et_al_2021	mRNA	2119764	2120153	.	+	.	Name=LOC107186275 mRNA;ID=EWKMg4ru1zPvdBw+uzMEhS+PpGo.1624892356924.121675
NW_015373954	Koludarov_et_al_2021	mRNA	2121043	2121242	.	+	.	Name=LOC107186275 mRNA;ID=EWKMg4ru1zPvdBw+uzMEhS+PpGo.1624892356924.121675
NW_015373954	Koludarov_et_al_2021	mRNA	2121694	2121835	.	+	.	Name=LOC107186275 mRNA;ID=EWKMg4ru1zPvdBw+uzMEhS+PpGo.1624892356924.121675
NW_015373954	Koludarov_et_al_2021	mRNA	2121922	2122218	.	+	.	Name=LOC107186275 mRNA;ID=EWKMg4ru1zPvdBw+uzMEhS+PpGo.1624892356924.121675
NW_015373954	Koludarov_et_al_2021	mRNA	389683	389736	.	+	.	Name=LOC107186199 mRNA;ID=EWKMg4ru1zPvdBw+uzMEhS+PpGo.1624892356924.121676
NW_015373954	Koludarov_et_al_2021	mRNA	395155	395333	.	+	.	Name=LOC107186199 mRNA;ID=EWKMg4ru1zPvdBw+uzMEhS+PpGo.1624892356924.121676
NW_015373954	Koludarov_et_al_2021	mRNA	395912	396055	.	+	.	Name=LOC107186199 mRNA;ID=EWKMg4ru1zPvdBw+uzMEhS+PpGo.1624892356924.121676
NW_015373954	Koludarov_et_al_2021	mRNA	396798	396974	.	+	.	Name=LOC107186199 mRNA;ID=EWKMg4ru1zPvdBw+uzMEhS+PpGo.1624892356924.121676
NW_015373954	Koludarov_et_al_2021	mRNA	397603	397730	.	+	.	Name=LOC107186199 mRNA;ID=EWKMg4ru1zPvdBw+uzMEhS+PpGo.1624892356924.121676
NW_015373954	Koludarov_et_al_2021	mRNA	397805	398003	.	+	.	Name=LOC107186199 mRNA;ID=EWKMg4ru1zPvdBw+uzMEhS+PpGo.1624892356924.121676
NW_015373954	Koludarov_et_al_2021	mRNA	398728	398934	.	+	.	Name=LOC107186199 mRNA;ID=EWKMg4ru1zPvdBw+uzMEhS+PpGo.1624892356924.121676
NW_015373954	Koludarov_et_al_2021	mRNA	421457	421579	.	+	.	Name=LOC107186199 mRNA;ID=EWKMg4ru1zPvdBw+uzMEhS+PpGo.1624892356924.121676
NW_015373954	Koludarov_et_al_2021	mRNA	422326	422520	.	+	.	Name=LOC107186199 mRNA;ID=EWKMg4ru1zPvdBw+uzMEhS+PpGo.1624892356924.121676
NW_015373954	Koludarov_et_al_2021	mRNA	422844	423074	.	+	.	Name=LOC107186199 mRNA;ID=EWKMg4ru1zPvdBw+uzMEhS+PpGo.1624892356924.121676
NW_015373954	Koludarov_et_al_2021	mRNA	423662	423757	.	+	.	Name=LOC107186199 mRNA;ID=EWKMg4ru1zPvdBw+uzMEhS+PpGo.1624892356924.121676
NW_015373954	Koludarov_et_al_2021	mRNA	423835	424005	.	+	.	Name=LOC107186199 mRNA;ID=EWKMg4ru1zPvdBw+uzMEhS+PpGo.1624892356924.121676
NW_015373954	Koludarov_et_al_2021	mRNA	424620	424735	.	+	.	Name=LOC107186199 mRNA;ID=EWKMg4ru1zPvdBw+uzMEhS+PpGo.1624892356924.121676
NW_015373954	Koludarov_et_al_2021	mRNA	425406	425574	.	+	.	Name=LOC107186199 mRNA;ID=EWKMg4ru1zPvdBw+uzMEhS+PpGo.1624892356924.121676
NW_015373954	Koludarov_et_al_2021	mRNA	426716	426763	.	+	.	Name=LOC107186199 mRNA;ID=EWKMg4ru1zPvdBw+uzMEhS+PpGo.1624892356924.121676
NW_015373954	Koludarov_et_al_2021	mRNA	1172701	1172874	.	-	.	Name=LOC107186307 mRNA;ID=EWKMg4ru1zPvdBw+uzMEhS+PpGo.1624892356924.121677
NW_015373954	Koludarov_et_al_2021	mRNA	1158224	1158250	.	-	.	Name=LOC107186307 mRNA;ID=EWKMg4ru1zPvdBw+uzMEhS+PpGo.1624892356924.121677
NW_015373954	Koludarov_et_al_2021	mRNA	1157930	1158114	.	-	.	Name=LOC107186307 mRNA;ID=EWKMg4ru1zPvdBw+uzMEhS+PpGo.1624892356924.121677
NW_015373954	Koludarov_et_al_2021	mRNA	1157525	1157707	.	-	.	Name=LOC107186307 mRNA;ID=EWKMg4ru1zPvdBw+uzMEhS+PpGo.1624892356924.121677
NW_015373954	Koludarov_et_al_2021	mRNA	1152627	1157180	.	-	.	Name=LOC107186307 mRNA;ID=EWKMg4ru1zPvdBw+uzMEhS+PpGo.1624892356924.121677
NW_015373954	Koludarov_et_al_2021	mRNA	1151337	1151843	.	-	.	Name=LOC107186307 mRNA;ID=EWKMg4ru1zPvdBw+uzMEhS+PpGo.1624892356924.121677
NW_015373954	Koludarov_et_al_2021	mRNA	1150952	1151138	.	-	.	Name=LOC107186307 mRNA;ID=EWKMg4ru1zPvdBw+uzMEhS+PpGo.1624892356924.121677
NW_015373954	Koludarov_et_al_2021	mRNA	1150473	1150689	.	-	.	Name=LOC107186307 mRNA;ID=EWKMg4ru1zPvdBw+uzMEhS+PpGo.1624892356924.121677
NW_015373954	Koludarov_et_al_2021	mRNA	1149519	1149811	.	-	.	Name=LOC107186307 mRNA;ID=EWKMg4ru1zPvdBw+uzMEhS+PpGo.1624892356924.121677
NW_015373954	Koludarov_et_al_2021	mRNA	1149043	1149237	.	-	.	Name=LOC107186307 mRNA;ID=EWKMg4ru1zPvdBw+uzMEhS+PpGo.1624892356924.121677
NW_015373954	Koludarov_et_al_2021	mRNA	1148455	1148681	.	-	.	Name=LOC107186307 mRNA;ID=EWKMg4ru1zPvdBw+uzMEhS+PpGo.1624892356924.121677
NW_015373954	Koludarov_et_al_2021	mRNA	1147561	1148053	.	-	.	Name=LOC107186307 mRNA;ID=EWKMg4ru1zPvdBw+uzMEhS+PpGo.1624892356924.121677
NW_015373954	Koludarov_et_al_2021	mRNA	1147277	1147461	.	-	.	Name=LOC107186307 mRNA;ID=EWKMg4ru1zPvdBw+uzMEhS+PpGo.1624892356924.121677
NW_015373954	Koludarov_et_al_2021	mRNA	1146696	1146916	.	-	.	Name=LOC107186307 mRNA;ID=EWKMg4ru1zPvdBw+uzMEhS+PpGo.1624892356924.121677
NW_015373954	Koludarov_et_al_2021	mRNA	1146136	1146592	.	-	.	Name=LOC107186307 mRNA;ID=EWKMg4ru1zPvdBw+uzMEhS+PpGo.1624892356924.121677
NW_015373954	Koludarov_et_al_2021	mRNA	1145427	1145671	.	-	.	Name=LOC107186307 mRNA;ID=EWKMg4ru1zPvdBw+uzMEhS+PpGo.1624892356924.121677
NW_015373954	Koludarov_et_al_2021	mRNA	1144213	1144456	.	-	.	Name=LOC107186307 mRNA;ID=EWKMg4ru1zPvdBw+uzMEhS+PpGo.1624892356924.121677
NW_015373954	Koludarov_et_al_2021	mRNA	1143604	1143840	.	-	.	Name=LOC107186307 mRNA;ID=EWKMg4ru1zPvdBw+uzMEhS+PpGo.1624892356924.121677
NW_015373954	Koludarov_et_al_2021	mRNA	1142874	1143007	.	-	.	Name=LOC107186307 mRNA;ID=EWKMg4ru1zPvdBw+uzMEhS+PpGo.1624892356924.121677
NW_015373954	Koludarov_et_al_2021	mRNA	1142390	1142547	.	-	.	Name=LOC107186307 mRNA;ID=EWKMg4ru1zPvdBw+uzMEhS+PpGo.1624892356924.121677
NW_015373954	Koludarov_et_al_2021	mRNA	1141976	1142159	.	-	.	Name=LOC107186307 mRNA;ID=EWKMg4ru1zPvdBw+uzMEhS+PpGo.1624892356924.121677
NW_015373954	Koludarov_et_al_2021	mRNA	1141463	1141601	.	-	.	Name=LOC107186307 mRNA;ID=EWKMg4ru1zPvdBw+uzMEhS+PpGo.1624892356924.121677
NW_015373954	Koludarov_et_al_2021	mRNA	1141073	1141288	.	-	.	Name=LOC107186307 mRNA;ID=EWKMg4ru1zPvdBw+uzMEhS+PpGo.1624892356924.121677
NW_015373954	Koludarov_et_al_2021	mRNA	1140426	1140671	.	-	.	Name=LOC107186307 mRNA;ID=EWKMg4ru1zPvdBw+uzMEhS+PpGo.1624892356924.121677
NW_015373954	Koludarov_et_al_2021	mRNA	1139652	1139858	.	-	.	Name=LOC107186307 mRNA;ID=EWKMg4ru1zPvdBw+uzMEhS+PpGo.1624892356924.121677
NW_015373954	Koludarov_et_al_2021	mRNA	1138624	1139382	.	-	.	Name=LOC107186307 mRNA;ID=EWKMg4ru1zPvdBw+uzMEhS+PpGo.1624892356924.121677
NW_015373954	Koludarov_et_al_2021	mRNA	311167	311268	.	-	.	Name=LOC107186255 mRNA;ID=EWKMg4ru1zPvdBw+uzMEhS+PpGo.1624892356924.121678
NW_015373954	Koludarov_et_al_2021	mRNA	307667	307873	.	-	.	Name=LOC107186255 mRNA;ID=EWKMg4ru1zPvdBw+uzMEhS+PpGo.1624892356924.121678
NW_015373954	Koludarov_et_al_2021	mRNA	285728	286064	.	-	.	Name=LOC107186255 mRNA;ID=EWKMg4ru1zPvdBw+uzMEhS+PpGo.1624892356924.121678
NW_015373954	Koludarov_et_al_2021	mRNA	283434	283765	.	-	.	Name=LOC107186255 mRNA;ID=EWKMg4ru1zPvdBw+uzMEhS+PpGo.1624892356924.121678
NW_015373954	Koludarov_et_al_2021	mRNA	282178	282453	.	-	.	Name=LOC107186255 mRNA;ID=EWKMg4ru1zPvdBw+uzMEhS+PpGo.1624892356924.121678
NW_015373954	Koludarov_et_al_2021	mRNA	281933	282076	.	-	.	Name=LOC107186255 mRNA;ID=EWKMg4ru1zPvdBw+uzMEhS+PpGo.1624892356924.121678
NW_015373954	Koludarov_et_al_2021	mRNA	280614	281356	.	-	.	Name=LOC107186255 mRNA;ID=EWKMg4ru1zPvdBw+uzMEhS+PpGo.1624892356924.121678
NW_015373954	Koludarov_et_al_2021	mRNA	549778	549940	.	+	.	Name=LOC107186248 mRNA;ID=EWKMg4ru1zPvdBw+uzMEhS+PpGo.1624892356924.121679
NW_015373954	Koludarov_et_al_2021	mRNA	550602	550656	.	+	.	Name=LOC107186248 mRNA;ID=EWKMg4ru1zPvdBw+uzMEhS+PpGo.1624892356924.121679
NW_015373954	Koludarov_et_al_2021	mRNA	562390	562470	.	+	.	Name=LOC107186248 mRNA;ID=EWKMg4ru1zPvdBw+uzMEhS+PpGo.1624892356924.121679
NW_015373954	Koludarov_et_al_2021	mRNA	568125	568285	.	+	.	Name=LOC107186248 mRNA;ID=EWKMg4ru1zPvdBw+uzMEhS+PpGo.1624892356924.121679
NW_015373954	Koludarov_et_al_2021	mRNA	571104	571421	.	+	.	Name=LOC107186248 mRNA;ID=EWKMg4ru1zPvdBw+uzMEhS+PpGo.1624892356924.121679
NW_015373954	Koludarov_et_al_2021	mRNA	571563	571763	.	+	.	Name=LOC107186248 mRNA;ID=EWKMg4ru1zPvdBw+uzMEhS+PpGo.1624892356924.121679
NW_015373954	Koludarov_et_al_2021	mRNA	572702	572860	.	+	.	Name=LOC107186248 mRNA;ID=EWKMg4ru1zPvdBw+uzMEhS+PpGo.1624892356924.121679
NW_015373954	Koludarov_et_al_2021	mRNA	572945	573103	.	+	.	Name=LOC107186248 mRNA;ID=EWKMg4ru1zPvdBw+uzMEhS+PpGo.1624892356924.121679
NW_015373954	Koludarov_et_al_2021	mRNA	573186	573336	.	+	.	Name=LOC107186248 mRNA;ID=EWKMg4ru1zPvdBw+uzMEhS+PpGo.1624892356924.121679
NW_015373954	Koludarov_et_al_2021	mRNA	573452	573609	.	+	.	Name=LOC107186248 mRNA;ID=EWKMg4ru1zPvdBw+uzMEhS+PpGo.1624892356924.121679
NW_015373954	Koludarov_et_al_2021	mRNA	573684	573868	.	+	.	Name=LOC107186248 mRNA;ID=EWKMg4ru1zPvdBw+uzMEhS+PpGo.1624892356924.121679
NW_015373954	Koludarov_et_al_2021	mRNA	573945	574086	.	+	.	Name=LOC107186248 mRNA;ID=EWKMg4ru1zPvdBw+uzMEhS+PpGo.1624892356924.121679
NW_015373954	Koludarov_et_al_2021	mRNA	574165	574476	.	+	.	Name=LOC107186248 mRNA;ID=EWKMg4ru1zPvdBw+uzMEhS+PpGo.1624892356924.121679
NW_015373954	Koludarov_et_al_2021	mRNA	549778	549940	.	+	.	Name=LOC107186248 mRNA;ID=EWKMg4ru1zPvdBw+uzMEhS+PpGo.1624892356924.121680
NW_015373954	Koludarov_et_al_2021	mRNA	550602	550656	.	+	.	Name=LOC107186248 mRNA;ID=EWKMg4ru1zPvdBw+uzMEhS+PpGo.1624892356924.121680
NW_015373954	Koludarov_et_al_2021	mRNA	562390	562470	.	+	.	Name=LOC107186248 mRNA;ID=EWKMg4ru1zPvdBw+uzMEhS+PpGo.1624892356924.121680
NW_015373954	Koludarov_et_al_2021	mRNA	568128	568285	.	+	.	Name=LOC107186248 mRNA;ID=EWKMg4ru1zPvdBw+uzMEhS+PpGo.1624892356924.121680
NW_015373954	Koludarov_et_al_2021	mRNA	571104	571421	.	+	.	Name=LOC107186248 mRNA;ID=EWKMg4ru1zPvdBw+uzMEhS+PpGo.1624892356924.121680
NW_015373954	Koludarov_et_al_2021	mRNA	571563	571763	.	+	.	Name=LOC107186248 mRNA;ID=EWKMg4ru1zPvdBw+uzMEhS+PpGo.1624892356924.121680
NW_015373954	Koludarov_et_al_2021	mRNA	572702	572860	.	+	.	Name=LOC107186248 mRNA;ID=EWKMg4ru1zPvdBw+uzMEhS+PpGo.1624892356924.121680
NW_015373954	Koludarov_et_al_2021	mRNA	572945	573103	.	+	.	Name=LOC107186248 mRNA;ID=EWKMg4ru1zPvdBw+uzMEhS+PpGo.1624892356924.121680
NW_015373954	Koludarov_et_al_2021	mRNA	573186	573336	.	+	.	Name=LOC107186248 mRNA;ID=EWKMg4ru1zPvdBw+uzMEhS+PpGo.1624892356924.121680
NW_015373954	Koludarov_et_al_2021	mRNA	573452	573609	.	+	.	Name=LOC107186248 mRNA;ID=EWKMg4ru1zPvdBw+uzMEhS+PpGo.1624892356924.121680
NW_015373954	Koludarov_et_al_2021	mRNA	573684	573868	.	+	.	Name=LOC107186248 mRNA;ID=EWKMg4ru1zPvdBw+uzMEhS+PpGo.1624892356924.121680
NW_015373954	Koludarov_et_al_2021	mRNA	573945	574086	.	+	.	Name=LOC107186248 mRNA;ID=EWKMg4ru1zPvdBw+uzMEhS+PpGo.1624892356924.121680
NW_015373954	Koludarov_et_al_2021	mRNA	574165	574476	.	+	.	Name=LOC107186248 mRNA;ID=EWKMg4ru1zPvdBw+uzMEhS+PpGo.1624892356924.121680
NW_015373954	Koludarov_et_al_2021	mRNA	345227	345298	.	-	.	Name=LOC107186258 mRNA;ID=EWKMg4ru1zPvdBw+uzMEhS+PpGo.1624892356924.121681
NW_015373954	Koludarov_et_al_2021	mRNA	340954	340987	.	-	.	Name=LOC107186258 mRNA;ID=EWKMg4ru1zPvdBw+uzMEhS+PpGo.1624892356924.121681
NW_015373954	Koludarov_et_al_2021	mRNA	336130	336211	.	-	.	Name=LOC107186258 mRNA;ID=EWKMg4ru1zPvdBw+uzMEhS+PpGo.1624892356924.121681
NW_015373954	Koludarov_et_al_2021	mRNA	335596	335762	.	-	.	Name=LOC107186258 mRNA;ID=EWKMg4ru1zPvdBw+uzMEhS+PpGo.1624892356924.121681
NW_015373954	Koludarov_et_al_2021	mRNA	334743	334883	.	-	.	Name=LOC107186258 mRNA;ID=EWKMg4ru1zPvdBw+uzMEhS+PpGo.1624892356924.121681
NW_015373954	Koludarov_et_al_2021	mRNA	334443	334672	.	-	.	Name=LOC107186258 mRNA;ID=EWKMg4ru1zPvdBw+uzMEhS+PpGo.1624892356924.121681
NW_015373954	Koludarov_et_al_2021	mRNA	333840	334193	.	-	.	Name=LOC107186258 mRNA;ID=EWKMg4ru1zPvdBw+uzMEhS+PpGo.1624892356924.121681
NW_015373954	Koludarov_et_al_2021	mRNA	333381	333755	.	-	.	Name=LOC107186258 mRNA;ID=EWKMg4ru1zPvdBw+uzMEhS+PpGo.1624892356924.121681
NW_015373954	Koludarov_et_al_2021	mRNA	333121	333289	.	-	.	Name=LOC107186258 mRNA;ID=EWKMg4ru1zPvdBw+uzMEhS+PpGo.1624892356924.121681
NW_015373954	Koludarov_et_al_2021	mRNA	332678	333040	.	-	.	Name=LOC107186258 mRNA;ID=EWKMg4ru1zPvdBw+uzMEhS+PpGo.1624892356924.121681
NW_015373954	Koludarov_et_al_2021	mRNA	332432	332614	.	-	.	Name=LOC107186258 mRNA;ID=EWKMg4ru1zPvdBw+uzMEhS+PpGo.1624892356924.121681
NW_015373954	Koludarov_et_al_2021	mRNA	332164	332340	.	-	.	Name=LOC107186258 mRNA;ID=EWKMg4ru1zPvdBw+uzMEhS+PpGo.1624892356924.121681
NW_015373954	Koludarov_et_al_2021	mRNA	331897	332099	.	-	.	Name=LOC107186258 mRNA;ID=EWKMg4ru1zPvdBw+uzMEhS+PpGo.1624892356924.121681
NW_015373954	Koludarov_et_al_2021	mRNA	331210	331833	.	-	.	Name=LOC107186258 mRNA;ID=EWKMg4ru1zPvdBw+uzMEhS+PpGo.1624892356924.121681
NW_015373954	Koludarov_et_al_2021	mRNA	331012	331135	.	-	.	Name=LOC107186258 mRNA;ID=EWKMg4ru1zPvdBw+uzMEhS+PpGo.1624892356924.121681
NW_015373954	Koludarov_et_al_2021	mRNA	329617	330939	.	-	.	Name=LOC107186258 mRNA;ID=EWKMg4ru1zPvdBw+uzMEhS+PpGo.1624892356924.121681
NW_015373954	Koludarov_et_al_2021	mRNA	329084	329536	.	-	.	Name=LOC107186258 mRNA;ID=EWKMg4ru1zPvdBw+uzMEhS+PpGo.1624892356924.121681
NW_015373954	Koludarov_et_al_2021	mRNA	328762	328979	.	-	.	Name=LOC107186258 mRNA;ID=EWKMg4ru1zPvdBw+uzMEhS+PpGo.1624892356924.121681
NW_015373954	Koludarov_et_al_2021	mRNA	328439	328691	.	-	.	Name=LOC107186258 mRNA;ID=EWKMg4ru1zPvdBw+uzMEhS+PpGo.1624892356924.121681
NW_015373954	Koludarov_et_al_2021	mRNA	327518	328359	.	-	.	Name=LOC107186258 mRNA;ID=EWKMg4ru1zPvdBw+uzMEhS+PpGo.1624892356924.121681
NW_015373954	Koludarov_et_al_2021	mRNA	326566	327449	.	-	.	Name=LOC107186258 mRNA;ID=EWKMg4ru1zPvdBw+uzMEhS+PpGo.1624892356924.121681
NW_015373954	Koludarov_et_al_2021	mRNA	326236	326483	.	-	.	Name=LOC107186258 mRNA;ID=EWKMg4ru1zPvdBw+uzMEhS+PpGo.1624892356924.121681
NW_015373954	Koludarov_et_al_2021	mRNA	326031	326162	.	-	.	Name=LOC107186258 mRNA;ID=EWKMg4ru1zPvdBw+uzMEhS+PpGo.1624892356924.121681
NW_015373954	Koludarov_et_al_2021	mRNA	325791	325956	.	-	.	Name=LOC107186258 mRNA;ID=EWKMg4ru1zPvdBw+uzMEhS+PpGo.1624892356924.121681
NW_015373954	Koludarov_et_al_2021	mRNA	325479	325730	.	-	.	Name=LOC107186258 mRNA;ID=EWKMg4ru1zPvdBw+uzMEhS+PpGo.1624892356924.121681
NW_015373954	Koludarov_et_al_2021	mRNA	324860	325401	.	-	.	Name=LOC107186258 mRNA;ID=EWKMg4ru1zPvdBw+uzMEhS+PpGo.1624892356924.121681
NW_015373954	Koludarov_et_al_2021	mRNA	324560	324772	.	-	.	Name=LOC107186258 mRNA;ID=EWKMg4ru1zPvdBw+uzMEhS+PpGo.1624892356924.121681
NW_015373954	Koludarov_et_al_2021	mRNA	324325	324480	.	-	.	Name=LOC107186258 mRNA;ID=EWKMg4ru1zPvdBw+uzMEhS+PpGo.1624892356924.121681
NW_015373954	Koludarov_et_al_2021	mRNA	324124	324247	.	-	.	Name=LOC107186258 mRNA;ID=EWKMg4ru1zPvdBw+uzMEhS+PpGo.1624892356924.121681
NW_015373954	Koludarov_et_al_2021	mRNA	323885	323947	.	-	.	Name=LOC107186258 mRNA;ID=EWKMg4ru1zPvdBw+uzMEhS+PpGo.1624892356924.121681
NW_015373954	Koludarov_et_al_2021	mRNA	322734	322924	.	-	.	Name=LOC107186258 mRNA;ID=EWKMg4ru1zPvdBw+uzMEhS+PpGo.1624892356924.121681
NW_015373954	Koludarov_et_al_2021	mRNA	322000	322637	.	-	.	Name=LOC107186258 mRNA;ID=EWKMg4ru1zPvdBw+uzMEhS+PpGo.1624892356924.121681
NW_015373954	Koludarov_et_al_2021	mRNA	321551	321900	.	-	.	Name=LOC107186258 mRNA;ID=EWKMg4ru1zPvdBw+uzMEhS+PpGo.1624892356924.121681
NW_015373954	Koludarov_et_al_2021	mRNA	321259	321461	.	-	.	Name=LOC107186258 mRNA;ID=EWKMg4ru1zPvdBw+uzMEhS+PpGo.1624892356924.121681
NW_015373954	Koludarov_et_al_2021	mRNA	321049	321162	.	-	.	Name=LOC107186258 mRNA;ID=EWKMg4ru1zPvdBw+uzMEhS+PpGo.1624892356924.121681
NW_015373954	Koludarov_et_al_2021	mRNA	320821	320875	.	-	.	Name=LOC107186258 mRNA;ID=EWKMg4ru1zPvdBw+uzMEhS+PpGo.1624892356924.121681
NW_015373954	Koludarov_et_al_2021	mRNA	595350	595596	.	+	.	Name=LOC107186309 mRNA;ID=EWKMg4ru1zPvdBw+uzMEhS+PpGo.1624892356924.121682
NW_015373954	Koludarov_et_al_2021	mRNA	595694	595861	.	+	.	Name=LOC107186309 mRNA;ID=EWKMg4ru1zPvdBw+uzMEhS+PpGo.1624892356924.121682
NW_015373954	Koludarov_et_al_2021	mRNA	604324	604549	.	+	.	Name=LOC107186309 mRNA;ID=EWKMg4ru1zPvdBw+uzMEhS+PpGo.1624892356924.121682
NW_015373954	Koludarov_et_al_2021	mRNA	604652	604929	.	+	.	Name=LOC107186309 mRNA;ID=EWKMg4ru1zPvdBw+uzMEhS+PpGo.1624892356924.121682
NW_015373954	Koludarov_et_al_2021	mRNA	605064	606684	.	+	.	Name=LOC107186309 mRNA;ID=EWKMg4ru1zPvdBw+uzMEhS+PpGo.1624892356924.121682
NW_015373954	Koludarov_et_al_2021	mRNA	606768	607750	.	+	.	Name=LOC107186309 mRNA;ID=EWKMg4ru1zPvdBw+uzMEhS+PpGo.1624892356924.121682
NW_015373954	Koludarov_et_al_2021	mRNA	607835	608151	.	+	.	Name=LOC107186309 mRNA;ID=EWKMg4ru1zPvdBw+uzMEhS+PpGo.1624892356924.121682
NW_015373954	Koludarov_et_al_2021	mRNA	608236	608613	.	+	.	Name=LOC107186309 mRNA;ID=EWKMg4ru1zPvdBw+uzMEhS+PpGo.1624892356924.121682
NW_015373954	Koludarov_et_al_2021	mRNA	608689	609354	.	+	.	Name=LOC107186309 mRNA;ID=EWKMg4ru1zPvdBw+uzMEhS+PpGo.1624892356924.121682
NW_015373954	Koludarov_et_al_2021	mRNA	609436	609721	.	+	.	Name=LOC107186309 mRNA;ID=EWKMg4ru1zPvdBw+uzMEhS+PpGo.1624892356924.121682
NW_015373954	Koludarov_et_al_2021	mRNA	610289	610507	.	+	.	Name=LOC107186309 mRNA;ID=EWKMg4ru1zPvdBw+uzMEhS+PpGo.1624892356924.121682
NW_015373954	Koludarov_et_al_2021	mRNA	610611	611053	.	+	.	Name=LOC107186309 mRNA;ID=EWKMg4ru1zPvdBw+uzMEhS+PpGo.1624892356924.121682
NW_015373954	Koludarov_et_al_2021	mRNA	611515	613828	.	+	.	Name=LOC107186309 mRNA;ID=EWKMg4ru1zPvdBw+uzMEhS+PpGo.1624892356924.121682
NW_015373954	Koludarov_et_al_2021	mRNA	613905	614382	.	+	.	Name=LOC107186309 mRNA;ID=EWKMg4ru1zPvdBw+uzMEhS+PpGo.1624892356924.121682
NW_015373954	Koludarov_et_al_2021	mRNA	614469	617999	.	+	.	Name=LOC107186309 mRNA;ID=EWKMg4ru1zPvdBw+uzMEhS+PpGo.1624892356924.121682
NW_015373954	Koludarov_et_al_2021	mRNA	618077	618214	.	+	.	Name=LOC107186309 mRNA;ID=EWKMg4ru1zPvdBw+uzMEhS+PpGo.1624892356924.121682
NW_015373954	Koludarov_et_al_2021	mRNA	618316	618390	.	+	.	Name=LOC107186309 mRNA;ID=EWKMg4ru1zPvdBw+uzMEhS+PpGo.1624892356924.121682
NW_015373954	Koludarov_et_al_2021	mRNA	618679	618710	.	+	.	Name=LOC107186309 mRNA;ID=EWKMg4ru1zPvdBw+uzMEhS+PpGo.1624892356924.121682
NW_015373954	Koludarov_et_al_2021	mRNA	618985	619668	.	+	.	Name=LOC107186309 mRNA;ID=EWKMg4ru1zPvdBw+uzMEhS+PpGo.1624892356924.121682
NW_015373954	Koludarov_et_al_2021	mRNA	550169	550203	.	+	.	Name=LOC107186248 mRNA;ID=EWKMg4ru1zPvdBw+uzMEhS+PpGo.1624892356924.121683
NW_015373954	Koludarov_et_al_2021	mRNA	550602	550656	.	+	.	Name=LOC107186248 mRNA;ID=EWKMg4ru1zPvdBw+uzMEhS+PpGo.1624892356924.121683
NW_015373954	Koludarov_et_al_2021	mRNA	562390	562470	.	+	.	Name=LOC107186248 mRNA;ID=EWKMg4ru1zPvdBw+uzMEhS+PpGo.1624892356924.121683
NW_015373954	Koludarov_et_al_2021	mRNA	568125	568285	.	+	.	Name=LOC107186248 mRNA;ID=EWKMg4ru1zPvdBw+uzMEhS+PpGo.1624892356924.121683
NW_015373954	Koludarov_et_al_2021	mRNA	571104	571421	.	+	.	Name=LOC107186248 mRNA;ID=EWKMg4ru1zPvdBw+uzMEhS+PpGo.1624892356924.121683
NW_015373954	Koludarov_et_al_2021	mRNA	571563	571763	.	+	.	Name=LOC107186248 mRNA;ID=EWKMg4ru1zPvdBw+uzMEhS+PpGo.1624892356924.121683
NW_015373954	Koludarov_et_al_2021	mRNA	572702	572860	.	+	.	Name=LOC107186248 mRNA;ID=EWKMg4ru1zPvdBw+uzMEhS+PpGo.1624892356924.121683
NW_015373954	Koludarov_et_al_2021	mRNA	572945	573103	.	+	.	Name=LOC107186248 mRNA;ID=EWKMg4ru1zPvdBw+uzMEhS+PpGo.1624892356924.121683
NW_015373954	Koludarov_et_al_2021	mRNA	573186	573336	.	+	.	Name=LOC107186248 mRNA;ID=EWKMg4ru1zPvdBw+uzMEhS+PpGo.1624892356924.121683
NW_015373954	Koludarov_et_al_2021	mRNA	573452	573609	.	+	.	Name=LOC107186248 mRNA;ID=EWKMg4ru1zPvdBw+uzMEhS+PpGo.1624892356924.121683
NW_015373954	Koludarov_et_al_2021	mRNA	573684	573868	.	+	.	Name=LOC107186248 mRNA;ID=EWKMg4ru1zPvdBw+uzMEhS+PpGo.1624892356924.121683
NW_015373954	Koludarov_et_al_2021	mRNA	573945	574086	.	+	.	Name=LOC107186248 mRNA;ID=EWKMg4ru1zPvdBw+uzMEhS+PpGo.1624892356924.121683
NW_015373954	Koludarov_et_al_2021	mRNA	574165	574476	.	+	.	Name=LOC107186248 mRNA;ID=EWKMg4ru1zPvdBw+uzMEhS+PpGo.1624892356924.121683
NW_015373954	Koludarov_et_al_2021	mRNA	595404	595596	.	+	.	Name=LOC107186309 mRNA;ID=EWKMg4ru1zPvdBw+uzMEhS+PpGo.1624892356924.121684
NW_015373954	Koludarov_et_al_2021	mRNA	595694	595861	.	+	.	Name=LOC107186309 mRNA;ID=EWKMg4ru1zPvdBw+uzMEhS+PpGo.1624892356924.121684
NW_015373954	Koludarov_et_al_2021	mRNA	604324	604549	.	+	.	Name=LOC107186309 mRNA;ID=EWKMg4ru1zPvdBw+uzMEhS+PpGo.1624892356924.121684
NW_015373954	Koludarov_et_al_2021	mRNA	604652	604929	.	+	.	Name=LOC107186309 mRNA;ID=EWKMg4ru1zPvdBw+uzMEhS+PpGo.1624892356924.121684
NW_015373954	Koludarov_et_al_2021	mRNA	605064	606684	.	+	.	Name=LOC107186309 mRNA;ID=EWKMg4ru1zPvdBw+uzMEhS+PpGo.1624892356924.121684
NW_015373954	Koludarov_et_al_2021	mRNA	606768	607750	.	+	.	Name=LOC107186309 mRNA;ID=EWKMg4ru1zPvdBw+uzMEhS+PpGo.1624892356924.121684
NW_015373954	Koludarov_et_al_2021	mRNA	607835	608151	.	+	.	Name=LOC107186309 mRNA;ID=EWKMg4ru1zPvdBw+uzMEhS+PpGo.1624892356924.121684
NW_015373954	Koludarov_et_al_2021	mRNA	608236	608613	.	+	.	Name=LOC107186309 mRNA;ID=EWKMg4ru1zPvdBw+uzMEhS+PpGo.1624892356924.121684
NW_015373954	Koludarov_et_al_2021	mRNA	608689	609354	.	+	.	Name=LOC107186309 mRNA;ID=EWKMg4ru1zPvdBw+uzMEhS+PpGo.1624892356924.121684
NW_015373954	Koludarov_et_al_2021	mRNA	609436	609721	.	+	.	Name=LOC107186309 mRNA;ID=EWKMg4ru1zPvdBw+uzMEhS+PpGo.1624892356924.121684
NW_015373954	Koludarov_et_al_2021	mRNA	610289	610507	.	+	.	Name=LOC107186309 mRNA;ID=EWKMg4ru1zPvdBw+uzMEhS+PpGo.1624892356924.121684
NW_015373954	Koludarov_et_al_2021	mRNA	610611	611053	.	+	.	Name=LOC107186309 mRNA;ID=EWKMg4ru1zPvdBw+uzMEhS+PpGo.1624892356924.121684
NW_015373954	Koludarov_et_al_2021	mRNA	611515	613828	.	+	.	Name=LOC107186309 mRNA;ID=EWKMg4ru1zPvdBw+uzMEhS+PpGo.1624892356924.121684
NW_015373954	Koludarov_et_al_2021	mRNA	613905	614382	.	+	.	Name=LOC107186309 mRNA;ID=EWKMg4ru1zPvdBw+uzMEhS+PpGo.1624892356924.121684
NW_015373954	Koludarov_et_al_2021	mRNA	614469	617999	.	+	.	Name=LOC107186309 mRNA;ID=EWKMg4ru1zPvdBw+uzMEhS+PpGo.1624892356924.121684
NW_015373954	Koludarov_et_al_2021	mRNA	618077	618214	.	+	.	Name=LOC107186309 mRNA;ID=EWKMg4ru1zPvdBw+uzMEhS+PpGo.1624892356924.121684
NW_015373954	Koludarov_et_al_2021	mRNA	618679	618710	.	+	.	Name=LOC107186309 mRNA;ID=EWKMg4ru1zPvdBw+uzMEhS+PpGo.1624892356924.121684
NW_015373954	Koludarov_et_al_2021	mRNA	618985	619668	.	+	.	Name=LOC107186309 mRNA;ID=EWKMg4ru1zPvdBw+uzMEhS+PpGo.1624892356924.121684
NW_015373954	Koludarov_et_al_2021	mRNA	595404	595596	.	+	.	Name=LOC107186309 mRNA;ID=EWKMg4ru1zPvdBw+uzMEhS+PpGo.1624892356924.121685
NW_015373954	Koludarov_et_al_2021	mRNA	595694	595861	.	+	.	Name=LOC107186309 mRNA;ID=EWKMg4ru1zPvdBw+uzMEhS+PpGo.1624892356924.121685
NW_015373954	Koludarov_et_al_2021	mRNA	604324	604549	.	+	.	Name=LOC107186309 mRNA;ID=EWKMg4ru1zPvdBw+uzMEhS+PpGo.1624892356924.121685
NW_015373954	Koludarov_et_al_2021	mRNA	604652	604929	.	+	.	Name=LOC107186309 mRNA;ID=EWKMg4ru1zPvdBw+uzMEhS+PpGo.1624892356924.121685
NW_015373954	Koludarov_et_al_2021	mRNA	605064	606684	.	+	.	Name=LOC107186309 mRNA;ID=EWKMg4ru1zPvdBw+uzMEhS+PpGo.1624892356924.121685
NW_015373954	Koludarov_et_al_2021	mRNA	606768	607750	.	+	.	Name=LOC107186309 mRNA;ID=EWKMg4ru1zPvdBw+uzMEhS+PpGo.1624892356924.121685
NW_015373954	Koludarov_et_al_2021	mRNA	607835	608151	.	+	.	Name=LOC107186309 mRNA;ID=EWKMg4ru1zPvdBw+uzMEhS+PpGo.1624892356924.121685
NW_015373954	Koludarov_et_al_2021	mRNA	608236	608613	.	+	.	Name=LOC107186309 mRNA;ID=EWKMg4ru1zPvdBw+uzMEhS+PpGo.1624892356924.121685
NW_015373954	Koludarov_et_al_2021	mRNA	608689	609354	.	+	.	Name=LOC107186309 mRNA;ID=EWKMg4ru1zPvdBw+uzMEhS+PpGo.1624892356924.121685
NW_015373954	Koludarov_et_al_2021	mRNA	609436	609721	.	+	.	Name=LOC107186309 mRNA;ID=EWKMg4ru1zPvdBw+uzMEhS+PpGo.1624892356924.121685
NW_015373954	Koludarov_et_al_2021	mRNA	610289	610507	.	+	.	Name=LOC107186309 mRNA;ID=EWKMg4ru1zPvdBw+uzMEhS+PpGo.1624892356924.121685
NW_015373954	Koludarov_et_al_2021	mRNA	610611	611053	.	+	.	Name=LOC107186309 mRNA;ID=EWKMg4ru1zPvdBw+uzMEhS+PpGo.1624892356924.121685
NW_015373954	Koludarov_et_al_2021	mRNA	611515	613828	.	+	.	Name=LOC107186309 mRNA;ID=EWKMg4ru1zPvdBw+uzMEhS+PpGo.1624892356924.121685
NW_015373954	Koludarov_et_al_2021	mRNA	613905	614382	.	+	.	Name=LOC107186309 mRNA;ID=EWKMg4ru1zPvdBw+uzMEhS+PpGo.1624892356924.121685
NW_015373954	Koludarov_et_al_2021	mRNA	614469	617999	.	+	.	Name=LOC107186309 mRNA;ID=EWKMg4ru1zPvdBw+uzMEhS+PpGo.1624892356924.121685
NW_015373954	Koludarov_et_al_2021	mRNA	618083	618214	.	+	.	Name=LOC107186309 mRNA;ID=EWKMg4ru1zPvdBw+uzMEhS+PpGo.1624892356924.121685
NW_015373954	Koludarov_et_al_2021	mRNA	618316	618390	.	+	.	Name=LOC107186309 mRNA;ID=EWKMg4ru1zPvdBw+uzMEhS+PpGo.1624892356924.121685
NW_015373954	Koludarov_et_al_2021	mRNA	618679	618710	.	+	.	Name=LOC107186309 mRNA;ID=EWKMg4ru1zPvdBw+uzMEhS+PpGo.1624892356924.121685
NW_015373954	Koludarov_et_al_2021	mRNA	618985	619668	.	+	.	Name=LOC107186309 mRNA;ID=EWKMg4ru1zPvdBw+uzMEhS+PpGo.1624892356924.121685
NW_015373954	Koludarov_et_al_2021	mRNA	1092999	1093197	.	-	.	Name=LOC107186264 mRNA;ID=EWKMg4ru1zPvdBw+uzMEhS+PpGo.1624892356924.121686
NW_015373954	Koludarov_et_al_2021	mRNA	1078216	1078325	.	-	.	Name=LOC107186264 mRNA;ID=EWKMg4ru1zPvdBw+uzMEhS+PpGo.1624892356924.121686
NW_015373954	Koludarov_et_al_2021	mRNA	1077327	1077547	.	-	.	Name=LOC107186264 mRNA;ID=EWKMg4ru1zPvdBw+uzMEhS+PpGo.1624892356924.121686
NW_015373954	Koludarov_et_al_2021	mRNA	1075871	1076065	.	-	.	Name=LOC107186264 mRNA;ID=EWKMg4ru1zPvdBw+uzMEhS+PpGo.1624892356924.121686
NW_015373954	Koludarov_et_al_2021	mRNA	1074907	1075378	.	-	.	Name=LOC107186264 mRNA;ID=EWKMg4ru1zPvdBw+uzMEhS+PpGo.1624892356924.121686
NW_015373954	Koludarov_et_al_2021	mRNA	1074475	1074611	.	-	.	Name=LOC107186264 mRNA;ID=EWKMg4ru1zPvdBw+uzMEhS+PpGo.1624892356924.121686
NW_015373954	Koludarov_et_al_2021	mRNA	1074209	1074396	.	-	.	Name=LOC107186264 mRNA;ID=EWKMg4ru1zPvdBw+uzMEhS+PpGo.1624892356924.121686
NW_015373954	Koludarov_et_al_2021	mRNA	1073960	1074135	.	-	.	Name=LOC107186264 mRNA;ID=EWKMg4ru1zPvdBw+uzMEhS+PpGo.1624892356924.121686
NW_015373954	Koludarov_et_al_2021	mRNA	1073488	1073699	.	-	.	Name=LOC107186264 mRNA;ID=EWKMg4ru1zPvdBw+uzMEhS+PpGo.1624892356924.121686
NW_015373954	Koludarov_et_al_2021	mRNA	1073207	1073413	.	-	.	Name=LOC107186264 mRNA;ID=EWKMg4ru1zPvdBw+uzMEhS+PpGo.1624892356924.121686
NW_015373954	Koludarov_et_al_2021	mRNA	1073112	1073120	.	-	.	Name=LOC107186264 mRNA;ID=EWKMg4ru1zPvdBw+uzMEhS+PpGo.1624892356924.121686
NW_015373954	Koludarov_et_al_2021	mRNA	1072718	1072892	.	-	.	Name=LOC107186264 mRNA;ID=EWKMg4ru1zPvdBw+uzMEhS+PpGo.1624892356924.121686
NW_015373954	Koludarov_et_al_2021	mRNA	1072336	1072600	.	-	.	Name=LOC107186264 mRNA;ID=EWKMg4ru1zPvdBw+uzMEhS+PpGo.1624892356924.121686
NW_015373954	Koludarov_et_al_2021	mRNA	1071510	1071617	.	-	.	Name=LOC107186264 mRNA;ID=EWKMg4ru1zPvdBw+uzMEhS+PpGo.1624892356924.121686
NW_015373954	Koludarov_et_al_2021	mRNA	1070824	1071091	.	-	.	Name=LOC107186264 mRNA;ID=EWKMg4ru1zPvdBw+uzMEhS+PpGo.1624892356924.121686
NW_015373954	Koludarov_et_al_2021	mRNA	1070344	1070611	.	-	.	Name=LOC107186264 mRNA;ID=EWKMg4ru1zPvdBw+uzMEhS+PpGo.1624892356924.121686
NW_015373954	Koludarov_et_al_2021	mRNA	1069925	1070237	.	-	.	Name=LOC107186264 mRNA;ID=EWKMg4ru1zPvdBw+uzMEhS+PpGo.1624892356924.121686
NW_015373954	Koludarov_et_al_2021	mRNA	1069546	1069722	.	-	.	Name=LOC107186264 mRNA;ID=EWKMg4ru1zPvdBw+uzMEhS+PpGo.1624892356924.121686
NW_015373954	Koludarov_et_al_2021	mRNA	1069218	1069428	.	-	.	Name=LOC107186264 mRNA;ID=EWKMg4ru1zPvdBw+uzMEhS+PpGo.1624892356924.121686
NW_015373954	Koludarov_et_al_2021	mRNA	1068936	1069148	.	-	.	Name=LOC107186264 mRNA;ID=EWKMg4ru1zPvdBw+uzMEhS+PpGo.1624892356924.121686
NW_015373954	Koludarov_et_al_2021	mRNA	727002	727689	.	-	.	Name=LOC107186314 mRNA;ID=EWKMg4ru1zPvdBw+uzMEhS+PpGo.1624892356924.121687
NW_015373954	Koludarov_et_al_2021	mRNA	707639	707915	.	-	.	Name=LOC107186314 mRNA;ID=EWKMg4ru1zPvdBw+uzMEhS+PpGo.1624892356924.121687
NW_015373954	Koludarov_et_al_2021	mRNA	706807	707088	.	-	.	Name=LOC107186314 mRNA;ID=EWKMg4ru1zPvdBw+uzMEhS+PpGo.1624892356924.121687
NW_015373954	Koludarov_et_al_2021	mRNA	703973	704619	.	-	.	Name=LOC107186314 mRNA;ID=EWKMg4ru1zPvdBw+uzMEhS+PpGo.1624892356924.121687
NW_015373954	Koludarov_et_al_2021	mRNA	1110698	1110827	.	+	.	Name=LOC107186318 mRNA;ID=EWKMg4ru1zPvdBw+uzMEhS+PpGo.1624892356924.121688
NW_015373954	Koludarov_et_al_2021	mRNA	1113011	1113105	.	+	.	Name=LOC107186318 mRNA;ID=EWKMg4ru1zPvdBw+uzMEhS+PpGo.1624892356924.121688
NW_015373954	Koludarov_et_al_2021	mRNA	1113743	1114000	.	+	.	Name=LOC107186318 mRNA;ID=EWKMg4ru1zPvdBw+uzMEhS+PpGo.1624892356924.121688
NW_015373954	Koludarov_et_al_2021	mRNA	1114187	1114569	.	+	.	Name=LOC107186318 mRNA;ID=EWKMg4ru1zPvdBw+uzMEhS+PpGo.1624892356924.121688
NW_015373954	Koludarov_et_al_2021	mRNA	1115133	1115683	.	+	.	Name=LOC107186318 mRNA;ID=EWKMg4ru1zPvdBw+uzMEhS+PpGo.1624892356924.121688
NW_015373954	Koludarov_et_al_2021	mRNA	1115802	1115965	.	+	.	Name=LOC107186318 mRNA;ID=EWKMg4ru1zPvdBw+uzMEhS+PpGo.1624892356924.121688
NW_015373954	Koludarov_et_al_2021	mRNA	1116036	1116420	.	+	.	Name=LOC107186318 mRNA;ID=EWKMg4ru1zPvdBw+uzMEhS+PpGo.1624892356924.121688
NW_015373954	Koludarov_et_al_2021	mRNA	1116502	1116654	.	+	.	Name=LOC107186318 mRNA;ID=EWKMg4ru1zPvdBw+uzMEhS+PpGo.1624892356924.121688
NW_015373954	Koludarov_et_al_2021	mRNA	1116739	1116895	.	+	.	Name=LOC107186318 mRNA;ID=EWKMg4ru1zPvdBw+uzMEhS+PpGo.1624892356924.121688
NW_015373954	Koludarov_et_al_2021	mRNA	1116981	1117159	.	+	.	Name=LOC107186318 mRNA;ID=EWKMg4ru1zPvdBw+uzMEhS+PpGo.1624892356924.121688
NW_015373954	Koludarov_et_al_2021	mRNA	1131326	1131538	.	+	.	Name=LOC107186318 mRNA;ID=EWKMg4ru1zPvdBw+uzMEhS+PpGo.1624892356924.121688
NW_015373954	Koludarov_et_al_2021	mRNA	1132265	1132579	.	+	.	Name=LOC107186318 mRNA;ID=EWKMg4ru1zPvdBw+uzMEhS+PpGo.1624892356924.121688
NW_015373954	Koludarov_et_al_2021	mRNA	2313064	2313351	.	-	.	Name=LOC107186238 mRNA;ID=EWKMg4ru1zPvdBw+uzMEhS+PpGo.1624892356924.121689
NW_015373954	Koludarov_et_al_2021	mRNA	2308960	2309118	.	-	.	Name=LOC107186238 mRNA;ID=EWKMg4ru1zPvdBw+uzMEhS+PpGo.1624892356924.121689
NW_015373954	Koludarov_et_al_2021	mRNA	2306814	2307057	.	-	.	Name=LOC107186238 mRNA;ID=EWKMg4ru1zPvdBw+uzMEhS+PpGo.1624892356924.121689
NW_015373954	Koludarov_et_al_2021	mRNA	2298721	2298885	.	-	.	Name=LOC107186238 mRNA;ID=EWKMg4ru1zPvdBw+uzMEhS+PpGo.1624892356924.121689
NW_015373954	Koludarov_et_al_2021	mRNA	2298446	2298624	.	-	.	Name=LOC107186238 mRNA;ID=EWKMg4ru1zPvdBw+uzMEhS+PpGo.1624892356924.121689
NW_015373954	Koludarov_et_al_2021	mRNA	2298061	2298105	.	-	.	Name=LOC107186238 mRNA;ID=EWKMg4ru1zPvdBw+uzMEhS+PpGo.1624892356924.121689
NW_015373954	Koludarov_et_al_2021	mRNA	2297836	2297995	.	-	.	Name=LOC107186238 mRNA;ID=EWKMg4ru1zPvdBw+uzMEhS+PpGo.1624892356924.121689
NW_015373954	Koludarov_et_al_2021	mRNA	2296969	2297492	.	-	.	Name=LOC107186238 mRNA;ID=EWKMg4ru1zPvdBw+uzMEhS+PpGo.1624892356924.121689
NW_015373954	Koludarov_et_al_2021	mRNA	2296514	2296660	.	-	.	Name=LOC107186238 mRNA;ID=EWKMg4ru1zPvdBw+uzMEhS+PpGo.1624892356924.121689
NW_015373954	Koludarov_et_al_2021	mRNA	2296304	2296441	.	-	.	Name=LOC107186238 mRNA;ID=EWKMg4ru1zPvdBw+uzMEhS+PpGo.1624892356924.121689
NW_015373954	Koludarov_et_al_2021	mRNA	2296041	2296229	.	-	.	Name=LOC107186238 mRNA;ID=EWKMg4ru1zPvdBw+uzMEhS+PpGo.1624892356924.121689
NW_015373954	Koludarov_et_al_2021	mRNA	2295390	2295684	.	-	.	Name=LOC107186238 mRNA;ID=EWKMg4ru1zPvdBw+uzMEhS+PpGo.1624892356924.121689
NW_015373954	Koludarov_et_al_2021	mRNA	2294728	2295086	.	-	.	Name=LOC107186238 mRNA;ID=EWKMg4ru1zPvdBw+uzMEhS+PpGo.1624892356924.121689
NW_015373954	Koludarov_et_al_2021	mRNA	2294303	2294492	.	-	.	Name=LOC107186238 mRNA;ID=EWKMg4ru1zPvdBw+uzMEhS+PpGo.1624892356924.121689
NW_015373954	Koludarov_et_al_2021	mRNA	2293788	2294094	.	-	.	Name=LOC107186238 mRNA;ID=EWKMg4ru1zPvdBw+uzMEhS+PpGo.1624892356924.121689
NW_015373954	Koludarov_et_al_2021	mRNA	2293454	2293534	.	-	.	Name=LOC107186238 mRNA;ID=EWKMg4ru1zPvdBw+uzMEhS+PpGo.1624892356924.121689
NW_015373954	Koludarov_et_al_2021	mRNA	2292989	2293112	.	-	.	Name=LOC107186238 mRNA;ID=EWKMg4ru1zPvdBw+uzMEhS+PpGo.1624892356924.121689
NW_015373954	Koludarov_et_al_2021	mRNA	2292484	2292677	.	-	.	Name=LOC107186238 mRNA;ID=EWKMg4ru1zPvdBw+uzMEhS+PpGo.1624892356924.121689
NW_015373954	Koludarov_et_al_2021	mRNA	2292155	2292402	.	-	.	Name=LOC107186238 mRNA;ID=EWKMg4ru1zPvdBw+uzMEhS+PpGo.1624892356924.121689
NW_015373954	Koludarov_et_al_2021	mRNA	954342	954516	.	+	.	Name=LOC107186235 mRNA;ID=EWKMg4ru1zPvdBw+uzMEhS+PpGo.1624892356925.121690
NW_015373954	Koludarov_et_al_2021	mRNA	971055	971191	.	+	.	Name=LOC107186235 mRNA;ID=EWKMg4ru1zPvdBw+uzMEhS+PpGo.1624892356925.121690
NW_015373954	Koludarov_et_al_2021	mRNA	971497	973965	.	+	.	Name=LOC107186235 mRNA;ID=EWKMg4ru1zPvdBw+uzMEhS+PpGo.1624892356925.121690
NW_015373954	Koludarov_et_al_2021	mRNA	432100	432931	.	+	.	Name=LOC107186200 mRNA;ID=EWKMg4ru1zPvdBw+uzMEhS+PpGo.1624892356925.121691
NW_015373954	Koludarov_et_al_2021	mRNA	448120	448343	.	+	.	Name=LOC107186200 mRNA;ID=EWKMg4ru1zPvdBw+uzMEhS+PpGo.1624892356925.121691
NW_015373954	Koludarov_et_al_2021	mRNA	449885	450484	.	+	.	Name=LOC107186200 mRNA;ID=EWKMg4ru1zPvdBw+uzMEhS+PpGo.1624892356925.121691
NW_015373954	Koludarov_et_al_2021	mRNA	2258471	2258523	.	-	.	Name=LOC107186268 mRNA;ID=EWKMg4ru1zPvdBw+uzMEhS+PpGo.1624892356925.121692
NW_015373954	Koludarov_et_al_2021	mRNA	2254889	2255000	.	-	.	Name=LOC107186268 mRNA;ID=EWKMg4ru1zPvdBw+uzMEhS+PpGo.1624892356925.121692
NW_015373954	Koludarov_et_al_2021	mRNA	2254504	2254554	.	-	.	Name=LOC107186268 mRNA;ID=EWKMg4ru1zPvdBw+uzMEhS+PpGo.1624892356925.121692
NW_015373954	Koludarov_et_al_2021	mRNA	2253671	2253999	.	-	.	Name=LOC107186268 mRNA;ID=EWKMg4ru1zPvdBw+uzMEhS+PpGo.1624892356925.121692
NW_015373954	Koludarov_et_al_2021	mRNA	2251993	2252088	.	-	.	Name=LOC107186268 mRNA;ID=EWKMg4ru1zPvdBw+uzMEhS+PpGo.1624892356925.121692
NW_015373954	Koludarov_et_al_2021	mRNA	2251810	2251876	.	-	.	Name=LOC107186268 mRNA;ID=EWKMg4ru1zPvdBw+uzMEhS+PpGo.1624892356925.121692
NW_015373954	Koludarov_et_al_2021	mRNA	2250336	2250490	.	-	.	Name=LOC107186268 mRNA;ID=EWKMg4ru1zPvdBw+uzMEhS+PpGo.1624892356925.121692
NW_015373954	Koludarov_et_al_2021	mRNA	2245184	2245312	.	-	.	Name=LOC107186268 mRNA;ID=EWKMg4ru1zPvdBw+uzMEhS+PpGo.1624892356925.121692
NW_015373954	Koludarov_et_al_2021	mRNA	2245056	2245101	.	-	.	Name=LOC107186268 mRNA;ID=EWKMg4ru1zPvdBw+uzMEhS+PpGo.1624892356925.121692
NW_015373954	Koludarov_et_al_2021	mRNA	2243487	2243636	.	-	.	Name=LOC107186268 mRNA;ID=EWKMg4ru1zPvdBw+uzMEhS+PpGo.1624892356925.121692
NW_015373954	Koludarov_et_al_2021	mRNA	780219	780380	.	-	.	Name=LOC107186295 mRNA;ID=EWKMg4ru1zPvdBw+uzMEhS+PpGo.1624892356925.121693
NW_015373954	Koludarov_et_al_2021	mRNA	777145	777329	.	-	.	Name=LOC107186295 mRNA;ID=EWKMg4ru1zPvdBw+uzMEhS+PpGo.1624892356925.121693
NW_015373954	Koludarov_et_al_2021	mRNA	776030	776268	.	-	.	Name=LOC107186295 mRNA;ID=EWKMg4ru1zPvdBw+uzMEhS+PpGo.1624892356925.121693
NW_015373954	Koludarov_et_al_2021	mRNA	775542	775820	.	-	.	Name=LOC107186295 mRNA;ID=EWKMg4ru1zPvdBw+uzMEhS+PpGo.1624892356925.121693
NW_015373954	Koludarov_et_al_2021	mRNA	768101	768443	.	-	.	Name=LOC107186295 mRNA;ID=EWKMg4ru1zPvdBw+uzMEhS+PpGo.1624892356925.121693
NW_015373954	Koludarov_et_al_2021	mRNA	766845	767136	.	-	.	Name=LOC107186295 mRNA;ID=EWKMg4ru1zPvdBw+uzMEhS+PpGo.1624892356925.121693
NW_015373954	Koludarov_et_al_2021	mRNA	765714	765932	.	-	.	Name=LOC107186295 mRNA;ID=EWKMg4ru1zPvdBw+uzMEhS+PpGo.1624892356925.121693
NW_015373954	Koludarov_et_al_2021	mRNA	251875	252065	.	+	.	Name=LOC107186265 mRNA;ID=EWKMg4ru1zPvdBw+uzMEhS+PpGo.1624892356925.121694
NW_015373954	Koludarov_et_al_2021	mRNA	265008	265286	.	+	.	Name=LOC107186265 mRNA;ID=EWKMg4ru1zPvdBw+uzMEhS+PpGo.1624892356925.121694
NW_015373954	Koludarov_et_al_2021	mRNA	265875	266300	.	+	.	Name=LOC107186265 mRNA;ID=EWKMg4ru1zPvdBw+uzMEhS+PpGo.1624892356925.121694
NW_015373954	Koludarov_et_al_2021	mRNA	1130622	1130679	.	-	.	Name=LOC107186316 mRNA;ID=EWKMg4ru1zPvdBw+uzMEhS+PpGo.1624892356925.121695
NW_015373954	Koludarov_et_al_2021	mRNA	1118315	1119627	.	-	.	Name=LOC107186316 mRNA;ID=EWKMg4ru1zPvdBw+uzMEhS+PpGo.1624892356925.121695
NW_015373954	Koludarov_et_al_2021	mRNA	1130409	1130492	.	-	.	Name=LOC107186316 mRNA;ID=EWKMg4ru1zPvdBw+uzMEhS+PpGo.1624892356925.121696
NW_015373954	Koludarov_et_al_2021	mRNA	1118315	1119627	.	-	.	Name=LOC107186316 mRNA;ID=EWKMg4ru1zPvdBw+uzMEhS+PpGo.1624892356925.121696
NW_015373954	Koludarov_et_al_2021	mRNA	1335005	1335319	.	-	.	Name=LOC107186213 mRNA;ID=EWKMg4ru1zPvdBw+uzMEhS+PpGo.1624892356925.121697
NW_015373954	Koludarov_et_al_2021	mRNA	1334120	1334291	.	-	.	Name=LOC107186213 mRNA;ID=EWKMg4ru1zPvdBw+uzMEhS+PpGo.1624892356925.121697
NW_015373954	Koludarov_et_al_2021	mRNA	1326847	1327003	.	-	.	Name=LOC107186213 mRNA;ID=EWKMg4ru1zPvdBw+uzMEhS+PpGo.1624892356925.121697
NW_015373954	Koludarov_et_al_2021	mRNA	1326636	1326714	.	-	.	Name=LOC107186213 mRNA;ID=EWKMg4ru1zPvdBw+uzMEhS+PpGo.1624892356925.121697
NW_015373954	Koludarov_et_al_2021	mRNA	1326311	1326486	.	-	.	Name=LOC107186213 mRNA;ID=EWKMg4ru1zPvdBw+uzMEhS+PpGo.1624892356925.121697
NW_015373954	Koludarov_et_al_2021	mRNA	1325495	1325679	.	-	.	Name=LOC107186213 mRNA;ID=EWKMg4ru1zPvdBw+uzMEhS+PpGo.1624892356925.121697
NW_015373954	Koludarov_et_al_2021	mRNA	1323211	1323317	.	-	.	Name=LOC107186213 mRNA;ID=EWKMg4ru1zPvdBw+uzMEhS+PpGo.1624892356925.121697
NW_015373954	Koludarov_et_al_2021	mRNA	383941	384034	.	-	.	Name=LOC107186197 mRNA;ID=EWKMg4ru1zPvdBw+uzMEhS+PpGo.1624892356925.121698
NW_015373954	Koludarov_et_al_2021	mRNA	383673	383831	.	-	.	Name=LOC107186197 mRNA;ID=EWKMg4ru1zPvdBw+uzMEhS+PpGo.1624892356925.121698
NW_015373954	Koludarov_et_al_2021	mRNA	382555	383475	.	-	.	Name=LOC107186197 mRNA;ID=EWKMg4ru1zPvdBw+uzMEhS+PpGo.1624892356925.121698
NW_015373954	Koludarov_et_al_2021	mRNA	381317	381964	.	-	.	Name=LOC107186197 mRNA;ID=EWKMg4ru1zPvdBw+uzMEhS+PpGo.1624892356925.121698
NW_015373954	Koludarov_et_al_2021	mRNA	380911	381117	.	-	.	Name=LOC107186197 mRNA;ID=EWKMg4ru1zPvdBw+uzMEhS+PpGo.1624892356925.121698
NW_015373954	Koludarov_et_al_2021	mRNA	380148	380311	.	-	.	Name=LOC107186197 mRNA;ID=EWKMg4ru1zPvdBw+uzMEhS+PpGo.1624892356925.121698
NW_015373954	Koludarov_et_al_2021	mRNA	379944	380071	.	-	.	Name=LOC107186197 mRNA;ID=EWKMg4ru1zPvdBw+uzMEhS+PpGo.1624892356925.121698
NW_015373954	Koludarov_et_al_2021	mRNA	379246	379692	.	-	.	Name=LOC107186197 mRNA;ID=EWKMg4ru1zPvdBw+uzMEhS+PpGo.1624892356925.121698
NW_015373954	Koludarov_et_al_2021	mRNA	378433	378731	.	-	.	Name=LOC107186197 mRNA;ID=EWKMg4ru1zPvdBw+uzMEhS+PpGo.1624892356925.121698
NW_015373954	Koludarov_et_al_2021	mRNA	377974	378118	.	-	.	Name=LOC107186197 mRNA;ID=EWKMg4ru1zPvdBw+uzMEhS+PpGo.1624892356925.121698
NW_015373954	Koludarov_et_al_2021	mRNA	377714	377844	.	-	.	Name=LOC107186197 mRNA;ID=EWKMg4ru1zPvdBw+uzMEhS+PpGo.1624892356925.121698
NW_015373954	Koludarov_et_al_2021	mRNA	377211	377474	.	-	.	Name=LOC107186197 mRNA;ID=EWKMg4ru1zPvdBw+uzMEhS+PpGo.1624892356925.121698
NW_015373954	Koludarov_et_al_2021	mRNA	376981	377158	.	-	.	Name=LOC107186197 mRNA;ID=EWKMg4ru1zPvdBw+uzMEhS+PpGo.1624892356925.121698
NW_015373954	Koludarov_et_al_2021	mRNA	376727	376896	.	-	.	Name=LOC107186197 mRNA;ID=EWKMg4ru1zPvdBw+uzMEhS+PpGo.1624892356925.121698
NW_015373954	Koludarov_et_al_2021	mRNA	376534	376647	.	-	.	Name=LOC107186197 mRNA;ID=EWKMg4ru1zPvdBw+uzMEhS+PpGo.1624892356925.121698
NW_015373954	Koludarov_et_al_2021	mRNA	376250	376436	.	-	.	Name=LOC107186197 mRNA;ID=EWKMg4ru1zPvdBw+uzMEhS+PpGo.1624892356925.121698
NW_015373954	Koludarov_et_al_2021	mRNA	374856	375185	.	-	.	Name=LOC107186197 mRNA;ID=EWKMg4ru1zPvdBw+uzMEhS+PpGo.1624892356925.121698
NW_015373954	Koludarov_et_al_2021	mRNA	374535	374723	.	-	.	Name=LOC107186197 mRNA;ID=EWKMg4ru1zPvdBw+uzMEhS+PpGo.1624892356925.121698
NW_015373954	Koludarov_et_al_2021	mRNA	374206	374353	.	-	.	Name=LOC107186197 mRNA;ID=EWKMg4ru1zPvdBw+uzMEhS+PpGo.1624892356925.121698
NW_015373954	Koludarov_et_al_2021	mRNA	373883	374045	.	-	.	Name=LOC107186197 mRNA;ID=EWKMg4ru1zPvdBw+uzMEhS+PpGo.1624892356925.121698
NW_015373954	Koludarov_et_al_2021	mRNA	373625	373807	.	-	.	Name=LOC107186197 mRNA;ID=EWKMg4ru1zPvdBw+uzMEhS+PpGo.1624892356925.121698
NW_015373954	Koludarov_et_al_2021	mRNA	373273	373510	.	-	.	Name=LOC107186197 mRNA;ID=EWKMg4ru1zPvdBw+uzMEhS+PpGo.1624892356925.121698
NW_015373954	Koludarov_et_al_2021	mRNA	373058	373174	.	-	.	Name=LOC107186197 mRNA;ID=EWKMg4ru1zPvdBw+uzMEhS+PpGo.1624892356925.121698
NW_015373954	Koludarov_et_al_2021	mRNA	372495	372792	.	-	.	Name=LOC107186197 mRNA;ID=EWKMg4ru1zPvdBw+uzMEhS+PpGo.1624892356925.121698
NW_015373954	Koludarov_et_al_2021	mRNA	1350797	1350994	.	-	.	Name=LOC107186298 mRNA;ID=EWKMg4ru1zPvdBw+uzMEhS+PpGo.1624892356925.121699
NW_015373954	Koludarov_et_al_2021	mRNA	1350319	1350438	.	-	.	Name=LOC107186298 mRNA;ID=EWKMg4ru1zPvdBw+uzMEhS+PpGo.1624892356925.121699
NW_015373954	Koludarov_et_al_2021	mRNA	1350117	1350243	.	-	.	Name=LOC107186298 mRNA;ID=EWKMg4ru1zPvdBw+uzMEhS+PpGo.1624892356925.121699
NW_015373954	Koludarov_et_al_2021	mRNA	1343664	1343790	.	-	.	Name=LOC107186298 mRNA;ID=EWKMg4ru1zPvdBw+uzMEhS+PpGo.1624892356925.121699
NW_015373954	Koludarov_et_al_2021	mRNA	1343178	1343279	.	-	.	Name=LOC107186298 mRNA;ID=EWKMg4ru1zPvdBw+uzMEhS+PpGo.1624892356925.121699
NW_015373954	Koludarov_et_al_2021	mRNA	1342985	1343107	.	-	.	Name=LOC107186298 mRNA;ID=EWKMg4ru1zPvdBw+uzMEhS+PpGo.1624892356925.121699
NW_015373954	Koludarov_et_al_2021	mRNA	1342394	1342551	.	-	.	Name=LOC107186298 mRNA;ID=EWKMg4ru1zPvdBw+uzMEhS+PpGo.1624892356925.121699
NW_015373954	Koludarov_et_al_2021	mRNA	1342119	1342271	.	-	.	Name=LOC107186298 mRNA;ID=EWKMg4ru1zPvdBw+uzMEhS+PpGo.1624892356925.121699
NW_015373954	Koludarov_et_al_2021	mRNA	1341758	1342009	.	-	.	Name=LOC107186298 mRNA;ID=EWKMg4ru1zPvdBw+uzMEhS+PpGo.1624892356925.121699
NW_015373954	Koludarov_et_al_2021	mRNA	1340745	1341020	.	-	.	Name=LOC107186298 mRNA;ID=EWKMg4ru1zPvdBw+uzMEhS+PpGo.1624892356925.121699
NW_015373954	Koludarov_et_al_2021	mRNA	1340269	1340588	.	-	.	Name=LOC107186298 mRNA;ID=EWKMg4ru1zPvdBw+uzMEhS+PpGo.1624892356925.121699
NW_015373954	Koludarov_et_al_2021	mRNA	1204735	1205626	.	+	.	Name=LOC107186300 mRNA;ID=EWKMg4ru1zPvdBw+uzMEhS+PpGo.1624892356925.121700
NW_015373954	Koludarov_et_al_2021	mRNA	1212966	1213126	.	+	.	Name=LOC107186300 mRNA;ID=EWKMg4ru1zPvdBw+uzMEhS+PpGo.1624892356925.121700
NW_015373954	Koludarov_et_al_2021	mRNA	1215224	1215410	.	+	.	Name=LOC107186300 mRNA;ID=EWKMg4ru1zPvdBw+uzMEhS+PpGo.1624892356925.121700
NW_015373954	Koludarov_et_al_2021	mRNA	1237787	1237859	.	-	.	Name=LOC107186208 mRNA;ID=EWKMg4ru1zPvdBw+uzMEhS+PpGo.1624892356925.121701
NW_015373954	Koludarov_et_al_2021	mRNA	1235253	1235411	.	-	.	Name=LOC107186208 mRNA;ID=EWKMg4ru1zPvdBw+uzMEhS+PpGo.1624892356925.121701
NW_015373954	Koludarov_et_al_2021	mRNA	1234496	1234660	.	-	.	Name=LOC107186208 mRNA;ID=EWKMg4ru1zPvdBw+uzMEhS+PpGo.1624892356925.121701
NW_015373954	Koludarov_et_al_2021	mRNA	1233806	1233976	.	-	.	Name=LOC107186208 mRNA;ID=EWKMg4ru1zPvdBw+uzMEhS+PpGo.1624892356925.121701
NW_015373954	Koludarov_et_al_2021	mRNA	1232574	1232682	.	-	.	Name=LOC107186208 mRNA;ID=EWKMg4ru1zPvdBw+uzMEhS+PpGo.1624892356925.121701
NW_015373954	Koludarov_et_al_2021	mRNA	1232039	1232195	.	-	.	Name=LOC107186208 mRNA;ID=EWKMg4ru1zPvdBw+uzMEhS+PpGo.1624892356925.121701
NW_015373954	Koludarov_et_al_2021	mRNA	1230541	1230676	.	-	.	Name=LOC107186208 mRNA;ID=EWKMg4ru1zPvdBw+uzMEhS+PpGo.1624892356925.121701
NW_015373954	Koludarov_et_al_2021	mRNA	1230038	1230211	.	-	.	Name=LOC107186208 mRNA;ID=EWKMg4ru1zPvdBw+uzMEhS+PpGo.1624892356925.121701
NW_015373954	Koludarov_et_al_2021	mRNA	1228380	1228757	.	-	.	Name=LOC107186208 mRNA;ID=EWKMg4ru1zPvdBw+uzMEhS+PpGo.1624892356925.121701
NW_015373954	Koludarov_et_al_2021	mRNA	1227707	1227981	.	-	.	Name=LOC107186208 mRNA;ID=EWKMg4ru1zPvdBw+uzMEhS+PpGo.1624892356925.121701
NW_015373954	Koludarov_et_al_2021	mRNA	694052	694207	.	+	.	Name=LOC107186201 mRNA;ID=EWKMg4ru1zPvdBw+uzMEhS+PpGo.1624892356925.121702
NW_015373954	Koludarov_et_al_2021	mRNA	695720	695993	.	+	.	Name=LOC107186201 mRNA;ID=EWKMg4ru1zPvdBw+uzMEhS+PpGo.1624892356925.121702
NW_015373954	Koludarov_et_al_2021	mRNA	700531	700640	.	+	.	Name=LOC107186201 mRNA;ID=EWKMg4ru1zPvdBw+uzMEhS+PpGo.1624892356925.121702
NW_015373954	Koludarov_et_al_2021	mRNA	701779	703796	.	+	.	Name=LOC107186201 mRNA;ID=EWKMg4ru1zPvdBw+uzMEhS+PpGo.1624892356925.121702
NW_015373954	Koludarov_et_al_2021	mRNA	1126476	1126535	.	-	.	Name=LOC107186316 mRNA;ID=EWKMg4ru1zPvdBw+uzMEhS+PpGo.1624892356925.121703
NW_015373954	Koludarov_et_al_2021	mRNA	1118315	1119627	.	-	.	Name=LOC107186316 mRNA;ID=EWKMg4ru1zPvdBw+uzMEhS+PpGo.1624892356925.121703
NW_015373954	Koludarov_et_al_2021	mRNA	630494	630692	.	+	.	Name=LOC107186242 mRNA;ID=EWKMg4ru1zPvdBw+uzMEhS+PpGo.1624892356925.121704
NW_015373954	Koludarov_et_al_2021	mRNA	630768	630825	.	+	.	Name=LOC107186242 mRNA;ID=EWKMg4ru1zPvdBw+uzMEhS+PpGo.1624892356925.121704
NW_015373954	Koludarov_et_al_2021	mRNA	630998	631153	.	+	.	Name=LOC107186242 mRNA;ID=EWKMg4ru1zPvdBw+uzMEhS+PpGo.1624892356925.121704
NW_015373954	Koludarov_et_al_2021	mRNA	631235	631467	.	+	.	Name=LOC107186242 mRNA;ID=EWKMg4ru1zPvdBw+uzMEhS+PpGo.1624892356925.121704
NW_015373954	Koludarov_et_al_2021	mRNA	631543	631806	.	+	.	Name=LOC107186242 mRNA;ID=EWKMg4ru1zPvdBw+uzMEhS+PpGo.1624892356925.121704
NW_015373954	Koludarov_et_al_2021	mRNA	631898	632093	.	+	.	Name=LOC107186242 mRNA;ID=EWKMg4ru1zPvdBw+uzMEhS+PpGo.1624892356925.121704
NW_015373954	Koludarov_et_al_2021	mRNA	632285	632385	.	+	.	Name=LOC107186242 mRNA;ID=EWKMg4ru1zPvdBw+uzMEhS+PpGo.1624892356925.121704
NW_015373954	Koludarov_et_al_2021	mRNA	632572	632639	.	+	.	Name=LOC107186242 mRNA;ID=EWKMg4ru1zPvdBw+uzMEhS+PpGo.1624892356925.121704
NW_015373954	Koludarov_et_al_2021	mRNA	634118	634156	.	+	.	Name=LOC107186242 mRNA;ID=EWKMg4ru1zPvdBw+uzMEhS+PpGo.1624892356925.121704
NW_015373954	Koludarov_et_al_2021	mRNA	634697	634750	.	+	.	Name=LOC107186242 mRNA;ID=EWKMg4ru1zPvdBw+uzMEhS+PpGo.1624892356925.121704
NW_015373954	Koludarov_et_al_2021	mRNA	635664	635731	.	+	.	Name=LOC107186242 mRNA;ID=EWKMg4ru1zPvdBw+uzMEhS+PpGo.1624892356925.121704
NW_015373954	Koludarov_et_al_2021	mRNA	635956	636102	.	+	.	Name=LOC107186242 mRNA;ID=EWKMg4ru1zPvdBw+uzMEhS+PpGo.1624892356925.121704
NW_015373954	Koludarov_et_al_2021	mRNA	636477	636652	.	+	.	Name=LOC107186242 mRNA;ID=EWKMg4ru1zPvdBw+uzMEhS+PpGo.1624892356925.121704
NW_015373954	Koludarov_et_al_2021	mRNA	636736	636940	.	+	.	Name=LOC107186242 mRNA;ID=EWKMg4ru1zPvdBw+uzMEhS+PpGo.1624892356925.121704
NW_015373954	Koludarov_et_al_2021	mRNA	637010	637193	.	+	.	Name=LOC107186242 mRNA;ID=EWKMg4ru1zPvdBw+uzMEhS+PpGo.1624892356925.121704
NW_015373954	Koludarov_et_al_2021	mRNA	637271	637548	.	+	.	Name=LOC107186242 mRNA;ID=EWKMg4ru1zPvdBw+uzMEhS+PpGo.1624892356925.121704
NW_015373954	Koludarov_et_al_2021	mRNA	637627	637710	.	+	.	Name=LOC107186242 mRNA;ID=EWKMg4ru1zPvdBw+uzMEhS+PpGo.1624892356925.121704
NW_015373954	Koludarov_et_al_2021	mRNA	637789	637881	.	+	.	Name=LOC107186242 mRNA;ID=EWKMg4ru1zPvdBw+uzMEhS+PpGo.1624892356925.121704
NW_015373954	Koludarov_et_al_2021	mRNA	637959	638085	.	+	.	Name=LOC107186242 mRNA;ID=EWKMg4ru1zPvdBw+uzMEhS+PpGo.1624892356925.121704
NW_015373954	Koludarov_et_al_2021	mRNA	638163	638640	.	+	.	Name=LOC107186242 mRNA;ID=EWKMg4ru1zPvdBw+uzMEhS+PpGo.1624892356925.121704
NW_015373954	Koludarov_et_al_2021	mRNA	539345	546780	.	-	.	Name=LOC107186319 mRNA
NW_015373954	Koludarov_et_al_2021	mRNA	2047130	2047173	.	-	.	Name=LOC107186245 mRNA;ID=EWKMg4ru1zPvdBw+uzMEhS+PpGo.1624892356925.121705
NW_015373954	Koludarov_et_al_2021	mRNA	2046566	2046731	.	-	.	Name=LOC107186245 mRNA;ID=EWKMg4ru1zPvdBw+uzMEhS+PpGo.1624892356925.121705
NW_015373954	Koludarov_et_al_2021	mRNA	2045237	2045335	.	-	.	Name=LOC107186245 mRNA;ID=EWKMg4ru1zPvdBw+uzMEhS+PpGo.1624892356925.121705
NW_015373954	Koludarov_et_al_2021	mRNA	2042333	2042483	.	-	.	Name=LOC107186245 mRNA;ID=EWKMg4ru1zPvdBw+uzMEhS+PpGo.1624892356925.121705
NW_015373954	Koludarov_et_al_2021	mRNA	2041601	2041734	.	-	.	Name=LOC107186245 mRNA;ID=EWKMg4ru1zPvdBw+uzMEhS+PpGo.1624892356925.121705
NW_015373954	Koludarov_et_al_2021	mRNA	2041367	2041516	.	-	.	Name=LOC107186245 mRNA;ID=EWKMg4ru1zPvdBw+uzMEhS+PpGo.1624892356925.121705
NW_015373954	Koludarov_et_al_2021	mRNA	2039772	2040786	.	-	.	Name=LOC107186245 mRNA;ID=EWKMg4ru1zPvdBw+uzMEhS+PpGo.1624892356925.121705
NW_015373954	Koludarov_et_al_2021	mRNA	2351325	2351465	.	-	.	Name=LOC107186237 mRNA;ID=EWKMg4ru1zPvdBw+uzMEhS+PpGo.1624892356925.121706
NW_015373954	Koludarov_et_al_2021	mRNA	2351061	2351239	.	-	.	Name=LOC107186237 mRNA;ID=EWKMg4ru1zPvdBw+uzMEhS+PpGo.1624892356925.121706
NW_015373954	Koludarov_et_al_2021	mRNA	2350845	2350986	.	-	.	Name=LOC107186237 mRNA;ID=EWKMg4ru1zPvdBw+uzMEhS+PpGo.1624892356925.121706
NW_015373954	Koludarov_et_al_2021	mRNA	2350575	2350778	.	-	.	Name=LOC107186237 mRNA;ID=EWKMg4ru1zPvdBw+uzMEhS+PpGo.1624892356925.121706
NW_015373954	Koludarov_et_al_2021	mRNA	2350308	2350499	.	-	.	Name=LOC107186237 mRNA;ID=EWKMg4ru1zPvdBw+uzMEhS+PpGo.1624892356925.121706
NW_015373954	Koludarov_et_al_2021	mRNA	2350021	2350245	.	-	.	Name=LOC107186237 mRNA;ID=EWKMg4ru1zPvdBw+uzMEhS+PpGo.1624892356925.121706
NW_015373954	Koludarov_et_al_2021	mRNA	2349683	2349957	.	-	.	Name=LOC107186237 mRNA;ID=EWKMg4ru1zPvdBw+uzMEhS+PpGo.1624892356925.121706
NW_015373954	Koludarov_et_al_2021	mRNA	2349298	2349613	.	-	.	Name=LOC107186237 mRNA;ID=EWKMg4ru1zPvdBw+uzMEhS+PpGo.1624892356925.121706
NW_015373954	Koludarov_et_al_2021	mRNA	2348916	2349221	.	-	.	Name=LOC107186237 mRNA;ID=EWKMg4ru1zPvdBw+uzMEhS+PpGo.1624892356925.121706
NW_015373954	Koludarov_et_al_2021	mRNA	2348598	2348803	.	-	.	Name=LOC107186237 mRNA;ID=EWKMg4ru1zPvdBw+uzMEhS+PpGo.1624892356925.121706
NW_015373954	Koludarov_et_al_2021	mRNA	2346766	2348529	.	-	.	Name=LOC107186237 mRNA;ID=EWKMg4ru1zPvdBw+uzMEhS+PpGo.1624892356925.121706
NW_015373954	Koludarov_et_al_2021	mRNA	2346571	2346698	.	-	.	Name=LOC107186237 mRNA;ID=EWKMg4ru1zPvdBw+uzMEhS+PpGo.1624892356925.121706
NW_015373954	Koludarov_et_al_2021	mRNA	2346228	2346490	.	-	.	Name=LOC107186237 mRNA;ID=EWKMg4ru1zPvdBw+uzMEhS+PpGo.1624892356925.121706
NW_015373954	Koludarov_et_al_2021	mRNA	2345894	2346153	.	-	.	Name=LOC107186237 mRNA;ID=EWKMg4ru1zPvdBw+uzMEhS+PpGo.1624892356925.121706
NW_015373954	Koludarov_et_al_2021	mRNA	2345389	2345823	.	-	.	Name=LOC107186237 mRNA;ID=EWKMg4ru1zPvdBw+uzMEhS+PpGo.1624892356925.121706
NW_015373954	Koludarov_et_al_2021	mRNA	2344963	2345315	.	-	.	Name=LOC107186237 mRNA;ID=EWKMg4ru1zPvdBw+uzMEhS+PpGo.1624892356925.121706
NW_015373954	Koludarov_et_al_2021	mRNA	2344691	2344893	.	-	.	Name=LOC107186237 mRNA;ID=EWKMg4ru1zPvdBw+uzMEhS+PpGo.1624892356925.121706
NW_015373954	Koludarov_et_al_2021	mRNA	2344301	2344620	.	-	.	Name=LOC107186237 mRNA;ID=EWKMg4ru1zPvdBw+uzMEhS+PpGo.1624892356925.121706
NW_015373954	Koludarov_et_al_2021	mRNA	2344104	2344225	.	-	.	Name=LOC107186237 mRNA;ID=EWKMg4ru1zPvdBw+uzMEhS+PpGo.1624892356925.121706
NW_015373954	Koludarov_et_al_2021	mRNA	268302	268574	.	+	.	Name=LOC107186195 mRNA;ID=EWKMg4ru1zPvdBw+uzMEhS+PpGo.1624892356925.121707
NW_015373954	Koludarov_et_al_2021	mRNA	269735	270039	.	+	.	Name=LOC107186195 mRNA;ID=EWKMg4ru1zPvdBw+uzMEhS+PpGo.1624892356925.121707
NW_015373954	Koludarov_et_al_2021	mRNA	270121	270244	.	+	.	Name=LOC107186195 mRNA;ID=EWKMg4ru1zPvdBw+uzMEhS+PpGo.1624892356925.121707
NW_015373954	Koludarov_et_al_2021	mRNA	270541	270775	.	+	.	Name=LOC107186195 mRNA;ID=EWKMg4ru1zPvdBw+uzMEhS+PpGo.1624892356925.121707
NW_015373954	Koludarov_et_al_2021	mRNA	271771	271924	.	+	.	Name=LOC107186195 mRNA;ID=EWKMg4ru1zPvdBw+uzMEhS+PpGo.1624892356925.121707
NW_015373954	Koludarov_et_al_2021	mRNA	275181	275556	.	+	.	Name=LOC107186195 mRNA;ID=EWKMg4ru1zPvdBw+uzMEhS+PpGo.1624892356925.121707
NW_015373954	Koludarov_et_al_2021	mRNA	627367	627724	.	-	.	Name=LOC107186303 mRNA;ID=EWKMg4ru1zPvdBw+uzMEhS+PpGo.1624892356926.121708
NW_015373954	Koludarov_et_al_2021	mRNA	626041	626170	.	-	.	Name=LOC107186303 mRNA;ID=EWKMg4ru1zPvdBw+uzMEhS+PpGo.1624892356926.121708
NW_015373954	Koludarov_et_al_2021	mRNA	623525	623724	.	-	.	Name=LOC107186303 mRNA;ID=EWKMg4ru1zPvdBw+uzMEhS+PpGo.1624892356926.121708
NW_015373954	Koludarov_et_al_2021	mRNA	622819	623139	.	-	.	Name=LOC107186303 mRNA;ID=EWKMg4ru1zPvdBw+uzMEhS+PpGo.1624892356926.121708
NW_015373954	Koludarov_et_al_2021	mRNA	621922	622410	.	-	.	Name=LOC107186303 mRNA;ID=EWKMg4ru1zPvdBw+uzMEhS+PpGo.1624892356926.121708
NW_015373954	Koludarov_et_al_2021	mRNA	621227	621846	.	-	.	Name=LOC107186303 mRNA;ID=EWKMg4ru1zPvdBw+uzMEhS+PpGo.1624892356926.121708
NW_015373954	Koludarov_et_al_2021	mRNA	737595	737707	.	-	.	Name=LOC107186279 mRNA;ID=EWKMg4ru1zPvdBw+uzMEhS+PpGo.1624892356926.121709
NW_015373954	Koludarov_et_al_2021	mRNA	737295	737490	.	-	.	Name=LOC107186279 mRNA;ID=EWKMg4ru1zPvdBw+uzMEhS+PpGo.1624892356926.121709
NW_015373954	Koludarov_et_al_2021	mRNA	734690	735006	.	-	.	Name=LOC107186279 mRNA;ID=EWKMg4ru1zPvdBw+uzMEhS+PpGo.1624892356926.121709
NW_015373954	Koludarov_et_al_2021	mRNA	732809	734385	.	-	.	Name=LOC107186279 mRNA;ID=EWKMg4ru1zPvdBw+uzMEhS+PpGo.1624892356926.121709
NW_015373954	Koludarov_et_al_2021	mRNA	732336	732731	.	-	.	Name=LOC107186279 mRNA;ID=EWKMg4ru1zPvdBw+uzMEhS+PpGo.1624892356926.121709
NW_015373954	Koludarov_et_al_2021	mRNA	731873	732267	.	-	.	Name=LOC107186279 mRNA;ID=EWKMg4ru1zPvdBw+uzMEhS+PpGo.1624892356926.121709
NW_015373954	Koludarov_et_al_2021	mRNA	731403	731756	.	-	.	Name=LOC107186279 mRNA;ID=EWKMg4ru1zPvdBw+uzMEhS+PpGo.1624892356926.121709
NW_015373954	Koludarov_et_al_2021	mRNA	2289986	2290056	.	-	.	Name=LOC107186230 mRNA;ID=EWKMg4ru1zPvdBw+uzMEhS+PpGo.1624892356926.121710
NW_015373954	Koludarov_et_al_2021	mRNA	2288573	2288882	.	-	.	Name=LOC107186230 mRNA;ID=EWKMg4ru1zPvdBw+uzMEhS+PpGo.1624892356926.121710
NW_015373954	Koludarov_et_al_2021	mRNA	2287754	2288121	.	-	.	Name=LOC107186230 mRNA;ID=EWKMg4ru1zPvdBw+uzMEhS+PpGo.1624892356926.121710
NW_015373954	Koludarov_et_al_2021	mRNA	2286895	2287678	.	-	.	Name=LOC107186230 mRNA;ID=EWKMg4ru1zPvdBw+uzMEhS+PpGo.1624892356926.121710
NW_015373954	Koludarov_et_al_2021	mRNA	2286634	2286803	.	-	.	Name=LOC107186230 mRNA;ID=EWKMg4ru1zPvdBw+uzMEhS+PpGo.1624892356926.121710
NW_015373954	Koludarov_et_al_2021	mRNA	2286422	2286560	.	-	.	Name=LOC107186230 mRNA;ID=EWKMg4ru1zPvdBw+uzMEhS+PpGo.1624892356926.121710
NW_015373954	Koludarov_et_al_2021	mRNA	2286178	2286330	.	-	.	Name=LOC107186230 mRNA;ID=EWKMg4ru1zPvdBw+uzMEhS+PpGo.1624892356926.121710
NW_015373954	Koludarov_et_al_2021	mRNA	2284960	2285196	.	-	.	Name=LOC107186230 mRNA;ID=EWKMg4ru1zPvdBw+uzMEhS+PpGo.1624892356926.121710
NW_015373954	Koludarov_et_al_2021	mRNA	2284760	2284864	.	-	.	Name=LOC107186230 mRNA;ID=EWKMg4ru1zPvdBw+uzMEhS+PpGo.1624892356926.121710
NW_015373954	Koludarov_et_al_2021	mRNA	2284471	2284677	.	-	.	Name=LOC107186230 mRNA;ID=EWKMg4ru1zPvdBw+uzMEhS+PpGo.1624892356926.121710
NW_015373954	Koludarov_et_al_2021	mRNA	2284056	2284408	.	-	.	Name=LOC107186230 mRNA;ID=EWKMg4ru1zPvdBw+uzMEhS+PpGo.1624892356926.121710
NW_015373954	Koludarov_et_al_2021	mRNA	2283801	2283974	.	-	.	Name=LOC107186230 mRNA;ID=EWKMg4ru1zPvdBw+uzMEhS+PpGo.1624892356926.121710
NW_015373954	Koludarov_et_al_2021	mRNA	2289828	2289861	.	-	.	Name=LOC107186230 mRNA;ID=EWKMg4ru1zPvdBw+uzMEhS+PpGo.1624892356926.121711
NW_015373954	Koludarov_et_al_2021	mRNA	2288987	2289117	.	-	.	Name=LOC107186230 mRNA;ID=EWKMg4ru1zPvdBw+uzMEhS+PpGo.1624892356926.121711
NW_015373954	Koludarov_et_al_2021	mRNA	2288573	2288882	.	-	.	Name=LOC107186230 mRNA;ID=EWKMg4ru1zPvdBw+uzMEhS+PpGo.1624892356926.121711
NW_015373954	Koludarov_et_al_2021	mRNA	2287754	2288121	.	-	.	Name=LOC107186230 mRNA;ID=EWKMg4ru1zPvdBw+uzMEhS+PpGo.1624892356926.121711
NW_015373954	Koludarov_et_al_2021	mRNA	2286895	2287678	.	-	.	Name=LOC107186230 mRNA;ID=EWKMg4ru1zPvdBw+uzMEhS+PpGo.1624892356926.121711
NW_015373954	Koludarov_et_al_2021	mRNA	2286634	2286803	.	-	.	Name=LOC107186230 mRNA;ID=EWKMg4ru1zPvdBw+uzMEhS+PpGo.1624892356926.121711
NW_015373954	Koludarov_et_al_2021	mRNA	2286422	2286560	.	-	.	Name=LOC107186230 mRNA;ID=EWKMg4ru1zPvdBw+uzMEhS+PpGo.1624892356926.121711
NW_015373954	Koludarov_et_al_2021	mRNA	2286178	2286330	.	-	.	Name=LOC107186230 mRNA;ID=EWKMg4ru1zPvdBw+uzMEhS+PpGo.1624892356926.121711
NW_015373954	Koludarov_et_al_2021	mRNA	2284960	2285196	.	-	.	Name=LOC107186230 mRNA;ID=EWKMg4ru1zPvdBw+uzMEhS+PpGo.1624892356926.121711
NW_015373954	Koludarov_et_al_2021	mRNA	2284760	2284864	.	-	.	Name=LOC107186230 mRNA;ID=EWKMg4ru1zPvdBw+uzMEhS+PpGo.1624892356926.121711
NW_015373954	Koludarov_et_al_2021	mRNA	2284471	2284677	.	-	.	Name=LOC107186230 mRNA;ID=EWKMg4ru1zPvdBw+uzMEhS+PpGo.1624892356926.121711
NW_015373954	Koludarov_et_al_2021	mRNA	2284056	2284408	.	-	.	Name=LOC107186230 mRNA;ID=EWKMg4ru1zPvdBw+uzMEhS+PpGo.1624892356926.121711
NW_015373954	Koludarov_et_al_2021	mRNA	2283801	2283974	.	-	.	Name=LOC107186230 mRNA;ID=EWKMg4ru1zPvdBw+uzMEhS+PpGo.1624892356926.121711
NW_015373954	Koludarov_et_al_2021	mRNA	1274559	1274624	.	+	.	Name=LOC107186232 mRNA;ID=EWKMg4ru1zPvdBw+uzMEhS+PpGo.1624892356926.121712
NW_015373954	Koludarov_et_al_2021	mRNA	1275306	1275460	.	+	.	Name=LOC107186232 mRNA;ID=EWKMg4ru1zPvdBw+uzMEhS+PpGo.1624892356926.121712
NW_015373954	Koludarov_et_al_2021	mRNA	1275553	1275747	.	+	.	Name=LOC107186232 mRNA;ID=EWKMg4ru1zPvdBw+uzMEhS+PpGo.1624892356926.121712
NW_015373954	Koludarov_et_al_2021	mRNA	1275883	1276073	.	+	.	Name=LOC107186232 mRNA;ID=EWKMg4ru1zPvdBw+uzMEhS+PpGo.1624892356926.121712
NW_015373954	Koludarov_et_al_2021	mRNA	1276146	1276353	.	+	.	Name=LOC107186232 mRNA;ID=EWKMg4ru1zPvdBw+uzMEhS+PpGo.1624892356926.121712
NW_015373954	Koludarov_et_al_2021	mRNA	1276439	1276945	.	+	.	Name=LOC107186232 mRNA;ID=EWKMg4ru1zPvdBw+uzMEhS+PpGo.1624892356926.121712
NW_015373954	Koludarov_et_al_2021	mRNA	1277015	1277313	.	+	.	Name=LOC107186232 mRNA;ID=EWKMg4ru1zPvdBw+uzMEhS+PpGo.1624892356926.121712
NW_015373954	Koludarov_et_al_2021	mRNA	1277401	1277743	.	+	.	Name=LOC107186232 mRNA;ID=EWKMg4ru1zPvdBw+uzMEhS+PpGo.1624892356926.121712
NW_015373954	Koludarov_et_al_2021	mRNA	1277822	1277926	.	+	.	Name=LOC107186232 mRNA;ID=EWKMg4ru1zPvdBw+uzMEhS+PpGo.1624892356926.121712
NW_015373954	Koludarov_et_al_2021	mRNA	1278010	1278429	.	+	.	Name=LOC107186232 mRNA;ID=EWKMg4ru1zPvdBw+uzMEhS+PpGo.1624892356926.121712
NW_015373954	Koludarov_et_al_2021	mRNA	1278512	1278874	.	+	.	Name=LOC107186232 mRNA;ID=EWKMg4ru1zPvdBw+uzMEhS+PpGo.1624892356926.121712
NW_015373954	Koludarov_et_al_2021	mRNA	1278953	1279184	.	+	.	Name=LOC107186232 mRNA;ID=EWKMg4ru1zPvdBw+uzMEhS+PpGo.1624892356926.121712
NW_015373954	Koludarov_et_al_2021	mRNA	1279307	1279554	.	+	.	Name=LOC107186232 mRNA;ID=EWKMg4ru1zPvdBw+uzMEhS+PpGo.1624892356926.121712
NW_015373954	Koludarov_et_al_2021	mRNA	1279631	1279927	.	+	.	Name=LOC107186232 mRNA;ID=EWKMg4ru1zPvdBw+uzMEhS+PpGo.1624892356926.121712
NW_015373954	Koludarov_et_al_2021	mRNA	1280012	1280047	.	+	.	Name=LOC107186232 mRNA;ID=EWKMg4ru1zPvdBw+uzMEhS+PpGo.1624892356926.121712
NW_015373954	Koludarov_et_al_2021	mRNA	1280156	1280206	.	+	.	Name=LOC107186232 mRNA;ID=EWKMg4ru1zPvdBw+uzMEhS+PpGo.1624892356926.121712
NW_015373954	Koludarov_et_al_2021	mRNA	1280274	1280359	.	+	.	Name=LOC107186232 mRNA;ID=EWKMg4ru1zPvdBw+uzMEhS+PpGo.1624892356926.121712
NW_015373954	Koludarov_et_al_2021	mRNA	1274559	1274624	.	+	.	Name=LOC107186232 mRNA;ID=EWKMg4ru1zPvdBw+uzMEhS+PpGo.1624892356926.121713
NW_015373954	Koludarov_et_al_2021	mRNA	1275306	1275460	.	+	.	Name=LOC107186232 mRNA;ID=EWKMg4ru1zPvdBw+uzMEhS+PpGo.1624892356926.121713
NW_015373954	Koludarov_et_al_2021	mRNA	1275553	1275747	.	+	.	Name=LOC107186232 mRNA;ID=EWKMg4ru1zPvdBw+uzMEhS+PpGo.1624892356926.121713
NW_015373954	Koludarov_et_al_2021	mRNA	1275883	1276073	.	+	.	Name=LOC107186232 mRNA;ID=EWKMg4ru1zPvdBw+uzMEhS+PpGo.1624892356926.121713
NW_015373954	Koludarov_et_al_2021	mRNA	1276146	1276353	.	+	.	Name=LOC107186232 mRNA;ID=EWKMg4ru1zPvdBw+uzMEhS+PpGo.1624892356926.121713
NW_015373954	Koludarov_et_al_2021	mRNA	1276439	1276945	.	+	.	Name=LOC107186232 mRNA;ID=EWKMg4ru1zPvdBw+uzMEhS+PpGo.1624892356926.121713
NW_015373954	Koludarov_et_al_2021	mRNA	1277015	1277313	.	+	.	Name=LOC107186232 mRNA;ID=EWKMg4ru1zPvdBw+uzMEhS+PpGo.1624892356926.121713
NW_015373954	Koludarov_et_al_2021	mRNA	1277401	1277743	.	+	.	Name=LOC107186232 mRNA;ID=EWKMg4ru1zPvdBw+uzMEhS+PpGo.1624892356926.121713
NW_015373954	Koludarov_et_al_2021	mRNA	1277822	1277926	.	+	.	Name=LOC107186232 mRNA;ID=EWKMg4ru1zPvdBw+uzMEhS+PpGo.1624892356926.121713
NW_015373954	Koludarov_et_al_2021	mRNA	1278010	1278429	.	+	.	Name=LOC107186232 mRNA;ID=EWKMg4ru1zPvdBw+uzMEhS+PpGo.1624892356926.121713
NW_015373954	Koludarov_et_al_2021	mRNA	1278512	1278874	.	+	.	Name=LOC107186232 mRNA;ID=EWKMg4ru1zPvdBw+uzMEhS+PpGo.1624892356926.121713
NW_015373954	Koludarov_et_al_2021	mRNA	1278953	1279184	.	+	.	Name=LOC107186232 mRNA;ID=EWKMg4ru1zPvdBw+uzMEhS+PpGo.1624892356926.121713
NW_015373954	Koludarov_et_al_2021	mRNA	1279307	1279554	.	+	.	Name=LOC107186232 mRNA;ID=EWKMg4ru1zPvdBw+uzMEhS+PpGo.1624892356926.121713
NW_015373954	Koludarov_et_al_2021	mRNA	1279631	1279927	.	+	.	Name=LOC107186232 mRNA;ID=EWKMg4ru1zPvdBw+uzMEhS+PpGo.1624892356926.121713
NW_015373954	Koludarov_et_al_2021	mRNA	1280156	1280206	.	+	.	Name=LOC107186232 mRNA;ID=EWKMg4ru1zPvdBw+uzMEhS+PpGo.1624892356926.121713
NW_015373954	Koludarov_et_al_2021	mRNA	1280274	1280359	.	+	.	Name=LOC107186232 mRNA;ID=EWKMg4ru1zPvdBw+uzMEhS+PpGo.1624892356926.121713
NW_015373954	Koludarov_et_al_2021	mRNA	2986072	2986144	.	+	.	Name=LOC107186229 mRNA;ID=EWKMg4ru1zPvdBw+uzMEhS+PpGo.1624892356926.121714
NW_015373954	Koludarov_et_al_2021	mRNA	2987317	2987567	.	+	.	Name=LOC107186229 mRNA;ID=EWKMg4ru1zPvdBw+uzMEhS+PpGo.1624892356926.121714
NW_015373954	Koludarov_et_al_2021	mRNA	2987814	2988013	.	+	.	Name=LOC107186229 mRNA;ID=EWKMg4ru1zPvdBw+uzMEhS+PpGo.1624892356926.121714
NW_015373954	Koludarov_et_al_2021	mRNA	2988400	2988598	.	+	.	Name=LOC107186229 mRNA;ID=EWKMg4ru1zPvdBw+uzMEhS+PpGo.1624892356926.121714
NW_015373954	Koludarov_et_al_2021	mRNA	2988847	2989135	.	+	.	Name=LOC107186229 mRNA;ID=EWKMg4ru1zPvdBw+uzMEhS+PpGo.1624892356926.121714
NW_015373954	Koludarov_et_al_2021	mRNA	2991401	2991807	.	+	.	Name=LOC107186229 mRNA;ID=EWKMg4ru1zPvdBw+uzMEhS+PpGo.1624892356926.121714
NW_015373954	Koludarov_et_al_2021	mRNA	2289119	2289318	.	-	.	Name=LOC107186230 mRNA;ID=EWKMg4ru1zPvdBw+uzMEhS+PpGo.1624892356926.121715
NW_015373954	Koludarov_et_al_2021	mRNA	2288573	2288882	.	-	.	Name=LOC107186230 mRNA;ID=EWKMg4ru1zPvdBw+uzMEhS+PpGo.1624892356926.121715
NW_015373954	Koludarov_et_al_2021	mRNA	2287754	2288121	.	-	.	Name=LOC107186230 mRNA;ID=EWKMg4ru1zPvdBw+uzMEhS+PpGo.1624892356926.121715
NW_015373954	Koludarov_et_al_2021	mRNA	2286895	2287678	.	-	.	Name=LOC107186230 mRNA;ID=EWKMg4ru1zPvdBw+uzMEhS+PpGo.1624892356926.121715
NW_015373954	Koludarov_et_al_2021	mRNA	2286634	2286803	.	-	.	Name=LOC107186230 mRNA;ID=EWKMg4ru1zPvdBw+uzMEhS+PpGo.1624892356926.121715
NW_015373954	Koludarov_et_al_2021	mRNA	2286422	2286560	.	-	.	Name=LOC107186230 mRNA;ID=EWKMg4ru1zPvdBw+uzMEhS+PpGo.1624892356926.121715
NW_015373954	Koludarov_et_al_2021	mRNA	2286178	2286330	.	-	.	Name=LOC107186230 mRNA;ID=EWKMg4ru1zPvdBw+uzMEhS+PpGo.1624892356926.121715
NW_015373954	Koludarov_et_al_2021	mRNA	2284960	2285196	.	-	.	Name=LOC107186230 mRNA;ID=EWKMg4ru1zPvdBw+uzMEhS+PpGo.1624892356926.121715
NW_015373954	Koludarov_et_al_2021	mRNA	2284760	2284864	.	-	.	Name=LOC107186230 mRNA;ID=EWKMg4ru1zPvdBw+uzMEhS+PpGo.1624892356926.121715
NW_015373954	Koludarov_et_al_2021	mRNA	2284471	2284677	.	-	.	Name=LOC107186230 mRNA;ID=EWKMg4ru1zPvdBw+uzMEhS+PpGo.1624892356926.121715
NW_015373954	Koludarov_et_al_2021	mRNA	2284056	2284408	.	-	.	Name=LOC107186230 mRNA;ID=EWKMg4ru1zPvdBw+uzMEhS+PpGo.1624892356926.121715
NW_015373954	Koludarov_et_al_2021	mRNA	2283801	2283974	.	-	.	Name=LOC107186230 mRNA;ID=EWKMg4ru1zPvdBw+uzMEhS+PpGo.1624892356926.121715
NW_015373954	Koludarov_et_al_2021	mRNA	2288987	2289318	.	-	.	Name=LOC107186230 mRNA;ID=EWKMg4ru1zPvdBw+uzMEhS+PpGo.1624892356926.121716
NW_015373954	Koludarov_et_al_2021	mRNA	2288573	2288912	.	-	.	Name=LOC107186230 mRNA;ID=EWKMg4ru1zPvdBw+uzMEhS+PpGo.1624892356926.121716
NW_015373954	Koludarov_et_al_2021	mRNA	2287754	2288121	.	-	.	Name=LOC107186230 mRNA;ID=EWKMg4ru1zPvdBw+uzMEhS+PpGo.1624892356926.121716
NW_015373954	Koludarov_et_al_2021	mRNA	2286895	2287678	.	-	.	Name=LOC107186230 mRNA;ID=EWKMg4ru1zPvdBw+uzMEhS+PpGo.1624892356926.121716
NW_015373954	Koludarov_et_al_2021	mRNA	2286634	2286803	.	-	.	Name=LOC107186230 mRNA;ID=EWKMg4ru1zPvdBw+uzMEhS+PpGo.1624892356926.121716
NW_015373954	Koludarov_et_al_2021	mRNA	2286422	2286560	.	-	.	Name=LOC107186230 mRNA;ID=EWKMg4ru1zPvdBw+uzMEhS+PpGo.1624892356926.121716
NW_015373954	Koludarov_et_al_2021	mRNA	2286178	2286330	.	-	.	Name=LOC107186230 mRNA;ID=EWKMg4ru1zPvdBw+uzMEhS+PpGo.1624892356926.121716
NW_015373954	Koludarov_et_al_2021	mRNA	2284960	2285196	.	-	.	Name=LOC107186230 mRNA;ID=EWKMg4ru1zPvdBw+uzMEhS+PpGo.1624892356926.121716
NW_015373954	Koludarov_et_al_2021	mRNA	2284760	2284864	.	-	.	Name=LOC107186230 mRNA;ID=EWKMg4ru1zPvdBw+uzMEhS+PpGo.1624892356926.121716
NW_015373954	Koludarov_et_al_2021	mRNA	2284471	2284677	.	-	.	Name=LOC107186230 mRNA;ID=EWKMg4ru1zPvdBw+uzMEhS+PpGo.1624892356926.121716
NW_015373954	Koludarov_et_al_2021	mRNA	2284056	2284408	.	-	.	Name=LOC107186230 mRNA;ID=EWKMg4ru1zPvdBw+uzMEhS+PpGo.1624892356926.121716
NW_015373954	Koludarov_et_al_2021	mRNA	2283801	2283974	.	-	.	Name=LOC107186230 mRNA;ID=EWKMg4ru1zPvdBw+uzMEhS+PpGo.1624892356926.121716
NW_015373954	Koludarov_et_al_2021	mRNA	1854759	1854863	.	+	.	Name=LOC107186254 mRNA;ID=EWKMg4ru1zPvdBw+uzMEhS+PpGo.1624892356926.121717
NW_015373954	Koludarov_et_al_2021	mRNA	1854960	1855148	.	+	.	Name=LOC107186254 mRNA;ID=EWKMg4ru1zPvdBw+uzMEhS+PpGo.1624892356926.121717
NW_015373954	Koludarov_et_al_2021	mRNA	1855540	1855796	.	+	.	Name=LOC107186254 mRNA;ID=EWKMg4ru1zPvdBw+uzMEhS+PpGo.1624892356926.121717
NW_015373954	Koludarov_et_al_2021	mRNA	1856030	1856201	.	+	.	Name=LOC107186254 mRNA;ID=EWKMg4ru1zPvdBw+uzMEhS+PpGo.1624892356926.121717
NW_015373954	Koludarov_et_al_2021	mRNA	1856295	1856476	.	+	.	Name=LOC107186254 mRNA;ID=EWKMg4ru1zPvdBw+uzMEhS+PpGo.1624892356926.121717
NW_015373954	Koludarov_et_al_2021	mRNA	1856545	1856787	.	+	.	Name=LOC107186254 mRNA;ID=EWKMg4ru1zPvdBw+uzMEhS+PpGo.1624892356926.121717
NW_015373954	Koludarov_et_al_2021	mRNA	1857070	1857172	.	+	.	Name=LOC107186254 mRNA;ID=EWKMg4ru1zPvdBw+uzMEhS+PpGo.1624892356926.121717
NW_015373954	Koludarov_et_al_2021	mRNA	1858258	1858329	.	+	.	Name=LOC107186254 mRNA;ID=EWKMg4ru1zPvdBw+uzMEhS+PpGo.1624892356926.121717
NW_015373954	Koludarov_et_al_2021	mRNA	1858605	1858699	.	+	.	Name=LOC107186254 mRNA;ID=EWKMg4ru1zPvdBw+uzMEhS+PpGo.1624892356926.121717
NW_015373954	Koludarov_et_al_2021	mRNA	1858817	1858973	.	+	.	Name=LOC107186254 mRNA;ID=EWKMg4ru1zPvdBw+uzMEhS+PpGo.1624892356926.121717
NW_015373954	Koludarov_et_al_2021	mRNA	1859054	1859917	.	+	.	Name=LOC107186254 mRNA;ID=EWKMg4ru1zPvdBw+uzMEhS+PpGo.1624892356926.121717
NW_015373954	Koludarov_et_al_2021	mRNA	318431	318453	.	-	.	Name=LOC107186196 mRNA;ID=EWKMg4ru1zPvdBw+uzMEhS+PpGo.1624892356926.121718
NW_015373954	Koludarov_et_al_2021	mRNA	317822	317888	.	-	.	Name=LOC107186196 mRNA;ID=EWKMg4ru1zPvdBw+uzMEhS+PpGo.1624892356926.121718
NW_015373954	Koludarov_et_al_2021	mRNA	316408	316482	.	-	.	Name=LOC107186196 mRNA;ID=EWKMg4ru1zPvdBw+uzMEhS+PpGo.1624892356926.121718
NW_015373954	Koludarov_et_al_2021	mRNA	316021	316327	.	-	.	Name=LOC107186196 mRNA;ID=EWKMg4ru1zPvdBw+uzMEhS+PpGo.1624892356926.121718
NW_015373954	Koludarov_et_al_2021	mRNA	315473	315936	.	-	.	Name=LOC107186196 mRNA;ID=EWKMg4ru1zPvdBw+uzMEhS+PpGo.1624892356926.121718
NW_015373954	Koludarov_et_al_2021	mRNA	313308	314066	.	-	.	Name=LOC107186196 mRNA;ID=EWKMg4ru1zPvdBw+uzMEhS+PpGo.1624892356926.121718
NW_015373954	Koludarov_et_al_2021	mRNA	2925431	2926425	.	-	.	Name=LOC107186249 mRNA;ID=EWKMg4ru1zPvdBw+uzMEhS+PpGo.1624892356926.121719
NW_015373954	Koludarov_et_al_2021	mRNA	2923466	2923696	.	-	.	Name=LOC107186249 mRNA;ID=EWKMg4ru1zPvdBw+uzMEhS+PpGo.1624892356926.121719
NW_015373954	Koludarov_et_al_2021	mRNA	2921304	2921804	.	-	.	Name=LOC107186249 mRNA;ID=EWKMg4ru1zPvdBw+uzMEhS+PpGo.1624892356926.121719
NW_015373954	Koludarov_et_al_2021	mRNA	1250814	1250845	.	-	.	Name=LOC107186282 mRNA;ID=EWKMg4ru1zPvdBw+uzMEhS+PpGo.1624892356926.121720
NW_015373954	Koludarov_et_al_2021	mRNA	1250584	1250723	.	-	.	Name=LOC107186282 mRNA;ID=EWKMg4ru1zPvdBw+uzMEhS+PpGo.1624892356926.121720
NW_015373954	Koludarov_et_al_2021	mRNA	1250084	1250295	.	-	.	Name=LOC107186282 mRNA;ID=EWKMg4ru1zPvdBw+uzMEhS+PpGo.1624892356926.121720
NW_015373954	Koludarov_et_al_2021	mRNA	1249827	1250013	.	-	.	Name=LOC107186282 mRNA;ID=EWKMg4ru1zPvdBw+uzMEhS+PpGo.1624892356926.121720
NW_015373954	Koludarov_et_al_2021	mRNA	1249623	1249759	.	-	.	Name=LOC107186282 mRNA;ID=EWKMg4ru1zPvdBw+uzMEhS+PpGo.1624892356926.121720
NW_015373954	Koludarov_et_al_2021	mRNA	1249452	1249545	.	-	.	Name=LOC107186282 mRNA;ID=EWKMg4ru1zPvdBw+uzMEhS+PpGo.1624892356926.121720
NW_015373954	Koludarov_et_al_2021	mRNA	1249184	1249378	.	-	.	Name=LOC107186282 mRNA;ID=EWKMg4ru1zPvdBw+uzMEhS+PpGo.1624892356926.121720
NW_015373954	Koludarov_et_al_2021	mRNA	1248884	1248948	.	-	.	Name=LOC107186282 mRNA;ID=EWKMg4ru1zPvdBw+uzMEhS+PpGo.1624892356926.121720
NW_015373954	Koludarov_et_al_2021	mRNA	1248060	1248229	.	-	.	Name=LOC107186282 mRNA;ID=EWKMg4ru1zPvdBw+uzMEhS+PpGo.1624892356926.121720
NW_015373954	Koludarov_et_al_2021	mRNA	1247731	1247867	.	-	.	Name=LOC107186282 mRNA;ID=EWKMg4ru1zPvdBw+uzMEhS+PpGo.1624892356926.121720
NW_015373954	Koludarov_et_al_2021	mRNA	1247295	1247604	.	-	.	Name=LOC107186282 mRNA;ID=EWKMg4ru1zPvdBw+uzMEhS+PpGo.1624892356926.121720
NW_015373954	Koludarov_et_al_2021	mRNA	1246921	1247149	.	-	.	Name=LOC107186282 mRNA;ID=EWKMg4ru1zPvdBw+uzMEhS+PpGo.1624892356926.121720
NW_015373954	Koludarov_et_al_2021	mRNA	1246742	1246837	.	-	.	Name=LOC107186282 mRNA;ID=EWKMg4ru1zPvdBw+uzMEhS+PpGo.1624892356926.121720
NW_015373954	Koludarov_et_al_2021	mRNA	1246526	1246669	.	-	.	Name=LOC107186282 mRNA;ID=EWKMg4ru1zPvdBw+uzMEhS+PpGo.1624892356926.121720
NW_015373954	Koludarov_et_al_2021	mRNA	1246339	1246434	.	-	.	Name=LOC107186282 mRNA;ID=EWKMg4ru1zPvdBw+uzMEhS+PpGo.1624892356926.121720
NW_015373954	Koludarov_et_al_2021	mRNA	1245907	1246056	.	-	.	Name=LOC107186282 mRNA;ID=EWKMg4ru1zPvdBw+uzMEhS+PpGo.1624892356926.121720
NW_015373954	Koludarov_et_al_2021	mRNA	1244152	1244300	.	-	.	Name=LOC107186210 mRNA;ID=EWKMg4ru1zPvdBw+uzMEhS+PpGo.1624892356927.121721
NW_015373954	Koludarov_et_al_2021	mRNA	1243791	1244051	.	-	.	Name=LOC107186210 mRNA;ID=EWKMg4ru1zPvdBw+uzMEhS+PpGo.1624892356927.121721
NW_015373954	Koludarov_et_al_2021	mRNA	1243419	1243707	.	-	.	Name=LOC107186210 mRNA;ID=EWKMg4ru1zPvdBw+uzMEhS+PpGo.1624892356927.121721
NW_015373954	Koludarov_et_al_2021	mRNA	1243096	1243340	.	-	.	Name=LOC107186210 mRNA;ID=EWKMg4ru1zPvdBw+uzMEhS+PpGo.1624892356927.121721
NW_015373954	Koludarov_et_al_2021	mRNA	1242885	1243015	.	-	.	Name=LOC107186210 mRNA;ID=EWKMg4ru1zPvdBw+uzMEhS+PpGo.1624892356927.121721
NW_015373954	Koludarov_et_al_2021	mRNA	1242710	1242810	.	-	.	Name=LOC107186210 mRNA;ID=EWKMg4ru1zPvdBw+uzMEhS+PpGo.1624892356927.121721
NW_015373954	Koludarov_et_al_2021	mRNA	1242494	1242634	.	-	.	Name=LOC107186210 mRNA;ID=EWKMg4ru1zPvdBw+uzMEhS+PpGo.1624892356927.121721
NW_015373954	Koludarov_et_al_2021	mRNA	1242271	1242416	.	-	.	Name=LOC107186210 mRNA;ID=EWKMg4ru1zPvdBw+uzMEhS+PpGo.1624892356927.121721
NW_015373954	Koludarov_et_al_2021	mRNA	1241409	1241825	.	-	.	Name=LOC107186210 mRNA;ID=EWKMg4ru1zPvdBw+uzMEhS+PpGo.1624892356927.121721
NW_015373954	Koludarov_et_al_2021	mRNA	1241077	1241165	.	-	.	Name=LOC107186210 mRNA;ID=EWKMg4ru1zPvdBw+uzMEhS+PpGo.1624892356927.121721
NW_015373954	Koludarov_et_al_2021	mRNA	1240863	1240999	.	-	.	Name=LOC107186210 mRNA;ID=EWKMg4ru1zPvdBw+uzMEhS+PpGo.1624892356927.121721
NW_015373954	Koludarov_et_al_2021	mRNA	1240686	1240733	.	-	.	Name=LOC107186210 mRNA;ID=EWKMg4ru1zPvdBw+uzMEhS+PpGo.1624892356927.121721
NW_015373954	Koludarov_et_al_2021	mRNA	1239977	1240534	.	-	.	Name=LOC107186210 mRNA;ID=EWKMg4ru1zPvdBw+uzMEhS+PpGo.1624892356927.121721
NW_015373954	Koludarov_et_al_2021	mRNA	1239365	1239573	.	-	.	Name=LOC107186210 mRNA;ID=EWKMg4ru1zPvdBw+uzMEhS+PpGo.1624892356927.121721
NW_015373954	Koludarov_et_al_2021	mRNA	2239532	2239719	.	-	.	Name=LOC107186289 mRNA;ID=EWKMg4ru1zPvdBw+uzMEhS+PpGo.1624892356927.121722
NW_015373954	Koludarov_et_al_2021	mRNA	2234793	2236922	.	-	.	Name=LOC107186289 mRNA;ID=EWKMg4ru1zPvdBw+uzMEhS+PpGo.1624892356927.121722
NW_015373954	Koludarov_et_al_2021	mRNA	2925431	2926425	.	-	.	Name=LOC107186249 mRNA;ID=EWKMg4ru1zPvdBw+uzMEhS+PpGo.1624892356927.121723
NW_015373954	Koludarov_et_al_2021	mRNA	2923441	2923696	.	-	.	Name=LOC107186249 mRNA;ID=EWKMg4ru1zPvdBw+uzMEhS+PpGo.1624892356927.121723
NW_015373954	Koludarov_et_al_2021	mRNA	2921749	2921804	.	-	.	Name=LOC107186249 mRNA;ID=EWKMg4ru1zPvdBw+uzMEhS+PpGo.1624892356927.121723
NW_015373954	Koludarov_et_al_2021	mRNA	1063070	1063248	.	-	.	Name=LOC107186273 mRNA;ID=EWKMg4ru1zPvdBw+uzMEhS+PpGo.1624892356927.121724
NW_015373954	Koludarov_et_al_2021	mRNA	1059055	1062794	.	-	.	Name=LOC107186273 mRNA;ID=EWKMg4ru1zPvdBw+uzMEhS+PpGo.1624892356927.121724
NW_015373954	Koludarov_et_al_2021	mRNA	1058608	1058710	.	-	.	Name=LOC107186273 mRNA;ID=EWKMg4ru1zPvdBw+uzMEhS+PpGo.1624892356927.121724
NW_015373954	Koludarov_et_al_2021	mRNA	1036246	1036512	.	-	.	Name=LOC107186236 mRNA;ID=EWKMg4ru1zPvdBw+uzMEhS+PpGo.1624892356927.121725
NW_015373954	Koludarov_et_al_2021	mRNA	1036084	1036166	.	-	.	Name=LOC107186236 mRNA;ID=EWKMg4ru1zPvdBw+uzMEhS+PpGo.1624892356927.121725
NW_015373954	Koludarov_et_al_2021	mRNA	1035767	1036022	.	-	.	Name=LOC107186236 mRNA;ID=EWKMg4ru1zPvdBw+uzMEhS+PpGo.1624892356927.121725
NW_015373954	Koludarov_et_al_2021	mRNA	1035466	1035698	.	-	.	Name=LOC107186236 mRNA;ID=EWKMg4ru1zPvdBw+uzMEhS+PpGo.1624892356927.121725
NW_015373954	Koludarov_et_al_2021	mRNA	1034887	1035385	.	-	.	Name=LOC107186236 mRNA;ID=EWKMg4ru1zPvdBw+uzMEhS+PpGo.1624892356927.121725
NW_015373954	Koludarov_et_al_2021	mRNA	1034469	1034811	.	-	.	Name=LOC107186236 mRNA;ID=EWKMg4ru1zPvdBw+uzMEhS+PpGo.1624892356927.121725
NW_015373954	Koludarov_et_al_2021	mRNA	1033805	1034391	.	-	.	Name=LOC107186236 mRNA;ID=EWKMg4ru1zPvdBw+uzMEhS+PpGo.1624892356927.121725
NW_015373954	Koludarov_et_al_2021	mRNA	1033366	1033724	.	-	.	Name=LOC107186236 mRNA;ID=EWKMg4ru1zPvdBw+uzMEhS+PpGo.1624892356927.121725
NW_015373954	Koludarov_et_al_2021	mRNA	1032845	1033246	.	-	.	Name=LOC107186236 mRNA;ID=EWKMg4ru1zPvdBw+uzMEhS+PpGo.1624892356927.121725
NW_015373954	Koludarov_et_al_2021	mRNA	1032593	1032768	.	-	.	Name=LOC107186236 mRNA;ID=EWKMg4ru1zPvdBw+uzMEhS+PpGo.1624892356927.121725
NW_015373954	Koludarov_et_al_2021	mRNA	1031919	1032478	.	-	.	Name=LOC107186236 mRNA;ID=EWKMg4ru1zPvdBw+uzMEhS+PpGo.1624892356927.121725
NW_015373954	Koludarov_et_al_2021	mRNA	2134827	2135060	.	-	.	Name=LOC107186260 mRNA;ID=EWKMg4ru1zPvdBw+uzMEhS+PpGo.1624892356927.121726
NW_015373954	Koludarov_et_al_2021	mRNA	2133395	2133750	.	-	.	Name=LOC107186260 mRNA;ID=EWKMg4ru1zPvdBw+uzMEhS+PpGo.1624892356927.121726
NW_015373954	Koludarov_et_al_2021	mRNA	2132474	2132725	.	-	.	Name=LOC107186260 mRNA;ID=EWKMg4ru1zPvdBw+uzMEhS+PpGo.1624892356927.121726
NW_015373954	Koludarov_et_al_2021	mRNA	2131774	2131897	.	-	.	Name=LOC107186260 mRNA;ID=EWKMg4ru1zPvdBw+uzMEhS+PpGo.1624892356927.121726
NW_015373954	Koludarov_et_al_2021	mRNA	2131495	2131700	.	-	.	Name=LOC107186260 mRNA;ID=EWKMg4ru1zPvdBw+uzMEhS+PpGo.1624892356927.121726
NW_015373954	Koludarov_et_al_2021	mRNA	2131009	2131080	.	-	.	Name=LOC107186260 mRNA;ID=EWKMg4ru1zPvdBw+uzMEhS+PpGo.1624892356927.121726
NW_015373954	Koludarov_et_al_2021	mRNA	2130504	2130932	.	-	.	Name=LOC107186260 mRNA;ID=EWKMg4ru1zPvdBw+uzMEhS+PpGo.1624892356927.121726
NW_015373954	Koludarov_et_al_2021	mRNA	1031585	1031621	.	-	.	Name=LOC107186204 mRNA;ID=EWKMg4ru1zPvdBw+uzMEhS+PpGo.1624892356927.121727
NW_015373954	Koludarov_et_al_2021	mRNA	1031290	1031434	.	-	.	Name=LOC107186204 mRNA;ID=EWKMg4ru1zPvdBw+uzMEhS+PpGo.1624892356927.121727
NW_015373954	Koludarov_et_al_2021	mRNA	1030344	1030722	.	-	.	Name=LOC107186204 mRNA;ID=EWKMg4ru1zPvdBw+uzMEhS+PpGo.1624892356927.121727
NW_015373954	Koludarov_et_al_2021	mRNA	1030176	1030274	.	-	.	Name=LOC107186204 mRNA;ID=EWKMg4ru1zPvdBw+uzMEhS+PpGo.1624892356927.121727
NW_015373954	Koludarov_et_al_2021	mRNA	1029994	1030066	.	-	.	Name=LOC107186204 mRNA;ID=EWKMg4ru1zPvdBw+uzMEhS+PpGo.1624892356927.121727
NW_015373954	Koludarov_et_al_2021	mRNA	1029759	1029930	.	-	.	Name=LOC107186204 mRNA;ID=EWKMg4ru1zPvdBw+uzMEhS+PpGo.1624892356927.121727
NW_015373954	Koludarov_et_al_2021	mRNA	1029491	1029572	.	-	.	Name=LOC107186204 mRNA;ID=EWKMg4ru1zPvdBw+uzMEhS+PpGo.1624892356927.121727
NW_015373954	Koludarov_et_al_2021	mRNA	1029306	1029416	.	-	.	Name=LOC107186204 mRNA;ID=EWKMg4ru1zPvdBw+uzMEhS+PpGo.1624892356927.121727
NW_015373954	Koludarov_et_al_2021	mRNA	1029050	1029209	.	-	.	Name=LOC107186204 mRNA;ID=EWKMg4ru1zPvdBw+uzMEhS+PpGo.1624892356927.121727
NW_015373954	Koludarov_et_al_2021	mRNA	1028366	1028593	.	-	.	Name=LOC107186204 mRNA;ID=EWKMg4ru1zPvdBw+uzMEhS+PpGo.1624892356927.121727
NW_015373954	Koludarov_et_al_2021	mRNA	1028175	1028244	.	-	.	Name=LOC107186204 mRNA;ID=EWKMg4ru1zPvdBw+uzMEhS+PpGo.1624892356927.121727
NW_015373954	Koludarov_et_al_2021	mRNA	1027485	1027639	.	-	.	Name=LOC107186204 mRNA;ID=EWKMg4ru1zPvdBw+uzMEhS+PpGo.1624892356927.121727
NW_015373954	Koludarov_et_al_2021	mRNA	1286535	1286754	.	-	.	Name=LOC107186212 mRNA;ID=EWKMg4ru1zPvdBw+uzMEhS+PpGo.1624892356927.121728
NW_015373954	Koludarov_et_al_2021	mRNA	1286216	1286398	.	-	.	Name=LOC107186212 mRNA;ID=EWKMg4ru1zPvdBw+uzMEhS+PpGo.1624892356927.121728
NW_015373954	Koludarov_et_al_2021	mRNA	1285549	1285636	.	-	.	Name=LOC107186212 mRNA;ID=EWKMg4ru1zPvdBw+uzMEhS+PpGo.1624892356927.121728
NW_015373954	Koludarov_et_al_2021	mRNA	1285340	1285485	.	-	.	Name=LOC107186212 mRNA;ID=EWKMg4ru1zPvdBw+uzMEhS+PpGo.1624892356927.121728
NW_015373954	Koludarov_et_al_2021	mRNA	1284948	1285253	.	-	.	Name=LOC107186212 mRNA;ID=EWKMg4ru1zPvdBw+uzMEhS+PpGo.1624892356927.121728
NW_015373954	Koludarov_et_al_2021	mRNA	1284734	1284861	.	-	.	Name=LOC107186212 mRNA;ID=EWKMg4ru1zPvdBw+uzMEhS+PpGo.1624892356927.121728
NW_015373954	Koludarov_et_al_2021	mRNA	1284460	1284657	.	-	.	Name=LOC107186212 mRNA;ID=EWKMg4ru1zPvdBw+uzMEhS+PpGo.1624892356927.121728
NW_015373954	Koludarov_et_al_2021	mRNA	1284244	1284388	.	-	.	Name=LOC107186212 mRNA;ID=EWKMg4ru1zPvdBw+uzMEhS+PpGo.1624892356927.121728
NW_015373954	Koludarov_et_al_2021	mRNA	1283983	1284164	.	-	.	Name=LOC107186212 mRNA;ID=EWKMg4ru1zPvdBw+uzMEhS+PpGo.1624892356927.121728
NW_015373954	Koludarov_et_al_2021	mRNA	1283577	1283908	.	-	.	Name=LOC107186212 mRNA;ID=EWKMg4ru1zPvdBw+uzMEhS+PpGo.1624892356927.121728
NW_015373954	Koludarov_et_al_2021	mRNA	1283038	1283292	.	-	.	Name=LOC107186212 mRNA;ID=EWKMg4ru1zPvdBw+uzMEhS+PpGo.1624892356927.121728
NW_015373954	Koludarov_et_al_2021	mRNA	1282874	1282955	.	-	.	Name=LOC107186212 mRNA;ID=EWKMg4ru1zPvdBw+uzMEhS+PpGo.1624892356927.121728
NW_015373954	Koludarov_et_al_2021	mRNA	1282690	1282783	.	-	.	Name=LOC107186212 mRNA;ID=EWKMg4ru1zPvdBw+uzMEhS+PpGo.1624892356927.121728
NW_015373954	Koludarov_et_al_2021	mRNA	1044244	1044317	.	-	.	Name=LOC107186206 mRNA;ID=EWKMg4ru1zPvdBw+uzMEhS+PpGo.1624892356927.121729
NW_015373954	Koludarov_et_al_2021	mRNA	1043909	1044141	.	-	.	Name=LOC107186206 mRNA;ID=EWKMg4ru1zPvdBw+uzMEhS+PpGo.1624892356927.121729
NW_015373954	Koludarov_et_al_2021	mRNA	1043605	1043827	.	-	.	Name=LOC107186206 mRNA;ID=EWKMg4ru1zPvdBw+uzMEhS+PpGo.1624892356927.121729
NW_015373954	Koludarov_et_al_2021	mRNA	1043364	1043532	.	-	.	Name=LOC107186206 mRNA;ID=EWKMg4ru1zPvdBw+uzMEhS+PpGo.1624892356927.121729
NW_015373954	Koludarov_et_al_2021	mRNA	1043193	1043304	.	-	.	Name=LOC107186206 mRNA;ID=EWKMg4ru1zPvdBw+uzMEhS+PpGo.1624892356927.121729
NW_015373954	Koludarov_et_al_2021	mRNA	1042728	1042858	.	-	.	Name=LOC107186206 mRNA;ID=EWKMg4ru1zPvdBw+uzMEhS+PpGo.1624892356927.121729
NW_015373954	Koludarov_et_al_2021	mRNA	1042329	1042642	.	-	.	Name=LOC107186206 mRNA;ID=EWKMg4ru1zPvdBw+uzMEhS+PpGo.1624892356927.121729
NW_015373954	Koludarov_et_al_2021	mRNA	1042079	1042220	.	-	.	Name=LOC107186206 mRNA;ID=EWKMg4ru1zPvdBw+uzMEhS+PpGo.1624892356927.121729
NW_015373954	Koludarov_et_al_2021	mRNA	1041849	1042007	.	-	.	Name=LOC107186206 mRNA;ID=EWKMg4ru1zPvdBw+uzMEhS+PpGo.1624892356927.121729
NW_015373954	Koludarov_et_al_2021	mRNA	1041608	1041787	.	-	.	Name=LOC107186206 mRNA;ID=EWKMg4ru1zPvdBw+uzMEhS+PpGo.1624892356927.121729
NW_015373954	Koludarov_et_al_2021	mRNA	1041390	1041538	.	-	.	Name=LOC107186206 mRNA;ID=EWKMg4ru1zPvdBw+uzMEhS+PpGo.1624892356927.121729
NW_015373954	Koludarov_et_al_2021	mRNA	1041199	1041314	.	-	.	Name=LOC107186206 mRNA;ID=EWKMg4ru1zPvdBw+uzMEhS+PpGo.1624892356927.121729
NW_015373954	Koludarov_et_al_2021	mRNA	1041048	1041113	.	-	.	Name=LOC107186206 mRNA;ID=EWKMg4ru1zPvdBw+uzMEhS+PpGo.1624892356927.121729
NW_015373954	Koludarov_et_al_2021	mRNA	1040599	1040702	.	-	.	Name=LOC107186206 mRNA;ID=EWKMg4ru1zPvdBw+uzMEhS+PpGo.1624892356927.121729
NW_015373954	Koludarov_et_al_2021	mRNA	1040317	1040438	.	-	.	Name=LOC107186206 mRNA;ID=EWKMg4ru1zPvdBw+uzMEhS+PpGo.1624892356927.121729
NW_015373954	Koludarov_et_al_2021	mRNA	218601	218726	.	+	.	Name=LOC107186241 mRNA;ID=EWKMg4ru1zPvdBw+uzMEhS+PpGo.1624892356927.121730
NW_015373954	Koludarov_et_al_2021	mRNA	218903	219316	.	+	.	Name=LOC107186241 mRNA;ID=EWKMg4ru1zPvdBw+uzMEhS+PpGo.1624892356927.121730
NW_015373954	Koludarov_et_al_2021	mRNA	219389	219722	.	+	.	Name=LOC107186241 mRNA;ID=EWKMg4ru1zPvdBw+uzMEhS+PpGo.1624892356927.121730
NW_015373954	Koludarov_et_al_2021	mRNA	219792	220080	.	+	.	Name=LOC107186241 mRNA;ID=EWKMg4ru1zPvdBw+uzMEhS+PpGo.1624892356927.121730
NW_015373954	Koludarov_et_al_2021	mRNA	220161	220501	.	+	.	Name=LOC107186241 mRNA;ID=EWKMg4ru1zPvdBw+uzMEhS+PpGo.1624892356927.121730
NW_015373954	Koludarov_et_al_2021	mRNA	220576	220837	.	+	.	Name=LOC107186241 mRNA;ID=EWKMg4ru1zPvdBw+uzMEhS+PpGo.1624892356927.121730
NW_015373954	Koludarov_et_al_2021	mRNA	220915	221282	.	+	.	Name=LOC107186241 mRNA;ID=EWKMg4ru1zPvdBw+uzMEhS+PpGo.1624892356927.121730
NW_015373954	Koludarov_et_al_2021	mRNA	221343	221787	.	+	.	Name=LOC107186241 mRNA;ID=EWKMg4ru1zPvdBw+uzMEhS+PpGo.1624892356927.121730
NW_015373954	Koludarov_et_al_2021	mRNA	221864	222099	.	+	.	Name=LOC107186241 mRNA;ID=EWKMg4ru1zPvdBw+uzMEhS+PpGo.1624892356927.121730
NW_015373954	Koludarov_et_al_2021	mRNA	222173	222514	.	+	.	Name=LOC107186241 mRNA;ID=EWKMg4ru1zPvdBw+uzMEhS+PpGo.1624892356927.121730
NW_015373954	Koludarov_et_al_2021	mRNA	228437	228587	.	+	.	Name=LOC107186193 mRNA;ID=EWKMg4ru1zPvdBw+uzMEhS+PpGo.1624892356927.121731
NW_015373954	Koludarov_et_al_2021	mRNA	229155	229237	.	+	.	Name=LOC107186193 mRNA;ID=EWKMg4ru1zPvdBw+uzMEhS+PpGo.1624892356927.121731
NW_015373954	Koludarov_et_al_2021	mRNA	230539	230772	.	+	.	Name=LOC107186193 mRNA;ID=EWKMg4ru1zPvdBw+uzMEhS+PpGo.1624892356927.121731
NW_015373954	Koludarov_et_al_2021	mRNA	231616	231759	.	+	.	Name=LOC107186193 mRNA;ID=EWKMg4ru1zPvdBw+uzMEhS+PpGo.1624892356927.121731
NW_015373954	Koludarov_et_al_2021	mRNA	232147	232314	.	+	.	Name=LOC107186193 mRNA;ID=EWKMg4ru1zPvdBw+uzMEhS+PpGo.1624892356927.121731
NW_015373954	Koludarov_et_al_2021	mRNA	2561702	2561948	.	-	.	Name=LOC107186262 mRNA;ID=EWKMg4ru1zPvdBw+uzMEhS+PpGo.1624892356927.121732
NW_015373954	Koludarov_et_al_2021	mRNA	2560952	2561209	.	-	.	Name=LOC107186262 mRNA;ID=EWKMg4ru1zPvdBw+uzMEhS+PpGo.1624892356927.121732
NW_015373954	Koludarov_et_al_2021	mRNA	2560638	2560868	.	-	.	Name=LOC107186262 mRNA;ID=EWKMg4ru1zPvdBw+uzMEhS+PpGo.1624892356927.121732
NW_015373954	Koludarov_et_al_2021	mRNA	2559880	2560313	.	-	.	Name=LOC107186262 mRNA;ID=EWKMg4ru1zPvdBw+uzMEhS+PpGo.1624892356927.121732
NW_015373954	Koludarov_et_al_2021	mRNA	2559360	2559812	.	-	.	Name=LOC107186262 mRNA;ID=EWKMg4ru1zPvdBw+uzMEhS+PpGo.1624892356927.121732
NW_015373954	Koludarov_et_al_2021	mRNA	2558683	2558987	.	-	.	Name=LOC107186262 mRNA;ID=EWKMg4ru1zPvdBw+uzMEhS+PpGo.1624892356927.121732
NW_015373954	Koludarov_et_al_2021	mRNA	2558129	2558621	.	-	.	Name=LOC107186262 mRNA;ID=EWKMg4ru1zPvdBw+uzMEhS+PpGo.1624892356927.121732
NW_015373954	Koludarov_et_al_2021	mRNA	2129328	2129400	.	-	.	Name=LOC107186221 mRNA;ID=EWKMg4ru1zPvdBw+uzMEhS+PpGo.1624892356927.121733
NW_015373954	Koludarov_et_al_2021	mRNA	2128966	2129246	.	-	.	Name=LOC107186221 mRNA;ID=EWKMg4ru1zPvdBw+uzMEhS+PpGo.1624892356927.121733
NW_015373954	Koludarov_et_al_2021	mRNA	2128630	2128808	.	-	.	Name=LOC107186221 mRNA;ID=EWKMg4ru1zPvdBw+uzMEhS+PpGo.1624892356927.121733
NW_015373954	Koludarov_et_al_2021	mRNA	2128339	2128557	.	-	.	Name=LOC107186221 mRNA;ID=EWKMg4ru1zPvdBw+uzMEhS+PpGo.1624892356927.121733
NW_015373954	Koludarov_et_al_2021	mRNA	2128039	2128266	.	-	.	Name=LOC107186221 mRNA;ID=EWKMg4ru1zPvdBw+uzMEhS+PpGo.1624892356927.121733
NW_015373954	Koludarov_et_al_2021	mRNA	2127895	2127958	.	-	.	Name=LOC107186221 mRNA;ID=EWKMg4ru1zPvdBw+uzMEhS+PpGo.1624892356927.121733
NW_015373954	Koludarov_et_al_2021	mRNA	2127664	2127809	.	-	.	Name=LOC107186221 mRNA;ID=EWKMg4ru1zPvdBw+uzMEhS+PpGo.1624892356927.121733
NW_015373954	Koludarov_et_al_2021	mRNA	2127495	2127579	.	-	.	Name=LOC107186221 mRNA;ID=EWKMg4ru1zPvdBw+uzMEhS+PpGo.1624892356927.121733
NW_015373954	Koludarov_et_al_2021	mRNA	2127258	2127407	.	-	.	Name=LOC107186221 mRNA;ID=EWKMg4ru1zPvdBw+uzMEhS+PpGo.1624892356927.121733
NW_015373954	Koludarov_et_al_2021	mRNA	2126813	2126955	.	-	.	Name=LOC107186221 mRNA;ID=EWKMg4ru1zPvdBw+uzMEhS+PpGo.1624892356927.121733
NW_015373954	Koludarov_et_al_2021	mRNA	2126587	2126746	.	-	.	Name=LOC107186221 mRNA;ID=EWKMg4ru1zPvdBw+uzMEhS+PpGo.1624892356927.121733
NW_015373954	Koludarov_et_al_2021	mRNA	2126324	2126514	.	-	.	Name=LOC107186221 mRNA;ID=EWKMg4ru1zPvdBw+uzMEhS+PpGo.1624892356927.121733
NW_015373954	Koludarov_et_al_2021	mRNA	2125847	2126232	.	-	.	Name=LOC107186221 mRNA;ID=EWKMg4ru1zPvdBw+uzMEhS+PpGo.1624892356927.121733
NW_015373954	Koludarov_et_al_2021	mRNA	2125591	2125780	.	-	.	Name=LOC107186221 mRNA;ID=EWKMg4ru1zPvdBw+uzMEhS+PpGo.1624892356927.121733
NW_015373954	Koludarov_et_al_2021	mRNA	1403627	1403882	.	+	.	Name=LOC107186246 mRNA;ID=EWKMg4ru1zPvdBw+uzMEhS+PpGo.1624892356928.121734
NW_015373954	Koludarov_et_al_2021	mRNA	1404505	1407394	.	+	.	Name=LOC107186246 mRNA;ID=EWKMg4ru1zPvdBw+uzMEhS+PpGo.1624892356928.121734
NW_015373954	Koludarov_et_al_2021	mRNA	1054088	1054198	.	-	.	Name=LOC107186261 mRNA;ID=EWKMg4ru1zPvdBw+uzMEhS+PpGo.1624892356928.121735
NW_015373954	Koludarov_et_al_2021	mRNA	1053608	1053812	.	-	.	Name=LOC107186261 mRNA;ID=EWKMg4ru1zPvdBw+uzMEhS+PpGo.1624892356928.121735
NW_015373954	Koludarov_et_al_2021	mRNA	1051703	1051985	.	-	.	Name=LOC107186261 mRNA;ID=EWKMg4ru1zPvdBw+uzMEhS+PpGo.1624892356928.121735
NW_015373954	Koludarov_et_al_2021	mRNA	1051371	1051595	.	-	.	Name=LOC107186261 mRNA;ID=EWKMg4ru1zPvdBw+uzMEhS+PpGo.1624892356928.121735
NW_015373954	Koludarov_et_al_2021	mRNA	1051054	1051261	.	-	.	Name=LOC107186261 mRNA;ID=EWKMg4ru1zPvdBw+uzMEhS+PpGo.1624892356928.121735
NW_015373954	Koludarov_et_al_2021	mRNA	1050596	1050788	.	-	.	Name=LOC107186261 mRNA;ID=EWKMg4ru1zPvdBw+uzMEhS+PpGo.1624892356928.121735
NW_015373954	Koludarov_et_al_2021	mRNA	1053608	1054198	.	-	.	Name=LOC107186261 mRNA;ID=EWKMg4ru1zPvdBw+uzMEhS+PpGo.1624892356928.121736
NW_015373954	Koludarov_et_al_2021	mRNA	1051703	1051985	.	-	.	Name=LOC107186261 mRNA;ID=EWKMg4ru1zPvdBw+uzMEhS+PpGo.1624892356928.121736
NW_015373954	Koludarov_et_al_2021	mRNA	1051371	1051595	.	-	.	Name=LOC107186261 mRNA;ID=EWKMg4ru1zPvdBw+uzMEhS+PpGo.1624892356928.121736
NW_015373954	Koludarov_et_al_2021	mRNA	1051054	1051261	.	-	.	Name=LOC107186261 mRNA;ID=EWKMg4ru1zPvdBw+uzMEhS+PpGo.1624892356928.121736
NW_015373954	Koludarov_et_al_2021	mRNA	1050596	1050788	.	-	.	Name=LOC107186261 mRNA;ID=EWKMg4ru1zPvdBw+uzMEhS+PpGo.1624892356928.121736
NW_015373954	Koludarov_et_al_2021	mRNA	1094057	1094124	.	+	.	Name=LOC107186256 mRNA;ID=EWKMg4ru1zPvdBw+uzMEhS+PpGo.1624892356928.121737
NW_015373954	Koludarov_et_al_2021	mRNA	1094554	1094725	.	+	.	Name=LOC107186256 mRNA;ID=EWKMg4ru1zPvdBw+uzMEhS+PpGo.1624892356928.121737
NW_015373954	Koludarov_et_al_2021	mRNA	1094804	1095104	.	+	.	Name=LOC107186256 mRNA;ID=EWKMg4ru1zPvdBw+uzMEhS+PpGo.1624892356928.121737
NW_015373954	Koludarov_et_al_2021	mRNA	1095162	1095427	.	+	.	Name=LOC107186256 mRNA;ID=EWKMg4ru1zPvdBw+uzMEhS+PpGo.1624892356928.121737
NW_015373954	Koludarov_et_al_2021	mRNA	1095523	1095939	.	+	.	Name=LOC107186256 mRNA;ID=EWKMg4ru1zPvdBw+uzMEhS+PpGo.1624892356928.121737
NW_015373954	Koludarov_et_al_2021	mRNA	1096017	1096457	.	+	.	Name=LOC107186256 mRNA;ID=EWKMg4ru1zPvdBw+uzMEhS+PpGo.1624892356928.121737
NW_015373954	Koludarov_et_al_2021	mRNA	1096803	1096973	.	+	.	Name=LOC107186256 mRNA;ID=EWKMg4ru1zPvdBw+uzMEhS+PpGo.1624892356928.121737
NW_015373954	Koludarov_et_al_2021	mRNA	1097053	1097535	.	+	.	Name=LOC107186256 mRNA;ID=EWKMg4ru1zPvdBw+uzMEhS+PpGo.1624892356928.121737
NW_015373954	Koludarov_et_al_2021	mRNA	2141243	2141513	.	-	.	Name=LOC107186222 mRNA;ID=EWKMg4ru1zPvdBw+uzMEhS+PpGo.1624892356928.121738
NW_015373954	Koludarov_et_al_2021	mRNA	2139883	2140043	.	-	.	Name=LOC107186222 mRNA;ID=EWKMg4ru1zPvdBw+uzMEhS+PpGo.1624892356928.121738
NW_015373954	Koludarov_et_al_2021	mRNA	2139244	2139381	.	-	.	Name=LOC107186222 mRNA;ID=EWKMg4ru1zPvdBw+uzMEhS+PpGo.1624892356928.121738
NW_015373954	Koludarov_et_al_2021	mRNA	2138959	2139169	.	-	.	Name=LOC107186222 mRNA;ID=EWKMg4ru1zPvdBw+uzMEhS+PpGo.1624892356928.121738
NW_015373954	Koludarov_et_al_2021	mRNA	2138663	2138807	.	-	.	Name=LOC107186222 mRNA;ID=EWKMg4ru1zPvdBw+uzMEhS+PpGo.1624892356928.121738
NW_015373954	Koludarov_et_al_2021	mRNA	2138102	2138294	.	-	.	Name=LOC107186222 mRNA;ID=EWKMg4ru1zPvdBw+uzMEhS+PpGo.1624892356928.121738
NW_015373954	Koludarov_et_al_2021	mRNA	2062971	2063015	.	-	.	Name=LOC107186218 mRNA;ID=EWKMg4ru1zPvdBw+uzMEhS+PpGo.1624892356928.121739
NW_015373954	Koludarov_et_al_2021	mRNA	2062378	2062458	.	-	.	Name=LOC107186218 mRNA;ID=EWKMg4ru1zPvdBw+uzMEhS+PpGo.1624892356928.121739
NW_015373954	Koludarov_et_al_2021	mRNA	2061295	2061834	.	-	.	Name=LOC107186218 mRNA;ID=EWKMg4ru1zPvdBw+uzMEhS+PpGo.1624892356928.121739
NW_015373954	Koludarov_et_al_2021	mRNA	2060691	2060881	.	-	.	Name=LOC107186218 mRNA;ID=EWKMg4ru1zPvdBw+uzMEhS+PpGo.1624892356928.121739
NW_015373954	Koludarov_et_al_2021	mRNA	2059629	2060010	.	-	.	Name=LOC107186218 mRNA;ID=EWKMg4ru1zPvdBw+uzMEhS+PpGo.1624892356928.121739
NW_015373954	Koludarov_et_al_2021	mRNA	798703	798915	.	-	.	Name=LOC107186203 mRNA;ID=EWKMg4ru1zPvdBw+uzMEhS+PpGo.1624892356928.121740
NW_015373954	Koludarov_et_al_2021	mRNA	798258	798352	.	-	.	Name=LOC107186203 mRNA;ID=EWKMg4ru1zPvdBw+uzMEhS+PpGo.1624892356928.121740
NW_015373954	Koludarov_et_al_2021	mRNA	798001	798177	.	-	.	Name=LOC107186203 mRNA;ID=EWKMg4ru1zPvdBw+uzMEhS+PpGo.1624892356928.121740
NW_015373954	Koludarov_et_al_2021	mRNA	796790	797007	.	-	.	Name=LOC107186203 mRNA;ID=EWKMg4ru1zPvdBw+uzMEhS+PpGo.1624892356928.121740
NW_015373954	Koludarov_et_al_2021	mRNA	796333	796550	.	-	.	Name=LOC107186203 mRNA;ID=EWKMg4ru1zPvdBw+uzMEhS+PpGo.1624892356928.121740
NW_015373954	Koludarov_et_al_2021	mRNA	795952	796202	.	-	.	Name=LOC107186203 mRNA;ID=EWKMg4ru1zPvdBw+uzMEhS+PpGo.1624892356928.121740
NW_015373954	Koludarov_et_al_2021	mRNA	795543	795750	.	-	.	Name=LOC107186203 mRNA;ID=EWKMg4ru1zPvdBw+uzMEhS+PpGo.1624892356928.121740
NW_015373954	Koludarov_et_al_2021	mRNA	197491	197637	.	+	.	Name=LOC107186313 mRNA;ID=EWKMg4ru1zPvdBw+uzMEhS+PpGo.1624892356928.121741
NW_015373954	Koludarov_et_al_2021	mRNA	197720	197970	.	+	.	Name=LOC107186313 mRNA;ID=EWKMg4ru1zPvdBw+uzMEhS+PpGo.1624892356928.121741
NW_015373954	Koludarov_et_al_2021	mRNA	199110	199380	.	+	.	Name=LOC107186313 mRNA;ID=EWKMg4ru1zPvdBw+uzMEhS+PpGo.1624892356928.121741
NW_015373954	Koludarov_et_al_2021	mRNA	199784	200023	.	+	.	Name=LOC107186313 mRNA;ID=EWKMg4ru1zPvdBw+uzMEhS+PpGo.1624892356928.121741
NW_015373954	Koludarov_et_al_2021	mRNA	200125	200507	.	+	.	Name=LOC107186313 mRNA;ID=EWKMg4ru1zPvdBw+uzMEhS+PpGo.1624892356928.121741
NW_015373954	Koludarov_et_al_2021	mRNA	200584	200803	.	+	.	Name=LOC107186313 mRNA;ID=EWKMg4ru1zPvdBw+uzMEhS+PpGo.1624892356928.121741
NW_015373954	Koludarov_et_al_2021	mRNA	197491	197637	.	+	.	Name=LOC107186313 mRNA;ID=EWKMg4ru1zPvdBw+uzMEhS+PpGo.1624892356928.121742
NW_015373954	Koludarov_et_al_2021	mRNA	197720	197970	.	+	.	Name=LOC107186313 mRNA;ID=EWKMg4ru1zPvdBw+uzMEhS+PpGo.1624892356928.121742
NW_015373954	Koludarov_et_al_2021	mRNA	199165	199380	.	+	.	Name=LOC107186313 mRNA;ID=EWKMg4ru1zPvdBw+uzMEhS+PpGo.1624892356928.121742
NW_015373954	Koludarov_et_al_2021	mRNA	199784	200023	.	+	.	Name=LOC107186313 mRNA;ID=EWKMg4ru1zPvdBw+uzMEhS+PpGo.1624892356928.121742
NW_015373954	Koludarov_et_al_2021	mRNA	200125	200507	.	+	.	Name=LOC107186313 mRNA;ID=EWKMg4ru1zPvdBw+uzMEhS+PpGo.1624892356928.121742
NW_015373954	Koludarov_et_al_2021	mRNA	200584	200803	.	+	.	Name=LOC107186313 mRNA;ID=EWKMg4ru1zPvdBw+uzMEhS+PpGo.1624892356928.121742
NW_015373954	Koludarov_et_al_2021	mRNA	2033846	2034025	.	+	.	Name=LOC107186253 mRNA;ID=EWKMg4ru1zPvdBw+uzMEhS+PpGo.1624892356928.121743
NW_015373954	Koludarov_et_al_2021	mRNA	2034192	2034262	.	+	.	Name=LOC107186253 mRNA;ID=EWKMg4ru1zPvdBw+uzMEhS+PpGo.1624892356928.121743
NW_015373954	Koludarov_et_al_2021	mRNA	2034509	2034623	.	+	.	Name=LOC107186253 mRNA;ID=EWKMg4ru1zPvdBw+uzMEhS+PpGo.1624892356928.121743
NW_015373954	Koludarov_et_al_2021	mRNA	2035139	2035251	.	+	.	Name=LOC107186253 mRNA;ID=EWKMg4ru1zPvdBw+uzMEhS+PpGo.1624892356928.121743
NW_015373954	Koludarov_et_al_2021	mRNA	2035623	2037137	.	+	.	Name=LOC107186253 mRNA;ID=EWKMg4ru1zPvdBw+uzMEhS+PpGo.1624892356928.121743
NW_015373954	Koludarov_et_al_2021	mRNA	1766761	1766933	.	+	.	Name=LOC107186315 mRNA;ID=EWKMg4ru1zPvdBw+uzMEhS+PpGo.1624892356928.121744
NW_015373954	Koludarov_et_al_2021	mRNA	1767275	1767583	.	+	.	Name=LOC107186315 mRNA;ID=EWKMg4ru1zPvdBw+uzMEhS+PpGo.1624892356928.121744
NW_015373954	Koludarov_et_al_2021	mRNA	1767685	1767799	.	+	.	Name=LOC107186315 mRNA;ID=EWKMg4ru1zPvdBw+uzMEhS+PpGo.1624892356928.121744
NW_015373954	Koludarov_et_al_2021	mRNA	1767860	1768026	.	+	.	Name=LOC107186315 mRNA;ID=EWKMg4ru1zPvdBw+uzMEhS+PpGo.1624892356928.121744
NW_015373954	Koludarov_et_al_2021	mRNA	1768090	1768651	.	+	.	Name=LOC107186315 mRNA;ID=EWKMg4ru1zPvdBw+uzMEhS+PpGo.1624892356928.121744
NW_015373954	Koludarov_et_al_2021	mRNA	1768710	1769160	.	+	.	Name=LOC107186315 mRNA;ID=EWKMg4ru1zPvdBw+uzMEhS+PpGo.1624892356928.121744
NW_015373954	Koludarov_et_al_2021	mRNA	1769221	1769399	.	+	.	Name=LOC107186315 mRNA;ID=EWKMg4ru1zPvdBw+uzMEhS+PpGo.1624892356928.121744
NW_015373954	Koludarov_et_al_2021	mRNA	1769477	1769761	.	+	.	Name=LOC107186315 mRNA;ID=EWKMg4ru1zPvdBw+uzMEhS+PpGo.1624892356928.121744
NW_015373954	Koludarov_et_al_2021	mRNA	1769875	1770012	.	+	.	Name=LOC107186315 mRNA;ID=EWKMg4ru1zPvdBw+uzMEhS+PpGo.1624892356928.121744
NW_015373954	Koludarov_et_al_2021	mRNA	1302934	1303207	.	-	.	Name=LOC107186284 mRNA;ID=EWKMg4ru1zPvdBw+uzMEhS+PpGo.1624892356928.121745
NW_015373954	Koludarov_et_al_2021	mRNA	1302065	1302422	.	-	.	Name=LOC107186284 mRNA;ID=EWKMg4ru1zPvdBw+uzMEhS+PpGo.1624892356928.121745
NW_015373954	Koludarov_et_al_2021	mRNA	1301486	1301877	.	-	.	Name=LOC107186284 mRNA;ID=EWKMg4ru1zPvdBw+uzMEhS+PpGo.1624892356928.121745
NW_015373954	Koludarov_et_al_2021	mRNA	1300812	1301259	.	-	.	Name=LOC107186284 mRNA;ID=EWKMg4ru1zPvdBw+uzMEhS+PpGo.1624892356928.121745
NW_015373954	Koludarov_et_al_2021	mRNA	1300012	1300140	.	-	.	Name=LOC107186284 mRNA;ID=EWKMg4ru1zPvdBw+uzMEhS+PpGo.1624892356928.121745
NW_015373954	Koludarov_et_al_2021	mRNA	1268583	1269081	.	-	.	Name=LOC107186252 mRNA;ID=EWKMg4ru1zPvdBw+uzMEhS+PpGo.1624892356928.121746
NW_015373954	Koludarov_et_al_2021	mRNA	1266734	1268488	.	-	.	Name=LOC107186252 mRNA;ID=EWKMg4ru1zPvdBw+uzMEhS+PpGo.1624892356928.121746
NW_015373954	Koludarov_et_al_2021	mRNA	1266394	1266665	.	-	.	Name=LOC107186252 mRNA;ID=EWKMg4ru1zPvdBw+uzMEhS+PpGo.1624892356928.121746
NW_015373954	Koludarov_et_al_2021	mRNA	1265912	1266296	.	-	.	Name=LOC107186252 mRNA;ID=EWKMg4ru1zPvdBw+uzMEhS+PpGo.1624892356928.121746
NW_015373954	Koludarov_et_al_2021	mRNA	207032	207070	.	-	.	Name=LOC107186234 mRNA;ID=EWKMg4ru1zPvdBw+uzMEhS+PpGo.1624892356929.121747
NW_015373954	Koludarov_et_al_2021	mRNA	206639	206952	.	-	.	Name=LOC107186234 mRNA;ID=EWKMg4ru1zPvdBw+uzMEhS+PpGo.1624892356929.121747
NW_015373954	Koludarov_et_al_2021	mRNA	205857	205985	.	-	.	Name=LOC107186234 mRNA;ID=EWKMg4ru1zPvdBw+uzMEhS+PpGo.1624892356929.121747
NW_015373954	Koludarov_et_al_2021	mRNA	205630	205789	.	-	.	Name=LOC107186234 mRNA;ID=EWKMg4ru1zPvdBw+uzMEhS+PpGo.1624892356929.121747
NW_015373954	Koludarov_et_al_2021	mRNA	205186	205562	.	-	.	Name=LOC107186234 mRNA;ID=EWKMg4ru1zPvdBw+uzMEhS+PpGo.1624892356929.121747
NW_015373954	Koludarov_et_al_2021	mRNA	204943	205114	.	-	.	Name=LOC107186234 mRNA;ID=EWKMg4ru1zPvdBw+uzMEhS+PpGo.1624892356929.121747
NW_015373954	Koludarov_et_al_2021	mRNA	204678	204868	.	-	.	Name=LOC107186234 mRNA;ID=EWKMg4ru1zPvdBw+uzMEhS+PpGo.1624892356929.121747
NW_015373954	Koludarov_et_al_2021	mRNA	204456	204600	.	-	.	Name=LOC107186234 mRNA;ID=EWKMg4ru1zPvdBw+uzMEhS+PpGo.1624892356929.121747
NW_015373954	Koludarov_et_al_2021	mRNA	203942	204388	.	-	.	Name=LOC107186234 mRNA;ID=EWKMg4ru1zPvdBw+uzMEhS+PpGo.1624892356929.121747
NW_015373954	Koludarov_et_al_2021	mRNA	215996	216062	.	-	.	Name=LOC107186192 mRNA;ID=EWKMg4ru1zPvdBw+uzMEhS+PpGo.1624892356929.121748
NW_015373954	Koludarov_et_al_2021	mRNA	215502	215914	.	-	.	Name=LOC107186192 mRNA;ID=EWKMg4ru1zPvdBw+uzMEhS+PpGo.1624892356929.121748
NW_015373954	Koludarov_et_al_2021	mRNA	215307	215424	.	-	.	Name=LOC107186192 mRNA;ID=EWKMg4ru1zPvdBw+uzMEhS+PpGo.1624892356929.121748
NW_015373954	Koludarov_et_al_2021	mRNA	215065	215244	.	-	.	Name=LOC107186192 mRNA;ID=EWKMg4ru1zPvdBw+uzMEhS+PpGo.1624892356929.121748
NW_015373954	Koludarov_et_al_2021	mRNA	214518	214990	.	-	.	Name=LOC107186192 mRNA;ID=EWKMg4ru1zPvdBw+uzMEhS+PpGo.1624892356929.121748
NW_015373954	Koludarov_et_al_2021	mRNA	214277	214441	.	-	.	Name=LOC107186192 mRNA;ID=EWKMg4ru1zPvdBw+uzMEhS+PpGo.1624892356929.121748
NW_015373954	Koludarov_et_al_2021	mRNA	214112	214200	.	-	.	Name=LOC107186192 mRNA;ID=EWKMg4ru1zPvdBw+uzMEhS+PpGo.1624892356929.121748
NW_015373954	Koludarov_et_al_2021	mRNA	213687	214027	.	-	.	Name=LOC107186192 mRNA;ID=EWKMg4ru1zPvdBw+uzMEhS+PpGo.1624892356929.121748
NW_015373954	Koludarov_et_al_2021	mRNA	212973	213610	.	-	.	Name=LOC107186192 mRNA;ID=EWKMg4ru1zPvdBw+uzMEhS+PpGo.1624892356929.121748
NW_015373954	Koludarov_et_al_2021	mRNA	2029423	2029567	.	+	.	Name=LOC107186288 mRNA;ID=EWKMg4ru1zPvdBw+uzMEhS+PpGo.1624892356929.121749
NW_015373954	Koludarov_et_al_2021	mRNA	2029691	2029847	.	+	.	Name=LOC107186288 mRNA;ID=EWKMg4ru1zPvdBw+uzMEhS+PpGo.1624892356929.121749
NW_015373954	Koludarov_et_al_2021	mRNA	2029920	2030579	.	+	.	Name=LOC107186288 mRNA;ID=EWKMg4ru1zPvdBw+uzMEhS+PpGo.1624892356929.121749
NW_015373954	Koludarov_et_al_2021	mRNA	2030640	2031616	.	+	.	Name=LOC107186288 mRNA;ID=EWKMg4ru1zPvdBw+uzMEhS+PpGo.1624892356929.121749
NW_015373954	Koludarov_et_al_2021	mRNA	2031684	2031881	.	+	.	Name=LOC107186288 mRNA;ID=EWKMg4ru1zPvdBw+uzMEhS+PpGo.1624892356929.121749
[truncated: 193 more rows]
