# Supplementary material for: Prevalent bee venom genes evolved before the aculeate stinger and eusociality
Source: BMC Biol. 2023 Oct 23;21:229. doi: 10.1186/s12915-023-01656-5 (PMC10591384; doi:10.1186/s12915-023-01656-5)
Supplement: Supplementary file 42 — Additional file 42. Gff files of all toxin gene annotations. [file 12915_2023_1656_MOESM42_ESM.zip › AdditionalFile9_ToxinGeneAnnotations/NW_021683739._SECA.gff_modified_Koludarov_et_al_2021.gff3]

##gff-version 3
##source-version geneious 2020.2.2
##sequence-region	NW_021683739	1	657544
NW_021683739	Koludarov_et_al_2021	misc_RNA	231884	231965	.	+	.	Name=LOC114876034 RNA;ID=EWKMg4ru1zPvdBw+uzMEhS+PpGo.1624892359890.141400
NW_021683739	Koludarov_et_al_2021	misc_RNA	244096	244241	.	+	.	Name=LOC114876034 RNA;ID=EWKMg4ru1zPvdBw+uzMEhS+PpGo.1624892359890.141400
NW_021683739	Koludarov_et_al_2021	misc_RNA	250025	250328	.	+	.	Name=LOC114876034 RNA;ID=EWKMg4ru1zPvdBw+uzMEhS+PpGo.1624892359890.141400
NW_021683739	Koludarov_et_al_2021	misc_RNA	250581	250868	.	+	.	Name=LOC114876034 RNA;ID=EWKMg4ru1zPvdBw+uzMEhS+PpGo.1624892359890.141400
NW_021683739	Koludarov_et_al_2021	misc_RNA	251140	251242	.	+	.	Name=LOC114876034 RNA;ID=EWKMg4ru1zPvdBw+uzMEhS+PpGo.1624892359890.141400
NW_021683739	Koludarov_et_al_2021	misc_RNA	251318	251506	.	+	.	Name=LOC114876034 RNA;ID=EWKMg4ru1zPvdBw+uzMEhS+PpGo.1624892359890.141400
NW_021683739	Koludarov_et_al_2021	misc_RNA	252392	252496	.	+	.	Name=LOC114876034 RNA;ID=EWKMg4ru1zPvdBw+uzMEhS+PpGo.1624892359890.141400
NW_021683739	Koludarov_et_al_2021	misc_RNA	255801	256069	.	+	.	Name=LOC114876034 RNA;ID=EWKMg4ru1zPvdBw+uzMEhS+PpGo.1624892359890.141400
NW_021683739	Koludarov_et_al_2021	misc_RNA	256301	256506	.	+	.	Name=LOC114876034 RNA;ID=EWKMg4ru1zPvdBw+uzMEhS+PpGo.1624892359890.141400
NW_021683739	Koludarov_et_al_2021	misc_RNA	256952	257299	.	+	.	Name=LOC114876034 RNA;ID=EWKMg4ru1zPvdBw+uzMEhS+PpGo.1624892359890.141400
NW_021683739	Koludarov_et_al_2021	misc_RNA	257435	257832	.	+	.	Name=LOC114876034 RNA;ID=EWKMg4ru1zPvdBw+uzMEhS+PpGo.1624892359890.141400
NW_021683739	Koludarov_et_al_2021	misc_RNA	257930	258046	.	+	.	Name=LOC114876034 RNA;ID=EWKMg4ru1zPvdBw+uzMEhS+PpGo.1624892359890.141400
NW_021683739	Koludarov_et_al_2021	misc_RNA	258194	258576	.	+	.	Name=LOC114876034 RNA;ID=EWKMg4ru1zPvdBw+uzMEhS+PpGo.1624892359890.141400
NW_021683739	Koludarov_et_al_2021	misc_RNA	264746	264944	.	+	.	Name=LOC114876034 RNA;ID=EWKMg4ru1zPvdBw+uzMEhS+PpGo.1624892359890.141400
NW_021683739	Koludarov_et_al_2021	source	1	657544	.	+	.	Name=source Osmia bicornis bicornis
NW_021683739	Koludarov_et_al_2021	tRNA	515852	515933	.	-	.	Name=Trnas-cga
NW_021683739	Koludarov_et_al_2021	ncRNA	584541	584795	.	+	.	Name=LOC114876026 ncRNA;ID=EWKMg4ru1zPvdBw+uzMEhS+PpGo.1624892359890.141401
NW_021683739	Koludarov_et_al_2021	ncRNA	585097	585292	.	+	.	Name=LOC114876026 ncRNA;ID=EWKMg4ru1zPvdBw+uzMEhS+PpGo.1624892359890.141401
NW_021683739	Koludarov_et_al_2021	ncRNA	585365	586217	.	+	.	Name=LOC114876026 ncRNA;ID=EWKMg4ru1zPvdBw+uzMEhS+PpGo.1624892359890.141401
NW_021683739	Koludarov_et_al_2021	ncRNA	587513	587574	.	+	.	Name=LOC114876026 ncRNA;ID=EWKMg4ru1zPvdBw+uzMEhS+PpGo.1624892359890.141401
NW_021683739	Koludarov_et_al_2021	ncRNA	588675	588916	.	+	.	Name=LOC114876026 ncRNA;ID=EWKMg4ru1zPvdBw+uzMEhS+PpGo.1624892359890.141401
NW_021683739	Koludarov_et_al_2021	ncRNA	589377	589629	.	+	.	Name=LOC114876026 ncRNA;ID=EWKMg4ru1zPvdBw+uzMEhS+PpGo.1624892359890.141401
NW_021683739	Koludarov_et_al_2021	ncRNA	589734	590411	.	+	.	Name=LOC114876026 ncRNA;ID=EWKMg4ru1zPvdBw+uzMEhS+PpGo.1624892359890.141401
NW_021683739	Koludarov_et_al_2021	ncRNA	584541	584795	.	+	.	Name=LOC114876026 ncRNA;ID=EWKMg4ru1zPvdBw+uzMEhS+PpGo.1624892359890.141402
NW_021683739	Koludarov_et_al_2021	ncRNA	585365	586217	.	+	.	Name=LOC114876026 ncRNA;ID=EWKMg4ru1zPvdBw+uzMEhS+PpGo.1624892359890.141402
NW_021683739	Koludarov_et_al_2021	ncRNA	587513	587574	.	+	.	Name=LOC114876026 ncRNA;ID=EWKMg4ru1zPvdBw+uzMEhS+PpGo.1624892359890.141402
NW_021683739	Koludarov_et_al_2021	ncRNA	588675	588916	.	+	.	Name=LOC114876026 ncRNA;ID=EWKMg4ru1zPvdBw+uzMEhS+PpGo.1624892359890.141402
NW_021683739	Koludarov_et_al_2021	ncRNA	589377	589629	.	+	.	Name=LOC114876026 ncRNA;ID=EWKMg4ru1zPvdBw+uzMEhS+PpGo.1624892359890.141402
NW_021683739	Koludarov_et_al_2021	ncRNA	589734	590411	.	+	.	Name=LOC114876026 ncRNA;ID=EWKMg4ru1zPvdBw+uzMEhS+PpGo.1624892359890.141402
NW_021683739	Koludarov_et_al_2021	ncRNA	584819	585292	.	+	.	Name=LOC114876026 ncRNA;ID=EWKMg4ru1zPvdBw+uzMEhS+PpGo.1624892359890.141403
NW_021683739	Koludarov_et_al_2021	ncRNA	585365	586217	.	+	.	Name=LOC114876026 ncRNA;ID=EWKMg4ru1zPvdBw+uzMEhS+PpGo.1624892359890.141403
NW_021683739	Koludarov_et_al_2021	ncRNA	587513	587574	.	+	.	Name=LOC114876026 ncRNA;ID=EWKMg4ru1zPvdBw+uzMEhS+PpGo.1624892359890.141403
NW_021683739	Koludarov_et_al_2021	ncRNA	588675	588916	.	+	.	Name=LOC114876026 ncRNA;ID=EWKMg4ru1zPvdBw+uzMEhS+PpGo.1624892359890.141403
NW_021683739	Koludarov_et_al_2021	ncRNA	589377	589629	.	+	.	Name=LOC114876026 ncRNA;ID=EWKMg4ru1zPvdBw+uzMEhS+PpGo.1624892359890.141403
NW_021683739	Koludarov_et_al_2021	ncRNA	589734	590411	.	+	.	Name=LOC114876026 ncRNA;ID=EWKMg4ru1zPvdBw+uzMEhS+PpGo.1624892359890.141403
NW_021683739	Koludarov_et_al_2021	ncRNA	584819	585292	.	+	.	Name=LOC114876026 ncRNA;ID=EWKMg4ru1zPvdBw+uzMEhS+PpGo.1624892359890.141404
NW_021683739	Koludarov_et_al_2021	ncRNA	585365	585927	.	+	.	Name=LOC114876026 ncRNA;ID=EWKMg4ru1zPvdBw+uzMEhS+PpGo.1624892359890.141404
NW_021683739	Koludarov_et_al_2021	ncRNA	586009	586217	.	+	.	Name=LOC114876026 ncRNA;ID=EWKMg4ru1zPvdBw+uzMEhS+PpGo.1624892359890.141404
NW_021683739	Koludarov_et_al_2021	ncRNA	587513	587574	.	+	.	Name=LOC114876026 ncRNA;ID=EWKMg4ru1zPvdBw+uzMEhS+PpGo.1624892359890.141404
NW_021683739	Koludarov_et_al_2021	ncRNA	588675	588916	.	+	.	Name=LOC114876026 ncRNA;ID=EWKMg4ru1zPvdBw+uzMEhS+PpGo.1624892359890.141404
NW_021683739	Koludarov_et_al_2021	ncRNA	589377	589629	.	+	.	Name=LOC114876026 ncRNA;ID=EWKMg4ru1zPvdBw+uzMEhS+PpGo.1624892359890.141404
NW_021683739	Koludarov_et_al_2021	ncRNA	589734	590411	.	+	.	Name=LOC114876026 ncRNA;ID=EWKMg4ru1zPvdBw+uzMEhS+PpGo.1624892359890.141404
NW_021683739	Koludarov_et_al_2021	ncRNA	584819	585292	.	+	.	Name=LOC114876026 ncRNA;ID=EWKMg4ru1zPvdBw+uzMEhS+PpGo.1624892359890.141405
NW_021683739	Koludarov_et_al_2021	ncRNA	585365	585927	.	+	.	Name=LOC114876026 ncRNA;ID=EWKMg4ru1zPvdBw+uzMEhS+PpGo.1624892359890.141405
NW_021683739	Koludarov_et_al_2021	ncRNA	586051	586217	.	+	.	Name=LOC114876026 ncRNA;ID=EWKMg4ru1zPvdBw+uzMEhS+PpGo.1624892359890.141405
NW_021683739	Koludarov_et_al_2021	ncRNA	587513	587574	.	+	.	Name=LOC114876026 ncRNA;ID=EWKMg4ru1zPvdBw+uzMEhS+PpGo.1624892359890.141405
NW_021683739	Koludarov_et_al_2021	ncRNA	588675	588916	.	+	.	Name=LOC114876026 ncRNA;ID=EWKMg4ru1zPvdBw+uzMEhS+PpGo.1624892359890.141405
NW_021683739	Koludarov_et_al_2021	ncRNA	589377	589629	.	+	.	Name=LOC114876026 ncRNA;ID=EWKMg4ru1zPvdBw+uzMEhS+PpGo.1624892359890.141405
NW_021683739	Koludarov_et_al_2021	ncRNA	589734	590411	.	+	.	Name=LOC114876026 ncRNA;ID=EWKMg4ru1zPvdBw+uzMEhS+PpGo.1624892359890.141405
NW_021683739	Koludarov_et_al_2021	ncRNA	584819	585292	.	+	.	Name=LOC114876026 ncRNA;ID=EWKMg4ru1zPvdBw+uzMEhS+PpGo.1624892359891.141406
NW_021683739	Koludarov_et_al_2021	ncRNA	585365	585569	.	+	.	Name=LOC114876026 ncRNA;ID=EWKMg4ru1zPvdBw+uzMEhS+PpGo.1624892359891.141406
NW_021683739	Koludarov_et_al_2021	ncRNA	585801	586217	.	+	.	Name=LOC114876026 ncRNA;ID=EWKMg4ru1zPvdBw+uzMEhS+PpGo.1624892359891.141406
NW_021683739	Koludarov_et_al_2021	ncRNA	587513	587574	.	+	.	Name=LOC114876026 ncRNA;ID=EWKMg4ru1zPvdBw+uzMEhS+PpGo.1624892359891.141406
NW_021683739	Koludarov_et_al_2021	ncRNA	588675	588916	.	+	.	Name=LOC114876026 ncRNA;ID=EWKMg4ru1zPvdBw+uzMEhS+PpGo.1624892359891.141406
NW_021683739	Koludarov_et_al_2021	ncRNA	589377	589629	.	+	.	Name=LOC114876026 ncRNA;ID=EWKMg4ru1zPvdBw+uzMEhS+PpGo.1624892359891.141406
NW_021683739	Koludarov_et_al_2021	ncRNA	589734	590411	.	+	.	Name=LOC114876026 ncRNA;ID=EWKMg4ru1zPvdBw+uzMEhS+PpGo.1624892359891.141406
NW_021683739	Koludarov_et_al_2021	ncRNA	182018	182300	.	+	.	Name=LOC114876041 ncRNA;ID=EWKMg4ru1zPvdBw+uzMEhS+PpGo.1624892359891.141407
NW_021683739	Koludarov_et_al_2021	ncRNA	182388	182554	.	+	.	Name=LOC114876041 ncRNA;ID=EWKMg4ru1zPvdBw+uzMEhS+PpGo.1624892359891.141407
NW_021683739	Koludarov_et_al_2021	ncRNA	182612	183141	.	+	.	Name=LOC114876041 ncRNA;ID=EWKMg4ru1zPvdBw+uzMEhS+PpGo.1624892359891.141407
NW_021683739	Koludarov_et_al_2021	ncRNA	554485	554590	.	+	.	Name=LOC114876042 ncRNA
NW_021683739	Koludarov_et_al_2021	gene	376071	564952	.	+	.	Name=LOC114876022 gene
NW_021683739	Koludarov_et_al_2021	gene	340104	391612	.	-	.	Name=LOC114876021 gene
NW_021683739	Koludarov_et_al_2021	gene	48843	87409	.	-	.	Name=LOC114876040 gene
NW_021683739	Koludarov_et_al_2021	gene	231659	264944	.	+	.	Name=LOC114876034 gene
NW_021683739	Koludarov_et_al_2021	gene	567992	597771	.	-	.	Name=LOC114876025 gene
NW_021683739	Koludarov_et_al_2021	gene	273102	302603	.	-	.	Name=LOC114876032 gene
NW_021683739	Koludarov_et_al_2021	gene	625795	640753	.	-	.	Name=LOC114876010 gene
NW_021683739	Koludarov_et_al_2021	gene	217384	228807	.	-	.	Name=LOC114876039 gene
NW_021683739	Koludarov_et_al_2021	gene	613303	619732	.	+	.	Name=LOC114876017 gene
NW_021683739	Koludarov_et_al_2021	gene	17961	23847	.	+	.	Name=LOC114876013 gene
NW_021683739	Koludarov_et_al_2021	gene	584541	590411	.	+	.	Name=LOC114876026 gene
NW_021683739	Koludarov_et_al_2021	gene	605824	611554	.	-	.	Name=LOC114876002 gene
NW_021683739	Koludarov_et_al_2021	gene	333802	338525	.	-	.	Name=LOC114876027 gene
NW_021683739	Koludarov_et_al_2021	gene	42183	46674	.	+	.	Name=LOC114876035 gene
NW_021683739	Koludarov_et_al_2021	gene	318298	322667	.	-	.	Name=LOC114876031 gene
NW_021683739	Koludarov_et_al_2021	gene	37452	41598	.	+	.	Name=LOC114876012 gene
NW_021683739	Koludarov_et_al_2021	gene	653106	656480	.	-	.	Name=LOC114876016 gene
NW_021683739	Koludarov_et_al_2021	gene	329382	332575	.	-	.	Name=LOC114876028 gene
NW_021683739	Koludarov_et_al_2021	gene	648590	651725	.	+	.	Name=LOC114876014 gene
NW_021683739	Koludarov_et_al_2021	gene	640997	643946	.	+	.	Name=LOC114876008 gene
NW_021683739	Koludarov_et_al_2021	gene	619799	622747	.	-	.	Name=LOC114876018 gene
NW_021683739	Koludarov_et_al_2021	gene	266889	269633	.	-	.	Name=LOC114876037 gene
NW_021683739	Koludarov_et_al_2021	gene	601811	604443	.	-	.	Name=LOC114876003 gene
NW_021683739	Koludarov_et_al_2021	gene	622942	625429	.	-	.	Name=LOC114876007 gene
NW_021683739	Koludarov_et_al_2021	gene	183419	185713	.	+	.	Name=LOC114876038 gene
NW_021683739	Koludarov_et_al_2021	gene	646052	648168	.	+	.	Name=LOC114876015 gene
NW_021683739	Koludarov_et_al_2021	gene	598283	600322	.	-	.	Name=LOC114876004 gene
NW_021683739	Koludarov_et_al_2021	gene	229768	231489	.	+	.	Name=LOC114876036 gene
NW_021683739	Koludarov_et_al_2021	gene	643915	645479	.	-	.	Name=LOC114876011 gene
NW_021683739	Koludarov_et_al_2021	gene	599873	601309	.	+	.	Name=LOC114876005 gene
NW_021683739	Koludarov_et_al_2021	gene	212382	213580	.	-	.	Name=LOC114876020 gene
NW_021683739	Koludarov_et_al_2021	gene	322774	323942	.	-	.	Name=LOC114876029 gene
NW_021683739	Koludarov_et_al_2021	gene	530200	531346	.	-	.	Name=LOC114876023 gene
NW_021683739	Koludarov_et_al_2021	gene	611916	613042	.	+	.	Name=LOC114876001 gene
NW_021683739	Koludarov_et_al_2021	gene	182018	183141	.	+	.	Name=LOC114876041 gene
NW_021683739	Koludarov_et_al_2021	gene	604409	605276	.	+	.	Name=LOC114876006 gene
NW_021683739	Koludarov_et_al_2021	gene	528605	529453	.	-	.	Name=LOC114876024 gene
NW_021683739	Koludarov_et_al_2021	gene	317492	318147	.	-	.	Name=LOC114876030 gene
NW_021683739	Koludarov_et_al_2021	gene	554485	554590	.	+	.	Name=LOC114876042 gene
NW_021683739	Koludarov_et_al_2021	gene	515852	515933	.	-	.	Name=Trnas-cga gene
NW_021683739	Koludarov_et_al_2021	CDS	377704	378318	.	+	0	Name=LOC114876022 CDS;ID=EWKMg4ru1zPvdBw+uzMEhS+PpGo.1624892359891.141408
NW_021683739	Koludarov_et_al_2021	CDS	387464	387511	.	+	0	Name=LOC114876022 CDS;ID=EWKMg4ru1zPvdBw+uzMEhS+PpGo.1624892359891.141408
NW_021683739	Koludarov_et_al_2021	CDS	447536	447683	.	+	0	Name=LOC114876022 CDS;ID=EWKMg4ru1zPvdBw+uzMEhS+PpGo.1624892359891.141408
NW_021683739	Koludarov_et_al_2021	CDS	454072	454131	.	+	0	Name=LOC114876022 CDS;ID=EWKMg4ru1zPvdBw+uzMEhS+PpGo.1624892359891.141408
NW_021683739	Koludarov_et_al_2021	CDS	466063	466206	.	+	0	Name=LOC114876022 CDS;ID=EWKMg4ru1zPvdBw+uzMEhS+PpGo.1624892359891.141408
NW_021683739	Koludarov_et_al_2021	CDS	468138	468170	.	+	0	Name=LOC114876022 CDS;ID=EWKMg4ru1zPvdBw+uzMEhS+PpGo.1624892359891.141408
NW_021683739	Koludarov_et_al_2021	CDS	470372	470532	.	+	0	Name=LOC114876022 CDS;ID=EWKMg4ru1zPvdBw+uzMEhS+PpGo.1624892359891.141408
NW_021683739	Koludarov_et_al_2021	CDS	476172	476198	.	+	0	Name=LOC114876022 CDS;ID=EWKMg4ru1zPvdBw+uzMEhS+PpGo.1624892359891.141408
NW_021683739	Koludarov_et_al_2021	CDS	482389	482547	.	+	0	Name=LOC114876022 CDS;ID=EWKMg4ru1zPvdBw+uzMEhS+PpGo.1624892359891.141408
NW_021683739	Koludarov_et_al_2021	CDS	485939	486091	.	+	0	Name=LOC114876022 CDS;ID=EWKMg4ru1zPvdBw+uzMEhS+PpGo.1624892359891.141408
NW_021683739	Koludarov_et_al_2021	CDS	511138	511245	.	+	0	Name=LOC114876022 CDS;ID=EWKMg4ru1zPvdBw+uzMEhS+PpGo.1624892359891.141408
NW_021683739	Koludarov_et_al_2021	CDS	511887	512079	.	+	0	Name=LOC114876022 CDS;ID=EWKMg4ru1zPvdBw+uzMEhS+PpGo.1624892359891.141408
NW_021683739	Koludarov_et_al_2021	CDS	515008	515199	.	+	0	Name=LOC114876022 CDS;ID=EWKMg4ru1zPvdBw+uzMEhS+PpGo.1624892359891.141408
NW_021683739	Koludarov_et_al_2021	CDS	516281	516424	.	+	0	Name=LOC114876022 CDS;ID=EWKMg4ru1zPvdBw+uzMEhS+PpGo.1624892359891.141408
NW_021683739	Koludarov_et_al_2021	CDS	516596	516813	.	+	0	Name=LOC114876022 CDS;ID=EWKMg4ru1zPvdBw+uzMEhS+PpGo.1624892359891.141408
NW_021683739	Koludarov_et_al_2021	CDS	520345	520453	.	+	0	Name=LOC114876022 CDS;ID=EWKMg4ru1zPvdBw+uzMEhS+PpGo.1624892359891.141408
NW_021683739	Koludarov_et_al_2021	CDS	526829	527151	.	+	0	Name=LOC114876022 CDS;ID=EWKMg4ru1zPvdBw+uzMEhS+PpGo.1624892359891.141408
NW_021683739	Koludarov_et_al_2021	CDS	527766	528057	.	+	0	Name=LOC114876022 CDS;ID=EWKMg4ru1zPvdBw+uzMEhS+PpGo.1624892359891.141408
NW_021683739	Koludarov_et_al_2021	CDS	532250	532543	.	+	0	Name=LOC114876022 CDS;ID=EWKMg4ru1zPvdBw+uzMEhS+PpGo.1624892359891.141408
NW_021683739	Koludarov_et_al_2021	CDS	533356	533534	.	+	0	Name=LOC114876022 CDS;ID=EWKMg4ru1zPvdBw+uzMEhS+PpGo.1624892359891.141408
NW_021683739	Koludarov_et_al_2021	CDS	534727	534898	.	+	0	Name=LOC114876022 CDS;ID=EWKMg4ru1zPvdBw+uzMEhS+PpGo.1624892359891.141408
NW_021683739	Koludarov_et_al_2021	CDS	553368	553609	.	+	0	Name=LOC114876022 CDS;ID=EWKMg4ru1zPvdBw+uzMEhS+PpGo.1624892359891.141408
NW_021683739	Koludarov_et_al_2021	CDS	553806	553929	.	+	0	Name=LOC114876022 CDS;ID=EWKMg4ru1zPvdBw+uzMEhS+PpGo.1624892359891.141408
NW_021683739	Koludarov_et_al_2021	CDS	555668	555841	.	+	0	Name=LOC114876022 CDS;ID=EWKMg4ru1zPvdBw+uzMEhS+PpGo.1624892359891.141408
NW_021683739	Koludarov_et_al_2021	CDS	556952	557111	.	+	0	Name=LOC114876022 CDS;ID=EWKMg4ru1zPvdBw+uzMEhS+PpGo.1624892359891.141408
NW_021683739	Koludarov_et_al_2021	CDS	558089	558515	.	+	0	Name=LOC114876022 CDS;ID=EWKMg4ru1zPvdBw+uzMEhS+PpGo.1624892359891.141408
NW_021683739	Koludarov_et_al_2021	CDS	377704	378318	.	+	0	Name=LOC114876022 CDS;ID=EWKMg4ru1zPvdBw+uzMEhS+PpGo.1624892359892.141409
NW_021683739	Koludarov_et_al_2021	CDS	387464	387511	.	+	0	Name=LOC114876022 CDS;ID=EWKMg4ru1zPvdBw+uzMEhS+PpGo.1624892359892.141409
NW_021683739	Koludarov_et_al_2021	CDS	447536	447683	.	+	0	Name=LOC114876022 CDS;ID=EWKMg4ru1zPvdBw+uzMEhS+PpGo.1624892359892.141409
NW_021683739	Koludarov_et_al_2021	CDS	454072	454131	.	+	0	Name=LOC114876022 CDS;ID=EWKMg4ru1zPvdBw+uzMEhS+PpGo.1624892359892.141409
NW_021683739	Koludarov_et_al_2021	CDS	466063	466206	.	+	0	Name=LOC114876022 CDS;ID=EWKMg4ru1zPvdBw+uzMEhS+PpGo.1624892359892.141409
NW_021683739	Koludarov_et_al_2021	CDS	468138	468170	.	+	0	Name=LOC114876022 CDS;ID=EWKMg4ru1zPvdBw+uzMEhS+PpGo.1624892359892.141409
NW_021683739	Koludarov_et_al_2021	CDS	470372	470532	.	+	0	Name=LOC114876022 CDS;ID=EWKMg4ru1zPvdBw+uzMEhS+PpGo.1624892359892.141409
NW_021683739	Koludarov_et_al_2021	CDS	476172	476198	.	+	0	Name=LOC114876022 CDS;ID=EWKMg4ru1zPvdBw+uzMEhS+PpGo.1624892359892.141409
NW_021683739	Koludarov_et_al_2021	CDS	482389	482547	.	+	0	Name=LOC114876022 CDS;ID=EWKMg4ru1zPvdBw+uzMEhS+PpGo.1624892359892.141409
NW_021683739	Koludarov_et_al_2021	CDS	485939	486091	.	+	0	Name=LOC114876022 CDS;ID=EWKMg4ru1zPvdBw+uzMEhS+PpGo.1624892359892.141409
NW_021683739	Koludarov_et_al_2021	CDS	511138	511245	.	+	0	Name=LOC114876022 CDS;ID=EWKMg4ru1zPvdBw+uzMEhS+PpGo.1624892359892.141409
NW_021683739	Koludarov_et_al_2021	CDS	511887	512079	.	+	0	Name=LOC114876022 CDS;ID=EWKMg4ru1zPvdBw+uzMEhS+PpGo.1624892359892.141409
NW_021683739	Koludarov_et_al_2021	CDS	515008	515199	.	+	0	Name=LOC114876022 CDS;ID=EWKMg4ru1zPvdBw+uzMEhS+PpGo.1624892359892.141409
NW_021683739	Koludarov_et_al_2021	CDS	516281	516424	.	+	0	Name=LOC114876022 CDS;ID=EWKMg4ru1zPvdBw+uzMEhS+PpGo.1624892359892.141409
NW_021683739	Koludarov_et_al_2021	CDS	516596	516813	.	+	0	Name=LOC114876022 CDS;ID=EWKMg4ru1zPvdBw+uzMEhS+PpGo.1624892359892.141409
NW_021683739	Koludarov_et_al_2021	CDS	520345	520453	.	+	0	Name=LOC114876022 CDS;ID=EWKMg4ru1zPvdBw+uzMEhS+PpGo.1624892359892.141409
NW_021683739	Koludarov_et_al_2021	CDS	526829	527151	.	+	0	Name=LOC114876022 CDS;ID=EWKMg4ru1zPvdBw+uzMEhS+PpGo.1624892359892.141409
NW_021683739	Koludarov_et_al_2021	CDS	527766	528057	.	+	0	Name=LOC114876022 CDS;ID=EWKMg4ru1zPvdBw+uzMEhS+PpGo.1624892359892.141409
NW_021683739	Koludarov_et_al_2021	CDS	532250	532543	.	+	0	Name=LOC114876022 CDS;ID=EWKMg4ru1zPvdBw+uzMEhS+PpGo.1624892359892.141409
NW_021683739	Koludarov_et_al_2021	CDS	533356	533534	.	+	0	Name=LOC114876022 CDS;ID=EWKMg4ru1zPvdBw+uzMEhS+PpGo.1624892359892.141409
NW_021683739	Koludarov_et_al_2021	CDS	534727	534898	.	+	0	Name=LOC114876022 CDS;ID=EWKMg4ru1zPvdBw+uzMEhS+PpGo.1624892359892.141409
NW_021683739	Koludarov_et_al_2021	CDS	553368	553609	.	+	0	Name=LOC114876022 CDS;ID=EWKMg4ru1zPvdBw+uzMEhS+PpGo.1624892359892.141409
NW_021683739	Koludarov_et_al_2021	CDS	553806	553923	.	+	0	Name=LOC114876022 CDS;ID=EWKMg4ru1zPvdBw+uzMEhS+PpGo.1624892359892.141409
NW_021683739	Koludarov_et_al_2021	CDS	555668	555841	.	+	0	Name=LOC114876022 CDS;ID=EWKMg4ru1zPvdBw+uzMEhS+PpGo.1624892359892.141409
NW_021683739	Koludarov_et_al_2021	CDS	556952	557111	.	+	0	Name=LOC114876022 CDS;ID=EWKMg4ru1zPvdBw+uzMEhS+PpGo.1624892359892.141409
NW_021683739	Koludarov_et_al_2021	CDS	558089	558515	.	+	0	Name=LOC114876022 CDS;ID=EWKMg4ru1zPvdBw+uzMEhS+PpGo.1624892359892.141409
NW_021683739	Koludarov_et_al_2021	CDS	377704	378318	.	+	0	Name=LOC114876022 CDS;ID=EWKMg4ru1zPvdBw+uzMEhS+PpGo.1624892359892.141410
NW_021683739	Koludarov_et_al_2021	CDS	387464	387511	.	+	0	Name=LOC114876022 CDS;ID=EWKMg4ru1zPvdBw+uzMEhS+PpGo.1624892359892.141410
NW_021683739	Koludarov_et_al_2021	CDS	447536	447683	.	+	0	Name=LOC114876022 CDS;ID=EWKMg4ru1zPvdBw+uzMEhS+PpGo.1624892359892.141410
NW_021683739	Koludarov_et_al_2021	CDS	454072	454131	.	+	0	Name=LOC114876022 CDS;ID=EWKMg4ru1zPvdBw+uzMEhS+PpGo.1624892359892.141410
NW_021683739	Koludarov_et_al_2021	CDS	466063	466206	.	+	0	Name=LOC114876022 CDS;ID=EWKMg4ru1zPvdBw+uzMEhS+PpGo.1624892359892.141410
NW_021683739	Koludarov_et_al_2021	CDS	470372	470532	.	+	0	Name=LOC114876022 CDS;ID=EWKMg4ru1zPvdBw+uzMEhS+PpGo.1624892359892.141410
NW_021683739	Koludarov_et_al_2021	CDS	476172	476198	.	+	0	Name=LOC114876022 CDS;ID=EWKMg4ru1zPvdBw+uzMEhS+PpGo.1624892359892.141410
NW_021683739	Koludarov_et_al_2021	CDS	482389	482547	.	+	0	Name=LOC114876022 CDS;ID=EWKMg4ru1zPvdBw+uzMEhS+PpGo.1624892359892.141410
NW_021683739	Koludarov_et_al_2021	CDS	485939	486091	.	+	0	Name=LOC114876022 CDS;ID=EWKMg4ru1zPvdBw+uzMEhS+PpGo.1624892359892.141410
NW_021683739	Koludarov_et_al_2021	CDS	511138	511245	.	+	0	Name=LOC114876022 CDS;ID=EWKMg4ru1zPvdBw+uzMEhS+PpGo.1624892359892.141410
NW_021683739	Koludarov_et_al_2021	CDS	511887	512079	.	+	0	Name=LOC114876022 CDS;ID=EWKMg4ru1zPvdBw+uzMEhS+PpGo.1624892359892.141410
NW_021683739	Koludarov_et_al_2021	CDS	515008	515199	.	+	0	Name=LOC114876022 CDS;ID=EWKMg4ru1zPvdBw+uzMEhS+PpGo.1624892359892.141410
NW_021683739	Koludarov_et_al_2021	CDS	516281	516424	.	+	0	Name=LOC114876022 CDS;ID=EWKMg4ru1zPvdBw+uzMEhS+PpGo.1624892359892.141410
NW_021683739	Koludarov_et_al_2021	CDS	516596	516813	.	+	0	Name=LOC114876022 CDS;ID=EWKMg4ru1zPvdBw+uzMEhS+PpGo.1624892359892.141410
NW_021683739	Koludarov_et_al_2021	CDS	520345	520453	.	+	0	Name=LOC114876022 CDS;ID=EWKMg4ru1zPvdBw+uzMEhS+PpGo.1624892359892.141410
NW_021683739	Koludarov_et_al_2021	CDS	526829	527151	.	+	0	Name=LOC114876022 CDS;ID=EWKMg4ru1zPvdBw+uzMEhS+PpGo.1624892359892.141410
NW_021683739	Koludarov_et_al_2021	CDS	527766	528057	.	+	0	Name=LOC114876022 CDS;ID=EWKMg4ru1zPvdBw+uzMEhS+PpGo.1624892359892.141410
NW_021683739	Koludarov_et_al_2021	CDS	532250	532543	.	+	0	Name=LOC114876022 CDS;ID=EWKMg4ru1zPvdBw+uzMEhS+PpGo.1624892359892.141410
NW_021683739	Koludarov_et_al_2021	CDS	533356	533534	.	+	0	Name=LOC114876022 CDS;ID=EWKMg4ru1zPvdBw+uzMEhS+PpGo.1624892359892.141410
NW_021683739	Koludarov_et_al_2021	CDS	534727	534898	.	+	0	Name=LOC114876022 CDS;ID=EWKMg4ru1zPvdBw+uzMEhS+PpGo.1624892359892.141410
NW_021683739	Koludarov_et_al_2021	CDS	553368	553609	.	+	0	Name=LOC114876022 CDS;ID=EWKMg4ru1zPvdBw+uzMEhS+PpGo.1624892359892.141410
NW_021683739	Koludarov_et_al_2021	CDS	553806	553929	.	+	0	Name=LOC114876022 CDS;ID=EWKMg4ru1zPvdBw+uzMEhS+PpGo.1624892359892.141410
NW_021683739	Koludarov_et_al_2021	CDS	555668	555841	.	+	0	Name=LOC114876022 CDS;ID=EWKMg4ru1zPvdBw+uzMEhS+PpGo.1624892359892.141410
NW_021683739	Koludarov_et_al_2021	CDS	556952	557111	.	+	0	Name=LOC114876022 CDS;ID=EWKMg4ru1zPvdBw+uzMEhS+PpGo.1624892359892.141410
NW_021683739	Koludarov_et_al_2021	CDS	558089	558515	.	+	0	Name=LOC114876022 CDS;ID=EWKMg4ru1zPvdBw+uzMEhS+PpGo.1624892359892.141410
NW_021683739	Koludarov_et_al_2021	CDS	377704	378318	.	+	0	Name=LOC114876022 CDS;ID=EWKMg4ru1zPvdBw+uzMEhS+PpGo.1624892359892.141411
NW_021683739	Koludarov_et_al_2021	CDS	387464	387511	.	+	0	Name=LOC114876022 CDS;ID=EWKMg4ru1zPvdBw+uzMEhS+PpGo.1624892359892.141411
NW_021683739	Koludarov_et_al_2021	CDS	447536	447683	.	+	0	Name=LOC114876022 CDS;ID=EWKMg4ru1zPvdBw+uzMEhS+PpGo.1624892359892.141411
NW_021683739	Koludarov_et_al_2021	CDS	466063	466206	.	+	0	Name=LOC114876022 CDS;ID=EWKMg4ru1zPvdBw+uzMEhS+PpGo.1624892359892.141411
NW_021683739	Koludarov_et_al_2021	CDS	468138	468170	.	+	0	Name=LOC114876022 CDS;ID=EWKMg4ru1zPvdBw+uzMEhS+PpGo.1624892359892.141411
NW_021683739	Koludarov_et_al_2021	CDS	470372	470532	.	+	0	Name=LOC114876022 CDS;ID=EWKMg4ru1zPvdBw+uzMEhS+PpGo.1624892359892.141411
NW_021683739	Koludarov_et_al_2021	CDS	476172	476198	.	+	0	Name=LOC114876022 CDS;ID=EWKMg4ru1zPvdBw+uzMEhS+PpGo.1624892359892.141411
NW_021683739	Koludarov_et_al_2021	CDS	482389	482547	.	+	0	Name=LOC114876022 CDS;ID=EWKMg4ru1zPvdBw+uzMEhS+PpGo.1624892359892.141411
NW_021683739	Koludarov_et_al_2021	CDS	485939	486091	.	+	0	Name=LOC114876022 CDS;ID=EWKMg4ru1zPvdBw+uzMEhS+PpGo.1624892359892.141411
NW_021683739	Koludarov_et_al_2021	CDS	511138	511245	.	+	0	Name=LOC114876022 CDS;ID=EWKMg4ru1zPvdBw+uzMEhS+PpGo.1624892359892.141411
NW_021683739	Koludarov_et_al_2021	CDS	511887	512079	.	+	0	Name=LOC114876022 CDS;ID=EWKMg4ru1zPvdBw+uzMEhS+PpGo.1624892359892.141411
NW_021683739	Koludarov_et_al_2021	CDS	515008	515199	.	+	0	Name=LOC114876022 CDS;ID=EWKMg4ru1zPvdBw+uzMEhS+PpGo.1624892359892.141411
NW_021683739	Koludarov_et_al_2021	CDS	516281	516424	.	+	0	Name=LOC114876022 CDS;ID=EWKMg4ru1zPvdBw+uzMEhS+PpGo.1624892359892.141411
NW_021683739	Koludarov_et_al_2021	CDS	516596	516813	.	+	0	Name=LOC114876022 CDS;ID=EWKMg4ru1zPvdBw+uzMEhS+PpGo.1624892359892.141411
NW_021683739	Koludarov_et_al_2021	CDS	520345	520453	.	+	0	Name=LOC114876022 CDS;ID=EWKMg4ru1zPvdBw+uzMEhS+PpGo.1624892359892.141411
NW_021683739	Koludarov_et_al_2021	CDS	526829	527151	.	+	0	Name=LOC114876022 CDS;ID=EWKMg4ru1zPvdBw+uzMEhS+PpGo.1624892359892.141411
NW_021683739	Koludarov_et_al_2021	CDS	527766	528057	.	+	0	Name=LOC114876022 CDS;ID=EWKMg4ru1zPvdBw+uzMEhS+PpGo.1624892359892.141411
NW_021683739	Koludarov_et_al_2021	CDS	532250	532543	.	+	0	Name=LOC114876022 CDS;ID=EWKMg4ru1zPvdBw+uzMEhS+PpGo.1624892359892.141411
NW_021683739	Koludarov_et_al_2021	CDS	533356	533534	.	+	0	Name=LOC114876022 CDS;ID=EWKMg4ru1zPvdBw+uzMEhS+PpGo.1624892359892.141411
NW_021683739	Koludarov_et_al_2021	CDS	534727	534898	.	+	0	Name=LOC114876022 CDS;ID=EWKMg4ru1zPvdBw+uzMEhS+PpGo.1624892359892.141411
NW_021683739	Koludarov_et_al_2021	CDS	553368	553609	.	+	0	Name=LOC114876022 CDS;ID=EWKMg4ru1zPvdBw+uzMEhS+PpGo.1624892359892.141411
NW_021683739	Koludarov_et_al_2021	CDS	553806	553929	.	+	0	Name=LOC114876022 CDS;ID=EWKMg4ru1zPvdBw+uzMEhS+PpGo.1624892359892.141411
NW_021683739	Koludarov_et_al_2021	CDS	555668	555841	.	+	0	Name=LOC114876022 CDS;ID=EWKMg4ru1zPvdBw+uzMEhS+PpGo.1624892359892.141411
NW_021683739	Koludarov_et_al_2021	CDS	556952	557111	.	+	0	Name=LOC114876022 CDS;ID=EWKMg4ru1zPvdBw+uzMEhS+PpGo.1624892359892.141411
NW_021683739	Koludarov_et_al_2021	CDS	558089	558515	.	+	0	Name=LOC114876022 CDS;ID=EWKMg4ru1zPvdBw+uzMEhS+PpGo.1624892359892.141411
NW_021683739	Koludarov_et_al_2021	CDS	392138	392217	.	+	0	Name=LOC114876022 CDS;ID=EWKMg4ru1zPvdBw+uzMEhS+PpGo.1624892359892.141412
NW_021683739	Koludarov_et_al_2021	CDS	413625	413682	.	+	0	Name=LOC114876022 CDS;ID=EWKMg4ru1zPvdBw+uzMEhS+PpGo.1624892359892.141412
NW_021683739	Koludarov_et_al_2021	CDS	447536	447683	.	+	0	Name=LOC114876022 CDS;ID=EWKMg4ru1zPvdBw+uzMEhS+PpGo.1624892359892.141412
NW_021683739	Koludarov_et_al_2021	CDS	454072	454131	.	+	0	Name=LOC114876022 CDS;ID=EWKMg4ru1zPvdBw+uzMEhS+PpGo.1624892359892.141412
NW_021683739	Koludarov_et_al_2021	CDS	466063	466206	.	+	0	Name=LOC114876022 CDS;ID=EWKMg4ru1zPvdBw+uzMEhS+PpGo.1624892359892.141412
NW_021683739	Koludarov_et_al_2021	CDS	468138	468170	.	+	0	Name=LOC114876022 CDS;ID=EWKMg4ru1zPvdBw+uzMEhS+PpGo.1624892359892.141412
NW_021683739	Koludarov_et_al_2021	CDS	470372	470532	.	+	0	Name=LOC114876022 CDS;ID=EWKMg4ru1zPvdBw+uzMEhS+PpGo.1624892359892.141412
NW_021683739	Koludarov_et_al_2021	CDS	476172	476198	.	+	0	Name=LOC114876022 CDS;ID=EWKMg4ru1zPvdBw+uzMEhS+PpGo.1624892359892.141412
NW_021683739	Koludarov_et_al_2021	CDS	482389	482547	.	+	0	Name=LOC114876022 CDS;ID=EWKMg4ru1zPvdBw+uzMEhS+PpGo.1624892359892.141412
NW_021683739	Koludarov_et_al_2021	CDS	485939	486091	.	+	0	Name=LOC114876022 CDS;ID=EWKMg4ru1zPvdBw+uzMEhS+PpGo.1624892359892.141412
NW_021683739	Koludarov_et_al_2021	CDS	511138	511245	.	+	0	Name=LOC114876022 CDS;ID=EWKMg4ru1zPvdBw+uzMEhS+PpGo.1624892359892.141412
NW_021683739	Koludarov_et_al_2021	CDS	511887	512079	.	+	0	Name=LOC114876022 CDS;ID=EWKMg4ru1zPvdBw+uzMEhS+PpGo.1624892359892.141412
NW_021683739	Koludarov_et_al_2021	CDS	515008	515199	.	+	0	Name=LOC114876022 CDS;ID=EWKMg4ru1zPvdBw+uzMEhS+PpGo.1624892359892.141412
NW_021683739	Koludarov_et_al_2021	CDS	516281	516424	.	+	0	Name=LOC114876022 CDS;ID=EWKMg4ru1zPvdBw+uzMEhS+PpGo.1624892359892.141412
NW_021683739	Koludarov_et_al_2021	CDS	516596	516813	.	+	0	Name=LOC114876022 CDS;ID=EWKMg4ru1zPvdBw+uzMEhS+PpGo.1624892359892.141412
NW_021683739	Koludarov_et_al_2021	CDS	520345	520453	.	+	0	Name=LOC114876022 CDS;ID=EWKMg4ru1zPvdBw+uzMEhS+PpGo.1624892359892.141412
NW_021683739	Koludarov_et_al_2021	CDS	526829	527151	.	+	0	Name=LOC114876022 CDS;ID=EWKMg4ru1zPvdBw+uzMEhS+PpGo.1624892359892.141412
NW_021683739	Koludarov_et_al_2021	CDS	527766	528057	.	+	0	Name=LOC114876022 CDS;ID=EWKMg4ru1zPvdBw+uzMEhS+PpGo.1624892359892.141412
NW_021683739	Koludarov_et_al_2021	CDS	532250	532543	.	+	0	Name=LOC114876022 CDS;ID=EWKMg4ru1zPvdBw+uzMEhS+PpGo.1624892359892.141412
NW_021683739	Koludarov_et_al_2021	CDS	533356	533534	.	+	0	Name=LOC114876022 CDS;ID=EWKMg4ru1zPvdBw+uzMEhS+PpGo.1624892359892.141412
NW_021683739	Koludarov_et_al_2021	CDS	534727	534898	.	+	0	Name=LOC114876022 CDS;ID=EWKMg4ru1zPvdBw+uzMEhS+PpGo.1624892359892.141412
NW_021683739	Koludarov_et_al_2021	CDS	553368	553609	.	+	0	Name=LOC114876022 CDS;ID=EWKMg4ru1zPvdBw+uzMEhS+PpGo.1624892359892.141412
NW_021683739	Koludarov_et_al_2021	CDS	553806	553929	.	+	0	Name=LOC114876022 CDS;ID=EWKMg4ru1zPvdBw+uzMEhS+PpGo.1624892359892.141412
NW_021683739	Koludarov_et_al_2021	CDS	555668	555841	.	+	0	Name=LOC114876022 CDS;ID=EWKMg4ru1zPvdBw+uzMEhS+PpGo.1624892359892.141412
NW_021683739	Koludarov_et_al_2021	CDS	556952	557111	.	+	0	Name=LOC114876022 CDS;ID=EWKMg4ru1zPvdBw+uzMEhS+PpGo.1624892359892.141412
NW_021683739	Koludarov_et_al_2021	CDS	558089	558515	.	+	0	Name=LOC114876022 CDS;ID=EWKMg4ru1zPvdBw+uzMEhS+PpGo.1624892359892.141412
NW_021683739	Koludarov_et_al_2021	CDS	447548	447683	.	+	0	Name=LOC114876022 CDS;ID=EWKMg4ru1zPvdBw+uzMEhS+PpGo.1624892359892.141413
NW_021683739	Koludarov_et_al_2021	CDS	454072	454131	.	+	0	Name=LOC114876022 CDS;ID=EWKMg4ru1zPvdBw+uzMEhS+PpGo.1624892359892.141413
NW_021683739	Koludarov_et_al_2021	CDS	466063	466206	.	+	0	Name=LOC114876022 CDS;ID=EWKMg4ru1zPvdBw+uzMEhS+PpGo.1624892359892.141413
NW_021683739	Koludarov_et_al_2021	CDS	468138	468170	.	+	0	Name=LOC114876022 CDS;ID=EWKMg4ru1zPvdBw+uzMEhS+PpGo.1624892359892.141413
NW_021683739	Koludarov_et_al_2021	CDS	470372	470532	.	+	0	Name=LOC114876022 CDS;ID=EWKMg4ru1zPvdBw+uzMEhS+PpGo.1624892359892.141413
NW_021683739	Koludarov_et_al_2021	CDS	476172	476198	.	+	0	Name=LOC114876022 CDS;ID=EWKMg4ru1zPvdBw+uzMEhS+PpGo.1624892359892.141413
NW_021683739	Koludarov_et_al_2021	CDS	482389	482547	.	+	0	Name=LOC114876022 CDS;ID=EWKMg4ru1zPvdBw+uzMEhS+PpGo.1624892359892.141413
NW_021683739	Koludarov_et_al_2021	CDS	485939	486091	.	+	0	Name=LOC114876022 CDS;ID=EWKMg4ru1zPvdBw+uzMEhS+PpGo.1624892359892.141413
NW_021683739	Koludarov_et_al_2021	CDS	511138	511245	.	+	0	Name=LOC114876022 CDS;ID=EWKMg4ru1zPvdBw+uzMEhS+PpGo.1624892359892.141413
NW_021683739	Koludarov_et_al_2021	CDS	511887	512079	.	+	0	Name=LOC114876022 CDS;ID=EWKMg4ru1zPvdBw+uzMEhS+PpGo.1624892359892.141413
NW_021683739	Koludarov_et_al_2021	CDS	515008	515199	.	+	0	Name=LOC114876022 CDS;ID=EWKMg4ru1zPvdBw+uzMEhS+PpGo.1624892359892.141413
NW_021683739	Koludarov_et_al_2021	CDS	516281	516424	.	+	0	Name=LOC114876022 CDS;ID=EWKMg4ru1zPvdBw+uzMEhS+PpGo.1624892359892.141413
NW_021683739	Koludarov_et_al_2021	CDS	516596	516813	.	+	0	Name=LOC114876022 CDS;ID=EWKMg4ru1zPvdBw+uzMEhS+PpGo.1624892359892.141413
NW_021683739	Koludarov_et_al_2021	CDS	520345	520453	.	+	0	Name=LOC114876022 CDS;ID=EWKMg4ru1zPvdBw+uzMEhS+PpGo.1624892359892.141413
NW_021683739	Koludarov_et_al_2021	CDS	526829	527151	.	+	0	Name=LOC114876022 CDS;ID=EWKMg4ru1zPvdBw+uzMEhS+PpGo.1624892359892.141413
NW_021683739	Koludarov_et_al_2021	CDS	527766	528057	.	+	0	Name=LOC114876022 CDS;ID=EWKMg4ru1zPvdBw+uzMEhS+PpGo.1624892359892.141413
NW_021683739	Koludarov_et_al_2021	CDS	532250	532543	.	+	0	Name=LOC114876022 CDS;ID=EWKMg4ru1zPvdBw+uzMEhS+PpGo.1624892359892.141413
NW_021683739	Koludarov_et_al_2021	CDS	533356	533534	.	+	0	Name=LOC114876022 CDS;ID=EWKMg4ru1zPvdBw+uzMEhS+PpGo.1624892359892.141413
NW_021683739	Koludarov_et_al_2021	CDS	534727	534898	.	+	0	Name=LOC114876022 CDS;ID=EWKMg4ru1zPvdBw+uzMEhS+PpGo.1624892359892.141413
NW_021683739	Koludarov_et_al_2021	CDS	553368	553609	.	+	0	Name=LOC114876022 CDS;ID=EWKMg4ru1zPvdBw+uzMEhS+PpGo.1624892359892.141413
NW_021683739	Koludarov_et_al_2021	CDS	553806	553929	.	+	0	Name=LOC114876022 CDS;ID=EWKMg4ru1zPvdBw+uzMEhS+PpGo.1624892359892.141413
NW_021683739	Koludarov_et_al_2021	CDS	555668	555841	.	+	0	Name=LOC114876022 CDS;ID=EWKMg4ru1zPvdBw+uzMEhS+PpGo.1624892359892.141413
NW_021683739	Koludarov_et_al_2021	CDS	556952	557111	.	+	0	Name=LOC114876022 CDS;ID=EWKMg4ru1zPvdBw+uzMEhS+PpGo.1624892359892.141413
NW_021683739	Koludarov_et_al_2021	CDS	558089	558515	.	+	0	Name=LOC114876022 CDS;ID=EWKMg4ru1zPvdBw+uzMEhS+PpGo.1624892359892.141413
NW_021683739	Koludarov_et_al_2021	CDS	87035	87055	.	-	0	Name=LOC114876040 CDS;ID=EWKMg4ru1zPvdBw+uzMEhS+PpGo.1624892359892.141414
NW_021683739	Koludarov_et_al_2021	CDS	53551	53947	.	-	0	Name=LOC114876040 CDS;ID=EWKMg4ru1zPvdBw+uzMEhS+PpGo.1624892359892.141414
NW_021683739	Koludarov_et_al_2021	CDS	52559	53496	.	-	0	Name=LOC114876040 CDS;ID=EWKMg4ru1zPvdBw+uzMEhS+PpGo.1624892359892.141414
NW_021683739	Koludarov_et_al_2021	CDS	301173	301391	.	-	0	Name=LOC114876032 CDS;ID=EWKMg4ru1zPvdBw+uzMEhS+PpGo.1624892359892.141415
NW_021683739	Koludarov_et_al_2021	CDS	293504	293696	.	-	0	Name=LOC114876032 CDS;ID=EWKMg4ru1zPvdBw+uzMEhS+PpGo.1624892359892.141415
NW_021683739	Koludarov_et_al_2021	CDS	284687	284876	.	-	0	Name=LOC114876032 CDS;ID=EWKMg4ru1zPvdBw+uzMEhS+PpGo.1624892359892.141415
NW_021683739	Koludarov_et_al_2021	CDS	284182	284251	.	-	0	Name=LOC114876032 CDS;ID=EWKMg4ru1zPvdBw+uzMEhS+PpGo.1624892359892.141415
NW_021683739	Koludarov_et_al_2021	CDS	282322	282419	.	-	0	Name=LOC114876032 CDS;ID=EWKMg4ru1zPvdBw+uzMEhS+PpGo.1624892359892.141415
NW_021683739	Koludarov_et_al_2021	CDS	281927	282140	.	-	0	Name=LOC114876032 CDS;ID=EWKMg4ru1zPvdBw+uzMEhS+PpGo.1624892359892.141415
NW_021683739	Koludarov_et_al_2021	CDS	276508	276915	.	-	0	Name=LOC114876032 CDS;ID=EWKMg4ru1zPvdBw+uzMEhS+PpGo.1624892359892.141415
NW_021683739	Koludarov_et_al_2021	CDS	274573	276411	.	-	0	Name=LOC114876032 CDS;ID=EWKMg4ru1zPvdBw+uzMEhS+PpGo.1624892359892.141415
NW_021683739	Koludarov_et_al_2021	CDS	274012	274500	.	-	0	Name=LOC114876032 CDS;ID=EWKMg4ru1zPvdBw+uzMEhS+PpGo.1624892359892.141415
NW_021683739	Koludarov_et_al_2021	CDS	273107	273319	.	-	0	Name=LOC114876032 CDS;ID=EWKMg4ru1zPvdBw+uzMEhS+PpGo.1624892359892.141415
NW_021683739	Koludarov_et_al_2021	CDS	301173	301391	.	-	0	Name=LOC114876032 CDS;ID=EWKMg4ru1zPvdBw+uzMEhS+PpGo.1624892359892.141416
NW_021683739	Koludarov_et_al_2021	CDS	293504	293696	.	-	0	Name=LOC114876032 CDS;ID=EWKMg4ru1zPvdBw+uzMEhS+PpGo.1624892359892.141416
NW_021683739	Koludarov_et_al_2021	CDS	284687	284876	.	-	0	Name=LOC114876032 CDS;ID=EWKMg4ru1zPvdBw+uzMEhS+PpGo.1624892359892.141416
NW_021683739	Koludarov_et_al_2021	CDS	284182	284251	.	-	0	Name=LOC114876032 CDS;ID=EWKMg4ru1zPvdBw+uzMEhS+PpGo.1624892359892.141416
NW_021683739	Koludarov_et_al_2021	CDS	282322	282419	.	-	0	Name=LOC114876032 CDS;ID=EWKMg4ru1zPvdBw+uzMEhS+PpGo.1624892359892.141416
NW_021683739	Koludarov_et_al_2021	CDS	281927	282140	.	-	0	Name=LOC114876032 CDS;ID=EWKMg4ru1zPvdBw+uzMEhS+PpGo.1624892359892.141416
NW_021683739	Koludarov_et_al_2021	CDS	276508	276915	.	-	0	Name=LOC114876032 CDS;ID=EWKMg4ru1zPvdBw+uzMEhS+PpGo.1624892359892.141416
NW_021683739	Koludarov_et_al_2021	CDS	274573	276411	.	-	0	Name=LOC114876032 CDS;ID=EWKMg4ru1zPvdBw+uzMEhS+PpGo.1624892359892.141416
NW_021683739	Koludarov_et_al_2021	CDS	274012	274500	.	-	0	Name=LOC114876032 CDS;ID=EWKMg4ru1zPvdBw+uzMEhS+PpGo.1624892359892.141416
NW_021683739	Koludarov_et_al_2021	CDS	273626	273749	.	-	0	Name=LOC114876032 CDS;ID=EWKMg4ru1zPvdBw+uzMEhS+PpGo.1624892359892.141416
NW_021683739	Koludarov_et_al_2021	CDS	273177	273319	.	-	0	Name=LOC114876032 CDS;ID=EWKMg4ru1zPvdBw+uzMEhS+PpGo.1624892359892.141416
NW_021683739	Koludarov_et_al_2021	CDS	301173	301391	.	-	0	Name=LOC114876032 CDS;ID=EWKMg4ru1zPvdBw+uzMEhS+PpGo.1624892359892.141417
NW_021683739	Koludarov_et_al_2021	CDS	293504	293696	.	-	0	Name=LOC114876032 CDS;ID=EWKMg4ru1zPvdBw+uzMEhS+PpGo.1624892359892.141417
NW_021683739	Koludarov_et_al_2021	CDS	284687	284876	.	-	0	Name=LOC114876032 CDS;ID=EWKMg4ru1zPvdBw+uzMEhS+PpGo.1624892359892.141417
NW_021683739	Koludarov_et_al_2021	CDS	284182	284251	.	-	0	Name=LOC114876032 CDS;ID=EWKMg4ru1zPvdBw+uzMEhS+PpGo.1624892359892.141417
NW_021683739	Koludarov_et_al_2021	CDS	282322	282419	.	-	0	Name=LOC114876032 CDS;ID=EWKMg4ru1zPvdBw+uzMEhS+PpGo.1624892359892.141417
NW_021683739	Koludarov_et_al_2021	CDS	281927	282140	.	-	0	Name=LOC114876032 CDS;ID=EWKMg4ru1zPvdBw+uzMEhS+PpGo.1624892359892.141417
NW_021683739	Koludarov_et_al_2021	CDS	276508	276915	.	-	0	Name=LOC114876032 CDS;ID=EWKMg4ru1zPvdBw+uzMEhS+PpGo.1624892359892.141417
NW_021683739	Koludarov_et_al_2021	CDS	274573	276411	.	-	0	Name=LOC114876032 CDS;ID=EWKMg4ru1zPvdBw+uzMEhS+PpGo.1624892359892.141417
NW_021683739	Koludarov_et_al_2021	CDS	274012	274500	.	-	0	Name=LOC114876032 CDS;ID=EWKMg4ru1zPvdBw+uzMEhS+PpGo.1624892359892.141417
NW_021683739	Koludarov_et_al_2021	CDS	273626	273749	.	-	0	Name=LOC114876032 CDS;ID=EWKMg4ru1zPvdBw+uzMEhS+PpGo.1624892359892.141417
NW_021683739	Koludarov_et_al_2021	CDS	273177	273322	.	-	0	Name=LOC114876032 CDS;ID=EWKMg4ru1zPvdBw+uzMEhS+PpGo.1624892359892.141417
NW_021683739	Koludarov_et_al_2021	CDS	597297	597390	.	-	0	Name=LOC114876025 CDS;ID=EWKMg4ru1zPvdBw+uzMEhS+PpGo.1624892359892.141418
NW_021683739	Koludarov_et_al_2021	CDS	583459	583581	.	-	0	Name=LOC114876025 CDS;ID=EWKMg4ru1zPvdBw+uzMEhS+PpGo.1624892359892.141418
NW_021683739	Koludarov_et_al_2021	CDS	576990	577112	.	-	0	Name=LOC114876025 CDS;ID=EWKMg4ru1zPvdBw+uzMEhS+PpGo.1624892359892.141418
NW_021683739	Koludarov_et_al_2021	CDS	572812	573047	.	-	0	Name=LOC114876025 CDS;ID=EWKMg4ru1zPvdBw+uzMEhS+PpGo.1624892359892.141418
NW_021683739	Koludarov_et_al_2021	CDS	572393	572597	.	-	0	Name=LOC114876025 CDS;ID=EWKMg4ru1zPvdBw+uzMEhS+PpGo.1624892359892.141418
NW_021683739	Koludarov_et_al_2021	CDS	571777	572088	.	-	0	Name=LOC114876025 CDS;ID=EWKMg4ru1zPvdBw+uzMEhS+PpGo.1624892359892.141418
NW_021683739	Koludarov_et_al_2021	CDS	571396	571696	.	-	0	Name=LOC114876025 CDS;ID=EWKMg4ru1zPvdBw+uzMEhS+PpGo.1624892359892.141418
NW_021683739	Koludarov_et_al_2021	CDS	570939	571230	.	-	0	Name=LOC114876025 CDS;ID=EWKMg4ru1zPvdBw+uzMEhS+PpGo.1624892359892.141418
NW_021683739	Koludarov_et_al_2021	CDS	570380	570860	.	-	0	Name=LOC114876025 CDS;ID=EWKMg4ru1zPvdBw+uzMEhS+PpGo.1624892359892.141418
NW_021683739	Koludarov_et_al_2021	CDS	569981	570067	.	-	0	Name=LOC114876025 CDS;ID=EWKMg4ru1zPvdBw+uzMEhS+PpGo.1624892359892.141418
NW_021683739	Koludarov_et_al_2021	CDS	569505	569773	.	-	0	Name=LOC114876025 CDS;ID=EWKMg4ru1zPvdBw+uzMEhS+PpGo.1624892359892.141418
NW_021683739	Koludarov_et_al_2021	CDS	569358	569402	.	-	0	Name=LOC114876025 CDS;ID=EWKMg4ru1zPvdBw+uzMEhS+PpGo.1624892359892.141418
NW_021683739	Koludarov_et_al_2021	CDS	597297	597390	.	-	0	Name=LOC114876025 CDS;ID=EWKMg4ru1zPvdBw+uzMEhS+PpGo.1624892359892.141419
NW_021683739	Koludarov_et_al_2021	CDS	594194	594316	.	-	0	Name=LOC114876025 CDS;ID=EWKMg4ru1zPvdBw+uzMEhS+PpGo.1624892359892.141419
NW_021683739	Koludarov_et_al_2021	CDS	583459	583581	.	-	0	Name=LOC114876025 CDS;ID=EWKMg4ru1zPvdBw+uzMEhS+PpGo.1624892359892.141419
NW_021683739	Koludarov_et_al_2021	CDS	572812	573047	.	-	0	Name=LOC114876025 CDS;ID=EWKMg4ru1zPvdBw+uzMEhS+PpGo.1624892359892.141419
NW_021683739	Koludarov_et_al_2021	CDS	572393	572597	.	-	0	Name=LOC114876025 CDS;ID=EWKMg4ru1zPvdBw+uzMEhS+PpGo.1624892359892.141419
NW_021683739	Koludarov_et_al_2021	CDS	571777	572088	.	-	0	Name=LOC114876025 CDS;ID=EWKMg4ru1zPvdBw+uzMEhS+PpGo.1624892359892.141419
NW_021683739	Koludarov_et_al_2021	CDS	571396	571696	.	-	0	Name=LOC114876025 CDS;ID=EWKMg4ru1zPvdBw+uzMEhS+PpGo.1624892359892.141419
NW_021683739	Koludarov_et_al_2021	CDS	570939	571230	.	-	0	Name=LOC114876025 CDS;ID=EWKMg4ru1zPvdBw+uzMEhS+PpGo.1624892359892.141419
NW_021683739	Koludarov_et_al_2021	CDS	570380	570860	.	-	0	Name=LOC114876025 CDS;ID=EWKMg4ru1zPvdBw+uzMEhS+PpGo.1624892359892.141419
NW_021683739	Koludarov_et_al_2021	CDS	569981	570067	.	-	0	Name=LOC114876025 CDS;ID=EWKMg4ru1zPvdBw+uzMEhS+PpGo.1624892359892.141419
NW_021683739	Koludarov_et_al_2021	CDS	569505	569773	.	-	0	Name=LOC114876025 CDS;ID=EWKMg4ru1zPvdBw+uzMEhS+PpGo.1624892359892.141419
NW_021683739	Koludarov_et_al_2021	CDS	569358	569402	.	-	0	Name=LOC114876025 CDS;ID=EWKMg4ru1zPvdBw+uzMEhS+PpGo.1624892359892.141419
NW_021683739	Koludarov_et_al_2021	CDS	597297	597390	.	-	0	Name=LOC114876025 CDS;ID=EWKMg4ru1zPvdBw+uzMEhS+PpGo.1624892359892.141420
NW_021683739	Koludarov_et_al_2021	CDS	594194	594316	.	-	0	Name=LOC114876025 CDS;ID=EWKMg4ru1zPvdBw+uzMEhS+PpGo.1624892359892.141420
NW_021683739	Koludarov_et_al_2021	CDS	583459	583581	.	-	0	Name=LOC114876025 CDS;ID=EWKMg4ru1zPvdBw+uzMEhS+PpGo.1624892359892.141420
NW_021683739	Koludarov_et_al_2021	CDS	576990	577112	.	-	0	Name=LOC114876025 CDS;ID=EWKMg4ru1zPvdBw+uzMEhS+PpGo.1624892359892.141420
NW_021683739	Koludarov_et_al_2021	CDS	572812	573047	.	-	0	Name=LOC114876025 CDS;ID=EWKMg4ru1zPvdBw+uzMEhS+PpGo.1624892359892.141420
NW_021683739	Koludarov_et_al_2021	CDS	572393	572597	.	-	0	Name=LOC114876025 CDS;ID=EWKMg4ru1zPvdBw+uzMEhS+PpGo.1624892359892.141420
NW_021683739	Koludarov_et_al_2021	CDS	571777	572088	.	-	0	Name=LOC114876025 CDS;ID=EWKMg4ru1zPvdBw+uzMEhS+PpGo.1624892359892.141420
NW_021683739	Koludarov_et_al_2021	CDS	571396	571696	.	-	0	Name=LOC114876025 CDS;ID=EWKMg4ru1zPvdBw+uzMEhS+PpGo.1624892359892.141420
NW_021683739	Koludarov_et_al_2021	CDS	570939	571230	.	-	0	Name=LOC114876025 CDS;ID=EWKMg4ru1zPvdBw+uzMEhS+PpGo.1624892359892.141420
NW_021683739	Koludarov_et_al_2021	CDS	570380	570860	.	-	0	Name=LOC114876025 CDS;ID=EWKMg4ru1zPvdBw+uzMEhS+PpGo.1624892359892.141420
NW_021683739	Koludarov_et_al_2021	CDS	569505	569773	.	-	0	Name=LOC114876025 CDS;ID=EWKMg4ru1zPvdBw+uzMEhS+PpGo.1624892359892.141420
NW_021683739	Koludarov_et_al_2021	CDS	569358	569402	.	-	0	Name=LOC114876025 CDS;ID=EWKMg4ru1zPvdBw+uzMEhS+PpGo.1624892359892.141420
NW_021683739	Koludarov_et_al_2021	CDS	597297	597390	.	-	0	Name=LOC114876025 CDS;ID=EWKMg4ru1zPvdBw+uzMEhS+PpGo.1624892359892.141421
NW_021683739	Koludarov_et_al_2021	CDS	594194	594316	.	-	0	Name=LOC114876025 CDS;ID=EWKMg4ru1zPvdBw+uzMEhS+PpGo.1624892359892.141421
NW_021683739	Koludarov_et_al_2021	CDS	583459	583581	.	-	0	Name=LOC114876025 CDS;ID=EWKMg4ru1zPvdBw+uzMEhS+PpGo.1624892359892.141421
NW_021683739	Koludarov_et_al_2021	CDS	576990	577112	.	-	0	Name=LOC114876025 CDS;ID=EWKMg4ru1zPvdBw+uzMEhS+PpGo.1624892359892.141421
NW_021683739	Koludarov_et_al_2021	CDS	572812	573047	.	-	0	Name=LOC114876025 CDS;ID=EWKMg4ru1zPvdBw+uzMEhS+PpGo.1624892359892.141421
NW_021683739	Koludarov_et_al_2021	CDS	572393	572597	.	-	0	Name=LOC114876025 CDS;ID=EWKMg4ru1zPvdBw+uzMEhS+PpGo.1624892359892.141421
NW_021683739	Koludarov_et_al_2021	CDS	571777	572088	.	-	0	Name=LOC114876025 CDS;ID=EWKMg4ru1zPvdBw+uzMEhS+PpGo.1624892359892.141421
NW_021683739	Koludarov_et_al_2021	CDS	571396	571696	.	-	0	Name=LOC114876025 CDS;ID=EWKMg4ru1zPvdBw+uzMEhS+PpGo.1624892359892.141421
NW_021683739	Koludarov_et_al_2021	CDS	570939	571230	.	-	0	Name=LOC114876025 CDS;ID=EWKMg4ru1zPvdBw+uzMEhS+PpGo.1624892359892.141421
NW_021683739	Koludarov_et_al_2021	CDS	570380	570860	.	-	0	Name=LOC114876025 CDS;ID=EWKMg4ru1zPvdBw+uzMEhS+PpGo.1624892359892.141421
NW_021683739	Koludarov_et_al_2021	CDS	569981	570067	.	-	0	Name=LOC114876025 CDS;ID=EWKMg4ru1zPvdBw+uzMEhS+PpGo.1624892359892.141421
NW_021683739	Koludarov_et_al_2021	CDS	569505	569773	.	-	0	Name=LOC114876025 CDS;ID=EWKMg4ru1zPvdBw+uzMEhS+PpGo.1624892359892.141421
NW_021683739	Koludarov_et_al_2021	CDS	569358	569402	.	-	0	Name=LOC114876025 CDS;ID=EWKMg4ru1zPvdBw+uzMEhS+PpGo.1624892359892.141421
NW_021683739	Koludarov_et_al_2021	CDS	597297	597390	.	-	0	Name=LOC114876025 CDS;ID=EWKMg4ru1zPvdBw+uzMEhS+PpGo.1624892359892.141422
NW_021683739	Koludarov_et_al_2021	CDS	594194	594316	.	-	0	Name=LOC114876025 CDS;ID=EWKMg4ru1zPvdBw+uzMEhS+PpGo.1624892359892.141422
NW_021683739	Koludarov_et_al_2021	CDS	583459	583581	.	-	0	Name=LOC114876025 CDS;ID=EWKMg4ru1zPvdBw+uzMEhS+PpGo.1624892359892.141422
NW_021683739	Koludarov_et_al_2021	CDS	579118	579237	.	-	0	Name=LOC114876025 CDS;ID=EWKMg4ru1zPvdBw+uzMEhS+PpGo.1624892359892.141422
NW_021683739	Koludarov_et_al_2021	CDS	572812	573047	.	-	0	Name=LOC114876025 CDS;ID=EWKMg4ru1zPvdBw+uzMEhS+PpGo.1624892359892.141422
NW_021683739	Koludarov_et_al_2021	CDS	572393	572597	.	-	0	Name=LOC114876025 CDS;ID=EWKMg4ru1zPvdBw+uzMEhS+PpGo.1624892359892.141422
NW_021683739	Koludarov_et_al_2021	CDS	571777	572088	.	-	0	Name=LOC114876025 CDS;ID=EWKMg4ru1zPvdBw+uzMEhS+PpGo.1624892359892.141422
NW_021683739	Koludarov_et_al_2021	CDS	571396	571696	.	-	0	Name=LOC114876025 CDS;ID=EWKMg4ru1zPvdBw+uzMEhS+PpGo.1624892359892.141422
NW_021683739	Koludarov_et_al_2021	CDS	570939	571230	.	-	0	Name=LOC114876025 CDS;ID=EWKMg4ru1zPvdBw+uzMEhS+PpGo.1624892359892.141422
NW_021683739	Koludarov_et_al_2021	CDS	570380	570860	.	-	0	Name=LOC114876025 CDS;ID=EWKMg4ru1zPvdBw+uzMEhS+PpGo.1624892359892.141422
NW_021683739	Koludarov_et_al_2021	CDS	569981	570067	.	-	0	Name=LOC114876025 CDS;ID=EWKMg4ru1zPvdBw+uzMEhS+PpGo.1624892359892.141422
NW_021683739	Koludarov_et_al_2021	CDS	569505	569773	.	-	0	Name=LOC114876025 CDS;ID=EWKMg4ru1zPvdBw+uzMEhS+PpGo.1624892359892.141422
NW_021683739	Koludarov_et_al_2021	CDS	569358	569402	.	-	0	Name=LOC114876025 CDS;ID=EWKMg4ru1zPvdBw+uzMEhS+PpGo.1624892359892.141422
NW_021683739	Koludarov_et_al_2021	CDS	231862	231965	.	+	0	Name=LOC114876034 CDS;ID=EWKMg4ru1zPvdBw+uzMEhS+PpGo.1624892359893.141423
NW_021683739	Koludarov_et_al_2021	CDS	250025	250328	.	+	0	Name=LOC114876034 CDS;ID=EWKMg4ru1zPvdBw+uzMEhS+PpGo.1624892359893.141423
NW_021683739	Koludarov_et_al_2021	CDS	250581	250868	.	+	0	Name=LOC114876034 CDS;ID=EWKMg4ru1zPvdBw+uzMEhS+PpGo.1624892359893.141423
NW_021683739	Koludarov_et_al_2021	CDS	251140	251242	.	+	0	Name=LOC114876034 CDS;ID=EWKMg4ru1zPvdBw+uzMEhS+PpGo.1624892359893.141423
NW_021683739	Koludarov_et_al_2021	CDS	251318	251506	.	+	0	Name=LOC114876034 CDS;ID=EWKMg4ru1zPvdBw+uzMEhS+PpGo.1624892359893.141423
NW_021683739	Koludarov_et_al_2021	CDS	252392	252496	.	+	0	Name=LOC114876034 CDS;ID=EWKMg4ru1zPvdBw+uzMEhS+PpGo.1624892359893.141423
NW_021683739	Koludarov_et_al_2021	CDS	255801	256069	.	+	0	Name=LOC114876034 CDS;ID=EWKMg4ru1zPvdBw+uzMEhS+PpGo.1624892359893.141423
NW_021683739	Koludarov_et_al_2021	CDS	256301	256506	.	+	0	Name=LOC114876034 CDS;ID=EWKMg4ru1zPvdBw+uzMEhS+PpGo.1624892359893.141423
NW_021683739	Koludarov_et_al_2021	CDS	256952	257299	.	+	0	Name=LOC114876034 CDS;ID=EWKMg4ru1zPvdBw+uzMEhS+PpGo.1624892359893.141423
NW_021683739	Koludarov_et_al_2021	CDS	257435	257832	.	+	0	Name=LOC114876034 CDS;ID=EWKMg4ru1zPvdBw+uzMEhS+PpGo.1624892359893.141423
NW_021683739	Koludarov_et_al_2021	CDS	257930	258046	.	+	0	Name=LOC114876034 CDS;ID=EWKMg4ru1zPvdBw+uzMEhS+PpGo.1624892359893.141423
NW_021683739	Koludarov_et_al_2021	CDS	258194	258327	.	+	0	Name=LOC114876034 CDS;ID=EWKMg4ru1zPvdBw+uzMEhS+PpGo.1624892359893.141423
NW_021683739	Koludarov_et_al_2021	CDS	231862	231965	.	+	0	Name=LOC114876034 CDS;ID=EWKMg4ru1zPvdBw+uzMEhS+PpGo.1624892359893.141424
NW_021683739	Koludarov_et_al_2021	CDS	250025	250328	.	+	0	Name=LOC114876034 CDS;ID=EWKMg4ru1zPvdBw+uzMEhS+PpGo.1624892359893.141424
NW_021683739	Koludarov_et_al_2021	CDS	250581	250868	.	+	0	Name=LOC114876034 CDS;ID=EWKMg4ru1zPvdBw+uzMEhS+PpGo.1624892359893.141424
NW_021683739	Koludarov_et_al_2021	CDS	251140	251242	.	+	0	Name=LOC114876034 CDS;ID=EWKMg4ru1zPvdBw+uzMEhS+PpGo.1624892359893.141424
NW_021683739	Koludarov_et_al_2021	CDS	251351	251506	.	+	0	Name=LOC114876034 CDS;ID=EWKMg4ru1zPvdBw+uzMEhS+PpGo.1624892359893.141424
NW_021683739	Koludarov_et_al_2021	CDS	252392	252496	.	+	0	Name=LOC114876034 CDS;ID=EWKMg4ru1zPvdBw+uzMEhS+PpGo.1624892359893.141424
NW_021683739	Koludarov_et_al_2021	CDS	255801	256069	.	+	0	Name=LOC114876034 CDS;ID=EWKMg4ru1zPvdBw+uzMEhS+PpGo.1624892359893.141424
NW_021683739	Koludarov_et_al_2021	CDS	256301	256506	.	+	0	Name=LOC114876034 CDS;ID=EWKMg4ru1zPvdBw+uzMEhS+PpGo.1624892359893.141424
NW_021683739	Koludarov_et_al_2021	CDS	256952	257299	.	+	0	Name=LOC114876034 CDS;ID=EWKMg4ru1zPvdBw+uzMEhS+PpGo.1624892359893.141424
NW_021683739	Koludarov_et_al_2021	CDS	257435	257832	.	+	0	Name=LOC114876034 CDS;ID=EWKMg4ru1zPvdBw+uzMEhS+PpGo.1624892359893.141424
NW_021683739	Koludarov_et_al_2021	CDS	257930	258046	.	+	0	Name=LOC114876034 CDS;ID=EWKMg4ru1zPvdBw+uzMEhS+PpGo.1624892359893.141424
NW_021683739	Koludarov_et_al_2021	CDS	258194	258327	.	+	0	Name=LOC114876034 CDS;ID=EWKMg4ru1zPvdBw+uzMEhS+PpGo.1624892359893.141424
NW_021683739	Koludarov_et_al_2021	CDS	595169	595172	.	-	0	Name=LOC114876025 CDS;ID=EWKMg4ru1zPvdBw+uzMEhS+PpGo.1624892359893.141425
NW_021683739	Koludarov_et_al_2021	CDS	594194	594316	.	-	0	Name=LOC114876025 CDS;ID=EWKMg4ru1zPvdBw+uzMEhS+PpGo.1624892359893.141425
NW_021683739	Koludarov_et_al_2021	CDS	583459	583581	.	-	0	Name=LOC114876025 CDS;ID=EWKMg4ru1zPvdBw+uzMEhS+PpGo.1624892359893.141425
NW_021683739	Koludarov_et_al_2021	CDS	576990	577112	.	-	0	Name=LOC114876025 CDS;ID=EWKMg4ru1zPvdBw+uzMEhS+PpGo.1624892359893.141425
NW_021683739	Koludarov_et_al_2021	CDS	572812	573047	.	-	0	Name=LOC114876025 CDS;ID=EWKMg4ru1zPvdBw+uzMEhS+PpGo.1624892359893.141425
NW_021683739	Koludarov_et_al_2021	CDS	572393	572597	.	-	0	Name=LOC114876025 CDS;ID=EWKMg4ru1zPvdBw+uzMEhS+PpGo.1624892359893.141425
NW_021683739	Koludarov_et_al_2021	CDS	571777	572088	.	-	0	Name=LOC114876025 CDS;ID=EWKMg4ru1zPvdBw+uzMEhS+PpGo.1624892359893.141425
NW_021683739	Koludarov_et_al_2021	CDS	571396	571696	.	-	0	Name=LOC114876025 CDS;ID=EWKMg4ru1zPvdBw+uzMEhS+PpGo.1624892359893.141425
NW_021683739	Koludarov_et_al_2021	CDS	570939	571230	.	-	0	Name=LOC114876025 CDS;ID=EWKMg4ru1zPvdBw+uzMEhS+PpGo.1624892359893.141425
NW_021683739	Koludarov_et_al_2021	CDS	570380	570860	.	-	0	Name=LOC114876025 CDS;ID=EWKMg4ru1zPvdBw+uzMEhS+PpGo.1624892359893.141425
NW_021683739	Koludarov_et_al_2021	CDS	569981	570067	.	-	0	Name=LOC114876025 CDS;ID=EWKMg4ru1zPvdBw+uzMEhS+PpGo.1624892359893.141425
NW_021683739	Koludarov_et_al_2021	CDS	569505	569773	.	-	0	Name=LOC114876025 CDS;ID=EWKMg4ru1zPvdBw+uzMEhS+PpGo.1624892359893.141425
NW_021683739	Koludarov_et_al_2021	CDS	569358	569402	.	-	0	Name=LOC114876025 CDS;ID=EWKMg4ru1zPvdBw+uzMEhS+PpGo.1624892359893.141425
NW_021683739	Koludarov_et_al_2021	CDS	232539	232570	.	+	0	Name=LOC114876034 CDS;ID=EWKMg4ru1zPvdBw+uzMEhS+PpGo.1624892359893.141426
NW_021683739	Koludarov_et_al_2021	CDS	250025	250328	.	+	0	Name=LOC114876034 CDS;ID=EWKMg4ru1zPvdBw+uzMEhS+PpGo.1624892359893.141426
NW_021683739	Koludarov_et_al_2021	CDS	250581	250868	.	+	0	Name=LOC114876034 CDS;ID=EWKMg4ru1zPvdBw+uzMEhS+PpGo.1624892359893.141426
NW_021683739	Koludarov_et_al_2021	CDS	251140	251242	.	+	0	Name=LOC114876034 CDS;ID=EWKMg4ru1zPvdBw+uzMEhS+PpGo.1624892359893.141426
NW_021683739	Koludarov_et_al_2021	CDS	251318	251506	.	+	0	Name=LOC114876034 CDS;ID=EWKMg4ru1zPvdBw+uzMEhS+PpGo.1624892359893.141426
NW_021683739	Koludarov_et_al_2021	CDS	252392	252496	.	+	0	Name=LOC114876034 CDS;ID=EWKMg4ru1zPvdBw+uzMEhS+PpGo.1624892359893.141426
NW_021683739	Koludarov_et_al_2021	CDS	255801	256069	.	+	0	Name=LOC114876034 CDS;ID=EWKMg4ru1zPvdBw+uzMEhS+PpGo.1624892359893.141426
NW_021683739	Koludarov_et_al_2021	CDS	256301	256506	.	+	0	Name=LOC114876034 CDS;ID=EWKMg4ru1zPvdBw+uzMEhS+PpGo.1624892359893.141426
NW_021683739	Koludarov_et_al_2021	CDS	256952	257299	.	+	0	Name=LOC114876034 CDS;ID=EWKMg4ru1zPvdBw+uzMEhS+PpGo.1624892359893.141426
NW_021683739	Koludarov_et_al_2021	CDS	257435	257832	.	+	0	Name=LOC114876034 CDS;ID=EWKMg4ru1zPvdBw+uzMEhS+PpGo.1624892359893.141426
NW_021683739	Koludarov_et_al_2021	CDS	257930	258046	.	+	0	Name=LOC114876034 CDS;ID=EWKMg4ru1zPvdBw+uzMEhS+PpGo.1624892359893.141426
NW_021683739	Koludarov_et_al_2021	CDS	258194	258327	.	+	0	Name=LOC114876034 CDS;ID=EWKMg4ru1zPvdBw+uzMEhS+PpGo.1624892359893.141426
NW_021683739	Koludarov_et_al_2021	CDS	594508	594520	.	-	0	Name=LOC114876025 CDS;ID=EWKMg4ru1zPvdBw+uzMEhS+PpGo.1624892359893.141427
NW_021683739	Koludarov_et_al_2021	CDS	594194	594316	.	-	0	Name=LOC114876025 CDS;ID=EWKMg4ru1zPvdBw+uzMEhS+PpGo.1624892359893.141427
NW_021683739	Koludarov_et_al_2021	CDS	583459	583581	.	-	0	Name=LOC114876025 CDS;ID=EWKMg4ru1zPvdBw+uzMEhS+PpGo.1624892359893.141427
NW_021683739	Koludarov_et_al_2021	CDS	576990	577112	.	-	0	Name=LOC114876025 CDS;ID=EWKMg4ru1zPvdBw+uzMEhS+PpGo.1624892359893.141427
NW_021683739	Koludarov_et_al_2021	CDS	572812	573047	.	-	0	Name=LOC114876025 CDS;ID=EWKMg4ru1zPvdBw+uzMEhS+PpGo.1624892359893.141427
NW_021683739	Koludarov_et_al_2021	CDS	572393	572597	.	-	0	Name=LOC114876025 CDS;ID=EWKMg4ru1zPvdBw+uzMEhS+PpGo.1624892359893.141427
NW_021683739	Koludarov_et_al_2021	CDS	571777	572088	.	-	0	Name=LOC114876025 CDS;ID=EWKMg4ru1zPvdBw+uzMEhS+PpGo.1624892359893.141427
NW_021683739	Koludarov_et_al_2021	CDS	571396	571696	.	-	0	Name=LOC114876025 CDS;ID=EWKMg4ru1zPvdBw+uzMEhS+PpGo.1624892359893.141427
NW_021683739	Koludarov_et_al_2021	CDS	570939	571230	.	-	0	Name=LOC114876025 CDS;ID=EWKMg4ru1zPvdBw+uzMEhS+PpGo.1624892359893.141427
NW_021683739	Koludarov_et_al_2021	CDS	570380	570860	.	-	0	Name=LOC114876025 CDS;ID=EWKMg4ru1zPvdBw+uzMEhS+PpGo.1624892359893.141427
NW_021683739	Koludarov_et_al_2021	CDS	569981	570067	.	-	0	Name=LOC114876025 CDS;ID=EWKMg4ru1zPvdBw+uzMEhS+PpGo.1624892359893.141427
NW_021683739	Koludarov_et_al_2021	CDS	569505	569773	.	-	0	Name=LOC114876025 CDS;ID=EWKMg4ru1zPvdBw+uzMEhS+PpGo.1624892359893.141427
NW_021683739	Koludarov_et_al_2021	CDS	569358	569402	.	-	0	Name=LOC114876025 CDS;ID=EWKMg4ru1zPvdBw+uzMEhS+PpGo.1624892359893.141427
NW_021683739	Koludarov_et_al_2021	CDS	590423	590462	.	-	0	Name=LOC114876025 CDS;ID=EWKMg4ru1zPvdBw+uzMEhS+PpGo.1624892359893.141428
NW_021683739	Koludarov_et_al_2021	CDS	583459	583581	.	-	0	Name=LOC114876025 CDS;ID=EWKMg4ru1zPvdBw+uzMEhS+PpGo.1624892359893.141428
NW_021683739	Koludarov_et_al_2021	CDS	576990	577112	.	-	0	Name=LOC114876025 CDS;ID=EWKMg4ru1zPvdBw+uzMEhS+PpGo.1624892359893.141428
NW_021683739	Koludarov_et_al_2021	CDS	572812	573047	.	-	0	Name=LOC114876025 CDS;ID=EWKMg4ru1zPvdBw+uzMEhS+PpGo.1624892359893.141428
NW_021683739	Koludarov_et_al_2021	CDS	572393	572597	.	-	0	Name=LOC114876025 CDS;ID=EWKMg4ru1zPvdBw+uzMEhS+PpGo.1624892359893.141428
NW_021683739	Koludarov_et_al_2021	CDS	571777	572088	.	-	0	Name=LOC114876025 CDS;ID=EWKMg4ru1zPvdBw+uzMEhS+PpGo.1624892359893.141428
NW_021683739	Koludarov_et_al_2021	CDS	571396	571696	.	-	0	Name=LOC114876025 CDS;ID=EWKMg4ru1zPvdBw+uzMEhS+PpGo.1624892359893.141428
NW_021683739	Koludarov_et_al_2021	CDS	570939	571230	.	-	0	Name=LOC114876025 CDS;ID=EWKMg4ru1zPvdBw+uzMEhS+PpGo.1624892359893.141428
NW_021683739	Koludarov_et_al_2021	CDS	570380	570860	.	-	0	Name=LOC114876025 CDS;ID=EWKMg4ru1zPvdBw+uzMEhS+PpGo.1624892359893.141428
NW_021683739	Koludarov_et_al_2021	CDS	569981	570067	.	-	0	Name=LOC114876025 CDS;ID=EWKMg4ru1zPvdBw+uzMEhS+PpGo.1624892359893.141428
NW_021683739	Koludarov_et_al_2021	CDS	569505	569773	.	-	0	Name=LOC114876025 CDS;ID=EWKMg4ru1zPvdBw+uzMEhS+PpGo.1624892359893.141428
NW_021683739	Koludarov_et_al_2021	CDS	569358	569402	.	-	0	Name=LOC114876025 CDS;ID=EWKMg4ru1zPvdBw+uzMEhS+PpGo.1624892359893.141428
NW_021683739	Koludarov_et_al_2021	CDS	356698	356739	.	-	0	Name=LOC114876021 CDS;ID=EWKMg4ru1zPvdBw+uzMEhS+PpGo.1624892359893.141429
NW_021683739	Koludarov_et_al_2021	CDS	348357	348563	.	-	0	Name=LOC114876021 CDS;ID=EWKMg4ru1zPvdBw+uzMEhS+PpGo.1624892359893.141429
NW_021683739	Koludarov_et_al_2021	CDS	347764	348096	.	-	0	Name=LOC114876021 CDS;ID=EWKMg4ru1zPvdBw+uzMEhS+PpGo.1624892359893.141429
NW_021683739	Koludarov_et_al_2021	CDS	347351	347673	.	-	0	Name=LOC114876021 CDS;ID=EWKMg4ru1zPvdBw+uzMEhS+PpGo.1624892359893.141429
NW_021683739	Koludarov_et_al_2021	CDS	343088	346217	.	-	0	Name=LOC114876021 CDS;ID=EWKMg4ru1zPvdBw+uzMEhS+PpGo.1624892359893.141429
NW_021683739	Koludarov_et_al_2021	CDS	342534	342854	.	-	0	Name=LOC114876021 CDS;ID=EWKMg4ru1zPvdBw+uzMEhS+PpGo.1624892359893.141429
NW_021683739	Koludarov_et_al_2021	CDS	341770	341957	.	-	0	Name=LOC114876021 CDS;ID=EWKMg4ru1zPvdBw+uzMEhS+PpGo.1624892359893.141429
NW_021683739	Koludarov_et_al_2021	CDS	341208	341394	.	-	0	Name=LOC114876021 CDS;ID=EWKMg4ru1zPvdBw+uzMEhS+PpGo.1624892359893.141429
NW_021683739	Koludarov_et_al_2021	CDS	340679	340957	.	-	0	Name=LOC114876021 CDS;ID=EWKMg4ru1zPvdBw+uzMEhS+PpGo.1624892359893.141429
NW_021683739	Koludarov_et_al_2021	CDS	356698	356739	.	-	0	Name=LOC114876021 CDS;ID=EWKMg4ru1zPvdBw+uzMEhS+PpGo.1624892359893.141430
NW_021683739	Koludarov_et_al_2021	CDS	348357	348563	.	-	0	Name=LOC114876021 CDS;ID=EWKMg4ru1zPvdBw+uzMEhS+PpGo.1624892359893.141430
NW_021683739	Koludarov_et_al_2021	CDS	347764	348096	.	-	0	Name=LOC114876021 CDS;ID=EWKMg4ru1zPvdBw+uzMEhS+PpGo.1624892359893.141430
NW_021683739	Koludarov_et_al_2021	CDS	347351	347673	.	-	0	Name=LOC114876021 CDS;ID=EWKMg4ru1zPvdBw+uzMEhS+PpGo.1624892359893.141430
NW_021683739	Koludarov_et_al_2021	CDS	343088	346217	.	-	0	Name=LOC114876021 CDS;ID=EWKMg4ru1zPvdBw+uzMEhS+PpGo.1624892359893.141430
NW_021683739	Koludarov_et_al_2021	CDS	342534	342854	.	-	0	Name=LOC114876021 CDS;ID=EWKMg4ru1zPvdBw+uzMEhS+PpGo.1624892359893.141430
NW_021683739	Koludarov_et_al_2021	CDS	341770	341957	.	-	0	Name=LOC114876021 CDS;ID=EWKMg4ru1zPvdBw+uzMEhS+PpGo.1624892359893.141430
NW_021683739	Koludarov_et_al_2021	CDS	341208	341394	.	-	0	Name=LOC114876021 CDS;ID=EWKMg4ru1zPvdBw+uzMEhS+PpGo.1624892359893.141430
NW_021683739	Koludarov_et_al_2021	CDS	340679	340957	.	-	0	Name=LOC114876021 CDS;ID=EWKMg4ru1zPvdBw+uzMEhS+PpGo.1624892359893.141430
NW_021683739	Koludarov_et_al_2021	CDS	584344	584458	.	-	0	Name=LOC114876025 CDS;ID=EWKMg4ru1zPvdBw+uzMEhS+PpGo.1624892359893.141431
NW_021683739	Koludarov_et_al_2021	CDS	583459	583581	.	-	0	Name=LOC114876025 CDS;ID=EWKMg4ru1zPvdBw+uzMEhS+PpGo.1624892359893.141431
NW_021683739	Koludarov_et_al_2021	CDS	576990	577112	.	-	0	Name=LOC114876025 CDS;ID=EWKMg4ru1zPvdBw+uzMEhS+PpGo.1624892359893.141431
NW_021683739	Koludarov_et_al_2021	CDS	572812	573047	.	-	0	Name=LOC114876025 CDS;ID=EWKMg4ru1zPvdBw+uzMEhS+PpGo.1624892359893.141431
NW_021683739	Koludarov_et_al_2021	CDS	572393	572597	.	-	0	Name=LOC114876025 CDS;ID=EWKMg4ru1zPvdBw+uzMEhS+PpGo.1624892359893.141431
NW_021683739	Koludarov_et_al_2021	CDS	571777	572088	.	-	0	Name=LOC114876025 CDS;ID=EWKMg4ru1zPvdBw+uzMEhS+PpGo.1624892359893.141431
NW_021683739	Koludarov_et_al_2021	CDS	571396	571696	.	-	0	Name=LOC114876025 CDS;ID=EWKMg4ru1zPvdBw+uzMEhS+PpGo.1624892359893.141431
NW_021683739	Koludarov_et_al_2021	CDS	570939	571230	.	-	0	Name=LOC114876025 CDS;ID=EWKMg4ru1zPvdBw+uzMEhS+PpGo.1624892359893.141431
NW_021683739	Koludarov_et_al_2021	CDS	570380	570860	.	-	0	Name=LOC114876025 CDS;ID=EWKMg4ru1zPvdBw+uzMEhS+PpGo.1624892359893.141431
NW_021683739	Koludarov_et_al_2021	CDS	569981	570067	.	-	0	Name=LOC114876025 CDS;ID=EWKMg4ru1zPvdBw+uzMEhS+PpGo.1624892359893.141431
NW_021683739	Koludarov_et_al_2021	CDS	569505	569773	.	-	0	Name=LOC114876025 CDS;ID=EWKMg4ru1zPvdBw+uzMEhS+PpGo.1624892359893.141431
NW_021683739	Koludarov_et_al_2021	CDS	569358	569402	.	-	0	Name=LOC114876025 CDS;ID=EWKMg4ru1zPvdBw+uzMEhS+PpGo.1624892359893.141431
NW_021683739	Koludarov_et_al_2021	CDS	244123	244241	.	+	0	Name=LOC114876034 CDS;ID=EWKMg4ru1zPvdBw+uzMEhS+PpGo.1624892359893.141432
NW_021683739	Koludarov_et_al_2021	CDS	250025	250328	.	+	0	Name=LOC114876034 CDS;ID=EWKMg4ru1zPvdBw+uzMEhS+PpGo.1624892359893.141432
NW_021683739	Koludarov_et_al_2021	CDS	250581	250868	.	+	0	Name=LOC114876034 CDS;ID=EWKMg4ru1zPvdBw+uzMEhS+PpGo.1624892359893.141432
NW_021683739	Koludarov_et_al_2021	CDS	251140	251242	.	+	0	Name=LOC114876034 CDS;ID=EWKMg4ru1zPvdBw+uzMEhS+PpGo.1624892359893.141432
NW_021683739	Koludarov_et_al_2021	CDS	251318	251506	.	+	0	Name=LOC114876034 CDS;ID=EWKMg4ru1zPvdBw+uzMEhS+PpGo.1624892359893.141432
NW_021683739	Koludarov_et_al_2021	CDS	252392	252496	.	+	0	Name=LOC114876034 CDS;ID=EWKMg4ru1zPvdBw+uzMEhS+PpGo.1624892359893.141432
NW_021683739	Koludarov_et_al_2021	CDS	255801	256069	.	+	0	Name=LOC114876034 CDS;ID=EWKMg4ru1zPvdBw+uzMEhS+PpGo.1624892359893.141432
NW_021683739	Koludarov_et_al_2021	CDS	256301	256506	.	+	0	Name=LOC114876034 CDS;ID=EWKMg4ru1zPvdBw+uzMEhS+PpGo.1624892359893.141432
NW_021683739	Koludarov_et_al_2021	CDS	256952	257299	.	+	0	Name=LOC114876034 CDS;ID=EWKMg4ru1zPvdBw+uzMEhS+PpGo.1624892359893.141432
NW_021683739	Koludarov_et_al_2021	CDS	257435	257832	.	+	0	Name=LOC114876034 CDS;ID=EWKMg4ru1zPvdBw+uzMEhS+PpGo.1624892359893.141432
NW_021683739	Koludarov_et_al_2021	CDS	257930	258046	.	+	0	Name=LOC114876034 CDS;ID=EWKMg4ru1zPvdBw+uzMEhS+PpGo.1624892359893.141432
NW_021683739	Koludarov_et_al_2021	CDS	258194	258327	.	+	0	Name=LOC114876034 CDS;ID=EWKMg4ru1zPvdBw+uzMEhS+PpGo.1624892359893.141432
NW_021683739	Koludarov_et_al_2021	CDS	244123	244241	.	+	0	Name=LOC114876034 CDS;ID=EWKMg4ru1zPvdBw+uzMEhS+PpGo.1624892359893.141433
NW_021683739	Koludarov_et_al_2021	CDS	250025	250328	.	+	0	Name=LOC114876034 CDS;ID=EWKMg4ru1zPvdBw+uzMEhS+PpGo.1624892359893.141433
NW_021683739	Koludarov_et_al_2021	CDS	250581	250868	.	+	0	Name=LOC114876034 CDS;ID=EWKMg4ru1zPvdBw+uzMEhS+PpGo.1624892359893.141433
NW_021683739	Koludarov_et_al_2021	CDS	251140	251242	.	+	0	Name=LOC114876034 CDS;ID=EWKMg4ru1zPvdBw+uzMEhS+PpGo.1624892359893.141433
NW_021683739	Koludarov_et_al_2021	CDS	251318	251506	.	+	0	Name=LOC114876034 CDS;ID=EWKMg4ru1zPvdBw+uzMEhS+PpGo.1624892359893.141433
NW_021683739	Koludarov_et_al_2021	CDS	252395	252496	.	+	0	Name=LOC114876034 CDS;ID=EWKMg4ru1zPvdBw+uzMEhS+PpGo.1624892359893.141433
NW_021683739	Koludarov_et_al_2021	CDS	255801	256069	.	+	0	Name=LOC114876034 CDS;ID=EWKMg4ru1zPvdBw+uzMEhS+PpGo.1624892359893.141433
NW_021683739	Koludarov_et_al_2021	CDS	256301	256506	.	+	0	Name=LOC114876034 CDS;ID=EWKMg4ru1zPvdBw+uzMEhS+PpGo.1624892359893.141433
NW_021683739	Koludarov_et_al_2021	CDS	256952	257299	.	+	0	Name=LOC114876034 CDS;ID=EWKMg4ru1zPvdBw+uzMEhS+PpGo.1624892359893.141433
NW_021683739	Koludarov_et_al_2021	CDS	257435	257832	.	+	0	Name=LOC114876034 CDS;ID=EWKMg4ru1zPvdBw+uzMEhS+PpGo.1624892359893.141433
NW_021683739	Koludarov_et_al_2021	CDS	257930	258046	.	+	0	Name=LOC114876034 CDS;ID=EWKMg4ru1zPvdBw+uzMEhS+PpGo.1624892359893.141433
NW_021683739	Koludarov_et_al_2021	CDS	258194	258327	.	+	0	Name=LOC114876034 CDS;ID=EWKMg4ru1zPvdBw+uzMEhS+PpGo.1624892359893.141433
NW_021683739	Koludarov_et_al_2021	CDS	244123	244241	.	+	0	Name=LOC114876034 CDS;ID=EWKMg4ru1zPvdBw+uzMEhS+PpGo.1624892359893.141434
NW_021683739	Koludarov_et_al_2021	CDS	250025	250328	.	+	0	Name=LOC114876034 CDS;ID=EWKMg4ru1zPvdBw+uzMEhS+PpGo.1624892359893.141434
NW_021683739	Koludarov_et_al_2021	CDS	250581	250868	.	+	0	Name=LOC114876034 CDS;ID=EWKMg4ru1zPvdBw+uzMEhS+PpGo.1624892359893.141434
NW_021683739	Koludarov_et_al_2021	CDS	251140	251242	.	+	0	Name=LOC114876034 CDS;ID=EWKMg4ru1zPvdBw+uzMEhS+PpGo.1624892359893.141434
NW_021683739	Koludarov_et_al_2021	CDS	251318	251506	.	+	0	Name=LOC114876034 CDS;ID=EWKMg4ru1zPvdBw+uzMEhS+PpGo.1624892359893.141434
NW_021683739	Koludarov_et_al_2021	CDS	255801	256069	.	+	0	Name=LOC114876034 CDS;ID=EWKMg4ru1zPvdBw+uzMEhS+PpGo.1624892359893.141434
NW_021683739	Koludarov_et_al_2021	CDS	256301	256506	.	+	0	Name=LOC114876034 CDS;ID=EWKMg4ru1zPvdBw+uzMEhS+PpGo.1624892359893.141434
NW_021683739	Koludarov_et_al_2021	CDS	256952	257299	.	+	0	Name=LOC114876034 CDS;ID=EWKMg4ru1zPvdBw+uzMEhS+PpGo.1624892359893.141434
NW_021683739	Koludarov_et_al_2021	CDS	257435	257832	.	+	0	Name=LOC114876034 CDS;ID=EWKMg4ru1zPvdBw+uzMEhS+PpGo.1624892359893.141434
NW_021683739	Koludarov_et_al_2021	CDS	257930	258046	.	+	0	Name=LOC114876034 CDS;ID=EWKMg4ru1zPvdBw+uzMEhS+PpGo.1624892359893.141434
NW_021683739	Koludarov_et_al_2021	CDS	258194	258327	.	+	0	Name=LOC114876034 CDS;ID=EWKMg4ru1zPvdBw+uzMEhS+PpGo.1624892359893.141434
NW_021683739	Koludarov_et_al_2021	CDS	244123	244241	.	+	0	Name=LOC114876034 CDS;ID=EWKMg4ru1zPvdBw+uzMEhS+PpGo.1624892359893.141435
NW_021683739	Koludarov_et_al_2021	CDS	250025	250328	.	+	0	Name=LOC114876034 CDS;ID=EWKMg4ru1zPvdBw+uzMEhS+PpGo.1624892359893.141435
NW_021683739	Koludarov_et_al_2021	CDS	250581	250868	.	+	0	Name=LOC114876034 CDS;ID=EWKMg4ru1zPvdBw+uzMEhS+PpGo.1624892359893.141435
NW_021683739	Koludarov_et_al_2021	CDS	251140	251242	.	+	0	Name=LOC114876034 CDS;ID=EWKMg4ru1zPvdBw+uzMEhS+PpGo.1624892359893.141435
NW_021683739	Koludarov_et_al_2021	CDS	251351	251506	.	+	0	Name=LOC114876034 CDS;ID=EWKMg4ru1zPvdBw+uzMEhS+PpGo.1624892359893.141435
NW_021683739	Koludarov_et_al_2021	CDS	252392	252496	.	+	0	Name=LOC114876034 CDS;ID=EWKMg4ru1zPvdBw+uzMEhS+PpGo.1624892359893.141435
NW_021683739	Koludarov_et_al_2021	CDS	255801	256069	.	+	0	Name=LOC114876034 CDS;ID=EWKMg4ru1zPvdBw+uzMEhS+PpGo.1624892359893.141435
NW_021683739	Koludarov_et_al_2021	CDS	256301	256506	.	+	0	Name=LOC114876034 CDS;ID=EWKMg4ru1zPvdBw+uzMEhS+PpGo.1624892359893.141435
NW_021683739	Koludarov_et_al_2021	CDS	256952	257299	.	+	0	Name=LOC114876034 CDS;ID=EWKMg4ru1zPvdBw+uzMEhS+PpGo.1624892359893.141435
NW_021683739	Koludarov_et_al_2021	CDS	257435	257832	.	+	0	Name=LOC114876034 CDS;ID=EWKMg4ru1zPvdBw+uzMEhS+PpGo.1624892359893.141435
NW_021683739	Koludarov_et_al_2021	CDS	257930	258046	.	+	0	Name=LOC114876034 CDS;ID=EWKMg4ru1zPvdBw+uzMEhS+PpGo.1624892359893.141435
NW_021683739	Koludarov_et_al_2021	CDS	258194	258327	.	+	0	Name=LOC114876034 CDS;ID=EWKMg4ru1zPvdBw+uzMEhS+PpGo.1624892359893.141435
NW_021683739	Koludarov_et_al_2021	CDS	245779	245852	.	+	0	Name=LOC114876034 CDS;ID=EWKMg4ru1zPvdBw+uzMEhS+PpGo.1624892359893.141436
NW_021683739	Koludarov_et_al_2021	CDS	250025	250328	.	+	0	Name=LOC114876034 CDS;ID=EWKMg4ru1zPvdBw+uzMEhS+PpGo.1624892359893.141436
NW_021683739	Koludarov_et_al_2021	CDS	250581	250868	.	+	0	Name=LOC114876034 CDS;ID=EWKMg4ru1zPvdBw+uzMEhS+PpGo.1624892359893.141436
NW_021683739	Koludarov_et_al_2021	CDS	251140	251242	.	+	0	Name=LOC114876034 CDS;ID=EWKMg4ru1zPvdBw+uzMEhS+PpGo.1624892359893.141436
NW_021683739	Koludarov_et_al_2021	CDS	251318	251506	.	+	0	Name=LOC114876034 CDS;ID=EWKMg4ru1zPvdBw+uzMEhS+PpGo.1624892359893.141436
NW_021683739	Koludarov_et_al_2021	CDS	252392	252496	.	+	0	Name=LOC114876034 CDS;ID=EWKMg4ru1zPvdBw+uzMEhS+PpGo.1624892359893.141436
NW_021683739	Koludarov_et_al_2021	CDS	255801	256069	.	+	0	Name=LOC114876034 CDS;ID=EWKMg4ru1zPvdBw+uzMEhS+PpGo.1624892359893.141436
NW_021683739	Koludarov_et_al_2021	CDS	256301	256506	.	+	0	Name=LOC114876034 CDS;ID=EWKMg4ru1zPvdBw+uzMEhS+PpGo.1624892359893.141436
NW_021683739	Koludarov_et_al_2021	CDS	256952	257299	.	+	0	Name=LOC114876034 CDS;ID=EWKMg4ru1zPvdBw+uzMEhS+PpGo.1624892359893.141436
NW_021683739	Koludarov_et_al_2021	CDS	257435	257832	.	+	0	Name=LOC114876034 CDS;ID=EWKMg4ru1zPvdBw+uzMEhS+PpGo.1624892359893.141436
NW_021683739	Koludarov_et_al_2021	CDS	257930	258046	.	+	0	Name=LOC114876034 CDS;ID=EWKMg4ru1zPvdBw+uzMEhS+PpGo.1624892359893.141436
NW_021683739	Koludarov_et_al_2021	CDS	258194	258327	.	+	0	Name=LOC114876034 CDS;ID=EWKMg4ru1zPvdBw+uzMEhS+PpGo.1624892359893.141436
NW_021683739	Koludarov_et_al_2021	CDS	228196	228324	.	-	0	Name=LOC114876039 CDS;ID=EWKMg4ru1zPvdBw+uzMEhS+PpGo.1624892359893.141437
NW_021683739	Koludarov_et_al_2021	CDS	226761	228055	.	-	0	Name=LOC114876039 CDS;ID=EWKMg4ru1zPvdBw+uzMEhS+PpGo.1624892359893.141437
NW_021683739	Koludarov_et_al_2021	CDS	223585	223729	.	-	0	Name=LOC114876039 CDS;ID=EWKMg4ru1zPvdBw+uzMEhS+PpGo.1624892359893.141437
NW_021683739	Koludarov_et_al_2021	CDS	222860	222961	.	-	0	Name=LOC114876039 CDS;ID=EWKMg4ru1zPvdBw+uzMEhS+PpGo.1624892359893.141437
NW_021683739	Koludarov_et_al_2021	CDS	221872	222062	.	-	0	Name=LOC114876039 CDS;ID=EWKMg4ru1zPvdBw+uzMEhS+PpGo.1624892359893.141437
NW_021683739	Koludarov_et_al_2021	CDS	221377	221509	.	-	0	Name=LOC114876039 CDS;ID=EWKMg4ru1zPvdBw+uzMEhS+PpGo.1624892359893.141437
NW_021683739	Koludarov_et_al_2021	CDS	221149	221272	.	-	0	Name=LOC114876039 CDS;ID=EWKMg4ru1zPvdBw+uzMEhS+PpGo.1624892359893.141437
NW_021683739	Koludarov_et_al_2021	CDS	219325	221075	.	-	0	Name=LOC114876039 CDS;ID=EWKMg4ru1zPvdBw+uzMEhS+PpGo.1624892359893.141437
NW_021683739	Koludarov_et_al_2021	CDS	636616	636643	.	-	0	Name=LOC114876010 CDS;ID=EWKMg4ru1zPvdBw+uzMEhS+PpGo.1624892359893.141438
NW_021683739	Koludarov_et_al_2021	CDS	629935	630157	.	-	0	Name=LOC114876010 CDS;ID=EWKMg4ru1zPvdBw+uzMEhS+PpGo.1624892359893.141438
NW_021683739	Koludarov_et_al_2021	CDS	629521	629686	.	-	0	Name=LOC114876010 CDS;ID=EWKMg4ru1zPvdBw+uzMEhS+PpGo.1624892359893.141438
NW_021683739	Koludarov_et_al_2021	CDS	629051	629332	.	-	0	Name=LOC114876010 CDS;ID=EWKMg4ru1zPvdBw+uzMEhS+PpGo.1624892359893.141438
NW_021683739	Koludarov_et_al_2021	CDS	628774	628916	.	-	0	Name=LOC114876010 CDS;ID=EWKMg4ru1zPvdBw+uzMEhS+PpGo.1624892359893.141438
NW_021683739	Koludarov_et_al_2021	CDS	628425	628697	.	-	0	Name=LOC114876010 CDS;ID=EWKMg4ru1zPvdBw+uzMEhS+PpGo.1624892359893.141438
NW_021683739	Koludarov_et_al_2021	CDS	628084	628228	.	-	0	Name=LOC114876010 CDS;ID=EWKMg4ru1zPvdBw+uzMEhS+PpGo.1624892359893.141438
NW_021683739	Koludarov_et_al_2021	CDS	636616	636643	.	-	0	Name=LOC114876010 CDS;ID=EWKMg4ru1zPvdBw+uzMEhS+PpGo.1624892359894.141439
NW_021683739	Koludarov_et_al_2021	CDS	629935	630157	.	-	0	Name=LOC114876010 CDS;ID=EWKMg4ru1zPvdBw+uzMEhS+PpGo.1624892359894.141439
NW_021683739	Koludarov_et_al_2021	CDS	629521	629686	.	-	0	Name=LOC114876010 CDS;ID=EWKMg4ru1zPvdBw+uzMEhS+PpGo.1624892359894.141439
NW_021683739	Koludarov_et_al_2021	CDS	629051	629332	.	-	0	Name=LOC114876010 CDS;ID=EWKMg4ru1zPvdBw+uzMEhS+PpGo.1624892359894.141439
NW_021683739	Koludarov_et_al_2021	CDS	628774	628916	.	-	0	Name=LOC114876010 CDS;ID=EWKMg4ru1zPvdBw+uzMEhS+PpGo.1624892359894.141439
NW_021683739	Koludarov_et_al_2021	CDS	628425	628697	.	-	0	Name=LOC114876010 CDS;ID=EWKMg4ru1zPvdBw+uzMEhS+PpGo.1624892359894.141439
NW_021683739	Koludarov_et_al_2021	CDS	628084	628228	.	-	0	Name=LOC114876010 CDS;ID=EWKMg4ru1zPvdBw+uzMEhS+PpGo.1624892359894.141439
NW_021683739	Koludarov_et_al_2021	CDS	636616	636643	.	-	0	Name=LOC114876010 CDS;ID=EWKMg4ru1zPvdBw+uzMEhS+PpGo.1624892359894.141440
NW_021683739	Koludarov_et_al_2021	CDS	629935	630157	.	-	0	Name=LOC114876010 CDS;ID=EWKMg4ru1zPvdBw+uzMEhS+PpGo.1624892359894.141440
NW_021683739	Koludarov_et_al_2021	CDS	629521	629686	.	-	0	Name=LOC114876010 CDS;ID=EWKMg4ru1zPvdBw+uzMEhS+PpGo.1624892359894.141440
NW_021683739	Koludarov_et_al_2021	CDS	629051	629332	.	-	0	Name=LOC114876010 CDS;ID=EWKMg4ru1zPvdBw+uzMEhS+PpGo.1624892359894.141440
NW_021683739	Koludarov_et_al_2021	CDS	628774	628916	.	-	0	Name=LOC114876010 CDS;ID=EWKMg4ru1zPvdBw+uzMEhS+PpGo.1624892359894.141440
NW_021683739	Koludarov_et_al_2021	CDS	628425	628697	.	-	0	Name=LOC114876010 CDS;ID=EWKMg4ru1zPvdBw+uzMEhS+PpGo.1624892359894.141440
NW_021683739	Koludarov_et_al_2021	CDS	628084	628228	.	-	0	Name=LOC114876010 CDS;ID=EWKMg4ru1zPvdBw+uzMEhS+PpGo.1624892359894.141440
NW_021683739	Koludarov_et_al_2021	CDS	636616	636643	.	-	0	Name=LOC114876010 CDS;ID=EWKMg4ru1zPvdBw+uzMEhS+PpGo.1624892359894.141441
NW_021683739	Koludarov_et_al_2021	CDS	629935	630157	.	-	0	Name=LOC114876010 CDS;ID=EWKMg4ru1zPvdBw+uzMEhS+PpGo.1624892359894.141441
NW_021683739	Koludarov_et_al_2021	CDS	629521	629686	.	-	0	Name=LOC114876010 CDS;ID=EWKMg4ru1zPvdBw+uzMEhS+PpGo.1624892359894.141441
NW_021683739	Koludarov_et_al_2021	CDS	629051	629332	.	-	0	Name=LOC114876010 CDS;ID=EWKMg4ru1zPvdBw+uzMEhS+PpGo.1624892359894.141441
NW_021683739	Koludarov_et_al_2021	CDS	628774	628916	.	-	0	Name=LOC114876010 CDS;ID=EWKMg4ru1zPvdBw+uzMEhS+PpGo.1624892359894.141441
NW_021683739	Koludarov_et_al_2021	CDS	628425	628697	.	-	0	Name=LOC114876010 CDS;ID=EWKMg4ru1zPvdBw+uzMEhS+PpGo.1624892359894.141441
NW_021683739	Koludarov_et_al_2021	CDS	628084	628228	.	-	0	Name=LOC114876010 CDS;ID=EWKMg4ru1zPvdBw+uzMEhS+PpGo.1624892359894.141441
NW_021683739	Koludarov_et_al_2021	CDS	636616	636643	.	-	0	Name=LOC114876010 CDS;ID=EWKMg4ru1zPvdBw+uzMEhS+PpGo.1624892359894.141442
NW_021683739	Koludarov_et_al_2021	CDS	629935	630157	.	-	0	Name=LOC114876010 CDS;ID=EWKMg4ru1zPvdBw+uzMEhS+PpGo.1624892359894.141442
NW_021683739	Koludarov_et_al_2021	CDS	629521	629686	.	-	0	Name=LOC114876010 CDS;ID=EWKMg4ru1zPvdBw+uzMEhS+PpGo.1624892359894.141442
NW_021683739	Koludarov_et_al_2021	CDS	629051	629332	.	-	0	Name=LOC114876010 CDS;ID=EWKMg4ru1zPvdBw+uzMEhS+PpGo.1624892359894.141442
NW_021683739	Koludarov_et_al_2021	CDS	628774	628916	.	-	0	Name=LOC114876010 CDS;ID=EWKMg4ru1zPvdBw+uzMEhS+PpGo.1624892359894.141442
NW_021683739	Koludarov_et_al_2021	CDS	628425	628697	.	-	0	Name=LOC114876010 CDS;ID=EWKMg4ru1zPvdBw+uzMEhS+PpGo.1624892359894.141442
NW_021683739	Koludarov_et_al_2021	CDS	628084	628228	.	-	0	Name=LOC114876010 CDS;ID=EWKMg4ru1zPvdBw+uzMEhS+PpGo.1624892359894.141442
NW_021683739	Koludarov_et_al_2021	CDS	636616	636643	.	-	0	Name=LOC114876010 CDS;ID=EWKMg4ru1zPvdBw+uzMEhS+PpGo.1624892359894.141443
NW_021683739	Koludarov_et_al_2021	CDS	629935	630157	.	-	0	Name=LOC114876010 CDS;ID=EWKMg4ru1zPvdBw+uzMEhS+PpGo.1624892359894.141443
NW_021683739	Koludarov_et_al_2021	CDS	629521	629686	.	-	0	Name=LOC114876010 CDS;ID=EWKMg4ru1zPvdBw+uzMEhS+PpGo.1624892359894.141443
NW_021683739	Koludarov_et_al_2021	CDS	629051	629332	.	-	0	Name=LOC114876010 CDS;ID=EWKMg4ru1zPvdBw+uzMEhS+PpGo.1624892359894.141443
NW_021683739	Koludarov_et_al_2021	CDS	628774	628916	.	-	0	Name=LOC114876010 CDS;ID=EWKMg4ru1zPvdBw+uzMEhS+PpGo.1624892359894.141443
NW_021683739	Koludarov_et_al_2021	CDS	628425	628697	.	-	0	Name=LOC114876010 CDS;ID=EWKMg4ru1zPvdBw+uzMEhS+PpGo.1624892359894.141443
NW_021683739	Koludarov_et_al_2021	CDS	628084	628228	.	-	0	Name=LOC114876010 CDS;ID=EWKMg4ru1zPvdBw+uzMEhS+PpGo.1624892359894.141443
NW_021683739	Koludarov_et_al_2021	CDS	636616	636643	.	-	0	Name=LOC114876010 CDS;ID=EWKMg4ru1zPvdBw+uzMEhS+PpGo.1624892359894.141444
NW_021683739	Koludarov_et_al_2021	CDS	629935	630157	.	-	0	Name=LOC114876010 CDS;ID=EWKMg4ru1zPvdBw+uzMEhS+PpGo.1624892359894.141444
NW_021683739	Koludarov_et_al_2021	CDS	629521	629686	.	-	0	Name=LOC114876010 CDS;ID=EWKMg4ru1zPvdBw+uzMEhS+PpGo.1624892359894.141444
NW_021683739	Koludarov_et_al_2021	CDS	629051	629332	.	-	0	Name=LOC114876010 CDS;ID=EWKMg4ru1zPvdBw+uzMEhS+PpGo.1624892359894.141444
NW_021683739	Koludarov_et_al_2021	CDS	628774	628916	.	-	0	Name=LOC114876010 CDS;ID=EWKMg4ru1zPvdBw+uzMEhS+PpGo.1624892359894.141444
NW_021683739	Koludarov_et_al_2021	CDS	628425	628697	.	-	0	Name=LOC114876010 CDS;ID=EWKMg4ru1zPvdBw+uzMEhS+PpGo.1624892359894.141444
NW_021683739	Koludarov_et_al_2021	CDS	628084	628228	.	-	0	Name=LOC114876010 CDS;ID=EWKMg4ru1zPvdBw+uzMEhS+PpGo.1624892359894.141444
NW_021683739	Koludarov_et_al_2021	CDS	636616	636643	.	-	0	Name=LOC114876010 CDS;ID=EWKMg4ru1zPvdBw+uzMEhS+PpGo.1624892359894.141445
NW_021683739	Koludarov_et_al_2021	CDS	629935	630157	.	-	0	Name=LOC114876010 CDS;ID=EWKMg4ru1zPvdBw+uzMEhS+PpGo.1624892359894.141445
NW_021683739	Koludarov_et_al_2021	CDS	629521	629686	.	-	0	Name=LOC114876010 CDS;ID=EWKMg4ru1zPvdBw+uzMEhS+PpGo.1624892359894.141445
NW_021683739	Koludarov_et_al_2021	CDS	629051	629332	.	-	0	Name=LOC114876010 CDS;ID=EWKMg4ru1zPvdBw+uzMEhS+PpGo.1624892359894.141445
NW_021683739	Koludarov_et_al_2021	CDS	628774	628916	.	-	0	Name=LOC114876010 CDS;ID=EWKMg4ru1zPvdBw+uzMEhS+PpGo.1624892359894.141445
NW_021683739	Koludarov_et_al_2021	CDS	628425	628697	.	-	0	Name=LOC114876010 CDS;ID=EWKMg4ru1zPvdBw+uzMEhS+PpGo.1624892359894.141445
NW_021683739	Koludarov_et_al_2021	CDS	628084	628228	.	-	0	Name=LOC114876010 CDS;ID=EWKMg4ru1zPvdBw+uzMEhS+PpGo.1624892359894.141445
NW_021683739	Koludarov_et_al_2021	CDS	18275	18412	.	+	0	Name=LOC114876013 CDS;ID=EWKMg4ru1zPvdBw+uzMEhS+PpGo.1624892359894.141446
NW_021683739	Koludarov_et_al_2021	CDS	19513	19659	.	+	0	Name=LOC114876013 CDS;ID=EWKMg4ru1zPvdBw+uzMEhS+PpGo.1624892359894.141446
NW_021683739	Koludarov_et_al_2021	CDS	21924	23783	.	+	0	Name=LOC114876013 CDS;ID=EWKMg4ru1zPvdBw+uzMEhS+PpGo.1624892359894.141446
NW_021683739	Koludarov_et_al_2021	CDS	611140	611296	.	-	0	Name=LOC114876002 CDS;ID=EWKMg4ru1zPvdBw+uzMEhS+PpGo.1624892359894.141447
NW_021683739	Koludarov_et_al_2021	CDS	610609	611050	.	-	0	Name=LOC114876002 CDS;ID=EWKMg4ru1zPvdBw+uzMEhS+PpGo.1624892359894.141447
NW_021683739	Koludarov_et_al_2021	CDS	610287	610532	.	-	0	Name=LOC114876002 CDS;ID=EWKMg4ru1zPvdBw+uzMEhS+PpGo.1624892359894.141447
NW_021683739	Koludarov_et_al_2021	CDS	609727	610221	.	-	0	Name=LOC114876002 CDS;ID=EWKMg4ru1zPvdBw+uzMEhS+PpGo.1624892359894.141447
NW_021683739	Koludarov_et_al_2021	CDS	609096	609615	.	-	0	Name=LOC114876002 CDS;ID=EWKMg4ru1zPvdBw+uzMEhS+PpGo.1624892359894.141447
NW_021683739	Koludarov_et_al_2021	CDS	608850	609035	.	-	0	Name=LOC114876002 CDS;ID=EWKMg4ru1zPvdBw+uzMEhS+PpGo.1624892359894.141447
NW_021683739	Koludarov_et_al_2021	CDS	608040	608780	.	-	0	Name=LOC114876002 CDS;ID=EWKMg4ru1zPvdBw+uzMEhS+PpGo.1624892359894.141447
NW_021683739	Koludarov_et_al_2021	CDS	607809	607971	.	-	0	Name=LOC114876002 CDS;ID=EWKMg4ru1zPvdBw+uzMEhS+PpGo.1624892359894.141447
NW_021683739	Koludarov_et_al_2021	CDS	606671	607742	.	-	0	Name=LOC114876002 CDS;ID=EWKMg4ru1zPvdBw+uzMEhS+PpGo.1624892359894.141447
NW_021683739	Koludarov_et_al_2021	CDS	606327	606594	.	-	0	Name=LOC114876002 CDS;ID=EWKMg4ru1zPvdBw+uzMEhS+PpGo.1624892359894.141447
NW_021683739	Koludarov_et_al_2021	CDS	19540	19659	.	+	0	Name=LOC114876013 CDS;ID=EWKMg4ru1zPvdBw+uzMEhS+PpGo.1624892359894.141448
NW_021683739	Koludarov_et_al_2021	CDS	21924	23783	.	+	0	Name=LOC114876013 CDS;ID=EWKMg4ru1zPvdBw+uzMEhS+PpGo.1624892359894.141448
NW_021683739	Koludarov_et_al_2021	CDS	19540	19659	.	+	0	Name=LOC114876013 CDS;ID=EWKMg4ru1zPvdBw+uzMEhS+PpGo.1624892359894.141449
NW_021683739	Koludarov_et_al_2021	CDS	21924	23783	.	+	0	Name=LOC114876013 CDS;ID=EWKMg4ru1zPvdBw+uzMEhS+PpGo.1624892359894.141449
NW_021683739	Koludarov_et_al_2021	CDS	19540	19659	.	+	0	Name=LOC114876013 CDS;ID=EWKMg4ru1zPvdBw+uzMEhS+PpGo.1624892359894.141450
NW_021683739	Koludarov_et_al_2021	CDS	21924	23783	.	+	0	Name=LOC114876013 CDS;ID=EWKMg4ru1zPvdBw+uzMEhS+PpGo.1624892359894.141450
NW_021683739	Koludarov_et_al_2021	CDS	338239	338364	.	-	0	Name=LOC114876027 CDS;ID=EWKMg4ru1zPvdBw+uzMEhS+PpGo.1624892359894.141451
NW_021683739	Koludarov_et_al_2021	CDS	337698	337830	.	-	0	Name=LOC114876027 CDS;ID=EWKMg4ru1zPvdBw+uzMEhS+PpGo.1624892359894.141451
NW_021683739	Koludarov_et_al_2021	CDS	337403	337576	.	-	0	Name=LOC114876027 CDS;ID=EWKMg4ru1zPvdBw+uzMEhS+PpGo.1624892359894.141451
NW_021683739	Koludarov_et_al_2021	CDS	337171	337324	.	-	0	Name=LOC114876027 CDS;ID=EWKMg4ru1zPvdBw+uzMEhS+PpGo.1624892359894.141451
NW_021683739	Koludarov_et_al_2021	CDS	336028	336276	.	-	0	Name=LOC114876027 CDS;ID=EWKMg4ru1zPvdBw+uzMEhS+PpGo.1624892359894.141451
NW_021683739	Koludarov_et_al_2021	CDS	334130	335930	.	-	0	Name=LOC114876027 CDS;ID=EWKMg4ru1zPvdBw+uzMEhS+PpGo.1624892359894.141451
NW_021683739	Koludarov_et_al_2021	CDS	338239	338364	.	-	0	Name=LOC114876027 CDS;ID=EWKMg4ru1zPvdBw+uzMEhS+PpGo.1624892359894.141452
NW_021683739	Koludarov_et_al_2021	CDS	337698	337830	.	-	0	Name=LOC114876027 CDS;ID=EWKMg4ru1zPvdBw+uzMEhS+PpGo.1624892359894.141452
NW_021683739	Koludarov_et_al_2021	CDS	337403	337576	.	-	0	Name=LOC114876027 CDS;ID=EWKMg4ru1zPvdBw+uzMEhS+PpGo.1624892359894.141452
NW_021683739	Koludarov_et_al_2021	CDS	337171	337324	.	-	0	Name=LOC114876027 CDS;ID=EWKMg4ru1zPvdBw+uzMEhS+PpGo.1624892359894.141452
NW_021683739	Koludarov_et_al_2021	CDS	336677	336821	.	-	0	Name=LOC114876027 CDS;ID=EWKMg4ru1zPvdBw+uzMEhS+PpGo.1624892359894.141452
NW_021683739	Koludarov_et_al_2021	CDS	336369	336595	.	-	0	Name=LOC114876027 CDS;ID=EWKMg4ru1zPvdBw+uzMEhS+PpGo.1624892359894.141452
NW_021683739	Koludarov_et_al_2021	CDS	336028	336276	.	-	0	Name=LOC114876027 CDS;ID=EWKMg4ru1zPvdBw+uzMEhS+PpGo.1624892359894.141452
NW_021683739	Koludarov_et_al_2021	CDS	334130	335930	.	-	0	Name=LOC114876027 CDS;ID=EWKMg4ru1zPvdBw+uzMEhS+PpGo.1624892359894.141452
NW_021683739	Koludarov_et_al_2021	CDS	42422	42661	.	+	0	Name=LOC114876035 CDS;ID=EWKMg4ru1zPvdBw+uzMEhS+PpGo.1624892359894.141453
NW_021683739	Koludarov_et_al_2021	CDS	43374	43890	.	+	0	Name=LOC114876035 CDS;ID=EWKMg4ru1zPvdBw+uzMEhS+PpGo.1624892359894.141453
NW_021683739	Koludarov_et_al_2021	CDS	44228	44420	.	+	0	Name=LOC114876035 CDS;ID=EWKMg4ru1zPvdBw+uzMEhS+PpGo.1624892359894.141453
NW_021683739	Koludarov_et_al_2021	CDS	45007	45249	.	+	0	Name=LOC114876035 CDS;ID=EWKMg4ru1zPvdBw+uzMEhS+PpGo.1624892359894.141453
NW_021683739	Koludarov_et_al_2021	CDS	46233	46587	.	+	0	Name=LOC114876035 CDS;ID=EWKMg4ru1zPvdBw+uzMEhS+PpGo.1624892359894.141453
NW_021683739	Koludarov_et_al_2021	CDS	42422	42661	.	+	0	Name=LOC114876035 CDS;ID=EWKMg4ru1zPvdBw+uzMEhS+PpGo.1624892359894.141454
NW_021683739	Koludarov_et_al_2021	CDS	43374	43890	.	+	0	Name=LOC114876035 CDS;ID=EWKMg4ru1zPvdBw+uzMEhS+PpGo.1624892359894.141454
NW_021683739	Koludarov_et_al_2021	CDS	44228	44420	.	+	0	Name=LOC114876035 CDS;ID=EWKMg4ru1zPvdBw+uzMEhS+PpGo.1624892359894.141454
NW_021683739	Koludarov_et_al_2021	CDS	46233	46587	.	+	0	Name=LOC114876035 CDS;ID=EWKMg4ru1zPvdBw+uzMEhS+PpGo.1624892359894.141454
NW_021683739	Koludarov_et_al_2021	CDS	337698	337779	.	-	0	Name=LOC114876027 CDS;ID=EWKMg4ru1zPvdBw+uzMEhS+PpGo.1624892359894.141455
NW_021683739	Koludarov_et_al_2021	CDS	337403	337576	.	-	0	Name=LOC114876027 CDS;ID=EWKMg4ru1zPvdBw+uzMEhS+PpGo.1624892359894.141455
NW_021683739	Koludarov_et_al_2021	CDS	337171	337324	.	-	0	Name=LOC114876027 CDS;ID=EWKMg4ru1zPvdBw+uzMEhS+PpGo.1624892359894.141455
NW_021683739	Koludarov_et_al_2021	CDS	336677	336821	.	-	0	Name=LOC114876027 CDS;ID=EWKMg4ru1zPvdBw+uzMEhS+PpGo.1624892359894.141455
NW_021683739	Koludarov_et_al_2021	CDS	336369	336595	.	-	0	Name=LOC114876027 CDS;ID=EWKMg4ru1zPvdBw+uzMEhS+PpGo.1624892359894.141455
NW_021683739	Koludarov_et_al_2021	CDS	336028	336276	.	-	0	Name=LOC114876027 CDS;ID=EWKMg4ru1zPvdBw+uzMEhS+PpGo.1624892359894.141455
NW_021683739	Koludarov_et_al_2021	CDS	334130	335930	.	-	0	Name=LOC114876027 CDS;ID=EWKMg4ru1zPvdBw+uzMEhS+PpGo.1624892359894.141455
NW_021683739	Koludarov_et_al_2021	CDS	337698	337779	.	-	0	Name=LOC114876027 CDS;ID=EWKMg4ru1zPvdBw+uzMEhS+PpGo.1624892359894.141456
NW_021683739	Koludarov_et_al_2021	CDS	337403	337576	.	-	0	Name=LOC114876027 CDS;ID=EWKMg4ru1zPvdBw+uzMEhS+PpGo.1624892359894.141456
NW_021683739	Koludarov_et_al_2021	CDS	337171	337324	.	-	0	Name=LOC114876027 CDS;ID=EWKMg4ru1zPvdBw+uzMEhS+PpGo.1624892359894.141456
NW_021683739	Koludarov_et_al_2021	CDS	336677	336821	.	-	0	Name=LOC114876027 CDS;ID=EWKMg4ru1zPvdBw+uzMEhS+PpGo.1624892359894.141456
NW_021683739	Koludarov_et_al_2021	CDS	336369	336595	.	-	0	Name=LOC114876027 CDS;ID=EWKMg4ru1zPvdBw+uzMEhS+PpGo.1624892359894.141456
NW_021683739	Koludarov_et_al_2021	CDS	336028	336276	.	-	0	Name=LOC114876027 CDS;ID=EWKMg4ru1zPvdBw+uzMEhS+PpGo.1624892359894.141456
NW_021683739	Koludarov_et_al_2021	CDS	334130	335930	.	-	0	Name=LOC114876027 CDS;ID=EWKMg4ru1zPvdBw+uzMEhS+PpGo.1624892359894.141456
NW_021683739	Koludarov_et_al_2021	CDS	656308	656323	.	-	0	Name=LOC114876016 CDS;ID=EWKMg4ru1zPvdBw+uzMEhS+PpGo.1624892359894.141457
NW_021683739	Koludarov_et_al_2021	CDS	656133	656215	.	-	0	Name=LOC114876016 CDS;ID=EWKMg4ru1zPvdBw+uzMEhS+PpGo.1624892359894.141457
NW_021683739	Koludarov_et_al_2021	CDS	655621	655734	.	-	0	Name=LOC114876016 CDS;ID=EWKMg4ru1zPvdBw+uzMEhS+PpGo.1624892359894.141457
NW_021683739	Koludarov_et_al_2021	CDS	655266	655404	.	-	0	Name=LOC114876016 CDS;ID=EWKMg4ru1zPvdBw+uzMEhS+PpGo.1624892359894.141457
NW_021683739	Koludarov_et_al_2021	CDS	653504	653668	.	-	0	Name=LOC114876016 CDS;ID=EWKMg4ru1zPvdBw+uzMEhS+PpGo.1624892359894.141457
NW_021683739	Koludarov_et_al_2021	CDS	653196	653389	.	-	0	Name=LOC114876016 CDS;ID=EWKMg4ru1zPvdBw+uzMEhS+PpGo.1624892359894.141457
NW_021683739	Koludarov_et_al_2021	CDS	38249	38343	.	+	0	Name=LOC114876012 CDS;ID=EWKMg4ru1zPvdBw+uzMEhS+PpGo.1624892359895.141458
NW_021683739	Koludarov_et_al_2021	CDS	38520	39084	.	+	0	Name=LOC114876012 CDS;ID=EWKMg4ru1zPvdBw+uzMEhS+PpGo.1624892359895.141458
NW_021683739	Koludarov_et_al_2021	CDS	39163	40148	.	+	0	Name=LOC114876012 CDS;ID=EWKMg4ru1zPvdBw+uzMEhS+PpGo.1624892359895.141458
NW_021683739	Koludarov_et_al_2021	CDS	40237	40462	.	+	0	Name=LOC114876012 CDS;ID=EWKMg4ru1zPvdBw+uzMEhS+PpGo.1624892359895.141458
NW_021683739	Koludarov_et_al_2021	CDS	40545	41324	.	+	0	Name=LOC114876012 CDS;ID=EWKMg4ru1zPvdBw+uzMEhS+PpGo.1624892359895.141458
NW_021683739	Koludarov_et_al_2021	CDS	321783	322073	.	-	0	Name=LOC114876031 CDS;ID=EWKMg4ru1zPvdBw+uzMEhS+PpGo.1624892359905.141459
NW_021683739	Koludarov_et_al_2021	CDS	321162	321377	.	-	0	Name=LOC114876031 CDS;ID=EWKMg4ru1zPvdBw+uzMEhS+PpGo.1624892359905.141459
NW_021683739	Koludarov_et_al_2021	CDS	320688	320989	.	-	0	Name=LOC114876031 CDS;ID=EWKMg4ru1zPvdBw+uzMEhS+PpGo.1624892359905.141459
NW_021683739	Koludarov_et_al_2021	CDS	320373	320560	.	-	0	Name=LOC114876031 CDS;ID=EWKMg4ru1zPvdBw+uzMEhS+PpGo.1624892359905.141459
NW_021683739	Koludarov_et_al_2021	CDS	319789	320315	.	-	0	Name=LOC114876031 CDS;ID=EWKMg4ru1zPvdBw+uzMEhS+PpGo.1624892359905.141459
NW_021683739	Koludarov_et_al_2021	CDS	319023	319670	.	-	0	Name=LOC114876031 CDS;ID=EWKMg4ru1zPvdBw+uzMEhS+PpGo.1624892359905.141459
NW_021683739	Koludarov_et_al_2021	CDS	648739	648797	.	+	0	Name=LOC114876014 CDS;ID=EWKMg4ru1zPvdBw+uzMEhS+PpGo.1624892359905.141460
NW_021683739	Koludarov_et_al_2021	CDS	649882	650148	.	+	0	Name=LOC114876014 CDS;ID=EWKMg4ru1zPvdBw+uzMEhS+PpGo.1624892359905.141460
NW_021683739	Koludarov_et_al_2021	CDS	650226	650507	.	+	0	Name=LOC114876014 CDS;ID=EWKMg4ru1zPvdBw+uzMEhS+PpGo.1624892359905.141460
NW_021683739	Koludarov_et_al_2021	CDS	650577	650813	.	+	0	Name=LOC114876014 CDS;ID=EWKMg4ru1zPvdBw+uzMEhS+PpGo.1624892359905.141460
NW_021683739	Koludarov_et_al_2021	CDS	650875	651298	.	+	0	Name=LOC114876014 CDS;ID=EWKMg4ru1zPvdBw+uzMEhS+PpGo.1624892359905.141460
NW_021683739	Koludarov_et_al_2021	CDS	651365	651508	.	+	0	Name=LOC114876014 CDS;ID=EWKMg4ru1zPvdBw+uzMEhS+PpGo.1624892359905.141460
NW_021683739	Koludarov_et_al_2021	CDS	332331	332337	.	-	0	Name=LOC114876028 CDS;ID=EWKMg4ru1zPvdBw+uzMEhS+PpGo.1624892359905.141461
NW_021683739	Koludarov_et_al_2021	CDS	332157	332254	.	-	0	Name=LOC114876028 CDS;ID=EWKMg4ru1zPvdBw+uzMEhS+PpGo.1624892359905.141461
NW_021683739	Koludarov_et_al_2021	CDS	331801	331860	.	-	0	Name=LOC114876028 CDS;ID=EWKMg4ru1zPvdBw+uzMEhS+PpGo.1624892359905.141461
NW_021683739	Koludarov_et_al_2021	CDS	331577	331718	.	-	0	Name=LOC114876028 CDS;ID=EWKMg4ru1zPvdBw+uzMEhS+PpGo.1624892359905.141461
NW_021683739	Koludarov_et_al_2021	CDS	331274	331491	.	-	0	Name=LOC114876028 CDS;ID=EWKMg4ru1zPvdBw+uzMEhS+PpGo.1624892359905.141461
NW_021683739	Koludarov_et_al_2021	CDS	330964	331193	.	-	0	Name=LOC114876028 CDS;ID=EWKMg4ru1zPvdBw+uzMEhS+PpGo.1624892359905.141461
NW_021683739	Koludarov_et_al_2021	CDS	330657	330888	.	-	0	Name=LOC114876028 CDS;ID=EWKMg4ru1zPvdBw+uzMEhS+PpGo.1624892359905.141461
NW_021683739	Koludarov_et_al_2021	CDS	330317	330366	.	-	0	Name=LOC114876028 CDS;ID=EWKMg4ru1zPvdBw+uzMEhS+PpGo.1624892359905.141461
NW_021683739	Koludarov_et_al_2021	CDS	329841	330198	.	-	0	Name=LOC114876028 CDS;ID=EWKMg4ru1zPvdBw+uzMEhS+PpGo.1624892359905.141461
NW_021683739	Koludarov_et_al_2021	CDS	329653	329757	.	-	0	Name=LOC114876028 CDS;ID=EWKMg4ru1zPvdBw+uzMEhS+PpGo.1624892359905.141461
NW_021683739	Koludarov_et_al_2021	CDS	616749	616859	.	+	0	Name=LOC114876017 CDS;ID=EWKMg4ru1zPvdBw+uzMEhS+PpGo.1624892359905.141462
NW_021683739	Koludarov_et_al_2021	CDS	617109	617266	.	+	0	Name=LOC114876017 CDS;ID=EWKMg4ru1zPvdBw+uzMEhS+PpGo.1624892359905.141462
NW_021683739	Koludarov_et_al_2021	CDS	617624	617855	.	+	0	Name=LOC114876017 CDS;ID=EWKMg4ru1zPvdBw+uzMEhS+PpGo.1624892359905.141462
NW_021683739	Koludarov_et_al_2021	CDS	617984	618182	.	+	0	Name=LOC114876017 CDS;ID=EWKMg4ru1zPvdBw+uzMEhS+PpGo.1624892359905.141462
NW_021683739	Koludarov_et_al_2021	CDS	618446	618684	.	+	0	Name=LOC114876017 CDS;ID=EWKMg4ru1zPvdBw+uzMEhS+PpGo.1624892359905.141462
NW_021683739	Koludarov_et_al_2021	CDS	618758	618851	.	+	0	Name=LOC114876017 CDS;ID=EWKMg4ru1zPvdBw+uzMEhS+PpGo.1624892359905.141462
NW_021683739	Koludarov_et_al_2021	CDS	618930	619148	.	+	0	Name=LOC114876017 CDS;ID=EWKMg4ru1zPvdBw+uzMEhS+PpGo.1624892359905.141462
NW_021683739	Koludarov_et_al_2021	CDS	619283	619401	.	+	0	Name=LOC114876017 CDS;ID=EWKMg4ru1zPvdBw+uzMEhS+PpGo.1624892359905.141462
NW_021683739	Koludarov_et_al_2021	CDS	616749	616859	.	+	0	Name=LOC114876017 CDS;ID=EWKMg4ru1zPvdBw+uzMEhS+PpGo.1624892359905.141463
NW_021683739	Koludarov_et_al_2021	CDS	617109	617266	.	+	0	Name=LOC114876017 CDS;ID=EWKMg4ru1zPvdBw+uzMEhS+PpGo.1624892359905.141463
NW_021683739	Koludarov_et_al_2021	CDS	617624	617855	.	+	0	Name=LOC114876017 CDS;ID=EWKMg4ru1zPvdBw+uzMEhS+PpGo.1624892359905.141463
NW_021683739	Koludarov_et_al_2021	CDS	617984	618182	.	+	0	Name=LOC114876017 CDS;ID=EWKMg4ru1zPvdBw+uzMEhS+PpGo.1624892359905.141463
NW_021683739	Koludarov_et_al_2021	CDS	618446	618684	.	+	0	Name=LOC114876017 CDS;ID=EWKMg4ru1zPvdBw+uzMEhS+PpGo.1624892359905.141463
NW_021683739	Koludarov_et_al_2021	CDS	618758	618851	.	+	0	Name=LOC114876017 CDS;ID=EWKMg4ru1zPvdBw+uzMEhS+PpGo.1624892359905.141463
NW_021683739	Koludarov_et_al_2021	CDS	618930	619164	.	+	0	Name=LOC114876017 CDS;ID=EWKMg4ru1zPvdBw+uzMEhS+PpGo.1624892359905.141463
NW_021683739	Koludarov_et_al_2021	CDS	619283	619292	.	+	0	Name=LOC114876017 CDS;ID=EWKMg4ru1zPvdBw+uzMEhS+PpGo.1624892359905.141463
NW_021683739	Koludarov_et_al_2021	CDS	641420	641533	.	+	0	Name=LOC114876008 CDS;ID=EWKMg4ru1zPvdBw+uzMEhS+PpGo.1624892359905.141464
NW_021683739	Koludarov_et_al_2021	CDS	641662	641805	.	+	0	Name=LOC114876008 CDS;ID=EWKMg4ru1zPvdBw+uzMEhS+PpGo.1624892359905.141464
NW_021683739	Koludarov_et_al_2021	CDS	641896	642099	.	+	0	Name=LOC114876008 CDS;ID=EWKMg4ru1zPvdBw+uzMEhS+PpGo.1624892359905.141464
NW_021683739	Koludarov_et_al_2021	CDS	642173	642330	.	+	0	Name=LOC114876008 CDS;ID=EWKMg4ru1zPvdBw+uzMEhS+PpGo.1624892359905.141464
NW_021683739	Koludarov_et_al_2021	CDS	642402	642747	.	+	0	Name=LOC114876008 CDS;ID=EWKMg4ru1zPvdBw+uzMEhS+PpGo.1624892359905.141464
NW_021683739	Koludarov_et_al_2021	CDS	642848	643147	.	+	0	Name=LOC114876008 CDS;ID=EWKMg4ru1zPvdBw+uzMEhS+PpGo.1624892359905.141464
NW_021683739	Koludarov_et_al_2021	CDS	643228	643497	.	+	0	Name=LOC114876008 CDS;ID=EWKMg4ru1zPvdBw+uzMEhS+PpGo.1624892359905.141464
NW_021683739	Koludarov_et_al_2021	CDS	643601	643693	.	+	0	Name=LOC114876008 CDS;ID=EWKMg4ru1zPvdBw+uzMEhS+PpGo.1624892359905.141464
NW_021683739	Koludarov_et_al_2021	CDS	643785	643946	.	+	0	Name=LOC114876008 CDS;ID=EWKMg4ru1zPvdBw+uzMEhS+PpGo.1624892359905.141464
NW_021683739	Koludarov_et_al_2021	CDS	38249	38343	.	+	0	Name=LOC114876012 CDS;ID=EWKMg4ru1zPvdBw+uzMEhS+PpGo.1624892359905.141465
NW_021683739	Koludarov_et_al_2021	CDS	38520	39084	.	+	0	Name=LOC114876012 CDS;ID=EWKMg4ru1zPvdBw+uzMEhS+PpGo.1624892359905.141465
NW_021683739	Koludarov_et_al_2021	CDS	39163	40148	.	+	0	Name=LOC114876012 CDS;ID=EWKMg4ru1zPvdBw+uzMEhS+PpGo.1624892359905.141465
NW_021683739	Koludarov_et_al_2021	CDS	40237	40445	.	+	0	Name=LOC114876012 CDS;ID=EWKMg4ru1zPvdBw+uzMEhS+PpGo.1624892359905.141465
NW_021683739	Koludarov_et_al_2021	CDS	40545	40564	.	+	0	Name=LOC114876012 CDS;ID=EWKMg4ru1zPvdBw+uzMEhS+PpGo.1624892359905.141465
NW_021683739	Koludarov_et_al_2021	CDS	332331	332337	.	-	0	Name=LOC114876028 CDS;ID=EWKMg4ru1zPvdBw+uzMEhS+PpGo.1624892359905.141466
NW_021683739	Koludarov_et_al_2021	CDS	332157	332254	.	-	0	Name=LOC114876028 CDS;ID=EWKMg4ru1zPvdBw+uzMEhS+PpGo.1624892359905.141466
NW_021683739	Koludarov_et_al_2021	CDS	331801	331860	.	-	0	Name=LOC114876028 CDS;ID=EWKMg4ru1zPvdBw+uzMEhS+PpGo.1624892359905.141466
NW_021683739	Koludarov_et_al_2021	CDS	331577	331718	.	-	0	Name=LOC114876028 CDS;ID=EWKMg4ru1zPvdBw+uzMEhS+PpGo.1624892359905.141466
NW_021683739	Koludarov_et_al_2021	CDS	331274	331491	.	-	0	Name=LOC114876028 CDS;ID=EWKMg4ru1zPvdBw+uzMEhS+PpGo.1624892359905.141466
NW_021683739	Koludarov_et_al_2021	CDS	330964	331193	.	-	0	Name=LOC114876028 CDS;ID=EWKMg4ru1zPvdBw+uzMEhS+PpGo.1624892359905.141466
NW_021683739	Koludarov_et_al_2021	CDS	330657	330888	.	-	0	Name=LOC114876028 CDS;ID=EWKMg4ru1zPvdBw+uzMEhS+PpGo.1624892359905.141466
NW_021683739	Koludarov_et_al_2021	CDS	330317	330406	.	-	0	Name=LOC114876028 CDS;ID=EWKMg4ru1zPvdBw+uzMEhS+PpGo.1624892359905.141466
NW_021683739	Koludarov_et_al_2021	CDS	330070	330198	.	-	0	Name=LOC114876028 CDS;ID=EWKMg4ru1zPvdBw+uzMEhS+PpGo.1624892359905.141466
NW_021683739	Koludarov_et_al_2021	CDS	625129	625195	.	-	0	Name=LOC114876007 CDS;ID=EWKMg4ru1zPvdBw+uzMEhS+PpGo.1624892359905.141467
NW_021683739	Koludarov_et_al_2021	CDS	624797	624962	.	-	0	Name=LOC114876007 CDS;ID=EWKMg4ru1zPvdBw+uzMEhS+PpGo.1624892359905.141467
NW_021683739	Koludarov_et_al_2021	CDS	624520	624706	.	-	0	Name=LOC114876007 CDS;ID=EWKMg4ru1zPvdBw+uzMEhS+PpGo.1624892359905.141467
NW_021683739	Koludarov_et_al_2021	CDS	624205	624321	.	-	0	Name=LOC114876007 CDS;ID=EWKMg4ru1zPvdBw+uzMEhS+PpGo.1624892359905.141467
NW_021683739	Koludarov_et_al_2021	CDS	623798	624121	.	-	0	Name=LOC114876007 CDS;ID=EWKMg4ru1zPvdBw+uzMEhS+PpGo.1624892359905.141467
NW_021683739	Koludarov_et_al_2021	CDS	623558	623684	.	-	0	Name=LOC114876007 CDS;ID=EWKMg4ru1zPvdBw+uzMEhS+PpGo.1624892359905.141467
NW_021683739	Koludarov_et_al_2021	CDS	623278	623486	.	-	0	Name=LOC114876007 CDS;ID=EWKMg4ru1zPvdBw+uzMEhS+PpGo.1624892359905.141467
NW_021683739	Koludarov_et_al_2021	CDS	623074	623133	.	-	0	Name=LOC114876007 CDS;ID=EWKMg4ru1zPvdBw+uzMEhS+PpGo.1624892359905.141467
NW_021683739	Koludarov_et_al_2021	CDS	621759	621932	.	-	0	Name=LOC114876018 CDS;ID=EWKMg4ru1zPvdBw+uzMEhS+PpGo.1624892359905.141468
NW_021683739	Koludarov_et_al_2021	CDS	621584	621694	.	-	0	Name=LOC114876018 CDS;ID=EWKMg4ru1zPvdBw+uzMEhS+PpGo.1624892359905.141468
NW_021683739	Koludarov_et_al_2021	CDS	621073	621334	.	-	0	Name=LOC114876018 CDS;ID=EWKMg4ru1zPvdBw+uzMEhS+PpGo.1624892359905.141468
NW_021683739	Koludarov_et_al_2021	CDS	620895	621005	.	-	0	Name=LOC114876018 CDS;ID=EWKMg4ru1zPvdBw+uzMEhS+PpGo.1624892359905.141468
NW_021683739	Koludarov_et_al_2021	CDS	620457	620813	.	-	0	Name=LOC114876018 CDS;ID=EWKMg4ru1zPvdBw+uzMEhS+PpGo.1624892359905.141468
NW_021683739	Koludarov_et_al_2021	CDS	619975	620195	.	-	0	Name=LOC114876018 CDS;ID=EWKMg4ru1zPvdBw+uzMEhS+PpGo.1624892359905.141468
NW_021683739	Koludarov_et_al_2021	CDS	621759	621932	.	-	0	Name=LOC114876018 CDS;ID=EWKMg4ru1zPvdBw+uzMEhS+PpGo.1624892359905.141469
NW_021683739	Koludarov_et_al_2021	CDS	621539	621694	.	-	0	Name=LOC114876018 CDS;ID=EWKMg4ru1zPvdBw+uzMEhS+PpGo.1624892359905.141469
NW_021683739	Koludarov_et_al_2021	CDS	621073	621334	.	-	0	Name=LOC114876018 CDS;ID=EWKMg4ru1zPvdBw+uzMEhS+PpGo.1624892359905.141469
NW_021683739	Koludarov_et_al_2021	CDS	620895	621005	.	-	0	Name=LOC114876018 CDS;ID=EWKMg4ru1zPvdBw+uzMEhS+PpGo.1624892359905.141469
NW_021683739	Koludarov_et_al_2021	CDS	620457	620813	.	-	0	Name=LOC114876018 CDS;ID=EWKMg4ru1zPvdBw+uzMEhS+PpGo.1624892359905.141469
NW_021683739	Koludarov_et_al_2021	CDS	619975	620195	.	-	0	Name=LOC114876018 CDS;ID=EWKMg4ru1zPvdBw+uzMEhS+PpGo.1624892359905.141469
NW_021683739	Koludarov_et_al_2021	CDS	621759	621932	.	-	0	Name=LOC114876018 CDS;ID=EWKMg4ru1zPvdBw+uzMEhS+PpGo.1624892359905.141470
NW_021683739	Koludarov_et_al_2021	CDS	621539	621694	.	-	0	Name=LOC114876018 CDS;ID=EWKMg4ru1zPvdBw+uzMEhS+PpGo.1624892359905.141470
NW_021683739	Koludarov_et_al_2021	CDS	621073	621334	.	-	0	Name=LOC114876018 CDS;ID=EWKMg4ru1zPvdBw+uzMEhS+PpGo.1624892359905.141470
NW_021683739	Koludarov_et_al_2021	CDS	620895	621005	.	-	0	Name=LOC114876018 CDS;ID=EWKMg4ru1zPvdBw+uzMEhS+PpGo.1624892359905.141470
NW_021683739	Koludarov_et_al_2021	CDS	620457	620813	.	-	0	Name=LOC114876018 CDS;ID=EWKMg4ru1zPvdBw+uzMEhS+PpGo.1624892359905.141470
NW_021683739	Koludarov_et_al_2021	CDS	619975	620195	.	-	0	Name=LOC114876018 CDS;ID=EWKMg4ru1zPvdBw+uzMEhS+PpGo.1624892359905.141470
NW_021683739	Koludarov_et_al_2021	CDS	621759	621932	.	-	0	Name=LOC114876018 CDS;ID=EWKMg4ru1zPvdBw+uzMEhS+PpGo.1624892359905.141471
NW_021683739	Koludarov_et_al_2021	CDS	621539	621694	.	-	0	Name=LOC114876018 CDS;ID=EWKMg4ru1zPvdBw+uzMEhS+PpGo.1624892359905.141471
NW_021683739	Koludarov_et_al_2021	CDS	621073	621334	.	-	0	Name=LOC114876018 CDS;ID=EWKMg4ru1zPvdBw+uzMEhS+PpGo.1624892359905.141471
NW_021683739	Koludarov_et_al_2021	CDS	620895	621005	.	-	0	Name=LOC114876018 CDS;ID=EWKMg4ru1zPvdBw+uzMEhS+PpGo.1624892359905.141471
NW_021683739	Koludarov_et_al_2021	CDS	620457	620813	.	-	0	Name=LOC114876018 CDS;ID=EWKMg4ru1zPvdBw+uzMEhS+PpGo.1624892359905.141471
NW_021683739	Koludarov_et_al_2021	CDS	619975	620195	.	-	0	Name=LOC114876018 CDS;ID=EWKMg4ru1zPvdBw+uzMEhS+PpGo.1624892359905.141471
NW_021683739	Koludarov_et_al_2021	CDS	621759	621932	.	-	0	Name=LOC114876018 CDS;ID=EWKMg4ru1zPvdBw+uzMEhS+PpGo.1624892359905.141472
NW_021683739	Koludarov_et_al_2021	CDS	621539	621694	.	-	0	Name=LOC114876018 CDS;ID=EWKMg4ru1zPvdBw+uzMEhS+PpGo.1624892359905.141472
NW_021683739	Koludarov_et_al_2021	CDS	621073	621334	.	-	0	Name=LOC114876018 CDS;ID=EWKMg4ru1zPvdBw+uzMEhS+PpGo.1624892359905.141472
NW_021683739	Koludarov_et_al_2021	CDS	620895	621005	.	-	0	Name=LOC114876018 CDS;ID=EWKMg4ru1zPvdBw+uzMEhS+PpGo.1624892359905.141472
NW_021683739	Koludarov_et_al_2021	CDS	620457	620813	.	-	0	Name=LOC114876018 CDS;ID=EWKMg4ru1zPvdBw+uzMEhS+PpGo.1624892359905.141472
NW_021683739	Koludarov_et_al_2021	CDS	619975	620195	.	-	0	Name=LOC114876018 CDS;ID=EWKMg4ru1zPvdBw+uzMEhS+PpGo.1624892359905.141472
NW_021683739	Koludarov_et_al_2021	CDS	603872	603937	.	-	0	Name=LOC114876003 CDS;ID=EWKMg4ru1zPvdBw+uzMEhS+PpGo.1624892359905.141473
NW_021683739	Koludarov_et_al_2021	CDS	603702	603797	.	-	0	Name=LOC114876003 CDS;ID=EWKMg4ru1zPvdBw+uzMEhS+PpGo.1624892359905.141473
NW_021683739	Koludarov_et_al_2021	CDS	603481	603621	.	-	0	Name=LOC114876003 CDS;ID=EWKMg4ru1zPvdBw+uzMEhS+PpGo.1624892359905.141473
NW_021683739	Koludarov_et_al_2021	CDS	603131	603395	.	-	0	Name=LOC114876003 CDS;ID=EWKMg4ru1zPvdBw+uzMEhS+PpGo.1624892359905.141473
NW_021683739	Koludarov_et_al_2021	CDS	602818	603066	.	-	0	Name=LOC114876003 CDS;ID=EWKMg4ru1zPvdBw+uzMEhS+PpGo.1624892359905.141473
NW_021683739	Koludarov_et_al_2021	CDS	602369	602746	.	-	0	Name=LOC114876003 CDS;ID=EWKMg4ru1zPvdBw+uzMEhS+PpGo.1624892359905.141473
NW_021683739	Koludarov_et_al_2021	CDS	602066	602307	.	-	0	Name=LOC114876003 CDS;ID=EWKMg4ru1zPvdBw+uzMEhS+PpGo.1624892359905.141473
NW_021683739	Koludarov_et_al_2021	CDS	603872	603937	.	-	0	Name=LOC114876003 CDS;ID=EWKMg4ru1zPvdBw+uzMEhS+PpGo.1624892359905.141474
NW_021683739	Koludarov_et_al_2021	CDS	603702	603797	.	-	0	Name=LOC114876003 CDS;ID=EWKMg4ru1zPvdBw+uzMEhS+PpGo.1624892359905.141474
NW_021683739	Koludarov_et_al_2021	CDS	603466	603621	.	-	0	Name=LOC114876003 CDS;ID=EWKMg4ru1zPvdBw+uzMEhS+PpGo.1624892359905.141474
NW_021683739	Koludarov_et_al_2021	CDS	603131	603395	.	-	0	Name=LOC114876003 CDS;ID=EWKMg4ru1zPvdBw+uzMEhS+PpGo.1624892359905.141474
NW_021683739	Koludarov_et_al_2021	CDS	602818	603066	.	-	0	Name=LOC114876003 CDS;ID=EWKMg4ru1zPvdBw+uzMEhS+PpGo.1624892359905.141474
NW_021683739	Koludarov_et_al_2021	CDS	602369	602746	.	-	0	Name=LOC114876003 CDS;ID=EWKMg4ru1zPvdBw+uzMEhS+PpGo.1624892359905.141474
NW_021683739	Koludarov_et_al_2021	CDS	602066	602307	.	-	0	Name=LOC114876003 CDS;ID=EWKMg4ru1zPvdBw+uzMEhS+PpGo.1624892359905.141474
NW_021683739	Koludarov_et_al_2021	CDS	603872	603937	.	-	0	Name=LOC114876003 CDS;ID=EWKMg4ru1zPvdBw+uzMEhS+PpGo.1624892359906.141475
NW_021683739	Koludarov_et_al_2021	CDS	603702	603797	.	-	0	Name=LOC114876003 CDS;ID=EWKMg4ru1zPvdBw+uzMEhS+PpGo.1624892359906.141475
NW_021683739	Koludarov_et_al_2021	CDS	603466	603621	.	-	0	Name=LOC114876003 CDS;ID=EWKMg4ru1zPvdBw+uzMEhS+PpGo.1624892359906.141475
NW_021683739	Koludarov_et_al_2021	CDS	603131	603395	.	-	0	Name=LOC114876003 CDS;ID=EWKMg4ru1zPvdBw+uzMEhS+PpGo.1624892359906.141475
NW_021683739	Koludarov_et_al_2021	CDS	602818	603066	.	-	0	Name=LOC114876003 CDS;ID=EWKMg4ru1zPvdBw+uzMEhS+PpGo.1624892359906.141475
NW_021683739	Koludarov_et_al_2021	CDS	602369	602746	.	-	0	Name=LOC114876003 CDS;ID=EWKMg4ru1zPvdBw+uzMEhS+PpGo.1624892359906.141475
NW_021683739	Koludarov_et_al_2021	CDS	602066	602307	.	-	0	Name=LOC114876003 CDS;ID=EWKMg4ru1zPvdBw+uzMEhS+PpGo.1624892359906.141475
NW_021683739	Koludarov_et_al_2021	CDS	603872	603937	.	-	0	Name=LOC114876003 CDS;ID=EWKMg4ru1zPvdBw+uzMEhS+PpGo.1624892359906.141476
NW_021683739	Koludarov_et_al_2021	CDS	603702	603797	.	-	0	Name=LOC114876003 CDS;ID=EWKMg4ru1zPvdBw+uzMEhS+PpGo.1624892359906.141476
NW_021683739	Koludarov_et_al_2021	CDS	603466	603621	.	-	0	Name=LOC114876003 CDS;ID=EWKMg4ru1zPvdBw+uzMEhS+PpGo.1624892359906.141476
NW_021683739	Koludarov_et_al_2021	CDS	603131	603395	.	-	0	Name=LOC114876003 CDS;ID=EWKMg4ru1zPvdBw+uzMEhS+PpGo.1624892359906.141476
NW_021683739	Koludarov_et_al_2021	CDS	602818	603066	.	-	0	Name=LOC114876003 CDS;ID=EWKMg4ru1zPvdBw+uzMEhS+PpGo.1624892359906.141476
NW_021683739	Koludarov_et_al_2021	CDS	602369	602746	.	-	0	Name=LOC114876003 CDS;ID=EWKMg4ru1zPvdBw+uzMEhS+PpGo.1624892359906.141476
NW_021683739	Koludarov_et_al_2021	CDS	602066	602307	.	-	0	Name=LOC114876003 CDS;ID=EWKMg4ru1zPvdBw+uzMEhS+PpGo.1624892359906.141476
NW_021683739	Koludarov_et_al_2021	CDS	229962	229989	.	+	0	Name=LOC114876036 CDS;ID=EWKMg4ru1zPvdBw+uzMEhS+PpGo.1624892359906.141477
NW_021683739	Koludarov_et_al_2021	CDS	230283	230368	.	+	0	Name=LOC114876036 CDS;ID=EWKMg4ru1zPvdBw+uzMEhS+PpGo.1624892359906.141477
NW_021683739	Koludarov_et_al_2021	CDS	230448	230789	.	+	0	Name=LOC114876036 CDS;ID=EWKMg4ru1zPvdBw+uzMEhS+PpGo.1624892359906.141477
NW_021683739	Koludarov_et_al_2021	CDS	230864	231394	.	+	0	Name=LOC114876036 CDS;ID=EWKMg4ru1zPvdBw+uzMEhS+PpGo.1624892359906.141477
NW_021683739	Koludarov_et_al_2021	CDS	646670	646754	.	+	0	Name=LOC114876015 CDS;ID=EWKMg4ru1zPvdBw+uzMEhS+PpGo.1624892359906.141478
NW_021683739	Koludarov_et_al_2021	CDS	646940	647152	.	+	0	Name=LOC114876015 CDS;ID=EWKMg4ru1zPvdBw+uzMEhS+PpGo.1624892359906.141478
NW_021683739	Koludarov_et_al_2021	CDS	647225	647433	.	+	0	Name=LOC114876015 CDS;ID=EWKMg4ru1zPvdBw+uzMEhS+PpGo.1624892359906.141478
NW_021683739	Koludarov_et_al_2021	CDS	647570	647727	.	+	0	Name=LOC114876015 CDS;ID=EWKMg4ru1zPvdBw+uzMEhS+PpGo.1624892359906.141478
NW_021683739	Koludarov_et_al_2021	CDS	647803	647965	.	+	0	Name=LOC114876015 CDS;ID=EWKMg4ru1zPvdBw+uzMEhS+PpGo.1624892359906.141478
NW_021683739	Koludarov_et_al_2021	CDS	599892	599904	.	+	0	Name=LOC114876005 CDS;ID=EWKMg4ru1zPvdBw+uzMEhS+PpGo.1624892359906.141479
NW_021683739	Koludarov_et_al_2021	CDS	600257	600315	.	+	0	Name=LOC114876005 CDS;ID=EWKMg4ru1zPvdBw+uzMEhS+PpGo.1624892359906.141479
NW_021683739	Koludarov_et_al_2021	CDS	600390	600604	.	+	0	Name=LOC114876005 CDS;ID=EWKMg4ru1zPvdBw+uzMEhS+PpGo.1624892359906.141479
NW_021683739	Koludarov_et_al_2021	CDS	600679	600859	.	+	0	Name=LOC114876005 CDS;ID=EWKMg4ru1zPvdBw+uzMEhS+PpGo.1624892359906.141479
NW_021683739	Koludarov_et_al_2021	CDS	600920	601168	.	+	0	Name=LOC114876005 CDS;ID=EWKMg4ru1zPvdBw+uzMEhS+PpGo.1624892359906.141479
NW_021683739	Koludarov_et_al_2021	CDS	645197	645356	.	-	0	Name=LOC114876011 CDS;ID=EWKMg4ru1zPvdBw+uzMEhS+PpGo.1624892359906.141480
NW_021683739	Koludarov_et_al_2021	CDS	644625	645037	.	-	0	Name=LOC114876011 CDS;ID=EWKMg4ru1zPvdBw+uzMEhS+PpGo.1624892359906.141480
NW_021683739	Koludarov_et_al_2021	CDS	644452	644540	.	-	0	Name=LOC114876011 CDS;ID=EWKMg4ru1zPvdBw+uzMEhS+PpGo.1624892359906.141480
NW_021683739	Koludarov_et_al_2021	CDS	644240	644363	.	-	0	Name=LOC114876011 CDS;ID=EWKMg4ru1zPvdBw+uzMEhS+PpGo.1624892359906.141480
NW_021683739	Koludarov_et_al_2021	CDS	644092	644181	.	-	0	Name=LOC114876011 CDS;ID=EWKMg4ru1zPvdBw+uzMEhS+PpGo.1624892359906.141480
NW_021683739	Koludarov_et_al_2021	CDS	599455	599527	.	-	0	Name=LOC114876004 CDS;ID=EWKMg4ru1zPvdBw+uzMEhS+PpGo.1624892359906.141481
NW_021683739	Koludarov_et_al_2021	CDS	599111	599354	.	-	0	Name=LOC114876004 CDS;ID=EWKMg4ru1zPvdBw+uzMEhS+PpGo.1624892359906.141481
NW_021683739	Koludarov_et_al_2021	CDS	598811	599037	.	-	0	Name=LOC114876004 CDS;ID=EWKMg4ru1zPvdBw+uzMEhS+PpGo.1624892359906.141481
NW_021683739	Koludarov_et_al_2021	CDS	598363	598733	.	-	0	Name=LOC114876004 CDS;ID=EWKMg4ru1zPvdBw+uzMEhS+PpGo.1624892359906.141481
NW_021683739	Koludarov_et_al_2021	CDS	599455	599527	.	-	0	Name=LOC114876004 CDS;ID=EWKMg4ru1zPvdBw+uzMEhS+PpGo.1624892359906.141482
NW_021683739	Koludarov_et_al_2021	CDS	599111	599354	.	-	0	Name=LOC114876004 CDS;ID=EWKMg4ru1zPvdBw+uzMEhS+PpGo.1624892359906.141482
NW_021683739	Koludarov_et_al_2021	CDS	598811	599037	.	-	0	Name=LOC114876004 CDS;ID=EWKMg4ru1zPvdBw+uzMEhS+PpGo.1624892359906.141482
NW_021683739	Koludarov_et_al_2021	CDS	598363	598733	.	-	0	Name=LOC114876004 CDS;ID=EWKMg4ru1zPvdBw+uzMEhS+PpGo.1624892359906.141482
NW_021683739	Koludarov_et_al_2021	CDS	599455	599527	.	-	0	Name=LOC114876004 CDS;ID=EWKMg4ru1zPvdBw+uzMEhS+PpGo.1624892359906.141483
NW_021683739	Koludarov_et_al_2021	CDS	599111	599354	.	-	0	Name=LOC114876004 CDS;ID=EWKMg4ru1zPvdBw+uzMEhS+PpGo.1624892359906.141483
NW_021683739	Koludarov_et_al_2021	CDS	598811	599037	.	-	0	Name=LOC114876004 CDS;ID=EWKMg4ru1zPvdBw+uzMEhS+PpGo.1624892359906.141483
NW_021683739	Koludarov_et_al_2021	CDS	598363	598733	.	-	0	Name=LOC114876004 CDS;ID=EWKMg4ru1zPvdBw+uzMEhS+PpGo.1624892359906.141483
NW_021683739	Koludarov_et_al_2021	CDS	599455	599527	.	-	0	Name=LOC114876004 CDS;ID=EWKMg4ru1zPvdBw+uzMEhS+PpGo.1624892359906.141484
NW_021683739	Koludarov_et_al_2021	CDS	599111	599354	.	-	0	Name=LOC114876004 CDS;ID=EWKMg4ru1zPvdBw+uzMEhS+PpGo.1624892359906.141484
NW_021683739	Koludarov_et_al_2021	CDS	598811	599037	.	-	0	Name=LOC114876004 CDS;ID=EWKMg4ru1zPvdBw+uzMEhS+PpGo.1624892359906.141484
NW_021683739	Koludarov_et_al_2021	CDS	598363	598733	.	-	0	Name=LOC114876004 CDS;ID=EWKMg4ru1zPvdBw+uzMEhS+PpGo.1624892359906.141484
NW_021683739	Koludarov_et_al_2021	CDS	213566	213580	.	-	0	Name=LOC114876020 CDS;ID=EWKMg4ru1zPvdBw+uzMEhS+PpGo.1624892359906.141485
NW_021683739	Koludarov_et_al_2021	CDS	213234	213450	.	-	0	Name=LOC114876020 CDS;ID=EWKMg4ru1zPvdBw+uzMEhS+PpGo.1624892359906.141485
NW_021683739	Koludarov_et_al_2021	CDS	212480	212568	.	-	0	Name=LOC114876020 CDS;ID=EWKMg4ru1zPvdBw+uzMEhS+PpGo.1624892359906.141485
NW_021683739	Koludarov_et_al_2021	CDS	611998	612020	.	+	0	Name=LOC114876001 CDS;ID=EWKMg4ru1zPvdBw+uzMEhS+PpGo.1624892359906.141486
NW_021683739	Koludarov_et_al_2021	CDS	612483	612610	.	+	0	Name=LOC114876001 CDS;ID=EWKMg4ru1zPvdBw+uzMEhS+PpGo.1624892359906.141486
NW_021683739	Koludarov_et_al_2021	CDS	612695	612999	.	+	0	Name=LOC114876001 CDS;ID=EWKMg4ru1zPvdBw+uzMEhS+PpGo.1624892359906.141486
NW_021683739	Koludarov_et_al_2021	CDS	600262	600315	.	+	0	Name=LOC114876005 CDS;ID=EWKMg4ru1zPvdBw+uzMEhS+PpGo.1624892359906.141487
NW_021683739	Koludarov_et_al_2021	CDS	600390	600604	.	+	0	Name=LOC114876005 CDS;ID=EWKMg4ru1zPvdBw+uzMEhS+PpGo.1624892359906.141487
NW_021683739	Koludarov_et_al_2021	CDS	600679	600859	.	+	0	Name=LOC114876005 CDS;ID=EWKMg4ru1zPvdBw+uzMEhS+PpGo.1624892359906.141487
NW_021683739	Koludarov_et_al_2021	CDS	600920	601168	.	+	0	Name=LOC114876005 CDS;ID=EWKMg4ru1zPvdBw+uzMEhS+PpGo.1624892359906.141487
NW_021683739	Koludarov_et_al_2021	CDS	600262	600315	.	+	0	Name=LOC114876005 CDS;ID=EWKMg4ru1zPvdBw+uzMEhS+PpGo.1624892359906.141488
NW_021683739	Koludarov_et_al_2021	CDS	600390	600604	.	+	0	Name=LOC114876005 CDS;ID=EWKMg4ru1zPvdBw+uzMEhS+PpGo.1624892359906.141488
NW_021683739	Koludarov_et_al_2021	CDS	600679	600859	.	+	0	Name=LOC114876005 CDS;ID=EWKMg4ru1zPvdBw+uzMEhS+PpGo.1624892359906.141488
NW_021683739	Koludarov_et_al_2021	CDS	600920	601168	.	+	0	Name=LOC114876005 CDS;ID=EWKMg4ru1zPvdBw+uzMEhS+PpGo.1624892359906.141488
NW_021683739	Koludarov_et_al_2021	CDS	269397	269611	.	-	0	Name=LOC114876037 CDS;ID=EWKMg4ru1zPvdBw+uzMEhS+PpGo.1624892359906.141489
NW_021683739	Koludarov_et_al_2021	CDS	268992	269324	.	-	0	Name=LOC114876037 CDS;ID=EWKMg4ru1zPvdBw+uzMEhS+PpGo.1624892359906.141489
NW_021683739	Koludarov_et_al_2021	CDS	268717	268918	.	-	0	Name=LOC114876037 CDS;ID=EWKMg4ru1zPvdBw+uzMEhS+PpGo.1624892359906.141489
NW_021683739	Koludarov_et_al_2021	CDS	530257	530871	.	-	0	Name=LOC114876023 CDS
NW_021683739	Koludarov_et_al_2021	CDS	530257	530871	.	-	0	Name=LOC114876023 CDS
NW_021683739	Koludarov_et_al_2021	CDS	530257	530871	.	-	0	Name=LOC114876023 CDS
NW_021683739	Koludarov_et_al_2021	CDS	323338	323536	.	-	0	Name=LOC114876029 CDS;ID=EWKMg4ru1zPvdBw+uzMEhS+PpGo.1624892359906.141490
NW_021683739	Koludarov_et_al_2021	CDS	322966	323162	.	-	0	Name=LOC114876029 CDS;ID=EWKMg4ru1zPvdBw+uzMEhS+PpGo.1624892359906.141490
NW_021683739	Koludarov_et_al_2021	CDS	604508	604567	.	+	0	Name=LOC114876006 CDS;ID=EWKMg4ru1zPvdBw+uzMEhS+PpGo.1624892359906.141491
NW_021683739	Koludarov_et_al_2021	CDS	604829	605077	.	+	0	Name=LOC114876006 CDS;ID=EWKMg4ru1zPvdBw+uzMEhS+PpGo.1624892359906.141491
NW_021683739	Koludarov_et_al_2021	CDS	183572	183598	.	+	0	Name=LOC114876038 CDS;ID=EWKMg4ru1zPvdBw+uzMEhS+PpGo.1624892359906.141492
NW_021683739	Koludarov_et_al_2021	CDS	183677	184090	.	+	0	Name=LOC114876038 CDS;ID=EWKMg4ru1zPvdBw+uzMEhS+PpGo.1624892359906.141492
NW_021683739	Koludarov_et_al_2021	CDS	317880	318075	.	-	0	Name=LOC114876030 CDS;ID=EWKMg4ru1zPvdBw+uzMEhS+PpGo.1624892359906.141493
NW_021683739	Koludarov_et_al_2021	CDS	317600	317796	.	-	0	Name=LOC114876030 CDS;ID=EWKMg4ru1zPvdBw+uzMEhS+PpGo.1624892359906.141493
NW_021683739	Koludarov_et_al_2021	CDS	528722	529063	.	-	0	Name=LOC114876024 CDS
NW_021683739	Koludarov_et_al_2021	mRNA	376071	378318	.	+	.	Name=LOC114876022 mRNA;ID=EWKMg4ru1zPvdBw+uzMEhS+PpGo.1624892359907.141494
NW_021683739	Koludarov_et_al_2021	mRNA	387464	387511	.	+	.	Name=LOC114876022 mRNA;ID=EWKMg4ru1zPvdBw+uzMEhS+PpGo.1624892359907.141494
NW_021683739	Koludarov_et_al_2021	mRNA	447536	447683	.	+	.	Name=LOC114876022 mRNA;ID=EWKMg4ru1zPvdBw+uzMEhS+PpGo.1624892359907.141494
NW_021683739	Koludarov_et_al_2021	mRNA	454072	454131	.	+	.	Name=LOC114876022 mRNA;ID=EWKMg4ru1zPvdBw+uzMEhS+PpGo.1624892359907.141494
NW_021683739	Koludarov_et_al_2021	mRNA	466063	466206	.	+	.	Name=LOC114876022 mRNA;ID=EWKMg4ru1zPvdBw+uzMEhS+PpGo.1624892359907.141494
NW_021683739	Koludarov_et_al_2021	mRNA	468138	468170	.	+	.	Name=LOC114876022 mRNA;ID=EWKMg4ru1zPvdBw+uzMEhS+PpGo.1624892359907.141494
NW_021683739	Koludarov_et_al_2021	mRNA	470372	470532	.	+	.	Name=LOC114876022 mRNA;ID=EWKMg4ru1zPvdBw+uzMEhS+PpGo.1624892359907.141494
NW_021683739	Koludarov_et_al_2021	mRNA	476172	476198	.	+	.	Name=LOC114876022 mRNA;ID=EWKMg4ru1zPvdBw+uzMEhS+PpGo.1624892359907.141494
NW_021683739	Koludarov_et_al_2021	mRNA	482389	482547	.	+	.	Name=LOC114876022 mRNA;ID=EWKMg4ru1zPvdBw+uzMEhS+PpGo.1624892359907.141494
NW_021683739	Koludarov_et_al_2021	mRNA	485939	486091	.	+	.	Name=LOC114876022 mRNA;ID=EWKMg4ru1zPvdBw+uzMEhS+PpGo.1624892359907.141494
NW_021683739	Koludarov_et_al_2021	mRNA	511138	511245	.	+	.	Name=LOC114876022 mRNA;ID=EWKMg4ru1zPvdBw+uzMEhS+PpGo.1624892359907.141494
NW_021683739	Koludarov_et_al_2021	mRNA	511887	512079	.	+	.	Name=LOC114876022 mRNA;ID=EWKMg4ru1zPvdBw+uzMEhS+PpGo.1624892359907.141494
NW_021683739	Koludarov_et_al_2021	mRNA	515008	515199	.	+	.	Name=LOC114876022 mRNA;ID=EWKMg4ru1zPvdBw+uzMEhS+PpGo.1624892359907.141494
NW_021683739	Koludarov_et_al_2021	mRNA	516281	516424	.	+	.	Name=LOC114876022 mRNA;ID=EWKMg4ru1zPvdBw+uzMEhS+PpGo.1624892359907.141494
NW_021683739	Koludarov_et_al_2021	mRNA	516596	516813	.	+	.	Name=LOC114876022 mRNA;ID=EWKMg4ru1zPvdBw+uzMEhS+PpGo.1624892359907.141494
NW_021683739	Koludarov_et_al_2021	mRNA	520345	520453	.	+	.	Name=LOC114876022 mRNA;ID=EWKMg4ru1zPvdBw+uzMEhS+PpGo.1624892359907.141494
NW_021683739	Koludarov_et_al_2021	mRNA	526829	527151	.	+	.	Name=LOC114876022 mRNA;ID=EWKMg4ru1zPvdBw+uzMEhS+PpGo.1624892359907.141494
NW_021683739	Koludarov_et_al_2021	mRNA	527766	528057	.	+	.	Name=LOC114876022 mRNA;ID=EWKMg4ru1zPvdBw+uzMEhS+PpGo.1624892359907.141494
NW_021683739	Koludarov_et_al_2021	mRNA	532250	532543	.	+	.	Name=LOC114876022 mRNA;ID=EWKMg4ru1zPvdBw+uzMEhS+PpGo.1624892359907.141494
NW_021683739	Koludarov_et_al_2021	mRNA	533356	533534	.	+	.	Name=LOC114876022 mRNA;ID=EWKMg4ru1zPvdBw+uzMEhS+PpGo.1624892359907.141494
NW_021683739	Koludarov_et_al_2021	mRNA	534727	534898	.	+	.	Name=LOC114876022 mRNA;ID=EWKMg4ru1zPvdBw+uzMEhS+PpGo.1624892359907.141494
NW_021683739	Koludarov_et_al_2021	mRNA	553368	553609	.	+	.	Name=LOC114876022 mRNA;ID=EWKMg4ru1zPvdBw+uzMEhS+PpGo.1624892359907.141494
NW_021683739	Koludarov_et_al_2021	mRNA	553806	553929	.	+	.	Name=LOC114876022 mRNA;ID=EWKMg4ru1zPvdBw+uzMEhS+PpGo.1624892359907.141494
NW_021683739	Koludarov_et_al_2021	mRNA	555668	555841	.	+	.	Name=LOC114876022 mRNA;ID=EWKMg4ru1zPvdBw+uzMEhS+PpGo.1624892359907.141494
NW_021683739	Koludarov_et_al_2021	mRNA	556952	557111	.	+	.	Name=LOC114876022 mRNA;ID=EWKMg4ru1zPvdBw+uzMEhS+PpGo.1624892359907.141494
NW_021683739	Koludarov_et_al_2021	mRNA	558089	564952	.	+	.	Name=LOC114876022 mRNA;ID=EWKMg4ru1zPvdBw+uzMEhS+PpGo.1624892359907.141494
NW_021683739	Koludarov_et_al_2021	mRNA	376071	378318	.	+	.	Name=LOC114876022 mRNA;ID=EWKMg4ru1zPvdBw+uzMEhS+PpGo.1624892359907.141495
NW_021683739	Koludarov_et_al_2021	mRNA	387464	387511	.	+	.	Name=LOC114876022 mRNA;ID=EWKMg4ru1zPvdBw+uzMEhS+PpGo.1624892359907.141495
NW_021683739	Koludarov_et_al_2021	mRNA	447536	447683	.	+	.	Name=LOC114876022 mRNA;ID=EWKMg4ru1zPvdBw+uzMEhS+PpGo.1624892359907.141495
NW_021683739	Koludarov_et_al_2021	mRNA	454072	454131	.	+	.	Name=LOC114876022 mRNA;ID=EWKMg4ru1zPvdBw+uzMEhS+PpGo.1624892359907.141495
NW_021683739	Koludarov_et_al_2021	mRNA	466063	466206	.	+	.	Name=LOC114876022 mRNA;ID=EWKMg4ru1zPvdBw+uzMEhS+PpGo.1624892359907.141495
NW_021683739	Koludarov_et_al_2021	mRNA	468138	468170	.	+	.	Name=LOC114876022 mRNA;ID=EWKMg4ru1zPvdBw+uzMEhS+PpGo.1624892359907.141495
NW_021683739	Koludarov_et_al_2021	mRNA	470372	470532	.	+	.	Name=LOC114876022 mRNA;ID=EWKMg4ru1zPvdBw+uzMEhS+PpGo.1624892359907.141495
NW_021683739	Koludarov_et_al_2021	mRNA	476172	476198	.	+	.	Name=LOC114876022 mRNA;ID=EWKMg4ru1zPvdBw+uzMEhS+PpGo.1624892359907.141495
NW_021683739	Koludarov_et_al_2021	mRNA	482389	482547	.	+	.	Name=LOC114876022 mRNA;ID=EWKMg4ru1zPvdBw+uzMEhS+PpGo.1624892359907.141495
NW_021683739	Koludarov_et_al_2021	mRNA	485939	486091	.	+	.	Name=LOC114876022 mRNA;ID=EWKMg4ru1zPvdBw+uzMEhS+PpGo.1624892359907.141495
NW_021683739	Koludarov_et_al_2021	mRNA	511138	511245	.	+	.	Name=LOC114876022 mRNA;ID=EWKMg4ru1zPvdBw+uzMEhS+PpGo.1624892359907.141495
NW_021683739	Koludarov_et_al_2021	mRNA	511887	512079	.	+	.	Name=LOC114876022 mRNA;ID=EWKMg4ru1zPvdBw+uzMEhS+PpGo.1624892359907.141495
NW_021683739	Koludarov_et_al_2021	mRNA	515008	515199	.	+	.	Name=LOC114876022 mRNA;ID=EWKMg4ru1zPvdBw+uzMEhS+PpGo.1624892359907.141495
NW_021683739	Koludarov_et_al_2021	mRNA	516281	516424	.	+	.	Name=LOC114876022 mRNA;ID=EWKMg4ru1zPvdBw+uzMEhS+PpGo.1624892359907.141495
NW_021683739	Koludarov_et_al_2021	mRNA	516596	516813	.	+	.	Name=LOC114876022 mRNA;ID=EWKMg4ru1zPvdBw+uzMEhS+PpGo.1624892359907.141495
NW_021683739	Koludarov_et_al_2021	mRNA	520345	520453	.	+	.	Name=LOC114876022 mRNA;ID=EWKMg4ru1zPvdBw+uzMEhS+PpGo.1624892359907.141495
NW_021683739	Koludarov_et_al_2021	mRNA	526829	527151	.	+	.	Name=LOC114876022 mRNA;ID=EWKMg4ru1zPvdBw+uzMEhS+PpGo.1624892359907.141495
NW_021683739	Koludarov_et_al_2021	mRNA	527766	528057	.	+	.	Name=LOC114876022 mRNA;ID=EWKMg4ru1zPvdBw+uzMEhS+PpGo.1624892359907.141495
NW_021683739	Koludarov_et_al_2021	mRNA	532250	532543	.	+	.	Name=LOC114876022 mRNA;ID=EWKMg4ru1zPvdBw+uzMEhS+PpGo.1624892359907.141495
NW_021683739	Koludarov_et_al_2021	mRNA	533356	533534	.	+	.	Name=LOC114876022 mRNA;ID=EWKMg4ru1zPvdBw+uzMEhS+PpGo.1624892359907.141495
NW_021683739	Koludarov_et_al_2021	mRNA	534727	534898	.	+	.	Name=LOC114876022 mRNA;ID=EWKMg4ru1zPvdBw+uzMEhS+PpGo.1624892359907.141495
NW_021683739	Koludarov_et_al_2021	mRNA	553368	553609	.	+	.	Name=LOC114876022 mRNA;ID=EWKMg4ru1zPvdBw+uzMEhS+PpGo.1624892359907.141495
NW_021683739	Koludarov_et_al_2021	mRNA	553806	553923	.	+	.	Name=LOC114876022 mRNA;ID=EWKMg4ru1zPvdBw+uzMEhS+PpGo.1624892359907.141495
NW_021683739	Koludarov_et_al_2021	mRNA	555668	555841	.	+	.	Name=LOC114876022 mRNA;ID=EWKMg4ru1zPvdBw+uzMEhS+PpGo.1624892359907.141495
NW_021683739	Koludarov_et_al_2021	mRNA	556952	557111	.	+	.	Name=LOC114876022 mRNA;ID=EWKMg4ru1zPvdBw+uzMEhS+PpGo.1624892359907.141495
NW_021683739	Koludarov_et_al_2021	mRNA	558089	564952	.	+	.	Name=LOC114876022 mRNA;ID=EWKMg4ru1zPvdBw+uzMEhS+PpGo.1624892359907.141495
NW_021683739	Koludarov_et_al_2021	mRNA	376071	378318	.	+	.	Name=LOC114876022 mRNA;ID=EWKMg4ru1zPvdBw+uzMEhS+PpGo.1624892359907.141496
NW_021683739	Koludarov_et_al_2021	mRNA	387464	387511	.	+	.	Name=LOC114876022 mRNA;ID=EWKMg4ru1zPvdBw+uzMEhS+PpGo.1624892359907.141496
NW_021683739	Koludarov_et_al_2021	mRNA	447536	447683	.	+	.	Name=LOC114876022 mRNA;ID=EWKMg4ru1zPvdBw+uzMEhS+PpGo.1624892359907.141496
NW_021683739	Koludarov_et_al_2021	mRNA	454072	454131	.	+	.	Name=LOC114876022 mRNA;ID=EWKMg4ru1zPvdBw+uzMEhS+PpGo.1624892359907.141496
NW_021683739	Koludarov_et_al_2021	mRNA	466063	466206	.	+	.	Name=LOC114876022 mRNA;ID=EWKMg4ru1zPvdBw+uzMEhS+PpGo.1624892359907.141496
NW_021683739	Koludarov_et_al_2021	mRNA	470372	470532	.	+	.	Name=LOC114876022 mRNA;ID=EWKMg4ru1zPvdBw+uzMEhS+PpGo.1624892359907.141496
NW_021683739	Koludarov_et_al_2021	mRNA	476172	476198	.	+	.	Name=LOC114876022 mRNA;ID=EWKMg4ru1zPvdBw+uzMEhS+PpGo.1624892359907.141496
NW_021683739	Koludarov_et_al_2021	mRNA	482389	482547	.	+	.	Name=LOC114876022 mRNA;ID=EWKMg4ru1zPvdBw+uzMEhS+PpGo.1624892359907.141496
NW_021683739	Koludarov_et_al_2021	mRNA	485939	486091	.	+	.	Name=LOC114876022 mRNA;ID=EWKMg4ru1zPvdBw+uzMEhS+PpGo.1624892359907.141496
NW_021683739	Koludarov_et_al_2021	mRNA	511138	511245	.	+	.	Name=LOC114876022 mRNA;ID=EWKMg4ru1zPvdBw+uzMEhS+PpGo.1624892359907.141496
NW_021683739	Koludarov_et_al_2021	mRNA	511887	512079	.	+	.	Name=LOC114876022 mRNA;ID=EWKMg4ru1zPvdBw+uzMEhS+PpGo.1624892359907.141496
NW_021683739	Koludarov_et_al_2021	mRNA	515008	515199	.	+	.	Name=LOC114876022 mRNA;ID=EWKMg4ru1zPvdBw+uzMEhS+PpGo.1624892359907.141496
NW_021683739	Koludarov_et_al_2021	mRNA	516281	516424	.	+	.	Name=LOC114876022 mRNA;ID=EWKMg4ru1zPvdBw+uzMEhS+PpGo.1624892359907.141496
NW_021683739	Koludarov_et_al_2021	mRNA	516596	516813	.	+	.	Name=LOC114876022 mRNA;ID=EWKMg4ru1zPvdBw+uzMEhS+PpGo.1624892359907.141496
NW_021683739	Koludarov_et_al_2021	mRNA	520345	520453	.	+	.	Name=LOC114876022 mRNA;ID=EWKMg4ru1zPvdBw+uzMEhS+PpGo.1624892359907.141496
NW_021683739	Koludarov_et_al_2021	mRNA	526829	527151	.	+	.	Name=LOC114876022 mRNA;ID=EWKMg4ru1zPvdBw+uzMEhS+PpGo.1624892359907.141496
NW_021683739	Koludarov_et_al_2021	mRNA	527766	528057	.	+	.	Name=LOC114876022 mRNA;ID=EWKMg4ru1zPvdBw+uzMEhS+PpGo.1624892359907.141496
NW_021683739	Koludarov_et_al_2021	mRNA	532250	532543	.	+	.	Name=LOC114876022 mRNA;ID=EWKMg4ru1zPvdBw+uzMEhS+PpGo.1624892359907.141496
NW_021683739	Koludarov_et_al_2021	mRNA	533356	533534	.	+	.	Name=LOC114876022 mRNA;ID=EWKMg4ru1zPvdBw+uzMEhS+PpGo.1624892359907.141496
NW_021683739	Koludarov_et_al_2021	mRNA	534727	534898	.	+	.	Name=LOC114876022 mRNA;ID=EWKMg4ru1zPvdBw+uzMEhS+PpGo.1624892359907.141496
NW_021683739	Koludarov_et_al_2021	mRNA	553368	553609	.	+	.	Name=LOC114876022 mRNA;ID=EWKMg4ru1zPvdBw+uzMEhS+PpGo.1624892359907.141496
NW_021683739	Koludarov_et_al_2021	mRNA	553806	553929	.	+	.	Name=LOC114876022 mRNA;ID=EWKMg4ru1zPvdBw+uzMEhS+PpGo.1624892359907.141496
NW_021683739	Koludarov_et_al_2021	mRNA	555668	555841	.	+	.	Name=LOC114876022 mRNA;ID=EWKMg4ru1zPvdBw+uzMEhS+PpGo.1624892359907.141496
NW_021683739	Koludarov_et_al_2021	mRNA	556952	557111	.	+	.	Name=LOC114876022 mRNA;ID=EWKMg4ru1zPvdBw+uzMEhS+PpGo.1624892359907.141496
NW_021683739	Koludarov_et_al_2021	mRNA	558089	564952	.	+	.	Name=LOC114876022 mRNA;ID=EWKMg4ru1zPvdBw+uzMEhS+PpGo.1624892359907.141496
NW_021683739	Koludarov_et_al_2021	mRNA	376071	378318	.	+	.	Name=LOC114876022 mRNA;ID=EWKMg4ru1zPvdBw+uzMEhS+PpGo.1624892359907.141497
NW_021683739	Koludarov_et_al_2021	mRNA	387464	387511	.	+	.	Name=LOC114876022 mRNA;ID=EWKMg4ru1zPvdBw+uzMEhS+PpGo.1624892359907.141497
NW_021683739	Koludarov_et_al_2021	mRNA	447536	447683	.	+	.	Name=LOC114876022 mRNA;ID=EWKMg4ru1zPvdBw+uzMEhS+PpGo.1624892359907.141497
NW_021683739	Koludarov_et_al_2021	mRNA	466063	466206	.	+	.	Name=LOC114876022 mRNA;ID=EWKMg4ru1zPvdBw+uzMEhS+PpGo.1624892359907.141497
NW_021683739	Koludarov_et_al_2021	mRNA	468138	468170	.	+	.	Name=LOC114876022 mRNA;ID=EWKMg4ru1zPvdBw+uzMEhS+PpGo.1624892359907.141497
NW_021683739	Koludarov_et_al_2021	mRNA	470372	470532	.	+	.	Name=LOC114876022 mRNA;ID=EWKMg4ru1zPvdBw+uzMEhS+PpGo.1624892359907.141497
NW_021683739	Koludarov_et_al_2021	mRNA	476172	476198	.	+	.	Name=LOC114876022 mRNA;ID=EWKMg4ru1zPvdBw+uzMEhS+PpGo.1624892359907.141497
NW_021683739	Koludarov_et_al_2021	mRNA	482389	482547	.	+	.	Name=LOC114876022 mRNA;ID=EWKMg4ru1zPvdBw+uzMEhS+PpGo.1624892359907.141497
NW_021683739	Koludarov_et_al_2021	mRNA	485939	486091	.	+	.	Name=LOC114876022 mRNA;ID=EWKMg4ru1zPvdBw+uzMEhS+PpGo.1624892359907.141497
NW_021683739	Koludarov_et_al_2021	mRNA	511138	511245	.	+	.	Name=LOC114876022 mRNA;ID=EWKMg4ru1zPvdBw+uzMEhS+PpGo.1624892359907.141497
NW_021683739	Koludarov_et_al_2021	mRNA	511887	512079	.	+	.	Name=LOC114876022 mRNA;ID=EWKMg4ru1zPvdBw+uzMEhS+PpGo.1624892359907.141497
NW_021683739	Koludarov_et_al_2021	mRNA	515008	515199	.	+	.	Name=LOC114876022 mRNA;ID=EWKMg4ru1zPvdBw+uzMEhS+PpGo.1624892359907.141497
NW_021683739	Koludarov_et_al_2021	mRNA	516281	516424	.	+	.	Name=LOC114876022 mRNA;ID=EWKMg4ru1zPvdBw+uzMEhS+PpGo.1624892359907.141497
NW_021683739	Koludarov_et_al_2021	mRNA	516596	516813	.	+	.	Name=LOC114876022 mRNA;ID=EWKMg4ru1zPvdBw+uzMEhS+PpGo.1624892359907.141497
NW_021683739	Koludarov_et_al_2021	mRNA	520345	520453	.	+	.	Name=LOC114876022 mRNA;ID=EWKMg4ru1zPvdBw+uzMEhS+PpGo.1624892359907.141497
NW_021683739	Koludarov_et_al_2021	mRNA	526829	527151	.	+	.	Name=LOC114876022 mRNA;ID=EWKMg4ru1zPvdBw+uzMEhS+PpGo.1624892359907.141497
NW_021683739	Koludarov_et_al_2021	mRNA	527766	528057	.	+	.	Name=LOC114876022 mRNA;ID=EWKMg4ru1zPvdBw+uzMEhS+PpGo.1624892359907.141497
NW_021683739	Koludarov_et_al_2021	mRNA	532250	532543	.	+	.	Name=LOC114876022 mRNA;ID=EWKMg4ru1zPvdBw+uzMEhS+PpGo.1624892359907.141497
NW_021683739	Koludarov_et_al_2021	mRNA	533356	533534	.	+	.	Name=LOC114876022 mRNA;ID=EWKMg4ru1zPvdBw+uzMEhS+PpGo.1624892359907.141497
NW_021683739	Koludarov_et_al_2021	mRNA	534727	534898	.	+	.	Name=LOC114876022 mRNA;ID=EWKMg4ru1zPvdBw+uzMEhS+PpGo.1624892359907.141497
NW_021683739	Koludarov_et_al_2021	mRNA	553368	553609	.	+	.	Name=LOC114876022 mRNA;ID=EWKMg4ru1zPvdBw+uzMEhS+PpGo.1624892359907.141497
NW_021683739	Koludarov_et_al_2021	mRNA	553806	553929	.	+	.	Name=LOC114876022 mRNA;ID=EWKMg4ru1zPvdBw+uzMEhS+PpGo.1624892359907.141497
NW_021683739	Koludarov_et_al_2021	mRNA	555668	555841	.	+	.	Name=LOC114876022 mRNA;ID=EWKMg4ru1zPvdBw+uzMEhS+PpGo.1624892359907.141497
NW_021683739	Koludarov_et_al_2021	mRNA	556952	557111	.	+	.	Name=LOC114876022 mRNA;ID=EWKMg4ru1zPvdBw+uzMEhS+PpGo.1624892359907.141497
NW_021683739	Koludarov_et_al_2021	mRNA	558089	564952	.	+	.	Name=LOC114876022 mRNA;ID=EWKMg4ru1zPvdBw+uzMEhS+PpGo.1624892359907.141497
NW_021683739	Koludarov_et_al_2021	mRNA	391818	392217	.	+	.	Name=LOC114876022 mRNA;ID=EWKMg4ru1zPvdBw+uzMEhS+PpGo.1624892359907.141498
NW_021683739	Koludarov_et_al_2021	mRNA	413625	413682	.	+	.	Name=LOC114876022 mRNA;ID=EWKMg4ru1zPvdBw+uzMEhS+PpGo.1624892359907.141498
NW_021683739	Koludarov_et_al_2021	mRNA	447536	447683	.	+	.	Name=LOC114876022 mRNA;ID=EWKMg4ru1zPvdBw+uzMEhS+PpGo.1624892359907.141498
NW_021683739	Koludarov_et_al_2021	mRNA	454072	454131	.	+	.	Name=LOC114876022 mRNA;ID=EWKMg4ru1zPvdBw+uzMEhS+PpGo.1624892359907.141498
NW_021683739	Koludarov_et_al_2021	mRNA	466063	466206	.	+	.	Name=LOC114876022 mRNA;ID=EWKMg4ru1zPvdBw+uzMEhS+PpGo.1624892359907.141498
NW_021683739	Koludarov_et_al_2021	mRNA	468138	468170	.	+	.	Name=LOC114876022 mRNA;ID=EWKMg4ru1zPvdBw+uzMEhS+PpGo.1624892359907.141498
NW_021683739	Koludarov_et_al_2021	mRNA	470372	470532	.	+	.	Name=LOC114876022 mRNA;ID=EWKMg4ru1zPvdBw+uzMEhS+PpGo.1624892359907.141498
NW_021683739	Koludarov_et_al_2021	mRNA	476172	476198	.	+	.	Name=LOC114876022 mRNA;ID=EWKMg4ru1zPvdBw+uzMEhS+PpGo.1624892359907.141498
NW_021683739	Koludarov_et_al_2021	mRNA	482389	482547	.	+	.	Name=LOC114876022 mRNA;ID=EWKMg4ru1zPvdBw+uzMEhS+PpGo.1624892359907.141498
NW_021683739	Koludarov_et_al_2021	mRNA	485939	486091	.	+	.	Name=LOC114876022 mRNA;ID=EWKMg4ru1zPvdBw+uzMEhS+PpGo.1624892359907.141498
NW_021683739	Koludarov_et_al_2021	mRNA	511138	511245	.	+	.	Name=LOC114876022 mRNA;ID=EWKMg4ru1zPvdBw+uzMEhS+PpGo.1624892359907.141498
NW_021683739	Koludarov_et_al_2021	mRNA	511887	512079	.	+	.	Name=LOC114876022 mRNA;ID=EWKMg4ru1zPvdBw+uzMEhS+PpGo.1624892359907.141498
NW_021683739	Koludarov_et_al_2021	mRNA	515008	515199	.	+	.	Name=LOC114876022 mRNA;ID=EWKMg4ru1zPvdBw+uzMEhS+PpGo.1624892359907.141498
NW_021683739	Koludarov_et_al_2021	mRNA	516281	516424	.	+	.	Name=LOC114876022 mRNA;ID=EWKMg4ru1zPvdBw+uzMEhS+PpGo.1624892359907.141498
NW_021683739	Koludarov_et_al_2021	mRNA	516596	516813	.	+	.	Name=LOC114876022 mRNA;ID=EWKMg4ru1zPvdBw+uzMEhS+PpGo.1624892359907.141498
NW_021683739	Koludarov_et_al_2021	mRNA	520345	520453	.	+	.	Name=LOC114876022 mRNA;ID=EWKMg4ru1zPvdBw+uzMEhS+PpGo.1624892359907.141498
NW_021683739	Koludarov_et_al_2021	mRNA	526829	527151	.	+	.	Name=LOC114876022 mRNA;ID=EWKMg4ru1zPvdBw+uzMEhS+PpGo.1624892359907.141498
NW_021683739	Koludarov_et_al_2021	mRNA	527766	528057	.	+	.	Name=LOC114876022 mRNA;ID=EWKMg4ru1zPvdBw+uzMEhS+PpGo.1624892359907.141498
NW_021683739	Koludarov_et_al_2021	mRNA	532250	532543	.	+	.	Name=LOC114876022 mRNA;ID=EWKMg4ru1zPvdBw+uzMEhS+PpGo.1624892359907.141498
NW_021683739	Koludarov_et_al_2021	mRNA	533356	533534	.	+	.	Name=LOC114876022 mRNA;ID=EWKMg4ru1zPvdBw+uzMEhS+PpGo.1624892359907.141498
NW_021683739	Koludarov_et_al_2021	mRNA	534727	534898	.	+	.	Name=LOC114876022 mRNA;ID=EWKMg4ru1zPvdBw+uzMEhS+PpGo.1624892359907.141498
NW_021683739	Koludarov_et_al_2021	mRNA	553368	553609	.	+	.	Name=LOC114876022 mRNA;ID=EWKMg4ru1zPvdBw+uzMEhS+PpGo.1624892359907.141498
NW_021683739	Koludarov_et_al_2021	mRNA	553806	553929	.	+	.	Name=LOC114876022 mRNA;ID=EWKMg4ru1zPvdBw+uzMEhS+PpGo.1624892359907.141498
NW_021683739	Koludarov_et_al_2021	mRNA	555668	555841	.	+	.	Name=LOC114876022 mRNA;ID=EWKMg4ru1zPvdBw+uzMEhS+PpGo.1624892359907.141498
NW_021683739	Koludarov_et_al_2021	mRNA	556952	557111	.	+	.	Name=LOC114876022 mRNA;ID=EWKMg4ru1zPvdBw+uzMEhS+PpGo.1624892359907.141498
NW_021683739	Koludarov_et_al_2021	mRNA	558089	564952	.	+	.	Name=LOC114876022 mRNA;ID=EWKMg4ru1zPvdBw+uzMEhS+PpGo.1624892359907.141498
NW_021683739	Koludarov_et_al_2021	mRNA	392155	392217	.	+	.	Name=LOC114876022 mRNA;ID=EWKMg4ru1zPvdBw+uzMEhS+PpGo.1624892359907.141499
NW_021683739	Koludarov_et_al_2021	mRNA	447536	447683	.	+	.	Name=LOC114876022 mRNA;ID=EWKMg4ru1zPvdBw+uzMEhS+PpGo.1624892359907.141499
NW_021683739	Koludarov_et_al_2021	mRNA	454072	454131	.	+	.	Name=LOC114876022 mRNA;ID=EWKMg4ru1zPvdBw+uzMEhS+PpGo.1624892359907.141499
NW_021683739	Koludarov_et_al_2021	mRNA	466063	466206	.	+	.	Name=LOC114876022 mRNA;ID=EWKMg4ru1zPvdBw+uzMEhS+PpGo.1624892359907.141499
NW_021683739	Koludarov_et_al_2021	mRNA	468138	468170	.	+	.	Name=LOC114876022 mRNA;ID=EWKMg4ru1zPvdBw+uzMEhS+PpGo.1624892359907.141499
NW_021683739	Koludarov_et_al_2021	mRNA	470372	470532	.	+	.	Name=LOC114876022 mRNA;ID=EWKMg4ru1zPvdBw+uzMEhS+PpGo.1624892359907.141499
NW_021683739	Koludarov_et_al_2021	mRNA	476172	476198	.	+	.	Name=LOC114876022 mRNA;ID=EWKMg4ru1zPvdBw+uzMEhS+PpGo.1624892359907.141499
NW_021683739	Koludarov_et_al_2021	mRNA	482389	482547	.	+	.	Name=LOC114876022 mRNA;ID=EWKMg4ru1zPvdBw+uzMEhS+PpGo.1624892359907.141499
NW_021683739	Koludarov_et_al_2021	mRNA	485939	486091	.	+	.	Name=LOC114876022 mRNA;ID=EWKMg4ru1zPvdBw+uzMEhS+PpGo.1624892359907.141499
NW_021683739	Koludarov_et_al_2021	mRNA	511138	511245	.	+	.	Name=LOC114876022 mRNA;ID=EWKMg4ru1zPvdBw+uzMEhS+PpGo.1624892359907.141499
NW_021683739	Koludarov_et_al_2021	mRNA	511887	512079	.	+	.	Name=LOC114876022 mRNA;ID=EWKMg4ru1zPvdBw+uzMEhS+PpGo.1624892359907.141499
NW_021683739	Koludarov_et_al_2021	mRNA	515008	515199	.	+	.	Name=LOC114876022 mRNA;ID=EWKMg4ru1zPvdBw+uzMEhS+PpGo.1624892359907.141499
NW_021683739	Koludarov_et_al_2021	mRNA	516281	516424	.	+	.	Name=LOC114876022 mRNA;ID=EWKMg4ru1zPvdBw+uzMEhS+PpGo.1624892359907.141499
NW_021683739	Koludarov_et_al_2021	mRNA	516596	516813	.	+	.	Name=LOC114876022 mRNA;ID=EWKMg4ru1zPvdBw+uzMEhS+PpGo.1624892359907.141499
NW_021683739	Koludarov_et_al_2021	mRNA	520345	520453	.	+	.	Name=LOC114876022 mRNA;ID=EWKMg4ru1zPvdBw+uzMEhS+PpGo.1624892359907.141499
NW_021683739	Koludarov_et_al_2021	mRNA	526829	527151	.	+	.	Name=LOC114876022 mRNA;ID=EWKMg4ru1zPvdBw+uzMEhS+PpGo.1624892359907.141499
NW_021683739	Koludarov_et_al_2021	mRNA	527766	528057	.	+	.	Name=LOC114876022 mRNA;ID=EWKMg4ru1zPvdBw+uzMEhS+PpGo.1624892359907.141499
NW_021683739	Koludarov_et_al_2021	mRNA	532250	532543	.	+	.	Name=LOC114876022 mRNA;ID=EWKMg4ru1zPvdBw+uzMEhS+PpGo.1624892359907.141499
NW_021683739	Koludarov_et_al_2021	mRNA	533356	533534	.	+	.	Name=LOC114876022 mRNA;ID=EWKMg4ru1zPvdBw+uzMEhS+PpGo.1624892359907.141499
NW_021683739	Koludarov_et_al_2021	mRNA	534727	534898	.	+	.	Name=LOC114876022 mRNA;ID=EWKMg4ru1zPvdBw+uzMEhS+PpGo.1624892359907.141499
NW_021683739	Koludarov_et_al_2021	mRNA	553368	553609	.	+	.	Name=LOC114876022 mRNA;ID=EWKMg4ru1zPvdBw+uzMEhS+PpGo.1624892359907.141499
NW_021683739	Koludarov_et_al_2021	mRNA	553806	553929	.	+	.	Name=LOC114876022 mRNA;ID=EWKMg4ru1zPvdBw+uzMEhS+PpGo.1624892359907.141499
NW_021683739	Koludarov_et_al_2021	mRNA	555668	555841	.	+	.	Name=LOC114876022 mRNA;ID=EWKMg4ru1zPvdBw+uzMEhS+PpGo.1624892359907.141499
NW_021683739	Koludarov_et_al_2021	mRNA	556952	557111	.	+	.	Name=LOC114876022 mRNA;ID=EWKMg4ru1zPvdBw+uzMEhS+PpGo.1624892359907.141499
NW_021683739	Koludarov_et_al_2021	mRNA	558089	564952	.	+	.	Name=LOC114876022 mRNA;ID=EWKMg4ru1zPvdBw+uzMEhS+PpGo.1624892359907.141499
NW_021683739	Koludarov_et_al_2021	mRNA	391220	391612	.	-	.	Name=LOC114876021 mRNA;ID=EWKMg4ru1zPvdBw+uzMEhS+PpGo.1624892359907.141500
NW_021683739	Koludarov_et_al_2021	mRNA	359541	359760	.	-	.	Name=LOC114876021 mRNA;ID=EWKMg4ru1zPvdBw+uzMEhS+PpGo.1624892359907.141500
NW_021683739	Koludarov_et_al_2021	mRNA	356698	356795	.	-	.	Name=LOC114876021 mRNA;ID=EWKMg4ru1zPvdBw+uzMEhS+PpGo.1624892359907.141500
NW_021683739	Koludarov_et_al_2021	mRNA	348357	348563	.	-	.	Name=LOC114876021 mRNA;ID=EWKMg4ru1zPvdBw+uzMEhS+PpGo.1624892359907.141500
NW_021683739	Koludarov_et_al_2021	mRNA	347764	348096	.	-	.	Name=LOC114876021 mRNA;ID=EWKMg4ru1zPvdBw+uzMEhS+PpGo.1624892359907.141500
NW_021683739	Koludarov_et_al_2021	mRNA	347351	347673	.	-	.	Name=LOC114876021 mRNA;ID=EWKMg4ru1zPvdBw+uzMEhS+PpGo.1624892359907.141500
NW_021683739	Koludarov_et_al_2021	mRNA	343088	346217	.	-	.	Name=LOC114876021 mRNA;ID=EWKMg4ru1zPvdBw+uzMEhS+PpGo.1624892359907.141500
NW_021683739	Koludarov_et_al_2021	mRNA	342534	342854	.	-	.	Name=LOC114876021 mRNA;ID=EWKMg4ru1zPvdBw+uzMEhS+PpGo.1624892359907.141500
NW_021683739	Koludarov_et_al_2021	mRNA	341770	341957	.	-	.	Name=LOC114876021 mRNA;ID=EWKMg4ru1zPvdBw+uzMEhS+PpGo.1624892359907.141500
NW_021683739	Koludarov_et_al_2021	mRNA	341208	341394	.	-	.	Name=LOC114876021 mRNA;ID=EWKMg4ru1zPvdBw+uzMEhS+PpGo.1624892359907.141500
NW_021683739	Koludarov_et_al_2021	mRNA	340104	340957	.	-	.	Name=LOC114876021 mRNA;ID=EWKMg4ru1zPvdBw+uzMEhS+PpGo.1624892359907.141500
NW_021683739	Koludarov_et_al_2021	mRNA	391220	391612	.	-	.	Name=LOC114876021 mRNA;ID=EWKMg4ru1zPvdBw+uzMEhS+PpGo.1624892359907.141501
NW_021683739	Koludarov_et_al_2021	mRNA	359541	359764	.	-	.	Name=LOC114876021 mRNA;ID=EWKMg4ru1zPvdBw+uzMEhS+PpGo.1624892359907.141501
NW_021683739	Koludarov_et_al_2021	mRNA	356698	356795	.	-	.	Name=LOC114876021 mRNA;ID=EWKMg4ru1zPvdBw+uzMEhS+PpGo.1624892359907.141501
NW_021683739	Koludarov_et_al_2021	mRNA	348357	348563	.	-	.	Name=LOC114876021 mRNA;ID=EWKMg4ru1zPvdBw+uzMEhS+PpGo.1624892359907.141501
NW_021683739	Koludarov_et_al_2021	mRNA	347764	348096	.	-	.	Name=LOC114876021 mRNA;ID=EWKMg4ru1zPvdBw+uzMEhS+PpGo.1624892359907.141501
NW_021683739	Koludarov_et_al_2021	mRNA	347351	347673	.	-	.	Name=LOC114876021 mRNA;ID=EWKMg4ru1zPvdBw+uzMEhS+PpGo.1624892359907.141501
NW_021683739	Koludarov_et_al_2021	mRNA	343088	346217	.	-	.	Name=LOC114876021 mRNA;ID=EWKMg4ru1zPvdBw+uzMEhS+PpGo.1624892359907.141501
NW_021683739	Koludarov_et_al_2021	mRNA	342534	342854	.	-	.	Name=LOC114876021 mRNA;ID=EWKMg4ru1zPvdBw+uzMEhS+PpGo.1624892359907.141501
NW_021683739	Koludarov_et_al_2021	mRNA	341770	341957	.	-	.	Name=LOC114876021 mRNA;ID=EWKMg4ru1zPvdBw+uzMEhS+PpGo.1624892359907.141501
NW_021683739	Koludarov_et_al_2021	mRNA	341208	341394	.	-	.	Name=LOC114876021 mRNA;ID=EWKMg4ru1zPvdBw+uzMEhS+PpGo.1624892359907.141501
NW_021683739	Koludarov_et_al_2021	mRNA	340104	340957	.	-	.	Name=LOC114876021 mRNA;ID=EWKMg4ru1zPvdBw+uzMEhS+PpGo.1624892359907.141501
NW_021683739	Koludarov_et_al_2021	mRNA	87035	87409	.	-	.	Name=LOC114876040 mRNA;ID=EWKMg4ru1zPvdBw+uzMEhS+PpGo.1624892359907.141502
NW_021683739	Koludarov_et_al_2021	mRNA	53551	53947	.	-	.	Name=LOC114876040 mRNA;ID=EWKMg4ru1zPvdBw+uzMEhS+PpGo.1624892359907.141502
NW_021683739	Koludarov_et_al_2021	mRNA	48843	53496	.	-	.	Name=LOC114876040 mRNA;ID=EWKMg4ru1zPvdBw+uzMEhS+PpGo.1624892359907.141502
NW_021683739	Koludarov_et_al_2021	mRNA	597297	597771	.	-	.	Name=LOC114876025 mRNA;ID=EWKMg4ru1zPvdBw+uzMEhS+PpGo.1624892359907.141503
NW_021683739	Koludarov_et_al_2021	mRNA	594194	594316	.	-	.	Name=LOC114876025 mRNA;ID=EWKMg4ru1zPvdBw+uzMEhS+PpGo.1624892359907.141503
NW_021683739	Koludarov_et_al_2021	mRNA	583459	583581	.	-	.	Name=LOC114876025 mRNA;ID=EWKMg4ru1zPvdBw+uzMEhS+PpGo.1624892359907.141503
NW_021683739	Koludarov_et_al_2021	mRNA	576990	577112	.	-	.	Name=LOC114876025 mRNA;ID=EWKMg4ru1zPvdBw+uzMEhS+PpGo.1624892359907.141503
NW_021683739	Koludarov_et_al_2021	mRNA	572812	573047	.	-	.	Name=LOC114876025 mRNA;ID=EWKMg4ru1zPvdBw+uzMEhS+PpGo.1624892359907.141503
NW_021683739	Koludarov_et_al_2021	mRNA	572393	572597	.	-	.	Name=LOC114876025 mRNA;ID=EWKMg4ru1zPvdBw+uzMEhS+PpGo.1624892359907.141503
NW_021683739	Koludarov_et_al_2021	mRNA	571777	572088	.	-	.	Name=LOC114876025 mRNA;ID=EWKMg4ru1zPvdBw+uzMEhS+PpGo.1624892359907.141503
NW_021683739	Koludarov_et_al_2021	mRNA	571396	571696	.	-	.	Name=LOC114876025 mRNA;ID=EWKMg4ru1zPvdBw+uzMEhS+PpGo.1624892359907.141503
NW_021683739	Koludarov_et_al_2021	mRNA	570939	571230	.	-	.	Name=LOC114876025 mRNA;ID=EWKMg4ru1zPvdBw+uzMEhS+PpGo.1624892359907.141503
NW_021683739	Koludarov_et_al_2021	mRNA	570380	570860	.	-	.	Name=LOC114876025 mRNA;ID=EWKMg4ru1zPvdBw+uzMEhS+PpGo.1624892359907.141503
NW_021683739	Koludarov_et_al_2021	mRNA	569981	570067	.	-	.	Name=LOC114876025 mRNA;ID=EWKMg4ru1zPvdBw+uzMEhS+PpGo.1624892359907.141503
NW_021683739	Koludarov_et_al_2021	mRNA	569505	569773	.	-	.	Name=LOC114876025 mRNA;ID=EWKMg4ru1zPvdBw+uzMEhS+PpGo.1624892359907.141503
NW_021683739	Koludarov_et_al_2021	mRNA	567992	569402	.	-	.	Name=LOC114876025 mRNA;ID=EWKMg4ru1zPvdBw+uzMEhS+PpGo.1624892359907.141503
NW_021683739	Koludarov_et_al_2021	mRNA	597297	597770	.	-	.	Name=LOC114876025 mRNA;ID=EWKMg4ru1zPvdBw+uzMEhS+PpGo.1624892359907.141504
NW_021683739	Koludarov_et_al_2021	mRNA	583459	583581	.	-	.	Name=LOC114876025 mRNA;ID=EWKMg4ru1zPvdBw+uzMEhS+PpGo.1624892359907.141504
NW_021683739	Koludarov_et_al_2021	mRNA	576990	577112	.	-	.	Name=LOC114876025 mRNA;ID=EWKMg4ru1zPvdBw+uzMEhS+PpGo.1624892359907.141504
NW_021683739	Koludarov_et_al_2021	mRNA	572812	573047	.	-	.	Name=LOC114876025 mRNA;ID=EWKMg4ru1zPvdBw+uzMEhS+PpGo.1624892359907.141504
NW_021683739	Koludarov_et_al_2021	mRNA	572393	572597	.	-	.	Name=LOC114876025 mRNA;ID=EWKMg4ru1zPvdBw+uzMEhS+PpGo.1624892359907.141504
NW_021683739	Koludarov_et_al_2021	mRNA	571777	572088	.	-	.	Name=LOC114876025 mRNA;ID=EWKMg4ru1zPvdBw+uzMEhS+PpGo.1624892359907.141504
NW_021683739	Koludarov_et_al_2021	mRNA	571396	571696	.	-	.	Name=LOC114876025 mRNA;ID=EWKMg4ru1zPvdBw+uzMEhS+PpGo.1624892359907.141504
NW_021683739	Koludarov_et_al_2021	mRNA	570939	571230	.	-	.	Name=LOC114876025 mRNA;ID=EWKMg4ru1zPvdBw+uzMEhS+PpGo.1624892359907.141504
NW_021683739	Koludarov_et_al_2021	mRNA	570380	570860	.	-	.	Name=LOC114876025 mRNA;ID=EWKMg4ru1zPvdBw+uzMEhS+PpGo.1624892359907.141504
NW_021683739	Koludarov_et_al_2021	mRNA	569981	570067	.	-	.	Name=LOC114876025 mRNA;ID=EWKMg4ru1zPvdBw+uzMEhS+PpGo.1624892359907.141504
NW_021683739	Koludarov_et_al_2021	mRNA	569505	569773	.	-	.	Name=LOC114876025 mRNA;ID=EWKMg4ru1zPvdBw+uzMEhS+PpGo.1624892359907.141504
NW_021683739	Koludarov_et_al_2021	mRNA	567992	569402	.	-	.	Name=LOC114876025 mRNA;ID=EWKMg4ru1zPvdBw+uzMEhS+PpGo.1624892359907.141504
NW_021683739	Koludarov_et_al_2021	mRNA	597297	597770	.	-	.	Name=LOC114876025 mRNA;ID=EWKMg4ru1zPvdBw+uzMEhS+PpGo.1624892359907.141505
NW_021683739	Koludarov_et_al_2021	mRNA	594194	594316	.	-	.	Name=LOC114876025 mRNA;ID=EWKMg4ru1zPvdBw+uzMEhS+PpGo.1624892359907.141505
NW_021683739	Koludarov_et_al_2021	mRNA	583459	583581	.	-	.	Name=LOC114876025 mRNA;ID=EWKMg4ru1zPvdBw+uzMEhS+PpGo.1624892359907.141505
NW_021683739	Koludarov_et_al_2021	mRNA	572812	573047	.	-	.	Name=LOC114876025 mRNA;ID=EWKMg4ru1zPvdBw+uzMEhS+PpGo.1624892359907.141505
NW_021683739	Koludarov_et_al_2021	mRNA	572393	572597	.	-	.	Name=LOC114876025 mRNA;ID=EWKMg4ru1zPvdBw+uzMEhS+PpGo.1624892359907.141505
NW_021683739	Koludarov_et_al_2021	mRNA	571777	572088	.	-	.	Name=LOC114876025 mRNA;ID=EWKMg4ru1zPvdBw+uzMEhS+PpGo.1624892359907.141505
NW_021683739	Koludarov_et_al_2021	mRNA	571396	571696	.	-	.	Name=LOC114876025 mRNA;ID=EWKMg4ru1zPvdBw+uzMEhS+PpGo.1624892359907.141505
NW_021683739	Koludarov_et_al_2021	mRNA	570939	571230	.	-	.	Name=LOC114876025 mRNA;ID=EWKMg4ru1zPvdBw+uzMEhS+PpGo.1624892359907.141505
NW_021683739	Koludarov_et_al_2021	mRNA	570380	570860	.	-	.	Name=LOC114876025 mRNA;ID=EWKMg4ru1zPvdBw+uzMEhS+PpGo.1624892359907.141505
NW_021683739	Koludarov_et_al_2021	mRNA	569981	570067	.	-	.	Name=LOC114876025 mRNA;ID=EWKMg4ru1zPvdBw+uzMEhS+PpGo.1624892359907.141505
NW_021683739	Koludarov_et_al_2021	mRNA	569505	569773	.	-	.	Name=LOC114876025 mRNA;ID=EWKMg4ru1zPvdBw+uzMEhS+PpGo.1624892359907.141505
NW_021683739	Koludarov_et_al_2021	mRNA	567992	569402	.	-	.	Name=LOC114876025 mRNA;ID=EWKMg4ru1zPvdBw+uzMEhS+PpGo.1624892359907.141505
NW_021683739	Koludarov_et_al_2021	mRNA	597297	597770	.	-	.	Name=LOC114876025 mRNA;ID=EWKMg4ru1zPvdBw+uzMEhS+PpGo.1624892359907.141506
NW_021683739	Koludarov_et_al_2021	mRNA	594194	594316	.	-	.	Name=LOC114876025 mRNA;ID=EWKMg4ru1zPvdBw+uzMEhS+PpGo.1624892359907.141506
NW_021683739	Koludarov_et_al_2021	mRNA	583459	583581	.	-	.	Name=LOC114876025 mRNA;ID=EWKMg4ru1zPvdBw+uzMEhS+PpGo.1624892359907.141506
NW_021683739	Koludarov_et_al_2021	mRNA	576990	577112	.	-	.	Name=LOC114876025 mRNA;ID=EWKMg4ru1zPvdBw+uzMEhS+PpGo.1624892359907.141506
NW_021683739	Koludarov_et_al_2021	mRNA	572812	573047	.	-	.	Name=LOC114876025 mRNA;ID=EWKMg4ru1zPvdBw+uzMEhS+PpGo.1624892359907.141506
NW_021683739	Koludarov_et_al_2021	mRNA	572393	572597	.	-	.	Name=LOC114876025 mRNA;ID=EWKMg4ru1zPvdBw+uzMEhS+PpGo.1624892359907.141506
NW_021683739	Koludarov_et_al_2021	mRNA	571777	572088	.	-	.	Name=LOC114876025 mRNA;ID=EWKMg4ru1zPvdBw+uzMEhS+PpGo.1624892359907.141506
NW_021683739	Koludarov_et_al_2021	mRNA	571396	571696	.	-	.	Name=LOC114876025 mRNA;ID=EWKMg4ru1zPvdBw+uzMEhS+PpGo.1624892359907.141506
NW_021683739	Koludarov_et_al_2021	mRNA	570939	571230	.	-	.	Name=LOC114876025 mRNA;ID=EWKMg4ru1zPvdBw+uzMEhS+PpGo.1624892359907.141506
NW_021683739	Koludarov_et_al_2021	mRNA	570380	570860	.	-	.	Name=LOC114876025 mRNA;ID=EWKMg4ru1zPvdBw+uzMEhS+PpGo.1624892359907.141506
NW_021683739	Koludarov_et_al_2021	mRNA	569505	569773	.	-	.	Name=LOC114876025 mRNA;ID=EWKMg4ru1zPvdBw+uzMEhS+PpGo.1624892359907.141506
NW_021683739	Koludarov_et_al_2021	mRNA	567992	569402	.	-	.	Name=LOC114876025 mRNA;ID=EWKMg4ru1zPvdBw+uzMEhS+PpGo.1624892359907.141506
NW_021683739	Koludarov_et_al_2021	mRNA	597297	597769	.	-	.	Name=LOC114876025 mRNA;ID=EWKMg4ru1zPvdBw+uzMEhS+PpGo.1624892359907.141507
NW_021683739	Koludarov_et_al_2021	mRNA	594194	594316	.	-	.	Name=LOC114876025 mRNA;ID=EWKMg4ru1zPvdBw+uzMEhS+PpGo.1624892359907.141507
NW_021683739	Koludarov_et_al_2021	mRNA	583459	583581	.	-	.	Name=LOC114876025 mRNA;ID=EWKMg4ru1zPvdBw+uzMEhS+PpGo.1624892359907.141507
NW_021683739	Koludarov_et_al_2021	mRNA	579118	579237	.	-	.	Name=LOC114876025 mRNA;ID=EWKMg4ru1zPvdBw+uzMEhS+PpGo.1624892359907.141507
NW_021683739	Koludarov_et_al_2021	mRNA	572812	573047	.	-	.	Name=LOC114876025 mRNA;ID=EWKMg4ru1zPvdBw+uzMEhS+PpGo.1624892359907.141507
NW_021683739	Koludarov_et_al_2021	mRNA	572393	572597	.	-	.	Name=LOC114876025 mRNA;ID=EWKMg4ru1zPvdBw+uzMEhS+PpGo.1624892359907.141507
NW_021683739	Koludarov_et_al_2021	mRNA	571777	572088	.	-	.	Name=LOC114876025 mRNA;ID=EWKMg4ru1zPvdBw+uzMEhS+PpGo.1624892359907.141507
NW_021683739	Koludarov_et_al_2021	mRNA	571396	571696	.	-	.	Name=LOC114876025 mRNA;ID=EWKMg4ru1zPvdBw+uzMEhS+PpGo.1624892359907.141507
NW_021683739	Koludarov_et_al_2021	mRNA	570939	571230	.	-	.	Name=LOC114876025 mRNA;ID=EWKMg4ru1zPvdBw+uzMEhS+PpGo.1624892359907.141507
NW_021683739	Koludarov_et_al_2021	mRNA	570380	570860	.	-	.	Name=LOC114876025 mRNA;ID=EWKMg4ru1zPvdBw+uzMEhS+PpGo.1624892359907.141507
NW_021683739	Koludarov_et_al_2021	mRNA	569981	570067	.	-	.	Name=LOC114876025 mRNA;ID=EWKMg4ru1zPvdBw+uzMEhS+PpGo.1624892359907.141507
NW_021683739	Koludarov_et_al_2021	mRNA	569505	569773	.	-	.	Name=LOC114876025 mRNA;ID=EWKMg4ru1zPvdBw+uzMEhS+PpGo.1624892359907.141507
NW_021683739	Koludarov_et_al_2021	mRNA	567992	569402	.	-	.	Name=LOC114876025 mRNA;ID=EWKMg4ru1zPvdBw+uzMEhS+PpGo.1624892359907.141507
NW_021683739	Koludarov_et_al_2021	mRNA	301173	302603	.	-	.	Name=LOC114876032 mRNA;ID=EWKMg4ru1zPvdBw+uzMEhS+PpGo.1624892359907.141508
NW_021683739	Koludarov_et_al_2021	mRNA	293504	293696	.	-	.	Name=LOC114876032 mRNA;ID=EWKMg4ru1zPvdBw+uzMEhS+PpGo.1624892359907.141508
NW_021683739	Koludarov_et_al_2021	mRNA	284687	284876	.	-	.	Name=LOC114876032 mRNA;ID=EWKMg4ru1zPvdBw+uzMEhS+PpGo.1624892359907.141508
NW_021683739	Koludarov_et_al_2021	mRNA	284182	284251	.	-	.	Name=LOC114876032 mRNA;ID=EWKMg4ru1zPvdBw+uzMEhS+PpGo.1624892359907.141508
NW_021683739	Koludarov_et_al_2021	mRNA	282322	282419	.	-	.	Name=LOC114876032 mRNA;ID=EWKMg4ru1zPvdBw+uzMEhS+PpGo.1624892359907.141508
NW_021683739	Koludarov_et_al_2021	mRNA	281927	282140	.	-	.	Name=LOC114876032 mRNA;ID=EWKMg4ru1zPvdBw+uzMEhS+PpGo.1624892359907.141508
NW_021683739	Koludarov_et_al_2021	mRNA	276508	276915	.	-	.	Name=LOC114876032 mRNA;ID=EWKMg4ru1zPvdBw+uzMEhS+PpGo.1624892359907.141508
NW_021683739	Koludarov_et_al_2021	mRNA	274573	276411	.	-	.	Name=LOC114876032 mRNA;ID=EWKMg4ru1zPvdBw+uzMEhS+PpGo.1624892359907.141508
NW_021683739	Koludarov_et_al_2021	mRNA	274012	274500	.	-	.	Name=LOC114876032 mRNA;ID=EWKMg4ru1zPvdBw+uzMEhS+PpGo.1624892359907.141508
NW_021683739	Koludarov_et_al_2021	mRNA	273102	273319	.	-	.	Name=LOC114876032 mRNA;ID=EWKMg4ru1zPvdBw+uzMEhS+PpGo.1624892359907.141508
NW_021683739	Koludarov_et_al_2021	mRNA	301173	302603	.	-	.	Name=LOC114876032 mRNA;ID=EWKMg4ru1zPvdBw+uzMEhS+PpGo.1624892359907.141509
NW_021683739	Koludarov_et_al_2021	mRNA	293504	293696	.	-	.	Name=LOC114876032 mRNA;ID=EWKMg4ru1zPvdBw+uzMEhS+PpGo.1624892359907.141509
NW_021683739	Koludarov_et_al_2021	mRNA	284687	284876	.	-	.	Name=LOC114876032 mRNA;ID=EWKMg4ru1zPvdBw+uzMEhS+PpGo.1624892359907.141509
NW_021683739	Koludarov_et_al_2021	mRNA	284182	284251	.	-	.	Name=LOC114876032 mRNA;ID=EWKMg4ru1zPvdBw+uzMEhS+PpGo.1624892359907.141509
NW_021683739	Koludarov_et_al_2021	mRNA	282322	282419	.	-	.	Name=LOC114876032 mRNA;ID=EWKMg4ru1zPvdBw+uzMEhS+PpGo.1624892359907.141509
NW_021683739	Koludarov_et_al_2021	mRNA	281927	282140	.	-	.	Name=LOC114876032 mRNA;ID=EWKMg4ru1zPvdBw+uzMEhS+PpGo.1624892359907.141509
NW_021683739	Koludarov_et_al_2021	mRNA	276508	276915	.	-	.	Name=LOC114876032 mRNA;ID=EWKMg4ru1zPvdBw+uzMEhS+PpGo.1624892359907.141509
NW_021683739	Koludarov_et_al_2021	mRNA	274573	276411	.	-	.	Name=LOC114876032 mRNA;ID=EWKMg4ru1zPvdBw+uzMEhS+PpGo.1624892359907.141509
NW_021683739	Koludarov_et_al_2021	mRNA	274012	274500	.	-	.	Name=LOC114876032 mRNA;ID=EWKMg4ru1zPvdBw+uzMEhS+PpGo.1624892359907.141509
NW_021683739	Koludarov_et_al_2021	mRNA	273626	273749	.	-	.	Name=LOC114876032 mRNA;ID=EWKMg4ru1zPvdBw+uzMEhS+PpGo.1624892359907.141509
NW_021683739	Koludarov_et_al_2021	mRNA	273107	273319	.	-	.	Name=LOC114876032 mRNA;ID=EWKMg4ru1zPvdBw+uzMEhS+PpGo.1624892359907.141509
NW_021683739	Koludarov_et_al_2021	mRNA	301173	302603	.	-	.	Name=LOC114876032 mRNA;ID=EWKMg4ru1zPvdBw+uzMEhS+PpGo.1624892359907.141510
NW_021683739	Koludarov_et_al_2021	mRNA	293504	293696	.	-	.	Name=LOC114876032 mRNA;ID=EWKMg4ru1zPvdBw+uzMEhS+PpGo.1624892359907.141510
NW_021683739	Koludarov_et_al_2021	mRNA	284687	284876	.	-	.	Name=LOC114876032 mRNA;ID=EWKMg4ru1zPvdBw+uzMEhS+PpGo.1624892359907.141510
NW_021683739	Koludarov_et_al_2021	mRNA	284182	284251	.	-	.	Name=LOC114876032 mRNA;ID=EWKMg4ru1zPvdBw+uzMEhS+PpGo.1624892359907.141510
NW_021683739	Koludarov_et_al_2021	mRNA	282322	282419	.	-	.	Name=LOC114876032 mRNA;ID=EWKMg4ru1zPvdBw+uzMEhS+PpGo.1624892359907.141510
NW_021683739	Koludarov_et_al_2021	mRNA	281927	282140	.	-	.	Name=LOC114876032 mRNA;ID=EWKMg4ru1zPvdBw+uzMEhS+PpGo.1624892359907.141510
NW_021683739	Koludarov_et_al_2021	mRNA	276508	276915	.	-	.	Name=LOC114876032 mRNA;ID=EWKMg4ru1zPvdBw+uzMEhS+PpGo.1624892359907.141510
NW_021683739	Koludarov_et_al_2021	mRNA	274573	276411	.	-	.	Name=LOC114876032 mRNA;ID=EWKMg4ru1zPvdBw+uzMEhS+PpGo.1624892359907.141510
NW_021683739	Koludarov_et_al_2021	mRNA	274012	274500	.	-	.	Name=LOC114876032 mRNA;ID=EWKMg4ru1zPvdBw+uzMEhS+PpGo.1624892359907.141510
NW_021683739	Koludarov_et_al_2021	mRNA	273626	273749	.	-	.	Name=LOC114876032 mRNA;ID=EWKMg4ru1zPvdBw+uzMEhS+PpGo.1624892359907.141510
NW_021683739	Koludarov_et_al_2021	mRNA	273107	273322	.	-	.	Name=LOC114876032 mRNA;ID=EWKMg4ru1zPvdBw+uzMEhS+PpGo.1624892359907.141510
NW_021683739	Koludarov_et_al_2021	mRNA	595169	595187	.	-	.	Name=LOC114876025 mRNA;ID=EWKMg4ru1zPvdBw+uzMEhS+PpGo.1624892359907.141511
NW_021683739	Koludarov_et_al_2021	mRNA	594194	594316	.	-	.	Name=LOC114876025 mRNA;ID=EWKMg4ru1zPvdBw+uzMEhS+PpGo.1624892359907.141511
NW_021683739	Koludarov_et_al_2021	mRNA	583459	583581	.	-	.	Name=LOC114876025 mRNA;ID=EWKMg4ru1zPvdBw+uzMEhS+PpGo.1624892359907.141511
NW_021683739	Koludarov_et_al_2021	mRNA	576990	577112	.	-	.	Name=LOC114876025 mRNA;ID=EWKMg4ru1zPvdBw+uzMEhS+PpGo.1624892359907.141511
NW_021683739	Koludarov_et_al_2021	mRNA	572812	573047	.	-	.	Name=LOC114876025 mRNA;ID=EWKMg4ru1zPvdBw+uzMEhS+PpGo.1624892359907.141511
NW_021683739	Koludarov_et_al_2021	mRNA	572393	572597	.	-	.	Name=LOC114876025 mRNA;ID=EWKMg4ru1zPvdBw+uzMEhS+PpGo.1624892359907.141511
NW_021683739	Koludarov_et_al_2021	mRNA	571777	572088	.	-	.	Name=LOC114876025 mRNA;ID=EWKMg4ru1zPvdBw+uzMEhS+PpGo.1624892359907.141511
NW_021683739	Koludarov_et_al_2021	mRNA	571396	571696	.	-	.	Name=LOC114876025 mRNA;ID=EWKMg4ru1zPvdBw+uzMEhS+PpGo.1624892359907.141511
NW_021683739	Koludarov_et_al_2021	mRNA	570939	571230	.	-	.	Name=LOC114876025 mRNA;ID=EWKMg4ru1zPvdBw+uzMEhS+PpGo.1624892359907.141511
NW_021683739	Koludarov_et_al_2021	mRNA	570380	570860	.	-	.	Name=LOC114876025 mRNA;ID=EWKMg4ru1zPvdBw+uzMEhS+PpGo.1624892359907.141511
NW_021683739	Koludarov_et_al_2021	mRNA	569981	570067	.	-	.	Name=LOC114876025 mRNA;ID=EWKMg4ru1zPvdBw+uzMEhS+PpGo.1624892359907.141511
NW_021683739	Koludarov_et_al_2021	mRNA	569505	569773	.	-	.	Name=LOC114876025 mRNA;ID=EWKMg4ru1zPvdBw+uzMEhS+PpGo.1624892359907.141511
NW_021683739	Koludarov_et_al_2021	mRNA	567992	569402	.	-	.	Name=LOC114876025 mRNA;ID=EWKMg4ru1zPvdBw+uzMEhS+PpGo.1624892359907.141511
NW_021683739	Koludarov_et_al_2021	mRNA	231862	231965	.	+	.	Name=LOC114876034 mRNA;ID=EWKMg4ru1zPvdBw+uzMEhS+PpGo.1624892359907.141512
NW_021683739	Koludarov_et_al_2021	mRNA	250025	250328	.	+	.	Name=LOC114876034 mRNA;ID=EWKMg4ru1zPvdBw+uzMEhS+PpGo.1624892359907.141512
NW_021683739	Koludarov_et_al_2021	mRNA	250581	250868	.	+	.	Name=LOC114876034 mRNA;ID=EWKMg4ru1zPvdBw+uzMEhS+PpGo.1624892359907.141512
NW_021683739	Koludarov_et_al_2021	mRNA	251140	251242	.	+	.	Name=LOC114876034 mRNA;ID=EWKMg4ru1zPvdBw+uzMEhS+PpGo.1624892359907.141512
NW_021683739	Koludarov_et_al_2021	mRNA	251351	251506	.	+	.	Name=LOC114876034 mRNA;ID=EWKMg4ru1zPvdBw+uzMEhS+PpGo.1624892359907.141512
NW_021683739	Koludarov_et_al_2021	mRNA	252392	252496	.	+	.	Name=LOC114876034 mRNA;ID=EWKMg4ru1zPvdBw+uzMEhS+PpGo.1624892359907.141512
NW_021683739	Koludarov_et_al_2021	mRNA	255801	256069	.	+	.	Name=LOC114876034 mRNA;ID=EWKMg4ru1zPvdBw+uzMEhS+PpGo.1624892359907.141512
NW_021683739	Koludarov_et_al_2021	mRNA	256301	256506	.	+	.	Name=LOC114876034 mRNA;ID=EWKMg4ru1zPvdBw+uzMEhS+PpGo.1624892359907.141512
NW_021683739	Koludarov_et_al_2021	mRNA	256952	257299	.	+	.	Name=LOC114876034 mRNA;ID=EWKMg4ru1zPvdBw+uzMEhS+PpGo.1624892359907.141512
NW_021683739	Koludarov_et_al_2021	mRNA	257435	257832	.	+	.	Name=LOC114876034 mRNA;ID=EWKMg4ru1zPvdBw+uzMEhS+PpGo.1624892359907.141512
NW_021683739	Koludarov_et_al_2021	mRNA	257930	258046	.	+	.	Name=LOC114876034 mRNA;ID=EWKMg4ru1zPvdBw+uzMEhS+PpGo.1624892359907.141512
NW_021683739	Koludarov_et_al_2021	mRNA	258194	258899	.	+	.	Name=LOC114876034 mRNA;ID=EWKMg4ru1zPvdBw+uzMEhS+PpGo.1624892359907.141512
NW_021683739	Koludarov_et_al_2021	mRNA	231884	231965	.	+	.	Name=LOC114876034 mRNA;ID=EWKMg4ru1zPvdBw+uzMEhS+PpGo.1624892359907.141513
NW_021683739	Koludarov_et_al_2021	mRNA	244096	244241	.	+	.	Name=LOC114876034 mRNA;ID=EWKMg4ru1zPvdBw+uzMEhS+PpGo.1624892359907.141513
NW_021683739	Koludarov_et_al_2021	mRNA	250025	250328	.	+	.	Name=LOC114876034 mRNA;ID=EWKMg4ru1zPvdBw+uzMEhS+PpGo.1624892359907.141513
NW_021683739	Koludarov_et_al_2021	mRNA	250581	250868	.	+	.	Name=LOC114876034 mRNA;ID=EWKMg4ru1zPvdBw+uzMEhS+PpGo.1624892359907.141513
NW_021683739	Koludarov_et_al_2021	mRNA	251140	251242	.	+	.	Name=LOC114876034 mRNA;ID=EWKMg4ru1zPvdBw+uzMEhS+PpGo.1624892359907.141513
NW_021683739	Koludarov_et_al_2021	mRNA	251318	251506	.	+	.	Name=LOC114876034 mRNA;ID=EWKMg4ru1zPvdBw+uzMEhS+PpGo.1624892359907.141513
NW_021683739	Koludarov_et_al_2021	mRNA	252392	252496	.	+	.	Name=LOC114876034 mRNA;ID=EWKMg4ru1zPvdBw+uzMEhS+PpGo.1624892359907.141513
NW_021683739	Koludarov_et_al_2021	mRNA	255801	256069	.	+	.	Name=LOC114876034 mRNA;ID=EWKMg4ru1zPvdBw+uzMEhS+PpGo.1624892359907.141513
NW_021683739	Koludarov_et_al_2021	mRNA	256301	256506	.	+	.	Name=LOC114876034 mRNA;ID=EWKMg4ru1zPvdBw+uzMEhS+PpGo.1624892359907.141513
NW_021683739	Koludarov_et_al_2021	mRNA	256952	257299	.	+	.	Name=LOC114876034 mRNA;ID=EWKMg4ru1zPvdBw+uzMEhS+PpGo.1624892359907.141513
NW_021683739	Koludarov_et_al_2021	mRNA	257435	257832	.	+	.	Name=LOC114876034 mRNA;ID=EWKMg4ru1zPvdBw+uzMEhS+PpGo.1624892359907.141513
NW_021683739	Koludarov_et_al_2021	mRNA	257930	258046	.	+	.	Name=LOC114876034 mRNA;ID=EWKMg4ru1zPvdBw+uzMEhS+PpGo.1624892359907.141513
NW_021683739	Koludarov_et_al_2021	mRNA	258194	258899	.	+	.	Name=LOC114876034 mRNA;ID=EWKMg4ru1zPvdBw+uzMEhS+PpGo.1624892359907.141513
NW_021683739	Koludarov_et_al_2021	mRNA	231884	231965	.	+	.	Name=LOC114876034 mRNA;ID=EWKMg4ru1zPvdBw+uzMEhS+PpGo.1624892359908.141514
NW_021683739	Koludarov_et_al_2021	mRNA	244096	244241	.	+	.	Name=LOC114876034 mRNA;ID=EWKMg4ru1zPvdBw+uzMEhS+PpGo.1624892359908.141514
NW_021683739	Koludarov_et_al_2021	mRNA	250025	250328	.	+	.	Name=LOC114876034 mRNA;ID=EWKMg4ru1zPvdBw+uzMEhS+PpGo.1624892359908.141514
NW_021683739	Koludarov_et_al_2021	mRNA	250581	250868	.	+	.	Name=LOC114876034 mRNA;ID=EWKMg4ru1zPvdBw+uzMEhS+PpGo.1624892359908.141514
NW_021683739	Koludarov_et_al_2021	mRNA	251140	251242	.	+	.	Name=LOC114876034 mRNA;ID=EWKMg4ru1zPvdBw+uzMEhS+PpGo.1624892359908.141514
NW_021683739	Koludarov_et_al_2021	mRNA	251318	251506	.	+	.	Name=LOC114876034 mRNA;ID=EWKMg4ru1zPvdBw+uzMEhS+PpGo.1624892359908.141514
NW_021683739	Koludarov_et_al_2021	mRNA	252395	252496	.	+	.	Name=LOC114876034 mRNA;ID=EWKMg4ru1zPvdBw+uzMEhS+PpGo.1624892359908.141514
NW_021683739	Koludarov_et_al_2021	mRNA	255801	256069	.	+	.	Name=LOC114876034 mRNA;ID=EWKMg4ru1zPvdBw+uzMEhS+PpGo.1624892359908.141514
NW_021683739	Koludarov_et_al_2021	mRNA	256301	256506	.	+	.	Name=LOC114876034 mRNA;ID=EWKMg4ru1zPvdBw+uzMEhS+PpGo.1624892359908.141514
NW_021683739	Koludarov_et_al_2021	mRNA	256952	257299	.	+	.	Name=LOC114876034 mRNA;ID=EWKMg4ru1zPvdBw+uzMEhS+PpGo.1624892359908.141514
NW_021683739	Koludarov_et_al_2021	mRNA	257435	257832	.	+	.	Name=LOC114876034 mRNA;ID=EWKMg4ru1zPvdBw+uzMEhS+PpGo.1624892359908.141514
NW_021683739	Koludarov_et_al_2021	mRNA	257930	258046	.	+	.	Name=LOC114876034 mRNA;ID=EWKMg4ru1zPvdBw+uzMEhS+PpGo.1624892359908.141514
NW_021683739	Koludarov_et_al_2021	mRNA	258194	258899	.	+	.	Name=LOC114876034 mRNA;ID=EWKMg4ru1zPvdBw+uzMEhS+PpGo.1624892359908.141514
NW_021683739	Koludarov_et_al_2021	mRNA	231884	231965	.	+	.	Name=LOC114876034 mRNA;ID=EWKMg4ru1zPvdBw+uzMEhS+PpGo.1624892359908.141515
NW_021683739	Koludarov_et_al_2021	mRNA	244096	244241	.	+	.	Name=LOC114876034 mRNA;ID=EWKMg4ru1zPvdBw+uzMEhS+PpGo.1624892359908.141515
NW_021683739	Koludarov_et_al_2021	mRNA	250025	250328	.	+	.	Name=LOC114876034 mRNA;ID=EWKMg4ru1zPvdBw+uzMEhS+PpGo.1624892359908.141515
NW_021683739	Koludarov_et_al_2021	mRNA	250581	250868	.	+	.	Name=LOC114876034 mRNA;ID=EWKMg4ru1zPvdBw+uzMEhS+PpGo.1624892359908.141515
NW_021683739	Koludarov_et_al_2021	mRNA	251140	251242	.	+	.	Name=LOC114876034 mRNA;ID=EWKMg4ru1zPvdBw+uzMEhS+PpGo.1624892359908.141515
NW_021683739	Koludarov_et_al_2021	mRNA	251318	251506	.	+	.	Name=LOC114876034 mRNA;ID=EWKMg4ru1zPvdBw+uzMEhS+PpGo.1624892359908.141515
NW_021683739	Koludarov_et_al_2021	mRNA	255801	256069	.	+	.	Name=LOC114876034 mRNA;ID=EWKMg4ru1zPvdBw+uzMEhS+PpGo.1624892359908.141515
NW_021683739	Koludarov_et_al_2021	mRNA	256301	256506	.	+	.	Name=LOC114876034 mRNA;ID=EWKMg4ru1zPvdBw+uzMEhS+PpGo.1624892359908.141515
NW_021683739	Koludarov_et_al_2021	mRNA	256952	257299	.	+	.	Name=LOC114876034 mRNA;ID=EWKMg4ru1zPvdBw+uzMEhS+PpGo.1624892359908.141515
NW_021683739	Koludarov_et_al_2021	mRNA	257435	257832	.	+	.	Name=LOC114876034 mRNA;ID=EWKMg4ru1zPvdBw+uzMEhS+PpGo.1624892359908.141515
NW_021683739	Koludarov_et_al_2021	mRNA	257930	258046	.	+	.	Name=LOC114876034 mRNA;ID=EWKMg4ru1zPvdBw+uzMEhS+PpGo.1624892359908.141515
NW_021683739	Koludarov_et_al_2021	mRNA	258194	258899	.	+	.	Name=LOC114876034 mRNA;ID=EWKMg4ru1zPvdBw+uzMEhS+PpGo.1624892359908.141515
NW_021683739	Koludarov_et_al_2021	mRNA	231884	231965	.	+	.	Name=LOC114876034 mRNA;ID=EWKMg4ru1zPvdBw+uzMEhS+PpGo.1624892359908.141516
NW_021683739	Koludarov_et_al_2021	mRNA	244096	244241	.	+	.	Name=LOC114876034 mRNA;ID=EWKMg4ru1zPvdBw+uzMEhS+PpGo.1624892359908.141516
NW_021683739	Koludarov_et_al_2021	mRNA	250025	250328	.	+	.	Name=LOC114876034 mRNA;ID=EWKMg4ru1zPvdBw+uzMEhS+PpGo.1624892359908.141516
NW_021683739	Koludarov_et_al_2021	mRNA	250581	250868	.	+	.	Name=LOC114876034 mRNA;ID=EWKMg4ru1zPvdBw+uzMEhS+PpGo.1624892359908.141516
NW_021683739	Koludarov_et_al_2021	mRNA	251140	251242	.	+	.	Name=LOC114876034 mRNA;ID=EWKMg4ru1zPvdBw+uzMEhS+PpGo.1624892359908.141516
NW_021683739	Koludarov_et_al_2021	mRNA	251351	251506	.	+	.	Name=LOC114876034 mRNA;ID=EWKMg4ru1zPvdBw+uzMEhS+PpGo.1624892359908.141516
NW_021683739	Koludarov_et_al_2021	mRNA	252392	252496	.	+	.	Name=LOC114876034 mRNA;ID=EWKMg4ru1zPvdBw+uzMEhS+PpGo.1624892359908.141516
NW_021683739	Koludarov_et_al_2021	mRNA	255801	256069	.	+	.	Name=LOC114876034 mRNA;ID=EWKMg4ru1zPvdBw+uzMEhS+PpGo.1624892359908.141516
NW_021683739	Koludarov_et_al_2021	mRNA	256301	256506	.	+	.	Name=LOC114876034 mRNA;ID=EWKMg4ru1zPvdBw+uzMEhS+PpGo.1624892359908.141516
NW_021683739	Koludarov_et_al_2021	mRNA	256952	257299	.	+	.	Name=LOC114876034 mRNA;ID=EWKMg4ru1zPvdBw+uzMEhS+PpGo.1624892359908.141516
NW_021683739	Koludarov_et_al_2021	mRNA	257435	257832	.	+	.	Name=LOC114876034 mRNA;ID=EWKMg4ru1zPvdBw+uzMEhS+PpGo.1624892359908.141516
NW_021683739	Koludarov_et_al_2021	mRNA	257930	258046	.	+	.	Name=LOC114876034 mRNA;ID=EWKMg4ru1zPvdBw+uzMEhS+PpGo.1624892359908.141516
NW_021683739	Koludarov_et_al_2021	mRNA	258194	258899	.	+	.	Name=LOC114876034 mRNA;ID=EWKMg4ru1zPvdBw+uzMEhS+PpGo.1624892359908.141516
NW_021683739	Koludarov_et_al_2021	mRNA	594508	594718	.	-	.	Name=LOC114876025 mRNA;ID=EWKMg4ru1zPvdBw+uzMEhS+PpGo.1624892359908.141517
NW_021683739	Koludarov_et_al_2021	mRNA	594194	594316	.	-	.	Name=LOC114876025 mRNA;ID=EWKMg4ru1zPvdBw+uzMEhS+PpGo.1624892359908.141517
NW_021683739	Koludarov_et_al_2021	mRNA	583459	583581	.	-	.	Name=LOC114876025 mRNA;ID=EWKMg4ru1zPvdBw+uzMEhS+PpGo.1624892359908.141517
NW_021683739	Koludarov_et_al_2021	mRNA	576990	577112	.	-	.	Name=LOC114876025 mRNA;ID=EWKMg4ru1zPvdBw+uzMEhS+PpGo.1624892359908.141517
NW_021683739	Koludarov_et_al_2021	mRNA	572812	573047	.	-	.	Name=LOC114876025 mRNA;ID=EWKMg4ru1zPvdBw+uzMEhS+PpGo.1624892359908.141517
NW_021683739	Koludarov_et_al_2021	mRNA	572393	572597	.	-	.	Name=LOC114876025 mRNA;ID=EWKMg4ru1zPvdBw+uzMEhS+PpGo.1624892359908.141517
NW_021683739	Koludarov_et_al_2021	mRNA	571777	572088	.	-	.	Name=LOC114876025 mRNA;ID=EWKMg4ru1zPvdBw+uzMEhS+PpGo.1624892359908.141517
NW_021683739	Koludarov_et_al_2021	mRNA	571396	571696	.	-	.	Name=LOC114876025 mRNA;ID=EWKMg4ru1zPvdBw+uzMEhS+PpGo.1624892359908.141517
NW_021683739	Koludarov_et_al_2021	mRNA	570939	571230	.	-	.	Name=LOC114876025 mRNA;ID=EWKMg4ru1zPvdBw+uzMEhS+PpGo.1624892359908.141517
NW_021683739	Koludarov_et_al_2021	mRNA	570380	570860	.	-	.	Name=LOC114876025 mRNA;ID=EWKMg4ru1zPvdBw+uzMEhS+PpGo.1624892359908.141517
NW_021683739	Koludarov_et_al_2021	mRNA	569981	570067	.	-	.	Name=LOC114876025 mRNA;ID=EWKMg4ru1zPvdBw+uzMEhS+PpGo.1624892359908.141517
NW_021683739	Koludarov_et_al_2021	mRNA	569505	569773	.	-	.	Name=LOC114876025 mRNA;ID=EWKMg4ru1zPvdBw+uzMEhS+PpGo.1624892359908.141517
NW_021683739	Koludarov_et_al_2021	mRNA	567992	569402	.	-	.	Name=LOC114876025 mRNA;ID=EWKMg4ru1zPvdBw+uzMEhS+PpGo.1624892359908.141517
NW_021683739	Koludarov_et_al_2021	mRNA	231659	231965	.	+	.	Name=LOC114876034 mRNA;ID=EWKMg4ru1zPvdBw+uzMEhS+PpGo.1624892359908.141518
NW_021683739	Koludarov_et_al_2021	mRNA	250025	250328	.	+	.	Name=LOC114876034 mRNA;ID=EWKMg4ru1zPvdBw+uzMEhS+PpGo.1624892359908.141518
NW_021683739	Koludarov_et_al_2021	mRNA	250581	250868	.	+	.	Name=LOC114876034 mRNA;ID=EWKMg4ru1zPvdBw+uzMEhS+PpGo.1624892359908.141518
NW_021683739	Koludarov_et_al_2021	mRNA	251140	251242	.	+	.	Name=LOC114876034 mRNA;ID=EWKMg4ru1zPvdBw+uzMEhS+PpGo.1624892359908.141518
NW_021683739	Koludarov_et_al_2021	mRNA	251318	251506	.	+	.	Name=LOC114876034 mRNA;ID=EWKMg4ru1zPvdBw+uzMEhS+PpGo.1624892359908.141518
NW_021683739	Koludarov_et_al_2021	mRNA	252392	252496	.	+	.	Name=LOC114876034 mRNA;ID=EWKMg4ru1zPvdBw+uzMEhS+PpGo.1624892359908.141518
NW_021683739	Koludarov_et_al_2021	mRNA	255801	256069	.	+	.	Name=LOC114876034 mRNA;ID=EWKMg4ru1zPvdBw+uzMEhS+PpGo.1624892359908.141518
NW_021683739	Koludarov_et_al_2021	mRNA	256301	256506	.	+	.	Name=LOC114876034 mRNA;ID=EWKMg4ru1zPvdBw+uzMEhS+PpGo.1624892359908.141518
NW_021683739	Koludarov_et_al_2021	mRNA	256952	257299	.	+	.	Name=LOC114876034 mRNA;ID=EWKMg4ru1zPvdBw+uzMEhS+PpGo.1624892359908.141518
NW_021683739	Koludarov_et_al_2021	mRNA	257435	257832	.	+	.	Name=LOC114876034 mRNA;ID=EWKMg4ru1zPvdBw+uzMEhS+PpGo.1624892359908.141518
NW_021683739	Koludarov_et_al_2021	mRNA	257930	258046	.	+	.	Name=LOC114876034 mRNA;ID=EWKMg4ru1zPvdBw+uzMEhS+PpGo.1624892359908.141518
NW_021683739	Koludarov_et_al_2021	mRNA	258194	258327	.	+	.	Name=LOC114876034 mRNA;ID=EWKMg4ru1zPvdBw+uzMEhS+PpGo.1624892359908.141518
NW_021683739	Koludarov_et_al_2021	mRNA	232508	232570	.	+	.	Name=LOC114876034 mRNA;ID=EWKMg4ru1zPvdBw+uzMEhS+PpGo.1624892359908.141519
NW_021683739	Koludarov_et_al_2021	mRNA	250025	250328	.	+	.	Name=LOC114876034 mRNA;ID=EWKMg4ru1zPvdBw+uzMEhS+PpGo.1624892359908.141519
NW_021683739	Koludarov_et_al_2021	mRNA	250581	250868	.	+	.	Name=LOC114876034 mRNA;ID=EWKMg4ru1zPvdBw+uzMEhS+PpGo.1624892359908.141519
NW_021683739	Koludarov_et_al_2021	mRNA	251140	251242	.	+	.	Name=LOC114876034 mRNA;ID=EWKMg4ru1zPvdBw+uzMEhS+PpGo.1624892359908.141519
NW_021683739	Koludarov_et_al_2021	mRNA	251318	251506	.	+	.	Name=LOC114876034 mRNA;ID=EWKMg4ru1zPvdBw+uzMEhS+PpGo.1624892359908.141519
NW_021683739	Koludarov_et_al_2021	mRNA	252392	252496	.	+	.	Name=LOC114876034 mRNA;ID=EWKMg4ru1zPvdBw+uzMEhS+PpGo.1624892359908.141519
NW_021683739	Koludarov_et_al_2021	mRNA	255801	256069	.	+	.	Name=LOC114876034 mRNA;ID=EWKMg4ru1zPvdBw+uzMEhS+PpGo.1624892359908.141519
NW_021683739	Koludarov_et_al_2021	mRNA	256301	256506	.	+	.	Name=LOC114876034 mRNA;ID=EWKMg4ru1zPvdBw+uzMEhS+PpGo.1624892359908.141519
NW_021683739	Koludarov_et_al_2021	mRNA	256952	257299	.	+	.	Name=LOC114876034 mRNA;ID=EWKMg4ru1zPvdBw+uzMEhS+PpGo.1624892359908.141519
NW_021683739	Koludarov_et_al_2021	mRNA	257435	257832	.	+	.	Name=LOC114876034 mRNA;ID=EWKMg4ru1zPvdBw+uzMEhS+PpGo.1624892359908.141519
NW_021683739	Koludarov_et_al_2021	mRNA	257930	258046	.	+	.	Name=LOC114876034 mRNA;ID=EWKMg4ru1zPvdBw+uzMEhS+PpGo.1624892359908.141519
NW_021683739	Koludarov_et_al_2021	mRNA	258194	258327	.	+	.	Name=LOC114876034 mRNA;ID=EWKMg4ru1zPvdBw+uzMEhS+PpGo.1624892359908.141519
NW_021683739	Koludarov_et_al_2021	mRNA	590423	590477	.	-	.	Name=LOC114876025 mRNA;ID=EWKMg4ru1zPvdBw+uzMEhS+PpGo.1624892359908.141520
NW_021683739	Koludarov_et_al_2021	mRNA	583459	583581	.	-	.	Name=LOC114876025 mRNA;ID=EWKMg4ru1zPvdBw+uzMEhS+PpGo.1624892359908.141520
NW_021683739	Koludarov_et_al_2021	mRNA	576990	577112	.	-	.	Name=LOC114876025 mRNA;ID=EWKMg4ru1zPvdBw+uzMEhS+PpGo.1624892359908.141520
NW_021683739	Koludarov_et_al_2021	mRNA	572812	573047	.	-	.	Name=LOC114876025 mRNA;ID=EWKMg4ru1zPvdBw+uzMEhS+PpGo.1624892359908.141520
NW_021683739	Koludarov_et_al_2021	mRNA	572393	572597	.	-	.	Name=LOC114876025 mRNA;ID=EWKMg4ru1zPvdBw+uzMEhS+PpGo.1624892359908.141520
NW_021683739	Koludarov_et_al_2021	mRNA	571777	572088	.	-	.	Name=LOC114876025 mRNA;ID=EWKMg4ru1zPvdBw+uzMEhS+PpGo.1624892359908.141520
NW_021683739	Koludarov_et_al_2021	mRNA	571396	571696	.	-	.	Name=LOC114876025 mRNA;ID=EWKMg4ru1zPvdBw+uzMEhS+PpGo.1624892359908.141520
NW_021683739	Koludarov_et_al_2021	mRNA	570939	571230	.	-	.	Name=LOC114876025 mRNA;ID=EWKMg4ru1zPvdBw+uzMEhS+PpGo.1624892359908.141520
NW_021683739	Koludarov_et_al_2021	mRNA	570380	570860	.	-	.	Name=LOC114876025 mRNA;ID=EWKMg4ru1zPvdBw+uzMEhS+PpGo.1624892359908.141520
NW_021683739	Koludarov_et_al_2021	mRNA	569981	570067	.	-	.	Name=LOC114876025 mRNA;ID=EWKMg4ru1zPvdBw+uzMEhS+PpGo.1624892359908.141520
NW_021683739	Koludarov_et_al_2021	mRNA	569505	569773	.	-	.	Name=LOC114876025 mRNA;ID=EWKMg4ru1zPvdBw+uzMEhS+PpGo.1624892359908.141520
NW_021683739	Koludarov_et_al_2021	mRNA	567992	569402	.	-	.	Name=LOC114876025 mRNA;ID=EWKMg4ru1zPvdBw+uzMEhS+PpGo.1624892359908.141520
NW_021683739	Koludarov_et_al_2021	mRNA	584344	584461	.	-	.	Name=LOC114876025 mRNA;ID=EWKMg4ru1zPvdBw+uzMEhS+PpGo.1624892359908.141521
NW_021683739	Koludarov_et_al_2021	mRNA	583459	583581	.	-	.	Name=LOC114876025 mRNA;ID=EWKMg4ru1zPvdBw+uzMEhS+PpGo.1624892359908.141521
NW_021683739	Koludarov_et_al_2021	mRNA	576990	577112	.	-	.	Name=LOC114876025 mRNA;ID=EWKMg4ru1zPvdBw+uzMEhS+PpGo.1624892359908.141521
NW_021683739	Koludarov_et_al_2021	mRNA	572812	573047	.	-	.	Name=LOC114876025 mRNA;ID=EWKMg4ru1zPvdBw+uzMEhS+PpGo.1624892359908.141521
NW_021683739	Koludarov_et_al_2021	mRNA	572393	572597	.	-	.	Name=LOC114876025 mRNA;ID=EWKMg4ru1zPvdBw+uzMEhS+PpGo.1624892359908.141521
NW_021683739	Koludarov_et_al_2021	mRNA	571777	572088	.	-	.	Name=LOC114876025 mRNA;ID=EWKMg4ru1zPvdBw+uzMEhS+PpGo.1624892359908.141521
NW_021683739	Koludarov_et_al_2021	mRNA	571396	571696	.	-	.	Name=LOC114876025 mRNA;ID=EWKMg4ru1zPvdBw+uzMEhS+PpGo.1624892359908.141521
NW_021683739	Koludarov_et_al_2021	mRNA	570939	571230	.	-	.	Name=LOC114876025 mRNA;ID=EWKMg4ru1zPvdBw+uzMEhS+PpGo.1624892359908.141521
NW_021683739	Koludarov_et_al_2021	mRNA	570380	570860	.	-	.	Name=LOC114876025 mRNA;ID=EWKMg4ru1zPvdBw+uzMEhS+PpGo.1624892359908.141521
NW_021683739	Koludarov_et_al_2021	mRNA	569981	570067	.	-	.	Name=LOC114876025 mRNA;ID=EWKMg4ru1zPvdBw+uzMEhS+PpGo.1624892359908.141521
NW_021683739	Koludarov_et_al_2021	mRNA	569505	569773	.	-	.	Name=LOC114876025 mRNA;ID=EWKMg4ru1zPvdBw+uzMEhS+PpGo.1624892359908.141521
NW_021683739	Koludarov_et_al_2021	mRNA	567992	569402	.	-	.	Name=LOC114876025 mRNA;ID=EWKMg4ru1zPvdBw+uzMEhS+PpGo.1624892359908.141521
NW_021683739	Koludarov_et_al_2021	mRNA	640566	640753	.	-	.	Name=LOC114876010 mRNA;ID=EWKMg4ru1zPvdBw+uzMEhS+PpGo.1624892359908.141522
NW_021683739	Koludarov_et_al_2021	mRNA	638429	638964	.	-	.	Name=LOC114876010 mRNA;ID=EWKMg4ru1zPvdBw+uzMEhS+PpGo.1624892359908.141522
NW_021683739	Koludarov_et_al_2021	mRNA	636616	636873	.	-	.	Name=LOC114876010 mRNA;ID=EWKMg4ru1zPvdBw+uzMEhS+PpGo.1624892359908.141522
NW_021683739	Koludarov_et_al_2021	mRNA	629935	630157	.	-	.	Name=LOC114876010 mRNA;ID=EWKMg4ru1zPvdBw+uzMEhS+PpGo.1624892359908.141522
NW_021683739	Koludarov_et_al_2021	mRNA	629521	629686	.	-	.	Name=LOC114876010 mRNA;ID=EWKMg4ru1zPvdBw+uzMEhS+PpGo.1624892359908.141522
NW_021683739	Koludarov_et_al_2021	mRNA	629051	629332	.	-	.	Name=LOC114876010 mRNA;ID=EWKMg4ru1zPvdBw+uzMEhS+PpGo.1624892359908.141522
NW_021683739	Koludarov_et_al_2021	mRNA	628774	628916	.	-	.	Name=LOC114876010 mRNA;ID=EWKMg4ru1zPvdBw+uzMEhS+PpGo.1624892359908.141522
NW_021683739	Koludarov_et_al_2021	mRNA	628425	628697	.	-	.	Name=LOC114876010 mRNA;ID=EWKMg4ru1zPvdBw+uzMEhS+PpGo.1624892359908.141522
NW_021683739	Koludarov_et_al_2021	mRNA	625795	628228	.	-	.	Name=LOC114876010 mRNA;ID=EWKMg4ru1zPvdBw+uzMEhS+PpGo.1624892359908.141522
NW_021683739	Koludarov_et_al_2021	mRNA	245438	245591	.	+	.	Name=LOC114876034 mRNA;ID=EWKMg4ru1zPvdBw+uzMEhS+PpGo.1624892359908.141523
NW_021683739	Koludarov_et_al_2021	mRNA	245728	245852	.	+	.	Name=LOC114876034 mRNA;ID=EWKMg4ru1zPvdBw+uzMEhS+PpGo.1624892359908.141523
NW_021683739	Koludarov_et_al_2021	mRNA	250025	250328	.	+	.	Name=LOC114876034 mRNA;ID=EWKMg4ru1zPvdBw+uzMEhS+PpGo.1624892359908.141523
NW_021683739	Koludarov_et_al_2021	mRNA	250581	250868	.	+	.	Name=LOC114876034 mRNA;ID=EWKMg4ru1zPvdBw+uzMEhS+PpGo.1624892359908.141523
NW_021683739	Koludarov_et_al_2021	mRNA	251140	251242	.	+	.	Name=LOC114876034 mRNA;ID=EWKMg4ru1zPvdBw+uzMEhS+PpGo.1624892359908.141523
NW_021683739	Koludarov_et_al_2021	mRNA	251318	251506	.	+	.	Name=LOC114876034 mRNA;ID=EWKMg4ru1zPvdBw+uzMEhS+PpGo.1624892359908.141523
NW_021683739	Koludarov_et_al_2021	mRNA	252392	252496	.	+	.	Name=LOC114876034 mRNA;ID=EWKMg4ru1zPvdBw+uzMEhS+PpGo.1624892359908.141523
NW_021683739	Koludarov_et_al_2021	mRNA	255801	256069	.	+	.	Name=LOC114876034 mRNA;ID=EWKMg4ru1zPvdBw+uzMEhS+PpGo.1624892359908.141523
NW_021683739	Koludarov_et_al_2021	mRNA	256301	256506	.	+	.	Name=LOC114876034 mRNA;ID=EWKMg4ru1zPvdBw+uzMEhS+PpGo.1624892359908.141523
NW_021683739	Koludarov_et_al_2021	mRNA	256952	257299	.	+	.	Name=LOC114876034 mRNA;ID=EWKMg4ru1zPvdBw+uzMEhS+PpGo.1624892359908.141523
NW_021683739	Koludarov_et_al_2021	mRNA	257435	257832	.	+	.	Name=LOC114876034 mRNA;ID=EWKMg4ru1zPvdBw+uzMEhS+PpGo.1624892359908.141523
NW_021683739	Koludarov_et_al_2021	mRNA	257930	258046	.	+	.	Name=LOC114876034 mRNA;ID=EWKMg4ru1zPvdBw+uzMEhS+PpGo.1624892359908.141523
NW_021683739	Koludarov_et_al_2021	mRNA	258194	258327	.	+	.	Name=LOC114876034 mRNA;ID=EWKMg4ru1zPvdBw+uzMEhS+PpGo.1624892359908.141523
NW_021683739	Koludarov_et_al_2021	mRNA	640566	640753	.	-	.	Name=LOC114876010 mRNA;ID=EWKMg4ru1zPvdBw+uzMEhS+PpGo.1624892359908.141524
NW_021683739	Koludarov_et_al_2021	mRNA	636616	636865	.	-	.	Name=LOC114876010 mRNA;ID=EWKMg4ru1zPvdBw+uzMEhS+PpGo.1624892359908.141524
NW_021683739	Koludarov_et_al_2021	mRNA	629935	630157	.	-	.	Name=LOC114876010 mRNA;ID=EWKMg4ru1zPvdBw+uzMEhS+PpGo.1624892359908.141524
NW_021683739	Koludarov_et_al_2021	mRNA	629521	629686	.	-	.	Name=LOC114876010 mRNA;ID=EWKMg4ru1zPvdBw+uzMEhS+PpGo.1624892359908.141524
NW_021683739	Koludarov_et_al_2021	mRNA	629051	629332	.	-	.	Name=LOC114876010 mRNA;ID=EWKMg4ru1zPvdBw+uzMEhS+PpGo.1624892359908.141524
NW_021683739	Koludarov_et_al_2021	mRNA	628774	628916	.	-	.	Name=LOC114876010 mRNA;ID=EWKMg4ru1zPvdBw+uzMEhS+PpGo.1624892359908.141524
NW_021683739	Koludarov_et_al_2021	mRNA	628425	628697	.	-	.	Name=LOC114876010 mRNA;ID=EWKMg4ru1zPvdBw+uzMEhS+PpGo.1624892359908.141524
NW_021683739	Koludarov_et_al_2021	mRNA	628084	628228	.	-	.	Name=LOC114876010 mRNA;ID=EWKMg4ru1zPvdBw+uzMEhS+PpGo.1624892359908.141524
NW_021683739	Koludarov_et_al_2021	mRNA	640566	640753	.	-	.	Name=LOC114876010 mRNA;ID=EWKMg4ru1zPvdBw+uzMEhS+PpGo.1624892359908.141525
NW_021683739	Koludarov_et_al_2021	mRNA	636616	636873	.	-	.	Name=LOC114876010 mRNA;ID=EWKMg4ru1zPvdBw+uzMEhS+PpGo.1624892359908.141525
NW_021683739	Koludarov_et_al_2021	mRNA	629935	630157	.	-	.	Name=LOC114876010 mRNA;ID=EWKMg4ru1zPvdBw+uzMEhS+PpGo.1624892359908.141525
NW_021683739	Koludarov_et_al_2021	mRNA	629521	629686	.	-	.	Name=LOC114876010 mRNA;ID=EWKMg4ru1zPvdBw+uzMEhS+PpGo.1624892359908.141525
NW_021683739	Koludarov_et_al_2021	mRNA	629051	629332	.	-	.	Name=LOC114876010 mRNA;ID=EWKMg4ru1zPvdBw+uzMEhS+PpGo.1624892359908.141525
NW_021683739	Koludarov_et_al_2021	mRNA	628774	628916	.	-	.	Name=LOC114876010 mRNA;ID=EWKMg4ru1zPvdBw+uzMEhS+PpGo.1624892359908.141525
NW_021683739	Koludarov_et_al_2021	mRNA	628425	628697	.	-	.	Name=LOC114876010 mRNA;ID=EWKMg4ru1zPvdBw+uzMEhS+PpGo.1624892359908.141525
NW_021683739	Koludarov_et_al_2021	mRNA	628084	628228	.	-	.	Name=LOC114876010 mRNA;ID=EWKMg4ru1zPvdBw+uzMEhS+PpGo.1624892359908.141525
NW_021683739	Koludarov_et_al_2021	mRNA	640566	640753	.	-	.	Name=LOC114876010 mRNA;ID=EWKMg4ru1zPvdBw+uzMEhS+PpGo.1624892359908.141526
NW_021683739	Koludarov_et_al_2021	mRNA	638429	638654	.	-	.	Name=LOC114876010 mRNA;ID=EWKMg4ru1zPvdBw+uzMEhS+PpGo.1624892359908.141526
NW_021683739	Koludarov_et_al_2021	mRNA	636616	636873	.	-	.	Name=LOC114876010 mRNA;ID=EWKMg4ru1zPvdBw+uzMEhS+PpGo.1624892359908.141526
NW_021683739	Koludarov_et_al_2021	mRNA	629935	630157	.	-	.	Name=LOC114876010 mRNA;ID=EWKMg4ru1zPvdBw+uzMEhS+PpGo.1624892359908.141526
NW_021683739	Koludarov_et_al_2021	mRNA	629521	629686	.	-	.	Name=LOC114876010 mRNA;ID=EWKMg4ru1zPvdBw+uzMEhS+PpGo.1624892359908.141526
NW_021683739	Koludarov_et_al_2021	mRNA	629051	629332	.	-	.	Name=LOC114876010 mRNA;ID=EWKMg4ru1zPvdBw+uzMEhS+PpGo.1624892359908.141526
NW_021683739	Koludarov_et_al_2021	mRNA	628774	628916	.	-	.	Name=LOC114876010 mRNA;ID=EWKMg4ru1zPvdBw+uzMEhS+PpGo.1624892359908.141526
NW_021683739	Koludarov_et_al_2021	mRNA	628425	628697	.	-	.	Name=LOC114876010 mRNA;ID=EWKMg4ru1zPvdBw+uzMEhS+PpGo.1624892359908.141526
NW_021683739	Koludarov_et_al_2021	mRNA	628084	628228	.	-	.	Name=LOC114876010 mRNA;ID=EWKMg4ru1zPvdBw+uzMEhS+PpGo.1624892359908.141526
NW_021683739	Koludarov_et_al_2021	mRNA	640566	640753	.	-	.	Name=LOC114876010 mRNA;ID=EWKMg4ru1zPvdBw+uzMEhS+PpGo.1624892359908.141527
NW_021683739	Koludarov_et_al_2021	mRNA	638429	638738	.	-	.	Name=LOC114876010 mRNA;ID=EWKMg4ru1zPvdBw+uzMEhS+PpGo.1624892359908.141527
NW_021683739	Koludarov_et_al_2021	mRNA	636616	636873	.	-	.	Name=LOC114876010 mRNA;ID=EWKMg4ru1zPvdBw+uzMEhS+PpGo.1624892359908.141527
NW_021683739	Koludarov_et_al_2021	mRNA	629935	630157	.	-	.	Name=LOC114876010 mRNA;ID=EWKMg4ru1zPvdBw+uzMEhS+PpGo.1624892359908.141527
NW_021683739	Koludarov_et_al_2021	mRNA	629521	629686	.	-	.	Name=LOC114876010 mRNA;ID=EWKMg4ru1zPvdBw+uzMEhS+PpGo.1624892359908.141527
NW_021683739	Koludarov_et_al_2021	mRNA	629051	629332	.	-	.	Name=LOC114876010 mRNA;ID=EWKMg4ru1zPvdBw+uzMEhS+PpGo.1624892359908.141527
NW_021683739	Koludarov_et_al_2021	mRNA	628774	628916	.	-	.	Name=LOC114876010 mRNA;ID=EWKMg4ru1zPvdBw+uzMEhS+PpGo.1624892359908.141527
NW_021683739	Koludarov_et_al_2021	mRNA	628425	628697	.	-	.	Name=LOC114876010 mRNA;ID=EWKMg4ru1zPvdBw+uzMEhS+PpGo.1624892359908.141527
NW_021683739	Koludarov_et_al_2021	mRNA	628084	628228	.	-	.	Name=LOC114876010 mRNA;ID=EWKMg4ru1zPvdBw+uzMEhS+PpGo.1624892359908.141527
NW_021683739	Koludarov_et_al_2021	mRNA	640566	640753	.	-	.	Name=LOC114876010 mRNA;ID=EWKMg4ru1zPvdBw+uzMEhS+PpGo.1624892359908.141528
NW_021683739	Koludarov_et_al_2021	mRNA	638429	638743	.	-	.	Name=LOC114876010 mRNA;ID=EWKMg4ru1zPvdBw+uzMEhS+PpGo.1624892359908.141528
NW_021683739	Koludarov_et_al_2021	mRNA	636616	636873	.	-	.	Name=LOC114876010 mRNA;ID=EWKMg4ru1zPvdBw+uzMEhS+PpGo.1624892359908.141528
NW_021683739	Koludarov_et_al_2021	mRNA	629935	630157	.	-	.	Name=LOC114876010 mRNA;ID=EWKMg4ru1zPvdBw+uzMEhS+PpGo.1624892359908.141528
NW_021683739	Koludarov_et_al_2021	mRNA	629521	629686	.	-	.	Name=LOC114876010 mRNA;ID=EWKMg4ru1zPvdBw+uzMEhS+PpGo.1624892359908.141528
NW_021683739	Koludarov_et_al_2021	mRNA	629051	629332	.	-	.	Name=LOC114876010 mRNA;ID=EWKMg4ru1zPvdBw+uzMEhS+PpGo.1624892359908.141528
NW_021683739	Koludarov_et_al_2021	mRNA	628774	628916	.	-	.	Name=LOC114876010 mRNA;ID=EWKMg4ru1zPvdBw+uzMEhS+PpGo.1624892359908.141528
NW_021683739	Koludarov_et_al_2021	mRNA	628425	628697	.	-	.	Name=LOC114876010 mRNA;ID=EWKMg4ru1zPvdBw+uzMEhS+PpGo.1624892359908.141528
NW_021683739	Koludarov_et_al_2021	mRNA	628084	628228	.	-	.	Name=LOC114876010 mRNA;ID=EWKMg4ru1zPvdBw+uzMEhS+PpGo.1624892359908.141528
NW_021683739	Koludarov_et_al_2021	mRNA	640566	640753	.	-	.	Name=LOC114876010 mRNA;ID=EWKMg4ru1zPvdBw+uzMEhS+PpGo.1624892359908.141529
NW_021683739	Koludarov_et_al_2021	mRNA	638429	638964	.	-	.	Name=LOC114876010 mRNA;ID=EWKMg4ru1zPvdBw+uzMEhS+PpGo.1624892359908.141529
NW_021683739	Koludarov_et_al_2021	mRNA	636616	636865	.	-	.	Name=LOC114876010 mRNA;ID=EWKMg4ru1zPvdBw+uzMEhS+PpGo.1624892359908.141529
NW_021683739	Koludarov_et_al_2021	mRNA	629935	630157	.	-	.	Name=LOC114876010 mRNA;ID=EWKMg4ru1zPvdBw+uzMEhS+PpGo.1624892359908.141529
NW_021683739	Koludarov_et_al_2021	mRNA	629521	629686	.	-	.	Name=LOC114876010 mRNA;ID=EWKMg4ru1zPvdBw+uzMEhS+PpGo.1624892359908.141529
NW_021683739	Koludarov_et_al_2021	mRNA	629051	629332	.	-	.	Name=LOC114876010 mRNA;ID=EWKMg4ru1zPvdBw+uzMEhS+PpGo.1624892359908.141529
NW_021683739	Koludarov_et_al_2021	mRNA	628774	628916	.	-	.	Name=LOC114876010 mRNA;ID=EWKMg4ru1zPvdBw+uzMEhS+PpGo.1624892359908.141529
NW_021683739	Koludarov_et_al_2021	mRNA	628425	628697	.	-	.	Name=LOC114876010 mRNA;ID=EWKMg4ru1zPvdBw+uzMEhS+PpGo.1624892359908.141529
NW_021683739	Koludarov_et_al_2021	mRNA	628084	628228	.	-	.	Name=LOC114876010 mRNA;ID=EWKMg4ru1zPvdBw+uzMEhS+PpGo.1624892359908.141529
NW_021683739	Koludarov_et_al_2021	mRNA	228447	228807	.	-	.	Name=LOC114876039 mRNA;ID=EWKMg4ru1zPvdBw+uzMEhS+PpGo.1624892359908.141530
NW_021683739	Koludarov_et_al_2021	mRNA	228196	228334	.	-	.	Name=LOC114876039 mRNA;ID=EWKMg4ru1zPvdBw+uzMEhS+PpGo.1624892359908.141530
NW_021683739	Koludarov_et_al_2021	mRNA	226761	228055	.	-	.	Name=LOC114876039 mRNA;ID=EWKMg4ru1zPvdBw+uzMEhS+PpGo.1624892359908.141530
NW_021683739	Koludarov_et_al_2021	mRNA	223585	223729	.	-	.	Name=LOC114876039 mRNA;ID=EWKMg4ru1zPvdBw+uzMEhS+PpGo.1624892359908.141530
NW_021683739	Koludarov_et_al_2021	mRNA	222860	222961	.	-	.	Name=LOC114876039 mRNA;ID=EWKMg4ru1zPvdBw+uzMEhS+PpGo.1624892359908.141530
NW_021683739	Koludarov_et_al_2021	mRNA	221872	222062	.	-	.	Name=LOC114876039 mRNA;ID=EWKMg4ru1zPvdBw+uzMEhS+PpGo.1624892359908.141530
NW_021683739	Koludarov_et_al_2021	mRNA	221377	221509	.	-	.	Name=LOC114876039 mRNA;ID=EWKMg4ru1zPvdBw+uzMEhS+PpGo.1624892359908.141530
NW_021683739	Koludarov_et_al_2021	mRNA	221149	221272	.	-	.	Name=LOC114876039 mRNA;ID=EWKMg4ru1zPvdBw+uzMEhS+PpGo.1624892359908.141530
NW_021683739	Koludarov_et_al_2021	mRNA	217384	221075	.	-	.	Name=LOC114876039 mRNA;ID=EWKMg4ru1zPvdBw+uzMEhS+PpGo.1624892359908.141530
NW_021683739	Koludarov_et_al_2021	mRNA	637850	638417	.	-	.	Name=LOC114876010 mRNA;ID=EWKMg4ru1zPvdBw+uzMEhS+PpGo.1624892359908.141531
NW_021683739	Koludarov_et_al_2021	mRNA	636616	636865	.	-	.	Name=LOC114876010 mRNA;ID=EWKMg4ru1zPvdBw+uzMEhS+PpGo.1624892359908.141531
NW_021683739	Koludarov_et_al_2021	mRNA	629935	630157	.	-	.	Name=LOC114876010 mRNA;ID=EWKMg4ru1zPvdBw+uzMEhS+PpGo.1624892359908.141531
NW_021683739	Koludarov_et_al_2021	mRNA	629521	629686	.	-	.	Name=LOC114876010 mRNA;ID=EWKMg4ru1zPvdBw+uzMEhS+PpGo.1624892359908.141531
NW_021683739	Koludarov_et_al_2021	mRNA	629051	629332	.	-	.	Name=LOC114876010 mRNA;ID=EWKMg4ru1zPvdBw+uzMEhS+PpGo.1624892359908.141531
NW_021683739	Koludarov_et_al_2021	mRNA	628774	628916	.	-	.	Name=LOC114876010 mRNA;ID=EWKMg4ru1zPvdBw+uzMEhS+PpGo.1624892359908.141531
NW_021683739	Koludarov_et_al_2021	mRNA	628425	628697	.	-	.	Name=LOC114876010 mRNA;ID=EWKMg4ru1zPvdBw+uzMEhS+PpGo.1624892359908.141531
NW_021683739	Koludarov_et_al_2021	mRNA	628084	628228	.	-	.	Name=LOC114876010 mRNA;ID=EWKMg4ru1zPvdBw+uzMEhS+PpGo.1624892359908.141531
NW_021683739	Koludarov_et_al_2021	mRNA	613439	613794	.	+	.	Name=LOC114876017 mRNA;ID=EWKMg4ru1zPvdBw+uzMEhS+PpGo.1624892359908.141532
NW_021683739	Koludarov_et_al_2021	mRNA	616724	616859	.	+	.	Name=LOC114876017 mRNA;ID=EWKMg4ru1zPvdBw+uzMEhS+PpGo.1624892359908.141532
NW_021683739	Koludarov_et_al_2021	mRNA	617109	617266	.	+	.	Name=LOC114876017 mRNA;ID=EWKMg4ru1zPvdBw+uzMEhS+PpGo.1624892359908.141532
NW_021683739	Koludarov_et_al_2021	mRNA	617624	617855	.	+	.	Name=LOC114876017 mRNA;ID=EWKMg4ru1zPvdBw+uzMEhS+PpGo.1624892359908.141532
NW_021683739	Koludarov_et_al_2021	mRNA	617984	618182	.	+	.	Name=LOC114876017 mRNA;ID=EWKMg4ru1zPvdBw+uzMEhS+PpGo.1624892359908.141532
NW_021683739	Koludarov_et_al_2021	mRNA	618446	618684	.	+	.	Name=LOC114876017 mRNA;ID=EWKMg4ru1zPvdBw+uzMEhS+PpGo.1624892359908.141532
NW_021683739	Koludarov_et_al_2021	mRNA	618758	618851	.	+	.	Name=LOC114876017 mRNA;ID=EWKMg4ru1zPvdBw+uzMEhS+PpGo.1624892359908.141532
NW_021683739	Koludarov_et_al_2021	mRNA	618930	619148	.	+	.	Name=LOC114876017 mRNA;ID=EWKMg4ru1zPvdBw+uzMEhS+PpGo.1624892359908.141532
NW_021683739	Koludarov_et_al_2021	mRNA	619283	619732	.	+	.	Name=LOC114876017 mRNA;ID=EWKMg4ru1zPvdBw+uzMEhS+PpGo.1624892359908.141532
NW_021683739	Koludarov_et_al_2021	mRNA	613303	613794	.	+	.	Name=LOC114876017 mRNA;ID=EWKMg4ru1zPvdBw+uzMEhS+PpGo.1624892359908.141533
NW_021683739	Koludarov_et_al_2021	mRNA	616724	616859	.	+	.	Name=LOC114876017 mRNA;ID=EWKMg4ru1zPvdBw+uzMEhS+PpGo.1624892359908.141533
NW_021683739	Koludarov_et_al_2021	mRNA	617109	617266	.	+	.	Name=LOC114876017 mRNA;ID=EWKMg4ru1zPvdBw+uzMEhS+PpGo.1624892359908.141533
NW_021683739	Koludarov_et_al_2021	mRNA	617624	617855	.	+	.	Name=LOC114876017 mRNA;ID=EWKMg4ru1zPvdBw+uzMEhS+PpGo.1624892359908.141533
NW_021683739	Koludarov_et_al_2021	mRNA	617984	618182	.	+	.	Name=LOC114876017 mRNA;ID=EWKMg4ru1zPvdBw+uzMEhS+PpGo.1624892359908.141533
NW_021683739	Koludarov_et_al_2021	mRNA	618446	618684	.	+	.	Name=LOC114876017 mRNA;ID=EWKMg4ru1zPvdBw+uzMEhS+PpGo.1624892359908.141533
NW_021683739	Koludarov_et_al_2021	mRNA	618758	618851	.	+	.	Name=LOC114876017 mRNA;ID=EWKMg4ru1zPvdBw+uzMEhS+PpGo.1624892359908.141533
NW_021683739	Koludarov_et_al_2021	mRNA	618930	619164	.	+	.	Name=LOC114876017 mRNA;ID=EWKMg4ru1zPvdBw+uzMEhS+PpGo.1624892359908.141533
NW_021683739	Koludarov_et_al_2021	mRNA	619283	619375	.	+	.	Name=LOC114876017 mRNA;ID=EWKMg4ru1zPvdBw+uzMEhS+PpGo.1624892359908.141533
NW_021683739	Koludarov_et_al_2021	mRNA	17961	18412	.	+	.	Name=LOC114876013 mRNA;ID=EWKMg4ru1zPvdBw+uzMEhS+PpGo.1624892359908.141534
NW_021683739	Koludarov_et_al_2021	mRNA	19513	19659	.	+	.	Name=LOC114876013 mRNA;ID=EWKMg4ru1zPvdBw+uzMEhS+PpGo.1624892359908.141534
NW_021683739	Koludarov_et_al_2021	mRNA	21924	23847	.	+	.	Name=LOC114876013 mRNA;ID=EWKMg4ru1zPvdBw+uzMEhS+PpGo.1624892359908.141534
NW_021683739	Koludarov_et_al_2021	mRNA	611140	611554	.	-	.	Name=LOC114876002 mRNA;ID=EWKMg4ru1zPvdBw+uzMEhS+PpGo.1624892359908.141535
NW_021683739	Koludarov_et_al_2021	mRNA	610609	611050	.	-	.	Name=LOC114876002 mRNA;ID=EWKMg4ru1zPvdBw+uzMEhS+PpGo.1624892359908.141535
NW_021683739	Koludarov_et_al_2021	mRNA	610287	610532	.	-	.	Name=LOC114876002 mRNA;ID=EWKMg4ru1zPvdBw+uzMEhS+PpGo.1624892359908.141535
NW_021683739	Koludarov_et_al_2021	mRNA	609727	610221	.	-	.	Name=LOC114876002 mRNA;ID=EWKMg4ru1zPvdBw+uzMEhS+PpGo.1624892359908.141535
NW_021683739	Koludarov_et_al_2021	mRNA	609096	609615	.	-	.	Name=LOC114876002 mRNA;ID=EWKMg4ru1zPvdBw+uzMEhS+PpGo.1624892359908.141535
NW_021683739	Koludarov_et_al_2021	mRNA	608850	609035	.	-	.	Name=LOC114876002 mRNA;ID=EWKMg4ru1zPvdBw+uzMEhS+PpGo.1624892359908.141535
NW_021683739	Koludarov_et_al_2021	mRNA	608040	608780	.	-	.	Name=LOC114876002 mRNA;ID=EWKMg4ru1zPvdBw+uzMEhS+PpGo.1624892359908.141535
NW_021683739	Koludarov_et_al_2021	mRNA	607809	607971	.	-	.	Name=LOC114876002 mRNA;ID=EWKMg4ru1zPvdBw+uzMEhS+PpGo.1624892359908.141535
NW_021683739	Koludarov_et_al_2021	mRNA	606671	607742	.	-	.	Name=LOC114876002 mRNA;ID=EWKMg4ru1zPvdBw+uzMEhS+PpGo.1624892359908.141535
NW_021683739	Koludarov_et_al_2021	mRNA	605824	606594	.	-	.	Name=LOC114876002 mRNA;ID=EWKMg4ru1zPvdBw+uzMEhS+PpGo.1624892359908.141535
NW_021683739	Koludarov_et_al_2021	mRNA	18675	18779	.	+	.	Name=LOC114876013 mRNA;ID=EWKMg4ru1zPvdBw+uzMEhS+PpGo.1624892359909.141536
NW_021683739	Koludarov_et_al_2021	mRNA	19513	19659	.	+	.	Name=LOC114876013 mRNA;ID=EWKMg4ru1zPvdBw+uzMEhS+PpGo.1624892359909.141536
NW_021683739	Koludarov_et_al_2021	mRNA	21924	23847	.	+	.	Name=LOC114876013 mRNA;ID=EWKMg4ru1zPvdBw+uzMEhS+PpGo.1624892359909.141536
NW_021683739	Koludarov_et_al_2021	mRNA	18790	18809	.	+	.	Name=LOC114876013 mRNA;ID=EWKMg4ru1zPvdBw+uzMEhS+PpGo.1624892359909.141537
NW_021683739	Koludarov_et_al_2021	mRNA	19513	19659	.	+	.	Name=LOC114876013 mRNA;ID=EWKMg4ru1zPvdBw+uzMEhS+PpGo.1624892359909.141537
NW_021683739	Koludarov_et_al_2021	mRNA	21924	23847	.	+	.	Name=LOC114876013 mRNA;ID=EWKMg4ru1zPvdBw+uzMEhS+PpGo.1624892359909.141537
NW_021683739	Koludarov_et_al_2021	mRNA	19030	19134	.	+	.	Name=LOC114876013 mRNA;ID=EWKMg4ru1zPvdBw+uzMEhS+PpGo.1624892359909.141538
NW_021683739	Koludarov_et_al_2021	mRNA	19513	19659	.	+	.	Name=LOC114876013 mRNA;ID=EWKMg4ru1zPvdBw+uzMEhS+PpGo.1624892359909.141538
NW_021683739	Koludarov_et_al_2021	mRNA	21924	23847	.	+	.	Name=LOC114876013 mRNA;ID=EWKMg4ru1zPvdBw+uzMEhS+PpGo.1624892359909.141538
NW_021683739	Koludarov_et_al_2021	mRNA	338239	338525	.	-	.	Name=LOC114876027 mRNA;ID=EWKMg4ru1zPvdBw+uzMEhS+PpGo.1624892359909.141539
NW_021683739	Koludarov_et_al_2021	mRNA	337698	337830	.	-	.	Name=LOC114876027 mRNA;ID=EWKMg4ru1zPvdBw+uzMEhS+PpGo.1624892359909.141539
NW_021683739	Koludarov_et_al_2021	mRNA	337403	337576	.	-	.	Name=LOC114876027 mRNA;ID=EWKMg4ru1zPvdBw+uzMEhS+PpGo.1624892359909.141539
NW_021683739	Koludarov_et_al_2021	mRNA	337171	337324	.	-	.	Name=LOC114876027 mRNA;ID=EWKMg4ru1zPvdBw+uzMEhS+PpGo.1624892359909.141539
NW_021683739	Koludarov_et_al_2021	mRNA	336028	336276	.	-	.	Name=LOC114876027 mRNA;ID=EWKMg4ru1zPvdBw+uzMEhS+PpGo.1624892359909.141539
NW_021683739	Koludarov_et_al_2021	mRNA	333802	335930	.	-	.	Name=LOC114876027 mRNA;ID=EWKMg4ru1zPvdBw+uzMEhS+PpGo.1624892359909.141539
NW_021683739	Koludarov_et_al_2021	mRNA	338239	338525	.	-	.	Name=LOC114876027 mRNA;ID=EWKMg4ru1zPvdBw+uzMEhS+PpGo.1624892359909.141540
NW_021683739	Koludarov_et_al_2021	mRNA	337698	337830	.	-	.	Name=LOC114876027 mRNA;ID=EWKMg4ru1zPvdBw+uzMEhS+PpGo.1624892359909.141540
NW_021683739	Koludarov_et_al_2021	mRNA	337403	337576	.	-	.	Name=LOC114876027 mRNA;ID=EWKMg4ru1zPvdBw+uzMEhS+PpGo.1624892359909.141540
NW_021683739	Koludarov_et_al_2021	mRNA	337171	337324	.	-	.	Name=LOC114876027 mRNA;ID=EWKMg4ru1zPvdBw+uzMEhS+PpGo.1624892359909.141540
NW_021683739	Koludarov_et_al_2021	mRNA	336677	336821	.	-	.	Name=LOC114876027 mRNA;ID=EWKMg4ru1zPvdBw+uzMEhS+PpGo.1624892359909.141540
NW_021683739	Koludarov_et_al_2021	mRNA	336369	336595	.	-	.	Name=LOC114876027 mRNA;ID=EWKMg4ru1zPvdBw+uzMEhS+PpGo.1624892359909.141540
NW_021683739	Koludarov_et_al_2021	mRNA	336028	336276	.	-	.	Name=LOC114876027 mRNA;ID=EWKMg4ru1zPvdBw+uzMEhS+PpGo.1624892359909.141540
NW_021683739	Koludarov_et_al_2021	mRNA	333802	335930	.	-	.	Name=LOC114876027 mRNA;ID=EWKMg4ru1zPvdBw+uzMEhS+PpGo.1624892359909.141540
NW_021683739	Koludarov_et_al_2021	mRNA	42183	42661	.	+	.	Name=LOC114876035 mRNA;ID=EWKMg4ru1zPvdBw+uzMEhS+PpGo.1624892359909.141541
NW_021683739	Koludarov_et_al_2021	mRNA	43374	43890	.	+	.	Name=LOC114876035 mRNA;ID=EWKMg4ru1zPvdBw+uzMEhS+PpGo.1624892359909.141541
NW_021683739	Koludarov_et_al_2021	mRNA	44228	44420	.	+	.	Name=LOC114876035 mRNA;ID=EWKMg4ru1zPvdBw+uzMEhS+PpGo.1624892359909.141541
NW_021683739	Koludarov_et_al_2021	mRNA	45007	45249	.	+	.	Name=LOC114876035 mRNA;ID=EWKMg4ru1zPvdBw+uzMEhS+PpGo.1624892359909.141541
NW_021683739	Koludarov_et_al_2021	mRNA	46233	46674	.	+	.	Name=LOC114876035 mRNA;ID=EWKMg4ru1zPvdBw+uzMEhS+PpGo.1624892359909.141541
NW_021683739	Koludarov_et_al_2021	mRNA	42183	42661	.	+	.	Name=LOC114876035 mRNA;ID=EWKMg4ru1zPvdBw+uzMEhS+PpGo.1624892359909.141542
NW_021683739	Koludarov_et_al_2021	mRNA	43374	43890	.	+	.	Name=LOC114876035 mRNA;ID=EWKMg4ru1zPvdBw+uzMEhS+PpGo.1624892359909.141542
NW_021683739	Koludarov_et_al_2021	mRNA	44228	44420	.	+	.	Name=LOC114876035 mRNA;ID=EWKMg4ru1zPvdBw+uzMEhS+PpGo.1624892359909.141542
NW_021683739	Koludarov_et_al_2021	mRNA	46233	46674	.	+	.	Name=LOC114876035 mRNA;ID=EWKMg4ru1zPvdBw+uzMEhS+PpGo.1624892359909.141542
NW_021683739	Koludarov_et_al_2021	mRNA	338074	338232	.	-	.	Name=LOC114876027 mRNA;ID=EWKMg4ru1zPvdBw+uzMEhS+PpGo.1624892359909.141543
NW_021683739	Koludarov_et_al_2021	mRNA	337698	337830	.	-	.	Name=LOC114876027 mRNA;ID=EWKMg4ru1zPvdBw+uzMEhS+PpGo.1624892359909.141543
NW_021683739	Koludarov_et_al_2021	mRNA	337403	337576	.	-	.	Name=LOC114876027 mRNA;ID=EWKMg4ru1zPvdBw+uzMEhS+PpGo.1624892359909.141543
NW_021683739	Koludarov_et_al_2021	mRNA	337171	337324	.	-	.	Name=LOC114876027 mRNA;ID=EWKMg4ru1zPvdBw+uzMEhS+PpGo.1624892359909.141543
NW_021683739	Koludarov_et_al_2021	mRNA	336677	336821	.	-	.	Name=LOC114876027 mRNA;ID=EWKMg4ru1zPvdBw+uzMEhS+PpGo.1624892359909.141543
NW_021683739	Koludarov_et_al_2021	mRNA	336369	336595	.	-	.	Name=LOC114876027 mRNA;ID=EWKMg4ru1zPvdBw+uzMEhS+PpGo.1624892359909.141543
NW_021683739	Koludarov_et_al_2021	mRNA	336028	336276	.	-	.	Name=LOC114876027 mRNA;ID=EWKMg4ru1zPvdBw+uzMEhS+PpGo.1624892359909.141543
NW_021683739	Koludarov_et_al_2021	mRNA	333802	335930	.	-	.	Name=LOC114876027 mRNA;ID=EWKMg4ru1zPvdBw+uzMEhS+PpGo.1624892359909.141543
NW_021683739	Koludarov_et_al_2021	mRNA	321783	322667	.	-	.	Name=LOC114876031 mRNA;ID=EWKMg4ru1zPvdBw+uzMEhS+PpGo.1624892359909.141544
NW_021683739	Koludarov_et_al_2021	mRNA	321162	321377	.	-	.	Name=LOC114876031 mRNA;ID=EWKMg4ru1zPvdBw+uzMEhS+PpGo.1624892359909.141544
NW_021683739	Koludarov_et_al_2021	mRNA	320688	320989	.	-	.	Name=LOC114876031 mRNA;ID=EWKMg4ru1zPvdBw+uzMEhS+PpGo.1624892359909.141544
NW_021683739	Koludarov_et_al_2021	mRNA	320373	320560	.	-	.	Name=LOC114876031 mRNA;ID=EWKMg4ru1zPvdBw+uzMEhS+PpGo.1624892359909.141544
NW_021683739	Koludarov_et_al_2021	mRNA	319789	320315	.	-	.	Name=LOC114876031 mRNA;ID=EWKMg4ru1zPvdBw+uzMEhS+PpGo.1624892359909.141544
NW_021683739	Koludarov_et_al_2021	mRNA	318298	319670	.	-	.	Name=LOC114876031 mRNA;ID=EWKMg4ru1zPvdBw+uzMEhS+PpGo.1624892359909.141544
NW_021683739	Koludarov_et_al_2021	mRNA	337900	338060	.	-	.	Name=LOC114876027 mRNA;ID=EWKMg4ru1zPvdBw+uzMEhS+PpGo.1624892359909.141545
NW_021683739	Koludarov_et_al_2021	mRNA	337698	337830	.	-	.	Name=LOC114876027 mRNA;ID=EWKMg4ru1zPvdBw+uzMEhS+PpGo.1624892359909.141545
NW_021683739	Koludarov_et_al_2021	mRNA	337403	337576	.	-	.	Name=LOC114876027 mRNA;ID=EWKMg4ru1zPvdBw+uzMEhS+PpGo.1624892359909.141545
NW_021683739	Koludarov_et_al_2021	mRNA	337171	337324	.	-	.	Name=LOC114876027 mRNA;ID=EWKMg4ru1zPvdBw+uzMEhS+PpGo.1624892359909.141545
NW_021683739	Koludarov_et_al_2021	mRNA	336677	336821	.	-	.	Name=LOC114876027 mRNA;ID=EWKMg4ru1zPvdBw+uzMEhS+PpGo.1624892359909.141545
NW_021683739	Koludarov_et_al_2021	mRNA	336369	336595	.	-	.	Name=LOC114876027 mRNA;ID=EWKMg4ru1zPvdBw+uzMEhS+PpGo.1624892359909.141545
NW_021683739	Koludarov_et_al_2021	mRNA	336028	336276	.	-	.	Name=LOC114876027 mRNA;ID=EWKMg4ru1zPvdBw+uzMEhS+PpGo.1624892359909.141545
NW_021683739	Koludarov_et_al_2021	mRNA	333802	335930	.	-	.	Name=LOC114876027 mRNA;ID=EWKMg4ru1zPvdBw+uzMEhS+PpGo.1624892359909.141545
NW_021683739	Koludarov_et_al_2021	mRNA	37454	38343	.	+	.	Name=LOC114876012 mRNA;ID=EWKMg4ru1zPvdBw+uzMEhS+PpGo.1624892359909.141546
NW_021683739	Koludarov_et_al_2021	mRNA	38520	39084	.	+	.	Name=LOC114876012 mRNA;ID=EWKMg4ru1zPvdBw+uzMEhS+PpGo.1624892359909.141546
NW_021683739	Koludarov_et_al_2021	mRNA	39163	40148	.	+	.	Name=LOC114876012 mRNA;ID=EWKMg4ru1zPvdBw+uzMEhS+PpGo.1624892359909.141546
NW_021683739	Koludarov_et_al_2021	mRNA	40237	40462	.	+	.	Name=LOC114876012 mRNA;ID=EWKMg4ru1zPvdBw+uzMEhS+PpGo.1624892359909.141546
NW_021683739	Koludarov_et_al_2021	mRNA	40545	41598	.	+	.	Name=LOC114876012 mRNA;ID=EWKMg4ru1zPvdBw+uzMEhS+PpGo.1624892359909.141546
NW_021683739	Koludarov_et_al_2021	mRNA	656308	656480	.	-	.	Name=LOC114876016 mRNA;ID=EWKMg4ru1zPvdBw+uzMEhS+PpGo.1624892359909.141547
NW_021683739	Koludarov_et_al_2021	mRNA	656133	656215	.	-	.	Name=LOC114876016 mRNA;ID=EWKMg4ru1zPvdBw+uzMEhS+PpGo.1624892359909.141547
NW_021683739	Koludarov_et_al_2021	mRNA	655621	655734	.	-	.	Name=LOC114876016 mRNA;ID=EWKMg4ru1zPvdBw+uzMEhS+PpGo.1624892359909.141547
NW_021683739	Koludarov_et_al_2021	mRNA	655266	655404	.	-	.	Name=LOC114876016 mRNA;ID=EWKMg4ru1zPvdBw+uzMEhS+PpGo.1624892359909.141547
NW_021683739	Koludarov_et_al_2021	mRNA	653504	653668	.	-	.	Name=LOC114876016 mRNA;ID=EWKMg4ru1zPvdBw+uzMEhS+PpGo.1624892359909.141547
NW_021683739	Koludarov_et_al_2021	mRNA	653106	653389	.	-	.	Name=LOC114876016 mRNA;ID=EWKMg4ru1zPvdBw+uzMEhS+PpGo.1624892359909.141547
NW_021683739	Koludarov_et_al_2021	mRNA	37452	38343	.	+	.	Name=LOC114876012 mRNA;ID=EWKMg4ru1zPvdBw+uzMEhS+PpGo.1624892359909.141548
NW_021683739	Koludarov_et_al_2021	mRNA	38520	39084	.	+	.	Name=LOC114876012 mRNA;ID=EWKMg4ru1zPvdBw+uzMEhS+PpGo.1624892359909.141548
NW_021683739	Koludarov_et_al_2021	mRNA	39163	40148	.	+	.	Name=LOC114876012 mRNA;ID=EWKMg4ru1zPvdBw+uzMEhS+PpGo.1624892359909.141548
NW_021683739	Koludarov_et_al_2021	mRNA	40237	40445	.	+	.	Name=LOC114876012 mRNA;ID=EWKMg4ru1zPvdBw+uzMEhS+PpGo.1624892359909.141548
NW_021683739	Koludarov_et_al_2021	mRNA	40545	40664	.	+	.	Name=LOC114876012 mRNA;ID=EWKMg4ru1zPvdBw+uzMEhS+PpGo.1624892359909.141548
NW_021683739	Koludarov_et_al_2021	mRNA	332331	332573	.	-	.	Name=LOC114876028 mRNA;ID=EWKMg4ru1zPvdBw+uzMEhS+PpGo.1624892359909.141549
NW_021683739	Koludarov_et_al_2021	mRNA	332157	332254	.	-	.	Name=LOC114876028 mRNA;ID=EWKMg4ru1zPvdBw+uzMEhS+PpGo.1624892359909.141549
NW_021683739	Koludarov_et_al_2021	mRNA	331801	331860	.	-	.	Name=LOC114876028 mRNA;ID=EWKMg4ru1zPvdBw+uzMEhS+PpGo.1624892359909.141549
NW_021683739	Koludarov_et_al_2021	mRNA	331577	331718	.	-	.	Name=LOC114876028 mRNA;ID=EWKMg4ru1zPvdBw+uzMEhS+PpGo.1624892359909.141549
NW_021683739	Koludarov_et_al_2021	mRNA	331274	331491	.	-	.	Name=LOC114876028 mRNA;ID=EWKMg4ru1zPvdBw+uzMEhS+PpGo.1624892359909.141549
NW_021683739	Koludarov_et_al_2021	mRNA	330964	331193	.	-	.	Name=LOC114876028 mRNA;ID=EWKMg4ru1zPvdBw+uzMEhS+PpGo.1624892359909.141549
NW_021683739	Koludarov_et_al_2021	mRNA	330657	330888	.	-	.	Name=LOC114876028 mRNA;ID=EWKMg4ru1zPvdBw+uzMEhS+PpGo.1624892359909.141549
NW_021683739	Koludarov_et_al_2021	mRNA	330317	330366	.	-	.	Name=LOC114876028 mRNA;ID=EWKMg4ru1zPvdBw+uzMEhS+PpGo.1624892359909.141549
NW_021683739	Koludarov_et_al_2021	mRNA	329841	330198	.	-	.	Name=LOC114876028 mRNA;ID=EWKMg4ru1zPvdBw+uzMEhS+PpGo.1624892359909.141549
NW_021683739	Koludarov_et_al_2021	mRNA	329382	329757	.	-	.	Name=LOC114876028 mRNA;ID=EWKMg4ru1zPvdBw+uzMEhS+PpGo.1624892359909.141549
NW_021683739	Koludarov_et_al_2021	mRNA	648590	648797	.	+	.	Name=LOC114876014 mRNA;ID=EWKMg4ru1zPvdBw+uzMEhS+PpGo.1624892359909.141550
NW_021683739	Koludarov_et_al_2021	mRNA	649882	650148	.	+	.	Name=LOC114876014 mRNA;ID=EWKMg4ru1zPvdBw+uzMEhS+PpGo.1624892359909.141550
NW_021683739	Koludarov_et_al_2021	mRNA	650226	650507	.	+	.	Name=LOC114876014 mRNA;ID=EWKMg4ru1zPvdBw+uzMEhS+PpGo.1624892359909.141550
NW_021683739	Koludarov_et_al_2021	mRNA	650577	650813	.	+	.	Name=LOC114876014 mRNA;ID=EWKMg4ru1zPvdBw+uzMEhS+PpGo.1624892359909.141550
NW_021683739	Koludarov_et_al_2021	mRNA	650875	651298	.	+	.	Name=LOC114876014 mRNA;ID=EWKMg4ru1zPvdBw+uzMEhS+PpGo.1624892359909.141550
NW_021683739	Koludarov_et_al_2021	mRNA	651365	651725	.	+	.	Name=LOC114876014 mRNA;ID=EWKMg4ru1zPvdBw+uzMEhS+PpGo.1624892359909.141550
NW_021683739	Koludarov_et_al_2021	mRNA	640997	641533	.	+	.	Name=LOC114876008 mRNA;ID=EWKMg4ru1zPvdBw+uzMEhS+PpGo.1624892359909.141551
NW_021683739	Koludarov_et_al_2021	mRNA	641662	641805	.	+	.	Name=LOC114876008 mRNA;ID=EWKMg4ru1zPvdBw+uzMEhS+PpGo.1624892359909.141551
NW_021683739	Koludarov_et_al_2021	mRNA	641896	642099	.	+	.	Name=LOC114876008 mRNA;ID=EWKMg4ru1zPvdBw+uzMEhS+PpGo.1624892359909.141551
NW_021683739	Koludarov_et_al_2021	mRNA	642173	642330	.	+	.	Name=LOC114876008 mRNA;ID=EWKMg4ru1zPvdBw+uzMEhS+PpGo.1624892359909.141551
NW_021683739	Koludarov_et_al_2021	mRNA	642402	642747	.	+	.	Name=LOC114876008 mRNA;ID=EWKMg4ru1zPvdBw+uzMEhS+PpGo.1624892359909.141551
NW_021683739	Koludarov_et_al_2021	mRNA	642848	643147	.	+	.	Name=LOC114876008 mRNA;ID=EWKMg4ru1zPvdBw+uzMEhS+PpGo.1624892359909.141551
NW_021683739	Koludarov_et_al_2021	mRNA	643228	643497	.	+	.	Name=LOC114876008 mRNA;ID=EWKMg4ru1zPvdBw+uzMEhS+PpGo.1624892359909.141551
NW_021683739	Koludarov_et_al_2021	mRNA	643601	643693	.	+	.	Name=LOC114876008 mRNA;ID=EWKMg4ru1zPvdBw+uzMEhS+PpGo.1624892359909.141551
NW_021683739	Koludarov_et_al_2021	mRNA	643785	643946	.	+	.	Name=LOC114876008 mRNA;ID=EWKMg4ru1zPvdBw+uzMEhS+PpGo.1624892359909.141551
NW_021683739	Koludarov_et_al_2021	mRNA	622100	622747	.	-	.	Name=LOC114876018 mRNA;ID=EWKMg4ru1zPvdBw+uzMEhS+PpGo.1624892359909.141552
NW_021683739	Koludarov_et_al_2021	mRNA	621759	621945	.	-	.	Name=LOC114876018 mRNA;ID=EWKMg4ru1zPvdBw+uzMEhS+PpGo.1624892359909.141552
NW_021683739	Koludarov_et_al_2021	mRNA	621539	621694	.	-	.	Name=LOC114876018 mRNA;ID=EWKMg4ru1zPvdBw+uzMEhS+PpGo.1624892359909.141552
NW_021683739	Koludarov_et_al_2021	mRNA	621073	621334	.	-	.	Name=LOC114876018 mRNA;ID=EWKMg4ru1zPvdBw+uzMEhS+PpGo.1624892359909.141552
NW_021683739	Koludarov_et_al_2021	mRNA	620895	621005	.	-	.	Name=LOC114876018 mRNA;ID=EWKMg4ru1zPvdBw+uzMEhS+PpGo.1624892359909.141552
NW_021683739	Koludarov_et_al_2021	mRNA	620457	620813	.	-	.	Name=LOC114876018 mRNA;ID=EWKMg4ru1zPvdBw+uzMEhS+PpGo.1624892359909.141552
NW_021683739	Koludarov_et_al_2021	mRNA	619800	620195	.	-	.	Name=LOC114876018 mRNA;ID=EWKMg4ru1zPvdBw+uzMEhS+PpGo.1624892359909.141552
NW_021683739	Koludarov_et_al_2021	mRNA	622100	622747	.	-	.	Name=LOC114876018 mRNA;ID=EWKMg4ru1zPvdBw+uzMEhS+PpGo.1624892359909.141553
NW_021683739	Koludarov_et_al_2021	mRNA	621759	621975	.	-	.	Name=LOC114876018 mRNA;ID=EWKMg4ru1zPvdBw+uzMEhS+PpGo.1624892359909.141553
NW_021683739	Koludarov_et_al_2021	mRNA	621539	621694	.	-	.	Name=LOC114876018 mRNA;ID=EWKMg4ru1zPvdBw+uzMEhS+PpGo.1624892359909.141553
NW_021683739	Koludarov_et_al_2021	mRNA	621073	621334	.	-	.	Name=LOC114876018 mRNA;ID=EWKMg4ru1zPvdBw+uzMEhS+PpGo.1624892359909.141553
NW_021683739	Koludarov_et_al_2021	mRNA	620895	621005	.	-	.	Name=LOC114876018 mRNA;ID=EWKMg4ru1zPvdBw+uzMEhS+PpGo.1624892359909.141553
NW_021683739	Koludarov_et_al_2021	mRNA	620457	620813	.	-	.	Name=LOC114876018 mRNA;ID=EWKMg4ru1zPvdBw+uzMEhS+PpGo.1624892359909.141553
NW_021683739	Koludarov_et_al_2021	mRNA	619800	620195	.	-	.	Name=LOC114876018 mRNA;ID=EWKMg4ru1zPvdBw+uzMEhS+PpGo.1624892359909.141553
NW_021683739	Koludarov_et_al_2021	mRNA	622100	622747	.	-	.	Name=LOC114876018 mRNA;ID=EWKMg4ru1zPvdBw+uzMEhS+PpGo.1624892359909.141554
NW_021683739	Koludarov_et_al_2021	mRNA	621759	622009	.	-	.	Name=LOC114876018 mRNA;ID=EWKMg4ru1zPvdBw+uzMEhS+PpGo.1624892359909.141554
NW_021683739	Koludarov_et_al_2021	mRNA	621539	621694	.	-	.	Name=LOC114876018 mRNA;ID=EWKMg4ru1zPvdBw+uzMEhS+PpGo.1624892359909.141554
NW_021683739	Koludarov_et_al_2021	mRNA	621073	621334	.	-	.	Name=LOC114876018 mRNA;ID=EWKMg4ru1zPvdBw+uzMEhS+PpGo.1624892359909.141554
NW_021683739	Koludarov_et_al_2021	mRNA	620895	621005	.	-	.	Name=LOC114876018 mRNA;ID=EWKMg4ru1zPvdBw+uzMEhS+PpGo.1624892359909.141554
NW_021683739	Koludarov_et_al_2021	mRNA	620457	620813	.	-	.	Name=LOC114876018 mRNA;ID=EWKMg4ru1zPvdBw+uzMEhS+PpGo.1624892359909.141554
NW_021683739	Koludarov_et_al_2021	mRNA	619800	620195	.	-	.	Name=LOC114876018 mRNA;ID=EWKMg4ru1zPvdBw+uzMEhS+PpGo.1624892359909.141554
NW_021683739	Koludarov_et_al_2021	mRNA	269397	269633	.	-	.	Name=LOC114876037 mRNA;ID=EWKMg4ru1zPvdBw+uzMEhS+PpGo.1624892359909.141555
NW_021683739	Koludarov_et_al_2021	mRNA	268992	269324	.	-	.	Name=LOC114876037 mRNA;ID=EWKMg4ru1zPvdBw+uzMEhS+PpGo.1624892359909.141555
NW_021683739	Koludarov_et_al_2021	mRNA	266889	268918	.	-	.	Name=LOC114876037 mRNA;ID=EWKMg4ru1zPvdBw+uzMEhS+PpGo.1624892359909.141555
NW_021683739	Koludarov_et_al_2021	mRNA	604364	604443	.	-	.	Name=LOC114876003 mRNA;ID=EWKMg4ru1zPvdBw+uzMEhS+PpGo.1624892359909.141556
NW_021683739	Koludarov_et_al_2021	mRNA	603872	603955	.	-	.	Name=LOC114876003 mRNA;ID=EWKMg4ru1zPvdBw+uzMEhS+PpGo.1624892359909.141556
NW_021683739	Koludarov_et_al_2021	mRNA	603702	603797	.	-	.	Name=LOC114876003 mRNA;ID=EWKMg4ru1zPvdBw+uzMEhS+PpGo.1624892359909.141556
NW_021683739	Koludarov_et_al_2021	mRNA	603466	603621	.	-	.	Name=LOC114876003 mRNA;ID=EWKMg4ru1zPvdBw+uzMEhS+PpGo.1624892359909.141556
NW_021683739	Koludarov_et_al_2021	mRNA	603131	603395	.	-	.	Name=LOC114876003 mRNA;ID=EWKMg4ru1zPvdBw+uzMEhS+PpGo.1624892359909.141556
NW_021683739	Koludarov_et_al_2021	mRNA	602818	603066	.	-	.	Name=LOC114876003 mRNA;ID=EWKMg4ru1zPvdBw+uzMEhS+PpGo.1624892359909.141556
NW_021683739	Koludarov_et_al_2021	mRNA	602369	602746	.	-	.	Name=LOC114876003 mRNA;ID=EWKMg4ru1zPvdBw+uzMEhS+PpGo.1624892359909.141556
NW_021683739	Koludarov_et_al_2021	mRNA	601811	602307	.	-	.	Name=LOC114876003 mRNA;ID=EWKMg4ru1zPvdBw+uzMEhS+PpGo.1624892359909.141556
NW_021683739	Koludarov_et_al_2021	mRNA	332331	332575	.	-	.	Name=LOC114876028 mRNA;ID=EWKMg4ru1zPvdBw+uzMEhS+PpGo.1624892359909.141557
NW_021683739	Koludarov_et_al_2021	mRNA	332157	332254	.	-	.	Name=LOC114876028 mRNA;ID=EWKMg4ru1zPvdBw+uzMEhS+PpGo.1624892359909.141557
NW_021683739	Koludarov_et_al_2021	mRNA	331801	331860	.	-	.	Name=LOC114876028 mRNA;ID=EWKMg4ru1zPvdBw+uzMEhS+PpGo.1624892359909.141557
NW_021683739	Koludarov_et_al_2021	mRNA	331577	331718	.	-	.	Name=LOC114876028 mRNA;ID=EWKMg4ru1zPvdBw+uzMEhS+PpGo.1624892359909.141557
NW_021683739	Koludarov_et_al_2021	mRNA	331274	331491	.	-	.	Name=LOC114876028 mRNA;ID=EWKMg4ru1zPvdBw+uzMEhS+PpGo.1624892359909.141557
NW_021683739	Koludarov_et_al_2021	mRNA	330964	331193	.	-	.	Name=LOC114876028 mRNA;ID=EWKMg4ru1zPvdBw+uzMEhS+PpGo.1624892359909.141557
NW_021683739	Koludarov_et_al_2021	mRNA	330657	330888	.	-	.	Name=LOC114876028 mRNA;ID=EWKMg4ru1zPvdBw+uzMEhS+PpGo.1624892359909.141557
NW_021683739	Koludarov_et_al_2021	mRNA	330317	330406	.	-	.	Name=LOC114876028 mRNA;ID=EWKMg4ru1zPvdBw+uzMEhS+PpGo.1624892359909.141557
NW_021683739	Koludarov_et_al_2021	mRNA	329969	330198	.	-	.	Name=LOC114876028 mRNA;ID=EWKMg4ru1zPvdBw+uzMEhS+PpGo.1624892359909.141557
NW_021683739	Koludarov_et_al_2021	mRNA	625129	625429	.	-	.	Name=LOC114876007 mRNA;ID=EWKMg4ru1zPvdBw+uzMEhS+PpGo.1624892359910.141558
NW_021683739	Koludarov_et_al_2021	mRNA	624797	624962	.	-	.	Name=LOC114876007 mRNA;ID=EWKMg4ru1zPvdBw+uzMEhS+PpGo.1624892359910.141558
NW_021683739	Koludarov_et_al_2021	mRNA	624520	624706	.	-	.	Name=LOC114876007 mRNA;ID=EWKMg4ru1zPvdBw+uzMEhS+PpGo.1624892359910.141558
NW_021683739	Koludarov_et_al_2021	mRNA	624205	624321	.	-	.	Name=LOC114876007 mRNA;ID=EWKMg4ru1zPvdBw+uzMEhS+PpGo.1624892359910.141558
NW_021683739	Koludarov_et_al_2021	mRNA	623798	624121	.	-	.	Name=LOC114876007 mRNA;ID=EWKMg4ru1zPvdBw+uzMEhS+PpGo.1624892359910.141558
NW_021683739	Koludarov_et_al_2021	mRNA	623558	623684	.	-	.	Name=LOC114876007 mRNA;ID=EWKMg4ru1zPvdBw+uzMEhS+PpGo.1624892359910.141558
NW_021683739	Koludarov_et_al_2021	mRNA	623278	623486	.	-	.	Name=LOC114876007 mRNA;ID=EWKMg4ru1zPvdBw+uzMEhS+PpGo.1624892359910.141558
NW_021683739	Koludarov_et_al_2021	mRNA	622942	623133	.	-	.	Name=LOC114876007 mRNA;ID=EWKMg4ru1zPvdBw+uzMEhS+PpGo.1624892359910.141558
NW_021683739	Koludarov_et_al_2021	mRNA	604082	604180	.	-	.	Name=LOC114876003 mRNA;ID=EWKMg4ru1zPvdBw+uzMEhS+PpGo.1624892359910.141559
NW_021683739	Koludarov_et_al_2021	mRNA	603872	603955	.	-	.	Name=LOC114876003 mRNA;ID=EWKMg4ru1zPvdBw+uzMEhS+PpGo.1624892359910.141559
NW_021683739	Koludarov_et_al_2021	mRNA	603702	603797	.	-	.	Name=LOC114876003 mRNA;ID=EWKMg4ru1zPvdBw+uzMEhS+PpGo.1624892359910.141559
NW_021683739	Koludarov_et_al_2021	mRNA	603481	603621	.	-	.	Name=LOC114876003 mRNA;ID=EWKMg4ru1zPvdBw+uzMEhS+PpGo.1624892359910.141559
NW_021683739	Koludarov_et_al_2021	mRNA	603131	603395	.	-	.	Name=LOC114876003 mRNA;ID=EWKMg4ru1zPvdBw+uzMEhS+PpGo.1624892359910.141559
NW_021683739	Koludarov_et_al_2021	mRNA	602818	603066	.	-	.	Name=LOC114876003 mRNA;ID=EWKMg4ru1zPvdBw+uzMEhS+PpGo.1624892359910.141559
NW_021683739	Koludarov_et_al_2021	mRNA	602369	602746	.	-	.	Name=LOC114876003 mRNA;ID=EWKMg4ru1zPvdBw+uzMEhS+PpGo.1624892359910.141559
NW_021683739	Koludarov_et_al_2021	mRNA	601811	602307	.	-	.	Name=LOC114876003 mRNA;ID=EWKMg4ru1zPvdBw+uzMEhS+PpGo.1624892359910.141559
NW_021683739	Koludarov_et_al_2021	mRNA	604082	604180	.	-	.	Name=LOC114876003 mRNA;ID=EWKMg4ru1zPvdBw+uzMEhS+PpGo.1624892359910.141560
NW_021683739	Koludarov_et_al_2021	mRNA	603872	603955	.	-	.	Name=LOC114876003 mRNA;ID=EWKMg4ru1zPvdBw+uzMEhS+PpGo.1624892359910.141560
NW_021683739	Koludarov_et_al_2021	mRNA	603702	603797	.	-	.	Name=LOC114876003 mRNA;ID=EWKMg4ru1zPvdBw+uzMEhS+PpGo.1624892359910.141560
NW_021683739	Koludarov_et_al_2021	mRNA	603466	603621	.	-	.	Name=LOC114876003 mRNA;ID=EWKMg4ru1zPvdBw+uzMEhS+PpGo.1624892359910.141560
NW_021683739	Koludarov_et_al_2021	mRNA	603131	603395	.	-	.	Name=LOC114876003 mRNA;ID=EWKMg4ru1zPvdBw+uzMEhS+PpGo.1624892359910.141560
NW_021683739	Koludarov_et_al_2021	mRNA	602818	603066	.	-	.	Name=LOC114876003 mRNA;ID=EWKMg4ru1zPvdBw+uzMEhS+PpGo.1624892359910.141560
NW_021683739	Koludarov_et_al_2021	mRNA	602369	602746	.	-	.	Name=LOC114876003 mRNA;ID=EWKMg4ru1zPvdBw+uzMEhS+PpGo.1624892359910.141560
NW_021683739	Koludarov_et_al_2021	mRNA	601811	602307	.	-	.	Name=LOC114876003 mRNA;ID=EWKMg4ru1zPvdBw+uzMEhS+PpGo.1624892359910.141560
NW_021683739	Koludarov_et_al_2021	mRNA	183419	183598	.	+	.	Name=LOC114876038 mRNA;ID=EWKMg4ru1zPvdBw+uzMEhS+PpGo.1624892359910.141561
NW_021683739	Koludarov_et_al_2021	mRNA	183677	185713	.	+	.	Name=LOC114876038 mRNA;ID=EWKMg4ru1zPvdBw+uzMEhS+PpGo.1624892359910.141561
NW_021683739	Koludarov_et_al_2021	mRNA	621759	622093	.	-	.	Name=LOC114876018 mRNA;ID=EWKMg4ru1zPvdBw+uzMEhS+PpGo.1624892359910.141562
NW_021683739	Koludarov_et_al_2021	mRNA	621584	621694	.	-	.	Name=LOC114876018 mRNA;ID=EWKMg4ru1zPvdBw+uzMEhS+PpGo.1624892359910.141562
NW_021683739	Koludarov_et_al_2021	mRNA	621073	621334	.	-	.	Name=LOC114876018 mRNA;ID=EWKMg4ru1zPvdBw+uzMEhS+PpGo.1624892359910.141562
NW_021683739	Koludarov_et_al_2021	mRNA	620895	621005	.	-	.	Name=LOC114876018 mRNA;ID=EWKMg4ru1zPvdBw+uzMEhS+PpGo.1624892359910.141562
NW_021683739	Koludarov_et_al_2021	mRNA	620457	620813	.	-	.	Name=LOC114876018 mRNA;ID=EWKMg4ru1zPvdBw+uzMEhS+PpGo.1624892359910.141562
NW_021683739	Koludarov_et_al_2021	mRNA	619799	620195	.	-	.	Name=LOC114876018 mRNA;ID=EWKMg4ru1zPvdBw+uzMEhS+PpGo.1624892359910.141562
NW_021683739	Koludarov_et_al_2021	mRNA	622010	622067	.	-	.	Name=LOC114876018 mRNA;ID=EWKMg4ru1zPvdBw+uzMEhS+PpGo.1624892359910.141563
NW_021683739	Koludarov_et_al_2021	mRNA	621759	621945	.	-	.	Name=LOC114876018 mRNA;ID=EWKMg4ru1zPvdBw+uzMEhS+PpGo.1624892359910.141563
NW_021683739	Koludarov_et_al_2021	mRNA	621539	621694	.	-	.	Name=LOC114876018 mRNA;ID=EWKMg4ru1zPvdBw+uzMEhS+PpGo.1624892359910.141563
NW_021683739	Koludarov_et_al_2021	mRNA	621073	621334	.	-	.	Name=LOC114876018 mRNA;ID=EWKMg4ru1zPvdBw+uzMEhS+PpGo.1624892359910.141563
NW_021683739	Koludarov_et_al_2021	mRNA	620895	621005	.	-	.	Name=LOC114876018 mRNA;ID=EWKMg4ru1zPvdBw+uzMEhS+PpGo.1624892359910.141563
NW_021683739	Koludarov_et_al_2021	mRNA	620457	620813	.	-	.	Name=LOC114876018 mRNA;ID=EWKMg4ru1zPvdBw+uzMEhS+PpGo.1624892359910.141563
NW_021683739	Koludarov_et_al_2021	mRNA	619800	620195	.	-	.	Name=LOC114876018 mRNA;ID=EWKMg4ru1zPvdBw+uzMEhS+PpGo.1624892359910.141563
NW_021683739	Koludarov_et_al_2021	mRNA	604048	604063	.	-	.	Name=LOC114876003 mRNA;ID=EWKMg4ru1zPvdBw+uzMEhS+PpGo.1624892359910.141564
NW_021683739	Koludarov_et_al_2021	mRNA	603872	603955	.	-	.	Name=LOC114876003 mRNA;ID=EWKMg4ru1zPvdBw+uzMEhS+PpGo.1624892359910.141564
NW_021683739	Koludarov_et_al_2021	mRNA	603702	603797	.	-	.	Name=LOC114876003 mRNA;ID=EWKMg4ru1zPvdBw+uzMEhS+PpGo.1624892359910.141564
NW_021683739	Koludarov_et_al_2021	mRNA	603466	603621	.	-	.	Name=LOC114876003 mRNA;ID=EWKMg4ru1zPvdBw+uzMEhS+PpGo.1624892359910.141564
NW_021683739	Koludarov_et_al_2021	mRNA	603131	603395	.	-	.	Name=LOC114876003 mRNA;ID=EWKMg4ru1zPvdBw+uzMEhS+PpGo.1624892359910.141564
NW_021683739	Koludarov_et_al_2021	mRNA	602818	603066	.	-	.	Name=LOC114876003 mRNA;ID=EWKMg4ru1zPvdBw+uzMEhS+PpGo.1624892359910.141564
NW_021683739	Koludarov_et_al_2021	mRNA	602369	602746	.	-	.	Name=LOC114876003 mRNA;ID=EWKMg4ru1zPvdBw+uzMEhS+PpGo.1624892359910.141564
NW_021683739	Koludarov_et_al_2021	mRNA	601811	602307	.	-	.	Name=LOC114876003 mRNA;ID=EWKMg4ru1zPvdBw+uzMEhS+PpGo.1624892359910.141564
NW_021683739	Koludarov_et_al_2021	mRNA	646052	646754	.	+	.	Name=LOC114876015 mRNA;ID=EWKMg4ru1zPvdBw+uzMEhS+PpGo.1624892359910.141565
NW_021683739	Koludarov_et_al_2021	mRNA	646940	647152	.	+	.	Name=LOC114876015 mRNA;ID=EWKMg4ru1zPvdBw+uzMEhS+PpGo.1624892359910.141565
NW_021683739	Koludarov_et_al_2021	mRNA	647225	647433	.	+	.	Name=LOC114876015 mRNA;ID=EWKMg4ru1zPvdBw+uzMEhS+PpGo.1624892359910.141565
NW_021683739	Koludarov_et_al_2021	mRNA	647570	647727	.	+	.	Name=LOC114876015 mRNA;ID=EWKMg4ru1zPvdBw+uzMEhS+PpGo.1624892359910.141565
NW_021683739	Koludarov_et_al_2021	mRNA	647803	648168	.	+	.	Name=LOC114876015 mRNA;ID=EWKMg4ru1zPvdBw+uzMEhS+PpGo.1624892359910.141565
NW_021683739	Koludarov_et_al_2021	mRNA	600304	600322	.	-	.	Name=LOC114876004 mRNA;ID=EWKMg4ru1zPvdBw+uzMEhS+PpGo.1624892359910.141566
NW_021683739	Koludarov_et_al_2021	mRNA	599655	599762	.	-	.	Name=LOC114876004 mRNA;ID=EWKMg4ru1zPvdBw+uzMEhS+PpGo.1624892359910.141566
NW_021683739	Koludarov_et_al_2021	mRNA	599455	599563	.	-	.	Name=LOC114876004 mRNA;ID=EWKMg4ru1zPvdBw+uzMEhS+PpGo.1624892359910.141566
NW_021683739	Koludarov_et_al_2021	mRNA	599111	599354	.	-	.	Name=LOC114876004 mRNA;ID=EWKMg4ru1zPvdBw+uzMEhS+PpGo.1624892359910.141566
NW_021683739	Koludarov_et_al_2021	mRNA	598811	599037	.	-	.	Name=LOC114876004 mRNA;ID=EWKMg4ru1zPvdBw+uzMEhS+PpGo.1624892359910.141566
NW_021683739	Koludarov_et_al_2021	mRNA	598283	598733	.	-	.	Name=LOC114876004 mRNA;ID=EWKMg4ru1zPvdBw+uzMEhS+PpGo.1624892359910.141566
NW_021683739	Koludarov_et_al_2021	mRNA	600234	600317	.	-	.	Name=LOC114876004 mRNA;ID=EWKMg4ru1zPvdBw+uzMEhS+PpGo.1624892359910.141567
NW_021683739	Koludarov_et_al_2021	mRNA	599655	599762	.	-	.	Name=LOC114876004 mRNA;ID=EWKMg4ru1zPvdBw+uzMEhS+PpGo.1624892359910.141567
NW_021683739	Koludarov_et_al_2021	mRNA	599455	599563	.	-	.	Name=LOC114876004 mRNA;ID=EWKMg4ru1zPvdBw+uzMEhS+PpGo.1624892359910.141567
NW_021683739	Koludarov_et_al_2021	mRNA	599111	599354	.	-	.	Name=LOC114876004 mRNA;ID=EWKMg4ru1zPvdBw+uzMEhS+PpGo.1624892359910.141567
NW_021683739	Koludarov_et_al_2021	mRNA	598811	599037	.	-	.	Name=LOC114876004 mRNA;ID=EWKMg4ru1zPvdBw+uzMEhS+PpGo.1624892359910.141567
NW_021683739	Koludarov_et_al_2021	mRNA	598283	598733	.	-	.	Name=LOC114876004 mRNA;ID=EWKMg4ru1zPvdBw+uzMEhS+PpGo.1624892359910.141567
NW_021683739	Koludarov_et_al_2021	mRNA	600234	600317	.	-	.	Name=LOC114876004 mRNA;ID=EWKMg4ru1zPvdBw+uzMEhS+PpGo.1624892359910.141568
NW_021683739	Koludarov_et_al_2021	mRNA	599646	599762	.	-	.	Name=LOC114876004 mRNA;ID=EWKMg4ru1zPvdBw+uzMEhS+PpGo.1624892359910.141568
NW_021683739	Koludarov_et_al_2021	mRNA	599455	599563	.	-	.	Name=LOC114876004 mRNA;ID=EWKMg4ru1zPvdBw+uzMEhS+PpGo.1624892359910.141568
NW_021683739	Koludarov_et_al_2021	mRNA	599111	599354	.	-	.	Name=LOC114876004 mRNA;ID=EWKMg4ru1zPvdBw+uzMEhS+PpGo.1624892359910.141568
NW_021683739	Koludarov_et_al_2021	mRNA	598811	599037	.	-	.	Name=LOC114876004 mRNA;ID=EWKMg4ru1zPvdBw+uzMEhS+PpGo.1624892359910.141568
NW_021683739	Koludarov_et_al_2021	mRNA	598283	598733	.	-	.	Name=LOC114876004 mRNA;ID=EWKMg4ru1zPvdBw+uzMEhS+PpGo.1624892359910.141568
NW_021683739	Koludarov_et_al_2021	mRNA	229768	229989	.	+	.	Name=LOC114876036 mRNA;ID=EWKMg4ru1zPvdBw+uzMEhS+PpGo.1624892359910.141569
NW_021683739	Koludarov_et_al_2021	mRNA	230283	230368	.	+	.	Name=LOC114876036 mRNA;ID=EWKMg4ru1zPvdBw+uzMEhS+PpGo.1624892359910.141569
NW_021683739	Koludarov_et_al_2021	mRNA	230448	230789	.	+	.	Name=LOC114876036 mRNA;ID=EWKMg4ru1zPvdBw+uzMEhS+PpGo.1624892359910.141569
NW_021683739	Koludarov_et_al_2021	mRNA	230864	231489	.	+	.	Name=LOC114876036 mRNA;ID=EWKMg4ru1zPvdBw+uzMEhS+PpGo.1624892359910.141569
NW_021683739	Koludarov_et_al_2021	mRNA	599843	599924	.	-	.	Name=LOC114876004 mRNA;ID=EWKMg4ru1zPvdBw+uzMEhS+PpGo.1624892359910.141570
NW_021683739	Koludarov_et_al_2021	mRNA	599655	599762	.	-	.	Name=LOC114876004 mRNA;ID=EWKMg4ru1zPvdBw+uzMEhS+PpGo.1624892359910.141570
NW_021683739	Koludarov_et_al_2021	mRNA	599455	599563	.	-	.	Name=LOC114876004 mRNA;ID=EWKMg4ru1zPvdBw+uzMEhS+PpGo.1624892359910.141570
NW_021683739	Koludarov_et_al_2021	mRNA	599111	599354	.	-	.	Name=LOC114876004 mRNA;ID=EWKMg4ru1zPvdBw+uzMEhS+PpGo.1624892359910.141570
NW_021683739	Koludarov_et_al_2021	mRNA	598811	599037	.	-	.	Name=LOC114876004 mRNA;ID=EWKMg4ru1zPvdBw+uzMEhS+PpGo.1624892359910.141570
NW_021683739	Koludarov_et_al_2021	mRNA	598283	598733	.	-	.	Name=LOC114876004 mRNA;ID=EWKMg4ru1zPvdBw+uzMEhS+PpGo.1624892359910.141570
NW_021683739	Koludarov_et_al_2021	mRNA	645197	645479	.	-	.	Name=LOC114876011 mRNA;ID=EWKMg4ru1zPvdBw+uzMEhS+PpGo.1624892359910.141571
NW_021683739	Koludarov_et_al_2021	mRNA	644625	645037	.	-	.	Name=LOC114876011 mRNA;ID=EWKMg4ru1zPvdBw+uzMEhS+PpGo.1624892359910.141571
NW_021683739	Koludarov_et_al_2021	mRNA	644452	644540	.	-	.	Name=LOC114876011 mRNA;ID=EWKMg4ru1zPvdBw+uzMEhS+PpGo.1624892359910.141571
NW_021683739	Koludarov_et_al_2021	mRNA	644240	644363	.	-	.	Name=LOC114876011 mRNA;ID=EWKMg4ru1zPvdBw+uzMEhS+PpGo.1624892359910.141571
NW_021683739	Koludarov_et_al_2021	mRNA	644075	644181	.	-	.	Name=LOC114876011 mRNA;ID=EWKMg4ru1zPvdBw+uzMEhS+PpGo.1624892359910.141571
NW_021683739	Koludarov_et_al_2021	mRNA	643915	643935	.	-	.	Name=LOC114876011 mRNA;ID=EWKMg4ru1zPvdBw+uzMEhS+PpGo.1624892359910.141571
NW_021683739	Koludarov_et_al_2021	mRNA	599873	599904	.	+	.	Name=LOC114876005 mRNA;ID=EWKMg4ru1zPvdBw+uzMEhS+PpGo.1624892359910.141572
NW_021683739	Koludarov_et_al_2021	mRNA	600257	600315	.	+	.	Name=LOC114876005 mRNA;ID=EWKMg4ru1zPvdBw+uzMEhS+PpGo.1624892359910.141572
NW_021683739	Koludarov_et_al_2021	mRNA	600390	600604	.	+	.	Name=LOC114876005 mRNA;ID=EWKMg4ru1zPvdBw+uzMEhS+PpGo.1624892359910.141572
NW_021683739	Koludarov_et_al_2021	mRNA	600679	600859	.	+	.	Name=LOC114876005 mRNA;ID=EWKMg4ru1zPvdBw+uzMEhS+PpGo.1624892359910.141572
NW_021683739	Koludarov_et_al_2021	mRNA	600920	601309	.	+	.	Name=LOC114876005 mRNA;ID=EWKMg4ru1zPvdBw+uzMEhS+PpGo.1624892359910.141572
NW_021683739	Koludarov_et_al_2021	mRNA	599913	600174	.	+	.	Name=LOC114876005 mRNA;ID=EWKMg4ru1zPvdBw+uzMEhS+PpGo.1624892359910.141573
NW_021683739	Koludarov_et_al_2021	mRNA	600257	600315	.	+	.	Name=LOC114876005 mRNA;ID=EWKMg4ru1zPvdBw+uzMEhS+PpGo.1624892359910.141573
NW_021683739	Koludarov_et_al_2021	mRNA	600390	600604	.	+	.	Name=LOC114876005 mRNA;ID=EWKMg4ru1zPvdBw+uzMEhS+PpGo.1624892359910.141573
NW_021683739	Koludarov_et_al_2021	mRNA	600679	600859	.	+	.	Name=LOC114876005 mRNA;ID=EWKMg4ru1zPvdBw+uzMEhS+PpGo.1624892359910.141573
NW_021683739	Koludarov_et_al_2021	mRNA	600920	601309	.	+	.	Name=LOC114876005 mRNA;ID=EWKMg4ru1zPvdBw+uzMEhS+PpGo.1624892359910.141573
NW_021683739	Koludarov_et_al_2021	mRNA	599913	600153	.	+	.	Name=LOC114876005 mRNA;ID=EWKMg4ru1zPvdBw+uzMEhS+PpGo.1624892359910.141574
NW_021683739	Koludarov_et_al_2021	mRNA	600257	600315	.	+	.	Name=LOC114876005 mRNA;ID=EWKMg4ru1zPvdBw+uzMEhS+PpGo.1624892359910.141574
NW_021683739	Koludarov_et_al_2021	mRNA	600390	600604	.	+	.	Name=LOC114876005 mRNA;ID=EWKMg4ru1zPvdBw+uzMEhS+PpGo.1624892359910.141574
NW_021683739	Koludarov_et_al_2021	mRNA	600679	600859	.	+	.	Name=LOC114876005 mRNA;ID=EWKMg4ru1zPvdBw+uzMEhS+PpGo.1624892359910.141574
NW_021683739	Koludarov_et_al_2021	mRNA	600920	601309	.	+	.	Name=LOC114876005 mRNA;ID=EWKMg4ru1zPvdBw+uzMEhS+PpGo.1624892359910.141574
NW_021683739	Koludarov_et_al_2021	mRNA	213566	213580	.	-	.	Name=LOC114876020 mRNA;ID=EWKMg4ru1zPvdBw+uzMEhS+PpGo.1624892359910.141575
NW_021683739	Koludarov_et_al_2021	mRNA	213234	213450	.	-	.	Name=LOC114876020 mRNA;ID=EWKMg4ru1zPvdBw+uzMEhS+PpGo.1624892359910.141575
NW_021683739	Koludarov_et_al_2021	mRNA	212382	212568	.	-	.	Name=LOC114876020 mRNA;ID=EWKMg4ru1zPvdBw+uzMEhS+PpGo.1624892359910.141575
NW_021683739	Koludarov_et_al_2021	mRNA	323835	323942	.	-	.	Name=LOC114876029 mRNA;ID=EWKMg4ru1zPvdBw+uzMEhS+PpGo.1624892359910.141576
NW_021683739	Koludarov_et_al_2021	mRNA	323338	323541	.	-	.	Name=LOC114876029 mRNA;ID=EWKMg4ru1zPvdBw+uzMEhS+PpGo.1624892359910.141576
NW_021683739	Koludarov_et_al_2021	mRNA	322774	323162	.	-	.	Name=LOC114876029 mRNA;ID=EWKMg4ru1zPvdBw+uzMEhS+PpGo.1624892359910.141576
NW_021683739	Koludarov_et_al_2021	mRNA	531223	531346	.	-	.	Name=LOC114876023 mRNA;ID=EWKMg4ru1zPvdBw+uzMEhS+PpGo.1624892359910.141577
NW_021683739	Koludarov_et_al_2021	mRNA	530200	530932	.	-	.	Name=LOC114876023 mRNA;ID=EWKMg4ru1zPvdBw+uzMEhS+PpGo.1624892359910.141577
NW_021683739	Koludarov_et_al_2021	mRNA	531223	531346	.	-	.	Name=LOC114876023 mRNA;ID=EWKMg4ru1zPvdBw+uzMEhS+PpGo.1624892359910.141578
NW_021683739	Koludarov_et_al_2021	mRNA	530200	530935	.	-	.	Name=LOC114876023 mRNA;ID=EWKMg4ru1zPvdBw+uzMEhS+PpGo.1624892359910.141578
NW_021683739	Koludarov_et_al_2021	mRNA	531170	531346	.	-	.	Name=LOC114876023 mRNA;ID=EWKMg4ru1zPvdBw+uzMEhS+PpGo.1624892359910.141579
NW_021683739	Koludarov_et_al_2021	mRNA	530200	530935	.	-	.	Name=LOC114876023 mRNA;ID=EWKMg4ru1zPvdBw+uzMEhS+PpGo.1624892359910.141579
NW_021683739	Koludarov_et_al_2021	mRNA	611916	612020	.	+	.	Name=LOC114876001 mRNA;ID=EWKMg4ru1zPvdBw+uzMEhS+PpGo.1624892359911.141580
NW_021683739	Koludarov_et_al_2021	mRNA	612483	612610	.	+	.	Name=LOC114876001 mRNA;ID=EWKMg4ru1zPvdBw+uzMEhS+PpGo.1624892359911.141580
NW_021683739	Koludarov_et_al_2021	mRNA	612695	613042	.	+	.	Name=LOC114876001 mRNA;ID=EWKMg4ru1zPvdBw+uzMEhS+PpGo.1624892359911.141580
NW_021683739	Koludarov_et_al_2021	mRNA	604409	604567	.	+	.	Name=LOC114876006 mRNA;ID=EWKMg4ru1zPvdBw+uzMEhS+PpGo.1624892359911.141581
NW_021683739	Koludarov_et_al_2021	mRNA	604829	605276	.	+	.	Name=LOC114876006 mRNA;ID=EWKMg4ru1zPvdBw+uzMEhS+PpGo.1624892359911.141581
NW_021683739	Koludarov_et_al_2021	mRNA	529344	529453	.	-	.	Name=LOC114876024 mRNA;ID=EWKMg4ru1zPvdBw+uzMEhS+PpGo.1624892359911.141582
NW_021683739	Koludarov_et_al_2021	mRNA	528605	529194	.	-	.	Name=LOC114876024 mRNA;ID=EWKMg4ru1zPvdBw+uzMEhS+PpGo.1624892359911.141582
NW_021683739	Koludarov_et_al_2021	mRNA	317880	318147	.	-	.	Name=LOC114876030 mRNA;ID=EWKMg4ru1zPvdBw+uzMEhS+PpGo.1624892359911.141583
NW_021683739	Koludarov_et_al_2021	mRNA	317492	317796	.	-	.	Name=LOC114876030 mRNA;ID=EWKMg4ru1zPvdBw+uzMEhS+PpGo.1624892359911.141583
NW_021683739	Koludarov_et_al_2021	gene	530200	531346	.	-	.	Name=May be Secapin?
