# Supplementary material for: Prevalent bee venom genes evolved before the aculeate stinger and eusociality
Source: BMC Biol. 2023 Oct 23;21:229. doi: 10.1186/s12915-023-01656-5 (PMC10591384; doi:10.1186/s12915-023-01656-5)
Supplement: Supplementary file 42 — Additional file 42. Gff files of all toxin gene annotations. [file 12915_2023_1656_MOESM42_ESM.zip › AdditionalFile9_ToxinGeneAnnotations/R2_4._HYAL.gff_modified_Koludarov_et_al_2021.gff3]

##gff-version 3
##source-version geneious 2020.2.2
##sequence-region	R2_4	1	14192182
R2_4	funannotate	tRNA	3285160	3285253	.	-	.	ID=TetragonulaCarbonaria_006677-T1;Parent=TetragonulaCarbonaria_006677
R2_4	funannotate	mRNA	11854593	11858765	.	+	.	ID=TetragonulaCarbonaria_007521-T1;Dbxref=InterPro:IPR027417;Parent=TetragonulaCarbonaria_007521
R2_4	funannotate	mRNA	378528	379893	.	-	.	ID=TetragonulaCarbonaria_006436-T1;Parent=TetragonulaCarbonaria_006436
R2_4	funannotate	exon	3283923	3284402	.	+	.	ID=TetragonulaCarbonaria_006676-T1.exon1;Parent=TetragonulaCarbonaria_006676-T1
R2_4	funannotate	gene	3212682	3212979	.	-	.	ID=TetragonulaCarbonaria_006669
R2_4	funannotate	gene	3195034	3197279	.	+	.	ID=TetragonulaCarbonaria_006668
R2_4	funannotate	gene	3179778	3181849	.	-	.	ID=TetragonulaCarbonaria_006667
R2_4	funannotate	exon	3284575	3284919	.	+	.	ID=TetragonulaCarbonaria_006676-T1.exon2;Parent=TetragonulaCarbonaria_006676-T1
R2_4	funannotate	gene	3149992	3169696	.	-	.	ID=TetragonulaCarbonaria_006666
R2_4	funannotate	five_prime_UTR	10325136	10325164	.	-	.	ID=TetragonulaCarbonaria_007419-T1.utr5p1;Parent=TetragonulaCarbonaria_007419-T1
R2_4	funannotate	gene	3149411	3149751	.	+	.	ID=TetragonulaCarbonaria_006665
R2_4	funannotate	CDS	3776252	3776299	.	-	0	ID=TetragonulaCarbonaria_006750-T1.cds;Parent=TetragonulaCarbonaria_006750-T1
R2_4	funannotate	CDS	3774593	3774691	.	-	0	ID=TetragonulaCarbonaria_006750-T1.cds;Parent=TetragonulaCarbonaria_006750-T1
R2_4	funannotate	CDS	3774449	3774533	.	-	0	ID=TetragonulaCarbonaria_006750-T1.cds;Parent=TetragonulaCarbonaria_006750-T1
R2_4	funannotate	CDS	3774146	3774310	.	-	0	ID=TetragonulaCarbonaria_006750-T1.cds;Parent=TetragonulaCarbonaria_006750-T1
R2_4	funannotate	CDS	3772482	3772696	.	-	0	ID=TetragonulaCarbonaria_006750-T1.cds;Parent=TetragonulaCarbonaria_006750-T1
R2_4	funannotate	gene	3133475	3134306	.	-	.	ID=TetragonulaCarbonaria_006664
R2_4	funannotate	gene	3132063	3133342	.	+	.	ID=TetragonulaCarbonaria_006663
R2_4	funannotate	gene	3121547	3131838	.	-	.	Name=PDP1_2;ID=TetragonulaCarbonaria_006662
R2_4	funannotate	exon	10500070	10500276	.	-	.	ID=TetragonulaCarbonaria_007447-T1.exon5;Parent=TetragonulaCarbonaria_007447-T1
R2_4	funannotate	gene	3085997	3087036	.	+	.	ID=TetragonulaCarbonaria_006661
R2_4	funannotate	exon	10499612	10499809	.	-	.	ID=TetragonulaCarbonaria_007447-T1.exon6;Parent=TetragonulaCarbonaria_007447-T1
R2_4	funannotate	gene	3074801	3081755	.	+	.	ID=TetragonulaCarbonaria_006660
R2_4	funannotate	exon	10499397	10499525	.	-	.	ID=TetragonulaCarbonaria_007447-T1.exon7;Parent=TetragonulaCarbonaria_007447-T1
R2_4	funannotate	exon	10498866	10499327	.	-	.	ID=TetragonulaCarbonaria_007447-T1.exon8;Parent=TetragonulaCarbonaria_007447-T1
R2_4	funannotate	exon	10501591	10501654	.	-	.	ID=TetragonulaCarbonaria_007447-T1.exon1;Parent=TetragonulaCarbonaria_007447-T1
R2_4	funannotate	exon	10500774	10500971	.	-	.	ID=TetragonulaCarbonaria_007447-T1.exon2;Parent=TetragonulaCarbonaria_007447-T1
R2_4	funannotate	exon	10500532	10500691	.	-	.	ID=TetragonulaCarbonaria_007447-T1.exon3;Parent=TetragonulaCarbonaria_007447-T1
R2_4	funannotate	exon	10500351	10500444	.	-	.	ID=TetragonulaCarbonaria_007447-T1.exon4;Parent=TetragonulaCarbonaria_007447-T1
R2_4	funannotate	CDS	7309845	7309927	.	+	0	ID=TetragonulaCarbonaria_007153-T1.cds;Parent=TetragonulaCarbonaria_007153-T1
R2_4	funannotate	CDS	7310836	7310945	.	+	0	ID=TetragonulaCarbonaria_007153-T1.cds;Parent=TetragonulaCarbonaria_007153-T1
R2_4	funannotate	CDS	7311019	7311368	.	+	0	ID=TetragonulaCarbonaria_007153-T1.cds;Parent=TetragonulaCarbonaria_007153-T1
R2_4	funannotate	CDS	7311453	7311697	.	+	0	ID=TetragonulaCarbonaria_007153-T1.cds;Parent=TetragonulaCarbonaria_007153-T1
R2_4	funannotate	CDS	7311798	7312068	.	+	0	ID=TetragonulaCarbonaria_007153-T1.cds;Parent=TetragonulaCarbonaria_007153-T1
R2_4	funannotate	CDS	7312145	7312600	.	+	0	ID=TetragonulaCarbonaria_007153-T1.cds;Parent=TetragonulaCarbonaria_007153-T1
R2_4	funannotate	exon	9455052	9455296	.	-	.	ID=TetragonulaCarbonaria_007357-T1.exon4;Parent=TetragonulaCarbonaria_007357-T1
R2_4	funannotate	exon	9460322	9460376	.	-	.	ID=TetragonulaCarbonaria_007357-T1.exon3;Parent=TetragonulaCarbonaria_007357-T1
R2_4	funannotate	exon	9461939	9462275	.	-	.	ID=TetragonulaCarbonaria_007357-T1.exon2;Parent=TetragonulaCarbonaria_007357-T1
R2_4	funannotate	exon	9462347	9462387	.	-	.	ID=TetragonulaCarbonaria_007357-T1.exon1;Parent=TetragonulaCarbonaria_007357-T1
R2_4	funannotate	gene	3055475	3066926	.	-	.	Name=PDP1_1;ID=TetragonulaCarbonaria_006659
R2_4	funannotate	gene	3053011	3055214	.	+	.	ID=TetragonulaCarbonaria_006658
R2_4	funannotate	exon	3926357	3926827	.	+	.	ID=TetragonulaCarbonaria_006766-T1.exon1;Parent=TetragonulaCarbonaria_006766-T1
R2_4	funannotate	gene	3046309	3048451	.	-	.	ID=TetragonulaCarbonaria_006657
R2_4	funannotate	gene	3002714	3035073	.	+	.	ID=TetragonulaCarbonaria_006656
R2_4	funannotate	gene	2947441	2951408	.	-	.	ID=TetragonulaCarbonaria_006655
R2_4	funannotate	gene	2931667	2932534	.	-	.	ID=TetragonulaCarbonaria_006654
R2_4	funannotate	gene	2898671	2903027	.	-	.	ID=TetragonulaCarbonaria_006653
R2_4	funannotate	gene	2898050	2898646	.	-	.	ID=TetragonulaCarbonaria_006652
R2_4	funannotate	gene	2873958	2877491	.	-	.	ID=TetragonulaCarbonaria_006651
R2_4	funannotate	gene	2865104	2866923	.	+	.	ID=TetragonulaCarbonaria_006650
R2_4	funannotate	mRNA	12106989	12127434	.	+	.	ID=TetragonulaCarbonaria_007533-T1;Ontology_term=GO:0003677%2CGO:0000981%2CGO:0006355;Dbxref=InterPro:IPR009057%2CInterPro:IPR001523%2CPFAM:PF00292%2CInterPro:IPR043565%2CInterPro:IPR043182%2CPFAM:PF05920%2CInterPro:IPR036388%2CPFAM:PF13384%2CInterPro:IPR017970%2CInterPro:IPR001356%2CPFAM:PF00046;Parent=TetragonulaCarbonaria_007533
R2_4	funannotate	mRNA	489499	493434	.	+	.	ID=TetragonulaCarbonaria_006448-T1;Ontology_term=GO:0005515;Dbxref=InterPro:IPR003603%2CInterPro:IPR001611%2CInterPro:IPR037390%2CPFAM:PF14580%2CInterPro:IPR032675;Parent=TetragonulaCarbonaria_006448
R2_4	funannotate	CDS	9766631	9766724	.	+	0	ID=TetragonulaCarbonaria_007381-T1.cds;Parent=TetragonulaCarbonaria_007381-T1
R2_4	funannotate	CDS	9767142	9767344	.	+	0	ID=TetragonulaCarbonaria_007381-T1.cds;Parent=TetragonulaCarbonaria_007381-T1
R2_4	funannotate	CDS	9767792	9767984	.	+	0	ID=TetragonulaCarbonaria_007381-T1.cds;Parent=TetragonulaCarbonaria_007381-T1
R2_4	funannotate	CDS	9768439	9768602	.	+	0	ID=TetragonulaCarbonaria_007381-T1.cds;Parent=TetragonulaCarbonaria_007381-T1
R2_4	funannotate	CDS	9768764	9769111	.	+	0	ID=TetragonulaCarbonaria_007381-T1.cds;Parent=TetragonulaCarbonaria_007381-T1
R2_4	funannotate	CDS	9769281	9769479	.	+	0	ID=TetragonulaCarbonaria_007381-T1.cds;Parent=TetragonulaCarbonaria_007381-T1
R2_4	funannotate	CDS	9769987	9770193	.	+	0	ID=TetragonulaCarbonaria_007381-T1.cds;Parent=TetragonulaCarbonaria_007381-T1
R2_4	funannotate	CDS	9770795	9770970	.	+	0	ID=TetragonulaCarbonaria_007381-T1.cds;Parent=TetragonulaCarbonaria_007381-T1
R2_4	funannotate	exon	12163574	12163898	.	-	.	ID=TetragonulaCarbonaria_007537-T1.exon4;Parent=TetragonulaCarbonaria_007537-T1
R2_4	funannotate	exon	12164847	12165676	.	-	.	ID=TetragonulaCarbonaria_007537-T1.exon3;Parent=TetragonulaCarbonaria_007537-T1
R2_4	funannotate	exon	12163265	12163352	.	-	.	ID=TetragonulaCarbonaria_007537-T1.exon5;Parent=TetragonulaCarbonaria_007537-T1
R2_4	funannotate	gene	3386637	3387750	.	-	.	ID=TetragonulaCarbonaria_006689
R2_4	funannotate	gene	3382767	3385681	.	-	.	ID=TetragonulaCarbonaria_006688
R2_4	funannotate	exon	8732325	8732461	.	+	.	ID=TetragonulaCarbonaria_007267-T1.exon3;Parent=TetragonulaCarbonaria_007267-T1
R2_4	funannotate	gene	3374600	3374935	.	-	.	ID=TetragonulaCarbonaria_006687
R2_4	funannotate	exon	8732575	8732745	.	+	.	ID=TetragonulaCarbonaria_007267-T1.exon4;Parent=TetragonulaCarbonaria_007267-T1
R2_4	funannotate	gene	3370144	3373231	.	+	.	ID=TetragonulaCarbonaria_006686
R2_4	funannotate	exon	8731608	8731690	.	+	.	ID=TetragonulaCarbonaria_007267-T1.exon1;Parent=TetragonulaCarbonaria_007267-T1
R2_4	funannotate	exon	12168034	12168160	.	-	.	ID=TetragonulaCarbonaria_007537-T1.exon2;Parent=TetragonulaCarbonaria_007537-T1
R2_4	funannotate	gene	3363095	3365211	.	-	.	ID=TetragonulaCarbonaria_006685
R2_4	funannotate	exon	8732015	8732230	.	+	.	ID=TetragonulaCarbonaria_007267-T1.exon2;Parent=TetragonulaCarbonaria_007267-T1
R2_4	funannotate	exon	12170097	12170490	.	-	.	ID=TetragonulaCarbonaria_007537-T1.exon1;Parent=TetragonulaCarbonaria_007537-T1
R2_4	funannotate	gene	3359649	3361081	.	+	.	ID=TetragonulaCarbonaria_006684
R2_4	funannotate	gene	3348187	3350682	.	+	.	ID=TetragonulaCarbonaria_006683
R2_4	funannotate	gene	3315193	3347917	.	+	.	ID=TetragonulaCarbonaria_006682
R2_4	funannotate	exon	8732918	8733017	.	+	.	ID=TetragonulaCarbonaria_007267-T1.exon5;Parent=TetragonulaCarbonaria_007267-T1
R2_4	funannotate	gene	3291215	3307880	.	+	.	ID=TetragonulaCarbonaria_006681
R2_4	funannotate	exon	8733111	8733303	.	+	.	ID=TetragonulaCarbonaria_007267-T1.exon6;Parent=TetragonulaCarbonaria_007267-T1
R2_4	funannotate	gene	3288666	3290627	.	+	.	Name=PTCD2;ID=TetragonulaCarbonaria_006680
R2_4	funannotate	mRNA	306912	309297	.	-	.	ID=TetragonulaCarbonaria_006424-T1;Parent=TetragonulaCarbonaria_006424
R2_4	funannotate	exon	2246253	2246383	.	+	.	ID=TetragonulaCarbonaria_006586-T1.exon2;Parent=TetragonulaCarbonaria_006586-T1
R2_4	funannotate	exon	2248924	2249214	.	+	.	ID=TetragonulaCarbonaria_006586-T1.exon3;Parent=TetragonulaCarbonaria_006586-T1
R2_4	funannotate	exon	5100793	5101176	.	-	.	ID=TetragonulaCarbonaria_006856-T1.exon2;Parent=TetragonulaCarbonaria_006856-T1
R2_4	funannotate	exon	2244903	2245155	.	+	.	ID=TetragonulaCarbonaria_006586-T1.exon1;Parent=TetragonulaCarbonaria_006586-T1
R2_4	funannotate	exon	5104885	5104943	.	-	.	ID=TetragonulaCarbonaria_006856-T1.exon1;Parent=TetragonulaCarbonaria_006856-T1
R2_4	funannotate	mRNA	12275876	12285789	.	+	.	ID=TetragonulaCarbonaria_007545-T1;Parent=TetragonulaCarbonaria_007545
R2_4	funannotate	gene	3287210	3287693	.	+	.	ID=TetragonulaCarbonaria_006679
R2_4	funannotate	gene	3285537	3286951	.	-	.	ID=TetragonulaCarbonaria_006678
R2_4	funannotate	gene	3285160	3285253	.	-	.	ID=TetragonulaCarbonaria_006677
R2_4	funannotate	gene	3283923	3284919	.	+	.	Name=MRPS16;ID=TetragonulaCarbonaria_006676
R2_4	funannotate	gene	3275180	3282834	.	-	.	ID=TetragonulaCarbonaria_006675
R2_4	funannotate	mRNA	2898671	2903027	.	-	.	ID=TetragonulaCarbonaria_006653-T1;Parent=TetragonulaCarbonaria_006653
R2_4	funannotate	gene	3267221	3273998	.	-	.	ID=TetragonulaCarbonaria_006674
R2_4	funannotate	gene	3266718	3267117	.	+	.	ID=TetragonulaCarbonaria_006673
R2_4	funannotate	gene	3241008	3245726	.	-	.	ID=TetragonulaCarbonaria_006672
R2_4	funannotate	gene	3233826	3240089	.	+	.	ID=TetragonulaCarbonaria_006671
R2_4	funannotate	mRNA	11591834	11644164	.	-	.	ID=TetragonulaCarbonaria_007508-T1;Parent=TetragonulaCarbonaria_007508
R2_4	funannotate	gene	3213591	3215672	.	+	.	ID=TetragonulaCarbonaria_006670
R2_4	funannotate	five_prime_UTR	10324922	10325012	.	-	.	ID=TetragonulaCarbonaria_007419-T1.utr5p2;Parent=TetragonulaCarbonaria_007419-T1
R2_4	funannotate	mRNA	3386637	3387750	.	-	.	ID=TetragonulaCarbonaria_006689-T1;Parent=TetragonulaCarbonaria_006689
R2_4	funannotate	exon	7537515	7537670	.	-	.	ID=TetragonulaCarbonaria_007177-T1.exon8;Parent=TetragonulaCarbonaria_007177-T1
R2_4	funannotate	exon	7537926	7538174	.	-	.	ID=TetragonulaCarbonaria_007177-T1.exon7;Parent=TetragonulaCarbonaria_007177-T1
R2_4	funannotate	exon	7536832	7536958	.	-	.	ID=TetragonulaCarbonaria_007177-T1.exon9;Parent=TetragonulaCarbonaria_007177-T1
R2_4	funannotate	exon	7540633	7540812	.	-	.	ID=TetragonulaCarbonaria_007177-T1.exon4;Parent=TetragonulaCarbonaria_007177-T1
R2_4	funannotate	exon	7542443	7542574	.	-	.	ID=TetragonulaCarbonaria_007177-T1.exon3;Parent=TetragonulaCarbonaria_007177-T1
R2_4	funannotate	exon	7538931	7539085	.	-	.	ID=TetragonulaCarbonaria_007177-T1.exon6;Parent=TetragonulaCarbonaria_007177-T1
R2_4	funannotate	exon	7539631	7539800	.	-	.	ID=TetragonulaCarbonaria_007177-T1.exon5;Parent=TetragonulaCarbonaria_007177-T1
R2_4	funannotate	exon	607818	608025	.	+	.	ID=TetragonulaCarbonaria_006459-T1.exon1;Parent=TetragonulaCarbonaria_006459-T1
R2_4	funannotate	exon	609035	609198	.	+	.	ID=TetragonulaCarbonaria_006459-T1.exon2;Parent=TetragonulaCarbonaria_006459-T1
R2_4	funannotate	exon	610135	610637	.	+	.	ID=TetragonulaCarbonaria_006459-T1.exon3;Parent=TetragonulaCarbonaria_006459-T1
R2_4	funannotate	exon	7545511	7545726	.	-	.	ID=TetragonulaCarbonaria_007177-T1.exon2;Parent=TetragonulaCarbonaria_007177-T1
R2_4	funannotate	exon	7553362	7553517	.	-	.	ID=TetragonulaCarbonaria_007177-T1.exon1;Parent=TetragonulaCarbonaria_007177-T1
R2_4	funannotate	mRNA	12605371	12606171	.	-	.	ID=TetragonulaCarbonaria_007557-T1;Parent=TetragonulaCarbonaria_007557
R2_4	funannotate	mRNA	9014078	9016023	.	-	.	ID=TetragonulaCarbonaria_007304-T1;Dbxref=InterPro:IPR022730%2CPFAM:PF11029;Parent=TetragonulaCarbonaria_007304
R2_4	funannotate	mRNA	5385038	5389668	.	-	.	ID=TetragonulaCarbonaria_006894-T1;Ontology_term=GO:0008083;Dbxref=InterPro:IPR015615%2CInterPro:IPR029034%2CInterPro:IPR001839%2CPFAM:PF00019%2CInterPro:IPR017948;Parent=TetragonulaCarbonaria_006894
R2_4	funannotate	exon	8743145	8743327	.	+	.	ID=TetragonulaCarbonaria_007269-T2.exon9;Parent=TetragonulaCarbonaria_007269-T2
R2_4	funannotate	exon	8742863	8743078	.	+	.	ID=TetragonulaCarbonaria_007269-T2.exon8;Parent=TetragonulaCarbonaria_007269-T2
R2_4	funannotate	exon	8742671	8742784	.	+	.	ID=TetragonulaCarbonaria_007269-T2.exon7;Parent=TetragonulaCarbonaria_007269-T2
R2_4	funannotate	exon	8742482	8742607	.	+	.	ID=TetragonulaCarbonaria_007269-T2.exon6;Parent=TetragonulaCarbonaria_007269-T2
R2_4	funannotate	gene	3447453	3450139	.	-	.	ID=TetragonulaCarbonaria_006699
R2_4	funannotate	mRNA	3390242	3390550	.	-	.	ID=TetragonulaCarbonaria_006690-T1;Parent=TetragonulaCarbonaria_006690
R2_4	funannotate	gene	3442274	3444653	.	+	.	ID=TetragonulaCarbonaria_006698
R2_4	funannotate	gene	3440110	3441475	.	-	.	Name=RPL23;ID=TetragonulaCarbonaria_006697
R2_4	funannotate	gene	3437441	3439727	.	+	.	ID=TetragonulaCarbonaria_006696
R2_4	funannotate	gene	3433489	3436218	.	-	.	ID=TetragonulaCarbonaria_006695
R2_4	funannotate	exon	8740918	8741204	.	+	.	ID=TetragonulaCarbonaria_007269-T2.exon1;Parent=TetragonulaCarbonaria_007269-T2
R2_4	funannotate	gene	3423811	3424233	.	+	.	ID=TetragonulaCarbonaria_006694
R2_4	funannotate	gene	3421502	3423651	.	+	.	ID=TetragonulaCarbonaria_006693
R2_4	funannotate	gene	3408318	3408638	.	+	.	ID=TetragonulaCarbonaria_006692
R2_4	funannotate	CDS	10121018	10121217	.	-	0	ID=TetragonulaCarbonaria_007406-T1.cds;Parent=TetragonulaCarbonaria_007406-T1
R2_4	funannotate	CDS	10120670	10120904	.	-	0	ID=TetragonulaCarbonaria_007406-T1.cds;Parent=TetragonulaCarbonaria_007406-T1
R2_4	funannotate	CDS	10116424	10116744	.	-	0	ID=TetragonulaCarbonaria_007406-T1.cds;Parent=TetragonulaCarbonaria_007406-T1
R2_4	funannotate	gene	3391669	3406317	.	+	.	ID=TetragonulaCarbonaria_006691
R2_4	funannotate	exon	8742235	8742404	.	+	.	ID=TetragonulaCarbonaria_007269-T2.exon5;Parent=TetragonulaCarbonaria_007269-T2
R2_4	funannotate	gene	3390242	3390550	.	-	.	ID=TetragonulaCarbonaria_006690
R2_4	funannotate	exon	8741902	8742117	.	+	.	ID=TetragonulaCarbonaria_007269-T2.exon4;Parent=TetragonulaCarbonaria_007269-T2
R2_4	funannotate	exon	8741581	8741825	.	+	.	ID=TetragonulaCarbonaria_007269-T2.exon3;Parent=TetragonulaCarbonaria_007269-T2
R2_4	funannotate	exon	8741300	8741503	.	+	.	ID=TetragonulaCarbonaria_007269-T2.exon2;Parent=TetragonulaCarbonaria_007269-T2
R2_4	funannotate	mRNA	2783031	2784246	.	+	.	ID=TetragonulaCarbonaria_006641-T1;Ontology_term=GO:0006890%2CGO:0030126;Dbxref=InterPro:IPR022775%2CPFAM:PF01217%2CInterPro:IPR039652%2CInterPro:IPR011012;Parent=TetragonulaCarbonaria_006641
R2_4	funannotate	CDS	11467066	11467102	.	-	0	ID=TetragonulaCarbonaria_007499-T1.cds;Parent=TetragonulaCarbonaria_007499-T1
R2_4	funannotate	CDS	11466899	11466983	.	-	0	ID=TetragonulaCarbonaria_007499-T1.cds;Parent=TetragonulaCarbonaria_007499-T1
R2_4	funannotate	CDS	11466583	11466658	.	-	0	ID=TetragonulaCarbonaria_007499-T1.cds;Parent=TetragonulaCarbonaria_007499-T1
R2_4	funannotate	CDS	11466321	11466509	.	-	0	ID=TetragonulaCarbonaria_007499-T1.cds;Parent=TetragonulaCarbonaria_007499-T1
R2_4	funannotate	CDS	11465957	11466231	.	-	0	ID=TetragonulaCarbonaria_007499-T1.cds;Parent=TetragonulaCarbonaria_007499-T1
R2_4	funannotate	CDS	11465817	11465889	.	-	0	ID=TetragonulaCarbonaria_007499-T1.cds;Parent=TetragonulaCarbonaria_007499-T1
R2_4	funannotate	CDS	11465563	11465745	.	-	0	ID=TetragonulaCarbonaria_007499-T1.cds;Parent=TetragonulaCarbonaria_007499-T1
R2_4	funannotate	CDS	11465170	11465504	.	-	0	ID=TetragonulaCarbonaria_007499-T1.cds;Parent=TetragonulaCarbonaria_007499-T1
R2_4	funannotate	CDS	11464781	11465094	.	-	0	ID=TetragonulaCarbonaria_007499-T1.cds;Parent=TetragonulaCarbonaria_007499-T1
R2_4	funannotate	CDS	11464429	11464721	.	-	0	ID=TetragonulaCarbonaria_007499-T1.cds;Parent=TetragonulaCarbonaria_007499-T1
R2_4	funannotate	CDS	11463676	11464287	.	-	0	ID=TetragonulaCarbonaria_007499-T1.cds;Parent=TetragonulaCarbonaria_007499-T1
R2_4	funannotate	exon	12773527	12773839	.	+	.	ID=TetragonulaCarbonaria_007574-T1.exon6;Parent=TetragonulaCarbonaria_007574-T1
R2_4	funannotate	mRNA	12748301	12749869	.	+	.	ID=TetragonulaCarbonaria_007569-T1;Parent=TetragonulaCarbonaria_007569
R2_4	funannotate	exon	12770477	12773447	.	+	.	ID=TetragonulaCarbonaria_007574-T1.exon5;Parent=TetragonulaCarbonaria_007574-T1
R2_4	funannotate	exon	12770152	12770368	.	+	.	ID=TetragonulaCarbonaria_007574-T1.exon4;Parent=TetragonulaCarbonaria_007574-T1
R2_4	funannotate	exon	12769745	12770063	.	+	.	ID=TetragonulaCarbonaria_007574-T1.exon3;Parent=TetragonulaCarbonaria_007574-T1
R2_4	funannotate	exon	12769408	12769655	.	+	.	ID=TetragonulaCarbonaria_007574-T1.exon2;Parent=TetragonulaCarbonaria_007574-T1
R2_4	funannotate	exon	12769065	12769328	.	+	.	ID=TetragonulaCarbonaria_007574-T1.exon1;Parent=TetragonulaCarbonaria_007574-T1
R2_4	funannotate	three_prime_UTR	3745273	3745534	.	+	.	ID=TetragonulaCarbonaria_006745-T2.utr3p2;Parent=TetragonulaCarbonaria_006745-T2
R2_4	funannotate	CDS	3387628	3387750	.	-	0	ID=TetragonulaCarbonaria_006689-T1.cds;Parent=TetragonulaCarbonaria_006689-T1
R2_4	funannotate	CDS	3386637	3386963	.	-	0	ID=TetragonulaCarbonaria_006689-T1.cds;Parent=TetragonulaCarbonaria_006689-T1
R2_4	funannotate	three_prime_UTR	3745007	3745189	.	+	.	ID=TetragonulaCarbonaria_006745-T2.utr3p1;Parent=TetragonulaCarbonaria_006745-T2
R2_4	funannotate	CDS	10629550	10629577	.	-	0	ID=TetragonulaCarbonaria_007455-T1.cds;Parent=TetragonulaCarbonaria_007455-T1
R2_4	funannotate	CDS	10628222	10628838	.	-	0	ID=TetragonulaCarbonaria_007455-T1.cds;Parent=TetragonulaCarbonaria_007455-T1
R2_4	funannotate	exon	1140994	1141334	.	+	.	ID=TetragonulaCarbonaria_006496-T1.exon2;Parent=TetragonulaCarbonaria_006496-T1
R2_4	funannotate	exon	1140108	1140231	.	+	.	ID=TetragonulaCarbonaria_006496-T1.exon1;Parent=TetragonulaCarbonaria_006496-T1
R2_4	funannotate	exon	5380895	5381047	.	+	.	ID=TetragonulaCarbonaria_006893-T1.exon1;Parent=TetragonulaCarbonaria_006893-T1
R2_4	funannotate	exon	9001585	9001912	.	-	.	ID=TetragonulaCarbonaria_007300-T1.exon9;Parent=TetragonulaCarbonaria_007300-T1
R2_4	funannotate	exon	9002886	9003126	.	-	.	ID=TetragonulaCarbonaria_007300-T1.exon6;Parent=TetragonulaCarbonaria_007300-T1
R2_4	funannotate	exon	9003223	9003377	.	-	.	ID=TetragonulaCarbonaria_007300-T1.exon5;Parent=TetragonulaCarbonaria_007300-T1
R2_4	funannotate	exon	9001993	9002484	.	-	.	ID=TetragonulaCarbonaria_007300-T1.exon8;Parent=TetragonulaCarbonaria_007300-T1
R2_4	funannotate	exon	9002559	9002823	.	-	.	ID=TetragonulaCarbonaria_007300-T1.exon7;Parent=TetragonulaCarbonaria_007300-T1
R2_4	funannotate	CDS	12696038	12696246	.	+	0	ID=TetragonulaCarbonaria_007560-T1.cds;Parent=TetragonulaCarbonaria_007560-T1
R2_4	funannotate	CDS	12696830	12697101	.	+	0	ID=TetragonulaCarbonaria_007560-T1.cds;Parent=TetragonulaCarbonaria_007560-T1
R2_4	funannotate	CDS	12697200	12697351	.	+	0	ID=TetragonulaCarbonaria_007560-T1.cds;Parent=TetragonulaCarbonaria_007560-T1
R2_4	funannotate	CDS	12697433	12697641	.	+	0	ID=TetragonulaCarbonaria_007560-T1.cds;Parent=TetragonulaCarbonaria_007560-T1
R2_4	funannotate	CDS	12697719	12698040	.	+	0	ID=TetragonulaCarbonaria_007560-T1.cds;Parent=TetragonulaCarbonaria_007560-T1
R2_4	funannotate	CDS	12698115	12698336	.	+	0	ID=TetragonulaCarbonaria_007560-T1.cds;Parent=TetragonulaCarbonaria_007560-T1
R2_4	funannotate	mRNA	2581300	2581991	.	+	.	ID=TetragonulaCarbonaria_006616-T1;Parent=TetragonulaCarbonaria_006616
R2_4	funannotate	mRNA	6944133	6947802	.	+	.	ID=TetragonulaCarbonaria_007100-T1;Parent=TetragonulaCarbonaria_007100
R2_4	funannotate	CDS	2061712	2061845	.	-	0	ID=TetragonulaCarbonaria_006566-T1.cds;Parent=TetragonulaCarbonaria_006566-T1
R2_4	funannotate	CDS	2056823	2056947	.	-	0	ID=TetragonulaCarbonaria_006566-T1.cds;Parent=TetragonulaCarbonaria_006566-T1
R2_4	funannotate	CDS	2015472	2015713	.	-	0	ID=TetragonulaCarbonaria_006566-T1.cds;Parent=TetragonulaCarbonaria_006566-T1
R2_4	funannotate	CDS	2015170	2015302	.	-	0	ID=TetragonulaCarbonaria_006566-T1.cds;Parent=TetragonulaCarbonaria_006566-T1
R2_4	funannotate	CDS	2014318	2015093	.	-	0	ID=TetragonulaCarbonaria_006566-T1.cds;Parent=TetragonulaCarbonaria_006566-T1
R2_4	funannotate	exon	9004191	9004328	.	-	.	ID=TetragonulaCarbonaria_007300-T1.exon2;Parent=TetragonulaCarbonaria_007300-T1
R2_4	funannotate	exon	9004399	9004419	.	-	.	ID=TetragonulaCarbonaria_007300-T1.exon1;Parent=TetragonulaCarbonaria_007300-T1
R2_4	funannotate	three_prime_UTR	10260324	10260675	.	+	.	ID=TetragonulaCarbonaria_007415-T1.utr3p1;Parent=TetragonulaCarbonaria_007415-T1
R2_4	funannotate	exon	9003442	9003640	.	-	.	ID=TetragonulaCarbonaria_007300-T1.exon4;Parent=TetragonulaCarbonaria_007300-T1
R2_4	funannotate	exon	9003719	9004001	.	-	.	ID=TetragonulaCarbonaria_007300-T1.exon3;Parent=TetragonulaCarbonaria_007300-T1
R2_4	funannotate	mRNA	1149208	1154142	.	+	.	ID=TetragonulaCarbonaria_006497-T1;Parent=TetragonulaCarbonaria_006497
R2_4	funannotate	CDS	9224220	9224492	.	+	0	ID=TetragonulaCarbonaria_007332-T1.cds;Parent=TetragonulaCarbonaria_007332-T1
R2_4	funannotate	CDS	9225860	9225924	.	+	0	ID=TetragonulaCarbonaria_007332-T1.cds;Parent=TetragonulaCarbonaria_007332-T1
R2_4	funannotate	CDS	9228331	9228572	.	+	0	ID=TetragonulaCarbonaria_007332-T1.cds;Parent=TetragonulaCarbonaria_007332-T1
R2_4	funannotate	CDS	9231185	9231321	.	+	0	ID=TetragonulaCarbonaria_007332-T1.cds;Parent=TetragonulaCarbonaria_007332-T1
R2_4	funannotate	CDS	9232340	9232692	.	+	0	ID=TetragonulaCarbonaria_007332-T1.cds;Parent=TetragonulaCarbonaria_007332-T1
R2_4	funannotate	CDS	9233582	9233687	.	+	0	ID=TetragonulaCarbonaria_007332-T1.cds;Parent=TetragonulaCarbonaria_007332-T1
R2_4	funannotate	mRNA	1027010	1027195	.	+	.	ID=TetragonulaCarbonaria_006485-T1;Parent=TetragonulaCarbonaria_006485
R2_4	funannotate	CDS	2087200	2087395	.	+	0	ID=TetragonulaCarbonaria_006571-T1.cds;Parent=TetragonulaCarbonaria_006571-T1
R2_4	funannotate	CDS	2087616	2087983	.	+	0	ID=TetragonulaCarbonaria_006571-T1.cds;Parent=TetragonulaCarbonaria_006571-T1
R2_4	funannotate	five_prime_UTR	8140559	8140656	.	-	.	ID=TetragonulaCarbonaria_007221-T1.utr5p1;Parent=TetragonulaCarbonaria_007221-T1
R2_4	funannotate	mRNA	5150401	5151833	.	-	.	ID=TetragonulaCarbonaria_006857-T1;Parent=TetragonulaCarbonaria_006857
R2_4	funannotate	CDS	4169663	4169735	.	+	0	ID=TetragonulaCarbonaria_006794-T1.cds;Parent=TetragonulaCarbonaria_006794-T1
R2_4	funannotate	CDS	4171733	4172079	.	+	0	ID=TetragonulaCarbonaria_006794-T1.cds;Parent=TetragonulaCarbonaria_006794-T1
R2_4	funannotate	three_prime_UTR	10362043	10362071	.	-	.	ID=TetragonulaCarbonaria_007424-T1.utr3p1;Parent=TetragonulaCarbonaria_007424-T1
R2_4	funannotate	mRNA	2706122	2706534	.	+	.	ID=TetragonulaCarbonaria_006628-T1;Ontology_term=GO:0016020%2CGO:0004984%2CGO:0005549%2CGO:0007608;Dbxref=InterPro:IPR004117;Parent=TetragonulaCarbonaria_006628
R2_4	funannotate	exon	4510147	4510281	.	+	.	ID=TetragonulaCarbonaria_006819-T1.exon3;Parent=TetragonulaCarbonaria_006819-T1
R2_4	funannotate	exon	4510758	4511033	.	+	.	ID=TetragonulaCarbonaria_006819-T1.exon4;Parent=TetragonulaCarbonaria_006819-T1
R2_4	funannotate	exon	4511124	4511273	.	+	.	ID=TetragonulaCarbonaria_006819-T1.exon5;Parent=TetragonulaCarbonaria_006819-T1
R2_4	funannotate	mRNA	4843798	4844495	.	-	.	ID=TetragonulaCarbonaria_006845-T1;Dbxref=InterPro:IPR013783%2CInterPro:IPR007110%2CInterPro:IPR036179%2CInterPro:IPR037448;Parent=TetragonulaCarbonaria_006845
R2_4	funannotate	mRNA	7025366	7040596	.	+	.	ID=TetragonulaCarbonaria_007112-T1;Dbxref=InterPro:IPR036236%2CInterPro:IPR013087%2CPFAM:PF13912%2CPFAM:PF12874;Parent=TetragonulaCarbonaria_007112
R2_4	funannotate	CDS	8792052	8792092	.	+	0	ID=TetragonulaCarbonaria_007276-T1.cds;Parent=TetragonulaCarbonaria_007276-T1
R2_4	funannotate	CDS	8792173	8792378	.	+	0	ID=TetragonulaCarbonaria_007276-T1.cds;Parent=TetragonulaCarbonaria_007276-T1
R2_4	funannotate	CDS	8792457	8792627	.	+	0	ID=TetragonulaCarbonaria_007276-T1.cds;Parent=TetragonulaCarbonaria_007276-T1
R2_4	funannotate	CDS	8792687	8792844	.	+	0	ID=TetragonulaCarbonaria_007276-T1.cds;Parent=TetragonulaCarbonaria_007276-T1
R2_4	funannotate	CDS	8792918	8793067	.	+	0	ID=TetragonulaCarbonaria_007276-T1.cds;Parent=TetragonulaCarbonaria_007276-T1
R2_4	funannotate	CDS	8793136	8793334	.	+	0	ID=TetragonulaCarbonaria_007276-T1.cds;Parent=TetragonulaCarbonaria_007276-T1
R2_4	funannotate	CDS	8793400	8793539	.	+	0	ID=TetragonulaCarbonaria_007276-T1.cds;Parent=TetragonulaCarbonaria_007276-T1
R2_4	funannotate	CDS	8793643	8794208	.	+	0	ID=TetragonulaCarbonaria_007276-T1.cds;Parent=TetragonulaCarbonaria_007276-T1
R2_4	funannotate	CDS	8794279	8794443	.	+	0	ID=TetragonulaCarbonaria_007276-T1.cds;Parent=TetragonulaCarbonaria_007276-T1
R2_4	funannotate	CDS	8794512	8794630	.	+	0	ID=TetragonulaCarbonaria_007276-T1.cds;Parent=TetragonulaCarbonaria_007276-T1
R2_4	funannotate	CDS	8794754	8794991	.	+	0	ID=TetragonulaCarbonaria_007276-T1.cds;Parent=TetragonulaCarbonaria_007276-T1
R2_4	funannotate	CDS	8795068	8795245	.	+	0	ID=TetragonulaCarbonaria_007276-T1.cds;Parent=TetragonulaCarbonaria_007276-T1
R2_4	funannotate	CDS	8795321	8795566	.	+	0	ID=TetragonulaCarbonaria_007276-T1.cds;Parent=TetragonulaCarbonaria_007276-T1
R2_4	funannotate	CDS	8795642	8795758	.	+	0	ID=TetragonulaCarbonaria_007276-T1.cds;Parent=TetragonulaCarbonaria_007276-T1
R2_4	funannotate	CDS	8795820	8795942	.	+	0	ID=TetragonulaCarbonaria_007276-T1.cds;Parent=TetragonulaCarbonaria_007276-T1
R2_4	funannotate	CDS	8796044	8796291	.	+	0	ID=TetragonulaCarbonaria_007276-T1.cds;Parent=TetragonulaCarbonaria_007276-T1
R2_4	funannotate	CDS	8796355	8796576	.	+	0	ID=TetragonulaCarbonaria_007276-T1.cds;Parent=TetragonulaCarbonaria_007276-T1
R2_4	funannotate	CDS	8796653	8796824	.	+	0	ID=TetragonulaCarbonaria_007276-T1.cds;Parent=TetragonulaCarbonaria_007276-T1
R2_4	funannotate	CDS	8796906	8797032	.	+	0	ID=TetragonulaCarbonaria_007276-T1.cds;Parent=TetragonulaCarbonaria_007276-T1
R2_4	funannotate	CDS	8797091	8797215	.	+	0	ID=TetragonulaCarbonaria_007276-T1.cds;Parent=TetragonulaCarbonaria_007276-T1
R2_4	funannotate	CDS	8797289	8797449	.	+	0	ID=TetragonulaCarbonaria_007276-T1.cds;Parent=TetragonulaCarbonaria_007276-T1
R2_4	funannotate	CDS	8797525	8797685	.	+	0	ID=TetragonulaCarbonaria_007276-T1.cds;Parent=TetragonulaCarbonaria_007276-T1
R2_4	funannotate	CDS	8797761	8797954	.	+	0	ID=TetragonulaCarbonaria_007276-T1.cds;Parent=TetragonulaCarbonaria_007276-T1
R2_4	funannotate	CDS	8798020	8798104	.	+	0	ID=TetragonulaCarbonaria_007276-T1.cds;Parent=TetragonulaCarbonaria_007276-T1
R2_4	funannotate	CDS	8798197	8798342	.	+	0	ID=TetragonulaCarbonaria_007276-T1.cds;Parent=TetragonulaCarbonaria_007276-T1
R2_4	funannotate	CDS	8798416	8798532	.	+	0	ID=TetragonulaCarbonaria_007276-T1.cds;Parent=TetragonulaCarbonaria_007276-T1
R2_4	funannotate	CDS	8798636	8799000	.	+	0	ID=TetragonulaCarbonaria_007276-T1.cds;Parent=TetragonulaCarbonaria_007276-T1
R2_4	funannotate	CDS	8799072	8799332	.	+	0	ID=TetragonulaCarbonaria_007276-T1.cds;Parent=TetragonulaCarbonaria_007276-T1
R2_4	funannotate	CDS	8799404	8799629	.	+	0	ID=TetragonulaCarbonaria_007276-T1.cds;Parent=TetragonulaCarbonaria_007276-T1
R2_4	funannotate	CDS	8799714	8799898	.	+	0	ID=TetragonulaCarbonaria_007276-T1.cds;Parent=TetragonulaCarbonaria_007276-T1
R2_4	funannotate	CDS	8799959	8800158	.	+	0	ID=TetragonulaCarbonaria_007276-T1.cds;Parent=TetragonulaCarbonaria_007276-T1
R2_4	funannotate	CDS	8800224	8800396	.	+	0	ID=TetragonulaCarbonaria_007276-T1.cds;Parent=TetragonulaCarbonaria_007276-T1
R2_4	funannotate	CDS	8800460	8800603	.	+	0	ID=TetragonulaCarbonaria_007276-T1.cds;Parent=TetragonulaCarbonaria_007276-T1
R2_4	funannotate	CDS	8800669	8800826	.	+	0	ID=TetragonulaCarbonaria_007276-T1.cds;Parent=TetragonulaCarbonaria_007276-T1
R2_4	funannotate	CDS	8800891	8801122	.	+	0	ID=TetragonulaCarbonaria_007276-T1.cds;Parent=TetragonulaCarbonaria_007276-T1
R2_4	funannotate	CDS	8801193	8801331	.	+	0	ID=TetragonulaCarbonaria_007276-T1.cds;Parent=TetragonulaCarbonaria_007276-T1
R2_4	funannotate	CDS	8801407	8801521	.	+	0	ID=TetragonulaCarbonaria_007276-T1.cds;Parent=TetragonulaCarbonaria_007276-T1
R2_4	funannotate	CDS	8801602	8801755	.	+	0	ID=TetragonulaCarbonaria_007276-T1.cds;Parent=TetragonulaCarbonaria_007276-T1
R2_4	funannotate	CDS	8801888	8802124	.	+	0	ID=TetragonulaCarbonaria_007276-T1.cds;Parent=TetragonulaCarbonaria_007276-T1
R2_4	funannotate	CDS	8802209	8802391	.	+	0	ID=TetragonulaCarbonaria_007276-T1.cds;Parent=TetragonulaCarbonaria_007276-T1
R2_4	funannotate	mRNA	5331149	5335985	.	+	.	ID=TetragonulaCarbonaria_006882-T1;Ontology_term=GO:0003677%2CGO:0000786%2CGO:0006334;Dbxref=InterPro:IPR001965%2CPFAM:PF00538%2CInterPro:IPR036390%2CInterPro:IPR011011%2CInterPro:IPR036388%2CInterPro:IPR019787%2CInterPro:IPR019786%2CInterPro:IPR013083%2CPFAM:PF00628%2CInterPro:IPR005818;Parent=TetragonulaCarbonaria_006882
R2_4	funannotate	exon	6860134	6860292	.	-	.	ID=TetragonulaCarbonaria_007087-T1.exon1;Parent=TetragonulaCarbonaria_007087-T1
R2_4	funannotate	exon	6859016	6859289	.	-	.	ID=TetragonulaCarbonaria_007087-T1.exon2;Parent=TetragonulaCarbonaria_007087-T1
R2_4	funannotate	exon	6858917	6858924	.	-	.	ID=TetragonulaCarbonaria_007087-T1.exon3;Parent=TetragonulaCarbonaria_007087-T1
R2_4	funannotate	exon	11058251	11058409	.	-	.	ID=TetragonulaCarbonaria_007484-T1.exon1;Parent=TetragonulaCarbonaria_007484-T1
R2_4	funannotate	exon	5780551	5780705	.	+	.	ID=TetragonulaCarbonaria_006946-T1.exon2;Parent=TetragonulaCarbonaria_006946-T1
R2_4	funannotate	exon	5780220	5780457	.	+	.	ID=TetragonulaCarbonaria_006946-T1.exon1;Parent=TetragonulaCarbonaria_006946-T1
R2_4	funannotate	mRNA	658350	712067	.	+	.	ID=TetragonulaCarbonaria_006461-T2;Ontology_term=GO:0016021%2CGO:0045211%2CGO:0022848%2CGO:0005230%2CGO:0004888%2CGO:0005216%2CGO:0034220%2CGO:0006811;Dbxref=InterPro:IPR036734%2CInterPro:IPR006029%2CInterPro:IPR006201%2CPFAM:PF02932%2CPFAM:PF02931%2CInterPro:IPR002394%2CInterPro:IPR006202%2CInterPro:IPR036719%2CInterPro:IPR018000;Parent=TetragonulaCarbonaria_006461
R2_4	funannotate	mRNA	658350	712067	.	+	.	ID=TetragonulaCarbonaria_006461-T1;Ontology_term=GO:0016021%2CGO:0045211%2CGO:0022848%2CGO:0005230%2CGO:0004888%2CGO:0005216%2CGO:0034220%2CGO:0006811;Dbxref=InterPro:IPR036734%2CInterPro:IPR006029%2CInterPro:IPR006201%2CPFAM:PF02932%2CPFAM:PF02931%2CInterPro:IPR002394%2CInterPro:IPR006202%2CInterPro:IPR036719%2CInterPro:IPR018000;Parent=TetragonulaCarbonaria_006461
R2_4	funannotate	CDS	192849	192932	.	-	0	ID=TetragonulaCarbonaria_006417-T1.cds;Parent=TetragonulaCarbonaria_006417-T1
R2_4	funannotate	CDS	188601	188790	.	-	0	ID=TetragonulaCarbonaria_006417-T1.cds;Parent=TetragonulaCarbonaria_006417-T1
R2_4	funannotate	CDS	180250	180527	.	-	0	ID=TetragonulaCarbonaria_006417-T1.cds;Parent=TetragonulaCarbonaria_006417-T1
R2_4	funannotate	CDS	179779	180021	.	-	0	ID=TetragonulaCarbonaria_006417-T1.cds;Parent=TetragonulaCarbonaria_006417-T1
R2_4	funannotate	CDS	177582	177845	.	-	0	ID=TetragonulaCarbonaria_006417-T1.cds;Parent=TetragonulaCarbonaria_006417-T1
R2_4	funannotate	CDS	177085	177336	.	-	0	ID=TetragonulaCarbonaria_006417-T1.cds;Parent=TetragonulaCarbonaria_006417-T1
R2_4	funannotate	CDS	176751	176910	.	-	0	ID=TetragonulaCarbonaria_006417-T1.cds;Parent=TetragonulaCarbonaria_006417-T1
R2_4	funannotate	CDS	176443	176561	.	-	0	ID=TetragonulaCarbonaria_006417-T1.cds;Parent=TetragonulaCarbonaria_006417-T1
R2_4	funannotate	CDS	175983	176312	.	-	0	ID=TetragonulaCarbonaria_006417-T1.cds;Parent=TetragonulaCarbonaria_006417-T1
R2_4	funannotate	CDS	172145	172351	.	-	0	ID=TetragonulaCarbonaria_006417-T1.cds;Parent=TetragonulaCarbonaria_006417-T1
R2_4	funannotate	CDS	170899	171321	.	-	0	ID=TetragonulaCarbonaria_006417-T1.cds;Parent=TetragonulaCarbonaria_006417-T1
R2_4	funannotate	exon	6771345	6771389	.	+	.	ID=TetragonulaCarbonaria_007073-T1.exon13;Parent=TetragonulaCarbonaria_007073-T1
R2_4	funannotate	mRNA	7124271	7129417	.	-	.	ID=TetragonulaCarbonaria_007124-T1;Dbxref=InterPro:IPR038774;Parent=TetragonulaCarbonaria_007124
R2_4	funannotate	three_prime_UTR	3789532	3789748	.	+	.	ID=TetragonulaCarbonaria_006752-T1.utr3p1;Parent=TetragonulaCarbonaria_006752-T1
R2_4	funannotate	three_prime_UTR	5859404	5859867	.	+	.	ID=TetragonulaCarbonaria_006959-T1.utr3p1;Parent=TetragonulaCarbonaria_006959-T1
R2_4	funannotate	exon	5503707	5503763	.	-	.	ID=TetragonulaCarbonaria_006908-T1.exon1;Parent=TetragonulaCarbonaria_006908-T1
R2_4	funannotate	exon	5503145	5503274	.	-	.	ID=TetragonulaCarbonaria_006908-T1.exon2;Parent=TetragonulaCarbonaria_006908-T1
R2_4	funannotate	exon	5500842	5500951	.	-	.	ID=TetragonulaCarbonaria_006908-T1.exon3;Parent=TetragonulaCarbonaria_006908-T1
R2_4	funannotate	CDS	8195379	8195483	.	-	0	ID=TetragonulaCarbonaria_007227-T1.cds;Parent=TetragonulaCarbonaria_007227-T1
R2_4	funannotate	CDS	8194986	8195213	.	-	0	ID=TetragonulaCarbonaria_007227-T1.cds;Parent=TetragonulaCarbonaria_007227-T1
R2_4	funannotate	CDS	8194338	8194646	.	-	0	ID=TetragonulaCarbonaria_007227-T1.cds;Parent=TetragonulaCarbonaria_007227-T1
R2_4	funannotate	CDS	8193788	8194078	.	-	0	ID=TetragonulaCarbonaria_007227-T1.cds;Parent=TetragonulaCarbonaria_007227-T1
R2_4	funannotate	CDS	8192551	8193102	.	-	0	ID=TetragonulaCarbonaria_007227-T1.cds;Parent=TetragonulaCarbonaria_007227-T1
R2_4	funannotate	CDS	8190937	8191503	.	-	0	ID=TetragonulaCarbonaria_007227-T1.cds;Parent=TetragonulaCarbonaria_007227-T1
R2_4	funannotate	CDS	8186892	8187054	.	-	0	ID=TetragonulaCarbonaria_007227-T1.cds;Parent=TetragonulaCarbonaria_007227-T1
R2_4	funannotate	CDS	8186475	8186566	.	-	0	ID=TetragonulaCarbonaria_007227-T1.cds;Parent=TetragonulaCarbonaria_007227-T1
R2_4	funannotate	CDS	8186039	8186401	.	-	0	ID=TetragonulaCarbonaria_007227-T1.cds;Parent=TetragonulaCarbonaria_007227-T1
R2_4	funannotate	CDS	8185553	8185744	.	-	0	ID=TetragonulaCarbonaria_007227-T1.cds;Parent=TetragonulaCarbonaria_007227-T1
R2_4	funannotate	CDS	8184637	8184871	.	-	0	ID=TetragonulaCarbonaria_007227-T1.cds;Parent=TetragonulaCarbonaria_007227-T1
R2_4	funannotate	CDS	8184146	8184303	.	-	0	ID=TetragonulaCarbonaria_007227-T1.cds;Parent=TetragonulaCarbonaria_007227-T1
R2_4	funannotate	CDS	8178438	8178615	.	-	0	ID=TetragonulaCarbonaria_007227-T1.cds;Parent=TetragonulaCarbonaria_007227-T1
R2_4	funannotate	CDS	8177926	8178297	.	-	0	ID=TetragonulaCarbonaria_007227-T1.cds;Parent=TetragonulaCarbonaria_007227-T1
R2_4	funannotate	CDS	8177497	8177727	.	-	0	ID=TetragonulaCarbonaria_007227-T1.cds;Parent=TetragonulaCarbonaria_007227-T1
R2_4	funannotate	CDS	8176791	8177021	.	-	0	ID=TetragonulaCarbonaria_007227-T1.cds;Parent=TetragonulaCarbonaria_007227-T1
R2_4	funannotate	CDS	8176556	8176715	.	-	0	ID=TetragonulaCarbonaria_007227-T1.cds;Parent=TetragonulaCarbonaria_007227-T1
R2_4	funannotate	CDS	8175937	8176082	.	-	0	ID=TetragonulaCarbonaria_007227-T1.cds;Parent=TetragonulaCarbonaria_007227-T1
R2_4	funannotate	CDS	8175652	8175849	.	-	0	ID=TetragonulaCarbonaria_007227-T1.cds;Parent=TetragonulaCarbonaria_007227-T1
R2_4	funannotate	CDS	8175293	8175499	.	-	0	ID=TetragonulaCarbonaria_007227-T1.cds;Parent=TetragonulaCarbonaria_007227-T1
R2_4	funannotate	CDS	8174841	8175212	.	-	0	ID=TetragonulaCarbonaria_007227-T1.cds;Parent=TetragonulaCarbonaria_007227-T1
R2_4	funannotate	CDS	8173827	8173986	.	-	0	ID=TetragonulaCarbonaria_007227-T1.cds;Parent=TetragonulaCarbonaria_007227-T1
R2_4	funannotate	CDS	8173395	8173641	.	-	0	ID=TetragonulaCarbonaria_007227-T1.cds;Parent=TetragonulaCarbonaria_007227-T1
R2_4	funannotate	exon	4508698	4509082	.	+	.	ID=TetragonulaCarbonaria_006819-T1.exon1;Parent=TetragonulaCarbonaria_006819-T1
R2_4	funannotate	exon	4509754	4510058	.	+	.	ID=TetragonulaCarbonaria_006819-T1.exon2;Parent=TetragonulaCarbonaria_006819-T1
R2_4	funannotate	mRNA	2471175	2471694	.	-	.	ID=TetragonulaCarbonaria_006604-T1;Parent=TetragonulaCarbonaria_006604
R2_4	funannotate	mRNA	5266543	5267571	.	+	.	ID=TetragonulaCarbonaria_006870-T1;Ontology_term=GO:0005737%2CGO:0000045;Dbxref=InterPro:IPR007242%2CPFAM:PF04110%2CPFAM:PF02991%2CInterPro:IPR029071;Parent=TetragonulaCarbonaria_006870
R2_4	funannotate	CDS	6509253	6509446	.	+	0	ID=TetragonulaCarbonaria_007048-T1.cds;Parent=TetragonulaCarbonaria_007048-T1
R2_4	funannotate	CDS	6519105	6519194	.	+	0	ID=TetragonulaCarbonaria_007048-T1.cds;Parent=TetragonulaCarbonaria_007048-T1
R2_4	funannotate	CDS	6519348	6519473	.	+	0	ID=TetragonulaCarbonaria_007048-T1.cds;Parent=TetragonulaCarbonaria_007048-T1
R2_4	funannotate	CDS	6521903	6522446	.	+	0	ID=TetragonulaCarbonaria_007048-T1.cds;Parent=TetragonulaCarbonaria_007048-T1
R2_4	funannotate	CDS	3741860	3741997	.	+	0	ID=TetragonulaCarbonaria_006745-T1.cds;Parent=TetragonulaCarbonaria_006745-T1
R2_4	funannotate	CDS	3742985	3743076	.	+	0	ID=TetragonulaCarbonaria_006745-T1.cds;Parent=TetragonulaCarbonaria_006745-T1
R2_4	funannotate	CDS	3743261	3743394	.	+	0	ID=TetragonulaCarbonaria_006745-T1.cds;Parent=TetragonulaCarbonaria_006745-T1
R2_4	funannotate	CDS	3743573	3743706	.	+	0	ID=TetragonulaCarbonaria_006745-T1.cds;Parent=TetragonulaCarbonaria_006745-T1
R2_4	funannotate	CDS	3743794	3743949	.	+	0	ID=TetragonulaCarbonaria_006745-T1.cds;Parent=TetragonulaCarbonaria_006745-T1
R2_4	funannotate	CDS	3744022	3744178	.	+	0	ID=TetragonulaCarbonaria_006745-T1.cds;Parent=TetragonulaCarbonaria_006745-T1
R2_4	funannotate	CDS	3744262	3744473	.	+	0	ID=TetragonulaCarbonaria_006745-T1.cds;Parent=TetragonulaCarbonaria_006745-T1
R2_4	funannotate	CDS	3744573	3744692	.	+	0	ID=TetragonulaCarbonaria_006745-T1.cds;Parent=TetragonulaCarbonaria_006745-T1
R2_4	funannotate	CDS	3744770	3744925	.	+	0	ID=TetragonulaCarbonaria_006745-T1.cds;Parent=TetragonulaCarbonaria_006745-T1
R2_4	funannotate	CDS	3745003	3745189	.	+	0	ID=TetragonulaCarbonaria_006745-T1.cds;Parent=TetragonulaCarbonaria_006745-T1
R2_4	funannotate	CDS	3745273	3745418	.	+	0	ID=TetragonulaCarbonaria_006745-T1.cds;Parent=TetragonulaCarbonaria_006745-T1
R2_4	funannotate	CDS	11710182	11710320	.	-	0	ID=TetragonulaCarbonaria_007511-T1.cds;Parent=TetragonulaCarbonaria_007511-T1
R2_4	funannotate	CDS	11704452	11704606	.	-	0	ID=TetragonulaCarbonaria_007511-T1.cds;Parent=TetragonulaCarbonaria_007511-T1
R2_4	funannotate	exon	6770549	6770703	.	+	.	ID=TetragonulaCarbonaria_007073-T1.exon12;Parent=TetragonulaCarbonaria_007073-T1
R2_4	funannotate	exon	6770321	6770466	.	+	.	ID=TetragonulaCarbonaria_007073-T1.exon11;Parent=TetragonulaCarbonaria_007073-T1
R2_4	funannotate	mRNA	5263894	5265695	.	-	.	ID=TetragonulaCarbonaria_006869-T1;Dbxref=InterPro:IPR040134%2CPFAM:PF18098%2CInterPro:IPR036390%2CInterPro:IPR040896%2CInterPro:IPR035297%2CInterPro:IPR036388%2CPFAM:PF01399%2CInterPro:IPR000717;Parent=TetragonulaCarbonaria_006869
R2_4	funannotate	exon	6768120	6768200	.	+	.	ID=TetragonulaCarbonaria_007073-T1.exon10;Parent=TetragonulaCarbonaria_007073-T1
R2_4	funannotate	mRNA	7219348	7222961	.	-	.	ID=TetragonulaCarbonaria_007136-T1;Parent=TetragonulaCarbonaria_007136
R2_4	funannotate	CDS	3461436	3461544	.	+	0	ID=TetragonulaCarbonaria_006701-T1.cds;Parent=TetragonulaCarbonaria_006701-T1
R2_4	funannotate	CDS	3461859	3461911	.	+	0	ID=TetragonulaCarbonaria_006701-T1.cds;Parent=TetragonulaCarbonaria_006701-T1
R2_4	funannotate	CDS	3461986	3462075	.	+	0	ID=TetragonulaCarbonaria_006701-T1.cds;Parent=TetragonulaCarbonaria_006701-T1
R2_4	funannotate	CDS	3462156	3462407	.	+	0	ID=TetragonulaCarbonaria_006701-T1.cds;Parent=TetragonulaCarbonaria_006701-T1
R2_4	funannotate	CDS	3462511	3462606	.	+	0	ID=TetragonulaCarbonaria_006701-T1.cds;Parent=TetragonulaCarbonaria_006701-T1
R2_4	funannotate	CDS	3462686	3462847	.	+	0	ID=TetragonulaCarbonaria_006701-T1.cds;Parent=TetragonulaCarbonaria_006701-T1
R2_4	funannotate	CDS	3462927	3463271	.	+	0	ID=TetragonulaCarbonaria_006701-T1.cds;Parent=TetragonulaCarbonaria_006701-T1
R2_4	funannotate	CDS	3463372	3463623	.	+	0	ID=TetragonulaCarbonaria_006701-T1.cds;Parent=TetragonulaCarbonaria_006701-T1
R2_4	funannotate	CDS	3463703	3463948	.	+	0	ID=TetragonulaCarbonaria_006701-T1.cds;Parent=TetragonulaCarbonaria_006701-T1
R2_4	funannotate	exon	13534798	13534859	.	+	.	ID=TetragonulaCarbonaria_007627-T1.exon3;Parent=TetragonulaCarbonaria_007627-T1
R2_4	funannotate	exon	13534943	13535050	.	+	.	ID=TetragonulaCarbonaria_007627-T1.exon4;Parent=TetragonulaCarbonaria_007627-T1
R2_4	funannotate	exon	13534038	13534154	.	+	.	ID=TetragonulaCarbonaria_007627-T1.exon1;Parent=TetragonulaCarbonaria_007627-T1
R2_4	funannotate	exon	13534571	13534709	.	+	.	ID=TetragonulaCarbonaria_007627-T1.exon2;Parent=TetragonulaCarbonaria_007627-T1
R2_4	funannotate	mRNA	907018	912265	.	+	.	ID=TetragonulaCarbonaria_006473-T1;Parent=TetragonulaCarbonaria_006473
R2_4	funannotate	exon	1846160	1846408	.	+	.	ID=TetragonulaCarbonaria_006549-T1.exon2;Parent=TetragonulaCarbonaria_006549-T1
R2_4	funannotate	exon	1844429	1844530	.	+	.	ID=TetragonulaCarbonaria_006549-T1.exon1;Parent=TetragonulaCarbonaria_006549-T1
R2_4	funannotate	exon	1847008	1847292	.	+	.	ID=TetragonulaCarbonaria_006549-T1.exon3;Parent=TetragonulaCarbonaria_006549-T1
R2_4	funannotate	exon	5473770	5473850	.	+	.	ID=TetragonulaCarbonaria_006902-T1.exon13;Parent=TetragonulaCarbonaria_006902-T1
R2_4	funannotate	mRNA	9904820	9906539	.	+	.	ID=TetragonulaCarbonaria_007390-T1;Parent=TetragonulaCarbonaria_007390
R2_4	funannotate	exon	5473038	5473158	.	+	.	ID=TetragonulaCarbonaria_006902-T1.exon10;Parent=TetragonulaCarbonaria_006902-T1
R2_4	funannotate	exon	5473218	5473321	.	+	.	ID=TetragonulaCarbonaria_006902-T1.exon11;Parent=TetragonulaCarbonaria_006902-T1
R2_4	funannotate	exon	5473386	5473605	.	+	.	ID=TetragonulaCarbonaria_006902-T1.exon12;Parent=TetragonulaCarbonaria_006902-T1
R2_4	funannotate	CDS	7289951	7290089	.	-	0	ID=TetragonulaCarbonaria_007148-T1.cds;Parent=TetragonulaCarbonaria_007148-T1
R2_4	funannotate	CDS	7289785	7289858	.	-	0	ID=TetragonulaCarbonaria_007148-T1.cds;Parent=TetragonulaCarbonaria_007148-T1
R2_4	funannotate	CDS	7289482	7289699	.	-	0	ID=TetragonulaCarbonaria_007148-T1.cds;Parent=TetragonulaCarbonaria_007148-T1
R2_4	funannotate	CDS	7289324	7289342	.	-	0	ID=TetragonulaCarbonaria_007148-T1.cds;Parent=TetragonulaCarbonaria_007148-T1
R2_4	funannotate	exon	1683502	1683534	.	-	.	ID=TetragonulaCarbonaria_006530-T1.exon1;Parent=TetragonulaCarbonaria_006530-T1
R2_4	funannotate	exon	1681924	1682078	.	-	.	ID=TetragonulaCarbonaria_006530-T1.exon2;Parent=TetragonulaCarbonaria_006530-T1
R2_4	funannotate	exon	1681694	1681860	.	-	.	ID=TetragonulaCarbonaria_006530-T1.exon3;Parent=TetragonulaCarbonaria_006530-T1
R2_4	funannotate	exon	7100502	7100521	.	-	.	ID=TetragonulaCarbonaria_007121-T1.exon1;Parent=TetragonulaCarbonaria_007121-T1
R2_4	funannotate	exon	1680769	1681524	.	-	.	ID=TetragonulaCarbonaria_006530-T1.exon4;Parent=TetragonulaCarbonaria_006530-T1
R2_4	funannotate	exon	1677540	1677680	.	-	.	ID=TetragonulaCarbonaria_006530-T1.exon9;Parent=TetragonulaCarbonaria_006530-T1
R2_4	funannotate	exon	7096737	7097691	.	-	.	ID=TetragonulaCarbonaria_007121-T1.exon7;Parent=TetragonulaCarbonaria_007121-T1
R2_4	funannotate	exon	7097798	7098920	.	-	.	ID=TetragonulaCarbonaria_007121-T1.exon6;Parent=TetragonulaCarbonaria_007121-T1
R2_4	funannotate	exon	1680464	1680666	.	-	.	ID=TetragonulaCarbonaria_006530-T1.exon5;Parent=TetragonulaCarbonaria_006530-T1
R2_4	funannotate	exon	7099775	7099922	.	-	.	ID=TetragonulaCarbonaria_007121-T1.exon3;Parent=TetragonulaCarbonaria_007121-T1
R2_4	funannotate	exon	1679311	1679599	.	-	.	ID=TetragonulaCarbonaria_006530-T1.exon6;Parent=TetragonulaCarbonaria_006530-T1
R2_4	funannotate	exon	7100135	7100338	.	-	.	ID=TetragonulaCarbonaria_007121-T1.exon2;Parent=TetragonulaCarbonaria_007121-T1
R2_4	funannotate	exon	1678559	1678832	.	-	.	ID=TetragonulaCarbonaria_006530-T1.exon7;Parent=TetragonulaCarbonaria_006530-T1
R2_4	funannotate	exon	7098991	7099318	.	-	.	ID=TetragonulaCarbonaria_007121-T1.exon5;Parent=TetragonulaCarbonaria_007121-T1
R2_4	funannotate	exon	1678106	1678454	.	-	.	ID=TetragonulaCarbonaria_006530-T1.exon8;Parent=TetragonulaCarbonaria_006530-T1
R2_4	funannotate	exon	7099386	7099700	.	-	.	ID=TetragonulaCarbonaria_007121-T1.exon4;Parent=TetragonulaCarbonaria_007121-T1
R2_4	funannotate	CDS	467976	468150	.	+	0	ID=TetragonulaCarbonaria_006443-T1.cds;Parent=TetragonulaCarbonaria_006443-T1
R2_4	funannotate	CDS	469011	469160	.	+	0	ID=TetragonulaCarbonaria_006443-T1.cds;Parent=TetragonulaCarbonaria_006443-T1
R2_4	funannotate	CDS	469247	469385	.	+	0	ID=TetragonulaCarbonaria_006443-T1.cds;Parent=TetragonulaCarbonaria_006443-T1
R2_4	funannotate	CDS	469458	469620	.	+	0	ID=TetragonulaCarbonaria_006443-T1.cds;Parent=TetragonulaCarbonaria_006443-T1
R2_4	funannotate	CDS	469695	470008	.	+	0	ID=TetragonulaCarbonaria_006443-T1.cds;Parent=TetragonulaCarbonaria_006443-T1
R2_4	funannotate	CDS	470086	470292	.	+	0	ID=TetragonulaCarbonaria_006443-T1.cds;Parent=TetragonulaCarbonaria_006443-T1
R2_4	funannotate	CDS	470366	470786	.	+	0	ID=TetragonulaCarbonaria_006443-T1.cds;Parent=TetragonulaCarbonaria_006443-T1
R2_4	funannotate	CDS	470865	471176	.	+	0	ID=TetragonulaCarbonaria_006443-T1.cds;Parent=TetragonulaCarbonaria_006443-T1
R2_4	funannotate	CDS	471262	471443	.	+	0	ID=TetragonulaCarbonaria_006443-T1.cds;Parent=TetragonulaCarbonaria_006443-T1
R2_4	funannotate	CDS	471545	471722	.	+	0	ID=TetragonulaCarbonaria_006443-T1.cds;Parent=TetragonulaCarbonaria_006443-T1
R2_4	funannotate	CDS	471808	471873	.	+	0	ID=TetragonulaCarbonaria_006443-T1.cds;Parent=TetragonulaCarbonaria_006443-T1
R2_4	funannotate	CDS	471934	472125	.	+	0	ID=TetragonulaCarbonaria_006443-T1.cds;Parent=TetragonulaCarbonaria_006443-T1
R2_4	funannotate	CDS	472195	472416	.	+	0	ID=TetragonulaCarbonaria_006443-T1.cds;Parent=TetragonulaCarbonaria_006443-T1
R2_4	funannotate	CDS	472541	472747	.	+	0	ID=TetragonulaCarbonaria_006443-T1.cds;Parent=TetragonulaCarbonaria_006443-T1
R2_4	funannotate	CDS	472826	473207	.	+	0	ID=TetragonulaCarbonaria_006443-T1.cds;Parent=TetragonulaCarbonaria_006443-T1
R2_4	funannotate	CDS	473280	473419	.	+	0	ID=TetragonulaCarbonaria_006443-T1.cds;Parent=TetragonulaCarbonaria_006443-T1
R2_4	funannotate	CDS	473502	473621	.	+	0	ID=TetragonulaCarbonaria_006443-T1.cds;Parent=TetragonulaCarbonaria_006443-T1
R2_4	funannotate	mRNA	9904406	9904684	.	-	.	ID=TetragonulaCarbonaria_007389-T1;Parent=TetragonulaCarbonaria_007389
R2_4	funannotate	CDS	10704001	10704030	.	+	0	ID=TetragonulaCarbonaria_007460-T1.cds;Parent=TetragonulaCarbonaria_007460-T1
R2_4	funannotate	CDS	10705279	10705588	.	+	0	ID=TetragonulaCarbonaria_007460-T1.cds;Parent=TetragonulaCarbonaria_007460-T1
R2_4	funannotate	CDS	10705729	10705958	.	+	0	ID=TetragonulaCarbonaria_007460-T1.cds;Parent=TetragonulaCarbonaria_007460-T1
R2_4	funannotate	CDS	3423811	3423890	.	+	0	ID=TetragonulaCarbonaria_006694-T1.cds;Parent=TetragonulaCarbonaria_006694-T1
R2_4	funannotate	CDS	3424074	3424233	.	+	0	ID=TetragonulaCarbonaria_006694-T1.cds;Parent=TetragonulaCarbonaria_006694-T1
R2_4	funannotate	exon	3672892	3673006	.	+	.	ID=TetragonulaCarbonaria_006728-T1.exon2;Parent=TetragonulaCarbonaria_006728-T1
R2_4	funannotate	exon	3673134	3673456	.	+	.	ID=TetragonulaCarbonaria_006728-T1.exon3;Parent=TetragonulaCarbonaria_006728-T1
R2_4	funannotate	exon	3671668	3671921	.	+	.	ID=TetragonulaCarbonaria_006728-T1.exon1;Parent=TetragonulaCarbonaria_006728-T1
R2_4	funannotate	CDS	10015303	10015471	.	+	0	ID=TetragonulaCarbonaria_007399-T1.cds;Parent=TetragonulaCarbonaria_007399-T1
R2_4	funannotate	CDS	10016001	10016080	.	+	0	ID=TetragonulaCarbonaria_007399-T1.cds;Parent=TetragonulaCarbonaria_007399-T1
R2_4	funannotate	CDS	10017065	10017445	.	+	0	ID=TetragonulaCarbonaria_007399-T1.cds;Parent=TetragonulaCarbonaria_007399-T1
R2_4	funannotate	CDS	5781448	5781633	.	+	0	ID=TetragonulaCarbonaria_006947-T1.cds;Parent=TetragonulaCarbonaria_006947-T1
R2_4	funannotate	CDS	5781851	5782150	.	+	0	ID=TetragonulaCarbonaria_006947-T1.cds;Parent=TetragonulaCarbonaria_006947-T1
R2_4	funannotate	exon	6874586	6874781	.	+	.	ID=TetragonulaCarbonaria_007088-T1.exon3;Parent=TetragonulaCarbonaria_007088-T1
R2_4	funannotate	exon	6872103	6872257	.	+	.	ID=TetragonulaCarbonaria_007088-T1.exon2;Parent=TetragonulaCarbonaria_007088-T1
R2_4	funannotate	exon	8211782	8211879	.	+	.	ID=TetragonulaCarbonaria_007229-T1.exon1;Parent=TetragonulaCarbonaria_007229-T1
R2_4	funannotate	exon	8212086	8212289	.	+	.	ID=TetragonulaCarbonaria_007229-T1.exon2;Parent=TetragonulaCarbonaria_007229-T1
R2_4	funannotate	CDS	6775866	6777656	.	-	0	ID=TetragonulaCarbonaria_007074-T1.cds;Parent=TetragonulaCarbonaria_007074-T1
R2_4	funannotate	exon	8213164	8213743	.	+	.	ID=TetragonulaCarbonaria_007229-T1.exon5;Parent=TetragonulaCarbonaria_007229-T1
R2_4	funannotate	exon	8213888	8214090	.	+	.	ID=TetragonulaCarbonaria_007229-T1.exon6;Parent=TetragonulaCarbonaria_007229-T1
R2_4	funannotate	exon	8212382	8212676	.	+	.	ID=TetragonulaCarbonaria_007229-T1.exon3;Parent=TetragonulaCarbonaria_007229-T1
R2_4	funannotate	exon	8212743	8213089	.	+	.	ID=TetragonulaCarbonaria_007229-T1.exon4;Parent=TetragonulaCarbonaria_007229-T1
R2_4	funannotate	exon	8214854	8215065	.	+	.	ID=TetragonulaCarbonaria_007229-T1.exon9;Parent=TetragonulaCarbonaria_007229-T1
R2_4	funannotate	exon	8214178	8214321	.	+	.	ID=TetragonulaCarbonaria_007229-T1.exon7;Parent=TetragonulaCarbonaria_007229-T1
R2_4	funannotate	three_prime_UTR	6535522	6535948	.	+	.	ID=TetragonulaCarbonaria_007050-T1.utr3p1;Parent=TetragonulaCarbonaria_007050-T1
R2_4	funannotate	exon	8214391	8214761	.	+	.	ID=TetragonulaCarbonaria_007229-T1.exon8;Parent=TetragonulaCarbonaria_007229-T1
R2_4	funannotate	exon	6870210	6870503	.	+	.	ID=TetragonulaCarbonaria_007088-T1.exon1;Parent=TetragonulaCarbonaria_007088-T1
R2_4	funannotate	exon	596108	596217	.	-	.	ID=TetragonulaCarbonaria_006458-T1.exon1;Parent=TetragonulaCarbonaria_006458-T1
R2_4	funannotate	mRNA	9726565	9727962	.	-	.	ID=TetragonulaCarbonaria_007377-T1;Parent=TetragonulaCarbonaria_007377
R2_4	funannotate	exon	590851	591490	.	-	.	ID=TetragonulaCarbonaria_006458-T1.exon2;Parent=TetragonulaCarbonaria_006458-T1
R2_4	funannotate	three_prime_UTR	3736100	3736242	.	-	.	ID=TetragonulaCarbonaria_006743-T1.utr3p1;Parent=TetragonulaCarbonaria_006743-T1
R2_4	funannotate	CDS	12131669	12133690	.	-	0	ID=TetragonulaCarbonaria_007534-T1.cds;Parent=TetragonulaCarbonaria_007534-T1
R2_4	funannotate	CDS	3940973	3941100	.	+	0	ID=TetragonulaCarbonaria_006768-T1.cds;Parent=TetragonulaCarbonaria_006768-T1
R2_4	funannotate	CDS	3941187	3941469	.	+	0	ID=TetragonulaCarbonaria_006768-T1.cds;Parent=TetragonulaCarbonaria_006768-T1
R2_4	funannotate	five_prime_UTR	300515	300931	.	-	.	ID=TetragonulaCarbonaria_006423-T1.utr5p1;Parent=TetragonulaCarbonaria_006423-T1
R2_4	funannotate	CDS	9186306	9186399	.	-	0	ID=TetragonulaCarbonaria_007327-T1.cds;Parent=TetragonulaCarbonaria_007327-T1
R2_4	funannotate	CDS	9186113	9186225	.	-	0	ID=TetragonulaCarbonaria_007327-T1.cds;Parent=TetragonulaCarbonaria_007327-T1
R2_4	funannotate	CDS	9185892	9186029	.	-	0	ID=TetragonulaCarbonaria_007327-T1.cds;Parent=TetragonulaCarbonaria_007327-T1
R2_4	funannotate	CDS	9185222	9185290	.	-	0	ID=TetragonulaCarbonaria_007327-T1.cds;Parent=TetragonulaCarbonaria_007327-T1
R2_4	funannotate	CDS	9184739	9185074	.	-	0	ID=TetragonulaCarbonaria_007327-T1.cds;Parent=TetragonulaCarbonaria_007327-T1
R2_4	funannotate	CDS	9183843	9184665	.	-	0	ID=TetragonulaCarbonaria_007327-T1.cds;Parent=TetragonulaCarbonaria_007327-T1
R2_4	funannotate	CDS	9183170	9183332	.	-	0	ID=TetragonulaCarbonaria_007327-T1.cds;Parent=TetragonulaCarbonaria_007327-T1
R2_4	funannotate	CDS	9182967	9183095	.	-	0	ID=TetragonulaCarbonaria_007327-T1.cds;Parent=TetragonulaCarbonaria_007327-T1
R2_4	funannotate	CDS	9182483	9182696	.	-	0	ID=TetragonulaCarbonaria_007327-T1.cds;Parent=TetragonulaCarbonaria_007327-T1
R2_4	funannotate	exon	2665335	2665419	.	-	.	ID=TetragonulaCarbonaria_006620-T1.exon1;Parent=TetragonulaCarbonaria_006620-T1
R2_4	funannotate	exon	2664251	2664398	.	-	.	ID=TetragonulaCarbonaria_006620-T1.exon2;Parent=TetragonulaCarbonaria_006620-T1
R2_4	funannotate	exon	2660505	2661167	.	-	.	ID=TetragonulaCarbonaria_006620-T1.exon3;Parent=TetragonulaCarbonaria_006620-T1
R2_4	funannotate	CDS	13541645	13541742	.	-	0	ID=TetragonulaCarbonaria_007629-T1.cds;Parent=TetragonulaCarbonaria_007629-T1
R2_4	funannotate	CDS	13540931	13541156	.	-	0	ID=TetragonulaCarbonaria_007629-T1.cds;Parent=TetragonulaCarbonaria_007629-T1
R2_4	funannotate	CDS	13540407	13540564	.	-	0	ID=TetragonulaCarbonaria_007629-T1.cds;Parent=TetragonulaCarbonaria_007629-T1
R2_4	funannotate	CDS	13540141	13540281	.	-	0	ID=TetragonulaCarbonaria_007629-T1.cds;Parent=TetragonulaCarbonaria_007629-T1
R2_4	funannotate	CDS	13539892	13540054	.	-	0	ID=TetragonulaCarbonaria_007629-T1.cds;Parent=TetragonulaCarbonaria_007629-T1
R2_4	funannotate	CDS	13539595	13539828	.	-	0	ID=TetragonulaCarbonaria_007629-T1.cds;Parent=TetragonulaCarbonaria_007629-T1
R2_4	funannotate	CDS	13539362	13539541	.	-	0	ID=TetragonulaCarbonaria_007629-T1.cds;Parent=TetragonulaCarbonaria_007629-T1
R2_4	funannotate	CDS	1447243	1447275	.	+	0	ID=TetragonulaCarbonaria_006517-T1.cds;Parent=TetragonulaCarbonaria_006517-T1
R2_4	funannotate	CDS	1448078	1448321	.	+	0	ID=TetragonulaCarbonaria_006517-T1.cds;Parent=TetragonulaCarbonaria_006517-T1
R2_4	funannotate	CDS	1450015	1450089	.	+	0	ID=TetragonulaCarbonaria_006517-T1.cds;Parent=TetragonulaCarbonaria_006517-T1
R2_4	funannotate	CDS	1450537	1450674	.	+	0	ID=TetragonulaCarbonaria_006517-T1.cds;Parent=TetragonulaCarbonaria_006517-T1
R2_4	funannotate	CDS	1450883	1451133	.	+	0	ID=TetragonulaCarbonaria_006517-T1.cds;Parent=TetragonulaCarbonaria_006517-T1
R2_4	funannotate	CDS	12798432	12798698	.	+	0	ID=TetragonulaCarbonaria_007578-T1.cds;Parent=TetragonulaCarbonaria_007578-T1
R2_4	funannotate	CDS	12799948	12800025	.	+	0	ID=TetragonulaCarbonaria_007578-T1.cds;Parent=TetragonulaCarbonaria_007578-T1
R2_4	funannotate	CDS	6380726	6380863	.	+	0	ID=TetragonulaCarbonaria_007030-T1.cds;Parent=TetragonulaCarbonaria_007030-T1
R2_4	funannotate	CDS	6381000	6381347	.	+	0	ID=TetragonulaCarbonaria_007030-T1.cds;Parent=TetragonulaCarbonaria_007030-T1
R2_4	funannotate	mRNA	9540917	9541945	.	+	.	ID=TetragonulaCarbonaria_007365-T1;Ontology_term=GO:0120009%2CGO:0005737%2CGO:0120013;Dbxref=InterPro:IPR036497%2CPFAM:PF08718%2CInterPro:IPR014830;Parent=TetragonulaCarbonaria_007365
R2_4	funannotate	gene	3542981	3544303	.	-	.	ID=TetragonulaCarbonaria_006709
R2_4	funannotate	gene	3538641	3542568	.	+	.	ID=TetragonulaCarbonaria_006708
R2_4	funannotate	gene	3513071	3535743	.	+	.	ID=TetragonulaCarbonaria_006707
R2_4	funannotate	gene	3504041	3511568	.	-	.	ID=TetragonulaCarbonaria_006706
R2_4	funannotate	CDS	2676482	2676660	.	+	0	ID=TetragonulaCarbonaria_006622-T1.cds;Parent=TetragonulaCarbonaria_006622-T1
R2_4	funannotate	CDS	2678243	2678342	.	+	0	ID=TetragonulaCarbonaria_006622-T1.cds;Parent=TetragonulaCarbonaria_006622-T1
R2_4	funannotate	gene	3480527	3491898	.	+	.	ID=TetragonulaCarbonaria_006705
R2_4	funannotate	gene	3473835	3475042	.	+	.	ID=TetragonulaCarbonaria_006704
R2_4	funannotate	gene	3470946	3473462	.	-	.	Name=FNIP1_2;ID=TetragonulaCarbonaria_006703
R2_4	funannotate	gene	3464673	3470203	.	-	.	Name=FNIP1_1;ID=TetragonulaCarbonaria_006702
R2_4	funannotate	gene	3461436	3463948	.	+	.	ID=TetragonulaCarbonaria_006701
R2_4	funannotate	gene	3453093	3460835	.	-	.	ID=TetragonulaCarbonaria_006700
R2_4	funannotate	mRNA	12848174	12860369	.	-	.	ID=TetragonulaCarbonaria_007582-T1;Parent=TetragonulaCarbonaria_007582
R2_4	funannotate	mRNA	9308799	9309705	.	+	.	ID=TetragonulaCarbonaria_007341-T1;Parent=TetragonulaCarbonaria_007341
R2_4	funannotate	CDS	8840643	8840714	.	+	0	ID=TetragonulaCarbonaria_007281-T1.cds;Parent=TetragonulaCarbonaria_007281-T1
R2_4	funannotate	CDS	8842580	8842772	.	+	0	ID=TetragonulaCarbonaria_007281-T1.cds;Parent=TetragonulaCarbonaria_007281-T1
R2_4	funannotate	CDS	8845064	8845347	.	+	0	ID=TetragonulaCarbonaria_007281-T1.cds;Parent=TetragonulaCarbonaria_007281-T1
R2_4	funannotate	CDS	8845923	8846196	.	+	0	ID=TetragonulaCarbonaria_007281-T1.cds;Parent=TetragonulaCarbonaria_007281-T1
R2_4	funannotate	CDS	8846304	8846723	.	+	0	ID=TetragonulaCarbonaria_007281-T1.cds;Parent=TetragonulaCarbonaria_007281-T1
R2_4	funannotate	CDS	8847138	8847744	.	+	0	ID=TetragonulaCarbonaria_007281-T1.cds;Parent=TetragonulaCarbonaria_007281-T1
R2_4	funannotate	CDS	8847820	8847995	.	+	0	ID=TetragonulaCarbonaria_007281-T1.cds;Parent=TetragonulaCarbonaria_007281-T1
R2_4	funannotate	CDS	8848105	8849204	.	+	0	ID=TetragonulaCarbonaria_007281-T1.cds;Parent=TetragonulaCarbonaria_007281-T1
R2_4	funannotate	CDS	8849277	8849433	.	+	0	ID=TetragonulaCarbonaria_007281-T1.cds;Parent=TetragonulaCarbonaria_007281-T1
R2_4	funannotate	CDS	8849505	8849695	.	+	0	ID=TetragonulaCarbonaria_007281-T1.cds;Parent=TetragonulaCarbonaria_007281-T1
R2_4	funannotate	CDS	8849777	8849950	.	+	0	ID=TetragonulaCarbonaria_007281-T1.cds;Parent=TetragonulaCarbonaria_007281-T1
R2_4	funannotate	CDS	8850020	8850182	.	+	0	ID=TetragonulaCarbonaria_007281-T1.cds;Parent=TetragonulaCarbonaria_007281-T1
R2_4	funannotate	CDS	8850260	8850446	.	+	0	ID=TetragonulaCarbonaria_007281-T1.cds;Parent=TetragonulaCarbonaria_007281-T1
R2_4	funannotate	CDS	8850645	8850745	.	+	0	ID=TetragonulaCarbonaria_007281-T1.cds;Parent=TetragonulaCarbonaria_007281-T1
R2_4	funannotate	CDS	8851629	8851678	.	+	0	ID=TetragonulaCarbonaria_007281-T1.cds;Parent=TetragonulaCarbonaria_007281-T1
R2_4	funannotate	exon	9474778	9474853	.	-	.	ID=TetragonulaCarbonaria_007358-T1.exon1;Parent=TetragonulaCarbonaria_007358-T1
R2_4	funannotate	exon	9473827	9473992	.	-	.	ID=TetragonulaCarbonaria_007358-T1.exon2;Parent=TetragonulaCarbonaria_007358-T1
R2_4	funannotate	exon	9471081	9471456	.	-	.	ID=TetragonulaCarbonaria_007358-T1.exon3;Parent=TetragonulaCarbonaria_007358-T1
R2_4	funannotate	exon	9942995	9943113	.	+	.	ID=TetragonulaCarbonaria_007394-T1.exon1;Parent=TetragonulaCarbonaria_007394-T1
R2_4	funannotate	exon	12154989	12155933	.	+	.	ID=TetragonulaCarbonaria_007536-T1.exon3;Parent=TetragonulaCarbonaria_007536-T1
R2_4	funannotate	exon	9943239	9943383	.	+	.	ID=TetragonulaCarbonaria_007394-T1.exon2;Parent=TetragonulaCarbonaria_007394-T1
R2_4	funannotate	exon	12154000	12154319	.	+	.	ID=TetragonulaCarbonaria_007536-T1.exon2;Parent=TetragonulaCarbonaria_007536-T1
R2_4	funannotate	exon	12153092	12153221	.	+	.	ID=TetragonulaCarbonaria_007536-T1.exon1;Parent=TetragonulaCarbonaria_007536-T1
R2_4	funannotate	CDS	4508932	4509082	.	+	0	ID=TetragonulaCarbonaria_006819-T1.cds;Parent=TetragonulaCarbonaria_006819-T1
R2_4	funannotate	CDS	4509754	4510058	.	+	0	ID=TetragonulaCarbonaria_006819-T1.cds;Parent=TetragonulaCarbonaria_006819-T1
R2_4	funannotate	CDS	4510147	4510281	.	+	0	ID=TetragonulaCarbonaria_006819-T1.cds;Parent=TetragonulaCarbonaria_006819-T1
R2_4	funannotate	CDS	4510758	4511033	.	+	0	ID=TetragonulaCarbonaria_006819-T1.cds;Parent=TetragonulaCarbonaria_006819-T1
R2_4	funannotate	CDS	4511124	4511273	.	+	0	ID=TetragonulaCarbonaria_006819-T1.cds;Parent=TetragonulaCarbonaria_006819-T1
R2_4	funannotate	exon	7977995	7978143	.	+	.	ID=TetragonulaCarbonaria_007210-T1.exon1;Parent=TetragonulaCarbonaria_007210-T1
R2_4	funannotate	exon	7978373	7978644	.	+	.	ID=TetragonulaCarbonaria_007210-T1.exon2;Parent=TetragonulaCarbonaria_007210-T1
R2_4	funannotate	exon	7978746	7978963	.	+	.	ID=TetragonulaCarbonaria_007210-T1.exon3;Parent=TetragonulaCarbonaria_007210-T1
R2_4	funannotate	exon	7979045	7979185	.	+	.	ID=TetragonulaCarbonaria_007210-T1.exon4;Parent=TetragonulaCarbonaria_007210-T1
R2_4	funannotate	exon	7979254	7979843	.	+	.	ID=TetragonulaCarbonaria_007210-T1.exon5;Parent=TetragonulaCarbonaria_007210-T1
R2_4	funannotate	exon	7979935	7982701	.	+	.	ID=TetragonulaCarbonaria_007210-T1.exon6;Parent=TetragonulaCarbonaria_007210-T1
R2_4	funannotate	exon	7982785	7983120	.	+	.	ID=TetragonulaCarbonaria_007210-T1.exon7;Parent=TetragonulaCarbonaria_007210-T1
R2_4	funannotate	exon	7983198	7983416	.	+	.	ID=TetragonulaCarbonaria_007210-T1.exon8;Parent=TetragonulaCarbonaria_007210-T1
R2_4	funannotate	exon	7983499	7983754	.	+	.	ID=TetragonulaCarbonaria_007210-T1.exon9;Parent=TetragonulaCarbonaria_007210-T1
R2_4	funannotate	mRNA	9405403	9406173	.	+	.	ID=TetragonulaCarbonaria_007353-T1;Parent=TetragonulaCarbonaria_007353
R2_4	funannotate	gene	3673671	3676022	.	-	.	ID=TetragonulaCarbonaria_006729
R2_4	funannotate	gene	3671668	3673456	.	+	.	ID=TetragonulaCarbonaria_006728
R2_4	funannotate	gene	3668615	3670882	.	-	.	Name=SNF1A;ID=TetragonulaCarbonaria_006727
R2_4	funannotate	gene	3665083	3667309	.	-	.	ID=TetragonulaCarbonaria_006726
R2_4	funannotate	CDS	2865280	2865808	.	+	0	ID=TetragonulaCarbonaria_006650-T1.cds;Parent=TetragonulaCarbonaria_006650-T1
R2_4	funannotate	CDS	2865893	2866923	.	+	0	ID=TetragonulaCarbonaria_006650-T1.cds;Parent=TetragonulaCarbonaria_006650-T1
R2_4	funannotate	gene	3658237	3660749	.	-	.	Name=UHRF2;ID=TetragonulaCarbonaria_006725
R2_4	funannotate	gene	3656061	3656890	.	+	.	ID=TetragonulaCarbonaria_006724
R2_4	funannotate	CDS	8549526	8549663	.	-	0	ID=TetragonulaCarbonaria_007253-T1.cds;Parent=TetragonulaCarbonaria_007253-T1
R2_4	funannotate	CDS	8541870	8542238	.	-	0	ID=TetragonulaCarbonaria_007253-T1.cds;Parent=TetragonulaCarbonaria_007253-T1
R2_4	funannotate	gene	3652041	3654346	.	+	.	ID=TetragonulaCarbonaria_006723
R2_4	funannotate	gene	3644172	3644636	.	+	.	ID=TetragonulaCarbonaria_006722
R2_4	funannotate	gene	3629677	3644069	.	+	.	ID=TetragonulaCarbonaria_006721
R2_4	funannotate	gene	3625257	3626605	.	+	.	Name=DOLPP1;ID=TetragonulaCarbonaria_006720
R2_4	funannotate	exon	3927777	3927953	.	+	.	ID=TetragonulaCarbonaria_006767-T1.exon2;Parent=TetragonulaCarbonaria_006767-T1
R2_4	funannotate	exon	3927564	3927689	.	+	.	ID=TetragonulaCarbonaria_006767-T1.exon1;Parent=TetragonulaCarbonaria_006767-T1
R2_4	funannotate	exon	5772210	5772368	.	-	.	ID=TetragonulaCarbonaria_006945-T1.exon3;Parent=TetragonulaCarbonaria_006945-T1
R2_4	funannotate	exon	5767919	5768073	.	-	.	ID=TetragonulaCarbonaria_006945-T1.exon4;Parent=TetragonulaCarbonaria_006945-T1
R2_4	funannotate	exon	3929611	3929769	.	+	.	ID=TetragonulaCarbonaria_006767-T1.exon8;Parent=TetragonulaCarbonaria_006767-T1
R2_4	funannotate	exon	5776434	5776473	.	-	.	ID=TetragonulaCarbonaria_006945-T1.exon1;Parent=TetragonulaCarbonaria_006945-T1
R2_4	funannotate	exon	3275180	3275341	.	-	.	ID=TetragonulaCarbonaria_006675-T1.exon3;Parent=TetragonulaCarbonaria_006675-T1
R2_4	funannotate	exon	3929187	3929348	.	+	.	ID=TetragonulaCarbonaria_006767-T1.exon7;Parent=TetragonulaCarbonaria_006767-T1
R2_4	funannotate	exon	5775854	5775985	.	-	.	ID=TetragonulaCarbonaria_006945-T1.exon2;Parent=TetragonulaCarbonaria_006945-T1
R2_4	funannotate	exon	1149208	1149245	.	+	.	ID=TetragonulaCarbonaria_006497-T1.exon1;Parent=TetragonulaCarbonaria_006497-T1
R2_4	funannotate	exon	3280420	3280476	.	-	.	ID=TetragonulaCarbonaria_006675-T1.exon2;Parent=TetragonulaCarbonaria_006675-T1
R2_4	funannotate	exon	3928976	3929131	.	+	.	ID=TetragonulaCarbonaria_006767-T1.exon6;Parent=TetragonulaCarbonaria_006767-T1
R2_4	funannotate	exon	1149324	1149584	.	+	.	ID=TetragonulaCarbonaria_006497-T1.exon2;Parent=TetragonulaCarbonaria_006497-T1
R2_4	funannotate	exon	3282580	3282834	.	-	.	ID=TetragonulaCarbonaria_006675-T1.exon1;Parent=TetragonulaCarbonaria_006675-T1
R2_4	funannotate	exon	3928676	3928885	.	+	.	ID=TetragonulaCarbonaria_006767-T1.exon5;Parent=TetragonulaCarbonaria_006767-T1
R2_4	funannotate	exon	1153950	1154142	.	+	.	ID=TetragonulaCarbonaria_006497-T1.exon3;Parent=TetragonulaCarbonaria_006497-T1
R2_4	funannotate	exon	3928309	3928574	.	+	.	ID=TetragonulaCarbonaria_006767-T1.exon4;Parent=TetragonulaCarbonaria_006767-T1
R2_4	funannotate	exon	3928028	3928220	.	+	.	ID=TetragonulaCarbonaria_006767-T1.exon3;Parent=TetragonulaCarbonaria_006767-T1
R2_4	funannotate	exon	2764538	2768098	.	+	.	ID=TetragonulaCarbonaria_006639-T1.exon7;Parent=TetragonulaCarbonaria_006639-T1
R2_4	funannotate	mRNA	12756416	12757395	.	+	.	ID=TetragonulaCarbonaria_007570-T1;Parent=TetragonulaCarbonaria_007570
R2_4	funannotate	gene	3615779	3625476	.	-	.	ID=TetragonulaCarbonaria_006719
R2_4	funannotate	gene	3612720	3613451	.	+	.	ID=TetragonulaCarbonaria_006718
R2_4	funannotate	gene	3608611	3612173	.	-	.	Name=RPL3;ID=TetragonulaCarbonaria_006717
R2_4	funannotate	gene	3600920	3603763	.	-	.	ID=TetragonulaCarbonaria_006716
R2_4	funannotate	gene	3582253	3597939	.	+	.	ID=TetragonulaCarbonaria_006715
R2_4	funannotate	exon	2759873	2760035	.	+	.	ID=TetragonulaCarbonaria_006639-T1.exon1;Parent=TetragonulaCarbonaria_006639-T1
R2_4	funannotate	gene	3574369	3574881	.	-	.	ID=TetragonulaCarbonaria_006714
R2_4	funannotate	exon	2762113	2762231	.	+	.	ID=TetragonulaCarbonaria_006639-T1.exon2;Parent=TetragonulaCarbonaria_006639-T1
R2_4	funannotate	gene	3570882	3571214	.	-	.	ID=TetragonulaCarbonaria_006713
R2_4	funannotate	gene	3556451	3560726	.	-	.	ID=TetragonulaCarbonaria_006712
R2_4	funannotate	gene	3551189	3552335	.	-	.	ID=TetragonulaCarbonaria_006711
R2_4	funannotate	exon	2764067	2764157	.	+	.	ID=TetragonulaCarbonaria_006639-T1.exon5;Parent=TetragonulaCarbonaria_006639-T1
R2_4	funannotate	gene	3544725	3551103	.	+	.	ID=TetragonulaCarbonaria_006710
R2_4	funannotate	exon	2764249	2764446	.	+	.	ID=TetragonulaCarbonaria_006639-T1.exon6;Parent=TetragonulaCarbonaria_006639-T1
R2_4	funannotate	exon	2762321	2762444	.	+	.	ID=TetragonulaCarbonaria_006639-T1.exon3;Parent=TetragonulaCarbonaria_006639-T1
R2_4	funannotate	exon	2762602	2762647	.	+	.	ID=TetragonulaCarbonaria_006639-T1.exon4;Parent=TetragonulaCarbonaria_006639-T1
R2_4	funannotate	CDS	6965076	6965180	.	+	0	ID=TetragonulaCarbonaria_007104-T1.cds;Parent=TetragonulaCarbonaria_007104-T1
R2_4	funannotate	CDS	6965400	6965517	.	+	0	ID=TetragonulaCarbonaria_007104-T1.cds;Parent=TetragonulaCarbonaria_007104-T1
R2_4	funannotate	CDS	6969723	6970468	.	+	0	ID=TetragonulaCarbonaria_007104-T1.cds;Parent=TetragonulaCarbonaria_007104-T1
R2_4	funannotate	three_prime_UTR	2067769	2067922	.	+	.	ID=TetragonulaCarbonaria_006567-T1.utr3p1;Parent=TetragonulaCarbonaria_006567-T1
R2_4	funannotate	exon	7920544	7920752	.	-	.	ID=TetragonulaCarbonaria_007204-T1.exon15;Parent=TetragonulaCarbonaria_007204-T1
R2_4	funannotate	exon	7921505	7921627	.	-	.	ID=TetragonulaCarbonaria_007204-T1.exon13;Parent=TetragonulaCarbonaria_007204-T1
R2_4	funannotate	exon	12775429	12776154	.	-	.	ID=TetragonulaCarbonaria_007575-T1.exon2;Parent=TetragonulaCarbonaria_007575-T1
R2_4	funannotate	exon	7921032	7921230	.	-	.	ID=TetragonulaCarbonaria_007204-T1.exon14;Parent=TetragonulaCarbonaria_007204-T1
R2_4	funannotate	exon	12777483	12777485	.	-	.	ID=TetragonulaCarbonaria_007575-T1.exon1;Parent=TetragonulaCarbonaria_007575-T1
R2_4	funannotate	gene	3759826	3764766	.	-	.	ID=TetragonulaCarbonaria_006749
R2_4	funannotate	exon	7922034	7922181	.	-	.	ID=TetragonulaCarbonaria_007204-T1.exon11;Parent=TetragonulaCarbonaria_007204-T1
R2_4	funannotate	gene	3753474	3755839	.	-	.	ID=TetragonulaCarbonaria_006748
R2_4	funannotate	exon	7921694	7921879	.	-	.	ID=TetragonulaCarbonaria_007204-T1.exon12;Parent=TetragonulaCarbonaria_007204-T1
R2_4	funannotate	exon	12774604	12775257	.	-	.	ID=TetragonulaCarbonaria_007575-T1.exon3;Parent=TetragonulaCarbonaria_007575-T1
R2_4	funannotate	exon	13883678	13884634	.	+	.	ID=TetragonulaCarbonaria_007664-T1.exon1;Parent=TetragonulaCarbonaria_007664-T1
R2_4	funannotate	gene	3749781	3753497	.	+	.	ID=TetragonulaCarbonaria_006747
R2_4	funannotate	gene	3747175	3748426	.	+	.	ID=TetragonulaCarbonaria_006746
R2_4	funannotate	exon	7922265	7922405	.	-	.	ID=TetragonulaCarbonaria_007204-T1.exon10;Parent=TetragonulaCarbonaria_007204-T1
R2_4	funannotate	gene	3741435	3745534	.	+	.	ID=TetragonulaCarbonaria_006745
R2_4	funannotate	gene	3736100	3739710	.	-	.	ID=TetragonulaCarbonaria_006743
R2_4	funannotate	exon	5507841	5508041	.	-	.	ID=TetragonulaCarbonaria_006909-T1.exon2;Parent=TetragonulaCarbonaria_006909-T1
R2_4	funannotate	gene	3730325	3735814	.	+	.	ID=TetragonulaCarbonaria_006742
R2_4	funannotate	exon	5510536	5510965	.	-	.	ID=TetragonulaCarbonaria_006909-T1.exon1;Parent=TetragonulaCarbonaria_006909-T1
R2_4	funannotate	gene	3724402	3728536	.	-	.	ID=TetragonulaCarbonaria_006741
R2_4	funannotate	exon	5506297	5506454	.	-	.	ID=TetragonulaCarbonaria_006909-T1.exon4;Parent=TetragonulaCarbonaria_006909-T1
R2_4	funannotate	gene	3720910	3723283	.	-	.	ID=TetragonulaCarbonaria_006740
R2_4	funannotate	exon	5506614	5506847	.	-	.	ID=TetragonulaCarbonaria_006909-T1.exon3;Parent=TetragonulaCarbonaria_006909-T1
R2_4	funannotate	mRNA	9056449	9058753	.	+	.	ID=TetragonulaCarbonaria_007316-T1;Ontology_term=GO:0005515;Dbxref=PFAM:PF01753%2CInterPro:IPR001214%2CPFAM:PF00856%2CInterPro:IPR002893%2CInterPro:IPR011990;Parent=TetragonulaCarbonaria_007316
R2_4	funannotate	gene	3716102	3720552	.	+	.	ID=TetragonulaCarbonaria_006739
R2_4	funannotate	gene	3713268	3716048	.	+	.	ID=TetragonulaCarbonaria_006738
R2_4	funannotate	gene	3708834	3711626	.	+	.	ID=TetragonulaCarbonaria_006737
R2_4	funannotate	gene	3708145	3708632	.	+	.	ID=TetragonulaCarbonaria_006736
R2_4	funannotate	gene	3698108	3704389	.	+	.	ID=TetragonulaCarbonaria_006735
R2_4	funannotate	gene	3697467	3698069	.	-	.	ID=TetragonulaCarbonaria_006734
R2_4	funannotate	mRNA	97184	118376	.	+	.	ID=TetragonulaCarbonaria_006412-T1;Dbxref=PFAM:PF13895%2CInterPro:IPR036179%2CPFAM:PF07686%2CInterPro:IPR007110%2CPFAM:PF07679%2CInterPro:IPR013783%2CPFAM:PF00047%2CInterPro:IPR003598%2CInterPro:IPR003599%2CPFAM:PF13927%2CInterPro:IPR013098;Parent=TetragonulaCarbonaria_006412
R2_4	funannotate	gene	3687031	3694014	.	-	.	ID=TetragonulaCarbonaria_006733
R2_4	funannotate	gene	3680133	3683330	.	-	.	ID=TetragonulaCarbonaria_006732
R2_4	funannotate	gene	3677536	3679176	.	+	.	ID=TetragonulaCarbonaria_006731
R2_4	funannotate	gene	3676403	3676806	.	+	.	ID=TetragonulaCarbonaria_006730
R2_4	funannotate	exon	5505722	5505932	.	-	.	ID=TetragonulaCarbonaria_006909-T1.exon6;Parent=TetragonulaCarbonaria_006909-T1
R2_4	funannotate	exon	5506022	5506177	.	-	.	ID=TetragonulaCarbonaria_006909-T1.exon5;Parent=TetragonulaCarbonaria_006909-T1
R2_4	funannotate	five_prime_UTR	9588514	9588519	.	-	.	ID=TetragonulaCarbonaria_007369-T1.utr5p1;Parent=TetragonulaCarbonaria_007369-T1
R2_4	funannotate	exon	5505248	5505364	.	-	.	ID=TetragonulaCarbonaria_006909-T1.exon8;Parent=TetragonulaCarbonaria_006909-T1
R2_4	funannotate	exon	5505455	5505609	.	-	.	ID=TetragonulaCarbonaria_006909-T1.exon7;Parent=TetragonulaCarbonaria_006909-T1
R2_4	funannotate	mRNA	9186928	9205279	.	+	.	ID=TetragonulaCarbonaria_007328-T1;Ontology_term=GO:0005086%2CGO:0032012;Dbxref=PFAM:PF16213%2CPFAM:PF09324%2CInterPro:IPR032629%2CInterPro:IPR000904%2CInterPro:IPR035999%2CInterPro:IPR016024%2CInterPro:IPR015403;Parent=TetragonulaCarbonaria_007328
R2_4	funannotate	gene	3944506	3945005	.	+	.	Name=H3F3B_2;ID=TetragonulaCarbonaria_006769
R2_4	funannotate	three_prime_UTR	10116305	10116423	.	-	.	ID=TetragonulaCarbonaria_007406-T1.utr3p1;Parent=TetragonulaCarbonaria_007406-T1
R2_4	funannotate	gene	3940973	3941469	.	+	.	Name=H3F3B_1;ID=TetragonulaCarbonaria_006768
R2_4	funannotate	gene	3927564	3929769	.	+	.	ID=TetragonulaCarbonaria_006767
R2_4	funannotate	gene	3926357	3926827	.	+	.	ID=TetragonulaCarbonaria_006766
R2_4	funannotate	gene	3908781	3916583	.	+	.	ID=TetragonulaCarbonaria_006765
R2_4	funannotate	gene	3882892	3883170	.	-	.	ID=TetragonulaCarbonaria_006764
R2_4	funannotate	gene	3871371	3874426	.	+	.	ID=TetragonulaCarbonaria_006763
R2_4	funannotate	gene	3868860	3870476	.	+	.	ID=TetragonulaCarbonaria_006762
R2_4	funannotate	gene	3866107	3866628	.	+	.	ID=TetragonulaCarbonaria_006761
R2_4	funannotate	gene	3861190	3864765	.	+	.	Name=CLCN7;ID=TetragonulaCarbonaria_006760
R2_4	funannotate	CDS	5274998	5275022	.	+	0	ID=TetragonulaCarbonaria_006873-T1.cds;Parent=TetragonulaCarbonaria_006873-T1
R2_4	funannotate	CDS	5277495	5277715	.	+	0	ID=TetragonulaCarbonaria_006873-T1.cds;Parent=TetragonulaCarbonaria_006873-T1
R2_4	funannotate	CDS	5278140	5279037	.	+	0	ID=TetragonulaCarbonaria_006873-T1.cds;Parent=TetragonulaCarbonaria_006873-T1
R2_4	funannotate	CDS	5279499	5279842	.	+	0	ID=TetragonulaCarbonaria_006873-T1.cds;Parent=TetragonulaCarbonaria_006873-T1
R2_4	funannotate	mRNA	3149411	3149751	.	+	.	ID=TetragonulaCarbonaria_006665-T1;Parent=TetragonulaCarbonaria_006665
R2_4	funannotate	gene	3857305	3860217	.	+	.	ID=TetragonulaCarbonaria_006759
R2_4	funannotate	gene	3853889	3856110	.	+	.	ID=TetragonulaCarbonaria_006758
R2_4	funannotate	gene	3838971	3849482	.	-	.	Name=NAT2_2;ID=TetragonulaCarbonaria_006757
R2_4	funannotate	gene	3829529	3837660	.	-	.	ID=TetragonulaCarbonaria_006756
R2_4	funannotate	gene	3820551	3828569	.	+	.	Name=NAT2_1;ID=TetragonulaCarbonaria_006755
R2_4	funannotate	gene	3799338	3813237	.	-	.	Name=NT10;ID=TetragonulaCarbonaria_006754
R2_4	funannotate	gene	3792961	3796283	.	-	.	ID=TetragonulaCarbonaria_006753
R2_4	funannotate	gene	3784072	3789748	.	+	.	ID=TetragonulaCarbonaria_006752
R2_4	funannotate	gene	3776622	3779996	.	-	.	ID=TetragonulaCarbonaria_006751
R2_4	funannotate	gene	3772482	3776299	.	-	.	ID=TetragonulaCarbonaria_006750
R2_4	funannotate	five_prime_UTR	6488661	6488732	.	-	.	ID=TetragonulaCarbonaria_007045-T1.utr5p1;Parent=TetragonulaCarbonaria_007045-T1
R2_4	funannotate	mRNA	13337137	13339735	.	+	.	ID=TetragonulaCarbonaria_007594-T1;Ontology_term=GO:0003735%2CGO:0005840%2CGO:0006412;Dbxref=InterPro:IPR005568%2CInterPro:IPR008991%2CPFAM:PF03868%2CInterPro:IPR041997%2CInterPro:IPR000915%2CInterPro:IPR014722%2CPFAM:PF01159;Parent=TetragonulaCarbonaria_007594
R2_4	funannotate	gene	1844429	1847292	.	+	.	ID=TetragonulaCarbonaria_006549
R2_4	funannotate	gene	1834868	1835958	.	-	.	ID=TetragonulaCarbonaria_006548
R2_4	funannotate	gene	1832240	1833273	.	+	.	ID=TetragonulaCarbonaria_006547
R2_4	funannotate	gene	1811103	1831138	.	-	.	Name=MYO15_4;ID=TetragonulaCarbonaria_006546
R2_4	funannotate	gene	1808188	1810564	.	-	.	Name=MYO15_3;ID=TetragonulaCarbonaria_006545
R2_4	funannotate	gene	1797364	1808185	.	-	.	Name=MYO15_2;ID=TetragonulaCarbonaria_006544
R2_4	funannotate	gene	1792246	1793173	.	-	.	ID=TetragonulaCarbonaria_006543
R2_4	funannotate	gene	1789956	1790270	.	-	.	ID=TetragonulaCarbonaria_006542
R2_4	funannotate	mRNA	6360741	6362937	.	-	.	ID=TetragonulaCarbonaria_007028-T1;Ontology_term=GO:0005515;Dbxref=PFAM:PF07647%2CInterPro:IPR001660%2CInterPro:IPR013761%2CPFAM:PF00536;Parent=TetragonulaCarbonaria_007028
R2_4	funannotate	CDS	13826343	13826889	.	+	0	ID=TetragonulaCarbonaria_007657-T1.cds;Parent=TetragonulaCarbonaria_007657-T1
R2_4	funannotate	CDS	13827196	13827772	.	+	0	ID=TetragonulaCarbonaria_007657-T1.cds;Parent=TetragonulaCarbonaria_007657-T1
R2_4	funannotate	CDS	13829400	13829496	.	+	0	ID=TetragonulaCarbonaria_007657-T1.cds;Parent=TetragonulaCarbonaria_007657-T1
R2_4	funannotate	exon	1393939	1394048	.	-	.	ID=TetragonulaCarbonaria_006510-T1.exon12;Parent=TetragonulaCarbonaria_006510-T1
R2_4	funannotate	gene	1775960	1788523	.	-	.	Name=MYO15_1;ID=TetragonulaCarbonaria_006541
R2_4	funannotate	exon	1393725	1393870	.	-	.	ID=TetragonulaCarbonaria_006510-T1.exon13;Parent=TetragonulaCarbonaria_006510-T1
R2_4	funannotate	gene	1771462	1774357	.	+	.	ID=TetragonulaCarbonaria_006540
R2_4	funannotate	exon	11017919	11018040	.	-	.	ID=TetragonulaCarbonaria_007483-T1.exon9;Parent=TetragonulaCarbonaria_007483-T1
R2_4	funannotate	exon	1393498	1393621	.	-	.	ID=TetragonulaCarbonaria_006510-T1.exon14;Parent=TetragonulaCarbonaria_006510-T1
R2_4	funannotate	exon	11026489	11026841	.	-	.	ID=TetragonulaCarbonaria_007483-T1.exon2;Parent=TetragonulaCarbonaria_007483-T1
R2_4	funannotate	exon	11028966	11029231	.	-	.	ID=TetragonulaCarbonaria_007483-T1.exon1;Parent=TetragonulaCarbonaria_007483-T1
R2_4	funannotate	exon	11024424	11024716	.	-	.	ID=TetragonulaCarbonaria_007483-T1.exon4;Parent=TetragonulaCarbonaria_007483-T1
R2_4	funannotate	exon	11026033	11026154	.	-	.	ID=TetragonulaCarbonaria_007483-T1.exon3;Parent=TetragonulaCarbonaria_007483-T1
R2_4	funannotate	exon	11021836	11022048	.	-	.	ID=TetragonulaCarbonaria_007483-T1.exon6;Parent=TetragonulaCarbonaria_007483-T1
R2_4	funannotate	exon	11022568	11022717	.	-	.	ID=TetragonulaCarbonaria_007483-T1.exon5;Parent=TetragonulaCarbonaria_007483-T1
R2_4	funannotate	CDS	13368216	13368530	.	-	0	ID=TetragonulaCarbonaria_007599-T1.cds;Parent=TetragonulaCarbonaria_007599-T1
R2_4	funannotate	CDS	13367264	13367354	.	-	0	ID=TetragonulaCarbonaria_007599-T1.cds;Parent=TetragonulaCarbonaria_007599-T1
R2_4	funannotate	CDS	13366936	13367037	.	-	0	ID=TetragonulaCarbonaria_007599-T1.cds;Parent=TetragonulaCarbonaria_007599-T1
R2_4	funannotate	CDS	13366663	13366871	.	-	0	ID=TetragonulaCarbonaria_007599-T1.cds;Parent=TetragonulaCarbonaria_007599-T1
R2_4	funannotate	CDS	13366405	13366587	.	-	0	ID=TetragonulaCarbonaria_007599-T1.cds;Parent=TetragonulaCarbonaria_007599-T1
R2_4	funannotate	CDS	13366150	13366320	.	-	0	ID=TetragonulaCarbonaria_007599-T1.cds;Parent=TetragonulaCarbonaria_007599-T1
R2_4	funannotate	CDS	13365799	13366078	.	-	0	ID=TetragonulaCarbonaria_007599-T1.cds;Parent=TetragonulaCarbonaria_007599-T1
R2_4	funannotate	CDS	13365354	13365709	.	-	0	ID=TetragonulaCarbonaria_007599-T1.cds;Parent=TetragonulaCarbonaria_007599-T1
R2_4	funannotate	CDS	13364337	13365281	.	-	0	ID=TetragonulaCarbonaria_007599-T1.cds;Parent=TetragonulaCarbonaria_007599-T1
R2_4	funannotate	CDS	13360670	13360918	.	-	0	ID=TetragonulaCarbonaria_007599-T1.cds;Parent=TetragonulaCarbonaria_007599-T1
R2_4	funannotate	exon	1396126	1396272	.	-	.	ID=TetragonulaCarbonaria_006510-T1.exon10;Parent=TetragonulaCarbonaria_006510-T1
R2_4	funannotate	exon	11018475	11018633	.	-	.	ID=TetragonulaCarbonaria_007483-T1.exon8;Parent=TetragonulaCarbonaria_007483-T1
R2_4	funannotate	exon	1395789	1396002	.	-	.	ID=TetragonulaCarbonaria_006510-T1.exon11;Parent=TetragonulaCarbonaria_006510-T1
R2_4	funannotate	exon	11019196	11019751	.	-	.	ID=TetragonulaCarbonaria_007483-T1.exon7;Parent=TetragonulaCarbonaria_007483-T1
R2_4	funannotate	gene	1767797	1769014	.	-	.	ID=TetragonulaCarbonaria_006539
R2_4	funannotate	gene	1763897	1765917	.	-	.	ID=TetragonulaCarbonaria_006538
R2_4	funannotate	gene	1751615	1762235	.	+	.	ID=TetragonulaCarbonaria_006537
R2_4	funannotate	gene	1745281	1746171	.	+	.	ID=TetragonulaCarbonaria_006536
R2_4	funannotate	gene	1740853	1743781	.	+	.	ID=TetragonulaCarbonaria_006535
R2_4	funannotate	gene	1738078	1741016	.	-	.	ID=TetragonulaCarbonaria_006534
R2_4	funannotate	gene	1730958	1734629	.	+	.	Name=C1Q-VP;ID=TetragonulaCarbonaria_006533
R2_4	funannotate	gene	1708146	1725624	.	+	.	ID=TetragonulaCarbonaria_006532
R2_4	funannotate	gene	1704876	1707437	.	+	.	ID=TetragonulaCarbonaria_006531
R2_4	funannotate	gene	1677540	1683534	.	-	.	ID=TetragonulaCarbonaria_006530
R2_4	funannotate	CDS	13848808	13849104	.	+	0	ID=TetragonulaCarbonaria_007660-T1.cds;Parent=TetragonulaCarbonaria_007660-T1
R2_4	funannotate	CDS	13849179	13849378	.	+	0	ID=TetragonulaCarbonaria_007660-T1.cds;Parent=TetragonulaCarbonaria_007660-T1
R2_4	funannotate	CDS	13850121	13850280	.	+	0	ID=TetragonulaCarbonaria_007660-T1.cds;Parent=TetragonulaCarbonaria_007660-T1
R2_4	funannotate	CDS	13850467	13850675	.	+	0	ID=TetragonulaCarbonaria_007660-T1.cds;Parent=TetragonulaCarbonaria_007660-T1
R2_4	funannotate	CDS	13850751	13850897	.	+	0	ID=TetragonulaCarbonaria_007660-T1.cds;Parent=TetragonulaCarbonaria_007660-T1
R2_4	funannotate	CDS	13850978	13851201	.	+	0	ID=TetragonulaCarbonaria_007660-T1.cds;Parent=TetragonulaCarbonaria_007660-T1
R2_4	funannotate	CDS	13851282	13851562	.	+	0	ID=TetragonulaCarbonaria_007660-T1.cds;Parent=TetragonulaCarbonaria_007660-T1
R2_4	funannotate	CDS	13851627	13851727	.	+	0	ID=TetragonulaCarbonaria_007660-T1.cds;Parent=TetragonulaCarbonaria_007660-T1
R2_4	funannotate	CDS	13851788	13852289	.	+	0	ID=TetragonulaCarbonaria_007660-T1.cds;Parent=TetragonulaCarbonaria_007660-T1
R2_4	funannotate	CDS	13852353	13852742	.	+	0	ID=TetragonulaCarbonaria_007660-T1.cds;Parent=TetragonulaCarbonaria_007660-T1
R2_4	funannotate	exon	5367952	5368240	.	+	.	ID=TetragonulaCarbonaria_006892-T1.exon1;Parent=TetragonulaCarbonaria_006892-T1
R2_4	funannotate	exon	5369425	5369809	.	+	.	ID=TetragonulaCarbonaria_006892-T1.exon2;Parent=TetragonulaCarbonaria_006892-T1
R2_4	funannotate	exon	5370166	5370749	.	+	.	ID=TetragonulaCarbonaria_006892-T1.exon3;Parent=TetragonulaCarbonaria_006892-T1
R2_4	funannotate	gene	2080703	2081212	.	+	.	ID=TetragonulaCarbonaria_006569
R2_4	funannotate	gene	2076870	2077731	.	-	.	ID=TetragonulaCarbonaria_006568
R2_4	funannotate	gene	2064147	2067922	.	+	.	ID=TetragonulaCarbonaria_006567
R2_4	funannotate	gene	2014318	2061845	.	-	.	ID=TetragonulaCarbonaria_006566
R2_4	funannotate	gene	1996713	2002020	.	+	.	ID=TetragonulaCarbonaria_006565
R2_4	funannotate	gene	1992910	1995612	.	+	.	ID=TetragonulaCarbonaria_006564
R2_4	funannotate	gene	1982032	1982286	.	+	.	ID=TetragonulaCarbonaria_006563
R2_4	funannotate	gene	1977449	1980169	.	+	.	ID=TetragonulaCarbonaria_006562
R2_4	funannotate	mRNA	6308130	6308797	.	+	.	ID=TetragonulaCarbonaria_007016-T1;Ontology_term=GO:0003735%2CGO:0005739;Dbxref=PFAM:PF16053%2CInterPro:IPR032053;Parent=TetragonulaCarbonaria_007016
R2_4	funannotate	gene	1968482	1970132	.	+	.	ID=TetragonulaCarbonaria_006561
R2_4	funannotate	gene	1959115	1962459	.	+	.	ID=TetragonulaCarbonaria_006560
R2_4	funannotate	exon	3793315	3793464	.	-	.	ID=TetragonulaCarbonaria_006753-T1.exon10;Parent=TetragonulaCarbonaria_006753-T1
R2_4	funannotate	exon	3792961	3793179	.	-	.	ID=TetragonulaCarbonaria_006753-T1.exon11;Parent=TetragonulaCarbonaria_006753-T1
R2_4	funannotate	mRNA	8418123	8425749	.	-	.	ID=TetragonulaCarbonaria_007245-T1;Ontology_term=GO:0003677%2CGO:0046983%2CGO:0006355;Dbxref=InterPro:IPR036638%2CInterPro:IPR003650;Parent=TetragonulaCarbonaria_007245
R2_4	funannotate	exon	12768256	12768456	.	+	.	ID=TetragonulaCarbonaria_007573-T1.exon7;Parent=TetragonulaCarbonaria_007573-T1
R2_4	funannotate	exon	12768530	12768589	.	+	.	ID=TetragonulaCarbonaria_007573-T1.exon8;Parent=TetragonulaCarbonaria_007573-T1
R2_4	funannotate	exon	7515945	7516067	.	+	.	ID=TetragonulaCarbonaria_007176-T1.exon1;Parent=TetragonulaCarbonaria_007176-T1
R2_4	funannotate	exon	12767668	12767901	.	+	.	ID=TetragonulaCarbonaria_007573-T1.exon5;Parent=TetragonulaCarbonaria_007573-T1
R2_4	funannotate	exon	12767979	12768194	.	+	.	ID=TetragonulaCarbonaria_007573-T1.exon6;Parent=TetragonulaCarbonaria_007573-T1
R2_4	funannotate	exon	12767219	12767351	.	+	.	ID=TetragonulaCarbonaria_007573-T1.exon3;Parent=TetragonulaCarbonaria_007573-T1
R2_4	funannotate	exon	12767418	12767613	.	+	.	ID=TetragonulaCarbonaria_007573-T1.exon4;Parent=TetragonulaCarbonaria_007573-T1
R2_4	funannotate	gene	1949069	1949490	.	-	.	ID=TetragonulaCarbonaria_006559
R2_4	funannotate	gene	1937237	1943021	.	+	.	ID=TetragonulaCarbonaria_006558
R2_4	funannotate	gene	1926143	1928137	.	+	.	ID=TetragonulaCarbonaria_006557
R2_4	funannotate	gene	1922383	1925066	.	+	.	ID=TetragonulaCarbonaria_006556
R2_4	funannotate	gene	1918773	1919374	.	-	.	ID=TetragonulaCarbonaria_006555
R2_4	funannotate	gene	1912379	1916679	.	+	.	ID=TetragonulaCarbonaria_006554
R2_4	funannotate	gene	1901923	1902449	.	-	.	ID=TetragonulaCarbonaria_006553
R2_4	funannotate	gene	1880317	1885393	.	+	.	ID=TetragonulaCarbonaria_006552
R2_4	funannotate	gene	1872554	1878845	.	+	.	ID=TetragonulaCarbonaria_006551
R2_4	funannotate	mRNA	6465324	6468205	.	+	.	ID=TetragonulaCarbonaria_007041-T1;Parent=TetragonulaCarbonaria_007041
R2_4	funannotate	gene	1859973	1866741	.	-	.	ID=TetragonulaCarbonaria_006550
R2_4	funannotate	exon	5781851	5782150	.	+	.	ID=TetragonulaCarbonaria_006947-T1.exon2;Parent=TetragonulaCarbonaria_006947-T1
R2_4	funannotate	exon	5781448	5781633	.	+	.	ID=TetragonulaCarbonaria_006947-T1.exon1;Parent=TetragonulaCarbonaria_006947-T1
R2_4	funannotate	exon	7517682	7517876	.	+	.	ID=TetragonulaCarbonaria_007176-T1.exon5;Parent=TetragonulaCarbonaria_007176-T1
R2_4	funannotate	exon	12766601	12766888	.	+	.	ID=TetragonulaCarbonaria_007573-T1.exon1;Parent=TetragonulaCarbonaria_007573-T1
R2_4	funannotate	exon	7516817	7516882	.	+	.	ID=TetragonulaCarbonaria_007176-T1.exon4;Parent=TetragonulaCarbonaria_007176-T1
R2_4	funannotate	exon	12766950	12767088	.	+	.	ID=TetragonulaCarbonaria_007573-T1.exon2;Parent=TetragonulaCarbonaria_007573-T1
R2_4	funannotate	exon	7516582	7516735	.	+	.	ID=TetragonulaCarbonaria_007176-T1.exon3;Parent=TetragonulaCarbonaria_007176-T1
R2_4	funannotate	exon	7516151	7516321	.	+	.	ID=TetragonulaCarbonaria_007176-T1.exon2;Parent=TetragonulaCarbonaria_007176-T1
R2_4	funannotate	exon	7519295	7519652	.	+	.	ID=TetragonulaCarbonaria_007176-T1.exon9;Parent=TetragonulaCarbonaria_007176-T1
R2_4	funannotate	exon	7518830	7519156	.	+	.	ID=TetragonulaCarbonaria_007176-T1.exon8;Parent=TetragonulaCarbonaria_007176-T1
R2_4	funannotate	CDS	4299695	4299937	.	+	0	ID=TetragonulaCarbonaria_006801-T1.cds;Parent=TetragonulaCarbonaria_006801-T1
R2_4	funannotate	CDS	4303616	4303882	.	+	0	ID=TetragonulaCarbonaria_006801-T1.cds;Parent=TetragonulaCarbonaria_006801-T1
R2_4	funannotate	exon	7518452	7518586	.	+	.	ID=TetragonulaCarbonaria_007176-T1.exon7;Parent=TetragonulaCarbonaria_007176-T1
R2_4	funannotate	exon	7518001	7518298	.	+	.	ID=TetragonulaCarbonaria_007176-T1.exon6;Parent=TetragonulaCarbonaria_007176-T1
R2_4	funannotate	CDS	11563536	11565716	.	-	0	ID=TetragonulaCarbonaria_007506-T1.cds;Parent=TetragonulaCarbonaria_007506-T1
R2_4	funannotate	exon	8728992	8729176	.	+	.	ID=TetragonulaCarbonaria_007266-T1.exon4;Parent=TetragonulaCarbonaria_007266-T1
R2_4	funannotate	exon	8729244	8729364	.	+	.	ID=TetragonulaCarbonaria_007266-T1.exon5;Parent=TetragonulaCarbonaria_007266-T1
R2_4	funannotate	CDS	9429569	9429876	.	-	0	ID=TetragonulaCarbonaria_007355-T1.cds;Parent=TetragonulaCarbonaria_007355-T1
R2_4	funannotate	CDS	9428568	9428787	.	-	0	ID=TetragonulaCarbonaria_007355-T1.cds;Parent=TetragonulaCarbonaria_007355-T1
R2_4	funannotate	exon	8729423	8729630	.	+	.	ID=TetragonulaCarbonaria_007266-T1.exon6;Parent=TetragonulaCarbonaria_007266-T1
R2_4	funannotate	exon	8729852	8730180	.	+	.	ID=TetragonulaCarbonaria_007266-T1.exon7;Parent=TetragonulaCarbonaria_007266-T1
R2_4	funannotate	gene	2274876	2284966	.	-	.	ID=TetragonulaCarbonaria_006589
R2_4	funannotate	CDS	2284709	2284966	.	-	0	ID=TetragonulaCarbonaria_006589-T1.cds;Parent=TetragonulaCarbonaria_006589-T1
R2_4	funannotate	CDS	2275114	2275211	.	-	0	ID=TetragonulaCarbonaria_006589-T1.cds;Parent=TetragonulaCarbonaria_006589-T1
R2_4	funannotate	CDS	2274876	2275020	.	-	0	ID=TetragonulaCarbonaria_006589-T1.cds;Parent=TetragonulaCarbonaria_006589-T1
R2_4	funannotate	exon	8730349	8730516	.	+	.	ID=TetragonulaCarbonaria_007266-T1.exon8;Parent=TetragonulaCarbonaria_007266-T1
R2_4	funannotate	gene	2260884	2262879	.	-	.	ID=TetragonulaCarbonaria_006588
R2_4	funannotate	exon	8730621	8730752	.	+	.	ID=TetragonulaCarbonaria_007266-T1.exon9;Parent=TetragonulaCarbonaria_007266-T1
R2_4	funannotate	gene	2249958	2259100	.	-	.	ID=TetragonulaCarbonaria_006587
R2_4	funannotate	gene	2244903	2249214	.	+	.	ID=TetragonulaCarbonaria_006586
R2_4	funannotate	gene	2241180	2241854	.	-	.	ID=TetragonulaCarbonaria_006585
R2_4	funannotate	gene	2236733	2237248	.	+	.	ID=TetragonulaCarbonaria_006584
R2_4	funannotate	gene	2230998	2234178	.	-	.	ID=TetragonulaCarbonaria_006583
R2_4	funannotate	gene	2216799	2218758	.	-	.	ID=TetragonulaCarbonaria_006582
R2_4	funannotate	five_prime_UTR	9915703	9915801	.	-	.	ID=TetragonulaCarbonaria_007392-T1.utr5p1;Parent=TetragonulaCarbonaria_007392-T1
R2_4	funannotate	gene	2205435	2214792	.	-	.	ID=TetragonulaCarbonaria_006581
R2_4	funannotate	gene	2180566	2181153	.	+	.	ID=TetragonulaCarbonaria_006580
R2_4	funannotate	exon	8728040	8728120	.	+	.	ID=TetragonulaCarbonaria_007266-T1.exon1;Parent=TetragonulaCarbonaria_007266-T1
R2_4	funannotate	exon	8728242	8728418	.	+	.	ID=TetragonulaCarbonaria_007266-T1.exon2;Parent=TetragonulaCarbonaria_007266-T1
R2_4	funannotate	CDS	12910933	12911101	.	-	0	ID=TetragonulaCarbonaria_007583-T1.cds;Parent=TetragonulaCarbonaria_007583-T1
R2_4	funannotate	CDS	12909638	12909827	.	-	0	ID=TetragonulaCarbonaria_007583-T1.cds;Parent=TetragonulaCarbonaria_007583-T1
R2_4	funannotate	CDS	12893929	12894043	.	-	0	ID=TetragonulaCarbonaria_007583-T1.cds;Parent=TetragonulaCarbonaria_007583-T1
R2_4	funannotate	CDS	12891553	12891791	.	-	0	ID=TetragonulaCarbonaria_007583-T1.cds;Parent=TetragonulaCarbonaria_007583-T1
R2_4	funannotate	CDS	12889560	12889833	.	-	0	ID=TetragonulaCarbonaria_007583-T1.cds;Parent=TetragonulaCarbonaria_007583-T1
R2_4	funannotate	CDS	12886411	12886603	.	-	0	ID=TetragonulaCarbonaria_007583-T1.cds;Parent=TetragonulaCarbonaria_007583-T1
R2_4	funannotate	CDS	12884715	12884936	.	-	0	ID=TetragonulaCarbonaria_007583-T1.cds;Parent=TetragonulaCarbonaria_007583-T1
R2_4	funannotate	CDS	12882076	12882311	.	-	0	ID=TetragonulaCarbonaria_007583-T1.cds;Parent=TetragonulaCarbonaria_007583-T1
R2_4	funannotate	CDS	12877206	12877483	.	-	0	ID=TetragonulaCarbonaria_007583-T1.cds;Parent=TetragonulaCarbonaria_007583-T1
R2_4	funannotate	CDS	12876842	12877103	.	-	0	ID=TetragonulaCarbonaria_007583-T1.cds;Parent=TetragonulaCarbonaria_007583-T1
R2_4	funannotate	exon	8728614	8728808	.	+	.	ID=TetragonulaCarbonaria_007266-T1.exon3;Parent=TetragonulaCarbonaria_007266-T1
R2_4	funannotate	exon	13538258	13538455	.	+	.	ID=TetragonulaCarbonaria_007628-T1.exon5;Parent=TetragonulaCarbonaria_007628-T1
R2_4	funannotate	exon	13538052	13538114	.	+	.	ID=TetragonulaCarbonaria_007628-T1.exon4;Parent=TetragonulaCarbonaria_007628-T1
R2_4	funannotate	exon	13537833	13537971	.	+	.	ID=TetragonulaCarbonaria_007628-T1.exon3;Parent=TetragonulaCarbonaria_007628-T1
R2_4	funannotate	CDS	1810439	1810564	.	-	0	ID=TetragonulaCarbonaria_006545-T1.cds;Parent=TetragonulaCarbonaria_006545-T1
R2_4	funannotate	CDS	1808914	1809389	.	-	0	ID=TetragonulaCarbonaria_006545-T1.cds;Parent=TetragonulaCarbonaria_006545-T1
R2_4	funannotate	CDS	1808542	1808829	.	-	0	ID=TetragonulaCarbonaria_006545-T1.cds;Parent=TetragonulaCarbonaria_006545-T1
R2_4	funannotate	CDS	1808188	1808446	.	-	0	ID=TetragonulaCarbonaria_006545-T1.cds;Parent=TetragonulaCarbonaria_006545-T1
R2_4	funannotate	exon	13537512	13537773	.	+	.	ID=TetragonulaCarbonaria_007628-T1.exon2;Parent=TetragonulaCarbonaria_007628-T1
R2_4	funannotate	exon	13537079	13537421	.	+	.	ID=TetragonulaCarbonaria_007628-T1.exon1;Parent=TetragonulaCarbonaria_007628-T1
R2_4	funannotate	CDS	9042088	9042107	.	+	0	ID=TetragonulaCarbonaria_007311-T1.cds;Parent=TetragonulaCarbonaria_007311-T1
R2_4	funannotate	CDS	9042186	9042242	.	+	0	ID=TetragonulaCarbonaria_007311-T1.cds;Parent=TetragonulaCarbonaria_007311-T1
R2_4	funannotate	CDS	9042329	9042528	.	+	0	ID=TetragonulaCarbonaria_007311-T1.cds;Parent=TetragonulaCarbonaria_007311-T1
R2_4	funannotate	CDS	9042601	9042743	.	+	0	ID=TetragonulaCarbonaria_007311-T1.cds;Parent=TetragonulaCarbonaria_007311-T1
R2_4	funannotate	CDS	9042862	9042966	.	+	0	ID=TetragonulaCarbonaria_007311-T1.cds;Parent=TetragonulaCarbonaria_007311-T1
R2_4	funannotate	mRNA	3556451	3560726	.	-	.	ID=TetragonulaCarbonaria_006712-T1;Parent=TetragonulaCarbonaria_006712
R2_4	funannotate	gene	2172839	2173751	.	+	.	ID=TetragonulaCarbonaria_006579
R2_4	funannotate	gene	2165739	2170553	.	-	.	ID=TetragonulaCarbonaria_006578
R2_4	funannotate	gene	2152433	2154090	.	-	.	ID=TetragonulaCarbonaria_006577
R2_4	funannotate	gene	2138507	2151881	.	+	.	ID=TetragonulaCarbonaria_006576
R2_4	funannotate	gene	2129850	2131318	.	+	.	ID=TetragonulaCarbonaria_006575
R2_4	funannotate	gene	2104900	2113260	.	-	.	ID=TetragonulaCarbonaria_006574
R2_4	funannotate	mRNA	8261974	8263958	.	+	.	ID=TetragonulaCarbonaria_007233-T1;Parent=TetragonulaCarbonaria_007233
R2_4	funannotate	gene	2102362	2104819	.	+	.	ID=TetragonulaCarbonaria_006573
R2_4	funannotate	gene	2093575	2093742	.	+	.	ID=TetragonulaCarbonaria_006572
R2_4	funannotate	gene	2087200	2087983	.	+	.	ID=TetragonulaCarbonaria_006571
R2_4	funannotate	gene	2082129	2085900	.	-	.	ID=TetragonulaCarbonaria_006570
R2_4	funannotate	mRNA	8137912	8140656	.	-	.	ID=TetragonulaCarbonaria_007221-T1;Ontology_term=GO:0008080;Dbxref=PFAM:PF00583%2CPFAM:PF08445%2CInterPro:IPR000182%2CInterPro:IPR016181%2CPFAM:PF13508;Parent=TetragonulaCarbonaria_007221
R2_4	funannotate	exon	9543044	9543212	.	-	.	ID=TetragonulaCarbonaria_007366-T1.exon11;Parent=TetragonulaCarbonaria_007366-T1
R2_4	funannotate	exon	9543291	9543450	.	-	.	ID=TetragonulaCarbonaria_007366-T1.exon10;Parent=TetragonulaCarbonaria_007366-T1
R2_4	funannotate	exon	9542434	9542504	.	-	.	ID=TetragonulaCarbonaria_007366-T1.exon13;Parent=TetragonulaCarbonaria_007366-T1
R2_4	funannotate	exon	9542574	9542913	.	-	.	ID=TetragonulaCarbonaria_007366-T1.exon12;Parent=TetragonulaCarbonaria_007366-T1
R2_4	funannotate	exon	3991877	3992407	.	-	.	ID=TetragonulaCarbonaria_006775-T1.exon10;Parent=TetragonulaCarbonaria_006775-T1
R2_4	funannotate	CDS	5389550	5389668	.	-	0	ID=TetragonulaCarbonaria_006894-T1.cds;Parent=TetragonulaCarbonaria_006894-T1
R2_4	funannotate	CDS	5389334	5389482	.	-	0	ID=TetragonulaCarbonaria_006894-T1.cds;Parent=TetragonulaCarbonaria_006894-T1
R2_4	funannotate	CDS	5388034	5388254	.	-	0	ID=TetragonulaCarbonaria_006894-T1.cds;Parent=TetragonulaCarbonaria_006894-T1
R2_4	funannotate	CDS	5386946	5387180	.	-	0	ID=TetragonulaCarbonaria_006894-T1.cds;Parent=TetragonulaCarbonaria_006894-T1
R2_4	funannotate	CDS	5386283	5386460	.	-	0	ID=TetragonulaCarbonaria_006894-T1.cds;Parent=TetragonulaCarbonaria_006894-T1
R2_4	funannotate	CDS	5385084	5385324	.	-	0	ID=TetragonulaCarbonaria_006894-T1.cds;Parent=TetragonulaCarbonaria_006894-T1
R2_4	funannotate	three_prime_UTR	2898671	2898680	.	-	.	ID=TetragonulaCarbonaria_006653-T1.utr3p1;Parent=TetragonulaCarbonaria_006653-T1
R2_4	funannotate	CDS	3656061	3656224	.	+	0	ID=TetragonulaCarbonaria_006724-T1.cds;Parent=TetragonulaCarbonaria_006724-T1
R2_4	funannotate	CDS	3656304	3656363	.	+	0	ID=TetragonulaCarbonaria_006724-T1.cds;Parent=TetragonulaCarbonaria_006724-T1
R2_4	funannotate	CDS	3656440	3656485	.	+	0	ID=TetragonulaCarbonaria_006724-T1.cds;Parent=TetragonulaCarbonaria_006724-T1
R2_4	funannotate	CDS	3656560	3656609	.	+	0	ID=TetragonulaCarbonaria_006724-T1.cds;Parent=TetragonulaCarbonaria_006724-T1
R2_4	funannotate	CDS	3656684	3656726	.	+	0	ID=TetragonulaCarbonaria_006724-T1.cds;Parent=TetragonulaCarbonaria_006724-T1
R2_4	funannotate	CDS	3656816	3656890	.	+	0	ID=TetragonulaCarbonaria_006724-T1.cds;Parent=TetragonulaCarbonaria_006724-T1
R2_4	funannotate	five_prime_UTR	7074158	7074260	.	+	.	ID=TetragonulaCarbonaria_007117-T1.utr5p1;Parent=TetragonulaCarbonaria_007117-T1
R2_4	funannotate	three_prime_UTR	3290437	3290627	.	+	.	ID=TetragonulaCarbonaria_006680-T1.utr3p1;Parent=TetragonulaCarbonaria_006680-T1
R2_4	funannotate	exon	1422009	1422159	.	+	.	ID=TetragonulaCarbonaria_006514-T1.exon11;Parent=TetragonulaCarbonaria_006514-T1
R2_4	funannotate	exon	1421693	1421902	.	+	.	ID=TetragonulaCarbonaria_006514-T1.exon10;Parent=TetragonulaCarbonaria_006514-T1
R2_4	funannotate	exon	2241771	2241854	.	-	.	ID=TetragonulaCarbonaria_006585-T1.exon1;Parent=TetragonulaCarbonaria_006585-T1
R2_4	funannotate	exon	2241180	2241428	.	-	.	ID=TetragonulaCarbonaria_006585-T1.exon2;Parent=TetragonulaCarbonaria_006585-T1
R2_4	funannotate	gene	2417426	2430925	.	-	.	ID=TetragonulaCarbonaria_006599
R2_4	funannotate	gene	2409835	2410275	.	+	.	ID=TetragonulaCarbonaria_006598
R2_4	funannotate	gene	2396376	2406364	.	-	.	ID=TetragonulaCarbonaria_006597
R2_4	funannotate	three_prime_UTR	6342596	6342788	.	+	.	ID=TetragonulaCarbonaria_007023-T1.utr3p1;Parent=TetragonulaCarbonaria_007023-T1
R2_4	funannotate	gene	2371970	2379611	.	-	.	ID=TetragonulaCarbonaria_006596
R2_4	funannotate	gene	2367654	2367890	.	+	.	ID=TetragonulaCarbonaria_006595
R2_4	funannotate	gene	2341555	2346127	.	+	.	ID=TetragonulaCarbonaria_006594
R2_4	funannotate	gene	2333571	2334891	.	+	.	ID=TetragonulaCarbonaria_006593
R2_4	funannotate	gene	2330512	2331060	.	+	.	ID=TetragonulaCarbonaria_006592
R2_4	funannotate	gene	2307355	2313243	.	-	.	ID=TetragonulaCarbonaria_006591
R2_4	funannotate	mRNA	3453093	3460835	.	-	.	ID=TetragonulaCarbonaria_006700-T1;Ontology_term=GO:0015031;Dbxref=PFAM:PF16213%2CInterPro:IPR032817%2CPFAM:PF09324%2CInterPro:IPR032629%2CInterPro:IPR026829%2CPFAM:PF12783%2CInterPro:IPR032691%2CInterPro:IPR016024%2CInterPro:IPR015403;Parent=TetragonulaCarbonaria_006700
R2_4	funannotate	gene	2304723	2306604	.	+	.	ID=TetragonulaCarbonaria_006590
R2_4	funannotate	exon	6100696	6100917	.	-	.	ID=TetragonulaCarbonaria_006982-T1.exon2;Parent=TetragonulaCarbonaria_006982-T1
R2_4	funannotate	exon	6101314	6101580	.	-	.	ID=TetragonulaCarbonaria_006982-T1.exon1;Parent=TetragonulaCarbonaria_006982-T1
R2_4	funannotate	exon	7105860	7106840	.	+	.	ID=TetragonulaCarbonaria_007122-T1.exon1;Parent=TetragonulaCarbonaria_007122-T1
R2_4	funannotate	exon	7114933	7115085	.	+	.	ID=TetragonulaCarbonaria_007122-T1.exon2;Parent=TetragonulaCarbonaria_007122-T1
R2_4	funannotate	CDS	5477385	5477662	.	-	0	ID=TetragonulaCarbonaria_006903-T1.cds;Parent=TetragonulaCarbonaria_006903-T1
R2_4	funannotate	CDS	5477088	5477232	.	-	0	ID=TetragonulaCarbonaria_006903-T1.cds;Parent=TetragonulaCarbonaria_006903-T1
R2_4	funannotate	CDS	5476852	5477016	.	-	0	ID=TetragonulaCarbonaria_006903-T1.cds;Parent=TetragonulaCarbonaria_006903-T1
R2_4	funannotate	CDS	5476643	5476777	.	-	0	ID=TetragonulaCarbonaria_006903-T1.cds;Parent=TetragonulaCarbonaria_006903-T1
R2_4	funannotate	CDS	5476432	5476566	.	-	0	ID=TetragonulaCarbonaria_006903-T1.cds;Parent=TetragonulaCarbonaria_006903-T1
R2_4	funannotate	CDS	5476168	5476251	.	-	0	ID=TetragonulaCarbonaria_006903-T1.cds;Parent=TetragonulaCarbonaria_006903-T1
R2_4	funannotate	mRNA	6877237	6879625	.	-	.	ID=TetragonulaCarbonaria_007089-T1;Parent=TetragonulaCarbonaria_007089
R2_4	funannotate	exon	7118398	7118528	.	+	.	ID=TetragonulaCarbonaria_007122-T1.exon9;Parent=TetragonulaCarbonaria_007122-T1
R2_4	funannotate	exon	7117594	7118012	.	+	.	ID=TetragonulaCarbonaria_007122-T1.exon7;Parent=TetragonulaCarbonaria_007122-T1
R2_4	funannotate	exon	7118093	7118304	.	+	.	ID=TetragonulaCarbonaria_007122-T1.exon8;Parent=TetragonulaCarbonaria_007122-T1
R2_4	funannotate	exon	7116800	7116989	.	+	.	ID=TetragonulaCarbonaria_007122-T1.exon5;Parent=TetragonulaCarbonaria_007122-T1
R2_4	funannotate	exon	7117115	7117380	.	+	.	ID=TetragonulaCarbonaria_007122-T1.exon6;Parent=TetragonulaCarbonaria_007122-T1
R2_4	funannotate	exon	7115907	7116080	.	+	.	ID=TetragonulaCarbonaria_007122-T1.exon3;Parent=TetragonulaCarbonaria_007122-T1
R2_4	funannotate	exon	7116309	7116494	.	+	.	ID=TetragonulaCarbonaria_007122-T1.exon4;Parent=TetragonulaCarbonaria_007122-T1
R2_4	funannotate	exon	8739801	8739952	.	-	.	ID=TetragonulaCarbonaria_007268-T1.exon1;Parent=TetragonulaCarbonaria_007268-T1
R2_4	funannotate	mRNA	6819909	6820952	.	+	.	ID=TetragonulaCarbonaria_007077-T1;Parent=TetragonulaCarbonaria_007077
R2_4	funannotate	exon	8736827	8737082	.	-	.	ID=TetragonulaCarbonaria_007268-T1.exon5;Parent=TetragonulaCarbonaria_007268-T1
R2_4	funannotate	exon	8737161	8738331	.	-	.	ID=TetragonulaCarbonaria_007268-T1.exon4;Parent=TetragonulaCarbonaria_007268-T1
R2_4	funannotate	exon	8738487	8738994	.	-	.	ID=TetragonulaCarbonaria_007268-T1.exon3;Parent=TetragonulaCarbonaria_007268-T1
R2_4	funannotate	exon	8739140	8739559	.	-	.	ID=TetragonulaCarbonaria_007268-T1.exon2;Parent=TetragonulaCarbonaria_007268-T1
R2_4	funannotate	exon	461992	462255	.	-	.	ID=TetragonulaCarbonaria_006441-T1.exon1;Parent=TetragonulaCarbonaria_006441-T1
R2_4	funannotate	exon	461681	461916	.	-	.	ID=TetragonulaCarbonaria_006441-T1.exon2;Parent=TetragonulaCarbonaria_006441-T1
R2_4	funannotate	exon	461368	461590	.	-	.	ID=TetragonulaCarbonaria_006441-T1.exon3;Parent=TetragonulaCarbonaria_006441-T1
R2_4	funannotate	exon	461150	461270	.	-	.	ID=TetragonulaCarbonaria_006441-T1.exon4;Parent=TetragonulaCarbonaria_006441-T1
R2_4	funannotate	exon	460821	461055	.	-	.	ID=TetragonulaCarbonaria_006441-T1.exon5;Parent=TetragonulaCarbonaria_006441-T1
R2_4	funannotate	exon	460647	460737	.	-	.	ID=TetragonulaCarbonaria_006441-T1.exon6;Parent=TetragonulaCarbonaria_006441-T1
R2_4	funannotate	exon	457883	457940	.	-	.	ID=TetragonulaCarbonaria_006441-T1.exon7;Parent=TetragonulaCarbonaria_006441-T1
R2_4	funannotate	CDS	4084235	4084368	.	-	0	ID=TetragonulaCarbonaria_006789-T1.cds;Parent=TetragonulaCarbonaria_006789-T1
R2_4	funannotate	CDS	4079650	4079842	.	-	0	ID=TetragonulaCarbonaria_006789-T1.cds;Parent=TetragonulaCarbonaria_006789-T1
R2_4	funannotate	exon	455684	457098	.	-	.	ID=TetragonulaCarbonaria_006441-T1.exon8;Parent=TetragonulaCarbonaria_006441-T1
R2_4	funannotate	CDS	12537203	12537303	.	+	0	ID=TetragonulaCarbonaria_007555-T1.cds;Parent=TetragonulaCarbonaria_007555-T1
R2_4	funannotate	CDS	12537940	12538147	.	+	0	ID=TetragonulaCarbonaria_007555-T1.cds;Parent=TetragonulaCarbonaria_007555-T1
R2_4	funannotate	CDS	12541157	12541414	.	+	0	ID=TetragonulaCarbonaria_007555-T1.cds;Parent=TetragonulaCarbonaria_007555-T1
R2_4	funannotate	CDS	12544324	12544687	.	+	0	ID=TetragonulaCarbonaria_007555-T1.cds;Parent=TetragonulaCarbonaria_007555-T1
R2_4	funannotate	CDS	12546906	12547135	.	+	0	ID=TetragonulaCarbonaria_007555-T1.cds;Parent=TetragonulaCarbonaria_007555-T1
R2_4	funannotate	CDS	12548186	12548509	.	+	0	ID=TetragonulaCarbonaria_007555-T1.cds;Parent=TetragonulaCarbonaria_007555-T1
R2_4	funannotate	CDS	12549443	12549766	.	+	0	ID=TetragonulaCarbonaria_007555-T1.cds;Parent=TetragonulaCarbonaria_007555-T1
R2_4	funannotate	exon	1775960	1776190	.	-	.	ID=TetragonulaCarbonaria_006541-T1.exon10;Parent=TetragonulaCarbonaria_006541-T1
R2_4	funannotate	exon	8735231	8735440	.	-	.	ID=TetragonulaCarbonaria_007268-T1.exon9;Parent=TetragonulaCarbonaria_007268-T1
R2_4	funannotate	exon	10497503	10497709	.	-	.	ID=TetragonulaCarbonaria_007446-T1.exon2;Parent=TetragonulaCarbonaria_007446-T1
R2_4	funannotate	exon	8735663	8735755	.	-	.	ID=TetragonulaCarbonaria_007268-T1.exon8;Parent=TetragonulaCarbonaria_007268-T1
R2_4	funannotate	exon	10497274	10497420	.	-	.	ID=TetragonulaCarbonaria_007446-T1.exon3;Parent=TetragonulaCarbonaria_007446-T1
R2_4	funannotate	exon	8736140	8736312	.	-	.	ID=TetragonulaCarbonaria_007268-T1.exon7;Parent=TetragonulaCarbonaria_007268-T1
R2_4	funannotate	mRNA	1479765	1480139	.	+	.	ID=TetragonulaCarbonaria_006519-T1;Parent=TetragonulaCarbonaria_006519
R2_4	funannotate	exon	8736475	8736673	.	-	.	ID=TetragonulaCarbonaria_007268-T1.exon6;Parent=TetragonulaCarbonaria_007268-T1
R2_4	funannotate	exon	10497965	10498095	.	-	.	ID=TetragonulaCarbonaria_007446-T1.exon1;Parent=TetragonulaCarbonaria_007446-T1
R2_4	funannotate	exon	10497007	10497205	.	-	.	ID=TetragonulaCarbonaria_007446-T1.exon4;Parent=TetragonulaCarbonaria_007446-T1
R2_4	funannotate	exon	10496808	10496897	.	-	.	ID=TetragonulaCarbonaria_007446-T1.exon5;Parent=TetragonulaCarbonaria_007446-T1
R2_4	funannotate	mRNA	1490271	1491176	.	+	.	ID=TetragonulaCarbonaria_006520-T1;Parent=TetragonulaCarbonaria_006520
R2_4	funannotate	CDS	10987116	10988054	.	-	0	ID=TetragonulaCarbonaria_007478-T1.cds;Parent=TetragonulaCarbonaria_007478-T1
R2_4	funannotate	CDS	10986761	10987051	.	-	0	ID=TetragonulaCarbonaria_007478-T1.cds;Parent=TetragonulaCarbonaria_007478-T1
R2_4	funannotate	CDS	13439870	13439980	.	-	0	ID=TetragonulaCarbonaria_007608-T1.cds;Parent=TetragonulaCarbonaria_007608-T1
R2_4	funannotate	CDS	13439495	13439569	.	-	0	ID=TetragonulaCarbonaria_007608-T1.cds;Parent=TetragonulaCarbonaria_007608-T1
R2_4	funannotate	CDS	13439280	13439375	.	-	0	ID=TetragonulaCarbonaria_007608-T1.cds;Parent=TetragonulaCarbonaria_007608-T1
R2_4	funannotate	CDS	13438264	13438467	.	-	0	ID=TetragonulaCarbonaria_007608-T1.cds;Parent=TetragonulaCarbonaria_007608-T1
R2_4	funannotate	CDS	13436928	13437215	.	-	0	ID=TetragonulaCarbonaria_007608-T1.cds;Parent=TetragonulaCarbonaria_007608-T1
R2_4	funannotate	CDS	13436706	13436849	.	-	0	ID=TetragonulaCarbonaria_007608-T1.cds;Parent=TetragonulaCarbonaria_007608-T1
R2_4	funannotate	CDS	13435964	13436123	.	-	0	ID=TetragonulaCarbonaria_007608-T1.cds;Parent=TetragonulaCarbonaria_007608-T1
R2_4	funannotate	CDS	13435501	13435862	.	-	0	ID=TetragonulaCarbonaria_007608-T1.cds;Parent=TetragonulaCarbonaria_007608-T1
R2_4	funannotate	CDS	13435175	13435417	.	-	0	ID=TetragonulaCarbonaria_007608-T1.cds;Parent=TetragonulaCarbonaria_007608-T1
R2_4	funannotate	CDS	13434924	13435106	.	-	0	ID=TetragonulaCarbonaria_007608-T1.cds;Parent=TetragonulaCarbonaria_007608-T1
R2_4	funannotate	CDS	13434761	13434853	.	-	0	ID=TetragonulaCarbonaria_007608-T1.cds;Parent=TetragonulaCarbonaria_007608-T1
R2_4	funannotate	CDS	13434522	13434679	.	-	0	ID=TetragonulaCarbonaria_007608-T1.cds;Parent=TetragonulaCarbonaria_007608-T1
R2_4	funannotate	CDS	13433939	13434108	.	-	0	ID=TetragonulaCarbonaria_007608-T1.cds;Parent=TetragonulaCarbonaria_007608-T1
R2_4	funannotate	CDS	13433481	13433697	.	-	0	ID=TetragonulaCarbonaria_007608-T1.cds;Parent=TetragonulaCarbonaria_007608-T1
R2_4	funannotate	CDS	13432238	13432493	.	-	0	ID=TetragonulaCarbonaria_007608-T1.cds;Parent=TetragonulaCarbonaria_007608-T1
R2_4	funannotate	CDS	13432022	13432167	.	-	0	ID=TetragonulaCarbonaria_007608-T1.cds;Parent=TetragonulaCarbonaria_007608-T1
R2_4	funannotate	CDS	13431698	13431928	.	-	0	ID=TetragonulaCarbonaria_007608-T1.cds;Parent=TetragonulaCarbonaria_007608-T1
R2_4	funannotate	CDS	13431327	13431590	.	-	0	ID=TetragonulaCarbonaria_007608-T1.cds;Parent=TetragonulaCarbonaria_007608-T1
R2_4	funannotate	CDS	13431097	13431253	.	-	0	ID=TetragonulaCarbonaria_007608-T1.cds;Parent=TetragonulaCarbonaria_007608-T1
R2_4	funannotate	CDS	13430910	13431026	.	-	0	ID=TetragonulaCarbonaria_007608-T1.cds;Parent=TetragonulaCarbonaria_007608-T1
R2_4	funannotate	CDS	13430719	13430808	.	-	0	ID=TetragonulaCarbonaria_007608-T1.cds;Parent=TetragonulaCarbonaria_007608-T1
R2_4	funannotate	five_prime_UTR	5482466	5482829	.	-	.	ID=TetragonulaCarbonaria_006905-T1.utr5p1;Parent=TetragonulaCarbonaria_006905-T1
R2_4	funannotate	mRNA	7971728	7973984	.	-	.	ID=TetragonulaCarbonaria_007208-T1;Ontology_term=GO:0004252%2CGO:0006508;Dbxref=PFAM:PF11938%2CPFAM:PF00089%2CInterPro:IPR001314%2CInterPro:IPR021852%2CInterPro:IPR009003%2CInterPro:IPR001254%2CInterPro:IPR043504;Parent=TetragonulaCarbonaria_007208
R2_4	funannotate	CDS	3988981	3989174	.	-	0	ID=TetragonulaCarbonaria_006773-T1.cds;Parent=TetragonulaCarbonaria_006773-T1
R2_4	funannotate	CDS	3988563	3988719	.	-	0	ID=TetragonulaCarbonaria_006773-T1.cds;Parent=TetragonulaCarbonaria_006773-T1
R2_4	funannotate	CDS	5593289	5593458	.	+	0	ID=TetragonulaCarbonaria_006924-T1.cds;Parent=TetragonulaCarbonaria_006924-T1
R2_4	funannotate	CDS	5593739	5593862	.	+	0	ID=TetragonulaCarbonaria_006924-T1.cds;Parent=TetragonulaCarbonaria_006924-T1
R2_4	funannotate	three_prime_UTR	6353357	6353470	.	-	.	ID=TetragonulaCarbonaria_007027-T1.utr3p1;Parent=TetragonulaCarbonaria_007027-T1
R2_4	funannotate	exon	12787927	12788186	.	+	.	ID=TetragonulaCarbonaria_007576-T1.exon6;Parent=TetragonulaCarbonaria_007576-T1
R2_4	funannotate	CDS	8998911	8999089	.	+	0	ID=TetragonulaCarbonaria_007299-T1.cds;Parent=TetragonulaCarbonaria_007299-T1
R2_4	funannotate	CDS	8999149	8999407	.	+	0	ID=TetragonulaCarbonaria_007299-T1.cds;Parent=TetragonulaCarbonaria_007299-T1
R2_4	funannotate	CDS	8999476	8999760	.	+	0	ID=TetragonulaCarbonaria_007299-T1.cds;Parent=TetragonulaCarbonaria_007299-T1
R2_4	funannotate	CDS	8999839	8999929	.	+	0	ID=TetragonulaCarbonaria_007299-T1.cds;Parent=TetragonulaCarbonaria_007299-T1
R2_4	funannotate	CDS	9000040	9000146	.	+	0	ID=TetragonulaCarbonaria_007299-T1.cds;Parent=TetragonulaCarbonaria_007299-T1
R2_4	funannotate	CDS	9000333	9000509	.	+	0	ID=TetragonulaCarbonaria_007299-T1.cds;Parent=TetragonulaCarbonaria_007299-T1
R2_4	funannotate	CDS	9000648	9000737	.	+	0	ID=TetragonulaCarbonaria_007299-T1.cds;Parent=TetragonulaCarbonaria_007299-T1
R2_4	funannotate	CDS	5917800	5918038	.	+	0	ID=TetragonulaCarbonaria_006968-T1.cds;Parent=TetragonulaCarbonaria_006968-T1
R2_4	funannotate	CDS	5925543	5925646	.	+	0	ID=TetragonulaCarbonaria_006968-T1.cds;Parent=TetragonulaCarbonaria_006968-T1
R2_4	funannotate	CDS	5926775	5926827	.	+	0	ID=TetragonulaCarbonaria_006968-T1.cds;Parent=TetragonulaCarbonaria_006968-T1
R2_4	funannotate	exon	12777660	12777759	.	+	.	ID=TetragonulaCarbonaria_007576-T1.exon1;Parent=TetragonulaCarbonaria_007576-T1
R2_4	funannotate	exon	12786709	12786816	.	+	.	ID=TetragonulaCarbonaria_007576-T1.exon4;Parent=TetragonulaCarbonaria_007576-T1
R2_4	funannotate	mRNA	1708146	1725624	.	+	.	ID=TetragonulaCarbonaria_006532-T1;Ontology_term=GO:0008061%2CGO:0005576%2CGO:0005975;Dbxref=PFAM:PF01607%2CPFAM:PF00704%2CInterPro:IPR001223%2CInterPro:IPR011583%2CInterPro:IPR036508%2CInterPro:IPR029070%2CInterPro:IPR002557%2CInterPro:IPR017853;Parent=TetragonulaCarbonaria_006532
R2_4	funannotate	exon	12787185	12787322	.	+	.	ID=TetragonulaCarbonaria_007576-T1.exon5;Parent=TetragonulaCarbonaria_007576-T1
R2_4	funannotate	exon	12777925	12778041	.	+	.	ID=TetragonulaCarbonaria_007576-T1.exon2;Parent=TetragonulaCarbonaria_007576-T1
R2_4	funannotate	exon	13940050	13940200	.	+	.	ID=TetragonulaCarbonaria_007665-T1.exon2;Parent=TetragonulaCarbonaria_007665-T1
R2_4	funannotate	mRNA	6545284	6547566	.	-	.	ID=TetragonulaCarbonaria_007053-T1;Dbxref=PFAM:PF07898%2CInterPro:IPR012464;Parent=TetragonulaCarbonaria_007053
R2_4	funannotate	exon	12780409	12780633	.	+	.	ID=TetragonulaCarbonaria_007576-T1.exon3;Parent=TetragonulaCarbonaria_007576-T1
R2_4	funannotate	exon	13938878	13938948	.	+	.	ID=TetragonulaCarbonaria_007665-T1.exon1;Parent=TetragonulaCarbonaria_007665-T1
R2_4	funannotate	three_prime_UTR	2527798	2527986	.	+	.	ID=TetragonulaCarbonaria_006608-T1.utr3p1;Parent=TetragonulaCarbonaria_006608-T1
R2_4	funannotate	CDS	5559682	5560255	.	-	0	ID=TetragonulaCarbonaria_006919-T1.cds;Parent=TetragonulaCarbonaria_006919-T1
R2_4	funannotate	CDS	5557866	5557978	.	-	0	ID=TetragonulaCarbonaria_006919-T1.cds;Parent=TetragonulaCarbonaria_006919-T1
R2_4	funannotate	exon	6117491	6118181	.	-	.	ID=TetragonulaCarbonaria_006984-T1.exon2;Parent=TetragonulaCarbonaria_006984-T1
R2_4	funannotate	exon	5396412	5396587	.	+	.	ID=TetragonulaCarbonaria_006895-T1.exon1;Parent=TetragonulaCarbonaria_006895-T1
R2_4	funannotate	exon	6118751	6118779	.	-	.	ID=TetragonulaCarbonaria_006984-T1.exon1;Parent=TetragonulaCarbonaria_006984-T1
R2_4	funannotate	exon	5396691	5396823	.	+	.	ID=TetragonulaCarbonaria_006895-T1.exon2;Parent=TetragonulaCarbonaria_006895-T1
R2_4	funannotate	CDS	6246659	6246720	.	+	0	ID=TetragonulaCarbonaria_007004-T1.cds;Parent=TetragonulaCarbonaria_007004-T1
R2_4	funannotate	CDS	6246841	6247162	.	+	0	ID=TetragonulaCarbonaria_007004-T1.cds;Parent=TetragonulaCarbonaria_007004-T1
R2_4	funannotate	CDS	6247321	6247442	.	+	0	ID=TetragonulaCarbonaria_007004-T1.cds;Parent=TetragonulaCarbonaria_007004-T1
R2_4	funannotate	CDS	6247539	6247600	.	+	0	ID=TetragonulaCarbonaria_007004-T1.cds;Parent=TetragonulaCarbonaria_007004-T1
R2_4	funannotate	CDS	6247729	6249065	.	+	0	ID=TetragonulaCarbonaria_007004-T1.cds;Parent=TetragonulaCarbonaria_007004-T1
R2_4	funannotate	CDS	6249152	6249340	.	+	0	ID=TetragonulaCarbonaria_007004-T1.cds;Parent=TetragonulaCarbonaria_007004-T1
R2_4	funannotate	CDS	6249439	6249691	.	+	0	ID=TetragonulaCarbonaria_007004-T1.cds;Parent=TetragonulaCarbonaria_007004-T1
R2_4	funannotate	CDS	6249791	6249819	.	+	0	ID=TetragonulaCarbonaria_007004-T1.cds;Parent=TetragonulaCarbonaria_007004-T1
R2_4	funannotate	exon	3552250	3552335	.	-	.	ID=TetragonulaCarbonaria_006711-T1.exon1;Parent=TetragonulaCarbonaria_006711-T1
R2_4	funannotate	CDS	10410934	10410993	.	-	0	ID=TetragonulaCarbonaria_007429-T1.cds;Parent=TetragonulaCarbonaria_007429-T1
R2_4	funannotate	CDS	10409915	10410178	.	-	0	ID=TetragonulaCarbonaria_007429-T1.cds;Parent=TetragonulaCarbonaria_007429-T1
R2_4	funannotate	exon	4284386	4285524	.	-	.	ID=TetragonulaCarbonaria_006800-T1.exon3;Parent=TetragonulaCarbonaria_006800-T1
R2_4	funannotate	CDS	6209430	6209438	.	-	0	ID=TetragonulaCarbonaria_006996-T1.cds;Parent=TetragonulaCarbonaria_006996-T1
R2_4	funannotate	CDS	6208712	6209047	.	-	0	ID=TetragonulaCarbonaria_006996-T1.cds;Parent=TetragonulaCarbonaria_006996-T1
R2_4	funannotate	mRNA	1797364	1808185	.	-	.	ID=TetragonulaCarbonaria_006544-T1;Ontology_term=GO:0007605%2CGO:0016459%2CGO:0003779;Dbxref=InterPro:IPR011993%2CInterPro:IPR035487;Parent=TetragonulaCarbonaria_006544
R2_4	funannotate	exon	3551189	3551320	.	-	.	ID=TetragonulaCarbonaria_006711-T1.exon6;Parent=TetragonulaCarbonaria_006711-T1
R2_4	funannotate	exon	3551397	3551498	.	-	.	ID=TetragonulaCarbonaria_006711-T1.exon5;Parent=TetragonulaCarbonaria_006711-T1
R2_4	funannotate	exon	4288297	4288552	.	-	.	ID=TetragonulaCarbonaria_006800-T1.exon1;Parent=TetragonulaCarbonaria_006800-T1
R2_4	funannotate	exon	3551575	3551688	.	-	.	ID=TetragonulaCarbonaria_006711-T1.exon4;Parent=TetragonulaCarbonaria_006711-T1
R2_4	funannotate	exon	4287996	4288104	.	-	.	ID=TetragonulaCarbonaria_006800-T1.exon2;Parent=TetragonulaCarbonaria_006800-T1
R2_4	funannotate	exon	3551765	3551949	.	-	.	ID=TetragonulaCarbonaria_006711-T1.exon3;Parent=TetragonulaCarbonaria_006711-T1
R2_4	funannotate	exon	3552017	3552159	.	-	.	ID=TetragonulaCarbonaria_006711-T1.exon2;Parent=TetragonulaCarbonaria_006711-T1
R2_4	funannotate	mRNA	6637482	6638472	.	-	.	ID=TetragonulaCarbonaria_007065-T1;Parent=TetragonulaCarbonaria_007065
R2_4	funannotate	CDS	2659863	2659927	.	-	0	ID=TetragonulaCarbonaria_006619-T1.cds;Parent=TetragonulaCarbonaria_006619-T1
R2_4	funannotate	CDS	2659654	2659801	.	-	0	ID=TetragonulaCarbonaria_006619-T1.cds;Parent=TetragonulaCarbonaria_006619-T1
R2_4	funannotate	exon	12171250	12171645	.	+	.	ID=TetragonulaCarbonaria_007538-T1.exon2;Parent=TetragonulaCarbonaria_007538-T1
R2_4	funannotate	exon	12171782	12171807	.	+	.	ID=TetragonulaCarbonaria_007538-T1.exon3;Parent=TetragonulaCarbonaria_007538-T1
R2_4	funannotate	three_prime_UTR	2740441	2740662	.	-	.	ID=TetragonulaCarbonaria_006635-T1.utr3p1;Parent=TetragonulaCarbonaria_006635-T1
R2_4	funannotate	exon	12170914	12170959	.	+	.	ID=TetragonulaCarbonaria_007538-T1.exon1;Parent=TetragonulaCarbonaria_007538-T1
R2_4	funannotate	exon	12171942	12172142	.	+	.	ID=TetragonulaCarbonaria_007538-T1.exon4;Parent=TetragonulaCarbonaria_007538-T1
R2_4	funannotate	CDS	5809716	5810321	.	+	0	ID=TetragonulaCarbonaria_006952-T1.cds;Parent=TetragonulaCarbonaria_006952-T1
R2_4	funannotate	CDS	5810387	5810671	.	+	0	ID=TetragonulaCarbonaria_006952-T1.cds;Parent=TetragonulaCarbonaria_006952-T1
R2_4	funannotate	CDS	9711036	9711272	.	+	0	ID=TetragonulaCarbonaria_007376-T1.cds;Parent=TetragonulaCarbonaria_007376-T1
R2_4	funannotate	CDS	9713373	9713567	.	+	0	ID=TetragonulaCarbonaria_007376-T1.cds;Parent=TetragonulaCarbonaria_007376-T1
R2_4	funannotate	CDS	9714884	9715333	.	+	0	ID=TetragonulaCarbonaria_007376-T1.cds;Parent=TetragonulaCarbonaria_007376-T1
R2_4	funannotate	exon	3534	3644	.	+	.	ID=TetragonulaCarbonaria_006404-T1.exon3;Parent=TetragonulaCarbonaria_006404-T1
R2_4	funannotate	mRNA	13543909	13548274	.	+	.	ID=TetragonulaCarbonaria_007630-T1;Ontology_term=GO:0016307%2CGO:0046488;Dbxref=PFAM:PF01504%2CInterPro:IPR002498%2CInterPro:IPR023610%2CInterPro:IPR027484%2CInterPro:IPR027483;Parent=TetragonulaCarbonaria_007630
R2_4	funannotate	mRNA	2076870	2077731	.	-	.	ID=TetragonulaCarbonaria_006568-T1;Parent=TetragonulaCarbonaria_006568
R2_4	funannotate	exon	1741	1782	.	+	.	ID=TetragonulaCarbonaria_006404-T1.exon1;Parent=TetragonulaCarbonaria_006404-T1
R2_4	funannotate	exon	2283	3416	.	+	.	ID=TetragonulaCarbonaria_006404-T1.exon2;Parent=TetragonulaCarbonaria_006404-T1
R2_4	funannotate	exon	4505554	4505696	.	-	.	ID=TetragonulaCarbonaria_006818-T1.exon5;Parent=TetragonulaCarbonaria_006818-T1
R2_4	funannotate	exon	4505888	4506033	.	-	.	ID=TetragonulaCarbonaria_006818-T1.exon4;Parent=TetragonulaCarbonaria_006818-T1
R2_4	funannotate	exon	4506255	4506426	.	-	.	ID=TetragonulaCarbonaria_006818-T1.exon3;Parent=TetragonulaCarbonaria_006818-T1
R2_4	funannotate	exon	4507403	4507474	.	-	.	ID=TetragonulaCarbonaria_006818-T1.exon2;Parent=TetragonulaCarbonaria_006818-T1
R2_4	funannotate	exon	7994345	7994473	.	+	.	ID=TetragonulaCarbonaria_007211-T1.exon2;Parent=TetragonulaCarbonaria_007211-T1
R2_4	funannotate	exon	7994745	7994814	.	+	.	ID=TetragonulaCarbonaria_007211-T1.exon3;Parent=TetragonulaCarbonaria_007211-T1
R2_4	funannotate	exon	7993547	7993608	.	+	.	ID=TetragonulaCarbonaria_007211-T1.exon1;Parent=TetragonulaCarbonaria_007211-T1
R2_4	funannotate	exon	4507740	4507932	.	-	.	ID=TetragonulaCarbonaria_006818-T1.exon1;Parent=TetragonulaCarbonaria_006818-T1
R2_4	funannotate	mRNA	13539362	13541742	.	-	.	ID=TetragonulaCarbonaria_007629-T1;Dbxref=PFAM:PF07942%2CInterPro:IPR029063%2CInterPro:IPR012901;Parent=TetragonulaCarbonaria_007629
R2_4	funannotate	exon	2260884	2261107	.	-	.	ID=TetragonulaCarbonaria_006588-T1.exon3;Parent=TetragonulaCarbonaria_006588-T1
R2_4	funannotate	exon	2262442	2262542	.	-	.	ID=TetragonulaCarbonaria_006588-T1.exon2;Parent=TetragonulaCarbonaria_006588-T1
R2_4	funannotate	exon	2262776	2262879	.	-	.	ID=TetragonulaCarbonaria_006588-T1.exon1;Parent=TetragonulaCarbonaria_006588-T1
R2_4	funannotate	exon	5748243	5748450	.	+	.	ID=TetragonulaCarbonaria_006944-T1.exon1;Parent=TetragonulaCarbonaria_006944-T1
R2_4	funannotate	exon	5749040	5749269	.	+	.	ID=TetragonulaCarbonaria_006944-T1.exon3;Parent=TetragonulaCarbonaria_006944-T1
R2_4	funannotate	exon	5748676	5748803	.	+	.	ID=TetragonulaCarbonaria_006944-T1.exon2;Parent=TetragonulaCarbonaria_006944-T1
R2_4	funannotate	mRNA	4393861	4395959	.	+	.	ID=TetragonulaCarbonaria_006808-T1;Parent=TetragonulaCarbonaria_006808
R2_4	funannotate	mRNA	13644920	13649052	.	-	.	ID=TetragonulaCarbonaria_007642-T1;Parent=TetragonulaCarbonaria_007642
R2_4	funannotate	five_prime_UTR	3786373	3786481	.	+	.	ID=TetragonulaCarbonaria_006752-T1.utr5p1;Parent=TetragonulaCarbonaria_006752-T1
R2_4	funannotate	exon	5759272	5759658	.	+	.	ID=TetragonulaCarbonaria_006944-T1.exon5;Parent=TetragonulaCarbonaria_006944-T1
R2_4	funannotate	five_prime_UTR	3786610	3786724	.	+	.	ID=TetragonulaCarbonaria_006752-T1.utr5p2;Parent=TetragonulaCarbonaria_006752-T1
R2_4	funannotate	exon	5755709	5755781	.	+	.	ID=TetragonulaCarbonaria_006944-T1.exon4;Parent=TetragonulaCarbonaria_006944-T1
R2_4	funannotate	five_prime_UTR	3787515	3787643	.	+	.	ID=TetragonulaCarbonaria_006752-T1.utr5p3;Parent=TetragonulaCarbonaria_006752-T1
R2_4	funannotate	CDS	3233826	3234075	.	+	0	ID=TetragonulaCarbonaria_006671-T1.cds;Parent=TetragonulaCarbonaria_006671-T1
R2_4	funannotate	CDS	3236392	3236509	.	+	0	ID=TetragonulaCarbonaria_006671-T1.cds;Parent=TetragonulaCarbonaria_006671-T1
R2_4	funannotate	CDS	3239777	3240089	.	+	0	ID=TetragonulaCarbonaria_006671-T1.cds;Parent=TetragonulaCarbonaria_006671-T1
R2_4	funannotate	mRNA	1922383	1925066	.	+	.	ID=TetragonulaCarbonaria_006556-T1;Parent=TetragonulaCarbonaria_006556
R2_4	funannotate	exon	2861221	2861321	.	-	.	ID=TetragonulaCarbonaria_006649-T1.exon11;Parent=TetragonulaCarbonaria_006649-T1
R2_4	funannotate	exon	2861401	2861509	.	-	.	ID=TetragonulaCarbonaria_006649-T1.exon10;Parent=TetragonulaCarbonaria_006649-T1
R2_4	funannotate	exon	10180274	10180546	.	+	.	ID=TetragonulaCarbonaria_007409-T1.exon1;Parent=TetragonulaCarbonaria_007409-T1
R2_4	funannotate	exon	10181054	10181158	.	+	.	ID=TetragonulaCarbonaria_007409-T1.exon2;Parent=TetragonulaCarbonaria_007409-T1
R2_4	funannotate	CDS	7600934	7601036	.	+	0	ID=TetragonulaCarbonaria_007181-T1.cds;Parent=TetragonulaCarbonaria_007181-T1
R2_4	funannotate	CDS	7601163	7601299	.	+	0	ID=TetragonulaCarbonaria_007181-T1.cds;Parent=TetragonulaCarbonaria_007181-T1
R2_4	funannotate	exon	9951501	9951870	.	-	.	ID=TetragonulaCarbonaria_007395-T1.exon2;Parent=TetragonulaCarbonaria_007395-T1
R2_4	funannotate	exon	9952618	9952661	.	-	.	ID=TetragonulaCarbonaria_007395-T1.exon1;Parent=TetragonulaCarbonaria_007395-T1
R2_4	funannotate	mRNA	13418232	13420539	.	-	.	ID=TetragonulaCarbonaria_007605-T1;Ontology_term=GO:0015031%2CGO:0007275;Dbxref=InterPro:IPR029746%2CInterPro:IPR001876%2CInterPro:IPR036443;Parent=TetragonulaCarbonaria_007605
R2_4	funannotate	mRNA	2333571	2334891	.	+	.	ID=TetragonulaCarbonaria_006593-T1;Parent=TetragonulaCarbonaria_006593
R2_4	funannotate	exon	2750351	2750585	.	+	.	ID=TetragonulaCarbonaria_006637-T1.exon4;Parent=TetragonulaCarbonaria_006637-T1
R2_4	funannotate	exon	1835850	1835958	.	-	.	ID=TetragonulaCarbonaria_006548-T1.exon1;Parent=TetragonulaCarbonaria_006548-T1
R2_4	funannotate	exon	2750179	2750243	.	+	.	ID=TetragonulaCarbonaria_006637-T1.exon3;Parent=TetragonulaCarbonaria_006637-T1
R2_4	funannotate	exon	1835084	1835200	.	-	.	ID=TetragonulaCarbonaria_006548-T1.exon2;Parent=TetragonulaCarbonaria_006548-T1
R2_4	funannotate	exon	2748704	2749422	.	+	.	ID=TetragonulaCarbonaria_006637-T1.exon2;Parent=TetragonulaCarbonaria_006637-T1
R2_4	funannotate	exon	1834868	1834992	.	-	.	ID=TetragonulaCarbonaria_006548-T1.exon3;Parent=TetragonulaCarbonaria_006548-T1
R2_4	funannotate	exon	2748606	2748628	.	+	.	ID=TetragonulaCarbonaria_006637-T1.exon1;Parent=TetragonulaCarbonaria_006637-T1
R2_4	funannotate	mRNA	4619302	4621996	.	-	.	ID=TetragonulaCarbonaria_006833-T1;Parent=TetragonulaCarbonaria_006833
R2_4	funannotate	exon	2751728	2751904	.	+	.	ID=TetragonulaCarbonaria_006637-T1.exon9;Parent=TetragonulaCarbonaria_006637-T1
R2_4	funannotate	exon	2751365	2751634	.	+	.	ID=TetragonulaCarbonaria_006637-T1.exon8;Parent=TetragonulaCarbonaria_006637-T1
R2_4	funannotate	exon	6380726	6380863	.	+	.	ID=TetragonulaCarbonaria_007030-T1.exon1;Parent=TetragonulaCarbonaria_007030-T1
R2_4	funannotate	exon	2751166	2751292	.	+	.	ID=TetragonulaCarbonaria_006637-T1.exon7;Parent=TetragonulaCarbonaria_006637-T1
R2_4	funannotate	exon	6381000	6381347	.	+	.	ID=TetragonulaCarbonaria_007030-T1.exon2;Parent=TetragonulaCarbonaria_007030-T1
R2_4	funannotate	CDS	1866727	1866741	.	-	0	ID=TetragonulaCarbonaria_006550-T1.cds;Parent=TetragonulaCarbonaria_006550-T1
R2_4	funannotate	CDS	1866335	1866581	.	-	0	ID=TetragonulaCarbonaria_006550-T1.cds;Parent=TetragonulaCarbonaria_006550-T1
R2_4	funannotate	CDS	1859973	1860346	.	-	0	ID=TetragonulaCarbonaria_006550-T1.cds;Parent=TetragonulaCarbonaria_006550-T1
R2_4	funannotate	exon	2750912	2751100	.	+	.	ID=TetragonulaCarbonaria_006637-T1.exon6;Parent=TetragonulaCarbonaria_006637-T1
R2_4	funannotate	exon	2750661	2750830	.	+	.	ID=TetragonulaCarbonaria_006637-T1.exon5;Parent=TetragonulaCarbonaria_006637-T1
R2_4	funannotate	mRNA	4517127	4517474	.	-	.	ID=TetragonulaCarbonaria_006821-T1;Parent=TetragonulaCarbonaria_006821
R2_4	funannotate	CDS	7133318	7133440	.	-	0	ID=TetragonulaCarbonaria_007125-T1.cds;Parent=TetragonulaCarbonaria_007125-T1
R2_4	funannotate	CDS	7130689	7132230	.	-	0	ID=TetragonulaCarbonaria_007125-T1.cds;Parent=TetragonulaCarbonaria_007125-T1
R2_4	funannotate	mRNA	1344088	1354462	.	+	.	ID=TetragonulaCarbonaria_006508-T1;Parent=TetragonulaCarbonaria_006508
R2_4	funannotate	exon	8208771	8209372	.	+	.	ID=TetragonulaCarbonaria_007228-T1.exon2;Parent=TetragonulaCarbonaria_007228-T1
R2_4	funannotate	mRNA	6884756	6889501	.	+	.	ID=TetragonulaCarbonaria_007090-T1;Parent=TetragonulaCarbonaria_007090
R2_4	funannotate	exon	8209465	8209701	.	+	.	ID=TetragonulaCarbonaria_007228-T1.exon3;Parent=TetragonulaCarbonaria_007228-T1
R2_4	funannotate	exon	8209838	8210004	.	+	.	ID=TetragonulaCarbonaria_007228-T1.exon4;Parent=TetragonulaCarbonaria_007228-T1
R2_4	funannotate	exon	8210078	8210431	.	+	.	ID=TetragonulaCarbonaria_007228-T1.exon5;Parent=TetragonulaCarbonaria_007228-T1
R2_4	funannotate	mRNA	2205435	2214792	.	-	.	ID=TetragonulaCarbonaria_006581-T1;Ontology_term=GO:0005515%2CGO:0007009;Dbxref=InterPro:IPR001452%2CInterPro:IPR013606%2CInterPro:IPR036028%2CPFAM:PF00018%2CPFAM:PF08397%2CInterPro:IPR027681%2CPFAM:PF07653%2CInterPro:IPR027267;Parent=TetragonulaCarbonaria_006581
R2_4	funannotate	exon	7248793	7248943	.	-	.	ID=TetragonulaCarbonaria_007139-T1.exon2;Parent=TetragonulaCarbonaria_007139-T1
R2_4	funannotate	exon	7249107	7249200	.	-	.	ID=TetragonulaCarbonaria_007139-T1.exon1;Parent=TetragonulaCarbonaria_007139-T1
R2_4	funannotate	exon	7248383	7248590	.	-	.	ID=TetragonulaCarbonaria_007139-T1.exon3;Parent=TetragonulaCarbonaria_007139-T1
R2_4	funannotate	exon	8208644	8208694	.	+	.	ID=TetragonulaCarbonaria_007228-T1.exon1;Parent=TetragonulaCarbonaria_007228-T1
R2_4	funannotate	exon	3272001	3272140	.	-	.	ID=TetragonulaCarbonaria_006674-T1.exon2;Parent=TetragonulaCarbonaria_006674-T1
R2_4	funannotate	exon	3267221	3267314	.	-	.	ID=TetragonulaCarbonaria_006674-T1.exon3;Parent=TetragonulaCarbonaria_006674-T1
R2_4	funannotate	exon	3273864	3273998	.	-	.	ID=TetragonulaCarbonaria_006674-T1.exon1;Parent=TetragonulaCarbonaria_006674-T1
R2_4	funannotate	CDS	9520612	9520676	.	-	0	ID=TetragonulaCarbonaria_007360-T1.cds;Parent=TetragonulaCarbonaria_007360-T1
R2_4	funannotate	CDS	9520422	9520512	.	-	0	ID=TetragonulaCarbonaria_007360-T1.cds;Parent=TetragonulaCarbonaria_007360-T1
R2_4	funannotate	CDS	9520050	9520135	.	-	0	ID=TetragonulaCarbonaria_007360-T1.cds;Parent=TetragonulaCarbonaria_007360-T1
R2_4	funannotate	CDS	9518924	9519285	.	-	0	ID=TetragonulaCarbonaria_007360-T1.cds;Parent=TetragonulaCarbonaria_007360-T1
R2_4	funannotate	CDS	9517969	9518199	.	-	0	ID=TetragonulaCarbonaria_007360-T1.cds;Parent=TetragonulaCarbonaria_007360-T1
R2_4	funannotate	CDS	9502831	9502944	.	-	0	ID=TetragonulaCarbonaria_007360-T1.cds;Parent=TetragonulaCarbonaria_007360-T1
R2_4	funannotate	CDS	9502077	9502163	.	-	0	ID=TetragonulaCarbonaria_007360-T1.cds;Parent=TetragonulaCarbonaria_007360-T1
R2_4	funannotate	CDS	9488604	9488804	.	-	0	ID=TetragonulaCarbonaria_007360-T1.cds;Parent=TetragonulaCarbonaria_007360-T1
R2_4	funannotate	CDS	9488163	9488348	.	-	0	ID=TetragonulaCarbonaria_007360-T1.cds;Parent=TetragonulaCarbonaria_007360-T1
R2_4	funannotate	CDS	9487012	9487715	.	-	0	ID=TetragonulaCarbonaria_007360-T1.cds;Parent=TetragonulaCarbonaria_007360-T1
R2_4	funannotate	CDS	2341555	2341663	.	+	0	ID=TetragonulaCarbonaria_006594-T1.cds;Parent=TetragonulaCarbonaria_006594-T1
R2_4	funannotate	CDS	2345829	2346127	.	+	0	ID=TetragonulaCarbonaria_006594-T1.cds;Parent=TetragonulaCarbonaria_006594-T1
R2_4	funannotate	mRNA	13497429	13501084	.	+	.	ID=TetragonulaCarbonaria_007617-T1;Ontology_term=GO:0004812%2CGO:0005524%2CGO:0004823%2CGO:0002161%2CGO:0000166%2CGO:0006429%2CGO:0006418;Dbxref=InterPro:IPR013155%2CInterPro:IPR009008%2CPFAM:PF08264%2CInterPro:IPR002302%2CInterPro:IPR002300%2CInterPro:IPR014729%2CInterPro:IPR009080%2CInterPro:IPR001412;Parent=TetragonulaCarbonaria_007617
R2_4	funannotate	exon	3673671	3673841	.	-	.	ID=TetragonulaCarbonaria_006729-T1.exon6;Parent=TetragonulaCarbonaria_006729-T1
R2_4	funannotate	exon	3673926	3674475	.	-	.	ID=TetragonulaCarbonaria_006729-T1.exon5;Parent=TetragonulaCarbonaria_006729-T1
R2_4	funannotate	exon	3674578	3675401	.	-	.	ID=TetragonulaCarbonaria_006729-T1.exon4;Parent=TetragonulaCarbonaria_006729-T1
R2_4	funannotate	exon	3675482	3675619	.	-	.	ID=TetragonulaCarbonaria_006729-T1.exon3;Parent=TetragonulaCarbonaria_006729-T1
R2_4	funannotate	exon	3675685	3675816	.	-	.	ID=TetragonulaCarbonaria_006729-T1.exon2;Parent=TetragonulaCarbonaria_006729-T1
R2_4	funannotate	exon	3675987	3676022	.	-	.	ID=TetragonulaCarbonaria_006729-T1.exon1;Parent=TetragonulaCarbonaria_006729-T1
R2_4	funannotate	exon	5490079	5490540	.	-	.	ID=TetragonulaCarbonaria_006907-T1.exon3;Parent=TetragonulaCarbonaria_006907-T1
R2_4	funannotate	exon	5489786	5489986	.	-	.	ID=TetragonulaCarbonaria_006907-T1.exon4;Parent=TetragonulaCarbonaria_006907-T1
R2_4	funannotate	exon	5491458	5491724	.	-	.	ID=TetragonulaCarbonaria_006907-T1.exon1;Parent=TetragonulaCarbonaria_006907-T1
R2_4	funannotate	exon	5490612	5491103	.	-	.	ID=TetragonulaCarbonaria_006907-T1.exon2;Parent=TetragonulaCarbonaria_006907-T1
R2_4	funannotate	exon	3285160	3285253	.	-	.	ID=TetragonulaCarbonaria_006677-T1.exon1;Parent=TetragonulaCarbonaria_006677-T1
R2_4	funannotate	mRNA	5896757	5897336	.	+	.	ID=TetragonulaCarbonaria_006966-T1;Parent=TetragonulaCarbonaria_006966
R2_4	funannotate	CDS	6537930	6538037	.	+	0	ID=TetragonulaCarbonaria_007051-T1.cds;Parent=TetragonulaCarbonaria_007051-T1
R2_4	funannotate	CDS	6538153	6538374	.	+	0	ID=TetragonulaCarbonaria_007051-T1.cds;Parent=TetragonulaCarbonaria_007051-T1
R2_4	funannotate	CDS	6538688	6538834	.	+	0	ID=TetragonulaCarbonaria_007051-T1.cds;Parent=TetragonulaCarbonaria_007051-T1
R2_4	funannotate	CDS	6539130	6539633	.	+	0	ID=TetragonulaCarbonaria_007051-T1.cds;Parent=TetragonulaCarbonaria_007051-T1
R2_4	funannotate	exon	5088570	5088687	.	-	.	ID=TetragonulaCarbonaria_006855-T1.exon2;Parent=TetragonulaCarbonaria_006855-T1
R2_4	funannotate	exon	5091588	5091786	.	-	.	ID=TetragonulaCarbonaria_006855-T1.exon1;Parent=TetragonulaCarbonaria_006855-T1
R2_4	funannotate	exon	5087282	5087504	.	-	.	ID=TetragonulaCarbonaria_006855-T1.exon3;Parent=TetragonulaCarbonaria_006855-T1
R2_4	funannotate	CDS	7881887	7882259	.	-	0	ID=TetragonulaCarbonaria_007197-T1.cds;Parent=TetragonulaCarbonaria_007197-T1
R2_4	funannotate	CDS	7874003	7874343	.	-	0	ID=TetragonulaCarbonaria_007197-T1.cds;Parent=TetragonulaCarbonaria_007197-T1
R2_4	funannotate	CDS	7873729	7873856	.	-	0	ID=TetragonulaCarbonaria_007197-T1.cds;Parent=TetragonulaCarbonaria_007197-T1
R2_4	funannotate	CDS	7872875	7873013	.	-	0	ID=TetragonulaCarbonaria_007197-T1.cds;Parent=TetragonulaCarbonaria_007197-T1
R2_4	funannotate	CDS	7871066	7871350	.	-	0	ID=TetragonulaCarbonaria_007197-T1.cds;Parent=TetragonulaCarbonaria_007197-T1
R2_4	funannotate	CDS	7869543	7869853	.	-	0	ID=TetragonulaCarbonaria_007197-T1.cds;Parent=TetragonulaCarbonaria_007197-T1
R2_4	funannotate	CDS	7868474	7868900	.	-	0	ID=TetragonulaCarbonaria_007197-T1.cds;Parent=TetragonulaCarbonaria_007197-T1
R2_4	funannotate	CDS	7867801	7868016	.	-	0	ID=TetragonulaCarbonaria_007197-T1.cds;Parent=TetragonulaCarbonaria_007197-T1
R2_4	funannotate	CDS	7866983	7867370	.	-	0	ID=TetragonulaCarbonaria_007197-T1.cds;Parent=TetragonulaCarbonaria_007197-T1
R2_4	funannotate	CDS	7865870	7866439	.	-	0	ID=TetragonulaCarbonaria_007197-T1.cds;Parent=TetragonulaCarbonaria_007197-T1
R2_4	funannotate	CDS	7863315	7863659	.	-	0	ID=TetragonulaCarbonaria_007197-T1.cds;Parent=TetragonulaCarbonaria_007197-T1
R2_4	funannotate	CDS	7861936	7862540	.	-	0	ID=TetragonulaCarbonaria_007197-T1.cds;Parent=TetragonulaCarbonaria_007197-T1
R2_4	funannotate	CDS	7860746	7861044	.	-	0	ID=TetragonulaCarbonaria_007197-T1.cds;Parent=TetragonulaCarbonaria_007197-T1
R2_4	funannotate	CDS	7859002	7859140	.	-	0	ID=TetragonulaCarbonaria_007197-T1.cds;Parent=TetragonulaCarbonaria_007197-T1
R2_4	funannotate	CDS	7849754	7849949	.	-	0	ID=TetragonulaCarbonaria_007197-T1.cds;Parent=TetragonulaCarbonaria_007197-T1
R2_4	funannotate	CDS	7841429	7841569	.	-	0	ID=TetragonulaCarbonaria_007197-T1.cds;Parent=TetragonulaCarbonaria_007197-T1
R2_4	funannotate	CDS	7840786	7841088	.	-	0	ID=TetragonulaCarbonaria_007197-T1.cds;Parent=TetragonulaCarbonaria_007197-T1
R2_4	funannotate	CDS	7839808	7840128	.	-	0	ID=TetragonulaCarbonaria_007197-T1.cds;Parent=TetragonulaCarbonaria_007197-T1
R2_4	funannotate	CDS	7839073	7839729	.	-	0	ID=TetragonulaCarbonaria_007197-T1.cds;Parent=TetragonulaCarbonaria_007197-T1
R2_4	funannotate	CDS	7836274	7836467	.	-	0	ID=TetragonulaCarbonaria_007197-T1.cds;Parent=TetragonulaCarbonaria_007197-T1
R2_4	funannotate	CDS	7834361	7834802	.	-	0	ID=TetragonulaCarbonaria_007197-T1.cds;Parent=TetragonulaCarbonaria_007197-T1
R2_4	funannotate	CDS	7832855	7833058	.	-	0	ID=TetragonulaCarbonaria_007197-T1.cds;Parent=TetragonulaCarbonaria_007197-T1
R2_4	funannotate	CDS	7832298	7832482	.	-	0	ID=TetragonulaCarbonaria_007197-T1.cds;Parent=TetragonulaCarbonaria_007197-T1
R2_4	funannotate	gene	2528391	2529522	.	+	.	ID=TetragonulaCarbonaria_006609
R2_4	funannotate	gene	2526674	2527986	.	+	.	ID=TetragonulaCarbonaria_006608
R2_4	funannotate	gene	2525596	2526501	.	+	.	ID=TetragonulaCarbonaria_006607
R2_4	funannotate	gene	2517203	2518198	.	+	.	ID=TetragonulaCarbonaria_006606
R2_4	funannotate	gene	2511584	2512643	.	+	.	ID=TetragonulaCarbonaria_006605
R2_4	funannotate	gene	2471175	2471694	.	-	.	ID=TetragonulaCarbonaria_006604
R2_4	funannotate	gene	2454892	2463014	.	-	.	ID=TetragonulaCarbonaria_006603
R2_4	funannotate	gene	2454087	2454700	.	+	.	ID=TetragonulaCarbonaria_006602
R2_4	funannotate	gene	2442093	2443212	.	+	.	ID=TetragonulaCarbonaria_006601
R2_4	funannotate	gene	2434245	2441446	.	+	.	ID=TetragonulaCarbonaria_006600
R2_4	funannotate	CDS	272183	272399	.	-	0	ID=TetragonulaCarbonaria_006420-T1.cds;Parent=TetragonulaCarbonaria_006420-T1
R2_4	funannotate	CDS	271952	272097	.	-	0	ID=TetragonulaCarbonaria_006420-T1.cds;Parent=TetragonulaCarbonaria_006420-T1
R2_4	funannotate	five_prime_UTR	3741435	3741859	.	+	.	ID=TetragonulaCarbonaria_006745-T2.utr5p1;Parent=TetragonulaCarbonaria_006745-T2
R2_4	funannotate	mRNA	6059538	6064745	.	+	.	ID=TetragonulaCarbonaria_006978-T1;Parent=TetragonulaCarbonaria_006978
R2_4	funannotate	exon	5157639	5157763	.	+	.	ID=TetragonulaCarbonaria_006858-T1.exon3;Parent=TetragonulaCarbonaria_006858-T1
R2_4	funannotate	exon	5157262	5157313	.	+	.	ID=TetragonulaCarbonaria_006858-T1.exon2;Parent=TetragonulaCarbonaria_006858-T1
R2_4	funannotate	exon	5157946	5158059	.	+	.	ID=TetragonulaCarbonaria_006858-T1.exon4;Parent=TetragonulaCarbonaria_006858-T1
R2_4	funannotate	exon	5154894	5155209	.	+	.	ID=TetragonulaCarbonaria_006858-T1.exon1;Parent=TetragonulaCarbonaria_006858-T1
R2_4	funannotate	mRNA	8601735	8608481	.	+	.	ID=TetragonulaCarbonaria_007256-T1;Parent=TetragonulaCarbonaria_007256
R2_4	funannotate	gene	2707382	2709014	.	+	.	ID=TetragonulaCarbonaria_006629
R2_4	funannotate	gene	2706122	2706534	.	+	.	ID=TetragonulaCarbonaria_006628
R2_4	funannotate	gene	2703823	2704230	.	+	.	ID=TetragonulaCarbonaria_006627
R2_4	funannotate	gene	2701544	2703262	.	+	.	ID=TetragonulaCarbonaria_006626
R2_4	funannotate	gene	2699045	2700299	.	-	.	ID=TetragonulaCarbonaria_006625
R2_4	funannotate	gene	2697804	2698409	.	+	.	ID=TetragonulaCarbonaria_006624
R2_4	funannotate	gene	2696441	2697602	.	-	.	ID=TetragonulaCarbonaria_006623
R2_4	funannotate	gene	2676482	2678919	.	+	.	ID=TetragonulaCarbonaria_006622
R2_4	funannotate	CDS	1069897	1070178	.	+	0	ID=TetragonulaCarbonaria_006492-T1.cds;Parent=TetragonulaCarbonaria_006492-T1
R2_4	funannotate	CDS	1070269	1070286	.	+	0	ID=TetragonulaCarbonaria_006492-T1.cds;Parent=TetragonulaCarbonaria_006492-T1
R2_4	funannotate	gene	2666967	2669432	.	-	.	ID=TetragonulaCarbonaria_006621
R2_4	funannotate	gene	2660505	2665419	.	-	.	ID=TetragonulaCarbonaria_006620
R2_4	funannotate	mRNA	13940688	13944236	.	+	.	ID=TetragonulaCarbonaria_007666-T1;Parent=TetragonulaCarbonaria_007666
R2_4	funannotate	mRNA	8733957	8739952	.	-	.	ID=TetragonulaCarbonaria_007268-T1;Ontology_term=GO:0005515;Dbxref=InterPro:IPR023395%2CInterPro:IPR038752%2CInterPro:IPR000048%2CPFAM:PF00153%2CPFAM:PF00612%2CInterPro:IPR018108;Parent=TetragonulaCarbonaria_007268
R2_4	funannotate	gene	2659234	2659927	.	-	.	ID=TetragonulaCarbonaria_006619
R2_4	funannotate	gene	2628127	2637027	.	-	.	ID=TetragonulaCarbonaria_006618
R2_4	funannotate	gene	2624383	2626107	.	+	.	ID=TetragonulaCarbonaria_006617
R2_4	funannotate	gene	2581300	2581991	.	+	.	ID=TetragonulaCarbonaria_006616
R2_4	funannotate	gene	2575981	2576628	.	-	.	ID=TetragonulaCarbonaria_006615
R2_4	funannotate	gene	2572911	2574601	.	+	.	ID=TetragonulaCarbonaria_006614
R2_4	funannotate	gene	2561318	2564413	.	-	.	ID=TetragonulaCarbonaria_006613
R2_4	funannotate	gene	2557995	2560773	.	-	.	ID=TetragonulaCarbonaria_006612
R2_4	funannotate	gene	2540758	2542514	.	+	.	ID=TetragonulaCarbonaria_006611
R2_4	funannotate	CDS	10994335	10994363	.	-	0	ID=TetragonulaCarbonaria_007481-T1.cds;Parent=TetragonulaCarbonaria_007481-T1
R2_4	funannotate	CDS	10993919	10994071	.	-	0	ID=TetragonulaCarbonaria_007481-T1.cds;Parent=TetragonulaCarbonaria_007481-T1
R2_4	funannotate	CDS	10993629	10993839	.	-	0	ID=TetragonulaCarbonaria_007481-T1.cds;Parent=TetragonulaCarbonaria_007481-T1
R2_4	funannotate	gene	2537959	2538727	.	+	.	ID=TetragonulaCarbonaria_006610
R2_4	funannotate	exon	9308494	9308624	.	-	.	ID=TetragonulaCarbonaria_007340-T1.exon1;Parent=TetragonulaCarbonaria_007340-T1
R2_4	funannotate	exon	9307843	9307993	.	-	.	ID=TetragonulaCarbonaria_007340-T1.exon2;Parent=TetragonulaCarbonaria_007340-T1
R2_4	funannotate	CDS	8227252	8227326	.	+	0	ID=TetragonulaCarbonaria_007230-T1.cds;Parent=TetragonulaCarbonaria_007230-T1
R2_4	funannotate	CDS	8242129	8242592	.	+	0	ID=TetragonulaCarbonaria_007230-T1.cds;Parent=TetragonulaCarbonaria_007230-T1
R2_4	funannotate	CDS	8242928	8243676	.	+	0	ID=TetragonulaCarbonaria_007230-T1.cds;Parent=TetragonulaCarbonaria_007230-T1
R2_4	funannotate	CDS	8244135	8244297	.	+	0	ID=TetragonulaCarbonaria_007230-T1.cds;Parent=TetragonulaCarbonaria_007230-T1
R2_4	funannotate	CDS	8246395	8246599	.	+	0	ID=TetragonulaCarbonaria_007230-T1.cds;Parent=TetragonulaCarbonaria_007230-T1
R2_4	funannotate	gene	2861221	2864241	.	-	.	Name=EIF3-S9;ID=TetragonulaCarbonaria_006649
R2_4	funannotate	gene	2858277	2860622	.	+	.	ID=TetragonulaCarbonaria_006648
R2_4	funannotate	gene	2852866	2857388	.	-	.	ID=TetragonulaCarbonaria_006647
R2_4	funannotate	gene	2851152	2852445	.	+	.	Name=RPS18;ID=TetragonulaCarbonaria_006646
R2_4	funannotate	gene	2839560	2840893	.	+	.	ID=TetragonulaCarbonaria_006645
R2_4	funannotate	gene	2818102	2834333	.	+	.	ID=TetragonulaCarbonaria_006644
R2_4	funannotate	gene	2807370	2808603	.	+	.	ID=TetragonulaCarbonaria_006643
R2_4	funannotate	gene	2786418	2793260	.	+	.	ID=TetragonulaCarbonaria_006642
R2_4	funannotate	gene	2783031	2784246	.	+	.	ID=TetragonulaCarbonaria_006641
R2_4	funannotate	gene	2780582	2782498	.	+	.	ID=TetragonulaCarbonaria_006640
R2_4	funannotate	mRNA	13808647	13809417	.	-	.	ID=TetragonulaCarbonaria_007654-T1;Ontology_term=GO:0046983;Dbxref=PFAM:PF00010%2CInterPro:IPR036638%2CInterPro:IPR011598;Parent=TetragonulaCarbonaria_007654
R2_4	funannotate	gene	2759873	2768098	.	+	.	ID=TetragonulaCarbonaria_006639
R2_4	funannotate	gene	2755110	2758474	.	-	.	ID=TetragonulaCarbonaria_006638
R2_4	funannotate	gene	2748606	2752429	.	+	.	ID=TetragonulaCarbonaria_006637
R2_4	funannotate	gene	2744822	2746048	.	+	.	Name=RPS9;ID=TetragonulaCarbonaria_006636
R2_4	funannotate	gene	2740441	2743150	.	-	.	ID=TetragonulaCarbonaria_006635
R2_4	funannotate	three_prime_UTR	13372320	13372452	.	+	.	ID=TetragonulaCarbonaria_007600-T1.utr3p1;Parent=TetragonulaCarbonaria_007600-T1
R2_4	funannotate	gene	2736281	2737819	.	+	.	ID=TetragonulaCarbonaria_006634
R2_4	funannotate	gene	2729675	2735107	.	+	.	ID=TetragonulaCarbonaria_006633
R2_4	funannotate	gene	2722770	2724922	.	+	.	Name=RPC5;ID=TetragonulaCarbonaria_006632
R2_4	funannotate	gene	2717204	2721844	.	-	.	ID=TetragonulaCarbonaria_006631
R2_4	funannotate	gene	2709885	2716860	.	+	.	ID=TetragonulaCarbonaria_006630
R2_4	funannotate	mRNA	6194210	6195610	.	+	.	ID=TetragonulaCarbonaria_006991-T1;Parent=TetragonulaCarbonaria_006991
R2_4	funannotate	exon	6695616	6696002	.	+	.	ID=TetragonulaCarbonaria_007070-T1.exon1;Parent=TetragonulaCarbonaria_007070-T1
R2_4	funannotate	exon	6411767	6412319	.	-	.	ID=TetragonulaCarbonaria_007033-T1.exon1;Parent=TetragonulaCarbonaria_007033-T1
R2_4	funannotate	CDS	6911400	6911575	.	+	0	ID=TetragonulaCarbonaria_007095-T1.cds;Parent=TetragonulaCarbonaria_007095-T1
R2_4	funannotate	CDS	6911787	6911985	.	+	0	ID=TetragonulaCarbonaria_007095-T1.cds;Parent=TetragonulaCarbonaria_007095-T1
R2_4	funannotate	exon	11850640	11850834	.	-	.	ID=TetragonulaCarbonaria_007520-T1.exon3;Parent=TetragonulaCarbonaria_007520-T1
R2_4	funannotate	mRNA	6454461	6462536	.	+	.	ID=TetragonulaCarbonaria_007040-T1;Parent=TetragonulaCarbonaria_007040
R2_4	funannotate	exon	11841979	11849778	.	-	.	ID=TetragonulaCarbonaria_007520-T1.exon4;Parent=TetragonulaCarbonaria_007520-T1
R2_4	funannotate	exon	11852258	11852383	.	-	.	ID=TetragonulaCarbonaria_007520-T1.exon1;Parent=TetragonulaCarbonaria_007520-T1
R2_4	funannotate	exon	11851464	11851763	.	-	.	ID=TetragonulaCarbonaria_007520-T1.exon2;Parent=TetragonulaCarbonaria_007520-T1
R2_4	funannotate	exon	6411298	6411539	.	-	.	ID=TetragonulaCarbonaria_007033-T1.exon2;Parent=TetragonulaCarbonaria_007033-T1
R2_4	funannotate	CDS	3612171	3612173	.	-	0	ID=TetragonulaCarbonaria_006717-T1.cds;Parent=TetragonulaCarbonaria_006717-T1
R2_4	funannotate	CDS	3611632	3611824	.	-	0	ID=TetragonulaCarbonaria_006717-T1.cds;Parent=TetragonulaCarbonaria_006717-T1
R2_4	funannotate	CDS	3610511	3610679	.	-	0	ID=TetragonulaCarbonaria_006717-T1.cds;Parent=TetragonulaCarbonaria_006717-T1
R2_4	funannotate	CDS	3610102	3610237	.	-	0	ID=TetragonulaCarbonaria_006717-T1.cds;Parent=TetragonulaCarbonaria_006717-T1
R2_4	funannotate	CDS	3609842	3610028	.	-	0	ID=TetragonulaCarbonaria_006717-T1.cds;Parent=TetragonulaCarbonaria_006717-T1
R2_4	funannotate	CDS	3609414	3609616	.	-	0	ID=TetragonulaCarbonaria_006717-T1.cds;Parent=TetragonulaCarbonaria_006717-T1
R2_4	funannotate	CDS	3609032	3609187	.	-	0	ID=TetragonulaCarbonaria_006717-T1.cds;Parent=TetragonulaCarbonaria_006717-T1
R2_4	funannotate	CDS	3608639	3608836	.	-	0	ID=TetragonulaCarbonaria_006717-T1.cds;Parent=TetragonulaCarbonaria_006717-T1
R2_4	funannotate	CDS	6035474	6035535	.	-	0	ID=TetragonulaCarbonaria_006975-T1.cds;Parent=TetragonulaCarbonaria_006975-T1
R2_4	funannotate	CDS	6029979	6030417	.	-	0	ID=TetragonulaCarbonaria_006975-T1.cds;Parent=TetragonulaCarbonaria_006975-T1
R2_4	funannotate	gene	5421978	5436352	.	-	.	ID=TetragonulaCarbonaria_006899
R2_4	funannotate	gene	5407672	5408313	.	-	.	ID=TetragonulaCarbonaria_006898
R2_4	funannotate	gene	5406318	5406767	.	-	.	ID=TetragonulaCarbonaria_006897
R2_4	funannotate	gene	5397799	5406305	.	-	.	ID=TetragonulaCarbonaria_006896
R2_4	funannotate	gene	5396412	5396823	.	+	.	ID=TetragonulaCarbonaria_006895
R2_4	funannotate	gene	5385038	5389668	.	-	.	ID=TetragonulaCarbonaria_006894
R2_4	funannotate	gene	5380895	5381047	.	+	.	ID=TetragonulaCarbonaria_006893
R2_4	funannotate	mRNA	5540362	5548189	.	+	.	ID=TetragonulaCarbonaria_006917-T1;Dbxref=PFAM:PF09011%2CInterPro:IPR022151%2CPFAM:PF00505%2CInterPro:IPR036910%2CPFAM:PF12444%2CInterPro:IPR009071;Parent=TetragonulaCarbonaria_006917
R2_4	funannotate	gene	5367952	5370749	.	+	.	ID=TetragonulaCarbonaria_006892
R2_4	funannotate	gene	5367022	5367797	.	+	.	Name=CDKL3;ID=TetragonulaCarbonaria_006891
R2_4	funannotate	gene	5362781	5364958	.	-	.	ID=TetragonulaCarbonaria_006890
R2_4	funannotate	CDS	9737104	9737138	.	-	0	ID=TetragonulaCarbonaria_007378-T1.cds;Parent=TetragonulaCarbonaria_007378-T1
R2_4	funannotate	CDS	9736816	9736964	.	-	0	ID=TetragonulaCarbonaria_007378-T1.cds;Parent=TetragonulaCarbonaria_007378-T1
R2_4	funannotate	CDS	9734533	9734768	.	-	0	ID=TetragonulaCarbonaria_007378-T1.cds;Parent=TetragonulaCarbonaria_007378-T1
R2_4	funannotate	CDS	9734225	9734468	.	-	0	ID=TetragonulaCarbonaria_007378-T1.cds;Parent=TetragonulaCarbonaria_007378-T1
R2_4	funannotate	CDS	9733013	9733248	.	-	0	ID=TetragonulaCarbonaria_007378-T1.cds;Parent=TetragonulaCarbonaria_007378-T1
R2_4	funannotate	CDS	734483	734540	.	-	0	ID=TetragonulaCarbonaria_006464-T1.cds;Parent=TetragonulaCarbonaria_006464-T1
R2_4	funannotate	CDS	734231	734367	.	-	0	ID=TetragonulaCarbonaria_006464-T1.cds;Parent=TetragonulaCarbonaria_006464-T1
R2_4	funannotate	CDS	733915	734069	.	-	0	ID=TetragonulaCarbonaria_006464-T1.cds;Parent=TetragonulaCarbonaria_006464-T1
R2_4	funannotate	CDS	732753	733797	.	-	0	ID=TetragonulaCarbonaria_006464-T1.cds;Parent=TetragonulaCarbonaria_006464-T1
R2_4	funannotate	CDS	732503	732667	.	-	0	ID=TetragonulaCarbonaria_006464-T1.cds;Parent=TetragonulaCarbonaria_006464-T1
R2_4	funannotate	exon	10414010	10414326	.	-	.	ID=TetragonulaCarbonaria_007430-T1.exon4;Parent=TetragonulaCarbonaria_007430-T1
R2_4	funannotate	exon	10414712	10414735	.	-	.	ID=TetragonulaCarbonaria_007430-T1.exon3;Parent=TetragonulaCarbonaria_007430-T1
R2_4	funannotate	exon	10413865	10413911	.	-	.	ID=TetragonulaCarbonaria_007430-T1.exon5;Parent=TetragonulaCarbonaria_007430-T1
R2_4	funannotate	exon	10414832	10414934	.	-	.	ID=TetragonulaCarbonaria_007430-T1.exon2;Parent=TetragonulaCarbonaria_007430-T1
R2_4	funannotate	exon	10415439	10415487	.	-	.	ID=TetragonulaCarbonaria_007430-T1.exon1;Parent=TetragonulaCarbonaria_007430-T1
R2_4	funannotate	mRNA	6541469	6542332	.	-	.	ID=TetragonulaCarbonaria_007052-T1;Ontology_term=GO:0005576%2CGO:0008061;Dbxref=InterPro:IPR002557%2CPFAM:PF01607%2CInterPro:IPR036508;Parent=TetragonulaCarbonaria_007052
R2_4	funannotate	mRNA	5481296	5482829	.	-	.	ID=TetragonulaCarbonaria_006905-T1;Parent=TetragonulaCarbonaria_006905
R2_4	funannotate	exon	1720371	1720624	.	+	.	ID=TetragonulaCarbonaria_006532-T1.exon9;Parent=TetragonulaCarbonaria_006532-T1
R2_4	funannotate	exon	1719667	1719837	.	+	.	ID=TetragonulaCarbonaria_006532-T1.exon7;Parent=TetragonulaCarbonaria_006532-T1
R2_4	funannotate	exon	1720142	1720302	.	+	.	ID=TetragonulaCarbonaria_006532-T1.exon8;Parent=TetragonulaCarbonaria_006532-T1
R2_4	funannotate	exon	8023024	8023327	.	-	.	ID=TetragonulaCarbonaria_007213-T1.exon3;Parent=TetragonulaCarbonaria_007213-T1
R2_4	funannotate	exon	8023429	8023617	.	-	.	ID=TetragonulaCarbonaria_007213-T1.exon2;Parent=TetragonulaCarbonaria_007213-T1
R2_4	funannotate	exon	8021513	8021781	.	-	.	ID=TetragonulaCarbonaria_007213-T1.exon4;Parent=TetragonulaCarbonaria_007213-T1
R2_4	funannotate	CDS	1479765	1480139	.	+	0	ID=TetragonulaCarbonaria_006519-T1.cds;Parent=TetragonulaCarbonaria_006519-T1
R2_4	funannotate	mRNA	6353357	6354454	.	-	.	ID=TetragonulaCarbonaria_007027-T2;Ontology_term=GO:0005840%2CGO:0003735%2CGO:0006412;Dbxref=InterPro:IPR038562%2CPFAM:PF01199%2CInterPro:IPR008195%2CInterPro:IPR018065;Parent=TetragonulaCarbonaria_007027
R2_4	funannotate	CDS	12777660	12777759	.	+	0	ID=TetragonulaCarbonaria_007576-T1.cds;Parent=TetragonulaCarbonaria_007576-T1
R2_4	funannotate	CDS	12777925	12778041	.	+	0	ID=TetragonulaCarbonaria_007576-T1.cds;Parent=TetragonulaCarbonaria_007576-T1
R2_4	funannotate	CDS	12780409	12780633	.	+	0	ID=TetragonulaCarbonaria_007576-T1.cds;Parent=TetragonulaCarbonaria_007576-T1
R2_4	funannotate	CDS	12786709	12786816	.	+	0	ID=TetragonulaCarbonaria_007576-T1.cds;Parent=TetragonulaCarbonaria_007576-T1
R2_4	funannotate	CDS	12787185	12787322	.	+	0	ID=TetragonulaCarbonaria_007576-T1.cds;Parent=TetragonulaCarbonaria_007576-T1
R2_4	funannotate	CDS	12787927	12788186	.	+	0	ID=TetragonulaCarbonaria_007576-T1.cds;Parent=TetragonulaCarbonaria_007576-T1
R2_4	funannotate	exon	8025713	8025715	.	-	.	ID=TetragonulaCarbonaria_007213-T1.exon1;Parent=TetragonulaCarbonaria_007213-T1
R2_4	funannotate	mRNA	6353357	6354454	.	-	.	ID=TetragonulaCarbonaria_007027-T1;Ontology_term=GO:0005840%2CGO:0003735%2CGO:0006412;Dbxref=InterPro:IPR038562%2CPFAM:PF01199%2CInterPro:IPR008195%2CInterPro:IPR018065;Parent=TetragonulaCarbonaria_007027
R2_4	funannotate	exon	1718739	1719012	.	+	.	ID=TetragonulaCarbonaria_006532-T1.exon5;Parent=TetragonulaCarbonaria_006532-T1
R2_4	funannotate	exon	1719443	1719565	.	+	.	ID=TetragonulaCarbonaria_006532-T1.exon6;Parent=TetragonulaCarbonaria_006532-T1
R2_4	funannotate	exon	1716131	1716276	.	+	.	ID=TetragonulaCarbonaria_006532-T1.exon3;Parent=TetragonulaCarbonaria_006532-T1
R2_4	funannotate	exon	1716371	1716543	.	+	.	ID=TetragonulaCarbonaria_006532-T1.exon4;Parent=TetragonulaCarbonaria_006532-T1
R2_4	funannotate	exon	1708146	1708206	.	+	.	ID=TetragonulaCarbonaria_006532-T1.exon1;Parent=TetragonulaCarbonaria_006532-T1
R2_4	funannotate	exon	1710363	1710506	.	+	.	ID=TetragonulaCarbonaria_006532-T1.exon2;Parent=TetragonulaCarbonaria_006532-T1
R2_4	funannotate	three_prime_UTR	610402	610637	.	+	.	ID=TetragonulaCarbonaria_006459-T1.utr3p1;Parent=TetragonulaCarbonaria_006459-T1
R2_4	funannotate	CDS	6806390	6806548	.	-	0	ID=TetragonulaCarbonaria_007076-T1.cds;Parent=TetragonulaCarbonaria_007076-T1
R2_4	funannotate	CDS	6805744	6805998	.	-	0	ID=TetragonulaCarbonaria_007076-T1.cds;Parent=TetragonulaCarbonaria_007076-T1
R2_4	funannotate	CDS	5599506	5599583	.	-	0	ID=TetragonulaCarbonaria_006926-T1.cds;Parent=TetragonulaCarbonaria_006926-T1
R2_4	funannotate	CDS	5597279	5597563	.	-	0	ID=TetragonulaCarbonaria_006926-T1.cds;Parent=TetragonulaCarbonaria_006926-T1
R2_4	funannotate	mRNA	5734533	5739498	.	+	.	ID=TetragonulaCarbonaria_006942-T1;Parent=TetragonulaCarbonaria_006942
R2_4	funannotate	CDS	7423909	7424088	.	+	0	ID=TetragonulaCarbonaria_007169-T1.cds;Parent=TetragonulaCarbonaria_007169-T1
R2_4	funannotate	mRNA	3461436	3463948	.	+	.	ID=TetragonulaCarbonaria_006701-T1;Ontology_term=GO:0051082%2CGO:0005524%2CGO:0006457;Dbxref=InterPro:IPR027413%2CInterPro:IPR017998%2CInterPro:IPR002423%2CInterPro:IPR027410%2CInterPro:IPR027409%2CInterPro:IPR012717%2CInterPro:IPR002194%2CPFAM:PF00118;Parent=TetragonulaCarbonaria_006701
R2_4	funannotate	CDS	6243536	6243786	.	-	0	ID=TetragonulaCarbonaria_007002-T1.cds;Parent=TetragonulaCarbonaria_007002-T1
R2_4	funannotate	CDS	6242369	6242483	.	-	0	ID=TetragonulaCarbonaria_007002-T1.cds;Parent=TetragonulaCarbonaria_007002-T1
R2_4	funannotate	exon	2745282	2745468	.	+	.	ID=TetragonulaCarbonaria_006636-T1.exon2;Parent=TetragonulaCarbonaria_006636-T1
R2_4	funannotate	exon	2745689	2746048	.	+	.	ID=TetragonulaCarbonaria_006636-T1.exon3;Parent=TetragonulaCarbonaria_006636-T1
R2_4	funannotate	exon	2744822	2745044	.	+	.	ID=TetragonulaCarbonaria_006636-T1.exon1;Parent=TetragonulaCarbonaria_006636-T1
R2_4	funannotate	CDS	6489694	6489793	.	+	0	ID=TetragonulaCarbonaria_007046-T1.cds;Parent=TetragonulaCarbonaria_007046-T1
R2_4	funannotate	CDS	6492658	6492876	.	+	0	ID=TetragonulaCarbonaria_007046-T1.cds;Parent=TetragonulaCarbonaria_007046-T1
R2_4	funannotate	CDS	6493152	6493333	.	+	0	ID=TetragonulaCarbonaria_007046-T1.cds;Parent=TetragonulaCarbonaria_007046-T1
R2_4	funannotate	mRNA	5817082	5818092	.	-	.	ID=TetragonulaCarbonaria_006954-T1;Parent=TetragonulaCarbonaria_006954
R2_4	funannotate	exon	463887	464017	.	+	.	ID=TetragonulaCarbonaria_006442-T1.exon2;Parent=TetragonulaCarbonaria_006442-T1
R2_4	funannotate	exon	463719	463815	.	+	.	ID=TetragonulaCarbonaria_006442-T1.exon1;Parent=TetragonulaCarbonaria_006442-T1
R2_4	funannotate	exon	464423	464609	.	+	.	ID=TetragonulaCarbonaria_006442-T1.exon4;Parent=TetragonulaCarbonaria_006442-T1
R2_4	funannotate	exon	464117	464338	.	+	.	ID=TetragonulaCarbonaria_006442-T1.exon3;Parent=TetragonulaCarbonaria_006442-T1
R2_4	funannotate	mRNA	8409854	8414905	.	-	.	ID=TetragonulaCarbonaria_007244-T1;Ontology_term=GO:0016491;Dbxref=InterPro:IPR013788%2CInterPro:IPR014756%2CPFAM:PF00372%2CInterPro:IPR005203%2CInterPro:IPR002227%2CPFAM:PF03722%2CInterPro:IPR036697%2CInterPro:IPR008922%2CInterPro:IPR000896%2CInterPro:IPR005204%2CPFAM:PF00264%2CPFAM:PF03723%2CInterPro:IPR037020;Parent=TetragonulaCarbonaria_007244
R2_4	funannotate	three_prime_UTR	12695422	12695595	.	+	.	ID=TetragonulaCarbonaria_007559-T1.utr3p1;Parent=TetragonulaCarbonaria_007559-T1
R2_4	funannotate	exon	9060898	9061497	.	-	.	ID=TetragonulaCarbonaria_007317-T1.exon3;Parent=TetragonulaCarbonaria_007317-T1
R2_4	funannotate	exon	9059968	9060405	.	-	.	ID=TetragonulaCarbonaria_007317-T1.exon4;Parent=TetragonulaCarbonaria_007317-T1
R2_4	funannotate	exon	9059640	9059829	.	-	.	ID=TetragonulaCarbonaria_007317-T1.exon5;Parent=TetragonulaCarbonaria_007317-T1
R2_4	funannotate	exon	9059377	9059555	.	-	.	ID=TetragonulaCarbonaria_007317-T1.exon6;Parent=TetragonulaCarbonaria_007317-T1
R2_4	funannotate	exon	465187	465324	.	+	.	ID=TetragonulaCarbonaria_006442-T1.exon6;Parent=TetragonulaCarbonaria_006442-T1
R2_4	funannotate	exon	464701	465113	.	+	.	ID=TetragonulaCarbonaria_006442-T1.exon5;Parent=TetragonulaCarbonaria_006442-T1
R2_4	funannotate	exon	465650	465811	.	+	.	ID=TetragonulaCarbonaria_006442-T1.exon8;Parent=TetragonulaCarbonaria_006442-T1
R2_4	funannotate	exon	9063179	9063351	.	-	.	ID=TetragonulaCarbonaria_007317-T1.exon1;Parent=TetragonulaCarbonaria_007317-T1
R2_4	funannotate	exon	465396	465557	.	+	.	ID=TetragonulaCarbonaria_006442-T1.exon7;Parent=TetragonulaCarbonaria_006442-T1
R2_4	funannotate	exon	9062285	9062516	.	-	.	ID=TetragonulaCarbonaria_007317-T1.exon2;Parent=TetragonulaCarbonaria_007317-T1
R2_4	funannotate	mRNA	6445423	6447467	.	-	.	ID=TetragonulaCarbonaria_007039-T1;Parent=TetragonulaCarbonaria_007039
R2_4	funannotate	exon	7120263	7121413	.	+	.	ID=TetragonulaCarbonaria_007123-T1.exon4;Parent=TetragonulaCarbonaria_007123-T1
R2_4	funannotate	exon	7121480	7122431	.	+	.	ID=TetragonulaCarbonaria_007123-T1.exon5;Parent=TetragonulaCarbonaria_007123-T1
R2_4	funannotate	CDS	3266718	3266741	.	+	0	ID=TetragonulaCarbonaria_006673-T1.cds;Parent=TetragonulaCarbonaria_006673-T1
R2_4	funannotate	CDS	3266802	3266883	.	+	0	ID=TetragonulaCarbonaria_006673-T1.cds;Parent=TetragonulaCarbonaria_006673-T1
R2_4	funannotate	CDS	3266941	3266994	.	+	0	ID=TetragonulaCarbonaria_006673-T1.cds;Parent=TetragonulaCarbonaria_006673-T1
R2_4	funannotate	CDS	3267053	3267117	.	+	0	ID=TetragonulaCarbonaria_006673-T1.cds;Parent=TetragonulaCarbonaria_006673-T1
R2_4	funannotate	exon	7122537	7122576	.	+	.	ID=TetragonulaCarbonaria_007123-T1.exon6;Parent=TetragonulaCarbonaria_007123-T1
R2_4	funannotate	exon	7119559	7119573	.	+	.	ID=TetragonulaCarbonaria_007123-T1.exon1;Parent=TetragonulaCarbonaria_007123-T1
R2_4	funannotate	exon	7119660	7119781	.	+	.	ID=TetragonulaCarbonaria_007123-T1.exon2;Parent=TetragonulaCarbonaria_007123-T1
R2_4	funannotate	exon	7119880	7120044	.	+	.	ID=TetragonulaCarbonaria_007123-T1.exon3;Parent=TetragonulaCarbonaria_007123-T1
R2_4	funannotate	CDS	12029369	12029598	.	+	0	ID=TetragonulaCarbonaria_007527-T1.cds;Parent=TetragonulaCarbonaria_007527-T1
R2_4	funannotate	CDS	12030445	12030685	.	+	0	ID=TetragonulaCarbonaria_007527-T1.cds;Parent=TetragonulaCarbonaria_007527-T1
R2_4	funannotate	exon	5746884	5747495	.	+	.	ID=TetragonulaCarbonaria_006943-T1.exon2;Parent=TetragonulaCarbonaria_006943-T1
R2_4	funannotate	exon	5741237	5741434	.	+	.	ID=TetragonulaCarbonaria_006943-T1.exon1;Parent=TetragonulaCarbonaria_006943-T1
R2_4	funannotate	mRNA	8253002	8259476	.	-	.	ID=TetragonulaCarbonaria_007232-T1;Parent=TetragonulaCarbonaria_007232
R2_4	funannotate	exon	8186475	8186566	.	-	.	ID=TetragonulaCarbonaria_007227-T1.exon8;Parent=TetragonulaCarbonaria_007227-T1
R2_4	funannotate	exon	8186892	8187054	.	-	.	ID=TetragonulaCarbonaria_007227-T1.exon7;Parent=TetragonulaCarbonaria_007227-T1
R2_4	funannotate	exon	8190937	8191503	.	-	.	ID=TetragonulaCarbonaria_007227-T1.exon6;Parent=TetragonulaCarbonaria_007227-T1
R2_4	funannotate	exon	8192551	8193102	.	-	.	ID=TetragonulaCarbonaria_007227-T1.exon5;Parent=TetragonulaCarbonaria_007227-T1
R2_4	funannotate	exon	8193788	8194078	.	-	.	ID=TetragonulaCarbonaria_007227-T1.exon4;Parent=TetragonulaCarbonaria_007227-T1
R2_4	funannotate	exon	8194338	8194646	.	-	.	ID=TetragonulaCarbonaria_007227-T1.exon3;Parent=TetragonulaCarbonaria_007227-T1
R2_4	funannotate	exon	8194986	8195213	.	-	.	ID=TetragonulaCarbonaria_007227-T1.exon2;Parent=TetragonulaCarbonaria_007227-T1
R2_4	funannotate	exon	8195379	8195483	.	-	.	ID=TetragonulaCarbonaria_007227-T1.exon1;Parent=TetragonulaCarbonaria_007227-T1
R2_4	funannotate	exon	13524593	13524925	.	+	.	ID=TetragonulaCarbonaria_007624-T1.exon3;Parent=TetragonulaCarbonaria_007624-T1
R2_4	funannotate	exon	13523911	13524225	.	+	.	ID=TetragonulaCarbonaria_007624-T1.exon2;Parent=TetragonulaCarbonaria_007624-T1
R2_4	funannotate	exon	13524998	13526377	.	+	.	ID=TetragonulaCarbonaria_007624-T1.exon4;Parent=TetragonulaCarbonaria_007624-T1
R2_4	funannotate	five_prime_UTR	9042005	9042087	.	+	.	ID=TetragonulaCarbonaria_007311-T1.utr5p1;Parent=TetragonulaCarbonaria_007311-T1
R2_4	funannotate	exon	13522978	13523274	.	+	.	ID=TetragonulaCarbonaria_007624-T1.exon1;Parent=TetragonulaCarbonaria_007624-T1
R2_4	funannotate	exon	8186039	8186401	.	-	.	ID=TetragonulaCarbonaria_007227-T1.exon9;Parent=TetragonulaCarbonaria_007227-T1
R2_4	funannotate	CDS	12065261	12065370	.	-	0	ID=TetragonulaCarbonaria_007532-T1.cds;Parent=TetragonulaCarbonaria_007532-T1
R2_4	funannotate	CDS	12063926	12064268	.	-	0	ID=TetragonulaCarbonaria_007532-T1.cds;Parent=TetragonulaCarbonaria_007532-T1
R2_4	funannotate	CDS	3926357	3926827	.	+	0	ID=TetragonulaCarbonaria_006766-T1.cds;Parent=TetragonulaCarbonaria_006766-T1
R2_4	funannotate	CDS	5635457	5635461	.	-	0	ID=TetragonulaCarbonaria_006931-T1.cds;Parent=TetragonulaCarbonaria_006931-T1
R2_4	funannotate	CDS	5634556	5634742	.	-	0	ID=TetragonulaCarbonaria_006931-T1.cds;Parent=TetragonulaCarbonaria_006931-T1
R2_4	funannotate	CDS	5633484	5633683	.	-	0	ID=TetragonulaCarbonaria_006931-T1.cds;Parent=TetragonulaCarbonaria_006931-T1
R2_4	funannotate	CDS	5633190	5633356	.	-	0	ID=TetragonulaCarbonaria_006931-T1.cds;Parent=TetragonulaCarbonaria_006931-T1
R2_4	funannotate	CDS	5631743	5633106	.	-	0	ID=TetragonulaCarbonaria_006931-T1.cds;Parent=TetragonulaCarbonaria_006931-T1
R2_4	funannotate	mRNA	8084419	8114263	.	+	.	ID=TetragonulaCarbonaria_007219-T1;Dbxref=InterPro:IPR013087%2CPFAM:PF13912%2CInterPro:IPR036236%2CPFAM:PF13894%2CPFAM:PF00096;Parent=TetragonulaCarbonaria_007219
R2_4	funannotate	CDS	5271576	5271621	.	-	0	ID=TetragonulaCarbonaria_006871-T1.cds;Parent=TetragonulaCarbonaria_006871-T1
R2_4	funannotate	CDS	5271253	5271452	.	-	0	ID=TetragonulaCarbonaria_006871-T1.cds;Parent=TetragonulaCarbonaria_006871-T1
R2_4	funannotate	CDS	5270840	5271017	.	-	0	ID=TetragonulaCarbonaria_006871-T1.cds;Parent=TetragonulaCarbonaria_006871-T1
R2_4	funannotate	CDS	5270512	5270764	.	-	0	ID=TetragonulaCarbonaria_006871-T1.cds;Parent=TetragonulaCarbonaria_006871-T1
R2_4	funannotate	CDS	5270105	5270381	.	-	0	ID=TetragonulaCarbonaria_006871-T1.cds;Parent=TetragonulaCarbonaria_006871-T1
R2_4	funannotate	CDS	5269718	5269890	.	-	0	ID=TetragonulaCarbonaria_006871-T1.cds;Parent=TetragonulaCarbonaria_006871-T1
R2_4	funannotate	CDS	5269265	5269413	.	-	0	ID=TetragonulaCarbonaria_006871-T1.cds;Parent=TetragonulaCarbonaria_006871-T1
R2_4	funannotate	CDS	5269047	5269192	.	-	0	ID=TetragonulaCarbonaria_006871-T1.cds;Parent=TetragonulaCarbonaria_006871-T1
R2_4	funannotate	CDS	5268802	5268953	.	-	0	ID=TetragonulaCarbonaria_006871-T1.cds;Parent=TetragonulaCarbonaria_006871-T1
R2_4	funannotate	CDS	5267954	5268431	.	-	0	ID=TetragonulaCarbonaria_006871-T1.cds;Parent=TetragonulaCarbonaria_006871-T1
R2_4	funannotate	mRNA	8131390	8134108	.	-	.	ID=TetragonulaCarbonaria_007220-T1;Ontology_term=GO:0008168;Dbxref=InterPro:IPR013216%2CPFAM:PF01564%2CInterPro:IPR029063%2CPFAM:PF08241%2CPFAM:PF13649%2CPFAM:PF13847;Parent=TetragonulaCarbonaria_007220
R2_4	funannotate	exon	13862425	13862743	.	+	.	ID=TetragonulaCarbonaria_007662-T1.exon5;Parent=TetragonulaCarbonaria_007662-T1
R2_4	funannotate	exon	13861968	13862278	.	+	.	ID=TetragonulaCarbonaria_007662-T1.exon4;Parent=TetragonulaCarbonaria_007662-T1
R2_4	funannotate	exon	13863359	13863684	.	+	.	ID=TetragonulaCarbonaria_007662-T1.exon7;Parent=TetragonulaCarbonaria_007662-T1
R2_4	funannotate	exon	13862844	13863279	.	+	.	ID=TetragonulaCarbonaria_007662-T1.exon6;Parent=TetragonulaCarbonaria_007662-T1
R2_4	funannotate	exon	13864367	13864672	.	+	.	ID=TetragonulaCarbonaria_007662-T1.exon9;Parent=TetragonulaCarbonaria_007662-T1
R2_4	funannotate	CDS	6404276	6404531	.	+	0	ID=TetragonulaCarbonaria_007032-T1.cds;Parent=TetragonulaCarbonaria_007032-T1
R2_4	funannotate	CDS	6408413	6408618	.	+	0	ID=TetragonulaCarbonaria_007032-T1.cds;Parent=TetragonulaCarbonaria_007032-T1
R2_4	funannotate	exon	13863763	13864282	.	+	.	ID=TetragonulaCarbonaria_007662-T1.exon8;Parent=TetragonulaCarbonaria_007662-T1
R2_4	funannotate	exon	13858972	13859114	.	+	.	ID=TetragonulaCarbonaria_007662-T1.exon1;Parent=TetragonulaCarbonaria_007662-T1
R2_4	funannotate	exon	13861695	13861888	.	+	.	ID=TetragonulaCarbonaria_007662-T1.exon3;Parent=TetragonulaCarbonaria_007662-T1
R2_4	funannotate	exon	13861272	13861626	.	+	.	ID=TetragonulaCarbonaria_007662-T1.exon2;Parent=TetragonulaCarbonaria_007662-T1
R2_4	funannotate	CDS	2697804	2698085	.	+	0	ID=TetragonulaCarbonaria_006624-T1.cds;Parent=TetragonulaCarbonaria_006624-T1
R2_4	funannotate	CDS	2698158	2698409	.	+	0	ID=TetragonulaCarbonaria_006624-T1.cds;Parent=TetragonulaCarbonaria_006624-T1
R2_4	funannotate	CDS	13805249	13805461	.	-	0	ID=TetragonulaCarbonaria_007653-T2.cds;Parent=TetragonulaCarbonaria_007653-T2
R2_4	funannotate	CDS	13804999	13805134	.	-	0	ID=TetragonulaCarbonaria_007653-T2.cds;Parent=TetragonulaCarbonaria_007653-T2
R2_4	funannotate	CDS	13804787	13804906	.	-	0	ID=TetragonulaCarbonaria_007653-T2.cds;Parent=TetragonulaCarbonaria_007653-T2
R2_4	funannotate	CDS	13804614	13804714	.	-	0	ID=TetragonulaCarbonaria_007653-T2.cds;Parent=TetragonulaCarbonaria_007653-T2
R2_4	funannotate	CDS	13803221	13803634	.	-	0	ID=TetragonulaCarbonaria_007653-T2.cds;Parent=TetragonulaCarbonaria_007653-T2
R2_4	funannotate	CDS	13800834	13802309	.	-	0	ID=TetragonulaCarbonaria_007653-T2.cds;Parent=TetragonulaCarbonaria_007653-T2
R2_4	funannotate	mRNA	6805744	6806548	.	-	.	ID=TetragonulaCarbonaria_007076-T1;Parent=TetragonulaCarbonaria_007076
R2_4	funannotate	mRNA	7968159	7970903	.	+	.	ID=TetragonulaCarbonaria_007207-T1;Dbxref=InterPro:IPR013219%2CPFAM:PF08293;Parent=TetragonulaCarbonaria_007207
R2_4	funannotate	mRNA	5627937	5631689	.	-	.	ID=TetragonulaCarbonaria_006930-T1;Ontology_term=GO:0004725%2CGO:0016791%2CGO:0016311%2CGO:0006470;Dbxref=InterPro:IPR000242%2CInterPro:IPR029021%2CPFAM:PF00102%2CInterPro:IPR003595%2CInterPro:IPR000387%2CInterPro:IPR016130;Parent=TetragonulaCarbonaria_006930
R2_4	funannotate	mRNA	1501658	1514061	.	+	.	ID=TetragonulaCarbonaria_006521-T2;Parent=TetragonulaCarbonaria_006521
R2_4	funannotate	mRNA	6625171	6628049	.	+	.	ID=TetragonulaCarbonaria_007064-T2;Ontology_term=GO:0038166;Dbxref=PFAM:PF06396%2CInterPro:IPR009436;Parent=TetragonulaCarbonaria_007064
R2_4	funannotate	mRNA	6625171	6628049	.	+	.	ID=TetragonulaCarbonaria_007064-T1;Ontology_term=GO:0038166;Dbxref=PFAM:PF06396%2CInterPro:IPR009436;Parent=TetragonulaCarbonaria_007064
R2_4	funannotate	mRNA	6625171	6628049	.	+	.	ID=TetragonulaCarbonaria_007064-T4;Ontology_term=GO:0038166;Dbxref=PFAM:PF06396%2CInterPro:IPR009436;Parent=TetragonulaCarbonaria_007064
R2_4	funannotate	mRNA	1501658	1514061	.	+	.	ID=TetragonulaCarbonaria_006521-T1;Parent=TetragonulaCarbonaria_006521
R2_4	funannotate	mRNA	6625171	6628049	.	+	.	ID=TetragonulaCarbonaria_007064-T3;Ontology_term=GO:0038166;Dbxref=PFAM:PF06396%2CInterPro:IPR009436;Parent=TetragonulaCarbonaria_007064
R2_4	funannotate	mRNA	6870210	6874781	.	+	.	ID=TetragonulaCarbonaria_007088-T1;Parent=TetragonulaCarbonaria_007088
R2_4	funannotate	mRNA	9907273	9912704	.	+	.	ID=TetragonulaCarbonaria_007391-T1;Parent=TetragonulaCarbonaria_007391
R2_4	funannotate	mRNA	5622234	5624283	.	+	.	ID=TetragonulaCarbonaria_006929-T1;Ontology_term=GO:0016021;Dbxref=InterPro:IPR008564%2CPFAM:PF05832;Parent=TetragonulaCarbonaria_006929
R2_4	funannotate	mRNA	5622234	5624283	.	+	.	ID=TetragonulaCarbonaria_006929-T2;Ontology_term=GO:0016021;Dbxref=InterPro:IPR008564%2CPFAM:PF05832;Parent=TetragonulaCarbonaria_006929
R2_4	funannotate	exon	1830699	1831138	.	-	.	ID=TetragonulaCarbonaria_006546-T1.exon1;Parent=TetragonulaCarbonaria_006546-T1
R2_4	funannotate	exon	1827832	1827942	.	-	.	ID=TetragonulaCarbonaria_006546-T1.exon3;Parent=TetragonulaCarbonaria_006546-T1
R2_4	funannotate	exon	1829345	1830632	.	-	.	ID=TetragonulaCarbonaria_006546-T1.exon2;Parent=TetragonulaCarbonaria_006546-T1
R2_4	funannotate	exon	1821312	1821400	.	-	.	ID=TetragonulaCarbonaria_006546-T1.exon5;Parent=TetragonulaCarbonaria_006546-T1
R2_4	funannotate	CDS	6841110	6841149	.	+	0	ID=TetragonulaCarbonaria_007081-T1.cds;Parent=TetragonulaCarbonaria_007081-T1
R2_4	funannotate	CDS	6841274	6841530	.	+	0	ID=TetragonulaCarbonaria_007081-T1.cds;Parent=TetragonulaCarbonaria_007081-T1
R2_4	funannotate	exon	1822088	1822927	.	-	.	ID=TetragonulaCarbonaria_006546-T1.exon4;Parent=TetragonulaCarbonaria_006546-T1
R2_4	funannotate	exon	1820955	1821064	.	-	.	ID=TetragonulaCarbonaria_006546-T1.exon7;Parent=TetragonulaCarbonaria_006546-T1
R2_4	funannotate	exon	1821173	1821236	.	-	.	ID=TetragonulaCarbonaria_006546-T1.exon6;Parent=TetragonulaCarbonaria_006546-T1
R2_4	funannotate	exon	1818752	1818929	.	-	.	ID=TetragonulaCarbonaria_006546-T1.exon9;Parent=TetragonulaCarbonaria_006546-T1
R2_4	funannotate	exon	1819595	1819879	.	-	.	ID=TetragonulaCarbonaria_006546-T1.exon8;Parent=TetragonulaCarbonaria_006546-T1
R2_4	funannotate	three_prime_UTR	774698	775011	.	+	.	ID=TetragonulaCarbonaria_006468-T1.utr3p1;Parent=TetragonulaCarbonaria_006468-T1
R2_4	funannotate	mRNA	1730958	1734629	.	+	.	ID=TetragonulaCarbonaria_006533-T1;Ontology_term=GO:0005515;Dbxref=PFAM:PF00386%2CInterPro:IPR001073%2CInterPro:IPR008983;Parent=TetragonulaCarbonaria_006533
R2_4	funannotate	exon	2678243	2678919	.	+	.	ID=TetragonulaCarbonaria_006622-T1.exon2;Parent=TetragonulaCarbonaria_006622-T1
R2_4	funannotate	exon	2676482	2676660	.	+	.	ID=TetragonulaCarbonaria_006622-T1.exon1;Parent=TetragonulaCarbonaria_006622-T1
R2_4	funannotate	CDS	7967611	7967630	.	-	0	ID=TetragonulaCarbonaria_007206-T1.cds;Parent=TetragonulaCarbonaria_007206-T1
R2_4	funannotate	CDS	7967407	7967560	.	-	0	ID=TetragonulaCarbonaria_007206-T1.cds;Parent=TetragonulaCarbonaria_007206-T1
R2_4	funannotate	CDS	7963486	7963652	.	-	0	ID=TetragonulaCarbonaria_007206-T1.cds;Parent=TetragonulaCarbonaria_007206-T1
R2_4	funannotate	CDS	7955743	7955848	.	-	0	ID=TetragonulaCarbonaria_007206-T1.cds;Parent=TetragonulaCarbonaria_007206-T1
R2_4	funannotate	mRNA	1808188	1810564	.	-	.	ID=TetragonulaCarbonaria_006545-T1;Parent=TetragonulaCarbonaria_006545
R2_4	funannotate	exon	5794551	5794639	.	+	.	ID=TetragonulaCarbonaria_006949-T1.exon1;Parent=TetragonulaCarbonaria_006949-T1
R2_4	funannotate	exon	5795164	5795411	.	+	.	ID=TetragonulaCarbonaria_006949-T1.exon2;Parent=TetragonulaCarbonaria_006949-T1
R2_4	funannotate	exon	5795488	5795690	.	+	.	ID=TetragonulaCarbonaria_006949-T1.exon3;Parent=TetragonulaCarbonaria_006949-T1
R2_4	funannotate	five_prime_UTR	12724540	12724611	.	-	.	ID=TetragonulaCarbonaria_007565-T2.utr5p1;Parent=TetragonulaCarbonaria_007565-T2
R2_4	funannotate	three_prime_UTR	3753316	3753497	.	+	.	ID=TetragonulaCarbonaria_006747-T1.utr3p1;Parent=TetragonulaCarbonaria_006747-T1
R2_4	funannotate	CDS	7302225	7303004	.	+	0	ID=TetragonulaCarbonaria_007151-T1.cds;Parent=TetragonulaCarbonaria_007151-T1
R2_4	funannotate	exon	7596841	7596861	.	+	.	ID=TetragonulaCarbonaria_007179-T1.exon1;Parent=TetragonulaCarbonaria_007179-T1
R2_4	funannotate	exon	7597262	7597468	.	+	.	ID=TetragonulaCarbonaria_007179-T1.exon2;Parent=TetragonulaCarbonaria_007179-T1
R2_4	funannotate	exon	7598058	7598100	.	+	.	ID=TetragonulaCarbonaria_007179-T1.exon3;Parent=TetragonulaCarbonaria_007179-T1
R2_4	funannotate	exon	7598176	7598245	.	+	.	ID=TetragonulaCarbonaria_007179-T1.exon4;Parent=TetragonulaCarbonaria_007179-T1
R2_4	funannotate	five_prime_UTR	11832458	11832669	.	+	.	ID=TetragonulaCarbonaria_007518-T1.utr5p1;Parent=TetragonulaCarbonaria_007518-T1
R2_4	funannotate	exon	6521903	6522446	.	+	.	ID=TetragonulaCarbonaria_007048-T1.exon4;Parent=TetragonulaCarbonaria_007048-T1
R2_4	funannotate	exon	6519348	6519473	.	+	.	ID=TetragonulaCarbonaria_007048-T1.exon3;Parent=TetragonulaCarbonaria_007048-T1
R2_4	funannotate	exon	6519105	6519194	.	+	.	ID=TetragonulaCarbonaria_007048-T1.exon2;Parent=TetragonulaCarbonaria_007048-T1
R2_4	funannotate	exon	6508832	6509446	.	+	.	ID=TetragonulaCarbonaria_007048-T1.exon1;Parent=TetragonulaCarbonaria_007048-T1
R2_4	funannotate	exon	577277	577730	.	-	.	ID=TetragonulaCarbonaria_006457-T1.exon1;Parent=TetragonulaCarbonaria_006457-T1
R2_4	funannotate	mRNA	1926143	1928137	.	+	.	ID=TetragonulaCarbonaria_006557-T1;Parent=TetragonulaCarbonaria_006557
R2_4	funannotate	exon	6853489	6853773	.	-	.	ID=TetragonulaCarbonaria_007084-T1.exon2;Parent=TetragonulaCarbonaria_007084-T1
R2_4	funannotate	exon	7598327	7598372	.	+	.	ID=TetragonulaCarbonaria_007179-T1.exon5;Parent=TetragonulaCarbonaria_007179-T1
R2_4	funannotate	exon	6852389	6852850	.	-	.	ID=TetragonulaCarbonaria_007084-T1.exon3;Parent=TetragonulaCarbonaria_007084-T1
R2_4	funannotate	exon	12144254	12144503	.	+	.	ID=TetragonulaCarbonaria_007535-T1.exon3;Parent=TetragonulaCarbonaria_007535-T1
R2_4	funannotate	exon	12141603	12141689	.	+	.	ID=TetragonulaCarbonaria_007535-T1.exon1;Parent=TetragonulaCarbonaria_007535-T1
R2_4	funannotate	exon	6853862	6854104	.	-	.	ID=TetragonulaCarbonaria_007084-T1.exon1;Parent=TetragonulaCarbonaria_007084-T1
R2_4	funannotate	exon	12141876	12142069	.	+	.	ID=TetragonulaCarbonaria_007535-T1.exon2;Parent=TetragonulaCarbonaria_007535-T1
R2_4	funannotate	exon	3882892	3883170	.	-	.	ID=TetragonulaCarbonaria_006764-T1.exon1;Parent=TetragonulaCarbonaria_006764-T1
R2_4	funannotate	CDS	10442825	10442963	.	+	0	ID=TetragonulaCarbonaria_007434-T1.cds;Parent=TetragonulaCarbonaria_007434-T1
R2_4	funannotate	CDS	10443025	10443310	.	+	0	ID=TetragonulaCarbonaria_007434-T1.cds;Parent=TetragonulaCarbonaria_007434-T1
R2_4	funannotate	CDS	10443373	10443530	.	+	0	ID=TetragonulaCarbonaria_007434-T1.cds;Parent=TetragonulaCarbonaria_007434-T1
R2_4	funannotate	CDS	10443598	10443709	.	+	0	ID=TetragonulaCarbonaria_007434-T1.cds;Parent=TetragonulaCarbonaria_007434-T1
R2_4	funannotate	CDS	10443789	10443994	.	+	0	ID=TetragonulaCarbonaria_007434-T1.cds;Parent=TetragonulaCarbonaria_007434-T1
R2_4	funannotate	CDS	10444074	10444205	.	+	0	ID=TetragonulaCarbonaria_007434-T1.cds;Parent=TetragonulaCarbonaria_007434-T1
R2_4	funannotate	CDS	10444286	10444381	.	+	0	ID=TetragonulaCarbonaria_007434-T1.cds;Parent=TetragonulaCarbonaria_007434-T1
R2_4	funannotate	CDS	10444448	10444536	.	+	0	ID=TetragonulaCarbonaria_007434-T1.cds;Parent=TetragonulaCarbonaria_007434-T1
R2_4	funannotate	CDS	10444616	10444705	.	+	0	ID=TetragonulaCarbonaria_007434-T1.cds;Parent=TetragonulaCarbonaria_007434-T1
R2_4	funannotate	CDS	10444780	10444867	.	+	0	ID=TetragonulaCarbonaria_007434-T1.cds;Parent=TetragonulaCarbonaria_007434-T1
R2_4	funannotate	CDS	10444932	10445092	.	+	0	ID=TetragonulaCarbonaria_007434-T1.cds;Parent=TetragonulaCarbonaria_007434-T1
R2_4	funannotate	CDS	3195034	3195239	.	+	0	ID=TetragonulaCarbonaria_006668-T1.cds;Parent=TetragonulaCarbonaria_006668-T1
R2_4	funannotate	CDS	3196781	3197279	.	+	0	ID=TetragonulaCarbonaria_006668-T1.cds;Parent=TetragonulaCarbonaria_006668-T1
R2_4	funannotate	CDS	7474117	7475076	.	+	0	ID=TetragonulaCarbonaria_007174-T1.cds;Parent=TetragonulaCarbonaria_007174-T1
R2_4	funannotate	CDS	7477445	7477633	.	+	0	ID=TetragonulaCarbonaria_007174-T1.cds;Parent=TetragonulaCarbonaria_007174-T1
R2_4	funannotate	CDS	7477986	7478166	.	+	0	ID=TetragonulaCarbonaria_007174-T1.cds;Parent=TetragonulaCarbonaria_007174-T1
R2_4	funannotate	CDS	7478370	7478566	.	+	0	ID=TetragonulaCarbonaria_007174-T1.cds;Parent=TetragonulaCarbonaria_007174-T1
R2_4	funannotate	CDS	7478726	7478878	.	+	0	ID=TetragonulaCarbonaria_007174-T1.cds;Parent=TetragonulaCarbonaria_007174-T1
R2_4	funannotate	CDS	7479284	7479867	.	+	0	ID=TetragonulaCarbonaria_007174-T1.cds;Parent=TetragonulaCarbonaria_007174-T1
R2_4	funannotate	CDS	7479942	7480124	.	+	0	ID=TetragonulaCarbonaria_007174-T1.cds;Parent=TetragonulaCarbonaria_007174-T1
R2_4	funannotate	CDS	7480921	7481183	.	+	0	ID=TetragonulaCarbonaria_007174-T1.cds;Parent=TetragonulaCarbonaria_007174-T1
R2_4	funannotate	CDS	7481287	7481449	.	+	0	ID=TetragonulaCarbonaria_007174-T1.cds;Parent=TetragonulaCarbonaria_007174-T1
R2_4	funannotate	CDS	7481601	7481775	.	+	0	ID=TetragonulaCarbonaria_007174-T1.cds;Parent=TetragonulaCarbonaria_007174-T1
R2_4	funannotate	CDS	7482175	7482333	.	+	0	ID=TetragonulaCarbonaria_007174-T1.cds;Parent=TetragonulaCarbonaria_007174-T1
R2_4	funannotate	CDS	7482563	7482778	.	+	0	ID=TetragonulaCarbonaria_007174-T1.cds;Parent=TetragonulaCarbonaria_007174-T1
R2_4	funannotate	CDS	7492255	7492441	.	+	0	ID=TetragonulaCarbonaria_007174-T1.cds;Parent=TetragonulaCarbonaria_007174-T1
R2_4	funannotate	CDS	7499211	7500373	.	+	0	ID=TetragonulaCarbonaria_007174-T1.cds;Parent=TetragonulaCarbonaria_007174-T1
R2_4	funannotate	CDS	7500440	7501372	.	+	0	ID=TetragonulaCarbonaria_007174-T1.cds;Parent=TetragonulaCarbonaria_007174-T1
R2_4	funannotate	CDS	7502991	7503119	.	+	0	ID=TetragonulaCarbonaria_007174-T1.cds;Parent=TetragonulaCarbonaria_007174-T1
R2_4	funannotate	CDS	7503589	7503732	.	+	0	ID=TetragonulaCarbonaria_007174-T1.cds;Parent=TetragonulaCarbonaria_007174-T1
R2_4	funannotate	CDS	7504068	7504157	.	+	0	ID=TetragonulaCarbonaria_007174-T1.cds;Parent=TetragonulaCarbonaria_007174-T1
R2_4	funannotate	CDS	7504363	7504434	.	+	0	ID=TetragonulaCarbonaria_007174-T1.cds;Parent=TetragonulaCarbonaria_007174-T1
R2_4	funannotate	gene	5505248	5510965	.	-	.	ID=TetragonulaCarbonaria_006909
R2_4	funannotate	gene	5498707	5503763	.	-	.	ID=TetragonulaCarbonaria_006908
R2_4	funannotate	gene	5489786	5491724	.	-	.	Name=DEAF1_2;ID=TetragonulaCarbonaria_006907
R2_4	funannotate	mRNA	2082129	2085900	.	-	.	ID=TetragonulaCarbonaria_006570-T1;Parent=TetragonulaCarbonaria_006570
R2_4	funannotate	gene	5486068	5488348	.	+	.	ID=TetragonulaCarbonaria_006906
R2_4	funannotate	gene	5481296	5482829	.	-	.	ID=TetragonulaCarbonaria_006905
R2_4	funannotate	gene	5477995	5480075	.	+	.	ID=TetragonulaCarbonaria_006904
R2_4	funannotate	gene	5476168	5477766	.	-	.	ID=TetragonulaCarbonaria_006903
R2_4	funannotate	gene	5470392	5473850	.	+	.	ID=TetragonulaCarbonaria_006902
R2_4	funannotate	gene	5445017	5460328	.	-	.	Name=NEP3;ID=TetragonulaCarbonaria_006901
R2_4	funannotate	gene	5436519	5438697	.	-	.	ID=TetragonulaCarbonaria_006900
R2_4	funannotate	exon	9429569	9429876	.	-	.	ID=TetragonulaCarbonaria_007355-T1.exon1;Parent=TetragonulaCarbonaria_007355-T1
R2_4	funannotate	exon	10493851	10493905	.	-	.	ID=TetragonulaCarbonaria_007444-T1.exon5;Parent=TetragonulaCarbonaria_007444-T1
R2_4	funannotate	exon	9428568	9428787	.	-	.	ID=TetragonulaCarbonaria_007355-T1.exon2;Parent=TetragonulaCarbonaria_007355-T1
R2_4	funannotate	exon	10494135	10494285	.	-	.	ID=TetragonulaCarbonaria_007444-T1.exon4;Parent=TetragonulaCarbonaria_007444-T1
R2_4	funannotate	exon	10494399	10494541	.	-	.	ID=TetragonulaCarbonaria_007444-T1.exon3;Parent=TetragonulaCarbonaria_007444-T1
R2_4	funannotate	exon	10494595	10494809	.	-	.	ID=TetragonulaCarbonaria_007444-T1.exon2;Parent=TetragonulaCarbonaria_007444-T1
R2_4	funannotate	exon	10494890	10495132	.	-	.	ID=TetragonulaCarbonaria_007444-T1.exon1;Parent=TetragonulaCarbonaria_007444-T1
R2_4	funannotate	CDS	12847665	12847903	.	-	0	ID=TetragonulaCarbonaria_007581-T1.cds;Parent=TetragonulaCarbonaria_007581-T1
R2_4	funannotate	CDS	12817864	12818921	.	-	0	ID=TetragonulaCarbonaria_007581-T1.cds;Parent=TetragonulaCarbonaria_007581-T1
R2_4	funannotate	CDS	12815714	12815883	.	-	0	ID=TetragonulaCarbonaria_007581-T1.cds;Parent=TetragonulaCarbonaria_007581-T1
R2_4	funannotate	exon	12175605	12175778	.	+	.	ID=TetragonulaCarbonaria_007539-T1.exon1;Parent=TetragonulaCarbonaria_007539-T1
R2_4	funannotate	exon	1832240	1832439	.	+	.	ID=TetragonulaCarbonaria_006547-T1.exon1;Parent=TetragonulaCarbonaria_006547-T1
R2_4	funannotate	exon	1832658	1833273	.	+	.	ID=TetragonulaCarbonaria_006547-T1.exon2;Parent=TetragonulaCarbonaria_006547-T1
R2_4	funannotate	CDS	1235024	1235284	.	+	0	ID=TetragonulaCarbonaria_006501-T1.cds;Parent=TetragonulaCarbonaria_006501-T1
R2_4	funannotate	CDS	1235471	1235554	.	+	0	ID=TetragonulaCarbonaria_006501-T1.cds;Parent=TetragonulaCarbonaria_006501-T1
R2_4	funannotate	CDS	1235648	1235680	.	+	0	ID=TetragonulaCarbonaria_006501-T1.cds;Parent=TetragonulaCarbonaria_006501-T1
R2_4	funannotate	exon	1706982	1707437	.	+	.	ID=TetragonulaCarbonaria_006531-T1.exon2;Parent=TetragonulaCarbonaria_006531-T1
R2_4	funannotate	gene	5622234	5624283	.	+	.	ID=TetragonulaCarbonaria_006929
R2_4	funannotate	gene	5606475	5622001	.	-	.	ID=TetragonulaCarbonaria_006928
R2_4	funannotate	gene	5601320	5604679	.	-	.	ID=TetragonulaCarbonaria_006927
R2_4	funannotate	gene	5597279	5599583	.	-	.	ID=TetragonulaCarbonaria_006926
R2_4	funannotate	exon	1704876	1705067	.	+	.	ID=TetragonulaCarbonaria_006531-T1.exon1;Parent=TetragonulaCarbonaria_006531-T1
R2_4	funannotate	gene	5594814	5596648	.	+	.	ID=TetragonulaCarbonaria_006925
R2_4	funannotate	gene	5593161	5593997	.	+	.	ID=TetragonulaCarbonaria_006924
R2_4	funannotate	gene	5589649	5590412	.	+	.	ID=TetragonulaCarbonaria_006923
R2_4	funannotate	gene	5583338	5584090	.	-	.	ID=TetragonulaCarbonaria_006922
R2_4	funannotate	gene	5571521	5582552	.	-	.	ID=TetragonulaCarbonaria_006921
R2_4	funannotate	gene	5561989	5562432	.	-	.	ID=TetragonulaCarbonaria_006920
R2_4	funannotate	five_prime_UTR	11832774	11832917	.	+	.	ID=TetragonulaCarbonaria_007518-T1.utr5p2;Parent=TetragonulaCarbonaria_007518-T1
R2_4	funannotate	exon	5183244	5183307	.	-	.	ID=TetragonulaCarbonaria_006859-T1.exon2;Parent=TetragonulaCarbonaria_006859-T1
R2_4	funannotate	exon	5183470	5183642	.	-	.	ID=TetragonulaCarbonaria_006859-T1.exon1;Parent=TetragonulaCarbonaria_006859-T1
R2_4	funannotate	exon	5787083	5787322	.	-	.	ID=TetragonulaCarbonaria_006948-T1.exon2;Parent=TetragonulaCarbonaria_006948-T1
R2_4	funannotate	exon	5788690	5789189	.	-	.	ID=TetragonulaCarbonaria_006948-T1.exon1;Parent=TetragonulaCarbonaria_006948-T1
R2_4	funannotate	gene	5557866	5560255	.	-	.	ID=TetragonulaCarbonaria_006919
R2_4	funannotate	gene	5549227	5551754	.	-	.	ID=TetragonulaCarbonaria_006918
R2_4	funannotate	gene	5540362	5548189	.	+	.	Name=SOX10;ID=TetragonulaCarbonaria_006917
R2_4	funannotate	gene	5538047	5538646	.	+	.	ID=TetragonulaCarbonaria_006916
R2_4	funannotate	gene	5529983	5534700	.	-	.	ID=TetragonulaCarbonaria_006915
R2_4	funannotate	gene	5526076	5528661	.	+	.	ID=TetragonulaCarbonaria_006914
R2_4	funannotate	mRNA	2080703	2081212	.	+	.	ID=TetragonulaCarbonaria_006569-T1;Parent=TetragonulaCarbonaria_006569
R2_4	funannotate	gene	5524923	5525722	.	-	.	ID=TetragonulaCarbonaria_006913
R2_4	funannotate	gene	5520761	5524615	.	+	.	ID=TetragonulaCarbonaria_006912
R2_4	funannotate	gene	5516370	5519746	.	-	.	ID=TetragonulaCarbonaria_006911
R2_4	funannotate	gene	5512254	5515101	.	+	.	ID=TetragonulaCarbonaria_006910
R2_4	funannotate	exon	10424957	10425114	.	+	.	ID=TetragonulaCarbonaria_007431-T1.exon4;Parent=TetragonulaCarbonaria_007431-T1
R2_4	funannotate	exon	10430285	10430422	.	+	.	ID=TetragonulaCarbonaria_007431-T1.exon5;Parent=TetragonulaCarbonaria_007431-T1
R2_4	funannotate	exon	10424130	10424209	.	+	.	ID=TetragonulaCarbonaria_007431-T1.exon2;Parent=TetragonulaCarbonaria_007431-T1
R2_4	funannotate	exon	10424292	10424343	.	+	.	ID=TetragonulaCarbonaria_007431-T1.exon3;Parent=TetragonulaCarbonaria_007431-T1
R2_4	funannotate	exon	10422160	10422409	.	+	.	ID=TetragonulaCarbonaria_007431-T1.exon1;Parent=TetragonulaCarbonaria_007431-T1
R2_4	funannotate	CDS	3957436	3957483	.	+	0	ID=TetragonulaCarbonaria_006771-T1.cds;Parent=TetragonulaCarbonaria_006771-T1
R2_4	funannotate	CDS	3957701	3957897	.	+	0	ID=TetragonulaCarbonaria_006771-T1.cds;Parent=TetragonulaCarbonaria_006771-T1
R2_4	funannotate	CDS	3958125	3958353	.	+	0	ID=TetragonulaCarbonaria_006771-T1.cds;Parent=TetragonulaCarbonaria_006771-T1
R2_4	funannotate	CDS	3958430	3958585	.	+	0	ID=TetragonulaCarbonaria_006771-T1.cds;Parent=TetragonulaCarbonaria_006771-T1
R2_4	funannotate	CDS	3958657	3958788	.	+	0	ID=TetragonulaCarbonaria_006771-T1.cds;Parent=TetragonulaCarbonaria_006771-T1
R2_4	funannotate	CDS	3958853	3959038	.	+	0	ID=TetragonulaCarbonaria_006771-T1.cds;Parent=TetragonulaCarbonaria_006771-T1
R2_4	funannotate	gene	5794551	5795690	.	+	.	ID=TetragonulaCarbonaria_006949
R2_4	funannotate	gene	5787083	5789189	.	-	.	ID=TetragonulaCarbonaria_006948
R2_4	funannotate	gene	5781448	5782150	.	+	.	ID=TetragonulaCarbonaria_006947
R2_4	funannotate	gene	5780220	5780705	.	+	.	ID=TetragonulaCarbonaria_006946
R2_4	funannotate	gene	5767919	5776473	.	-	.	ID=TetragonulaCarbonaria_006945
R2_4	funannotate	exon	7224409	7224520	.	+	.	ID=TetragonulaCarbonaria_007137-T1.exon1;Parent=TetragonulaCarbonaria_007137-T1
R2_4	funannotate	gene	5748243	5759658	.	+	.	ID=TetragonulaCarbonaria_006944
R2_4	funannotate	exon	7225133	7225344	.	+	.	ID=TetragonulaCarbonaria_007137-T1.exon2;Parent=TetragonulaCarbonaria_007137-T1
R2_4	funannotate	gene	5741237	5747495	.	+	.	ID=TetragonulaCarbonaria_006943
R2_4	funannotate	gene	5734533	5739498	.	+	.	ID=TetragonulaCarbonaria_006942
R2_4	funannotate	gene	5730460	5731835	.	+	.	ID=TetragonulaCarbonaria_006941
R2_4	funannotate	exon	7232272	7232349	.	+	.	ID=TetragonulaCarbonaria_007137-T1.exon5;Parent=TetragonulaCarbonaria_007137-T1
R2_4	funannotate	mRNA	1315131	1315533	.	+	.	ID=TetragonulaCarbonaria_006507-T1;Parent=TetragonulaCarbonaria_006507
R2_4	funannotate	gene	5727523	5728242	.	+	.	ID=TetragonulaCarbonaria_006940
R2_4	funannotate	three_prime_UTR	6987751	6987904	.	-	.	ID=TetragonulaCarbonaria_007108-T1.utr3p1;Parent=TetragonulaCarbonaria_007108-T1
R2_4	funannotate	exon	7225426	7225646	.	+	.	ID=TetragonulaCarbonaria_007137-T1.exon3;Parent=TetragonulaCarbonaria_007137-T1
R2_4	funannotate	exon	7232131	7232167	.	+	.	ID=TetragonulaCarbonaria_007137-T1.exon4;Parent=TetragonulaCarbonaria_007137-T1
R2_4	funannotate	gene	5720561	5723525	.	-	.	ID=TetragonulaCarbonaria_006939
R2_4	funannotate	gene	5707263	5707938	.	+	.	ID=TetragonulaCarbonaria_006938
R2_4	funannotate	gene	5700199	5701500	.	-	.	ID=TetragonulaCarbonaria_006937
R2_4	funannotate	gene	5699202	5700037	.	+	.	ID=TetragonulaCarbonaria_006936
R2_4	funannotate	mRNA	2341555	2346127	.	+	.	ID=TetragonulaCarbonaria_006594-T1;Parent=TetragonulaCarbonaria_006594
R2_4	funannotate	gene	5687646	5689017	.	+	.	ID=TetragonulaCarbonaria_006935
R2_4	funannotate	gene	5686921	5687305	.	-	.	ID=TetragonulaCarbonaria_006934
R2_4	funannotate	gene	5677510	5679460	.	-	.	ID=TetragonulaCarbonaria_006933
R2_4	funannotate	gene	5639123	5675730	.	-	.	ID=TetragonulaCarbonaria_006932
R2_4	funannotate	CDS	2102362	2102530	.	+	0	ID=TetragonulaCarbonaria_006573-T1.cds;Parent=TetragonulaCarbonaria_006573-T1
R2_4	funannotate	CDS	2104581	2104819	.	+	0	ID=TetragonulaCarbonaria_006573-T1.cds;Parent=TetragonulaCarbonaria_006573-T1
R2_4	funannotate	gene	5631743	5635461	.	-	.	ID=TetragonulaCarbonaria_006931
R2_4	funannotate	gene	5627937	5631689	.	-	.	ID=TetragonulaCarbonaria_006930
R2_4	funannotate	three_prime_UTR	9566759	9567541	.	-	.	ID=TetragonulaCarbonaria_007369-T1.utr3p1;Parent=TetragonulaCarbonaria_007369-T1
R2_4	funannotate	gene	5933927	5935400	.	-	.	ID=TetragonulaCarbonaria_006969
R2_4	funannotate	gene	5917800	5926827	.	+	.	ID=TetragonulaCarbonaria_006968
R2_4	funannotate	gene	5902436	5905658	.	-	.	ID=TetragonulaCarbonaria_006967
R2_4	funannotate	gene	5896757	5897336	.	+	.	ID=TetragonulaCarbonaria_006966
R2_4	funannotate	gene	5892069	5895329	.	+	.	ID=TetragonulaCarbonaria_006965
R2_4	funannotate	three_prime_UTR	3360370	3361081	.	+	.	ID=TetragonulaCarbonaria_006684-T1.utr3p1;Parent=TetragonulaCarbonaria_006684-T1
R2_4	funannotate	gene	5886947	5889865	.	-	.	ID=TetragonulaCarbonaria_006964
R2_4	funannotate	gene	5882774	5884390	.	+	.	ID=TetragonulaCarbonaria_006963
R2_4	funannotate	three_prime_UTR	5350842	5350919	.	-	.	ID=TetragonulaCarbonaria_006887-T1.utr3p1;Parent=TetragonulaCarbonaria_006887-T1
R2_4	funannotate	gene	5880305	5881801	.	-	.	ID=TetragonulaCarbonaria_006962
R2_4	funannotate	gene	5865247	5875816	.	+	.	ID=TetragonulaCarbonaria_006961
R2_4	funannotate	gene	5862201	5864387	.	+	.	ID=TetragonulaCarbonaria_006960
R2_4	funannotate	exon	223877	224211	.	-	.	ID=TetragonulaCarbonaria_006418-T1.exon2;Parent=TetragonulaCarbonaria_006418-T1
R2_4	funannotate	exon	223412	223693	.	-	.	ID=TetragonulaCarbonaria_006418-T1.exon3;Parent=TetragonulaCarbonaria_006418-T1
R2_4	funannotate	exon	222675	223259	.	-	.	ID=TetragonulaCarbonaria_006418-T1.exon4;Parent=TetragonulaCarbonaria_006418-T1
R2_4	funannotate	exon	221782	222173	.	-	.	ID=TetragonulaCarbonaria_006418-T1.exon5;Parent=TetragonulaCarbonaria_006418-T1
R2_4	funannotate	exon	5068377	5068388	.	+	.	ID=TetragonulaCarbonaria_006853-T1.exon1;Parent=TetragonulaCarbonaria_006853-T1
R2_4	funannotate	CDS	9218012	9218079	.	-	0	ID=TetragonulaCarbonaria_007329-T1.cds;Parent=TetragonulaCarbonaria_007329-T1
R2_4	funannotate	CDS	9213998	9214191	.	-	0	ID=TetragonulaCarbonaria_007329-T1.cds;Parent=TetragonulaCarbonaria_007329-T1
R2_4	funannotate	CDS	9212785	9213254	.	-	0	ID=TetragonulaCarbonaria_007329-T1.cds;Parent=TetragonulaCarbonaria_007329-T1
R2_4	funannotate	exon	225205	225220	.	-	.	ID=TetragonulaCarbonaria_006418-T1.exon1;Parent=TetragonulaCarbonaria_006418-T1
R2_4	funannotate	exon	5068929	5069294	.	+	.	ID=TetragonulaCarbonaria_006853-T1.exon2;Parent=TetragonulaCarbonaria_006853-T1
R2_4	funannotate	exon	221320	221648	.	-	.	ID=TetragonulaCarbonaria_006418-T1.exon6;Parent=TetragonulaCarbonaria_006418-T1
R2_4	funannotate	three_prime_UTR	297944	297971	.	-	.	ID=TetragonulaCarbonaria_006423-T1.utr3p1;Parent=TetragonulaCarbonaria_006423-T1
R2_4	funannotate	exon	220740	221246	.	-	.	ID=TetragonulaCarbonaria_006418-T1.exon7;Parent=TetragonulaCarbonaria_006418-T1
R2_4	funannotate	exon	220348	220637	.	-	.	ID=TetragonulaCarbonaria_006418-T1.exon8;Parent=TetragonulaCarbonaria_006418-T1
R2_4	funannotate	exon	219988	220262	.	-	.	ID=TetragonulaCarbonaria_006418-T1.exon9;Parent=TetragonulaCarbonaria_006418-T1
R2_4	funannotate	three_prime_UTR	966639	966765	.	-	.	ID=TetragonulaCarbonaria_006477-T1.utr3p1;Parent=TetragonulaCarbonaria_006477-T1
R2_4	funannotate	exon	9009408	9009513	.	-	.	ID=TetragonulaCarbonaria_007302-T1.exon1;Parent=TetragonulaCarbonaria_007302-T1
R2_4	funannotate	exon	9008389	9008595	.	-	.	ID=TetragonulaCarbonaria_007302-T1.exon2;Parent=TetragonulaCarbonaria_007302-T1
R2_4	funannotate	exon	9008038	9008301	.	-	.	ID=TetragonulaCarbonaria_007302-T1.exon3;Parent=TetragonulaCarbonaria_007302-T1
R2_4	funannotate	gene	5850005	5859867	.	+	.	ID=TetragonulaCarbonaria_006959
R2_4	funannotate	exon	9007607	9007950	.	-	.	ID=TetragonulaCarbonaria_007302-T1.exon4;Parent=TetragonulaCarbonaria_007302-T1
R2_4	funannotate	gene	5831684	5836067	.	+	.	ID=TetragonulaCarbonaria_006958
R2_4	funannotate	exon	9007310	9007535	.	-	.	ID=TetragonulaCarbonaria_007302-T1.exon5;Parent=TetragonulaCarbonaria_007302-T1
R2_4	funannotate	gene	5830579	5830950	.	-	.	ID=TetragonulaCarbonaria_006957
R2_4	funannotate	exon	9007006	9007235	.	-	.	ID=TetragonulaCarbonaria_007302-T1.exon6;Parent=TetragonulaCarbonaria_007302-T1
R2_4	funannotate	gene	5829115	5830279	.	+	.	ID=TetragonulaCarbonaria_006956
R2_4	funannotate	gene	5819584	5822009	.	-	.	ID=TetragonulaCarbonaria_006955
R2_4	funannotate	gene	5817082	5818092	.	-	.	ID=TetragonulaCarbonaria_006954
R2_4	funannotate	gene	5813817	5814250	.	-	.	ID=TetragonulaCarbonaria_006953
R2_4	funannotate	gene	5809706	5810671	.	+	.	ID=TetragonulaCarbonaria_006952
R2_4	funannotate	exon	7128891	7129163	.	-	.	ID=TetragonulaCarbonaria_007124-T1.exon2;Parent=TetragonulaCarbonaria_007124-T1
R2_4	funannotate	gene	5808950	5809527	.	+	.	ID=TetragonulaCarbonaria_006951
R2_4	funannotate	exon	7129379	7129417	.	-	.	ID=TetragonulaCarbonaria_007124-T1.exon1;Parent=TetragonulaCarbonaria_007124-T1
R2_4	funannotate	gene	5797874	5806293	.	+	.	ID=TetragonulaCarbonaria_006950
R2_4	funannotate	exon	7125061	7128626	.	-	.	ID=TetragonulaCarbonaria_007124-T1.exon4;Parent=TetragonulaCarbonaria_007124-T1
R2_4	funannotate	exon	7128704	7128803	.	-	.	ID=TetragonulaCarbonaria_007124-T1.exon3;Parent=TetragonulaCarbonaria_007124-T1
R2_4	funannotate	exon	7124271	7124495	.	-	.	ID=TetragonulaCarbonaria_007124-T1.exon6;Parent=TetragonulaCarbonaria_007124-T1
R2_4	funannotate	exon	4718867	4719179	.	+	.	ID=TetragonulaCarbonaria_006840-T1.exon3;Parent=TetragonulaCarbonaria_006840-T1
R2_4	funannotate	exon	7124574	7124735	.	-	.	ID=TetragonulaCarbonaria_007124-T1.exon5;Parent=TetragonulaCarbonaria_007124-T1
R2_4	funannotate	mRNA	2216799	2218758	.	-	.	ID=TetragonulaCarbonaria_006582-T1;Parent=TetragonulaCarbonaria_006582
R2_4	funannotate	exon	4716693	4716744	.	+	.	ID=TetragonulaCarbonaria_006840-T1.exon2;Parent=TetragonulaCarbonaria_006840-T1
R2_4	funannotate	exon	4714154	4714430	.	+	.	ID=TetragonulaCarbonaria_006840-T1.exon1;Parent=TetragonulaCarbonaria_006840-T1
R2_4	funannotate	exon	9006747	9006920	.	-	.	ID=TetragonulaCarbonaria_007302-T1.exon7;Parent=TetragonulaCarbonaria_007302-T1
R2_4	funannotate	gene	6173056	6178402	.	+	.	ID=TetragonulaCarbonaria_006989
R2_4	funannotate	exon	11082451	11082924	.	+	.	ID=TetragonulaCarbonaria_007486-T1.exon1;Parent=TetragonulaCarbonaria_007486-T1
R2_4	funannotate	gene	6156760	6168434	.	+	.	ID=TetragonulaCarbonaria_006988
R2_4	funannotate	gene	6149168	6151783	.	-	.	ID=TetragonulaCarbonaria_006987
R2_4	funannotate	gene	6121133	6148855	.	+	.	ID=TetragonulaCarbonaria_006986
R2_4	funannotate	gene	6119296	6120342	.	+	.	ID=TetragonulaCarbonaria_006985
R2_4	funannotate	exon	9991032	9991112	.	+	.	ID=TetragonulaCarbonaria_007397-T1.exon1;Parent=TetragonulaCarbonaria_007397-T1
R2_4	funannotate	gene	6117491	6118779	.	-	.	ID=TetragonulaCarbonaria_006984
R2_4	funannotate	exon	9992430	9992681	.	+	.	ID=TetragonulaCarbonaria_007397-T1.exon2;Parent=TetragonulaCarbonaria_007397-T1
R2_4	funannotate	gene	6103994	6106210	.	-	.	ID=TetragonulaCarbonaria_006983
R2_4	funannotate	gene	6100696	6101580	.	-	.	ID=TetragonulaCarbonaria_006982
R2_4	funannotate	gene	6084385	6084704	.	-	.	ID=TetragonulaCarbonaria_006981
R2_4	funannotate	gene	6079778	6080444	.	-	.	ID=TetragonulaCarbonaria_006980
R2_4	funannotate	exon	9912464	9912704	.	+	.	ID=TetragonulaCarbonaria_007391-T1.exon2;Parent=TetragonulaCarbonaria_007391-T1
R2_4	funannotate	exon	9907273	9907316	.	+	.	ID=TetragonulaCarbonaria_007391-T1.exon1;Parent=TetragonulaCarbonaria_007391-T1
R2_4	funannotate	CDS	10503563	10503581	.	-	0	ID=TetragonulaCarbonaria_007448-T1.cds;Parent=TetragonulaCarbonaria_007448-T1
R2_4	funannotate	CDS	10503190	10503487	.	-	0	ID=TetragonulaCarbonaria_007448-T1.cds;Parent=TetragonulaCarbonaria_007448-T1
R2_4	funannotate	CDS	10502827	10503133	.	-	0	ID=TetragonulaCarbonaria_007448-T1.cds;Parent=TetragonulaCarbonaria_007448-T1
R2_4	funannotate	gene	6070172	6072705	.	-	.	ID=TetragonulaCarbonaria_006979
R2_4	funannotate	gene	6059538	6064745	.	+	.	ID=TetragonulaCarbonaria_006978
R2_4	funannotate	gene	6043734	6045408	.	-	.	ID=TetragonulaCarbonaria_006977
R2_4	funannotate	gene	6037720	6040411	.	-	.	ID=TetragonulaCarbonaria_006976
R2_4	funannotate	gene	6029979	6035535	.	-	.	ID=TetragonulaCarbonaria_006975
R2_4	funannotate	gene	6028271	6028977	.	+	.	ID=TetragonulaCarbonaria_006974
R2_4	funannotate	gene	6004340	6005079	.	-	.	ID=TetragonulaCarbonaria_006973
R2_4	funannotate	gene	5999430	6002141	.	+	.	ID=TetragonulaCarbonaria_006972
R2_4	funannotate	gene	5960083	5960483	.	+	.	ID=TetragonulaCarbonaria_006971
R2_4	funannotate	gene	5950833	5960009	.	+	.	ID=TetragonulaCarbonaria_006970
R2_4	funannotate	CDS	10084156	10084277	.	-	0	ID=TetragonulaCarbonaria_007404-T1.cds;Parent=TetragonulaCarbonaria_007404-T1
R2_4	funannotate	CDS	10082209	10082728	.	-	0	ID=TetragonulaCarbonaria_007404-T1.cds;Parent=TetragonulaCarbonaria_007404-T1
R2_4	funannotate	CDS	2757492	2757736	.	-	0	ID=TetragonulaCarbonaria_006638-T1.cds;Parent=TetragonulaCarbonaria_006638-T1
R2_4	funannotate	CDS	2757219	2757400	.	-	0	ID=TetragonulaCarbonaria_006638-T1.cds;Parent=TetragonulaCarbonaria_006638-T1
R2_4	funannotate	CDS	2756970	2757138	.	-	0	ID=TetragonulaCarbonaria_006638-T1.cds;Parent=TetragonulaCarbonaria_006638-T1
R2_4	funannotate	CDS	2756475	2756775	.	-	0	ID=TetragonulaCarbonaria_006638-T1.cds;Parent=TetragonulaCarbonaria_006638-T1
R2_4	funannotate	CDS	2755646	2755768	.	-	0	ID=TetragonulaCarbonaria_006638-T1.cds;Parent=TetragonulaCarbonaria_006638-T1
R2_4	funannotate	CDS	2755439	2755579	.	-	0	ID=TetragonulaCarbonaria_006638-T1.cds;Parent=TetragonulaCarbonaria_006638-T1
R2_4	funannotate	CDS	2755110	2755358	.	-	0	ID=TetragonulaCarbonaria_006638-T1.cds;Parent=TetragonulaCarbonaria_006638-T1
R2_4	funannotate	CDS	9782583	9782678	.	+	0	ID=TetragonulaCarbonaria_007383-T1.cds;Parent=TetragonulaCarbonaria_007383-T1
R2_4	funannotate	CDS	9782867	9783018	.	+	0	ID=TetragonulaCarbonaria_007383-T1.cds;Parent=TetragonulaCarbonaria_007383-T1
R2_4	funannotate	CDS	9785707	9785749	.	+	0	ID=TetragonulaCarbonaria_007383-T1.cds;Parent=TetragonulaCarbonaria_007383-T1
R2_4	funannotate	CDS	9785850	9785945	.	+	0	ID=TetragonulaCarbonaria_007383-T1.cds;Parent=TetragonulaCarbonaria_007383-T1
R2_4	funannotate	mRNA	8640940	8647667	.	-	.	ID=TetragonulaCarbonaria_007257-T1;Parent=TetragonulaCarbonaria_007257
R2_4	funannotate	CDS	10961615	10961698	.	+	0	ID=TetragonulaCarbonaria_007476-T1.cds;Parent=TetragonulaCarbonaria_007476-T1
R2_4	funannotate	CDS	10963390	10964538	.	+	0	ID=TetragonulaCarbonaria_007476-T1.cds;Parent=TetragonulaCarbonaria_007476-T1
R2_4	funannotate	gene	6223062	6223933	.	-	.	ID=TetragonulaCarbonaria_006999
R2_4	funannotate	gene	6219491	6219817	.	+	.	ID=TetragonulaCarbonaria_006998
R2_4	funannotate	gene	6212169	6219377	.	+	.	ID=TetragonulaCarbonaria_006997
R2_4	funannotate	CDS	10438708	10438716	.	+	0	ID=TetragonulaCarbonaria_007432-T1.cds;Parent=TetragonulaCarbonaria_007432-T1
R2_4	funannotate	CDS	10438974	10439114	.	+	0	ID=TetragonulaCarbonaria_007432-T1.cds;Parent=TetragonulaCarbonaria_007432-T1
R2_4	funannotate	CDS	10439326	10439447	.	+	0	ID=TetragonulaCarbonaria_007432-T1.cds;Parent=TetragonulaCarbonaria_007432-T1
R2_4	funannotate	CDS	10439584	10439731	.	+	0	ID=TetragonulaCarbonaria_007432-T1.cds;Parent=TetragonulaCarbonaria_007432-T1
R2_4	funannotate	gene	6208712	6209438	.	-	.	ID=TetragonulaCarbonaria_006996
R2_4	funannotate	gene	6200748	6204182	.	+	.	ID=TetragonulaCarbonaria_006995
R2_4	funannotate	gene	6197200	6197720	.	-	.	ID=TetragonulaCarbonaria_006994
R2_4	funannotate	CDS	3169267	3169696	.	-	0	ID=TetragonulaCarbonaria_006666-T1.cds;Parent=TetragonulaCarbonaria_006666-T1
R2_4	funannotate	CDS	3149992	3150248	.	-	0	ID=TetragonulaCarbonaria_006666-T1.cds;Parent=TetragonulaCarbonaria_006666-T1
R2_4	funannotate	gene	6196471	6197136	.	+	.	ID=TetragonulaCarbonaria_006993
R2_4	funannotate	gene	6195625	6196058	.	-	.	ID=TetragonulaCarbonaria_006992
R2_4	funannotate	gene	6194210	6195610	.	+	.	ID=TetragonulaCarbonaria_006991
R2_4	funannotate	gene	6188434	6191165	.	-	.	ID=TetragonulaCarbonaria_006990
R2_4	funannotate	CDS	5794551	5794639	.	+	0	ID=TetragonulaCarbonaria_006949-T1.cds;Parent=TetragonulaCarbonaria_006949-T1
R2_4	funannotate	CDS	5795164	5795411	.	+	0	ID=TetragonulaCarbonaria_006949-T1.cds;Parent=TetragonulaCarbonaria_006949-T1
R2_4	funannotate	CDS	5795488	5795690	.	+	0	ID=TetragonulaCarbonaria_006949-T1.cds;Parent=TetragonulaCarbonaria_006949-T1
R2_4	funannotate	three_prime_UTR	9058614	9058753	.	+	.	ID=TetragonulaCarbonaria_007316-T1.utr3p1;Parent=TetragonulaCarbonaria_007316-T1
R2_4	funannotate	mRNA	5396412	5396823	.	+	.	ID=TetragonulaCarbonaria_006895-T1;Parent=TetragonulaCarbonaria_006895
R2_4	funannotate	mRNA	8740918	8744180	.	+	.	ID=TetragonulaCarbonaria_007269-T1;Dbxref=PFAM:PF09742%2CInterPro:IPR019142;Parent=TetragonulaCarbonaria_007269
R2_4	funannotate	mRNA	8740918	8744180	.	+	.	ID=TetragonulaCarbonaria_007269-T2;Dbxref=PFAM:PF09742%2CInterPro:IPR019142;Parent=TetragonulaCarbonaria_007269
R2_4	funannotate	exon	8169384	8169539	.	-	.	ID=TetragonulaCarbonaria_007226-T1.exon6;Parent=TetragonulaCarbonaria_007226-T1
R2_4	funannotate	exon	8167999	8168256	.	-	.	ID=TetragonulaCarbonaria_007226-T1.exon7;Parent=TetragonulaCarbonaria_007226-T1
R2_4	funannotate	gene	4079650	4084368	.	-	.	ID=TetragonulaCarbonaria_006789
R2_4	funannotate	exon	8171020	8171299	.	-	.	ID=TetragonulaCarbonaria_007226-T1.exon4;Parent=TetragonulaCarbonaria_007226-T1
R2_4	funannotate	gene	4066968	4067867	.	-	.	ID=TetragonulaCarbonaria_006788
R2_4	funannotate	exon	8169997	8170138	.	-	.	ID=TetragonulaCarbonaria_007226-T1.exon5;Parent=TetragonulaCarbonaria_007226-T1
R2_4	funannotate	gene	4065756	4066782	.	-	.	ID=TetragonulaCarbonaria_006787
R2_4	funannotate	exon	8171943	8172049	.	-	.	ID=TetragonulaCarbonaria_007226-T1.exon2;Parent=TetragonulaCarbonaria_007226-T1
R2_4	funannotate	gene	4064181	4065247	.	-	.	ID=TetragonulaCarbonaria_006786
R2_4	funannotate	exon	8171710	8171841	.	-	.	ID=TetragonulaCarbonaria_007226-T1.exon3;Parent=TetragonulaCarbonaria_007226-T1
R2_4	funannotate	gene	4062213	4063307	.	-	.	ID=TetragonulaCarbonaria_006785
R2_4	funannotate	gene	4047264	4059998	.	+	.	ID=TetragonulaCarbonaria_006784
R2_4	funannotate	exon	8172465	8172839	.	-	.	ID=TetragonulaCarbonaria_007226-T1.exon1;Parent=TetragonulaCarbonaria_007226-T1
R2_4	funannotate	gene	4023643	4043130	.	-	.	ID=TetragonulaCarbonaria_006783
R2_4	funannotate	gene	4021245	4022822	.	-	.	ID=TetragonulaCarbonaria_006782
R2_4	funannotate	gene	4019863	4020498	.	+	.	ID=TetragonulaCarbonaria_006781
R2_4	funannotate	gene	4011269	4014325	.	+	.	ID=TetragonulaCarbonaria_006780
R2_4	funannotate	mRNA	11650429	11655155	.	+	.	ID=TetragonulaCarbonaria_007509-T1;Ontology_term=GO:0000151%2CGO:0035518;Dbxref=PFAM:PF00097%2CPFAM:PF16207%2CInterPro:IPR043540%2CPFAM:PF13639%2CInterPro:IPR001841%2CInterPro:IPR032443%2CPFAM:PF13920%2CPFAM:PF13923%2CInterPro:IPR013083%2CInterPro:IPR017907;Parent=TetragonulaCarbonaria_007509
R2_4	funannotate	exon	8167496	8167665	.	-	.	ID=TetragonulaCarbonaria_007226-T1.exon8;Parent=TetragonulaCarbonaria_007226-T1
R2_4	funannotate	exon	8164907	8165119	.	-	.	ID=TetragonulaCarbonaria_007226-T1.exon9;Parent=TetragonulaCarbonaria_007226-T1
R2_4	funannotate	exon	6235374	6235546	.	-	.	ID=TetragonulaCarbonaria_007001-T1.exon10;Parent=TetragonulaCarbonaria_007001-T1
R2_4	funannotate	exon	6235121	6235287	.	-	.	ID=TetragonulaCarbonaria_007001-T1.exon11;Parent=TetragonulaCarbonaria_007001-T1
R2_4	funannotate	exon	6234836	6235048	.	-	.	ID=TetragonulaCarbonaria_007001-T1.exon12;Parent=TetragonulaCarbonaria_007001-T1
R2_4	funannotate	exon	6234599	6234742	.	-	.	ID=TetragonulaCarbonaria_007001-T1.exon13;Parent=TetragonulaCarbonaria_007001-T1
R2_4	funannotate	CDS	7277662	7277675	.	+	0	ID=TetragonulaCarbonaria_007146-T1.cds;Parent=TetragonulaCarbonaria_007146-T1
R2_4	funannotate	CDS	7278416	7278620	.	+	0	ID=TetragonulaCarbonaria_007146-T1.cds;Parent=TetragonulaCarbonaria_007146-T1
R2_4	funannotate	CDS	7278754	7278884	.	+	0	ID=TetragonulaCarbonaria_007146-T1.cds;Parent=TetragonulaCarbonaria_007146-T1
R2_4	funannotate	CDS	7279920	7280521	.	+	0	ID=TetragonulaCarbonaria_007146-T1.cds;Parent=TetragonulaCarbonaria_007146-T1
R2_4	funannotate	CDS	7280699	7282632	.	+	0	ID=TetragonulaCarbonaria_007146-T1.cds;Parent=TetragonulaCarbonaria_007146-T1
R2_4	funannotate	CDS	7282827	7284080	.	+	0	ID=TetragonulaCarbonaria_007146-T1.cds;Parent=TetragonulaCarbonaria_007146-T1
R2_4	funannotate	CDS	7284659	7284703	.	+	0	ID=TetragonulaCarbonaria_007146-T1.cds;Parent=TetragonulaCarbonaria_007146-T1
R2_4	funannotate	gene	4007378	4008502	.	+	.	ID=TetragonulaCarbonaria_006779
R2_4	funannotate	gene	4005083	4006466	.	-	.	ID=TetragonulaCarbonaria_006778
R2_4	funannotate	gene	4001918	4004594	.	+	.	ID=TetragonulaCarbonaria_006777
R2_4	funannotate	gene	3997486	3999334	.	+	.	Name=TANGO9;ID=TetragonulaCarbonaria_006776
R2_4	funannotate	gene	3991877	3995516	.	-	.	ID=TetragonulaCarbonaria_006775
R2_4	funannotate	gene	3990450	3991504	.	+	.	ID=TetragonulaCarbonaria_006774
R2_4	funannotate	gene	3988563	3989174	.	-	.	ID=TetragonulaCarbonaria_006773
R2_4	funannotate	gene	3963633	3973469	.	-	.	ID=TetragonulaCarbonaria_006772
R2_4	funannotate	gene	3957436	3960202	.	+	.	ID=TetragonulaCarbonaria_006771
R2_4	funannotate	three_prime_UTR	5445017	5445316	.	-	.	ID=TetragonulaCarbonaria_006901-T1.utr3p1;Parent=TetragonulaCarbonaria_006901-T1
R2_4	funannotate	gene	3947188	3951880	.	-	.	ID=TetragonulaCarbonaria_006770
R2_4	funannotate	exon	9056449	9057464	.	+	.	ID=TetragonulaCarbonaria_007316-T1.exon1;Parent=TetragonulaCarbonaria_007316-T1
R2_4	funannotate	exon	9058144	9058287	.	+	.	ID=TetragonulaCarbonaria_007316-T1.exon4;Parent=TetragonulaCarbonaria_007316-T1
R2_4	funannotate	exon	9058368	9058753	.	+	.	ID=TetragonulaCarbonaria_007316-T1.exon5;Parent=TetragonulaCarbonaria_007316-T1
R2_4	funannotate	exon	9057526	9057809	.	+	.	ID=TetragonulaCarbonaria_007316-T1.exon2;Parent=TetragonulaCarbonaria_007316-T1
R2_4	funannotate	exon	9057905	9058063	.	+	.	ID=TetragonulaCarbonaria_007316-T1.exon3;Parent=TetragonulaCarbonaria_007316-T1
R2_4	funannotate	exon	13517667	13518071	.	-	.	ID=TetragonulaCarbonaria_007623-T1.exon9;Parent=TetragonulaCarbonaria_007623-T1
R2_4	funannotate	CDS	3739626	3739710	.	-	0	ID=TetragonulaCarbonaria_006743-T1.cds;Parent=TetragonulaCarbonaria_006743-T1
R2_4	funannotate	CDS	3739360	3739439	.	-	0	ID=TetragonulaCarbonaria_006743-T1.cds;Parent=TetragonulaCarbonaria_006743-T1
R2_4	funannotate	CDS	3738399	3739251	.	-	0	ID=TetragonulaCarbonaria_006743-T1.cds;Parent=TetragonulaCarbonaria_006743-T1
R2_4	funannotate	CDS	3736816	3738323	.	-	0	ID=TetragonulaCarbonaria_006743-T1.cds;Parent=TetragonulaCarbonaria_006743-T1
R2_4	funannotate	CDS	3736652	3736725	.	-	0	ID=TetragonulaCarbonaria_006743-T1.cds;Parent=TetragonulaCarbonaria_006743-T1
R2_4	funannotate	CDS	3736243	3736375	.	-	0	ID=TetragonulaCarbonaria_006743-T1.cds;Parent=TetragonulaCarbonaria_006743-T1
R2_4	funannotate	exon	13522035	13522180	.	-	.	ID=TetragonulaCarbonaria_007623-T1.exon1;Parent=TetragonulaCarbonaria_007623-T1
R2_4	funannotate	exon	13521811	13521963	.	-	.	ID=TetragonulaCarbonaria_007623-T1.exon2;Parent=TetragonulaCarbonaria_007623-T1
R2_4	funannotate	exon	13521614	13521747	.	-	.	ID=TetragonulaCarbonaria_007623-T1.exon3;Parent=TetragonulaCarbonaria_007623-T1
R2_4	funannotate	exon	13521239	13521478	.	-	.	ID=TetragonulaCarbonaria_007623-T1.exon4;Parent=TetragonulaCarbonaria_007623-T1
R2_4	funannotate	exon	13520860	13521161	.	-	.	ID=TetragonulaCarbonaria_007623-T1.exon5;Parent=TetragonulaCarbonaria_007623-T1
R2_4	funannotate	exon	13519802	13520309	.	-	.	ID=TetragonulaCarbonaria_007623-T1.exon6;Parent=TetragonulaCarbonaria_007623-T1
R2_4	funannotate	five_prime_UTR	2902793	2903027	.	-	.	ID=TetragonulaCarbonaria_006653-T1.utr5p1;Parent=TetragonulaCarbonaria_006653-T1
R2_4	funannotate	exon	13519153	13519496	.	-	.	ID=TetragonulaCarbonaria_007623-T1.exon7;Parent=TetragonulaCarbonaria_007623-T1
R2_4	funannotate	exon	13518810	13519058	.	-	.	ID=TetragonulaCarbonaria_007623-T1.exon8;Parent=TetragonulaCarbonaria_007623-T1
R2_4	funannotate	mRNA	5267954	5271621	.	-	.	ID=TetragonulaCarbonaria_006871-T1;Ontology_term=GO:0005515;Dbxref=InterPro:IPR020472%2CInterPro:IPR015943%2CInterPro:IPR001680%2CInterPro:IPR017986%2CInterPro:IPR036322%2CInterPro:IPR019775%2CInterPro:IPR033015%2CPFAM:PF00400;Parent=TetragonulaCarbonaria_006871
R2_4	funannotate	mRNA	8750270	8763251	.	-	.	ID=TetragonulaCarbonaria_007270-T1;Ontology_term=GO:0016020%2CGO:0005509%2CGO:0007156;Dbxref=InterPro:IPR026914%2CInterPro:IPR015919%2CInterPro:IPR013320%2CPFAM:PF00028%2CInterPro:IPR002126%2CInterPro:IPR001791%2CPFAM:PF02210;Parent=TetragonulaCarbonaria_007270
R2_4	funannotate	three_prime_UTR	11456441	11456573	.	+	.	ID=TetragonulaCarbonaria_007496-T1.utr3p1;Parent=TetragonulaCarbonaria_007496-T1
R2_4	funannotate	exon	13373058	13374185	.	-	.	ID=TetragonulaCarbonaria_007601-T1.exon14;Parent=TetragonulaCarbonaria_007601-T1
R2_4	funannotate	exon	13376242	13376312	.	-	.	ID=TetragonulaCarbonaria_007601-T1.exon10;Parent=TetragonulaCarbonaria_007601-T1
R2_4	funannotate	exon	5734533	5734809	.	+	.	ID=TetragonulaCarbonaria_006942-T1.exon1;Parent=TetragonulaCarbonaria_006942-T1
R2_4	funannotate	exon	13375470	13375725	.	-	.	ID=TetragonulaCarbonaria_007601-T1.exon11;Parent=TetragonulaCarbonaria_007601-T1
R2_4	funannotate	exon	13374603	13374731	.	-	.	ID=TetragonulaCarbonaria_007601-T1.exon12;Parent=TetragonulaCarbonaria_007601-T1
R2_4	funannotate	exon	13374248	13374527	.	-	.	ID=TetragonulaCarbonaria_007601-T1.exon13;Parent=TetragonulaCarbonaria_007601-T1
R2_4	funannotate	exon	5739283	5739498	.	+	.	ID=TetragonulaCarbonaria_006942-T1.exon4;Parent=TetragonulaCarbonaria_006942-T1
R2_4	funannotate	exon	5735832	5735934	.	+	.	ID=TetragonulaCarbonaria_006942-T1.exon2;Parent=TetragonulaCarbonaria_006942-T1
R2_4	funannotate	gene	4272459	4273156	.	+	.	ID=TetragonulaCarbonaria_006799
R2_4	funannotate	exon	5738787	5739090	.	+	.	ID=TetragonulaCarbonaria_006942-T1.exon3;Parent=TetragonulaCarbonaria_006942-T1
R2_4	funannotate	gene	4260806	4264028	.	+	.	ID=TetragonulaCarbonaria_006798
R2_4	funannotate	gene	4244011	4244410	.	+	.	ID=TetragonulaCarbonaria_006797
R2_4	funannotate	gene	4231179	4231662	.	-	.	ID=TetragonulaCarbonaria_006796
R2_4	funannotate	gene	4197530	4199560	.	-	.	ID=TetragonulaCarbonaria_006795
R2_4	funannotate	gene	4169663	4172079	.	+	.	ID=TetragonulaCarbonaria_006794
R2_4	funannotate	gene	4149232	4149649	.	-	.	ID=TetragonulaCarbonaria_006793
R2_4	funannotate	five_prime_UTR	1740853	1740931	.	+	.	ID=TetragonulaCarbonaria_006535-T1.utr5p1;Parent=TetragonulaCarbonaria_006535-T1
R2_4	funannotate	gene	4136046	4142018	.	+	.	ID=TetragonulaCarbonaria_006792
R2_4	funannotate	gene	4132315	4135519	.	+	.	ID=TetragonulaCarbonaria_006791
R2_4	funannotate	gene	4128696	4130660	.	-	.	ID=TetragonulaCarbonaria_006790
R2_4	funannotate	five_prime_UTR	1741279	1741379	.	+	.	ID=TetragonulaCarbonaria_006535-T1.utr5p2;Parent=TetragonulaCarbonaria_006535-T1
R2_4	funannotate	CDS	6693600	6693755	.	-	0	ID=TetragonulaCarbonaria_007069-T1.cds;Parent=TetragonulaCarbonaria_007069-T1
R2_4	funannotate	mRNA	8984578	8985827	.	+	.	ID=TetragonulaCarbonaria_007294-T1;Dbxref=PFAM:PF00085%2CInterPro:IPR013766%2CInterPro:IPR042418%2CInterPro:IPR036249;Parent=TetragonulaCarbonaria_007294
R2_4	funannotate	CDS	1059812	1059894	.	+	0	ID=TetragonulaCarbonaria_006490-T1.cds;Parent=TetragonulaCarbonaria_006490-T1
R2_4	funannotate	CDS	1060264	1060579	.	+	0	ID=TetragonulaCarbonaria_006490-T1.cds;Parent=TetragonulaCarbonaria_006490-T1
R2_4	funannotate	CDS	1061050	1061352	.	+	0	ID=TetragonulaCarbonaria_006490-T1.cds;Parent=TetragonulaCarbonaria_006490-T1
R2_4	funannotate	CDS	1061432	1061519	.	+	0	ID=TetragonulaCarbonaria_006490-T1.cds;Parent=TetragonulaCarbonaria_006490-T1
R2_4	funannotate	CDS	1062930	1063075	.	+	0	ID=TetragonulaCarbonaria_006490-T1.cds;Parent=TetragonulaCarbonaria_006490-T1
R2_4	funannotate	CDS	1063379	1063435	.	+	0	ID=TetragonulaCarbonaria_006490-T1.cds;Parent=TetragonulaCarbonaria_006490-T1
R2_4	funannotate	CDS	1063513	1063597	.	+	0	ID=TetragonulaCarbonaria_006490-T1.cds;Parent=TetragonulaCarbonaria_006490-T1
R2_4	funannotate	CDS	1063794	1063987	.	+	0	ID=TetragonulaCarbonaria_006490-T1.cds;Parent=TetragonulaCarbonaria_006490-T1
R2_4	funannotate	exon	6275505	6275771	.	-	.	ID=TetragonulaCarbonaria_007009-T1.exon2;Parent=TetragonulaCarbonaria_007009-T1
R2_4	funannotate	exon	6275818	6276240	.	-	.	ID=TetragonulaCarbonaria_007009-T1.exon1;Parent=TetragonulaCarbonaria_007009-T1
R2_4	funannotate	mRNA	12131654	12133690	.	-	.	ID=TetragonulaCarbonaria_007534-T1;Ontology_term=GO:0005515;Dbxref=InterPro:IPR015943%2CInterPro:IPR001680%2CInterPro:IPR017986%2CInterPro:IPR036322%2CInterPro:IPR019775%2CPFAM:PF00400;Parent=TetragonulaCarbonaria_007534
R2_4	funannotate	CDS	254219	254411	.	-	0	ID=TetragonulaCarbonaria_006419-T1.cds;Parent=TetragonulaCarbonaria_006419-T1
R2_4	funannotate	CDS	249598	249872	.	-	0	ID=TetragonulaCarbonaria_006419-T1.cds;Parent=TetragonulaCarbonaria_006419-T1
R2_4	funannotate	mRNA	11082451	11082924	.	+	.	ID=TetragonulaCarbonaria_007486-T1;Parent=TetragonulaCarbonaria_007486
R2_4	funannotate	mRNA	8856029	8856346	.	+	.	ID=TetragonulaCarbonaria_007282-T1;Parent=TetragonulaCarbonaria_007282
R2_4	funannotate	exon	3659755	3660097	.	-	.	ID=TetragonulaCarbonaria_006725-T1.exon2;Parent=TetragonulaCarbonaria_006725-T1
R2_4	funannotate	exon	3660169	3660749	.	-	.	ID=TetragonulaCarbonaria_006725-T1.exon1;Parent=TetragonulaCarbonaria_006725-T1
R2_4	funannotate	exon	3659256	3659412	.	-	.	ID=TetragonulaCarbonaria_006725-T1.exon4;Parent=TetragonulaCarbonaria_006725-T1
R2_4	funannotate	exon	3659491	3659673	.	-	.	ID=TetragonulaCarbonaria_006725-T1.exon3;Parent=TetragonulaCarbonaria_006725-T1
R2_4	funannotate	exon	3658523	3658924	.	-	.	ID=TetragonulaCarbonaria_006725-T1.exon6;Parent=TetragonulaCarbonaria_006725-T1
R2_4	funannotate	exon	3658999	3659197	.	-	.	ID=TetragonulaCarbonaria_006725-T1.exon5;Parent=TetragonulaCarbonaria_006725-T1
R2_4	funannotate	exon	3658237	3658456	.	-	.	ID=TetragonulaCarbonaria_006725-T1.exon7;Parent=TetragonulaCarbonaria_006725-T1
R2_4	funannotate	mRNA	12289119	12289396	.	-	.	ID=TetragonulaCarbonaria_007546-T1;Parent=TetragonulaCarbonaria_007546
R2_4	funannotate	mRNA	5336205	5338385	.	+	.	ID=TetragonulaCarbonaria_006883-T1;Parent=TetragonulaCarbonaria_006883
R2_4	funannotate	mRNA	11458705	11463023	.	+	.	ID=TetragonulaCarbonaria_007498-T1;Dbxref=InterPro:IPR039272%2CPFAM:PF09758%2CInterPro:IPR019155;Parent=TetragonulaCarbonaria_007498
R2_4	funannotate	exon	6412748	6413111	.	-	.	ID=TetragonulaCarbonaria_007034-T1.exon3;Parent=TetragonulaCarbonaria_007034-T1
R2_4	funannotate	exon	13879725	13879828	.	+	.	ID=TetragonulaCarbonaria_007663-T1.exon3;Parent=TetragonulaCarbonaria_007663-T1
R2_4	funannotate	exon	13879140	13879294	.	+	.	ID=TetragonulaCarbonaria_007663-T1.exon2;Parent=TetragonulaCarbonaria_007663-T1
R2_4	funannotate	exon	13878893	13878945	.	+	.	ID=TetragonulaCarbonaria_007663-T1.exon1;Parent=TetragonulaCarbonaria_007663-T1
R2_4	funannotate	CDS	461992	462255	.	-	0	ID=TetragonulaCarbonaria_006441-T1.cds;Parent=TetragonulaCarbonaria_006441-T1
R2_4	funannotate	CDS	461681	461916	.	-	0	ID=TetragonulaCarbonaria_006441-T1.cds;Parent=TetragonulaCarbonaria_006441-T1
R2_4	funannotate	CDS	461368	461590	.	-	0	ID=TetragonulaCarbonaria_006441-T1.cds;Parent=TetragonulaCarbonaria_006441-T1
R2_4	funannotate	CDS	461150	461270	.	-	0	ID=TetragonulaCarbonaria_006441-T1.cds;Parent=TetragonulaCarbonaria_006441-T1
R2_4	funannotate	CDS	460821	461055	.	-	0	ID=TetragonulaCarbonaria_006441-T1.cds;Parent=TetragonulaCarbonaria_006441-T1
R2_4	funannotate	CDS	460647	460737	.	-	0	ID=TetragonulaCarbonaria_006441-T1.cds;Parent=TetragonulaCarbonaria_006441-T1
R2_4	funannotate	CDS	457883	457940	.	-	0	ID=TetragonulaCarbonaria_006441-T1.cds;Parent=TetragonulaCarbonaria_006441-T1
R2_4	funannotate	CDS	455684	457098	.	-	0	ID=TetragonulaCarbonaria_006441-T1.cds;Parent=TetragonulaCarbonaria_006441-T1
R2_4	funannotate	exon	6413952	6414242	.	-	.	ID=TetragonulaCarbonaria_007034-T1.exon1;Parent=TetragonulaCarbonaria_007034-T1
R2_4	funannotate	exon	6413297	6413445	.	-	.	ID=TetragonulaCarbonaria_007034-T1.exon2;Parent=TetragonulaCarbonaria_007034-T1
R2_4	funannotate	exon	3912074	3912385	.	+	.	ID=TetragonulaCarbonaria_006765-T1.exon5;Parent=TetragonulaCarbonaria_006765-T1
R2_4	funannotate	exon	3912484	3912870	.	+	.	ID=TetragonulaCarbonaria_006765-T1.exon6;Parent=TetragonulaCarbonaria_006765-T1
R2_4	funannotate	exon	3912953	3913191	.	+	.	ID=TetragonulaCarbonaria_006765-T1.exon7;Parent=TetragonulaCarbonaria_006765-T1
R2_4	funannotate	exon	3913297	3913577	.	+	.	ID=TetragonulaCarbonaria_006765-T1.exon8;Parent=TetragonulaCarbonaria_006765-T1
R2_4	funannotate	exon	3908781	3909085	.	+	.	ID=TetragonulaCarbonaria_006765-T1.exon1;Parent=TetragonulaCarbonaria_006765-T1
R2_4	funannotate	exon	3910186	3910257	.	+	.	ID=TetragonulaCarbonaria_006765-T1.exon2;Parent=TetragonulaCarbonaria_006765-T1
R2_4	funannotate	exon	3911110	3911333	.	+	.	ID=TetragonulaCarbonaria_006765-T1.exon3;Parent=TetragonulaCarbonaria_006765-T1
R2_4	funannotate	mRNA	10525376	10529384	.	-	.	ID=TetragonulaCarbonaria_007450-T1;Parent=TetragonulaCarbonaria_007450
R2_4	funannotate	exon	3911429	3911526	.	+	.	ID=TetragonulaCarbonaria_006765-T1.exon4;Parent=TetragonulaCarbonaria_006765-T1
R2_4	funannotate	exon	1067915	1070178	.	+	.	ID=TetragonulaCarbonaria_006492-T1.exon1;Parent=TetragonulaCarbonaria_006492-T1
R2_4	funannotate	exon	1070269	1070286	.	+	.	ID=TetragonulaCarbonaria_006492-T1.exon2;Parent=TetragonulaCarbonaria_006492-T1
R2_4	funannotate	exon	3913679	3913835	.	+	.	ID=TetragonulaCarbonaria_006765-T1.exon9;Parent=TetragonulaCarbonaria_006765-T1
R2_4	funannotate	mRNA	4856140	4856707	.	+	.	ID=TetragonulaCarbonaria_006846-T1;Parent=TetragonulaCarbonaria_006846
R2_4	funannotate	exon	6530378	6530432	.	-	.	ID=TetragonulaCarbonaria_007049-T1.exon1;Parent=TetragonulaCarbonaria_007049-T1
R2_4	funannotate	exon	6529675	6530019	.	-	.	ID=TetragonulaCarbonaria_007049-T1.exon2;Parent=TetragonulaCarbonaria_007049-T1
R2_4	funannotate	exon	2719156	2719338	.	-	.	ID=TetragonulaCarbonaria_006631-T1.exon11;Parent=TetragonulaCarbonaria_006631-T1
R2_4	funannotate	exon	6529568	6529590	.	-	.	ID=TetragonulaCarbonaria_007049-T1.exon3;Parent=TetragonulaCarbonaria_007049-T1
R2_4	funannotate	exon	2719409	2719633	.	-	.	ID=TetragonulaCarbonaria_006631-T1.exon10;Parent=TetragonulaCarbonaria_006631-T1
R2_4	funannotate	exon	6529195	6529266	.	-	.	ID=TetragonulaCarbonaria_007049-T1.exon4;Parent=TetragonulaCarbonaria_007049-T1
R2_4	funannotate	exon	6526507	6526629	.	-	.	ID=TetragonulaCarbonaria_007049-T1.exon5;Parent=TetragonulaCarbonaria_007049-T1
R2_4	funannotate	exon	6526333	6526434	.	-	.	ID=TetragonulaCarbonaria_007049-T1.exon6;Parent=TetragonulaCarbonaria_007049-T1
R2_4	funannotate	exon	2718022	2718173	.	-	.	ID=TetragonulaCarbonaria_006631-T1.exon15;Parent=TetragonulaCarbonaria_006631-T1
R2_4	funannotate	exon	2718237	2718458	.	-	.	ID=TetragonulaCarbonaria_006631-T1.exon14;Parent=TetragonulaCarbonaria_006631-T1
R2_4	funannotate	exon	2718552	2718687	.	-	.	ID=TetragonulaCarbonaria_006631-T1.exon13;Parent=TetragonulaCarbonaria_006631-T1
R2_4	funannotate	exon	2718760	2719077	.	-	.	ID=TetragonulaCarbonaria_006631-T1.exon12;Parent=TetragonulaCarbonaria_006631-T1
R2_4	funannotate	exon	2717204	2717267	.	-	.	ID=TetragonulaCarbonaria_006631-T1.exon18;Parent=TetragonulaCarbonaria_006631-T1
R2_4	funannotate	exon	2717353	2717664	.	-	.	ID=TetragonulaCarbonaria_006631-T1.exon17;Parent=TetragonulaCarbonaria_006631-T1
R2_4	funannotate	exon	2717771	2717868	.	-	.	ID=TetragonulaCarbonaria_006631-T1.exon16;Parent=TetragonulaCarbonaria_006631-T1
R2_4	funannotate	exon	2253547	2253759	.	-	.	ID=TetragonulaCarbonaria_006587-T1.exon4;Parent=TetragonulaCarbonaria_006587-T1
R2_4	funannotate	CDS	7810745	7810784	.	+	0	ID=TetragonulaCarbonaria_007195-T1.cds;Parent=TetragonulaCarbonaria_007195-T1
R2_4	funannotate	CDS	7812637	7812908	.	+	0	ID=TetragonulaCarbonaria_007195-T1.cds;Parent=TetragonulaCarbonaria_007195-T1
R2_4	funannotate	CDS	7813688	7813955	.	+	0	ID=TetragonulaCarbonaria_007195-T1.cds;Parent=TetragonulaCarbonaria_007195-T1
R2_4	funannotate	CDS	7815878	7816332	.	+	0	ID=TetragonulaCarbonaria_007195-T1.cds;Parent=TetragonulaCarbonaria_007195-T1
R2_4	funannotate	CDS	7817151	7817225	.	+	0	ID=TetragonulaCarbonaria_007195-T1.cds;Parent=TetragonulaCarbonaria_007195-T1
R2_4	funannotate	CDS	7818051	7818122	.	+	0	ID=TetragonulaCarbonaria_007195-T1.cds;Parent=TetragonulaCarbonaria_007195-T1
R2_4	funannotate	exon	2254118	2254290	.	-	.	ID=TetragonulaCarbonaria_006587-T1.exon3;Parent=TetragonulaCarbonaria_006587-T1
R2_4	funannotate	mRNA	10507011	10519191	.	+	.	ID=TetragonulaCarbonaria_007449-T1;Ontology_term=GO:0016579%2CGO:0006511%2CGO:0004843;Dbxref=InterPro:IPR018200%2CPFAM:PF00443%2CPFAM:PF13423%2CInterPro:IPR033841%2CInterPro:IPR028889%2CInterPro:IPR035927%2CInterPro:IPR001394%2CInterPro:IPR038765;Parent=TetragonulaCarbonaria_007449
R2_4	funannotate	exon	2249958	2250212	.	-	.	ID=TetragonulaCarbonaria_006587-T1.exon5;Parent=TetragonulaCarbonaria_006587-T1
R2_4	funannotate	exon	2256721	2256813	.	-	.	ID=TetragonulaCarbonaria_006587-T1.exon2;Parent=TetragonulaCarbonaria_006587-T1
R2_4	funannotate	exon	2259064	2259100	.	-	.	ID=TetragonulaCarbonaria_006587-T1.exon1;Parent=TetragonulaCarbonaria_006587-T1
R2_4	funannotate	exon	6525989	6526066	.	-	.	ID=TetragonulaCarbonaria_007049-T1.exon7;Parent=TetragonulaCarbonaria_007049-T1
R2_4	funannotate	CDS	6547254	6547566	.	-	0	ID=TetragonulaCarbonaria_007053-T1.cds;Parent=TetragonulaCarbonaria_007053-T1
R2_4	funannotate	CDS	6545284	6545624	.	-	0	ID=TetragonulaCarbonaria_007053-T1.cds;Parent=TetragonulaCarbonaria_007053-T1
R2_4	funannotate	mRNA	10732854	10734679	.	+	.	ID=TetragonulaCarbonaria_007462-T1;Parent=TetragonulaCarbonaria_007462
R2_4	funannotate	exon	9309448	9309705	.	+	.	ID=TetragonulaCarbonaria_007341-T1.exon2;Parent=TetragonulaCarbonaria_007341-T1
R2_4	funannotate	three_prime_UTR	11779543	11779649	.	+	.	ID=TetragonulaCarbonaria_007514-T1.utr3p1;Parent=TetragonulaCarbonaria_007514-T1
R2_4	funannotate	five_prime_UTR	2526674	2527392	.	+	.	ID=TetragonulaCarbonaria_006608-T1.utr5p1;Parent=TetragonulaCarbonaria_006608-T1
R2_4	funannotate	mRNA	10457405	10461318	.	+	.	ID=TetragonulaCarbonaria_007437-T1;Ontology_term=GO:0016021%2CGO:0055085%2CGO:0022857;Dbxref=InterPro:IPR036259%2CInterPro:IPR005828%2CInterPro:IPR020846%2CPFAM:PF07690%2CInterPro:IPR001646%2CPFAM:PF13599;Parent=TetragonulaCarbonaria_007437
R2_4	funannotate	CDS	6349551	6349682	.	-	0	ID=TetragonulaCarbonaria_007025-T1.cds;Parent=TetragonulaCarbonaria_007025-T1
R2_4	funannotate	CDS	6348933	6349464	.	-	0	ID=TetragonulaCarbonaria_007025-T1.cds;Parent=TetragonulaCarbonaria_007025-T1
R2_4	funannotate	CDS	6347822	6348852	.	-	0	ID=TetragonulaCarbonaria_007025-T1.cds;Parent=TetragonulaCarbonaria_007025-T1
R2_4	funannotate	CDS	6347616	6347744	.	-	0	ID=TetragonulaCarbonaria_007025-T1.cds;Parent=TetragonulaCarbonaria_007025-T1
R2_4	funannotate	three_prime_UTR	709645	709660	.	+	.	ID=TetragonulaCarbonaria_006461-T2.utr3p1;Parent=TetragonulaCarbonaria_006461-T2
R2_4	funannotate	three_prime_UTR	7074661	7074774	.	+	.	ID=TetragonulaCarbonaria_007117-T1.utr3p1;Parent=TetragonulaCarbonaria_007117-T1
R2_4	funannotate	exon	9308799	9308870	.	+	.	ID=TetragonulaCarbonaria_007341-T1.exon1;Parent=TetragonulaCarbonaria_007341-T1
R2_4	funannotate	mRNA	4644709	4645026	.	-	.	ID=TetragonulaCarbonaria_006834-T1;Parent=TetragonulaCarbonaria_006834
R2_4	funannotate	mRNA	10906405	10906965	.	+	.	ID=TetragonulaCarbonaria_007474-T1;Parent=TetragonulaCarbonaria_007474
R2_4	funannotate	exon	5356060	5356268	.	+	.	ID=TetragonulaCarbonaria_006888-T1.exon11;Parent=TetragonulaCarbonaria_006888-T1
R2_4	funannotate	exon	5355647	5355982	.	+	.	ID=TetragonulaCarbonaria_006888-T1.exon10;Parent=TetragonulaCarbonaria_006888-T1
R2_4	funannotate	exon	5358977	5359281	.	+	.	ID=TetragonulaCarbonaria_006888-T1.exon15;Parent=TetragonulaCarbonaria_006888-T1
R2_4	funannotate	exon	5357988	5358833	.	+	.	ID=TetragonulaCarbonaria_006888-T1.exon14;Parent=TetragonulaCarbonaria_006888-T1
R2_4	funannotate	exon	5356729	5357939	.	+	.	ID=TetragonulaCarbonaria_006888-T1.exon13;Parent=TetragonulaCarbonaria_006888-T1
R2_4	funannotate	exon	5356401	5356646	.	+	.	ID=TetragonulaCarbonaria_006888-T1.exon12;Parent=TetragonulaCarbonaria_006888-T1
R2_4	funannotate	CDS	7159401	7159470	.	-	0	ID=TetragonulaCarbonaria_007130-T1.cds;Parent=TetragonulaCarbonaria_007130-T1
R2_4	funannotate	CDS	7159272	7159339	.	-	0	ID=TetragonulaCarbonaria_007130-T1.cds;Parent=TetragonulaCarbonaria_007130-T1
R2_4	funannotate	CDS	7157832	7158014	.	-	0	ID=TetragonulaCarbonaria_007130-T1.cds;Parent=TetragonulaCarbonaria_007130-T1
R2_4	funannotate	CDS	7157420	7157746	.	-	0	ID=TetragonulaCarbonaria_007130-T1.cds;Parent=TetragonulaCarbonaria_007130-T1
R2_4	funannotate	CDS	7157141	7157352	.	-	0	ID=TetragonulaCarbonaria_007130-T1.cds;Parent=TetragonulaCarbonaria_007130-T1
R2_4	funannotate	CDS	7156857	7157056	.	-	0	ID=TetragonulaCarbonaria_007130-T1.cds;Parent=TetragonulaCarbonaria_007130-T1
R2_4	funannotate	CDS	7156555	7156781	.	-	0	ID=TetragonulaCarbonaria_007130-T1.cds;Parent=TetragonulaCarbonaria_007130-T1
R2_4	funannotate	CDS	7156412	7156486	.	-	0	ID=TetragonulaCarbonaria_007130-T1.cds;Parent=TetragonulaCarbonaria_007130-T1
R2_4	funannotate	exon	5359389	5359484	.	+	.	ID=TetragonulaCarbonaria_006888-T1.exon16;Parent=TetragonulaCarbonaria_006888-T1
R2_4	funannotate	exon	9603376	9603536	.	-	.	ID=TetragonulaCarbonaria_007371-T1.exon11;Parent=TetragonulaCarbonaria_007371-T1
R2_4	funannotate	exon	9603656	9603710	.	-	.	ID=TetragonulaCarbonaria_007371-T1.exon10;Parent=TetragonulaCarbonaria_007371-T1
R2_4	funannotate	mRNA	11859878	11871688	.	+	.	ID=TetragonulaCarbonaria_007522-T1;Ontology_term=GO:0005515;Dbxref=InterPro:IPR015943%2CInterPro:IPR011047%2CInterPro:IPR001680%2CInterPro:IPR017986%2CInterPro:IPR019775;Parent=TetragonulaCarbonaria_007522
R2_4	funannotate	exon	2743097	2743150	.	-	.	ID=TetragonulaCarbonaria_006635-T1.exon1;Parent=TetragonulaCarbonaria_006635-T1
R2_4	funannotate	exon	2741768	2741886	.	-	.	ID=TetragonulaCarbonaria_006635-T1.exon2;Parent=TetragonulaCarbonaria_006635-T1
R2_4	funannotate	three_prime_UTR	325766	325938	.	+	.	ID=TetragonulaCarbonaria_006427-T1.utr3p1;Parent=TetragonulaCarbonaria_006427-T1
R2_4	funannotate	exon	2740441	2740689	.	-	.	ID=TetragonulaCarbonaria_006635-T1.exon7;Parent=TetragonulaCarbonaria_006635-T1
R2_4	funannotate	exon	2741614	2741698	.	-	.	ID=TetragonulaCarbonaria_006635-T1.exon3;Parent=TetragonulaCarbonaria_006635-T1
R2_4	funannotate	exon	2741364	2741543	.	-	.	ID=TetragonulaCarbonaria_006635-T1.exon4;Parent=TetragonulaCarbonaria_006635-T1
R2_4	funannotate	exon	2741100	2741271	.	-	.	ID=TetragonulaCarbonaria_006635-T1.exon5;Parent=TetragonulaCarbonaria_006635-T1
R2_4	funannotate	exon	2740777	2741036	.	-	.	ID=TetragonulaCarbonaria_006635-T1.exon6;Parent=TetragonulaCarbonaria_006635-T1
R2_4	funannotate	mRNA	5154894	5158059	.	+	.	ID=TetragonulaCarbonaria_006858-T1;Parent=TetragonulaCarbonaria_006858
R2_4	funannotate	exon	9600842	9601196	.	-	.	ID=TetragonulaCarbonaria_007371-T1.exon12;Parent=TetragonulaCarbonaria_007371-T1
R2_4	funannotate	exon	780	1636	.	+	.	ID=TetragonulaCarbonaria_006403-T1.exon1;Parent=TetragonulaCarbonaria_006403-T1
R2_4	funannotate	mRNA	4260806	4264028	.	+	.	ID=TetragonulaCarbonaria_006798-T1;Parent=TetragonulaCarbonaria_006798
R2_4	funannotate	CDS	6954992	6955396	.	+	0	ID=TetragonulaCarbonaria_007102-T1.cds;Parent=TetragonulaCarbonaria_007102-T1
R2_4	funannotate	CDS	6956087	6956290	.	+	0	ID=TetragonulaCarbonaria_007102-T1.cds;Parent=TetragonulaCarbonaria_007102-T1
R2_4	funannotate	CDS	6959469	6959600	.	+	0	ID=TetragonulaCarbonaria_007102-T1.cds;Parent=TetragonulaCarbonaria_007102-T1
R2_4	funannotate	CDS	6961064	6961302	.	+	0	ID=TetragonulaCarbonaria_007102-T1.cds;Parent=TetragonulaCarbonaria_007102-T1
R2_4	funannotate	CDS	6961605	6961959	.	+	0	ID=TetragonulaCarbonaria_007102-T1.cds;Parent=TetragonulaCarbonaria_007102-T1
R2_4	funannotate	mRNA	11657392	11659825	.	-	.	ID=TetragonulaCarbonaria_007510-T1;Parent=TetragonulaCarbonaria_007510
R2_4	funannotate	five_prime_UTR	4136046	4136322	.	+	.	ID=TetragonulaCarbonaria_006792-T1.utr5p1;Parent=TetragonulaCarbonaria_006792-T1
R2_4	funannotate	exon	3085997	3087036	.	+	.	ID=TetragonulaCarbonaria_006661-T1.exon1;Parent=TetragonulaCarbonaria_006661-T1
R2_4	funannotate	CDS	6930838	6930951	.	-	0	ID=TetragonulaCarbonaria_007097-T1.cds;Parent=TetragonulaCarbonaria_007097-T1
R2_4	funannotate	CDS	6929414	6929872	.	-	0	ID=TetragonulaCarbonaria_007097-T1.cds;Parent=TetragonulaCarbonaria_007097-T1
R2_4	funannotate	mRNA	4064181	4065247	.	-	.	ID=TetragonulaCarbonaria_006786-T1;Dbxref=InterPro:IPR010736%2CPFAM:PF07004;Parent=TetragonulaCarbonaria_006786
R2_4	funannotate	exon	5076838	5077684	.	+	.	ID=TetragonulaCarbonaria_006854-T1.exon1;Parent=TetragonulaCarbonaria_006854-T1
R2_4	funannotate	CDS	13847420	13847620	.	-	0	ID=TetragonulaCarbonaria_007659-T1.cds;Parent=TetragonulaCarbonaria_007659-T1
R2_4	funannotate	CDS	13846164	13847346	.	-	0	ID=TetragonulaCarbonaria_007659-T1.cds;Parent=TetragonulaCarbonaria_007659-T1
R2_4	funannotate	CDS	13845855	13846092	.	-	0	ID=TetragonulaCarbonaria_007659-T1.cds;Parent=TetragonulaCarbonaria_007659-T1
R2_4	funannotate	CDS	13845637	13845791	.	-	0	ID=TetragonulaCarbonaria_007659-T1.cds;Parent=TetragonulaCarbonaria_007659-T1
R2_4	funannotate	CDS	13845458	13845561	.	-	0	ID=TetragonulaCarbonaria_007659-T1.cds;Parent=TetragonulaCarbonaria_007659-T1
R2_4	funannotate	five_prime_UTR	6354202	6354215	.	-	.	ID=TetragonulaCarbonaria_007027-T1.utr5p2;Parent=TetragonulaCarbonaria_007027-T1
R2_4	funannotate	five_prime_UTR	6354363	6354454	.	-	.	ID=TetragonulaCarbonaria_007027-T1.utr5p1;Parent=TetragonulaCarbonaria_007027-T1
R2_4	funannotate	exon	7241346	7241503	.	+	.	ID=TetragonulaCarbonaria_007138-T1.exon3;Parent=TetragonulaCarbonaria_007138-T1
R2_4	funannotate	exon	7240774	7241121	.	+	.	ID=TetragonulaCarbonaria_007138-T1.exon2;Parent=TetragonulaCarbonaria_007138-T1
R2_4	funannotate	exon	7239307	7239414	.	+	.	ID=TetragonulaCarbonaria_007138-T1.exon1;Parent=TetragonulaCarbonaria_007138-T1
R2_4	funannotate	exon	7242715	7243300	.	+	.	ID=TetragonulaCarbonaria_007138-T1.exon5;Parent=TetragonulaCarbonaria_007138-T1
R2_4	funannotate	exon	7241822	7242274	.	+	.	ID=TetragonulaCarbonaria_007138-T1.exon4;Parent=TetragonulaCarbonaria_007138-T1
R2_4	funannotate	exon	1166473	1166540	.	-	.	ID=TetragonulaCarbonaria_006498-T1.exon1;Parent=TetragonulaCarbonaria_006498-T1
R2_4	funannotate	five_prime_UTR	8898306	8898758	.	-	.	ID=TetragonulaCarbonaria_007288-T1.utr5p1;Parent=TetragonulaCarbonaria_007288-T1
R2_4	funannotate	exon	1161514	1161873	.	-	.	ID=TetragonulaCarbonaria_006498-T1.exon2;Parent=TetragonulaCarbonaria_006498-T1
R2_4	funannotate	exon	1161204	1161321	.	-	.	ID=TetragonulaCarbonaria_006498-T1.exon3;Parent=TetragonulaCarbonaria_006498-T1
R2_4	funannotate	exon	10495505	10495744	.	+	.	ID=TetragonulaCarbonaria_007445-T1.exon2;Parent=TetragonulaCarbonaria_007445-T1
R2_4	funannotate	exon	10495396	10495431	.	+	.	ID=TetragonulaCarbonaria_007445-T1.exon1;Parent=TetragonulaCarbonaria_007445-T1
R2_4	funannotate	exon	10496107	10496257	.	+	.	ID=TetragonulaCarbonaria_007445-T1.exon4;Parent=TetragonulaCarbonaria_007445-T1
R2_4	funannotate	exon	10495815	10496006	.	+	.	ID=TetragonulaCarbonaria_007445-T1.exon3;Parent=TetragonulaCarbonaria_007445-T1
R2_4	funannotate	exon	10496496	10496686	.	+	.	ID=TetragonulaCarbonaria_007445-T1.exon6;Parent=TetragonulaCarbonaria_007445-T1
R2_4	funannotate	exon	10496316	10496426	.	+	.	ID=TetragonulaCarbonaria_007445-T1.exon5;Parent=TetragonulaCarbonaria_007445-T1
R2_4	funannotate	exon	5500277	5500349	.	-	.	ID=TetragonulaCarbonaria_006908-T1.exon4;Parent=TetragonulaCarbonaria_006908-T1
R2_4	funannotate	exon	5500102	5500184	.	-	.	ID=TetragonulaCarbonaria_006908-T1.exon5;Parent=TetragonulaCarbonaria_006908-T1
R2_4	funannotate	exon	9905908	9906539	.	+	.	ID=TetragonulaCarbonaria_007390-T1.exon2;Parent=TetragonulaCarbonaria_007390-T1
R2_4	funannotate	exon	5499784	5499987	.	-	.	ID=TetragonulaCarbonaria_006908-T1.exon6;Parent=TetragonulaCarbonaria_006908-T1
R2_4	funannotate	exon	9904820	9904924	.	+	.	ID=TetragonulaCarbonaria_007390-T1.exon1;Parent=TetragonulaCarbonaria_007390-T1
R2_4	funannotate	exon	5499617	5499672	.	-	.	ID=TetragonulaCarbonaria_006908-T1.exon7;Parent=TetragonulaCarbonaria_006908-T1
R2_4	funannotate	exon	5499136	5499214	.	-	.	ID=TetragonulaCarbonaria_006908-T1.exon8;Parent=TetragonulaCarbonaria_006908-T1
R2_4	funannotate	exon	5498904	5499005	.	-	.	ID=TetragonulaCarbonaria_006908-T1.exon9;Parent=TetragonulaCarbonaria_006908-T1
R2_4	funannotate	mRNA	7289324	7290089	.	-	.	ID=TetragonulaCarbonaria_007148-T1;Ontology_term=GO:0006486%2CGO:0008250;Dbxref=InterPro:IPR021149%2CInterPro:IPR042416;Parent=TetragonulaCarbonaria_007148
R2_4	funannotate	CDS	3644172	3644636	.	+	0	ID=TetragonulaCarbonaria_006722-T1.cds;Parent=TetragonulaCarbonaria_006722-T1
R2_4	funannotate	mRNA	3990450	3991504	.	+	.	ID=TetragonulaCarbonaria_006774-T1;Parent=TetragonulaCarbonaria_006774
R2_4	funannotate	CDS	10394365	10394426	.	-	0	ID=TetragonulaCarbonaria_007427-T1.cds;Parent=TetragonulaCarbonaria_007427-T1
R2_4	funannotate	CDS	10394036	10394288	.	-	0	ID=TetragonulaCarbonaria_007427-T1.cds;Parent=TetragonulaCarbonaria_007427-T1
R2_4	funannotate	exon	3548005	3548361	.	+	.	ID=TetragonulaCarbonaria_006710-T1.exon9;Parent=TetragonulaCarbonaria_006710-T1
R2_4	funannotate	exon	3547083	3547287	.	+	.	ID=TetragonulaCarbonaria_006710-T1.exon6;Parent=TetragonulaCarbonaria_006710-T1
R2_4	funannotate	CDS	5817475	5817795	.	-	0	ID=TetragonulaCarbonaria_006954-T1.cds;Parent=TetragonulaCarbonaria_006954-T1
R2_4	funannotate	CDS	5817193	5817408	.	-	0	ID=TetragonulaCarbonaria_006954-T1.cds;Parent=TetragonulaCarbonaria_006954-T1
R2_4	funannotate	exon	3546791	3546979	.	+	.	ID=TetragonulaCarbonaria_006710-T1.exon5;Parent=TetragonulaCarbonaria_006710-T1
R2_4	funannotate	exon	3547685	3547916	.	+	.	ID=TetragonulaCarbonaria_006710-T1.exon8;Parent=TetragonulaCarbonaria_006710-T1
R2_4	funannotate	mRNA	10046142	10046568	.	-	.	ID=TetragonulaCarbonaria_007401-T1;Parent=TetragonulaCarbonaria_007401
R2_4	funannotate	exon	3547368	3547613	.	+	.	ID=TetragonulaCarbonaria_006710-T1.exon7;Parent=TetragonulaCarbonaria_006710-T1
R2_4	funannotate	exon	3545752	3545971	.	+	.	ID=TetragonulaCarbonaria_006710-T1.exon2;Parent=TetragonulaCarbonaria_006710-T1
R2_4	funannotate	exon	3544725	3544808	.	+	.	ID=TetragonulaCarbonaria_006710-T1.exon1;Parent=TetragonulaCarbonaria_006710-T1
R2_4	funannotate	exon	3546442	3546724	.	+	.	ID=TetragonulaCarbonaria_006710-T1.exon4;Parent=TetragonulaCarbonaria_006710-T1
R2_4	funannotate	exon	3546098	3546363	.	+	.	ID=TetragonulaCarbonaria_006710-T1.exon3;Parent=TetragonulaCarbonaria_006710-T1
R2_4	funannotate	CDS	3713268	3713349	.	+	0	ID=TetragonulaCarbonaria_006738-T1.cds;Parent=TetragonulaCarbonaria_006738-T1
R2_4	funannotate	CDS	3713427	3714623	.	+	0	ID=TetragonulaCarbonaria_006738-T1.cds;Parent=TetragonulaCarbonaria_006738-T1
R2_4	funannotate	CDS	3714720	3715440	.	+	0	ID=TetragonulaCarbonaria_006738-T1.cds;Parent=TetragonulaCarbonaria_006738-T1
R2_4	funannotate	CDS	3715518	3715819	.	+	0	ID=TetragonulaCarbonaria_006738-T1.cds;Parent=TetragonulaCarbonaria_006738-T1
R2_4	funannotate	CDS	3715909	3716048	.	+	0	ID=TetragonulaCarbonaria_006738-T1.cds;Parent=TetragonulaCarbonaria_006738-T1
R2_4	funannotate	CDS	2442269	2442400	.	+	0	ID=TetragonulaCarbonaria_006601-T1.cds;Parent=TetragonulaCarbonaria_006601-T1
R2_4	funannotate	CDS	2442554	2442877	.	+	0	ID=TetragonulaCarbonaria_006601-T1.cds;Parent=TetragonulaCarbonaria_006601-T1
R2_4	funannotate	CDS	11557807	11557831	.	-	0	ID=TetragonulaCarbonaria_007504-T1.cds;Parent=TetragonulaCarbonaria_007504-T1
R2_4	funannotate	CDS	11557428	11557545	.	-	0	ID=TetragonulaCarbonaria_007504-T1.cds;Parent=TetragonulaCarbonaria_007504-T1
R2_4	funannotate	CDS	11556678	11557106	.	-	0	ID=TetragonulaCarbonaria_007504-T1.cds;Parent=TetragonulaCarbonaria_007504-T1
R2_4	funannotate	CDS	11556396	11556595	.	-	0	ID=TetragonulaCarbonaria_007504-T1.cds;Parent=TetragonulaCarbonaria_007504-T1
R2_4	funannotate	CDS	11553449	11556300	.	-	0	ID=TetragonulaCarbonaria_007504-T1.cds;Parent=TetragonulaCarbonaria_007504-T1
R2_4	funannotate	mRNA	10382291	10383668	.	-	.	ID=TetragonulaCarbonaria_007425-T1;Parent=TetragonulaCarbonaria_007425
R2_4	funannotate	exon	176443	176561	.	-	.	ID=TetragonulaCarbonaria_006417-T1.exon8;Parent=TetragonulaCarbonaria_006417-T1
R2_4	funannotate	exon	176751	176910	.	-	.	ID=TetragonulaCarbonaria_006417-T1.exon7;Parent=TetragonulaCarbonaria_006417-T1
R2_4	funannotate	exon	177085	177336	.	-	.	ID=TetragonulaCarbonaria_006417-T1.exon6;Parent=TetragonulaCarbonaria_006417-T1
R2_4	funannotate	mRNA	10214458	10235459	.	+	.	ID=TetragonulaCarbonaria_007413-T1;Ontology_term=GO:0004415%2CGO:0003824%2CGO:0005975%2CGO:0006952;Dbxref=InterPro:IPR001329%2CInterPro:IPR004133%2CInterPro:IPR013785%2CPFAM:PF01630%2CInterPro:IPR029034%2CInterPro:IPR018155%2CInterPro:IPR017853%2CPFAM:PF03045;Parent=TetragonulaCarbonaria_007413
R2_4	funannotate	exon	177582	177845	.	-	.	ID=TetragonulaCarbonaria_006417-T1.exon5;Parent=TetragonulaCarbonaria_006417-T1
R2_4	funannotate	exon	175983	176312	.	-	.	ID=TetragonulaCarbonaria_006417-T1.exon9;Parent=TetragonulaCarbonaria_006417-T1
R2_4	funannotate	CDS	11028966	11029231	.	-	0	ID=TetragonulaCarbonaria_007483-T1.cds;Parent=TetragonulaCarbonaria_007483-T1
R2_4	funannotate	CDS	11026489	11026841	.	-	0	ID=TetragonulaCarbonaria_007483-T1.cds;Parent=TetragonulaCarbonaria_007483-T1
R2_4	funannotate	CDS	11026033	11026154	.	-	0	ID=TetragonulaCarbonaria_007483-T1.cds;Parent=TetragonulaCarbonaria_007483-T1
R2_4	funannotate	CDS	11024424	11024716	.	-	0	ID=TetragonulaCarbonaria_007483-T1.cds;Parent=TetragonulaCarbonaria_007483-T1
R2_4	funannotate	CDS	11022568	11022717	.	-	0	ID=TetragonulaCarbonaria_007483-T1.cds;Parent=TetragonulaCarbonaria_007483-T1
R2_4	funannotate	CDS	11021836	11022048	.	-	0	ID=TetragonulaCarbonaria_007483-T1.cds;Parent=TetragonulaCarbonaria_007483-T1
R2_4	funannotate	CDS	11019196	11019751	.	-	0	ID=TetragonulaCarbonaria_007483-T1.cds;Parent=TetragonulaCarbonaria_007483-T1
R2_4	funannotate	CDS	11018475	11018633	.	-	0	ID=TetragonulaCarbonaria_007483-T1.cds;Parent=TetragonulaCarbonaria_007483-T1
R2_4	funannotate	CDS	11017919	11018040	.	-	0	ID=TetragonulaCarbonaria_007483-T1.cds;Parent=TetragonulaCarbonaria_007483-T1
R2_4	funannotate	CDS	11012965	11013129	.	-	0	ID=TetragonulaCarbonaria_007483-T1.cds;Parent=TetragonulaCarbonaria_007483-T1
R2_4	funannotate	CDS	11006548	11006664	.	-	0	ID=TetragonulaCarbonaria_007483-T1.cds;Parent=TetragonulaCarbonaria_007483-T1
R2_4	funannotate	CDS	11005121	11005133	.	-	0	ID=TetragonulaCarbonaria_007483-T1.cds;Parent=TetragonulaCarbonaria_007483-T1
R2_4	funannotate	exon	179779	180021	.	-	.	ID=TetragonulaCarbonaria_006417-T1.exon4;Parent=TetragonulaCarbonaria_006417-T1
R2_4	funannotate	exon	180250	180527	.	-	.	ID=TetragonulaCarbonaria_006417-T1.exon3;Parent=TetragonulaCarbonaria_006417-T1
R2_4	funannotate	exon	188601	188790	.	-	.	ID=TetragonulaCarbonaria_006417-T1.exon2;Parent=TetragonulaCarbonaria_006417-T1
R2_4	funannotate	exon	192849	192932	.	-	.	ID=TetragonulaCarbonaria_006417-T1.exon1;Parent=TetragonulaCarbonaria_006417-T1
R2_4	funannotate	CDS	2839560	2839735	.	+	0	ID=TetragonulaCarbonaria_006645-T1.cds;Parent=TetragonulaCarbonaria_006645-T1
R2_4	funannotate	CDS	2840842	2840893	.	+	0	ID=TetragonulaCarbonaria_006645-T1.cds;Parent=TetragonulaCarbonaria_006645-T1
R2_4	funannotate	mRNA	7458478	7462394	.	+	.	ID=TetragonulaCarbonaria_007173-T1;Ontology_term=GO:0005515;Dbxref=InterPro:IPR041489%2CPFAM:PF17820%2CInterPro:IPR001478%2CInterPro:IPR036034;Parent=TetragonulaCarbonaria_007173
R2_4	funannotate	CDS	12416406	12416654	.	+	0	ID=TetragonulaCarbonaria_007548-T1.cds;Parent=TetragonulaCarbonaria_007548-T1
R2_4	funannotate	CDS	12428440	12428979	.	+	0	ID=TetragonulaCarbonaria_007548-T1.cds;Parent=TetragonulaCarbonaria_007548-T1
R2_4	funannotate	CDS	12432021	12433274	.	+	0	ID=TetragonulaCarbonaria_007548-T1.cds;Parent=TetragonulaCarbonaria_007548-T1
R2_4	funannotate	CDS	12463695	12463938	.	+	0	ID=TetragonulaCarbonaria_007548-T1.cds;Parent=TetragonulaCarbonaria_007548-T1
R2_4	funannotate	CDS	12465998	12466179	.	+	0	ID=TetragonulaCarbonaria_007548-T1.cds;Parent=TetragonulaCarbonaria_007548-T1
R2_4	funannotate	CDS	12468237	12468266	.	+	0	ID=TetragonulaCarbonaria_007548-T1.cds;Parent=TetragonulaCarbonaria_007548-T1
R2_4	funannotate	mRNA	3772482	3776299	.	-	.	ID=TetragonulaCarbonaria_006750-T1;Parent=TetragonulaCarbonaria_006750
R2_4	funannotate	CDS	10196149	10196293	.	+	0	ID=TetragonulaCarbonaria_007411-T1.cds;Parent=TetragonulaCarbonaria_007411-T1
R2_4	funannotate	CDS	10197813	10197853	.	+	0	ID=TetragonulaCarbonaria_007411-T1.cds;Parent=TetragonulaCarbonaria_007411-T1
R2_4	funannotate	CDS	10200018	10200116	.	+	0	ID=TetragonulaCarbonaria_007411-T1.cds;Parent=TetragonulaCarbonaria_007411-T1
R2_4	funannotate	CDS	10202158	10202365	.	+	0	ID=TetragonulaCarbonaria_007411-T1.cds;Parent=TetragonulaCarbonaria_007411-T1
R2_4	funannotate	CDS	10202440	10202675	.	+	0	ID=TetragonulaCarbonaria_007411-T1.cds;Parent=TetragonulaCarbonaria_007411-T1
R2_4	funannotate	CDS	8211782	8211879	.	+	0	ID=TetragonulaCarbonaria_007229-T1.cds;Parent=TetragonulaCarbonaria_007229-T1
R2_4	funannotate	CDS	8212086	8212289	.	+	0	ID=TetragonulaCarbonaria_007229-T1.cds;Parent=TetragonulaCarbonaria_007229-T1
R2_4	funannotate	CDS	8212382	8212676	.	+	0	ID=TetragonulaCarbonaria_007229-T1.cds;Parent=TetragonulaCarbonaria_007229-T1
R2_4	funannotate	CDS	8212743	8213089	.	+	0	ID=TetragonulaCarbonaria_007229-T1.cds;Parent=TetragonulaCarbonaria_007229-T1
R2_4	funannotate	CDS	8213164	8213743	.	+	0	ID=TetragonulaCarbonaria_007229-T1.cds;Parent=TetragonulaCarbonaria_007229-T1
R2_4	funannotate	CDS	8213888	8214090	.	+	0	ID=TetragonulaCarbonaria_007229-T1.cds;Parent=TetragonulaCarbonaria_007229-T1
R2_4	funannotate	CDS	8214178	8214321	.	+	0	ID=TetragonulaCarbonaria_007229-T1.cds;Parent=TetragonulaCarbonaria_007229-T1
[truncated: 12,828 more rows]
