# Supplementary material for: Prevalent bee venom genes evolved before the aculeate stinger and eusociality
Source: BMC Biol. 2023 Oct 23;21:229. doi: 10.1186/s12915-023-01656-5 (PMC10591384; doi:10.1186/s12915-023-01656-5)
Supplement: Supplementary file 42 — Additional file 42. Gff files of all toxin gene annotations. [file 12915_2023_1656_MOESM42_ESM.zip › AdditionalFile9_ToxinGeneAnnotations/NW_022883131.1._VA.gff_modified_Koludarov_et_al_2021.gff3]

##gff-version 3
##source-version geneious 2020.2.2
##sequence-region	NW_022883131.1	1	701697
NW_022883131.1	Koludarov_et_al_2021	gene	185574	186779	.	-	.	Name=VA
NW_022883131.1	Gnomon	mRNA	311021	313835	.	-	.	Name=XM_033503646.1;ID=rna-XM_033503646.1;Dbxref=GeneID:117238616%2CGenbank:XM_033503646.1;Parent=gene-LOC117238616
NW_022883131.1	Gnomon	exon	295221	296071	.	+	.	ID=exon-XM_033503713.1-4;Dbxref=GeneID:117238636%2CGenbank:XM_033503713.1;Parent=rna-XM_033503713.1
NW_022883131.1	Gnomon	exon	294002	294115	.	+	.	ID=exon-XM_033503713.1-1;Dbxref=GeneID:117238636%2CGenbank:XM_033503713.1;Parent=rna-XM_033503713.1
NW_022883131.1	Gnomon	exon	294202	294323	.	+	.	ID=exon-XM_033503713.1-2;Dbxref=GeneID:117238636%2CGenbank:XM_033503713.1;Parent=rna-XM_033503713.1
NW_022883131.1	Gnomon	exon	294661	295133	.	+	.	ID=exon-XM_033503713.1-3;Dbxref=GeneID:117238636%2CGenbank:XM_033503713.1;Parent=rna-XM_033503713.1
NW_022883131.1	Gnomon	CDS	445254	446090	.	+	0	Name=XP_033359614.1;ID=cds-XP_033359614.1;Dbxref=GeneID:117238643%2CGenbank:XP_033359614.1;Parent=rna-XM_033503723.1
NW_022883131.1	Gnomon	mRNA	173589	177886	.	-	.	Name=XM_033503740.1;ID=rna-XM_033503740.1;Dbxref=GeneID:117238653%2CGenbank:XM_033503740.1;Parent=gene-LOC117238653
NW_022883131.1	Gnomon	exon	336297	336534	.	+	.	ID=exon-XM_033503661.1-8;Dbxref=GeneID:117238620%2CGenbank:XM_033503661.1;Parent=rna-XM_033503661.1
NW_022883131.1	Gnomon	exon	336619	336735	.	+	.	ID=exon-XM_033503661.1-9;Dbxref=GeneID:117238620%2CGenbank:XM_033503661.1;Parent=rna-XM_033503661.1
NW_022883131.1	Gnomon	exon	325190	325373	.	+	.	ID=exon-XM_033503661.1-2;Dbxref=GeneID:117238620%2CGenbank:XM_033503661.1;Parent=rna-XM_033503661.1
NW_022883131.1	Gnomon	exon	334515	334588	.	+	.	ID=exon-XM_033503661.1-3;Dbxref=GeneID:117238620%2CGenbank:XM_033503661.1;Parent=rna-XM_033503661.1
NW_022883131.1	Gnomon	exon	322801	322913	.	+	.	ID=exon-XM_033503661.1-1;Dbxref=GeneID:117238620%2CGenbank:XM_033503661.1;Parent=rna-XM_033503661.1
NW_022883131.1	Gnomon	exon	335675	335831	.	+	.	ID=exon-XM_033503661.1-6;Dbxref=GeneID:117238620%2CGenbank:XM_033503661.1;Parent=rna-XM_033503661.1
NW_022883131.1	Gnomon	exon	335982	336222	.	+	.	ID=exon-XM_033503661.1-7;Dbxref=GeneID:117238620%2CGenbank:XM_033503661.1;Parent=rna-XM_033503661.1
NW_022883131.1	Gnomon	exon	334712	334925	.	+	.	ID=exon-XM_033503661.1-4;Dbxref=GeneID:117238620%2CGenbank:XM_033503661.1;Parent=rna-XM_033503661.1
NW_022883131.1	Gnomon	exon	335177	335600	.	+	.	ID=exon-XM_033503661.1-5;Dbxref=GeneID:117238620%2CGenbank:XM_033503661.1;Parent=rna-XM_033503661.1
NW_022883131.1	Gnomon	CDS	272000	272168	.	+	0	Name=XP_033359613.1;ID=cds-XP_033359613.1;Dbxref=GeneID:117238642%2CGenbank:XP_033359613.1;Parent=rna-XM_033503722.1
NW_022883131.1	Gnomon	CDS	272267	272419	.	+	0	Name=XP_033359613.1;ID=cds-XP_033359613.1;Dbxref=GeneID:117238642%2CGenbank:XP_033359613.1;Parent=rna-XM_033503722.1
NW_022883131.1	Gnomon	CDS	272499	272738	.	+	0	Name=XP_033359613.1;ID=cds-XP_033359613.1;Dbxref=GeneID:117238642%2CGenbank:XP_033359613.1;Parent=rna-XM_033503722.1
NW_022883131.1	Gnomon	CDS	272811	273215	.	+	0	Name=XP_033359613.1;ID=cds-XP_033359613.1;Dbxref=GeneID:117238642%2CGenbank:XP_033359613.1;Parent=rna-XM_033503722.1
NW_022883131.1	Gnomon	CDS	273302	273568	.	+	0	Name=XP_033359613.1;ID=cds-XP_033359613.1;Dbxref=GeneID:117238642%2CGenbank:XP_033359613.1;Parent=rna-XM_033503722.1
NW_022883131.1	Gnomon	CDS	273709	273899	.	+	0	Name=XP_033359613.1;ID=cds-XP_033359613.1;Dbxref=GeneID:117238642%2CGenbank:XP_033359613.1;Parent=rna-XM_033503722.1
NW_022883131.1	Gnomon	mRNA	363185	403223	.	-	.	Name=XM_033503647.1;ID=rna-XM_033503647.1;Dbxref=GeneID:117238617%2CGenbank:XM_033503647.1;Parent=gene-LOC117238617
NW_022883131.1	Gnomon	exon	217094	217759	.	+	.	ID=exon-XM_033503761.1-1;Dbxref=GeneID:117238664%2CGenbank:XM_033503761.1;Parent=rna-XM_033503761.1
NW_022883131.1	Gnomon	exon	227912	228163	.	+	.	ID=exon-XM_033503761.1-2;Dbxref=GeneID:117238664%2CGenbank:XM_033503761.1;Parent=rna-XM_033503761.1
NW_022883131.1	Gnomon	exon	228908	229420	.	+	.	ID=exon-XM_033503761.1-3;Dbxref=GeneID:117238664%2CGenbank:XM_033503761.1;Parent=rna-XM_033503761.1
NW_022883131.1	Gnomon	exon	229809	230336	.	+	.	ID=exon-XM_033503761.1-4;Dbxref=GeneID:117238664%2CGenbank:XM_033503761.1;Parent=rna-XM_033503761.1
NW_022883131.1	Gnomon	exon	235299	236615	.	+	.	ID=exon-XM_033503761.1-5;Dbxref=GeneID:117238664%2CGenbank:XM_033503761.1;Parent=rna-XM_033503761.1
NW_022883131.1	Gnomon	mRNA	173589	178316	.	-	.	Name=XM_033503741.1;ID=rna-XM_033503741.1;Dbxref=GeneID:117238653%2CGenbank:XM_033503741.1;Parent=gene-LOC117238653
NW_022883131.1	Gnomon	mRNA	363185	403223	.	-	.	Name=XM_033503648.1;ID=rna-XM_033503648.1;Dbxref=GeneID:117238617%2CGenbank:XM_033503648.1;Parent=gene-LOC117238617
NW_022883131.1	Gnomon	exon	483187	483381	.	+	.	ID=exon-XM_033503784.1-2;Dbxref=GeneID:117238677%2CGenbank:XM_033503784.1;Parent=rna-XM_033503784.1
NW_022883131.1	Gnomon	exon	488014	488204	.	+	.	ID=exon-XM_033503784.1-3;Dbxref=GeneID:117238677%2CGenbank:XM_033503784.1;Parent=rna-XM_033503784.1
NW_022883131.1	Gnomon	exon	488434	488656	.	+	.	ID=exon-XM_033503784.1-4;Dbxref=GeneID:117238677%2CGenbank:XM_033503784.1;Parent=rna-XM_033503784.1
NW_022883131.1	Gnomon	exon	488718	488979	.	+	.	ID=exon-XM_033503784.1-5;Dbxref=GeneID:117238677%2CGenbank:XM_033503784.1;Parent=rna-XM_033503784.1
NW_022883131.1	Gnomon	exon	479123	479483	.	+	.	ID=exon-XM_033503784.1-1;Dbxref=GeneID:117238677%2CGenbank:XM_033503784.1;Parent=rna-XM_033503784.1
NW_022883131.1	Gnomon	exon	489104	489221	.	+	.	ID=exon-XM_033503784.1-6;Dbxref=GeneID:117238677%2CGenbank:XM_033503784.1;Parent=rna-XM_033503784.1
NW_022883131.1	Gnomon	exon	489485	489700	.	+	.	ID=exon-XM_033503784.1-7;Dbxref=GeneID:117238677%2CGenbank:XM_033503784.1;Parent=rna-XM_033503784.1
NW_022883131.1	Gnomon	exon	489922	490032	.	+	.	ID=exon-XM_033503784.1-8;Dbxref=GeneID:117238677%2CGenbank:XM_033503784.1;Parent=rna-XM_033503784.1
NW_022883131.1	Gnomon	exon	490754	491211	.	+	.	ID=exon-XM_033503784.1-9;Dbxref=GeneID:117238677%2CGenbank:XM_033503784.1;Parent=rna-XM_033503784.1
NW_022883131.1	Gnomon	mRNA	311021	314578	.	-	.	Name=XM_033503644.1;ID=rna-XM_033503644.1;Dbxref=GeneID:117238616%2CGenbank:XM_033503644.1;Parent=gene-LOC117238616
NW_022883131.1	Gnomon	CDS	130769	130900	.	-	0	Name=XP_033359616.1;ID=cds-XP_033359616.1;Dbxref=GeneID:117238645%2CGenbank:XP_033359616.1;Parent=rna-XM_033503725.1
NW_022883131.1	Gnomon	CDS	130439	130661	.	-	0	Name=XP_033359616.1;ID=cds-XP_033359616.1;Dbxref=GeneID:117238645%2CGenbank:XP_033359616.1;Parent=rna-XM_033503725.1
NW_022883131.1	Gnomon	CDS	130073	130224	.	-	0	Name=XP_033359616.1;ID=cds-XP_033359616.1;Dbxref=GeneID:117238645%2CGenbank:XP_033359616.1;Parent=rna-XM_033503725.1
NW_022883131.1	Gnomon	CDS	129800	129998	.	-	0	Name=XP_033359616.1;ID=cds-XP_033359616.1;Dbxref=GeneID:117238645%2CGenbank:XP_033359616.1;Parent=rna-XM_033503725.1
NW_022883131.1	Gnomon	CDS	129556	129719	.	-	0	Name=XP_033359616.1;ID=cds-XP_033359616.1;Dbxref=GeneID:117238645%2CGenbank:XP_033359616.1;Parent=rna-XM_033503725.1
NW_022883131.1	Gnomon	CDS	129313	129489	.	-	0	Name=XP_033359616.1;ID=cds-XP_033359616.1;Dbxref=GeneID:117238645%2CGenbank:XP_033359616.1;Parent=rna-XM_033503725.1
NW_022883131.1	Gnomon	CDS	129024	129245	.	-	0	Name=XP_033359616.1;ID=cds-XP_033359616.1;Dbxref=GeneID:117238645%2CGenbank:XP_033359616.1;Parent=rna-XM_033503725.1
NW_022883131.1	Gnomon	CDS	128835	128936	.	-	0	Name=XP_033359616.1;ID=cds-XP_033359616.1;Dbxref=GeneID:117238645%2CGenbank:XP_033359616.1;Parent=rna-XM_033503725.1
NW_022883131.1	Gnomon	CDS	128627	128773	.	-	0	Name=XP_033359616.1;ID=cds-XP_033359616.1;Dbxref=GeneID:117238645%2CGenbank:XP_033359616.1;Parent=rna-XM_033503725.1
NW_022883131.1	Gnomon	CDS	128246	128520	.	-	0	Name=XP_033359616.1;ID=cds-XP_033359616.1;Dbxref=GeneID:117238645%2CGenbank:XP_033359616.1;Parent=rna-XM_033503725.1
NW_022883131.1	Gnomon	CDS	127808	127992	.	-	0	Name=XP_033359616.1;ID=cds-XP_033359616.1;Dbxref=GeneID:117238645%2CGenbank:XP_033359616.1;Parent=rna-XM_033503725.1
NW_022883131.1	Gnomon	CDS	126606	127007	.	-	0	Name=XP_033359616.1;ID=cds-XP_033359616.1;Dbxref=GeneID:117238645%2CGenbank:XP_033359616.1;Parent=rna-XM_033503725.1
NW_022883131.1	Gnomon	CDS	126066	126225	.	-	0	Name=XP_033359616.1;ID=cds-XP_033359616.1;Dbxref=GeneID:117238645%2CGenbank:XP_033359616.1;Parent=rna-XM_033503725.1
NW_022883131.1	Gnomon	CDS	125761	125984	.	-	0	Name=XP_033359616.1;ID=cds-XP_033359616.1;Dbxref=GeneID:117238645%2CGenbank:XP_033359616.1;Parent=rna-XM_033503725.1
NW_022883131.1	Gnomon	CDS	125446	125561	.	-	0	Name=XP_033359616.1;ID=cds-XP_033359616.1;Dbxref=GeneID:117238645%2CGenbank:XP_033359616.1;Parent=rna-XM_033503725.1
NW_022883131.1	Gnomon	CDS	124983	125163	.	-	0	Name=XP_033359616.1;ID=cds-XP_033359616.1;Dbxref=GeneID:117238645%2CGenbank:XP_033359616.1;Parent=rna-XM_033503725.1
NW_022883131.1	Gnomon	CDS	124553	124890	.	-	0	Name=XP_033359616.1;ID=cds-XP_033359616.1;Dbxref=GeneID:117238645%2CGenbank:XP_033359616.1;Parent=rna-XM_033503725.1
NW_022883131.1	Gnomon	CDS	124298	124461	.	-	0	Name=XP_033359616.1;ID=cds-XP_033359616.1;Dbxref=GeneID:117238645%2CGenbank:XP_033359616.1;Parent=rna-XM_033503725.1
NW_022883131.1	Gnomon	CDS	123904	124158	.	-	0	Name=XP_033359616.1;ID=cds-XP_033359616.1;Dbxref=GeneID:117238645%2CGenbank:XP_033359616.1;Parent=rna-XM_033503725.1
NW_022883131.1	Gnomon	CDS	123577	123817	.	-	0	Name=XP_033359616.1;ID=cds-XP_033359616.1;Dbxref=GeneID:117238645%2CGenbank:XP_033359616.1;Parent=rna-XM_033503725.1
NW_022883131.1	Gnomon	CDS	123108	123307	.	-	0	Name=XP_033359616.1;ID=cds-XP_033359616.1;Dbxref=GeneID:117238645%2CGenbank:XP_033359616.1;Parent=rna-XM_033503725.1
NW_022883131.1	Gnomon	CDS	122851	123022	.	-	0	Name=XP_033359616.1;ID=cds-XP_033359616.1;Dbxref=GeneID:117238645%2CGenbank:XP_033359616.1;Parent=rna-XM_033503725.1
NW_022883131.1	Gnomon	CDS	122476	122621	.	-	0	Name=XP_033359616.1;ID=cds-XP_033359616.1;Dbxref=GeneID:117238645%2CGenbank:XP_033359616.1;Parent=rna-XM_033503725.1
NW_022883131.1	Gnomon	CDS	122063	122201	.	-	0	Name=XP_033359616.1;ID=cds-XP_033359616.1;Dbxref=GeneID:117238645%2CGenbank:XP_033359616.1;Parent=rna-XM_033503725.1
NW_022883131.1	Gnomon	CDS	121754	121984	.	-	0	Name=XP_033359616.1;ID=cds-XP_033359616.1;Dbxref=GeneID:117238645%2CGenbank:XP_033359616.1;Parent=rna-XM_033503725.1
NW_022883131.1	Gnomon	CDS	121480	121685	.	-	0	Name=XP_033359616.1;ID=cds-XP_033359616.1;Dbxref=GeneID:117238645%2CGenbank:XP_033359616.1;Parent=rna-XM_033503725.1
NW_022883131.1	Gnomon	CDS	121039	121259	.	-	0	Name=XP_033359616.1;ID=cds-XP_033359616.1;Dbxref=GeneID:117238645%2CGenbank:XP_033359616.1;Parent=rna-XM_033503725.1
NW_022883131.1	Gnomon	CDS	120553	120838	.	-	0	Name=XP_033359616.1;ID=cds-XP_033359616.1;Dbxref=GeneID:117238645%2CGenbank:XP_033359616.1;Parent=rna-XM_033503725.1
NW_022883131.1	Gnomon	CDS	120314	120452	.	-	0	Name=XP_033359616.1;ID=cds-XP_033359616.1;Dbxref=GeneID:117238645%2CGenbank:XP_033359616.1;Parent=rna-XM_033503725.1
NW_022883131.1	Gnomon	CDS	120012	120232	.	-	0	Name=XP_033359616.1;ID=cds-XP_033359616.1;Dbxref=GeneID:117238645%2CGenbank:XP_033359616.1;Parent=rna-XM_033503725.1
NW_022883131.1	Gnomon	CDS	119720	119903	.	-	0	Name=XP_033359616.1;ID=cds-XP_033359616.1;Dbxref=GeneID:117238645%2CGenbank:XP_033359616.1;Parent=rna-XM_033503725.1
NW_022883131.1	Gnomon	CDS	119520	119660	.	-	0	Name=XP_033359616.1;ID=cds-XP_033359616.1;Dbxref=GeneID:117238645%2CGenbank:XP_033359616.1;Parent=rna-XM_033503725.1
NW_022883131.1	Gnomon	CDS	118870	119217	.	-	0	Name=XP_033359616.1;ID=cds-XP_033359616.1;Dbxref=GeneID:117238645%2CGenbank:XP_033359616.1;Parent=rna-XM_033503725.1
NW_022883131.1	Gnomon	CDS	118552	118741	.	-	0	Name=XP_033359616.1;ID=cds-XP_033359616.1;Dbxref=GeneID:117238645%2CGenbank:XP_033359616.1;Parent=rna-XM_033503725.1
NW_022883131.1	Gnomon	CDS	117932	118077	.	-	0	Name=XP_033359616.1;ID=cds-XP_033359616.1;Dbxref=GeneID:117238645%2CGenbank:XP_033359616.1;Parent=rna-XM_033503725.1
NW_022883131.1	Gnomon	CDS	117660	117858	.	-	0	Name=XP_033359616.1;ID=cds-XP_033359616.1;Dbxref=GeneID:117238645%2CGenbank:XP_033359616.1;Parent=rna-XM_033503725.1
NW_022883131.1	Gnomon	CDS	117452	117570	.	-	0	Name=XP_033359616.1;ID=cds-XP_033359616.1;Dbxref=GeneID:117238645%2CGenbank:XP_033359616.1;Parent=rna-XM_033503725.1
NW_022883131.1	Gnomon	CDS	117046	117382	.	-	0	Name=XP_033359616.1;ID=cds-XP_033359616.1;Dbxref=GeneID:117238645%2CGenbank:XP_033359616.1;Parent=rna-XM_033503725.1
NW_022883131.1	Gnomon	CDS	116303	116573	.	-	0	Name=XP_033359616.1;ID=cds-XP_033359616.1;Dbxref=GeneID:117238645%2CGenbank:XP_033359616.1;Parent=rna-XM_033503725.1
NW_022883131.1	Gnomon	CDS	116026	116226	.	-	0	Name=XP_033359616.1;ID=cds-XP_033359616.1;Dbxref=GeneID:117238645%2CGenbank:XP_033359616.1;Parent=rna-XM_033503725.1
NW_022883131.1	Gnomon	CDS	115682	115927	.	-	0	Name=XP_033359616.1;ID=cds-XP_033359616.1;Dbxref=GeneID:117238645%2CGenbank:XP_033359616.1;Parent=rna-XM_033503725.1
NW_022883131.1	Gnomon	CDS	115089	115407	.	-	0	Name=XP_033359616.1;ID=cds-XP_033359616.1;Dbxref=GeneID:117238645%2CGenbank:XP_033359616.1;Parent=rna-XM_033503725.1
NW_022883131.1	Gnomon	CDS	114529	114755	.	-	0	Name=XP_033359616.1;ID=cds-XP_033359616.1;Dbxref=GeneID:117238645%2CGenbank:XP_033359616.1;Parent=rna-XM_033503725.1
NW_022883131.1	Gnomon	CDS	114240	114462	.	-	0	Name=XP_033359616.1;ID=cds-XP_033359616.1;Dbxref=GeneID:117238645%2CGenbank:XP_033359616.1;Parent=rna-XM_033503725.1
NW_022883131.1	Gnomon	CDS	113996	114172	.	-	0	Name=XP_033359616.1;ID=cds-XP_033359616.1;Dbxref=GeneID:117238645%2CGenbank:XP_033359616.1;Parent=rna-XM_033503725.1
NW_022883131.1	Gnomon	CDS	113753	113920	.	-	0	Name=XP_033359616.1;ID=cds-XP_033359616.1;Dbxref=GeneID:117238645%2CGenbank:XP_033359616.1;Parent=rna-XM_033503725.1
NW_022883131.1	Gnomon	CDS	113466	113681	.	-	0	Name=XP_033359616.1;ID=cds-XP_033359616.1;Dbxref=GeneID:117238645%2CGenbank:XP_033359616.1;Parent=rna-XM_033503725.1
NW_022883131.1	Gnomon	CDS	113247	113384	.	-	0	Name=XP_033359616.1;ID=cds-XP_033359616.1;Dbxref=GeneID:117238645%2CGenbank:XP_033359616.1;Parent=rna-XM_033503725.1
NW_022883131.1	Gnomon	CDS	112784	113080	.	-	0	Name=XP_033359616.1;ID=cds-XP_033359616.1;Dbxref=GeneID:117238645%2CGenbank:XP_033359616.1;Parent=rna-XM_033503725.1
NW_022883131.1	Gnomon	CDS	112557	112712	.	-	0	Name=XP_033359616.1;ID=cds-XP_033359616.1;Dbxref=GeneID:117238645%2CGenbank:XP_033359616.1;Parent=rna-XM_033503725.1
NW_022883131.1	Gnomon	CDS	112139	112294	.	-	0	Name=XP_033359616.1;ID=cds-XP_033359616.1;Dbxref=GeneID:117238645%2CGenbank:XP_033359616.1;Parent=rna-XM_033503725.1
NW_022883131.1	Gnomon	CDS	111934	112069	.	-	0	Name=XP_033359616.1;ID=cds-XP_033359616.1;Dbxref=GeneID:117238645%2CGenbank:XP_033359616.1;Parent=rna-XM_033503725.1
NW_022883131.1	Gnomon	CDS	111691	111842	.	-	0	Name=XP_033359616.1;ID=cds-XP_033359616.1;Dbxref=GeneID:117238645%2CGenbank:XP_033359616.1;Parent=rna-XM_033503725.1
NW_022883131.1	Gnomon	CDS	111372	111625	.	-	0	Name=XP_033359616.1;ID=cds-XP_033359616.1;Dbxref=GeneID:117238645%2CGenbank:XP_033359616.1;Parent=rna-XM_033503725.1
NW_022883131.1	Gnomon	CDS	110828	111256	.	-	0	Name=XP_033359616.1;ID=cds-XP_033359616.1;Dbxref=GeneID:117238645%2CGenbank:XP_033359616.1;Parent=rna-XM_033503725.1
NW_022883131.1	Gnomon	CDS	110470	110746	.	-	0	Name=XP_033359616.1;ID=cds-XP_033359616.1;Dbxref=GeneID:117238645%2CGenbank:XP_033359616.1;Parent=rna-XM_033503725.1
NW_022883131.1	Gnomon	CDS	110201	110387	.	-	0	Name=XP_033359616.1;ID=cds-XP_033359616.1;Dbxref=GeneID:117238645%2CGenbank:XP_033359616.1;Parent=rna-XM_033503725.1
NW_022883131.1	Gnomon	CDS	109878	110139	.	-	0	Name=XP_033359616.1;ID=cds-XP_033359616.1;Dbxref=GeneID:117238645%2CGenbank:XP_033359616.1;Parent=rna-XM_033503725.1
NW_022883131.1	Gnomon	CDS	109581	109820	.	-	0	Name=XP_033359616.1;ID=cds-XP_033359616.1;Dbxref=GeneID:117238645%2CGenbank:XP_033359616.1;Parent=rna-XM_033503725.1
NW_022883131.1	Gnomon	CDS	109338	109505	.	-	0	Name=XP_033359616.1;ID=cds-XP_033359616.1;Dbxref=GeneID:117238645%2CGenbank:XP_033359616.1;Parent=rna-XM_033503725.1
NW_022883131.1	Gnomon	CDS	109131	109272	.	-	0	Name=XP_033359616.1;ID=cds-XP_033359616.1;Dbxref=GeneID:117238645%2CGenbank:XP_033359616.1;Parent=rna-XM_033503725.1
NW_022883131.1	Gnomon	CDS	108878	109067	.	-	0	Name=XP_033359616.1;ID=cds-XP_033359616.1;Dbxref=GeneID:117238645%2CGenbank:XP_033359616.1;Parent=rna-XM_033503725.1
NW_022883131.1	Gnomon	CDS	108698	108819	.	-	0	Name=XP_033359616.1;ID=cds-XP_033359616.1;Dbxref=GeneID:117238645%2CGenbank:XP_033359616.1;Parent=rna-XM_033503725.1
NW_022883131.1	Gnomon	CDS	108473	108634	.	-	0	Name=XP_033359616.1;ID=cds-XP_033359616.1;Dbxref=GeneID:117238645%2CGenbank:XP_033359616.1;Parent=rna-XM_033503725.1
NW_022883131.1	Gnomon	CDS	108290	108415	.	-	0	Name=XP_033359616.1;ID=cds-XP_033359616.1;Dbxref=GeneID:117238645%2CGenbank:XP_033359616.1;Parent=rna-XM_033503725.1
NW_022883131.1	Gnomon	exon	159099	159225	.	-	.	ID=exon-XM_033503737.1-8;Dbxref=GeneID:117238651%2CGenbank:XM_033503737.1;Parent=rna-XM_033503737.1
NW_022883131.1	Gnomon	exon	158848	158982	.	-	.	ID=exon-XM_033503737.1-9;Dbxref=GeneID:117238651%2CGenbank:XM_033503737.1;Parent=rna-XM_033503737.1
NW_022883131.1	Gnomon	exon	159732	159974	.	-	.	ID=exon-XM_033503737.1-6;Dbxref=GeneID:117238651%2CGenbank:XM_033503737.1;Parent=rna-XM_033503737.1
NW_022883131.1	Gnomon	exon	159560	159645	.	-	.	ID=exon-XM_033503737.1-7;Dbxref=GeneID:117238651%2CGenbank:XM_033503737.1;Parent=rna-XM_033503737.1
NW_022883131.1	Gnomon	exon	161621	161818	.	-	.	ID=exon-XM_033503737.1-4;Dbxref=GeneID:117238651%2CGenbank:XM_033503737.1;Parent=rna-XM_033503737.1
NW_022883131.1	Gnomon	exon	160088	160295	.	-	.	ID=exon-XM_033503737.1-5;Dbxref=GeneID:117238651%2CGenbank:XM_033503737.1;Parent=rna-XM_033503737.1
NW_022883131.1	Gnomon	exon	162917	163280	.	-	.	ID=exon-XM_033503737.1-2;Dbxref=GeneID:117238651%2CGenbank:XM_033503737.1;Parent=rna-XM_033503737.1
NW_022883131.1	Gnomon	exon	162271	162374	.	-	.	ID=exon-XM_033503737.1-3;Dbxref=GeneID:117238651%2CGenbank:XM_033503737.1;Parent=rna-XM_033503737.1
NW_022883131.1	Gnomon	exon	168411	169280	.	-	.	ID=exon-XM_033503737.1-1;Dbxref=GeneID:117238651%2CGenbank:XM_033503737.1;Parent=rna-XM_033503737.1
NW_022883131.1	Gnomon	exon	156443	156677	.	-	.	ID=exon-XM_033503733.1-15;Dbxref=GeneID:117238651%2CGenbank:XM_033503733.1;Parent=rna-XM_033503733.1
NW_022883131.1	Gnomon	exon	157180	157422	.	-	.	ID=exon-XM_033503733.1-13;Dbxref=GeneID:117238651%2CGenbank:XM_033503733.1;Parent=rna-XM_033503733.1
NW_022883131.1	Gnomon	exon	156948	157096	.	-	.	ID=exon-XM_033503733.1-14;Dbxref=GeneID:117238651%2CGenbank:XM_033503733.1;Parent=rna-XM_033503733.1
NW_022883131.1	Gnomon	exon	157739	157889	.	-	.	ID=exon-XM_033503733.1-11;Dbxref=GeneID:117238651%2CGenbank:XM_033503733.1;Parent=rna-XM_033503733.1
NW_022883131.1	Gnomon	exon	157497	157627	.	-	.	ID=exon-XM_033503733.1-12;Dbxref=GeneID:117238651%2CGenbank:XM_033503733.1;Parent=rna-XM_033503733.1
NW_022883131.1	Gnomon	exon	158357	158380	.	-	.	ID=exon-XM_033503733.1-10;Dbxref=GeneID:117238651%2CGenbank:XM_033503733.1;Parent=rna-XM_033503733.1
NW_022883131.1	Gnomon	CDS	310279	310326	.	-	0	Name=XP_033359615.1;ID=cds-XP_033359615.1;Dbxref=GeneID:117238644%2CGenbank:XP_033359615.1;Parent=rna-XM_033503724.1
NW_022883131.1	Gnomon	CDS	309892	309956	.	-	0	Name=XP_033359615.1;ID=cds-XP_033359615.1;Dbxref=GeneID:117238644%2CGenbank:XP_033359615.1;Parent=rna-XM_033503724.1
NW_022883131.1	Gnomon	CDS	308773	309099	.	-	0	Name=XP_033359615.1;ID=cds-XP_033359615.1;Dbxref=GeneID:117238644%2CGenbank:XP_033359615.1;Parent=rna-XM_033503724.1
NW_022883131.1	Gnomon	CDS	308375	308684	.	-	0	Name=XP_033359615.1;ID=cds-XP_033359615.1;Dbxref=GeneID:117238644%2CGenbank:XP_033359615.1;Parent=rna-XM_033503724.1
NW_022883131.1	Gnomon	CDS	308070	308243	.	-	0	Name=XP_033359615.1;ID=cds-XP_033359615.1;Dbxref=GeneID:117238644%2CGenbank:XP_033359615.1;Parent=rna-XM_033503724.1
NW_022883131.1	Gnomon	CDS	307902	307964	.	-	0	Name=XP_033359615.1;ID=cds-XP_033359615.1;Dbxref=GeneID:117238644%2CGenbank:XP_033359615.1;Parent=rna-XM_033503724.1
NW_022883131.1	Gnomon	CDS	307684	307827	.	-	0	Name=XP_033359615.1;ID=cds-XP_033359615.1;Dbxref=GeneID:117238644%2CGenbank:XP_033359615.1;Parent=rna-XM_033503724.1
NW_022883131.1	Gnomon	mRNA	311021	314578	.	-	.	Name=XM_033503645.1;ID=rna-XM_033503645.1;Dbxref=GeneID:117238616%2CGenbank:XM_033503645.1;Parent=gene-LOC117238616
NW_022883131.1	Gnomon	exon	156248	156677	.	-	.	ID=exon-XR_004494240.1-14;Dbxref=GeneID:117238651%2CGenbank:XR_004494240.1;Parent=rna-XR_004494240.1
NW_022883131.1	Gnomon	exon	152804	156047	.	-	.	ID=exon-XR_004494240.1-15;Dbxref=GeneID:117238651%2CGenbank:XR_004494240.1;Parent=rna-XR_004494240.1
NW_022883131.1	Gnomon	exon	157180	157422	.	-	.	ID=exon-XR_004494240.1-12;Dbxref=GeneID:117238651%2CGenbank:XR_004494240.1;Parent=rna-XR_004494240.1
NW_022883131.1	Gnomon	exon	156948	157096	.	-	.	ID=exon-XR_004494240.1-13;Dbxref=GeneID:117238651%2CGenbank:XR_004494240.1;Parent=rna-XR_004494240.1
NW_022883131.1	Gnomon	exon	157739	157889	.	-	.	ID=exon-XR_004494240.1-10;Dbxref=GeneID:117238651%2CGenbank:XR_004494240.1;Parent=rna-XR_004494240.1
NW_022883131.1	Gnomon	exon	157497	157627	.	-	.	ID=exon-XR_004494240.1-11;Dbxref=GeneID:117238651%2CGenbank:XR_004494240.1;Parent=rna-XR_004494240.1
NW_022883131.1	Gnomon	mRNA	486748	491211	.	+	.	Name=XM_033503788.1;ID=rna-XM_033503788.1;Dbxref=GeneID:117238677%2CGenbank:XM_033503788.1;Parent=gene-LOC117238677
NW_022883131.1	Gnomon	mRNA	351450	356926	.	+	.	Name=XM_033503642.1;ID=rna-XM_033503642.1;Dbxref=GeneID:117238615%2CGenbank:XM_033503642.1;Parent=gene-LOC117238615
NW_022883131.1	Gnomon	exon	168968	169281	.	-	.	ID=exon-XM_033503736.1-1;Dbxref=GeneID:117238651%2CGenbank:XM_033503736.1;Parent=rna-XM_033503736.1
NW_022883131.1	Gnomon	exon	162917	163280	.	-	.	ID=exon-XM_033503736.1-2;Dbxref=GeneID:117238651%2CGenbank:XM_033503736.1;Parent=rna-XM_033503736.1
NW_022883131.1	Gnomon	exon	162271	162374	.	-	.	ID=exon-XM_033503736.1-3;Dbxref=GeneID:117238651%2CGenbank:XM_033503736.1;Parent=rna-XM_033503736.1
NW_022883131.1	Gnomon	exon	161621	161818	.	-	.	ID=exon-XM_033503736.1-4;Dbxref=GeneID:117238651%2CGenbank:XM_033503736.1;Parent=rna-XM_033503736.1
NW_022883131.1	Gnomon	exon	160088	160295	.	-	.	ID=exon-XM_033503736.1-5;Dbxref=GeneID:117238651%2CGenbank:XM_033503736.1;Parent=rna-XM_033503736.1
NW_022883131.1	Gnomon	exon	159732	159974	.	-	.	ID=exon-XM_033503736.1-6;Dbxref=GeneID:117238651%2CGenbank:XM_033503736.1;Parent=rna-XM_033503736.1
NW_022883131.1	Gnomon	exon	159560	159645	.	-	.	ID=exon-XM_033503736.1-7;Dbxref=GeneID:117238651%2CGenbank:XM_033503736.1;Parent=rna-XM_033503736.1
NW_022883131.1	Gnomon	exon	159099	159225	.	-	.	ID=exon-XM_033503736.1-8;Dbxref=GeneID:117238651%2CGenbank:XM_033503736.1;Parent=rna-XM_033503736.1
NW_022883131.1	Gnomon	exon	158848	158982	.	-	.	ID=exon-XM_033503736.1-9;Dbxref=GeneID:117238651%2CGenbank:XM_033503736.1;Parent=rna-XM_033503736.1
NW_022883131.1	Gnomon	mRNA	311021	314578	.	-	.	Name=XM_033503643.1;ID=rna-XM_033503643.1;Dbxref=GeneID:117238616%2CGenbank:XM_033503643.1;Parent=gene-LOC117238616
NW_022883131.1	Gnomon	exon	455665	455897	.	-	.	ID=exon-XM_033503685.1-6;Dbxref=GeneID:117238629%2CGenbank:XM_033503685.1;Parent=rna-XM_033503685.1
NW_022883131.1	Gnomon	exon	455403	455591	.	-	.	ID=exon-XM_033503685.1-7;Dbxref=GeneID:117238629%2CGenbank:XM_033503685.1;Parent=rna-XM_033503685.1
NW_022883131.1	Gnomon	exon	454549	455110	.	-	.	ID=exon-XM_033503685.1-8;Dbxref=GeneID:117238629%2CGenbank:XM_033503685.1;Parent=rna-XM_033503685.1
NW_022883131.1	Gnomon	exon	454392	454465	.	-	.	ID=exon-XM_033503685.1-9;Dbxref=GeneID:117238629%2CGenbank:XM_033503685.1;Parent=rna-XM_033503685.1
NW_022883131.1	Gnomon	exon	459108	459265	.	-	.	ID=exon-XM_033503685.1-2;Dbxref=GeneID:117238629%2CGenbank:XM_033503685.1;Parent=rna-XM_033503685.1
NW_022883131.1	Gnomon	exon	458496	458774	.	-	.	ID=exon-XM_033503685.1-3;Dbxref=GeneID:117238629%2CGenbank:XM_033503685.1;Parent=rna-XM_033503685.1
NW_022883131.1	Gnomon	exon	458185	458341	.	-	.	ID=exon-XM_033503685.1-4;Dbxref=GeneID:117238629%2CGenbank:XM_033503685.1;Parent=rna-XM_033503685.1
NW_022883131.1	Gnomon	exon	456134	456845	.	-	.	ID=exon-XM_033503685.1-5;Dbxref=GeneID:117238629%2CGenbank:XM_033503685.1;Parent=rna-XM_033503685.1
NW_022883131.1	Gnomon	exon	459482	461299	.	-	.	ID=exon-XM_033503685.1-1;Dbxref=GeneID:117238629%2CGenbank:XM_033503685.1;Parent=rna-XM_033503685.1
NW_022883131.1	Gnomon	CDS	275619	275698	.	-	0	Name=XP_033359612.1;ID=cds-XP_033359612.1;Dbxref=GeneID:117238641%2CGenbank:XP_033359612.1;Parent=rna-XM_033503721.1
NW_022883131.1	Gnomon	CDS	275393	275525	.	-	0	Name=XP_033359612.1;ID=cds-XP_033359612.1;Dbxref=GeneID:117238641%2CGenbank:XP_033359612.1;Parent=rna-XM_033503721.1
NW_022883131.1	Gnomon	CDS	275080	275320	.	-	0	Name=XP_033359612.1;ID=cds-XP_033359612.1;Dbxref=GeneID:117238641%2CGenbank:XP_033359612.1;Parent=rna-XM_033503721.1
NW_022883131.1	Gnomon	CDS	274746	275002	.	-	0	Name=XP_033359612.1;ID=cds-XP_033359612.1;Dbxref=GeneID:117238641%2CGenbank:XP_033359612.1;Parent=rna-XM_033503721.1
NW_022883131.1	Gnomon	CDS	274232	274681	.	-	0	Name=XP_033359612.1;ID=cds-XP_033359612.1;Dbxref=GeneID:117238641%2CGenbank:XP_033359612.1;Parent=rna-XM_033503721.1
NW_022883131.1	Gnomon	mRNA	487578	491211	.	+	.	Name=XM_033503786.1;ID=rna-XM_033503786.1;Dbxref=GeneID:117238677%2CGenbank:XM_033503786.1;Parent=gene-LOC117238677
NW_022883131.1	Gnomon	CDS	276080	276111	.	-	0	Name=XP_033359611.1;ID=cds-XP_033359611.1;Dbxref=GeneID:117238641%2CGenbank:XP_033359611.1;Parent=rna-XM_033503720.1
NW_022883131.1	Gnomon	CDS	275930	276009	.	-	0	Name=XP_033359611.1;ID=cds-XP_033359611.1;Dbxref=GeneID:117238641%2CGenbank:XP_033359611.1;Parent=rna-XM_033503720.1
NW_022883131.1	Gnomon	CDS	275619	275856	.	-	0	Name=XP_033359611.1;ID=cds-XP_033359611.1;Dbxref=GeneID:117238641%2CGenbank:XP_033359611.1;Parent=rna-XM_033503720.1
NW_022883131.1	Gnomon	CDS	275393	275525	.	-	0	Name=XP_033359611.1;ID=cds-XP_033359611.1;Dbxref=GeneID:117238641%2CGenbank:XP_033359611.1;Parent=rna-XM_033503720.1
NW_022883131.1	Gnomon	CDS	275080	275320	.	-	0	Name=XP_033359611.1;ID=cds-XP_033359611.1;Dbxref=GeneID:117238641%2CGenbank:XP_033359611.1;Parent=rna-XM_033503720.1
NW_022883131.1	Gnomon	CDS	274746	275002	.	-	0	Name=XP_033359611.1;ID=cds-XP_033359611.1;Dbxref=GeneID:117238641%2CGenbank:XP_033359611.1;Parent=rna-XM_033503720.1
NW_022883131.1	Gnomon	CDS	274232	274681	.	-	0	Name=XP_033359611.1;ID=cds-XP_033359611.1;Dbxref=GeneID:117238641%2CGenbank:XP_033359611.1;Parent=rna-XM_033503720.1
NW_022883131.1	Gnomon	exon	259093	259322	.	+	.	ID=exon-XM_033503763.1-10;Dbxref=GeneID:117238665%2CGenbank:XM_033503763.1;Parent=rna-XM_033503763.1
NW_022883131.1	Gnomon	exon	227912	228163	.	+	.	ID=exon-XM_033503760.1-2;Dbxref=GeneID:117238664%2CGenbank:XM_033503760.1;Parent=rna-XM_033503760.1
NW_022883131.1	Gnomon	exon	228908	229420	.	+	.	ID=exon-XM_033503760.1-3;Dbxref=GeneID:117238664%2CGenbank:XM_033503760.1;Parent=rna-XM_033503760.1
NW_022883131.1	Gnomon	exon	217094	217759	.	+	.	ID=exon-XM_033503760.1-1;Dbxref=GeneID:117238664%2CGenbank:XM_033503760.1;Parent=rna-XM_033503760.1
NW_022883131.1	Gnomon	exon	233309	236615	.	+	.	ID=exon-XM_033503760.1-6;Dbxref=GeneID:117238664%2CGenbank:XM_033503760.1;Parent=rna-XM_033503760.1
NW_022883131.1	Gnomon	exon	229809	230336	.	+	.	ID=exon-XM_033503760.1-4;Dbxref=GeneID:117238664%2CGenbank:XM_033503760.1;Parent=rna-XM_033503760.1
NW_022883131.1	Gnomon	exon	230453	230634	.	+	.	ID=exon-XM_033503760.1-5;Dbxref=GeneID:117238664%2CGenbank:XM_033503760.1;Parent=rna-XM_033503760.1
NW_022883131.1	Gnomon	exon	335982	336222	.	+	.	ID=exon-XM_033503662.1-7;Dbxref=GeneID:117238620%2CGenbank:XM_033503662.1;Parent=rna-XM_033503662.1
NW_022883131.1	Gnomon	exon	336297	336534	.	+	.	ID=exon-XM_033503662.1-8;Dbxref=GeneID:117238620%2CGenbank:XM_033503662.1;Parent=rna-XM_033503662.1
NW_022883131.1	Gnomon	exon	336619	336735	.	+	.	ID=exon-XM_033503662.1-9;Dbxref=GeneID:117238620%2CGenbank:XM_033503662.1;Parent=rna-XM_033503662.1
NW_022883131.1	Gnomon	exon	322801	322913	.	+	.	ID=exon-XM_033503662.1-1;Dbxref=GeneID:117238620%2CGenbank:XM_033503662.1;Parent=rna-XM_033503662.1
NW_022883131.1	Gnomon	exon	325193	325373	.	+	.	ID=exon-XM_033503662.1-2;Dbxref=GeneID:117238620%2CGenbank:XM_033503662.1;Parent=rna-XM_033503662.1
NW_022883131.1	Gnomon	exon	334515	334588	.	+	.	ID=exon-XM_033503662.1-3;Dbxref=GeneID:117238620%2CGenbank:XM_033503662.1;Parent=rna-XM_033503662.1
NW_022883131.1	Gnomon	exon	334712	334925	.	+	.	ID=exon-XM_033503662.1-4;Dbxref=GeneID:117238620%2CGenbank:XM_033503662.1;Parent=rna-XM_033503662.1
NW_022883131.1	Gnomon	exon	335177	335600	.	+	.	ID=exon-XM_033503662.1-5;Dbxref=GeneID:117238620%2CGenbank:XM_033503662.1;Parent=rna-XM_033503662.1
NW_022883131.1	Gnomon	exon	335675	335831	.	+	.	ID=exon-XM_033503662.1-6;Dbxref=GeneID:117238620%2CGenbank:XM_033503662.1;Parent=rna-XM_033503662.1
NW_022883131.1	Gnomon	mRNA	486583	491211	.	+	.	Name=XM_033503787.1;ID=rna-XM_033503787.1;Dbxref=GeneID:117238677%2CGenbank:XM_033503787.1;Parent=gene-LOC117238677
NW_022883131.1	Gnomon	mRNA	351450	356926	.	+	.	Name=XM_033503641.1;ID=rna-XM_033503641.1;Dbxref=GeneID:117238615%2CGenbank:XM_033503641.1;Parent=gene-LOC117238615
NW_022883131.1	Gnomon	exon	298329	298485	.	-	.	ID=exon-XM_033503709.1-21;Dbxref=GeneID:117238635%2CGenbank:XM_033503709.1;Parent=rna-XM_033503709.1
NW_022883131.1	Gnomon	exon	298560	298688	.	-	.	ID=exon-XM_033503709.1-20;Dbxref=GeneID:117238635%2CGenbank:XM_033503709.1;Parent=rna-XM_033503709.1
NW_022883131.1	Gnomon	exon	302487	303470	.	-	.	ID=exon-XM_033503709.1-10;Dbxref=GeneID:117238635%2CGenbank:XM_033503709.1;Parent=rna-XM_033503709.1
NW_022883131.1	Gnomon	exon	302166	302416	.	-	.	ID=exon-XM_033503709.1-11;Dbxref=GeneID:117238635%2CGenbank:XM_033503709.1;Parent=rna-XM_033503709.1
NW_022883131.1	Gnomon	exon	302012	302083	.	-	.	ID=exon-XM_033503709.1-12;Dbxref=GeneID:117238635%2CGenbank:XM_033503709.1;Parent=rna-XM_033503709.1
NW_022883131.1	Gnomon	exon	301251	301341	.	-	.	ID=exon-XM_033503709.1-13;Dbxref=GeneID:117238635%2CGenbank:XM_033503709.1;Parent=rna-XM_033503709.1
NW_022883131.1	Gnomon	exon	300975	301179	.	-	.	ID=exon-XM_033503709.1-14;Dbxref=GeneID:117238635%2CGenbank:XM_033503709.1;Parent=rna-XM_033503709.1
NW_022883131.1	Gnomon	exon	300591	300911	.	-	.	ID=exon-XM_033503709.1-15;Dbxref=GeneID:117238635%2CGenbank:XM_033503709.1;Parent=rna-XM_033503709.1
NW_022883131.1	Gnomon	exon	300281	300509	.	-	.	ID=exon-XM_033503709.1-16;Dbxref=GeneID:117238635%2CGenbank:XM_033503709.1;Parent=rna-XM_033503709.1
NW_022883131.1	Gnomon	exon	299990	300195	.	-	.	ID=exon-XM_033503709.1-17;Dbxref=GeneID:117238635%2CGenbank:XM_033503709.1;Parent=rna-XM_033503709.1
NW_022883131.1	Gnomon	exon	299577	299916	.	-	.	ID=exon-XM_033503709.1-18;Dbxref=GeneID:117238635%2CGenbank:XM_033503709.1;Parent=rna-XM_033503709.1
NW_022883131.1	Gnomon	exon	298753	299401	.	-	.	ID=exon-XM_033503709.1-19;Dbxref=GeneID:117238635%2CGenbank:XM_033503709.1;Parent=rna-XM_033503709.1
NW_022883131.1	Gnomon	exon	455403	455603	.	-	.	ID=exon-XM_033503686.1-7;Dbxref=GeneID:117238629%2CGenbank:XM_033503686.1;Parent=rna-XM_033503686.1
NW_022883131.1	Gnomon	exon	454549	455110	.	-	.	ID=exon-XM_033503686.1-8;Dbxref=GeneID:117238629%2CGenbank:XM_033503686.1;Parent=rna-XM_033503686.1
NW_022883131.1	Gnomon	exon	456134	456845	.	-	.	ID=exon-XM_033503686.1-5;Dbxref=GeneID:117238629%2CGenbank:XM_033503686.1;Parent=rna-XM_033503686.1
NW_022883131.1	Gnomon	exon	455665	455897	.	-	.	ID=exon-XM_033503686.1-6;Dbxref=GeneID:117238629%2CGenbank:XM_033503686.1;Parent=rna-XM_033503686.1
NW_022883131.1	Gnomon	exon	454392	454465	.	-	.	ID=exon-XM_033503686.1-9;Dbxref=GeneID:117238629%2CGenbank:XM_033503686.1;Parent=rna-XM_033503686.1
NW_022883131.1	Gnomon	exon	458496	458774	.	-	.	ID=exon-XM_033503686.1-3;Dbxref=GeneID:117238629%2CGenbank:XM_033503686.1;Parent=rna-XM_033503686.1
NW_022883131.1	Gnomon	exon	458185	458341	.	-	.	ID=exon-XM_033503686.1-4;Dbxref=GeneID:117238629%2CGenbank:XM_033503686.1;Parent=rna-XM_033503686.1
NW_022883131.1	Gnomon	exon	459482	461297	.	-	.	ID=exon-XM_033503686.1-1;Dbxref=GeneID:117238629%2CGenbank:XM_033503686.1;Parent=rna-XM_033503686.1
NW_022883131.1	Gnomon	exon	459108	459265	.	-	.	ID=exon-XM_033503686.1-2;Dbxref=GeneID:117238629%2CGenbank:XM_033503686.1;Parent=rna-XM_033503686.1
NW_022883131.1	Gnomon	exon	489104	489221	.	+	.	ID=exon-XM_033503783.1-5;Dbxref=GeneID:117238677%2CGenbank:XM_033503783.1;Parent=rna-XM_033503783.1
NW_022883131.1	Gnomon	exon	489485	489700	.	+	.	ID=exon-XM_033503783.1-6;Dbxref=GeneID:117238677%2CGenbank:XM_033503783.1;Parent=rna-XM_033503783.1
NW_022883131.1	Gnomon	exon	488434	488656	.	+	.	ID=exon-XM_033503783.1-3;Dbxref=GeneID:117238677%2CGenbank:XM_033503783.1;Parent=rna-XM_033503783.1
NW_022883131.1	Gnomon	exon	488718	488979	.	+	.	ID=exon-XM_033503783.1-4;Dbxref=GeneID:117238677%2CGenbank:XM_033503783.1;Parent=rna-XM_033503783.1
NW_022883131.1	Gnomon	exon	479068	479483	.	+	.	ID=exon-XM_033503783.1-1;Dbxref=GeneID:117238677%2CGenbank:XM_033503783.1;Parent=rna-XM_033503783.1
NW_022883131.1	Gnomon	exon	488014	488204	.	+	.	ID=exon-XM_033503783.1-2;Dbxref=GeneID:117238677%2CGenbank:XM_033503783.1;Parent=rna-XM_033503783.1
NW_022883131.1	Gnomon	exon	489922	490032	.	+	.	ID=exon-XM_033503783.1-7;Dbxref=GeneID:117238677%2CGenbank:XM_033503783.1;Parent=rna-XM_033503783.1
NW_022883131.1	Gnomon	exon	490754	491211	.	+	.	ID=exon-XM_033503783.1-8;Dbxref=GeneID:117238677%2CGenbank:XM_033503783.1;Parent=rna-XM_033503783.1
NW_022883131.1	Gnomon	CDS	332310	332386	.	+	0	Name=XP_033359560.1;ID=cds-XP_033359560.1;Dbxref=GeneID:117238620%2CGenbank:XP_033359560.1;Parent=rna-XM_033503669.1
NW_022883131.1	Gnomon	CDS	334515	334588	.	+	0	Name=XP_033359560.1;ID=cds-XP_033359560.1;Dbxref=GeneID:117238620%2CGenbank:XP_033359560.1;Parent=rna-XM_033503669.1
NW_022883131.1	Gnomon	CDS	334712	334925	.	+	0	Name=XP_033359560.1;ID=cds-XP_033359560.1;Dbxref=GeneID:117238620%2CGenbank:XP_033359560.1;Parent=rna-XM_033503669.1
NW_022883131.1	Gnomon	CDS	335177	335600	.	+	0	Name=XP_033359560.1;ID=cds-XP_033359560.1;Dbxref=GeneID:117238620%2CGenbank:XP_033359560.1;Parent=rna-XM_033503669.1
NW_022883131.1	Gnomon	CDS	335675	335831	.	+	0	Name=XP_033359560.1;ID=cds-XP_033359560.1;Dbxref=GeneID:117238620%2CGenbank:XP_033359560.1;Parent=rna-XM_033503669.1
NW_022883131.1	Gnomon	CDS	335982	336222	.	+	0	Name=XP_033359560.1;ID=cds-XP_033359560.1;Dbxref=GeneID:117238620%2CGenbank:XP_033359560.1;Parent=rna-XM_033503669.1
NW_022883131.1	Gnomon	CDS	336297	336534	.	+	0	Name=XP_033359560.1;ID=cds-XP_033359560.1;Dbxref=GeneID:117238620%2CGenbank:XP_033359560.1;Parent=rna-XM_033503669.1
NW_022883131.1	Gnomon	CDS	336619	336735	.	+	0	Name=XP_033359560.1;ID=cds-XP_033359560.1;Dbxref=GeneID:117238620%2CGenbank:XP_033359560.1;Parent=rna-XM_033503669.1
NW_022883131.1	Gnomon	CDS	336828	336995	.	+	0	Name=XP_033359560.1;ID=cds-XP_033359560.1;Dbxref=GeneID:117238620%2CGenbank:XP_033359560.1;Parent=rna-XM_033503669.1
NW_022883131.1	Gnomon	mRNA	205284	215531	.	+	.	Name=XM_033503749.1;ID=rna-XM_033503749.1;Dbxref=GeneID:117238659%2CGenbank:XM_033503749.1;Parent=gene-LOC117238659
NW_022883131.1	Gnomon	exon	159099	159225	.	-	.	ID=exon-XM_033503735.1-8;Dbxref=GeneID:117238651%2CGenbank:XM_033503735.1;Parent=rna-XM_033503735.1
NW_022883131.1	Gnomon	exon	158848	158982	.	-	.	ID=exon-XM_033503735.1-9;Dbxref=GeneID:117238651%2CGenbank:XM_033503735.1;Parent=rna-XM_033503735.1
NW_022883131.1	Gnomon	exon	162917	163280	.	-	.	ID=exon-XM_033503735.1-2;Dbxref=GeneID:117238651%2CGenbank:XM_033503735.1;Parent=rna-XM_033503735.1
NW_022883131.1	Gnomon	exon	162271	162374	.	-	.	ID=exon-XM_033503735.1-3;Dbxref=GeneID:117238651%2CGenbank:XM_033503735.1;Parent=rna-XM_033503735.1
NW_022883131.1	Gnomon	exon	172203	172335	.	-	.	ID=exon-XM_033503735.1-1;Dbxref=GeneID:117238651%2CGenbank:XM_033503735.1;Parent=rna-XM_033503735.1
NW_022883131.1	Gnomon	exon	159732	159974	.	-	.	ID=exon-XM_033503735.1-6;Dbxref=GeneID:117238651%2CGenbank:XM_033503735.1;Parent=rna-XM_033503735.1
NW_022883131.1	Gnomon	exon	159560	159645	.	-	.	ID=exon-XM_033503735.1-7;Dbxref=GeneID:117238651%2CGenbank:XM_033503735.1;Parent=rna-XM_033503735.1
NW_022883131.1	Gnomon	exon	161621	161818	.	-	.	ID=exon-XM_033503735.1-4;Dbxref=GeneID:117238651%2CGenbank:XM_033503735.1;Parent=rna-XM_033503735.1
NW_022883131.1	Gnomon	exon	160088	160295	.	-	.	ID=exon-XM_033503735.1-5;Dbxref=GeneID:117238651%2CGenbank:XM_033503735.1;Parent=rna-XM_033503735.1
NW_022883131.1	Gnomon	exon	227912	228163	.	+	.	ID=exon-XM_033503759.1-2;Dbxref=GeneID:117238664%2CGenbank:XM_033503759.1;Parent=rna-XM_033503759.1
NW_022883131.1	Gnomon	exon	228908	229420	.	+	.	ID=exon-XM_033503759.1-3;Dbxref=GeneID:117238664%2CGenbank:XM_033503759.1;Parent=rna-XM_033503759.1
NW_022883131.1	Gnomon	exon	229809	230336	.	+	.	ID=exon-XM_033503759.1-4;Dbxref=GeneID:117238664%2CGenbank:XM_033503759.1;Parent=rna-XM_033503759.1
NW_022883131.1	Gnomon	exon	233309	236615	.	+	.	ID=exon-XM_033503759.1-5;Dbxref=GeneID:117238664%2CGenbank:XM_033503759.1;Parent=rna-XM_033503759.1
NW_022883131.1	Gnomon	exon	217094	217273	.	+	.	ID=exon-XM_033503759.1-1;Dbxref=GeneID:117238664%2CGenbank:XM_033503759.1;Parent=rna-XM_033503759.1
NW_022883131.1	Gnomon	exon	294661	296071	.	+	.	ID=exon-XM_033503712.1-3;Dbxref=GeneID:117238636%2CGenbank:XM_033503712.1;Parent=rna-XM_033503712.1
NW_022883131.1	Gnomon	exon	294002	294115	.	+	.	ID=exon-XM_033503712.1-1;Dbxref=GeneID:117238636%2CGenbank:XM_033503712.1;Parent=rna-XM_033503712.1
NW_022883131.1	Gnomon	exon	294202	294323	.	+	.	ID=exon-XM_033503712.1-2;Dbxref=GeneID:117238636%2CGenbank:XM_033503712.1;Parent=rna-XM_033503712.1
NW_022883131.1	Gnomon	exon	336828	338548	.	+	.	ID=exon-XM_033503664.1-10;Dbxref=GeneID:117238620%2CGenbank:XM_033503664.1;Parent=rna-XM_033503664.1
NW_022883131.1	Gnomon	CDS	332310	332386	.	+	0	Name=XP_033359562.1;ID=cds-XP_033359562.1;Dbxref=GeneID:117238620%2CGenbank:XP_033359562.1;Parent=rna-XM_033503671.1
NW_022883131.1	Gnomon	CDS	334515	334588	.	+	0	Name=XP_033359562.1;ID=cds-XP_033359562.1;Dbxref=GeneID:117238620%2CGenbank:XP_033359562.1;Parent=rna-XM_033503671.1
NW_022883131.1	Gnomon	CDS	334712	334925	.	+	0	Name=XP_033359562.1;ID=cds-XP_033359562.1;Dbxref=GeneID:117238620%2CGenbank:XP_033359562.1;Parent=rna-XM_033503671.1
NW_022883131.1	Gnomon	CDS	335177	335600	.	+	0	Name=XP_033359562.1;ID=cds-XP_033359562.1;Dbxref=GeneID:117238620%2CGenbank:XP_033359562.1;Parent=rna-XM_033503671.1
NW_022883131.1	Gnomon	CDS	335675	335831	.	+	0	Name=XP_033359562.1;ID=cds-XP_033359562.1;Dbxref=GeneID:117238620%2CGenbank:XP_033359562.1;Parent=rna-XM_033503671.1
NW_022883131.1	Gnomon	CDS	335982	336222	.	+	0	Name=XP_033359562.1;ID=cds-XP_033359562.1;Dbxref=GeneID:117238620%2CGenbank:XP_033359562.1;Parent=rna-XM_033503671.1
NW_022883131.1	Gnomon	CDS	336297	336534	.	+	0	Name=XP_033359562.1;ID=cds-XP_033359562.1;Dbxref=GeneID:117238620%2CGenbank:XP_033359562.1;Parent=rna-XM_033503671.1
NW_022883131.1	Gnomon	CDS	336619	336735	.	+	0	Name=XP_033359562.1;ID=cds-XP_033359562.1;Dbxref=GeneID:117238620%2CGenbank:XP_033359562.1;Parent=rna-XM_033503671.1
NW_022883131.1	Gnomon	CDS	336828	336995	.	+	0	Name=XP_033359562.1;ID=cds-XP_033359562.1;Dbxref=GeneID:117238620%2CGenbank:XP_033359562.1;Parent=rna-XM_033503671.1
NW_022883131.1	Gnomon	mRNA	179300	180578	.	-	.	Name=XM_033503747.1;ID=rna-XM_033503747.1;Dbxref=GeneID:117238657%2CGenbank:XM_033503747.1;Parent=gene-LOC117238657
NW_022883131.1	Gnomon	CDS	332310	332386	.	+	0	Name=XP_033359561.1;ID=cds-XP_033359561.1;Dbxref=GeneID:117238620%2CGenbank:XP_033359561.1;Parent=rna-XM_033503670.1
NW_022883131.1	Gnomon	CDS	334515	334588	.	+	0	Name=XP_033359561.1;ID=cds-XP_033359561.1;Dbxref=GeneID:117238620%2CGenbank:XP_033359561.1;Parent=rna-XM_033503670.1
NW_022883131.1	Gnomon	CDS	334712	334925	.	+	0	Name=XP_033359561.1;ID=cds-XP_033359561.1;Dbxref=GeneID:117238620%2CGenbank:XP_033359561.1;Parent=rna-XM_033503670.1
NW_022883131.1	Gnomon	CDS	335177	335600	.	+	0	Name=XP_033359561.1;ID=cds-XP_033359561.1;Dbxref=GeneID:117238620%2CGenbank:XP_033359561.1;Parent=rna-XM_033503670.1
NW_022883131.1	Gnomon	CDS	335675	335831	.	+	0	Name=XP_033359561.1;ID=cds-XP_033359561.1;Dbxref=GeneID:117238620%2CGenbank:XP_033359561.1;Parent=rna-XM_033503670.1
NW_022883131.1	Gnomon	CDS	335982	336222	.	+	0	Name=XP_033359561.1;ID=cds-XP_033359561.1;Dbxref=GeneID:117238620%2CGenbank:XP_033359561.1;Parent=rna-XM_033503670.1
NW_022883131.1	Gnomon	CDS	336297	336534	.	+	0	Name=XP_033359561.1;ID=cds-XP_033359561.1;Dbxref=GeneID:117238620%2CGenbank:XP_033359561.1;Parent=rna-XM_033503670.1
NW_022883131.1	Gnomon	CDS	336619	336735	.	+	0	Name=XP_033359561.1;ID=cds-XP_033359561.1;Dbxref=GeneID:117238620%2CGenbank:XP_033359561.1;Parent=rna-XM_033503670.1
NW_022883131.1	Gnomon	CDS	336828	336995	.	+	0	Name=XP_033359561.1;ID=cds-XP_033359561.1;Dbxref=GeneID:117238620%2CGenbank:XP_033359561.1;Parent=rna-XM_033503670.1
NW_022883131.1	Gnomon	mRNA	103121	105612	.	+	.	Name=XM_033503748.1;ID=rna-XM_033503748.1;Dbxref=GeneID:117238658%2CGenbank:XM_033503748.1;Parent=gene-LOC117238658
NW_022883131.1	Gnomon	mRNA	151511	152348	.	+	.	Name=XM_033503744.1;ID=rna-XM_033503744.1;Dbxref=GeneID:117238654%2CGenbank:XM_033503744.1;Parent=gene-LOC117238654
NW_022883131.1	Gnomon	exon	304465	304696	.	-	.	ID=exon-XM_033503711.1-2;Dbxref=GeneID:117238635%2CGenbank:XM_033503711.1;Parent=rna-XM_033503711.1
NW_022883131.1	Gnomon	exon	304303	304382	.	-	.	ID=exon-XM_033503711.1-3;Dbxref=GeneID:117238635%2CGenbank:XM_033503711.1;Parent=rna-XM_033503711.1
NW_022883131.1	Gnomon	exon	304025	304214	.	-	.	ID=exon-XM_033503711.1-4;Dbxref=GeneID:117238635%2CGenbank:XM_033503711.1;Parent=rna-XM_033503711.1
NW_022883131.1	Gnomon	exon	303540	303945	.	-	.	ID=exon-XM_033503711.1-5;Dbxref=GeneID:117238635%2CGenbank:XM_033503711.1;Parent=rna-XM_033503711.1
NW_022883131.1	Gnomon	exon	302487	303470	.	-	.	ID=exon-XM_033503711.1-6;Dbxref=GeneID:117238635%2CGenbank:XM_033503711.1;Parent=rna-XM_033503711.1
NW_022883131.1	Gnomon	exon	302166	302416	.	-	.	ID=exon-XM_033503711.1-7;Dbxref=GeneID:117238635%2CGenbank:XM_033503711.1;Parent=rna-XM_033503711.1
NW_022883131.1	Gnomon	exon	301825	302083	.	-	.	ID=exon-XM_033503711.1-8;Dbxref=GeneID:117238635%2CGenbank:XM_033503711.1;Parent=rna-XM_033503711.1
NW_022883131.1	Gnomon	exon	301251	301754	.	-	.	ID=exon-XM_033503711.1-9;Dbxref=GeneID:117238635%2CGenbank:XM_033503711.1;Parent=rna-XM_033503711.1
NW_022883131.1	Gnomon	exon	304782	304923	.	-	.	ID=exon-XM_033503711.1-1;Dbxref=GeneID:117238635%2CGenbank:XM_033503711.1;Parent=rna-XM_033503711.1
NW_022883131.1	Gnomon	CDS	187098	187856	.	+	0	Name=XP_033359618.1;ID=cds-XP_033359618.1;Dbxref=GeneID:117238647%2CGenbank:XP_033359618.1;Parent=rna-XM_033503727.1
NW_022883131.1	Gnomon	exon	334712	334925	.	+	.	ID=exon-XM_033503663.1-4;Dbxref=GeneID:117238620%2CGenbank:XM_033503663.1;Parent=rna-XM_033503663.1
NW_022883131.1	Gnomon	exon	335177	335600	.	+	.	ID=exon-XM_033503663.1-5;Dbxref=GeneID:117238620%2CGenbank:XM_033503663.1;Parent=rna-XM_033503663.1
NW_022883131.1	Gnomon	exon	325190	325373	.	+	.	ID=exon-XM_033503663.1-2;Dbxref=GeneID:117238620%2CGenbank:XM_033503663.1;Parent=rna-XM_033503663.1
NW_022883131.1	Gnomon	exon	334515	334588	.	+	.	ID=exon-XM_033503663.1-3;Dbxref=GeneID:117238620%2CGenbank:XM_033503663.1;Parent=rna-XM_033503663.1
NW_022883131.1	Gnomon	exon	324780	324921	.	+	.	ID=exon-XM_033503663.1-1;Dbxref=GeneID:117238620%2CGenbank:XM_033503663.1;Parent=rna-XM_033503663.1
NW_022883131.1	Gnomon	exon	336297	336534	.	+	.	ID=exon-XM_033503663.1-8;Dbxref=GeneID:117238620%2CGenbank:XM_033503663.1;Parent=rna-XM_033503663.1
NW_022883131.1	Gnomon	exon	336619	336735	.	+	.	ID=exon-XM_033503663.1-9;Dbxref=GeneID:117238620%2CGenbank:XM_033503663.1;Parent=rna-XM_033503663.1
NW_022883131.1	Gnomon	exon	335675	335831	.	+	.	ID=exon-XM_033503663.1-6;Dbxref=GeneID:117238620%2CGenbank:XM_033503663.1;Parent=rna-XM_033503663.1
NW_022883131.1	Gnomon	exon	335982	336222	.	+	.	ID=exon-XM_033503663.1-7;Dbxref=GeneID:117238620%2CGenbank:XM_033503663.1;Parent=rna-XM_033503663.1
NW_022883131.1	Gnomon	mRNA	148505	149479	.	+	.	Name=XM_033503745.1;ID=rna-XM_033503745.1;Dbxref=GeneID:117238656%2CGenbank:XM_033503745.1;Parent=gene-LOC117238656
NW_022883131.1	Gnomon	mRNA	173589	178316	.	-	.	Name=XM_033503742.1;ID=rna-XM_033503742.1;Dbxref=GeneID:117238653%2CGenbank:XM_033503742.1;Parent=gene-LOC117238653
NW_022883131.1	Gnomon	exon	458185	458341	.	-	.	ID=exon-XM_033503687.1-4;Dbxref=GeneID:117238629%2CGenbank:XM_033503687.1;Parent=rna-XM_033503687.1
NW_022883131.1	Gnomon	exon	456134	456845	.	-	.	ID=exon-XM_033503687.1-5;Dbxref=GeneID:117238629%2CGenbank:XM_033503687.1;Parent=rna-XM_033503687.1
NW_022883131.1	Gnomon	exon	455665	455897	.	-	.	ID=exon-XM_033503687.1-6;Dbxref=GeneID:117238629%2CGenbank:XM_033503687.1;Parent=rna-XM_033503687.1
NW_022883131.1	Gnomon	exon	455403	455591	.	-	.	ID=exon-XM_033503687.1-7;Dbxref=GeneID:117238629%2CGenbank:XM_033503687.1;Parent=rna-XM_033503687.1
NW_022883131.1	Gnomon	exon	454549	455110	.	-	.	ID=exon-XM_033503687.1-8;Dbxref=GeneID:117238629%2CGenbank:XM_033503687.1;Parent=rna-XM_033503687.1
NW_022883131.1	Gnomon	exon	454392	454465	.	-	.	ID=exon-XM_033503687.1-9;Dbxref=GeneID:117238629%2CGenbank:XM_033503687.1;Parent=rna-XM_033503687.1
NW_022883131.1	Gnomon	exon	459482	461297	.	-	.	ID=exon-XM_033503687.1-1;Dbxref=GeneID:117238629%2CGenbank:XM_033503687.1;Parent=rna-XM_033503687.1
NW_022883131.1	Gnomon	exon	459108	459265	.	-	.	ID=exon-XM_033503687.1-2;Dbxref=GeneID:117238629%2CGenbank:XM_033503687.1;Parent=rna-XM_033503687.1
NW_022883131.1	Gnomon	exon	458496	458774	.	-	.	ID=exon-XM_033503687.1-3;Dbxref=GeneID:117238629%2CGenbank:XM_033503687.1;Parent=rna-XM_033503687.1
NW_022883131.1	Gnomon	exon	135618	136002	.	+	.	ID=exon-XM_033503729.1-16;Dbxref=GeneID:117238650%2CGenbank:XM_033503729.1;Parent=rna-XM_033503729.1
NW_022883131.1	Gnomon	exon	136130	136265	.	+	.	ID=exon-XM_033503729.1-17;Dbxref=GeneID:117238650%2CGenbank:XM_033503729.1;Parent=rna-XM_033503729.1
NW_022883131.1	Gnomon	exon	136341	136508	.	+	.	ID=exon-XM_033503729.1-18;Dbxref=GeneID:117238650%2CGenbank:XM_033503729.1;Parent=rna-XM_033503729.1
NW_022883131.1	Gnomon	exon	136585	136808	.	+	.	ID=exon-XM_033503729.1-19;Dbxref=GeneID:117238650%2CGenbank:XM_033503729.1;Parent=rna-XM_033503729.1
NW_022883131.1	Gnomon	exon	134498	134670	.	+	.	ID=exon-XM_033503729.1-12;Dbxref=GeneID:117238650%2CGenbank:XM_033503729.1;Parent=rna-XM_033503729.1
NW_022883131.1	Gnomon	exon	134757	134933	.	+	.	ID=exon-XM_033503729.1-13;Dbxref=GeneID:117238650%2CGenbank:XM_033503729.1;Parent=rna-XM_033503729.1
NW_022883131.1	Gnomon	exon	135039	135327	.	+	.	ID=exon-XM_033503729.1-14;Dbxref=GeneID:117238650%2CGenbank:XM_033503729.1;Parent=rna-XM_033503729.1
NW_022883131.1	Gnomon	exon	135396	135558	.	+	.	ID=exon-XM_033503729.1-15;Dbxref=GeneID:117238650%2CGenbank:XM_033503729.1;Parent=rna-XM_033503729.1
NW_022883131.1	Gnomon	exon	134096	134213	.	+	.	ID=exon-XM_033503729.1-10;Dbxref=GeneID:117238650%2CGenbank:XM_033503729.1;Parent=rna-XM_033503729.1
NW_022883131.1	Gnomon	exon	134288	134430	.	+	.	ID=exon-XM_033503729.1-11;Dbxref=GeneID:117238650%2CGenbank:XM_033503729.1;Parent=rna-XM_033503729.1
NW_022883131.1	Gnomon	exon	490098	490304	.	+	.	ID=exon-XM_033503782.1-8;Dbxref=GeneID:117238677%2CGenbank:XM_033503782.1;Parent=rna-XM_033503782.1
NW_022883131.1	Gnomon	exon	484603	484683	.	+	.	ID=exon-XM_033503782.1-1;Dbxref=GeneID:117238677%2CGenbank:XM_033503782.1;Parent=rna-XM_033503782.1
NW_022883131.1	Gnomon	exon	488014	488204	.	+	.	ID=exon-XM_033503782.1-2;Dbxref=GeneID:117238677%2CGenbank:XM_033503782.1;Parent=rna-XM_033503782.1
NW_022883131.1	Gnomon	exon	488434	488656	.	+	.	ID=exon-XM_033503782.1-3;Dbxref=GeneID:117238677%2CGenbank:XM_033503782.1;Parent=rna-XM_033503782.1
NW_022883131.1	Gnomon	exon	144958	145296	.	+	.	ID=exon-XM_033503729.1-30;Dbxref=GeneID:117238650%2CGenbank:XM_033503729.1;Parent=rna-XM_033503729.1
NW_022883131.1	Gnomon	exon	488718	488979	.	+	.	ID=exon-XM_033503782.1-4;Dbxref=GeneID:117238677%2CGenbank:XM_033503782.1;Parent=rna-XM_033503782.1
NW_022883131.1	Gnomon	exon	145387	147093	.	+	.	ID=exon-XM_033503729.1-31;Dbxref=GeneID:117238650%2CGenbank:XM_033503729.1;Parent=rna-XM_033503729.1
NW_022883131.1	Gnomon	exon	489104	489221	.	+	.	ID=exon-XM_033503782.1-5;Dbxref=GeneID:117238677%2CGenbank:XM_033503782.1;Parent=rna-XM_033503782.1
NW_022883131.1	Gnomon	exon	489485	489700	.	+	.	ID=exon-XM_033503782.1-6;Dbxref=GeneID:117238677%2CGenbank:XM_033503782.1;Parent=rna-XM_033503782.1
NW_022883131.1	Gnomon	exon	489922	490032	.	+	.	ID=exon-XM_033503782.1-7;Dbxref=GeneID:117238677%2CGenbank:XM_033503782.1;Parent=rna-XM_033503782.1
NW_022883131.1	Gnomon	exon	144213	144389	.	+	.	ID=exon-XM_033503729.1-27;Dbxref=GeneID:117238650%2CGenbank:XM_033503729.1;Parent=rna-XM_033503729.1
NW_022883131.1	Gnomon	exon	144453	144623	.	+	.	ID=exon-XM_033503729.1-28;Dbxref=GeneID:117238650%2CGenbank:XM_033503729.1;Parent=rna-XM_033503729.1
NW_022883131.1	Gnomon	exon	144693	144886	.	+	.	ID=exon-XM_033503729.1-29;Dbxref=GeneID:117238650%2CGenbank:XM_033503729.1;Parent=rna-XM_033503729.1
NW_022883131.1	Gnomon	exon	137687	139807	.	+	.	ID=exon-XM_033503729.1-23;Dbxref=GeneID:117238650%2CGenbank:XM_033503729.1;Parent=rna-XM_033503729.1
NW_022883131.1	Gnomon	exon	139888	139983	.	+	.	ID=exon-XM_033503729.1-24;Dbxref=GeneID:117238650%2CGenbank:XM_033503729.1;Parent=rna-XM_033503729.1
NW_022883131.1	Gnomon	exon	140076	143643	.	+	.	ID=exon-XM_033503729.1-25;Dbxref=GeneID:117238650%2CGenbank:XM_033503729.1;Parent=rna-XM_033503729.1
NW_022883131.1	Gnomon	exon	143723	144127	.	+	.	ID=exon-XM_033503729.1-26;Dbxref=GeneID:117238650%2CGenbank:XM_033503729.1;Parent=rna-XM_033503729.1
NW_022883131.1	Gnomon	exon	136897	137116	.	+	.	ID=exon-XM_033503729.1-20;Dbxref=GeneID:117238650%2CGenbank:XM_033503729.1;Parent=rna-XM_033503729.1
NW_022883131.1	Gnomon	exon	137179	137383	.	+	.	ID=exon-XM_033503729.1-21;Dbxref=GeneID:117238650%2CGenbank:XM_033503729.1;Parent=rna-XM_033503729.1
NW_022883131.1	Gnomon	exon	137454	137631	.	+	.	ID=exon-XM_033503729.1-22;Dbxref=GeneID:117238650%2CGenbank:XM_033503729.1;Parent=rna-XM_033503729.1
NW_022883131.1	Gnomon	mRNA	363185	397905	.	-	.	Name=XM_033503649.1;ID=rna-XM_033503649.1;Dbxref=GeneID:117238617%2CGenbank:XM_033503649.1;Parent=gene-LOC117238617
NW_022883131.1	Gnomon	mRNA	173509	175280	.	-	.	Name=XM_033503743.1;ID=rna-XM_033503743.1;Dbxref=GeneID:117238653%2CGenbank:XM_033503743.1;Parent=gene-LOC117238653
NW_022883131.1	Gnomon	exon	453676	453954	.	-	.	ID=exon-XM_033503686.1-10;Dbxref=GeneID:117238629%2CGenbank:XM_033503686.1;Parent=rna-XM_033503686.1
NW_022883131.1	Gnomon	exon	451039	453533	.	-	.	ID=exon-XM_033503686.1-11;Dbxref=GeneID:117238629%2CGenbank:XM_033503686.1;Parent=rna-XM_033503686.1
NW_022883131.1	Gnomon	exon	233309	236615	.	+	.	ID=exon-XM_033503758.1-5;Dbxref=GeneID:117238664%2CGenbank:XM_033503758.1;Parent=rna-XM_033503758.1
NW_022883131.1	Gnomon	exon	228908	229420	.	+	.	ID=exon-XM_033503758.1-3;Dbxref=GeneID:117238664%2CGenbank:XM_033503758.1;Parent=rna-XM_033503758.1
NW_022883131.1	Gnomon	exon	229809	230336	.	+	.	ID=exon-XM_033503758.1-4;Dbxref=GeneID:117238664%2CGenbank:XM_033503758.1;Parent=rna-XM_033503758.1
NW_022883131.1	Gnomon	exon	227401	227551	.	+	.	ID=exon-XM_033503758.1-1;Dbxref=GeneID:117238664%2CGenbank:XM_033503758.1;Parent=rna-XM_033503758.1
NW_022883131.1	Gnomon	exon	227912	228163	.	+	.	ID=exon-XM_033503758.1-2;Dbxref=GeneID:117238664%2CGenbank:XM_033503758.1;Parent=rna-XM_033503758.1
NW_022883131.1	Gnomon	mRNA	467756	472205	.	+	.	Name=XM_033503705.1;ID=rna-XM_033503705.1;Dbxref=GeneID:117238632%2CGenbank:XM_033503705.1;Parent=gene-LOC117238632
NW_022883131.1	Gnomon	CDS	324876	324921	.	+	0	Name=XP_033359555.1;ID=cds-XP_033359555.1;Dbxref=GeneID:117238620%2CGenbank:XP_033359555.1;Parent=rna-XM_033503664.1
NW_022883131.1	Gnomon	CDS	325193	325373	.	+	0	Name=XP_033359555.1;ID=cds-XP_033359555.1;Dbxref=GeneID:117238620%2CGenbank:XP_033359555.1;Parent=rna-XM_033503664.1
NW_022883131.1	Gnomon	CDS	334515	334588	.	+	0	Name=XP_033359555.1;ID=cds-XP_033359555.1;Dbxref=GeneID:117238620%2CGenbank:XP_033359555.1;Parent=rna-XM_033503664.1
NW_022883131.1	Gnomon	CDS	334712	334925	.	+	0	Name=XP_033359555.1;ID=cds-XP_033359555.1;Dbxref=GeneID:117238620%2CGenbank:XP_033359555.1;Parent=rna-XM_033503664.1
NW_022883131.1	Gnomon	CDS	335177	335600	.	+	0	Name=XP_033359555.1;ID=cds-XP_033359555.1;Dbxref=GeneID:117238620%2CGenbank:XP_033359555.1;Parent=rna-XM_033503664.1
NW_022883131.1	Gnomon	CDS	335675	335831	.	+	0	Name=XP_033359555.1;ID=cds-XP_033359555.1;Dbxref=GeneID:117238620%2CGenbank:XP_033359555.1;Parent=rna-XM_033503664.1
NW_022883131.1	Gnomon	CDS	335982	336222	.	+	0	Name=XP_033359555.1;ID=cds-XP_033359555.1;Dbxref=GeneID:117238620%2CGenbank:XP_033359555.1;Parent=rna-XM_033503664.1
NW_022883131.1	Gnomon	CDS	336297	336534	.	+	0	Name=XP_033359555.1;ID=cds-XP_033359555.1;Dbxref=GeneID:117238620%2CGenbank:XP_033359555.1;Parent=rna-XM_033503664.1
NW_022883131.1	Gnomon	CDS	336619	336735	.	+	0	Name=XP_033359555.1;ID=cds-XP_033359555.1;Dbxref=GeneID:117238620%2CGenbank:XP_033359555.1;Parent=rna-XM_033503664.1
NW_022883131.1	Gnomon	CDS	336828	336995	.	+	0	Name=XP_033359555.1;ID=cds-XP_033359555.1;Dbxref=GeneID:117238620%2CGenbank:XP_033359555.1;Parent=rna-XM_033503664.1
NW_022883131.1	Gnomon	mRNA	468935	473447	.	+	.	Name=XM_033503695.1;ID=rna-XM_033503695.1;Dbxref=GeneID:117238632%2CGenbank:XM_033503695.1;Parent=gene-LOC117238632
NW_022883131.1	Gnomon	mRNA	465369	467755	.	-	.	Name=XM_033503706.1;ID=rna-XM_033503706.1;Dbxref=GeneID:117238633%2CGenbank:XM_033503706.1;Parent=gene-LOC117238633
NW_022883131.1	Gnomon	CDS	324876	324921	.	+	0	Name=XP_033359554.1;ID=cds-XP_033359554.1;Dbxref=GeneID:117238620%2CGenbank:XP_033359554.1;Parent=rna-XM_033503663.1
NW_022883131.1	Gnomon	CDS	325190	325373	.	+	0	Name=XP_033359554.1;ID=cds-XP_033359554.1;Dbxref=GeneID:117238620%2CGenbank:XP_033359554.1;Parent=rna-XM_033503663.1
NW_022883131.1	Gnomon	CDS	334515	334588	.	+	0	Name=XP_033359554.1;ID=cds-XP_033359554.1;Dbxref=GeneID:117238620%2CGenbank:XP_033359554.1;Parent=rna-XM_033503663.1
NW_022883131.1	Gnomon	CDS	334712	334925	.	+	0	Name=XP_033359554.1;ID=cds-XP_033359554.1;Dbxref=GeneID:117238620%2CGenbank:XP_033359554.1;Parent=rna-XM_033503663.1
NW_022883131.1	Gnomon	CDS	335177	335600	.	+	0	Name=XP_033359554.1;ID=cds-XP_033359554.1;Dbxref=GeneID:117238620%2CGenbank:XP_033359554.1;Parent=rna-XM_033503663.1
NW_022883131.1	Gnomon	CDS	335675	335831	.	+	0	Name=XP_033359554.1;ID=cds-XP_033359554.1;Dbxref=GeneID:117238620%2CGenbank:XP_033359554.1;Parent=rna-XM_033503663.1
NW_022883131.1	Gnomon	CDS	335982	336222	.	+	0	Name=XP_033359554.1;ID=cds-XP_033359554.1;Dbxref=GeneID:117238620%2CGenbank:XP_033359554.1;Parent=rna-XM_033503663.1
NW_022883131.1	Gnomon	CDS	336297	336534	.	+	0	Name=XP_033359554.1;ID=cds-XP_033359554.1;Dbxref=GeneID:117238620%2CGenbank:XP_033359554.1;Parent=rna-XM_033503663.1
NW_022883131.1	Gnomon	CDS	336619	336735	.	+	0	Name=XP_033359554.1;ID=cds-XP_033359554.1;Dbxref=GeneID:117238620%2CGenbank:XP_033359554.1;Parent=rna-XM_033503663.1
NW_022883131.1	Gnomon	CDS	336828	336995	.	+	0	Name=XP_033359554.1;ID=cds-XP_033359554.1;Dbxref=GeneID:117238620%2CGenbank:XP_033359554.1;Parent=rna-XM_033503663.1
NW_022883131.1	Gnomon	exon	217094	217759	.	+	.	ID=exon-XM_033503757.1-1;Dbxref=GeneID:117238664%2CGenbank:XM_033503757.1;Parent=rna-XM_033503757.1
NW_022883131.1	Gnomon	exon	227912	228163	.	+	.	ID=exon-XM_033503757.1-2;Dbxref=GeneID:117238664%2CGenbank:XM_033503757.1;Parent=rna-XM_033503757.1
NW_022883131.1	Gnomon	exon	228908	229420	.	+	.	ID=exon-XM_033503757.1-3;Dbxref=GeneID:117238664%2CGenbank:XM_033503757.1;Parent=rna-XM_033503757.1
NW_022883131.1	Gnomon	exon	229809	230336	.	+	.	ID=exon-XM_033503757.1-4;Dbxref=GeneID:117238664%2CGenbank:XM_033503757.1;Parent=rna-XM_033503757.1
NW_022883131.1	Gnomon	exon	233309	236615	.	+	.	ID=exon-XM_033503757.1-5;Dbxref=GeneID:117238664%2CGenbank:XM_033503757.1;Parent=rna-XM_033503757.1
NW_022883131.1	Gnomon	CDS	227918	228163	.	+	0	Name=XP_033359651.1;ID=cds-XP_033359651.1;Dbxref=GeneID:117238664%2CGenbank:XP_033359651.1;Parent=rna-XM_033503760.1
NW_022883131.1	Gnomon	CDS	228908	229420	.	+	0	Name=XP_033359651.1;ID=cds-XP_033359651.1;Dbxref=GeneID:117238664%2CGenbank:XP_033359651.1;Parent=rna-XM_033503760.1
NW_022883131.1	Gnomon	CDS	229809	229982	.	+	0	Name=XP_033359651.1;ID=cds-XP_033359651.1;Dbxref=GeneID:117238664%2CGenbank:XP_033359651.1;Parent=rna-XM_033503760.1
NW_022883131.1	Gnomon	mRNA	468935	471689	.	+	.	Name=XM_033503703.1;ID=rna-XM_033503703.1;Dbxref=GeneID:117238632%2CGenbank:XM_033503703.1;Parent=gene-LOC117238632
NW_022883131.1	Gnomon	CDS	322807	322913	.	+	0	Name=XP_033359557.1;ID=cds-XP_033359557.1;Dbxref=GeneID:117238620%2CGenbank:XP_033359557.1;Parent=rna-XM_033503666.1
NW_022883131.1	Gnomon	CDS	334515	334588	.	+	0	Name=XP_033359557.1;ID=cds-XP_033359557.1;Dbxref=GeneID:117238620%2CGenbank:XP_033359557.1;Parent=rna-XM_033503666.1
NW_022883131.1	Gnomon	CDS	334712	334925	.	+	0	Name=XP_033359557.1;ID=cds-XP_033359557.1;Dbxref=GeneID:117238620%2CGenbank:XP_033359557.1;Parent=rna-XM_033503666.1
NW_022883131.1	Gnomon	CDS	335177	335600	.	+	0	Name=XP_033359557.1;ID=cds-XP_033359557.1;Dbxref=GeneID:117238620%2CGenbank:XP_033359557.1;Parent=rna-XM_033503666.1
NW_022883131.1	Gnomon	CDS	335675	335831	.	+	0	Name=XP_033359557.1;ID=cds-XP_033359557.1;Dbxref=GeneID:117238620%2CGenbank:XP_033359557.1;Parent=rna-XM_033503666.1
NW_022883131.1	Gnomon	CDS	335982	336222	.	+	0	Name=XP_033359557.1;ID=cds-XP_033359557.1;Dbxref=GeneID:117238620%2CGenbank:XP_033359557.1;Parent=rna-XM_033503666.1
NW_022883131.1	Gnomon	CDS	336297	336534	.	+	0	Name=XP_033359557.1;ID=cds-XP_033359557.1;Dbxref=GeneID:117238620%2CGenbank:XP_033359557.1;Parent=rna-XM_033503666.1
NW_022883131.1	Gnomon	CDS	336619	336735	.	+	0	Name=XP_033359557.1;ID=cds-XP_033359557.1;Dbxref=GeneID:117238620%2CGenbank:XP_033359557.1;Parent=rna-XM_033503666.1
NW_022883131.1	Gnomon	CDS	336828	336995	.	+	0	Name=XP_033359557.1;ID=cds-XP_033359557.1;Dbxref=GeneID:117238620%2CGenbank:XP_033359557.1;Parent=rna-XM_033503666.1
NW_022883131.1	Gnomon	mRNA	461493	465240	.	-	.	Name=XM_033503693.1;ID=rna-XM_033503693.1;Dbxref=GeneID:117238631%2CGenbank:XM_033503693.1;Parent=gene-LOC117238631
NW_022883131.1	Gnomon	exon	305127	305239	.	-	.	ID=exon-XM_033503709.1-5;Dbxref=GeneID:117238635%2CGenbank:XM_033503709.1;Parent=rna-XM_033503709.1
NW_022883131.1	Gnomon	exon	304782	305048	.	-	.	ID=exon-XM_033503709.1-6;Dbxref=GeneID:117238635%2CGenbank:XM_033503709.1;Parent=rna-XM_033503709.1
NW_022883131.1	Gnomon	exon	304303	304696	.	-	.	ID=exon-XM_033503709.1-7;Dbxref=GeneID:117238635%2CGenbank:XM_033503709.1;Parent=rna-XM_033503709.1
NW_022883131.1	Gnomon	exon	304025	304214	.	-	.	ID=exon-XM_033503709.1-8;Dbxref=GeneID:117238635%2CGenbank:XM_033503709.1;Parent=rna-XM_033503709.1
NW_022883131.1	Gnomon	exon	306156	306496	.	-	.	ID=exon-XM_033503709.1-1;Dbxref=GeneID:117238635%2CGenbank:XM_033503709.1;Parent=rna-XM_033503709.1
NW_022883131.1	Gnomon	exon	305858	306001	.	-	.	ID=exon-XM_033503709.1-2;Dbxref=GeneID:117238635%2CGenbank:XM_033503709.1;Parent=rna-XM_033503709.1
NW_022883131.1	Gnomon	exon	305466	305783	.	-	.	ID=exon-XM_033503709.1-3;Dbxref=GeneID:117238635%2CGenbank:XM_033503709.1;Parent=rna-XM_033503709.1
NW_022883131.1	Gnomon	exon	305320	305390	.	-	.	ID=exon-XM_033503709.1-4;Dbxref=GeneID:117238635%2CGenbank:XM_033503709.1;Parent=rna-XM_033503709.1
NW_022883131.1	Gnomon	exon	303540	303945	.	-	.	ID=exon-XM_033503709.1-9;Dbxref=GeneID:117238635%2CGenbank:XM_033503709.1;Parent=rna-XM_033503709.1
NW_022883131.1	Gnomon	exon	351450	351705	.	+	.	ID=exon-XM_033503639.1-1;Dbxref=GeneID:117238615%2CGenbank:XM_033503639.1;Parent=rna-XM_033503639.1
NW_022883131.1	Gnomon	exon	351834	353538	.	+	.	ID=exon-XM_033503639.1-2;Dbxref=GeneID:117238615%2CGenbank:XM_033503639.1;Parent=rna-XM_033503639.1
NW_022883131.1	Gnomon	exon	353618	353888	.	+	.	ID=exon-XM_033503639.1-3;Dbxref=GeneID:117238615%2CGenbank:XM_033503639.1;Parent=rna-XM_033503639.1
NW_022883131.1	Gnomon	exon	353971	354374	.	+	.	ID=exon-XM_033503639.1-4;Dbxref=GeneID:117238615%2CGenbank:XM_033503639.1;Parent=rna-XM_033503639.1
NW_022883131.1	Gnomon	exon	356075	356926	.	+	.	ID=exon-XM_033503639.1-9;Dbxref=GeneID:117238615%2CGenbank:XM_033503639.1;Parent=rna-XM_033503639.1
NW_022883131.1	Gnomon	exon	354457	354995	.	+	.	ID=exon-XM_033503639.1-5;Dbxref=GeneID:117238615%2CGenbank:XM_033503639.1;Parent=rna-XM_033503639.1
NW_022883131.1	Gnomon	exon	355094	355359	.	+	.	ID=exon-XM_033503639.1-6;Dbxref=GeneID:117238615%2CGenbank:XM_033503639.1;Parent=rna-XM_033503639.1
NW_022883131.1	Gnomon	exon	355725	355748	.	+	.	ID=exon-XM_033503639.1-7;Dbxref=GeneID:117238615%2CGenbank:XM_033503639.1;Parent=rna-XM_033503639.1
NW_022883131.1	Gnomon	exon	355855	356004	.	+	.	ID=exon-XM_033503639.1-8;Dbxref=GeneID:117238615%2CGenbank:XM_033503639.1;Parent=rna-XM_033503639.1
NW_022883131.1	Gnomon	exon	204579	204986	.	-	.	ID=exon-XR_004494241.1-1;Dbxref=GeneID:117238661%2CGenbank:XR_004494241.1;Parent=rna-XR_004494241.1
NW_022883131.1	Gnomon	exon	204339	204496	.	-	.	ID=exon-XR_004494241.1-2;Dbxref=GeneID:117238661%2CGenbank:XR_004494241.1;Parent=rna-XR_004494241.1
NW_022883131.1	Gnomon	exon	204128	204267	.	-	.	ID=exon-XR_004494241.1-3;Dbxref=GeneID:117238661%2CGenbank:XR_004494241.1;Parent=rna-XR_004494241.1
NW_022883131.1	Gnomon	exon	203283	204055	.	-	.	ID=exon-XR_004494241.1-4;Dbxref=GeneID:117238661%2CGenbank:XR_004494241.1;Parent=rna-XR_004494241.1
NW_022883131.1	Gnomon	exon	202606	203201	.	-	.	ID=exon-XR_004494241.1-5;Dbxref=GeneID:117238661%2CGenbank:XR_004494241.1;Parent=rna-XR_004494241.1
NW_022883131.1	Gnomon	exon	200990	202520	.	-	.	ID=exon-XR_004494241.1-6;Dbxref=GeneID:117238661%2CGenbank:XR_004494241.1;Parent=rna-XR_004494241.1
NW_022883131.1	Gnomon	CDS	227918	228163	.	+	0	Name=XP_033359650.1;ID=cds-XP_033359650.1;Dbxref=GeneID:117238664%2CGenbank:XP_033359650.1;Parent=rna-XM_033503759.1
NW_022883131.1	Gnomon	CDS	228908	229420	.	+	0	Name=XP_033359650.1;ID=cds-XP_033359650.1;Dbxref=GeneID:117238664%2CGenbank:XP_033359650.1;Parent=rna-XM_033503759.1
NW_022883131.1	Gnomon	CDS	229809	229982	.	+	0	Name=XP_033359650.1;ID=cds-XP_033359650.1;Dbxref=GeneID:117238664%2CGenbank:XP_033359650.1;Parent=rna-XM_033503759.1
NW_022883131.1	Gnomon	exon	346583	346870	.	-	.	ID=exon-XM_033503658.1-1;Dbxref=GeneID:117238619%2CGenbank:XM_033503658.1;Parent=rna-XM_033503658.1
NW_022883131.1	Gnomon	exon	346080	346265	.	-	.	ID=exon-XM_033503658.1-2;Dbxref=GeneID:117238619%2CGenbank:XM_033503658.1;Parent=rna-XM_033503658.1
NW_022883131.1	Gnomon	exon	344680	344965	.	-	.	ID=exon-XM_033503658.1-3;Dbxref=GeneID:117238619%2CGenbank:XM_033503658.1;Parent=rna-XM_033503658.1
NW_022883131.1	Gnomon	exon	344403	344536	.	-	.	ID=exon-XM_033503658.1-4;Dbxref=GeneID:117238619%2CGenbank:XM_033503658.1;Parent=rna-XM_033503658.1
NW_022883131.1	Gnomon	exon	344108	344318	.	-	.	ID=exon-XM_033503658.1-5;Dbxref=GeneID:117238619%2CGenbank:XM_033503658.1;Parent=rna-XM_033503658.1
NW_022883131.1	Gnomon	exon	343742	344036	.	-	.	ID=exon-XM_033503658.1-6;Dbxref=GeneID:117238619%2CGenbank:XM_033503658.1;Parent=rna-XM_033503658.1
NW_022883131.1	Gnomon	exon	343440	343657	.	-	.	ID=exon-XM_033503658.1-7;Dbxref=GeneID:117238619%2CGenbank:XM_033503658.1;Parent=rna-XM_033503658.1
NW_022883131.1	Gnomon	exon	343137	343369	.	-	.	ID=exon-XM_033503658.1-8;Dbxref=GeneID:117238619%2CGenbank:XM_033503658.1;Parent=rna-XM_033503658.1
NW_022883131.1	Gnomon	exon	342943	343069	.	-	.	ID=exon-XM_033503658.1-9;Dbxref=GeneID:117238619%2CGenbank:XM_033503658.1;Parent=rna-XM_033503658.1
NW_022883131.1	Gnomon	mRNA	469209	472205	.	+	.	Name=XM_033503704.1;ID=rna-XM_033503704.1;Dbxref=GeneID:117238632%2CGenbank:XM_033503704.1;Parent=gene-LOC117238632
NW_022883131.1	Gnomon	mRNA	468934	472205	.	+	.	Name=XM_033503694.1;ID=rna-XM_033503694.1;Dbxref=GeneID:117238632%2CGenbank:XM_033503694.1;Parent=gene-LOC117238632
NW_022883131.1	Gnomon	exon	345341	345512	.	+	.	ID=exon-XM_033503682.1-3;Dbxref=GeneID:117238626%2CGenbank:XM_033503682.1;Parent=rna-XM_033503682.1
NW_022883131.1	Gnomon	exon	345598	345842	.	+	.	ID=exon-XM_033503682.1-4;Dbxref=GeneID:117238626%2CGenbank:XM_033503682.1;Parent=rna-XM_033503682.1
NW_022883131.1	Gnomon	exon	344938	345032	.	+	.	ID=exon-XM_033503682.1-1;Dbxref=GeneID:117238626%2CGenbank:XM_033503682.1;Parent=rna-XM_033503682.1
NW_022883131.1	Gnomon	exon	345189	345267	.	+	.	ID=exon-XM_033503682.1-2;Dbxref=GeneID:117238626%2CGenbank:XM_033503682.1;Parent=rna-XM_033503682.1
NW_022883131.1	Gnomon	exon	345908	346088	.	+	.	ID=exon-XM_033503682.1-5;Dbxref=GeneID:117238626%2CGenbank:XM_033503682.1;Parent=rna-XM_033503682.1
NW_022883131.1	Gnomon	exon	490754	491211	.	+	.	ID=exon-XM_033503781.1-9;Dbxref=GeneID:117238677%2CGenbank:XM_033503781.1;Parent=rna-XM_033503781.1
NW_022883131.1	Gnomon	exon	488014	488204	.	+	.	ID=exon-XM_033503781.1-3;Dbxref=GeneID:117238677%2CGenbank:XM_033503781.1;Parent=rna-XM_033503781.1
NW_022883131.1	Gnomon	exon	488434	488656	.	+	.	ID=exon-XM_033503781.1-4;Dbxref=GeneID:117238677%2CGenbank:XM_033503781.1;Parent=rna-XM_033503781.1
NW_022883131.1	Gnomon	exon	479123	479483	.	+	.	ID=exon-XM_033503781.1-1;Dbxref=GeneID:117238677%2CGenbank:XM_033503781.1;Parent=rna-XM_033503781.1
NW_022883131.1	Gnomon	exon	484603	484683	.	+	.	ID=exon-XM_033503781.1-2;Dbxref=GeneID:117238677%2CGenbank:XM_033503781.1;Parent=rna-XM_033503781.1
NW_022883131.1	Gnomon	exon	489485	489700	.	+	.	ID=exon-XM_033503781.1-7;Dbxref=GeneID:117238677%2CGenbank:XM_033503781.1;Parent=rna-XM_033503781.1
NW_022883131.1	Gnomon	CDS	320489	320668	.	+	0	Name=XP_033359551.1;ID=cds-XP_033359551.1;Dbxref=GeneID:117238620%2CGenbank:XP_033359551.1;Parent=rna-XM_033503660.1
NW_022883131.1	Gnomon	CDS	332304	332386	.	+	0	Name=XP_033359551.1;ID=cds-XP_033359551.1;Dbxref=GeneID:117238620%2CGenbank:XP_033359551.1;Parent=rna-XM_033503660.1
NW_022883131.1	Gnomon	CDS	334515	334588	.	+	0	Name=XP_033359551.1;ID=cds-XP_033359551.1;Dbxref=GeneID:117238620%2CGenbank:XP_033359551.1;Parent=rna-XM_033503660.1
NW_022883131.1	Gnomon	CDS	334712	334925	.	+	0	Name=XP_033359551.1;ID=cds-XP_033359551.1;Dbxref=GeneID:117238620%2CGenbank:XP_033359551.1;Parent=rna-XM_033503660.1
NW_022883131.1	Gnomon	CDS	335177	335600	.	+	0	Name=XP_033359551.1;ID=cds-XP_033359551.1;Dbxref=GeneID:117238620%2CGenbank:XP_033359551.1;Parent=rna-XM_033503660.1
NW_022883131.1	Gnomon	CDS	335675	335831	.	+	0	Name=XP_033359551.1;ID=cds-XP_033359551.1;Dbxref=GeneID:117238620%2CGenbank:XP_033359551.1;Parent=rna-XM_033503660.1
NW_022883131.1	Gnomon	CDS	335982	336222	.	+	0	Name=XP_033359551.1;ID=cds-XP_033359551.1;Dbxref=GeneID:117238620%2CGenbank:XP_033359551.1;Parent=rna-XM_033503660.1
NW_022883131.1	Gnomon	CDS	336297	336534	.	+	0	Name=XP_033359551.1;ID=cds-XP_033359551.1;Dbxref=GeneID:117238620%2CGenbank:XP_033359551.1;Parent=rna-XM_033503660.1
NW_022883131.1	Gnomon	CDS	336619	336735	.	+	0	Name=XP_033359551.1;ID=cds-XP_033359551.1;Dbxref=GeneID:117238620%2CGenbank:XP_033359551.1;Parent=rna-XM_033503660.1
NW_022883131.1	Gnomon	CDS	336828	336995	.	+	0	Name=XP_033359551.1;ID=cds-XP_033359551.1;Dbxref=GeneID:117238620%2CGenbank:XP_033359551.1;Parent=rna-XM_033503660.1
NW_022883131.1	Gnomon	exon	489922	490032	.	+	.	ID=exon-XM_033503781.1-8;Dbxref=GeneID:117238677%2CGenbank:XM_033503781.1;Parent=rna-XM_033503781.1
NW_022883131.1	Gnomon	exon	488718	488979	.	+	.	ID=exon-XM_033503781.1-5;Dbxref=GeneID:117238677%2CGenbank:XM_033503781.1;Parent=rna-XM_033503781.1
NW_022883131.1	Gnomon	exon	489104	489221	.	+	.	ID=exon-XM_033503781.1-6;Dbxref=GeneID:117238677%2CGenbank:XM_033503781.1;Parent=rna-XM_033503781.1
NW_022883131.1	Gnomon	exon	159099	159225	.	-	.	ID=exon-XM_033503733.1-8;Dbxref=GeneID:117238651%2CGenbank:XM_033503733.1;Parent=rna-XM_033503733.1
NW_022883131.1	Gnomon	exon	158848	158982	.	-	.	ID=exon-XM_033503733.1-9;Dbxref=GeneID:117238651%2CGenbank:XM_033503733.1;Parent=rna-XM_033503733.1
NW_022883131.1	Gnomon	exon	159732	159974	.	-	.	ID=exon-XM_033503733.1-6;Dbxref=GeneID:117238651%2CGenbank:XM_033503733.1;Parent=rna-XM_033503733.1
NW_022883131.1	Gnomon	exon	159560	159645	.	-	.	ID=exon-XM_033503733.1-7;Dbxref=GeneID:117238651%2CGenbank:XM_033503733.1;Parent=rna-XM_033503733.1
NW_022883131.1	Gnomon	exon	161621	161818	.	-	.	ID=exon-XM_033503733.1-4;Dbxref=GeneID:117238651%2CGenbank:XM_033503733.1;Parent=rna-XM_033503733.1
NW_022883131.1	Gnomon	exon	160088	160295	.	-	.	ID=exon-XM_033503733.1-5;Dbxref=GeneID:117238651%2CGenbank:XM_033503733.1;Parent=rna-XM_033503733.1
NW_022883131.1	Gnomon	exon	162917	163280	.	-	.	ID=exon-XM_033503733.1-2;Dbxref=GeneID:117238651%2CGenbank:XM_033503733.1;Parent=rna-XM_033503733.1
NW_022883131.1	Gnomon	exon	162271	162374	.	-	.	ID=exon-XM_033503733.1-3;Dbxref=GeneID:117238651%2CGenbank:XM_033503733.1;Parent=rna-XM_033503733.1
NW_022883131.1	Gnomon	exon	168411	169281	.	-	.	ID=exon-XM_033503733.1-1;Dbxref=GeneID:117238651%2CGenbank:XM_033503733.1;Parent=rna-XM_033503733.1
NW_022883131.1	Gnomon	CDS	320489	320668	.	+	0	Name=XP_033359550.1;ID=cds-XP_033359550.1;Dbxref=GeneID:117238620%2CGenbank:XP_033359550.1;Parent=rna-XM_033503659.1
NW_022883131.1	Gnomon	CDS	322801	322913	.	+	0	Name=XP_033359550.1;ID=cds-XP_033359550.1;Dbxref=GeneID:117238620%2CGenbank:XP_033359550.1;Parent=rna-XM_033503659.1
NW_022883131.1	Gnomon	CDS	334515	334588	.	+	0	Name=XP_033359550.1;ID=cds-XP_033359550.1;Dbxref=GeneID:117238620%2CGenbank:XP_033359550.1;Parent=rna-XM_033503659.1
NW_022883131.1	Gnomon	CDS	334712	334925	.	+	0	Name=XP_033359550.1;ID=cds-XP_033359550.1;Dbxref=GeneID:117238620%2CGenbank:XP_033359550.1;Parent=rna-XM_033503659.1
NW_022883131.1	Gnomon	CDS	335177	335600	.	+	0	Name=XP_033359550.1;ID=cds-XP_033359550.1;Dbxref=GeneID:117238620%2CGenbank:XP_033359550.1;Parent=rna-XM_033503659.1
NW_022883131.1	Gnomon	CDS	335675	335831	.	+	0	Name=XP_033359550.1;ID=cds-XP_033359550.1;Dbxref=GeneID:117238620%2CGenbank:XP_033359550.1;Parent=rna-XM_033503659.1
NW_022883131.1	Gnomon	CDS	335982	336222	.	+	0	Name=XP_033359550.1;ID=cds-XP_033359550.1;Dbxref=GeneID:117238620%2CGenbank:XP_033359550.1;Parent=rna-XM_033503659.1
NW_022883131.1	Gnomon	CDS	336297	336534	.	+	0	Name=XP_033359550.1;ID=cds-XP_033359550.1;Dbxref=GeneID:117238620%2CGenbank:XP_033359550.1;Parent=rna-XM_033503659.1
NW_022883131.1	Gnomon	CDS	336619	336735	.	+	0	Name=XP_033359550.1;ID=cds-XP_033359550.1;Dbxref=GeneID:117238620%2CGenbank:XP_033359550.1;Parent=rna-XM_033503659.1
NW_022883131.1	Gnomon	CDS	336828	336995	.	+	0	Name=XP_033359550.1;ID=cds-XP_033359550.1;Dbxref=GeneID:117238620%2CGenbank:XP_033359550.1;Parent=rna-XM_033503659.1
NW_022883131.1	Gnomon	exon	161621	161818	.	-	.	ID=exon-XR_004494240.1-3;Dbxref=GeneID:117238651%2CGenbank:XR_004494240.1;Parent=rna-XR_004494240.1
NW_022883131.1	Gnomon	exon	160088	160295	.	-	.	ID=exon-XR_004494240.1-4;Dbxref=GeneID:117238651%2CGenbank:XR_004494240.1;Parent=rna-XR_004494240.1
NW_022883131.1	Gnomon	exon	162917	163096	.	-	.	ID=exon-XR_004494240.1-1;Dbxref=GeneID:117238651%2CGenbank:XR_004494240.1;Parent=rna-XR_004494240.1
NW_022883131.1	Gnomon	exon	162271	162374	.	-	.	ID=exon-XR_004494240.1-2;Dbxref=GeneID:117238651%2CGenbank:XR_004494240.1;Parent=rna-XR_004494240.1
NW_022883131.1	Gnomon	exon	159099	159225	.	-	.	ID=exon-XR_004494240.1-7;Dbxref=GeneID:117238651%2CGenbank:XR_004494240.1;Parent=rna-XR_004494240.1
NW_022883131.1	Gnomon	exon	158848	158982	.	-	.	ID=exon-XR_004494240.1-8;Dbxref=GeneID:117238651%2CGenbank:XR_004494240.1;Parent=rna-XR_004494240.1
NW_022883131.1	Gnomon	exon	159732	159974	.	-	.	ID=exon-XR_004494240.1-5;Dbxref=GeneID:117238651%2CGenbank:XR_004494240.1;Parent=rna-XR_004494240.1
NW_022883131.1	Gnomon	exon	159560	159645	.	-	.	ID=exon-XR_004494240.1-6;Dbxref=GeneID:117238651%2CGenbank:XR_004494240.1;Parent=rna-XR_004494240.1
NW_022883131.1	Gnomon	exon	158357	158380	.	-	.	ID=exon-XR_004494240.1-9;Dbxref=GeneID:117238651%2CGenbank:XR_004494240.1;Parent=rna-XR_004494240.1
NW_022883131.1	Gnomon	mRNA	468935	471428	.	+	.	Name=XM_033503702.1;ID=rna-XM_033503702.1;Dbxref=GeneID:117238632%2CGenbank:XM_033503702.1;Parent=gene-LOC117238632
NW_022883131.1	Gnomon	mRNA	461493	465240	.	-	.	Name=XM_033503692.1;ID=rna-XM_033503692.1;Dbxref=GeneID:117238631%2CGenbank:XM_033503692.1;Parent=gene-LOC117238631
NW_022883131.1	Gnomon	exon	336828	338548	.	+	.	ID=exon-XM_033503666.1-10;Dbxref=GeneID:117238620%2CGenbank:XM_033503666.1;Parent=rna-XM_033503666.1
NW_022883131.1	Gnomon	CDS	322841	322913	.	+	0	Name=XP_033359553.1;ID=cds-XP_033359553.1;Dbxref=GeneID:117238620%2CGenbank:XP_033359553.1;Parent=rna-XM_033503662.1
NW_022883131.1	Gnomon	CDS	325193	325373	.	+	0	Name=XP_033359553.1;ID=cds-XP_033359553.1;Dbxref=GeneID:117238620%2CGenbank:XP_033359553.1;Parent=rna-XM_033503662.1
NW_022883131.1	Gnomon	CDS	334515	334588	.	+	0	Name=XP_033359553.1;ID=cds-XP_033359553.1;Dbxref=GeneID:117238620%2CGenbank:XP_033359553.1;Parent=rna-XM_033503662.1
NW_022883131.1	Gnomon	CDS	334712	334925	.	+	0	Name=XP_033359553.1;ID=cds-XP_033359553.1;Dbxref=GeneID:117238620%2CGenbank:XP_033359553.1;Parent=rna-XM_033503662.1
NW_022883131.1	Gnomon	CDS	335177	335600	.	+	0	Name=XP_033359553.1;ID=cds-XP_033359553.1;Dbxref=GeneID:117238620%2CGenbank:XP_033359553.1;Parent=rna-XM_033503662.1
NW_022883131.1	Gnomon	CDS	335675	335831	.	+	0	Name=XP_033359553.1;ID=cds-XP_033359553.1;Dbxref=GeneID:117238620%2CGenbank:XP_033359553.1;Parent=rna-XM_033503662.1
NW_022883131.1	Gnomon	CDS	335982	336222	.	+	0	Name=XP_033359553.1;ID=cds-XP_033359553.1;Dbxref=GeneID:117238620%2CGenbank:XP_033359553.1;Parent=rna-XM_033503662.1
NW_022883131.1	Gnomon	CDS	336297	336534	.	+	0	Name=XP_033359553.1;ID=cds-XP_033359553.1;Dbxref=GeneID:117238620%2CGenbank:XP_033359553.1;Parent=rna-XM_033503662.1
NW_022883131.1	Gnomon	CDS	336619	336735	.	+	0	Name=XP_033359553.1;ID=cds-XP_033359553.1;Dbxref=GeneID:117238620%2CGenbank:XP_033359553.1;Parent=rna-XM_033503662.1
NW_022883131.1	Gnomon	CDS	336828	336995	.	+	0	Name=XP_033359553.1;ID=cds-XP_033359553.1;Dbxref=GeneID:117238620%2CGenbank:XP_033359553.1;Parent=rna-XM_033503662.1
NW_022883131.1	Gnomon	exon	144958	145296	.	+	.	ID=exon-XM_033503731.1-19;Dbxref=GeneID:117238650%2CGenbank:XM_033503731.1;Parent=rna-XM_033503731.1
NW_022883131.1	Gnomon	exon	143723	144127	.	+	.	ID=exon-XM_033503731.1-15;Dbxref=GeneID:117238650%2CGenbank:XM_033503731.1;Parent=rna-XM_033503731.1
NW_022883131.1	Gnomon	exon	144213	144389	.	+	.	ID=exon-XM_033503731.1-16;Dbxref=GeneID:117238650%2CGenbank:XM_033503731.1;Parent=rna-XM_033503731.1
NW_022883131.1	Gnomon	exon	144453	144623	.	+	.	ID=exon-XM_033503731.1-17;Dbxref=GeneID:117238650%2CGenbank:XM_033503731.1;Parent=rna-XM_033503731.1
NW_022883131.1	Gnomon	CDS	322841	322913	.	+	0	Name=XP_033359552.1;ID=cds-XP_033359552.1;Dbxref=GeneID:117238620%2CGenbank:XP_033359552.1;Parent=rna-XM_033503661.1
NW_022883131.1	Gnomon	CDS	325190	325373	.	+	0	Name=XP_033359552.1;ID=cds-XP_033359552.1;Dbxref=GeneID:117238620%2CGenbank:XP_033359552.1;Parent=rna-XM_033503661.1
NW_022883131.1	Gnomon	CDS	334515	334588	.	+	0	Name=XP_033359552.1;ID=cds-XP_033359552.1;Dbxref=GeneID:117238620%2CGenbank:XP_033359552.1;Parent=rna-XM_033503661.1
NW_022883131.1	Gnomon	CDS	334712	334925	.	+	0	Name=XP_033359552.1;ID=cds-XP_033359552.1;Dbxref=GeneID:117238620%2CGenbank:XP_033359552.1;Parent=rna-XM_033503661.1
NW_022883131.1	Gnomon	CDS	335177	335600	.	+	0	Name=XP_033359552.1;ID=cds-XP_033359552.1;Dbxref=GeneID:117238620%2CGenbank:XP_033359552.1;Parent=rna-XM_033503661.1
NW_022883131.1	Gnomon	CDS	335675	335831	.	+	0	Name=XP_033359552.1;ID=cds-XP_033359552.1;Dbxref=GeneID:117238620%2CGenbank:XP_033359552.1;Parent=rna-XM_033503661.1
NW_022883131.1	Gnomon	CDS	335982	336222	.	+	0	Name=XP_033359552.1;ID=cds-XP_033359552.1;Dbxref=GeneID:117238620%2CGenbank:XP_033359552.1;Parent=rna-XM_033503661.1
NW_022883131.1	Gnomon	CDS	336297	336534	.	+	0	Name=XP_033359552.1;ID=cds-XP_033359552.1;Dbxref=GeneID:117238620%2CGenbank:XP_033359552.1;Parent=rna-XM_033503661.1
NW_022883131.1	Gnomon	CDS	336619	336735	.	+	0	Name=XP_033359552.1;ID=cds-XP_033359552.1;Dbxref=GeneID:117238620%2CGenbank:XP_033359552.1;Parent=rna-XM_033503661.1
NW_022883131.1	Gnomon	CDS	336828	336995	.	+	0	Name=XP_033359552.1;ID=cds-XP_033359552.1;Dbxref=GeneID:117238620%2CGenbank:XP_033359552.1;Parent=rna-XM_033503661.1
NW_022883131.1	Gnomon	exon	144693	144886	.	+	.	ID=exon-XM_033503731.1-18;Dbxref=GeneID:117238650%2CGenbank:XM_033503731.1;Parent=rna-XM_033503731.1
NW_022883131.1	Gnomon	exon	137454	137631	.	+	.	ID=exon-XM_033503731.1-11;Dbxref=GeneID:117238650%2CGenbank:XM_033503731.1;Parent=rna-XM_033503731.1
NW_022883131.1	Gnomon	exon	137687	139807	.	+	.	ID=exon-XM_033503731.1-12;Dbxref=GeneID:117238650%2CGenbank:XM_033503731.1;Parent=rna-XM_033503731.1
NW_022883131.1	Gnomon	exon	139888	139983	.	+	.	ID=exon-XM_033503731.1-13;Dbxref=GeneID:117238650%2CGenbank:XM_033503731.1;Parent=rna-XM_033503731.1
NW_022883131.1	Gnomon	exon	140076	143643	.	+	.	ID=exon-XM_033503731.1-14;Dbxref=GeneID:117238650%2CGenbank:XM_033503731.1;Parent=rna-XM_033503731.1
NW_022883131.1	Gnomon	exon	137179	137383	.	+	.	ID=exon-XM_033503731.1-10;Dbxref=GeneID:117238650%2CGenbank:XM_033503731.1;Parent=rna-XM_033503731.1
NW_022883131.1	Gnomon	exon	145387	147093	.	+	.	ID=exon-XM_033503731.1-20;Dbxref=GeneID:117238650%2CGenbank:XM_033503731.1;Parent=rna-XM_033503731.1
NW_022883131.1	Gnomon	mRNA	468935	471286	.	+	.	Name=XM_033503700.1;ID=rna-XM_033503700.1;Dbxref=GeneID:117238632%2CGenbank:XM_033503700.1;Parent=gene-LOC117238632
NW_022883131.1	Gnomon	mRNA	461493	465240	.	-	.	Name=XM_033503690.1;ID=rna-XM_033503690.1;Dbxref=GeneID:117238631%2CGenbank:XM_033503690.1;Parent=gene-LOC117238631
NW_022883131.1	Gnomon	CDS	259865	259883	.	+	0	Name=XP_033359658.1;ID=cds-XP_033359658.1;Dbxref=GeneID:117238666%2CGenbank:XP_033359658.1;Parent=rna-XM_033503767.1
NW_022883131.1	Gnomon	CDS	260426	260695	.	+	0	Name=XP_033359658.1;ID=cds-XP_033359658.1;Dbxref=GeneID:117238666%2CGenbank:XP_033359658.1;Parent=rna-XM_033503767.1
NW_022883131.1	Gnomon	CDS	260792	261053	.	+	0	Name=XP_033359658.1;ID=cds-XP_033359658.1;Dbxref=GeneID:117238666%2CGenbank:XP_033359658.1;Parent=rna-XM_033503767.1
NW_022883131.1	Gnomon	CDS	261131	261311	.	+	0	Name=XP_033359658.1;ID=cds-XP_033359658.1;Dbxref=GeneID:117238666%2CGenbank:XP_033359658.1;Parent=rna-XM_033503767.1
NW_022883131.1	Gnomon	CDS	261390	261704	.	+	0	Name=XP_033359658.1;ID=cds-XP_033359658.1;Dbxref=GeneID:117238666%2CGenbank:XP_033359658.1;Parent=rna-XM_033503767.1
NW_022883131.1	Gnomon	CDS	261790	262144	.	+	0	Name=XP_033359658.1;ID=cds-XP_033359658.1;Dbxref=GeneID:117238666%2CGenbank:XP_033359658.1;Parent=rna-XM_033503767.1
NW_022883131.1	Gnomon	CDS	262210	262463	.	+	0	Name=XP_033359658.1;ID=cds-XP_033359658.1;Dbxref=GeneID:117238666%2CGenbank:XP_033359658.1;Parent=rna-XM_033503767.1
NW_022883131.1	Gnomon	CDS	262528	262629	.	+	0	Name=XP_033359658.1;ID=cds-XP_033359658.1;Dbxref=GeneID:117238666%2CGenbank:XP_033359658.1;Parent=rna-XM_033503767.1
NW_022883131.1	Gnomon	exon	306156	306496	.	-	.	ID=exon-XM_033503708.1-1;Dbxref=GeneID:117238635%2CGenbank:XM_033503708.1;Parent=rna-XM_033503708.1
NW_022883131.1	Gnomon	exon	304025	304214	.	-	.	ID=exon-XM_033503708.1-8;Dbxref=GeneID:117238635%2CGenbank:XM_033503708.1;Parent=rna-XM_033503708.1
NW_022883131.1	Gnomon	exon	303540	303945	.	-	.	ID=exon-XM_033503708.1-9;Dbxref=GeneID:117238635%2CGenbank:XM_033503708.1;Parent=rna-XM_033503708.1
NW_022883131.1	Gnomon	exon	304782	305048	.	-	.	ID=exon-XM_033503708.1-6;Dbxref=GeneID:117238635%2CGenbank:XM_033503708.1;Parent=rna-XM_033503708.1
NW_022883131.1	Gnomon	exon	304303	304696	.	-	.	ID=exon-XM_033503708.1-7;Dbxref=GeneID:117238635%2CGenbank:XM_033503708.1;Parent=rna-XM_033503708.1
NW_022883131.1	Gnomon	exon	305320	305390	.	-	.	ID=exon-XM_033503708.1-4;Dbxref=GeneID:117238635%2CGenbank:XM_033503708.1;Parent=rna-XM_033503708.1
NW_022883131.1	Gnomon	exon	305127	305239	.	-	.	ID=exon-XM_033503708.1-5;Dbxref=GeneID:117238635%2CGenbank:XM_033503708.1;Parent=rna-XM_033503708.1
NW_022883131.1	Gnomon	exon	305858	306001	.	-	.	ID=exon-XM_033503708.1-2;Dbxref=GeneID:117238635%2CGenbank:XM_033503708.1;Parent=rna-XM_033503708.1
NW_022883131.1	Gnomon	exon	305466	305783	.	-	.	ID=exon-XM_033503708.1-3;Dbxref=GeneID:117238635%2CGenbank:XM_033503708.1;Parent=rna-XM_033503708.1
NW_022883131.1	Gnomon	mRNA	363185	397898	.	-	.	Name=XM_033503651.1;ID=rna-XM_033503651.1;Dbxref=GeneID:117238617%2CGenbank:XM_033503651.1;Parent=gene-LOC117238617
NW_022883131.1	Gnomon	CDS	259457	259541	.	+	0	Name=XP_033359657.1;ID=cds-XP_033359657.1;Dbxref=GeneID:117238666%2CGenbank:XP_033359657.1;Parent=rna-XM_033503766.1
NW_022883131.1	Gnomon	CDS	259745	259883	.	+	0	Name=XP_033359657.1;ID=cds-XP_033359657.1;Dbxref=GeneID:117238666%2CGenbank:XP_033359657.1;Parent=rna-XM_033503766.1
NW_022883131.1	Gnomon	CDS	260445	260695	.	+	0	Name=XP_033359657.1;ID=cds-XP_033359657.1;Dbxref=GeneID:117238666%2CGenbank:XP_033359657.1;Parent=rna-XM_033503766.1
NW_022883131.1	Gnomon	CDS	260792	261053	.	+	0	Name=XP_033359657.1;ID=cds-XP_033359657.1;Dbxref=GeneID:117238666%2CGenbank:XP_033359657.1;Parent=rna-XM_033503766.1
NW_022883131.1	Gnomon	CDS	261131	261311	.	+	0	Name=XP_033359657.1;ID=cds-XP_033359657.1;Dbxref=GeneID:117238666%2CGenbank:XP_033359657.1;Parent=rna-XM_033503766.1
NW_022883131.1	Gnomon	CDS	261390	261704	.	+	0	Name=XP_033359657.1;ID=cds-XP_033359657.1;Dbxref=GeneID:117238666%2CGenbank:XP_033359657.1;Parent=rna-XM_033503766.1
NW_022883131.1	Gnomon	CDS	261790	262144	.	+	0	Name=XP_033359657.1;ID=cds-XP_033359657.1;Dbxref=GeneID:117238666%2CGenbank:XP_033359657.1;Parent=rna-XM_033503766.1
NW_022883131.1	Gnomon	CDS	262210	262463	.	+	0	Name=XP_033359657.1;ID=cds-XP_033359657.1;Dbxref=GeneID:117238666%2CGenbank:XP_033359657.1;Parent=rna-XM_033503766.1
NW_022883131.1	Gnomon	CDS	262528	262629	.	+	0	Name=XP_033359657.1;ID=cds-XP_033359657.1;Dbxref=GeneID:117238666%2CGenbank:XP_033359657.1;Parent=rna-XM_033503766.1
NW_022883131.1	Gnomon	mRNA	363185	403222	.	-	.	Name=XM_033503652.1;ID=rna-XM_033503652.1;Dbxref=GeneID:117238617%2CGenbank:XM_033503652.1;Parent=gene-LOC117238617
NW_022883131.1	Gnomon	exon	336619	336735	.	+	.	ID=exon-XM_033503659.1-9;Dbxref=GeneID:117238620%2CGenbank:XM_033503659.1;Parent=rna-XM_033503659.1
NW_022883131.1	Gnomon	exon	335982	336222	.	+	.	ID=exon-XM_033503659.1-7;Dbxref=GeneID:117238620%2CGenbank:XM_033503659.1;Parent=rna-XM_033503659.1
NW_022883131.1	Gnomon	exon	336297	336534	.	+	.	ID=exon-XM_033503659.1-8;Dbxref=GeneID:117238620%2CGenbank:XM_033503659.1;Parent=rna-XM_033503659.1
NW_022883131.1	Gnomon	exon	335177	335600	.	+	.	ID=exon-XM_033503659.1-5;Dbxref=GeneID:117238620%2CGenbank:XM_033503659.1;Parent=rna-XM_033503659.1
NW_022883131.1	Gnomon	exon	335675	335831	.	+	.	ID=exon-XM_033503659.1-6;Dbxref=GeneID:117238620%2CGenbank:XM_033503659.1;Parent=rna-XM_033503659.1
NW_022883131.1	Gnomon	exon	334515	334588	.	+	.	ID=exon-XM_033503659.1-3;Dbxref=GeneID:117238620%2CGenbank:XM_033503659.1;Parent=rna-XM_033503659.1
NW_022883131.1	Gnomon	exon	334712	334925	.	+	.	ID=exon-XM_033503659.1-4;Dbxref=GeneID:117238620%2CGenbank:XM_033503659.1;Parent=rna-XM_033503659.1
NW_022883131.1	Gnomon	exon	320489	320668	.	+	.	ID=exon-XM_033503659.1-1;Dbxref=GeneID:117238620%2CGenbank:XM_033503659.1;Parent=rna-XM_033503659.1
NW_022883131.1	Gnomon	exon	322801	322913	.	+	.	ID=exon-XM_033503659.1-2;Dbxref=GeneID:117238620%2CGenbank:XM_033503659.1;Parent=rna-XM_033503659.1
NW_022883131.1	Gnomon	CDS	250710	250771	.	+	0	Name=XP_033359656.1;ID=cds-XP_033359656.1;Dbxref=GeneID:117238665%2CGenbank:XP_033359656.1;Parent=rna-XM_033503765.1
NW_022883131.1	Gnomon	CDS	250834	251345	.	+	0	Name=XP_033359656.1;ID=cds-XP_033359656.1;Dbxref=GeneID:117238665%2CGenbank:XP_033359656.1;Parent=rna-XM_033503765.1
NW_022883131.1	Gnomon	CDS	251433	251500	.	+	0	Name=XP_033359656.1;ID=cds-XP_033359656.1;Dbxref=GeneID:117238665%2CGenbank:XP_033359656.1;Parent=rna-XM_033503765.1
NW_022883131.1	Gnomon	CDS	251577	251805	.	+	0	Name=XP_033359656.1;ID=cds-XP_033359656.1;Dbxref=GeneID:117238665%2CGenbank:XP_033359656.1;Parent=rna-XM_033503765.1
NW_022883131.1	Gnomon	CDS	251876	252001	.	+	0	Name=XP_033359656.1;ID=cds-XP_033359656.1;Dbxref=GeneID:117238665%2CGenbank:XP_033359656.1;Parent=rna-XM_033503765.1
NW_022883131.1	Gnomon	CDS	252103	253886	.	+	0	Name=XP_033359656.1;ID=cds-XP_033359656.1;Dbxref=GeneID:117238665%2CGenbank:XP_033359656.1;Parent=rna-XM_033503765.1
NW_022883131.1	Gnomon	CDS	253953	256979	.	+	0	Name=XP_033359656.1;ID=cds-XP_033359656.1;Dbxref=GeneID:117238665%2CGenbank:XP_033359656.1;Parent=rna-XM_033503765.1
NW_022883131.1	Gnomon	CDS	257063	257189	.	+	0	Name=XP_033359656.1;ID=cds-XP_033359656.1;Dbxref=GeneID:117238665%2CGenbank:XP_033359656.1;Parent=rna-XM_033503765.1
NW_022883131.1	Gnomon	CDS	259093	259121	.	+	0	Name=XP_033359656.1;ID=cds-XP_033359656.1;Dbxref=GeneID:117238665%2CGenbank:XP_033359656.1;Parent=rna-XM_033503765.1
NW_022883131.1	Gnomon	exon	336619	336735	.	+	.	ID=exon-XM_033503660.1-9;Dbxref=GeneID:117238620%2CGenbank:XM_033503660.1;Parent=rna-XM_033503660.1
NW_022883131.1	Gnomon	exon	335177	335600	.	+	.	ID=exon-XM_033503660.1-5;Dbxref=GeneID:117238620%2CGenbank:XM_033503660.1;Parent=rna-XM_033503660.1
NW_022883131.1	Gnomon	exon	335675	335831	.	+	.	ID=exon-XM_033503660.1-6;Dbxref=GeneID:117238620%2CGenbank:XM_033503660.1;Parent=rna-XM_033503660.1
NW_022883131.1	Gnomon	exon	335982	336222	.	+	.	ID=exon-XM_033503660.1-7;Dbxref=GeneID:117238620%2CGenbank:XM_033503660.1;Parent=rna-XM_033503660.1
NW_022883131.1	Gnomon	exon	336297	336534	.	+	.	ID=exon-XM_033503660.1-8;Dbxref=GeneID:117238620%2CGenbank:XM_033503660.1;Parent=rna-XM_033503660.1
NW_022883131.1	Gnomon	exon	320458	320668	.	+	.	ID=exon-XM_033503660.1-1;Dbxref=GeneID:117238620%2CGenbank:XM_033503660.1;Parent=rna-XM_033503660.1
NW_022883131.1	Gnomon	exon	332304	332386	.	+	.	ID=exon-XM_033503660.1-2;Dbxref=GeneID:117238620%2CGenbank:XM_033503660.1;Parent=rna-XM_033503660.1
NW_022883131.1	Gnomon	exon	334515	334588	.	+	.	ID=exon-XM_033503660.1-3;Dbxref=GeneID:117238620%2CGenbank:XM_033503660.1;Parent=rna-XM_033503660.1
NW_022883131.1	Gnomon	exon	334712	334925	.	+	.	ID=exon-XM_033503660.1-4;Dbxref=GeneID:117238620%2CGenbank:XM_033503660.1;Parent=rna-XM_033503660.1
NW_022883131.1	Gnomon	exon	336828	338548	.	+	.	ID=exon-XM_033503671.1-10;Dbxref=GeneID:117238620%2CGenbank:XM_033503671.1;Parent=rna-XM_033503671.1
NW_022883131.1	Gnomon	exon	510601	510965	.	-	.	ID=exon-XM_033503779.1-6;Dbxref=GeneID:117238675%2CGenbank:XM_033503779.1;Parent=rna-XM_033503779.1
NW_022883131.1	Gnomon	exon	507179	509796	.	-	.	ID=exon-XM_033503779.1-7;Dbxref=GeneID:117238675%2CGenbank:XM_033503779.1;Parent=rna-XM_033503779.1
NW_022883131.1	Gnomon	exon	551022	551201	.	-	.	ID=exon-XM_033503779.1-4;Dbxref=GeneID:117238675%2CGenbank:XM_033503779.1;Parent=rna-XM_033503779.1
NW_022883131.1	Gnomon	exon	519922	520094	.	-	.	ID=exon-XM_033503779.1-5;Dbxref=GeneID:117238675%2CGenbank:XM_033503779.1;Parent=rna-XM_033503779.1
NW_022883131.1	Gnomon	exon	687735	687969	.	-	.	ID=exon-XM_033503779.1-2;Dbxref=GeneID:117238675%2CGenbank:XM_033503779.1;Parent=rna-XM_033503779.1
NW_022883131.1	Gnomon	exon	551719	552032	.	-	.	ID=exon-XM_033503779.1-3;Dbxref=GeneID:117238675%2CGenbank:XM_033503779.1;Parent=rna-XM_033503779.1
NW_022883131.1	Gnomon	exon	698943	699431	.	-	.	ID=exon-XM_033503779.1-1;Dbxref=GeneID:117238675%2CGenbank:XM_033503779.1;Parent=rna-XM_033503779.1
NW_022883131.1	Gnomon	CDS	265613	265700	.	-	0	Name=XP_033359659.1;ID=cds-XP_033359659.1;Dbxref=GeneID:117238668%2CGenbank:XP_033359659.1;Parent=rna-XM_033503768.1
NW_022883131.1	Gnomon	CDS	264697	265163	.	-	0	Name=XP_033359659.1;ID=cds-XP_033359659.1;Dbxref=GeneID:117238668%2CGenbank:XP_033359659.1;Parent=rna-XM_033503768.1
NW_022883131.1	Gnomon	CDS	263928	264593	.	-	0	Name=XP_033359659.1;ID=cds-XP_033359659.1;Dbxref=GeneID:117238668%2CGenbank:XP_033359659.1;Parent=rna-XM_033503768.1
NW_022883131.1	Gnomon	CDS	263587	263853	.	-	0	Name=XP_033359659.1;ID=cds-XP_033359659.1;Dbxref=GeneID:117238668%2CGenbank:XP_033359659.1;Parent=rna-XM_033503768.1
NW_022883131.1	Gnomon	mRNA	363185	397905	.	-	.	Name=XM_033503650.1;ID=rna-XM_033503650.1;Dbxref=GeneID:117238617%2CGenbank:XM_033503650.1;Parent=gene-LOC117238617
NW_022883131.1	Gnomon	exon	192267	193077	.	-	.	ID=exon-XM_033503756.1-1;Dbxref=GeneID:117238663%2CGenbank:XM_033503756.1;Parent=rna-XM_033503756.1
NW_022883131.1	Gnomon	exon	191100	191693	.	-	.	ID=exon-XM_033503756.1-2;Dbxref=GeneID:117238663%2CGenbank:XM_033503756.1;Parent=rna-XM_033503756.1
NW_022883131.1	Gnomon	mRNA	298329	306496	.	-	.	Name=XM_033503709.1;ID=rna-XM_033503709.1;Dbxref=GeneID:117238635%2CGenbank:XM_033503709.1;Parent=gene-LOC117238635
NW_022883131.1	Gnomon	mRNA	468935	471428	.	+	.	Name=XM_033503699.1;ID=rna-XM_033503699.1;Dbxref=GeneID:117238632%2CGenbank:XM_033503699.1;Parent=gene-LOC117238632
NW_022883131.1	Gnomon	CDS	250710	250771	.	+	0	Name=XP_033359653.1;ID=cds-XP_033359653.1;Dbxref=GeneID:117238665%2CGenbank:XP_033359653.1;Parent=rna-XM_033503762.1
NW_022883131.1	Gnomon	CDS	250834	251345	.	+	0	Name=XP_033359653.1;ID=cds-XP_033359653.1;Dbxref=GeneID:117238665%2CGenbank:XP_033359653.1;Parent=rna-XM_033503762.1
NW_022883131.1	Gnomon	CDS	251433	251500	.	+	0	Name=XP_033359653.1;ID=cds-XP_033359653.1;Dbxref=GeneID:117238665%2CGenbank:XP_033359653.1;Parent=rna-XM_033503762.1
NW_022883131.1	Gnomon	CDS	251577	251805	.	+	0	Name=XP_033359653.1;ID=cds-XP_033359653.1;Dbxref=GeneID:117238665%2CGenbank:XP_033359653.1;Parent=rna-XM_033503762.1
NW_022883131.1	Gnomon	CDS	251876	252001	.	+	0	Name=XP_033359653.1;ID=cds-XP_033359653.1;Dbxref=GeneID:117238665%2CGenbank:XP_033359653.1;Parent=rna-XM_033503762.1
NW_022883131.1	Gnomon	CDS	252103	253886	.	+	0	Name=XP_033359653.1;ID=cds-XP_033359653.1;Dbxref=GeneID:117238665%2CGenbank:XP_033359653.1;Parent=rna-XM_033503762.1
NW_022883131.1	Gnomon	CDS	253953	256979	.	+	0	Name=XP_033359653.1;ID=cds-XP_033359653.1;Dbxref=GeneID:117238665%2CGenbank:XP_033359653.1;Parent=rna-XM_033503762.1
NW_022883131.1	Gnomon	CDS	257063	257189	.	+	0	Name=XP_033359653.1;ID=cds-XP_033359653.1;Dbxref=GeneID:117238665%2CGenbank:XP_033359653.1;Parent=rna-XM_033503762.1
NW_022883131.1	Gnomon	CDS	258871	259016	.	+	0	Name=XP_033359653.1;ID=cds-XP_033359653.1;Dbxref=GeneID:117238665%2CGenbank:XP_033359653.1;Parent=rna-XM_033503762.1
NW_022883131.1	Gnomon	CDS	259093	259296	.	+	0	Name=XP_033359653.1;ID=cds-XP_033359653.1;Dbxref=GeneID:117238665%2CGenbank:XP_033359653.1;Parent=rna-XM_033503762.1
NW_022883131.1	Gnomon	CDS	322807	322913	.	+	0	Name=XP_033359559.1;ID=cds-XP_033359559.1;Dbxref=GeneID:117238620%2CGenbank:XP_033359559.1;Parent=rna-XM_033503668.1
NW_022883131.1	Gnomon	CDS	334515	334588	.	+	0	Name=XP_033359559.1;ID=cds-XP_033359559.1;Dbxref=GeneID:117238620%2CGenbank:XP_033359559.1;Parent=rna-XM_033503668.1
NW_022883131.1	Gnomon	CDS	334712	334925	.	+	0	Name=XP_033359559.1;ID=cds-XP_033359559.1;Dbxref=GeneID:117238620%2CGenbank:XP_033359559.1;Parent=rna-XM_033503668.1
NW_022883131.1	Gnomon	CDS	335177	335600	.	+	0	Name=XP_033359559.1;ID=cds-XP_033359559.1;Dbxref=GeneID:117238620%2CGenbank:XP_033359559.1;Parent=rna-XM_033503668.1
NW_022883131.1	Gnomon	CDS	335675	335831	.	+	0	Name=XP_033359559.1;ID=cds-XP_033359559.1;Dbxref=GeneID:117238620%2CGenbank:XP_033359559.1;Parent=rna-XM_033503668.1
NW_022883131.1	Gnomon	CDS	335982	336222	.	+	0	Name=XP_033359559.1;ID=cds-XP_033359559.1;Dbxref=GeneID:117238620%2CGenbank:XP_033359559.1;Parent=rna-XM_033503668.1
NW_022883131.1	Gnomon	CDS	336297	336534	.	+	0	Name=XP_033359559.1;ID=cds-XP_033359559.1;Dbxref=GeneID:117238620%2CGenbank:XP_033359559.1;Parent=rna-XM_033503668.1
NW_022883131.1	Gnomon	CDS	336619	336735	.	+	0	Name=XP_033359559.1;ID=cds-XP_033359559.1;Dbxref=GeneID:117238620%2CGenbank:XP_033359559.1;Parent=rna-XM_033503668.1
NW_022883131.1	Gnomon	CDS	336828	336995	.	+	0	Name=XP_033359559.1;ID=cds-XP_033359559.1;Dbxref=GeneID:117238620%2CGenbank:XP_033359559.1;Parent=rna-XM_033503668.1
NW_022883131.1	Gnomon	exon	451039	453533	.	-	.	ID=exon-XM_033503684.1-12;Dbxref=GeneID:117238629%2CGenbank:XM_033503684.1;Parent=rna-XM_033503684.1
NW_022883131.1	Gnomon	exon	454221	454300	.	-	.	ID=exon-XM_033503684.1-10;Dbxref=GeneID:117238629%2CGenbank:XM_033503684.1;Parent=rna-XM_033503684.1
NW_022883131.1	Gnomon	exon	453676	453919	.	-	.	ID=exon-XM_033503684.1-11;Dbxref=GeneID:117238629%2CGenbank:XM_033503684.1;Parent=rna-XM_033503684.1
NW_022883131.1	Gnomon	CDS	227918	228163	.	+	0	Name=XP_033359652.1;ID=cds-XP_033359652.1;Dbxref=GeneID:117238664%2CGenbank:XP_033359652.1;Parent=rna-XM_033503761.1
NW_022883131.1	Gnomon	CDS	228908	229420	.	+	0	Name=XP_033359652.1;ID=cds-XP_033359652.1;Dbxref=GeneID:117238664%2CGenbank:XP_033359652.1;Parent=rna-XM_033503761.1
NW_022883131.1	Gnomon	CDS	229809	229982	.	+	0	Name=XP_033359652.1;ID=cds-XP_033359652.1;Dbxref=GeneID:117238664%2CGenbank:XP_033359652.1;Parent=rna-XM_033503761.1
NW_022883131.1	Gnomon	exon	204579	204990	.	-	.	ID=exon-XM_033503755.1-1;Dbxref=GeneID:117238661%2CGenbank:XM_033503755.1;Parent=rna-XM_033503755.1
NW_022883131.1	Gnomon	exon	200990	202520	.	-	.	ID=exon-XM_033503755.1-6;Dbxref=GeneID:117238661%2CGenbank:XM_033503755.1;Parent=rna-XM_033503755.1
NW_022883131.1	Gnomon	exon	204339	204496	.	-	.	ID=exon-XM_033503755.1-2;Dbxref=GeneID:117238661%2CGenbank:XM_033503755.1;Parent=rna-XM_033503755.1
NW_022883131.1	Gnomon	exon	204128	204267	.	-	.	ID=exon-XM_033503755.1-3;Dbxref=GeneID:117238661%2CGenbank:XM_033503755.1;Parent=rna-XM_033503755.1
NW_022883131.1	Gnomon	exon	203283	204055	.	-	.	ID=exon-XM_033503755.1-4;Dbxref=GeneID:117238661%2CGenbank:XM_033503755.1;Parent=rna-XM_033503755.1
NW_022883131.1	Gnomon	exon	202889	203201	.	-	.	ID=exon-XM_033503755.1-5;Dbxref=GeneID:117238661%2CGenbank:XM_033503755.1;Parent=rna-XM_033503755.1
NW_022883131.1	Gnomon	CDS	322807	322913	.	+	0	Name=XP_033359558.1;ID=cds-XP_033359558.1;Dbxref=GeneID:117238620%2CGenbank:XP_033359558.1;Parent=rna-XM_033503667.1
NW_022883131.1	Gnomon	CDS	334515	334588	.	+	0	Name=XP_033359558.1;ID=cds-XP_033359558.1;Dbxref=GeneID:117238620%2CGenbank:XP_033359558.1;Parent=rna-XM_033503667.1
NW_022883131.1	Gnomon	CDS	334712	334925	.	+	0	Name=XP_033359558.1;ID=cds-XP_033359558.1;Dbxref=GeneID:117238620%2CGenbank:XP_033359558.1;Parent=rna-XM_033503667.1
NW_022883131.1	Gnomon	CDS	335177	335600	.	+	0	Name=XP_033359558.1;ID=cds-XP_033359558.1;Dbxref=GeneID:117238620%2CGenbank:XP_033359558.1;Parent=rna-XM_033503667.1
NW_022883131.1	Gnomon	CDS	335675	335831	.	+	0	Name=XP_033359558.1;ID=cds-XP_033359558.1;Dbxref=GeneID:117238620%2CGenbank:XP_033359558.1;Parent=rna-XM_033503667.1
NW_022883131.1	Gnomon	CDS	335982	336222	.	+	0	Name=XP_033359558.1;ID=cds-XP_033359558.1;Dbxref=GeneID:117238620%2CGenbank:XP_033359558.1;Parent=rna-XM_033503667.1
NW_022883131.1	Gnomon	CDS	336297	336534	.	+	0	Name=XP_033359558.1;ID=cds-XP_033359558.1;Dbxref=GeneID:117238620%2CGenbank:XP_033359558.1;Parent=rna-XM_033503667.1
NW_022883131.1	Gnomon	CDS	336619	336735	.	+	0	Name=XP_033359558.1;ID=cds-XP_033359558.1;Dbxref=GeneID:117238620%2CGenbank:XP_033359558.1;Parent=rna-XM_033503667.1
NW_022883131.1	Gnomon	CDS	336828	336995	.	+	0	Name=XP_033359558.1;ID=cds-XP_033359558.1;Dbxref=GeneID:117238620%2CGenbank:XP_033359558.1;Parent=rna-XM_033503667.1
NW_022883131.1	Gnomon	exon	162917	163096	.	-	.	ID=exon-XM_033503732.1-1;Dbxref=GeneID:117238651%2CGenbank:XM_033503732.1;Parent=rna-XM_033503732.1
NW_022883131.1	Gnomon	exon	162271	162374	.	-	.	ID=exon-XM_033503732.1-2;Dbxref=GeneID:117238651%2CGenbank:XM_033503732.1;Parent=rna-XM_033503732.1
NW_022883131.1	Gnomon	exon	161621	161818	.	-	.	ID=exon-XM_033503732.1-3;Dbxref=GeneID:117238651%2CGenbank:XM_033503732.1;Parent=rna-XM_033503732.1
NW_022883131.1	Gnomon	exon	160088	160295	.	-	.	ID=exon-XM_033503732.1-4;Dbxref=GeneID:117238651%2CGenbank:XM_033503732.1;Parent=rna-XM_033503732.1
NW_022883131.1	Gnomon	exon	159732	159974	.	-	.	ID=exon-XM_033503732.1-5;Dbxref=GeneID:117238651%2CGenbank:XM_033503732.1;Parent=rna-XM_033503732.1
NW_022883131.1	Gnomon	exon	159560	159645	.	-	.	ID=exon-XM_033503732.1-6;Dbxref=GeneID:117238651%2CGenbank:XM_033503732.1;Parent=rna-XM_033503732.1
NW_022883131.1	Gnomon	exon	159099	159225	.	-	.	ID=exon-XM_033503732.1-7;Dbxref=GeneID:117238651%2CGenbank:XM_033503732.1;Parent=rna-XM_033503732.1
NW_022883131.1	Gnomon	exon	158848	158982	.	-	.	ID=exon-XM_033503732.1-8;Dbxref=GeneID:117238651%2CGenbank:XM_033503732.1;Parent=rna-XM_033503732.1
NW_022883131.1	Gnomon	exon	158357	158380	.	-	.	ID=exon-XM_033503732.1-9;Dbxref=GeneID:117238651%2CGenbank:XM_033503732.1;Parent=rna-XM_033503732.1
NW_022883131.1	Gnomon	mRNA	457144	458190	.	+	.	Name=XM_033503707.1;ID=rna-XM_033503707.1;Dbxref=GeneID:117238634%2CGenbank:XM_033503707.1;Parent=gene-LOC117238634
NW_022883131.1	Gnomon	mRNA	468935	476612	.	+	.	Name=XM_033503697.1;ID=rna-XM_033503697.1;Dbxref=GeneID:117238632%2CGenbank:XM_033503697.1;Parent=gene-LOC117238632
NW_022883131.1	Gnomon	CDS	250710	250771	.	+	0	Name=XP_033359655.1;ID=cds-XP_033359655.1;Dbxref=GeneID:117238665%2CGenbank:XP_033359655.1;Parent=rna-XM_033503764.1
NW_022883131.1	Gnomon	CDS	250834	251345	.	+	0	Name=XP_033359655.1;ID=cds-XP_033359655.1;Dbxref=GeneID:117238665%2CGenbank:XP_033359655.1;Parent=rna-XM_033503764.1
NW_022883131.1	Gnomon	CDS	251433	251500	.	+	0	Name=XP_033359655.1;ID=cds-XP_033359655.1;Dbxref=GeneID:117238665%2CGenbank:XP_033359655.1;Parent=rna-XM_033503764.1
NW_022883131.1	Gnomon	CDS	251577	251805	.	+	0	Name=XP_033359655.1;ID=cds-XP_033359655.1;Dbxref=GeneID:117238665%2CGenbank:XP_033359655.1;Parent=rna-XM_033503764.1
NW_022883131.1	Gnomon	CDS	251876	252001	.	+	0	Name=XP_033359655.1;ID=cds-XP_033359655.1;Dbxref=GeneID:117238665%2CGenbank:XP_033359655.1;Parent=rna-XM_033503764.1
NW_022883131.1	Gnomon	CDS	252103	253886	.	+	0	Name=XP_033359655.1;ID=cds-XP_033359655.1;Dbxref=GeneID:117238665%2CGenbank:XP_033359655.1;Parent=rna-XM_033503764.1
NW_022883131.1	Gnomon	CDS	253953	256979	.	+	0	Name=XP_033359655.1;ID=cds-XP_033359655.1;Dbxref=GeneID:117238665%2CGenbank:XP_033359655.1;Parent=rna-XM_033503764.1
NW_022883131.1	Gnomon	CDS	257063	257189	.	+	0	Name=XP_033359655.1;ID=cds-XP_033359655.1;Dbxref=GeneID:117238665%2CGenbank:XP_033359655.1;Parent=rna-XM_033503764.1
NW_022883131.1	Gnomon	CDS	258288	258361	.	+	0	Name=XP_033359655.1;ID=cds-XP_033359655.1;Dbxref=GeneID:117238665%2CGenbank:XP_033359655.1;Parent=rna-XM_033503764.1
NW_022883131.1	Gnomon	exon	336828	338548	.	+	.	ID=exon-XM_033503659.1-10;Dbxref=GeneID:117238620%2CGenbank:XM_033503659.1;Parent=rna-XM_033503659.1
NW_022883131.1	Gnomon	mRNA	298329	306496	.	-	.	Name=XM_033503708.1;ID=rna-XM_033503708.1;Dbxref=GeneID:117238635%2CGenbank:XM_033503708.1;Parent=gene-LOC117238635
NW_022883131.1	Gnomon	mRNA	468935	471286	.	+	.	Name=XM_033503698.1;ID=rna-XM_033503698.1;Dbxref=GeneID:117238632%2CGenbank:XM_033503698.1;Parent=gene-LOC117238632
NW_022883131.1	Gnomon	CDS	250710	250771	.	+	0	Name=XP_033359654.1;ID=cds-XP_033359654.1;Dbxref=GeneID:117238665%2CGenbank:XP_033359654.1;Parent=rna-XM_033503763.1
NW_022883131.1	Gnomon	CDS	250834	251345	.	+	0	Name=XP_033359654.1;ID=cds-XP_033359654.1;Dbxref=GeneID:117238665%2CGenbank:XP_033359654.1;Parent=rna-XM_033503763.1
NW_022883131.1	Gnomon	CDS	251436	251500	.	+	0	Name=XP_033359654.1;ID=cds-XP_033359654.1;Dbxref=GeneID:117238665%2CGenbank:XP_033359654.1;Parent=rna-XM_033503763.1
NW_022883131.1	Gnomon	CDS	251577	251805	.	+	0	Name=XP_033359654.1;ID=cds-XP_033359654.1;Dbxref=GeneID:117238665%2CGenbank:XP_033359654.1;Parent=rna-XM_033503763.1
NW_022883131.1	Gnomon	CDS	251876	252001	.	+	0	Name=XP_033359654.1;ID=cds-XP_033359654.1;Dbxref=GeneID:117238665%2CGenbank:XP_033359654.1;Parent=rna-XM_033503763.1
NW_022883131.1	Gnomon	CDS	252103	253886	.	+	0	Name=XP_033359654.1;ID=cds-XP_033359654.1;Dbxref=GeneID:117238665%2CGenbank:XP_033359654.1;Parent=rna-XM_033503763.1
NW_022883131.1	Gnomon	CDS	253953	256979	.	+	0	Name=XP_033359654.1;ID=cds-XP_033359654.1;Dbxref=GeneID:117238665%2CGenbank:XP_033359654.1;Parent=rna-XM_033503763.1
NW_022883131.1	Gnomon	CDS	257063	257189	.	+	0	Name=XP_033359654.1;ID=cds-XP_033359654.1;Dbxref=GeneID:117238665%2CGenbank:XP_033359654.1;Parent=rna-XM_033503763.1
NW_022883131.1	Gnomon	CDS	258871	259016	.	+	0	Name=XP_033359654.1;ID=cds-XP_033359654.1;Dbxref=GeneID:117238665%2CGenbank:XP_033359654.1;Parent=rna-XM_033503763.1
NW_022883131.1	Gnomon	CDS	259093	259296	.	+	0	Name=XP_033359654.1;ID=cds-XP_033359654.1;Dbxref=GeneID:117238665%2CGenbank:XP_033359654.1;Parent=rna-XM_033503763.1
NW_022883131.1	Gnomon	exon	454392	454465	.	-	.	ID=exon-XM_033503684.1-9;Dbxref=GeneID:117238629%2CGenbank:XM_033503684.1;Parent=rna-XM_033503684.1
NW_022883131.1	Gnomon	exon	455403	455603	.	-	.	ID=exon-XM_033503684.1-7;Dbxref=GeneID:117238629%2CGenbank:XM_033503684.1;Parent=rna-XM_033503684.1
NW_022883131.1	Gnomon	exon	454549	455110	.	-	.	ID=exon-XM_033503684.1-8;Dbxref=GeneID:117238629%2CGenbank:XM_033503684.1;Parent=rna-XM_033503684.1
NW_022883131.1	Gnomon	exon	456134	456845	.	-	.	ID=exon-XM_033503684.1-5;Dbxref=GeneID:117238629%2CGenbank:XM_033503684.1;Parent=rna-XM_033503684.1
NW_022883131.1	Gnomon	exon	455665	455897	.	-	.	ID=exon-XM_033503684.1-6;Dbxref=GeneID:117238629%2CGenbank:XM_033503684.1;Parent=rna-XM_033503684.1
NW_022883131.1	Gnomon	exon	458496	458774	.	-	.	ID=exon-XM_033503684.1-3;Dbxref=GeneID:117238629%2CGenbank:XM_033503684.1;Parent=rna-XM_033503684.1
NW_022883131.1	Gnomon	exon	458185	458341	.	-	.	ID=exon-XM_033503684.1-4;Dbxref=GeneID:117238629%2CGenbank:XM_033503684.1;Parent=rna-XM_033503684.1
NW_022883131.1	Gnomon	exon	459482	461297	.	-	.	ID=exon-XM_033503684.1-1;Dbxref=GeneID:117238629%2CGenbank:XM_033503684.1;Parent=rna-XM_033503684.1
NW_022883131.1	Gnomon	exon	459108	459265	.	-	.	ID=exon-XM_033503684.1-2;Dbxref=GeneID:117238629%2CGenbank:XM_033503684.1;Parent=rna-XM_033503684.1
NW_022883131.1	Gnomon	mRNA	507179	699431	.	-	.	Name=XM_033503779.1;ID=rna-XM_033503779.1;Dbxref=GeneID:117238675%2CGenbank:XM_033503779.1;Parent=gene-LOC117238675
NW_022883131.1	Gnomon	CDS	469159	469236	.	+	0	Name=XP_033359591.1;ID=cds-XP_033359591.1;Dbxref=GeneID:117238632%2CGenbank:XP_033359591.1;Parent=rna-XM_033503700.1
NW_022883131.1	Gnomon	CDS	469613	469854	.	+	0	Name=XP_033359591.1;ID=cds-XP_033359591.1;Dbxref=GeneID:117238632%2CGenbank:XP_033359591.1;Parent=rna-XM_033503700.1
NW_022883131.1	Gnomon	CDS	469946	470111	.	+	0	Name=XP_033359591.1;ID=cds-XP_033359591.1;Dbxref=GeneID:117238632%2CGenbank:XP_033359591.1;Parent=rna-XM_033503700.1
NW_022883131.1	Gnomon	CDS	470456	470833	.	+	0	Name=XP_033359591.1;ID=cds-XP_033359591.1;Dbxref=GeneID:117238632%2CGenbank:XP_033359591.1;Parent=rna-XM_033503700.1
NW_022883131.1	Gnomon	CDS	470915	470920	.	+	0	Name=XP_033359591.1;ID=cds-XP_033359591.1;Dbxref=GeneID:117238632%2CGenbank:XP_033359591.1;Parent=rna-XM_033503700.1
NW_022883131.1	Gnomon	CDS	306156	306179	.	-	0	Name=XP_033359600.1;ID=cds-XP_033359600.1;Dbxref=GeneID:117238635%2CGenbank:XP_033359600.1;Parent=rna-XM_033503709.1
NW_022883131.1	Gnomon	CDS	305858	306001	.	-	0	Name=XP_033359600.1;ID=cds-XP_033359600.1;Dbxref=GeneID:117238635%2CGenbank:XP_033359600.1;Parent=rna-XM_033503709.1
NW_022883131.1	Gnomon	CDS	305466	305783	.	-	0	Name=XP_033359600.1;ID=cds-XP_033359600.1;Dbxref=GeneID:117238635%2CGenbank:XP_033359600.1;Parent=rna-XM_033503709.1
NW_022883131.1	Gnomon	CDS	305320	305390	.	-	0	Name=XP_033359600.1;ID=cds-XP_033359600.1;Dbxref=GeneID:117238635%2CGenbank:XP_033359600.1;Parent=rna-XM_033503709.1
NW_022883131.1	Gnomon	CDS	305127	305239	.	-	0	Name=XP_033359600.1;ID=cds-XP_033359600.1;Dbxref=GeneID:117238635%2CGenbank:XP_033359600.1;Parent=rna-XM_033503709.1
NW_022883131.1	Gnomon	CDS	304782	305048	.	-	0	Name=XP_033359600.1;ID=cds-XP_033359600.1;Dbxref=GeneID:117238635%2CGenbank:XP_033359600.1;Parent=rna-XM_033503709.1
NW_022883131.1	Gnomon	CDS	304303	304696	.	-	0	Name=XP_033359600.1;ID=cds-XP_033359600.1;Dbxref=GeneID:117238635%2CGenbank:XP_033359600.1;Parent=rna-XM_033503709.1
NW_022883131.1	Gnomon	CDS	304025	304214	.	-	0	Name=XP_033359600.1;ID=cds-XP_033359600.1;Dbxref=GeneID:117238635%2CGenbank:XP_033359600.1;Parent=rna-XM_033503709.1
NW_022883131.1	Gnomon	CDS	303540	303945	.	-	0	Name=XP_033359600.1;ID=cds-XP_033359600.1;Dbxref=GeneID:117238635%2CGenbank:XP_033359600.1;Parent=rna-XM_033503709.1
NW_022883131.1	Gnomon	CDS	302487	303470	.	-	0	Name=XP_033359600.1;ID=cds-XP_033359600.1;Dbxref=GeneID:117238635%2CGenbank:XP_033359600.1;Parent=rna-XM_033503709.1
NW_022883131.1	Gnomon	CDS	302166	302416	.	-	0	Name=XP_033359600.1;ID=cds-XP_033359600.1;Dbxref=GeneID:117238635%2CGenbank:XP_033359600.1;Parent=rna-XM_033503709.1
NW_022883131.1	Gnomon	CDS	302012	302083	.	-	0	Name=XP_033359600.1;ID=cds-XP_033359600.1;Dbxref=GeneID:117238635%2CGenbank:XP_033359600.1;Parent=rna-XM_033503709.1
NW_022883131.1	Gnomon	CDS	301251	301341	.	-	0	Name=XP_033359600.1;ID=cds-XP_033359600.1;Dbxref=GeneID:117238635%2CGenbank:XP_033359600.1;Parent=rna-XM_033503709.1
NW_022883131.1	Gnomon	CDS	300975	301179	.	-	0	Name=XP_033359600.1;ID=cds-XP_033359600.1;Dbxref=GeneID:117238635%2CGenbank:XP_033359600.1;Parent=rna-XM_033503709.1
NW_022883131.1	Gnomon	CDS	300591	300911	.	-	0	Name=XP_033359600.1;ID=cds-XP_033359600.1;Dbxref=GeneID:117238635%2CGenbank:XP_033359600.1;Parent=rna-XM_033503709.1
NW_022883131.1	Gnomon	CDS	300281	300509	.	-	0	Name=XP_033359600.1;ID=cds-XP_033359600.1;Dbxref=GeneID:117238635%2CGenbank:XP_033359600.1;Parent=rna-XM_033503709.1
NW_022883131.1	Gnomon	CDS	299990	300195	.	-	0	Name=XP_033359600.1;ID=cds-XP_033359600.1;Dbxref=GeneID:117238635%2CGenbank:XP_033359600.1;Parent=rna-XM_033503709.1
NW_022883131.1	Gnomon	CDS	299577	299916	.	-	0	Name=XP_033359600.1;ID=cds-XP_033359600.1;Dbxref=GeneID:117238635%2CGenbank:XP_033359600.1;Parent=rna-XM_033503709.1
NW_022883131.1	Gnomon	CDS	298753	299401	.	-	0	Name=XP_033359600.1;ID=cds-XP_033359600.1;Dbxref=GeneID:117238635%2CGenbank:XP_033359600.1;Parent=rna-XM_033503709.1
NW_022883131.1	Gnomon	CDS	298560	298688	.	-	0	Name=XP_033359600.1;ID=cds-XP_033359600.1;Dbxref=GeneID:117238635%2CGenbank:XP_033359600.1;Parent=rna-XM_033503709.1
NW_022883131.1	Gnomon	CDS	298400	298485	.	-	0	Name=XP_033359600.1;ID=cds-XP_033359600.1;Dbxref=GeneID:117238635%2CGenbank:XP_033359600.1;Parent=rna-XM_033503709.1
NW_022883131.1	Gnomon	CDS	469159	469236	.	+	0	Name=XP_033359590.1;ID=cds-XP_033359590.1;Dbxref=GeneID:117238632%2CGenbank:XP_033359590.1;Parent=rna-XM_033503699.1
NW_022883131.1	Gnomon	CDS	469613	469854	.	+	0	Name=XP_033359590.1;ID=cds-XP_033359590.1;Dbxref=GeneID:117238632%2CGenbank:XP_033359590.1;Parent=rna-XM_033503699.1
NW_022883131.1	Gnomon	CDS	469946	470111	.	+	0	Name=XP_033359590.1;ID=cds-XP_033359590.1;Dbxref=GeneID:117238632%2CGenbank:XP_033359590.1;Parent=rna-XM_033503699.1
NW_022883131.1	Gnomon	CDS	470456	470833	.	+	0	Name=XP_033359590.1;ID=cds-XP_033359590.1;Dbxref=GeneID:117238632%2CGenbank:XP_033359590.1;Parent=rna-XM_033503699.1
NW_022883131.1	Gnomon	CDS	470900	470914	.	+	0	Name=XP_033359590.1;ID=cds-XP_033359590.1;Dbxref=GeneID:117238632%2CGenbank:XP_033359590.1;Parent=rna-XM_033503699.1
NW_022883131.1	Gnomon	mRNA	276890	278808	.	+	.	Name=XM_033503777.1;ID=rna-XM_033503777.1;Dbxref=GeneID:117238673%2CGenbank:XM_033503777.1;Parent=gene-LOC117238673
NW_022883131.1	Gnomon	CDS	294674	295990	.	+	0	Name=XP_033359603.1;ID=cds-XP_033359603.1;Dbxref=GeneID:117238636%2CGenbank:XP_033359603.1;Parent=rna-XM_033503712.1
NW_022883131.1	Gnomon	exon	259377	259541	.	+	.	ID=exon-XM_033503766.1-1;Dbxref=GeneID:117238666%2CGenbank:XM_033503766.1;Parent=rna-XM_033503766.1
NW_022883131.1	Gnomon	exon	262210	262463	.	+	.	ID=exon-XM_033503766.1-8;Dbxref=GeneID:117238666%2CGenbank:XM_033503766.1;Parent=rna-XM_033503766.1
NW_022883131.1	Gnomon	exon	262528	262675	.	+	.	ID=exon-XM_033503766.1-9;Dbxref=GeneID:117238666%2CGenbank:XM_033503766.1;Parent=rna-XM_033503766.1
NW_022883131.1	Gnomon	exon	261390	261704	.	+	.	ID=exon-XM_033503766.1-6;Dbxref=GeneID:117238666%2CGenbank:XM_033503766.1;Parent=rna-XM_033503766.1
NW_022883131.1	Gnomon	exon	261790	262144	.	+	.	ID=exon-XM_033503766.1-7;Dbxref=GeneID:117238666%2CGenbank:XM_033503766.1;Parent=rna-XM_033503766.1
NW_022883131.1	Gnomon	exon	260792	261053	.	+	.	ID=exon-XM_033503766.1-4;Dbxref=GeneID:117238666%2CGenbank:XM_033503766.1;Parent=rna-XM_033503766.1
NW_022883131.1	Gnomon	exon	261131	261311	.	+	.	ID=exon-XM_033503766.1-5;Dbxref=GeneID:117238666%2CGenbank:XM_033503766.1;Parent=rna-XM_033503766.1
NW_022883131.1	Gnomon	exon	259745	259883	.	+	.	ID=exon-XM_033503766.1-2;Dbxref=GeneID:117238666%2CGenbank:XM_033503766.1;Parent=rna-XM_033503766.1
NW_022883131.1	Gnomon	exon	260445	260695	.	+	.	ID=exon-XM_033503766.1-3;Dbxref=GeneID:117238666%2CGenbank:XM_033503766.1;Parent=rna-XM_033503766.1
NW_022883131.1	Gnomon	CDS	469159	469236	.	+	0	Name=XP_033359593.1;ID=cds-XP_033359593.1;Dbxref=GeneID:117238632%2CGenbank:XP_033359593.1;Parent=rna-XM_033503702.1
NW_022883131.1	Gnomon	CDS	469613	469854	.	+	0	Name=XP_033359593.1;ID=cds-XP_033359593.1;Dbxref=GeneID:117238632%2CGenbank:XP_033359593.1;Parent=rna-XM_033503702.1
NW_022883131.1	Gnomon	CDS	469946	470111	.	+	0	Name=XP_033359593.1;ID=cds-XP_033359593.1;Dbxref=GeneID:117238632%2CGenbank:XP_033359593.1;Parent=rna-XM_033503702.1
NW_022883131.1	Gnomon	CDS	470456	470833	.	+	0	Name=XP_033359593.1;ID=cds-XP_033359593.1;Dbxref=GeneID:117238632%2CGenbank:XP_033359593.1;Parent=rna-XM_033503702.1
NW_022883131.1	Gnomon	CDS	470915	470920	.	+	0	Name=XP_033359593.1;ID=cds-XP_033359593.1;Dbxref=GeneID:117238632%2CGenbank:XP_033359593.1;Parent=rna-XM_033503702.1
NW_022883131.1	Gnomon	exon	336297	336534	.	+	.	ID=exon-XM_033503667.1-8;Dbxref=GeneID:117238620%2CGenbank:XM_033503667.1;Parent=rna-XM_033503667.1
NW_022883131.1	Gnomon	exon	336619	336735	.	+	.	ID=exon-XM_033503667.1-9;Dbxref=GeneID:117238620%2CGenbank:XM_033503667.1;Parent=rna-XM_033503667.1
NW_022883131.1	Gnomon	exon	335675	335831	.	+	.	ID=exon-XM_033503667.1-6;Dbxref=GeneID:117238620%2CGenbank:XM_033503667.1;Parent=rna-XM_033503667.1
NW_022883131.1	Gnomon	exon	335982	336222	.	+	.	ID=exon-XM_033503667.1-7;Dbxref=GeneID:117238620%2CGenbank:XM_033503667.1;Parent=rna-XM_033503667.1
NW_022883131.1	Gnomon	exon	334712	334925	.	+	.	ID=exon-XM_033503667.1-4;Dbxref=GeneID:117238620%2CGenbank:XM_033503667.1;Parent=rna-XM_033503667.1
NW_022883131.1	Gnomon	exon	335177	335600	.	+	.	ID=exon-XM_033503667.1-5;Dbxref=GeneID:117238620%2CGenbank:XM_033503667.1;Parent=rna-XM_033503667.1
NW_022883131.1	Gnomon	exon	322801	322913	.	+	.	ID=exon-XM_033503667.1-2;Dbxref=GeneID:117238620%2CGenbank:XM_033503667.1;Parent=rna-XM_033503667.1
NW_022883131.1	Gnomon	exon	334515	334588	.	+	.	ID=exon-XM_033503667.1-3;Dbxref=GeneID:117238620%2CGenbank:XM_033503667.1;Parent=rna-XM_033503667.1
NW_022883131.1	Gnomon	exon	320640	320780	.	+	.	ID=exon-XM_033503667.1-1;Dbxref=GeneID:117238620%2CGenbank:XM_033503667.1;Parent=rna-XM_033503667.1
NW_022883131.1	Gnomon	exon	336828	338548	.	+	.	ID=exon-XM_033503662.1-10;Dbxref=GeneID:117238620%2CGenbank:XM_033503662.1;Parent=rna-XM_033503662.1
NW_022883131.1	Gnomon	CDS	304465	304617	.	-	0	Name=XP_033359602.1;ID=cds-XP_033359602.1;Dbxref=GeneID:117238635%2CGenbank:XP_033359602.1;Parent=rna-XM_033503711.1
NW_022883131.1	Gnomon	CDS	304303	304382	.	-	0	Name=XP_033359602.1;ID=cds-XP_033359602.1;Dbxref=GeneID:117238635%2CGenbank:XP_033359602.1;Parent=rna-XM_033503711.1
NW_022883131.1	Gnomon	CDS	304025	304214	.	-	0	Name=XP_033359602.1;ID=cds-XP_033359602.1;Dbxref=GeneID:117238635%2CGenbank:XP_033359602.1;Parent=rna-XM_033503711.1
NW_022883131.1	Gnomon	CDS	303540	303945	.	-	0	Name=XP_033359602.1;ID=cds-XP_033359602.1;Dbxref=GeneID:117238635%2CGenbank:XP_033359602.1;Parent=rna-XM_033503711.1
NW_022883131.1	Gnomon	CDS	302487	303470	.	-	0	Name=XP_033359602.1;ID=cds-XP_033359602.1;Dbxref=GeneID:117238635%2CGenbank:XP_033359602.1;Parent=rna-XM_033503711.1
NW_022883131.1	Gnomon	CDS	302166	302416	.	-	0	Name=XP_033359602.1;ID=cds-XP_033359602.1;Dbxref=GeneID:117238635%2CGenbank:XP_033359602.1;Parent=rna-XM_033503711.1
NW_022883131.1	Gnomon	CDS	301825	302083	.	-	0	Name=XP_033359602.1;ID=cds-XP_033359602.1;Dbxref=GeneID:117238635%2CGenbank:XP_033359602.1;Parent=rna-XM_033503711.1
NW_022883131.1	Gnomon	CDS	301251	301754	.	-	0	Name=XP_033359602.1;ID=cds-XP_033359602.1;Dbxref=GeneID:117238635%2CGenbank:XP_033359602.1;Parent=rna-XM_033503711.1
NW_022883131.1	Gnomon	CDS	300975	301179	.	-	0	Name=XP_033359602.1;ID=cds-XP_033359602.1;Dbxref=GeneID:117238635%2CGenbank:XP_033359602.1;Parent=rna-XM_033503711.1
NW_022883131.1	Gnomon	CDS	300591	300911	.	-	0	Name=XP_033359602.1;ID=cds-XP_033359602.1;Dbxref=GeneID:117238635%2CGenbank:XP_033359602.1;Parent=rna-XM_033503711.1
NW_022883131.1	Gnomon	CDS	300281	300509	.	-	0	Name=XP_033359602.1;ID=cds-XP_033359602.1;Dbxref=GeneID:117238635%2CGenbank:XP_033359602.1;Parent=rna-XM_033503711.1
NW_022883131.1	Gnomon	CDS	299990	300195	.	-	0	Name=XP_033359602.1;ID=cds-XP_033359602.1;Dbxref=GeneID:117238635%2CGenbank:XP_033359602.1;Parent=rna-XM_033503711.1
NW_022883131.1	Gnomon	CDS	299577	299916	.	-	0	Name=XP_033359602.1;ID=cds-XP_033359602.1;Dbxref=GeneID:117238635%2CGenbank:XP_033359602.1;Parent=rna-XM_033503711.1
NW_022883131.1	Gnomon	CDS	298753	299401	.	-	0	Name=XP_033359602.1;ID=cds-XP_033359602.1;Dbxref=GeneID:117238635%2CGenbank:XP_033359602.1;Parent=rna-XM_033503711.1
NW_022883131.1	Gnomon	CDS	298560	298688	.	-	0	Name=XP_033359602.1;ID=cds-XP_033359602.1;Dbxref=GeneID:117238635%2CGenbank:XP_033359602.1;Parent=rna-XM_033503711.1
NW_022883131.1	Gnomon	CDS	298400	298485	.	-	0	Name=XP_033359602.1;ID=cds-XP_033359602.1;Dbxref=GeneID:117238635%2CGenbank:XP_033359602.1;Parent=rna-XM_033503711.1
NW_022883131.1	Gnomon	mRNA	279121	283367	.	+	.	Name=XM_033503778.1;ID=rna-XM_033503778.1;Dbxref=GeneID:117238674%2CGenbank:XM_033503778.1;Parent=gene-LOC117238674
NW_022883131.1	Gnomon	exon	175142	175280	.	-	.	ID=exon-XM_033503743.1-1;Dbxref=GeneID:117238653%2CGenbank:XM_033503743.1;Parent=rna-XM_033503743.1
NW_022883131.1	Gnomon	exon	174800	174959	.	-	.	ID=exon-XM_033503743.1-2;Dbxref=GeneID:117238653%2CGenbank:XM_033503743.1;Parent=rna-XM_033503743.1
NW_022883131.1	Gnomon	exon	174012	174117	.	-	.	ID=exon-XM_033503743.1-5;Dbxref=GeneID:117238653%2CGenbank:XM_033503743.1;Parent=rna-XM_033503743.1
NW_022883131.1	Gnomon	exon	173509	173749	.	-	.	ID=exon-XM_033503743.1-6;Dbxref=GeneID:117238653%2CGenbank:XM_033503743.1;Parent=rna-XM_033503743.1
NW_022883131.1	Gnomon	exon	174533	174713	.	-	.	ID=exon-XM_033503743.1-3;Dbxref=GeneID:117238653%2CGenbank:XM_033503743.1;Parent=rna-XM_033503743.1
NW_022883131.1	Gnomon	exon	174204	174389	.	-	.	ID=exon-XM_033503743.1-4;Dbxref=GeneID:117238653%2CGenbank:XM_033503743.1;Parent=rna-XM_033503743.1
NW_022883131.1	Gnomon	CDS	227918	228163	.	+	0	Name=XP_033359649.1;ID=cds-XP_033359649.1;Dbxref=GeneID:117238664%2CGenbank:XP_033359649.1;Parent=rna-XM_033503758.1
NW_022883131.1	Gnomon	CDS	228908	229420	.	+	0	Name=XP_033359649.1;ID=cds-XP_033359649.1;Dbxref=GeneID:117238664%2CGenbank:XP_033359649.1;Parent=rna-XM_033503758.1
NW_022883131.1	Gnomon	CDS	229809	229982	.	+	0	Name=XP_033359649.1;ID=cds-XP_033359649.1;Dbxref=GeneID:117238664%2CGenbank:XP_033359649.1;Parent=rna-XM_033503758.1
NW_022883131.1	Gnomon	mRNA	287697	291735	.	-	.	Name=XM_033503775.1;ID=rna-XM_033503775.1;Dbxref=GeneID:117238672%2CGenbank:XM_033503775.1;Parent=gene-LOC117238672
NW_022883131.1	Gnomon	exon	356075	356926	.	+	.	ID=exon-XM_033503642.1-10;Dbxref=GeneID:117238615%2CGenbank:XM_033503642.1;Parent=rna-XM_033503642.1
NW_022883131.1	Gnomon	CDS	227918	228163	.	+	0	Name=XP_033359648.1;ID=cds-XP_033359648.1;Dbxref=GeneID:117238664%2CGenbank:XP_033359648.1;Parent=rna-XM_033503757.1
NW_022883131.1	Gnomon	CDS	228908	229420	.	+	0	Name=XP_033359648.1;ID=cds-XP_033359648.1;Dbxref=GeneID:117238664%2CGenbank:XP_033359648.1;Parent=rna-XM_033503757.1
NW_022883131.1	Gnomon	CDS	229809	229982	.	+	0	Name=XP_033359648.1;ID=cds-XP_033359648.1;Dbxref=GeneID:117238664%2CGenbank:XP_033359648.1;Parent=rna-XM_033503757.1
NW_022883131.1	Gnomon	exon	270684	270950	.	+	.	ID=exon-XM_033503718.1-5;Dbxref=GeneID:117238640%2CGenbank:XM_033503718.1;Parent=rna-XM_033503718.1
NW_022883131.1	Gnomon	exon	271019	271685	.	+	.	ID=exon-XM_033503718.1-6;Dbxref=GeneID:117238640%2CGenbank:XM_033503718.1;Parent=rna-XM_033503718.1
NW_022883131.1	Gnomon	exon	269888	270127	.	+	.	ID=exon-XM_033503718.1-3;Dbxref=GeneID:117238640%2CGenbank:XM_033503718.1;Parent=rna-XM_033503718.1
NW_022883131.1	Gnomon	exon	270208	270612	.	+	.	ID=exon-XM_033503718.1-4;Dbxref=GeneID:117238640%2CGenbank:XM_033503718.1;Parent=rna-XM_033503718.1
NW_022883131.1	Gnomon	exon	268835	268894	.	+	.	ID=exon-XM_033503718.1-1;Dbxref=GeneID:117238640%2CGenbank:XM_033503718.1;Parent=rna-XM_033503718.1
NW_022883131.1	Gnomon	exon	269625	269777	.	+	.	ID=exon-XM_033503718.1-2;Dbxref=GeneID:117238640%2CGenbank:XM_033503718.1;Parent=rna-XM_033503718.1
NW_022883131.1	Gnomon	mRNA	282676	291735	.	-	.	Name=XM_033503776.1;ID=rna-XM_033503776.1;Dbxref=GeneID:117238672%2CGenbank:XM_033503776.1;Parent=gene-LOC117238672
NW_022883131.1	Gnomon	exon	313384	313574	.	-	.	ID=exon-XM_033503644.1-3;Dbxref=GeneID:117238616%2CGenbank:XM_033503644.1;Parent=rna-XM_033503644.1
NW_022883131.1	Gnomon	exon	311021	313308	.	-	.	ID=exon-XM_033503644.1-4;Dbxref=GeneID:117238616%2CGenbank:XM_033503644.1;Parent=rna-XM_033503644.1
NW_022883131.1	Gnomon	exon	314008	314578	.	-	.	ID=exon-XM_033503644.1-1;Dbxref=GeneID:117238616%2CGenbank:XM_033503644.1;Parent=rna-XM_033503644.1
NW_022883131.1	Gnomon	exon	313698	313899	.	-	.	ID=exon-XM_033503644.1-2;Dbxref=GeneID:117238616%2CGenbank:XM_033503644.1;Parent=rna-XM_033503644.1
NW_022883131.1	Gnomon	exon	177910	178316	.	-	.	ID=exon-XM_033503742.1-1;Dbxref=GeneID:117238653%2CGenbank:XM_033503742.1;Parent=rna-XM_033503742.1
NW_022883131.1	Gnomon	exon	175142	175286	.	-	.	ID=exon-XM_033503742.1-2;Dbxref=GeneID:117238653%2CGenbank:XM_033503742.1;Parent=rna-XM_033503742.1
NW_022883131.1	Gnomon	exon	174800	174959	.	-	.	ID=exon-XM_033503742.1-3;Dbxref=GeneID:117238653%2CGenbank:XM_033503742.1;Parent=rna-XM_033503742.1
NW_022883131.1	Gnomon	exon	174533	174713	.	-	.	ID=exon-XM_033503742.1-4;Dbxref=GeneID:117238653%2CGenbank:XM_033503742.1;Parent=rna-XM_033503742.1
NW_022883131.1	Gnomon	exon	174204	174389	.	-	.	ID=exon-XM_033503742.1-5;Dbxref=GeneID:117238653%2CGenbank:XM_033503742.1;Parent=rna-XM_033503742.1
NW_022883131.1	Gnomon	exon	174012	174117	.	-	.	ID=exon-XM_033503742.1-6;Dbxref=GeneID:117238653%2CGenbank:XM_033503742.1;Parent=rna-XM_033503742.1
NW_022883131.1	Gnomon	exon	173589	173749	.	-	.	ID=exon-XM_033503742.1-7;Dbxref=GeneID:117238653%2CGenbank:XM_033503742.1;Parent=rna-XM_033503742.1
NW_022883131.1	Gnomon	exon	158357	158380	.	-	.	ID=exon-XM_033503736.1-10;Dbxref=GeneID:117238651%2CGenbank:XM_033503736.1;Parent=rna-XM_033503736.1
NW_022883131.1	Gnomon	exon	157739	157889	.	-	.	ID=exon-XM_033503736.1-11;Dbxref=GeneID:117238651%2CGenbank:XM_033503736.1;Parent=rna-XM_033503736.1
NW_022883131.1	Gnomon	exon	157497	157627	.	-	.	ID=exon-XM_033503736.1-12;Dbxref=GeneID:117238651%2CGenbank:XM_033503736.1;Parent=rna-XM_033503736.1
NW_022883131.1	Gnomon	exon	157180	157422	.	-	.	ID=exon-XM_033503736.1-13;Dbxref=GeneID:117238651%2CGenbank:XM_033503736.1;Parent=rna-XM_033503736.1
NW_022883131.1	Gnomon	exon	156948	157096	.	-	.	ID=exon-XM_033503736.1-14;Dbxref=GeneID:117238651%2CGenbank:XM_033503736.1;Parent=rna-XM_033503736.1
NW_022883131.1	Gnomon	exon	156443	156677	.	-	.	ID=exon-XM_033503736.1-15;Dbxref=GeneID:117238651%2CGenbank:XM_033503736.1;Parent=rna-XM_033503736.1
NW_022883131.1	Gnomon	mRNA	349421	351301	.	-	.	Name=XM_033503679.1;ID=rna-XM_033503679.1;Dbxref=GeneID:117238623%2CGenbank:XM_033503679.1;Parent=gene-LOC117238623
NW_022883131.1	Gnomon	mRNA	247994	251008	.	-	.	Name=XM_033503773.1;ID=rna-XM_033503773.1;Dbxref=GeneID:117238670%2CGenbank:XM_033503773.1;Parent=gene-LOC117238670
NW_022883131.1	Gnomon	mRNA	246020	248252	.	+	.	Name=XM_033503774.1;ID=rna-XM_033503774.1;Dbxref=GeneID:117238671%2CGenbank:XM_033503774.1;Parent=gene-LOC117238671
NW_022883131.1	Gnomon	lnc_RNA	426625	430508	.	+	.	Name=XR_004494239.1;ID=rna-XR_004494239.1;Dbxref=GeneID:117238649%2CGenbank:XR_004494239.1;Parent=gene-LOC117238649
NW_022883131.1	Gnomon	exon	336619	336735	.	+	.	ID=exon-XM_033503668.1-9;Dbxref=GeneID:117238620%2CGenbank:XM_033503668.1;Parent=rna-XM_033503668.1
NW_022883131.1	Gnomon	exon	335177	335600	.	+	.	ID=exon-XM_033503668.1-5;Dbxref=GeneID:117238620%2CGenbank:XM_033503668.1;Parent=rna-XM_033503668.1
NW_022883131.1	Gnomon	exon	335675	335831	.	+	.	ID=exon-XM_033503668.1-6;Dbxref=GeneID:117238620%2CGenbank:XM_033503668.1;Parent=rna-XM_033503668.1
NW_022883131.1	Gnomon	exon	335982	336222	.	+	.	ID=exon-XM_033503668.1-7;Dbxref=GeneID:117238620%2CGenbank:XM_033503668.1;Parent=rna-XM_033503668.1
NW_022883131.1	Gnomon	exon	336297	336534	.	+	.	ID=exon-XM_033503668.1-8;Dbxref=GeneID:117238620%2CGenbank:XM_033503668.1;Parent=rna-XM_033503668.1
NW_022883131.1	Gnomon	exon	322050	322167	.	+	.	ID=exon-XM_033503668.1-1;Dbxref=GeneID:117238620%2CGenbank:XM_033503668.1;Parent=rna-XM_033503668.1
NW_022883131.1	Gnomon	exon	322801	322913	.	+	.	ID=exon-XM_033503668.1-2;Dbxref=GeneID:117238620%2CGenbank:XM_033503668.1;Parent=rna-XM_033503668.1
NW_022883131.1	Gnomon	exon	334515	334588	.	+	.	ID=exon-XM_033503668.1-3;Dbxref=GeneID:117238620%2CGenbank:XM_033503668.1;Parent=rna-XM_033503668.1
NW_022883131.1	Gnomon	exon	334712	334925	.	+	.	ID=exon-XM_033503668.1-4;Dbxref=GeneID:117238620%2CGenbank:XM_033503668.1;Parent=rna-XM_033503668.1
NW_022883131.1	Gnomon	CDS	268855	268894	.	+	0	Name=XP_033359609.1;ID=cds-XP_033359609.1;Dbxref=GeneID:117238640%2CGenbank:XP_033359609.1;Parent=rna-XM_033503718.1
NW_022883131.1	Gnomon	CDS	269625	269777	.	+	0	Name=XP_033359609.1;ID=cds-XP_033359609.1;Dbxref=GeneID:117238640%2CGenbank:XP_033359609.1;Parent=rna-XM_033503718.1
NW_022883131.1	Gnomon	CDS	269888	270127	.	+	0	Name=XP_033359609.1;ID=cds-XP_033359609.1;Dbxref=GeneID:117238640%2CGenbank:XP_033359609.1;Parent=rna-XM_033503718.1
NW_022883131.1	Gnomon	CDS	270208	270612	.	+	0	Name=XP_033359609.1;ID=cds-XP_033359609.1;Dbxref=GeneID:117238640%2CGenbank:XP_033359609.1;Parent=rna-XM_033503718.1
NW_022883131.1	Gnomon	CDS	270684	270950	.	+	0	Name=XP_033359609.1;ID=cds-XP_033359609.1;Dbxref=GeneID:117238640%2CGenbank:XP_033359609.1;Parent=rna-XM_033503718.1
NW_022883131.1	Gnomon	CDS	271019	271203	.	+	0	Name=XP_033359609.1;ID=cds-XP_033359609.1;Dbxref=GeneID:117238640%2CGenbank:XP_033359609.1;Parent=rna-XM_033503718.1
NW_022883131.1	Gnomon	CDS	306156	306179	.	-	0	Name=XP_033359599.1;ID=cds-XP_033359599.1;Dbxref=GeneID:117238635%2CGenbank:XP_033359599.1;Parent=rna-XM_033503708.1
NW_022883131.1	Gnomon	CDS	305858	306001	.	-	0	Name=XP_033359599.1;ID=cds-XP_033359599.1;Dbxref=GeneID:117238635%2CGenbank:XP_033359599.1;Parent=rna-XM_033503708.1
NW_022883131.1	Gnomon	CDS	305466	305783	.	-	0	Name=XP_033359599.1;ID=cds-XP_033359599.1;Dbxref=GeneID:117238635%2CGenbank:XP_033359599.1;Parent=rna-XM_033503708.1
NW_022883131.1	Gnomon	CDS	305320	305390	.	-	0	Name=XP_033359599.1;ID=cds-XP_033359599.1;Dbxref=GeneID:117238635%2CGenbank:XP_033359599.1;Parent=rna-XM_033503708.1
NW_022883131.1	Gnomon	CDS	305127	305239	.	-	0	Name=XP_033359599.1;ID=cds-XP_033359599.1;Dbxref=GeneID:117238635%2CGenbank:XP_033359599.1;Parent=rna-XM_033503708.1
NW_022883131.1	Gnomon	CDS	304782	305048	.	-	0	Name=XP_033359599.1;ID=cds-XP_033359599.1;Dbxref=GeneID:117238635%2CGenbank:XP_033359599.1;Parent=rna-XM_033503708.1
NW_022883131.1	Gnomon	CDS	304303	304696	.	-	0	Name=XP_033359599.1;ID=cds-XP_033359599.1;Dbxref=GeneID:117238635%2CGenbank:XP_033359599.1;Parent=rna-XM_033503708.1
NW_022883131.1	Gnomon	CDS	304025	304214	.	-	0	Name=XP_033359599.1;ID=cds-XP_033359599.1;Dbxref=GeneID:117238635%2CGenbank:XP_033359599.1;Parent=rna-XM_033503708.1
NW_022883131.1	Gnomon	CDS	303540	303945	.	-	0	Name=XP_033359599.1;ID=cds-XP_033359599.1;Dbxref=GeneID:117238635%2CGenbank:XP_033359599.1;Parent=rna-XM_033503708.1
NW_022883131.1	Gnomon	CDS	302487	303470	.	-	0	Name=XP_033359599.1;ID=cds-XP_033359599.1;Dbxref=GeneID:117238635%2CGenbank:XP_033359599.1;Parent=rna-XM_033503708.1
NW_022883131.1	Gnomon	CDS	302166	302416	.	-	0	Name=XP_033359599.1;ID=cds-XP_033359599.1;Dbxref=GeneID:117238635%2CGenbank:XP_033359599.1;Parent=rna-XM_033503708.1
NW_022883131.1	Gnomon	CDS	301825	302083	.	-	0	Name=XP_033359599.1;ID=cds-XP_033359599.1;Dbxref=GeneID:117238635%2CGenbank:XP_033359599.1;Parent=rna-XM_033503708.1
NW_022883131.1	Gnomon	CDS	301251	301754	.	-	0	Name=XP_033359599.1;ID=cds-XP_033359599.1;Dbxref=GeneID:117238635%2CGenbank:XP_033359599.1;Parent=rna-XM_033503708.1
NW_022883131.1	Gnomon	CDS	300975	301179	.	-	0	Name=XP_033359599.1;ID=cds-XP_033359599.1;Dbxref=GeneID:117238635%2CGenbank:XP_033359599.1;Parent=rna-XM_033503708.1
NW_022883131.1	Gnomon	CDS	300591	300911	.	-	0	Name=XP_033359599.1;ID=cds-XP_033359599.1;Dbxref=GeneID:117238635%2CGenbank:XP_033359599.1;Parent=rna-XM_033503708.1
NW_022883131.1	Gnomon	CDS	300281	300509	.	-	0	Name=XP_033359599.1;ID=cds-XP_033359599.1;Dbxref=GeneID:117238635%2CGenbank:XP_033359599.1;Parent=rna-XM_033503708.1
NW_022883131.1	Gnomon	CDS	299990	300195	.	-	0	Name=XP_033359599.1;ID=cds-XP_033359599.1;Dbxref=GeneID:117238635%2CGenbank:XP_033359599.1;Parent=rna-XM_033503708.1
NW_022883131.1	Gnomon	CDS	299577	299916	.	-	0	Name=XP_033359599.1;ID=cds-XP_033359599.1;Dbxref=GeneID:117238635%2CGenbank:XP_033359599.1;Parent=rna-XM_033503708.1
NW_022883131.1	Gnomon	CDS	298753	299401	.	-	0	Name=XP_033359599.1;ID=cds-XP_033359599.1;Dbxref=GeneID:117238635%2CGenbank:XP_033359599.1;Parent=rna-XM_033503708.1
NW_022883131.1	Gnomon	CDS	298560	298688	.	-	0	Name=XP_033359599.1;ID=cds-XP_033359599.1;Dbxref=GeneID:117238635%2CGenbank:XP_033359599.1;Parent=rna-XM_033503708.1
NW_022883131.1	Gnomon	CDS	298400	298485	.	-	0	Name=XP_033359599.1;ID=cds-XP_033359599.1;Dbxref=GeneID:117238635%2CGenbank:XP_033359599.1;Parent=rna-XM_033503708.1
NW_022883131.1	Gnomon	exon	251433	251500	.	+	.	ID=exon-XM_033503765.1-3;Dbxref=GeneID:117238665%2CGenbank:XM_033503765.1;Parent=rna-XM_033503765.1
NW_022883131.1	Gnomon	exon	251577	251805	.	+	.	ID=exon-XM_033503765.1-4;Dbxref=GeneID:117238665%2CGenbank:XM_033503765.1;Parent=rna-XM_033503765.1
NW_022883131.1	Gnomon	exon	251876	252001	.	+	.	ID=exon-XM_033503765.1-5;Dbxref=GeneID:117238665%2CGenbank:XM_033503765.1;Parent=rna-XM_033503765.1
NW_022883131.1	Gnomon	exon	252103	253886	.	+	.	ID=exon-XM_033503765.1-6;Dbxref=GeneID:117238665%2CGenbank:XM_033503765.1;Parent=rna-XM_033503765.1
NW_022883131.1	Gnomon	exon	253953	256979	.	+	.	ID=exon-XM_033503765.1-7;Dbxref=GeneID:117238665%2CGenbank:XM_033503765.1;Parent=rna-XM_033503765.1
NW_022883131.1	Gnomon	exon	257063	257189	.	+	.	ID=exon-XM_033503765.1-8;Dbxref=GeneID:117238665%2CGenbank:XM_033503765.1;Parent=rna-XM_033503765.1
NW_022883131.1	Gnomon	exon	259093	259508	.	+	.	ID=exon-XM_033503765.1-9;Dbxref=GeneID:117238665%2CGenbank:XM_033503765.1;Parent=rna-XM_033503765.1
NW_022883131.1	Gnomon	exon	250538	250771	.	+	.	ID=exon-XM_033503765.1-1;Dbxref=GeneID:117238665%2CGenbank:XM_033503765.1;Parent=rna-XM_033503765.1
NW_022883131.1	Gnomon	exon	250834	251345	.	+	.	ID=exon-XM_033503765.1-2;Dbxref=GeneID:117238665%2CGenbank:XM_033503765.1;Parent=rna-XM_033503765.1
NW_022883131.1	Gnomon	mRNA	156443	169281	.	-	.	Name=XM_033503736.1;ID=rna-XM_033503736.1;Dbxref=GeneID:117238651%2CGenbank:XM_033503736.1;Parent=gene-LOC117238651
NW_022883131.1	Gnomon	lnc_RNA	107785	110769	.	+	.	Name=XR_004494238.1;ID=rna-XR_004494238.1;Dbxref=GeneID:117238646%2CGenbank:XR_004494238.1;Parent=gene-LOC117238646
NW_022883131.1	Gnomon	CDS	266845	267043	.	+	0	Name=XP_033359608.1;ID=cds-XP_033359608.1;Dbxref=GeneID:117238640%2CGenbank:XP_033359608.1;Parent=rna-XM_033503717.1
NW_022883131.1	Gnomon	CDS	269625	269777	.	+	0	Name=XP_033359608.1;ID=cds-XP_033359608.1;Dbxref=GeneID:117238640%2CGenbank:XP_033359608.1;Parent=rna-XM_033503717.1
NW_022883131.1	Gnomon	CDS	269888	270127	.	+	0	Name=XP_033359608.1;ID=cds-XP_033359608.1;Dbxref=GeneID:117238640%2CGenbank:XP_033359608.1;Parent=rna-XM_033503717.1
NW_022883131.1	Gnomon	CDS	270208	270612	.	+	0	Name=XP_033359608.1;ID=cds-XP_033359608.1;Dbxref=GeneID:117238640%2CGenbank:XP_033359608.1;Parent=rna-XM_033503717.1
NW_022883131.1	Gnomon	CDS	270684	270950	.	+	0	Name=XP_033359608.1;ID=cds-XP_033359608.1;Dbxref=GeneID:117238640%2CGenbank:XP_033359608.1;Parent=rna-XM_033503717.1
NW_022883131.1	Gnomon	CDS	271019	271203	.	+	0	Name=XP_033359608.1;ID=cds-XP_033359608.1;Dbxref=GeneID:117238640%2CGenbank:XP_033359608.1;Parent=rna-XM_033503717.1
NW_022883131.1	Gnomon	CDS	457159	457392	.	+	0	Name=XP_033359598.1;ID=cds-XP_033359598.1;Dbxref=GeneID:117238634%2CGenbank:XP_033359598.1;Parent=rna-XM_033503707.1
NW_022883131.1	Gnomon	CDS	457466	458128	.	+	0	Name=XP_033359598.1;ID=cds-XP_033359598.1;Dbxref=GeneID:117238634%2CGenbank:XP_033359598.1;Parent=rna-XM_033503707.1
NW_022883131.1	Gnomon	mRNA	152804	169280	.	-	.	Name=XM_033503737.1;ID=rna-XM_033503737.1;Dbxref=GeneID:117238651%2CGenbank:XM_033503737.1;Parent=gene-LOC117238651
NW_022883131.1	Gnomon	exon	363185	368750	.	-	.	ID=exon-XM_033503647.1-10;Dbxref=GeneID:117238617%2CGenbank:XM_033503647.1;Parent=rna-XM_033503647.1
NW_022883131.1	Gnomon	exon	342556	342830	.	-	.	ID=exon-XM_033503657.1-10;Dbxref=GeneID:117238619%2CGenbank:XM_033503657.1;Parent=rna-XM_033503657.1
NW_022883131.1	Gnomon	exon	342400	342492	.	-	.	ID=exon-XM_033503657.1-11;Dbxref=GeneID:117238619%2CGenbank:XM_033503657.1;Parent=rna-XM_033503657.1
NW_022883131.1	Gnomon	mRNA	156443	169281	.	-	.	Name=XM_033503733.1;ID=rna-XM_033503733.1;Dbxref=GeneID:117238651%2CGenbank:XM_033503733.1;Parent=gene-LOC117238651
NW_022883131.1	Gnomon	transcript	468934	476612	.	+	.	Name=XR_004494237.1;ID=rna-XR_004494237.1;Dbxref=GeneID:117238632%2CGenbank:XR_004494237.1;Parent=gene-LOC117238632
NW_022883131.1	Gnomon	exon	461493	461638	.	-	.	ID=exon-XM_033503692.1-8;Dbxref=GeneID:117238631%2CGenbank:XM_033503692.1;Parent=rna-XM_033503692.1
NW_022883131.1	Gnomon	exon	461912	462071	.	-	.	ID=exon-XM_033503692.1-6;Dbxref=GeneID:117238631%2CGenbank:XM_033503692.1;Parent=rna-XM_033503692.1
NW_022883131.1	Gnomon	exon	461696	461811	.	-	.	ID=exon-XM_033503692.1-7;Dbxref=GeneID:117238631%2CGenbank:XM_033503692.1;Parent=rna-XM_033503692.1
NW_022883131.1	Gnomon	exon	462477	462658	.	-	.	ID=exon-XM_033503692.1-4;Dbxref=GeneID:117238631%2CGenbank:XM_033503692.1;Parent=rna-XM_033503692.1
NW_022883131.1	Gnomon	exon	462151	462395	.	-	.	ID=exon-XM_033503692.1-5;Dbxref=GeneID:117238631%2CGenbank:XM_033503692.1;Parent=rna-XM_033503692.1
NW_022883131.1	Gnomon	exon	463149	463270	.	-	.	ID=exon-XM_033503692.1-2;Dbxref=GeneID:117238631%2CGenbank:XM_033503692.1;Parent=rna-XM_033503692.1
NW_022883131.1	Gnomon	exon	462845	463083	.	-	.	ID=exon-XM_033503692.1-3;Dbxref=GeneID:117238631%2CGenbank:XM_033503692.1;Parent=rna-XM_033503692.1
NW_022883131.1	Gnomon	exon	463396	465240	.	-	.	ID=exon-XM_033503692.1-1;Dbxref=GeneID:117238631%2CGenbank:XM_033503692.1;Parent=rna-XM_033503692.1
NW_022883131.1	Gnomon	exon	314008	314163	.	-	.	ID=exon-XM_033503645.1-2;Dbxref=GeneID:117238616%2CGenbank:XM_033503645.1;Parent=rna-XM_033503645.1
NW_022883131.1	Gnomon	exon	313698	313899	.	-	.	ID=exon-XM_033503645.1-3;Dbxref=GeneID:117238616%2CGenbank:XM_033503645.1;Parent=rna-XM_033503645.1
NW_022883131.1	Gnomon	exon	313384	313574	.	-	.	ID=exon-XM_033503645.1-4;Dbxref=GeneID:117238616%2CGenbank:XM_033503645.1;Parent=rna-XM_033503645.1
NW_022883131.1	Gnomon	exon	311021	313308	.	-	.	ID=exon-XM_033503645.1-5;Dbxref=GeneID:117238616%2CGenbank:XM_033503645.1;Parent=rna-XM_033503645.1
NW_022883131.1	Gnomon	exon	314267	314578	.	-	.	ID=exon-XM_033503645.1-1;Dbxref=GeneID:117238616%2CGenbank:XM_033503645.1;Parent=rna-XM_033503645.1
NW_022883131.1	Gnomon	transcript	468934	473447	.	+	.	Name=XR_004494236.1;ID=rna-XR_004494236.1;Dbxref=GeneID:117238632%2CGenbank:XR_004494236.1;Parent=gene-LOC117238632
NW_022883131.1	Gnomon	exon	489485	489700	.	+	.	ID=exon-XM_033503788.1-6;Dbxref=GeneID:117238677%2CGenbank:XM_033503788.1;Parent=rna-XM_033503788.1
NW_022883131.1	Gnomon	exon	489922	490032	.	+	.	ID=exon-XM_033503788.1-7;Dbxref=GeneID:117238677%2CGenbank:XM_033503788.1;Parent=rna-XM_033503788.1
NW_022883131.1	Gnomon	exon	490754	491211	.	+	.	ID=exon-XM_033503788.1-8;Dbxref=GeneID:117238677%2CGenbank:XM_033503788.1;Parent=rna-XM_033503788.1
NW_022883131.1	Gnomon	exon	488014	488204	.	+	.	ID=exon-XM_033503788.1-2;Dbxref=GeneID:117238677%2CGenbank:XM_033503788.1;Parent=rna-XM_033503788.1
NW_022883131.1	Gnomon	exon	488434	488656	.	+	.	ID=exon-XM_033503788.1-3;Dbxref=GeneID:117238677%2CGenbank:XM_033503788.1;Parent=rna-XM_033503788.1
NW_022883131.1	Gnomon	exon	488718	488979	.	+	.	ID=exon-XM_033503788.1-4;Dbxref=GeneID:117238677%2CGenbank:XM_033503788.1;Parent=rna-XM_033503788.1
NW_022883131.1	Gnomon	exon	489104	489221	.	+	.	ID=exon-XM_033503788.1-5;Dbxref=GeneID:117238677%2CGenbank:XM_033503788.1;Parent=rna-XM_033503788.1
NW_022883131.1	Gnomon	exon	486748	486988	.	+	.	ID=exon-XM_033503788.1-1;Dbxref=GeneID:117238677%2CGenbank:XM_033503788.1;Parent=rna-XM_033503788.1
NW_022883131.1	Gnomon	mRNA	156443	172335	.	-	.	Name=XM_033503735.1;ID=rna-XM_033503735.1;Dbxref=GeneID:117238651%2CGenbank:XM_033503735.1;Parent=gene-LOC117238651
NW_022883131.1	Gnomon	mRNA	134531	147093	.	+	.	Name=XM_033503731.1;ID=rna-XM_033503731.1;Dbxref=GeneID:117238650%2CGenbank:XM_033503731.1;Parent=gene-LOC117238650
NW_022883131.1	Gnomon	exon	462151	462395	.	-	.	ID=exon-XM_033503693.1-5;Dbxref=GeneID:117238631%2CGenbank:XM_033503693.1;Parent=rna-XM_033503693.1
NW_022883131.1	Gnomon	exon	461912	462071	.	-	.	ID=exon-XM_033503693.1-6;Dbxref=GeneID:117238631%2CGenbank:XM_033503693.1;Parent=rna-XM_033503693.1
NW_022883131.1	Gnomon	exon	461696	461811	.	-	.	ID=exon-XM_033503693.1-7;Dbxref=GeneID:117238631%2CGenbank:XM_033503693.1;Parent=rna-XM_033503693.1
NW_022883131.1	Gnomon	exon	461493	461638	.	-	.	ID=exon-XM_033503693.1-8;Dbxref=GeneID:117238631%2CGenbank:XM_033503693.1;Parent=rna-XM_033503693.1
NW_022883131.1	Gnomon	exon	463338	465240	.	-	.	ID=exon-XM_033503693.1-1;Dbxref=GeneID:117238631%2CGenbank:XM_033503693.1;Parent=rna-XM_033503693.1
NW_022883131.1	Gnomon	exon	463149	463270	.	-	.	ID=exon-XM_033503693.1-2;Dbxref=GeneID:117238631%2CGenbank:XM_033503693.1;Parent=rna-XM_033503693.1
NW_022883131.1	Gnomon	exon	462791	463083	.	-	.	ID=exon-XM_033503693.1-3;Dbxref=GeneID:117238631%2CGenbank:XM_033503693.1;Parent=rna-XM_033503693.1
NW_022883131.1	Gnomon	exon	462477	462658	.	-	.	ID=exon-XM_033503693.1-4;Dbxref=GeneID:117238631%2CGenbank:XM_033503693.1;Parent=rna-XM_033503693.1
NW_022883131.1	Gnomon	CDS	296891	297013	.	+	0	Name=XP_033359605.1;ID=cds-XP_033359605.1;Dbxref=GeneID:117238637%2CGenbank:XP_033359605.1;Parent=rna-XM_033503714.1
NW_022883131.1	Gnomon	CDS	297103	297723	.	+	0	Name=XP_033359605.1;ID=cds-XP_033359605.1;Dbxref=GeneID:117238637%2CGenbank:XP_033359605.1;Parent=rna-XM_033503714.1
NW_022883131.1	Gnomon	CDS	469330	469332	.	+	0	Name=XP_033359595.1;ID=cds-XP_033359595.1;Dbxref=GeneID:117238632%2CGenbank:XP_033359595.1;Parent=rna-XM_033503704.1
NW_022883131.1	Gnomon	CDS	469613	469854	.	+	0	Name=XP_033359595.1;ID=cds-XP_033359595.1;Dbxref=GeneID:117238632%2CGenbank:XP_033359595.1;Parent=rna-XM_033503704.1
NW_022883131.1	Gnomon	CDS	469946	470111	.	+	0	Name=XP_033359595.1;ID=cds-XP_033359595.1;Dbxref=GeneID:117238632%2CGenbank:XP_033359595.1;Parent=rna-XM_033503704.1
NW_022883131.1	Gnomon	CDS	470456	470833	.	+	0	Name=XP_033359595.1;ID=cds-XP_033359595.1;Dbxref=GeneID:117238632%2CGenbank:XP_033359595.1;Parent=rna-XM_033503704.1
NW_022883131.1	Gnomon	CDS	471696	471776	.	+	0	Name=XP_033359595.1;ID=cds-XP_033359595.1;Dbxref=GeneID:117238632%2CGenbank:XP_033359595.1;Parent=rna-XM_033503704.1
NW_022883131.1	Gnomon	CDS	294674	295133	.	+	0	Name=XP_033359604.1;ID=cds-XP_033359604.1;Dbxref=GeneID:117238636%2CGenbank:XP_033359604.1;Parent=rna-XM_033503713.1
NW_022883131.1	Gnomon	CDS	295221	295990	.	+	0	Name=XP_033359604.1;ID=cds-XP_033359604.1;Dbxref=GeneID:117238636%2CGenbank:XP_033359604.1;Parent=rna-XM_033503713.1
NW_022883131.1	Gnomon	mRNA	152804	163096	.	-	.	Name=XM_033503732.1;ID=rna-XM_033503732.1;Dbxref=GeneID:117238651%2CGenbank:XM_033503732.1;Parent=gene-LOC117238651
NW_022883131.1	Gnomon	CDS	469159	469236	.	+	0	Name=XP_033359594.1;ID=cds-XP_033359594.1;Dbxref=GeneID:117238632%2CGenbank:XP_033359594.1;Parent=rna-XM_033503703.1
NW_022883131.1	Gnomon	CDS	469613	469854	.	+	0	Name=XP_033359594.1;ID=cds-XP_033359594.1;Dbxref=GeneID:117238632%2CGenbank:XP_033359594.1;Parent=rna-XM_033503703.1
NW_022883131.1	Gnomon	CDS	469946	470111	.	+	0	Name=XP_033359594.1;ID=cds-XP_033359594.1;Dbxref=GeneID:117238632%2CGenbank:XP_033359594.1;Parent=rna-XM_033503703.1
NW_022883131.1	Gnomon	CDS	470456	470833	.	+	0	Name=XP_033359594.1;ID=cds-XP_033359594.1;Dbxref=GeneID:117238632%2CGenbank:XP_033359594.1;Parent=rna-XM_033503703.1
NW_022883131.1	Gnomon	CDS	470915	470920	.	+	0	Name=XP_033359594.1;ID=cds-XP_033359594.1;Dbxref=GeneID:117238632%2CGenbank:XP_033359594.1;Parent=rna-XM_033503703.1
NW_022883131.1	Gnomon	exon	336828	338548	.	+	.	ID=exon-XM_033503667.1-10;Dbxref=GeneID:117238620%2CGenbank:XM_033503667.1;Parent=rna-XM_033503667.1
NW_022883131.1	Gnomon	mRNA	351450	356926	.	+	.	Name=XM_033503639.1;ID=rna-XM_033503639.1;Dbxref=GeneID:117238615%2CGenbank:XM_033503639.1;Parent=gene-LOC117238615
NW_022883131.1	Gnomon	exon	332260	332386	.	+	.	ID=exon-XM_033503669.1-2;Dbxref=GeneID:117238620%2CGenbank:XM_033503669.1;Parent=rna-XM_033503669.1
NW_022883131.1	Gnomon	exon	334515	334588	.	+	.	ID=exon-XM_033503669.1-3;Dbxref=GeneID:117238620%2CGenbank:XM_033503669.1;Parent=rna-XM_033503669.1
NW_022883131.1	Gnomon	exon	322801	322913	.	+	.	ID=exon-XM_033503669.1-1;Dbxref=GeneID:117238620%2CGenbank:XM_033503669.1;Parent=rna-XM_033503669.1
NW_022883131.1	Gnomon	exon	335675	335831	.	+	.	ID=exon-XM_033503669.1-6;Dbxref=GeneID:117238620%2CGenbank:XM_033503669.1;Parent=rna-XM_033503669.1
NW_022883131.1	Gnomon	exon	335982	336222	.	+	.	ID=exon-XM_033503669.1-7;Dbxref=GeneID:117238620%2CGenbank:XM_033503669.1;Parent=rna-XM_033503669.1
NW_022883131.1	Gnomon	exon	334712	334925	.	+	.	ID=exon-XM_033503669.1-4;Dbxref=GeneID:117238620%2CGenbank:XM_033503669.1;Parent=rna-XM_033503669.1
NW_022883131.1	Gnomon	exon	335177	335600	.	+	.	ID=exon-XM_033503669.1-5;Dbxref=GeneID:117238620%2CGenbank:XM_033503669.1;Parent=rna-XM_033503669.1
NW_022883131.1	Gnomon	exon	336297	336534	.	+	.	ID=exon-XM_033503669.1-8;Dbxref=GeneID:117238620%2CGenbank:XM_033503669.1;Parent=rna-XM_033503669.1
NW_022883131.1	Gnomon	exon	336619	336735	.	+	.	ID=exon-XM_033503669.1-9;Dbxref=GeneID:117238620%2CGenbank:XM_033503669.1;Parent=rna-XM_033503669.1
NW_022883131.1	Gnomon	CDS	406325	406729	.	+	0	Name=XP_033359607.1;ID=cds-XP_033359607.1;Dbxref=GeneID:117238639%2CGenbank:XP_033359607.1;Parent=rna-XM_033503716.1
NW_022883131.1	Gnomon	CDS	466177	466310	.	-	0	Name=XP_033359597.1;ID=cds-XP_033359597.1;Dbxref=GeneID:117238633%2CGenbank:XP_033359597.1;Parent=rna-XM_033503706.1
NW_022883131.1	Gnomon	CDS	465779	466087	.	-	0	Name=XP_033359597.1;ID=cds-XP_033359597.1;Dbxref=GeneID:117238633%2CGenbank:XP_033359597.1;Parent=rna-XM_033503706.1
NW_022883131.1	Gnomon	CDS	465548	465692	.	-	0	Name=XP_033359597.1;ID=cds-XP_033359597.1;Dbxref=GeneID:117238633%2CGenbank:XP_033359597.1;Parent=rna-XM_033503706.1
NW_022883131.1	Gnomon	exon	252103	253886	.	+	.	ID=exon-XM_033503764.1-6;Dbxref=GeneID:117238665%2CGenbank:XM_033503764.1;Parent=rna-XM_033503764.1
NW_022883131.1	Gnomon	exon	253953	256979	.	+	.	ID=exon-XM_033503764.1-7;Dbxref=GeneID:117238665%2CGenbank:XM_033503764.1;Parent=rna-XM_033503764.1
NW_022883131.1	Gnomon	exon	251577	251805	.	+	.	ID=exon-XM_033503764.1-4;Dbxref=GeneID:117238665%2CGenbank:XM_033503764.1;Parent=rna-XM_033503764.1
NW_022883131.1	Gnomon	exon	251876	252001	.	+	.	ID=exon-XM_033503764.1-5;Dbxref=GeneID:117238665%2CGenbank:XM_033503764.1;Parent=rna-XM_033503764.1
NW_022883131.1	Gnomon	exon	257063	257189	.	+	.	ID=exon-XM_033503764.1-8;Dbxref=GeneID:117238665%2CGenbank:XM_033503764.1;Parent=rna-XM_033503764.1
NW_022883131.1	Gnomon	exon	258288	258454	.	+	.	ID=exon-XM_033503764.1-9;Dbxref=GeneID:117238665%2CGenbank:XM_033503764.1;Parent=rna-XM_033503764.1
NW_022883131.1	Gnomon	exon	250834	251345	.	+	.	ID=exon-XM_033503764.1-2;Dbxref=GeneID:117238665%2CGenbank:XM_033503764.1;Parent=rna-XM_033503764.1
NW_022883131.1	Gnomon	exon	251433	251500	.	+	.	ID=exon-XM_033503764.1-3;Dbxref=GeneID:117238665%2CGenbank:XM_033503764.1;Parent=rna-XM_033503764.1
NW_022883131.1	Gnomon	exon	250538	250771	.	+	.	ID=exon-XM_033503764.1-1;Dbxref=GeneID:117238665%2CGenbank:XM_033503764.1;Parent=rna-XM_033503764.1
NW_022883131.1	Gnomon	CDS	423635	423693	.	-	0	Name=XP_033359606.1;ID=cds-XP_033359606.1;Dbxref=GeneID:117238638%2CGenbank:XP_033359606.1;Parent=rna-XM_033503715.1
NW_022883131.1	Gnomon	CDS	423470	423554	.	-	0	Name=XP_033359606.1;ID=cds-XP_033359606.1;Dbxref=GeneID:117238638%2CGenbank:XP_033359606.1;Parent=rna-XM_033503715.1
NW_022883131.1	Gnomon	CDS	423194	423406	.	-	0	Name=XP_033359606.1;ID=cds-XP_033359606.1;Dbxref=GeneID:117238638%2CGenbank:XP_033359606.1;Parent=rna-XM_033503715.1
NW_022883131.1	Gnomon	CDS	422893	423127	.	-	0	Name=XP_033359606.1;ID=cds-XP_033359606.1;Dbxref=GeneID:117238638%2CGenbank:XP_033359606.1;Parent=rna-XM_033503715.1
NW_022883131.1	Gnomon	CDS	422608	422809	.	-	0	Name=XP_033359606.1;ID=cds-XP_033359606.1;Dbxref=GeneID:117238638%2CGenbank:XP_033359606.1;Parent=rna-XM_033503715.1
NW_022883131.1	Gnomon	CDS	422336	422535	.	-	0	Name=XP_033359606.1;ID=cds-XP_033359606.1;Dbxref=GeneID:117238638%2CGenbank:XP_033359606.1;Parent=rna-XM_033503715.1
NW_022883131.1	Gnomon	CDS	422121	422263	.	-	0	Name=XP_033359606.1;ID=cds-XP_033359606.1;Dbxref=GeneID:117238638%2CGenbank:XP_033359606.1;Parent=rna-XM_033503715.1
NW_022883131.1	Gnomon	CDS	421844	422046	.	-	0	Name=XP_033359606.1;ID=cds-XP_033359606.1;Dbxref=GeneID:117238638%2CGenbank:XP_033359606.1;Parent=rna-XM_033503715.1
NW_022883131.1	Gnomon	CDS	421657	421726	.	-	0	Name=XP_033359606.1;ID=cds-XP_033359606.1;Dbxref=GeneID:117238638%2CGenbank:XP_033359606.1;Parent=rna-XM_033503715.1
NW_022883131.1	Gnomon	mRNA	131805	147093	.	+	.	Name=XM_033503730.1;ID=rna-XM_033503730.1;Dbxref=GeneID:117238650%2CGenbank:XM_033503730.1;Parent=gene-LOC117238650
NW_022883131.1	Gnomon	CDS	469685	469854	.	+	0	Name=XP_033359596.1;ID=cds-XP_033359596.1;Dbxref=GeneID:117238632%2CGenbank:XP_033359596.1;Parent=rna-XM_033503705.1
NW_022883131.1	Gnomon	CDS	469946	470111	.	+	0	Name=XP_033359596.1;ID=cds-XP_033359596.1;Dbxref=GeneID:117238632%2CGenbank:XP_033359596.1;Parent=rna-XM_033503705.1
NW_022883131.1	Gnomon	CDS	470456	470833	.	+	0	Name=XP_033359596.1;ID=cds-XP_033359596.1;Dbxref=GeneID:117238632%2CGenbank:XP_033359596.1;Parent=rna-XM_033503705.1
NW_022883131.1	Gnomon	CDS	471696	471776	.	+	0	Name=XP_033359596.1;ID=cds-XP_033359596.1;Dbxref=GeneID:117238632%2CGenbank:XP_033359596.1;Parent=rna-XM_033503705.1
NW_022883131.1	Gnomon	exon	175142	175286	.	-	.	ID=exon-XM_033503741.1-3;Dbxref=GeneID:117238653%2CGenbank:XM_033503741.1;Parent=rna-XM_033503741.1
NW_022883131.1	Gnomon	exon	174800	174959	.	-	.	ID=exon-XM_033503741.1-4;Dbxref=GeneID:117238653%2CGenbank:XM_033503741.1;Parent=rna-XM_033503741.1
NW_022883131.1	Gnomon	exon	177910	178316	.	-	.	ID=exon-XM_033503741.1-1;Dbxref=GeneID:117238653%2CGenbank:XM_033503741.1;Parent=rna-XM_033503741.1
NW_022883131.1	Gnomon	exon	177752	177815	.	-	.	ID=exon-XM_033503741.1-2;Dbxref=GeneID:117238653%2CGenbank:XM_033503741.1;Parent=rna-XM_033503741.1
NW_022883131.1	Gnomon	exon	174012	174117	.	-	.	ID=exon-XM_033503741.1-7;Dbxref=GeneID:117238653%2CGenbank:XM_033503741.1;Parent=rna-XM_033503741.1
NW_022883131.1	Gnomon	exon	173589	173749	.	-	.	ID=exon-XM_033503741.1-8;Dbxref=GeneID:117238653%2CGenbank:XM_033503741.1;Parent=rna-XM_033503741.1
NW_022883131.1	Gnomon	exon	174533	174713	.	-	.	ID=exon-XM_033503741.1-5;Dbxref=GeneID:117238653%2CGenbank:XM_033503741.1;Parent=rna-XM_033503741.1
NW_022883131.1	Gnomon	exon	174204	174389	.	-	.	ID=exon-XM_033503741.1-6;Dbxref=GeneID:117238653%2CGenbank:XM_033503741.1;Parent=rna-XM_033503741.1
NW_022883131.1	Gnomon	exon	266689	267043	.	+	.	ID=exon-XM_033503717.1-1;Dbxref=GeneID:117238640%2CGenbank:XM_033503717.1;Parent=rna-XM_033503717.1
NW_022883131.1	Gnomon	exon	269625	269777	.	+	.	ID=exon-XM_033503717.1-2;Dbxref=GeneID:117238640%2CGenbank:XM_033503717.1;Parent=rna-XM_033503717.1
NW_022883131.1	Gnomon	exon	269888	270127	.	+	.	ID=exon-XM_033503717.1-3;Dbxref=GeneID:117238640%2CGenbank:XM_033503717.1;Parent=rna-XM_033503717.1
NW_022883131.1	Gnomon	exon	270208	270612	.	+	.	ID=exon-XM_033503717.1-4;Dbxref=GeneID:117238640%2CGenbank:XM_033503717.1;Parent=rna-XM_033503717.1
NW_022883131.1	Gnomon	exon	270684	270950	.	+	.	ID=exon-XM_033503717.1-5;Dbxref=GeneID:117238640%2CGenbank:XM_033503717.1;Parent=rna-XM_033503717.1
NW_022883131.1	Gnomon	exon	271019	271685	.	+	.	ID=exon-XM_033503717.1-6;Dbxref=GeneID:117238640%2CGenbank:XM_033503717.1;Parent=rna-XM_033503717.1
NW_022883131.1	Gnomon	exon	213319	215531	.	+	.	ID=exon-XM_033503751.1-10;Dbxref=GeneID:117238659%2CGenbank:XM_033503751.1;Parent=rna-XM_033503751.1
NW_022883131.1	Gnomon	CDS	397536	397567	.	-	0	Name=XP_033359542.1;ID=cds-XP_033359542.1;Dbxref=GeneID:117238617%2CGenbank:XP_033359542.1;Parent=rna-XM_033503651.1
NW_022883131.1	Gnomon	CDS	372148	372349	.	-	0	Name=XP_033359542.1;ID=cds-XP_033359542.1;Dbxref=GeneID:117238617%2CGenbank:XP_033359542.1;Parent=rna-XM_033503651.1
NW_022883131.1	Gnomon	CDS	371982	372069	.	-	0	Name=XP_033359542.1;ID=cds-XP_033359542.1;Dbxref=GeneID:117238617%2CGenbank:XP_033359542.1;Parent=rna-XM_033503651.1
NW_022883131.1	Gnomon	CDS	371264	371349	.	-	0	Name=XP_033359542.1;ID=cds-XP_033359542.1;Dbxref=GeneID:117238617%2CGenbank:XP_033359542.1;Parent=rna-XM_033503651.1
NW_022883131.1	Gnomon	CDS	370586	371170	.	-	0	Name=XP_033359542.1;ID=cds-XP_033359542.1;Dbxref=GeneID:117238617%2CGenbank:XP_033359542.1;Parent=rna-XM_033503651.1
NW_022883131.1	Gnomon	CDS	370053	370253	.	-	0	Name=XP_033359542.1;ID=cds-XP_033359542.1;Dbxref=GeneID:117238617%2CGenbank:XP_033359542.1;Parent=rna-XM_033503651.1
NW_022883131.1	Gnomon	CDS	369651	369949	.	-	0	Name=XP_033359542.1;ID=cds-XP_033359542.1;Dbxref=GeneID:117238617%2CGenbank:XP_033359542.1;Parent=rna-XM_033503651.1
NW_022883131.1	Gnomon	CDS	368995	369298	.	-	0	Name=XP_033359542.1;ID=cds-XP_033359542.1;Dbxref=GeneID:117238617%2CGenbank:XP_033359542.1;Parent=rna-XM_033503651.1
NW_022883131.1	Gnomon	CDS	368676	368750	.	-	0	Name=XP_033359542.1;ID=cds-XP_033359542.1;Dbxref=GeneID:117238617%2CGenbank:XP_033359542.1;Parent=rna-XM_033503651.1
NW_022883131.1	Gnomon	mRNA	344938	346088	.	+	.	Name=XM_033503682.1;ID=rna-XM_033503682.1;Dbxref=GeneID:117238626%2CGenbank:XM_033503682.1;Parent=gene-LOC117238626
NW_022883131.1	Gnomon	exon	324780	324921	.	+	.	ID=exon-XM_033503664.1-1;Dbxref=GeneID:117238620%2CGenbank:XM_033503664.1;Parent=rna-XM_033503664.1
NW_022883131.1	Gnomon	exon	325193	325373	.	+	.	ID=exon-XM_033503664.1-2;Dbxref=GeneID:117238620%2CGenbank:XM_033503664.1;Parent=rna-XM_033503664.1
NW_022883131.1	Gnomon	exon	334515	334588	.	+	.	ID=exon-XM_033503664.1-3;Dbxref=GeneID:117238620%2CGenbank:XM_033503664.1;Parent=rna-XM_033503664.1
NW_022883131.1	Gnomon	exon	334712	334925	.	+	.	ID=exon-XM_033503664.1-4;Dbxref=GeneID:117238620%2CGenbank:XM_033503664.1;Parent=rna-XM_033503664.1
NW_022883131.1	Gnomon	exon	336619	336735	.	+	.	ID=exon-XM_033503664.1-9;Dbxref=GeneID:117238620%2CGenbank:XM_033503664.1;Parent=rna-XM_033503664.1
NW_022883131.1	Gnomon	exon	335177	335600	.	+	.	ID=exon-XM_033503664.1-5;Dbxref=GeneID:117238620%2CGenbank:XM_033503664.1;Parent=rna-XM_033503664.1
NW_022883131.1	Gnomon	exon	335675	335831	.	+	.	ID=exon-XM_033503664.1-6;Dbxref=GeneID:117238620%2CGenbank:XM_033503664.1;Parent=rna-XM_033503664.1
NW_022883131.1	Gnomon	exon	335982	336222	.	+	.	ID=exon-XM_033503664.1-7;Dbxref=GeneID:117238620%2CGenbank:XM_033503664.1;Parent=rna-XM_033503664.1
NW_022883131.1	Gnomon	exon	336297	336534	.	+	.	ID=exon-XM_033503664.1-8;Dbxref=GeneID:117238620%2CGenbank:XM_033503664.1;Parent=rna-XM_033503664.1
NW_022883131.1	Gnomon	exon	489922	490032	.	+	.	ID=exon-XM_033503787.1-7;Dbxref=GeneID:117238677%2CGenbank:XM_033503787.1;Parent=rna-XM_033503787.1
NW_022883131.1	Gnomon	exon	490754	491211	.	+	.	ID=exon-XM_033503787.1-8;Dbxref=GeneID:117238677%2CGenbank:XM_033503787.1;Parent=rna-XM_033503787.1
NW_022883131.1	Gnomon	exon	489104	489221	.	+	.	ID=exon-XM_033503787.1-5;Dbxref=GeneID:117238677%2CGenbank:XM_033503787.1;Parent=rna-XM_033503787.1
NW_022883131.1	Gnomon	exon	489485	489700	.	+	.	ID=exon-XM_033503787.1-6;Dbxref=GeneID:117238677%2CGenbank:XM_033503787.1;Parent=rna-XM_033503787.1
NW_022883131.1	Gnomon	exon	488434	488656	.	+	.	ID=exon-XM_033503787.1-3;Dbxref=GeneID:117238677%2CGenbank:XM_033503787.1;Parent=rna-XM_033503787.1
NW_022883131.1	Gnomon	exon	488718	488979	.	+	.	ID=exon-XM_033503787.1-4;Dbxref=GeneID:117238677%2CGenbank:XM_033503787.1;Parent=rna-XM_033503787.1
NW_022883131.1	Gnomon	exon	486583	486637	.	+	.	ID=exon-XM_033503787.1-1;Dbxref=GeneID:117238677%2CGenbank:XM_033503787.1;Parent=rna-XM_033503787.1
NW_022883131.1	Gnomon	exon	488014	488204	.	+	.	ID=exon-XM_033503787.1-2;Dbxref=GeneID:117238677%2CGenbank:XM_033503787.1;Parent=rna-XM_033503787.1
NW_022883131.1	Gnomon	CDS	375399	375634	.	-	0	Name=XP_033359541.1;ID=cds-XP_033359541.1;Dbxref=GeneID:117238617%2CGenbank:XP_033359541.1;Parent=rna-XM_033503650.1
NW_022883131.1	Gnomon	CDS	372148	372349	.	-	0	Name=XP_033359541.1;ID=cds-XP_033359541.1;Dbxref=GeneID:117238617%2CGenbank:XP_033359541.1;Parent=rna-XM_033503650.1
NW_022883131.1	Gnomon	CDS	371982	372069	.	-	0	Name=XP_033359541.1;ID=cds-XP_033359541.1;Dbxref=GeneID:117238617%2CGenbank:XP_033359541.1;Parent=rna-XM_033503650.1
NW_022883131.1	Gnomon	CDS	371264	371349	.	-	0	Name=XP_033359541.1;ID=cds-XP_033359541.1;Dbxref=GeneID:117238617%2CGenbank:XP_033359541.1;Parent=rna-XM_033503650.1
NW_022883131.1	Gnomon	CDS	370586	371170	.	-	0	Name=XP_033359541.1;ID=cds-XP_033359541.1;Dbxref=GeneID:117238617%2CGenbank:XP_033359541.1;Parent=rna-XM_033503650.1
NW_022883131.1	Gnomon	CDS	370053	370253	.	-	0	Name=XP_033359541.1;ID=cds-XP_033359541.1;Dbxref=GeneID:117238617%2CGenbank:XP_033359541.1;Parent=rna-XM_033503650.1
NW_022883131.1	Gnomon	CDS	369651	369949	.	-	0	Name=XP_033359541.1;ID=cds-XP_033359541.1;Dbxref=GeneID:117238617%2CGenbank:XP_033359541.1;Parent=rna-XM_033503650.1
NW_022883131.1	Gnomon	CDS	368995	369298	.	-	0	Name=XP_033359541.1;ID=cds-XP_033359541.1;Dbxref=GeneID:117238617%2CGenbank:XP_033359541.1;Parent=rna-XM_033503650.1
NW_022883131.1	Gnomon	CDS	368676	368750	.	-	0	Name=XP_033359541.1;ID=cds-XP_033359541.1;Dbxref=GeneID:117238617%2CGenbank:XP_033359541.1;Parent=rna-XM_033503650.1
NW_022883131.1	Gnomon	exon	404325	405230	.	+	.	ID=exon-XM_033503716.1-1;Dbxref=GeneID:117238639%2CGenbank:XM_033503716.1;Parent=rna-XM_033503716.1
NW_022883131.1	Gnomon	exon	406270	416751	.	+	.	ID=exon-XM_033503716.1-2;Dbxref=GeneID:117238639%2CGenbank:XM_033503716.1;Parent=rna-XM_033503716.1
NW_022883131.1	Gnomon	exon	174012	174117	.	-	.	ID=exon-XM_033503740.1-6;Dbxref=GeneID:117238653%2CGenbank:XM_033503740.1;Parent=rna-XM_033503740.1
NW_022883131.1	Gnomon	exon	173589	173749	.	-	.	ID=exon-XM_033503740.1-7;Dbxref=GeneID:117238653%2CGenbank:XM_033503740.1;Parent=rna-XM_033503740.1
NW_022883131.1	Gnomon	exon	177752	177886	.	-	.	ID=exon-XM_033503740.1-1;Dbxref=GeneID:117238653%2CGenbank:XM_033503740.1;Parent=rna-XM_033503740.1
NW_022883131.1	Gnomon	exon	175142	175286	.	-	.	ID=exon-XM_033503740.1-2;Dbxref=GeneID:117238653%2CGenbank:XM_033503740.1;Parent=rna-XM_033503740.1
NW_022883131.1	Gnomon	exon	174800	174959	.	-	.	ID=exon-XM_033503740.1-3;Dbxref=GeneID:117238653%2CGenbank:XM_033503740.1;Parent=rna-XM_033503740.1
NW_022883131.1	Gnomon	exon	174533	174713	.	-	.	ID=exon-XM_033503740.1-4;Dbxref=GeneID:117238653%2CGenbank:XM_033503740.1;Parent=rna-XM_033503740.1
NW_022883131.1	Gnomon	exon	174204	174389	.	-	.	ID=exon-XM_033503740.1-5;Dbxref=GeneID:117238653%2CGenbank:XM_033503740.1;Parent=rna-XM_033503740.1
NW_022883131.1	Gnomon	CDS	374307	374311	.	-	0	Name=XP_033359544.1;ID=cds-XP_033359544.1;Dbxref=GeneID:117238617%2CGenbank:XP_033359544.1;Parent=rna-XM_033503653.1
NW_022883131.1	Gnomon	CDS	372148	372349	.	-	0	Name=XP_033359544.1;ID=cds-XP_033359544.1;Dbxref=GeneID:117238617%2CGenbank:XP_033359544.1;Parent=rna-XM_033503653.1
NW_022883131.1	Gnomon	CDS	371982	372069	.	-	0	Name=XP_033359544.1;ID=cds-XP_033359544.1;Dbxref=GeneID:117238617%2CGenbank:XP_033359544.1;Parent=rna-XM_033503653.1
NW_022883131.1	Gnomon	CDS	371264	371349	.	-	0	Name=XP_033359544.1;ID=cds-XP_033359544.1;Dbxref=GeneID:117238617%2CGenbank:XP_033359544.1;Parent=rna-XM_033503653.1
NW_022883131.1	Gnomon	CDS	370586	371170	.	-	0	Name=XP_033359544.1;ID=cds-XP_033359544.1;Dbxref=GeneID:117238617%2CGenbank:XP_033359544.1;Parent=rna-XM_033503653.1
NW_022883131.1	Gnomon	CDS	370053	370253	.	-	0	Name=XP_033359544.1;ID=cds-XP_033359544.1;Dbxref=GeneID:117238617%2CGenbank:XP_033359544.1;Parent=rna-XM_033503653.1
NW_022883131.1	Gnomon	CDS	369651	369949	.	-	0	Name=XP_033359544.1;ID=cds-XP_033359544.1;Dbxref=GeneID:117238617%2CGenbank:XP_033359544.1;Parent=rna-XM_033503653.1
NW_022883131.1	Gnomon	CDS	368995	369298	.	-	0	Name=XP_033359544.1;ID=cds-XP_033359544.1;Dbxref=GeneID:117238617%2CGenbank:XP_033359544.1;Parent=rna-XM_033503653.1
NW_022883131.1	Gnomon	CDS	368676	368750	.	-	0	Name=XP_033359544.1;ID=cds-XP_033359544.1;Dbxref=GeneID:117238617%2CGenbank:XP_033359544.1;Parent=rna-XM_033503653.1
NW_022883131.1	Gnomon	mRNA	340952	343952	.	+	.	Name=XM_033503680.1;ID=rna-XM_033503680.1;Dbxref=GeneID:117238624%2CGenbank:XM_033503680.1;Parent=gene-LOC117238624
NW_022883131.1	Gnomon	CDS	402975	403000	.	-	0	Name=XP_033359543.1;ID=cds-XP_033359543.1;Dbxref=GeneID:117238617%2CGenbank:XP_033359543.1;Parent=rna-XM_033503652.1
NW_022883131.1	Gnomon	CDS	372148	372349	.	-	0	Name=XP_033359543.1;ID=cds-XP_033359543.1;Dbxref=GeneID:117238617%2CGenbank:XP_033359543.1;Parent=rna-XM_033503652.1
NW_022883131.1	Gnomon	CDS	371982	372069	.	-	0	Name=XP_033359543.1;ID=cds-XP_033359543.1;Dbxref=GeneID:117238617%2CGenbank:XP_033359543.1;Parent=rna-XM_033503652.1
NW_022883131.1	Gnomon	CDS	371264	371349	.	-	0	Name=XP_033359543.1;ID=cds-XP_033359543.1;Dbxref=GeneID:117238617%2CGenbank:XP_033359543.1;Parent=rna-XM_033503652.1
NW_022883131.1	Gnomon	CDS	370586	371170	.	-	0	Name=XP_033359543.1;ID=cds-XP_033359543.1;Dbxref=GeneID:117238617%2CGenbank:XP_033359543.1;Parent=rna-XM_033503652.1
NW_022883131.1	Gnomon	CDS	370053	370253	.	-	0	Name=XP_033359543.1;ID=cds-XP_033359543.1;Dbxref=GeneID:117238617%2CGenbank:XP_033359543.1;Parent=rna-XM_033503652.1
NW_022883131.1	Gnomon	CDS	369651	369949	.	-	0	Name=XP_033359543.1;ID=cds-XP_033359543.1;Dbxref=GeneID:117238617%2CGenbank:XP_033359543.1;Parent=rna-XM_033503652.1
NW_022883131.1	Gnomon	CDS	368995	369298	.	-	0	Name=XP_033359543.1;ID=cds-XP_033359543.1;Dbxref=GeneID:117238617%2CGenbank:XP_033359543.1;Parent=rna-XM_033503652.1
NW_022883131.1	Gnomon	CDS	368676	368750	.	-	0	Name=XP_033359543.1;ID=cds-XP_033359543.1;Dbxref=GeneID:117238617%2CGenbank:XP_033359543.1;Parent=rna-XM_033503652.1
NW_022883131.1	Gnomon	mRNA	339163	340683	.	-	.	Name=XM_033503681.1;ID=rna-XM_033503681.1;Dbxref=GeneID:117238625%2CGenbank:XM_033503681.1;Parent=gene-LOC117238625
NW_022883131.1	Gnomon	exon	351450	351705	.	+	.	ID=exon-XM_033503641.1-1;Dbxref=GeneID:117238615%2CGenbank:XM_033503641.1;Parent=rna-XM_033503641.1
NW_022883131.1	Gnomon	exon	351834	353538	.	+	.	ID=exon-XM_033503641.1-2;Dbxref=GeneID:117238615%2CGenbank:XM_033503641.1;Parent=rna-XM_033503641.1
NW_022883131.1	Gnomon	exon	353618	353888	.	+	.	ID=exon-XM_033503641.1-3;Dbxref=GeneID:117238615%2CGenbank:XM_033503641.1;Parent=rna-XM_033503641.1
NW_022883131.1	Gnomon	exon	353971	354374	.	+	.	ID=exon-XM_033503641.1-4;Dbxref=GeneID:117238615%2CGenbank:XM_033503641.1;Parent=rna-XM_033503641.1
NW_022883131.1	Gnomon	exon	354457	354995	.	+	.	ID=exon-XM_033503641.1-5;Dbxref=GeneID:117238615%2CGenbank:XM_033503641.1;Parent=rna-XM_033503641.1
NW_022883131.1	Gnomon	exon	355094	355359	.	+	.	ID=exon-XM_033503641.1-6;Dbxref=GeneID:117238615%2CGenbank:XM_033503641.1;Parent=rna-XM_033503641.1
NW_022883131.1	Gnomon	exon	355855	356004	.	+	.	ID=exon-XM_033503641.1-7;Dbxref=GeneID:117238615%2CGenbank:XM_033503641.1;Parent=rna-XM_033503641.1
NW_022883131.1	Gnomon	exon	356075	356926	.	+	.	ID=exon-XM_033503641.1-8;Dbxref=GeneID:117238615%2CGenbank:XM_033503641.1;Parent=rna-XM_033503641.1
NW_022883131.1	Gnomon	exon	363185	368750	.	-	.	ID=exon-XM_033503650.1-10;Dbxref=GeneID:117238617%2CGenbank:XM_033503650.1;Parent=rna-XM_033503650.1
NW_022883131.1	Gnomon	exon	478433	478527	.	-	.	ID=exon-XM_033503688.1-1;Dbxref=GeneID:117238630%2CGenbank:XM_033503688.1;Parent=rna-XM_033503688.1
NW_022883131.1	Gnomon	exon	478235	478357	.	-	.	ID=exon-XM_033503688.1-2;Dbxref=GeneID:117238630%2CGenbank:XM_033503688.1;Parent=rna-XM_033503688.1
NW_022883131.1	Gnomon	exon	473306	473653	.	-	.	ID=exon-XM_033503688.1-9;Dbxref=GeneID:117238630%2CGenbank:XM_033503688.1;Parent=rna-XM_033503688.1
NW_022883131.1	Gnomon	exon	474103	474267	.	-	.	ID=exon-XM_033503688.1-7;Dbxref=GeneID:117238630%2CGenbank:XM_033503688.1;Parent=rna-XM_033503688.1
NW_022883131.1	Gnomon	exon	473793	474022	.	-	.	ID=exon-XM_033503688.1-8;Dbxref=GeneID:117238630%2CGenbank:XM_033503688.1;Parent=rna-XM_033503688.1
NW_022883131.1	Gnomon	exon	474836	475215	.	-	.	ID=exon-XM_033503688.1-5;Dbxref=GeneID:117238630%2CGenbank:XM_033503688.1;Parent=rna-XM_033503688.1
NW_022883131.1	Gnomon	exon	474371	474643	.	-	.	ID=exon-XM_033503688.1-6;Dbxref=GeneID:117238630%2CGenbank:XM_033503688.1;Parent=rna-XM_033503688.1
NW_022883131.1	Gnomon	exon	476012	476210	.	-	.	ID=exon-XM_033503688.1-3;Dbxref=GeneID:117238630%2CGenbank:XM_033503688.1;Parent=rna-XM_033503688.1
NW_022883131.1	Gnomon	exon	475398	475547	.	-	.	ID=exon-XM_033503688.1-4;Dbxref=GeneID:117238630%2CGenbank:XM_033503688.1;Parent=rna-XM_033503688.1
NW_022883131.1	Gnomon	transcript	461493	465240	.	-	.	Name=XR_004494235.1;ID=rna-XR_004494235.1;Dbxref=GeneID:117238631%2CGenbank:XR_004494235.1;Parent=gene-LOC117238631
NW_022883131.1	Gnomon	exon	258871	259016	.	+	.	ID=exon-XM_033503763.1-9;Dbxref=GeneID:117238665%2CGenbank:XM_033503763.1;Parent=rna-XM_033503763.1
NW_022883131.1	Gnomon	exon	251876	252001	.	+	.	ID=exon-XM_033503763.1-5;Dbxref=GeneID:117238665%2CGenbank:XM_033503763.1;Parent=rna-XM_033503763.1
NW_022883131.1	Gnomon	exon	252103	253886	.	+	.	ID=exon-XM_033503763.1-6;Dbxref=GeneID:117238665%2CGenbank:XM_033503763.1;Parent=rna-XM_033503763.1
NW_022883131.1	Gnomon	exon	253953	256979	.	+	.	ID=exon-XM_033503763.1-7;Dbxref=GeneID:117238665%2CGenbank:XM_033503763.1;Parent=rna-XM_033503763.1
NW_022883131.1	Gnomon	exon	257063	257189	.	+	.	ID=exon-XM_033503763.1-8;Dbxref=GeneID:117238665%2CGenbank:XM_033503763.1;Parent=rna-XM_033503763.1
NW_022883131.1	Gnomon	exon	250538	250771	.	+	.	ID=exon-XM_033503763.1-1;Dbxref=GeneID:117238665%2CGenbank:XM_033503763.1;Parent=rna-XM_033503763.1
NW_022883131.1	Gnomon	exon	250834	251345	.	+	.	ID=exon-XM_033503763.1-2;Dbxref=GeneID:117238665%2CGenbank:XM_033503763.1;Parent=rna-XM_033503763.1
NW_022883131.1	Gnomon	exon	251436	251500	.	+	.	ID=exon-XM_033503763.1-3;Dbxref=GeneID:117238665%2CGenbank:XM_033503763.1;Parent=rna-XM_033503763.1
NW_022883131.1	Gnomon	exon	251577	251805	.	+	.	ID=exon-XM_033503763.1-4;Dbxref=GeneID:117238665%2CGenbank:XM_033503763.1;Parent=rna-XM_033503763.1
NW_022883131.1	Gnomon	transcript	461493	465240	.	-	.	Name=XR_004494234.1;ID=rna-XR_004494234.1;Dbxref=GeneID:117238631%2CGenbank:XR_004494234.1;Parent=gene-LOC117238631
NW_022883131.1	Gnomon	CDS	469159	469236	.	+	0	Name=XP_033359589.1;ID=cds-XP_033359589.1;Dbxref=GeneID:117238632%2CGenbank:XP_033359589.1;Parent=rna-XM_033503698.1
NW_022883131.1	Gnomon	CDS	469613	469854	.	+	0	Name=XP_033359589.1;ID=cds-XP_033359589.1;Dbxref=GeneID:117238632%2CGenbank:XP_033359589.1;Parent=rna-XM_033503698.1
NW_022883131.1	Gnomon	CDS	469946	470111	.	+	0	Name=XP_033359589.1;ID=cds-XP_033359589.1;Dbxref=GeneID:117238632%2CGenbank:XP_033359589.1;Parent=rna-XM_033503698.1
NW_022883131.1	Gnomon	CDS	470456	470833	.	+	0	Name=XP_033359589.1;ID=cds-XP_033359589.1;Dbxref=GeneID:117238632%2CGenbank:XP_033359589.1;Parent=rna-XM_033503698.1
NW_022883131.1	Gnomon	CDS	470900	470914	.	+	0	Name=XP_033359589.1;ID=cds-XP_033359589.1;Dbxref=GeneID:117238632%2CGenbank:XP_033359589.1;Parent=rna-XM_033503698.1
NW_022883131.1	Gnomon	gene	316383	320816	.	-	.	Name=LOC117238622;ID=gene-LOC117238622;Dbxref=GeneID:117238622
NW_022883131.1	Gnomon	gene	349421	351301	.	-	.	Name=LOC117238623;ID=gene-LOC117238623;Dbxref=GeneID:117238623
NW_022883131.1	Gnomon	gene	320458	338548	.	+	.	Name=LOC117238620;ID=gene-LOC117238620;Dbxref=GeneID:117238620
NW_022883131.1	Gnomon	gene	346865	349462	.	+	.	Name=LOC117238621;ID=gene-LOC117238621;Dbxref=GeneID:117238621
NW_022883131.1	Gnomon	gene	344938	346088	.	+	.	Name=LOC117238626;ID=gene-LOC117238626;Dbxref=GeneID:117238626
NW_022883131.1	Gnomon	gene	323187	325231	.	-	.	Name=LOC117238627;ID=gene-LOC117238627;Dbxref=GeneID:117238627
NW_022883131.1	Gnomon	gene	340952	343952	.	+	.	Name=LOC117238624;ID=gene-LOC117238624;Dbxref=GeneID:117238624
NW_022883131.1	Gnomon	gene	339163	340683	.	-	.	Name=LOC117238625;ID=gene-LOC117238625;Dbxref=GeneID:117238625
NW_022883131.1	Gnomon	gene	398549	401604	.	+	.	Name=LOC117238628;ID=gene-LOC117238628;Dbxref=GeneID:117238628
NW_022883131.1	Gnomon	gene	451039	461299	.	-	.	Name=LOC117238629;ID=gene-LOC117238629;Dbxref=GeneID:117238629
NW_022883131.1	Gnomon	gene	351450	356926	.	+	.	Name=LOC117238615;ID=gene-LOC117238615;Dbxref=GeneID:117238615
NW_022883131.1	Gnomon	gene	311021	314578	.	-	.	Name=LOC117238616;ID=gene-LOC117238616;Dbxref=GeneID:117238616
NW_022883131.1	Gnomon	gene	342260	346915	.	-	.	Name=LOC117238619;ID=gene-LOC117238619;Dbxref=GeneID:117238619
NW_022883131.1	Gnomon	gene	363185	403223	.	-	.	Name=LOC117238617;ID=gene-LOC117238617;Dbxref=GeneID:117238617
NW_022883131.1	Gnomon	gene	266689	271685	.	+	.	Name=LOC117238640;ID=gene-LOC117238640;Dbxref=GeneID:117238640
NW_022883131.1	Gnomon	gene	274055	276181	.	-	.	Name=LOC117238641;ID=gene-LOC117238641;Dbxref=GeneID:117238641
NW_022883131.1	Gnomon	gene	307457	310438	.	-	.	Name=LOC117238644;ID=gene-LOC117238644;Dbxref=GeneID:117238644
NW_022883131.1	Gnomon	gene	108136	131017	.	-	.	Name=LOC117238645;ID=gene-LOC117238645;Dbxref=GeneID:117238645
NW_022883131.1	Gnomon	gene	271839	273932	.	+	.	Name=LOC117238642;ID=gene-LOC117238642;Dbxref=GeneID:117238642
NW_022883131.1	Gnomon	gene	445030	446113	.	+	.	Name=LOC117238643;ID=gene-LOC117238643;Dbxref=GeneID:117238643
NW_022883131.1	Gnomon	gene	185574	186779	.	-	.	Name=LOC117238648;ID=gene-LOC117238648;Dbxref=GeneID:117238648
NW_022883131.1	Gnomon	gene	426625	430508	.	+	.	Name=LOC117238649;ID=gene-LOC117238649;Dbxref=GeneID:117238649
NW_022883131.1	Gnomon	gene	107785	110769	.	+	.	Name=LOC117238646;ID=gene-LOC117238646;Dbxref=GeneID:117238646
NW_022883131.1	Gnomon	gene	187070	189719	.	+	.	Name=LOC117238647;ID=gene-LOC117238647;Dbxref=GeneID:117238647
NW_022883131.1	Gnomon	gene	473306	478527	.	-	.	Name=LOC117238630;ID=gene-LOC117238630;Dbxref=GeneID:117238630
NW_022883131.1	Gnomon	gene	465369	467755	.	-	.	Name=LOC117238633;ID=gene-LOC117238633;Dbxref=GeneID:117238633
NW_022883131.1	Gnomon	gene	457144	458190	.	+	.	Name=LOC117238634;ID=gene-LOC117238634;Dbxref=GeneID:117238634
NW_022883131.1	Gnomon	gene	461493	465240	.	-	.	Name=LOC117238631;ID=gene-LOC117238631;Dbxref=GeneID:117238631
NW_022883131.1	Gnomon	gene	467756	476612	.	+	.	Name=LOC117238632;ID=gene-LOC117238632;Dbxref=GeneID:117238632
NW_022883131.1	Gnomon	gene	296381	297917	.	+	.	Name=LOC117238637;ID=gene-LOC117238637;Dbxref=GeneID:117238637
NW_022883131.1	Gnomon	gene	421434	423693	.	-	.	Name=LOC117238638;ID=gene-LOC117238638;Dbxref=GeneID:117238638
NW_022883131.1	Gnomon	gene	298329	306496	.	-	.	Name=LOC117238635;ID=gene-LOC117238635;Dbxref=GeneID:117238635
NW_022883131.1	Gnomon	gene	294002	296071	.	+	.	Name=LOC117238636;ID=gene-LOC117238636;Dbxref=GeneID:117238636
NW_022883131.1	Gnomon	gene	404325	416751	.	+	.	Name=LOC117238639;ID=gene-LOC117238639;Dbxref=GeneID:117238639
NW_022883131.1	Gnomon	gene	191100	193077	.	-	.	Name=LOC117238663;ID=gene-LOC117238663;Dbxref=GeneID:117238663
NW_022883131.1	Gnomon	gene	205366	207755	.	-	.	Name=LOC117238660;ID=gene-LOC117238660;Dbxref=GeneID:117238660
NW_022883131.1	Gnomon	gene	200990	205138	.	-	.	Name=LOC117238661;ID=gene-LOC117238661;Dbxref=GeneID:117238661
NW_022883131.1	Gnomon	gene	259377	262675	.	+	.	Name=LOC117238666;ID=gene-LOC117238666;Dbxref=GeneID:117238666
NW_022883131.1	Gnomon	gene	217094	236615	.	+	.	Name=LOC117238664;ID=gene-LOC117238664;Dbxref=GeneID:117238664
NW_022883131.1	Gnomon	gene	250538	259508	.	+	.	Name=LOC117238665;ID=gene-LOC117238665;Dbxref=GeneID:117238665
NW_022883131.1	Gnomon	gene	263063	265800	.	-	.	Name=LOC117238668;ID=gene-LOC117238668;Dbxref=GeneID:117238668
NW_022883131.1	Gnomon	gene	240194	244802	.	+	.	Name=LOC117238669;ID=gene-LOC117238669;Dbxref=GeneID:117238669
NW_022883131.1	Gnomon	gene	152804	172335	.	-	.	Name=LOC117238651;ID=gene-LOC117238651;Dbxref=GeneID:117238651
NW_022883131.1	Gnomon	gene	149767	151436	.	-	.	Name=LOC117238652;ID=gene-LOC117238652;Dbxref=GeneID:117238652
NW_022883131.1	Gnomon	gene	131805	147093	.	+	.	Name=LOC117238650;ID=gene-LOC117238650;Dbxref=GeneID:117238650
NW_022883131.1	Gnomon	gene	148505	149479	.	+	.	Name=LOC117238656;ID=gene-LOC117238656;Dbxref=GeneID:117238656
NW_022883131.1	Gnomon	gene	173509	178316	.	-	.	Name=LOC117238653;ID=gene-LOC117238653;Dbxref=GeneID:117238653
NW_022883131.1	Gnomon	gene	151511	152348	.	+	.	Name=LOC117238654;ID=gene-LOC117238654;Dbxref=GeneID:117238654
NW_022883131.1	Gnomon	gene	205284	215531	.	+	.	Name=LOC117238659;ID=gene-LOC117238659;Dbxref=GeneID:117238659
NW_022883131.1	Gnomon	gene	179300	180578	.	-	.	Name=LOC117238657;ID=gene-LOC117238657;Dbxref=GeneID:117238657
NW_022883131.1	Gnomon	gene	103121	105612	.	+	.	Name=LOC117238658;ID=gene-LOC117238658;Dbxref=GeneID:117238658
NW_022883131.1	Gnomon	gene	247994	251008	.	-	.	Name=LOC117238670;ID=gene-LOC117238670;Dbxref=GeneID:117238670
NW_022883131.1	Gnomon	gene	276890	278808	.	+	.	Name=LOC117238673;ID=gene-LOC117238673;Dbxref=GeneID:117238673
NW_022883131.1	Gnomon	gene	279121	283367	.	+	.	Name=LOC117238674;ID=gene-LOC117238674;Dbxref=GeneID:117238674
NW_022883131.1	Gnomon	gene	246020	248252	.	+	.	Name=LOC117238671;ID=gene-LOC117238671;Dbxref=GeneID:117238671
NW_022883131.1	Gnomon	gene	282676	291735	.	-	.	Name=LOC117238672;ID=gene-LOC117238672;Dbxref=GeneID:117238672
NW_022883131.1	Gnomon	gene	479068	491211	.	+	.	Name=LOC117238677;ID=gene-LOC117238677;Dbxref=GeneID:117238677
NW_022883131.1	Gnomon	gene	507179	699431	.	-	.	Name=LOC117238675;ID=gene-LOC117238675;Dbxref=GeneID:117238675
NW_022883131.1	Gnomon	CDS	375399	375634	.	-	0	Name=XP_033359540.1;ID=cds-XP_033359540.1;Dbxref=GeneID:117238617%2CGenbank:XP_033359540.1;Parent=rna-XM_033503649.1
NW_022883131.1	Gnomon	CDS	372148	372349	.	-	0	Name=XP_033359540.1;ID=cds-XP_033359540.1;Dbxref=GeneID:117238617%2CGenbank:XP_033359540.1;Parent=rna-XM_033503649.1
NW_022883131.1	Gnomon	CDS	371982	372069	.	-	0	Name=XP_033359540.1;ID=cds-XP_033359540.1;Dbxref=GeneID:117238617%2CGenbank:XP_033359540.1;Parent=rna-XM_033503649.1
NW_022883131.1	Gnomon	CDS	371264	371349	.	-	0	Name=XP_033359540.1;ID=cds-XP_033359540.1;Dbxref=GeneID:117238617%2CGenbank:XP_033359540.1;Parent=rna-XM_033503649.1
NW_022883131.1	Gnomon	CDS	370586	371170	.	-	0	Name=XP_033359540.1;ID=cds-XP_033359540.1;Dbxref=GeneID:117238617%2CGenbank:XP_033359540.1;Parent=rna-XM_033503649.1
NW_022883131.1	Gnomon	CDS	370053	370253	.	-	0	Name=XP_033359540.1;ID=cds-XP_033359540.1;Dbxref=GeneID:117238617%2CGenbank:XP_033359540.1;Parent=rna-XM_033503649.1
NW_022883131.1	Gnomon	CDS	369651	369949	.	-	0	Name=XP_033359540.1;ID=cds-XP_033359540.1;Dbxref=GeneID:117238617%2CGenbank:XP_033359540.1;Parent=rna-XM_033503649.1
NW_022883131.1	Gnomon	CDS	368995	369298	.	-	0	Name=XP_033359540.1;ID=cds-XP_033359540.1;Dbxref=GeneID:117238617%2CGenbank:XP_033359540.1;Parent=rna-XM_033503649.1
NW_022883131.1	Gnomon	CDS	368676	368750	.	-	0	Name=XP_033359540.1;ID=cds-XP_033359540.1;Dbxref=GeneID:117238617%2CGenbank:XP_033359540.1;Parent=rna-XM_033503649.1
NW_022883131.1	Gnomon	lnc_RNA	398549	401604	.	+	.	Name=XR_004494233.1;ID=rna-XR_004494233.1;Dbxref=GeneID:117238628%2CGenbank:XR_004494233.1;Parent=gene-LOC117238628
NW_022883131.1	Gnomon	lnc_RNA	323187	325231	.	-	.	Name=XR_004494232.1;ID=rna-XR_004494232.1;Dbxref=GeneID:117238627%2CGenbank:XR_004494232.1;Parent=gene-LOC117238627
NW_022883131.1	Gnomon	mRNA	149767	151436	.	-	.	Name=XM_033503738.1;ID=rna-XM_033503738.1;Dbxref=GeneID:117238652%2CGenbank:XM_033503738.1;Parent=gene-LOC117238652
NW_022883131.1	Gnomon	exon	487578	487669	.	+	.	ID=exon-XM_033503786.1-1;Dbxref=GeneID:117238677%2CGenbank:XM_033503786.1;Parent=rna-XM_033503786.1
NW_022883131.1	Gnomon	exon	488014	488204	.	+	.	ID=exon-XM_033503786.1-2;Dbxref=GeneID:117238677%2CGenbank:XM_033503786.1;Parent=rna-XM_033503786.1
NW_022883131.1	Gnomon	exon	488434	488656	.	+	.	ID=exon-XM_033503786.1-3;Dbxref=GeneID:117238677%2CGenbank:XM_033503786.1;Parent=rna-XM_033503786.1
NW_022883131.1	Gnomon	exon	488718	488979	.	+	.	ID=exon-XM_033503786.1-4;Dbxref=GeneID:117238677%2CGenbank:XM_033503786.1;Parent=rna-XM_033503786.1
NW_022883131.1	Gnomon	exon	489104	489221	.	+	.	ID=exon-XM_033503786.1-5;Dbxref=GeneID:117238677%2CGenbank:XM_033503786.1;Parent=rna-XM_033503786.1
NW_022883131.1	Gnomon	exon	489485	489700	.	+	.	ID=exon-XM_033503786.1-6;Dbxref=GeneID:117238677%2CGenbank:XM_033503786.1;Parent=rna-XM_033503786.1
NW_022883131.1	Gnomon	exon	489922	490032	.	+	.	ID=exon-XM_033503786.1-7;Dbxref=GeneID:117238677%2CGenbank:XM_033503786.1;Parent=rna-XM_033503786.1
NW_022883131.1	Gnomon	exon	490754	491211	.	+	.	ID=exon-XM_033503786.1-8;Dbxref=GeneID:117238677%2CGenbank:XM_033503786.1;Parent=rna-XM_033503786.1
NW_022883131.1	Gnomon	mRNA	479123	491211	.	+	.	Name=XM_033503784.1;ID=rna-XM_033503784.1;Dbxref=GeneID:117238677%2CGenbank:XM_033503784.1;Parent=gene-LOC117238677
NW_022883131.1	Gnomon	exon	150713	151436	.	-	.	ID=exon-XM_033503738.1-1;Dbxref=GeneID:117238652%2CGenbank:XM_033503738.1;Parent=rna-XM_033503738.1
NW_022883131.1	Gnomon	exon	149767	150635	.	-	.	ID=exon-XM_033503738.1-2;Dbxref=GeneID:117238652%2CGenbank:XM_033503738.1;Parent=rna-XM_033503738.1
NW_022883131.1	Gnomon	CDS	204579	204673	.	-	0	Name=XP_033359644.1;ID=cds-XP_033359644.1;Dbxref=GeneID:117238661%2CGenbank:XP_033359644.1;Parent=rna-XM_033503753.1
NW_022883131.1	Gnomon	CDS	204339	204496	.	-	0	Name=XP_033359644.1;ID=cds-XP_033359644.1;Dbxref=GeneID:117238661%2CGenbank:XP_033359644.1;Parent=rna-XM_033503753.1
NW_022883131.1	Gnomon	CDS	204128	204267	.	-	0	Name=XP_033359644.1;ID=cds-XP_033359644.1;Dbxref=GeneID:117238661%2CGenbank:XP_033359644.1;Parent=rna-XM_033503753.1
NW_022883131.1	Gnomon	CDS	203283	204055	.	-	0	Name=XP_033359644.1;ID=cds-XP_033359644.1;Dbxref=GeneID:117238661%2CGenbank:XP_033359644.1;Parent=rna-XM_033503753.1
NW_022883131.1	Gnomon	CDS	202820	203201	.	-	0	Name=XP_033359644.1;ID=cds-XP_033359644.1;Dbxref=GeneID:117238661%2CGenbank:XP_033359644.1;Parent=rna-XM_033503753.1
NW_022883131.1	Gnomon	CDS	207487	207573	.	-	0	Name=XP_033359643.1;ID=cds-XP_033359643.1;Dbxref=GeneID:117238660%2CGenbank:XP_033359643.1;Parent=rna-XM_033503752.1
NW_022883131.1	Gnomon	CDS	207114	207411	.	-	0	Name=XP_033359643.1;ID=cds-XP_033359643.1;Dbxref=GeneID:117238660%2CGenbank:XP_033359643.1;Parent=rna-XM_033503752.1
NW_022883131.1	Gnomon	CDS	206888	207041	.	-	0	Name=XP_033359643.1;ID=cds-XP_033359643.1;Dbxref=GeneID:117238660%2CGenbank:XP_033359643.1;Parent=rna-XM_033503752.1
NW_022883131.1	Gnomon	CDS	206657	206799	.	-	0	Name=XP_033359643.1;ID=cds-XP_033359643.1;Dbxref=GeneID:117238660%2CGenbank:XP_033359643.1;Parent=rna-XM_033503752.1
NW_022883131.1	Gnomon	CDS	206371	206567	.	-	0	Name=XP_033359643.1;ID=cds-XP_033359643.1;Dbxref=GeneID:117238660%2CGenbank:XP_033359643.1;Parent=rna-XM_033503752.1
NW_022883131.1	Gnomon	CDS	205904	206288	.	-	0	Name=XP_033359643.1;ID=cds-XP_033359643.1;Dbxref=GeneID:117238660%2CGenbank:XP_033359643.1;Parent=rna-XM_033503752.1
NW_022883131.1	Gnomon	CDS	205629	205847	.	-	0	Name=XP_033359643.1;ID=cds-XP_033359643.1;Dbxref=GeneID:117238660%2CGenbank:XP_033359643.1;Parent=rna-XM_033503752.1
NW_022883131.1	Gnomon	CDS	205390	205550	.	-	0	Name=XP_033359643.1;ID=cds-XP_033359643.1;Dbxref=GeneID:117238660%2CGenbank:XP_033359643.1;Parent=rna-XM_033503752.1
NW_022883131.1	Gnomon	exon	355855	356004	.	+	.	ID=exon-XM_033503642.1-9;Dbxref=GeneID:117238615%2CGenbank:XM_033503642.1;Parent=rna-XM_033503642.1
NW_022883131.1	Gnomon	exon	355094	355359	.	+	.	ID=exon-XM_033503642.1-7;Dbxref=GeneID:117238615%2CGenbank:XM_033503642.1;Parent=rna-XM_033503642.1
NW_022883131.1	Gnomon	exon	355725	355748	.	+	.	ID=exon-XM_033503642.1-8;Dbxref=GeneID:117238615%2CGenbank:XM_033503642.1;Parent=rna-XM_033503642.1
NW_022883131.1	Gnomon	exon	353971	354374	.	+	.	ID=exon-XM_033503642.1-5;Dbxref=GeneID:117238615%2CGenbank:XM_033503642.1;Parent=rna-XM_033503642.1
NW_022883131.1	Gnomon	exon	354457	354995	.	+	.	ID=exon-XM_033503642.1-6;Dbxref=GeneID:117238615%2CGenbank:XM_033503642.1;Parent=rna-XM_033503642.1
NW_022883131.1	Gnomon	exon	352173	353538	.	+	.	ID=exon-XM_033503642.1-3;Dbxref=GeneID:117238615%2CGenbank:XM_033503642.1;Parent=rna-XM_033503642.1
NW_022883131.1	Gnomon	exon	353618	353888	.	+	.	ID=exon-XM_033503642.1-4;Dbxref=GeneID:117238615%2CGenbank:XM_033503642.1;Parent=rna-XM_033503642.1
NW_022883131.1	Gnomon	exon	351450	351705	.	+	.	ID=exon-XM_033503642.1-1;Dbxref=GeneID:117238615%2CGenbank:XM_033503642.1;Parent=rna-XM_033503642.1
NW_022883131.1	Gnomon	exon	351834	352037	.	+	.	ID=exon-XM_033503642.1-2;Dbxref=GeneID:117238615%2CGenbank:XM_033503642.1;Parent=rna-XM_033503642.1
NW_022883131.1	Gnomon	CDS	192267	192960	.	-	0	Name=XP_033359647.1;ID=cds-XP_033359647.1;Dbxref=GeneID:117238663%2CGenbank:XP_033359647.1;Parent=rna-XM_033503756.1
NW_022883131.1	Gnomon	CDS	191416	191693	.	-	0	Name=XP_033359647.1;ID=cds-XP_033359647.1;Dbxref=GeneID:117238663%2CGenbank:XP_033359647.1;Parent=rna-XM_033503756.1
NW_022883131.1	Gnomon	mRNA	473306	478527	.	-	.	Name=XM_033503688.1;ID=rna-XM_033503688.1;Dbxref=GeneID:117238630%2CGenbank:XM_033503688.1;Parent=gene-LOC117238630
NW_022883131.1	Gnomon	exon	463396	465240	.	-	.	ID=exon-XM_033503689.1-1;Dbxref=GeneID:117238631%2CGenbank:XM_033503689.1;Parent=rna-XM_033503689.1
NW_022883131.1	Gnomon	exon	461912	462071	.	-	.	ID=exon-XM_033503689.1-6;Dbxref=GeneID:117238631%2CGenbank:XM_033503689.1;Parent=rna-XM_033503689.1
NW_022883131.1	Gnomon	exon	461696	461811	.	-	.	ID=exon-XM_033503689.1-7;Dbxref=GeneID:117238631%2CGenbank:XM_033503689.1;Parent=rna-XM_033503689.1
NW_022883131.1	Gnomon	exon	461493	461638	.	-	.	ID=exon-XM_033503689.1-8;Dbxref=GeneID:117238631%2CGenbank:XM_033503689.1;Parent=rna-XM_033503689.1
NW_022883131.1	Gnomon	exon	463149	463270	.	-	.	ID=exon-XM_033503689.1-2;Dbxref=GeneID:117238631%2CGenbank:XM_033503689.1;Parent=rna-XM_033503689.1
NW_022883131.1	Gnomon	exon	462791	463083	.	-	.	ID=exon-XM_033503689.1-3;Dbxref=GeneID:117238631%2CGenbank:XM_033503689.1;Parent=rna-XM_033503689.1
NW_022883131.1	Gnomon	exon	462477	462658	.	-	.	ID=exon-XM_033503689.1-4;Dbxref=GeneID:117238631%2CGenbank:XM_033503689.1;Parent=rna-XM_033503689.1
NW_022883131.1	Gnomon	exon	462151	462395	.	-	.	ID=exon-XM_033503689.1-5;Dbxref=GeneID:117238631%2CGenbank:XM_033503689.1;Parent=rna-XM_033503689.1
NW_022883131.1	Gnomon	mRNA	484603	490304	.	+	.	Name=XM_033503782.1;ID=rna-XM_033503782.1;Dbxref=GeneID:117238677%2CGenbank:XM_033503782.1;Parent=gene-LOC117238677
NW_022883131.1	Gnomon	exon	257063	257189	.	+	.	ID=exon-XM_033503762.1-8;Dbxref=GeneID:117238665%2CGenbank:XM_033503762.1;Parent=rna-XM_033503762.1
NW_022883131.1	Gnomon	exon	258871	259016	.	+	.	ID=exon-XM_033503762.1-9;Dbxref=GeneID:117238665%2CGenbank:XM_033503762.1;Parent=rna-XM_033503762.1
NW_022883131.1	Gnomon	exon	252103	253886	.	+	.	ID=exon-XM_033503762.1-6;Dbxref=GeneID:117238665%2CGenbank:XM_033503762.1;Parent=rna-XM_033503762.1
NW_022883131.1	Gnomon	exon	253953	256979	.	+	.	ID=exon-XM_033503762.1-7;Dbxref=GeneID:117238665%2CGenbank:XM_033503762.1;Parent=rna-XM_033503762.1
NW_022883131.1	Gnomon	exon	251577	251805	.	+	.	ID=exon-XM_033503762.1-4;Dbxref=GeneID:117238665%2CGenbank:XM_033503762.1;Parent=rna-XM_033503762.1
NW_022883131.1	Gnomon	exon	251876	252001	.	+	.	ID=exon-XM_033503762.1-5;Dbxref=GeneID:117238665%2CGenbank:XM_033503762.1;Parent=rna-XM_033503762.1
NW_022883131.1	Gnomon	exon	250834	251345	.	+	.	ID=exon-XM_033503762.1-2;Dbxref=GeneID:117238665%2CGenbank:XM_033503762.1;Parent=rna-XM_033503762.1
NW_022883131.1	Gnomon	exon	251433	251500	.	+	.	ID=exon-XM_033503762.1-3;Dbxref=GeneID:117238665%2CGenbank:XM_033503762.1;Parent=rna-XM_033503762.1
NW_022883131.1	Gnomon	exon	250538	250771	.	+	.	ID=exon-XM_033503762.1-1;Dbxref=GeneID:117238665%2CGenbank:XM_033503762.1;Parent=rna-XM_033503762.1
NW_022883131.1	Gnomon	CDS	204579	204673	.	-	0	Name=XP_033359646.1;ID=cds-XP_033359646.1;Dbxref=GeneID:117238661%2CGenbank:XP_033359646.1;Parent=rna-XM_033503755.1
NW_022883131.1	Gnomon	CDS	204339	204496	.	-	0	Name=XP_033359646.1;ID=cds-XP_033359646.1;Dbxref=GeneID:117238661%2CGenbank:XP_033359646.1;Parent=rna-XM_033503755.1
NW_022883131.1	Gnomon	CDS	204128	204267	.	-	0	Name=XP_033359646.1;ID=cds-XP_033359646.1;Dbxref=GeneID:117238661%2CGenbank:XP_033359646.1;Parent=rna-XM_033503755.1
NW_022883131.1	Gnomon	CDS	203283	204055	.	-	0	Name=XP_033359646.1;ID=cds-XP_033359646.1;Dbxref=GeneID:117238661%2CGenbank:XP_033359646.1;Parent=rna-XM_033503755.1
NW_022883131.1	Gnomon	CDS	202889	203201	.	-	0	Name=XP_033359646.1;ID=cds-XP_033359646.1;Dbxref=GeneID:117238661%2CGenbank:XP_033359646.1;Parent=rna-XM_033503755.1
NW_022883131.1	Gnomon	CDS	202512	202520	.	-	0	Name=XP_033359646.1;ID=cds-XP_033359646.1;Dbxref=GeneID:117238661%2CGenbank:XP_033359646.1;Parent=rna-XM_033503755.1
NW_022883131.1	Gnomon	exon	336828	338548	.	+	.	ID=exon-XM_033503669.1-10;Dbxref=GeneID:117238620%2CGenbank:XM_033503669.1;Parent=rna-XM_033503669.1
NW_022883131.1	Gnomon	mRNA	461493	465240	.	-	.	Name=XM_033503689.1;ID=rna-XM_033503689.1;Dbxref=GeneID:117238631%2CGenbank:XM_033503689.1;Parent=gene-LOC117238631
NW_022883131.1	Gnomon	mRNA	479068	491211	.	+	.	Name=XM_033503783.1;ID=rna-XM_033503783.1;Dbxref=GeneID:117238677%2CGenbank:XM_033503783.1;Parent=gene-LOC117238677
NW_022883131.1	Gnomon	exon	422336	422535	.	-	.	ID=exon-XM_033503715.1-6;Dbxref=GeneID:117238638%2CGenbank:XM_033503715.1;Parent=rna-XM_033503715.1
NW_022883131.1	Gnomon	exon	422121	422263	.	-	.	ID=exon-XM_033503715.1-7;Dbxref=GeneID:117238638%2CGenbank:XM_033503715.1;Parent=rna-XM_033503715.1
NW_022883131.1	Gnomon	exon	421844	422046	.	-	.	ID=exon-XM_033503715.1-8;Dbxref=GeneID:117238638%2CGenbank:XM_033503715.1;Parent=rna-XM_033503715.1
NW_022883131.1	Gnomon	exon	421434	421726	.	-	.	ID=exon-XM_033503715.1-9;Dbxref=GeneID:117238638%2CGenbank:XM_033503715.1;Parent=rna-XM_033503715.1
NW_022883131.1	Gnomon	exon	423635	423693	.	-	.	ID=exon-XM_033503715.1-1;Dbxref=GeneID:117238638%2CGenbank:XM_033503715.1;Parent=rna-XM_033503715.1
NW_022883131.1	Gnomon	exon	423470	423554	.	-	.	ID=exon-XM_033503715.1-2;Dbxref=GeneID:117238638%2CGenbank:XM_033503715.1;Parent=rna-XM_033503715.1
NW_022883131.1	Gnomon	CDS	204579	204673	.	-	0	Name=XP_033359645.1;ID=cds-XP_033359645.1;Dbxref=GeneID:117238661%2CGenbank:XP_033359645.1;Parent=rna-XM_033503754.1
NW_022883131.1	Gnomon	CDS	204339	204496	.	-	0	Name=XP_033359645.1;ID=cds-XP_033359645.1;Dbxref=GeneID:117238661%2CGenbank:XP_033359645.1;Parent=rna-XM_033503754.1
NW_022883131.1	Gnomon	CDS	204128	204264	.	-	0	Name=XP_033359645.1;ID=cds-XP_033359645.1;Dbxref=GeneID:117238661%2CGenbank:XP_033359645.1;Parent=rna-XM_033503754.1
NW_022883131.1	Gnomon	CDS	203283	204055	.	-	0	Name=XP_033359645.1;ID=cds-XP_033359645.1;Dbxref=GeneID:117238661%2CGenbank:XP_033359645.1;Parent=rna-XM_033503754.1
NW_022883131.1	Gnomon	CDS	202820	203201	.	-	0	Name=XP_033359645.1;ID=cds-XP_033359645.1;Dbxref=GeneID:117238661%2CGenbank:XP_033359645.1;Parent=rna-XM_033503754.1
NW_022883131.1	Gnomon	exon	423194	423406	.	-	.	ID=exon-XM_033503715.1-3;Dbxref=GeneID:117238638%2CGenbank:XM_033503715.1;Parent=rna-XM_033503715.1
NW_022883131.1	Gnomon	exon	422893	423127	.	-	.	ID=exon-XM_033503715.1-4;Dbxref=GeneID:117238638%2CGenbank:XM_033503715.1;Parent=rna-XM_033503715.1
NW_022883131.1	Gnomon	exon	422608	422809	.	-	.	ID=exon-XM_033503715.1-5;Dbxref=GeneID:117238638%2CGenbank:XM_033503715.1;Parent=rna-XM_033503715.1
NW_022883131.1	Gnomon	mRNA	451039	461297	.	-	.	Name=XM_033503686.1;ID=rna-XM_033503686.1;Dbxref=GeneID:117238629%2CGenbank:XM_033503686.1;Parent=gene-LOC117238629
NW_022883131.1	Gnomon	CDS	208470	208662	.	+	0	Name=XP_033359640.1;ID=cds-XP_033359640.1;Dbxref=GeneID:117238659%2CGenbank:XP_033359640.1;Parent=rna-XM_033503749.1
NW_022883131.1	Gnomon	CDS	209251	209453	.	+	0	Name=XP_033359640.1;ID=cds-XP_033359640.1;Dbxref=GeneID:117238659%2CGenbank:XP_033359640.1;Parent=rna-XM_033503749.1
NW_022883131.1	Gnomon	CDS	209540	209865	.	+	0	Name=XP_033359640.1;ID=cds-XP_033359640.1;Dbxref=GeneID:117238659%2CGenbank:XP_033359640.1;Parent=rna-XM_033503749.1
NW_022883131.1	Gnomon	CDS	209954	210207	.	+	0	Name=XP_033359640.1;ID=cds-XP_033359640.1;Dbxref=GeneID:117238659%2CGenbank:XP_033359640.1;Parent=rna-XM_033503749.1
NW_022883131.1	Gnomon	CDS	210285	210618	.	+	0	Name=XP_033359640.1;ID=cds-XP_033359640.1;Dbxref=GeneID:117238659%2CGenbank:XP_033359640.1;Parent=rna-XM_033503749.1
NW_022883131.1	Gnomon	CDS	210723	210853	.	+	0	Name=XP_033359640.1;ID=cds-XP_033359640.1;Dbxref=GeneID:117238659%2CGenbank:XP_033359640.1;Parent=rna-XM_033503749.1
NW_022883131.1	Gnomon	CDS	210930	211158	.	+	0	Name=XP_033359640.1;ID=cds-XP_033359640.1;Dbxref=GeneID:117238659%2CGenbank:XP_033359640.1;Parent=rna-XM_033503749.1
NW_022883131.1	Gnomon	CDS	211239	211624	.	+	0	Name=XP_033359640.1;ID=cds-XP_033359640.1;Dbxref=GeneID:117238659%2CGenbank:XP_033359640.1;Parent=rna-XM_033503749.1
NW_022883131.1	Gnomon	CDS	211700	212152	.	+	0	Name=XP_033359640.1;ID=cds-XP_033359640.1;Dbxref=GeneID:117238659%2CGenbank:XP_033359640.1;Parent=rna-XM_033503749.1
NW_022883131.1	Gnomon	CDS	212259	212785	.	+	0	Name=XP_033359640.1;ID=cds-XP_033359640.1;Dbxref=GeneID:117238659%2CGenbank:XP_033359640.1;Parent=rna-XM_033503749.1
NW_022883131.1	Gnomon	CDS	212872	213221	.	+	0	Name=XP_033359640.1;ID=cds-XP_033359640.1;Dbxref=GeneID:117238659%2CGenbank:XP_033359640.1;Parent=rna-XM_033503749.1
NW_022883131.1	Gnomon	CDS	213319	213559	.	+	0	Name=XP_033359640.1;ID=cds-XP_033359640.1;Dbxref=GeneID:117238659%2CGenbank:XP_033359640.1;Parent=rna-XM_033503749.1
NW_022883131.1	Gnomon	exon	322073	322255	.	+	.	ID=exon-XM_033503666.1-1;Dbxref=GeneID:117238620%2CGenbank:XM_033503666.1;Parent=rna-XM_033503666.1
NW_022883131.1	Gnomon	exon	322801	322913	.	+	.	ID=exon-XM_033503666.1-2;Dbxref=GeneID:117238620%2CGenbank:XM_033503666.1;Parent=rna-XM_033503666.1
NW_022883131.1	Gnomon	exon	334515	334588	.	+	.	ID=exon-XM_033503666.1-3;Dbxref=GeneID:117238620%2CGenbank:XM_033503666.1;Parent=rna-XM_033503666.1
NW_022883131.1	Gnomon	exon	334712	334925	.	+	.	ID=exon-XM_033503666.1-4;Dbxref=GeneID:117238620%2CGenbank:XM_033503666.1;Parent=rna-XM_033503666.1
NW_022883131.1	Gnomon	exon	335177	335600	.	+	.	ID=exon-XM_033503666.1-5;Dbxref=GeneID:117238620%2CGenbank:XM_033503666.1;Parent=rna-XM_033503666.1
NW_022883131.1	Gnomon	exon	335675	335831	.	+	.	ID=exon-XM_033503666.1-6;Dbxref=GeneID:117238620%2CGenbank:XM_033503666.1;Parent=rna-XM_033503666.1
NW_022883131.1	Gnomon	exon	335982	336222	.	+	.	ID=exon-XM_033503666.1-7;Dbxref=GeneID:117238620%2CGenbank:XM_033503666.1;Parent=rna-XM_033503666.1
NW_022883131.1	Gnomon	exon	336297	336534	.	+	.	ID=exon-XM_033503666.1-8;Dbxref=GeneID:117238620%2CGenbank:XM_033503666.1;Parent=rna-XM_033503666.1
NW_022883131.1	Gnomon	exon	336619	336735	.	+	.	ID=exon-XM_033503666.1-9;Dbxref=GeneID:117238620%2CGenbank:XM_033503666.1;Parent=rna-XM_033503666.1
NW_022883131.1	Gnomon	exon	368995	369298	.	-	.	ID=exon-XM_033503649.1-10;Dbxref=GeneID:117238617%2CGenbank:XM_033503649.1;Parent=rna-XM_033503649.1
NW_022883131.1	Gnomon	exon	363185	368750	.	-	.	ID=exon-XM_033503649.1-11;Dbxref=GeneID:117238617%2CGenbank:XM_033503649.1;Parent=rna-XM_033503649.1
NW_022883131.1	Gnomon	CDS	346080	346232	.	-	0	Name=XP_033359546.1;ID=cds-XP_033359546.1;Dbxref=GeneID:117238619%2CGenbank:XP_033359546.1;Parent=rna-XM_033503655.1
NW_022883131.1	Gnomon	CDS	344680	344965	.	-	0	Name=XP_033359546.1;ID=cds-XP_033359546.1;Dbxref=GeneID:117238619%2CGenbank:XP_033359546.1;Parent=rna-XM_033503655.1
NW_022883131.1	Gnomon	CDS	344403	344536	.	-	0	Name=XP_033359546.1;ID=cds-XP_033359546.1;Dbxref=GeneID:117238619%2CGenbank:XP_033359546.1;Parent=rna-XM_033503655.1
NW_022883131.1	Gnomon	CDS	344108	344318	.	-	0	Name=XP_033359546.1;ID=cds-XP_033359546.1;Dbxref=GeneID:117238619%2CGenbank:XP_033359546.1;Parent=rna-XM_033503655.1
NW_022883131.1	Gnomon	CDS	343742	344036	.	-	0	Name=XP_033359546.1;ID=cds-XP_033359546.1;Dbxref=GeneID:117238619%2CGenbank:XP_033359546.1;Parent=rna-XM_033503655.1
NW_022883131.1	Gnomon	CDS	343440	343657	.	-	0	Name=XP_033359546.1;ID=cds-XP_033359546.1;Dbxref=GeneID:117238619%2CGenbank:XP_033359546.1;Parent=rna-XM_033503655.1
NW_022883131.1	Gnomon	CDS	343137	343369	.	-	0	Name=XP_033359546.1;ID=cds-XP_033359546.1;Dbxref=GeneID:117238619%2CGenbank:XP_033359546.1;Parent=rna-XM_033503655.1
NW_022883131.1	Gnomon	CDS	342943	343069	.	-	0	Name=XP_033359546.1;ID=cds-XP_033359546.1;Dbxref=GeneID:117238619%2CGenbank:XP_033359546.1;Parent=rna-XM_033503655.1
NW_022883131.1	Gnomon	CDS	342556	342830	.	-	0	Name=XP_033359546.1;ID=cds-XP_033359546.1;Dbxref=GeneID:117238619%2CGenbank:XP_033359546.1;Parent=rna-XM_033503655.1
NW_022883131.1	Gnomon	CDS	342400	342492	.	-	0	Name=XP_033359546.1;ID=cds-XP_033359546.1;Dbxref=GeneID:117238619%2CGenbank:XP_033359546.1;Parent=rna-XM_033503655.1
NW_022883131.1	Gnomon	mRNA	451039	461297	.	-	.	Name=XM_033503687.1;ID=rna-XM_033503687.1;Dbxref=GeneID:117238629%2CGenbank:XM_033503687.1;Parent=gene-LOC117238629
NW_022883131.1	Gnomon	mRNA	479123	491211	.	+	.	Name=XM_033503781.1;ID=rna-XM_033503781.1;Dbxref=GeneID:117238677%2CGenbank:XM_033503781.1;Parent=gene-LOC117238677
NW_022883131.1	Gnomon	exon	296381	297013	.	+	.	ID=exon-XM_033503714.1-1;Dbxref=GeneID:117238637%2CGenbank:XM_033503714.1;Parent=rna-XM_033503714.1
NW_022883131.1	Gnomon	exon	297103	297917	.	+	.	ID=exon-XM_033503714.1-2;Dbxref=GeneID:117238637%2CGenbank:XM_033503714.1;Parent=rna-XM_033503714.1
NW_022883131.1	Gnomon	CDS	346080	346232	.	-	0	Name=XP_033359549.1;ID=cds-XP_033359549.1;Dbxref=GeneID:117238619%2CGenbank:XP_033359549.1;Parent=rna-XM_033503658.1
NW_022883131.1	Gnomon	CDS	344680	344965	.	-	0	Name=XP_033359549.1;ID=cds-XP_033359549.1;Dbxref=GeneID:117238619%2CGenbank:XP_033359549.1;Parent=rna-XM_033503658.1
NW_022883131.1	Gnomon	CDS	344403	344536	.	-	0	Name=XP_033359549.1;ID=cds-XP_033359549.1;Dbxref=GeneID:117238619%2CGenbank:XP_033359549.1;Parent=rna-XM_033503658.1
NW_022883131.1	Gnomon	CDS	344108	344318	.	-	0	Name=XP_033359549.1;ID=cds-XP_033359549.1;Dbxref=GeneID:117238619%2CGenbank:XP_033359549.1;Parent=rna-XM_033503658.1
NW_022883131.1	Gnomon	CDS	343742	344036	.	-	0	Name=XP_033359549.1;ID=cds-XP_033359549.1;Dbxref=GeneID:117238619%2CGenbank:XP_033359549.1;Parent=rna-XM_033503658.1
NW_022883131.1	Gnomon	CDS	343440	343657	.	-	0	Name=XP_033359549.1;ID=cds-XP_033359549.1;Dbxref=GeneID:117238619%2CGenbank:XP_033359549.1;Parent=rna-XM_033503658.1
NW_022883131.1	Gnomon	CDS	343137	343369	.	-	0	Name=XP_033359549.1;ID=cds-XP_033359549.1;Dbxref=GeneID:117238619%2CGenbank:XP_033359549.1;Parent=rna-XM_033503658.1
NW_022883131.1	Gnomon	CDS	342943	343069	.	-	0	Name=XP_033359549.1;ID=cds-XP_033359549.1;Dbxref=GeneID:117238619%2CGenbank:XP_033359549.1;Parent=rna-XM_033503658.1
NW_022883131.1	Gnomon	CDS	342541	342830	.	-	0	Name=XP_033359549.1;ID=cds-XP_033359549.1;Dbxref=GeneID:117238619%2CGenbank:XP_033359549.1;Parent=rna-XM_033503658.1
NW_022883131.1	Gnomon	mRNA	451039	461297	.	-	.	Name=XM_033503684.1;ID=rna-XM_033503684.1;Dbxref=GeneID:117238629%2CGenbank:XM_033503684.1;Parent=gene-LOC117238629
NW_022883131.1	Gnomon	exon	463396	463558	.	-	.	ID=exon-XM_033503690.1-2;Dbxref=GeneID:117238631%2CGenbank:XM_033503690.1;Parent=rna-XM_033503690.1
NW_022883131.1	Gnomon	exon	463149	463270	.	-	.	ID=exon-XM_033503690.1-3;Dbxref=GeneID:117238631%2CGenbank:XM_033503690.1;Parent=rna-XM_033503690.1
NW_022883131.1	Gnomon	exon	463725	465240	.	-	.	ID=exon-XM_033503690.1-1;Dbxref=GeneID:117238631%2CGenbank:XM_033503690.1;Parent=rna-XM_033503690.1
NW_022883131.1	Gnomon	exon	462151	462395	.	-	.	ID=exon-XM_033503690.1-6;Dbxref=GeneID:117238631%2CGenbank:XM_033503690.1;Parent=rna-XM_033503690.1
NW_022883131.1	Gnomon	exon	461912	462071	.	-	.	ID=exon-XM_033503690.1-7;Dbxref=GeneID:117238631%2CGenbank:XM_033503690.1;Parent=rna-XM_033503690.1
NW_022883131.1	Gnomon	exon	462791	463083	.	-	.	ID=exon-XM_033503690.1-4;Dbxref=GeneID:117238631%2CGenbank:XM_033503690.1;Parent=rna-XM_033503690.1
NW_022883131.1	Gnomon	exon	462477	462658	.	-	.	ID=exon-XM_033503690.1-5;Dbxref=GeneID:117238631%2CGenbank:XM_033503690.1;Parent=rna-XM_033503690.1
NW_022883131.1	Gnomon	exon	461696	461811	.	-	.	ID=exon-XM_033503690.1-8;Dbxref=GeneID:117238631%2CGenbank:XM_033503690.1;Parent=rna-XM_033503690.1
NW_022883131.1	Gnomon	exon	461493	461638	.	-	.	ID=exon-XM_033503690.1-9;Dbxref=GeneID:117238631%2CGenbank:XM_033503690.1;Parent=rna-XM_033503690.1
NW_022883131.1	Gnomon	CDS	208470	208662	.	+	0	Name=XP_033359642.1;ID=cds-XP_033359642.1;Dbxref=GeneID:117238659%2CGenbank:XP_033359642.1;Parent=rna-XM_033503751.1
NW_022883131.1	Gnomon	CDS	209251	209453	.	+	0	Name=XP_033359642.1;ID=cds-XP_033359642.1;Dbxref=GeneID:117238659%2CGenbank:XP_033359642.1;Parent=rna-XM_033503751.1
NW_022883131.1	Gnomon	CDS	209540	209865	.	+	0	Name=XP_033359642.1;ID=cds-XP_033359642.1;Dbxref=GeneID:117238659%2CGenbank:XP_033359642.1;Parent=rna-XM_033503751.1
NW_022883131.1	Gnomon	CDS	209954	210207	.	+	0	Name=XP_033359642.1;ID=cds-XP_033359642.1;Dbxref=GeneID:117238659%2CGenbank:XP_033359642.1;Parent=rna-XM_033503751.1
NW_022883131.1	Gnomon	CDS	210930	211158	.	+	0	Name=XP_033359642.1;ID=cds-XP_033359642.1;Dbxref=GeneID:117238659%2CGenbank:XP_033359642.1;Parent=rna-XM_033503751.1
NW_022883131.1	Gnomon	CDS	211239	211624	.	+	0	Name=XP_033359642.1;ID=cds-XP_033359642.1;Dbxref=GeneID:117238659%2CGenbank:XP_033359642.1;Parent=rna-XM_033503751.1
NW_022883131.1	Gnomon	CDS	211700	212152	.	+	0	Name=XP_033359642.1;ID=cds-XP_033359642.1;Dbxref=GeneID:117238659%2CGenbank:XP_033359642.1;Parent=rna-XM_033503751.1
NW_022883131.1	Gnomon	CDS	212259	212785	.	+	0	Name=XP_033359642.1;ID=cds-XP_033359642.1;Dbxref=GeneID:117238659%2CGenbank:XP_033359642.1;Parent=rna-XM_033503751.1
NW_022883131.1	Gnomon	CDS	212872	213221	.	+	0	Name=XP_033359642.1;ID=cds-XP_033359642.1;Dbxref=GeneID:117238659%2CGenbank:XP_033359642.1;Parent=rna-XM_033503751.1
NW_022883131.1	Gnomon	CDS	213319	213559	.	+	0	Name=XP_033359642.1;ID=cds-XP_033359642.1;Dbxref=GeneID:117238659%2CGenbank:XP_033359642.1;Parent=rna-XM_033503751.1
NW_022883131.1	Gnomon	CDS	346080	346232	.	-	0	Name=XP_033359548.1;ID=cds-XP_033359548.1;Dbxref=GeneID:117238619%2CGenbank:XP_033359548.1;Parent=rna-XM_033503657.1
NW_022883131.1	Gnomon	CDS	344680	344965	.	-	0	Name=XP_033359548.1;ID=cds-XP_033359548.1;Dbxref=GeneID:117238619%2CGenbank:XP_033359548.1;Parent=rna-XM_033503657.1
NW_022883131.1	Gnomon	CDS	344403	344536	.	-	0	Name=XP_033359548.1;ID=cds-XP_033359548.1;Dbxref=GeneID:117238619%2CGenbank:XP_033359548.1;Parent=rna-XM_033503657.1
NW_022883131.1	Gnomon	CDS	344108	344318	.	-	0	Name=XP_033359548.1;ID=cds-XP_033359548.1;Dbxref=GeneID:117238619%2CGenbank:XP_033359548.1;Parent=rna-XM_033503657.1
NW_022883131.1	Gnomon	CDS	343742	344036	.	-	0	Name=XP_033359548.1;ID=cds-XP_033359548.1;Dbxref=GeneID:117238619%2CGenbank:XP_033359548.1;Parent=rna-XM_033503657.1
NW_022883131.1	Gnomon	CDS	343440	343657	.	-	0	Name=XP_033359548.1;ID=cds-XP_033359548.1;Dbxref=GeneID:117238619%2CGenbank:XP_033359548.1;Parent=rna-XM_033503657.1
NW_022883131.1	Gnomon	CDS	343137	343369	.	-	0	Name=XP_033359548.1;ID=cds-XP_033359548.1;Dbxref=GeneID:117238619%2CGenbank:XP_033359548.1;Parent=rna-XM_033503657.1
NW_022883131.1	Gnomon	CDS	342943	343069	.	-	0	Name=XP_033359548.1;ID=cds-XP_033359548.1;Dbxref=GeneID:117238619%2CGenbank:XP_033359548.1;Parent=rna-XM_033503657.1
NW_022883131.1	Gnomon	CDS	342556	342830	.	-	0	Name=XP_033359548.1;ID=cds-XP_033359548.1;Dbxref=GeneID:117238619%2CGenbank:XP_033359548.1;Parent=rna-XM_033503657.1
NW_022883131.1	Gnomon	CDS	342400	342492	.	-	0	Name=XP_033359548.1;ID=cds-XP_033359548.1;Dbxref=GeneID:117238619%2CGenbank:XP_033359548.1;Parent=rna-XM_033503657.1
NW_022883131.1	Gnomon	mRNA	451039	461299	.	-	.	Name=XM_033503685.1;ID=rna-XM_033503685.1;Dbxref=GeneID:117238629%2CGenbank:XM_033503685.1;Parent=gene-LOC117238629
NW_022883131.1	Gnomon	exon	311021	313308	.	-	.	ID=exon-XM_033503643.1-4;Dbxref=GeneID:117238616%2CGenbank:XM_033503643.1;Parent=rna-XM_033503643.1
NW_022883131.1	Gnomon	exon	314267	314578	.	-	.	ID=exon-XM_033503643.1-1;Dbxref=GeneID:117238616%2CGenbank:XM_033503643.1;Parent=rna-XM_033503643.1
NW_022883131.1	Gnomon	exon	313698	313899	.	-	.	ID=exon-XM_033503643.1-2;Dbxref=GeneID:117238616%2CGenbank:XM_033503643.1;Parent=rna-XM_033503643.1
NW_022883131.1	Gnomon	exon	313384	313574	.	-	.	ID=exon-XM_033503643.1-3;Dbxref=GeneID:117238616%2CGenbank:XM_033503643.1;Parent=rna-XM_033503643.1
NW_022883131.1	Gnomon	CDS	208470	208662	.	+	0	Name=XP_033359641.1;ID=cds-XP_033359641.1;Dbxref=GeneID:117238659%2CGenbank:XP_033359641.1;Parent=rna-XM_033503750.1
NW_022883131.1	Gnomon	CDS	209251	209453	.	+	0	Name=XP_033359641.1;ID=cds-XP_033359641.1;Dbxref=GeneID:117238659%2CGenbank:XP_033359641.1;Parent=rna-XM_033503750.1
NW_022883131.1	Gnomon	CDS	209540	209865	.	+	0	Name=XP_033359641.1;ID=cds-XP_033359641.1;Dbxref=GeneID:117238659%2CGenbank:XP_033359641.1;Parent=rna-XM_033503750.1
NW_022883131.1	Gnomon	CDS	209954	210207	.	+	0	Name=XP_033359641.1;ID=cds-XP_033359641.1;Dbxref=GeneID:117238659%2CGenbank:XP_033359641.1;Parent=rna-XM_033503750.1
NW_022883131.1	Gnomon	CDS	210285	210618	.	+	0	Name=XP_033359641.1;ID=cds-XP_033359641.1;Dbxref=GeneID:117238659%2CGenbank:XP_033359641.1;Parent=rna-XM_033503750.1
NW_022883131.1	Gnomon	CDS	210723	210853	.	+	0	Name=XP_033359641.1;ID=cds-XP_033359641.1;Dbxref=GeneID:117238659%2CGenbank:XP_033359641.1;Parent=rna-XM_033503750.1
NW_022883131.1	Gnomon	CDS	210930	211158	.	+	0	Name=XP_033359641.1;ID=cds-XP_033359641.1;Dbxref=GeneID:117238659%2CGenbank:XP_033359641.1;Parent=rna-XM_033503750.1
NW_022883131.1	Gnomon	CDS	211239	211624	.	+	0	Name=XP_033359641.1;ID=cds-XP_033359641.1;Dbxref=GeneID:117238659%2CGenbank:XP_033359641.1;Parent=rna-XM_033503750.1
NW_022883131.1	Gnomon	CDS	211700	211906	.	+	0	Name=XP_033359641.1;ID=cds-XP_033359641.1;Dbxref=GeneID:117238659%2CGenbank:XP_033359641.1;Parent=rna-XM_033503750.1
NW_022883131.1	Gnomon	CDS	212259	212785	.	+	0	Name=XP_033359641.1;ID=cds-XP_033359641.1;Dbxref=GeneID:117238659%2CGenbank:XP_033359641.1;Parent=rna-XM_033503750.1
NW_022883131.1	Gnomon	CDS	212872	213221	.	+	0	Name=XP_033359641.1;ID=cds-XP_033359641.1;Dbxref=GeneID:117238659%2CGenbank:XP_033359641.1;Parent=rna-XM_033503750.1
NW_022883131.1	Gnomon	CDS	213319	213559	.	+	0	Name=XP_033359641.1;ID=cds-XP_033359641.1;Dbxref=GeneID:117238659%2CGenbank:XP_033359641.1;Parent=rna-XM_033503750.1
NW_022883131.1	Gnomon	CDS	346080	346232	.	-	0	Name=XP_033359547.1;ID=cds-XP_033359547.1;Dbxref=GeneID:117238619%2CGenbank:XP_033359547.1;Parent=rna-XM_033503656.1
NW_022883131.1	Gnomon	CDS	344680	344965	.	-	0	Name=XP_033359547.1;ID=cds-XP_033359547.1;Dbxref=GeneID:117238619%2CGenbank:XP_033359547.1;Parent=rna-XM_033503656.1
NW_022883131.1	Gnomon	CDS	344403	344536	.	-	0	Name=XP_033359547.1;ID=cds-XP_033359547.1;Dbxref=GeneID:117238619%2CGenbank:XP_033359547.1;Parent=rna-XM_033503656.1
NW_022883131.1	Gnomon	CDS	344108	344318	.	-	0	Name=XP_033359547.1;ID=cds-XP_033359547.1;Dbxref=GeneID:117238619%2CGenbank:XP_033359547.1;Parent=rna-XM_033503656.1
NW_022883131.1	Gnomon	CDS	343742	344036	.	-	0	Name=XP_033359547.1;ID=cds-XP_033359547.1;Dbxref=GeneID:117238619%2CGenbank:XP_033359547.1;Parent=rna-XM_033503656.1
NW_022883131.1	Gnomon	CDS	343440	343657	.	-	0	Name=XP_033359547.1;ID=cds-XP_033359547.1;Dbxref=GeneID:117238619%2CGenbank:XP_033359547.1;Parent=rna-XM_033503656.1
NW_022883131.1	Gnomon	CDS	343137	343369	.	-	0	Name=XP_033359547.1;ID=cds-XP_033359547.1;Dbxref=GeneID:117238619%2CGenbank:XP_033359547.1;Parent=rna-XM_033503656.1
NW_022883131.1	Gnomon	CDS	342943	343069	.	-	0	Name=XP_033359547.1;ID=cds-XP_033359547.1;Dbxref=GeneID:117238619%2CGenbank:XP_033359547.1;Parent=rna-XM_033503656.1
NW_022883131.1	Gnomon	CDS	342556	342830	.	-	0	Name=XP_033359547.1;ID=cds-XP_033359547.1;Dbxref=GeneID:117238619%2CGenbank:XP_033359547.1;Parent=rna-XM_033503656.1
NW_022883131.1	Gnomon	CDS	342400	342492	.	-	0	Name=XP_033359547.1;ID=cds-XP_033359547.1;Dbxref=GeneID:117238619%2CGenbank:XP_033359547.1;Parent=rna-XM_033503656.1
NW_022883131.1	Gnomon	mRNA	259377	262675	.	+	.	Name=XM_033503766.1;ID=rna-XM_033503766.1;Dbxref=GeneID:117238666%2CGenbank:XM_033503766.1;Parent=gene-LOC117238666
NW_022883131.1	Gnomon	mRNA	259401	262675	.	+	.	Name=XM_033503767.1;ID=rna-XM_033503767.1;Dbxref=GeneID:117238666%2CGenbank:XM_033503767.1;Parent=gene-LOC117238666
NW_022883131.1	Gnomon	CDS	104564	104685	.	+	0	Name=XP_033359639.1;ID=cds-XP_033359639.1;Dbxref=GeneID:117238658%2CGenbank:XP_033359639.1;Parent=rna-XM_033503748.1
NW_022883131.1	Gnomon	CDS	105360	105555	.	+	0	Name=XP_033359639.1;ID=cds-XP_033359639.1;Dbxref=GeneID:117238658%2CGenbank:XP_033359639.1;Parent=rna-XM_033503748.1
NW_022883131.1	Gnomon	exon	129800	129998	.	-	.	ID=exon-XM_033503725.1-4;Dbxref=GeneID:117238645%2CGenbank:XM_033503725.1;Parent=rna-XM_033503725.1
NW_022883131.1	Gnomon	exon	130073	130224	.	-	.	ID=exon-XM_033503725.1-3;Dbxref=GeneID:117238645%2CGenbank:XM_033503725.1;Parent=rna-XM_033503725.1
NW_022883131.1	Gnomon	exon	129313	129489	.	-	.	ID=exon-XM_033503725.1-6;Dbxref=GeneID:117238645%2CGenbank:XM_033503725.1;Parent=rna-XM_033503725.1
NW_022883131.1	Gnomon	exon	129556	129719	.	-	.	ID=exon-XM_033503725.1-5;Dbxref=GeneID:117238645%2CGenbank:XM_033503725.1;Parent=rna-XM_033503725.1
NW_022883131.1	Gnomon	exon	130439	130661	.	-	.	ID=exon-XM_033503725.1-2;Dbxref=GeneID:117238645%2CGenbank:XM_033503725.1;Parent=rna-XM_033503725.1
NW_022883131.1	Gnomon	exon	130769	131017	.	-	.	ID=exon-XM_033503725.1-1;Dbxref=GeneID:117238645%2CGenbank:XM_033503725.1;Parent=rna-XM_033503725.1
NW_022883131.1	Gnomon	exon	128835	128936	.	-	.	ID=exon-XM_033503725.1-8;Dbxref=GeneID:117238645%2CGenbank:XM_033503725.1;Parent=rna-XM_033503725.1
NW_022883131.1	Gnomon	exon	129024	129245	.	-	.	ID=exon-XM_033503725.1-7;Dbxref=GeneID:117238645%2CGenbank:XM_033503725.1;Parent=rna-XM_033503725.1
NW_022883131.1	Gnomon	exon	128627	128773	.	-	.	ID=exon-XM_033503725.1-9;Dbxref=GeneID:117238645%2CGenbank:XM_033503725.1;Parent=rna-XM_033503725.1
NW_022883131.1	Gnomon	CDS	463396	463580	.	-	0	Name=XP_033359580.1;ID=cds-XP_033359580.1;Dbxref=GeneID:117238631%2CGenbank:XP_033359580.1;Parent=rna-XM_033503689.1
NW_022883131.1	Gnomon	CDS	463149	463270	.	-	0	Name=XP_033359580.1;ID=cds-XP_033359580.1;Dbxref=GeneID:117238631%2CGenbank:XP_033359580.1;Parent=rna-XM_033503689.1
NW_022883131.1	Gnomon	CDS	462791	463083	.	-	0	Name=XP_033359580.1;ID=cds-XP_033359580.1;Dbxref=GeneID:117238631%2CGenbank:XP_033359580.1;Parent=rna-XM_033503689.1
NW_022883131.1	Gnomon	CDS	462477	462658	.	-	0	Name=XP_033359580.1;ID=cds-XP_033359580.1;Dbxref=GeneID:117238631%2CGenbank:XP_033359580.1;Parent=rna-XM_033503689.1
NW_022883131.1	Gnomon	CDS	462151	462395	.	-	0	Name=XP_033359580.1;ID=cds-XP_033359580.1;Dbxref=GeneID:117238631%2CGenbank:XP_033359580.1;Parent=rna-XM_033503689.1
NW_022883131.1	Gnomon	CDS	461912	462071	.	-	0	Name=XP_033359580.1;ID=cds-XP_033359580.1;Dbxref=GeneID:117238631%2CGenbank:XP_033359580.1;Parent=rna-XM_033503689.1
NW_022883131.1	Gnomon	CDS	461696	461811	.	-	0	Name=XP_033359580.1;ID=cds-XP_033359580.1;Dbxref=GeneID:117238631%2CGenbank:XP_033359580.1;Parent=rna-XM_033503689.1
NW_022883131.1	Gnomon	CDS	461580	461638	.	-	0	Name=XP_033359580.1;ID=cds-XP_033359580.1;Dbxref=GeneID:117238631%2CGenbank:XP_033359580.1;Parent=rna-XM_033503689.1
NW_022883131.1	Gnomon	mRNA	250538	258454	.	+	.	Name=XM_033503764.1;ID=rna-XM_033503764.1;Dbxref=GeneID:117238665%2CGenbank:XM_033503764.1;Parent=gene-LOC117238665
NW_022883131.1	Gnomon	exon	397536	397905	.	-	.	ID=exon-XM_033503649.1-1;Dbxref=GeneID:117238617%2CGenbank:XM_033503649.1;Parent=rna-XM_033503649.1
NW_022883131.1	Gnomon	exon	375399	375967	.	-	.	ID=exon-XM_033503649.1-3;Dbxref=GeneID:117238617%2CGenbank:XM_033503649.1;Parent=rna-XM_033503649.1
NW_022883131.1	Gnomon	exon	377911	378083	.	-	.	ID=exon-XM_033503649.1-2;Dbxref=GeneID:117238617%2CGenbank:XM_033503649.1;Parent=rna-XM_033503649.1
NW_022883131.1	Gnomon	exon	371982	372069	.	-	.	ID=exon-XM_033503649.1-5;Dbxref=GeneID:117238617%2CGenbank:XM_033503649.1;Parent=rna-XM_033503649.1
NW_022883131.1	Gnomon	exon	372148	372349	.	-	.	ID=exon-XM_033503649.1-4;Dbxref=GeneID:117238617%2CGenbank:XM_033503649.1;Parent=rna-XM_033503649.1
NW_022883131.1	Gnomon	exon	370586	371170	.	-	.	ID=exon-XM_033503649.1-7;Dbxref=GeneID:117238617%2CGenbank:XM_033503649.1;Parent=rna-XM_033503649.1
NW_022883131.1	Gnomon	exon	371264	371349	.	-	.	ID=exon-XM_033503649.1-6;Dbxref=GeneID:117238617%2CGenbank:XM_033503649.1;Parent=rna-XM_033503649.1
NW_022883131.1	Gnomon	exon	369651	369949	.	-	.	ID=exon-XM_033503649.1-9;Dbxref=GeneID:117238617%2CGenbank:XM_033503649.1;Parent=rna-XM_033503649.1
NW_022883131.1	Gnomon	exon	370053	370253	.	-	.	ID=exon-XM_033503649.1-8;Dbxref=GeneID:117238617%2CGenbank:XM_033503649.1;Parent=rna-XM_033503649.1
NW_022883131.1	Gnomon	exon	342260	342492	.	-	.	ID=exon-XM_033503655.1-10;Dbxref=GeneID:117238619%2CGenbank:XM_033503655.1;Parent=rna-XM_033503655.1
NW_022883131.1	Gnomon	mRNA	250538	259508	.	+	.	Name=XM_033503765.1;ID=rna-XM_033503765.1;Dbxref=GeneID:117238665%2CGenbank:XM_033503765.1;Parent=gene-LOC117238665
NW_022883131.1	Gnomon	exon	319197	319385	.	-	.	ID=exon-XM_033503673.1-2;Dbxref=GeneID:117238622%2CGenbank:XM_033503673.1;Parent=rna-XM_033503673.1
NW_022883131.1	Gnomon	exon	320544	320676	.	-	.	ID=exon-XM_033503673.1-1;Dbxref=GeneID:117238622%2CGenbank:XM_033503673.1;Parent=rna-XM_033503673.1
NW_022883131.1	Gnomon	exon	316383	317684	.	-	.	ID=exon-XM_033503673.1-6;Dbxref=GeneID:117238622%2CGenbank:XM_033503673.1;Parent=rna-XM_033503673.1
NW_022883131.1	Gnomon	exon	317767	318263	.	-	.	ID=exon-XM_033503673.1-5;Dbxref=GeneID:117238622%2CGenbank:XM_033503673.1;Parent=rna-XM_033503673.1
NW_022883131.1	Gnomon	exon	318348	318723	.	-	.	ID=exon-XM_033503673.1-4;Dbxref=GeneID:117238622%2CGenbank:XM_033503673.1;Parent=rna-XM_033503673.1
NW_022883131.1	Gnomon	exon	318821	319094	.	-	.	ID=exon-XM_033503673.1-3;Dbxref=GeneID:117238622%2CGenbank:XM_033503673.1;Parent=rna-XM_033503673.1
NW_022883131.1	Gnomon	exon	325143	325231	.	-	.	ID=exon-XR_004494232.1-1;Dbxref=GeneID:117238627%2CGenbank:XR_004494232.1;Parent=rna-XR_004494232.1
NW_022883131.1	Gnomon	exon	323187	324316	.	-	.	ID=exon-XR_004494232.1-3;Dbxref=GeneID:117238627%2CGenbank:XR_004494232.1;Parent=rna-XR_004494232.1
NW_022883131.1	Gnomon	exon	324474	325061	.	-	.	ID=exon-XR_004494232.1-2;Dbxref=GeneID:117238627%2CGenbank:XR_004494232.1;Parent=rna-XR_004494232.1
NW_022883131.1	Gnomon	CDS	148602	148770	.	+	0	Name=XP_033359636.1;ID=cds-XP_033359636.1;Dbxref=GeneID:117238656%2CGenbank:XP_033359636.1;Parent=rna-XM_033503745.1
NW_022883131.1	Gnomon	CDS	148850	148922	.	+	0	Name=XP_033359636.1;ID=cds-XP_033359636.1;Dbxref=GeneID:117238656%2CGenbank:XP_033359636.1;Parent=rna-XM_033503745.1
NW_022883131.1	Gnomon	CDS	149021	149252	.	+	0	Name=XP_033359636.1;ID=cds-XP_033359636.1;Dbxref=GeneID:117238656%2CGenbank:XP_033359636.1;Parent=rna-XM_033503745.1
NW_022883131.1	Gnomon	mRNA	322050	338548	.	+	.	Name=XM_033503668.1;ID=rna-XM_033503668.1;Dbxref=GeneID:117238620%2CGenbank:XM_033503668.1;Parent=gene-LOC117238620
NW_022883131.1	Gnomon	mRNA	250538	259322	.	+	.	Name=XM_033503762.1;ID=rna-XM_033503762.1;Dbxref=GeneID:117238665%2CGenbank:XM_033503762.1;Parent=gene-LOC117238665
NW_022883131.1	Gnomon	exon	307457	307827	.	-	.	ID=exon-XM_033503724.1-7;Dbxref=GeneID:117238644%2CGenbank:XM_033503724.1;Parent=rna-XM_033503724.1
NW_022883131.1	Gnomon	exon	307902	307964	.	-	.	ID=exon-XM_033503724.1-6;Dbxref=GeneID:117238644%2CGenbank:XM_033503724.1;Parent=rna-XM_033503724.1
NW_022883131.1	Gnomon	exon	308070	308243	.	-	.	ID=exon-XM_033503724.1-5;Dbxref=GeneID:117238644%2CGenbank:XM_033503724.1;Parent=rna-XM_033503724.1
NW_022883131.1	Gnomon	exon	308375	308684	.	-	.	ID=exon-XM_033503724.1-4;Dbxref=GeneID:117238644%2CGenbank:XM_033503724.1;Parent=rna-XM_033503724.1
NW_022883131.1	Gnomon	exon	308773	309099	.	-	.	ID=exon-XM_033503724.1-3;Dbxref=GeneID:117238644%2CGenbank:XM_033503724.1;Parent=rna-XM_033503724.1
NW_022883131.1	Gnomon	exon	309892	309956	.	-	.	ID=exon-XM_033503724.1-2;Dbxref=GeneID:117238644%2CGenbank:XM_033503724.1;Parent=rna-XM_033503724.1
NW_022883131.1	Gnomon	exon	310279	310438	.	-	.	ID=exon-XM_033503724.1-1;Dbxref=GeneID:117238644%2CGenbank:XM_033503724.1;Parent=rna-XM_033503724.1
NW_022883131.1	Gnomon	exon	370053	370253	.	-	.	ID=exon-XM_033503650.1-7;Dbxref=GeneID:117238617%2CGenbank:XM_033503650.1;Parent=rna-XM_033503650.1
NW_022883131.1	Gnomon	exon	370586	371170	.	-	.	ID=exon-XM_033503650.1-6;Dbxref=GeneID:117238617%2CGenbank:XM_033503650.1;Parent=rna-XM_033503650.1
NW_022883131.1	Gnomon	exon	371264	371349	.	-	.	ID=exon-XM_033503650.1-5;Dbxref=GeneID:117238617%2CGenbank:XM_033503650.1;Parent=rna-XM_033503650.1
NW_022883131.1	Gnomon	exon	371982	372069	.	-	.	ID=exon-XM_033503650.1-4;Dbxref=GeneID:117238617%2CGenbank:XM_033503650.1;Parent=rna-XM_033503650.1
NW_022883131.1	Gnomon	exon	372148	372349	.	-	.	ID=exon-XM_033503650.1-3;Dbxref=GeneID:117238617%2CGenbank:XM_033503650.1;Parent=rna-XM_033503650.1
NW_022883131.1	Gnomon	exon	375399	375967	.	-	.	ID=exon-XM_033503650.1-2;Dbxref=GeneID:117238617%2CGenbank:XM_033503650.1;Parent=rna-XM_033503650.1
NW_022883131.1	Gnomon	exon	397536	397905	.	-	.	ID=exon-XM_033503650.1-1;Dbxref=GeneID:117238617%2CGenbank:XM_033503650.1;Parent=rna-XM_033503650.1
NW_022883131.1	Gnomon	exon	368995	369298	.	-	.	ID=exon-XM_033503650.1-9;Dbxref=GeneID:117238617%2CGenbank:XM_033503650.1;Parent=rna-XM_033503650.1
NW_022883131.1	Gnomon	exon	369651	369949	.	-	.	ID=exon-XM_033503650.1-8;Dbxref=GeneID:117238617%2CGenbank:XM_033503650.1;Parent=rna-XM_033503650.1
NW_022883131.1	Gnomon	exon	454221	454300	.	-	.	ID=exon-XM_033503685.1-10;Dbxref=GeneID:117238629%2CGenbank:XM_033503685.1;Parent=rna-XM_033503685.1
NW_022883131.1	Gnomon	exon	451039	453533	.	-	.	ID=exon-XM_033503685.1-12;Dbxref=GeneID:117238629%2CGenbank:XM_033503685.1;Parent=rna-XM_033503685.1
NW_022883131.1	Gnomon	exon	453676	453919	.	-	.	ID=exon-XM_033503685.1-11;Dbxref=GeneID:117238629%2CGenbank:XM_033503685.1;Parent=rna-XM_033503685.1
NW_022883131.1	Gnomon	CDS	151610	151778	.	+	0	Name=XP_033359635.1;ID=cds-XP_033359635.1;Dbxref=GeneID:117238654%2CGenbank:XP_033359635.1;Parent=rna-XM_033503744.1
NW_022883131.1	Gnomon	CDS	151858	151930	.	+	0	Name=XP_033359635.1;ID=cds-XP_033359635.1;Dbxref=GeneID:117238654%2CGenbank:XP_033359635.1;Parent=rna-XM_033503744.1
NW_022883131.1	Gnomon	CDS	152029	152260	.	+	0	Name=XP_033359635.1;ID=cds-XP_033359635.1;Dbxref=GeneID:117238654%2CGenbank:XP_033359635.1;Parent=rna-XM_033503744.1
NW_022883131.1	Gnomon	mRNA	322801	338548	.	+	.	Name=XM_033503669.1;ID=rna-XM_033503669.1;Dbxref=GeneID:117238620%2CGenbank:XM_033503669.1;Parent=gene-LOC117238620
NW_022883131.1	Gnomon	mRNA	250538	259322	.	+	.	Name=XM_033503763.1;ID=rna-XM_033503763.1;Dbxref=GeneID:117238665%2CGenbank:XM_033503763.1;Parent=gene-LOC117238665
NW_022883131.1	Gnomon	exon	249311	249617	.	-	.	ID=exon-XM_033503772.1-2;Dbxref=GeneID:117238670%2CGenbank:XM_033503772.1;Parent=rna-XM_033503772.1
NW_022883131.1	Gnomon	exon	249905	250051	.	-	.	ID=exon-XM_033503772.1-1;Dbxref=GeneID:117238670%2CGenbank:XM_033503772.1;Parent=rna-XM_033503772.1
NW_022883131.1	Gnomon	exon	247994	248524	.	-	.	ID=exon-XM_033503772.1-4;Dbxref=GeneID:117238670%2CGenbank:XM_033503772.1;Parent=rna-XM_033503772.1
NW_022883131.1	Gnomon	exon	248669	249233	.	-	.	ID=exon-XM_033503772.1-3;Dbxref=GeneID:117238670%2CGenbank:XM_033503772.1;Parent=rna-XM_033503772.1
NW_022883131.1	Gnomon	CDS	175142	175280	.	-	0	Name=XP_033359634.1;ID=cds-XP_033359634.1;Dbxref=GeneID:117238653%2CGenbank:XP_033359634.1;Parent=rna-XM_033503743.1
NW_022883131.1	Gnomon	CDS	174800	174959	.	-	0	Name=XP_033359634.1;ID=cds-XP_033359634.1;Dbxref=GeneID:117238653%2CGenbank:XP_033359634.1;Parent=rna-XM_033503743.1
NW_022883131.1	Gnomon	CDS	174533	174713	.	-	0	Name=XP_033359634.1;ID=cds-XP_033359634.1;Dbxref=GeneID:117238653%2CGenbank:XP_033359634.1;Parent=rna-XM_033503743.1
NW_022883131.1	Gnomon	CDS	174204	174389	.	-	0	Name=XP_033359634.1;ID=cds-XP_033359634.1;Dbxref=GeneID:117238653%2CGenbank:XP_033359634.1;Parent=rna-XM_033503743.1
NW_022883131.1	Gnomon	CDS	174012	174117	.	-	0	Name=XP_033359634.1;ID=cds-XP_033359634.1;Dbxref=GeneID:117238653%2CGenbank:XP_033359634.1;Parent=rna-XM_033503743.1
NW_022883131.1	Gnomon	CDS	173589	173749	.	-	0	Name=XP_033359634.1;ID=cds-XP_033359634.1;Dbxref=GeneID:117238653%2CGenbank:XP_033359634.1;Parent=rna-XM_033503743.1
NW_022883131.1	Gnomon	CDS	180237	180316	.	-	0	Name=XP_033359638.1;ID=cds-XP_033359638.1;Dbxref=GeneID:117238657%2CGenbank:XP_033359638.1;Parent=rna-XM_033503747.1
NW_022883131.1	Gnomon	CDS	179855	180172	.	-	0	Name=XP_033359638.1;ID=cds-XP_033359638.1;Dbxref=GeneID:117238657%2CGenbank:XP_033359638.1;Parent=rna-XM_033503747.1
NW_022883131.1	Gnomon	CDS	179324	179609	.	-	0	Name=XP_033359638.1;ID=cds-XP_033359638.1;Dbxref=GeneID:117238657%2CGenbank:XP_033359638.1;Parent=rna-XM_033503747.1
NW_022883131.1	Gnomon	mRNA	322073	338548	.	+	.	Name=XM_033503666.1;ID=rna-XM_033503666.1;Dbxref=GeneID:117238620%2CGenbank:XM_033503666.1;Parent=gene-LOC117238620
NW_022883131.1	Gnomon	exon	103121	104685	.	+	.	ID=exon-XM_033503748.1-1;Dbxref=GeneID:117238658%2CGenbank:XM_033503748.1;Parent=rna-XM_033503748.1
NW_022883131.1	Gnomon	exon	105360	105612	.	+	.	ID=exon-XM_033503748.1-2;Dbxref=GeneID:117238658%2CGenbank:XM_033503748.1;Parent=rna-XM_033503748.1
NW_022883131.1	Gnomon	mRNA	217094	236615	.	+	.	Name=XM_033503760.1;ID=rna-XM_033503760.1;Dbxref=GeneID:117238664%2CGenbank:XM_033503760.1;Parent=gene-LOC117238664
NW_022883131.1	Gnomon	mRNA	320640	338548	.	+	.	Name=XM_033503667.1;ID=rna-XM_033503667.1;Dbxref=GeneID:117238620%2CGenbank:XM_033503667.1;Parent=gene-LOC117238620
NW_022883131.1	Gnomon	mRNA	217094	236615	.	+	.	Name=XM_033503761.1;ID=rna-XM_033503761.1;Dbxref=GeneID:117238664%2CGenbank:XM_033503761.1;Parent=gene-LOC117238664
NW_022883131.1	Gnomon	exon	212259	212785	.	+	.	ID=exon-XM_033503749.1-11;Dbxref=GeneID:117238659%2CGenbank:XM_033503749.1;Parent=rna-XM_033503749.1
NW_022883131.1	Gnomon	exon	211700	212152	.	+	.	ID=exon-XM_033503749.1-10;Dbxref=GeneID:117238659%2CGenbank:XM_033503749.1;Parent=rna-XM_033503749.1
NW_022883131.1	Gnomon	exon	213319	215531	.	+	.	ID=exon-XM_033503749.1-13;Dbxref=GeneID:117238659%2CGenbank:XM_033503749.1;Parent=rna-XM_033503749.1
NW_022883131.1	Gnomon	exon	212872	213221	.	+	.	ID=exon-XM_033503749.1-12;Dbxref=GeneID:117238659%2CGenbank:XM_033503749.1;Parent=rna-XM_033503749.1
NW_022883131.1	Gnomon	exon	476468	476612	.	+	.	ID=exon-XM_033503697.1-5;Dbxref=GeneID:117238632%2CGenbank:XM_033503697.1;Parent=rna-XM_033503697.1
NW_022883131.1	Gnomon	exon	469613	469854	.	+	.	ID=exon-XM_033503697.1-2;Dbxref=GeneID:117238632%2CGenbank:XM_033503697.1;Parent=rna-XM_033503697.1
NW_022883131.1	Gnomon	exon	468935	469236	.	+	.	ID=exon-XM_033503697.1-1;Dbxref=GeneID:117238632%2CGenbank:XM_033503697.1;Parent=rna-XM_033503697.1
NW_022883131.1	Gnomon	exon	470456	470833	.	+	.	ID=exon-XM_033503697.1-4;Dbxref=GeneID:117238632%2CGenbank:XM_033503697.1;Parent=rna-XM_033503697.1
NW_022883131.1	Gnomon	exon	469946	470111	.	+	.	ID=exon-XM_033503697.1-3;Dbxref=GeneID:117238632%2CGenbank:XM_033503697.1;Parent=rna-XM_033503697.1
NW_022883131.1	Gnomon	mRNA	271839	273932	.	+	.	Name=XM_033503722.1;ID=rna-XM_033503722.1;Dbxref=GeneID:117238642%2CGenbank:XM_033503722.1;Parent=gene-LOC117238642
NW_022883131.1	Gnomon	CDS	469159	469236	.	+	0	Name=XP_033359586.1;ID=cds-XP_033359586.1;Dbxref=GeneID:117238632%2CGenbank:XP_033359586.1;Parent=rna-XM_033503695.1
NW_022883131.1	Gnomon	CDS	469613	469854	.	+	0	Name=XP_033359586.1;ID=cds-XP_033359586.1;Dbxref=GeneID:117238632%2CGenbank:XP_033359586.1;Parent=rna-XM_033503695.1
NW_022883131.1	Gnomon	CDS	469946	470111	.	+	0	Name=XP_033359586.1;ID=cds-XP_033359586.1;Dbxref=GeneID:117238632%2CGenbank:XP_033359586.1;Parent=rna-XM_033503695.1
NW_022883131.1	Gnomon	CDS	470456	470833	.	+	0	Name=XP_033359586.1;ID=cds-XP_033359586.1;Dbxref=GeneID:117238632%2CGenbank:XP_033359586.1;Parent=rna-XM_033503695.1
NW_022883131.1	Gnomon	CDS	473200	473265	.	+	0	Name=XP_033359586.1;ID=cds-XP_033359586.1;Dbxref=GeneID:117238632%2CGenbank:XP_033359586.1;Parent=rna-XM_033503695.1
NW_022883131.1	Gnomon	mRNA	445030	446113	.	+	.	Name=XM_033503723.1;ID=rna-XM_033503723.1;Dbxref=GeneID:117238643%2CGenbank:XM_033503723.1;Parent=gene-LOC117238643
NW_022883131.1	RefSeq	region	1	701697	.	+	.	Name=Unknown;ID=NW_022883131.1:1..701697;Dbxref=taxon:207650
NW_022883131.1	Gnomon	exon	400382	401604	.	+	.	ID=exon-XR_004494233.1-2;Dbxref=GeneID:117238628%2CGenbank:XR_004494233.1;Parent=rna-XR_004494233.1
NW_022883131.1	Gnomon	exon	398549	400290	.	+	.	ID=exon-XR_004494233.1-1;Dbxref=GeneID:117238628%2CGenbank:XR_004494233.1;Parent=rna-XR_004494233.1
NW_022883131.1	Gnomon	CDS	469159	469236	.	+	0	Name=XP_033359585.1;ID=cds-XP_033359585.1;Dbxref=GeneID:117238632%2CGenbank:XP_033359585.1;Parent=rna-XM_033503694.1
NW_022883131.1	Gnomon	CDS	469613	469854	.	+	0	Name=XP_033359585.1;ID=cds-XP_033359585.1;Dbxref=GeneID:117238632%2CGenbank:XP_033359585.1;Parent=rna-XM_033503694.1
NW_022883131.1	Gnomon	CDS	469946	470111	.	+	0	Name=XP_033359585.1;ID=cds-XP_033359585.1;Dbxref=GeneID:117238632%2CGenbank:XP_033359585.1;Parent=rna-XM_033503694.1
NW_022883131.1	Gnomon	CDS	470456	470833	.	+	0	Name=XP_033359585.1;ID=cds-XP_033359585.1;Dbxref=GeneID:117238632%2CGenbank:XP_033359585.1;Parent=rna-XM_033503694.1
NW_022883131.1	Gnomon	CDS	471696	471776	.	+	0	Name=XP_033359585.1;ID=cds-XP_033359585.1;Dbxref=GeneID:117238632%2CGenbank:XP_033359585.1;Parent=rna-XM_033503694.1
NW_022883131.1	Gnomon	exon	316383	317684	.	-	.	ID=exon-XM_033503674.1-6;Dbxref=GeneID:117238622%2CGenbank:XM_033503674.1;Parent=rna-XM_033503674.1
NW_022883131.1	Gnomon	exon	320238	320375	.	-	.	ID=exon-XM_033503674.1-1;Dbxref=GeneID:117238622%2CGenbank:XM_033503674.1;Parent=rna-XM_033503674.1
NW_022883131.1	Gnomon	exon	318821	319094	.	-	.	ID=exon-XM_033503674.1-3;Dbxref=GeneID:117238622%2CGenbank:XM_033503674.1;Parent=rna-XM_033503674.1
NW_022883131.1	Gnomon	exon	319197	319385	.	-	.	ID=exon-XM_033503674.1-2;Dbxref=GeneID:117238622%2CGenbank:XM_033503674.1;Parent=rna-XM_033503674.1
NW_022883131.1	Gnomon	exon	317767	318263	.	-	.	ID=exon-XM_033503674.1-5;Dbxref=GeneID:117238622%2CGenbank:XM_033503674.1;Parent=rna-XM_033503674.1
NW_022883131.1	Gnomon	exon	318348	318723	.	-	.	ID=exon-XM_033503674.1-4;Dbxref=GeneID:117238622%2CGenbank:XM_033503674.1;Parent=rna-XM_033503674.1
NW_022883131.1	Gnomon	exon	470900	471286	.	+	.	ID=exon-XM_033503698.1-5;Dbxref=GeneID:117238632%2CGenbank:XM_033503698.1;Parent=rna-XM_033503698.1
NW_022883131.1	Gnomon	exon	470456	470833	.	+	.	ID=exon-XM_033503698.1-4;Dbxref=GeneID:117238632%2CGenbank:XM_033503698.1;Parent=rna-XM_033503698.1
NW_022883131.1	Gnomon	exon	469946	470111	.	+	.	ID=exon-XM_033503698.1-3;Dbxref=GeneID:117238632%2CGenbank:XM_033503698.1;Parent=rna-XM_033503698.1
NW_022883131.1	Gnomon	exon	469613	469854	.	+	.	ID=exon-XM_033503698.1-2;Dbxref=GeneID:117238632%2CGenbank:XM_033503698.1;Parent=rna-XM_033503698.1
NW_022883131.1	Gnomon	exon	468935	469236	.	+	.	ID=exon-XM_033503698.1-1;Dbxref=GeneID:117238632%2CGenbank:XM_033503698.1;Parent=rna-XM_033503698.1
NW_022883131.1	Gnomon	mRNA	307457	310438	.	-	.	Name=XM_033503724.1;ID=rna-XM_033503724.1;Dbxref=GeneID:117238644%2CGenbank:XM_033503724.1;Parent=gene-LOC117238644
NW_022883131.1	Gnomon	mRNA	274055	276181	.	-	.	Name=XM_033503720.1;ID=rna-XM_033503720.1;Dbxref=GeneID:117238641%2CGenbank:XM_033503720.1;Parent=gene-LOC117238641
NW_022883131.1	Gnomon	exon	371264	371349	.	-	.	ID=exon-XM_033503651.1-4;Dbxref=GeneID:117238617%2CGenbank:XM_033503651.1;Parent=rna-XM_033503651.1
NW_022883131.1	Gnomon	exon	371982	372069	.	-	.	ID=exon-XM_033503651.1-3;Dbxref=GeneID:117238617%2CGenbank:XM_033503651.1;Parent=rna-XM_033503651.1
NW_022883131.1	Gnomon	exon	370053	370253	.	-	.	ID=exon-XM_033503651.1-6;Dbxref=GeneID:117238617%2CGenbank:XM_033503651.1;Parent=rna-XM_033503651.1
NW_022883131.1	Gnomon	exon	370586	371170	.	-	.	ID=exon-XM_033503651.1-5;Dbxref=GeneID:117238617%2CGenbank:XM_033503651.1;Parent=rna-XM_033503651.1
NW_022883131.1	Gnomon	exon	372148	372349	.	-	.	ID=exon-XM_033503651.1-2;Dbxref=GeneID:117238617%2CGenbank:XM_033503651.1;Parent=rna-XM_033503651.1
NW_022883131.1	Gnomon	exon	397536	397898	.	-	.	ID=exon-XM_033503651.1-1;Dbxref=GeneID:117238617%2CGenbank:XM_033503651.1;Parent=rna-XM_033503651.1
NW_022883131.1	Gnomon	exon	368995	369298	.	-	.	ID=exon-XM_033503651.1-8;Dbxref=GeneID:117238617%2CGenbank:XM_033503651.1;Parent=rna-XM_033503651.1
NW_022883131.1	Gnomon	exon	369651	369949	.	-	.	ID=exon-XM_033503651.1-7;Dbxref=GeneID:117238617%2CGenbank:XM_033503651.1;Parent=rna-XM_033503651.1
NW_022883131.1	Gnomon	exon	363185	368750	.	-	.	ID=exon-XM_033503651.1-9;Dbxref=GeneID:117238617%2CGenbank:XM_033503651.1;Parent=rna-XM_033503651.1
NW_022883131.1	Gnomon	CDS	469159	469236	.	+	0	Name=XP_033359588.1;ID=cds-XP_033359588.1;Dbxref=GeneID:117238632%2CGenbank:XP_033359588.1;Parent=rna-XM_033503697.1
NW_022883131.1	Gnomon	CDS	469613	469854	.	+	0	Name=XP_033359588.1;ID=cds-XP_033359588.1;Dbxref=GeneID:117238632%2CGenbank:XP_033359588.1;Parent=rna-XM_033503697.1
NW_022883131.1	Gnomon	CDS	469946	470111	.	+	0	Name=XP_033359588.1;ID=cds-XP_033359588.1;Dbxref=GeneID:117238632%2CGenbank:XP_033359588.1;Parent=rna-XM_033503697.1
NW_022883131.1	Gnomon	CDS	470456	470833	.	+	0	Name=XP_033359588.1;ID=cds-XP_033359588.1;Dbxref=GeneID:117238632%2CGenbank:XP_033359588.1;Parent=rna-XM_033503697.1
NW_022883131.1	Gnomon	CDS	476468	476497	.	+	0	Name=XP_033359588.1;ID=cds-XP_033359588.1;Dbxref=GeneID:117238632%2CGenbank:XP_033359588.1;Parent=rna-XM_033503697.1
NW_022883131.1	Gnomon	mRNA	274055	276129	.	-	.	Name=XM_033503721.1;ID=rna-XM_033503721.1;Dbxref=GeneID:117238641%2CGenbank:XM_033503721.1;Parent=gene-LOC117238641
NW_022883131.1	Gnomon	exon	179855	180172	.	-	.	ID=exon-XM_033503747.1-2;Dbxref=GeneID:117238657%2CGenbank:XM_033503747.1;Parent=rna-XM_033503747.1
NW_022883131.1	Gnomon	exon	180237	180578	.	-	.	ID=exon-XM_033503747.1-1;Dbxref=GeneID:117238657%2CGenbank:XM_033503747.1;Parent=rna-XM_033503747.1
NW_022883131.1	Gnomon	exon	179300	179609	.	-	.	ID=exon-XM_033503747.1-3;Dbxref=GeneID:117238657%2CGenbank:XM_033503747.1;Parent=rna-XM_033503747.1
NW_022883131.1	Gnomon	exon	336828	338548	.	+	.	ID=exon-XM_033503670.1-11;Dbxref=GeneID:117238620%2CGenbank:XM_033503670.1;Parent=rna-XM_033503670.1
NW_022883131.1	Gnomon	exon	336619	336735	.	+	.	ID=exon-XM_033503670.1-10;Dbxref=GeneID:117238620%2CGenbank:XM_033503670.1;Parent=rna-XM_033503670.1
NW_022883131.1	Gnomon	CDS	463396	463556	.	-	0	Name=XP_033359581.1;ID=cds-XP_033359581.1;Dbxref=GeneID:117238631%2CGenbank:XP_033359581.1;Parent=rna-XM_033503690.1
NW_022883131.1	Gnomon	CDS	463149	463270	.	-	0	Name=XP_033359581.1;ID=cds-XP_033359581.1;Dbxref=GeneID:117238631%2CGenbank:XP_033359581.1;Parent=rna-XM_033503690.1
NW_022883131.1	Gnomon	CDS	462791	463083	.	-	0	Name=XP_033359581.1;ID=cds-XP_033359581.1;Dbxref=GeneID:117238631%2CGenbank:XP_033359581.1;Parent=rna-XM_033503690.1
NW_022883131.1	Gnomon	CDS	462477	462658	.	-	0	Name=XP_033359581.1;ID=cds-XP_033359581.1;Dbxref=GeneID:117238631%2CGenbank:XP_033359581.1;Parent=rna-XM_033503690.1
NW_022883131.1	Gnomon	CDS	462151	462395	.	-	0	Name=XP_033359581.1;ID=cds-XP_033359581.1;Dbxref=GeneID:117238631%2CGenbank:XP_033359581.1;Parent=rna-XM_033503690.1
NW_022883131.1	Gnomon	CDS	461912	462071	.	-	0	Name=XP_033359581.1;ID=cds-XP_033359581.1;Dbxref=GeneID:117238631%2CGenbank:XP_033359581.1;Parent=rna-XM_033503690.1
NW_022883131.1	Gnomon	CDS	461696	461811	.	-	0	Name=XP_033359581.1;ID=cds-XP_033359581.1;Dbxref=GeneID:117238631%2CGenbank:XP_033359581.1;Parent=rna-XM_033503690.1
NW_022883131.1	Gnomon	CDS	461580	461638	.	-	0	Name=XP_033359581.1;ID=cds-XP_033359581.1;Dbxref=GeneID:117238631%2CGenbank:XP_033359581.1;Parent=rna-XM_033503690.1
NW_022883131.1	Gnomon	exon	157497	157627	.	-	.	ID=exon-XM_033503732.1-11;Dbxref=GeneID:117238651%2CGenbank:XM_033503732.1;Parent=rna-XM_033503732.1
NW_022883131.1	Gnomon	exon	157739	157889	.	-	.	ID=exon-XM_033503732.1-10;Dbxref=GeneID:117238651%2CGenbank:XM_033503732.1;Parent=rna-XM_033503732.1
NW_022883131.1	Gnomon	exon	156948	157096	.	-	.	ID=exon-XM_033503732.1-13;Dbxref=GeneID:117238651%2CGenbank:XM_033503732.1;Parent=rna-XM_033503732.1
NW_022883131.1	Gnomon	exon	157180	157422	.	-	.	ID=exon-XM_033503732.1-12;Dbxref=GeneID:117238651%2CGenbank:XM_033503732.1;Parent=rna-XM_033503732.1
NW_022883131.1	Gnomon	exon	152804	156677	.	-	.	ID=exon-XM_033503732.1-14;Dbxref=GeneID:117238651%2CGenbank:XM_033503732.1;Parent=rna-XM_033503732.1
NW_022883131.1	Gnomon	mRNA	263063	265800	.	-	.	Name=XM_033503768.1;ID=rna-XM_033503768.1;Dbxref=GeneID:117238668%2CGenbank:XM_033503768.1;Parent=gene-LOC117238668
NW_022883131.1	Gnomon	CDS	463149	463218	.	-	0	Name=XP_033359584.1;ID=cds-XP_033359584.1;Dbxref=GeneID:117238631%2CGenbank:XP_033359584.1;Parent=rna-XM_033503693.1
NW_022883131.1	Gnomon	CDS	462791	463083	.	-	0	Name=XP_033359584.1;ID=cds-XP_033359584.1;Dbxref=GeneID:117238631%2CGenbank:XP_033359584.1;Parent=rna-XM_033503693.1
NW_022883131.1	Gnomon	CDS	462477	462658	.	-	0	Name=XP_033359584.1;ID=cds-XP_033359584.1;Dbxref=GeneID:117238631%2CGenbank:XP_033359584.1;Parent=rna-XM_033503693.1
NW_022883131.1	Gnomon	CDS	462151	462395	.	-	0	Name=XP_033359584.1;ID=cds-XP_033359584.1;Dbxref=GeneID:117238631%2CGenbank:XP_033359584.1;Parent=rna-XM_033503693.1
NW_022883131.1	Gnomon	CDS	461912	462071	.	-	0	Name=XP_033359584.1;ID=cds-XP_033359584.1;Dbxref=GeneID:117238631%2CGenbank:XP_033359584.1;Parent=rna-XM_033503693.1
NW_022883131.1	Gnomon	CDS	461696	461811	.	-	0	Name=XP_033359584.1;ID=cds-XP_033359584.1;Dbxref=GeneID:117238631%2CGenbank:XP_033359584.1;Parent=rna-XM_033503693.1
NW_022883131.1	Gnomon	CDS	461580	461638	.	-	0	Name=XP_033359584.1;ID=cds-XP_033359584.1;Dbxref=GeneID:117238631%2CGenbank:XP_033359584.1;Parent=rna-XM_033503693.1
NW_022883131.1	Gnomon	exon	445243	446113	.	+	.	ID=exon-XM_033503723.1-2;Dbxref=GeneID:117238643%2CGenbank:XM_033503723.1;Parent=rna-XM_033503723.1
NW_022883131.1	Gnomon	exon	445030	445164	.	+	.	ID=exon-XM_033503723.1-1;Dbxref=GeneID:117238643%2CGenbank:XM_033503723.1;Parent=rna-XM_033503723.1
NW_022883131.1	Gnomon	mRNA	240194	244802	.	+	.	Name=XM_033503769.1;ID=rna-XM_033503769.1;Dbxref=GeneID:117238669%2CGenbank:XM_033503769.1;Parent=gene-LOC117238669
NW_022883131.1	Gnomon	CDS	463396	463580	.	-	0	Name=XP_033359583.1;ID=cds-XP_033359583.1;Dbxref=GeneID:117238631%2CGenbank:XP_033359583.1;Parent=rna-XM_033503692.1
NW_022883131.1	Gnomon	CDS	463149	463270	.	-	0	Name=XP_033359583.1;ID=cds-XP_033359583.1;Dbxref=GeneID:117238631%2CGenbank:XP_033359583.1;Parent=rna-XM_033503692.1
NW_022883131.1	Gnomon	CDS	462845	463083	.	-	0	Name=XP_033359583.1;ID=cds-XP_033359583.1;Dbxref=GeneID:117238631%2CGenbank:XP_033359583.1;Parent=rna-XM_033503692.1
NW_022883131.1	Gnomon	CDS	462477	462658	.	-	0	Name=XP_033359583.1;ID=cds-XP_033359583.1;Dbxref=GeneID:117238631%2CGenbank:XP_033359583.1;Parent=rna-XM_033503692.1
NW_022883131.1	Gnomon	CDS	462151	462395	.	-	0	Name=XP_033359583.1;ID=cds-XP_033359583.1;Dbxref=GeneID:117238631%2CGenbank:XP_033359583.1;Parent=rna-XM_033503692.1
NW_022883131.1	Gnomon	CDS	461912	462071	.	-	0	Name=XP_033359583.1;ID=cds-XP_033359583.1;Dbxref=GeneID:117238631%2CGenbank:XP_033359583.1;Parent=rna-XM_033503692.1
NW_022883131.1	Gnomon	CDS	461696	461811	.	-	0	Name=XP_033359583.1;ID=cds-XP_033359583.1;Dbxref=GeneID:117238631%2CGenbank:XP_033359583.1;Parent=rna-XM_033503692.1
NW_022883131.1	Gnomon	CDS	461580	461638	.	-	0	Name=XP_033359583.1;ID=cds-XP_033359583.1;Dbxref=GeneID:117238631%2CGenbank:XP_033359583.1;Parent=rna-XM_033503692.1
NW_022883131.1	Gnomon	exon	402975	403222	.	-	.	ID=exon-XM_033503652.1-1;Dbxref=GeneID:117238617%2CGenbank:XM_033503652.1;Parent=rna-XM_033503652.1
NW_022883131.1	Gnomon	exon	370586	371170	.	-	.	ID=exon-XM_033503652.1-5;Dbxref=GeneID:117238617%2CGenbank:XM_033503652.1;Parent=rna-XM_033503652.1
NW_022883131.1	Gnomon	exon	371264	371349	.	-	.	ID=exon-XM_033503652.1-4;Dbxref=GeneID:117238617%2CGenbank:XM_033503652.1;Parent=rna-XM_033503652.1
NW_022883131.1	Gnomon	exon	371982	372069	.	-	.	ID=exon-XM_033503652.1-3;Dbxref=GeneID:117238617%2CGenbank:XM_033503652.1;Parent=rna-XM_033503652.1
NW_022883131.1	Gnomon	exon	372148	372349	.	-	.	ID=exon-XM_033503652.1-2;Dbxref=GeneID:117238617%2CGenbank:XM_033503652.1;Parent=rna-XM_033503652.1
NW_022883131.1	Gnomon	exon	363185	368750	.	-	.	ID=exon-XM_033503652.1-9;Dbxref=GeneID:117238617%2CGenbank:XM_033503652.1;Parent=rna-XM_033503652.1
NW_022883131.1	Gnomon	exon	368995	369298	.	-	.	ID=exon-XM_033503652.1-8;Dbxref=GeneID:117238617%2CGenbank:XM_033503652.1;Parent=rna-XM_033503652.1
NW_022883131.1	Gnomon	exon	369651	369949	.	-	.	ID=exon-XM_033503652.1-7;Dbxref=GeneID:117238617%2CGenbank:XM_033503652.1;Parent=rna-XM_033503652.1
NW_022883131.1	Gnomon	exon	370053	370253	.	-	.	ID=exon-XM_033503652.1-6;Dbxref=GeneID:117238617%2CGenbank:XM_033503652.1;Parent=rna-XM_033503652.1
NW_022883131.1	Gnomon	exon	336828	338548	.	+	.	ID=exon-XM_033503660.1-10;Dbxref=GeneID:117238620%2CGenbank:XM_033503660.1;Parent=rna-XM_033503660.1
NW_022883131.1	Gnomon	exon	468935	469236	.	+	.	ID=exon-XM_033503700.1-1;Dbxref=GeneID:117238632%2CGenbank:XM_033503700.1;Parent=rna-XM_033503700.1
NW_022883131.1	Gnomon	exon	469946	470111	.	+	.	ID=exon-XM_033503700.1-3;Dbxref=GeneID:117238632%2CGenbank:XM_033503700.1;Parent=rna-XM_033503700.1
NW_022883131.1	Gnomon	exon	469613	469854	.	+	.	ID=exon-XM_033503700.1-2;Dbxref=GeneID:117238632%2CGenbank:XM_033503700.1;Parent=rna-XM_033503700.1
NW_022883131.1	Gnomon	exon	470915	471286	.	+	.	ID=exon-XM_033503700.1-5;Dbxref=GeneID:117238632%2CGenbank:XM_033503700.1;Parent=rna-XM_033503700.1
NW_022883131.1	Gnomon	exon	470456	470833	.	+	.	ID=exon-XM_033503700.1-4;Dbxref=GeneID:117238632%2CGenbank:XM_033503700.1;Parent=rna-XM_033503700.1
NW_022883131.1	Gnomon	exon	259093	259322	.	+	.	ID=exon-XM_033503762.1-10;Dbxref=GeneID:117238665%2CGenbank:XM_033503762.1;Parent=rna-XM_033503762.1
NW_022883131.1	Gnomon	exon	241378	241641	.	+	.	ID=exon-XM_033503769.1-2;Dbxref=GeneID:117238669%2CGenbank:XM_033503769.1;Parent=rna-XM_033503769.1
NW_022883131.1	Gnomon	exon	240194	240380	.	+	.	ID=exon-XM_033503769.1-1;Dbxref=GeneID:117238669%2CGenbank:XM_033503769.1;Parent=rna-XM_033503769.1
NW_022883131.1	Gnomon	exon	242352	242617	.	+	.	ID=exon-XM_033503769.1-4;Dbxref=GeneID:117238669%2CGenbank:XM_033503769.1;Parent=rna-XM_033503769.1
NW_022883131.1	Gnomon	exon	241746	242010	.	+	.	ID=exon-XM_033503769.1-3;Dbxref=GeneID:117238669%2CGenbank:XM_033503769.1;Parent=rna-XM_033503769.1
NW_022883131.1	Gnomon	exon	244583	244802	.	+	.	ID=exon-XM_033503769.1-6;Dbxref=GeneID:117238669%2CGenbank:XM_033503769.1;Parent=rna-XM_033503769.1
NW_022883131.1	Gnomon	exon	242776	242930	.	+	.	ID=exon-XM_033503769.1-5;Dbxref=GeneID:117238669%2CGenbank:XM_033503769.1;Parent=rna-XM_033503769.1
NW_022883131.1	Gnomon	CDS	488028	488204	.	+	0	Name=XP_033359675.1;ID=cds-XP_033359675.1;Dbxref=GeneID:117238677%2CGenbank:XP_033359675.1;Parent=rna-XM_033503784.1
NW_022883131.1	Gnomon	CDS	488434	488656	.	+	0	Name=XP_033359675.1;ID=cds-XP_033359675.1;Dbxref=GeneID:117238677%2CGenbank:XP_033359675.1;Parent=rna-XM_033503784.1
NW_022883131.1	Gnomon	CDS	488718	488979	.	+	0	Name=XP_033359675.1;ID=cds-XP_033359675.1;Dbxref=GeneID:117238677%2CGenbank:XP_033359675.1;Parent=rna-XM_033503784.1
NW_022883131.1	Gnomon	CDS	489104	489221	.	+	0	Name=XP_033359675.1;ID=cds-XP_033359675.1;Dbxref=GeneID:117238677%2CGenbank:XP_033359675.1;Parent=rna-XM_033503784.1
NW_022883131.1	Gnomon	CDS	489485	489700	.	+	0	Name=XP_033359675.1;ID=cds-XP_033359675.1;Dbxref=GeneID:117238677%2CGenbank:XP_033359675.1;Parent=rna-XM_033503784.1
NW_022883131.1	Gnomon	CDS	489922	490032	.	+	0	Name=XP_033359675.1;ID=cds-XP_033359675.1;Dbxref=GeneID:117238677%2CGenbank:XP_033359675.1;Parent=rna-XM_033503784.1
NW_022883131.1	Gnomon	CDS	490754	490951	.	+	0	Name=XP_033359675.1;ID=cds-XP_033359675.1;Dbxref=GeneID:117238677%2CGenbank:XP_033359675.1;Parent=rna-XM_033503784.1
NW_022883131.1	Gnomon	exon	273302	273568	.	+	.	ID=exon-XM_033503722.1-5;Dbxref=GeneID:117238642%2CGenbank:XM_033503722.1;Parent=rna-XM_033503722.1
NW_022883131.1	Gnomon	exon	272811	273215	.	+	.	ID=exon-XM_033503722.1-4;Dbxref=GeneID:117238642%2CGenbank:XM_033503722.1;Parent=rna-XM_033503722.1
NW_022883131.1	Gnomon	exon	272499	272738	.	+	.	ID=exon-XM_033503722.1-3;Dbxref=GeneID:117238642%2CGenbank:XM_033503722.1;Parent=rna-XM_033503722.1
NW_022883131.1	Gnomon	exon	272267	272419	.	+	.	ID=exon-XM_033503722.1-2;Dbxref=GeneID:117238642%2CGenbank:XM_033503722.1;Parent=rna-XM_033503722.1
NW_022883131.1	Gnomon	exon	273709	273932	.	+	.	ID=exon-XM_033503722.1-6;Dbxref=GeneID:117238642%2CGenbank:XM_033503722.1;Parent=rna-XM_033503722.1
NW_022883131.1	Gnomon	exon	271839	272168	.	+	.	ID=exon-XM_033503722.1-1;Dbxref=GeneID:117238642%2CGenbank:XM_033503722.1;Parent=rna-XM_033503722.1
NW_022883131.1	Gnomon	exon	311021	313308	.	-	.	ID=exon-XM_033503646.1-3;Dbxref=GeneID:117238616%2CGenbank:XM_033503646.1;Parent=rna-XM_033503646.1
NW_022883131.1	Gnomon	exon	313384	313543	.	-	.	ID=exon-XM_033503646.1-2;Dbxref=GeneID:117238616%2CGenbank:XM_033503646.1;Parent=rna-XM_033503646.1
NW_022883131.1	Gnomon	exon	313698	313835	.	-	.	ID=exon-XM_033503646.1-1;Dbxref=GeneID:117238616%2CGenbank:XM_033503646.1;Parent=rna-XM_033503646.1
NW_022883131.1	Gnomon	CDS	488028	488204	.	+	0	Name=XP_033359674.1;ID=cds-XP_033359674.1;Dbxref=GeneID:117238677%2CGenbank:XP_033359674.1;Parent=rna-XM_033503783.1
NW_022883131.1	Gnomon	CDS	488434	488656	.	+	0	Name=XP_033359674.1;ID=cds-XP_033359674.1;Dbxref=GeneID:117238677%2CGenbank:XP_033359674.1;Parent=rna-XM_033503783.1
NW_022883131.1	Gnomon	CDS	488718	488979	.	+	0	Name=XP_033359674.1;ID=cds-XP_033359674.1;Dbxref=GeneID:117238677%2CGenbank:XP_033359674.1;Parent=rna-XM_033503783.1
NW_022883131.1	Gnomon	CDS	489104	489221	.	+	0	Name=XP_033359674.1;ID=cds-XP_033359674.1;Dbxref=GeneID:117238677%2CGenbank:XP_033359674.1;Parent=rna-XM_033503783.1
NW_022883131.1	Gnomon	CDS	489485	489700	.	+	0	Name=XP_033359674.1;ID=cds-XP_033359674.1;Dbxref=GeneID:117238677%2CGenbank:XP_033359674.1;Parent=rna-XM_033503783.1
NW_022883131.1	Gnomon	CDS	489922	490032	.	+	0	Name=XP_033359674.1;ID=cds-XP_033359674.1;Dbxref=GeneID:117238677%2CGenbank:XP_033359674.1;Parent=rna-XM_033503783.1
NW_022883131.1	Gnomon	CDS	490754	490951	.	+	0	Name=XP_033359674.1;ID=cds-XP_033359674.1;Dbxref=GeneID:117238677%2CGenbank:XP_033359674.1;Parent=rna-XM_033503783.1
NW_022883131.1	Gnomon	mRNA	322801	338548	.	+	.	Name=XM_033503670.1;ID=rna-XM_033503670.1;Dbxref=GeneID:117238620%2CGenbank:XM_033503670.1;Parent=gene-LOC117238620
NW_022883131.1	Gnomon	exon	332260	332386	.	+	.	ID=exon-XM_033503670.1-3;Dbxref=GeneID:117238620%2CGenbank:XM_033503670.1;Parent=rna-XM_033503670.1
NW_022883131.1	Gnomon	exon	325193	325373	.	+	.	ID=exon-XM_033503670.1-2;Dbxref=GeneID:117238620%2CGenbank:XM_033503670.1;Parent=rna-XM_033503670.1
NW_022883131.1	Gnomon	exon	334712	334925	.	+	.	ID=exon-XM_033503670.1-5;Dbxref=GeneID:117238620%2CGenbank:XM_033503670.1;Parent=rna-XM_033503670.1
NW_022883131.1	Gnomon	exon	334515	334588	.	+	.	ID=exon-XM_033503670.1-4;Dbxref=GeneID:117238620%2CGenbank:XM_033503670.1;Parent=rna-XM_033503670.1
NW_022883131.1	Gnomon	exon	335675	335831	.	+	.	ID=exon-XM_033503670.1-7;Dbxref=GeneID:117238620%2CGenbank:XM_033503670.1;Parent=rna-XM_033503670.1
NW_022883131.1	Gnomon	exon	335177	335600	.	+	.	ID=exon-XM_033503670.1-6;Dbxref=GeneID:117238620%2CGenbank:XM_033503670.1;Parent=rna-XM_033503670.1
NW_022883131.1	Gnomon	exon	336297	336534	.	+	.	ID=exon-XM_033503670.1-9;Dbxref=GeneID:117238620%2CGenbank:XM_033503670.1;Parent=rna-XM_033503670.1
NW_022883131.1	Gnomon	exon	335982	336222	.	+	.	ID=exon-XM_033503670.1-8;Dbxref=GeneID:117238620%2CGenbank:XM_033503670.1;Parent=rna-XM_033503670.1
NW_022883131.1	Gnomon	exon	322801	322913	.	+	.	ID=exon-XM_033503670.1-1;Dbxref=GeneID:117238620%2CGenbank:XM_033503670.1;Parent=rna-XM_033503670.1
NW_022883131.1	Gnomon	exon	247994	248524	.	-	.	ID=exon-XM_033503770.1-4;Dbxref=GeneID:117238670%2CGenbank:XM_033503770.1;Parent=rna-XM_033503770.1
NW_022883131.1	Gnomon	exon	248669	249233	.	-	.	ID=exon-XM_033503770.1-3;Dbxref=GeneID:117238670%2CGenbank:XM_033503770.1;Parent=rna-XM_033503770.1
NW_022883131.1	Gnomon	exon	249311	249617	.	-	.	ID=exon-XM_033503770.1-2;Dbxref=GeneID:117238670%2CGenbank:XM_033503770.1;Parent=rna-XM_033503770.1
NW_022883131.1	Gnomon	exon	250672	250781	.	-	.	ID=exon-XM_033503770.1-1;Dbxref=GeneID:117238670%2CGenbank:XM_033503770.1;Parent=rna-XM_033503770.1
NW_022883131.1	Gnomon	mRNA	132003	147093	.	+	.	Name=XM_033503729.1;ID=rna-XM_033503729.1;Dbxref=GeneID:117238650%2CGenbank:XM_033503729.1;Parent=gene-LOC117238650
NW_022883131.1	Gnomon	transcript	200990	204986	.	-	.	Name=XR_004494241.1;ID=rna-XR_004494241.1;Dbxref=GeneID:117238661%2CGenbank:XR_004494241.1;Parent=gene-LOC117238661
NW_022883131.1	Gnomon	CDS	488028	488204	.	+	0	Name=XP_033359677.1;ID=cds-XP_033359677.1;Dbxref=GeneID:117238677%2CGenbank:XP_033359677.1;Parent=rna-XM_033503786.1
NW_022883131.1	Gnomon	CDS	488434	488656	.	+	0	Name=XP_033359677.1;ID=cds-XP_033359677.1;Dbxref=GeneID:117238677%2CGenbank:XP_033359677.1;Parent=rna-XM_033503786.1
NW_022883131.1	Gnomon	CDS	488718	488979	.	+	0	Name=XP_033359677.1;ID=cds-XP_033359677.1;Dbxref=GeneID:117238677%2CGenbank:XP_033359677.1;Parent=rna-XM_033503786.1
NW_022883131.1	Gnomon	CDS	489104	489221	.	+	0	Name=XP_033359677.1;ID=cds-XP_033359677.1;Dbxref=GeneID:117238677%2CGenbank:XP_033359677.1;Parent=rna-XM_033503786.1
NW_022883131.1	Gnomon	CDS	489485	489700	.	+	0	Name=XP_033359677.1;ID=cds-XP_033359677.1;Dbxref=GeneID:117238677%2CGenbank:XP_033359677.1;Parent=rna-XM_033503786.1
NW_022883131.1	Gnomon	CDS	489922	490032	.	+	0	Name=XP_033359677.1;ID=cds-XP_033359677.1;Dbxref=GeneID:117238677%2CGenbank:XP_033359677.1;Parent=rna-XM_033503786.1
NW_022883131.1	Gnomon	CDS	490754	490951	.	+	0	Name=XP_033359677.1;ID=cds-XP_033359677.1;Dbxref=GeneID:117238677%2CGenbank:XP_033359677.1;Parent=rna-XM_033503786.1
NW_022883131.1	Gnomon	CDS	351582	351705	.	+	0	Name=XP_033359530.1;ID=cds-XP_033359530.1;Dbxref=GeneID:117238615%2CGenbank:XP_033359530.1;Parent=rna-XM_033503639.1
NW_022883131.1	Gnomon	CDS	351834	353538	.	+	0	Name=XP_033359530.1;ID=cds-XP_033359530.1;Dbxref=GeneID:117238615%2CGenbank:XP_033359530.1;Parent=rna-XM_033503639.1
NW_022883131.1	Gnomon	CDS	353618	353888	.	+	0	Name=XP_033359530.1;ID=cds-XP_033359530.1;Dbxref=GeneID:117238615%2CGenbank:XP_033359530.1;Parent=rna-XM_033503639.1
NW_022883131.1	Gnomon	CDS	353971	354374	.	+	0	Name=XP_033359530.1;ID=cds-XP_033359530.1;Dbxref=GeneID:117238615%2CGenbank:XP_033359530.1;Parent=rna-XM_033503639.1
NW_022883131.1	Gnomon	CDS	354457	354995	.	+	0	Name=XP_033359530.1;ID=cds-XP_033359530.1;Dbxref=GeneID:117238615%2CGenbank:XP_033359530.1;Parent=rna-XM_033503639.1
NW_022883131.1	Gnomon	CDS	355094	355359	.	+	0	Name=XP_033359530.1;ID=cds-XP_033359530.1;Dbxref=GeneID:117238615%2CGenbank:XP_033359530.1;Parent=rna-XM_033503639.1
NW_022883131.1	Gnomon	CDS	355725	355748	.	+	0	Name=XP_033359530.1;ID=cds-XP_033359530.1;Dbxref=GeneID:117238615%2CGenbank:XP_033359530.1;Parent=rna-XM_033503639.1
NW_022883131.1	Gnomon	CDS	355855	356004	.	+	0	Name=XP_033359530.1;ID=cds-XP_033359530.1;Dbxref=GeneID:117238615%2CGenbank:XP_033359530.1;Parent=rna-XM_033503639.1
NW_022883131.1	Gnomon	CDS	356075	356149	.	+	0	Name=XP_033359530.1;ID=cds-XP_033359530.1;Dbxref=GeneID:117238615%2CGenbank:XP_033359530.1;Parent=rna-XM_033503639.1
NW_022883131.1	Gnomon	transcript	152804	163096	.	-	.	Name=XR_004494240.1;ID=rna-XR_004494240.1;Dbxref=GeneID:117238651%2CGenbank:XR_004494240.1;Parent=gene-LOC117238651
NW_022883131.1	Gnomon	mRNA	187070	189719	.	+	.	Name=XM_033503727.1;ID=rna-XM_033503727.1;Dbxref=GeneID:117238647%2CGenbank:XM_033503727.1;Parent=gene-LOC117238647
NW_022883131.1	Gnomon	CDS	459482	460460	.	-	0	Name=XP_033359577.1;ID=cds-XP_033359577.1;Dbxref=GeneID:117238629%2CGenbank:XP_033359577.1;Parent=rna-XM_033503686.1
NW_022883131.1	Gnomon	CDS	459108	459265	.	-	0	Name=XP_033359577.1;ID=cds-XP_033359577.1;Dbxref=GeneID:117238629%2CGenbank:XP_033359577.1;Parent=rna-XM_033503686.1
NW_022883131.1	Gnomon	CDS	458496	458774	.	-	0	Name=XP_033359577.1;ID=cds-XP_033359577.1;Dbxref=GeneID:117238629%2CGenbank:XP_033359577.1;Parent=rna-XM_033503686.1
NW_022883131.1	Gnomon	CDS	458185	458341	.	-	0	Name=XP_033359577.1;ID=cds-XP_033359577.1;Dbxref=GeneID:117238629%2CGenbank:XP_033359577.1;Parent=rna-XM_033503686.1
NW_022883131.1	Gnomon	CDS	456134	456845	.	-	0	Name=XP_033359577.1;ID=cds-XP_033359577.1;Dbxref=GeneID:117238629%2CGenbank:XP_033359577.1;Parent=rna-XM_033503686.1
NW_022883131.1	Gnomon	CDS	455665	455897	.	-	0	Name=XP_033359577.1;ID=cds-XP_033359577.1;Dbxref=GeneID:117238629%2CGenbank:XP_033359577.1;Parent=rna-XM_033503686.1
NW_022883131.1	Gnomon	CDS	455403	455603	.	-	0	Name=XP_033359577.1;ID=cds-XP_033359577.1;Dbxref=GeneID:117238629%2CGenbank:XP_033359577.1;Parent=rna-XM_033503686.1
NW_022883131.1	Gnomon	CDS	454549	455110	.	-	0	Name=XP_033359577.1;ID=cds-XP_033359577.1;Dbxref=GeneID:117238629%2CGenbank:XP_033359577.1;Parent=rna-XM_033503686.1
NW_022883131.1	Gnomon	CDS	454392	454465	.	-	0	Name=XP_033359577.1;ID=cds-XP_033359577.1;Dbxref=GeneID:117238629%2CGenbank:XP_033359577.1;Parent=rna-XM_033503686.1
NW_022883131.1	Gnomon	CDS	453676	453954	.	-	0	Name=XP_033359577.1;ID=cds-XP_033359577.1;Dbxref=GeneID:117238629%2CGenbank:XP_033359577.1;Parent=rna-XM_033503686.1
NW_022883131.1	Gnomon	CDS	451591	453533	.	-	0	Name=XP_033359577.1;ID=cds-XP_033359577.1;Dbxref=GeneID:117238629%2CGenbank:XP_033359577.1;Parent=rna-XM_033503686.1
NW_022883131.1	Gnomon	exon	109338	109505	.	-	.	ID=exon-XM_033503725.1-60;Dbxref=GeneID:117238645%2CGenbank:XM_033503725.1;Parent=rna-XM_033503725.1
NW_022883131.1	Gnomon	exon	108878	109067	.	-	.	ID=exon-XM_033503725.1-62;Dbxref=GeneID:117238645%2CGenbank:XM_033503725.1;Parent=rna-XM_033503725.1
NW_022883131.1	Gnomon	exon	109131	109272	.	-	.	ID=exon-XM_033503725.1-61;Dbxref=GeneID:117238645%2CGenbank:XM_033503725.1;Parent=rna-XM_033503725.1
NW_022883131.1	Gnomon	exon	108473	108634	.	-	.	ID=exon-XM_033503725.1-64;Dbxref=GeneID:117238645%2CGenbank:XM_033503725.1;Parent=rna-XM_033503725.1
NW_022883131.1	Gnomon	exon	108698	108819	.	-	.	ID=exon-XM_033503725.1-63;Dbxref=GeneID:117238645%2CGenbank:XM_033503725.1;Parent=rna-XM_033503725.1
NW_022883131.1	Gnomon	exon	108136	108415	.	-	.	ID=exon-XM_033503725.1-65;Dbxref=GeneID:117238645%2CGenbank:XM_033503725.1;Parent=rna-XM_033503725.1
NW_022883131.1	Gnomon	exon	110201	110387	.	-	.	ID=exon-XM_033503725.1-57;Dbxref=GeneID:117238645%2CGenbank:XM_033503725.1;Parent=rna-XM_033503725.1
NW_022883131.1	Gnomon	exon	110470	110746	.	-	.	ID=exon-XM_033503725.1-56;Dbxref=GeneID:117238645%2CGenbank:XM_033503725.1;Parent=rna-XM_033503725.1
NW_022883131.1	Gnomon	exon	109581	109820	.	-	.	ID=exon-XM_033503725.1-59;Dbxref=GeneID:117238645%2CGenbank:XM_033503725.1;Parent=rna-XM_033503725.1
NW_022883131.1	Gnomon	exon	109878	110139	.	-	.	ID=exon-XM_033503725.1-58;Dbxref=GeneID:117238645%2CGenbank:XM_033503725.1;Parent=rna-XM_033503725.1
NW_022883131.1	Gnomon	exon	112139	112294	.	-	.	ID=exon-XM_033503725.1-51;Dbxref=GeneID:117238645%2CGenbank:XM_033503725.1;Parent=rna-XM_033503725.1
NW_022883131.1	Gnomon	exon	112557	112712	.	-	.	ID=exon-XM_033503725.1-50;Dbxref=GeneID:117238645%2CGenbank:XM_033503725.1;Parent=rna-XM_033503725.1
NW_022883131.1	Gnomon	exon	111691	111842	.	-	.	ID=exon-XM_033503725.1-53;Dbxref=GeneID:117238645%2CGenbank:XM_033503725.1;Parent=rna-XM_033503725.1
NW_022883131.1	Gnomon	exon	111934	112069	.	-	.	ID=exon-XM_033503725.1-52;Dbxref=GeneID:117238645%2CGenbank:XM_033503725.1;Parent=rna-XM_033503725.1
NW_022883131.1	Gnomon	exon	110828	111256	.	-	.	ID=exon-XM_033503725.1-55;Dbxref=GeneID:117238645%2CGenbank:XM_033503725.1;Parent=rna-XM_033503725.1
NW_022883131.1	Gnomon	exon	111372	111625	.	-	.	ID=exon-XM_033503725.1-54;Dbxref=GeneID:117238645%2CGenbank:XM_033503725.1;Parent=rna-XM_033503725.1
NW_022883131.1	Gnomon	exon	113753	113920	.	-	.	ID=exon-XM_033503725.1-46;Dbxref=GeneID:117238645%2CGenbank:XM_033503725.1;Parent=rna-XM_033503725.1
NW_022883131.1	Gnomon	exon	113996	114172	.	-	.	ID=exon-XM_033503725.1-45;Dbxref=GeneID:117238645%2CGenbank:XM_033503725.1;Parent=rna-XM_033503725.1
NW_022883131.1	Gnomon	exon	113247	113384	.	-	.	ID=exon-XM_033503725.1-48;Dbxref=GeneID:117238645%2CGenbank:XM_033503725.1;Parent=rna-XM_033503725.1
NW_022883131.1	Gnomon	exon	113466	113681	.	-	.	ID=exon-XM_033503725.1-47;Dbxref=GeneID:117238645%2CGenbank:XM_033503725.1;Parent=rna-XM_033503725.1
NW_022883131.1	Gnomon	exon	112784	113080	.	-	.	ID=exon-XM_033503725.1-49;Dbxref=GeneID:117238645%2CGenbank:XM_033503725.1;Parent=rna-XM_033503725.1
NW_022883131.1	Gnomon	exon	116026	116226	.	-	.	ID=exon-XM_033503725.1-40;Dbxref=GeneID:117238645%2CGenbank:XM_033503725.1;Parent=rna-XM_033503725.1
NW_022883131.1	Gnomon	exon	115089	115407	.	-	.	ID=exon-XM_033503725.1-42;Dbxref=GeneID:117238645%2CGenbank:XM_033503725.1;Parent=rna-XM_033503725.1
NW_022883131.1	Gnomon	exon	115682	115927	.	-	.	ID=exon-XM_033503725.1-41;Dbxref=GeneID:117238645%2CGenbank:XM_033503725.1;Parent=rna-XM_033503725.1
NW_022883131.1	Gnomon	exon	114240	114462	.	-	.	ID=exon-XM_033503725.1-44;Dbxref=GeneID:117238645%2CGenbank:XM_033503725.1;Parent=rna-XM_033503725.1
NW_022883131.1	Gnomon	exon	114529	114755	.	-	.	ID=exon-XM_033503725.1-43;Dbxref=GeneID:117238645%2CGenbank:XM_033503725.1;Parent=rna-XM_033503725.1
NW_022883131.1	Gnomon	CDS	687735	687969	.	-	0	Name=XP_033359670.1;ID=cds-XP_033359670.1;Dbxref=GeneID:117238675%2CGenbank:XP_033359670.1;Parent=rna-XM_033503779.1
NW_022883131.1	Gnomon	CDS	551719	552032	.	-	0	Name=XP_033359670.1;ID=cds-XP_033359670.1;Dbxref=GeneID:117238675%2CGenbank:XP_033359670.1;Parent=rna-XM_033503779.1
NW_022883131.1	Gnomon	CDS	551022	551201	.	-	0	Name=XP_033359670.1;ID=cds-XP_033359670.1;Dbxref=GeneID:117238675%2CGenbank:XP_033359670.1;Parent=rna-XM_033503779.1
NW_022883131.1	Gnomon	CDS	519922	520094	.	-	0	Name=XP_033359670.1;ID=cds-XP_033359670.1;Dbxref=GeneID:117238675%2CGenbank:XP_033359670.1;Parent=rna-XM_033503779.1
NW_022883131.1	Gnomon	CDS	510601	510965	.	-	0	Name=XP_033359670.1;ID=cds-XP_033359670.1;Dbxref=GeneID:117238675%2CGenbank:XP_033359670.1;Parent=rna-XM_033503779.1
NW_022883131.1	Gnomon	CDS	509585	509796	.	-	0	Name=XP_033359670.1;ID=cds-XP_033359670.1;Dbxref=GeneID:117238675%2CGenbank:XP_033359670.1;Parent=rna-XM_033503779.1
NW_022883131.1	Gnomon	CDS	459482	460460	.	-	0	Name=XP_033359576.1;ID=cds-XP_033359576.1;Dbxref=GeneID:117238629%2CGenbank:XP_033359576.1;Parent=rna-XM_033503685.1
NW_022883131.1	Gnomon	CDS	459108	459265	.	-	0	Name=XP_033359576.1;ID=cds-XP_033359576.1;Dbxref=GeneID:117238629%2CGenbank:XP_033359576.1;Parent=rna-XM_033503685.1
NW_022883131.1	Gnomon	CDS	458496	458774	.	-	0	Name=XP_033359576.1;ID=cds-XP_033359576.1;Dbxref=GeneID:117238629%2CGenbank:XP_033359576.1;Parent=rna-XM_033503685.1
NW_022883131.1	Gnomon	CDS	458185	458341	.	-	0	Name=XP_033359576.1;ID=cds-XP_033359576.1;Dbxref=GeneID:117238629%2CGenbank:XP_033359576.1;Parent=rna-XM_033503685.1
NW_022883131.1	Gnomon	CDS	456134	456845	.	-	0	Name=XP_033359576.1;ID=cds-XP_033359576.1;Dbxref=GeneID:117238629%2CGenbank:XP_033359576.1;Parent=rna-XM_033503685.1
NW_022883131.1	Gnomon	CDS	455665	455897	.	-	0	Name=XP_033359576.1;ID=cds-XP_033359576.1;Dbxref=GeneID:117238629%2CGenbank:XP_033359576.1;Parent=rna-XM_033503685.1
NW_022883131.1	Gnomon	CDS	455403	455591	.	-	0	Name=XP_033359576.1;ID=cds-XP_033359576.1;Dbxref=GeneID:117238629%2CGenbank:XP_033359576.1;Parent=rna-XM_033503685.1
NW_022883131.1	Gnomon	CDS	454549	455110	.	-	0	Name=XP_033359576.1;ID=cds-XP_033359576.1;Dbxref=GeneID:117238629%2CGenbank:XP_033359576.1;Parent=rna-XM_033503685.1
NW_022883131.1	Gnomon	CDS	454392	454465	.	-	0	Name=XP_033359576.1;ID=cds-XP_033359576.1;Dbxref=GeneID:117238629%2CGenbank:XP_033359576.1;Parent=rna-XM_033503685.1
NW_022883131.1	Gnomon	CDS	454221	454300	.	-	0	Name=XP_033359576.1;ID=cds-XP_033359576.1;Dbxref=GeneID:117238629%2CGenbank:XP_033359576.1;Parent=rna-XM_033503685.1
NW_022883131.1	Gnomon	CDS	453676	453919	.	-	0	Name=XP_033359576.1;ID=cds-XP_033359576.1;Dbxref=GeneID:117238629%2CGenbank:XP_033359576.1;Parent=rna-XM_033503685.1
NW_022883131.1	Gnomon	CDS	451591	453533	.	-	0	Name=XP_033359576.1;ID=cds-XP_033359576.1;Dbxref=GeneID:117238629%2CGenbank:XP_033359576.1;Parent=rna-XM_033503685.1
NW_022883131.1	Gnomon	mRNA	185574	186779	.	-	.	Name=XM_033503728.1;ID=rna-XM_033503728.1;Dbxref=GeneID:117238648%2CGenbank:XM_033503728.1;Parent=gene-LOC117238648
NW_022883131.1	Gnomon	exon	117932	118077	.	-	.	ID=exon-XM_033503725.1-35;Dbxref=GeneID:117238645%2CGenbank:XM_033503725.1;Parent=rna-XM_033503725.1
NW_022883131.1	Gnomon	exon	118552	118741	.	-	.	ID=exon-XM_033503725.1-34;Dbxref=GeneID:117238645%2CGenbank:XM_033503725.1;Parent=rna-XM_033503725.1
NW_022883131.1	Gnomon	exon	117452	117570	.	-	.	ID=exon-XM_033503725.1-37;Dbxref=GeneID:117238645%2CGenbank:XM_033503725.1;Parent=rna-XM_033503725.1
NW_022883131.1	Gnomon	exon	117660	117858	.	-	.	ID=exon-XM_033503725.1-36;Dbxref=GeneID:117238645%2CGenbank:XM_033503725.1;Parent=rna-XM_033503725.1
NW_022883131.1	Gnomon	exon	116303	116573	.	-	.	ID=exon-XM_033503725.1-39;Dbxref=GeneID:117238645%2CGenbank:XM_033503725.1;Parent=rna-XM_033503725.1
NW_022883131.1	Gnomon	exon	117046	117382	.	-	.	ID=exon-XM_033503725.1-38;Dbxref=GeneID:117238645%2CGenbank:XM_033503725.1;Parent=rna-XM_033503725.1
NW_022883131.1	Gnomon	exon	119720	119903	.	-	.	ID=exon-XM_033503725.1-31;Dbxref=GeneID:117238645%2CGenbank:XM_033503725.1;Parent=rna-XM_033503725.1
NW_022883131.1	Gnomon	exon	120012	120232	.	-	.	ID=exon-XM_033503725.1-30;Dbxref=GeneID:117238645%2CGenbank:XM_033503725.1;Parent=rna-XM_033503725.1
NW_022883131.1	Gnomon	exon	118870	119217	.	-	.	ID=exon-XM_033503725.1-33;Dbxref=GeneID:117238645%2CGenbank:XM_033503725.1;Parent=rna-XM_033503725.1
NW_022883131.1	Gnomon	exon	119520	119660	.	-	.	ID=exon-XM_033503725.1-32;Dbxref=GeneID:117238645%2CGenbank:XM_033503725.1;Parent=rna-XM_033503725.1
NW_022883131.1	Gnomon	exon	122063	122201	.	-	.	ID=exon-XM_033503725.1-24;Dbxref=GeneID:117238645%2CGenbank:XM_033503725.1;Parent=rna-XM_033503725.1
NW_022883131.1	Gnomon	exon	122476	122621	.	-	.	ID=exon-XM_033503725.1-23;Dbxref=GeneID:117238645%2CGenbank:XM_033503725.1;Parent=rna-XM_033503725.1
NW_022883131.1	Gnomon	exon	121480	121685	.	-	.	ID=exon-XM_033503725.1-26;Dbxref=GeneID:117238645%2CGenbank:XM_033503725.1;Parent=rna-XM_033503725.1
NW_022883131.1	Gnomon	exon	121754	121984	.	-	.	ID=exon-XM_033503725.1-25;Dbxref=GeneID:117238645%2CGenbank:XM_033503725.1;Parent=rna-XM_033503725.1
NW_022883131.1	Gnomon	exon	120553	120838	.	-	.	ID=exon-XM_033503725.1-28;Dbxref=GeneID:117238645%2CGenbank:XM_033503725.1;Parent=rna-XM_033503725.1
NW_022883131.1	Gnomon	exon	121039	121259	.	-	.	ID=exon-XM_033503725.1-27;Dbxref=GeneID:117238645%2CGenbank:XM_033503725.1;Parent=rna-XM_033503725.1
NW_022883131.1	Gnomon	exon	120314	120452	.	-	.	ID=exon-XM_033503725.1-29;Dbxref=GeneID:117238645%2CGenbank:XM_033503725.1;Parent=rna-XM_033503725.1
NW_022883131.1	Gnomon	exon	123577	123817	.	-	.	ID=exon-XM_033503725.1-20;Dbxref=GeneID:117238645%2CGenbank:XM_033503725.1;Parent=rna-XM_033503725.1
NW_022883131.1	Gnomon	exon	122851	123022	.	-	.	ID=exon-XM_033503725.1-22;Dbxref=GeneID:117238645%2CGenbank:XM_033503725.1;Parent=rna-XM_033503725.1
NW_022883131.1	Gnomon	exon	123108	123307	.	-	.	ID=exon-XM_033503725.1-21;Dbxref=GeneID:117238645%2CGenbank:XM_033503725.1;Parent=rna-XM_033503725.1
NW_022883131.1	Gnomon	exon	126066	126225	.	-	.	ID=exon-XM_033503725.1-13;Dbxref=GeneID:117238645%2CGenbank:XM_033503725.1;Parent=rna-XM_033503725.1
NW_022883131.1	Gnomon	exon	126606	127007	.	-	.	ID=exon-XM_033503725.1-12;Dbxref=GeneID:117238645%2CGenbank:XM_033503725.1;Parent=rna-XM_033503725.1
NW_022883131.1	Gnomon	exon	125446	125561	.	-	.	ID=exon-XM_033503725.1-15;Dbxref=GeneID:117238645%2CGenbank:XM_033503725.1;Parent=rna-XM_033503725.1
NW_022883131.1	Gnomon	exon	125761	125984	.	-	.	ID=exon-XM_033503725.1-14;Dbxref=GeneID:117238645%2CGenbank:XM_033503725.1;Parent=rna-XM_033503725.1
NW_022883131.1	Gnomon	exon	124553	124890	.	-	.	ID=exon-XM_033503725.1-17;Dbxref=GeneID:117238645%2CGenbank:XM_033503725.1;Parent=rna-XM_033503725.1
NW_022883131.1	Gnomon	exon	124983	125163	.	-	.	ID=exon-XM_033503725.1-16;Dbxref=GeneID:117238645%2CGenbank:XM_033503725.1;Parent=rna-XM_033503725.1
NW_022883131.1	Gnomon	exon	123904	124158	.	-	.	ID=exon-XM_033503725.1-19;Dbxref=GeneID:117238645%2CGenbank:XM_033503725.1;Parent=rna-XM_033503725.1
NW_022883131.1	Gnomon	exon	124298	124461	.	-	.	ID=exon-XM_033503725.1-18;Dbxref=GeneID:117238645%2CGenbank:XM_033503725.1;Parent=rna-XM_033503725.1
NW_022883131.1	Gnomon	exon	127808	127992	.	-	.	ID=exon-XM_033503725.1-11;Dbxref=GeneID:117238645%2CGenbank:XM_033503725.1;Parent=rna-XM_033503725.1
NW_022883131.1	Gnomon	exon	128246	128520	.	-	.	ID=exon-XM_033503725.1-10;Dbxref=GeneID:117238645%2CGenbank:XM_033503725.1;Parent=rna-XM_033503725.1
NW_022883131.1	Gnomon	exon	469946	470111	.	+	.	ID=exon-XM_033503694.1-3;Dbxref=GeneID:117238632%2CGenbank:XM_033503694.1;Parent=rna-XM_033503694.1
NW_022883131.1	Gnomon	exon	469613	469854	.	+	.	ID=exon-XM_033503694.1-2;Dbxref=GeneID:117238632%2CGenbank:XM_033503694.1;Parent=rna-XM_033503694.1
NW_022883131.1	Gnomon	exon	468934	469236	.	+	.	ID=exon-XM_033503694.1-1;Dbxref=GeneID:117238632%2CGenbank:XM_033503694.1;Parent=rna-XM_033503694.1
NW_022883131.1	Gnomon	exon	471851	472205	.	+	.	ID=exon-XM_033503694.1-6;Dbxref=GeneID:117238632%2CGenbank:XM_033503694.1;Parent=rna-XM_033503694.1
NW_022883131.1	Gnomon	exon	471696	471783	.	+	.	ID=exon-XM_033503694.1-5;Dbxref=GeneID:117238632%2CGenbank:XM_033503694.1;Parent=rna-XM_033503694.1
NW_022883131.1	Gnomon	exon	470456	470833	.	+	.	ID=exon-XM_033503694.1-4;Dbxref=GeneID:117238632%2CGenbank:XM_033503694.1;Parent=rna-XM_033503694.1
NW_022883131.1	Gnomon	exon	263928	264593	.	-	.	ID=exon-XM_033503768.1-3;Dbxref=GeneID:117238668%2CGenbank:XM_033503768.1;Parent=rna-XM_033503768.1
NW_022883131.1	Gnomon	exon	264697	265163	.	-	.	ID=exon-XM_033503768.1-2;Dbxref=GeneID:117238668%2CGenbank:XM_033503768.1;Parent=rna-XM_033503768.1
NW_022883131.1	Gnomon	exon	265613	265800	.	-	.	ID=exon-XM_033503768.1-1;Dbxref=GeneID:117238668%2CGenbank:XM_033503768.1;Parent=rna-XM_033503768.1
NW_022883131.1	Gnomon	exon	263063	263853	.	-	.	ID=exon-XM_033503768.1-4;Dbxref=GeneID:117238668%2CGenbank:XM_033503768.1;Parent=rna-XM_033503768.1
NW_022883131.1	Gnomon	CDS	484611	484683	.	+	0	Name=XP_033359673.1;ID=cds-XP_033359673.1;Dbxref=GeneID:117238677%2CGenbank:XP_033359673.1;Parent=rna-XM_033503782.1
NW_022883131.1	Gnomon	CDS	488014	488204	.	+	0	Name=XP_033359673.1;ID=cds-XP_033359673.1;Dbxref=GeneID:117238677%2CGenbank:XP_033359673.1;Parent=rna-XM_033503782.1
NW_022883131.1	Gnomon	CDS	488434	488656	.	+	0	Name=XP_033359673.1;ID=cds-XP_033359673.1;Dbxref=GeneID:117238677%2CGenbank:XP_033359673.1;Parent=rna-XM_033503782.1
NW_022883131.1	Gnomon	CDS	488718	488979	.	+	0	Name=XP_033359673.1;ID=cds-XP_033359673.1;Dbxref=GeneID:117238677%2CGenbank:XP_033359673.1;Parent=rna-XM_033503782.1
NW_022883131.1	Gnomon	CDS	489104	489221	.	+	0	Name=XP_033359673.1;ID=cds-XP_033359673.1;Dbxref=GeneID:117238677%2CGenbank:XP_033359673.1;Parent=rna-XM_033503782.1
NW_022883131.1	Gnomon	CDS	489485	489700	.	+	0	Name=XP_033359673.1;ID=cds-XP_033359673.1;Dbxref=GeneID:117238677%2CGenbank:XP_033359673.1;Parent=rna-XM_033503782.1
NW_022883131.1	Gnomon	CDS	489922	490032	.	+	0	Name=XP_033359673.1;ID=cds-XP_033359673.1;Dbxref=GeneID:117238677%2CGenbank:XP_033359673.1;Parent=rna-XM_033503782.1
NW_022883131.1	Gnomon	CDS	490098	490289	.	+	0	Name=XP_033359673.1;ID=cds-XP_033359673.1;Dbxref=GeneID:117238677%2CGenbank:XP_033359673.1;Parent=rna-XM_033503782.1
NW_022883131.1	Gnomon	mRNA	108136	131017	.	-	.	Name=XM_033503725.1;ID=rna-XM_033503725.1;Dbxref=GeneID:117238645%2CGenbank:XM_033503725.1;Parent=gene-LOC117238645
NW_022883131.1	Gnomon	CDS	478235	478327	.	-	0	Name=XP_033359579.1;ID=cds-XP_033359579.1;Dbxref=GeneID:117238630%2CGenbank:XP_033359579.1;Parent=rna-XM_033503688.1
NW_022883131.1	Gnomon	CDS	476012	476210	.	-	0	Name=XP_033359579.1;ID=cds-XP_033359579.1;Dbxref=GeneID:117238630%2CGenbank:XP_033359579.1;Parent=rna-XM_033503688.1
NW_022883131.1	Gnomon	CDS	475398	475547	.	-	0	Name=XP_033359579.1;ID=cds-XP_033359579.1;Dbxref=GeneID:117238630%2CGenbank:XP_033359579.1;Parent=rna-XM_033503688.1
NW_022883131.1	Gnomon	CDS	474836	475215	.	-	0	Name=XP_033359579.1;ID=cds-XP_033359579.1;Dbxref=GeneID:117238630%2CGenbank:XP_033359579.1;Parent=rna-XM_033503688.1
NW_022883131.1	Gnomon	CDS	474371	474643	.	-	0	Name=XP_033359579.1;ID=cds-XP_033359579.1;Dbxref=GeneID:117238630%2CGenbank:XP_033359579.1;Parent=rna-XM_033503688.1
NW_022883131.1	Gnomon	CDS	474103	474267	.	-	0	Name=XP_033359579.1;ID=cds-XP_033359579.1;Dbxref=GeneID:117238630%2CGenbank:XP_033359579.1;Parent=rna-XM_033503688.1
NW_022883131.1	Gnomon	CDS	473793	474022	.	-	0	Name=XP_033359579.1;ID=cds-XP_033359579.1;Dbxref=GeneID:117238630%2CGenbank:XP_033359579.1;Parent=rna-XM_033503688.1
NW_022883131.1	Gnomon	CDS	473455	473653	.	-	0	Name=XP_033359579.1;ID=cds-XP_033359579.1;Dbxref=GeneID:117238630%2CGenbank:XP_033359579.1;Parent=rna-XM_033503688.1
NW_022883131.1	Gnomon	exon	336619	336735	.	+	.	ID=exon-XM_033503671.1-9;Dbxref=GeneID:117238620%2CGenbank:XM_033503671.1;Parent=rna-XM_033503671.1
NW_022883131.1	Gnomon	exon	336297	336534	.	+	.	ID=exon-XM_033503671.1-8;Dbxref=GeneID:117238620%2CGenbank:XM_033503671.1;Parent=rna-XM_033503671.1
NW_022883131.1	Gnomon	exon	335982	336222	.	+	.	ID=exon-XM_033503671.1-7;Dbxref=GeneID:117238620%2CGenbank:XM_033503671.1;Parent=rna-XM_033503671.1
NW_022883131.1	Gnomon	exon	335675	335831	.	+	.	ID=exon-XM_033503671.1-6;Dbxref=GeneID:117238620%2CGenbank:XM_033503671.1;Parent=rna-XM_033503671.1
NW_022883131.1	Gnomon	exon	335177	335600	.	+	.	ID=exon-XM_033503671.1-5;Dbxref=GeneID:117238620%2CGenbank:XM_033503671.1;Parent=rna-XM_033503671.1
NW_022883131.1	Gnomon	exon	334712	334925	.	+	.	ID=exon-XM_033503671.1-4;Dbxref=GeneID:117238620%2CGenbank:XM_033503671.1;Parent=rna-XM_033503671.1
NW_022883131.1	Gnomon	exon	334515	334588	.	+	.	ID=exon-XM_033503671.1-3;Dbxref=GeneID:117238620%2CGenbank:XM_033503671.1;Parent=rna-XM_033503671.1
NW_022883131.1	Gnomon	exon	332258	332386	.	+	.	ID=exon-XM_033503671.1-2;Dbxref=GeneID:117238620%2CGenbank:XM_033503671.1;Parent=rna-XM_033503671.1
NW_022883131.1	Gnomon	exon	330314	330634	.	+	.	ID=exon-XM_033503671.1-1;Dbxref=GeneID:117238620%2CGenbank:XM_033503671.1;Parent=rna-XM_033503671.1
NW_022883131.1	Gnomon	exon	371264	371349	.	-	.	ID=exon-XM_033503647.1-5;Dbxref=GeneID:117238617%2CGenbank:XM_033503647.1;Parent=rna-XM_033503647.1
NW_022883131.1	Gnomon	exon	371982	372069	.	-	.	ID=exon-XM_033503647.1-4;Dbxref=GeneID:117238617%2CGenbank:XM_033503647.1;Parent=rna-XM_033503647.1
NW_022883131.1	Gnomon	exon	370053	370253	.	-	.	ID=exon-XM_033503647.1-7;Dbxref=GeneID:117238617%2CGenbank:XM_033503647.1;Parent=rna-XM_033503647.1
NW_022883131.1	Gnomon	exon	370586	371170	.	-	.	ID=exon-XM_033503647.1-6;Dbxref=GeneID:117238617%2CGenbank:XM_033503647.1;Parent=rna-XM_033503647.1
NW_022883131.1	Gnomon	exon	402875	403223	.	-	.	ID=exon-XM_033503647.1-1;Dbxref=GeneID:117238617%2CGenbank:XM_033503647.1;Parent=rna-XM_033503647.1
NW_022883131.1	Gnomon	exon	372148	372349	.	-	.	ID=exon-XM_033503647.1-3;Dbxref=GeneID:117238617%2CGenbank:XM_033503647.1;Parent=rna-XM_033503647.1
NW_022883131.1	Gnomon	exon	375399	375967	.	-	.	ID=exon-XM_033503647.1-2;Dbxref=GeneID:117238617%2CGenbank:XM_033503647.1;Parent=rna-XM_033503647.1
NW_022883131.1	Gnomon	exon	368995	369298	.	-	.	ID=exon-XM_033503647.1-9;Dbxref=GeneID:117238617%2CGenbank:XM_033503647.1;Parent=rna-XM_033503647.1
NW_022883131.1	Gnomon	exon	369651	369949	.	-	.	ID=exon-XM_033503647.1-8;Dbxref=GeneID:117238617%2CGenbank:XM_033503647.1;Parent=rna-XM_033503647.1
NW_022883131.1	Gnomon	exon	149021	149479	.	+	.	ID=exon-XM_033503745.1-3;Dbxref=GeneID:117238656%2CGenbank:XM_033503745.1;Parent=rna-XM_033503745.1
NW_022883131.1	Gnomon	exon	148850	148922	.	+	.	ID=exon-XM_033503745.1-2;Dbxref=GeneID:117238656%2CGenbank:XM_033503745.1;Parent=rna-XM_033503745.1
NW_022883131.1	Gnomon	exon	148505	148770	.	+	.	ID=exon-XM_033503745.1-1;Dbxref=GeneID:117238656%2CGenbank:XM_033503745.1;Parent=rna-XM_033503745.1
NW_022883131.1	Gnomon	CDS	484611	484683	.	+	0	Name=XP_033359672.1;ID=cds-XP_033359672.1;Dbxref=GeneID:117238677%2CGenbank:XP_033359672.1;Parent=rna-XM_033503781.1
NW_022883131.1	Gnomon	CDS	488014	488204	.	+	0	Name=XP_033359672.1;ID=cds-XP_033359672.1;Dbxref=GeneID:117238677%2CGenbank:XP_033359672.1;Parent=rna-XM_033503781.1
NW_022883131.1	Gnomon	CDS	488434	488656	.	+	0	Name=XP_033359672.1;ID=cds-XP_033359672.1;Dbxref=GeneID:117238677%2CGenbank:XP_033359672.1;Parent=rna-XM_033503781.1
NW_022883131.1	Gnomon	CDS	488718	488979	.	+	0	Name=XP_033359672.1;ID=cds-XP_033359672.1;Dbxref=GeneID:117238677%2CGenbank:XP_033359672.1;Parent=rna-XM_033503781.1
NW_022883131.1	Gnomon	CDS	489104	489221	.	+	0	Name=XP_033359672.1;ID=cds-XP_033359672.1;Dbxref=GeneID:117238677%2CGenbank:XP_033359672.1;Parent=rna-XM_033503781.1
NW_022883131.1	Gnomon	CDS	489485	489700	.	+	0	Name=XP_033359672.1;ID=cds-XP_033359672.1;Dbxref=GeneID:117238677%2CGenbank:XP_033359672.1;Parent=rna-XM_033503781.1
NW_022883131.1	Gnomon	CDS	489922	490032	.	+	0	Name=XP_033359672.1;ID=cds-XP_033359672.1;Dbxref=GeneID:117238677%2CGenbank:XP_033359672.1;Parent=rna-XM_033503781.1
NW_022883131.1	Gnomon	CDS	490754	490951	.	+	0	Name=XP_033359672.1;ID=cds-XP_033359672.1;Dbxref=GeneID:117238677%2CGenbank:XP_033359672.1;Parent=rna-XM_033503781.1
NW_022883131.1	Gnomon	CDS	459482	460460	.	-	0	Name=XP_033359578.1;ID=cds-XP_033359578.1;Dbxref=GeneID:117238629%2CGenbank:XP_033359578.1;Parent=rna-XM_033503687.1
NW_022883131.1	Gnomon	CDS	459108	459265	.	-	0	Name=XP_033359578.1;ID=cds-XP_033359578.1;Dbxref=GeneID:117238629%2CGenbank:XP_033359578.1;Parent=rna-XM_033503687.1
NW_022883131.1	Gnomon	CDS	458496	458774	.	-	0	Name=XP_033359578.1;ID=cds-XP_033359578.1;Dbxref=GeneID:117238629%2CGenbank:XP_033359578.1;Parent=rna-XM_033503687.1
NW_022883131.1	Gnomon	CDS	458185	458341	.	-	0	Name=XP_033359578.1;ID=cds-XP_033359578.1;Dbxref=GeneID:117238629%2CGenbank:XP_033359578.1;Parent=rna-XM_033503687.1
NW_022883131.1	Gnomon	CDS	456134	456845	.	-	0	Name=XP_033359578.1;ID=cds-XP_033359578.1;Dbxref=GeneID:117238629%2CGenbank:XP_033359578.1;Parent=rna-XM_033503687.1
NW_022883131.1	Gnomon	CDS	455665	455897	.	-	0	Name=XP_033359578.1;ID=cds-XP_033359578.1;Dbxref=GeneID:117238629%2CGenbank:XP_033359578.1;Parent=rna-XM_033503687.1
NW_022883131.1	Gnomon	CDS	455403	455591	.	-	0	Name=XP_033359578.1;ID=cds-XP_033359578.1;Dbxref=GeneID:117238629%2CGenbank:XP_033359578.1;Parent=rna-XM_033503687.1
NW_022883131.1	Gnomon	CDS	454549	455110	.	-	0	Name=XP_033359578.1;ID=cds-XP_033359578.1;Dbxref=GeneID:117238629%2CGenbank:XP_033359578.1;Parent=rna-XM_033503687.1
NW_022883131.1	Gnomon	CDS	454392	454465	.	-	0	Name=XP_033359578.1;ID=cds-XP_033359578.1;Dbxref=GeneID:117238629%2CGenbank:XP_033359578.1;Parent=rna-XM_033503687.1
NW_022883131.1	Gnomon	CDS	453676	453954	.	-	0	Name=XP_033359578.1;ID=cds-XP_033359578.1;Dbxref=GeneID:117238629%2CGenbank:XP_033359578.1;Parent=rna-XM_033503687.1
NW_022883131.1	Gnomon	CDS	451591	453533	.	-	0	Name=XP_033359578.1;ID=cds-XP_033359578.1;Dbxref=GeneID:117238629%2CGenbank:XP_033359578.1;Parent=rna-XM_033503687.1
NW_022883131.1	Gnomon	CDS	375399	375634	.	-	0	Name=XP_033359538.1;ID=cds-XP_033359538.1;Dbxref=GeneID:117238617%2CGenbank:XP_033359538.1;Parent=rna-XM_033503647.1
NW_022883131.1	Gnomon	CDS	372148	372349	.	-	0	Name=XP_033359538.1;ID=cds-XP_033359538.1;Dbxref=GeneID:117238617%2CGenbank:XP_033359538.1;Parent=rna-XM_033503647.1
NW_022883131.1	Gnomon	CDS	371982	372069	.	-	0	Name=XP_033359538.1;ID=cds-XP_033359538.1;Dbxref=GeneID:117238617%2CGenbank:XP_033359538.1;Parent=rna-XM_033503647.1
NW_022883131.1	Gnomon	CDS	371264	371349	.	-	0	Name=XP_033359538.1;ID=cds-XP_033359538.1;Dbxref=GeneID:117238617%2CGenbank:XP_033359538.1;Parent=rna-XM_033503647.1
NW_022883131.1	Gnomon	CDS	370586	371170	.	-	0	Name=XP_033359538.1;ID=cds-XP_033359538.1;Dbxref=GeneID:117238617%2CGenbank:XP_033359538.1;Parent=rna-XM_033503647.1
NW_022883131.1	Gnomon	CDS	370053	370253	.	-	0	Name=XP_033359538.1;ID=cds-XP_033359538.1;Dbxref=GeneID:117238617%2CGenbank:XP_033359538.1;Parent=rna-XM_033503647.1
NW_022883131.1	Gnomon	CDS	369651	369949	.	-	0	Name=XP_033359538.1;ID=cds-XP_033359538.1;Dbxref=GeneID:117238617%2CGenbank:XP_033359538.1;Parent=rna-XM_033503647.1
NW_022883131.1	Gnomon	CDS	368995	369298	.	-	0	Name=XP_033359538.1;ID=cds-XP_033359538.1;Dbxref=GeneID:117238617%2CGenbank:XP_033359538.1;Parent=rna-XM_033503647.1
NW_022883131.1	Gnomon	CDS	368676	368750	.	-	0	Name=XP_033359538.1;ID=cds-XP_033359538.1;Dbxref=GeneID:117238617%2CGenbank:XP_033359538.1;Parent=rna-XM_033503647.1
NW_022883131.1	Gnomon	exon	152804	156677	.	-	.	ID=exon-XM_033503737.1-14;Dbxref=GeneID:117238651%2CGenbank:XM_033503737.1;Parent=rna-XM_033503737.1
NW_022883131.1	Gnomon	exon	156948	157096	.	-	.	ID=exon-XM_033503737.1-13;Dbxref=GeneID:117238651%2CGenbank:XM_033503737.1;Parent=rna-XM_033503737.1
NW_022883131.1	Gnomon	exon	157739	157889	.	-	.	ID=exon-XM_033503737.1-10;Dbxref=GeneID:117238651%2CGenbank:XM_033503737.1;Parent=rna-XM_033503737.1
NW_022883131.1	Gnomon	exon	157180	157422	.	-	.	ID=exon-XM_033503737.1-12;Dbxref=GeneID:117238651%2CGenbank:XM_033503737.1;Parent=rna-XM_033503737.1
NW_022883131.1	Gnomon	exon	157497	157627	.	-	.	ID=exon-XM_033503737.1-11;Dbxref=GeneID:117238651%2CGenbank:XM_033503737.1;Parent=rna-XM_033503737.1
NW_022883131.1	Gnomon	mRNA	316383	320816	.	-	.	Name=XM_033503677.1;ID=rna-XM_033503677.1;Dbxref=GeneID:117238622%2CGenbank:XM_033503677.1;Parent=gene-LOC117238622
NW_022883131.1	Gnomon	exon	469613	469854	.	+	.	ID=exon-XM_033503695.1-2;Dbxref=GeneID:117238632%2CGenbank:XM_033503695.1;Parent=rna-XM_033503695.1
NW_022883131.1	Gnomon	exon	468935	469236	.	+	.	ID=exon-XM_033503695.1-1;Dbxref=GeneID:117238632%2CGenbank:XM_033503695.1;Parent=rna-XM_033503695.1
NW_022883131.1	Gnomon	exon	470456	470833	.	+	.	ID=exon-XM_033503695.1-4;Dbxref=GeneID:117238632%2CGenbank:XM_033503695.1;Parent=rna-XM_033503695.1
NW_022883131.1	Gnomon	exon	469946	470111	.	+	.	ID=exon-XM_033503695.1-3;Dbxref=GeneID:117238632%2CGenbank:XM_033503695.1;Parent=rna-XM_033503695.1
NW_022883131.1	Gnomon	exon	473200	473447	.	+	.	ID=exon-XM_033503695.1-5;Dbxref=GeneID:117238632%2CGenbank:XM_033503695.1;Parent=rna-XM_033503695.1
NW_022883131.1	Gnomon	CDS	175142	175280	.	-	0	Name=XP_033359631.1;ID=cds-XP_033359631.1;Dbxref=GeneID:117238653%2CGenbank:XP_033359631.1;Parent=rna-XM_033503740.1
NW_022883131.1	Gnomon	CDS	174800	174959	.	-	0	Name=XP_033359631.1;ID=cds-XP_033359631.1;Dbxref=GeneID:117238653%2CGenbank:XP_033359631.1;Parent=rna-XM_033503740.1
NW_022883131.1	Gnomon	CDS	174533	174713	.	-	0	Name=XP_033359631.1;ID=cds-XP_033359631.1;Dbxref=GeneID:117238653%2CGenbank:XP_033359631.1;Parent=rna-XM_033503740.1
NW_022883131.1	Gnomon	CDS	174204	174389	.	-	0	Name=XP_033359631.1;ID=cds-XP_033359631.1;Dbxref=GeneID:117238653%2CGenbank:XP_033359631.1;Parent=rna-XM_033503740.1
NW_022883131.1	Gnomon	CDS	174012	174117	.	-	0	Name=XP_033359631.1;ID=cds-XP_033359631.1;Dbxref=GeneID:117238653%2CGenbank:XP_033359631.1;Parent=rna-XM_033503740.1
NW_022883131.1	Gnomon	CDS	173589	173749	.	-	0	Name=XP_033359631.1;ID=cds-XP_033359631.1;Dbxref=GeneID:117238653%2CGenbank:XP_033359631.1;Parent=rna-XM_033503740.1
NW_022883131.1	Gnomon	CDS	313384	313463	.	-	0	Name=XP_033359537.1;ID=cds-XP_033359537.1;Dbxref=GeneID:117238616%2CGenbank:XP_033359537.1;Parent=rna-XM_033503646.1
NW_022883131.1	Gnomon	CDS	311262	313308	.	-	0	Name=XP_033359537.1;ID=cds-XP_033359537.1;Dbxref=GeneID:117238616%2CGenbank:XP_033359537.1;Parent=rna-XM_033503646.1
NW_022883131.1	Gnomon	exon	151511	151778	.	+	.	ID=exon-XM_033503744.1-1;Dbxref=GeneID:117238654%2CGenbank:XM_033503744.1;Parent=rna-XM_033503744.1
NW_022883131.1	Gnomon	exon	152029	152348	.	+	.	ID=exon-XM_033503744.1-3;Dbxref=GeneID:117238654%2CGenbank:XM_033503744.1;Parent=rna-XM_033503744.1
NW_022883131.1	Gnomon	exon	151858	151930	.	+	.	ID=exon-XM_033503744.1-2;Dbxref=GeneID:117238654%2CGenbank:XM_033503744.1;Parent=rna-XM_033503744.1
NW_022883131.1	Gnomon	mRNA	349421	351213	.	-	.	Name=XM_033503678.1;ID=rna-XM_033503678.1;Dbxref=GeneID:117238623%2CGenbank:XM_033503678.1;Parent=gene-LOC117238623
NW_022883131.1	Gnomon	mRNA	247994	250051	.	-	.	Name=XM_033503772.1;ID=rna-XM_033503772.1;Dbxref=GeneID:117238670%2CGenbank:XM_033503772.1;Parent=gene-LOC117238670
NW_022883131.1	Gnomon	CDS	313698	313889	.	-	0	Name=XP_033359536.1;ID=cds-XP_033359536.1;Dbxref=GeneID:117238616%2CGenbank:XP_033359536.1;Parent=rna-XM_033503645.1
NW_022883131.1	Gnomon	CDS	313384	313574	.	-	0	Name=XP_033359536.1;ID=cds-XP_033359536.1;Dbxref=GeneID:117238616%2CGenbank:XP_033359536.1;Parent=rna-XM_033503645.1
NW_022883131.1	Gnomon	CDS	311262	313308	.	-	0	Name=XP_033359536.1;ID=cds-XP_033359536.1;Dbxref=GeneID:117238616%2CGenbank:XP_033359536.1;Parent=rna-XM_033503645.1
NW_022883131.1	Gnomon	CDS	175142	175280	.	-	0	Name=XP_033359633.1;ID=cds-XP_033359633.1;Dbxref=GeneID:117238653%2CGenbank:XP_033359633.1;Parent=rna-XM_033503742.1
NW_022883131.1	Gnomon	CDS	174800	174959	.	-	0	Name=XP_033359633.1;ID=cds-XP_033359633.1;Dbxref=GeneID:117238653%2CGenbank:XP_033359633.1;Parent=rna-XM_033503742.1
NW_022883131.1	Gnomon	CDS	174533	174713	.	-	0	Name=XP_033359633.1;ID=cds-XP_033359633.1;Dbxref=GeneID:117238653%2CGenbank:XP_033359633.1;Parent=rna-XM_033503742.1
NW_022883131.1	Gnomon	CDS	174204	174389	.	-	0	Name=XP_033359633.1;ID=cds-XP_033359633.1;Dbxref=GeneID:117238653%2CGenbank:XP_033359633.1;Parent=rna-XM_033503742.1
NW_022883131.1	Gnomon	CDS	174012	174117	.	-	0	Name=XP_033359633.1;ID=cds-XP_033359633.1;Dbxref=GeneID:117238653%2CGenbank:XP_033359633.1;Parent=rna-XM_033503742.1
NW_022883131.1	Gnomon	CDS	173589	173749	.	-	0	Name=XP_033359633.1;ID=cds-XP_033359633.1;Dbxref=GeneID:117238653%2CGenbank:XP_033359633.1;Parent=rna-XM_033503742.1
NW_022883131.1	Gnomon	exon	274055	274681	.	-	.	ID=exon-XM_033503721.1-7;Dbxref=GeneID:117238641%2CGenbank:XM_033503721.1;Parent=rna-XM_033503721.1
NW_022883131.1	Gnomon	exon	275393	275525	.	-	.	ID=exon-XM_033503721.1-4;Dbxref=GeneID:117238641%2CGenbank:XM_033503721.1;Parent=rna-XM_033503721.1
NW_022883131.1	Gnomon	exon	275619	275856	.	-	.	ID=exon-XM_033503721.1-3;Dbxref=GeneID:117238641%2CGenbank:XM_033503721.1;Parent=rna-XM_033503721.1
NW_022883131.1	Gnomon	exon	274746	275002	.	-	.	ID=exon-XM_033503721.1-6;Dbxref=GeneID:117238641%2CGenbank:XM_033503721.1;Parent=rna-XM_033503721.1
NW_022883131.1	Gnomon	exon	275080	275320	.	-	.	ID=exon-XM_033503721.1-5;Dbxref=GeneID:117238641%2CGenbank:XM_033503721.1;Parent=rna-XM_033503721.1
NW_022883131.1	Gnomon	exon	275930	276004	.	-	.	ID=exon-XM_033503721.1-2;Dbxref=GeneID:117238641%2CGenbank:XM_033503721.1;Parent=rna-XM_033503721.1
NW_022883131.1	Gnomon	exon	276080	276129	.	-	.	ID=exon-XM_033503721.1-1;Dbxref=GeneID:117238641%2CGenbank:XM_033503721.1;Parent=rna-XM_033503721.1
NW_022883131.1	Gnomon	CDS	375399	375634	.	-	0	Name=XP_033359539.1;ID=cds-XP_033359539.1;Dbxref=GeneID:117238617%2CGenbank:XP_033359539.1;Parent=rna-XM_033503648.1
NW_022883131.1	Gnomon	CDS	372148	372349	.	-	0	Name=XP_033359539.1;ID=cds-XP_033359539.1;Dbxref=GeneID:117238617%2CGenbank:XP_033359539.1;Parent=rna-XM_033503648.1
NW_022883131.1	Gnomon	CDS	371982	372069	.	-	0	Name=XP_033359539.1;ID=cds-XP_033359539.1;Dbxref=GeneID:117238617%2CGenbank:XP_033359539.1;Parent=rna-XM_033503648.1
NW_022883131.1	Gnomon	CDS	371264	371349	.	-	0	Name=XP_033359539.1;ID=cds-XP_033359539.1;Dbxref=GeneID:117238617%2CGenbank:XP_033359539.1;Parent=rna-XM_033503648.1
NW_022883131.1	Gnomon	CDS	370586	371170	.	-	0	Name=XP_033359539.1;ID=cds-XP_033359539.1;Dbxref=GeneID:117238617%2CGenbank:XP_033359539.1;Parent=rna-XM_033503648.1
NW_022883131.1	Gnomon	CDS	370053	370253	.	-	0	Name=XP_033359539.1;ID=cds-XP_033359539.1;Dbxref=GeneID:117238617%2CGenbank:XP_033359539.1;Parent=rna-XM_033503648.1
NW_022883131.1	Gnomon	CDS	369651	369949	.	-	0	Name=XP_033359539.1;ID=cds-XP_033359539.1;Dbxref=GeneID:117238617%2CGenbank:XP_033359539.1;Parent=rna-XM_033503648.1
NW_022883131.1	Gnomon	CDS	368995	369298	.	-	0	Name=XP_033359539.1;ID=cds-XP_033359539.1;Dbxref=GeneID:117238617%2CGenbank:XP_033359539.1;Parent=rna-XM_033503648.1
NW_022883131.1	Gnomon	CDS	368676	368750	.	-	0	Name=XP_033359539.1;ID=cds-XP_033359539.1;Dbxref=GeneID:117238617%2CGenbank:XP_033359539.1;Parent=rna-XM_033503648.1
NW_022883131.1	Gnomon	mRNA	316383	320351	.	-	.	Name=XM_033503676.1;ID=rna-XM_033503676.1;Dbxref=GeneID:117238622%2CGenbank:XM_033503676.1;Parent=gene-LOC117238622
NW_022883131.1	Gnomon	mRNA	247994	250781	.	-	.	Name=XM_033503770.1;ID=rna-XM_033503770.1;Dbxref=GeneID:117238670%2CGenbank:XM_033503770.1;Parent=gene-LOC117238670
NW_022883131.1	Gnomon	CDS	175142	175280	.	-	0	Name=XP_033359632.1;ID=cds-XP_033359632.1;Dbxref=GeneID:117238653%2CGenbank:XP_033359632.1;Parent=rna-XM_033503741.1
NW_022883131.1	Gnomon	CDS	174800	174959	.	-	0	Name=XP_033359632.1;ID=cds-XP_033359632.1;Dbxref=GeneID:117238653%2CGenbank:XP_033359632.1;Parent=rna-XM_033503741.1
NW_022883131.1	Gnomon	CDS	174533	174713	.	-	0	Name=XP_033359632.1;ID=cds-XP_033359632.1;Dbxref=GeneID:117238653%2CGenbank:XP_033359632.1;Parent=rna-XM_033503741.1
NW_022883131.1	Gnomon	CDS	174204	174389	.	-	0	Name=XP_033359632.1;ID=cds-XP_033359632.1;Dbxref=GeneID:117238653%2CGenbank:XP_033359632.1;Parent=rna-XM_033503741.1
NW_022883131.1	Gnomon	CDS	174012	174117	.	-	0	Name=XP_033359632.1;ID=cds-XP_033359632.1;Dbxref=GeneID:117238653%2CGenbank:XP_033359632.1;Parent=rna-XM_033503741.1
NW_022883131.1	Gnomon	CDS	173589	173749	.	-	0	Name=XP_033359632.1;ID=cds-XP_033359632.1;Dbxref=GeneID:117238653%2CGenbank:XP_033359632.1;Parent=rna-XM_033503741.1
NW_022883131.1	Gnomon	exon	262528	262675	.	+	.	ID=exon-XM_033503767.1-9;Dbxref=GeneID:117238666%2CGenbank:XM_033503767.1;Parent=rna-XM_033503767.1
NW_022883131.1	Gnomon	exon	261390	261704	.	+	.	ID=exon-XM_033503767.1-6;Dbxref=GeneID:117238666%2CGenbank:XM_033503767.1;Parent=rna-XM_033503767.1
NW_022883131.1	Gnomon	exon	261131	261311	.	+	.	ID=exon-XM_033503767.1-5;Dbxref=GeneID:117238666%2CGenbank:XM_033503767.1;Parent=rna-XM_033503767.1
NW_022883131.1	Gnomon	exon	262210	262463	.	+	.	ID=exon-XM_033503767.1-8;Dbxref=GeneID:117238666%2CGenbank:XM_033503767.1;Parent=rna-XM_033503767.1
NW_022883131.1	Gnomon	exon	261790	262144	.	+	.	ID=exon-XM_033503767.1-7;Dbxref=GeneID:117238666%2CGenbank:XM_033503767.1;Parent=rna-XM_033503767.1
NW_022883131.1	Gnomon	exon	259745	259883	.	+	.	ID=exon-XM_033503767.1-2;Dbxref=GeneID:117238666%2CGenbank:XM_033503767.1;Parent=rna-XM_033503767.1
NW_022883131.1	Gnomon	exon	259401	259541	.	+	.	ID=exon-XM_033503767.1-1;Dbxref=GeneID:117238666%2CGenbank:XM_033503767.1;Parent=rna-XM_033503767.1
NW_022883131.1	Gnomon	exon	260792	261053	.	+	.	ID=exon-XM_033503767.1-4;Dbxref=GeneID:117238666%2CGenbank:XM_033503767.1;Parent=rna-XM_033503767.1
NW_022883131.1	Gnomon	exon	260426	260695	.	+	.	ID=exon-XM_033503767.1-3;Dbxref=GeneID:117238666%2CGenbank:XM_033503767.1;Parent=rna-XM_033503767.1
NW_022883131.1	Gnomon	mRNA	316383	320676	.	-	.	Name=XM_033503673.1;ID=rna-XM_033503673.1;Dbxref=GeneID:117238622%2CGenbank:XM_033503673.1;Parent=gene-LOC117238622
NW_022883131.1	Gnomon	CDS	351582	351705	.	+	0	Name=XP_033359533.1;ID=cds-XP_033359533.1;Dbxref=GeneID:117238615%2CGenbank:XP_033359533.1;Parent=rna-XM_033503642.1
NW_022883131.1	Gnomon	CDS	351834	352037	.	+	0	Name=XP_033359533.1;ID=cds-XP_033359533.1;Dbxref=GeneID:117238615%2CGenbank:XP_033359533.1;Parent=rna-XM_033503642.1
NW_022883131.1	Gnomon	CDS	352173	353538	.	+	0	Name=XP_033359533.1;ID=cds-XP_033359533.1;Dbxref=GeneID:117238615%2CGenbank:XP_033359533.1;Parent=rna-XM_033503642.1
NW_022883131.1	Gnomon	CDS	353618	353888	.	+	0	Name=XP_033359533.1;ID=cds-XP_033359533.1;Dbxref=GeneID:117238615%2CGenbank:XP_033359533.1;Parent=rna-XM_033503642.1
NW_022883131.1	Gnomon	CDS	353971	354374	.	+	0	Name=XP_033359533.1;ID=cds-XP_033359533.1;Dbxref=GeneID:117238615%2CGenbank:XP_033359533.1;Parent=rna-XM_033503642.1
NW_022883131.1	Gnomon	CDS	354457	354995	.	+	0	Name=XP_033359533.1;ID=cds-XP_033359533.1;Dbxref=GeneID:117238615%2CGenbank:XP_033359533.1;Parent=rna-XM_033503642.1
NW_022883131.1	Gnomon	CDS	355094	355359	.	+	0	Name=XP_033359533.1;ID=cds-XP_033359533.1;Dbxref=GeneID:117238615%2CGenbank:XP_033359533.1;Parent=rna-XM_033503642.1
NW_022883131.1	Gnomon	CDS	355725	355748	.	+	0	Name=XP_033359533.1;ID=cds-XP_033359533.1;Dbxref=GeneID:117238615%2CGenbank:XP_033359533.1;Parent=rna-XM_033503642.1
NW_022883131.1	Gnomon	CDS	355855	356004	.	+	0	Name=XP_033359533.1;ID=cds-XP_033359533.1;Dbxref=GeneID:117238615%2CGenbank:XP_033359533.1;Parent=rna-XM_033503642.1
NW_022883131.1	Gnomon	CDS	356075	356149	.	+	0	Name=XP_033359533.1;ID=cds-XP_033359533.1;Dbxref=GeneID:117238615%2CGenbank:XP_033359533.1;Parent=rna-XM_033503642.1
NW_022883131.1	Gnomon	CDS	488028	488204	.	+	0	Name=XP_033359679.1;ID=cds-XP_033359679.1;Dbxref=GeneID:117238677%2CGenbank:XP_033359679.1;Parent=rna-XM_033503788.1
NW_022883131.1	Gnomon	CDS	488434	488656	.	+	0	Name=XP_033359679.1;ID=cds-XP_033359679.1;Dbxref=GeneID:117238677%2CGenbank:XP_033359679.1;Parent=rna-XM_033503788.1
NW_022883131.1	Gnomon	CDS	488718	488979	.	+	0	Name=XP_033359679.1;ID=cds-XP_033359679.1;Dbxref=GeneID:117238677%2CGenbank:XP_033359679.1;Parent=rna-XM_033503788.1
NW_022883131.1	Gnomon	CDS	489104	489221	.	+	0	Name=XP_033359679.1;ID=cds-XP_033359679.1;Dbxref=GeneID:117238677%2CGenbank:XP_033359679.1;Parent=rna-XM_033503788.1
NW_022883131.1	Gnomon	CDS	489485	489700	.	+	0	Name=XP_033359679.1;ID=cds-XP_033359679.1;Dbxref=GeneID:117238677%2CGenbank:XP_033359679.1;Parent=rna-XM_033503788.1
NW_022883131.1	Gnomon	CDS	489922	490032	.	+	0	Name=XP_033359679.1;ID=cds-XP_033359679.1;Dbxref=GeneID:117238677%2CGenbank:XP_033359679.1;Parent=rna-XM_033503788.1
NW_022883131.1	Gnomon	CDS	490754	490951	.	+	0	Name=XP_033359679.1;ID=cds-XP_033359679.1;Dbxref=GeneID:117238677%2CGenbank:XP_033359679.1;Parent=rna-XM_033503788.1
NW_022883131.1	Gnomon	exon	274055	274681	.	-	.	ID=exon-XM_033503720.1-7;Dbxref=GeneID:117238641%2CGenbank:XM_033503720.1;Parent=rna-XM_033503720.1
NW_022883131.1	Gnomon	exon	274746	275002	.	-	.	ID=exon-XM_033503720.1-6;Dbxref=GeneID:117238641%2CGenbank:XM_033503720.1;Parent=rna-XM_033503720.1
NW_022883131.1	Gnomon	exon	275080	275320	.	-	.	ID=exon-XM_033503720.1-5;Dbxref=GeneID:117238641%2CGenbank:XM_033503720.1;Parent=rna-XM_033503720.1
NW_022883131.1	Gnomon	exon	275393	275525	.	-	.	ID=exon-XM_033503720.1-4;Dbxref=GeneID:117238641%2CGenbank:XM_033503720.1;Parent=rna-XM_033503720.1
NW_022883131.1	Gnomon	exon	275619	275856	.	-	.	ID=exon-XM_033503720.1-3;Dbxref=GeneID:117238641%2CGenbank:XM_033503720.1;Parent=rna-XM_033503720.1
NW_022883131.1	Gnomon	exon	275930	276009	.	-	.	ID=exon-XM_033503720.1-2;Dbxref=GeneID:117238641%2CGenbank:XM_033503720.1;Parent=rna-XM_033503720.1
NW_022883131.1	Gnomon	exon	276080	276181	.	-	.	ID=exon-XM_033503720.1-1;Dbxref=GeneID:117238641%2CGenbank:XM_033503720.1;Parent=rna-XM_033503720.1
NW_022883131.1	Gnomon	exon	348488	348680	.	+	.	ID=exon-XM_033503672.1-5;Dbxref=GeneID:117238621%2CGenbank:XM_033503672.1;Parent=rna-XM_033503672.1
NW_022883131.1	Gnomon	exon	348272	348397	.	+	.	ID=exon-XM_033503672.1-4;Dbxref=GeneID:117238621%2CGenbank:XM_033503672.1;Parent=rna-XM_033503672.1
NW_022883131.1	Gnomon	exon	349034	349462	.	+	.	ID=exon-XM_033503672.1-7;Dbxref=GeneID:117238621%2CGenbank:XM_033503672.1;Parent=rna-XM_033503672.1
NW_022883131.1	Gnomon	exon	348753	348953	.	+	.	ID=exon-XM_033503672.1-6;Dbxref=GeneID:117238621%2CGenbank:XM_033503672.1;Parent=rna-XM_033503672.1
NW_022883131.1	Gnomon	exon	346865	347140	.	+	.	ID=exon-XM_033503672.1-1;Dbxref=GeneID:117238621%2CGenbank:XM_033503672.1;Parent=rna-XM_033503672.1
NW_022883131.1	Gnomon	exon	348003	348189	.	+	.	ID=exon-XM_033503672.1-3;Dbxref=GeneID:117238621%2CGenbank:XM_033503672.1;Parent=rna-XM_033503672.1
NW_022883131.1	Gnomon	exon	347304	347930	.	+	.	ID=exon-XM_033503672.1-2;Dbxref=GeneID:117238621%2CGenbank:XM_033503672.1;Parent=rna-XM_033503672.1
NW_022883131.1	Gnomon	exon	369651	369949	.	-	.	ID=exon-XM_033503648.1-9;Dbxref=GeneID:117238617%2CGenbank:XM_033503648.1;Parent=rna-XM_033503648.1
NW_022883131.1	Gnomon	exon	370053	370253	.	-	.	ID=exon-XM_033503648.1-8;Dbxref=GeneID:117238617%2CGenbank:XM_033503648.1;Parent=rna-XM_033503648.1
NW_022883131.1	Gnomon	exon	370586	371170	.	-	.	ID=exon-XM_033503648.1-7;Dbxref=GeneID:117238617%2CGenbank:XM_033503648.1;Parent=rna-XM_033503648.1
NW_022883131.1	Gnomon	exon	377911	378083	.	-	.	ID=exon-XM_033503648.1-2;Dbxref=GeneID:117238617%2CGenbank:XM_033503648.1;Parent=rna-XM_033503648.1
NW_022883131.1	Gnomon	exon	402875	403223	.	-	.	ID=exon-XM_033503648.1-1;Dbxref=GeneID:117238617%2CGenbank:XM_033503648.1;Parent=rna-XM_033503648.1
NW_022883131.1	Gnomon	exon	371264	371349	.	-	.	ID=exon-XM_033503648.1-6;Dbxref=GeneID:117238617%2CGenbank:XM_033503648.1;Parent=rna-XM_033503648.1
NW_022883131.1	Gnomon	exon	371982	372069	.	-	.	ID=exon-XM_033503648.1-5;Dbxref=GeneID:117238617%2CGenbank:XM_033503648.1;Parent=rna-XM_033503648.1
NW_022883131.1	Gnomon	exon	372148	372349	.	-	.	ID=exon-XM_033503648.1-4;Dbxref=GeneID:117238617%2CGenbank:XM_033503648.1;Parent=rna-XM_033503648.1
NW_022883131.1	Gnomon	exon	375399	375967	.	-	.	ID=exon-XM_033503648.1-3;Dbxref=GeneID:117238617%2CGenbank:XM_033503648.1;Parent=rna-XM_033503648.1
NW_022883131.1	Gnomon	mRNA	316383	320375	.	-	.	Name=XM_033503674.1;ID=rna-XM_033503674.1;Dbxref=GeneID:117238622%2CGenbank:XM_033503674.1;Parent=gene-LOC117238622
NW_022883131.1	Gnomon	CDS	351582	351705	.	+	0	Name=XP_033359532.1;ID=cds-XP_033359532.1;Dbxref=GeneID:117238615%2CGenbank:XP_033359532.1;Parent=rna-XM_033503641.1
NW_022883131.1	Gnomon	CDS	351834	353538	.	+	0	Name=XP_033359532.1;ID=cds-XP_033359532.1;Dbxref=GeneID:117238615%2CGenbank:XP_033359532.1;Parent=rna-XM_033503641.1
NW_022883131.1	Gnomon	CDS	353618	353888	.	+	0	Name=XP_033359532.1;ID=cds-XP_033359532.1;Dbxref=GeneID:117238615%2CGenbank:XP_033359532.1;Parent=rna-XM_033503641.1
NW_022883131.1	Gnomon	CDS	353971	354374	.	+	0	Name=XP_033359532.1;ID=cds-XP_033359532.1;Dbxref=GeneID:117238615%2CGenbank:XP_033359532.1;Parent=rna-XM_033503641.1
NW_022883131.1	Gnomon	CDS	354457	354995	.	+	0	Name=XP_033359532.1;ID=cds-XP_033359532.1;Dbxref=GeneID:117238615%2CGenbank:XP_033359532.1;Parent=rna-XM_033503641.1
NW_022883131.1	Gnomon	CDS	355094	355359	.	+	0	Name=XP_033359532.1;ID=cds-XP_033359532.1;Dbxref=GeneID:117238615%2CGenbank:XP_033359532.1;Parent=rna-XM_033503641.1
NW_022883131.1	Gnomon	CDS	355855	356004	.	+	0	Name=XP_033359532.1;ID=cds-XP_033359532.1;Dbxref=GeneID:117238615%2CGenbank:XP_033359532.1;Parent=rna-XM_033503641.1
NW_022883131.1	Gnomon	CDS	356075	356149	.	+	0	Name=XP_033359532.1;ID=cds-XP_033359532.1;Dbxref=GeneID:117238615%2CGenbank:XP_033359532.1;Parent=rna-XM_033503641.1
NW_022883131.1	Gnomon	CDS	488028	488204	.	+	0	Name=XP_033359678.1;ID=cds-XP_033359678.1;Dbxref=GeneID:117238677%2CGenbank:XP_033359678.1;Parent=rna-XM_033503787.1
NW_022883131.1	Gnomon	CDS	488434	488656	.	+	0	Name=XP_033359678.1;ID=cds-XP_033359678.1;Dbxref=GeneID:117238677%2CGenbank:XP_033359678.1;Parent=rna-XM_033503787.1
NW_022883131.1	Gnomon	CDS	488718	488979	.	+	0	Name=XP_033359678.1;ID=cds-XP_033359678.1;Dbxref=GeneID:117238677%2CGenbank:XP_033359678.1;Parent=rna-XM_033503787.1
NW_022883131.1	Gnomon	CDS	489104	489221	.	+	0	Name=XP_033359678.1;ID=cds-XP_033359678.1;Dbxref=GeneID:117238677%2CGenbank:XP_033359678.1;Parent=rna-XM_033503787.1
NW_022883131.1	Gnomon	CDS	489485	489700	.	+	0	Name=XP_033359678.1;ID=cds-XP_033359678.1;Dbxref=GeneID:117238677%2CGenbank:XP_033359678.1;Parent=rna-XM_033503787.1
NW_022883131.1	Gnomon	CDS	489922	490032	.	+	0	Name=XP_033359678.1;ID=cds-XP_033359678.1;Dbxref=GeneID:117238677%2CGenbank:XP_033359678.1;Parent=rna-XM_033503787.1
NW_022883131.1	Gnomon	CDS	490754	490951	.	+	0	Name=XP_033359678.1;ID=cds-XP_033359678.1;Dbxref=GeneID:117238677%2CGenbank:XP_033359678.1;Parent=rna-XM_033503787.1
NW_022883131.1	Gnomon	exon	298560	298688	.	-	.	ID=exon-XM_033503711.1-16;Dbxref=GeneID:117238635%2CGenbank:XM_033503711.1;Parent=rna-XM_033503711.1
NW_022883131.1	Gnomon	exon	298753	299401	.	-	.	ID=exon-XM_033503711.1-15;Dbxref=GeneID:117238635%2CGenbank:XM_033503711.1;Parent=rna-XM_033503711.1
NW_022883131.1	Gnomon	exon	299577	299916	.	-	.	ID=exon-XM_033503711.1-14;Dbxref=GeneID:117238635%2CGenbank:XM_033503711.1;Parent=rna-XM_033503711.1
NW_022883131.1	Gnomon	exon	299990	300195	.	-	.	ID=exon-XM_033503711.1-13;Dbxref=GeneID:117238635%2CGenbank:XM_033503711.1;Parent=rna-XM_033503711.1
NW_022883131.1	Gnomon	exon	300281	300509	.	-	.	ID=exon-XM_033503711.1-12;Dbxref=GeneID:117238635%2CGenbank:XM_033503711.1;Parent=rna-XM_033503711.1
NW_022883131.1	Gnomon	exon	300591	300911	.	-	.	ID=exon-XM_033503711.1-11;Dbxref=GeneID:117238635%2CGenbank:XM_033503711.1;Parent=rna-XM_033503711.1
NW_022883131.1	Gnomon	exon	300975	301179	.	-	.	ID=exon-XM_033503711.1-10;Dbxref=GeneID:117238635%2CGenbank:XM_033503711.1;Parent=rna-XM_033503711.1
NW_022883131.1	Gnomon	exon	298329	298485	.	-	.	ID=exon-XM_033503711.1-17;Dbxref=GeneID:117238635%2CGenbank:XM_033503711.1;Parent=rna-XM_033503711.1
NW_022883131.1	Gnomon	mRNA	330314	338548	.	+	.	Name=XM_033503671.1;ID=rna-XM_033503671.1;Dbxref=GeneID:117238620%2CGenbank:XM_033503671.1;Parent=gene-LOC117238620
NW_022883131.1	Gnomon	CDS	313698	313889	.	-	0	Name=XP_033359535.1;ID=cds-XP_033359535.1;Dbxref=GeneID:117238616%2CGenbank:XP_033359535.1;Parent=rna-XM_033503644.1
NW_022883131.1	Gnomon	CDS	313384	313574	.	-	0	Name=XP_033359535.1;ID=cds-XP_033359535.1;Dbxref=GeneID:117238616%2CGenbank:XP_033359535.1;Parent=rna-XM_033503644.1
NW_022883131.1	Gnomon	CDS	311262	313308	.	-	0	Name=XP_033359535.1;ID=cds-XP_033359535.1;Dbxref=GeneID:117238616%2CGenbank:XP_033359535.1;Parent=rna-XM_033503644.1
NW_022883131.1	Gnomon	mRNA	346865	349462	.	+	.	Name=XM_033503672.1;ID=rna-XM_033503672.1;Dbxref=GeneID:117238621%2CGenbank:XM_033503672.1;Parent=gene-LOC117238621
NW_022883131.1	Gnomon	CDS	314267	314295	.	-	0	Name=XP_033359534.1;ID=cds-XP_033359534.1;Dbxref=GeneID:117238616%2CGenbank:XP_033359534.1;Parent=rna-XM_033503643.1
NW_022883131.1	Gnomon	CDS	313698	313899	.	-	0	Name=XP_033359534.1;ID=cds-XP_033359534.1;Dbxref=GeneID:117238616%2CGenbank:XP_033359534.1;Parent=rna-XM_033503643.1
NW_022883131.1	Gnomon	CDS	313384	313574	.	-	0	Name=XP_033359534.1;ID=cds-XP_033359534.1;Dbxref=GeneID:117238616%2CGenbank:XP_033359534.1;Parent=rna-XM_033503643.1
NW_022883131.1	Gnomon	CDS	311262	313308	.	-	0	Name=XP_033359534.1;ID=cds-XP_033359534.1;Dbxref=GeneID:117238616%2CGenbank:XP_033359534.1;Parent=rna-XM_033503643.1
NW_022883131.1	Gnomon	mRNA	320489	338548	.	+	.	Name=XM_033503659.1;ID=rna-XM_033503659.1;Dbxref=GeneID:117238620%2CGenbank:XM_033503659.1;Parent=gene-LOC117238620
NW_022883131.1	Gnomon	exon	145387	147093	.	+	.	ID=exon-XM_033503730.1-31;Dbxref=GeneID:117238650%2CGenbank:XM_033503730.1;Parent=rna-XM_033503730.1
NW_022883131.1	Gnomon	exon	144958	145296	.	+	.	ID=exon-XM_033503730.1-30;Dbxref=GeneID:117238650%2CGenbank:XM_033503730.1;Parent=rna-XM_033503730.1
NW_022883131.1	Gnomon	CDS	162917	163096	.	-	0	Name=XP_033359627.1;ID=cds-XP_033359627.1;Dbxref=GeneID:117238651%2CGenbank:XP_033359627.1;Parent=rna-XM_033503736.1
NW_022883131.1	Gnomon	CDS	162271	162374	.	-	0	Name=XP_033359627.1;ID=cds-XP_033359627.1;Dbxref=GeneID:117238651%2CGenbank:XP_033359627.1;Parent=rna-XM_033503736.1
NW_022883131.1	Gnomon	CDS	161621	161818	.	-	0	Name=XP_033359627.1;ID=cds-XP_033359627.1;Dbxref=GeneID:117238651%2CGenbank:XP_033359627.1;Parent=rna-XM_033503736.1
NW_022883131.1	Gnomon	CDS	160088	160295	.	-	0	Name=XP_033359627.1;ID=cds-XP_033359627.1;Dbxref=GeneID:117238651%2CGenbank:XP_033359627.1;Parent=rna-XM_033503736.1
NW_022883131.1	Gnomon	CDS	159732	159974	.	-	0	Name=XP_033359627.1;ID=cds-XP_033359627.1;Dbxref=GeneID:117238651%2CGenbank:XP_033359627.1;Parent=rna-XM_033503736.1
NW_022883131.1	Gnomon	CDS	159560	159645	.	-	0	Name=XP_033359627.1;ID=cds-XP_033359627.1;Dbxref=GeneID:117238651%2CGenbank:XP_033359627.1;Parent=rna-XM_033503736.1
NW_022883131.1	Gnomon	CDS	159099	159225	.	-	0	Name=XP_033359627.1;ID=cds-XP_033359627.1;Dbxref=GeneID:117238651%2CGenbank:XP_033359627.1;Parent=rna-XM_033503736.1
NW_022883131.1	Gnomon	CDS	158848	158982	.	-	0	Name=XP_033359627.1;ID=cds-XP_033359627.1;Dbxref=GeneID:117238651%2CGenbank:XP_033359627.1;Parent=rna-XM_033503736.1
NW_022883131.1	Gnomon	CDS	158357	158380	.	-	0	Name=XP_033359627.1;ID=cds-XP_033359627.1;Dbxref=GeneID:117238651%2CGenbank:XP_033359627.1;Parent=rna-XM_033503736.1
NW_022883131.1	Gnomon	CDS	157739	157889	.	-	0	Name=XP_033359627.1;ID=cds-XP_033359627.1;Dbxref=GeneID:117238651%2CGenbank:XP_033359627.1;Parent=rna-XM_033503736.1
NW_022883131.1	Gnomon	CDS	157497	157627	.	-	0	Name=XP_033359627.1;ID=cds-XP_033359627.1;Dbxref=GeneID:117238651%2CGenbank:XP_033359627.1;Parent=rna-XM_033503736.1
NW_022883131.1	Gnomon	CDS	157180	157422	.	-	0	Name=XP_033359627.1;ID=cds-XP_033359627.1;Dbxref=GeneID:117238651%2CGenbank:XP_033359627.1;Parent=rna-XM_033503736.1
NW_022883131.1	Gnomon	CDS	156948	157096	.	-	0	Name=XP_033359627.1;ID=cds-XP_033359627.1;Dbxref=GeneID:117238651%2CGenbank:XP_033359627.1;Parent=rna-XM_033503736.1
NW_022883131.1	Gnomon	CDS	156443	156677	.	-	0	Name=XP_033359627.1;ID=cds-XP_033359627.1;Dbxref=GeneID:117238651%2CGenbank:XP_033359627.1;Parent=rna-XM_033503736.1
NW_022883131.1	Gnomon	mRNA	200990	204986	.	-	.	Name=XM_033503753.1;ID=rna-XM_033503753.1;Dbxref=GeneID:117238661%2CGenbank:XM_033503753.1;Parent=gene-LOC117238661
NW_022883131.1	Gnomon	exon	134531	134670	.	+	.	ID=exon-XM_033503731.1-1;Dbxref=GeneID:117238650%2CGenbank:XM_033503731.1;Parent=rna-XM_033503731.1
NW_022883131.1	Gnomon	exon	135039	135327	.	+	.	ID=exon-XM_033503731.1-3;Dbxref=GeneID:117238650%2CGenbank:XM_033503731.1;Parent=rna-XM_033503731.1
NW_022883131.1	Gnomon	exon	134785	134933	.	+	.	ID=exon-XM_033503731.1-2;Dbxref=GeneID:117238650%2CGenbank:XM_033503731.1;Parent=rna-XM_033503731.1
NW_022883131.1	Gnomon	exon	135618	136002	.	+	.	ID=exon-XM_033503731.1-5;Dbxref=GeneID:117238650%2CGenbank:XM_033503731.1;Parent=rna-XM_033503731.1
NW_022883131.1	Gnomon	exon	135396	135558	.	+	.	ID=exon-XM_033503731.1-4;Dbxref=GeneID:117238650%2CGenbank:XM_033503731.1;Parent=rna-XM_033503731.1
NW_022883131.1	Gnomon	exon	136341	136508	.	+	.	ID=exon-XM_033503731.1-7;Dbxref=GeneID:117238650%2CGenbank:XM_033503731.1;Parent=rna-XM_033503731.1
NW_022883131.1	Gnomon	exon	136130	136265	.	+	.	ID=exon-XM_033503731.1-6;Dbxref=GeneID:117238650%2CGenbank:XM_033503731.1;Parent=rna-XM_033503731.1
NW_022883131.1	Gnomon	exon	136897	137116	.	+	.	ID=exon-XM_033503731.1-9;Dbxref=GeneID:117238650%2CGenbank:XM_033503731.1;Parent=rna-XM_033503731.1
NW_022883131.1	Gnomon	exon	136585	136808	.	+	.	ID=exon-XM_033503731.1-8;Dbxref=GeneID:117238650%2CGenbank:XM_033503731.1;Parent=rna-XM_033503731.1
NW_022883131.1	Gnomon	exon	342260	342830	.	-	.	ID=exon-XM_033503658.1-10;Dbxref=GeneID:117238619%2CGenbank:XM_033503658.1;Parent=rna-XM_033503658.1
NW_022883131.1	Gnomon	exon	134757	134933	.	+	.	ID=exon-XM_033503730.1-13;Dbxref=GeneID:117238650%2CGenbank:XM_033503730.1;Parent=rna-XM_033503730.1
NW_022883131.1	Gnomon	exon	134498	134670	.	+	.	ID=exon-XM_033503730.1-12;Dbxref=GeneID:117238650%2CGenbank:XM_033503730.1;Parent=rna-XM_033503730.1
NW_022883131.1	Gnomon	exon	134288	134430	.	+	.	ID=exon-XM_033503730.1-11;Dbxref=GeneID:117238650%2CGenbank:XM_033503730.1;Parent=rna-XM_033503730.1
NW_022883131.1	Gnomon	exon	134096	134213	.	+	.	ID=exon-XM_033503730.1-10;Dbxref=GeneID:117238650%2CGenbank:XM_033503730.1;Parent=rna-XM_033503730.1
NW_022883131.1	Gnomon	exon	136585	136808	.	+	.	ID=exon-XM_033503730.1-19;Dbxref=GeneID:117238650%2CGenbank:XM_033503730.1;Parent=rna-XM_033503730.1
NW_022883131.1	Gnomon	exon	136341	136508	.	+	.	ID=exon-XM_033503730.1-18;Dbxref=GeneID:117238650%2CGenbank:XM_033503730.1;Parent=rna-XM_033503730.1
NW_022883131.1	Gnomon	exon	136139	136265	.	+	.	ID=exon-XM_033503730.1-17;Dbxref=GeneID:117238650%2CGenbank:XM_033503730.1;Parent=rna-XM_033503730.1
NW_022883131.1	Gnomon	exon	135618	136002	.	+	.	ID=exon-XM_033503730.1-16;Dbxref=GeneID:117238650%2CGenbank:XM_033503730.1;Parent=rna-XM_033503730.1
NW_022883131.1	Gnomon	exon	135396	135558	.	+	.	ID=exon-XM_033503730.1-15;Dbxref=GeneID:117238650%2CGenbank:XM_033503730.1;Parent=rna-XM_033503730.1
NW_022883131.1	Gnomon	exon	135039	135327	.	+	.	ID=exon-XM_033503730.1-14;Dbxref=GeneID:117238650%2CGenbank:XM_033503730.1;Parent=rna-XM_033503730.1
NW_022883131.1	Gnomon	exon	139888	139983	.	+	.	ID=exon-XM_033503730.1-24;Dbxref=GeneID:117238650%2CGenbank:XM_033503730.1;Parent=rna-XM_033503730.1
NW_022883131.1	Gnomon	exon	137687	139807	.	+	.	ID=exon-XM_033503730.1-23;Dbxref=GeneID:117238650%2CGenbank:XM_033503730.1;Parent=rna-XM_033503730.1
NW_022883131.1	Gnomon	exon	137454	137631	.	+	.	ID=exon-XM_033503730.1-22;Dbxref=GeneID:117238650%2CGenbank:XM_033503730.1;Parent=rna-XM_033503730.1
NW_022883131.1	Gnomon	exon	137179	137383	.	+	.	ID=exon-XM_033503730.1-21;Dbxref=GeneID:117238650%2CGenbank:XM_033503730.1;Parent=rna-XM_033503730.1
NW_022883131.1	Gnomon	exon	136897	137116	.	+	.	ID=exon-XM_033503730.1-20;Dbxref=GeneID:117238650%2CGenbank:XM_033503730.1;Parent=rna-XM_033503730.1
NW_022883131.1	Gnomon	exon	144693	144886	.	+	.	ID=exon-XM_033503730.1-29;Dbxref=GeneID:117238650%2CGenbank:XM_033503730.1;Parent=rna-XM_033503730.1
NW_022883131.1	Gnomon	exon	144453	144623	.	+	.	ID=exon-XM_033503730.1-28;Dbxref=GeneID:117238650%2CGenbank:XM_033503730.1;Parent=rna-XM_033503730.1
NW_022883131.1	Gnomon	exon	144213	144389	.	+	.	ID=exon-XM_033503730.1-27;Dbxref=GeneID:117238650%2CGenbank:XM_033503730.1;Parent=rna-XM_033503730.1
NW_022883131.1	Gnomon	exon	143723	144127	.	+	.	ID=exon-XM_033503730.1-26;Dbxref=GeneID:117238650%2CGenbank:XM_033503730.1;Parent=rna-XM_033503730.1
NW_022883131.1	Gnomon	exon	140076	143643	.	+	.	ID=exon-XM_033503730.1-25;Dbxref=GeneID:117238650%2CGenbank:XM_033503730.1;Parent=rna-XM_033503730.1
NW_022883131.1	Gnomon	exon	282007	283367	.	+	.	ID=exon-XM_033503778.1-4;Dbxref=GeneID:117238674%2CGenbank:XM_033503778.1;Parent=rna-XM_033503778.1
NW_022883131.1	Gnomon	exon	280064	280242	.	+	.	ID=exon-XM_033503778.1-3;Dbxref=GeneID:117238674%2CGenbank:XM_033503778.1;Parent=rna-XM_033503778.1
NW_022883131.1	Gnomon	exon	279647	280001	.	+	.	ID=exon-XM_033503778.1-2;Dbxref=GeneID:117238674%2CGenbank:XM_033503778.1;Parent=rna-XM_033503778.1
NW_022883131.1	Gnomon	exon	279121	279533	.	+	.	ID=exon-XM_033503778.1-1;Dbxref=GeneID:117238674%2CGenbank:XM_033503778.1;Parent=rna-XM_033503778.1
NW_022883131.1	Gnomon	exon	342943	343069	.	-	.	ID=exon-XM_033503655.1-8;Dbxref=GeneID:117238619%2CGenbank:XM_033503655.1;Parent=rna-XM_033503655.1
NW_022883131.1	Gnomon	exon	343137	343369	.	-	.	ID=exon-XM_033503655.1-7;Dbxref=GeneID:117238619%2CGenbank:XM_033503655.1;Parent=rna-XM_033503655.1
NW_022883131.1	Gnomon	exon	342556	342830	.	-	.	ID=exon-XM_033503655.1-9;Dbxref=GeneID:117238619%2CGenbank:XM_033503655.1;Parent=rna-XM_033503655.1
NW_022883131.1	Gnomon	exon	344108	344318	.	-	.	ID=exon-XM_033503655.1-4;Dbxref=GeneID:117238619%2CGenbank:XM_033503655.1;Parent=rna-XM_033503655.1
NW_022883131.1	Gnomon	exon	344403	344536	.	-	.	ID=exon-XM_033503655.1-3;Dbxref=GeneID:117238619%2CGenbank:XM_033503655.1;Parent=rna-XM_033503655.1
NW_022883131.1	Gnomon	exon	343440	343657	.	-	.	ID=exon-XM_033503655.1-6;Dbxref=GeneID:117238619%2CGenbank:XM_033503655.1;Parent=rna-XM_033503655.1
NW_022883131.1	Gnomon	exon	343742	344036	.	-	.	ID=exon-XM_033503655.1-5;Dbxref=GeneID:117238619%2CGenbank:XM_033503655.1;Parent=rna-XM_033503655.1
NW_022883131.1	Gnomon	exon	344680	344965	.	-	.	ID=exon-XM_033503655.1-2;Dbxref=GeneID:117238619%2CGenbank:XM_033503655.1;Parent=rna-XM_033503655.1
NW_022883131.1	Gnomon	exon	346080	346232	.	-	.	ID=exon-XM_033503655.1-1;Dbxref=GeneID:117238619%2CGenbank:XM_033503655.1;Parent=rna-XM_033503655.1
NW_022883131.1	Gnomon	CDS	162917	163096	.	-	0	Name=XP_033359626.1;ID=cds-XP_033359626.1;Dbxref=GeneID:117238651%2CGenbank:XP_033359626.1;Parent=rna-XM_033503735.1
NW_022883131.1	Gnomon	CDS	162271	162374	.	-	0	Name=XP_033359626.1;ID=cds-XP_033359626.1;Dbxref=GeneID:117238651%2CGenbank:XP_033359626.1;Parent=rna-XM_033503735.1
NW_022883131.1	Gnomon	CDS	161621	161818	.	-	0	Name=XP_033359626.1;ID=cds-XP_033359626.1;Dbxref=GeneID:117238651%2CGenbank:XP_033359626.1;Parent=rna-XM_033503735.1
NW_022883131.1	Gnomon	CDS	160088	160295	.	-	0	Name=XP_033359626.1;ID=cds-XP_033359626.1;Dbxref=GeneID:117238651%2CGenbank:XP_033359626.1;Parent=rna-XM_033503735.1
NW_022883131.1	Gnomon	CDS	159732	159974	.	-	0	Name=XP_033359626.1;ID=cds-XP_033359626.1;Dbxref=GeneID:117238651%2CGenbank:XP_033359626.1;Parent=rna-XM_033503735.1
NW_022883131.1	Gnomon	CDS	159560	159645	.	-	0	Name=XP_033359626.1;ID=cds-XP_033359626.1;Dbxref=GeneID:117238651%2CGenbank:XP_033359626.1;Parent=rna-XM_033503735.1
NW_022883131.1	Gnomon	CDS	159099	159225	.	-	0	Name=XP_033359626.1;ID=cds-XP_033359626.1;Dbxref=GeneID:117238651%2CGenbank:XP_033359626.1;Parent=rna-XM_033503735.1
NW_022883131.1	Gnomon	CDS	158848	158982	.	-	0	Name=XP_033359626.1;ID=cds-XP_033359626.1;Dbxref=GeneID:117238651%2CGenbank:XP_033359626.1;Parent=rna-XM_033503735.1
NW_022883131.1	Gnomon	CDS	158357	158380	.	-	0	Name=XP_033359626.1;ID=cds-XP_033359626.1;Dbxref=GeneID:117238651%2CGenbank:XP_033359626.1;Parent=rna-XM_033503735.1
NW_022883131.1	Gnomon	CDS	157739	157889	.	-	0	Name=XP_033359626.1;ID=cds-XP_033359626.1;Dbxref=GeneID:117238651%2CGenbank:XP_033359626.1;Parent=rna-XM_033503735.1
NW_022883131.1	Gnomon	CDS	157497	157627	.	-	0	Name=XP_033359626.1;ID=cds-XP_033359626.1;Dbxref=GeneID:117238651%2CGenbank:XP_033359626.1;Parent=rna-XM_033503735.1
NW_022883131.1	Gnomon	CDS	157180	157422	.	-	0	Name=XP_033359626.1;ID=cds-XP_033359626.1;Dbxref=GeneID:117238651%2CGenbank:XP_033359626.1;Parent=rna-XM_033503735.1
NW_022883131.1	Gnomon	CDS	156948	157096	.	-	0	Name=XP_033359626.1;ID=cds-XP_033359626.1;Dbxref=GeneID:117238651%2CGenbank:XP_033359626.1;Parent=rna-XM_033503735.1
NW_022883131.1	Gnomon	CDS	156443	156677	.	-	0	Name=XP_033359626.1;ID=cds-XP_033359626.1;Dbxref=GeneID:117238651%2CGenbank:XP_033359626.1;Parent=rna-XM_033503735.1
NW_022883131.1	Gnomon	mRNA	200990	205138	.	-	.	Name=XM_033503754.1;ID=rna-XM_033503754.1;Dbxref=GeneID:117238661%2CGenbank:XM_033503754.1;Parent=gene-LOC117238661
NW_022883131.1	Gnomon	exon	363185	368750	.	-	.	ID=exon-XM_033503648.1-11;Dbxref=GeneID:117238617%2CGenbank:XM_033503648.1;Parent=rna-XM_033503648.1
NW_022883131.1	Gnomon	exon	368995	369298	.	-	.	ID=exon-XM_033503648.1-10;Dbxref=GeneID:117238617%2CGenbank:XM_033503648.1;Parent=rna-XM_033503648.1
NW_022883131.1	Gnomon	mRNA	342400	346915	.	-	.	Name=XM_033503657.1;ID=rna-XM_033503657.1;Dbxref=GeneID:117238619%2CGenbank:XM_033503657.1;Parent=gene-LOC117238619
NW_022883131.1	Gnomon	CDS	150713	151332	.	-	0	Name=XP_033359629.1;ID=cds-XP_033359629.1;Dbxref=GeneID:117238652%2CGenbank:XP_033359629.1;Parent=rna-XM_033503738.1
NW_022883131.1	Gnomon	CDS	149768	150635	.	-	0	Name=XP_033359629.1;ID=cds-XP_033359629.1;Dbxref=GeneID:117238652%2CGenbank:XP_033359629.1;Parent=rna-XM_033503738.1
NW_022883131.1	Gnomon	mRNA	208235	215531	.	+	.	Name=XM_033503751.1;ID=rna-XM_033503751.1;Dbxref=GeneID:117238659%2CGenbank:XM_033503751.1;Parent=gene-LOC117238659
NW_022883131.1	Gnomon	mRNA	342260	346870	.	-	.	Name=XM_033503658.1;ID=rna-XM_033503658.1;Dbxref=GeneID:117238619%2CGenbank:XM_033503658.1;Parent=gene-LOC117238619
NW_022883131.1	Gnomon	exon	336828	338548	.	+	.	ID=exon-XM_033503668.1-10;Dbxref=GeneID:117238620%2CGenbank:XM_033503668.1;Parent=rna-XM_033503668.1
NW_022883131.1	Gnomon	CDS	162917	163096	.	-	0	Name=XP_033359628.1;ID=cds-XP_033359628.1;Dbxref=GeneID:117238651%2CGenbank:XP_033359628.1;Parent=rna-XM_033503737.1
NW_022883131.1	Gnomon	CDS	162271	162374	.	-	0	Name=XP_033359628.1;ID=cds-XP_033359628.1;Dbxref=GeneID:117238651%2CGenbank:XP_033359628.1;Parent=rna-XM_033503737.1
NW_022883131.1	Gnomon	CDS	161621	161818	.	-	0	Name=XP_033359628.1;ID=cds-XP_033359628.1;Dbxref=GeneID:117238651%2CGenbank:XP_033359628.1;Parent=rna-XM_033503737.1
NW_022883131.1	Gnomon	CDS	160088	160295	.	-	0	Name=XP_033359628.1;ID=cds-XP_033359628.1;Dbxref=GeneID:117238651%2CGenbank:XP_033359628.1;Parent=rna-XM_033503737.1
NW_022883131.1	Gnomon	CDS	159732	159974	.	-	0	Name=XP_033359628.1;ID=cds-XP_033359628.1;Dbxref=GeneID:117238651%2CGenbank:XP_033359628.1;Parent=rna-XM_033503737.1
NW_022883131.1	Gnomon	CDS	159560	159645	.	-	0	Name=XP_033359628.1;ID=cds-XP_033359628.1;Dbxref=GeneID:117238651%2CGenbank:XP_033359628.1;Parent=rna-XM_033503737.1
NW_022883131.1	Gnomon	CDS	159099	159225	.	-	0	Name=XP_033359628.1;ID=cds-XP_033359628.1;Dbxref=GeneID:117238651%2CGenbank:XP_033359628.1;Parent=rna-XM_033503737.1
NW_022883131.1	Gnomon	CDS	158848	158982	.	-	0	Name=XP_033359628.1;ID=cds-XP_033359628.1;Dbxref=GeneID:117238651%2CGenbank:XP_033359628.1;Parent=rna-XM_033503737.1
NW_022883131.1	Gnomon	CDS	157739	157889	.	-	0	Name=XP_033359628.1;ID=cds-XP_033359628.1;Dbxref=GeneID:117238651%2CGenbank:XP_033359628.1;Parent=rna-XM_033503737.1
NW_022883131.1	Gnomon	CDS	157497	157627	.	-	0	Name=XP_033359628.1;ID=cds-XP_033359628.1;Dbxref=GeneID:117238651%2CGenbank:XP_033359628.1;Parent=rna-XM_033503737.1
NW_022883131.1	Gnomon	CDS	157180	157422	.	-	0	Name=XP_033359628.1;ID=cds-XP_033359628.1;Dbxref=GeneID:117238651%2CGenbank:XP_033359628.1;Parent=rna-XM_033503737.1
NW_022883131.1	Gnomon	CDS	156948	157096	.	-	0	Name=XP_033359628.1;ID=cds-XP_033359628.1;Dbxref=GeneID:117238651%2CGenbank:XP_033359628.1;Parent=rna-XM_033503737.1
NW_022883131.1	Gnomon	CDS	156443	156677	.	-	0	Name=XP_033359628.1;ID=cds-XP_033359628.1;Dbxref=GeneID:117238651%2CGenbank:XP_033359628.1;Parent=rna-XM_033503737.1
NW_022883131.1	Gnomon	mRNA	205366	207755	.	-	.	Name=XM_033503752.1;ID=rna-XM_033503752.1;Dbxref=GeneID:117238660%2CGenbank:XM_033503752.1;Parent=gene-LOC117238660
NW_022883131.1	Gnomon	mRNA	342260	346232	.	-	.	Name=XM_033503655.1;ID=rna-XM_033503655.1;Dbxref=GeneID:117238619%2CGenbank:XM_033503655.1;Parent=gene-LOC117238619
NW_022883131.1	Gnomon	exon	349421	349767	.	-	.	ID=exon-XM_033503679.1-6;Dbxref=GeneID:117238623%2CGenbank:XM_033503679.1;Parent=rna-XM_033503679.1
NW_022883131.1	Gnomon	exon	349829	350041	.	-	.	ID=exon-XM_033503679.1-5;Dbxref=GeneID:117238623%2CGenbank:XM_033503679.1;Parent=rna-XM_033503679.1
NW_022883131.1	Gnomon	exon	350109	350290	.	-	.	ID=exon-XM_033503679.1-4;Dbxref=GeneID:117238623%2CGenbank:XM_033503679.1;Parent=rna-XM_033503679.1
NW_022883131.1	Gnomon	exon	350350	350611	.	-	.	ID=exon-XM_033503679.1-3;Dbxref=GeneID:117238623%2CGenbank:XM_033503679.1;Parent=rna-XM_033503679.1
NW_022883131.1	Gnomon	exon	350699	350950	.	-	.	ID=exon-XM_033503679.1-2;Dbxref=GeneID:117238623%2CGenbank:XM_033503679.1;Parent=rna-XM_033503679.1
NW_022883131.1	Gnomon	exon	351220	351301	.	-	.	ID=exon-XM_033503679.1-1;Dbxref=GeneID:117238623%2CGenbank:XM_033503679.1;Parent=rna-XM_033503679.1
NW_022883131.1	Gnomon	CDS	134796	134933	.	+	0	Name=XP_033359622.1;ID=cds-XP_033359622.1;Dbxref=GeneID:117238650%2CGenbank:XP_033359622.1;Parent=rna-XM_033503731.1
NW_022883131.1	Gnomon	CDS	135039	135327	.	+	0	Name=XP_033359622.1;ID=cds-XP_033359622.1;Dbxref=GeneID:117238650%2CGenbank:XP_033359622.1;Parent=rna-XM_033503731.1
NW_022883131.1	Gnomon	CDS	135396	135558	.	+	0	Name=XP_033359622.1;ID=cds-XP_033359622.1;Dbxref=GeneID:117238650%2CGenbank:XP_033359622.1;Parent=rna-XM_033503731.1
NW_022883131.1	Gnomon	CDS	135618	136002	.	+	0	Name=XP_033359622.1;ID=cds-XP_033359622.1;Dbxref=GeneID:117238650%2CGenbank:XP_033359622.1;Parent=rna-XM_033503731.1
NW_022883131.1	Gnomon	CDS	136130	136265	.	+	0	Name=XP_033359622.1;ID=cds-XP_033359622.1;Dbxref=GeneID:117238650%2CGenbank:XP_033359622.1;Parent=rna-XM_033503731.1
NW_022883131.1	Gnomon	CDS	136341	136508	.	+	0	Name=XP_033359622.1;ID=cds-XP_033359622.1;Dbxref=GeneID:117238650%2CGenbank:XP_033359622.1;Parent=rna-XM_033503731.1
NW_022883131.1	Gnomon	CDS	136585	136808	.	+	0	Name=XP_033359622.1;ID=cds-XP_033359622.1;Dbxref=GeneID:117238650%2CGenbank:XP_033359622.1;Parent=rna-XM_033503731.1
NW_022883131.1	Gnomon	CDS	136897	137116	.	+	0	Name=XP_033359622.1;ID=cds-XP_033359622.1;Dbxref=GeneID:117238650%2CGenbank:XP_033359622.1;Parent=rna-XM_033503731.1
NW_022883131.1	Gnomon	CDS	137179	137383	.	+	0	Name=XP_033359622.1;ID=cds-XP_033359622.1;Dbxref=GeneID:117238650%2CGenbank:XP_033359622.1;Parent=rna-XM_033503731.1
NW_022883131.1	Gnomon	CDS	137454	137631	.	+	0	Name=XP_033359622.1;ID=cds-XP_033359622.1;Dbxref=GeneID:117238650%2CGenbank:XP_033359622.1;Parent=rna-XM_033503731.1
NW_022883131.1	Gnomon	CDS	137687	139807	.	+	0	Name=XP_033359622.1;ID=cds-XP_033359622.1;Dbxref=GeneID:117238650%2CGenbank:XP_033359622.1;Parent=rna-XM_033503731.1
NW_022883131.1	Gnomon	CDS	139888	139983	.	+	0	Name=XP_033359622.1;ID=cds-XP_033359622.1;Dbxref=GeneID:117238650%2CGenbank:XP_033359622.1;Parent=rna-XM_033503731.1
NW_022883131.1	Gnomon	CDS	140076	143643	.	+	0	Name=XP_033359622.1;ID=cds-XP_033359622.1;Dbxref=GeneID:117238650%2CGenbank:XP_033359622.1;Parent=rna-XM_033503731.1
NW_022883131.1	Gnomon	CDS	143723	144127	.	+	0	Name=XP_033359622.1;ID=cds-XP_033359622.1;Dbxref=GeneID:117238650%2CGenbank:XP_033359622.1;Parent=rna-XM_033503731.1
NW_022883131.1	Gnomon	CDS	144213	144389	.	+	0	Name=XP_033359622.1;ID=cds-XP_033359622.1;Dbxref=GeneID:117238650%2CGenbank:XP_033359622.1;Parent=rna-XM_033503731.1
NW_022883131.1	Gnomon	CDS	144453	144623	.	+	0	Name=XP_033359622.1;ID=cds-XP_033359622.1;Dbxref=GeneID:117238650%2CGenbank:XP_033359622.1;Parent=rna-XM_033503731.1
NW_022883131.1	Gnomon	CDS	144693	144886	.	+	0	Name=XP_033359622.1;ID=cds-XP_033359622.1;Dbxref=GeneID:117238650%2CGenbank:XP_033359622.1;Parent=rna-XM_033503731.1
NW_022883131.1	Gnomon	CDS	144958	145296	.	+	0	Name=XP_033359622.1;ID=cds-XP_033359622.1;Dbxref=GeneID:117238650%2CGenbank:XP_033359622.1;Parent=rna-XM_033503731.1
NW_022883131.1	Gnomon	CDS	145387	145617	.	+	0	Name=XP_033359622.1;ID=cds-XP_033359622.1;Dbxref=GeneID:117238650%2CGenbank:XP_033359622.1;Parent=rna-XM_033503731.1
NW_022883131.1	Gnomon	mRNA	342400	346870	.	-	.	Name=XM_033503656.1;ID=rna-XM_033503656.1;Dbxref=GeneID:117238619%2CGenbank:XM_033503656.1;Parent=gene-LOC117238619
NW_022883131.1	Gnomon	exon	213319	215531	.	+	.	ID=exon-XM_033503750.1-12;Dbxref=GeneID:117238659%2CGenbank:XM_033503750.1;Parent=rna-XM_033503750.1
NW_022883131.1	Gnomon	exon	212872	213221	.	+	.	ID=exon-XM_033503750.1-11;Dbxref=GeneID:117238659%2CGenbank:XM_033503750.1;Parent=rna-XM_033503750.1
NW_022883131.1	Gnomon	exon	212259	212785	.	+	.	ID=exon-XM_033503750.1-10;Dbxref=GeneID:117238659%2CGenbank:XM_033503750.1;Parent=rna-XM_033503750.1
NW_022883131.1	Gnomon	mRNA	208234	215531	.	+	.	Name=XM_033503750.1;ID=rna-XM_033503750.1;Dbxref=GeneID:117238659%2CGenbank:XM_033503750.1;Parent=gene-LOC117238659
NW_022883131.1	Gnomon	CDS	132003	132089	.	+	0	Name=XP_033359621.1;ID=cds-XP_033359621.1;Dbxref=GeneID:117238650%2CGenbank:XP_033359621.1;Parent=rna-XM_033503730.1
NW_022883131.1	Gnomon	CDS	132164	132341	.	+	0	Name=XP_033359621.1;ID=cds-XP_033359621.1;Dbxref=GeneID:117238650%2CGenbank:XP_033359621.1;Parent=rna-XM_033503730.1
NW_022883131.1	Gnomon	CDS	132418	132496	.	+	0	Name=XP_033359621.1;ID=cds-XP_033359621.1;Dbxref=GeneID:117238650%2CGenbank:XP_033359621.1;Parent=rna-XM_033503730.1
NW_022883131.1	Gnomon	CDS	132573	132748	.	+	0	Name=XP_033359621.1;ID=cds-XP_033359621.1;Dbxref=GeneID:117238650%2CGenbank:XP_033359621.1;Parent=rna-XM_033503730.1
NW_022883131.1	Gnomon	CDS	132822	132925	.	+	0	Name=XP_033359621.1;ID=cds-XP_033359621.1;Dbxref=GeneID:117238650%2CGenbank:XP_033359621.1;Parent=rna-XM_033503730.1
NW_022883131.1	Gnomon	CDS	133006	133255	.	+	0	Name=XP_033359621.1;ID=cds-XP_033359621.1;Dbxref=GeneID:117238650%2CGenbank:XP_033359621.1;Parent=rna-XM_033503730.1
NW_022883131.1	Gnomon	CDS	133337	133524	.	+	0	Name=XP_033359621.1;ID=cds-XP_033359621.1;Dbxref=GeneID:117238650%2CGenbank:XP_033359621.1;Parent=rna-XM_033503730.1
NW_022883131.1	Gnomon	CDS	133600	133809	.	+	0	Name=XP_033359621.1;ID=cds-XP_033359621.1;Dbxref=GeneID:117238650%2CGenbank:XP_033359621.1;Parent=rna-XM_033503730.1
NW_022883131.1	Gnomon	CDS	133887	134025	.	+	0	Name=XP_033359621.1;ID=cds-XP_033359621.1;Dbxref=GeneID:117238650%2CGenbank:XP_033359621.1;Parent=rna-XM_033503730.1
NW_022883131.1	Gnomon	CDS	134096	134213	.	+	0	Name=XP_033359621.1;ID=cds-XP_033359621.1;Dbxref=GeneID:117238650%2CGenbank:XP_033359621.1;Parent=rna-XM_033503730.1
NW_022883131.1	Gnomon	CDS	134288	134430	.	+	0	Name=XP_033359621.1;ID=cds-XP_033359621.1;Dbxref=GeneID:117238650%2CGenbank:XP_033359621.1;Parent=rna-XM_033503730.1
NW_022883131.1	Gnomon	CDS	134498	134670	.	+	0	Name=XP_033359621.1;ID=cds-XP_033359621.1;Dbxref=GeneID:117238650%2CGenbank:XP_033359621.1;Parent=rna-XM_033503730.1
NW_022883131.1	Gnomon	CDS	134757	134933	.	+	0	Name=XP_033359621.1;ID=cds-XP_033359621.1;Dbxref=GeneID:117238650%2CGenbank:XP_033359621.1;Parent=rna-XM_033503730.1
NW_022883131.1	Gnomon	CDS	135039	135327	.	+	0	Name=XP_033359621.1;ID=cds-XP_033359621.1;Dbxref=GeneID:117238650%2CGenbank:XP_033359621.1;Parent=rna-XM_033503730.1
NW_022883131.1	Gnomon	CDS	135396	135558	.	+	0	Name=XP_033359621.1;ID=cds-XP_033359621.1;Dbxref=GeneID:117238650%2CGenbank:XP_033359621.1;Parent=rna-XM_033503730.1
NW_022883131.1	Gnomon	CDS	135618	136002	.	+	0	Name=XP_033359621.1;ID=cds-XP_033359621.1;Dbxref=GeneID:117238650%2CGenbank:XP_033359621.1;Parent=rna-XM_033503730.1
NW_022883131.1	Gnomon	CDS	136139	136265	.	+	0	Name=XP_033359621.1;ID=cds-XP_033359621.1;Dbxref=GeneID:117238650%2CGenbank:XP_033359621.1;Parent=rna-XM_033503730.1
NW_022883131.1	Gnomon	CDS	136341	136508	.	+	0	Name=XP_033359621.1;ID=cds-XP_033359621.1;Dbxref=GeneID:117238650%2CGenbank:XP_033359621.1;Parent=rna-XM_033503730.1
NW_022883131.1	Gnomon	CDS	136585	136808	.	+	0	Name=XP_033359621.1;ID=cds-XP_033359621.1;Dbxref=GeneID:117238650%2CGenbank:XP_033359621.1;Parent=rna-XM_033503730.1
NW_022883131.1	Gnomon	CDS	136897	137116	.	+	0	Name=XP_033359621.1;ID=cds-XP_033359621.1;Dbxref=GeneID:117238650%2CGenbank:XP_033359621.1;Parent=rna-XM_033503730.1
NW_022883131.1	Gnomon	CDS	137179	137383	.	+	0	Name=XP_033359621.1;ID=cds-XP_033359621.1;Dbxref=GeneID:117238650%2CGenbank:XP_033359621.1;Parent=rna-XM_033503730.1
NW_022883131.1	Gnomon	CDS	137454	137631	.	+	0	Name=XP_033359621.1;ID=cds-XP_033359621.1;Dbxref=GeneID:117238650%2CGenbank:XP_033359621.1;Parent=rna-XM_033503730.1
NW_022883131.1	Gnomon	CDS	137687	139807	.	+	0	Name=XP_033359621.1;ID=cds-XP_033359621.1;Dbxref=GeneID:117238650%2CGenbank:XP_033359621.1;Parent=rna-XM_033503730.1
NW_022883131.1	Gnomon	CDS	139888	139983	.	+	0	Name=XP_033359621.1;ID=cds-XP_033359621.1;Dbxref=GeneID:117238650%2CGenbank:XP_033359621.1;Parent=rna-XM_033503730.1
[truncated: 417 more rows]
