# Supplementary material for: Prevalent bee venom genes evolved before the aculeate stinger and eusociality
Source: BMC Biol. 2023 Oct 23;21:229. doi: 10.1186/s12915-023-01656-5 (PMC10591384; doi:10.1186/s12915-023-01656-5)
Supplement: Supplementary file 42 — Additional file 42. Gff files of all toxin gene annotations. [file 12915_2023_1656_MOESM42_ESM.zip › AdditionalFile9_ToxinGeneAnnotations/NW_022887668.1._VA.gff_modified_Koludarov_et_al_2021.gff3]

##gff-version 3
##source-version geneious 2020.2.2
##sequence-region	NW_022887668.1	1	4883820
NW_022887668.1	Koludarov_et_al_2021	gene	539556	545761	.	-	.	Name=SP
NW_022887668.1	Koludarov_et_al_2021	gene	615644	616671	.	+	.	Name=VA
NW_022887668.1	Gnomon	mRNA	1602962	1627168	.	-	.	Name=XM_033485295.1;ID=rna-XM_033485295.1;Dbxref=GeneID:117229109%2CGenbank:XM_033485295.1;Parent=gene-LOC117229109
NW_022887668.1	Gnomon	CDS	562671	562919	.	-	0	Name=XP_033341675.1;ID=cds-XP_033341675.1;Dbxref=GeneID:117229345%2CGenbank:XP_033341675.1;Parent=rna-XM_033485784.1
NW_022887668.1	Gnomon	CDS	561933	562553	.	-	0	Name=XP_033341675.1;ID=cds-XP_033341675.1;Dbxref=GeneID:117229345%2CGenbank:XP_033341675.1;Parent=rna-XM_033485784.1
NW_022887668.1	Gnomon	mRNA	41254	42272	.	+	.	Name=XM_033485055.1;ID=rna-XM_033485055.1;Dbxref=GeneID:117228945%2CGenbank:XM_033485055.1;Parent=gene-LOC117228945
NW_022887668.1	Gnomon	CDS	1840028	1840508	.	+	0	Name=XP_033340700.1;ID=cds-XP_033340700.1;Dbxref=GeneID:117228797%2CGenbank:XP_033340700.1;Parent=rna-XM_033484809.1
NW_022887668.1	Gnomon	CDS	1840701	1840990	.	+	0	Name=XP_033340700.1;ID=cds-XP_033340700.1;Dbxref=GeneID:117228797%2CGenbank:XP_033340700.1;Parent=rna-XM_033484809.1
NW_022887668.1	Gnomon	CDS	614717	615544	.	-	0	Name=XP_033340356.1;ID=cds-XP_033340356.1;Dbxref=GeneID:117228621%2CGenbank:XP_033340356.1;Parent=rna-XM_033484465.1
NW_022887668.1	Gnomon	lnc_RNA	622163	625502	.	-	.	Name=XR_004492514.1;ID=rna-XR_004492514.1;Dbxref=GeneID:117229308%2CGenbank:XR_004492514.1;Parent=gene-LOC117229308
NW_022887668.1	Gnomon	exon	62249	62457	.	+	.	ID=exon-XM_033484923.1-1;Dbxref=GeneID:117228884%2CGenbank:XM_033484923.1;Note=The sequence of the model RefSeq transcript was modified relative to this genomic sequence to represent the inferred CDS: added 88 bases not found in genome assembly;Parent=rna-XM_033484923.1
NW_022887668.1	Gnomon	exon	62645	62899	.	+	.	ID=exon-XM_033484923.1-2;Dbxref=GeneID:117228884%2CGenbank:XM_033484923.1;Note=The sequence of the model RefSeq transcript was modified relative to this genomic sequence to represent the inferred CDS: added 88 bases not found in genome assembly;Parent=rna-XM_033484923.1
NW_022887668.1	Gnomon	exon	63002	63213	.	+	.	ID=exon-XM_033484923.1-3;Dbxref=GeneID:117228884%2CGenbank:XM_033484923.1;Note=The sequence of the model RefSeq transcript was modified relative to this genomic sequence to represent the inferred CDS: added 88 bases not found in genome assembly;Parent=rna-XM_033484923.1
NW_022887668.1	Gnomon	exon	63284	63545	.	+	.	ID=exon-XM_033484923.1-4;Dbxref=GeneID:117228884%2CGenbank:XM_033484923.1;Note=The sequence of the model RefSeq transcript was modified relative to this genomic sequence to represent the inferred CDS: added 88 bases not found in genome assembly;Parent=rna-XM_033484923.1
NW_022887668.1	Gnomon	exon	63617	63877	.	+	.	ID=exon-XM_033484923.1-5;Dbxref=GeneID:117228884%2CGenbank:XM_033484923.1;Note=The sequence of the model RefSeq transcript was modified relative to this genomic sequence to represent the inferred CDS: added 88 bases not found in genome assembly;Parent=rna-XM_033484923.1
NW_022887668.1	Gnomon	exon	63934	64101	.	+	.	ID=exon-XM_033484923.1-6;Dbxref=GeneID:117228884%2CGenbank:XM_033484923.1;Note=The sequence of the model RefSeq transcript was modified relative to this genomic sequence to represent the inferred CDS: added 88 bases not found in genome assembly;Parent=rna-XM_033484923.1
NW_022887668.1	Gnomon	exon	64172	64258	.	+	.	ID=exon-XM_033484923.1-7;Dbxref=GeneID:117228884%2CGenbank:XM_033484923.1;Note=The sequence of the model RefSeq transcript was modified relative to this genomic sequence to represent the inferred CDS: added 88 bases not found in genome assembly;Parent=rna-XM_033484923.1
NW_022887668.1	Gnomon	exon	64328	64537	.	+	.	ID=exon-XM_033484923.1-8;Dbxref=GeneID:117228884%2CGenbank:XM_033484923.1;Note=The sequence of the model RefSeq transcript was modified relative to this genomic sequence to represent the inferred CDS: added 88 bases not found in genome assembly;Parent=rna-XM_033484923.1
NW_022887668.1	Gnomon	exon	64597	64992	.	+	.	ID=exon-XM_033484923.1-9;Dbxref=GeneID:117228884%2CGenbank:XM_033484923.1;Note=The sequence of the model RefSeq transcript was modified relative to this genomic sequence to represent the inferred CDS: added 88 bases not found in genome assembly;Parent=rna-XM_033484923.1
NW_022887668.1	Gnomon	exon	1561741	1561822	.	+	.	ID=exon-XM_033485762.1-1;Dbxref=GeneID:117229335%2CGenbank:XM_033485762.1;Parent=rna-XM_033485762.1
NW_022887668.1	Gnomon	exon	1561891	1561949	.	+	.	ID=exon-XM_033485762.1-2;Dbxref=GeneID:117229335%2CGenbank:XM_033485762.1;Parent=rna-XM_033485762.1
NW_022887668.1	Gnomon	exon	1563773	1563929	.	+	.	ID=exon-XM_033485762.1-5;Dbxref=GeneID:117229335%2CGenbank:XM_033485762.1;Parent=rna-XM_033485762.1
NW_022887668.1	Gnomon	exon	1564012	1564182	.	+	.	ID=exon-XM_033485762.1-6;Dbxref=GeneID:117229335%2CGenbank:XM_033485762.1;Parent=rna-XM_033485762.1
NW_022887668.1	Gnomon	exon	1562493	1562740	.	+	.	ID=exon-XM_033485762.1-3;Dbxref=GeneID:117229335%2CGenbank:XM_033485762.1;Parent=rna-XM_033485762.1
NW_022887668.1	Gnomon	exon	1562834	1563579	.	+	.	ID=exon-XM_033485762.1-4;Dbxref=GeneID:117229335%2CGenbank:XM_033485762.1;Parent=rna-XM_033485762.1
NW_022887668.1	Gnomon	CDS	1625372	1625949	.	-	0	Name=XP_033341186.1;ID=cds-XP_033341186.1;Dbxref=GeneID:117229109%2CGenbank:XP_033341186.1;Parent=rna-XM_033485295.1
NW_022887668.1	Gnomon	CDS	1609924	1610270	.	-	0	Name=XP_033341186.1;ID=cds-XP_033341186.1;Dbxref=GeneID:117229109%2CGenbank:XP_033341186.1;Parent=rna-XM_033485295.1
NW_022887668.1	Gnomon	CDS	1604932	1605707	.	-	0	Name=XP_033341186.1;ID=cds-XP_033341186.1;Dbxref=GeneID:117229109%2CGenbank:XP_033341186.1;Parent=rna-XM_033485295.1
NW_022887668.1	Gnomon	CDS	1603555	1603566	.	-	0	Name=XP_033341186.1;ID=cds-XP_033341186.1;Dbxref=GeneID:117229109%2CGenbank:XP_033341186.1;Parent=rna-XM_033485295.1
NW_022887668.1	Gnomon	exon	1564989	1565311	.	+	.	ID=exon-XM_033485762.1-9;Dbxref=GeneID:117229335%2CGenbank:XM_033485762.1;Parent=rna-XM_033485762.1
NW_022887668.1	Gnomon	exon	1564245	1564625	.	+	.	ID=exon-XM_033485762.1-7;Dbxref=GeneID:117229335%2CGenbank:XM_033485762.1;Parent=rna-XM_033485762.1
NW_022887668.1	Gnomon	exon	1564705	1564920	.	+	.	ID=exon-XM_033485762.1-8;Dbxref=GeneID:117229335%2CGenbank:XM_033485762.1;Parent=rna-XM_033485762.1
NW_022887668.1	Gnomon	mRNA	561510	577166	.	-	.	Name=XM_033485784.1;ID=rna-XM_033485784.1;Dbxref=GeneID:117229345%2CGenbank:XM_033485784.1;Parent=gene-LOC117229345
NW_022887668.1	Gnomon	CDS	562671	562919	.	-	0	Name=XP_033341674.1;ID=cds-XP_033341674.1;Dbxref=GeneID:117229345%2CGenbank:XP_033341674.1;Parent=rna-XM_033485783.1
NW_022887668.1	Gnomon	CDS	562041	562553	.	-	0	Name=XP_033341674.1;ID=cds-XP_033341674.1;Dbxref=GeneID:117229345%2CGenbank:XP_033341674.1;Parent=rna-XM_033485783.1
NW_022887668.1	Gnomon	CDS	561423	561602	.	-	0	Name=XP_033341674.1;ID=cds-XP_033341674.1;Dbxref=GeneID:117229345%2CGenbank:XP_033341674.1;Parent=rna-XM_033485783.1
NW_022887668.1	Gnomon	exon	1818103	1818607	.	+	.	ID=exon-XM_033484384.1-1;Dbxref=GeneID:117228561%2CGenbank:XM_033484384.1;Parent=rna-XM_033484384.1
NW_022887668.1	Gnomon	exon	1818682	1818784	.	+	.	ID=exon-XM_033484384.1-2;Dbxref=GeneID:117228561%2CGenbank:XM_033484384.1;Parent=rna-XM_033484384.1
NW_022887668.1	Gnomon	exon	1820322	1821313	.	+	.	ID=exon-XM_033484384.1-3;Dbxref=GeneID:117228561%2CGenbank:XM_033484384.1;Parent=rna-XM_033484384.1
NW_022887668.1	Gnomon	mRNA	629870	639427	.	+	.	Name=XM_033485786.1;ID=rna-XM_033485786.1;Dbxref=GeneID:117229347%2CGenbank:XM_033485786.1;Parent=gene-LOC117229347
NW_022887668.1	Gnomon	mRNA	2641046	2779275	.	-	.	Name=XM_033483970.1;ID=rna-XM_033483970.1;Dbxref=GeneID:117228246%2CGenbank:XM_033483970.1;Parent=gene-LOC117228246
NW_022887668.1	Gnomon	exon	4458184	4458798	.	-	.	ID=exon-XM_033485738.1-1;Dbxref=GeneID:117229319%2CGenbank:XM_033485738.1;Parent=rna-XM_033485738.1
NW_022887668.1	Gnomon	exon	4455712	4455805	.	-	.	ID=exon-XM_033485738.1-2;Dbxref=GeneID:117229319%2CGenbank:XM_033485738.1;Parent=rna-XM_033485738.1
NW_022887668.1	Gnomon	exon	4455394	4455605	.	-	.	ID=exon-XM_033485738.1-3;Dbxref=GeneID:117229319%2CGenbank:XM_033485738.1;Parent=rna-XM_033485738.1
NW_022887668.1	Gnomon	exon	4454039	4454097	.	-	.	ID=exon-XM_033485738.1-4;Dbxref=GeneID:117229319%2CGenbank:XM_033485738.1;Parent=rna-XM_033485738.1
NW_022887668.1	Gnomon	exon	4453835	4453976	.	-	.	ID=exon-XM_033485738.1-5;Dbxref=GeneID:117229319%2CGenbank:XM_033485738.1;Parent=rna-XM_033485738.1
NW_022887668.1	Gnomon	exon	4451954	4452121	.	-	.	ID=exon-XM_033485738.1-6;Dbxref=GeneID:117229319%2CGenbank:XM_033485738.1;Parent=rna-XM_033485738.1
NW_022887668.1	Gnomon	exon	4448298	4448989	.	-	.	ID=exon-XM_033485738.1-7;Dbxref=GeneID:117229319%2CGenbank:XM_033485738.1;Parent=rna-XM_033485738.1
NW_022887668.1	Gnomon	lnc_RNA	4348598	4349359	.	-	.	Name=XR_004492515.1;ID=rna-XR_004492515.1;Dbxref=GeneID:117229313%2CGenbank:XR_004492515.1;Parent=gene-LOC117229313
NW_022887668.1	Gnomon	mRNA	437483	442694	.	-	.	Name=XM_033485785.1;ID=rna-XM_033485785.1;Dbxref=GeneID:117229346%2CGenbank:XM_033485785.1;Parent=gene-LOC117229346
NW_022887668.1	Gnomon	CDS	449446	449526	.	+	0	Name=XP_033339710.1;ID=cds-XP_033339710.1;Dbxref=GeneID:117228104%2CGenbank:XP_033339710.1;Parent=rna-XM_033483819.1
NW_022887668.1	Gnomon	CDS	452824	452976	.	+	0	Name=XP_033339710.1;ID=cds-XP_033339710.1;Dbxref=GeneID:117228104%2CGenbank:XP_033339710.1;Parent=rna-XM_033483819.1
NW_022887668.1	Gnomon	CDS	453086	453324	.	+	0	Name=XP_033339710.1;ID=cds-XP_033339710.1;Dbxref=GeneID:117228104%2CGenbank:XP_033339710.1;Parent=rna-XM_033483819.1
NW_022887668.1	Gnomon	CDS	453919	454015	.	+	0	Name=XP_033339710.1;ID=cds-XP_033339710.1;Dbxref=GeneID:117228104%2CGenbank:XP_033339710.1;Parent=rna-XM_033483819.1
NW_022887668.1	Gnomon	CDS	454080	454328	.	+	0	Name=XP_033339710.1;ID=cds-XP_033339710.1;Dbxref=GeneID:117228104%2CGenbank:XP_033339710.1;Parent=rna-XM_033483819.1
NW_022887668.1	Gnomon	CDS	456961	457194	.	+	0	Name=XP_033339710.1;ID=cds-XP_033339710.1;Dbxref=GeneID:117228104%2CGenbank:XP_033339710.1;Parent=rna-XM_033483819.1
NW_022887668.1	Gnomon	CDS	457434	457569	.	+	0	Name=XP_033339710.1;ID=cds-XP_033339710.1;Dbxref=GeneID:117228104%2CGenbank:XP_033339710.1;Parent=rna-XM_033483819.1
NW_022887668.1	Gnomon	CDS	457962	458067	.	+	0	Name=XP_033339710.1;ID=cds-XP_033339710.1;Dbxref=GeneID:117228104%2CGenbank:XP_033339710.1;Parent=rna-XM_033483819.1
NW_022887668.1	Gnomon	CDS	458527	458627	.	+	0	Name=XP_033339710.1;ID=cds-XP_033339710.1;Dbxref=GeneID:117228104%2CGenbank:XP_033339710.1;Parent=rna-XM_033483819.1
NW_022887668.1	Gnomon	CDS	458705	458886	.	+	0	Name=XP_033339710.1;ID=cds-XP_033339710.1;Dbxref=GeneID:117228104%2CGenbank:XP_033339710.1;Parent=rna-XM_033483819.1
NW_022887668.1	Gnomon	exon	70033	70258	.	-	.	ID=exon-XR_004492513.1-2;Dbxref=GeneID:117229301%2CGenbank:XR_004492513.1;Parent=rna-XR_004492513.1
NW_022887668.1	Gnomon	exon	72140	72457	.	-	.	ID=exon-XR_004492513.1-1;Dbxref=GeneID:117229301%2CGenbank:XR_004492513.1;Parent=rna-XR_004492513.1
NW_022887668.1	Gnomon	exon	673584	673852	.	-	.	ID=exon-XM_033485787.1-15;Dbxref=GeneID:117229348%2CGenbank:XM_033485787.1;Parent=rna-XM_033485787.1
NW_022887668.1	Gnomon	exon	677567	677880	.	-	.	ID=exon-XM_033485787.1-10;Dbxref=GeneID:117229348%2CGenbank:XM_033485787.1;Parent=rna-XM_033485787.1
NW_022887668.1	Gnomon	exon	676115	676526	.	-	.	ID=exon-XM_033485787.1-11;Dbxref=GeneID:117229348%2CGenbank:XM_033485787.1;Parent=rna-XM_033485787.1
NW_022887668.1	Gnomon	exon	674597	674782	.	-	.	ID=exon-XM_033485787.1-12;Dbxref=GeneID:117229348%2CGenbank:XM_033485787.1;Parent=rna-XM_033485787.1
NW_022887668.1	Gnomon	exon	674259	674523	.	-	.	ID=exon-XM_033485787.1-13;Dbxref=GeneID:117229348%2CGenbank:XM_033485787.1;Parent=rna-XM_033485787.1
NW_022887668.1	Gnomon	exon	673933	674105	.	-	.	ID=exon-XM_033485787.1-14;Dbxref=GeneID:117229348%2CGenbank:XM_033485787.1;Parent=rna-XM_033485787.1
NW_022887668.1	Gnomon	exon	2794731	2794817	.	-	.	ID=exon-XM_033485797.1-14;Dbxref=GeneID:117229357%2CGenbank:XM_033485797.1;Parent=rna-XM_033485797.1
NW_022887668.1	Gnomon	exon	2791219	2792791	.	-	.	ID=exon-XM_033485797.1-15;Dbxref=GeneID:117229357%2CGenbank:XM_033485797.1;Parent=rna-XM_033485797.1
NW_022887668.1	Gnomon	exon	2795503	2795689	.	-	.	ID=exon-XM_033485797.1-12;Dbxref=GeneID:117229357%2CGenbank:XM_033485797.1;Parent=rna-XM_033485797.1
NW_022887668.1	Gnomon	exon	2795152	2795417	.	-	.	ID=exon-XM_033485797.1-13;Dbxref=GeneID:117229357%2CGenbank:XM_033485797.1;Parent=rna-XM_033485797.1
NW_022887668.1	Gnomon	exon	2796219	2796426	.	-	.	ID=exon-XM_033485797.1-10;Dbxref=GeneID:117229357%2CGenbank:XM_033485797.1;Parent=rna-XM_033485797.1
NW_022887668.1	Gnomon	exon	2795971	2796148	.	-	.	ID=exon-XM_033485797.1-11;Dbxref=GeneID:117229357%2CGenbank:XM_033485797.1;Parent=rna-XM_033485797.1
NW_022887668.1	Gnomon	mRNA	3716525	3717589	.	-	.	Name=XM_033484714.1;ID=rna-XM_033484714.1;Dbxref=GeneID:117228743%2CGenbank:XM_033484714.1;Parent=gene-LOC117228743
NW_022887668.1	Gnomon	mRNA	3021287	3026116	.	+	.	Name=XM_033485689.1;ID=rna-XM_033485689.1;Dbxref=GeneID:117229288%2CGenbank:XM_033485689.1;Parent=gene-LOC117229288
NW_022887668.1	Gnomon	CDS	637733	637912	.	+	0	Name=XP_033341677.1;ID=cds-XP_033341677.1;Dbxref=GeneID:117229347%2CGenbank:XP_033341677.1;Parent=rna-XM_033485786.1
NW_022887668.1	Gnomon	CDS	638049	638152	.	+	0	Name=XP_033341677.1;ID=cds-XP_033341677.1;Dbxref=GeneID:117229347%2CGenbank:XP_033341677.1;Parent=rna-XM_033485786.1
NW_022887668.1	Gnomon	CDS	638221	638418	.	+	0	Name=XP_033341677.1;ID=cds-XP_033341677.1;Dbxref=GeneID:117229347%2CGenbank:XP_033341677.1;Parent=rna-XM_033485786.1
NW_022887668.1	Gnomon	CDS	638682	638889	.	+	0	Name=XP_033341677.1;ID=cds-XP_033341677.1;Dbxref=GeneID:117229347%2CGenbank:XP_033341677.1;Parent=rna-XM_033485786.1
NW_022887668.1	Gnomon	CDS	638954	639196	.	+	0	Name=XP_033341677.1;ID=cds-XP_033341677.1;Dbxref=GeneID:117229347%2CGenbank:XP_033341677.1;Parent=rna-XM_033485786.1
NW_022887668.1	Gnomon	CDS	639368	639427	.	+	0	Name=XP_033341677.1;ID=cds-XP_033341677.1;Dbxref=GeneID:117229347%2CGenbank:XP_033341677.1;Parent=rna-XM_033485786.1
NW_022887668.1	Gnomon	lnc_RNA	188189	189243	.	+	.	Name=XR_004492512.1;ID=rna-XR_004492512.1;Dbxref=GeneID:117229285%2CGenbank:XR_004492512.1;Parent=gene-LOC117229285
NW_022887668.1	Gnomon	exon	3537699	3537796	.	-	.	ID=exon-XM_033485486.1-2;Dbxref=GeneID:117229193%2CGenbank:XM_033485486.1;Parent=rna-XM_033485486.1
NW_022887668.1	Gnomon	exon	3537082	3537262	.	-	.	ID=exon-XM_033485486.1-3;Dbxref=GeneID:117229193%2CGenbank:XM_033485486.1;Parent=rna-XM_033485486.1
NW_022887668.1	Gnomon	exon	3537869	3537960	.	-	.	ID=exon-XM_033485486.1-1;Dbxref=GeneID:117229193%2CGenbank:XM_033485486.1;Parent=rna-XM_033485486.1
NW_022887668.1	Gnomon	exon	60584	60752	.	+	.	ID=exon-XM_033485004.1-8;Dbxref=GeneID:117228904%2CGenbank:XM_033485004.1;Parent=rna-XM_033485004.1
NW_022887668.1	Gnomon	exon	60837	60950	.	+	.	ID=exon-XM_033485004.1-9;Dbxref=GeneID:117228904%2CGenbank:XM_033485004.1;Parent=rna-XM_033485004.1
NW_022887668.1	Gnomon	exon	60189	60265	.	+	.	ID=exon-XM_033485004.1-6;Dbxref=GeneID:117228904%2CGenbank:XM_033485004.1;Parent=rna-XM_033485004.1
NW_022887668.1	Gnomon	exon	60339	60515	.	+	.	ID=exon-XM_033485004.1-7;Dbxref=GeneID:117228904%2CGenbank:XM_033485004.1;Parent=rna-XM_033485004.1
NW_022887668.1	Gnomon	exon	59700	59873	.	+	.	ID=exon-XM_033485004.1-4;Dbxref=GeneID:117228904%2CGenbank:XM_033485004.1;Parent=rna-XM_033485004.1
NW_022887668.1	Gnomon	exon	59946	60113	.	+	.	ID=exon-XM_033485004.1-5;Dbxref=GeneID:117228904%2CGenbank:XM_033485004.1;Parent=rna-XM_033485004.1
NW_022887668.1	Gnomon	exon	58860	59037	.	+	.	ID=exon-XM_033485004.1-2;Dbxref=GeneID:117228904%2CGenbank:XM_033485004.1;Parent=rna-XM_033485004.1
NW_022887668.1	Gnomon	exon	59314	59492	.	+	.	ID=exon-XM_033485004.1-3;Dbxref=GeneID:117228904%2CGenbank:XM_033485004.1;Parent=rna-XM_033485004.1
NW_022887668.1	Gnomon	exon	57746	58029	.	+	.	ID=exon-XM_033485004.1-1;Dbxref=GeneID:117228904%2CGenbank:XM_033485004.1;Parent=rna-XM_033485004.1
NW_022887668.1	Gnomon	CDS	2674231	2674389	.	-	0	Name=XP_033339855.1;ID=cds-XP_033339855.1;Dbxref=GeneID:117228246%2CGenbank:XP_033339855.1;Parent=rna-XM_033483964.1
NW_022887668.1	Gnomon	CDS	2663988	2664494	.	-	0	Name=XP_033339855.1;ID=cds-XP_033339855.1;Dbxref=GeneID:117228246%2CGenbank:XP_033339855.1;Parent=rna-XM_033483964.1
NW_022887668.1	Gnomon	CDS	2662394	2663276	.	-	0	Name=XP_033339855.1;ID=cds-XP_033339855.1;Dbxref=GeneID:117228246%2CGenbank:XP_033339855.1;Parent=rna-XM_033483964.1
NW_022887668.1	Gnomon	CDS	2660144	2661079	.	-	0	Name=XP_033339855.1;ID=cds-XP_033339855.1;Dbxref=GeneID:117228246%2CGenbank:XP_033339855.1;Parent=rna-XM_033483964.1
NW_022887668.1	Gnomon	CDS	2658642	2658893	.	-	0	Name=XP_033339855.1;ID=cds-XP_033339855.1;Dbxref=GeneID:117228246%2CGenbank:XP_033339855.1;Parent=rna-XM_033483964.1
NW_022887668.1	Gnomon	CDS	2648887	2649074	.	-	0	Name=XP_033339855.1;ID=cds-XP_033339855.1;Dbxref=GeneID:117228246%2CGenbank:XP_033339855.1;Parent=rna-XM_033483964.1
NW_022887668.1	Gnomon	CDS	2646693	2646941	.	-	0	Name=XP_033339855.1;ID=cds-XP_033339855.1;Dbxref=GeneID:117228246%2CGenbank:XP_033339855.1;Parent=rna-XM_033483964.1
NW_022887668.1	Gnomon	CDS	2645924	2646085	.	-	0	Name=XP_033339855.1;ID=cds-XP_033339855.1;Dbxref=GeneID:117228246%2CGenbank:XP_033339855.1;Parent=rna-XM_033483964.1
NW_022887668.1	Gnomon	CDS	2644728	2645013	.	-	0	Name=XP_033339855.1;ID=cds-XP_033339855.1;Dbxref=GeneID:117228246%2CGenbank:XP_033339855.1;Parent=rna-XM_033483964.1
NW_022887668.1	Gnomon	CDS	2643101	2643338	.	-	0	Name=XP_033339855.1;ID=cds-XP_033339855.1;Dbxref=GeneID:117228246%2CGenbank:XP_033339855.1;Parent=rna-XM_033483964.1
NW_022887668.1	Gnomon	CDS	2642875	2643025	.	-	0	Name=XP_033339855.1;ID=cds-XP_033339855.1;Dbxref=GeneID:117228246%2CGenbank:XP_033339855.1;Parent=rna-XM_033483964.1
NW_022887668.1	Gnomon	CDS	2641181	2641441	.	-	0	Name=XP_033339855.1;ID=cds-XP_033339855.1;Dbxref=GeneID:117228246%2CGenbank:XP_033339855.1;Parent=rna-XM_033483964.1
NW_022887668.1	Gnomon	mRNA	547389	564232	.	-	.	Name=XM_033485782.1;ID=rna-XM_033485782.1;Dbxref=GeneID:117229345%2CGenbank:XM_033485782.1;Parent=gene-LOC117229345
NW_022887668.1	Gnomon	exon	700330	700509	.	-	.	ID=exon-XM_033485519.1-29;Dbxref=GeneID:117229211%2CGenbank:XM_033485519.1;Parent=rna-XM_033485519.1
NW_022887668.1	Gnomon	exon	3427693	3427992	.	+	.	ID=exon-XM_033484123.1-10;Dbxref=GeneID:117228365%2CGenbank:XM_033484123.1;Parent=rna-XM_033484123.1
NW_022887668.1	Gnomon	exon	3428070	3428323	.	+	.	ID=exon-XM_033484123.1-11;Dbxref=GeneID:117228365%2CGenbank:XM_033484123.1;Parent=rna-XM_033484123.1
NW_022887668.1	Gnomon	exon	702404	702548	.	-	.	ID=exon-XM_033485519.1-25;Dbxref=GeneID:117229211%2CGenbank:XM_033485519.1;Parent=rna-XM_033485519.1
NW_022887668.1	Gnomon	exon	701736	701865	.	-	.	ID=exon-XM_033485519.1-26;Dbxref=GeneID:117229211%2CGenbank:XM_033485519.1;Parent=rna-XM_033485519.1
NW_022887668.1	Gnomon	exon	701447	701663	.	-	.	ID=exon-XM_033485519.1-27;Dbxref=GeneID:117229211%2CGenbank:XM_033485519.1;Parent=rna-XM_033485519.1
NW_022887668.1	Gnomon	exon	700980	701252	.	-	.	ID=exon-XM_033485519.1-28;Dbxref=GeneID:117229211%2CGenbank:XM_033485519.1;Parent=rna-XM_033485519.1
NW_022887668.1	Gnomon	exon	3429832	3429998	.	+	.	ID=exon-XM_033484123.1-16;Dbxref=GeneID:117228365%2CGenbank:XM_033484123.1;Parent=rna-XM_033484123.1
NW_022887668.1	Gnomon	exon	3430071	3430166	.	+	.	ID=exon-XM_033484123.1-17;Dbxref=GeneID:117228365%2CGenbank:XM_033484123.1;Parent=rna-XM_033484123.1
NW_022887668.1	Gnomon	exon	3430225	3430364	.	+	.	ID=exon-XM_033484123.1-18;Dbxref=GeneID:117228365%2CGenbank:XM_033484123.1;Parent=rna-XM_033484123.1
NW_022887668.1	Gnomon	exon	3430422	3430589	.	+	.	ID=exon-XM_033484123.1-19;Dbxref=GeneID:117228365%2CGenbank:XM_033484123.1;Parent=rna-XM_033484123.1
NW_022887668.1	Gnomon	exon	3428410	3428569	.	+	.	ID=exon-XM_033484123.1-12;Dbxref=GeneID:117228365%2CGenbank:XM_033484123.1;Parent=rna-XM_033484123.1
NW_022887668.1	Gnomon	exon	3428803	3429156	.	+	.	ID=exon-XM_033484123.1-13;Dbxref=GeneID:117228365%2CGenbank:XM_033484123.1;Parent=rna-XM_033484123.1
NW_022887668.1	Gnomon	exon	3429280	3429541	.	+	.	ID=exon-XM_033484123.1-14;Dbxref=GeneID:117228365%2CGenbank:XM_033484123.1;Parent=rna-XM_033484123.1
NW_022887668.1	Gnomon	exon	3429618	3429755	.	+	.	ID=exon-XM_033484123.1-15;Dbxref=GeneID:117228365%2CGenbank:XM_033484123.1;Parent=rna-XM_033484123.1
NW_022887668.1	Gnomon	exon	689241	689287	.	-	.	ID=exon-XM_033485519.1-32;Dbxref=GeneID:117229211%2CGenbank:XM_033485519.1;Parent=rna-XM_033485519.1
NW_022887668.1	Gnomon	exon	683227	688647	.	-	.	ID=exon-XM_033485519.1-33;Dbxref=GeneID:117229211%2CGenbank:XM_033485519.1;Parent=rna-XM_033485519.1
NW_022887668.1	Gnomon	exon	696929	696937	.	-	.	ID=exon-XM_033485519.1-30;Dbxref=GeneID:117229211%2CGenbank:XM_033485519.1;Parent=rna-XM_033485519.1
NW_022887668.1	Gnomon	exon	689749	689821	.	-	.	ID=exon-XM_033485519.1-31;Dbxref=GeneID:117229211%2CGenbank:XM_033485519.1;Parent=rna-XM_033485519.1
NW_022887668.1	Gnomon	exon	2924641	2924739	.	-	.	ID=exon-XM_033485686.1-4;Dbxref=GeneID:117229286%2CGenbank:XM_033485686.1;Parent=rna-XM_033485686.1
NW_022887668.1	Gnomon	exon	2921681	2921915	.	-	.	ID=exon-XM_033485686.1-5;Dbxref=GeneID:117229286%2CGenbank:XM_033485686.1;Parent=rna-XM_033485686.1
NW_022887668.1	Gnomon	exon	2955483	2957314	.	-	.	ID=exon-XM_033485686.1-2;Dbxref=GeneID:117229286%2CGenbank:XM_033485686.1;Parent=rna-XM_033485686.1
NW_022887668.1	Gnomon	exon	2937878	2938072	.	-	.	ID=exon-XM_033485686.1-3;Dbxref=GeneID:117229286%2CGenbank:XM_033485686.1;Parent=rna-XM_033485686.1
NW_022887668.1	Gnomon	exon	3014122	3014621	.	-	.	ID=exon-XM_033485686.1-1;Dbxref=GeneID:117229286%2CGenbank:XM_033485686.1;Parent=rna-XM_033485686.1
NW_022887668.1	Gnomon	exon	2915902	2916011	.	-	.	ID=exon-XM_033485686.1-8;Dbxref=GeneID:117229286%2CGenbank:XM_033485686.1;Parent=rna-XM_033485686.1
NW_022887668.1	Gnomon	exon	2913533	2913708	.	-	.	ID=exon-XM_033485686.1-9;Dbxref=GeneID:117229286%2CGenbank:XM_033485686.1;Parent=rna-XM_033485686.1
NW_022887668.1	Gnomon	exon	2919431	2919502	.	-	.	ID=exon-XM_033485686.1-6;Dbxref=GeneID:117229286%2CGenbank:XM_033485686.1;Parent=rna-XM_033485686.1
NW_022887668.1	Gnomon	exon	2917462	2917624	.	-	.	ID=exon-XM_033485686.1-7;Dbxref=GeneID:117229286%2CGenbank:XM_033485686.1;Parent=rna-XM_033485686.1
NW_022887668.1	Gnomon	CDS	2786669	2786692	.	+	0	Name=XP_033341040.1;ID=cds-XP_033341040.1;Dbxref=GeneID:117229011%2CGenbank:XP_033341040.1;Parent=rna-XM_033485149.1
NW_022887668.1	Gnomon	CDS	2786829	2786966	.	+	0	Name=XP_033341040.1;ID=cds-XP_033341040.1;Dbxref=GeneID:117229011%2CGenbank:XP_033341040.1;Parent=rna-XM_033485149.1
NW_022887668.1	Gnomon	CDS	2787028	2787456	.	+	0	Name=XP_033341040.1;ID=cds-XP_033341040.1;Dbxref=GeneID:117229011%2CGenbank:XP_033341040.1;Parent=rna-XM_033485149.1
NW_022887668.1	Gnomon	CDS	2787637	2787666	.	+	0	Name=XP_033341040.1;ID=cds-XP_033341040.1;Dbxref=GeneID:117229011%2CGenbank:XP_033341040.1;Parent=rna-XM_033485149.1
NW_022887668.1	Gnomon	mRNA	614661	615869	.	-	.	Name=XM_033484465.1;ID=rna-XM_033484465.1;Dbxref=GeneID:117228621%2CGenbank:XM_033484465.1;Parent=gene-LOC117228621
NW_022887668.1	Gnomon	CDS	439847	440131	.	-	0	Name=XP_033341676.1;ID=cds-XP_033341676.1;Dbxref=GeneID:117229346%2CGenbank:XP_033341676.1;Parent=rna-XM_033485785.1
NW_022887668.1	Gnomon	CDS	437869	438244	.	-	0	Name=XP_033341676.1;ID=cds-XP_033341676.1;Dbxref=GeneID:117229346%2CGenbank:XP_033341676.1;Parent=rna-XM_033485785.1
NW_022887668.1	Gnomon	CDS	437483	437805	.	-	0	Name=XP_033341676.1;ID=cds-XP_033341676.1;Dbxref=GeneID:117229346%2CGenbank:XP_033341676.1;Parent=rna-XM_033485785.1
NW_022887668.1	Gnomon	exon	712147	712256	.	-	.	ID=exon-XM_033485519.1-10;Dbxref=GeneID:117229211%2CGenbank:XM_033485519.1;Parent=rna-XM_033485519.1
NW_022887668.1	Gnomon	exon	711364	712067	.	-	.	ID=exon-XM_033485519.1-11;Dbxref=GeneID:117229211%2CGenbank:XM_033485519.1;Parent=rna-XM_033485519.1
NW_022887668.1	Gnomon	exon	710851	711089	.	-	.	ID=exon-XM_033485519.1-12;Dbxref=GeneID:117229211%2CGenbank:XM_033485519.1;Parent=rna-XM_033485519.1
NW_022887668.1	Gnomon	exon	710007	710195	.	-	.	ID=exon-XM_033485519.1-13;Dbxref=GeneID:117229211%2CGenbank:XM_033485519.1;Parent=rna-XM_033485519.1
NW_022887668.1	Gnomon	exon	705978	706070	.	-	.	ID=exon-XM_033485519.1-18;Dbxref=GeneID:117229211%2CGenbank:XM_033485519.1;Parent=rna-XM_033485519.1
NW_022887668.1	Gnomon	exon	705696	705829	.	-	.	ID=exon-XM_033485519.1-19;Dbxref=GeneID:117229211%2CGenbank:XM_033485519.1;Parent=rna-XM_033485519.1
NW_022887668.1	Gnomon	exon	3430921	3431016	.	+	.	ID=exon-XM_033484123.1-20;Dbxref=GeneID:117228365%2CGenbank:XM_033484123.1;Parent=rna-XM_033484123.1
NW_022887668.1	Gnomon	exon	3431622	3431734	.	+	.	ID=exon-XM_033484123.1-21;Dbxref=GeneID:117228365%2CGenbank:XM_033484123.1;Parent=rna-XM_033484123.1
NW_022887668.1	Gnomon	exon	3431885	3432054	.	+	.	ID=exon-XM_033484123.1-22;Dbxref=GeneID:117228365%2CGenbank:XM_033484123.1;Parent=rna-XM_033484123.1
NW_022887668.1	Gnomon	exon	707343	707699	.	-	.	ID=exon-XM_033485519.1-14;Dbxref=GeneID:117229211%2CGenbank:XM_033485519.1;Parent=rna-XM_033485519.1
NW_022887668.1	Gnomon	exon	706732	706800	.	-	.	ID=exon-XM_033485519.1-15;Dbxref=GeneID:117229211%2CGenbank:XM_033485519.1;Parent=rna-XM_033485519.1
NW_022887668.1	Gnomon	exon	706416	706616	.	-	.	ID=exon-XM_033485519.1-16;Dbxref=GeneID:117229211%2CGenbank:XM_033485519.1;Parent=rna-XM_033485519.1
NW_022887668.1	Gnomon	exon	706148	706340	.	-	.	ID=exon-XM_033485519.1-17;Dbxref=GeneID:117229211%2CGenbank:XM_033485519.1;Parent=rna-XM_033485519.1
NW_022887668.1	Gnomon	exon	3433382	3435123	.	+	.	ID=exon-XM_033484123.1-27;Dbxref=GeneID:117228365%2CGenbank:XM_033484123.1;Parent=rna-XM_033484123.1
NW_022887668.1	Gnomon	exon	3432124	3432388	.	+	.	ID=exon-XM_033484123.1-23;Dbxref=GeneID:117228365%2CGenbank:XM_033484123.1;Parent=rna-XM_033484123.1
NW_022887668.1	Gnomon	exon	3432471	3432798	.	+	.	ID=exon-XM_033484123.1-24;Dbxref=GeneID:117228365%2CGenbank:XM_033484123.1;Parent=rna-XM_033484123.1
NW_022887668.1	Gnomon	exon	3432903	3433050	.	+	.	ID=exon-XM_033484123.1-25;Dbxref=GeneID:117228365%2CGenbank:XM_033484123.1;Parent=rna-XM_033484123.1
NW_022887668.1	Gnomon	exon	3433134	3433210	.	+	.	ID=exon-XM_033484123.1-26;Dbxref=GeneID:117228365%2CGenbank:XM_033484123.1;Parent=rna-XM_033484123.1
NW_022887668.1	Gnomon	exon	705192	705383	.	-	.	ID=exon-XM_033485519.1-21;Dbxref=GeneID:117229211%2CGenbank:XM_033485519.1;Parent=rna-XM_033485519.1
NW_022887668.1	Gnomon	exon	704954	705041	.	-	.	ID=exon-XM_033485519.1-22;Dbxref=GeneID:117229211%2CGenbank:XM_033485519.1;Parent=rna-XM_033485519.1
NW_022887668.1	Gnomon	exon	704622	704764	.	-	.	ID=exon-XM_033485519.1-23;Dbxref=GeneID:117229211%2CGenbank:XM_033485519.1;Parent=rna-XM_033485519.1
NW_022887668.1	Gnomon	exon	704203	704343	.	-	.	ID=exon-XM_033485519.1-24;Dbxref=GeneID:117229211%2CGenbank:XM_033485519.1;Parent=rna-XM_033485519.1
NW_022887668.1	Gnomon	exon	705456	705614	.	-	.	ID=exon-XM_033485519.1-20;Dbxref=GeneID:117229211%2CGenbank:XM_033485519.1;Parent=rna-XM_033485519.1
NW_022887668.1	Gnomon	lnc_RNA	70033	72457	.	-	.	Name=XR_004492513.1;ID=rna-XR_004492513.1;Dbxref=GeneID:117229301%2CGenbank:XR_004492513.1;Parent=gene-LOC117229301
NW_022887668.1	Gnomon	CDS	1840028	1840508	.	+	0	Name=XP_033340693.1;ID=cds-XP_033340693.1;Dbxref=GeneID:117228797%2CGenbank:XP_033340693.1;Parent=rna-XM_033484802.1
NW_022887668.1	Gnomon	CDS	1840701	1840990	.	+	0	Name=XP_033340693.1;ID=cds-XP_033340693.1;Dbxref=GeneID:117228797%2CGenbank:XP_033340693.1;Parent=rna-XM_033484802.1
NW_022887668.1	Gnomon	exon	1306934	1307011	.	-	.	ID=exon-XM_033484014.1-1;Dbxref=GeneID:117228293%2CGenbank:XM_033484014.1;Parent=rna-XM_033484014.1
NW_022887668.1	Gnomon	exon	1203727	1208065	.	-	.	ID=exon-XM_033484014.1-4;Dbxref=GeneID:117228293%2CGenbank:XM_033484014.1;Parent=rna-XM_033484014.1
NW_022887668.1	Gnomon	exon	1288860	1290377	.	-	.	ID=exon-XM_033484014.1-2;Dbxref=GeneID:117228293%2CGenbank:XM_033484014.1;Parent=rna-XM_033484014.1
NW_022887668.1	Gnomon	exon	1230883	1230967	.	-	.	ID=exon-XM_033484014.1-3;Dbxref=GeneID:117228293%2CGenbank:XM_033484014.1;Parent=rna-XM_033484014.1
NW_022887668.1	Gnomon	mRNA	547389	563232	.	-	.	Name=XM_033485783.1;ID=rna-XM_033485783.1;Dbxref=GeneID:117229345%2CGenbank:XM_033485783.1;Parent=gene-LOC117229345
NW_022887668.1	Gnomon	exon	625312	625502	.	-	.	ID=exon-XR_004492514.1-1;Dbxref=GeneID:117229308%2CGenbank:XR_004492514.1;Parent=rna-XR_004492514.1
NW_022887668.1	Gnomon	exon	624002	625222	.	-	.	ID=exon-XR_004492514.1-2;Dbxref=GeneID:117229308%2CGenbank:XR_004492514.1;Parent=rna-XR_004492514.1
NW_022887668.1	Gnomon	exon	622540	623893	.	-	.	ID=exon-XR_004492514.1-3;Dbxref=GeneID:117229308%2CGenbank:XR_004492514.1;Parent=rna-XR_004492514.1
NW_022887668.1	Gnomon	exon	622163	622480	.	-	.	ID=exon-XR_004492514.1-4;Dbxref=GeneID:117229308%2CGenbank:XR_004492514.1;Parent=rna-XR_004492514.1
NW_022887668.1	Gnomon	CDS	2955483	2957273	.	-	0	Name=XP_033341577.1;ID=cds-XP_033341577.1;Dbxref=GeneID:117229286%2CGenbank:XP_033341577.1;Parent=rna-XM_033485686.1
NW_022887668.1	Gnomon	CDS	2937878	2938072	.	-	0	Name=XP_033341577.1;ID=cds-XP_033341577.1;Dbxref=GeneID:117229286%2CGenbank:XP_033341577.1;Parent=rna-XM_033485686.1
NW_022887668.1	Gnomon	CDS	2924641	2924739	.	-	0	Name=XP_033341577.1;ID=cds-XP_033341577.1;Dbxref=GeneID:117229286%2CGenbank:XP_033341577.1;Parent=rna-XM_033485686.1
NW_022887668.1	Gnomon	CDS	2921681	2921915	.	-	0	Name=XP_033341577.1;ID=cds-XP_033341577.1;Dbxref=GeneID:117229286%2CGenbank:XP_033341577.1;Parent=rna-XM_033485686.1
NW_022887668.1	Gnomon	CDS	2919431	2919502	.	-	0	Name=XP_033341577.1;ID=cds-XP_033341577.1;Dbxref=GeneID:117229286%2CGenbank:XP_033341577.1;Parent=rna-XM_033485686.1
NW_022887668.1	Gnomon	CDS	2917462	2917624	.	-	0	Name=XP_033341577.1;ID=cds-XP_033341577.1;Dbxref=GeneID:117229286%2CGenbank:XP_033341577.1;Parent=rna-XM_033485686.1
NW_022887668.1	Gnomon	CDS	2915902	2916011	.	-	0	Name=XP_033341577.1;ID=cds-XP_033341577.1;Dbxref=GeneID:117229286%2CGenbank:XP_033341577.1;Parent=rna-XM_033485686.1
NW_022887668.1	Gnomon	CDS	2913533	2913708	.	-	0	Name=XP_033341577.1;ID=cds-XP_033341577.1;Dbxref=GeneID:117229286%2CGenbank:XP_033341577.1;Parent=rna-XM_033485686.1
NW_022887668.1	Gnomon	CDS	2912296	2912512	.	-	0	Name=XP_033341577.1;ID=cds-XP_033341577.1;Dbxref=GeneID:117229286%2CGenbank:XP_033341577.1;Parent=rna-XM_033485686.1
NW_022887668.1	Gnomon	CDS	2911169	2911290	.	-	0	Name=XP_033341577.1;ID=cds-XP_033341577.1;Dbxref=GeneID:117229286%2CGenbank:XP_033341577.1;Parent=rna-XM_033485686.1
NW_022887668.1	Gnomon	CDS	2910845	2911021	.	-	0	Name=XP_033341577.1;ID=cds-XP_033341577.1;Dbxref=GeneID:117229286%2CGenbank:XP_033341577.1;Parent=rna-XM_033485686.1
NW_022887668.1	Gnomon	CDS	2903730	2904044	.	-	0	Name=XP_033341577.1;ID=cds-XP_033341577.1;Dbxref=GeneID:117229286%2CGenbank:XP_033341577.1;Parent=rna-XM_033485686.1
NW_022887668.1	Gnomon	CDS	2900692	2900952	.	-	0	Name=XP_033341577.1;ID=cds-XP_033341577.1;Dbxref=GeneID:117229286%2CGenbank:XP_033341577.1;Parent=rna-XM_033485686.1
NW_022887668.1	Gnomon	CDS	2893645	2893778	.	-	0	Name=XP_033341577.1;ID=cds-XP_033341577.1;Dbxref=GeneID:117229286%2CGenbank:XP_033341577.1;Parent=rna-XM_033485686.1
NW_022887668.1	Gnomon	CDS	2892359	2892542	.	-	0	Name=XP_033341577.1;ID=cds-XP_033341577.1;Dbxref=GeneID:117229286%2CGenbank:XP_033341577.1;Parent=rna-XM_033485686.1
NW_022887668.1	Gnomon	exon	26563	28445	.	-	.	ID=exon-XR_004492426.1-5;Dbxref=GeneID:117228990%2CGenbank:XR_004492426.1;Parent=rna-XR_004492426.1
NW_022887668.1	Gnomon	exon	26311	26458	.	-	.	ID=exon-XR_004492426.1-6;Dbxref=GeneID:117228990%2CGenbank:XR_004492426.1;Parent=rna-XR_004492426.1
NW_022887668.1	Gnomon	exon	29707	30229	.	-	.	ID=exon-XR_004492426.1-3;Dbxref=GeneID:117228990%2CGenbank:XR_004492426.1;Parent=rna-XR_004492426.1
NW_022887668.1	Gnomon	exon	28736	28903	.	-	.	ID=exon-XR_004492426.1-4;Dbxref=GeneID:117228990%2CGenbank:XR_004492426.1;Parent=rna-XR_004492426.1
NW_022887668.1	Gnomon	exon	30531	31010	.	-	.	ID=exon-XR_004492426.1-1;Dbxref=GeneID:117228990%2CGenbank:XR_004492426.1;Parent=rna-XR_004492426.1
NW_022887668.1	Gnomon	exon	30393	30455	.	-	.	ID=exon-XR_004492426.1-2;Dbxref=GeneID:117228990%2CGenbank:XR_004492426.1;Parent=rna-XR_004492426.1
NW_022887668.1	Gnomon	mRNA	1580915	1582382	.	+	.	Name=XM_033484858.1;ID=rna-XM_033484858.1;Dbxref=GeneID:117228842%2CGenbank:XM_033484858.1;Parent=gene-LOC117228842
NW_022887668.1	Gnomon	exon	4458184	4458798	.	-	.	ID=exon-XM_033485737.1-1;Dbxref=GeneID:117229319%2CGenbank:XM_033485737.1;Parent=rna-XM_033485737.1
NW_022887668.1	Gnomon	exon	4455707	4455816	.	-	.	ID=exon-XM_033485737.1-2;Dbxref=GeneID:117229319%2CGenbank:XM_033485737.1;Parent=rna-XM_033485737.1
NW_022887668.1	Gnomon	exon	4453835	4453976	.	-	.	ID=exon-XM_033485737.1-5;Dbxref=GeneID:117229319%2CGenbank:XM_033485737.1;Parent=rna-XM_033485737.1
NW_022887668.1	Gnomon	exon	4451954	4452121	.	-	.	ID=exon-XM_033485737.1-6;Dbxref=GeneID:117229319%2CGenbank:XM_033485737.1;Parent=rna-XM_033485737.1
NW_022887668.1	Gnomon	exon	4455394	4455605	.	-	.	ID=exon-XM_033485737.1-3;Dbxref=GeneID:117229319%2CGenbank:XM_033485737.1;Parent=rna-XM_033485737.1
NW_022887668.1	Gnomon	exon	4454039	4454097	.	-	.	ID=exon-XM_033485737.1-4;Dbxref=GeneID:117229319%2CGenbank:XM_033485737.1;Parent=rna-XM_033485737.1
NW_022887668.1	Gnomon	exon	4448298	4448989	.	-	.	ID=exon-XM_033485737.1-7;Dbxref=GeneID:117229319%2CGenbank:XM_033485737.1;Parent=rna-XM_033485737.1
NW_022887668.1	Gnomon	exon	73329	73618	.	+	.	ID=exon-XM_033485715.1-3;Dbxref=GeneID:117229300%2CGenbank:XM_033485715.1;Parent=rna-XM_033485715.1
NW_022887668.1	Gnomon	exon	73688	73935	.	+	.	ID=exon-XM_033485715.1-4;Dbxref=GeneID:117229300%2CGenbank:XM_033485715.1;Parent=rna-XM_033485715.1
NW_022887668.1	Gnomon	exon	74117	75869	.	+	.	ID=exon-XM_033485715.1-5;Dbxref=GeneID:117229300%2CGenbank:XM_033485715.1;Parent=rna-XM_033485715.1
NW_022887668.1	Gnomon	exon	71590	71697	.	+	.	ID=exon-XM_033485715.1-1;Dbxref=GeneID:117229300%2CGenbank:XM_033485715.1;Parent=rna-XM_033485715.1
NW_022887668.1	Gnomon	exon	72889	72979	.	+	.	ID=exon-XM_033485715.1-2;Dbxref=GeneID:117229300%2CGenbank:XM_033485715.1;Parent=rna-XM_033485715.1
NW_022887668.1	Gnomon	mRNA	2891795	3014621	.	-	.	Name=XM_033485686.1;ID=rna-XM_033485686.1;Dbxref=GeneID:117229286%2CGenbank:XM_033485686.1;Parent=gene-LOC117229286
NW_022887668.1	Gnomon	exon	1352029	1352677	.	-	.	ID=exon-XM_033484623.1-4;Dbxref=GeneID:117228690%2CGenbank:XM_033484623.1;Parent=rna-XM_033484623.1
NW_022887668.1	Gnomon	exon	1357172	1357285	.	-	.	ID=exon-XM_033484623.1-2;Dbxref=GeneID:117228690%2CGenbank:XM_033484623.1;Parent=rna-XM_033484623.1
NW_022887668.1	Gnomon	exon	1356796	1357004	.	-	.	ID=exon-XM_033484623.1-3;Dbxref=GeneID:117228690%2CGenbank:XM_033484623.1;Parent=rna-XM_033484623.1
NW_022887668.1	Gnomon	exon	1357879	1357970	.	-	.	ID=exon-XM_033484623.1-1;Dbxref=GeneID:117228690%2CGenbank:XM_033484623.1;Parent=rna-XM_033484623.1
NW_022887668.1	Gnomon	CDS	2955483	2957273	.	-	0	Name=XP_033341576.1;ID=cds-XP_033341576.1;Dbxref=GeneID:117229286%2CGenbank:XP_033341576.1;Parent=rna-XM_033485685.1
NW_022887668.1	Gnomon	CDS	2937878	2938072	.	-	0	Name=XP_033341576.1;ID=cds-XP_033341576.1;Dbxref=GeneID:117229286%2CGenbank:XP_033341576.1;Parent=rna-XM_033485685.1
NW_022887668.1	Gnomon	CDS	2932484	2932570	.	-	0	Name=XP_033341576.1;ID=cds-XP_033341576.1;Dbxref=GeneID:117229286%2CGenbank:XP_033341576.1;Parent=rna-XM_033485685.1
NW_022887668.1	Gnomon	CDS	2924641	2924739	.	-	0	Name=XP_033341576.1;ID=cds-XP_033341576.1;Dbxref=GeneID:117229286%2CGenbank:XP_033341576.1;Parent=rna-XM_033485685.1
NW_022887668.1	Gnomon	CDS	2921681	2921915	.	-	0	Name=XP_033341576.1;ID=cds-XP_033341576.1;Dbxref=GeneID:117229286%2CGenbank:XP_033341576.1;Parent=rna-XM_033485685.1
NW_022887668.1	Gnomon	CDS	2919431	2919502	.	-	0	Name=XP_033341576.1;ID=cds-XP_033341576.1;Dbxref=GeneID:117229286%2CGenbank:XP_033341576.1;Parent=rna-XM_033485685.1
NW_022887668.1	Gnomon	CDS	2917462	2917624	.	-	0	Name=XP_033341576.1;ID=cds-XP_033341576.1;Dbxref=GeneID:117229286%2CGenbank:XP_033341576.1;Parent=rna-XM_033485685.1
NW_022887668.1	Gnomon	CDS	2915902	2916011	.	-	0	Name=XP_033341576.1;ID=cds-XP_033341576.1;Dbxref=GeneID:117229286%2CGenbank:XP_033341576.1;Parent=rna-XM_033485685.1
NW_022887668.1	Gnomon	CDS	2913533	2913708	.	-	0	Name=XP_033341576.1;ID=cds-XP_033341576.1;Dbxref=GeneID:117229286%2CGenbank:XP_033341576.1;Parent=rna-XM_033485685.1
NW_022887668.1	Gnomon	CDS	2912296	2912512	.	-	0	Name=XP_033341576.1;ID=cds-XP_033341576.1;Dbxref=GeneID:117229286%2CGenbank:XP_033341576.1;Parent=rna-XM_033485685.1
NW_022887668.1	Gnomon	CDS	2911169	2911290	.	-	0	Name=XP_033341576.1;ID=cds-XP_033341576.1;Dbxref=GeneID:117229286%2CGenbank:XP_033341576.1;Parent=rna-XM_033485685.1
NW_022887668.1	Gnomon	CDS	2910845	2911021	.	-	0	Name=XP_033341576.1;ID=cds-XP_033341576.1;Dbxref=GeneID:117229286%2CGenbank:XP_033341576.1;Parent=rna-XM_033485685.1
NW_022887668.1	Gnomon	CDS	2903730	2904044	.	-	0	Name=XP_033341576.1;ID=cds-XP_033341576.1;Dbxref=GeneID:117229286%2CGenbank:XP_033341576.1;Parent=rna-XM_033485685.1
NW_022887668.1	Gnomon	CDS	2900692	2900952	.	-	0	Name=XP_033341576.1;ID=cds-XP_033341576.1;Dbxref=GeneID:117229286%2CGenbank:XP_033341576.1;Parent=rna-XM_033485685.1
NW_022887668.1	Gnomon	CDS	2893645	2893778	.	-	0	Name=XP_033341576.1;ID=cds-XP_033341576.1;Dbxref=GeneID:117229286%2CGenbank:XP_033341576.1;Parent=rna-XM_033485685.1
NW_022887668.1	Gnomon	CDS	2892359	2892542	.	-	0	Name=XP_033341576.1;ID=cds-XP_033341576.1;Dbxref=GeneID:117229286%2CGenbank:XP_033341576.1;Parent=rna-XM_033485685.1
NW_022887668.1	Gnomon	mRNA	2891795	3014621	.	-	.	Name=XM_033485688.1;ID=rna-XM_033485688.1;Dbxref=GeneID:117229286%2CGenbank:XM_033485688.1;Parent=gene-LOC117229286
NW_022887668.1	Gnomon	exon	60339	60515	.	+	.	ID=exon-XM_033485027.1-7;Dbxref=GeneID:117228904%2CGenbank:XM_033485027.1;Parent=rna-XM_033485027.1
NW_022887668.1	Gnomon	exon	60617	60752	.	+	.	ID=exon-XM_033485027.1-8;Dbxref=GeneID:117228904%2CGenbank:XM_033485027.1;Parent=rna-XM_033485027.1
NW_022887668.1	Gnomon	exon	59946	60113	.	+	.	ID=exon-XM_033485027.1-5;Dbxref=GeneID:117228904%2CGenbank:XM_033485027.1;Parent=rna-XM_033485027.1
NW_022887668.1	Gnomon	exon	60189	60265	.	+	.	ID=exon-XM_033485027.1-6;Dbxref=GeneID:117228904%2CGenbank:XM_033485027.1;Parent=rna-XM_033485027.1
NW_022887668.1	Gnomon	exon	60837	60950	.	+	.	ID=exon-XM_033485027.1-9;Dbxref=GeneID:117228904%2CGenbank:XM_033485027.1;Parent=rna-XM_033485027.1
NW_022887668.1	Gnomon	exon	59314	59492	.	+	.	ID=exon-XM_033485027.1-3;Dbxref=GeneID:117228904%2CGenbank:XM_033485027.1;Parent=rna-XM_033485027.1
NW_022887668.1	Gnomon	exon	59700	59873	.	+	.	ID=exon-XM_033485027.1-4;Dbxref=GeneID:117228904%2CGenbank:XM_033485027.1;Parent=rna-XM_033485027.1
NW_022887668.1	Gnomon	exon	57748	58033	.	+	.	ID=exon-XM_033485027.1-1;Dbxref=GeneID:117228904%2CGenbank:XM_033485027.1;Parent=rna-XM_033485027.1
NW_022887668.1	Gnomon	exon	58860	59037	.	+	.	ID=exon-XM_033485027.1-2;Dbxref=GeneID:117228904%2CGenbank:XM_033485027.1;Parent=rna-XM_033485027.1
NW_022887668.1	Gnomon	exon	437483	437805	.	-	.	ID=exon-XM_033485785.1-6;Dbxref=GeneID:117229346%2CGenbank:XM_033485785.1;Parent=rna-XM_033485785.1
NW_022887668.1	Gnomon	exon	439847	440311	.	-	.	ID=exon-XM_033485785.1-4;Dbxref=GeneID:117229346%2CGenbank:XM_033485785.1;Parent=rna-XM_033485785.1
NW_022887668.1	Gnomon	exon	437869	438244	.	-	.	ID=exon-XM_033485785.1-5;Dbxref=GeneID:117229346%2CGenbank:XM_033485785.1;Parent=rna-XM_033485785.1
NW_022887668.1	Gnomon	exon	441493	441571	.	-	.	ID=exon-XM_033485785.1-2;Dbxref=GeneID:117229346%2CGenbank:XM_033485785.1;Parent=rna-XM_033485785.1
NW_022887668.1	Gnomon	CDS	1581260	1581304	.	+	0	Name=XP_033340749.1;ID=cds-XP_033340749.1;Dbxref=GeneID:117228842%2CGenbank:XP_033340749.1;Parent=rna-XM_033484858.1
NW_022887668.1	Gnomon	CDS	1581460	1581680	.	+	0	Name=XP_033340749.1;ID=cds-XP_033340749.1;Dbxref=GeneID:117228842%2CGenbank:XP_033340749.1;Parent=rna-XM_033484858.1
NW_022887668.1	Gnomon	CDS	1581752	1582208	.	+	0	Name=XP_033340749.1;ID=cds-XP_033340749.1;Dbxref=GeneID:117228842%2CGenbank:XP_033340749.1;Parent=rna-XM_033484858.1
NW_022887668.1	Gnomon	exon	440389	440630	.	-	.	ID=exon-XM_033485785.1-3;Dbxref=GeneID:117229346%2CGenbank:XM_033485785.1;Parent=rna-XM_033485785.1
NW_022887668.1	Gnomon	exon	441643	442694	.	-	.	ID=exon-XM_033485785.1-1;Dbxref=GeneID:117229346%2CGenbank:XM_033485785.1;Parent=rna-XM_033485785.1
NW_022887668.1	Gnomon	mRNA	547389	577166	.	-	.	Name=XM_033485781.1;ID=rna-XM_033485781.1;Dbxref=GeneID:117229345%2CGenbank:XM_033485781.1;Parent=gene-LOC117229345
NW_022887668.1	Gnomon	mRNA	503636	507028	.	-	.	Name=XM_033484224.1;ID=rna-XM_033484224.1;Dbxref=GeneID:117228452%2CGenbank:XM_033484224.1;Parent=gene-LOC117228452
NW_022887668.1	Gnomon	CDS	1806366	1806813	.	+	0	Name=XP_033340499.1;ID=cds-XP_033340499.1;Dbxref=GeneID:117228688%2CGenbank:XP_033340499.1;Parent=rna-XM_033484608.1
NW_022887668.1	Gnomon	CDS	1806882	1806980	.	+	0	Name=XP_033340499.1;ID=cds-XP_033340499.1;Dbxref=GeneID:117228688%2CGenbank:XP_033340499.1;Parent=rna-XM_033484608.1
NW_022887668.1	Gnomon	CDS	1807943	1808214	.	+	0	Name=XP_033340499.1;ID=cds-XP_033340499.1;Dbxref=GeneID:117228688%2CGenbank:XP_033340499.1;Parent=rna-XM_033484608.1
NW_022887668.1	Gnomon	CDS	586636	586828	.	-	0	Name=XP_033341670.1;ID=cds-XP_033341670.1;Dbxref=GeneID:117229344%2CGenbank:XP_033341670.1;Parent=rna-XM_033485779.1
NW_022887668.1	Gnomon	CDS	586095	586297	.	-	0	Name=XP_033341670.1;ID=cds-XP_033341670.1;Dbxref=GeneID:117229344%2CGenbank:XP_033341670.1;Parent=rna-XM_033485779.1
NW_022887668.1	Gnomon	CDS	585688	586013	.	-	0	Name=XP_033341670.1;ID=cds-XP_033341670.1;Dbxref=GeneID:117229344%2CGenbank:XP_033341670.1;Parent=rna-XM_033485779.1
NW_022887668.1	Gnomon	CDS	585358	585611	.	-	0	Name=XP_033341670.1;ID=cds-XP_033341670.1;Dbxref=GeneID:117229344%2CGenbank:XP_033341670.1;Parent=rna-XM_033485779.1
NW_022887668.1	Gnomon	CDS	582939	583167	.	-	0	Name=XP_033341670.1;ID=cds-XP_033341670.1;Dbxref=GeneID:117229344%2CGenbank:XP_033341670.1;Parent=rna-XM_033485779.1
NW_022887668.1	Gnomon	CDS	582477	582862	.	-	0	Name=XP_033341670.1;ID=cds-XP_033341670.1;Dbxref=GeneID:117229344%2CGenbank:XP_033341670.1;Parent=rna-XM_033485779.1
NW_022887668.1	Gnomon	CDS	581960	582412	.	-	0	Name=XP_033341670.1;ID=cds-XP_033341670.1;Dbxref=GeneID:117229344%2CGenbank:XP_033341670.1;Parent=rna-XM_033485779.1
NW_022887668.1	Gnomon	CDS	581363	581889	.	-	0	Name=XP_033341670.1;ID=cds-XP_033341670.1;Dbxref=GeneID:117229344%2CGenbank:XP_033341670.1;Parent=rna-XM_033485779.1
NW_022887668.1	Gnomon	CDS	580940	581289	.	-	0	Name=XP_033341670.1;ID=cds-XP_033341670.1;Dbxref=GeneID:117229344%2CGenbank:XP_033341670.1;Parent=rna-XM_033485779.1
NW_022887668.1	Gnomon	CDS	580555	580795	.	-	0	Name=XP_033341670.1;ID=cds-XP_033341670.1;Dbxref=GeneID:117229344%2CGenbank:XP_033341670.1;Parent=rna-XM_033485779.1
NW_022887668.1	Gnomon	CDS	3426058	3426073	.	+	0	Name=XP_033340019.1;ID=cds-XP_033340019.1;Dbxref=GeneID:117228365%2CGenbank:XP_033340019.1;Parent=rna-XM_033484128.1
NW_022887668.1	Gnomon	CDS	3426508	3426558	.	+	0	Name=XP_033340019.1;ID=cds-XP_033340019.1;Dbxref=GeneID:117228365%2CGenbank:XP_033340019.1;Parent=rna-XM_033484128.1
NW_022887668.1	Gnomon	CDS	3426629	3426849	.	+	0	Name=XP_033340019.1;ID=cds-XP_033340019.1;Dbxref=GeneID:117228365%2CGenbank:XP_033340019.1;Parent=rna-XM_033484128.1
NW_022887668.1	Gnomon	CDS	3426940	3427134	.	+	0	Name=XP_033340019.1;ID=cds-XP_033340019.1;Dbxref=GeneID:117228365%2CGenbank:XP_033340019.1;Parent=rna-XM_033484128.1
NW_022887668.1	Gnomon	CDS	3427206	3427375	.	+	0	Name=XP_033340019.1;ID=cds-XP_033340019.1;Dbxref=GeneID:117228365%2CGenbank:XP_033340019.1;Parent=rna-XM_033484128.1
NW_022887668.1	Gnomon	CDS	3427451	3427619	.	+	0	Name=XP_033340019.1;ID=cds-XP_033340019.1;Dbxref=GeneID:117228365%2CGenbank:XP_033340019.1;Parent=rna-XM_033484128.1
NW_022887668.1	Gnomon	CDS	3427693	3427992	.	+	0	Name=XP_033340019.1;ID=cds-XP_033340019.1;Dbxref=GeneID:117228365%2CGenbank:XP_033340019.1;Parent=rna-XM_033484128.1
NW_022887668.1	Gnomon	CDS	3428070	3428323	.	+	0	Name=XP_033340019.1;ID=cds-XP_033340019.1;Dbxref=GeneID:117228365%2CGenbank:XP_033340019.1;Parent=rna-XM_033484128.1
NW_022887668.1	Gnomon	CDS	3428410	3428569	.	+	0	Name=XP_033340019.1;ID=cds-XP_033340019.1;Dbxref=GeneID:117228365%2CGenbank:XP_033340019.1;Parent=rna-XM_033484128.1
NW_022887668.1	Gnomon	CDS	3428803	3429156	.	+	0	Name=XP_033340019.1;ID=cds-XP_033340019.1;Dbxref=GeneID:117228365%2CGenbank:XP_033340019.1;Parent=rna-XM_033484128.1
NW_022887668.1	Gnomon	CDS	3429280	3429541	.	+	0	Name=XP_033340019.1;ID=cds-XP_033340019.1;Dbxref=GeneID:117228365%2CGenbank:XP_033340019.1;Parent=rna-XM_033484128.1
NW_022887668.1	Gnomon	CDS	3429618	3429755	.	+	0	Name=XP_033340019.1;ID=cds-XP_033340019.1;Dbxref=GeneID:117228365%2CGenbank:XP_033340019.1;Parent=rna-XM_033484128.1
NW_022887668.1	Gnomon	CDS	3429832	3429998	.	+	0	Name=XP_033340019.1;ID=cds-XP_033340019.1;Dbxref=GeneID:117228365%2CGenbank:XP_033340019.1;Parent=rna-XM_033484128.1
NW_022887668.1	Gnomon	CDS	3430071	3430166	.	+	0	Name=XP_033340019.1;ID=cds-XP_033340019.1;Dbxref=GeneID:117228365%2CGenbank:XP_033340019.1;Parent=rna-XM_033484128.1
NW_022887668.1	Gnomon	CDS	3430225	3430364	.	+	0	Name=XP_033340019.1;ID=cds-XP_033340019.1;Dbxref=GeneID:117228365%2CGenbank:XP_033340019.1;Parent=rna-XM_033484128.1
NW_022887668.1	Gnomon	CDS	3430434	3430589	.	+	0	Name=XP_033340019.1;ID=cds-XP_033340019.1;Dbxref=GeneID:117228365%2CGenbank:XP_033340019.1;Parent=rna-XM_033484128.1
NW_022887668.1	Gnomon	CDS	3430909	3431016	.	+	0	Name=XP_033340019.1;ID=cds-XP_033340019.1;Dbxref=GeneID:117228365%2CGenbank:XP_033340019.1;Parent=rna-XM_033484128.1
NW_022887668.1	Gnomon	CDS	3431622	3431734	.	+	0	Name=XP_033340019.1;ID=cds-XP_033340019.1;Dbxref=GeneID:117228365%2CGenbank:XP_033340019.1;Parent=rna-XM_033484128.1
NW_022887668.1	Gnomon	CDS	3431885	3432054	.	+	0	Name=XP_033340019.1;ID=cds-XP_033340019.1;Dbxref=GeneID:117228365%2CGenbank:XP_033340019.1;Parent=rna-XM_033484128.1
NW_022887668.1	Gnomon	CDS	3432124	3432388	.	+	0	Name=XP_033340019.1;ID=cds-XP_033340019.1;Dbxref=GeneID:117228365%2CGenbank:XP_033340019.1;Parent=rna-XM_033484128.1
NW_022887668.1	Gnomon	CDS	3432471	3432798	.	+	0	Name=XP_033340019.1;ID=cds-XP_033340019.1;Dbxref=GeneID:117228365%2CGenbank:XP_033340019.1;Parent=rna-XM_033484128.1
NW_022887668.1	Gnomon	CDS	3432903	3433050	.	+	0	Name=XP_033340019.1;ID=cds-XP_033340019.1;Dbxref=GeneID:117228365%2CGenbank:XP_033340019.1;Parent=rna-XM_033484128.1
NW_022887668.1	Gnomon	CDS	3433134	3433210	.	+	0	Name=XP_033340019.1;ID=cds-XP_033340019.1;Dbxref=GeneID:117228365%2CGenbank:XP_033340019.1;Parent=rna-XM_033484128.1
NW_022887668.1	Gnomon	CDS	3433382	3433433	.	+	0	Name=XP_033340019.1;ID=cds-XP_033340019.1;Dbxref=GeneID:117228365%2CGenbank:XP_033340019.1;Parent=rna-XM_033484128.1
NW_022887668.1	Gnomon	mRNA	2896050	3014624	.	-	.	Name=XM_033485687.1;ID=rna-XM_033485687.1;Dbxref=GeneID:117229286%2CGenbank:XM_033485687.1;Parent=gene-LOC117229286
NW_022887668.1	Gnomon	CDS	562671	562919	.	-	0	Name=XP_033341673.1;ID=cds-XP_033341673.1;Dbxref=GeneID:117229345%2CGenbank:XP_033341673.1;Parent=rna-XM_033485782.1
NW_022887668.1	Gnomon	CDS	562041	562553	.	-	0	Name=XP_033341673.1;ID=cds-XP_033341673.1;Dbxref=GeneID:117229345%2CGenbank:XP_033341673.1;Parent=rna-XM_033485782.1
NW_022887668.1	Gnomon	CDS	561423	561602	.	-	0	Name=XP_033341673.1;ID=cds-XP_033341673.1;Dbxref=GeneID:117229345%2CGenbank:XP_033341673.1;Parent=rna-XM_033485782.1
NW_022887668.1	Gnomon	lnc_RNA	4328047	4330288	.	-	.	Name=XR_004492517.1;ID=rna-XR_004492517.1;Dbxref=GeneID:117229314%2CGenbank:XR_004492517.1;Parent=gene-LOC117229314
NW_022887668.1	Gnomon	exon	1569850	1569959	.	+	.	ID=exon-XM_033485761.1-19;Dbxref=GeneID:117229335%2CGenbank:XM_033485761.1;Parent=rna-XM_033485761.1
NW_022887668.1	Gnomon	exon	1568872	1569095	.	+	.	ID=exon-XM_033485761.1-17;Dbxref=GeneID:117229335%2CGenbank:XM_033485761.1;Parent=rna-XM_033485761.1
NW_022887668.1	Gnomon	exon	1569181	1569787	.	+	.	ID=exon-XM_033485761.1-18;Dbxref=GeneID:117229335%2CGenbank:XM_033485761.1;Parent=rna-XM_033485761.1
NW_022887668.1	Gnomon	exon	1568322	1568453	.	+	.	ID=exon-XM_033485761.1-15;Dbxref=GeneID:117229335%2CGenbank:XM_033485761.1;Parent=rna-XM_033485761.1
NW_022887668.1	Gnomon	exon	1568529	1568808	.	+	.	ID=exon-XM_033485761.1-16;Dbxref=GeneID:117229335%2CGenbank:XM_033485761.1;Parent=rna-XM_033485761.1
NW_022887668.1	Gnomon	exon	1567642	1567918	.	+	.	ID=exon-XM_033485761.1-13;Dbxref=GeneID:117229335%2CGenbank:XM_033485761.1;Parent=rna-XM_033485761.1
NW_022887668.1	Gnomon	exon	1567999	1568246	.	+	.	ID=exon-XM_033485761.1-14;Dbxref=GeneID:117229335%2CGenbank:XM_033485761.1;Parent=rna-XM_033485761.1
NW_022887668.1	Gnomon	exon	1566976	1567166	.	+	.	ID=exon-XM_033485761.1-11;Dbxref=GeneID:117229335%2CGenbank:XM_033485761.1;Parent=rna-XM_033485761.1
NW_022887668.1	Gnomon	exon	1567229	1567579	.	+	.	ID=exon-XM_033485761.1-12;Dbxref=GeneID:117229335%2CGenbank:XM_033485761.1;Parent=rna-XM_033485761.1
NW_022887668.1	Gnomon	exon	1566627	1566725	.	+	.	ID=exon-XM_033485761.1-10;Dbxref=GeneID:117229335%2CGenbank:XM_033485761.1;Parent=rna-XM_033485761.1
NW_022887668.1	Gnomon	exon	1571931	1573190	.	+	.	ID=exon-XM_033485761.1-22;Dbxref=GeneID:117229335%2CGenbank:XM_033485761.1;Parent=rna-XM_033485761.1
NW_022887668.1	Gnomon	exon	1570484	1570609	.	+	.	ID=exon-XM_033485761.1-20;Dbxref=GeneID:117229335%2CGenbank:XM_033485761.1;Parent=rna-XM_033485761.1
NW_022887668.1	Gnomon	exon	1571563	1571821	.	+	.	ID=exon-XM_033485761.1-21;Dbxref=GeneID:117229335%2CGenbank:XM_033485761.1;Parent=rna-XM_033485761.1
NW_022887668.1	Gnomon	CDS	2955483	2957273	.	-	0	Name=XP_033341579.1;ID=cds-XP_033341579.1;Dbxref=GeneID:117229286%2CGenbank:XP_033341579.1;Parent=rna-XM_033485688.1
NW_022887668.1	Gnomon	CDS	2937878	2938072	.	-	0	Name=XP_033341579.1;ID=cds-XP_033341579.1;Dbxref=GeneID:117229286%2CGenbank:XP_033341579.1;Parent=rna-XM_033485688.1
NW_022887668.1	Gnomon	CDS	2921681	2921915	.	-	0	Name=XP_033341579.1;ID=cds-XP_033341579.1;Dbxref=GeneID:117229286%2CGenbank:XP_033341579.1;Parent=rna-XM_033485688.1
NW_022887668.1	Gnomon	CDS	2919431	2919502	.	-	0	Name=XP_033341579.1;ID=cds-XP_033341579.1;Dbxref=GeneID:117229286%2CGenbank:XP_033341579.1;Parent=rna-XM_033485688.1
NW_022887668.1	Gnomon	CDS	2917462	2917624	.	-	0	Name=XP_033341579.1;ID=cds-XP_033341579.1;Dbxref=GeneID:117229286%2CGenbank:XP_033341579.1;Parent=rna-XM_033485688.1
NW_022887668.1	Gnomon	CDS	2915902	2916011	.	-	0	Name=XP_033341579.1;ID=cds-XP_033341579.1;Dbxref=GeneID:117229286%2CGenbank:XP_033341579.1;Parent=rna-XM_033485688.1
NW_022887668.1	Gnomon	CDS	2913533	2913708	.	-	0	Name=XP_033341579.1;ID=cds-XP_033341579.1;Dbxref=GeneID:117229286%2CGenbank:XP_033341579.1;Parent=rna-XM_033485688.1
NW_022887668.1	Gnomon	CDS	2912296	2912512	.	-	0	Name=XP_033341579.1;ID=cds-XP_033341579.1;Dbxref=GeneID:117229286%2CGenbank:XP_033341579.1;Parent=rna-XM_033485688.1
NW_022887668.1	Gnomon	CDS	2911169	2911290	.	-	0	Name=XP_033341579.1;ID=cds-XP_033341579.1;Dbxref=GeneID:117229286%2CGenbank:XP_033341579.1;Parent=rna-XM_033485688.1
NW_022887668.1	Gnomon	CDS	2910845	2911021	.	-	0	Name=XP_033341579.1;ID=cds-XP_033341579.1;Dbxref=GeneID:117229286%2CGenbank:XP_033341579.1;Parent=rna-XM_033485688.1
NW_022887668.1	Gnomon	CDS	2903730	2904044	.	-	0	Name=XP_033341579.1;ID=cds-XP_033341579.1;Dbxref=GeneID:117229286%2CGenbank:XP_033341579.1;Parent=rna-XM_033485688.1
NW_022887668.1	Gnomon	CDS	2900692	2900952	.	-	0	Name=XP_033341579.1;ID=cds-XP_033341579.1;Dbxref=GeneID:117229286%2CGenbank:XP_033341579.1;Parent=rna-XM_033485688.1
NW_022887668.1	Gnomon	CDS	2893645	2893778	.	-	0	Name=XP_033341579.1;ID=cds-XP_033341579.1;Dbxref=GeneID:117229286%2CGenbank:XP_033341579.1;Parent=rna-XM_033485688.1
NW_022887668.1	Gnomon	CDS	2892359	2892542	.	-	0	Name=XP_033341579.1;ID=cds-XP_033341579.1;Dbxref=GeneID:117229286%2CGenbank:XP_033341579.1;Parent=rna-XM_033485688.1
NW_022887668.1	Gnomon	exon	1570766	1570927	.	+	.	ID=exon-XM_033485766.1-21;Dbxref=GeneID:117229335%2CGenbank:XM_033485766.1;Parent=rna-XM_033485766.1
NW_022887668.1	Gnomon	exon	1570484	1570609	.	+	.	ID=exon-XM_033485766.1-20;Dbxref=GeneID:117229335%2CGenbank:XM_033485766.1;Parent=rna-XM_033485766.1
NW_022887668.1	Gnomon	exon	1567999	1568246	.	+	.	ID=exon-XM_033485766.1-14;Dbxref=GeneID:117229335%2CGenbank:XM_033485766.1;Parent=rna-XM_033485766.1
NW_022887668.1	Gnomon	exon	1568322	1568453	.	+	.	ID=exon-XM_033485766.1-15;Dbxref=GeneID:117229335%2CGenbank:XM_033485766.1;Parent=rna-XM_033485766.1
NW_022887668.1	Gnomon	exon	1567229	1567579	.	+	.	ID=exon-XM_033485766.1-12;Dbxref=GeneID:117229335%2CGenbank:XM_033485766.1;Parent=rna-XM_033485766.1
NW_022887668.1	Gnomon	exon	1567642	1567918	.	+	.	ID=exon-XM_033485766.1-13;Dbxref=GeneID:117229335%2CGenbank:XM_033485766.1;Parent=rna-XM_033485766.1
NW_022887668.1	Gnomon	exon	1566627	1566725	.	+	.	ID=exon-XM_033485766.1-10;Dbxref=GeneID:117229335%2CGenbank:XM_033485766.1;Parent=rna-XM_033485766.1
NW_022887668.1	Gnomon	exon	1566976	1567166	.	+	.	ID=exon-XM_033485766.1-11;Dbxref=GeneID:117229335%2CGenbank:XM_033485766.1;Parent=rna-XM_033485766.1
NW_022887668.1	Gnomon	mRNA	1491361	1534856	.	+	.	Name=XM_033483875.1;ID=rna-XM_033483875.1;Dbxref=GeneID:117228144%2CGenbank:XM_033483875.1;Parent=gene-LOC117228144
NW_022887668.1	Gnomon	exon	1569181	1569787	.	+	.	ID=exon-XM_033485766.1-18;Dbxref=GeneID:117229335%2CGenbank:XM_033485766.1;Parent=rna-XM_033485766.1
NW_022887668.1	Gnomon	exon	1569850	1569959	.	+	.	ID=exon-XM_033485766.1-19;Dbxref=GeneID:117229335%2CGenbank:XM_033485766.1;Parent=rna-XM_033485766.1
NW_022887668.1	Gnomon	exon	1568529	1568808	.	+	.	ID=exon-XM_033485766.1-16;Dbxref=GeneID:117229335%2CGenbank:XM_033485766.1;Parent=rna-XM_033485766.1
NW_022887668.1	Gnomon	exon	1568872	1569095	.	+	.	ID=exon-XM_033485766.1-17;Dbxref=GeneID:117229335%2CGenbank:XM_033485766.1;Parent=rna-XM_033485766.1
NW_022887668.1	Gnomon	exon	2919431	2919502	.	-	.	ID=exon-XM_033485687.1-9;Dbxref=GeneID:117229286%2CGenbank:XM_033485687.1;Parent=rna-XM_033485687.1
NW_022887668.1	Gnomon	exon	2932977	2933066	.	-	.	ID=exon-XM_033485687.1-5;Dbxref=GeneID:117229286%2CGenbank:XM_033485687.1;Parent=rna-XM_033485687.1
NW_022887668.1	Gnomon	exon	2932484	2932570	.	-	.	ID=exon-XM_033485687.1-6;Dbxref=GeneID:117229286%2CGenbank:XM_033485687.1;Parent=rna-XM_033485687.1
NW_022887668.1	Gnomon	exon	2924641	2924739	.	-	.	ID=exon-XM_033485687.1-7;Dbxref=GeneID:117229286%2CGenbank:XM_033485687.1;Parent=rna-XM_033485687.1
NW_022887668.1	Gnomon	exon	2921681	2921915	.	-	.	ID=exon-XM_033485687.1-8;Dbxref=GeneID:117229286%2CGenbank:XM_033485687.1;Parent=rna-XM_033485687.1
NW_022887668.1	Gnomon	exon	3014122	3014624	.	-	.	ID=exon-XM_033485687.1-1;Dbxref=GeneID:117229286%2CGenbank:XM_033485687.1;Parent=rna-XM_033485687.1
NW_022887668.1	Gnomon	exon	2955483	2957314	.	-	.	ID=exon-XM_033485687.1-2;Dbxref=GeneID:117229286%2CGenbank:XM_033485687.1;Parent=rna-XM_033485687.1
NW_022887668.1	Gnomon	exon	2937878	2938072	.	-	.	ID=exon-XM_033485687.1-3;Dbxref=GeneID:117229286%2CGenbank:XM_033485687.1;Parent=rna-XM_033485687.1
NW_022887668.1	Gnomon	exon	2936195	2936305	.	-	.	ID=exon-XM_033485687.1-4;Dbxref=GeneID:117229286%2CGenbank:XM_033485687.1;Parent=rna-XM_033485687.1
NW_022887668.1	Gnomon	exon	457434	457569	.	+	.	ID=exon-XM_033483836.1-10;Dbxref=GeneID:117228104%2CGenbank:XM_033483836.1;Parent=rna-XM_033483836.1
NW_022887668.1	Gnomon	exon	457962	458067	.	+	.	ID=exon-XM_033483836.1-11;Dbxref=GeneID:117228104%2CGenbank:XM_033483836.1;Parent=rna-XM_033483836.1
NW_022887668.1	Gnomon	exon	458527	458627	.	+	.	ID=exon-XM_033483836.1-12;Dbxref=GeneID:117228104%2CGenbank:XM_033483836.1;Parent=rna-XM_033483836.1
NW_022887668.1	Gnomon	exon	458705	458968	.	+	.	ID=exon-XM_033483836.1-13;Dbxref=GeneID:117228104%2CGenbank:XM_033483836.1;Parent=rna-XM_033483836.1
NW_022887668.1	Gnomon	mRNA	44290	47315	.	+	.	Name=XM_033484950.1;ID=rna-XM_033484950.1;Dbxref=GeneID:117228887%2CGenbank:XM_033484950.1;Parent=gene-LOC117228887
NW_022887668.1	Gnomon	mRNA	2891795	3014621	.	-	.	Name=XM_033485684.1;ID=rna-XM_033485684.1;Dbxref=GeneID:117229286%2CGenbank:XM_033485684.1;Parent=gene-LOC117229286
NW_022887668.1	Gnomon	lnc_RNA	1090510	1114024	.	+	.	Name=XR_004492268.1;ID=rna-XR_004492268.1;Dbxref=GeneID:117228239%2CGenbank:XR_004492268.1;Parent=gene-LOC117228239
NW_022887668.1	Gnomon	CDS	562671	562919	.	-	0	Name=XP_033341672.1;ID=cds-XP_033341672.1;Dbxref=GeneID:117229345%2CGenbank:XP_033341672.1;Parent=rna-XM_033485781.1
NW_022887668.1	Gnomon	CDS	562041	562553	.	-	0	Name=XP_033341672.1;ID=cds-XP_033341672.1;Dbxref=GeneID:117229345%2CGenbank:XP_033341672.1;Parent=rna-XM_033485781.1
NW_022887668.1	Gnomon	CDS	561423	561602	.	-	0	Name=XP_033341672.1;ID=cds-XP_033341672.1;Dbxref=GeneID:117229345%2CGenbank:XP_033341672.1;Parent=rna-XM_033485781.1
NW_022887668.1	Gnomon	exon	2266765	2270342	.	+	.	ID=exon-XM_033483979.1-1;Dbxref=GeneID:117228275%2CGenbank:XM_033483979.1;Parent=rna-XM_033483979.1
NW_022887668.1	Gnomon	exon	2493190	2493570	.	+	.	ID=exon-XM_033483979.1-2;Dbxref=GeneID:117228275%2CGenbank:XM_033483979.1;Parent=rna-XM_033483979.1
NW_022887668.1	Gnomon	exon	2499859	2501458	.	+	.	ID=exon-XM_033483979.1-3;Dbxref=GeneID:117228275%2CGenbank:XM_033483979.1;Parent=rna-XM_033483979.1
NW_022887668.1	RefSeq	cDNA_match	62249	62457	.	+	.	ID=f3ea5465-c97a-4245-806c-016d98775b1f;Target=XM_033484923.1 1 209
NW_022887668.1	RefSeq	cDNA_match	62645	62899	.	+	.	ID=f3ea5465-c97a-4245-806c-016d98775b1f;Target=XM_033484923.1 1 209
NW_022887668.1	RefSeq	cDNA_match	63002	63213	.	+	.	ID=f3ea5465-c97a-4245-806c-016d98775b1f;Target=XM_033484923.1 1 209
NW_022887668.1	RefSeq	cDNA_match	63284	63545	.	+	.	ID=f3ea5465-c97a-4245-806c-016d98775b1f;Target=XM_033484923.1 1 209
NW_022887668.1	RefSeq	cDNA_match	63617	63877	.	+	.	ID=f3ea5465-c97a-4245-806c-016d98775b1f;Target=XM_033484923.1 1 209
NW_022887668.1	RefSeq	cDNA_match	63934	64101	.	+	.	ID=f3ea5465-c97a-4245-806c-016d98775b1f;Target=XM_033484923.1 1 209
NW_022887668.1	RefSeq	cDNA_match	64172	64258	.	+	.	ID=f3ea5465-c97a-4245-806c-016d98775b1f;Target=XM_033484923.1 1 209
NW_022887668.1	RefSeq	cDNA_match	64328	64537	.	+	.	ID=f3ea5465-c97a-4245-806c-016d98775b1f;Target=XM_033484923.1 1 209
NW_022887668.1	RefSeq	cDNA_match	64597	64992	.	+	.	ID=f3ea5465-c97a-4245-806c-016d98775b1f;Target=XM_033484923.1 1 209
NW_022887668.1	Gnomon	lnc_RNA	4218633	4289803	.	-	.	Name=XR_004492518.1;ID=rna-XR_004492518.1;Dbxref=GeneID:117229315%2CGenbank:XR_004492518.1;Parent=gene-LOC117229315
NW_022887668.1	Gnomon	CDS	2955483	2957273	.	-	0	Name=XP_033341578.1;ID=cds-XP_033341578.1;Dbxref=GeneID:117229286%2CGenbank:XP_033341578.1;Parent=rna-XM_033485687.1
NW_022887668.1	Gnomon	CDS	2937878	2938072	.	-	0	Name=XP_033341578.1;ID=cds-XP_033341578.1;Dbxref=GeneID:117229286%2CGenbank:XP_033341578.1;Parent=rna-XM_033485687.1
NW_022887668.1	Gnomon	CDS	2936195	2936305	.	-	0	Name=XP_033341578.1;ID=cds-XP_033341578.1;Dbxref=GeneID:117229286%2CGenbank:XP_033341578.1;Parent=rna-XM_033485687.1
NW_022887668.1	Gnomon	CDS	2932977	2933066	.	-	0	Name=XP_033341578.1;ID=cds-XP_033341578.1;Dbxref=GeneID:117229286%2CGenbank:XP_033341578.1;Parent=rna-XM_033485687.1
NW_022887668.1	Gnomon	CDS	2932484	2932570	.	-	0	Name=XP_033341578.1;ID=cds-XP_033341578.1;Dbxref=GeneID:117229286%2CGenbank:XP_033341578.1;Parent=rna-XM_033485687.1
NW_022887668.1	Gnomon	CDS	2924641	2924739	.	-	0	Name=XP_033341578.1;ID=cds-XP_033341578.1;Dbxref=GeneID:117229286%2CGenbank:XP_033341578.1;Parent=rna-XM_033485687.1
NW_022887668.1	Gnomon	CDS	2921681	2921915	.	-	0	Name=XP_033341578.1;ID=cds-XP_033341578.1;Dbxref=GeneID:117229286%2CGenbank:XP_033341578.1;Parent=rna-XM_033485687.1
NW_022887668.1	Gnomon	CDS	2919431	2919502	.	-	0	Name=XP_033341578.1;ID=cds-XP_033341578.1;Dbxref=GeneID:117229286%2CGenbank:XP_033341578.1;Parent=rna-XM_033485687.1
NW_022887668.1	Gnomon	CDS	2917462	2917624	.	-	0	Name=XP_033341578.1;ID=cds-XP_033341578.1;Dbxref=GeneID:117229286%2CGenbank:XP_033341578.1;Parent=rna-XM_033485687.1
NW_022887668.1	Gnomon	CDS	2915902	2916011	.	-	0	Name=XP_033341578.1;ID=cds-XP_033341578.1;Dbxref=GeneID:117229286%2CGenbank:XP_033341578.1;Parent=rna-XM_033485687.1
NW_022887668.1	Gnomon	CDS	2913533	2913708	.	-	0	Name=XP_033341578.1;ID=cds-XP_033341578.1;Dbxref=GeneID:117229286%2CGenbank:XP_033341578.1;Parent=rna-XM_033485687.1
NW_022887668.1	Gnomon	CDS	2912296	2912512	.	-	0	Name=XP_033341578.1;ID=cds-XP_033341578.1;Dbxref=GeneID:117229286%2CGenbank:XP_033341578.1;Parent=rna-XM_033485687.1
NW_022887668.1	Gnomon	CDS	2911169	2911290	.	-	0	Name=XP_033341578.1;ID=cds-XP_033341578.1;Dbxref=GeneID:117229286%2CGenbank:XP_033341578.1;Parent=rna-XM_033485687.1
NW_022887668.1	Gnomon	CDS	2910845	2911021	.	-	0	Name=XP_033341578.1;ID=cds-XP_033341578.1;Dbxref=GeneID:117229286%2CGenbank:XP_033341578.1;Parent=rna-XM_033485687.1
NW_022887668.1	Gnomon	CDS	2903730	2904044	.	-	0	Name=XP_033341578.1;ID=cds-XP_033341578.1;Dbxref=GeneID:117229286%2CGenbank:XP_033341578.1;Parent=rna-XM_033485687.1
NW_022887668.1	Gnomon	CDS	2900692	2900952	.	-	0	Name=XP_033341578.1;ID=cds-XP_033341578.1;Dbxref=GeneID:117229286%2CGenbank:XP_033341578.1;Parent=rna-XM_033485687.1
NW_022887668.1	Gnomon	CDS	2898779	2898781	.	-	0	Name=XP_033341578.1;ID=cds-XP_033341578.1;Dbxref=GeneID:117229286%2CGenbank:XP_033341578.1;Parent=rna-XM_033485687.1
NW_022887668.1	Gnomon	exon	45893	46025	.	+	.	ID=exon-XM_033484970.1-5;Dbxref=GeneID:117228887%2CGenbank:XM_033484970.1;Parent=rna-XM_033484970.1
NW_022887668.1	Gnomon	exon	46096	46720	.	+	.	ID=exon-XM_033484970.1-6;Dbxref=GeneID:117228887%2CGenbank:XM_033484970.1;Parent=rna-XM_033484970.1
NW_022887668.1	Gnomon	exon	45297	45456	.	+	.	ID=exon-XM_033484970.1-3;Dbxref=GeneID:117228887%2CGenbank:XM_033484970.1;Parent=rna-XM_033484970.1
NW_022887668.1	Gnomon	exon	45539	45665	.	+	.	ID=exon-XM_033484970.1-4;Dbxref=GeneID:117228887%2CGenbank:XM_033484970.1;Parent=rna-XM_033484970.1
NW_022887668.1	Gnomon	exon	44290	44743	.	+	.	ID=exon-XM_033484970.1-1;Dbxref=GeneID:117228887%2CGenbank:XM_033484970.1;Parent=rna-XM_033484970.1
NW_022887668.1	Gnomon	exon	45154	45220	.	+	.	ID=exon-XM_033484970.1-2;Dbxref=GeneID:117228887%2CGenbank:XM_033484970.1;Parent=rna-XM_033484970.1
NW_022887668.1	Gnomon	exon	46787	47315	.	+	.	ID=exon-XM_033484970.1-7;Dbxref=GeneID:117228887%2CGenbank:XM_033484970.1;Parent=rna-XM_033484970.1
NW_022887668.1	Gnomon	exon	3431885	3432054	.	+	.	ID=exon-XM_033484153.1-19;Dbxref=GeneID:117228365%2CGenbank:XM_033484153.1;Parent=rna-XM_033484153.1
NW_022887668.1	Gnomon	exon	3430909	3431016	.	+	.	ID=exon-XM_033484153.1-17;Dbxref=GeneID:117228365%2CGenbank:XM_033484153.1;Parent=rna-XM_033484153.1
NW_022887668.1	Gnomon	exon	3431622	3431734	.	+	.	ID=exon-XM_033484153.1-18;Dbxref=GeneID:117228365%2CGenbank:XM_033484153.1;Parent=rna-XM_033484153.1
NW_022887668.1	Gnomon	exon	3430225	3430364	.	+	.	ID=exon-XM_033484153.1-15;Dbxref=GeneID:117228365%2CGenbank:XM_033484153.1;Parent=rna-XM_033484153.1
NW_022887668.1	Gnomon	exon	3430422	3430589	.	+	.	ID=exon-XM_033484153.1-16;Dbxref=GeneID:117228365%2CGenbank:XM_033484153.1;Parent=rna-XM_033484153.1
NW_022887668.1	Gnomon	exon	3429832	3429998	.	+	.	ID=exon-XM_033484153.1-13;Dbxref=GeneID:117228365%2CGenbank:XM_033484153.1;Parent=rna-XM_033484153.1
NW_022887668.1	Gnomon	exon	3430071	3430166	.	+	.	ID=exon-XM_033484153.1-14;Dbxref=GeneID:117228365%2CGenbank:XM_033484153.1;Parent=rna-XM_033484153.1
NW_022887668.1	Gnomon	exon	3429280	3429541	.	+	.	ID=exon-XM_033484153.1-11;Dbxref=GeneID:117228365%2CGenbank:XM_033484153.1;Parent=rna-XM_033484153.1
NW_022887668.1	Gnomon	exon	3429618	3429755	.	+	.	ID=exon-XM_033484153.1-12;Dbxref=GeneID:117228365%2CGenbank:XM_033484153.1;Parent=rna-XM_033484153.1
NW_022887668.1	Gnomon	exon	3428803	3429156	.	+	.	ID=exon-XM_033484153.1-10;Dbxref=GeneID:117228365%2CGenbank:XM_033484153.1;Parent=rna-XM_033484153.1
NW_022887668.1	Gnomon	exon	769712	770155	.	-	.	ID=exon-XM_033485700.1-12;Dbxref=GeneID:117229292%2CGenbank:XM_033485700.1;Parent=rna-XM_033485700.1
NW_022887668.1	Gnomon	exon	769423	769629	.	-	.	ID=exon-XM_033485700.1-13;Dbxref=GeneID:117229292%2CGenbank:XM_033485700.1;Parent=rna-XM_033485700.1
NW_022887668.1	Gnomon	exon	768046	768312	.	-	.	ID=exon-XM_033485700.1-14;Dbxref=GeneID:117229292%2CGenbank:XM_033485700.1;Parent=rna-XM_033485700.1
NW_022887668.1	Gnomon	exon	767646	767941	.	-	.	ID=exon-XM_033485700.1-15;Dbxref=GeneID:117229292%2CGenbank:XM_033485700.1;Parent=rna-XM_033485700.1
NW_022887668.1	Gnomon	CDS	3717480	3717531	.	-	0	Name=XP_033340605.1;ID=cds-XP_033340605.1;Dbxref=GeneID:117228743%2CGenbank:XP_033340605.1;Parent=rna-XM_033484714.1
NW_022887668.1	Gnomon	CDS	3717123	3717238	.	-	0	Name=XP_033340605.1;ID=cds-XP_033340605.1;Dbxref=GeneID:117228743%2CGenbank:XP_033340605.1;Parent=rna-XM_033484714.1
NW_022887668.1	Gnomon	CDS	3716879	3716986	.	-	0	Name=XP_033340605.1;ID=cds-XP_033340605.1;Dbxref=GeneID:117228743%2CGenbank:XP_033340605.1;Parent=rna-XM_033484714.1
NW_022887668.1	Gnomon	exon	770628	770959	.	-	.	ID=exon-XM_033485700.1-10;Dbxref=GeneID:117229292%2CGenbank:XM_033485700.1;Parent=rna-XM_033485700.1
NW_022887668.1	Gnomon	exon	770271	770549	.	-	.	ID=exon-XM_033485700.1-11;Dbxref=GeneID:117229292%2CGenbank:XM_033485700.1;Parent=rna-XM_033485700.1
NW_022887668.1	Gnomon	exon	767122	767570	.	-	.	ID=exon-XM_033485700.1-16;Dbxref=GeneID:117229292%2CGenbank:XM_033485700.1;Parent=rna-XM_033485700.1
NW_022887668.1	Gnomon	exon	766726	767027	.	-	.	ID=exon-XM_033485700.1-17;Dbxref=GeneID:117229292%2CGenbank:XM_033485700.1;Parent=rna-XM_033485700.1
NW_022887668.1	Gnomon	exon	765751	766170	.	-	.	ID=exon-XM_033485700.1-18;Dbxref=GeneID:117229292%2CGenbank:XM_033485700.1;Parent=rna-XM_033485700.1
NW_022887668.1	Gnomon	exon	763187	765282	.	-	.	ID=exon-XM_033485700.1-19;Dbxref=GeneID:117229292%2CGenbank:XM_033485700.1;Parent=rna-XM_033485700.1
NW_022887668.1	Gnomon	mRNA	3424406	3435123	.	+	.	Name=XM_033484128.1;ID=rna-XM_033484128.1;Dbxref=GeneID:117228365%2CGenbank:XM_033484128.1;Parent=gene-LOC117228365
NW_022887668.1	Gnomon	exon	3433382	3435123	.	+	.	ID=exon-XM_033484153.1-24;Dbxref=GeneID:117228365%2CGenbank:XM_033484153.1;Parent=rna-XM_033484153.1
NW_022887668.1	Gnomon	exon	3432903	3433050	.	+	.	ID=exon-XM_033484153.1-22;Dbxref=GeneID:117228365%2CGenbank:XM_033484153.1;Parent=rna-XM_033484153.1
NW_022887668.1	Gnomon	exon	3433134	3433210	.	+	.	ID=exon-XM_033484153.1-23;Dbxref=GeneID:117228365%2CGenbank:XM_033484153.1;Parent=rna-XM_033484153.1
NW_022887668.1	Gnomon	exon	3432124	3432388	.	+	.	ID=exon-XM_033484153.1-20;Dbxref=GeneID:117228365%2CGenbank:XM_033484153.1;Parent=rna-XM_033484153.1
NW_022887668.1	Gnomon	exon	3432471	3432798	.	+	.	ID=exon-XM_033484153.1-21;Dbxref=GeneID:117228365%2CGenbank:XM_033484153.1;Parent=rna-XM_033484153.1
NW_022887668.1	Gnomon	CDS	3772657	3772711	.	-	0	Name=XP_033340595.1;ID=cds-XP_033340595.1;Dbxref=GeneID:117228734%2CGenbank:XP_033340595.1;Parent=rna-XM_033484704.1
NW_022887668.1	Gnomon	CDS	3771473	3771600	.	-	0	Name=XP_033340595.1;ID=cds-XP_033340595.1;Dbxref=GeneID:117228734%2CGenbank:XP_033340595.1;Parent=rna-XM_033484704.1
NW_022887668.1	Gnomon	CDS	3771256	3771351	.	-	0	Name=XP_033340595.1;ID=cds-XP_033340595.1;Dbxref=GeneID:117228734%2CGenbank:XP_033340595.1;Parent=rna-XM_033484704.1
NW_022887668.1	Gnomon	exon	188189	188987	.	+	.	ID=exon-XR_004492512.1-1;Dbxref=GeneID:117229285%2CGenbank:XR_004492512.1;Parent=rna-XR_004492512.1
NW_022887668.1	Gnomon	exon	189059	189243	.	+	.	ID=exon-XR_004492512.1-2;Dbxref=GeneID:117229285%2CGenbank:XR_004492512.1;Parent=rna-XR_004492512.1
NW_022887668.1	Gnomon	exon	866776	867006	.	+	.	ID=exon-XM_033485179.1-10;Dbxref=GeneID:117229027%2CGenbank:XM_033485179.1;Parent=rna-XM_033485179.1
NW_022887668.1	Gnomon	exon	867869	868016	.	+	.	ID=exon-XM_033485179.1-11;Dbxref=GeneID:117229027%2CGenbank:XM_033485179.1;Parent=rna-XM_033485179.1
NW_022887668.1	Gnomon	exon	869102	869453	.	+	.	ID=exon-XM_033485179.1-12;Dbxref=GeneID:117229027%2CGenbank:XM_033485179.1;Parent=rna-XM_033485179.1
NW_022887668.1	Gnomon	exon	869544	869675	.	+	.	ID=exon-XM_033485179.1-13;Dbxref=GeneID:117229027%2CGenbank:XM_033485179.1;Parent=rna-XM_033485179.1
NW_022887668.1	Gnomon	exon	869842	870002	.	+	.	ID=exon-XM_033485179.1-14;Dbxref=GeneID:117229027%2CGenbank:XM_033485179.1;Parent=rna-XM_033485179.1
NW_022887668.1	Gnomon	exon	870238	870457	.	+	.	ID=exon-XM_033485179.1-15;Dbxref=GeneID:117229027%2CGenbank:XM_033485179.1;Parent=rna-XM_033485179.1
NW_022887668.1	Gnomon	exon	3426940	3427134	.	+	.	ID=exon-XM_033484114.1-5;Dbxref=GeneID:117228365%2CGenbank:XM_033484114.1;Parent=rna-XM_033484114.1
NW_022887668.1	Gnomon	exon	3427206	3427375	.	+	.	ID=exon-XM_033484114.1-6;Dbxref=GeneID:117228365%2CGenbank:XM_033484114.1;Parent=rna-XM_033484114.1
NW_022887668.1	Gnomon	exon	3427451	3427619	.	+	.	ID=exon-XM_033484114.1-7;Dbxref=GeneID:117228365%2CGenbank:XM_033484114.1;Parent=rna-XM_033484114.1
NW_022887668.1	Gnomon	exon	3427693	3427992	.	+	.	ID=exon-XM_033484114.1-8;Dbxref=GeneID:117228365%2CGenbank:XM_033484114.1;Parent=rna-XM_033484114.1
NW_022887668.1	Gnomon	exon	3428070	3428323	.	+	.	ID=exon-XM_033484114.1-9;Dbxref=GeneID:117228365%2CGenbank:XM_033484114.1;Parent=rna-XM_033484114.1
NW_022887668.1	Gnomon	exon	3424990	3425067	.	+	.	ID=exon-XM_033484114.1-1;Dbxref=GeneID:117228365%2CGenbank:XM_033484114.1;Parent=rna-XM_033484114.1
NW_022887668.1	Gnomon	exon	3425934	3426073	.	+	.	ID=exon-XM_033484114.1-2;Dbxref=GeneID:117228365%2CGenbank:XM_033484114.1;Parent=rna-XM_033484114.1
NW_022887668.1	Gnomon	exon	3426508	3426558	.	+	.	ID=exon-XM_033484114.1-3;Dbxref=GeneID:117228365%2CGenbank:XM_033484114.1;Parent=rna-XM_033484114.1
NW_022887668.1	Gnomon	exon	3426629	3426849	.	+	.	ID=exon-XM_033484114.1-4;Dbxref=GeneID:117228365%2CGenbank:XM_033484114.1;Parent=rna-XM_033484114.1
NW_022887668.1	Gnomon	mRNA	2891795	3014621	.	-	.	Name=XM_033485685.1;ID=rna-XM_033485685.1;Dbxref=GeneID:117229286%2CGenbank:XM_033485685.1;Parent=gene-LOC117229286
NW_022887668.1	Gnomon	CDS	506507	506568	.	-	0	Name=XP_033340115.1;ID=cds-XP_033340115.1;Dbxref=GeneID:117228452%2CGenbank:XP_033340115.1;Parent=rna-XM_033484224.1
NW_022887668.1	Gnomon	CDS	506007	506230	.	-	0	Name=XP_033340115.1;ID=cds-XP_033340115.1;Dbxref=GeneID:117228452%2CGenbank:XP_033340115.1;Parent=rna-XM_033484224.1
NW_022887668.1	Gnomon	CDS	505611	505931	.	-	0	Name=XP_033340115.1;ID=cds-XP_033340115.1;Dbxref=GeneID:117228452%2CGenbank:XP_033340115.1;Parent=rna-XM_033484224.1
NW_022887668.1	Gnomon	CDS	505154	505357	.	-	0	Name=XP_033340115.1;ID=cds-XP_033340115.1;Dbxref=GeneID:117228452%2CGenbank:XP_033340115.1;Parent=rna-XM_033484224.1
NW_022887668.1	Gnomon	CDS	504445	504665	.	-	0	Name=XP_033340115.1;ID=cds-XP_033340115.1;Dbxref=GeneID:117228452%2CGenbank:XP_033340115.1;Parent=rna-XM_033484224.1
NW_022887668.1	Gnomon	CDS	504229	504363	.	-	0	Name=XP_033340115.1;ID=cds-XP_033340115.1;Dbxref=GeneID:117228452%2CGenbank:XP_033340115.1;Parent=rna-XM_033484224.1
NW_022887668.1	Gnomon	CDS	503925	504143	.	-	0	Name=XP_033340115.1;ID=cds-XP_033340115.1;Dbxref=GeneID:117228452%2CGenbank:XP_033340115.1;Parent=rna-XM_033484224.1
NW_022887668.1	Gnomon	mRNA	4387019	4387874	.	+	.	Name=XM_033485741.1;ID=rna-XM_033485741.1;Dbxref=GeneID:117229320%2CGenbank:XM_033485741.1;Parent=gene-LOC117229320
NW_022887668.1	Gnomon	CDS	3426058	3426073	.	+	0	Name=XP_033340063.1;ID=cds-XP_033340063.1;Dbxref=GeneID:117228365%2CGenbank:XP_033340063.1;Parent=rna-XM_033484172.1
NW_022887668.1	Gnomon	CDS	3426508	3426558	.	+	0	Name=XP_033340063.1;ID=cds-XP_033340063.1;Dbxref=GeneID:117228365%2CGenbank:XP_033340063.1;Parent=rna-XM_033484172.1
NW_022887668.1	Gnomon	CDS	3426629	3426849	.	+	0	Name=XP_033340063.1;ID=cds-XP_033340063.1;Dbxref=GeneID:117228365%2CGenbank:XP_033340063.1;Parent=rna-XM_033484172.1
NW_022887668.1	Gnomon	CDS	3426940	3427134	.	+	0	Name=XP_033340063.1;ID=cds-XP_033340063.1;Dbxref=GeneID:117228365%2CGenbank:XP_033340063.1;Parent=rna-XM_033484172.1
NW_022887668.1	Gnomon	CDS	3427206	3427375	.	+	0	Name=XP_033340063.1;ID=cds-XP_033340063.1;Dbxref=GeneID:117228365%2CGenbank:XP_033340063.1;Parent=rna-XM_033484172.1
NW_022887668.1	Gnomon	CDS	3427451	3427619	.	+	0	Name=XP_033340063.1;ID=cds-XP_033340063.1;Dbxref=GeneID:117228365%2CGenbank:XP_033340063.1;Parent=rna-XM_033484172.1
NW_022887668.1	Gnomon	CDS	3427693	3427992	.	+	0	Name=XP_033340063.1;ID=cds-XP_033340063.1;Dbxref=GeneID:117228365%2CGenbank:XP_033340063.1;Parent=rna-XM_033484172.1
NW_022887668.1	Gnomon	CDS	3428070	3428323	.	+	0	Name=XP_033340063.1;ID=cds-XP_033340063.1;Dbxref=GeneID:117228365%2CGenbank:XP_033340063.1;Parent=rna-XM_033484172.1
NW_022887668.1	Gnomon	CDS	3428410	3428569	.	+	0	Name=XP_033340063.1;ID=cds-XP_033340063.1;Dbxref=GeneID:117228365%2CGenbank:XP_033340063.1;Parent=rna-XM_033484172.1
NW_022887668.1	Gnomon	CDS	3428803	3429156	.	+	0	Name=XP_033340063.1;ID=cds-XP_033340063.1;Dbxref=GeneID:117228365%2CGenbank:XP_033340063.1;Parent=rna-XM_033484172.1
NW_022887668.1	Gnomon	CDS	3429280	3429541	.	+	0	Name=XP_033340063.1;ID=cds-XP_033340063.1;Dbxref=GeneID:117228365%2CGenbank:XP_033340063.1;Parent=rna-XM_033484172.1
NW_022887668.1	Gnomon	CDS	3429618	3429755	.	+	0	Name=XP_033340063.1;ID=cds-XP_033340063.1;Dbxref=GeneID:117228365%2CGenbank:XP_033340063.1;Parent=rna-XM_033484172.1
NW_022887668.1	Gnomon	CDS	3429832	3429998	.	+	0	Name=XP_033340063.1;ID=cds-XP_033340063.1;Dbxref=GeneID:117228365%2CGenbank:XP_033340063.1;Parent=rna-XM_033484172.1
NW_022887668.1	Gnomon	CDS	3430071	3430166	.	+	0	Name=XP_033340063.1;ID=cds-XP_033340063.1;Dbxref=GeneID:117228365%2CGenbank:XP_033340063.1;Parent=rna-XM_033484172.1
NW_022887668.1	Gnomon	CDS	3430225	3430364	.	+	0	Name=XP_033340063.1;ID=cds-XP_033340063.1;Dbxref=GeneID:117228365%2CGenbank:XP_033340063.1;Parent=rna-XM_033484172.1
NW_022887668.1	Gnomon	CDS	3430434	3430589	.	+	0	Name=XP_033340063.1;ID=cds-XP_033340063.1;Dbxref=GeneID:117228365%2CGenbank:XP_033340063.1;Parent=rna-XM_033484172.1
NW_022887668.1	Gnomon	CDS	3431622	3431734	.	+	0	Name=XP_033340063.1;ID=cds-XP_033340063.1;Dbxref=GeneID:117228365%2CGenbank:XP_033340063.1;Parent=rna-XM_033484172.1
NW_022887668.1	Gnomon	CDS	3431885	3432054	.	+	0	Name=XP_033340063.1;ID=cds-XP_033340063.1;Dbxref=GeneID:117228365%2CGenbank:XP_033340063.1;Parent=rna-XM_033484172.1
NW_022887668.1	Gnomon	CDS	3432124	3432388	.	+	0	Name=XP_033340063.1;ID=cds-XP_033340063.1;Dbxref=GeneID:117228365%2CGenbank:XP_033340063.1;Parent=rna-XM_033484172.1
NW_022887668.1	Gnomon	CDS	3432471	3432798	.	+	0	Name=XP_033340063.1;ID=cds-XP_033340063.1;Dbxref=GeneID:117228365%2CGenbank:XP_033340063.1;Parent=rna-XM_033484172.1
NW_022887668.1	Gnomon	CDS	3432903	3433050	.	+	0	Name=XP_033340063.1;ID=cds-XP_033340063.1;Dbxref=GeneID:117228365%2CGenbank:XP_033340063.1;Parent=rna-XM_033484172.1
NW_022887668.1	Gnomon	CDS	3433134	3433210	.	+	0	Name=XP_033340063.1;ID=cds-XP_033340063.1;Dbxref=GeneID:117228365%2CGenbank:XP_033340063.1;Parent=rna-XM_033484172.1
NW_022887668.1	Gnomon	CDS	3433382	3433433	.	+	0	Name=XP_033340063.1;ID=cds-XP_033340063.1;Dbxref=GeneID:117228365%2CGenbank:XP_033340063.1;Parent=rna-XM_033484172.1
NW_022887668.1	Gnomon	mRNA	42208	44792	.	-	.	Name=XM_033484912.1;ID=rna-XM_033484912.1;Dbxref=GeneID:117228876%2CGenbank:XM_033484912.1;Parent=gene-LOC117228876
NW_022887668.1	Gnomon	exon	1848780	1849208	.	+	.	ID=exon-XM_033484335.1-1;Dbxref=GeneID:117228535%2CGenbank:XM_033484335.1;Parent=rna-XM_033484335.1
NW_022887668.1	Gnomon	exon	1849310	1849482	.	+	.	ID=exon-XM_033484335.1-2;Dbxref=GeneID:117228535%2CGenbank:XM_033484335.1;Parent=rna-XM_033484335.1
NW_022887668.1	Gnomon	exon	1849636	1850587	.	+	.	ID=exon-XM_033484335.1-3;Dbxref=GeneID:117228535%2CGenbank:XM_033484335.1;Parent=rna-XM_033484335.1
NW_022887668.1	Gnomon	CDS	4454039	4454097	.	-	0	Name=XP_033341631.1;ID=cds-XP_033341631.1;Dbxref=GeneID:117229319%2CGenbank:XP_033341631.1;Parent=rna-XM_033485740.1
NW_022887668.1	Gnomon	CDS	4453835	4453976	.	-	0	Name=XP_033341631.1;ID=cds-XP_033341631.1;Dbxref=GeneID:117229319%2CGenbank:XP_033341631.1;Parent=rna-XM_033485740.1
NW_022887668.1	Gnomon	CDS	4451954	4452121	.	-	0	Name=XP_033341631.1;ID=cds-XP_033341631.1;Dbxref=GeneID:117229319%2CGenbank:XP_033341631.1;Parent=rna-XM_033485740.1
NW_022887668.1	Gnomon	CDS	4448843	4448989	.	-	0	Name=XP_033341631.1;ID=cds-XP_033341631.1;Dbxref=GeneID:117229319%2CGenbank:XP_033341631.1;Parent=rna-XM_033485740.1
NW_022887668.1	Gnomon	mRNA	2266765	2501458	.	+	.	Name=XM_033483979.1;ID=rna-XM_033483979.1;Dbxref=GeneID:117228275%2CGenbank:XM_033483979.1;Parent=gene-LOC117228275
NW_022887668.1	Gnomon	exon	1910358	1911028	.	+	.	ID=exon-XM_033484594.1-1;Dbxref=GeneID:117228684%2CGenbank:XM_033484594.1;Parent=rna-XM_033484594.1
NW_022887668.1	Gnomon	exon	1911336	1912247	.	+	.	ID=exon-XM_033484594.1-2;Dbxref=GeneID:117228684%2CGenbank:XM_033484594.1;Parent=rna-XM_033484594.1
NW_022887668.1	Gnomon	exon	61031	61880	.	+	.	ID=exon-XM_033485019.1-10;Dbxref=GeneID:117228904%2CGenbank:XM_033485019.1;Parent=rna-XM_033485019.1
NW_022887668.1	Gnomon	mRNA	1793406	1798237	.	+	.	Name=XM_033485742.1;ID=rna-XM_033485742.1;Dbxref=GeneID:117229321%2CGenbank:XM_033485742.1;Parent=gene-LOC117229321
NW_022887668.1	Gnomon	exon	1077148	1077338	.	-	.	ID=exon-XM_033483909.1-8;Dbxref=GeneID:117228188%2CGenbank:XM_033483909.1;Parent=rna-XM_033483909.1
NW_022887668.1	Gnomon	exon	1076815	1077081	.	-	.	ID=exon-XM_033483909.1-9;Dbxref=GeneID:117228188%2CGenbank:XM_033483909.1;Parent=rna-XM_033483909.1
NW_022887668.1	Gnomon	exon	1080483	1080704	.	-	.	ID=exon-XM_033483909.1-6;Dbxref=GeneID:117228188%2CGenbank:XM_033483909.1;Parent=rna-XM_033483909.1
NW_022887668.1	Gnomon	exon	1079599	1079787	.	-	.	ID=exon-XM_033483909.1-7;Dbxref=GeneID:117228188%2CGenbank:XM_033483909.1;Parent=rna-XM_033483909.1
NW_022887668.1	Gnomon	exon	2791016	2791404	.	+	.	ID=exon-XM_033485801.1-5;Dbxref=GeneID:117229358%2CGenbank:XM_033485801.1;Parent=rna-XM_033485801.1
NW_022887668.1	Gnomon	exon	2789781	2789886	.	+	.	ID=exon-XM_033485801.1-3;Dbxref=GeneID:117229358%2CGenbank:XM_033485801.1;Parent=rna-XM_033485801.1
NW_022887668.1	Gnomon	exon	2789948	2790317	.	+	.	ID=exon-XM_033485801.1-4;Dbxref=GeneID:117229358%2CGenbank:XM_033485801.1;Parent=rna-XM_033485801.1
NW_022887668.1	Gnomon	exon	2788320	2788664	.	+	.	ID=exon-XM_033485801.1-1;Dbxref=GeneID:117229358%2CGenbank:XM_033485801.1;Parent=rna-XM_033485801.1
NW_022887668.1	Gnomon	exon	2789129	2789288	.	+	.	ID=exon-XM_033485801.1-2;Dbxref=GeneID:117229358%2CGenbank:XM_033485801.1;Parent=rna-XM_033485801.1
NW_022887668.1	Gnomon	CDS	4455394	4455534	.	-	0	Name=XP_033341630.1;ID=cds-XP_033341630.1;Dbxref=GeneID:117229319%2CGenbank:XP_033341630.1;Parent=rna-XM_033485739.1
NW_022887668.1	Gnomon	CDS	4454039	4454097	.	-	0	Name=XP_033341630.1;ID=cds-XP_033341630.1;Dbxref=GeneID:117229319%2CGenbank:XP_033341630.1;Parent=rna-XM_033485739.1
NW_022887668.1	Gnomon	CDS	4453835	4453976	.	-	0	Name=XP_033341630.1;ID=cds-XP_033341630.1;Dbxref=GeneID:117229319%2CGenbank:XP_033341630.1;Parent=rna-XM_033485739.1
NW_022887668.1	Gnomon	CDS	4451954	4452121	.	-	0	Name=XP_033341630.1;ID=cds-XP_033341630.1;Dbxref=GeneID:117229319%2CGenbank:XP_033341630.1;Parent=rna-XM_033485739.1
NW_022887668.1	Gnomon	CDS	4448843	4448989	.	-	0	Name=XP_033341630.1;ID=cds-XP_033341630.1;Dbxref=GeneID:117229319%2CGenbank:XP_033341630.1;Parent=rna-XM_033485739.1
NW_022887668.1	Gnomon	mRNA	3759562	3761066	.	-	.	Name=XM_033484664.1;ID=rna-XM_033484664.1;Dbxref=GeneID:117228707%2CGenbank:XM_033484664.1;Parent=gene-LOC117228707
NW_022887668.1	Gnomon	CDS	43304	44412	.	-	0	Name=XP_033340803.1;ID=cds-XP_033340803.1;Dbxref=GeneID:117228876%2CGenbank:XP_033340803.1;Parent=rna-XM_033484912.1
NW_022887668.1	Gnomon	CDS	42902	43228	.	-	0	Name=XP_033340803.1;ID=cds-XP_033340803.1;Dbxref=GeneID:117228876%2CGenbank:XP_033340803.1;Parent=rna-XM_033484912.1
NW_022887668.1	Gnomon	CDS	42702	42832	.	-	0	Name=XP_033340803.1;ID=cds-XP_033340803.1;Dbxref=GeneID:117228876%2CGenbank:XP_033340803.1;Parent=rna-XM_033484912.1
NW_022887668.1	Gnomon	CDS	42450	42625	.	-	0	Name=XP_033340803.1;ID=cds-XP_033340803.1;Dbxref=GeneID:117228876%2CGenbank:XP_033340803.1;Parent=rna-XM_033484912.1
NW_022887668.1	Gnomon	CDS	42262	42384	.	-	0	Name=XP_033340803.1;ID=cds-XP_033340803.1;Dbxref=GeneID:117228876%2CGenbank:XP_033340803.1;Parent=rna-XM_033484912.1
NW_022887668.1	Gnomon	exon	1164158	1164995	.	-	.	ID=exon-XM_033483909.1-1;Dbxref=GeneID:117228188%2CGenbank:XM_033483909.1;Parent=rna-XM_033483909.1
NW_022887668.1	Gnomon	exon	1082873	1083134	.	-	.	ID=exon-XM_033483909.1-4;Dbxref=GeneID:117228188%2CGenbank:XM_033483909.1;Parent=rna-XM_033483909.1
NW_022887668.1	Gnomon	exon	1081493	1081641	.	-	.	ID=exon-XM_033483909.1-5;Dbxref=GeneID:117228188%2CGenbank:XM_033483909.1;Parent=rna-XM_033483909.1
NW_022887668.1	Gnomon	exon	1134252	1134481	.	-	.	ID=exon-XM_033483909.1-2;Dbxref=GeneID:117228188%2CGenbank:XM_033483909.1;Parent=rna-XM_033483909.1
NW_022887668.1	Gnomon	exon	1133177	1133313	.	-	.	ID=exon-XM_033483909.1-3;Dbxref=GeneID:117228188%2CGenbank:XM_033483909.1;Parent=rna-XM_033483909.1
NW_022887668.1	Gnomon	mRNA	58047	61880	.	+	.	Name=XM_033485012.1;ID=rna-XM_033485012.1;Dbxref=GeneID:117228904%2CGenbank:XM_033485012.1;Parent=gene-LOC117228904
NW_022887668.1	Gnomon	CDS	4553980	4554040	.	+	0	Name=XP_033340709.1;ID=cds-XP_033340709.1;Dbxref=GeneID:117228811%2CGenbank:XP_033340709.1;Parent=rna-XM_033484818.1
NW_022887668.1	Gnomon	CDS	4559321	4559389	.	+	0	Name=XP_033340709.1;ID=cds-XP_033340709.1;Dbxref=GeneID:117228811%2CGenbank:XP_033340709.1;Parent=rna-XM_033484818.1
NW_022887668.1	Gnomon	CDS	4562404	4562575	.	+	0	Name=XP_033340709.1;ID=cds-XP_033340709.1;Dbxref=GeneID:117228811%2CGenbank:XP_033340709.1;Parent=rna-XM_033484818.1
NW_022887668.1	Gnomon	CDS	4571746	4571951	.	+	0	Name=XP_033340709.1;ID=cds-XP_033340709.1;Dbxref=GeneID:117228811%2CGenbank:XP_033340709.1;Parent=rna-XM_033484818.1
NW_022887668.1	Gnomon	CDS	4574504	4574700	.	+	0	Name=XP_033340709.1;ID=cds-XP_033340709.1;Dbxref=GeneID:117228811%2CGenbank:XP_033340709.1;Parent=rna-XM_033484818.1
NW_022887668.1	Gnomon	CDS	4599917	4600097	.	+	0	Name=XP_033340709.1;ID=cds-XP_033340709.1;Dbxref=GeneID:117228811%2CGenbank:XP_033340709.1;Parent=rna-XM_033484818.1
NW_022887668.1	Gnomon	CDS	4604601	4604710	.	+	0	Name=XP_033340709.1;ID=cds-XP_033340709.1;Dbxref=GeneID:117228811%2CGenbank:XP_033340709.1;Parent=rna-XM_033484818.1
NW_022887668.1	Gnomon	CDS	4604848	4605023	.	+	0	Name=XP_033340709.1;ID=cds-XP_033340709.1;Dbxref=GeneID:117228811%2CGenbank:XP_033340709.1;Parent=rna-XM_033484818.1
NW_022887668.1	Gnomon	CDS	4607621	4607876	.	+	0	Name=XP_033340709.1;ID=cds-XP_033340709.1;Dbxref=GeneID:117228811%2CGenbank:XP_033340709.1;Parent=rna-XM_033484818.1
NW_022887668.1	Gnomon	CDS	1795729	1796233	.	+	0	Name=XP_033341633.1;ID=cds-XP_033341633.1;Dbxref=GeneID:117229321%2CGenbank:XP_033341633.1;Parent=rna-XM_033485742.1
NW_022887668.1	Gnomon	CDS	1796921	1797285	.	+	0	Name=XP_033341633.1;ID=cds-XP_033341633.1;Dbxref=GeneID:117229321%2CGenbank:XP_033341633.1;Parent=rna-XM_033485742.1
NW_022887668.1	Gnomon	exon	4995	5091	.	+	.	ID=exon-XM_033485416.1-9;Dbxref=GeneID:117229165%2CGenbank:XM_033485416.1;Parent=rna-XM_033485416.1
NW_022887668.1	Gnomon	exon	2812	3236	.	+	.	ID=exon-XM_033485416.1-1;Dbxref=GeneID:117229165%2CGenbank:XM_033485416.1;Parent=rna-XM_033485416.1
NW_022887668.1	Gnomon	exon	3328	3431	.	+	.	ID=exon-XM_033485416.1-2;Dbxref=GeneID:117229165%2CGenbank:XM_033485416.1;Parent=rna-XM_033485416.1
NW_022887668.1	Gnomon	exon	3509	3764	.	+	.	ID=exon-XM_033485416.1-3;Dbxref=GeneID:117229165%2CGenbank:XM_033485416.1;Parent=rna-XM_033485416.1
NW_022887668.1	Gnomon	exon	3866	3945	.	+	.	ID=exon-XM_033485416.1-4;Dbxref=GeneID:117229165%2CGenbank:XM_033485416.1;Parent=rna-XM_033485416.1
NW_022887668.1	Gnomon	exon	4039	4254	.	+	.	ID=exon-XM_033485416.1-5;Dbxref=GeneID:117229165%2CGenbank:XM_033485416.1;Parent=rna-XM_033485416.1
NW_022887668.1	Gnomon	exon	4348	4464	.	+	.	ID=exon-XM_033485416.1-6;Dbxref=GeneID:117229165%2CGenbank:XM_033485416.1;Parent=rna-XM_033485416.1
NW_022887668.1	Gnomon	exon	4535	4675	.	+	.	ID=exon-XM_033485416.1-7;Dbxref=GeneID:117229165%2CGenbank:XM_033485416.1;Parent=rna-XM_033485416.1
NW_022887668.1	Gnomon	exon	4743	4917	.	+	.	ID=exon-XM_033485416.1-8;Dbxref=GeneID:117229165%2CGenbank:XM_033485416.1;Parent=rna-XM_033485416.1
NW_022887668.1	Gnomon	exon	763187	765282	.	-	.	ID=exon-XM_033485698.1-20;Dbxref=GeneID:117229292%2CGenbank:XM_033485698.1;Parent=rna-XM_033485698.1
NW_022887668.1	Gnomon	exon	770271	770549	.	-	.	ID=exon-XM_033485698.1-12;Dbxref=GeneID:117229292%2CGenbank:XM_033485698.1;Parent=rna-XM_033485698.1
NW_022887668.1	Gnomon	exon	769712	770155	.	-	.	ID=exon-XM_033485698.1-13;Dbxref=GeneID:117229292%2CGenbank:XM_033485698.1;Parent=rna-XM_033485698.1
NW_022887668.1	Gnomon	exon	771032	771664	.	-	.	ID=exon-XM_033485698.1-10;Dbxref=GeneID:117229292%2CGenbank:XM_033485698.1;Parent=rna-XM_033485698.1
NW_022887668.1	Gnomon	exon	770628	770959	.	-	.	ID=exon-XM_033485698.1-11;Dbxref=GeneID:117229292%2CGenbank:XM_033485698.1;Parent=rna-XM_033485698.1
NW_022887668.1	Gnomon	exon	767646	767941	.	-	.	ID=exon-XM_033485698.1-16;Dbxref=GeneID:117229292%2CGenbank:XM_033485698.1;Parent=rna-XM_033485698.1
NW_022887668.1	Gnomon	exon	767122	767570	.	-	.	ID=exon-XM_033485698.1-17;Dbxref=GeneID:117229292%2CGenbank:XM_033485698.1;Parent=rna-XM_033485698.1
NW_022887668.1	Gnomon	exon	769423	769629	.	-	.	ID=exon-XM_033485698.1-14;Dbxref=GeneID:117229292%2CGenbank:XM_033485698.1;Parent=rna-XM_033485698.1
NW_022887668.1	Gnomon	exon	768046	768312	.	-	.	ID=exon-XM_033485698.1-15;Dbxref=GeneID:117229292%2CGenbank:XM_033485698.1;Parent=rna-XM_033485698.1
NW_022887668.1	Gnomon	exon	766726	767027	.	-	.	ID=exon-XM_033485698.1-18;Dbxref=GeneID:117229292%2CGenbank:XM_033485698.1;Parent=rna-XM_033485698.1
NW_022887668.1	Gnomon	exon	765751	766170	.	-	.	ID=exon-XM_033485698.1-19;Dbxref=GeneID:117229292%2CGenbank:XM_033485698.1;Parent=rna-XM_033485698.1
NW_022887668.1	Gnomon	CDS	1402667	1403079	.	-	0	Name=XP_033341634.1;ID=cds-XP_033341634.1;Dbxref=GeneID:117229323%2CGenbank:XP_033341634.1;Parent=rna-XM_033485743.1
NW_022887668.1	Gnomon	CDS	1401508	1402033	.	-	0	Name=XP_033341634.1;ID=cds-XP_033341634.1;Dbxref=GeneID:117229323%2CGenbank:XP_033341634.1;Parent=rna-XM_033485743.1
NW_022887668.1	Gnomon	CDS	1400977	1401396	.	-	0	Name=XP_033341634.1;ID=cds-XP_033341634.1;Dbxref=GeneID:117229323%2CGenbank:XP_033341634.1;Parent=rna-XM_033485743.1
NW_022887668.1	Gnomon	CDS	1400772	1400893	.	-	0	Name=XP_033341634.1;ID=cds-XP_033341634.1;Dbxref=GeneID:117229323%2CGenbank:XP_033341634.1;Parent=rna-XM_033485743.1
NW_022887668.1	Gnomon	CDS	1400484	1400709	.	-	0	Name=XP_033341634.1;ID=cds-XP_033341634.1;Dbxref=GeneID:117229323%2CGenbank:XP_033341634.1;Parent=rna-XM_033485743.1
NW_022887668.1	Gnomon	CDS	1400267	1400401	.	-	0	Name=XP_033341634.1;ID=cds-XP_033341634.1;Dbxref=GeneID:117229323%2CGenbank:XP_033341634.1;Parent=rna-XM_033485743.1
NW_022887668.1	Gnomon	CDS	1399912	1400181	.	-	0	Name=XP_033341634.1;ID=cds-XP_033341634.1;Dbxref=GeneID:117229323%2CGenbank:XP_033341634.1;Parent=rna-XM_033485743.1
NW_022887668.1	Gnomon	CDS	1399519	1399777	.	-	0	Name=XP_033341634.1;ID=cds-XP_033341634.1;Dbxref=GeneID:117229323%2CGenbank:XP_033341634.1;Parent=rna-XM_033485743.1
NW_022887668.1	Gnomon	CDS	1398733	1399026	.	-	0	Name=XP_033341634.1;ID=cds-XP_033341634.1;Dbxref=GeneID:117229323%2CGenbank:XP_033341634.1;Parent=rna-XM_033485743.1
NW_022887668.1	Gnomon	CDS	1396331	1396443	.	-	0	Name=XP_033341634.1;ID=cds-XP_033341634.1;Dbxref=GeneID:117229323%2CGenbank:XP_033341634.1;Parent=rna-XM_033485743.1
NW_022887668.1	Gnomon	CDS	1395874	1395996	.	-	0	Name=XP_033341634.1;ID=cds-XP_033341634.1;Dbxref=GeneID:117229323%2CGenbank:XP_033341634.1;Parent=rna-XM_033485743.1
NW_022887668.1	Gnomon	exon	1564989	1565311	.	+	.	ID=exon-XM_033485761.1-8;Dbxref=GeneID:117229335%2CGenbank:XM_033485761.1;Parent=rna-XM_033485761.1
NW_022887668.1	Gnomon	exon	1565386	1565734	.	+	.	ID=exon-XM_033485761.1-9;Dbxref=GeneID:117229335%2CGenbank:XM_033485761.1;Parent=rna-XM_033485761.1
NW_022887668.1	Gnomon	exon	1563773	1563929	.	+	.	ID=exon-XM_033485761.1-4;Dbxref=GeneID:117229335%2CGenbank:XM_033485761.1;Parent=rna-XM_033485761.1
NW_022887668.1	Gnomon	exon	1564012	1564182	.	+	.	ID=exon-XM_033485761.1-5;Dbxref=GeneID:117229335%2CGenbank:XM_033485761.1;Parent=rna-XM_033485761.1
NW_022887668.1	Gnomon	exon	1564245	1564625	.	+	.	ID=exon-XM_033485761.1-6;Dbxref=GeneID:117229335%2CGenbank:XM_033485761.1;Parent=rna-XM_033485761.1
NW_022887668.1	Gnomon	exon	1564705	1564920	.	+	.	ID=exon-XM_033485761.1-7;Dbxref=GeneID:117229335%2CGenbank:XM_033485761.1;Parent=rna-XM_033485761.1
NW_022887668.1	Gnomon	exon	1561723	1561949	.	+	.	ID=exon-XM_033485761.1-1;Dbxref=GeneID:117229335%2CGenbank:XM_033485761.1;Parent=rna-XM_033485761.1
NW_022887668.1	Gnomon	exon	1562493	1562740	.	+	.	ID=exon-XM_033485761.1-2;Dbxref=GeneID:117229335%2CGenbank:XM_033485761.1;Parent=rna-XM_033485761.1
NW_022887668.1	Gnomon	exon	1562834	1563579	.	+	.	ID=exon-XM_033485761.1-3;Dbxref=GeneID:117229335%2CGenbank:XM_033485761.1;Parent=rna-XM_033485761.1
NW_022887668.1	Gnomon	CDS	494650	494778	.	-	0	Name=XP_033339659.1;ID=cds-XP_033339659.1;Dbxref=GeneID:117228085%2CGenbank:XP_033339659.1;Parent=rna-XM_033483768.1
NW_022887668.1	Gnomon	CDS	462665	462893	.	-	0	Name=XP_033339659.1;ID=cds-XP_033339659.1;Dbxref=GeneID:117228085%2CGenbank:XP_033339659.1;Parent=rna-XM_033483768.1
NW_022887668.1	Gnomon	CDS	462185	462510	.	-	0	Name=XP_033339659.1;ID=cds-XP_033339659.1;Dbxref=GeneID:117228085%2CGenbank:XP_033339659.1;Parent=rna-XM_033483768.1
NW_022887668.1	Gnomon	CDS	461016	461129	.	-	0	Name=XP_033339659.1;ID=cds-XP_033339659.1;Dbxref=GeneID:117228085%2CGenbank:XP_033339659.1;Parent=rna-XM_033483768.1
NW_022887668.1	Gnomon	CDS	1288860	1290058	.	-	0	Name=XP_033339899.1;ID=cds-XP_033339899.1;Dbxref=GeneID:117228293%2CGenbank:XP_033339899.1;Parent=rna-XM_033484008.1
NW_022887668.1	Gnomon	CDS	1230883	1230967	.	-	0	Name=XP_033339899.1;ID=cds-XP_033339899.1;Dbxref=GeneID:117228293%2CGenbank:XP_033339899.1;Parent=rna-XM_033484008.1
NW_022887668.1	Gnomon	CDS	1207955	1208065	.	-	0	Name=XP_033339899.1;ID=cds-XP_033339899.1;Dbxref=GeneID:117228293%2CGenbank:XP_033339899.1;Parent=rna-XM_033484008.1
NW_022887668.1	Gnomon	CDS	1780548	1780665	.	+	0	Name=XP_033341144.1;ID=cds-XP_033341144.1;Dbxref=GeneID:117229095%2CGenbank:XP_033341144.1;Parent=rna-XM_033485253.1
NW_022887668.1	Gnomon	CDS	1781135	1781438	.	+	0	Name=XP_033341144.1;ID=cds-XP_033341144.1;Dbxref=GeneID:117229095%2CGenbank:XP_033341144.1;Parent=rna-XM_033485253.1
NW_022887668.1	Gnomon	CDS	1782034	1782227	.	+	0	Name=XP_033341144.1;ID=cds-XP_033341144.1;Dbxref=GeneID:117229095%2CGenbank:XP_033341144.1;Parent=rna-XM_033485253.1
NW_022887668.1	Gnomon	CDS	1782293	1782663	.	+	0	Name=XP_033341144.1;ID=cds-XP_033341144.1;Dbxref=GeneID:117229095%2CGenbank:XP_033341144.1;Parent=rna-XM_033485253.1
NW_022887668.1	Gnomon	CDS	2125779	2126137	.	-	0	Name=XP_033340160.1;ID=cds-XP_033340160.1;Dbxref=GeneID:117228486%2CGenbank:XP_033340160.1;Parent=rna-XM_033484269.1
NW_022887668.1	Gnomon	CDS	2123959	2124133	.	-	0	Name=XP_033340160.1;ID=cds-XP_033340160.1;Dbxref=GeneID:117228486%2CGenbank:XP_033340160.1;Parent=rna-XM_033484269.1
NW_022887668.1	Gnomon	CDS	2122393	2122544	.	-	0	Name=XP_033340160.1;ID=cds-XP_033340160.1;Dbxref=GeneID:117228486%2CGenbank:XP_033340160.1;Parent=rna-XM_033484269.1
NW_022887668.1	Gnomon	CDS	2121639	2121779	.	-	0	Name=XP_033340160.1;ID=cds-XP_033340160.1;Dbxref=GeneID:117228486%2CGenbank:XP_033340160.1;Parent=rna-XM_033484269.1
NW_022887668.1	Gnomon	CDS	2110058	2111192	.	-	0	Name=XP_033340160.1;ID=cds-XP_033340160.1;Dbxref=GeneID:117228486%2CGenbank:XP_033340160.1;Parent=rna-XM_033484269.1
NW_022887668.1	Gnomon	mRNA	4448298	4455518	.	-	.	Name=XM_033485740.1;ID=rna-XM_033485740.1;Dbxref=GeneID:117229319%2CGenbank:XM_033485740.1;Parent=gene-LOC117229319
NW_022887668.1	Gnomon	CDS	4387054	4387305	.	+	0	Name=XP_033341632.1;ID=cds-XP_033341632.1;Dbxref=GeneID:117229320%2CGenbank:XP_033341632.1;Parent=rna-XM_033485741.1
NW_022887668.1	Gnomon	CDS	4387685	4387741	.	+	0	Name=XP_033341632.1;ID=cds-XP_033341632.1;Dbxref=GeneID:117229320%2CGenbank:XP_033341632.1;Parent=rna-XM_033485741.1
NW_022887668.1	Gnomon	exon	3521433	3521539	.	-	.	ID=exon-XM_033484312.1-1;Dbxref=GeneID:117228519%2CGenbank:XM_033484312.1;Parent=rna-XM_033484312.1
NW_022887668.1	Gnomon	exon	3520853	3520965	.	-	.	ID=exon-XM_033484312.1-2;Dbxref=GeneID:117228519%2CGenbank:XM_033484312.1;Parent=rna-XM_033484312.1
NW_022887668.1	Gnomon	exon	3520376	3520775	.	-	.	ID=exon-XM_033484312.1-3;Dbxref=GeneID:117228519%2CGenbank:XM_033484312.1;Parent=rna-XM_033484312.1
NW_022887668.1	Gnomon	exon	4607621	4608889	.	+	.	ID=exon-XM_033484826.1-10;Dbxref=GeneID:117228811%2CGenbank:XM_033484826.1;Parent=rna-XM_033484826.1
NW_022887668.1	Gnomon	mRNA	4500702	4608889	.	+	.	Name=XM_033484818.1;ID=rna-XM_033484818.1;Dbxref=GeneID:117228811%2CGenbank:XM_033484818.1;Parent=gene-LOC117228811
NW_022887668.1	Gnomon	exon	576617	577166	.	-	.	ID=exon-XM_033485784.1-1;Dbxref=GeneID:117229345%2CGenbank:XM_033485784.1;Parent=rna-XM_033485784.1
NW_022887668.1	Gnomon	exon	562671	562925	.	-	.	ID=exon-XM_033485784.1-2;Dbxref=GeneID:117229345%2CGenbank:XM_033485784.1;Parent=rna-XM_033485784.1
NW_022887668.1	Gnomon	exon	561510	562553	.	-	.	ID=exon-XM_033485784.1-3;Dbxref=GeneID:117229345%2CGenbank:XM_033485784.1;Parent=rna-XM_033485784.1
NW_022887668.1	Gnomon	CDS	3760495	3760836	.	-	0	Name=XP_033340555.1;ID=cds-XP_033340555.1;Dbxref=GeneID:117228707%2CGenbank:XP_033340555.1;Parent=rna-XM_033484664.1
NW_022887668.1	Gnomon	CDS	3759925	3760296	.	-	0	Name=XP_033340555.1;ID=cds-XP_033340555.1;Dbxref=GeneID:117228707%2CGenbank:XP_033340555.1;Parent=rna-XM_033484664.1
NW_022887668.1	Gnomon	mRNA	3424406	3435123	.	+	.	Name=XM_033484172.1;ID=rna-XM_033484172.1;Dbxref=GeneID:117228365%2CGenbank:XM_033484172.1;Parent=gene-LOC117228365
NW_022887668.1	Gnomon	mRNA	1851067	1859268	.	+	.	Name=XM_033485789.1;ID=rna-XM_033485789.1;Dbxref=GeneID:117229351%2CGenbank:XM_033485789.1;Parent=gene-LOC117229351
NW_022887668.1	Gnomon	exon	501976	502129	.	-	.	ID=exon-XM_033484211.1-7;Dbxref=GeneID:117228443%2CGenbank:XM_033484211.1;Parent=rna-XM_033484211.1
NW_022887668.1	Gnomon	exon	501733	501893	.	-	.	ID=exon-XM_033484211.1-8;Dbxref=GeneID:117228443%2CGenbank:XM_033484211.1;Parent=rna-XM_033484211.1
NW_022887668.1	Gnomon	exon	501478	501655	.	-	.	ID=exon-XM_033484211.1-9;Dbxref=GeneID:117228443%2CGenbank:XM_033484211.1;Parent=rna-XM_033484211.1
NW_022887668.1	Gnomon	exon	502827	502938	.	-	.	ID=exon-XM_033484211.1-3;Dbxref=GeneID:117228443%2CGenbank:XM_033484211.1;Parent=rna-XM_033484211.1
NW_022887668.1	Gnomon	exon	502617	502751	.	-	.	ID=exon-XM_033484211.1-4;Dbxref=GeneID:117228443%2CGenbank:XM_033484211.1;Parent=rna-XM_033484211.1
NW_022887668.1	Gnomon	exon	502432	502547	.	-	.	ID=exon-XM_033484211.1-5;Dbxref=GeneID:117228443%2CGenbank:XM_033484211.1;Parent=rna-XM_033484211.1
NW_022887668.1	Gnomon	exon	502196	502363	.	-	.	ID=exon-XM_033484211.1-6;Dbxref=GeneID:117228443%2CGenbank:XM_033484211.1;Parent=rna-XM_033484211.1
NW_022887668.1	Gnomon	exon	503316	503561	.	-	.	ID=exon-XM_033484211.1-1;Dbxref=GeneID:117228443%2CGenbank:XM_033484211.1;Parent=rna-XM_033484211.1
NW_022887668.1	Gnomon	exon	503012	503211	.	-	.	ID=exon-XM_033484211.1-2;Dbxref=GeneID:117228443%2CGenbank:XM_033484211.1;Parent=rna-XM_033484211.1
NW_022887668.1	Gnomon	CDS	1199366	1199416	.	-	0	Name=XP_033341679.1;ID=cds-XP_033341679.1;Dbxref=GeneID:117229349%2CGenbank:XP_033341679.1;Note=The sequence of the model RefSeq protein was modified relative to this genomic sequence to represent the inferred CDS: substituted 1 base at 1 genomic stop codon;Parent=rna-XM_033485788.1
NW_022887668.1	Gnomon	CDS	1193349	1193460	.	-	0	Name=XP_033341679.1;ID=cds-XP_033341679.1;Dbxref=GeneID:117229349%2CGenbank:XP_033341679.1;Note=The sequence of the model RefSeq protein was modified relative to this genomic sequence to represent the inferred CDS: substituted 1 base at 1 genomic stop codon;Parent=rna-XM_033485788.1
NW_022887668.1	Gnomon	CDS	1190880	1191064	.	-	0	Name=XP_033341679.1;ID=cds-XP_033341679.1;Dbxref=GeneID:117229349%2CGenbank:XP_033341679.1;Note=The sequence of the model RefSeq protein was modified relative to this genomic sequence to represent the inferred CDS: substituted 1 base at 1 genomic stop codon;Parent=rna-XM_033485788.1
NW_022887668.1	Gnomon	CDS	1187593	1188079	.	-	0	Name=XP_033341679.1;ID=cds-XP_033341679.1;Dbxref=GeneID:117229349%2CGenbank:XP_033341679.1;Note=The sequence of the model RefSeq protein was modified relative to this genomic sequence to represent the inferred CDS: substituted 1 base at 1 genomic stop codon;Parent=rna-XM_033485788.1
NW_022887668.1	Gnomon	CDS	1187366	1187419	.	-	0	Name=XP_033341679.1;ID=cds-XP_033341679.1;Dbxref=GeneID:117229349%2CGenbank:XP_033341679.1;Note=The sequence of the model RefSeq protein was modified relative to this genomic sequence to represent the inferred CDS: substituted 1 base at 1 genomic stop codon;Parent=rna-XM_033485788.1
NW_022887668.1	Gnomon	CDS	1186570	1186620	.	-	0	Name=XP_033341679.1;ID=cds-XP_033341679.1;Dbxref=GeneID:117229349%2CGenbank:XP_033341679.1;Note=The sequence of the model RefSeq protein was modified relative to this genomic sequence to represent the inferred CDS: substituted 1 base at 1 genomic stop codon;Parent=rna-XM_033485788.1
NW_022887668.1	Gnomon	CDS	1181359	1181497	.	-	0	Name=XP_033341679.1;ID=cds-XP_033341679.1;Dbxref=GeneID:117229349%2CGenbank:XP_033341679.1;Note=The sequence of the model RefSeq protein was modified relative to this genomic sequence to represent the inferred CDS: substituted 1 base at 1 genomic stop codon;Parent=rna-XM_033485788.1
NW_022887668.1	Gnomon	CDS	1181145	1181278	.	-	0	Name=XP_033341679.1;ID=cds-XP_033341679.1;Dbxref=GeneID:117229349%2CGenbank:XP_033341679.1;Note=The sequence of the model RefSeq protein was modified relative to this genomic sequence to represent the inferred CDS: substituted 1 base at 1 genomic stop codon;Parent=rna-XM_033485788.1
NW_022887668.1	Gnomon	CDS	1175264	1175390	.	-	0	Name=XP_033341679.1;ID=cds-XP_033341679.1;Dbxref=GeneID:117229349%2CGenbank:XP_033341679.1;Note=The sequence of the model RefSeq protein was modified relative to this genomic sequence to represent the inferred CDS: substituted 1 base at 1 genomic stop codon;Parent=rna-XM_033485788.1
NW_022887668.1	Gnomon	CDS	1174235	1174353	.	-	0	Name=XP_033341679.1;ID=cds-XP_033341679.1;Dbxref=GeneID:117229349%2CGenbank:XP_033341679.1;Note=The sequence of the model RefSeq protein was modified relative to this genomic sequence to represent the inferred CDS: substituted 1 base at 1 genomic stop codon;Parent=rna-XM_033485788.1
NW_022887668.1	Gnomon	CDS	1172023	1172522	.	-	0	Name=XP_033341679.1;ID=cds-XP_033341679.1;Dbxref=GeneID:117229349%2CGenbank:XP_033341679.1;Note=The sequence of the model RefSeq protein was modified relative to this genomic sequence to represent the inferred CDS: substituted 1 base at 1 genomic stop codon;Parent=rna-XM_033485788.1
NW_022887668.1	Gnomon	CDS	1170684	1171017	.	-	0	Name=XP_033341679.1;ID=cds-XP_033341679.1;Dbxref=GeneID:117229349%2CGenbank:XP_033341679.1;Note=The sequence of the model RefSeq protein was modified relative to this genomic sequence to represent the inferred CDS: substituted 1 base at 1 genomic stop codon;Parent=rna-XM_033485788.1
NW_022887668.1	Gnomon	CDS	1169449	1169856	.	-	0	Name=XP_033341679.1;ID=cds-XP_033341679.1;Dbxref=GeneID:117229349%2CGenbank:XP_033341679.1;Note=The sequence of the model RefSeq protein was modified relative to this genomic sequence to represent the inferred CDS: substituted 1 base at 1 genomic stop codon;Parent=rna-XM_033485788.1
NW_022887668.1	Gnomon	CDS	1167378	1167723	.	-	0	Name=XP_033341679.1;ID=cds-XP_033341679.1;Dbxref=GeneID:117229349%2CGenbank:XP_033341679.1;Note=The sequence of the model RefSeq protein was modified relative to this genomic sequence to represent the inferred CDS: substituted 1 base at 1 genomic stop codon;Parent=rna-XM_033485788.1
NW_022887668.1	Gnomon	CDS	1166568	1167299	.	-	0	Name=XP_033341679.1;ID=cds-XP_033341679.1;Dbxref=GeneID:117229349%2CGenbank:XP_033341679.1;Note=The sequence of the model RefSeq protein was modified relative to this genomic sequence to represent the inferred CDS: substituted 1 base at 1 genomic stop codon;Parent=rna-XM_033485788.1
NW_022887668.1	Gnomon	CDS	1166235	1166508	.	-	0	Name=XP_033341679.1;ID=cds-XP_033341679.1;Dbxref=GeneID:117229349%2CGenbank:XP_033341679.1;Note=The sequence of the model RefSeq protein was modified relative to this genomic sequence to represent the inferred CDS: substituted 1 base at 1 genomic stop codon;Parent=rna-XM_033485788.1
NW_022887668.1	Gnomon	CDS	1872902	1873669	.	+	0	Name=XP_033341533.1;ID=cds-XP_033341533.1;Dbxref=GeneID:117229260%2CGenbank:XP_033341533.1;Parent=rna-XM_033485642.1
NW_022887668.1	Gnomon	exon	2955483	2957314	.	-	.	ID=exon-XM_033485688.1-2;Dbxref=GeneID:117229286%2CGenbank:XM_033485688.1;Parent=rna-XM_033485688.1
NW_022887668.1	Gnomon	exon	2937878	2938072	.	-	.	ID=exon-XM_033485688.1-3;Dbxref=GeneID:117229286%2CGenbank:XM_033485688.1;Parent=rna-XM_033485688.1
NW_022887668.1	Gnomon	exon	3014122	3014621	.	-	.	ID=exon-XM_033485688.1-1;Dbxref=GeneID:117229286%2CGenbank:XM_033485688.1;Parent=rna-XM_033485688.1
NW_022887668.1	Gnomon	exon	2917462	2917624	.	-	.	ID=exon-XM_033485688.1-6;Dbxref=GeneID:117229286%2CGenbank:XM_033485688.1;Parent=rna-XM_033485688.1
NW_022887668.1	Gnomon	exon	2915902	2916011	.	-	.	ID=exon-XM_033485688.1-7;Dbxref=GeneID:117229286%2CGenbank:XM_033485688.1;Parent=rna-XM_033485688.1
NW_022887668.1	Gnomon	exon	2921681	2921915	.	-	.	ID=exon-XM_033485688.1-4;Dbxref=GeneID:117229286%2CGenbank:XM_033485688.1;Parent=rna-XM_033485688.1
NW_022887668.1	Gnomon	exon	2919431	2919502	.	-	.	ID=exon-XM_033485688.1-5;Dbxref=GeneID:117229286%2CGenbank:XM_033485688.1;Parent=rna-XM_033485688.1
NW_022887668.1	Gnomon	exon	2913533	2913708	.	-	.	ID=exon-XM_033485688.1-8;Dbxref=GeneID:117229286%2CGenbank:XM_033485688.1;Parent=rna-XM_033485688.1
NW_022887668.1	Gnomon	exon	2912296	2912512	.	-	.	ID=exon-XM_033485688.1-9;Dbxref=GeneID:117229286%2CGenbank:XM_033485688.1;Parent=rna-XM_033485688.1
NW_022887668.1	Gnomon	exon	2787637	2787819	.	+	.	ID=exon-XM_033485149.1-4;Dbxref=GeneID:117229011%2CGenbank:XM_033485149.1;Parent=rna-XM_033485149.1
NW_022887668.1	Gnomon	exon	2786829	2786966	.	+	.	ID=exon-XM_033485149.1-2;Dbxref=GeneID:117229011%2CGenbank:XM_033485149.1;Parent=rna-XM_033485149.1
NW_022887668.1	Gnomon	exon	2787028	2787456	.	+	.	ID=exon-XM_033485149.1-3;Dbxref=GeneID:117229011%2CGenbank:XM_033485149.1;Parent=rna-XM_033485149.1
NW_022887668.1	Gnomon	exon	2785459	2786692	.	+	.	ID=exon-XM_033485149.1-1;Dbxref=GeneID:117229011%2CGenbank:XM_033485149.1;Parent=rna-XM_033485149.1
NW_022887668.1	Gnomon	exon	525499	525694	.	+	.	ID=exon-XM_033485760.1-3;Dbxref=GeneID:117229334%2CGenbank:XM_033485760.1;Parent=rna-XM_033485760.1
NW_022887668.1	Gnomon	exon	525773	526040	.	+	.	ID=exon-XM_033485760.1-4;Dbxref=GeneID:117229334%2CGenbank:XM_033485760.1;Parent=rna-XM_033485760.1
NW_022887668.1	Gnomon	exon	525023	525230	.	+	.	ID=exon-XM_033485760.1-1;Dbxref=GeneID:117229334%2CGenbank:XM_033485760.1;Parent=rna-XM_033485760.1
NW_022887668.1	Gnomon	exon	525305	525374	.	+	.	ID=exon-XM_033485760.1-2;Dbxref=GeneID:117229334%2CGenbank:XM_033485760.1;Parent=rna-XM_033485760.1
NW_022887668.1	Gnomon	CDS	3528005	3528056	.	+	0	Name=XP_033340214.1;ID=cds-XP_033340214.1;Dbxref=GeneID:117228528%2CGenbank:XP_033340214.1;Parent=rna-XM_033484323.1
NW_022887668.1	Gnomon	CDS	3528760	3528810	.	+	0	Name=XP_033340214.1;ID=cds-XP_033340214.1;Dbxref=GeneID:117228528%2CGenbank:XP_033340214.1;Parent=rna-XM_033484323.1
NW_022887668.1	Gnomon	CDS	3528881	3528978	.	+	0	Name=XP_033340214.1;ID=cds-XP_033340214.1;Dbxref=GeneID:117228528%2CGenbank:XP_033340214.1;Parent=rna-XM_033484323.1
NW_022887668.1	Gnomon	CDS	3529439	3529597	.	+	0	Name=XP_033340214.1;ID=cds-XP_033340214.1;Dbxref=GeneID:117228528%2CGenbank:XP_033340214.1;Parent=rna-XM_033484323.1
NW_022887668.1	Gnomon	CDS	681110	681197	.	-	0	Name=XP_033341678.1;ID=cds-XP_033341678.1;Dbxref=GeneID:117229348%2CGenbank:XP_033341678.1;Parent=rna-XM_033485787.1
NW_022887668.1	Gnomon	CDS	680317	680529	.	-	0	Name=XP_033341678.1;ID=cds-XP_033341678.1;Dbxref=GeneID:117229348%2CGenbank:XP_033341678.1;Parent=rna-XM_033485787.1
NW_022887668.1	Gnomon	CDS	679952	680202	.	-	0	Name=XP_033341678.1;ID=cds-XP_033341678.1;Dbxref=GeneID:117229348%2CGenbank:XP_033341678.1;Parent=rna-XM_033485787.1
NW_022887668.1	Gnomon	CDS	679634	679780	.	-	0	Name=XP_033341678.1;ID=cds-XP_033341678.1;Dbxref=GeneID:117229348%2CGenbank:XP_033341678.1;Parent=rna-XM_033485787.1
NW_022887668.1	Gnomon	CDS	679494	679531	.	-	0	Name=XP_033341678.1;ID=cds-XP_033341678.1;Dbxref=GeneID:117229348%2CGenbank:XP_033341678.1;Parent=rna-XM_033485787.1
NW_022887668.1	Gnomon	CDS	678585	678748	.	-	0	Name=XP_033341678.1;ID=cds-XP_033341678.1;Dbxref=GeneID:117229348%2CGenbank:XP_033341678.1;Parent=rna-XM_033485787.1
NW_022887668.1	Gnomon	CDS	678247	678476	.	-	0	Name=XP_033341678.1;ID=cds-XP_033341678.1;Dbxref=GeneID:117229348%2CGenbank:XP_033341678.1;Parent=rna-XM_033485787.1
NW_022887668.1	Gnomon	CDS	677944	678165	.	-	0	Name=XP_033341678.1;ID=cds-XP_033341678.1;Dbxref=GeneID:117229348%2CGenbank:XP_033341678.1;Parent=rna-XM_033485787.1
NW_022887668.1	Gnomon	CDS	677567	677880	.	-	0	Name=XP_033341678.1;ID=cds-XP_033341678.1;Dbxref=GeneID:117229348%2CGenbank:XP_033341678.1;Parent=rna-XM_033485787.1
NW_022887668.1	Gnomon	CDS	676115	676526	.	-	0	Name=XP_033341678.1;ID=cds-XP_033341678.1;Dbxref=GeneID:117229348%2CGenbank:XP_033341678.1;Parent=rna-XM_033485787.1
NW_022887668.1	Gnomon	CDS	674597	674782	.	-	0	Name=XP_033341678.1;ID=cds-XP_033341678.1;Dbxref=GeneID:117229348%2CGenbank:XP_033341678.1;Parent=rna-XM_033485787.1
NW_022887668.1	Gnomon	CDS	674259	674523	.	-	0	Name=XP_033341678.1;ID=cds-XP_033341678.1;Dbxref=GeneID:117229348%2CGenbank:XP_033341678.1;Parent=rna-XM_033485787.1
NW_022887668.1	Gnomon	CDS	673933	674105	.	-	0	Name=XP_033341678.1;ID=cds-XP_033341678.1;Dbxref=GeneID:117229348%2CGenbank:XP_033341678.1;Parent=rna-XM_033485787.1
NW_022887668.1	Gnomon	CDS	673679	673852	.	-	0	Name=XP_033341678.1;ID=cds-XP_033341678.1;Dbxref=GeneID:117229348%2CGenbank:XP_033341678.1;Parent=rna-XM_033485787.1
NW_022887668.1	Gnomon	exon	3424403	3424627	.	+	.	ID=exon-XM_033484162.1-1;Dbxref=GeneID:117228365%2CGenbank:XM_033484162.1;Parent=rna-XM_033484162.1
NW_022887668.1	Gnomon	exon	3424684	3425067	.	+	.	ID=exon-XM_033484162.1-2;Dbxref=GeneID:117228365%2CGenbank:XM_033484162.1;Parent=rna-XM_033484162.1
NW_022887668.1	Gnomon	exon	3425662	3425851	.	+	.	ID=exon-XM_033484162.1-3;Dbxref=GeneID:117228365%2CGenbank:XM_033484162.1;Parent=rna-XM_033484162.1
NW_022887668.1	Gnomon	exon	3427206	3427375	.	+	.	ID=exon-XM_033484162.1-8;Dbxref=GeneID:117228365%2CGenbank:XM_033484162.1;Parent=rna-XM_033484162.1
NW_022887668.1	Gnomon	exon	3427451	3427619	.	+	.	ID=exon-XM_033484162.1-9;Dbxref=GeneID:117228365%2CGenbank:XM_033484162.1;Parent=rna-XM_033484162.1
NW_022887668.1	Gnomon	exon	3425934	3426073	.	+	.	ID=exon-XM_033484162.1-4;Dbxref=GeneID:117228365%2CGenbank:XM_033484162.1;Parent=rna-XM_033484162.1
NW_022887668.1	Gnomon	exon	3426508	3426558	.	+	.	ID=exon-XM_033484162.1-5;Dbxref=GeneID:117228365%2CGenbank:XM_033484162.1;Parent=rna-XM_033484162.1
NW_022887668.1	Gnomon	exon	3426629	3426849	.	+	.	ID=exon-XM_033484162.1-6;Dbxref=GeneID:117228365%2CGenbank:XM_033484162.1;Parent=rna-XM_033484162.1
NW_022887668.1	Gnomon	exon	3426940	3427134	.	+	.	ID=exon-XM_033484162.1-7;Dbxref=GeneID:117228365%2CGenbank:XM_033484162.1;Parent=rna-XM_033484162.1
NW_022887668.1	Gnomon	exon	539173	539386	.	-	.	ID=exon-XM_033485759.1-1;Dbxref=GeneID:117229333%2CGenbank:XM_033485759.1;Parent=rna-XM_033485759.1
NW_022887668.1	Gnomon	exon	538686	538983	.	-	.	ID=exon-XM_033485759.1-2;Dbxref=GeneID:117229333%2CGenbank:XM_033485759.1;Parent=rna-XM_033485759.1
NW_022887668.1	Gnomon	exon	538163	538409	.	-	.	ID=exon-XM_033485759.1-3;Dbxref=GeneID:117229333%2CGenbank:XM_033485759.1;Parent=rna-XM_033485759.1
NW_022887668.1	Gnomon	exon	536734	537820	.	-	.	ID=exon-XM_033485759.1-4;Dbxref=GeneID:117229333%2CGenbank:XM_033485759.1;Parent=rna-XM_033485759.1
NW_022887668.1	Gnomon	CDS	3503083	3503134	.	+	0	Name=XP_033341282.1;ID=cds-XP_033341282.1;Dbxref=GeneID:117229152%2CGenbank:XP_033341282.1;Parent=rna-XM_033485391.1
NW_022887668.1	Gnomon	CDS	3503650	3503750	.	+	0	Name=XP_033341282.1;ID=cds-XP_033341282.1;Dbxref=GeneID:117229152%2CGenbank:XP_033341282.1;Parent=rna-XM_033485391.1
NW_022887668.1	Gnomon	CDS	3503840	3503920	.	+	0	Name=XP_033341282.1;ID=cds-XP_033341282.1;Dbxref=GeneID:117229152%2CGenbank:XP_033341282.1;Parent=rna-XM_033485391.1
NW_022887668.1	Gnomon	exon	61031	61880	.	+	.	ID=exon-XM_033484990.1-10;Dbxref=GeneID:117228904%2CGenbank:XM_033484990.1;Parent=rna-XM_033484990.1
NW_022887668.1	Gnomon	exon	3426617	3426763	.	-	.	ID=exon-XR_004492300.1-1;Dbxref=GeneID:117228424%2CGenbank:XR_004492300.1;Parent=rna-XR_004492300.1
NW_022887668.1	Gnomon	exon	3425522	3426466	.	-	.	ID=exon-XR_004492300.1-2;Dbxref=GeneID:117228424%2CGenbank:XR_004492300.1;Parent=rna-XR_004492300.1
NW_022887668.1	Gnomon	CDS	718143	718238	.	-	0	Name=XP_033341439.1;ID=cds-XP_033341439.1;Dbxref=GeneID:117229211%2CGenbank:XP_033341439.1;Parent=rna-XM_033485548.1
NW_022887668.1	Gnomon	CDS	717493	717661	.	-	0	Name=XP_033341439.1;ID=cds-XP_033341439.1;Dbxref=GeneID:117229211%2CGenbank:XP_033341439.1;Parent=rna-XM_033485548.1
NW_022887668.1	Gnomon	CDS	717241	717406	.	-	0	Name=XP_033341439.1;ID=cds-XP_033341439.1;Dbxref=GeneID:117229211%2CGenbank:XP_033341439.1;Parent=rna-XM_033485548.1
NW_022887668.1	Gnomon	CDS	716242	716422	.	-	0	Name=XP_033341439.1;ID=cds-XP_033341439.1;Dbxref=GeneID:117229211%2CGenbank:XP_033341439.1;Parent=rna-XM_033485548.1
NW_022887668.1	Gnomon	CDS	715138	715295	.	-	0	Name=XP_033341439.1;ID=cds-XP_033341439.1;Dbxref=GeneID:117229211%2CGenbank:XP_033341439.1;Parent=rna-XM_033485548.1
NW_022887668.1	Gnomon	CDS	714085	714385	.	-	0	Name=XP_033341439.1;ID=cds-XP_033341439.1;Dbxref=GeneID:117229211%2CGenbank:XP_033341439.1;Parent=rna-XM_033485548.1
NW_022887668.1	Gnomon	CDS	713184	713513	.	-	0	Name=XP_033341439.1;ID=cds-XP_033341439.1;Dbxref=GeneID:117229211%2CGenbank:XP_033341439.1;Parent=rna-XM_033485548.1
NW_022887668.1	Gnomon	CDS	712647	712679	.	-	0	Name=XP_033341439.1;ID=cds-XP_033341439.1;Dbxref=GeneID:117229211%2CGenbank:XP_033341439.1;Parent=rna-XM_033485548.1
NW_022887668.1	Gnomon	CDS	712147	712256	.	-	0	Name=XP_033341439.1;ID=cds-XP_033341439.1;Dbxref=GeneID:117229211%2CGenbank:XP_033341439.1;Parent=rna-XM_033485548.1
NW_022887668.1	Gnomon	CDS	711364	712067	.	-	0	Name=XP_033341439.1;ID=cds-XP_033341439.1;Dbxref=GeneID:117229211%2CGenbank:XP_033341439.1;Parent=rna-XM_033485548.1
NW_022887668.1	Gnomon	CDS	710851	711089	.	-	0	Name=XP_033341439.1;ID=cds-XP_033341439.1;Dbxref=GeneID:117229211%2CGenbank:XP_033341439.1;Parent=rna-XM_033485548.1
NW_022887668.1	Gnomon	CDS	707343	707699	.	-	0	Name=XP_033341439.1;ID=cds-XP_033341439.1;Dbxref=GeneID:117229211%2CGenbank:XP_033341439.1;Parent=rna-XM_033485548.1
NW_022887668.1	Gnomon	CDS	706732	706800	.	-	0	Name=XP_033341439.1;ID=cds-XP_033341439.1;Dbxref=GeneID:117229211%2CGenbank:XP_033341439.1;Parent=rna-XM_033485548.1
NW_022887668.1	Gnomon	CDS	706416	706616	.	-	0	Name=XP_033341439.1;ID=cds-XP_033341439.1;Dbxref=GeneID:117229211%2CGenbank:XP_033341439.1;Parent=rna-XM_033485548.1
NW_022887668.1	Gnomon	CDS	706148	706340	.	-	0	Name=XP_033341439.1;ID=cds-XP_033341439.1;Dbxref=GeneID:117229211%2CGenbank:XP_033341439.1;Parent=rna-XM_033485548.1
NW_022887668.1	Gnomon	CDS	705978	706070	.	-	0	Name=XP_033341439.1;ID=cds-XP_033341439.1;Dbxref=GeneID:117229211%2CGenbank:XP_033341439.1;Parent=rna-XM_033485548.1
NW_022887668.1	Gnomon	CDS	705696	705829	.	-	0	Name=XP_033341439.1;ID=cds-XP_033341439.1;Dbxref=GeneID:117229211%2CGenbank:XP_033341439.1;Parent=rna-XM_033485548.1
NW_022887668.1	Gnomon	CDS	705456	705614	.	-	0	Name=XP_033341439.1;ID=cds-XP_033341439.1;Dbxref=GeneID:117229211%2CGenbank:XP_033341439.1;Parent=rna-XM_033485548.1
NW_022887668.1	Gnomon	CDS	705192	705383	.	-	0	Name=XP_033341439.1;ID=cds-XP_033341439.1;Dbxref=GeneID:117229211%2CGenbank:XP_033341439.1;Parent=rna-XM_033485548.1
NW_022887668.1	Gnomon	CDS	704954	705041	.	-	0	Name=XP_033341439.1;ID=cds-XP_033341439.1;Dbxref=GeneID:117229211%2CGenbank:XP_033341439.1;Parent=rna-XM_033485548.1
NW_022887668.1	Gnomon	CDS	704622	704764	.	-	0	Name=XP_033341439.1;ID=cds-XP_033341439.1;Dbxref=GeneID:117229211%2CGenbank:XP_033341439.1;Parent=rna-XM_033485548.1
NW_022887668.1	Gnomon	CDS	704203	704343	.	-	0	Name=XP_033341439.1;ID=cds-XP_033341439.1;Dbxref=GeneID:117229211%2CGenbank:XP_033341439.1;Parent=rna-XM_033485548.1
NW_022887668.1	Gnomon	CDS	702404	702548	.	-	0	Name=XP_033341439.1;ID=cds-XP_033341439.1;Dbxref=GeneID:117229211%2CGenbank:XP_033341439.1;Parent=rna-XM_033485548.1
NW_022887668.1	Gnomon	CDS	701736	701865	.	-	0	Name=XP_033341439.1;ID=cds-XP_033341439.1;Dbxref=GeneID:117229211%2CGenbank:XP_033341439.1;Parent=rna-XM_033485548.1
NW_022887668.1	Gnomon	CDS	701447	701663	.	-	0	Name=XP_033341439.1;ID=cds-XP_033341439.1;Dbxref=GeneID:117229211%2CGenbank:XP_033341439.1;Parent=rna-XM_033485548.1
NW_022887668.1	Gnomon	CDS	700980	701252	.	-	0	Name=XP_033341439.1;ID=cds-XP_033341439.1;Dbxref=GeneID:117229211%2CGenbank:XP_033341439.1;Parent=rna-XM_033485548.1
NW_022887668.1	Gnomon	CDS	700330	700509	.	-	0	Name=XP_033341439.1;ID=cds-XP_033341439.1;Dbxref=GeneID:117229211%2CGenbank:XP_033341439.1;Parent=rna-XM_033485548.1
NW_022887668.1	Gnomon	CDS	696929	696937	.	-	0	Name=XP_033341439.1;ID=cds-XP_033341439.1;Dbxref=GeneID:117229211%2CGenbank:XP_033341439.1;Parent=rna-XM_033485548.1
NW_022887668.1	Gnomon	CDS	689749	689821	.	-	0	Name=XP_033341439.1;ID=cds-XP_033341439.1;Dbxref=GeneID:117229211%2CGenbank:XP_033341439.1;Parent=rna-XM_033485548.1
NW_022887668.1	Gnomon	CDS	689241	689287	.	-	0	Name=XP_033341439.1;ID=cds-XP_033341439.1;Dbxref=GeneID:117229211%2CGenbank:XP_033341439.1;Parent=rna-XM_033485548.1
NW_022887668.1	Gnomon	CDS	688120	688647	.	-	0	Name=XP_033341439.1;ID=cds-XP_033341439.1;Dbxref=GeneID:117229211%2CGenbank:XP_033341439.1;Parent=rna-XM_033485548.1
NW_022887668.1	Gnomon	CDS	4124652	4124660	.	-	0	Name=XP_033340455.1;ID=cds-XP_033340455.1;Dbxref=GeneID:117228669%2CGenbank:XP_033340455.1;Parent=rna-XM_033484564.1
NW_022887668.1	Gnomon	CDS	4106548	4106677	.	-	0	Name=XP_033340455.1;ID=cds-XP_033340455.1;Dbxref=GeneID:117228669%2CGenbank:XP_033340455.1;Parent=rna-XM_033484564.1
NW_022887668.1	Gnomon	CDS	4101448	4101546	.	-	0	Name=XP_033340455.1;ID=cds-XP_033340455.1;Dbxref=GeneID:117228669%2CGenbank:XP_033340455.1;Parent=rna-XM_033484564.1
NW_022887668.1	Gnomon	CDS	4089428	4089453	.	-	0	Name=XP_033340455.1;ID=cds-XP_033340455.1;Dbxref=GeneID:117228669%2CGenbank:XP_033340455.1;Parent=rna-XM_033484564.1
NW_022887668.1	Gnomon	lnc_RNA	186405	187552	.	+	.	Name=XR_004492511.1;ID=rna-XR_004492511.1;Dbxref=GeneID:117229284%2CGenbank:XR_004492511.1;Parent=gene-LOC117229284
NW_022887668.1	Gnomon	mRNA	673584	682025	.	-	.	Name=XM_033485787.1;ID=rna-XM_033485787.1;Dbxref=GeneID:117229348%2CGenbank:XM_033485787.1;Parent=gene-LOC117229348
NW_022887668.1	Gnomon	exon	457434	457569	.	+	.	ID=exon-XM_033483810.1-9;Dbxref=GeneID:117228104%2CGenbank:XM_033483810.1;Parent=rna-XM_033483810.1
NW_022887668.1	Gnomon	exon	449393	449526	.	+	.	ID=exon-XM_033483810.1-3;Dbxref=GeneID:117228104%2CGenbank:XM_033483810.1;Parent=rna-XM_033483810.1
NW_022887668.1	Gnomon	exon	452824	452976	.	+	.	ID=exon-XM_033483810.1-4;Dbxref=GeneID:117228104%2CGenbank:XM_033483810.1;Parent=rna-XM_033483810.1
NW_022887668.1	Gnomon	exon	446774	447369	.	+	.	ID=exon-XM_033483810.1-1;Dbxref=GeneID:117228104%2CGenbank:XM_033483810.1;Parent=rna-XM_033483810.1
NW_022887668.1	Gnomon	exon	448105	448267	.	+	.	ID=exon-XM_033483810.1-2;Dbxref=GeneID:117228104%2CGenbank:XM_033483810.1;Parent=rna-XM_033483810.1
NW_022887668.1	Gnomon	exon	454080	454328	.	+	.	ID=exon-XM_033483810.1-7;Dbxref=GeneID:117228104%2CGenbank:XM_033483810.1;Parent=rna-XM_033483810.1
NW_022887668.1	Gnomon	exon	456961	457194	.	+	.	ID=exon-XM_033483810.1-8;Dbxref=GeneID:117228104%2CGenbank:XM_033483810.1;Parent=rna-XM_033483810.1
NW_022887668.1	Gnomon	exon	453086	453324	.	+	.	ID=exon-XM_033483810.1-5;Dbxref=GeneID:117228104%2CGenbank:XM_033483810.1;Parent=rna-XM_033483810.1
NW_022887668.1	Gnomon	exon	453919	454015	.	+	.	ID=exon-XM_033483810.1-6;Dbxref=GeneID:117228104%2CGenbank:XM_033483810.1;Parent=rna-XM_033483810.1
NW_022887668.1	Gnomon	exon	4454039	4454097	.	-	.	ID=exon-XM_033485736.1-4;Dbxref=GeneID:117229319%2CGenbank:XM_033485736.1;Parent=rna-XM_033485736.1
NW_022887668.1	Gnomon	exon	4453835	4453976	.	-	.	ID=exon-XM_033485736.1-5;Dbxref=GeneID:117229319%2CGenbank:XM_033485736.1;Parent=rna-XM_033485736.1
NW_022887668.1	Gnomon	exon	4451954	4452121	.	-	.	ID=exon-XM_033485736.1-6;Dbxref=GeneID:117229319%2CGenbank:XM_033485736.1;Parent=rna-XM_033485736.1
NW_022887668.1	Gnomon	exon	4448298	4448989	.	-	.	ID=exon-XM_033485736.1-7;Dbxref=GeneID:117229319%2CGenbank:XM_033485736.1;Parent=rna-XM_033485736.1
NW_022887668.1	Gnomon	exon	4458184	4458798	.	-	.	ID=exon-XM_033485736.1-1;Dbxref=GeneID:117229319%2CGenbank:XM_033485736.1;Parent=rna-XM_033485736.1
NW_022887668.1	Gnomon	exon	4455707	4455805	.	-	.	ID=exon-XM_033485736.1-2;Dbxref=GeneID:117229319%2CGenbank:XM_033485736.1;Parent=rna-XM_033485736.1
NW_022887668.1	Gnomon	exon	4455394	4455605	.	-	.	ID=exon-XM_033485736.1-3;Dbxref=GeneID:117229319%2CGenbank:XM_033485736.1;Parent=rna-XM_033485736.1
NW_022887668.1	Gnomon	mRNA	3503061	3504058	.	+	.	Name=XM_033485391.1;ID=rna-XM_033485391.1;Dbxref=GeneID:117229152%2CGenbank:XM_033485391.1;Note=The sequence of the model RefSeq transcript was modified relative to this genomic sequence to represent the inferred CDS: added 349 bases not found in genome assembly;Parent=gene-LOC117229152
NW_022887668.1	Gnomon	CDS	51795	51891	.	+	0	Name=XP_033340790.1;ID=cds-XP_033340790.1;Dbxref=GeneID:117228868%2CGenbank:XP_033340790.1;Parent=rna-XM_033484899.1
NW_022887668.1	Gnomon	CDS	52134	52372	.	+	0	Name=XP_033340790.1;ID=cds-XP_033340790.1;Dbxref=GeneID:117228868%2CGenbank:XP_033340790.1;Parent=rna-XM_033484899.1
NW_022887668.1	Gnomon	CDS	52440	52772	.	+	0	Name=XP_033340790.1;ID=cds-XP_033340790.1;Dbxref=GeneID:117228868%2CGenbank:XP_033340790.1;Parent=rna-XM_033484899.1
NW_022887668.1	Gnomon	CDS	52852	53446	.	+	0	Name=XP_033340790.1;ID=cds-XP_033340790.1;Dbxref=GeneID:117228868%2CGenbank:XP_033340790.1;Parent=rna-XM_033484899.1
NW_022887668.1	Gnomon	CDS	53505	53786	.	+	0	Name=XP_033340790.1;ID=cds-XP_033340790.1;Dbxref=GeneID:117228868%2CGenbank:XP_033340790.1;Parent=rna-XM_033484899.1
NW_022887668.1	Gnomon	CDS	53868	54580	.	+	0	Name=XP_033340790.1;ID=cds-XP_033340790.1;Dbxref=GeneID:117228868%2CGenbank:XP_033340790.1;Parent=rna-XM_033484899.1
NW_022887668.1	Gnomon	CDS	54658	54915	.	+	0	Name=XP_033340790.1;ID=cds-XP_033340790.1;Dbxref=GeneID:117228868%2CGenbank:XP_033340790.1;Parent=rna-XM_033484899.1
NW_022887668.1	Gnomon	CDS	54975	55139	.	+	0	Name=XP_033340790.1;ID=cds-XP_033340790.1;Dbxref=GeneID:117228868%2CGenbank:XP_033340790.1;Parent=rna-XM_033484899.1
NW_022887668.1	Gnomon	CDS	55217	55408	.	+	0	Name=XP_033340790.1;ID=cds-XP_033340790.1;Dbxref=GeneID:117228868%2CGenbank:XP_033340790.1;Parent=rna-XM_033484899.1
NW_022887668.1	Gnomon	CDS	41351	41435	.	+	0	Name=XP_033340946.1;ID=cds-XP_033340946.1;Dbxref=GeneID:117228945%2CGenbank:XP_033340946.1;Parent=rna-XM_033485055.1
NW_022887668.1	Gnomon	CDS	41514	41653	.	+	0	Name=XP_033340946.1;ID=cds-XP_033340946.1;Dbxref=GeneID:117228945%2CGenbank:XP_033340946.1;Parent=rna-XM_033485055.1
NW_022887668.1	Gnomon	CDS	41720	42166	.	+	0	Name=XP_033340946.1;ID=cds-XP_033340946.1;Dbxref=GeneID:117228945%2CGenbank:XP_033340946.1;Parent=rna-XM_033485055.1
NW_022887668.1	Gnomon	mRNA	3527954	3529744	.	+	.	Name=XM_033484323.1;ID=rna-XM_033484323.1;Dbxref=GeneID:117228528%2CGenbank:XM_033484323.1;Parent=gene-LOC117228528
NW_022887668.1	Gnomon	exon	203778	203934	.	-	.	ID=exon-XM_033485802.1-4;Dbxref=GeneID:117229362%2CGenbank:XM_033485802.1;Parent=rna-XM_033485802.1
NW_022887668.1	Gnomon	exon	200466	201904	.	-	.	ID=exon-XM_033485802.1-5;Dbxref=GeneID:117229362%2CGenbank:XM_033485802.1;Parent=rna-XM_033485802.1
NW_022887668.1	Gnomon	exon	434330	434602	.	-	.	ID=exon-XM_033485802.1-1;Dbxref=GeneID:117229362%2CGenbank:XM_033485802.1;Parent=rna-XM_033485802.1
NW_022887668.1	Gnomon	exon	205196	205382	.	-	.	ID=exon-XM_033485802.1-2;Dbxref=GeneID:117229362%2CGenbank:XM_033485802.1;Parent=rna-XM_033485802.1
NW_022887668.1	Gnomon	exon	204132	204235	.	-	.	ID=exon-XM_033485802.1-3;Dbxref=GeneID:117229362%2CGenbank:XM_033485802.1;Parent=rna-XM_033485802.1
NW_022887668.1	Gnomon	CDS	3426058	3426073	.	+	0	Name=XP_033339997.1;ID=cds-XP_033339997.1;Dbxref=GeneID:117228365%2CGenbank:XP_033339997.1;Parent=rna-XM_033484106.1
NW_022887668.1	Gnomon	CDS	3426508	3426558	.	+	0	Name=XP_033339997.1;ID=cds-XP_033339997.1;Dbxref=GeneID:117228365%2CGenbank:XP_033339997.1;Parent=rna-XM_033484106.1
NW_022887668.1	Gnomon	CDS	3426629	3426849	.	+	0	Name=XP_033339997.1;ID=cds-XP_033339997.1;Dbxref=GeneID:117228365%2CGenbank:XP_033339997.1;Parent=rna-XM_033484106.1
NW_022887668.1	Gnomon	CDS	3426940	3427134	.	+	0	Name=XP_033339997.1;ID=cds-XP_033339997.1;Dbxref=GeneID:117228365%2CGenbank:XP_033339997.1;Parent=rna-XM_033484106.1
NW_022887668.1	Gnomon	CDS	3427206	3427375	.	+	0	Name=XP_033339997.1;ID=cds-XP_033339997.1;Dbxref=GeneID:117228365%2CGenbank:XP_033339997.1;Parent=rna-XM_033484106.1
NW_022887668.1	Gnomon	CDS	3427451	3427619	.	+	0	Name=XP_033339997.1;ID=cds-XP_033339997.1;Dbxref=GeneID:117228365%2CGenbank:XP_033339997.1;Parent=rna-XM_033484106.1
NW_022887668.1	Gnomon	CDS	3427693	3427992	.	+	0	Name=XP_033339997.1;ID=cds-XP_033339997.1;Dbxref=GeneID:117228365%2CGenbank:XP_033339997.1;Parent=rna-XM_033484106.1
NW_022887668.1	Gnomon	CDS	3428070	3428323	.	+	0	Name=XP_033339997.1;ID=cds-XP_033339997.1;Dbxref=GeneID:117228365%2CGenbank:XP_033339997.1;Parent=rna-XM_033484106.1
NW_022887668.1	Gnomon	CDS	3428410	3428569	.	+	0	Name=XP_033339997.1;ID=cds-XP_033339997.1;Dbxref=GeneID:117228365%2CGenbank:XP_033339997.1;Parent=rna-XM_033484106.1
NW_022887668.1	Gnomon	CDS	3428803	3429156	.	+	0	Name=XP_033339997.1;ID=cds-XP_033339997.1;Dbxref=GeneID:117228365%2CGenbank:XP_033339997.1;Parent=rna-XM_033484106.1
NW_022887668.1	Gnomon	CDS	3429280	3429541	.	+	0	Name=XP_033339997.1;ID=cds-XP_033339997.1;Dbxref=GeneID:117228365%2CGenbank:XP_033339997.1;Parent=rna-XM_033484106.1
NW_022887668.1	Gnomon	CDS	3429618	3429755	.	+	0	Name=XP_033339997.1;ID=cds-XP_033339997.1;Dbxref=GeneID:117228365%2CGenbank:XP_033339997.1;Parent=rna-XM_033484106.1
NW_022887668.1	Gnomon	CDS	3429832	3429998	.	+	0	Name=XP_033339997.1;ID=cds-XP_033339997.1;Dbxref=GeneID:117228365%2CGenbank:XP_033339997.1;Parent=rna-XM_033484106.1
NW_022887668.1	Gnomon	CDS	3430071	3430166	.	+	0	Name=XP_033339997.1;ID=cds-XP_033339997.1;Dbxref=GeneID:117228365%2CGenbank:XP_033339997.1;Parent=rna-XM_033484106.1
NW_022887668.1	Gnomon	CDS	3430225	3430364	.	+	0	Name=XP_033339997.1;ID=cds-XP_033339997.1;Dbxref=GeneID:117228365%2CGenbank:XP_033339997.1;Parent=rna-XM_033484106.1
NW_022887668.1	Gnomon	CDS	3430422	3430589	.	+	0	Name=XP_033339997.1;ID=cds-XP_033339997.1;Dbxref=GeneID:117228365%2CGenbank:XP_033339997.1;Parent=rna-XM_033484106.1
NW_022887668.1	Gnomon	CDS	3430909	3431016	.	+	0	Name=XP_033339997.1;ID=cds-XP_033339997.1;Dbxref=GeneID:117228365%2CGenbank:XP_033339997.1;Parent=rna-XM_033484106.1
NW_022887668.1	Gnomon	CDS	3431622	3431734	.	+	0	Name=XP_033339997.1;ID=cds-XP_033339997.1;Dbxref=GeneID:117228365%2CGenbank:XP_033339997.1;Parent=rna-XM_033484106.1
NW_022887668.1	Gnomon	CDS	3431885	3432054	.	+	0	Name=XP_033339997.1;ID=cds-XP_033339997.1;Dbxref=GeneID:117228365%2CGenbank:XP_033339997.1;Parent=rna-XM_033484106.1
NW_022887668.1	Gnomon	CDS	3432124	3432388	.	+	0	Name=XP_033339997.1;ID=cds-XP_033339997.1;Dbxref=GeneID:117228365%2CGenbank:XP_033339997.1;Parent=rna-XM_033484106.1
NW_022887668.1	Gnomon	CDS	3432471	3432798	.	+	0	Name=XP_033339997.1;ID=cds-XP_033339997.1;Dbxref=GeneID:117228365%2CGenbank:XP_033339997.1;Parent=rna-XM_033484106.1
NW_022887668.1	Gnomon	CDS	3432903	3433050	.	+	0	Name=XP_033339997.1;ID=cds-XP_033339997.1;Dbxref=GeneID:117228365%2CGenbank:XP_033339997.1;Parent=rna-XM_033484106.1
NW_022887668.1	Gnomon	CDS	3433134	3433210	.	+	0	Name=XP_033339997.1;ID=cds-XP_033339997.1;Dbxref=GeneID:117228365%2CGenbank:XP_033339997.1;Parent=rna-XM_033484106.1
NW_022887668.1	Gnomon	CDS	3433382	3433433	.	+	0	Name=XP_033339997.1;ID=cds-XP_033339997.1;Dbxref=GeneID:117228365%2CGenbank:XP_033339997.1;Parent=rna-XM_033484106.1
NW_022887668.1	Gnomon	CDS	2674231	2674389	.	-	0	Name=XP_033339850.1;ID=cds-XP_033339850.1;Dbxref=GeneID:117228246%2CGenbank:XP_033339850.1;Parent=rna-XM_033483959.1
NW_022887668.1	Gnomon	CDS	2663988	2664494	.	-	0	Name=XP_033339850.1;ID=cds-XP_033339850.1;Dbxref=GeneID:117228246%2CGenbank:XP_033339850.1;Parent=rna-XM_033483959.1
NW_022887668.1	Gnomon	CDS	2662394	2663276	.	-	0	Name=XP_033339850.1;ID=cds-XP_033339850.1;Dbxref=GeneID:117228246%2CGenbank:XP_033339850.1;Parent=rna-XM_033483959.1
NW_022887668.1	Gnomon	CDS	2660144	2661079	.	-	0	Name=XP_033339850.1;ID=cds-XP_033339850.1;Dbxref=GeneID:117228246%2CGenbank:XP_033339850.1;Parent=rna-XM_033483959.1
NW_022887668.1	Gnomon	CDS	2658642	2658893	.	-	0	Name=XP_033339850.1;ID=cds-XP_033339850.1;Dbxref=GeneID:117228246%2CGenbank:XP_033339850.1;Parent=rna-XM_033483959.1
NW_022887668.1	Gnomon	CDS	2648887	2649074	.	-	0	Name=XP_033339850.1;ID=cds-XP_033339850.1;Dbxref=GeneID:117228246%2CGenbank:XP_033339850.1;Parent=rna-XM_033483959.1
NW_022887668.1	Gnomon	CDS	2646693	2646941	.	-	0	Name=XP_033339850.1;ID=cds-XP_033339850.1;Dbxref=GeneID:117228246%2CGenbank:XP_033339850.1;Parent=rna-XM_033483959.1
NW_022887668.1	Gnomon	CDS	2645924	2646085	.	-	0	Name=XP_033339850.1;ID=cds-XP_033339850.1;Dbxref=GeneID:117228246%2CGenbank:XP_033339850.1;Parent=rna-XM_033483959.1
NW_022887668.1	Gnomon	CDS	2644728	2645013	.	-	0	Name=XP_033339850.1;ID=cds-XP_033339850.1;Dbxref=GeneID:117228246%2CGenbank:XP_033339850.1;Parent=rna-XM_033483959.1
NW_022887668.1	Gnomon	CDS	2643101	2643338	.	-	0	Name=XP_033339850.1;ID=cds-XP_033339850.1;Dbxref=GeneID:117228246%2CGenbank:XP_033339850.1;Parent=rna-XM_033483959.1
NW_022887668.1	Gnomon	CDS	2642875	2643025	.	-	0	Name=XP_033339850.1;ID=cds-XP_033339850.1;Dbxref=GeneID:117228246%2CGenbank:XP_033339850.1;Parent=rna-XM_033483959.1
NW_022887668.1	Gnomon	CDS	2641181	2641441	.	-	0	Name=XP_033339850.1;ID=cds-XP_033339850.1;Dbxref=GeneID:117228246%2CGenbank:XP_033339850.1;Parent=rna-XM_033483959.1
NW_022887668.1	Gnomon	mRNA	3504468	3505835	.	+	.	Name=XM_033485402.1;ID=rna-XM_033485402.1;Dbxref=GeneID:117229161%2CGenbank:XM_033485402.1;Parent=gene-LOC117229161
NW_022887668.1	Gnomon	mRNA	1166083	1199416	.	-	.	Name=XM_033485788.1;ID=rna-XM_033485788.1;Dbxref=GeneID:117229349%2CGenbank:XM_033485788.1;Parent=gene-LOC117229349
NW_022887668.1	Gnomon	mRNA	591467	593938	.	+	.	Name=XM_033485308.1;ID=rna-XM_033485308.1;Dbxref=GeneID:117229121%2CGenbank:XM_033485308.1;Parent=gene-LOC117229121
NW_022887668.1	Gnomon	mRNA	1872443	1875635	.	+	.	Name=XM_033485642.1;ID=rna-XM_033485642.1;Dbxref=GeneID:117229260%2CGenbank:XM_033485642.1;Parent=gene-LOC117229260
NW_022887668.1	Gnomon	mRNA	683227	725246	.	-	.	Name=XM_033485548.1;ID=rna-XM_033485548.1;Dbxref=GeneID:117229211%2CGenbank:XM_033485548.1;Parent=gene-LOC117229211
NW_022887668.1	Gnomon	exon	2893645	2893778	.	-	.	ID=exon-XM_033485682.1-17;Dbxref=GeneID:117229286%2CGenbank:XM_033485682.1;Parent=rna-XM_033485682.1
NW_022887668.1	Gnomon	exon	2891795	2892542	.	-	.	ID=exon-XM_033485682.1-18;Dbxref=GeneID:117229286%2CGenbank:XM_033485682.1;Parent=rna-XM_033485682.1
NW_022887668.1	Gnomon	exon	2903730	2904044	.	-	.	ID=exon-XM_033485682.1-15;Dbxref=GeneID:117229286%2CGenbank:XM_033485682.1;Parent=rna-XM_033485682.1
NW_022887668.1	Gnomon	exon	2900692	2900952	.	-	.	ID=exon-XM_033485682.1-16;Dbxref=GeneID:117229286%2CGenbank:XM_033485682.1;Parent=rna-XM_033485682.1
NW_022887668.1	Gnomon	exon	2911169	2911290	.	-	.	ID=exon-XM_033485682.1-13;Dbxref=GeneID:117229286%2CGenbank:XM_033485682.1;Parent=rna-XM_033485682.1
NW_022887668.1	Gnomon	exon	2910845	2911021	.	-	.	ID=exon-XM_033485682.1-14;Dbxref=GeneID:117229286%2CGenbank:XM_033485682.1;Parent=rna-XM_033485682.1
NW_022887668.1	Gnomon	exon	2913533	2913708	.	-	.	ID=exon-XM_033485682.1-11;Dbxref=GeneID:117229286%2CGenbank:XM_033485682.1;Parent=rna-XM_033485682.1
NW_022887668.1	Gnomon	exon	2912296	2912512	.	-	.	ID=exon-XM_033485682.1-12;Dbxref=GeneID:117229286%2CGenbank:XM_033485682.1;Parent=rna-XM_033485682.1
NW_022887668.1	Gnomon	exon	2915902	2916011	.	-	.	ID=exon-XM_033485682.1-10;Dbxref=GeneID:117229286%2CGenbank:XM_033485682.1;Parent=rna-XM_033485682.1
NW_022887668.1	Gnomon	mRNA	4088055	4125075	.	-	.	Name=XM_033484564.1;ID=rna-XM_033484564.1;Dbxref=GeneID:117228669%2CGenbank:XM_033484564.1;Parent=gene-LOC117228669
NW_022887668.1	Gnomon	exon	156249	156409	.	+	.	ID=exon-XM_033485713.1-1;Dbxref=GeneID:117229298%2CGenbank:XM_033485713.1;Parent=rna-XM_033485713.1
NW_022887668.1	Gnomon	exon	156599	156728	.	+	.	ID=exon-XM_033485713.1-2;Dbxref=GeneID:117229298%2CGenbank:XM_033485713.1;Parent=rna-XM_033485713.1
NW_022887668.1	Gnomon	exon	157085	159819	.	+	.	ID=exon-XM_033485713.1-3;Dbxref=GeneID:117229298%2CGenbank:XM_033485713.1;Parent=rna-XM_033485713.1
NW_022887668.1	Gnomon	exon	1694813	1696480	.	-	.	ID=exon-XM_033484501.1-1;Dbxref=GeneID:117228642%2CGenbank:XM_033484501.1;Parent=rna-XM_033484501.1
NW_022887668.1	Gnomon	exon	1683571	1687116	.	-	.	ID=exon-XM_033484501.1-2;Dbxref=GeneID:117228642%2CGenbank:XM_033484501.1;Parent=rna-XM_033484501.1
NW_022887668.1	Gnomon	exon	4424005	4424231	.	-	.	ID=exon-XM_033485735.1-5;Dbxref=GeneID:117229317%2CGenbank:XM_033485735.1;Parent=rna-XM_033485735.1
NW_022887668.1	Gnomon	exon	4424991	4425132	.	-	.	ID=exon-XM_033485735.1-3;Dbxref=GeneID:117229317%2CGenbank:XM_033485735.1;Parent=rna-XM_033485735.1
NW_022887668.1	Gnomon	exon	4424353	4424520	.	-	.	ID=exon-XM_033485735.1-4;Dbxref=GeneID:117229317%2CGenbank:XM_033485735.1;Parent=rna-XM_033485735.1
NW_022887668.1	Gnomon	exon	4427023	4427391	.	-	.	ID=exon-XM_033485735.1-1;Dbxref=GeneID:117229317%2CGenbank:XM_033485735.1;Parent=rna-XM_033485735.1
NW_022887668.1	Gnomon	exon	4425252	4425310	.	-	.	ID=exon-XM_033485735.1-2;Dbxref=GeneID:117229317%2CGenbank:XM_033485735.1;Parent=rna-XM_033485735.1
NW_022887668.1	Gnomon	exon	41254	41435	.	+	.	ID=exon-XM_033485055.1-1;Dbxref=GeneID:117228945%2CGenbank:XM_033485055.1;Parent=rna-XM_033485055.1
NW_022887668.1	Gnomon	exon	41514	41653	.	+	.	ID=exon-XM_033485055.1-2;Dbxref=GeneID:117228945%2CGenbank:XM_033485055.1;Parent=rna-XM_033485055.1
NW_022887668.1	Gnomon	exon	41720	42272	.	+	.	ID=exon-XM_033485055.1-3;Dbxref=GeneID:117228945%2CGenbank:XM_033485055.1;Parent=rna-XM_033485055.1
NW_022887668.1	Gnomon	CDS	1288860	1290058	.	-	0	Name=XP_033339893.1;ID=cds-XP_033339893.1;Dbxref=GeneID:117228293%2CGenbank:XP_033339893.1;Parent=rna-XM_033484002.1
NW_022887668.1	Gnomon	CDS	1230883	1230967	.	-	0	Name=XP_033339893.1;ID=cds-XP_033339893.1;Dbxref=GeneID:117228293%2CGenbank:XP_033339893.1;Parent=rna-XM_033484002.1
NW_022887668.1	Gnomon	CDS	1207955	1208065	.	-	0	Name=XP_033339893.1;ID=cds-XP_033339893.1;Dbxref=GeneID:117228293%2CGenbank:XP_033339893.1;Parent=rna-XM_033484002.1
NW_022887668.1	Gnomon	mRNA	3537082	3537960	.	-	.	Name=XM_033485486.1;ID=rna-XM_033485486.1;Dbxref=GeneID:117229193%2CGenbank:XM_033485486.1;Parent=gene-LOC117229193
NW_022887668.1	Gnomon	exon	4489636	4489855	.	+	.	ID=exon-XM_033484826.1-1;Dbxref=GeneID:117228811%2CGenbank:XM_033484826.1;Parent=rna-XM_033484826.1
NW_022887668.1	Gnomon	exon	4553967	4554040	.	+	.	ID=exon-XM_033484826.1-2;Dbxref=GeneID:117228811%2CGenbank:XM_033484826.1;Parent=rna-XM_033484826.1
NW_022887668.1	Gnomon	exon	4559321	4559389	.	+	.	ID=exon-XM_033484826.1-3;Dbxref=GeneID:117228811%2CGenbank:XM_033484826.1;Parent=rna-XM_033484826.1
NW_022887668.1	Gnomon	exon	4562404	4562575	.	+	.	ID=exon-XM_033484826.1-4;Dbxref=GeneID:117228811%2CGenbank:XM_033484826.1;Parent=rna-XM_033484826.1
NW_022887668.1	Gnomon	exon	4604848	4605023	.	+	.	ID=exon-XM_033484826.1-9;Dbxref=GeneID:117228811%2CGenbank:XM_033484826.1;Parent=rna-XM_033484826.1
NW_022887668.1	Gnomon	exon	4571746	4571951	.	+	.	ID=exon-XM_033484826.1-5;Dbxref=GeneID:117228811%2CGenbank:XM_033484826.1;Parent=rna-XM_033484826.1
NW_022887668.1	Gnomon	exon	4574504	4574700	.	+	.	ID=exon-XM_033484826.1-6;Dbxref=GeneID:117228811%2CGenbank:XM_033484826.1;Parent=rna-XM_033484826.1
NW_022887668.1	Gnomon	exon	4599917	4600097	.	+	.	ID=exon-XM_033484826.1-7;Dbxref=GeneID:117228811%2CGenbank:XM_033484826.1;Parent=rna-XM_033484826.1
NW_022887668.1	Gnomon	exon	4604601	4604710	.	+	.	ID=exon-XM_033484826.1-8;Dbxref=GeneID:117228811%2CGenbank:XM_033484826.1;Parent=rna-XM_033484826.1
NW_022887668.1	Gnomon	exon	3429280	3429541	.	+	.	ID=exon-XM_033484145.1-14;Dbxref=GeneID:117228365%2CGenbank:XM_033484145.1;Parent=rna-XM_033484145.1
NW_022887668.1	Gnomon	exon	3429618	3429755	.	+	.	ID=exon-XM_033484145.1-15;Dbxref=GeneID:117228365%2CGenbank:XM_033484145.1;Parent=rna-XM_033484145.1
NW_022887668.1	Gnomon	exon	3428410	3428569	.	+	.	ID=exon-XM_033484145.1-12;Dbxref=GeneID:117228365%2CGenbank:XM_033484145.1;Parent=rna-XM_033484145.1
NW_022887668.1	Gnomon	exon	3428803	3429156	.	+	.	ID=exon-XM_033484145.1-13;Dbxref=GeneID:117228365%2CGenbank:XM_033484145.1;Parent=rna-XM_033484145.1
NW_022887668.1	Gnomon	exon	3430225	3430364	.	+	.	ID=exon-XM_033484145.1-18;Dbxref=GeneID:117228365%2CGenbank:XM_033484145.1;Parent=rna-XM_033484145.1
NW_022887668.1	Gnomon	exon	3430422	3430589	.	+	.	ID=exon-XM_033484145.1-19;Dbxref=GeneID:117228365%2CGenbank:XM_033484145.1;Parent=rna-XM_033484145.1
NW_022887668.1	Gnomon	exon	3429832	3429998	.	+	.	ID=exon-XM_033484145.1-16;Dbxref=GeneID:117228365%2CGenbank:XM_033484145.1;Parent=rna-XM_033484145.1
NW_022887668.1	Gnomon	exon	3430071	3430166	.	+	.	ID=exon-XM_033484145.1-17;Dbxref=GeneID:117228365%2CGenbank:XM_033484145.1;Parent=rna-XM_033484145.1
NW_022887668.1	Gnomon	exon	3427693	3427992	.	+	.	ID=exon-XM_033484145.1-10;Dbxref=GeneID:117228365%2CGenbank:XM_033484145.1;Parent=rna-XM_033484145.1
NW_022887668.1	Gnomon	exon	3428070	3428323	.	+	.	ID=exon-XM_033484145.1-11;Dbxref=GeneID:117228365%2CGenbank:XM_033484145.1;Parent=rna-XM_033484145.1
NW_022887668.1	Gnomon	exon	3432903	3433050	.	+	.	ID=exon-XM_033484145.1-25;Dbxref=GeneID:117228365%2CGenbank:XM_033484145.1;Parent=rna-XM_033484145.1
NW_022887668.1	Gnomon	exon	3433134	3433210	.	+	.	ID=exon-XM_033484145.1-26;Dbxref=GeneID:117228365%2CGenbank:XM_033484145.1;Parent=rna-XM_033484145.1
NW_022887668.1	Gnomon	exon	3432124	3432388	.	+	.	ID=exon-XM_033484145.1-23;Dbxref=GeneID:117228365%2CGenbank:XM_033484145.1;Parent=rna-XM_033484145.1
NW_022887668.1	Gnomon	exon	3432471	3432798	.	+	.	ID=exon-XM_033484145.1-24;Dbxref=GeneID:117228365%2CGenbank:XM_033484145.1;Parent=rna-XM_033484145.1
NW_022887668.1	Gnomon	exon	3433382	3435123	.	+	.	ID=exon-XM_033484145.1-27;Dbxref=GeneID:117228365%2CGenbank:XM_033484145.1;Parent=rna-XM_033484145.1
NW_022887668.1	Gnomon	mRNA	4448298	4458798	.	-	.	Name=XM_033485736.1;ID=rna-XM_033485736.1;Dbxref=GeneID:117229319%2CGenbank:XM_033485736.1;Parent=gene-LOC117229319
NW_022887668.1	Gnomon	exon	3431622	3431734	.	+	.	ID=exon-XM_033484145.1-21;Dbxref=GeneID:117228365%2CGenbank:XM_033484145.1;Parent=rna-XM_033484145.1
NW_022887668.1	Gnomon	exon	3431885	3432054	.	+	.	ID=exon-XM_033484145.1-22;Dbxref=GeneID:117228365%2CGenbank:XM_033484145.1;Parent=rna-XM_033484145.1
NW_022887668.1	Gnomon	exon	3430909	3431016	.	+	.	ID=exon-XM_033484145.1-20;Dbxref=GeneID:117228365%2CGenbank:XM_033484145.1;Parent=rna-XM_033484145.1
NW_022887668.1	Gnomon	exon	434901	435345	.	-	.	ID=exon-XM_033485805.1-3;Dbxref=GeneID:117229365%2CGenbank:XM_033485805.1;Parent=rna-XM_033485805.1
NW_022887668.1	Gnomon	exon	435606	435697	.	-	.	ID=exon-XM_033485805.1-1;Dbxref=GeneID:117229365%2CGenbank:XM_033485805.1;Parent=rna-XM_033485805.1
NW_022887668.1	Gnomon	exon	603929	605450	.	+	.	ID=exon-XM_033485201.1-1;Dbxref=GeneID:117229052%2CGenbank:XM_033485201.1;Parent=rna-XM_033485201.1
NW_022887668.1	Gnomon	exon	435408	435501	.	-	.	ID=exon-XM_033485805.1-2;Dbxref=GeneID:117229365%2CGenbank:XM_033485805.1;Parent=rna-XM_033485805.1
NW_022887668.1	Gnomon	exon	605807	606565	.	+	.	ID=exon-XM_033485201.1-2;Dbxref=GeneID:117229052%2CGenbank:XM_033485201.1;Parent=rna-XM_033485201.1
NW_022887668.1	Gnomon	exon	2642875	2643025	.	-	.	ID=exon-XM_033483964.1-12;Dbxref=GeneID:117228246%2CGenbank:XM_033483964.1;Parent=rna-XM_033483964.1
NW_022887668.1	Gnomon	exon	2641046	2641441	.	-	.	ID=exon-XM_033483964.1-13;Dbxref=GeneID:117228246%2CGenbank:XM_033483964.1;Parent=rna-XM_033483964.1
NW_022887668.1	Gnomon	exon	2644728	2645013	.	-	.	ID=exon-XM_033483964.1-10;Dbxref=GeneID:117228246%2CGenbank:XM_033483964.1;Parent=rna-XM_033483964.1
NW_022887668.1	Gnomon	exon	2643101	2643338	.	-	.	ID=exon-XM_033483964.1-11;Dbxref=GeneID:117228246%2CGenbank:XM_033483964.1;Parent=rna-XM_033483964.1
NW_022887668.1	Gnomon	mRNA	1071818	1073266	.	+	.	Name=XM_033483922.1;ID=rna-XM_033483922.1;Dbxref=GeneID:117228208%2CGenbank:XM_033483922.1;Parent=gene-LOC117228208
NW_022887668.1	Gnomon	exon	593337	593938	.	+	.	ID=exon-XM_033485318.1-6;Dbxref=GeneID:117229121%2CGenbank:XM_033485318.1;Parent=rna-XM_033485318.1
NW_022887668.1	Gnomon	exon	592297	592442	.	+	.	ID=exon-XM_033485318.1-4;Dbxref=GeneID:117229121%2CGenbank:XM_033485318.1;Parent=rna-XM_033485318.1
NW_022887668.1	Gnomon	exon	592512	593266	.	+	.	ID=exon-XM_033485318.1-5;Dbxref=GeneID:117229121%2CGenbank:XM_033485318.1;Parent=rna-XM_033485318.1
NW_022887668.1	Gnomon	exon	591808	592005	.	+	.	ID=exon-XM_033485318.1-2;Dbxref=GeneID:117229121%2CGenbank:XM_033485318.1;Parent=rna-XM_033485318.1
NW_022887668.1	Gnomon	exon	592067	592224	.	+	.	ID=exon-XM_033485318.1-3;Dbxref=GeneID:117229121%2CGenbank:XM_033485318.1;Parent=rna-XM_033485318.1
NW_022887668.1	Gnomon	exon	591301	591460	.	+	.	ID=exon-XM_033485318.1-1;Dbxref=GeneID:117229121%2CGenbank:XM_033485318.1;Parent=rna-XM_033485318.1
NW_022887668.1	Gnomon	mRNA	448399	458968	.	+	.	Name=XM_033483828.1;ID=rna-XM_033483828.1;Dbxref=GeneID:117228104%2CGenbank:XM_033483828.1;Parent=gene-LOC117228104
NW_022887668.1	Gnomon	exon	2917462	2917624	.	-	.	ID=exon-XM_033485683.1-9;Dbxref=GeneID:117229286%2CGenbank:XM_033485683.1;Parent=rna-XM_033485683.1
NW_022887668.1	Gnomon	exon	2932484	2932570	.	-	.	ID=exon-XM_033485683.1-5;Dbxref=GeneID:117229286%2CGenbank:XM_033485683.1;Parent=rna-XM_033485683.1
NW_022887668.1	Gnomon	exon	2924641	2924739	.	-	.	ID=exon-XM_033485683.1-6;Dbxref=GeneID:117229286%2CGenbank:XM_033485683.1;Parent=rna-XM_033485683.1
NW_022887668.1	Gnomon	exon	2921681	2921915	.	-	.	ID=exon-XM_033485683.1-7;Dbxref=GeneID:117229286%2CGenbank:XM_033485683.1;Parent=rna-XM_033485683.1
NW_022887668.1	Gnomon	exon	2919431	2919502	.	-	.	ID=exon-XM_033485683.1-8;Dbxref=GeneID:117229286%2CGenbank:XM_033485683.1;Parent=rna-XM_033485683.1
NW_022887668.1	Gnomon	exon	3014122	3014622	.	-	.	ID=exon-XM_033485683.1-1;Dbxref=GeneID:117229286%2CGenbank:XM_033485683.1;Parent=rna-XM_033485683.1
NW_022887668.1	Gnomon	exon	2955483	2957314	.	-	.	ID=exon-XM_033485683.1-2;Dbxref=GeneID:117229286%2CGenbank:XM_033485683.1;Parent=rna-XM_033485683.1
NW_022887668.1	Gnomon	exon	2937878	2938072	.	-	.	ID=exon-XM_033485683.1-3;Dbxref=GeneID:117229286%2CGenbank:XM_033485683.1;Parent=rna-XM_033485683.1
NW_022887668.1	Gnomon	exon	2932977	2933066	.	-	.	ID=exon-XM_033485683.1-4;Dbxref=GeneID:117229286%2CGenbank:XM_033485683.1;Parent=rna-XM_033485683.1
NW_022887668.1	Gnomon	CDS	2125779	2126137	.	-	0	Name=XP_033340166.1;ID=cds-XP_033340166.1;Dbxref=GeneID:117228486%2CGenbank:XP_033340166.1;Parent=rna-XM_033484275.1
NW_022887668.1	Gnomon	CDS	2123959	2124133	.	-	0	Name=XP_033340166.1;ID=cds-XP_033340166.1;Dbxref=GeneID:117228486%2CGenbank:XP_033340166.1;Parent=rna-XM_033484275.1
NW_022887668.1	Gnomon	CDS	2122393	2122544	.	-	0	Name=XP_033340166.1;ID=cds-XP_033340166.1;Dbxref=GeneID:117228486%2CGenbank:XP_033340166.1;Parent=rna-XM_033484275.1
NW_022887668.1	Gnomon	CDS	2121639	2121779	.	-	0	Name=XP_033340166.1;ID=cds-XP_033340166.1;Dbxref=GeneID:117228486%2CGenbank:XP_033340166.1;Parent=rna-XM_033484275.1
NW_022887668.1	Gnomon	CDS	2110058	2111192	.	-	0	Name=XP_033340166.1;ID=cds-XP_033340166.1;Dbxref=GeneID:117228486%2CGenbank:XP_033340166.1;Parent=rna-XM_033484275.1
NW_022887668.1	Gnomon	mRNA	731905	742760	.	-	.	Name=XM_033485581.1;ID=rna-XM_033485581.1;Dbxref=GeneID:117229227%2CGenbank:XM_033485581.1;Parent=gene-LOC117229227
NW_022887668.1	Gnomon	exon	1023708	1024333	.	-	.	ID=exon-XM_033485366.1-1;Dbxref=GeneID:117229132%2CGenbank:XM_033485366.1;Parent=rna-XM_033485366.1
NW_022887668.1	Gnomon	exon	904722	904805	.	-	.	ID=exon-XM_033485366.1-2;Dbxref=GeneID:117229132%2CGenbank:XM_033485366.1;Parent=rna-XM_033485366.1
NW_022887668.1	Gnomon	exon	896940	897213	.	-	.	ID=exon-XM_033485366.1-5;Dbxref=GeneID:117229132%2CGenbank:XM_033485366.1;Parent=rna-XM_033485366.1
NW_022887668.1	Gnomon	exon	892727	893172	.	-	.	ID=exon-XM_033485366.1-6;Dbxref=GeneID:117229132%2CGenbank:XM_033485366.1;Parent=rna-XM_033485366.1
NW_022887668.1	Gnomon	exon	897740	899274	.	-	.	ID=exon-XM_033485366.1-3;Dbxref=GeneID:117229132%2CGenbank:XM_033485366.1;Parent=rna-XM_033485366.1
NW_022887668.1	Gnomon	exon	897420	897667	.	-	.	ID=exon-XM_033485366.1-4;Dbxref=GeneID:117229132%2CGenbank:XM_033485366.1;Parent=rna-XM_033485366.1
NW_022887668.1	Gnomon	exon	886948	887618	.	-	.	ID=exon-XM_033485366.1-9;Dbxref=GeneID:117229132%2CGenbank:XM_033485366.1;Parent=rna-XM_033485366.1
NW_022887668.1	Gnomon	exon	890061	890358	.	-	.	ID=exon-XM_033485366.1-7;Dbxref=GeneID:117229132%2CGenbank:XM_033485366.1;Parent=rna-XM_033485366.1
NW_022887668.1	Gnomon	exon	888745	888870	.	-	.	ID=exon-XM_033485366.1-8;Dbxref=GeneID:117229132%2CGenbank:XM_033485366.1;Parent=rna-XM_033485366.1
NW_022887668.1	Gnomon	mRNA	4448298	4458798	.	-	.	Name=XM_033485737.1;ID=rna-XM_033485737.1;Dbxref=GeneID:117229319%2CGenbank:XM_033485737.1;Parent=gene-LOC117229319
NW_022887668.1	Gnomon	exon	562671	562925	.	-	.	ID=exon-XM_033485783.1-2;Dbxref=GeneID:117229345%2CGenbank:XM_033485783.1;Parent=rna-XM_033485783.1
NW_022887668.1	Gnomon	exon	562041	562553	.	-	.	ID=exon-XM_033485783.1-3;Dbxref=GeneID:117229345%2CGenbank:XM_033485783.1;Parent=rna-XM_033485783.1
NW_022887668.1	Gnomon	exon	563096	563232	.	-	.	ID=exon-XM_033485783.1-1;Dbxref=GeneID:117229345%2CGenbank:XM_033485783.1;Parent=rna-XM_033485783.1
NW_022887668.1	Gnomon	exon	560930	561602	.	-	.	ID=exon-XM_033485783.1-4;Dbxref=GeneID:117229345%2CGenbank:XM_033485783.1;Parent=rna-XM_033485783.1
NW_022887668.1	Gnomon	exon	547389	553246	.	-	.	ID=exon-XM_033485783.1-5;Dbxref=GeneID:117229345%2CGenbank:XM_033485783.1;Parent=rna-XM_033485783.1
NW_022887668.1	Gnomon	CDS	3535648	3535699	.	-	0	Name=XP_033341389.1;ID=cds-XP_033341389.1;Dbxref=GeneID:117229198%2CGenbank:XP_033341389.1;Parent=rna-XM_033485498.1
NW_022887668.1	Gnomon	CDS	3535478	3535575	.	-	0	Name=XP_033341389.1;ID=cds-XP_033341389.1;Dbxref=GeneID:117229198%2CGenbank:XP_033341389.1;Parent=rna-XM_033485498.1
NW_022887668.1	Gnomon	CDS	3534956	3535039	.	-	0	Name=XP_033341389.1;ID=cds-XP_033341389.1;Dbxref=GeneID:117229198%2CGenbank:XP_033341389.1;Parent=rna-XM_033485498.1
NW_022887668.1	Gnomon	CDS	58914	59037	.	+	0	Name=XP_033340895.1;ID=cds-XP_033340895.1;Dbxref=GeneID:117228904%2CGenbank:XP_033340895.1;Parent=rna-XM_033485004.1
NW_022887668.1	Gnomon	CDS	59314	59492	.	+	0	Name=XP_033340895.1;ID=cds-XP_033340895.1;Dbxref=GeneID:117228904%2CGenbank:XP_033340895.1;Parent=rna-XM_033485004.1
NW_022887668.1	Gnomon	CDS	59700	59873	.	+	0	Name=XP_033340895.1;ID=cds-XP_033340895.1;Dbxref=GeneID:117228904%2CGenbank:XP_033340895.1;Parent=rna-XM_033485004.1
NW_022887668.1	Gnomon	CDS	59946	60113	.	+	0	Name=XP_033340895.1;ID=cds-XP_033340895.1;Dbxref=GeneID:117228904%2CGenbank:XP_033340895.1;Parent=rna-XM_033485004.1
NW_022887668.1	Gnomon	CDS	60189	60265	.	+	0	Name=XP_033340895.1;ID=cds-XP_033340895.1;Dbxref=GeneID:117228904%2CGenbank:XP_033340895.1;Parent=rna-XM_033485004.1
NW_022887668.1	Gnomon	CDS	60339	60515	.	+	0	Name=XP_033340895.1;ID=cds-XP_033340895.1;Dbxref=GeneID:117228904%2CGenbank:XP_033340895.1;Parent=rna-XM_033485004.1
NW_022887668.1	Gnomon	CDS	60584	60752	.	+	0	Name=XP_033340895.1;ID=cds-XP_033340895.1;Dbxref=GeneID:117228904%2CGenbank:XP_033340895.1;Parent=rna-XM_033485004.1
NW_022887668.1	Gnomon	CDS	60837	60950	.	+	0	Name=XP_033340895.1;ID=cds-XP_033340895.1;Dbxref=GeneID:117228904%2CGenbank:XP_033340895.1;Parent=rna-XM_033485004.1
NW_022887668.1	Gnomon	CDS	61031	61084	.	+	0	Name=XP_033340895.1;ID=cds-XP_033340895.1;Dbxref=GeneID:117228904%2CGenbank:XP_033340895.1;Parent=rna-XM_033485004.1
NW_022887668.1	Gnomon	mRNA	3780367	3783395	.	+	.	Name=XM_033484753.1;ID=rna-XM_033484753.1;Dbxref=GeneID:117228768%2CGenbank:XM_033484753.1;Parent=gene-LOC117228768
NW_022887668.1	Gnomon	mRNA	51256	55515	.	+	.	Name=XM_033484899.1;ID=rna-XM_033484899.1;Dbxref=GeneID:117228868%2CGenbank:XM_033484899.1;Parent=gene-LOC117228868
NW_022887668.1	Gnomon	CDS	1376888	1377116	.	+	0	Name=XP_033341639.1;ID=cds-XP_033341639.1;Dbxref=GeneID:117229324%2CGenbank:XP_033341639.1;Parent=rna-XM_033485748.1
NW_022887668.1	Gnomon	CDS	1380691	1380944	.	+	0	Name=XP_033341639.1;ID=cds-XP_033341639.1;Dbxref=GeneID:117229324%2CGenbank:XP_033341639.1;Parent=rna-XM_033485748.1
NW_022887668.1	Gnomon	CDS	1381059	1381521	.	+	0	Name=XP_033341639.1;ID=cds-XP_033341639.1;Dbxref=GeneID:117229324%2CGenbank:XP_033341639.1;Parent=rna-XM_033485748.1
NW_022887668.1	Gnomon	CDS	1381637	1382022	.	+	0	Name=XP_033341639.1;ID=cds-XP_033341639.1;Dbxref=GeneID:117229324%2CGenbank:XP_033341639.1;Parent=rna-XM_033485748.1
NW_022887668.1	Gnomon	CDS	1382773	1383067	.	+	0	Name=XP_033341639.1;ID=cds-XP_033341639.1;Dbxref=GeneID:117229324%2CGenbank:XP_033341639.1;Parent=rna-XM_033485748.1
NW_022887668.1	Gnomon	CDS	1383134	1383324	.	+	0	Name=XP_033341639.1;ID=cds-XP_033341639.1;Dbxref=GeneID:117229324%2CGenbank:XP_033341639.1;Parent=rna-XM_033485748.1
NW_022887668.1	Gnomon	CDS	1383673	1383771	.	+	0	Name=XP_033341639.1;ID=cds-XP_033341639.1;Dbxref=GeneID:117229324%2CGenbank:XP_033341639.1;Parent=rna-XM_033485748.1
NW_022887668.1	Gnomon	exon	3509048	3509290	.	+	.	ID=exon-XR_004492328.1-1;Dbxref=GeneID:117228506%2CGenbank:XR_004492328.1;Parent=rna-XR_004492328.1
NW_022887668.1	Gnomon	exon	3509373	3509479	.	+	.	ID=exon-XR_004492328.1-2;Dbxref=GeneID:117228506%2CGenbank:XR_004492328.1;Parent=rna-XR_004492328.1
NW_022887668.1	Gnomon	exon	3509552	3510170	.	+	.	ID=exon-XR_004492328.1-3;Dbxref=GeneID:117228506%2CGenbank:XR_004492328.1;Parent=rna-XR_004492328.1
NW_022887668.1	tRNAscan-SE	tRNA	1187183	1187255	.	-	.	ID=rna-Trnak-uuu-4;Dbxref=GeneID:117229369;Note=transfer RNA lysine (anticodon UUU);Parent=gene-Trnak-uuu-4
NW_022887668.1	Gnomon	exon	3510702	3510811	.	+	.	ID=exon-XR_004492328.1-4;Dbxref=GeneID:117228506%2CGenbank:XR_004492328.1;Parent=rna-XR_004492328.1
NW_022887668.1	Gnomon	exon	3510897	3511109	.	+	.	ID=exon-XR_004492328.1-5;Dbxref=GeneID:117228506%2CGenbank:XR_004492328.1;Parent=rna-XR_004492328.1
NW_022887668.1	Gnomon	CDS	480821	481015	.	-	0	Name=XP_033339651.1;ID=cds-XP_033339651.1;Dbxref=GeneID:117228085%2CGenbank:XP_033339651.1;Parent=rna-XM_033483760.1
NW_022887668.1	Gnomon	CDS	462665	462893	.	-	0	Name=XP_033339651.1;ID=cds-XP_033339651.1;Dbxref=GeneID:117228085%2CGenbank:XP_033339651.1;Parent=rna-XM_033483760.1
NW_022887668.1	Gnomon	CDS	462185	462510	.	-	0	Name=XP_033339651.1;ID=cds-XP_033339651.1;Dbxref=GeneID:117228085%2CGenbank:XP_033339651.1;Parent=rna-XM_033483760.1
NW_022887668.1	Gnomon	CDS	461016	461129	.	-	0	Name=XP_033339651.1;ID=cds-XP_033339651.1;Dbxref=GeneID:117228085%2CGenbank:XP_033339651.1;Parent=rna-XM_033483760.1
NW_022887668.1	Gnomon	CDS	1735858	1736089	.	+	0	Name=XP_033340417.1;ID=cds-XP_033340417.1;Dbxref=GeneID:117228658%2CGenbank:XP_033340417.1;Parent=rna-XM_033484526.1
NW_022887668.1	Gnomon	CDS	1736535	1737229	.	+	0	Name=XP_033340417.1;ID=cds-XP_033340417.1;Dbxref=GeneID:117228658%2CGenbank:XP_033340417.1;Parent=rna-XM_033484526.1
NW_022887668.1	Gnomon	mRNA	4433344	4439599	.	-	.	Name=XM_033485734.1;ID=rna-XM_033485734.1;Dbxref=GeneID:117229316%2CGenbank:XM_033485734.1;Parent=gene-LOC117229316
NW_022887668.1	Gnomon	mRNA	57746	61880	.	+	.	Name=XM_033485004.1;ID=rna-XM_033485004.1;Dbxref=GeneID:117228904%2CGenbank:XM_033485004.1;Parent=gene-LOC117228904
NW_022887668.1	Gnomon	CDS	3021405	3021437	.	+	0	Name=XP_033341580.1;ID=cds-XP_033341580.1;Dbxref=GeneID:117229288%2CGenbank:XP_033341580.1;Parent=rna-XM_033485689.1
NW_022887668.1	Gnomon	CDS	3021654	3022692	.	+	0	Name=XP_033341580.1;ID=cds-XP_033341580.1;Dbxref=GeneID:117229288%2CGenbank:XP_033341580.1;Parent=rna-XM_033485689.1
NW_022887668.1	Gnomon	CDS	3022763	3023179	.	+	0	Name=XP_033341580.1;ID=cds-XP_033341580.1;Dbxref=GeneID:117229288%2CGenbank:XP_033341580.1;Parent=rna-XM_033485689.1
NW_022887668.1	Gnomon	CDS	3023263	3024054	.	+	0	Name=XP_033341580.1;ID=cds-XP_033341580.1;Dbxref=GeneID:117229288%2CGenbank:XP_033341580.1;Parent=rna-XM_033485689.1
NW_022887668.1	Gnomon	CDS	3024127	3024761	.	+	0	Name=XP_033341580.1;ID=cds-XP_033341580.1;Dbxref=GeneID:117229288%2CGenbank:XP_033341580.1;Parent=rna-XM_033485689.1
NW_022887668.1	Gnomon	CDS	3024827	3025145	.	+	0	Name=XP_033341580.1;ID=cds-XP_033341580.1;Dbxref=GeneID:117229288%2CGenbank:XP_033341580.1;Parent=rna-XM_033485689.1
NW_022887668.1	Gnomon	CDS	3025214	3025517	.	+	0	Name=XP_033341580.1;ID=cds-XP_033341580.1;Dbxref=GeneID:117229288%2CGenbank:XP_033341580.1;Parent=rna-XM_033485689.1
NW_022887668.1	Gnomon	CDS	3025595	3025736	.	+	0	Name=XP_033341580.1;ID=cds-XP_033341580.1;Dbxref=GeneID:117229288%2CGenbank:XP_033341580.1;Parent=rna-XM_033485689.1
NW_022887668.1	Gnomon	exon	156599	156728	.	+	.	ID=exon-XM_033485711.1-3;Dbxref=GeneID:117229298%2CGenbank:XM_033485711.1;Parent=rna-XM_033485711.1
NW_022887668.1	Gnomon	exon	157085	159819	.	+	.	ID=exon-XM_033485711.1-4;Dbxref=GeneID:117229298%2CGenbank:XM_033485711.1;Parent=rna-XM_033485711.1
NW_022887668.1	Gnomon	exon	156012	156072	.	+	.	ID=exon-XM_033485711.1-1;Dbxref=GeneID:117229298%2CGenbank:XM_033485711.1;Parent=rna-XM_033485711.1
NW_022887668.1	Gnomon	exon	156140	156235	.	+	.	ID=exon-XM_033485711.1-2;Dbxref=GeneID:117229298%2CGenbank:XM_033485711.1;Parent=rna-XM_033485711.1
NW_022887668.1	Gnomon	CDS	1422224	1422397	.	-	0	Name=XP_033340658.1;ID=cds-XP_033340658.1;Dbxref=GeneID:117228775%2CGenbank:XP_033340658.1;Parent=rna-XM_033484767.1
NW_022887668.1	Gnomon	CDS	1421916	1422160	.	-	0	Name=XP_033340658.1;ID=cds-XP_033340658.1;Dbxref=GeneID:117228775%2CGenbank:XP_033340658.1;Parent=rna-XM_033484767.1
NW_022887668.1	Gnomon	CDS	1420462	1420689	.	-	0	Name=XP_033340658.1;ID=cds-XP_033340658.1;Dbxref=GeneID:117228775%2CGenbank:XP_033340658.1;Parent=rna-XM_033484767.1
NW_022887668.1	Gnomon	CDS	1419636	1419894	.	-	0	Name=XP_033340658.1;ID=cds-XP_033340658.1;Dbxref=GeneID:117228775%2CGenbank:XP_033340658.1;Parent=rna-XM_033484767.1
NW_022887668.1	Gnomon	CDS	1419394	1419546	.	-	0	Name=XP_033340658.1;ID=cds-XP_033340658.1;Dbxref=GeneID:117228775%2CGenbank:XP_033340658.1;Parent=rna-XM_033484767.1
NW_022887668.1	Gnomon	CDS	1418005	1418262	.	-	0	Name=XP_033340658.1;ID=cds-XP_033340658.1;Dbxref=GeneID:117228775%2CGenbank:XP_033340658.1;Parent=rna-XM_033484767.1
NW_022887668.1	Gnomon	exon	462185	462510	.	-	.	ID=exon-XM_033483760.1-3;Dbxref=GeneID:117228085%2CGenbank:XM_033483760.1;Parent=rna-XM_033483760.1
NW_022887668.1	Gnomon	exon	459444	461129	.	-	.	ID=exon-XM_033483760.1-4;Dbxref=GeneID:117228085%2CGenbank:XM_033483760.1;Parent=rna-XM_033483760.1
NW_022887668.1	Gnomon	exon	480821	481705	.	-	.	ID=exon-XM_033483760.1-1;Dbxref=GeneID:117228085%2CGenbank:XM_033483760.1;Parent=rna-XM_033483760.1
NW_022887668.1	Gnomon	exon	462665	462893	.	-	.	ID=exon-XM_033483760.1-2;Dbxref=GeneID:117228085%2CGenbank:XM_033483760.1;Parent=rna-XM_033483760.1
NW_022887668.1	Gnomon	mRNA	4424005	4427391	.	-	.	Name=XM_033485735.1;ID=rna-XM_033485735.1;Dbxref=GeneID:117229317%2CGenbank:XM_033485735.1;Parent=gene-LOC117229317
NW_022887668.1	Gnomon	mRNA	57746	61880	.	+	.	Name=XM_033484990.1;ID=rna-XM_033484990.1;Dbxref=GeneID:117228904%2CGenbank:XM_033484990.1;Parent=gene-LOC117228904
NW_022887668.1	Gnomon	exon	3432471	3432798	.	+	.	ID=exon-XM_033484128.1-24;Dbxref=GeneID:117228365%2CGenbank:XM_033484128.1;Parent=rna-XM_033484128.1
NW_022887668.1	Gnomon	exon	3432903	3433050	.	+	.	ID=exon-XM_033484128.1-25;Dbxref=GeneID:117228365%2CGenbank:XM_033484128.1;Parent=rna-XM_033484128.1
NW_022887668.1	Gnomon	exon	3433134	3433210	.	+	.	ID=exon-XM_033484128.1-26;Dbxref=GeneID:117228365%2CGenbank:XM_033484128.1;Parent=rna-XM_033484128.1
NW_022887668.1	Gnomon	exon	3433382	3435123	.	+	.	ID=exon-XM_033484128.1-27;Dbxref=GeneID:117228365%2CGenbank:XM_033484128.1;Parent=rna-XM_033484128.1
NW_022887668.1	Gnomon	exon	3430909	3431016	.	+	.	ID=exon-XM_033484128.1-20;Dbxref=GeneID:117228365%2CGenbank:XM_033484128.1;Parent=rna-XM_033484128.1
NW_022887668.1	Gnomon	exon	3431622	3431734	.	+	.	ID=exon-XM_033484128.1-21;Dbxref=GeneID:117228365%2CGenbank:XM_033484128.1;Parent=rna-XM_033484128.1
NW_022887668.1	Gnomon	exon	3431885	3432054	.	+	.	ID=exon-XM_033484128.1-22;Dbxref=GeneID:117228365%2CGenbank:XM_033484128.1;Parent=rna-XM_033484128.1
NW_022887668.1	Gnomon	exon	3432124	3432388	.	+	.	ID=exon-XM_033484128.1-23;Dbxref=GeneID:117228365%2CGenbank:XM_033484128.1;Parent=rna-XM_033484128.1
NW_022887668.1	Gnomon	exon	3430071	3430166	.	+	.	ID=exon-XM_033484128.1-17;Dbxref=GeneID:117228365%2CGenbank:XM_033484128.1;Parent=rna-XM_033484128.1
NW_022887668.1	Gnomon	exon	3430225	3430364	.	+	.	ID=exon-XM_033484128.1-18;Dbxref=GeneID:117228365%2CGenbank:XM_033484128.1;Parent=rna-XM_033484128.1
NW_022887668.1	Gnomon	exon	3430434	3430589	.	+	.	ID=exon-XM_033484128.1-19;Dbxref=GeneID:117228365%2CGenbank:XM_033484128.1;Parent=rna-XM_033484128.1
NW_022887668.1	Gnomon	exon	3428803	3429156	.	+	.	ID=exon-XM_033484128.1-13;Dbxref=GeneID:117228365%2CGenbank:XM_033484128.1;Parent=rna-XM_033484128.1
NW_022887668.1	Gnomon	exon	3429280	3429541	.	+	.	ID=exon-XM_033484128.1-14;Dbxref=GeneID:117228365%2CGenbank:XM_033484128.1;Parent=rna-XM_033484128.1
NW_022887668.1	Gnomon	exon	3429618	3429755	.	+	.	ID=exon-XM_033484128.1-15;Dbxref=GeneID:117228365%2CGenbank:XM_033484128.1;Parent=rna-XM_033484128.1
NW_022887668.1	Gnomon	exon	3429832	3429998	.	+	.	ID=exon-XM_033484128.1-16;Dbxref=GeneID:117228365%2CGenbank:XM_033484128.1;Parent=rna-XM_033484128.1
NW_022887668.1	Gnomon	exon	3427693	3427992	.	+	.	ID=exon-XM_033484128.1-10;Dbxref=GeneID:117228365%2CGenbank:XM_033484128.1;Parent=rna-XM_033484128.1
NW_022887668.1	Gnomon	exon	3428070	3428323	.	+	.	ID=exon-XM_033484128.1-11;Dbxref=GeneID:117228365%2CGenbank:XM_033484128.1;Parent=rna-XM_033484128.1
NW_022887668.1	Gnomon	exon	3428410	3428569	.	+	.	ID=exon-XM_033484128.1-12;Dbxref=GeneID:117228365%2CGenbank:XM_033484128.1;Parent=rna-XM_033484128.1
NW_022887668.1	Gnomon	exon	76216	76351	.	-	.	ID=exon-XM_033485443.1-12;Dbxref=GeneID:117229178%2CGenbank:XM_033485443.1;Parent=rna-XM_033485443.1
NW_022887668.1	Gnomon	exon	75798	76157	.	-	.	ID=exon-XM_033485443.1-13;Dbxref=GeneID:117229178%2CGenbank:XM_033485443.1;Parent=rna-XM_033485443.1
NW_022887668.1	Gnomon	exon	76576	76724	.	-	.	ID=exon-XM_033485443.1-10;Dbxref=GeneID:117229178%2CGenbank:XM_033485443.1;Parent=rna-XM_033485443.1
NW_022887668.1	Gnomon	exon	76420	76518	.	-	.	ID=exon-XM_033485443.1-11;Dbxref=GeneID:117229178%2CGenbank:XM_033485443.1;Parent=rna-XM_033485443.1
NW_022887668.1	Gnomon	exon	3513024	3513130	.	+	.	ID=exon-XM_033484287.1-2;Dbxref=GeneID:117228498%2CGenbank:XM_033484287.1;Parent=rna-XM_033484287.1
NW_022887668.1	Gnomon	exon	3513203	3513216	.	+	.	ID=exon-XM_033484287.1-3;Dbxref=GeneID:117228498%2CGenbank:XM_033484287.1;Parent=rna-XM_033484287.1
NW_022887668.1	Gnomon	exon	3511870	3512941	.	+	.	ID=exon-XM_033484287.1-1;Dbxref=GeneID:117228498%2CGenbank:XM_033484287.1;Parent=rna-XM_033484287.1
NW_022887668.1	Gnomon	exon	3514583	3514916	.	+	.	ID=exon-XM_033484287.1-4;Dbxref=GeneID:117228498%2CGenbank:XM_033484287.1;Parent=rna-XM_033484287.1
NW_022887668.1	Gnomon	CDS	1492054	1492474	.	+	0	Name=XP_033339751.1;ID=cds-XP_033339751.1;Dbxref=GeneID:117228144%2CGenbank:XP_033339751.1;Parent=rna-XM_033483860.1
NW_022887668.1	Gnomon	CDS	1524996	1525087	.	+	0	Name=XP_033339751.1;ID=cds-XP_033339751.1;Dbxref=GeneID:117228144%2CGenbank:XP_033339751.1;Parent=rna-XM_033483860.1
NW_022887668.1	Gnomon	CDS	1526873	1527512	.	+	0	Name=XP_033339751.1;ID=cds-XP_033339751.1;Dbxref=GeneID:117228144%2CGenbank:XP_033339751.1;Parent=rna-XM_033483860.1
NW_022887668.1	Gnomon	CDS	1528983	1530265	.	+	0	Name=XP_033339751.1;ID=cds-XP_033339751.1;Dbxref=GeneID:117228144%2CGenbank:XP_033339751.1;Parent=rna-XM_033483860.1
NW_022887668.1	Gnomon	exon	3503061	3503134	.	+	.	ID=exon-XM_033485391.1-1;Dbxref=GeneID:117229152%2CGenbank:XM_033485391.1;Note=The sequence of the model RefSeq transcript was modified relative to this genomic sequence to represent the inferred CDS: added 349 bases not found in genome assembly;Parent=rna-XM_033485391.1
NW_022887668.1	Gnomon	exon	3503650	3503750	.	+	.	ID=exon-XM_033485391.1-2;Dbxref=GeneID:117229152%2CGenbank:XM_033485391.1;Note=The sequence of the model RefSeq transcript was modified relative to this genomic sequence to represent the inferred CDS: added 349 bases not found in genome assembly;Parent=rna-XM_033485391.1
NW_022887668.1	Gnomon	exon	3503840	3504058	.	+	.	ID=exon-XM_033485391.1-3;Dbxref=GeneID:117229152%2CGenbank:XM_033485391.1;Note=The sequence of the model RefSeq transcript was modified relative to this genomic sequence to represent the inferred CDS: added 349 bases not found in genome assembly;Parent=rna-XM_033485391.1
NW_022887668.1	Gnomon	mRNA	4349609	4353688	.	+	.	Name=XM_033485732.1;ID=rna-XM_033485732.1;Dbxref=GeneID:117229312%2CGenbank:XM_033485732.1;Parent=gene-LOC117229312
NW_022887668.1	Gnomon	CDS	1376888	1377116	.	+	0	Name=XP_033341636.1;ID=cds-XP_033341636.1;Dbxref=GeneID:117229324%2CGenbank:XP_033341636.1;Parent=rna-XM_033485745.1
NW_022887668.1	Gnomon	CDS	1380691	1381521	.	+	0	Name=XP_033341636.1;ID=cds-XP_033341636.1;Dbxref=GeneID:117229324%2CGenbank:XP_033341636.1;Parent=rna-XM_033485745.1
NW_022887668.1	Gnomon	CDS	1381637	1382022	.	+	0	Name=XP_033341636.1;ID=cds-XP_033341636.1;Dbxref=GeneID:117229324%2CGenbank:XP_033341636.1;Parent=rna-XM_033485745.1
NW_022887668.1	Gnomon	CDS	1382773	1383067	.	+	0	Name=XP_033341636.1;ID=cds-XP_033341636.1;Dbxref=GeneID:117229324%2CGenbank:XP_033341636.1;Parent=rna-XM_033485745.1
NW_022887668.1	Gnomon	CDS	1383134	1383324	.	+	0	Name=XP_033341636.1;ID=cds-XP_033341636.1;Dbxref=GeneID:117229324%2CGenbank:XP_033341636.1;Parent=rna-XM_033485745.1
NW_022887668.1	Gnomon	CDS	1383673	1383771	.	+	0	Name=XP_033341636.1;ID=cds-XP_033341636.1;Dbxref=GeneID:117229324%2CGenbank:XP_033341636.1;Parent=rna-XM_033485745.1
NW_022887668.1	Gnomon	exon	2779009	2779275	.	-	.	ID=exon-XM_033483959.1-1;Dbxref=GeneID:117228246%2CGenbank:XM_033483959.1;Parent=rna-XM_033483959.1
NW_022887668.1	Gnomon	exon	2674231	2674435	.	-	.	ID=exon-XM_033483959.1-2;Dbxref=GeneID:117228246%2CGenbank:XM_033483959.1;Parent=rna-XM_033483959.1
NW_022887668.1	Gnomon	exon	2660144	2661079	.	-	.	ID=exon-XM_033483959.1-5;Dbxref=GeneID:117228246%2CGenbank:XM_033483959.1;Parent=rna-XM_033483959.1
NW_022887668.1	Gnomon	exon	2658642	2658893	.	-	.	ID=exon-XM_033483959.1-6;Dbxref=GeneID:117228246%2CGenbank:XM_033483959.1;Parent=rna-XM_033483959.1
NW_022887668.1	Gnomon	exon	2663988	2664494	.	-	.	ID=exon-XM_033483959.1-3;Dbxref=GeneID:117228246%2CGenbank:XM_033483959.1;Parent=rna-XM_033483959.1
NW_022887668.1	Gnomon	exon	2662394	2663276	.	-	.	ID=exon-XM_033483959.1-4;Dbxref=GeneID:117228246%2CGenbank:XM_033483959.1;Parent=rna-XM_033483959.1
NW_022887668.1	Gnomon	exon	2645924	2646085	.	-	.	ID=exon-XM_033483959.1-9;Dbxref=GeneID:117228246%2CGenbank:XM_033483959.1;Parent=rna-XM_033483959.1
NW_022887668.1	Gnomon	exon	2648887	2649074	.	-	.	ID=exon-XM_033483959.1-7;Dbxref=GeneID:117228246%2CGenbank:XM_033483959.1;Parent=rna-XM_033483959.1
NW_022887668.1	Gnomon	exon	2646693	2646941	.	-	.	ID=exon-XM_033483959.1-8;Dbxref=GeneID:117228246%2CGenbank:XM_033483959.1;Parent=rna-XM_033483959.1
NW_022887668.1	Gnomon	exon	1736535	1737272	.	+	.	ID=exon-XM_033484526.1-2;Dbxref=GeneID:117228658%2CGenbank:XM_033484526.1;Parent=rna-XM_033484526.1
NW_022887668.1	Gnomon	exon	1735827	1736089	.	+	.	ID=exon-XM_033484526.1-1;Dbxref=GeneID:117228658%2CGenbank:XM_033484526.1;Parent=rna-XM_033484526.1
NW_022887668.1	Gnomon	lnc_RNA	1057961	1062945	.	-	.	Name=XR_004492314.1;ID=rna-XR_004492314.1;Dbxref=GeneID:117228480%2CGenbank:XR_004492314.1;Parent=gene-LOC117228480
NW_022887668.1	Gnomon	exon	3432471	3432798	.	+	.	ID=exon-XM_033484172.1-23;Dbxref=GeneID:117228365%2CGenbank:XM_033484172.1;Parent=rna-XM_033484172.1
NW_022887668.1	Gnomon	exon	3432903	3433050	.	+	.	ID=exon-XM_033484172.1-24;Dbxref=GeneID:117228365%2CGenbank:XM_033484172.1;Parent=rna-XM_033484172.1
NW_022887668.1	Gnomon	exon	3431885	3432054	.	+	.	ID=exon-XM_033484172.1-21;Dbxref=GeneID:117228365%2CGenbank:XM_033484172.1;Parent=rna-XM_033484172.1
NW_022887668.1	Gnomon	exon	3432124	3432388	.	+	.	ID=exon-XM_033484172.1-22;Dbxref=GeneID:117228365%2CGenbank:XM_033484172.1;Parent=rna-XM_033484172.1
NW_022887668.1	Gnomon	exon	3431622	3431734	.	+	.	ID=exon-XM_033484172.1-20;Dbxref=GeneID:117228365%2CGenbank:XM_033484172.1;Parent=rna-XM_033484172.1
NW_022887668.1	Gnomon	exon	3433134	3433210	.	+	.	ID=exon-XM_033484172.1-25;Dbxref=GeneID:117228365%2CGenbank:XM_033484172.1;Parent=rna-XM_033484172.1
NW_022887668.1	Gnomon	exon	3433382	3435123	.	+	.	ID=exon-XM_033484172.1-26;Dbxref=GeneID:117228365%2CGenbank:XM_033484172.1;Parent=rna-XM_033484172.1
NW_022887668.1	Gnomon	exon	3428410	3428569	.	+	.	ID=exon-XM_033484172.1-12;Dbxref=GeneID:117228365%2CGenbank:XM_033484172.1;Parent=rna-XM_033484172.1
NW_022887668.1	Gnomon	exon	3428803	3429156	.	+	.	ID=exon-XM_033484172.1-13;Dbxref=GeneID:117228365%2CGenbank:XM_033484172.1;Parent=rna-XM_033484172.1
NW_022887668.1	Gnomon	exon	3427693	3427992	.	+	.	ID=exon-XM_033484172.1-10;Dbxref=GeneID:117228365%2CGenbank:XM_033484172.1;Parent=rna-XM_033484172.1
NW_022887668.1	Gnomon	exon	3428070	3428323	.	+	.	ID=exon-XM_033484172.1-11;Dbxref=GeneID:117228365%2CGenbank:XM_033484172.1;Parent=rna-XM_033484172.1
NW_022887668.1	Gnomon	exon	499457	499528	.	+	.	ID=exon-XM_033484241.1-1;Dbxref=GeneID:117228461%2CGenbank:XM_033484241.1;Parent=rna-XM_033484241.1
NW_022887668.1	Gnomon	exon	499905	499992	.	+	.	ID=exon-XM_033484241.1-2;Dbxref=GeneID:117228461%2CGenbank:XM_033484241.1;Parent=rna-XM_033484241.1
NW_022887668.1	Gnomon	exon	3430225	3430364	.	+	.	ID=exon-XM_033484172.1-18;Dbxref=GeneID:117228365%2CGenbank:XM_033484172.1;Parent=rna-XM_033484172.1
NW_022887668.1	Gnomon	exon	500173	500769	.	+	.	ID=exon-XM_033484241.1-3;Dbxref=GeneID:117228461%2CGenbank:XM_033484241.1;Parent=rna-XM_033484241.1
NW_022887668.1	Gnomon	exon	3430434	3430589	.	+	.	ID=exon-XM_033484172.1-19;Dbxref=GeneID:117228365%2CGenbank:XM_033484172.1;Parent=rna-XM_033484172.1
NW_022887668.1	Gnomon	exon	3429832	3429998	.	+	.	ID=exon-XM_033484172.1-16;Dbxref=GeneID:117228365%2CGenbank:XM_033484172.1;Parent=rna-XM_033484172.1
NW_022887668.1	Gnomon	exon	3430071	3430166	.	+	.	ID=exon-XM_033484172.1-17;Dbxref=GeneID:117228365%2CGenbank:XM_033484172.1;Parent=rna-XM_033484172.1
NW_022887668.1	Gnomon	exon	3429280	3429541	.	+	.	ID=exon-XM_033484172.1-14;Dbxref=GeneID:117228365%2CGenbank:XM_033484172.1;Parent=rna-XM_033484172.1
NW_022887668.1	Gnomon	exon	3429618	3429755	.	+	.	ID=exon-XM_033484172.1-15;Dbxref=GeneID:117228365%2CGenbank:XM_033484172.1;Parent=rna-XM_033484172.1
NW_022887668.1	Gnomon	exon	448399	448576	.	+	.	ID=exon-XM_033483828.1-1;Dbxref=GeneID:117228104%2CGenbank:XM_033483828.1;Parent=rna-XM_033483828.1
NW_022887668.1	Gnomon	exon	448660	448754	.	+	.	ID=exon-XM_033483828.1-2;Dbxref=GeneID:117228104%2CGenbank:XM_033483828.1;Parent=rna-XM_033483828.1
NW_022887668.1	Gnomon	exon	449393	449526	.	+	.	ID=exon-XM_033483828.1-3;Dbxref=GeneID:117228104%2CGenbank:XM_033483828.1;Parent=rna-XM_033483828.1
NW_022887668.1	Gnomon	exon	452824	452976	.	+	.	ID=exon-XM_033483828.1-4;Dbxref=GeneID:117228104%2CGenbank:XM_033483828.1;Parent=rna-XM_033483828.1
NW_022887668.1	Gnomon	exon	453086	453324	.	+	.	ID=exon-XM_033483828.1-5;Dbxref=GeneID:117228104%2CGenbank:XM_033483828.1;Parent=rna-XM_033483828.1
NW_022887668.1	Gnomon	exon	453919	454015	.	+	.	ID=exon-XM_033483828.1-6;Dbxref=GeneID:117228104%2CGenbank:XM_033483828.1;Parent=rna-XM_033483828.1
NW_022887668.1	Gnomon	exon	454080	454328	.	+	.	ID=exon-XM_033483828.1-7;Dbxref=GeneID:117228104%2CGenbank:XM_033483828.1;Parent=rna-XM_033483828.1
NW_022887668.1	Gnomon	exon	456961	457194	.	+	.	ID=exon-XM_033483828.1-8;Dbxref=GeneID:117228104%2CGenbank:XM_033483828.1;Parent=rna-XM_033483828.1
NW_022887668.1	Gnomon	exon	457434	457569	.	+	.	ID=exon-XM_033483828.1-9;Dbxref=GeneID:117228104%2CGenbank:XM_033483828.1;Parent=rna-XM_033483828.1
NW_022887668.1	Gnomon	mRNA	4433344	4439298	.	-	.	Name=XM_033485733.1;ID=rna-XM_033485733.1;Dbxref=GeneID:117229316%2CGenbank:XM_033485733.1;Parent=gene-LOC117229316
NW_022887668.1	Gnomon	exon	607821	608078	.	+	.	ID=exon-XR_004492395.1-2;Dbxref=GeneID:117228862%2CGenbank:XR_004492395.1;Parent=rna-XR_004492395.1
NW_022887668.1	Gnomon	exon	608518	609719	.	+	.	ID=exon-XR_004492395.1-3;Dbxref=GeneID:117228862%2CGenbank:XR_004492395.1;Parent=rna-XR_004492395.1
NW_022887668.1	Gnomon	exon	609790	610340	.	+	.	ID=exon-XR_004492395.1-4;Dbxref=GeneID:117228862%2CGenbank:XR_004492395.1;Parent=rna-XR_004492395.1
NW_022887668.1	Gnomon	exon	610509	610794	.	+	.	ID=exon-XR_004492395.1-5;Dbxref=GeneID:117228862%2CGenbank:XR_004492395.1;Parent=rna-XR_004492395.1
NW_022887668.1	Gnomon	exon	607546	607752	.	+	.	ID=exon-XR_004492395.1-1;Dbxref=GeneID:117228862%2CGenbank:XR_004492395.1;Parent=rna-XR_004492395.1
NW_022887668.1	Gnomon	exon	1839735	1839906	.	+	.	ID=exon-XM_033484802.1-1;Dbxref=GeneID:117228797%2CGenbank:XM_033484802.1;Parent=rna-XM_033484802.1
NW_022887668.1	Gnomon	exon	1840008	1840508	.	+	.	ID=exon-XM_033484802.1-2;Dbxref=GeneID:117228797%2CGenbank:XM_033484802.1;Parent=rna-XM_033484802.1
NW_022887668.1	Gnomon	exon	1840701	1841565	.	+	.	ID=exon-XM_033484802.1-3;Dbxref=GeneID:117228797%2CGenbank:XM_033484802.1;Parent=rna-XM_033484802.1
NW_022887668.1	Gnomon	mRNA	2785459	2787819	.	+	.	Name=XM_033485149.1;ID=rna-XM_033485149.1;Dbxref=GeneID:117229011%2CGenbank:XM_033485149.1;Parent=gene-LOC117229011
NW_022887668.1	Gnomon	exon	4328047	4329485	.	-	.	ID=exon-XR_004492517.1-2;Dbxref=GeneID:117229314%2CGenbank:XR_004492517.1;Parent=rna-XR_004492517.1
NW_022887668.1	Gnomon	exon	4329907	4330288	.	-	.	ID=exon-XR_004492517.1-1;Dbxref=GeneID:117229314%2CGenbank:XR_004492517.1;Parent=rna-XR_004492517.1
NW_022887668.1	Gnomon	CDS	1402667	1403079	.	-	0	Name=XP_033341635.1;ID=cds-XP_033341635.1;Dbxref=GeneID:117229323%2CGenbank:XP_033341635.1;Parent=rna-XM_033485744.1
NW_022887668.1	Gnomon	CDS	1401508	1402033	.	-	0	Name=XP_033341635.1;ID=cds-XP_033341635.1;Dbxref=GeneID:117229323%2CGenbank:XP_033341635.1;Parent=rna-XM_033485744.1
NW_022887668.1	Gnomon	CDS	1400977	1401396	.	-	0	Name=XP_033341635.1;ID=cds-XP_033341635.1;Dbxref=GeneID:117229323%2CGenbank:XP_033341635.1;Parent=rna-XM_033485744.1
NW_022887668.1	Gnomon	CDS	1400772	1400893	.	-	0	Name=XP_033341635.1;ID=cds-XP_033341635.1;Dbxref=GeneID:117229323%2CGenbank:XP_033341635.1;Parent=rna-XM_033485744.1
NW_022887668.1	Gnomon	CDS	1400484	1400709	.	-	0	Name=XP_033341635.1;ID=cds-XP_033341635.1;Dbxref=GeneID:117229323%2CGenbank:XP_033341635.1;Parent=rna-XM_033485744.1
NW_022887668.1	Gnomon	CDS	1400267	1400401	.	-	0	Name=XP_033341635.1;ID=cds-XP_033341635.1;Dbxref=GeneID:117229323%2CGenbank:XP_033341635.1;Parent=rna-XM_033485744.1
NW_022887668.1	Gnomon	CDS	1399912	1400181	.	-	0	Name=XP_033341635.1;ID=cds-XP_033341635.1;Dbxref=GeneID:117229323%2CGenbank:XP_033341635.1;Parent=rna-XM_033485744.1
NW_022887668.1	Gnomon	CDS	1399519	1399777	.	-	0	Name=XP_033341635.1;ID=cds-XP_033341635.1;Dbxref=GeneID:117229323%2CGenbank:XP_033341635.1;Parent=rna-XM_033485744.1
NW_022887668.1	Gnomon	CDS	1398733	1399026	.	-	0	Name=XP_033341635.1;ID=cds-XP_033341635.1;Dbxref=GeneID:117229323%2CGenbank:XP_033341635.1;Parent=rna-XM_033485744.1
NW_022887668.1	Gnomon	CDS	1396378	1396443	.	-	0	Name=XP_033341635.1;ID=cds-XP_033341635.1;Dbxref=GeneID:117229323%2CGenbank:XP_033341635.1;Parent=rna-XM_033485744.1
NW_022887668.1	Gnomon	CDS	1395986	1395996	.	-	0	Name=XP_033341635.1;ID=cds-XP_033341635.1;Dbxref=GeneID:117229323%2CGenbank:XP_033341635.1;Parent=rna-XM_033485744.1
NW_022887668.1	Gnomon	exon	156419	156514	.	+	.	ID=exon-XM_033485712.1-1;Dbxref=GeneID:117229298%2CGenbank:XM_033485712.1;Parent=rna-XM_033485712.1
NW_022887668.1	Gnomon	exon	156599	156728	.	+	.	ID=exon-XM_033485712.1-2;Dbxref=GeneID:117229298%2CGenbank:XM_033485712.1;Parent=rna-XM_033485712.1
NW_022887668.1	Gnomon	exon	157085	159819	.	+	.	ID=exon-XM_033485712.1-3;Dbxref=GeneID:117229298%2CGenbank:XM_033485712.1;Parent=rna-XM_033485712.1
NW_022887668.1	Gnomon	mRNA	1766439	1778574	.	+	.	Name=XM_033485243.1;ID=rna-XM_033485243.1;Dbxref=GeneID:117229081%2CGenbank:XM_033485243.1;Parent=gene-LOC117229081
NW_022887668.1	RefSeq	cDNA_match	3503061	3503134	.	+	.	ID=c74161a4-72f6-42d0-8ab1-ea2fef1fe682;Target=XM_033485391.1 350 423
NW_022887668.1	RefSeq	cDNA_match	3503650	3503750	.	+	.	ID=c74161a4-72f6-42d0-8ab1-ea2fef1fe682;Target=XM_033485391.1 350 423
NW_022887668.1	RefSeq	cDNA_match	3503840	3504058	.	+	.	ID=c74161a4-72f6-42d0-8ab1-ea2fef1fe682;Target=XM_033485391.1 350 423
NW_022887668.1	Gnomon	mRNA	3759562	3761066	.	-	.	Name=XM_033484655.1;ID=rna-XM_033484655.1;Dbxref=GeneID:117228707%2CGenbank:XM_033484655.1;Parent=gene-LOC117228707
NW_022887668.1	Gnomon	exon	1577777	1578021	.	+	.	ID=exon-XM_033484845.1-1;Dbxref=GeneID:117228833%2CGenbank:XM_033484845.1;Parent=rna-XM_033484845.1
NW_022887668.1	Gnomon	exon	1578353	1578785	.	+	.	ID=exon-XM_033484845.1-2;Dbxref=GeneID:117228833%2CGenbank:XM_033484845.1;Parent=rna-XM_033484845.1
NW_022887668.1	Gnomon	exon	1578861	1579274	.	+	.	ID=exon-XM_033484845.1-3;Dbxref=GeneID:117228833%2CGenbank:XM_033484845.1;Parent=rna-XM_033484845.1
NW_022887668.1	Gnomon	exon	1579348	1579544	.	+	.	ID=exon-XM_033484845.1-4;Dbxref=GeneID:117228833%2CGenbank:XM_033484845.1;Parent=rna-XM_033484845.1
NW_022887668.1	Gnomon	exon	1579628	1579727	.	+	.	ID=exon-XM_033484845.1-5;Dbxref=GeneID:117228833%2CGenbank:XM_033484845.1;Parent=rna-XM_033484845.1
NW_022887668.1	Gnomon	exon	1579816	1580699	.	+	.	ID=exon-XM_033484845.1-6;Dbxref=GeneID:117228833%2CGenbank:XM_033484845.1;Parent=rna-XM_033484845.1
NW_022887668.1	Gnomon	mRNA	4175282	4237926	.	+	.	Name=XM_033485730.1;ID=rna-XM_033485730.1;Dbxref=GeneID:117229309%2CGenbank:XM_033485730.1;Parent=gene-LOC117229309
NW_022887668.1	Gnomon	CDS	1288860	1290058	.	-	0	Name=XP_033339905.1;ID=cds-XP_033339905.1;Dbxref=GeneID:117228293%2CGenbank:XP_033339905.1;Parent=rna-XM_033484014.1
NW_022887668.1	Gnomon	CDS	1230883	1230967	.	-	0	Name=XP_033339905.1;ID=cds-XP_033339905.1;Dbxref=GeneID:117228293%2CGenbank:XP_033339905.1;Parent=rna-XM_033484014.1
NW_022887668.1	Gnomon	CDS	1207955	1208065	.	-	0	Name=XP_033339905.1;ID=cds-XP_033339905.1;Dbxref=GeneID:117228293%2CGenbank:XP_033339905.1;Parent=rna-XM_033484014.1
NW_022887668.1	Gnomon	CDS	742373	742609	.	-	0	Name=XP_033341482.1;ID=cds-XP_033341482.1;Dbxref=GeneID:117229227%2CGenbank:XP_033341482.1;Parent=rna-XM_033485591.1
NW_022887668.1	Gnomon	CDS	741924	742071	.	-	0	Name=XP_033341482.1;ID=cds-XP_033341482.1;Dbxref=GeneID:117229227%2CGenbank:XP_033341482.1;Parent=rna-XM_033485591.1
NW_022887668.1	Gnomon	CDS	741634	741756	.	-	0	Name=XP_033341482.1;ID=cds-XP_033341482.1;Dbxref=GeneID:117229227%2CGenbank:XP_033341482.1;Parent=rna-XM_033485591.1
NW_022887668.1	Gnomon	CDS	741456	741559	.	-	0	Name=XP_033341482.1;ID=cds-XP_033341482.1;Dbxref=GeneID:117229227%2CGenbank:XP_033341482.1;Parent=rna-XM_033485591.1
NW_022887668.1	Gnomon	CDS	738783	738914	.	-	0	Name=XP_033341482.1;ID=cds-XP_033341482.1;Dbxref=GeneID:117229227%2CGenbank:XP_033341482.1;Parent=rna-XM_033485591.1
NW_022887668.1	Gnomon	CDS	737572	737730	.	-	0	Name=XP_033341482.1;ID=cds-XP_033341482.1;Dbxref=GeneID:117229227%2CGenbank:XP_033341482.1;Parent=rna-XM_033485591.1
NW_022887668.1	Gnomon	CDS	737334	737459	.	-	0	Name=XP_033341482.1;ID=cds-XP_033341482.1;Dbxref=GeneID:117229227%2CGenbank:XP_033341482.1;Parent=rna-XM_033485591.1
NW_022887668.1	Gnomon	CDS	737089	737227	.	-	0	Name=XP_033341482.1;ID=cds-XP_033341482.1;Dbxref=GeneID:117229227%2CGenbank:XP_033341482.1;Parent=rna-XM_033485591.1
NW_022887668.1	Gnomon	CDS	732995	733071	.	-	0	Name=XP_033341482.1;ID=cds-XP_033341482.1;Dbxref=GeneID:117229227%2CGenbank:XP_033341482.1;Parent=rna-XM_033485591.1
NW_022887668.1	Gnomon	mRNA	3424403	3435123	.	+	.	Name=XM_033484162.1;ID=rna-XM_033484162.1;Dbxref=GeneID:117228365%2CGenbank:XM_033484162.1;Parent=gene-LOC117228365
NW_022887668.1	Gnomon	CDS	1376888	1377116	.	+	0	Name=XP_033341638.1;ID=cds-XP_033341638.1;Dbxref=GeneID:117229324%2CGenbank:XP_033341638.1;Parent=rna-XM_033485747.1
NW_022887668.1	Gnomon	CDS	1380691	1381521	.	+	0	Name=XP_033341638.1;ID=cds-XP_033341638.1;Dbxref=GeneID:117229324%2CGenbank:XP_033341638.1;Parent=rna-XM_033485747.1
NW_022887668.1	Gnomon	CDS	1381637	1382022	.	+	0	Name=XP_033341638.1;ID=cds-XP_033341638.1;Dbxref=GeneID:117229324%2CGenbank:XP_033341638.1;Parent=rna-XM_033485747.1
NW_022887668.1	Gnomon	CDS	1382773	1383067	.	+	0	Name=XP_033341638.1;ID=cds-XP_033341638.1;Dbxref=GeneID:117229324%2CGenbank:XP_033341638.1;Parent=rna-XM_033485747.1
NW_022887668.1	Gnomon	CDS	1383134	1383324	.	+	0	Name=XP_033341638.1;ID=cds-XP_033341638.1;Dbxref=GeneID:117229324%2CGenbank:XP_033341638.1;Parent=rna-XM_033485747.1
NW_022887668.1	Gnomon	CDS	1393980	1394012	.	+	0	Name=XP_033341638.1;ID=cds-XP_033341638.1;Dbxref=GeneID:117229324%2CGenbank:XP_033341638.1;Parent=rna-XM_033485747.1
NW_022887668.1	Gnomon	exon	605807	606057	.	+	.	ID=exon-XM_033485202.1-2;Dbxref=GeneID:117229052%2CGenbank:XM_033485202.1;Parent=rna-XM_033485202.1
NW_022887668.1	Gnomon	exon	606094	606565	.	+	.	ID=exon-XM_033485202.1-3;Dbxref=GeneID:117229052%2CGenbank:XM_033485202.1;Parent=rna-XM_033485202.1
NW_022887668.1	Gnomon	exon	603929	605450	.	+	.	ID=exon-XM_033485202.1-1;Dbxref=GeneID:117229052%2CGenbank:XM_033485202.1;Parent=rna-XM_033485202.1
NW_022887668.1	Gnomon	mRNA	4266302	4371981	.	+	.	Name=XM_033485731.1;ID=rna-XM_033485731.1;Dbxref=GeneID:117229311%2CGenbank:XM_033485731.1;Parent=gene-LOC117229311
NW_022887668.1	Gnomon	exon	2955483	2957314	.	-	.	ID=exon-XM_033485684.1-2;Dbxref=GeneID:117229286%2CGenbank:XM_033485684.1;Parent=rna-XM_033485684.1
NW_022887668.1	Gnomon	exon	2937878	2938072	.	-	.	ID=exon-XM_033485684.1-3;Dbxref=GeneID:117229286%2CGenbank:XM_033485684.1;Parent=rna-XM_033485684.1
NW_022887668.1	Gnomon	exon	3014122	3014621	.	-	.	ID=exon-XM_033485684.1-1;Dbxref=GeneID:117229286%2CGenbank:XM_033485684.1;Parent=rna-XM_033485684.1
NW_022887668.1	Gnomon	exon	2932484	2932570	.	-	.	ID=exon-XM_033485684.1-6;Dbxref=GeneID:117229286%2CGenbank:XM_033485684.1;Parent=rna-XM_033485684.1
NW_022887668.1	Gnomon	exon	2924641	2924739	.	-	.	ID=exon-XM_033485684.1-7;Dbxref=GeneID:117229286%2CGenbank:XM_033485684.1;Parent=rna-XM_033485684.1
NW_022887668.1	Gnomon	exon	2936195	2936305	.	-	.	ID=exon-XM_033485684.1-4;Dbxref=GeneID:117229286%2CGenbank:XM_033485684.1;Parent=rna-XM_033485684.1
NW_022887668.1	Gnomon	exon	2932977	2933066	.	-	.	ID=exon-XM_033485684.1-5;Dbxref=GeneID:117229286%2CGenbank:XM_033485684.1;Parent=rna-XM_033485684.1
NW_022887668.1	Gnomon	exon	547389	553246	.	-	.	ID=exon-XM_033485782.1-5;Dbxref=GeneID:117229345%2CGenbank:XM_033485782.1;Parent=rna-XM_033485782.1
NW_022887668.1	Gnomon	exon	2921681	2921915	.	-	.	ID=exon-XM_033485684.1-8;Dbxref=GeneID:117229286%2CGenbank:XM_033485684.1;Parent=rna-XM_033485684.1
NW_022887668.1	Gnomon	exon	2919431	2919502	.	-	.	ID=exon-XM_033485684.1-9;Dbxref=GeneID:117229286%2CGenbank:XM_033485684.1;Parent=rna-XM_033485684.1
NW_022887668.1	Gnomon	exon	563611	564232	.	-	.	ID=exon-XM_033485782.1-1;Dbxref=GeneID:117229345%2CGenbank:XM_033485782.1;Parent=rna-XM_033485782.1
NW_022887668.1	Gnomon	exon	562671	562925	.	-	.	ID=exon-XM_033485782.1-2;Dbxref=GeneID:117229345%2CGenbank:XM_033485782.1;Parent=rna-XM_033485782.1
NW_022887668.1	Gnomon	exon	562041	562553	.	-	.	ID=exon-XM_033485782.1-3;Dbxref=GeneID:117229345%2CGenbank:XM_033485782.1;Parent=rna-XM_033485782.1
NW_022887668.1	Gnomon	exon	560930	561602	.	-	.	ID=exon-XM_033485782.1-4;Dbxref=GeneID:117229345%2CGenbank:XM_033485782.1;Parent=rna-XM_033485782.1
NW_022887668.1	Gnomon	exon	3887967	3914955	.	+	.	ID=exon-XM_033484644.1-5;Dbxref=GeneID:117228700%2CGenbank:XM_033484644.1;Parent=rna-XM_033484644.1
NW_022887668.1	Gnomon	exon	3885684	3885872	.	+	.	ID=exon-XM_033484644.1-3;Dbxref=GeneID:117228700%2CGenbank:XM_033484644.1;Parent=rna-XM_033484644.1
NW_022887668.1	Gnomon	exon	3887033	3887218	.	+	.	ID=exon-XM_033484644.1-4;Dbxref=GeneID:117228700%2CGenbank:XM_033484644.1;Parent=rna-XM_033484644.1
NW_022887668.1	Gnomon	exon	3626131	3628079	.	+	.	ID=exon-XM_033484644.1-1;Dbxref=GeneID:117228700%2CGenbank:XM_033484644.1;Parent=rna-XM_033484644.1
NW_022887668.1	Gnomon	exon	3673769	3673865	.	+	.	ID=exon-XM_033484644.1-2;Dbxref=GeneID:117228700%2CGenbank:XM_033484644.1;Parent=rna-XM_033484644.1
NW_022887668.1	tRNAscan-SE	exon	7717	7790	.	-	.	ID=exon-Trnat-agu-1;Dbxref=GeneID:117229368;Note=transfer RNA threonine (anticodon AGU);Parent=rna-Trnat-agu
NW_022887668.1	Gnomon	exon	538686	538831	.	-	.	ID=exon-XM_033485758.1-2;Dbxref=GeneID:117229333%2CGenbank:XM_033485758.1;Parent=rna-XM_033485758.1
NW_022887668.1	Gnomon	exon	538163	538409	.	-	.	ID=exon-XM_033485758.1-3;Dbxref=GeneID:117229333%2CGenbank:XM_033485758.1;Parent=rna-XM_033485758.1
NW_022887668.1	Gnomon	exon	539173	539386	.	-	.	ID=exon-XM_033485758.1-1;Dbxref=GeneID:117229333%2CGenbank:XM_033485758.1;Parent=rna-XM_033485758.1
NW_022887668.1	Gnomon	exon	536734	537820	.	-	.	ID=exon-XM_033485758.1-4;Dbxref=GeneID:117229333%2CGenbank:XM_033485758.1;Parent=rna-XM_033485758.1
NW_022887668.1	Gnomon	exon	457962	458067	.	+	.	ID=exon-XM_033483828.1-10;Dbxref=GeneID:117228104%2CGenbank:XM_033483828.1;Parent=rna-XM_033483828.1
NW_022887668.1	Gnomon	exon	458527	458627	.	+	.	ID=exon-XM_033483828.1-11;Dbxref=GeneID:117228104%2CGenbank:XM_033483828.1;Parent=rna-XM_033483828.1
NW_022887668.1	Gnomon	exon	458705	458968	.	+	.	ID=exon-XM_033483828.1-12;Dbxref=GeneID:117228104%2CGenbank:XM_033483828.1;Parent=rna-XM_033483828.1
NW_022887668.1	Gnomon	CDS	1380111	1380162	.	+	0	Name=XP_033341637.1;ID=cds-XP_033341637.1;Dbxref=GeneID:117229324%2CGenbank:XP_033341637.1;Parent=rna-XM_033485746.1
NW_022887668.1	Gnomon	CDS	1380258	1380334	.	+	0	Name=XP_033341637.1;ID=cds-XP_033341637.1;Dbxref=GeneID:117229324%2CGenbank:XP_033341637.1;Parent=rna-XM_033485746.1
NW_022887668.1	Gnomon	CDS	1380438	1380498	.	+	0	Name=XP_033341637.1;ID=cds-XP_033341637.1;Dbxref=GeneID:117229324%2CGenbank:XP_033341637.1;Parent=rna-XM_033485746.1
NW_022887668.1	Gnomon	CDS	1380691	1381521	.	+	0	Name=XP_033341637.1;ID=cds-XP_033341637.1;Dbxref=GeneID:117229324%2CGenbank:XP_033341637.1;Parent=rna-XM_033485746.1
NW_022887668.1	Gnomon	CDS	1381637	1382022	.	+	0	Name=XP_033341637.1;ID=cds-XP_033341637.1;Dbxref=GeneID:117229324%2CGenbank:XP_033341637.1;Parent=rna-XM_033485746.1
NW_022887668.1	Gnomon	CDS	1382773	1383067	.	+	0	Name=XP_033341637.1;ID=cds-XP_033341637.1;Dbxref=GeneID:117229324%2CGenbank:XP_033341637.1;Parent=rna-XM_033485746.1
NW_022887668.1	Gnomon	CDS	1383134	1383324	.	+	0	Name=XP_033341637.1;ID=cds-XP_033341637.1;Dbxref=GeneID:117229324%2CGenbank:XP_033341637.1;Parent=rna-XM_033485746.1
NW_022887668.1	Gnomon	CDS	1383673	1383771	.	+	0	Name=XP_033341637.1;ID=cds-XP_033341637.1;Dbxref=GeneID:117229324%2CGenbank:XP_033341637.1;Parent=rna-XM_033485746.1
NW_022887668.1	Gnomon	mRNA	1839735	1841565	.	+	.	Name=XM_033484809.1;ID=rna-XM_033484809.1;Dbxref=GeneID:117228797%2CGenbank:XM_033484809.1;Parent=gene-LOC117228797
NW_022887668.1	Gnomon	exon	3424684	3425067	.	+	.	ID=exon-XM_033484089.1-2;Dbxref=GeneID:117228365%2CGenbank:XM_033484089.1;Parent=rna-XM_033484089.1
NW_022887668.1	Gnomon	exon	3425662	3425813	.	+	.	ID=exon-XM_033484089.1-3;Dbxref=GeneID:117228365%2CGenbank:XM_033484089.1;Parent=rna-XM_033484089.1
NW_022887668.1	Gnomon	exon	3424402	3424627	.	+	.	ID=exon-XM_033484089.1-1;Dbxref=GeneID:117228365%2CGenbank:XM_033484089.1;Parent=rna-XM_033484089.1
NW_022887668.1	Gnomon	exon	3426629	3426849	.	+	.	ID=exon-XM_033484089.1-6;Dbxref=GeneID:117228365%2CGenbank:XM_033484089.1;Parent=rna-XM_033484089.1
NW_022887668.1	Gnomon	exon	3426940	3427134	.	+	.	ID=exon-XM_033484089.1-7;Dbxref=GeneID:117228365%2CGenbank:XM_033484089.1;Parent=rna-XM_033484089.1
NW_022887668.1	Gnomon	exon	3425934	3426073	.	+	.	ID=exon-XM_033484089.1-4;Dbxref=GeneID:117228365%2CGenbank:XM_033484089.1;Parent=rna-XM_033484089.1
NW_022887668.1	Gnomon	exon	3426508	3426558	.	+	.	ID=exon-XM_033484089.1-5;Dbxref=GeneID:117228365%2CGenbank:XM_033484089.1;Parent=rna-XM_033484089.1
NW_022887668.1	Gnomon	exon	3427206	3427375	.	+	.	ID=exon-XM_033484089.1-8;Dbxref=GeneID:117228365%2CGenbank:XM_033484089.1;Parent=rna-XM_033484089.1
NW_022887668.1	Gnomon	exon	3427451	3427619	.	+	.	ID=exon-XM_033484089.1-9;Dbxref=GeneID:117228365%2CGenbank:XM_033484089.1;Parent=rna-XM_033484089.1
NW_022887668.1	Gnomon	CDS	58914	59037	.	+	0	Name=XP_033340903.1;ID=cds-XP_033340903.1;Dbxref=GeneID:117228904%2CGenbank:XP_033340903.1;Parent=rna-XM_033485012.1
NW_022887668.1	Gnomon	CDS	59314	59492	.	+	0	Name=XP_033340903.1;ID=cds-XP_033340903.1;Dbxref=GeneID:117228904%2CGenbank:XP_033340903.1;Parent=rna-XM_033485012.1
NW_022887668.1	Gnomon	CDS	59700	59873	.	+	0	Name=XP_033340903.1;ID=cds-XP_033340903.1;Dbxref=GeneID:117228904%2CGenbank:XP_033340903.1;Parent=rna-XM_033485012.1
NW_022887668.1	Gnomon	CDS	59946	60113	.	+	0	Name=XP_033340903.1;ID=cds-XP_033340903.1;Dbxref=GeneID:117228904%2CGenbank:XP_033340903.1;Parent=rna-XM_033485012.1
NW_022887668.1	Gnomon	CDS	60189	60265	.	+	0	Name=XP_033340903.1;ID=cds-XP_033340903.1;Dbxref=GeneID:117228904%2CGenbank:XP_033340903.1;Parent=rna-XM_033485012.1
NW_022887668.1	Gnomon	CDS	60339	60515	.	+	0	Name=XP_033340903.1;ID=cds-XP_033340903.1;Dbxref=GeneID:117228904%2CGenbank:XP_033340903.1;Parent=rna-XM_033485012.1
NW_022887668.1	Gnomon	CDS	60584	60752	.	+	0	Name=XP_033340903.1;ID=cds-XP_033340903.1;Dbxref=GeneID:117228904%2CGenbank:XP_033340903.1;Parent=rna-XM_033485012.1
NW_022887668.1	Gnomon	CDS	60837	60950	.	+	0	Name=XP_033340903.1;ID=cds-XP_033340903.1;Dbxref=GeneID:117228904%2CGenbank:XP_033340903.1;Parent=rna-XM_033485012.1
NW_022887668.1	Gnomon	CDS	61031	61084	.	+	0	Name=XP_033340903.1;ID=cds-XP_033340903.1;Dbxref=GeneID:117228904%2CGenbank:XP_033340903.1;Parent=rna-XM_033485012.1
NW_022887668.1	Gnomon	CDS	757596	757960	.	+	0	Name=XP_033341586.1;ID=cds-XP_033341586.1;Dbxref=GeneID:117229291%2CGenbank:XP_033341586.1;Parent=rna-XM_033485695.1
NW_022887668.1	Gnomon	CDS	758676	758808	.	+	0	Name=XP_033341586.1;ID=cds-XP_033341586.1;Dbxref=GeneID:117229291%2CGenbank:XP_033341586.1;Parent=rna-XM_033485695.1
NW_022887668.1	Gnomon	CDS	760707	760889	.	+	0	Name=XP_033341586.1;ID=cds-XP_033341586.1;Dbxref=GeneID:117229291%2CGenbank:XP_033341586.1;Parent=rna-XM_033485695.1
NW_022887668.1	Gnomon	exon	615644	616159	.	+	.	ID=exon-XM_033484479.1-1;Dbxref=GeneID:117228627%2CGenbank:XM_033484479.1;Parent=rna-XM_033484479.1
NW_022887668.1	Gnomon	exon	616222	616671	.	+	.	ID=exon-XM_033484479.1-2;Dbxref=GeneID:117228627%2CGenbank:XM_033484479.1;Parent=rna-XM_033484479.1
NW_022887668.1	Gnomon	exon	731905	733071	.	-	.	ID=exon-XM_033485591.1-9;Dbxref=GeneID:117229227%2CGenbank:XM_033485591.1;Parent=rna-XM_033485591.1
NW_022887668.1	Gnomon	exon	737334	737459	.	-	.	ID=exon-XM_033485591.1-7;Dbxref=GeneID:117229227%2CGenbank:XM_033485591.1;Parent=rna-XM_033485591.1
NW_022887668.1	Gnomon	exon	737089	737227	.	-	.	ID=exon-XM_033485591.1-8;Dbxref=GeneID:117229227%2CGenbank:XM_033485591.1;Parent=rna-XM_033485591.1
NW_022887668.1	Gnomon	exon	738783	738914	.	-	.	ID=exon-XM_033485591.1-5;Dbxref=GeneID:117229227%2CGenbank:XM_033485591.1;Parent=rna-XM_033485591.1
NW_022887668.1	Gnomon	exon	737572	737730	.	-	.	ID=exon-XM_033485591.1-6;Dbxref=GeneID:117229227%2CGenbank:XM_033485591.1;Parent=rna-XM_033485591.1
NW_022887668.1	Gnomon	exon	741634	741756	.	-	.	ID=exon-XM_033485591.1-3;Dbxref=GeneID:117229227%2CGenbank:XM_033485591.1;Parent=rna-XM_033485591.1
NW_022887668.1	Gnomon	exon	741456	741559	.	-	.	ID=exon-XM_033485591.1-4;Dbxref=GeneID:117229227%2CGenbank:XM_033485591.1;Parent=rna-XM_033485591.1
NW_022887668.1	Gnomon	exon	742373	742760	.	-	.	ID=exon-XM_033485591.1-1;Dbxref=GeneID:117229227%2CGenbank:XM_033485591.1;Parent=rna-XM_033485591.1
NW_022887668.1	Gnomon	exon	741924	742071	.	-	.	ID=exon-XM_033485591.1-2;Dbxref=GeneID:117229227%2CGenbank:XM_033485591.1;Parent=rna-XM_033485591.1
NW_022887668.1	Gnomon	CDS	3426058	3426073	.	+	0	Name=XP_033340027.1;ID=cds-XP_033340027.1;Dbxref=GeneID:117228365%2CGenbank:XP_033340027.1;Parent=rna-XM_033484136.1
NW_022887668.1	Gnomon	CDS	3426508	3426558	.	+	0	Name=XP_033340027.1;ID=cds-XP_033340027.1;Dbxref=GeneID:117228365%2CGenbank:XP_033340027.1;Parent=rna-XM_033484136.1
NW_022887668.1	Gnomon	CDS	3426629	3426849	.	+	0	Name=XP_033340027.1;ID=cds-XP_033340027.1;Dbxref=GeneID:117228365%2CGenbank:XP_033340027.1;Parent=rna-XM_033484136.1
NW_022887668.1	Gnomon	CDS	3426940	3427134	.	+	0	Name=XP_033340027.1;ID=cds-XP_033340027.1;Dbxref=GeneID:117228365%2CGenbank:XP_033340027.1;Parent=rna-XM_033484136.1
NW_022887668.1	Gnomon	CDS	3427206	3427375	.	+	0	Name=XP_033340027.1;ID=cds-XP_033340027.1;Dbxref=GeneID:117228365%2CGenbank:XP_033340027.1;Parent=rna-XM_033484136.1
NW_022887668.1	Gnomon	CDS	3427451	3427619	.	+	0	Name=XP_033340027.1;ID=cds-XP_033340027.1;Dbxref=GeneID:117228365%2CGenbank:XP_033340027.1;Parent=rna-XM_033484136.1
NW_022887668.1	Gnomon	CDS	3427693	3427992	.	+	0	Name=XP_033340027.1;ID=cds-XP_033340027.1;Dbxref=GeneID:117228365%2CGenbank:XP_033340027.1;Parent=rna-XM_033484136.1
NW_022887668.1	Gnomon	CDS	3428070	3428323	.	+	0	Name=XP_033340027.1;ID=cds-XP_033340027.1;Dbxref=GeneID:117228365%2CGenbank:XP_033340027.1;Parent=rna-XM_033484136.1
NW_022887668.1	Gnomon	CDS	3428410	3428569	.	+	0	Name=XP_033340027.1;ID=cds-XP_033340027.1;Dbxref=GeneID:117228365%2CGenbank:XP_033340027.1;Parent=rna-XM_033484136.1
NW_022887668.1	Gnomon	CDS	3428803	3429156	.	+	0	Name=XP_033340027.1;ID=cds-XP_033340027.1;Dbxref=GeneID:117228365%2CGenbank:XP_033340027.1;Parent=rna-XM_033484136.1
NW_022887668.1	Gnomon	CDS	3429280	3429541	.	+	0	Name=XP_033340027.1;ID=cds-XP_033340027.1;Dbxref=GeneID:117228365%2CGenbank:XP_033340027.1;Parent=rna-XM_033484136.1
NW_022887668.1	Gnomon	CDS	3429618	3429755	.	+	0	Name=XP_033340027.1;ID=cds-XP_033340027.1;Dbxref=GeneID:117228365%2CGenbank:XP_033340027.1;Parent=rna-XM_033484136.1
NW_022887668.1	Gnomon	CDS	3429832	3429998	.	+	0	Name=XP_033340027.1;ID=cds-XP_033340027.1;Dbxref=GeneID:117228365%2CGenbank:XP_033340027.1;Parent=rna-XM_033484136.1
NW_022887668.1	Gnomon	CDS	3430071	3430166	.	+	0	Name=XP_033340027.1;ID=cds-XP_033340027.1;Dbxref=GeneID:117228365%2CGenbank:XP_033340027.1;Parent=rna-XM_033484136.1
NW_022887668.1	Gnomon	CDS	3430225	3430364	.	+	0	Name=XP_033340027.1;ID=cds-XP_033340027.1;Dbxref=GeneID:117228365%2CGenbank:XP_033340027.1;Parent=rna-XM_033484136.1
NW_022887668.1	Gnomon	CDS	3430434	3430589	.	+	0	Name=XP_033340027.1;ID=cds-XP_033340027.1;Dbxref=GeneID:117228365%2CGenbank:XP_033340027.1;Parent=rna-XM_033484136.1
NW_022887668.1	Gnomon	CDS	3430921	3431016	.	+	0	Name=XP_033340027.1;ID=cds-XP_033340027.1;Dbxref=GeneID:117228365%2CGenbank:XP_033340027.1;Parent=rna-XM_033484136.1
NW_022887668.1	Gnomon	CDS	3431622	3431734	.	+	0	Name=XP_033340027.1;ID=cds-XP_033340027.1;Dbxref=GeneID:117228365%2CGenbank:XP_033340027.1;Parent=rna-XM_033484136.1
NW_022887668.1	Gnomon	CDS	3431885	3432054	.	+	0	Name=XP_033340027.1;ID=cds-XP_033340027.1;Dbxref=GeneID:117228365%2CGenbank:XP_033340027.1;Parent=rna-XM_033484136.1
NW_022887668.1	Gnomon	CDS	3432124	3432388	.	+	0	Name=XP_033340027.1;ID=cds-XP_033340027.1;Dbxref=GeneID:117228365%2CGenbank:XP_033340027.1;Parent=rna-XM_033484136.1
NW_022887668.1	Gnomon	CDS	3432471	3432798	.	+	0	Name=XP_033340027.1;ID=cds-XP_033340027.1;Dbxref=GeneID:117228365%2CGenbank:XP_033340027.1;Parent=rna-XM_033484136.1
NW_022887668.1	Gnomon	CDS	3432903	3433050	.	+	0	Name=XP_033340027.1;ID=cds-XP_033340027.1;Dbxref=GeneID:117228365%2CGenbank:XP_033340027.1;Parent=rna-XM_033484136.1
NW_022887668.1	Gnomon	CDS	3433134	3433210	.	+	0	Name=XP_033340027.1;ID=cds-XP_033340027.1;Dbxref=GeneID:117228365%2CGenbank:XP_033340027.1;Parent=rna-XM_033484136.1
NW_022887668.1	Gnomon	CDS	3433382	3433433	.	+	0	Name=XP_033340027.1;ID=cds-XP_033340027.1;Dbxref=GeneID:117228365%2CGenbank:XP_033340027.1;Parent=rna-XM_033484136.1
NW_022887668.1	Gnomon	CDS	667100	667269	.	+	0	Name=XP_033339946.1;ID=cds-XP_033339946.1;Dbxref=GeneID:117228350%2CGenbank:XP_033339946.1;Parent=rna-XM_033484055.1
NW_022887668.1	Gnomon	CDS	667840	668224	.	+	0	Name=XP_033339946.1;ID=cds-XP_033339946.1;Dbxref=GeneID:117228350%2CGenbank:XP_033339946.1;Parent=rna-XM_033484055.1
NW_022887668.1	Gnomon	CDS	668289	668480	.	+	0	Name=XP_033339946.1;ID=cds-XP_033339946.1;Dbxref=GeneID:117228350%2CGenbank:XP_033339946.1;Parent=rna-XM_033484055.1
NW_022887668.1	Gnomon	mRNA	2891795	3014622	.	-	.	Name=XM_033485682.1;ID=rna-XM_033485682.1;Dbxref=GeneID:117229286%2CGenbank:XM_033485682.1;Parent=gene-LOC117229286
NW_022887668.1	Gnomon	mRNA	603929	606565	.	+	.	Name=XM_033485202.1;ID=rna-XM_033485202.1;Dbxref=GeneID:117229052%2CGenbank:XM_033485202.1;Parent=gene-LOC117229052
NW_022887668.1	Gnomon	CDS	1164158	1164267	.	-	0	Name=XP_033339800.1;ID=cds-XP_033339800.1;Dbxref=GeneID:117228188%2CGenbank:XP_033339800.1;Parent=rna-XM_033483909.1
NW_022887668.1	Gnomon	CDS	1134252	1134481	.	-	0	Name=XP_033339800.1;ID=cds-XP_033339800.1;Dbxref=GeneID:117228188%2CGenbank:XP_033339800.1;Parent=rna-XM_033483909.1
NW_022887668.1	Gnomon	CDS	1133177	1133313	.	-	0	Name=XP_033339800.1;ID=cds-XP_033339800.1;Dbxref=GeneID:117228188%2CGenbank:XP_033339800.1;Parent=rna-XM_033483909.1
NW_022887668.1	Gnomon	CDS	1082873	1083134	.	-	0	Name=XP_033339800.1;ID=cds-XP_033339800.1;Dbxref=GeneID:117228188%2CGenbank:XP_033339800.1;Parent=rna-XM_033483909.1
NW_022887668.1	Gnomon	CDS	1081493	1081641	.	-	0	Name=XP_033339800.1;ID=cds-XP_033339800.1;Dbxref=GeneID:117228188%2CGenbank:XP_033339800.1;Parent=rna-XM_033483909.1
NW_022887668.1	Gnomon	CDS	1080483	1080704	.	-	0	Name=XP_033339800.1;ID=cds-XP_033339800.1;Dbxref=GeneID:117228188%2CGenbank:XP_033339800.1;Parent=rna-XM_033483909.1
NW_022887668.1	Gnomon	CDS	1079599	1079787	.	-	0	Name=XP_033339800.1;ID=cds-XP_033339800.1;Dbxref=GeneID:117228188%2CGenbank:XP_033339800.1;Parent=rna-XM_033483909.1
NW_022887668.1	Gnomon	CDS	1077148	1077338	.	-	0	Name=XP_033339800.1;ID=cds-XP_033339800.1;Dbxref=GeneID:117228188%2CGenbank:XP_033339800.1;Parent=rna-XM_033483909.1
NW_022887668.1	Gnomon	CDS	1076815	1077081	.	-	0	Name=XP_033339800.1;ID=cds-XP_033339800.1;Dbxref=GeneID:117228188%2CGenbank:XP_033339800.1;Parent=rna-XM_033483909.1
NW_022887668.1	Gnomon	CDS	1076186	1076381	.	-	0	Name=XP_033339800.1;ID=cds-XP_033339800.1;Dbxref=GeneID:117228188%2CGenbank:XP_033339800.1;Parent=rna-XM_033483909.1
NW_022887668.1	Gnomon	CDS	1075914	1076105	.	-	0	Name=XP_033339800.1;ID=cds-XP_033339800.1;Dbxref=GeneID:117228188%2CGenbank:XP_033339800.1;Parent=rna-XM_033483909.1
NW_022887668.1	Gnomon	CDS	1075618	1075805	.	-	0	Name=XP_033339800.1;ID=cds-XP_033339800.1;Dbxref=GeneID:117228188%2CGenbank:XP_033339800.1;Parent=rna-XM_033483909.1
NW_022887668.1	Gnomon	CDS	1075451	1075553	.	-	0	Name=XP_033339800.1;ID=cds-XP_033339800.1;Dbxref=GeneID:117228188%2CGenbank:XP_033339800.1;Parent=rna-XM_033483909.1
NW_022887668.1	Gnomon	CDS	1074204	1074314	.	-	0	Name=XP_033339800.1;ID=cds-XP_033339800.1;Dbxref=GeneID:117228188%2CGenbank:XP_033339800.1;Parent=rna-XM_033483909.1
NW_022887668.1	Gnomon	mRNA	870655	885455	.	+	.	Name=XM_033485192.1;ID=rna-XM_033485192.1;Dbxref=GeneID:117229036%2CGenbank:XM_033485192.1;Parent=gene-LOC117229036
NW_022887668.1	Gnomon	exon	458705	458968	.	+	.	ID=exon-XM_033483788.1-14;Dbxref=GeneID:117228104%2CGenbank:XM_033483788.1;Parent=rna-XM_033483788.1
NW_022887668.1	Gnomon	exon	456961	457194	.	+	.	ID=exon-XM_033483788.1-10;Dbxref=GeneID:117228104%2CGenbank:XM_033483788.1;Parent=rna-XM_033483788.1
NW_022887668.1	Gnomon	exon	457434	457569	.	+	.	ID=exon-XM_033483788.1-11;Dbxref=GeneID:117228104%2CGenbank:XM_033483788.1;Parent=rna-XM_033483788.1
NW_022887668.1	Gnomon	exon	457962	458067	.	+	.	ID=exon-XM_033483788.1-12;Dbxref=GeneID:117228104%2CGenbank:XM_033483788.1;Parent=rna-XM_033483788.1
NW_022887668.1	Gnomon	exon	458527	458627	.	+	.	ID=exon-XM_033483788.1-13;Dbxref=GeneID:117228104%2CGenbank:XM_033483788.1;Parent=rna-XM_033483788.1
NW_022887668.1	Gnomon	CDS	1851906	1852395	.	+	0	Name=XP_033341680.1;ID=cds-XP_033341680.1;Dbxref=GeneID:117229351%2CGenbank:XP_033341680.1;Parent=rna-XM_033485789.1
NW_022887668.1	Gnomon	CDS	1853353	1853771	.	+	0	Name=XP_033341680.1;ID=cds-XP_033341680.1;Dbxref=GeneID:117229351%2CGenbank:XP_033341680.1;Parent=rna-XM_033485789.1
NW_022887668.1	Gnomon	CDS	1856962	1857475	.	+	0	Name=XP_033341680.1;ID=cds-XP_033341680.1;Dbxref=GeneID:117229351%2CGenbank:XP_033341680.1;Parent=rna-XM_033485789.1
NW_022887668.1	Gnomon	CDS	1858494	1858553	.	+	0	Name=XP_033341680.1;ID=cds-XP_033341680.1;Dbxref=GeneID:117229351%2CGenbank:XP_033341680.1;Parent=rna-XM_033485789.1
NW_022887668.1	Gnomon	CDS	1858625	1858869	.	+	0	Name=XP_033341680.1;ID=cds-XP_033341680.1;Dbxref=GeneID:117229351%2CGenbank:XP_033341680.1;Parent=rna-XM_033485789.1
NW_022887668.1	Gnomon	exon	716242	716422	.	-	.	ID=exon-XM_033485519.1-5;Dbxref=GeneID:117229211%2CGenbank:XM_033485519.1;Parent=rna-XM_033485519.1
NW_022887668.1	Gnomon	exon	715138	715295	.	-	.	ID=exon-XM_033485519.1-6;Dbxref=GeneID:117229211%2CGenbank:XM_033485519.1;Parent=rna-XM_033485519.1
NW_022887668.1	Gnomon	exon	714085	714385	.	-	.	ID=exon-XM_033485519.1-7;Dbxref=GeneID:117229211%2CGenbank:XM_033485519.1;Parent=rna-XM_033485519.1
NW_022887668.1	Gnomon	exon	713184	713513	.	-	.	ID=exon-XM_033485519.1-8;Dbxref=GeneID:117229211%2CGenbank:XM_033485519.1;Parent=rna-XM_033485519.1
NW_022887668.1	Gnomon	exon	712647	712679	.	-	.	ID=exon-XM_033485519.1-9;Dbxref=GeneID:117229211%2CGenbank:XM_033485519.1;Parent=rna-XM_033485519.1
NW_022887668.1	Gnomon	exon	725139	725246	.	-	.	ID=exon-XM_033485519.1-1;Dbxref=GeneID:117229211%2CGenbank:XM_033485519.1;Parent=rna-XM_033485519.1
NW_022887668.1	Gnomon	exon	718143	718368	.	-	.	ID=exon-XM_033485519.1-2;Dbxref=GeneID:117229211%2CGenbank:XM_033485519.1;Parent=rna-XM_033485519.1
NW_022887668.1	Gnomon	exon	717493	717661	.	-	.	ID=exon-XM_033485519.1-3;Dbxref=GeneID:117229211%2CGenbank:XM_033485519.1;Parent=rna-XM_033485519.1
NW_022887668.1	Gnomon	exon	717241	717406	.	-	.	ID=exon-XM_033485519.1-4;Dbxref=GeneID:117229211%2CGenbank:XM_033485519.1;Parent=rna-XM_033485519.1
NW_022887668.1	Gnomon	exon	530704	530870	.	-	.	ID=exon-XM_033485757.1-5;Dbxref=GeneID:117229332%2CGenbank:XM_033485757.1;Parent=rna-XM_033485757.1
NW_022887668.1	Gnomon	exon	529867	530629	.	-	.	ID=exon-XM_033485757.1-6;Dbxref=GeneID:117229332%2CGenbank:XM_033485757.1;Parent=rna-XM_033485757.1
NW_022887668.1	Gnomon	exon	532284	532462	.	-	.	ID=exon-XM_033485757.1-1;Dbxref=GeneID:117229332%2CGenbank:XM_033485757.1;Parent=rna-XM_033485757.1
NW_022887668.1	Gnomon	exon	531688	532031	.	-	.	ID=exon-XM_033485757.1-2;Dbxref=GeneID:117229332%2CGenbank:XM_033485757.1;Parent=rna-XM_033485757.1
NW_022887668.1	Gnomon	exon	531251	531498	.	-	.	ID=exon-XM_033485757.1-3;Dbxref=GeneID:117229332%2CGenbank:XM_033485757.1;Parent=rna-XM_033485757.1
NW_022887668.1	Gnomon	exon	530930	531188	.	-	.	ID=exon-XM_033485757.1-4;Dbxref=GeneID:117229332%2CGenbank:XM_033485757.1;Parent=rna-XM_033485757.1
NW_022887668.1	Gnomon	CDS	45298	45456	.	+	0	Name=XP_033340852.1;ID=cds-XP_033340852.1;Dbxref=GeneID:117228887%2CGenbank:XP_033340852.1;Parent=rna-XM_033484961.1
NW_022887668.1	Gnomon	CDS	45539	45665	.	+	0	Name=XP_033340852.1;ID=cds-XP_033340852.1;Dbxref=GeneID:117228887%2CGenbank:XP_033340852.1;Parent=rna-XM_033484961.1
NW_022887668.1	Gnomon	CDS	45893	46025	.	+	0	Name=XP_033340852.1;ID=cds-XP_033340852.1;Dbxref=GeneID:117228887%2CGenbank:XP_033340852.1;Parent=rna-XM_033484961.1
NW_022887668.1	Gnomon	CDS	46096	46720	.	+	0	Name=XP_033340852.1;ID=cds-XP_033340852.1;Dbxref=GeneID:117228887%2CGenbank:XP_033340852.1;Parent=rna-XM_033484961.1
NW_022887668.1	Gnomon	CDS	46787	47041	.	+	0	Name=XP_033340852.1;ID=cds-XP_033340852.1;Dbxref=GeneID:117228887%2CGenbank:XP_033340852.1;Parent=rna-XM_033484961.1
NW_022887668.1	Gnomon	exon	1361254	1361429	.	-	.	ID=exon-XM_033484869.1-1;Dbxref=GeneID:117228850%2CGenbank:XM_033484869.1;Parent=rna-XM_033484869.1
NW_022887668.1	Gnomon	exon	1359382	1359543	.	-	.	ID=exon-XM_033484869.1-4;Dbxref=GeneID:117228850%2CGenbank:XM_033484869.1;Parent=rna-XM_033484869.1
NW_022887668.1	Gnomon	exon	1358899	1358990	.	-	.	ID=exon-XM_033484869.1-5;Dbxref=GeneID:117228850%2CGenbank:XM_033484869.1;Parent=rna-XM_033484869.1
NW_022887668.1	Gnomon	exon	1360849	1360902	.	-	.	ID=exon-XM_033484869.1-2;Dbxref=GeneID:117228850%2CGenbank:XM_033484869.1;Parent=rna-XM_033484869.1
NW_022887668.1	Gnomon	exon	1360666	1360725	.	-	.	ID=exon-XM_033484869.1-3;Dbxref=GeneID:117228850%2CGenbank:XM_033484869.1;Parent=rna-XM_033484869.1
NW_022887668.1	Gnomon	exon	60837	60950	.	+	.	ID=exon-XM_033484990.1-9;Dbxref=GeneID:117228904%2CGenbank:XM_033484990.1;Parent=rna-XM_033484990.1
NW_022887668.1	Gnomon	exon	57746	58033	.	+	.	ID=exon-XM_033484990.1-1;Dbxref=GeneID:117228904%2CGenbank:XM_033484990.1;Parent=rna-XM_033484990.1
NW_022887668.1	Gnomon	exon	58860	59037	.	+	.	ID=exon-XM_033484990.1-2;Dbxref=GeneID:117228904%2CGenbank:XM_033484990.1;Parent=rna-XM_033484990.1
NW_022887668.1	Gnomon	exon	59314	59492	.	+	.	ID=exon-XM_033484990.1-3;Dbxref=GeneID:117228904%2CGenbank:XM_033484990.1;Parent=rna-XM_033484990.1
NW_022887668.1	Gnomon	exon	59700	59873	.	+	.	ID=exon-XM_033484990.1-4;Dbxref=GeneID:117228904%2CGenbank:XM_033484990.1;Parent=rna-XM_033484990.1
NW_022887668.1	Gnomon	exon	59946	60113	.	+	.	ID=exon-XM_033484990.1-5;Dbxref=GeneID:117228904%2CGenbank:XM_033484990.1;Parent=rna-XM_033484990.1
NW_022887668.1	Gnomon	exon	60189	60265	.	+	.	ID=exon-XM_033484990.1-6;Dbxref=GeneID:117228904%2CGenbank:XM_033484990.1;Parent=rna-XM_033484990.1
NW_022887668.1	Gnomon	exon	60339	60515	.	+	.	ID=exon-XM_033484990.1-7;Dbxref=GeneID:117228904%2CGenbank:XM_033484990.1;Parent=rna-XM_033484990.1
NW_022887668.1	Gnomon	exon	60584	60752	.	+	.	ID=exon-XM_033484990.1-8;Dbxref=GeneID:117228904%2CGenbank:XM_033484990.1;Parent=rna-XM_033484990.1
NW_022887668.1	Gnomon	mRNA	2891795	3014622	.	-	.	Name=XM_033485683.1;ID=rna-XM_033485683.1;Dbxref=GeneID:117229286%2CGenbank:XM_033485683.1;Parent=gene-LOC117229286
NW_022887668.1	Gnomon	exon	3773480	3773589	.	-	.	ID=exon-XM_033484704.1-1;Dbxref=GeneID:117228734%2CGenbank:XM_033484704.1;Parent=rna-XM_033484704.1
NW_022887668.1	Gnomon	exon	3773241	3773371	.	-	.	ID=exon-XM_033484704.1-2;Dbxref=GeneID:117228734%2CGenbank:XM_033484704.1;Parent=rna-XM_033484704.1
NW_022887668.1	Gnomon	exon	3772657	3773111	.	-	.	ID=exon-XM_033484704.1-3;Dbxref=GeneID:117228734%2CGenbank:XM_033484704.1;Parent=rna-XM_033484704.1
NW_022887668.1	Gnomon	exon	3771473	3771600	.	-	.	ID=exon-XM_033484704.1-4;Dbxref=GeneID:117228734%2CGenbank:XM_033484704.1;Parent=rna-XM_033484704.1
NW_022887668.1	Gnomon	exon	3771146	3771351	.	-	.	ID=exon-XM_033484704.1-5;Dbxref=GeneID:117228734%2CGenbank:XM_033484704.1;Parent=rna-XM_033484704.1
NW_022887668.1	Gnomon	CDS	750611	750860	.	+	0	Name=XP_033341585.1;ID=cds-XP_033341585.1;Dbxref=GeneID:117229291%2CGenbank:XP_033341585.1;Parent=rna-XM_033485694.1
NW_022887668.1	Gnomon	CDS	757588	757960	.	+	0	Name=XP_033341585.1;ID=cds-XP_033341585.1;Dbxref=GeneID:117229291%2CGenbank:XP_033341585.1;Parent=rna-XM_033485694.1
NW_022887668.1	Gnomon	CDS	758676	758808	.	+	0	Name=XP_033341585.1;ID=cds-XP_033341585.1;Dbxref=GeneID:117229291%2CGenbank:XP_033341585.1;Parent=rna-XM_033485694.1
NW_022887668.1	Gnomon	CDS	760707	760889	.	+	0	Name=XP_033341585.1;ID=cds-XP_033341585.1;Dbxref=GeneID:117229291%2CGenbank:XP_033341585.1;Parent=rna-XM_033485694.1
NW_022887668.1	Gnomon	exon	4348945	4349193	.	-	.	ID=exon-XR_004492515.1-2;Dbxref=GeneID:117229313%2CGenbank:XR_004492515.1;Parent=rna-XR_004492515.1
NW_022887668.1	Gnomon	exon	4348763	4348886	.	-	.	ID=exon-XR_004492515.1-3;Dbxref=GeneID:117229313%2CGenbank:XR_004492515.1;Parent=rna-XR_004492515.1
NW_022887668.1	Gnomon	exon	4349280	4349359	.	-	.	ID=exon-XR_004492515.1-1;Dbxref=GeneID:117229313%2CGenbank:XR_004492515.1;Parent=rna-XR_004492515.1
NW_022887668.1	Gnomon	exon	4124275	4124509	.	-	.	ID=exon-XM_033484573.1-1;Dbxref=GeneID:117228669%2CGenbank:XM_033484573.1;Parent=rna-XM_033484573.1
NW_022887668.1	Gnomon	exon	4106548	4106677	.	-	.	ID=exon-XM_033484573.1-2;Dbxref=GeneID:117228669%2CGenbank:XM_033484573.1;Parent=rna-XM_033484573.1
NW_022887668.1	Gnomon	exon	4101157	4101546	.	-	.	ID=exon-XM_033484573.1-3;Dbxref=GeneID:117228669%2CGenbank:XM_033484573.1;Parent=rna-XM_033484573.1
NW_022887668.1	Gnomon	mRNA	75798	78703	.	-	.	Name=XM_033485443.1;ID=rna-XM_033485443.1;Dbxref=GeneID:117229178%2CGenbank:XM_033485443.1;Parent=gene-LOC117229178
NW_022887668.1	Gnomon	exon	156140	156235	.	+	.	ID=exon-XM_033485710.1-2;Dbxref=GeneID:117229298%2CGenbank:XM_033485710.1;Parent=rna-XM_033485710.1
NW_022887668.1	Gnomon	exon	156599	156728	.	+	.	ID=exon-XM_033485710.1-3;Dbxref=GeneID:117229298%2CGenbank:XM_033485710.1;Parent=rna-XM_033485710.1
NW_022887668.1	Gnomon	exon	153851	155989	.	+	.	ID=exon-XM_033485710.1-1;Dbxref=GeneID:117229298%2CGenbank:XM_033485710.1;Parent=rna-XM_033485710.1
NW_022887668.1	Gnomon	exon	157085	159819	.	+	.	ID=exon-XM_033485710.1-4;Dbxref=GeneID:117229298%2CGenbank:XM_033485710.1;Parent=rna-XM_033485710.1
NW_022887668.1	Gnomon	exon	4348598	4348683	.	-	.	ID=exon-XR_004492515.1-4;Dbxref=GeneID:117229313%2CGenbank:XR_004492515.1;Parent=rna-XR_004492515.1
NW_022887668.1	Gnomon	exon	4439493	4439599	.	-	.	ID=exon-XM_033485734.1-1;Dbxref=GeneID:117229316%2CGenbank:XM_033485734.1;Parent=rna-XM_033485734.1
NW_022887668.1	Gnomon	exon	4437262	4437410	.	-	.	ID=exon-XM_033485734.1-2;Dbxref=GeneID:117229316%2CGenbank:XM_033485734.1;Parent=rna-XM_033485734.1
NW_022887668.1	Gnomon	exon	4437107	4437165	.	-	.	ID=exon-XM_033485734.1-3;Dbxref=GeneID:117229316%2CGenbank:XM_033485734.1;Parent=rna-XM_033485734.1
NW_022887668.1	Gnomon	exon	4436049	4436190	.	-	.	ID=exon-XM_033485734.1-4;Dbxref=GeneID:117229316%2CGenbank:XM_033485734.1;Parent=rna-XM_033485734.1
NW_022887668.1	Gnomon	exon	4434996	4435160	.	-	.	ID=exon-XM_033485734.1-5;Dbxref=GeneID:117229316%2CGenbank:XM_033485734.1;Parent=rna-XM_033485734.1
NW_022887668.1	Gnomon	exon	4433344	4434092	.	-	.	ID=exon-XM_033485734.1-6;Dbxref=GeneID:117229316%2CGenbank:XM_033485734.1;Parent=rna-XM_033485734.1
NW_022887668.1	Gnomon	CDS	834356	834452	.	-	0	Name=XP_033341588.1;ID=cds-XP_033341588.1;Dbxref=GeneID:117229292%2CGenbank:XP_033341588.1;Parent=rna-XM_033485697.1
NW_022887668.1	Gnomon	CDS	773309	773679	.	-	0	Name=XP_033341588.1;ID=cds-XP_033341588.1;Dbxref=GeneID:117229292%2CGenbank:XP_033341588.1;Parent=rna-XM_033485697.1
NW_022887668.1	Gnomon	CDS	772714	772831	.	-	0	Name=XP_033341588.1;ID=cds-XP_033341588.1;Dbxref=GeneID:117229292%2CGenbank:XP_033341588.1;Parent=rna-XM_033485697.1
NW_022887668.1	Gnomon	CDS	772470	772613	.	-	0	Name=XP_033341588.1;ID=cds-XP_033341588.1;Dbxref=GeneID:117229292%2CGenbank:XP_033341588.1;Parent=rna-XM_033485697.1
NW_022887668.1	Gnomon	CDS	772209	772349	.	-	0	Name=XP_033341588.1;ID=cds-XP_033341588.1;Dbxref=GeneID:117229292%2CGenbank:XP_033341588.1;Parent=rna-XM_033485697.1
NW_022887668.1	Gnomon	CDS	771032	771664	.	-	0	Name=XP_033341588.1;ID=cds-XP_033341588.1;Dbxref=GeneID:117229292%2CGenbank:XP_033341588.1;Parent=rna-XM_033485697.1
NW_022887668.1	Gnomon	CDS	770628	770959	.	-	0	Name=XP_033341588.1;ID=cds-XP_033341588.1;Dbxref=GeneID:117229292%2CGenbank:XP_033341588.1;Parent=rna-XM_033485697.1
NW_022887668.1	Gnomon	CDS	770271	770549	.	-	0	Name=XP_033341588.1;ID=cds-XP_033341588.1;Dbxref=GeneID:117229292%2CGenbank:XP_033341588.1;Parent=rna-XM_033485697.1
NW_022887668.1	Gnomon	CDS	769712	770155	.	-	0	Name=XP_033341588.1;ID=cds-XP_033341588.1;Dbxref=GeneID:117229292%2CGenbank:XP_033341588.1;Parent=rna-XM_033485697.1
NW_022887668.1	Gnomon	CDS	769423	769629	.	-	0	Name=XP_033341588.1;ID=cds-XP_033341588.1;Dbxref=GeneID:117229292%2CGenbank:XP_033341588.1;Parent=rna-XM_033485697.1
NW_022887668.1	Gnomon	CDS	768046	768312	.	-	0	Name=XP_033341588.1;ID=cds-XP_033341588.1;Dbxref=GeneID:117229292%2CGenbank:XP_033341588.1;Parent=rna-XM_033485697.1
NW_022887668.1	Gnomon	CDS	767646	767941	.	-	0	Name=XP_033341588.1;ID=cds-XP_033341588.1;Dbxref=GeneID:117229292%2CGenbank:XP_033341588.1;Parent=rna-XM_033485697.1
NW_022887668.1	Gnomon	CDS	767122	767570	.	-	0	Name=XP_033341588.1;ID=cds-XP_033341588.1;Dbxref=GeneID:117229292%2CGenbank:XP_033341588.1;Parent=rna-XM_033485697.1
NW_022887668.1	Gnomon	CDS	766726	767027	.	-	0	Name=XP_033341588.1;ID=cds-XP_033341588.1;Dbxref=GeneID:117229292%2CGenbank:XP_033341588.1;Parent=rna-XM_033485697.1
NW_022887668.1	Gnomon	CDS	765751	766170	.	-	0	Name=XP_033341588.1;ID=cds-XP_033341588.1;Dbxref=GeneID:117229292%2CGenbank:XP_033341588.1;Parent=rna-XM_033485697.1
NW_022887668.1	Gnomon	CDS	764980	765282	.	-	0	Name=XP_033341588.1;ID=cds-XP_033341588.1;Dbxref=GeneID:117229292%2CGenbank:XP_033341588.1;Parent=rna-XM_033485697.1
NW_022887668.1	Gnomon	exon	156002	156235	.	+	.	ID=exon-XM_033485709.1-1;Dbxref=GeneID:117229298%2CGenbank:XM_033485709.1;Parent=rna-XM_033485709.1
NW_022887668.1	Gnomon	exon	156599	156728	.	+	.	ID=exon-XM_033485709.1-2;Dbxref=GeneID:117229298%2CGenbank:XM_033485709.1;Parent=rna-XM_033485709.1
NW_022887668.1	Gnomon	exon	157085	159819	.	+	.	ID=exon-XM_033485709.1-3;Dbxref=GeneID:117229298%2CGenbank:XM_033485709.1;Parent=rna-XM_033485709.1
NW_022887668.1	tRNAscan-SE	gene	1187183	1187255	.	-	.	Name=Trnak-uuu;ID=gene-Trnak-uuu-4;Dbxref=GeneID:117229369
NW_022887668.1	Gnomon	mRNA	870655	885455	.	+	.	Name=XM_033485200.1;ID=rna-XM_033485200.1;Dbxref=GeneID:117229036%2CGenbank:XM_033485200.1;Parent=gene-LOC117229036
NW_022887668.1	Gnomon	mRNA	459444	464684	.	-	.	Name=XM_033483777.1;ID=rna-XM_033483777.1;Dbxref=GeneID:117228085%2CGenbank:XM_033483777.1;Parent=gene-LOC117228085
NW_022887668.1	Gnomon	exon	874362	874663	.	+	.	ID=exon-XM_033485200.1-2;Dbxref=GeneID:117229036%2CGenbank:XM_033485200.1;Parent=rna-XM_033485200.1
NW_022887668.1	Gnomon	exon	875052	876111	.	+	.	ID=exon-XM_033485200.1-3;Dbxref=GeneID:117229036%2CGenbank:XM_033485200.1;Parent=rna-XM_033485200.1
NW_022887668.1	Gnomon	exon	870655	873357	.	+	.	ID=exon-XM_033485200.1-1;Dbxref=GeneID:117229036%2CGenbank:XM_033485200.1;Parent=rna-XM_033485200.1
NW_022887668.1	Gnomon	exon	880950	881091	.	+	.	ID=exon-XM_033485200.1-6;Dbxref=GeneID:117229036%2CGenbank:XM_033485200.1;Parent=rna-XM_033485200.1
NW_022887668.1	Gnomon	exon	884710	885455	.	+	.	ID=exon-XM_033485200.1-7;Dbxref=GeneID:117229036%2CGenbank:XM_033485200.1;Parent=rna-XM_033485200.1
NW_022887668.1	Gnomon	exon	877048	877253	.	+	.	ID=exon-XM_033485200.1-4;Dbxref=GeneID:117229036%2CGenbank:XM_033485200.1;Parent=rna-XM_033485200.1
NW_022887668.1	Gnomon	exon	879423	879608	.	+	.	ID=exon-XM_033485200.1-5;Dbxref=GeneID:117229036%2CGenbank:XM_033485200.1;Parent=rna-XM_033485200.1
NW_022887668.1	Gnomon	mRNA	2891795	3014623	.	-	.	Name=XM_033485680.1;ID=rna-XM_033485680.1;Dbxref=GeneID:117229286%2CGenbank:XM_033485680.1;Parent=gene-LOC117229286
NW_022887668.1	Gnomon	CDS	4383127	4383249	.	+	0	Name=XP_033341682.1;ID=cds-XP_033341682.1;Dbxref=GeneID:117229353%2CGenbank:XP_033341682.1;Parent=rna-XM_033485791.1
NW_022887668.1	Gnomon	CDS	4383853	4384105	.	+	0	Name=XP_033341682.1;ID=cds-XP_033341682.1;Dbxref=GeneID:117229353%2CGenbank:XP_033341682.1;Parent=rna-XM_033485791.1
NW_022887668.1	Gnomon	CDS	4384324	4384433	.	+	0	Name=XP_033341682.1;ID=cds-XP_033341682.1;Dbxref=GeneID:117229353%2CGenbank:XP_033341682.1;Parent=rna-XM_033485791.1
NW_022887668.1	Gnomon	CDS	4384802	4385116	.	+	0	Name=XP_033341682.1;ID=cds-XP_033341682.1;Dbxref=GeneID:117229353%2CGenbank:XP_033341682.1;Parent=rna-XM_033485791.1
NW_022887668.1	Gnomon	CDS	4385879	4386154	.	+	0	Name=XP_033341682.1;ID=cds-XP_033341682.1;Dbxref=GeneID:117229353%2CGenbank:XP_033341682.1;Parent=rna-XM_033485791.1
NW_022887668.1	Gnomon	CDS	4386534	4386590	.	+	0	Name=XP_033341682.1;ID=cds-XP_033341682.1;Dbxref=GeneID:117229353%2CGenbank:XP_033341682.1;Parent=rna-XM_033485791.1
NW_022887668.1	Gnomon	mRNA	56926	61880	.	+	.	Name=XM_033484998.1;ID=rna-XM_033484998.1;Dbxref=GeneID:117228904%2CGenbank:XM_033484998.1;Parent=gene-LOC117228904
NW_022887668.1	Gnomon	exon	436888	437051	.	-	.	ID=exon-XM_033485804.1-1;Dbxref=GeneID:117229364%2CGenbank:XM_033485804.1;Parent=rna-XM_033485804.1
NW_022887668.1	Gnomon	exon	436285	436417	.	-	.	ID=exon-XM_033485804.1-2;Dbxref=GeneID:117229364%2CGenbank:XM_033485804.1;Parent=rna-XM_033485804.1
NW_022887668.1	Gnomon	exon	435862	436189	.	-	.	ID=exon-XM_033485804.1-3;Dbxref=GeneID:117229364%2CGenbank:XM_033485804.1;Parent=rna-XM_033485804.1
NW_022887668.1	Gnomon	lnc_RNA	729311	731353	.	-	.	Name=XR_004492499.1;ID=rna-XR_004492499.1;Dbxref=GeneID:117229244%2CGenbank:XR_004492499.1;Parent=gene-LOC117229244
NW_022887668.1	Gnomon	exon	528953	529100	.	+	.	ID=exon-XM_033485756.1-10;Dbxref=GeneID:117229330%2CGenbank:XM_033485756.1;Parent=rna-XM_033485756.1
NW_022887668.1	Gnomon	exon	529180	529290	.	+	.	ID=exon-XM_033485756.1-11;Dbxref=GeneID:117229330%2CGenbank:XM_033485756.1;Parent=rna-XM_033485756.1
NW_022887668.1	Gnomon	exon	529370	529536	.	+	.	ID=exon-XM_033485756.1-12;Dbxref=GeneID:117229330%2CGenbank:XM_033485756.1;Parent=rna-XM_033485756.1
NW_022887668.1	Gnomon	exon	529662	530050	.	+	.	ID=exon-XM_033485756.1-13;Dbxref=GeneID:117229330%2CGenbank:XM_033485756.1;Parent=rna-XM_033485756.1
NW_022887668.1	Gnomon	CDS	757596	757960	.	+	0	Name=XP_033341587.1;ID=cds-XP_033341587.1;Dbxref=GeneID:117229291%2CGenbank:XP_033341587.1;Parent=rna-XM_033485696.1
NW_022887668.1	Gnomon	CDS	758676	758808	.	+	0	Name=XP_033341587.1;ID=cds-XP_033341587.1;Dbxref=GeneID:117229291%2CGenbank:XP_033341587.1;Parent=rna-XM_033485696.1
NW_022887668.1	Gnomon	CDS	760707	760889	.	+	0	Name=XP_033341587.1;ID=cds-XP_033341587.1;Dbxref=GeneID:117229291%2CGenbank:XP_033341587.1;Parent=rna-XM_033485696.1
NW_022887668.1	Gnomon	mRNA	2107712	2126549	.	-	.	Name=XM_033484269.1;ID=rna-XM_033484269.1;Dbxref=GeneID:117228486%2CGenbank:XM_033484269.1;Parent=gene-LOC117228486
NW_022887668.1	Gnomon	mRNA	3424406	3435123	.	+	.	Name=XM_033484123.1;ID=rna-XM_033484123.1;Dbxref=GeneID:117228365%2CGenbank:XM_033484123.1;Parent=gene-LOC117228365
NW_022887668.1	Gnomon	CDS	448105	448267	.	+	0	Name=XP_033339694.1;ID=cds-XP_033339694.1;Dbxref=GeneID:117228104%2CGenbank:XP_033339694.1;Parent=rna-XM_033483803.1
NW_022887668.1	Gnomon	CDS	448344	448392	.	+	0	Name=XP_033339694.1;ID=cds-XP_033339694.1;Dbxref=GeneID:117228104%2CGenbank:XP_033339694.1;Parent=rna-XM_033483803.1
NW_022887668.1	Gnomon	CDS	448705	448754	.	+	0	Name=XP_033339694.1;ID=cds-XP_033339694.1;Dbxref=GeneID:117228104%2CGenbank:XP_033339694.1;Parent=rna-XM_033483803.1
NW_022887668.1	Gnomon	CDS	449393	449526	.	+	0	Name=XP_033339694.1;ID=cds-XP_033339694.1;Dbxref=GeneID:117228104%2CGenbank:XP_033339694.1;Parent=rna-XM_033483803.1
NW_022887668.1	Gnomon	CDS	452824	452976	.	+	0	Name=XP_033339694.1;ID=cds-XP_033339694.1;Dbxref=GeneID:117228104%2CGenbank:XP_033339694.1;Parent=rna-XM_033483803.1
NW_022887668.1	Gnomon	CDS	453086	453324	.	+	0	Name=XP_033339694.1;ID=cds-XP_033339694.1;Dbxref=GeneID:117228104%2CGenbank:XP_033339694.1;Parent=rna-XM_033483803.1
NW_022887668.1	Gnomon	CDS	453919	454015	.	+	0	Name=XP_033339694.1;ID=cds-XP_033339694.1;Dbxref=GeneID:117228104%2CGenbank:XP_033339694.1;Parent=rna-XM_033483803.1
NW_022887668.1	Gnomon	CDS	454080	454328	.	+	0	Name=XP_033339694.1;ID=cds-XP_033339694.1;Dbxref=GeneID:117228104%2CGenbank:XP_033339694.1;Parent=rna-XM_033483803.1
NW_022887668.1	Gnomon	CDS	456961	457194	.	+	0	Name=XP_033339694.1;ID=cds-XP_033339694.1;Dbxref=GeneID:117228104%2CGenbank:XP_033339694.1;Parent=rna-XM_033483803.1
NW_022887668.1	Gnomon	CDS	457434	457569	.	+	0	Name=XP_033339694.1;ID=cds-XP_033339694.1;Dbxref=GeneID:117228104%2CGenbank:XP_033339694.1;Parent=rna-XM_033483803.1
NW_022887668.1	Gnomon	CDS	457962	458067	.	+	0	Name=XP_033339694.1;ID=cds-XP_033339694.1;Dbxref=GeneID:117228104%2CGenbank:XP_033339694.1;Parent=rna-XM_033483803.1
NW_022887668.1	Gnomon	CDS	458527	458627	.	+	0	Name=XP_033339694.1;ID=cds-XP_033339694.1;Dbxref=GeneID:117228104%2CGenbank:XP_033339694.1;Parent=rna-XM_033483803.1
NW_022887668.1	Gnomon	CDS	458705	458886	.	+	0	Name=XP_033339694.1;ID=cds-XP_033339694.1;Dbxref=GeneID:117228104%2CGenbank:XP_033339694.1;Parent=rna-XM_033483803.1
NW_022887668.1	Gnomon	mRNA	603929	606565	.	+	.	Name=XM_033485201.1;ID=rna-XM_033485201.1;Dbxref=GeneID:117229052%2CGenbank:XM_033485201.1;Parent=gene-LOC117229052
NW_022887668.1	Gnomon	mRNA	2891795	3038160	.	-	.	Name=XM_033485681.1;ID=rna-XM_033485681.1;Dbxref=GeneID:117229286%2CGenbank:XM_033485681.1;Parent=gene-LOC117229286
NW_022887668.1	Gnomon	mRNA	886948	1024333	.	-	.	Name=XM_033485347.1;ID=rna-XM_033485347.1;Dbxref=GeneID:117229132%2CGenbank:XM_033485347.1;Parent=gene-LOC117229132
NW_022887668.1	Gnomon	exon	1625372	1627168	.	-	.	ID=exon-XM_033485295.1-1;Dbxref=GeneID:117229109%2CGenbank:XM_033485295.1;Parent=rna-XM_033485295.1
NW_022887668.1	Gnomon	exon	1609924	1610270	.	-	.	ID=exon-XM_033485295.1-2;Dbxref=GeneID:117229109%2CGenbank:XM_033485295.1;Parent=rna-XM_033485295.1
NW_022887668.1	Gnomon	exon	1604932	1605707	.	-	.	ID=exon-XM_033485295.1-3;Dbxref=GeneID:117229109%2CGenbank:XM_033485295.1;Parent=rna-XM_033485295.1
NW_022887668.1	Gnomon	exon	1602962	1603566	.	-	.	ID=exon-XM_033485295.1-4;Dbxref=GeneID:117229109%2CGenbank:XM_033485295.1;Parent=rna-XM_033485295.1
NW_022887668.1	Gnomon	CDS	3444946	3445156	.	+	0	Name=XP_033341681.1;ID=cds-XP_033341681.1;Dbxref=GeneID:117229352%2CGenbank:XP_033341681.1;Parent=rna-XM_033485790.1
NW_022887668.1	Gnomon	CDS	3457235	3457474	.	+	0	Name=XP_033341681.1;ID=cds-XP_033341681.1;Dbxref=GeneID:117229352%2CGenbank:XP_033341681.1;Parent=rna-XM_033485790.1
NW_022887668.1	Gnomon	CDS	3458062	3458294	.	+	0	Name=XP_033341681.1;ID=cds-XP_033341681.1;Dbxref=GeneID:117229352%2CGenbank:XP_033341681.1;Parent=rna-XM_033485790.1
NW_022887668.1	Gnomon	CDS	3458388	3458653	.	+	0	Name=XP_033341681.1;ID=cds-XP_033341681.1;Dbxref=GeneID:117229352%2CGenbank:XP_033341681.1;Parent=rna-XM_033485790.1
NW_022887668.1	Gnomon	CDS	3458720	3459126	.	+	0	Name=XP_033341681.1;ID=cds-XP_033341681.1;Dbxref=GeneID:117229352%2CGenbank:XP_033341681.1;Parent=rna-XM_033485790.1
NW_022887668.1	Gnomon	CDS	3459592	3460019	.	+	0	Name=XP_033341681.1;ID=cds-XP_033341681.1;Dbxref=GeneID:117229352%2CGenbank:XP_033341681.1;Parent=rna-XM_033485790.1
NW_022887668.1	Gnomon	CDS	3460094	3460335	.	+	0	Name=XP_033341681.1;ID=cds-XP_033341681.1;Dbxref=GeneID:117229352%2CGenbank:XP_033341681.1;Parent=rna-XM_033485790.1
NW_022887668.1	Gnomon	CDS	3460479	3460746	.	+	0	Name=XP_033341681.1;ID=cds-XP_033341681.1;Dbxref=GeneID:117229352%2CGenbank:XP_033341681.1;Parent=rna-XM_033485790.1
NW_022887668.1	Gnomon	CDS	3460905	3461448	.	+	0	Name=XP_033341681.1;ID=cds-XP_033341681.1;Dbxref=GeneID:117229352%2CGenbank:XP_033341681.1;Parent=rna-XM_033485790.1
NW_022887668.1	Gnomon	CDS	3461537	3461854	.	+	0	Name=XP_033341681.1;ID=cds-XP_033341681.1;Dbxref=GeneID:117229352%2CGenbank:XP_033341681.1;Parent=rna-XM_033485790.1
NW_022887668.1	Gnomon	CDS	3462446	3462800	.	+	0	Name=XP_033341681.1;ID=cds-XP_033341681.1;Dbxref=GeneID:117229352%2CGenbank:XP_033341681.1;Parent=rna-XM_033485790.1
NW_022887668.1	Gnomon	CDS	3463626	3463897	.	+	0	Name=XP_033341681.1;ID=cds-XP_033341681.1;Dbxref=GeneID:117229352%2CGenbank:XP_033341681.1;Parent=rna-XM_033485790.1
NW_022887668.1	Gnomon	CDS	3464100	3464480	.	+	0	Name=XP_033341681.1;ID=cds-XP_033341681.1;Dbxref=GeneID:117229352%2CGenbank:XP_033341681.1;Parent=rna-XM_033485790.1
NW_022887668.1	Gnomon	CDS	3464548	3464696	.	+	0	Name=XP_033341681.1;ID=cds-XP_033341681.1;Dbxref=GeneID:117229352%2CGenbank:XP_033341681.1;Parent=rna-XM_033485790.1
NW_022887668.1	Gnomon	CDS	3467303	3467332	.	+	0	Name=XP_033341681.1;ID=cds-XP_033341681.1;Dbxref=GeneID:117229352%2CGenbank:XP_033341681.1;Parent=rna-XM_033485790.1
NW_022887668.1	Gnomon	CDS	3468090	3468335	.	+	0	Name=XP_033341681.1;ID=cds-XP_033341681.1;Dbxref=GeneID:117229352%2CGenbank:XP_033341681.1;Parent=rna-XM_033485790.1
NW_022887668.1	Gnomon	CDS	3468416	3468947	.	+	0	Name=XP_033341681.1;ID=cds-XP_033341681.1;Dbxref=GeneID:117229352%2CGenbank:XP_033341681.1;Parent=rna-XM_033485790.1
NW_022887668.1	Gnomon	CDS	3469054	3469618	.	+	0	Name=XP_033341681.1;ID=cds-XP_033341681.1;Dbxref=GeneID:117229352%2CGenbank:XP_033341681.1;Parent=rna-XM_033485790.1
NW_022887668.1	Gnomon	CDS	3470043	3472436	.	+	0	Name=XP_033341681.1;ID=cds-XP_033341681.1;Dbxref=GeneID:117229352%2CGenbank:XP_033341681.1;Parent=rna-XM_033485790.1
NW_022887668.1	Gnomon	CDS	3472493	3472854	.	+	0	Name=XP_033341681.1;ID=cds-XP_033341681.1;Dbxref=GeneID:117229352%2CGenbank:XP_033341681.1;Parent=rna-XM_033485790.1
NW_022887668.1	Gnomon	CDS	3472930	3473406	.	+	0	Name=XP_033341681.1;ID=cds-XP_033341681.1;Dbxref=GeneID:117229352%2CGenbank:XP_033341681.1;Parent=rna-XM_033485790.1
NW_022887668.1	Gnomon	CDS	3474729	3474993	.	+	0	Name=XP_033341681.1;ID=cds-XP_033341681.1;Dbxref=GeneID:117229352%2CGenbank:XP_033341681.1;Parent=rna-XM_033485790.1
NW_022887668.1	Gnomon	CDS	3475218	3475567	.	+	0	Name=XP_033341681.1;ID=cds-XP_033341681.1;Dbxref=GeneID:117229352%2CGenbank:XP_033341681.1;Parent=rna-XM_033485790.1
NW_022887668.1	Gnomon	CDS	3475635	3475897	.	+	0	Name=XP_033341681.1;ID=cds-XP_033341681.1;Dbxref=GeneID:117229352%2CGenbank:XP_033341681.1;Parent=rna-XM_033485790.1
NW_022887668.1	Gnomon	CDS	3475959	3476255	.	+	0	Name=XP_033341681.1;ID=cds-XP_033341681.1;Dbxref=GeneID:117229352%2CGenbank:XP_033341681.1;Parent=rna-XM_033485790.1
NW_022887668.1	Gnomon	CDS	3476349	3476518	.	+	0	Name=XP_033341681.1;ID=cds-XP_033341681.1;Dbxref=GeneID:117229352%2CGenbank:XP_033341681.1;Parent=rna-XM_033485790.1
NW_022887668.1	Gnomon	CDS	3476594	3476897	.	+	0	Name=XP_033341681.1;ID=cds-XP_033341681.1;Dbxref=GeneID:117229352%2CGenbank:XP_033341681.1;Parent=rna-XM_033485790.1
NW_022887668.1	Gnomon	CDS	3476966	3477435	.	+	0	Name=XP_033341681.1;ID=cds-XP_033341681.1;Dbxref=GeneID:117229352%2CGenbank:XP_033341681.1;Parent=rna-XM_033485790.1
NW_022887668.1	Gnomon	CDS	3477866	3478420	.	+	0	Name=XP_033341681.1;ID=cds-XP_033341681.1;Dbxref=GeneID:117229352%2CGenbank:XP_033341681.1;Parent=rna-XM_033485790.1
NW_022887668.1	Gnomon	CDS	3478483	3478783	.	+	0	Name=XP_033341681.1;ID=cds-XP_033341681.1;Dbxref=GeneID:117229352%2CGenbank:XP_033341681.1;Parent=rna-XM_033485790.1
NW_022887668.1	Gnomon	CDS	3478858	3479139	.	+	0	Name=XP_033341681.1;ID=cds-XP_033341681.1;Dbxref=GeneID:117229352%2CGenbank:XP_033341681.1;Parent=rna-XM_033485790.1
NW_022887668.1	Gnomon	CDS	3479222	3479523	.	+	0	Name=XP_033341681.1;ID=cds-XP_033341681.1;Dbxref=GeneID:117229352%2CGenbank:XP_033341681.1;Parent=rna-XM_033485790.1
NW_022887668.1	Gnomon	CDS	3479604	3479731	.	+	0	Name=XP_033341681.1;ID=cds-XP_033341681.1;Dbxref=GeneID:117229352%2CGenbank:XP_033341681.1;Parent=rna-XM_033485790.1
NW_022887668.1	Gnomon	CDS	3481439	3481653	.	+	0	Name=XP_033341681.1;ID=cds-XP_033341681.1;Dbxref=GeneID:117229352%2CGenbank:XP_033341681.1;Parent=rna-XM_033485790.1
NW_022887668.1	Gnomon	CDS	3481709	3482065	.	+	0	Name=XP_033341681.1;ID=cds-XP_033341681.1;Dbxref=GeneID:117229352%2CGenbank:XP_033341681.1;Parent=rna-XM_033485790.1
NW_022887668.1	Gnomon	CDS	3482152	3482300	.	+	0	Name=XP_033341681.1;ID=cds-XP_033341681.1;Dbxref=GeneID:117229352%2CGenbank:XP_033341681.1;Parent=rna-XM_033485790.1
NW_022887668.1	Gnomon	CDS	3482363	3482657	.	+	0	Name=XP_033341681.1;ID=cds-XP_033341681.1;Dbxref=GeneID:117229352%2CGenbank:XP_033341681.1;Parent=rna-XM_033485790.1
NW_022887668.1	Gnomon	CDS	604658	605450	.	+	0	Name=XP_033341092.1;ID=cds-XP_033341092.1;Dbxref=GeneID:117229052%2CGenbank:XP_033341092.1;Parent=rna-XM_033485201.1
NW_022887668.1	Gnomon	CDS	605807	606156	.	+	0	Name=XP_033341092.1;ID=cds-XP_033341092.1;Dbxref=GeneID:117229052%2CGenbank:XP_033341092.1;Parent=rna-XM_033485201.1
NW_022887668.1	Gnomon	exon	658410	658485	.	-	.	ID=exon-XM_033485717.1-10;Dbxref=GeneID:117229303%2CGenbank:XM_033485717.1;Parent=rna-XM_033485717.1
NW_022887668.1	Gnomon	exon	658155	658337	.	-	.	ID=exon-XM_033485717.1-11;Dbxref=GeneID:117229303%2CGenbank:XM_033485717.1;Parent=rna-XM_033485717.1
NW_022887668.1	Gnomon	exon	657742	657897	.	-	.	ID=exon-XM_033485717.1-12;Dbxref=GeneID:117229303%2CGenbank:XM_033485717.1;Parent=rna-XM_033485717.1
NW_022887668.1	Gnomon	exon	657532	657665	.	-	.	ID=exon-XM_033485717.1-13;Dbxref=GeneID:117229303%2CGenbank:XM_033485717.1;Parent=rna-XM_033485717.1
NW_022887668.1	Gnomon	CDS	1142196	1142278	.	-	0	Name=XP_033339805.1;ID=cds-XP_033339805.1;Dbxref=GeneID:117228188%2CGenbank:XP_033339805.1;Parent=rna-XM_033483914.1
NW_022887668.1	Gnomon	CDS	1134252	1134481	.	-	0	Name=XP_033339805.1;ID=cds-XP_033339805.1;Dbxref=GeneID:117228188%2CGenbank:XP_033339805.1;Parent=rna-XM_033483914.1
NW_022887668.1	Gnomon	CDS	1133177	1133313	.	-	0	Name=XP_033339805.1;ID=cds-XP_033339805.1;Dbxref=GeneID:117228188%2CGenbank:XP_033339805.1;Parent=rna-XM_033483914.1
NW_022887668.1	Gnomon	CDS	1082873	1083134	.	-	0	Name=XP_033339805.1;ID=cds-XP_033339805.1;Dbxref=GeneID:117228188%2CGenbank:XP_033339805.1;Parent=rna-XM_033483914.1
NW_022887668.1	Gnomon	CDS	1081493	1081641	.	-	0	Name=XP_033339805.1;ID=cds-XP_033339805.1;Dbxref=GeneID:117228188%2CGenbank:XP_033339805.1;Parent=rna-XM_033483914.1
NW_022887668.1	Gnomon	CDS	1080483	1080704	.	-	0	Name=XP_033339805.1;ID=cds-XP_033339805.1;Dbxref=GeneID:117228188%2CGenbank:XP_033339805.1;Parent=rna-XM_033483914.1
NW_022887668.1	Gnomon	CDS	1079599	1079787	.	-	0	Name=XP_033339805.1;ID=cds-XP_033339805.1;Dbxref=GeneID:117228188%2CGenbank:XP_033339805.1;Parent=rna-XM_033483914.1
NW_022887668.1	Gnomon	CDS	1077148	1077338	.	-	0	Name=XP_033339805.1;ID=cds-XP_033339805.1;Dbxref=GeneID:117228188%2CGenbank:XP_033339805.1;Parent=rna-XM_033483914.1
NW_022887668.1	Gnomon	CDS	1076815	1077081	.	-	0	Name=XP_033339805.1;ID=cds-XP_033339805.1;Dbxref=GeneID:117228188%2CGenbank:XP_033339805.1;Parent=rna-XM_033483914.1
NW_022887668.1	Gnomon	CDS	1076186	1076381	.	-	0	Name=XP_033339805.1;ID=cds-XP_033339805.1;Dbxref=GeneID:117228188%2CGenbank:XP_033339805.1;Parent=rna-XM_033483914.1
NW_022887668.1	Gnomon	CDS	1075914	1076105	.	-	0	Name=XP_033339805.1;ID=cds-XP_033339805.1;Dbxref=GeneID:117228188%2CGenbank:XP_033339805.1;Parent=rna-XM_033483914.1
NW_022887668.1	Gnomon	CDS	1075618	1075805	.	-	0	Name=XP_033339805.1;ID=cds-XP_033339805.1;Dbxref=GeneID:117228188%2CGenbank:XP_033339805.1;Parent=rna-XM_033483914.1
NW_022887668.1	Gnomon	CDS	1075451	1075553	.	-	0	Name=XP_033339805.1;ID=cds-XP_033339805.1;Dbxref=GeneID:117228188%2CGenbank:XP_033339805.1;Parent=rna-XM_033483914.1
NW_022887668.1	Gnomon	CDS	1074204	1074314	.	-	0	Name=XP_033339805.1;ID=cds-XP_033339805.1;Dbxref=GeneID:117228188%2CGenbank:XP_033339805.1;Parent=rna-XM_033483914.1
NW_022887668.1	Gnomon	CDS	1948313	1948865	.	+	0	Name=XP_033340263.1;ID=cds-XP_033340263.1;Dbxref=GeneID:117228557%2CGenbank:XP_033340263.1;Parent=rna-XM_033484372.1
NW_022887668.1	Gnomon	CDS	1949872	1950122	.	+	0	Name=XP_033340263.1;ID=cds-XP_033340263.1;Dbxref=GeneID:117228557%2CGenbank:XP_033340263.1;Parent=rna-XM_033484372.1
NW_022887668.1	Gnomon	exon	657124	657456	.	-	.	ID=exon-XM_033485717.1-14;Dbxref=GeneID:117229303%2CGenbank:XM_033485717.1;Parent=rna-XM_033485717.1
NW_022887668.1	Gnomon	exon	655348	657049	.	-	.	ID=exon-XM_033485717.1-15;Dbxref=GeneID:117229303%2CGenbank:XM_033485717.1;Parent=rna-XM_033485717.1
NW_022887668.1	Gnomon	exon	654552	655277	.	-	.	ID=exon-XM_033485717.1-16;Dbxref=GeneID:117229303%2CGenbank:XM_033485717.1;Parent=rna-XM_033485717.1
NW_022887668.1	Gnomon	exon	649510	651459	.	-	.	ID=exon-XM_033485717.1-17;Dbxref=GeneID:117229303%2CGenbank:XM_033485717.1;Parent=rna-XM_033485717.1
NW_022887668.1	Gnomon	exon	3534334	3534765	.	+	.	ID=exon-XR_004492492.1-1;Dbxref=GeneID:117229206%2CGenbank:XR_004492492.1;Parent=rna-XR_004492492.1
NW_022887668.1	Gnomon	exon	3535233	3535320	.	+	.	ID=exon-XR_004492492.1-2;Dbxref=GeneID:117229206%2CGenbank:XR_004492492.1;Parent=rna-XR_004492492.1
NW_022887668.1	Gnomon	mRNA	55601	56479	.	+	.	Name=XM_033485094.1;ID=rna-XM_033485094.1;Dbxref=GeneID:117228974%2CGenbank:XM_033485094.1;Parent=gene-LOC117228974
NW_022887668.1	Gnomon	exon	4434996	4435160	.	-	.	ID=exon-XM_033485733.1-5;Dbxref=GeneID:117229316%2CGenbank:XM_033485733.1;Parent=rna-XM_033485733.1
NW_022887668.1	Gnomon	exon	4433344	4434092	.	-	.	ID=exon-XM_033485733.1-6;Dbxref=GeneID:117229316%2CGenbank:XM_033485733.1;Parent=rna-XM_033485733.1
NW_022887668.1	Gnomon	exon	4437107	4437165	.	-	.	ID=exon-XM_033485733.1-3;Dbxref=GeneID:117229316%2CGenbank:XM_033485733.1;Parent=rna-XM_033485733.1
NW_022887668.1	Gnomon	exon	4436049	4436190	.	-	.	ID=exon-XM_033485733.1-4;Dbxref=GeneID:117229316%2CGenbank:XM_033485733.1;Parent=rna-XM_033485733.1
NW_022887668.1	Gnomon	exon	4439226	4439298	.	-	.	ID=exon-XM_033485733.1-1;Dbxref=GeneID:117229316%2CGenbank:XM_033485733.1;Parent=rna-XM_033485733.1
NW_022887668.1	Gnomon	exon	4437262	4437410	.	-	.	ID=exon-XM_033485733.1-2;Dbxref=GeneID:117229316%2CGenbank:XM_033485733.1;Parent=rna-XM_033485733.1
NW_022887668.1	Gnomon	CDS	3019114	3020250	.	-	0	Name=XP_033341582.1;ID=cds-XP_033341582.1;Dbxref=GeneID:117229289%2CGenbank:XP_033341582.1;Parent=rna-XM_033485691.1
NW_022887668.1	Gnomon	exon	2915902	2916011	.	-	.	ID=exon-XM_033485684.1-11;Dbxref=GeneID:117229286%2CGenbank:XM_033485684.1;Parent=rna-XM_033485684.1
NW_022887668.1	Gnomon	exon	2913533	2913708	.	-	.	ID=exon-XM_033485684.1-12;Dbxref=GeneID:117229286%2CGenbank:XM_033485684.1;Parent=rna-XM_033485684.1
NW_022887668.1	Gnomon	exon	2912296	2912512	.	-	.	ID=exon-XM_033485684.1-13;Dbxref=GeneID:117229286%2CGenbank:XM_033485684.1;Parent=rna-XM_033485684.1
NW_022887668.1	Gnomon	exon	2911169	2911290	.	-	.	ID=exon-XM_033485684.1-14;Dbxref=GeneID:117229286%2CGenbank:XM_033485684.1;Parent=rna-XM_033485684.1
NW_022887668.1	Gnomon	exon	2903730	2904044	.	-	.	ID=exon-XM_033485684.1-15;Dbxref=GeneID:117229286%2CGenbank:XM_033485684.1;Parent=rna-XM_033485684.1
NW_022887668.1	Gnomon	exon	2900692	2900952	.	-	.	ID=exon-XM_033485684.1-16;Dbxref=GeneID:117229286%2CGenbank:XM_033485684.1;Parent=rna-XM_033485684.1
NW_022887668.1	Gnomon	exon	2893645	2893778	.	-	.	ID=exon-XM_033485684.1-17;Dbxref=GeneID:117229286%2CGenbank:XM_033485684.1;Parent=rna-XM_033485684.1
NW_022887668.1	Gnomon	exon	2891795	2892542	.	-	.	ID=exon-XM_033485684.1-18;Dbxref=GeneID:117229286%2CGenbank:XM_033485684.1;Parent=rna-XM_033485684.1
NW_022887668.1	Gnomon	exon	2917462	2917624	.	-	.	ID=exon-XM_033485684.1-10;Dbxref=GeneID:117229286%2CGenbank:XM_033485684.1;Parent=rna-XM_033485684.1
NW_022887668.1	Gnomon	exon	3427451	3427619	.	+	.	ID=exon-XM_033484136.1-9;Dbxref=GeneID:117228365%2CGenbank:XM_033484136.1;Parent=rna-XM_033484136.1
NW_022887668.1	Gnomon	exon	3426940	3427134	.	+	.	ID=exon-XM_033484136.1-7;Dbxref=GeneID:117228365%2CGenbank:XM_033484136.1;Parent=rna-XM_033484136.1
NW_022887668.1	Gnomon	exon	3427206	3427375	.	+	.	ID=exon-XM_033484136.1-8;Dbxref=GeneID:117228365%2CGenbank:XM_033484136.1;Parent=rna-XM_033484136.1
NW_022887668.1	Gnomon	exon	3426508	3426558	.	+	.	ID=exon-XM_033484136.1-5;Dbxref=GeneID:117228365%2CGenbank:XM_033484136.1;Parent=rna-XM_033484136.1
NW_022887668.1	Gnomon	exon	3426629	3426849	.	+	.	ID=exon-XM_033484136.1-6;Dbxref=GeneID:117228365%2CGenbank:XM_033484136.1;Parent=rna-XM_033484136.1
NW_022887668.1	Gnomon	exon	3425662	3425851	.	+	.	ID=exon-XM_033484136.1-3;Dbxref=GeneID:117228365%2CGenbank:XM_033484136.1;Parent=rna-XM_033484136.1
NW_022887668.1	Gnomon	exon	3425934	3426073	.	+	.	ID=exon-XM_033484136.1-4;Dbxref=GeneID:117228365%2CGenbank:XM_033484136.1;Parent=rna-XM_033484136.1
NW_022887668.1	Gnomon	exon	3424407	3424627	.	+	.	ID=exon-XM_033484136.1-1;Dbxref=GeneID:117228365%2CGenbank:XM_033484136.1;Parent=rna-XM_033484136.1
NW_022887668.1	Gnomon	exon	3424684	3425067	.	+	.	ID=exon-XM_033484136.1-2;Dbxref=GeneID:117228365%2CGenbank:XM_033484136.1;Parent=rna-XM_033484136.1
NW_022887668.1	tRNAscan-SE	tRNA	13872	13953	.	-	.	ID=rna-Trnal-aag;Dbxref=GeneID:117229374;Note=transfer RNA leucine (anticodon AAG);Parent=gene-Trnal-aag
NW_022887668.1	Gnomon	CDS	904716	904797	.	-	0	Name=XP_033341247.1;ID=cds-XP_033341247.1;Dbxref=GeneID:117229132%2CGenbank:XP_033341247.1;Parent=rna-XM_033485356.1
NW_022887668.1	Gnomon	CDS	897740	899274	.	-	0	Name=XP_033341247.1;ID=cds-XP_033341247.1;Dbxref=GeneID:117229132%2CGenbank:XP_033341247.1;Parent=rna-XM_033485356.1
NW_022887668.1	Gnomon	CDS	897420	897667	.	-	0	Name=XP_033341247.1;ID=cds-XP_033341247.1;Dbxref=GeneID:117229132%2CGenbank:XP_033341247.1;Parent=rna-XM_033485356.1
NW_022887668.1	Gnomon	CDS	896940	897213	.	-	0	Name=XP_033341247.1;ID=cds-XP_033341247.1;Dbxref=GeneID:117229132%2CGenbank:XP_033341247.1;Parent=rna-XM_033485356.1
NW_022887668.1	Gnomon	CDS	892727	893172	.	-	0	Name=XP_033341247.1;ID=cds-XP_033341247.1;Dbxref=GeneID:117229132%2CGenbank:XP_033341247.1;Parent=rna-XM_033485356.1
NW_022887668.1	Gnomon	CDS	890061	890358	.	-	0	Name=XP_033341247.1;ID=cds-XP_033341247.1;Dbxref=GeneID:117229132%2CGenbank:XP_033341247.1;Parent=rna-XM_033485356.1
NW_022887668.1	Gnomon	CDS	888745	888870	.	-	0	Name=XP_033341247.1;ID=cds-XP_033341247.1;Dbxref=GeneID:117229132%2CGenbank:XP_033341247.1;Parent=rna-XM_033485356.1
NW_022887668.1	Gnomon	CDS	887460	887618	.	-	0	Name=XP_033341247.1;ID=cds-XP_033341247.1;Dbxref=GeneID:117229132%2CGenbank:XP_033341247.1;Parent=rna-XM_033485356.1
NW_022887668.1	Gnomon	CDS	1357879	1357895	.	-	0	Name=XP_033340514.1;ID=cds-XP_033340514.1;Dbxref=GeneID:117228690%2CGenbank:XP_033340514.1;Parent=rna-XM_033484623.1
NW_022887668.1	Gnomon	CDS	1357172	1357285	.	-	0	Name=XP_033340514.1;ID=cds-XP_033340514.1;Dbxref=GeneID:117228690%2CGenbank:XP_033340514.1;Parent=rna-XM_033484623.1
NW_022887668.1	Gnomon	CDS	1356796	1357004	.	-	0	Name=XP_033340514.1;ID=cds-XP_033340514.1;Dbxref=GeneID:117228690%2CGenbank:XP_033340514.1;Parent=rna-XM_033484623.1
NW_022887668.1	Gnomon	CDS	1352526	1352677	.	-	0	Name=XP_033340514.1;ID=cds-XP_033340514.1;Dbxref=GeneID:117228690%2CGenbank:XP_033340514.1;Parent=rna-XM_033484623.1
NW_022887668.1	Gnomon	CDS	873321	873357	.	+	0	Name=XP_033341091.1;ID=cds-XP_033341091.1;Dbxref=GeneID:117229036%2CGenbank:XP_033341091.1;Parent=rna-XM_033485200.1
NW_022887668.1	Gnomon	CDS	874362	874663	.	+	0	Name=XP_033341091.1;ID=cds-XP_033341091.1;Dbxref=GeneID:117229036%2CGenbank:XP_033341091.1;Parent=rna-XM_033485200.1
NW_022887668.1	Gnomon	CDS	875052	876111	.	+	0	Name=XP_033341091.1;ID=cds-XP_033341091.1;Dbxref=GeneID:117229036%2CGenbank:XP_033341091.1;Parent=rna-XM_033485200.1
NW_022887668.1	Gnomon	CDS	877048	877253	.	+	0	Name=XP_033341091.1;ID=cds-XP_033341091.1;Dbxref=GeneID:117229036%2CGenbank:XP_033341091.1;Parent=rna-XM_033485200.1
NW_022887668.1	Gnomon	CDS	879423	879608	.	+	0	Name=XP_033341091.1;ID=cds-XP_033341091.1;Dbxref=GeneID:117229036%2CGenbank:XP_033341091.1;Parent=rna-XM_033485200.1
NW_022887668.1	Gnomon	CDS	880950	881091	.	+	0	Name=XP_033341091.1;ID=cds-XP_033341091.1;Dbxref=GeneID:117229036%2CGenbank:XP_033341091.1;Parent=rna-XM_033485200.1
NW_022887668.1	Gnomon	CDS	884710	884852	.	+	0	Name=XP_033341091.1;ID=cds-XP_033341091.1;Dbxref=GeneID:117229036%2CGenbank:XP_033341091.1;Parent=rna-XM_033485200.1
NW_022887668.1	Gnomon	exon	2919431	2919502	.	-	.	ID=exon-XM_033485685.1-7;Dbxref=GeneID:117229286%2CGenbank:XM_033485685.1;Parent=rna-XM_033485685.1
NW_022887668.1	Gnomon	exon	2917462	2917624	.	-	.	ID=exon-XM_033485685.1-8;Dbxref=GeneID:117229286%2CGenbank:XM_033485685.1;Parent=rna-XM_033485685.1
NW_022887668.1	Gnomon	exon	2915902	2916011	.	-	.	ID=exon-XM_033485685.1-9;Dbxref=GeneID:117229286%2CGenbank:XM_033485685.1;Parent=rna-XM_033485685.1
NW_022887668.1	Gnomon	exon	3014122	3014621	.	-	.	ID=exon-XM_033485685.1-1;Dbxref=GeneID:117229286%2CGenbank:XM_033485685.1;Parent=rna-XM_033485685.1
NW_022887668.1	Gnomon	exon	2955483	2957314	.	-	.	ID=exon-XM_033485685.1-2;Dbxref=GeneID:117229286%2CGenbank:XM_033485685.1;Parent=rna-XM_033485685.1
NW_022887668.1	Gnomon	exon	2937878	2938072	.	-	.	ID=exon-XM_033485685.1-3;Dbxref=GeneID:117229286%2CGenbank:XM_033485685.1;Parent=rna-XM_033485685.1
NW_022887668.1	Gnomon	exon	2932484	2932570	.	-	.	ID=exon-XM_033485685.1-4;Dbxref=GeneID:117229286%2CGenbank:XM_033485685.1;Parent=rna-XM_033485685.1
NW_022887668.1	Gnomon	exon	2924641	2924739	.	-	.	ID=exon-XM_033485685.1-5;Dbxref=GeneID:117229286%2CGenbank:XM_033485685.1;Parent=rna-XM_033485685.1
NW_022887668.1	Gnomon	exon	2921681	2921915	.	-	.	ID=exon-XM_033485685.1-6;Dbxref=GeneID:117229286%2CGenbank:XM_033485685.1;Parent=rna-XM_033485685.1
NW_022887668.1	Gnomon	CDS	3021405	3021437	.	+	0	Name=XP_033341581.1;ID=cds-XP_033341581.1;Dbxref=GeneID:117229288%2CGenbank:XP_033341581.1;Parent=rna-XM_033485690.1
NW_022887668.1	Gnomon	CDS	3021654	3022692	.	+	0	Name=XP_033341581.1;ID=cds-XP_033341581.1;Dbxref=GeneID:117229288%2CGenbank:XP_033341581.1;Parent=rna-XM_033485690.1
NW_022887668.1	Gnomon	CDS	3022763	3023179	.	+	0	Name=XP_033341581.1;ID=cds-XP_033341581.1;Dbxref=GeneID:117229288%2CGenbank:XP_033341581.1;Parent=rna-XM_033485690.1
NW_022887668.1	Gnomon	CDS	3023263	3024054	.	+	0	Name=XP_033341581.1;ID=cds-XP_033341581.1;Dbxref=GeneID:117229288%2CGenbank:XP_033341581.1;Parent=rna-XM_033485690.1
NW_022887668.1	Gnomon	CDS	3024127	3024306	.	+	0	Name=XP_033341581.1;ID=cds-XP_033341581.1;Dbxref=GeneID:117229288%2CGenbank:XP_033341581.1;Parent=rna-XM_033485690.1
NW_022887668.1	Gnomon	CDS	3024382	3024761	.	+	0	Name=XP_033341581.1;ID=cds-XP_033341581.1;Dbxref=GeneID:117229288%2CGenbank:XP_033341581.1;Parent=rna-XM_033485690.1
NW_022887668.1	Gnomon	CDS	3024827	3025145	.	+	0	Name=XP_033341581.1;ID=cds-XP_033341581.1;Dbxref=GeneID:117229288%2CGenbank:XP_033341581.1;Parent=rna-XM_033485690.1
NW_022887668.1	Gnomon	CDS	3025214	3025517	.	+	0	Name=XP_033341581.1;ID=cds-XP_033341581.1;Dbxref=GeneID:117229288%2CGenbank:XP_033341581.1;Parent=rna-XM_033485690.1
NW_022887668.1	Gnomon	CDS	3025595	3025736	.	+	0	Name=XP_033341581.1;ID=cds-XP_033341581.1;Dbxref=GeneID:117229288%2CGenbank:XP_033341581.1;Parent=rna-XM_033485690.1
NW_022887668.1	Gnomon	mRNA	1200938	1203644	.	+	.	Name=XM_033484028.1;ID=rna-XM_033484028.1;Dbxref=GeneID:117228326%2CGenbank:XM_033484028.1;Parent=gene-LOC117228326
NW_022887668.1	Gnomon	exon	576617	577166	.	-	.	ID=exon-XM_033485781.1-1;Dbxref=GeneID:117229345%2CGenbank:XM_033485781.1;Parent=rna-XM_033485781.1
NW_022887668.1	Gnomon	exon	560930	561602	.	-	.	ID=exon-XM_033485781.1-4;Dbxref=GeneID:117229345%2CGenbank:XM_033485781.1;Parent=rna-XM_033485781.1
NW_022887668.1	Gnomon	exon	547389	553246	.	-	.	ID=exon-XM_033485781.1-5;Dbxref=GeneID:117229345%2CGenbank:XM_033485781.1;Parent=rna-XM_033485781.1
NW_022887668.1	Gnomon	exon	562671	562925	.	-	.	ID=exon-XM_033485781.1-2;Dbxref=GeneID:117229345%2CGenbank:XM_033485781.1;Parent=rna-XM_033485781.1
NW_022887668.1	Gnomon	exon	562041	562553	.	-	.	ID=exon-XM_033485781.1-3;Dbxref=GeneID:117229345%2CGenbank:XM_033485781.1;Parent=rna-XM_033485781.1
NW_022887668.1	Gnomon	exon	3431885	3432054	.	+	.	ID=exon-XM_033484114.1-20;Dbxref=GeneID:117228365%2CGenbank:XM_033484114.1;Parent=rna-XM_033484114.1
NW_022887668.1	Gnomon	exon	3432903	3433050	.	+	.	ID=exon-XM_033484114.1-23;Dbxref=GeneID:117228365%2CGenbank:XM_033484114.1;Parent=rna-XM_033484114.1
NW_022887668.1	Gnomon	exon	3433134	3433210	.	+	.	ID=exon-XM_033484114.1-24;Dbxref=GeneID:117228365%2CGenbank:XM_033484114.1;Parent=rna-XM_033484114.1
NW_022887668.1	Gnomon	exon	3432124	3432388	.	+	.	ID=exon-XM_033484114.1-21;Dbxref=GeneID:117228365%2CGenbank:XM_033484114.1;Parent=rna-XM_033484114.1
NW_022887668.1	Gnomon	exon	3432471	3432798	.	+	.	ID=exon-XM_033484114.1-22;Dbxref=GeneID:117228365%2CGenbank:XM_033484114.1;Parent=rna-XM_033484114.1
NW_022887668.1	Gnomon	exon	3433382	3435123	.	+	.	ID=exon-XM_033484114.1-25;Dbxref=GeneID:117228365%2CGenbank:XM_033484114.1;Parent=rna-XM_033484114.1
NW_022887668.1	Gnomon	exon	3429280	3429541	.	+	.	ID=exon-XM_033484114.1-12;Dbxref=GeneID:117228365%2CGenbank:XM_033484114.1;Parent=rna-XM_033484114.1
NW_022887668.1	Gnomon	exon	3429618	3429755	.	+	.	ID=exon-XM_033484114.1-13;Dbxref=GeneID:117228365%2CGenbank:XM_033484114.1;Parent=rna-XM_033484114.1
NW_022887668.1	Gnomon	exon	3428410	3428569	.	+	.	ID=exon-XM_033484114.1-10;Dbxref=GeneID:117228365%2CGenbank:XM_033484114.1;Parent=rna-XM_033484114.1
NW_022887668.1	Gnomon	exon	3428803	3429156	.	+	.	ID=exon-XM_033484114.1-11;Dbxref=GeneID:117228365%2CGenbank:XM_033484114.1;Parent=rna-XM_033484114.1
NW_022887668.1	Gnomon	exon	3430225	3430364	.	+	.	ID=exon-XM_033484114.1-16;Dbxref=GeneID:117228365%2CGenbank:XM_033484114.1;Parent=rna-XM_033484114.1
NW_022887668.1	Gnomon	exon	3430422	3430589	.	+	.	ID=exon-XM_033484114.1-17;Dbxref=GeneID:117228365%2CGenbank:XM_033484114.1;Parent=rna-XM_033484114.1
NW_022887668.1	Gnomon	exon	3429832	3429998	.	+	.	ID=exon-XM_033484114.1-14;Dbxref=GeneID:117228365%2CGenbank:XM_033484114.1;Parent=rna-XM_033484114.1
NW_022887668.1	Gnomon	exon	3430071	3430166	.	+	.	ID=exon-XM_033484114.1-15;Dbxref=GeneID:117228365%2CGenbank:XM_033484114.1;Parent=rna-XM_033484114.1
NW_022887668.1	Gnomon	exon	3430909	3431016	.	+	.	ID=exon-XM_033484114.1-18;Dbxref=GeneID:117228365%2CGenbank:XM_033484114.1;Parent=rna-XM_033484114.1
NW_022887668.1	Gnomon	exon	3431622	3431734	.	+	.	ID=exon-XM_033484114.1-19;Dbxref=GeneID:117228365%2CGenbank:XM_033484114.1;Parent=rna-XM_033484114.1
NW_022887668.1	Gnomon	CDS	3348717	3348951	.	-	0	Name=XP_033341104.1;ID=cds-XP_033341104.1;Dbxref=GeneID:117229074%2CGenbank:XP_033341104.1;Parent=rna-XM_033485213.1
NW_022887668.1	Gnomon	CDS	3135219	3135532	.	-	0	Name=XP_033341104.1;ID=cds-XP_033341104.1;Dbxref=GeneID:117229074%2CGenbank:XP_033341104.1;Parent=rna-XM_033485213.1
NW_022887668.1	Gnomon	CDS	3132655	3132834	.	-	0	Name=XP_033341104.1;ID=cds-XP_033341104.1;Dbxref=GeneID:117229074%2CGenbank:XP_033341104.1;Parent=rna-XM_033485213.1
NW_022887668.1	Gnomon	CDS	3079701	3079873	.	-	0	Name=XP_033341104.1;ID=cds-XP_033341104.1;Dbxref=GeneID:117229074%2CGenbank:XP_033341104.1;Parent=rna-XM_033485213.1
NW_022887668.1	Gnomon	CDS	3059861	3060231	.	-	0	Name=XP_033341104.1;ID=cds-XP_033341104.1;Dbxref=GeneID:117229074%2CGenbank:XP_033341104.1;Parent=rna-XM_033485213.1
NW_022887668.1	Gnomon	CDS	3058862	3059073	.	-	0	Name=XP_033341104.1;ID=cds-XP_033341104.1;Dbxref=GeneID:117229074%2CGenbank:XP_033341104.1;Parent=rna-XM_033485213.1
NW_022887668.1	Gnomon	exon	1877444	1877538	.	+	.	ID=exon-XM_033485662.1-1;Dbxref=GeneID:117229267%2CGenbank:XM_033485662.1;Parent=rna-XM_033485662.1
NW_022887668.1	Gnomon	exon	1883444	1883707	.	+	.	ID=exon-XM_033485662.1-2;Dbxref=GeneID:117229267%2CGenbank:XM_033485662.1;Parent=rna-XM_033485662.1
NW_022887668.1	Gnomon	exon	1884922	1885275	.	+	.	ID=exon-XM_033485662.1-3;Dbxref=GeneID:117229267%2CGenbank:XM_033485662.1;Parent=rna-XM_033485662.1
NW_022887668.1	Gnomon	mRNA	1071818	1073266	.	+	.	Name=XM_033483929.1;ID=rna-XM_033483929.1;Dbxref=GeneID:117228208%2CGenbank:XM_033483929.1;Parent=gene-LOC117228208
NW_022887668.1	Gnomon	CDS	1492054	1492474	.	+	0	Name=XP_033339793.1;ID=cds-XP_033339793.1;Dbxref=GeneID:117228144%2CGenbank:XP_033339793.1;Parent=rna-XM_033483902.1
NW_022887668.1	Gnomon	CDS	1524996	1525317	.	+	0	Name=XP_033339793.1;ID=cds-XP_033339793.1;Dbxref=GeneID:117228144%2CGenbank:XP_033339793.1;Parent=rna-XM_033483902.1
NW_022887668.1	Gnomon	CDS	1525532	1525899	.	+	0	Name=XP_033339793.1;ID=cds-XP_033339793.1;Dbxref=GeneID:117228144%2CGenbank:XP_033339793.1;Parent=rna-XM_033483902.1
NW_022887668.1	Gnomon	CDS	1528983	1530265	.	+	0	Name=XP_033339793.1;ID=cds-XP_033339793.1;Dbxref=GeneID:117228144%2CGenbank:XP_033339793.1;Parent=rna-XM_033483902.1
NW_022887668.1	Gnomon	exon	3725150	3725271	.	-	.	ID=exon-XM_033484728.1-2;Dbxref=GeneID:117228751%2CGenbank:XM_033484728.1;Parent=rna-XM_033484728.1
NW_022887668.1	Gnomon	exon	3724807	3725014	.	-	.	ID=exon-XM_033484728.1-3;Dbxref=GeneID:117228751%2CGenbank:XM_033484728.1;Parent=rna-XM_033484728.1
NW_022887668.1	Gnomon	exon	3725513	3725623	.	-	.	ID=exon-XM_033484728.1-1;Dbxref=GeneID:117228751%2CGenbank:XM_033484728.1;Parent=rna-XM_033484728.1
NW_022887668.1	Gnomon	mRNA	4448298	4458798	.	-	.	Name=XM_033485738.1;ID=rna-XM_033485738.1;Dbxref=GeneID:117229319%2CGenbank:XM_033485738.1;Parent=gene-LOC117229319
NW_022887668.1	Gnomon	CDS	2889924	2890637	.	-	0	Name=XP_033341584.1;ID=cds-XP_033341584.1;Dbxref=GeneID:117229290%2CGenbank:XP_033341584.1;Parent=rna-XM_033485693.1
NW_022887668.1	Gnomon	mRNA	1737248	1739928	.	-	.	Name=XM_033484514.1;ID=rna-XM_033484514.1;Dbxref=GeneID:117228651%2CGenbank:XM_033484514.1;Parent=gene-LOC117228651
NW_022887668.1	Gnomon	CDS	604658	605450	.	+	0	Name=XP_033341093.1;ID=cds-XP_033341093.1;Dbxref=GeneID:117229052%2CGenbank:XP_033341093.1;Parent=rna-XM_033485202.1
NW_022887668.1	Gnomon	CDS	605807	606057	.	+	0	Name=XP_033341093.1;ID=cds-XP_033341093.1;Dbxref=GeneID:117229052%2CGenbank:XP_033341093.1;Parent=rna-XM_033485202.1
NW_022887668.1	Gnomon	CDS	606094	606156	.	+	0	Name=XP_033341093.1;ID=cds-XP_033341093.1;Dbxref=GeneID:117229052%2CGenbank:XP_033341093.1;Parent=rna-XM_033485202.1
NW_022887668.1	Gnomon	mRNA	4448298	4458798	.	-	.	Name=XM_033485739.1;ID=rna-XM_033485739.1;Dbxref=GeneID:117229319%2CGenbank:XM_033485739.1;Parent=gene-LOC117229319
NW_022887668.1	Gnomon	exon	1766914	1767640	.	+	.	ID=exon-XM_033485224.1-2;Dbxref=GeneID:117229081%2CGenbank:XM_033485224.1;Parent=rna-XM_033485224.1
NW_022887668.1	Gnomon	exon	1770225	1770344	.	+	.	ID=exon-XM_033485224.1-3;Dbxref=GeneID:117229081%2CGenbank:XM_033485224.1;Parent=rna-XM_033485224.1
NW_022887668.1	Gnomon	exon	1771236	1771528	.	+	.	ID=exon-XM_033485224.1-4;Dbxref=GeneID:117229081%2CGenbank:XM_033485224.1;Parent=rna-XM_033485224.1
NW_022887668.1	Gnomon	exon	1775678	1778574	.	+	.	ID=exon-XM_033485224.1-5;Dbxref=GeneID:117229081%2CGenbank:XM_033485224.1;Parent=rna-XM_033485224.1
NW_022887668.1	Gnomon	exon	1766440	1766655	.	+	.	ID=exon-XM_033485224.1-1;Dbxref=GeneID:117229081%2CGenbank:XM_033485224.1;Parent=rna-XM_033485224.1
NW_022887668.1	Gnomon	mRNA	48509	51544	.	-	.	Name=XM_033485042.1;ID=rna-XM_033485042.1;Dbxref=GeneID:117228936%2CGenbank:XM_033485042.1;Parent=gene-LOC117228936
NW_022887668.1	Gnomon	mRNA	187908	189191	.	-	.	Name=XM_033485678.1;ID=rna-XM_033485678.1;Dbxref=GeneID:117229283%2CGenbank:XM_033485678.1;Parent=gene-LOC117229283
NW_022887668.1	Gnomon	CDS	1551923	1552167	.	-	0	Name=XP_033341662.1;ID=cds-XP_033341662.1;Dbxref=GeneID:117229338%2CGenbank:XP_033341662.1;Parent=rna-XM_033485771.1
NW_022887668.1	Gnomon	CDS	1551630	1551846	.	-	0	Name=XP_033341662.1;ID=cds-XP_033341662.1;Dbxref=GeneID:117229338%2CGenbank:XP_033341662.1;Parent=rna-XM_033485771.1
NW_022887668.1	Gnomon	CDS	1550696	1551547	.	-	0	Name=XP_033341662.1;ID=cds-XP_033341662.1;Dbxref=GeneID:117229338%2CGenbank:XP_033341662.1;Parent=rna-XM_033485771.1
NW_022887668.1	Gnomon	CDS	1550381	1550611	.	-	0	Name=XP_033341662.1;ID=cds-XP_033341662.1;Dbxref=GeneID:117229338%2CGenbank:XP_033341662.1;Parent=rna-XM_033485771.1
NW_022887668.1	Gnomon	exon	141454	141665	.	+	.	ID=exon-XM_033485708.1-1;Dbxref=GeneID:117229297%2CGenbank:XM_033485708.1;Parent=rna-XM_033485708.1
NW_022887668.1	Gnomon	exon	142529	142596	.	+	.	ID=exon-XM_033485708.1-2;Dbxref=GeneID:117229297%2CGenbank:XM_033485708.1;Parent=rna-XM_033485708.1
NW_022887668.1	Gnomon	exon	143506	143697	.	+	.	ID=exon-XM_033485708.1-5;Dbxref=GeneID:117229297%2CGenbank:XM_033485708.1;Parent=rna-XM_033485708.1
NW_022887668.1	Gnomon	exon	144136	144732	.	+	.	ID=exon-XM_033485708.1-6;Dbxref=GeneID:117229297%2CGenbank:XM_033485708.1;Parent=rna-XM_033485708.1
NW_022887668.1	Gnomon	exon	143016	143180	.	+	.	ID=exon-XM_033485708.1-3;Dbxref=GeneID:117229297%2CGenbank:XM_033485708.1;Parent=rna-XM_033485708.1
NW_022887668.1	Gnomon	exon	143257	143426	.	+	.	ID=exon-XM_033485708.1-4;Dbxref=GeneID:117229297%2CGenbank:XM_033485708.1;Parent=rna-XM_033485708.1
NW_022887668.1	Gnomon	exon	145818	145914	.	+	.	ID=exon-XM_033485708.1-9;Dbxref=GeneID:117229297%2CGenbank:XM_033485708.1;Parent=rna-XM_033485708.1
NW_022887668.1	Gnomon	exon	145082	145283	.	+	.	ID=exon-XM_033485708.1-7;Dbxref=GeneID:117229297%2CGenbank:XM_033485708.1;Parent=rna-XM_033485708.1
NW_022887668.1	Gnomon	exon	145479	145683	.	+	.	ID=exon-XM_033485708.1-8;Dbxref=GeneID:117229297%2CGenbank:XM_033485708.1;Parent=rna-XM_033485708.1
NW_022887668.1	Gnomon	lnc_RNA	215959	399395	.	+	.	Name=XR_004492528.1;ID=rna-XR_004492528.1;Dbxref=GeneID:117229363%2CGenbank:XR_004492528.1;Parent=gene-LOC117229363
NW_022887668.1	Gnomon	mRNA	1603643	1627167	.	-	.	Name=XM_033485282.1;ID=rna-XM_033485282.1;Dbxref=GeneID:117229109%2CGenbank:XM_033485282.1;Parent=gene-LOC117229109
NW_022887668.1	Gnomon	exon	3757995	3758263	.	-	.	ID=exon-XM_033484677.1-3;Dbxref=GeneID:117228720%2CGenbank:XM_033484677.1;Parent=rna-XM_033484677.1
NW_022887668.1	Gnomon	exon	3758560	3759380	.	-	.	ID=exon-XM_033484677.1-1;Dbxref=GeneID:117228720%2CGenbank:XM_033484677.1;Parent=rna-XM_033484677.1
NW_022887668.1	Gnomon	exon	3758340	3758485	.	-	.	ID=exon-XM_033484677.1-2;Dbxref=GeneID:117228720%2CGenbank:XM_033484677.1;Parent=rna-XM_033484677.1
NW_022887668.1	Gnomon	CDS	175133	175526	.	+	0	Name=XP_033341568.1;ID=cds-XP_033341568.1;Dbxref=GeneID:117229282%2CGenbank:XP_033341568.1;Parent=rna-XM_033485677.1
NW_022887668.1	Gnomon	CDS	175605	175683	.	+	0	Name=XP_033341568.1;ID=cds-XP_033341568.1;Dbxref=GeneID:117229282%2CGenbank:XP_033341568.1;Parent=rna-XM_033485677.1
NW_022887668.1	Gnomon	CDS	175776	175999	.	+	0	Name=XP_033341568.1;ID=cds-XP_033341568.1;Dbxref=GeneID:117229282%2CGenbank:XP_033341568.1;Parent=rna-XM_033485677.1
NW_022887668.1	Gnomon	CDS	176505	177118	.	+	0	Name=XP_033341568.1;ID=cds-XP_033341568.1;Dbxref=GeneID:117229282%2CGenbank:XP_033341568.1;Parent=rna-XM_033485677.1
NW_022887668.1	Gnomon	gene	1071818	1073266	.	+	.	Name=LOC117228208;ID=gene-LOC117228208;Dbxref=GeneID:117228208
NW_022887668.1	Gnomon	exon	1783981	1784890	.	+	.	ID=exon-XM_033484454.1-2;Dbxref=GeneID:117228610%2CGenbank:XM_033484454.1;Parent=rna-XM_033484454.1
NW_022887668.1	Gnomon	exon	1783678	1783915	.	+	.	ID=exon-XM_033484454.1-1;Dbxref=GeneID:117228610%2CGenbank:XM_033484454.1;Parent=rna-XM_033484454.1
NW_022887668.1	Gnomon	gene	1074765	1075390	.	+	.	Name=LOC117228227;ID=gene-LOC117228227;Dbxref=GeneID:117228227
NW_022887668.1	Gnomon	gene	1090510	1114024	.	+	.	Name=LOC117228239;ID=gene-LOC117228239;Dbxref=GeneID:117228239
NW_022887668.1	Gnomon	gene	2641046	2779275	.	-	.	Name=LOC117228246;ID=gene-LOC117228246;Dbxref=GeneID:117228246
NW_022887668.1	Gnomon	exon	1756506	1757365	.	+	.	ID=exon-XM_033484067.1-4;Dbxref=GeneID:117228359%2CGenbank:XM_033484067.1;Parent=rna-XM_033484067.1
NW_022887668.1	Gnomon	exon	1753241	1753643	.	+	.	ID=exon-XM_033484067.1-1;Dbxref=GeneID:117228359%2CGenbank:XM_033484067.1;Parent=rna-XM_033484067.1
NW_022887668.1	Gnomon	exon	1754914	1755181	.	+	.	ID=exon-XM_033484067.1-2;Dbxref=GeneID:117228359%2CGenbank:XM_033484067.1;Parent=rna-XM_033484067.1
NW_022887668.1	Gnomon	exon	1755537	1755797	.	+	.	ID=exon-XM_033484067.1-3;Dbxref=GeneID:117228359%2CGenbank:XM_033484067.1;Parent=rna-XM_033484067.1
NW_022887668.1	Gnomon	gene	2266765	2501458	.	+	.	Name=LOC117228275;ID=gene-LOC117228275;Dbxref=GeneID:117228275
NW_022887668.1	Gnomon	gene	1232817	1234784	.	+	.	Name=LOC117228284;ID=gene-LOC117228284;Dbxref=GeneID:117228284
NW_022887668.1	Gnomon	gene	1203727	1345474	.	-	.	Name=LOC117228293;ID=gene-LOC117228293;Dbxref=GeneID:117228293
NW_022887668.1	Gnomon	exon	643319	647274	.	+	.	ID=exon-XM_033485719.1-14;Dbxref=GeneID:117229305%2CGenbank:XM_033485719.1;Parent=rna-XM_033485719.1
NW_022887668.1	Gnomon	exon	642779	643021	.	+	.	ID=exon-XM_033485719.1-12;Dbxref=GeneID:117229305%2CGenbank:XM_033485719.1;Parent=rna-XM_033485719.1
NW_022887668.1	Gnomon	exon	643094	643242	.	+	.	ID=exon-XM_033485719.1-13;Dbxref=GeneID:117229305%2CGenbank:XM_033485719.1;Parent=rna-XM_033485719.1
NW_022887668.1	Gnomon	exon	642353	642500	.	+	.	ID=exon-XM_033485719.1-10;Dbxref=GeneID:117229305%2CGenbank:XM_033485719.1;Parent=rna-XM_033485719.1
NW_022887668.1	Gnomon	exon	642571	642701	.	+	.	ID=exon-XM_033485719.1-11;Dbxref=GeneID:117229305%2CGenbank:XM_033485719.1;Parent=rna-XM_033485719.1
NW_022887668.1	Gnomon	mRNA	1550299	1552180	.	-	.	Name=XM_033485771.1;ID=rna-XM_033485771.1;Dbxref=GeneID:117229338%2CGenbank:XM_033485771.1;Parent=gene-LOC117229338
NW_022887668.1	Gnomon	exon	25944	26210	.	-	.	ID=exon-XR_004492420.1-1;Dbxref=GeneID:117228984%2CGenbank:XR_004492420.1;Parent=rna-XR_004492420.1
NW_022887668.1	Gnomon	exon	25571	25798	.	-	.	ID=exon-XR_004492420.1-2;Dbxref=GeneID:117228984%2CGenbank:XR_004492420.1;Parent=rna-XR_004492420.1
NW_022887668.1	Gnomon	exon	23496	24369	.	-	.	ID=exon-XR_004492420.1-5;Dbxref=GeneID:117228984%2CGenbank:XR_004492420.1;Parent=rna-XR_004492420.1
NW_022887668.1	Gnomon	exon	24927	25268	.	-	.	ID=exon-XR_004492420.1-3;Dbxref=GeneID:117228984%2CGenbank:XR_004492420.1;Parent=rna-XR_004492420.1
NW_022887668.1	Gnomon	exon	24474	24844	.	-	.	ID=exon-XR_004492420.1-4;Dbxref=GeneID:117228984%2CGenbank:XR_004492420.1;Parent=rna-XR_004492420.1
NW_022887668.1	Gnomon	CDS	1551923	1552167	.	-	0	Name=XP_033341661.1;ID=cds-XP_033341661.1;Dbxref=GeneID:117229338%2CGenbank:XP_033341661.1;Parent=rna-XM_033485770.1
NW_022887668.1	Gnomon	CDS	1551630	1551846	.	-	0	Name=XP_033341661.1;ID=cds-XP_033341661.1;Dbxref=GeneID:117229338%2CGenbank:XP_033341661.1;Parent=rna-XM_033485770.1
NW_022887668.1	Gnomon	CDS	1550696	1551547	.	-	0	Name=XP_033341661.1;ID=cds-XP_033341661.1;Dbxref=GeneID:117229338%2CGenbank:XP_033341661.1;Parent=rna-XM_033485770.1
NW_022887668.1	Gnomon	CDS	1550381	1550620	.	-	0	Name=XP_033341661.1;ID=cds-XP_033341661.1;Dbxref=GeneID:117229338%2CGenbank:XP_033341661.1;Parent=rna-XM_033485770.1
NW_022887668.1	Gnomon	mRNA	1783678	1784890	.	+	.	Name=XM_033484454.1;ID=rna-XM_033484454.1;Dbxref=GeneID:117228610%2CGenbank:XM_033484454.1;Parent=gene-LOC117228610
NW_022887668.1	cmsearch	snRNA	22415	22555	.	+	.	Name=XR_004492529.1;ID=rna-XR_004492529.1;Dbxref=GeneID:117229366%2CRFAM:RF00015%2CGenbank:XR_004492529.1;Parent=gene-LOC117229366
NW_022887668.1	Gnomon	CDS	180144	180350	.	-	0	Name=XP_033341567.1;ID=cds-XP_033341567.1;Dbxref=GeneID:117229280%2CGenbank:XP_033341567.1;Parent=rna-XM_033485676.1
NW_022887668.1	Gnomon	CDS	179910	180043	.	-	0	Name=XP_033341567.1;ID=cds-XP_033341567.1;Dbxref=GeneID:117229280%2CGenbank:XP_033341567.1;Parent=rna-XM_033485676.1
NW_022887668.1	Gnomon	CDS	179532	179844	.	-	0	Name=XP_033341567.1;ID=cds-XP_033341567.1;Dbxref=GeneID:117229280%2CGenbank:XP_033341567.1;Parent=rna-XM_033485676.1
NW_022887668.1	Gnomon	CDS	179210	179460	.	-	0	Name=XP_033341567.1;ID=cds-XP_033341567.1;Dbxref=GeneID:117229280%2CGenbank:XP_033341567.1;Parent=rna-XM_033485676.1
NW_022887668.1	Gnomon	CDS	178725	178952	.	-	0	Name=XP_033341567.1;ID=cds-XP_033341567.1;Dbxref=GeneID:117229280%2CGenbank:XP_033341567.1;Parent=rna-XM_033485676.1
NW_022887668.1	Gnomon	CDS	178304	178583	.	-	0	Name=XP_033341567.1;ID=cds-XP_033341567.1;Dbxref=GeneID:117229280%2CGenbank:XP_033341567.1;Parent=rna-XM_033485676.1
NW_022887668.1	Gnomon	mRNA	3771146	3773589	.	-	.	Name=XM_033484704.1;ID=rna-XM_033484704.1;Dbxref=GeneID:117228734%2CGenbank:XM_033484704.1;Parent=gene-LOC117228734
NW_022887668.1	tRNAscan-SE	tRNA	8098	8179	.	-	.	ID=rna-Trnas-aga-3;Dbxref=GeneID:117229370;Note=transfer RNA serine (anticodon AGA);Parent=gene-Trnas-aga-3
NW_022887668.1	Gnomon	gene	446774	458968	.	+	.	Name=LOC117228104;ID=gene-LOC117228104;Dbxref=GeneID:117228104
NW_022887668.1	Gnomon	gene	1491361	1534856	.	+	.	Name=LOC117228144;ID=gene-LOC117228144;Dbxref=GeneID:117228144
NW_022887668.1	Gnomon	mRNA	1548333	1549848	.	+	.	Name=XM_033485772.1;ID=rna-XM_033485772.1;Dbxref=GeneID:117229339%2CGenbank:XM_033485772.1;Parent=gene-LOC117229339
NW_022887668.1	Gnomon	gene	1073763	1164995	.	-	.	Name=LOC117228188;ID=gene-LOC117228188;Dbxref=GeneID:117228188
NW_022887668.1	Gnomon	exon	737572	737730	.	-	.	ID=exon-XM_033485581.1-6;Dbxref=GeneID:117229227%2CGenbank:XM_033485581.1;Parent=rna-XM_033485581.1
NW_022887668.1	Gnomon	exon	737334	737459	.	-	.	ID=exon-XM_033485581.1-7;Dbxref=GeneID:117229227%2CGenbank:XM_033485581.1;Parent=rna-XM_033485581.1
NW_022887668.1	Gnomon	exon	741456	741559	.	-	.	ID=exon-XM_033485581.1-4;Dbxref=GeneID:117229227%2CGenbank:XM_033485581.1;Parent=rna-XM_033485581.1
NW_022887668.1	Gnomon	exon	740642	740776	.	-	.	ID=exon-XM_033485581.1-5;Dbxref=GeneID:117229227%2CGenbank:XM_033485581.1;Parent=rna-XM_033485581.1
NW_022887668.1	Gnomon	exon	737089	737227	.	-	.	ID=exon-XM_033485581.1-8;Dbxref=GeneID:117229227%2CGenbank:XM_033485581.1;Parent=rna-XM_033485581.1
NW_022887668.1	Gnomon	exon	731905	733071	.	-	.	ID=exon-XM_033485581.1-9;Dbxref=GeneID:117229227%2CGenbank:XM_033485581.1;Parent=rna-XM_033485581.1
NW_022887668.1	Gnomon	exon	741924	742071	.	-	.	ID=exon-XM_033485581.1-2;Dbxref=GeneID:117229227%2CGenbank:XM_033485581.1;Parent=rna-XM_033485581.1
NW_022887668.1	Gnomon	exon	741634	741756	.	-	.	ID=exon-XM_033485581.1-3;Dbxref=GeneID:117229227%2CGenbank:XM_033485581.1;Parent=rna-XM_033485581.1
NW_022887668.1	Gnomon	exon	742373	742760	.	-	.	ID=exon-XM_033485581.1-1;Dbxref=GeneID:117229227%2CGenbank:XM_033485581.1;Parent=rna-XM_033485581.1
NW_022887668.1	Gnomon	exon	55601	55692	.	+	.	ID=exon-XM_033485094.1-1;Dbxref=GeneID:117228974%2CGenbank:XM_033485094.1;Parent=rna-XM_033485094.1
NW_022887668.1	Gnomon	exon	55815	55998	.	+	.	ID=exon-XM_033485094.1-2;Dbxref=GeneID:117228974%2CGenbank:XM_033485094.1;Parent=rna-XM_033485094.1
NW_022887668.1	Gnomon	exon	56071	56180	.	+	.	ID=exon-XM_033485094.1-3;Dbxref=GeneID:117228974%2CGenbank:XM_033485094.1;Parent=rna-XM_033485094.1
NW_022887668.1	Gnomon	exon	56263	56479	.	+	.	ID=exon-XM_033485094.1-4;Dbxref=GeneID:117228974%2CGenbank:XM_033485094.1;Parent=rna-XM_033485094.1
NW_022887668.1	Gnomon	CDS	1548505	1548538	.	+	0	Name=XP_033341664.1;ID=cds-XP_033341664.1;Dbxref=GeneID:117229339%2CGenbank:XP_033341664.1;Parent=rna-XM_033485773.1
NW_022887668.1	Gnomon	CDS	1548734	1548957	.	+	0	Name=XP_033341664.1;ID=cds-XP_033341664.1;Dbxref=GeneID:117229339%2CGenbank:XP_033341664.1;Parent=rna-XM_033485773.1
NW_022887668.1	Gnomon	CDS	1549037	1549762	.	+	0	Name=XP_033341664.1;ID=cds-XP_033341664.1;Dbxref=GeneID:117229339%2CGenbank:XP_033341664.1;Parent=rna-XM_033485773.1
NW_022887668.1	Gnomon	mRNA	178178	181018	.	-	.	Name=XM_033485676.1;ID=rna-XM_033485676.1;Dbxref=GeneID:117229280%2CGenbank:XM_033485676.1;Parent=gene-LOC117229280
NW_022887668.1	Gnomon	exon	585688	586013	.	-	.	ID=exon-XM_033485779.1-3;Dbxref=GeneID:117229344%2CGenbank:XM_033485779.1;Parent=rna-XM_033485779.1
NW_022887668.1	Gnomon	exon	585358	585611	.	-	.	ID=exon-XM_033485779.1-4;Dbxref=GeneID:117229344%2CGenbank:XM_033485779.1;Parent=rna-XM_033485779.1
NW_022887668.1	Gnomon	exon	586636	586943	.	-	.	ID=exon-XM_033485779.1-1;Dbxref=GeneID:117229344%2CGenbank:XM_033485779.1;Parent=rna-XM_033485779.1
NW_022887668.1	Gnomon	exon	586095	586297	.	-	.	ID=exon-XM_033485779.1-2;Dbxref=GeneID:117229344%2CGenbank:XM_033485779.1;Parent=rna-XM_033485779.1
NW_022887668.1	Gnomon	exon	581960	582412	.	-	.	ID=exon-XM_033485779.1-7;Dbxref=GeneID:117229344%2CGenbank:XM_033485779.1;Parent=rna-XM_033485779.1
NW_022887668.1	Gnomon	exon	581363	581889	.	-	.	ID=exon-XM_033485779.1-8;Dbxref=GeneID:117229344%2CGenbank:XM_033485779.1;Parent=rna-XM_033485779.1
NW_022887668.1	Gnomon	exon	582939	583167	.	-	.	ID=exon-XM_033485779.1-5;Dbxref=GeneID:117229344%2CGenbank:XM_033485779.1;Parent=rna-XM_033485779.1
NW_022887668.1	Gnomon	exon	582477	582862	.	-	.	ID=exon-XM_033485779.1-6;Dbxref=GeneID:117229344%2CGenbank:XM_033485779.1;Parent=rna-XM_033485779.1
NW_022887668.1	Gnomon	exon	580940	581289	.	-	.	ID=exon-XM_033485779.1-9;Dbxref=GeneID:117229344%2CGenbank:XM_033485779.1;Parent=rna-XM_033485779.1
NW_022887668.1	Gnomon	mRNA	500898	503561	.	-	.	Name=XM_033484211.1;ID=rna-XM_033484211.1;Dbxref=GeneID:117228443%2CGenbank:XM_033484211.1;Parent=gene-LOC117228443
NW_022887668.1	Gnomon	lnc_RNA	2868319	2872200	.	+	.	Name=XR_004492525.1;ID=rna-XR_004492525.1;Dbxref=GeneID:117229360%2CGenbank:XR_004492525.1;Parent=gene-LOC117229360
NW_022887668.1	Gnomon	mRNA	178178	181018	.	-	.	Name=XM_033485675.1;ID=rna-XM_033485675.1;Dbxref=GeneID:117229280%2CGenbank:XM_033485675.1;Parent=gene-LOC117229280
NW_022887668.1	Gnomon	exon	4387685	4387835	.	+	.	ID=exon-XR_004492520.1-2;Dbxref=GeneID:117229320%2CGenbank:XR_004492520.1;Parent=rna-XR_004492520.1
NW_022887668.1	Gnomon	exon	4387922	4388191	.	+	.	ID=exon-XR_004492520.1-3;Dbxref=GeneID:117229320%2CGenbank:XR_004492520.1;Parent=rna-XR_004492520.1
NW_022887668.1	Gnomon	exon	4387143	4387305	.	+	.	ID=exon-XR_004492520.1-1;Dbxref=GeneID:117229320%2CGenbank:XR_004492520.1;Parent=rna-XR_004492520.1
NW_022887668.1	Gnomon	exon	4231545	4231748	.	+	.	ID=exon-XM_033485729.1-19;Dbxref=GeneID:117229309%2CGenbank:XM_033485729.1;Parent=rna-XM_033485729.1
NW_022887668.1	Gnomon	exon	4228257	4228345	.	+	.	ID=exon-XM_033485729.1-15;Dbxref=GeneID:117229309%2CGenbank:XM_033485729.1;Parent=rna-XM_033485729.1
NW_022887668.1	Gnomon	exon	4229073	4229156	.	+	.	ID=exon-XM_033485729.1-16;Dbxref=GeneID:117229309%2CGenbank:XM_033485729.1;Parent=rna-XM_033485729.1
NW_022887668.1	Gnomon	exon	4229229	4229297	.	+	.	ID=exon-XM_033485729.1-17;Dbxref=GeneID:117229309%2CGenbank:XM_033485729.1;Parent=rna-XM_033485729.1
NW_022887668.1	Gnomon	exon	4230048	4230251	.	+	.	ID=exon-XM_033485729.1-18;Dbxref=GeneID:117229309%2CGenbank:XM_033485729.1;Parent=rna-XM_033485729.1
NW_022887668.1	Gnomon	exon	4236651	4237926	.	+	.	ID=exon-XM_033485729.1-22;Dbxref=GeneID:117229309%2CGenbank:XM_033485729.1;Parent=rna-XM_033485729.1
NW_022887668.1	Gnomon	exon	4234347	4234529	.	+	.	ID=exon-XM_033485729.1-20;Dbxref=GeneID:117229309%2CGenbank:XM_033485729.1;Parent=rna-XM_033485729.1
NW_022887668.1	Gnomon	exon	4235502	4235863	.	+	.	ID=exon-XM_033485729.1-21;Dbxref=GeneID:117229309%2CGenbank:XM_033485729.1;Parent=rna-XM_033485729.1
NW_022887668.1	Gnomon	CDS	1783678	1783915	.	+	0	Name=XP_033340345.1;ID=cds-XP_033340345.1;Dbxref=GeneID:117228610%2CGenbank:XP_033340345.1;Parent=rna-XM_033484454.1
NW_022887668.1	Gnomon	CDS	1783981	1784351	.	+	0	Name=XP_033340345.1;ID=cds-XP_033340345.1;Dbxref=GeneID:117228610%2CGenbank:XP_033340345.1;Parent=rna-XM_033484454.1
NW_022887668.1	Gnomon	exon	4219233	4219494	.	+	.	ID=exon-XM_033485729.1-11;Dbxref=GeneID:117229309%2CGenbank:XM_033485729.1;Parent=rna-XM_033485729.1
NW_022887668.1	Gnomon	exon	4221596	4221899	.	+	.	ID=exon-XM_033485729.1-12;Dbxref=GeneID:117229309%2CGenbank:XM_033485729.1;Parent=rna-XM_033485729.1
NW_022887668.1	Gnomon	exon	4222935	4224652	.	+	.	ID=exon-XM_033485729.1-13;Dbxref=GeneID:117229309%2CGenbank:XM_033485729.1;Parent=rna-XM_033485729.1
NW_022887668.1	Gnomon	exon	4227867	4228079	.	+	.	ID=exon-XM_033485729.1-14;Dbxref=GeneID:117229309%2CGenbank:XM_033485729.1;Parent=rna-XM_033485729.1
NW_022887668.1	Gnomon	exon	4217730	4217907	.	+	.	ID=exon-XM_033485729.1-10;Dbxref=GeneID:117229309%2CGenbank:XM_033485729.1;Parent=rna-XM_033485729.1
NW_022887668.1	Gnomon	gene	459444	494912	.	-	.	Name=LOC117228085;ID=gene-LOC117228085;Dbxref=GeneID:117228085
NW_022887668.1	Gnomon	CDS	1548456	1548538	.	+	0	Name=XP_033341663.1;ID=cds-XP_033341663.1;Dbxref=GeneID:117229339%2CGenbank:XP_033341663.1;Parent=rna-XM_033485772.1
NW_022887668.1	Gnomon	CDS	1548705	1548957	.	+	0	Name=XP_033341663.1;ID=cds-XP_033341663.1;Dbxref=GeneID:117229339%2CGenbank:XP_033341663.1;Parent=rna-XM_033485772.1
NW_022887668.1	Gnomon	CDS	1549037	1549762	.	+	0	Name=XP_033341663.1;ID=cds-XP_033341663.1;Dbxref=GeneID:117229339%2CGenbank:XP_033341663.1;Parent=rna-XM_033485772.1
NW_022887668.1	Gnomon	mRNA	173000	178265	.	+	.	Name=XM_033485677.1;ID=rna-XM_033485677.1;Dbxref=GeneID:117229282%2CGenbank:XM_033485677.1;Parent=gene-LOC117229282
NW_022887668.1	Gnomon	exon	526426	526618	.	+	.	ID=exon-XM_033485756.1-1;Dbxref=GeneID:117229330%2CGenbank:XM_033485756.1;Parent=rna-XM_033485756.1
NW_022887668.1	Gnomon	exon	528592	528698	.	+	.	ID=exon-XM_033485756.1-8;Dbxref=GeneID:117229330%2CGenbank:XM_033485756.1;Parent=rna-XM_033485756.1
NW_022887668.1	Gnomon	exon	528780	528886	.	+	.	ID=exon-XM_033485756.1-9;Dbxref=GeneID:117229330%2CGenbank:XM_033485756.1;Parent=rna-XM_033485756.1
NW_022887668.1	Gnomon	exon	528029	528213	.	+	.	ID=exon-XM_033485756.1-6;Dbxref=GeneID:117229330%2CGenbank:XM_033485756.1;Parent=rna-XM_033485756.1
NW_022887668.1	Gnomon	exon	528282	528520	.	+	.	ID=exon-XM_033485756.1-7;Dbxref=GeneID:117229330%2CGenbank:XM_033485756.1;Parent=rna-XM_033485756.1
NW_022887668.1	Gnomon	exon	527004	527177	.	+	.	ID=exon-XM_033485756.1-4;Dbxref=GeneID:117229330%2CGenbank:XM_033485756.1;Parent=rna-XM_033485756.1
NW_022887668.1	Gnomon	exon	527262	527456	.	+	.	ID=exon-XM_033485756.1-5;Dbxref=GeneID:117229330%2CGenbank:XM_033485756.1;Parent=rna-XM_033485756.1
NW_022887668.1	Gnomon	exon	526692	526769	.	+	.	ID=exon-XM_033485756.1-2;Dbxref=GeneID:117229330%2CGenbank:XM_033485756.1;Parent=rna-XM_033485756.1
NW_022887668.1	Gnomon	exon	526847	526929	.	+	.	ID=exon-XM_033485756.1-3;Dbxref=GeneID:117229330%2CGenbank:XM_033485756.1;Parent=rna-XM_033485756.1
NW_022887668.1	tRNAscan-SE	gene	8098	8179	.	-	.	Name=Trnas-aga;ID=gene-Trnas-aga-3;Dbxref=GeneID:117229370
NW_022887668.1	Gnomon	CDS	1625372	1625949	.	-	0	Name=XP_033341173.1;ID=cds-XP_033341173.1;Dbxref=GeneID:117229109%2CGenbank:XP_033341173.1;Parent=rna-XM_033485282.1
NW_022887668.1	Gnomon	CDS	1609924	1610270	.	-	0	Name=XP_033341173.1;ID=cds-XP_033341173.1;Dbxref=GeneID:117229109%2CGenbank:XP_033341173.1;Parent=rna-XM_033485282.1
NW_022887668.1	Gnomon	CDS	1604860	1605707	.	-	0	Name=XP_033341173.1;ID=cds-XP_033341173.1;Dbxref=GeneID:117229109%2CGenbank:XP_033341173.1;Parent=rna-XM_033485282.1
NW_022887668.1	Gnomon	lnc_RNA	215959	330348	.	+	.	Name=XR_004492527.1;ID=rna-XR_004492527.1;Dbxref=GeneID:117229363%2CGenbank:XR_004492527.1;Parent=gene-LOC117229363
NW_022887668.1	Gnomon	CDS	189082	189086	.	-	0	Name=XP_033341569.1;ID=cds-XP_033341569.1;Dbxref=GeneID:117229283%2CGenbank:XP_033341569.1;Parent=rna-XM_033485678.1
NW_022887668.1	Gnomon	CDS	188619	188725	.	-	0	Name=XP_033341569.1;ID=cds-XP_033341569.1;Dbxref=GeneID:117229283%2CGenbank:XP_033341569.1;Parent=rna-XM_033485678.1
NW_022887668.1	Gnomon	CDS	188372	188535	.	-	0	Name=XP_033341569.1;ID=cds-XP_033341569.1;Dbxref=GeneID:117229283%2CGenbank:XP_033341569.1;Parent=rna-XM_033485678.1
NW_022887668.1	Gnomon	CDS	187958	188284	.	-	0	Name=XP_033341569.1;ID=cds-XP_033341569.1;Dbxref=GeneID:117229283%2CGenbank:XP_033341569.1;Parent=rna-XM_033485678.1
NW_022887668.1	Gnomon	mRNA	1806115	1808720	.	+	.	Name=XM_033484608.1;ID=rna-XM_033484608.1;Dbxref=GeneID:117228688%2CGenbank:XM_033484608.1;Parent=gene-LOC117228688
NW_022887668.1	Gnomon	lnc_RNA	2803710	2806587	.	+	.	Name=XR_004492526.1;ID=rna-XR_004492526.1;Dbxref=GeneID:117229361%2CGenbank:XR_004492526.1;Parent=gene-LOC117229361
NW_022887668.1	Gnomon	mRNA	1550299	1552180	.	-	.	Name=XM_033485770.1;ID=rna-XM_033485770.1;Dbxref=GeneID:117229338%2CGenbank:XM_033485770.1;Parent=gene-LOC117229338
NW_022887668.1	Gnomon	exon	9824	10164	.	+	.	ID=exon-XR_004492343.1-1;Dbxref=GeneID:117228586%2CGenbank:XR_004492343.1;Parent=rna-XR_004492343.1
NW_022887668.1	Gnomon	exon	10244	10673	.	+	.	ID=exon-XR_004492343.1-2;Dbxref=GeneID:117228586%2CGenbank:XR_004492343.1;Parent=rna-XR_004492343.1
NW_022887668.1	Gnomon	exon	10772	11952	.	+	.	ID=exon-XR_004492343.1-3;Dbxref=GeneID:117228586%2CGenbank:XR_004492343.1;Parent=rna-XR_004492343.1
NW_022887668.1	Gnomon	CDS	184983	185017	.	-	0	Name=XP_033341564.1;ID=cds-XP_033341564.1;Dbxref=GeneID:117229278%2CGenbank:XP_033341564.1;Parent=rna-XM_033485673.1
NW_022887668.1	Gnomon	CDS	184721	184899	.	-	0	Name=XP_033341564.1;ID=cds-XP_033341564.1;Dbxref=GeneID:117229278%2CGenbank:XP_033341564.1;Parent=rna-XM_033485673.1
NW_022887668.1	Gnomon	CDS	183727	184643	.	-	0	Name=XP_033341564.1;ID=cds-XP_033341564.1;Dbxref=GeneID:117229278%2CGenbank:XP_033341564.1;Parent=rna-XM_033485673.1
NW_022887668.1	Gnomon	CDS	183527	183654	.	-	0	Name=XP_033341564.1;ID=cds-XP_033341564.1;Dbxref=GeneID:117229278%2CGenbank:XP_033341564.1;Parent=rna-XM_033485673.1
NW_022887668.1	Gnomon	CDS	183109	183286	.	-	0	Name=XP_033341564.1;ID=cds-XP_033341564.1;Dbxref=GeneID:117229278%2CGenbank:XP_033341564.1;Parent=rna-XM_033485673.1
NW_022887668.1	Gnomon	CDS	182856	183036	.	-	0	Name=XP_033341564.1;ID=cds-XP_033341564.1;Dbxref=GeneID:117229278%2CGenbank:XP_033341564.1;Parent=rna-XM_033485673.1
NW_022887668.1	Gnomon	CDS	182583	182785	.	-	0	Name=XP_033341564.1;ID=cds-XP_033341564.1;Dbxref=GeneID:117229278%2CGenbank:XP_033341564.1;Parent=rna-XM_033485673.1
NW_022887668.1	Gnomon	mRNA	1577777	1580699	.	+	.	Name=XM_033484845.1;ID=rna-XM_033484845.1;Dbxref=GeneID:117228833%2CGenbank:XM_033484845.1;Parent=gene-LOC117228833
NW_022887668.1	Gnomon	mRNA	1491361	1534856	.	+	.	Name=XM_033483860.1;ID=rna-XM_033483860.1;Dbxref=GeneID:117228144%2CGenbank:XM_033483860.1;Parent=gene-LOC117228144
NW_022887668.1	Gnomon	exon	3988757	3989086	.	+	.	ID=exon-XM_033484407.1-1;Dbxref=GeneID:117228577%2CGenbank:XM_033484407.1;Parent=rna-XM_033484407.1
NW_022887668.1	Gnomon	exon	3989353	3989465	.	+	.	ID=exon-XM_033484407.1-2;Dbxref=GeneID:117228577%2CGenbank:XM_033484407.1;Parent=rna-XM_033484407.1
NW_022887668.1	Gnomon	exon	3990010	3990104	.	+	.	ID=exon-XM_033484407.1-3;Dbxref=GeneID:117228577%2CGenbank:XM_033484407.1;Parent=rna-XM_033484407.1
NW_022887668.1	Gnomon	exon	3990333	3990492	.	+	.	ID=exon-XM_033484407.1-4;Dbxref=GeneID:117228577%2CGenbank:XM_033484407.1;Parent=rna-XM_033484407.1
NW_022887668.1	Gnomon	exon	3990579	3990689	.	+	.	ID=exon-XM_033484407.1-5;Dbxref=GeneID:117228577%2CGenbank:XM_033484407.1;Parent=rna-XM_033484407.1
NW_022887668.1	Gnomon	exon	3991632	3991781	.	+	.	ID=exon-XM_033484407.1-6;Dbxref=GeneID:117228577%2CGenbank:XM_033484407.1;Parent=rna-XM_033484407.1
NW_022887668.1	Gnomon	exon	3991880	3992068	.	+	.	ID=exon-XM_033484407.1-7;Dbxref=GeneID:117228577%2CGenbank:XM_033484407.1;Parent=rna-XM_033484407.1
NW_022887668.1	Gnomon	exon	3992179	3992374	.	+	.	ID=exon-XM_033484407.1-8;Dbxref=GeneID:117228577%2CGenbank:XM_033484407.1;Parent=rna-XM_033484407.1
NW_022887668.1	Gnomon	CDS	1910536	1911028	.	+	0	Name=XP_033340485.1;ID=cds-XP_033340485.1;Dbxref=GeneID:117228684%2CGenbank:XP_033340485.1;Parent=rna-XM_033484594.1
NW_022887668.1	Gnomon	CDS	1911336	1911715	.	+	0	Name=XP_033340485.1;ID=cds-XP_033340485.1;Dbxref=GeneID:117228684%2CGenbank:XP_033340485.1;Parent=rna-XM_033484594.1
NW_022887668.1	Gnomon	exon	1509541	1509750	.	+	.	ID=exon-XM_033483885.1-1;Dbxref=GeneID:117228144%2CGenbank:XM_033483885.1;Parent=rna-XM_033483885.1
NW_022887668.1	Gnomon	exon	1524996	1525087	.	+	.	ID=exon-XM_033483885.1-2;Dbxref=GeneID:117228144%2CGenbank:XM_033483885.1;Parent=rna-XM_033483885.1
NW_022887668.1	Gnomon	exon	1526873	1527512	.	+	.	ID=exon-XM_033483885.1-3;Dbxref=GeneID:117228144%2CGenbank:XM_033483885.1;Parent=rna-XM_033483885.1
NW_022887668.1	Gnomon	exon	1528983	1534856	.	+	.	ID=exon-XM_033483885.1-4;Dbxref=GeneID:117228144%2CGenbank:XM_033483885.1;Parent=rna-XM_033483885.1
NW_022887668.1	Gnomon	CDS	3426058	3426073	.	+	0	Name=XP_033340005.1;ID=cds-XP_033340005.1;Dbxref=GeneID:117228365%2CGenbank:XP_033340005.1;Parent=rna-XM_033484114.1
NW_022887668.1	Gnomon	CDS	3426508	3426558	.	+	0	Name=XP_033340005.1;ID=cds-XP_033340005.1;Dbxref=GeneID:117228365%2CGenbank:XP_033340005.1;Parent=rna-XM_033484114.1
NW_022887668.1	Gnomon	CDS	3426629	3426849	.	+	0	Name=XP_033340005.1;ID=cds-XP_033340005.1;Dbxref=GeneID:117228365%2CGenbank:XP_033340005.1;Parent=rna-XM_033484114.1
NW_022887668.1	Gnomon	CDS	3426940	3427134	.	+	0	Name=XP_033340005.1;ID=cds-XP_033340005.1;Dbxref=GeneID:117228365%2CGenbank:XP_033340005.1;Parent=rna-XM_033484114.1
NW_022887668.1	Gnomon	CDS	3427206	3427375	.	+	0	Name=XP_033340005.1;ID=cds-XP_033340005.1;Dbxref=GeneID:117228365%2CGenbank:XP_033340005.1;Parent=rna-XM_033484114.1
NW_022887668.1	Gnomon	CDS	3427451	3427619	.	+	0	Name=XP_033340005.1;ID=cds-XP_033340005.1;Dbxref=GeneID:117228365%2CGenbank:XP_033340005.1;Parent=rna-XM_033484114.1
NW_022887668.1	Gnomon	CDS	3427693	3427992	.	+	0	Name=XP_033340005.1;ID=cds-XP_033340005.1;Dbxref=GeneID:117228365%2CGenbank:XP_033340005.1;Parent=rna-XM_033484114.1
NW_022887668.1	Gnomon	CDS	3428070	3428323	.	+	0	Name=XP_033340005.1;ID=cds-XP_033340005.1;Dbxref=GeneID:117228365%2CGenbank:XP_033340005.1;Parent=rna-XM_033484114.1
NW_022887668.1	Gnomon	CDS	3428410	3428569	.	+	0	Name=XP_033340005.1;ID=cds-XP_033340005.1;Dbxref=GeneID:117228365%2CGenbank:XP_033340005.1;Parent=rna-XM_033484114.1
NW_022887668.1	Gnomon	CDS	3428803	3429156	.	+	0	Name=XP_033340005.1;ID=cds-XP_033340005.1;Dbxref=GeneID:117228365%2CGenbank:XP_033340005.1;Parent=rna-XM_033484114.1
NW_022887668.1	Gnomon	CDS	3429280	3429541	.	+	0	Name=XP_033340005.1;ID=cds-XP_033340005.1;Dbxref=GeneID:117228365%2CGenbank:XP_033340005.1;Parent=rna-XM_033484114.1
NW_022887668.1	Gnomon	CDS	3429618	3429755	.	+	0	Name=XP_033340005.1;ID=cds-XP_033340005.1;Dbxref=GeneID:117228365%2CGenbank:XP_033340005.1;Parent=rna-XM_033484114.1
NW_022887668.1	Gnomon	CDS	3429832	3429998	.	+	0	Name=XP_033340005.1;ID=cds-XP_033340005.1;Dbxref=GeneID:117228365%2CGenbank:XP_033340005.1;Parent=rna-XM_033484114.1
NW_022887668.1	Gnomon	CDS	3430071	3430166	.	+	0	Name=XP_033340005.1;ID=cds-XP_033340005.1;Dbxref=GeneID:117228365%2CGenbank:XP_033340005.1;Parent=rna-XM_033484114.1
NW_022887668.1	Gnomon	CDS	3430225	3430364	.	+	0	Name=XP_033340005.1;ID=cds-XP_033340005.1;Dbxref=GeneID:117228365%2CGenbank:XP_033340005.1;Parent=rna-XM_033484114.1
NW_022887668.1	Gnomon	CDS	3430422	3430589	.	+	0	Name=XP_033340005.1;ID=cds-XP_033340005.1;Dbxref=GeneID:117228365%2CGenbank:XP_033340005.1;Parent=rna-XM_033484114.1
NW_022887668.1	Gnomon	CDS	3430909	3431016	.	+	0	Name=XP_033340005.1;ID=cds-XP_033340005.1;Dbxref=GeneID:117228365%2CGenbank:XP_033340005.1;Parent=rna-XM_033484114.1
NW_022887668.1	Gnomon	CDS	3431622	3431734	.	+	0	Name=XP_033340005.1;ID=cds-XP_033340005.1;Dbxref=GeneID:117228365%2CGenbank:XP_033340005.1;Parent=rna-XM_033484114.1
NW_022887668.1	Gnomon	CDS	3431885	3432054	.	+	0	Name=XP_033340005.1;ID=cds-XP_033340005.1;Dbxref=GeneID:117228365%2CGenbank:XP_033340005.1;Parent=rna-XM_033484114.1
NW_022887668.1	Gnomon	CDS	3432124	3432388	.	+	0	Name=XP_033340005.1;ID=cds-XP_033340005.1;Dbxref=GeneID:117228365%2CGenbank:XP_033340005.1;Parent=rna-XM_033484114.1
NW_022887668.1	Gnomon	CDS	3432471	3432798	.	+	0	Name=XP_033340005.1;ID=cds-XP_033340005.1;Dbxref=GeneID:117228365%2CGenbank:XP_033340005.1;Parent=rna-XM_033484114.1
NW_022887668.1	Gnomon	CDS	3432903	3433050	.	+	0	Name=XP_033340005.1;ID=cds-XP_033340005.1;Dbxref=GeneID:117228365%2CGenbank:XP_033340005.1;Parent=rna-XM_033484114.1
NW_022887668.1	Gnomon	CDS	3433134	3433210	.	+	0	Name=XP_033340005.1;ID=cds-XP_033340005.1;Dbxref=GeneID:117228365%2CGenbank:XP_033340005.1;Parent=rna-XM_033484114.1
NW_022887668.1	Gnomon	CDS	3433382	3433433	.	+	0	Name=XP_033340005.1;ID=cds-XP_033340005.1;Dbxref=GeneID:117228365%2CGenbank:XP_033340005.1;Parent=rna-XM_033484114.1
NW_022887668.1	Gnomon	mRNA	182514	185106	.	-	.	Name=XM_033485673.1;ID=rna-XM_033485673.1;Dbxref=GeneID:117229278%2CGenbank:XM_033485673.1;Parent=gene-LOC117229278
NW_022887668.1	Gnomon	CDS	45298	45456	.	+	0	Name=XP_033340830.1;ID=cds-XP_033340830.1;Dbxref=GeneID:117228887%2CGenbank:XP_033340830.1;Parent=rna-XM_033484939.1
NW_022887668.1	Gnomon	CDS	45539	45665	.	+	0	Name=XP_033340830.1;ID=cds-XP_033340830.1;Dbxref=GeneID:117228887%2CGenbank:XP_033340830.1;Parent=rna-XM_033484939.1
NW_022887668.1	Gnomon	CDS	45893	46025	.	+	0	Name=XP_033340830.1;ID=cds-XP_033340830.1;Dbxref=GeneID:117228887%2CGenbank:XP_033340830.1;Parent=rna-XM_033484939.1
NW_022887668.1	Gnomon	CDS	46096	46720	.	+	0	Name=XP_033340830.1;ID=cds-XP_033340830.1;Dbxref=GeneID:117228887%2CGenbank:XP_033340830.1;Parent=rna-XM_033484939.1
NW_022887668.1	Gnomon	CDS	46787	47041	.	+	0	Name=XP_033340830.1;ID=cds-XP_033340830.1;Dbxref=GeneID:117228887%2CGenbank:XP_033340830.1;Parent=rna-XM_033484939.1
NW_022887668.1	Gnomon	exon	2642875	2643025	.	-	.	ID=exon-XM_033483952.1-13;Dbxref=GeneID:117228246%2CGenbank:XM_033483952.1;Parent=rna-XM_033483952.1
NW_022887668.1	Gnomon	exon	2641046	2641441	.	-	.	ID=exon-XM_033483952.1-14;Dbxref=GeneID:117228246%2CGenbank:XM_033483952.1;Parent=rna-XM_033483952.1
NW_022887668.1	Gnomon	exon	2644728	2645013	.	-	.	ID=exon-XM_033483952.1-11;Dbxref=GeneID:117228246%2CGenbank:XM_033483952.1;Parent=rna-XM_033483952.1
NW_022887668.1	Gnomon	exon	2643101	2643338	.	-	.	ID=exon-XM_033483952.1-12;Dbxref=GeneID:117228246%2CGenbank:XM_033483952.1;Parent=rna-XM_033483952.1
NW_022887668.1	Gnomon	exon	2645924	2646085	.	-	.	ID=exon-XM_033483952.1-10;Dbxref=GeneID:117228246%2CGenbank:XM_033483952.1;Parent=rna-XM_033483952.1
NW_022887668.1	Gnomon	CDS	184721	185438	.	-	0	Name=XP_033341563.1;ID=cds-XP_033341563.1;Dbxref=GeneID:117229278%2CGenbank:XP_033341563.1;Parent=rna-XM_033485672.1
NW_022887668.1	Gnomon	CDS	183727	184643	.	-	0	Name=XP_033341563.1;ID=cds-XP_033341563.1;Dbxref=GeneID:117229278%2CGenbank:XP_033341563.1;Parent=rna-XM_033485672.1
NW_022887668.1	Gnomon	CDS	183527	183654	.	-	0	Name=XP_033341563.1;ID=cds-XP_033341563.1;Dbxref=GeneID:117229278%2CGenbank:XP_033341563.1;Parent=rna-XM_033485672.1
NW_022887668.1	Gnomon	CDS	183109	183286	.	-	0	Name=XP_033341563.1;ID=cds-XP_033341563.1;Dbxref=GeneID:117229278%2CGenbank:XP_033341563.1;Parent=rna-XM_033485672.1
NW_022887668.1	Gnomon	CDS	182856	183036	.	-	0	Name=XP_033341563.1;ID=cds-XP_033341563.1;Dbxref=GeneID:117229278%2CGenbank:XP_033341563.1;Parent=rna-XM_033485672.1
NW_022887668.1	Gnomon	CDS	182583	182785	.	-	0	Name=XP_033341563.1;ID=cds-XP_033341563.1;Dbxref=GeneID:117229278%2CGenbank:XP_033341563.1;Parent=rna-XM_033485672.1
NW_022887668.1	Gnomon	CDS	3774857	3774902	.	-	0	Name=XP_033340580.1;ID=cds-XP_033340580.1;Dbxref=GeneID:117228728%2CGenbank:XP_033340580.1;Parent=rna-XM_033484689.1
NW_022887668.1	Gnomon	CDS	3774317	3774465	.	-	0	Name=XP_033340580.1;ID=cds-XP_033340580.1;Dbxref=GeneID:117228728%2CGenbank:XP_033340580.1;Parent=rna-XM_033484689.1
NW_022887668.1	Gnomon	CDS	3774120	3774230	.	-	0	Name=XP_033340580.1;ID=cds-XP_033340580.1;Dbxref=GeneID:117228728%2CGenbank:XP_033340580.1;Parent=rna-XM_033484689.1
NW_022887668.1	Gnomon	CDS	1577788	1578021	.	+	0	Name=XP_033340736.1;ID=cds-XP_033340736.1;Dbxref=GeneID:117228833%2CGenbank:XP_033340736.1;Parent=rna-XM_033484845.1
NW_022887668.1	Gnomon	CDS	1578353	1578785	.	+	0	Name=XP_033340736.1;ID=cds-XP_033340736.1;Dbxref=GeneID:117228833%2CGenbank:XP_033340736.1;Parent=rna-XM_033484845.1
NW_022887668.1	Gnomon	CDS	1578861	1579274	.	+	0	Name=XP_033340736.1;ID=cds-XP_033340736.1;Dbxref=GeneID:117228833%2CGenbank:XP_033340736.1;Parent=rna-XM_033484845.1
NW_022887668.1	Gnomon	CDS	1579348	1579544	.	+	0	Name=XP_033340736.1;ID=cds-XP_033340736.1;Dbxref=GeneID:117228833%2CGenbank:XP_033340736.1;Parent=rna-XM_033484845.1
NW_022887668.1	Gnomon	CDS	1579628	1579727	.	+	0	Name=XP_033340736.1;ID=cds-XP_033340736.1;Dbxref=GeneID:117228833%2CGenbank:XP_033340736.1;Parent=rna-XM_033484845.1
NW_022887668.1	Gnomon	CDS	1579816	1580048	.	+	0	Name=XP_033340736.1;ID=cds-XP_033340736.1;Dbxref=GeneID:117228833%2CGenbank:XP_033340736.1;Parent=rna-XM_033484845.1
NW_022887668.1	Gnomon	exon	61031	61880	.	+	.	ID=exon-XM_033485027.1-10;Dbxref=GeneID:117228904%2CGenbank:XM_033485027.1;Parent=rna-XM_033485027.1
NW_022887668.1	Gnomon	CDS	449446	449526	.	+	0	Name=XP_033339727.1;ID=cds-XP_033339727.1;Dbxref=GeneID:117228104%2CGenbank:XP_033339727.1;Parent=rna-XM_033483836.1
NW_022887668.1	Gnomon	CDS	452824	452976	.	+	0	Name=XP_033339727.1;ID=cds-XP_033339727.1;Dbxref=GeneID:117228104%2CGenbank:XP_033339727.1;Parent=rna-XM_033483836.1
NW_022887668.1	Gnomon	CDS	453086	453324	.	+	0	Name=XP_033339727.1;ID=cds-XP_033339727.1;Dbxref=GeneID:117228104%2CGenbank:XP_033339727.1;Parent=rna-XM_033483836.1
NW_022887668.1	Gnomon	CDS	453919	454015	.	+	0	Name=XP_033339727.1;ID=cds-XP_033339727.1;Dbxref=GeneID:117228104%2CGenbank:XP_033339727.1;Parent=rna-XM_033483836.1
NW_022887668.1	Gnomon	CDS	454080	454328	.	+	0	Name=XP_033339727.1;ID=cds-XP_033339727.1;Dbxref=GeneID:117228104%2CGenbank:XP_033339727.1;Parent=rna-XM_033483836.1
NW_022887668.1	Gnomon	CDS	456961	457194	.	+	0	Name=XP_033339727.1;ID=cds-XP_033339727.1;Dbxref=GeneID:117228104%2CGenbank:XP_033339727.1;Parent=rna-XM_033483836.1
NW_022887668.1	Gnomon	CDS	457434	457569	.	+	0	Name=XP_033339727.1;ID=cds-XP_033339727.1;Dbxref=GeneID:117228104%2CGenbank:XP_033339727.1;Parent=rna-XM_033483836.1
NW_022887668.1	Gnomon	CDS	457962	458067	.	+	0	Name=XP_033339727.1;ID=cds-XP_033339727.1;Dbxref=GeneID:117228104%2CGenbank:XP_033339727.1;Parent=rna-XM_033483836.1
NW_022887668.1	Gnomon	CDS	458527	458627	.	+	0	Name=XP_033339727.1;ID=cds-XP_033339727.1;Dbxref=GeneID:117228104%2CGenbank:XP_033339727.1;Parent=rna-XM_033483836.1
NW_022887668.1	Gnomon	CDS	458705	458886	.	+	0	Name=XP_033339727.1;ID=cds-XP_033339727.1;Dbxref=GeneID:117228104%2CGenbank:XP_033339727.1;Parent=rna-XM_033483836.1
NW_022887668.1	Gnomon	mRNA	189600	196224	.	+	.	Name=XM_033485674.1;ID=rna-XM_033485674.1;Dbxref=GeneID:117229279%2CGenbank:XM_033485674.1;Parent=gene-LOC117229279
NW_022887668.1	Gnomon	exon	3038142	3038160	.	-	.	ID=exon-XM_033485681.1-1;Dbxref=GeneID:117229286%2CGenbank:XM_033485681.1;Parent=rna-XM_033485681.1
NW_022887668.1	Gnomon	exon	2955483	2957314	.	-	.	ID=exon-XM_033485681.1-2;Dbxref=GeneID:117229286%2CGenbank:XM_033485681.1;Parent=rna-XM_033485681.1
NW_022887668.1	Gnomon	exon	2937878	2938072	.	-	.	ID=exon-XM_033485681.1-3;Dbxref=GeneID:117229286%2CGenbank:XM_033485681.1;Parent=rna-XM_033485681.1
NW_022887668.1	Gnomon	exon	2936195	2936305	.	-	.	ID=exon-XM_033485681.1-4;Dbxref=GeneID:117229286%2CGenbank:XM_033485681.1;Parent=rna-XM_033485681.1
NW_022887668.1	Gnomon	exon	2932977	2933066	.	-	.	ID=exon-XM_033485681.1-5;Dbxref=GeneID:117229286%2CGenbank:XM_033485681.1;Parent=rna-XM_033485681.1
NW_022887668.1	Gnomon	exon	2932484	2932570	.	-	.	ID=exon-XM_033485681.1-6;Dbxref=GeneID:117229286%2CGenbank:XM_033485681.1;Parent=rna-XM_033485681.1
NW_022887668.1	Gnomon	exon	2924641	2924739	.	-	.	ID=exon-XM_033485681.1-7;Dbxref=GeneID:117229286%2CGenbank:XM_033485681.1;Parent=rna-XM_033485681.1
NW_022887668.1	Gnomon	exon	2921681	2921915	.	-	.	ID=exon-XM_033485681.1-8;Dbxref=GeneID:117229286%2CGenbank:XM_033485681.1;Parent=rna-XM_033485681.1
NW_022887668.1	Gnomon	exon	2919431	2919502	.	-	.	ID=exon-XM_033485681.1-9;Dbxref=GeneID:117229286%2CGenbank:XM_033485681.1;Parent=rna-XM_033485681.1
NW_022887668.1	Gnomon	CDS	180144	180350	.	-	0	Name=XP_033341566.1;ID=cds-XP_033341566.1;Dbxref=GeneID:117229280%2CGenbank:XP_033341566.1;Parent=rna-XM_033485675.1
NW_022887668.1	Gnomon	CDS	179910	180043	.	-	0	Name=XP_033341566.1;ID=cds-XP_033341566.1;Dbxref=GeneID:117229280%2CGenbank:XP_033341566.1;Parent=rna-XM_033485675.1
NW_022887668.1	Gnomon	CDS	179532	179844	.	-	0	Name=XP_033341566.1;ID=cds-XP_033341566.1;Dbxref=GeneID:117229280%2CGenbank:XP_033341566.1;Parent=rna-XM_033485675.1
NW_022887668.1	Gnomon	CDS	179033	179460	.	-	0	Name=XP_033341566.1;ID=cds-XP_033341566.1;Dbxref=GeneID:117229280%2CGenbank:XP_033341566.1;Parent=rna-XM_033485675.1
NW_022887668.1	Gnomon	CDS	178725	178952	.	-	0	Name=XP_033341566.1;ID=cds-XP_033341566.1;Dbxref=GeneID:117229280%2CGenbank:XP_033341566.1;Parent=rna-XM_033485675.1
NW_022887668.1	Gnomon	CDS	178304	178583	.	-	0	Name=XP_033341566.1;ID=cds-XP_033341566.1;Dbxref=GeneID:117229280%2CGenbank:XP_033341566.1;Parent=rna-XM_033485675.1
NW_022887668.1	Gnomon	mRNA	182514	186595	.	-	.	Name=XM_033485671.1;ID=rna-XM_033485671.1;Dbxref=GeneID:117229278%2CGenbank:XM_033485671.1;Parent=gene-LOC117229278
NW_022887668.1	Gnomon	CDS	499120	499256	.	-	0	Name=XP_033340091.1;ID=cds-XP_033340091.1;Dbxref=GeneID:117228430%2CGenbank:XP_033340091.1;Parent=rna-XM_033484200.1
NW_022887668.1	Gnomon	CDS	498776	498943	.	-	0	Name=XP_033340091.1;ID=cds-XP_033340091.1;Dbxref=GeneID:117228430%2CGenbank:XP_033340091.1;Parent=rna-XM_033484200.1
NW_022887668.1	Gnomon	CDS	498420	498705	.	-	0	Name=XP_033340091.1;ID=cds-XP_033340091.1;Dbxref=GeneID:117228430%2CGenbank:XP_033340091.1;Parent=rna-XM_033484200.1
NW_022887668.1	Gnomon	CDS	498158	498359	.	-	0	Name=XP_033340091.1;ID=cds-XP_033340091.1;Dbxref=GeneID:117228430%2CGenbank:XP_033340091.1;Parent=rna-XM_033484200.1
NW_022887668.1	Gnomon	CDS	497668	498084	.	-	0	Name=XP_033340091.1;ID=cds-XP_033340091.1;Dbxref=GeneID:117228430%2CGenbank:XP_033340091.1;Parent=rna-XM_033484200.1
NW_022887668.1	Gnomon	CDS	496700	497606	.	-	0	Name=XP_033340091.1;ID=cds-XP_033340091.1;Dbxref=GeneID:117228430%2CGenbank:XP_033340091.1;Parent=rna-XM_033484200.1
NW_022887668.1	Gnomon	CDS	496359	496638	.	-	0	Name=XP_033340091.1;ID=cds-XP_033340091.1;Dbxref=GeneID:117228430%2CGenbank:XP_033340091.1;Parent=rna-XM_033484200.1
NW_022887668.1	Gnomon	CDS	496062	496286	.	-	0	Name=XP_033340091.1;ID=cds-XP_033340091.1;Dbxref=GeneID:117228430%2CGenbank:XP_033340091.1;Parent=rna-XM_033484200.1
NW_022887668.1	Gnomon	exon	1781135	1781438	.	+	.	ID=exon-XM_033485270.1-3;Dbxref=GeneID:117229095%2CGenbank:XM_033485270.1;Parent=rna-XM_033485270.1
NW_022887668.1	Gnomon	exon	1782034	1782227	.	+	.	ID=exon-XM_033485270.1-4;Dbxref=GeneID:117229095%2CGenbank:XM_033485270.1;Parent=rna-XM_033485270.1
NW_022887668.1	Gnomon	exon	1782293	1782743	.	+	.	ID=exon-XM_033485270.1-5;Dbxref=GeneID:117229095%2CGenbank:XM_033485270.1;Parent=rna-XM_033485270.1
NW_022887668.1	Gnomon	exon	1779057	1779154	.	+	.	ID=exon-XM_033485270.1-1;Dbxref=GeneID:117229095%2CGenbank:XM_033485270.1;Parent=rna-XM_033485270.1
NW_022887668.1	Gnomon	exon	1780526	1780665	.	+	.	ID=exon-XM_033485270.1-2;Dbxref=GeneID:117229095%2CGenbank:XM_033485270.1;Parent=rna-XM_033485270.1
NW_022887668.1	Gnomon	mRNA	459444	494912	.	-	.	Name=XM_033483768.1;ID=rna-XM_033483768.1;Dbxref=GeneID:117228085%2CGenbank:XM_033483768.1;Parent=gene-LOC117228085
NW_022887668.1	Gnomon	CDS	1072054	1072128	.	+	0	Name=XP_033339820.1;ID=cds-XP_033339820.1;Dbxref=GeneID:117228208%2CGenbank:XP_033339820.1;Parent=rna-XM_033483929.1
NW_022887668.1	Gnomon	CDS	1072246	1072511	.	+	0	Name=XP_033339820.1;ID=cds-XP_033339820.1;Dbxref=GeneID:117228208%2CGenbank:XP_033339820.1;Parent=rna-XM_033483929.1
NW_022887668.1	Gnomon	CDS	1072579	1072972	.	+	0	Name=XP_033339820.1;ID=cds-XP_033339820.1;Dbxref=GeneID:117228208%2CGenbank:XP_033339820.1;Parent=rna-XM_033483929.1
NW_022887668.1	Gnomon	CDS	1559437	1559483	.	-	0	Name=XP_033341660.1;ID=cds-XP_033341660.1;Dbxref=GeneID:117229337%2CGenbank:XP_033341660.1;Parent=rna-XM_033485769.1
NW_022887668.1	Gnomon	CDS	1559017	1559071	.	-	0	Name=XP_033341660.1;ID=cds-XP_033341660.1;Dbxref=GeneID:117229337%2CGenbank:XP_033341660.1;Parent=rna-XM_033485769.1
NW_022887668.1	Gnomon	CDS	1558593	1558855	.	-	0	Name=XP_033341660.1;ID=cds-XP_033341660.1;Dbxref=GeneID:117229337%2CGenbank:XP_033341660.1;Parent=rna-XM_033485769.1
NW_022887668.1	Gnomon	CDS	1558329	1558508	.	-	0	Name=XP_033341660.1;ID=cds-XP_033341660.1;Dbxref=GeneID:117229337%2CGenbank:XP_033341660.1;Parent=rna-XM_033485769.1
NW_022887668.1	Gnomon	CDS	1558131	1558263	.	-	0	Name=XP_033341660.1;ID=cds-XP_033341660.1;Dbxref=GeneID:117229337%2CGenbank:XP_033341660.1;Parent=rna-XM_033485769.1
NW_022887668.1	Gnomon	CDS	1557863	1558032	.	-	0	Name=XP_033341660.1;ID=cds-XP_033341660.1;Dbxref=GeneID:117229337%2CGenbank:XP_033341660.1;Parent=rna-XM_033485769.1
NW_022887668.1	Gnomon	CDS	1556527	1557798	.	-	0	Name=XP_033341660.1;ID=cds-XP_033341660.1;Dbxref=GeneID:117229337%2CGenbank:XP_033341660.1;Parent=rna-XM_033485769.1
NW_022887668.1	Gnomon	CDS	1556250	1556463	.	-	0	Name=XP_033341660.1;ID=cds-XP_033341660.1;Dbxref=GeneID:117229337%2CGenbank:XP_033341660.1;Parent=rna-XM_033485769.1
NW_022887668.1	Gnomon	CDS	1556004	1556171	.	-	0	Name=XP_033341660.1;ID=cds-XP_033341660.1;Dbxref=GeneID:117229337%2CGenbank:XP_033341660.1;Parent=rna-XM_033485769.1
NW_022887668.1	Gnomon	CDS	1555790	1555904	.	-	0	Name=XP_033341660.1;ID=cds-XP_033341660.1;Dbxref=GeneID:117229337%2CGenbank:XP_033341660.1;Parent=rna-XM_033485769.1
NW_022887668.1	Gnomon	CDS	1555536	1555723	.	-	0	Name=XP_033341660.1;ID=cds-XP_033341660.1;Dbxref=GeneID:117229337%2CGenbank:XP_033341660.1;Parent=rna-XM_033485769.1
NW_022887668.1	Gnomon	CDS	1555232	1555463	.	-	0	Name=XP_033341660.1;ID=cds-XP_033341660.1;Dbxref=GeneID:117229337%2CGenbank:XP_033341660.1;Parent=rna-XM_033485769.1
NW_022887668.1	Gnomon	CDS	1554991	1555157	.	-	0	Name=XP_033341660.1;ID=cds-XP_033341660.1;Dbxref=GeneID:117229337%2CGenbank:XP_033341660.1;Parent=rna-XM_033485769.1
NW_022887668.1	Gnomon	CDS	1554658	1554898	.	-	0	Name=XP_033341660.1;ID=cds-XP_033341660.1;Dbxref=GeneID:117229337%2CGenbank:XP_033341660.1;Parent=rna-XM_033485769.1
NW_022887668.1	Gnomon	CDS	1554396	1554586	.	-	0	Name=XP_033341660.1;ID=cds-XP_033341660.1;Dbxref=GeneID:117229337%2CGenbank:XP_033341660.1;Parent=rna-XM_033485769.1
NW_022887668.1	Gnomon	exon	4349609	4349706	.	+	.	ID=exon-XM_033485732.1-1;Dbxref=GeneID:117229312%2CGenbank:XM_033485732.1;Parent=rna-XM_033485732.1
NW_022887668.1	Gnomon	exon	4353073	4353688	.	+	.	ID=exon-XM_033485732.1-2;Dbxref=GeneID:117229312%2CGenbank:XM_033485732.1;Parent=rna-XM_033485732.1
NW_022887668.1	Gnomon	CDS	189886	190012	.	+	0	Name=XP_033341565.1;ID=cds-XP_033341565.1;Dbxref=GeneID:117229279%2CGenbank:XP_033341565.1;Parent=rna-XM_033485674.1
NW_022887668.1	Gnomon	CDS	191726	191885	.	+	0	Name=XP_033341565.1;ID=cds-XP_033341565.1;Dbxref=GeneID:117229279%2CGenbank:XP_033341565.1;Parent=rna-XM_033485674.1
NW_022887668.1	Gnomon	CDS	192449	192617	.	+	0	Name=XP_033341565.1;ID=cds-XP_033341565.1;Dbxref=GeneID:117229279%2CGenbank:XP_033341565.1;Parent=rna-XM_033485674.1
NW_022887668.1	Gnomon	CDS	192682	192805	.	+	0	Name=XP_033341565.1;ID=cds-XP_033341565.1;Dbxref=GeneID:117229279%2CGenbank:XP_033341565.1;Parent=rna-XM_033485674.1
NW_022887668.1	Gnomon	CDS	192890	193009	.	+	0	Name=XP_033341565.1;ID=cds-XP_033341565.1;Dbxref=GeneID:117229279%2CGenbank:XP_033341565.1;Parent=rna-XM_033485674.1
NW_022887668.1	Gnomon	CDS	193098	193213	.	+	0	Name=XP_033341565.1;ID=cds-XP_033341565.1;Dbxref=GeneID:117229279%2CGenbank:XP_033341565.1;Parent=rna-XM_033485674.1
NW_022887668.1	Gnomon	CDS	193749	193918	.	+	0	Name=XP_033341565.1;ID=cds-XP_033341565.1;Dbxref=GeneID:117229279%2CGenbank:XP_033341565.1;Parent=rna-XM_033485674.1
NW_022887668.1	Gnomon	CDS	194012	194174	.	+	0	Name=XP_033341565.1;ID=cds-XP_033341565.1;Dbxref=GeneID:117229279%2CGenbank:XP_033341565.1;Parent=rna-XM_033485674.1
NW_022887668.1	Gnomon	CDS	194276	194619	.	+	0	Name=XP_033341565.1;ID=cds-XP_033341565.1;Dbxref=GeneID:117229279%2CGenbank:XP_033341565.1;Parent=rna-XM_033485674.1
NW_022887668.1	Gnomon	CDS	194706	194961	.	+	0	Name=XP_033341565.1;ID=cds-XP_033341565.1;Dbxref=GeneID:117229279%2CGenbank:XP_033341565.1;Parent=rna-XM_033485674.1
NW_022887668.1	Gnomon	CDS	195180	195440	.	+	0	Name=XP_033341565.1;ID=cds-XP_033341565.1;Dbxref=GeneID:117229279%2CGenbank:XP_033341565.1;Parent=rna-XM_033485674.1
NW_022887668.1	Gnomon	mRNA	1910358	1912247	.	+	.	Name=XM_033484594.1;ID=rna-XM_033484594.1;Dbxref=GeneID:117228684%2CGenbank:XM_033484594.1;Parent=gene-LOC117228684
NW_022887668.1	Gnomon	exon	2644728	2645013	.	-	.	ID=exon-XM_033483959.1-10;Dbxref=GeneID:117228246%2CGenbank:XM_033483959.1;Parent=rna-XM_033483959.1
NW_022887668.1	Gnomon	exon	2643101	2643338	.	-	.	ID=exon-XM_033483959.1-11;Dbxref=GeneID:117228246%2CGenbank:XM_033483959.1;Parent=rna-XM_033483959.1
NW_022887668.1	Gnomon	exon	2642875	2643025	.	-	.	ID=exon-XM_033483959.1-12;Dbxref=GeneID:117228246%2CGenbank:XM_033483959.1;Parent=rna-XM_033483959.1
NW_022887668.1	Gnomon	exon	2641046	2641441	.	-	.	ID=exon-XM_033483959.1-13;Dbxref=GeneID:117228246%2CGenbank:XM_033483959.1;Parent=rna-XM_033483959.1
NW_022887668.1	Gnomon	mRNA	3424990	3435123	.	+	.	Name=XM_033484114.1;ID=rna-XM_033484114.1;Dbxref=GeneID:117228365%2CGenbank:XM_033484114.1;Parent=gene-LOC117228365
NW_022887668.1	Gnomon	exon	1090510	1091274	.	+	.	ID=exon-XR_004492268.1-1;Dbxref=GeneID:117228239%2CGenbank:XR_004492268.1;Parent=rna-XR_004492268.1
NW_022887668.1	Gnomon	exon	1113042	1114024	.	+	.	ID=exon-XR_004492268.1-2;Dbxref=GeneID:117228239%2CGenbank:XR_004492268.1;Parent=rna-XR_004492268.1
NW_022887668.1	Gnomon	exon	4088055	4089453	.	-	.	ID=exon-XM_033484555.1-4;Dbxref=GeneID:117228669%2CGenbank:XM_033484555.1;Parent=rna-XM_033484555.1
NW_022887668.1	Gnomon	exon	4106548	4106677	.	-	.	ID=exon-XM_033484555.1-2;Dbxref=GeneID:117228669%2CGenbank:XM_033484555.1;Parent=rna-XM_033484555.1
NW_022887668.1	Gnomon	exon	4101448	4101546	.	-	.	ID=exon-XM_033484555.1-3;Dbxref=GeneID:117228669%2CGenbank:XM_033484555.1;Parent=rna-XM_033484555.1
NW_022887668.1	Gnomon	exon	4124275	4124512	.	-	.	ID=exon-XM_033484555.1-1;Dbxref=GeneID:117228669%2CGenbank:XM_033484555.1;Parent=rna-XM_033484555.1
NW_022887668.1	Gnomon	CDS	503316	503469	.	-	0	Name=XP_033340102.1;ID=cds-XP_033340102.1;Dbxref=GeneID:117228443%2CGenbank:XP_033340102.1;Parent=rna-XM_033484211.1
NW_022887668.1	Gnomon	CDS	503012	503211	.	-	0	Name=XP_033340102.1;ID=cds-XP_033340102.1;Dbxref=GeneID:117228443%2CGenbank:XP_033340102.1;Parent=rna-XM_033484211.1
NW_022887668.1	Gnomon	CDS	502827	502938	.	-	0	Name=XP_033340102.1;ID=cds-XP_033340102.1;Dbxref=GeneID:117228443%2CGenbank:XP_033340102.1;Parent=rna-XM_033484211.1
NW_022887668.1	Gnomon	CDS	502617	502751	.	-	0	Name=XP_033340102.1;ID=cds-XP_033340102.1;Dbxref=GeneID:117228443%2CGenbank:XP_033340102.1;Parent=rna-XM_033484211.1
NW_022887668.1	Gnomon	CDS	502432	502547	.	-	0	Name=XP_033340102.1;ID=cds-XP_033340102.1;Dbxref=GeneID:117228443%2CGenbank:XP_033340102.1;Parent=rna-XM_033484211.1
NW_022887668.1	Gnomon	CDS	502196	502363	.	-	0	Name=XP_033340102.1;ID=cds-XP_033340102.1;Dbxref=GeneID:117228443%2CGenbank:XP_033340102.1;Parent=rna-XM_033484211.1
NW_022887668.1	Gnomon	CDS	501976	502129	.	-	0	Name=XP_033340102.1;ID=cds-XP_033340102.1;Dbxref=GeneID:117228443%2CGenbank:XP_033340102.1;Parent=rna-XM_033484211.1
NW_022887668.1	Gnomon	CDS	501733	501893	.	-	0	Name=XP_033340102.1;ID=cds-XP_033340102.1;Dbxref=GeneID:117228443%2CGenbank:XP_033340102.1;Parent=rna-XM_033484211.1
NW_022887668.1	Gnomon	CDS	501478	501655	.	-	0	Name=XP_033340102.1;ID=cds-XP_033340102.1;Dbxref=GeneID:117228443%2CGenbank:XP_033340102.1;Parent=rna-XM_033484211.1
NW_022887668.1	Gnomon	CDS	501193	501397	.	-	0	Name=XP_033340102.1;ID=cds-XP_033340102.1;Dbxref=GeneID:117228443%2CGenbank:XP_033340102.1;Parent=rna-XM_033484211.1
NW_022887668.1	Gnomon	CDS	500913	501117	.	-	0	Name=XP_033340102.1;ID=cds-XP_033340102.1;Dbxref=GeneID:117228443%2CGenbank:XP_033340102.1;Parent=rna-XM_033484211.1
NW_022887668.1	Gnomon	exon	731905	733071	.	-	.	ID=exon-XM_033485571.1-10;Dbxref=GeneID:117229227%2CGenbank:XM_033485571.1;Parent=rna-XM_033485571.1
NW_022887668.1	Gnomon	mRNA	182514	187643	.	-	.	Name=XM_033485672.1;ID=rna-XM_033485672.1;Dbxref=GeneID:117229278%2CGenbank:XM_033485672.1;Parent=gene-LOC117229278
NW_022887668.1	Gnomon	exon	3759797	3760278	.	-	.	ID=exon-XM_033484655.1-3;Dbxref=GeneID:117228707%2CGenbank:XM_033484655.1;Parent=rna-XM_033484655.1
NW_022887668.1	Gnomon	exon	3759562	3759714	.	-	.	ID=exon-XM_033484655.1-4;Dbxref=GeneID:117228707%2CGenbank:XM_033484655.1;Parent=rna-XM_033484655.1
NW_022887668.1	Gnomon	exon	3760957	3761066	.	-	.	ID=exon-XM_033484655.1-1;Dbxref=GeneID:117228707%2CGenbank:XM_033484655.1;Parent=rna-XM_033484655.1
NW_022887668.1	Gnomon	exon	3760441	3760866	.	-	.	ID=exon-XM_033484655.1-2;Dbxref=GeneID:117228707%2CGenbank:XM_033484655.1;Parent=rna-XM_033484655.1
NW_022887668.1	Gnomon	exon	4367405	4371981	.	+	.	ID=exon-XM_033485731.1-3;Dbxref=GeneID:117229311%2CGenbank:XM_033485731.1;Parent=rna-XM_033485731.1
NW_022887668.1	Gnomon	exon	4266302	4267814	.	+	.	ID=exon-XM_033485731.1-1;Dbxref=GeneID:117229311%2CGenbank:XM_033485731.1;Parent=rna-XM_033485731.1
NW_022887668.1	Gnomon	exon	4336421	4336520	.	+	.	ID=exon-XM_033485731.1-2;Dbxref=GeneID:117229311%2CGenbank:XM_033485731.1;Parent=rna-XM_033485731.1
NW_022887668.1	Gnomon	exon	583246	583376	.	-	.	ID=exon-XM_033485778.1-6;Dbxref=GeneID:117229344%2CGenbank:XM_033485778.1;Parent=rna-XM_033485778.1
NW_022887668.1	Gnomon	exon	582939	583167	.	-	.	ID=exon-XM_033485778.1-7;Dbxref=GeneID:117229344%2CGenbank:XM_033485778.1;Parent=rna-XM_033485778.1
NW_022887668.1	Gnomon	exon	582477	582862	.	-	.	ID=exon-XM_033485778.1-8;Dbxref=GeneID:117229344%2CGenbank:XM_033485778.1;Parent=rna-XM_033485778.1
NW_022887668.1	Gnomon	exon	581960	582412	.	-	.	ID=exon-XM_033485778.1-9;Dbxref=GeneID:117229344%2CGenbank:XM_033485778.1;Parent=rna-XM_033485778.1
NW_022887668.1	Gnomon	exon	586095	586297	.	-	.	ID=exon-XM_033485778.1-2;Dbxref=GeneID:117229344%2CGenbank:XM_033485778.1;Parent=rna-XM_033485778.1
NW_022887668.1	Gnomon	exon	585688	586013	.	-	.	ID=exon-XM_033485778.1-3;Dbxref=GeneID:117229344%2CGenbank:XM_033485778.1;Parent=rna-XM_033485778.1
NW_022887668.1	Gnomon	exon	585358	585611	.	-	.	ID=exon-XM_033485778.1-4;Dbxref=GeneID:117229344%2CGenbank:XM_033485778.1;Parent=rna-XM_033485778.1
NW_022887668.1	Gnomon	exon	583487	583820	.	-	.	ID=exon-XM_033485778.1-5;Dbxref=GeneID:117229344%2CGenbank:XM_033485778.1;Parent=rna-XM_033485778.1
NW_022887668.1	Gnomon	exon	586636	586944	.	-	.	ID=exon-XM_033485778.1-1;Dbxref=GeneID:117229344%2CGenbank:XM_033485778.1;Parent=rna-XM_033485778.1
NW_022887668.1	Gnomon	exon	877048	877253	.	+	.	ID=exon-XM_033485192.1-4;Dbxref=GeneID:117229036%2CGenbank:XM_033485192.1;Parent=rna-XM_033485192.1
NW_022887668.1	Gnomon	exon	879423	879608	.	+	.	ID=exon-XM_033485192.1-5;Dbxref=GeneID:117229036%2CGenbank:XM_033485192.1;Parent=rna-XM_033485192.1
NW_022887668.1	Gnomon	exon	880950	881163	.	+	.	ID=exon-XM_033485192.1-6;Dbxref=GeneID:117229036%2CGenbank:XM_033485192.1;Parent=rna-XM_033485192.1
NW_022887668.1	Gnomon	exon	884710	885455	.	+	.	ID=exon-XM_033485192.1-7;Dbxref=GeneID:117229036%2CGenbank:XM_033485192.1;Parent=rna-XM_033485192.1
NW_022887668.1	Gnomon	exon	870655	873357	.	+	.	ID=exon-XM_033485192.1-1;Dbxref=GeneID:117229036%2CGenbank:XM_033485192.1;Parent=rna-XM_033485192.1
NW_022887668.1	Gnomon	exon	874362	874663	.	+	.	ID=exon-XM_033485192.1-2;Dbxref=GeneID:117229036%2CGenbank:XM_033485192.1;Parent=rna-XM_033485192.1
NW_022887668.1	Gnomon	exon	875052	876111	.	+	.	ID=exon-XM_033485192.1-3;Dbxref=GeneID:117229036%2CGenbank:XM_033485192.1;Parent=rna-XM_033485192.1
NW_022887668.1	Gnomon	mRNA	1753241	1757365	.	+	.	Name=XM_033484067.1;ID=rna-XM_033484067.1;Dbxref=GeneID:117228359%2CGenbank:XM_033484067.1;Parent=gene-LOC117228359
NW_022887668.1	Gnomon	CDS	2674231	2674389	.	-	0	Name=XP_033339861.1;ID=cds-XP_033339861.1;Dbxref=GeneID:117228246%2CGenbank:XP_033339861.1;Parent=rna-XM_033483970.1
NW_022887668.1	Gnomon	CDS	2663988	2664494	.	-	0	Name=XP_033339861.1;ID=cds-XP_033339861.1;Dbxref=GeneID:117228246%2CGenbank:XP_033339861.1;Parent=rna-XM_033483970.1
NW_022887668.1	Gnomon	CDS	2662394	2663276	.	-	0	Name=XP_033339861.1;ID=cds-XP_033339861.1;Dbxref=GeneID:117228246%2CGenbank:XP_033339861.1;Parent=rna-XM_033483970.1
NW_022887668.1	Gnomon	CDS	2660144	2661079	.	-	0	Name=XP_033339861.1;ID=cds-XP_033339861.1;Dbxref=GeneID:117228246%2CGenbank:XP_033339861.1;Parent=rna-XM_033483970.1
NW_022887668.1	Gnomon	CDS	2658642	2658893	.	-	0	Name=XP_033339861.1;ID=cds-XP_033339861.1;Dbxref=GeneID:117228246%2CGenbank:XP_033339861.1;Parent=rna-XM_033483970.1
NW_022887668.1	Gnomon	CDS	2648887	2649056	.	-	0	Name=XP_033339861.1;ID=cds-XP_033339861.1;Dbxref=GeneID:117228246%2CGenbank:XP_033339861.1;Parent=rna-XM_033483970.1
NW_022887668.1	Gnomon	CDS	2646693	2646941	.	-	0	Name=XP_033339861.1;ID=cds-XP_033339861.1;Dbxref=GeneID:117228246%2CGenbank:XP_033339861.1;Parent=rna-XM_033483970.1
NW_022887668.1	Gnomon	CDS	2645924	2646085	.	-	0	Name=XP_033339861.1;ID=cds-XP_033339861.1;Dbxref=GeneID:117228246%2CGenbank:XP_033339861.1;Parent=rna-XM_033483970.1
NW_022887668.1	Gnomon	CDS	2644728	2645013	.	-	0	Name=XP_033339861.1;ID=cds-XP_033339861.1;Dbxref=GeneID:117228246%2CGenbank:XP_033339861.1;Parent=rna-XM_033483970.1
NW_022887668.1	Gnomon	CDS	2643101	2643338	.	-	0	Name=XP_033339861.1;ID=cds-XP_033339861.1;Dbxref=GeneID:117228246%2CGenbank:XP_033339861.1;Parent=rna-XM_033483970.1
NW_022887668.1	Gnomon	CDS	2642875	2643025	.	-	0	Name=XP_033339861.1;ID=cds-XP_033339861.1;Dbxref=GeneID:117228246%2CGenbank:XP_033339861.1;Parent=rna-XM_033483970.1
NW_022887668.1	Gnomon	CDS	2641181	2641441	.	-	0	Name=XP_033339861.1;ID=cds-XP_033339861.1;Dbxref=GeneID:117228246%2CGenbank:XP_033339861.1;Parent=rna-XM_033483970.1
NW_022887668.1	Gnomon	lnc_RNA	26311	31010	.	-	.	Name=XR_004492426.1;ID=rna-XR_004492426.1;Dbxref=GeneID:117228990%2CGenbank:XR_004492426.1;Parent=gene-LOC117228990
NW_022887668.1	Gnomon	exon	2911169	2911290	.	-	.	ID=exon-XM_033485686.1-11;Dbxref=GeneID:117229286%2CGenbank:XM_033485686.1;Parent=rna-XM_033485686.1
NW_022887668.1	Gnomon	exon	2910845	2911021	.	-	.	ID=exon-XM_033485686.1-12;Dbxref=GeneID:117229286%2CGenbank:XM_033485686.1;Parent=rna-XM_033485686.1
NW_022887668.1	Gnomon	exon	2912296	2912512	.	-	.	ID=exon-XM_033485686.1-10;Dbxref=GeneID:117229286%2CGenbank:XM_033485686.1;Parent=rna-XM_033485686.1
NW_022887668.1	Gnomon	exon	2893645	2893778	.	-	.	ID=exon-XM_033485686.1-15;Dbxref=GeneID:117229286%2CGenbank:XM_033485686.1;Parent=rna-XM_033485686.1
NW_022887668.1	Gnomon	exon	2891795	2892542	.	-	.	ID=exon-XM_033485686.1-16;Dbxref=GeneID:117229286%2CGenbank:XM_033485686.1;Parent=rna-XM_033485686.1
NW_022887668.1	Gnomon	exon	2903730	2904044	.	-	.	ID=exon-XM_033485686.1-13;Dbxref=GeneID:117229286%2CGenbank:XM_033485686.1;Parent=rna-XM_033485686.1
NW_022887668.1	Gnomon	exon	2900692	2900952	.	-	.	ID=exon-XM_033485686.1-14;Dbxref=GeneID:117229286%2CGenbank:XM_033485686.1;Parent=rna-XM_033485686.1
NW_022887668.1	Gnomon	transcript	4387143	4388191	.	+	.	Name=XR_004492520.1;ID=rna-XR_004492520.1;Dbxref=GeneID:117229320%2CGenbank:XR_004492520.1;Parent=gene-LOC117229320
NW_022887668.1	Gnomon	exon	1396378	1396443	.	-	.	ID=exon-XM_033485744.1-10;Dbxref=GeneID:117229323%2CGenbank:XM_033485744.1;Parent=rna-XM_033485744.1
NW_022887668.1	Gnomon	CDS	4124275	4124289	.	-	0	Name=XP_033340446.1;ID=cds-XP_033340446.1;Dbxref=GeneID:117228669%2CGenbank:XP_033340446.1;Parent=rna-XM_033484555.1
NW_022887668.1	Gnomon	CDS	4106548	4106677	.	-	0	Name=XP_033340446.1;ID=cds-XP_033340446.1;Dbxref=GeneID:117228669%2CGenbank:XP_033340446.1;Parent=rna-XM_033484555.1
NW_022887668.1	Gnomon	CDS	4101448	4101546	.	-	0	Name=XP_033340446.1;ID=cds-XP_033340446.1;Dbxref=GeneID:117228669%2CGenbank:XP_033340446.1;Parent=rna-XM_033484555.1
NW_022887668.1	Gnomon	CDS	4089428	4089453	.	-	0	Name=XP_033340446.1;ID=cds-XP_033340446.1;Dbxref=GeneID:117228669%2CGenbank:XP_033340446.1;Parent=rna-XM_033484555.1
NW_022887668.1	Gnomon	exon	1395903	1395996	.	-	.	ID=exon-XM_033485744.1-11;Dbxref=GeneID:117229323%2CGenbank:XM_033485744.1;Parent=rna-XM_033485744.1
NW_022887668.1	Gnomon	mRNA	577721	586944	.	-	.	Name=XM_033485778.1;ID=rna-XM_033485778.1;Dbxref=GeneID:117229344%2CGenbank:XM_033485778.1;Parent=gene-LOC117229344
NW_022887668.1	Gnomon	CDS	4183465	4183567	.	+	0	Name=XP_033341620.1;ID=cds-XP_033341620.1;Dbxref=GeneID:117229309%2CGenbank:XP_033341620.1;Parent=rna-XM_033485729.1
NW_022887668.1	Gnomon	CDS	4197841	4197971	.	+	0	Name=XP_033341620.1;ID=cds-XP_033341620.1;Dbxref=GeneID:117229309%2CGenbank:XP_033341620.1;Parent=rna-XM_033485729.1
NW_022887668.1	Gnomon	CDS	4200456	4200614	.	+	0	Name=XP_033341620.1;ID=cds-XP_033341620.1;Dbxref=GeneID:117229309%2CGenbank:XP_033341620.1;Parent=rna-XM_033485729.1
NW_022887668.1	Gnomon	CDS	4205279	4205387	.	+	0	Name=XP_033341620.1;ID=cds-XP_033341620.1;Dbxref=GeneID:117229309%2CGenbank:XP_033341620.1;Parent=rna-XM_033485729.1
NW_022887668.1	Gnomon	CDS	4206420	4206622	.	+	0	Name=XP_033341620.1;ID=cds-XP_033341620.1;Dbxref=GeneID:117229309%2CGenbank:XP_033341620.1;Parent=rna-XM_033485729.1
NW_022887668.1	Gnomon	CDS	4206777	4206905	.	+	0	Name=XP_033341620.1;ID=cds-XP_033341620.1;Dbxref=GeneID:117229309%2CGenbank:XP_033341620.1;Parent=rna-XM_033485729.1
NW_022887668.1	Gnomon	CDS	4213894	4214857	.	+	0	Name=XP_033341620.1;ID=cds-XP_033341620.1;Dbxref=GeneID:117229309%2CGenbank:XP_033341620.1;Parent=rna-XM_033485729.1
NW_022887668.1	Gnomon	CDS	4216347	4216505	.	+	0	Name=XP_033341620.1;ID=cds-XP_033341620.1;Dbxref=GeneID:117229309%2CGenbank:XP_033341620.1;Parent=rna-XM_033485729.1
NW_022887668.1	Gnomon	CDS	4217730	4217907	.	+	0	Name=XP_033341620.1;ID=cds-XP_033341620.1;Dbxref=GeneID:117229309%2CGenbank:XP_033341620.1;Parent=rna-XM_033485729.1
NW_022887668.1	Gnomon	CDS	4219233	4219494	.	+	0	Name=XP_033341620.1;ID=cds-XP_033341620.1;Dbxref=GeneID:117229309%2CGenbank:XP_033341620.1;Parent=rna-XM_033485729.1
NW_022887668.1	Gnomon	CDS	4221596	4221899	.	+	0	Name=XP_033341620.1;ID=cds-XP_033341620.1;Dbxref=GeneID:117229309%2CGenbank:XP_033341620.1;Parent=rna-XM_033485729.1
NW_022887668.1	Gnomon	CDS	4222935	4224652	.	+	0	Name=XP_033341620.1;ID=cds-XP_033341620.1;Dbxref=GeneID:117229309%2CGenbank:XP_033341620.1;Parent=rna-XM_033485729.1
NW_022887668.1	Gnomon	CDS	4227867	4228079	.	+	0	Name=XP_033341620.1;ID=cds-XP_033341620.1;Dbxref=GeneID:117229309%2CGenbank:XP_033341620.1;Parent=rna-XM_033485729.1
NW_022887668.1	Gnomon	CDS	4228257	4228345	.	+	0	Name=XP_033341620.1;ID=cds-XP_033341620.1;Dbxref=GeneID:117229309%2CGenbank:XP_033341620.1;Parent=rna-XM_033485729.1
NW_022887668.1	Gnomon	CDS	4229073	4229156	.	+	0	Name=XP_033341620.1;ID=cds-XP_033341620.1;Dbxref=GeneID:117229309%2CGenbank:XP_033341620.1;Parent=rna-XM_033485729.1
NW_022887668.1	Gnomon	CDS	4229229	4229297	.	+	0	Name=XP_033341620.1;ID=cds-XP_033341620.1;Dbxref=GeneID:117229309%2CGenbank:XP_033341620.1;Parent=rna-XM_033485729.1
NW_022887668.1	Gnomon	CDS	4230048	4230251	.	+	0	Name=XP_033341620.1;ID=cds-XP_033341620.1;Dbxref=GeneID:117229309%2CGenbank:XP_033341620.1;Parent=rna-XM_033485729.1
NW_022887668.1	Gnomon	CDS	4231545	4231748	.	+	0	Name=XP_033341620.1;ID=cds-XP_033341620.1;Dbxref=GeneID:117229309%2CGenbank:XP_033341620.1;Parent=rna-XM_033485729.1
NW_022887668.1	Gnomon	CDS	4234347	4234529	.	+	0	Name=XP_033341620.1;ID=cds-XP_033341620.1;Dbxref=GeneID:117229309%2CGenbank:XP_033341620.1;Parent=rna-XM_033485729.1
NW_022887668.1	Gnomon	CDS	4235502	4235863	.	+	0	Name=XP_033341620.1;ID=cds-XP_033341620.1;Dbxref=GeneID:117229309%2CGenbank:XP_033341620.1;Parent=rna-XM_033485729.1
NW_022887668.1	Gnomon	CDS	4236651	4236682	.	+	0	Name=XP_033341620.1;ID=cds-XP_033341620.1;Dbxref=GeneID:117229309%2CGenbank:XP_033341620.1;Parent=rna-XM_033485729.1
NW_022887668.1	Gnomon	exon	45539	45665	.	+	.	ID=exon-XM_033484939.1-4;Dbxref=GeneID:117228887%2CGenbank:XM_033484939.1;Parent=rna-XM_033484939.1
NW_022887668.1	Gnomon	exon	45893	46025	.	+	.	ID=exon-XM_033484939.1-5;Dbxref=GeneID:117228887%2CGenbank:XM_033484939.1;Parent=rna-XM_033484939.1
NW_022887668.1	Gnomon	exon	45098	45220	.	+	.	ID=exon-XM_033484939.1-2;Dbxref=GeneID:117228887%2CGenbank:XM_033484939.1;Parent=rna-XM_033484939.1
NW_022887668.1	Gnomon	exon	45297	45456	.	+	.	ID=exon-XM_033484939.1-3;Dbxref=GeneID:117228887%2CGenbank:XM_033484939.1;Parent=rna-XM_033484939.1
NW_022887668.1	Gnomon	exon	46096	46720	.	+	.	ID=exon-XM_033484939.1-6;Dbxref=GeneID:117228887%2CGenbank:XM_033484939.1;Parent=rna-XM_033484939.1
NW_022887668.1	Gnomon	exon	46787	47315	.	+	.	ID=exon-XM_033484939.1-7;Dbxref=GeneID:117228887%2CGenbank:XM_033484939.1;Parent=rna-XM_033484939.1
NW_022887668.1	Gnomon	exon	44735	44979	.	+	.	ID=exon-XM_033484939.1-1;Dbxref=GeneID:117228887%2CGenbank:XM_033484939.1;Parent=rna-XM_033484939.1
NW_022887668.1	Gnomon	CDS	1492054	1492474	.	+	0	Name=XP_033339766.1;ID=cds-XP_033339766.1;Dbxref=GeneID:117228144%2CGenbank:XP_033339766.1;Parent=rna-XM_033483875.1
NW_022887668.1	Gnomon	CDS	1524996	1525087	.	+	0	Name=XP_033339766.1;ID=cds-XP_033339766.1;Dbxref=GeneID:117228144%2CGenbank:XP_033339766.1;Parent=rna-XM_033483875.1
NW_022887668.1	Gnomon	CDS	1526873	1527425	.	+	0	Name=XP_033339766.1;ID=cds-XP_033339766.1;Dbxref=GeneID:117228144%2CGenbank:XP_033339766.1;Parent=rna-XM_033483875.1
NW_022887668.1	Gnomon	CDS	1528983	1530265	.	+	0	Name=XP_033339766.1;ID=cds-XP_033339766.1;Dbxref=GeneID:117228144%2CGenbank:XP_033339766.1;Parent=rna-XM_033483875.1
NW_022887668.1	Gnomon	CDS	3426058	3426073	.	+	0	Name=XP_033340053.1;ID=cds-XP_033340053.1;Dbxref=GeneID:117228365%2CGenbank:XP_033340053.1;Parent=rna-XM_033484162.1
NW_022887668.1	Gnomon	CDS	3426508	3426558	.	+	0	Name=XP_033340053.1;ID=cds-XP_033340053.1;Dbxref=GeneID:117228365%2CGenbank:XP_033340053.1;Parent=rna-XM_033484162.1
NW_022887668.1	Gnomon	CDS	3426629	3426849	.	+	0	Name=XP_033340053.1;ID=cds-XP_033340053.1;Dbxref=GeneID:117228365%2CGenbank:XP_033340053.1;Parent=rna-XM_033484162.1
NW_022887668.1	Gnomon	CDS	3426940	3427134	.	+	0	Name=XP_033340053.1;ID=cds-XP_033340053.1;Dbxref=GeneID:117228365%2CGenbank:XP_033340053.1;Parent=rna-XM_033484162.1
NW_022887668.1	Gnomon	CDS	3427206	3427375	.	+	0	Name=XP_033340053.1;ID=cds-XP_033340053.1;Dbxref=GeneID:117228365%2CGenbank:XP_033340053.1;Parent=rna-XM_033484162.1
NW_022887668.1	Gnomon	CDS	3427451	3427619	.	+	0	Name=XP_033340053.1;ID=cds-XP_033340053.1;Dbxref=GeneID:117228365%2CGenbank:XP_033340053.1;Parent=rna-XM_033484162.1
NW_022887668.1	Gnomon	CDS	3427693	3427992	.	+	0	Name=XP_033340053.1;ID=cds-XP_033340053.1;Dbxref=GeneID:117228365%2CGenbank:XP_033340053.1;Parent=rna-XM_033484162.1
NW_022887668.1	Gnomon	CDS	3428070	3428323	.	+	0	Name=XP_033340053.1;ID=cds-XP_033340053.1;Dbxref=GeneID:117228365%2CGenbank:XP_033340053.1;Parent=rna-XM_033484162.1
NW_022887668.1	Gnomon	CDS	3428410	3428569	.	+	0	Name=XP_033340053.1;ID=cds-XP_033340053.1;Dbxref=GeneID:117228365%2CGenbank:XP_033340053.1;Parent=rna-XM_033484162.1
NW_022887668.1	Gnomon	CDS	3428803	3429156	.	+	0	Name=XP_033340053.1;ID=cds-XP_033340053.1;Dbxref=GeneID:117228365%2CGenbank:XP_033340053.1;Parent=rna-XM_033484162.1
NW_022887668.1	Gnomon	CDS	3429280	3429541	.	+	0	Name=XP_033340053.1;ID=cds-XP_033340053.1;Dbxref=GeneID:117228365%2CGenbank:XP_033340053.1;Parent=rna-XM_033484162.1
NW_022887668.1	Gnomon	CDS	3429618	3429755	.	+	0	Name=XP_033340053.1;ID=cds-XP_033340053.1;Dbxref=GeneID:117228365%2CGenbank:XP_033340053.1;Parent=rna-XM_033484162.1
NW_022887668.1	Gnomon	CDS	3429832	3429998	.	+	0	Name=XP_033340053.1;ID=cds-XP_033340053.1;Dbxref=GeneID:117228365%2CGenbank:XP_033340053.1;Parent=rna-XM_033484162.1
NW_022887668.1	Gnomon	CDS	3430071	3430166	.	+	0	Name=XP_033340053.1;ID=cds-XP_033340053.1;Dbxref=GeneID:117228365%2CGenbank:XP_033340053.1;Parent=rna-XM_033484162.1
NW_022887668.1	Gnomon	CDS	3430225	3430364	.	+	0	Name=XP_033340053.1;ID=cds-XP_033340053.1;Dbxref=GeneID:117228365%2CGenbank:XP_033340053.1;Parent=rna-XM_033484162.1
NW_022887668.1	Gnomon	CDS	3430422	3430589	.	+	0	Name=XP_033340053.1;ID=cds-XP_033340053.1;Dbxref=GeneID:117228365%2CGenbank:XP_033340053.1;Parent=rna-XM_033484162.1
NW_022887668.1	Gnomon	CDS	3431622	3431734	.	+	0	Name=XP_033340053.1;ID=cds-XP_033340053.1;Dbxref=GeneID:117228365%2CGenbank:XP_033340053.1;Parent=rna-XM_033484162.1
NW_022887668.1	Gnomon	CDS	3431885	3432054	.	+	0	Name=XP_033340053.1;ID=cds-XP_033340053.1;Dbxref=GeneID:117228365%2CGenbank:XP_033340053.1;Parent=rna-XM_033484162.1
NW_022887668.1	Gnomon	CDS	3432124	3432388	.	+	0	Name=XP_033340053.1;ID=cds-XP_033340053.1;Dbxref=GeneID:117228365%2CGenbank:XP_033340053.1;Parent=rna-XM_033484162.1
NW_022887668.1	Gnomon	CDS	3432471	3432798	.	+	0	Name=XP_033340053.1;ID=cds-XP_033340053.1;Dbxref=GeneID:117228365%2CGenbank:XP_033340053.1;Parent=rna-XM_033484162.1
NW_022887668.1	Gnomon	CDS	3432903	3433050	.	+	0	Name=XP_033340053.1;ID=cds-XP_033340053.1;Dbxref=GeneID:117228365%2CGenbank:XP_033340053.1;Parent=rna-XM_033484162.1
NW_022887668.1	Gnomon	CDS	3433134	3433210	.	+	0	Name=XP_033340053.1;ID=cds-XP_033340053.1;Dbxref=GeneID:117228365%2CGenbank:XP_033340053.1;Parent=rna-XM_033484162.1
NW_022887668.1	Gnomon	CDS	3433382	3433433	.	+	0	Name=XP_033340053.1;ID=cds-XP_033340053.1;Dbxref=GeneID:117228365%2CGenbank:XP_033340053.1;Parent=rna-XM_033484162.1
NW_022887668.1	Gnomon	exon	1567642	1567918	.	+	.	ID=exon-XM_033485763.1-13;Dbxref=GeneID:117229335%2CGenbank:XM_033485763.1;Parent=rna-XM_033485763.1
NW_022887668.1	Gnomon	exon	1567999	1568246	.	+	.	ID=exon-XM_033485763.1-14;Dbxref=GeneID:117229335%2CGenbank:XM_033485763.1;Parent=rna-XM_033485763.1
NW_022887668.1	Gnomon	exon	1568322	1568453	.	+	.	ID=exon-XM_033485763.1-15;Dbxref=GeneID:117229335%2CGenbank:XM_033485763.1;Parent=rna-XM_033485763.1
NW_022887668.1	Gnomon	exon	1568529	1568808	.	+	.	ID=exon-XM_033485763.1-16;Dbxref=GeneID:117229335%2CGenbank:XM_033485763.1;Parent=rna-XM_033485763.1
NW_022887668.1	Gnomon	exon	1568872	1569095	.	+	.	ID=exon-XM_033485763.1-17;Dbxref=GeneID:117229335%2CGenbank:XM_033485763.1;Parent=rna-XM_033485763.1
NW_022887668.1	Gnomon	exon	1569181	1569787	.	+	.	ID=exon-XM_033485763.1-18;Dbxref=GeneID:117229335%2CGenbank:XM_033485763.1;Parent=rna-XM_033485763.1
NW_022887668.1	Gnomon	exon	1569850	1569959	.	+	.	ID=exon-XM_033485763.1-19;Dbxref=GeneID:117229335%2CGenbank:XM_033485763.1;Parent=rna-XM_033485763.1
NW_022887668.1	Gnomon	exon	1566627	1566725	.	+	.	ID=exon-XM_033485763.1-10;Dbxref=GeneID:117229335%2CGenbank:XM_033485763.1;Parent=rna-XM_033485763.1
NW_022887668.1	Gnomon	exon	1566976	1567166	.	+	.	ID=exon-XM_033485763.1-11;Dbxref=GeneID:117229335%2CGenbank:XM_033485763.1;Parent=rna-XM_033485763.1
NW_022887668.1	Gnomon	exon	1567229	1567579	.	+	.	ID=exon-XM_033485763.1-12;Dbxref=GeneID:117229335%2CGenbank:XM_033485763.1;Parent=rna-XM_033485763.1
NW_022887668.1	Gnomon	exon	1570484	1570609	.	+	.	ID=exon-XM_033485763.1-20;Dbxref=GeneID:117229335%2CGenbank:XM_033485763.1;Parent=rna-XM_033485763.1
NW_022887668.1	Gnomon	exon	1571563	1571821	.	+	.	ID=exon-XM_033485763.1-21;Dbxref=GeneID:117229335%2CGenbank:XM_033485763.1;Parent=rna-XM_033485763.1
NW_022887668.1	Gnomon	exon	1571931	1573190	.	+	.	ID=exon-XM_033485763.1-22;Dbxref=GeneID:117229335%2CGenbank:XM_033485763.1;Parent=rna-XM_033485763.1
NW_022887668.1	Gnomon	mRNA	577721	586943	.	-	.	Name=XM_033485779.1;ID=rna-XM_033485779.1;Dbxref=GeneID:117229344%2CGenbank:XM_033485779.1;Parent=gene-LOC117229344
NW_022887668.1	Gnomon	mRNA	4088055	4124512	.	-	.	Name=XM_033484555.1;ID=rna-XM_033484555.1;Dbxref=GeneID:117228669%2CGenbank:XM_033484555.1;Parent=gene-LOC117228669
NW_022887668.1	Gnomon	exon	4289502	4289803	.	-	.	ID=exon-XR_004492518.1-1;Dbxref=GeneID:117229315%2CGenbank:XR_004492518.1;Parent=rna-XR_004492518.1
NW_022887668.1	Gnomon	exon	4218633	4218870	.	-	.	ID=exon-XR_004492518.1-2;Dbxref=GeneID:117229315%2CGenbank:XR_004492518.1;Parent=rna-XR_004492518.1
NW_022887668.1	Gnomon	exon	10772	11952	.	+	.	ID=exon-XR_004492342.1-2;Dbxref=GeneID:117228586%2CGenbank:XR_004492342.1;Parent=rna-XR_004492342.1
NW_022887668.1	Gnomon	exon	9824	10673	.	+	.	ID=exon-XR_004492342.1-1;Dbxref=GeneID:117228586%2CGenbank:XR_004492342.1;Parent=rna-XR_004492342.1
NW_022887668.1	Gnomon	exon	2921681	2921915	.	-	.	ID=exon-XM_033485682.1-8;Dbxref=GeneID:117229286%2CGenbank:XM_033485682.1;Parent=rna-XM_033485682.1
NW_022887668.1	Gnomon	exon	2917462	2917624	.	-	.	ID=exon-XM_033485682.1-9;Dbxref=GeneID:117229286%2CGenbank:XM_033485682.1;Parent=rna-XM_033485682.1
NW_022887668.1	Gnomon	exon	2932484	2932570	.	-	.	ID=exon-XM_033485682.1-6;Dbxref=GeneID:117229286%2CGenbank:XM_033485682.1;Parent=rna-XM_033485682.1
NW_022887668.1	Gnomon	exon	2924641	2924739	.	-	.	ID=exon-XM_033485682.1-7;Dbxref=GeneID:117229286%2CGenbank:XM_033485682.1;Parent=rna-XM_033485682.1
NW_022887668.1	Gnomon	exon	2936195	2936305	.	-	.	ID=exon-XM_033485682.1-4;Dbxref=GeneID:117229286%2CGenbank:XM_033485682.1;Parent=rna-XM_033485682.1
NW_022887668.1	Gnomon	exon	2932977	2933066	.	-	.	ID=exon-XM_033485682.1-5;Dbxref=GeneID:117229286%2CGenbank:XM_033485682.1;Parent=rna-XM_033485682.1
NW_022887668.1	Gnomon	exon	2955483	2957314	.	-	.	ID=exon-XM_033485682.1-2;Dbxref=GeneID:117229286%2CGenbank:XM_033485682.1;Parent=rna-XM_033485682.1
NW_022887668.1	Gnomon	exon	2937878	2938072	.	-	.	ID=exon-XM_033485682.1-3;Dbxref=GeneID:117229286%2CGenbank:XM_033485682.1;Parent=rna-XM_033485682.1
NW_022887668.1	Gnomon	exon	3014122	3014622	.	-	.	ID=exon-XM_033485682.1-1;Dbxref=GeneID:117229286%2CGenbank:XM_033485682.1;Parent=rna-XM_033485682.1
NW_022887668.1	Gnomon	mRNA	1574194	1576009	.	-	.	Name=XM_033485776.1;ID=rna-XM_033485776.1;Dbxref=GeneID:117229340%2CGenbank:XM_033485776.1;Parent=gene-LOC117229340
NW_022887668.1	Gnomon	mRNA	1859786	1862112	.	-	.	Name=XM_033485630.1;ID=rna-XM_033485630.1;Dbxref=GeneID:117229251%2CGenbank:XM_033485630.1;Parent=gene-LOC117229251
NW_022887668.1	Gnomon	CDS	3506167	3506224	.	+	0	Name=XP_033341270.1;ID=cds-XP_033341270.1;Dbxref=GeneID:117229146%2CGenbank:XP_033341270.1;Parent=rna-XM_033485379.1
NW_022887668.1	Gnomon	CDS	3506707	3506807	.	+	0	Name=XP_033341270.1;ID=cds-XP_033341270.1;Dbxref=GeneID:117229146%2CGenbank:XP_033341270.1;Parent=rna-XM_033485379.1
NW_022887668.1	Gnomon	CDS	3506892	3506972	.	+	0	Name=XP_033341270.1;ID=cds-XP_033341270.1;Dbxref=GeneID:117229146%2CGenbank:XP_033341270.1;Parent=rna-XM_033485379.1
NW_022887668.1	Gnomon	CDS	1548739	1548957	.	+	0	Name=XP_033341666.1;ID=cds-XP_033341666.1;Dbxref=GeneID:117229339%2CGenbank:XP_033341666.1;Parent=rna-XM_033485775.1
NW_022887668.1	Gnomon	CDS	1549037	1549762	.	+	0	Name=XP_033341666.1;ID=cds-XP_033341666.1;Dbxref=GeneID:117229339%2CGenbank:XP_033341666.1;Parent=rna-XM_033485775.1
NW_022887668.1	Gnomon	lnc_RNA	1576010	1576514	.	-	.	Name=XR_004492523.1;ID=rna-XR_004492523.1;Dbxref=GeneID:117229343%2CGenbank:XR_004492523.1;Parent=gene-LOC117229343
NW_022887668.1	Gnomon	exon	2796219	2796426	.	-	.	ID=exon-XM_033485799.1-10;Dbxref=GeneID:117229357%2CGenbank:XM_033485799.1;Parent=rna-XM_033485799.1
NW_022887668.1	Gnomon	exon	2795971	2796148	.	-	.	ID=exon-XM_033485799.1-11;Dbxref=GeneID:117229357%2CGenbank:XM_033485799.1;Parent=rna-XM_033485799.1
NW_022887668.1	Gnomon	exon	2795503	2795689	.	-	.	ID=exon-XM_033485799.1-12;Dbxref=GeneID:117229357%2CGenbank:XM_033485799.1;Parent=rna-XM_033485799.1
NW_022887668.1	Gnomon	exon	2795152	2795417	.	-	.	ID=exon-XM_033485799.1-13;Dbxref=GeneID:117229357%2CGenbank:XM_033485799.1;Parent=rna-XM_033485799.1
NW_022887668.1	Gnomon	exon	2794731	2794817	.	-	.	ID=exon-XM_033485799.1-14;Dbxref=GeneID:117229357%2CGenbank:XM_033485799.1;Parent=rna-XM_033485799.1
NW_022887668.1	Gnomon	exon	2791219	2792791	.	-	.	ID=exon-XM_033485799.1-15;Dbxref=GeneID:117229357%2CGenbank:XM_033485799.1;Parent=rna-XM_033485799.1
NW_022887668.1	Gnomon	mRNA	3520376	3521539	.	-	.	Name=XM_033484312.1;ID=rna-XM_033484312.1;Dbxref=GeneID:117228519%2CGenbank:XM_033484312.1;Parent=gene-LOC117228519
NW_022887668.1	Gnomon	exon	1422224	1422625	.	-	.	ID=exon-XR_004492365.1-1;Dbxref=GeneID:117228775%2CGenbank:XR_004492365.1;Parent=rna-XR_004492365.1
NW_022887668.1	Gnomon	exon	1421916	1422160	.	-	.	ID=exon-XR_004492365.1-2;Dbxref=GeneID:117228775%2CGenbank:XR_004492365.1;Parent=rna-XR_004492365.1
NW_022887668.1	Gnomon	exon	1417145	1417694	.	-	.	ID=exon-XR_004492365.1-7;Dbxref=GeneID:117228775%2CGenbank:XR_004492365.1;Parent=rna-XR_004492365.1
NW_022887668.1	Gnomon	exon	1416698	1417021	.	-	.	ID=exon-XR_004492365.1-8;Dbxref=GeneID:117228775%2CGenbank:XR_004492365.1;Parent=rna-XR_004492365.1
NW_022887668.1	Gnomon	exon	1419394	1419546	.	-	.	ID=exon-XR_004492365.1-5;Dbxref=GeneID:117228775%2CGenbank:XR_004492365.1;Parent=rna-XR_004492365.1
NW_022887668.1	Gnomon	exon	1417963	1418262	.	-	.	ID=exon-XR_004492365.1-6;Dbxref=GeneID:117228775%2CGenbank:XR_004492365.1;Parent=rna-XR_004492365.1
NW_022887668.1	Gnomon	exon	1420462	1420689	.	-	.	ID=exon-XR_004492365.1-3;Dbxref=GeneID:117228775%2CGenbank:XR_004492365.1;Parent=rna-XR_004492365.1
NW_022887668.1	Gnomon	exon	1419636	1419894	.	-	.	ID=exon-XR_004492365.1-4;Dbxref=GeneID:117228775%2CGenbank:XR_004492365.1;Parent=rna-XR_004492365.1
NW_022887668.1	Gnomon	CDS	3509230	3509290	.	+	0	Name=XP_033340191.1;ID=cds-XP_033340191.1;Dbxref=GeneID:117228506%2CGenbank:XP_033340191.1;Parent=rna-XM_033484300.1
[truncated: 3,619 more rows]
