# Supplementary material for: Prevalent bee venom genes evolved before the aculeate stinger and eusociality
Source: BMC Biol. 2023 Oct 23;21:229. doi: 10.1186/s12915-023-01656-5 (PMC10591384; doi:10.1186/s12915-023-01656-5)
Supplement: Supplementary file 42 — Additional file 42. Gff files of all toxin gene annotations. [file 12915_2023_1656_MOESM42_ESM.zip › AdditionalFile9_ToxinGeneAnnotations/NW_016019863.1._APH.gff_modified_Koludarov_et_al_2021.gff3]

##gff-version 3
##source-version geneious 2020.2.2
##sequence-region	NW_016019863.1	1	688144
NW_016019863.1	Koludarov_et_al_2021	gene	135652	154906	.	+	.	Name=APH b
NW_016019863.1	Koludarov_et_al_2021	gene	163375	167892	.	+	.	Name=APH d
NW_016019863.1	Koludarov_et_al_2021	gene	22182	24947	.	+	.	Name=APH a
NW_016019863.1	Koludarov_et_al_2021	gene	142505	144907	.	-	.	Name=APH c
NW_016019863.1	Gnomon	exon	296864	297562	.	+	.	ID=exon-XM_028669483.1-1;Dbxref=GeneID:108003334%2CGenbank:XM_028669483.1;Parent=rna-XM_028669483.1
NW_016019863.1	Gnomon	exon	299187	299397	.	+	.	ID=exon-XM_028669483.1-2;Dbxref=GeneID:108003334%2CGenbank:XM_028669483.1;Parent=rna-XM_028669483.1
NW_016019863.1	Gnomon	exon	299490	299625	.	+	.	ID=exon-XM_028669483.1-3;Dbxref=GeneID:108003334%2CGenbank:XM_028669483.1;Parent=rna-XM_028669483.1
NW_016019863.1	Gnomon	exon	299715	299924	.	+	.	ID=exon-XM_028669483.1-4;Dbxref=GeneID:108003334%2CGenbank:XM_028669483.1;Parent=rna-XM_028669483.1
NW_016019863.1	Gnomon	mRNA	123955	125655	.	+	.	Name=XM_017065482.2;ID=rna-XM_017065482.2;Dbxref=GeneID:108003316%2CGenbank:XM_017065482.2;Parent=gene-LOC108003316
NW_016019863.1	Gnomon	exon	302723	302850	.	+	.	ID=exon-XM_028669483.1-9;Dbxref=GeneID:108003334%2CGenbank:XM_028669483.1;Parent=rna-XM_028669483.1
NW_016019863.1	Gnomon	exon	300115	300261	.	+	.	ID=exon-XM_028669483.1-5;Dbxref=GeneID:108003334%2CGenbank:XM_028669483.1;Parent=rna-XM_028669483.1
NW_016019863.1	Gnomon	exon	300400	301278	.	+	.	ID=exon-XM_028669483.1-6;Dbxref=GeneID:108003334%2CGenbank:XM_028669483.1;Parent=rna-XM_028669483.1
NW_016019863.1	Gnomon	exon	301692	301826	.	+	.	ID=exon-XM_028669483.1-7;Dbxref=GeneID:108003334%2CGenbank:XM_028669483.1;Parent=rna-XM_028669483.1
NW_016019863.1	Gnomon	exon	302091	302340	.	+	.	ID=exon-XM_028669483.1-8;Dbxref=GeneID:108003334%2CGenbank:XM_028669483.1;Parent=rna-XM_028669483.1
NW_016019863.1	Gnomon	exon	484045	484162	.	-	.	ID=exon-XM_017065532.2-1;Dbxref=GeneID:108003337%2CGenbank:XM_017065532.2;Parent=rna-XM_017065532.2
NW_016019863.1	Gnomon	exon	482485	482703	.	-	.	ID=exon-XM_017065532.2-2;Dbxref=GeneID:108003337%2CGenbank:XM_017065532.2;Parent=rna-XM_017065532.2
NW_016019863.1	Gnomon	exon	482057	482201	.	-	.	ID=exon-XM_017065532.2-3;Dbxref=GeneID:108003337%2CGenbank:XM_017065532.2;Parent=rna-XM_017065532.2
NW_016019863.1	Gnomon	exon	481797	481892	.	-	.	ID=exon-XM_017065532.2-4;Dbxref=GeneID:108003337%2CGenbank:XM_017065532.2;Parent=rna-XM_017065532.2
NW_016019863.1	Gnomon	exon	481460	481602	.	-	.	ID=exon-XM_017065532.2-5;Dbxref=GeneID:108003337%2CGenbank:XM_017065532.2;Parent=rna-XM_017065532.2
NW_016019863.1	Gnomon	exon	480750	480951	.	-	.	ID=exon-XM_017065532.2-6;Dbxref=GeneID:108003337%2CGenbank:XM_017065532.2;Parent=rna-XM_017065532.2
NW_016019863.1	Gnomon	exon	480453	480623	.	-	.	ID=exon-XM_017065532.2-7;Dbxref=GeneID:108003337%2CGenbank:XM_017065532.2;Parent=rna-XM_017065532.2
NW_016019863.1	Gnomon	exon	480134	480368	.	-	.	ID=exon-XM_017065532.2-8;Dbxref=GeneID:108003337%2CGenbank:XM_017065532.2;Parent=rna-XM_017065532.2
NW_016019863.1	Gnomon	exon	479495	479647	.	-	.	ID=exon-XM_017065532.2-9;Dbxref=GeneID:108003337%2CGenbank:XM_017065532.2;Parent=rna-XM_017065532.2
NW_016019863.1	Gnomon	mRNA	193154	268460	.	+	.	Name=XM_017065483.2;ID=rna-XM_017065483.2;Dbxref=GeneID:108003317%2CGenbank:XM_017065483.2;Parent=gene-LOC108003317
NW_016019863.1	Gnomon	exon	627257	627682	.	-	.	ID=exon-XM_017065487.2-13;Dbxref=GeneID:108003318%2CGenbank:XM_017065487.2;Parent=rna-XM_017065487.2
NW_016019863.1	Gnomon	exon	627039	627158	.	-	.	ID=exon-XM_017065487.2-14;Dbxref=GeneID:108003318%2CGenbank:XM_017065487.2;Parent=rna-XM_017065487.2
NW_016019863.1	Gnomon	exon	626817	626911	.	-	.	ID=exon-XM_017065487.2-15;Dbxref=GeneID:108003318%2CGenbank:XM_017065487.2;Parent=rna-XM_017065487.2
NW_016019863.1	Gnomon	exon	626506	626725	.	-	.	ID=exon-XM_017065487.2-16;Dbxref=GeneID:108003318%2CGenbank:XM_017065487.2;Parent=rna-XM_017065487.2
NW_016019863.1	Gnomon	exon	625677	626270	.	-	.	ID=exon-XM_017065487.2-17;Dbxref=GeneID:108003318%2CGenbank:XM_017065487.2;Parent=rna-XM_017065487.2
NW_016019863.1	Gnomon	exon	625123	625280	.	-	.	ID=exon-XM_017065487.2-18;Dbxref=GeneID:108003318%2CGenbank:XM_017065487.2;Parent=rna-XM_017065487.2
NW_016019863.1	Gnomon	exon	628925	629115	.	-	.	ID=exon-XM_017065487.2-10;Dbxref=GeneID:108003318%2CGenbank:XM_017065487.2;Parent=rna-XM_017065487.2
NW_016019863.1	Gnomon	exon	628301	628373	.	-	.	ID=exon-XM_017065487.2-11;Dbxref=GeneID:108003318%2CGenbank:XM_017065487.2;Parent=rna-XM_017065487.2
NW_016019863.1	Gnomon	exon	627874	628170	.	-	.	ID=exon-XM_017065487.2-12;Dbxref=GeneID:108003318%2CGenbank:XM_017065487.2;Parent=rna-XM_017065487.2
NW_016019863.1	Gnomon	exon	191545	192022	.	+	.	ID=exon-XM_017065456.2-8;Dbxref=GeneID:108003289%2CGenbank:XM_017065456.2;Parent=rna-XM_017065456.2
NW_016019863.1	Gnomon	exon	192087	192238	.	+	.	ID=exon-XM_017065456.2-9;Dbxref=GeneID:108003289%2CGenbank:XM_017065456.2;Parent=rna-XM_017065456.2
NW_016019863.1	Gnomon	exon	190443	190623	.	+	.	ID=exon-XM_017065456.2-4;Dbxref=GeneID:108003289%2CGenbank:XM_017065456.2;Parent=rna-XM_017065456.2
NW_016019863.1	Gnomon	exon	190684	190821	.	+	.	ID=exon-XM_017065456.2-5;Dbxref=GeneID:108003289%2CGenbank:XM_017065456.2;Parent=rna-XM_017065456.2
NW_016019863.1	Gnomon	exon	190980	191165	.	+	.	ID=exon-XM_017065456.2-6;Dbxref=GeneID:108003289%2CGenbank:XM_017065456.2;Parent=rna-XM_017065456.2
NW_016019863.1	Gnomon	exon	191246	191459	.	+	.	ID=exon-XM_017065456.2-7;Dbxref=GeneID:108003289%2CGenbank:XM_017065456.2;Parent=rna-XM_017065456.2
NW_016019863.1	Gnomon	exon	189102	189274	.	+	.	ID=exon-XM_017065456.2-1;Dbxref=GeneID:108003289%2CGenbank:XM_017065456.2;Parent=rna-XM_017065456.2
NW_016019863.1	Gnomon	exon	189386	189594	.	+	.	ID=exon-XM_017065456.2-2;Dbxref=GeneID:108003289%2CGenbank:XM_017065456.2;Parent=rna-XM_017065456.2
NW_016019863.1	Gnomon	exon	190191	190354	.	+	.	ID=exon-XM_017065456.2-3;Dbxref=GeneID:108003289%2CGenbank:XM_017065456.2;Parent=rna-XM_017065456.2
NW_016019863.1	RefSeq	region	1	688144	.	+	.	Name=Unknown;ID=NW_016019863.1:1..688144;Dbxref=taxon:7461
NW_016019863.1	Gnomon	mRNA	119479	120553	.	+	.	Name=XM_017065481.2;ID=rna-XM_017065481.2;Dbxref=GeneID:108003315%2CGenbank:XM_017065481.2;Parent=gene-LOC108003315
NW_016019863.1	Gnomon	exon	304255	304409	.	+	.	ID=exon-XM_028669483.1-12;Dbxref=GeneID:108003334%2CGenbank:XM_028669483.1;Parent=rna-XM_028669483.1
NW_016019863.1	Gnomon	exon	304506	304591	.	+	.	ID=exon-XM_028669483.1-13;Dbxref=GeneID:108003334%2CGenbank:XM_028669483.1;Parent=rna-XM_028669483.1
NW_016019863.1	Gnomon	exon	302949	303345	.	+	.	ID=exon-XM_028669483.1-10;Dbxref=GeneID:108003334%2CGenbank:XM_028669483.1;Parent=rna-XM_028669483.1
NW_016019863.1	Gnomon	exon	303442	303882	.	+	.	ID=exon-XM_028669483.1-11;Dbxref=GeneID:108003334%2CGenbank:XM_028669483.1;Parent=rna-XM_028669483.1
NW_016019863.1	Gnomon	exon	309321	309842	.	+	.	ID=exon-XM_028669483.1-16;Dbxref=GeneID:108003334%2CGenbank:XM_028669483.1;Parent=rna-XM_028669483.1
NW_016019863.1	Gnomon	exon	306657	306831	.	+	.	ID=exon-XM_028669483.1-14;Dbxref=GeneID:108003334%2CGenbank:XM_028669483.1;Parent=rna-XM_028669483.1
NW_016019863.1	Gnomon	exon	308181	308299	.	+	.	ID=exon-XM_028669483.1-15;Dbxref=GeneID:108003334%2CGenbank:XM_028669483.1;Parent=rna-XM_028669483.1
NW_016019863.1	Gnomon	mRNA	102123	107247	.	+	.	Name=XM_028669477.1;ID=rna-XM_028669477.1;Dbxref=GeneID:108003297%2CGenbank:XM_028669477.1;Parent=gene-LOC108003297
NW_016019863.1	Gnomon	mRNA	92176	99847	.	-	.	Name=XM_028669478.1;ID=rna-XM_028669478.1;Dbxref=GeneID:108003298%2CGenbank:XM_028669478.1;Parent=gene-LOC108003298
NW_016019863.1	Gnomon	mRNA	296862	309842	.	+	.	Name=XM_028669479.1;ID=rna-XM_028669479.1;Dbxref=GeneID:108003334%2CGenbank:XM_028669479.1;Parent=gene-LOC108003334
NW_016019863.1	Gnomon	exon	8934	9842	.	+	.	ID=exon-XR_001767046.2-6;Dbxref=GeneID:108003340%2CGenbank:XR_001767046.2;Parent=rna-XR_001767046.2
NW_016019863.1	Gnomon	exon	9914	10105	.	+	.	ID=exon-XR_001767046.2-7;Dbxref=GeneID:108003340%2CGenbank:XR_001767046.2;Parent=rna-XR_001767046.2
NW_016019863.1	Gnomon	exon	8187	8536	.	+	.	ID=exon-XR_001767046.2-4;Dbxref=GeneID:108003340%2CGenbank:XR_001767046.2;Parent=rna-XR_001767046.2
NW_016019863.1	Gnomon	exon	8744	8823	.	+	.	ID=exon-XR_001767046.2-5;Dbxref=GeneID:108003340%2CGenbank:XR_001767046.2;Parent=rna-XR_001767046.2
NW_016019863.1	Gnomon	exon	6867	7414	.	+	.	ID=exon-XR_001767046.2-2;Dbxref=GeneID:108003340%2CGenbank:XR_001767046.2;Parent=rna-XR_001767046.2
NW_016019863.1	Gnomon	exon	7737	8012	.	+	.	ID=exon-XR_001767046.2-3;Dbxref=GeneID:108003340%2CGenbank:XR_001767046.2;Parent=rna-XR_001767046.2
NW_016019863.1	Gnomon	exon	6549	6638	.	+	.	ID=exon-XR_001767046.2-1;Dbxref=GeneID:108003340%2CGenbank:XR_001767046.2;Parent=rna-XR_001767046.2
NW_016019863.1	Gnomon	exon	10234	13582	.	+	.	ID=exon-XR_001767046.2-8;Dbxref=GeneID:108003340%2CGenbank:XR_001767046.2;Parent=rna-XR_001767046.2
NW_016019863.1	Gnomon	mRNA	164863	167682	.	+	.	Name=XM_028669475.1;ID=rna-XM_028669475.1;Dbxref=GeneID:108003329%2CGenbank:XM_028669475.1;Parent=gene-LOC108003329
NW_016019863.1	Gnomon	exon	120378	120553	.	+	.	ID=exon-XM_017065481.2-4;Dbxref=GeneID:108003315%2CGenbank:XM_017065481.2;Parent=rna-XM_017065481.2
NW_016019863.1	Gnomon	exon	119479	119641	.	+	.	ID=exon-XM_017065481.2-1;Dbxref=GeneID:108003315%2CGenbank:XM_017065481.2;Parent=rna-XM_017065481.2
NW_016019863.1	Gnomon	exon	119721	120039	.	+	.	ID=exon-XM_017065481.2-2;Dbxref=GeneID:108003315%2CGenbank:XM_017065481.2;Parent=rna-XM_017065481.2
NW_016019863.1	Gnomon	exon	120163	120312	.	+	.	ID=exon-XM_017065481.2-3;Dbxref=GeneID:108003315%2CGenbank:XM_017065481.2;Parent=rna-XM_017065481.2
NW_016019863.1	Gnomon	mRNA	176362	178160	.	+	.	Name=XM_017065538.2;ID=rna-XM_017065538.2;Dbxref=GeneID:108003344%2CGenbank:XM_017065538.2;Parent=gene-LOC108003344
NW_016019863.1	Gnomon	exon	525619	525886	.	-	.	ID=exon-XR_001767023.2-9;Dbxref=GeneID:108003284%2CGenbank:XR_001767023.2;Parent=rna-XR_001767023.2
NW_016019863.1	Gnomon	exon	527838	528047	.	-	.	ID=exon-XR_001767023.2-3;Dbxref=GeneID:108003284%2CGenbank:XR_001767023.2;Parent=rna-XR_001767023.2
NW_016019863.1	Gnomon	exon	527564	527726	.	-	.	ID=exon-XR_001767023.2-4;Dbxref=GeneID:108003284%2CGenbank:XR_001767023.2;Parent=rna-XR_001767023.2
NW_016019863.1	Gnomon	exon	528485	528624	.	-	.	ID=exon-XR_001767023.2-1;Dbxref=GeneID:108003284%2CGenbank:XR_001767023.2;Parent=rna-XR_001767023.2
NW_016019863.1	Gnomon	exon	528191	528340	.	-	.	ID=exon-XR_001767023.2-2;Dbxref=GeneID:108003284%2CGenbank:XR_001767023.2;Parent=rna-XR_001767023.2
NW_016019863.1	Gnomon	exon	526821	527052	.	-	.	ID=exon-XR_001767023.2-7;Dbxref=GeneID:108003284%2CGenbank:XR_001767023.2;Parent=rna-XR_001767023.2
NW_016019863.1	Gnomon	exon	526480	526738	.	-	.	ID=exon-XR_001767023.2-8;Dbxref=GeneID:108003284%2CGenbank:XR_001767023.2;Parent=rna-XR_001767023.2
NW_016019863.1	Gnomon	exon	527363	527494	.	-	.	ID=exon-XR_001767023.2-5;Dbxref=GeneID:108003284%2CGenbank:XR_001767023.2;Parent=rna-XR_001767023.2
NW_016019863.1	Gnomon	exon	527135	527269	.	-	.	ID=exon-XR_001767023.2-6;Dbxref=GeneID:108003284%2CGenbank:XR_001767023.2;Parent=rna-XR_001767023.2
NW_016019863.1	Gnomon	mRNA	575519	581752	.	-	.	Name=XM_017065539.2;ID=rna-XM_017065539.2;Dbxref=GeneID:108003345%2CGenbank:XM_017065539.2;Parent=gene-LOC108003345
NW_016019863.1	Gnomon	mRNA	555152	569112	.	+	.	Name=XM_028669476.1;ID=rna-XM_028669476.1;Dbxref=GeneID:108003330%2CGenbank:XM_028669476.1;Parent=gene-LOC108003330
NW_016019863.1	Gnomon	exon	299715	299924	.	+	.	ID=exon-XM_028669482.1-4;Dbxref=GeneID:108003334%2CGenbank:XM_028669482.1;Parent=rna-XM_028669482.1
NW_016019863.1	Gnomon	exon	300115	300261	.	+	.	ID=exon-XM_028669482.1-5;Dbxref=GeneID:108003334%2CGenbank:XM_028669482.1;Parent=rna-XM_028669482.1
NW_016019863.1	Gnomon	exon	299187	299397	.	+	.	ID=exon-XM_028669482.1-2;Dbxref=GeneID:108003334%2CGenbank:XM_028669482.1;Parent=rna-XM_028669482.1
NW_016019863.1	Gnomon	exon	299490	299625	.	+	.	ID=exon-XM_028669482.1-3;Dbxref=GeneID:108003334%2CGenbank:XM_028669482.1;Parent=rna-XM_028669482.1
NW_016019863.1	Gnomon	exon	296862	297562	.	+	.	ID=exon-XM_028669482.1-1;Dbxref=GeneID:108003334%2CGenbank:XM_028669482.1;Parent=rna-XM_028669482.1
NW_016019863.1	Gnomon	exon	302091	302340	.	+	.	ID=exon-XM_028669482.1-8;Dbxref=GeneID:108003334%2CGenbank:XM_028669482.1;Parent=rna-XM_028669482.1
NW_016019863.1	Gnomon	exon	302723	302850	.	+	.	ID=exon-XM_028669482.1-9;Dbxref=GeneID:108003334%2CGenbank:XM_028669482.1;Parent=rna-XM_028669482.1
NW_016019863.1	Gnomon	exon	300400	301278	.	+	.	ID=exon-XM_028669482.1-6;Dbxref=GeneID:108003334%2CGenbank:XM_028669482.1;Parent=rna-XM_028669482.1
NW_016019863.1	Gnomon	exon	301692	301826	.	+	.	ID=exon-XM_028669482.1-7;Dbxref=GeneID:108003334%2CGenbank:XM_028669482.1;Parent=rna-XM_028669482.1
NW_016019863.1	Gnomon	mRNA	78420	80223	.	+	.	Name=XM_017065536.2;ID=rna-XM_017065536.2;Dbxref=GeneID:108003342%2CGenbank:XM_017065536.2;Parent=gene-LOC108003342
NW_016019863.1	Gnomon	mRNA	140015	142056	.	+	.	Name=XM_028669473.1;ID=rna-XM_028669473.1;Dbxref=GeneID:108003326%2CGenbank:XM_028669473.1;Parent=gene-LOC108003326
NW_016019863.1	Gnomon	mRNA	172580	175638	.	-	.	Name=XM_017065537.2;ID=rna-XM_017065537.2;Dbxref=GeneID:108003343%2CGenbank:XM_017065537.2;Parent=gene-LOC108003343
NW_016019863.1	Gnomon	mRNA	163376	167682	.	+	.	Name=XM_028669474.1;ID=rna-XM_028669474.1;Dbxref=GeneID:108003329%2CGenbank:XM_028669474.1;Parent=gene-LOC108003329
NW_016019863.1	Gnomon	exon	610788	611050	.	-	.	ID=exon-XM_017065490.2-10;Dbxref=GeneID:108003322%2CGenbank:XM_017065490.2;Parent=rna-XM_017065490.2
NW_016019863.1	Gnomon	exon	609576	610713	.	-	.	ID=exon-XM_017065490.2-11;Dbxref=GeneID:108003322%2CGenbank:XM_017065490.2;Parent=rna-XM_017065490.2
NW_016019863.1	Gnomon	exon	609063	609488	.	-	.	ID=exon-XM_017065490.2-12;Dbxref=GeneID:108003322%2CGenbank:XM_017065490.2;Parent=rna-XM_017065490.2
NW_016019863.1	Gnomon	exon	607447	607603	.	-	.	ID=exon-XM_017065490.2-17;Dbxref=GeneID:108003322%2CGenbank:XM_017065490.2;Parent=rna-XM_017065490.2
NW_016019863.1	Gnomon	exon	606994	607365	.	-	.	ID=exon-XM_017065490.2-18;Dbxref=GeneID:108003322%2CGenbank:XM_017065490.2;Parent=rna-XM_017065490.2
NW_016019863.1	Gnomon	exon	606786	606924	.	-	.	ID=exon-XM_017065490.2-19;Dbxref=GeneID:108003322%2CGenbank:XM_017065490.2;Parent=rna-XM_017065490.2
NW_016019863.1	Gnomon	exon	608683	608993	.	-	.	ID=exon-XM_017065490.2-13;Dbxref=GeneID:108003322%2CGenbank:XM_017065490.2;Parent=rna-XM_017065490.2
NW_016019863.1	Gnomon	exon	608412	608613	.	-	.	ID=exon-XM_017065490.2-14;Dbxref=GeneID:108003322%2CGenbank:XM_017065490.2;Parent=rna-XM_017065490.2
NW_016019863.1	Gnomon	exon	607891	608292	.	-	.	ID=exon-XM_017065490.2-15;Dbxref=GeneID:108003322%2CGenbank:XM_017065490.2;Parent=rna-XM_017065490.2
NW_016019863.1	Gnomon	exon	607679	607815	.	-	.	ID=exon-XM_017065490.2-16;Dbxref=GeneID:108003322%2CGenbank:XM_017065490.2;Parent=rna-XM_017065490.2
NW_016019863.1	Gnomon	exon	606456	606627	.	-	.	ID=exon-XM_017065490.2-20;Dbxref=GeneID:108003322%2CGenbank:XM_017065490.2;Parent=rna-XM_017065490.2
NW_016019863.1	Gnomon	exon	606171	606382	.	-	.	ID=exon-XM_017065490.2-21;Dbxref=GeneID:108003322%2CGenbank:XM_017065490.2;Parent=rna-XM_017065490.2
NW_016019863.1	Gnomon	exon	605922	606074	.	-	.	ID=exon-XM_017065490.2-22;Dbxref=GeneID:108003322%2CGenbank:XM_017065490.2;Parent=rna-XM_017065490.2
NW_016019863.1	Gnomon	exon	605575	605770	.	-	.	ID=exon-XM_017065490.2-23;Dbxref=GeneID:108003322%2CGenbank:XM_017065490.2;Parent=rna-XM_017065490.2
NW_016019863.1	Gnomon	exon	605140	605151	.	-	.	ID=exon-XM_017065490.2-24;Dbxref=GeneID:108003322%2CGenbank:XM_017065490.2;Parent=rna-XM_017065490.2
NW_016019863.1	Gnomon	exon	604584	604751	.	-	.	ID=exon-XM_017065490.2-25;Dbxref=GeneID:108003322%2CGenbank:XM_017065490.2;Parent=rna-XM_017065490.2
NW_016019863.1	Gnomon	exon	604401	604512	.	-	.	ID=exon-XM_017065490.2-26;Dbxref=GeneID:108003322%2CGenbank:XM_017065490.2;Parent=rna-XM_017065490.2
NW_016019863.1	Gnomon	exon	601625	602385	.	-	.	ID=exon-XM_017065490.2-27;Dbxref=GeneID:108003322%2CGenbank:XM_017065490.2;Parent=rna-XM_017065490.2
NW_016019863.1	Gnomon	exon	299187	299397	.	+	.	ID=exon-XM_028669484.1-2;Dbxref=GeneID:108003334%2CGenbank:XM_028669484.1;Parent=rna-XM_028669484.1
NW_016019863.1	Gnomon	exon	299490	299625	.	+	.	ID=exon-XM_028669484.1-3;Dbxref=GeneID:108003334%2CGenbank:XM_028669484.1;Parent=rna-XM_028669484.1
NW_016019863.1	Gnomon	exon	296860	297562	.	+	.	ID=exon-XM_028669484.1-1;Dbxref=GeneID:108003334%2CGenbank:XM_028669484.1;Parent=rna-XM_028669484.1
NW_016019863.1	Gnomon	exon	300400	301278	.	+	.	ID=exon-XM_028669484.1-6;Dbxref=GeneID:108003334%2CGenbank:XM_028669484.1;Parent=rna-XM_028669484.1
NW_016019863.1	Gnomon	exon	301692	301826	.	+	.	ID=exon-XM_028669484.1-7;Dbxref=GeneID:108003334%2CGenbank:XM_028669484.1;Parent=rna-XM_028669484.1
NW_016019863.1	Gnomon	exon	299715	299924	.	+	.	ID=exon-XM_028669484.1-4;Dbxref=GeneID:108003334%2CGenbank:XM_028669484.1;Parent=rna-XM_028669484.1
NW_016019863.1	Gnomon	exon	300115	300261	.	+	.	ID=exon-XM_028669484.1-5;Dbxref=GeneID:108003334%2CGenbank:XM_028669484.1;Parent=rna-XM_028669484.1
NW_016019863.1	Gnomon	exon	302091	302340	.	+	.	ID=exon-XM_028669484.1-8;Dbxref=GeneID:108003334%2CGenbank:XM_028669484.1;Parent=rna-XM_028669484.1
NW_016019863.1	Gnomon	exon	302723	302850	.	+	.	ID=exon-XM_028669484.1-9;Dbxref=GeneID:108003334%2CGenbank:XM_028669484.1;Parent=rna-XM_028669484.1
NW_016019863.1	Gnomon	mRNA	410066	411016	.	+	.	Name=XM_028669471.1;ID=rna-XM_028669471.1;Dbxref=GeneID:108003325%2CGenbank:XM_028669471.1;Parent=gene-LOC108003325
NW_016019863.1	Gnomon	mRNA	78380	80223	.	+	.	Name=XM_017065535.2;ID=rna-XM_017065535.2;Dbxref=GeneID:108003342%2CGenbank:XM_017065535.2;Parent=gene-LOC108003342
NW_016019863.1	Gnomon	mRNA	140013	142160	.	+	.	Name=XM_028669472.1;ID=rna-XM_028669472.1;Dbxref=GeneID:108003326%2CGenbank:XM_028669472.1;Parent=gene-LOC108003326
NW_016019863.1	Gnomon	exon	112136	112264	.	-	.	ID=exon-XM_017065478.2-2;Dbxref=GeneID:108003313%2CGenbank:XM_017065478.2;Parent=rna-XM_017065478.2
NW_016019863.1	Gnomon	exon	111859	111999	.	-	.	ID=exon-XM_017065478.2-3;Dbxref=GeneID:108003313%2CGenbank:XM_017065478.2;Parent=rna-XM_017065478.2
NW_016019863.1	Gnomon	exon	112403	112594	.	-	.	ID=exon-XM_017065478.2-1;Dbxref=GeneID:108003313%2CGenbank:XM_017065478.2;Parent=rna-XM_017065478.2
NW_016019863.1	Gnomon	exon	110717	110896	.	-	.	ID=exon-XM_017065478.2-6;Dbxref=GeneID:108003313%2CGenbank:XM_017065478.2;Parent=rna-XM_017065478.2
NW_016019863.1	Gnomon	exon	110219	110617	.	-	.	ID=exon-XM_017065478.2-7;Dbxref=GeneID:108003313%2CGenbank:XM_017065478.2;Parent=rna-XM_017065478.2
NW_016019863.1	Gnomon	exon	111698	111800	.	-	.	ID=exon-XM_017065478.2-4;Dbxref=GeneID:108003313%2CGenbank:XM_017065478.2;Parent=rna-XM_017065478.2
NW_016019863.1	Gnomon	exon	111214	111605	.	-	.	ID=exon-XM_017065478.2-5;Dbxref=GeneID:108003313%2CGenbank:XM_017065478.2;Parent=rna-XM_017065478.2
NW_016019863.1	Gnomon	exon	109989	110154	.	-	.	ID=exon-XM_017065478.2-8;Dbxref=GeneID:108003313%2CGenbank:XM_017065478.2;Parent=rna-XM_017065478.2
NW_016019863.1	Gnomon	exon	109683	109898	.	-	.	ID=exon-XM_017065478.2-9;Dbxref=GeneID:108003313%2CGenbank:XM_017065478.2;Parent=rna-XM_017065478.2
NW_016019863.1	Gnomon	exon	9914	10105	.	+	.	ID=exon-XR_001767047.2-7;Dbxref=GeneID:108003340%2CGenbank:XR_001767047.2;Parent=rna-XR_001767047.2
NW_016019863.1	Gnomon	exon	10234	13582	.	+	.	ID=exon-XR_001767047.2-8;Dbxref=GeneID:108003340%2CGenbank:XR_001767047.2;Parent=rna-XR_001767047.2
NW_016019863.1	Gnomon	exon	7737	8012	.	+	.	ID=exon-XR_001767047.2-3;Dbxref=GeneID:108003340%2CGenbank:XR_001767047.2;Parent=rna-XR_001767047.2
NW_016019863.1	Gnomon	exon	8187	8536	.	+	.	ID=exon-XR_001767047.2-4;Dbxref=GeneID:108003340%2CGenbank:XR_001767047.2;Parent=rna-XR_001767047.2
NW_016019863.1	Gnomon	exon	8744	8823	.	+	.	ID=exon-XR_001767047.2-5;Dbxref=GeneID:108003340%2CGenbank:XR_001767047.2;Parent=rna-XR_001767047.2
NW_016019863.1	Gnomon	exon	8934	9842	.	+	.	ID=exon-XR_001767047.2-6;Dbxref=GeneID:108003340%2CGenbank:XR_001767047.2;Parent=rna-XR_001767047.2
NW_016019863.1	Gnomon	exon	5000	5727	.	+	.	ID=exon-XR_001767047.2-1;Dbxref=GeneID:108003340%2CGenbank:XR_001767047.2;Parent=rna-XR_001767047.2
NW_016019863.1	Gnomon	exon	6867	7414	.	+	.	ID=exon-XR_001767047.2-2;Dbxref=GeneID:108003340%2CGenbank:XR_001767047.2;Parent=rna-XR_001767047.2
NW_016019863.1	Gnomon	CDS	482485	482639	.	-	0	Name=XP_016921019.1;ID=cds-XP_016921019.1;Dbxref=GeneID:108003337%2CGenbank:XP_016921019.1;Parent=rna-XM_017065530.2
NW_016019863.1	Gnomon	CDS	482057	482201	.	-	0	Name=XP_016921019.1;ID=cds-XP_016921019.1;Dbxref=GeneID:108003337%2CGenbank:XP_016921019.1;Parent=rna-XM_017065530.2
NW_016019863.1	Gnomon	CDS	481797	481892	.	-	0	Name=XP_016921019.1;ID=cds-XP_016921019.1;Dbxref=GeneID:108003337%2CGenbank:XP_016921019.1;Parent=rna-XM_017065530.2
NW_016019863.1	Gnomon	CDS	481460	481602	.	-	0	Name=XP_016921019.1;ID=cds-XP_016921019.1;Dbxref=GeneID:108003337%2CGenbank:XP_016921019.1;Parent=rna-XM_017065530.2
NW_016019863.1	Gnomon	CDS	480750	480951	.	-	0	Name=XP_016921019.1;ID=cds-XP_016921019.1;Dbxref=GeneID:108003337%2CGenbank:XP_016921019.1;Parent=rna-XM_017065530.2
NW_016019863.1	Gnomon	CDS	480453	480623	.	-	0	Name=XP_016921019.1;ID=cds-XP_016921019.1;Dbxref=GeneID:108003337%2CGenbank:XP_016921019.1;Parent=rna-XM_017065530.2
NW_016019863.1	Gnomon	CDS	480134	480368	.	-	0	Name=XP_016921019.1;ID=cds-XP_016921019.1;Dbxref=GeneID:108003337%2CGenbank:XP_016921019.1;Parent=rna-XM_017065530.2
NW_016019863.1	Gnomon	CDS	479495	479647	.	-	0	Name=XP_016921019.1;ID=cds-XP_016921019.1;Dbxref=GeneID:108003337%2CGenbank:XP_016921019.1;Parent=rna-XM_017065530.2
NW_016019863.1	Gnomon	CDS	479080	479225	.	-	0	Name=XP_016921019.1;ID=cds-XP_016921019.1;Dbxref=GeneID:108003337%2CGenbank:XP_016921019.1;Parent=rna-XM_017065530.2
NW_016019863.1	Gnomon	CDS	478889	478995	.	-	0	Name=XP_016921019.1;ID=cds-XP_016921019.1;Dbxref=GeneID:108003337%2CGenbank:XP_016921019.1;Parent=rna-XM_017065530.2
NW_016019863.1	Gnomon	CDS	478557	478690	.	-	0	Name=XP_016921019.1;ID=cds-XP_016921019.1;Dbxref=GeneID:108003337%2CGenbank:XP_016921019.1;Parent=rna-XM_017065530.2
NW_016019863.1	Gnomon	CDS	478251	478380	.	-	0	Name=XP_016921019.1;ID=cds-XP_016921019.1;Dbxref=GeneID:108003337%2CGenbank:XP_016921019.1;Parent=rna-XM_017065530.2
NW_016019863.1	Gnomon	CDS	477977	478172	.	-	0	Name=XP_016921019.1;ID=cds-XP_016921019.1;Dbxref=GeneID:108003337%2CGenbank:XP_016921019.1;Parent=rna-XM_017065530.2
NW_016019863.1	Gnomon	CDS	477720	477884	.	-	0	Name=XP_016921019.1;ID=cds-XP_016921019.1;Dbxref=GeneID:108003337%2CGenbank:XP_016921019.1;Parent=rna-XM_017065530.2
NW_016019863.1	Gnomon	CDS	477107	477329	.	-	0	Name=XP_016921019.1;ID=cds-XP_016921019.1;Dbxref=GeneID:108003337%2CGenbank:XP_016921019.1;Parent=rna-XM_017065530.2
NW_016019863.1	Gnomon	CDS	475850	476272	.	-	0	Name=XP_016921019.1;ID=cds-XP_016921019.1;Dbxref=GeneID:108003337%2CGenbank:XP_016921019.1;Parent=rna-XM_017065530.2
NW_016019863.1	Gnomon	CDS	474863	475404	.	-	0	Name=XP_016921019.1;ID=cds-XP_016921019.1;Dbxref=GeneID:108003337%2CGenbank:XP_016921019.1;Parent=rna-XM_017065530.2
NW_016019863.1	Gnomon	mRNA	477199	484162	.	-	.	Name=XM_017065532.2;ID=rna-XM_017065532.2;Dbxref=GeneID:108003337%2CGenbank:XM_017065532.2;Parent=gene-LOC108003337
NW_016019863.1	Gnomon	exon	470419	470508	.	+	.	ID=exon-XM_017065455.2-9;Dbxref=GeneID:108003288%2CGenbank:XM_017065455.2;Parent=rna-XM_017065455.2
NW_016019863.1	Gnomon	exon	469582	469802	.	+	.	ID=exon-XM_017065455.2-7;Dbxref=GeneID:108003288%2CGenbank:XM_017065455.2;Parent=rna-XM_017065455.2
NW_016019863.1	Gnomon	exon	470048	470216	.	+	.	ID=exon-XM_017065455.2-8;Dbxref=GeneID:108003288%2CGenbank:XM_017065455.2;Parent=rna-XM_017065455.2
NW_016019863.1	Gnomon	exon	469068	469264	.	+	.	ID=exon-XM_017065455.2-5;Dbxref=GeneID:108003288%2CGenbank:XM_017065455.2;Parent=rna-XM_017065455.2
NW_016019863.1	Gnomon	exon	469359	469450	.	+	.	ID=exon-XM_017065455.2-6;Dbxref=GeneID:108003288%2CGenbank:XM_017065455.2;Parent=rna-XM_017065455.2
NW_016019863.1	Gnomon	exon	467649	467880	.	+	.	ID=exon-XM_017065455.2-3;Dbxref=GeneID:108003288%2CGenbank:XM_017065455.2;Parent=rna-XM_017065455.2
NW_016019863.1	Gnomon	exon	468575	468710	.	+	.	ID=exon-XM_017065455.2-4;Dbxref=GeneID:108003288%2CGenbank:XM_017065455.2;Parent=rna-XM_017065455.2
NW_016019863.1	Gnomon	exon	464760	465119	.	+	.	ID=exon-XM_017065455.2-1;Dbxref=GeneID:108003288%2CGenbank:XM_017065455.2;Parent=rna-XM_017065455.2
NW_016019863.1	Gnomon	exon	467285	467563	.	+	.	ID=exon-XM_017065455.2-2;Dbxref=GeneID:108003288%2CGenbank:XM_017065455.2;Parent=rna-XM_017065455.2
NW_016019863.1	Gnomon	mRNA	113548	119642	.	+	.	Name=XM_028669470.1;ID=rna-XM_028669470.1;Dbxref=GeneID:108003312%2CGenbank:XM_028669470.1;Parent=gene-LOC108003312
NW_016019863.1	Gnomon	CDS	43229	43521	.	-	0	Name=XP_016921017.1;ID=cds-XP_016921017.1;Dbxref=GeneID:108003335%2CGenbank:XP_016921017.1;Parent=rna-XM_017065528.2
NW_016019863.1	Gnomon	CDS	42574	42778	.	-	0	Name=XP_016921017.1;ID=cds-XP_016921017.1;Dbxref=GeneID:108003335%2CGenbank:XP_016921017.1;Parent=rna-XM_017065528.2
NW_016019863.1	Gnomon	CDS	42073	42351	.	-	0	Name=XP_016921017.1;ID=cds-XP_016921017.1;Dbxref=GeneID:108003335%2CGenbank:XP_016921017.1;Parent=rna-XM_017065528.2
NW_016019863.1	Gnomon	exon	123868	124241	.	-	.	ID=exon-XM_017065479.1-1;Dbxref=GeneID:108003314%2CGenbank:XM_017065479.1;Parent=rna-XM_017065479.1
NW_016019863.1	Gnomon	exon	123374	123678	.	-	.	ID=exon-XM_017065479.1-2;Dbxref=GeneID:108003314%2CGenbank:XM_017065479.1;Parent=rna-XM_017065479.1
NW_016019863.1	Gnomon	exon	123098	123288	.	-	.	ID=exon-XM_017065479.1-3;Dbxref=GeneID:108003314%2CGenbank:XM_017065479.1;Parent=rna-XM_017065479.1
NW_016019863.1	Gnomon	exon	122738	122993	.	-	.	ID=exon-XM_017065479.1-4;Dbxref=GeneID:108003314%2CGenbank:XM_017065479.1;Parent=rna-XM_017065479.1
NW_016019863.1	Gnomon	exon	122326	122623	.	-	.	ID=exon-XM_017065479.1-5;Dbxref=GeneID:108003314%2CGenbank:XM_017065479.1;Parent=rna-XM_017065479.1
NW_016019863.1	Gnomon	exon	121793	122172	.	-	.	ID=exon-XM_017065479.1-6;Dbxref=GeneID:108003314%2CGenbank:XM_017065479.1;Parent=rna-XM_017065479.1
NW_016019863.1	Gnomon	exon	121364	121682	.	-	.	ID=exon-XM_017065479.1-7;Dbxref=GeneID:108003314%2CGenbank:XM_017065479.1;Parent=rna-XM_017065479.1
NW_016019863.1	Gnomon	exon	121064	121284	.	-	.	ID=exon-XM_017065479.1-8;Dbxref=GeneID:108003314%2CGenbank:XM_017065479.1;Parent=rna-XM_017065479.1
NW_016019863.1	Gnomon	exon	120792	120984	.	-	.	ID=exon-XM_017065479.1-9;Dbxref=GeneID:108003314%2CGenbank:XM_017065479.1;Parent=rna-XM_017065479.1
NW_016019863.1	Gnomon	exon	167545	167892	.	+	.	ID=exon-XM_017065509.2-7;Dbxref=GeneID:108003329%2CGenbank:XM_017065509.2;Parent=rna-XM_017065509.2
NW_016019863.1	Gnomon	exon	166301	166476	.	+	.	ID=exon-XM_017065509.2-3;Dbxref=GeneID:108003329%2CGenbank:XM_017065509.2;Parent=rna-XM_017065509.2
NW_016019863.1	Gnomon	exon	166550	166796	.	+	.	ID=exon-XM_017065509.2-4;Dbxref=GeneID:108003329%2CGenbank:XM_017065509.2;Parent=rna-XM_017065509.2
NW_016019863.1	Gnomon	exon	166912	167038	.	+	.	ID=exon-XM_017065509.2-5;Dbxref=GeneID:108003329%2CGenbank:XM_017065509.2;Parent=rna-XM_017065509.2
NW_016019863.1	Gnomon	exon	167161	167363	.	+	.	ID=exon-XM_017065509.2-6;Dbxref=GeneID:108003329%2CGenbank:XM_017065509.2;Parent=rna-XM_017065509.2
NW_016019863.1	Gnomon	exon	165476	165751	.	+	.	ID=exon-XM_017065509.2-1;Dbxref=GeneID:108003329%2CGenbank:XM_017065509.2;Parent=rna-XM_017065509.2
NW_016019863.1	Gnomon	exon	165948	166140	.	+	.	ID=exon-XM_017065509.2-2;Dbxref=GeneID:108003329%2CGenbank:XM_017065509.2;Parent=rna-XM_017065509.2
NW_016019863.1	Gnomon	mRNA	474723	482968	.	-	.	Name=XM_017065531.2;ID=rna-XM_017065531.2;Dbxref=GeneID:108003337%2CGenbank:XM_017065531.2;Parent=gene-LOC108003337
NW_016019863.1	Gnomon	mRNA	474723	484153	.	-	.	Name=XM_017065530.2;ID=rna-XM_017065530.2;Dbxref=GeneID:108003337%2CGenbank:XM_017065530.2;Parent=gene-LOC108003337
NW_016019863.1	Gnomon	mRNA	526476	528624	.	-	.	Name=XM_017065447.2;ID=rna-XM_017065447.2;Dbxref=GeneID:108003284%2CGenbank:XM_017065447.2;Parent=gene-LOC108003284
NW_016019863.1	Gnomon	CDS	57855	58022	.	-	0	Name=XP_028525287.1;ID=cds-XP_028525287.1;Dbxref=GeneID:108003348%2CGenbank:XP_028525287.1;Parent=rna-XM_028669486.1
NW_016019863.1	Gnomon	CDS	57157	57370	.	-	0	Name=XP_028525287.1;ID=cds-XP_028525287.1;Dbxref=GeneID:108003348%2CGenbank:XP_028525287.1;Parent=rna-XM_028669486.1
NW_016019863.1	Gnomon	CDS	57020	57066	.	-	0	Name=XP_028525287.1;ID=cds-XP_028525287.1;Dbxref=GeneID:108003348%2CGenbank:XP_028525287.1;Parent=rna-XM_028669486.1
NW_016019863.1	Gnomon	mRNA	60114	64963	.	-	.	Name=XM_017065540.2;ID=rna-XM_017065540.2;Dbxref=GeneID:108003346%2CGenbank:XM_017065540.2;Parent=gene-LOC108003346
NW_016019863.1	Gnomon	exon	479080	479225	.	-	.	ID=exon-XM_017065530.2-10;Dbxref=GeneID:108003337%2CGenbank:XM_017065530.2;Parent=rna-XM_017065530.2
NW_016019863.1	Gnomon	exon	478889	478995	.	-	.	ID=exon-XM_017065530.2-11;Dbxref=GeneID:108003337%2CGenbank:XM_017065530.2;Parent=rna-XM_017065530.2
NW_016019863.1	Gnomon	CDS	57855	58022	.	-	0	Name=XP_028525288.1;ID=cds-XP_028525288.1;Dbxref=GeneID:108003348%2CGenbank:XP_028525288.1;Parent=rna-XM_028669487.1
NW_016019863.1	Gnomon	CDS	57157	57370	.	-	0	Name=XP_028525288.1;ID=cds-XP_028525288.1;Dbxref=GeneID:108003348%2CGenbank:XP_028525288.1;Parent=rna-XM_028669487.1
NW_016019863.1	Gnomon	CDS	57020	57066	.	-	0	Name=XP_028525288.1;ID=cds-XP_028525288.1;Dbxref=GeneID:108003348%2CGenbank:XP_028525288.1;Parent=rna-XM_028669487.1
NW_016019863.1	Gnomon	exon	478557	478690	.	-	.	ID=exon-XM_017065530.2-12;Dbxref=GeneID:108003337%2CGenbank:XM_017065530.2;Parent=rna-XM_017065530.2
NW_016019863.1	Gnomon	exon	478251	478380	.	-	.	ID=exon-XM_017065530.2-13;Dbxref=GeneID:108003337%2CGenbank:XM_017065530.2;Parent=rna-XM_017065530.2
NW_016019863.1	Gnomon	exon	477977	478172	.	-	.	ID=exon-XM_017065530.2-14;Dbxref=GeneID:108003337%2CGenbank:XM_017065530.2;Parent=rna-XM_017065530.2
NW_016019863.1	Gnomon	exon	477720	477884	.	-	.	ID=exon-XM_017065530.2-15;Dbxref=GeneID:108003337%2CGenbank:XM_017065530.2;Parent=rna-XM_017065530.2
NW_016019863.1	Gnomon	exon	477107	477329	.	-	.	ID=exon-XM_017065530.2-16;Dbxref=GeneID:108003337%2CGenbank:XM_017065530.2;Parent=rna-XM_017065530.2
NW_016019863.1	Gnomon	exon	475850	476272	.	-	.	ID=exon-XM_017065530.2-17;Dbxref=GeneID:108003337%2CGenbank:XM_017065530.2;Parent=rna-XM_017065530.2
NW_016019863.1	Gnomon	exon	474723	475404	.	-	.	ID=exon-XM_017065530.2-18;Dbxref=GeneID:108003337%2CGenbank:XM_017065530.2;Parent=rna-XM_017065530.2
NW_016019863.1	Gnomon	CDS	508683	508716	.	+	0	Name=XP_016920959.1;ID=cds-XP_016920959.1;Dbxref=GeneID:108003309%2CGenbank:XP_016920959.1;Parent=rna-XM_017065470.2
NW_016019863.1	Gnomon	CDS	508796	509233	.	+	0	Name=XP_016920959.1;ID=cds-XP_016920959.1;Dbxref=GeneID:108003309%2CGenbank:XP_016920959.1;Parent=rna-XM_017065470.2
NW_016019863.1	Gnomon	CDS	509313	509393	.	+	0	Name=XP_016920959.1;ID=cds-XP_016920959.1;Dbxref=GeneID:108003309%2CGenbank:XP_016920959.1;Parent=rna-XM_017065470.2
NW_016019863.1	Gnomon	CDS	509453	509600	.	+	0	Name=XP_016920959.1;ID=cds-XP_016920959.1;Dbxref=GeneID:108003309%2CGenbank:XP_016920959.1;Parent=rna-XM_017065470.2
NW_016019863.1	Gnomon	CDS	509683	510156	.	+	0	Name=XP_016920959.1;ID=cds-XP_016920959.1;Dbxref=GeneID:108003309%2CGenbank:XP_016920959.1;Parent=rna-XM_017065470.2
NW_016019863.1	Gnomon	CDS	510269	510538	.	+	0	Name=XP_016920959.1;ID=cds-XP_016920959.1;Dbxref=GeneID:108003309%2CGenbank:XP_016920959.1;Parent=rna-XM_017065470.2
NW_016019863.1	Gnomon	CDS	510601	510815	.	+	0	Name=XP_016920959.1;ID=cds-XP_016920959.1;Dbxref=GeneID:108003309%2CGenbank:XP_016920959.1;Parent=rna-XM_017065470.2
NW_016019863.1	Gnomon	CDS	510881	513528	.	+	0	Name=XP_016920959.1;ID=cds-XP_016920959.1;Dbxref=GeneID:108003309%2CGenbank:XP_016920959.1;Parent=rna-XM_017065470.2
NW_016019863.1	Gnomon	CDS	513601	514933	.	+	0	Name=XP_016920959.1;ID=cds-XP_016920959.1;Dbxref=GeneID:108003309%2CGenbank:XP_016920959.1;Parent=rna-XM_017065470.2
NW_016019863.1	Gnomon	CDS	515000	515357	.	+	0	Name=XP_016920959.1;ID=cds-XP_016920959.1;Dbxref=GeneID:108003309%2CGenbank:XP_016920959.1;Parent=rna-XM_017065470.2
NW_016019863.1	Gnomon	CDS	515464	515844	.	+	0	Name=XP_016920959.1;ID=cds-XP_016920959.1;Dbxref=GeneID:108003309%2CGenbank:XP_016920959.1;Parent=rna-XM_017065470.2
NW_016019863.1	Gnomon	CDS	515930	516259	.	+	0	Name=XP_016920959.1;ID=cds-XP_016920959.1;Dbxref=GeneID:108003309%2CGenbank:XP_016920959.1;Parent=rna-XM_017065470.2
NW_016019863.1	Gnomon	CDS	516470	516620	.	+	0	Name=XP_016920959.1;ID=cds-XP_016920959.1;Dbxref=GeneID:108003309%2CGenbank:XP_016920959.1;Parent=rna-XM_017065470.2
NW_016019863.1	Gnomon	CDS	516837	517269	.	+	0	Name=XP_016920959.1;ID=cds-XP_016920959.1;Dbxref=GeneID:108003309%2CGenbank:XP_016920959.1;Parent=rna-XM_017065470.2
NW_016019863.1	Gnomon	CDS	517341	517962	.	+	0	Name=XP_016920959.1;ID=cds-XP_016920959.1;Dbxref=GeneID:108003309%2CGenbank:XP_016920959.1;Parent=rna-XM_017065470.2
NW_016019863.1	Gnomon	CDS	518071	518473	.	+	0	Name=XP_016920959.1;ID=cds-XP_016920959.1;Dbxref=GeneID:108003309%2CGenbank:XP_016920959.1;Parent=rna-XM_017065470.2
NW_016019863.1	Gnomon	CDS	518548	518844	.	+	0	Name=XP_016920959.1;ID=cds-XP_016920959.1;Dbxref=GeneID:108003309%2CGenbank:XP_016920959.1;Parent=rna-XM_017065470.2
NW_016019863.1	Gnomon	exon	200239	200379	.	+	.	ID=exon-XM_017065483.2-2;Dbxref=GeneID:108003317%2CGenbank:XM_017065483.2;Parent=rna-XM_017065483.2
NW_016019863.1	Gnomon	exon	221236	221806	.	+	.	ID=exon-XM_017065483.2-3;Dbxref=GeneID:108003317%2CGenbank:XM_017065483.2;Parent=rna-XM_017065483.2
NW_016019863.1	Gnomon	exon	222813	223014	.	+	.	ID=exon-XM_017065483.2-4;Dbxref=GeneID:108003317%2CGenbank:XM_017065483.2;Parent=rna-XM_017065483.2
NW_016019863.1	Gnomon	exon	251414	251682	.	+	.	ID=exon-XM_017065483.2-5;Dbxref=GeneID:108003317%2CGenbank:XM_017065483.2;Parent=rna-XM_017065483.2
NW_016019863.1	Gnomon	CDS	82266	82909	.	-	0	Name=XP_028525289.1;ID=cds-XP_028525289.1;Dbxref=GeneID:108003341%2CGenbank:XP_028525289.1;Note=The sequence of the model RefSeq protein was modified relative to this genomic sequence to represent the inferred CDS: inserted 1 base in 1 codon;Parent=rna-XM_028669488.1
NW_016019863.1	Gnomon	CDS	81849	82185	.	-	0	Name=XP_028525289.1;ID=cds-XP_028525289.1;Dbxref=GeneID:108003341%2CGenbank:XP_028525289.1;Note=The sequence of the model RefSeq protein was modified relative to this genomic sequence to represent the inferred CDS: inserted 1 base in 1 codon;Parent=rna-XM_028669488.1
NW_016019863.1	Gnomon	CDS	81424	81758	.	-	0	Name=XP_028525289.1;ID=cds-XP_028525289.1;Dbxref=GeneID:108003341%2CGenbank:XP_028525289.1;Note=The sequence of the model RefSeq protein was modified relative to this genomic sequence to represent the inferred CDS: inserted 1 base in 1 codon;Parent=rna-XM_028669488.1
NW_016019863.1	Gnomon	CDS	81135	81360	.	-	0	Name=XP_028525289.1;ID=cds-XP_028525289.1;Dbxref=GeneID:108003341%2CGenbank:XP_028525289.1;Note=The sequence of the model RefSeq protein was modified relative to this genomic sequence to represent the inferred CDS: inserted 1 base in 1 codon;Parent=rna-XM_028669488.1
NW_016019863.1	Gnomon	CDS	80716	81054	.	-	0	Name=XP_028525289.1;ID=cds-XP_028525289.1;Dbxref=GeneID:108003341%2CGenbank:XP_028525289.1;Note=The sequence of the model RefSeq protein was modified relative to this genomic sequence to represent the inferred CDS: inserted 1 base in 1 codon;Parent=rna-XM_028669488.1
NW_016019863.1	Gnomon	CDS	80454	80607	.	-	0	Name=XP_028525289.1;ID=cds-XP_028525289.1;Dbxref=GeneID:108003341%2CGenbank:XP_028525289.1;Note=The sequence of the model RefSeq protein was modified relative to this genomic sequence to represent the inferred CDS: inserted 1 base in 1 codon;Parent=rna-XM_028669488.1
NW_016019863.1	Gnomon	CDS	80206	80391	.	-	0	Name=XP_028525289.1;ID=cds-XP_028525289.1;Dbxref=GeneID:108003341%2CGenbank:XP_028525289.1;Note=The sequence of the model RefSeq protein was modified relative to this genomic sequence to represent the inferred CDS: inserted 1 base in 1 codon;Parent=rna-XM_028669488.1
NW_016019863.1	Gnomon	CDS	79845	80203	.	-	0	Name=XP_028525289.1;ID=cds-XP_028525289.1;Dbxref=GeneID:108003341%2CGenbank:XP_028525289.1;Note=The sequence of the model RefSeq protein was modified relative to this genomic sequence to represent the inferred CDS: inserted 1 base in 1 codon;Parent=rna-XM_028669488.1
NW_016019863.1	Gnomon	exon	266565	266709	.	+	.	ID=exon-XM_017065483.2-6;Dbxref=GeneID:108003317%2CGenbank:XM_017065483.2;Parent=rna-XM_017065483.2
NW_016019863.1	Gnomon	exon	267684	267888	.	+	.	ID=exon-XM_017065483.2-7;Dbxref=GeneID:108003317%2CGenbank:XM_017065483.2;Parent=rna-XM_017065483.2
NW_016019863.1	Gnomon	exon	268219	268460	.	+	.	ID=exon-XM_017065483.2-8;Dbxref=GeneID:108003317%2CGenbank:XM_017065483.2;Parent=rna-XM_017065483.2
NW_016019863.1	Gnomon	exon	193154	194025	.	+	.	ID=exon-XM_017065483.2-1;Dbxref=GeneID:108003317%2CGenbank:XM_017065483.2;Parent=rna-XM_017065483.2
NW_016019863.1	Gnomon	exon	446924	447241	.	+	.	ID=exon-XM_017065442.1-13;Dbxref=GeneID:108003278%2CGenbank:XM_017065442.1;Parent=rna-XM_017065442.1
NW_016019863.1	Gnomon	exon	448138	448445	.	+	.	ID=exon-XM_017065442.1-14;Dbxref=GeneID:108003278%2CGenbank:XM_017065442.1;Parent=rna-XM_017065442.1
NW_016019863.1	Gnomon	exon	440525	440674	.	+	.	ID=exon-XM_017065442.1-11;Dbxref=GeneID:108003278%2CGenbank:XM_017065442.1;Parent=rna-XM_017065442.1
NW_016019863.1	Gnomon	exon	444318	444485	.	+	.	ID=exon-XM_017065442.1-12;Dbxref=GeneID:108003278%2CGenbank:XM_017065442.1;Parent=rna-XM_017065442.1
NW_016019863.1	Gnomon	exon	438951	439103	.	+	.	ID=exon-XM_017065442.1-10;Dbxref=GeneID:108003278%2CGenbank:XM_017065442.1;Parent=rna-XM_017065442.1
NW_016019863.1	Gnomon	mRNA	664129	679615	.	+	.	Name=XM_017065444.2;ID=rna-XM_017065444.2;Dbxref=GeneID:108003280%2CGenbank:XM_017065444.2;Parent=gene-LOC108003280
NW_016019863.1	Gnomon	CDS	460010	460153	.	+	0	Name=XP_016920958.1;ID=cds-XP_016920958.1;Dbxref=GeneID:108003308%2CGenbank:XP_016920958.1;Parent=rna-XM_017065469.2
NW_016019863.1	Gnomon	CDS	460342	460950	.	+	0	Name=XP_016920958.1;ID=cds-XP_016920958.1;Dbxref=GeneID:108003308%2CGenbank:XP_016920958.1;Parent=rna-XM_017065469.2
NW_016019863.1	Gnomon	CDS	461151	461426	.	+	0	Name=XP_016920958.1;ID=cds-XP_016920958.1;Dbxref=GeneID:108003308%2CGenbank:XP_016920958.1;Parent=rna-XM_017065469.2
NW_016019863.1	Gnomon	CDS	461696	462052	.	+	0	Name=XP_016920958.1;ID=cds-XP_016920958.1;Dbxref=GeneID:108003308%2CGenbank:XP_016920958.1;Parent=rna-XM_017065469.2
NW_016019863.1	Gnomon	mRNA	74134	78132	.	-	.	Name=XM_017065446.2;ID=rna-XM_017065446.2;Dbxref=GeneID:108003282%2CGenbank:XM_017065446.2;Parent=gene-LOC108003282
NW_016019863.1	Gnomon	CDS	19204	20298	.	-	0	Name=XP_016920957.1;ID=cds-XP_016920957.1;Dbxref=GeneID:108003307%2CGenbank:XP_016920957.1;Parent=rna-XM_017065468.2
NW_016019863.1	Gnomon	exon	22647	22758	.	-	.	ID=exon-XR_001767049.1-1;Dbxref=GeneID:108003354%2CGenbank:XR_001767049.1;Parent=rna-XR_001767049.1
NW_016019863.1	Gnomon	exon	22362	22559	.	-	.	ID=exon-XR_001767049.1-2;Dbxref=GeneID:108003354%2CGenbank:XR_001767049.1;Parent=rna-XR_001767049.1
NW_016019863.1	Gnomon	CDS	297496	297562	.	+	0	Name=XP_028525283.1;ID=cds-XP_028525283.1;Dbxref=GeneID:108003334%2CGenbank:XP_028525283.1;Parent=rna-XM_028669482.1
NW_016019863.1	Gnomon	CDS	299187	299397	.	+	0	Name=XP_028525283.1;ID=cds-XP_028525283.1;Dbxref=GeneID:108003334%2CGenbank:XP_028525283.1;Parent=rna-XM_028669482.1
NW_016019863.1	Gnomon	CDS	299490	299625	.	+	0	Name=XP_028525283.1;ID=cds-XP_028525283.1;Dbxref=GeneID:108003334%2CGenbank:XP_028525283.1;Parent=rna-XM_028669482.1
NW_016019863.1	Gnomon	CDS	299715	299924	.	+	0	Name=XP_028525283.1;ID=cds-XP_028525283.1;Dbxref=GeneID:108003334%2CGenbank:XP_028525283.1;Parent=rna-XM_028669482.1
NW_016019863.1	Gnomon	CDS	300115	300261	.	+	0	Name=XP_028525283.1;ID=cds-XP_028525283.1;Dbxref=GeneID:108003334%2CGenbank:XP_028525283.1;Parent=rna-XM_028669482.1
NW_016019863.1	Gnomon	CDS	300400	301278	.	+	0	Name=XP_028525283.1;ID=cds-XP_028525283.1;Dbxref=GeneID:108003334%2CGenbank:XP_028525283.1;Parent=rna-XM_028669482.1
NW_016019863.1	Gnomon	CDS	301692	301826	.	+	0	Name=XP_028525283.1;ID=cds-XP_028525283.1;Dbxref=GeneID:108003334%2CGenbank:XP_028525283.1;Parent=rna-XM_028669482.1
NW_016019863.1	Gnomon	CDS	302091	302340	.	+	0	Name=XP_028525283.1;ID=cds-XP_028525283.1;Dbxref=GeneID:108003334%2CGenbank:XP_028525283.1;Parent=rna-XM_028669482.1
NW_016019863.1	Gnomon	CDS	302723	302850	.	+	0	Name=XP_028525283.1;ID=cds-XP_028525283.1;Dbxref=GeneID:108003334%2CGenbank:XP_028525283.1;Parent=rna-XM_028669482.1
NW_016019863.1	Gnomon	CDS	302949	303345	.	+	0	Name=XP_028525283.1;ID=cds-XP_028525283.1;Dbxref=GeneID:108003334%2CGenbank:XP_028525283.1;Parent=rna-XM_028669482.1
NW_016019863.1	Gnomon	CDS	303442	303882	.	+	0	Name=XP_028525283.1;ID=cds-XP_028525283.1;Dbxref=GeneID:108003334%2CGenbank:XP_028525283.1;Parent=rna-XM_028669482.1
NW_016019863.1	Gnomon	CDS	304255	304409	.	+	0	Name=XP_028525283.1;ID=cds-XP_028525283.1;Dbxref=GeneID:108003334%2CGenbank:XP_028525283.1;Parent=rna-XM_028669482.1
NW_016019863.1	Gnomon	CDS	304506	304591	.	+	0	Name=XP_028525283.1;ID=cds-XP_028525283.1;Dbxref=GeneID:108003334%2CGenbank:XP_028525283.1;Parent=rna-XM_028669482.1
NW_016019863.1	Gnomon	CDS	305400	305438	.	+	0	Name=XP_028525283.1;ID=cds-XP_028525283.1;Dbxref=GeneID:108003334%2CGenbank:XP_028525283.1;Parent=rna-XM_028669482.1
NW_016019863.1	Gnomon	CDS	306657	306831	.	+	0	Name=XP_028525283.1;ID=cds-XP_028525283.1;Dbxref=GeneID:108003334%2CGenbank:XP_028525283.1;Parent=rna-XM_028669482.1
NW_016019863.1	Gnomon	CDS	308181	308299	.	+	0	Name=XP_028525283.1;ID=cds-XP_028525283.1;Dbxref=GeneID:108003334%2CGenbank:XP_028525283.1;Parent=rna-XM_028669482.1
NW_016019863.1	Gnomon	CDS	309321	309363	.	+	0	Name=XP_028525283.1;ID=cds-XP_028525283.1;Dbxref=GeneID:108003334%2CGenbank:XP_028525283.1;Parent=rna-XM_028669482.1
NW_016019863.1	Gnomon	exon	506790	506906	.	+	.	ID=exon-XM_017065459.2-5;Dbxref=GeneID:108003294%2CGenbank:XM_017065459.2;Parent=rna-XM_017065459.2
NW_016019863.1	Gnomon	exon	506969	507340	.	+	.	ID=exon-XM_017065459.2-6;Dbxref=GeneID:108003294%2CGenbank:XM_017065459.2;Parent=rna-XM_017065459.2
NW_016019863.1	Gnomon	exon	506320	506434	.	+	.	ID=exon-XM_017065459.2-3;Dbxref=GeneID:108003294%2CGenbank:XM_017065459.2;Parent=rna-XM_017065459.2
NW_016019863.1	Gnomon	exon	506509	506664	.	+	.	ID=exon-XM_017065459.2-4;Dbxref=GeneID:108003294%2CGenbank:XM_017065459.2;Parent=rna-XM_017065459.2
NW_016019863.1	Gnomon	exon	505570	505929	.	+	.	ID=exon-XM_017065459.2-1;Dbxref=GeneID:108003294%2CGenbank:XM_017065459.2;Parent=rna-XM_017065459.2
NW_016019863.1	Gnomon	exon	506083	506252	.	+	.	ID=exon-XM_017065459.2-2;Dbxref=GeneID:108003294%2CGenbank:XM_017065459.2;Parent=rna-XM_017065459.2
NW_016019863.1	Gnomon	exon	683005	683030	.	-	.	ID=exon-XM_028669485.1-1;Dbxref=GeneID:108003281%2CGenbank:XM_028669485.1;Parent=rna-XM_028669485.1
NW_016019863.1	Gnomon	exon	682659	682789	.	-	.	ID=exon-XM_028669485.1-2;Dbxref=GeneID:108003281%2CGenbank:XM_028669485.1;Parent=rna-XM_028669485.1
NW_016019863.1	Gnomon	exon	681894	682061	.	-	.	ID=exon-XM_028669485.1-3;Dbxref=GeneID:108003281%2CGenbank:XM_028669485.1;Parent=rna-XM_028669485.1
NW_016019863.1	Gnomon	exon	681625	681797	.	-	.	ID=exon-XM_028669485.1-4;Dbxref=GeneID:108003281%2CGenbank:XM_028669485.1;Parent=rna-XM_028669485.1
NW_016019863.1	Gnomon	exon	681249	681515	.	-	.	ID=exon-XM_028669485.1-5;Dbxref=GeneID:108003281%2CGenbank:XM_028669485.1;Parent=rna-XM_028669485.1
NW_016019863.1	Gnomon	exon	680932	681156	.	-	.	ID=exon-XM_028669485.1-6;Dbxref=GeneID:108003281%2CGenbank:XM_028669485.1;Parent=rna-XM_028669485.1
NW_016019863.1	Gnomon	exon	680801	680866	.	-	.	ID=exon-XM_028669485.1-7;Dbxref=GeneID:108003281%2CGenbank:XM_028669485.1;Parent=rna-XM_028669485.1
NW_016019863.1	Gnomon	exon	680521	680686	.	-	.	ID=exon-XM_028669485.1-8;Dbxref=GeneID:108003281%2CGenbank:XM_028669485.1;Parent=rna-XM_028669485.1
NW_016019863.1	Gnomon	exon	679241	680351	.	-	.	ID=exon-XM_028669485.1-9;Dbxref=GeneID:108003281%2CGenbank:XM_028669485.1;Parent=rna-XM_028669485.1
NW_016019863.1	Gnomon	CDS	499477	499586	.	+	0	Name=XP_016921010.1;ID=cds-XP_016921010.1;Dbxref=GeneID:108003333%2CGenbank:XP_016921010.1;Parent=rna-XM_017065521.2
NW_016019863.1	Gnomon	CDS	499659	499899	.	+	0	Name=XP_016921010.1;ID=cds-XP_016921010.1;Dbxref=GeneID:108003333%2CGenbank:XP_016921010.1;Parent=rna-XM_017065521.2
NW_016019863.1	Gnomon	CDS	499971	500234	.	+	0	Name=XP_016921010.1;ID=cds-XP_016921010.1;Dbxref=GeneID:108003333%2CGenbank:XP_016921010.1;Parent=rna-XM_017065521.2
NW_016019863.1	Gnomon	mRNA	346703	448445	.	+	.	Name=XM_017065442.1;ID=rna-XM_017065442.1;Dbxref=GeneID:108003278%2CGenbank:XM_017065442.1;Parent=gene-LOC108003278
NW_016019863.1	Gnomon	CDS	297496	297562	.	+	0	Name=XP_028525284.1;ID=cds-XP_028525284.1;Dbxref=GeneID:108003334%2CGenbank:XP_028525284.1;Parent=rna-XM_028669483.1
NW_016019863.1	Gnomon	CDS	299187	299397	.	+	0	Name=XP_028525284.1;ID=cds-XP_028525284.1;Dbxref=GeneID:108003334%2CGenbank:XP_028525284.1;Parent=rna-XM_028669483.1
NW_016019863.1	Gnomon	CDS	299490	299625	.	+	0	Name=XP_028525284.1;ID=cds-XP_028525284.1;Dbxref=GeneID:108003334%2CGenbank:XP_028525284.1;Parent=rna-XM_028669483.1
NW_016019863.1	Gnomon	CDS	299715	299924	.	+	0	Name=XP_028525284.1;ID=cds-XP_028525284.1;Dbxref=GeneID:108003334%2CGenbank:XP_028525284.1;Parent=rna-XM_028669483.1
NW_016019863.1	Gnomon	CDS	300115	300261	.	+	0	Name=XP_028525284.1;ID=cds-XP_028525284.1;Dbxref=GeneID:108003334%2CGenbank:XP_028525284.1;Parent=rna-XM_028669483.1
NW_016019863.1	Gnomon	CDS	300400	301278	.	+	0	Name=XP_028525284.1;ID=cds-XP_028525284.1;Dbxref=GeneID:108003334%2CGenbank:XP_028525284.1;Parent=rna-XM_028669483.1
NW_016019863.1	Gnomon	CDS	301692	301826	.	+	0	Name=XP_028525284.1;ID=cds-XP_028525284.1;Dbxref=GeneID:108003334%2CGenbank:XP_028525284.1;Parent=rna-XM_028669483.1
NW_016019863.1	Gnomon	CDS	302091	302340	.	+	0	Name=XP_028525284.1;ID=cds-XP_028525284.1;Dbxref=GeneID:108003334%2CGenbank:XP_028525284.1;Parent=rna-XM_028669483.1
NW_016019863.1	Gnomon	CDS	302723	302850	.	+	0	Name=XP_028525284.1;ID=cds-XP_028525284.1;Dbxref=GeneID:108003334%2CGenbank:XP_028525284.1;Parent=rna-XM_028669483.1
NW_016019863.1	Gnomon	CDS	302949	303345	.	+	0	Name=XP_028525284.1;ID=cds-XP_028525284.1;Dbxref=GeneID:108003334%2CGenbank:XP_028525284.1;Parent=rna-XM_028669483.1
NW_016019863.1	Gnomon	CDS	303442	303882	.	+	0	Name=XP_028525284.1;ID=cds-XP_028525284.1;Dbxref=GeneID:108003334%2CGenbank:XP_028525284.1;Parent=rna-XM_028669483.1
NW_016019863.1	Gnomon	CDS	304255	304409	.	+	0	Name=XP_028525284.1;ID=cds-XP_028525284.1;Dbxref=GeneID:108003334%2CGenbank:XP_028525284.1;Parent=rna-XM_028669483.1
NW_016019863.1	Gnomon	CDS	304506	304591	.	+	0	Name=XP_028525284.1;ID=cds-XP_028525284.1;Dbxref=GeneID:108003334%2CGenbank:XP_028525284.1;Parent=rna-XM_028669483.1
NW_016019863.1	Gnomon	CDS	306657	306831	.	+	0	Name=XP_028525284.1;ID=cds-XP_028525284.1;Dbxref=GeneID:108003334%2CGenbank:XP_028525284.1;Parent=rna-XM_028669483.1
NW_016019863.1	Gnomon	CDS	308181	308299	.	+	0	Name=XP_028525284.1;ID=cds-XP_028525284.1;Dbxref=GeneID:108003334%2CGenbank:XP_028525284.1;Parent=rna-XM_028669483.1
NW_016019863.1	Gnomon	CDS	309321	309363	.	+	0	Name=XP_028525284.1;ID=cds-XP_028525284.1;Dbxref=GeneID:108003334%2CGenbank:XP_028525284.1;Parent=rna-XM_028669483.1
NW_016019863.1	Gnomon	exon	604401	604512	.	-	.	ID=exon-XM_017065492.2-26;Dbxref=GeneID:108003322%2CGenbank:XM_017065492.2;Parent=rna-XM_017065492.2
NW_016019863.1	Gnomon	exon	601625	602385	.	-	.	ID=exon-XM_017065492.2-27;Dbxref=GeneID:108003322%2CGenbank:XM_017065492.2;Parent=rna-XM_017065492.2
NW_016019863.1	Gnomon	exon	605140	605151	.	-	.	ID=exon-XM_017065492.2-24;Dbxref=GeneID:108003322%2CGenbank:XM_017065492.2;Parent=rna-XM_017065492.2
NW_016019863.1	Gnomon	exon	604584	604751	.	-	.	ID=exon-XM_017065492.2-25;Dbxref=GeneID:108003322%2CGenbank:XM_017065492.2;Parent=rna-XM_017065492.2
NW_016019863.1	Gnomon	exon	605922	606074	.	-	.	ID=exon-XM_017065492.2-22;Dbxref=GeneID:108003322%2CGenbank:XM_017065492.2;Parent=rna-XM_017065492.2
NW_016019863.1	Gnomon	exon	605575	605770	.	-	.	ID=exon-XM_017065492.2-23;Dbxref=GeneID:108003322%2CGenbank:XM_017065492.2;Parent=rna-XM_017065492.2
NW_016019863.1	Gnomon	exon	606456	606627	.	-	.	ID=exon-XM_017065492.2-20;Dbxref=GeneID:108003322%2CGenbank:XM_017065492.2;Parent=rna-XM_017065492.2
NW_016019863.1	Gnomon	exon	606171	606382	.	-	.	ID=exon-XM_017065492.2-21;Dbxref=GeneID:108003322%2CGenbank:XM_017065492.2;Parent=rna-XM_017065492.2
NW_016019863.1	Gnomon	exon	606786	606924	.	-	.	ID=exon-XM_017065492.2-19;Dbxref=GeneID:108003322%2CGenbank:XM_017065492.2;Parent=rna-XM_017065492.2
NW_016019863.1	Gnomon	exon	607447	607603	.	-	.	ID=exon-XM_017065492.2-17;Dbxref=GeneID:108003322%2CGenbank:XM_017065492.2;Parent=rna-XM_017065492.2
NW_016019863.1	Gnomon	exon	606994	607365	.	-	.	ID=exon-XM_017065492.2-18;Dbxref=GeneID:108003322%2CGenbank:XM_017065492.2;Parent=rna-XM_017065492.2
NW_016019863.1	Gnomon	exon	607891	608292	.	-	.	ID=exon-XM_017065492.2-15;Dbxref=GeneID:108003322%2CGenbank:XM_017065492.2;Parent=rna-XM_017065492.2
NW_016019863.1	Gnomon	exon	607679	607815	.	-	.	ID=exon-XM_017065492.2-16;Dbxref=GeneID:108003322%2CGenbank:XM_017065492.2;Parent=rna-XM_017065492.2
NW_016019863.1	Gnomon	exon	608683	608993	.	-	.	ID=exon-XM_017065492.2-13;Dbxref=GeneID:108003322%2CGenbank:XM_017065492.2;Parent=rna-XM_017065492.2
NW_016019863.1	Gnomon	exon	608412	608613	.	-	.	ID=exon-XM_017065492.2-14;Dbxref=GeneID:108003322%2CGenbank:XM_017065492.2;Parent=rna-XM_017065492.2
NW_016019863.1	Gnomon	exon	609576	610713	.	-	.	ID=exon-XM_017065492.2-11;Dbxref=GeneID:108003322%2CGenbank:XM_017065492.2;Parent=rna-XM_017065492.2
NW_016019863.1	Gnomon	exon	609063	609488	.	-	.	ID=exon-XM_017065492.2-12;Dbxref=GeneID:108003322%2CGenbank:XM_017065492.2;Parent=rna-XM_017065492.2
NW_016019863.1	Gnomon	exon	610788	611050	.	-	.	ID=exon-XM_017065492.2-10;Dbxref=GeneID:108003322%2CGenbank:XM_017065492.2;Parent=rna-XM_017065492.2
NW_016019863.1	Gnomon	mRNA	487070	488881	.	-	.	Name=XM_017065443.2;ID=rna-XM_017065443.2;Dbxref=GeneID:108003279%2CGenbank:XM_017065443.2;Parent=gene-LOC108003279
NW_016019863.1	Gnomon	exon	506320	506434	.	+	.	ID=exon-XM_017065460.2-3;Dbxref=GeneID:108003294%2CGenbank:XM_017065460.2;Parent=rna-XM_017065460.2
NW_016019863.1	Gnomon	exon	506509	506664	.	+	.	ID=exon-XM_017065460.2-4;Dbxref=GeneID:108003294%2CGenbank:XM_017065460.2;Parent=rna-XM_017065460.2
NW_016019863.1	Gnomon	exon	506790	506906	.	+	.	ID=exon-XM_017065460.2-5;Dbxref=GeneID:108003294%2CGenbank:XM_017065460.2;Parent=rna-XM_017065460.2
NW_016019863.1	Gnomon	exon	506969	507340	.	+	.	ID=exon-XM_017065460.2-6;Dbxref=GeneID:108003294%2CGenbank:XM_017065460.2;Parent=rna-XM_017065460.2
NW_016019863.1	Gnomon	exon	107916	108089	.	-	.	ID=exon-XM_017065478.2-13;Dbxref=GeneID:108003313%2CGenbank:XM_017065478.2;Parent=rna-XM_017065478.2
NW_016019863.1	Gnomon	exon	107662	107798	.	-	.	ID=exon-XM_017065478.2-14;Dbxref=GeneID:108003313%2CGenbank:XM_017065478.2;Parent=rna-XM_017065478.2
NW_016019863.1	Gnomon	exon	108672	109006	.	-	.	ID=exon-XM_017065478.2-11;Dbxref=GeneID:108003313%2CGenbank:XM_017065478.2;Parent=rna-XM_017065478.2
NW_016019863.1	Gnomon	exon	505577	505929	.	+	.	ID=exon-XM_017065460.2-1;Dbxref=GeneID:108003294%2CGenbank:XM_017065460.2;Parent=rna-XM_017065460.2
NW_016019863.1	Gnomon	exon	108179	108397	.	-	.	ID=exon-XM_017065478.2-12;Dbxref=GeneID:108003313%2CGenbank:XM_017065478.2;Parent=rna-XM_017065478.2
NW_016019863.1	Gnomon	exon	506083	506165	.	+	.	ID=exon-XM_017065460.2-2;Dbxref=GeneID:108003294%2CGenbank:XM_017065460.2;Parent=rna-XM_017065460.2
NW_016019863.1	Gnomon	exon	109094	109320	.	-	.	ID=exon-XM_017065478.2-10;Dbxref=GeneID:108003313%2CGenbank:XM_017065478.2;Parent=rna-XM_017065478.2
NW_016019863.1	Gnomon	CDS	297496	297562	.	+	0	Name=XP_028525285.1;ID=cds-XP_028525285.1;Dbxref=GeneID:108003334%2CGenbank:XP_028525285.1;Parent=rna-XM_028669484.1
NW_016019863.1	Gnomon	CDS	299187	299397	.	+	0	Name=XP_028525285.1;ID=cds-XP_028525285.1;Dbxref=GeneID:108003334%2CGenbank:XP_028525285.1;Parent=rna-XM_028669484.1
NW_016019863.1	Gnomon	CDS	299490	299625	.	+	0	Name=XP_028525285.1;ID=cds-XP_028525285.1;Dbxref=GeneID:108003334%2CGenbank:XP_028525285.1;Parent=rna-XM_028669484.1
NW_016019863.1	Gnomon	CDS	299715	299924	.	+	0	Name=XP_028525285.1;ID=cds-XP_028525285.1;Dbxref=GeneID:108003334%2CGenbank:XP_028525285.1;Parent=rna-XM_028669484.1
NW_016019863.1	Gnomon	CDS	300115	300261	.	+	0	Name=XP_028525285.1;ID=cds-XP_028525285.1;Dbxref=GeneID:108003334%2CGenbank:XP_028525285.1;Parent=rna-XM_028669484.1
NW_016019863.1	Gnomon	CDS	300400	301278	.	+	0	Name=XP_028525285.1;ID=cds-XP_028525285.1;Dbxref=GeneID:108003334%2CGenbank:XP_028525285.1;Parent=rna-XM_028669484.1
NW_016019863.1	Gnomon	CDS	301692	301826	.	+	0	Name=XP_028525285.1;ID=cds-XP_028525285.1;Dbxref=GeneID:108003334%2CGenbank:XP_028525285.1;Parent=rna-XM_028669484.1
NW_016019863.1	Gnomon	CDS	302091	302340	.	+	0	Name=XP_028525285.1;ID=cds-XP_028525285.1;Dbxref=GeneID:108003334%2CGenbank:XP_028525285.1;Parent=rna-XM_028669484.1
NW_016019863.1	Gnomon	CDS	302723	302850	.	+	0	Name=XP_028525285.1;ID=cds-XP_028525285.1;Dbxref=GeneID:108003334%2CGenbank:XP_028525285.1;Parent=rna-XM_028669484.1
NW_016019863.1	Gnomon	CDS	302949	303345	.	+	0	Name=XP_028525285.1;ID=cds-XP_028525285.1;Dbxref=GeneID:108003334%2CGenbank:XP_028525285.1;Parent=rna-XM_028669484.1
NW_016019863.1	Gnomon	CDS	303442	303882	.	+	0	Name=XP_028525285.1;ID=cds-XP_028525285.1;Dbxref=GeneID:108003334%2CGenbank:XP_028525285.1;Parent=rna-XM_028669484.1
NW_016019863.1	Gnomon	CDS	304255	304409	.	+	0	Name=XP_028525285.1;ID=cds-XP_028525285.1;Dbxref=GeneID:108003334%2CGenbank:XP_028525285.1;Parent=rna-XM_028669484.1
NW_016019863.1	Gnomon	CDS	304506	304591	.	+	0	Name=XP_028525285.1;ID=cds-XP_028525285.1;Dbxref=GeneID:108003334%2CGenbank:XP_028525285.1;Parent=rna-XM_028669484.1
NW_016019863.1	Gnomon	CDS	305400	305492	.	+	0	Name=XP_028525285.1;ID=cds-XP_028525285.1;Dbxref=GeneID:108003334%2CGenbank:XP_028525285.1;Parent=rna-XM_028669484.1
NW_016019863.1	Gnomon	CDS	306657	306831	.	+	0	Name=XP_028525285.1;ID=cds-XP_028525285.1;Dbxref=GeneID:108003334%2CGenbank:XP_028525285.1;Parent=rna-XM_028669484.1
NW_016019863.1	Gnomon	CDS	307624	307680	.	+	0	Name=XP_028525285.1;ID=cds-XP_028525285.1;Dbxref=GeneID:108003334%2CGenbank:XP_028525285.1;Parent=rna-XM_028669484.1
NW_016019863.1	Gnomon	exon	26102	26216	.	-	.	ID=exon-XR_001767050.2-3;Dbxref=GeneID:108003355%2CGenbank:XR_001767050.2;Parent=rna-XR_001767050.2
NW_016019863.1	Gnomon	exon	25756	25962	.	-	.	ID=exon-XR_001767050.2-4;Dbxref=GeneID:108003355%2CGenbank:XR_001767050.2;Parent=rna-XR_001767050.2
NW_016019863.1	Gnomon	exon	26979	27566	.	-	.	ID=exon-XR_001767050.2-1;Dbxref=GeneID:108003355%2CGenbank:XR_001767050.2;Parent=rna-XR_001767050.2
NW_016019863.1	Gnomon	exon	26349	26588	.	-	.	ID=exon-XR_001767050.2-2;Dbxref=GeneID:108003355%2CGenbank:XR_001767050.2;Parent=rna-XR_001767050.2
NW_016019863.1	Gnomon	exon	43229	43964	.	-	.	ID=exon-XM_017065528.2-1;Dbxref=GeneID:108003335%2CGenbank:XM_017065528.2;Parent=rna-XM_017065528.2
NW_016019863.1	Gnomon	exon	42574	42778	.	-	.	ID=exon-XM_017065528.2-2;Dbxref=GeneID:108003335%2CGenbank:XM_017065528.2;Parent=rna-XM_017065528.2
NW_016019863.1	Gnomon	exon	42067	42351	.	-	.	ID=exon-XM_017065528.2-3;Dbxref=GeneID:108003335%2CGenbank:XM_017065528.2;Parent=rna-XM_017065528.2
NW_016019863.1	Gnomon	exon	41860	42008	.	-	.	ID=exon-XM_017065528.2-4;Dbxref=GeneID:108003335%2CGenbank:XM_017065528.2;Parent=rna-XM_017065528.2
NW_016019863.1	Gnomon	mRNA	168423	172448	.	+	.	Name=XM_017065440.2;ID=rna-XM_017065440.2;Dbxref=GeneID:108003276%2CGenbank:XM_017065440.2;Parent=gene-LOC108003276
NW_016019863.1	Gnomon	CDS	683005	683015	.	-	0	Name=XP_028525286.1;ID=cds-XP_028525286.1;Dbxref=GeneID:108003281%2CGenbank:XP_028525286.1;Parent=rna-XM_028669485.1
NW_016019863.1	Gnomon	CDS	682659	682789	.	-	0	Name=XP_028525286.1;ID=cds-XP_028525286.1;Dbxref=GeneID:108003281%2CGenbank:XP_028525286.1;Parent=rna-XM_028669485.1
NW_016019863.1	Gnomon	CDS	681894	682061	.	-	0	Name=XP_028525286.1;ID=cds-XP_028525286.1;Dbxref=GeneID:108003281%2CGenbank:XP_028525286.1;Parent=rna-XM_028669485.1
NW_016019863.1	Gnomon	CDS	681625	681797	.	-	0	Name=XP_028525286.1;ID=cds-XP_028525286.1;Dbxref=GeneID:108003281%2CGenbank:XP_028525286.1;Parent=rna-XM_028669485.1
NW_016019863.1	Gnomon	CDS	681249	681515	.	-	0	Name=XP_028525286.1;ID=cds-XP_028525286.1;Dbxref=GeneID:108003281%2CGenbank:XP_028525286.1;Parent=rna-XM_028669485.1
NW_016019863.1	Gnomon	CDS	680932	681156	.	-	0	Name=XP_028525286.1;ID=cds-XP_028525286.1;Dbxref=GeneID:108003281%2CGenbank:XP_028525286.1;Parent=rna-XM_028669485.1
NW_016019863.1	Gnomon	CDS	680801	680866	.	-	0	Name=XP_028525286.1;ID=cds-XP_028525286.1;Dbxref=GeneID:108003281%2CGenbank:XP_028525286.1;Parent=rna-XM_028669485.1
NW_016019863.1	Gnomon	CDS	680521	680686	.	-	0	Name=XP_028525286.1;ID=cds-XP_028525286.1;Dbxref=GeneID:108003281%2CGenbank:XP_028525286.1;Parent=rna-XM_028669485.1
NW_016019863.1	Gnomon	CDS	680257	680351	.	-	0	Name=XP_028525286.1;ID=cds-XP_028525286.1;Dbxref=GeneID:108003281%2CGenbank:XP_028525286.1;Parent=rna-XM_028669485.1
NW_016019863.1	Gnomon	exon	137614	137721	.	+	.	ID=exon-XM_017065505.2-3;Dbxref=GeneID:108003328%2CGenbank:XM_017065505.2;Parent=rna-XM_017065505.2
NW_016019863.1	Gnomon	exon	138107	138372	.	+	.	ID=exon-XM_017065505.2-4;Dbxref=GeneID:108003328%2CGenbank:XM_017065505.2;Parent=rna-XM_017065505.2
NW_016019863.1	Gnomon	exon	138455	138738	.	+	.	ID=exon-XM_017065505.2-5;Dbxref=GeneID:108003328%2CGenbank:XM_017065505.2;Parent=rna-XM_017065505.2
NW_016019863.1	Gnomon	exon	153837	154045	.	+	.	ID=exon-XM_017065505.2-6;Dbxref=GeneID:108003328%2CGenbank:XM_017065505.2;Parent=rna-XM_017065505.2
NW_016019863.1	Gnomon	exon	136186	136257	.	+	.	ID=exon-XM_017065505.2-1;Dbxref=GeneID:108003328%2CGenbank:XM_017065505.2;Parent=rna-XM_017065505.2
NW_016019863.1	Gnomon	exon	137310	137428	.	+	.	ID=exon-XM_017065505.2-2;Dbxref=GeneID:108003328%2CGenbank:XM_017065505.2;Parent=rna-XM_017065505.2
NW_016019863.1	Gnomon	exon	154381	154906	.	+	.	ID=exon-XM_017065505.2-7;Dbxref=GeneID:108003328%2CGenbank:XM_017065505.2;Parent=rna-XM_017065505.2
NW_016019863.1	Gnomon	exon	547163	547286	.	+	.	ID=exon-XM_017065457.2-5;Dbxref=GeneID:108003290%2CGenbank:XM_017065457.2;Parent=rna-XM_017065457.2
NW_016019863.1	Gnomon	exon	547390	548707	.	+	.	ID=exon-XM_017065457.2-6;Dbxref=GeneID:108003290%2CGenbank:XM_017065457.2;Parent=rna-XM_017065457.2
NW_016019863.1	Gnomon	exon	546089	546321	.	+	.	ID=exon-XM_017065457.2-3;Dbxref=GeneID:108003290%2CGenbank:XM_017065457.2;Parent=rna-XM_017065457.2
NW_016019863.1	Gnomon	exon	546835	547013	.	+	.	ID=exon-XM_017065457.2-4;Dbxref=GeneID:108003290%2CGenbank:XM_017065457.2;Parent=rna-XM_017065457.2
NW_016019863.1	Gnomon	exon	542821	542988	.	+	.	ID=exon-XM_017065457.2-1;Dbxref=GeneID:108003290%2CGenbank:XM_017065457.2;Parent=rna-XM_017065457.2
NW_016019863.1	Gnomon	exon	545857	545972	.	+	.	ID=exon-XM_017065457.2-2;Dbxref=GeneID:108003290%2CGenbank:XM_017065457.2;Parent=rna-XM_017065457.2
NW_016019863.1	Gnomon	exon	72635	72916	.	-	.	ID=exon-XM_028669487.1-1;Dbxref=GeneID:108003348%2CGenbank:XM_028669487.1;Parent=rna-XM_028669487.1
NW_016019863.1	Gnomon	exon	57855	58047	.	-	.	ID=exon-XM_028669487.1-2;Dbxref=GeneID:108003348%2CGenbank:XM_028669487.1;Parent=rna-XM_028669487.1
NW_016019863.1	Gnomon	exon	57157	57370	.	-	.	ID=exon-XM_028669487.1-3;Dbxref=GeneID:108003348%2CGenbank:XM_028669487.1;Parent=rna-XM_028669487.1
NW_016019863.1	Gnomon	exon	56786	57066	.	-	.	ID=exon-XM_028669487.1-4;Dbxref=GeneID:108003348%2CGenbank:XM_028669487.1;Parent=rna-XM_028669487.1
NW_016019863.1	Gnomon	exon	135652	136037	.	+	.	ID=exon-XM_017065506.2-1;Dbxref=GeneID:108003328%2CGenbank:XM_017065506.2;Parent=rna-XM_017065506.2
NW_016019863.1	Gnomon	exon	138107	138372	.	+	.	ID=exon-XM_017065506.2-4;Dbxref=GeneID:108003328%2CGenbank:XM_017065506.2;Parent=rna-XM_017065506.2
NW_016019863.1	Gnomon	exon	138455	138738	.	+	.	ID=exon-XM_017065506.2-5;Dbxref=GeneID:108003328%2CGenbank:XM_017065506.2;Parent=rna-XM_017065506.2
NW_016019863.1	Gnomon	exon	137310	137428	.	+	.	ID=exon-XM_017065506.2-2;Dbxref=GeneID:108003328%2CGenbank:XM_017065506.2;Parent=rna-XM_017065506.2
NW_016019863.1	Gnomon	exon	137614	137721	.	+	.	ID=exon-XM_017065506.2-3;Dbxref=GeneID:108003328%2CGenbank:XM_017065506.2;Parent=rna-XM_017065506.2
NW_016019863.1	Gnomon	CDS	529356	529422	.	+	0	Name=XP_016920950.1;ID=cds-XP_016920950.1;Dbxref=GeneID:108003296%2CGenbank:XP_016920950.1;Note=The sequence of the model RefSeq protein was modified relative to this genomic sequence to represent the inferred CDS: added 291 bases not found in genome assembly;Parent=rna-XM_017065461.2
NW_016019863.1	Gnomon	CDS	529699	529898	.	+	0	Name=XP_016920950.1;ID=cds-XP_016920950.1;Dbxref=GeneID:108003296%2CGenbank:XP_016920950.1;Note=The sequence of the model RefSeq protein was modified relative to this genomic sequence to represent the inferred CDS: added 291 bases not found in genome assembly;Parent=rna-XM_017065461.2
NW_016019863.1	Gnomon	CDS	529967	530127	.	+	0	Name=XP_016920950.1;ID=cds-XP_016920950.1;Dbxref=GeneID:108003296%2CGenbank:XP_016920950.1;Note=The sequence of the model RefSeq protein was modified relative to this genomic sequence to represent the inferred CDS: added 291 bases not found in genome assembly;Parent=rna-XM_017065461.2
NW_016019863.1	Gnomon	CDS	530187	530481	.	+	0	Name=XP_016920950.1;ID=cds-XP_016920950.1;Dbxref=GeneID:108003296%2CGenbank:XP_016920950.1;Note=The sequence of the model RefSeq protein was modified relative to this genomic sequence to represent the inferred CDS: added 291 bases not found in genome assembly;Parent=rna-XM_017065461.2
NW_016019863.1	Gnomon	exon	153837	154045	.	+	.	ID=exon-XM_017065506.2-6;Dbxref=GeneID:108003328%2CGenbank:XM_017065506.2;Parent=rna-XM_017065506.2
NW_016019863.1	Gnomon	exon	154381	154906	.	+	.	ID=exon-XM_017065506.2-7;Dbxref=GeneID:108003328%2CGenbank:XM_017065506.2;Parent=rna-XM_017065506.2
NW_016019863.1	Gnomon	transcript	525619	528624	.	-	.	Name=XR_001767023.2;ID=rna-XR_001767023.2;Dbxref=GeneID:108003284%2CGenbank:XR_001767023.2;Parent=gene-LOC108003284
NW_016019863.1	Gnomon	mRNA	621242	623295	.	-	.	Name=XM_017065488.2;ID=rna-XM_017065488.2;Dbxref=GeneID:108003320%2CGenbank:XM_017065488.2;Parent=gene-LOC108003320
NW_016019863.1	Gnomon	CDS	297496	297562	.	+	0	Name=XP_028525280.1;ID=cds-XP_028525280.1;Dbxref=GeneID:108003334%2CGenbank:XP_028525280.1;Parent=rna-XM_028669479.1
NW_016019863.1	Gnomon	CDS	299187	299397	.	+	0	Name=XP_028525280.1;ID=cds-XP_028525280.1;Dbxref=GeneID:108003334%2CGenbank:XP_028525280.1;Parent=rna-XM_028669479.1
NW_016019863.1	Gnomon	CDS	299490	299625	.	+	0	Name=XP_028525280.1;ID=cds-XP_028525280.1;Dbxref=GeneID:108003334%2CGenbank:XP_028525280.1;Parent=rna-XM_028669479.1
NW_016019863.1	Gnomon	CDS	299715	299924	.	+	0	Name=XP_028525280.1;ID=cds-XP_028525280.1;Dbxref=GeneID:108003334%2CGenbank:XP_028525280.1;Parent=rna-XM_028669479.1
NW_016019863.1	Gnomon	CDS	300115	300261	.	+	0	Name=XP_028525280.1;ID=cds-XP_028525280.1;Dbxref=GeneID:108003334%2CGenbank:XP_028525280.1;Parent=rna-XM_028669479.1
NW_016019863.1	Gnomon	CDS	300400	301278	.	+	0	Name=XP_028525280.1;ID=cds-XP_028525280.1;Dbxref=GeneID:108003334%2CGenbank:XP_028525280.1;Parent=rna-XM_028669479.1
NW_016019863.1	Gnomon	CDS	301692	301826	.	+	0	Name=XP_028525280.1;ID=cds-XP_028525280.1;Dbxref=GeneID:108003334%2CGenbank:XP_028525280.1;Parent=rna-XM_028669479.1
NW_016019863.1	Gnomon	CDS	302091	302340	.	+	0	Name=XP_028525280.1;ID=cds-XP_028525280.1;Dbxref=GeneID:108003334%2CGenbank:XP_028525280.1;Parent=rna-XM_028669479.1
NW_016019863.1	Gnomon	CDS	302723	302850	.	+	0	Name=XP_028525280.1;ID=cds-XP_028525280.1;Dbxref=GeneID:108003334%2CGenbank:XP_028525280.1;Parent=rna-XM_028669479.1
NW_016019863.1	Gnomon	CDS	302949	303345	.	+	0	Name=XP_028525280.1;ID=cds-XP_028525280.1;Dbxref=GeneID:108003334%2CGenbank:XP_028525280.1;Parent=rna-XM_028669479.1
NW_016019863.1	Gnomon	CDS	303442	303882	.	+	0	Name=XP_028525280.1;ID=cds-XP_028525280.1;Dbxref=GeneID:108003334%2CGenbank:XP_028525280.1;Parent=rna-XM_028669479.1
NW_016019863.1	Gnomon	CDS	304255	304409	.	+	0	Name=XP_028525280.1;ID=cds-XP_028525280.1;Dbxref=GeneID:108003334%2CGenbank:XP_028525280.1;Parent=rna-XM_028669479.1
NW_016019863.1	Gnomon	CDS	304506	304591	.	+	0	Name=XP_028525280.1;ID=cds-XP_028525280.1;Dbxref=GeneID:108003334%2CGenbank:XP_028525280.1;Parent=rna-XM_028669479.1
NW_016019863.1	Gnomon	CDS	305400	305492	.	+	0	Name=XP_028525280.1;ID=cds-XP_028525280.1;Dbxref=GeneID:108003334%2CGenbank:XP_028525280.1;Parent=rna-XM_028669479.1
NW_016019863.1	Gnomon	CDS	306657	306831	.	+	0	Name=XP_028525280.1;ID=cds-XP_028525280.1;Dbxref=GeneID:108003334%2CGenbank:XP_028525280.1;Parent=rna-XM_028669479.1
NW_016019863.1	Gnomon	CDS	308181	308299	.	+	0	Name=XP_028525280.1;ID=cds-XP_028525280.1;Dbxref=GeneID:108003334%2CGenbank:XP_028525280.1;Parent=rna-XM_028669479.1
NW_016019863.1	Gnomon	CDS	309321	309363	.	+	0	Name=XP_028525280.1;ID=cds-XP_028525280.1;Dbxref=GeneID:108003334%2CGenbank:XP_028525280.1;Parent=rna-XM_028669479.1
NW_016019863.1	Gnomon	exon	482851	482968	.	-	.	ID=exon-XM_017065531.2-1;Dbxref=GeneID:108003337%2CGenbank:XM_017065531.2;Parent=rna-XM_017065531.2
NW_016019863.1	Gnomon	exon	481797	481892	.	-	.	ID=exon-XM_017065531.2-4;Dbxref=GeneID:108003337%2CGenbank:XM_017065531.2;Parent=rna-XM_017065531.2
NW_016019863.1	Gnomon	exon	481460	481602	.	-	.	ID=exon-XM_017065531.2-5;Dbxref=GeneID:108003337%2CGenbank:XM_017065531.2;Parent=rna-XM_017065531.2
NW_016019863.1	Gnomon	exon	482485	482703	.	-	.	ID=exon-XM_017065531.2-2;Dbxref=GeneID:108003337%2CGenbank:XM_017065531.2;Parent=rna-XM_017065531.2
NW_016019863.1	Gnomon	exon	482057	482201	.	-	.	ID=exon-XM_017065531.2-3;Dbxref=GeneID:108003337%2CGenbank:XM_017065531.2;Parent=rna-XM_017065531.2
NW_016019863.1	Gnomon	exon	480134	480368	.	-	.	ID=exon-XM_017065531.2-8;Dbxref=GeneID:108003337%2CGenbank:XM_017065531.2;Parent=rna-XM_017065531.2
NW_016019863.1	Gnomon	exon	479495	479647	.	-	.	ID=exon-XM_017065531.2-9;Dbxref=GeneID:108003337%2CGenbank:XM_017065531.2;Parent=rna-XM_017065531.2
NW_016019863.1	Gnomon	exon	480750	480951	.	-	.	ID=exon-XM_017065531.2-6;Dbxref=GeneID:108003337%2CGenbank:XM_017065531.2;Parent=rna-XM_017065531.2
NW_016019863.1	Gnomon	exon	480453	480623	.	-	.	ID=exon-XM_017065531.2-7;Dbxref=GeneID:108003337%2CGenbank:XM_017065531.2;Parent=rna-XM_017065531.2
NW_016019863.1	Gnomon	CDS	297496	297562	.	+	0	Name=XP_028525282.1;ID=cds-XP_028525282.1;Dbxref=GeneID:108003334%2CGenbank:XP_028525282.1;Parent=rna-XM_028669481.1
NW_016019863.1	Gnomon	CDS	299187	299397	.	+	0	Name=XP_028525282.1;ID=cds-XP_028525282.1;Dbxref=GeneID:108003334%2CGenbank:XP_028525282.1;Parent=rna-XM_028669481.1
NW_016019863.1	Gnomon	CDS	299490	299625	.	+	0	Name=XP_028525282.1;ID=cds-XP_028525282.1;Dbxref=GeneID:108003334%2CGenbank:XP_028525282.1;Parent=rna-XM_028669481.1
NW_016019863.1	Gnomon	CDS	299715	299924	.	+	0	Name=XP_028525282.1;ID=cds-XP_028525282.1;Dbxref=GeneID:108003334%2CGenbank:XP_028525282.1;Parent=rna-XM_028669481.1
NW_016019863.1	Gnomon	CDS	300115	300261	.	+	0	Name=XP_028525282.1;ID=cds-XP_028525282.1;Dbxref=GeneID:108003334%2CGenbank:XP_028525282.1;Parent=rna-XM_028669481.1
NW_016019863.1	Gnomon	CDS	300400	301278	.	+	0	Name=XP_028525282.1;ID=cds-XP_028525282.1;Dbxref=GeneID:108003334%2CGenbank:XP_028525282.1;Parent=rna-XM_028669481.1
NW_016019863.1	Gnomon	CDS	301692	301826	.	+	0	Name=XP_028525282.1;ID=cds-XP_028525282.1;Dbxref=GeneID:108003334%2CGenbank:XP_028525282.1;Parent=rna-XM_028669481.1
NW_016019863.1	Gnomon	CDS	302091	302340	.	+	0	Name=XP_028525282.1;ID=cds-XP_028525282.1;Dbxref=GeneID:108003334%2CGenbank:XP_028525282.1;Parent=rna-XM_028669481.1
NW_016019863.1	Gnomon	CDS	302732	302850	.	+	0	Name=XP_028525282.1;ID=cds-XP_028525282.1;Dbxref=GeneID:108003334%2CGenbank:XP_028525282.1;Parent=rna-XM_028669481.1
NW_016019863.1	Gnomon	CDS	302949	303345	.	+	0	Name=XP_028525282.1;ID=cds-XP_028525282.1;Dbxref=GeneID:108003334%2CGenbank:XP_028525282.1;Parent=rna-XM_028669481.1
NW_016019863.1	Gnomon	CDS	303442	303882	.	+	0	Name=XP_028525282.1;ID=cds-XP_028525282.1;Dbxref=GeneID:108003334%2CGenbank:XP_028525282.1;Parent=rna-XM_028669481.1
NW_016019863.1	Gnomon	CDS	304255	304409	.	+	0	Name=XP_028525282.1;ID=cds-XP_028525282.1;Dbxref=GeneID:108003334%2CGenbank:XP_028525282.1;Parent=rna-XM_028669481.1
NW_016019863.1	Gnomon	CDS	304506	304591	.	+	0	Name=XP_028525282.1;ID=cds-XP_028525282.1;Dbxref=GeneID:108003334%2CGenbank:XP_028525282.1;Parent=rna-XM_028669481.1
NW_016019863.1	Gnomon	CDS	305400	305492	.	+	0	Name=XP_028525282.1;ID=cds-XP_028525282.1;Dbxref=GeneID:108003334%2CGenbank:XP_028525282.1;Parent=rna-XM_028669481.1
NW_016019863.1	Gnomon	CDS	306657	306831	.	+	0	Name=XP_028525282.1;ID=cds-XP_028525282.1;Dbxref=GeneID:108003334%2CGenbank:XP_028525282.1;Parent=rna-XM_028669481.1
NW_016019863.1	Gnomon	CDS	308181	308299	.	+	0	Name=XP_028525282.1;ID=cds-XP_028525282.1;Dbxref=GeneID:108003334%2CGenbank:XP_028525282.1;Parent=rna-XM_028669481.1
NW_016019863.1	Gnomon	CDS	309321	309363	.	+	0	Name=XP_028525282.1;ID=cds-XP_028525282.1;Dbxref=GeneID:108003334%2CGenbank:XP_028525282.1;Parent=rna-XM_028669481.1
NW_016019863.1	Gnomon	mRNA	278721	287224	.	+	.	Name=XM_017065489.2;ID=rna-XM_017065489.2;Dbxref=GeneID:108003321%2CGenbank:XM_017065489.2;Note=The sequence of the model RefSeq transcript was modified relative to this genomic sequence to represent the inferred CDS: added 329 bases not found in genome assembly;Parent=gene-LOC108003321
NW_016019863.1	Gnomon	CDS	297496	297562	.	+	0	Name=XP_028525281.1;ID=cds-XP_028525281.1;Dbxref=GeneID:108003334%2CGenbank:XP_028525281.1;Parent=rna-XM_028669480.1
NW_016019863.1	Gnomon	CDS	299187	299397	.	+	0	Name=XP_028525281.1;ID=cds-XP_028525281.1;Dbxref=GeneID:108003334%2CGenbank:XP_028525281.1;Parent=rna-XM_028669480.1
NW_016019863.1	Gnomon	CDS	299490	299625	.	+	0	Name=XP_028525281.1;ID=cds-XP_028525281.1;Dbxref=GeneID:108003334%2CGenbank:XP_028525281.1;Parent=rna-XM_028669480.1
NW_016019863.1	Gnomon	CDS	299715	299924	.	+	0	Name=XP_028525281.1;ID=cds-XP_028525281.1;Dbxref=GeneID:108003334%2CGenbank:XP_028525281.1;Parent=rna-XM_028669480.1
NW_016019863.1	Gnomon	CDS	300115	300261	.	+	0	Name=XP_028525281.1;ID=cds-XP_028525281.1;Dbxref=GeneID:108003334%2CGenbank:XP_028525281.1;Parent=rna-XM_028669480.1
NW_016019863.1	Gnomon	CDS	300400	301278	.	+	0	Name=XP_028525281.1;ID=cds-XP_028525281.1;Dbxref=GeneID:108003334%2CGenbank:XP_028525281.1;Parent=rna-XM_028669480.1
NW_016019863.1	Gnomon	CDS	301692	301826	.	+	0	Name=XP_028525281.1;ID=cds-XP_028525281.1;Dbxref=GeneID:108003334%2CGenbank:XP_028525281.1;Parent=rna-XM_028669480.1
NW_016019863.1	Gnomon	CDS	302091	302340	.	+	0	Name=XP_028525281.1;ID=cds-XP_028525281.1;Dbxref=GeneID:108003334%2CGenbank:XP_028525281.1;Parent=rna-XM_028669480.1
NW_016019863.1	Gnomon	CDS	302723	302850	.	+	0	Name=XP_028525281.1;ID=cds-XP_028525281.1;Dbxref=GeneID:108003334%2CGenbank:XP_028525281.1;Parent=rna-XM_028669480.1
NW_016019863.1	Gnomon	CDS	302949	303345	.	+	0	Name=XP_028525281.1;ID=cds-XP_028525281.1;Dbxref=GeneID:108003334%2CGenbank:XP_028525281.1;Parent=rna-XM_028669480.1
NW_016019863.1	Gnomon	CDS	303442	303882	.	+	0	Name=XP_028525281.1;ID=cds-XP_028525281.1;Dbxref=GeneID:108003334%2CGenbank:XP_028525281.1;Parent=rna-XM_028669480.1
NW_016019863.1	Gnomon	CDS	304255	304409	.	+	0	Name=XP_028525281.1;ID=cds-XP_028525281.1;Dbxref=GeneID:108003334%2CGenbank:XP_028525281.1;Parent=rna-XM_028669480.1
NW_016019863.1	Gnomon	CDS	304506	304591	.	+	0	Name=XP_028525281.1;ID=cds-XP_028525281.1;Dbxref=GeneID:108003334%2CGenbank:XP_028525281.1;Parent=rna-XM_028669480.1
NW_016019863.1	Gnomon	CDS	305400	305492	.	+	0	Name=XP_028525281.1;ID=cds-XP_028525281.1;Dbxref=GeneID:108003334%2CGenbank:XP_028525281.1;Parent=rna-XM_028669480.1
NW_016019863.1	Gnomon	CDS	306657	306831	.	+	0	Name=XP_028525281.1;ID=cds-XP_028525281.1;Dbxref=GeneID:108003334%2CGenbank:XP_028525281.1;Parent=rna-XM_028669480.1
NW_016019863.1	Gnomon	CDS	308181	308299	.	+	0	Name=XP_028525281.1;ID=cds-XP_028525281.1;Dbxref=GeneID:108003334%2CGenbank:XP_028525281.1;Parent=rna-XM_028669480.1
NW_016019863.1	Gnomon	CDS	309321	309363	.	+	0	Name=XP_028525281.1;ID=cds-XP_028525281.1;Dbxref=GeneID:108003334%2CGenbank:XP_028525281.1;Parent=rna-XM_028669480.1
NW_016019863.1	Gnomon	exon	123955	124074	.	+	.	ID=exon-XM_017065482.2-1;Dbxref=GeneID:108003316%2CGenbank:XM_017065482.2;Parent=rna-XM_017065482.2
NW_016019863.1	Gnomon	exon	124613	124794	.	+	.	ID=exon-XM_017065482.2-2;Dbxref=GeneID:108003316%2CGenbank:XM_017065482.2;Parent=rna-XM_017065482.2
NW_016019863.1	Gnomon	exon	125495	125655	.	+	.	ID=exon-XM_017065482.2-5;Dbxref=GeneID:108003316%2CGenbank:XM_017065482.2;Parent=rna-XM_017065482.2
NW_016019863.1	Gnomon	exon	124984	125131	.	+	.	ID=exon-XM_017065482.2-3;Dbxref=GeneID:108003316%2CGenbank:XM_017065482.2;Parent=rna-XM_017065482.2
NW_016019863.1	Gnomon	exon	125225	125434	.	+	.	ID=exon-XM_017065482.2-4;Dbxref=GeneID:108003316%2CGenbank:XM_017065482.2;Parent=rna-XM_017065482.2
NW_016019863.1	Gnomon	CDS	133380	133484	.	-	0	Name=XP_016920956.1;ID=cds-XP_016920956.1;Dbxref=GeneID:108003304%2CGenbank:XP_016920956.1;Parent=rna-XM_017065467.2
NW_016019863.1	Gnomon	CDS	133227	133295	.	-	0	Name=XP_016920956.1;ID=cds-XP_016920956.1;Dbxref=GeneID:108003304%2CGenbank:XP_016920956.1;Parent=rna-XM_017065467.2
NW_016019863.1	Gnomon	CDS	132359	132457	.	-	0	Name=XP_016920956.1;ID=cds-XP_016920956.1;Dbxref=GeneID:108003304%2CGenbank:XP_016920956.1;Parent=rna-XM_017065467.2
NW_016019863.1	Gnomon	exon	482057	482201	.	-	.	ID=exon-XM_017065530.2-3;Dbxref=GeneID:108003337%2CGenbank:XM_017065530.2;Parent=rna-XM_017065530.2
NW_016019863.1	Gnomon	exon	481797	481892	.	-	.	ID=exon-XM_017065530.2-4;Dbxref=GeneID:108003337%2CGenbank:XM_017065530.2;Parent=rna-XM_017065530.2
NW_016019863.1	Gnomon	exon	481460	481602	.	-	.	ID=exon-XM_017065530.2-5;Dbxref=GeneID:108003337%2CGenbank:XM_017065530.2;Parent=rna-XM_017065530.2
NW_016019863.1	Gnomon	exon	480750	480951	.	-	.	ID=exon-XM_017065530.2-6;Dbxref=GeneID:108003337%2CGenbank:XM_017065530.2;Parent=rna-XM_017065530.2
NW_016019863.1	Gnomon	exon	484045	484153	.	-	.	ID=exon-XM_017065530.2-1;Dbxref=GeneID:108003337%2CGenbank:XM_017065530.2;Parent=rna-XM_017065530.2
NW_016019863.1	Gnomon	exon	482485	482703	.	-	.	ID=exon-XM_017065530.2-2;Dbxref=GeneID:108003337%2CGenbank:XM_017065530.2;Parent=rna-XM_017065530.2
NW_016019863.1	Gnomon	exon	480453	480623	.	-	.	ID=exon-XM_017065530.2-7;Dbxref=GeneID:108003337%2CGenbank:XM_017065530.2;Parent=rna-XM_017065530.2
NW_016019863.1	Gnomon	exon	480134	480368	.	-	.	ID=exon-XM_017065530.2-8;Dbxref=GeneID:108003337%2CGenbank:XM_017065530.2;Parent=rna-XM_017065530.2
NW_016019863.1	Gnomon	exon	479495	479647	.	-	.	ID=exon-XM_017065530.2-9;Dbxref=GeneID:108003337%2CGenbank:XM_017065530.2;Parent=rna-XM_017065530.2
NW_016019863.1	Gnomon	CDS	87849	87974	.	-	0	Name=XP_016920954.1;ID=cds-XP_016920954.1;Dbxref=GeneID:108003300%2CGenbank:XP_016920954.1;Parent=rna-XM_017065465.2
NW_016019863.1	Gnomon	CDS	87065	87778	.	-	0	Name=XP_016920954.1;ID=cds-XP_016920954.1;Dbxref=GeneID:108003300%2CGenbank:XP_016920954.1;Parent=rna-XM_017065465.2
NW_016019863.1	Gnomon	lnc_RNA	301	4147	.	-	.	Name=XR_001767028.2;ID=rna-XR_001767028.2;Dbxref=GeneID:108003295%2CGenbank:XR_001767028.2;Parent=gene-LOC108003295
NW_016019863.1	Gnomon	CDS	463473	463547	.	+	0	Name=XP_016920955.1;ID=cds-XP_016920955.1;Dbxref=GeneID:108003303%2CGenbank:XP_016920955.1;Parent=rna-XM_017065466.2
NW_016019863.1	Gnomon	CDS	463655	463795	.	+	0	Name=XP_016920955.1;ID=cds-XP_016920955.1;Dbxref=GeneID:108003303%2CGenbank:XP_016920955.1;Parent=rna-XM_017065466.2
NW_016019863.1	Gnomon	CDS	463917	464102	.	+	0	Name=XP_016920955.1;ID=cds-XP_016920955.1;Dbxref=GeneID:108003303%2CGenbank:XP_016920955.1;Parent=rna-XM_017065466.2
NW_016019863.1	Gnomon	mRNA	625123	654730	.	-	.	Name=XM_017065487.2;ID=rna-XM_017065487.2;Dbxref=GeneID:108003318%2CGenbank:XM_017065487.2;Parent=gene-LOC108003318
NW_016019863.1	Gnomon	exon	126517	126570	.	+	.	ID=exon-XM_017065458.2-2;Dbxref=GeneID:108003293%2CGenbank:XM_017065458.2;Parent=rna-XM_017065458.2
NW_016019863.1	Gnomon	exon	126776	127045	.	+	.	ID=exon-XM_017065458.2-3;Dbxref=GeneID:108003293%2CGenbank:XM_017065458.2;Parent=rna-XM_017065458.2
NW_016019863.1	Gnomon	exon	127134	127923	.	+	.	ID=exon-XM_017065458.2-4;Dbxref=GeneID:108003293%2CGenbank:XM_017065458.2;Parent=rna-XM_017065458.2
NW_016019863.1	Gnomon	exon	128002	128216	.	+	.	ID=exon-XM_017065458.2-5;Dbxref=GeneID:108003293%2CGenbank:XM_017065458.2;Parent=rna-XM_017065458.2
NW_016019863.1	Gnomon	exon	128930	129315	.	+	.	ID=exon-XM_017065458.2-6;Dbxref=GeneID:108003293%2CGenbank:XM_017065458.2;Parent=rna-XM_017065458.2
NW_016019863.1	Gnomon	exon	126139	126372	.	+	.	ID=exon-XM_017065458.2-1;Dbxref=GeneID:108003293%2CGenbank:XM_017065458.2;Parent=rna-XM_017065458.2
NW_016019863.1	Gnomon	exon	56786	57066	.	-	.	ID=exon-XM_028669486.1-4;Dbxref=GeneID:108003348%2CGenbank:XM_028669486.1;Parent=rna-XM_028669486.1
NW_016019863.1	Gnomon	exon	57855	58047	.	-	.	ID=exon-XM_028669486.1-2;Dbxref=GeneID:108003348%2CGenbank:XM_028669486.1;Parent=rna-XM_028669486.1
NW_016019863.1	Gnomon	exon	57157	57370	.	-	.	ID=exon-XM_028669486.1-3;Dbxref=GeneID:108003348%2CGenbank:XM_028669486.1;Parent=rna-XM_028669486.1
NW_016019863.1	Gnomon	exon	71804	72049	.	-	.	ID=exon-XM_028669486.1-1;Dbxref=GeneID:108003348%2CGenbank:XM_028669486.1;Parent=rna-XM_028669486.1
NW_016019863.1	Gnomon	CDS	98110	99240	.	-	0	Name=XP_016920953.1;ID=cds-XP_016920953.1;Dbxref=GeneID:108003298%2CGenbank:XP_016920953.1;Parent=rna-XM_017065464.2
NW_016019863.1	Gnomon	CDS	92244	93374	.	-	0	Name=XP_016920952.1;ID=cds-XP_016920952.1;Dbxref=GeneID:108003298%2CGenbank:XP_016920952.1;Parent=rna-XM_017065463.2
NW_016019863.1	Gnomon	exon	42200	42334	.	+	.	ID=exon-XR_001767040.2-1;Dbxref=GeneID:108003336%2CGenbank:XR_001767040.2;Parent=rna-XR_001767040.2
NW_016019863.1	Gnomon	exon	44695	45798	.	+	.	ID=exon-XR_001767040.2-4;Dbxref=GeneID:108003336%2CGenbank:XR_001767040.2;Parent=rna-XR_001767040.2
NW_016019863.1	Gnomon	exon	43962	44114	.	+	.	ID=exon-XR_001767040.2-2;Dbxref=GeneID:108003336%2CGenbank:XR_001767040.2;Parent=rna-XR_001767040.2
NW_016019863.1	Gnomon	exon	44477	44623	.	+	.	ID=exon-XR_001767040.2-3;Dbxref=GeneID:108003336%2CGenbank:XR_001767040.2;Parent=rna-XR_001767040.2
NW_016019863.1	Gnomon	exon	22182	22288	.	+	.	ID=exon-XM_017065550.1-1;Dbxref=GeneID:108003353%2CGenbank:XM_017065550.1;Parent=rna-XM_017065550.1
NW_016019863.1	Gnomon	exon	23646	23848	.	+	.	ID=exon-XM_017065550.1-6;Dbxref=GeneID:108003353%2CGenbank:XM_017065550.1;Parent=rna-XM_017065550.1
NW_016019863.1	Gnomon	exon	24017	24947	.	+	.	ID=exon-XM_017065550.1-7;Dbxref=GeneID:108003353%2CGenbank:XM_017065550.1;Parent=rna-XM_017065550.1
NW_016019863.1	Gnomon	exon	23049	23295	.	+	.	ID=exon-XM_017065550.1-4;Dbxref=GeneID:108003353%2CGenbank:XM_017065550.1;Parent=rna-XM_017065550.1
NW_016019863.1	Gnomon	exon	23396	23522	.	+	.	ID=exon-XM_017065550.1-5;Dbxref=GeneID:108003353%2CGenbank:XM_017065550.1;Parent=rna-XM_017065550.1
NW_016019863.1	Gnomon	exon	22484	22676	.	+	.	ID=exon-XM_017065550.1-2;Dbxref=GeneID:108003353%2CGenbank:XM_017065550.1;Parent=rna-XM_017065550.1
NW_016019863.1	Gnomon	exon	22800	22975	.	+	.	ID=exon-XM_017065550.1-3;Dbxref=GeneID:108003353%2CGenbank:XM_017065550.1;Parent=rna-XM_017065550.1
NW_016019863.1	Gnomon	mRNA	601626	613262	.	-	.	Name=XM_017065495.2;ID=rna-XM_017065495.2;Dbxref=GeneID:108003322%2CGenbank:XM_017065495.2;Parent=gene-LOC108003322
NW_016019863.1	Gnomon	mRNA	136186	154906	.	+	.	Name=XM_017065505.2;ID=rna-XM_017065505.2;Dbxref=GeneID:108003328%2CGenbank:XM_017065505.2;Parent=gene-LOC108003328
NW_016019863.1	Gnomon	exon	414301	414554	.	+	.	ID=exon-XM_017065497.2-5;Dbxref=GeneID:108003325%2CGenbank:XM_017065497.2;Parent=rna-XM_017065497.2
NW_016019863.1	Gnomon	exon	412120	412621	.	+	.	ID=exon-XM_017065497.2-3;Dbxref=GeneID:108003325%2CGenbank:XM_017065497.2;Parent=rna-XM_017065497.2
NW_016019863.1	Gnomon	exon	413191	413442	.	+	.	ID=exon-XM_017065497.2-4;Dbxref=GeneID:108003325%2CGenbank:XM_017065497.2;Parent=rna-XM_017065497.2
NW_016019863.1	Gnomon	exon	410066	410196	.	+	.	ID=exon-XM_017065497.2-1;Dbxref=GeneID:108003325%2CGenbank:XM_017065497.2;Parent=rna-XM_017065497.2
NW_016019863.1	Gnomon	exon	410698	411016	.	+	.	ID=exon-XM_017065497.2-2;Dbxref=GeneID:108003325%2CGenbank:XM_017065497.2;Parent=rna-XM_017065497.2
NW_016019863.1	Gnomon	exon	540086	540200	.	-	.	ID=exon-XM_017065549.2-1;Dbxref=GeneID:108003351%2CGenbank:XM_017065549.2;Parent=rna-XM_017065549.2
NW_016019863.1	Gnomon	exon	539351	539587	.	-	.	ID=exon-XM_017065549.2-2;Dbxref=GeneID:108003351%2CGenbank:XM_017065549.2;Parent=rna-XM_017065549.2
NW_016019863.1	Gnomon	exon	539142	539266	.	-	.	ID=exon-XM_017065549.2-3;Dbxref=GeneID:108003351%2CGenbank:XM_017065549.2;Parent=rna-XM_017065549.2
NW_016019863.1	Gnomon	exon	538890	538996	.	-	.	ID=exon-XM_017065549.2-4;Dbxref=GeneID:108003351%2CGenbank:XM_017065549.2;Parent=rna-XM_017065549.2
NW_016019863.1	Gnomon	exon	538708	538817	.	-	.	ID=exon-XM_017065549.2-5;Dbxref=GeneID:108003351%2CGenbank:XM_017065549.2;Parent=rna-XM_017065549.2
NW_016019863.1	Gnomon	exon	538540	538637	.	-	.	ID=exon-XM_017065549.2-6;Dbxref=GeneID:108003351%2CGenbank:XM_017065549.2;Parent=rna-XM_017065549.2
NW_016019863.1	Gnomon	exon	538362	538469	.	-	.	ID=exon-XM_017065549.2-7;Dbxref=GeneID:108003351%2CGenbank:XM_017065549.2;Parent=rna-XM_017065549.2
NW_016019863.1	Gnomon	exon	538051	538303	.	-	.	ID=exon-XM_017065549.2-8;Dbxref=GeneID:108003351%2CGenbank:XM_017065549.2;Parent=rna-XM_017065549.2
NW_016019863.1	Gnomon	exon	537681	537963	.	-	.	ID=exon-XM_017065549.2-9;Dbxref=GeneID:108003351%2CGenbank:XM_017065549.2;Parent=rna-XM_017065549.2
NW_016019863.1	Gnomon	mRNA	602945	604310	.	+	.	Name=XM_017065496.2;ID=rna-XM_017065496.2;Dbxref=GeneID:108003323%2CGenbank:XM_017065496.2;Parent=gene-LOC108003323
NW_016019863.1	Gnomon	mRNA	135652	154906	.	+	.	Name=XM_017065506.2;ID=rna-XM_017065506.2;Dbxref=GeneID:108003328%2CGenbank:XM_017065506.2;Parent=gene-LOC108003328
NW_016019863.1	cmsearch	exon	281039	281166	.	+	.	ID=exon-XR_003698960.1-1;Dbxref=GeneID:114578201%2CRFAM:RF00286%2CGenbank:XR_003698960.1;Parent=rna-XR_003698960.1
NW_016019863.1	Gnomon	mRNA	601625	615601	.	-	.	Name=XM_017065493.2;ID=rna-XM_017065493.2;Dbxref=GeneID:108003322%2CGenbank:XM_017065493.2;Parent=gene-LOC108003322
NW_016019863.1	Gnomon	exon	230816	232441	.	+	.	ID=exon-XR_003698959.1-1;Dbxref=GeneID:114578200%2CGenbank:XR_003698959.1;Parent=rna-XR_003698959.1
NW_016019863.1	Gnomon	exon	232511	233003	.	+	.	ID=exon-XR_003698959.1-2;Dbxref=GeneID:114578200%2CGenbank:XR_003698959.1;Parent=rna-XR_003698959.1
NW_016019863.1	Gnomon	exon	237759	238394	.	+	.	ID=exon-XR_003698959.1-3;Dbxref=GeneID:114578200%2CGenbank:XR_003698959.1;Parent=rna-XR_003698959.1
NW_016019863.1	Gnomon	exon	116659	117009	.	+	.	ID=exon-XM_028669470.1-10;Dbxref=GeneID:108003312%2CGenbank:XM_028669470.1;Parent=rna-XM_028669470.1
NW_016019863.1	Gnomon	exon	117065	117233	.	+	.	ID=exon-XM_028669470.1-11;Dbxref=GeneID:108003312%2CGenbank:XM_028669470.1;Parent=rna-XM_028669470.1
NW_016019863.1	Gnomon	exon	118043	118190	.	+	.	ID=exon-XM_028669470.1-14;Dbxref=GeneID:108003312%2CGenbank:XM_028669470.1;Parent=rna-XM_028669470.1
NW_016019863.1	Gnomon	exon	118283	118435	.	+	.	ID=exon-XM_028669470.1-15;Dbxref=GeneID:108003312%2CGenbank:XM_028669470.1;Parent=rna-XM_028669470.1
NW_016019863.1	Gnomon	exon	117307	117646	.	+	.	ID=exon-XM_028669470.1-12;Dbxref=GeneID:108003312%2CGenbank:XM_028669470.1;Parent=rna-XM_028669470.1
NW_016019863.1	Gnomon	exon	117766	117953	.	+	.	ID=exon-XM_028669470.1-13;Dbxref=GeneID:108003312%2CGenbank:XM_028669470.1;Parent=rna-XM_028669470.1
NW_016019863.1	Gnomon	exon	119017	119219	.	+	.	ID=exon-XM_028669470.1-18;Dbxref=GeneID:108003312%2CGenbank:XM_028669470.1;Parent=rna-XM_028669470.1
NW_016019863.1	Gnomon	exon	119363	119642	.	+	.	ID=exon-XM_028669470.1-19;Dbxref=GeneID:108003312%2CGenbank:XM_028669470.1;Parent=rna-XM_028669470.1
NW_016019863.1	Gnomon	exon	118500	118700	.	+	.	ID=exon-XM_028669470.1-16;Dbxref=GeneID:108003312%2CGenbank:XM_028669470.1;Parent=rna-XM_028669470.1
NW_016019863.1	Gnomon	exon	118780	118913	.	+	.	ID=exon-XM_028669470.1-17;Dbxref=GeneID:108003312%2CGenbank:XM_028669470.1;Parent=rna-XM_028669470.1
NW_016019863.1	Gnomon	mRNA	601624	615604	.	-	.	Name=XM_017065494.2;ID=rna-XM_017065494.2;Dbxref=GeneID:108003322%2CGenbank:XM_017065494.2;Parent=gene-LOC108003322
NW_016019863.1	Gnomon	exon	523469	523728	.	-	.	ID=exon-XM_017065474.2-2;Dbxref=GeneID:108003310%2CGenbank:XM_017065474.2;Parent=rna-XM_017065474.2
NW_016019863.1	Gnomon	exon	523307	523397	.	-	.	ID=exon-XM_017065474.2-3;Dbxref=GeneID:108003310%2CGenbank:XM_017065474.2;Parent=rna-XM_017065474.2
NW_016019863.1	Gnomon	exon	524065	524379	.	-	.	ID=exon-XM_017065474.2-1;Dbxref=GeneID:108003310%2CGenbank:XM_017065474.2;Parent=rna-XM_017065474.2
NW_016019863.1	Gnomon	exon	522480	522699	.	-	.	ID=exon-XM_017065474.2-6;Dbxref=GeneID:108003310%2CGenbank:XM_017065474.2;Parent=rna-XM_017065474.2
NW_016019863.1	Gnomon	exon	522227	522375	.	-	.	ID=exon-XM_017065474.2-7;Dbxref=GeneID:108003310%2CGenbank:XM_017065474.2;Parent=rna-XM_017065474.2
NW_016019863.1	Gnomon	exon	523102	523229	.	-	.	ID=exon-XM_017065474.2-4;Dbxref=GeneID:108003310%2CGenbank:XM_017065474.2;Parent=rna-XM_017065474.2
NW_016019863.1	Gnomon	exon	522786	523016	.	-	.	ID=exon-XM_017065474.2-5;Dbxref=GeneID:108003310%2CGenbank:XM_017065474.2;Parent=rna-XM_017065474.2
NW_016019863.1	Gnomon	mRNA	601625	615602	.	-	.	Name=XM_017065491.2;ID=rna-XM_017065491.2;Dbxref=GeneID:108003322%2CGenbank:XM_017065491.2;Parent=gene-LOC108003322
NW_016019863.1	Gnomon	exon	566634	566764	.	+	.	ID=exon-XM_028669476.1-9;Dbxref=GeneID:108003330%2CGenbank:XM_028669476.1;Parent=rna-XM_028669476.1
NW_016019863.1	Gnomon	exon	562592	562699	.	+	.	ID=exon-XM_028669476.1-3;Dbxref=GeneID:108003330%2CGenbank:XM_028669476.1;Parent=rna-XM_028669476.1
NW_016019863.1	Gnomon	exon	564438	564666	.	+	.	ID=exon-XM_028669476.1-4;Dbxref=GeneID:108003330%2CGenbank:XM_028669476.1;Parent=rna-XM_028669476.1
NW_016019863.1	Gnomon	exon	555152	555507	.	+	.	ID=exon-XM_028669476.1-1;Dbxref=GeneID:108003330%2CGenbank:XM_028669476.1;Parent=rna-XM_028669476.1
NW_016019863.1	Gnomon	exon	560328	560554	.	+	.	ID=exon-XM_028669476.1-2;Dbxref=GeneID:108003330%2CGenbank:XM_028669476.1;Parent=rna-XM_028669476.1
NW_016019863.1	Gnomon	exon	566180	566286	.	+	.	ID=exon-XM_028669476.1-7;Dbxref=GeneID:108003330%2CGenbank:XM_028669476.1;Parent=rna-XM_028669476.1
NW_016019863.1	Gnomon	exon	566441	566544	.	+	.	ID=exon-XM_028669476.1-8;Dbxref=GeneID:108003330%2CGenbank:XM_028669476.1;Parent=rna-XM_028669476.1
NW_016019863.1	Gnomon	exon	564864	565092	.	+	.	ID=exon-XM_028669476.1-5;Dbxref=GeneID:108003330%2CGenbank:XM_028669476.1;Parent=rna-XM_028669476.1
NW_016019863.1	Gnomon	exon	565352	565589	.	+	.	ID=exon-XM_028669476.1-6;Dbxref=GeneID:108003330%2CGenbank:XM_028669476.1;Parent=rna-XM_028669476.1
NW_016019863.1	Gnomon	mRNA	601625	615602	.	-	.	Name=XM_017065492.2;ID=rna-XM_017065492.2;Dbxref=GeneID:108003322%2CGenbank:XM_017065492.2;Parent=gene-LOC108003322
NW_016019863.1	Gnomon	exon	617300	617413	.	-	.	ID=exon-XM_017065451.2-3;Dbxref=GeneID:108003285%2CGenbank:XM_017065451.2;Parent=rna-XM_017065451.2
NW_016019863.1	Gnomon	exon	616370	617227	.	-	.	ID=exon-XM_017065451.2-4;Dbxref=GeneID:108003285%2CGenbank:XM_017065451.2;Parent=rna-XM_017065451.2
NW_016019863.1	Gnomon	exon	617782	618228	.	-	.	ID=exon-XM_017065451.2-1;Dbxref=GeneID:108003285%2CGenbank:XM_017065451.2;Parent=rna-XM_017065451.2
NW_016019863.1	Gnomon	exon	617508	617660	.	-	.	ID=exon-XM_017065451.2-2;Dbxref=GeneID:108003285%2CGenbank:XM_017065451.2;Parent=rna-XM_017065451.2
NW_016019863.1	Gnomon	CDS	193791	194025	.	+	0	Name=XP_016920972.1;ID=cds-XP_016920972.1;Dbxref=GeneID:108003317%2CGenbank:XP_016920972.1;Parent=rna-XM_017065483.2
NW_016019863.1	Gnomon	CDS	200239	200379	.	+	0	Name=XP_016920972.1;ID=cds-XP_016920972.1;Dbxref=GeneID:108003317%2CGenbank:XP_016920972.1;Parent=rna-XM_017065483.2
NW_016019863.1	Gnomon	CDS	221236	221806	.	+	0	Name=XP_016920972.1;ID=cds-XP_016920972.1;Dbxref=GeneID:108003317%2CGenbank:XP_016920972.1;Parent=rna-XM_017065483.2
NW_016019863.1	Gnomon	CDS	222813	223014	.	+	0	Name=XP_016920972.1;ID=cds-XP_016920972.1;Dbxref=GeneID:108003317%2CGenbank:XP_016920972.1;Parent=rna-XM_017065483.2
NW_016019863.1	Gnomon	CDS	251414	251682	.	+	0	Name=XP_016920972.1;ID=cds-XP_016920972.1;Dbxref=GeneID:108003317%2CGenbank:XP_016920972.1;Parent=rna-XM_017065483.2
NW_016019863.1	Gnomon	CDS	266565	266709	.	+	0	Name=XP_016920972.1;ID=cds-XP_016920972.1;Dbxref=GeneID:108003317%2CGenbank:XP_016920972.1;Parent=rna-XM_017065483.2
NW_016019863.1	Gnomon	CDS	267684	267888	.	+	0	Name=XP_016920972.1;ID=cds-XP_016920972.1;Dbxref=GeneID:108003317%2CGenbank:XP_016920972.1;Parent=rna-XM_017065483.2
NW_016019863.1	Gnomon	CDS	268219	268343	.	+	0	Name=XP_016920972.1;ID=cds-XP_016920972.1;Dbxref=GeneID:108003317%2CGenbank:XP_016920972.1;Parent=rna-XM_017065483.2
NW_016019863.1	Gnomon	CDS	124639	124794	.	+	0	Name=XP_016920971.1;ID=cds-XP_016920971.1;Dbxref=GeneID:108003316%2CGenbank:XP_016920971.1;Parent=rna-XM_017065482.2
NW_016019863.1	Gnomon	CDS	124984	125131	.	+	0	Name=XP_016920971.1;ID=cds-XP_016920971.1;Dbxref=GeneID:108003316%2CGenbank:XP_016920971.1;Parent=rna-XM_017065482.2
NW_016019863.1	Gnomon	CDS	125225	125434	.	+	0	Name=XP_016920971.1;ID=cds-XP_016920971.1;Dbxref=GeneID:108003316%2CGenbank:XP_016920971.1;Parent=rna-XM_017065482.2
NW_016019863.1	Gnomon	CDS	125495	125628	.	+	0	Name=XP_016920971.1;ID=cds-XP_016920971.1;Dbxref=GeneID:108003316%2CGenbank:XP_016920971.1;Parent=rna-XM_017065482.2
NW_016019863.1	Gnomon	exon	8934	9842	.	+	.	ID=exon-XR_001767041.2-5;Dbxref=GeneID:108003340%2CGenbank:XR_001767041.2;Parent=rna-XR_001767041.2
NW_016019863.1	Gnomon	exon	9914	10105	.	+	.	ID=exon-XR_001767041.2-6;Dbxref=GeneID:108003340%2CGenbank:XR_001767041.2;Parent=rna-XR_001767041.2
NW_016019863.1	Gnomon	exon	10234	13582	.	+	.	ID=exon-XR_001767041.2-7;Dbxref=GeneID:108003340%2CGenbank:XR_001767041.2;Parent=rna-XR_001767041.2
NW_016019863.1	Gnomon	exon	6313	6552	.	+	.	ID=exon-XR_001767041.2-1;Dbxref=GeneID:108003340%2CGenbank:XR_001767041.2;Parent=rna-XR_001767041.2
NW_016019863.1	Gnomon	exon	7737	8012	.	+	.	ID=exon-XR_001767041.2-2;Dbxref=GeneID:108003340%2CGenbank:XR_001767041.2;Parent=rna-XR_001767041.2
NW_016019863.1	Gnomon	exon	8187	8536	.	+	.	ID=exon-XR_001767041.2-3;Dbxref=GeneID:108003340%2CGenbank:XR_001767041.2;Parent=rna-XR_001767041.2
NW_016019863.1	Gnomon	exon	8744	8823	.	+	.	ID=exon-XR_001767041.2-4;Dbxref=GeneID:108003340%2CGenbank:XR_001767041.2;Parent=rna-XR_001767041.2
NW_016019863.1	Gnomon	exon	302949	303345	.	+	.	ID=exon-XM_028669480.1-11;Dbxref=GeneID:108003334%2CGenbank:XM_028669480.1;Parent=rna-XM_028669480.1
NW_016019863.1	Gnomon	exon	303442	303882	.	+	.	ID=exon-XM_028669480.1-12;Dbxref=GeneID:108003334%2CGenbank:XM_028669480.1;Parent=rna-XM_028669480.1
NW_016019863.1	Gnomon	exon	304255	304409	.	+	.	ID=exon-XM_028669480.1-13;Dbxref=GeneID:108003334%2CGenbank:XM_028669480.1;Parent=rna-XM_028669480.1
NW_016019863.1	Gnomon	exon	304506	304591	.	+	.	ID=exon-XM_028669480.1-14;Dbxref=GeneID:108003334%2CGenbank:XM_028669480.1;Parent=rna-XM_028669480.1
NW_016019863.1	Gnomon	exon	305400	305492	.	+	.	ID=exon-XM_028669480.1-15;Dbxref=GeneID:108003334%2CGenbank:XM_028669480.1;Parent=rna-XM_028669480.1
NW_016019863.1	Gnomon	exon	306657	306831	.	+	.	ID=exon-XM_028669480.1-16;Dbxref=GeneID:108003334%2CGenbank:XM_028669480.1;Parent=rna-XM_028669480.1
NW_016019863.1	Gnomon	exon	308181	308299	.	+	.	ID=exon-XM_028669480.1-17;Dbxref=GeneID:108003334%2CGenbank:XM_028669480.1;Parent=rna-XM_028669480.1
NW_016019863.1	Gnomon	exon	309321	309842	.	+	.	ID=exon-XM_028669480.1-18;Dbxref=GeneID:108003334%2CGenbank:XM_028669480.1;Parent=rna-XM_028669480.1
NW_016019863.1	Gnomon	exon	302723	302850	.	+	.	ID=exon-XM_028669480.1-10;Dbxref=GeneID:108003334%2CGenbank:XM_028669480.1;Parent=rna-XM_028669480.1
NW_016019863.1	Gnomon	mRNA	79650	83566	.	-	.	Name=XM_028669488.1;ID=rna-XM_028669488.1;Dbxref=GeneID:108003341%2CGenbank:XM_028669488.1;Note=The sequence of the model RefSeq transcript was modified relative to this genomic sequence to represent the inferred CDS: inserted 1 base in 1 codon;Parent=gene-LOC108003341
NW_016019863.1	Gnomon	CDS	119537	119641	.	+	0	Name=XP_016920970.1;ID=cds-XP_016920970.1;Dbxref=GeneID:108003315%2CGenbank:XP_016920970.1;Parent=rna-XM_017065481.2
NW_016019863.1	Gnomon	CDS	119721	120039	.	+	0	Name=XP_016920970.1;ID=cds-XP_016920970.1;Dbxref=GeneID:108003315%2CGenbank:XP_016920970.1;Parent=rna-XM_017065481.2
NW_016019863.1	Gnomon	CDS	120163	120312	.	+	0	Name=XP_016920970.1;ID=cds-XP_016920970.1;Dbxref=GeneID:108003315%2CGenbank:XP_016920970.1;Parent=rna-XM_017065481.2
NW_016019863.1	Gnomon	CDS	120378	120538	.	+	0	Name=XP_016920970.1;ID=cds-XP_016920970.1;Dbxref=GeneID:108003315%2CGenbank:XP_016920970.1;Parent=rna-XM_017065481.2
NW_016019863.1	Gnomon	mRNA	601625	615602	.	-	.	Name=XM_017065490.2;ID=rna-XM_017065490.2;Dbxref=GeneID:108003322%2CGenbank:XM_017065490.2;Parent=gene-LOC108003322
NW_016019863.1	Gnomon	exon	628925	629115	.	-	.	ID=exon-XM_028669466.1-10;Dbxref=GeneID:108003318%2CGenbank:XM_028669466.1;Parent=rna-XM_028669466.1
NW_016019863.1	Gnomon	exon	628301	628373	.	-	.	ID=exon-XM_028669466.1-11;Dbxref=GeneID:108003318%2CGenbank:XM_028669466.1;Parent=rna-XM_028669466.1
NW_016019863.1	Gnomon	exon	627874	628170	.	-	.	ID=exon-XM_028669466.1-12;Dbxref=GeneID:108003318%2CGenbank:XM_028669466.1;Parent=rna-XM_028669466.1
NW_016019863.1	Gnomon	exon	627257	627682	.	-	.	ID=exon-XM_028669466.1-13;Dbxref=GeneID:108003318%2CGenbank:XM_028669466.1;Parent=rna-XM_028669466.1
NW_016019863.1	Gnomon	exon	627039	627158	.	-	.	ID=exon-XM_028669466.1-14;Dbxref=GeneID:108003318%2CGenbank:XM_028669466.1;Parent=rna-XM_028669466.1
NW_016019863.1	Gnomon	exon	626817	626911	.	-	.	ID=exon-XM_028669466.1-15;Dbxref=GeneID:108003318%2CGenbank:XM_028669466.1;Parent=rna-XM_028669466.1
NW_016019863.1	Gnomon	exon	626506	626725	.	-	.	ID=exon-XM_028669466.1-16;Dbxref=GeneID:108003318%2CGenbank:XM_028669466.1;Parent=rna-XM_028669466.1
NW_016019863.1	Gnomon	exon	625677	626270	.	-	.	ID=exon-XM_028669466.1-17;Dbxref=GeneID:108003318%2CGenbank:XM_028669466.1;Parent=rna-XM_028669466.1
NW_016019863.1	Gnomon	exon	625123	625280	.	-	.	ID=exon-XM_028669466.1-18;Dbxref=GeneID:108003318%2CGenbank:XM_028669466.1;Parent=rna-XM_028669466.1
NW_016019863.1	Gnomon	exon	410698	410966	.	+	.	ID=exon-XM_017065498.2-2;Dbxref=GeneID:108003325%2CGenbank:XM_017065498.2;Parent=rna-XM_017065498.2
NW_016019863.1	Gnomon	exon	412120	412621	.	+	.	ID=exon-XM_017065498.2-3;Dbxref=GeneID:108003325%2CGenbank:XM_017065498.2;Parent=rna-XM_017065498.2
NW_016019863.1	Gnomon	exon	413191	413442	.	+	.	ID=exon-XM_017065498.2-4;Dbxref=GeneID:108003325%2CGenbank:XM_017065498.2;Parent=rna-XM_017065498.2
NW_016019863.1	Gnomon	exon	414301	414554	.	+	.	ID=exon-XM_017065498.2-5;Dbxref=GeneID:108003325%2CGenbank:XM_017065498.2;Parent=rna-XM_017065498.2
NW_016019863.1	Gnomon	exon	410066	410196	.	+	.	ID=exon-XM_017065498.2-1;Dbxref=GeneID:108003325%2CGenbank:XM_017065498.2;Parent=rna-XM_017065498.2
NW_016019863.1	Gnomon	CDS	168834	168859	.	+	0	Name=XP_016920929.1;ID=cds-XP_016920929.1;Dbxref=GeneID:108003276%2CGenbank:XP_016920929.1;Parent=rna-XM_017065440.2
NW_016019863.1	Gnomon	CDS	169056	169470	.	+	0	Name=XP_016920929.1;ID=cds-XP_016920929.1;Dbxref=GeneID:108003276%2CGenbank:XP_016920929.1;Parent=rna-XM_017065440.2
NW_016019863.1	Gnomon	CDS	169583	169813	.	+	0	Name=XP_016920929.1;ID=cds-XP_016920929.1;Dbxref=GeneID:108003276%2CGenbank:XP_016920929.1;Parent=rna-XM_017065440.2
NW_016019863.1	Gnomon	CDS	169943	170352	.	+	0	Name=XP_016920929.1;ID=cds-XP_016920929.1;Dbxref=GeneID:108003276%2CGenbank:XP_016920929.1;Parent=rna-XM_017065440.2
NW_016019863.1	Gnomon	CDS	170428	170696	.	+	0	Name=XP_016920929.1;ID=cds-XP_016920929.1;Dbxref=GeneID:108003276%2CGenbank:XP_016920929.1;Parent=rna-XM_017065440.2
NW_016019863.1	Gnomon	CDS	170940	171088	.	+	0	Name=XP_016920929.1;ID=cds-XP_016920929.1;Dbxref=GeneID:108003276%2CGenbank:XP_016920929.1;Parent=rna-XM_017065440.2
NW_016019863.1	Gnomon	CDS	171226	171373	.	+	0	Name=XP_016920929.1;ID=cds-XP_016920929.1;Dbxref=GeneID:108003276%2CGenbank:XP_016920929.1;Parent=rna-XM_017065440.2
NW_016019863.1	Gnomon	CDS	171730	171958	.	+	0	Name=XP_016920929.1;ID=cds-XP_016920929.1;Dbxref=GeneID:108003276%2CGenbank:XP_016920929.1;Parent=rna-XM_017065440.2
NW_016019863.1	Gnomon	CDS	172072	172259	.	+	0	Name=XP_016920929.1;ID=cds-XP_016920929.1;Dbxref=GeneID:108003276%2CGenbank:XP_016920929.1;Parent=rna-XM_017065440.2
NW_016019863.1	Gnomon	CDS	172397	172437	.	+	0	Name=XP_016920929.1;ID=cds-XP_016920929.1;Dbxref=GeneID:108003276%2CGenbank:XP_016920929.1;Parent=rna-XM_017065440.2
NW_016019863.1	Gnomon	mRNA	56786	72049	.	-	.	Name=XM_028669486.1;ID=rna-XM_028669486.1;Dbxref=GeneID:108003348%2CGenbank:XM_028669486.1;Parent=gene-LOC108003348
NW_016019863.1	Gnomon	mRNA	536849	540200	.	-	.	Name=XM_017065549.2;ID=rna-XM_017065549.2;Dbxref=GeneID:108003351%2CGenbank:XM_017065549.2;Parent=gene-LOC108003351
NW_016019863.1	Gnomon	CDS	576076	581508	.	-	0	Name=XP_016921028.1;ID=cds-XP_016921028.1;Dbxref=GeneID:108003345%2CGenbank:XP_016921028.1;Parent=rna-XM_017065539.2
NW_016019863.1	Gnomon	CDS	575557	575799	.	-	0	Name=XP_016921028.1;ID=cds-XP_016921028.1;Dbxref=GeneID:108003345%2CGenbank:XP_016921028.1;Parent=rna-XM_017065539.2
NW_016019863.1	Gnomon	exon	92176	92301	.	-	.	ID=exon-XM_028669478.1-3;Dbxref=GeneID:108003298%2CGenbank:XM_028669478.1;Parent=rna-XM_028669478.1
NW_016019863.1	Gnomon	exon	99695	99847	.	-	.	ID=exon-XM_028669478.1-1;Dbxref=GeneID:108003298%2CGenbank:XM_028669478.1;Parent=rna-XM_028669478.1
NW_016019863.1	Gnomon	exon	98168	99268	.	-	.	ID=exon-XM_028669478.1-2;Dbxref=GeneID:108003298%2CGenbank:XM_028669478.1;Parent=rna-XM_028669478.1
NW_016019863.1	Gnomon	mRNA	56786	72916	.	-	.	Name=XM_028669487.1;ID=rna-XM_028669487.1;Dbxref=GeneID:108003348%2CGenbank:XM_028669487.1;Parent=gene-LOC108003348
NW_016019863.1	Gnomon	exon	610788	611050	.	-	.	ID=exon-XM_017065493.2-10;Dbxref=GeneID:108003322%2CGenbank:XM_017065493.2;Parent=rna-XM_017065493.2
NW_016019863.1	Gnomon	exon	609576	610713	.	-	.	ID=exon-XM_017065493.2-11;Dbxref=GeneID:108003322%2CGenbank:XM_017065493.2;Parent=rna-XM_017065493.2
NW_016019863.1	Gnomon	exon	608412	608613	.	-	.	ID=exon-XM_017065493.2-14;Dbxref=GeneID:108003322%2CGenbank:XM_017065493.2;Parent=rna-XM_017065493.2
NW_016019863.1	Gnomon	exon	607891	608292	.	-	.	ID=exon-XM_017065493.2-15;Dbxref=GeneID:108003322%2CGenbank:XM_017065493.2;Parent=rna-XM_017065493.2
NW_016019863.1	Gnomon	exon	609063	609488	.	-	.	ID=exon-XM_017065493.2-12;Dbxref=GeneID:108003322%2CGenbank:XM_017065493.2;Parent=rna-XM_017065493.2
NW_016019863.1	Gnomon	exon	608683	608993	.	-	.	ID=exon-XM_017065493.2-13;Dbxref=GeneID:108003322%2CGenbank:XM_017065493.2;Parent=rna-XM_017065493.2
NW_016019863.1	Gnomon	exon	606994	607365	.	-	.	ID=exon-XM_017065493.2-18;Dbxref=GeneID:108003322%2CGenbank:XM_017065493.2;Parent=rna-XM_017065493.2
NW_016019863.1	Gnomon	exon	606786	606924	.	-	.	ID=exon-XM_017065493.2-19;Dbxref=GeneID:108003322%2CGenbank:XM_017065493.2;Parent=rna-XM_017065493.2
NW_016019863.1	Gnomon	exon	607679	607815	.	-	.	ID=exon-XM_017065493.2-16;Dbxref=GeneID:108003322%2CGenbank:XM_017065493.2;Parent=rna-XM_017065493.2
NW_016019863.1	Gnomon	exon	607447	607603	.	-	.	ID=exon-XM_017065493.2-17;Dbxref=GeneID:108003322%2CGenbank:XM_017065493.2;Parent=rna-XM_017065493.2
NW_016019863.1	Gnomon	CDS	176710	176797	.	+	0	Name=XP_016921027.1;ID=cds-XP_016921027.1;Dbxref=GeneID:108003344%2CGenbank:XP_016921027.1;Parent=rna-XM_017065538.2
NW_016019863.1	Gnomon	CDS	177018	177256	.	+	0	Name=XP_016921027.1;ID=cds-XP_016921027.1;Dbxref=GeneID:108003344%2CGenbank:XP_016921027.1;Parent=rna-XM_017065538.2
NW_016019863.1	Gnomon	CDS	177325	177610	.	+	0	Name=XP_016921027.1;ID=cds-XP_016921027.1;Dbxref=GeneID:108003344%2CGenbank:XP_016921027.1;Parent=rna-XM_017065538.2
NW_016019863.1	Gnomon	CDS	177754	177974	.	+	0	Name=XP_016921027.1;ID=cds-XP_016921027.1;Dbxref=GeneID:108003344%2CGenbank:XP_016921027.1;Parent=rna-XM_017065538.2
NW_016019863.1	Gnomon	CDS	178044	178133	.	+	0	Name=XP_016921027.1;ID=cds-XP_016921027.1;Dbxref=GeneID:108003344%2CGenbank:XP_016921027.1;Parent=rna-XM_017065538.2
NW_016019863.1	Gnomon	exon	606171	606382	.	-	.	ID=exon-XM_017065493.2-21;Dbxref=GeneID:108003322%2CGenbank:XM_017065493.2;Parent=rna-XM_017065493.2
NW_016019863.1	Gnomon	exon	605922	606074	.	-	.	ID=exon-XM_017065493.2-22;Dbxref=GeneID:108003322%2CGenbank:XM_017065493.2;Parent=rna-XM_017065493.2
NW_016019863.1	Gnomon	exon	606456	606627	.	-	.	ID=exon-XM_017065493.2-20;Dbxref=GeneID:108003322%2CGenbank:XM_017065493.2;Parent=rna-XM_017065493.2
NW_016019863.1	Gnomon	exon	604401	604512	.	-	.	ID=exon-XM_017065493.2-25;Dbxref=GeneID:108003322%2CGenbank:XM_017065493.2;Parent=rna-XM_017065493.2
NW_016019863.1	Gnomon	exon	601625	602385	.	-	.	ID=exon-XM_017065493.2-26;Dbxref=GeneID:108003322%2CGenbank:XM_017065493.2;Parent=rna-XM_017065493.2
NW_016019863.1	Gnomon	exon	605575	605770	.	-	.	ID=exon-XM_017065493.2-23;Dbxref=GeneID:108003322%2CGenbank:XM_017065493.2;Parent=rna-XM_017065493.2
NW_016019863.1	Gnomon	exon	604584	604751	.	-	.	ID=exon-XM_017065493.2-24;Dbxref=GeneID:108003322%2CGenbank:XM_017065493.2;Parent=rna-XM_017065493.2
NW_016019863.1	Gnomon	exon	467645	467742	.	-	.	ID=exon-XR_003698958.1-1;Dbxref=GeneID:114578199%2CGenbank:XR_003698958.1;Parent=rna-XR_003698958.1
NW_016019863.1	Gnomon	exon	467083	467236	.	-	.	ID=exon-XR_003698958.1-2;Dbxref=GeneID:114578199%2CGenbank:XR_003698958.1;Parent=rna-XR_003698958.1
NW_016019863.1	Gnomon	exon	465817	466865	.	-	.	ID=exon-XR_003698958.1-3;Dbxref=GeneID:114578199%2CGenbank:XR_003698958.1;Parent=rna-XR_003698958.1
NW_016019863.1	Gnomon	mRNA	536849	540200	.	-	.	Name=XM_017065547.2;ID=rna-XM_017065547.2;Dbxref=GeneID:108003351%2CGenbank:XM_017065547.2;Parent=gene-LOC108003351
NW_016019863.1	Gnomon	CDS	175248	175277	.	-	0	Name=XP_016921026.1;ID=cds-XP_016921026.1;Dbxref=GeneID:108003343%2CGenbank:XP_016921026.1;Parent=rna-XM_017065537.2
NW_016019863.1	Gnomon	CDS	174177	174558	.	-	0	Name=XP_016921026.1;ID=cds-XP_016921026.1;Dbxref=GeneID:108003343%2CGenbank:XP_016921026.1;Parent=rna-XM_017065537.2
NW_016019863.1	Gnomon	CDS	173915	174067	.	-	0	Name=XP_016921026.1;ID=cds-XP_016921026.1;Dbxref=GeneID:108003343%2CGenbank:XP_016921026.1;Parent=rna-XM_017065537.2
NW_016019863.1	Gnomon	CDS	173477	173650	.	-	0	Name=XP_016921026.1;ID=cds-XP_016921026.1;Dbxref=GeneID:108003343%2CGenbank:XP_016921026.1;Parent=rna-XM_017065537.2
NW_016019863.1	Gnomon	CDS	173161	173342	.	-	0	Name=XP_016921026.1;ID=cds-XP_016921026.1;Dbxref=GeneID:108003343%2CGenbank:XP_016921026.1;Parent=rna-XM_017065537.2
NW_016019863.1	Gnomon	CDS	172953	173006	.	-	0	Name=XP_016921026.1;ID=cds-XP_016921026.1;Dbxref=GeneID:108003343%2CGenbank:XP_016921026.1;Parent=rna-XM_017065537.2
NW_016019863.1	Gnomon	mRNA	296860	307808	.	+	.	Name=XM_028669484.1;ID=rna-XM_028669484.1;Dbxref=GeneID:108003334%2CGenbank:XM_028669484.1;Parent=gene-LOC108003334
NW_016019863.1	Gnomon	exon	602945	603191	.	+	.	ID=exon-XM_017065496.2-1;Dbxref=GeneID:108003323%2CGenbank:XM_017065496.2;Parent=rna-XM_017065496.2
NW_016019863.1	Gnomon	exon	603721	604310	.	+	.	ID=exon-XM_017065496.2-2;Dbxref=GeneID:108003323%2CGenbank:XM_017065496.2;Parent=rna-XM_017065496.2
NW_016019863.1	Gnomon	CDS	78802	78886	.	+	0	Name=XP_016921025.1;ID=cds-XP_016921025.1;Dbxref=GeneID:108003342%2CGenbank:XP_016921025.1;Parent=rna-XM_017065536.2
NW_016019863.1	Gnomon	CDS	78978	79074	.	+	0	Name=XP_016921025.1;ID=cds-XP_016921025.1;Dbxref=GeneID:108003342%2CGenbank:XP_016921025.1;Parent=rna-XM_017065536.2
NW_016019863.1	Gnomon	CDS	79310	79358	.	+	0	Name=XP_016921025.1;ID=cds-XP_016921025.1;Dbxref=GeneID:108003342%2CGenbank:XP_016921025.1;Parent=rna-XM_017065536.2
NW_016019863.1	Gnomon	mRNA	679241	683030	.	-	.	Name=XM_028669485.1;ID=rna-XM_028669485.1;Dbxref=GeneID:108003281%2CGenbank:XM_028669485.1;Parent=gene-LOC108003281
NW_016019863.1	Gnomon	CDS	78802	78886	.	+	0	Name=XP_016921024.1;ID=cds-XP_016921024.1;Dbxref=GeneID:108003342%2CGenbank:XP_016921024.1;Parent=rna-XM_017065535.2
NW_016019863.1	Gnomon	CDS	78978	79074	.	+	0	Name=XP_016921024.1;ID=cds-XP_016921024.1;Dbxref=GeneID:108003342%2CGenbank:XP_016921024.1;Parent=rna-XM_017065535.2
NW_016019863.1	Gnomon	CDS	79310	79358	.	+	0	Name=XP_016921024.1;ID=cds-XP_016921024.1;Dbxref=GeneID:108003342%2CGenbank:XP_016921024.1;Parent=rna-XM_017065535.2
NW_016019863.1	Gnomon	exon	522786	523016	.	-	.	ID=exon-XM_017065473.2-5;Dbxref=GeneID:108003310%2CGenbank:XM_017065473.2;Parent=rna-XM_017065473.2
NW_016019863.1	Gnomon	exon	522455	522699	.	-	.	ID=exon-XM_017065473.2-6;Dbxref=GeneID:108003310%2CGenbank:XM_017065473.2;Parent=rna-XM_017065473.2
NW_016019863.1	Gnomon	exon	522042	522375	.	-	.	ID=exon-XM_017065473.2-7;Dbxref=GeneID:108003310%2CGenbank:XM_017065473.2;Parent=rna-XM_017065473.2
NW_016019863.1	Gnomon	exon	524065	524379	.	-	.	ID=exon-XM_017065473.2-1;Dbxref=GeneID:108003310%2CGenbank:XM_017065473.2;Parent=rna-XM_017065473.2
NW_016019863.1	Gnomon	exon	523469	523728	.	-	.	ID=exon-XM_017065473.2-2;Dbxref=GeneID:108003310%2CGenbank:XM_017065473.2;Parent=rna-XM_017065473.2
NW_016019863.1	Gnomon	exon	523307	523397	.	-	.	ID=exon-XM_017065473.2-3;Dbxref=GeneID:108003310%2CGenbank:XM_017065473.2;Parent=rna-XM_017065473.2
NW_016019863.1	Gnomon	exon	523102	523229	.	-	.	ID=exon-XM_017065473.2-4;Dbxref=GeneID:108003310%2CGenbank:XM_017065473.2;Parent=rna-XM_017065473.2
NW_016019863.1	Gnomon	CDS	103155	103165	.	+	0	Name=XP_028525278.1;ID=cds-XP_028525278.1;Dbxref=GeneID:108003297%2CGenbank:XP_028525278.1;Parent=rna-XM_028669477.1
NW_016019863.1	Gnomon	CDS	104442	104784	.	+	0	Name=XP_028525278.1;ID=cds-XP_028525278.1;Dbxref=GeneID:108003297%2CGenbank:XP_028525278.1;Parent=rna-XM_028669477.1
NW_016019863.1	Gnomon	CDS	104997	105315	.	+	0	Name=XP_028525278.1;ID=cds-XP_028525278.1;Dbxref=GeneID:108003297%2CGenbank:XP_028525278.1;Parent=rna-XM_028669477.1
NW_016019863.1	Gnomon	CDS	105389	105613	.	+	0	Name=XP_028525278.1;ID=cds-XP_028525278.1;Dbxref=GeneID:108003297%2CGenbank:XP_028525278.1;Parent=rna-XM_028669477.1
NW_016019863.1	Gnomon	CDS	105748	106111	.	+	0	Name=XP_028525278.1;ID=cds-XP_028525278.1;Dbxref=GeneID:108003297%2CGenbank:XP_028525278.1;Parent=rna-XM_028669477.1
NW_016019863.1	Gnomon	CDS	106196	106357	.	+	0	Name=XP_028525278.1;ID=cds-XP_028525278.1;Dbxref=GeneID:108003297%2CGenbank:XP_028525278.1;Parent=rna-XM_028669477.1
NW_016019863.1	Gnomon	CDS	106493	106747	.	+	0	Name=XP_028525278.1;ID=cds-XP_028525278.1;Dbxref=GeneID:108003297%2CGenbank:XP_028525278.1;Parent=rna-XM_028669477.1
NW_016019863.1	Gnomon	CDS	106826	107001	.	+	0	Name=XP_028525278.1;ID=cds-XP_028525278.1;Dbxref=GeneID:108003297%2CGenbank:XP_028525278.1;Parent=rna-XM_028669477.1
NW_016019863.1	Gnomon	CDS	107142	107152	.	+	0	Name=XP_028525278.1;ID=cds-XP_028525278.1;Dbxref=GeneID:108003297%2CGenbank:XP_028525278.1;Parent=rna-XM_028669477.1
NW_016019863.1	Gnomon	mRNA	296862	309842	.	+	.	Name=XM_028669482.1;ID=rna-XM_028669482.1;Dbxref=GeneID:108003334%2CGenbank:XM_028669482.1;Parent=gene-LOC108003334
NW_016019863.1	Gnomon	mRNA	582567	585510	.	+	.	Name=XM_017065545.2;ID=rna-XM_017065545.2;Dbxref=GeneID:108003349%2CGenbank:XM_017065545.2;Parent=gene-LOC108003349
NW_016019863.1	Gnomon	mRNA	595843	599964	.	-	.	Name=XM_017065546.2;ID=rna-XM_017065546.2;Dbxref=GeneID:108003350%2CGenbank:XM_017065546.2;Parent=gene-LOC108003350
NW_016019863.1	Gnomon	mRNA	296864	309842	.	+	.	Name=XM_028669483.1;ID=rna-XM_028669483.1;Dbxref=GeneID:108003334%2CGenbank:XM_028669483.1;Parent=gene-LOC108003334
NW_016019863.1	Gnomon	exon	537466	537590	.	-	.	ID=exon-XM_017065549.2-10;Dbxref=GeneID:108003351%2CGenbank:XM_017065549.2;Parent=rna-XM_017065549.2
NW_016019863.1	Gnomon	exon	537211	537394	.	-	.	ID=exon-XM_017065549.2-11;Dbxref=GeneID:108003351%2CGenbank:XM_017065549.2;Parent=rna-XM_017065549.2
NW_016019863.1	Gnomon	exon	536849	537138	.	-	.	ID=exon-XM_017065549.2-12;Dbxref=GeneID:108003351%2CGenbank:XM_017065549.2;Parent=rna-XM_017065549.2
NW_016019863.1	Gnomon	CDS	98168	99240	.	-	0	Name=XP_028525279.1;ID=cds-XP_028525279.1;Dbxref=GeneID:108003298%2CGenbank:XP_028525279.1;Parent=rna-XM_028669478.1
NW_016019863.1	Gnomon	CDS	92244	92301	.	-	0	Name=XP_028525279.1;ID=cds-XP_028525279.1;Dbxref=GeneID:108003298%2CGenbank:XP_028525279.1;Parent=rna-XM_028669478.1
NW_016019863.1	Gnomon	mRNA	56786	72049	.	-	.	Name=XM_017065542.2;ID=rna-XM_017065542.2;Dbxref=GeneID:108003348%2CGenbank:XM_017065542.2;Parent=gene-LOC108003348
NW_016019863.1	Gnomon	mRNA	296628	309842	.	+	.	Name=XM_028669480.1;ID=rna-XM_028669480.1;Dbxref=GeneID:108003334%2CGenbank:XM_028669480.1;Parent=gene-LOC108003334
NW_016019863.1	Gnomon	exon	102123	102384	.	+	.	ID=exon-XM_028669477.1-1;Dbxref=GeneID:108003297%2CGenbank:XM_028669477.1;Parent=rna-XM_028669477.1
NW_016019863.1	Gnomon	exon	102466	102586	.	+	.	ID=exon-XM_028669477.1-2;Dbxref=GeneID:108003297%2CGenbank:XM_028669477.1;Parent=rna-XM_028669477.1
NW_016019863.1	Gnomon	exon	102674	103165	.	+	.	ID=exon-XM_028669477.1-3;Dbxref=GeneID:108003297%2CGenbank:XM_028669477.1;Parent=rna-XM_028669477.1
NW_016019863.1	Gnomon	exon	104442	104784	.	+	.	ID=exon-XM_028669477.1-4;Dbxref=GeneID:108003297%2CGenbank:XM_028669477.1;Parent=rna-XM_028669477.1
NW_016019863.1	Gnomon	exon	104997	105315	.	+	.	ID=exon-XM_028669477.1-5;Dbxref=GeneID:108003297%2CGenbank:XM_028669477.1;Parent=rna-XM_028669477.1
NW_016019863.1	Gnomon	exon	105389	105613	.	+	.	ID=exon-XM_028669477.1-6;Dbxref=GeneID:108003297%2CGenbank:XM_028669477.1;Parent=rna-XM_028669477.1
NW_016019863.1	Gnomon	exon	105748	106111	.	+	.	ID=exon-XM_028669477.1-7;Dbxref=GeneID:108003297%2CGenbank:XM_028669477.1;Parent=rna-XM_028669477.1
NW_016019863.1	Gnomon	exon	106196	106357	.	+	.	ID=exon-XM_028669477.1-8;Dbxref=GeneID:108003297%2CGenbank:XM_028669477.1;Parent=rna-XM_028669477.1
NW_016019863.1	Gnomon	exon	106493	106747	.	+	.	ID=exon-XM_028669477.1-9;Dbxref=GeneID:108003297%2CGenbank:XM_028669477.1;Parent=rna-XM_028669477.1
NW_016019863.1	Gnomon	CDS	64815	64936	.	-	0	Name=XP_016921029.1;ID=cds-XP_016921029.1;Dbxref=GeneID:108003346%2CGenbank:XP_016921029.1;Parent=rna-XM_017065540.2
NW_016019863.1	Gnomon	CDS	64516	64720	.	-	0	Name=XP_016921029.1;ID=cds-XP_016921029.1;Dbxref=GeneID:108003346%2CGenbank:XP_016921029.1;Parent=rna-XM_017065540.2
NW_016019863.1	Gnomon	CDS	63389	63535	.	-	0	Name=XP_016921029.1;ID=cds-XP_016921029.1;Dbxref=GeneID:108003346%2CGenbank:XP_016921029.1;Parent=rna-XM_017065540.2
NW_016019863.1	Gnomon	CDS	62950	63082	.	-	0	Name=XP_016921029.1;ID=cds-XP_016921029.1;Dbxref=GeneID:108003346%2CGenbank:XP_016921029.1;Parent=rna-XM_017065540.2
NW_016019863.1	Gnomon	CDS	62634	62861	.	-	0	Name=XP_016921029.1;ID=cds-XP_016921029.1;Dbxref=GeneID:108003346%2CGenbank:XP_016921029.1;Parent=rna-XM_017065540.2
NW_016019863.1	Gnomon	CDS	62204	62539	.	-	0	Name=XP_016921029.1;ID=cds-XP_016921029.1;Dbxref=GeneID:108003346%2CGenbank:XP_016921029.1;Parent=rna-XM_017065540.2
NW_016019863.1	Gnomon	CDS	60847	61247	.	-	0	Name=XP_016921029.1;ID=cds-XP_016921029.1;Dbxref=GeneID:108003346%2CGenbank:XP_016921029.1;Parent=rna-XM_017065540.2
NW_016019863.1	Gnomon	mRNA	296862	309842	.	+	.	Name=XM_028669481.1;ID=rna-XM_028669481.1;Dbxref=GeneID:108003334%2CGenbank:XM_028669481.1;Parent=gene-LOC108003334
NW_016019863.1	Gnomon	exon	251	869	.	-	.	ID=exon-XR_003698957.1-3;Dbxref=GeneID:108003295%2CGenbank:XR_003698957.1;Parent=rna-XR_003698957.1
NW_016019863.1	Gnomon	exon	7	157	.	-	.	ID=exon-XR_003698957.1-4;Dbxref=GeneID:108003295%2CGenbank:XR_003698957.1;Parent=rna-XR_003698957.1
NW_016019863.1	Gnomon	exon	3260	4155	.	-	.	ID=exon-XR_003698957.1-1;Dbxref=GeneID:108003295%2CGenbank:XR_003698957.1;Parent=rna-XR_003698957.1
NW_016019863.1	Gnomon	exon	1214	2327	.	-	.	ID=exon-XR_003698957.1-2;Dbxref=GeneID:108003295%2CGenbank:XR_003698957.1;Parent=rna-XR_003698957.1
NW_016019863.1	Gnomon	CDS	140102	141322	.	+	0	Name=XP_028525274.1;ID=cds-XP_028525274.1;Dbxref=GeneID:108003326%2CGenbank:XP_028525274.1;Parent=rna-XM_028669473.1
NW_016019863.1	Gnomon	CDS	141899	141928	.	+	0	Name=XP_028525274.1;ID=cds-XP_028525274.1;Dbxref=GeneID:108003326%2CGenbank:XP_028525274.1;Parent=rna-XM_028669473.1
NW_016019863.1	Gnomon	lnc_RNA	90189	92154	.	+	.	Name=XR_001767030.2;ID=rna-XR_001767030.2;Dbxref=GeneID:108003301%2CGenbank:XR_001767030.2;Parent=gene-LOC108003301
NW_016019863.1	Gnomon	mRNA	536849	540167	.	-	.	Name=XM_028669491.1;ID=rna-XM_028669491.1;Dbxref=GeneID:108003351%2CGenbank:XM_028669491.1;Parent=gene-LOC108003351
NW_016019863.1	Gnomon	exon	619470	619739	.	-	.	ID=exon-XM_017065453.2-1;Dbxref=GeneID:108003286%2CGenbank:XM_017065453.2;Parent=rna-XM_017065453.2
NW_016019863.1	Gnomon	exon	618588	618758	.	-	.	ID=exon-XM_017065453.2-2;Dbxref=GeneID:108003286%2CGenbank:XM_017065453.2;Parent=rna-XM_017065453.2
NW_016019863.1	Gnomon	exon	618337	618484	.	-	.	ID=exon-XM_017065453.2-3;Dbxref=GeneID:108003286%2CGenbank:XM_017065453.2;Parent=rna-XM_017065453.2
NW_016019863.1	Gnomon	CDS	165952	166140	.	+	0	Name=XP_028525275.1;ID=cds-XP_028525275.1;Dbxref=GeneID:108003329%2CGenbank:XP_028525275.1;Parent=rna-XM_028669474.1
NW_016019863.1	Gnomon	CDS	166301	166476	.	+	0	Name=XP_028525275.1;ID=cds-XP_028525275.1;Dbxref=GeneID:108003329%2CGenbank:XP_028525275.1;Parent=rna-XM_028669474.1
NW_016019863.1	Gnomon	CDS	166550	166796	.	+	0	Name=XP_028525275.1;ID=cds-XP_028525275.1;Dbxref=GeneID:108003329%2CGenbank:XP_028525275.1;Parent=rna-XM_028669474.1
NW_016019863.1	Gnomon	CDS	166912	167038	.	+	0	Name=XP_028525275.1;ID=cds-XP_028525275.1;Dbxref=GeneID:108003329%2CGenbank:XP_028525275.1;Parent=rna-XM_028669474.1
NW_016019863.1	Gnomon	CDS	167161	167363	.	+	0	Name=XP_028525275.1;ID=cds-XP_028525275.1;Dbxref=GeneID:108003329%2CGenbank:XP_028525275.1;Parent=rna-XM_028669474.1
NW_016019863.1	Gnomon	CDS	167545	167682	.	+	0	Name=XP_028525275.1;ID=cds-XP_028525275.1;Dbxref=GeneID:108003329%2CGenbank:XP_028525275.1;Parent=rna-XM_028669474.1
NW_016019863.1	Gnomon	CDS	165952	166140	.	+	0	Name=XP_028525276.1;ID=cds-XP_028525276.1;Dbxref=GeneID:108003329%2CGenbank:XP_028525276.1;Parent=rna-XM_028669475.1
NW_016019863.1	Gnomon	CDS	166301	166476	.	+	0	Name=XP_028525276.1;ID=cds-XP_028525276.1;Dbxref=GeneID:108003329%2CGenbank:XP_028525276.1;Parent=rna-XM_028669475.1
NW_016019863.1	Gnomon	CDS	166550	166796	.	+	0	Name=XP_028525276.1;ID=cds-XP_028525276.1;Dbxref=GeneID:108003329%2CGenbank:XP_028525276.1;Parent=rna-XM_028669475.1
NW_016019863.1	Gnomon	CDS	166912	167038	.	+	0	Name=XP_028525276.1;ID=cds-XP_028525276.1;Dbxref=GeneID:108003329%2CGenbank:XP_028525276.1;Parent=rna-XM_028669475.1
NW_016019863.1	Gnomon	CDS	167161	167363	.	+	0	Name=XP_028525276.1;ID=cds-XP_028525276.1;Dbxref=GeneID:108003329%2CGenbank:XP_028525276.1;Parent=rna-XM_028669475.1
NW_016019863.1	Gnomon	CDS	167545	167682	.	+	0	Name=XP_028525276.1;ID=cds-XP_028525276.1;Dbxref=GeneID:108003329%2CGenbank:XP_028525276.1;Parent=rna-XM_028669475.1
NW_016019863.1	Gnomon	mRNA	126139	129315	.	+	.	Name=XM_017065458.2;ID=rna-XM_017065458.2;Dbxref=GeneID:108003293%2CGenbank:XM_017065458.2;Parent=gene-LOC108003293
NW_016019863.1	Gnomon	CDS	560383	560554	.	+	0	Name=XP_028525277.1;ID=cds-XP_028525277.1;Dbxref=GeneID:108003330%2CGenbank:XP_028525277.1;Parent=rna-XM_028669476.1
NW_016019863.1	Gnomon	CDS	562592	562699	.	+	0	Name=XP_028525277.1;ID=cds-XP_028525277.1;Dbxref=GeneID:108003330%2CGenbank:XP_028525277.1;Parent=rna-XM_028669476.1
NW_016019863.1	Gnomon	CDS	564438	564666	.	+	0	Name=XP_028525277.1;ID=cds-XP_028525277.1;Dbxref=GeneID:108003330%2CGenbank:XP_028525277.1;Parent=rna-XM_028669476.1
NW_016019863.1	Gnomon	CDS	564864	565092	.	+	0	Name=XP_028525277.1;ID=cds-XP_028525277.1;Dbxref=GeneID:108003330%2CGenbank:XP_028525277.1;Parent=rna-XM_028669476.1
NW_016019863.1	Gnomon	CDS	565352	565589	.	+	0	Name=XP_028525277.1;ID=cds-XP_028525277.1;Dbxref=GeneID:108003330%2CGenbank:XP_028525277.1;Parent=rna-XM_028669476.1
NW_016019863.1	Gnomon	CDS	566180	566286	.	+	0	Name=XP_028525277.1;ID=cds-XP_028525277.1;Dbxref=GeneID:108003330%2CGenbank:XP_028525277.1;Parent=rna-XM_028669476.1
NW_016019863.1	Gnomon	CDS	566441	566544	.	+	0	Name=XP_028525277.1;ID=cds-XP_028525277.1;Dbxref=GeneID:108003330%2CGenbank:XP_028525277.1;Parent=rna-XM_028669476.1
NW_016019863.1	Gnomon	CDS	566634	566764	.	+	0	Name=XP_028525277.1;ID=cds-XP_028525277.1;Dbxref=GeneID:108003330%2CGenbank:XP_028525277.1;Parent=rna-XM_028669476.1
NW_016019863.1	Gnomon	CDS	567892	568169	.	+	0	Name=XP_028525277.1;ID=cds-XP_028525277.1;Dbxref=GeneID:108003330%2CGenbank:XP_028525277.1;Parent=rna-XM_028669476.1
NW_016019863.1	Gnomon	CDS	568274	568969	.	+	0	Name=XP_028525277.1;ID=cds-XP_028525277.1;Dbxref=GeneID:108003330%2CGenbank:XP_028525277.1;Parent=rna-XM_028669476.1
NW_016019863.1	Gnomon	mRNA	505570	507340	.	+	.	Name=XM_017065459.2;ID=rna-XM_017065459.2;Dbxref=GeneID:108003294%2CGenbank:XM_017065459.2;Parent=gene-LOC108003294
NW_016019863.1	Gnomon	exon	301692	301826	.	+	.	ID=exon-XM_028669480.1-8;Dbxref=GeneID:108003334%2CGenbank:XM_028669480.1;Parent=rna-XM_028669480.1
NW_016019863.1	Gnomon	exon	302091	302340	.	+	.	ID=exon-XM_028669480.1-9;Dbxref=GeneID:108003334%2CGenbank:XM_028669480.1;Parent=rna-XM_028669480.1
NW_016019863.1	Gnomon	exon	297428	297562	.	+	.	ID=exon-XM_028669480.1-2;Dbxref=GeneID:108003334%2CGenbank:XM_028669480.1;Parent=rna-XM_028669480.1
NW_016019863.1	Gnomon	exon	299187	299397	.	+	.	ID=exon-XM_028669480.1-3;Dbxref=GeneID:108003334%2CGenbank:XM_028669480.1;Parent=rna-XM_028669480.1
NW_016019863.1	Gnomon	exon	296628	296940	.	+	.	ID=exon-XM_028669480.1-1;Dbxref=GeneID:108003334%2CGenbank:XM_028669480.1;Parent=rna-XM_028669480.1
NW_016019863.1	Gnomon	exon	300115	300261	.	+	.	ID=exon-XM_028669480.1-6;Dbxref=GeneID:108003334%2CGenbank:XM_028669480.1;Parent=rna-XM_028669480.1
NW_016019863.1	Gnomon	exon	300400	301278	.	+	.	ID=exon-XM_028669480.1-7;Dbxref=GeneID:108003334%2CGenbank:XM_028669480.1;Parent=rna-XM_028669480.1
NW_016019863.1	Gnomon	exon	299490	299625	.	+	.	ID=exon-XM_028669480.1-4;Dbxref=GeneID:108003334%2CGenbank:XM_028669480.1;Parent=rna-XM_028669480.1
NW_016019863.1	Gnomon	exon	299715	299924	.	+	.	ID=exon-XM_028669480.1-5;Dbxref=GeneID:108003334%2CGenbank:XM_028669480.1;Parent=rna-XM_028669480.1
NW_016019863.1	Gnomon	exon	604401	604512	.	-	.	ID=exon-XM_017065495.2-20;Dbxref=GeneID:108003322%2CGenbank:XM_017065495.2;Parent=rna-XM_017065495.2
NW_016019863.1	Gnomon	exon	605140	605151	.	-	.	ID=exon-XM_017065495.2-18;Dbxref=GeneID:108003322%2CGenbank:XM_017065495.2;Parent=rna-XM_017065495.2
NW_016019863.1	Gnomon	exon	604584	604751	.	-	.	ID=exon-XM_017065495.2-19;Dbxref=GeneID:108003322%2CGenbank:XM_017065495.2;Parent=rna-XM_017065495.2
NW_016019863.1	Gnomon	exon	606456	606627	.	-	.	ID=exon-XM_017065495.2-14;Dbxref=GeneID:108003322%2CGenbank:XM_017065495.2;Parent=rna-XM_017065495.2
NW_016019863.1	Gnomon	exon	606171	606382	.	-	.	ID=exon-XM_017065495.2-15;Dbxref=GeneID:108003322%2CGenbank:XM_017065495.2;Parent=rna-XM_017065495.2
NW_016019863.1	Gnomon	exon	605922	606074	.	-	.	ID=exon-XM_017065495.2-16;Dbxref=GeneID:108003322%2CGenbank:XM_017065495.2;Parent=rna-XM_017065495.2
NW_016019863.1	Gnomon	exon	605575	605770	.	-	.	ID=exon-XM_017065495.2-17;Dbxref=GeneID:108003322%2CGenbank:XM_017065495.2;Parent=rna-XM_017065495.2
NW_016019863.1	Gnomon	exon	607679	607815	.	-	.	ID=exon-XM_017065495.2-10;Dbxref=GeneID:108003322%2CGenbank:XM_017065495.2;Parent=rna-XM_017065495.2
NW_016019863.1	Gnomon	exon	607447	607603	.	-	.	ID=exon-XM_017065495.2-11;Dbxref=GeneID:108003322%2CGenbank:XM_017065495.2;Parent=rna-XM_017065495.2
NW_016019863.1	Gnomon	exon	606994	607365	.	-	.	ID=exon-XM_017065495.2-12;Dbxref=GeneID:108003322%2CGenbank:XM_017065495.2;Parent=rna-XM_017065495.2
NW_016019863.1	Gnomon	exon	606786	606924	.	-	.	ID=exon-XM_017065495.2-13;Dbxref=GeneID:108003322%2CGenbank:XM_017065495.2;Parent=rna-XM_017065495.2
NW_016019863.1	Gnomon	lnc_RNA	31264	32054	.	+	.	Name=XR_001767034.2;ID=rna-XR_001767034.2;Dbxref=GeneID:108003305%2CGenbank:XR_001767034.2;Parent=gene-LOC108003305
NW_016019863.1	Gnomon	exon	601626	602385	.	-	.	ID=exon-XM_017065495.2-21;Dbxref=GeneID:108003322%2CGenbank:XM_017065495.2;Parent=rna-XM_017065495.2
NW_016019863.1	Gnomon	mRNA	189102	192893	.	+	.	Name=XM_017065456.2;ID=rna-XM_017065456.2;Dbxref=GeneID:108003289%2CGenbank:XM_017065456.2;Parent=gene-LOC108003289
NW_016019863.1	Gnomon	mRNA	464760	470734	.	+	.	Name=XM_017065455.2;ID=rna-XM_017065455.2;Dbxref=GeneID:108003288%2CGenbank:XM_017065455.2;Parent=gene-LOC108003288
NW_016019863.1	RefSeq	cDNA_match	144789	144907	116.956	-	.	ID=6aeb8a71-0c65-4358-8a35-09939023c2ab;Target=NM_001328488.1 55 173
NW_016019863.1	RefSeq	cDNA_match	144573	144689	116.956	-	.	ID=6aeb8a71-0c65-4358-8a35-09939023c2ab;Target=NM_001328488.1 55 173
NW_016019863.1	RefSeq	cDNA_match	143982	144195	116.956	-	.	ID=6aeb8a71-0c65-4358-8a35-09939023c2ab;Target=NM_001328488.1 55 173
NW_016019863.1	RefSeq	cDNA_match	143564	143772	116.956	-	.	ID=6aeb8a71-0c65-4358-8a35-09939023c2ab;Target=NM_001328488.1 55 173
NW_016019863.1	RefSeq	cDNA_match	143076	143417	116.956	-	.	ID=6aeb8a71-0c65-4358-8a35-09939023c2ab;Target=NM_001328488.1 55 173
NW_016019863.1	RefSeq	cDNA_match	142505	142882	116.956	-	.	ID=6aeb8a71-0c65-4358-8a35-09939023c2ab;Target=NM_001328488.1 55 173
NW_016019863.1	Gnomon	CDS	113643	113687	.	+	0	Name=XP_028525271.1;ID=cds-XP_028525271.1;Dbxref=GeneID:108003312%2CGenbank:XP_028525271.1;Parent=rna-XM_028669470.1
NW_016019863.1	Gnomon	CDS	113767	114102	.	+	0	Name=XP_028525271.1;ID=cds-XP_028525271.1;Dbxref=GeneID:108003312%2CGenbank:XP_028525271.1;Parent=rna-XM_028669470.1
NW_016019863.1	Gnomon	CDS	114180	114512	.	+	0	Name=XP_028525271.1;ID=cds-XP_028525271.1;Dbxref=GeneID:108003312%2CGenbank:XP_028525271.1;Parent=rna-XM_028669470.1
NW_016019863.1	Gnomon	CDS	114592	114729	.	+	0	Name=XP_028525271.1;ID=cds-XP_028525271.1;Dbxref=GeneID:108003312%2CGenbank:XP_028525271.1;Parent=rna-XM_028669470.1
NW_016019863.1	Gnomon	CDS	114822	115019	.	+	0	Name=XP_028525271.1;ID=cds-XP_028525271.1;Dbxref=GeneID:108003312%2CGenbank:XP_028525271.1;Parent=rna-XM_028669470.1
NW_016019863.1	Gnomon	CDS	115293	115529	.	+	0	Name=XP_028525271.1;ID=cds-XP_028525271.1;Dbxref=GeneID:108003312%2CGenbank:XP_028525271.1;Parent=rna-XM_028669470.1
NW_016019863.1	Gnomon	CDS	115607	115940	.	+	0	Name=XP_028525271.1;ID=cds-XP_028525271.1;Dbxref=GeneID:108003312%2CGenbank:XP_028525271.1;Parent=rna-XM_028669470.1
NW_016019863.1	Gnomon	CDS	116006	116255	.	+	0	Name=XP_028525271.1;ID=cds-XP_028525271.1;Dbxref=GeneID:108003312%2CGenbank:XP_028525271.1;Parent=rna-XM_028669470.1
NW_016019863.1	Gnomon	CDS	116340	116569	.	+	0	Name=XP_028525271.1;ID=cds-XP_028525271.1;Dbxref=GeneID:108003312%2CGenbank:XP_028525271.1;Parent=rna-XM_028669470.1
NW_016019863.1	Gnomon	CDS	116659	117009	.	+	0	Name=XP_028525271.1;ID=cds-XP_028525271.1;Dbxref=GeneID:108003312%2CGenbank:XP_028525271.1;Parent=rna-XM_028669470.1
NW_016019863.1	Gnomon	CDS	117065	117233	.	+	0	Name=XP_028525271.1;ID=cds-XP_028525271.1;Dbxref=GeneID:108003312%2CGenbank:XP_028525271.1;Parent=rna-XM_028669470.1
NW_016019863.1	Gnomon	CDS	117307	117646	.	+	0	Name=XP_028525271.1;ID=cds-XP_028525271.1;Dbxref=GeneID:108003312%2CGenbank:XP_028525271.1;Parent=rna-XM_028669470.1
NW_016019863.1	Gnomon	CDS	117766	117953	.	+	0	Name=XP_028525271.1;ID=cds-XP_028525271.1;Dbxref=GeneID:108003312%2CGenbank:XP_028525271.1;Parent=rna-XM_028669470.1
NW_016019863.1	Gnomon	CDS	118043	118190	.	+	0	Name=XP_028525271.1;ID=cds-XP_028525271.1;Dbxref=GeneID:108003312%2CGenbank:XP_028525271.1;Parent=rna-XM_028669470.1
NW_016019863.1	Gnomon	CDS	118283	118435	.	+	0	Name=XP_028525271.1;ID=cds-XP_028525271.1;Dbxref=GeneID:108003312%2CGenbank:XP_028525271.1;Parent=rna-XM_028669470.1
NW_016019863.1	Gnomon	CDS	118500	118700	.	+	0	Name=XP_028525271.1;ID=cds-XP_028525271.1;Dbxref=GeneID:108003312%2CGenbank:XP_028525271.1;Parent=rna-XM_028669470.1
NW_016019863.1	Gnomon	CDS	118780	118913	.	+	0	Name=XP_028525271.1;ID=cds-XP_028525271.1;Dbxref=GeneID:108003312%2CGenbank:XP_028525271.1;Parent=rna-XM_028669470.1
NW_016019863.1	Gnomon	CDS	119017	119104	.	+	0	Name=XP_028525271.1;ID=cds-XP_028525271.1;Dbxref=GeneID:108003312%2CGenbank:XP_028525271.1;Parent=rna-XM_028669470.1
NW_016019863.1	Gnomon	lnc_RNA	95299	97719	.	+	.	Name=XR_001767033.2;ID=rna-XR_001767033.2;Dbxref=GeneID:108003302%2CGenbank:XR_001767033.2;Parent=gene-LOC108003302
NW_016019863.1	Gnomon	mRNA	542821	548707	.	+	.	Name=XM_017065457.2;ID=rna-XM_017065457.2;Dbxref=GeneID:108003290%2CGenbank:XM_017065457.2;Parent=gene-LOC108003290
NW_016019863.1	Gnomon	exon	299187	299397	.	+	.	ID=exon-XM_028669479.1-2;Dbxref=GeneID:108003334%2CGenbank:XM_028669479.1;Parent=rna-XM_028669479.1
NW_016019863.1	Gnomon	exon	299490	299625	.	+	.	ID=exon-XM_028669479.1-3;Dbxref=GeneID:108003334%2CGenbank:XM_028669479.1;Parent=rna-XM_028669479.1
NW_016019863.1	Gnomon	exon	299715	299924	.	+	.	ID=exon-XM_028669479.1-4;Dbxref=GeneID:108003334%2CGenbank:XM_028669479.1;Parent=rna-XM_028669479.1
NW_016019863.1	Gnomon	exon	300115	300261	.	+	.	ID=exon-XM_028669479.1-5;Dbxref=GeneID:108003334%2CGenbank:XM_028669479.1;Parent=rna-XM_028669479.1
NW_016019863.1	Gnomon	exon	296862	297562	.	+	.	ID=exon-XM_028669479.1-1;Dbxref=GeneID:108003334%2CGenbank:XM_028669479.1;Parent=rna-XM_028669479.1
NW_016019863.1	Gnomon	exon	300400	301278	.	+	.	ID=exon-XM_028669479.1-6;Dbxref=GeneID:108003334%2CGenbank:XM_028669479.1;Parent=rna-XM_028669479.1
NW_016019863.1	Gnomon	exon	301692	301826	.	+	.	ID=exon-XM_028669479.1-7;Dbxref=GeneID:108003334%2CGenbank:XM_028669479.1;Parent=rna-XM_028669479.1
NW_016019863.1	Gnomon	exon	302091	302340	.	+	.	ID=exon-XM_028669479.1-8;Dbxref=GeneID:108003334%2CGenbank:XM_028669479.1;Parent=rna-XM_028669479.1
NW_016019863.1	Gnomon	exon	302723	302850	.	+	.	ID=exon-XM_028669479.1-9;Dbxref=GeneID:108003334%2CGenbank:XM_028669479.1;Parent=rna-XM_028669479.1
NW_016019863.1	Gnomon	exon	112828	113080	.	+	.	ID=exon-XM_017065477.2-1;Dbxref=GeneID:108003312%2CGenbank:XM_017065477.2;Parent=rna-XM_017065477.2
NW_016019863.1	Gnomon	exon	113338	113473	.	+	.	ID=exon-XM_017065477.2-2;Dbxref=GeneID:108003312%2CGenbank:XM_017065477.2;Parent=rna-XM_017065477.2
NW_016019863.1	Gnomon	exon	113543	113692	.	+	.	ID=exon-XM_017065477.2-3;Dbxref=GeneID:108003312%2CGenbank:XM_017065477.2;Parent=rna-XM_017065477.2
NW_016019863.1	Gnomon	exon	113767	114102	.	+	.	ID=exon-XM_017065477.2-4;Dbxref=GeneID:108003312%2CGenbank:XM_017065477.2;Parent=rna-XM_017065477.2
NW_016019863.1	Gnomon	exon	115607	115940	.	+	.	ID=exon-XM_017065477.2-9;Dbxref=GeneID:108003312%2CGenbank:XM_017065477.2;Parent=rna-XM_017065477.2
NW_016019863.1	Gnomon	exon	114180	114512	.	+	.	ID=exon-XM_017065477.2-5;Dbxref=GeneID:108003312%2CGenbank:XM_017065477.2;Parent=rna-XM_017065477.2
NW_016019863.1	Gnomon	exon	114592	114729	.	+	.	ID=exon-XM_017065477.2-6;Dbxref=GeneID:108003312%2CGenbank:XM_017065477.2;Parent=rna-XM_017065477.2
NW_016019863.1	Gnomon	exon	114822	115019	.	+	.	ID=exon-XM_017065477.2-7;Dbxref=GeneID:108003312%2CGenbank:XM_017065477.2;Parent=rna-XM_017065477.2
NW_016019863.1	Gnomon	exon	115293	115529	.	+	.	ID=exon-XM_017065477.2-8;Dbxref=GeneID:108003312%2CGenbank:XM_017065477.2;Parent=rna-XM_017065477.2
NW_016019863.1	Gnomon	mRNA	22182	24947	.	+	.	Name=XM_017065550.1;ID=rna-XM_017065550.1;Dbxref=GeneID:108003353%2CGenbank:XM_017065550.1;Parent=gene-LOC108003353
NW_016019863.1	Gnomon	CDS	290340	290352	.	+	0	Name=XP_028525270.1;ID=cds-XP_028525270.1;Dbxref=GeneID:108003277%2CGenbank:XP_028525270.1;Note=The sequence of the model RefSeq protein was modified relative to this genomic sequence to represent the inferred CDS: substituted 3 bases at 3 genomic stop codons;Parent=rna-XM_028669469.1
NW_016019863.1	Gnomon	CDS	290715	290752	.	+	0	Name=XP_028525270.1;ID=cds-XP_028525270.1;Dbxref=GeneID:108003277%2CGenbank:XP_028525270.1;Note=The sequence of the model RefSeq protein was modified relative to this genomic sequence to represent the inferred CDS: substituted 3 bases at 3 genomic stop codons;Parent=rna-XM_028669469.1
NW_016019863.1	Gnomon	CDS	291378	291485	.	+	0	Name=XP_028525270.1;ID=cds-XP_028525270.1;Dbxref=GeneID:108003277%2CGenbank:XP_028525270.1;Note=The sequence of the model RefSeq protein was modified relative to this genomic sequence to represent the inferred CDS: substituted 3 bases at 3 genomic stop codons;Parent=rna-XM_028669469.1
NW_016019863.1	Gnomon	CDS	291832	291940	.	+	0	Name=XP_028525270.1;ID=cds-XP_028525270.1;Dbxref=GeneID:108003277%2CGenbank:XP_028525270.1;Note=The sequence of the model RefSeq protein was modified relative to this genomic sequence to represent the inferred CDS: substituted 3 bases at 3 genomic stop codons;Parent=rna-XM_028669469.1
NW_016019863.1	Gnomon	CDS	292061	292177	.	+	0	Name=XP_028525270.1;ID=cds-XP_028525270.1;Dbxref=GeneID:108003277%2CGenbank:XP_028525270.1;Note=The sequence of the model RefSeq protein was modified relative to this genomic sequence to represent the inferred CDS: substituted 3 bases at 3 genomic stop codons;Parent=rna-XM_028669469.1
NW_016019863.1	Gnomon	CDS	292334	292485	.	+	0	Name=XP_028525270.1;ID=cds-XP_028525270.1;Dbxref=GeneID:108003277%2CGenbank:XP_028525270.1;Note=The sequence of the model RefSeq protein was modified relative to this genomic sequence to represent the inferred CDS: substituted 3 bases at 3 genomic stop codons;Parent=rna-XM_028669469.1
NW_016019863.1	Gnomon	CDS	292562	292844	.	+	0	Name=XP_028525270.1;ID=cds-XP_028525270.1;Dbxref=GeneID:108003277%2CGenbank:XP_028525270.1;Note=The sequence of the model RefSeq protein was modified relative to this genomic sequence to represent the inferred CDS: substituted 3 bases at 3 genomic stop codons;Parent=rna-XM_028669469.1
NW_016019863.1	Gnomon	CDS	292929	292978	.	+	0	Name=XP_028525270.1;ID=cds-XP_028525270.1;Dbxref=GeneID:108003277%2CGenbank:XP_028525270.1;Note=The sequence of the model RefSeq protein was modified relative to this genomic sequence to represent the inferred CDS: substituted 3 bases at 3 genomic stop codons;Parent=rna-XM_028669469.1
NW_016019863.1	Gnomon	CDS	293104	293225	.	+	0	Name=XP_028525270.1;ID=cds-XP_028525270.1;Dbxref=GeneID:108003277%2CGenbank:XP_028525270.1;Note=The sequence of the model RefSeq protein was modified relative to this genomic sequence to represent the inferred CDS: substituted 3 bases at 3 genomic stop codons;Parent=rna-XM_028669469.1
NW_016019863.1	Gnomon	CDS	293581	293683	.	+	0	Name=XP_028525270.1;ID=cds-XP_028525270.1;Dbxref=GeneID:108003277%2CGenbank:XP_028525270.1;Note=The sequence of the model RefSeq protein was modified relative to this genomic sequence to represent the inferred CDS: substituted 3 bases at 3 genomic stop codons;Parent=rna-XM_028669469.1
NW_016019863.1	Gnomon	exon	596334	596548	.	-	.	ID=exon-XM_017065546.2-8;Dbxref=GeneID:108003350%2CGenbank:XM_017065546.2;Parent=rna-XM_017065546.2
NW_016019863.1	Gnomon	exon	595843	596255	.	-	.	ID=exon-XM_017065546.2-9;Dbxref=GeneID:108003350%2CGenbank:XM_017065546.2;Parent=rna-XM_017065546.2
NW_016019863.1	Gnomon	exon	597054	597284	.	-	.	ID=exon-XM_017065546.2-6;Dbxref=GeneID:108003350%2CGenbank:XM_017065546.2;Parent=rna-XM_017065546.2
NW_016019863.1	Gnomon	exon	596633	596983	.	-	.	ID=exon-XM_017065546.2-7;Dbxref=GeneID:108003350%2CGenbank:XM_017065546.2;Parent=rna-XM_017065546.2
NW_016019863.1	Gnomon	exon	597699	597888	.	-	.	ID=exon-XM_017065546.2-4;Dbxref=GeneID:108003350%2CGenbank:XM_017065546.2;Parent=rna-XM_017065546.2
NW_016019863.1	Gnomon	exon	597350	597604	.	-	.	ID=exon-XM_017065546.2-5;Dbxref=GeneID:108003350%2CGenbank:XM_017065546.2;Parent=rna-XM_017065546.2
NW_016019863.1	Gnomon	exon	598337	598794	.	-	.	ID=exon-XM_017065546.2-2;Dbxref=GeneID:108003350%2CGenbank:XM_017065546.2;Parent=rna-XM_017065546.2
NW_016019863.1	Gnomon	exon	597993	598271	.	-	.	ID=exon-XM_017065546.2-3;Dbxref=GeneID:108003350%2CGenbank:XM_017065546.2;Parent=rna-XM_017065546.2
NW_016019863.1	Gnomon	exon	598880	599964	.	-	.	ID=exon-XM_017065546.2-1;Dbxref=GeneID:108003350%2CGenbank:XM_017065546.2;Parent=rna-XM_017065546.2
NW_016019863.1	Gnomon	CDS	410126	410196	.	+	0	Name=XP_028525272.1;ID=cds-XP_028525272.1;Dbxref=GeneID:108003325%2CGenbank:XP_028525272.1;Parent=rna-XM_028669471.1
NW_016019863.1	Gnomon	CDS	410633	410900	.	+	0	Name=XP_028525272.1;ID=cds-XP_028525272.1;Dbxref=GeneID:108003325%2CGenbank:XP_028525272.1;Parent=rna-XM_028669471.1
NW_016019863.1	Gnomon	lnc_RNA	89728	92154	.	+	.	Name=XR_001767032.2;ID=rna-XR_001767032.2;Dbxref=GeneID:108003301%2CGenbank:XR_001767032.2;Parent=gene-LOC108003301
NW_016019863.1	Gnomon	CDS	482485	482639	.	-	0	Name=XP_016921021.1;ID=cds-XP_016921021.1;Dbxref=GeneID:108003337%2CGenbank:XP_016921021.1;Parent=rna-XM_017065532.2
NW_016019863.1	Gnomon	CDS	482057	482201	.	-	0	Name=XP_016921021.1;ID=cds-XP_016921021.1;Dbxref=GeneID:108003337%2CGenbank:XP_016921021.1;Parent=rna-XM_017065532.2
NW_016019863.1	Gnomon	CDS	481797	481892	.	-	0	Name=XP_016921021.1;ID=cds-XP_016921021.1;Dbxref=GeneID:108003337%2CGenbank:XP_016921021.1;Parent=rna-XM_017065532.2
NW_016019863.1	Gnomon	CDS	481460	481602	.	-	0	Name=XP_016921021.1;ID=cds-XP_016921021.1;Dbxref=GeneID:108003337%2CGenbank:XP_016921021.1;Parent=rna-XM_017065532.2
NW_016019863.1	Gnomon	CDS	480750	480951	.	-	0	Name=XP_016921021.1;ID=cds-XP_016921021.1;Dbxref=GeneID:108003337%2CGenbank:XP_016921021.1;Parent=rna-XM_017065532.2
NW_016019863.1	Gnomon	CDS	480453	480623	.	-	0	Name=XP_016921021.1;ID=cds-XP_016921021.1;Dbxref=GeneID:108003337%2CGenbank:XP_016921021.1;Parent=rna-XM_017065532.2
NW_016019863.1	Gnomon	CDS	480134	480368	.	-	0	Name=XP_016921021.1;ID=cds-XP_016921021.1;Dbxref=GeneID:108003337%2CGenbank:XP_016921021.1;Parent=rna-XM_017065532.2
NW_016019863.1	Gnomon	CDS	479495	479647	.	-	0	Name=XP_016921021.1;ID=cds-XP_016921021.1;Dbxref=GeneID:108003337%2CGenbank:XP_016921021.1;Parent=rna-XM_017065532.2
NW_016019863.1	Gnomon	CDS	479080	479225	.	-	0	Name=XP_016921021.1;ID=cds-XP_016921021.1;Dbxref=GeneID:108003337%2CGenbank:XP_016921021.1;Parent=rna-XM_017065532.2
NW_016019863.1	Gnomon	CDS	478889	478995	.	-	0	Name=XP_016921021.1;ID=cds-XP_016921021.1;Dbxref=GeneID:108003337%2CGenbank:XP_016921021.1;Parent=rna-XM_017065532.2
NW_016019863.1	Gnomon	CDS	478557	478690	.	-	0	Name=XP_016921021.1;ID=cds-XP_016921021.1;Dbxref=GeneID:108003337%2CGenbank:XP_016921021.1;Parent=rna-XM_017065532.2
NW_016019863.1	Gnomon	CDS	478251	478380	.	-	0	Name=XP_016921021.1;ID=cds-XP_016921021.1;Dbxref=GeneID:108003337%2CGenbank:XP_016921021.1;Parent=rna-XM_017065532.2
NW_016019863.1	Gnomon	CDS	477977	478172	.	-	0	Name=XP_016921021.1;ID=cds-XP_016921021.1;Dbxref=GeneID:108003337%2CGenbank:XP_016921021.1;Parent=rna-XM_017065532.2
NW_016019863.1	Gnomon	CDS	477698	477884	.	-	0	Name=XP_016921021.1;ID=cds-XP_016921021.1;Dbxref=GeneID:108003337%2CGenbank:XP_016921021.1;Parent=rna-XM_017065532.2
NW_016019863.1	Gnomon	CDS	477328	477329	.	-	0	Name=XP_016921021.1;ID=cds-XP_016921021.1;Dbxref=GeneID:108003337%2CGenbank:XP_016921021.1;Parent=rna-XM_017065532.2
NW_016019863.1	Gnomon	exon	182682	182922	.	-	.	ID=exon-XM_017065454.2-1;Dbxref=GeneID:108003287%2CGenbank:XM_017065454.2;Parent=rna-XM_017065454.2
NW_016019863.1	Gnomon	exon	181483	182414	.	-	.	ID=exon-XM_017065454.2-2;Dbxref=GeneID:108003287%2CGenbank:XM_017065454.2;Parent=rna-XM_017065454.2
NW_016019863.1	Gnomon	exon	180967	181411	.	-	.	ID=exon-XM_017065454.2-3;Dbxref=GeneID:108003287%2CGenbank:XM_017065454.2;Parent=rna-XM_017065454.2
NW_016019863.1	Gnomon	mRNA	618337	619739	.	-	.	Name=XM_017065453.2;ID=rna-XM_017065453.2;Dbxref=GeneID:108003286%2CGenbank:XM_017065453.2;Parent=gene-LOC108003286
NW_016019863.1	Gnomon	CDS	140102	141322	.	+	0	Name=XP_028525273.1;ID=cds-XP_028525273.1;Dbxref=GeneID:108003326%2CGenbank:XP_028525273.1;Parent=rna-XM_028669472.1
NW_016019863.1	Gnomon	CDS	141909	142148	.	+	0	Name=XP_028525273.1;ID=cds-XP_028525273.1;Dbxref=GeneID:108003326%2CGenbank:XP_028525273.1;Parent=rna-XM_028669472.1
NW_016019863.1	Gnomon	mRNA	180967	182922	.	-	.	Name=XM_017065454.2;ID=rna-XM_017065454.2;Dbxref=GeneID:108003287%2CGenbank:XM_017065454.2;Parent=gene-LOC108003287
NW_016019863.1	Gnomon	CDS	482485	482639	.	-	0	Name=XP_016921020.1;ID=cds-XP_016921020.1;Dbxref=GeneID:108003337%2CGenbank:XP_016921020.1;Parent=rna-XM_017065531.2
NW_016019863.1	Gnomon	CDS	482057	482201	.	-	0	Name=XP_016921020.1;ID=cds-XP_016921020.1;Dbxref=GeneID:108003337%2CGenbank:XP_016921020.1;Parent=rna-XM_017065531.2
NW_016019863.1	Gnomon	CDS	481797	481892	.	-	0	Name=XP_016921020.1;ID=cds-XP_016921020.1;Dbxref=GeneID:108003337%2CGenbank:XP_016921020.1;Parent=rna-XM_017065531.2
NW_016019863.1	Gnomon	CDS	481460	481602	.	-	0	Name=XP_016921020.1;ID=cds-XP_016921020.1;Dbxref=GeneID:108003337%2CGenbank:XP_016921020.1;Parent=rna-XM_017065531.2
NW_016019863.1	Gnomon	CDS	480750	480951	.	-	0	Name=XP_016921020.1;ID=cds-XP_016921020.1;Dbxref=GeneID:108003337%2CGenbank:XP_016921020.1;Parent=rna-XM_017065531.2
NW_016019863.1	Gnomon	CDS	480453	480623	.	-	0	Name=XP_016921020.1;ID=cds-XP_016921020.1;Dbxref=GeneID:108003337%2CGenbank:XP_016921020.1;Parent=rna-XM_017065531.2
NW_016019863.1	Gnomon	CDS	480134	480368	.	-	0	Name=XP_016921020.1;ID=cds-XP_016921020.1;Dbxref=GeneID:108003337%2CGenbank:XP_016921020.1;Parent=rna-XM_017065531.2
NW_016019863.1	Gnomon	CDS	479495	479647	.	-	0	Name=XP_016921020.1;ID=cds-XP_016921020.1;Dbxref=GeneID:108003337%2CGenbank:XP_016921020.1;Parent=rna-XM_017065531.2
NW_016019863.1	Gnomon	CDS	479080	479225	.	-	0	Name=XP_016921020.1;ID=cds-XP_016921020.1;Dbxref=GeneID:108003337%2CGenbank:XP_016921020.1;Parent=rna-XM_017065531.2
NW_016019863.1	Gnomon	CDS	478889	478995	.	-	0	Name=XP_016921020.1;ID=cds-XP_016921020.1;Dbxref=GeneID:108003337%2CGenbank:XP_016921020.1;Parent=rna-XM_017065531.2
NW_016019863.1	Gnomon	CDS	478557	478690	.	-	0	Name=XP_016921020.1;ID=cds-XP_016921020.1;Dbxref=GeneID:108003337%2CGenbank:XP_016921020.1;Parent=rna-XM_017065531.2
NW_016019863.1	Gnomon	CDS	478251	478380	.	-	0	Name=XP_016921020.1;ID=cds-XP_016921020.1;Dbxref=GeneID:108003337%2CGenbank:XP_016921020.1;Parent=rna-XM_017065531.2
NW_016019863.1	Gnomon	CDS	477977	478172	.	-	0	Name=XP_016921020.1;ID=cds-XP_016921020.1;Dbxref=GeneID:108003337%2CGenbank:XP_016921020.1;Parent=rna-XM_017065531.2
NW_016019863.1	Gnomon	CDS	477720	477884	.	-	0	Name=XP_016921020.1;ID=cds-XP_016921020.1;Dbxref=GeneID:108003337%2CGenbank:XP_016921020.1;Parent=rna-XM_017065531.2
NW_016019863.1	Gnomon	CDS	477107	477329	.	-	0	Name=XP_016921020.1;ID=cds-XP_016921020.1;Dbxref=GeneID:108003337%2CGenbank:XP_016921020.1;Parent=rna-XM_017065531.2
NW_016019863.1	Gnomon	CDS	475850	476272	.	-	0	Name=XP_016921020.1;ID=cds-XP_016921020.1;Dbxref=GeneID:108003337%2CGenbank:XP_016921020.1;Parent=rna-XM_017065531.2
NW_016019863.1	Gnomon	CDS	474863	475404	.	-	0	Name=XP_016921020.1;ID=cds-XP_016921020.1;Dbxref=GeneID:108003337%2CGenbank:XP_016921020.1;Parent=rna-XM_017065531.2
NW_016019863.1	Gnomon	CDS	520037	520221	.	+	0	Name=XP_016920964.1;ID=cds-XP_016920964.1;Dbxref=GeneID:108003311%2CGenbank:XP_016920964.1;Parent=rna-XM_017065475.2
NW_016019863.1	Gnomon	CDS	520301	520424	.	+	0	Name=XP_016920964.1;ID=cds-XP_016920964.1;Dbxref=GeneID:108003311%2CGenbank:XP_016920964.1;Parent=rna-XM_017065475.2
NW_016019863.1	Gnomon	CDS	520599	520744	.	+	0	Name=XP_016920964.1;ID=cds-XP_016920964.1;Dbxref=GeneID:108003311%2CGenbank:XP_016920964.1;Parent=rna-XM_017065475.2
NW_016019863.1	Gnomon	CDS	520817	520973	.	+	0	Name=XP_016920964.1;ID=cds-XP_016920964.1;Dbxref=GeneID:108003311%2CGenbank:XP_016920964.1;Parent=rna-XM_017065475.2
NW_016019863.1	Gnomon	CDS	521047	521331	.	+	0	Name=XP_016920964.1;ID=cds-XP_016920964.1;Dbxref=GeneID:108003311%2CGenbank:XP_016920964.1;Parent=rna-XM_017065475.2
NW_016019863.1	Gnomon	CDS	521396	521509	.	+	0	Name=XP_016920964.1;ID=cds-XP_016920964.1;Dbxref=GeneID:108003311%2CGenbank:XP_016920964.1;Parent=rna-XM_017065475.2
NW_016019863.1	Gnomon	mRNA	616370	618228	.	-	.	Name=XM_017065451.2;ID=rna-XM_017065451.2;Dbxref=GeneID:108003285%2CGenbank:XM_017065451.2;Parent=gene-LOC108003285
NW_016019863.1	Gnomon	CDS	524065	524257	.	-	0	Name=XP_016920963.1;ID=cds-XP_016920963.1;Dbxref=GeneID:108003310%2CGenbank:XP_016920963.1;Parent=rna-XM_017065474.2
NW_016019863.1	Gnomon	CDS	523469	523728	.	-	0	Name=XP_016920963.1;ID=cds-XP_016920963.1;Dbxref=GeneID:108003310%2CGenbank:XP_016920963.1;Parent=rna-XM_017065474.2
NW_016019863.1	Gnomon	CDS	523307	523397	.	-	0	Name=XP_016920963.1;ID=cds-XP_016920963.1;Dbxref=GeneID:108003310%2CGenbank:XP_016920963.1;Parent=rna-XM_017065474.2
NW_016019863.1	Gnomon	CDS	523102	523229	.	-	0	Name=XP_016920963.1;ID=cds-XP_016920963.1;Dbxref=GeneID:108003310%2CGenbank:XP_016920963.1;Parent=rna-XM_017065474.2
NW_016019863.1	Gnomon	CDS	522786	523016	.	-	0	Name=XP_016920963.1;ID=cds-XP_016920963.1;Dbxref=GeneID:108003310%2CGenbank:XP_016920963.1;Parent=rna-XM_017065474.2
NW_016019863.1	Gnomon	CDS	522480	522699	.	-	0	Name=XP_016920963.1;ID=cds-XP_016920963.1;Dbxref=GeneID:108003310%2CGenbank:XP_016920963.1;Parent=rna-XM_017065474.2
NW_016019863.1	Gnomon	CDS	522368	522375	.	-	0	Name=XP_016920963.1;ID=cds-XP_016920963.1;Dbxref=GeneID:108003310%2CGenbank:XP_016920963.1;Parent=rna-XM_017065474.2
NW_016019863.1	Gnomon	mRNA	618337	619733	.	-	.	Name=XM_017065452.2;ID=rna-XM_017065452.2;Dbxref=GeneID:108003286%2CGenbank:XM_017065452.2;Parent=gene-LOC108003286
NW_016019863.1	Gnomon	exon	519890	520221	.	+	.	ID=exon-XM_017065475.2-1;Dbxref=GeneID:108003311%2CGenbank:XM_017065475.2;Parent=rna-XM_017065475.2
NW_016019863.1	Gnomon	exon	520301	520424	.	+	.	ID=exon-XM_017065475.2-2;Dbxref=GeneID:108003311%2CGenbank:XM_017065475.2;Parent=rna-XM_017065475.2
NW_016019863.1	Gnomon	exon	520599	520744	.	+	.	ID=exon-XM_017065475.2-3;Dbxref=GeneID:108003311%2CGenbank:XM_017065475.2;Parent=rna-XM_017065475.2
NW_016019863.1	Gnomon	exon	520817	520973	.	+	.	ID=exon-XM_017065475.2-4;Dbxref=GeneID:108003311%2CGenbank:XM_017065475.2;Parent=rna-XM_017065475.2
NW_016019863.1	Gnomon	exon	521047	521331	.	+	.	ID=exon-XM_017065475.2-5;Dbxref=GeneID:108003311%2CGenbank:XM_017065475.2;Parent=rna-XM_017065475.2
NW_016019863.1	Gnomon	exon	521396	521758	.	+	.	ID=exon-XM_017065475.2-6;Dbxref=GeneID:108003311%2CGenbank:XM_017065475.2;Parent=rna-XM_017065475.2
NW_016019863.1	BestRefSeq	exon	144789	144907	.	-	.	ID=exon-NM_001328488.1-1;Dbxref=GeneID:108003327%2CGenbank:NM_001328488.1;Note=The RefSeq transcript has 7 substitutions and aligns at 96%25 coverage compared to this genomic sequence;Parent=rna-NM_001328488.1
NW_016019863.1	BestRefSeq	exon	144573	144689	.	-	.	ID=exon-NM_001328488.1-2;Dbxref=GeneID:108003327%2CGenbank:NM_001328488.1;Note=The RefSeq transcript has 7 substitutions and aligns at 96%25 coverage compared to this genomic sequence;Parent=rna-NM_001328488.1
NW_016019863.1	BestRefSeq	exon	143982	144195	.	-	.	ID=exon-NM_001328488.1-3;Dbxref=GeneID:108003327%2CGenbank:NM_001328488.1;Note=The RefSeq transcript has 7 substitutions and aligns at 96%25 coverage compared to this genomic sequence;Parent=rna-NM_001328488.1
NW_016019863.1	BestRefSeq	exon	143564	143772	.	-	.	ID=exon-NM_001328488.1-4;Dbxref=GeneID:108003327%2CGenbank:NM_001328488.1;Note=The RefSeq transcript has 7 substitutions and aligns at 96%25 coverage compared to this genomic sequence;Parent=rna-NM_001328488.1
NW_016019863.1	BestRefSeq	exon	143076	143417	.	-	.	ID=exon-NM_001328488.1-5;Dbxref=GeneID:108003327%2CGenbank:NM_001328488.1;Note=The RefSeq transcript has 7 substitutions and aligns at 96%25 coverage compared to this genomic sequence;Parent=rna-NM_001328488.1
NW_016019863.1	BestRefSeq	exon	142505	142882	.	-	.	ID=exon-NM_001328488.1-6;Dbxref=GeneID:108003327%2CGenbank:NM_001328488.1;Note=The RefSeq transcript has 7 substitutions and aligns at 96%25 coverage compared to this genomic sequence;Parent=rna-NM_001328488.1
NW_016019863.1	Gnomon	CDS	524065	524257	.	-	0	Name=XP_016920962.1;ID=cds-XP_016920962.1;Dbxref=GeneID:108003310%2CGenbank:XP_016920962.1;Parent=rna-XM_017065473.2
NW_016019863.1	Gnomon	CDS	523469	523728	.	-	0	Name=XP_016920962.1;ID=cds-XP_016920962.1;Dbxref=GeneID:108003310%2CGenbank:XP_016920962.1;Parent=rna-XM_017065473.2
NW_016019863.1	Gnomon	CDS	523307	523397	.	-	0	Name=XP_016920962.1;ID=cds-XP_016920962.1;Dbxref=GeneID:108003310%2CGenbank:XP_016920962.1;Parent=rna-XM_017065473.2
NW_016019863.1	Gnomon	CDS	523102	523229	.	-	0	Name=XP_016920962.1;ID=cds-XP_016920962.1;Dbxref=GeneID:108003310%2CGenbank:XP_016920962.1;Parent=rna-XM_017065473.2
NW_016019863.1	Gnomon	CDS	522786	523016	.	-	0	Name=XP_016920962.1;ID=cds-XP_016920962.1;Dbxref=GeneID:108003310%2CGenbank:XP_016920962.1;Parent=rna-XM_017065473.2
NW_016019863.1	Gnomon	CDS	522455	522699	.	-	0	Name=XP_016920962.1;ID=cds-XP_016920962.1;Dbxref=GeneID:108003310%2CGenbank:XP_016920962.1;Parent=rna-XM_017065473.2
NW_016019863.1	Gnomon	CDS	522156	522375	.	-	0	Name=XP_016920962.1;ID=cds-XP_016920962.1;Dbxref=GeneID:108003310%2CGenbank:XP_016920962.1;Parent=rna-XM_017065473.2
NW_016019863.1	Gnomon	exon	618337	618484	.	-	.	ID=exon-XM_017065452.2-4;Dbxref=GeneID:108003286%2CGenbank:XM_017065452.2;Parent=rna-XM_017065452.2
NW_016019863.1	Gnomon	exon	619470	619733	.	-	.	ID=exon-XM_017065452.2-1;Dbxref=GeneID:108003286%2CGenbank:XM_017065452.2;Parent=rna-XM_017065452.2
NW_016019863.1	Gnomon	exon	619126	619188	.	-	.	ID=exon-XM_017065452.2-2;Dbxref=GeneID:108003286%2CGenbank:XM_017065452.2;Parent=rna-XM_017065452.2
NW_016019863.1	Gnomon	exon	618588	618758	.	-	.	ID=exon-XM_017065452.2-3;Dbxref=GeneID:108003286%2CGenbank:XM_017065452.2;Parent=rna-XM_017065452.2
NW_016019863.1	Gnomon	CDS	508683	508716	.	+	0	Name=XP_016920961.1;ID=cds-XP_016920961.1;Dbxref=GeneID:108003309%2CGenbank:XP_016920961.1;Parent=rna-XM_017065472.2
NW_016019863.1	Gnomon	CDS	508796	509233	.	+	0	Name=XP_016920961.1;ID=cds-XP_016920961.1;Dbxref=GeneID:108003309%2CGenbank:XP_016920961.1;Parent=rna-XM_017065472.2
NW_016019863.1	Gnomon	CDS	509313	509393	.	+	0	Name=XP_016920961.1;ID=cds-XP_016920961.1;Dbxref=GeneID:108003309%2CGenbank:XP_016920961.1;Parent=rna-XM_017065472.2
NW_016019863.1	Gnomon	CDS	509453	509600	.	+	0	Name=XP_016920961.1;ID=cds-XP_016920961.1;Dbxref=GeneID:108003309%2CGenbank:XP_016920961.1;Parent=rna-XM_017065472.2
NW_016019863.1	Gnomon	CDS	509686	510156	.	+	0	Name=XP_016920961.1;ID=cds-XP_016920961.1;Dbxref=GeneID:108003309%2CGenbank:XP_016920961.1;Parent=rna-XM_017065472.2
NW_016019863.1	Gnomon	CDS	510269	510538	.	+	0	Name=XP_016920961.1;ID=cds-XP_016920961.1;Dbxref=GeneID:108003309%2CGenbank:XP_016920961.1;Parent=rna-XM_017065472.2
NW_016019863.1	Gnomon	CDS	510601	510815	.	+	0	Name=XP_016920961.1;ID=cds-XP_016920961.1;Dbxref=GeneID:108003309%2CGenbank:XP_016920961.1;Parent=rna-XM_017065472.2
NW_016019863.1	Gnomon	CDS	510881	513528	.	+	0	Name=XP_016920961.1;ID=cds-XP_016920961.1;Dbxref=GeneID:108003309%2CGenbank:XP_016920961.1;Parent=rna-XM_017065472.2
NW_016019863.1	Gnomon	CDS	513601	514933	.	+	0	Name=XP_016920961.1;ID=cds-XP_016920961.1;Dbxref=GeneID:108003309%2CGenbank:XP_016920961.1;Parent=rna-XM_017065472.2
NW_016019863.1	Gnomon	CDS	515000	515357	.	+	0	Name=XP_016920961.1;ID=cds-XP_016920961.1;Dbxref=GeneID:108003309%2CGenbank:XP_016920961.1;Parent=rna-XM_017065472.2
NW_016019863.1	Gnomon	CDS	515464	515844	.	+	0	Name=XP_016920961.1;ID=cds-XP_016920961.1;Dbxref=GeneID:108003309%2CGenbank:XP_016920961.1;Parent=rna-XM_017065472.2
NW_016019863.1	Gnomon	CDS	515930	516259	.	+	0	Name=XP_016920961.1;ID=cds-XP_016920961.1;Dbxref=GeneID:108003309%2CGenbank:XP_016920961.1;Parent=rna-XM_017065472.2
NW_016019863.1	Gnomon	CDS	516470	516620	.	+	0	Name=XP_016920961.1;ID=cds-XP_016920961.1;Dbxref=GeneID:108003309%2CGenbank:XP_016920961.1;Parent=rna-XM_017065472.2
NW_016019863.1	Gnomon	CDS	516837	517269	.	+	0	Name=XP_016920961.1;ID=cds-XP_016920961.1;Dbxref=GeneID:108003309%2CGenbank:XP_016920961.1;Parent=rna-XM_017065472.2
NW_016019863.1	Gnomon	CDS	517341	517962	.	+	0	Name=XP_016920961.1;ID=cds-XP_016920961.1;Dbxref=GeneID:108003309%2CGenbank:XP_016920961.1;Parent=rna-XM_017065472.2
NW_016019863.1	Gnomon	CDS	518071	518473	.	+	0	Name=XP_016920961.1;ID=cds-XP_016920961.1;Dbxref=GeneID:108003309%2CGenbank:XP_016920961.1;Parent=rna-XM_017065472.2
NW_016019863.1	Gnomon	CDS	518548	518844	.	+	0	Name=XP_016920961.1;ID=cds-XP_016920961.1;Dbxref=GeneID:108003309%2CGenbank:XP_016920961.1;Parent=rna-XM_017065472.2
NW_016019863.1	Gnomon	mRNA	140015	142160	.	+	.	Name=XM_017065499.2;ID=rna-XM_017065499.2;Dbxref=GeneID:108003326%2CGenbank:XM_017065499.2;Parent=gene-LOC108003326
NW_016019863.1	Gnomon	mRNA	165476	167892	.	+	.	Name=XM_017065509.2;ID=rna-XM_017065509.2;Dbxref=GeneID:108003329%2CGenbank:XM_017065509.2;Parent=gene-LOC108003329
NW_016019863.1	Gnomon	exon	192348	192893	.	+	.	ID=exon-XM_017065456.2-10;Dbxref=GeneID:108003289%2CGenbank:XM_017065456.2;Parent=rna-XM_017065456.2
NW_016019863.1	Gnomon	exon	140015	141322	.	+	.	ID=exon-XM_017065499.2-1;Dbxref=GeneID:108003326%2CGenbank:XM_017065499.2;Parent=rna-XM_017065499.2
NW_016019863.1	Gnomon	exon	141702	142160	.	+	.	ID=exon-XM_017065499.2-2;Dbxref=GeneID:108003326%2CGenbank:XM_017065499.2;Parent=rna-XM_017065499.2
NW_016019863.1	Gnomon	CDS	123868	123990	.	-	0	Name=XP_016920968.1;ID=cds-XP_016920968.1;Dbxref=GeneID:108003314%2CGenbank:XP_016920968.1;Parent=rna-XM_017065479.1
NW_016019863.1	Gnomon	CDS	123374	123678	.	-	0	Name=XP_016920968.1;ID=cds-XP_016920968.1;Dbxref=GeneID:108003314%2CGenbank:XP_016920968.1;Parent=rna-XM_017065479.1
NW_016019863.1	Gnomon	CDS	123098	123288	.	-	0	Name=XP_016920968.1;ID=cds-XP_016920968.1;Dbxref=GeneID:108003314%2CGenbank:XP_016920968.1;Parent=rna-XM_017065479.1
NW_016019863.1	Gnomon	CDS	122738	122993	.	-	0	Name=XP_016920968.1;ID=cds-XP_016920968.1;Dbxref=GeneID:108003314%2CGenbank:XP_016920968.1;Parent=rna-XM_017065479.1
NW_016019863.1	Gnomon	CDS	122326	122623	.	-	0	Name=XP_016920968.1;ID=cds-XP_016920968.1;Dbxref=GeneID:108003314%2CGenbank:XP_016920968.1;Parent=rna-XM_017065479.1
NW_016019863.1	Gnomon	CDS	121793	122172	.	-	0	Name=XP_016920968.1;ID=cds-XP_016920968.1;Dbxref=GeneID:108003314%2CGenbank:XP_016920968.1;Parent=rna-XM_017065479.1
NW_016019863.1	Gnomon	CDS	121364	121682	.	-	0	Name=XP_016920968.1;ID=cds-XP_016920968.1;Dbxref=GeneID:108003314%2CGenbank:XP_016920968.1;Parent=rna-XM_017065479.1
NW_016019863.1	Gnomon	CDS	121064	121284	.	-	0	Name=XP_016920968.1;ID=cds-XP_016920968.1;Dbxref=GeneID:108003314%2CGenbank:XP_016920968.1;Parent=rna-XM_017065479.1
NW_016019863.1	Gnomon	CDS	120792	120984	.	-	0	Name=XP_016920968.1;ID=cds-XP_016920968.1;Dbxref=GeneID:108003314%2CGenbank:XP_016920968.1;Parent=rna-XM_017065479.1
NW_016019863.1	Gnomon	CDS	120677	120727	.	-	0	Name=XP_016920968.1;ID=cds-XP_016920968.1;Dbxref=GeneID:108003314%2CGenbank:XP_016920968.1;Parent=rna-XM_017065479.1
NW_016019863.1	Gnomon	exon	301692	301826	.	+	.	ID=exon-XM_028669481.1-7;Dbxref=GeneID:108003334%2CGenbank:XM_028669481.1;Parent=rna-XM_028669481.1
NW_016019863.1	Gnomon	exon	302091	302340	.	+	.	ID=exon-XM_028669481.1-8;Dbxref=GeneID:108003334%2CGenbank:XM_028669481.1;Parent=rna-XM_028669481.1
NW_016019863.1	Gnomon	exon	302732	302850	.	+	.	ID=exon-XM_028669481.1-9;Dbxref=GeneID:108003334%2CGenbank:XM_028669481.1;Parent=rna-XM_028669481.1
NW_016019863.1	Gnomon	exon	296862	297562	.	+	.	ID=exon-XM_028669481.1-1;Dbxref=GeneID:108003334%2CGenbank:XM_028669481.1;Parent=rna-XM_028669481.1
NW_016019863.1	Gnomon	exon	299187	299397	.	+	.	ID=exon-XM_028669481.1-2;Dbxref=GeneID:108003334%2CGenbank:XM_028669481.1;Parent=rna-XM_028669481.1
NW_016019863.1	Gnomon	exon	299490	299625	.	+	.	ID=exon-XM_028669481.1-3;Dbxref=GeneID:108003334%2CGenbank:XM_028669481.1;Parent=rna-XM_028669481.1
NW_016019863.1	Gnomon	exon	299715	299924	.	+	.	ID=exon-XM_028669481.1-4;Dbxref=GeneID:108003334%2CGenbank:XM_028669481.1;Parent=rna-XM_028669481.1
NW_016019863.1	Gnomon	exon	300115	300261	.	+	.	ID=exon-XM_028669481.1-5;Dbxref=GeneID:108003334%2CGenbank:XM_028669481.1;Parent=rna-XM_028669481.1
NW_016019863.1	Gnomon	exon	300400	301278	.	+	.	ID=exon-XM_028669481.1-6;Dbxref=GeneID:108003334%2CGenbank:XM_028669481.1;Parent=rna-XM_028669481.1
NW_016019863.1	Gnomon	exon	538708	538817	.	-	.	ID=exon-XM_017065547.2-5;Dbxref=GeneID:108003351%2CGenbank:XM_017065547.2;Parent=rna-XM_017065547.2
NW_016019863.1	Gnomon	exon	538540	538637	.	-	.	ID=exon-XM_017065547.2-6;Dbxref=GeneID:108003351%2CGenbank:XM_017065547.2;Parent=rna-XM_017065547.2
NW_016019863.1	Gnomon	exon	538362	538469	.	-	.	ID=exon-XM_017065547.2-7;Dbxref=GeneID:108003351%2CGenbank:XM_017065547.2;Parent=rna-XM_017065547.2
NW_016019863.1	Gnomon	exon	538051	538303	.	-	.	ID=exon-XM_017065547.2-8;Dbxref=GeneID:108003351%2CGenbank:XM_017065547.2;Parent=rna-XM_017065547.2
NW_016019863.1	Gnomon	exon	540086	540200	.	-	.	ID=exon-XM_017065547.2-1;Dbxref=GeneID:108003351%2CGenbank:XM_017065547.2;Parent=rna-XM_017065547.2
NW_016019863.1	Gnomon	exon	539351	539587	.	-	.	ID=exon-XM_017065547.2-2;Dbxref=GeneID:108003351%2CGenbank:XM_017065547.2;Parent=rna-XM_017065547.2
NW_016019863.1	Gnomon	exon	539142	539266	.	-	.	ID=exon-XM_017065547.2-3;Dbxref=GeneID:108003351%2CGenbank:XM_017065547.2;Parent=rna-XM_017065547.2
NW_016019863.1	Gnomon	exon	538890	538996	.	-	.	ID=exon-XM_017065547.2-4;Dbxref=GeneID:108003351%2CGenbank:XM_017065547.2;Parent=rna-XM_017065547.2
NW_016019863.1	Gnomon	exon	537681	537978	.	-	.	ID=exon-XM_017065547.2-9;Dbxref=GeneID:108003351%2CGenbank:XM_017065547.2;Parent=rna-XM_017065547.2
NW_016019863.1	Gnomon	CDS	112403	112411	.	-	0	Name=XP_016920967.1;ID=cds-XP_016920967.1;Dbxref=GeneID:108003313%2CGenbank:XP_016920967.1;Parent=rna-XM_017065478.2
NW_016019863.1	Gnomon	CDS	112136	112264	.	-	0	Name=XP_016920967.1;ID=cds-XP_016920967.1;Dbxref=GeneID:108003313%2CGenbank:XP_016920967.1;Parent=rna-XM_017065478.2
NW_016019863.1	Gnomon	CDS	111859	111999	.	-	0	Name=XP_016920967.1;ID=cds-XP_016920967.1;Dbxref=GeneID:108003313%2CGenbank:XP_016920967.1;Parent=rna-XM_017065478.2
NW_016019863.1	Gnomon	CDS	111698	111800	.	-	0	Name=XP_016920967.1;ID=cds-XP_016920967.1;Dbxref=GeneID:108003313%2CGenbank:XP_016920967.1;Parent=rna-XM_017065478.2
NW_016019863.1	Gnomon	CDS	111214	111605	.	-	0	Name=XP_016920967.1;ID=cds-XP_016920967.1;Dbxref=GeneID:108003313%2CGenbank:XP_016920967.1;Parent=rna-XM_017065478.2
NW_016019863.1	Gnomon	CDS	110717	110896	.	-	0	Name=XP_016920967.1;ID=cds-XP_016920967.1;Dbxref=GeneID:108003313%2CGenbank:XP_016920967.1;Parent=rna-XM_017065478.2
NW_016019863.1	Gnomon	CDS	110219	110617	.	-	0	Name=XP_016920967.1;ID=cds-XP_016920967.1;Dbxref=GeneID:108003313%2CGenbank:XP_016920967.1;Parent=rna-XM_017065478.2
NW_016019863.1	Gnomon	CDS	109989	110154	.	-	0	Name=XP_016920967.1;ID=cds-XP_016920967.1;Dbxref=GeneID:108003313%2CGenbank:XP_016920967.1;Parent=rna-XM_017065478.2
NW_016019863.1	Gnomon	CDS	109683	109898	.	-	0	Name=XP_016920967.1;ID=cds-XP_016920967.1;Dbxref=GeneID:108003313%2CGenbank:XP_016920967.1;Parent=rna-XM_017065478.2
NW_016019863.1	Gnomon	CDS	109094	109320	.	-	0	Name=XP_016920967.1;ID=cds-XP_016920967.1;Dbxref=GeneID:108003313%2CGenbank:XP_016920967.1;Parent=rna-XM_017065478.2
NW_016019863.1	Gnomon	CDS	108672	109006	.	-	0	Name=XP_016920967.1;ID=cds-XP_016920967.1;Dbxref=GeneID:108003313%2CGenbank:XP_016920967.1;Parent=rna-XM_017065478.2
NW_016019863.1	Gnomon	CDS	108179	108397	.	-	0	Name=XP_016920967.1;ID=cds-XP_016920967.1;Dbxref=GeneID:108003313%2CGenbank:XP_016920967.1;Parent=rna-XM_017065478.2
NW_016019863.1	Gnomon	CDS	107916	108089	.	-	0	Name=XP_016920967.1;ID=cds-XP_016920967.1;Dbxref=GeneID:108003313%2CGenbank:XP_016920967.1;Parent=rna-XM_017065478.2
NW_016019863.1	Gnomon	CDS	107705	107798	.	-	0	Name=XP_016920967.1;ID=cds-XP_016920967.1;Dbxref=GeneID:108003313%2CGenbank:XP_016920967.1;Parent=rna-XM_017065478.2
NW_016019863.1	Gnomon	mRNA	410066	414554	.	+	.	Name=XM_017065497.2;ID=rna-XM_017065497.2;Dbxref=GeneID:108003325%2CGenbank:XM_017065497.2;Parent=gene-LOC108003325
NW_016019863.1	Gnomon	exon	537466	537590	.	-	.	ID=exon-XM_017065547.2-10;Dbxref=GeneID:108003351%2CGenbank:XM_017065547.2;Parent=rna-XM_017065547.2
NW_016019863.1	Gnomon	exon	537211	537394	.	-	.	ID=exon-XM_017065547.2-11;Dbxref=GeneID:108003351%2CGenbank:XM_017065547.2;Parent=rna-XM_017065547.2
NW_016019863.1	Gnomon	exon	536849	537138	.	-	.	ID=exon-XM_017065547.2-12;Dbxref=GeneID:108003351%2CGenbank:XM_017065547.2;Parent=rna-XM_017065547.2
NW_016019863.1	Gnomon	CDS	113037	113080	.	+	0	Name=XP_016920966.1;ID=cds-XP_016920966.1;Dbxref=GeneID:108003312%2CGenbank:XP_016920966.1;Parent=rna-XM_017065477.2
NW_016019863.1	Gnomon	CDS	113338	113473	.	+	0	Name=XP_016920966.1;ID=cds-XP_016920966.1;Dbxref=GeneID:108003312%2CGenbank:XP_016920966.1;Parent=rna-XM_017065477.2
NW_016019863.1	Gnomon	CDS	113543	113692	.	+	0	Name=XP_016920966.1;ID=cds-XP_016920966.1;Dbxref=GeneID:108003312%2CGenbank:XP_016920966.1;Parent=rna-XM_017065477.2
NW_016019863.1	Gnomon	CDS	113767	114102	.	+	0	Name=XP_016920966.1;ID=cds-XP_016920966.1;Dbxref=GeneID:108003312%2CGenbank:XP_016920966.1;Parent=rna-XM_017065477.2
NW_016019863.1	Gnomon	CDS	114180	114512	.	+	0	Name=XP_016920966.1;ID=cds-XP_016920966.1;Dbxref=GeneID:108003312%2CGenbank:XP_016920966.1;Parent=rna-XM_017065477.2
NW_016019863.1	Gnomon	CDS	114592	114729	.	+	0	Name=XP_016920966.1;ID=cds-XP_016920966.1;Dbxref=GeneID:108003312%2CGenbank:XP_016920966.1;Parent=rna-XM_017065477.2
NW_016019863.1	Gnomon	CDS	114822	115019	.	+	0	Name=XP_016920966.1;ID=cds-XP_016920966.1;Dbxref=GeneID:108003312%2CGenbank:XP_016920966.1;Parent=rna-XM_017065477.2
NW_016019863.1	Gnomon	CDS	115293	115529	.	+	0	Name=XP_016920966.1;ID=cds-XP_016920966.1;Dbxref=GeneID:108003312%2CGenbank:XP_016920966.1;Parent=rna-XM_017065477.2
NW_016019863.1	Gnomon	CDS	115607	115940	.	+	0	Name=XP_016920966.1;ID=cds-XP_016920966.1;Dbxref=GeneID:108003312%2CGenbank:XP_016920966.1;Parent=rna-XM_017065477.2
NW_016019863.1	Gnomon	CDS	116006	116255	.	+	0	Name=XP_016920966.1;ID=cds-XP_016920966.1;Dbxref=GeneID:108003312%2CGenbank:XP_016920966.1;Parent=rna-XM_017065477.2
NW_016019863.1	Gnomon	CDS	116340	116569	.	+	0	Name=XP_016920966.1;ID=cds-XP_016920966.1;Dbxref=GeneID:108003312%2CGenbank:XP_016920966.1;Parent=rna-XM_017065477.2
NW_016019863.1	Gnomon	CDS	116659	117009	.	+	0	Name=XP_016920966.1;ID=cds-XP_016920966.1;Dbxref=GeneID:108003312%2CGenbank:XP_016920966.1;Parent=rna-XM_017065477.2
NW_016019863.1	Gnomon	CDS	117065	117233	.	+	0	Name=XP_016920966.1;ID=cds-XP_016920966.1;Dbxref=GeneID:108003312%2CGenbank:XP_016920966.1;Parent=rna-XM_017065477.2
NW_016019863.1	Gnomon	CDS	117307	117646	.	+	0	Name=XP_016920966.1;ID=cds-XP_016920966.1;Dbxref=GeneID:108003312%2CGenbank:XP_016920966.1;Parent=rna-XM_017065477.2
NW_016019863.1	Gnomon	CDS	117766	117953	.	+	0	Name=XP_016920966.1;ID=cds-XP_016920966.1;Dbxref=GeneID:108003312%2CGenbank:XP_016920966.1;Parent=rna-XM_017065477.2
NW_016019863.1	Gnomon	CDS	118043	118190	.	+	0	Name=XP_016920966.1;ID=cds-XP_016920966.1;Dbxref=GeneID:108003312%2CGenbank:XP_016920966.1;Parent=rna-XM_017065477.2
NW_016019863.1	Gnomon	CDS	118283	118435	.	+	0	Name=XP_016920966.1;ID=cds-XP_016920966.1;Dbxref=GeneID:108003312%2CGenbank:XP_016920966.1;Parent=rna-XM_017065477.2
NW_016019863.1	Gnomon	CDS	118500	118700	.	+	0	Name=XP_016920966.1;ID=cds-XP_016920966.1;Dbxref=GeneID:108003312%2CGenbank:XP_016920966.1;Parent=rna-XM_017065477.2
NW_016019863.1	Gnomon	CDS	118780	118913	.	+	0	Name=XP_016920966.1;ID=cds-XP_016920966.1;Dbxref=GeneID:108003312%2CGenbank:XP_016920966.1;Parent=rna-XM_017065477.2
NW_016019863.1	Gnomon	CDS	119017	119104	.	+	0	Name=XP_016920966.1;ID=cds-XP_016920966.1;Dbxref=GeneID:108003312%2CGenbank:XP_016920966.1;Parent=rna-XM_017065477.2
NW_016019863.1	Gnomon	mRNA	410066	414554	.	+	.	Name=XM_017065498.2;ID=rna-XM_017065498.2;Dbxref=GeneID:108003325%2CGenbank:XM_017065498.2;Parent=gene-LOC108003325
NW_016019863.1	Gnomon	exon	6312	6552	.	+	.	ID=exon-XR_001767045.2-1;Dbxref=GeneID:108003340%2CGenbank:XR_001767045.2;Parent=rna-XR_001767045.2
NW_016019863.1	Gnomon	exon	6867	7414	.	+	.	ID=exon-XR_001767045.2-2;Dbxref=GeneID:108003340%2CGenbank:XR_001767045.2;Parent=rna-XR_001767045.2
NW_016019863.1	Gnomon	exon	7737	8012	.	+	.	ID=exon-XR_001767045.2-3;Dbxref=GeneID:108003340%2CGenbank:XR_001767045.2;Parent=rna-XR_001767045.2
NW_016019863.1	Gnomon	exon	8187	8536	.	+	.	ID=exon-XR_001767045.2-4;Dbxref=GeneID:108003340%2CGenbank:XR_001767045.2;Parent=rna-XR_001767045.2
NW_016019863.1	Gnomon	exon	8744	8823	.	+	.	ID=exon-XR_001767045.2-5;Dbxref=GeneID:108003340%2CGenbank:XR_001767045.2;Parent=rna-XR_001767045.2
NW_016019863.1	Gnomon	exon	8934	9842	.	+	.	ID=exon-XR_001767045.2-6;Dbxref=GeneID:108003340%2CGenbank:XR_001767045.2;Parent=rna-XR_001767045.2
NW_016019863.1	Gnomon	exon	9914	10105	.	+	.	ID=exon-XR_001767045.2-7;Dbxref=GeneID:108003340%2CGenbank:XR_001767045.2;Parent=rna-XR_001767045.2
NW_016019863.1	Gnomon	exon	10234	13582	.	+	.	ID=exon-XR_001767045.2-8;Dbxref=GeneID:108003340%2CGenbank:XR_001767045.2;Parent=rna-XR_001767045.2
NW_016019863.1	Gnomon	CDS	614387	614442	.	-	0	Name=XP_016920982.1;ID=cds-XP_016920982.1;Dbxref=GeneID:108003322%2CGenbank:XP_016920982.1;Parent=rna-XM_017065493.2
NW_016019863.1	Gnomon	CDS	613976	614253	.	-	0	Name=XP_016920982.1;ID=cds-XP_016920982.1;Dbxref=GeneID:108003322%2CGenbank:XP_016920982.1;Parent=rna-XM_017065493.2
NW_016019863.1	Gnomon	CDS	613711	613876	.	-	0	Name=XP_016920982.1;ID=cds-XP_016920982.1;Dbxref=GeneID:108003322%2CGenbank:XP_016920982.1;Parent=rna-XM_017065493.2
NW_016019863.1	Gnomon	CDS	613441	613630	.	-	0	Name=XP_016920982.1;ID=cds-XP_016920982.1;Dbxref=GeneID:108003322%2CGenbank:XP_016920982.1;Parent=rna-XM_017065493.2
NW_016019863.1	Gnomon	CDS	613142	613317	.	-	0	Name=XP_016920982.1;ID=cds-XP_016920982.1;Dbxref=GeneID:108003322%2CGenbank:XP_016920982.1;Parent=rna-XM_017065493.2
NW_016019863.1	Gnomon	CDS	612769	613041	.	-	0	Name=XP_016920982.1;ID=cds-XP_016920982.1;Dbxref=GeneID:108003322%2CGenbank:XP_016920982.1;Parent=rna-XM_017065493.2
NW_016019863.1	Gnomon	CDS	611126	612668	.	-	0	Name=XP_016920982.1;ID=cds-XP_016920982.1;Dbxref=GeneID:108003322%2CGenbank:XP_016920982.1;Parent=rna-XM_017065493.2
NW_016019863.1	Gnomon	CDS	610788	611050	.	-	0	Name=XP_016920982.1;ID=cds-XP_016920982.1;Dbxref=GeneID:108003322%2CGenbank:XP_016920982.1;Parent=rna-XM_017065493.2
NW_016019863.1	Gnomon	CDS	609576	610713	.	-	0	Name=XP_016920982.1;ID=cds-XP_016920982.1;Dbxref=GeneID:108003322%2CGenbank:XP_016920982.1;Parent=rna-XM_017065493.2
NW_016019863.1	Gnomon	CDS	609063	609488	.	-	0	Name=XP_016920982.1;ID=cds-XP_016920982.1;Dbxref=GeneID:108003322%2CGenbank:XP_016920982.1;Parent=rna-XM_017065493.2
NW_016019863.1	Gnomon	CDS	608683	608993	.	-	0	Name=XP_016920982.1;ID=cds-XP_016920982.1;Dbxref=GeneID:108003322%2CGenbank:XP_016920982.1;Parent=rna-XM_017065493.2
NW_016019863.1	Gnomon	CDS	608412	608613	.	-	0	Name=XP_016920982.1;ID=cds-XP_016920982.1;Dbxref=GeneID:108003322%2CGenbank:XP_016920982.1;Parent=rna-XM_017065493.2
NW_016019863.1	Gnomon	CDS	607891	608292	.	-	0	Name=XP_016920982.1;ID=cds-XP_016920982.1;Dbxref=GeneID:108003322%2CGenbank:XP_016920982.1;Parent=rna-XM_017065493.2
NW_016019863.1	Gnomon	CDS	607679	607815	.	-	0	Name=XP_016920982.1;ID=cds-XP_016920982.1;Dbxref=GeneID:108003322%2CGenbank:XP_016920982.1;Parent=rna-XM_017065493.2
NW_016019863.1	Gnomon	CDS	607447	607603	.	-	0	Name=XP_016920982.1;ID=cds-XP_016920982.1;Dbxref=GeneID:108003322%2CGenbank:XP_016920982.1;Parent=rna-XM_017065493.2
NW_016019863.1	Gnomon	CDS	606994	607365	.	-	0	Name=XP_016920982.1;ID=cds-XP_016920982.1;Dbxref=GeneID:108003322%2CGenbank:XP_016920982.1;Parent=rna-XM_017065493.2
NW_016019863.1	Gnomon	CDS	606786	606924	.	-	0	Name=XP_016920982.1;ID=cds-XP_016920982.1;Dbxref=GeneID:108003322%2CGenbank:XP_016920982.1;Parent=rna-XM_017065493.2
NW_016019863.1	Gnomon	CDS	606456	606627	.	-	0	Name=XP_016920982.1;ID=cds-XP_016920982.1;Dbxref=GeneID:108003322%2CGenbank:XP_016920982.1;Parent=rna-XM_017065493.2
NW_016019863.1	Gnomon	CDS	606171	606382	.	-	0	Name=XP_016920982.1;ID=cds-XP_016920982.1;Dbxref=GeneID:108003322%2CGenbank:XP_016920982.1;Parent=rna-XM_017065493.2
NW_016019863.1	Gnomon	CDS	605922	606074	.	-	0	Name=XP_016920982.1;ID=cds-XP_016920982.1;Dbxref=GeneID:108003322%2CGenbank:XP_016920982.1;Parent=rna-XM_017065493.2
NW_016019863.1	Gnomon	CDS	605575	605770	.	-	0	Name=XP_016920982.1;ID=cds-XP_016920982.1;Dbxref=GeneID:108003322%2CGenbank:XP_016920982.1;Parent=rna-XM_017065493.2
NW_016019863.1	Gnomon	CDS	604584	604751	.	-	0	Name=XP_016920982.1;ID=cds-XP_016920982.1;Dbxref=GeneID:108003322%2CGenbank:XP_016920982.1;Parent=rna-XM_017065493.2
NW_016019863.1	Gnomon	CDS	604401	604512	.	-	0	Name=XP_016920982.1;ID=cds-XP_016920982.1;Dbxref=GeneID:108003322%2CGenbank:XP_016920982.1;Parent=rna-XM_017065493.2
NW_016019863.1	Gnomon	CDS	602182	602385	.	-	0	Name=XP_016920982.1;ID=cds-XP_016920982.1;Dbxref=GeneID:108003322%2CGenbank:XP_016920982.1;Parent=rna-XM_017065493.2
NW_016019863.1	Gnomon	exon	9718	9842	.	+	.	ID=exon-XR_003698954.1-7;Dbxref=GeneID:108003340%2CGenbank:XR_003698954.1;Parent=rna-XR_003698954.1
NW_016019863.1	Gnomon	exon	8934	9657	.	+	.	ID=exon-XR_003698954.1-6;Dbxref=GeneID:108003340%2CGenbank:XR_003698954.1;Parent=rna-XR_003698954.1
NW_016019863.1	Gnomon	exon	10234	13582	.	+	.	ID=exon-XR_003698954.1-9;Dbxref=GeneID:108003340%2CGenbank:XR_003698954.1;Parent=rna-XR_003698954.1
NW_016019863.1	Gnomon	exon	9914	10105	.	+	.	ID=exon-XR_003698954.1-8;Dbxref=GeneID:108003340%2CGenbank:XR_003698954.1;Parent=rna-XR_003698954.1
NW_016019863.1	Gnomon	exon	7737	8012	.	+	.	ID=exon-XR_003698954.1-3;Dbxref=GeneID:108003340%2CGenbank:XR_003698954.1;Parent=rna-XR_003698954.1
NW_016019863.1	Gnomon	exon	6867	7414	.	+	.	ID=exon-XR_003698954.1-2;Dbxref=GeneID:108003340%2CGenbank:XR_003698954.1;Parent=rna-XR_003698954.1
NW_016019863.1	Gnomon	exon	8744	8823	.	+	.	ID=exon-XR_003698954.1-5;Dbxref=GeneID:108003340%2CGenbank:XR_003698954.1;Parent=rna-XR_003698954.1
NW_016019863.1	Gnomon	exon	8187	8536	.	+	.	ID=exon-XR_003698954.1-4;Dbxref=GeneID:108003340%2CGenbank:XR_003698954.1;Parent=rna-XR_003698954.1
NW_016019863.1	Gnomon	exon	6311	6552	.	+	.	ID=exon-XR_003698954.1-1;Dbxref=GeneID:108003340%2CGenbank:XR_003698954.1;Parent=rna-XR_003698954.1
NW_016019863.1	Gnomon	exon	172397	172448	.	+	.	ID=exon-XM_017065440.2-10;Dbxref=GeneID:108003276%2CGenbank:XM_017065440.2;Parent=rna-XM_017065440.2
NW_016019863.1	Gnomon	exon	302949	303345	.	+	.	ID=exon-XM_028669479.1-10;Dbxref=GeneID:108003334%2CGenbank:XM_028669479.1;Parent=rna-XM_028669479.1
NW_016019863.1	Gnomon	exon	304255	304409	.	+	.	ID=exon-XM_028669479.1-12;Dbxref=GeneID:108003334%2CGenbank:XM_028669479.1;Parent=rna-XM_028669479.1
NW_016019863.1	Gnomon	exon	303442	303882	.	+	.	ID=exon-XM_028669479.1-11;Dbxref=GeneID:108003334%2CGenbank:XM_028669479.1;Parent=rna-XM_028669479.1
NW_016019863.1	Gnomon	exon	309321	309842	.	+	.	ID=exon-XM_028669479.1-17;Dbxref=GeneID:108003334%2CGenbank:XM_028669479.1;Parent=rna-XM_028669479.1
NW_016019863.1	Gnomon	exon	305400	305492	.	+	.	ID=exon-XM_028669479.1-14;Dbxref=GeneID:108003334%2CGenbank:XM_028669479.1;Parent=rna-XM_028669479.1
NW_016019863.1	Gnomon	exon	304506	304591	.	+	.	ID=exon-XM_028669479.1-13;Dbxref=GeneID:108003334%2CGenbank:XM_028669479.1;Parent=rna-XM_028669479.1
NW_016019863.1	Gnomon	exon	308181	308299	.	+	.	ID=exon-XM_028669479.1-16;Dbxref=GeneID:108003334%2CGenbank:XM_028669479.1;Parent=rna-XM_028669479.1
NW_016019863.1	Gnomon	exon	306657	306831	.	+	.	ID=exon-XM_028669479.1-15;Dbxref=GeneID:108003334%2CGenbank:XM_028669479.1;Parent=rna-XM_028669479.1
NW_016019863.1	Gnomon	CDS	614387	614442	.	-	0	Name=XP_016920981.1;ID=cds-XP_016920981.1;Dbxref=GeneID:108003322%2CGenbank:XP_016920981.1;Parent=rna-XM_017065492.2
NW_016019863.1	Gnomon	CDS	613976	614253	.	-	0	Name=XP_016920981.1;ID=cds-XP_016920981.1;Dbxref=GeneID:108003322%2CGenbank:XP_016920981.1;Parent=rna-XM_017065492.2
NW_016019863.1	Gnomon	CDS	613711	613876	.	-	0	Name=XP_016920981.1;ID=cds-XP_016920981.1;Dbxref=GeneID:108003322%2CGenbank:XP_016920981.1;Parent=rna-XM_017065492.2
NW_016019863.1	Gnomon	CDS	613441	613630	.	-	0	Name=XP_016920981.1;ID=cds-XP_016920981.1;Dbxref=GeneID:108003322%2CGenbank:XP_016920981.1;Parent=rna-XM_017065492.2
NW_016019863.1	Gnomon	CDS	613142	613317	.	-	0	Name=XP_016920981.1;ID=cds-XP_016920981.1;Dbxref=GeneID:108003322%2CGenbank:XP_016920981.1;Parent=rna-XM_017065492.2
NW_016019863.1	Gnomon	CDS	612769	613041	.	-	0	Name=XP_016920981.1;ID=cds-XP_016920981.1;Dbxref=GeneID:108003322%2CGenbank:XP_016920981.1;Parent=rna-XM_017065492.2
NW_016019863.1	Gnomon	CDS	611126	612668	.	-	0	Name=XP_016920981.1;ID=cds-XP_016920981.1;Dbxref=GeneID:108003322%2CGenbank:XP_016920981.1;Parent=rna-XM_017065492.2
NW_016019863.1	Gnomon	CDS	610788	611050	.	-	0	Name=XP_016920981.1;ID=cds-XP_016920981.1;Dbxref=GeneID:108003322%2CGenbank:XP_016920981.1;Parent=rna-XM_017065492.2
NW_016019863.1	Gnomon	CDS	609576	610713	.	-	0	Name=XP_016920981.1;ID=cds-XP_016920981.1;Dbxref=GeneID:108003322%2CGenbank:XP_016920981.1;Parent=rna-XM_017065492.2
NW_016019863.1	Gnomon	CDS	609063	609488	.	-	0	Name=XP_016920981.1;ID=cds-XP_016920981.1;Dbxref=GeneID:108003322%2CGenbank:XP_016920981.1;Parent=rna-XM_017065492.2
NW_016019863.1	Gnomon	CDS	608683	608993	.	-	0	Name=XP_016920981.1;ID=cds-XP_016920981.1;Dbxref=GeneID:108003322%2CGenbank:XP_016920981.1;Parent=rna-XM_017065492.2
NW_016019863.1	Gnomon	CDS	608412	608613	.	-	0	Name=XP_016920981.1;ID=cds-XP_016920981.1;Dbxref=GeneID:108003322%2CGenbank:XP_016920981.1;Parent=rna-XM_017065492.2
NW_016019863.1	Gnomon	CDS	607891	608292	.	-	0	Name=XP_016920981.1;ID=cds-XP_016920981.1;Dbxref=GeneID:108003322%2CGenbank:XP_016920981.1;Parent=rna-XM_017065492.2
NW_016019863.1	Gnomon	CDS	607679	607815	.	-	0	Name=XP_016920981.1;ID=cds-XP_016920981.1;Dbxref=GeneID:108003322%2CGenbank:XP_016920981.1;Parent=rna-XM_017065492.2
NW_016019863.1	Gnomon	CDS	607447	607603	.	-	0	Name=XP_016920981.1;ID=cds-XP_016920981.1;Dbxref=GeneID:108003322%2CGenbank:XP_016920981.1;Parent=rna-XM_017065492.2
NW_016019863.1	Gnomon	CDS	606994	607365	.	-	0	Name=XP_016920981.1;ID=cds-XP_016920981.1;Dbxref=GeneID:108003322%2CGenbank:XP_016920981.1;Parent=rna-XM_017065492.2
NW_016019863.1	Gnomon	CDS	606786	606924	.	-	0	Name=XP_016920981.1;ID=cds-XP_016920981.1;Dbxref=GeneID:108003322%2CGenbank:XP_016920981.1;Parent=rna-XM_017065492.2
NW_016019863.1	Gnomon	CDS	606456	606627	.	-	0	Name=XP_016920981.1;ID=cds-XP_016920981.1;Dbxref=GeneID:108003322%2CGenbank:XP_016920981.1;Parent=rna-XM_017065492.2
NW_016019863.1	Gnomon	CDS	606171	606382	.	-	0	Name=XP_016920981.1;ID=cds-XP_016920981.1;Dbxref=GeneID:108003322%2CGenbank:XP_016920981.1;Parent=rna-XM_017065492.2
NW_016019863.1	Gnomon	CDS	605922	606074	.	-	0	Name=XP_016920981.1;ID=cds-XP_016920981.1;Dbxref=GeneID:108003322%2CGenbank:XP_016920981.1;Parent=rna-XM_017065492.2
NW_016019863.1	Gnomon	CDS	605575	605770	.	-	0	Name=XP_016920981.1;ID=cds-XP_016920981.1;Dbxref=GeneID:108003322%2CGenbank:XP_016920981.1;Parent=rna-XM_017065492.2
NW_016019863.1	Gnomon	CDS	605140	605151	.	-	0	Name=XP_016920981.1;ID=cds-XP_016920981.1;Dbxref=GeneID:108003322%2CGenbank:XP_016920981.1;Parent=rna-XM_017065492.2
NW_016019863.1	Gnomon	CDS	604584	604751	.	-	0	Name=XP_016920981.1;ID=cds-XP_016920981.1;Dbxref=GeneID:108003322%2CGenbank:XP_016920981.1;Parent=rna-XM_017065492.2
NW_016019863.1	Gnomon	CDS	604401	604512	.	-	0	Name=XP_016920981.1;ID=cds-XP_016920981.1;Dbxref=GeneID:108003322%2CGenbank:XP_016920981.1;Parent=rna-XM_017065492.2
NW_016019863.1	Gnomon	CDS	602182	602385	.	-	0	Name=XP_016920981.1;ID=cds-XP_016920981.1;Dbxref=GeneID:108003322%2CGenbank:XP_016920981.1;Parent=rna-XM_017065492.2
NW_016019863.1	BestRefSeq	exon	153837	154045	.	+	.	ID=exon-NM_001328489.1-5;Dbxref=GeneID:108003328%2CGenbank:NM_001328489.1;Note=The RefSeq transcript has 6 substitutions compared to this genomic sequence;Parent=rna-NM_001328489.1
NW_016019863.1	BestRefSeq	exon	138455	138738	.	+	.	ID=exon-NM_001328489.1-4;Dbxref=GeneID:108003328%2CGenbank:NM_001328489.1;Note=The RefSeq transcript has 6 substitutions compared to this genomic sequence;Parent=rna-NM_001328489.1
NW_016019863.1	BestRefSeq	exon	138107	138372	.	+	.	ID=exon-NM_001328489.1-3;Dbxref=GeneID:108003328%2CGenbank:NM_001328489.1;Note=The RefSeq transcript has 6 substitutions compared to this genomic sequence;Parent=rna-NM_001328489.1
NW_016019863.1	BestRefSeq	exon	137614	137721	.	+	.	ID=exon-NM_001328489.1-2;Dbxref=GeneID:108003328%2CGenbank:NM_001328489.1;Note=The RefSeq transcript has 6 substitutions compared to this genomic sequence;Parent=rna-NM_001328489.1
NW_016019863.1	BestRefSeq	exon	154381	154614	.	+	.	ID=exon-NM_001328489.1-6;Dbxref=GeneID:108003328%2CGenbank:NM_001328489.1;Note=The RefSeq transcript has 6 substitutions compared to this genomic sequence;Parent=rna-NM_001328489.1
NW_016019863.1	BestRefSeq	exon	137324	137428	.	+	.	ID=exon-NM_001328489.1-1;Dbxref=GeneID:108003328%2CGenbank:NM_001328489.1;Note=The RefSeq transcript has 6 substitutions compared to this genomic sequence;Parent=rna-NM_001328489.1
NW_016019863.1	Gnomon	mRNA	500274	503263	.	-	.	Name=XM_017065516.1;ID=rna-XM_017065516.1;Dbxref=GeneID:108003331%2CGenbank:XM_017065516.1;Parent=gene-LOC108003331
NW_016019863.1	Gnomon	exon	31492	31676	.	+	.	ID=exon-XR_001767034.2-2;Dbxref=GeneID:108003305%2CGenbank:XR_001767034.2;Parent=rna-XR_001767034.2
NW_016019863.1	Gnomon	exon	31264	31387	.	+	.	ID=exon-XR_001767034.2-1;Dbxref=GeneID:108003305%2CGenbank:XR_001767034.2;Parent=rna-XR_001767034.2
NW_016019863.1	Gnomon	exon	31828	32054	.	+	.	ID=exon-XR_001767034.2-3;Dbxref=GeneID:108003305%2CGenbank:XR_001767034.2;Parent=rna-XR_001767034.2
NW_016019863.1	Gnomon	exon	611126	612668	.	-	.	ID=exon-XM_017065492.2-9;Dbxref=GeneID:108003322%2CGenbank:XM_017065492.2;Parent=rna-XM_017065492.2
NW_016019863.1	Gnomon	exon	612769	613041	.	-	.	ID=exon-XM_017065492.2-8;Dbxref=GeneID:108003322%2CGenbank:XM_017065492.2;Parent=rna-XM_017065492.2
NW_016019863.1	Gnomon	exon	613142	613317	.	-	.	ID=exon-XM_017065492.2-7;Dbxref=GeneID:108003322%2CGenbank:XM_017065492.2;Parent=rna-XM_017065492.2
NW_016019863.1	Gnomon	exon	613441	613630	.	-	.	ID=exon-XM_017065492.2-6;Dbxref=GeneID:108003322%2CGenbank:XM_017065492.2;Parent=rna-XM_017065492.2
NW_016019863.1	Gnomon	exon	613711	613876	.	-	.	ID=exon-XM_017065492.2-5;Dbxref=GeneID:108003322%2CGenbank:XM_017065492.2;Parent=rna-XM_017065492.2
NW_016019863.1	Gnomon	exon	613976	614253	.	-	.	ID=exon-XM_017065492.2-4;Dbxref=GeneID:108003322%2CGenbank:XM_017065492.2;Parent=rna-XM_017065492.2
NW_016019863.1	Gnomon	exon	614387	614627	.	-	.	ID=exon-XM_017065492.2-3;Dbxref=GeneID:108003322%2CGenbank:XM_017065492.2;Parent=rna-XM_017065492.2
NW_016019863.1	Gnomon	exon	614726	614815	.	-	.	ID=exon-XM_017065492.2-2;Dbxref=GeneID:108003322%2CGenbank:XM_017065492.2;Parent=rna-XM_017065492.2
NW_016019863.1	Gnomon	exon	615237	615602	.	-	.	ID=exon-XM_017065492.2-1;Dbxref=GeneID:108003322%2CGenbank:XM_017065492.2;Parent=rna-XM_017065492.2
NW_016019863.1	Gnomon	exon	410066	410196	.	+	.	ID=exon-XM_028669471.1-1;Dbxref=GeneID:108003325%2CGenbank:XM_028669471.1;Parent=rna-XM_028669471.1
NW_016019863.1	Gnomon	exon	410633	411016	.	+	.	ID=exon-XM_028669471.1-2;Dbxref=GeneID:108003325%2CGenbank:XM_028669471.1;Parent=rna-XM_028669471.1
NW_016019863.1	Gnomon	exon	293581	295606	.	+	.	ID=exon-XM_028669469.1-10;Dbxref=GeneID:108003277%2CGenbank:XM_028669469.1;Parent=rna-XM_028669469.1
NW_016019863.1	Gnomon	CDS	614387	614442	.	-	0	Name=XP_016920980.1;ID=cds-XP_016920980.1;Dbxref=GeneID:108003322%2CGenbank:XP_016920980.1;Parent=rna-XM_017065491.2
NW_016019863.1	Gnomon	CDS	613976	614253	.	-	0	Name=XP_016920980.1;ID=cds-XP_016920980.1;Dbxref=GeneID:108003322%2CGenbank:XP_016920980.1;Parent=rna-XM_017065491.2
NW_016019863.1	Gnomon	CDS	613711	613876	.	-	0	Name=XP_016920980.1;ID=cds-XP_016920980.1;Dbxref=GeneID:108003322%2CGenbank:XP_016920980.1;Parent=rna-XM_017065491.2
NW_016019863.1	Gnomon	CDS	613441	613630	.	-	0	Name=XP_016920980.1;ID=cds-XP_016920980.1;Dbxref=GeneID:108003322%2CGenbank:XP_016920980.1;Parent=rna-XM_017065491.2
NW_016019863.1	Gnomon	CDS	613142	613317	.	-	0	Name=XP_016920980.1;ID=cds-XP_016920980.1;Dbxref=GeneID:108003322%2CGenbank:XP_016920980.1;Parent=rna-XM_017065491.2
NW_016019863.1	Gnomon	CDS	612769	613041	.	-	0	Name=XP_016920980.1;ID=cds-XP_016920980.1;Dbxref=GeneID:108003322%2CGenbank:XP_016920980.1;Parent=rna-XM_017065491.2
NW_016019863.1	Gnomon	CDS	611126	612668	.	-	0	Name=XP_016920980.1;ID=cds-XP_016920980.1;Dbxref=GeneID:108003322%2CGenbank:XP_016920980.1;Parent=rna-XM_017065491.2
NW_016019863.1	Gnomon	CDS	610788	611050	.	-	0	Name=XP_016920980.1;ID=cds-XP_016920980.1;Dbxref=GeneID:108003322%2CGenbank:XP_016920980.1;Parent=rna-XM_017065491.2
NW_016019863.1	Gnomon	CDS	609576	610713	.	-	0	Name=XP_016920980.1;ID=cds-XP_016920980.1;Dbxref=GeneID:108003322%2CGenbank:XP_016920980.1;Parent=rna-XM_017065491.2
NW_016019863.1	Gnomon	CDS	609063	609488	.	-	0	Name=XP_016920980.1;ID=cds-XP_016920980.1;Dbxref=GeneID:108003322%2CGenbank:XP_016920980.1;Parent=rna-XM_017065491.2
NW_016019863.1	Gnomon	CDS	608683	608993	.	-	0	Name=XP_016920980.1;ID=cds-XP_016920980.1;Dbxref=GeneID:108003322%2CGenbank:XP_016920980.1;Parent=rna-XM_017065491.2
NW_016019863.1	Gnomon	CDS	608412	608613	.	-	0	Name=XP_016920980.1;ID=cds-XP_016920980.1;Dbxref=GeneID:108003322%2CGenbank:XP_016920980.1;Parent=rna-XM_017065491.2
NW_016019863.1	Gnomon	CDS	607891	608292	.	-	0	Name=XP_016920980.1;ID=cds-XP_016920980.1;Dbxref=GeneID:108003322%2CGenbank:XP_016920980.1;Parent=rna-XM_017065491.2
NW_016019863.1	Gnomon	CDS	607679	607815	.	-	0	Name=XP_016920980.1;ID=cds-XP_016920980.1;Dbxref=GeneID:108003322%2CGenbank:XP_016920980.1;Parent=rna-XM_017065491.2
NW_016019863.1	Gnomon	CDS	607447	607603	.	-	0	Name=XP_016920980.1;ID=cds-XP_016920980.1;Dbxref=GeneID:108003322%2CGenbank:XP_016920980.1;Parent=rna-XM_017065491.2
NW_016019863.1	Gnomon	CDS	606994	607365	.	-	0	Name=XP_016920980.1;ID=cds-XP_016920980.1;Dbxref=GeneID:108003322%2CGenbank:XP_016920980.1;Parent=rna-XM_017065491.2
NW_016019863.1	Gnomon	CDS	606786	606924	.	-	0	Name=XP_016920980.1;ID=cds-XP_016920980.1;Dbxref=GeneID:108003322%2CGenbank:XP_016920980.1;Parent=rna-XM_017065491.2
NW_016019863.1	Gnomon	CDS	606456	606627	.	-	0	Name=XP_016920980.1;ID=cds-XP_016920980.1;Dbxref=GeneID:108003322%2CGenbank:XP_016920980.1;Parent=rna-XM_017065491.2
NW_016019863.1	Gnomon	CDS	606171	606382	.	-	0	Name=XP_016920980.1;ID=cds-XP_016920980.1;Dbxref=GeneID:108003322%2CGenbank:XP_016920980.1;Parent=rna-XM_017065491.2
NW_016019863.1	Gnomon	CDS	605922	606074	.	-	0	Name=XP_016920980.1;ID=cds-XP_016920980.1;Dbxref=GeneID:108003322%2CGenbank:XP_016920980.1;Parent=rna-XM_017065491.2
NW_016019863.1	Gnomon	CDS	605575	605770	.	-	0	Name=XP_016920980.1;ID=cds-XP_016920980.1;Dbxref=GeneID:108003322%2CGenbank:XP_016920980.1;Parent=rna-XM_017065491.2
NW_016019863.1	Gnomon	CDS	605140	605151	.	-	0	Name=XP_016920980.1;ID=cds-XP_016920980.1;Dbxref=GeneID:108003322%2CGenbank:XP_016920980.1;Parent=rna-XM_017065491.2
NW_016019863.1	Gnomon	CDS	604584	604751	.	-	0	Name=XP_016920980.1;ID=cds-XP_016920980.1;Dbxref=GeneID:108003322%2CGenbank:XP_016920980.1;Parent=rna-XM_017065491.2
NW_016019863.1	Gnomon	CDS	604401	604512	.	-	0	Name=XP_016920980.1;ID=cds-XP_016920980.1;Dbxref=GeneID:108003322%2CGenbank:XP_016920980.1;Parent=rna-XM_017065491.2
NW_016019863.1	Gnomon	CDS	602182	602385	.	-	0	Name=XP_016920980.1;ID=cds-XP_016920980.1;Dbxref=GeneID:108003322%2CGenbank:XP_016920980.1;Parent=rna-XM_017065491.2
NW_016019863.1	Gnomon	mRNA	500274	503263	.	-	.	Name=XM_017065517.1;ID=rna-XM_017065517.1;Dbxref=GeneID:108003331%2CGenbank:XM_017065517.1;Parent=gene-LOC108003331
NW_016019863.1	Gnomon	CDS	412579	412621	.	+	0	Name=XP_016920986.1;ID=cds-XP_016920986.1;Dbxref=GeneID:108003325%2CGenbank:XP_016920986.1;Parent=rna-XM_017065497.2
NW_016019863.1	Gnomon	CDS	413191	413442	.	+	0	Name=XP_016920986.1;ID=cds-XP_016920986.1;Dbxref=GeneID:108003325%2CGenbank:XP_016920986.1;Parent=rna-XM_017065497.2
NW_016019863.1	Gnomon	CDS	414301	414410	.	+	0	Name=XP_016920986.1;ID=cds-XP_016920986.1;Dbxref=GeneID:108003325%2CGenbank:XP_016920986.1;Parent=rna-XM_017065497.2
NW_016019863.1	Gnomon	lnc_RNA	7	4155	.	-	.	Name=XR_003698957.1;ID=rna-XR_003698957.1;Dbxref=GeneID:108003295%2CGenbank:XR_003698957.1;Parent=gene-LOC108003295
NW_016019863.1	Gnomon	exon	17518	20543	.	-	.	ID=exon-XM_017065468.2-1;Dbxref=GeneID:108003307%2CGenbank:XM_017065468.2;Parent=rna-XM_017065468.2
NW_016019863.1	Gnomon	exon	487070	487560	.	-	.	ID=exon-XM_017065443.2-3;Dbxref=GeneID:108003279%2CGenbank:XM_017065443.2;Parent=rna-XM_017065443.2
NW_016019863.1	Gnomon	exon	488118	488515	.	-	.	ID=exon-XM_017065443.2-2;Dbxref=GeneID:108003279%2CGenbank:XM_017065443.2;Parent=rna-XM_017065443.2
NW_016019863.1	Gnomon	exon	488792	488881	.	-	.	ID=exon-XM_017065443.2-1;Dbxref=GeneID:108003279%2CGenbank:XM_017065443.2;Parent=rna-XM_017065443.2
NW_016019863.1	Gnomon	CDS	603104	603191	.	+	0	Name=XP_016920985.1;ID=cds-XP_016920985.1;Dbxref=GeneID:108003323%2CGenbank:XP_016920985.1;Parent=rna-XM_017065496.2
NW_016019863.1	Gnomon	CDS	603721	604250	.	+	0	Name=XP_016920985.1;ID=cds-XP_016920985.1;Dbxref=GeneID:108003323%2CGenbank:XP_016920985.1;Parent=rna-XM_017065496.2
NW_016019863.1	Gnomon	lnc_RNA	465817	467742	.	-	.	Name=XR_003698958.1;ID=rna-XR_003698958.1;Dbxref=GeneID:114578199%2CGenbank:XR_003698958.1;Parent=gene-LOC114578199
NW_016019863.1	Gnomon	CDS	612769	612959	.	-	0	Name=XP_016920984.1;ID=cds-XP_016920984.1;Dbxref=GeneID:108003322%2CGenbank:XP_016920984.1;Parent=rna-XM_017065495.2
NW_016019863.1	Gnomon	CDS	611126	612668	.	-	0	Name=XP_016920984.1;ID=cds-XP_016920984.1;Dbxref=GeneID:108003322%2CGenbank:XP_016920984.1;Parent=rna-XM_017065495.2
NW_016019863.1	Gnomon	CDS	610788	611050	.	-	0	Name=XP_016920984.1;ID=cds-XP_016920984.1;Dbxref=GeneID:108003322%2CGenbank:XP_016920984.1;Parent=rna-XM_017065495.2
NW_016019863.1	Gnomon	CDS	609576	610713	.	-	0	Name=XP_016920984.1;ID=cds-XP_016920984.1;Dbxref=GeneID:108003322%2CGenbank:XP_016920984.1;Parent=rna-XM_017065495.2
NW_016019863.1	Gnomon	CDS	609063	609488	.	-	0	Name=XP_016920984.1;ID=cds-XP_016920984.1;Dbxref=GeneID:108003322%2CGenbank:XP_016920984.1;Parent=rna-XM_017065495.2
NW_016019863.1	Gnomon	CDS	608683	608993	.	-	0	Name=XP_016920984.1;ID=cds-XP_016920984.1;Dbxref=GeneID:108003322%2CGenbank:XP_016920984.1;Parent=rna-XM_017065495.2
NW_016019863.1	Gnomon	CDS	608412	608613	.	-	0	Name=XP_016920984.1;ID=cds-XP_016920984.1;Dbxref=GeneID:108003322%2CGenbank:XP_016920984.1;Parent=rna-XM_017065495.2
NW_016019863.1	Gnomon	CDS	607891	608292	.	-	0	Name=XP_016920984.1;ID=cds-XP_016920984.1;Dbxref=GeneID:108003322%2CGenbank:XP_016920984.1;Parent=rna-XM_017065495.2
NW_016019863.1	Gnomon	CDS	607679	607815	.	-	0	Name=XP_016920984.1;ID=cds-XP_016920984.1;Dbxref=GeneID:108003322%2CGenbank:XP_016920984.1;Parent=rna-XM_017065495.2
NW_016019863.1	Gnomon	CDS	607447	607603	.	-	0	Name=XP_016920984.1;ID=cds-XP_016920984.1;Dbxref=GeneID:108003322%2CGenbank:XP_016920984.1;Parent=rna-XM_017065495.2
NW_016019863.1	Gnomon	CDS	606994	607365	.	-	0	Name=XP_016920984.1;ID=cds-XP_016920984.1;Dbxref=GeneID:108003322%2CGenbank:XP_016920984.1;Parent=rna-XM_017065495.2
NW_016019863.1	Gnomon	CDS	606786	606924	.	-	0	Name=XP_016920984.1;ID=cds-XP_016920984.1;Dbxref=GeneID:108003322%2CGenbank:XP_016920984.1;Parent=rna-XM_017065495.2
NW_016019863.1	Gnomon	CDS	606456	606627	.	-	0	Name=XP_016920984.1;ID=cds-XP_016920984.1;Dbxref=GeneID:108003322%2CGenbank:XP_016920984.1;Parent=rna-XM_017065495.2
NW_016019863.1	Gnomon	CDS	606171	606382	.	-	0	Name=XP_016920984.1;ID=cds-XP_016920984.1;Dbxref=GeneID:108003322%2CGenbank:XP_016920984.1;Parent=rna-XM_017065495.2
NW_016019863.1	Gnomon	CDS	605922	606074	.	-	0	Name=XP_016920984.1;ID=cds-XP_016920984.1;Dbxref=GeneID:108003322%2CGenbank:XP_016920984.1;Parent=rna-XM_017065495.2
NW_016019863.1	Gnomon	CDS	605575	605770	.	-	0	Name=XP_016920984.1;ID=cds-XP_016920984.1;Dbxref=GeneID:108003322%2CGenbank:XP_016920984.1;Parent=rna-XM_017065495.2
NW_016019863.1	Gnomon	CDS	605140	605151	.	-	0	Name=XP_016920984.1;ID=cds-XP_016920984.1;Dbxref=GeneID:108003322%2CGenbank:XP_016920984.1;Parent=rna-XM_017065495.2
NW_016019863.1	Gnomon	CDS	604584	604751	.	-	0	Name=XP_016920984.1;ID=cds-XP_016920984.1;Dbxref=GeneID:108003322%2CGenbank:XP_016920984.1;Parent=rna-XM_017065495.2
NW_016019863.1	Gnomon	CDS	604401	604512	.	-	0	Name=XP_016920984.1;ID=cds-XP_016920984.1;Dbxref=GeneID:108003322%2CGenbank:XP_016920984.1;Parent=rna-XM_017065495.2
NW_016019863.1	Gnomon	CDS	602182	602385	.	-	0	Name=XP_016920984.1;ID=cds-XP_016920984.1;Dbxref=GeneID:108003322%2CGenbank:XP_016920984.1;Parent=rna-XM_017065495.2
NW_016019863.1	Gnomon	mRNA	555153	570997	.	+	.	Name=XM_017065512.2;ID=rna-XM_017065512.2;Dbxref=GeneID:108003330%2CGenbank:XM_017065512.2;Parent=gene-LOC108003330
NW_016019863.1	Gnomon	exon	10234	13582	.	+	.	ID=exon-XR_003698953.1-9;Dbxref=GeneID:108003340%2CGenbank:XR_003698953.1;Parent=rna-XR_003698953.1
NW_016019863.1	Gnomon	exon	9914	10105	.	+	.	ID=exon-XR_003698953.1-8;Dbxref=GeneID:108003340%2CGenbank:XR_003698953.1;Parent=rna-XR_003698953.1
NW_016019863.1	Gnomon	exon	9358	9842	.	+	.	ID=exon-XR_003698953.1-7;Dbxref=GeneID:108003340%2CGenbank:XR_003698953.1;Parent=rna-XR_003698953.1
NW_016019863.1	Gnomon	exon	8934	9268	.	+	.	ID=exon-XR_003698953.1-6;Dbxref=GeneID:108003340%2CGenbank:XR_003698953.1;Parent=rna-XR_003698953.1
NW_016019863.1	Gnomon	exon	8744	8823	.	+	.	ID=exon-XR_003698953.1-5;Dbxref=GeneID:108003340%2CGenbank:XR_003698953.1;Parent=rna-XR_003698953.1
NW_016019863.1	Gnomon	exon	8187	8536	.	+	.	ID=exon-XR_003698953.1-4;Dbxref=GeneID:108003340%2CGenbank:XR_003698953.1;Parent=rna-XR_003698953.1
NW_016019863.1	Gnomon	exon	7737	8012	.	+	.	ID=exon-XR_003698953.1-3;Dbxref=GeneID:108003340%2CGenbank:XR_003698953.1;Parent=rna-XR_003698953.1
NW_016019863.1	Gnomon	exon	6867	7414	.	+	.	ID=exon-XR_003698953.1-2;Dbxref=GeneID:108003340%2CGenbank:XR_003698953.1;Parent=rna-XR_003698953.1
NW_016019863.1	Gnomon	exon	6312	6552	.	+	.	ID=exon-XR_003698953.1-1;Dbxref=GeneID:108003340%2CGenbank:XR_003698953.1;Parent=rna-XR_003698953.1
NW_016019863.1	Gnomon	lnc_RNA	230816	238394	.	+	.	Name=XR_003698959.1;ID=rna-XR_003698959.1;Dbxref=GeneID:114578200%2CGenbank:XR_003698959.1;Parent=gene-LOC114578200
NW_016019863.1	RefSeq	cDNA_match	83230	83566	.	-	.	ID=87070711-9530-4cba-8c7a-a1ab1a0d38f5;Target=XM_028669488.1 1 337
NW_016019863.1	RefSeq	cDNA_match	82266	82970	.	-	.	ID=87070711-9530-4cba-8c7a-a1ab1a0d38f5;Target=XM_028669488.1 1 337
NW_016019863.1	RefSeq	cDNA_match	81849	82185	.	-	.	ID=87070711-9530-4cba-8c7a-a1ab1a0d38f5;Target=XM_028669488.1 1 337
NW_016019863.1	RefSeq	cDNA_match	81424	81758	.	-	.	ID=87070711-9530-4cba-8c7a-a1ab1a0d38f5;Target=XM_028669488.1 1 337
NW_016019863.1	RefSeq	cDNA_match	81135	81360	.	-	.	ID=87070711-9530-4cba-8c7a-a1ab1a0d38f5;Target=XM_028669488.1 1 337
NW_016019863.1	RefSeq	cDNA_match	80716	81054	.	-	.	ID=87070711-9530-4cba-8c7a-a1ab1a0d38f5;Target=XM_028669488.1 1 337
NW_016019863.1	RefSeq	cDNA_match	80454	80607	.	-	.	ID=87070711-9530-4cba-8c7a-a1ab1a0d38f5;Target=XM_028669488.1 1 337
NW_016019863.1	RefSeq	cDNA_match	79650	80391	.	-	.	ID=87070711-9530-4cba-8c7a-a1ab1a0d38f5;Target=XM_028669488.1 1 337
NW_016019863.1	Gnomon	CDS	614387	614442	.	-	0	Name=XP_016920983.1;ID=cds-XP_016920983.1;Dbxref=GeneID:108003322%2CGenbank:XP_016920983.1;Parent=rna-XM_017065494.2
NW_016019863.1	Gnomon	CDS	613976	614253	.	-	0	Name=XP_016920983.1;ID=cds-XP_016920983.1;Dbxref=GeneID:108003322%2CGenbank:XP_016920983.1;Parent=rna-XM_017065494.2
NW_016019863.1	Gnomon	CDS	613711	613876	.	-	0	Name=XP_016920983.1;ID=cds-XP_016920983.1;Dbxref=GeneID:108003322%2CGenbank:XP_016920983.1;Parent=rna-XM_017065494.2
NW_016019863.1	Gnomon	CDS	613441	613630	.	-	0	Name=XP_016920983.1;ID=cds-XP_016920983.1;Dbxref=GeneID:108003322%2CGenbank:XP_016920983.1;Parent=rna-XM_017065494.2
NW_016019863.1	Gnomon	CDS	613142	613317	.	-	0	Name=XP_016920983.1;ID=cds-XP_016920983.1;Dbxref=GeneID:108003322%2CGenbank:XP_016920983.1;Parent=rna-XM_017065494.2
NW_016019863.1	Gnomon	CDS	612769	613041	.	-	0	Name=XP_016920983.1;ID=cds-XP_016920983.1;Dbxref=GeneID:108003322%2CGenbank:XP_016920983.1;Parent=rna-XM_017065494.2
NW_016019863.1	Gnomon	CDS	611126	612668	.	-	0	Name=XP_016920983.1;ID=cds-XP_016920983.1;Dbxref=GeneID:108003322%2CGenbank:XP_016920983.1;Parent=rna-XM_017065494.2
NW_016019863.1	Gnomon	CDS	610788	611050	.	-	0	Name=XP_016920983.1;ID=cds-XP_016920983.1;Dbxref=GeneID:108003322%2CGenbank:XP_016920983.1;Parent=rna-XM_017065494.2
NW_016019863.1	Gnomon	CDS	609576	610713	.	-	0	Name=XP_016920983.1;ID=cds-XP_016920983.1;Dbxref=GeneID:108003322%2CGenbank:XP_016920983.1;Parent=rna-XM_017065494.2
NW_016019863.1	Gnomon	CDS	609063	609488	.	-	0	Name=XP_016920983.1;ID=cds-XP_016920983.1;Dbxref=GeneID:108003322%2CGenbank:XP_016920983.1;Parent=rna-XM_017065494.2
NW_016019863.1	Gnomon	CDS	608683	608993	.	-	0	Name=XP_016920983.1;ID=cds-XP_016920983.1;Dbxref=GeneID:108003322%2CGenbank:XP_016920983.1;Parent=rna-XM_017065494.2
NW_016019863.1	Gnomon	CDS	608412	608613	.	-	0	Name=XP_016920983.1;ID=cds-XP_016920983.1;Dbxref=GeneID:108003322%2CGenbank:XP_016920983.1;Parent=rna-XM_017065494.2
NW_016019863.1	Gnomon	CDS	607891	608292	.	-	0	Name=XP_016920983.1;ID=cds-XP_016920983.1;Dbxref=GeneID:108003322%2CGenbank:XP_016920983.1;Parent=rna-XM_017065494.2
NW_016019863.1	Gnomon	CDS	607679	607815	.	-	0	Name=XP_016920983.1;ID=cds-XP_016920983.1;Dbxref=GeneID:108003322%2CGenbank:XP_016920983.1;Parent=rna-XM_017065494.2
NW_016019863.1	Gnomon	CDS	607447	607603	.	-	0	Name=XP_016920983.1;ID=cds-XP_016920983.1;Dbxref=GeneID:108003322%2CGenbank:XP_016920983.1;Parent=rna-XM_017065494.2
NW_016019863.1	Gnomon	CDS	606994	607365	.	-	0	Name=XP_016920983.1;ID=cds-XP_016920983.1;Dbxref=GeneID:108003322%2CGenbank:XP_016920983.1;Parent=rna-XM_017065494.2
NW_016019863.1	Gnomon	CDS	606810	606924	.	-	0	Name=XP_016920983.1;ID=cds-XP_016920983.1;Dbxref=GeneID:108003322%2CGenbank:XP_016920983.1;Parent=rna-XM_017065494.2
NW_016019863.1	Gnomon	CDS	606456	606627	.	-	0	Name=XP_016920983.1;ID=cds-XP_016920983.1;Dbxref=GeneID:108003322%2CGenbank:XP_016920983.1;Parent=rna-XM_017065494.2
NW_016019863.1	Gnomon	CDS	606171	606382	.	-	0	Name=XP_016920983.1;ID=cds-XP_016920983.1;Dbxref=GeneID:108003322%2CGenbank:XP_016920983.1;Parent=rna-XM_017065494.2
NW_016019863.1	Gnomon	CDS	605922	606074	.	-	0	Name=XP_016920983.1;ID=cds-XP_016920983.1;Dbxref=GeneID:108003322%2CGenbank:XP_016920983.1;Parent=rna-XM_017065494.2
NW_016019863.1	Gnomon	CDS	605575	605770	.	-	0	Name=XP_016920983.1;ID=cds-XP_016920983.1;Dbxref=GeneID:108003322%2CGenbank:XP_016920983.1;Parent=rna-XM_017065494.2
NW_016019863.1	Gnomon	CDS	605140	605151	.	-	0	Name=XP_016920983.1;ID=cds-XP_016920983.1;Dbxref=GeneID:108003322%2CGenbank:XP_016920983.1;Parent=rna-XM_017065494.2
NW_016019863.1	Gnomon	CDS	604584	604751	.	-	0	Name=XP_016920983.1;ID=cds-XP_016920983.1;Dbxref=GeneID:108003322%2CGenbank:XP_016920983.1;Parent=rna-XM_017065494.2
NW_016019863.1	Gnomon	CDS	604401	604512	.	-	0	Name=XP_016920983.1;ID=cds-XP_016920983.1;Dbxref=GeneID:108003322%2CGenbank:XP_016920983.1;Parent=rna-XM_017065494.2
NW_016019863.1	Gnomon	CDS	602182	602385	.	-	0	Name=XP_016920983.1;ID=cds-XP_016920983.1;Dbxref=GeneID:108003322%2CGenbank:XP_016920983.1;Parent=rna-XM_017065494.2
NW_016019863.1	Gnomon	exon	504862	505284	.	+	.	ID=exon-XM_017065520.2-6;Dbxref=GeneID:108003332%2CGenbank:XM_017065520.2;Parent=rna-XM_017065520.2
NW_016019863.1	Gnomon	exon	504499	504763	.	+	.	ID=exon-XM_017065520.2-5;Dbxref=GeneID:108003332%2CGenbank:XM_017065520.2;Parent=rna-XM_017065520.2
NW_016019863.1	Gnomon	exon	504199	504402	.	+	.	ID=exon-XM_017065520.2-4;Dbxref=GeneID:108003332%2CGenbank:XM_017065520.2;Parent=rna-XM_017065520.2
NW_016019863.1	Gnomon	exon	503779	504112	.	+	.	ID=exon-XM_017065520.2-3;Dbxref=GeneID:108003332%2CGenbank:XM_017065520.2;Parent=rna-XM_017065520.2
NW_016019863.1	Gnomon	exon	503545	503637	.	+	.	ID=exon-XM_017065520.2-2;Dbxref=GeneID:108003332%2CGenbank:XM_017065520.2;Parent=rna-XM_017065520.2
NW_016019863.1	Gnomon	exon	503240	503381	.	+	.	ID=exon-XM_017065520.2-1;Dbxref=GeneID:108003332%2CGenbank:XM_017065520.2;Parent=rna-XM_017065520.2
NW_016019863.1	Gnomon	exon	463655	463795	.	+	.	ID=exon-XM_017065466.2-2;Dbxref=GeneID:108003303%2CGenbank:XM_017065466.2;Parent=rna-XM_017065466.2
NW_016019863.1	Gnomon	exon	463430	463547	.	+	.	ID=exon-XM_017065466.2-1;Dbxref=GeneID:108003303%2CGenbank:XM_017065466.2;Parent=rna-XM_017065466.2
NW_016019863.1	Gnomon	exon	463917	464217	.	+	.	ID=exon-XM_017065466.2-3;Dbxref=GeneID:108003303%2CGenbank:XM_017065466.2;Parent=rna-XM_017065466.2
NW_016019863.1	Gnomon	CDS	622092	622153	.	-	0	Name=XP_028525269.1;ID=cds-XP_028525269.1;Dbxref=GeneID:108003320%2CGenbank:XP_028525269.1;Parent=rna-XM_028669468.1
NW_016019863.1	Gnomon	CDS	621835	622019	.	-	0	Name=XP_028525269.1;ID=cds-XP_028525269.1;Dbxref=GeneID:108003320%2CGenbank:XP_028525269.1;Parent=rna-XM_028669468.1
NW_016019863.1	Gnomon	CDS	621423	621670	.	-	0	Name=XP_028525269.1;ID=cds-XP_028525269.1;Dbxref=GeneID:108003320%2CGenbank:XP_028525269.1;Parent=rna-XM_028669468.1
NW_016019863.1	Gnomon	lnc_RNA	6312	13582	.	+	.	Name=XR_003698953.1;ID=rna-XR_003698953.1;Dbxref=GeneID:108003340%2CGenbank:XR_003698953.1;Parent=gene-LOC108003340
NW_016019863.1	Gnomon	mRNA	163375	167682	.	+	.	Name=XM_017065511.2;ID=rna-XM_017065511.2;Dbxref=GeneID:108003329%2CGenbank:XM_017065511.2;Parent=gene-LOC108003329
NW_016019863.1	Gnomon	lnc_RNA	6311	13582	.	+	.	Name=XR_003698954.1;ID=rna-XR_003698954.1;Dbxref=GeneID:108003340%2CGenbank:XR_003698954.1;Parent=gene-LOC108003340
NW_016019863.1	Gnomon	exon	508578	508716	.	+	.	ID=exon-XM_028669496.1-2;Dbxref=GeneID:108003309%2CGenbank:XM_028669496.1;Parent=rna-XM_028669496.1
NW_016019863.1	Gnomon	exon	507653	507989	.	+	.	ID=exon-XM_028669496.1-1;Dbxref=GeneID:108003309%2CGenbank:XM_028669496.1;Parent=rna-XM_028669496.1
NW_016019863.1	Gnomon	exon	509683	510156	.	+	.	ID=exon-XM_028669496.1-6;Dbxref=GeneID:108003309%2CGenbank:XM_028669496.1;Parent=rna-XM_028669496.1
NW_016019863.1	Gnomon	exon	509453	509600	.	+	.	ID=exon-XM_028669496.1-5;Dbxref=GeneID:108003309%2CGenbank:XM_028669496.1;Parent=rna-XM_028669496.1
NW_016019863.1	Gnomon	exon	509313	509393	.	+	.	ID=exon-XM_028669496.1-4;Dbxref=GeneID:108003309%2CGenbank:XM_028669496.1;Parent=rna-XM_028669496.1
NW_016019863.1	Gnomon	exon	508838	509233	.	+	.	ID=exon-XM_028669496.1-3;Dbxref=GeneID:108003309%2CGenbank:XM_028669496.1;Parent=rna-XM_028669496.1
NW_016019863.1	Gnomon	exon	510881	513528	.	+	.	ID=exon-XM_028669496.1-9;Dbxref=GeneID:108003309%2CGenbank:XM_028669496.1;Parent=rna-XM_028669496.1
NW_016019863.1	Gnomon	exon	510601	510815	.	+	.	ID=exon-XM_028669496.1-8;Dbxref=GeneID:108003309%2CGenbank:XM_028669496.1;Parent=rna-XM_028669496.1
NW_016019863.1	Gnomon	exon	510269	510538	.	+	.	ID=exon-XM_028669496.1-7;Dbxref=GeneID:108003309%2CGenbank:XM_028669496.1;Parent=rna-XM_028669496.1
NW_016019863.1	Gnomon	exon	585023	585510	.	+	.	ID=exon-XM_017065545.2-8;Dbxref=GeneID:108003349%2CGenbank:XM_017065545.2;Parent=rna-XM_017065545.2
NW_016019863.1	Gnomon	exon	584857	584947	.	+	.	ID=exon-XM_017065545.2-7;Dbxref=GeneID:108003349%2CGenbank:XM_017065545.2;Parent=rna-XM_017065545.2
NW_016019863.1	Gnomon	exon	584564	584782	.	+	.	ID=exon-XM_017065545.2-6;Dbxref=GeneID:108003349%2CGenbank:XM_017065545.2;Parent=rna-XM_017065545.2
NW_016019863.1	Gnomon	exon	583984	584253	.	+	.	ID=exon-XM_017065545.2-5;Dbxref=GeneID:108003349%2CGenbank:XM_017065545.2;Parent=rna-XM_017065545.2
NW_016019863.1	Gnomon	exon	583543	583912	.	+	.	ID=exon-XM_017065545.2-4;Dbxref=GeneID:108003349%2CGenbank:XM_017065545.2;Parent=rna-XM_017065545.2
NW_016019863.1	Gnomon	exon	583356	583452	.	+	.	ID=exon-XM_017065545.2-3;Dbxref=GeneID:108003349%2CGenbank:XM_017065545.2;Parent=rna-XM_017065545.2
NW_016019863.1	Gnomon	exon	583115	583238	.	+	.	ID=exon-XM_017065545.2-2;Dbxref=GeneID:108003349%2CGenbank:XM_017065545.2;Parent=rna-XM_017065545.2
NW_016019863.1	Gnomon	exon	582567	582881	.	+	.	ID=exon-XM_017065545.2-1;Dbxref=GeneID:108003349%2CGenbank:XM_017065545.2;Parent=rna-XM_017065545.2
NW_016019863.1	Gnomon	lnc_RNA	27638	29275	.	+	.	Name=XR_003698955.1;ID=rna-XR_003698955.1;Dbxref=GeneID:114578198%2CGenbank:XR_003698955.1;Parent=gene-LOC114578198
NW_016019863.1	Gnomon	CDS	22488	22676	.	+	0	Name=XP_016921039.1;ID=cds-XP_016921039.1;Dbxref=GeneID:108003353%2CGenbank:XP_016921039.1;Parent=rna-XM_017065550.1
NW_016019863.1	Gnomon	CDS	22800	22975	.	+	0	Name=XP_016921039.1;ID=cds-XP_016921039.1;Dbxref=GeneID:108003353%2CGenbank:XP_016921039.1;Parent=rna-XM_017065550.1
NW_016019863.1	Gnomon	CDS	23049	23295	.	+	0	Name=XP_016921039.1;ID=cds-XP_016921039.1;Dbxref=GeneID:108003353%2CGenbank:XP_016921039.1;Parent=rna-XM_017065550.1
NW_016019863.1	Gnomon	CDS	23396	23522	.	+	0	Name=XP_016921039.1;ID=cds-XP_016921039.1;Dbxref=GeneID:108003353%2CGenbank:XP_016921039.1;Parent=rna-XM_017065550.1
NW_016019863.1	Gnomon	CDS	23646	23848	.	+	0	Name=XP_016921039.1;ID=cds-XP_016921039.1;Dbxref=GeneID:108003353%2CGenbank:XP_016921039.1;Parent=rna-XM_017065550.1
NW_016019863.1	Gnomon	CDS	24017	24154	.	+	0	Name=XP_016921039.1;ID=cds-XP_016921039.1;Dbxref=GeneID:108003353%2CGenbank:XP_016921039.1;Parent=rna-XM_017065550.1
NW_016019863.1	Gnomon	exon	305400	305438	.	+	.	ID=exon-XM_028669482.1-14;Dbxref=GeneID:108003334%2CGenbank:XM_028669482.1;Parent=rna-XM_028669482.1
NW_016019863.1	Gnomon	exon	304506	304591	.	+	.	ID=exon-XM_028669482.1-13;Dbxref=GeneID:108003334%2CGenbank:XM_028669482.1;Parent=rna-XM_028669482.1
NW_016019863.1	Gnomon	exon	308181	308299	.	+	.	ID=exon-XM_028669482.1-16;Dbxref=GeneID:108003334%2CGenbank:XM_028669482.1;Parent=rna-XM_028669482.1
NW_016019863.1	Gnomon	exon	306657	306831	.	+	.	ID=exon-XM_028669482.1-15;Dbxref=GeneID:108003334%2CGenbank:XM_028669482.1;Parent=rna-XM_028669482.1
NW_016019863.1	Gnomon	exon	309321	309842	.	+	.	ID=exon-XM_028669482.1-17;Dbxref=GeneID:108003334%2CGenbank:XM_028669482.1;Parent=rna-XM_028669482.1
NW_016019863.1	Gnomon	exon	302949	303345	.	+	.	ID=exon-XM_028669482.1-10;Dbxref=GeneID:108003334%2CGenbank:XM_028669482.1;Parent=rna-XM_028669482.1
NW_016019863.1	Gnomon	exon	304255	304409	.	+	.	ID=exon-XM_028669482.1-12;Dbxref=GeneID:108003334%2CGenbank:XM_028669482.1;Parent=rna-XM_028669482.1
NW_016019863.1	Gnomon	exon	303442	303882	.	+	.	ID=exon-XM_028669482.1-11;Dbxref=GeneID:108003334%2CGenbank:XM_028669482.1;Parent=rna-XM_028669482.1
NW_016019863.1	Gnomon	mRNA	458606	463048	.	+	.	Name=XM_028669498.1;ID=rna-XM_028669498.1;Dbxref=GeneID:108003308%2CGenbank:XM_028669498.1;Parent=gene-LOC108003308
NW_016019863.1	Gnomon	lnc_RNA	7	4154	.	-	.	Name=XR_003698956.1;ID=rna-XR_003698956.1;Dbxref=GeneID:108003295%2CGenbank:XR_003698956.1;Parent=gene-LOC108003295
NW_016019863.1	Gnomon	CDS	539351	539482	.	-	0	Name=XP_016921038.1;ID=cds-XP_016921038.1;Dbxref=GeneID:108003351%2CGenbank:XP_016921038.1;Parent=rna-XM_017065549.2
NW_016019863.1	Gnomon	CDS	539142	539266	.	-	0	Name=XP_016921038.1;ID=cds-XP_016921038.1;Dbxref=GeneID:108003351%2CGenbank:XP_016921038.1;Parent=rna-XM_017065549.2
NW_016019863.1	Gnomon	CDS	538890	538996	.	-	0	Name=XP_016921038.1;ID=cds-XP_016921038.1;Dbxref=GeneID:108003351%2CGenbank:XP_016921038.1;Parent=rna-XM_017065549.2
NW_016019863.1	Gnomon	CDS	538708	538817	.	-	0	Name=XP_016921038.1;ID=cds-XP_016921038.1;Dbxref=GeneID:108003351%2CGenbank:XP_016921038.1;Parent=rna-XM_017065549.2
NW_016019863.1	Gnomon	CDS	538540	538637	.	-	0	Name=XP_016921038.1;ID=cds-XP_016921038.1;Dbxref=GeneID:108003351%2CGenbank:XP_016921038.1;Parent=rna-XM_017065549.2
NW_016019863.1	Gnomon	CDS	538362	538469	.	-	0	Name=XP_016921038.1;ID=cds-XP_016921038.1;Dbxref=GeneID:108003351%2CGenbank:XP_016921038.1;Parent=rna-XM_017065549.2
NW_016019863.1	Gnomon	CDS	538051	538303	.	-	0	Name=XP_016921038.1;ID=cds-XP_016921038.1;Dbxref=GeneID:108003351%2CGenbank:XP_016921038.1;Parent=rna-XM_017065549.2
NW_016019863.1	Gnomon	CDS	537681	537963	.	-	0	Name=XP_016921038.1;ID=cds-XP_016921038.1;Dbxref=GeneID:108003351%2CGenbank:XP_016921038.1;Parent=rna-XM_017065549.2
NW_016019863.1	Gnomon	CDS	537466	537590	.	-	0	Name=XP_016921038.1;ID=cds-XP_016921038.1;Dbxref=GeneID:108003351%2CGenbank:XP_016921038.1;Parent=rna-XM_017065549.2
NW_016019863.1	Gnomon	CDS	537211	537394	.	-	0	Name=XP_016921038.1;ID=cds-XP_016921038.1;Dbxref=GeneID:108003351%2CGenbank:XP_016921038.1;Parent=rna-XM_017065549.2
NW_016019863.1	Gnomon	CDS	536960	537138	.	-	0	Name=XP_016921038.1;ID=cds-XP_016921038.1;Dbxref=GeneID:108003351%2CGenbank:XP_016921038.1;Parent=rna-XM_017065549.2
NW_016019863.1	Gnomon	exon	6311	6552	.	+	.	ID=exon-XR_003698952.1-1;Dbxref=GeneID:108003340%2CGenbank:XR_003698952.1;Parent=rna-XR_003698952.1
NW_016019863.1	Gnomon	exon	7737	8012	.	+	.	ID=exon-XR_003698952.1-3;Dbxref=GeneID:108003340%2CGenbank:XR_003698952.1;Parent=rna-XR_003698952.1
NW_016019863.1	Gnomon	exon	6867	7426	.	+	.	ID=exon-XR_003698952.1-2;Dbxref=GeneID:108003340%2CGenbank:XR_003698952.1;Parent=rna-XR_003698952.1
NW_016019863.1	Gnomon	exon	8744	8823	.	+	.	ID=exon-XR_003698952.1-5;Dbxref=GeneID:108003340%2CGenbank:XR_003698952.1;Parent=rna-XR_003698952.1
NW_016019863.1	Gnomon	exon	8187	8536	.	+	.	ID=exon-XR_003698952.1-4;Dbxref=GeneID:108003340%2CGenbank:XR_003698952.1;Parent=rna-XR_003698952.1
NW_016019863.1	Gnomon	exon	9914	10105	.	+	.	ID=exon-XR_003698952.1-7;Dbxref=GeneID:108003340%2CGenbank:XR_003698952.1;Parent=rna-XR_003698952.1
NW_016019863.1	Gnomon	exon	8934	9842	.	+	.	ID=exon-XR_003698952.1-6;Dbxref=GeneID:108003340%2CGenbank:XR_003698952.1;Parent=rna-XR_003698952.1
NW_016019863.1	Gnomon	exon	10234	13582	.	+	.	ID=exon-XR_003698952.1-8;Dbxref=GeneID:108003340%2CGenbank:XR_003698952.1;Parent=rna-XR_003698952.1
NW_016019863.1	Gnomon	exon	614387	614627	.	-	.	ID=exon-XM_017065491.2-2;Dbxref=GeneID:108003322%2CGenbank:XM_017065491.2;Parent=rna-XM_017065491.2
NW_016019863.1	Gnomon	exon	615237	615602	.	-	.	ID=exon-XM_017065491.2-1;Dbxref=GeneID:108003322%2CGenbank:XM_017065491.2;Parent=rna-XM_017065491.2
NW_016019863.1	Gnomon	exon	613711	613876	.	-	.	ID=exon-XM_017065491.2-4;Dbxref=GeneID:108003322%2CGenbank:XM_017065491.2;Parent=rna-XM_017065491.2
NW_016019863.1	Gnomon	exon	613976	614253	.	-	.	ID=exon-XM_017065491.2-3;Dbxref=GeneID:108003322%2CGenbank:XM_017065491.2;Parent=rna-XM_017065491.2
NW_016019863.1	Gnomon	exon	613142	613317	.	-	.	ID=exon-XM_017065491.2-6;Dbxref=GeneID:108003322%2CGenbank:XM_017065491.2;Parent=rna-XM_017065491.2
NW_016019863.1	Gnomon	exon	613441	613630	.	-	.	ID=exon-XM_017065491.2-5;Dbxref=GeneID:108003322%2CGenbank:XM_017065491.2;Parent=rna-XM_017065491.2
NW_016019863.1	Gnomon	exon	611126	612668	.	-	.	ID=exon-XM_017065491.2-8;Dbxref=GeneID:108003322%2CGenbank:XM_017065491.2;Parent=rna-XM_017065491.2
NW_016019863.1	Gnomon	exon	612769	613041	.	-	.	ID=exon-XM_017065491.2-7;Dbxref=GeneID:108003322%2CGenbank:XM_017065491.2;Parent=rna-XM_017065491.2
NW_016019863.1	Gnomon	exon	610788	611050	.	-	.	ID=exon-XM_017065491.2-9;Dbxref=GeneID:108003322%2CGenbank:XM_017065491.2;Parent=rna-XM_017065491.2
NW_016019863.1	Gnomon	exon	141909	142160	.	+	.	ID=exon-XM_028669472.1-2;Dbxref=GeneID:108003326%2CGenbank:XM_028669472.1;Parent=rna-XM_028669472.1
NW_016019863.1	Gnomon	exon	140013	141322	.	+	.	ID=exon-XM_028669472.1-1;Dbxref=GeneID:108003326%2CGenbank:XM_028669472.1;Parent=rna-XM_028669472.1
NW_016019863.1	Gnomon	exon	499659	499899	.	+	.	ID=exon-XM_017065521.2-2;Dbxref=GeneID:108003333%2CGenbank:XM_017065521.2;Parent=rna-XM_017065521.2
NW_016019863.1	Gnomon	exon	499348	499586	.	+	.	ID=exon-XM_017065521.2-1;Dbxref=GeneID:108003333%2CGenbank:XM_017065521.2;Parent=rna-XM_017065521.2
NW_016019863.1	Gnomon	exon	499971	500380	.	+	.	ID=exon-XM_017065521.2-3;Dbxref=GeneID:108003333%2CGenbank:XM_017065521.2;Parent=rna-XM_017065521.2
NW_016019863.1	Gnomon	mRNA	507653	519798	.	+	.	Name=XM_028669496.1;ID=rna-XM_028669496.1;Dbxref=GeneID:108003309%2CGenbank:XM_028669496.1;Parent=gene-LOC108003309
NW_016019863.1	Gnomon	exon	516470	516620	.	+	.	ID=exon-XM_017065470.2-14;Dbxref=GeneID:108003309%2CGenbank:XM_017065470.2;Parent=rna-XM_017065470.2
NW_016019863.1	Gnomon	exon	515930	516259	.	+	.	ID=exon-XM_017065470.2-13;Dbxref=GeneID:108003309%2CGenbank:XM_017065470.2;Parent=rna-XM_017065470.2
NW_016019863.1	Gnomon	exon	515464	515844	.	+	.	ID=exon-XM_017065470.2-12;Dbxref=GeneID:108003309%2CGenbank:XM_017065470.2;Parent=rna-XM_017065470.2
NW_016019863.1	Gnomon	exon	515000	515357	.	+	.	ID=exon-XM_017065470.2-11;Dbxref=GeneID:108003309%2CGenbank:XM_017065470.2;Parent=rna-XM_017065470.2
NW_016019863.1	Gnomon	exon	513601	514933	.	+	.	ID=exon-XM_017065470.2-10;Dbxref=GeneID:108003309%2CGenbank:XM_017065470.2;Parent=rna-XM_017065470.2
NW_016019863.1	Gnomon	exon	518548	519798	.	+	.	ID=exon-XM_017065470.2-18;Dbxref=GeneID:108003309%2CGenbank:XM_017065470.2;Parent=rna-XM_017065470.2
NW_016019863.1	Gnomon	exon	518071	518473	.	+	.	ID=exon-XM_017065470.2-17;Dbxref=GeneID:108003309%2CGenbank:XM_017065470.2;Parent=rna-XM_017065470.2
NW_016019863.1	Gnomon	exon	517341	517962	.	+	.	ID=exon-XM_017065470.2-16;Dbxref=GeneID:108003309%2CGenbank:XM_017065470.2;Parent=rna-XM_017065470.2
NW_016019863.1	Gnomon	exon	516837	517269	.	+	.	ID=exon-XM_017065470.2-15;Dbxref=GeneID:108003309%2CGenbank:XM_017065470.2;Parent=rna-XM_017065470.2
NW_016019863.1	Gnomon	lnc_RNA	25756	27566	.	-	.	Name=XR_001767050.2;ID=rna-XR_001767050.2;Dbxref=GeneID:108003355%2CGenbank:XR_001767050.2;Parent=gene-LOC108003355
NW_016019863.1	Gnomon	lnc_RNA	473664	474408	.	+	.	Name=XR_003698950.1;ID=rna-XR_003698950.1;Dbxref=GeneID:114578197%2CGenbank:XR_003698950.1;Parent=gene-LOC114578197
NW_016019863.1	Gnomon	lnc_RNA	5758	13582	.	+	.	Name=XR_003698951.1;ID=rna-XR_003698951.1;Dbxref=GeneID:108003340%2CGenbank:XR_003698951.1;Parent=gene-LOC108003340
NW_016019863.1	Gnomon	mRNA	618337	619754	.	-	.	Name=XM_028669493.1;ID=rna-XM_028669493.1;Dbxref=GeneID:108003286%2CGenbank:XM_028669493.1;Parent=gene-LOC108003286
NW_016019863.1	Gnomon	CDS	648870	648879	.	-	0	Name=XP_028525267.1;ID=cds-XP_028525267.1;Dbxref=GeneID:108003318%2CGenbank:XP_028525267.1;Parent=rna-XM_028669466.1
NW_016019863.1	Gnomon	CDS	646775	647150	.	-	0	Name=XP_028525267.1;ID=cds-XP_028525267.1;Dbxref=GeneID:108003318%2CGenbank:XP_028525267.1;Parent=rna-XM_028669466.1
NW_016019863.1	Gnomon	CDS	646253	646474	.	-	0	Name=XP_028525267.1;ID=cds-XP_028525267.1;Dbxref=GeneID:108003318%2CGenbank:XP_028525267.1;Parent=rna-XM_028669466.1
NW_016019863.1	Gnomon	CDS	645895	646157	.	-	0	Name=XP_028525267.1;ID=cds-XP_028525267.1;Dbxref=GeneID:108003318%2CGenbank:XP_028525267.1;Parent=rna-XM_028669466.1
NW_016019863.1	Gnomon	CDS	631043	631202	.	-	0	Name=XP_028525267.1;ID=cds-XP_028525267.1;Dbxref=GeneID:108003318%2CGenbank:XP_028525267.1;Parent=rna-XM_028669466.1
NW_016019863.1	Gnomon	CDS	630059	630446	.	-	0	Name=XP_028525267.1;ID=cds-XP_028525267.1;Dbxref=GeneID:108003318%2CGenbank:XP_028525267.1;Parent=rna-XM_028669466.1
NW_016019863.1	Gnomon	CDS	629625	629921	.	-	0	Name=XP_028525267.1;ID=cds-XP_028525267.1;Dbxref=GeneID:108003318%2CGenbank:XP_028525267.1;Parent=rna-XM_028669466.1
NW_016019863.1	Gnomon	CDS	629421	629556	.	-	0	Name=XP_028525267.1;ID=cds-XP_028525267.1;Dbxref=GeneID:108003318%2CGenbank:XP_028525267.1;Parent=rna-XM_028669466.1
NW_016019863.1	Gnomon	CDS	628925	629115	.	-	0	Name=XP_028525267.1;ID=cds-XP_028525267.1;Dbxref=GeneID:108003318%2CGenbank:XP_028525267.1;Parent=rna-XM_028669466.1
NW_016019863.1	Gnomon	CDS	628301	628373	.	-	0	Name=XP_028525267.1;ID=cds-XP_028525267.1;Dbxref=GeneID:108003318%2CGenbank:XP_028525267.1;Parent=rna-XM_028669466.1
NW_016019863.1	Gnomon	CDS	627874	628170	.	-	0	Name=XP_028525267.1;ID=cds-XP_028525267.1;Dbxref=GeneID:108003318%2CGenbank:XP_028525267.1;Parent=rna-XM_028669466.1
NW_016019863.1	Gnomon	CDS	627257	627682	.	-	0	Name=XP_028525267.1;ID=cds-XP_028525267.1;Dbxref=GeneID:108003318%2CGenbank:XP_028525267.1;Parent=rna-XM_028669466.1
NW_016019863.1	Gnomon	CDS	627039	627158	.	-	0	Name=XP_028525267.1;ID=cds-XP_028525267.1;Dbxref=GeneID:108003318%2CGenbank:XP_028525267.1;Parent=rna-XM_028669466.1
NW_016019863.1	Gnomon	CDS	626817	626911	.	-	0	Name=XP_028525267.1;ID=cds-XP_028525267.1;Dbxref=GeneID:108003318%2CGenbank:XP_028525267.1;Parent=rna-XM_028669466.1
NW_016019863.1	Gnomon	CDS	626506	626725	.	-	0	Name=XP_028525267.1;ID=cds-XP_028525267.1;Dbxref=GeneID:108003318%2CGenbank:XP_028525267.1;Parent=rna-XM_028669466.1
NW_016019863.1	Gnomon	CDS	625677	626270	.	-	0	Name=XP_028525267.1;ID=cds-XP_028525267.1;Dbxref=GeneID:108003318%2CGenbank:XP_028525267.1;Parent=rna-XM_028669466.1
NW_016019863.1	Gnomon	CDS	625264	625280	.	-	0	Name=XP_028525267.1;ID=cds-XP_028525267.1;Dbxref=GeneID:108003318%2CGenbank:XP_028525267.1;Parent=rna-XM_028669466.1
NW_016019863.1	Gnomon	exon	132323	132457	.	-	.	ID=exon-XM_017065467.2-3;Dbxref=GeneID:108003304%2CGenbank:XM_017065467.2;Parent=rna-XM_017065467.2
NW_016019863.1	Gnomon	exon	133227	133295	.	-	.	ID=exon-XM_017065467.2-2;Dbxref=GeneID:108003304%2CGenbank:XM_017065467.2;Parent=rna-XM_017065467.2
NW_016019863.1	Gnomon	exon	133380	133615	.	-	.	ID=exon-XM_017065467.2-1;Dbxref=GeneID:108003304%2CGenbank:XM_017065467.2;Parent=rna-XM_017065467.2
NW_016019863.1	Gnomon	exon	119017	119219	.	+	.	ID=exon-XM_017065477.2-20;Dbxref=GeneID:108003312%2CGenbank:XM_017065477.2;Parent=rna-XM_017065477.2
NW_016019863.1	Gnomon	exon	119363	119642	.	+	.	ID=exon-XM_017065477.2-21;Dbxref=GeneID:108003312%2CGenbank:XM_017065477.2;Parent=rna-XM_017065477.2
NW_016019863.1	Gnomon	exon	117766	117953	.	+	.	ID=exon-XM_017065477.2-15;Dbxref=GeneID:108003312%2CGenbank:XM_017065477.2;Parent=rna-XM_017065477.2
NW_016019863.1	Gnomon	exon	117307	117646	.	+	.	ID=exon-XM_017065477.2-14;Dbxref=GeneID:108003312%2CGenbank:XM_017065477.2;Parent=rna-XM_017065477.2
NW_016019863.1	Gnomon	exon	118283	118435	.	+	.	ID=exon-XM_017065477.2-17;Dbxref=GeneID:108003312%2CGenbank:XM_017065477.2;Parent=rna-XM_017065477.2
NW_016019863.1	Gnomon	exon	118043	118190	.	+	.	ID=exon-XM_017065477.2-16;Dbxref=GeneID:108003312%2CGenbank:XM_017065477.2;Parent=rna-XM_017065477.2
NW_016019863.1	Gnomon	exon	118780	118913	.	+	.	ID=exon-XM_017065477.2-19;Dbxref=GeneID:108003312%2CGenbank:XM_017065477.2;Parent=rna-XM_017065477.2
NW_016019863.1	Gnomon	exon	118500	118700	.	+	.	ID=exon-XM_017065477.2-18;Dbxref=GeneID:108003312%2CGenbank:XM_017065477.2;Parent=rna-XM_017065477.2
NW_016019863.1	Gnomon	exon	116340	116569	.	+	.	ID=exon-XM_017065477.2-11;Dbxref=GeneID:108003312%2CGenbank:XM_017065477.2;Parent=rna-XM_017065477.2
NW_016019863.1	Gnomon	exon	116006	116255	.	+	.	ID=exon-XM_017065477.2-10;Dbxref=GeneID:108003312%2CGenbank:XM_017065477.2;Parent=rna-XM_017065477.2
NW_016019863.1	Gnomon	exon	117065	117233	.	+	.	ID=exon-XM_017065477.2-13;Dbxref=GeneID:108003312%2CGenbank:XM_017065477.2;Parent=rna-XM_017065477.2
NW_016019863.1	Gnomon	exon	116659	117009	.	+	.	ID=exon-XM_017065477.2-12;Dbxref=GeneID:108003312%2CGenbank:XM_017065477.2;Parent=rna-XM_017065477.2
NW_016019863.1	Gnomon	lnc_RNA	6311	13582	.	+	.	Name=XR_003698952.1;ID=rna-XR_003698952.1;Dbxref=GeneID:108003340%2CGenbank:XR_003698952.1;Parent=gene-LOC108003340
NW_016019863.1	Gnomon	exon	679607	679615	.	+	.	ID=exon-XM_017065444.2-5;Dbxref=GeneID:108003280%2CGenbank:XM_017065444.2;Parent=rna-XM_017065444.2
NW_016019863.1	Gnomon	exon	668391	668540	.	+	.	ID=exon-XM_017065444.2-4;Dbxref=GeneID:108003280%2CGenbank:XM_017065444.2;Parent=rna-XM_017065444.2
NW_016019863.1	Gnomon	exon	667379	667495	.	+	.	ID=exon-XM_017065444.2-3;Dbxref=GeneID:108003280%2CGenbank:XM_017065444.2;Parent=rna-XM_017065444.2
NW_016019863.1	Gnomon	exon	667110	667211	.	+	.	ID=exon-XM_017065444.2-2;Dbxref=GeneID:108003280%2CGenbank:XM_017065444.2;Parent=rna-XM_017065444.2
NW_016019863.1	Gnomon	exon	664129	665419	.	+	.	ID=exon-XM_017065444.2-1;Dbxref=GeneID:108003280%2CGenbank:XM_017065444.2;Parent=rna-XM_017065444.2
NW_016019863.1	Gnomon	exon	513601	514933	.	+	.	ID=exon-XM_017065472.2-10;Dbxref=GeneID:108003309%2CGenbank:XM_017065472.2;Parent=rna-XM_017065472.2
NW_016019863.1	Gnomon	exon	515464	515844	.	+	.	ID=exon-XM_017065472.2-12;Dbxref=GeneID:108003309%2CGenbank:XM_017065472.2;Parent=rna-XM_017065472.2
NW_016019863.1	Gnomon	exon	515000	515357	.	+	.	ID=exon-XM_017065472.2-11;Dbxref=GeneID:108003309%2CGenbank:XM_017065472.2;Parent=rna-XM_017065472.2
NW_016019863.1	Gnomon	exon	516470	516620	.	+	.	ID=exon-XM_017065472.2-14;Dbxref=GeneID:108003309%2CGenbank:XM_017065472.2;Parent=rna-XM_017065472.2
NW_016019863.1	Gnomon	exon	515930	516259	.	+	.	ID=exon-XM_017065472.2-13;Dbxref=GeneID:108003309%2CGenbank:XM_017065472.2;Parent=rna-XM_017065472.2
NW_016019863.1	Gnomon	exon	517341	517962	.	+	.	ID=exon-XM_017065472.2-16;Dbxref=GeneID:108003309%2CGenbank:XM_017065472.2;Parent=rna-XM_017065472.2
NW_016019863.1	Gnomon	exon	516837	517269	.	+	.	ID=exon-XM_017065472.2-15;Dbxref=GeneID:108003309%2CGenbank:XM_017065472.2;Parent=rna-XM_017065472.2
NW_016019863.1	Gnomon	exon	518548	519798	.	+	.	ID=exon-XM_017065472.2-18;Dbxref=GeneID:108003309%2CGenbank:XM_017065472.2;Parent=rna-XM_017065472.2
NW_016019863.1	Gnomon	exon	518071	518473	.	+	.	ID=exon-XM_017065472.2-17;Dbxref=GeneID:108003309%2CGenbank:XM_017065472.2;Parent=rna-XM_017065472.2
NW_016019863.1	Gnomon	exon	167545	167682	.	+	.	ID=exon-XM_028669474.1-8;Dbxref=GeneID:108003329%2CGenbank:XM_028669474.1;Parent=rna-XM_028669474.1
NW_016019863.1	Gnomon	exon	167161	167363	.	+	.	ID=exon-XM_028669474.1-7;Dbxref=GeneID:108003329%2CGenbank:XM_028669474.1;Parent=rna-XM_028669474.1
NW_016019863.1	Gnomon	exon	166301	166476	.	+	.	ID=exon-XM_028669474.1-4;Dbxref=GeneID:108003329%2CGenbank:XM_028669474.1;Parent=rna-XM_028669474.1
NW_016019863.1	Gnomon	exon	165948	166140	.	+	.	ID=exon-XM_028669474.1-3;Dbxref=GeneID:108003329%2CGenbank:XM_028669474.1;Parent=rna-XM_028669474.1
NW_016019863.1	Gnomon	exon	166912	167038	.	+	.	ID=exon-XM_028669474.1-6;Dbxref=GeneID:108003329%2CGenbank:XM_028669474.1;Parent=rna-XM_028669474.1
NW_016019863.1	Gnomon	exon	166550	166796	.	+	.	ID=exon-XM_028669474.1-5;Dbxref=GeneID:108003329%2CGenbank:XM_028669474.1;Parent=rna-XM_028669474.1
NW_016019863.1	Gnomon	exon	165540	165751	.	+	.	ID=exon-XM_028669474.1-2;Dbxref=GeneID:108003329%2CGenbank:XM_028669474.1;Parent=rna-XM_028669474.1
NW_016019863.1	Gnomon	exon	163376	163470	.	+	.	ID=exon-XM_028669474.1-1;Dbxref=GeneID:108003329%2CGenbank:XM_028669474.1;Parent=rna-XM_028669474.1
NW_016019863.1	Gnomon	CDS	665336	665419	.	+	0	Name=XP_016920933.1;ID=cds-XP_016920933.1;Dbxref=GeneID:108003280%2CGenbank:XP_016920933.1;Parent=rna-XM_017065444.2
NW_016019863.1	Gnomon	CDS	667110	667211	.	+	0	Name=XP_016920933.1;ID=cds-XP_016920933.1;Dbxref=GeneID:108003280%2CGenbank:XP_016920933.1;Parent=rna-XM_017065444.2
NW_016019863.1	Gnomon	CDS	667379	667495	.	+	0	Name=XP_016920933.1;ID=cds-XP_016920933.1;Dbxref=GeneID:108003280%2CGenbank:XP_016920933.1;Parent=rna-XM_017065444.2
NW_016019863.1	Gnomon	CDS	668391	668540	.	+	0	Name=XP_016920933.1;ID=cds-XP_016920933.1;Dbxref=GeneID:108003280%2CGenbank:XP_016920933.1;Parent=rna-XM_017065444.2
NW_016019863.1	Gnomon	CDS	679607	679615	.	+	0	Name=XP_016920933.1;ID=cds-XP_016920933.1;Dbxref=GeneID:108003280%2CGenbank:XP_016920933.1;Parent=rna-XM_017065444.2
NW_016019863.1	Gnomon	CDS	57855	58022	.	-	0	Name=XP_016921031.1;ID=cds-XP_016921031.1;Dbxref=GeneID:108003348%2CGenbank:XP_016921031.1;Parent=rna-XM_017065542.2
NW_016019863.1	Gnomon	CDS	57116	57370	.	-	0	Name=XP_016921031.1;ID=cds-XP_016921031.1;Dbxref=GeneID:108003348%2CGenbank:XP_016921031.1;Parent=rna-XM_017065542.2
NW_016019863.1	Gnomon	lnc_RNA	6313	13582	.	+	.	Name=XR_001767041.2;ID=rna-XR_001767041.2;Dbxref=GeneID:108003340%2CGenbank:XR_001767041.2;Parent=gene-LOC108003340
NW_016019863.1	Gnomon	CDS	346703	346953	.	+	0	Name=XP_016920931.1;ID=cds-XP_016920931.1;Dbxref=GeneID:108003278%2CGenbank:XP_016920931.1;Parent=rna-XM_017065442.1
NW_016019863.1	Gnomon	CDS	355166	355380	.	+	0	Name=XP_016920931.1;ID=cds-XP_016920931.1;Dbxref=GeneID:108003278%2CGenbank:XP_016920931.1;Parent=rna-XM_017065442.1
NW_016019863.1	Gnomon	CDS	391839	392113	.	+	0	Name=XP_016920931.1;ID=cds-XP_016920931.1;Dbxref=GeneID:108003278%2CGenbank:XP_016920931.1;Parent=rna-XM_017065442.1
NW_016019863.1	Gnomon	CDS	393145	393377	.	+	0	Name=XP_016920931.1;ID=cds-XP_016920931.1;Dbxref=GeneID:108003278%2CGenbank:XP_016920931.1;Parent=rna-XM_017065442.1
NW_016019863.1	Gnomon	CDS	394136	394350	.	+	0	Name=XP_016920931.1;ID=cds-XP_016920931.1;Dbxref=GeneID:108003278%2CGenbank:XP_016920931.1;Parent=rna-XM_017065442.1
NW_016019863.1	Gnomon	CDS	394980	395235	.	+	0	Name=XP_016920931.1;ID=cds-XP_016920931.1;Dbxref=GeneID:108003278%2CGenbank:XP_016920931.1;Parent=rna-XM_017065442.1
NW_016019863.1	Gnomon	CDS	395797	396051	.	+	0	Name=XP_016920931.1;ID=cds-XP_016920931.1;Dbxref=GeneID:108003278%2CGenbank:XP_016920931.1;Parent=rna-XM_017065442.1
NW_016019863.1	Gnomon	CDS	396663	396793	.	+	0	Name=XP_016920931.1;ID=cds-XP_016920931.1;Dbxref=GeneID:108003278%2CGenbank:XP_016920931.1;Parent=rna-XM_017065442.1
NW_016019863.1	Gnomon	CDS	438324	438464	.	+	0	Name=XP_016920931.1;ID=cds-XP_016920931.1;Dbxref=GeneID:108003278%2CGenbank:XP_016920931.1;Parent=rna-XM_017065442.1
NW_016019863.1	Gnomon	CDS	438951	439103	.	+	0	Name=XP_016920931.1;ID=cds-XP_016920931.1;Dbxref=GeneID:108003278%2CGenbank:XP_016920931.1;Parent=rna-XM_017065442.1
NW_016019863.1	Gnomon	CDS	440525	440674	.	+	0	Name=XP_016920931.1;ID=cds-XP_016920931.1;Dbxref=GeneID:108003278%2CGenbank:XP_016920931.1;Parent=rna-XM_017065442.1
NW_016019863.1	Gnomon	CDS	444318	444485	.	+	0	Name=XP_016920931.1;ID=cds-XP_016920931.1;Dbxref=GeneID:108003278%2CGenbank:XP_016920931.1;Parent=rna-XM_017065442.1
NW_016019863.1	Gnomon	CDS	446924	447241	.	+	0	Name=XP_016920931.1;ID=cds-XP_016920931.1;Dbxref=GeneID:108003278%2CGenbank:XP_016920931.1;Parent=rna-XM_017065442.1
NW_016019863.1	Gnomon	CDS	448138	448406	.	+	0	Name=XP_016920931.1;ID=cds-XP_016920931.1;Dbxref=GeneID:108003278%2CGenbank:XP_016920931.1;Parent=rna-XM_017065442.1
NW_016019863.1	Gnomon	CDS	488792	488881	.	-	0	Name=XP_016920932.1;ID=cds-XP_016920932.1;Dbxref=GeneID:108003279%2CGenbank:XP_016920932.1;Parent=rna-XM_017065443.2
NW_016019863.1	Gnomon	CDS	488118	488515	.	-	0	Name=XP_016920932.1;ID=cds-XP_016920932.1;Dbxref=GeneID:108003279%2CGenbank:XP_016920932.1;Parent=rna-XM_017065443.2
NW_016019863.1	Gnomon	CDS	487368	487560	.	-	0	Name=XP_016920932.1;ID=cds-XP_016920932.1;Dbxref=GeneID:108003279%2CGenbank:XP_016920932.1;Parent=rna-XM_017065443.2
NW_016019863.1	cmsearch	guide_RNA	281039	281166	.	+	.	Name=XR_003698960.1;ID=rna-XR_003698960.1;Dbxref=GeneID:114578201%2CRFAM:RF00286%2CGenbank:XR_003698960.1;Parent=gene-LOC114578201
NW_016019863.1	Gnomon	lnc_RNA	42200	45798	.	+	.	Name=XR_001767040.2;ID=rna-XR_001767040.2;Dbxref=GeneID:108003336%2CGenbank:XR_001767040.2;Parent=gene-LOC108003336
NW_016019863.1	Gnomon	exon	76904	76981	.	-	.	ID=exon-XM_017065446.2-2;Dbxref=GeneID:108003282%2CGenbank:XM_017065446.2;Parent=rna-XM_017065446.2
NW_016019863.1	Gnomon	exon	77517	78132	.	-	.	ID=exon-XM_017065446.2-1;Dbxref=GeneID:108003282%2CGenbank:XM_017065446.2;Parent=rna-XM_017065446.2
NW_016019863.1	Gnomon	exon	74134	74474	.	-	.	ID=exon-XM_017065446.2-6;Dbxref=GeneID:108003282%2CGenbank:XM_017065446.2;Parent=rna-XM_017065446.2
NW_016019863.1	Gnomon	exon	74572	74691	.	-	.	ID=exon-XM_017065446.2-5;Dbxref=GeneID:108003282%2CGenbank:XM_017065446.2;Parent=rna-XM_017065446.2
NW_016019863.1	Gnomon	exon	75685	75840	.	-	.	ID=exon-XM_017065446.2-4;Dbxref=GeneID:108003282%2CGenbank:XM_017065446.2;Parent=rna-XM_017065446.2
NW_016019863.1	Gnomon	exon	76520	76643	.	-	.	ID=exon-XM_017065446.2-3;Dbxref=GeneID:108003282%2CGenbank:XM_017065446.2;Parent=rna-XM_017065446.2
NW_016019863.1	Gnomon	lnc_RNA	5000	13582	.	+	.	Name=XR_001767047.2;ID=rna-XR_001767047.2;Dbxref=GeneID:108003340%2CGenbank:XR_001767047.2;Parent=gene-LOC108003340
NW_016019863.1	Gnomon	mRNA	458560	463048	.	+	.	Name=XM_017065469.2;ID=rna-XM_017065469.2;Dbxref=GeneID:108003308%2CGenbank:XM_017065469.2;Parent=gene-LOC108003308
NW_016019863.1	Gnomon	exon	612769	613009	.	-	.	ID=exon-XM_017065495.2-2;Dbxref=GeneID:108003322%2CGenbank:XM_017065495.2;Parent=rna-XM_017065495.2
NW_016019863.1	Gnomon	exon	613142	613262	.	-	.	ID=exon-XM_017065495.2-1;Dbxref=GeneID:108003322%2CGenbank:XM_017065495.2;Parent=rna-XM_017065495.2
NW_016019863.1	Gnomon	exon	610788	611050	.	-	.	ID=exon-XM_017065495.2-4;Dbxref=GeneID:108003322%2CGenbank:XM_017065495.2;Parent=rna-XM_017065495.2
NW_016019863.1	Gnomon	exon	611126	612668	.	-	.	ID=exon-XM_017065495.2-3;Dbxref=GeneID:108003322%2CGenbank:XM_017065495.2;Parent=rna-XM_017065495.2
NW_016019863.1	Gnomon	exon	609063	609488	.	-	.	ID=exon-XM_017065495.2-6;Dbxref=GeneID:108003322%2CGenbank:XM_017065495.2;Parent=rna-XM_017065495.2
NW_016019863.1	Gnomon	exon	609576	610713	.	-	.	ID=exon-XM_017065495.2-5;Dbxref=GeneID:108003322%2CGenbank:XM_017065495.2;Parent=rna-XM_017065495.2
NW_016019863.1	Gnomon	exon	608412	608613	.	-	.	ID=exon-XM_017065495.2-8;Dbxref=GeneID:108003322%2CGenbank:XM_017065495.2;Parent=rna-XM_017065495.2
NW_016019863.1	Gnomon	exon	608683	608993	.	-	.	ID=exon-XM_017065495.2-7;Dbxref=GeneID:108003322%2CGenbank:XM_017065495.2;Parent=rna-XM_017065495.2
NW_016019863.1	Gnomon	exon	607891	608292	.	-	.	ID=exon-XM_017065495.2-9;Dbxref=GeneID:108003322%2CGenbank:XM_017065495.2;Parent=rna-XM_017065495.2
NW_016019863.1	Gnomon	CDS	539351	539482	.	-	0	Name=XP_016921036.1;ID=cds-XP_016921036.1;Dbxref=GeneID:108003351%2CGenbank:XP_016921036.1;Parent=rna-XM_017065547.2
NW_016019863.1	Gnomon	CDS	539142	539266	.	-	0	Name=XP_016921036.1;ID=cds-XP_016921036.1;Dbxref=GeneID:108003351%2CGenbank:XP_016921036.1;Parent=rna-XM_017065547.2
NW_016019863.1	Gnomon	CDS	538890	538996	.	-	0	Name=XP_016921036.1;ID=cds-XP_016921036.1;Dbxref=GeneID:108003351%2CGenbank:XP_016921036.1;Parent=rna-XM_017065547.2
NW_016019863.1	Gnomon	CDS	538708	538817	.	-	0	Name=XP_016921036.1;ID=cds-XP_016921036.1;Dbxref=GeneID:108003351%2CGenbank:XP_016921036.1;Parent=rna-XM_017065547.2
NW_016019863.1	Gnomon	CDS	538540	538637	.	-	0	Name=XP_016921036.1;ID=cds-XP_016921036.1;Dbxref=GeneID:108003351%2CGenbank:XP_016921036.1;Parent=rna-XM_017065547.2
NW_016019863.1	Gnomon	CDS	538362	538469	.	-	0	Name=XP_016921036.1;ID=cds-XP_016921036.1;Dbxref=GeneID:108003351%2CGenbank:XP_016921036.1;Parent=rna-XM_017065547.2
NW_016019863.1	Gnomon	CDS	538051	538303	.	-	0	Name=XP_016921036.1;ID=cds-XP_016921036.1;Dbxref=GeneID:108003351%2CGenbank:XP_016921036.1;Parent=rna-XM_017065547.2
NW_016019863.1	Gnomon	CDS	537681	537978	.	-	0	Name=XP_016921036.1;ID=cds-XP_016921036.1;Dbxref=GeneID:108003351%2CGenbank:XP_016921036.1;Parent=rna-XM_017065547.2
NW_016019863.1	Gnomon	CDS	537466	537590	.	-	0	Name=XP_016921036.1;ID=cds-XP_016921036.1;Dbxref=GeneID:108003351%2CGenbank:XP_016921036.1;Parent=rna-XM_017065547.2
NW_016019863.1	Gnomon	CDS	537211	537394	.	-	0	Name=XP_016921036.1;ID=cds-XP_016921036.1;Dbxref=GeneID:108003351%2CGenbank:XP_016921036.1;Parent=rna-XM_017065547.2
NW_016019863.1	Gnomon	CDS	536960	537138	.	-	0	Name=XP_016921036.1;ID=cds-XP_016921036.1;Dbxref=GeneID:108003351%2CGenbank:XP_016921036.1;Parent=rna-XM_017065547.2
NW_016019863.1	Gnomon	exon	537681	537978	.	-	.	ID=exon-XM_028669491.1-10;Dbxref=GeneID:108003351%2CGenbank:XM_028669491.1;Parent=rna-XM_028669491.1
NW_016019863.1	Gnomon	exon	536849	537138	.	-	.	ID=exon-XM_028669491.1-13;Dbxref=GeneID:108003351%2CGenbank:XM_028669491.1;Parent=rna-XM_028669491.1
NW_016019863.1	Gnomon	exon	537211	537394	.	-	.	ID=exon-XM_028669491.1-12;Dbxref=GeneID:108003351%2CGenbank:XM_028669491.1;Parent=rna-XM_028669491.1
NW_016019863.1	Gnomon	exon	537466	537590	.	-	.	ID=exon-XM_028669491.1-11;Dbxref=GeneID:108003351%2CGenbank:XM_028669491.1;Parent=rna-XM_028669491.1
NW_016019863.1	Gnomon	lnc_RNA	6549	13582	.	+	.	Name=XR_001767046.2;ID=rna-XR_001767046.2;Dbxref=GeneID:108003340%2CGenbank:XR_001767046.2;Parent=gene-LOC108003340
NW_016019863.1	Gnomon	exon	107142	107247	.	+	.	ID=exon-XM_028669477.1-11;Dbxref=GeneID:108003297%2CGenbank:XM_028669477.1;Parent=rna-XM_028669477.1
NW_016019863.1	Gnomon	exon	106826	107001	.	+	.	ID=exon-XM_028669477.1-10;Dbxref=GeneID:108003297%2CGenbank:XM_028669477.1;Parent=rna-XM_028669477.1
NW_016019863.1	Gnomon	exon	1214	4154	.	-	.	ID=exon-XR_003698956.1-1;Dbxref=GeneID:108003295%2CGenbank:XR_003698956.1;Parent=rna-XR_003698956.1
NW_016019863.1	Gnomon	exon	7	157	.	-	.	ID=exon-XR_003698956.1-3;Dbxref=GeneID:108003295%2CGenbank:XR_003698956.1;Parent=rna-XR_003698956.1
NW_016019863.1	Gnomon	exon	251	869	.	-	.	ID=exon-XR_003698956.1-2;Dbxref=GeneID:108003295%2CGenbank:XR_003698956.1;Parent=rna-XR_003698956.1
NW_016019863.1	Gnomon	CDS	598880	599206	.	-	0	Name=XP_016921035.1;ID=cds-XP_016921035.1;Dbxref=GeneID:108003350%2CGenbank:XP_016921035.1;Parent=rna-XM_017065546.2
NW_016019863.1	Gnomon	CDS	598337	598794	.	-	0	Name=XP_016921035.1;ID=cds-XP_016921035.1;Dbxref=GeneID:108003350%2CGenbank:XP_016921035.1;Parent=rna-XM_017065546.2
NW_016019863.1	Gnomon	CDS	597993	598271	.	-	0	Name=XP_016921035.1;ID=cds-XP_016921035.1;Dbxref=GeneID:108003350%2CGenbank:XP_016921035.1;Parent=rna-XM_017065546.2
NW_016019863.1	Gnomon	CDS	597699	597888	.	-	0	Name=XP_016921035.1;ID=cds-XP_016921035.1;Dbxref=GeneID:108003350%2CGenbank:XP_016921035.1;Parent=rna-XM_017065546.2
NW_016019863.1	Gnomon	CDS	597350	597604	.	-	0	Name=XP_016921035.1;ID=cds-XP_016921035.1;Dbxref=GeneID:108003350%2CGenbank:XP_016921035.1;Parent=rna-XM_017065546.2
NW_016019863.1	Gnomon	CDS	597054	597284	.	-	0	Name=XP_016921035.1;ID=cds-XP_016921035.1;Dbxref=GeneID:108003350%2CGenbank:XP_016921035.1;Parent=rna-XM_017065546.2
NW_016019863.1	Gnomon	CDS	596633	596983	.	-	0	Name=XP_016921035.1;ID=cds-XP_016921035.1;Dbxref=GeneID:108003350%2CGenbank:XP_016921035.1;Parent=rna-XM_017065546.2
NW_016019863.1	Gnomon	CDS	596334	596548	.	-	0	Name=XP_016921035.1;ID=cds-XP_016921035.1;Dbxref=GeneID:108003350%2CGenbank:XP_016921035.1;Parent=rna-XM_017065546.2
NW_016019863.1	Gnomon	CDS	596078	596255	.	-	0	Name=XP_016921035.1;ID=cds-XP_016921035.1;Dbxref=GeneID:108003350%2CGenbank:XP_016921035.1;Parent=rna-XM_017065546.2
NW_016019863.1	Gnomon	exon	507652	507989	.	+	.	ID=exon-XM_017065472.2-1;Dbxref=GeneID:108003309%2CGenbank:XM_017065472.2;Parent=rna-XM_017065472.2
NW_016019863.1	Gnomon	exon	510269	510538	.	+	.	ID=exon-XM_017065472.2-7;Dbxref=GeneID:108003309%2CGenbank:XM_017065472.2;Parent=rna-XM_017065472.2
NW_016019863.1	Gnomon	exon	509686	510156	.	+	.	ID=exon-XM_017065472.2-6;Dbxref=GeneID:108003309%2CGenbank:XM_017065472.2;Parent=rna-XM_017065472.2
NW_016019863.1	Gnomon	exon	510881	513528	.	+	.	ID=exon-XM_017065472.2-9;Dbxref=GeneID:108003309%2CGenbank:XM_017065472.2;Parent=rna-XM_017065472.2
NW_016019863.1	Gnomon	exon	510601	510815	.	+	.	ID=exon-XM_017065472.2-8;Dbxref=GeneID:108003309%2CGenbank:XM_017065472.2;Parent=rna-XM_017065472.2
NW_016019863.1	Gnomon	exon	508796	509233	.	+	.	ID=exon-XM_017065472.2-3;Dbxref=GeneID:108003309%2CGenbank:XM_017065472.2;Parent=rna-XM_017065472.2
NW_016019863.1	Gnomon	exon	500274	500640	.	-	.	ID=exon-XM_017065517.1-7;Dbxref=GeneID:108003331%2CGenbank:XM_017065517.1;Parent=rna-XM_017065517.1
NW_016019863.1	Gnomon	exon	508578	508716	.	+	.	ID=exon-XM_017065472.2-2;Dbxref=GeneID:108003309%2CGenbank:XM_017065472.2;Parent=rna-XM_017065472.2
NW_016019863.1	Gnomon	exon	509453	509600	.	+	.	ID=exon-XM_017065472.2-5;Dbxref=GeneID:108003309%2CGenbank:XM_017065472.2;Parent=rna-XM_017065472.2
NW_016019863.1	Gnomon	exon	509313	509393	.	+	.	ID=exon-XM_017065472.2-4;Dbxref=GeneID:108003309%2CGenbank:XM_017065472.2;Parent=rna-XM_017065472.2
NW_016019863.1	Gnomon	exon	501989	502335	.	-	.	ID=exon-XM_017065517.1-4;Dbxref=GeneID:108003331%2CGenbank:XM_017065517.1;Parent=rna-XM_017065517.1
NW_016019863.1	Gnomon	exon	502417	502734	.	-	.	ID=exon-XM_017065517.1-3;Dbxref=GeneID:108003331%2CGenbank:XM_017065517.1;Parent=rna-XM_017065517.1
NW_016019863.1	Gnomon	exon	500705	500849	.	-	.	ID=exon-XM_017065517.1-6;Dbxref=GeneID:108003331%2CGenbank:XM_017065517.1;Parent=rna-XM_017065517.1
NW_016019863.1	Gnomon	exon	500937	501923	.	-	.	ID=exon-XM_017065517.1-5;Dbxref=GeneID:108003331%2CGenbank:XM_017065517.1;Parent=rna-XM_017065517.1
NW_016019863.1	Gnomon	exon	502863	502916	.	-	.	ID=exon-XM_017065517.1-2;Dbxref=GeneID:108003331%2CGenbank:XM_017065517.1;Parent=rna-XM_017065517.1
NW_016019863.1	Gnomon	exon	503184	503263	.	-	.	ID=exon-XM_017065517.1-1;Dbxref=GeneID:108003331%2CGenbank:XM_017065517.1;Parent=rna-XM_017065517.1
NW_016019863.1	Gnomon	lnc_RNA	6312	13582	.	+	.	Name=XR_001767045.2;ID=rna-XR_001767045.2;Dbxref=GeneID:108003340%2CGenbank:XR_001767045.2;Parent=gene-LOC108003340
NW_016019863.1	Gnomon	mRNA	463430	464217	.	+	.	Name=XM_017065466.2;ID=rna-XM_017065466.2;Dbxref=GeneID:108003303%2CGenbank:XM_017065466.2;Parent=gene-LOC108003303
NW_016019863.1	Gnomon	CDS	582736	582881	.	+	0	Name=XP_016921034.1;ID=cds-XP_016921034.1;Dbxref=GeneID:108003349%2CGenbank:XP_016921034.1;Parent=rna-XM_017065545.2
NW_016019863.1	Gnomon	CDS	583115	583238	.	+	0	Name=XP_016921034.1;ID=cds-XP_016921034.1;Dbxref=GeneID:108003349%2CGenbank:XP_016921034.1;Parent=rna-XM_017065545.2
NW_016019863.1	Gnomon	CDS	583356	583452	.	+	0	Name=XP_016921034.1;ID=cds-XP_016921034.1;Dbxref=GeneID:108003349%2CGenbank:XP_016921034.1;Parent=rna-XM_017065545.2
NW_016019863.1	Gnomon	CDS	583543	583912	.	+	0	Name=XP_016921034.1;ID=cds-XP_016921034.1;Dbxref=GeneID:108003349%2CGenbank:XP_016921034.1;Parent=rna-XM_017065545.2
NW_016019863.1	Gnomon	CDS	583984	584253	.	+	0	Name=XP_016921034.1;ID=cds-XP_016921034.1;Dbxref=GeneID:108003349%2CGenbank:XP_016921034.1;Parent=rna-XM_017065545.2
NW_016019863.1	Gnomon	CDS	584564	584782	.	+	0	Name=XP_016921034.1;ID=cds-XP_016921034.1;Dbxref=GeneID:108003349%2CGenbank:XP_016921034.1;Parent=rna-XM_017065545.2
NW_016019863.1	Gnomon	CDS	584857	584947	.	+	0	Name=XP_016921034.1;ID=cds-XP_016921034.1;Dbxref=GeneID:108003349%2CGenbank:XP_016921034.1;Parent=rna-XM_017065545.2
NW_016019863.1	Gnomon	CDS	585023	585154	.	+	0	Name=XP_016921034.1;ID=cds-XP_016921034.1;Dbxref=GeneID:108003349%2CGenbank:XP_016921034.1;Parent=rna-XM_017065545.2
NW_016019863.1	Gnomon	exon	141899	142056	.	+	.	ID=exon-XM_028669473.1-2;Dbxref=GeneID:108003326%2CGenbank:XM_028669473.1;Parent=rna-XM_028669473.1
NW_016019863.1	Gnomon	exon	140015	141322	.	+	.	ID=exon-XM_028669473.1-1;Dbxref=GeneID:108003326%2CGenbank:XM_028669473.1;Parent=rna-XM_028669473.1
NW_016019863.1	Gnomon	CDS	528191	528207	.	-	0	Name=XP_016920936.1;ID=cds-XP_016920936.1;Dbxref=GeneID:108003284%2CGenbank:XP_016920936.1;Parent=rna-XM_017065447.2
NW_016019863.1	Gnomon	CDS	527838	528047	.	-	0	Name=XP_016920936.1;ID=cds-XP_016920936.1;Dbxref=GeneID:108003284%2CGenbank:XP_016920936.1;Parent=rna-XM_017065447.2
NW_016019863.1	Gnomon	CDS	527564	527726	.	-	0	Name=XP_016920936.1;ID=cds-XP_016920936.1;Dbxref=GeneID:108003284%2CGenbank:XP_016920936.1;Parent=rna-XM_017065447.2
NW_016019863.1	Gnomon	CDS	527363	527494	.	-	0	Name=XP_016920936.1;ID=cds-XP_016920936.1;Dbxref=GeneID:108003284%2CGenbank:XP_016920936.1;Parent=rna-XM_017065447.2
NW_016019863.1	Gnomon	CDS	527135	527269	.	-	0	Name=XP_016920936.1;ID=cds-XP_016920936.1;Dbxref=GeneID:108003284%2CGenbank:XP_016920936.1;Parent=rna-XM_017065447.2
NW_016019863.1	Gnomon	CDS	526821	527052	.	-	0	Name=XP_016920936.1;ID=cds-XP_016920936.1;Dbxref=GeneID:108003284%2CGenbank:XP_016920936.1;Parent=rna-XM_017065447.2
NW_016019863.1	Gnomon	CDS	526569	526738	.	-	0	Name=XP_016920936.1;ID=cds-XP_016920936.1;Dbxref=GeneID:108003284%2CGenbank:XP_016920936.1;Parent=rna-XM_017065447.2
NW_016019863.1	Gnomon	mRNA	17518	20543	.	-	.	Name=XM_017065468.2;ID=rna-XM_017065468.2;Dbxref=GeneID:108003307%2CGenbank:XM_017065468.2;Parent=gene-LOC108003307
NW_016019863.1	Gnomon	mRNA	132323	133615	.	-	.	Name=XM_017065467.2;ID=rna-XM_017065467.2;Dbxref=GeneID:108003304%2CGenbank:XM_017065467.2;Parent=gene-LOC108003304
NW_016019863.1	Gnomon	CDS	77517	77593	.	-	0	Name=XP_016920935.1;ID=cds-XP_016920935.1;Dbxref=GeneID:108003282%2CGenbank:XP_016920935.1;Parent=rna-XM_017065446.2
NW_016019863.1	Gnomon	CDS	76904	76981	.	-	0	Name=XP_016920935.1;ID=cds-XP_016920935.1;Dbxref=GeneID:108003282%2CGenbank:XP_016920935.1;Parent=rna-XM_017065446.2
NW_016019863.1	Gnomon	CDS	76520	76643	.	-	0	Name=XP_016920935.1;ID=cds-XP_016920935.1;Dbxref=GeneID:108003282%2CGenbank:XP_016920935.1;Parent=rna-XM_017065446.2
NW_016019863.1	Gnomon	CDS	75685	75840	.	-	0	Name=XP_016920935.1;ID=cds-XP_016920935.1;Dbxref=GeneID:108003282%2CGenbank:XP_016920935.1;Parent=rna-XM_017065446.2
NW_016019863.1	Gnomon	CDS	74572	74691	.	-	0	Name=XP_016920935.1;ID=cds-XP_016920935.1;Dbxref=GeneID:108003282%2CGenbank:XP_016920935.1;Parent=rna-XM_017065446.2
NW_016019863.1	Gnomon	CDS	74367	74474	.	-	0	Name=XP_016920935.1;ID=cds-XP_016920935.1;Dbxref=GeneID:108003282%2CGenbank:XP_016920935.1;Parent=rna-XM_017065446.2
NW_016019863.1	Gnomon	CDS	622092	622153	.	-	0	Name=XP_016920977.1;ID=cds-XP_016920977.1;Dbxref=GeneID:108003320%2CGenbank:XP_016920977.1;Parent=rna-XM_017065488.2
NW_016019863.1	Gnomon	CDS	621835	622019	.	-	0	Name=XP_016920977.1;ID=cds-XP_016920977.1;Dbxref=GeneID:108003320%2CGenbank:XP_016920977.1;Parent=rna-XM_017065488.2
NW_016019863.1	Gnomon	CDS	621423	621670	.	-	0	Name=XP_016920977.1;ID=cds-XP_016920977.1;Dbxref=GeneID:108003320%2CGenbank:XP_016920977.1;Parent=rna-XM_017065488.2
NW_016019863.1	Gnomon	exon	614755	614815	.	-	.	ID=exon-XM_017065493.2-2;Dbxref=GeneID:108003322%2CGenbank:XM_017065493.2;Parent=rna-XM_017065493.2
NW_016019863.1	Gnomon	exon	615237	615601	.	-	.	ID=exon-XM_017065493.2-1;Dbxref=GeneID:108003322%2CGenbank:XM_017065493.2;Parent=rna-XM_017065493.2
NW_016019863.1	Gnomon	exon	612769	613041	.	-	.	ID=exon-XM_017065493.2-8;Dbxref=GeneID:108003322%2CGenbank:XM_017065493.2;Parent=rna-XM_017065493.2
NW_016019863.1	Gnomon	exon	613142	613317	.	-	.	ID=exon-XM_017065493.2-7;Dbxref=GeneID:108003322%2CGenbank:XM_017065493.2;Parent=rna-XM_017065493.2
NW_016019863.1	Gnomon	exon	611126	612668	.	-	.	ID=exon-XM_017065493.2-9;Dbxref=GeneID:108003322%2CGenbank:XM_017065493.2;Parent=rna-XM_017065493.2
NW_016019863.1	Gnomon	exon	613976	614253	.	-	.	ID=exon-XM_017065493.2-4;Dbxref=GeneID:108003322%2CGenbank:XM_017065493.2;Parent=rna-XM_017065493.2
NW_016019863.1	Gnomon	exon	614387	614627	.	-	.	ID=exon-XM_017065493.2-3;Dbxref=GeneID:108003322%2CGenbank:XM_017065493.2;Parent=rna-XM_017065493.2
NW_016019863.1	Gnomon	exon	613441	613630	.	-	.	ID=exon-XM_017065493.2-6;Dbxref=GeneID:108003322%2CGenbank:XM_017065493.2;Parent=rna-XM_017065493.2
NW_016019863.1	Gnomon	exon	613711	613876	.	-	.	ID=exon-XM_017065493.2-5;Dbxref=GeneID:108003322%2CGenbank:XM_017065493.2;Parent=rna-XM_017065493.2
NW_016019863.1	Gnomon	CDS	278736	278816	.	+	0	Name=XP_016920978.1;ID=cds-XP_016920978.1;Dbxref=GeneID:108003321%2CGenbank:XP_016920978.1;Note=The sequence of the model RefSeq protein was modified relative to this genomic sequence to represent the inferred CDS: added 329 bases not found in genome assembly;Parent=rna-XM_017065489.2
NW_016019863.1	Gnomon	CDS	280695	280742	.	+	0	Name=XP_016920978.1;ID=cds-XP_016920978.1;Dbxref=GeneID:108003321%2CGenbank:XP_016920978.1;Note=The sequence of the model RefSeq protein was modified relative to this genomic sequence to represent the inferred CDS: added 329 bases not found in genome assembly;Parent=rna-XM_017065489.2
NW_016019863.1	Gnomon	CDS	280850	280946	.	+	0	Name=XP_016920978.1;ID=cds-XP_016920978.1;Dbxref=GeneID:108003321%2CGenbank:XP_016920978.1;Note=The sequence of the model RefSeq protein was modified relative to this genomic sequence to represent the inferred CDS: added 329 bases not found in genome assembly;Parent=rna-XM_017065489.2
NW_016019863.1	Gnomon	CDS	281330	281895	.	+	0	Name=XP_016920978.1;ID=cds-XP_016920978.1;Dbxref=GeneID:108003321%2CGenbank:XP_016920978.1;Note=The sequence of the model RefSeq protein was modified relative to this genomic sequence to represent the inferred CDS: added 329 bases not found in genome assembly;Parent=rna-XM_017065489.2
NW_016019863.1	Gnomon	CDS	282222	282330	.	+	0	Name=XP_016920978.1;ID=cds-XP_016920978.1;Dbxref=GeneID:108003321%2CGenbank:XP_016920978.1;Note=The sequence of the model RefSeq protein was modified relative to this genomic sequence to represent the inferred CDS: added 329 bases not found in genome assembly;Parent=rna-XM_017065489.2
NW_016019863.1	Gnomon	CDS	282623	282922	.	+	0	Name=XP_016920978.1;ID=cds-XP_016920978.1;Dbxref=GeneID:108003321%2CGenbank:XP_016920978.1;Note=The sequence of the model RefSeq protein was modified relative to this genomic sequence to represent the inferred CDS: added 329 bases not found in genome assembly;Parent=rna-XM_017065489.2
NW_016019863.1	Gnomon	CDS	283035	283217	.	+	0	Name=XP_016920978.1;ID=cds-XP_016920978.1;Dbxref=GeneID:108003321%2CGenbank:XP_016920978.1;Note=The sequence of the model RefSeq protein was modified relative to this genomic sequence to represent the inferred CDS: added 329 bases not found in genome assembly;Parent=rna-XM_017065489.2
NW_016019863.1	Gnomon	CDS	283312	283438	.	+	0	Name=XP_016920978.1;ID=cds-XP_016920978.1;Dbxref=GeneID:108003321%2CGenbank:XP_016920978.1;Note=The sequence of the model RefSeq protein was modified relative to this genomic sequence to represent the inferred CDS: added 329 bases not found in genome assembly;Parent=rna-XM_017065489.2
NW_016019863.1	Gnomon	CDS	283516	283878	.	+	0	Name=XP_016920978.1;ID=cds-XP_016920978.1;Dbxref=GeneID:108003321%2CGenbank:XP_016920978.1;Note=The sequence of the model RefSeq protein was modified relative to this genomic sequence to represent the inferred CDS: added 329 bases not found in genome assembly;Parent=rna-XM_017065489.2
NW_016019863.1	Gnomon	CDS	283973	284226	.	+	0	Name=XP_016920978.1;ID=cds-XP_016920978.1;Dbxref=GeneID:108003321%2CGenbank:XP_016920978.1;Note=The sequence of the model RefSeq protein was modified relative to this genomic sequence to represent the inferred CDS: added 329 bases not found in genome assembly;Parent=rna-XM_017065489.2
NW_016019863.1	Gnomon	CDS	284306	284826	.	+	0	Name=XP_016920978.1;ID=cds-XP_016920978.1;Dbxref=GeneID:108003321%2CGenbank:XP_016920978.1;Note=The sequence of the model RefSeq protein was modified relative to this genomic sequence to represent the inferred CDS: added 329 bases not found in genome assembly;Parent=rna-XM_017065489.2
NW_016019863.1	Gnomon	CDS	285099	285318	.	+	0	Name=XP_016920978.1;ID=cds-XP_016920978.1;Dbxref=GeneID:108003321%2CGenbank:XP_016920978.1;Note=The sequence of the model RefSeq protein was modified relative to this genomic sequence to represent the inferred CDS: added 329 bases not found in genome assembly;Parent=rna-XM_017065489.2
NW_016019863.1	Gnomon	CDS	285407	285502	.	+	0	Name=XP_016920978.1;ID=cds-XP_016920978.1;Dbxref=GeneID:108003321%2CGenbank:XP_016920978.1;Note=The sequence of the model RefSeq protein was modified relative to this genomic sequence to represent the inferred CDS: added 329 bases not found in genome assembly;Parent=rna-XM_017065489.2
NW_016019863.1	Gnomon	mRNA	97458	99846	.	-	.	Name=XM_017065464.2;ID=rna-XM_017065464.2;Dbxref=GeneID:108003298%2CGenbank:XM_017065464.2;Parent=gene-LOC108003298
NW_016019863.1	Gnomon	CDS	648870	648879	.	-	0	Name=XP_016920976.1;ID=cds-XP_016920976.1;Dbxref=GeneID:108003318%2CGenbank:XP_016920976.1;Parent=rna-XM_017065487.2
NW_016019863.1	Gnomon	CDS	646775	647150	.	-	0	Name=XP_016920976.1;ID=cds-XP_016920976.1;Dbxref=GeneID:108003318%2CGenbank:XP_016920976.1;Parent=rna-XM_017065487.2
NW_016019863.1	Gnomon	CDS	646253	646474	.	-	0	Name=XP_016920976.1;ID=cds-XP_016920976.1;Dbxref=GeneID:108003318%2CGenbank:XP_016920976.1;Parent=rna-XM_017065487.2
NW_016019863.1	Gnomon	CDS	645895	646157	.	-	0	Name=XP_016920976.1;ID=cds-XP_016920976.1;Dbxref=GeneID:108003318%2CGenbank:XP_016920976.1;Parent=rna-XM_017065487.2
NW_016019863.1	Gnomon	CDS	631043	631202	.	-	0	Name=XP_016920976.1;ID=cds-XP_016920976.1;Dbxref=GeneID:108003318%2CGenbank:XP_016920976.1;Parent=rna-XM_017065487.2
NW_016019863.1	Gnomon	CDS	630059	630446	.	-	0	Name=XP_016920976.1;ID=cds-XP_016920976.1;Dbxref=GeneID:108003318%2CGenbank:XP_016920976.1;Parent=rna-XM_017065487.2
NW_016019863.1	Gnomon	CDS	629625	629921	.	-	0	Name=XP_016920976.1;ID=cds-XP_016920976.1;Dbxref=GeneID:108003318%2CGenbank:XP_016920976.1;Parent=rna-XM_017065487.2
NW_016019863.1	Gnomon	CDS	629421	629556	.	-	0	Name=XP_016920976.1;ID=cds-XP_016920976.1;Dbxref=GeneID:108003318%2CGenbank:XP_016920976.1;Parent=rna-XM_017065487.2
NW_016019863.1	Gnomon	CDS	628925	629115	.	-	0	Name=XP_016920976.1;ID=cds-XP_016920976.1;Dbxref=GeneID:108003318%2CGenbank:XP_016920976.1;Parent=rna-XM_017065487.2
NW_016019863.1	Gnomon	CDS	628301	628373	.	-	0	Name=XP_016920976.1;ID=cds-XP_016920976.1;Dbxref=GeneID:108003318%2CGenbank:XP_016920976.1;Parent=rna-XM_017065487.2
NW_016019863.1	Gnomon	CDS	627874	628170	.	-	0	Name=XP_016920976.1;ID=cds-XP_016920976.1;Dbxref=GeneID:108003318%2CGenbank:XP_016920976.1;Parent=rna-XM_017065487.2
NW_016019863.1	Gnomon	CDS	627257	627682	.	-	0	Name=XP_016920976.1;ID=cds-XP_016920976.1;Dbxref=GeneID:108003318%2CGenbank:XP_016920976.1;Parent=rna-XM_017065487.2
NW_016019863.1	Gnomon	CDS	627039	627158	.	-	0	Name=XP_016920976.1;ID=cds-XP_016920976.1;Dbxref=GeneID:108003318%2CGenbank:XP_016920976.1;Parent=rna-XM_017065487.2
NW_016019863.1	Gnomon	CDS	626817	626911	.	-	0	Name=XP_016920976.1;ID=cds-XP_016920976.1;Dbxref=GeneID:108003318%2CGenbank:XP_016920976.1;Parent=rna-XM_017065487.2
NW_016019863.1	Gnomon	CDS	626506	626725	.	-	0	Name=XP_016920976.1;ID=cds-XP_016920976.1;Dbxref=GeneID:108003318%2CGenbank:XP_016920976.1;Parent=rna-XM_017065487.2
NW_016019863.1	Gnomon	CDS	625677	626270	.	-	0	Name=XP_016920976.1;ID=cds-XP_016920976.1;Dbxref=GeneID:108003318%2CGenbank:XP_016920976.1;Parent=rna-XM_017065487.2
NW_016019863.1	Gnomon	CDS	625264	625280	.	-	0	Name=XP_016920976.1;ID=cds-XP_016920976.1;Dbxref=GeneID:108003318%2CGenbank:XP_016920976.1;Parent=rna-XM_017065487.2
NW_016019863.1	Gnomon	mRNA	86473	89273	.	-	.	Name=XM_017065465.2;ID=rna-XM_017065465.2;Dbxref=GeneID:108003300%2CGenbank:XM_017065465.2;Parent=gene-LOC108003300
NW_016019863.1	Gnomon	exon	461696	463048	.	+	.	ID=exon-XM_017065469.2-5;Dbxref=GeneID:108003308%2CGenbank:XM_017065469.2;Parent=rna-XM_017065469.2
NW_016019863.1	Gnomon	exon	461151	461426	.	+	.	ID=exon-XM_017065469.2-4;Dbxref=GeneID:108003308%2CGenbank:XM_017065469.2;Parent=rna-XM_017065469.2
NW_016019863.1	Gnomon	exon	460342	460950	.	+	.	ID=exon-XM_017065469.2-3;Dbxref=GeneID:108003308%2CGenbank:XM_017065469.2;Parent=rna-XM_017065469.2
NW_016019863.1	Gnomon	exon	459977	460153	.	+	.	ID=exon-XM_017065469.2-2;Dbxref=GeneID:108003308%2CGenbank:XM_017065469.2;Parent=rna-XM_017065469.2
NW_016019863.1	Gnomon	exon	458560	458713	.	+	.	ID=exon-XM_017065469.2-1;Dbxref=GeneID:108003308%2CGenbank:XM_017065469.2;Parent=rna-XM_017065469.2
NW_016019863.1	Gnomon	lnc_RNA	22362	22758	.	-	.	Name=XR_001767049.1;ID=rna-XR_001767049.1;Dbxref=GeneID:108003354%2CGenbank:XR_001767049.1;Parent=gene-LOC108003354
NW_016019863.1	Gnomon	exon	166912	167038	.	+	.	ID=exon-XM_028669475.1-5;Dbxref=GeneID:108003329%2CGenbank:XM_028669475.1;Parent=rna-XM_028669475.1
NW_016019863.1	Gnomon	exon	166550	166796	.	+	.	ID=exon-XM_028669475.1-4;Dbxref=GeneID:108003329%2CGenbank:XM_028669475.1;Parent=rna-XM_028669475.1
NW_016019863.1	Gnomon	exon	166301	166476	.	+	.	ID=exon-XM_028669475.1-3;Dbxref=GeneID:108003329%2CGenbank:XM_028669475.1;Parent=rna-XM_028669475.1
NW_016019863.1	Gnomon	exon	165948	166140	.	+	.	ID=exon-XM_028669475.1-2;Dbxref=GeneID:108003329%2CGenbank:XM_028669475.1;Parent=rna-XM_028669475.1
NW_016019863.1	Gnomon	exon	167545	167682	.	+	.	ID=exon-XM_028669475.1-7;Dbxref=GeneID:108003329%2CGenbank:XM_028669475.1;Parent=rna-XM_028669475.1
NW_016019863.1	Gnomon	exon	167161	167363	.	+	.	ID=exon-XM_028669475.1-6;Dbxref=GeneID:108003329%2CGenbank:XM_028669475.1;Parent=rna-XM_028669475.1
NW_016019863.1	Gnomon	exon	164863	164930	.	+	.	ID=exon-XM_028669475.1-1;Dbxref=GeneID:108003329%2CGenbank:XM_028669475.1;Parent=rna-XM_028669475.1
NW_016019863.1	Gnomon	exon	509453	509600	.	+	.	ID=exon-XM_017065470.2-5;Dbxref=GeneID:108003309%2CGenbank:XM_017065470.2;Parent=rna-XM_017065470.2
NW_016019863.1	Gnomon	exon	509313	509393	.	+	.	ID=exon-XM_017065470.2-4;Dbxref=GeneID:108003309%2CGenbank:XM_017065470.2;Parent=rna-XM_017065470.2
NW_016019863.1	Gnomon	exon	510269	510538	.	+	.	ID=exon-XM_017065470.2-7;Dbxref=GeneID:108003309%2CGenbank:XM_017065470.2;Parent=rna-XM_017065470.2
NW_016019863.1	Gnomon	exon	509683	510156	.	+	.	ID=exon-XM_017065470.2-6;Dbxref=GeneID:108003309%2CGenbank:XM_017065470.2;Parent=rna-XM_017065470.2
NW_016019863.1	Gnomon	exon	510881	513528	.	+	.	ID=exon-XM_017065470.2-9;Dbxref=GeneID:108003309%2CGenbank:XM_017065470.2;Parent=rna-XM_017065470.2
NW_016019863.1	Gnomon	exon	510601	510815	.	+	.	ID=exon-XM_017065470.2-8;Dbxref=GeneID:108003309%2CGenbank:XM_017065470.2;Parent=rna-XM_017065470.2
NW_016019863.1	Gnomon	exon	507653	507989	.	+	.	ID=exon-XM_017065470.2-1;Dbxref=GeneID:108003309%2CGenbank:XM_017065470.2;Parent=rna-XM_017065470.2
NW_016019863.1	Gnomon	exon	508796	509233	.	+	.	ID=exon-XM_017065470.2-3;Dbxref=GeneID:108003309%2CGenbank:XM_017065470.2;Parent=rna-XM_017065470.2
NW_016019863.1	Gnomon	exon	508578	508716	.	+	.	ID=exon-XM_017065470.2-2;Dbxref=GeneID:108003309%2CGenbank:XM_017065470.2;Parent=rna-XM_017065470.2
NW_016019863.1	Gnomon	exon	28571	29275	.	+	.	ID=exon-XR_003698955.1-3;Dbxref=GeneID:114578198%2CGenbank:XR_003698955.1;Parent=rna-XR_003698955.1
NW_016019863.1	Gnomon	exon	28061	28445	.	+	.	ID=exon-XR_003698955.1-2;Dbxref=GeneID:114578198%2CGenbank:XR_003698955.1;Parent=rna-XR_003698955.1
NW_016019863.1	Gnomon	exon	27638	27830	.	+	.	ID=exon-XR_003698955.1-1;Dbxref=GeneID:114578198%2CGenbank:XR_003698955.1;Parent=rna-XR_003698955.1
NW_016019863.1	Gnomon	exon	569306	569501	.	+	.	ID=exon-XM_017065512.2-13;Dbxref=GeneID:108003330%2CGenbank:XM_017065512.2;Parent=rna-XM_017065512.2
NW_016019863.1	Gnomon	exon	568274	568939	.	+	.	ID=exon-XM_017065512.2-12;Dbxref=GeneID:108003330%2CGenbank:XM_017065512.2;Parent=rna-XM_017065512.2
NW_016019863.1	Gnomon	exon	569621	570997	.	+	.	ID=exon-XM_017065512.2-14;Dbxref=GeneID:108003330%2CGenbank:XM_017065512.2;Parent=rna-XM_017065512.2
NW_016019863.1	Gnomon	exon	567892	568169	.	+	.	ID=exon-XM_017065512.2-11;Dbxref=GeneID:108003330%2CGenbank:XM_017065512.2;Parent=rna-XM_017065512.2
NW_016019863.1	Gnomon	exon	566634	566764	.	+	.	ID=exon-XM_017065512.2-10;Dbxref=GeneID:108003330%2CGenbank:XM_017065512.2;Parent=rna-XM_017065512.2
NW_016019863.1	Gnomon	mRNA	92176	95473	.	-	.	Name=XM_017065463.2;ID=rna-XM_017065463.2;Dbxref=GeneID:108003298%2CGenbank:XM_017065463.2;Parent=gene-LOC108003298
NW_016019863.1	BestRefSeq	CDS	137324	137428	.	+	0	Name=NP_001315418.1;ID=cds-NP_001315418.1;Dbxref=GeneID:108003328%2CGenbank:NP_001315418.1;Note=The RefSeq protein has 2 substitutions compared to this genomic sequence;Parent=rna-NM_001328489.1
NW_016019863.1	BestRefSeq	CDS	137614	137721	.	+	0	Name=NP_001315418.1;ID=cds-NP_001315418.1;Dbxref=GeneID:108003328%2CGenbank:NP_001315418.1;Note=The RefSeq protein has 2 substitutions compared to this genomic sequence;Parent=rna-NM_001328489.1
NW_016019863.1	BestRefSeq	CDS	138107	138372	.	+	0	Name=NP_001315418.1;ID=cds-NP_001315418.1;Dbxref=GeneID:108003328%2CGenbank:NP_001315418.1;Note=The RefSeq protein has 2 substitutions compared to this genomic sequence;Parent=rna-NM_001328489.1
NW_016019863.1	BestRefSeq	CDS	138455	138738	.	+	0	Name=NP_001315418.1;ID=cds-NP_001315418.1;Dbxref=GeneID:108003328%2CGenbank:NP_001315418.1;Note=The RefSeq protein has 2 substitutions compared to this genomic sequence;Parent=rna-NM_001328489.1
NW_016019863.1	BestRefSeq	CDS	153837	154045	.	+	0	Name=NP_001315418.1;ID=cds-NP_001315418.1;Dbxref=GeneID:108003328%2CGenbank:NP_001315418.1;Note=The RefSeq protein has 2 substitutions compared to this genomic sequence;Parent=rna-NM_001328489.1
NW_016019863.1	BestRefSeq	CDS	154381	154614	.	+	0	Name=NP_001315418.1;ID=cds-NP_001315418.1;Dbxref=GeneID:108003328%2CGenbank:NP_001315418.1;Note=The RefSeq protein has 2 substitutions compared to this genomic sequence;Parent=rna-NM_001328489.1
NW_016019863.1	Gnomon	mRNA	505577	507340	.	+	.	Name=XM_017065460.2;ID=rna-XM_017065460.2;Dbxref=GeneID:108003294%2CGenbank:XM_017065460.2;Parent=gene-LOC108003294
NW_016019863.1	Gnomon	exon	461696	463048	.	+	.	ID=exon-XM_028669498.1-5;Dbxref=GeneID:108003308%2CGenbank:XM_028669498.1;Parent=rna-XM_028669498.1
NW_016019863.1	Gnomon	exon	461151	461426	.	+	.	ID=exon-XM_028669498.1-4;Dbxref=GeneID:108003308%2CGenbank:XM_028669498.1;Parent=rna-XM_028669498.1
NW_016019863.1	Gnomon	exon	460342	460950	.	+	.	ID=exon-XM_028669498.1-3;Dbxref=GeneID:108003308%2CGenbank:XM_028669498.1;Parent=rna-XM_028669498.1
NW_016019863.1	Gnomon	exon	459977	460153	.	+	.	ID=exon-XM_028669498.1-2;Dbxref=GeneID:108003308%2CGenbank:XM_028669498.1;Parent=rna-XM_028669498.1
NW_016019863.1	Gnomon	exon	458606	458635	.	+	.	ID=exon-XM_028669498.1-1;Dbxref=GeneID:108003308%2CGenbank:XM_028669498.1;Parent=rna-XM_028669498.1
NW_016019863.1	Gnomon	exon	479080	479225	.	-	.	ID=exon-XM_017065531.2-10;Dbxref=GeneID:108003337%2CGenbank:XM_017065531.2;Parent=rna-XM_017065531.2
NW_016019863.1	Gnomon	exon	478557	478690	.	-	.	ID=exon-XM_017065531.2-12;Dbxref=GeneID:108003337%2CGenbank:XM_017065531.2;Parent=rna-XM_017065531.2
NW_016019863.1	Gnomon	exon	478889	478995	.	-	.	ID=exon-XM_017065531.2-11;Dbxref=GeneID:108003337%2CGenbank:XM_017065531.2;Parent=rna-XM_017065531.2
NW_016019863.1	Gnomon	exon	474723	475404	.	-	.	ID=exon-XM_017065531.2-18;Dbxref=GeneID:108003337%2CGenbank:XM_017065531.2;Parent=rna-XM_017065531.2
NW_016019863.1	Gnomon	exon	475850	476272	.	-	.	ID=exon-XM_017065531.2-17;Dbxref=GeneID:108003337%2CGenbank:XM_017065531.2;Parent=rna-XM_017065531.2
NW_016019863.1	Gnomon	exon	477977	478172	.	-	.	ID=exon-XM_017065531.2-14;Dbxref=GeneID:108003337%2CGenbank:XM_017065531.2;Parent=rna-XM_017065531.2
NW_016019863.1	Gnomon	exon	478251	478380	.	-	.	ID=exon-XM_017065531.2-13;Dbxref=GeneID:108003337%2CGenbank:XM_017065531.2;Parent=rna-XM_017065531.2
NW_016019863.1	Gnomon	exon	477107	477329	.	-	.	ID=exon-XM_017065531.2-16;Dbxref=GeneID:108003337%2CGenbank:XM_017065531.2;Parent=rna-XM_017065531.2
NW_016019863.1	Gnomon	exon	477720	477884	.	-	.	ID=exon-XM_017065531.2-15;Dbxref=GeneID:108003337%2CGenbank:XM_017065531.2;Parent=rna-XM_017065531.2
NW_016019863.1	Gnomon	exon	528485	528624	.	-	.	ID=exon-XM_017065447.2-1;Dbxref=GeneID:108003284%2CGenbank:XM_017065447.2;Parent=rna-XM_017065447.2
NW_016019863.1	Gnomon	exon	526821	527052	.	-	.	ID=exon-XM_017065447.2-7;Dbxref=GeneID:108003284%2CGenbank:XM_017065447.2;Parent=rna-XM_017065447.2
NW_016019863.1	Gnomon	exon	527135	527269	.	-	.	ID=exon-XM_017065447.2-6;Dbxref=GeneID:108003284%2CGenbank:XM_017065447.2;Parent=rna-XM_017065447.2
NW_016019863.1	Gnomon	exon	526476	526738	.	-	.	ID=exon-XM_017065447.2-8;Dbxref=GeneID:108003284%2CGenbank:XM_017065447.2;Parent=rna-XM_017065447.2
NW_016019863.1	Gnomon	exon	527838	528047	.	-	.	ID=exon-XM_017065447.2-3;Dbxref=GeneID:108003284%2CGenbank:XM_017065447.2;Parent=rna-XM_017065447.2
NW_016019863.1	Gnomon	exon	528191	528340	.	-	.	ID=exon-XM_017065447.2-2;Dbxref=GeneID:108003284%2CGenbank:XM_017065447.2;Parent=rna-XM_017065447.2
NW_016019863.1	Gnomon	exon	527363	527494	.	-	.	ID=exon-XM_017065447.2-5;Dbxref=GeneID:108003284%2CGenbank:XM_017065447.2;Parent=rna-XM_017065447.2
NW_016019863.1	Gnomon	exon	527564	527726	.	-	.	ID=exon-XM_017065447.2-4;Dbxref=GeneID:108003284%2CGenbank:XM_017065447.2;Parent=rna-XM_017065447.2
NW_016019863.1	Gnomon	exon	302949	303345	.	+	.	ID=exon-XM_028669484.1-10;Dbxref=GeneID:108003334%2CGenbank:XM_028669484.1;Parent=rna-XM_028669484.1
NW_016019863.1	Gnomon	exon	305400	305492	.	+	.	ID=exon-XM_028669484.1-14;Dbxref=GeneID:108003334%2CGenbank:XM_028669484.1;Parent=rna-XM_028669484.1
NW_016019863.1	Gnomon	exon	304506	304591	.	+	.	ID=exon-XM_028669484.1-13;Dbxref=GeneID:108003334%2CGenbank:XM_028669484.1;Parent=rna-XM_028669484.1
NW_016019863.1	Gnomon	exon	304255	304409	.	+	.	ID=exon-XM_028669484.1-12;Dbxref=GeneID:108003334%2CGenbank:XM_028669484.1;Parent=rna-XM_028669484.1
NW_016019863.1	Gnomon	exon	303442	303882	.	+	.	ID=exon-XM_028669484.1-11;Dbxref=GeneID:108003334%2CGenbank:XM_028669484.1;Parent=rna-XM_028669484.1
NW_016019863.1	Gnomon	exon	307624	307808	.	+	.	ID=exon-XM_028669484.1-16;Dbxref=GeneID:108003334%2CGenbank:XM_028669484.1;Parent=rna-XM_028669484.1
NW_016019863.1	Gnomon	exon	306657	306831	.	+	.	ID=exon-XM_028669484.1-15;Dbxref=GeneID:108003334%2CGenbank:XM_028669484.1;Parent=rna-XM_028669484.1
NW_016019863.1	Gnomon	mRNA	529171	530481	.	+	.	Name=XM_017065461.2;ID=rna-XM_017065461.2;Dbxref=GeneID:108003296%2CGenbank:XM_017065461.2;Note=The sequence of the model RefSeq transcript was modified relative to this genomic sequence to represent the inferred CDS: added 369 bases not found in genome assembly;Parent=gene-LOC108003296
NW_016019863.1	BestRefSeq	CDS	144789	144872	.	-	0	Name=NP_001315417.1;ID=cds-NP_001315417.1;Dbxref=GeneID:108003327%2CGenbank:NP_001315417.1;Note=The RefSeq protein has 1 substitution compared to this genomic sequence;Parent=rna-NM_001328488.1
NW_016019863.1	BestRefSeq	CDS	144573	144689	.	-	0	Name=NP_001315417.1;ID=cds-NP_001315417.1;Dbxref=GeneID:108003327%2CGenbank:NP_001315417.1;Note=The RefSeq protein has 1 substitution compared to this genomic sequence;Parent=rna-NM_001328488.1
NW_016019863.1	BestRefSeq	CDS	143982	144195	.	-	0	Name=NP_001315417.1;ID=cds-NP_001315417.1;Dbxref=GeneID:108003327%2CGenbank:NP_001315417.1;Note=The RefSeq protein has 1 substitution compared to this genomic sequence;Parent=rna-NM_001328488.1
NW_016019863.1	BestRefSeq	CDS	143564	143772	.	-	0	Name=NP_001315417.1;ID=cds-NP_001315417.1;Dbxref=GeneID:108003327%2CGenbank:NP_001315417.1;Note=The RefSeq protein has 1 substitution compared to this genomic sequence;Parent=rna-NM_001328488.1
NW_016019863.1	BestRefSeq	CDS	143076	143417	.	-	0	Name=NP_001315417.1;ID=cds-NP_001315417.1;Dbxref=GeneID:108003327%2CGenbank:NP_001315417.1;Note=The RefSeq protein has 1 substitution compared to this genomic sequence;Parent=rna-NM_001328488.1
NW_016019863.1	BestRefSeq	CDS	142622	142882	.	-	0	Name=NP_001315417.1;ID=cds-NP_001315417.1;Dbxref=GeneID:108003327%2CGenbank:NP_001315417.1;Note=The RefSeq protein has 1 substitution compared to this genomic sequence;Parent=rna-NM_001328488.1
NW_016019863.1	Gnomon	exon	613711	613876	.	-	.	ID=exon-XM_017065494.2-5;Dbxref=GeneID:108003322%2CGenbank:XM_017065494.2;Parent=rna-XM_017065494.2
NW_016019863.1	Gnomon	exon	613976	614253	.	-	.	ID=exon-XM_017065494.2-4;Dbxref=GeneID:108003322%2CGenbank:XM_017065494.2;Parent=rna-XM_017065494.2
NW_016019863.1	Gnomon	exon	614387	614627	.	-	.	ID=exon-XM_017065494.2-3;Dbxref=GeneID:108003322%2CGenbank:XM_017065494.2;Parent=rna-XM_017065494.2
NW_016019863.1	Gnomon	exon	614755	614815	.	-	.	ID=exon-XM_017065494.2-2;Dbxref=GeneID:108003322%2CGenbank:XM_017065494.2;Parent=rna-XM_017065494.2
NW_016019863.1	Gnomon	exon	611126	612668	.	-	.	ID=exon-XM_017065494.2-9;Dbxref=GeneID:108003322%2CGenbank:XM_017065494.2;Parent=rna-XM_017065494.2
NW_016019863.1	Gnomon	exon	612769	613041	.	-	.	ID=exon-XM_017065494.2-8;Dbxref=GeneID:108003322%2CGenbank:XM_017065494.2;Parent=rna-XM_017065494.2
NW_016019863.1	Gnomon	exon	613142	613317	.	-	.	ID=exon-XM_017065494.2-7;Dbxref=GeneID:108003322%2CGenbank:XM_017065494.2;Parent=rna-XM_017065494.2
NW_016019863.1	Gnomon	exon	613441	613630	.	-	.	ID=exon-XM_017065494.2-6;Dbxref=GeneID:108003322%2CGenbank:XM_017065494.2;Parent=rna-XM_017065494.2
NW_016019863.1	Gnomon	exon	615237	615604	.	-	.	ID=exon-XM_017065494.2-1;Dbxref=GeneID:108003322%2CGenbank:XM_017065494.2;Parent=rna-XM_017065494.2
NW_016019863.1	Gnomon	exon	56786	57370	.	-	.	ID=exon-XM_017065542.2-3;Dbxref=GeneID:108003348%2CGenbank:XM_017065542.2;Parent=rna-XM_017065542.2
NW_016019863.1	Gnomon	exon	57855	58047	.	-	.	ID=exon-XM_017065542.2-2;Dbxref=GeneID:108003348%2CGenbank:XM_017065542.2;Parent=rna-XM_017065542.2
NW_016019863.1	Gnomon	exon	71804	72049	.	-	.	ID=exon-XM_017065542.2-1;Dbxref=GeneID:108003348%2CGenbank:XM_017065542.2;Parent=rna-XM_017065542.2
NW_016019863.1	Gnomon	CDS	614387	614442	.	-	0	Name=XP_016920979.1;ID=cds-XP_016920979.1;Dbxref=GeneID:108003322%2CGenbank:XP_016920979.1;Parent=rna-XM_017065490.2
NW_016019863.1	Gnomon	CDS	613976	614253	.	-	0	Name=XP_016920979.1;ID=cds-XP_016920979.1;Dbxref=GeneID:108003322%2CGenbank:XP_016920979.1;Parent=rna-XM_017065490.2
NW_016019863.1	Gnomon	CDS	613711	613876	.	-	0	Name=XP_016920979.1;ID=cds-XP_016920979.1;Dbxref=GeneID:108003322%2CGenbank:XP_016920979.1;Parent=rna-XM_017065490.2
NW_016019863.1	Gnomon	CDS	613441	613630	.	-	0	Name=XP_016920979.1;ID=cds-XP_016920979.1;Dbxref=GeneID:108003322%2CGenbank:XP_016920979.1;Parent=rna-XM_017065490.2
NW_016019863.1	Gnomon	CDS	613142	613317	.	-	0	Name=XP_016920979.1;ID=cds-XP_016920979.1;Dbxref=GeneID:108003322%2CGenbank:XP_016920979.1;Parent=rna-XM_017065490.2
NW_016019863.1	Gnomon	CDS	612769	613041	.	-	0	Name=XP_016920979.1;ID=cds-XP_016920979.1;Dbxref=GeneID:108003322%2CGenbank:XP_016920979.1;Parent=rna-XM_017065490.2
NW_016019863.1	Gnomon	CDS	611126	612668	.	-	0	Name=XP_016920979.1;ID=cds-XP_016920979.1;Dbxref=GeneID:108003322%2CGenbank:XP_016920979.1;Parent=rna-XM_017065490.2
NW_016019863.1	Gnomon	CDS	610788	611050	.	-	0	Name=XP_016920979.1;ID=cds-XP_016920979.1;Dbxref=GeneID:108003322%2CGenbank:XP_016920979.1;Parent=rna-XM_017065490.2
NW_016019863.1	Gnomon	CDS	609576	610713	.	-	0	Name=XP_016920979.1;ID=cds-XP_016920979.1;Dbxref=GeneID:108003322%2CGenbank:XP_016920979.1;Parent=rna-XM_017065490.2
NW_016019863.1	Gnomon	CDS	609063	609488	.	-	0	Name=XP_016920979.1;ID=cds-XP_016920979.1;Dbxref=GeneID:108003322%2CGenbank:XP_016920979.1;Parent=rna-XM_017065490.2
NW_016019863.1	Gnomon	CDS	608683	608993	.	-	0	Name=XP_016920979.1;ID=cds-XP_016920979.1;Dbxref=GeneID:108003322%2CGenbank:XP_016920979.1;Parent=rna-XM_017065490.2
NW_016019863.1	Gnomon	CDS	608412	608613	.	-	0	Name=XP_016920979.1;ID=cds-XP_016920979.1;Dbxref=GeneID:108003322%2CGenbank:XP_016920979.1;Parent=rna-XM_017065490.2
NW_016019863.1	Gnomon	CDS	607891	608292	.	-	0	Name=XP_016920979.1;ID=cds-XP_016920979.1;Dbxref=GeneID:108003322%2CGenbank:XP_016920979.1;Parent=rna-XM_017065490.2
NW_016019863.1	Gnomon	CDS	607679	607815	.	-	0	Name=XP_016920979.1;ID=cds-XP_016920979.1;Dbxref=GeneID:108003322%2CGenbank:XP_016920979.1;Parent=rna-XM_017065490.2
NW_016019863.1	Gnomon	CDS	607447	607603	.	-	0	Name=XP_016920979.1;ID=cds-XP_016920979.1;Dbxref=GeneID:108003322%2CGenbank:XP_016920979.1;Parent=rna-XM_017065490.2
NW_016019863.1	Gnomon	CDS	606994	607365	.	-	0	Name=XP_016920979.1;ID=cds-XP_016920979.1;Dbxref=GeneID:108003322%2CGenbank:XP_016920979.1;Parent=rna-XM_017065490.2
NW_016019863.1	Gnomon	CDS	606786	606924	.	-	0	Name=XP_016920979.1;ID=cds-XP_016920979.1;Dbxref=GeneID:108003322%2CGenbank:XP_016920979.1;Parent=rna-XM_017065490.2
NW_016019863.1	Gnomon	CDS	606456	606627	.	-	0	Name=XP_016920979.1;ID=cds-XP_016920979.1;Dbxref=GeneID:108003322%2CGenbank:XP_016920979.1;Parent=rna-XM_017065490.2
NW_016019863.1	Gnomon	CDS	606171	606382	.	-	0	Name=XP_016920979.1;ID=cds-XP_016920979.1;Dbxref=GeneID:108003322%2CGenbank:XP_016920979.1;Parent=rna-XM_017065490.2
NW_016019863.1	Gnomon	CDS	605922	606074	.	-	0	Name=XP_016920979.1;ID=cds-XP_016920979.1;Dbxref=GeneID:108003322%2CGenbank:XP_016920979.1;Parent=rna-XM_017065490.2
NW_016019863.1	Gnomon	CDS	605575	605770	.	-	0	Name=XP_016920979.1;ID=cds-XP_016920979.1;Dbxref=GeneID:108003322%2CGenbank:XP_016920979.1;Parent=rna-XM_017065490.2
NW_016019863.1	Gnomon	CDS	605140	605151	.	-	0	Name=XP_016920979.1;ID=cds-XP_016920979.1;Dbxref=GeneID:108003322%2CGenbank:XP_016920979.1;Parent=rna-XM_017065490.2
NW_016019863.1	Gnomon	CDS	604584	604751	.	-	0	Name=XP_016920979.1;ID=cds-XP_016920979.1;Dbxref=GeneID:108003322%2CGenbank:XP_016920979.1;Parent=rna-XM_017065490.2
NW_016019863.1	Gnomon	CDS	604401	604512	.	-	0	Name=XP_016920979.1;ID=cds-XP_016920979.1;Dbxref=GeneID:108003322%2CGenbank:XP_016920979.1;Parent=rna-XM_017065490.2
NW_016019863.1	Gnomon	CDS	602182	602385	.	-	0	Name=XP_016920979.1;ID=cds-XP_016920979.1;Dbxref=GeneID:108003322%2CGenbank:XP_016920979.1;Parent=rna-XM_017065490.2
NW_016019863.1	Gnomon	exon	601625	602385	.	-	.	ID=exon-XM_017065491.2-26;Dbxref=GeneID:108003322%2CGenbank:XM_017065491.2;Parent=rna-XM_017065491.2
NW_016019863.1	Gnomon	exon	604401	604512	.	-	.	ID=exon-XM_017065491.2-25;Dbxref=GeneID:108003322%2CGenbank:XM_017065491.2;Parent=rna-XM_017065491.2
NW_016019863.1	Gnomon	exon	606171	606382	.	-	.	ID=exon-XM_017065491.2-20;Dbxref=GeneID:108003322%2CGenbank:XM_017065491.2;Parent=rna-XM_017065491.2
NW_016019863.1	Gnomon	exon	605575	605770	.	-	.	ID=exon-XM_017065491.2-22;Dbxref=GeneID:108003322%2CGenbank:XM_017065491.2;Parent=rna-XM_017065491.2
NW_016019863.1	Gnomon	exon	605922	606074	.	-	.	ID=exon-XM_017065491.2-21;Dbxref=GeneID:108003322%2CGenbank:XM_017065491.2;Parent=rna-XM_017065491.2
NW_016019863.1	Gnomon	exon	604584	604751	.	-	.	ID=exon-XM_017065491.2-24;Dbxref=GeneID:108003322%2CGenbank:XM_017065491.2;Parent=rna-XM_017065491.2
NW_016019863.1	Gnomon	exon	605140	605151	.	-	.	ID=exon-XM_017065491.2-23;Dbxref=GeneID:108003322%2CGenbank:XM_017065491.2;Parent=rna-XM_017065491.2
NW_016019863.1	Gnomon	exon	607679	607815	.	-	.	ID=exon-XM_017065491.2-15;Dbxref=GeneID:108003322%2CGenbank:XM_017065491.2;Parent=rna-XM_017065491.2
NW_016019863.1	Gnomon	exon	607891	608292	.	-	.	ID=exon-XM_017065491.2-14;Dbxref=GeneID:108003322%2CGenbank:XM_017065491.2;Parent=rna-XM_017065491.2
NW_016019863.1	Gnomon	exon	606994	607365	.	-	.	ID=exon-XM_017065491.2-17;Dbxref=GeneID:108003322%2CGenbank:XM_017065491.2;Parent=rna-XM_017065491.2
NW_016019863.1	Gnomon	exon	607447	607603	.	-	.	ID=exon-XM_017065491.2-16;Dbxref=GeneID:108003322%2CGenbank:XM_017065491.2;Parent=rna-XM_017065491.2
NW_016019863.1	Gnomon	exon	606456	606627	.	-	.	ID=exon-XM_017065491.2-19;Dbxref=GeneID:108003322%2CGenbank:XM_017065491.2;Parent=rna-XM_017065491.2
NW_016019863.1	Gnomon	exon	606786	606924	.	-	.	ID=exon-XM_017065491.2-18;Dbxref=GeneID:108003322%2CGenbank:XM_017065491.2;Parent=rna-XM_017065491.2
NW_016019863.1	Gnomon	exon	609063	609488	.	-	.	ID=exon-XM_017065491.2-11;Dbxref=GeneID:108003322%2CGenbank:XM_017065491.2;Parent=rna-XM_017065491.2
NW_016019863.1	Gnomon	exon	609576	610713	.	-	.	ID=exon-XM_017065491.2-10;Dbxref=GeneID:108003322%2CGenbank:XM_017065491.2;Parent=rna-XM_017065491.2
NW_016019863.1	Gnomon	exon	608412	608613	.	-	.	ID=exon-XM_017065491.2-13;Dbxref=GeneID:108003322%2CGenbank:XM_017065491.2;Parent=rna-XM_017065491.2
NW_016019863.1	Gnomon	exon	608683	608993	.	-	.	ID=exon-XM_017065491.2-12;Dbxref=GeneID:108003322%2CGenbank:XM_017065491.2;Parent=rna-XM_017065491.2
NW_016019863.1	Gnomon	lnc_RNA	35890	37266	.	+	.	Name=XR_003698948.1;ID=rna-XR_003698948.1;Dbxref=GeneID:114578196%2CGenbank:XR_003698948.1;Parent=gene-LOC114578196
NW_016019863.1	Gnomon	CDS	137315	137428	.	+	0	Name=XP_016920995.1;ID=cds-XP_016920995.1;Dbxref=GeneID:108003328%2CGenbank:XP_016920995.1;Parent=rna-XM_017065506.2
NW_016019863.1	Gnomon	CDS	137614	137721	.	+	0	Name=XP_016920995.1;ID=cds-XP_016920995.1;Dbxref=GeneID:108003328%2CGenbank:XP_016920995.1;Parent=rna-XM_017065506.2
NW_016019863.1	Gnomon	CDS	138107	138372	.	+	0	Name=XP_016920995.1;ID=cds-XP_016920995.1;Dbxref=GeneID:108003328%2CGenbank:XP_016920995.1;Parent=rna-XM_017065506.2
NW_016019863.1	Gnomon	CDS	138455	138738	.	+	0	Name=XP_016920995.1;ID=cds-XP_016920995.1;Dbxref=GeneID:108003328%2CGenbank:XP_016920995.1;Parent=rna-XM_017065506.2
NW_016019863.1	Gnomon	CDS	153837	154045	.	+	0	Name=XP_016920995.1;ID=cds-XP_016920995.1;Dbxref=GeneID:108003328%2CGenbank:XP_016920995.1;Parent=rna-XM_017065506.2
NW_016019863.1	Gnomon	CDS	154381	154614	.	+	0	Name=XP_016920995.1;ID=cds-XP_016920995.1;Dbxref=GeneID:108003328%2CGenbank:XP_016920995.1;Parent=rna-XM_017065506.2
NW_016019863.1	Gnomon	mRNA	290340	295606	.	+	.	Name=XM_028669469.1;ID=rna-XM_028669469.1;Dbxref=GeneID:108003277%2CGenbank:XM_028669469.1;Parent=gene-LOC108003277
NW_016019863.1	Gnomon	mRNA	507653	519798	.	+	.	Name=XM_017065470.2;ID=rna-XM_017065470.2;Dbxref=GeneID:108003309%2CGenbank:XM_017065470.2;Parent=gene-LOC108003309
NW_016019863.1	Gnomon	CDS	137315	137428	.	+	0	Name=XP_016920994.1;ID=cds-XP_016920994.1;Dbxref=GeneID:108003328%2CGenbank:XP_016920994.1;Parent=rna-XM_017065505.2
NW_016019863.1	Gnomon	CDS	137614	137721	.	+	0	Name=XP_016920994.1;ID=cds-XP_016920994.1;Dbxref=GeneID:108003328%2CGenbank:XP_016920994.1;Parent=rna-XM_017065505.2
NW_016019863.1	Gnomon	CDS	138107	138372	.	+	0	Name=XP_016920994.1;ID=cds-XP_016920994.1;Dbxref=GeneID:108003328%2CGenbank:XP_016920994.1;Parent=rna-XM_017065505.2
NW_016019863.1	Gnomon	CDS	138455	138738	.	+	0	Name=XP_016920994.1;ID=cds-XP_016920994.1;Dbxref=GeneID:108003328%2CGenbank:XP_016920994.1;Parent=rna-XM_017065505.2
NW_016019863.1	Gnomon	CDS	153837	154045	.	+	0	Name=XP_016920994.1;ID=cds-XP_016920994.1;Dbxref=GeneID:108003328%2CGenbank:XP_016920994.1;Parent=rna-XM_017065505.2
NW_016019863.1	Gnomon	CDS	154381	154614	.	+	0	Name=XP_016920994.1;ID=cds-XP_016920994.1;Dbxref=GeneID:108003328%2CGenbank:XP_016920994.1;Parent=rna-XM_017065505.2
NW_016019863.1	Gnomon	lnc_RNA	590053	592477	.	+	.	Name=XR_003698949.1;ID=rna-XR_003698949.1;Dbxref=GeneID:108003292%2CGenbank:XR_003698949.1;Parent=gene-LOC108003292
NW_016019863.1	Gnomon	CDS	503349	503381	.	+	0	Name=XP_016921009.1;ID=cds-XP_016921009.1;Dbxref=GeneID:108003332%2CGenbank:XP_016921009.1;Parent=rna-XM_017065520.2
NW_016019863.1	Gnomon	CDS	503545	503637	.	+	0	Name=XP_016921009.1;ID=cds-XP_016921009.1;Dbxref=GeneID:108003332%2CGenbank:XP_016921009.1;Parent=rna-XM_017065520.2
NW_016019863.1	Gnomon	CDS	503779	504112	.	+	0	Name=XP_016921009.1;ID=cds-XP_016921009.1;Dbxref=GeneID:108003332%2CGenbank:XP_016921009.1;Parent=rna-XM_017065520.2
NW_016019863.1	Gnomon	CDS	504199	504402	.	+	0	Name=XP_016921009.1;ID=cds-XP_016921009.1;Dbxref=GeneID:108003332%2CGenbank:XP_016921009.1;Parent=rna-XM_017065520.2
NW_016019863.1	Gnomon	CDS	504499	504763	.	+	0	Name=XP_016921009.1;ID=cds-XP_016921009.1;Dbxref=GeneID:108003332%2CGenbank:XP_016921009.1;Parent=rna-XM_017065520.2
NW_016019863.1	Gnomon	CDS	504862	505180	.	+	0	Name=XP_016921009.1;ID=cds-XP_016921009.1;Dbxref=GeneID:108003332%2CGenbank:XP_016921009.1;Parent=rna-XM_017065520.2
NW_016019863.1	Gnomon	exon	518548	519798	.	+	.	ID=exon-XM_028669496.1-18;Dbxref=GeneID:108003309%2CGenbank:XM_028669496.1;Parent=rna-XM_028669496.1
NW_016019863.1	Gnomon	exon	518071	518473	.	+	.	ID=exon-XM_028669496.1-17;Dbxref=GeneID:108003309%2CGenbank:XM_028669496.1;Parent=rna-XM_028669496.1
NW_016019863.1	Gnomon	exon	517341	517962	.	+	.	ID=exon-XM_028669496.1-16;Dbxref=GeneID:108003309%2CGenbank:XM_028669496.1;Parent=rna-XM_028669496.1
NW_016019863.1	Gnomon	exon	515000	515357	.	+	.	ID=exon-XM_028669496.1-11;Dbxref=GeneID:108003309%2CGenbank:XM_028669496.1;Parent=rna-XM_028669496.1
NW_016019863.1	Gnomon	exon	513601	514933	.	+	.	ID=exon-XM_028669496.1-10;Dbxref=GeneID:108003309%2CGenbank:XM_028669496.1;Parent=rna-XM_028669496.1
NW_016019863.1	Gnomon	exon	516837	517269	.	+	.	ID=exon-XM_028669496.1-15;Dbxref=GeneID:108003309%2CGenbank:XM_028669496.1;Parent=rna-XM_028669496.1
NW_016019863.1	Gnomon	exon	516470	516620	.	+	.	ID=exon-XM_028669496.1-14;Dbxref=GeneID:108003309%2CGenbank:XM_028669496.1;Parent=rna-XM_028669496.1
NW_016019863.1	Gnomon	exon	515930	516259	.	+	.	ID=exon-XM_028669496.1-13;Dbxref=GeneID:108003309%2CGenbank:XM_028669496.1;Parent=rna-XM_028669496.1
NW_016019863.1	Gnomon	exon	515464	515844	.	+	.	ID=exon-XM_028669496.1-12;Dbxref=GeneID:108003309%2CGenbank:XM_028669496.1;Parent=rna-XM_028669496.1
NW_016019863.1	Gnomon	mRNA	625123	651257	.	-	.	Name=XM_028669466.1;ID=rna-XM_028669466.1;Dbxref=GeneID:108003318%2CGenbank:XM_028669466.1;Parent=gene-LOC108003318
NW_016019863.1	Gnomon	exon	81849	82185	.	-	.	ID=exon-XM_028669488.1-3;Dbxref=GeneID:108003341%2CGenbank:XM_028669488.1;Note=The sequence of the model RefSeq transcript was modified relative to this genomic sequence to represent the inferred CDS: inserted 1 base in 1 codon;Parent=rna-XM_028669488.1
NW_016019863.1	Gnomon	exon	82266	82970	.	-	.	ID=exon-XM_028669488.1-2;Dbxref=GeneID:108003341%2CGenbank:XM_028669488.1;Note=The sequence of the model RefSeq transcript was modified relative to this genomic sequence to represent the inferred CDS: inserted 1 base in 1 codon;Parent=rna-XM_028669488.1
NW_016019863.1	Gnomon	exon	83230	83566	.	-	.	ID=exon-XM_028669488.1-1;Dbxref=GeneID:108003341%2CGenbank:XM_028669488.1;Note=The sequence of the model RefSeq transcript was modified relative to this genomic sequence to represent the inferred CDS: inserted 1 base in 1 codon;Parent=rna-XM_028669488.1
NW_016019863.1	Gnomon	exon	80454	80607	.	-	.	ID=exon-XM_028669488.1-7;Dbxref=GeneID:108003341%2CGenbank:XM_028669488.1;Note=The sequence of the model RefSeq transcript was modified relative to this genomic sequence to represent the inferred CDS: inserted 1 base in 1 codon;Parent=rna-XM_028669488.1
NW_016019863.1	Gnomon	exon	80716	81054	.	-	.	ID=exon-XM_028669488.1-6;Dbxref=GeneID:108003341%2CGenbank:XM_028669488.1;Note=The sequence of the model RefSeq transcript was modified relative to this genomic sequence to represent the inferred CDS: inserted 1 base in 1 codon;Parent=rna-XM_028669488.1
NW_016019863.1	Gnomon	exon	81135	81360	.	-	.	ID=exon-XM_028669488.1-5;Dbxref=GeneID:108003341%2CGenbank:XM_028669488.1;Note=The sequence of the model RefSeq transcript was modified relative to this genomic sequence to represent the inferred CDS: inserted 1 base in 1 codon;Parent=rna-XM_028669488.1
NW_016019863.1	Gnomon	exon	81424	81758	.	-	.	ID=exon-XM_028669488.1-4;Dbxref=GeneID:108003341%2CGenbank:XM_028669488.1;Note=The sequence of the model RefSeq transcript was modified relative to this genomic sequence to represent the inferred CDS: inserted 1 base in 1 codon;Parent=rna-XM_028669488.1
NW_016019863.1	Gnomon	exon	568274	569112	.	+	.	ID=exon-XM_028669476.1-11;Dbxref=GeneID:108003330%2CGenbank:XM_028669476.1;Parent=rna-XM_028669476.1
NW_016019863.1	Gnomon	exon	567892	568169	.	+	.	ID=exon-XM_028669476.1-10;Dbxref=GeneID:108003330%2CGenbank:XM_028669476.1;Parent=rna-XM_028669476.1
NW_016019863.1	Gnomon	exon	79650	80203	.	-	.	ID=exon-XM_028669488.1-9;Dbxref=GeneID:108003341%2CGenbank:XM_028669488.1;Note=The sequence of the model RefSeq transcript was modified relative to this genomic sequence to represent the inferred CDS: inserted 1 base in 1 codon;Parent=rna-XM_028669488.1
NW_016019863.1	Gnomon	exon	80206	80391	.	-	.	ID=exon-XM_028669488.1-8;Dbxref=GeneID:108003341%2CGenbank:XM_028669488.1;Note=The sequence of the model RefSeq transcript was modified relative to this genomic sequence to represent the inferred CDS: inserted 1 base in 1 codon;Parent=rna-XM_028669488.1
NW_016019863.1	Gnomon	mRNA	621242	622709	.	-	.	Name=XM_028669468.1;ID=rna-XM_028669468.1;Dbxref=GeneID:108003320%2CGenbank:XM_028669468.1;Parent=gene-LOC108003320
NW_016019863.1	Gnomon	exon	601624	602385	.	-	.	ID=exon-XM_017065494.2-27;Dbxref=GeneID:108003322%2CGenbank:XM_017065494.2;Parent=rna-XM_017065494.2
NW_016019863.1	Gnomon	exon	604401	604512	.	-	.	ID=exon-XM_017065494.2-26;Dbxref=GeneID:108003322%2CGenbank:XM_017065494.2;Parent=rna-XM_017065494.2
NW_016019863.1	Gnomon	exon	604584	604751	.	-	.	ID=exon-XM_017065494.2-25;Dbxref=GeneID:108003322%2CGenbank:XM_017065494.2;Parent=rna-XM_017065494.2
NW_016019863.1	Gnomon	exon	605140	605151	.	-	.	ID=exon-XM_017065494.2-24;Dbxref=GeneID:108003322%2CGenbank:XM_017065494.2;Parent=rna-XM_017065494.2
NW_016019863.1	Gnomon	exon	605575	605770	.	-	.	ID=exon-XM_017065494.2-23;Dbxref=GeneID:108003322%2CGenbank:XM_017065494.2;Parent=rna-XM_017065494.2
NW_016019863.1	Gnomon	exon	605922	606074	.	-	.	ID=exon-XM_017065494.2-22;Dbxref=GeneID:108003322%2CGenbank:XM_017065494.2;Parent=rna-XM_017065494.2
NW_016019863.1	Gnomon	exon	606171	606382	.	-	.	ID=exon-XM_017065494.2-21;Dbxref=GeneID:108003322%2CGenbank:XM_017065494.2;Parent=rna-XM_017065494.2
NW_016019863.1	Gnomon	exon	606456	606627	.	-	.	ID=exon-XM_017065494.2-20;Dbxref=GeneID:108003322%2CGenbank:XM_017065494.2;Parent=rna-XM_017065494.2
NW_016019863.1	Gnomon	exon	607679	607815	.	-	.	ID=exon-XM_017065494.2-16;Dbxref=GeneID:108003322%2CGenbank:XM_017065494.2;Parent=rna-XM_017065494.2
NW_016019863.1	Gnomon	exon	607891	608292	.	-	.	ID=exon-XM_017065494.2-15;Dbxref=GeneID:108003322%2CGenbank:XM_017065494.2;Parent=rna-XM_017065494.2
NW_016019863.1	Gnomon	exon	608412	608613	.	-	.	ID=exon-XM_017065494.2-14;Dbxref=GeneID:108003322%2CGenbank:XM_017065494.2;Parent=rna-XM_017065494.2
NW_016019863.1	Gnomon	exon	608683	608993	.	-	.	ID=exon-XM_017065494.2-13;Dbxref=GeneID:108003322%2CGenbank:XM_017065494.2;Parent=rna-XM_017065494.2
NW_016019863.1	Gnomon	exon	609063	609488	.	-	.	ID=exon-XM_017065494.2-12;Dbxref=GeneID:108003322%2CGenbank:XM_017065494.2;Parent=rna-XM_017065494.2
NW_016019863.1	Gnomon	exon	609576	610713	.	-	.	ID=exon-XM_017065494.2-11;Dbxref=GeneID:108003322%2CGenbank:XM_017065494.2;Parent=rna-XM_017065494.2
NW_016019863.1	Gnomon	exon	610788	611050	.	-	.	ID=exon-XM_017065494.2-10;Dbxref=GeneID:108003322%2CGenbank:XM_017065494.2;Parent=rna-XM_017065494.2
NW_016019863.1	Gnomon	exon	606810	606924	.	-	.	ID=exon-XM_017065494.2-19;Dbxref=GeneID:108003322%2CGenbank:XM_017065494.2;Parent=rna-XM_017065494.2
NW_016019863.1	Gnomon	exon	606994	607365	.	-	.	ID=exon-XM_017065494.2-18;Dbxref=GeneID:108003322%2CGenbank:XM_017065494.2;Parent=rna-XM_017065494.2
NW_016019863.1	Gnomon	exon	607447	607603	.	-	.	ID=exon-XM_017065494.2-17;Dbxref=GeneID:108003322%2CGenbank:XM_017065494.2;Parent=rna-XM_017065494.2
NW_016019863.1	Gnomon	exon	42207	42338	.	+	.	ID=exon-XR_003698947.1-1;Dbxref=GeneID:108003336%2CGenbank:XR_003698947.1;Parent=rna-XR_003698947.1
NW_016019863.1	Gnomon	exon	44695	45798	.	+	.	ID=exon-XR_003698947.1-4;Dbxref=GeneID:108003336%2CGenbank:XR_003698947.1;Parent=rna-XR_003698947.1
NW_016019863.1	Gnomon	exon	44477	44623	.	+	.	ID=exon-XR_003698947.1-3;Dbxref=GeneID:108003336%2CGenbank:XR_003698947.1;Parent=rna-XR_003698947.1
NW_016019863.1	Gnomon	exon	43962	44114	.	+	.	ID=exon-XR_003698947.1-2;Dbxref=GeneID:108003336%2CGenbank:XR_003698947.1;Parent=rna-XR_003698947.1
NW_016019863.1	Gnomon	exon	1214	4147	.	-	.	ID=exon-XR_001767028.2-1;Dbxref=GeneID:108003295%2CGenbank:XR_001767028.2;Parent=rna-XR_001767028.2
NW_016019863.1	Gnomon	exon	301	356	.	-	.	ID=exon-XR_001767028.2-3;Dbxref=GeneID:108003295%2CGenbank:XR_001767028.2;Parent=rna-XR_001767028.2
NW_016019863.1	Gnomon	exon	495	869	.	-	.	ID=exon-XR_001767028.2-2;Dbxref=GeneID:108003295%2CGenbank:XR_001767028.2;Parent=rna-XR_001767028.2
NW_016019863.1	Gnomon	CDS	165952	166140	.	+	0	Name=XP_016920998.1;ID=cds-XP_016920998.1;Dbxref=GeneID:108003329%2CGenbank:XP_016920998.1;Parent=rna-XM_017065509.2
NW_016019863.1	Gnomon	CDS	166301	166476	.	+	0	Name=XP_016920998.1;ID=cds-XP_016920998.1;Dbxref=GeneID:108003329%2CGenbank:XP_016920998.1;Parent=rna-XM_017065509.2
NW_016019863.1	Gnomon	CDS	166550	166796	.	+	0	Name=XP_016920998.1;ID=cds-XP_016920998.1;Dbxref=GeneID:108003329%2CGenbank:XP_016920998.1;Parent=rna-XM_017065509.2
NW_016019863.1	Gnomon	CDS	166912	167038	.	+	0	Name=XP_016920998.1;ID=cds-XP_016920998.1;Dbxref=GeneID:108003329%2CGenbank:XP_016920998.1;Parent=rna-XM_017065509.2
NW_016019863.1	Gnomon	CDS	167161	167363	.	+	0	Name=XP_016920998.1;ID=cds-XP_016920998.1;Dbxref=GeneID:108003329%2CGenbank:XP_016920998.1;Parent=rna-XM_017065509.2
NW_016019863.1	Gnomon	CDS	167545	167682	.	+	0	Name=XP_016920998.1;ID=cds-XP_016920998.1;Dbxref=GeneID:108003329%2CGenbank:XP_016920998.1;Parent=rna-XM_017065509.2
NW_016019863.1	Gnomon	mRNA	41860	43964	.	-	.	Name=XM_017065528.2;ID=rna-XM_017065528.2;Dbxref=GeneID:108003335%2CGenbank:XM_017065528.2;Parent=gene-LOC108003335
NW_016019863.1	Gnomon	exon	172580	173006	.	-	.	ID=exon-XM_017065537.2-7;Dbxref=GeneID:108003343%2CGenbank:XM_017065537.2;Parent=rna-XM_017065537.2
NW_016019863.1	Gnomon	exon	173161	173342	.	-	.	ID=exon-XM_017065537.2-6;Dbxref=GeneID:108003343%2CGenbank:XM_017065537.2;Parent=rna-XM_017065537.2
NW_016019863.1	Gnomon	exon	173477	173650	.	-	.	ID=exon-XM_017065537.2-5;Dbxref=GeneID:108003343%2CGenbank:XM_017065537.2;Parent=rna-XM_017065537.2
NW_016019863.1	Gnomon	exon	173915	174067	.	-	.	ID=exon-XM_017065537.2-4;Dbxref=GeneID:108003343%2CGenbank:XM_017065537.2;Parent=rna-XM_017065537.2
NW_016019863.1	Gnomon	exon	174177	174558	.	-	.	ID=exon-XM_017065537.2-3;Dbxref=GeneID:108003343%2CGenbank:XM_017065537.2;Parent=rna-XM_017065537.2
NW_016019863.1	Gnomon	exon	175248	175299	.	-	.	ID=exon-XM_017065537.2-2;Dbxref=GeneID:108003343%2CGenbank:XM_017065537.2;Parent=rna-XM_017065537.2
NW_016019863.1	Gnomon	exon	175430	175638	.	-	.	ID=exon-XM_017065537.2-1;Dbxref=GeneID:108003343%2CGenbank:XM_017065537.2;Parent=rna-XM_017065537.2
NW_016019863.1	Gnomon	lnc_RNA	90193	95269	.	+	.	Name=XR_003698946.1;ID=rna-XR_003698946.1;Dbxref=GeneID:108003301%2CGenbank:XR_003698946.1;Parent=gene-LOC108003301
NW_016019863.1	Gnomon	exon	92176	93400	.	-	.	ID=exon-XM_017065463.2-2;Dbxref=GeneID:108003298%2CGenbank:XM_017065463.2;Parent=rna-XM_017065463.2
NW_016019863.1	Gnomon	exon	95276	95473	.	-	.	ID=exon-XM_017065463.2-1;Dbxref=GeneID:108003298%2CGenbank:XM_017065463.2;Parent=rna-XM_017065463.2
NW_016019863.1	Gnomon	lnc_RNA	42207	45798	.	+	.	Name=XR_003698947.1;ID=rna-XR_003698947.1;Dbxref=GeneID:108003336%2CGenbank:XR_003698947.1;Parent=gene-LOC108003336
NW_016019863.1	Gnomon	gene	542821	548707	.	+	.	Name=LOC108003290;ID=gene-LOC108003290;Dbxref=GeneID:108003290
NW_016019863.1	Gnomon	gene	590053	592477	.	+	.	Name=LOC108003292;ID=gene-LOC108003292;Dbxref=GeneID:108003292
NW_016019863.1	Gnomon	gene	505570	507340	.	+	.	Name=LOC108003294;ID=gene-LOC108003294;Dbxref=GeneID:108003294
NW_016019863.1	Gnomon	gene	126139	129315	.	+	.	Name=LOC108003293;ID=gene-LOC108003293;Dbxref=GeneID:108003293
NW_016019863.1	Gnomon	gene	529171	530481	.	+	.	Name=LOC108003296;ID=gene-LOC108003296;Dbxref=GeneID:108003296
NW_016019863.1	Gnomon	gene	7	4155	.	-	.	Name=LOC108003295;ID=gene-LOC108003295;Dbxref=GeneID:108003295
NW_016019863.1	Gnomon	gene	92176	99847	.	-	.	Name=LOC108003298;ID=gene-LOC108003298;Dbxref=GeneID:108003298
NW_016019863.1	Gnomon	gene	102123	107247	.	+	.	Name=LOC108003297;ID=gene-LOC108003297;Dbxref=GeneID:108003297
NW_016019863.1	Gnomon	gene	346703	448445	.	+	.	Name=LOC108003278;ID=gene-LOC108003278;Dbxref=GeneID:108003278
NW_016019863.1	Gnomon	gene	290340	295606	.	+	.	Name=LOC108003277;ID=gene-LOC108003277;Dbxref=GeneID:108003277
NW_016019863.1	Gnomon	gene	487070	488881	.	-	.	Name=LOC108003279;ID=gene-LOC108003279;Dbxref=GeneID:108003279
NW_016019863.1	Gnomon	CDS	560383	560554	.	+	0	Name=XP_016921001.1;ID=cds-XP_016921001.1;Dbxref=GeneID:108003330%2CGenbank:XP_016921001.1;Parent=rna-XM_017065512.2
NW_016019863.1	Gnomon	CDS	562592	562699	.	+	0	Name=XP_016921001.1;ID=cds-XP_016921001.1;Dbxref=GeneID:108003330%2CGenbank:XP_016921001.1;Parent=rna-XM_017065512.2
NW_016019863.1	Gnomon	CDS	564438	564666	.	+	0	Name=XP_016921001.1;ID=cds-XP_016921001.1;Dbxref=GeneID:108003330%2CGenbank:XP_016921001.1;Parent=rna-XM_017065512.2
NW_016019863.1	Gnomon	CDS	564864	565092	.	+	0	Name=XP_016921001.1;ID=cds-XP_016921001.1;Dbxref=GeneID:108003330%2CGenbank:XP_016921001.1;Parent=rna-XM_017065512.2
NW_016019863.1	Gnomon	CDS	565352	565589	.	+	0	Name=XP_016921001.1;ID=cds-XP_016921001.1;Dbxref=GeneID:108003330%2CGenbank:XP_016921001.1;Parent=rna-XM_017065512.2
NW_016019863.1	Gnomon	CDS	566180	566286	.	+	0	Name=XP_016921001.1;ID=cds-XP_016921001.1;Dbxref=GeneID:108003330%2CGenbank:XP_016921001.1;Parent=rna-XM_017065512.2
NW_016019863.1	Gnomon	CDS	566441	566544	.	+	0	Name=XP_016921001.1;ID=cds-XP_016921001.1;Dbxref=GeneID:108003330%2CGenbank:XP_016921001.1;Parent=rna-XM_017065512.2
NW_016019863.1	Gnomon	CDS	566634	566764	.	+	0	Name=XP_016921001.1;ID=cds-XP_016921001.1;Dbxref=GeneID:108003330%2CGenbank:XP_016921001.1;Parent=rna-XM_017065512.2
NW_016019863.1	Gnomon	CDS	567892	568169	.	+	0	Name=XP_016921001.1;ID=cds-XP_016921001.1;Dbxref=GeneID:108003330%2CGenbank:XP_016921001.1;Parent=rna-XM_017065512.2
NW_016019863.1	Gnomon	CDS	568274	568939	.	+	0	Name=XP_016921001.1;ID=cds-XP_016921001.1;Dbxref=GeneID:108003330%2CGenbank:XP_016921001.1;Parent=rna-XM_017065512.2
NW_016019863.1	Gnomon	CDS	569306	569501	.	+	0	Name=XP_016921001.1;ID=cds-XP_016921001.1;Dbxref=GeneID:108003330%2CGenbank:XP_016921001.1;Parent=rna-XM_017065512.2
NW_016019863.1	Gnomon	CDS	569621	569907	.	+	0	Name=XP_016921001.1;ID=cds-XP_016921001.1;Dbxref=GeneID:108003330%2CGenbank:XP_016921001.1;Parent=rna-XM_017065512.2
NW_016019863.1	Gnomon	gene	168423	172448	.	+	.	Name=LOC108003276;ID=gene-LOC108003276;Dbxref=GeneID:108003276
NW_016019863.1	Gnomon	gene	189102	192893	.	+	.	Name=LOC108003289;ID=gene-LOC108003289;Dbxref=GeneID:108003289
NW_016019863.1	Gnomon	gene	464760	470734	.	+	.	Name=LOC108003288;ID=gene-LOC108003288;Dbxref=GeneID:108003288
NW_016019863.1	Gnomon	gene	679241	683030	.	-	.	Name=LOC108003281;ID=gene-LOC108003281;Dbxref=GeneID:108003281
NW_016019863.1	Gnomon	gene	664129	679615	.	+	.	Name=LOC108003280;ID=gene-LOC108003280;Dbxref=GeneID:108003280
NW_016019863.1	Gnomon	gene	74134	78132	.	-	.	Name=LOC108003282;ID=gene-LOC108003282;Dbxref=GeneID:108003282
NW_016019863.1	Gnomon	gene	616370	618228	.	-	.	Name=LOC108003285;ID=gene-LOC108003285;Dbxref=GeneID:108003285
NW_016019863.1	Gnomon	gene	525619	528624	.	-	.	Name=LOC108003284;ID=gene-LOC108003284;Dbxref=GeneID:108003284
NW_016019863.1	Gnomon	gene	180967	182922	.	-	.	Name=LOC108003287;ID=gene-LOC108003287;Dbxref=GeneID:108003287
NW_016019863.1	Gnomon	gene	618337	619754	.	-	.	Name=LOC108003286;ID=gene-LOC108003286;Dbxref=GeneID:108003286
NW_016019863.1	Gnomon	CDS	165952	166140	.	+	0	Name=XP_016921000.1;ID=cds-XP_016921000.1;Dbxref=GeneID:108003329%2CGenbank:XP_016921000.1;Parent=rna-XM_017065511.2
NW_016019863.1	Gnomon	CDS	166301	166476	.	+	0	Name=XP_016921000.1;ID=cds-XP_016921000.1;Dbxref=GeneID:108003329%2CGenbank:XP_016921000.1;Parent=rna-XM_017065511.2
NW_016019863.1	Gnomon	CDS	166550	166796	.	+	0	Name=XP_016921000.1;ID=cds-XP_016921000.1;Dbxref=GeneID:108003329%2CGenbank:XP_016921000.1;Parent=rna-XM_017065511.2
NW_016019863.1	Gnomon	CDS	166912	167038	.	+	0	Name=XP_016921000.1;ID=cds-XP_016921000.1;Dbxref=GeneID:108003329%2CGenbank:XP_016921000.1;Parent=rna-XM_017065511.2
NW_016019863.1	Gnomon	CDS	167161	167363	.	+	0	Name=XP_016921000.1;ID=cds-XP_016921000.1;Dbxref=GeneID:108003329%2CGenbank:XP_016921000.1;Parent=rna-XM_017065511.2
NW_016019863.1	Gnomon	CDS	167545	167682	.	+	0	Name=XP_016921000.1;ID=cds-XP_016921000.1;Dbxref=GeneID:108003329%2CGenbank:XP_016921000.1;Parent=rna-XM_017065511.2
NW_016019863.1	Gnomon	exon	576076	581752	.	-	.	ID=exon-XM_017065539.2-1;Dbxref=GeneID:108003345%2CGenbank:XM_017065539.2;Parent=rna-XM_017065539.2
NW_016019863.1	Gnomon	exon	575519	575799	.	-	.	ID=exon-XM_017065539.2-2;Dbxref=GeneID:108003345%2CGenbank:XM_017065539.2;Parent=rna-XM_017065539.2
NW_016019863.1	Gnomon	exon	645895	646157	.	-	.	ID=exon-XM_028669466.1-5;Dbxref=GeneID:108003318%2CGenbank:XM_028669466.1;Parent=rna-XM_028669466.1
NW_016019863.1	Gnomon	exon	646253	646474	.	-	.	ID=exon-XM_028669466.1-4;Dbxref=GeneID:108003318%2CGenbank:XM_028669466.1;Parent=rna-XM_028669466.1
NW_016019863.1	Gnomon	exon	630059	630446	.	-	.	ID=exon-XM_028669466.1-7;Dbxref=GeneID:108003318%2CGenbank:XM_028669466.1;Parent=rna-XM_028669466.1
NW_016019863.1	Gnomon	exon	631043	631202	.	-	.	ID=exon-XM_028669466.1-6;Dbxref=GeneID:108003318%2CGenbank:XM_028669466.1;Parent=rna-XM_028669466.1
NW_016019863.1	Gnomon	exon	650734	651257	.	-	.	ID=exon-XM_028669466.1-1;Dbxref=GeneID:108003318%2CGenbank:XM_028669466.1;Parent=rna-XM_028669466.1
NW_016019863.1	Gnomon	exon	646775	647150	.	-	.	ID=exon-XM_028669466.1-3;Dbxref=GeneID:108003318%2CGenbank:XM_028669466.1;Parent=rna-XM_028669466.1
NW_016019863.1	Gnomon	exon	648870	648923	.	-	.	ID=exon-XM_028669466.1-2;Dbxref=GeneID:108003318%2CGenbank:XM_028669466.1;Parent=rna-XM_028669466.1
NW_016019863.1	Gnomon	exon	629421	629556	.	-	.	ID=exon-XM_028669466.1-9;Dbxref=GeneID:108003318%2CGenbank:XM_028669466.1;Parent=rna-XM_028669466.1
NW_016019863.1	Gnomon	exon	629625	629921	.	-	.	ID=exon-XM_028669466.1-8;Dbxref=GeneID:108003318%2CGenbank:XM_028669466.1;Parent=rna-XM_028669466.1
NW_016019863.1	cmsearch	gene	281039	281166	.	+	.	Name=LOC114578201;ID=gene-LOC114578201;Dbxref=GeneID:114578201
NW_016019863.1	Gnomon	gene	230816	238394	.	+	.	Name=LOC114578200;ID=gene-LOC114578200;Dbxref=GeneID:114578200
NW_016019863.1	Gnomon	exon	91250	91411	.	+	.	ID=exon-XR_003698946.1-2;Dbxref=GeneID:108003301%2CGenbank:XR_003698946.1;Parent=rna-XR_003698946.1
NW_016019863.1	Gnomon	exon	90193	90766	.	+	.	ID=exon-XR_003698946.1-1;Dbxref=GeneID:108003301%2CGenbank:XR_003698946.1;Parent=rna-XR_003698946.1
NW_016019863.1	Gnomon	exon	95019	95269	.	+	.	ID=exon-XR_003698946.1-3;Dbxref=GeneID:108003301%2CGenbank:XR_003698946.1;Parent=rna-XR_003698946.1
NW_016019863.1	Gnomon	mRNA	499348	500380	.	+	.	Name=XM_017065521.2;ID=rna-XM_017065521.2;Dbxref=GeneID:108003333%2CGenbank:XM_017065521.2;Parent=gene-LOC108003333
NW_016019863.1	Gnomon	gene	465817	467742	.	-	.	Name=LOC114578199;ID=gene-LOC114578199;Dbxref=GeneID:114578199
NW_016019863.1	Gnomon	gene	27638	29275	.	+	.	Name=LOC114578198;ID=gene-LOC114578198;Dbxref=GeneID:114578198
NW_016019863.1	Gnomon	gene	473664	474408	.	+	.	Name=LOC114578197;ID=gene-LOC114578197;Dbxref=GeneID:114578197
NW_016019863.1	Gnomon	gene	35890	37266	.	+	.	Name=LOC114578196;ID=gene-LOC114578196;Dbxref=GeneID:114578196
NW_016019863.1	Gnomon	exon	64815	64963	.	-	.	ID=exon-XM_017065540.2-1;Dbxref=GeneID:108003346%2CGenbank:XM_017065540.2;Parent=rna-XM_017065540.2
NW_016019863.1	Gnomon	exon	63389	63535	.	-	.	ID=exon-XM_017065540.2-3;Dbxref=GeneID:108003346%2CGenbank:XM_017065540.2;Parent=rna-XM_017065540.2
NW_016019863.1	Gnomon	exon	64516	64720	.	-	.	ID=exon-XM_017065540.2-2;Dbxref=GeneID:108003346%2CGenbank:XM_017065540.2;Parent=rna-XM_017065540.2
NW_016019863.1	Gnomon	exon	62634	62861	.	-	.	ID=exon-XM_017065540.2-5;Dbxref=GeneID:108003346%2CGenbank:XM_017065540.2;Parent=rna-XM_017065540.2
NW_016019863.1	Gnomon	exon	62950	63082	.	-	.	ID=exon-XM_017065540.2-4;Dbxref=GeneID:108003346%2CGenbank:XM_017065540.2;Parent=rna-XM_017065540.2
NW_016019863.1	Gnomon	exon	60114	61247	.	-	.	ID=exon-XM_017065540.2-7;Dbxref=GeneID:108003346%2CGenbank:XM_017065540.2;Parent=rna-XM_017065540.2
NW_016019863.1	Gnomon	exon	62204	62539	.	-	.	ID=exon-XM_017065540.2-6;Dbxref=GeneID:108003346%2CGenbank:XM_017065540.2;Parent=rna-XM_017065540.2
NW_016019863.1	Gnomon	exon	477698	477884	.	-	.	ID=exon-XM_017065532.2-15;Dbxref=GeneID:108003337%2CGenbank:XM_017065532.2;Parent=rna-XM_017065532.2
NW_016019863.1	Gnomon	exon	477977	478172	.	-	.	ID=exon-XM_017065532.2-14;Dbxref=GeneID:108003337%2CGenbank:XM_017065532.2;Parent=rna-XM_017065532.2
NW_016019863.1	Gnomon	exon	477199	477329	.	-	.	ID=exon-XM_017065532.2-16;Dbxref=GeneID:108003337%2CGenbank:XM_017065532.2;Parent=rna-XM_017065532.2
NW_016019863.1	Gnomon	exon	478889	478995	.	-	.	ID=exon-XM_017065532.2-11;Dbxref=GeneID:108003337%2CGenbank:XM_017065532.2;Parent=rna-XM_017065532.2
NW_016019863.1	Gnomon	exon	479080	479225	.	-	.	ID=exon-XM_017065532.2-10;Dbxref=GeneID:108003337%2CGenbank:XM_017065532.2;Parent=rna-XM_017065532.2
NW_016019863.1	Gnomon	exon	478251	478380	.	-	.	ID=exon-XM_017065532.2-13;Dbxref=GeneID:108003337%2CGenbank:XM_017065532.2;Parent=rna-XM_017065532.2
NW_016019863.1	Gnomon	exon	478557	478690	.	-	.	ID=exon-XM_017065532.2-12;Dbxref=GeneID:108003337%2CGenbank:XM_017065532.2;Parent=rna-XM_017065532.2
NW_016019863.1	Gnomon	exon	91250	92154	.	+	.	ID=exon-XR_001767030.2-2;Dbxref=GeneID:108003301%2CGenbank:XR_001767030.2;Parent=rna-XR_001767030.2
NW_016019863.1	Gnomon	exon	90189	90766	.	+	.	ID=exon-XR_001767030.2-1;Dbxref=GeneID:108003301%2CGenbank:XR_001767030.2;Parent=rna-XR_001767030.2
NW_016019863.1	Gnomon	exon	529171	529422	.	+	.	ID=exon-XM_017065461.2-1;Dbxref=GeneID:108003296%2CGenbank:XM_017065461.2;Note=The sequence of the model RefSeq transcript was modified relative to this genomic sequence to represent the inferred CDS: added 369 bases not found in genome assembly;Parent=rna-XM_017065461.2
NW_016019863.1	Gnomon	exon	530187	530481	.	+	.	ID=exon-XM_017065461.2-4;Dbxref=GeneID:108003296%2CGenbank:XM_017065461.2;Note=The sequence of the model RefSeq transcript was modified relative to this genomic sequence to represent the inferred CDS: added 369 bases not found in genome assembly;Parent=rna-XM_017065461.2
NW_016019863.1	Gnomon	exon	529967	530127	.	+	.	ID=exon-XM_017065461.2-3;Dbxref=GeneID:108003296%2CGenbank:XM_017065461.2;Note=The sequence of the model RefSeq transcript was modified relative to this genomic sequence to represent the inferred CDS: added 369 bases not found in genome assembly;Parent=rna-XM_017065461.2
NW_016019863.1	Gnomon	exon	529699	529898	.	+	.	ID=exon-XM_017065461.2-2;Dbxref=GeneID:108003296%2CGenbank:XM_017065461.2;Note=The sequence of the model RefSeq transcript was modified relative to this genomic sequence to represent the inferred CDS: added 369 bases not found in genome assembly;Parent=rna-XM_017065461.2
NW_016019863.1	Gnomon	gene	499348	500380	.	+	.	Name=LOC108003333;ID=gene-LOC108003333;Dbxref=GeneID:108003333
NW_016019863.1	Gnomon	gene	503240	505284	.	+	.	Name=LOC108003332;ID=gene-LOC108003332;Dbxref=GeneID:108003332
NW_016019863.1	Gnomon	gene	41860	43964	.	-	.	Name=LOC108003335;ID=gene-LOC108003335;Dbxref=GeneID:108003335
NW_016019863.1	Gnomon	gene	296628	309842	.	+	.	Name=LOC108003334;ID=gene-LOC108003334;Dbxref=GeneID:108003334
NW_016019863.1	Gnomon	gene	474723	484162	.	-	.	Name=LOC108003337;ID=gene-LOC108003337;Dbxref=GeneID:108003337
NW_016019863.1	Gnomon	gene	42200	45798	.	+	.	Name=LOC108003336;ID=gene-LOC108003336;Dbxref=GeneID:108003336
NW_016019863.1	Gnomon	gene	500274	503263	.	-	.	Name=LOC108003331;ID=gene-LOC108003331;Dbxref=GeneID:108003331
NW_016019863.1	Gnomon	gene	555152	570997	.	+	.	Name=LOC108003330;ID=gene-LOC108003330;Dbxref=GeneID:108003330
NW_016019863.1	Gnomon	gene	176362	178160	.	+	.	Name=LOC108003344;ID=gene-LOC108003344;Dbxref=GeneID:108003344
NW_016019863.1	Gnomon	gene	172580	175638	.	-	.	Name=LOC108003343;ID=gene-LOC108003343;Dbxref=GeneID:108003343
NW_016019863.1	Gnomon	gene	60114	64963	.	-	.	Name=LOC108003346;ID=gene-LOC108003346;Dbxref=GeneID:108003346
NW_016019863.1	Gnomon	gene	575519	581752	.	-	.	Name=LOC108003345;ID=gene-LOC108003345;Dbxref=GeneID:108003345
NW_016019863.1	Gnomon	gene	56786	72916	.	-	.	Name=LOC108003348;ID=gene-LOC108003348;Dbxref=GeneID:108003348
NW_016019863.1	Gnomon	gene	582567	585510	.	+	.	Name=LOC108003349;ID=gene-LOC108003349;Dbxref=GeneID:108003349
NW_016019863.1	Gnomon	gene	5000	13582	.	+	.	Name=LOC108003340;ID=gene-LOC108003340;Dbxref=GeneID:108003340
NW_016019863.1	Gnomon	gene	78380	80223	.	+	.	Name=LOC108003342;ID=gene-LOC108003342;Dbxref=GeneID:108003342
NW_016019863.1	Gnomon	gene	79650	83566	.	-	.	Name=LOC108003341;ID=gene-LOC108003341;Dbxref=GeneID:108003341
NW_016019863.1	Gnomon	gene	25756	27566	.	-	.	Name=LOC108003355;ID=gene-LOC108003355;Dbxref=GeneID:108003355
NW_016019863.1	Gnomon	gene	22362	22758	.	-	.	Name=LOC108003354;ID=gene-LOC108003354;Dbxref=GeneID:108003354
NW_016019863.1	Gnomon	gene	536849	540200	.	-	.	Name=LOC108003351;ID=gene-LOC108003351;Dbxref=GeneID:108003351
NW_016019863.1	Gnomon	gene	595843	599964	.	-	.	Name=LOC108003350;ID=gene-LOC108003350;Dbxref=GeneID:108003350
NW_016019863.1	Gnomon	gene	22182	24947	.	+	.	Name=LOC108003353;ID=gene-LOC108003353;Dbxref=GeneID:108003353
NW_016019863.1	Gnomon	gene	86473	89273	.	-	.	Name=LOC108003300;ID=gene-LOC108003300;Dbxref=GeneID:108003300
NW_016019863.1	Gnomon	gene	95299	97719	.	+	.	Name=LOC108003302;ID=gene-LOC108003302;Dbxref=GeneID:108003302
NW_016019863.1	Gnomon	gene	89728	95269	.	+	.	Name=LOC108003301;ID=gene-LOC108003301;Dbxref=GeneID:108003301
NW_016019863.1	Gnomon	gene	132323	133615	.	-	.	Name=LOC108003304;ID=gene-LOC108003304;Dbxref=GeneID:108003304
NW_016019863.1	Gnomon	gene	463430	464217	.	+	.	Name=LOC108003303;ID=gene-LOC108003303;Dbxref=GeneID:108003303
NW_016019863.1	Gnomon	gene	31264	32054	.	+	.	Name=LOC108003305;ID=gene-LOC108003305;Dbxref=GeneID:108003305
NW_016019863.1	Gnomon	gene	458560	463048	.	+	.	Name=LOC108003308;ID=gene-LOC108003308;Dbxref=GeneID:108003308
NW_016019863.1	Gnomon	gene	17518	20543	.	-	.	Name=LOC108003307;ID=gene-LOC108003307;Dbxref=GeneID:108003307
NW_016019863.1	Gnomon	gene	507652	519798	.	+	.	Name=LOC108003309;ID=gene-LOC108003309;Dbxref=GeneID:108003309
NW_016019863.1	Gnomon	gene	519890	521758	.	+	.	Name=LOC108003311;ID=gene-LOC108003311;Dbxref=GeneID:108003311
NW_016019863.1	Gnomon	gene	522042	524379	.	-	.	Name=LOC108003310;ID=gene-LOC108003310;Dbxref=GeneID:108003310
NW_016019863.1	Gnomon	gene	107662	112594	.	-	.	Name=LOC108003313;ID=gene-LOC108003313;Dbxref=GeneID:108003313
NW_016019863.1	Gnomon	gene	112828	119642	.	+	.	Name=LOC108003312;ID=gene-LOC108003312;Dbxref=GeneID:108003312
NW_016019863.1	Gnomon	gene	119479	120553	.	+	.	Name=LOC108003315;ID=gene-LOC108003315;Dbxref=GeneID:108003315
NW_016019863.1	Gnomon	gene	120467	124241	.	-	.	Name=LOC108003314;ID=gene-LOC108003314;Dbxref=GeneID:108003314
NW_016019863.1	Gnomon	gene	193154	268460	.	+	.	Name=LOC108003317;ID=gene-LOC108003317;Dbxref=GeneID:108003317
NW_016019863.1	Gnomon	gene	123955	125655	.	+	.	Name=LOC108003316;ID=gene-LOC108003316;Dbxref=GeneID:108003316
NW_016019863.1	Gnomon	gene	625123	654730	.	-	.	Name=LOC108003318;ID=gene-LOC108003318;Dbxref=GeneID:108003318
NW_016019863.1	Gnomon	gene	601624	615604	.	-	.	Name=LOC108003322;ID=gene-LOC108003322;Dbxref=GeneID:108003322
NW_016019863.1	Gnomon	gene	278721	287224	.	+	.	Name=LOC108003321;ID=gene-LOC108003321;Dbxref=GeneID:108003321
NW_016019863.1	Gnomon	gene	602945	604310	.	+	.	Name=LOC108003323;ID=gene-LOC108003323;Dbxref=GeneID:108003323
NW_016019863.1	Gnomon	gene	140013	142160	.	+	.	Name=LOC108003326;ID=gene-LOC108003326;Dbxref=GeneID:108003326
NW_016019863.1	Gnomon	gene	410066	414554	.	+	.	Name=LOC108003325;ID=gene-LOC108003325;Dbxref=GeneID:108003325
NW_016019863.1	BestRefSeq,Gnomon	gene	135652	154906	.	+	.	Name=LOC108003328;ID=gene-LOC108003328;Dbxref=GeneID:108003328
NW_016019863.1	BestRefSeq	gene	142505	144907	.	-	.	Name=LOC108003327;ID=gene-LOC108003327;Dbxref=GeneID:108003327
NW_016019863.1	Gnomon	gene	163375	167892	.	+	.	Name=LOC108003329;ID=gene-LOC108003329;Dbxref=GeneID:108003329
NW_016019863.1	Gnomon	gene	621242	623295	.	-	.	Name=LOC108003320;ID=gene-LOC108003320;Dbxref=GeneID:108003320
NW_016019863.1	Gnomon	CDS	502417	502666	.	-	0	Name=XP_016921006.1;ID=cds-XP_016921006.1;Dbxref=GeneID:108003331%2CGenbank:XP_016921006.1;Parent=rna-XM_017065517.1
NW_016019863.1	Gnomon	CDS	501989	502335	.	-	0	Name=XP_016921006.1;ID=cds-XP_016921006.1;Dbxref=GeneID:108003331%2CGenbank:XP_016921006.1;Parent=rna-XM_017065517.1
NW_016019863.1	Gnomon	CDS	500937	501923	.	-	0	Name=XP_016921006.1;ID=cds-XP_016921006.1;Dbxref=GeneID:108003331%2CGenbank:XP_016921006.1;Parent=rna-XM_017065517.1
NW_016019863.1	Gnomon	CDS	500705	500849	.	-	0	Name=XP_016921006.1;ID=cds-XP_016921006.1;Dbxref=GeneID:108003331%2CGenbank:XP_016921006.1;Parent=rna-XM_017065517.1
NW_016019863.1	Gnomon	CDS	500489	500640	.	-	0	Name=XP_016921006.1;ID=cds-XP_016921006.1;Dbxref=GeneID:108003331%2CGenbank:XP_016921006.1;Parent=rna-XM_017065517.1
NW_016019863.1	Gnomon	exon	500274	500640	.	-	.	ID=exon-XM_017065516.1-7;Dbxref=GeneID:108003331%2CGenbank:XM_017065516.1;Parent=rna-XM_017065516.1
NW_016019863.1	Gnomon	exon	500705	500849	.	-	.	ID=exon-XM_017065516.1-6;Dbxref=GeneID:108003331%2CGenbank:XM_017065516.1;Parent=rna-XM_017065516.1
NW_016019863.1	Gnomon	exon	500937	501923	.	-	.	ID=exon-XM_017065516.1-5;Dbxref=GeneID:108003331%2CGenbank:XM_017065516.1;Parent=rna-XM_017065516.1
NW_016019863.1	Gnomon	exon	501989	502335	.	-	.	ID=exon-XM_017065516.1-4;Dbxref=GeneID:108003331%2CGenbank:XM_017065516.1;Parent=rna-XM_017065516.1
NW_016019863.1	Gnomon	exon	502417	502734	.	-	.	ID=exon-XM_017065516.1-3;Dbxref=GeneID:108003331%2CGenbank:XM_017065516.1;Parent=rna-XM_017065516.1
NW_016019863.1	Gnomon	exon	502867	502916	.	-	.	ID=exon-XM_017065516.1-2;Dbxref=GeneID:108003331%2CGenbank:XM_017065516.1;Parent=rna-XM_017065516.1
NW_016019863.1	Gnomon	exon	503184	503263	.	-	.	ID=exon-XM_017065516.1-1;Dbxref=GeneID:108003331%2CGenbank:XM_017065516.1;Parent=rna-XM_017065516.1
NW_016019863.1	Gnomon	exon	177754	177974	.	+	.	ID=exon-XM_017065538.2-4;Dbxref=GeneID:108003344%2CGenbank:XM_017065538.2;Parent=rna-XM_017065538.2
NW_016019863.1	Gnomon	exon	177325	177610	.	+	.	ID=exon-XM_017065538.2-3;Dbxref=GeneID:108003344%2CGenbank:XM_017065538.2;Parent=rna-XM_017065538.2
NW_016019863.1	Gnomon	exon	178044	178160	.	+	.	ID=exon-XM_017065538.2-5;Dbxref=GeneID:108003344%2CGenbank:XM_017065538.2;Parent=rna-XM_017065538.2
NW_016019863.1	Gnomon	exon	177018	177256	.	+	.	ID=exon-XM_017065538.2-2;Dbxref=GeneID:108003344%2CGenbank:XM_017065538.2;Parent=rna-XM_017065538.2
NW_016019863.1	Gnomon	exon	176362	176797	.	+	.	ID=exon-XM_017065538.2-1;Dbxref=GeneID:108003344%2CGenbank:XM_017065538.2;Parent=rna-XM_017065538.2
NW_016019863.1	Gnomon	CDS	502417	502666	.	-	0	Name=XP_016921005.1;ID=cds-XP_016921005.1;Dbxref=GeneID:108003331%2CGenbank:XP_016921005.1;Parent=rna-XM_017065516.1
NW_016019863.1	Gnomon	CDS	501989	502335	.	-	0	Name=XP_016921005.1;ID=cds-XP_016921005.1;Dbxref=GeneID:108003331%2CGenbank:XP_016921005.1;Parent=rna-XM_017065516.1
NW_016019863.1	Gnomon	CDS	500937	501923	.	-	0	Name=XP_016921005.1;ID=cds-XP_016921005.1;Dbxref=GeneID:108003331%2CGenbank:XP_016921005.1;Parent=rna-XM_017065516.1
NW_016019863.1	Gnomon	CDS	500705	500849	.	-	0	Name=XP_016921005.1;ID=cds-XP_016921005.1;Dbxref=GeneID:108003331%2CGenbank:XP_016921005.1;Parent=rna-XM_017065516.1
NW_016019863.1	Gnomon	CDS	500489	500640	.	-	0	Name=XP_016921005.1;ID=cds-XP_016921005.1;Dbxref=GeneID:108003331%2CGenbank:XP_016921005.1;Parent=rna-XM_017065516.1
NW_016019863.1	Gnomon	mRNA	503240	505284	.	+	.	Name=XM_017065520.2;ID=rna-XM_017065520.2;Dbxref=GeneID:108003332%2CGenbank:XM_017065520.2;Parent=gene-LOC108003332
NW_016019863.1	Gnomon	exon	166912	167038	.	+	.	ID=exon-XM_017065511.2-5;Dbxref=GeneID:108003329%2CGenbank:XM_017065511.2;Parent=rna-XM_017065511.2
NW_016019863.1	Gnomon	exon	166550	166796	.	+	.	ID=exon-XM_017065511.2-4;Dbxref=GeneID:108003329%2CGenbank:XM_017065511.2;Parent=rna-XM_017065511.2
NW_016019863.1	Gnomon	exon	167545	167682	.	+	.	ID=exon-XM_017065511.2-7;Dbxref=GeneID:108003329%2CGenbank:XM_017065511.2;Parent=rna-XM_017065511.2
NW_016019863.1	Gnomon	exon	167161	167363	.	+	.	ID=exon-XM_017065511.2-6;Dbxref=GeneID:108003329%2CGenbank:XM_017065511.2;Parent=rna-XM_017065511.2
NW_016019863.1	Gnomon	exon	163375	163470	.	+	.	ID=exon-XM_017065511.2-1;Dbxref=GeneID:108003329%2CGenbank:XM_017065511.2;Parent=rna-XM_017065511.2
NW_016019863.1	Gnomon	exon	166301	166476	.	+	.	ID=exon-XM_017065511.2-3;Dbxref=GeneID:108003329%2CGenbank:XM_017065511.2;Parent=rna-XM_017065511.2
NW_016019863.1	Gnomon	exon	165948	166140	.	+	.	ID=exon-XM_017065511.2-2;Dbxref=GeneID:108003329%2CGenbank:XM_017065511.2;Parent=rna-XM_017065511.2
NW_016019863.1	Gnomon	CDS	126277	126372	.	+	0	Name=XP_016920947.1;ID=cds-XP_016920947.1;Dbxref=GeneID:108003293%2CGenbank:XP_016920947.1;Parent=rna-XM_017065458.2
NW_016019863.1	Gnomon	CDS	126517	126570	.	+	0	Name=XP_016920947.1;ID=cds-XP_016920947.1;Dbxref=GeneID:108003293%2CGenbank:XP_016920947.1;Parent=rna-XM_017065458.2
NW_016019863.1	Gnomon	CDS	126776	127045	.	+	0	Name=XP_016920947.1;ID=cds-XP_016920947.1;Dbxref=GeneID:108003293%2CGenbank:XP_016920947.1;Parent=rna-XM_017065458.2
NW_016019863.1	Gnomon	CDS	127134	127923	.	+	0	Name=XP_016920947.1;ID=cds-XP_016920947.1;Dbxref=GeneID:108003293%2CGenbank:XP_016920947.1;Parent=rna-XM_017065458.2
NW_016019863.1	Gnomon	CDS	128002	128216	.	+	0	Name=XP_016920947.1;ID=cds-XP_016920947.1;Dbxref=GeneID:108003293%2CGenbank:XP_016920947.1;Parent=rna-XM_017065458.2
NW_016019863.1	Gnomon	CDS	128930	129007	.	+	0	Name=XP_016920947.1;ID=cds-XP_016920947.1;Dbxref=GeneID:108003293%2CGenbank:XP_016920947.1;Parent=rna-XM_017065458.2
NW_016019863.1	Gnomon	exon	621242	621670	.	-	.	ID=exon-XM_017065488.2-4;Dbxref=GeneID:108003320%2CGenbank:XM_017065488.2;Parent=rna-XM_017065488.2
NW_016019863.1	Gnomon	exon	621835	622019	.	-	.	ID=exon-XM_017065488.2-3;Dbxref=GeneID:108003320%2CGenbank:XM_017065488.2;Parent=rna-XM_017065488.2
NW_016019863.1	Gnomon	exon	622092	622181	.	-	.	ID=exon-XM_017065488.2-2;Dbxref=GeneID:108003320%2CGenbank:XM_017065488.2;Parent=rna-XM_017065488.2
NW_016019863.1	Gnomon	exon	623093	623295	.	-	.	ID=exon-XM_017065488.2-1;Dbxref=GeneID:108003320%2CGenbank:XM_017065488.2;Parent=rna-XM_017065488.2
NW_016019863.1	Gnomon	CDS	542854	542988	.	+	0	Name=XP_016920946.1;ID=cds-XP_016920946.1;Dbxref=GeneID:108003290%2CGenbank:XP_016920946.1;Parent=rna-XM_017065457.2
NW_016019863.1	Gnomon	CDS	545857	545972	.	+	0	Name=XP_016920946.1;ID=cds-XP_016920946.1;Dbxref=GeneID:108003290%2CGenbank:XP_016920946.1;Parent=rna-XM_017065457.2
NW_016019863.1	Gnomon	CDS	546089	546321	.	+	0	Name=XP_016920946.1;ID=cds-XP_016920946.1;Dbxref=GeneID:108003290%2CGenbank:XP_016920946.1;Parent=rna-XM_017065457.2
NW_016019863.1	Gnomon	CDS	546835	547013	.	+	0	Name=XP_016920946.1;ID=cds-XP_016920946.1;Dbxref=GeneID:108003290%2CGenbank:XP_016920946.1;Parent=rna-XM_017065457.2
NW_016019863.1	Gnomon	CDS	547163	547286	.	+	0	Name=XP_016920946.1;ID=cds-XP_016920946.1;Dbxref=GeneID:108003290%2CGenbank:XP_016920946.1;Parent=rna-XM_017065457.2
NW_016019863.1	Gnomon	CDS	547390	547631	.	+	0	Name=XP_016920946.1;ID=cds-XP_016920946.1;Dbxref=GeneID:108003290%2CGenbank:XP_016920946.1;Parent=rna-XM_017065457.2
NW_016019863.1	Gnomon	exon	622442	622709	.	-	.	ID=exon-XM_028669468.1-1;Dbxref=GeneID:108003320%2CGenbank:XM_028669468.1;Parent=rna-XM_028669468.1
NW_016019863.1	Gnomon	exon	621835	622019	.	-	.	ID=exon-XM_028669468.1-3;Dbxref=GeneID:108003320%2CGenbank:XM_028669468.1;Parent=rna-XM_028669468.1
NW_016019863.1	Gnomon	exon	622092	622181	.	-	.	ID=exon-XM_028669468.1-2;Dbxref=GeneID:108003320%2CGenbank:XM_028669468.1;Parent=rna-XM_028669468.1
NW_016019863.1	Gnomon	exon	621242	621670	.	-	.	ID=exon-XM_028669468.1-4;Dbxref=GeneID:108003320%2CGenbank:XM_028669468.1;Parent=rna-XM_028669468.1
NW_016019863.1	Gnomon	exon	89118	89273	.	-	.	ID=exon-XM_017065465.2-1;Dbxref=GeneID:108003300%2CGenbank:XM_017065465.2;Parent=rna-XM_017065465.2
NW_016019863.1	Gnomon	exon	86473	87778	.	-	.	ID=exon-XM_017065465.2-3;Dbxref=GeneID:108003300%2CGenbank:XM_017065465.2;Parent=rna-XM_017065465.2
NW_016019863.1	Gnomon	exon	87849	88000	.	-	.	ID=exon-XM_017065465.2-2;Dbxref=GeneID:108003300%2CGenbank:XM_017065465.2;Parent=rna-XM_017065465.2
NW_016019863.1	Gnomon	exon	8187	8536	.	+	.	ID=exon-XR_003698951.1-4;Dbxref=GeneID:108003340%2CGenbank:XR_003698951.1;Parent=rna-XR_003698951.1
NW_016019863.1	Gnomon	exon	7737	8012	.	+	.	ID=exon-XR_003698951.1-3;Dbxref=GeneID:108003340%2CGenbank:XR_003698951.1;Parent=rna-XR_003698951.1
NW_016019863.1	Gnomon	exon	6867	7414	.	+	.	ID=exon-XR_003698951.1-2;Dbxref=GeneID:108003340%2CGenbank:XR_003698951.1;Parent=rna-XR_003698951.1
NW_016019863.1	Gnomon	exon	5758	5864	.	+	.	ID=exon-XR_003698951.1-1;Dbxref=GeneID:108003340%2CGenbank:XR_003698951.1;Parent=rna-XR_003698951.1
NW_016019863.1	Gnomon	exon	10234	13582	.	+	.	ID=exon-XR_003698951.1-8;Dbxref=GeneID:108003340%2CGenbank:XR_003698951.1;Parent=rna-XR_003698951.1
NW_016019863.1	Gnomon	exon	9914	10105	.	+	.	ID=exon-XR_003698951.1-7;Dbxref=GeneID:108003340%2CGenbank:XR_003698951.1;Parent=rna-XR_003698951.1
NW_016019863.1	Gnomon	exon	8934	9842	.	+	.	ID=exon-XR_003698951.1-6;Dbxref=GeneID:108003340%2CGenbank:XR_003698951.1;Parent=rna-XR_003698951.1
NW_016019863.1	Gnomon	exon	8744	8823	.	+	.	ID=exon-XR_003698951.1-5;Dbxref=GeneID:108003340%2CGenbank:XR_003698951.1;Parent=rna-XR_003698951.1
NW_016019863.1	Gnomon	exon	470599	470734	.	+	.	ID=exon-XM_017065455.2-10;Dbxref=GeneID:108003288%2CGenbank:XM_017065455.2;Parent=rna-XM_017065455.2
NW_016019863.1	Gnomon	CDS	189235	189274	.	+	0	Name=XP_016920945.1;ID=cds-XP_016920945.1;Dbxref=GeneID:108003289%2CGenbank:XP_016920945.1;Parent=rna-XM_017065456.2
NW_016019863.1	Gnomon	CDS	189386	189594	.	+	0	Name=XP_016920945.1;ID=cds-XP_016920945.1;Dbxref=GeneID:108003289%2CGenbank:XP_016920945.1;Parent=rna-XM_017065456.2
NW_016019863.1	Gnomon	CDS	190191	190354	.	+	0	Name=XP_016920945.1;ID=cds-XP_016920945.1;Dbxref=GeneID:108003289%2CGenbank:XP_016920945.1;Parent=rna-XM_017065456.2
NW_016019863.1	Gnomon	CDS	190443	190623	.	+	0	Name=XP_016920945.1;ID=cds-XP_016920945.1;Dbxref=GeneID:108003289%2CGenbank:XP_016920945.1;Parent=rna-XM_017065456.2
NW_016019863.1	Gnomon	CDS	190684	190821	.	+	0	Name=XP_016920945.1;ID=cds-XP_016920945.1;Dbxref=GeneID:108003289%2CGenbank:XP_016920945.1;Parent=rna-XM_017065456.2
NW_016019863.1	Gnomon	CDS	190980	191165	.	+	0	Name=XP_016920945.1;ID=cds-XP_016920945.1;Dbxref=GeneID:108003289%2CGenbank:XP_016920945.1;Parent=rna-XM_017065456.2
NW_016019863.1	Gnomon	CDS	191246	191459	.	+	0	Name=XP_016920945.1;ID=cds-XP_016920945.1;Dbxref=GeneID:108003289%2CGenbank:XP_016920945.1;Parent=rna-XM_017065456.2
NW_016019863.1	Gnomon	CDS	191545	192022	.	+	0	Name=XP_016920945.1;ID=cds-XP_016920945.1;Dbxref=GeneID:108003289%2CGenbank:XP_016920945.1;Parent=rna-XM_017065456.2
NW_016019863.1	Gnomon	CDS	192087	192238	.	+	0	Name=XP_016920945.1;ID=cds-XP_016920945.1;Dbxref=GeneID:108003289%2CGenbank:XP_016920945.1;Parent=rna-XM_017065456.2
NW_016019863.1	Gnomon	CDS	192348	192763	.	+	0	Name=XP_016920945.1;ID=cds-XP_016920945.1;Dbxref=GeneID:108003289%2CGenbank:XP_016920945.1;Parent=rna-XM_017065456.2
NW_016019863.1	Gnomon	CDS	467345	467563	.	+	0	Name=XP_016920944.1;ID=cds-XP_016920944.1;Dbxref=GeneID:108003288%2CGenbank:XP_016920944.1;Parent=rna-XM_017065455.2
NW_016019863.1	Gnomon	CDS	467649	467880	.	+	0	Name=XP_016920944.1;ID=cds-XP_016920944.1;Dbxref=GeneID:108003288%2CGenbank:XP_016920944.1;Parent=rna-XM_017065455.2
NW_016019863.1	Gnomon	CDS	468575	468710	.	+	0	Name=XP_016920944.1;ID=cds-XP_016920944.1;Dbxref=GeneID:108003288%2CGenbank:XP_016920944.1;Parent=rna-XM_017065455.2
NW_016019863.1	Gnomon	CDS	469068	469264	.	+	0	Name=XP_016920944.1;ID=cds-XP_016920944.1;Dbxref=GeneID:108003288%2CGenbank:XP_016920944.1;Parent=rna-XM_017065455.2
NW_016019863.1	Gnomon	CDS	469359	469450	.	+	0	Name=XP_016920944.1;ID=cds-XP_016920944.1;Dbxref=GeneID:108003288%2CGenbank:XP_016920944.1;Parent=rna-XM_017065455.2
NW_016019863.1	Gnomon	CDS	469582	469802	.	+	0	Name=XP_016920944.1;ID=cds-XP_016920944.1;Dbxref=GeneID:108003288%2CGenbank:XP_016920944.1;Parent=rna-XM_017065455.2
NW_016019863.1	Gnomon	CDS	470048	470216	.	+	0	Name=XP_016920944.1;ID=cds-XP_016920944.1;Dbxref=GeneID:108003288%2CGenbank:XP_016920944.1;Parent=rna-XM_017065455.2
NW_016019863.1	Gnomon	CDS	470419	470508	.	+	0	Name=XP_016920944.1;ID=cds-XP_016920944.1;Dbxref=GeneID:108003288%2CGenbank:XP_016920944.1;Parent=rna-XM_017065455.2
NW_016019863.1	Gnomon	CDS	470599	470655	.	+	0	Name=XP_016920944.1;ID=cds-XP_016920944.1;Dbxref=GeneID:108003288%2CGenbank:XP_016920944.1;Parent=rna-XM_017065455.2
NW_016019863.1	Gnomon	exon	79310	80223	.	+	.	ID=exon-XM_017065535.2-4;Dbxref=GeneID:108003342%2CGenbank:XM_017065535.2;Parent=rna-XM_017065535.2
NW_016019863.1	Gnomon	exon	78978	79074	.	+	.	ID=exon-XM_017065535.2-3;Dbxref=GeneID:108003342%2CGenbank:XM_017065535.2;Parent=rna-XM_017065535.2
NW_016019863.1	Gnomon	exon	78719	78886	.	+	.	ID=exon-XM_017065535.2-2;Dbxref=GeneID:108003342%2CGenbank:XM_017065535.2;Parent=rna-XM_017065535.2
NW_016019863.1	Gnomon	exon	78380	78455	.	+	.	ID=exon-XM_017065535.2-1;Dbxref=GeneID:108003342%2CGenbank:XM_017065535.2;Parent=rna-XM_017065535.2
NW_016019863.1	Gnomon	CDS	508683	508716	.	+	0	Name=XP_028525297.1;ID=cds-XP_028525297.1;Dbxref=GeneID:108003309%2CGenbank:XP_028525297.1;Parent=rna-XM_028669496.1
NW_016019863.1	Gnomon	CDS	508838	509233	.	+	0	Name=XP_028525297.1;ID=cds-XP_028525297.1;Dbxref=GeneID:108003309%2CGenbank:XP_028525297.1;Parent=rna-XM_028669496.1
NW_016019863.1	Gnomon	CDS	509313	509393	.	+	0	Name=XP_028525297.1;ID=cds-XP_028525297.1;Dbxref=GeneID:108003309%2CGenbank:XP_028525297.1;Parent=rna-XM_028669496.1
NW_016019863.1	Gnomon	CDS	509453	509600	.	+	0	Name=XP_028525297.1;ID=cds-XP_028525297.1;Dbxref=GeneID:108003309%2CGenbank:XP_028525297.1;Parent=rna-XM_028669496.1
NW_016019863.1	Gnomon	CDS	509683	510156	.	+	0	Name=XP_028525297.1;ID=cds-XP_028525297.1;Dbxref=GeneID:108003309%2CGenbank:XP_028525297.1;Parent=rna-XM_028669496.1
NW_016019863.1	Gnomon	CDS	510269	510538	.	+	0	Name=XP_028525297.1;ID=cds-XP_028525297.1;Dbxref=GeneID:108003309%2CGenbank:XP_028525297.1;Parent=rna-XM_028669496.1
NW_016019863.1	Gnomon	CDS	510601	510815	.	+	0	Name=XP_028525297.1;ID=cds-XP_028525297.1;Dbxref=GeneID:108003309%2CGenbank:XP_028525297.1;Parent=rna-XM_028669496.1
NW_016019863.1	Gnomon	CDS	510881	513528	.	+	0	Name=XP_028525297.1;ID=cds-XP_028525297.1;Dbxref=GeneID:108003309%2CGenbank:XP_028525297.1;Parent=rna-XM_028669496.1
NW_016019863.1	Gnomon	CDS	513601	514933	.	+	0	Name=XP_028525297.1;ID=cds-XP_028525297.1;Dbxref=GeneID:108003309%2CGenbank:XP_028525297.1;Parent=rna-XM_028669496.1
NW_016019863.1	Gnomon	CDS	515000	515357	.	+	0	Name=XP_028525297.1;ID=cds-XP_028525297.1;Dbxref=GeneID:108003309%2CGenbank:XP_028525297.1;Parent=rna-XM_028669496.1
NW_016019863.1	Gnomon	CDS	515464	515844	.	+	0	Name=XP_028525297.1;ID=cds-XP_028525297.1;Dbxref=GeneID:108003309%2CGenbank:XP_028525297.1;Parent=rna-XM_028669496.1
NW_016019863.1	Gnomon	CDS	515930	516259	.	+	0	Name=XP_028525297.1;ID=cds-XP_028525297.1;Dbxref=GeneID:108003309%2CGenbank:XP_028525297.1;Parent=rna-XM_028669496.1
NW_016019863.1	Gnomon	CDS	516470	516620	.	+	0	Name=XP_028525297.1;ID=cds-XP_028525297.1;Dbxref=GeneID:108003309%2CGenbank:XP_028525297.1;Parent=rna-XM_028669496.1
NW_016019863.1	Gnomon	CDS	516837	517269	.	+	0	Name=XP_028525297.1;ID=cds-XP_028525297.1;Dbxref=GeneID:108003309%2CGenbank:XP_028525297.1;Parent=rna-XM_028669496.1
NW_016019863.1	Gnomon	CDS	517341	517962	.	+	0	Name=XP_028525297.1;ID=cds-XP_028525297.1;Dbxref=GeneID:108003309%2CGenbank:XP_028525297.1;Parent=rna-XM_028669496.1
NW_016019863.1	Gnomon	CDS	518071	518473	.	+	0	Name=XP_028525297.1;ID=cds-XP_028525297.1;Dbxref=GeneID:108003309%2CGenbank:XP_028525297.1;Parent=rna-XM_028669496.1
NW_016019863.1	Gnomon	CDS	518548	518844	.	+	0	Name=XP_028525297.1;ID=cds-XP_028525297.1;Dbxref=GeneID:108003309%2CGenbank:XP_028525297.1;Parent=rna-XM_028669496.1
NW_016019863.1	Gnomon	exon	538051	538303	.	-	.	ID=exon-XM_028669491.1-9;Dbxref=GeneID:108003351%2CGenbank:XM_028669491.1;Parent=rna-XM_028669491.1
NW_016019863.1	Gnomon	exon	538362	538469	.	-	.	ID=exon-XM_028669491.1-8;Dbxref=GeneID:108003351%2CGenbank:XM_028669491.1;Parent=rna-XM_028669491.1
NW_016019863.1	Gnomon	exon	538890	538996	.	-	.	ID=exon-XM_028669491.1-5;Dbxref=GeneID:108003351%2CGenbank:XM_028669491.1;Parent=rna-XM_028669491.1
NW_016019863.1	Gnomon	exon	539142	539266	.	-	.	ID=exon-XM_028669491.1-4;Dbxref=GeneID:108003351%2CGenbank:XM_028669491.1;Parent=rna-XM_028669491.1
NW_016019863.1	Gnomon	exon	538540	538637	.	-	.	ID=exon-XM_028669491.1-7;Dbxref=GeneID:108003351%2CGenbank:XM_028669491.1;Parent=rna-XM_028669491.1
NW_016019863.1	Gnomon	exon	538708	538817	.	-	.	ID=exon-XM_028669491.1-6;Dbxref=GeneID:108003351%2CGenbank:XM_028669491.1;Parent=rna-XM_028669491.1
NW_016019863.1	Gnomon	exon	540086	540167	.	-	.	ID=exon-XM_028669491.1-1;Dbxref=GeneID:108003351%2CGenbank:XM_028669491.1;Parent=rna-XM_028669491.1
NW_016019863.1	Gnomon	exon	539351	539587	.	-	.	ID=exon-XM_028669491.1-3;Dbxref=GeneID:108003351%2CGenbank:XM_028669491.1;Parent=rna-XM_028669491.1
NW_016019863.1	Gnomon	exon	539698	539794	.	-	.	ID=exon-XM_028669491.1-2;Dbxref=GeneID:108003351%2CGenbank:XM_028669491.1;Parent=rna-XM_028669491.1
NW_016019863.1	Gnomon	exon	611126	612668	.	-	.	ID=exon-XM_017065490.2-9;Dbxref=GeneID:108003322%2CGenbank:XM_017065490.2;Parent=rna-XM_017065490.2
NW_016019863.1	Gnomon	exon	612769	613041	.	-	.	ID=exon-XM_017065490.2-8;Dbxref=GeneID:108003322%2CGenbank:XM_017065490.2;Parent=rna-XM_017065490.2
NW_016019863.1	Gnomon	exon	613142	613317	.	-	.	ID=exon-XM_017065490.2-7;Dbxref=GeneID:108003322%2CGenbank:XM_017065490.2;Parent=rna-XM_017065490.2
NW_016019863.1	Gnomon	exon	613441	613630	.	-	.	ID=exon-XM_017065490.2-6;Dbxref=GeneID:108003322%2CGenbank:XM_017065490.2;Parent=rna-XM_017065490.2
NW_016019863.1	Gnomon	exon	615237	615602	.	-	.	ID=exon-XM_017065490.2-1;Dbxref=GeneID:108003322%2CGenbank:XM_017065490.2;Parent=rna-XM_017065490.2
NW_016019863.1	Gnomon	exon	613711	613876	.	-	.	ID=exon-XM_017065490.2-5;Dbxref=GeneID:108003322%2CGenbank:XM_017065490.2;Parent=rna-XM_017065490.2
NW_016019863.1	Gnomon	exon	613976	614253	.	-	.	ID=exon-XM_017065490.2-4;Dbxref=GeneID:108003322%2CGenbank:XM_017065490.2;Parent=rna-XM_017065490.2
NW_016019863.1	Gnomon	exon	614387	614627	.	-	.	ID=exon-XM_017065490.2-3;Dbxref=GeneID:108003322%2CGenbank:XM_017065490.2;Parent=rna-XM_017065490.2
NW_016019863.1	Gnomon	exon	614755	614815	.	-	.	ID=exon-XM_017065490.2-2;Dbxref=GeneID:108003322%2CGenbank:XM_017065490.2;Parent=rna-XM_017065490.2
NW_016019863.1	Gnomon	exon	283973	284226	.	+	.	ID=exon-XM_017065489.2-10;Dbxref=GeneID:108003321%2CGenbank:XM_017065489.2;Note=The sequence of the model RefSeq transcript was modified relative to this genomic sequence to represent the inferred CDS: added 329 bases not found in genome assembly;Parent=rna-XM_017065489.2
NW_016019863.1	Gnomon	exon	285099	285318	.	+	.	ID=exon-XM_017065489.2-12;Dbxref=GeneID:108003321%2CGenbank:XM_017065489.2;Note=The sequence of the model RefSeq transcript was modified relative to this genomic sequence to represent the inferred CDS: added 329 bases not found in genome assembly;Parent=rna-XM_017065489.2
NW_016019863.1	Gnomon	exon	284306	284826	.	+	.	ID=exon-XM_017065489.2-11;Dbxref=GeneID:108003321%2CGenbank:XM_017065489.2;Note=The sequence of the model RefSeq transcript was modified relative to this genomic sequence to represent the inferred CDS: added 329 bases not found in genome assembly;Parent=rna-XM_017065489.2
NW_016019863.1	Gnomon	exon	285407	287224	.	+	.	ID=exon-XM_017065489.2-13;Dbxref=GeneID:108003321%2CGenbank:XM_017065489.2;Note=The sequence of the model RefSeq transcript was modified relative to this genomic sequence to represent the inferred CDS: added 329 bases not found in genome assembly;Parent=rna-XM_017065489.2
NW_016019863.1	Gnomon	CDS	505866	505929	.	+	0	Name=XP_016920949.1;ID=cds-XP_016920949.1;Dbxref=GeneID:108003294%2CGenbank:XP_016920949.1;Parent=rna-XM_017065460.2
NW_016019863.1	Gnomon	CDS	506083	506165	.	+	0	Name=XP_016920949.1;ID=cds-XP_016920949.1;Dbxref=GeneID:108003294%2CGenbank:XP_016920949.1;Parent=rna-XM_017065460.2
NW_016019863.1	Gnomon	CDS	506320	506434	.	+	0	Name=XP_016920949.1;ID=cds-XP_016920949.1;Dbxref=GeneID:108003294%2CGenbank:XP_016920949.1;Parent=rna-XM_017065460.2
NW_016019863.1	Gnomon	CDS	506509	506664	.	+	0	Name=XP_016920949.1;ID=cds-XP_016920949.1;Dbxref=GeneID:108003294%2CGenbank:XP_016920949.1;Parent=rna-XM_017065460.2
NW_016019863.1	Gnomon	CDS	506790	506906	.	+	0	Name=XP_016920949.1;ID=cds-XP_016920949.1;Dbxref=GeneID:108003294%2CGenbank:XP_016920949.1;Parent=rna-XM_017065460.2
NW_016019863.1	Gnomon	CDS	506969	507141	.	+	0	Name=XP_016920949.1;ID=cds-XP_016920949.1;Dbxref=GeneID:108003294%2CGenbank:XP_016920949.1;Parent=rna-XM_017065460.2
NW_016019863.1	Gnomon	exon	169943	170352	.	+	.	ID=exon-XM_017065440.2-4;Dbxref=GeneID:108003276%2CGenbank:XM_017065440.2;Parent=rna-XM_017065440.2
NW_016019863.1	Gnomon	exon	169583	169813	.	+	.	ID=exon-XM_017065440.2-3;Dbxref=GeneID:108003276%2CGenbank:XM_017065440.2;Parent=rna-XM_017065440.2
NW_016019863.1	Gnomon	exon	169056	169470	.	+	.	ID=exon-XM_017065440.2-2;Dbxref=GeneID:108003276%2CGenbank:XM_017065440.2;Parent=rna-XM_017065440.2
NW_016019863.1	Gnomon	exon	168423	168859	.	+	.	ID=exon-XM_017065440.2-1;Dbxref=GeneID:108003276%2CGenbank:XM_017065440.2;Parent=rna-XM_017065440.2
NW_016019863.1	Gnomon	exon	171730	171958	.	+	.	ID=exon-XM_017065440.2-8;Dbxref=GeneID:108003276%2CGenbank:XM_017065440.2;Parent=rna-XM_017065440.2
NW_016019863.1	Gnomon	exon	171226	171373	.	+	.	ID=exon-XM_017065440.2-7;Dbxref=GeneID:108003276%2CGenbank:XM_017065440.2;Parent=rna-XM_017065440.2
NW_016019863.1	Gnomon	exon	170940	171088	.	+	.	ID=exon-XM_017065440.2-6;Dbxref=GeneID:108003276%2CGenbank:XM_017065440.2;Parent=rna-XM_017065440.2
[truncated: 153 more rows]
