# Supplementary material for: Prevalent bee venom genes evolved before the aculeate stinger and eusociality
Source: BMC Biol. 2023 Oct 23;21:229. doi: 10.1186/s12915-023-01656-5 (PMC10591384; doi:10.1186/s12915-023-01656-5)
Supplement: Supplementary file 42 — Additional file 42. Gff files of all toxin gene annotations. [file 12915_2023_1656_MOESM42_ESM.zip › AdditionalFile9_ToxinGeneAnnotations/NW_006263547.1._APH.gff_modified_Koludarov_et_al_2021.gff3]

##gff-version 3
##source-version geneious 2020.2.2
##sequence-region	NW_006263547.1	1	1250232
NW_006263547.1	Koludarov_et_al_2021	gene	736976	739425	.	-	.	Name=prostatic APH
NW_006263547.1	Gnomon	exon	593742	593951	.	+	.	ID=exon-XM_006616635.2-9;Dbxref=GeneID:102680124%2CGenbank:XM_006616635.2;Parent=rna-XM_006616635.2
NW_006263547.1	Gnomon	exon	593110	593302	.	+	.	ID=exon-XM_006616635.2-7;Dbxref=GeneID:102680124%2CGenbank:XM_006616635.2;Parent=rna-XM_006616635.2
NW_006263547.1	Gnomon	exon	593378	593649	.	+	.	ID=exon-XM_006616635.2-8;Dbxref=GeneID:102680124%2CGenbank:XM_006616635.2;Parent=rna-XM_006616635.2
NW_006263547.1	Gnomon	exon	592624	592766	.	+	.	ID=exon-XM_006616635.2-5;Dbxref=GeneID:102680124%2CGenbank:XM_006616635.2;Parent=rna-XM_006616635.2
NW_006263547.1	Gnomon	exon	592845	593021	.	+	.	ID=exon-XM_006616635.2-6;Dbxref=GeneID:102680124%2CGenbank:XM_006616635.2;Parent=rna-XM_006616635.2
NW_006263547.1	Gnomon	exon	591504	591926	.	+	.	ID=exon-XM_006616635.2-3;Dbxref=GeneID:102680124%2CGenbank:XM_006616635.2;Parent=rna-XM_006616635.2
NW_006263547.1	Gnomon	exon	592005	592228	.	+	.	ID=exon-XM_006616635.2-4;Dbxref=GeneID:102680124%2CGenbank:XM_006616635.2;Parent=rna-XM_006616635.2
NW_006263547.1	Gnomon	exon	586133	586894	.	+	.	ID=exon-XM_006616635.2-1;Dbxref=GeneID:102680124%2CGenbank:XM_006616635.2;Parent=rna-XM_006616635.2
NW_006263547.1	Gnomon	exon	587206	587415	.	+	.	ID=exon-XM_006616635.2-2;Dbxref=GeneID:102680124%2CGenbank:XM_006616635.2;Parent=rna-XM_006616635.2
NW_006263547.1	Gnomon	mRNA	957291	962332	.	-	.	Name=XM_031510967.1;ID=rna-XM_031510967.1;Dbxref=GeneID:102678973%2CGenbank:XM_031510967.1;Parent=gene-LOC102678973
NW_006263547.1	Gnomon	CDS	43201	43221	.	-	0	Name=XP_006616660.1;ID=cds-XP_006616660.1;Dbxref=GeneID:102676052%2CGenbank:XP_006616660.1;Parent=rna-XM_006616597.1
NW_006263547.1	Gnomon	CDS	42697	42799	.	-	0	Name=XP_006616660.1;ID=cds-XP_006616660.1;Dbxref=GeneID:102676052%2CGenbank:XP_006616660.1;Parent=rna-XM_006616597.1
NW_006263547.1	Gnomon	CDS	40728	42145	.	-	0	Name=XP_006616660.1;ID=cds-XP_006616660.1;Dbxref=GeneID:102676052%2CGenbank:XP_006616660.1;Parent=rna-XM_006616597.1
NW_006263547.1	Gnomon	gene	605184	607016	.	+	.	Name=LOC102679997;ID=gene-LOC102679997;Dbxref=GeneID:102679997
NW_006263547.1	Gnomon	gene	1144772	1210567	.	+	.	Name=LOC102679998;ID=gene-LOC102679998;Dbxref=GeneID:102679998
NW_006263547.1	Gnomon	gene	881564	883252	.	-	.	Name=LOC102680945;ID=gene-LOC102680945;Dbxref=GeneID:102680945
NW_006263547.1	Gnomon	exon	14924	15076	.	+	.	ID=exon-XM_006616583.2-1;Dbxref=GeneID:102674261%2CGenbank:XM_006616583.2;Parent=rna-XM_006616583.2
NW_006263547.1	Gnomon	exon	15374	15931	.	+	.	ID=exon-XM_006616583.2-2;Dbxref=GeneID:102674261%2CGenbank:XM_006616583.2;Parent=rna-XM_006616583.2
NW_006263547.1	Gnomon	exon	16148	16673	.	+	.	ID=exon-XM_006616583.2-3;Dbxref=GeneID:102674261%2CGenbank:XM_006616583.2;Parent=rna-XM_006616583.2
NW_006263547.1	Gnomon	exon	16786	17101	.	+	.	ID=exon-XM_006616583.2-4;Dbxref=GeneID:102674261%2CGenbank:XM_006616583.2;Parent=rna-XM_006616583.2
NW_006263547.1	Gnomon	mRNA	453710	457709	.	-	.	Name=XM_031510966.1;ID=rna-XM_031510966.1;Dbxref=GeneID:102680257%2CGenbank:XM_031510966.1;Parent=gene-LOC102680257
NW_006263547.1	Gnomon	mRNA	539841	541290	.	+	.	Name=XM_006616614.2;ID=rna-XM_006616614.2;Dbxref=GeneID:102678297%2CGenbank:XM_006616614.2;Parent=gene-LOC102678297
NW_006263547.1	Gnomon	exon	442789	442883	.	+	.	ID=exon-XM_031510956.1-9;Dbxref=GeneID:102676863%2CGenbank:XM_031510956.1;Parent=rna-XM_031510956.1
NW_006263547.1	Gnomon	exon	442376	442537	.	+	.	ID=exon-XM_031510956.1-7;Dbxref=GeneID:102676863%2CGenbank:XM_031510956.1;Parent=rna-XM_031510956.1
NW_006263547.1	Gnomon	exon	442611	442714	.	+	.	ID=exon-XM_031510956.1-8;Dbxref=GeneID:102676863%2CGenbank:XM_031510956.1;Parent=rna-XM_031510956.1
NW_006263547.1	Gnomon	exon	441547	441740	.	+	.	ID=exon-XM_031510956.1-5;Dbxref=GeneID:102676863%2CGenbank:XM_031510956.1;Parent=rna-XM_031510956.1
NW_006263547.1	Gnomon	exon	441818	442288	.	+	.	ID=exon-XM_031510956.1-6;Dbxref=GeneID:102676863%2CGenbank:XM_031510956.1;Parent=rna-XM_031510956.1
NW_006263547.1	Gnomon	exon	440941	441075	.	+	.	ID=exon-XM_031510956.1-3;Dbxref=GeneID:102676863%2CGenbank:XM_031510956.1;Parent=rna-XM_031510956.1
NW_006263547.1	Gnomon	exon	441326	441462	.	+	.	ID=exon-XM_031510956.1-4;Dbxref=GeneID:102676863%2CGenbank:XM_031510956.1;Parent=rna-XM_031510956.1
NW_006263547.1	Gnomon	exon	439847	440013	.	+	.	ID=exon-XM_031510956.1-1;Dbxref=GeneID:102676863%2CGenbank:XM_031510956.1;Parent=rna-XM_031510956.1
NW_006263547.1	Gnomon	exon	440677	440843	.	+	.	ID=exon-XM_031510956.1-2;Dbxref=GeneID:102676863%2CGenbank:XM_031510956.1;Parent=rna-XM_031510956.1
NW_006263547.1	Gnomon	mRNA	433421	439843	.	-	.	Name=XM_031510965.1;ID=rna-XM_031510965.1;Dbxref=GeneID:102677388%2CGenbank:XM_031510965.1;Parent=gene-LOC102677388
NW_006263547.1	Gnomon	CDS	431180	431277	.	+	0	Name=XP_006616662.1;ID=cds-XP_006616662.1;Dbxref=GeneID:102676377%2CGenbank:XP_006616662.1;Parent=rna-XM_006616599.2
NW_006263547.1	Gnomon	CDS	431695	431962	.	+	0	Name=XP_006616662.1;ID=cds-XP_006616662.1;Dbxref=GeneID:102676377%2CGenbank:XP_006616662.1;Parent=rna-XM_006616599.2
NW_006263547.1	Gnomon	CDS	432411	432694	.	+	0	Name=XP_006616662.1;ID=cds-XP_006616662.1;Dbxref=GeneID:102676377%2CGenbank:XP_006616662.1;Parent=rna-XM_006616599.2
NW_006263547.1	Gnomon	CDS	432778	432991	.	+	0	Name=XP_006616662.1;ID=cds-XP_006616662.1;Dbxref=GeneID:102676377%2CGenbank:XP_006616662.1;Parent=rna-XM_006616599.2
NW_006263547.1	Gnomon	mRNA	524473	528892	.	-	.	Name=XM_006616610.2;ID=rna-XM_006616610.2;Dbxref=GeneID:102677801%2CGenbank:XM_006616610.2;Parent=gene-LOC102677801
NW_006263547.1	Gnomon	exon	916413	916724	.	-	.	ID=exon-XM_031510933.1-1;Dbxref=GeneID:102677110%2CGenbank:XM_031510933.1;Parent=rna-XM_031510933.1
NW_006263547.1	Gnomon	exon	898129	898203	.	-	.	ID=exon-XM_031510933.1-4;Dbxref=GeneID:102677110%2CGenbank:XM_031510933.1;Parent=rna-XM_031510933.1
NW_006263547.1	Gnomon	exon	897944	898039	.	-	.	ID=exon-XM_031510933.1-5;Dbxref=GeneID:102677110%2CGenbank:XM_031510933.1;Parent=rna-XM_031510933.1
NW_006263547.1	Gnomon	exon	898746	898847	.	-	.	ID=exon-XM_031510933.1-2;Dbxref=GeneID:102677110%2CGenbank:XM_031510933.1;Parent=rna-XM_031510933.1
NW_006263547.1	Gnomon	exon	898493	898657	.	-	.	ID=exon-XM_031510933.1-3;Dbxref=GeneID:102677110%2CGenbank:XM_031510933.1;Parent=rna-XM_031510933.1
NW_006263547.1	Gnomon	exon	895243	895386	.	-	.	ID=exon-XM_031510933.1-8;Dbxref=GeneID:102677110%2CGenbank:XM_031510933.1;Parent=rna-XM_031510933.1
NW_006263547.1	Gnomon	exon	894488	894647	.	-	.	ID=exon-XM_031510933.1-9;Dbxref=GeneID:102677110%2CGenbank:XM_031510933.1;Parent=rna-XM_031510933.1
NW_006263547.1	Gnomon	exon	896751	896951	.	-	.	ID=exon-XM_031510933.1-6;Dbxref=GeneID:102677110%2CGenbank:XM_031510933.1;Parent=rna-XM_031510933.1
NW_006263547.1	Gnomon	exon	895471	895758	.	-	.	ID=exon-XM_031510933.1-7;Dbxref=GeneID:102677110%2CGenbank:XM_031510933.1;Parent=rna-XM_031510933.1
NW_006263547.1	Gnomon	exon	936732	936863	.	-	.	ID=exon-XM_006616711.2-1;Dbxref=GeneID:102678030%2CGenbank:XM_006616711.2;Parent=rna-XM_006616711.2
NW_006263547.1	Gnomon	exon	935358	935698	.	-	.	ID=exon-XM_006616711.2-4;Dbxref=GeneID:102678030%2CGenbank:XM_006616711.2;Parent=rna-XM_006616711.2
NW_006263547.1	Gnomon	exon	936152	936300	.	-	.	ID=exon-XM_006616711.2-2;Dbxref=GeneID:102678030%2CGenbank:XM_006616711.2;Parent=rna-XM_006616711.2
NW_006263547.1	Gnomon	exon	935772	936021	.	-	.	ID=exon-XM_006616711.2-3;Dbxref=GeneID:102678030%2CGenbank:XM_006616711.2;Parent=rna-XM_006616711.2
NW_006263547.1	Gnomon	mRNA	711602	717650	.	+	.	Name=XM_031510964.1;ID=rna-XM_031510964.1;Dbxref=GeneID:102671892%2CGenbank:XM_031510964.1;Parent=gene-LOC102671892
NW_006263547.1	Gnomon	CDS	40728	42134	.	-	0	Name=XP_006616661.1;ID=cds-XP_006616661.1;Dbxref=GeneID:102676052%2CGenbank:XP_006616661.1;Parent=rna-XM_006616598.2
NW_006263547.1	Gnomon	mRNA	509298	517738	.	+	.	Name=XM_006616612.2;ID=rna-XM_006616612.2;Dbxref=GeneID:102678072%2CGenbank:XM_006616612.2;Parent=gene-LOC102678072
NW_006263547.1	Gnomon	exon	952707	952850	.	+	.	ID=exon-XM_031510908.1-6;Dbxref=GeneID:102678355%2CGenbank:XM_031510908.1;Parent=rna-XM_031510908.1
NW_006263547.1	Gnomon	exon	948979	949108	.	+	.	ID=exon-XM_031510908.1-1;Dbxref=GeneID:102678355%2CGenbank:XM_031510908.1;Parent=rna-XM_031510908.1
NW_006263547.1	Gnomon	exon	949957	951580	.	+	.	ID=exon-XM_031510908.1-4;Dbxref=GeneID:102678355%2CGenbank:XM_031510908.1;Parent=rna-XM_031510908.1
NW_006263547.1	Gnomon	exon	952347	952666	.	+	.	ID=exon-XM_031510908.1-5;Dbxref=GeneID:102678355%2CGenbank:XM_031510908.1;Parent=rna-XM_031510908.1
NW_006263547.1	Gnomon	exon	949449	949488	.	+	.	ID=exon-XM_031510908.1-2;Dbxref=GeneID:102678355%2CGenbank:XM_031510908.1;Parent=rna-XM_031510908.1
NW_006263547.1	Gnomon	exon	949735	949865	.	+	.	ID=exon-XM_031510908.1-3;Dbxref=GeneID:102678355%2CGenbank:XM_031510908.1;Parent=rna-XM_031510908.1
NW_006263547.1	Gnomon	mRNA	521051	524689	.	+	.	Name=XM_006616611.2;ID=rna-XM_006616611.2;Dbxref=GeneID:102677931%2CGenbank:XM_006616611.2;Parent=gene-LOC102677931
NW_006263547.1	Gnomon	gene	851410	853954	.	+	.	Name=LOC102675012;ID=gene-LOC102675012;Dbxref=GeneID:102675012
NW_006263547.1	Gnomon	gene	33581	38081	.	+	.	Name=LOC102675011;ID=gene-LOC102675011;Dbxref=GeneID:102675011
NW_006263547.1	Gnomon	mRNA	555489	581289	.	+	.	Name=XM_031510963.1;ID=rna-XM_031510963.1;Dbxref=GeneID:102679161%2CGenbank:XM_031510963.1;Parent=gene-LOC102679161
NW_006263547.1	Gnomon	CDS	700385	700627	.	+	0	Name=XP_006616718.1;ID=cds-XP_006616718.1;Dbxref=GeneID:102671314%2CGenbank:XP_006616718.1;Parent=rna-XM_006616655.2
NW_006263547.1	Gnomon	CDS	700753	700833	.	+	0	Name=XP_006616718.1;ID=cds-XP_006616718.1;Dbxref=GeneID:102671314%2CGenbank:XP_006616718.1;Parent=rna-XM_006616655.2
NW_006263547.1	Gnomon	CDS	700905	704319	.	+	0	Name=XP_006616718.1;ID=cds-XP_006616718.1;Dbxref=GeneID:102671314%2CGenbank:XP_006616718.1;Parent=rna-XM_006616655.2
NW_006263547.1	Gnomon	CDS	706849	707047	.	+	0	Name=XP_006616718.1;ID=cds-XP_006616718.1;Dbxref=GeneID:102671314%2CGenbank:XP_006616718.1;Parent=rna-XM_006616655.2
NW_006263547.1	Gnomon	CDS	707137	707203	.	+	0	Name=XP_006616718.1;ID=cds-XP_006616718.1;Dbxref=GeneID:102671314%2CGenbank:XP_006616718.1;Parent=rna-XM_006616655.2
NW_006263547.1	Gnomon	exon	895471	895758	.	-	.	ID=exon-XM_031510932.1-7;Dbxref=GeneID:102677110%2CGenbank:XM_031510932.1;Parent=rna-XM_031510932.1
NW_006263547.1	Gnomon	exon	895243	895386	.	-	.	ID=exon-XM_031510932.1-8;Dbxref=GeneID:102677110%2CGenbank:XM_031510932.1;Parent=rna-XM_031510932.1
NW_006263547.1	Gnomon	exon	894488	894647	.	-	.	ID=exon-XM_031510932.1-9;Dbxref=GeneID:102677110%2CGenbank:XM_031510932.1;Parent=rna-XM_031510932.1
NW_006263547.1	Gnomon	exon	898493	898657	.	-	.	ID=exon-XM_031510932.1-3;Dbxref=GeneID:102677110%2CGenbank:XM_031510932.1;Parent=rna-XM_031510932.1
NW_006263547.1	Gnomon	exon	898129	898203	.	-	.	ID=exon-XM_031510932.1-4;Dbxref=GeneID:102677110%2CGenbank:XM_031510932.1;Parent=rna-XM_031510932.1
NW_006263547.1	Gnomon	exon	897944	898039	.	-	.	ID=exon-XM_031510932.1-5;Dbxref=GeneID:102677110%2CGenbank:XM_031510932.1;Parent=rna-XM_031510932.1
NW_006263547.1	Gnomon	exon	896751	896951	.	-	.	ID=exon-XM_031510932.1-6;Dbxref=GeneID:102677110%2CGenbank:XM_031510932.1;Parent=rna-XM_031510932.1
NW_006263547.1	Gnomon	exon	916413	916724	.	-	.	ID=exon-XM_031510932.1-1;Dbxref=GeneID:102677110%2CGenbank:XM_031510932.1;Parent=rna-XM_031510932.1
NW_006263547.1	Gnomon	exon	898746	898847	.	-	.	ID=exon-XM_031510932.1-2;Dbxref=GeneID:102677110%2CGenbank:XM_031510932.1;Parent=rna-XM_031510932.1
NW_006263547.1	Gnomon	exon	509298	509415	.	+	.	ID=exon-XM_006616612.2-1;Dbxref=GeneID:102678072%2CGenbank:XM_006616612.2;Parent=rna-XM_006616612.2
NW_006263547.1	Gnomon	exon	513535	513781	.	+	.	ID=exon-XM_006616612.2-4;Dbxref=GeneID:102678072%2CGenbank:XM_006616612.2;Parent=rna-XM_006616612.2
NW_006263547.1	Gnomon	exon	514347	514584	.	+	.	ID=exon-XM_006616612.2-5;Dbxref=GeneID:102678072%2CGenbank:XM_006616612.2;Parent=rna-XM_006616612.2
NW_006263547.1	Gnomon	exon	513208	513294	.	+	.	ID=exon-XM_006616612.2-2;Dbxref=GeneID:102678072%2CGenbank:XM_006616612.2;Parent=rna-XM_006616612.2
NW_006263547.1	Gnomon	exon	513357	513440	.	+	.	ID=exon-XM_006616612.2-3;Dbxref=GeneID:102678072%2CGenbank:XM_006616612.2;Parent=rna-XM_006616612.2
NW_006263547.1	Gnomon	exon	516475	516651	.	+	.	ID=exon-XM_006616612.2-8;Dbxref=GeneID:102678072%2CGenbank:XM_006616612.2;Parent=rna-XM_006616612.2
NW_006263547.1	Gnomon	exon	516730	517006	.	+	.	ID=exon-XM_006616612.2-9;Dbxref=GeneID:102678072%2CGenbank:XM_006616612.2;Parent=rna-XM_006616612.2
NW_006263547.1	Gnomon	exon	514893	515267	.	+	.	ID=exon-XM_006616612.2-6;Dbxref=GeneID:102678072%2CGenbank:XM_006616612.2;Parent=rna-XM_006616612.2
NW_006263547.1	Gnomon	exon	515843	516032	.	+	.	ID=exon-XM_006616612.2-7;Dbxref=GeneID:102678072%2CGenbank:XM_006616612.2;Parent=rna-XM_006616612.2
NW_006263547.1	Gnomon	gene	974068	975072	.	-	.	Name=LOC102679585;ID=gene-LOC102679585;Dbxref=GeneID:102679585
NW_006263547.1	Gnomon	gene	498180	503277	.	+	.	Name=LOC102680522;ID=gene-LOC102680522;Dbxref=GeneID:102680522
NW_006263547.1	Gnomon	mRNA	574158	581289	.	+	.	Name=XM_031510962.1;ID=rna-XM_031510962.1;Dbxref=GeneID:102679161%2CGenbank:XM_031510962.1;Parent=gene-LOC102679161
NW_006263547.1	Gnomon	exon	893399	893581	.	-	.	ID=exon-XM_031510934.1-12;Dbxref=GeneID:102677110%2CGenbank:XM_031510934.1;Parent=rna-XM_031510934.1
NW_006263547.1	Gnomon	exon	893236	893328	.	-	.	ID=exon-XM_031510934.1-13;Dbxref=GeneID:102677110%2CGenbank:XM_031510934.1;Parent=rna-XM_031510934.1
NW_006263547.1	Gnomon	exon	894042	894403	.	-	.	ID=exon-XM_031510934.1-10;Dbxref=GeneID:102677110%2CGenbank:XM_031510934.1;Parent=rna-XM_031510934.1
NW_006263547.1	Gnomon	exon	893648	893890	.	-	.	ID=exon-XM_031510934.1-11;Dbxref=GeneID:102677110%2CGenbank:XM_031510934.1;Parent=rna-XM_031510934.1
NW_006263547.1	Gnomon	exon	889959	890189	.	-	.	ID=exon-XM_031510934.1-18;Dbxref=GeneID:102677110%2CGenbank:XM_031510934.1;Parent=rna-XM_031510934.1
NW_006263547.1	Gnomon	exon	889565	889828	.	-	.	ID=exon-XM_031510934.1-19;Dbxref=GeneID:102677110%2CGenbank:XM_031510934.1;Parent=rna-XM_031510934.1
NW_006263547.1	Gnomon	exon	890524	890704	.	-	.	ID=exon-XM_031510934.1-16;Dbxref=GeneID:102677110%2CGenbank:XM_031510934.1;Parent=rna-XM_031510934.1
NW_006263547.1	Gnomon	exon	890292	890437	.	-	.	ID=exon-XM_031510934.1-17;Dbxref=GeneID:102677110%2CGenbank:XM_031510934.1;Parent=rna-XM_031510934.1
NW_006263547.1	Gnomon	exon	892973	893133	.	-	.	ID=exon-XM_031510934.1-14;Dbxref=GeneID:102677110%2CGenbank:XM_031510934.1;Parent=rna-XM_031510934.1
NW_006263547.1	Gnomon	exon	892503	892550	.	-	.	ID=exon-XM_031510934.1-15;Dbxref=GeneID:102677110%2CGenbank:XM_031510934.1;Parent=rna-XM_031510934.1
NW_006263547.1	Gnomon	exon	502427	502564	.	+	.	ID=exon-XM_031510893.1-5;Dbxref=GeneID:102680522%2CGenbank:XM_031510893.1;Parent=rna-XM_031510893.1
NW_006263547.1	Gnomon	exon	502843	503277	.	+	.	ID=exon-XM_031510893.1-6;Dbxref=GeneID:102680522%2CGenbank:XM_031510893.1;Parent=rna-XM_031510893.1
NW_006263547.1	Gnomon	exon	498180	498497	.	+	.	ID=exon-XM_031510893.1-1;Dbxref=GeneID:102680522%2CGenbank:XM_031510893.1;Parent=rna-XM_031510893.1
NW_006263547.1	Gnomon	exon	498802	499045	.	+	.	ID=exon-XM_031510893.1-2;Dbxref=GeneID:102680522%2CGenbank:XM_031510893.1;Parent=rna-XM_031510893.1
NW_006263547.1	Gnomon	exon	499247	499260	.	+	.	ID=exon-XM_031510893.1-3;Dbxref=GeneID:102680522%2CGenbank:XM_031510893.1;Parent=rna-XM_031510893.1
NW_006263547.1	Gnomon	exon	501584	501644	.	+	.	ID=exon-XM_031510893.1-4;Dbxref=GeneID:102680522%2CGenbank:XM_031510893.1;Parent=rna-XM_031510893.1
NW_006263547.1	Gnomon	exon	889077	889193	.	-	.	ID=exon-XM_031510934.1-21;Dbxref=GeneID:102677110%2CGenbank:XM_031510934.1;Parent=rna-XM_031510934.1
NW_006263547.1	Gnomon	exon	885357	888974	.	-	.	ID=exon-XM_031510934.1-22;Dbxref=GeneID:102677110%2CGenbank:XM_031510934.1;Parent=rna-XM_031510934.1
NW_006263547.1	Gnomon	exon	889334	889490	.	-	.	ID=exon-XM_031510934.1-20;Dbxref=GeneID:102677110%2CGenbank:XM_031510934.1;Parent=rna-XM_031510934.1
NW_006263547.1	Gnomon	gene	975200	1052810	.	+	.	Name=LOC102679698;ID=gene-LOC102679698;Dbxref=GeneID:102679698
NW_006263547.1	Gnomon	mRNA	467257	474370	.	+	.	Name=XM_031510961.1;ID=rna-XM_031510961.1;Dbxref=GeneID:102677524%2CGenbank:XM_031510961.1;Parent=gene-LOC102677524
NW_006263547.1	Gnomon	exon	713227	713524	.	+	.	ID=exon-XM_006616660.2-3;Dbxref=GeneID:102671892%2CGenbank:XM_006616660.2;Parent=rna-XM_006616660.2
NW_006263547.1	Gnomon	exon	713680	713815	.	+	.	ID=exon-XM_006616660.2-4;Dbxref=GeneID:102671892%2CGenbank:XM_006616660.2;Parent=rna-XM_006616660.2
NW_006263547.1	Gnomon	exon	711591	711759	.	+	.	ID=exon-XM_006616660.2-1;Dbxref=GeneID:102671892%2CGenbank:XM_006616660.2;Parent=rna-XM_006616660.2
NW_006263547.1	Gnomon	exon	712126	712458	.	+	.	ID=exon-XM_006616660.2-2;Dbxref=GeneID:102671892%2CGenbank:XM_006616660.2;Parent=rna-XM_006616660.2
NW_006263547.1	Gnomon	exon	715198	715611	.	+	.	ID=exon-XM_006616660.2-7;Dbxref=GeneID:102671892%2CGenbank:XM_006616660.2;Parent=rna-XM_006616660.2
NW_006263547.1	Gnomon	exon	716187	718048	.	+	.	ID=exon-XM_006616660.2-8;Dbxref=GeneID:102671892%2CGenbank:XM_006616660.2;Parent=rna-XM_006616660.2
NW_006263547.1	Gnomon	exon	713908	714027	.	+	.	ID=exon-XM_006616660.2-5;Dbxref=GeneID:102671892%2CGenbank:XM_006616660.2;Parent=rna-XM_006616660.2
NW_006263547.1	Gnomon	exon	714179	714279	.	+	.	ID=exon-XM_006616660.2-6;Dbxref=GeneID:102671892%2CGenbank:XM_006616660.2;Parent=rna-XM_006616660.2
NW_006263547.1	Gnomon	gene	646328	650784	.	-	.	Name=LOC102680657;ID=gene-LOC102680657;Dbxref=GeneID:102680657
NW_006263547.1	Gnomon	mRNA	711591	718048	.	+	.	Name=XM_006616659.2;ID=rna-XM_006616659.2;Dbxref=GeneID:102671892%2CGenbank:XM_006616659.2;Parent=gene-LOC102671892
NW_006263547.1	Gnomon	exon	620578	620803	.	+	.	ID=exon-XM_006616636.2-1;Dbxref=GeneID:102680901%2CGenbank:XM_006616636.2;Parent=rna-XM_006616636.2
NW_006263547.1	Gnomon	exon	620955	621154	.	+	.	ID=exon-XM_006616636.2-2;Dbxref=GeneID:102680901%2CGenbank:XM_006616636.2;Parent=rna-XM_006616636.2
NW_006263547.1	Gnomon	exon	621250	621472	.	+	.	ID=exon-XM_006616636.2-3;Dbxref=GeneID:102680901%2CGenbank:XM_006616636.2;Parent=rna-XM_006616636.2
NW_006263547.1	Gnomon	exon	621570	621716	.	+	.	ID=exon-XM_006616636.2-4;Dbxref=GeneID:102680901%2CGenbank:XM_006616636.2;Parent=rna-XM_006616636.2
NW_006263547.1	Gnomon	exon	621787	621915	.	+	.	ID=exon-XM_006616636.2-5;Dbxref=GeneID:102680901%2CGenbank:XM_006616636.2;Parent=rna-XM_006616636.2
NW_006263547.1	Gnomon	exon	621985	622365	.	+	.	ID=exon-XM_006616636.2-6;Dbxref=GeneID:102680901%2CGenbank:XM_006616636.2;Parent=rna-XM_006616636.2
NW_006263547.1	Gnomon	mRNA	448373	449927	.	-	.	Name=XM_031510960.1;ID=rna-XM_031510960.1;Dbxref=GeneID:116185749%2CGenbank:XM_031510960.1;Parent=gene-LOC116185749
NW_006263547.1	Gnomon	exon	8743	9211	.	-	.	ID=exon-XM_006616582.2-4;Dbxref=GeneID:102674131%2CGenbank:XM_006616582.2;Parent=rna-XM_006616582.2
NW_006263547.1	Gnomon	exon	9675	9790	.	-	.	ID=exon-XM_006616582.2-2;Dbxref=GeneID:102674131%2CGenbank:XM_006616582.2;Parent=rna-XM_006616582.2
NW_006263547.1	Gnomon	exon	9283	9551	.	-	.	ID=exon-XM_006616582.2-3;Dbxref=GeneID:102674131%2CGenbank:XM_006616582.2;Parent=rna-XM_006616582.2
NW_006263547.1	Gnomon	exon	10416	10563	.	-	.	ID=exon-XM_006616582.2-1;Dbxref=GeneID:102674131%2CGenbank:XM_006616582.2;Parent=rna-XM_006616582.2
NW_006263547.1	Gnomon	gene	608831	610991	.	+	.	Name=LOC102679792;ID=gene-LOC102679792;Dbxref=GeneID:102679792
NW_006263547.1	Gnomon	exon	842424	842502	.	+	.	ID=exon-XM_006616683.2-2;Dbxref=GeneID:102674691%2CGenbank:XM_006616683.2;Parent=rna-XM_006616683.2
NW_006263547.1	Gnomon	exon	842599	842880	.	+	.	ID=exon-XM_006616683.2-3;Dbxref=GeneID:102674691%2CGenbank:XM_006616683.2;Parent=rna-XM_006616683.2
NW_006263547.1	Gnomon	exon	841875	841979	.	+	.	ID=exon-XM_006616683.2-1;Dbxref=GeneID:102674691%2CGenbank:XM_006616683.2;Parent=rna-XM_006616683.2
NW_006263547.1	Gnomon	gene	620578	622365	.	+	.	Name=LOC102680901;ID=gene-LOC102680901;Dbxref=GeneID:102680901
NW_006263547.1	Gnomon	exon	711591	711759	.	+	.	ID=exon-XM_006616659.2-1;Dbxref=GeneID:102671892%2CGenbank:XM_006616659.2;Parent=rna-XM_006616659.2
NW_006263547.1	Gnomon	exon	712126	712517	.	+	.	ID=exon-XM_006616659.2-2;Dbxref=GeneID:102671892%2CGenbank:XM_006616659.2;Parent=rna-XM_006616659.2
NW_006263547.1	Gnomon	exon	713227	713524	.	+	.	ID=exon-XM_006616659.2-3;Dbxref=GeneID:102671892%2CGenbank:XM_006616659.2;Parent=rna-XM_006616659.2
NW_006263547.1	Gnomon	exon	713680	713815	.	+	.	ID=exon-XM_006616659.2-4;Dbxref=GeneID:102671892%2CGenbank:XM_006616659.2;Parent=rna-XM_006616659.2
NW_006263547.1	Gnomon	exon	713908	714027	.	+	.	ID=exon-XM_006616659.2-5;Dbxref=GeneID:102671892%2CGenbank:XM_006616659.2;Parent=rna-XM_006616659.2
NW_006263547.1	Gnomon	exon	714179	714279	.	+	.	ID=exon-XM_006616659.2-6;Dbxref=GeneID:102671892%2CGenbank:XM_006616659.2;Parent=rna-XM_006616659.2
NW_006263547.1	Gnomon	exon	715198	715611	.	+	.	ID=exon-XM_006616659.2-7;Dbxref=GeneID:102671892%2CGenbank:XM_006616659.2;Parent=rna-XM_006616659.2
NW_006263547.1	Gnomon	exon	716187	718048	.	+	.	ID=exon-XM_006616659.2-8;Dbxref=GeneID:102671892%2CGenbank:XM_006616659.2;Parent=rna-XM_006616659.2
NW_006263547.1	Gnomon	gene	677553	688436	.	-	.	Name=LOC102680804;ID=gene-LOC102680804;Dbxref=GeneID:102680804
NW_006263547.1	Gnomon	CDS	916413	916661	.	-	0	Name=XP_031366788.1;ID=cds-XP_031366788.1;Dbxref=GeneID:102677110%2CGenbank:XP_031366788.1;Parent=rna-XM_031510928.1
NW_006263547.1	Gnomon	CDS	898746	898847	.	-	0	Name=XP_031366788.1;ID=cds-XP_031366788.1;Dbxref=GeneID:102677110%2CGenbank:XP_031366788.1;Parent=rna-XM_031510928.1
NW_006263547.1	Gnomon	CDS	898493	898657	.	-	0	Name=XP_031366788.1;ID=cds-XP_031366788.1;Dbxref=GeneID:102677110%2CGenbank:XP_031366788.1;Parent=rna-XM_031510928.1
NW_006263547.1	Gnomon	CDS	898129	898203	.	-	0	Name=XP_031366788.1;ID=cds-XP_031366788.1;Dbxref=GeneID:102677110%2CGenbank:XP_031366788.1;Parent=rna-XM_031510928.1
NW_006263547.1	Gnomon	CDS	897944	898039	.	-	0	Name=XP_031366788.1;ID=cds-XP_031366788.1;Dbxref=GeneID:102677110%2CGenbank:XP_031366788.1;Parent=rna-XM_031510928.1
NW_006263547.1	Gnomon	CDS	896751	896951	.	-	0	Name=XP_031366788.1;ID=cds-XP_031366788.1;Dbxref=GeneID:102677110%2CGenbank:XP_031366788.1;Parent=rna-XM_031510928.1
NW_006263547.1	Gnomon	CDS	895471	895758	.	-	0	Name=XP_031366788.1;ID=cds-XP_031366788.1;Dbxref=GeneID:102677110%2CGenbank:XP_031366788.1;Parent=rna-XM_031510928.1
NW_006263547.1	Gnomon	CDS	895243	895386	.	-	0	Name=XP_031366788.1;ID=cds-XP_031366788.1;Dbxref=GeneID:102677110%2CGenbank:XP_031366788.1;Parent=rna-XM_031510928.1
NW_006263547.1	Gnomon	CDS	894488	894644	.	-	0	Name=XP_031366788.1;ID=cds-XP_031366788.1;Dbxref=GeneID:102677110%2CGenbank:XP_031366788.1;Parent=rna-XM_031510928.1
NW_006263547.1	Gnomon	CDS	894042	894403	.	-	0	Name=XP_031366788.1;ID=cds-XP_031366788.1;Dbxref=GeneID:102677110%2CGenbank:XP_031366788.1;Parent=rna-XM_031510928.1
NW_006263547.1	Gnomon	CDS	893648	893890	.	-	0	Name=XP_031366788.1;ID=cds-XP_031366788.1;Dbxref=GeneID:102677110%2CGenbank:XP_031366788.1;Parent=rna-XM_031510928.1
NW_006263547.1	Gnomon	CDS	893399	893581	.	-	0	Name=XP_031366788.1;ID=cds-XP_031366788.1;Dbxref=GeneID:102677110%2CGenbank:XP_031366788.1;Parent=rna-XM_031510928.1
NW_006263547.1	Gnomon	CDS	893236	893328	.	-	0	Name=XP_031366788.1;ID=cds-XP_031366788.1;Dbxref=GeneID:102677110%2CGenbank:XP_031366788.1;Parent=rna-XM_031510928.1
NW_006263547.1	Gnomon	CDS	892973	893133	.	-	0	Name=XP_031366788.1;ID=cds-XP_031366788.1;Dbxref=GeneID:102677110%2CGenbank:XP_031366788.1;Parent=rna-XM_031510928.1
NW_006263547.1	Gnomon	CDS	892503	892550	.	-	0	Name=XP_031366788.1;ID=cds-XP_031366788.1;Dbxref=GeneID:102677110%2CGenbank:XP_031366788.1;Parent=rna-XM_031510928.1
NW_006263547.1	Gnomon	CDS	890524	890779	.	-	0	Name=XP_031366788.1;ID=cds-XP_031366788.1;Dbxref=GeneID:102677110%2CGenbank:XP_031366788.1;Parent=rna-XM_031510928.1
NW_006263547.1	Gnomon	CDS	890292	890437	.	-	0	Name=XP_031366788.1;ID=cds-XP_031366788.1;Dbxref=GeneID:102677110%2CGenbank:XP_031366788.1;Parent=rna-XM_031510928.1
NW_006263547.1	Gnomon	CDS	889959	890189	.	-	0	Name=XP_031366788.1;ID=cds-XP_031366788.1;Dbxref=GeneID:102677110%2CGenbank:XP_031366788.1;Parent=rna-XM_031510928.1
NW_006263547.1	Gnomon	CDS	889565	889828	.	-	0	Name=XP_031366788.1;ID=cds-XP_031366788.1;Dbxref=GeneID:102677110%2CGenbank:XP_031366788.1;Parent=rna-XM_031510928.1
NW_006263547.1	Gnomon	CDS	889334	889490	.	-	0	Name=XP_031366788.1;ID=cds-XP_031366788.1;Dbxref=GeneID:102677110%2CGenbank:XP_031366788.1;Parent=rna-XM_031510928.1
NW_006263547.1	Gnomon	CDS	889077	889193	.	-	0	Name=XP_031366788.1;ID=cds-XP_031366788.1;Dbxref=GeneID:102677110%2CGenbank:XP_031366788.1;Parent=rna-XM_031510928.1
NW_006263547.1	Gnomon	CDS	888885	888974	.	-	0	Name=XP_031366788.1;ID=cds-XP_031366788.1;Dbxref=GeneID:102677110%2CGenbank:XP_031366788.1;Parent=rna-XM_031510928.1
NW_006263547.1	Gnomon	mRNA	971091	972870	.	+	.	Name=XM_006616715.2;ID=rna-XM_006616715.2;Dbxref=GeneID:102678505%2CGenbank:XM_006616715.2;Parent=gene-LOC102678505
NW_006263547.1	Gnomon	mRNA	877416	880113	.	-	.	Name=XM_031510923.1;ID=rna-XM_031510923.1;Dbxref=GeneID:102675731%2CGenbank:XM_031510923.1;Parent=gene-LOC102675731
NW_006263547.1	Gnomon	exon	525653	526019	.	-	.	ID=exon-XM_006616610.2-6;Dbxref=GeneID:102677801%2CGenbank:XM_006616610.2;Parent=rna-XM_006616610.2
NW_006263547.1	Gnomon	exon	525455	525554	.	-	.	ID=exon-XM_006616610.2-7;Dbxref=GeneID:102677801%2CGenbank:XM_006616610.2;Parent=rna-XM_006616610.2
NW_006263547.1	Gnomon	exon	526742	526958	.	-	.	ID=exon-XM_006616610.2-4;Dbxref=GeneID:102677801%2CGenbank:XM_006616610.2;Parent=rna-XM_006616610.2
NW_006263547.1	Gnomon	exon	526263	526634	.	-	.	ID=exon-XM_006616610.2-5;Dbxref=GeneID:102677801%2CGenbank:XM_006616610.2;Parent=rna-XM_006616610.2
NW_006263547.1	Gnomon	exon	527968	528019	.	-	.	ID=exon-XM_006616610.2-2;Dbxref=GeneID:102677801%2CGenbank:XM_006616610.2;Parent=rna-XM_006616610.2
NW_006263547.1	Gnomon	exon	527167	527453	.	-	.	ID=exon-XM_006616610.2-3;Dbxref=GeneID:102677801%2CGenbank:XM_006616610.2;Parent=rna-XM_006616610.2
NW_006263547.1	Gnomon	exon	528757	528892	.	-	.	ID=exon-XM_006616610.2-1;Dbxref=GeneID:102677801%2CGenbank:XM_006616610.2;Parent=rna-XM_006616610.2
NW_006263547.1	Gnomon	exon	525202	525378	.	-	.	ID=exon-XM_006616610.2-8;Dbxref=GeneID:102677801%2CGenbank:XM_006616610.2;Parent=rna-XM_006616610.2
NW_006263547.1	Gnomon	exon	524876	524973	.	-	.	ID=exon-XM_006616610.2-9;Dbxref=GeneID:102677801%2CGenbank:XM_006616610.2;Parent=rna-XM_006616610.2
NW_006263547.1	Gnomon	exon	711592	711759	.	+	.	ID=exon-XM_006616657.2-1;Dbxref=GeneID:102671892%2CGenbank:XM_006616657.2;Parent=rna-XM_006616657.2
NW_006263547.1	Gnomon	exon	712126	712458	.	+	.	ID=exon-XM_006616657.2-2;Dbxref=GeneID:102671892%2CGenbank:XM_006616657.2;Parent=rna-XM_006616657.2
NW_006263547.1	Gnomon	exon	713240	713524	.	+	.	ID=exon-XM_006616657.2-3;Dbxref=GeneID:102671892%2CGenbank:XM_006616657.2;Parent=rna-XM_006616657.2
NW_006263547.1	Gnomon	exon	713680	713815	.	+	.	ID=exon-XM_006616657.2-4;Dbxref=GeneID:102671892%2CGenbank:XM_006616657.2;Parent=rna-XM_006616657.2
NW_006263547.1	Gnomon	exon	713908	714027	.	+	.	ID=exon-XM_006616657.2-5;Dbxref=GeneID:102671892%2CGenbank:XM_006616657.2;Parent=rna-XM_006616657.2
NW_006263547.1	Gnomon	exon	714179	714279	.	+	.	ID=exon-XM_006616657.2-6;Dbxref=GeneID:102671892%2CGenbank:XM_006616657.2;Parent=rna-XM_006616657.2
NW_006263547.1	Gnomon	exon	715198	715611	.	+	.	ID=exon-XM_006616657.2-7;Dbxref=GeneID:102671892%2CGenbank:XM_006616657.2;Parent=rna-XM_006616657.2
NW_006263547.1	Gnomon	exon	716187	718048	.	+	.	ID=exon-XM_006616657.2-8;Dbxref=GeneID:102671892%2CGenbank:XM_006616657.2;Parent=rna-XM_006616657.2
NW_006263547.1	Gnomon	gene	50527	54339	.	+	.	Name=LOC102675597;ID=gene-LOC102675597;Dbxref=GeneID:102675597
NW_006263547.1	Gnomon	gene	880159	881327	.	+	.	Name=LOC102675598;ID=gene-LOC102675598;Dbxref=GeneID:102675598
NW_006263547.1	Gnomon	exon	897944	898039	.	-	.	ID=exon-XM_031510934.1-5;Dbxref=GeneID:102677110%2CGenbank:XM_031510934.1;Parent=rna-XM_031510934.1
NW_006263547.1	Gnomon	exon	896751	896951	.	-	.	ID=exon-XM_031510934.1-6;Dbxref=GeneID:102677110%2CGenbank:XM_031510934.1;Parent=rna-XM_031510934.1
NW_006263547.1	Gnomon	exon	895471	895758	.	-	.	ID=exon-XM_031510934.1-7;Dbxref=GeneID:102677110%2CGenbank:XM_031510934.1;Parent=rna-XM_031510934.1
NW_006263547.1	Gnomon	exon	895243	895386	.	-	.	ID=exon-XM_031510934.1-8;Dbxref=GeneID:102677110%2CGenbank:XM_031510934.1;Parent=rna-XM_031510934.1
NW_006263547.1	Gnomon	exon	894488	894647	.	-	.	ID=exon-XM_031510934.1-9;Dbxref=GeneID:102677110%2CGenbank:XM_031510934.1;Parent=rna-XM_031510934.1
NW_006263547.1	Gnomon	exon	916413	916724	.	-	.	ID=exon-XM_031510934.1-1;Dbxref=GeneID:102677110%2CGenbank:XM_031510934.1;Parent=rna-XM_031510934.1
NW_006263547.1	Gnomon	exon	898746	898847	.	-	.	ID=exon-XM_031510934.1-2;Dbxref=GeneID:102677110%2CGenbank:XM_031510934.1;Parent=rna-XM_031510934.1
NW_006263547.1	Gnomon	exon	898493	898657	.	-	.	ID=exon-XM_031510934.1-3;Dbxref=GeneID:102677110%2CGenbank:XM_031510934.1;Parent=rna-XM_031510934.1
NW_006263547.1	Gnomon	exon	898129	898203	.	-	.	ID=exon-XM_031510934.1-4;Dbxref=GeneID:102677110%2CGenbank:XM_031510934.1;Parent=rna-XM_031510934.1
NW_006263547.1	Gnomon	CDS	440011	440013	.	+	0	Name=XP_006616668.1;ID=cds-XP_006616668.1;Dbxref=GeneID:102676863%2CGenbank:XP_006616668.1;Parent=rna-XM_006616605.2
NW_006263547.1	Gnomon	CDS	440677	440843	.	+	0	Name=XP_006616668.1;ID=cds-XP_006616668.1;Dbxref=GeneID:102676863%2CGenbank:XP_006616668.1;Parent=rna-XM_006616605.2
NW_006263547.1	Gnomon	CDS	440941	441075	.	+	0	Name=XP_006616668.1;ID=cds-XP_006616668.1;Dbxref=GeneID:102676863%2CGenbank:XP_006616668.1;Parent=rna-XM_006616605.2
NW_006263547.1	Gnomon	CDS	441326	441462	.	+	0	Name=XP_006616668.1;ID=cds-XP_006616668.1;Dbxref=GeneID:102676863%2CGenbank:XP_006616668.1;Parent=rna-XM_006616605.2
NW_006263547.1	Gnomon	CDS	441547	441740	.	+	0	Name=XP_006616668.1;ID=cds-XP_006616668.1;Dbxref=GeneID:102676863%2CGenbank:XP_006616668.1;Parent=rna-XM_006616605.2
NW_006263547.1	Gnomon	CDS	441818	442288	.	+	0	Name=XP_006616668.1;ID=cds-XP_006616668.1;Dbxref=GeneID:102676863%2CGenbank:XP_006616668.1;Parent=rna-XM_006616605.2
NW_006263547.1	Gnomon	CDS	442376	442537	.	+	0	Name=XP_006616668.1;ID=cds-XP_006616668.1;Dbxref=GeneID:102676863%2CGenbank:XP_006616668.1;Parent=rna-XM_006616605.2
NW_006263547.1	Gnomon	CDS	442611	442714	.	+	0	Name=XP_006616668.1;ID=cds-XP_006616668.1;Dbxref=GeneID:102676863%2CGenbank:XP_006616668.1;Parent=rna-XM_006616605.2
NW_006263547.1	Gnomon	CDS	442789	442883	.	+	0	Name=XP_006616668.1;ID=cds-XP_006616668.1;Dbxref=GeneID:102676863%2CGenbank:XP_006616668.1;Parent=rna-XM_006616605.2
NW_006263547.1	Gnomon	CDS	443002	443239	.	+	0	Name=XP_006616668.1;ID=cds-XP_006616668.1;Dbxref=GeneID:102676863%2CGenbank:XP_006616668.1;Parent=rna-XM_006616605.2
NW_006263547.1	Gnomon	CDS	443469	443579	.	+	0	Name=XP_006616668.1;ID=cds-XP_006616668.1;Dbxref=GeneID:102676863%2CGenbank:XP_006616668.1;Parent=rna-XM_006616605.2
NW_006263547.1	Gnomon	CDS	443791	443884	.	+	0	Name=XP_006616668.1;ID=cds-XP_006616668.1;Dbxref=GeneID:102676863%2CGenbank:XP_006616668.1;Parent=rna-XM_006616605.2
NW_006263547.1	Gnomon	CDS	443955	444172	.	+	0	Name=XP_006616668.1;ID=cds-XP_006616668.1;Dbxref=GeneID:102676863%2CGenbank:XP_006616668.1;Parent=rna-XM_006616605.2
NW_006263547.1	Gnomon	CDS	444239	444474	.	+	0	Name=XP_006616668.1;ID=cds-XP_006616668.1;Dbxref=GeneID:102676863%2CGenbank:XP_006616668.1;Parent=rna-XM_006616605.2
NW_006263547.1	Gnomon	CDS	444577	444701	.	+	0	Name=XP_006616668.1;ID=cds-XP_006616668.1;Dbxref=GeneID:102676863%2CGenbank:XP_006616668.1;Parent=rna-XM_006616605.2
NW_006263547.1	Gnomon	CDS	444797	444945	.	+	0	Name=XP_006616668.1;ID=cds-XP_006616668.1;Dbxref=GeneID:102676863%2CGenbank:XP_006616668.1;Parent=rna-XM_006616605.2
NW_006263547.1	Gnomon	CDS	447610	447753	.	+	0	Name=XP_006616668.1;ID=cds-XP_006616668.1;Dbxref=GeneID:102676863%2CGenbank:XP_006616668.1;Parent=rna-XM_006616605.2
NW_006263547.1	Gnomon	CDS	448444	448588	.	+	0	Name=XP_006616668.1;ID=cds-XP_006616668.1;Dbxref=GeneID:102676863%2CGenbank:XP_006616668.1;Parent=rna-XM_006616605.2
NW_006263547.1	Gnomon	CDS	448652	448860	.	+	0	Name=XP_006616668.1;ID=cds-XP_006616668.1;Dbxref=GeneID:102676863%2CGenbank:XP_006616668.1;Parent=rna-XM_006616605.2
NW_006263547.1	Gnomon	CDS	450171	450345	.	+	0	Name=XP_006616668.1;ID=cds-XP_006616668.1;Dbxref=GeneID:102676863%2CGenbank:XP_006616668.1;Parent=rna-XM_006616605.2
NW_006263547.1	Gnomon	CDS	450493	450738	.	+	0	Name=XP_006616668.1;ID=cds-XP_006616668.1;Dbxref=GeneID:102676863%2CGenbank:XP_006616668.1;Parent=rna-XM_006616605.2
NW_006263547.1	Gnomon	CDS	451128	451365	.	+	0	Name=XP_006616668.1;ID=cds-XP_006616668.1;Dbxref=GeneID:102676863%2CGenbank:XP_006616668.1;Parent=rna-XM_006616605.2
NW_006263547.1	Gnomon	CDS	451451	451544	.	+	0	Name=XP_006616668.1;ID=cds-XP_006616668.1;Dbxref=GeneID:102676863%2CGenbank:XP_006616668.1;Parent=rna-XM_006616605.2
NW_006263547.1	Gnomon	CDS	451784	451945	.	+	0	Name=XP_006616668.1;ID=cds-XP_006616668.1;Dbxref=GeneID:102676863%2CGenbank:XP_006616668.1;Parent=rna-XM_006616605.2
NW_006263547.1	Gnomon	CDS	452031	452103	.	+	0	Name=XP_006616668.1;ID=cds-XP_006616668.1;Dbxref=GeneID:102676863%2CGenbank:XP_006616668.1;Parent=rna-XM_006616605.2
NW_006263547.1	Gnomon	CDS	928320	928500	.	-	0	Name=XP_006616761.1;ID=cds-XP_006616761.1;Dbxref=GeneID:102676330%2CGenbank:XP_006616761.1;Parent=rna-XM_006616698.2
NW_006263547.1	Gnomon	CDS	927837	928014	.	-	0	Name=XP_006616761.1;ID=cds-XP_006616761.1;Dbxref=GeneID:102676330%2CGenbank:XP_006616761.1;Parent=rna-XM_006616698.2
NW_006263547.1	Gnomon	CDS	927468	927718	.	-	0	Name=XP_006616761.1;ID=cds-XP_006616761.1;Dbxref=GeneID:102676330%2CGenbank:XP_006616761.1;Parent=rna-XM_006616698.2
NW_006263547.1	Gnomon	CDS	927342	927397	.	-	0	Name=XP_006616761.1;ID=cds-XP_006616761.1;Dbxref=GeneID:102676330%2CGenbank:XP_006616761.1;Parent=rna-XM_006616698.2
NW_006263547.1	Gnomon	mRNA	967775	970991	.	-	.	Name=XM_006616716.2;ID=rna-XM_006616716.2;Dbxref=GeneID:102678636%2CGenbank:XM_006616716.2;Parent=gene-LOC102678636
NW_006263547.1	Gnomon	mRNA	530381	535389	.	-	.	Name=XM_031510922.1;ID=rna-XM_031510922.1;Dbxref=GeneID:102677663%2CGenbank:XM_031510922.1;Parent=gene-LOC102677663
NW_006263547.1	Gnomon	gene	877415	881733	.	-	.	Name=LOC102675731;ID=gene-LOC102675731;Dbxref=GeneID:102675731
NW_006263547.1	Gnomon	gene	45154	50318	.	+	.	Name=LOC102675730;ID=gene-LOC102675730;Dbxref=GeneID:102675730
NW_006263547.1	Gnomon	CDS	916413	916661	.	-	0	Name=XP_031366786.1;ID=cds-XP_031366786.1;Dbxref=GeneID:102677110%2CGenbank:XP_031366786.1;Parent=rna-XM_031510926.1
NW_006263547.1	Gnomon	CDS	898746	898847	.	-	0	Name=XP_031366786.1;ID=cds-XP_031366786.1;Dbxref=GeneID:102677110%2CGenbank:XP_031366786.1;Parent=rna-XM_031510926.1
NW_006263547.1	Gnomon	CDS	898493	898657	.	-	0	Name=XP_031366786.1;ID=cds-XP_031366786.1;Dbxref=GeneID:102677110%2CGenbank:XP_031366786.1;Parent=rna-XM_031510926.1
NW_006263547.1	Gnomon	CDS	898129	898203	.	-	0	Name=XP_031366786.1;ID=cds-XP_031366786.1;Dbxref=GeneID:102677110%2CGenbank:XP_031366786.1;Parent=rna-XM_031510926.1
NW_006263547.1	Gnomon	CDS	897944	898039	.	-	0	Name=XP_031366786.1;ID=cds-XP_031366786.1;Dbxref=GeneID:102677110%2CGenbank:XP_031366786.1;Parent=rna-XM_031510926.1
NW_006263547.1	Gnomon	CDS	896751	896951	.	-	0	Name=XP_031366786.1;ID=cds-XP_031366786.1;Dbxref=GeneID:102677110%2CGenbank:XP_031366786.1;Parent=rna-XM_031510926.1
NW_006263547.1	Gnomon	CDS	895471	895758	.	-	0	Name=XP_031366786.1;ID=cds-XP_031366786.1;Dbxref=GeneID:102677110%2CGenbank:XP_031366786.1;Parent=rna-XM_031510926.1
NW_006263547.1	Gnomon	CDS	895243	895386	.	-	0	Name=XP_031366786.1;ID=cds-XP_031366786.1;Dbxref=GeneID:102677110%2CGenbank:XP_031366786.1;Parent=rna-XM_031510926.1
NW_006263547.1	Gnomon	CDS	894488	894647	.	-	0	Name=XP_031366786.1;ID=cds-XP_031366786.1;Dbxref=GeneID:102677110%2CGenbank:XP_031366786.1;Parent=rna-XM_031510926.1
NW_006263547.1	Gnomon	CDS	894042	894403	.	-	0	Name=XP_031366786.1;ID=cds-XP_031366786.1;Dbxref=GeneID:102677110%2CGenbank:XP_031366786.1;Parent=rna-XM_031510926.1
NW_006263547.1	Gnomon	CDS	893648	893890	.	-	0	Name=XP_031366786.1;ID=cds-XP_031366786.1;Dbxref=GeneID:102677110%2CGenbank:XP_031366786.1;Parent=rna-XM_031510926.1
NW_006263547.1	Gnomon	CDS	893399	893581	.	-	0	Name=XP_031366786.1;ID=cds-XP_031366786.1;Dbxref=GeneID:102677110%2CGenbank:XP_031366786.1;Parent=rna-XM_031510926.1
NW_006263547.1	Gnomon	CDS	893236	893328	.	-	0	Name=XP_031366786.1;ID=cds-XP_031366786.1;Dbxref=GeneID:102677110%2CGenbank:XP_031366786.1;Parent=rna-XM_031510926.1
NW_006263547.1	Gnomon	CDS	892973	893133	.	-	0	Name=XP_031366786.1;ID=cds-XP_031366786.1;Dbxref=GeneID:102677110%2CGenbank:XP_031366786.1;Parent=rna-XM_031510926.1
NW_006263547.1	Gnomon	CDS	892503	892550	.	-	0	Name=XP_031366786.1;ID=cds-XP_031366786.1;Dbxref=GeneID:102677110%2CGenbank:XP_031366786.1;Parent=rna-XM_031510926.1
NW_006263547.1	Gnomon	CDS	890524	890779	.	-	0	Name=XP_031366786.1;ID=cds-XP_031366786.1;Dbxref=GeneID:102677110%2CGenbank:XP_031366786.1;Parent=rna-XM_031510926.1
NW_006263547.1	Gnomon	CDS	890292	890437	.	-	0	Name=XP_031366786.1;ID=cds-XP_031366786.1;Dbxref=GeneID:102677110%2CGenbank:XP_031366786.1;Parent=rna-XM_031510926.1
NW_006263547.1	Gnomon	CDS	889959	890189	.	-	0	Name=XP_031366786.1;ID=cds-XP_031366786.1;Dbxref=GeneID:102677110%2CGenbank:XP_031366786.1;Parent=rna-XM_031510926.1
NW_006263547.1	Gnomon	CDS	889565	889828	.	-	0	Name=XP_031366786.1;ID=cds-XP_031366786.1;Dbxref=GeneID:102677110%2CGenbank:XP_031366786.1;Parent=rna-XM_031510926.1
NW_006263547.1	Gnomon	CDS	889334	889490	.	-	0	Name=XP_031366786.1;ID=cds-XP_031366786.1;Dbxref=GeneID:102677110%2CGenbank:XP_031366786.1;Parent=rna-XM_031510926.1
NW_006263547.1	Gnomon	CDS	889077	889193	.	-	0	Name=XP_031366786.1;ID=cds-XP_031366786.1;Dbxref=GeneID:102677110%2CGenbank:XP_031366786.1;Parent=rna-XM_031510926.1
NW_006263547.1	Gnomon	CDS	888885	888974	.	-	0	Name=XP_031366786.1;ID=cds-XP_031366786.1;Dbxref=GeneID:102677110%2CGenbank:XP_031366786.1;Parent=rna-XM_031510926.1
NW_006263547.1	Gnomon	CDS	921904	921996	.	-	0	Name=XP_006616764.1;ID=cds-XP_006616764.1;Dbxref=GeneID:102676650%2CGenbank:XP_006616764.1;Parent=rna-XM_006616701.2
NW_006263547.1	Gnomon	CDS	921441	921506	.	-	0	Name=XP_006616764.1;ID=cds-XP_006616764.1;Dbxref=GeneID:102676650%2CGenbank:XP_006616764.1;Parent=rna-XM_006616701.2
NW_006263547.1	Gnomon	CDS	921220	921357	.	-	0	Name=XP_006616764.1;ID=cds-XP_006616764.1;Dbxref=GeneID:102676650%2CGenbank:XP_006616764.1;Parent=rna-XM_006616701.2
NW_006263547.1	Gnomon	CDS	921056	921127	.	-	0	Name=XP_006616764.1;ID=cds-XP_006616764.1;Dbxref=GeneID:102676650%2CGenbank:XP_006616764.1;Parent=rna-XM_006616701.2
NW_006263547.1	Gnomon	CDS	920915	920984	.	-	0	Name=XP_006616764.1;ID=cds-XP_006616764.1;Dbxref=GeneID:102676650%2CGenbank:XP_006616764.1;Parent=rna-XM_006616701.2
NW_006263547.1	Gnomon	CDS	920782	920837	.	-	0	Name=XP_006616764.1;ID=cds-XP_006616764.1;Dbxref=GeneID:102676650%2CGenbank:XP_006616764.1;Parent=rna-XM_006616701.2
NW_006263547.1	Gnomon	mRNA	942312	945638	.	-	.	Name=XM_031510921.1;ID=rna-XM_031510921.1;Dbxref=GeneID:102677755%2CGenbank:XM_031510921.1;Parent=gene-LOC102677755
NW_006263547.1	Gnomon	exon	680856	681045	.	-	.	ID=exon-XM_031510880.1-10;Dbxref=GeneID:102680804%2CGenbank:XM_031510880.1;Parent=rna-XM_031510880.1
NW_006263547.1	Gnomon	exon	680587	680787	.	-	.	ID=exon-XM_031510880.1-11;Dbxref=GeneID:102680804%2CGenbank:XM_031510880.1;Parent=rna-XM_031510880.1
NW_006263547.1	Gnomon	exon	680314	680499	.	-	.	ID=exon-XM_031510880.1-12;Dbxref=GeneID:102680804%2CGenbank:XM_031510880.1;Parent=rna-XM_031510880.1
NW_006263547.1	Gnomon	exon	679847	680221	.	-	.	ID=exon-XM_031510880.1-13;Dbxref=GeneID:102680804%2CGenbank:XM_031510880.1;Parent=rna-XM_031510880.1
NW_006263547.1	Gnomon	exon	679619	679760	.	-	.	ID=exon-XM_031510880.1-14;Dbxref=GeneID:102680804%2CGenbank:XM_031510880.1;Parent=rna-XM_031510880.1
NW_006263547.1	Gnomon	exon	679373	679521	.	-	.	ID=exon-XM_031510880.1-15;Dbxref=GeneID:102680804%2CGenbank:XM_031510880.1;Parent=rna-XM_031510880.1
NW_006263547.1	Gnomon	exon	679067	679295	.	-	.	ID=exon-XM_031510880.1-16;Dbxref=GeneID:102680804%2CGenbank:XM_031510880.1;Parent=rna-XM_031510880.1
NW_006263547.1	Gnomon	exon	678900	678981	.	-	.	ID=exon-XM_031510880.1-17;Dbxref=GeneID:102680804%2CGenbank:XM_031510880.1;Parent=rna-XM_031510880.1
NW_006263547.1	Gnomon	exon	677553	678613	.	-	.	ID=exon-XM_031510880.1-18;Dbxref=GeneID:102680804%2CGenbank:XM_031510880.1;Parent=rna-XM_031510880.1
NW_006263547.1	Gnomon	exon	942312	942548	.	-	.	ID=exon-XM_006616709.2-10;Dbxref=GeneID:102677755%2CGenbank:XM_006616709.2;Parent=rna-XM_006616709.2
NW_006263547.1	Gnomon	CDS	883060	883205	.	-	0	Name=XP_031366785.1;ID=cds-XP_031366785.1;Dbxref=GeneID:102680945%2CGenbank:XP_031366785.1;Parent=rna-XM_031510925.1
NW_006263547.1	Gnomon	CDS	882850	882986	.	-	0	Name=XP_031366785.1;ID=cds-XP_031366785.1;Dbxref=GeneID:102680945%2CGenbank:XP_031366785.1;Parent=rna-XM_031510925.1
NW_006263547.1	Gnomon	CDS	882640	882765	.	-	0	Name=XP_031366785.1;ID=cds-XP_031366785.1;Dbxref=GeneID:102680945%2CGenbank:XP_031366785.1;Parent=rna-XM_031510925.1
NW_006263547.1	Gnomon	CDS	882290	882557	.	-	0	Name=XP_031366785.1;ID=cds-XP_031366785.1;Dbxref=GeneID:102680945%2CGenbank:XP_031366785.1;Parent=rna-XM_031510925.1
NW_006263547.1	Gnomon	CDS	882031	882223	.	-	0	Name=XP_031366785.1;ID=cds-XP_031366785.1;Dbxref=GeneID:102680945%2CGenbank:XP_031366785.1;Parent=rna-XM_031510925.1
NW_006263547.1	Gnomon	CDS	881724	881969	.	-	0	Name=XP_031366785.1;ID=cds-XP_031366785.1;Dbxref=GeneID:102680945%2CGenbank:XP_031366785.1;Parent=rna-XM_031510925.1
NW_006263547.1	Gnomon	CDS	921904	921996	.	-	0	Name=XP_006616763.1;ID=cds-XP_006616763.1;Dbxref=GeneID:102676650%2CGenbank:XP_006616763.1;Parent=rna-XM_006616700.2
NW_006263547.1	Gnomon	CDS	921801	921833	.	-	0	Name=XP_006616763.1;ID=cds-XP_006616763.1;Dbxref=GeneID:102676650%2CGenbank:XP_006616763.1;Parent=rna-XM_006616700.2
NW_006263547.1	Gnomon	CDS	921669	921713	.	-	0	Name=XP_006616763.1;ID=cds-XP_006616763.1;Dbxref=GeneID:102676650%2CGenbank:XP_006616763.1;Parent=rna-XM_006616700.2
NW_006263547.1	Gnomon	CDS	921441	921506	.	-	0	Name=XP_006616763.1;ID=cds-XP_006616763.1;Dbxref=GeneID:102676650%2CGenbank:XP_006616763.1;Parent=rna-XM_006616700.2
NW_006263547.1	Gnomon	CDS	921220	921357	.	-	0	Name=XP_006616763.1;ID=cds-XP_006616763.1;Dbxref=GeneID:102676650%2CGenbank:XP_006616763.1;Parent=rna-XM_006616700.2
NW_006263547.1	Gnomon	CDS	921056	921127	.	-	0	Name=XP_006616763.1;ID=cds-XP_006616763.1;Dbxref=GeneID:102676650%2CGenbank:XP_006616763.1;Parent=rna-XM_006616700.2
NW_006263547.1	Gnomon	CDS	920915	920984	.	-	0	Name=XP_006616763.1;ID=cds-XP_006616763.1;Dbxref=GeneID:102676650%2CGenbank:XP_006616763.1;Parent=rna-XM_006616700.2
NW_006263547.1	Gnomon	CDS	920782	920837	.	-	0	Name=XP_006616763.1;ID=cds-XP_006616763.1;Dbxref=GeneID:102676650%2CGenbank:XP_006616763.1;Parent=rna-XM_006616700.2
NW_006263547.1	Gnomon	mRNA	952545	955205	.	+	.	Name=XM_006616714.2;ID=rna-XM_006616714.2;Dbxref=GeneID:102678355%2CGenbank:XM_006616714.2;Parent=gene-LOC102678355
NW_006263547.1	Gnomon	mRNA	942312	945993	.	-	.	Name=XM_031510920.1;ID=rna-XM_031510920.1;Dbxref=GeneID:102677755%2CGenbank:XM_031510920.1;Parent=gene-LOC102677755
NW_006263547.1	Gnomon	CDS	879466	879598	.	-	0	Name=XP_031366784.1;ID=cds-XP_031366784.1;Dbxref=GeneID:102675731%2CGenbank:XP_031366784.1;Parent=rna-XM_031510924.1
NW_006263547.1	Gnomon	CDS	879197	879396	.	-	0	Name=XP_031366784.1;ID=cds-XP_031366784.1;Dbxref=GeneID:102675731%2CGenbank:XP_031366784.1;Parent=rna-XM_031510924.1
NW_006263547.1	Gnomon	CDS	878939	879118	.	-	0	Name=XP_031366784.1;ID=cds-XP_031366784.1;Dbxref=GeneID:102675731%2CGenbank:XP_031366784.1;Parent=rna-XM_031510924.1
NW_006263547.1	Gnomon	CDS	877517	878857	.	-	0	Name=XP_031366784.1;ID=cds-XP_031366784.1;Dbxref=GeneID:102675731%2CGenbank:XP_031366784.1;Parent=rna-XM_031510924.1
NW_006263547.1	Gnomon	exon	954481	954603	.	+	.	ID=exon-XM_031510910.1-5;Dbxref=GeneID:102678355%2CGenbank:XM_031510910.1;Parent=rna-XM_031510910.1
NW_006263547.1	Gnomon	exon	954671	954719	.	+	.	ID=exon-XM_031510910.1-6;Dbxref=GeneID:102678355%2CGenbank:XM_031510910.1;Parent=rna-XM_031510910.1
NW_006263547.1	Gnomon	exon	953969	954132	.	+	.	ID=exon-XM_031510910.1-3;Dbxref=GeneID:102678355%2CGenbank:XM_031510910.1;Parent=rna-XM_031510910.1
NW_006263547.1	Gnomon	exon	954215	954419	.	+	.	ID=exon-XM_031510910.1-4;Dbxref=GeneID:102678355%2CGenbank:XM_031510910.1;Parent=rna-XM_031510910.1
NW_006263547.1	Gnomon	exon	952545	952666	.	+	.	ID=exon-XM_031510910.1-1;Dbxref=GeneID:102678355%2CGenbank:XM_031510910.1;Parent=rna-XM_031510910.1
NW_006263547.1	Gnomon	exon	952707	953896	.	+	.	ID=exon-XM_031510910.1-2;Dbxref=GeneID:102678355%2CGenbank:XM_031510910.1;Parent=rna-XM_031510910.1
NW_006263547.1	Gnomon	CDS	458692	458906	.	+	0	Name=XP_006616664.1;ID=cds-XP_006616664.1;Dbxref=GeneID:102676649%2CGenbank:XP_006616664.1;Parent=rna-XM_006616601.2
NW_006263547.1	Gnomon	CDS	458970	459057	.	+	0	Name=XP_006616664.1;ID=cds-XP_006616664.1;Dbxref=GeneID:102676649%2CGenbank:XP_006616664.1;Parent=rna-XM_006616601.2
NW_006263547.1	Gnomon	CDS	459141	459371	.	+	0	Name=XP_006616664.1;ID=cds-XP_006616664.1;Dbxref=GeneID:102676649%2CGenbank:XP_006616664.1;Parent=rna-XM_006616601.2
NW_006263547.1	Gnomon	CDS	459439	459552	.	+	0	Name=XP_006616664.1;ID=cds-XP_006616664.1;Dbxref=GeneID:102676649%2CGenbank:XP_006616664.1;Parent=rna-XM_006616601.2
NW_006263547.1	Gnomon	mRNA	552144	553911	.	+	.	Name=XM_006616617.2;ID=rna-XM_006616617.2;Dbxref=GeneID:102678808%2CGenbank:XM_006616617.2;Parent=gene-LOC102678808
NW_006263547.1	Gnomon	mRNA	935358	936863	.	-	.	Name=XM_006616711.2;ID=rna-XM_006616711.2;Dbxref=GeneID:102678030%2CGenbank:XM_006616711.2;Parent=gene-LOC102678030
NW_006263547.1	Gnomon	gene	854299	868070	.	-	.	Name=LOC102675133;ID=gene-LOC102675133;Dbxref=GeneID:102675133
NW_006263547.1	Gnomon	CDS	879466	879598	.	-	0	Name=XP_031366783.1;ID=cds-XP_031366783.1;Dbxref=GeneID:102675731%2CGenbank:XP_031366783.1;Parent=rna-XM_031510923.1
NW_006263547.1	Gnomon	CDS	879197	879396	.	-	0	Name=XP_031366783.1;ID=cds-XP_031366783.1;Dbxref=GeneID:102675731%2CGenbank:XP_031366783.1;Parent=rna-XM_031510923.1
NW_006263547.1	Gnomon	CDS	878939	879118	.	-	0	Name=XP_031366783.1;ID=cds-XP_031366783.1;Dbxref=GeneID:102675731%2CGenbank:XP_031366783.1;Parent=rna-XM_031510923.1
NW_006263547.1	Gnomon	CDS	877517	878857	.	-	0	Name=XP_031366783.1;ID=cds-XP_031366783.1;Dbxref=GeneID:102675731%2CGenbank:XP_031366783.1;Parent=rna-XM_031510923.1
NW_006263547.1	Gnomon	exon	843032	843345	.	-	.	ID=exon-XM_006616682.2-5;Dbxref=GeneID:102674576%2CGenbank:XM_006616682.2;Parent=rna-XM_006616682.2
NW_006263547.1	Gnomon	exon	844424	844675	.	-	.	ID=exon-XM_006616682.2-1;Dbxref=GeneID:102674576%2CGenbank:XM_006616682.2;Parent=rna-XM_006616682.2
NW_006263547.1	Gnomon	exon	843969	844284	.	-	.	ID=exon-XM_006616682.2-2;Dbxref=GeneID:102674576%2CGenbank:XM_006616682.2;Parent=rna-XM_006616682.2
NW_006263547.1	Gnomon	exon	843631	843891	.	-	.	ID=exon-XM_006616682.2-3;Dbxref=GeneID:102674576%2CGenbank:XM_006616682.2;Parent=rna-XM_006616682.2
NW_006263547.1	Gnomon	exon	843425	843557	.	-	.	ID=exon-XM_006616682.2-4;Dbxref=GeneID:102674576%2CGenbank:XM_006616682.2;Parent=rna-XM_006616682.2
NW_006263547.1	Gnomon	exon	10468	10878	.	+	.	ID=exon-XM_006616581.2-1;Dbxref=GeneID:102673991%2CGenbank:XM_006616581.2;Parent=rna-XM_006616581.2
NW_006263547.1	Gnomon	exon	13435	13565	.	+	.	ID=exon-XM_006616581.2-2;Dbxref=GeneID:102673991%2CGenbank:XM_006616581.2;Parent=rna-XM_006616581.2
NW_006263547.1	Gnomon	exon	13651	13818	.	+	.	ID=exon-XM_006616581.2-3;Dbxref=GeneID:102673991%2CGenbank:XM_006616581.2;Parent=rna-XM_006616581.2
NW_006263547.1	Gnomon	exon	13943	14083	.	+	.	ID=exon-XM_006616581.2-4;Dbxref=GeneID:102673991%2CGenbank:XM_006616581.2;Parent=rna-XM_006616581.2
NW_006263547.1	Gnomon	exon	14142	14548	.	+	.	ID=exon-XM_006616581.2-5;Dbxref=GeneID:102673991%2CGenbank:XM_006616581.2;Parent=rna-XM_006616581.2
NW_006263547.1	Gnomon	CDS	463765	463933	.	+	0	Name=XP_006616663.1;ID=cds-XP_006616663.1;Dbxref=GeneID:102676515%2CGenbank:XP_006616663.1;Parent=rna-XM_006616600.2
NW_006263547.1	Gnomon	CDS	464016	464141	.	+	0	Name=XP_006616663.1;ID=cds-XP_006616663.1;Dbxref=GeneID:102676515%2CGenbank:XP_006616663.1;Parent=rna-XM_006616600.2
NW_006263547.1	Gnomon	CDS	464231	464424	.	+	0	Name=XP_006616663.1;ID=cds-XP_006616663.1;Dbxref=GeneID:102676515%2CGenbank:XP_006616663.1;Parent=rna-XM_006616600.2
NW_006263547.1	Gnomon	CDS	464505	464627	.	+	0	Name=XP_006616663.1;ID=cds-XP_006616663.1;Dbxref=GeneID:102676515%2CGenbank:XP_006616663.1;Parent=rna-XM_006616600.2
NW_006263547.1	Gnomon	CDS	464710	464869	.	+	0	Name=XP_006616663.1;ID=cds-XP_006616663.1;Dbxref=GeneID:102676515%2CGenbank:XP_006616663.1;Parent=rna-XM_006616600.2
NW_006263547.1	Gnomon	CDS	464952	465162	.	+	0	Name=XP_006616663.1;ID=cds-XP_006616663.1;Dbxref=GeneID:102676515%2CGenbank:XP_006616663.1;Parent=rna-XM_006616600.2
NW_006263547.1	Gnomon	CDS	465383	465592	.	+	0	Name=XP_006616663.1;ID=cds-XP_006616663.1;Dbxref=GeneID:102676515%2CGenbank:XP_006616663.1;Parent=rna-XM_006616600.2
NW_006263547.1	Gnomon	CDS	465676	465826	.	+	0	Name=XP_006616663.1;ID=cds-XP_006616663.1;Dbxref=GeneID:102676515%2CGenbank:XP_006616663.1;Parent=rna-XM_006616600.2
NW_006263547.1	Gnomon	mRNA	551976	555279	.	+	.	Name=XM_006616618.1;ID=rna-XM_006616618.1;Dbxref=GeneID:102678933%2CGenbank:XM_006616618.1;Parent=gene-LOC102678933
NW_006263547.1	Gnomon	gene	68611	73601	.	+	.	Name=LOC102675322;ID=gene-LOC102675322;Dbxref=GeneID:102675322
NW_006263547.1	Gnomon	exon	714179	714279	.	+	.	ID=exon-XM_006616658.2-6;Dbxref=GeneID:102671892%2CGenbank:XM_006616658.2;Parent=rna-XM_006616658.2
NW_006263547.1	Gnomon	exon	715198	715611	.	+	.	ID=exon-XM_006616658.2-7;Dbxref=GeneID:102671892%2CGenbank:XM_006616658.2;Parent=rna-XM_006616658.2
NW_006263547.1	Gnomon	exon	713680	713815	.	+	.	ID=exon-XM_006616658.2-4;Dbxref=GeneID:102671892%2CGenbank:XM_006616658.2;Parent=rna-XM_006616658.2
NW_006263547.1	Gnomon	exon	713908	714027	.	+	.	ID=exon-XM_006616658.2-5;Dbxref=GeneID:102671892%2CGenbank:XM_006616658.2;Parent=rna-XM_006616658.2
NW_006263547.1	Gnomon	exon	716187	718048	.	+	.	ID=exon-XM_006616658.2-8;Dbxref=GeneID:102671892%2CGenbank:XM_006616658.2;Parent=rna-XM_006616658.2
NW_006263547.1	Gnomon	exon	712126	712517	.	+	.	ID=exon-XM_006616658.2-2;Dbxref=GeneID:102671892%2CGenbank:XM_006616658.2;Parent=rna-XM_006616658.2
NW_006263547.1	Gnomon	exon	713240	713524	.	+	.	ID=exon-XM_006616658.2-3;Dbxref=GeneID:102671892%2CGenbank:XM_006616658.2;Parent=rna-XM_006616658.2
NW_006263547.1	Gnomon	exon	711591	711759	.	+	.	ID=exon-XM_006616658.2-1;Dbxref=GeneID:102671892%2CGenbank:XM_006616658.2;Parent=rna-XM_006616658.2
NW_006263547.1	Gnomon	CDS	534536	534562	.	-	0	Name=XP_031366782.1;ID=cds-XP_031366782.1;Dbxref=GeneID:102677663%2CGenbank:XP_031366782.1;Parent=rna-XM_031510922.1
NW_006263547.1	Gnomon	CDS	534351	534458	.	-	0	Name=XP_031366782.1;ID=cds-XP_031366782.1;Dbxref=GeneID:102677663%2CGenbank:XP_031366782.1;Parent=rna-XM_031510922.1
NW_006263547.1	Gnomon	CDS	533266	533506	.	-	0	Name=XP_031366782.1;ID=cds-XP_031366782.1;Dbxref=GeneID:102677663%2CGenbank:XP_031366782.1;Parent=rna-XM_031510922.1
NW_006263547.1	Gnomon	CDS	532753	532996	.	-	0	Name=XP_031366782.1;ID=cds-XP_031366782.1;Dbxref=GeneID:102677663%2CGenbank:XP_031366782.1;Parent=rna-XM_031510922.1
NW_006263547.1	Gnomon	CDS	532116	532490	.	-	0	Name=XP_031366782.1;ID=cds-XP_031366782.1;Dbxref=GeneID:102677663%2CGenbank:XP_031366782.1;Parent=rna-XM_031510922.1
NW_006263547.1	Gnomon	CDS	531353	531719	.	-	0	Name=XP_031366782.1;ID=cds-XP_031366782.1;Dbxref=GeneID:102677663%2CGenbank:XP_031366782.1;Parent=rna-XM_031510922.1
NW_006263547.1	Gnomon	CDS	530863	531139	.	-	0	Name=XP_031366782.1;ID=cds-XP_031366782.1;Dbxref=GeneID:102677663%2CGenbank:XP_031366782.1;Parent=rna-XM_031510922.1
NW_006263547.1	Gnomon	CDS	530652	530746	.	-	0	Name=XP_031366782.1;ID=cds-XP_031366782.1;Dbxref=GeneID:102677663%2CGenbank:XP_031366782.1;Parent=rna-XM_031510922.1
NW_006263547.1	Gnomon	CDS	530381	530518	.	-	0	Name=XP_031366782.1;ID=cds-XP_031366782.1;Dbxref=GeneID:102677663%2CGenbank:XP_031366782.1;Parent=rna-XM_031510922.1
NW_006263547.1	Gnomon	exon	1192475	1192543	.	+	.	ID=exon-XM_031510911.1-2;Dbxref=GeneID:102679998%2CGenbank:XM_031510911.1;Parent=rna-XM_031510911.1
NW_006263547.1	Gnomon	exon	1192642	1192678	.	+	.	ID=exon-XM_031510911.1-3;Dbxref=GeneID:102679998%2CGenbank:XM_031510911.1;Parent=rna-XM_031510911.1
NW_006263547.1	Gnomon	exon	1210327	1210567	.	+	.	ID=exon-XM_031510911.1-4;Dbxref=GeneID:102679998%2CGenbank:XM_031510911.1;Parent=rna-XM_031510911.1
NW_006263547.1	Gnomon	exon	1144772	1144929	.	+	.	ID=exon-XM_031510911.1-1;Dbxref=GeneID:102679998%2CGenbank:XM_031510911.1;Parent=rna-XM_031510911.1
NW_006263547.1	Gnomon	exon	593110	593302	.	+	.	ID=exon-XM_006616634.2-6;Dbxref=GeneID:102680124%2CGenbank:XM_006616634.2;Parent=rna-XM_006616634.2
NW_006263547.1	Gnomon	exon	593378	593649	.	+	.	ID=exon-XM_006616634.2-7;Dbxref=GeneID:102680124%2CGenbank:XM_006616634.2;Parent=rna-XM_006616634.2
NW_006263547.1	Gnomon	exon	593742	593951	.	+	.	ID=exon-XM_006616634.2-8;Dbxref=GeneID:102680124%2CGenbank:XM_006616634.2;Parent=rna-XM_006616634.2
NW_006263547.1	Gnomon	exon	594063	594218	.	+	.	ID=exon-XM_006616634.2-9;Dbxref=GeneID:102680124%2CGenbank:XM_006616634.2;Parent=rna-XM_006616634.2
NW_006263547.1	Gnomon	exon	586137	587415	.	+	.	ID=exon-XM_006616634.2-1;Dbxref=GeneID:102680124%2CGenbank:XM_006616634.2;Parent=rna-XM_006616634.2
NW_006263547.1	Gnomon	exon	591504	591926	.	+	.	ID=exon-XM_006616634.2-2;Dbxref=GeneID:102680124%2CGenbank:XM_006616634.2;Parent=rna-XM_006616634.2
NW_006263547.1	Gnomon	exon	592005	592207	.	+	.	ID=exon-XM_006616634.2-3;Dbxref=GeneID:102680124%2CGenbank:XM_006616634.2;Parent=rna-XM_006616634.2
NW_006263547.1	Gnomon	exon	592636	592766	.	+	.	ID=exon-XM_006616634.2-4;Dbxref=GeneID:102680124%2CGenbank:XM_006616634.2;Parent=rna-XM_006616634.2
NW_006263547.1	Gnomon	exon	592845	593021	.	+	.	ID=exon-XM_006616634.2-5;Dbxref=GeneID:102680124%2CGenbank:XM_006616634.2;Parent=rna-XM_006616634.2
NW_006263547.1	Gnomon	CDS	440011	440013	.	+	0	Name=XP_006616666.1;ID=cds-XP_006616666.1;Dbxref=GeneID:102676863%2CGenbank:XP_006616666.1;Parent=rna-XM_006616603.2
NW_006263547.1	Gnomon	CDS	440677	440843	.	+	0	Name=XP_006616666.1;ID=cds-XP_006616666.1;Dbxref=GeneID:102676863%2CGenbank:XP_006616666.1;Parent=rna-XM_006616603.2
NW_006263547.1	Gnomon	CDS	440941	441075	.	+	0	Name=XP_006616666.1;ID=cds-XP_006616666.1;Dbxref=GeneID:102676863%2CGenbank:XP_006616666.1;Parent=rna-XM_006616603.2
NW_006263547.1	Gnomon	CDS	441326	441462	.	+	0	Name=XP_006616666.1;ID=cds-XP_006616666.1;Dbxref=GeneID:102676863%2CGenbank:XP_006616666.1;Parent=rna-XM_006616603.2
NW_006263547.1	Gnomon	CDS	441547	441740	.	+	0	Name=XP_006616666.1;ID=cds-XP_006616666.1;Dbxref=GeneID:102676863%2CGenbank:XP_006616666.1;Parent=rna-XM_006616603.2
NW_006263547.1	Gnomon	CDS	441818	442288	.	+	0	Name=XP_006616666.1;ID=cds-XP_006616666.1;Dbxref=GeneID:102676863%2CGenbank:XP_006616666.1;Parent=rna-XM_006616603.2
NW_006263547.1	Gnomon	CDS	442376	442537	.	+	0	Name=XP_006616666.1;ID=cds-XP_006616666.1;Dbxref=GeneID:102676863%2CGenbank:XP_006616666.1;Parent=rna-XM_006616603.2
NW_006263547.1	Gnomon	CDS	442611	442714	.	+	0	Name=XP_006616666.1;ID=cds-XP_006616666.1;Dbxref=GeneID:102676863%2CGenbank:XP_006616666.1;Parent=rna-XM_006616603.2
NW_006263547.1	Gnomon	CDS	442789	442883	.	+	0	Name=XP_006616666.1;ID=cds-XP_006616666.1;Dbxref=GeneID:102676863%2CGenbank:XP_006616666.1;Parent=rna-XM_006616603.2
NW_006263547.1	Gnomon	CDS	443002	443239	.	+	0	Name=XP_006616666.1;ID=cds-XP_006616666.1;Dbxref=GeneID:102676863%2CGenbank:XP_006616666.1;Parent=rna-XM_006616603.2
NW_006263547.1	Gnomon	CDS	443469	443579	.	+	0	Name=XP_006616666.1;ID=cds-XP_006616666.1;Dbxref=GeneID:102676863%2CGenbank:XP_006616666.1;Parent=rna-XM_006616603.2
NW_006263547.1	Gnomon	CDS	443791	443884	.	+	0	Name=XP_006616666.1;ID=cds-XP_006616666.1;Dbxref=GeneID:102676863%2CGenbank:XP_006616666.1;Parent=rna-XM_006616603.2
NW_006263547.1	Gnomon	CDS	443955	444172	.	+	0	Name=XP_006616666.1;ID=cds-XP_006616666.1;Dbxref=GeneID:102676863%2CGenbank:XP_006616666.1;Parent=rna-XM_006616603.2
NW_006263547.1	Gnomon	CDS	444239	444474	.	+	0	Name=XP_006616666.1;ID=cds-XP_006616666.1;Dbxref=GeneID:102676863%2CGenbank:XP_006616666.1;Parent=rna-XM_006616603.2
NW_006263547.1	Gnomon	CDS	444577	444701	.	+	0	Name=XP_006616666.1;ID=cds-XP_006616666.1;Dbxref=GeneID:102676863%2CGenbank:XP_006616666.1;Parent=rna-XM_006616603.2
NW_006263547.1	Gnomon	CDS	444797	444945	.	+	0	Name=XP_006616666.1;ID=cds-XP_006616666.1;Dbxref=GeneID:102676863%2CGenbank:XP_006616666.1;Parent=rna-XM_006616603.2
NW_006263547.1	Gnomon	CDS	445959	446093	.	+	0	Name=XP_006616666.1;ID=cds-XP_006616666.1;Dbxref=GeneID:102676863%2CGenbank:XP_006616666.1;Parent=rna-XM_006616603.2
NW_006263547.1	Gnomon	CDS	447610	447753	.	+	0	Name=XP_006616666.1;ID=cds-XP_006616666.1;Dbxref=GeneID:102676863%2CGenbank:XP_006616666.1;Parent=rna-XM_006616603.2
NW_006263547.1	Gnomon	CDS	448444	448588	.	+	0	Name=XP_006616666.1;ID=cds-XP_006616666.1;Dbxref=GeneID:102676863%2CGenbank:XP_006616666.1;Parent=rna-XM_006616603.2
NW_006263547.1	Gnomon	CDS	448652	448860	.	+	0	Name=XP_006616666.1;ID=cds-XP_006616666.1;Dbxref=GeneID:102676863%2CGenbank:XP_006616666.1;Parent=rna-XM_006616603.2
NW_006263547.1	Gnomon	CDS	450171	450345	.	+	0	Name=XP_006616666.1;ID=cds-XP_006616666.1;Dbxref=GeneID:102676863%2CGenbank:XP_006616666.1;Parent=rna-XM_006616603.2
NW_006263547.1	Gnomon	CDS	450493	450738	.	+	0	Name=XP_006616666.1;ID=cds-XP_006616666.1;Dbxref=GeneID:102676863%2CGenbank:XP_006616666.1;Parent=rna-XM_006616603.2
NW_006263547.1	Gnomon	CDS	451128	451365	.	+	0	Name=XP_006616666.1;ID=cds-XP_006616666.1;Dbxref=GeneID:102676863%2CGenbank:XP_006616666.1;Parent=rna-XM_006616603.2
NW_006263547.1	Gnomon	CDS	451451	451544	.	+	0	Name=XP_006616666.1;ID=cds-XP_006616666.1;Dbxref=GeneID:102676863%2CGenbank:XP_006616666.1;Parent=rna-XM_006616603.2
NW_006263547.1	Gnomon	CDS	451784	451945	.	+	0	Name=XP_006616666.1;ID=cds-XP_006616666.1;Dbxref=GeneID:102676863%2CGenbank:XP_006616666.1;Parent=rna-XM_006616603.2
NW_006263547.1	Gnomon	CDS	452031	452103	.	+	0	Name=XP_006616666.1;ID=cds-XP_006616666.1;Dbxref=GeneID:102676863%2CGenbank:XP_006616666.1;Parent=rna-XM_006616603.2
NW_006263547.1	Gnomon	mRNA	548519	551861	.	+	.	Name=XM_006616615.2;ID=rna-XM_006616615.2;Dbxref=GeneID:102678447%2CGenbank:XM_006616615.2;Parent=gene-LOC102678447
NW_006263547.1	Gnomon	CDS	879466	879598	.	-	0	Name=XP_006616760.1;ID=cds-XP_006616760.1;Dbxref=GeneID:102675731%2CGenbank:XP_006616760.1;Parent=rna-XM_006616697.2
NW_006263547.1	Gnomon	CDS	879197	879396	.	-	0	Name=XP_006616760.1;ID=cds-XP_006616760.1;Dbxref=GeneID:102675731%2CGenbank:XP_006616760.1;Parent=rna-XM_006616697.2
NW_006263547.1	Gnomon	CDS	878939	879118	.	-	0	Name=XP_006616760.1;ID=cds-XP_006616760.1;Dbxref=GeneID:102675731%2CGenbank:XP_006616760.1;Parent=rna-XM_006616697.2
NW_006263547.1	Gnomon	CDS	877517	878857	.	-	0	Name=XP_006616760.1;ID=cds-XP_006616760.1;Dbxref=GeneID:102675731%2CGenbank:XP_006616760.1;Parent=rna-XM_006616697.2
NW_006263547.1	Gnomon	gene	871475	874034	.	+	.	Name=LOC102675371;ID=gene-LOC102675371;Dbxref=GeneID:102675371
NW_006263547.1	Gnomon	exon	594354	594515	.	+	.	ID=exon-XM_006616630.2-11;Dbxref=GeneID:102680124%2CGenbank:XM_006616630.2;Parent=rna-XM_006616630.2
NW_006263547.1	Gnomon	exon	594739	595752	.	+	.	ID=exon-XM_006616630.2-12;Dbxref=GeneID:102680124%2CGenbank:XM_006616630.2;Parent=rna-XM_006616630.2
NW_006263547.1	Gnomon	exon	594063	594218	.	+	.	ID=exon-XM_006616630.2-10;Dbxref=GeneID:102680124%2CGenbank:XM_006616630.2;Parent=rna-XM_006616630.2
NW_006263547.1	Gnomon	CDS	945161	945352	.	-	0	Name=XP_031366781.1;ID=cds-XP_031366781.1;Dbxref=GeneID:102677755%2CGenbank:XP_031366781.1;Parent=rna-XM_031510921.1
NW_006263547.1	Gnomon	CDS	944397	944930	.	-	0	Name=XP_031366781.1;ID=cds-XP_031366781.1;Dbxref=GeneID:102677755%2CGenbank:XP_031366781.1;Parent=rna-XM_031510921.1
NW_006263547.1	Gnomon	CDS	944079	944298	.	-	0	Name=XP_031366781.1;ID=cds-XP_031366781.1;Dbxref=GeneID:102677755%2CGenbank:XP_031366781.1;Parent=rna-XM_031510921.1
NW_006263547.1	Gnomon	CDS	943802	944011	.	-	0	Name=XP_031366781.1;ID=cds-XP_031366781.1;Dbxref=GeneID:102677755%2CGenbank:XP_031366781.1;Parent=rna-XM_031510921.1
NW_006263547.1	Gnomon	CDS	943564	943679	.	-	0	Name=XP_031366781.1;ID=cds-XP_031366781.1;Dbxref=GeneID:102677755%2CGenbank:XP_031366781.1;Parent=rna-XM_031510921.1
NW_006263547.1	Gnomon	CDS	943331	943493	.	-	0	Name=XP_031366781.1;ID=cds-XP_031366781.1;Dbxref=GeneID:102677755%2CGenbank:XP_031366781.1;Parent=rna-XM_031510921.1
NW_006263547.1	Gnomon	CDS	943045	943247	.	-	0	Name=XP_031366781.1;ID=cds-XP_031366781.1;Dbxref=GeneID:102677755%2CGenbank:XP_031366781.1;Parent=rna-XM_031510921.1
NW_006263547.1	Gnomon	CDS	942796	942948	.	-	0	Name=XP_031366781.1;ID=cds-XP_031366781.1;Dbxref=GeneID:102677755%2CGenbank:XP_031366781.1;Parent=rna-XM_031510921.1
NW_006263547.1	Gnomon	CDS	942613	942713	.	-	0	Name=XP_031366781.1;ID=cds-XP_031366781.1;Dbxref=GeneID:102677755%2CGenbank:XP_031366781.1;Parent=rna-XM_031510921.1
NW_006263547.1	Gnomon	CDS	942374	942548	.	-	0	Name=XP_031366781.1;ID=cds-XP_031366781.1;Dbxref=GeneID:102677755%2CGenbank:XP_031366781.1;Parent=rna-XM_031510921.1
NW_006263547.1	Gnomon	exon	523531	523630	.	+	.	ID=exon-XM_006616611.2-7;Dbxref=GeneID:102677931%2CGenbank:XM_006616611.2;Parent=rna-XM_006616611.2
NW_006263547.1	Gnomon	exon	523771	524042	.	+	.	ID=exon-XM_006616611.2-8;Dbxref=GeneID:102677931%2CGenbank:XM_006616611.2;Parent=rna-XM_006616611.2
NW_006263547.1	Gnomon	exon	524187	524689	.	+	.	ID=exon-XM_006616611.2-9;Dbxref=GeneID:102677931%2CGenbank:XM_006616611.2;Parent=rna-XM_006616611.2
NW_006263547.1	Gnomon	exon	521914	522163	.	+	.	ID=exon-XM_006616611.2-3;Dbxref=GeneID:102677931%2CGenbank:XM_006616611.2;Parent=rna-XM_006616611.2
NW_006263547.1	Gnomon	exon	522500	522874	.	+	.	ID=exon-XM_006616611.2-4;Dbxref=GeneID:102677931%2CGenbank:XM_006616611.2;Parent=rna-XM_006616611.2
NW_006263547.1	Gnomon	exon	523016	523205	.	+	.	ID=exon-XM_006616611.2-5;Dbxref=GeneID:102677931%2CGenbank:XM_006616611.2;Parent=rna-XM_006616611.2
NW_006263547.1	Gnomon	exon	523281	523457	.	+	.	ID=exon-XM_006616611.2-6;Dbxref=GeneID:102677931%2CGenbank:XM_006616611.2;Parent=rna-XM_006616611.2
NW_006263547.1	Gnomon	exon	521051	521318	.	+	.	ID=exon-XM_006616611.2-1;Dbxref=GeneID:102677931%2CGenbank:XM_006616611.2;Parent=rna-XM_006616611.2
NW_006263547.1	Gnomon	exon	521423	521765	.	+	.	ID=exon-XM_006616611.2-2;Dbxref=GeneID:102677931%2CGenbank:XM_006616611.2;Parent=rna-XM_006616611.2
NW_006263547.1	Gnomon	mRNA	542319	546433	.	+	.	Name=XM_006616616.1;ID=rna-XM_006616616.1;Dbxref=GeneID:102678678%2CGenbank:XM_006616616.1;Parent=gene-LOC102678678
NW_006263547.1	Gnomon	mRNA	33925	38081	.	+	.	Name=XM_031510968.1;ID=rna-XM_031510968.1;Dbxref=GeneID:102675011%2CGenbank:XM_031510968.1;Parent=gene-LOC102675011
NW_006263547.1	Gnomon	mRNA	937318	940628	.	+	.	Name=XM_006616710.2;ID=rna-XM_006616710.2;Dbxref=GeneID:102677894%2CGenbank:XM_006616710.2;Parent=gene-LOC102677894
NW_006263547.1	Gnomon	exon	524473	524812	.	-	.	ID=exon-XM_031510892.1-8;Dbxref=GeneID:102677801%2CGenbank:XM_031510892.1;Parent=rna-XM_031510892.1
NW_006263547.1	Gnomon	exon	525202	525378	.	-	.	ID=exon-XM_031510892.1-6;Dbxref=GeneID:102677801%2CGenbank:XM_031510892.1;Parent=rna-XM_031510892.1
NW_006263547.1	Gnomon	exon	524876	524973	.	-	.	ID=exon-XM_031510892.1-7;Dbxref=GeneID:102677801%2CGenbank:XM_031510892.1;Parent=rna-XM_031510892.1
NW_006263547.1	Gnomon	exon	527195	527453	.	-	.	ID=exon-XM_031510892.1-1;Dbxref=GeneID:102677801%2CGenbank:XM_031510892.1;Parent=rna-XM_031510892.1
NW_006263547.1	Gnomon	exon	525653	526019	.	-	.	ID=exon-XM_031510892.1-4;Dbxref=GeneID:102677801%2CGenbank:XM_031510892.1;Parent=rna-XM_031510892.1
NW_006263547.1	Gnomon	exon	525455	525554	.	-	.	ID=exon-XM_031510892.1-5;Dbxref=GeneID:102677801%2CGenbank:XM_031510892.1;Parent=rna-XM_031510892.1
NW_006263547.1	Gnomon	exon	526742	526958	.	-	.	ID=exon-XM_031510892.1-2;Dbxref=GeneID:102677801%2CGenbank:XM_031510892.1;Parent=rna-XM_031510892.1
NW_006263547.1	Gnomon	exon	526263	526634	.	-	.	ID=exon-XM_031510892.1-3;Dbxref=GeneID:102677801%2CGenbank:XM_031510892.1;Parent=rna-XM_031510892.1
NW_006263547.1	Gnomon	exon	439847	440013	.	+	.	ID=exon-XM_031510957.1-1;Dbxref=GeneID:102676863%2CGenbank:XM_031510957.1;Parent=rna-XM_031510957.1
NW_006263547.1	Gnomon	exon	440677	440843	.	+	.	ID=exon-XM_031510957.1-2;Dbxref=GeneID:102676863%2CGenbank:XM_031510957.1;Parent=rna-XM_031510957.1
NW_006263547.1	Gnomon	exon	440941	441075	.	+	.	ID=exon-XM_031510957.1-3;Dbxref=GeneID:102676863%2CGenbank:XM_031510957.1;Parent=rna-XM_031510957.1
NW_006263547.1	Gnomon	exon	442611	442714	.	+	.	ID=exon-XM_031510957.1-8;Dbxref=GeneID:102676863%2CGenbank:XM_031510957.1;Parent=rna-XM_031510957.1
NW_006263547.1	Gnomon	exon	442789	442883	.	+	.	ID=exon-XM_031510957.1-9;Dbxref=GeneID:102676863%2CGenbank:XM_031510957.1;Parent=rna-XM_031510957.1
NW_006263547.1	Gnomon	exon	441326	441462	.	+	.	ID=exon-XM_031510957.1-4;Dbxref=GeneID:102676863%2CGenbank:XM_031510957.1;Parent=rna-XM_031510957.1
NW_006263547.1	Gnomon	exon	441547	441740	.	+	.	ID=exon-XM_031510957.1-5;Dbxref=GeneID:102676863%2CGenbank:XM_031510957.1;Parent=rna-XM_031510957.1
NW_006263547.1	Gnomon	exon	441818	442288	.	+	.	ID=exon-XM_031510957.1-6;Dbxref=GeneID:102676863%2CGenbank:XM_031510957.1;Parent=rna-XM_031510957.1
NW_006263547.1	Gnomon	exon	442376	442537	.	+	.	ID=exon-XM_031510957.1-7;Dbxref=GeneID:102676863%2CGenbank:XM_031510957.1;Parent=rna-XM_031510957.1
NW_006263547.1	Gnomon	CDS	945161	945352	.	-	0	Name=XP_031366780.1;ID=cds-XP_031366780.1;Dbxref=GeneID:102677755%2CGenbank:XP_031366780.1;Parent=rna-XM_031510920.1
NW_006263547.1	Gnomon	CDS	944397	944930	.	-	0	Name=XP_031366780.1;ID=cds-XP_031366780.1;Dbxref=GeneID:102677755%2CGenbank:XP_031366780.1;Parent=rna-XM_031510920.1
NW_006263547.1	Gnomon	CDS	944079	944298	.	-	0	Name=XP_031366780.1;ID=cds-XP_031366780.1;Dbxref=GeneID:102677755%2CGenbank:XP_031366780.1;Parent=rna-XM_031510920.1
NW_006263547.1	Gnomon	CDS	943802	944011	.	-	0	Name=XP_031366780.1;ID=cds-XP_031366780.1;Dbxref=GeneID:102677755%2CGenbank:XP_031366780.1;Parent=rna-XM_031510920.1
NW_006263547.1	Gnomon	CDS	943564	943679	.	-	0	Name=XP_031366780.1;ID=cds-XP_031366780.1;Dbxref=GeneID:102677755%2CGenbank:XP_031366780.1;Parent=rna-XM_031510920.1
NW_006263547.1	Gnomon	CDS	943331	943493	.	-	0	Name=XP_031366780.1;ID=cds-XP_031366780.1;Dbxref=GeneID:102677755%2CGenbank:XP_031366780.1;Parent=rna-XM_031510920.1
NW_006263547.1	Gnomon	CDS	943045	943247	.	-	0	Name=XP_031366780.1;ID=cds-XP_031366780.1;Dbxref=GeneID:102677755%2CGenbank:XP_031366780.1;Parent=rna-XM_031510920.1
NW_006263547.1	Gnomon	CDS	942796	942948	.	-	0	Name=XP_031366780.1;ID=cds-XP_031366780.1;Dbxref=GeneID:102677755%2CGenbank:XP_031366780.1;Parent=rna-XM_031510920.1
NW_006263547.1	Gnomon	CDS	942613	942713	.	-	0	Name=XP_031366780.1;ID=cds-XP_031366780.1;Dbxref=GeneID:102677755%2CGenbank:XP_031366780.1;Parent=rna-XM_031510920.1
NW_006263547.1	Gnomon	CDS	942374	942548	.	-	0	Name=XP_031366780.1;ID=cds-XP_031366780.1;Dbxref=GeneID:102677755%2CGenbank:XP_031366780.1;Parent=rna-XM_031510920.1
NW_006263547.1	Gnomon	gene	54433	62798	.	-	.	Name=LOC102675460;ID=gene-LOC102675460;Dbxref=GeneID:102675460
NW_006263547.1	Gnomon	exon	925837	926024	.	+	.	ID=id-LOC102681083-11;Dbxref=GeneID:102681083;Parent=gene-LOC102681083
NW_006263547.1	Gnomon	exon	926122	926416	.	+	.	ID=id-LOC102681083-12;Dbxref=GeneID:102681083;Parent=gene-LOC102681083
NW_006263547.1	Gnomon	exon	925491	925760	.	+	.	ID=id-LOC102681083-10;Dbxref=GeneID:102681083;Parent=gene-LOC102681083
NW_006263547.1	Gnomon	exon	725674	725792	.	+	.	ID=exon-XM_006616662.2-1;Dbxref=GeneID:102672494%2CGenbank:XM_006616662.2;Parent=rna-XM_006616662.2
NW_006263547.1	Gnomon	exon	729958	730154	.	+	.	ID=exon-XM_006616662.2-2;Dbxref=GeneID:102672494%2CGenbank:XM_006616662.2;Parent=rna-XM_006616662.2
NW_006263547.1	Gnomon	exon	730802	730940	.	+	.	ID=exon-XM_006616662.2-5;Dbxref=GeneID:102672494%2CGenbank:XM_006616662.2;Parent=rna-XM_006616662.2
NW_006263547.1	Gnomon	exon	731816	731971	.	+	.	ID=exon-XM_006616662.2-6;Dbxref=GeneID:102672494%2CGenbank:XM_006616662.2;Parent=rna-XM_006616662.2
NW_006263547.1	Gnomon	exon	730249	730371	.	+	.	ID=exon-XM_006616662.2-3;Dbxref=GeneID:102672494%2CGenbank:XM_006616662.2;Parent=rna-XM_006616662.2
NW_006263547.1	Gnomon	exon	730461	730687	.	+	.	ID=exon-XM_006616662.2-4;Dbxref=GeneID:102672494%2CGenbank:XM_006616662.2;Parent=rna-XM_006616662.2
NW_006263547.1	Gnomon	exon	732524	732906	.	+	.	ID=exon-XM_006616662.2-9;Dbxref=GeneID:102672494%2CGenbank:XM_006616662.2;Parent=rna-XM_006616662.2
NW_006263547.1	Gnomon	exon	732096	732254	.	+	.	ID=exon-XM_006616662.2-7;Dbxref=GeneID:102672494%2CGenbank:XM_006616662.2;Parent=rna-XM_006616662.2
NW_006263547.1	Gnomon	exon	732355	732405	.	+	.	ID=exon-XM_006616662.2-8;Dbxref=GeneID:102672494%2CGenbank:XM_006616662.2;Parent=rna-XM_006616662.2
NW_006263547.1	Gnomon	transcript	612168	618417	.	-	.	Name=XR_004150650.1;ID=rna-XR_004150650.1;Dbxref=GeneID:102679456%2CGenbank:XR_004150650.1;Parent=gene-LOC102679456
NW_006263547.1	Gnomon	exon	706849	707047	.	+	.	ID=exon-XM_031510889.1-6;Dbxref=GeneID:102671314%2CGenbank:XM_031510889.1;Parent=rna-XM_031510889.1
NW_006263547.1	Gnomon	exon	707137	707371	.	+	.	ID=exon-XM_031510889.1-7;Dbxref=GeneID:102671314%2CGenbank:XM_031510889.1;Parent=rna-XM_031510889.1
NW_006263547.1	Gnomon	exon	697132	697358	.	+	.	ID=exon-XM_031510889.1-1;Dbxref=GeneID:102671314%2CGenbank:XM_031510889.1;Parent=rna-XM_031510889.1
NW_006263547.1	Gnomon	exon	700128	700202	.	+	.	ID=exon-XM_031510889.1-2;Dbxref=GeneID:102671314%2CGenbank:XM_031510889.1;Parent=rna-XM_031510889.1
NW_006263547.1	Gnomon	exon	700286	700627	.	+	.	ID=exon-XM_031510889.1-3;Dbxref=GeneID:102671314%2CGenbank:XM_031510889.1;Parent=rna-XM_031510889.1
NW_006263547.1	Gnomon	exon	700753	700833	.	+	.	ID=exon-XM_031510889.1-4;Dbxref=GeneID:102671314%2CGenbank:XM_031510889.1;Parent=rna-XM_031510889.1
NW_006263547.1	Gnomon	exon	700905	704319	.	+	.	ID=exon-XM_031510889.1-5;Dbxref=GeneID:102671314%2CGenbank:XM_031510889.1;Parent=rna-XM_031510889.1
NW_006263547.1	Gnomon	CDS	934993	935003	.	-	0	Name=XP_006616769.1;ID=cds-XP_006616769.1;Dbxref=GeneID:102677389%2CGenbank:XP_006616769.1;Parent=rna-XM_006616706.2
NW_006263547.1	Gnomon	CDS	934244	934819	.	-	0	Name=XP_006616769.1;ID=cds-XP_006616769.1;Dbxref=GeneID:102677389%2CGenbank:XP_006616769.1;Parent=rna-XM_006616706.2
NW_006263547.1	Gnomon	CDS	934006	934173	.	-	0	Name=XP_006616769.1;ID=cds-XP_006616769.1;Dbxref=GeneID:102677389%2CGenbank:XP_006616769.1;Parent=rna-XM_006616706.2
NW_006263547.1	Gnomon	CDS	933728	933926	.	-	0	Name=XP_006616769.1;ID=cds-XP_006616769.1;Dbxref=GeneID:102677389%2CGenbank:XP_006616769.1;Parent=rna-XM_006616706.2
NW_006263547.1	Gnomon	CDS	933523	933661	.	-	0	Name=XP_006616769.1;ID=cds-XP_006616769.1;Dbxref=GeneID:102677389%2CGenbank:XP_006616769.1;Parent=rna-XM_006616706.2
NW_006263547.1	Gnomon	CDS	933213	933412	.	-	0	Name=XP_006616769.1;ID=cds-XP_006616769.1;Dbxref=GeneID:102677389%2CGenbank:XP_006616769.1;Parent=rna-XM_006616706.2
NW_006263547.1	Gnomon	CDS	933036	933140	.	-	0	Name=XP_006616769.1;ID=cds-XP_006616769.1;Dbxref=GeneID:102677389%2CGenbank:XP_006616769.1;Parent=rna-XM_006616706.2
NW_006263547.1	Gnomon	CDS	932881	932966	.	-	0	Name=XP_006616769.1;ID=cds-XP_006616769.1;Dbxref=GeneID:102677389%2CGenbank:XP_006616769.1;Parent=rna-XM_006616706.2
NW_006263547.1	Gnomon	CDS	932690	932820	.	-	0	Name=XP_006616769.1;ID=cds-XP_006616769.1;Dbxref=GeneID:102677389%2CGenbank:XP_006616769.1;Parent=rna-XM_006616706.2
NW_006263547.1	Gnomon	CDS	932519	932622	.	-	0	Name=XP_006616769.1;ID=cds-XP_006616769.1;Dbxref=GeneID:102677389%2CGenbank:XP_006616769.1;Parent=rna-XM_006616706.2
NW_006263547.1	Gnomon	CDS	932354	932458	.	-	0	Name=XP_006616769.1;ID=cds-XP_006616769.1;Dbxref=GeneID:102677389%2CGenbank:XP_006616769.1;Parent=rna-XM_006616706.2
NW_006263547.1	Gnomon	CDS	932124	932270	.	-	0	Name=XP_006616769.1;ID=cds-XP_006616769.1;Dbxref=GeneID:102677389%2CGenbank:XP_006616769.1;Parent=rna-XM_006616706.2
NW_006263547.1	Gnomon	CDS	931869	932030	.	-	0	Name=XP_006616769.1;ID=cds-XP_006616769.1;Dbxref=GeneID:102677389%2CGenbank:XP_006616769.1;Parent=rna-XM_006616706.2
NW_006263547.1	Gnomon	CDS	931563	931799	.	-	0	Name=XP_006616769.1;ID=cds-XP_006616769.1;Dbxref=GeneID:102677389%2CGenbank:XP_006616769.1;Parent=rna-XM_006616706.2
NW_006263547.1	Gnomon	CDS	931293	931487	.	-	0	Name=XP_006616769.1;ID=cds-XP_006616769.1;Dbxref=GeneID:102677389%2CGenbank:XP_006616769.1;Parent=rna-XM_006616706.2
NW_006263547.1	Gnomon	mRNA	725674	735480	.	+	.	Name=XM_006616662.2;ID=rna-XM_006616662.2;Dbxref=GeneID:102672494%2CGenbank:XM_006616662.2;Parent=gene-LOC102672494
NW_006263547.1	Gnomon	exon	3147	3458	.	+	.	ID=exon-XM_006616580.2-8;Dbxref=GeneID:102673857%2CGenbank:XM_006616580.2;Parent=rna-XM_006616580.2
NW_006263547.1	Gnomon	exon	3552	3733	.	+	.	ID=exon-XM_006616580.2-9;Dbxref=GeneID:102673857%2CGenbank:XM_006616580.2;Parent=rna-XM_006616580.2
NW_006263547.1	Gnomon	exon	1281	1430	.	+	.	ID=exon-XM_006616580.2-2;Dbxref=GeneID:102673857%2CGenbank:XM_006616580.2;Parent=rna-XM_006616580.2
NW_006263547.1	Gnomon	exon	1527	1665	.	+	.	ID=exon-XM_006616580.2-3;Dbxref=GeneID:102673857%2CGenbank:XM_006616580.2;Parent=rna-XM_006616580.2
NW_006263547.1	Gnomon	exon	159	409	.	+	.	ID=exon-XM_006616580.2-1;Dbxref=GeneID:102673857%2CGenbank:XM_006616580.2;Parent=rna-XM_006616580.2
NW_006263547.1	Gnomon	exon	2370	2576	.	+	.	ID=exon-XM_006616580.2-6;Dbxref=GeneID:102673857%2CGenbank:XM_006616580.2;Parent=rna-XM_006616580.2
NW_006263547.1	Gnomon	exon	2649	3069	.	+	.	ID=exon-XM_006616580.2-7;Dbxref=GeneID:102673857%2CGenbank:XM_006616580.2;Parent=rna-XM_006616580.2
NW_006263547.1	Gnomon	exon	1745	1907	.	+	.	ID=exon-XM_006616580.2-4;Dbxref=GeneID:102673857%2CGenbank:XM_006616580.2;Parent=rna-XM_006616580.2
NW_006263547.1	Gnomon	exon	1980	2293	.	+	.	ID=exon-XM_006616580.2-5;Dbxref=GeneID:102673857%2CGenbank:XM_006616580.2;Parent=rna-XM_006616580.2
NW_006263547.1	Gnomon	exon	633565	633826	.	-	.	ID=exon-XM_006616638.2-1;Dbxref=GeneID:102681027%2CGenbank:XM_006616638.2;Parent=rna-XM_006616638.2
NW_006263547.1	Gnomon	exon	626223	628735	.	-	.	ID=exon-XM_006616638.2-2;Dbxref=GeneID:102681027%2CGenbank:XM_006616638.2;Parent=rna-XM_006616638.2
NW_006263547.1	Gnomon	exon	948425	948854	.	-	.	ID=exon-XM_006616708.2-1;Dbxref=GeneID:102677624%2CGenbank:XM_006616708.2;Parent=rna-XM_006616708.2
NW_006263547.1	Gnomon	exon	947731	948119	.	-	.	ID=exon-XM_006616708.2-2;Dbxref=GeneID:102677624%2CGenbank:XM_006616708.2;Parent=rna-XM_006616708.2
NW_006263547.1	Gnomon	exon	947282	947650	.	-	.	ID=exon-XM_006616708.2-3;Dbxref=GeneID:102677624%2CGenbank:XM_006616708.2;Parent=rna-XM_006616708.2
NW_006263547.1	Gnomon	exon	946761	947211	.	-	.	ID=exon-XM_006616708.2-4;Dbxref=GeneID:102677624%2CGenbank:XM_006616708.2;Parent=rna-XM_006616708.2
NW_006263547.1	Gnomon	exon	710409	710757	.	+	.	ID=exon-XM_031510890.1-2;Dbxref=GeneID:116185743%2CGenbank:XM_031510890.1;Parent=rna-XM_031510890.1
NW_006263547.1	Gnomon	exon	710952	710990	.	+	.	ID=exon-XM_031510890.1-3;Dbxref=GeneID:116185743%2CGenbank:XM_031510890.1;Parent=rna-XM_031510890.1
NW_006263547.1	Gnomon	exon	709708	710102	.	+	.	ID=exon-XM_031510890.1-1;Dbxref=GeneID:116185743%2CGenbank:XM_031510890.1;Parent=rna-XM_031510890.1
NW_006263547.1	Gnomon	mRNA	885357	916724	.	-	.	Name=XM_031510929.1;ID=rna-XM_031510929.1;Dbxref=GeneID:102677110%2CGenbank:XM_031510929.1;Parent=gene-LOC102677110
NW_006263547.1	Gnomon	CDS	712456	712458	.	+	0	Name=XP_006616720.1;ID=cds-XP_006616720.1;Dbxref=GeneID:102671892%2CGenbank:XP_006616720.1;Parent=rna-XM_006616657.2
NW_006263547.1	Gnomon	CDS	713240	713524	.	+	0	Name=XP_006616720.1;ID=cds-XP_006616720.1;Dbxref=GeneID:102671892%2CGenbank:XP_006616720.1;Parent=rna-XM_006616657.2
NW_006263547.1	Gnomon	CDS	713680	713815	.	+	0	Name=XP_006616720.1;ID=cds-XP_006616720.1;Dbxref=GeneID:102671892%2CGenbank:XP_006616720.1;Parent=rna-XM_006616657.2
NW_006263547.1	Gnomon	CDS	713908	714027	.	+	0	Name=XP_006616720.1;ID=cds-XP_006616720.1;Dbxref=GeneID:102671892%2CGenbank:XP_006616720.1;Parent=rna-XM_006616657.2
NW_006263547.1	Gnomon	CDS	714179	714279	.	+	0	Name=XP_006616720.1;ID=cds-XP_006616720.1;Dbxref=GeneID:102671892%2CGenbank:XP_006616720.1;Parent=rna-XM_006616657.2
NW_006263547.1	Gnomon	CDS	715198	715611	.	+	0	Name=XP_006616720.1;ID=cds-XP_006616720.1;Dbxref=GeneID:102671892%2CGenbank:XP_006616720.1;Parent=rna-XM_006616657.2
NW_006263547.1	Gnomon	CDS	716187	717650	.	+	0	Name=XP_006616720.1;ID=cds-XP_006616720.1;Dbxref=GeneID:102671892%2CGenbank:XP_006616720.1;Parent=rna-XM_006616657.2
NW_006263547.1	Gnomon	exon	448373	448940	.	-	.	ID=exon-XM_031510960.1-2;Dbxref=GeneID:116185749%2CGenbank:XM_031510960.1;Parent=rna-XM_031510960.1
NW_006263547.1	Gnomon	exon	449143	449927	.	-	.	ID=exon-XM_031510960.1-1;Dbxref=GeneID:116185749%2CGenbank:XM_031510960.1;Parent=rna-XM_031510960.1
NW_006263547.1	Gnomon	mRNA	711591	718048	.	+	.	Name=XM_006616660.2;ID=rna-XM_006616660.2;Dbxref=GeneID:102671892%2CGenbank:XM_006616660.2;Parent=gene-LOC102671892
NW_006263547.1	Gnomon	exon	463593	463609	.	+	.	ID=exon-XM_031510959.1-1;Dbxref=GeneID:102676515%2CGenbank:XM_031510959.1;Parent=rna-XM_031510959.1
NW_006263547.1	Gnomon	exon	463727	463933	.	+	.	ID=exon-XM_031510959.1-2;Dbxref=GeneID:102676515%2CGenbank:XM_031510959.1;Parent=rna-XM_031510959.1
NW_006263547.1	Gnomon	exon	464016	464141	.	+	.	ID=exon-XM_031510959.1-3;Dbxref=GeneID:102676515%2CGenbank:XM_031510959.1;Parent=rna-XM_031510959.1
NW_006263547.1	Gnomon	exon	464231	464424	.	+	.	ID=exon-XM_031510959.1-4;Dbxref=GeneID:102676515%2CGenbank:XM_031510959.1;Parent=rna-XM_031510959.1
NW_006263547.1	Gnomon	exon	464505	464627	.	+	.	ID=exon-XM_031510959.1-5;Dbxref=GeneID:102676515%2CGenbank:XM_031510959.1;Parent=rna-XM_031510959.1
NW_006263547.1	Gnomon	exon	464710	464869	.	+	.	ID=exon-XM_031510959.1-6;Dbxref=GeneID:102676515%2CGenbank:XM_031510959.1;Parent=rna-XM_031510959.1
NW_006263547.1	Gnomon	exon	464952	465162	.	+	.	ID=exon-XM_031510959.1-7;Dbxref=GeneID:102676515%2CGenbank:XM_031510959.1;Parent=rna-XM_031510959.1
NW_006263547.1	Gnomon	exon	465383	465592	.	+	.	ID=exon-XM_031510959.1-8;Dbxref=GeneID:102676515%2CGenbank:XM_031510959.1;Parent=rna-XM_031510959.1
NW_006263547.1	Gnomon	exon	465676	466190	.	+	.	ID=exon-XM_031510959.1-9;Dbxref=GeneID:102676515%2CGenbank:XM_031510959.1;Parent=rna-XM_031510959.1
NW_006263547.1	Gnomon	exon	842056	842204	.	+	.	ID=exon-XM_006616685.2-1;Dbxref=GeneID:102674691%2CGenbank:XM_006616685.2;Parent=rna-XM_006616685.2
NW_006263547.1	Gnomon	exon	842424	842502	.	+	.	ID=exon-XM_006616685.2-2;Dbxref=GeneID:102674691%2CGenbank:XM_006616685.2;Parent=rna-XM_006616685.2
NW_006263547.1	Gnomon	exon	842599	842880	.	+	.	ID=exon-XM_006616685.2-3;Dbxref=GeneID:102674691%2CGenbank:XM_006616685.2;Parent=rna-XM_006616685.2
NW_006263547.1	Gnomon	exon	893399	893581	.	-	.	ID=exon-XM_031510930.1-12;Dbxref=GeneID:102677110%2CGenbank:XM_031510930.1;Parent=rna-XM_031510930.1
NW_006263547.1	Gnomon	exon	893236	893328	.	-	.	ID=exon-XM_031510930.1-13;Dbxref=GeneID:102677110%2CGenbank:XM_031510930.1;Parent=rna-XM_031510930.1
NW_006263547.1	Gnomon	exon	894042	894403	.	-	.	ID=exon-XM_031510930.1-10;Dbxref=GeneID:102677110%2CGenbank:XM_031510930.1;Parent=rna-XM_031510930.1
NW_006263547.1	Gnomon	exon	893648	893890	.	-	.	ID=exon-XM_031510930.1-11;Dbxref=GeneID:102677110%2CGenbank:XM_031510930.1;Parent=rna-XM_031510930.1
NW_006263547.1	Gnomon	exon	890524	890779	.	-	.	ID=exon-XM_031510930.1-16;Dbxref=GeneID:102677110%2CGenbank:XM_031510930.1;Parent=rna-XM_031510930.1
NW_006263547.1	Gnomon	exon	890292	890437	.	-	.	ID=exon-XM_031510930.1-17;Dbxref=GeneID:102677110%2CGenbank:XM_031510930.1;Parent=rna-XM_031510930.1
NW_006263547.1	Gnomon	exon	892973	893133	.	-	.	ID=exon-XM_031510930.1-14;Dbxref=GeneID:102677110%2CGenbank:XM_031510930.1;Parent=rna-XM_031510930.1
NW_006263547.1	Gnomon	exon	892503	892550	.	-	.	ID=exon-XM_031510930.1-15;Dbxref=GeneID:102677110%2CGenbank:XM_031510930.1;Parent=rna-XM_031510930.1
NW_006263547.1	Gnomon	exon	889959	890189	.	-	.	ID=exon-XM_031510930.1-18;Dbxref=GeneID:102677110%2CGenbank:XM_031510930.1;Parent=rna-XM_031510930.1
NW_006263547.1	Gnomon	exon	889565	889828	.	-	.	ID=exon-XM_031510930.1-19;Dbxref=GeneID:102677110%2CGenbank:XM_031510930.1;Parent=rna-XM_031510930.1
NW_006263547.1	Gnomon	mRNA	885357	916724	.	-	.	Name=XM_031510928.1;ID=rna-XM_031510928.1;Dbxref=GeneID:102677110%2CGenbank:XM_031510928.1;Parent=gene-LOC102677110
NW_006263547.1	Gnomon	exon	889334	889490	.	-	.	ID=exon-XM_031510930.1-20;Dbxref=GeneID:102677110%2CGenbank:XM_031510930.1;Parent=rna-XM_031510930.1
NW_006263547.1	Gnomon	exon	889077	889193	.	-	.	ID=exon-XM_031510930.1-21;Dbxref=GeneID:102677110%2CGenbank:XM_031510930.1;Parent=rna-XM_031510930.1
NW_006263547.1	Gnomon	exon	885357	888974	.	-	.	ID=exon-XM_031510930.1-22;Dbxref=GeneID:102677110%2CGenbank:XM_031510930.1;Parent=rna-XM_031510930.1
NW_006263547.1	Gnomon	CDS	945161	945352	.	-	0	Name=XP_031366779.1;ID=cds-XP_031366779.1;Dbxref=GeneID:102677755%2CGenbank:XP_031366779.1;Parent=rna-XM_031510919.1
NW_006263547.1	Gnomon	CDS	944397	944930	.	-	0	Name=XP_031366779.1;ID=cds-XP_031366779.1;Dbxref=GeneID:102677755%2CGenbank:XP_031366779.1;Parent=rna-XM_031510919.1
NW_006263547.1	Gnomon	CDS	944079	944298	.	-	0	Name=XP_031366779.1;ID=cds-XP_031366779.1;Dbxref=GeneID:102677755%2CGenbank:XP_031366779.1;Parent=rna-XM_031510919.1
NW_006263547.1	Gnomon	CDS	943802	944011	.	-	0	Name=XP_031366779.1;ID=cds-XP_031366779.1;Dbxref=GeneID:102677755%2CGenbank:XP_031366779.1;Parent=rna-XM_031510919.1
NW_006263547.1	Gnomon	CDS	943564	943679	.	-	0	Name=XP_031366779.1;ID=cds-XP_031366779.1;Dbxref=GeneID:102677755%2CGenbank:XP_031366779.1;Parent=rna-XM_031510919.1
NW_006263547.1	Gnomon	CDS	943331	943493	.	-	0	Name=XP_031366779.1;ID=cds-XP_031366779.1;Dbxref=GeneID:102677755%2CGenbank:XP_031366779.1;Parent=rna-XM_031510919.1
NW_006263547.1	Gnomon	CDS	943045	943247	.	-	0	Name=XP_031366779.1;ID=cds-XP_031366779.1;Dbxref=GeneID:102677755%2CGenbank:XP_031366779.1;Parent=rna-XM_031510919.1
NW_006263547.1	Gnomon	CDS	942796	942948	.	-	0	Name=XP_031366779.1;ID=cds-XP_031366779.1;Dbxref=GeneID:102677755%2CGenbank:XP_031366779.1;Parent=rna-XM_031510919.1
NW_006263547.1	Gnomon	CDS	942613	942713	.	-	0	Name=XP_031366779.1;ID=cds-XP_031366779.1;Dbxref=GeneID:102677755%2CGenbank:XP_031366779.1;Parent=rna-XM_031510919.1
NW_006263547.1	Gnomon	CDS	942374	942548	.	-	0	Name=XP_031366779.1;ID=cds-XP_031366779.1;Dbxref=GeneID:102677755%2CGenbank:XP_031366779.1;Parent=rna-XM_031510919.1
NW_006263547.1	Gnomon	gene	29669	31825	.	+	.	Name=LOC102674745;ID=gene-LOC102674745;Dbxref=GeneID:102674745
NW_006263547.1	Gnomon	exon	448444	448588	.	+	.	ID=exon-XM_031510956.1-18;Dbxref=GeneID:102676863%2CGenbank:XM_031510956.1;Parent=rna-XM_031510956.1
NW_006263547.1	Gnomon	exon	448652	448860	.	+	.	ID=exon-XM_031510956.1-19;Dbxref=GeneID:102676863%2CGenbank:XM_031510956.1;Parent=rna-XM_031510956.1
NW_006263547.1	Gnomon	exon	444577	444701	.	+	.	ID=exon-XM_031510956.1-14;Dbxref=GeneID:102676863%2CGenbank:XM_031510956.1;Parent=rna-XM_031510956.1
NW_006263547.1	Gnomon	exon	444797	444945	.	+	.	ID=exon-XM_031510956.1-15;Dbxref=GeneID:102676863%2CGenbank:XM_031510956.1;Parent=rna-XM_031510956.1
NW_006263547.1	Gnomon	exon	445959	446093	.	+	.	ID=exon-XM_031510956.1-16;Dbxref=GeneID:102676863%2CGenbank:XM_031510956.1;Parent=rna-XM_031510956.1
NW_006263547.1	Gnomon	exon	447610	447753	.	+	.	ID=exon-XM_031510956.1-17;Dbxref=GeneID:102676863%2CGenbank:XM_031510956.1;Parent=rna-XM_031510956.1
NW_006263547.1	Gnomon	exon	443002	443239	.	+	.	ID=exon-XM_031510956.1-10;Dbxref=GeneID:102676863%2CGenbank:XM_031510956.1;Parent=rna-XM_031510956.1
NW_006263547.1	Gnomon	exon	443791	443884	.	+	.	ID=exon-XM_031510956.1-11;Dbxref=GeneID:102676863%2CGenbank:XM_031510956.1;Parent=rna-XM_031510956.1
NW_006263547.1	Gnomon	exon	443955	444172	.	+	.	ID=exon-XM_031510956.1-12;Dbxref=GeneID:102676863%2CGenbank:XM_031510956.1;Parent=rna-XM_031510956.1
NW_006263547.1	Gnomon	exon	444239	444474	.	+	.	ID=exon-XM_031510956.1-13;Dbxref=GeneID:102676863%2CGenbank:XM_031510956.1;Parent=rna-XM_031510956.1
NW_006263547.1	Gnomon	exon	452031	452103	.	+	.	ID=exon-XM_031510956.1-25;Dbxref=GeneID:102676863%2CGenbank:XM_031510956.1;Parent=rna-XM_031510956.1
NW_006263547.1	Gnomon	exon	450493	450738	.	+	.	ID=exon-XM_031510956.1-21;Dbxref=GeneID:102676863%2CGenbank:XM_031510956.1;Parent=rna-XM_031510956.1
NW_006263547.1	Gnomon	exon	451128	451365	.	+	.	ID=exon-XM_031510956.1-22;Dbxref=GeneID:102676863%2CGenbank:XM_031510956.1;Parent=rna-XM_031510956.1
NW_006263547.1	Gnomon	exon	451451	451544	.	+	.	ID=exon-XM_031510956.1-23;Dbxref=GeneID:102676863%2CGenbank:XM_031510956.1;Parent=rna-XM_031510956.1
NW_006263547.1	Gnomon	exon	451784	451945	.	+	.	ID=exon-XM_031510956.1-24;Dbxref=GeneID:102676863%2CGenbank:XM_031510956.1;Parent=rna-XM_031510956.1
NW_006263547.1	Gnomon	exon	450171	450345	.	+	.	ID=exon-XM_031510956.1-20;Dbxref=GeneID:102676863%2CGenbank:XM_031510956.1;Parent=rna-XM_031510956.1
NW_006263547.1	Gnomon	CDS	945161	945352	.	-	0	Name=XP_031366778.1;ID=cds-XP_031366778.1;Dbxref=GeneID:102677755%2CGenbank:XP_031366778.1;Parent=rna-XM_031510918.1
NW_006263547.1	Gnomon	CDS	944397	944930	.	-	0	Name=XP_031366778.1;ID=cds-XP_031366778.1;Dbxref=GeneID:102677755%2CGenbank:XP_031366778.1;Parent=rna-XM_031510918.1
NW_006263547.1	Gnomon	CDS	944079	944298	.	-	0	Name=XP_031366778.1;ID=cds-XP_031366778.1;Dbxref=GeneID:102677755%2CGenbank:XP_031366778.1;Parent=rna-XM_031510918.1
NW_006263547.1	Gnomon	CDS	943802	944011	.	-	0	Name=XP_031366778.1;ID=cds-XP_031366778.1;Dbxref=GeneID:102677755%2CGenbank:XP_031366778.1;Parent=rna-XM_031510918.1
NW_006263547.1	Gnomon	CDS	943564	943679	.	-	0	Name=XP_031366778.1;ID=cds-XP_031366778.1;Dbxref=GeneID:102677755%2CGenbank:XP_031366778.1;Parent=rna-XM_031510918.1
NW_006263547.1	Gnomon	CDS	943331	943493	.	-	0	Name=XP_031366778.1;ID=cds-XP_031366778.1;Dbxref=GeneID:102677755%2CGenbank:XP_031366778.1;Parent=rna-XM_031510918.1
NW_006263547.1	Gnomon	CDS	943045	943247	.	-	0	Name=XP_031366778.1;ID=cds-XP_031366778.1;Dbxref=GeneID:102677755%2CGenbank:XP_031366778.1;Parent=rna-XM_031510918.1
NW_006263547.1	Gnomon	CDS	942796	942948	.	-	0	Name=XP_031366778.1;ID=cds-XP_031366778.1;Dbxref=GeneID:102677755%2CGenbank:XP_031366778.1;Parent=rna-XM_031510918.1
NW_006263547.1	Gnomon	CDS	942613	942713	.	-	0	Name=XP_031366778.1;ID=cds-XP_031366778.1;Dbxref=GeneID:102677755%2CGenbank:XP_031366778.1;Parent=rna-XM_031510918.1
NW_006263547.1	Gnomon	CDS	942374	942548	.	-	0	Name=XP_031366778.1;ID=cds-XP_031366778.1;Dbxref=GeneID:102677755%2CGenbank:XP_031366778.1;Parent=rna-XM_031510918.1
NW_006263547.1	Gnomon	exon	464505	464627	.	+	.	ID=exon-XM_031510958.1-5;Dbxref=GeneID:102676515%2CGenbank:XM_031510958.1;Parent=rna-XM_031510958.1
NW_006263547.1	Gnomon	exon	464710	464869	.	+	.	ID=exon-XM_031510958.1-6;Dbxref=GeneID:102676515%2CGenbank:XM_031510958.1;Parent=rna-XM_031510958.1
NW_006263547.1	Gnomon	exon	464016	464141	.	+	.	ID=exon-XM_031510958.1-3;Dbxref=GeneID:102676515%2CGenbank:XM_031510958.1;Parent=rna-XM_031510958.1
NW_006263547.1	Gnomon	exon	464231	464424	.	+	.	ID=exon-XM_031510958.1-4;Dbxref=GeneID:102676515%2CGenbank:XM_031510958.1;Parent=rna-XM_031510958.1
NW_006263547.1	Gnomon	exon	465676	466190	.	+	.	ID=exon-XM_031510958.1-9;Dbxref=GeneID:102676515%2CGenbank:XM_031510958.1;Parent=rna-XM_031510958.1
NW_006263547.1	Gnomon	exon	464952	465162	.	+	.	ID=exon-XM_031510958.1-7;Dbxref=GeneID:102676515%2CGenbank:XM_031510958.1;Parent=rna-XM_031510958.1
NW_006263547.1	Gnomon	exon	465383	465592	.	+	.	ID=exon-XM_031510958.1-8;Dbxref=GeneID:102676515%2CGenbank:XM_031510958.1;Parent=rna-XM_031510958.1
NW_006263547.1	Gnomon	exon	463563	463641	.	+	.	ID=exon-XM_031510958.1-1;Dbxref=GeneID:102676515%2CGenbank:XM_031510958.1;Parent=rna-XM_031510958.1
NW_006263547.1	Gnomon	exon	463726	463933	.	+	.	ID=exon-XM_031510958.1-2;Dbxref=GeneID:102676515%2CGenbank:XM_031510958.1;Parent=rna-XM_031510958.1
NW_006263547.1	Gnomon	gene	31117	33469	.	-	.	Name=LOC102674884;ID=gene-LOC102674884;Dbxref=GeneID:102674884
NW_006263547.1	Gnomon	exon	548519	549241	.	+	.	ID=exon-XM_006616615.2-1;Dbxref=GeneID:102678447%2CGenbank:XM_006616615.2;Parent=rna-XM_006616615.2
NW_006263547.1	Gnomon	exon	549669	551861	.	+	.	ID=exon-XM_006616615.2-2;Dbxref=GeneID:102678447%2CGenbank:XM_006616615.2;Parent=rna-XM_006616615.2
NW_006263547.1	Gnomon	mRNA	885544	917261	.	-	.	Name=XM_031510926.1;ID=rna-XM_031510926.1;Dbxref=GeneID:102677110%2CGenbank:XM_031510926.1;Parent=gene-LOC102677110
NW_006263547.1	Gnomon	mRNA	966838	968458	.	+	.	Name=XM_006616717.2;ID=rna-XM_006616717.2;Dbxref=GeneID:102678769%2CGenbank:XM_006616717.2;Parent=gene-LOC102678769
NW_006263547.1	Gnomon	CDS	945428	945431	.	-	0	Name=XP_031366777.1;ID=cds-XP_031366777.1;Dbxref=GeneID:102677755%2CGenbank:XP_031366777.1;Parent=rna-XM_031510917.1
NW_006263547.1	Gnomon	CDS	945161	945354	.	-	0	Name=XP_031366777.1;ID=cds-XP_031366777.1;Dbxref=GeneID:102677755%2CGenbank:XP_031366777.1;Parent=rna-XM_031510917.1
NW_006263547.1	Gnomon	CDS	944397	944930	.	-	0	Name=XP_031366777.1;ID=cds-XP_031366777.1;Dbxref=GeneID:102677755%2CGenbank:XP_031366777.1;Parent=rna-XM_031510917.1
NW_006263547.1	Gnomon	CDS	944079	944298	.	-	0	Name=XP_031366777.1;ID=cds-XP_031366777.1;Dbxref=GeneID:102677755%2CGenbank:XP_031366777.1;Parent=rna-XM_031510917.1
NW_006263547.1	Gnomon	CDS	943802	944011	.	-	0	Name=XP_031366777.1;ID=cds-XP_031366777.1;Dbxref=GeneID:102677755%2CGenbank:XP_031366777.1;Parent=rna-XM_031510917.1
NW_006263547.1	Gnomon	CDS	943564	943679	.	-	0	Name=XP_031366777.1;ID=cds-XP_031366777.1;Dbxref=GeneID:102677755%2CGenbank:XP_031366777.1;Parent=rna-XM_031510917.1
NW_006263547.1	Gnomon	CDS	943331	943493	.	-	0	Name=XP_031366777.1;ID=cds-XP_031366777.1;Dbxref=GeneID:102677755%2CGenbank:XP_031366777.1;Parent=rna-XM_031510917.1
NW_006263547.1	Gnomon	CDS	943045	943247	.	-	0	Name=XP_031366777.1;ID=cds-XP_031366777.1;Dbxref=GeneID:102677755%2CGenbank:XP_031366777.1;Parent=rna-XM_031510917.1
NW_006263547.1	Gnomon	CDS	942796	942948	.	-	0	Name=XP_031366777.1;ID=cds-XP_031366777.1;Dbxref=GeneID:102677755%2CGenbank:XP_031366777.1;Parent=rna-XM_031510917.1
NW_006263547.1	Gnomon	CDS	942613	942713	.	-	0	Name=XP_031366777.1;ID=cds-XP_031366777.1;Dbxref=GeneID:102677755%2CGenbank:XP_031366777.1;Parent=rna-XM_031510917.1
NW_006263547.1	Gnomon	CDS	942374	942548	.	-	0	Name=XP_031366777.1;ID=cds-XP_031366777.1;Dbxref=GeneID:102677755%2CGenbank:XP_031366777.1;Parent=rna-XM_031510917.1
NW_006263547.1	Gnomon	exon	895243	895386	.	-	.	ID=exon-XM_031510935.1-8;Dbxref=GeneID:102677110%2CGenbank:XM_031510935.1;Parent=rna-XM_031510935.1
NW_006263547.1	Gnomon	exon	894488	894647	.	-	.	ID=exon-XM_031510935.1-9;Dbxref=GeneID:102677110%2CGenbank:XM_031510935.1;Parent=rna-XM_031510935.1
NW_006263547.1	Gnomon	exon	896751	896951	.	-	.	ID=exon-XM_031510935.1-6;Dbxref=GeneID:102677110%2CGenbank:XM_031510935.1;Parent=rna-XM_031510935.1
NW_006263547.1	Gnomon	exon	895471	895758	.	-	.	ID=exon-XM_031510935.1-7;Dbxref=GeneID:102677110%2CGenbank:XM_031510935.1;Parent=rna-XM_031510935.1
NW_006263547.1	Gnomon	exon	898129	898203	.	-	.	ID=exon-XM_031510935.1-4;Dbxref=GeneID:102677110%2CGenbank:XM_031510935.1;Parent=rna-XM_031510935.1
NW_006263547.1	Gnomon	exon	897944	898039	.	-	.	ID=exon-XM_031510935.1-5;Dbxref=GeneID:102677110%2CGenbank:XM_031510935.1;Parent=rna-XM_031510935.1
NW_006263547.1	Gnomon	exon	898746	898847	.	-	.	ID=exon-XM_031510935.1-2;Dbxref=GeneID:102677110%2CGenbank:XM_031510935.1;Parent=rna-XM_031510935.1
NW_006263547.1	Gnomon	exon	898493	898657	.	-	.	ID=exon-XM_031510935.1-3;Dbxref=GeneID:102677110%2CGenbank:XM_031510935.1;Parent=rna-XM_031510935.1
NW_006263547.1	Gnomon	exon	916413	916724	.	-	.	ID=exon-XM_031510935.1-1;Dbxref=GeneID:102677110%2CGenbank:XM_031510935.1;Parent=rna-XM_031510935.1
NW_006263547.1	Gnomon	exon	851410	851640	.	+	.	ID=exon-XM_006616686.1-1;Dbxref=GeneID:102675012%2CGenbank:XM_006616686.1;Parent=rna-XM_006616686.1
NW_006263547.1	Gnomon	exon	853712	853954	.	+	.	ID=exon-XM_006616686.1-6;Dbxref=GeneID:102675012%2CGenbank:XM_006616686.1;Parent=rna-XM_006616686.1
NW_006263547.1	Gnomon	exon	851747	852007	.	+	.	ID=exon-XM_006616686.1-2;Dbxref=GeneID:102675012%2CGenbank:XM_006616686.1;Parent=rna-XM_006616686.1
NW_006263547.1	Gnomon	exon	852102	853039	.	+	.	ID=exon-XM_006616686.1-3;Dbxref=GeneID:102675012%2CGenbank:XM_006616686.1;Parent=rna-XM_006616686.1
NW_006263547.1	Gnomon	exon	853102	853384	.	+	.	ID=exon-XM_006616686.1-4;Dbxref=GeneID:102675012%2CGenbank:XM_006616686.1;Parent=rna-XM_006616686.1
NW_006263547.1	Gnomon	exon	853452	853625	.	+	.	ID=exon-XM_006616686.1-5;Dbxref=GeneID:102675012%2CGenbank:XM_006616686.1;Parent=rna-XM_006616686.1
NW_006263547.1	Gnomon	mRNA	881564	883252	.	-	.	Name=XM_031510925.1;ID=rna-XM_031510925.1;Dbxref=GeneID:102680945%2CGenbank:XM_031510925.1;Parent=gene-LOC102680945
NW_006263547.1	Gnomon	CDS	742108	742275	.	-	0	Name=XP_031366776.1;ID=cds-XP_031366776.1;Dbxref=GeneID:102673520%2CGenbank:XP_031366776.1;Parent=rna-XM_031510916.1
NW_006263547.1	Gnomon	CDS	741863	742025	.	-	0	Name=XP_031366776.1;ID=cds-XP_031366776.1;Dbxref=GeneID:102673520%2CGenbank:XP_031366776.1;Parent=rna-XM_031510916.1
NW_006263547.1	Gnomon	CDS	741575	741714	.	-	0	Name=XP_031366776.1;ID=cds-XP_031366776.1;Dbxref=GeneID:102673520%2CGenbank:XP_031366776.1;Parent=rna-XM_031510916.1
NW_006263547.1	Gnomon	CDS	741089	741445	.	-	0	Name=XP_031366776.1;ID=cds-XP_031366776.1;Dbxref=GeneID:102673520%2CGenbank:XP_031366776.1;Parent=rna-XM_031510916.1
NW_006263547.1	Gnomon	CDS	740866	741003	.	-	0	Name=XP_031366776.1;ID=cds-XP_031366776.1;Dbxref=GeneID:102673520%2CGenbank:XP_031366776.1;Parent=rna-XM_031510916.1
NW_006263547.1	Gnomon	exon	885357	888974	.	-	.	ID=exon-XM_031510939.1-22;Dbxref=GeneID:102677110%2CGenbank:XM_031510939.1;Parent=rna-XM_031510939.1
NW_006263547.1	Gnomon	exon	889334	889490	.	-	.	ID=exon-XM_031510939.1-20;Dbxref=GeneID:102677110%2CGenbank:XM_031510939.1;Parent=rna-XM_031510939.1
NW_006263547.1	Gnomon	exon	889077	889193	.	-	.	ID=exon-XM_031510939.1-21;Dbxref=GeneID:102677110%2CGenbank:XM_031510939.1;Parent=rna-XM_031510939.1
NW_006263547.1	Gnomon	exon	889565	889828	.	-	.	ID=exon-XM_031510939.1-19;Dbxref=GeneID:102677110%2CGenbank:XM_031510939.1;Parent=rna-XM_031510939.1
NW_006263547.1	Gnomon	exon	890292	890437	.	-	.	ID=exon-XM_031510939.1-17;Dbxref=GeneID:102677110%2CGenbank:XM_031510939.1;Parent=rna-XM_031510939.1
NW_006263547.1	Gnomon	exon	889959	890189	.	-	.	ID=exon-XM_031510939.1-18;Dbxref=GeneID:102677110%2CGenbank:XM_031510939.1;Parent=rna-XM_031510939.1
NW_006263547.1	Gnomon	exon	892503	892550	.	-	.	ID=exon-XM_031510939.1-15;Dbxref=GeneID:102677110%2CGenbank:XM_031510939.1;Parent=rna-XM_031510939.1
NW_006263547.1	Gnomon	exon	890524	890779	.	-	.	ID=exon-XM_031510939.1-16;Dbxref=GeneID:102677110%2CGenbank:XM_031510939.1;Parent=rna-XM_031510939.1
NW_006263547.1	Gnomon	exon	893236	893328	.	-	.	ID=exon-XM_031510939.1-13;Dbxref=GeneID:102677110%2CGenbank:XM_031510939.1;Parent=rna-XM_031510939.1
NW_006263547.1	Gnomon	exon	892973	893133	.	-	.	ID=exon-XM_031510939.1-14;Dbxref=GeneID:102677110%2CGenbank:XM_031510939.1;Parent=rna-XM_031510939.1
NW_006263547.1	Gnomon	exon	893648	893890	.	-	.	ID=exon-XM_031510939.1-11;Dbxref=GeneID:102677110%2CGenbank:XM_031510939.1;Parent=rna-XM_031510939.1
NW_006263547.1	Gnomon	exon	893399	893581	.	-	.	ID=exon-XM_031510939.1-12;Dbxref=GeneID:102677110%2CGenbank:XM_031510939.1;Parent=rna-XM_031510939.1
NW_006263547.1	Gnomon	exon	894042	894403	.	-	.	ID=exon-XM_031510939.1-10;Dbxref=GeneID:102677110%2CGenbank:XM_031510939.1;Parent=rna-XM_031510939.1
NW_006263547.1	Gnomon	CDS	929776	929796	.	+	0	Name=XP_006616768.1;ID=cds-XP_006616768.1;Dbxref=GeneID:102677256%2CGenbank:XP_006616768.1;Parent=rna-XM_006616705.2
NW_006263547.1	Gnomon	CDS	930036	930223	.	+	0	Name=XP_006616768.1;ID=cds-XP_006616768.1;Dbxref=GeneID:102677256%2CGenbank:XP_006616768.1;Parent=rna-XM_006616705.2
NW_006263547.1	Gnomon	CDS	930284	930507	.	+	0	Name=XP_006616768.1;ID=cds-XP_006616768.1;Dbxref=GeneID:102677256%2CGenbank:XP_006616768.1;Parent=rna-XM_006616705.2
NW_006263547.1	Gnomon	CDS	930601	930803	.	+	0	Name=XP_006616768.1;ID=cds-XP_006616768.1;Dbxref=GeneID:102677256%2CGenbank:XP_006616768.1;Parent=rna-XM_006616705.2
NW_006263547.1	Gnomon	exon	932354	932458	.	-	.	ID=exon-XM_031510913.1-11;Dbxref=GeneID:102677389%2CGenbank:XM_031510913.1;Parent=rna-XM_031510913.1
NW_006263547.1	Gnomon	exon	932124	932270	.	-	.	ID=exon-XM_031510913.1-12;Dbxref=GeneID:102677389%2CGenbank:XM_031510913.1;Parent=rna-XM_031510913.1
NW_006263547.1	Gnomon	exon	931869	932030	.	-	.	ID=exon-XM_031510913.1-13;Dbxref=GeneID:102677389%2CGenbank:XM_031510913.1;Parent=rna-XM_031510913.1
NW_006263547.1	Gnomon	exon	931563	931799	.	-	.	ID=exon-XM_031510913.1-14;Dbxref=GeneID:102677389%2CGenbank:XM_031510913.1;Parent=rna-XM_031510913.1
NW_006263547.1	Gnomon	exon	932519	932622	.	-	.	ID=exon-XM_031510913.1-10;Dbxref=GeneID:102677389%2CGenbank:XM_031510913.1;Parent=rna-XM_031510913.1
NW_006263547.1	Gnomon	exon	930963	931487	.	-	.	ID=exon-XM_031510913.1-15;Dbxref=GeneID:102677389%2CGenbank:XM_031510913.1;Parent=rna-XM_031510913.1
NW_006263547.1	Gnomon	mRNA	877416	880113	.	-	.	Name=XM_031510924.1;ID=rna-XM_031510924.1;Dbxref=GeneID:102675731%2CGenbank:XM_031510924.1;Parent=gene-LOC102675731
NW_006263547.1	Gnomon	exon	461179	461416	.	+	.	ID=exon-XM_006616731.2-1;Dbxref=GeneID:102680389%2CGenbank:XM_006616731.2;Parent=rna-XM_006616731.2
NW_006263547.1	Gnomon	exon	461634	461827	.	+	.	ID=exon-XM_006616731.2-2;Dbxref=GeneID:102680389%2CGenbank:XM_006616731.2;Parent=rna-XM_006616731.2
NW_006263547.1	Gnomon	exon	461911	462097	.	+	.	ID=exon-XM_006616731.2-3;Dbxref=GeneID:102680389%2CGenbank:XM_006616731.2;Parent=rna-XM_006616731.2
NW_006263547.1	Gnomon	exon	616608	616898	.	-	.	ID=exon-XM_031510912.1-3;Dbxref=GeneID:102679456%2CGenbank:XM_031510912.1;Parent=rna-XM_031510912.1
NW_006263547.1	Gnomon	exon	616387	616523	.	-	.	ID=exon-XM_031510912.1-4;Dbxref=GeneID:102679456%2CGenbank:XM_031510912.1;Parent=rna-XM_031510912.1
NW_006263547.1	Gnomon	exon	617631	618417	.	-	.	ID=exon-XM_031510912.1-1;Dbxref=GeneID:102679456%2CGenbank:XM_031510912.1;Parent=rna-XM_031510912.1
NW_006263547.1	Gnomon	exon	617049	617233	.	-	.	ID=exon-XM_031510912.1-2;Dbxref=GeneID:102679456%2CGenbank:XM_031510912.1;Parent=rna-XM_031510912.1
NW_006263547.1	Gnomon	CDS	743435	743495	.	-	0	Name=XP_031366775.1;ID=cds-XP_031366775.1;Dbxref=GeneID:102673520%2CGenbank:XP_031366775.1;Parent=rna-XM_031510915.1
NW_006263547.1	Gnomon	CDS	742108	742301	.	-	0	Name=XP_031366775.1;ID=cds-XP_031366775.1;Dbxref=GeneID:102673520%2CGenbank:XP_031366775.1;Parent=rna-XM_031510915.1
NW_006263547.1	Gnomon	CDS	741863	742025	.	-	0	Name=XP_031366775.1;ID=cds-XP_031366775.1;Dbxref=GeneID:102673520%2CGenbank:XP_031366775.1;Parent=rna-XM_031510915.1
NW_006263547.1	Gnomon	CDS	741575	741714	.	-	0	Name=XP_031366775.1;ID=cds-XP_031366775.1;Dbxref=GeneID:102673520%2CGenbank:XP_031366775.1;Parent=rna-XM_031510915.1
NW_006263547.1	Gnomon	CDS	741089	741445	.	-	0	Name=XP_031366775.1;ID=cds-XP_031366775.1;Dbxref=GeneID:102673520%2CGenbank:XP_031366775.1;Parent=rna-XM_031510915.1
NW_006263547.1	Gnomon	CDS	740866	741003	.	-	0	Name=XP_031366775.1;ID=cds-XP_031366775.1;Dbxref=GeneID:102673520%2CGenbank:XP_031366775.1;Parent=rna-XM_031510915.1
NW_006263547.1	Gnomon	exon	614936	615007	.	-	.	ID=exon-XM_031510912.1-7;Dbxref=GeneID:102679456%2CGenbank:XM_031510912.1;Parent=rna-XM_031510912.1
NW_006263547.1	Gnomon	exon	614730	614756	.	-	.	ID=exon-XM_031510912.1-8;Dbxref=GeneID:102679456%2CGenbank:XM_031510912.1;Parent=rna-XM_031510912.1
NW_006263547.1	Gnomon	exon	616123	616308	.	-	.	ID=exon-XM_031510912.1-5;Dbxref=GeneID:102679456%2CGenbank:XM_031510912.1;Parent=rna-XM_031510912.1
NW_006263547.1	Gnomon	exon	615433	615560	.	-	.	ID=exon-XM_031510912.1-6;Dbxref=GeneID:102679456%2CGenbank:XM_031510912.1;Parent=rna-XM_031510912.1
NW_006263547.1	Gnomon	exon	467257	467648	.	+	.	ID=exon-XM_031510961.1-1;Dbxref=GeneID:102677524%2CGenbank:XM_031510961.1;Parent=rna-XM_031510961.1
NW_006263547.1	Gnomon	exon	470127	470307	.	+	.	ID=exon-XM_031510961.1-2;Dbxref=GeneID:102677524%2CGenbank:XM_031510961.1;Parent=rna-XM_031510961.1
NW_006263547.1	Gnomon	exon	472488	472699	.	+	.	ID=exon-XM_031510961.1-7;Dbxref=GeneID:102677524%2CGenbank:XM_031510961.1;Parent=rna-XM_031510961.1
NW_006263547.1	Gnomon	exon	472809	473021	.	+	.	ID=exon-XM_031510961.1-8;Dbxref=GeneID:102677524%2CGenbank:XM_031510961.1;Parent=rna-XM_031510961.1
NW_006263547.1	Gnomon	exon	473386	474370	.	+	.	ID=exon-XM_031510961.1-9;Dbxref=GeneID:102677524%2CGenbank:XM_031510961.1;Parent=rna-XM_031510961.1
NW_006263547.1	Gnomon	exon	470535	470666	.	+	.	ID=exon-XM_031510961.1-3;Dbxref=GeneID:102677524%2CGenbank:XM_031510961.1;Parent=rna-XM_031510961.1
NW_006263547.1	Gnomon	exon	471240	471430	.	+	.	ID=exon-XM_031510961.1-4;Dbxref=GeneID:102677524%2CGenbank:XM_031510961.1;Parent=rna-XM_031510961.1
NW_006263547.1	Gnomon	exon	471516	471626	.	+	.	ID=exon-XM_031510961.1-5;Dbxref=GeneID:102677524%2CGenbank:XM_031510961.1;Parent=rna-XM_031510961.1
NW_006263547.1	Gnomon	exon	472024	472167	.	+	.	ID=exon-XM_031510961.1-6;Dbxref=GeneID:102677524%2CGenbank:XM_031510961.1;Parent=rna-XM_031510961.1
NW_006263547.1	Gnomon	gene	555438	582124	.	+	.	Name=LOC102679161;ID=gene-LOC102679161;Dbxref=GeneID:102679161
NW_006263547.1	Gnomon	gene	586131	595752	.	+	.	Name=LOC102680124;ID=gene-LOC102680124;Dbxref=GeneID:102680124
NW_006263547.1	Gnomon	gene	82641	405927	.	-	.	Name=LOC102680125;ID=gene-LOC102680125;Dbxref=GeneID:102680125
NW_006263547.1	Gnomon	CDS	729978	730154	.	+	0	Name=XP_006616727.1;ID=cds-XP_006616727.1;Dbxref=GeneID:102672494%2CGenbank:XP_006616727.1;Parent=rna-XM_006616664.2
NW_006263547.1	Gnomon	CDS	730249	730371	.	+	0	Name=XP_006616727.1;ID=cds-XP_006616727.1;Dbxref=GeneID:102672494%2CGenbank:XP_006616727.1;Parent=rna-XM_006616664.2
NW_006263547.1	Gnomon	CDS	730461	730687	.	+	0	Name=XP_006616727.1;ID=cds-XP_006616727.1;Dbxref=GeneID:102672494%2CGenbank:XP_006616727.1;Parent=rna-XM_006616664.2
NW_006263547.1	Gnomon	CDS	730802	730940	.	+	0	Name=XP_006616727.1;ID=cds-XP_006616727.1;Dbxref=GeneID:102672494%2CGenbank:XP_006616727.1;Parent=rna-XM_006616664.2
NW_006263547.1	Gnomon	CDS	731816	731971	.	+	0	Name=XP_006616727.1;ID=cds-XP_006616727.1;Dbxref=GeneID:102672494%2CGenbank:XP_006616727.1;Parent=rna-XM_006616664.2
NW_006263547.1	Gnomon	CDS	732096	732254	.	+	0	Name=XP_006616727.1;ID=cds-XP_006616727.1;Dbxref=GeneID:102672494%2CGenbank:XP_006616727.1;Parent=rna-XM_006616664.2
NW_006263547.1	Gnomon	CDS	732355	732405	.	+	0	Name=XP_006616727.1;ID=cds-XP_006616727.1;Dbxref=GeneID:102672494%2CGenbank:XP_006616727.1;Parent=rna-XM_006616664.2
NW_006263547.1	Gnomon	CDS	732524	732906	.	+	0	Name=XP_006616727.1;ID=cds-XP_006616727.1;Dbxref=GeneID:102672494%2CGenbank:XP_006616727.1;Parent=rna-XM_006616664.2
NW_006263547.1	Gnomon	CDS	732984	733194	.	+	0	Name=XP_006616727.1;ID=cds-XP_006616727.1;Dbxref=GeneID:102672494%2CGenbank:XP_006616727.1;Parent=rna-XM_006616664.2
NW_006263547.1	Gnomon	CDS	733288	733358	.	+	0	Name=XP_006616727.1;ID=cds-XP_006616727.1;Dbxref=GeneID:102672494%2CGenbank:XP_006616727.1;Parent=rna-XM_006616664.2
NW_006263547.1	Gnomon	CDS	735282	735348	.	+	0	Name=XP_006616727.1;ID=cds-XP_006616727.1;Dbxref=GeneID:102672494%2CGenbank:XP_006616727.1;Parent=rna-XM_006616664.2
NW_006263547.1	Gnomon	exon	942613	942713	.	-	.	ID=exon-XM_006616709.2-9;Dbxref=GeneID:102677755%2CGenbank:XM_006616709.2;Parent=rna-XM_006616709.2
NW_006263547.1	Gnomon	exon	943045	943247	.	-	.	ID=exon-XM_006616709.2-7;Dbxref=GeneID:102677755%2CGenbank:XM_006616709.2;Parent=rna-XM_006616709.2
NW_006263547.1	Gnomon	exon	942796	942948	.	-	.	ID=exon-XM_006616709.2-8;Dbxref=GeneID:102677755%2CGenbank:XM_006616709.2;Parent=rna-XM_006616709.2
NW_006263547.1	Gnomon	exon	943564	943679	.	-	.	ID=exon-XM_006616709.2-5;Dbxref=GeneID:102677755%2CGenbank:XM_006616709.2;Parent=rna-XM_006616709.2
NW_006263547.1	Gnomon	exon	943331	943493	.	-	.	ID=exon-XM_006616709.2-6;Dbxref=GeneID:102677755%2CGenbank:XM_006616709.2;Parent=rna-XM_006616709.2
NW_006263547.1	Gnomon	exon	944079	944298	.	-	.	ID=exon-XM_006616709.2-3;Dbxref=GeneID:102677755%2CGenbank:XM_006616709.2;Parent=rna-XM_006616709.2
NW_006263547.1	Gnomon	exon	943802	944011	.	-	.	ID=exon-XM_006616709.2-4;Dbxref=GeneID:102677755%2CGenbank:XM_006616709.2;Parent=rna-XM_006616709.2
NW_006263547.1	Gnomon	exon	945172	945311	.	-	.	ID=exon-XM_006616709.2-1;Dbxref=GeneID:102677755%2CGenbank:XM_006616709.2;Parent=rna-XM_006616709.2
NW_006263547.1	Gnomon	exon	944397	944930	.	-	.	ID=exon-XM_006616709.2-2;Dbxref=GeneID:102677755%2CGenbank:XM_006616709.2;Parent=rna-XM_006616709.2
NW_006263547.1	Gnomon	mRNA	723433	725326	.	-	.	Name=XM_006616669.2;ID=rna-XM_006616669.2;Dbxref=GeneID:102672808%2CGenbank:XM_006616669.2;Parent=gene-LOC102672808
NW_006263547.1	Gnomon	exon	88475	88680	.	-	.	ID=exon-XM_031510951.1-10;Dbxref=GeneID:102680125%2CGenbank:XM_031510951.1;Parent=rna-XM_031510951.1
NW_006263547.1	Gnomon	exon	84901	85122	.	-	.	ID=exon-XM_031510951.1-11;Dbxref=GeneID:102680125%2CGenbank:XM_031510951.1;Parent=rna-XM_031510951.1
NW_006263547.1	Gnomon	exon	82641	82780	.	-	.	ID=exon-XM_031510951.1-12;Dbxref=GeneID:102680125%2CGenbank:XM_031510951.1;Parent=rna-XM_031510951.1
NW_006263547.1	Gnomon	CDS	729978	730154	.	+	0	Name=XP_006616726.1;ID=cds-XP_006616726.1;Dbxref=GeneID:102672494%2CGenbank:XP_006616726.1;Parent=rna-XM_006616663.2
NW_006263547.1	Gnomon	CDS	730249	730371	.	+	0	Name=XP_006616726.1;ID=cds-XP_006616726.1;Dbxref=GeneID:102672494%2CGenbank:XP_006616726.1;Parent=rna-XM_006616663.2
NW_006263547.1	Gnomon	CDS	730461	730687	.	+	0	Name=XP_006616726.1;ID=cds-XP_006616726.1;Dbxref=GeneID:102672494%2CGenbank:XP_006616726.1;Parent=rna-XM_006616663.2
NW_006263547.1	Gnomon	CDS	730802	730940	.	+	0	Name=XP_006616726.1;ID=cds-XP_006616726.1;Dbxref=GeneID:102672494%2CGenbank:XP_006616726.1;Parent=rna-XM_006616663.2
NW_006263547.1	Gnomon	CDS	731816	731971	.	+	0	Name=XP_006616726.1;ID=cds-XP_006616726.1;Dbxref=GeneID:102672494%2CGenbank:XP_006616726.1;Parent=rna-XM_006616663.2
NW_006263547.1	Gnomon	CDS	732096	732254	.	+	0	Name=XP_006616726.1;ID=cds-XP_006616726.1;Dbxref=GeneID:102672494%2CGenbank:XP_006616726.1;Parent=rna-XM_006616663.2
NW_006263547.1	Gnomon	CDS	732355	732405	.	+	0	Name=XP_006616726.1;ID=cds-XP_006616726.1;Dbxref=GeneID:102672494%2CGenbank:XP_006616726.1;Parent=rna-XM_006616663.2
NW_006263547.1	Gnomon	CDS	732524	732906	.	+	0	Name=XP_006616726.1;ID=cds-XP_006616726.1;Dbxref=GeneID:102672494%2CGenbank:XP_006616726.1;Parent=rna-XM_006616663.2
NW_006263547.1	Gnomon	CDS	732984	733194	.	+	0	Name=XP_006616726.1;ID=cds-XP_006616726.1;Dbxref=GeneID:102672494%2CGenbank:XP_006616726.1;Parent=rna-XM_006616663.2
NW_006263547.1	Gnomon	CDS	733288	733358	.	+	0	Name=XP_006616726.1;ID=cds-XP_006616726.1;Dbxref=GeneID:102672494%2CGenbank:XP_006616726.1;Parent=rna-XM_006616663.2
NW_006263547.1	Gnomon	CDS	735282	735348	.	+	0	Name=XP_006616726.1;ID=cds-XP_006616726.1;Dbxref=GeneID:102672494%2CGenbank:XP_006616726.1;Parent=rna-XM_006616663.2
NW_006263547.1	Gnomon	exon	842599	842880	.	+	.	ID=exon-XM_006616684.2-3;Dbxref=GeneID:102674691%2CGenbank:XM_006616684.2;Parent=rna-XM_006616684.2
NW_006263547.1	Gnomon	exon	842061	842310	.	+	.	ID=exon-XM_006616684.2-1;Dbxref=GeneID:102674691%2CGenbank:XM_006616684.2;Parent=rna-XM_006616684.2
NW_006263547.1	Gnomon	exon	842424	842502	.	+	.	ID=exon-XM_006616684.2-2;Dbxref=GeneID:102674691%2CGenbank:XM_006616684.2;Parent=rna-XM_006616684.2
NW_006263547.1	Gnomon	exon	940358	940628	.	+	.	ID=exon-XM_006616710.2-7;Dbxref=GeneID:102677894%2CGenbank:XM_006616710.2;Parent=rna-XM_006616710.2
NW_006263547.1	Gnomon	exon	938197	939071	.	+	.	ID=exon-XM_006616710.2-3;Dbxref=GeneID:102677894%2CGenbank:XM_006616710.2;Parent=rna-XM_006616710.2
NW_006263547.1	Gnomon	exon	939162	939518	.	+	.	ID=exon-XM_006616710.2-4;Dbxref=GeneID:102677894%2CGenbank:XM_006616710.2;Parent=rna-XM_006616710.2
NW_006263547.1	Gnomon	exon	939610	939850	.	+	.	ID=exon-XM_006616710.2-5;Dbxref=GeneID:102677894%2CGenbank:XM_006616710.2;Parent=rna-XM_006616710.2
NW_006263547.1	Gnomon	exon	939948	940176	.	+	.	ID=exon-XM_006616710.2-6;Dbxref=GeneID:102677894%2CGenbank:XM_006616710.2;Parent=rna-XM_006616710.2
NW_006263547.1	Gnomon	exon	937318	937523	.	+	.	ID=exon-XM_006616710.2-1;Dbxref=GeneID:102677894%2CGenbank:XM_006616710.2;Parent=rna-XM_006616710.2
NW_006263547.1	Gnomon	exon	937615	938008	.	+	.	ID=exon-XM_006616710.2-2;Dbxref=GeneID:102677894%2CGenbank:XM_006616710.2;Parent=rna-XM_006616710.2
NW_006263547.1	Gnomon	exon	933728	933926	.	-	.	ID=exon-XM_031510913.1-4;Dbxref=GeneID:102677389%2CGenbank:XM_031510913.1;Parent=rna-XM_031510913.1
NW_006263547.1	Gnomon	exon	933523	933661	.	-	.	ID=exon-XM_031510913.1-5;Dbxref=GeneID:102677389%2CGenbank:XM_031510913.1;Parent=rna-XM_031510913.1
NW_006263547.1	Gnomon	exon	933213	933412	.	-	.	ID=exon-XM_031510913.1-6;Dbxref=GeneID:102677389%2CGenbank:XM_031510913.1;Parent=rna-XM_031510913.1
NW_006263547.1	Gnomon	exon	933036	933140	.	-	.	ID=exon-XM_031510913.1-7;Dbxref=GeneID:102677389%2CGenbank:XM_031510913.1;Parent=rna-XM_031510913.1
NW_006263547.1	Gnomon	exon	932881	932966	.	-	.	ID=exon-XM_031510913.1-8;Dbxref=GeneID:102677389%2CGenbank:XM_031510913.1;Parent=rna-XM_031510913.1
NW_006263547.1	Gnomon	exon	932690	932820	.	-	.	ID=exon-XM_031510913.1-9;Dbxref=GeneID:102677389%2CGenbank:XM_031510913.1;Parent=rna-XM_031510913.1
NW_006263547.1	Gnomon	exon	934692	934819	.	-	.	ID=exon-XM_031510913.1-1;Dbxref=GeneID:102677389%2CGenbank:XM_031510913.1;Parent=rna-XM_031510913.1
NW_006263547.1	Gnomon	exon	934244	934618	.	-	.	ID=exon-XM_031510913.1-2;Dbxref=GeneID:102677389%2CGenbank:XM_031510913.1;Parent=rna-XM_031510913.1
NW_006263547.1	Gnomon	exon	934006	934173	.	-	.	ID=exon-XM_031510913.1-3;Dbxref=GeneID:102677389%2CGenbank:XM_031510913.1;Parent=rna-XM_031510913.1
NW_006263547.1	Gnomon	gene	453710	457709	.	-	.	Name=LOC102680257;ID=gene-LOC102680257;Dbxref=GeneID:102680257
NW_006263547.1	Gnomon	exon	594763	595752	.	+	.	ID=exon-XM_006616635.2-12;Dbxref=GeneID:102680124%2CGenbank:XM_006616635.2;Parent=rna-XM_006616635.2
NW_006263547.1	Gnomon	exon	594063	594218	.	+	.	ID=exon-XM_006616635.2-10;Dbxref=GeneID:102680124%2CGenbank:XM_006616635.2;Parent=rna-XM_006616635.2
NW_006263547.1	Gnomon	exon	594354	594515	.	+	.	ID=exon-XM_006616635.2-11;Dbxref=GeneID:102680124%2CGenbank:XM_006616635.2;Parent=rna-XM_006616635.2
NW_006263547.1	Gnomon	CDS	725726	725792	.	+	0	Name=XP_006616725.1;ID=cds-XP_006616725.1;Dbxref=GeneID:102672494%2CGenbank:XP_006616725.1;Parent=rna-XM_006616662.2
NW_006263547.1	Gnomon	CDS	729958	730154	.	+	0	Name=XP_006616725.1;ID=cds-XP_006616725.1;Dbxref=GeneID:102672494%2CGenbank:XP_006616725.1;Parent=rna-XM_006616662.2
NW_006263547.1	Gnomon	CDS	730249	730371	.	+	0	Name=XP_006616725.1;ID=cds-XP_006616725.1;Dbxref=GeneID:102672494%2CGenbank:XP_006616725.1;Parent=rna-XM_006616662.2
NW_006263547.1	Gnomon	CDS	730461	730687	.	+	0	Name=XP_006616725.1;ID=cds-XP_006616725.1;Dbxref=GeneID:102672494%2CGenbank:XP_006616725.1;Parent=rna-XM_006616662.2
NW_006263547.1	Gnomon	CDS	730802	730940	.	+	0	Name=XP_006616725.1;ID=cds-XP_006616725.1;Dbxref=GeneID:102672494%2CGenbank:XP_006616725.1;Parent=rna-XM_006616662.2
NW_006263547.1	Gnomon	CDS	731816	731971	.	+	0	Name=XP_006616725.1;ID=cds-XP_006616725.1;Dbxref=GeneID:102672494%2CGenbank:XP_006616725.1;Parent=rna-XM_006616662.2
NW_006263547.1	Gnomon	CDS	732096	732254	.	+	0	Name=XP_006616725.1;ID=cds-XP_006616725.1;Dbxref=GeneID:102672494%2CGenbank:XP_006616725.1;Parent=rna-XM_006616662.2
NW_006263547.1	Gnomon	CDS	732355	732405	.	+	0	Name=XP_006616725.1;ID=cds-XP_006616725.1;Dbxref=GeneID:102672494%2CGenbank:XP_006616725.1;Parent=rna-XM_006616662.2
NW_006263547.1	Gnomon	CDS	732524	732906	.	+	0	Name=XP_006616725.1;ID=cds-XP_006616725.1;Dbxref=GeneID:102672494%2CGenbank:XP_006616725.1;Parent=rna-XM_006616662.2
NW_006263547.1	Gnomon	CDS	732984	733194	.	+	0	Name=XP_006616725.1;ID=cds-XP_006616725.1;Dbxref=GeneID:102672494%2CGenbank:XP_006616725.1;Parent=rna-XM_006616662.2
NW_006263547.1	Gnomon	CDS	733288	733358	.	+	0	Name=XP_006616725.1;ID=cds-XP_006616725.1;Dbxref=GeneID:102672494%2CGenbank:XP_006616725.1;Parent=rna-XM_006616662.2
NW_006263547.1	Gnomon	CDS	735282	735348	.	+	0	Name=XP_006616725.1;ID=cds-XP_006616725.1;Dbxref=GeneID:102672494%2CGenbank:XP_006616725.1;Parent=rna-XM_006616662.2
NW_006263547.1	Gnomon	gene	675030	678187	.	+	.	Name=LOC102670898;ID=gene-LOC102670898;Dbxref=GeneID:102670898
NW_006263547.1	Gnomon	gene	955909	965528	.	+	.	Name=LOC102679204;ID=gene-LOC102679204;Dbxref=GeneID:102679204
NW_006263547.1	Gnomon	exon	898129	898203	.	-	.	ID=exon-XM_031510937.1-4;Dbxref=GeneID:102677110%2CGenbank:XM_031510937.1;Parent=rna-XM_031510937.1
NW_006263547.1	Gnomon	exon	897944	898039	.	-	.	ID=exon-XM_031510937.1-5;Dbxref=GeneID:102677110%2CGenbank:XM_031510937.1;Parent=rna-XM_031510937.1
NW_006263547.1	Gnomon	exon	898746	898847	.	-	.	ID=exon-XM_031510937.1-2;Dbxref=GeneID:102677110%2CGenbank:XM_031510937.1;Parent=rna-XM_031510937.1
NW_006263547.1	Gnomon	exon	898493	898657	.	-	.	ID=exon-XM_031510937.1-3;Dbxref=GeneID:102677110%2CGenbank:XM_031510937.1;Parent=rna-XM_031510937.1
NW_006263547.1	Gnomon	exon	894488	894647	.	-	.	ID=exon-XM_031510937.1-8;Dbxref=GeneID:102677110%2CGenbank:XM_031510937.1;Parent=rna-XM_031510937.1
NW_006263547.1	Gnomon	exon	894042	894403	.	-	.	ID=exon-XM_031510937.1-9;Dbxref=GeneID:102677110%2CGenbank:XM_031510937.1;Parent=rna-XM_031510937.1
NW_006263547.1	Gnomon	exon	895471	895758	.	-	.	ID=exon-XM_031510937.1-6;Dbxref=GeneID:102677110%2CGenbank:XM_031510937.1;Parent=rna-XM_031510937.1
NW_006263547.1	Gnomon	exon	895243	895386	.	-	.	ID=exon-XM_031510937.1-7;Dbxref=GeneID:102677110%2CGenbank:XM_031510937.1;Parent=rna-XM_031510937.1
NW_006263547.1	Gnomon	exon	916413	916724	.	-	.	ID=exon-XM_031510937.1-1;Dbxref=GeneID:102677110%2CGenbank:XM_031510937.1;Parent=rna-XM_031510937.1
NW_006263547.1	Gnomon	gene	461179	462097	.	+	.	Name=LOC102680389;ID=gene-LOC102680389;Dbxref=GeneID:102680389
NW_006263547.1	Gnomon	CDS	725386	725520	.	-	0	Name=XP_006616729.1;ID=cds-XP_006616729.1;Dbxref=GeneID:102672808%2CGenbank:XP_006616729.1;Parent=rna-XM_006616666.2
NW_006263547.1	Gnomon	CDS	724747	725221	.	-	0	Name=XP_006616729.1;ID=cds-XP_006616729.1;Dbxref=GeneID:102672808%2CGenbank:XP_006616729.1;Parent=rna-XM_006616666.2
NW_006263547.1	Gnomon	CDS	724332	724669	.	-	0	Name=XP_006616729.1;ID=cds-XP_006616729.1;Dbxref=GeneID:102672808%2CGenbank:XP_006616729.1;Parent=rna-XM_006616666.2
NW_006263547.1	Gnomon	CDS	723805	724220	.	-	0	Name=XP_006616729.1;ID=cds-XP_006616729.1;Dbxref=GeneID:102672808%2CGenbank:XP_006616729.1;Parent=rna-XM_006616666.2
NW_006263547.1	Gnomon	CDS	723481	723733	.	-	0	Name=XP_006616729.1;ID=cds-XP_006616729.1;Dbxref=GeneID:102672808%2CGenbank:XP_006616729.1;Parent=rna-XM_006616666.2
NW_006263547.1	Gnomon	mRNA	723433	726293	.	-	.	Name=XM_006616667.2;ID=rna-XM_006616667.2;Dbxref=GeneID:102672808%2CGenbank:XM_006616667.2;Parent=gene-LOC102672808
NW_006263547.1	Gnomon	lnc_RNA	719559	721231	.	-	.	Name=XR_004150657.1;ID=rna-XR_004150657.1;Dbxref=GeneID:116185751%2CGenbank:XR_004150657.1;Parent=gene-LOC116185751
NW_006263547.1	Gnomon	transcript	463563	474405	.	+	.	Name=XR_004150655.1;ID=rna-XR_004150655.1;Dbxref=GeneID:102676515%2CGenbank:XR_004150655.1;Parent=gene-LOC102676515
NW_006263547.1	Gnomon	exon	474387	474405	.	+	.	ID=exon-XR_004150655.1-10;Dbxref=GeneID:102676515%2CGenbank:XR_004150655.1;Parent=rna-XR_004150655.1
NW_006263547.1	Gnomon	mRNA	723433	726293	.	-	.	Name=XM_006616668.2;ID=rna-XM_006616668.2;Dbxref=GeneID:102672808%2CGenbank:XM_006616668.2;Parent=gene-LOC102672808
NW_006263547.1	Gnomon	gene	611971	618417	.	-	.	Name=LOC102679456;ID=gene-LOC102679456;Dbxref=GeneID:102679456
NW_006263547.1	Gnomon	lnc_RNA	445531	446796	.	-	.	Name=XR_004150656.1;ID=rna-XR_004150656.1;Dbxref=GeneID:116185750%2CGenbank:XR_004150656.1;Parent=gene-LOC116185750
NW_006263547.1	Gnomon	exon	643838	644213	.	-	.	ID=exon-XM_006616637.2-1;Dbxref=GeneID:102681027%2CGenbank:XM_006616637.2;Parent=rna-XM_006616637.2
NW_006263547.1	Gnomon	exon	626223	628735	.	-	.	ID=exon-XM_006616637.2-2;Dbxref=GeneID:102681027%2CGenbank:XM_006616637.2;Parent=rna-XM_006616637.2
NW_006263547.1	Gnomon	lnc_RNA	908023	910889	.	-	.	Name=XR_004150654.1;ID=rna-XR_004150654.1;Dbxref=GeneID:116185747%2CGenbank:XR_004150654.1;Parent=gene-LOC116185747
NW_006263547.1	Gnomon	exon	905779	905918	.	-	.	ID=exon-XM_031510936.1-1;Dbxref=GeneID:102677110%2CGenbank:XM_031510936.1;Parent=rna-XM_031510936.1
NW_006263547.1	Gnomon	exon	898746	898847	.	-	.	ID=exon-XM_031510936.1-2;Dbxref=GeneID:102677110%2CGenbank:XM_031510936.1;Parent=rna-XM_031510936.1
NW_006263547.1	Gnomon	exon	895471	895758	.	-	.	ID=exon-XM_031510936.1-7;Dbxref=GeneID:102677110%2CGenbank:XM_031510936.1;Parent=rna-XM_031510936.1
NW_006263547.1	Gnomon	exon	895243	895386	.	-	.	ID=exon-XM_031510936.1-8;Dbxref=GeneID:102677110%2CGenbank:XM_031510936.1;Parent=rna-XM_031510936.1
NW_006263547.1	Gnomon	exon	894488	894647	.	-	.	ID=exon-XM_031510936.1-9;Dbxref=GeneID:102677110%2CGenbank:XM_031510936.1;Parent=rna-XM_031510936.1
NW_006263547.1	Gnomon	exon	898493	898657	.	-	.	ID=exon-XM_031510936.1-3;Dbxref=GeneID:102677110%2CGenbank:XM_031510936.1;Parent=rna-XM_031510936.1
NW_006263547.1	Gnomon	exon	898129	898203	.	-	.	ID=exon-XM_031510936.1-4;Dbxref=GeneID:102677110%2CGenbank:XM_031510936.1;Parent=rna-XM_031510936.1
NW_006263547.1	Gnomon	exon	897944	898039	.	-	.	ID=exon-XM_031510936.1-5;Dbxref=GeneID:102677110%2CGenbank:XM_031510936.1;Parent=rna-XM_031510936.1
NW_006263547.1	Gnomon	exon	896751	896951	.	-	.	ID=exon-XM_031510936.1-6;Dbxref=GeneID:102677110%2CGenbank:XM_031510936.1;Parent=rna-XM_031510936.1
NW_006263547.1	Gnomon	CDS	713312	713524	.	+	0	Name=XP_006616722.1;ID=cds-XP_006616722.1;Dbxref=GeneID:102671892%2CGenbank:XP_006616722.1;Parent=rna-XM_006616659.2
NW_006263547.1	Gnomon	CDS	713680	713815	.	+	0	Name=XP_006616722.1;ID=cds-XP_006616722.1;Dbxref=GeneID:102671892%2CGenbank:XP_006616722.1;Parent=rna-XM_006616659.2
NW_006263547.1	Gnomon	CDS	713908	714027	.	+	0	Name=XP_006616722.1;ID=cds-XP_006616722.1;Dbxref=GeneID:102671892%2CGenbank:XP_006616722.1;Parent=rna-XM_006616659.2
NW_006263547.1	Gnomon	CDS	714179	714279	.	+	0	Name=XP_006616722.1;ID=cds-XP_006616722.1;Dbxref=GeneID:102671892%2CGenbank:XP_006616722.1;Parent=rna-XM_006616659.2
NW_006263547.1	Gnomon	CDS	715198	715611	.	+	0	Name=XP_006616722.1;ID=cds-XP_006616722.1;Dbxref=GeneID:102671892%2CGenbank:XP_006616722.1;Parent=rna-XM_006616659.2
NW_006263547.1	Gnomon	CDS	716187	717650	.	+	0	Name=XP_006616722.1;ID=cds-XP_006616722.1;Dbxref=GeneID:102671892%2CGenbank:XP_006616722.1;Parent=rna-XM_006616659.2
NW_006263547.1	Gnomon	exon	698371	698512	.	+	.	ID=exon-XM_031510888.1-1;Dbxref=GeneID:102671314%2CGenbank:XM_031510888.1;Parent=rna-XM_031510888.1
NW_006263547.1	Gnomon	exon	699460	699588	.	+	.	ID=exon-XM_031510888.1-2;Dbxref=GeneID:102671314%2CGenbank:XM_031510888.1;Parent=rna-XM_031510888.1
NW_006263547.1	Gnomon	exon	700905	704319	.	+	.	ID=exon-XM_031510888.1-5;Dbxref=GeneID:102671314%2CGenbank:XM_031510888.1;Parent=rna-XM_031510888.1
NW_006263547.1	Gnomon	exon	706849	707047	.	+	.	ID=exon-XM_031510888.1-6;Dbxref=GeneID:102671314%2CGenbank:XM_031510888.1;Parent=rna-XM_031510888.1
NW_006263547.1	Gnomon	exon	700268	700627	.	+	.	ID=exon-XM_031510888.1-3;Dbxref=GeneID:102671314%2CGenbank:XM_031510888.1;Parent=rna-XM_031510888.1
NW_006263547.1	Gnomon	exon	700753	700833	.	+	.	ID=exon-XM_031510888.1-4;Dbxref=GeneID:102671314%2CGenbank:XM_031510888.1;Parent=rna-XM_031510888.1
NW_006263547.1	Gnomon	exon	707137	707371	.	+	.	ID=exon-XM_031510888.1-7;Dbxref=GeneID:102671314%2CGenbank:XM_031510888.1;Parent=rna-XM_031510888.1
NW_006263547.1	Gnomon	transcript	922728	928500	.	-	.	Name=XR_004150653.1;ID=rna-XR_004150653.1;Dbxref=GeneID:102676330%2CGenbank:XR_004150653.1;Parent=gene-LOC102676330
NW_006263547.1	Gnomon	mRNA	723433	726293	.	-	.	Name=XM_006616666.2;ID=rna-XM_006616666.2;Dbxref=GeneID:102672808%2CGenbank:XM_006616666.2;Parent=gene-LOC102672808
NW_006263547.1	Gnomon	CDS	713312	713524	.	+	0	Name=XP_006616721.1;ID=cds-XP_006616721.1;Dbxref=GeneID:102671892%2CGenbank:XP_006616721.1;Parent=rna-XM_006616658.2
NW_006263547.1	Gnomon	CDS	713680	713815	.	+	0	Name=XP_006616721.1;ID=cds-XP_006616721.1;Dbxref=GeneID:102671892%2CGenbank:XP_006616721.1;Parent=rna-XM_006616658.2
NW_006263547.1	Gnomon	CDS	713908	714027	.	+	0	Name=XP_006616721.1;ID=cds-XP_006616721.1;Dbxref=GeneID:102671892%2CGenbank:XP_006616721.1;Parent=rna-XM_006616658.2
NW_006263547.1	Gnomon	CDS	714179	714279	.	+	0	Name=XP_006616721.1;ID=cds-XP_006616721.1;Dbxref=GeneID:102671892%2CGenbank:XP_006616721.1;Parent=rna-XM_006616658.2
NW_006263547.1	Gnomon	CDS	715198	715611	.	+	0	Name=XP_006616721.1;ID=cds-XP_006616721.1;Dbxref=GeneID:102671892%2CGenbank:XP_006616721.1;Parent=rna-XM_006616658.2
NW_006263547.1	Gnomon	CDS	716187	717650	.	+	0	Name=XP_006616721.1;ID=cds-XP_006616721.1;Dbxref=GeneID:102671892%2CGenbank:XP_006616721.1;Parent=rna-XM_006616658.2
NW_006263547.1	Gnomon	transcript	942312	945446	.	-	.	Name=XR_004150652.1;ID=rna-XR_004150652.1;Dbxref=GeneID:102677755%2CGenbank:XR_004150652.1;Parent=gene-LOC102677755
NW_006263547.1	Gnomon	mRNA	729389	735480	.	+	.	Name=XM_006616663.2;ID=rna-XM_006616663.2;Dbxref=GeneID:102672494%2CGenbank:XM_006616663.2;Parent=gene-LOC102672494
NW_006263547.1	Gnomon	exon	540306	540497	.	+	.	ID=exon-XM_006616614.2-2;Dbxref=GeneID:102678297%2CGenbank:XM_006616614.2;Parent=rna-XM_006616614.2
NW_006263547.1	Gnomon	exon	540672	541290	.	+	.	ID=exon-XM_006616614.2-3;Dbxref=GeneID:102678297%2CGenbank:XM_006616614.2;Parent=rna-XM_006616614.2
NW_006263547.1	Gnomon	exon	539841	540182	.	+	.	ID=exon-XM_006616614.2-1;Dbxref=GeneID:102678297%2CGenbank:XM_006616614.2;Parent=rna-XM_006616614.2
NW_006263547.1	Gnomon	lnc_RNA	962906	964701	.	-	.	Name=XR_004150651.1;ID=rna-XR_004150651.1;Dbxref=GeneID:116185745%2CGenbank:XR_004150651.1;Parent=gene-LOC116185745
NW_006263547.1	Gnomon	CDS	713312	713524	.	+	0	Name=XP_006616723.1;ID=cds-XP_006616723.1;Dbxref=GeneID:102671892%2CGenbank:XP_006616723.1;Parent=rna-XM_006616660.2
NW_006263547.1	Gnomon	CDS	713680	713815	.	+	0	Name=XP_006616723.1;ID=cds-XP_006616723.1;Dbxref=GeneID:102671892%2CGenbank:XP_006616723.1;Parent=rna-XM_006616660.2
NW_006263547.1	Gnomon	CDS	713908	714027	.	+	0	Name=XP_006616723.1;ID=cds-XP_006616723.1;Dbxref=GeneID:102671892%2CGenbank:XP_006616723.1;Parent=rna-XM_006616660.2
NW_006263547.1	Gnomon	CDS	714179	714279	.	+	0	Name=XP_006616723.1;ID=cds-XP_006616723.1;Dbxref=GeneID:102671892%2CGenbank:XP_006616723.1;Parent=rna-XM_006616660.2
NW_006263547.1	Gnomon	CDS	715198	715611	.	+	0	Name=XP_006616723.1;ID=cds-XP_006616723.1;Dbxref=GeneID:102671892%2CGenbank:XP_006616723.1;Parent=rna-XM_006616660.2
NW_006263547.1	Gnomon	CDS	716187	717650	.	+	0	Name=XP_006616723.1;ID=cds-XP_006616723.1;Dbxref=GeneID:102671892%2CGenbank:XP_006616723.1;Parent=rna-XM_006616660.2
NW_006263547.1	Gnomon	gene	651198	654360	.	+	.	Name=LOC102670675;ID=gene-LOC102670675;Dbxref=GeneID:102670675
NW_006263547.1	Gnomon	mRNA	729203	735480	.	+	.	Name=XM_006616664.2;ID=rna-XM_006616664.2;Dbxref=GeneID:102672494%2CGenbank:XM_006616664.2;Parent=gene-LOC102672494
NW_006263547.1	Gnomon	exon	706849	707047	.	+	.	ID=exon-XM_006616653.2-5;Dbxref=GeneID:102671314%2CGenbank:XM_006616653.2;Parent=rna-XM_006616653.2
NW_006263547.1	Gnomon	exon	707137	707371	.	+	.	ID=exon-XM_006616653.2-6;Dbxref=GeneID:102671314%2CGenbank:XM_006616653.2;Parent=rna-XM_006616653.2
NW_006263547.1	Gnomon	exon	697130	697358	.	+	.	ID=exon-XM_006616653.2-1;Dbxref=GeneID:102671314%2CGenbank:XM_006616653.2;Parent=rna-XM_006616653.2
NW_006263547.1	Gnomon	exon	700268	700627	.	+	.	ID=exon-XM_006616653.2-2;Dbxref=GeneID:102671314%2CGenbank:XM_006616653.2;Parent=rna-XM_006616653.2
NW_006263547.1	Gnomon	exon	700753	700833	.	+	.	ID=exon-XM_006616653.2-3;Dbxref=GeneID:102671314%2CGenbank:XM_006616653.2;Parent=rna-XM_006616653.2
NW_006263547.1	Gnomon	exon	700905	704319	.	+	.	ID=exon-XM_006616653.2-4;Dbxref=GeneID:102671314%2CGenbank:XM_006616653.2;Parent=rna-XM_006616653.2
NW_006263547.1	Gnomon	mRNA	82641	226554	.	-	.	Name=XM_031510954.1;ID=rna-XM_031510954.1;Dbxref=GeneID:102680125%2CGenbank:XM_031510954.1;Parent=gene-LOC102680125
NW_006263547.1	Gnomon	mRNA	608831	610991	.	+	.	Name=XM_006616626.2;ID=rna-XM_006616626.2;Dbxref=GeneID:102679792%2CGenbank:XM_006616626.2;Parent=gene-LOC102679792
NW_006263547.1	Gnomon	CDS	527167	527374	.	-	0	Name=XP_006616673.1;ID=cds-XP_006616673.1;Dbxref=GeneID:102677801%2CGenbank:XP_006616673.1;Parent=rna-XM_006616610.2
NW_006263547.1	Gnomon	CDS	526742	526958	.	-	0	Name=XP_006616673.1;ID=cds-XP_006616673.1;Dbxref=GeneID:102677801%2CGenbank:XP_006616673.1;Parent=rna-XM_006616610.2
NW_006263547.1	Gnomon	CDS	526263	526634	.	-	0	Name=XP_006616673.1;ID=cds-XP_006616673.1;Dbxref=GeneID:102677801%2CGenbank:XP_006616673.1;Parent=rna-XM_006616610.2
NW_006263547.1	Gnomon	CDS	525653	526019	.	-	0	Name=XP_006616673.1;ID=cds-XP_006616673.1;Dbxref=GeneID:102677801%2CGenbank:XP_006616673.1;Parent=rna-XM_006616610.2
NW_006263547.1	Gnomon	CDS	525455	525554	.	-	0	Name=XP_006616673.1;ID=cds-XP_006616673.1;Dbxref=GeneID:102677801%2CGenbank:XP_006616673.1;Parent=rna-XM_006616610.2
NW_006263547.1	Gnomon	CDS	525202	525378	.	-	0	Name=XP_006616673.1;ID=cds-XP_006616673.1;Dbxref=GeneID:102677801%2CGenbank:XP_006616673.1;Parent=rna-XM_006616610.2
NW_006263547.1	Gnomon	CDS	524876	524973	.	-	0	Name=XP_006616673.1;ID=cds-XP_006616673.1;Dbxref=GeneID:102677801%2CGenbank:XP_006616673.1;Parent=rna-XM_006616610.2
NW_006263547.1	Gnomon	CDS	524666	524812	.	-	0	Name=XP_006616673.1;ID=cds-XP_006616673.1;Dbxref=GeneID:102677801%2CGenbank:XP_006616673.1;Parent=rna-XM_006616610.2
NW_006263547.1	Gnomon	gene	542319	546433	.	+	.	Name=LOC102678678;ID=gene-LOC102678678;Dbxref=GeneID:102678678
NW_006263547.1	Gnomon	CDS	33925	34192	.	+	0	Name=XP_031366828.1;ID=cds-XP_031366828.1;Dbxref=GeneID:102675011%2CGenbank:XP_031366828.1;Parent=rna-XM_031510968.1
NW_006263547.1	Gnomon	CDS	34321	34455	.	+	0	Name=XP_031366828.1;ID=cds-XP_031366828.1;Dbxref=GeneID:102675011%2CGenbank:XP_031366828.1;Parent=rna-XM_031510968.1
NW_006263547.1	Gnomon	CDS	34835	35172	.	+	0	Name=XP_031366828.1;ID=cds-XP_031366828.1;Dbxref=GeneID:102675011%2CGenbank:XP_031366828.1;Parent=rna-XM_031510968.1
NW_006263547.1	Gnomon	CDS	35248	35461	.	+	0	Name=XP_031366828.1;ID=cds-XP_031366828.1;Dbxref=GeneID:102675011%2CGenbank:XP_031366828.1;Parent=rna-XM_031510968.1
NW_006263547.1	Gnomon	CDS	35545	35814	.	+	0	Name=XP_031366828.1;ID=cds-XP_031366828.1;Dbxref=GeneID:102675011%2CGenbank:XP_031366828.1;Parent=rna-XM_031510968.1
NW_006263547.1	Gnomon	CDS	35887	36094	.	+	0	Name=XP_031366828.1;ID=cds-XP_031366828.1;Dbxref=GeneID:102675011%2CGenbank:XP_031366828.1;Parent=rna-XM_031510968.1
NW_006263547.1	Gnomon	CDS	36170	36958	.	+	0	Name=XP_031366828.1;ID=cds-XP_031366828.1;Dbxref=GeneID:102675011%2CGenbank:XP_031366828.1;Parent=rna-XM_031510968.1
NW_006263547.1	Gnomon	CDS	37022	37450	.	+	0	Name=XP_031366828.1;ID=cds-XP_031366828.1;Dbxref=GeneID:102675011%2CGenbank:XP_031366828.1;Parent=rna-XM_031510968.1
NW_006263547.1	Gnomon	CDS	37551	37749	.	+	0	Name=XP_031366828.1;ID=cds-XP_031366828.1;Dbxref=GeneID:102675011%2CGenbank:XP_031366828.1;Parent=rna-XM_031510968.1
NW_006263547.1	Gnomon	gene	967775	970991	.	-	.	Name=LOC102678636;ID=gene-LOC102678636;Dbxref=GeneID:102678636
NW_006263547.1	Gnomon	mRNA	82641	399173	.	-	.	Name=XM_031510953.1;ID=rna-XM_031510953.1;Dbxref=GeneID:102680125%2CGenbank:XM_031510953.1;Parent=gene-LOC102680125
NW_006263547.1	Gnomon	mRNA	608992	610991	.	+	.	Name=XM_006616627.2;ID=rna-XM_006616627.2;Dbxref=GeneID:102679792%2CGenbank:XM_006616627.2;Parent=gene-LOC102679792
NW_006263547.1	Gnomon	gene	552144	553911	.	+	.	Name=LOC102678808;ID=gene-LOC102678808;Dbxref=GeneID:102678808
NW_006263547.1	Gnomon	CDS	534536	534562	.	-	0	Name=XP_006616672.1;ID=cds-XP_006616672.1;Dbxref=GeneID:102677663%2CGenbank:XP_006616672.1;Parent=rna-XM_006616609.2
NW_006263547.1	Gnomon	CDS	534351	534458	.	-	0	Name=XP_006616672.1;ID=cds-XP_006616672.1;Dbxref=GeneID:102677663%2CGenbank:XP_006616672.1;Parent=rna-XM_006616609.2
NW_006263547.1	Gnomon	CDS	533266	533506	.	-	0	Name=XP_006616672.1;ID=cds-XP_006616672.1;Dbxref=GeneID:102677663%2CGenbank:XP_006616672.1;Parent=rna-XM_006616609.2
NW_006263547.1	Gnomon	CDS	532753	532996	.	-	0	Name=XP_006616672.1;ID=cds-XP_006616672.1;Dbxref=GeneID:102677663%2CGenbank:XP_006616672.1;Parent=rna-XM_006616609.2
NW_006263547.1	Gnomon	CDS	532116	532490	.	-	0	Name=XP_006616672.1;ID=cds-XP_006616672.1;Dbxref=GeneID:102677663%2CGenbank:XP_006616672.1;Parent=rna-XM_006616609.2
NW_006263547.1	Gnomon	CDS	531353	531719	.	-	0	Name=XP_006616672.1;ID=cds-XP_006616672.1;Dbxref=GeneID:102677663%2CGenbank:XP_006616672.1;Parent=rna-XM_006616609.2
NW_006263547.1	Gnomon	CDS	530863	531139	.	-	0	Name=XP_006616672.1;ID=cds-XP_006616672.1;Dbxref=GeneID:102677663%2CGenbank:XP_006616672.1;Parent=rna-XM_006616609.2
NW_006263547.1	Gnomon	CDS	530652	530746	.	-	0	Name=XP_006616672.1;ID=cds-XP_006616672.1;Dbxref=GeneID:102677663%2CGenbank:XP_006616672.1;Parent=rna-XM_006616609.2
NW_006263547.1	Gnomon	CDS	530381	530518	.	-	0	Name=XP_006616672.1;ID=cds-XP_006616672.1;Dbxref=GeneID:102677663%2CGenbank:XP_006616672.1;Parent=rna-XM_006616609.2
NW_006263547.1	Gnomon	CDS	961856	962025	.	-	0	Name=XP_031366827.1;ID=cds-XP_031366827.1;Dbxref=GeneID:102678973%2CGenbank:XP_031366827.1;Parent=rna-XM_031510967.1
NW_006263547.1	Gnomon	CDS	961635	961787	.	-	0	Name=XP_031366827.1;ID=cds-XP_031366827.1;Dbxref=GeneID:102678973%2CGenbank:XP_031366827.1;Parent=rna-XM_031510967.1
NW_006263547.1	Gnomon	CDS	961431	961564	.	-	0	Name=XP_031366827.1;ID=cds-XP_031366827.1;Dbxref=GeneID:102678973%2CGenbank:XP_031366827.1;Parent=rna-XM_031510967.1
NW_006263547.1	Gnomon	CDS	961095	961340	.	-	0	Name=XP_031366827.1;ID=cds-XP_031366827.1;Dbxref=GeneID:102678973%2CGenbank:XP_031366827.1;Parent=rna-XM_031510967.1
NW_006263547.1	Gnomon	CDS	960712	961013	.	-	0	Name=XP_031366827.1;ID=cds-XP_031366827.1;Dbxref=GeneID:102678973%2CGenbank:XP_031366827.1;Parent=rna-XM_031510967.1
NW_006263547.1	Gnomon	CDS	960066	960576	.	-	0	Name=XP_031366827.1;ID=cds-XP_031366827.1;Dbxref=GeneID:102678973%2CGenbank:XP_031366827.1;Parent=rna-XM_031510967.1
NW_006263547.1	Gnomon	CDS	959417	959757	.	-	0	Name=XP_031366827.1;ID=cds-XP_031366827.1;Dbxref=GeneID:102678973%2CGenbank:XP_031366827.1;Parent=rna-XM_031510967.1
NW_006263547.1	Gnomon	CDS	959097	959345	.	-	0	Name=XP_031366827.1;ID=cds-XP_031366827.1;Dbxref=GeneID:102678973%2CGenbank:XP_031366827.1;Parent=rna-XM_031510967.1
NW_006263547.1	Gnomon	CDS	958304	958477	.	-	0	Name=XP_031366827.1;ID=cds-XP_031366827.1;Dbxref=GeneID:102678973%2CGenbank:XP_031366827.1;Parent=rna-XM_031510967.1
NW_006263547.1	Gnomon	CDS	957867	958112	.	-	0	Name=XP_031366827.1;ID=cds-XP_031366827.1;Dbxref=GeneID:102678973%2CGenbank:XP_031366827.1;Parent=rna-XM_031510967.1
NW_006263547.1	Gnomon	gene	966838	968458	.	+	.	Name=LOC102678769;ID=gene-LOC102678769;Dbxref=GeneID:102678769
NW_006263547.1	Gnomon	CDS	509407	509415	.	+	0	Name=XP_006616675.1;ID=cds-XP_006616675.1;Dbxref=GeneID:102678072%2CGenbank:XP_006616675.1;Parent=rna-XM_006616612.2
NW_006263547.1	Gnomon	CDS	513208	513294	.	+	0	Name=XP_006616675.1;ID=cds-XP_006616675.1;Dbxref=GeneID:102678072%2CGenbank:XP_006616675.1;Parent=rna-XM_006616612.2
NW_006263547.1	Gnomon	CDS	513357	513440	.	+	0	Name=XP_006616675.1;ID=cds-XP_006616675.1;Dbxref=GeneID:102678072%2CGenbank:XP_006616675.1;Parent=rna-XM_006616612.2
NW_006263547.1	Gnomon	CDS	513535	513781	.	+	0	Name=XP_006616675.1;ID=cds-XP_006616675.1;Dbxref=GeneID:102678072%2CGenbank:XP_006616675.1;Parent=rna-XM_006616612.2
NW_006263547.1	Gnomon	CDS	514347	514584	.	+	0	Name=XP_006616675.1;ID=cds-XP_006616675.1;Dbxref=GeneID:102678072%2CGenbank:XP_006616675.1;Parent=rna-XM_006616612.2
NW_006263547.1	Gnomon	CDS	514893	515267	.	+	0	Name=XP_006616675.1;ID=cds-XP_006616675.1;Dbxref=GeneID:102678072%2CGenbank:XP_006616675.1;Parent=rna-XM_006616612.2
NW_006263547.1	Gnomon	CDS	515843	516032	.	+	0	Name=XP_006616675.1;ID=cds-XP_006616675.1;Dbxref=GeneID:102678072%2CGenbank:XP_006616675.1;Parent=rna-XM_006616612.2
NW_006263547.1	Gnomon	CDS	516475	516651	.	+	0	Name=XP_006616675.1;ID=cds-XP_006616675.1;Dbxref=GeneID:102678072%2CGenbank:XP_006616675.1;Parent=rna-XM_006616612.2
NW_006263547.1	Gnomon	CDS	516730	517006	.	+	0	Name=XP_006616675.1;ID=cds-XP_006616675.1;Dbxref=GeneID:102678072%2CGenbank:XP_006616675.1;Parent=rna-XM_006616612.2
NW_006263547.1	Gnomon	CDS	517168	517262	.	+	0	Name=XP_006616675.1;ID=cds-XP_006616675.1;Dbxref=GeneID:102678072%2CGenbank:XP_006616675.1;Parent=rna-XM_006616612.2
NW_006263547.1	Gnomon	CDS	517376	517546	.	+	0	Name=XP_006616675.1;ID=cds-XP_006616675.1;Dbxref=GeneID:102678072%2CGenbank:XP_006616675.1;Parent=rna-XM_006616612.2
NW_006263547.1	Gnomon	exon	587206	587415	.	+	.	ID=exon-XM_006616629.2-2;Dbxref=GeneID:102680124%2CGenbank:XM_006616629.2;Parent=rna-XM_006616629.2
NW_006263547.1	Gnomon	exon	591504	591926	.	+	.	ID=exon-XM_006616629.2-3;Dbxref=GeneID:102680124%2CGenbank:XM_006616629.2;Parent=rna-XM_006616629.2
NW_006263547.1	Gnomon	exon	586133	586894	.	+	.	ID=exon-XM_006616629.2-1;Dbxref=GeneID:102680124%2CGenbank:XM_006616629.2;Parent=rna-XM_006616629.2
NW_006263547.1	Gnomon	exon	592845	593021	.	+	.	ID=exon-XM_006616629.2-6;Dbxref=GeneID:102680124%2CGenbank:XM_006616629.2;Parent=rna-XM_006616629.2
NW_006263547.1	Gnomon	exon	593110	593302	.	+	.	ID=exon-XM_006616629.2-7;Dbxref=GeneID:102680124%2CGenbank:XM_006616629.2;Parent=rna-XM_006616629.2
NW_006263547.1	Gnomon	exon	592005	592228	.	+	.	ID=exon-XM_006616629.2-4;Dbxref=GeneID:102680124%2CGenbank:XM_006616629.2;Parent=rna-XM_006616629.2
NW_006263547.1	Gnomon	exon	592624	592766	.	+	.	ID=exon-XM_006616629.2-5;Dbxref=GeneID:102680124%2CGenbank:XM_006616629.2;Parent=rna-XM_006616629.2
NW_006263547.1	Gnomon	exon	593378	593649	.	+	.	ID=exon-XM_006616629.2-8;Dbxref=GeneID:102680124%2CGenbank:XM_006616629.2;Parent=rna-XM_006616629.2
NW_006263547.1	Gnomon	exon	593742	593951	.	+	.	ID=exon-XM_006616629.2-9;Dbxref=GeneID:102680124%2CGenbank:XM_006616629.2;Parent=rna-XM_006616629.2
NW_006263547.1	Gnomon	mRNA	82641	399187	.	-	.	Name=XM_031510952.1;ID=rna-XM_031510952.1;Dbxref=GeneID:102680125%2CGenbank:XM_031510952.1;Parent=gene-LOC102680125
NW_006263547.1	Gnomon	gene	551976	555279	.	+	.	Name=LOC102678933;ID=gene-LOC102678933;Dbxref=GeneID:102678933
NW_006263547.1	Gnomon	mRNA	611971	618417	.	-	.	Name=XM_006616623.2;ID=rna-XM_006616623.2;Dbxref=GeneID:102679456%2CGenbank:XM_006616623.2;Parent=gene-LOC102679456
NW_006263547.1	Gnomon	CDS	457485	457624	.	-	0	Name=XP_031366826.1;ID=cds-XP_031366826.1;Dbxref=GeneID:102680257%2CGenbank:XP_031366826.1;Parent=rna-XM_031510966.1
NW_006263547.1	Gnomon	CDS	457010	457214	.	-	0	Name=XP_031366826.1;ID=cds-XP_031366826.1;Dbxref=GeneID:102680257%2CGenbank:XP_031366826.1;Parent=rna-XM_031510966.1
NW_006263547.1	Gnomon	CDS	456716	456925	.	-	0	Name=XP_031366826.1;ID=cds-XP_031366826.1;Dbxref=GeneID:102680257%2CGenbank:XP_031366826.1;Parent=rna-XM_031510966.1
NW_006263547.1	Gnomon	CDS	456441	456632	.	-	0	Name=XP_031366826.1;ID=cds-XP_031366826.1;Dbxref=GeneID:102680257%2CGenbank:XP_031366826.1;Parent=rna-XM_031510966.1
NW_006263547.1	Gnomon	CDS	455975	456317	.	-	0	Name=XP_031366826.1;ID=cds-XP_031366826.1;Dbxref=GeneID:102680257%2CGenbank:XP_031366826.1;Parent=rna-XM_031510966.1
NW_006263547.1	Gnomon	CDS	455706	455902	.	-	0	Name=XP_031366826.1;ID=cds-XP_031366826.1;Dbxref=GeneID:102680257%2CGenbank:XP_031366826.1;Parent=rna-XM_031510966.1
NW_006263547.1	Gnomon	CDS	455507	455626	.	-	0	Name=XP_031366826.1;ID=cds-XP_031366826.1;Dbxref=GeneID:102680257%2CGenbank:XP_031366826.1;Parent=rna-XM_031510966.1
NW_006263547.1	Gnomon	CDS	455381	455437	.	-	0	Name=XP_031366826.1;ID=cds-XP_031366826.1;Dbxref=GeneID:102680257%2CGenbank:XP_031366826.1;Parent=rna-XM_031510966.1
NW_006263547.1	Gnomon	CDS	455120	455310	.	-	0	Name=XP_031366826.1;ID=cds-XP_031366826.1;Dbxref=GeneID:102680257%2CGenbank:XP_031366826.1;Parent=rna-XM_031510966.1
NW_006263547.1	Gnomon	CDS	454867	455051	.	-	0	Name=XP_031366826.1;ID=cds-XP_031366826.1;Dbxref=GeneID:102680257%2CGenbank:XP_031366826.1;Parent=rna-XM_031510966.1
NW_006263547.1	Gnomon	CDS	454636	454789	.	-	0	Name=XP_031366826.1;ID=cds-XP_031366826.1;Dbxref=GeneID:102680257%2CGenbank:XP_031366826.1;Parent=rna-XM_031510966.1
NW_006263547.1	Gnomon	CDS	454272	454572	.	-	0	Name=XP_031366826.1;ID=cds-XP_031366826.1;Dbxref=GeneID:102680257%2CGenbank:XP_031366826.1;Parent=rna-XM_031510966.1
NW_006263547.1	Gnomon	CDS	454030	454196	.	-	0	Name=XP_031366826.1;ID=cds-XP_031366826.1;Dbxref=GeneID:102680257%2CGenbank:XP_031366826.1;Parent=rna-XM_031510966.1
NW_006263547.1	Gnomon	CDS	453724	453949	.	-	0	Name=XP_031366826.1;ID=cds-XP_031366826.1;Dbxref=GeneID:102680257%2CGenbank:XP_031366826.1;Parent=rna-XM_031510966.1
NW_006263547.1	Gnomon	exon	745638	745699	.	+	.	ID=exon-XM_006616676.2-1;Dbxref=GeneID:102673726%2CGenbank:XM_006616676.2;Note=The sequence of the model RefSeq transcript was modified relative to this genomic sequence to represent the inferred CDS: inserted 2 bases in 1 codon;Parent=rna-XM_006616676.2
NW_006263547.1	Gnomon	exon	745701	745717	.	+	.	ID=exon-XM_006616676.2-2;Dbxref=GeneID:102673726%2CGenbank:XM_006616676.2;Note=The sequence of the model RefSeq transcript was modified relative to this genomic sequence to represent the inferred CDS: inserted 2 bases in 1 codon;Parent=rna-XM_006616676.2
NW_006263547.1	Gnomon	exon	745848	746052	.	+	.	ID=exon-XM_006616676.2-3;Dbxref=GeneID:102673726%2CGenbank:XM_006616676.2;Note=The sequence of the model RefSeq transcript was modified relative to this genomic sequence to represent the inferred CDS: inserted 2 bases in 1 codon;Parent=rna-XM_006616676.2
NW_006263547.1	Gnomon	exon	746154	746314	.	+	.	ID=exon-XM_006616676.2-4;Dbxref=GeneID:102673726%2CGenbank:XM_006616676.2;Note=The sequence of the model RefSeq transcript was modified relative to this genomic sequence to represent the inferred CDS: inserted 2 bases in 1 codon;Parent=rna-XM_006616676.2
NW_006263547.1	Gnomon	exon	746413	746600	.	+	.	ID=exon-XM_006616676.2-5;Dbxref=GeneID:102673726%2CGenbank:XM_006616676.2;Note=The sequence of the model RefSeq transcript was modified relative to this genomic sequence to represent the inferred CDS: inserted 2 bases in 1 codon;Parent=rna-XM_006616676.2
NW_006263547.1	Gnomon	exon	746663	746921	.	+	.	ID=exon-XM_006616676.2-6;Dbxref=GeneID:102673726%2CGenbank:XM_006616676.2;Note=The sequence of the model RefSeq transcript was modified relative to this genomic sequence to represent the inferred CDS: inserted 2 bases in 1 codon;Parent=rna-XM_006616676.2
NW_006263547.1	Gnomon	exon	747054	747237	.	+	.	ID=exon-XM_006616676.2-7;Dbxref=GeneID:102673726%2CGenbank:XM_006616676.2;Note=The sequence of the model RefSeq transcript was modified relative to this genomic sequence to represent the inferred CDS: inserted 2 bases in 1 codon;Parent=rna-XM_006616676.2
NW_006263547.1	Gnomon	exon	536951	537266	.	+	.	ID=exon-XM_031510914.1-1;Dbxref=GeneID:116185746%2CGenbank:XM_031510914.1;Parent=rna-XM_031510914.1
NW_006263547.1	Gnomon	exon	537732	537919	.	+	.	ID=exon-XM_031510914.1-2;Dbxref=GeneID:116185746%2CGenbank:XM_031510914.1;Parent=rna-XM_031510914.1
NW_006263547.1	Gnomon	exon	538098	538936	.	+	.	ID=exon-XM_031510914.1-3;Dbxref=GeneID:116185746%2CGenbank:XM_031510914.1;Parent=rna-XM_031510914.1
NW_006263547.1	Gnomon	mRNA	82641	256190	.	-	.	Name=XM_031510951.1;ID=rna-XM_031510951.1;Dbxref=GeneID:102680125%2CGenbank:XM_031510951.1;Parent=gene-LOC102680125
NW_006263547.1	Gnomon	CDS	521310	521318	.	+	0	Name=XP_006616674.1;ID=cds-XP_006616674.1;Dbxref=GeneID:102677931%2CGenbank:XP_006616674.1;Parent=rna-XM_006616611.2
NW_006263547.1	Gnomon	CDS	521423	521765	.	+	0	Name=XP_006616674.1;ID=cds-XP_006616674.1;Dbxref=GeneID:102677931%2CGenbank:XP_006616674.1;Parent=rna-XM_006616611.2
NW_006263547.1	Gnomon	CDS	521914	522163	.	+	0	Name=XP_006616674.1;ID=cds-XP_006616674.1;Dbxref=GeneID:102677931%2CGenbank:XP_006616674.1;Parent=rna-XM_006616611.2
NW_006263547.1	Gnomon	CDS	522500	522874	.	+	0	Name=XP_006616674.1;ID=cds-XP_006616674.1;Dbxref=GeneID:102677931%2CGenbank:XP_006616674.1;Parent=rna-XM_006616611.2
NW_006263547.1	Gnomon	CDS	523016	523205	.	+	0	Name=XP_006616674.1;ID=cds-XP_006616674.1;Dbxref=GeneID:102677931%2CGenbank:XP_006616674.1;Parent=rna-XM_006616611.2
NW_006263547.1	Gnomon	CDS	523281	523457	.	+	0	Name=XP_006616674.1;ID=cds-XP_006616674.1;Dbxref=GeneID:102677931%2CGenbank:XP_006616674.1;Parent=rna-XM_006616611.2
NW_006263547.1	Gnomon	CDS	523531	523630	.	+	0	Name=XP_006616674.1;ID=cds-XP_006616674.1;Dbxref=GeneID:102677931%2CGenbank:XP_006616674.1;Parent=rna-XM_006616611.2
NW_006263547.1	Gnomon	CDS	523771	524042	.	+	0	Name=XP_006616674.1;ID=cds-XP_006616674.1;Dbxref=GeneID:102677931%2CGenbank:XP_006616674.1;Parent=rna-XM_006616611.2
NW_006263547.1	Gnomon	CDS	524187	524360	.	+	0	Name=XP_006616674.1;ID=cds-XP_006616674.1;Dbxref=GeneID:102677931%2CGenbank:XP_006616674.1;Parent=rna-XM_006616611.2
NW_006263547.1	Gnomon	exon	429799	429837	.	-	.	ID=exon-XR_004150647.1-1;Dbxref=GeneID:102676284%2CGenbank:XR_004150647.1;Parent=rna-XR_004150647.1
NW_006263547.1	Gnomon	exon	429380	429468	.	-	.	ID=exon-XR_004150647.1-2;Dbxref=GeneID:102676284%2CGenbank:XR_004150647.1;Parent=rna-XR_004150647.1
NW_006263547.1	Gnomon	exon	428770	428955	.	-	.	ID=exon-XR_004150647.1-3;Dbxref=GeneID:102676284%2CGenbank:XR_004150647.1;Parent=rna-XR_004150647.1
NW_006263547.1	Gnomon	CDS	439583	439644	.	-	0	Name=XP_031366825.1;ID=cds-XP_031366825.1;Dbxref=GeneID:102677388%2CGenbank:XP_031366825.1;Parent=rna-XM_031510965.1
NW_006263547.1	Gnomon	CDS	438861	439022	.	-	0	Name=XP_031366825.1;ID=cds-XP_031366825.1;Dbxref=GeneID:102677388%2CGenbank:XP_031366825.1;Parent=rna-XM_031510965.1
NW_006263547.1	Gnomon	CDS	438580	438778	.	-	0	Name=XP_031366825.1;ID=cds-XP_031366825.1;Dbxref=GeneID:102677388%2CGenbank:XP_031366825.1;Parent=rna-XM_031510965.1
NW_006263547.1	Gnomon	CDS	438253	438499	.	-	0	Name=XP_031366825.1;ID=cds-XP_031366825.1;Dbxref=GeneID:102677388%2CGenbank:XP_031366825.1;Parent=rna-XM_031510965.1
NW_006263547.1	Gnomon	CDS	438012	438167	.	-	0	Name=XP_031366825.1;ID=cds-XP_031366825.1;Dbxref=GeneID:102677388%2CGenbank:XP_031366825.1;Parent=rna-XM_031510965.1
NW_006263547.1	Gnomon	CDS	437768	437940	.	-	0	Name=XP_031366825.1;ID=cds-XP_031366825.1;Dbxref=GeneID:102677388%2CGenbank:XP_031366825.1;Parent=rna-XM_031510965.1
NW_006263547.1	Gnomon	CDS	437344	437671	.	-	0	Name=XP_031366825.1;ID=cds-XP_031366825.1;Dbxref=GeneID:102677388%2CGenbank:XP_031366825.1;Parent=rna-XM_031510965.1
NW_006263547.1	Gnomon	CDS	437030	437237	.	-	0	Name=XP_031366825.1;ID=cds-XP_031366825.1;Dbxref=GeneID:102677388%2CGenbank:XP_031366825.1;Parent=rna-XM_031510965.1
NW_006263547.1	Gnomon	CDS	436800	436954	.	-	0	Name=XP_031366825.1;ID=cds-XP_031366825.1;Dbxref=GeneID:102677388%2CGenbank:XP_031366825.1;Parent=rna-XM_031510965.1
NW_006263547.1	Gnomon	CDS	436450	436454	.	-	0	Name=XP_031366825.1;ID=cds-XP_031366825.1;Dbxref=GeneID:102677388%2CGenbank:XP_031366825.1;Parent=rna-XM_031510965.1
NW_006263547.1	Gnomon	CDS	436207	436353	.	-	0	Name=XP_031366825.1;ID=cds-XP_031366825.1;Dbxref=GeneID:102677388%2CGenbank:XP_031366825.1;Parent=rna-XM_031510965.1
NW_006263547.1	Gnomon	CDS	435912	436125	.	-	0	Name=XP_031366825.1;ID=cds-XP_031366825.1;Dbxref=GeneID:102677388%2CGenbank:XP_031366825.1;Parent=rna-XM_031510965.1
NW_006263547.1	Gnomon	CDS	434047	434156	.	-	0	Name=XP_031366825.1;ID=cds-XP_031366825.1;Dbxref=GeneID:102677388%2CGenbank:XP_031366825.1;Parent=rna-XM_031510965.1
NW_006263547.1	Gnomon	CDS	433828	433973	.	-	0	Name=XP_031366825.1;ID=cds-XP_031366825.1;Dbxref=GeneID:102677388%2CGenbank:XP_031366825.1;Parent=rna-XM_031510965.1
NW_006263547.1	Gnomon	CDS	433609	433732	.	-	0	Name=XP_031366825.1;ID=cds-XP_031366825.1;Dbxref=GeneID:102677388%2CGenbank:XP_031366825.1;Parent=rna-XM_031510965.1
NW_006263547.1	Gnomon	gene	957291	962332	.	-	.	Name=LOC102678973;ID=gene-LOC102678973;Dbxref=GeneID:102678973
NW_006263547.1	Gnomon	exon	930601	930944	.	+	.	ID=exon-XM_006616705.2-5;Dbxref=GeneID:102677256%2CGenbank:XM_006616705.2;Parent=rna-XM_006616705.2
NW_006263547.1	Gnomon	exon	930036	930223	.	+	.	ID=exon-XM_006616705.2-3;Dbxref=GeneID:102677256%2CGenbank:XM_006616705.2;Parent=rna-XM_006616705.2
NW_006263547.1	Gnomon	exon	930284	930507	.	+	.	ID=exon-XM_006616705.2-4;Dbxref=GeneID:102677256%2CGenbank:XM_006616705.2;Parent=rna-XM_006616705.2
NW_006263547.1	Gnomon	exon	929623	929689	.	+	.	ID=exon-XM_006616705.2-1;Dbxref=GeneID:102677256%2CGenbank:XM_006616705.2;Parent=rna-XM_006616705.2
NW_006263547.1	Gnomon	exon	929763	929796	.	+	.	ID=exon-XM_006616705.2-2;Dbxref=GeneID:102677256%2CGenbank:XM_006616705.2;Parent=rna-XM_006616705.2
NW_006263547.1	Gnomon	mRNA	82641	405927	.	-	.	Name=XM_031510950.1;ID=rna-XM_031510950.1;Dbxref=GeneID:102680125%2CGenbank:XM_031510950.1;Parent=gene-LOC102680125
NW_006263547.1	Gnomon	gene	539841	541290	.	+	.	Name=LOC102678297;ID=gene-LOC102678297;Dbxref=GeneID:102678297
NW_006263547.1	Gnomon	exon	594354	594515	.	+	.	ID=exon-XM_006616633.2-10;Dbxref=GeneID:102680124%2CGenbank:XM_006616633.2;Parent=rna-XM_006616633.2
NW_006263547.1	Gnomon	exon	594763	595672	.	+	.	ID=exon-XM_006616633.2-11;Dbxref=GeneID:102680124%2CGenbank:XM_006616633.2;Parent=rna-XM_006616633.2
NW_006263547.1	Gnomon	CDS	712456	712458	.	+	0	Name=XP_031366824.1;ID=cds-XP_031366824.1;Dbxref=GeneID:102671892%2CGenbank:XP_031366824.1;Parent=rna-XM_031510964.1
NW_006263547.1	Gnomon	CDS	713240	713524	.	+	0	Name=XP_031366824.1;ID=cds-XP_031366824.1;Dbxref=GeneID:102671892%2CGenbank:XP_031366824.1;Parent=rna-XM_031510964.1
NW_006263547.1	Gnomon	CDS	713680	713815	.	+	0	Name=XP_031366824.1;ID=cds-XP_031366824.1;Dbxref=GeneID:102671892%2CGenbank:XP_031366824.1;Parent=rna-XM_031510964.1
NW_006263547.1	Gnomon	CDS	713908	714027	.	+	0	Name=XP_031366824.1;ID=cds-XP_031366824.1;Dbxref=GeneID:102671892%2CGenbank:XP_031366824.1;Parent=rna-XM_031510964.1
NW_006263547.1	Gnomon	CDS	714179	714279	.	+	0	Name=XP_031366824.1;ID=cds-XP_031366824.1;Dbxref=GeneID:102671892%2CGenbank:XP_031366824.1;Parent=rna-XM_031510964.1
NW_006263547.1	Gnomon	CDS	715198	715611	.	+	0	Name=XP_031366824.1;ID=cds-XP_031366824.1;Dbxref=GeneID:102671892%2CGenbank:XP_031366824.1;Parent=rna-XM_031510964.1
NW_006263547.1	Gnomon	CDS	716187	717650	.	+	0	Name=XP_031366824.1;ID=cds-XP_031366824.1;Dbxref=GeneID:102671892%2CGenbank:XP_031366824.1;Parent=rna-XM_031510964.1
NW_006263547.1	Gnomon	exon	32500	32736	.	-	.	ID=exon-XM_006616588.2-2;Dbxref=GeneID:102674884%2CGenbank:XM_006616588.2;Parent=rna-XM_006616588.2
NW_006263547.1	Gnomon	exon	32194	32415	.	-	.	ID=exon-XM_006616588.2-3;Dbxref=GeneID:102674884%2CGenbank:XM_006616588.2;Parent=rna-XM_006616588.2
NW_006263547.1	Gnomon	exon	32812	33469	.	-	.	ID=exon-XM_006616588.2-1;Dbxref=GeneID:102674884%2CGenbank:XM_006616588.2;Parent=rna-XM_006616588.2
NW_006263547.1	Gnomon	exon	31898	32128	.	-	.	ID=exon-XM_006616588.2-4;Dbxref=GeneID:102674884%2CGenbank:XM_006616588.2;Parent=rna-XM_006616588.2
NW_006263547.1	Gnomon	exon	31117	31823	.	-	.	ID=exon-XM_006616588.2-5;Dbxref=GeneID:102674884%2CGenbank:XM_006616588.2;Parent=rna-XM_006616588.2
NW_006263547.1	Gnomon	exon	587206	587415	.	+	.	ID=exon-XM_006616630.2-2;Dbxref=GeneID:102680124%2CGenbank:XM_006616630.2;Parent=rna-XM_006616630.2
NW_006263547.1	Gnomon	exon	591504	591926	.	+	.	ID=exon-XM_006616630.2-3;Dbxref=GeneID:102680124%2CGenbank:XM_006616630.2;Parent=rna-XM_006616630.2
NW_006263547.1	Gnomon	exon	592005	592228	.	+	.	ID=exon-XM_006616630.2-4;Dbxref=GeneID:102680124%2CGenbank:XM_006616630.2;Parent=rna-XM_006616630.2
NW_006263547.1	Gnomon	exon	592636	592766	.	+	.	ID=exon-XM_006616630.2-5;Dbxref=GeneID:102680124%2CGenbank:XM_006616630.2;Parent=rna-XM_006616630.2
NW_006263547.1	Gnomon	exon	592845	593021	.	+	.	ID=exon-XM_006616630.2-6;Dbxref=GeneID:102680124%2CGenbank:XM_006616630.2;Parent=rna-XM_006616630.2
NW_006263547.1	Gnomon	exon	593110	593302	.	+	.	ID=exon-XM_006616630.2-7;Dbxref=GeneID:102680124%2CGenbank:XM_006616630.2;Parent=rna-XM_006616630.2
NW_006263547.1	Gnomon	exon	593378	593649	.	+	.	ID=exon-XM_006616630.2-8;Dbxref=GeneID:102680124%2CGenbank:XM_006616630.2;Parent=rna-XM_006616630.2
NW_006263547.1	Gnomon	exon	593742	593951	.	+	.	ID=exon-XM_006616630.2-9;Dbxref=GeneID:102680124%2CGenbank:XM_006616630.2;Parent=rna-XM_006616630.2
NW_006263547.1	Gnomon	exon	586131	586894	.	+	.	ID=exon-XM_006616630.2-1;Dbxref=GeneID:102680124%2CGenbank:XM_006616630.2;Parent=rna-XM_006616630.2
NW_006263547.1	Gnomon	CDS	574640	574756	.	+	0	Name=XP_031366823.1;ID=cds-XP_031366823.1;Dbxref=GeneID:102679161%2CGenbank:XP_031366823.1;Parent=rna-XM_031510963.1
NW_006263547.1	Gnomon	CDS	574959	575263	.	+	0	Name=XP_031366823.1;ID=cds-XP_031366823.1;Dbxref=GeneID:102679161%2CGenbank:XP_031366823.1;Parent=rna-XM_031510963.1
NW_006263547.1	Gnomon	CDS	576082	576153	.	+	0	Name=XP_031366823.1;ID=cds-XP_031366823.1;Dbxref=GeneID:102679161%2CGenbank:XP_031366823.1;Parent=rna-XM_031510963.1
NW_006263547.1	Gnomon	CDS	576940	577163	.	+	0	Name=XP_031366823.1;ID=cds-XP_031366823.1;Dbxref=GeneID:102679161%2CGenbank:XP_031366823.1;Parent=rna-XM_031510963.1
NW_006263547.1	Gnomon	CDS	577253	577350	.	+	0	Name=XP_031366823.1;ID=cds-XP_031366823.1;Dbxref=GeneID:102679161%2CGenbank:XP_031366823.1;Parent=rna-XM_031510963.1
NW_006263547.1	Gnomon	CDS	577449	577760	.	+	0	Name=XP_031366823.1;ID=cds-XP_031366823.1;Dbxref=GeneID:102679161%2CGenbank:XP_031366823.1;Parent=rna-XM_031510963.1
NW_006263547.1	Gnomon	CDS	577834	578220	.	+	0	Name=XP_031366823.1;ID=cds-XP_031366823.1;Dbxref=GeneID:102679161%2CGenbank:XP_031366823.1;Parent=rna-XM_031510963.1
NW_006263547.1	Gnomon	CDS	578307	578545	.	+	0	Name=XP_031366823.1;ID=cds-XP_031366823.1;Dbxref=GeneID:102679161%2CGenbank:XP_031366823.1;Parent=rna-XM_031510963.1
NW_006263547.1	Gnomon	CDS	578605	578885	.	+	0	Name=XP_031366823.1;ID=cds-XP_031366823.1;Dbxref=GeneID:102679161%2CGenbank:XP_031366823.1;Parent=rna-XM_031510963.1
NW_006263547.1	Gnomon	CDS	579023	579179	.	+	0	Name=XP_031366823.1;ID=cds-XP_031366823.1;Dbxref=GeneID:102679161%2CGenbank:XP_031366823.1;Parent=rna-XM_031510963.1
NW_006263547.1	Gnomon	CDS	579255	579457	.	+	0	Name=XP_031366823.1;ID=cds-XP_031366823.1;Dbxref=GeneID:102679161%2CGenbank:XP_031366823.1;Parent=rna-XM_031510963.1
NW_006263547.1	Gnomon	CDS	579561	579709	.	+	0	Name=XP_031366823.1;ID=cds-XP_031366823.1;Dbxref=GeneID:102679161%2CGenbank:XP_031366823.1;Parent=rna-XM_031510963.1
NW_006263547.1	Gnomon	CDS	579819	580130	.	+	0	Name=XP_031366823.1;ID=cds-XP_031366823.1;Dbxref=GeneID:102679161%2CGenbank:XP_031366823.1;Parent=rna-XM_031510963.1
NW_006263547.1	Gnomon	CDS	580203	580612	.	+	0	Name=XP_031366823.1;ID=cds-XP_031366823.1;Dbxref=GeneID:102679161%2CGenbank:XP_031366823.1;Parent=rna-XM_031510963.1
NW_006263547.1	Gnomon	CDS	580728	581289	.	+	0	Name=XP_031366823.1;ID=cds-XP_031366823.1;Dbxref=GeneID:102679161%2CGenbank:XP_031366823.1;Parent=rna-XM_031510963.1
NW_006263547.1	Gnomon	exon	741089	741445	.	-	.	ID=exon-XM_031510915.1-6;Dbxref=GeneID:102673520%2CGenbank:XM_031510915.1;Parent=rna-XM_031510915.1
NW_006263547.1	Gnomon	exon	740654	741003	.	-	.	ID=exon-XM_031510915.1-7;Dbxref=GeneID:102673520%2CGenbank:XM_031510915.1;Parent=rna-XM_031510915.1
NW_006263547.1	Gnomon	exon	743435	743510	.	-	.	ID=exon-XM_031510915.1-2;Dbxref=GeneID:102673520%2CGenbank:XM_031510915.1;Parent=rna-XM_031510915.1
NW_006263547.1	Gnomon	exon	742108	742301	.	-	.	ID=exon-XM_031510915.1-3;Dbxref=GeneID:102673520%2CGenbank:XM_031510915.1;Parent=rna-XM_031510915.1
NW_006263547.1	Gnomon	exon	741863	742025	.	-	.	ID=exon-XM_031510915.1-4;Dbxref=GeneID:102673520%2CGenbank:XM_031510915.1;Parent=rna-XM_031510915.1
NW_006263547.1	Gnomon	exon	741575	741714	.	-	.	ID=exon-XM_031510915.1-5;Dbxref=GeneID:102673520%2CGenbank:XM_031510915.1;Parent=rna-XM_031510915.1
NW_006263547.1	Gnomon	exon	743679	743697	.	-	.	ID=exon-XM_031510915.1-1;Dbxref=GeneID:102673520%2CGenbank:XM_031510915.1;Parent=rna-XM_031510915.1
NW_006263547.1	Gnomon	mRNA	555438	581289	.	+	.	Name=XM_006616622.2;ID=rna-XM_006616622.2;Dbxref=GeneID:102679161%2CGenbank:XM_006616622.2;Parent=gene-LOC102679161
NW_006263547.1	Gnomon	gene	948960	955205	.	+	.	Name=LOC102678355;ID=gene-LOC102678355;Dbxref=GeneID:102678355
NW_006263547.1	Gnomon	exon	890292	890437	.	-	.	ID=exon-XM_031510932.1-16;Dbxref=GeneID:102677110%2CGenbank:XM_031510932.1;Parent=rna-XM_031510932.1
NW_006263547.1	Gnomon	exon	889959	890189	.	-	.	ID=exon-XM_031510932.1-17;Dbxref=GeneID:102677110%2CGenbank:XM_031510932.1;Parent=rna-XM_031510932.1
NW_006263547.1	Gnomon	exon	889565	889828	.	-	.	ID=exon-XM_031510932.1-18;Dbxref=GeneID:102677110%2CGenbank:XM_031510932.1;Parent=rna-XM_031510932.1
NW_006263547.1	Gnomon	exon	889334	889490	.	-	.	ID=exon-XM_031510932.1-19;Dbxref=GeneID:102677110%2CGenbank:XM_031510932.1;Parent=rna-XM_031510932.1
NW_006263547.1	Gnomon	exon	893399	893581	.	-	.	ID=exon-XM_031510932.1-12;Dbxref=GeneID:102677110%2CGenbank:XM_031510932.1;Parent=rna-XM_031510932.1
NW_006263547.1	Gnomon	exon	893236	893328	.	-	.	ID=exon-XM_031510932.1-13;Dbxref=GeneID:102677110%2CGenbank:XM_031510932.1;Parent=rna-XM_031510932.1
NW_006263547.1	Gnomon	exon	892973	893133	.	-	.	ID=exon-XM_031510932.1-14;Dbxref=GeneID:102677110%2CGenbank:XM_031510932.1;Parent=rna-XM_031510932.1
NW_006263547.1	Gnomon	exon	890524	890779	.	-	.	ID=exon-XM_031510932.1-15;Dbxref=GeneID:102677110%2CGenbank:XM_031510932.1;Parent=rna-XM_031510932.1
NW_006263547.1	Gnomon	exon	894042	894403	.	-	.	ID=exon-XM_031510932.1-10;Dbxref=GeneID:102677110%2CGenbank:XM_031510932.1;Parent=rna-XM_031510932.1
NW_006263547.1	Gnomon	exon	893648	893890	.	-	.	ID=exon-XM_031510932.1-11;Dbxref=GeneID:102677110%2CGenbank:XM_031510932.1;Parent=rna-XM_031510932.1
NW_006263547.1	Gnomon	exon	889077	889193	.	-	.	ID=exon-XM_031510932.1-20;Dbxref=GeneID:102677110%2CGenbank:XM_031510932.1;Parent=rna-XM_031510932.1
NW_006263547.1	Gnomon	exon	885357	888974	.	-	.	ID=exon-XM_031510932.1-21;Dbxref=GeneID:102677110%2CGenbank:XM_031510932.1;Parent=rna-XM_031510932.1
NW_006263547.1	Gnomon	exon	574158	574201	.	+	.	ID=exon-XM_031510962.1-1;Dbxref=GeneID:102679161%2CGenbank:XM_031510962.1;Parent=rna-XM_031510962.1
NW_006263547.1	Gnomon	exon	576082	576153	.	+	.	ID=exon-XM_031510962.1-4;Dbxref=GeneID:102679161%2CGenbank:XM_031510962.1;Parent=rna-XM_031510962.1
NW_006263547.1	Gnomon	exon	576940	577163	.	+	.	ID=exon-XM_031510962.1-5;Dbxref=GeneID:102679161%2CGenbank:XM_031510962.1;Parent=rna-XM_031510962.1
NW_006263547.1	Gnomon	exon	574535	574756	.	+	.	ID=exon-XM_031510962.1-2;Dbxref=GeneID:102679161%2CGenbank:XM_031510962.1;Parent=rna-XM_031510962.1
NW_006263547.1	Gnomon	exon	574959	575263	.	+	.	ID=exon-XM_031510962.1-3;Dbxref=GeneID:102679161%2CGenbank:XM_031510962.1;Parent=rna-XM_031510962.1
NW_006263547.1	Gnomon	exon	577834	578220	.	+	.	ID=exon-XM_031510962.1-8;Dbxref=GeneID:102679161%2CGenbank:XM_031510962.1;Parent=rna-XM_031510962.1
NW_006263547.1	Gnomon	exon	578307	578545	.	+	.	ID=exon-XM_031510962.1-9;Dbxref=GeneID:102679161%2CGenbank:XM_031510962.1;Parent=rna-XM_031510962.1
NW_006263547.1	Gnomon	exon	577253	577350	.	+	.	ID=exon-XM_031510962.1-6;Dbxref=GeneID:102679161%2CGenbank:XM_031510962.1;Parent=rna-XM_031510962.1
NW_006263547.1	Gnomon	exon	577449	577760	.	+	.	ID=exon-XM_031510962.1-7;Dbxref=GeneID:102679161%2CGenbank:XM_031510962.1;Parent=rna-XM_031510962.1
NW_006263547.1	Gnomon	exon	27234	28021	.	+	.	ID=exon-XM_006616585.2-10;Dbxref=GeneID:102674521%2CGenbank:XM_006616585.2;Parent=rna-XM_006616585.2
NW_006263547.1	Gnomon	exon	873858	874034	.	+	.	ID=exon-XM_006616689.2-10;Dbxref=GeneID:102675371%2CGenbank:XM_006616689.2;Parent=rna-XM_006616689.2
NW_006263547.1	Gnomon	CDS	574640	574756	.	+	0	Name=XP_031366822.1;ID=cds-XP_031366822.1;Dbxref=GeneID:102679161%2CGenbank:XP_031366822.1;Parent=rna-XM_031510962.1
NW_006263547.1	Gnomon	CDS	574959	575263	.	+	0	Name=XP_031366822.1;ID=cds-XP_031366822.1;Dbxref=GeneID:102679161%2CGenbank:XP_031366822.1;Parent=rna-XM_031510962.1
NW_006263547.1	Gnomon	CDS	576082	576153	.	+	0	Name=XP_031366822.1;ID=cds-XP_031366822.1;Dbxref=GeneID:102679161%2CGenbank:XP_031366822.1;Parent=rna-XM_031510962.1
NW_006263547.1	Gnomon	CDS	576940	577163	.	+	0	Name=XP_031366822.1;ID=cds-XP_031366822.1;Dbxref=GeneID:102679161%2CGenbank:XP_031366822.1;Parent=rna-XM_031510962.1
NW_006263547.1	Gnomon	CDS	577253	577350	.	+	0	Name=XP_031366822.1;ID=cds-XP_031366822.1;Dbxref=GeneID:102679161%2CGenbank:XP_031366822.1;Parent=rna-XM_031510962.1
NW_006263547.1	Gnomon	CDS	577449	577760	.	+	0	Name=XP_031366822.1;ID=cds-XP_031366822.1;Dbxref=GeneID:102679161%2CGenbank:XP_031366822.1;Parent=rna-XM_031510962.1
NW_006263547.1	Gnomon	CDS	577834	578220	.	+	0	Name=XP_031366822.1;ID=cds-XP_031366822.1;Dbxref=GeneID:102679161%2CGenbank:XP_031366822.1;Parent=rna-XM_031510962.1
NW_006263547.1	Gnomon	CDS	578307	578545	.	+	0	Name=XP_031366822.1;ID=cds-XP_031366822.1;Dbxref=GeneID:102679161%2CGenbank:XP_031366822.1;Parent=rna-XM_031510962.1
NW_006263547.1	Gnomon	CDS	578605	578885	.	+	0	Name=XP_031366822.1;ID=cds-XP_031366822.1;Dbxref=GeneID:102679161%2CGenbank:XP_031366822.1;Parent=rna-XM_031510962.1
NW_006263547.1	Gnomon	CDS	579023	579179	.	+	0	Name=XP_031366822.1;ID=cds-XP_031366822.1;Dbxref=GeneID:102679161%2CGenbank:XP_031366822.1;Parent=rna-XM_031510962.1
NW_006263547.1	Gnomon	CDS	579255	579457	.	+	0	Name=XP_031366822.1;ID=cds-XP_031366822.1;Dbxref=GeneID:102679161%2CGenbank:XP_031366822.1;Parent=rna-XM_031510962.1
NW_006263547.1	Gnomon	CDS	579561	579709	.	+	0	Name=XP_031366822.1;ID=cds-XP_031366822.1;Dbxref=GeneID:102679161%2CGenbank:XP_031366822.1;Parent=rna-XM_031510962.1
NW_006263547.1	Gnomon	CDS	579819	580130	.	+	0	Name=XP_031366822.1;ID=cds-XP_031366822.1;Dbxref=GeneID:102679161%2CGenbank:XP_031366822.1;Parent=rna-XM_031510962.1
NW_006263547.1	Gnomon	CDS	580203	580612	.	+	0	Name=XP_031366822.1;ID=cds-XP_031366822.1;Dbxref=GeneID:102679161%2CGenbank:XP_031366822.1;Parent=rna-XM_031510962.1
NW_006263547.1	Gnomon	CDS	580728	581289	.	+	0	Name=XP_031366822.1;ID=cds-XP_031366822.1;Dbxref=GeneID:102679161%2CGenbank:XP_031366822.1;Parent=rna-XM_031510962.1
NW_006263547.1	Gnomon	gene	548519	551861	.	+	.	Name=LOC102678447;ID=gene-LOC102678447;Dbxref=GeneID:102678447
NW_006263547.1	Gnomon	exon	55595	56067	.	-	.	ID=exon-XM_031510887.1-4;Dbxref=GeneID:102675460%2CGenbank:XM_031510887.1;Parent=rna-XM_031510887.1
NW_006263547.1	Gnomon	exon	55250	55506	.	-	.	ID=exon-XM_031510887.1-5;Dbxref=GeneID:102675460%2CGenbank:XM_031510887.1;Parent=rna-XM_031510887.1
NW_006263547.1	Gnomon	exon	54433	55170	.	-	.	ID=exon-XM_031510887.1-6;Dbxref=GeneID:102675460%2CGenbank:XM_031510887.1;Parent=rna-XM_031510887.1
NW_006263547.1	Gnomon	exon	62505	62798	.	-	.	ID=exon-XM_031510887.1-1;Dbxref=GeneID:102675460%2CGenbank:XM_031510887.1;Parent=rna-XM_031510887.1
NW_006263547.1	Gnomon	exon	58442	58544	.	-	.	ID=exon-XM_031510887.1-2;Dbxref=GeneID:102675460%2CGenbank:XM_031510887.1;Parent=rna-XM_031510887.1
NW_006263547.1	Gnomon	exon	56291	56625	.	-	.	ID=exon-XM_031510887.1-3;Dbxref=GeneID:102675460%2CGenbank:XM_031510887.1;Parent=rna-XM_031510887.1
NW_006263547.1	Gnomon	CDS	470148	470307	.	+	0	Name=XP_031366821.1;ID=cds-XP_031366821.1;Dbxref=GeneID:102677524%2CGenbank:XP_031366821.1;Parent=rna-XM_031510961.1
NW_006263547.1	Gnomon	CDS	470535	470666	.	+	0	Name=XP_031366821.1;ID=cds-XP_031366821.1;Dbxref=GeneID:102677524%2CGenbank:XP_031366821.1;Parent=rna-XM_031510961.1
NW_006263547.1	Gnomon	CDS	471240	471430	.	+	0	Name=XP_031366821.1;ID=cds-XP_031366821.1;Dbxref=GeneID:102677524%2CGenbank:XP_031366821.1;Parent=rna-XM_031510961.1
NW_006263547.1	Gnomon	CDS	471516	471626	.	+	0	Name=XP_031366821.1;ID=cds-XP_031366821.1;Dbxref=GeneID:102677524%2CGenbank:XP_031366821.1;Parent=rna-XM_031510961.1
NW_006263547.1	Gnomon	CDS	472024	472167	.	+	0	Name=XP_031366821.1;ID=cds-XP_031366821.1;Dbxref=GeneID:102677524%2CGenbank:XP_031366821.1;Parent=rna-XM_031510961.1
NW_006263547.1	Gnomon	CDS	472488	472699	.	+	0	Name=XP_031366821.1;ID=cds-XP_031366821.1;Dbxref=GeneID:102677524%2CGenbank:XP_031366821.1;Parent=rna-XM_031510961.1
NW_006263547.1	Gnomon	CDS	472809	473021	.	+	0	Name=XP_031366821.1;ID=cds-XP_031366821.1;Dbxref=GeneID:102677524%2CGenbank:XP_031366821.1;Parent=rna-XM_031510961.1
NW_006263547.1	Gnomon	CDS	473386	473626	.	+	0	Name=XP_031366821.1;ID=cds-XP_031366821.1;Dbxref=GeneID:102677524%2CGenbank:XP_031366821.1;Parent=rna-XM_031510961.1
NW_006263547.1	Gnomon	gene	971091	972870	.	+	.	Name=LOC102678505;ID=gene-LOC102678505;Dbxref=GeneID:102678505
NW_006263547.1	Gnomon	mRNA	555438	582124	.	+	.	Name=XM_006616620.2;ID=rna-XM_006616620.2;Dbxref=GeneID:102679161%2CGenbank:XM_006616620.2;Parent=gene-LOC102679161
NW_006263547.1	Gnomon	gene	546446	547321	.	-	.	Name=LOC102678582;ID=gene-LOC102678582;Dbxref=GeneID:102678582
NW_006263547.1	Gnomon	exon	1013205	1013335	.	+	.	ID=exon-XM_006616727.2-12;Dbxref=GeneID:102679698%2CGenbank:XM_006616727.2;Parent=rna-XM_006616727.2
NW_006263547.1	Gnomon	exon	1013763	1013882	.	+	.	ID=exon-XM_006616727.2-13;Dbxref=GeneID:102679698%2CGenbank:XM_006616727.2;Parent=rna-XM_006616727.2
NW_006263547.1	Gnomon	exon	997655	997762	.	+	.	ID=exon-XM_006616727.2-10;Dbxref=GeneID:102679698%2CGenbank:XM_006616727.2;Parent=rna-XM_006616727.2
NW_006263547.1	Gnomon	exon	1000140	1000246	.	+	.	ID=exon-XM_006616727.2-11;Dbxref=GeneID:102679698%2CGenbank:XM_006616727.2;Parent=rna-XM_006616727.2
NW_006263547.1	Gnomon	exon	1052193	1052810	.	+	.	ID=exon-XM_006616727.2-16;Dbxref=GeneID:102679698%2CGenbank:XM_006616727.2;Parent=rna-XM_006616727.2
NW_006263547.1	Gnomon	exon	1019494	1019619	.	+	.	ID=exon-XM_006616727.2-14;Dbxref=GeneID:102679698%2CGenbank:XM_006616727.2;Parent=rna-XM_006616727.2
NW_006263547.1	Gnomon	exon	1045123	1045207	.	+	.	ID=exon-XM_006616727.2-15;Dbxref=GeneID:102679698%2CGenbank:XM_006616727.2;Parent=rna-XM_006616727.2
NW_006263547.1	Gnomon	gene	845645	850642	.	-	.	Name=LOC102674350;ID=gene-LOC102674350;Dbxref=GeneID:102674350
NW_006263547.1	Gnomon	mRNA	952545	954719	.	+	.	Name=XM_031510910.1;ID=rna-XM_031510910.1;Dbxref=GeneID:102678355%2CGenbank:XM_031510910.1;Parent=gene-LOC102678355
NW_006263547.1	Gnomon	gene	14924	17101	.	+	.	Name=LOC102674261;ID=gene-LOC102674261;Dbxref=GeneID:102674261
NW_006263547.1	Gnomon	CDS	537129	537266	.	+	0	Name=XP_031366774.1;ID=cds-XP_031366774.1;Dbxref=GeneID:116185746%2CGenbank:XP_031366774.1;Note=The sequence of the model RefSeq protein was modified relative to this genomic sequence to represent the inferred CDS: substituted 1 base at 1 genomic stop codon;Parent=rna-XM_031510914.1
NW_006263547.1	Gnomon	CDS	537732	537919	.	+	0	Name=XP_031366774.1;ID=cds-XP_031366774.1;Dbxref=GeneID:116185746%2CGenbank:XP_031366774.1;Note=The sequence of the model RefSeq protein was modified relative to this genomic sequence to represent the inferred CDS: substituted 1 base at 1 genomic stop codon;Parent=rna-XM_031510914.1
NW_006263547.1	Gnomon	CDS	538098	538425	.	+	0	Name=XP_031366774.1;ID=cds-XP_031366774.1;Dbxref=GeneID:116185746%2CGenbank:XP_031366774.1;Note=The sequence of the model RefSeq protein was modified relative to this genomic sequence to represent the inferred CDS: substituted 1 base at 1 genomic stop codon;Parent=rna-XM_031510914.1
NW_006263547.1	RefSeq	region	1	1250232	.	+	.	Name=Unknown;ID=NW_006263547.1:1..1250232;Dbxref=taxon:7462
NW_006263547.1	Gnomon	CDS	936152	936294	.	-	0	Name=XP_006616774.1;ID=cds-XP_006616774.1;Dbxref=GeneID:102678030%2CGenbank:XP_006616774.1;Parent=rna-XM_006616711.2
NW_006263547.1	Gnomon	CDS	935772	936021	.	-	0	Name=XP_006616774.1;ID=cds-XP_006616774.1;Dbxref=GeneID:102678030%2CGenbank:XP_006616774.1;Parent=rna-XM_006616711.2
NW_006263547.1	Gnomon	CDS	935432	935698	.	-	0	Name=XP_006616774.1;ID=cds-XP_006616774.1;Dbxref=GeneID:102678030%2CGenbank:XP_006616774.1;Parent=rna-XM_006616711.2
NW_006263547.1	Gnomon	exon	933728	933926	.	-	.	ID=exon-XM_006616706.2-4;Dbxref=GeneID:102677389%2CGenbank:XM_006616706.2;Parent=rna-XM_006616706.2
NW_006263547.1	Gnomon	exon	933523	933661	.	-	.	ID=exon-XM_006616706.2-5;Dbxref=GeneID:102677389%2CGenbank:XM_006616706.2;Parent=rna-XM_006616706.2
NW_006263547.1	Gnomon	exon	933213	933412	.	-	.	ID=exon-XM_006616706.2-6;Dbxref=GeneID:102677389%2CGenbank:XM_006616706.2;Parent=rna-XM_006616706.2
NW_006263547.1	Gnomon	exon	933036	933140	.	-	.	ID=exon-XM_006616706.2-7;Dbxref=GeneID:102677389%2CGenbank:XM_006616706.2;Parent=rna-XM_006616706.2
NW_006263547.1	Gnomon	exon	934993	935003	.	-	.	ID=exon-XM_006616706.2-1;Dbxref=GeneID:102677389%2CGenbank:XM_006616706.2;Parent=rna-XM_006616706.2
NW_006263547.1	Gnomon	exon	934244	934819	.	-	.	ID=exon-XM_006616706.2-2;Dbxref=GeneID:102677389%2CGenbank:XM_006616706.2;Parent=rna-XM_006616706.2
NW_006263547.1	Gnomon	exon	934006	934173	.	-	.	ID=exon-XM_006616706.2-3;Dbxref=GeneID:102677389%2CGenbank:XM_006616706.2;Parent=rna-XM_006616706.2
NW_006263547.1	Gnomon	exon	932881	932966	.	-	.	ID=exon-XM_006616706.2-8;Dbxref=GeneID:102677389%2CGenbank:XM_006616706.2;Parent=rna-XM_006616706.2
NW_006263547.1	Gnomon	exon	932690	932820	.	-	.	ID=exon-XM_006616706.2-9;Dbxref=GeneID:102677389%2CGenbank:XM_006616706.2;Parent=rna-XM_006616706.2
NW_006263547.1	Gnomon	gene	17775	22096	.	-	.	Name=LOC102674391;ID=gene-LOC102674391;Dbxref=GeneID:102674391
NW_006263547.1	Gnomon	CDS	934244	934455	.	-	0	Name=XP_031366773.1;ID=cds-XP_031366773.1;Dbxref=GeneID:102677389%2CGenbank:XP_031366773.1;Parent=rna-XM_031510913.1
NW_006263547.1	Gnomon	CDS	934006	934173	.	-	0	Name=XP_031366773.1;ID=cds-XP_031366773.1;Dbxref=GeneID:102677389%2CGenbank:XP_031366773.1;Parent=rna-XM_031510913.1
NW_006263547.1	Gnomon	CDS	933728	933926	.	-	0	Name=XP_031366773.1;ID=cds-XP_031366773.1;Dbxref=GeneID:102677389%2CGenbank:XP_031366773.1;Parent=rna-XM_031510913.1
NW_006263547.1	Gnomon	CDS	933523	933661	.	-	0	Name=XP_031366773.1;ID=cds-XP_031366773.1;Dbxref=GeneID:102677389%2CGenbank:XP_031366773.1;Parent=rna-XM_031510913.1
NW_006263547.1	Gnomon	CDS	933213	933412	.	-	0	Name=XP_031366773.1;ID=cds-XP_031366773.1;Dbxref=GeneID:102677389%2CGenbank:XP_031366773.1;Parent=rna-XM_031510913.1
NW_006263547.1	Gnomon	CDS	933036	933140	.	-	0	Name=XP_031366773.1;ID=cds-XP_031366773.1;Dbxref=GeneID:102677389%2CGenbank:XP_031366773.1;Parent=rna-XM_031510913.1
NW_006263547.1	Gnomon	CDS	932881	932966	.	-	0	Name=XP_031366773.1;ID=cds-XP_031366773.1;Dbxref=GeneID:102677389%2CGenbank:XP_031366773.1;Parent=rna-XM_031510913.1
NW_006263547.1	Gnomon	CDS	932690	932820	.	-	0	Name=XP_031366773.1;ID=cds-XP_031366773.1;Dbxref=GeneID:102677389%2CGenbank:XP_031366773.1;Parent=rna-XM_031510913.1
NW_006263547.1	Gnomon	CDS	932519	932622	.	-	0	Name=XP_031366773.1;ID=cds-XP_031366773.1;Dbxref=GeneID:102677389%2CGenbank:XP_031366773.1;Parent=rna-XM_031510913.1
NW_006263547.1	Gnomon	CDS	932354	932458	.	-	0	Name=XP_031366773.1;ID=cds-XP_031366773.1;Dbxref=GeneID:102677389%2CGenbank:XP_031366773.1;Parent=rna-XM_031510913.1
NW_006263547.1	Gnomon	CDS	932124	932270	.	-	0	Name=XP_031366773.1;ID=cds-XP_031366773.1;Dbxref=GeneID:102677389%2CGenbank:XP_031366773.1;Parent=rna-XM_031510913.1
NW_006263547.1	Gnomon	CDS	931869	932030	.	-	0	Name=XP_031366773.1;ID=cds-XP_031366773.1;Dbxref=GeneID:102677389%2CGenbank:XP_031366773.1;Parent=rna-XM_031510913.1
NW_006263547.1	Gnomon	CDS	931563	931799	.	-	0	Name=XP_031366773.1;ID=cds-XP_031366773.1;Dbxref=GeneID:102677389%2CGenbank:XP_031366773.1;Parent=rna-XM_031510913.1
NW_006263547.1	Gnomon	CDS	931293	931487	.	-	0	Name=XP_031366773.1;ID=cds-XP_031366773.1;Dbxref=GeneID:102677389%2CGenbank:XP_031366773.1;Parent=rna-XM_031510913.1
NW_006263547.1	Gnomon	exon	892973	893133	.	-	.	ID=exon-XM_031510937.1-13;Dbxref=GeneID:102677110%2CGenbank:XM_031510937.1;Parent=rna-XM_031510937.1
NW_006263547.1	Gnomon	exon	892503	892550	.	-	.	ID=exon-XM_031510937.1-14;Dbxref=GeneID:102677110%2CGenbank:XM_031510937.1;Parent=rna-XM_031510937.1
NW_006263547.1	Gnomon	exon	890524	890779	.	-	.	ID=exon-XM_031510937.1-15;Dbxref=GeneID:102677110%2CGenbank:XM_031510937.1;Parent=rna-XM_031510937.1
NW_006263547.1	Gnomon	exon	890292	890437	.	-	.	ID=exon-XM_031510937.1-16;Dbxref=GeneID:102677110%2CGenbank:XM_031510937.1;Parent=rna-XM_031510937.1
NW_006263547.1	Gnomon	exon	893648	893890	.	-	.	ID=exon-XM_031510937.1-10;Dbxref=GeneID:102677110%2CGenbank:XM_031510937.1;Parent=rna-XM_031510937.1
NW_006263547.1	Gnomon	exon	893399	893581	.	-	.	ID=exon-XM_031510937.1-11;Dbxref=GeneID:102677110%2CGenbank:XM_031510937.1;Parent=rna-XM_031510937.1
NW_006263547.1	Gnomon	exon	893236	893328	.	-	.	ID=exon-XM_031510937.1-12;Dbxref=GeneID:102677110%2CGenbank:XM_031510937.1;Parent=rna-XM_031510937.1
NW_006263547.1	Gnomon	exon	889959	890189	.	-	.	ID=exon-XM_031510937.1-17;Dbxref=GeneID:102677110%2CGenbank:XM_031510937.1;Parent=rna-XM_031510937.1
NW_006263547.1	Gnomon	exon	889565	889828	.	-	.	ID=exon-XM_031510937.1-18;Dbxref=GeneID:102677110%2CGenbank:XM_031510937.1;Parent=rna-XM_031510937.1
NW_006263547.1	Gnomon	exon	889334	889490	.	-	.	ID=exon-XM_031510937.1-19;Dbxref=GeneID:102677110%2CGenbank:XM_031510937.1;Parent=rna-XM_031510937.1
NW_006263547.1	Gnomon	exon	889077	889193	.	-	.	ID=exon-XM_031510937.1-20;Dbxref=GeneID:102677110%2CGenbank:XM_031510937.1;Parent=rna-XM_031510937.1
NW_006263547.1	Gnomon	exon	885357	888974	.	-	.	ID=exon-XM_031510937.1-21;Dbxref=GeneID:102677110%2CGenbank:XM_031510937.1;Parent=rna-XM_031510937.1
NW_006263547.1	Gnomon	gene	843032	844675	.	-	.	Name=LOC102674576;ID=gene-LOC102674576;Dbxref=GeneID:102674576
NW_006263547.1	Gnomon	exon	714179	714279	.	+	.	ID=exon-XM_031510964.1-6;Dbxref=GeneID:102671892%2CGenbank:XM_031510964.1;Parent=rna-XM_031510964.1
NW_006263547.1	Gnomon	exon	715198	715611	.	+	.	ID=exon-XM_031510964.1-7;Dbxref=GeneID:102671892%2CGenbank:XM_031510964.1;Parent=rna-XM_031510964.1
NW_006263547.1	Gnomon	exon	713680	713815	.	+	.	ID=exon-XM_031510964.1-4;Dbxref=GeneID:102671892%2CGenbank:XM_031510964.1;Parent=rna-XM_031510964.1
NW_006263547.1	Gnomon	exon	713908	714027	.	+	.	ID=exon-XM_031510964.1-5;Dbxref=GeneID:102671892%2CGenbank:XM_031510964.1;Parent=rna-XM_031510964.1
NW_006263547.1	Gnomon	exon	712270	712458	.	+	.	ID=exon-XM_031510964.1-2;Dbxref=GeneID:102671892%2CGenbank:XM_031510964.1;Parent=rna-XM_031510964.1
NW_006263547.1	Gnomon	exon	713240	713524	.	+	.	ID=exon-XM_031510964.1-3;Dbxref=GeneID:102671892%2CGenbank:XM_031510964.1;Parent=rna-XM_031510964.1
NW_006263547.1	Gnomon	exon	711602	711759	.	+	.	ID=exon-XM_031510964.1-1;Dbxref=GeneID:102671892%2CGenbank:XM_031510964.1;Parent=rna-XM_031510964.1
NW_006263547.1	Gnomon	exon	716187	717650	.	+	.	ID=exon-XM_031510964.1-8;Dbxref=GeneID:102671892%2CGenbank:XM_031510964.1;Parent=rna-XM_031510964.1
NW_006263547.1	Gnomon	gene	22502	28021	.	+	.	Name=LOC102674521;ID=gene-LOC102674521;Dbxref=GeneID:102674521
NW_006263547.1	Gnomon	CDS	617049	617134	.	-	0	Name=XP_031366772.1;ID=cds-XP_031366772.1;Dbxref=GeneID:102679456%2CGenbank:XP_031366772.1;Parent=rna-XM_031510912.1
NW_006263547.1	Gnomon	CDS	616608	616898	.	-	0	Name=XP_031366772.1;ID=cds-XP_031366772.1;Dbxref=GeneID:102679456%2CGenbank:XP_031366772.1;Parent=rna-XM_031510912.1
NW_006263547.1	Gnomon	CDS	616387	616523	.	-	0	Name=XP_031366772.1;ID=cds-XP_031366772.1;Dbxref=GeneID:102679456%2CGenbank:XP_031366772.1;Parent=rna-XM_031510912.1
NW_006263547.1	Gnomon	CDS	616123	616308	.	-	0	Name=XP_031366772.1;ID=cds-XP_031366772.1;Dbxref=GeneID:102679456%2CGenbank:XP_031366772.1;Parent=rna-XM_031510912.1
NW_006263547.1	Gnomon	CDS	615433	615560	.	-	0	Name=XP_031366772.1;ID=cds-XP_031366772.1;Dbxref=GeneID:102679456%2CGenbank:XP_031366772.1;Parent=rna-XM_031510912.1
NW_006263547.1	Gnomon	CDS	614954	615007	.	-	0	Name=XP_031366772.1;ID=cds-XP_031366772.1;Dbxref=GeneID:102679456%2CGenbank:XP_031366772.1;Parent=rna-XM_031510912.1
NW_006263547.1	Gnomon	CDS	952827	953896	.	+	0	Name=XP_006616777.2;ID=cds-XP_006616777.2;Dbxref=GeneID:102678355%2CGenbank:XP_006616777.2;Parent=rna-XM_006616714.2
NW_006263547.1	Gnomon	CDS	953969	954132	.	+	0	Name=XP_006616777.2;ID=cds-XP_006616777.2;Dbxref=GeneID:102678355%2CGenbank:XP_006616777.2;Parent=rna-XM_006616714.2
NW_006263547.1	Gnomon	CDS	954215	954419	.	+	0	Name=XP_006616777.2;ID=cds-XP_006616777.2;Dbxref=GeneID:102678355%2CGenbank:XP_006616777.2;Parent=rna-XM_006616714.2
NW_006263547.1	Gnomon	CDS	954481	954603	.	+	0	Name=XP_006616777.2;ID=cds-XP_006616777.2;Dbxref=GeneID:102678355%2CGenbank:XP_006616777.2;Parent=rna-XM_006616714.2
NW_006263547.1	Gnomon	CDS	954666	954786	.	+	0	Name=XP_006616777.2;ID=cds-XP_006616777.2;Dbxref=GeneID:102678355%2CGenbank:XP_006616777.2;Parent=rna-XM_006616714.2
NW_006263547.1	Gnomon	exon	29669	29946	.	+	.	ID=exon-XM_006616587.2-1;Dbxref=GeneID:102674745%2CGenbank:XM_006616587.2;Parent=rna-XM_006616587.2
NW_006263547.1	Gnomon	exon	30069	30388	.	+	.	ID=exon-XM_006616587.2-2;Dbxref=GeneID:102674745%2CGenbank:XM_006616587.2;Parent=rna-XM_006616587.2
NW_006263547.1	Gnomon	exon	30471	30748	.	+	.	ID=exon-XM_006616587.2-3;Dbxref=GeneID:102674745%2CGenbank:XM_006616587.2;Parent=rna-XM_006616587.2
NW_006263547.1	Gnomon	exon	30813	31825	.	+	.	ID=exon-XM_006616587.2-4;Dbxref=GeneID:102674745%2CGenbank:XM_006616587.2;Parent=rna-XM_006616587.2
NW_006263547.1	Gnomon	mRNA	976066	1052810	.	+	.	Name=XM_006616727.2;ID=rna-XM_006616727.2;Dbxref=GeneID:102679698%2CGenbank:XM_006616727.2;Parent=gene-LOC102679698
NW_006263547.1	Gnomon	gene	841875	842880	.	+	.	Name=LOC102674691;ID=gene-LOC102674691;Dbxref=GeneID:102674691
NW_006263547.1	Gnomon	exon	45154	45640	.	+	.	ID=exon-XM_031510885.1-1;Dbxref=GeneID:102675730%2CGenbank:XM_031510885.1;Note=The sequence of the model RefSeq transcript was modified relative to this genomic sequence to represent the inferred CDS: deleted 1 base in 1 codon;Parent=rna-XM_031510885.1
NW_006263547.1	Gnomon	exon	46194	46544	.	+	.	ID=exon-XM_031510885.1-2;Dbxref=GeneID:102675730%2CGenbank:XM_031510885.1;Note=The sequence of the model RefSeq transcript was modified relative to this genomic sequence to represent the inferred CDS: deleted 1 base in 1 codon;Parent=rna-XM_031510885.1
NW_006263547.1	Gnomon	exon	48069	48086	.	+	.	ID=exon-XM_031510885.1-3;Dbxref=GeneID:102675730%2CGenbank:XM_031510885.1;Note=The sequence of the model RefSeq transcript was modified relative to this genomic sequence to represent the inferred CDS: deleted 1 base in 1 codon;Parent=rna-XM_031510885.1
NW_006263547.1	Gnomon	exon	48088	48199	.	+	.	ID=exon-XM_031510885.1-4;Dbxref=GeneID:102675730%2CGenbank:XM_031510885.1;Note=The sequence of the model RefSeq transcript was modified relative to this genomic sequence to represent the inferred CDS: deleted 1 base in 1 codon;Parent=rna-XM_031510885.1
NW_006263547.1	Gnomon	exon	48645	50318	.	+	.	ID=exon-XM_031510885.1-5;Dbxref=GeneID:102675730%2CGenbank:XM_031510885.1;Note=The sequence of the model RefSeq transcript was modified relative to this genomic sequence to represent the inferred CDS: deleted 1 base in 1 codon;Parent=rna-XM_031510885.1
NW_006263547.1	Gnomon	CDS	1144816	1144929	.	+	0	Name=XP_031366771.1;ID=cds-XP_031366771.1;Dbxref=GeneID:102679998%2CGenbank:XP_031366771.1;Parent=rna-XM_031510911.1
NW_006263547.1	Gnomon	CDS	1192475	1192543	.	+	0	Name=XP_031366771.1;ID=cds-XP_031366771.1;Dbxref=GeneID:102679998%2CGenbank:XP_031366771.1;Parent=rna-XM_031510911.1
NW_006263547.1	Gnomon	CDS	1192642	1192678	.	+	0	Name=XP_031366771.1;ID=cds-XP_031366771.1;Dbxref=GeneID:102679998%2CGenbank:XP_031366771.1;Parent=rna-XM_031510911.1
NW_006263547.1	Gnomon	CDS	1210327	1210514	.	+	0	Name=XP_031366771.1;ID=cds-XP_031366771.1;Dbxref=GeneID:102679998%2CGenbank:XP_031366771.1;Parent=rna-XM_031510911.1
NW_006263547.1	Gnomon	mRNA	463593	466190	.	+	.	Name=XM_031510959.1;ID=rna-XM_031510959.1;Dbxref=GeneID:102676515%2CGenbank:XM_031510959.1;Parent=gene-LOC102676515
NW_006263547.1	Gnomon	CDS	539968	540182	.	+	0	Name=XP_006616677.1;ID=cds-XP_006616677.1;Dbxref=GeneID:102678297%2CGenbank:XP_006616677.1;Parent=rna-XM_006616614.2
NW_006263547.1	Gnomon	CDS	540306	540497	.	+	0	Name=XP_006616677.1;ID=cds-XP_006616677.1;Dbxref=GeneID:102678297%2CGenbank:XP_006616677.1;Parent=rna-XM_006616614.2
NW_006263547.1	Gnomon	CDS	540672	541248	.	+	0	Name=XP_006616677.1;ID=cds-XP_006616677.1;Dbxref=GeneID:102678297%2CGenbank:XP_006616677.1;Parent=rna-XM_006616614.2
NW_006263547.1	Gnomon	exon	678900	678981	.	-	.	ID=exon-XM_031510884.1-12;Dbxref=GeneID:102680804%2CGenbank:XM_031510884.1;Parent=rna-XM_031510884.1
NW_006263547.1	Gnomon	exon	677553	678613	.	-	.	ID=exon-XM_031510884.1-13;Dbxref=GeneID:102680804%2CGenbank:XM_031510884.1;Parent=rna-XM_031510884.1
NW_006263547.1	Gnomon	exon	679373	679521	.	-	.	ID=exon-XM_031510884.1-10;Dbxref=GeneID:102680804%2CGenbank:XM_031510884.1;Parent=rna-XM_031510884.1
NW_006263547.1	Gnomon	exon	679067	679295	.	-	.	ID=exon-XM_031510884.1-11;Dbxref=GeneID:102680804%2CGenbank:XM_031510884.1;Parent=rna-XM_031510884.1
NW_006263547.1	Gnomon	exon	605184	605487	.	+	.	ID=exon-XM_006616628.2-1;Dbxref=GeneID:102679997%2CGenbank:XM_006616628.2;Parent=rna-XM_006616628.2
NW_006263547.1	Gnomon	exon	605967	606096	.	+	.	ID=exon-XM_006616628.2-2;Dbxref=GeneID:102679997%2CGenbank:XM_006616628.2;Parent=rna-XM_006616628.2
NW_006263547.1	Gnomon	exon	606169	607016	.	+	.	ID=exon-XM_006616628.2-3;Dbxref=GeneID:102679997%2CGenbank:XM_006616628.2;Parent=rna-XM_006616628.2
NW_006263547.1	Gnomon	exon	555489	555623	.	+	.	ID=exon-XM_031510963.1-1;Dbxref=GeneID:102679161%2CGenbank:XM_031510963.1;Parent=rna-XM_031510963.1
NW_006263547.1	Gnomon	exon	574159	574201	.	+	.	ID=exon-XM_031510963.1-2;Dbxref=GeneID:102679161%2CGenbank:XM_031510963.1;Parent=rna-XM_031510963.1
NW_006263547.1	Gnomon	exon	574535	574756	.	+	.	ID=exon-XM_031510963.1-3;Dbxref=GeneID:102679161%2CGenbank:XM_031510963.1;Parent=rna-XM_031510963.1
NW_006263547.1	Gnomon	exon	574959	575263	.	+	.	ID=exon-XM_031510963.1-4;Dbxref=GeneID:102679161%2CGenbank:XM_031510963.1;Parent=rna-XM_031510963.1
NW_006263547.1	Gnomon	exon	576082	576153	.	+	.	ID=exon-XM_031510963.1-5;Dbxref=GeneID:102679161%2CGenbank:XM_031510963.1;Parent=rna-XM_031510963.1
NW_006263547.1	Gnomon	exon	576940	577163	.	+	.	ID=exon-XM_031510963.1-6;Dbxref=GeneID:102679161%2CGenbank:XM_031510963.1;Parent=rna-XM_031510963.1
NW_006263547.1	Gnomon	exon	577253	577350	.	+	.	ID=exon-XM_031510963.1-7;Dbxref=GeneID:102679161%2CGenbank:XM_031510963.1;Parent=rna-XM_031510963.1
NW_006263547.1	Gnomon	exon	577449	577760	.	+	.	ID=exon-XM_031510963.1-8;Dbxref=GeneID:102679161%2CGenbank:XM_031510963.1;Parent=rna-XM_031510963.1
NW_006263547.1	Gnomon	exon	577834	578220	.	+	.	ID=exon-XM_031510963.1-9;Dbxref=GeneID:102679161%2CGenbank:XM_031510963.1;Parent=rna-XM_031510963.1
NW_006263547.1	Gnomon	mRNA	974068	975072	.	-	.	Name=XM_006616724.2;ID=rna-XM_006616724.2;Dbxref=GeneID:102679585%2CGenbank:XM_006616724.2;Parent=gene-LOC102679585
NW_006263547.1	Gnomon	CDS	948425	948559	.	-	0	Name=XP_006616771.1;ID=cds-XP_006616771.1;Dbxref=GeneID:102677624%2CGenbank:XP_006616771.1;Parent=rna-XM_006616708.2
NW_006263547.1	Gnomon	CDS	947731	948119	.	-	0	Name=XP_006616771.1;ID=cds-XP_006616771.1;Dbxref=GeneID:102677624%2CGenbank:XP_006616771.1;Parent=rna-XM_006616708.2
NW_006263547.1	Gnomon	CDS	947282	947650	.	-	0	Name=XP_006616771.1;ID=cds-XP_006616771.1;Dbxref=GeneID:102677624%2CGenbank:XP_006616771.1;Parent=rna-XM_006616708.2
NW_006263547.1	Gnomon	CDS	946926	947211	.	-	0	Name=XP_006616771.1;ID=cds-XP_006616771.1;Dbxref=GeneID:102677624%2CGenbank:XP_006616771.1;Parent=rna-XM_006616708.2
NW_006263547.1	Gnomon	mRNA	463563	466190	.	+	.	Name=XM_031510958.1;ID=rna-XM_031510958.1;Dbxref=GeneID:102676515%2CGenbank:XM_031510958.1;Parent=gene-LOC102676515
NW_006263547.1	Gnomon	CDS	952827	953896	.	+	0	Name=XP_031366770.1;ID=cds-XP_031366770.1;Dbxref=GeneID:102678355%2CGenbank:XP_031366770.1;Parent=rna-XM_031510910.1
NW_006263547.1	Gnomon	CDS	953969	954132	.	+	0	Name=XP_031366770.1;ID=cds-XP_031366770.1;Dbxref=GeneID:102678355%2CGenbank:XP_031366770.1;Parent=rna-XM_031510910.1
NW_006263547.1	Gnomon	CDS	954215	954419	.	+	0	Name=XP_031366770.1;ID=cds-XP_031366770.1;Dbxref=GeneID:102678355%2CGenbank:XP_031366770.1;Parent=rna-XM_031510910.1
NW_006263547.1	Gnomon	CDS	954481	954603	.	+	0	Name=XP_031366770.1;ID=cds-XP_031366770.1;Dbxref=GeneID:102678355%2CGenbank:XP_031366770.1;Parent=rna-XM_031510910.1
NW_006263547.1	Gnomon	CDS	954671	954680	.	+	0	Name=XP_031366770.1;ID=cds-XP_031366770.1;Dbxref=GeneID:102678355%2CGenbank:XP_031366770.1;Parent=rna-XM_031510910.1
NW_006263547.1	Gnomon	exon	89725	89859	.	-	.	ID=exon-XM_031510949.1-10;Dbxref=GeneID:102680125%2CGenbank:XM_031510949.1;Parent=rna-XM_031510949.1
NW_006263547.1	Gnomon	exon	88475	88680	.	-	.	ID=exon-XM_031510949.1-11;Dbxref=GeneID:102680125%2CGenbank:XM_031510949.1;Parent=rna-XM_031510949.1
NW_006263547.1	Gnomon	exon	84901	85122	.	-	.	ID=exon-XM_031510949.1-12;Dbxref=GeneID:102680125%2CGenbank:XM_031510949.1;Parent=rna-XM_031510949.1
NW_006263547.1	Gnomon	exon	82641	82780	.	-	.	ID=exon-XM_031510949.1-13;Dbxref=GeneID:102680125%2CGenbank:XM_031510949.1;Parent=rna-XM_031510949.1
NW_006263547.1	Gnomon	exon	927148	927397	.	-	.	ID=exon-XM_006616698.2-4;Dbxref=GeneID:102676330%2CGenbank:XM_006616698.2;Parent=rna-XM_006616698.2
NW_006263547.1	Gnomon	exon	927837	928014	.	-	.	ID=exon-XM_006616698.2-2;Dbxref=GeneID:102676330%2CGenbank:XM_006616698.2;Parent=rna-XM_006616698.2
NW_006263547.1	Gnomon	exon	927468	927718	.	-	.	ID=exon-XM_006616698.2-3;Dbxref=GeneID:102676330%2CGenbank:XM_006616698.2;Parent=rna-XM_006616698.2
NW_006263547.1	Gnomon	exon	928320	928682	.	-	.	ID=exon-XM_006616698.2-1;Dbxref=GeneID:102676330%2CGenbank:XM_006616698.2;Parent=rna-XM_006616698.2
NW_006263547.1	Gnomon	mRNA	975201	1052810	.	+	.	Name=XM_006616725.2;ID=rna-XM_006616725.2;Dbxref=GeneID:102679698%2CGenbank:XM_006616725.2;Parent=gene-LOC102679698
NW_006263547.1	Gnomon	mRNA	439847	450952	.	+	.	Name=XM_031510957.1;ID=rna-XM_031510957.1;Dbxref=GeneID:102676863%2CGenbank:XM_031510957.1;Parent=gene-LOC102676863
NW_006263547.1	Gnomon	exon	942312	942548	.	-	.	ID=exon-XM_031510917.1-11;Dbxref=GeneID:102677755%2CGenbank:XM_031510917.1;Parent=rna-XM_031510917.1
NW_006263547.1	Gnomon	exon	942613	942713	.	-	.	ID=exon-XM_031510917.1-10;Dbxref=GeneID:102677755%2CGenbank:XM_031510917.1;Parent=rna-XM_031510917.1
NW_006263547.1	Gnomon	exon	547086	547321	.	-	.	ID=exon-XR_004150648.1-1;Dbxref=GeneID:102678582%2CGenbank:XR_004150648.1;Parent=rna-XR_004150648.1
NW_006263547.1	RefSeq	cDNA_match	745638	745717	.	+	.	ID=8f9f7982-85a0-43e3-81ca-677f9509764e;Target=XM_006616676.2 1 82;Gap=M63 I2 M17
NW_006263547.1	RefSeq	cDNA_match	745848	746052	.	+	.	ID=8f9f7982-85a0-43e3-81ca-677f9509764e;Target=XM_006616676.2 1 82;Gap=M63 I2 M17
NW_006263547.1	RefSeq	cDNA_match	746154	746314	.	+	.	ID=8f9f7982-85a0-43e3-81ca-677f9509764e;Target=XM_006616676.2 1 82;Gap=M63 I2 M17
NW_006263547.1	RefSeq	cDNA_match	746413	746600	.	+	.	ID=8f9f7982-85a0-43e3-81ca-677f9509764e;Target=XM_006616676.2 1 82;Gap=M63 I2 M17
NW_006263547.1	RefSeq	cDNA_match	746663	746921	.	+	.	ID=8f9f7982-85a0-43e3-81ca-677f9509764e;Target=XM_006616676.2 1 82;Gap=M63 I2 M17
NW_006263547.1	RefSeq	cDNA_match	747054	747237	.	+	.	ID=8f9f7982-85a0-43e3-81ca-677f9509764e;Target=XM_006616676.2 1 82;Gap=M63 I2 M17
NW_006263547.1	Gnomon	exon	546446	546529	.	-	.	ID=exon-XR_004150648.1-2;Dbxref=GeneID:102678582%2CGenbank:XR_004150648.1;Parent=rna-XR_004150648.1
NW_006263547.1	Gnomon	exon	896751	896951	.	-	.	ID=exon-XM_031510939.1-6;Dbxref=GeneID:102677110%2CGenbank:XM_031510939.1;Parent=rna-XM_031510939.1
NW_006263547.1	Gnomon	exon	895471	895758	.	-	.	ID=exon-XM_031510939.1-7;Dbxref=GeneID:102677110%2CGenbank:XM_031510939.1;Parent=rna-XM_031510939.1
NW_006263547.1	Gnomon	exon	898129	898203	.	-	.	ID=exon-XM_031510939.1-4;Dbxref=GeneID:102677110%2CGenbank:XM_031510939.1;Parent=rna-XM_031510939.1
NW_006263547.1	Gnomon	exon	897944	898039	.	-	.	ID=exon-XM_031510939.1-5;Dbxref=GeneID:102677110%2CGenbank:XM_031510939.1;Parent=rna-XM_031510939.1
NW_006263547.1	Gnomon	exon	898746	898847	.	-	.	ID=exon-XM_031510939.1-2;Dbxref=GeneID:102677110%2CGenbank:XM_031510939.1;Parent=rna-XM_031510939.1
NW_006263547.1	Gnomon	exon	898493	898657	.	-	.	ID=exon-XM_031510939.1-3;Dbxref=GeneID:102677110%2CGenbank:XM_031510939.1;Parent=rna-XM_031510939.1
NW_006263547.1	Gnomon	exon	902153	902341	.	-	.	ID=exon-XM_031510939.1-1;Dbxref=GeneID:102677110%2CGenbank:XM_031510939.1;Parent=rna-XM_031510939.1
NW_006263547.1	Gnomon	exon	895243	895386	.	-	.	ID=exon-XM_031510939.1-8;Dbxref=GeneID:102677110%2CGenbank:XM_031510939.1;Parent=rna-XM_031510939.1
NW_006263547.1	Gnomon	exon	894488	894647	.	-	.	ID=exon-XM_031510939.1-9;Dbxref=GeneID:102677110%2CGenbank:XM_031510939.1;Parent=rna-XM_031510939.1
NW_006263547.1	Gnomon	exon	732984	733194	.	+	.	ID=exon-XM_006616662.2-10;Dbxref=GeneID:102672494%2CGenbank:XM_006616662.2;Parent=rna-XM_006616662.2
NW_006263547.1	Gnomon	exon	733288	733358	.	+	.	ID=exon-XM_006616662.2-11;Dbxref=GeneID:102672494%2CGenbank:XM_006616662.2;Parent=rna-XM_006616662.2
NW_006263547.1	Gnomon	exon	735282	735480	.	+	.	ID=exon-XM_006616662.2-12;Dbxref=GeneID:102672494%2CGenbank:XM_006616662.2;Parent=rna-XM_006616662.2
NW_006263547.1	Gnomon	CDS	937433	937523	.	+	0	Name=XP_006616773.1;ID=cds-XP_006616773.1;Dbxref=GeneID:102677894%2CGenbank:XP_006616773.1;Parent=rna-XM_006616710.2
NW_006263547.1	Gnomon	CDS	937615	938008	.	+	0	Name=XP_006616773.1;ID=cds-XP_006616773.1;Dbxref=GeneID:102677894%2CGenbank:XP_006616773.1;Parent=rna-XM_006616710.2
NW_006263547.1	Gnomon	CDS	938197	939071	.	+	0	Name=XP_006616773.1;ID=cds-XP_006616773.1;Dbxref=GeneID:102677894%2CGenbank:XP_006616773.1;Parent=rna-XM_006616710.2
NW_006263547.1	Gnomon	CDS	939162	939518	.	+	0	Name=XP_006616773.1;ID=cds-XP_006616773.1;Dbxref=GeneID:102677894%2CGenbank:XP_006616773.1;Parent=rna-XM_006616710.2
NW_006263547.1	Gnomon	CDS	939610	939850	.	+	0	Name=XP_006616773.1;ID=cds-XP_006616773.1;Dbxref=GeneID:102677894%2CGenbank:XP_006616773.1;Parent=rna-XM_006616710.2
NW_006263547.1	Gnomon	CDS	939948	940176	.	+	0	Name=XP_006616773.1;ID=cds-XP_006616773.1;Dbxref=GeneID:102677894%2CGenbank:XP_006616773.1;Parent=rna-XM_006616710.2
NW_006263547.1	Gnomon	CDS	940358	940573	.	+	0	Name=XP_006616773.1;ID=cds-XP_006616773.1;Dbxref=GeneID:102677894%2CGenbank:XP_006616773.1;Parent=rna-XM_006616710.2
NW_006263547.1	Gnomon	exon	706849	707047	.	+	.	ID=exon-XM_006616652.2-6;Dbxref=GeneID:102671314%2CGenbank:XM_006616652.2;Parent=rna-XM_006616652.2
NW_006263547.1	Gnomon	exon	707137	707371	.	+	.	ID=exon-XM_006616652.2-7;Dbxref=GeneID:102671314%2CGenbank:XM_006616652.2;Parent=rna-XM_006616652.2
NW_006263547.1	Gnomon	exon	700753	700833	.	+	.	ID=exon-XM_006616652.2-4;Dbxref=GeneID:102671314%2CGenbank:XM_006616652.2;Parent=rna-XM_006616652.2
NW_006263547.1	Gnomon	exon	700905	704319	.	+	.	ID=exon-XM_006616652.2-5;Dbxref=GeneID:102671314%2CGenbank:XM_006616652.2;Parent=rna-XM_006616652.2
NW_006263547.1	Gnomon	exon	698371	698512	.	+	.	ID=exon-XM_006616652.2-2;Dbxref=GeneID:102671314%2CGenbank:XM_006616652.2;Parent=rna-XM_006616652.2
NW_006263547.1	Gnomon	exon	700286	700627	.	+	.	ID=exon-XM_006616652.2-3;Dbxref=GeneID:102671314%2CGenbank:XM_006616652.2;Parent=rna-XM_006616652.2
NW_006263547.1	Gnomon	exon	697132	697358	.	+	.	ID=exon-XM_006616652.2-1;Dbxref=GeneID:102671314%2CGenbank:XM_006616652.2;Parent=rna-XM_006616652.2
NW_006263547.1	Gnomon	mRNA	605184	607016	.	+	.	Name=XM_006616628.2;ID=rna-XM_006616628.2;Dbxref=GeneID:102679997%2CGenbank:XM_006616628.2;Parent=gene-LOC102679997
NW_006263547.1	Gnomon	mRNA	439847	452103	.	+	.	Name=XM_031510956.1;ID=rna-XM_031510956.1;Dbxref=GeneID:102676863%2CGenbank:XM_031510956.1;Parent=gene-LOC102676863
NW_006263547.1	Gnomon	mRNA	955909	965528	.	+	.	Name=XM_006616722.2;ID=rna-XM_006616722.2;Dbxref=GeneID:102679204%2CGenbank:XM_006616722.2;Parent=gene-LOC102679204
NW_006263547.1	Gnomon	gene	749281	839868	.	-	.	Name=LOC102674034;ID=gene-LOC102674034;Dbxref=GeneID:102674034
NW_006263547.1	Gnomon	CDS	542489	542656	.	+	0	Name=XP_006616679.1;ID=cds-XP_006616679.1;Dbxref=GeneID:102678678%2CGenbank:XP_006616679.1;Parent=rna-XM_006616616.1
NW_006263547.1	Gnomon	CDS	543072	543182	.	+	0	Name=XP_006616679.1;ID=cds-XP_006616679.1;Dbxref=GeneID:102678678%2CGenbank:XP_006616679.1;Parent=rna-XM_006616616.1
NW_006263547.1	Gnomon	CDS	543370	543568	.	+	0	Name=XP_006616679.1;ID=cds-XP_006616679.1;Dbxref=GeneID:102678678%2CGenbank:XP_006616679.1;Parent=rna-XM_006616616.1
NW_006263547.1	Gnomon	CDS	543651	543904	.	+	0	Name=XP_006616679.1;ID=cds-XP_006616679.1;Dbxref=GeneID:102678678%2CGenbank:XP_006616679.1;Parent=rna-XM_006616616.1
NW_006263547.1	Gnomon	CDS	543997	544174	.	+	0	Name=XP_006616679.1;ID=cds-XP_006616679.1;Dbxref=GeneID:102678678%2CGenbank:XP_006616679.1;Parent=rna-XM_006616616.1
NW_006263547.1	Gnomon	CDS	544241	544765	.	+	0	Name=XP_006616679.1;ID=cds-XP_006616679.1;Dbxref=GeneID:102678678%2CGenbank:XP_006616679.1;Parent=rna-XM_006616616.1
NW_006263547.1	Gnomon	CDS	544823	544992	.	+	0	Name=XP_006616679.1;ID=cds-XP_006616679.1;Dbxref=GeneID:102678678%2CGenbank:XP_006616679.1;Parent=rna-XM_006616616.1
NW_006263547.1	Gnomon	CDS	545075	545254	.	+	0	Name=XP_006616679.1;ID=cds-XP_006616679.1;Dbxref=GeneID:102678678%2CGenbank:XP_006616679.1;Parent=rna-XM_006616616.1
NW_006263547.1	Gnomon	CDS	545328	545537	.	+	0	Name=XP_006616679.1;ID=cds-XP_006616679.1;Dbxref=GeneID:102678678%2CGenbank:XP_006616679.1;Parent=rna-XM_006616616.1
NW_006263547.1	Gnomon	CDS	545613	545858	.	+	0	Name=XP_006616679.1;ID=cds-XP_006616679.1;Dbxref=GeneID:102678678%2CGenbank:XP_006616679.1;Parent=rna-XM_006616616.1
NW_006263547.1	Gnomon	CDS	545926	546006	.	+	0	Name=XP_006616679.1;ID=cds-XP_006616679.1;Dbxref=GeneID:102678678%2CGenbank:XP_006616679.1;Parent=rna-XM_006616616.1
NW_006263547.1	Gnomon	CDS	546081	546182	.	+	0	Name=XP_006616679.1;ID=cds-XP_006616679.1;Dbxref=GeneID:102678678%2CGenbank:XP_006616679.1;Parent=rna-XM_006616616.1
NW_006263547.1	Gnomon	exon	89725	89859	.	-	.	ID=exon-XM_031510952.1-10;Dbxref=GeneID:102680125%2CGenbank:XM_031510952.1;Parent=rna-XM_031510952.1
NW_006263547.1	Gnomon	exon	88475	88680	.	-	.	ID=exon-XM_031510952.1-11;Dbxref=GeneID:102680125%2CGenbank:XM_031510952.1;Parent=rna-XM_031510952.1
NW_006263547.1	Gnomon	exon	84901	85122	.	-	.	ID=exon-XM_031510952.1-12;Dbxref=GeneID:102680125%2CGenbank:XM_031510952.1;Parent=rna-XM_031510952.1
NW_006263547.1	Gnomon	exon	82641	82780	.	-	.	ID=exon-XM_031510952.1-13;Dbxref=GeneID:102680125%2CGenbank:XM_031510952.1;Parent=rna-XM_031510952.1
NW_006263547.1	Gnomon	exon	942312	942548	.	-	.	ID=exon-XM_031510920.1-11;Dbxref=GeneID:102677755%2CGenbank:XM_031510920.1;Parent=rna-XM_031510920.1
NW_006263547.1	Gnomon	exon	942613	942713	.	-	.	ID=exon-XM_031510920.1-10;Dbxref=GeneID:102677755%2CGenbank:XM_031510920.1;Parent=rna-XM_031510920.1
NW_006263547.1	Gnomon	exon	439847	440013	.	+	.	ID=exon-XM_006616605.2-1;Dbxref=GeneID:102676863%2CGenbank:XM_006616605.2;Parent=rna-XM_006616605.2
NW_006263547.1	Gnomon	exon	440677	440843	.	+	.	ID=exon-XM_006616605.2-2;Dbxref=GeneID:102676863%2CGenbank:XM_006616605.2;Parent=rna-XM_006616605.2
NW_006263547.1	Gnomon	exon	440941	441075	.	+	.	ID=exon-XM_006616605.2-3;Dbxref=GeneID:102676863%2CGenbank:XM_006616605.2;Parent=rna-XM_006616605.2
NW_006263547.1	Gnomon	exon	441326	441462	.	+	.	ID=exon-XM_006616605.2-4;Dbxref=GeneID:102676863%2CGenbank:XM_006616605.2;Parent=rna-XM_006616605.2
NW_006263547.1	Gnomon	exon	441547	441740	.	+	.	ID=exon-XM_006616605.2-5;Dbxref=GeneID:102676863%2CGenbank:XM_006616605.2;Parent=rna-XM_006616605.2
NW_006263547.1	Gnomon	exon	441818	442288	.	+	.	ID=exon-XM_006616605.2-6;Dbxref=GeneID:102676863%2CGenbank:XM_006616605.2;Parent=rna-XM_006616605.2
NW_006263547.1	Gnomon	exon	442376	442537	.	+	.	ID=exon-XM_006616605.2-7;Dbxref=GeneID:102676863%2CGenbank:XM_006616605.2;Parent=rna-XM_006616605.2
NW_006263547.1	Gnomon	exon	442611	442714	.	+	.	ID=exon-XM_006616605.2-8;Dbxref=GeneID:102676863%2CGenbank:XM_006616605.2;Parent=rna-XM_006616605.2
NW_006263547.1	Gnomon	exon	442789	442883	.	+	.	ID=exon-XM_006616605.2-9;Dbxref=GeneID:102676863%2CGenbank:XM_006616605.2;Parent=rna-XM_006616605.2
NW_006263547.1	Gnomon	mRNA	586133	595752	.	+	.	Name=XM_006616629.2;ID=rna-XM_006616629.2;Dbxref=GeneID:102680124%2CGenbank:XM_006616629.2;Parent=gene-LOC102680124
NW_006263547.1	Gnomon	CDS	549881	551155	.	+	0	Name=XP_006616678.1;ID=cds-XP_006616678.1;Dbxref=GeneID:102678447%2CGenbank:XP_006616678.1;Parent=rna-XM_006616615.2
NW_006263547.1	Gnomon	mRNA	82641	399187	.	-	.	Name=XM_031510955.1;ID=rna-XM_031510955.1;Dbxref=GeneID:102680125%2CGenbank:XM_031510955.1;Parent=gene-LOC102680125
NW_006263547.1	Gnomon	exon	741863	742025	.	-	.	ID=exon-XM_031510916.1-3;Dbxref=GeneID:102673520%2CGenbank:XM_031510916.1;Parent=rna-XM_031510916.1
NW_006263547.1	Gnomon	exon	741575	741714	.	-	.	ID=exon-XM_031510916.1-4;Dbxref=GeneID:102673520%2CGenbank:XM_031510916.1;Parent=rna-XM_031510916.1
NW_006263547.1	Gnomon	exon	743435	743660	.	-	.	ID=exon-XM_031510916.1-1;Dbxref=GeneID:102673520%2CGenbank:XM_031510916.1;Parent=rna-XM_031510916.1
NW_006263547.1	Gnomon	exon	742108	742315	.	-	.	ID=exon-XM_031510916.1-2;Dbxref=GeneID:102673520%2CGenbank:XM_031510916.1;Parent=rna-XM_031510916.1
NW_006263547.1	Gnomon	exon	741089	741445	.	-	.	ID=exon-XM_031510916.1-5;Dbxref=GeneID:102673520%2CGenbank:XM_031510916.1;Parent=rna-XM_031510916.1
NW_006263547.1	Gnomon	exon	740654	741003	.	-	.	ID=exon-XM_031510916.1-6;Dbxref=GeneID:102673520%2CGenbank:XM_031510916.1;Parent=rna-XM_031510916.1
NW_006263547.1	Gnomon	exon	656217	656634	.	-	.	ID=exon-XM_006616643.2-10;Dbxref=GeneID:102681904%2CGenbank:XM_006616643.2;Parent=rna-XM_006616643.2
NW_006263547.1	Gnomon	exon	655915	656138	.	-	.	ID=exon-XM_006616643.2-11;Dbxref=GeneID:102681904%2CGenbank:XM_006616643.2;Parent=rna-XM_006616643.2
NW_006263547.1	Gnomon	mRNA	955909	965528	.	+	.	Name=XM_006616723.2;ID=rna-XM_006616723.2;Dbxref=GeneID:102679204%2CGenbank:XM_006616723.2;Parent=gene-LOC102679204
NW_006263547.1	Gnomon	CDS	944397	944735	.	-	0	Name=XP_006616772.1;ID=cds-XP_006616772.1;Dbxref=GeneID:102677755%2CGenbank:XP_006616772.1;Parent=rna-XM_006616709.2
NW_006263547.1	Gnomon	CDS	944079	944298	.	-	0	Name=XP_006616772.1;ID=cds-XP_006616772.1;Dbxref=GeneID:102677755%2CGenbank:XP_006616772.1;Parent=rna-XM_006616709.2
NW_006263547.1	Gnomon	CDS	943802	944011	.	-	0	Name=XP_006616772.1;ID=cds-XP_006616772.1;Dbxref=GeneID:102677755%2CGenbank:XP_006616772.1;Parent=rna-XM_006616709.2
NW_006263547.1	Gnomon	CDS	943564	943679	.	-	0	Name=XP_006616772.1;ID=cds-XP_006616772.1;Dbxref=GeneID:102677755%2CGenbank:XP_006616772.1;Parent=rna-XM_006616709.2
NW_006263547.1	Gnomon	CDS	943331	943493	.	-	0	Name=XP_006616772.1;ID=cds-XP_006616772.1;Dbxref=GeneID:102677755%2CGenbank:XP_006616772.1;Parent=rna-XM_006616709.2
NW_006263547.1	Gnomon	CDS	943045	943247	.	-	0	Name=XP_006616772.1;ID=cds-XP_006616772.1;Dbxref=GeneID:102677755%2CGenbank:XP_006616772.1;Parent=rna-XM_006616709.2
NW_006263547.1	Gnomon	CDS	942796	942948	.	-	0	Name=XP_006616772.1;ID=cds-XP_006616772.1;Dbxref=GeneID:102677755%2CGenbank:XP_006616772.1;Parent=rna-XM_006616709.2
NW_006263547.1	Gnomon	CDS	942613	942713	.	-	0	Name=XP_006616772.1;ID=cds-XP_006616772.1;Dbxref=GeneID:102677755%2CGenbank:XP_006616772.1;Parent=rna-XM_006616709.2
NW_006263547.1	Gnomon	CDS	942374	942548	.	-	0	Name=XP_006616772.1;ID=cds-XP_006616772.1;Dbxref=GeneID:102677755%2CGenbank:XP_006616772.1;Parent=rna-XM_006616709.2
NW_006263547.1	Gnomon	exon	896751	896951	.	-	.	ID=exon-XM_031510940.1-6;Dbxref=GeneID:102677110%2CGenbank:XM_031510940.1;Parent=rna-XM_031510940.1
NW_006263547.1	Gnomon	exon	895471	895758	.	-	.	ID=exon-XM_031510940.1-7;Dbxref=GeneID:102677110%2CGenbank:XM_031510940.1;Parent=rna-XM_031510940.1
NW_006263547.1	Gnomon	exon	895243	895386	.	-	.	ID=exon-XM_031510940.1-8;Dbxref=GeneID:102677110%2CGenbank:XM_031510940.1;Parent=rna-XM_031510940.1
NW_006263547.1	Gnomon	exon	894488	894647	.	-	.	ID=exon-XM_031510940.1-9;Dbxref=GeneID:102677110%2CGenbank:XM_031510940.1;Parent=rna-XM_031510940.1
NW_006263547.1	Gnomon	exon	898746	898847	.	-	.	ID=exon-XM_031510940.1-2;Dbxref=GeneID:102677110%2CGenbank:XM_031510940.1;Parent=rna-XM_031510940.1
NW_006263547.1	Gnomon	exon	898493	898657	.	-	.	ID=exon-XM_031510940.1-3;Dbxref=GeneID:102677110%2CGenbank:XM_031510940.1;Parent=rna-XM_031510940.1
NW_006263547.1	Gnomon	exon	898129	898203	.	-	.	ID=exon-XM_031510940.1-4;Dbxref=GeneID:102677110%2CGenbank:XM_031510940.1;Parent=rna-XM_031510940.1
NW_006263547.1	Gnomon	exon	897944	898039	.	-	.	ID=exon-XM_031510940.1-5;Dbxref=GeneID:102677110%2CGenbank:XM_031510940.1;Parent=rna-XM_031510940.1
NW_006263547.1	Gnomon	gene	8743	10563	.	-	.	Name=LOC102674131;ID=gene-LOC102674131;Dbxref=GeneID:102674131
NW_006263547.1	Gnomon	exon	899323	899422	.	-	.	ID=exon-XM_031510940.1-1;Dbxref=GeneID:102677110%2CGenbank:XM_031510940.1;Parent=rna-XM_031510940.1
NW_006263547.1	Gnomon	gene	159	6033	.	+	.	Name=LOC102673857;ID=gene-LOC102673857;Dbxref=GeneID:102673857
NW_006263547.1	Gnomon	exon	594739	595752	.	+	.	ID=exon-XM_006616631.2-12;Dbxref=GeneID:102680124%2CGenbank:XM_006616631.2;Parent=rna-XM_006616631.2
NW_006263547.1	Gnomon	exon	594063	594218	.	+	.	ID=exon-XM_006616631.2-10;Dbxref=GeneID:102680124%2CGenbank:XM_006616631.2;Parent=rna-XM_006616631.2
NW_006263547.1	Gnomon	exon	594354	594515	.	+	.	ID=exon-XM_006616631.2-11;Dbxref=GeneID:102680124%2CGenbank:XM_006616631.2;Parent=rna-XM_006616631.2
NW_006263547.1	Gnomon	exon	894042	894403	.	-	.	ID=exon-XM_031510929.1-10;Dbxref=GeneID:102677110%2CGenbank:XM_031510929.1;Parent=rna-XM_031510929.1
NW_006263547.1	Gnomon	exon	893648	893890	.	-	.	ID=exon-XM_031510929.1-11;Dbxref=GeneID:102677110%2CGenbank:XM_031510929.1;Parent=rna-XM_031510929.1
NW_006263547.1	Gnomon	exon	850594	850642	.	-	.	ID=exon-XM_006616680.2-1;Dbxref=GeneID:102674350%2CGenbank:XM_006616680.2;Parent=rna-XM_006616680.2
NW_006263547.1	Gnomon	exon	849396	849616	.	-	.	ID=exon-XM_006616680.2-2;Dbxref=GeneID:102674350%2CGenbank:XM_006616680.2;Parent=rna-XM_006616680.2
NW_006263547.1	Gnomon	exon	849107	849142	.	-	.	ID=exon-XM_006616680.2-3;Dbxref=GeneID:102674350%2CGenbank:XM_006616680.2;Parent=rna-XM_006616680.2
NW_006263547.1	Gnomon	exon	848674	848761	.	-	.	ID=exon-XM_006616680.2-4;Dbxref=GeneID:102674350%2CGenbank:XM_006616680.2;Parent=rna-XM_006616680.2
NW_006263547.1	Gnomon	exon	889334	889490	.	-	.	ID=exon-XM_031510929.1-20;Dbxref=GeneID:102677110%2CGenbank:XM_031510929.1;Parent=rna-XM_031510929.1
NW_006263547.1	Gnomon	exon	848411	848545	.	-	.	ID=exon-XM_006616680.2-5;Dbxref=GeneID:102674350%2CGenbank:XM_006616680.2;Parent=rna-XM_006616680.2
NW_006263547.1	Gnomon	exon	889077	889193	.	-	.	ID=exon-XM_031510929.1-21;Dbxref=GeneID:102677110%2CGenbank:XM_031510929.1;Parent=rna-XM_031510929.1
NW_006263547.1	Gnomon	exon	848124	848332	.	-	.	ID=exon-XM_006616680.2-6;Dbxref=GeneID:102674350%2CGenbank:XM_006616680.2;Parent=rna-XM_006616680.2
NW_006263547.1	Gnomon	exon	885357	888974	.	-	.	ID=exon-XM_031510929.1-22;Dbxref=GeneID:102677110%2CGenbank:XM_031510929.1;Parent=rna-XM_031510929.1
NW_006263547.1	Gnomon	exon	847854	848039	.	-	.	ID=exon-XM_006616680.2-7;Dbxref=GeneID:102674350%2CGenbank:XM_006616680.2;Parent=rna-XM_006616680.2
NW_006263547.1	Gnomon	exon	847606	847776	.	-	.	ID=exon-XM_006616680.2-8;Dbxref=GeneID:102674350%2CGenbank:XM_006616680.2;Parent=rna-XM_006616680.2
NW_006263547.1	Gnomon	exon	847256	847535	.	-	.	ID=exon-XM_006616680.2-9;Dbxref=GeneID:102674350%2CGenbank:XM_006616680.2;Parent=rna-XM_006616680.2
NW_006263547.1	Gnomon	exon	893399	893581	.	-	.	ID=exon-XM_031510929.1-12;Dbxref=GeneID:102677110%2CGenbank:XM_031510929.1;Parent=rna-XM_031510929.1
NW_006263547.1	Gnomon	exon	893236	893328	.	-	.	ID=exon-XM_031510929.1-13;Dbxref=GeneID:102677110%2CGenbank:XM_031510929.1;Parent=rna-XM_031510929.1
NW_006263547.1	Gnomon	exon	892973	893133	.	-	.	ID=exon-XM_031510929.1-14;Dbxref=GeneID:102677110%2CGenbank:XM_031510929.1;Parent=rna-XM_031510929.1
NW_006263547.1	Gnomon	exon	892503	892550	.	-	.	ID=exon-XM_031510929.1-15;Dbxref=GeneID:102677110%2CGenbank:XM_031510929.1;Parent=rna-XM_031510929.1
NW_006263547.1	Gnomon	exon	890524	890776	.	-	.	ID=exon-XM_031510929.1-16;Dbxref=GeneID:102677110%2CGenbank:XM_031510929.1;Parent=rna-XM_031510929.1
NW_006263547.1	Gnomon	exon	890292	890437	.	-	.	ID=exon-XM_031510929.1-17;Dbxref=GeneID:102677110%2CGenbank:XM_031510929.1;Parent=rna-XM_031510929.1
NW_006263547.1	Gnomon	exon	889959	890189	.	-	.	ID=exon-XM_031510929.1-18;Dbxref=GeneID:102677110%2CGenbank:XM_031510929.1;Parent=rna-XM_031510929.1
NW_006263547.1	Gnomon	exon	889565	889828	.	-	.	ID=exon-XM_031510929.1-19;Dbxref=GeneID:102677110%2CGenbank:XM_031510929.1;Parent=rna-XM_031510929.1
NW_006263547.1	Gnomon	CDS	725386	725520	.	-	0	Name=XP_006616731.1;ID=cds-XP_006616731.1;Dbxref=GeneID:102672808%2CGenbank:XP_006616731.1;Parent=rna-XM_006616668.2
NW_006263547.1	Gnomon	CDS	724747	725197	.	-	0	Name=XP_006616731.1;ID=cds-XP_006616731.1;Dbxref=GeneID:102672808%2CGenbank:XP_006616731.1;Parent=rna-XM_006616668.2
NW_006263547.1	Gnomon	CDS	724332	724669	.	-	0	Name=XP_006616731.1;ID=cds-XP_006616731.1;Dbxref=GeneID:102672808%2CGenbank:XP_006616731.1;Parent=rna-XM_006616668.2
NW_006263547.1	Gnomon	CDS	723805	724220	.	-	0	Name=XP_006616731.1;ID=cds-XP_006616731.1;Dbxref=GeneID:102672808%2CGenbank:XP_006616731.1;Parent=rna-XM_006616668.2
NW_006263547.1	Gnomon	CDS	723481	723733	.	-	0	Name=XP_006616731.1;ID=cds-XP_006616731.1;Dbxref=GeneID:102672808%2CGenbank:XP_006616731.1;Parent=rna-XM_006616668.2
NW_006263547.1	Gnomon	mRNA	942312	945726	.	-	.	Name=XM_031510918.1;ID=rna-XM_031510918.1;Dbxref=GeneID:102677755%2CGenbank:XM_031510918.1;Parent=gene-LOC102677755
NW_006263547.1	Gnomon	gene	10468	14548	.	+	.	Name=LOC102673991;ID=gene-LOC102673991;Dbxref=GeneID:102673991
NW_006263547.1	Gnomon	CDS	725386	725520	.	-	0	Name=XP_006616730.1;ID=cds-XP_006616730.1;Dbxref=GeneID:102672808%2CGenbank:XP_006616730.1;Parent=rna-XM_006616667.2
NW_006263547.1	Gnomon	CDS	724747	725221	.	-	0	Name=XP_006616730.1;ID=cds-XP_006616730.1;Dbxref=GeneID:102672808%2CGenbank:XP_006616730.1;Parent=rna-XM_006616667.2
NW_006263547.1	Gnomon	CDS	724332	724669	.	-	0	Name=XP_006616730.1;ID=cds-XP_006616730.1;Dbxref=GeneID:102672808%2CGenbank:XP_006616730.1;Parent=rna-XM_006616667.2
NW_006263547.1	Gnomon	CDS	723805	724220	.	-	0	Name=XP_006616730.1;ID=cds-XP_006616730.1;Dbxref=GeneID:102672808%2CGenbank:XP_006616730.1;Parent=rna-XM_006616667.2
NW_006263547.1	Gnomon	CDS	723481	723733	.	-	0	Name=XP_006616730.1;ID=cds-XP_006616730.1;Dbxref=GeneID:102672808%2CGenbank:XP_006616730.1;Parent=rna-XM_006616667.2
NW_006263547.1	Gnomon	exon	27065	27157	.	+	.	ID=exon-XM_006616586.2-8;Dbxref=GeneID:102674521%2CGenbank:XM_006616586.2;Parent=rna-XM_006616586.2
NW_006263547.1	Gnomon	exon	27234	28021	.	+	.	ID=exon-XM_006616586.2-9;Dbxref=GeneID:102674521%2CGenbank:XM_006616586.2;Parent=rna-XM_006616586.2
NW_006263547.1	Gnomon	exon	25493	25609	.	+	.	ID=exon-XM_006616586.2-6;Dbxref=GeneID:102674521%2CGenbank:XM_006616586.2;Parent=rna-XM_006616586.2
NW_006263547.1	Gnomon	exon	26662	26967	.	+	.	ID=exon-XM_006616586.2-7;Dbxref=GeneID:102674521%2CGenbank:XM_006616586.2;Parent=rna-XM_006616586.2
NW_006263547.1	Gnomon	exon	24837	25002	.	+	.	ID=exon-XM_006616586.2-4;Dbxref=GeneID:102674521%2CGenbank:XM_006616586.2;Parent=rna-XM_006616586.2
NW_006263547.1	Gnomon	exon	756109	756251	.	-	.	ID=exon-XM_006616679.2-3;Dbxref=GeneID:102674034%2CGenbank:XM_006616679.2;Parent=rna-XM_006616679.2
NW_006263547.1	Gnomon	exon	25249	25320	.	+	.	ID=exon-XM_006616586.2-5;Dbxref=GeneID:102674521%2CGenbank:XM_006616586.2;Parent=rna-XM_006616586.2
NW_006263547.1	Gnomon	exon	751534	753262	.	-	.	ID=exon-XM_006616679.2-4;Dbxref=GeneID:102674034%2CGenbank:XM_006616679.2;Parent=rna-XM_006616679.2
NW_006263547.1	Gnomon	exon	23397	23462	.	+	.	ID=exon-XM_006616586.2-2;Dbxref=GeneID:102674521%2CGenbank:XM_006616586.2;Parent=rna-XM_006616586.2
NW_006263547.1	Gnomon	exon	765984	766237	.	-	.	ID=exon-XM_006616679.2-1;Dbxref=GeneID:102674034%2CGenbank:XM_006616679.2;Parent=rna-XM_006616679.2
NW_006263547.1	Gnomon	exon	24146	24313	.	+	.	ID=exon-XM_006616586.2-3;Dbxref=GeneID:102674521%2CGenbank:XM_006616586.2;Parent=rna-XM_006616586.2
NW_006263547.1	Gnomon	exon	759064	759302	.	-	.	ID=exon-XM_006616679.2-2;Dbxref=GeneID:102674034%2CGenbank:XM_006616679.2;Parent=rna-XM_006616679.2
NW_006263547.1	Gnomon	exon	22502	22886	.	+	.	ID=exon-XM_006616586.2-1;Dbxref=GeneID:102674521%2CGenbank:XM_006616586.2;Parent=rna-XM_006616586.2
NW_006263547.1	Gnomon	exon	749285	749863	.	-	.	ID=exon-XM_006616679.2-7;Dbxref=GeneID:102674034%2CGenbank:XM_006616679.2;Parent=rna-XM_006616679.2
NW_006263547.1	Gnomon	exon	750380	751447	.	-	.	ID=exon-XM_006616679.2-5;Dbxref=GeneID:102674034%2CGenbank:XM_006616679.2;Parent=rna-XM_006616679.2
NW_006263547.1	Gnomon	exon	750006	750230	.	-	.	ID=exon-XM_006616679.2-6;Dbxref=GeneID:102674034%2CGenbank:XM_006616679.2;Parent=rna-XM_006616679.2
NW_006263547.1	Gnomon	exon	437344	437671	.	-	.	ID=exon-XM_031510965.1-7;Dbxref=GeneID:102677388%2CGenbank:XM_031510965.1;Parent=rna-XM_031510965.1
NW_006263547.1	Gnomon	exon	437030	437237	.	-	.	ID=exon-XM_031510965.1-8;Dbxref=GeneID:102677388%2CGenbank:XM_031510965.1;Parent=rna-XM_031510965.1
NW_006263547.1	Gnomon	exon	436800	436954	.	-	.	ID=exon-XM_031510965.1-9;Dbxref=GeneID:102677388%2CGenbank:XM_031510965.1;Parent=rna-XM_031510965.1
NW_006263547.1	Gnomon	exon	438580	438778	.	-	.	ID=exon-XM_031510965.1-3;Dbxref=GeneID:102677388%2CGenbank:XM_031510965.1;Parent=rna-XM_031510965.1
NW_006263547.1	Gnomon	exon	438253	438499	.	-	.	ID=exon-XM_031510965.1-4;Dbxref=GeneID:102677388%2CGenbank:XM_031510965.1;Parent=rna-XM_031510965.1
NW_006263547.1	Gnomon	exon	438012	438167	.	-	.	ID=exon-XM_031510965.1-5;Dbxref=GeneID:102677388%2CGenbank:XM_031510965.1;Parent=rna-XM_031510965.1
NW_006263547.1	Gnomon	exon	437768	437940	.	-	.	ID=exon-XM_031510965.1-6;Dbxref=GeneID:102677388%2CGenbank:XM_031510965.1;Parent=rna-XM_031510965.1
NW_006263547.1	Gnomon	exon	439583	439843	.	-	.	ID=exon-XM_031510965.1-1;Dbxref=GeneID:102677388%2CGenbank:XM_031510965.1;Parent=rna-XM_031510965.1
NW_006263547.1	Gnomon	exon	438861	439022	.	-	.	ID=exon-XM_031510965.1-2;Dbxref=GeneID:102677388%2CGenbank:XM_031510965.1;Parent=rna-XM_031510965.1
NW_006263547.1	Gnomon	mRNA	942312	945446	.	-	.	Name=XM_031510917.1;ID=rna-XM_031510917.1;Dbxref=GeneID:102677755%2CGenbank:XM_031510917.1;Parent=gene-LOC102677755
NW_006263547.1	Gnomon	exon	593378	593649	.	+	.	ID=exon-XM_006616632.2-8;Dbxref=GeneID:102680124%2CGenbank:XM_006616632.2;Parent=rna-XM_006616632.2
NW_006263547.1	Gnomon	exon	593742	593951	.	+	.	ID=exon-XM_006616632.2-9;Dbxref=GeneID:102680124%2CGenbank:XM_006616632.2;Parent=rna-XM_006616632.2
NW_006263547.1	Gnomon	exon	592005	592207	.	+	.	ID=exon-XM_006616632.2-4;Dbxref=GeneID:102680124%2CGenbank:XM_006616632.2;Parent=rna-XM_006616632.2
NW_006263547.1	Gnomon	exon	592636	592766	.	+	.	ID=exon-XM_006616632.2-5;Dbxref=GeneID:102680124%2CGenbank:XM_006616632.2;Parent=rna-XM_006616632.2
NW_006263547.1	Gnomon	exon	592845	593021	.	+	.	ID=exon-XM_006616632.2-6;Dbxref=GeneID:102680124%2CGenbank:XM_006616632.2;Parent=rna-XM_006616632.2
NW_006263547.1	Gnomon	exon	593110	593302	.	+	.	ID=exon-XM_006616632.2-7;Dbxref=GeneID:102680124%2CGenbank:XM_006616632.2;Parent=rna-XM_006616632.2
NW_006263547.1	Gnomon	exon	586131	586894	.	+	.	ID=exon-XM_006616632.2-1;Dbxref=GeneID:102680124%2CGenbank:XM_006616632.2;Parent=rna-XM_006616632.2
NW_006263547.1	Gnomon	exon	587206	587415	.	+	.	ID=exon-XM_006616632.2-2;Dbxref=GeneID:102680124%2CGenbank:XM_006616632.2;Parent=rna-XM_006616632.2
NW_006263547.1	Gnomon	exon	591504	591926	.	+	.	ID=exon-XM_006616632.2-3;Dbxref=GeneID:102680124%2CGenbank:XM_006616632.2;Parent=rna-XM_006616632.2
NW_006263547.1	Gnomon	mRNA	740654	743787	.	-	.	Name=XM_006616672.2;ID=rna-XM_006616672.2;Dbxref=GeneID:102673520%2CGenbank:XM_006616672.2;Parent=gene-LOC102673520
NW_006263547.1	Gnomon	CDS	949107	949108	.	+	0	Name=XP_031366768.1;ID=cds-XP_031366768.1;Dbxref=GeneID:102678355%2CGenbank:XP_031366768.1;Parent=rna-XM_031510908.1
NW_006263547.1	Gnomon	CDS	949449	949488	.	+	0	Name=XP_031366768.1;ID=cds-XP_031366768.1;Dbxref=GeneID:102678355%2CGenbank:XP_031366768.1;Parent=rna-XM_031510908.1
NW_006263547.1	Gnomon	CDS	949735	949865	.	+	0	Name=XP_031366768.1;ID=cds-XP_031366768.1;Dbxref=GeneID:102678355%2CGenbank:XP_031366768.1;Parent=rna-XM_031510908.1
NW_006263547.1	Gnomon	CDS	949957	951580	.	+	0	Name=XP_031366768.1;ID=cds-XP_031366768.1;Dbxref=GeneID:102678355%2CGenbank:XP_031366768.1;Parent=rna-XM_031510908.1
NW_006263547.1	Gnomon	CDS	952347	952666	.	+	0	Name=XP_031366768.1;ID=cds-XP_031366768.1;Dbxref=GeneID:102678355%2CGenbank:XP_031366768.1;Parent=rna-XM_031510908.1
NW_006263547.1	Gnomon	CDS	952707	952713	.	+	0	Name=XP_031366768.1;ID=cds-XP_031366768.1;Dbxref=GeneID:102678355%2CGenbank:XP_031366768.1;Parent=rna-XM_031510908.1
NW_006263547.1	Gnomon	exon	918617	918794	.	+	.	ID=exon-XM_031510942.1-1;Dbxref=GeneID:102676864%2CGenbank:XM_031510942.1;Parent=rna-XM_031510942.1
NW_006263547.1	Gnomon	exon	919134	919430	.	+	.	ID=exon-XM_031510942.1-2;Dbxref=GeneID:102676864%2CGenbank:XM_031510942.1;Parent=rna-XM_031510942.1
NW_006263547.1	Gnomon	exon	919500	920028	.	+	.	ID=exon-XM_031510942.1-3;Dbxref=GeneID:102676864%2CGenbank:XM_031510942.1;Parent=rna-XM_031510942.1
NW_006263547.1	Gnomon	exon	945428	945446	.	-	.	ID=exon-XM_031510917.1-1;Dbxref=GeneID:102677755%2CGenbank:XM_031510917.1;Parent=rna-XM_031510917.1
NW_006263547.1	Gnomon	exon	945161	945354	.	-	.	ID=exon-XM_031510917.1-2;Dbxref=GeneID:102677755%2CGenbank:XM_031510917.1;Parent=rna-XM_031510917.1
NW_006263547.1	Gnomon	exon	944397	944930	.	-	.	ID=exon-XM_031510917.1-3;Dbxref=GeneID:102677755%2CGenbank:XM_031510917.1;Parent=rna-XM_031510917.1
NW_006263547.1	Gnomon	exon	944079	944298	.	-	.	ID=exon-XM_031510917.1-4;Dbxref=GeneID:102677755%2CGenbank:XM_031510917.1;Parent=rna-XM_031510917.1
NW_006263547.1	Gnomon	exon	943802	944011	.	-	.	ID=exon-XM_031510917.1-5;Dbxref=GeneID:102677755%2CGenbank:XM_031510917.1;Parent=rna-XM_031510917.1
NW_006263547.1	Gnomon	exon	943564	943679	.	-	.	ID=exon-XM_031510917.1-6;Dbxref=GeneID:102677755%2CGenbank:XM_031510917.1;Parent=rna-XM_031510917.1
NW_006263547.1	Gnomon	exon	943331	943493	.	-	.	ID=exon-XM_031510917.1-7;Dbxref=GeneID:102677755%2CGenbank:XM_031510917.1;Parent=rna-XM_031510917.1
NW_006263547.1	Gnomon	exon	943045	943247	.	-	.	ID=exon-XM_031510917.1-8;Dbxref=GeneID:102677755%2CGenbank:XM_031510917.1;Parent=rna-XM_031510917.1
NW_006263547.1	Gnomon	exon	942796	942948	.	-	.	ID=exon-XM_031510917.1-9;Dbxref=GeneID:102677755%2CGenbank:XM_031510917.1;Parent=rna-XM_031510917.1
NW_006263547.1	Gnomon	mRNA	740654	743660	.	-	.	Name=XM_031510916.1;ID=rna-XM_031510916.1;Dbxref=GeneID:102673520%2CGenbank:XM_031510916.1;Parent=gene-LOC102673520
NW_006263547.1	Gnomon	CDS	725386	725520	.	-	0	Name=XP_006616733.1;ID=cds-XP_006616733.1;Dbxref=GeneID:102672808%2CGenbank:XP_006616733.1;Parent=rna-XM_006616670.2
NW_006263547.1	Gnomon	CDS	724747	725221	.	-	0	Name=XP_006616733.1;ID=cds-XP_006616733.1;Dbxref=GeneID:102672808%2CGenbank:XP_006616733.1;Parent=rna-XM_006616670.2
NW_006263547.1	Gnomon	CDS	724332	724669	.	-	0	Name=XP_006616733.1;ID=cds-XP_006616733.1;Dbxref=GeneID:102672808%2CGenbank:XP_006616733.1;Parent=rna-XM_006616670.2
NW_006263547.1	Gnomon	CDS	723801	724220	.	-	0	Name=XP_006616733.1;ID=cds-XP_006616733.1;Dbxref=GeneID:102672808%2CGenbank:XP_006616733.1;Parent=rna-XM_006616670.2
NW_006263547.1	Gnomon	CDS	949117	949118	.	+	0	Name=XP_031366767.1;ID=cds-XP_031366767.1;Dbxref=GeneID:102678355%2CGenbank:XP_031366767.1;Parent=rna-XM_031510907.1
NW_006263547.1	Gnomon	CDS	949449	949488	.	+	0	Name=XP_031366767.1;ID=cds-XP_031366767.1;Dbxref=GeneID:102678355%2CGenbank:XP_031366767.1;Parent=rna-XM_031510907.1
NW_006263547.1	Gnomon	CDS	949735	949865	.	+	0	Name=XP_031366767.1;ID=cds-XP_031366767.1;Dbxref=GeneID:102678355%2CGenbank:XP_031366767.1;Parent=rna-XM_031510907.1
NW_006263547.1	Gnomon	CDS	949957	951580	.	+	0	Name=XP_031366767.1;ID=cds-XP_031366767.1;Dbxref=GeneID:102678355%2CGenbank:XP_031366767.1;Parent=rna-XM_031510907.1
NW_006263547.1	Gnomon	CDS	952347	952666	.	+	0	Name=XP_031366767.1;ID=cds-XP_031366767.1;Dbxref=GeneID:102678355%2CGenbank:XP_031366767.1;Parent=rna-XM_031510907.1
NW_006263547.1	Gnomon	CDS	952707	952713	.	+	0	Name=XP_031366767.1;ID=cds-XP_031366767.1;Dbxref=GeneID:102678355%2CGenbank:XP_031366767.1;Parent=rna-XM_031510907.1
NW_006263547.1	Gnomon	mRNA	740654	743697	.	-	.	Name=XM_031510915.1;ID=rna-XM_031510915.1;Dbxref=GeneID:102673520%2CGenbank:XM_031510915.1;Parent=gene-LOC102673520
NW_006263547.1	Gnomon	CDS	725297	725311	.	-	0	Name=XP_006616732.1;ID=cds-XP_006616732.1;Dbxref=GeneID:102672808%2CGenbank:XP_006616732.1;Parent=rna-XM_006616669.2
NW_006263547.1	Gnomon	CDS	724747	725221	.	-	0	Name=XP_006616732.1;ID=cds-XP_006616732.1;Dbxref=GeneID:102672808%2CGenbank:XP_006616732.1;Parent=rna-XM_006616669.2
NW_006263547.1	Gnomon	CDS	724332	724669	.	-	0	Name=XP_006616732.1;ID=cds-XP_006616732.1;Dbxref=GeneID:102672808%2CGenbank:XP_006616732.1;Parent=rna-XM_006616669.2
NW_006263547.1	Gnomon	CDS	723805	724220	.	-	0	Name=XP_006616732.1;ID=cds-XP_006616732.1;Dbxref=GeneID:102672808%2CGenbank:XP_006616732.1;Parent=rna-XM_006616669.2
NW_006263547.1	Gnomon	CDS	723481	723733	.	-	0	Name=XP_006616732.1;ID=cds-XP_006616732.1;Dbxref=GeneID:102672808%2CGenbank:XP_006616732.1;Parent=rna-XM_006616669.2
NW_006263547.1	Gnomon	mRNA	740654	743729	.	-	.	Name=XM_006616673.2;ID=rna-XM_006616673.2;Dbxref=GeneID:102673520%2CGenbank:XM_006616673.2;Parent=gene-LOC102673520
NW_006263547.1	Gnomon	exon	976038	976241	.	+	.	ID=exon-XM_006616725.2-3;Dbxref=GeneID:102679698%2CGenbank:XM_006616725.2;Parent=rna-XM_006616725.2
NW_006263547.1	Gnomon	exon	976319	976645	.	+	.	ID=exon-XM_006616725.2-4;Dbxref=GeneID:102679698%2CGenbank:XM_006616725.2;Parent=rna-XM_006616725.2
NW_006263547.1	Gnomon	exon	976824	977060	.	+	.	ID=exon-XM_006616725.2-5;Dbxref=GeneID:102679698%2CGenbank:XM_006616725.2;Parent=rna-XM_006616725.2
NW_006263547.1	Gnomon	exon	977145	977395	.	+	.	ID=exon-XM_006616725.2-6;Dbxref=GeneID:102679698%2CGenbank:XM_006616725.2;Parent=rna-XM_006616725.2
NW_006263547.1	Gnomon	exon	977522	978054	.	+	.	ID=exon-XM_006616725.2-7;Dbxref=GeneID:102679698%2CGenbank:XM_006616725.2;Parent=rna-XM_006616725.2
NW_006263547.1	Gnomon	exon	978117	978218	.	+	.	ID=exon-XM_006616725.2-8;Dbxref=GeneID:102679698%2CGenbank:XM_006616725.2;Parent=rna-XM_006616725.2
NW_006263547.1	Gnomon	exon	978311	978714	.	+	.	ID=exon-XM_006616725.2-9;Dbxref=GeneID:102679698%2CGenbank:XM_006616725.2;Parent=rna-XM_006616725.2
NW_006263547.1	Gnomon	exon	975201	975461	.	+	.	ID=exon-XM_006616725.2-1;Dbxref=GeneID:102679698%2CGenbank:XM_006616725.2;Parent=rna-XM_006616725.2
NW_006263547.1	Gnomon	exon	975816	975955	.	+	.	ID=exon-XM_006616725.2-2;Dbxref=GeneID:102679698%2CGenbank:XM_006616725.2;Parent=rna-XM_006616725.2
NW_006263547.1	Gnomon	mRNA	723500	726293	.	-	.	Name=XM_006616670.2;ID=rna-XM_006616670.2;Dbxref=GeneID:102672808%2CGenbank:XM_006616670.2;Parent=gene-LOC102672808
NW_006263547.1	Gnomon	CDS	949030	949055	.	+	0	Name=XP_031366766.1;ID=cds-XP_031366766.1;Dbxref=GeneID:102678355%2CGenbank:XP_031366766.1;Parent=rna-XM_031510906.1
NW_006263547.1	Gnomon	CDS	949449	949488	.	+	0	Name=XP_031366766.1;ID=cds-XP_031366766.1;Dbxref=GeneID:102678355%2CGenbank:XP_031366766.1;Parent=rna-XM_031510906.1
NW_006263547.1	Gnomon	CDS	949735	949865	.	+	0	Name=XP_031366766.1;ID=cds-XP_031366766.1;Dbxref=GeneID:102678355%2CGenbank:XP_031366766.1;Parent=rna-XM_031510906.1
NW_006263547.1	Gnomon	CDS	949957	951580	.	+	0	Name=XP_031366766.1;ID=cds-XP_031366766.1;Dbxref=GeneID:102678355%2CGenbank:XP_031366766.1;Parent=rna-XM_031510906.1
NW_006263547.1	Gnomon	CDS	952347	952666	.	+	0	Name=XP_031366766.1;ID=cds-XP_031366766.1;Dbxref=GeneID:102678355%2CGenbank:XP_031366766.1;Parent=rna-XM_031510906.1
NW_006263547.1	Gnomon	CDS	952707	952713	.	+	0	Name=XP_031366766.1;ID=cds-XP_031366766.1;Dbxref=GeneID:102678355%2CGenbank:XP_031366766.1;Parent=rna-XM_031510906.1
NW_006263547.1	Gnomon	exon	942796	942948	.	-	.	ID=exon-XM_031510918.1-9;Dbxref=GeneID:102677755%2CGenbank:XM_031510918.1;Parent=rna-XM_031510918.1
NW_006263547.1	Gnomon	exon	943331	943493	.	-	.	ID=exon-XM_031510918.1-7;Dbxref=GeneID:102677755%2CGenbank:XM_031510918.1;Parent=rna-XM_031510918.1
NW_006263547.1	Gnomon	exon	943045	943247	.	-	.	ID=exon-XM_031510918.1-8;Dbxref=GeneID:102677755%2CGenbank:XM_031510918.1;Parent=rna-XM_031510918.1
NW_006263547.1	Gnomon	exon	943802	944011	.	-	.	ID=exon-XM_031510918.1-5;Dbxref=GeneID:102677755%2CGenbank:XM_031510918.1;Parent=rna-XM_031510918.1
NW_006263547.1	Gnomon	exon	943564	943679	.	-	.	ID=exon-XM_031510918.1-6;Dbxref=GeneID:102677755%2CGenbank:XM_031510918.1;Parent=rna-XM_031510918.1
NW_006263547.1	Gnomon	exon	944397	944930	.	-	.	ID=exon-XM_031510918.1-3;Dbxref=GeneID:102677755%2CGenbank:XM_031510918.1;Parent=rna-XM_031510918.1
NW_006263547.1	Gnomon	exon	944079	944298	.	-	.	ID=exon-XM_031510918.1-4;Dbxref=GeneID:102677755%2CGenbank:XM_031510918.1;Parent=rna-XM_031510918.1
NW_006263547.1	Gnomon	exon	945577	945726	.	-	.	ID=exon-XM_031510918.1-1;Dbxref=GeneID:102677755%2CGenbank:XM_031510918.1;Parent=rna-XM_031510918.1
NW_006263547.1	Gnomon	exon	945161	945354	.	-	.	ID=exon-XM_031510918.1-2;Dbxref=GeneID:102677755%2CGenbank:XM_031510918.1;Parent=rna-XM_031510918.1
NW_006263547.1	Gnomon	mRNA	536951	538936	.	+	.	Name=XM_031510914.1;ID=rna-XM_031510914.1;Dbxref=GeneID:116185746%2CGenbank:XM_031510914.1;Parent=gene-LOC116185746
NW_006263547.1	Gnomon	CDS	969463	970848	.	-	0	Name=XP_006616779.1;ID=cds-XP_006616779.1;Dbxref=GeneID:102678636%2CGenbank:XP_006616779.1;Parent=rna-XM_006616716.2
NW_006263547.1	Gnomon	CDS	968908	969377	.	-	0	Name=XP_006616779.1;ID=cds-XP_006616779.1;Dbxref=GeneID:102678636%2CGenbank:XP_006616779.1;Parent=rna-XM_006616716.2
NW_006263547.1	Gnomon	CDS	968591	968817	.	-	0	Name=XP_006616779.1;ID=cds-XP_006616779.1;Dbxref=GeneID:102678636%2CGenbank:XP_006616779.1;Parent=rna-XM_006616716.2
NW_006263547.1	Gnomon	CDS	968246	968529	.	-	0	Name=XP_006616779.1;ID=cds-XP_006616779.1;Dbxref=GeneID:102678636%2CGenbank:XP_006616779.1;Parent=rna-XM_006616716.2
NW_006263547.1	Gnomon	mRNA	736976	739425	.	-	.	Name=XM_006616671.2;ID=rna-XM_006616671.2;Dbxref=GeneID:102673374%2CGenbank:XM_006616671.2;Parent=gene-LOC102673374
NW_006263547.1	Gnomon	gene	740654	743787	.	-	.	Name=LOC102673520;ID=gene-LOC102673520;Dbxref=GeneID:102673520
NW_006263547.1	Gnomon	CDS	751534	753243	.	-	0	Name=XP_031366765.1;ID=cds-XP_031366765.1;Dbxref=GeneID:102674034%2CGenbank:XP_031366765.1;Parent=rna-XM_031510905.1
NW_006263547.1	Gnomon	CDS	750380	751447	.	-	0	Name=XP_031366765.1;ID=cds-XP_031366765.1;Dbxref=GeneID:102674034%2CGenbank:XP_031366765.1;Parent=rna-XM_031510905.1
NW_006263547.1	Gnomon	CDS	750006	750230	.	-	0	Name=XP_031366765.1;ID=cds-XP_031366765.1;Dbxref=GeneID:102674034%2CGenbank:XP_031366765.1;Parent=rna-XM_031510905.1
NW_006263547.1	Gnomon	CDS	749474	749863	.	-	0	Name=XP_031366765.1;ID=cds-XP_031366765.1;Dbxref=GeneID:102674034%2CGenbank:XP_031366765.1;Parent=rna-XM_031510905.1
NW_006263547.1	Gnomon	exon	683359	683373	.	-	.	ID=exon-XM_031510884.1-1;Dbxref=GeneID:102680804%2CGenbank:XM_031510884.1;Parent=rna-XM_031510884.1
NW_006263547.1	Gnomon	exon	682003	682207	.	-	.	ID=exon-XM_031510884.1-2;Dbxref=GeneID:102680804%2CGenbank:XM_031510884.1;Parent=rna-XM_031510884.1
NW_006263547.1	Gnomon	exon	680856	681045	.	-	.	ID=exon-XM_031510884.1-5;Dbxref=GeneID:102680804%2CGenbank:XM_031510884.1;Parent=rna-XM_031510884.1
NW_006263547.1	Gnomon	exon	680587	680787	.	-	.	ID=exon-XM_031510884.1-6;Dbxref=GeneID:102680804%2CGenbank:XM_031510884.1;Parent=rna-XM_031510884.1
NW_006263547.1	Gnomon	exon	681319	681517	.	-	.	ID=exon-XM_031510884.1-3;Dbxref=GeneID:102680804%2CGenbank:XM_031510884.1;Parent=rna-XM_031510884.1
NW_006263547.1	Gnomon	exon	681126	681237	.	-	.	ID=exon-XM_031510884.1-4;Dbxref=GeneID:102680804%2CGenbank:XM_031510884.1;Parent=rna-XM_031510884.1
NW_006263547.1	Gnomon	exon	679619	679760	.	-	.	ID=exon-XM_031510884.1-9;Dbxref=GeneID:102680804%2CGenbank:XM_031510884.1;Parent=rna-XM_031510884.1
NW_006263547.1	Gnomon	exon	680314	680499	.	-	.	ID=exon-XM_031510884.1-7;Dbxref=GeneID:102680804%2CGenbank:XM_031510884.1;Parent=rna-XM_031510884.1
NW_006263547.1	Gnomon	exon	679847	680221	.	-	.	ID=exon-XM_031510884.1-8;Dbxref=GeneID:102680804%2CGenbank:XM_031510884.1;Parent=rna-XM_031510884.1
NW_006263547.1	Gnomon	mRNA	930963	934819	.	-	.	Name=XM_031510913.1;ID=rna-XM_031510913.1;Dbxref=GeneID:102677389%2CGenbank:XM_031510913.1;Parent=gene-LOC102677389
NW_006263547.1	Gnomon	exon	920706	920724	.	-	.	ID=exon-XM_031510941.1-9;Dbxref=GeneID:102676650%2CGenbank:XM_031510941.1;Parent=rna-XM_031510941.1
NW_006263547.1	Gnomon	exon	921669	921713	.	-	.	ID=exon-XM_031510941.1-3;Dbxref=GeneID:102676650%2CGenbank:XM_031510941.1;Parent=rna-XM_031510941.1
NW_006263547.1	Gnomon	exon	921441	921506	.	-	.	ID=exon-XM_031510941.1-4;Dbxref=GeneID:102676650%2CGenbank:XM_031510941.1;Parent=rna-XM_031510941.1
NW_006263547.1	Gnomon	exon	921904	922244	.	-	.	ID=exon-XM_031510941.1-1;Dbxref=GeneID:102676650%2CGenbank:XM_031510941.1;Parent=rna-XM_031510941.1
NW_006263547.1	Gnomon	exon	921801	921833	.	-	.	ID=exon-XM_031510941.1-2;Dbxref=GeneID:102676650%2CGenbank:XM_031510941.1;Parent=rna-XM_031510941.1
NW_006263547.1	Gnomon	exon	920915	920984	.	-	.	ID=exon-XM_031510941.1-7;Dbxref=GeneID:102676650%2CGenbank:XM_031510941.1;Parent=rna-XM_031510941.1
NW_006263547.1	Gnomon	exon	920806	920837	.	-	.	ID=exon-XM_031510941.1-8;Dbxref=GeneID:102676650%2CGenbank:XM_031510941.1;Parent=rna-XM_031510941.1
NW_006263547.1	Gnomon	exon	921220	921357	.	-	.	ID=exon-XM_031510941.1-5;Dbxref=GeneID:102676650%2CGenbank:XM_031510941.1;Parent=rna-XM_031510941.1
NW_006263547.1	Gnomon	exon	921056	921127	.	-	.	ID=exon-XM_031510941.1-6;Dbxref=GeneID:102676650%2CGenbank:XM_031510941.1;Parent=rna-XM_031510941.1
NW_006263547.1	Gnomon	CDS	971410	971430	.	+	0	Name=XP_006616778.1;ID=cds-XP_006616778.1;Dbxref=GeneID:102678505%2CGenbank:XP_006616778.1;Parent=rna-XM_006616715.2
NW_006263547.1	Gnomon	CDS	971780	971918	.	+	0	Name=XP_006616778.1;ID=cds-XP_006616778.1;Dbxref=GeneID:102678505%2CGenbank:XP_006616778.1;Parent=rna-XM_006616715.2
NW_006263547.1	Gnomon	CDS	971992	972053	.	+	0	Name=XP_006616778.1;ID=cds-XP_006616778.1;Dbxref=GeneID:102678505%2CGenbank:XP_006616778.1;Parent=rna-XM_006616715.2
NW_006263547.1	Gnomon	CDS	972143	972250	.	+	0	Name=XP_006616778.1;ID=cds-XP_006616778.1;Dbxref=GeneID:102678505%2CGenbank:XP_006616778.1;Parent=rna-XM_006616715.2
NW_006263547.1	Gnomon	CDS	839291	839330	.	-	0	Name=XP_031366764.1;ID=cds-XP_031366764.1;Dbxref=GeneID:102674034%2CGenbank:XP_031366764.1;Parent=rna-XM_031510904.1
NW_006263547.1	Gnomon	CDS	806376	806447	.	-	0	Name=XP_031366764.1;ID=cds-XP_031366764.1;Dbxref=GeneID:102674034%2CGenbank:XP_031366764.1;Parent=rna-XM_031510904.1
NW_006263547.1	Gnomon	CDS	759064	759302	.	-	0	Name=XP_031366764.1;ID=cds-XP_031366764.1;Dbxref=GeneID:102674034%2CGenbank:XP_031366764.1;Parent=rna-XM_031510904.1
NW_006263547.1	Gnomon	CDS	756109	756251	.	-	0	Name=XP_031366764.1;ID=cds-XP_031366764.1;Dbxref=GeneID:102674034%2CGenbank:XP_031366764.1;Parent=rna-XM_031510904.1
NW_006263547.1	Gnomon	CDS	751534	753262	.	-	0	Name=XP_031366764.1;ID=cds-XP_031366764.1;Dbxref=GeneID:102674034%2CGenbank:XP_031366764.1;Parent=rna-XM_031510904.1
NW_006263547.1	Gnomon	CDS	750380	751447	.	-	0	Name=XP_031366764.1;ID=cds-XP_031366764.1;Dbxref=GeneID:102674034%2CGenbank:XP_031366764.1;Parent=rna-XM_031510904.1
NW_006263547.1	Gnomon	CDS	750006	750230	.	-	0	Name=XP_031366764.1;ID=cds-XP_031366764.1;Dbxref=GeneID:102674034%2CGenbank:XP_031366764.1;Parent=rna-XM_031510904.1
NW_006263547.1	Gnomon	CDS	749474	749863	.	-	0	Name=XP_031366764.1;ID=cds-XP_031366764.1;Dbxref=GeneID:102674034%2CGenbank:XP_031366764.1;Parent=rna-XM_031510904.1
NW_006263547.1	Gnomon	exon	454636	454789	.	-	.	ID=exon-XM_031510966.1-11;Dbxref=GeneID:102680257%2CGenbank:XM_031510966.1;Parent=rna-XM_031510966.1
NW_006263547.1	Gnomon	exon	454272	454572	.	-	.	ID=exon-XM_031510966.1-12;Dbxref=GeneID:102680257%2CGenbank:XM_031510966.1;Parent=rna-XM_031510966.1
NW_006263547.1	Gnomon	exon	454867	455051	.	-	.	ID=exon-XM_031510966.1-10;Dbxref=GeneID:102680257%2CGenbank:XM_031510966.1;Parent=rna-XM_031510966.1
NW_006263547.1	Gnomon	mRNA	614730	618417	.	-	.	Name=XM_031510912.1;ID=rna-XM_031510912.1;Dbxref=GeneID:102679456%2CGenbank:XM_031510912.1;Parent=gene-LOC102679456
NW_006263547.1	Gnomon	exon	454030	454196	.	-	.	ID=exon-XM_031510966.1-13;Dbxref=GeneID:102680257%2CGenbank:XM_031510966.1;Parent=rna-XM_031510966.1
NW_006263547.1	Gnomon	exon	453710	453949	.	-	.	ID=exon-XM_031510966.1-14;Dbxref=GeneID:102680257%2CGenbank:XM_031510966.1;Parent=rna-XM_031510966.1
NW_006263547.1	Gnomon	exon	531353	531719	.	-	.	ID=exon-XM_006616609.2-6;Dbxref=GeneID:102677663%2CGenbank:XM_006616609.2;Parent=rna-XM_006616609.2
NW_006263547.1	Gnomon	exon	530863	531139	.	-	.	ID=exon-XM_006616609.2-7;Dbxref=GeneID:102677663%2CGenbank:XM_006616609.2;Parent=rna-XM_006616609.2
NW_006263547.1	Gnomon	exon	530652	530746	.	-	.	ID=exon-XM_006616609.2-8;Dbxref=GeneID:102677663%2CGenbank:XM_006616609.2;Parent=rna-XM_006616609.2
NW_006263547.1	Gnomon	exon	530361	530518	.	-	.	ID=exon-XM_006616609.2-9;Dbxref=GeneID:102677663%2CGenbank:XM_006616609.2;Parent=rna-XM_006616609.2
NW_006263547.1	Gnomon	exon	534536	534562	.	-	.	ID=exon-XM_006616609.2-1;Dbxref=GeneID:102677663%2CGenbank:XM_006616609.2;Parent=rna-XM_006616609.2
NW_006263547.1	Gnomon	exon	534351	534458	.	-	.	ID=exon-XM_006616609.2-2;Dbxref=GeneID:102677663%2CGenbank:XM_006616609.2;Parent=rna-XM_006616609.2
NW_006263547.1	Gnomon	exon	533266	533506	.	-	.	ID=exon-XM_006616609.2-3;Dbxref=GeneID:102677663%2CGenbank:XM_006616609.2;Parent=rna-XM_006616609.2
NW_006263547.1	Gnomon	exon	532753	532996	.	-	.	ID=exon-XM_006616609.2-4;Dbxref=GeneID:102677663%2CGenbank:XM_006616609.2;Parent=rna-XM_006616609.2
NW_006263547.1	Gnomon	exon	532116	532490	.	-	.	ID=exon-XM_006616609.2-5;Dbxref=GeneID:102677663%2CGenbank:XM_006616609.2;Parent=rna-XM_006616609.2
NW_006263547.1	Gnomon	CDS	839291	839330	.	-	0	Name=XP_031366763.1;ID=cds-XP_031366763.1;Dbxref=GeneID:102674034%2CGenbank:XP_031366763.1;Parent=rna-XM_031510903.1
NW_006263547.1	Gnomon	CDS	826564	826644	.	-	0	Name=XP_031366763.1;ID=cds-XP_031366763.1;Dbxref=GeneID:102674034%2CGenbank:XP_031366763.1;Parent=rna-XM_031510903.1
NW_006263547.1	Gnomon	CDS	826369	826431	.	-	0	Name=XP_031366763.1;ID=cds-XP_031366763.1;Dbxref=GeneID:102674034%2CGenbank:XP_031366763.1;Parent=rna-XM_031510903.1
NW_006263547.1	Gnomon	CDS	806376	806447	.	-	0	Name=XP_031366763.1;ID=cds-XP_031366763.1;Dbxref=GeneID:102674034%2CGenbank:XP_031366763.1;Parent=rna-XM_031510903.1
NW_006263547.1	Gnomon	CDS	759064	759302	.	-	0	Name=XP_031366763.1;ID=cds-XP_031366763.1;Dbxref=GeneID:102674034%2CGenbank:XP_031366763.1;Parent=rna-XM_031510903.1
NW_006263547.1	Gnomon	CDS	756109	756251	.	-	0	Name=XP_031366763.1;ID=cds-XP_031366763.1;Dbxref=GeneID:102674034%2CGenbank:XP_031366763.1;Parent=rna-XM_031510903.1
NW_006263547.1	Gnomon	CDS	751534	753262	.	-	0	Name=XP_031366763.1;ID=cds-XP_031366763.1;Dbxref=GeneID:102674034%2CGenbank:XP_031366763.1;Parent=rna-XM_031510903.1
NW_006263547.1	Gnomon	CDS	750380	751447	.	-	0	Name=XP_031366763.1;ID=cds-XP_031366763.1;Dbxref=GeneID:102674034%2CGenbank:XP_031366763.1;Parent=rna-XM_031510903.1
NW_006263547.1	Gnomon	CDS	750006	750230	.	-	0	Name=XP_031366763.1;ID=cds-XP_031366763.1;Dbxref=GeneID:102674034%2CGenbank:XP_031366763.1;Parent=rna-XM_031510903.1
NW_006263547.1	Gnomon	CDS	749474	749863	.	-	0	Name=XP_031366763.1;ID=cds-XP_031366763.1;Dbxref=GeneID:102674034%2CGenbank:XP_031366763.1;Parent=rna-XM_031510903.1
NW_006263547.1	Gnomon	gene	745638	747237	.	+	.	Name=LOC102673726;ID=gene-LOC102673726;Dbxref=GeneID:102673726
NW_006263547.1	Gnomon	exon	22502	22886	.	+	.	ID=exon-XM_006616585.2-1;Dbxref=GeneID:102674521%2CGenbank:XM_006616585.2;Parent=rna-XM_006616585.2
NW_006263547.1	Gnomon	exon	23397	23462	.	+	.	ID=exon-XM_006616585.2-2;Dbxref=GeneID:102674521%2CGenbank:XM_006616585.2;Parent=rna-XM_006616585.2
NW_006263547.1	Gnomon	exon	24146	24313	.	+	.	ID=exon-XM_006616585.2-3;Dbxref=GeneID:102674521%2CGenbank:XM_006616585.2;Parent=rna-XM_006616585.2
NW_006263547.1	Gnomon	exon	24837	25002	.	+	.	ID=exon-XM_006616585.2-4;Dbxref=GeneID:102674521%2CGenbank:XM_006616585.2;Parent=rna-XM_006616585.2
NW_006263547.1	Gnomon	exon	25249	25320	.	+	.	ID=exon-XM_006616585.2-5;Dbxref=GeneID:102674521%2CGenbank:XM_006616585.2;Parent=rna-XM_006616585.2
NW_006263547.1	Gnomon	exon	25493	25609	.	+	.	ID=exon-XM_006616585.2-6;Dbxref=GeneID:102674521%2CGenbank:XM_006616585.2;Parent=rna-XM_006616585.2
NW_006263547.1	Gnomon	exon	25920	26027	.	+	.	ID=exon-XM_006616585.2-7;Dbxref=GeneID:102674521%2CGenbank:XM_006616585.2;Parent=rna-XM_006616585.2
NW_006263547.1	Gnomon	exon	26662	26967	.	+	.	ID=exon-XM_006616585.2-8;Dbxref=GeneID:102674521%2CGenbank:XM_006616585.2;Parent=rna-XM_006616585.2
NW_006263547.1	Gnomon	exon	27065	27157	.	+	.	ID=exon-XM_006616585.2-9;Dbxref=GeneID:102674521%2CGenbank:XM_006616585.2;Parent=rna-XM_006616585.2
NW_006263547.1	Gnomon	mRNA	1144772	1210567	.	+	.	Name=XM_031510911.1;ID=rna-XM_031510911.1;Dbxref=GeneID:102679998%2CGenbank:XM_031510911.1;Parent=gene-LOC102679998
NW_006263547.1	Gnomon	exon	586138	587415	.	+	.	ID=exon-XM_006616633.2-1;Dbxref=GeneID:102680124%2CGenbank:XM_006616633.2;Parent=rna-XM_006616633.2
NW_006263547.1	Gnomon	exon	591504	591926	.	+	.	ID=exon-XM_006616633.2-2;Dbxref=GeneID:102680124%2CGenbank:XM_006616633.2;Parent=rna-XM_006616633.2
NW_006263547.1	Gnomon	exon	592845	593021	.	+	.	ID=exon-XM_006616633.2-5;Dbxref=GeneID:102680124%2CGenbank:XM_006616633.2;Parent=rna-XM_006616633.2
NW_006263547.1	Gnomon	exon	593110	593302	.	+	.	ID=exon-XM_006616633.2-6;Dbxref=GeneID:102680124%2CGenbank:XM_006616633.2;Parent=rna-XM_006616633.2
NW_006263547.1	Gnomon	exon	592005	592207	.	+	.	ID=exon-XM_006616633.2-3;Dbxref=GeneID:102680124%2CGenbank:XM_006616633.2;Parent=rna-XM_006616633.2
NW_006263547.1	Gnomon	exon	592624	592766	.	+	.	ID=exon-XM_006616633.2-4;Dbxref=GeneID:102680124%2CGenbank:XM_006616633.2;Parent=rna-XM_006616633.2
NW_006263547.1	Gnomon	exon	594063	594218	.	+	.	ID=exon-XM_006616633.2-9;Dbxref=GeneID:102680124%2CGenbank:XM_006616633.2;Parent=rna-XM_006616633.2
NW_006263547.1	Gnomon	exon	593378	593649	.	+	.	ID=exon-XM_006616633.2-7;Dbxref=GeneID:102680124%2CGenbank:XM_006616633.2;Parent=rna-XM_006616633.2
NW_006263547.1	Gnomon	exon	593742	593951	.	+	.	ID=exon-XM_006616633.2-8;Dbxref=GeneID:102680124%2CGenbank:XM_006616633.2;Parent=rna-XM_006616633.2
NW_006263547.1	Gnomon	exon	3808	3985	.	+	.	ID=exon-XM_006616580.2-10;Dbxref=GeneID:102673857%2CGenbank:XM_006616580.2;Parent=rna-XM_006616580.2
NW_006263547.1	Gnomon	exon	5141	5522	.	+	.	ID=exon-XM_006616580.2-15;Dbxref=GeneID:102673857%2CGenbank:XM_006616580.2;Parent=rna-XM_006616580.2
NW_006263547.1	Gnomon	exon	5590	5729	.	+	.	ID=exon-XM_006616580.2-16;Dbxref=GeneID:102673857%2CGenbank:XM_006616580.2;Parent=rna-XM_006616580.2
NW_006263547.1	Gnomon	exon	5803	5907	.	+	.	ID=exon-XM_006616580.2-17;Dbxref=GeneID:102673857%2CGenbank:XM_006616580.2;Parent=rna-XM_006616580.2
NW_006263547.1	Gnomon	exon	6007	6033	.	+	.	ID=exon-XM_006616580.2-18;Dbxref=GeneID:102673857%2CGenbank:XM_006616580.2;Parent=rna-XM_006616580.2
NW_006263547.1	Gnomon	exon	4064	4129	.	+	.	ID=exon-XM_006616580.2-11;Dbxref=GeneID:102673857%2CGenbank:XM_006616580.2;Parent=rna-XM_006616580.2
NW_006263547.1	Gnomon	exon	4257	4448	.	+	.	ID=exon-XM_006616580.2-12;Dbxref=GeneID:102673857%2CGenbank:XM_006616580.2;Parent=rna-XM_006616580.2
NW_006263547.1	Gnomon	exon	4532	4753	.	+	.	ID=exon-XM_006616580.2-13;Dbxref=GeneID:102673857%2CGenbank:XM_006616580.2;Parent=rna-XM_006616580.2
NW_006263547.1	Gnomon	exon	4862	5068	.	+	.	ID=exon-XM_006616580.2-14;Dbxref=GeneID:102673857%2CGenbank:XM_006616580.2;Parent=rna-XM_006616580.2
NW_006263547.1	Gnomon	exon	894042	894403	.	-	.	ID=exon-XM_031510940.1-10;Dbxref=GeneID:102677110%2CGenbank:XM_031510940.1;Parent=rna-XM_031510940.1
NW_006263547.1	Gnomon	exon	893648	893890	.	-	.	ID=exon-XM_031510940.1-11;Dbxref=GeneID:102677110%2CGenbank:XM_031510940.1;Parent=rna-XM_031510940.1
NW_006263547.1	Gnomon	exon	893399	893581	.	-	.	ID=exon-XM_031510940.1-12;Dbxref=GeneID:102677110%2CGenbank:XM_031510940.1;Parent=rna-XM_031510940.1
NW_006263547.1	Gnomon	exon	893236	893328	.	-	.	ID=exon-XM_031510940.1-13;Dbxref=GeneID:102677110%2CGenbank:XM_031510940.1;Parent=rna-XM_031510940.1
NW_006263547.1	Gnomon	exon	892973	893133	.	-	.	ID=exon-XM_031510940.1-14;Dbxref=GeneID:102677110%2CGenbank:XM_031510940.1;Parent=rna-XM_031510940.1
NW_006263547.1	Gnomon	exon	892503	892550	.	-	.	ID=exon-XM_031510940.1-15;Dbxref=GeneID:102677110%2CGenbank:XM_031510940.1;Parent=rna-XM_031510940.1
NW_006263547.1	Gnomon	exon	890524	890779	.	-	.	ID=exon-XM_031510940.1-16;Dbxref=GeneID:102677110%2CGenbank:XM_031510940.1;Parent=rna-XM_031510940.1
NW_006263547.1	Gnomon	exon	890292	890437	.	-	.	ID=exon-XM_031510940.1-17;Dbxref=GeneID:102677110%2CGenbank:XM_031510940.1;Parent=rna-XM_031510940.1
NW_006263547.1	Gnomon	exon	889959	890189	.	-	.	ID=exon-XM_031510940.1-18;Dbxref=GeneID:102677110%2CGenbank:XM_031510940.1;Parent=rna-XM_031510940.1
NW_006263547.1	Gnomon	exon	889565	889828	.	-	.	ID=exon-XM_031510940.1-19;Dbxref=GeneID:102677110%2CGenbank:XM_031510940.1;Parent=rna-XM_031510940.1
NW_006263547.1	Gnomon	exon	889334	889490	.	-	.	ID=exon-XM_031510940.1-20;Dbxref=GeneID:102677110%2CGenbank:XM_031510940.1;Parent=rna-XM_031510940.1
NW_006263547.1	Gnomon	exon	889077	889193	.	-	.	ID=exon-XM_031510940.1-21;Dbxref=GeneID:102677110%2CGenbank:XM_031510940.1;Parent=rna-XM_031510940.1
NW_006263547.1	Gnomon	exon	885357	888974	.	-	.	ID=exon-XM_031510940.1-22;Dbxref=GeneID:102677110%2CGenbank:XM_031510940.1;Parent=rna-XM_031510940.1
NW_006263547.1	Gnomon	CDS	650380	650509	.	-	0	Name=XP_031366762.1;ID=cds-XP_031366762.1;Dbxref=GeneID:102680657%2CGenbank:XP_031366762.1;Parent=rna-XM_031510902.1
NW_006263547.1	Gnomon	CDS	649930	650217	.	-	0	Name=XP_031366762.1;ID=cds-XP_031366762.1;Dbxref=GeneID:102680657%2CGenbank:XP_031366762.1;Parent=rna-XM_031510902.1
NW_006263547.1	Gnomon	CDS	649030	649682	.	-	0	Name=XP_031366762.1;ID=cds-XP_031366762.1;Dbxref=GeneID:102680657%2CGenbank:XP_031366762.1;Parent=rna-XM_031510902.1
NW_006263547.1	Gnomon	CDS	648754	648966	.	-	0	Name=XP_031366762.1;ID=cds-XP_031366762.1;Dbxref=GeneID:102680657%2CGenbank:XP_031366762.1;Parent=rna-XM_031510902.1
NW_006263547.1	Gnomon	CDS	648325	648633	.	-	0	Name=XP_031366762.1;ID=cds-XP_031366762.1;Dbxref=GeneID:102680657%2CGenbank:XP_031366762.1;Parent=rna-XM_031510902.1
NW_006263547.1	Gnomon	CDS	648068	648266	.	-	0	Name=XP_031366762.1;ID=cds-XP_031366762.1;Dbxref=GeneID:102680657%2CGenbank:XP_031366762.1;Parent=rna-XM_031510902.1
NW_006263547.1	Gnomon	CDS	647821	647993	.	-	0	Name=XP_031366762.1;ID=cds-XP_031366762.1;Dbxref=GeneID:102680657%2CGenbank:XP_031366762.1;Parent=rna-XM_031510902.1
NW_006263547.1	Gnomon	CDS	647654	647751	.	-	0	Name=XP_031366762.1;ID=cds-XP_031366762.1;Dbxref=GeneID:102680657%2CGenbank:XP_031366762.1;Parent=rna-XM_031510902.1
NW_006263547.1	Gnomon	CDS	647336	647597	.	-	0	Name=XP_031366762.1;ID=cds-XP_031366762.1;Dbxref=GeneID:102680657%2CGenbank:XP_031366762.1;Parent=rna-XM_031510902.1
NW_006263547.1	Gnomon	CDS	646761	647279	.	-	0	Name=XP_031366762.1;ID=cds-XP_031366762.1;Dbxref=GeneID:102680657%2CGenbank:XP_031366762.1;Parent=rna-XM_031510902.1
NW_006263547.1	Gnomon	CDS	449166	449873	.	-	0	Name=XP_031366820.1;ID=cds-XP_031366820.1;Dbxref=GeneID:116185749%2CGenbank:XP_031366820.1;Parent=rna-XM_031510960.1
NW_006263547.1	Gnomon	exon	919500	920028	.	+	.	ID=exon-XM_031510943.1-3;Dbxref=GeneID:102676864%2CGenbank:XM_031510943.1;Parent=rna-XM_031510943.1
NW_006263547.1	Gnomon	exon	918628	918794	.	+	.	ID=exon-XM_031510943.1-1;Dbxref=GeneID:102676864%2CGenbank:XM_031510943.1;Parent=rna-XM_031510943.1
NW_006263547.1	Gnomon	exon	919140	919430	.	+	.	ID=exon-XM_031510943.1-2;Dbxref=GeneID:102676864%2CGenbank:XM_031510943.1;Parent=rna-XM_031510943.1
NW_006263547.1	Gnomon	mRNA	586131	595752	.	+	.	Name=XM_006616630.2;ID=rna-XM_006616630.2;Dbxref=GeneID:102680124%2CGenbank:XM_006616630.2;Parent=gene-LOC102680124
NW_006263547.1	Gnomon	exon	979235	979419	.	+	.	ID=exon-XM_006616727.2-9;Dbxref=GeneID:102679698%2CGenbank:XM_006616727.2;Parent=rna-XM_006616727.2
NW_006263547.1	Gnomon	exon	977522	978054	.	+	.	ID=exon-XM_006616727.2-5;Dbxref=GeneID:102679698%2CGenbank:XM_006616727.2;Parent=rna-XM_006616727.2
NW_006263547.1	Gnomon	exon	978117	978218	.	+	.	ID=exon-XM_006616727.2-6;Dbxref=GeneID:102679698%2CGenbank:XM_006616727.2;Parent=rna-XM_006616727.2
NW_006263547.1	Gnomon	exon	978311	978714	.	+	.	ID=exon-XM_006616727.2-7;Dbxref=GeneID:102679698%2CGenbank:XM_006616727.2;Parent=rna-XM_006616727.2
NW_006263547.1	Gnomon	exon	978795	979158	.	+	.	ID=exon-XM_006616727.2-8;Dbxref=GeneID:102679698%2CGenbank:XM_006616727.2;Parent=rna-XM_006616727.2
NW_006263547.1	Gnomon	exon	976066	976241	.	+	.	ID=exon-XM_006616727.2-1;Dbxref=GeneID:102679698%2CGenbank:XM_006616727.2;Parent=rna-XM_006616727.2
NW_006263547.1	Gnomon	exon	976319	976724	.	+	.	ID=exon-XM_006616727.2-2;Dbxref=GeneID:102679698%2CGenbank:XM_006616727.2;Parent=rna-XM_006616727.2
NW_006263547.1	Gnomon	exon	976824	977060	.	+	.	ID=exon-XM_006616727.2-3;Dbxref=GeneID:102679698%2CGenbank:XM_006616727.2;Parent=rna-XM_006616727.2
NW_006263547.1	Gnomon	exon	977145	977395	.	+	.	ID=exon-XM_006616727.2-4;Dbxref=GeneID:102679698%2CGenbank:XM_006616727.2;Parent=rna-XM_006616727.2
NW_006263547.1	Gnomon	exon	530381	530518	.	-	.	ID=exon-XM_031510922.1-10;Dbxref=GeneID:102677663%2CGenbank:XM_031510922.1;Parent=rna-XM_031510922.1
NW_006263547.1	Gnomon	CDS	745638	745699	.	+	0	Name=XP_006616739.2;ID=cds-XP_006616739.2;Dbxref=GeneID:102673726%2CGenbank:XP_006616739.2;Note=The sequence of the model RefSeq protein was modified relative to this genomic sequence to represent the inferred CDS: inserted 2 bases in 1 codon;Parent=rna-XM_006616676.2
NW_006263547.1	Gnomon	CDS	745701	745717	.	+	0	Name=XP_006616739.2;ID=cds-XP_006616739.2;Dbxref=GeneID:102673726%2CGenbank:XP_006616739.2;Note=The sequence of the model RefSeq protein was modified relative to this genomic sequence to represent the inferred CDS: inserted 2 bases in 1 codon;Parent=rna-XM_006616676.2
NW_006263547.1	Gnomon	CDS	745848	746052	.	+	0	Name=XP_006616739.2;ID=cds-XP_006616739.2;Dbxref=GeneID:102673726%2CGenbank:XP_006616739.2;Note=The sequence of the model RefSeq protein was modified relative to this genomic sequence to represent the inferred CDS: inserted 2 bases in 1 codon;Parent=rna-XM_006616676.2
NW_006263547.1	Gnomon	CDS	746154	746314	.	+	0	Name=XP_006616739.2;ID=cds-XP_006616739.2;Dbxref=GeneID:102673726%2CGenbank:XP_006616739.2;Note=The sequence of the model RefSeq protein was modified relative to this genomic sequence to represent the inferred CDS: inserted 2 bases in 1 codon;Parent=rna-XM_006616676.2
NW_006263547.1	Gnomon	CDS	746413	746600	.	+	0	Name=XP_006616739.2;ID=cds-XP_006616739.2;Dbxref=GeneID:102673726%2CGenbank:XP_006616739.2;Note=The sequence of the model RefSeq protein was modified relative to this genomic sequence to represent the inferred CDS: inserted 2 bases in 1 codon;Parent=rna-XM_006616676.2
NW_006263547.1	Gnomon	CDS	746663	746921	.	+	0	Name=XP_006616739.2;ID=cds-XP_006616739.2;Dbxref=GeneID:102673726%2CGenbank:XP_006616739.2;Note=The sequence of the model RefSeq protein was modified relative to this genomic sequence to represent the inferred CDS: inserted 2 bases in 1 codon;Parent=rna-XM_006616676.2
NW_006263547.1	Gnomon	CDS	747054	747166	.	+	0	Name=XP_006616739.2;ID=cds-XP_006616739.2;Dbxref=GeneID:102673726%2CGenbank:XP_006616739.2;Note=The sequence of the model RefSeq protein was modified relative to this genomic sequence to represent the inferred CDS: inserted 2 bases in 1 codon;Parent=rna-XM_006616676.2
NW_006263547.1	Gnomon	exon	84901	85122	.	-	.	ID=exon-XM_031510954.1-10;Dbxref=GeneID:102680125%2CGenbank:XM_031510954.1;Parent=rna-XM_031510954.1
NW_006263547.1	Gnomon	exon	82641	82780	.	-	.	ID=exon-XM_031510954.1-11;Dbxref=GeneID:102680125%2CGenbank:XM_031510954.1;Parent=rna-XM_031510954.1
NW_006263547.1	Gnomon	mRNA	586133	595752	.	+	.	Name=XM_006616631.2;ID=rna-XM_006616631.2;Dbxref=GeneID:102680124%2CGenbank:XM_006616631.2;Parent=gene-LOC102680124
NW_006263547.1	Gnomon	exon	683121	683288	.	-	.	ID=exon-XM_031510882.1-3;Dbxref=GeneID:102680804%2CGenbank:XM_031510882.1;Parent=rna-XM_031510882.1
NW_006263547.1	Gnomon	exon	682812	682882	.	-	.	ID=exon-XM_031510882.1-4;Dbxref=GeneID:102680804%2CGenbank:XM_031510882.1;Parent=rna-XM_031510882.1
NW_006263547.1	Gnomon	exon	687908	688064	.	-	.	ID=exon-XM_031510882.1-1;Dbxref=GeneID:102680804%2CGenbank:XM_031510882.1;Parent=rna-XM_031510882.1
NW_006263547.1	Gnomon	exon	683359	683426	.	-	.	ID=exon-XM_031510882.1-2;Dbxref=GeneID:102680804%2CGenbank:XM_031510882.1;Parent=rna-XM_031510882.1
NW_006263547.1	Gnomon	exon	680856	681045	.	-	.	ID=exon-XM_031510882.1-9;Dbxref=GeneID:102680804%2CGenbank:XM_031510882.1;Parent=rna-XM_031510882.1
NW_006263547.1	Gnomon	exon	681319	681517	.	-	.	ID=exon-XM_031510882.1-7;Dbxref=GeneID:102680804%2CGenbank:XM_031510882.1;Parent=rna-XM_031510882.1
NW_006263547.1	Gnomon	exon	681126	681237	.	-	.	ID=exon-XM_031510882.1-8;Dbxref=GeneID:102680804%2CGenbank:XM_031510882.1;Parent=rna-XM_031510882.1
NW_006263547.1	Gnomon	exon	682488	682733	.	-	.	ID=exon-XM_031510882.1-5;Dbxref=GeneID:102680804%2CGenbank:XM_031510882.1;Parent=rna-XM_031510882.1
NW_006263547.1	Gnomon	exon	682003	682207	.	-	.	ID=exon-XM_031510882.1-6;Dbxref=GeneID:102680804%2CGenbank:XM_031510882.1;Parent=rna-XM_031510882.1
NW_006263547.1	Gnomon	exon	90106	90123	.	-	.	ID=exon-XM_031510947.1-10;Dbxref=GeneID:102680125%2CGenbank:XM_031510947.1;Parent=rna-XM_031510947.1
NW_006263547.1	Gnomon	exon	89725	89859	.	-	.	ID=exon-XM_031510947.1-11;Dbxref=GeneID:102680125%2CGenbank:XM_031510947.1;Parent=rna-XM_031510947.1
NW_006263547.1	Gnomon	exon	82641	82780	.	-	.	ID=exon-XM_031510947.1-14;Dbxref=GeneID:102680125%2CGenbank:XM_031510947.1;Parent=rna-XM_031510947.1
NW_006263547.1	Gnomon	exon	88475	88680	.	-	.	ID=exon-XM_031510947.1-12;Dbxref=GeneID:102680125%2CGenbank:XM_031510947.1;Parent=rna-XM_031510947.1
NW_006263547.1	Gnomon	exon	84901	85122	.	-	.	ID=exon-XM_031510947.1-13;Dbxref=GeneID:102680125%2CGenbank:XM_031510947.1;Parent=rna-XM_031510947.1
NW_006263547.1	Gnomon	gene	445531	446796	.	-	.	Name=LOC116185750;ID=gene-LOC116185750;Dbxref=GeneID:116185750
NW_006263547.1	Gnomon	gene	719559	721231	.	-	.	Name=LOC116185751;ID=gene-LOC116185751;Dbxref=GeneID:116185751
NW_006263547.1	Gnomon	gene	509298	517738	.	+	.	Name=LOC102678072;ID=gene-LOC102678072;Dbxref=GeneID:102678072
NW_006263547.1	Gnomon	gene	448373	449927	.	-	.	Name=LOC116185749;ID=gene-LOC116185749;Dbxref=GeneID:116185749
NW_006263547.1	Gnomon	gene	962906	964701	.	-	.	Name=LOC116185745;ID=gene-LOC116185745;Dbxref=GeneID:116185745
NW_006263547.1	Gnomon	gene	536951	538936	.	+	.	Name=LOC116185746;ID=gene-LOC116185746;Dbxref=GeneID:116185746
NW_006263547.1	Gnomon	gene	908023	910889	.	-	.	Name=LOC116185747;ID=gene-LOC116185747;Dbxref=GeneID:116185747
NW_006263547.1	Gnomon	gene	476715	479272	.	+	.	Name=LOC116185748;ID=gene-LOC116185748;Dbxref=GeneID:116185748
NW_006263547.1	Gnomon	gene	709708	710990	.	+	.	Name=LOC116185743;ID=gene-LOC116185743;Dbxref=GeneID:116185743
NW_006263547.1	Gnomon	exon	21272	21493	.	-	.	ID=exon-XM_006616584.2-2;Dbxref=GeneID:102674391%2CGenbank:XM_006616584.2;Parent=rna-XM_006616584.2
NW_006263547.1	Gnomon	exon	20947	21198	.	-	.	ID=exon-XM_006616584.2-3;Dbxref=GeneID:102674391%2CGenbank:XM_006616584.2;Parent=rna-XM_006616584.2
NW_006263547.1	Gnomon	exon	21941	22096	.	-	.	ID=exon-XM_006616584.2-1;Dbxref=GeneID:102674391%2CGenbank:XM_006616584.2;Parent=rna-XM_006616584.2
NW_006263547.1	Gnomon	exon	19656	19938	.	-	.	ID=exon-XM_006616584.2-6;Dbxref=GeneID:102674391%2CGenbank:XM_006616584.2;Parent=rna-XM_006616584.2
NW_006263547.1	Gnomon	exon	19141	19576	.	-	.	ID=exon-XM_006616584.2-7;Dbxref=GeneID:102674391%2CGenbank:XM_006616584.2;Parent=rna-XM_006616584.2
NW_006263547.1	Gnomon	exon	20311	20715	.	-	.	ID=exon-XM_006616584.2-4;Dbxref=GeneID:102674391%2CGenbank:XM_006616584.2;Parent=rna-XM_006616584.2
NW_006263547.1	Gnomon	exon	20022	20241	.	-	.	ID=exon-XM_006616584.2-5;Dbxref=GeneID:102674391%2CGenbank:XM_006616584.2;Parent=rna-XM_006616584.2
NW_006263547.1	Gnomon	exon	18882	19049	.	-	.	ID=exon-XM_006616584.2-8;Dbxref=GeneID:102674391%2CGenbank:XM_006616584.2;Parent=rna-XM_006616584.2
NW_006263547.1	Gnomon	exon	18478	18804	.	-	.	ID=exon-XM_006616584.2-9;Dbxref=GeneID:102674391%2CGenbank:XM_006616584.2;Parent=rna-XM_006616584.2
NW_006263547.1	Gnomon	gene	935358	936863	.	-	.	Name=LOC102678030;ID=gene-LOC102678030;Dbxref=GeneID:102678030
NW_006263547.1	Gnomon	exon	749285	749863	.	-	.	ID=exon-XM_031510903.1-10;Dbxref=GeneID:102674034%2CGenbank:XM_031510903.1;Parent=rna-XM_031510903.1
NW_006263547.1	Gnomon	exon	593110	593302	.	+	.	ID=exon-XM_006616631.2-7;Dbxref=GeneID:102680124%2CGenbank:XM_006616631.2;Parent=rna-XM_006616631.2
NW_006263547.1	Gnomon	exon	593378	593649	.	+	.	ID=exon-XM_006616631.2-8;Dbxref=GeneID:102680124%2CGenbank:XM_006616631.2;Parent=rna-XM_006616631.2
NW_006263547.1	Gnomon	exon	592624	592766	.	+	.	ID=exon-XM_006616631.2-5;Dbxref=GeneID:102680124%2CGenbank:XM_006616631.2;Parent=rna-XM_006616631.2
NW_006263547.1	Gnomon	exon	592845	593021	.	+	.	ID=exon-XM_006616631.2-6;Dbxref=GeneID:102680124%2CGenbank:XM_006616631.2;Parent=rna-XM_006616631.2
NW_006263547.1	Gnomon	exon	591504	591926	.	+	.	ID=exon-XM_006616631.2-3;Dbxref=GeneID:102680124%2CGenbank:XM_006616631.2;Parent=rna-XM_006616631.2
NW_006263547.1	Gnomon	exon	592005	592207	.	+	.	ID=exon-XM_006616631.2-4;Dbxref=GeneID:102680124%2CGenbank:XM_006616631.2;Parent=rna-XM_006616631.2
NW_006263547.1	Gnomon	exon	586133	586894	.	+	.	ID=exon-XM_006616631.2-1;Dbxref=GeneID:102680124%2CGenbank:XM_006616631.2;Parent=rna-XM_006616631.2
NW_006263547.1	Gnomon	exon	587206	587415	.	+	.	ID=exon-XM_006616631.2-2;Dbxref=GeneID:102680124%2CGenbank:XM_006616631.2;Parent=rna-XM_006616631.2
NW_006263547.1	Gnomon	exon	593742	593951	.	+	.	ID=exon-XM_006616631.2-9;Dbxref=GeneID:102680124%2CGenbank:XM_006616631.2;Parent=rna-XM_006616631.2
NW_006263547.1	Gnomon	CDS	743435	743495	.	-	0	Name=XP_006616735.1;ID=cds-XP_006616735.1;Dbxref=GeneID:102673520%2CGenbank:XP_006616735.1;Parent=rna-XM_006616672.2
NW_006263547.1	Gnomon	CDS	742108	742301	.	-	0	Name=XP_006616735.1;ID=cds-XP_006616735.1;Dbxref=GeneID:102673520%2CGenbank:XP_006616735.1;Parent=rna-XM_006616672.2
NW_006263547.1	Gnomon	CDS	741863	742025	.	-	0	Name=XP_006616735.1;ID=cds-XP_006616735.1;Dbxref=GeneID:102673520%2CGenbank:XP_006616735.1;Parent=rna-XM_006616672.2
NW_006263547.1	Gnomon	CDS	741575	741714	.	-	0	Name=XP_006616735.1;ID=cds-XP_006616735.1;Dbxref=GeneID:102673520%2CGenbank:XP_006616735.1;Parent=rna-XM_006616672.2
NW_006263547.1	Gnomon	CDS	741089	741445	.	-	0	Name=XP_006616735.1;ID=cds-XP_006616735.1;Dbxref=GeneID:102673520%2CGenbank:XP_006616735.1;Parent=rna-XM_006616672.2
NW_006263547.1	Gnomon	CDS	740866	741003	.	-	0	Name=XP_006616735.1;ID=cds-XP_006616735.1;Dbxref=GeneID:102673520%2CGenbank:XP_006616735.1;Parent=rna-XM_006616672.2
NW_006263547.1	Gnomon	mRNA	749285	839868	.	-	.	Name=XM_006616678.2;ID=rna-XM_006616678.2;Dbxref=GeneID:102674034%2CGenbank:XM_006616678.2;Parent=gene-LOC102674034
NW_006263547.1	Gnomon	exon	889077	889193	.	-	.	ID=exon-XM_031510935.1-20;Dbxref=GeneID:102677110%2CGenbank:XM_031510935.1;Parent=rna-XM_031510935.1
NW_006263547.1	Gnomon	exon	885357	888974	.	-	.	ID=exon-XM_031510935.1-21;Dbxref=GeneID:102677110%2CGenbank:XM_031510935.1;Parent=rna-XM_031510935.1
NW_006263547.1	Gnomon	exon	889959	890189	.	-	.	ID=exon-XM_031510935.1-17;Dbxref=GeneID:102677110%2CGenbank:XM_031510935.1;Parent=rna-XM_031510935.1
NW_006263547.1	Gnomon	exon	889565	889828	.	-	.	ID=exon-XM_031510935.1-18;Dbxref=GeneID:102677110%2CGenbank:XM_031510935.1;Parent=rna-XM_031510935.1
NW_006263547.1	Gnomon	exon	890524	890704	.	-	.	ID=exon-XM_031510935.1-15;Dbxref=GeneID:102677110%2CGenbank:XM_031510935.1;Parent=rna-XM_031510935.1
NW_006263547.1	Gnomon	exon	890292	890437	.	-	.	ID=exon-XM_031510935.1-16;Dbxref=GeneID:102677110%2CGenbank:XM_031510935.1;Parent=rna-XM_031510935.1
NW_006263547.1	Gnomon	exon	889334	889490	.	-	.	ID=exon-XM_031510935.1-19;Dbxref=GeneID:102677110%2CGenbank:XM_031510935.1;Parent=rna-XM_031510935.1
NW_006263547.1	Gnomon	exon	894042	894403	.	-	.	ID=exon-XM_031510935.1-10;Dbxref=GeneID:102677110%2CGenbank:XM_031510935.1;Parent=rna-XM_031510935.1
NW_006263547.1	Gnomon	exon	893236	893328	.	-	.	ID=exon-XM_031510935.1-13;Dbxref=GeneID:102677110%2CGenbank:XM_031510935.1;Parent=rna-XM_031510935.1
NW_006263547.1	Gnomon	exon	892973	893133	.	-	.	ID=exon-XM_031510935.1-14;Dbxref=GeneID:102677110%2CGenbank:XM_031510935.1;Parent=rna-XM_031510935.1
NW_006263547.1	Gnomon	exon	893648	893890	.	-	.	ID=exon-XM_031510935.1-11;Dbxref=GeneID:102677110%2CGenbank:XM_031510935.1;Parent=rna-XM_031510935.1
NW_006263547.1	Gnomon	exon	893399	893581	.	-	.	ID=exon-XM_031510935.1-12;Dbxref=GeneID:102677110%2CGenbank:XM_031510935.1;Parent=rna-XM_031510935.1
NW_006263547.1	Gnomon	exon	697132	697358	.	+	.	ID=exon-XM_006616655.2-1;Dbxref=GeneID:102671314%2CGenbank:XM_006616655.2;Parent=rna-XM_006616655.2
NW_006263547.1	Gnomon	exon	700286	700627	.	+	.	ID=exon-XM_006616655.2-2;Dbxref=GeneID:102671314%2CGenbank:XM_006616655.2;Parent=rna-XM_006616655.2
NW_006263547.1	Gnomon	exon	700753	700833	.	+	.	ID=exon-XM_006616655.2-3;Dbxref=GeneID:102671314%2CGenbank:XM_006616655.2;Parent=rna-XM_006616655.2
NW_006263547.1	Gnomon	exon	700905	704319	.	+	.	ID=exon-XM_006616655.2-4;Dbxref=GeneID:102671314%2CGenbank:XM_006616655.2;Parent=rna-XM_006616655.2
NW_006263547.1	Gnomon	exon	706849	707047	.	+	.	ID=exon-XM_006616655.2-5;Dbxref=GeneID:102671314%2CGenbank:XM_006616655.2;Parent=rna-XM_006616655.2
NW_006263547.1	Gnomon	exon	707137	707371	.	+	.	ID=exon-XM_006616655.2-6;Dbxref=GeneID:102671314%2CGenbank:XM_006616655.2;Parent=rna-XM_006616655.2
NW_006263547.1	Gnomon	exon	546081	546433	.	+	.	ID=exon-XM_006616616.1-12;Dbxref=GeneID:102678678%2CGenbank:XM_006616616.1;Parent=rna-XM_006616616.1
NW_006263547.1	Gnomon	exon	545613	545858	.	+	.	ID=exon-XM_006616616.1-10;Dbxref=GeneID:102678678%2CGenbank:XM_006616616.1;Parent=rna-XM_006616616.1
NW_006263547.1	Gnomon	exon	545926	546006	.	+	.	ID=exon-XM_006616616.1-11;Dbxref=GeneID:102678678%2CGenbank:XM_006616616.1;Parent=rna-XM_006616616.1
NW_006263547.1	Gnomon	exon	945161	945354	.	-	.	ID=exon-XM_031510920.1-2;Dbxref=GeneID:102677755%2CGenbank:XM_031510920.1;Parent=rna-XM_031510920.1
NW_006263547.1	Gnomon	exon	944397	944930	.	-	.	ID=exon-XM_031510920.1-3;Dbxref=GeneID:102677755%2CGenbank:XM_031510920.1;Parent=rna-XM_031510920.1
NW_006263547.1	Gnomon	exon	945880	945993	.	-	.	ID=exon-XM_031510920.1-1;Dbxref=GeneID:102677755%2CGenbank:XM_031510920.1;Parent=rna-XM_031510920.1
NW_006263547.1	Gnomon	exon	943564	943679	.	-	.	ID=exon-XM_031510920.1-6;Dbxref=GeneID:102677755%2CGenbank:XM_031510920.1;Parent=rna-XM_031510920.1
NW_006263547.1	Gnomon	exon	943331	943493	.	-	.	ID=exon-XM_031510920.1-7;Dbxref=GeneID:102677755%2CGenbank:XM_031510920.1;Parent=rna-XM_031510920.1
NW_006263547.1	Gnomon	exon	944079	944298	.	-	.	ID=exon-XM_031510920.1-4;Dbxref=GeneID:102677755%2CGenbank:XM_031510920.1;Parent=rna-XM_031510920.1
NW_006263547.1	Gnomon	exon	943802	944011	.	-	.	ID=exon-XM_031510920.1-5;Dbxref=GeneID:102677755%2CGenbank:XM_031510920.1;Parent=rna-XM_031510920.1
NW_006263547.1	Gnomon	exon	943045	943247	.	-	.	ID=exon-XM_031510920.1-8;Dbxref=GeneID:102677755%2CGenbank:XM_031510920.1;Parent=rna-XM_031510920.1
NW_006263547.1	Gnomon	exon	942796	942948	.	-	.	ID=exon-XM_031510920.1-9;Dbxref=GeneID:102677755%2CGenbank:XM_031510920.1;Parent=rna-XM_031510920.1
NW_006263547.1	Gnomon	mRNA	749285	766237	.	-	.	Name=XM_006616679.2;ID=rna-XM_006616679.2;Dbxref=GeneID:102674034%2CGenbank:XM_006616679.2;Parent=gene-LOC102674034
NW_006263547.1	Gnomon	CDS	739018	739167	.	-	0	Name=XP_006616734.1;ID=cds-XP_006616734.1;Dbxref=GeneID:102673374%2CGenbank:XP_006616734.1;Parent=rna-XM_006616671.2
NW_006263547.1	Gnomon	CDS	738735	738833	.	-	0	Name=XP_006616734.1;ID=cds-XP_006616734.1;Dbxref=GeneID:102673374%2CGenbank:XP_006616734.1;Parent=rna-XM_006616671.2
NW_006263547.1	Gnomon	CDS	738142	738564	.	-	0	Name=XP_006616734.1;ID=cds-XP_006616734.1;Dbxref=GeneID:102673374%2CGenbank:XP_006616734.1;Parent=rna-XM_006616671.2
NW_006263547.1	Gnomon	CDS	737933	738056	.	-	0	Name=XP_006616734.1;ID=cds-XP_006616734.1;Dbxref=GeneID:102673374%2CGenbank:XP_006616734.1;Parent=rna-XM_006616671.2
NW_006263547.1	Gnomon	CDS	737647	737858	.	-	0	Name=XP_006616734.1;ID=cds-XP_006616734.1;Dbxref=GeneID:102673374%2CGenbank:XP_006616734.1;Parent=rna-XM_006616671.2
NW_006263547.1	Gnomon	CDS	737396	737576	.	-	0	Name=XP_006616734.1;ID=cds-XP_006616734.1;Dbxref=GeneID:102673374%2CGenbank:XP_006616734.1;Parent=rna-XM_006616671.2
NW_006263547.1	Gnomon	CDS	737173	737297	.	-	0	Name=XP_006616734.1;ID=cds-XP_006616734.1;Dbxref=GeneID:102673374%2CGenbank:XP_006616734.1;Parent=rna-XM_006616671.2
NW_006263547.1	Gnomon	exon	732984	733194	.	+	.	ID=exon-XM_006616664.2-10;Dbxref=GeneID:102672494%2CGenbank:XM_006616664.2;Parent=rna-XM_006616664.2
NW_006263547.1	Gnomon	exon	733288	733358	.	+	.	ID=exon-XM_006616664.2-11;Dbxref=GeneID:102672494%2CGenbank:XM_006616664.2;Parent=rna-XM_006616664.2
NW_006263547.1	Gnomon	exon	735282	735480	.	+	.	ID=exon-XM_006616664.2-12;Dbxref=GeneID:102672494%2CGenbank:XM_006616664.2;Parent=rna-XM_006616664.2
NW_006263547.1	Gnomon	mRNA	745638	747237	.	+	.	Name=XM_006616676.2;ID=rna-XM_006616676.2;Dbxref=GeneID:102673726%2CGenbank:XM_006616676.2;Note=The sequence of the model RefSeq transcript was modified relative to this genomic sequence to represent the inferred CDS: inserted 2 bases in 1 codon;Parent=gene-LOC102673726
NW_006263547.1	Gnomon	exon	943564	943679	.	-	.	ID=exon-XM_031510919.1-6;Dbxref=GeneID:102677755%2CGenbank:XM_031510919.1;Parent=rna-XM_031510919.1
NW_006263547.1	Gnomon	exon	943331	943493	.	-	.	ID=exon-XM_031510919.1-7;Dbxref=GeneID:102677755%2CGenbank:XM_031510919.1;Parent=rna-XM_031510919.1
NW_006263547.1	Gnomon	exon	943045	943247	.	-	.	ID=exon-XM_031510919.1-8;Dbxref=GeneID:102677755%2CGenbank:XM_031510919.1;Parent=rna-XM_031510919.1
NW_006263547.1	Gnomon	exon	942796	942948	.	-	.	ID=exon-XM_031510919.1-9;Dbxref=GeneID:102677755%2CGenbank:XM_031510919.1;Parent=rna-XM_031510919.1
NW_006263547.1	Gnomon	exon	945161	945354	.	-	.	ID=exon-XM_031510919.1-2;Dbxref=GeneID:102677755%2CGenbank:XM_031510919.1;Parent=rna-XM_031510919.1
NW_006263547.1	Gnomon	exon	944397	944930	.	-	.	ID=exon-XM_031510919.1-3;Dbxref=GeneID:102677755%2CGenbank:XM_031510919.1;Parent=rna-XM_031510919.1
NW_006263547.1	Gnomon	exon	944079	944298	.	-	.	ID=exon-XM_031510919.1-4;Dbxref=GeneID:102677755%2CGenbank:XM_031510919.1;Parent=rna-XM_031510919.1
NW_006263547.1	Gnomon	exon	943802	944011	.	-	.	ID=exon-XM_031510919.1-5;Dbxref=GeneID:102677755%2CGenbank:XM_031510919.1;Parent=rna-XM_031510919.1
NW_006263547.1	Gnomon	exon	945527	945661	.	-	.	ID=exon-XM_031510919.1-1;Dbxref=GeneID:102677755%2CGenbank:XM_031510919.1;Parent=rna-XM_031510919.1
NW_006263547.1	Gnomon	exon	751534	753262	.	-	.	ID=exon-XM_006616678.2-6;Dbxref=GeneID:102674034%2CGenbank:XM_006616678.2;Parent=rna-XM_006616678.2
NW_006263547.1	Gnomon	exon	750380	751447	.	-	.	ID=exon-XM_006616678.2-7;Dbxref=GeneID:102674034%2CGenbank:XM_006616678.2;Parent=rna-XM_006616678.2
NW_006263547.1	Gnomon	exon	750006	750230	.	-	.	ID=exon-XM_006616678.2-8;Dbxref=GeneID:102674034%2CGenbank:XM_006616678.2;Parent=rna-XM_006616678.2
NW_006263547.1	Gnomon	exon	749285	749863	.	-	.	ID=exon-XM_006616678.2-9;Dbxref=GeneID:102674034%2CGenbank:XM_006616678.2;Parent=rna-XM_006616678.2
NW_006263547.1	Gnomon	exon	826564	826644	.	-	.	ID=exon-XM_006616678.2-2;Dbxref=GeneID:102674034%2CGenbank:XM_006616678.2;Parent=rna-XM_006616678.2
NW_006263547.1	Gnomon	exon	806376	806447	.	-	.	ID=exon-XM_006616678.2-3;Dbxref=GeneID:102674034%2CGenbank:XM_006616678.2;Parent=rna-XM_006616678.2
NW_006263547.1	Gnomon	exon	759064	759302	.	-	.	ID=exon-XM_006616678.2-4;Dbxref=GeneID:102674034%2CGenbank:XM_006616678.2;Parent=rna-XM_006616678.2
NW_006263547.1	Gnomon	exon	756109	756251	.	-	.	ID=exon-XM_006616678.2-5;Dbxref=GeneID:102674034%2CGenbank:XM_006616678.2;Parent=rna-XM_006616678.2
NW_006263547.1	Gnomon	exon	839291	839868	.	-	.	ID=exon-XM_006616678.2-1;Dbxref=GeneID:102674034%2CGenbank:XM_006616678.2;Parent=rna-XM_006616678.2
NW_006263547.1	Gnomon	CDS	743435	743495	.	-	0	Name=XP_006616736.1;ID=cds-XP_006616736.1;Dbxref=GeneID:102673520%2CGenbank:XP_006616736.1;Parent=rna-XM_006616673.2
NW_006263547.1	Gnomon	CDS	742108	742301	.	-	0	Name=XP_006616736.1;ID=cds-XP_006616736.1;Dbxref=GeneID:102673520%2CGenbank:XP_006616736.1;Parent=rna-XM_006616673.2
NW_006263547.1	Gnomon	CDS	741863	742025	.	-	0	Name=XP_006616736.1;ID=cds-XP_006616736.1;Dbxref=GeneID:102673520%2CGenbank:XP_006616736.1;Parent=rna-XM_006616673.2
NW_006263547.1	Gnomon	CDS	741575	741714	.	-	0	Name=XP_006616736.1;ID=cds-XP_006616736.1;Dbxref=GeneID:102673520%2CGenbank:XP_006616736.1;Parent=rna-XM_006616673.2
NW_006263547.1	Gnomon	CDS	741089	741445	.	-	0	Name=XP_006616736.1;ID=cds-XP_006616736.1;Dbxref=GeneID:102673520%2CGenbank:XP_006616736.1;Parent=rna-XM_006616673.2
NW_006263547.1	Gnomon	CDS	740866	741003	.	-	0	Name=XP_006616736.1;ID=cds-XP_006616736.1;Dbxref=GeneID:102673520%2CGenbank:XP_006616736.1;Parent=rna-XM_006616673.2
NW_006263547.1	Gnomon	exon	688384	688435	.	-	.	ID=exon-XM_031510883.1-1;Dbxref=GeneID:102680804%2CGenbank:XM_031510883.1;Parent=rna-XM_031510883.1
NW_006263547.1	Gnomon	exon	687908	688023	.	-	.	ID=exon-XM_031510883.1-2;Dbxref=GeneID:102680804%2CGenbank:XM_031510883.1;Parent=rna-XM_031510883.1
NW_006263547.1	Gnomon	exon	683359	683426	.	-	.	ID=exon-XM_031510883.1-3;Dbxref=GeneID:102680804%2CGenbank:XM_031510883.1;Parent=rna-XM_031510883.1
NW_006263547.1	Gnomon	exon	681319	681517	.	-	.	ID=exon-XM_031510883.1-8;Dbxref=GeneID:102680804%2CGenbank:XM_031510883.1;Parent=rna-XM_031510883.1
NW_006263547.1	Gnomon	exon	681126	681237	.	-	.	ID=exon-XM_031510883.1-9;Dbxref=GeneID:102680804%2CGenbank:XM_031510883.1;Parent=rna-XM_031510883.1
NW_006263547.1	Gnomon	exon	683121	683288	.	-	.	ID=exon-XM_031510883.1-4;Dbxref=GeneID:102680804%2CGenbank:XM_031510883.1;Parent=rna-XM_031510883.1
NW_006263547.1	Gnomon	exon	682812	682882	.	-	.	ID=exon-XM_031510883.1-5;Dbxref=GeneID:102680804%2CGenbank:XM_031510883.1;Parent=rna-XM_031510883.1
NW_006263547.1	Gnomon	exon	682488	682733	.	-	.	ID=exon-XM_031510883.1-6;Dbxref=GeneID:102680804%2CGenbank:XM_031510883.1;Parent=rna-XM_031510883.1
NW_006263547.1	Gnomon	exon	682003	682207	.	-	.	ID=exon-XM_031510883.1-7;Dbxref=GeneID:102680804%2CGenbank:XM_031510883.1;Parent=rna-XM_031510883.1
NW_006263547.1	Gnomon	exon	457485	457709	.	-	.	ID=exon-XM_031510966.1-1;Dbxref=GeneID:102680257%2CGenbank:XM_031510966.1;Parent=rna-XM_031510966.1
NW_006263547.1	Gnomon	exon	456441	456632	.	-	.	ID=exon-XM_031510966.1-4;Dbxref=GeneID:102680257%2CGenbank:XM_031510966.1;Parent=rna-XM_031510966.1
NW_006263547.1	Gnomon	exon	455975	456317	.	-	.	ID=exon-XM_031510966.1-5;Dbxref=GeneID:102680257%2CGenbank:XM_031510966.1;Parent=rna-XM_031510966.1
NW_006263547.1	Gnomon	exon	457010	457214	.	-	.	ID=exon-XM_031510966.1-2;Dbxref=GeneID:102680257%2CGenbank:XM_031510966.1;Parent=rna-XM_031510966.1
NW_006263547.1	Gnomon	exon	456716	456925	.	-	.	ID=exon-XM_031510966.1-3;Dbxref=GeneID:102680257%2CGenbank:XM_031510966.1;Parent=rna-XM_031510966.1
NW_006263547.1	Gnomon	exon	455381	455437	.	-	.	ID=exon-XM_031510966.1-8;Dbxref=GeneID:102680257%2CGenbank:XM_031510966.1;Parent=rna-XM_031510966.1
NW_006263547.1	Gnomon	exon	455120	455310	.	-	.	ID=exon-XM_031510966.1-9;Dbxref=GeneID:102680257%2CGenbank:XM_031510966.1;Parent=rna-XM_031510966.1
NW_006263547.1	Gnomon	exon	455706	455902	.	-	.	ID=exon-XM_031510966.1-6;Dbxref=GeneID:102680257%2CGenbank:XM_031510966.1;Parent=rna-XM_031510966.1
NW_006263547.1	Gnomon	exon	455507	455626	.	-	.	ID=exon-XM_031510966.1-7;Dbxref=GeneID:102680257%2CGenbank:XM_031510966.1;Parent=rna-XM_031510966.1
NW_006263547.1	Gnomon	exon	679847	680221	.	-	.	ID=exon-XM_031510882.1-12;Dbxref=GeneID:102680804%2CGenbank:XM_031510882.1;Parent=rna-XM_031510882.1
NW_006263547.1	Gnomon	exon	679619	679760	.	-	.	ID=exon-XM_031510882.1-13;Dbxref=GeneID:102680804%2CGenbank:XM_031510882.1;Parent=rna-XM_031510882.1
NW_006263547.1	Gnomon	exon	680587	680787	.	-	.	ID=exon-XM_031510882.1-10;Dbxref=GeneID:102680804%2CGenbank:XM_031510882.1;Parent=rna-XM_031510882.1
NW_006263547.1	Gnomon	exon	680314	680499	.	-	.	ID=exon-XM_031510882.1-11;Dbxref=GeneID:102680804%2CGenbank:XM_031510882.1;Parent=rna-XM_031510882.1
NW_006263547.1	Gnomon	exon	678900	678981	.	-	.	ID=exon-XM_031510882.1-16;Dbxref=GeneID:102680804%2CGenbank:XM_031510882.1;Parent=rna-XM_031510882.1
NW_006263547.1	Gnomon	exon	677553	678613	.	-	.	ID=exon-XM_031510882.1-17;Dbxref=GeneID:102680804%2CGenbank:XM_031510882.1;Parent=rna-XM_031510882.1
NW_006263547.1	Gnomon	exon	679373	679521	.	-	.	ID=exon-XM_031510882.1-14;Dbxref=GeneID:102680804%2CGenbank:XM_031510882.1;Parent=rna-XM_031510882.1
NW_006263547.1	Gnomon	exon	679067	679295	.	-	.	ID=exon-XM_031510882.1-15;Dbxref=GeneID:102680804%2CGenbank:XM_031510882.1;Parent=rna-XM_031510882.1
NW_006263547.1	Gnomon	mRNA	942312	945661	.	-	.	Name=XM_031510919.1;ID=rna-XM_031510919.1;Dbxref=GeneID:102677755%2CGenbank:XM_031510919.1;Parent=gene-LOC102677755
NW_006263547.1	Gnomon	exon	434047	434156	.	-	.	ID=exon-XM_031510965.1-13;Dbxref=GeneID:102677388%2CGenbank:XM_031510965.1;Parent=rna-XM_031510965.1
NW_006263547.1	Gnomon	exon	435912	436125	.	-	.	ID=exon-XM_031510965.1-12;Dbxref=GeneID:102677388%2CGenbank:XM_031510965.1;Parent=rna-XM_031510965.1
NW_006263547.1	Gnomon	exon	433421	433732	.	-	.	ID=exon-XM_031510965.1-15;Dbxref=GeneID:102677388%2CGenbank:XM_031510965.1;Parent=rna-XM_031510965.1
NW_006263547.1	Gnomon	exon	433828	433973	.	-	.	ID=exon-XM_031510965.1-14;Dbxref=GeneID:102677388%2CGenbank:XM_031510965.1;Parent=rna-XM_031510965.1
NW_006263547.1	Gnomon	exon	436207	436353	.	-	.	ID=exon-XM_031510965.1-11;Dbxref=GeneID:102677388%2CGenbank:XM_031510965.1;Parent=rna-XM_031510965.1
NW_006263547.1	Gnomon	exon	436450	436454	.	-	.	ID=exon-XM_031510965.1-10;Dbxref=GeneID:102677388%2CGenbank:XM_031510965.1;Parent=rna-XM_031510965.1
NW_006263547.1	Gnomon	CDS	617049	617134	.	-	0	Name=XP_006616686.1;ID=cds-XP_006616686.1;Dbxref=GeneID:102679456%2CGenbank:XP_006616686.1;Parent=rna-XM_006616623.2
NW_006263547.1	Gnomon	CDS	616608	616898	.	-	0	Name=XP_006616686.1;ID=cds-XP_006616686.1;Dbxref=GeneID:102679456%2CGenbank:XP_006616686.1;Parent=rna-XM_006616623.2
NW_006263547.1	Gnomon	CDS	616387	616523	.	-	0	Name=XP_006616686.1;ID=cds-XP_006616686.1;Dbxref=GeneID:102679456%2CGenbank:XP_006616686.1;Parent=rna-XM_006616623.2
NW_006263547.1	Gnomon	CDS	616123	616308	.	-	0	Name=XP_006616686.1;ID=cds-XP_006616686.1;Dbxref=GeneID:102679456%2CGenbank:XP_006616686.1;Parent=rna-XM_006616623.2
NW_006263547.1	Gnomon	CDS	615433	615560	.	-	0	Name=XP_006616686.1;ID=cds-XP_006616686.1;Dbxref=GeneID:102679456%2CGenbank:XP_006616686.1;Parent=rna-XM_006616623.2
NW_006263547.1	Gnomon	CDS	614686	614756	.	-	0	Name=XP_006616686.1;ID=cds-XP_006616686.1;Dbxref=GeneID:102679456%2CGenbank:XP_006616686.1;Parent=rna-XM_006616623.2
NW_006263547.1	Gnomon	CDS	612280	612337	.	-	0	Name=XP_006616686.1;ID=cds-XP_006616686.1;Dbxref=GeneID:102679456%2CGenbank:XP_006616686.1;Parent=rna-XM_006616623.2
NW_006263547.1	Gnomon	mRNA	920706	922244	.	-	.	Name=XM_031510941.1;ID=rna-XM_031510941.1;Dbxref=GeneID:102676650%2CGenbank:XM_031510941.1;Parent=gene-LOC102676650
NW_006263547.1	Gnomon	mRNA	626223	634356	.	-	.	Name=XM_006616639.2;ID=rna-XM_006616639.2;Dbxref=GeneID:102681027%2CGenbank:XM_006616639.2;Parent=gene-LOC102681027
NW_006263547.1	Gnomon	CDS	967061	967143	.	+	0	Name=XP_006616780.1;ID=cds-XP_006616780.1;Dbxref=GeneID:102678769%2CGenbank:XP_006616780.1;Parent=rna-XM_006616717.2
NW_006263547.1	Gnomon	CDS	967266	967497	.	+	0	Name=XP_006616780.1;ID=cds-XP_006616780.1;Dbxref=GeneID:102678769%2CGenbank:XP_006616780.1;Parent=rna-XM_006616717.2
NW_006263547.1	Gnomon	CDS	967607	967685	.	+	0	Name=XP_006616780.1;ID=cds-XP_006616780.1;Dbxref=GeneID:102678769%2CGenbank:XP_006616780.1;Parent=rna-XM_006616717.2
NW_006263547.1	Gnomon	CDS	967757	967899	.	+	0	Name=XP_006616780.1;ID=cds-XP_006616780.1;Dbxref=GeneID:102678769%2CGenbank:XP_006616780.1;Parent=rna-XM_006616717.2
NW_006263547.1	Gnomon	exon	737396	737576	.	-	.	ID=exon-XM_006616671.2-6;Dbxref=GeneID:102673374%2CGenbank:XM_006616671.2;Parent=rna-XM_006616671.2
NW_006263547.1	Gnomon	exon	737647	737858	.	-	.	ID=exon-XM_006616671.2-5;Dbxref=GeneID:102673374%2CGenbank:XM_006616671.2;Parent=rna-XM_006616671.2
NW_006263547.1	Gnomon	exon	736976	737297	.	-	.	ID=exon-XM_006616671.2-7;Dbxref=GeneID:102673374%2CGenbank:XM_006616671.2;Parent=rna-XM_006616671.2
NW_006263547.1	Gnomon	exon	738735	738833	.	-	.	ID=exon-XM_006616671.2-2;Dbxref=GeneID:102673374%2CGenbank:XM_006616671.2;Parent=rna-XM_006616671.2
NW_006263547.1	Gnomon	exon	739018	739425	.	-	.	ID=exon-XM_006616671.2-1;Dbxref=GeneID:102673374%2CGenbank:XM_006616671.2;Parent=rna-XM_006616671.2
NW_006263547.1	Gnomon	exon	737933	738056	.	-	.	ID=exon-XM_006616671.2-4;Dbxref=GeneID:102673374%2CGenbank:XM_006616671.2;Parent=rna-XM_006616671.2
NW_006263547.1	Gnomon	exon	738142	738564	.	-	.	ID=exon-XM_006616671.2-3;Dbxref=GeneID:102673374%2CGenbank:XM_006616671.2;Parent=rna-XM_006616671.2
NW_006263547.1	Gnomon	exon	964109	965528	.	+	.	ID=exon-XM_006616723.2-5;Dbxref=GeneID:102679204%2CGenbank:XM_006616723.2;Parent=rna-XM_006616723.2
NW_006263547.1	Gnomon	exon	963696	964028	.	+	.	ID=exon-XM_006616723.2-4;Dbxref=GeneID:102679204%2CGenbank:XM_006616723.2;Parent=rna-XM_006616723.2
NW_006263547.1	Gnomon	exon	963269	963583	.	+	.	ID=exon-XM_006616723.2-3;Dbxref=GeneID:102679204%2CGenbank:XM_006616723.2;Parent=rna-XM_006616723.2
NW_006263547.1	Gnomon	exon	962332	962686	.	+	.	ID=exon-XM_006616723.2-2;Dbxref=GeneID:102679204%2CGenbank:XM_006616723.2;Parent=rna-XM_006616723.2
NW_006263547.1	Gnomon	exon	955909	956856	.	+	.	ID=exon-XM_006616723.2-1;Dbxref=GeneID:102679204%2CGenbank:XM_006616723.2;Parent=rna-XM_006616723.2
NW_006263547.1	Gnomon	CDS	241213	241227	.	-	0	Name=XP_031366815.1;ID=cds-XP_031366815.1;Dbxref=GeneID:102680125%2CGenbank:XP_031366815.1;Parent=rna-XM_031510955.1
NW_006263547.1	Gnomon	CDS	204042	204189	.	-	0	Name=XP_031366815.1;ID=cds-XP_031366815.1;Dbxref=GeneID:102680125%2CGenbank:XP_031366815.1;Parent=rna-XM_031510955.1
NW_006263547.1	Gnomon	CDS	145049	145127	.	-	0	Name=XP_031366815.1;ID=cds-XP_031366815.1;Dbxref=GeneID:102680125%2CGenbank:XP_031366815.1;Parent=rna-XM_031510955.1
NW_006263547.1	Gnomon	CDS	111048	111065	.	-	0	Name=XP_031366815.1;ID=cds-XP_031366815.1;Dbxref=GeneID:102680125%2CGenbank:XP_031366815.1;Parent=rna-XM_031510955.1
NW_006263547.1	Gnomon	CDS	90919	91055	.	-	0	Name=XP_031366815.1;ID=cds-XP_031366815.1;Dbxref=GeneID:102680125%2CGenbank:XP_031366815.1;Parent=rna-XM_031510955.1
NW_006263547.1	Gnomon	CDS	90106	90123	.	-	0	Name=XP_031366815.1;ID=cds-XP_031366815.1;Dbxref=GeneID:102680125%2CGenbank:XP_031366815.1;Parent=rna-XM_031510955.1
NW_006263547.1	Gnomon	CDS	89725	89859	.	-	0	Name=XP_031366815.1;ID=cds-XP_031366815.1;Dbxref=GeneID:102680125%2CGenbank:XP_031366815.1;Parent=rna-XM_031510955.1
NW_006263547.1	Gnomon	CDS	88475	88680	.	-	0	Name=XP_031366815.1;ID=cds-XP_031366815.1;Dbxref=GeneID:102680125%2CGenbank:XP_031366815.1;Parent=rna-XM_031510955.1
NW_006263547.1	Gnomon	CDS	84901	85122	.	-	0	Name=XP_031366815.1;ID=cds-XP_031366815.1;Dbxref=GeneID:102680125%2CGenbank:XP_031366815.1;Parent=rna-XM_031510955.1
NW_006263547.1	Gnomon	CDS	82685	82780	.	-	0	Name=XP_031366815.1;ID=cds-XP_031366815.1;Dbxref=GeneID:102680125%2CGenbank:XP_031366815.1;Parent=rna-XM_031510955.1
NW_006263547.1	Gnomon	gene	930963	935003	.	-	.	Name=LOC102677389;ID=gene-LOC102677389;Dbxref=GeneID:102677389
NW_006263547.1	Gnomon	gene	433421	439843	.	-	.	Name=LOC102677388;ID=gene-LOC102677388;Dbxref=GeneID:102677388
NW_006263547.1	Gnomon	mRNA	885357	899422	.	-	.	Name=XM_031510940.1;ID=rna-XM_031510940.1;Dbxref=GeneID:102677110%2CGenbank:XM_031510940.1;Parent=gene-LOC102677110
NW_006263547.1	Gnomon	exon	616608	616898	.	-	.	ID=exon-XM_006616623.2-3;Dbxref=GeneID:102679456%2CGenbank:XM_006616623.2;Parent=rna-XM_006616623.2
NW_006263547.1	Gnomon	exon	617049	617233	.	-	.	ID=exon-XM_006616623.2-2;Dbxref=GeneID:102679456%2CGenbank:XM_006616623.2;Parent=rna-XM_006616623.2
NW_006263547.1	Gnomon	exon	616123	616308	.	-	.	ID=exon-XM_006616623.2-5;Dbxref=GeneID:102679456%2CGenbank:XM_006616623.2;Parent=rna-XM_006616623.2
NW_006263547.1	Gnomon	exon	616387	616523	.	-	.	ID=exon-XM_006616623.2-4;Dbxref=GeneID:102679456%2CGenbank:XM_006616623.2;Parent=rna-XM_006616623.2
NW_006263547.1	Gnomon	exon	617631	618417	.	-	.	ID=exon-XM_006616623.2-1;Dbxref=GeneID:102679456%2CGenbank:XM_006616623.2;Parent=rna-XM_006616623.2
NW_006263547.1	Gnomon	exon	614686	614756	.	-	.	ID=exon-XM_006616623.2-7;Dbxref=GeneID:102679456%2CGenbank:XM_006616623.2;Parent=rna-XM_006616623.2
NW_006263547.1	Gnomon	exon	615433	615560	.	-	.	ID=exon-XM_006616623.2-6;Dbxref=GeneID:102679456%2CGenbank:XM_006616623.2;Parent=rna-XM_006616623.2
NW_006263547.1	Gnomon	exon	611971	612337	.	-	.	ID=exon-XM_006616623.2-8;Dbxref=GeneID:102679456%2CGenbank:XM_006616623.2;Parent=rna-XM_006616623.2
NW_006263547.1	Gnomon	CDS	574640	574756	.	+	0	Name=XP_006616685.1;ID=cds-XP_006616685.1;Dbxref=GeneID:102679161%2CGenbank:XP_006616685.1;Parent=rna-XM_006616622.2
NW_006263547.1	Gnomon	CDS	574959	575263	.	+	0	Name=XP_006616685.1;ID=cds-XP_006616685.1;Dbxref=GeneID:102679161%2CGenbank:XP_006616685.1;Parent=rna-XM_006616622.2
NW_006263547.1	Gnomon	CDS	576940	577163	.	+	0	Name=XP_006616685.1;ID=cds-XP_006616685.1;Dbxref=GeneID:102679161%2CGenbank:XP_006616685.1;Parent=rna-XM_006616622.2
NW_006263547.1	Gnomon	CDS	577253	577350	.	+	0	Name=XP_006616685.1;ID=cds-XP_006616685.1;Dbxref=GeneID:102679161%2CGenbank:XP_006616685.1;Parent=rna-XM_006616622.2
NW_006263547.1	Gnomon	CDS	577449	577760	.	+	0	Name=XP_006616685.1;ID=cds-XP_006616685.1;Dbxref=GeneID:102679161%2CGenbank:XP_006616685.1;Parent=rna-XM_006616622.2
NW_006263547.1	Gnomon	CDS	577834	578220	.	+	0	Name=XP_006616685.1;ID=cds-XP_006616685.1;Dbxref=GeneID:102679161%2CGenbank:XP_006616685.1;Parent=rna-XM_006616622.2
NW_006263547.1	Gnomon	CDS	578307	578545	.	+	0	Name=XP_006616685.1;ID=cds-XP_006616685.1;Dbxref=GeneID:102679161%2CGenbank:XP_006616685.1;Parent=rna-XM_006616622.2
NW_006263547.1	Gnomon	CDS	578605	578885	.	+	0	Name=XP_006616685.1;ID=cds-XP_006616685.1;Dbxref=GeneID:102679161%2CGenbank:XP_006616685.1;Parent=rna-XM_006616622.2
NW_006263547.1	Gnomon	CDS	579023	579179	.	+	0	Name=XP_006616685.1;ID=cds-XP_006616685.1;Dbxref=GeneID:102679161%2CGenbank:XP_006616685.1;Parent=rna-XM_006616622.2
NW_006263547.1	Gnomon	CDS	579255	579457	.	+	0	Name=XP_006616685.1;ID=cds-XP_006616685.1;Dbxref=GeneID:102679161%2CGenbank:XP_006616685.1;Parent=rna-XM_006616622.2
NW_006263547.1	Gnomon	CDS	579561	579709	.	+	0	Name=XP_006616685.1;ID=cds-XP_006616685.1;Dbxref=GeneID:102679161%2CGenbank:XP_006616685.1;Parent=rna-XM_006616622.2
NW_006263547.1	Gnomon	CDS	579819	580130	.	+	0	Name=XP_006616685.1;ID=cds-XP_006616685.1;Dbxref=GeneID:102679161%2CGenbank:XP_006616685.1;Parent=rna-XM_006616622.2
NW_006263547.1	Gnomon	CDS	580203	580612	.	+	0	Name=XP_006616685.1;ID=cds-XP_006616685.1;Dbxref=GeneID:102679161%2CGenbank:XP_006616685.1;Parent=rna-XM_006616622.2
NW_006263547.1	Gnomon	CDS	580728	581289	.	+	0	Name=XP_006616685.1;ID=cds-XP_006616685.1;Dbxref=GeneID:102679161%2CGenbank:XP_006616685.1;Parent=rna-XM_006616622.2
NW_006263547.1	Gnomon	CDS	204042	204186	.	-	0	Name=XP_031366814.1;ID=cds-XP_031366814.1;Dbxref=GeneID:102680125%2CGenbank:XP_031366814.1;Parent=rna-XM_031510954.1
NW_006263547.1	Gnomon	CDS	195330	195437	.	-	0	Name=XP_031366814.1;ID=cds-XP_031366814.1;Dbxref=GeneID:102680125%2CGenbank:XP_031366814.1;Parent=rna-XM_031510954.1
NW_006263547.1	Gnomon	CDS	145049	145127	.	-	0	Name=XP_031366814.1;ID=cds-XP_031366814.1;Dbxref=GeneID:102680125%2CGenbank:XP_031366814.1;Parent=rna-XM_031510954.1
NW_006263547.1	Gnomon	CDS	111048	111065	.	-	0	Name=XP_031366814.1;ID=cds-XP_031366814.1;Dbxref=GeneID:102680125%2CGenbank:XP_031366814.1;Parent=rna-XM_031510954.1
NW_006263547.1	Gnomon	CDS	90919	91055	.	-	0	Name=XP_031366814.1;ID=cds-XP_031366814.1;Dbxref=GeneID:102680125%2CGenbank:XP_031366814.1;Parent=rna-XM_031510954.1
NW_006263547.1	Gnomon	CDS	90106	90123	.	-	0	Name=XP_031366814.1;ID=cds-XP_031366814.1;Dbxref=GeneID:102680125%2CGenbank:XP_031366814.1;Parent=rna-XM_031510954.1
NW_006263547.1	Gnomon	CDS	89725	89859	.	-	0	Name=XP_031366814.1;ID=cds-XP_031366814.1;Dbxref=GeneID:102680125%2CGenbank:XP_031366814.1;Parent=rna-XM_031510954.1
NW_006263547.1	Gnomon	CDS	88475	88680	.	-	0	Name=XP_031366814.1;ID=cds-XP_031366814.1;Dbxref=GeneID:102680125%2CGenbank:XP_031366814.1;Parent=rna-XM_031510954.1
NW_006263547.1	Gnomon	CDS	84901	85122	.	-	0	Name=XP_031366814.1;ID=cds-XP_031366814.1;Dbxref=GeneID:102680125%2CGenbank:XP_031366814.1;Parent=rna-XM_031510954.1
NW_006263547.1	Gnomon	CDS	82685	82780	.	-	0	Name=XP_031366814.1;ID=cds-XP_031366814.1;Dbxref=GeneID:102680125%2CGenbank:XP_031366814.1;Parent=rna-XM_031510954.1
NW_006263547.1	Gnomon	exon	676592	676829	.	+	.	ID=exon-XM_006616647.2-3;Dbxref=GeneID:102670898%2CGenbank:XM_006616647.2;Parent=rna-XM_006616647.2
NW_006263547.1	Gnomon	exon	675325	676504	.	+	.	ID=exon-XM_006616647.2-2;Dbxref=GeneID:102670898%2CGenbank:XM_006616647.2;Parent=rna-XM_006616647.2
NW_006263547.1	Gnomon	exon	675030	675251	.	+	.	ID=exon-XM_006616647.2-1;Dbxref=GeneID:102670898%2CGenbank:XM_006616647.2;Parent=rna-XM_006616647.2
NW_006263547.1	Gnomon	exon	677179	678187	.	+	.	ID=exon-XM_006616647.2-5;Dbxref=GeneID:102670898%2CGenbank:XM_006616647.2;Parent=rna-XM_006616647.2
NW_006263547.1	Gnomon	exon	676914	677068	.	+	.	ID=exon-XM_006616647.2-4;Dbxref=GeneID:102670898%2CGenbank:XM_006616647.2;Parent=rna-XM_006616647.2
NW_006263547.1	Gnomon	exon	464952	465162	.	+	.	ID=exon-XM_006616600.2-8;Dbxref=GeneID:102676515%2CGenbank:XM_006616600.2;Parent=rna-XM_006616600.2
NW_006263547.1	Gnomon	exon	464710	464869	.	+	.	ID=exon-XM_006616600.2-7;Dbxref=GeneID:102676515%2CGenbank:XM_006616600.2;Parent=rna-XM_006616600.2
NW_006263547.1	Gnomon	exon	465383	465592	.	+	.	ID=exon-XM_006616600.2-9;Dbxref=GeneID:102676515%2CGenbank:XM_006616600.2;Parent=rna-XM_006616600.2
NW_006263547.1	Gnomon	exon	463211	463567	.	+	.	ID=exon-XM_006616600.2-2;Dbxref=GeneID:102676515%2CGenbank:XM_006616600.2;Parent=rna-XM_006616600.2
NW_006263547.1	Gnomon	exon	463009	463112	.	+	.	ID=exon-XM_006616600.2-1;Dbxref=GeneID:102676515%2CGenbank:XM_006616600.2;Parent=rna-XM_006616600.2
NW_006263547.1	Gnomon	exon	464016	464141	.	+	.	ID=exon-XM_006616600.2-4;Dbxref=GeneID:102676515%2CGenbank:XM_006616600.2;Parent=rna-XM_006616600.2
NW_006263547.1	Gnomon	exon	463727	463933	.	+	.	ID=exon-XM_006616600.2-3;Dbxref=GeneID:102676515%2CGenbank:XM_006616600.2;Parent=rna-XM_006616600.2
NW_006263547.1	Gnomon	exon	464505	464627	.	+	.	ID=exon-XM_006616600.2-6;Dbxref=GeneID:102676515%2CGenbank:XM_006616600.2;Parent=rna-XM_006616600.2
NW_006263547.1	Gnomon	exon	464231	464424	.	+	.	ID=exon-XM_006616600.2-5;Dbxref=GeneID:102676515%2CGenbank:XM_006616600.2;Parent=rna-XM_006616600.2
NW_006263547.1	Gnomon	gene	946761	948854	.	-	.	Name=LOC102677624;ID=gene-LOC102677624;Dbxref=GeneID:102677624
NW_006263547.1	Gnomon	mRNA	626223	644213	.	-	.	Name=XM_006616637.2;ID=rna-XM_006616637.2;Dbxref=GeneID:102681027%2CGenbank:XM_006616637.2;Parent=gene-LOC102681027
NW_006263547.1	Gnomon	CDS	204042	204186	.	-	0	Name=XP_031366813.1;ID=cds-XP_031366813.1;Dbxref=GeneID:102680125%2CGenbank:XP_031366813.1;Parent=rna-XM_031510953.1
NW_006263547.1	Gnomon	CDS	195330	195437	.	-	0	Name=XP_031366813.1;ID=cds-XP_031366813.1;Dbxref=GeneID:102680125%2CGenbank:XP_031366813.1;Parent=rna-XM_031510953.1
NW_006263547.1	Gnomon	CDS	145049	145127	.	-	0	Name=XP_031366813.1;ID=cds-XP_031366813.1;Dbxref=GeneID:102680125%2CGenbank:XP_031366813.1;Parent=rna-XM_031510953.1
NW_006263547.1	Gnomon	CDS	111048	111065	.	-	0	Name=XP_031366813.1;ID=cds-XP_031366813.1;Dbxref=GeneID:102680125%2CGenbank:XP_031366813.1;Parent=rna-XM_031510953.1
NW_006263547.1	Gnomon	CDS	90919	91055	.	-	0	Name=XP_031366813.1;ID=cds-XP_031366813.1;Dbxref=GeneID:102680125%2CGenbank:XP_031366813.1;Parent=rna-XM_031510953.1
NW_006263547.1	Gnomon	CDS	90106	90123	.	-	0	Name=XP_031366813.1;ID=cds-XP_031366813.1;Dbxref=GeneID:102680125%2CGenbank:XP_031366813.1;Parent=rna-XM_031510953.1
NW_006263547.1	Gnomon	CDS	89725	89859	.	-	0	Name=XP_031366813.1;ID=cds-XP_031366813.1;Dbxref=GeneID:102680125%2CGenbank:XP_031366813.1;Parent=rna-XM_031510953.1
NW_006263547.1	Gnomon	CDS	88475	88680	.	-	0	Name=XP_031366813.1;ID=cds-XP_031366813.1;Dbxref=GeneID:102680125%2CGenbank:XP_031366813.1;Parent=rna-XM_031510953.1
NW_006263547.1	Gnomon	CDS	84901	85122	.	-	0	Name=XP_031366813.1;ID=cds-XP_031366813.1;Dbxref=GeneID:102680125%2CGenbank:XP_031366813.1;Parent=rna-XM_031510953.1
NW_006263547.1	Gnomon	CDS	82685	82780	.	-	0	Name=XP_031366813.1;ID=cds-XP_031366813.1;Dbxref=GeneID:102680125%2CGenbank:XP_031366813.1;Parent=rna-XM_031510953.1
NW_006263547.1	Gnomon	exon	84901	85122	.	-	.	ID=exon-XM_031510955.1-12;Dbxref=GeneID:102680125%2CGenbank:XM_031510955.1;Parent=rna-XM_031510955.1
NW_006263547.1	Gnomon	exon	88475	88680	.	-	.	ID=exon-XM_031510955.1-11;Dbxref=GeneID:102680125%2CGenbank:XM_031510955.1;Parent=rna-XM_031510955.1
NW_006263547.1	Gnomon	exon	89725	89859	.	-	.	ID=exon-XM_031510955.1-10;Dbxref=GeneID:102680125%2CGenbank:XM_031510955.1;Parent=rna-XM_031510955.1
NW_006263547.1	Gnomon	exon	82641	82780	.	-	.	ID=exon-XM_031510955.1-13;Dbxref=GeneID:102680125%2CGenbank:XM_031510955.1;Parent=rna-XM_031510955.1
NW_006263547.1	Gnomon	exon	612168	612337	.	-	.	ID=exon-XR_004150649.1-10;Dbxref=GeneID:102679456%2CGenbank:XR_004150649.1;Parent=rna-XR_004150649.1
NW_006263547.1	Gnomon	gene	467257	474370	.	+	.	Name=LOC102677524;ID=gene-LOC102677524;Dbxref=GeneID:102677524
NW_006263547.1	Gnomon	exon	845645	847130	.	-	.	ID=exon-XM_006616680.2-10;Dbxref=GeneID:102674350%2CGenbank:XM_006616680.2;Parent=rna-XM_006616680.2
NW_006263547.1	Gnomon	mRNA	626223	633826	.	-	.	Name=XM_006616638.2;ID=rna-XM_006616638.2;Dbxref=GeneID:102681027%2CGenbank:XM_006616638.2;Parent=gene-LOC102681027
NW_006263547.1	Gnomon	CDS	204042	204186	.	-	0	Name=XP_031366812.1;ID=cds-XP_031366812.1;Dbxref=GeneID:102680125%2CGenbank:XP_031366812.1;Parent=rna-XM_031510952.1
NW_006263547.1	Gnomon	CDS	195330	195437	.	-	0	Name=XP_031366812.1;ID=cds-XP_031366812.1;Dbxref=GeneID:102680125%2CGenbank:XP_031366812.1;Parent=rna-XM_031510952.1
NW_006263547.1	Gnomon	CDS	145049	145127	.	-	0	Name=XP_031366812.1;ID=cds-XP_031366812.1;Dbxref=GeneID:102680125%2CGenbank:XP_031366812.1;Parent=rna-XM_031510952.1
NW_006263547.1	Gnomon	CDS	111048	111065	.	-	0	Name=XP_031366812.1;ID=cds-XP_031366812.1;Dbxref=GeneID:102680125%2CGenbank:XP_031366812.1;Parent=rna-XM_031510952.1
NW_006263547.1	Gnomon	CDS	90919	91055	.	-	0	Name=XP_031366812.1;ID=cds-XP_031366812.1;Dbxref=GeneID:102680125%2CGenbank:XP_031366812.1;Parent=rna-XM_031510952.1
NW_006263547.1	Gnomon	CDS	90106	90123	.	-	0	Name=XP_031366812.1;ID=cds-XP_031366812.1;Dbxref=GeneID:102680125%2CGenbank:XP_031366812.1;Parent=rna-XM_031510952.1
NW_006263547.1	Gnomon	CDS	89725	89859	.	-	0	Name=XP_031366812.1;ID=cds-XP_031366812.1;Dbxref=GeneID:102680125%2CGenbank:XP_031366812.1;Parent=rna-XM_031510952.1
NW_006263547.1	Gnomon	CDS	88475	88680	.	-	0	Name=XP_031366812.1;ID=cds-XP_031366812.1;Dbxref=GeneID:102680125%2CGenbank:XP_031366812.1;Parent=rna-XM_031510952.1
NW_006263547.1	Gnomon	CDS	84901	85122	.	-	0	Name=XP_031366812.1;ID=cds-XP_031366812.1;Dbxref=GeneID:102680125%2CGenbank:XP_031366812.1;Parent=rna-XM_031510952.1
NW_006263547.1	Gnomon	CDS	82685	82780	.	-	0	Name=XP_031366812.1;ID=cds-XP_031366812.1;Dbxref=GeneID:102680125%2CGenbank:XP_031366812.1;Parent=rna-XM_031510952.1
NW_006263547.1	Gnomon	mRNA	461179	462097	.	+	.	Name=XM_006616731.2;ID=rna-XM_006616731.2;Dbxref=GeneID:102680389%2CGenbank:XM_006616731.2;Parent=gene-LOC102680389
NW_006263547.1	Gnomon	gene	530361	535389	.	-	.	Name=LOC102677663;ID=gene-LOC102677663;Dbxref=GeneID:102677663
NW_006263547.1	Gnomon	exon	683121	683288	.	-	.	ID=exon-XM_031510881.1-5;Dbxref=GeneID:102680804%2CGenbank:XM_031510881.1;Parent=rna-XM_031510881.1
NW_006263547.1	Gnomon	exon	683359	683426	.	-	.	ID=exon-XM_031510881.1-4;Dbxref=GeneID:102680804%2CGenbank:XM_031510881.1;Parent=rna-XM_031510881.1
NW_006263547.1	Gnomon	exon	684630	684740	.	-	.	ID=exon-XM_031510881.1-3;Dbxref=GeneID:102680804%2CGenbank:XM_031510881.1;Parent=rna-XM_031510881.1
NW_006263547.1	Gnomon	exon	687908	688023	.	-	.	ID=exon-XM_031510881.1-2;Dbxref=GeneID:102680804%2CGenbank:XM_031510881.1;Parent=rna-XM_031510881.1
NW_006263547.1	Gnomon	exon	688384	688436	.	-	.	ID=exon-XM_031510881.1-1;Dbxref=GeneID:102680804%2CGenbank:XM_031510881.1;Parent=rna-XM_031510881.1
NW_006263547.1	Gnomon	exon	681319	681517	.	-	.	ID=exon-XM_031510881.1-9;Dbxref=GeneID:102680804%2CGenbank:XM_031510881.1;Parent=rna-XM_031510881.1
NW_006263547.1	Gnomon	exon	682003	682207	.	-	.	ID=exon-XM_031510881.1-8;Dbxref=GeneID:102680804%2CGenbank:XM_031510881.1;Parent=rna-XM_031510881.1
NW_006263547.1	Gnomon	exon	682488	682733	.	-	.	ID=exon-XM_031510881.1-7;Dbxref=GeneID:102680804%2CGenbank:XM_031510881.1;Parent=rna-XM_031510881.1
NW_006263547.1	Gnomon	exon	682812	682882	.	-	.	ID=exon-XM_031510881.1-6;Dbxref=GeneID:102680804%2CGenbank:XM_031510881.1;Parent=rna-XM_031510881.1
NW_006263547.1	Gnomon	exon	34835	35172	.	+	.	ID=exon-XM_031510968.1-3;Dbxref=GeneID:102675011%2CGenbank:XM_031510968.1;Parent=rna-XM_031510968.1
NW_006263547.1	Gnomon	exon	34321	34455	.	+	.	ID=exon-XM_031510968.1-2;Dbxref=GeneID:102675011%2CGenbank:XM_031510968.1;Parent=rna-XM_031510968.1
NW_006263547.1	Gnomon	exon	33925	34192	.	+	.	ID=exon-XM_031510968.1-1;Dbxref=GeneID:102675011%2CGenbank:XM_031510968.1;Parent=rna-XM_031510968.1
NW_006263547.1	Gnomon	exon	37551	38081	.	+	.	ID=exon-XM_031510968.1-9;Dbxref=GeneID:102675011%2CGenbank:XM_031510968.1;Parent=rna-XM_031510968.1
NW_006263547.1	Gnomon	exon	37022	37450	.	+	.	ID=exon-XM_031510968.1-8;Dbxref=GeneID:102675011%2CGenbank:XM_031510968.1;Parent=rna-XM_031510968.1
NW_006263547.1	Gnomon	exon	36170	36958	.	+	.	ID=exon-XM_031510968.1-7;Dbxref=GeneID:102675011%2CGenbank:XM_031510968.1;Parent=rna-XM_031510968.1
NW_006263547.1	Gnomon	exon	35887	36094	.	+	.	ID=exon-XM_031510968.1-6;Dbxref=GeneID:102675011%2CGenbank:XM_031510968.1;Parent=rna-XM_031510968.1
NW_006263547.1	Gnomon	exon	35545	35814	.	+	.	ID=exon-XM_031510968.1-5;Dbxref=GeneID:102675011%2CGenbank:XM_031510968.1;Parent=rna-XM_031510968.1
NW_006263547.1	Gnomon	exon	35248	35461	.	+	.	ID=exon-XM_031510968.1-4;Dbxref=GeneID:102675011%2CGenbank:XM_031510968.1;Parent=rna-XM_031510968.1
NW_006263547.1	Gnomon	mRNA	586133	595752	.	+	.	Name=XM_006616635.2;ID=rna-XM_006616635.2;Dbxref=GeneID:102680124%2CGenbank:XM_006616635.2;Parent=gene-LOC102680124
NW_006263547.1	Gnomon	CDS	241213	241227	.	-	0	Name=XP_031366811.1;ID=cds-XP_031366811.1;Dbxref=GeneID:102680125%2CGenbank:XP_031366811.1;Parent=rna-XM_031510951.1
NW_006263547.1	Gnomon	CDS	204042	204189	.	-	0	Name=XP_031366811.1;ID=cds-XP_031366811.1;Dbxref=GeneID:102680125%2CGenbank:XP_031366811.1;Parent=rna-XM_031510951.1
NW_006263547.1	Gnomon	CDS	195330	195437	.	-	0	Name=XP_031366811.1;ID=cds-XP_031366811.1;Dbxref=GeneID:102680125%2CGenbank:XP_031366811.1;Parent=rna-XM_031510951.1
NW_006263547.1	Gnomon	CDS	145049	145127	.	-	0	Name=XP_031366811.1;ID=cds-XP_031366811.1;Dbxref=GeneID:102680125%2CGenbank:XP_031366811.1;Parent=rna-XM_031510951.1
NW_006263547.1	Gnomon	CDS	111048	111065	.	-	0	Name=XP_031366811.1;ID=cds-XP_031366811.1;Dbxref=GeneID:102680125%2CGenbank:XP_031366811.1;Parent=rna-XM_031510951.1
NW_006263547.1	Gnomon	CDS	90919	91055	.	-	0	Name=XP_031366811.1;ID=cds-XP_031366811.1;Dbxref=GeneID:102680125%2CGenbank:XP_031366811.1;Parent=rna-XM_031510951.1
NW_006263547.1	Gnomon	CDS	90106	90123	.	-	0	Name=XP_031366811.1;ID=cds-XP_031366811.1;Dbxref=GeneID:102680125%2CGenbank:XP_031366811.1;Parent=rna-XM_031510951.1
NW_006263547.1	Gnomon	CDS	89725	89859	.	-	0	Name=XP_031366811.1;ID=cds-XP_031366811.1;Dbxref=GeneID:102680125%2CGenbank:XP_031366811.1;Parent=rna-XM_031510951.1
NW_006263547.1	Gnomon	CDS	88475	88680	.	-	0	Name=XP_031366811.1;ID=cds-XP_031366811.1;Dbxref=GeneID:102680125%2CGenbank:XP_031366811.1;Parent=rna-XM_031510951.1
NW_006263547.1	Gnomon	CDS	84901	85122	.	-	0	Name=XP_031366811.1;ID=cds-XP_031366811.1;Dbxref=GeneID:102680125%2CGenbank:XP_031366811.1;Parent=rna-XM_031510951.1
NW_006263547.1	Gnomon	CDS	82685	82780	.	-	0	Name=XP_031366811.1;ID=cds-XP_031366811.1;Dbxref=GeneID:102680125%2CGenbank:XP_031366811.1;Parent=rna-XM_031510951.1
NW_006263547.1	Gnomon	mRNA	586137	595672	.	+	.	Name=XM_006616634.2;ID=rna-XM_006616634.2;Dbxref=GeneID:102680124%2CGenbank:XM_006616634.2;Parent=gene-LOC102680124
NW_006263547.1	Gnomon	CDS	554001	554610	.	+	0	Name=XP_006616681.1;ID=cds-XP_006616681.1;Dbxref=GeneID:102678933%2CGenbank:XP_006616681.1;Parent=rna-XM_006616618.1
NW_006263547.1	Gnomon	CDS	554680	554812	.	+	0	Name=XP_006616681.1;ID=cds-XP_006616681.1;Dbxref=GeneID:102678933%2CGenbank:XP_006616681.1;Parent=rna-XM_006616618.1
NW_006263547.1	Gnomon	CDS	554888	555251	.	+	0	Name=XP_006616681.1;ID=cds-XP_006616681.1;Dbxref=GeneID:102678933%2CGenbank:XP_006616681.1;Parent=rna-XM_006616618.1
NW_006263547.1	Gnomon	exon	922728	922896	.	-	.	ID=exon-XR_004150653.1-6;Dbxref=GeneID:102676330%2CGenbank:XR_004150653.1;Parent=rna-XR_004150653.1
NW_006263547.1	Gnomon	exon	925657	925731	.	-	.	ID=exon-XR_004150653.1-5;Dbxref=GeneID:102676330%2CGenbank:XR_004150653.1;Parent=rna-XR_004150653.1
NW_006263547.1	Gnomon	exon	927338	927397	.	-	.	ID=exon-XR_004150653.1-4;Dbxref=GeneID:102676330%2CGenbank:XR_004150653.1;Parent=rna-XR_004150653.1
NW_006263547.1	Gnomon	exon	927468	927718	.	-	.	ID=exon-XR_004150653.1-3;Dbxref=GeneID:102676330%2CGenbank:XR_004150653.1;Parent=rna-XR_004150653.1
NW_006263547.1	Gnomon	exon	927837	928014	.	-	.	ID=exon-XR_004150653.1-2;Dbxref=GeneID:102676330%2CGenbank:XR_004150653.1;Parent=rna-XR_004150653.1
NW_006263547.1	Gnomon	exon	928320	928500	.	-	.	ID=exon-XR_004150653.1-1;Dbxref=GeneID:102676330%2CGenbank:XR_004150653.1;Parent=rna-XR_004150653.1
NW_006263547.1	Gnomon	exon	873858	874034	.	+	.	ID=exon-XM_006616690.2-10;Dbxref=GeneID:102675371%2CGenbank:XM_006616690.2;Parent=rna-XM_006616690.2
NW_006263547.1	Gnomon	exon	678900	678981	.	-	.	ID=exon-XM_031510881.1-18;Dbxref=GeneID:102680804%2CGenbank:XM_031510881.1;Parent=rna-XM_031510881.1
NW_006263547.1	Gnomon	exon	679067	679295	.	-	.	ID=exon-XM_031510881.1-17;Dbxref=GeneID:102680804%2CGenbank:XM_031510881.1;Parent=rna-XM_031510881.1
NW_006263547.1	Gnomon	exon	677553	678613	.	-	.	ID=exon-XM_031510881.1-19;Dbxref=GeneID:102680804%2CGenbank:XM_031510881.1;Parent=rna-XM_031510881.1
NW_006263547.1	Gnomon	exon	679847	680221	.	-	.	ID=exon-XM_031510881.1-14;Dbxref=GeneID:102680804%2CGenbank:XM_031510881.1;Parent=rna-XM_031510881.1
NW_006263547.1	Gnomon	exon	680314	680499	.	-	.	ID=exon-XM_031510881.1-13;Dbxref=GeneID:102680804%2CGenbank:XM_031510881.1;Parent=rna-XM_031510881.1
NW_006263547.1	Gnomon	exon	679373	679521	.	-	.	ID=exon-XM_031510881.1-16;Dbxref=GeneID:102680804%2CGenbank:XM_031510881.1;Parent=rna-XM_031510881.1
NW_006263547.1	Gnomon	exon	679619	679760	.	-	.	ID=exon-XM_031510881.1-15;Dbxref=GeneID:102680804%2CGenbank:XM_031510881.1;Parent=rna-XM_031510881.1
NW_006263547.1	Gnomon	exon	681126	681237	.	-	.	ID=exon-XM_031510881.1-10;Dbxref=GeneID:102680804%2CGenbank:XM_031510881.1;Parent=rna-XM_031510881.1
NW_006263547.1	Gnomon	exon	680587	680787	.	-	.	ID=exon-XM_031510881.1-12;Dbxref=GeneID:102680804%2CGenbank:XM_031510881.1;Parent=rna-XM_031510881.1
NW_006263547.1	Gnomon	exon	680856	681045	.	-	.	ID=exon-XM_031510881.1-11;Dbxref=GeneID:102680804%2CGenbank:XM_031510881.1;Parent=rna-XM_031510881.1
NW_006263547.1	Gnomon	mRNA	620578	622365	.	+	.	Name=XM_006616636.2;ID=rna-XM_006616636.2;Dbxref=GeneID:102680901%2CGenbank:XM_006616636.2;Parent=gene-LOC102680901
NW_006263547.1	Gnomon	CDS	241213	241227	.	-	0	Name=XP_031366810.1;ID=cds-XP_031366810.1;Dbxref=GeneID:102680125%2CGenbank:XP_031366810.1;Parent=rna-XM_031510950.1
NW_006263547.1	Gnomon	CDS	204042	204189	.	-	0	Name=XP_031366810.1;ID=cds-XP_031366810.1;Dbxref=GeneID:102680125%2CGenbank:XP_031366810.1;Parent=rna-XM_031510950.1
NW_006263547.1	Gnomon	CDS	195330	195437	.	-	0	Name=XP_031366810.1;ID=cds-XP_031366810.1;Dbxref=GeneID:102680125%2CGenbank:XP_031366810.1;Parent=rna-XM_031510950.1
NW_006263547.1	Gnomon	CDS	145049	145127	.	-	0	Name=XP_031366810.1;ID=cds-XP_031366810.1;Dbxref=GeneID:102680125%2CGenbank:XP_031366810.1;Parent=rna-XM_031510950.1
NW_006263547.1	Gnomon	CDS	111048	111065	.	-	0	Name=XP_031366810.1;ID=cds-XP_031366810.1;Dbxref=GeneID:102680125%2CGenbank:XP_031366810.1;Parent=rna-XM_031510950.1
NW_006263547.1	Gnomon	CDS	90919	91055	.	-	0	Name=XP_031366810.1;ID=cds-XP_031366810.1;Dbxref=GeneID:102680125%2CGenbank:XP_031366810.1;Parent=rna-XM_031510950.1
NW_006263547.1	Gnomon	CDS	90106	90123	.	-	0	Name=XP_031366810.1;ID=cds-XP_031366810.1;Dbxref=GeneID:102680125%2CGenbank:XP_031366810.1;Parent=rna-XM_031510950.1
NW_006263547.1	Gnomon	CDS	89725	89859	.	-	0	Name=XP_031366810.1;ID=cds-XP_031366810.1;Dbxref=GeneID:102680125%2CGenbank:XP_031366810.1;Parent=rna-XM_031510950.1
NW_006263547.1	Gnomon	CDS	88475	88680	.	-	0	Name=XP_031366810.1;ID=cds-XP_031366810.1;Dbxref=GeneID:102680125%2CGenbank:XP_031366810.1;Parent=rna-XM_031510950.1
NW_006263547.1	Gnomon	CDS	84901	85122	.	-	0	Name=XP_031366810.1;ID=cds-XP_031366810.1;Dbxref=GeneID:102680125%2CGenbank:XP_031366810.1;Parent=rna-XM_031510950.1
NW_006263547.1	Gnomon	CDS	82685	82780	.	-	0	Name=XP_031366810.1;ID=cds-XP_031366810.1;Dbxref=GeneID:102680125%2CGenbank:XP_031366810.1;Parent=rna-XM_031510950.1
NW_006263547.1	Gnomon	CDS	552390	552668	.	+	0	Name=XP_006616680.1;ID=cds-XP_006616680.1;Dbxref=GeneID:102678808%2CGenbank:XP_006616680.1;Parent=rna-XM_006616617.2
NW_006263547.1	Gnomon	exon	960066	960576	.	-	.	ID=exon-XM_031510967.1-6;Dbxref=GeneID:102678973%2CGenbank:XM_031510967.1;Parent=rna-XM_031510967.1
NW_006263547.1	Gnomon	exon	960712	961013	.	-	.	ID=exon-XM_031510967.1-5;Dbxref=GeneID:102678973%2CGenbank:XM_031510967.1;Parent=rna-XM_031510967.1
NW_006263547.1	Gnomon	exon	959097	959345	.	-	.	ID=exon-XM_031510967.1-8;Dbxref=GeneID:102678973%2CGenbank:XM_031510967.1;Parent=rna-XM_031510967.1
NW_006263547.1	Gnomon	exon	959417	959757	.	-	.	ID=exon-XM_031510967.1-7;Dbxref=GeneID:102678973%2CGenbank:XM_031510967.1;Parent=rna-XM_031510967.1
NW_006263547.1	Gnomon	exon	958304	958477	.	-	.	ID=exon-XM_031510967.1-9;Dbxref=GeneID:102678973%2CGenbank:XM_031510967.1;Parent=rna-XM_031510967.1
NW_006263547.1	Gnomon	exon	961635	961787	.	-	.	ID=exon-XM_031510967.1-2;Dbxref=GeneID:102678973%2CGenbank:XM_031510967.1;Parent=rna-XM_031510967.1
NW_006263547.1	Gnomon	exon	961856	962332	.	-	.	ID=exon-XM_031510967.1-1;Dbxref=GeneID:102678973%2CGenbank:XM_031510967.1;Parent=rna-XM_031510967.1
NW_006263547.1	Gnomon	exon	961095	961340	.	-	.	ID=exon-XM_031510967.1-4;Dbxref=GeneID:102678973%2CGenbank:XM_031510967.1;Parent=rna-XM_031510967.1
NW_006263547.1	Gnomon	exon	961431	961564	.	-	.	ID=exon-XM_031510967.1-3;Dbxref=GeneID:102678973%2CGenbank:XM_031510967.1;Parent=rna-XM_031510967.1
NW_006263547.1	Gnomon	exon	962332	962686	.	+	.	ID=exon-XM_006616722.2-3;Dbxref=GeneID:102679204%2CGenbank:XM_006616722.2;Parent=rna-XM_006616722.2
NW_006263547.1	Gnomon	exon	958667	958953	.	+	.	ID=exon-XM_006616722.2-2;Dbxref=GeneID:102679204%2CGenbank:XM_006616722.2;Parent=rna-XM_006616722.2
NW_006263547.1	Gnomon	exon	963696	964028	.	+	.	ID=exon-XM_006616722.2-5;Dbxref=GeneID:102679204%2CGenbank:XM_006616722.2;Parent=rna-XM_006616722.2
NW_006263547.1	Gnomon	exon	963269	963583	.	+	.	ID=exon-XM_006616722.2-4;Dbxref=GeneID:102679204%2CGenbank:XM_006616722.2;Parent=rna-XM_006616722.2
NW_006263547.1	Gnomon	exon	955909	956856	.	+	.	ID=exon-XM_006616722.2-1;Dbxref=GeneID:102679204%2CGenbank:XM_006616722.2;Parent=rna-XM_006616722.2
NW_006263547.1	Gnomon	exon	964109	965528	.	+	.	ID=exon-XM_006616722.2-6;Dbxref=GeneID:102679204%2CGenbank:XM_006616722.2;Parent=rna-XM_006616722.2
NW_006263547.1	Gnomon	mRNA	586131	595752	.	+	.	Name=XM_006616632.2;ID=rna-XM_006616632.2;Dbxref=GeneID:102680124%2CGenbank:XM_006616632.2;Parent=gene-LOC102680124
NW_006263547.1	Gnomon	gene	885357	917261	.	-	.	Name=LOC102677110;ID=gene-LOC102677110;Dbxref=GeneID:102677110
NW_006263547.1	Gnomon	CDS	574640	574756	.	+	0	Name=XP_006616683.1;ID=cds-XP_006616683.1;Dbxref=GeneID:102679161%2CGenbank:XP_006616683.1;Parent=rna-XM_006616620.2
NW_006263547.1	Gnomon	CDS	574959	575263	.	+	0	Name=XP_006616683.1;ID=cds-XP_006616683.1;Dbxref=GeneID:102679161%2CGenbank:XP_006616683.1;Parent=rna-XM_006616620.2
NW_006263547.1	Gnomon	CDS	576082	576153	.	+	0	Name=XP_006616683.1;ID=cds-XP_006616683.1;Dbxref=GeneID:102679161%2CGenbank:XP_006616683.1;Parent=rna-XM_006616620.2
NW_006263547.1	Gnomon	CDS	576940	577163	.	+	0	Name=XP_006616683.1;ID=cds-XP_006616683.1;Dbxref=GeneID:102679161%2CGenbank:XP_006616683.1;Parent=rna-XM_006616620.2
NW_006263547.1	Gnomon	CDS	577253	577350	.	+	0	Name=XP_006616683.1;ID=cds-XP_006616683.1;Dbxref=GeneID:102679161%2CGenbank:XP_006616683.1;Parent=rna-XM_006616620.2
NW_006263547.1	Gnomon	CDS	577449	577760	.	+	0	Name=XP_006616683.1;ID=cds-XP_006616683.1;Dbxref=GeneID:102679161%2CGenbank:XP_006616683.1;Parent=rna-XM_006616620.2
NW_006263547.1	Gnomon	CDS	577834	578220	.	+	0	Name=XP_006616683.1;ID=cds-XP_006616683.1;Dbxref=GeneID:102679161%2CGenbank:XP_006616683.1;Parent=rna-XM_006616620.2
NW_006263547.1	Gnomon	CDS	578307	578545	.	+	0	Name=XP_006616683.1;ID=cds-XP_006616683.1;Dbxref=GeneID:102679161%2CGenbank:XP_006616683.1;Parent=rna-XM_006616620.2
NW_006263547.1	Gnomon	CDS	578605	578885	.	+	0	Name=XP_006616683.1;ID=cds-XP_006616683.1;Dbxref=GeneID:102679161%2CGenbank:XP_006616683.1;Parent=rna-XM_006616620.2
NW_006263547.1	Gnomon	CDS	579023	579179	.	+	0	Name=XP_006616683.1;ID=cds-XP_006616683.1;Dbxref=GeneID:102679161%2CGenbank:XP_006616683.1;Parent=rna-XM_006616620.2
NW_006263547.1	Gnomon	CDS	579255	579457	.	+	0	Name=XP_006616683.1;ID=cds-XP_006616683.1;Dbxref=GeneID:102679161%2CGenbank:XP_006616683.1;Parent=rna-XM_006616620.2
NW_006263547.1	Gnomon	CDS	579561	579709	.	+	0	Name=XP_006616683.1;ID=cds-XP_006616683.1;Dbxref=GeneID:102679161%2CGenbank:XP_006616683.1;Parent=rna-XM_006616620.2
NW_006263547.1	Gnomon	CDS	579819	580130	.	+	0	Name=XP_006616683.1;ID=cds-XP_006616683.1;Dbxref=GeneID:102679161%2CGenbank:XP_006616683.1;Parent=rna-XM_006616620.2
NW_006263547.1	Gnomon	CDS	580203	580612	.	+	0	Name=XP_006616683.1;ID=cds-XP_006616683.1;Dbxref=GeneID:102679161%2CGenbank:XP_006616683.1;Parent=rna-XM_006616620.2
NW_006263547.1	Gnomon	CDS	580728	581289	.	+	0	Name=XP_006616683.1;ID=cds-XP_006616683.1;Dbxref=GeneID:102679161%2CGenbank:XP_006616683.1;Parent=rna-XM_006616620.2
NW_006263547.1	Gnomon	exon	943045	943247	.	-	.	ID=exon-XM_031510921.1-8;Dbxref=GeneID:102677755%2CGenbank:XM_031510921.1;Parent=rna-XM_031510921.1
NW_006263547.1	Gnomon	exon	943331	943493	.	-	.	ID=exon-XM_031510921.1-7;Dbxref=GeneID:102677755%2CGenbank:XM_031510921.1;Parent=rna-XM_031510921.1
NW_006263547.1	Gnomon	exon	942796	942948	.	-	.	ID=exon-XM_031510921.1-9;Dbxref=GeneID:102677755%2CGenbank:XM_031510921.1;Parent=rna-XM_031510921.1
NW_006263547.1	Gnomon	exon	945161	945354	.	-	.	ID=exon-XM_031510921.1-2;Dbxref=GeneID:102677755%2CGenbank:XM_031510921.1;Parent=rna-XM_031510921.1
NW_006263547.1	Gnomon	exon	945589	945638	.	-	.	ID=exon-XM_031510921.1-1;Dbxref=GeneID:102677755%2CGenbank:XM_031510921.1;Parent=rna-XM_031510921.1
NW_006263547.1	Gnomon	exon	944079	944298	.	-	.	ID=exon-XM_031510921.1-4;Dbxref=GeneID:102677755%2CGenbank:XM_031510921.1;Parent=rna-XM_031510921.1
NW_006263547.1	Gnomon	exon	944397	944930	.	-	.	ID=exon-XM_031510921.1-3;Dbxref=GeneID:102677755%2CGenbank:XM_031510921.1;Parent=rna-XM_031510921.1
NW_006263547.1	Gnomon	exon	943564	943679	.	-	.	ID=exon-XM_031510921.1-6;Dbxref=GeneID:102677755%2CGenbank:XM_031510921.1;Parent=rna-XM_031510921.1
NW_006263547.1	Gnomon	exon	943802	944011	.	-	.	ID=exon-XM_031510921.1-5;Dbxref=GeneID:102677755%2CGenbank:XM_031510921.1;Parent=rna-XM_031510921.1
NW_006263547.1	Gnomon	mRNA	586138	595672	.	+	.	Name=XM_006616633.2;ID=rna-XM_006616633.2;Dbxref=GeneID:102680124%2CGenbank:XM_006616633.2;Parent=gene-LOC102680124
NW_006263547.1	Gnomon	exon	459439	459765	.	+	.	ID=exon-XM_006616601.2-5;Dbxref=GeneID:102676649%2CGenbank:XM_006616601.2;Parent=rna-XM_006616601.2
NW_006263547.1	Gnomon	exon	459141	459371	.	+	.	ID=exon-XM_006616601.2-4;Dbxref=GeneID:102676649%2CGenbank:XM_006616601.2;Parent=rna-XM_006616601.2
NW_006263547.1	Gnomon	exon	458970	459057	.	+	.	ID=exon-XM_006616601.2-3;Dbxref=GeneID:102676649%2CGenbank:XM_006616601.2;Parent=rna-XM_006616601.2
NW_006263547.1	Gnomon	exon	458686	458906	.	+	.	ID=exon-XM_006616601.2-2;Dbxref=GeneID:102676649%2CGenbank:XM_006616601.2;Parent=rna-XM_006616601.2
NW_006263547.1	Gnomon	exon	458269	458477	.	+	.	ID=exon-XM_006616601.2-1;Dbxref=GeneID:102676649%2CGenbank:XM_006616601.2;Parent=rna-XM_006616601.2
NW_006263547.1	Gnomon	gene	929623	930944	.	+	.	Name=LOC102677256;ID=gene-LOC102677256;Dbxref=GeneID:102677256
NW_006263547.1	Gnomon	mRNA	22502	28021	.	+	.	Name=XM_006616585.2;ID=rna-XM_006616585.2;Dbxref=GeneID:102674521%2CGenbank:XM_006616585.2;Parent=gene-LOC102674521
NW_006263547.1	Gnomon	exon	463563	463641	.	+	.	ID=exon-XR_004150655.1-1;Dbxref=GeneID:102676515%2CGenbank:XR_004150655.1;Parent=rna-XR_004150655.1
NW_006263547.1	Gnomon	exon	464505	464627	.	+	.	ID=exon-XR_004150655.1-5;Dbxref=GeneID:102676515%2CGenbank:XR_004150655.1;Parent=rna-XR_004150655.1
NW_006263547.1	Gnomon	exon	464231	464424	.	+	.	ID=exon-XR_004150655.1-4;Dbxref=GeneID:102676515%2CGenbank:XR_004150655.1;Parent=rna-XR_004150655.1
NW_006263547.1	Gnomon	exon	464016	464141	.	+	.	ID=exon-XR_004150655.1-3;Dbxref=GeneID:102676515%2CGenbank:XR_004150655.1;Parent=rna-XR_004150655.1
NW_006263547.1	Gnomon	exon	463726	463933	.	+	.	ID=exon-XR_004150655.1-2;Dbxref=GeneID:102676515%2CGenbank:XR_004150655.1;Parent=rna-XR_004150655.1
NW_006263547.1	Gnomon	mRNA	82641	399165	.	-	.	Name=XM_031510949.1;ID=rna-XM_031510949.1;Dbxref=GeneID:102680125%2CGenbank:XM_031510949.1;Parent=gene-LOC102680125
NW_006263547.1	Gnomon	exon	465676	465890	.	+	.	ID=exon-XR_004150655.1-9;Dbxref=GeneID:102676515%2CGenbank:XR_004150655.1;Parent=rna-XR_004150655.1
NW_006263547.1	Gnomon	exon	465383	465592	.	+	.	ID=exon-XR_004150655.1-8;Dbxref=GeneID:102676515%2CGenbank:XR_004150655.1;Parent=rna-XR_004150655.1
NW_006263547.1	Gnomon	exon	464952	465162	.	+	.	ID=exon-XR_004150655.1-7;Dbxref=GeneID:102676515%2CGenbank:XR_004150655.1;Parent=rna-XR_004150655.1
NW_006263547.1	Gnomon	exon	464710	464869	.	+	.	ID=exon-XR_004150655.1-6;Dbxref=GeneID:102676515%2CGenbank:XR_004150655.1;Parent=rna-XR_004150655.1
NW_006263547.1	Gnomon	CDS	975822	975955	.	+	0	Name=XP_006616788.1;ID=cds-XP_006616788.1;Dbxref=GeneID:102679698%2CGenbank:XP_006616788.1;Parent=rna-XM_006616725.2
NW_006263547.1	Gnomon	CDS	976038	976241	.	+	0	Name=XP_006616788.1;ID=cds-XP_006616788.1;Dbxref=GeneID:102679698%2CGenbank:XP_006616788.1;Parent=rna-XM_006616725.2
NW_006263547.1	Gnomon	CDS	976319	976645	.	+	0	Name=XP_006616788.1;ID=cds-XP_006616788.1;Dbxref=GeneID:102679698%2CGenbank:XP_006616788.1;Parent=rna-XM_006616725.2
NW_006263547.1	Gnomon	CDS	976824	977060	.	+	0	Name=XP_006616788.1;ID=cds-XP_006616788.1;Dbxref=GeneID:102679698%2CGenbank:XP_006616788.1;Parent=rna-XM_006616725.2
NW_006263547.1	Gnomon	CDS	977145	977395	.	+	0	Name=XP_006616788.1;ID=cds-XP_006616788.1;Dbxref=GeneID:102679698%2CGenbank:XP_006616788.1;Parent=rna-XM_006616725.2
NW_006263547.1	Gnomon	CDS	977522	978054	.	+	0	Name=XP_006616788.1;ID=cds-XP_006616788.1;Dbxref=GeneID:102679698%2CGenbank:XP_006616788.1;Parent=rna-XM_006616725.2
NW_006263547.1	Gnomon	CDS	978117	978218	.	+	0	Name=XP_006616788.1;ID=cds-XP_006616788.1;Dbxref=GeneID:102679698%2CGenbank:XP_006616788.1;Parent=rna-XM_006616725.2
NW_006263547.1	Gnomon	CDS	978311	978714	.	+	0	Name=XP_006616788.1;ID=cds-XP_006616788.1;Dbxref=GeneID:102679698%2CGenbank:XP_006616788.1;Parent=rna-XM_006616725.2
NW_006263547.1	Gnomon	CDS	978795	979158	.	+	0	Name=XP_006616788.1;ID=cds-XP_006616788.1;Dbxref=GeneID:102679698%2CGenbank:XP_006616788.1;Parent=rna-XM_006616725.2
NW_006263547.1	Gnomon	CDS	979235	979419	.	+	0	Name=XP_006616788.1;ID=cds-XP_006616788.1;Dbxref=GeneID:102679698%2CGenbank:XP_006616788.1;Parent=rna-XM_006616725.2
NW_006263547.1	Gnomon	CDS	997655	997762	.	+	0	Name=XP_006616788.1;ID=cds-XP_006616788.1;Dbxref=GeneID:102679698%2CGenbank:XP_006616788.1;Parent=rna-XM_006616725.2
NW_006263547.1	Gnomon	CDS	1000140	1000246	.	+	0	Name=XP_006616788.1;ID=cds-XP_006616788.1;Dbxref=GeneID:102679698%2CGenbank:XP_006616788.1;Parent=rna-XM_006616725.2
NW_006263547.1	Gnomon	CDS	1013205	1013335	.	+	0	Name=XP_006616788.1;ID=cds-XP_006616788.1;Dbxref=GeneID:102679698%2CGenbank:XP_006616788.1;Parent=rna-XM_006616725.2
NW_006263547.1	Gnomon	CDS	1013763	1013882	.	+	0	Name=XP_006616788.1;ID=cds-XP_006616788.1;Dbxref=GeneID:102679698%2CGenbank:XP_006616788.1;Parent=rna-XM_006616725.2
NW_006263547.1	Gnomon	CDS	1019494	1019619	.	+	0	Name=XP_006616788.1;ID=cds-XP_006616788.1;Dbxref=GeneID:102679698%2CGenbank:XP_006616788.1;Parent=rna-XM_006616725.2
NW_006263547.1	Gnomon	CDS	1045123	1045207	.	+	0	Name=XP_006616788.1;ID=cds-XP_006616788.1;Dbxref=GeneID:102679698%2CGenbank:XP_006616788.1;Parent=rna-XM_006616725.2
NW_006263547.1	Gnomon	CDS	1052193	1052215	.	+	0	Name=XP_006616788.1;ID=cds-XP_006616788.1;Dbxref=GeneID:102679698%2CGenbank:XP_006616788.1;Parent=rna-XM_006616725.2
NW_006263547.1	Gnomon	exon	723433	723733	.	-	.	ID=exon-XM_006616669.2-5;Dbxref=GeneID:102672808%2CGenbank:XM_006616669.2;Parent=rna-XM_006616669.2
NW_006263547.1	Gnomon	exon	723805	724220	.	-	.	ID=exon-XM_006616669.2-4;Dbxref=GeneID:102672808%2CGenbank:XM_006616669.2;Parent=rna-XM_006616669.2
NW_006263547.1	Gnomon	exon	725297	725326	.	-	.	ID=exon-XM_006616669.2-1;Dbxref=GeneID:102672808%2CGenbank:XM_006616669.2;Parent=rna-XM_006616669.2
NW_006263547.1	Gnomon	exon	724332	724669	.	-	.	ID=exon-XM_006616669.2-3;Dbxref=GeneID:102672808%2CGenbank:XM_006616669.2;Parent=rna-XM_006616669.2
NW_006263547.1	Gnomon	exon	724747	725221	.	-	.	ID=exon-XM_006616669.2-2;Dbxref=GeneID:102672808%2CGenbank:XM_006616669.2;Parent=rna-XM_006616669.2
NW_006263547.1	Gnomon	CDS	652662	652738	.	+	0	Name=XP_031366761.1;ID=cds-XP_031366761.1;Dbxref=GeneID:102670675%2CGenbank:XP_031366761.1;Parent=rna-XM_031510901.1
NW_006263547.1	Gnomon	CDS	652806	652953	.	+	0	Name=XP_031366761.1;ID=cds-XP_031366761.1;Dbxref=GeneID:102670675%2CGenbank:XP_031366761.1;Parent=rna-XM_031510901.1
NW_006263547.1	Gnomon	CDS	653028	653375	.	+	0	Name=XP_031366761.1;ID=cds-XP_031366761.1;Dbxref=GeneID:102670675%2CGenbank:XP_031366761.1;Parent=rna-XM_031510901.1
NW_006263547.1	Gnomon	CDS	653440	653524	.	+	0	Name=XP_031366761.1;ID=cds-XP_031366761.1;Dbxref=GeneID:102670675%2CGenbank:XP_031366761.1;Parent=rna-XM_031510901.1
NW_006263547.1	Gnomon	CDS	653615	653773	.	+	0	Name=XP_031366761.1;ID=cds-XP_031366761.1;Dbxref=GeneID:102670675%2CGenbank:XP_031366761.1;Parent=rna-XM_031510901.1
NW_006263547.1	Gnomon	CDS	653839	653993	.	+	0	Name=XP_031366761.1;ID=cds-XP_031366761.1;Dbxref=GeneID:102670675%2CGenbank:XP_031366761.1;Parent=rna-XM_031510901.1
NW_006263547.1	Gnomon	CDS	654115	654282	.	+	0	Name=XP_031366761.1;ID=cds-XP_031366761.1;Dbxref=GeneID:102670675%2CGenbank:XP_031366761.1;Parent=rna-XM_031510901.1
NW_006263547.1	Gnomon	exon	530652	530746	.	-	.	ID=exon-XM_031510922.1-9;Dbxref=GeneID:102677663%2CGenbank:XM_031510922.1;Parent=rna-XM_031510922.1
NW_006263547.1	Gnomon	exon	530863	531139	.	-	.	ID=exon-XM_031510922.1-8;Dbxref=GeneID:102677663%2CGenbank:XM_031510922.1;Parent=rna-XM_031510922.1
NW_006263547.1	Gnomon	exon	531353	531719	.	-	.	ID=exon-XM_031510922.1-7;Dbxref=GeneID:102677663%2CGenbank:XM_031510922.1;Parent=rna-XM_031510922.1
NW_006263547.1	Gnomon	exon	532116	532490	.	-	.	ID=exon-XM_031510922.1-6;Dbxref=GeneID:102677663%2CGenbank:XM_031510922.1;Parent=rna-XM_031510922.1
NW_006263547.1	Gnomon	exon	532753	532996	.	-	.	ID=exon-XM_031510922.1-5;Dbxref=GeneID:102677663%2CGenbank:XM_031510922.1;Parent=rna-XM_031510922.1
NW_006263547.1	Gnomon	exon	533266	533506	.	-	.	ID=exon-XM_031510922.1-4;Dbxref=GeneID:102677663%2CGenbank:XM_031510922.1;Parent=rna-XM_031510922.1
NW_006263547.1	Gnomon	exon	534351	534458	.	-	.	ID=exon-XM_031510922.1-3;Dbxref=GeneID:102677663%2CGenbank:XM_031510922.1;Parent=rna-XM_031510922.1
NW_006263547.1	Gnomon	exon	534536	534808	.	-	.	ID=exon-XM_031510922.1-2;Dbxref=GeneID:102677663%2CGenbank:XM_031510922.1;Parent=rna-XM_031510922.1
NW_006263547.1	Gnomon	exon	535250	535389	.	-	.	ID=exon-XM_031510922.1-1;Dbxref=GeneID:102677663%2CGenbank:XM_031510922.1;Parent=rna-XM_031510922.1
NW_006263547.1	Gnomon	mRNA	22502	28021	.	+	.	Name=XM_006616586.2;ID=rna-XM_006616586.2;Dbxref=GeneID:102674521%2CGenbank:XM_006616586.2;Parent=gene-LOC102674521
NW_006263547.1	Gnomon	exon	979235	979419	.	+	.	ID=exon-XM_006616725.2-11;Dbxref=GeneID:102679698%2CGenbank:XM_006616725.2;Parent=rna-XM_006616725.2
NW_006263547.1	Gnomon	exon	978795	979158	.	+	.	ID=exon-XM_006616725.2-10;Dbxref=GeneID:102679698%2CGenbank:XM_006616725.2;Parent=rna-XM_006616725.2
NW_006263547.1	Gnomon	exon	1000140	1000246	.	+	.	ID=exon-XM_006616725.2-13;Dbxref=GeneID:102679698%2CGenbank:XM_006616725.2;Parent=rna-XM_006616725.2
NW_006263547.1	Gnomon	exon	997655	997762	.	+	.	ID=exon-XM_006616725.2-12;Dbxref=GeneID:102679698%2CGenbank:XM_006616725.2;Parent=rna-XM_006616725.2
NW_006263547.1	Gnomon	exon	1013763	1013882	.	+	.	ID=exon-XM_006616725.2-15;Dbxref=GeneID:102679698%2CGenbank:XM_006616725.2;Parent=rna-XM_006616725.2
NW_006263547.1	Gnomon	exon	1013205	1013335	.	+	.	ID=exon-XM_006616725.2-14;Dbxref=GeneID:102679698%2CGenbank:XM_006616725.2;Parent=rna-XM_006616725.2
NW_006263547.1	Gnomon	exon	1045123	1045207	.	+	.	ID=exon-XM_006616725.2-17;Dbxref=GeneID:102679698%2CGenbank:XM_006616725.2;Parent=rna-XM_006616725.2
NW_006263547.1	Gnomon	exon	1019494	1019619	.	+	.	ID=exon-XM_006616725.2-16;Dbxref=GeneID:102679698%2CGenbank:XM_006616725.2;Parent=rna-XM_006616725.2
NW_006263547.1	Gnomon	exon	1052193	1052810	.	+	.	ID=exon-XM_006616725.2-18;Dbxref=GeneID:102679698%2CGenbank:XM_006616725.2;Parent=rna-XM_006616725.2
NW_006263547.1	Gnomon	CDS	974902	974920	.	-	0	Name=XP_006616787.1;ID=cds-XP_006616787.1;Dbxref=GeneID:102679585%2CGenbank:XP_006616787.1;Parent=rna-XM_006616724.2
NW_006263547.1	Gnomon	CDS	974511	974808	.	-	0	Name=XP_006616787.1;ID=cds-XP_006616787.1;Dbxref=GeneID:102679585%2CGenbank:XP_006616787.1;Parent=rna-XM_006616724.2
NW_006263547.1	Gnomon	CDS	974127	974433	.	-	0	Name=XP_006616787.1;ID=cds-XP_006616787.1;Dbxref=GeneID:102679585%2CGenbank:XP_006616787.1;Parent=rna-XM_006616724.2
NW_006263547.1	Gnomon	exon	997655	997762	.	+	.	ID=exon-XM_031510896.1-12;Dbxref=GeneID:102679698%2CGenbank:XM_031510896.1;Parent=rna-XM_031510896.1
NW_006263547.1	Gnomon	exon	979235	979419	.	+	.	ID=exon-XM_031510896.1-11;Dbxref=GeneID:102679698%2CGenbank:XM_031510896.1;Parent=rna-XM_031510896.1
NW_006263547.1	Gnomon	exon	978795	979158	.	+	.	ID=exon-XM_031510896.1-10;Dbxref=GeneID:102679698%2CGenbank:XM_031510896.1;Parent=rna-XM_031510896.1
NW_006263547.1	Gnomon	exon	1013763	1013882	.	+	.	ID=exon-XM_031510896.1-15;Dbxref=GeneID:102679698%2CGenbank:XM_031510896.1;Parent=rna-XM_031510896.1
NW_006263547.1	Gnomon	exon	1013205	1013350	.	+	.	ID=exon-XM_031510896.1-14;Dbxref=GeneID:102679698%2CGenbank:XM_031510896.1;Parent=rna-XM_031510896.1
[truncated: 1,831 more rows]
