# Supplementary material for: Prevalent bee venom genes evolved before the aculeate stinger and eusociality
Source: BMC Biol. 2023 Oct 23;21:229. doi: 10.1186/s12915-023-01656-5 (PMC10591384; doi:10.1186/s12915-023-01656-5)
Supplement: Supplementary file 42 — Additional file 42. Gff files of all toxin gene annotations. [file 12915_2023_1656_MOESM42_ESM.zip › AdditionalFile9_ToxinGeneAnnotations/NW_020311346.1._APH.gff_modified_Koludarov_et_al_2021.gff3]

##gff-version 3
##source-version geneious 2020.2.2
##sequence-region	NW_020311346.1	1	974778
NW_020311346.1	Koludarov_et_al_2021	gene	879550	884042	.	+	.	Name=APH
NW_020311346.1	Gnomon	mRNA	659141	659778	.	-	.	Name=XM_012407467.1;ID=rna-XM_012407467.1;Dbxref=GeneID:105690001%2CGenbank:XM_012407467.1;Parent=gene-LOC105690001
NW_020311346.1	Gnomon	mRNA	670939	734806	.	-	.	Name=XM_020854670.1;ID=rna-XM_020854670.1;Dbxref=GeneID:105690021%2CGenbank:XM_020854670.1;Parent=gene-LOC105690021
NW_020311346.1	Gnomon	exon	850454	850773	.	-	.	ID=exon-XM_020856237.1-7;Dbxref=GeneID:110117404%2CGenbank:XM_020856237.1;Parent=rna-XM_020856237.1
NW_020311346.1	Gnomon	exon	850867	851041	.	-	.	ID=exon-XM_020856237.1-6;Dbxref=GeneID:110117404%2CGenbank:XM_020856237.1;Parent=rna-XM_020856237.1
NW_020311346.1	Gnomon	exon	851751	851902	.	-	.	ID=exon-XM_020856237.1-3;Dbxref=GeneID:110117404%2CGenbank:XM_020856237.1;Parent=rna-XM_020856237.1
NW_020311346.1	Gnomon	exon	851983	852037	.	-	.	ID=exon-XM_020856237.1-2;Dbxref=GeneID:110117404%2CGenbank:XM_020856237.1;Parent=rna-XM_020856237.1
NW_020311346.1	Gnomon	exon	851158	851352	.	-	.	ID=exon-XM_020856237.1-5;Dbxref=GeneID:110117404%2CGenbank:XM_020856237.1;Parent=rna-XM_020856237.1
NW_020311346.1	Gnomon	exon	851421	851663	.	-	.	ID=exon-XM_020856237.1-4;Dbxref=GeneID:110117404%2CGenbank:XM_020856237.1;Parent=rna-XM_020856237.1
NW_020311346.1	Gnomon	exon	852123	852631	.	-	.	ID=exon-XM_020856237.1-1;Dbxref=GeneID:110117404%2CGenbank:XM_020856237.1;Parent=rna-XM_020856237.1
NW_020311346.1	Gnomon	CDS	734879	734882	.	+	0	Name=XP_020710320.1;ID=cds-XP_020710320.1;Dbxref=GeneID:105690017%2CGenbank:XP_020710320.1;Parent=rna-XM_020854661.1
NW_020311346.1	Gnomon	CDS	735315	735679	.	+	0	Name=XP_020710320.1;ID=cds-XP_020710320.1;Dbxref=GeneID:105690017%2CGenbank:XP_020710320.1;Parent=rna-XM_020854661.1
NW_020311346.1	Gnomon	CDS	735765	736190	.	+	0	Name=XP_020710320.1;ID=cds-XP_020710320.1;Dbxref=GeneID:105690017%2CGenbank:XP_020710320.1;Parent=rna-XM_020854661.1
NW_020311346.1	Gnomon	CDS	736298	736529	.	+	0	Name=XP_020710320.1;ID=cds-XP_020710320.1;Dbxref=GeneID:105690017%2CGenbank:XP_020710320.1;Parent=rna-XM_020854661.1
NW_020311346.1	Gnomon	CDS	736627	736852	.	+	0	Name=XP_020710320.1;ID=cds-XP_020710320.1;Dbxref=GeneID:105690017%2CGenbank:XP_020710320.1;Parent=rna-XM_020854661.1
NW_020311346.1	Gnomon	CDS	736953	737238	.	+	0	Name=XP_020710320.1;ID=cds-XP_020710320.1;Dbxref=GeneID:105690017%2CGenbank:XP_020710320.1;Parent=rna-XM_020854661.1
NW_020311346.1	Gnomon	exon	786171	786357	.	-	.	ID=exon-XM_012407476.2-3;Dbxref=GeneID:105690008%2CGenbank:XM_012407476.2;Parent=rna-XM_012407476.2
NW_020311346.1	Gnomon	exon	785732	786091	.	-	.	ID=exon-XM_012407476.2-4;Dbxref=GeneID:105690008%2CGenbank:XM_012407476.2;Parent=rna-XM_012407476.2
NW_020311346.1	Gnomon	exon	783583	785660	.	-	.	ID=exon-XM_012407476.2-5;Dbxref=GeneID:105690008%2CGenbank:XM_012407476.2;Parent=rna-XM_012407476.2
NW_020311346.1	Gnomon	exon	786601	787620	.	-	.	ID=exon-XM_012407476.2-1;Dbxref=GeneID:105690008%2CGenbank:XM_012407476.2;Parent=rna-XM_012407476.2
NW_020311346.1	Gnomon	exon	786422	786535	.	-	.	ID=exon-XM_012407476.2-2;Dbxref=GeneID:105690008%2CGenbank:XM_012407476.2;Parent=rna-XM_012407476.2
NW_020311346.1	Gnomon	exon	776220	776313	.	-	.	ID=exon-XM_020854666.1-1;Dbxref=GeneID:105690021%2CGenbank:XM_020854666.1;Parent=rna-XM_020854666.1
NW_020311346.1	Gnomon	exon	775640	775991	.	-	.	ID=exon-XM_020854666.1-2;Dbxref=GeneID:105690021%2CGenbank:XM_020854666.1;Parent=rna-XM_020854666.1
NW_020311346.1	Gnomon	exon	770903	770993	.	-	.	ID=exon-XM_020854666.1-3;Dbxref=GeneID:105690021%2CGenbank:XM_020854666.1;Parent=rna-XM_020854666.1
NW_020311346.1	Gnomon	exon	675440	675566	.	-	.	ID=exon-XM_020854666.1-8;Dbxref=GeneID:105690021%2CGenbank:XM_020854666.1;Parent=rna-XM_020854666.1
NW_020311346.1	Gnomon	exon	675055	675281	.	-	.	ID=exon-XM_020854666.1-9;Dbxref=GeneID:105690021%2CGenbank:XM_020854666.1;Parent=rna-XM_020854666.1
NW_020311346.1	Gnomon	exon	746560	746677	.	-	.	ID=exon-XM_020854666.1-4;Dbxref=GeneID:105690021%2CGenbank:XM_020854666.1;Parent=rna-XM_020854666.1
NW_020311346.1	Gnomon	exon	716717	716827	.	-	.	ID=exon-XM_020854666.1-5;Dbxref=GeneID:105690021%2CGenbank:XM_020854666.1;Parent=rna-XM_020854666.1
NW_020311346.1	Gnomon	exon	678560	678666	.	-	.	ID=exon-XM_020854666.1-6;Dbxref=GeneID:105690021%2CGenbank:XM_020854666.1;Parent=rna-XM_020854666.1
NW_020311346.1	Gnomon	exon	675649	675740	.	-	.	ID=exon-XM_020854666.1-7;Dbxref=GeneID:105690021%2CGenbank:XM_020854666.1;Parent=rna-XM_020854666.1
NW_020311346.1	Gnomon	mRNA	884146	886795	.	+	.	Name=XM_012413123.2;ID=rna-XM_012413123.2;Dbxref=GeneID:105693288%2CGenbank:XM_012413123.2;Parent=gene-LOC105693288
NW_020311346.1	Gnomon	mRNA	350834	353551	.	+	.	Name=XM_012407468.2;ID=rna-XM_012407468.2;Dbxref=GeneID:105690003%2CGenbank:XM_012407468.2;Parent=gene-LOC105690003
NW_020311346.1	Gnomon	exon	78846	78879	.	+	.	ID=exon-XM_012407516.2-5;Dbxref=GeneID:105690036%2CGenbank:XM_012407516.2;Parent=rna-XM_012407516.2
NW_020311346.1	Gnomon	exon	72694	72939	.	+	.	ID=exon-XM_012407516.2-4;Dbxref=GeneID:105690036%2CGenbank:XM_012407516.2;Parent=rna-XM_012407516.2
NW_020311346.1	Gnomon	exon	82905	83040	.	+	.	ID=exon-XM_012407516.2-7;Dbxref=GeneID:105690036%2CGenbank:XM_012407516.2;Parent=rna-XM_012407516.2
NW_020311346.1	Gnomon	exon	81956	82057	.	+	.	ID=exon-XM_012407516.2-6;Dbxref=GeneID:105690036%2CGenbank:XM_012407516.2;Parent=rna-XM_012407516.2
NW_020311346.1	Gnomon	exon	29578	29598	.	+	.	ID=exon-XM_012407516.2-1;Dbxref=GeneID:105690036%2CGenbank:XM_012407516.2;Parent=rna-XM_012407516.2
NW_020311346.1	Gnomon	exon	50910	50951	.	+	.	ID=exon-XM_012407516.2-3;Dbxref=GeneID:105690036%2CGenbank:XM_012407516.2;Parent=rna-XM_012407516.2
NW_020311346.1	Gnomon	mRNA	670939	734988	.	-	.	Name=XM_020854671.1;ID=rna-XM_020854671.1;Dbxref=GeneID:105690021%2CGenbank:XM_020854671.1;Parent=gene-LOC105690021
NW_020311346.1	Gnomon	exon	43302	44229	.	+	.	ID=exon-XM_012407516.2-2;Dbxref=GeneID:105690036%2CGenbank:XM_012407516.2;Parent=rna-XM_012407516.2
NW_020311346.1	Gnomon	exon	83567	84294	.	+	.	ID=exon-XM_012407516.2-9;Dbxref=GeneID:105690036%2CGenbank:XM_012407516.2;Parent=rna-XM_012407516.2
NW_020311346.1	Gnomon	exon	83130	83278	.	+	.	ID=exon-XM_012407516.2-8;Dbxref=GeneID:105690036%2CGenbank:XM_012407516.2;Parent=rna-XM_012407516.2
NW_020311346.1	Gnomon	exon	616119	617076	.	+	.	ID=exon-XM_020854648.1-3;Dbxref=GeneID:105690010%2CGenbank:XM_020854648.1;Parent=rna-XM_020854648.1
NW_020311346.1	Gnomon	exon	615912	616008	.	+	.	ID=exon-XM_020854648.1-2;Dbxref=GeneID:105690010%2CGenbank:XM_020854648.1;Parent=rna-XM_020854648.1
NW_020311346.1	Gnomon	exon	615302	615454	.	+	.	ID=exon-XM_020854648.1-1;Dbxref=GeneID:105690010%2CGenbank:XM_020854648.1;Parent=rna-XM_020854648.1
NW_020311346.1	Gnomon	gene	280346	283291	.	-	.	Name=LOC105690029;ID=gene-LOC105690029;Dbxref=GeneID:105690029
NW_020311346.1	Gnomon	gene	697370	700082	.	+	.	Name=LOC105690022;ID=gene-LOC105690022;Dbxref=GeneID:105690022
NW_020311346.1	Gnomon	gene	670939	781240	.	-	.	Name=LOC105690021;ID=gene-LOC105690021;Dbxref=GeneID:105690021
NW_020311346.1	Gnomon	gene	276780	288714	.	+	.	Name=LOC105690024;ID=gene-LOC105690024;Dbxref=GeneID:105690024
NW_020311346.1	Gnomon	gene	666411	669007	.	+	.	Name=LOC105690023;ID=gene-LOC105690023;Dbxref=GeneID:105690023
NW_020311346.1	Gnomon	gene	272572	274150	.	-	.	Name=LOC105690026;ID=gene-LOC105690026;Dbxref=GeneID:105690026
NW_020311346.1	Gnomon	gene	275319	276670	.	-	.	Name=LOC105690025;ID=gene-LOC105690025;Dbxref=GeneID:105690025
NW_020311346.1	Gnomon	gene	270343	271946	.	-	.	Name=LOC105690028;ID=gene-LOC105690028;Dbxref=GeneID:105690028
NW_020311346.1	Gnomon	gene	197425	262045	.	+	.	Name=LOC105690033;ID=gene-LOC105690033;Dbxref=GeneID:105690033
NW_020311346.1	Gnomon	gene	790741	808624	.	-	.	Name=LOC105690034;ID=gene-LOC105690034;Dbxref=GeneID:105690034
NW_020311346.1	Gnomon	gene	220	83612	.	-	.	Name=LOC105690037;ID=gene-LOC105690037;Dbxref=GeneID:105690037
NW_020311346.1	Gnomon	gene	5317	84294	.	+	.	Name=LOC105690036;ID=gene-LOC105690036;Dbxref=GeneID:105690036
NW_020311346.1	Gnomon	gene	629589	634210	.	-	.	Name=LOC105690039;ID=gene-LOC105690039;Dbxref=GeneID:105690039
NW_020311346.1	Gnomon	gene	634351	638927	.	+	.	Name=LOC105690038;ID=gene-LOC105690038;Dbxref=GeneID:105690038
NW_020311346.1	Gnomon	gene	277131	279469	.	-	.	Name=LOC105690031;ID=gene-LOC105690031;Dbxref=GeneID:105690031
NW_020311346.1	Gnomon	gene	269270	270236	.	-	.	Name=LOC105690030;ID=gene-LOC105690030;Dbxref=GeneID:105690030
NW_020311346.1	Gnomon	gene	639612	643746	.	+	.	Name=LOC105690044;ID=gene-LOC105690044;Dbxref=GeneID:105690044
NW_020311346.1	Gnomon	gene	265604	269215	.	-	.	Name=LOC105690043;ID=gene-LOC105690043;Dbxref=GeneID:105690043
NW_020311346.1	Gnomon	gene	562949	565652	.	+	.	Name=LOC105690046;ID=gene-LOC105690046;Dbxref=GeneID:105690046
NW_020311346.1	Gnomon	gene	90107	94362	.	-	.	Name=LOC105690045;ID=gene-LOC105690045;Dbxref=GeneID:105690045
NW_020311346.1	Gnomon	gene	565299	567392	.	+	.	Name=LOC105690047;ID=gene-LOC105690047;Dbxref=GeneID:105690047
NW_020311346.1	Gnomon	gene	632491	633588	.	+	.	Name=LOC105690040;ID=gene-LOC105690040;Dbxref=GeneID:105690040
NW_020311346.1	Gnomon	gene	294162	349322	.	+	.	Name=LOC105690041;ID=gene-LOC105690041;Dbxref=GeneID:105690041
NW_020311346.1	Gnomon	CDS	821459	821575	.	+	0	Name=XP_012253229.1;ID=cds-XP_012253229.1;Dbxref=GeneID:105684436%2CGenbank:XP_012253229.1;Parent=rna-XM_012397806.2
NW_020311346.1	Gnomon	CDS	823042	823678	.	+	0	Name=XP_012253229.1;ID=cds-XP_012253229.1;Dbxref=GeneID:105684436%2CGenbank:XP_012253229.1;Parent=rna-XM_012397806.2
NW_020311346.1	Gnomon	CDS	824257	824471	.	+	0	Name=XP_012253229.1;ID=cds-XP_012253229.1;Dbxref=GeneID:105684436%2CGenbank:XP_012253229.1;Parent=rna-XM_012397806.2
NW_020311346.1	Gnomon	CDS	824596	824661	.	+	0	Name=XP_012253229.1;ID=cds-XP_012253229.1;Dbxref=GeneID:105684436%2CGenbank:XP_012253229.1;Parent=rna-XM_012397806.2
NW_020311346.1	Gnomon	CDS	824763	824875	.	+	0	Name=XP_012253229.1;ID=cds-XP_012253229.1;Dbxref=GeneID:105684436%2CGenbank:XP_012253229.1;Parent=rna-XM_012397806.2
NW_020311346.1	Gnomon	CDS	824942	825302	.	+	0	Name=XP_012253229.1;ID=cds-XP_012253229.1;Dbxref=GeneID:105684436%2CGenbank:XP_012253229.1;Parent=rna-XM_012397806.2
NW_020311346.1	Gnomon	gene	783583	787620	.	-	.	Name=LOC105690008;ID=gene-LOC105690008;Dbxref=GeneID:105690008
NW_020311346.1	Gnomon	gene	787830	790210	.	+	.	Name=LOC105690009;ID=gene-LOC105690009;Dbxref=GeneID:105690009
NW_020311346.1	Gnomon	CDS	563267	563350	.	+	0	Name=XP_025601809.1;ID=cds-XP_025601809.1;Dbxref=GeneID:105690046%2CGenbank:XP_025601809.1;Parent=rna-XM_025746024.1
NW_020311346.1	Gnomon	CDS	563413	563817	.	+	0	Name=XP_025601809.1;ID=cds-XP_025601809.1;Dbxref=GeneID:105690046%2CGenbank:XP_025601809.1;Parent=rna-XM_025746024.1
NW_020311346.1	Gnomon	CDS	563969	564806	.	+	0	Name=XP_025601809.1;ID=cds-XP_025601809.1;Dbxref=GeneID:105690046%2CGenbank:XP_025601809.1;Parent=rna-XM_025746024.1
NW_020311346.1	Gnomon	CDS	565024	565292	.	+	0	Name=XP_025601809.1;ID=cds-XP_025601809.1;Dbxref=GeneID:105690046%2CGenbank:XP_025601809.1;Parent=rna-XM_025746024.1
NW_020311346.1	Gnomon	gene	656154	658811	.	-	.	Name=LOC105690000;ID=gene-LOC105690000;Dbxref=GeneID:105690000
NW_020311346.1	Gnomon	gene	659141	659778	.	-	.	Name=LOC105690001;ID=gene-LOC105690001;Dbxref=GeneID:105690001
NW_020311346.1	Gnomon	gene	397080	441441	.	-	.	Name=LOC105690004;ID=gene-LOC105690004;Dbxref=GeneID:105690004
NW_020311346.1	Gnomon	gene	350834	353551	.	+	.	Name=LOC105690003;ID=gene-LOC105690003;Dbxref=GeneID:105690003
NW_020311346.1	Gnomon	gene	618181	622919	.	-	.	Name=LOC105690006;ID=gene-LOC105690006;Dbxref=GeneID:105690006
NW_020311346.1	Gnomon	mRNA	5317	84294	.	+	.	Name=XM_020854672.1;ID=rna-XM_020854672.1;Dbxref=GeneID:105690036%2CGenbank:XM_020854672.1;Parent=gene-LOC105690036
NW_020311346.1	Gnomon	gene	163524	180960	.	+	.	Name=LOC105690005;ID=gene-LOC105690005;Dbxref=GeneID:105690005
NW_020311346.1	Gnomon	gene	722110	728455	.	+	.	Name=LOC105690019;ID=gene-LOC105690019;Dbxref=GeneID:105690019
NW_020311346.1	Gnomon	gene	728343	730782	.	+	.	Name=LOC105690018;ID=gene-LOC105690018;Dbxref=GeneID:105690018
NW_020311346.1	Gnomon	gene	615302	617076	.	+	.	Name=LOC105690010;ID=gene-LOC105690010;Dbxref=GeneID:105690010
NW_020311346.1	Gnomon	gene	262339	264331	.	-	.	Name=LOC105690013;ID=gene-LOC105690013;Dbxref=GeneID:105690013
NW_020311346.1	Gnomon	gene	705199	709580	.	+	.	Name=LOC105690015;ID=gene-LOC105690015;Dbxref=GeneID:105690015
NW_020311346.1	Gnomon	gene	734864	737789	.	+	.	Name=LOC105690017;ID=gene-LOC105690017;Dbxref=GeneID:105690017
NW_020311346.1	Gnomon	gene	661330	665397	.	+	.	Name=LOC105690016;ID=gene-LOC105690016;Dbxref=GeneID:105690016
NW_020311346.1	Gnomon	exon	345142	345410	.	+	.	ID=exon-XM_020854646.1-12;Dbxref=GeneID:105690041%2CGenbank:XM_020854646.1;Parent=rna-XM_020854646.1
NW_020311346.1	Gnomon	exon	344781	345030	.	+	.	ID=exon-XM_020854646.1-11;Dbxref=GeneID:105690041%2CGenbank:XM_020854646.1;Parent=rna-XM_020854646.1
NW_020311346.1	Gnomon	exon	343070	343278	.	+	.	ID=exon-XM_020854646.1-10;Dbxref=GeneID:105690041%2CGenbank:XM_020854646.1;Parent=rna-XM_020854646.1
NW_020311346.1	Gnomon	exon	346486	349322	.	+	.	ID=exon-XM_020854646.1-16;Dbxref=GeneID:105690041%2CGenbank:XM_020854646.1;Parent=rna-XM_020854646.1
NW_020311346.1	Gnomon	exon	346031	346391	.	+	.	ID=exon-XM_020854646.1-15;Dbxref=GeneID:105690041%2CGenbank:XM_020854646.1;Parent=rna-XM_020854646.1
NW_020311346.1	Gnomon	exon	345782	345947	.	+	.	ID=exon-XM_020854646.1-14;Dbxref=GeneID:105690041%2CGenbank:XM_020854646.1;Parent=rna-XM_020854646.1
NW_020311346.1	Gnomon	exon	345540	345694	.	+	.	ID=exon-XM_020854646.1-13;Dbxref=GeneID:105690041%2CGenbank:XM_020854646.1;Parent=rna-XM_020854646.1
NW_020311346.1	Gnomon	CDS	734879	734882	.	+	0	Name=XP_020710321.1;ID=cds-XP_020710321.1;Dbxref=GeneID:105690017%2CGenbank:XP_020710321.1;Parent=rna-XM_020854662.1
NW_020311346.1	Gnomon	CDS	735393	735679	.	+	0	Name=XP_020710321.1;ID=cds-XP_020710321.1;Dbxref=GeneID:105690017%2CGenbank:XP_020710321.1;Parent=rna-XM_020854662.1
NW_020311346.1	Gnomon	CDS	735765	736190	.	+	0	Name=XP_020710321.1;ID=cds-XP_020710321.1;Dbxref=GeneID:105690017%2CGenbank:XP_020710321.1;Parent=rna-XM_020854662.1
NW_020311346.1	Gnomon	CDS	736298	736529	.	+	0	Name=XP_020710321.1;ID=cds-XP_020710321.1;Dbxref=GeneID:105690017%2CGenbank:XP_020710321.1;Parent=rna-XM_020854662.1
NW_020311346.1	Gnomon	CDS	736627	736852	.	+	0	Name=XP_020710321.1;ID=cds-XP_020710321.1;Dbxref=GeneID:105690017%2CGenbank:XP_020710321.1;Parent=rna-XM_020854662.1
NW_020311346.1	Gnomon	CDS	736953	737238	.	+	0	Name=XP_020710321.1;ID=cds-XP_020710321.1;Dbxref=GeneID:105690017%2CGenbank:XP_020710321.1;Parent=rna-XM_020854662.1
NW_020311346.1	Gnomon	mRNA	852734	855310	.	-	.	Name=XM_012413377.2;ID=rna-XM_012413377.2;Dbxref=GeneID:105693442%2CGenbank:XM_012413377.2;Parent=gene-LOC105693442
NW_020311346.1	Gnomon	exon	930885	931072	.	+	.	ID=exon-XM_012413044.2-12;Dbxref=GeneID:105693238%2CGenbank:XM_012413044.2;Parent=rna-XM_012413044.2
NW_020311346.1	Gnomon	exon	933983	934178	.	+	.	ID=exon-XM_012413044.2-13;Dbxref=GeneID:105693238%2CGenbank:XM_012413044.2;Parent=rna-XM_012413044.2
NW_020311346.1	Gnomon	exon	930266	930424	.	+	.	ID=exon-XM_012413044.2-10;Dbxref=GeneID:105693238%2CGenbank:XM_012413044.2;Parent=rna-XM_012413044.2
NW_020311346.1	Gnomon	exon	930570	930673	.	+	.	ID=exon-XM_012413044.2-11;Dbxref=GeneID:105693238%2CGenbank:XM_012413044.2;Parent=rna-XM_012413044.2
NW_020311346.1	Gnomon	exon	935073	935485	.	+	.	ID=exon-XM_012413044.2-14;Dbxref=GeneID:105693238%2CGenbank:XM_012413044.2;Parent=rna-XM_012413044.2
NW_020311346.1	Gnomon	exon	736627	736852	.	+	.	ID=exon-XM_020854661.1-5;Dbxref=GeneID:105690017%2CGenbank:XM_020854661.1;Parent=rna-XM_020854661.1
NW_020311346.1	Gnomon	exon	736953	737789	.	+	.	ID=exon-XM_020854661.1-6;Dbxref=GeneID:105690017%2CGenbank:XM_020854661.1;Parent=rna-XM_020854661.1
NW_020311346.1	Gnomon	exon	735765	736190	.	+	.	ID=exon-XM_020854661.1-3;Dbxref=GeneID:105690017%2CGenbank:XM_020854661.1;Parent=rna-XM_020854661.1
NW_020311346.1	Gnomon	exon	736298	736529	.	+	.	ID=exon-XM_020854661.1-4;Dbxref=GeneID:105690017%2CGenbank:XM_020854661.1;Parent=rna-XM_020854661.1
NW_020311346.1	Gnomon	exon	734864	734882	.	+	.	ID=exon-XM_020854661.1-1;Dbxref=GeneID:105690017%2CGenbank:XM_020854661.1;Parent=rna-XM_020854661.1
NW_020311346.1	Gnomon	exon	735315	735679	.	+	.	ID=exon-XM_020854661.1-2;Dbxref=GeneID:105690017%2CGenbank:XM_020854661.1;Parent=rna-XM_020854661.1
NW_020311346.1	Gnomon	exon	670939	671512	.	-	.	ID=exon-XM_020854670.1-11;Dbxref=GeneID:105690021%2CGenbank:XM_020854670.1;Parent=rna-XM_020854670.1
NW_020311346.1	Gnomon	exon	672239	672322	.	-	.	ID=exon-XM_020854670.1-10;Dbxref=GeneID:105690021%2CGenbank:XM_020854670.1;Parent=rna-XM_020854670.1
NW_020311346.1	Gnomon	exon	261530	261652	.	+	.	ID=exon-XM_020854659.1-11;Dbxref=GeneID:105690033%2CGenbank:XM_020854659.1;Parent=rna-XM_020854659.1
NW_020311346.1	Gnomon	exon	261740	262045	.	+	.	ID=exon-XM_020854659.1-12;Dbxref=GeneID:105690033%2CGenbank:XM_020854659.1;Parent=rna-XM_020854659.1
NW_020311346.1	Gnomon	exon	261160	261256	.	+	.	ID=exon-XM_020854659.1-10;Dbxref=GeneID:105690033%2CGenbank:XM_020854659.1;Parent=rna-XM_020854659.1
NW_020311346.1	Gnomon	exon	918954	919015	.	+	.	ID=exon-XM_012413044.2-5;Dbxref=GeneID:105693238%2CGenbank:XM_012413044.2;Parent=rna-XM_012413044.2
NW_020311346.1	Gnomon	exon	919425	919635	.	+	.	ID=exon-XM_012413044.2-6;Dbxref=GeneID:105693238%2CGenbank:XM_012413044.2;Parent=rna-XM_012413044.2
NW_020311346.1	Gnomon	exon	919716	920127	.	+	.	ID=exon-XM_012413044.2-7;Dbxref=GeneID:105693238%2CGenbank:XM_012413044.2;Parent=rna-XM_012413044.2
NW_020311346.1	Gnomon	exon	920303	920437	.	+	.	ID=exon-XM_012413044.2-8;Dbxref=GeneID:105693238%2CGenbank:XM_012413044.2;Parent=rna-XM_012413044.2
NW_020311346.1	Gnomon	exon	925247	925475	.	+	.	ID=exon-XM_012413044.2-9;Dbxref=GeneID:105693238%2CGenbank:XM_012413044.2;Parent=rna-XM_012413044.2
NW_020311346.1	Gnomon	exon	917571	917711	.	+	.	ID=exon-XM_012413044.2-1;Dbxref=GeneID:105693238%2CGenbank:XM_012413044.2;Parent=rna-XM_012413044.2
NW_020311346.1	Gnomon	exon	918065	918150	.	+	.	ID=exon-XM_012413044.2-2;Dbxref=GeneID:105693238%2CGenbank:XM_012413044.2;Parent=rna-XM_012413044.2
NW_020311346.1	Gnomon	exon	918397	918465	.	+	.	ID=exon-XM_012413044.2-3;Dbxref=GeneID:105693238%2CGenbank:XM_012413044.2;Parent=rna-XM_012413044.2
NW_020311346.1	Gnomon	exon	918647	918859	.	+	.	ID=exon-XM_012413044.2-4;Dbxref=GeneID:105693238%2CGenbank:XM_012413044.2;Parent=rna-XM_012413044.2
NW_020311346.1	Gnomon	exon	803295	803520	.	-	.	ID=exon-XM_012407512.2-15;Dbxref=GeneID:105690034%2CGenbank:XM_012407512.2;Parent=rna-XM_012407512.2
NW_020311346.1	Gnomon	exon	802995	803200	.	-	.	ID=exon-XM_012407512.2-16;Dbxref=GeneID:105690034%2CGenbank:XM_012407512.2;Parent=rna-XM_012407512.2
NW_020311346.1	Gnomon	exon	802545	802904	.	-	.	ID=exon-XM_012407512.2-17;Dbxref=GeneID:105690034%2CGenbank:XM_012407512.2;Parent=rna-XM_012407512.2
NW_020311346.1	Gnomon	exon	802119	802457	.	-	.	ID=exon-XM_012407512.2-18;Dbxref=GeneID:105690034%2CGenbank:XM_012407512.2;Parent=rna-XM_012407512.2
NW_020311346.1	Gnomon	exon	801689	802027	.	-	.	ID=exon-XM_012407512.2-19;Dbxref=GeneID:105690034%2CGenbank:XM_012407512.2;Parent=rna-XM_012407512.2
NW_020311346.1	Gnomon	exon	805198	805468	.	-	.	ID=exon-XM_012407512.2-10;Dbxref=GeneID:105690034%2CGenbank:XM_012407512.2;Parent=rna-XM_012407512.2
NW_020311346.1	Gnomon	exon	804822	805109	.	-	.	ID=exon-XM_012407512.2-11;Dbxref=GeneID:105690034%2CGenbank:XM_012407512.2;Parent=rna-XM_012407512.2
NW_020311346.1	Gnomon	exon	804288	804730	.	-	.	ID=exon-XM_012407512.2-12;Dbxref=GeneID:105690034%2CGenbank:XM_012407512.2;Parent=rna-XM_012407512.2
NW_020311346.1	Gnomon	exon	803926	804196	.	-	.	ID=exon-XM_012407512.2-13;Dbxref=GeneID:105690034%2CGenbank:XM_012407512.2;Parent=rna-XM_012407512.2
NW_020311346.1	Gnomon	exon	803604	803834	.	-	.	ID=exon-XM_012407512.2-14;Dbxref=GeneID:105690034%2CGenbank:XM_012407512.2;Parent=rna-XM_012407512.2
NW_020311346.1	Gnomon	exon	799091	799511	.	-	.	ID=exon-XM_012407512.2-26;Dbxref=GeneID:105690034%2CGenbank:XM_012407512.2;Parent=rna-XM_012407512.2
NW_020311346.1	Gnomon	exon	798743	799012	.	-	.	ID=exon-XM_012407512.2-27;Dbxref=GeneID:105690034%2CGenbank:XM_012407512.2;Parent=rna-XM_012407512.2
NW_020311346.1	Gnomon	exon	798239	798672	.	-	.	ID=exon-XM_012407512.2-28;Dbxref=GeneID:105690034%2CGenbank:XM_012407512.2;Parent=rna-XM_012407512.2
NW_020311346.1	Gnomon	exon	797716	798159	.	-	.	ID=exon-XM_012407512.2-29;Dbxref=GeneID:105690034%2CGenbank:XM_012407512.2;Parent=rna-XM_012407512.2
NW_020311346.1	Gnomon	exon	801272	801606	.	-	.	ID=exon-XM_012407512.2-20;Dbxref=GeneID:105690034%2CGenbank:XM_012407512.2;Parent=rna-XM_012407512.2
NW_020311346.1	Gnomon	exon	800955	801194	.	-	.	ID=exon-XM_012407512.2-21;Dbxref=GeneID:105690034%2CGenbank:XM_012407512.2;Parent=rna-XM_012407512.2
NW_020311346.1	Gnomon	exon	800662	800890	.	-	.	ID=exon-XM_012407512.2-22;Dbxref=GeneID:105690034%2CGenbank:XM_012407512.2;Parent=rna-XM_012407512.2
NW_020311346.1	Gnomon	exon	800330	800593	.	-	.	ID=exon-XM_012407512.2-23;Dbxref=GeneID:105690034%2CGenbank:XM_012407512.2;Parent=rna-XM_012407512.2
NW_020311346.1	Gnomon	exon	800125	800247	.	-	.	ID=exon-XM_012407512.2-24;Dbxref=GeneID:105690034%2CGenbank:XM_012407512.2;Parent=rna-XM_012407512.2
NW_020311346.1	Gnomon	exon	799615	800034	.	-	.	ID=exon-XM_012407512.2-25;Dbxref=GeneID:105690034%2CGenbank:XM_012407512.2;Parent=rna-XM_012407512.2
NW_020311346.1	Gnomon	exon	794600	794851	.	-	.	ID=exon-XM_012407512.2-37;Dbxref=GeneID:105690034%2CGenbank:XM_012407512.2;Parent=rna-XM_012407512.2
NW_020311346.1	Gnomon	exon	794178	794517	.	-	.	ID=exon-XM_012407512.2-38;Dbxref=GeneID:105690034%2CGenbank:XM_012407512.2;Parent=rna-XM_012407512.2
NW_020311346.1	Gnomon	exon	793739	794092	.	-	.	ID=exon-XM_012407512.2-39;Dbxref=GeneID:105690034%2CGenbank:XM_012407512.2;Parent=rna-XM_012407512.2
NW_020311346.1	Gnomon	exon	914228	914389	.	-	.	ID=exon-XM_020853371.1-3;Dbxref=GeneID:105693250%2CGenbank:XM_020853371.1;Parent=rna-XM_020853371.1
NW_020311346.1	Gnomon	exon	797459	797645	.	-	.	ID=exon-XM_012407512.2-30;Dbxref=GeneID:105690034%2CGenbank:XM_012407512.2;Parent=rna-XM_012407512.2
NW_020311346.1	Gnomon	exon	915312	915459	.	-	.	ID=exon-XM_020853371.1-2;Dbxref=GeneID:105693250%2CGenbank:XM_020853371.1;Parent=rna-XM_020853371.1
NW_020311346.1	Gnomon	exon	797036	797376	.	-	.	ID=exon-XM_012407512.2-31;Dbxref=GeneID:105690034%2CGenbank:XM_012407512.2;Parent=rna-XM_012407512.2
NW_020311346.1	Gnomon	exon	916008	916025	.	-	.	ID=exon-XM_020853371.1-1;Dbxref=GeneID:105693250%2CGenbank:XM_020853371.1;Parent=rna-XM_020853371.1
NW_020311346.1	Gnomon	exon	796704	796944	.	-	.	ID=exon-XM_012407512.2-32;Dbxref=GeneID:105690034%2CGenbank:XM_012407512.2;Parent=rna-XM_012407512.2
NW_020311346.1	Gnomon	exon	796289	796623	.	-	.	ID=exon-XM_012407512.2-33;Dbxref=GeneID:105690034%2CGenbank:XM_012407512.2;Parent=rna-XM_012407512.2
NW_020311346.1	Gnomon	exon	795496	796210	.	-	.	ID=exon-XM_012407512.2-34;Dbxref=GeneID:105690034%2CGenbank:XM_012407512.2;Parent=rna-XM_012407512.2
NW_020311346.1	Gnomon	exon	795131	795416	.	-	.	ID=exon-XM_012407512.2-35;Dbxref=GeneID:105690034%2CGenbank:XM_012407512.2;Parent=rna-XM_012407512.2
NW_020311346.1	Gnomon	exon	794936	795043	.	-	.	ID=exon-XM_012407512.2-36;Dbxref=GeneID:105690034%2CGenbank:XM_012407512.2;Parent=rna-XM_012407512.2
NW_020311346.1	Gnomon	exon	790741	791262	.	-	.	ID=exon-XM_012407512.2-48;Dbxref=GeneID:105690034%2CGenbank:XM_012407512.2;Parent=rna-XM_012407512.2
NW_020311346.1	Gnomon	gene	850454	852631	.	-	.	Name=LOC110117404;ID=gene-LOC110117404;Dbxref=GeneID:110117404
NW_020311346.1	Gnomon	exon	910715	911353	.	-	.	ID=exon-XM_020853371.1-7;Dbxref=GeneID:105693250%2CGenbank:XM_020853371.1;Parent=rna-XM_020853371.1
NW_020311346.1	Gnomon	exon	911436	911523	.	-	.	ID=exon-XM_020853371.1-6;Dbxref=GeneID:105693250%2CGenbank:XM_020853371.1;Parent=rna-XM_020853371.1
NW_020311346.1	Gnomon	exon	911627	911961	.	-	.	ID=exon-XM_020853371.1-5;Dbxref=GeneID:105693250%2CGenbank:XM_020853371.1;Parent=rna-XM_020853371.1
NW_020311346.1	Gnomon	exon	912055	912271	.	-	.	ID=exon-XM_020853371.1-4;Dbxref=GeneID:105693250%2CGenbank:XM_020853371.1;Parent=rna-XM_020853371.1
NW_020311346.1	Gnomon	exon	793537	793650	.	-	.	ID=exon-XM_012407512.2-40;Dbxref=GeneID:105690034%2CGenbank:XM_012407512.2;Parent=rna-XM_012407512.2
NW_020311346.1	Gnomon	exon	793242	793466	.	-	.	ID=exon-XM_012407512.2-41;Dbxref=GeneID:105690034%2CGenbank:XM_012407512.2;Parent=rna-XM_012407512.2
NW_020311346.1	Gnomon	exon	792802	793142	.	-	.	ID=exon-XM_012407512.2-42;Dbxref=GeneID:105690034%2CGenbank:XM_012407512.2;Parent=rna-XM_012407512.2
NW_020311346.1	Gnomon	exon	792439	792717	.	-	.	ID=exon-XM_012407512.2-43;Dbxref=GeneID:105690034%2CGenbank:XM_012407512.2;Parent=rna-XM_012407512.2
NW_020311346.1	Gnomon	exon	792085	792348	.	-	.	ID=exon-XM_012407512.2-44;Dbxref=GeneID:105690034%2CGenbank:XM_012407512.2;Parent=rna-XM_012407512.2
NW_020311346.1	Gnomon	exon	791839	791991	.	-	.	ID=exon-XM_012407512.2-45;Dbxref=GeneID:105690034%2CGenbank:XM_012407512.2;Parent=rna-XM_012407512.2
NW_020311346.1	Gnomon	exon	791634	791754	.	-	.	ID=exon-XM_012407512.2-46;Dbxref=GeneID:105690034%2CGenbank:XM_012407512.2;Parent=rna-XM_012407512.2
NW_020311346.1	Gnomon	exon	791395	791547	.	-	.	ID=exon-XM_012407512.2-47;Dbxref=GeneID:105690034%2CGenbank:XM_012407512.2;Parent=rna-XM_012407512.2
NW_020311346.1	Gnomon	CDS	628266	629693	.	-	0	Name=XP_025601808.1;ID=cds-XP_025601808.1;Dbxref=GeneID:112694800%2CGenbank:XP_025601808.1;Parent=rna-XM_025746023.1
NW_020311346.1	Gnomon	CDS	697375	697512	.	+	0	Name=XP_020710322.1;ID=cds-XP_020710322.1;Dbxref=GeneID:105690022%2CGenbank:XP_020710322.1;Parent=rna-XM_020854663.1
NW_020311346.1	Gnomon	CDS	698013	698313	.	+	0	Name=XP_020710322.1;ID=cds-XP_020710322.1;Dbxref=GeneID:105690022%2CGenbank:XP_020710322.1;Parent=rna-XM_020854663.1
NW_020311346.1	Gnomon	CDS	698391	698576	.	+	0	Name=XP_020710322.1;ID=cds-XP_020710322.1;Dbxref=GeneID:105690022%2CGenbank:XP_020710322.1;Parent=rna-XM_020854663.1
NW_020311346.1	Gnomon	CDS	698660	698862	.	+	0	Name=XP_020710322.1;ID=cds-XP_020710322.1;Dbxref=GeneID:105690022%2CGenbank:XP_020710322.1;Parent=rna-XM_020854663.1
NW_020311346.1	Gnomon	CDS	698940	699096	.	+	0	Name=XP_020710322.1;ID=cds-XP_020710322.1;Dbxref=GeneID:105690022%2CGenbank:XP_020710322.1;Parent=rna-XM_020854663.1
NW_020311346.1	Gnomon	CDS	699195	699518	.	+	0	Name=XP_020710322.1;ID=cds-XP_020710322.1;Dbxref=GeneID:105690022%2CGenbank:XP_020710322.1;Parent=rna-XM_020854663.1
NW_020311346.1	Gnomon	CDS	699576	699720	.	+	0	Name=XP_020710322.1;ID=cds-XP_020710322.1;Dbxref=GeneID:105690022%2CGenbank:XP_020710322.1;Parent=rna-XM_020854663.1
NW_020311346.1	Gnomon	CDS	699784	699946	.	+	0	Name=XP_020710322.1;ID=cds-XP_020710322.1;Dbxref=GeneID:105690022%2CGenbank:XP_020710322.1;Parent=rna-XM_020854663.1
NW_020311346.1	Gnomon	exon	736298	736529	.	+	.	ID=exon-XM_012407488.2-3;Dbxref=GeneID:105690017%2CGenbank:XM_012407488.2;Parent=rna-XM_012407488.2
NW_020311346.1	Gnomon	exon	735765	736190	.	+	.	ID=exon-XM_012407488.2-2;Dbxref=GeneID:105690017%2CGenbank:XM_012407488.2;Parent=rna-XM_012407488.2
NW_020311346.1	Gnomon	exon	736953	737789	.	+	.	ID=exon-XM_012407488.2-5;Dbxref=GeneID:105690017%2CGenbank:XM_012407488.2;Parent=rna-XM_012407488.2
NW_020311346.1	Gnomon	exon	736627	736852	.	+	.	ID=exon-XM_012407488.2-4;Dbxref=GeneID:105690017%2CGenbank:XM_012407488.2;Parent=rna-XM_012407488.2
NW_020311346.1	Gnomon	exon	735118	735679	.	+	.	ID=exon-XM_012407488.2-1;Dbxref=GeneID:105690017%2CGenbank:XM_012407488.2;Parent=rna-XM_012407488.2
NW_020311346.1	Gnomon	exon	635167	635277	.	+	.	ID=exon-XM_012407522.2-3;Dbxref=GeneID:105690038%2CGenbank:XM_012407522.2;Parent=rna-XM_012407522.2
NW_020311346.1	Gnomon	exon	635359	635508	.	+	.	ID=exon-XM_012407522.2-4;Dbxref=GeneID:105690038%2CGenbank:XM_012407522.2;Parent=rna-XM_012407522.2
NW_020311346.1	Gnomon	exon	634354	634786	.	+	.	ID=exon-XM_012407522.2-1;Dbxref=GeneID:105690038%2CGenbank:XM_012407522.2;Parent=rna-XM_012407522.2
NW_020311346.1	Gnomon	exon	634862	635073	.	+	.	ID=exon-XM_012407522.2-2;Dbxref=GeneID:105690038%2CGenbank:XM_012407522.2;Parent=rna-XM_012407522.2
NW_020311346.1	Gnomon	exon	636123	636220	.	+	.	ID=exon-XM_012407522.2-7;Dbxref=GeneID:105690038%2CGenbank:XM_012407522.2;Parent=rna-XM_012407522.2
NW_020311346.1	Gnomon	exon	636288	636394	.	+	.	ID=exon-XM_012407522.2-8;Dbxref=GeneID:105690038%2CGenbank:XM_012407522.2;Parent=rna-XM_012407522.2
NW_020311346.1	Gnomon	exon	635581	635754	.	+	.	ID=exon-XM_012407522.2-5;Dbxref=GeneID:105690038%2CGenbank:XM_012407522.2;Parent=rna-XM_012407522.2
NW_020311346.1	Gnomon	exon	635840	636034	.	+	.	ID=exon-XM_012407522.2-6;Dbxref=GeneID:105690038%2CGenbank:XM_012407522.2;Parent=rna-XM_012407522.2
NW_020311346.1	Gnomon	exon	636485	636781	.	+	.	ID=exon-XM_012407522.2-9;Dbxref=GeneID:105690038%2CGenbank:XM_012407522.2;Parent=rna-XM_012407522.2
NW_020311346.1	Gnomon	mRNA	615302	617076	.	+	.	Name=XM_012407479.2;ID=rna-XM_012407479.2;Dbxref=GeneID:105690010%2CGenbank:XM_012407479.2;Parent=gene-LOC105690010
NW_020311346.1	Gnomon	CDS	593272	593485	.	-	0	Name=XP_012262887.1;ID=cds-XP_012262887.1;Dbxref=GeneID:105689998%2CGenbank:XP_012262887.1;Parent=rna-XM_012407464.1
NW_020311346.1	Gnomon	CDS	593002	593165	.	-	0	Name=XP_012262887.1;ID=cds-XP_012262887.1;Dbxref=GeneID:105689998%2CGenbank:XP_012262887.1;Parent=rna-XM_012407464.1
NW_020311346.1	Gnomon	CDS	592690	592911	.	-	0	Name=XP_012262887.1;ID=cds-XP_012262887.1;Dbxref=GeneID:105689998%2CGenbank:XP_012262887.1;Parent=rna-XM_012407464.1
NW_020311346.1	Gnomon	CDS	592195	592623	.	-	0	Name=XP_012262887.1;ID=cds-XP_012262887.1;Dbxref=GeneID:105689998%2CGenbank:XP_012262887.1;Parent=rna-XM_012407464.1
NW_020311346.1	Gnomon	CDS	591863	592114	.	-	0	Name=XP_012262887.1;ID=cds-XP_012262887.1;Dbxref=GeneID:105689998%2CGenbank:XP_012262887.1;Parent=rna-XM_012407464.1
NW_020311346.1	Gnomon	CDS	611132	611270	.	-	0	Name=XP_025601807.1;ID=cds-XP_025601807.1;Dbxref=GeneID:105689999%2CGenbank:XP_025601807.1;Parent=rna-XM_025746022.1
NW_020311346.1	Gnomon	CDS	610615	610742	.	-	0	Name=XP_025601807.1;ID=cds-XP_025601807.1;Dbxref=GeneID:105689999%2CGenbank:XP_025601807.1;Parent=rna-XM_025746022.1
NW_020311346.1	Gnomon	CDS	610307	610544	.	-	0	Name=XP_025601807.1;ID=cds-XP_025601807.1;Dbxref=GeneID:105689999%2CGenbank:XP_025601807.1;Parent=rna-XM_025746022.1
NW_020311346.1	Gnomon	CDS	610119	610235	.	-	0	Name=XP_025601807.1;ID=cds-XP_025601807.1;Dbxref=GeneID:105689999%2CGenbank:XP_025601807.1;Parent=rna-XM_025746022.1
NW_020311346.1	Gnomon	CDS	607789	608018	.	-	0	Name=XP_025601807.1;ID=cds-XP_025601807.1;Dbxref=GeneID:105689999%2CGenbank:XP_025601807.1;Parent=rna-XM_025746022.1
NW_020311346.1	Gnomon	CDS	607119	607328	.	-	0	Name=XP_025601807.1;ID=cds-XP_025601807.1;Dbxref=GeneID:105689999%2CGenbank:XP_025601807.1;Parent=rna-XM_025746022.1
NW_020311346.1	Gnomon	CDS	606001	606244	.	-	0	Name=XP_025601807.1;ID=cds-XP_025601807.1;Dbxref=GeneID:105689999%2CGenbank:XP_025601807.1;Parent=rna-XM_025746022.1
NW_020311346.1	Gnomon	CDS	604795	605069	.	-	0	Name=XP_025601807.1;ID=cds-XP_025601807.1;Dbxref=GeneID:105689999%2CGenbank:XP_025601807.1;Parent=rna-XM_025746022.1
NW_020311346.1	Gnomon	CDS	604368	604695	.	-	0	Name=XP_025601807.1;ID=cds-XP_025601807.1;Dbxref=GeneID:105689999%2CGenbank:XP_025601807.1;Parent=rna-XM_025746022.1
NW_020311346.1	Gnomon	CDS	603793	604269	.	-	0	Name=XP_025601807.1;ID=cds-XP_025601807.1;Dbxref=GeneID:105689999%2CGenbank:XP_025601807.1;Parent=rna-XM_025746022.1
NW_020311346.1	Gnomon	CDS	602554	602684	.	-	0	Name=XP_025601807.1;ID=cds-XP_025601807.1;Dbxref=GeneID:105689999%2CGenbank:XP_025601807.1;Parent=rna-XM_025746022.1
NW_020311346.1	Gnomon	CDS	598284	598441	.	-	0	Name=XP_025601807.1;ID=cds-XP_025601807.1;Dbxref=GeneID:105689999%2CGenbank:XP_025601807.1;Parent=rna-XM_025746022.1
NW_020311346.1	Gnomon	CDS	595598	595857	.	-	0	Name=XP_025601807.1;ID=cds-XP_025601807.1;Dbxref=GeneID:105689999%2CGenbank:XP_025601807.1;Parent=rna-XM_025746022.1
NW_020311346.1	Gnomon	CDS	594997	595502	.	-	0	Name=XP_025601807.1;ID=cds-XP_025601807.1;Dbxref=GeneID:105689999%2CGenbank:XP_025601807.1;Parent=rna-XM_025746022.1
NW_020311346.1	Gnomon	CDS	743052	743459	.	+	0	Name=XP_020710323.1;ID=cds-XP_020710323.1;Dbxref=GeneID:110117223%2CGenbank:XP_020710323.1;Parent=rna-XM_020854664.1
NW_020311346.1	Gnomon	CDS	743555	743974	.	+	0	Name=XP_020710323.1;ID=cds-XP_020710323.1;Dbxref=GeneID:110117223%2CGenbank:XP_020710323.1;Parent=rna-XM_020854664.1
NW_020311346.1	Gnomon	CDS	744151	744379	.	+	0	Name=XP_020710323.1;ID=cds-XP_020710323.1;Dbxref=GeneID:110117223%2CGenbank:XP_020710323.1;Parent=rna-XM_020854664.1
NW_020311346.1	Gnomon	CDS	744445	744670	.	+	0	Name=XP_020710323.1;ID=cds-XP_020710323.1;Dbxref=GeneID:110117223%2CGenbank:XP_020710323.1;Parent=rna-XM_020854664.1
NW_020311346.1	Gnomon	CDS	744736	745015	.	+	0	Name=XP_020710323.1;ID=cds-XP_020710323.1;Dbxref=GeneID:110117223%2CGenbank:XP_020710323.1;Parent=rna-XM_020854664.1
NW_020311346.1	Gnomon	mRNA	879550	884042	.	+	.	Name=XM_012413135.2;ID=rna-XM_012413135.2;Dbxref=GeneID:105693297%2CGenbank:XM_012413135.2;Parent=gene-LOC105693297
NW_020311346.1	Gnomon	CDS	284573	286279	.	+	0	Name=XP_020710310.1;ID=cds-XP_020710310.1;Dbxref=GeneID:105690024%2CGenbank:XP_020710310.1;Parent=rna-XM_020854651.1
NW_020311346.1	Gnomon	CDS	287106	287509	.	+	0	Name=XP_020710310.1;ID=cds-XP_020710310.1;Dbxref=GeneID:105690024%2CGenbank:XP_020710310.1;Parent=rna-XM_020854651.1
NW_020311346.1	Gnomon	CDS	287643	288024	.	+	0	Name=XP_020710310.1;ID=cds-XP_020710310.1;Dbxref=GeneID:105690024%2CGenbank:XP_020710310.1;Parent=rna-XM_020854651.1
NW_020311346.1	Gnomon	exon	619356	619414	.	-	.	ID=exon-XM_012407475.2-13;Dbxref=GeneID:105690006%2CGenbank:XM_012407475.2;Parent=rna-XM_012407475.2
NW_020311346.1	Gnomon	exon	619214	619265	.	-	.	ID=exon-XM_012407475.2-14;Dbxref=GeneID:105690006%2CGenbank:XM_012407475.2;Parent=rna-XM_012407475.2
NW_020311346.1	Gnomon	exon	619684	619860	.	-	.	ID=exon-XM_012407475.2-11;Dbxref=GeneID:105690006%2CGenbank:XM_012407475.2;Parent=rna-XM_012407475.2
NW_020311346.1	Gnomon	exon	619499	619599	.	-	.	ID=exon-XM_012407475.2-12;Dbxref=GeneID:105690006%2CGenbank:XM_012407475.2;Parent=rna-XM_012407475.2
NW_020311346.1	Gnomon	exon	618600	618767	.	-	.	ID=exon-XM_012407475.2-17;Dbxref=GeneID:105690006%2CGenbank:XM_012407475.2;Parent=rna-XM_012407475.2
NW_020311346.1	Gnomon	exon	618181	618508	.	-	.	ID=exon-XM_012407475.2-18;Dbxref=GeneID:105690006%2CGenbank:XM_012407475.2;Parent=rna-XM_012407475.2
NW_020311346.1	Gnomon	exon	619084	619151	.	-	.	ID=exon-XM_012407475.2-15;Dbxref=GeneID:105690006%2CGenbank:XM_012407475.2;Parent=rna-XM_012407475.2
NW_020311346.1	Gnomon	exon	618851	618996	.	-	.	ID=exon-XM_012407475.2-16;Dbxref=GeneID:105690006%2CGenbank:XM_012407475.2;Parent=rna-XM_012407475.2
NW_020311346.1	Gnomon	exon	619985	620075	.	-	.	ID=exon-XM_012407475.2-10;Dbxref=GeneID:105690006%2CGenbank:XM_012407475.2;Parent=rna-XM_012407475.2
NW_020311346.1	Gnomon	exon	283037	283291	.	-	.	ID=exon-XM_012407505.3-1;Dbxref=GeneID:105690029%2CGenbank:XM_012407505.3;Parent=rna-XM_012407505.3
NW_020311346.1	Gnomon	exon	282731	282940	.	-	.	ID=exon-XM_012407505.3-2;Dbxref=GeneID:105690029%2CGenbank:XM_012407505.3;Parent=rna-XM_012407505.3
NW_020311346.1	Gnomon	exon	280577	280737	.	-	.	ID=exon-XM_012407505.3-5;Dbxref=GeneID:105690029%2CGenbank:XM_012407505.3;Parent=rna-XM_012407505.3
NW_020311346.1	Gnomon	exon	280346	280494	.	-	.	ID=exon-XM_012407505.3-6;Dbxref=GeneID:105690029%2CGenbank:XM_012407505.3;Parent=rna-XM_012407505.3
NW_020311346.1	Gnomon	exon	281538	281698	.	-	.	ID=exon-XM_012407505.3-3;Dbxref=GeneID:105690029%2CGenbank:XM_012407505.3;Parent=rna-XM_012407505.3
NW_020311346.1	Gnomon	exon	281394	281468	.	-	.	ID=exon-XM_012407505.3-4;Dbxref=GeneID:105690029%2CGenbank:XM_012407505.3;Parent=rna-XM_012407505.3
NW_020311346.1	Gnomon	CDS	770903	770920	.	-	0	Name=XP_020710325.1;ID=cds-XP_020710325.1;Dbxref=GeneID:105690021%2CGenbank:XP_020710325.1;Parent=rna-XM_020854666.1
NW_020311346.1	Gnomon	CDS	746560	746677	.	-	0	Name=XP_020710325.1;ID=cds-XP_020710325.1;Dbxref=GeneID:105690021%2CGenbank:XP_020710325.1;Parent=rna-XM_020854666.1
NW_020311346.1	Gnomon	CDS	716717	716827	.	-	0	Name=XP_020710325.1;ID=cds-XP_020710325.1;Dbxref=GeneID:105690021%2CGenbank:XP_020710325.1;Parent=rna-XM_020854666.1
NW_020311346.1	Gnomon	CDS	678560	678666	.	-	0	Name=XP_020710325.1;ID=cds-XP_020710325.1;Dbxref=GeneID:105690021%2CGenbank:XP_020710325.1;Parent=rna-XM_020854666.1
NW_020311346.1	Gnomon	CDS	675649	675740	.	-	0	Name=XP_020710325.1;ID=cds-XP_020710325.1;Dbxref=GeneID:105690021%2CGenbank:XP_020710325.1;Parent=rna-XM_020854666.1
NW_020311346.1	Gnomon	CDS	675440	675566	.	-	0	Name=XP_020710325.1;ID=cds-XP_020710325.1;Dbxref=GeneID:105690021%2CGenbank:XP_020710325.1;Parent=rna-XM_020854666.1
NW_020311346.1	Gnomon	CDS	675055	675281	.	-	0	Name=XP_020710325.1;ID=cds-XP_020710325.1;Dbxref=GeneID:105690021%2CGenbank:XP_020710325.1;Parent=rna-XM_020854666.1
NW_020311346.1	Gnomon	CDS	673054	673224	.	-	0	Name=XP_020710325.1;ID=cds-XP_020710325.1;Dbxref=GeneID:105690021%2CGenbank:XP_020710325.1;Parent=rna-XM_020854666.1
NW_020311346.1	Gnomon	CDS	672572	672695	.	-	0	Name=XP_020710325.1;ID=cds-XP_020710325.1;Dbxref=GeneID:105690021%2CGenbank:XP_020710325.1;Parent=rna-XM_020854666.1
NW_020311346.1	Gnomon	CDS	672436	672477	.	-	0	Name=XP_020710325.1;ID=cds-XP_020710325.1;Dbxref=GeneID:105690021%2CGenbank:XP_020710325.1;Parent=rna-XM_020854666.1
NW_020311346.1	Gnomon	CDS	672239	672322	.	-	0	Name=XP_020710325.1;ID=cds-XP_020710325.1;Dbxref=GeneID:105690021%2CGenbank:XP_020710325.1;Parent=rna-XM_020854666.1
NW_020311346.1	Gnomon	CDS	671333	671512	.	-	0	Name=XP_020710325.1;ID=cds-XP_020710325.1;Dbxref=GeneID:105690021%2CGenbank:XP_020710325.1;Parent=rna-XM_020854666.1
NW_020311346.1	Gnomon	mRNA	783583	787620	.	-	.	Name=XM_012407476.2;ID=rna-XM_012407476.2;Dbxref=GeneID:105690008%2CGenbank:XM_012407476.2;Parent=gene-LOC105690008
NW_020311346.1	Gnomon	CDS	786601	786626	.	-	0	Name=XP_012262899.1;ID=cds-XP_012262899.1;Dbxref=GeneID:105690008%2CGenbank:XP_012262899.1;Parent=rna-XM_012407476.2
NW_020311346.1	Gnomon	CDS	786422	786535	.	-	0	Name=XP_012262899.1;ID=cds-XP_012262899.1;Dbxref=GeneID:105690008%2CGenbank:XP_012262899.1;Parent=rna-XM_012407476.2
NW_020311346.1	Gnomon	CDS	786171	786357	.	-	0	Name=XP_012262899.1;ID=cds-XP_012262899.1;Dbxref=GeneID:105690008%2CGenbank:XP_012262899.1;Parent=rna-XM_012407476.2
NW_020311346.1	Gnomon	CDS	785732	786091	.	-	0	Name=XP_012262899.1;ID=cds-XP_012262899.1;Dbxref=GeneID:105690008%2CGenbank:XP_012262899.1;Parent=rna-XM_012407476.2
NW_020311346.1	Gnomon	CDS	785262	785660	.	-	0	Name=XP_012262899.1;ID=cds-XP_012262899.1;Dbxref=GeneID:105690008%2CGenbank:XP_012262899.1;Parent=rna-XM_012407476.2
NW_020311346.1	Gnomon	mRNA	728343	730782	.	+	.	Name=XM_012407489.2;ID=rna-XM_012407489.2;Dbxref=GeneID:105690018%2CGenbank:XM_012407489.2;Parent=gene-LOC105690018
NW_020311346.1	Gnomon	CDS	852123	852222	.	-	0	Name=XP_020711896.1;ID=cds-XP_020711896.1;Dbxref=GeneID:110117404%2CGenbank:XP_020711896.1;Parent=rna-XM_020856237.1
NW_020311346.1	Gnomon	CDS	851983	852037	.	-	0	Name=XP_020711896.1;ID=cds-XP_020711896.1;Dbxref=GeneID:110117404%2CGenbank:XP_020711896.1;Parent=rna-XM_020856237.1
NW_020311346.1	Gnomon	CDS	851751	851902	.	-	0	Name=XP_020711896.1;ID=cds-XP_020711896.1;Dbxref=GeneID:110117404%2CGenbank:XP_020711896.1;Parent=rna-XM_020856237.1
NW_020311346.1	Gnomon	CDS	851421	851663	.	-	0	Name=XP_020711896.1;ID=cds-XP_020711896.1;Dbxref=GeneID:110117404%2CGenbank:XP_020711896.1;Parent=rna-XM_020856237.1
NW_020311346.1	Gnomon	CDS	851158	851352	.	-	0	Name=XP_020711896.1;ID=cds-XP_020711896.1;Dbxref=GeneID:110117404%2CGenbank:XP_020711896.1;Parent=rna-XM_020856237.1
NW_020311346.1	Gnomon	CDS	850867	851041	.	-	0	Name=XP_020711896.1;ID=cds-XP_020711896.1;Dbxref=GeneID:110117404%2CGenbank:XP_020711896.1;Parent=rna-XM_020856237.1
NW_020311346.1	Gnomon	CDS	850686	850773	.	-	0	Name=XP_020711896.1;ID=cds-XP_020711896.1;Dbxref=GeneID:110117404%2CGenbank:XP_020711896.1;Parent=rna-XM_020856237.1
NW_020311346.1	Gnomon	CDS	705596	709189	.	+	0	Name=XP_012262909.1;ID=cds-XP_012262909.1;Dbxref=GeneID:105690015%2CGenbank:XP_012262909.1;Parent=rna-XM_012407486.2
NW_020311346.1	Gnomon	gene	887036	891868	.	+	.	Name=LOC105693337;ID=gene-LOC105693337;Dbxref=GeneID:105693337
NW_020311346.1	Gnomon	gene	891951	894580	.	-	.	Name=LOC105693352;ID=gene-LOC105693352;Dbxref=GeneID:105693352
NW_020311346.1	Gnomon	gene	873545	875792	.	-	.	Name=LOC105693436;ID=gene-LOC105693436;Dbxref=GeneID:105693436
NW_020311346.1	Gnomon	gene	852734	855310	.	-	.	Name=LOC105693442;ID=gene-LOC105693442;Dbxref=GeneID:105693442
NW_020311346.1	Gnomon	gene	833029	872255	.	+	.	Name=LOC105693449;ID=gene-LOC105693449;Dbxref=GeneID:105693449
NW_020311346.1	Gnomon	CDS	894235	894438	.	-	0	Name=XP_012268625.1;ID=cds-XP_012268625.1;Dbxref=GeneID:105693352%2CGenbank:XP_012268625.1;Parent=rna-XM_012413202.2
NW_020311346.1	Gnomon	CDS	893914	894036	.	-	0	Name=XP_012268625.1;ID=cds-XP_012268625.1;Dbxref=GeneID:105693352%2CGenbank:XP_012268625.1;Parent=rna-XM_012413202.2
NW_020311346.1	Gnomon	CDS	893671	893833	.	-	0	Name=XP_012268625.1;ID=cds-XP_012268625.1;Dbxref=GeneID:105693352%2CGenbank:XP_012268625.1;Parent=rna-XM_012413202.2
NW_020311346.1	Gnomon	CDS	893219	893595	.	-	0	Name=XP_012268625.1;ID=cds-XP_012268625.1;Dbxref=GeneID:105693352%2CGenbank:XP_012268625.1;Parent=rna-XM_012413202.2
NW_020311346.1	Gnomon	CDS	892968	893139	.	-	0	Name=XP_012268625.1;ID=cds-XP_012268625.1;Dbxref=GeneID:105693352%2CGenbank:XP_012268625.1;Parent=rna-XM_012413202.2
NW_020311346.1	Gnomon	CDS	892692	892885	.	-	0	Name=XP_012268625.1;ID=cds-XP_012268625.1;Dbxref=GeneID:105693352%2CGenbank:XP_012268625.1;Parent=rna-XM_012413202.2
NW_020311346.1	Gnomon	CDS	892455	892602	.	-	0	Name=XP_012268625.1;ID=cds-XP_012268625.1;Dbxref=GeneID:105693352%2CGenbank:XP_012268625.1;Parent=rna-XM_012413202.2
NW_020311346.1	Gnomon	CDS	892044	892372	.	-	0	Name=XP_012268625.1;ID=cds-XP_012268625.1;Dbxref=GeneID:105693352%2CGenbank:XP_012268625.1;Parent=rna-XM_012413202.2
NW_020311346.1	Gnomon	mRNA	734864	737789	.	+	.	Name=XM_020854662.1;ID=rna-XM_020854662.1;Dbxref=GeneID:105690017%2CGenbank:XM_020854662.1;Parent=gene-LOC105690017
NW_020311346.1	Gnomon	CDS	770903	770920	.	-	0	Name=XP_020710324.1;ID=cds-XP_020710324.1;Dbxref=GeneID:105690021%2CGenbank:XP_020710324.1;Parent=rna-XM_020854665.1
NW_020311346.1	Gnomon	CDS	746560	746677	.	-	0	Name=XP_020710324.1;ID=cds-XP_020710324.1;Dbxref=GeneID:105690021%2CGenbank:XP_020710324.1;Parent=rna-XM_020854665.1
NW_020311346.1	Gnomon	CDS	716717	716827	.	-	0	Name=XP_020710324.1;ID=cds-XP_020710324.1;Dbxref=GeneID:105690021%2CGenbank:XP_020710324.1;Parent=rna-XM_020854665.1
NW_020311346.1	Gnomon	CDS	678560	678666	.	-	0	Name=XP_020710324.1;ID=cds-XP_020710324.1;Dbxref=GeneID:105690021%2CGenbank:XP_020710324.1;Parent=rna-XM_020854665.1
NW_020311346.1	Gnomon	CDS	675649	675740	.	-	0	Name=XP_020710324.1;ID=cds-XP_020710324.1;Dbxref=GeneID:105690021%2CGenbank:XP_020710324.1;Parent=rna-XM_020854665.1
NW_020311346.1	Gnomon	CDS	675440	675566	.	-	0	Name=XP_020710324.1;ID=cds-XP_020710324.1;Dbxref=GeneID:105690021%2CGenbank:XP_020710324.1;Parent=rna-XM_020854665.1
NW_020311346.1	Gnomon	CDS	675055	675281	.	-	0	Name=XP_020710324.1;ID=cds-XP_020710324.1;Dbxref=GeneID:105690021%2CGenbank:XP_020710324.1;Parent=rna-XM_020854665.1
NW_020311346.1	Gnomon	CDS	673054	673224	.	-	0	Name=XP_020710324.1;ID=cds-XP_020710324.1;Dbxref=GeneID:105690021%2CGenbank:XP_020710324.1;Parent=rna-XM_020854665.1
NW_020311346.1	Gnomon	CDS	672572	672695	.	-	0	Name=XP_020710324.1;ID=cds-XP_020710324.1;Dbxref=GeneID:105690021%2CGenbank:XP_020710324.1;Parent=rna-XM_020854665.1
NW_020311346.1	Gnomon	CDS	672436	672477	.	-	0	Name=XP_020710324.1;ID=cds-XP_020710324.1;Dbxref=GeneID:105690021%2CGenbank:XP_020710324.1;Parent=rna-XM_020854665.1
NW_020311346.1	Gnomon	CDS	672239	672322	.	-	0	Name=XP_020710324.1;ID=cds-XP_020710324.1;Dbxref=GeneID:105690021%2CGenbank:XP_020710324.1;Parent=rna-XM_020854665.1
NW_020311346.1	Gnomon	CDS	671333	671512	.	-	0	Name=XP_020710324.1;ID=cds-XP_020710324.1;Dbxref=GeneID:105690021%2CGenbank:XP_020710324.1;Parent=rna-XM_020854665.1
NW_020311346.1	Gnomon	exon	562949	563082	.	+	.	ID=exon-XM_012407540.1-1;Dbxref=GeneID:105690046%2CGenbank:XM_012407540.1;Parent=rna-XM_012407540.1
NW_020311346.1	Gnomon	exon	565568	565647	.	+	.	ID=exon-XM_012407540.1-6;Dbxref=GeneID:105690046%2CGenbank:XM_012407540.1;Parent=rna-XM_012407540.1
NW_020311346.1	Gnomon	exon	565024	565312	.	+	.	ID=exon-XM_012407540.1-5;Dbxref=GeneID:105690046%2CGenbank:XM_012407540.1;Parent=rna-XM_012407540.1
NW_020311346.1	Gnomon	exon	563969	564806	.	+	.	ID=exon-XM_012407540.1-4;Dbxref=GeneID:105690046%2CGenbank:XM_012407540.1;Parent=rna-XM_012407540.1
NW_020311346.1	Gnomon	exon	563413	563817	.	+	.	ID=exon-XM_012407540.1-3;Dbxref=GeneID:105690046%2CGenbank:XM_012407540.1;Parent=rna-XM_012407540.1
NW_020311346.1	Gnomon	exon	563186	563350	.	+	.	ID=exon-XM_012407540.1-2;Dbxref=GeneID:105690046%2CGenbank:XM_012407540.1;Parent=rna-XM_012407540.1
NW_020311346.1	Gnomon	exon	781140	781240	.	-	.	ID=exon-XM_020854667.1-1;Dbxref=GeneID:105690021%2CGenbank:XM_020854667.1;Parent=rna-XM_020854667.1
NW_020311346.1	Gnomon	exon	780789	780991	.	-	.	ID=exon-XM_020854667.1-2;Dbxref=GeneID:105690021%2CGenbank:XM_020854667.1;Parent=rna-XM_020854667.1
NW_020311346.1	Gnomon	exon	746560	746677	.	-	.	ID=exon-XM_020854667.1-5;Dbxref=GeneID:105690021%2CGenbank:XM_020854667.1;Parent=rna-XM_020854667.1
NW_020311346.1	Gnomon	exon	716717	716827	.	-	.	ID=exon-XM_020854667.1-6;Dbxref=GeneID:105690021%2CGenbank:XM_020854667.1;Parent=rna-XM_020854667.1
NW_020311346.1	Gnomon	exon	780528	780673	.	-	.	ID=exon-XM_020854667.1-3;Dbxref=GeneID:105690021%2CGenbank:XM_020854667.1;Parent=rna-XM_020854667.1
NW_020311346.1	Gnomon	exon	770903	770993	.	-	.	ID=exon-XM_020854667.1-4;Dbxref=GeneID:105690021%2CGenbank:XM_020854667.1;Parent=rna-XM_020854667.1
NW_020311346.1	Gnomon	exon	675440	675566	.	-	.	ID=exon-XM_020854667.1-9;Dbxref=GeneID:105690021%2CGenbank:XM_020854667.1;Parent=rna-XM_020854667.1
NW_020311346.1	Gnomon	exon	678560	678666	.	-	.	ID=exon-XM_020854667.1-7;Dbxref=GeneID:105690021%2CGenbank:XM_020854667.1;Parent=rna-XM_020854667.1
NW_020311346.1	Gnomon	exon	675649	675740	.	-	.	ID=exon-XM_020854667.1-8;Dbxref=GeneID:105690021%2CGenbank:XM_020854667.1;Parent=rna-XM_020854667.1
NW_020311346.1	Gnomon	exon	891427	891868	.	+	.	ID=exon-XM_012413190.2-10;Dbxref=GeneID:105693337%2CGenbank:XM_012413190.2;Parent=rna-XM_012413190.2
NW_020311346.1	Gnomon	CDS	362963	364025	.	-	0	Name=XP_020710313.1;ID=cds-XP_020710313.1;Dbxref=GeneID:110117220%2CGenbank:XP_020710313.1;Parent=rna-XM_020854654.1
NW_020311346.1	Gnomon	CDS	362106	362887	.	-	0	Name=XP_020710313.1;ID=cds-XP_020710313.1;Dbxref=GeneID:110117220%2CGenbank:XP_020710313.1;Parent=rna-XM_020854654.1
NW_020311346.1	Gnomon	mRNA	787830	790210	.	+	.	Name=XM_012407477.2;ID=rna-XM_012407477.2;Dbxref=GeneID:105690009%2CGenbank:XM_012407477.2;Parent=gene-LOC105690009
NW_020311346.1	Gnomon	CDS	770903	770920	.	-	0	Name=XP_020710326.1;ID=cds-XP_020710326.1;Dbxref=GeneID:105690021%2CGenbank:XP_020710326.1;Parent=rna-XM_020854667.1
NW_020311346.1	Gnomon	CDS	746560	746677	.	-	0	Name=XP_020710326.1;ID=cds-XP_020710326.1;Dbxref=GeneID:105690021%2CGenbank:XP_020710326.1;Parent=rna-XM_020854667.1
NW_020311346.1	Gnomon	CDS	716717	716827	.	-	0	Name=XP_020710326.1;ID=cds-XP_020710326.1;Dbxref=GeneID:105690021%2CGenbank:XP_020710326.1;Parent=rna-XM_020854667.1
NW_020311346.1	Gnomon	CDS	678560	678666	.	-	0	Name=XP_020710326.1;ID=cds-XP_020710326.1;Dbxref=GeneID:105690021%2CGenbank:XP_020710326.1;Parent=rna-XM_020854667.1
NW_020311346.1	Gnomon	CDS	675649	675740	.	-	0	Name=XP_020710326.1;ID=cds-XP_020710326.1;Dbxref=GeneID:105690021%2CGenbank:XP_020710326.1;Parent=rna-XM_020854667.1
NW_020311346.1	Gnomon	CDS	675440	675566	.	-	0	Name=XP_020710326.1;ID=cds-XP_020710326.1;Dbxref=GeneID:105690021%2CGenbank:XP_020710326.1;Parent=rna-XM_020854667.1
NW_020311346.1	Gnomon	CDS	675055	675281	.	-	0	Name=XP_020710326.1;ID=cds-XP_020710326.1;Dbxref=GeneID:105690021%2CGenbank:XP_020710326.1;Parent=rna-XM_020854667.1
NW_020311346.1	Gnomon	CDS	673054	673224	.	-	0	Name=XP_020710326.1;ID=cds-XP_020710326.1;Dbxref=GeneID:105690021%2CGenbank:XP_020710326.1;Parent=rna-XM_020854667.1
NW_020311346.1	Gnomon	CDS	672572	672695	.	-	0	Name=XP_020710326.1;ID=cds-XP_020710326.1;Dbxref=GeneID:105690021%2CGenbank:XP_020710326.1;Parent=rna-XM_020854667.1
NW_020311346.1	Gnomon	CDS	672436	672477	.	-	0	Name=XP_020710326.1;ID=cds-XP_020710326.1;Dbxref=GeneID:105690021%2CGenbank:XP_020710326.1;Parent=rna-XM_020854667.1
NW_020311346.1	Gnomon	CDS	672239	672322	.	-	0	Name=XP_020710326.1;ID=cds-XP_020710326.1;Dbxref=GeneID:105690021%2CGenbank:XP_020710326.1;Parent=rna-XM_020854667.1
NW_020311346.1	Gnomon	CDS	671333	671512	.	-	0	Name=XP_020710326.1;ID=cds-XP_020710326.1;Dbxref=GeneID:105690021%2CGenbank:XP_020710326.1;Parent=rna-XM_020854667.1
NW_020311346.1	Gnomon	exon	902599	902682	.	+	.	ID=exon-XR_002305997.1-1;Dbxref=GeneID:110117359%2CGenbank:XR_002305997.1;Parent=rna-XR_002305997.1
NW_020311346.1	Gnomon	exon	904047	904533	.	+	.	ID=exon-XR_002305997.1-2;Dbxref=GeneID:110117359%2CGenbank:XR_002305997.1;Parent=rna-XR_002305997.1
NW_020311346.1	Gnomon	CDS	622463	622485	.	-	0	Name=XP_012262898.1;ID=cds-XP_012262898.1;Dbxref=GeneID:105690006%2CGenbank:XP_012262898.1;Parent=rna-XM_012407475.2
NW_020311346.1	Gnomon	CDS	622099	622325	.	-	0	Name=XP_012262898.1;ID=cds-XP_012262898.1;Dbxref=GeneID:105690006%2CGenbank:XP_012262898.1;Parent=rna-XM_012407475.2
NW_020311346.1	Gnomon	CDS	621553	621714	.	-	0	Name=XP_012262898.1;ID=cds-XP_012262898.1;Dbxref=GeneID:105690006%2CGenbank:XP_012262898.1;Parent=rna-XM_012407475.2
NW_020311346.1	Gnomon	CDS	621385	621468	.	-	0	Name=XP_012262898.1;ID=cds-XP_012262898.1;Dbxref=GeneID:105690006%2CGenbank:XP_012262898.1;Parent=rna-XM_012407475.2
NW_020311346.1	Gnomon	CDS	621079	621293	.	-	0	Name=XP_012262898.1;ID=cds-XP_012262898.1;Dbxref=GeneID:105690006%2CGenbank:XP_012262898.1;Parent=rna-XM_012407475.2
NW_020311346.1	Gnomon	CDS	620806	621003	.	-	0	Name=XP_012262898.1;ID=cds-XP_012262898.1;Dbxref=GeneID:105690006%2CGenbank:XP_012262898.1;Parent=rna-XM_012407475.2
NW_020311346.1	Gnomon	CDS	620611	620724	.	-	0	Name=XP_012262898.1;ID=cds-XP_012262898.1;Dbxref=GeneID:105690006%2CGenbank:XP_012262898.1;Parent=rna-XM_012407475.2
NW_020311346.1	Gnomon	CDS	620390	620531	.	-	0	Name=XP_012262898.1;ID=cds-XP_012262898.1;Dbxref=GeneID:105690006%2CGenbank:XP_012262898.1;Parent=rna-XM_012407475.2
NW_020311346.1	Gnomon	CDS	620173	620290	.	-	0	Name=XP_012262898.1;ID=cds-XP_012262898.1;Dbxref=GeneID:105690006%2CGenbank:XP_012262898.1;Parent=rna-XM_012407475.2
NW_020311346.1	Gnomon	CDS	619985	620075	.	-	0	Name=XP_012262898.1;ID=cds-XP_012262898.1;Dbxref=GeneID:105690006%2CGenbank:XP_012262898.1;Parent=rna-XM_012407475.2
NW_020311346.1	Gnomon	CDS	619684	619860	.	-	0	Name=XP_012262898.1;ID=cds-XP_012262898.1;Dbxref=GeneID:105690006%2CGenbank:XP_012262898.1;Parent=rna-XM_012407475.2
NW_020311346.1	Gnomon	CDS	619499	619599	.	-	0	Name=XP_012262898.1;ID=cds-XP_012262898.1;Dbxref=GeneID:105690006%2CGenbank:XP_012262898.1;Parent=rna-XM_012407475.2
NW_020311346.1	Gnomon	CDS	619356	619414	.	-	0	Name=XP_012262898.1;ID=cds-XP_012262898.1;Dbxref=GeneID:105690006%2CGenbank:XP_012262898.1;Parent=rna-XM_012407475.2
NW_020311346.1	Gnomon	CDS	619214	619265	.	-	0	Name=XP_012262898.1;ID=cds-XP_012262898.1;Dbxref=GeneID:105690006%2CGenbank:XP_012262898.1;Parent=rna-XM_012407475.2
NW_020311346.1	Gnomon	CDS	619084	619151	.	-	0	Name=XP_012262898.1;ID=cds-XP_012262898.1;Dbxref=GeneID:105690006%2CGenbank:XP_012262898.1;Parent=rna-XM_012407475.2
NW_020311346.1	Gnomon	CDS	618851	618996	.	-	0	Name=XP_012262898.1;ID=cds-XP_012262898.1;Dbxref=GeneID:105690006%2CGenbank:XP_012262898.1;Parent=rna-XM_012407475.2
NW_020311346.1	Gnomon	CDS	618600	618767	.	-	0	Name=XP_012262898.1;ID=cds-XP_012262898.1;Dbxref=GeneID:105690006%2CGenbank:XP_012262898.1;Parent=rna-XM_012407475.2
NW_020311346.1	Gnomon	CDS	618329	618508	.	-	0	Name=XP_012262898.1;ID=cds-XP_012262898.1;Dbxref=GeneID:105690006%2CGenbank:XP_012262898.1;Parent=rna-XM_012407475.2
NW_020311346.1	Gnomon	mRNA	591863	593485	.	-	.	Name=XM_012407464.1;ID=rna-XM_012407464.1;Dbxref=GeneID:105689998%2CGenbank:XM_012407464.1;Parent=gene-LOC105689998
NW_020311346.1	Gnomon	exon	634026	634209	.	-	.	ID=exon-XM_012407523.2-1;Dbxref=GeneID:105690039%2CGenbank:XM_012407523.2;Parent=rna-XM_012407523.2
NW_020311346.1	Gnomon	exon	632821	633145	.	-	.	ID=exon-XM_012407523.2-2;Dbxref=GeneID:105690039%2CGenbank:XM_012407523.2;Parent=rna-XM_012407523.2
NW_020311346.1	Gnomon	exon	632372	632507	.	-	.	ID=exon-XM_012407523.2-3;Dbxref=GeneID:105690039%2CGenbank:XM_012407523.2;Parent=rna-XM_012407523.2
NW_020311346.1	Gnomon	exon	631954	632257	.	-	.	ID=exon-XM_012407523.2-4;Dbxref=GeneID:105690039%2CGenbank:XM_012407523.2;Parent=rna-XM_012407523.2
NW_020311346.1	Gnomon	exon	631409	631558	.	-	.	ID=exon-XM_012407523.2-5;Dbxref=GeneID:105690039%2CGenbank:XM_012407523.2;Parent=rna-XM_012407523.2
NW_020311346.1	Gnomon	exon	630906	631241	.	-	.	ID=exon-XM_012407523.2-6;Dbxref=GeneID:105690039%2CGenbank:XM_012407523.2;Parent=rna-XM_012407523.2
NW_020311346.1	Gnomon	CDS	503007	503095	.	+	0	Name=XP_012262885.1;ID=cds-XP_012262885.1;Dbxref=GeneID:105689996%2CGenbank:XP_012262885.1;Parent=rna-XM_012407462.2
NW_020311346.1	Gnomon	CDS	503184	503433	.	+	0	Name=XP_012262885.1;ID=cds-XP_012262885.1;Dbxref=GeneID:105689996%2CGenbank:XP_012262885.1;Parent=rna-XM_012407462.2
NW_020311346.1	Gnomon	CDS	503534	503647	.	+	0	Name=XP_012262885.1;ID=cds-XP_012262885.1;Dbxref=GeneID:105689996%2CGenbank:XP_012262885.1;Parent=rna-XM_012407462.2
NW_020311346.1	Gnomon	CDS	503719	504357	.	+	0	Name=XP_012262885.1;ID=cds-XP_012262885.1;Dbxref=GeneID:105689996%2CGenbank:XP_012262885.1;Parent=rna-XM_012407462.2
NW_020311346.1	Gnomon	mRNA	697370	700082	.	+	.	Name=XM_020854663.1;ID=rna-XM_020854663.1;Dbxref=GeneID:105690022%2CGenbank:XM_020854663.1;Parent=gene-LOC105690022
NW_020311346.1	Gnomon	mRNA	276780	288714	.	+	.	Name=XM_020854650.1;ID=rna-XM_020854650.1;Dbxref=GeneID:105690024%2CGenbank:XM_020854650.1;Parent=gene-LOC105690024
NW_020311346.1	Gnomon	gene	945922	970196	.	-	.	Name=LOC105682879;ID=gene-LOC105682879;Dbxref=GeneID:105682879
NW_020311346.1	Gnomon	exon	633298	633588	.	+	.	ID=exon-XR_001103277.2-2;Dbxref=GeneID:105690040%2CGenbank:XR_001103277.2;Parent=rna-XR_001103277.2
NW_020311346.1	Gnomon	exon	632491	632569	.	+	.	ID=exon-XR_001103277.2-1;Dbxref=GeneID:105690040%2CGenbank:XR_001103277.2;Parent=rna-XR_001103277.2
NW_020311346.1	Gnomon	CDS	279248	279395	.	-	0	Name=XP_020710312.1;ID=cds-XP_020710312.1;Dbxref=GeneID:105690031%2CGenbank:XP_020710312.1;Parent=rna-XM_020854653.1
NW_020311346.1	Gnomon	CDS	279087	279150	.	-	0	Name=XP_020710312.1;ID=cds-XP_020710312.1;Dbxref=GeneID:105690031%2CGenbank:XP_020710312.1;Parent=rna-XM_020854653.1
NW_020311346.1	Gnomon	CDS	278604	279003	.	-	0	Name=XP_020710312.1;ID=cds-XP_020710312.1;Dbxref=GeneID:105690031%2CGenbank:XP_020710312.1;Parent=rna-XM_020854653.1
NW_020311346.1	Gnomon	CDS	278175	278352	.	-	0	Name=XP_020710312.1;ID=cds-XP_020710312.1;Dbxref=GeneID:105690031%2CGenbank:XP_020710312.1;Parent=rna-XM_020854653.1
NW_020311346.1	Gnomon	CDS	278033	278108	.	-	0	Name=XP_020710312.1;ID=cds-XP_020710312.1;Dbxref=GeneID:105690031%2CGenbank:XP_020710312.1;Parent=rna-XM_020854653.1
NW_020311346.1	Gnomon	CDS	277535	277934	.	-	0	Name=XP_020710312.1;ID=cds-XP_020710312.1;Dbxref=GeneID:105690031%2CGenbank:XP_020710312.1;Parent=rna-XM_020854653.1
NW_020311346.1	Gnomon	CDS	746560	746677	.	-	0	Name=XP_020710327.1;ID=cds-XP_020710327.1;Dbxref=GeneID:105690021%2CGenbank:XP_020710327.1;Parent=rna-XM_020854668.1
NW_020311346.1	Gnomon	CDS	716717	716827	.	-	0	Name=XP_020710327.1;ID=cds-XP_020710327.1;Dbxref=GeneID:105690021%2CGenbank:XP_020710327.1;Parent=rna-XM_020854668.1
NW_020311346.1	Gnomon	CDS	678560	678666	.	-	0	Name=XP_020710327.1;ID=cds-XP_020710327.1;Dbxref=GeneID:105690021%2CGenbank:XP_020710327.1;Parent=rna-XM_020854668.1
NW_020311346.1	Gnomon	CDS	675649	675740	.	-	0	Name=XP_020710327.1;ID=cds-XP_020710327.1;Dbxref=GeneID:105690021%2CGenbank:XP_020710327.1;Parent=rna-XM_020854668.1
NW_020311346.1	Gnomon	CDS	675440	675566	.	-	0	Name=XP_020710327.1;ID=cds-XP_020710327.1;Dbxref=GeneID:105690021%2CGenbank:XP_020710327.1;Parent=rna-XM_020854668.1
NW_020311346.1	Gnomon	CDS	675055	675281	.	-	0	Name=XP_020710327.1;ID=cds-XP_020710327.1;Dbxref=GeneID:105690021%2CGenbank:XP_020710327.1;Parent=rna-XM_020854668.1
NW_020311346.1	Gnomon	CDS	673054	673224	.	-	0	Name=XP_020710327.1;ID=cds-XP_020710327.1;Dbxref=GeneID:105690021%2CGenbank:XP_020710327.1;Parent=rna-XM_020854668.1
NW_020311346.1	Gnomon	CDS	672572	672695	.	-	0	Name=XP_020710327.1;ID=cds-XP_020710327.1;Dbxref=GeneID:105690021%2CGenbank:XP_020710327.1;Parent=rna-XM_020854668.1
NW_020311346.1	Gnomon	CDS	672436	672477	.	-	0	Name=XP_020710327.1;ID=cds-XP_020710327.1;Dbxref=GeneID:105690021%2CGenbank:XP_020710327.1;Parent=rna-XM_020854668.1
NW_020311346.1	Gnomon	CDS	672239	672322	.	-	0	Name=XP_020710327.1;ID=cds-XP_020710327.1;Dbxref=GeneID:105690021%2CGenbank:XP_020710327.1;Parent=rna-XM_020854668.1
NW_020311346.1	Gnomon	CDS	671333	671512	.	-	0	Name=XP_020710327.1;ID=cds-XP_020710327.1;Dbxref=GeneID:105690021%2CGenbank:XP_020710327.1;Parent=rna-XM_020854668.1
NW_020311346.1	Gnomon	mRNA	873545	875792	.	-	.	Name=XM_012413364.2;ID=rna-XM_012413364.2;Dbxref=GeneID:105693436%2CGenbank:XM_012413364.2;Parent=gene-LOC105693436
NW_020311346.1	Gnomon	mRNA	875912	879379	.	+	.	Name=XM_012413111.2;ID=rna-XM_012413111.2;Dbxref=GeneID:105693279%2CGenbank:XM_012413111.2;Parent=gene-LOC105693279
NW_020311346.1	Gnomon	mRNA	661330	665397	.	+	.	Name=XM_012407487.2;ID=rna-XM_012407487.2;Dbxref=GeneID:105690016%2CGenbank:XM_012407487.2;Parent=gene-LOC105690016
NW_020311346.1	Gnomon	CDS	898680	898812	.	-	0	Name=XP_012269336.1;ID=cds-XP_012269336.1;Dbxref=GeneID:105693776%2CGenbank:XP_012269336.1;Parent=rna-XM_012413913.1
NW_020311346.1	Gnomon	CDS	898372	898611	.	-	0	Name=XP_012269336.1;ID=cds-XP_012269336.1;Dbxref=GeneID:105693776%2CGenbank:XP_012269336.1;Parent=rna-XM_012413913.1
NW_020311346.1	Gnomon	CDS	897896	898287	.	-	0	Name=XP_012269336.1;ID=cds-XP_012269336.1;Dbxref=GeneID:105693776%2CGenbank:XP_012269336.1;Parent=rna-XM_012413913.1
NW_020311346.1	Gnomon	CDS	897704	897808	.	-	0	Name=XP_012269336.1;ID=cds-XP_012269336.1;Dbxref=GeneID:105693776%2CGenbank:XP_012269336.1;Parent=rna-XM_012413913.1
NW_020311346.1	Gnomon	CDS	264153	264289	.	-	0	Name=XP_012262907.2;ID=cds-XP_012262907.2;Dbxref=GeneID:105690013%2CGenbank:XP_012262907.2;Parent=rna-XM_012407484.3
NW_020311346.1	Gnomon	CDS	263594	264005	.	-	0	Name=XP_012262907.2;ID=cds-XP_012262907.2;Dbxref=GeneID:105690013%2CGenbank:XP_012262907.2;Parent=rna-XM_012407484.3
NW_020311346.1	Gnomon	CDS	262897	263147	.	-	0	Name=XP_012262907.2;ID=cds-XP_012262907.2;Dbxref=GeneID:105690013%2CGenbank:XP_012262907.2;Parent=rna-XM_012407484.3
NW_020311346.1	Gnomon	CDS	262339	262822	.	-	0	Name=XP_012262907.2;ID=cds-XP_012262907.2;Dbxref=GeneID:105690013%2CGenbank:XP_012262907.2;Parent=rna-XM_012407484.3
NW_020311346.1	Gnomon	exon	265604	266836	.	-	.	ID=exon-XM_012407534.2-3;Dbxref=GeneID:105690043%2CGenbank:XM_012407534.2;Parent=rna-XM_012407534.2
NW_020311346.1	Gnomon	exon	267129	267287	.	-	.	ID=exon-XM_012407534.2-2;Dbxref=GeneID:105690043%2CGenbank:XM_012407534.2;Parent=rna-XM_012407534.2
NW_020311346.1	Gnomon	exon	268417	269215	.	-	.	ID=exon-XM_012407534.2-1;Dbxref=GeneID:105690043%2CGenbank:XM_012407534.2;Parent=rna-XM_012407534.2
NW_020311346.1	Gnomon	mRNA	220	5644	.	-	.	Name=XM_020854673.1;ID=rna-XM_020854673.1;Dbxref=GeneID:105690037%2CGenbank:XM_020854673.1;Parent=gene-LOC105690037
NW_020311346.1	Gnomon	gene	906910	910559	.	+	.	Name=LOC105682973;ID=gene-LOC105682973;Dbxref=GeneID:105682973
NW_020311346.1	Gnomon	exon	287106	287509	.	+	.	ID=exon-XM_020854650.1-4;Dbxref=GeneID:105690024%2CGenbank:XM_020854650.1;Parent=rna-XM_020854650.1
NW_020311346.1	Gnomon	exon	284560	286279	.	+	.	ID=exon-XM_020854650.1-3;Dbxref=GeneID:105690024%2CGenbank:XM_020854650.1;Parent=rna-XM_020854650.1
NW_020311346.1	Gnomon	exon	283497	283596	.	+	.	ID=exon-XM_020854650.1-2;Dbxref=GeneID:105690024%2CGenbank:XM_020854650.1;Parent=rna-XM_020854650.1
NW_020311346.1	Gnomon	exon	276780	277139	.	+	.	ID=exon-XM_020854650.1-1;Dbxref=GeneID:105690024%2CGenbank:XM_020854650.1;Parent=rna-XM_020854650.1
NW_020311346.1	Gnomon	exon	287643	288714	.	+	.	ID=exon-XM_020854650.1-5;Dbxref=GeneID:105690024%2CGenbank:XM_020854650.1;Parent=rna-XM_020854650.1
NW_020311346.1	Gnomon	exon	789740	789958	.	+	.	ID=exon-XM_012407477.2-6;Dbxref=GeneID:105690009%2CGenbank:XM_012407477.2;Parent=rna-XM_012407477.2
NW_020311346.1	Gnomon	exon	790036	790210	.	+	.	ID=exon-XM_012407477.2-7;Dbxref=GeneID:105690009%2CGenbank:XM_012407477.2;Parent=rna-XM_012407477.2
NW_020311346.1	Gnomon	exon	787830	788298	.	+	.	ID=exon-XM_012407477.2-1;Dbxref=GeneID:105690009%2CGenbank:XM_012407477.2;Parent=rna-XM_012407477.2
NW_020311346.1	Gnomon	exon	788992	789236	.	+	.	ID=exon-XM_012407477.2-4;Dbxref=GeneID:105690009%2CGenbank:XM_012407477.2;Parent=rna-XM_012407477.2
NW_020311346.1	Gnomon	exon	789350	789665	.	+	.	ID=exon-XM_012407477.2-5;Dbxref=GeneID:105690009%2CGenbank:XM_012407477.2;Parent=rna-XM_012407477.2
NW_020311346.1	Gnomon	exon	788496	788597	.	+	.	ID=exon-XM_012407477.2-2;Dbxref=GeneID:105690009%2CGenbank:XM_012407477.2;Parent=rna-XM_012407477.2
NW_020311346.1	Gnomon	exon	788694	788912	.	+	.	ID=exon-XM_012407477.2-3;Dbxref=GeneID:105690009%2CGenbank:XM_012407477.2;Parent=rna-XM_012407477.2
NW_020311346.1	Gnomon	CDS	658630	658742	.	-	0	Name=XP_020710315.1;ID=cds-XP_020710315.1;Dbxref=GeneID:105690000%2CGenbank:XP_020710315.1;Parent=rna-XM_020854656.1
NW_020311346.1	Gnomon	CDS	658049	658452	.	-	0	Name=XP_020710315.1;ID=cds-XP_020710315.1;Dbxref=GeneID:105690000%2CGenbank:XP_020710315.1;Parent=rna-XM_020854656.1
NW_020311346.1	Gnomon	CDS	656960	657143	.	-	0	Name=XP_020710315.1;ID=cds-XP_020710315.1;Dbxref=GeneID:105690000%2CGenbank:XP_020710315.1;Parent=rna-XM_020854656.1
NW_020311346.1	Gnomon	CDS	656424	656856	.	-	0	Name=XP_020710315.1;ID=cds-XP_020710315.1;Dbxref=GeneID:105690000%2CGenbank:XP_020710315.1;Parent=rna-XM_020854656.1
NW_020311346.1	Gnomon	exon	626119	629693	.	-	.	ID=exon-XM_025746023.1-1;Dbxref=GeneID:112694800%2CGenbank:XM_025746023.1;Parent=rna-XM_025746023.1
NW_020311346.1	Gnomon	CDS	770903	770920	.	-	0	Name=XP_020710328.1;ID=cds-XP_020710328.1;Dbxref=GeneID:105690021%2CGenbank:XP_020710328.1;Parent=rna-XM_020854669.1
NW_020311346.1	Gnomon	CDS	746560	746677	.	-	0	Name=XP_020710328.1;ID=cds-XP_020710328.1;Dbxref=GeneID:105690021%2CGenbank:XP_020710328.1;Parent=rna-XM_020854669.1
NW_020311346.1	Gnomon	CDS	716717	716827	.	-	0	Name=XP_020710328.1;ID=cds-XP_020710328.1;Dbxref=GeneID:105690021%2CGenbank:XP_020710328.1;Parent=rna-XM_020854669.1
NW_020311346.1	Gnomon	CDS	678560	678666	.	-	0	Name=XP_020710328.1;ID=cds-XP_020710328.1;Dbxref=GeneID:105690021%2CGenbank:XP_020710328.1;Parent=rna-XM_020854669.1
NW_020311346.1	Gnomon	CDS	675649	675740	.	-	0	Name=XP_020710328.1;ID=cds-XP_020710328.1;Dbxref=GeneID:105690021%2CGenbank:XP_020710328.1;Parent=rna-XM_020854669.1
NW_020311346.1	Gnomon	CDS	675440	675566	.	-	0	Name=XP_020710328.1;ID=cds-XP_020710328.1;Dbxref=GeneID:105690021%2CGenbank:XP_020710328.1;Parent=rna-XM_020854669.1
NW_020311346.1	Gnomon	CDS	675055	675281	.	-	0	Name=XP_020710328.1;ID=cds-XP_020710328.1;Dbxref=GeneID:105690021%2CGenbank:XP_020710328.1;Parent=rna-XM_020854669.1
NW_020311346.1	Gnomon	CDS	673054	673224	.	-	0	Name=XP_020710328.1;ID=cds-XP_020710328.1;Dbxref=GeneID:105690021%2CGenbank:XP_020710328.1;Parent=rna-XM_020854669.1
NW_020311346.1	Gnomon	CDS	672572	672695	.	-	0	Name=XP_020710328.1;ID=cds-XP_020710328.1;Dbxref=GeneID:105690021%2CGenbank:XP_020710328.1;Parent=rna-XM_020854669.1
NW_020311346.1	Gnomon	CDS	672436	672477	.	-	0	Name=XP_020710328.1;ID=cds-XP_020710328.1;Dbxref=GeneID:105690021%2CGenbank:XP_020710328.1;Parent=rna-XM_020854669.1
NW_020311346.1	Gnomon	CDS	672239	672322	.	-	0	Name=XP_020710328.1;ID=cds-XP_020710328.1;Dbxref=GeneID:105690021%2CGenbank:XP_020710328.1;Parent=rna-XM_020854669.1
NW_020311346.1	Gnomon	CDS	671484	671531	.	-	0	Name=XP_020710328.1;ID=cds-XP_020710328.1;Dbxref=GeneID:105690021%2CGenbank:XP_020710328.1;Parent=rna-XM_020854669.1
NW_020311346.1	Gnomon	mRNA	735118	737789	.	+	.	Name=XM_012407488.2;ID=rna-XM_012407488.2;Dbxref=GeneID:105690017%2CGenbank:XM_012407488.2;Parent=gene-LOC105690017
NW_020311346.1	Gnomon	CDS	897236	897318	.	-	0	Name=XP_012269322.1;ID=cds-XP_012269322.1;Dbxref=GeneID:105693768%2CGenbank:XP_012269322.1;Parent=rna-XM_012413899.2
NW_020311346.1	Gnomon	CDS	897045	897168	.	-	0	Name=XP_012269322.1;ID=cds-XP_012269322.1;Dbxref=GeneID:105693768%2CGenbank:XP_012269322.1;Parent=rna-XM_012413899.2
NW_020311346.1	Gnomon	CDS	896515	896973	.	-	0	Name=XP_012269322.1;ID=cds-XP_012269322.1;Dbxref=GeneID:105693768%2CGenbank:XP_012269322.1;Parent=rna-XM_012413899.2
NW_020311346.1	Gnomon	CDS	896059	896443	.	-	0	Name=XP_012269322.1;ID=cds-XP_012269322.1;Dbxref=GeneID:105693768%2CGenbank:XP_012269322.1;Parent=rna-XM_012413899.2
NW_020311346.1	Gnomon	CDS	895762	895973	.	-	0	Name=XP_012269322.1;ID=cds-XP_012269322.1;Dbxref=GeneID:105693768%2CGenbank:XP_012269322.1;Parent=rna-XM_012413899.2
NW_020311346.1	Gnomon	CDS	895240	895491	.	-	0	Name=XP_012269322.1;ID=cds-XP_012269322.1;Dbxref=GeneID:105693768%2CGenbank:XP_012269322.1;Parent=rna-XM_012413899.2
NW_020311346.1	Gnomon	mRNA	700178	705128	.	+	.	Name=XM_020854660.1;ID=rna-XM_020854660.1;Dbxref=GeneID:110117222%2CGenbank:XM_020854660.1;Parent=gene-LOC110117222
NW_020311346.1	Gnomon	mRNA	618181	622919	.	-	.	Name=XM_012407475.2;ID=rna-XM_012407475.2;Dbxref=GeneID:105690006%2CGenbank:XM_012407475.2;Parent=gene-LOC105690006
NW_020311346.1	Gnomon	exon	397501	397558	.	-	.	ID=exon-XM_020854649.1-7;Dbxref=GeneID:105690004%2CGenbank:XM_020854649.1;Parent=rna-XM_020854649.1
NW_020311346.1	Gnomon	exon	436009	436591	.	-	.	ID=exon-XM_020854649.1-4;Dbxref=GeneID:105690004%2CGenbank:XM_020854649.1;Parent=rna-XM_020854649.1
NW_020311346.1	Gnomon	exon	437646	437837	.	-	.	ID=exon-XM_020854649.1-3;Dbxref=GeneID:105690004%2CGenbank:XM_020854649.1;Parent=rna-XM_020854649.1
NW_020311346.1	Gnomon	exon	400036	400314	.	-	.	ID=exon-XM_020854649.1-6;Dbxref=GeneID:105690004%2CGenbank:XM_020854649.1;Parent=rna-XM_020854649.1
NW_020311346.1	Gnomon	exon	434941	435000	.	-	.	ID=exon-XM_020854649.1-5;Dbxref=GeneID:105690004%2CGenbank:XM_020854649.1;Parent=rna-XM_020854649.1
NW_020311346.1	Gnomon	exon	437983	438184	.	-	.	ID=exon-XM_020854649.1-2;Dbxref=GeneID:105690004%2CGenbank:XM_020854649.1;Parent=rna-XM_020854649.1
NW_020311346.1	Gnomon	exon	440240	440448	.	-	.	ID=exon-XM_020854649.1-1;Dbxref=GeneID:105690004%2CGenbank:XM_020854649.1;Parent=rna-XM_020854649.1
NW_020311346.1	Gnomon	CDS	917528	917558	.	-	0	Name=XP_020709639.1;ID=cds-XP_020709639.1;Dbxref=GeneID:105693259%2CGenbank:XP_020709639.1;Parent=rna-XM_020853980.1
NW_020311346.1	Gnomon	CDS	917174	917339	.	-	0	Name=XP_020709639.1;ID=cds-XP_020709639.1;Dbxref=GeneID:105693259%2CGenbank:XP_020709639.1;Parent=rna-XM_020853980.1
NW_020311346.1	Gnomon	CDS	916964	917104	.	-	0	Name=XP_020709639.1;ID=cds-XP_020709639.1;Dbxref=GeneID:105693259%2CGenbank:XP_020709639.1;Parent=rna-XM_020853980.1
NW_020311346.1	Gnomon	CDS	916644	916878	.	-	0	Name=XP_020709639.1;ID=cds-XP_020709639.1;Dbxref=GeneID:105693259%2CGenbank:XP_020709639.1;Parent=rna-XM_020853980.1
NW_020311346.1	Gnomon	mRNA	502622	504357	.	+	.	Name=XM_012407462.2;ID=rna-XM_012407462.2;Dbxref=GeneID:105689996%2CGenbank:XM_012407462.2;Parent=gene-LOC105689996
NW_020311346.1	Gnomon	CDS	164146	164229	.	+	0	Name=XP_012262896.1;ID=cds-XP_012262896.1;Dbxref=GeneID:105690005%2CGenbank:XP_012262896.1;Parent=rna-XM_012407473.3
NW_020311346.1	Gnomon	CDS	178732	179713	.	+	0	Name=XP_012262896.1;ID=cds-XP_012262896.1;Dbxref=GeneID:105690005%2CGenbank:XP_012262896.1;Parent=rna-XM_012407473.3
NW_020311346.1	Gnomon	CDS	179782	180512	.	+	0	Name=XP_012262896.1;ID=cds-XP_012262896.1;Dbxref=GeneID:105690005%2CGenbank:XP_012262896.1;Parent=rna-XM_012407473.3
NW_020311346.1	Gnomon	gene	897513	898812	.	-	.	Name=LOC105693776;ID=gene-LOC105693776;Dbxref=GeneID:105693776
NW_020311346.1	Gnomon	exon	261160	261256	.	+	.	ID=exon-XM_012407511.2-9;Dbxref=GeneID:105690033%2CGenbank:XM_012407511.2;Parent=rna-XM_012407511.2
NW_020311346.1	Gnomon	exon	258011	258151	.	+	.	ID=exon-XM_012407511.2-8;Dbxref=GeneID:105690033%2CGenbank:XM_012407511.2;Parent=rna-XM_012407511.2
NW_020311346.1	Gnomon	gene	898921	901853	.	-	.	Name=LOC105693781;ID=gene-LOC105693781;Dbxref=GeneID:105693781
NW_020311346.1	Gnomon	exon	256784	256881	.	+	.	ID=exon-XM_012407511.2-7;Dbxref=GeneID:105690033%2CGenbank:XM_012407511.2;Parent=rna-XM_012407511.2
NW_020311346.1	Gnomon	exon	256048	256125	.	+	.	ID=exon-XM_012407511.2-6;Dbxref=GeneID:105690033%2CGenbank:XM_012407511.2;Parent=rna-XM_012407511.2
NW_020311346.1	Gnomon	exon	253467	253642	.	+	.	ID=exon-XM_012407511.2-5;Dbxref=GeneID:105690033%2CGenbank:XM_012407511.2;Parent=rna-XM_012407511.2
NW_020311346.1	Gnomon	exon	251788	251915	.	+	.	ID=exon-XM_012407511.2-4;Dbxref=GeneID:105690033%2CGenbank:XM_012407511.2;Parent=rna-XM_012407511.2
NW_020311346.1	Gnomon	exon	250414	250474	.	+	.	ID=exon-XM_012407511.2-3;Dbxref=GeneID:105690033%2CGenbank:XM_012407511.2;Parent=rna-XM_012407511.2
NW_020311346.1	Gnomon	exon	243865	244046	.	+	.	ID=exon-XM_012407511.2-2;Dbxref=GeneID:105690033%2CGenbank:XM_012407511.2;Parent=rna-XM_012407511.2
NW_020311346.1	Gnomon	exon	241162	241670	.	+	.	ID=exon-XM_012407511.2-1;Dbxref=GeneID:105690033%2CGenbank:XM_012407511.2;Parent=rna-XM_012407511.2
NW_020311346.1	Gnomon	CDS	887515	887782	.	+	0	Name=XP_012268613.1;ID=cds-XP_012268613.1;Dbxref=GeneID:105693337%2CGenbank:XP_012268613.1;Parent=rna-XM_012413190.2
NW_020311346.1	Gnomon	CDS	887876	888010	.	+	0	Name=XP_012268613.1;ID=cds-XP_012268613.1;Dbxref=GeneID:105693337%2CGenbank:XP_012268613.1;Parent=rna-XM_012413190.2
NW_020311346.1	Gnomon	CDS	888113	888450	.	+	0	Name=XP_012268613.1;ID=cds-XP_012268613.1;Dbxref=GeneID:105693337%2CGenbank:XP_012268613.1;Parent=rna-XM_012413190.2
NW_020311346.1	Gnomon	CDS	889165	889378	.	+	0	Name=XP_012268613.1;ID=cds-XP_012268613.1;Dbxref=GeneID:105693337%2CGenbank:XP_012268613.1;Parent=rna-XM_012413190.2
NW_020311346.1	Gnomon	CDS	889450	889719	.	+	0	Name=XP_012268613.1;ID=cds-XP_012268613.1;Dbxref=GeneID:105693337%2CGenbank:XP_012268613.1;Parent=rna-XM_012413190.2
NW_020311346.1	Gnomon	CDS	889802	890009	.	+	0	Name=XP_012268613.1;ID=cds-XP_012268613.1;Dbxref=GeneID:105693337%2CGenbank:XP_012268613.1;Parent=rna-XM_012413190.2
NW_020311346.1	Gnomon	CDS	890067	890855	.	+	0	Name=XP_012268613.1;ID=cds-XP_012268613.1;Dbxref=GeneID:105693337%2CGenbank:XP_012268613.1;Parent=rna-XM_012413190.2
NW_020311346.1	Gnomon	CDS	890930	891358	.	+	0	Name=XP_012268613.1;ID=cds-XP_012268613.1;Dbxref=GeneID:105693337%2CGenbank:XP_012268613.1;Parent=rna-XM_012413190.2
NW_020311346.1	Gnomon	CDS	891427	891625	.	+	0	Name=XP_012268613.1;ID=cds-XP_012268613.1;Dbxref=GeneID:105693337%2CGenbank:XP_012268613.1;Parent=rna-XM_012413190.2
NW_020311346.1	Gnomon	gene	895079	897688	.	-	.	Name=LOC105693768;ID=gene-LOC105693768;Dbxref=GeneID:105693768
NW_020311346.1	Gnomon	mRNA	734864	737789	.	+	.	Name=XM_020854661.1;ID=rna-XM_020854661.1;Dbxref=GeneID:105690017%2CGenbank:XM_020854661.1;Parent=gene-LOC105690017
NW_020311346.1	Gnomon	exon	220	316	.	-	.	ID=exon-XM_020854673.1-3;Dbxref=GeneID:105690037%2CGenbank:XM_020854673.1;Parent=rna-XM_020854673.1
NW_020311346.1	Gnomon	exon	3023	3294	.	-	.	ID=exon-XM_020854673.1-2;Dbxref=GeneID:105690037%2CGenbank:XM_020854673.1;Parent=rna-XM_020854673.1
NW_020311346.1	Gnomon	exon	5414	5644	.	-	.	ID=exon-XM_020854673.1-1;Dbxref=GeneID:105690037%2CGenbank:XM_020854673.1;Parent=rna-XM_020854673.1
NW_020311346.1	Gnomon	CDS	634753	634786	.	+	0	Name=XP_020710301.1;ID=cds-XP_020710301.1;Dbxref=GeneID:105690038%2CGenbank:XP_020710301.1;Parent=rna-XM_020854642.1
NW_020311346.1	Gnomon	CDS	634862	635073	.	+	0	Name=XP_020710301.1;ID=cds-XP_020710301.1;Dbxref=GeneID:105690038%2CGenbank:XP_020710301.1;Parent=rna-XM_020854642.1
NW_020311346.1	Gnomon	CDS	635167	635277	.	+	0	Name=XP_020710301.1;ID=cds-XP_020710301.1;Dbxref=GeneID:105690038%2CGenbank:XP_020710301.1;Parent=rna-XM_020854642.1
NW_020311346.1	Gnomon	CDS	635359	635508	.	+	0	Name=XP_020710301.1;ID=cds-XP_020710301.1;Dbxref=GeneID:105690038%2CGenbank:XP_020710301.1;Parent=rna-XM_020854642.1
NW_020311346.1	Gnomon	CDS	635581	635754	.	+	0	Name=XP_020710301.1;ID=cds-XP_020710301.1;Dbxref=GeneID:105690038%2CGenbank:XP_020710301.1;Parent=rna-XM_020854642.1
NW_020311346.1	Gnomon	CDS	635840	636034	.	+	0	Name=XP_020710301.1;ID=cds-XP_020710301.1;Dbxref=GeneID:105690038%2CGenbank:XP_020710301.1;Parent=rna-XM_020854642.1
NW_020311346.1	Gnomon	CDS	636123	636220	.	+	0	Name=XP_020710301.1;ID=cds-XP_020710301.1;Dbxref=GeneID:105690038%2CGenbank:XP_020710301.1;Parent=rna-XM_020854642.1
NW_020311346.1	Gnomon	CDS	636288	636394	.	+	0	Name=XP_020710301.1;ID=cds-XP_020710301.1;Dbxref=GeneID:105690038%2CGenbank:XP_020710301.1;Parent=rna-XM_020854642.1
NW_020311346.1	Gnomon	CDS	636485	636781	.	+	0	Name=XP_020710301.1;ID=cds-XP_020710301.1;Dbxref=GeneID:105690038%2CGenbank:XP_020710301.1;Parent=rna-XM_020854642.1
NW_020311346.1	Gnomon	CDS	636884	637152	.	+	0	Name=XP_020710301.1;ID=cds-XP_020710301.1;Dbxref=GeneID:105690038%2CGenbank:XP_020710301.1;Parent=rna-XM_020854642.1
NW_020311346.1	Gnomon	CDS	637238	637402	.	+	0	Name=XP_020710301.1;ID=cds-XP_020710301.1;Dbxref=GeneID:105690038%2CGenbank:XP_020710301.1;Parent=rna-XM_020854642.1
NW_020311346.1	Gnomon	CDS	637478	637662	.	+	0	Name=XP_020710301.1;ID=cds-XP_020710301.1;Dbxref=GeneID:105690038%2CGenbank:XP_020710301.1;Parent=rna-XM_020854642.1
NW_020311346.1	Gnomon	CDS	637744	637846	.	+	0	Name=XP_020710301.1;ID=cds-XP_020710301.1;Dbxref=GeneID:105690038%2CGenbank:XP_020710301.1;Parent=rna-XM_020854642.1
NW_020311346.1	Gnomon	exon	630906	631241	.	-	.	ID=exon-XM_012407528.2-5;Dbxref=GeneID:105690039%2CGenbank:XM_012407528.2;Parent=rna-XM_012407528.2
NW_020311346.1	Gnomon	exon	632372	632507	.	-	.	ID=exon-XM_012407528.2-3;Dbxref=GeneID:105690039%2CGenbank:XM_012407528.2;Parent=rna-XM_012407528.2
NW_020311346.1	Gnomon	exon	631954	632257	.	-	.	ID=exon-XM_012407528.2-4;Dbxref=GeneID:105690039%2CGenbank:XM_012407528.2;Parent=rna-XM_012407528.2
NW_020311346.1	Gnomon	exon	634026	634210	.	-	.	ID=exon-XM_012407528.2-1;Dbxref=GeneID:105690039%2CGenbank:XM_012407528.2;Parent=rna-XM_012407528.2
NW_020311346.1	Gnomon	exon	632821	633145	.	-	.	ID=exon-XM_012407528.2-2;Dbxref=GeneID:105690039%2CGenbank:XM_012407528.2;Parent=rna-XM_012407528.2
NW_020311346.1	Gnomon	CDS	632821	633136	.	-	0	Name=XP_012262953.1;ID=cds-XP_012262953.1;Dbxref=GeneID:105690039%2CGenbank:XP_012262953.1;Parent=rna-XM_012407530.3
NW_020311346.1	Gnomon	CDS	632372	632492	.	-	0	Name=XP_012262953.1;ID=cds-XP_012262953.1;Dbxref=GeneID:105690039%2CGenbank:XP_012262953.1;Parent=rna-XM_012407530.3
NW_020311346.1	Gnomon	CDS	631954	632257	.	-	0	Name=XP_012262953.1;ID=cds-XP_012262953.1;Dbxref=GeneID:105690039%2CGenbank:XP_012262953.1;Parent=rna-XM_012407530.3
NW_020311346.1	Gnomon	CDS	631130	631241	.	-	0	Name=XP_012262953.1;ID=cds-XP_012262953.1;Dbxref=GeneID:105690039%2CGenbank:XP_012262953.1;Parent=rna-XM_012407530.3
NW_020311346.1	Gnomon	CDS	629694	629830	.	-	0	Name=XP_012262953.1;ID=cds-XP_012262953.1;Dbxref=GeneID:105690039%2CGenbank:XP_012262953.1;Parent=rna-XM_012407530.3
NW_020311346.1	Gnomon	exon	634026	634203	.	-	.	ID=exon-XM_012407530.3-1;Dbxref=GeneID:105690039%2CGenbank:XM_012407530.3;Parent=rna-XM_012407530.3
NW_020311346.1	Gnomon	exon	632821	633145	.	-	.	ID=exon-XM_012407530.3-2;Dbxref=GeneID:105690039%2CGenbank:XM_012407530.3;Parent=rna-XM_012407530.3
NW_020311346.1	Gnomon	exon	631130	631241	.	-	.	ID=exon-XM_012407530.3-5;Dbxref=GeneID:105690039%2CGenbank:XM_012407530.3;Parent=rna-XM_012407530.3
NW_020311346.1	Gnomon	exon	629589	629830	.	-	.	ID=exon-XM_012407530.3-6;Dbxref=GeneID:105690039%2CGenbank:XM_012407530.3;Parent=rna-XM_012407530.3
NW_020311346.1	Gnomon	exon	632372	632492	.	-	.	ID=exon-XM_012407530.3-3;Dbxref=GeneID:105690039%2CGenbank:XM_012407530.3;Parent=rna-XM_012407530.3
NW_020311346.1	Gnomon	exon	631954	632257	.	-	.	ID=exon-XM_012407530.3-4;Dbxref=GeneID:105690039%2CGenbank:XM_012407530.3;Parent=rna-XM_012407530.3
NW_020311346.1	Gnomon	exon	917566	917711	.	+	.	ID=exon-XM_012413052.2-1;Dbxref=GeneID:105693238%2CGenbank:XM_012413052.2;Parent=rna-XM_012413052.2
NW_020311346.1	Gnomon	exon	918397	918465	.	+	.	ID=exon-XM_012413052.2-3;Dbxref=GeneID:105693238%2CGenbank:XM_012413052.2;Parent=rna-XM_012413052.2
NW_020311346.1	Gnomon	exon	918065	918150	.	+	.	ID=exon-XM_012413052.2-2;Dbxref=GeneID:105693238%2CGenbank:XM_012413052.2;Parent=rna-XM_012413052.2
NW_020311346.1	Gnomon	mRNA	626119	629693	.	-	.	Name=XM_025746023.1;ID=rna-XM_025746023.1;Dbxref=GeneID:112694800%2CGenbank:XM_025746023.1;Parent=gene-LOC112694800
NW_020311346.1	Gnomon	exon	918954	919015	.	+	.	ID=exon-XM_012413052.2-5;Dbxref=GeneID:105693238%2CGenbank:XM_012413052.2;Parent=rna-XM_012413052.2
NW_020311346.1	Gnomon	exon	918647	918859	.	+	.	ID=exon-XM_012413052.2-4;Dbxref=GeneID:105693238%2CGenbank:XM_012413052.2;Parent=rna-XM_012413052.2
NW_020311346.1	Gnomon	exon	919425	919635	.	+	.	ID=exon-XM_012413052.2-7;Dbxref=GeneID:105693238%2CGenbank:XM_012413052.2;Parent=rna-XM_012413052.2
NW_020311346.1	Gnomon	exon	919202	919309	.	+	.	ID=exon-XM_012413052.2-6;Dbxref=GeneID:105693238%2CGenbank:XM_012413052.2;Parent=rna-XM_012413052.2
NW_020311346.1	Gnomon	exon	920303	920437	.	+	.	ID=exon-XM_012413052.2-9;Dbxref=GeneID:105693238%2CGenbank:XM_012413052.2;Parent=rna-XM_012413052.2
NW_020311346.1	Gnomon	exon	919716	920127	.	+	.	ID=exon-XM_012413052.2-8;Dbxref=GeneID:105693238%2CGenbank:XM_012413052.2;Parent=rna-XM_012413052.2
NW_020311346.1	Gnomon	CDS	44143	44229	.	+	0	Name=XP_012262940.1;ID=cds-XP_012262940.1;Dbxref=GeneID:105690036%2CGenbank:XP_012262940.1;Parent=rna-XM_012407517.2
NW_020311346.1	Gnomon	CDS	72694	72939	.	+	0	Name=XP_012262940.1;ID=cds-XP_012262940.1;Dbxref=GeneID:105690036%2CGenbank:XP_012262940.1;Parent=rna-XM_012407517.2
NW_020311346.1	Gnomon	CDS	78846	78879	.	+	0	Name=XP_012262940.1;ID=cds-XP_012262940.1;Dbxref=GeneID:105690036%2CGenbank:XP_012262940.1;Parent=rna-XM_012407517.2
NW_020311346.1	Gnomon	CDS	81956	82057	.	+	0	Name=XP_012262940.1;ID=cds-XP_012262940.1;Dbxref=GeneID:105690036%2CGenbank:XP_012262940.1;Parent=rna-XM_012407517.2
NW_020311346.1	Gnomon	CDS	82905	83040	.	+	0	Name=XP_012262940.1;ID=cds-XP_012262940.1;Dbxref=GeneID:105690036%2CGenbank:XP_012262940.1;Parent=rna-XM_012407517.2
NW_020311346.1	Gnomon	CDS	83130	83278	.	+	0	Name=XP_012262940.1;ID=cds-XP_012262940.1;Dbxref=GeneID:105690036%2CGenbank:XP_012262940.1;Parent=rna-XM_012407517.2
NW_020311346.1	Gnomon	CDS	83567	83598	.	+	0	Name=XP_012262940.1;ID=cds-XP_012262940.1;Dbxref=GeneID:105690036%2CGenbank:XP_012262940.1;Parent=rna-XM_012407517.2
NW_020311346.1	Gnomon	CDS	880164	880259	.	+	0	Name=XP_012268558.1;ID=cds-XP_012268558.1;Dbxref=GeneID:105693297%2CGenbank:XP_012268558.1;Parent=rna-XM_012413135.2
NW_020311346.1	Gnomon	CDS	880348	880446	.	+	0	Name=XP_012268558.1;ID=cds-XP_012268558.1;Dbxref=GeneID:105693297%2CGenbank:XP_012268558.1;Parent=rna-XM_012413135.2
NW_020311346.1	Gnomon	CDS	880579	881001	.	+	0	Name=XP_012268558.1;ID=cds-XP_012268558.1;Dbxref=GeneID:105693297%2CGenbank:XP_012268558.1;Parent=rna-XM_012413135.2
NW_020311346.1	Gnomon	CDS	882955	883078	.	+	0	Name=XP_012268558.1;ID=cds-XP_012268558.1;Dbxref=GeneID:105693297%2CGenbank:XP_012268558.1;Parent=rna-XM_012413135.2
NW_020311346.1	Gnomon	CDS	883181	883392	.	+	0	Name=XP_012268558.1;ID=cds-XP_012268558.1;Dbxref=GeneID:105693297%2CGenbank:XP_012268558.1;Parent=rna-XM_012413135.2
NW_020311346.1	Gnomon	CDS	883497	883677	.	+	0	Name=XP_012268558.1;ID=cds-XP_012268558.1;Dbxref=GeneID:105693297%2CGenbank:XP_012268558.1;Parent=rna-XM_012413135.2
NW_020311346.1	Gnomon	CDS	883765	883889	.	+	0	Name=XP_012268558.1;ID=cds-XP_012268558.1;Dbxref=GeneID:105693297%2CGenbank:XP_012268558.1;Parent=rna-XM_012413135.2
NW_020311346.1	Gnomon	exon	278604	279003	.	-	.	ID=exon-XM_020854653.1-3;Dbxref=GeneID:105690031%2CGenbank:XM_020854653.1;Parent=rna-XM_020854653.1
NW_020311346.1	Gnomon	exon	279087	279150	.	-	.	ID=exon-XM_020854653.1-2;Dbxref=GeneID:105690031%2CGenbank:XM_020854653.1;Parent=rna-XM_020854653.1
NW_020311346.1	Gnomon	exon	278033	278108	.	-	.	ID=exon-XM_020854653.1-5;Dbxref=GeneID:105690031%2CGenbank:XM_020854653.1;Parent=rna-XM_020854653.1
NW_020311346.1	Gnomon	exon	278175	278352	.	-	.	ID=exon-XM_020854653.1-4;Dbxref=GeneID:105690031%2CGenbank:XM_020854653.1;Parent=rna-XM_020854653.1
NW_020311346.1	Gnomon	exon	279248	279469	.	-	.	ID=exon-XM_020854653.1-1;Dbxref=GeneID:105690031%2CGenbank:XM_020854653.1;Parent=rna-XM_020854653.1
NW_020311346.1	Gnomon	exon	277131	277934	.	-	.	ID=exon-XM_020854653.1-6;Dbxref=GeneID:105690031%2CGenbank:XM_020854653.1;Parent=rna-XM_020854653.1
NW_020311346.1	Gnomon	exon	634026	634204	.	-	.	ID=exon-XM_012407529.3-1;Dbxref=GeneID:105690039%2CGenbank:XM_012407529.3;Parent=rna-XM_012407529.3
NW_020311346.1	Gnomon	exon	632821	633145	.	-	.	ID=exon-XM_012407529.3-2;Dbxref=GeneID:105690039%2CGenbank:XM_012407529.3;Parent=rna-XM_012407529.3
NW_020311346.1	Gnomon	exon	632372	632507	.	-	.	ID=exon-XM_012407529.3-3;Dbxref=GeneID:105690039%2CGenbank:XM_012407529.3;Parent=rna-XM_012407529.3
NW_020311346.1	Gnomon	exon	631954	632257	.	-	.	ID=exon-XM_012407529.3-4;Dbxref=GeneID:105690039%2CGenbank:XM_012407529.3;Parent=rna-XM_012407529.3
NW_020311346.1	Gnomon	exon	631130	631241	.	-	.	ID=exon-XM_012407529.3-5;Dbxref=GeneID:105690039%2CGenbank:XM_012407529.3;Parent=rna-XM_012407529.3
NW_020311346.1	Gnomon	exon	629589	629830	.	-	.	ID=exon-XM_012407529.3-6;Dbxref=GeneID:105690039%2CGenbank:XM_012407529.3;Parent=rna-XM_012407529.3
NW_020311346.1	Gnomon	CDS	565606	565995	.	+	0	Name=XP_012262965.1;ID=cds-XP_012262965.1;Dbxref=GeneID:105690047%2CGenbank:XP_012262965.1;Parent=rna-XM_012407542.2
NW_020311346.1	Gnomon	CDS	566128	566625	.	+	0	Name=XP_012262965.1;ID=cds-XP_012262965.1;Dbxref=GeneID:105690047%2CGenbank:XP_012262965.1;Parent=rna-XM_012407542.2
NW_020311346.1	Gnomon	CDS	566690	566887	.	+	0	Name=XP_012262965.1;ID=cds-XP_012262965.1;Dbxref=GeneID:105690047%2CGenbank:XP_012262965.1;Parent=rna-XM_012407542.2
NW_020311346.1	Gnomon	CDS	566953	567105	.	+	0	Name=XP_012262965.1;ID=cds-XP_012262965.1;Dbxref=GeneID:105690047%2CGenbank:XP_012262965.1;Parent=rna-XM_012407542.2
NW_020311346.1	Gnomon	CDS	567197	567304	.	+	0	Name=XP_012262965.1;ID=cds-XP_012262965.1;Dbxref=GeneID:105690047%2CGenbank:XP_012262965.1;Parent=rna-XM_012407542.2
NW_020311346.1	Gnomon	CDS	632821	633136	.	-	0	Name=XP_012262952.1;ID=cds-XP_012262952.1;Dbxref=GeneID:105690039%2CGenbank:XP_012262952.1;Parent=rna-XM_012407529.3
NW_020311346.1	Gnomon	CDS	632372	632507	.	-	0	Name=XP_012262952.1;ID=cds-XP_012262952.1;Dbxref=GeneID:105690039%2CGenbank:XP_012262952.1;Parent=rna-XM_012407529.3
NW_020311346.1	Gnomon	CDS	631954	632257	.	-	0	Name=XP_012262952.1;ID=cds-XP_012262952.1;Dbxref=GeneID:105690039%2CGenbank:XP_012262952.1;Parent=rna-XM_012407529.3
NW_020311346.1	Gnomon	CDS	631130	631241	.	-	0	Name=XP_012262952.1;ID=cds-XP_012262952.1;Dbxref=GeneID:105690039%2CGenbank:XP_012262952.1;Parent=rna-XM_012407529.3
NW_020311346.1	Gnomon	CDS	629694	629830	.	-	0	Name=XP_012262952.1;ID=cds-XP_012262952.1;Dbxref=GeneID:105690039%2CGenbank:XP_012262952.1;Parent=rna-XM_012407529.3
NW_020311346.1	Gnomon	mRNA	705199	709580	.	+	.	Name=XM_012407486.2;ID=rna-XM_012407486.2;Dbxref=GeneID:105690015%2CGenbank:XM_012407486.2;Parent=gene-LOC105690015
NW_020311346.1	Gnomon	mRNA	163524	180960	.	+	.	Name=XM_012407473.3;ID=rna-XM_012407473.3;Dbxref=GeneID:105690005%2CGenbank:XM_012407473.3;Parent=gene-LOC105690005
NW_020311346.1	Gnomon	mRNA	594997	611277	.	-	.	Name=XM_025746022.1;ID=rna-XM_025746022.1;Dbxref=GeneID:105689999%2CGenbank:XM_025746022.1;Parent=gene-LOC105689999
NW_020311346.1	Gnomon	exon	220	316	.	-	.	ID=exon-XR_001103275.2-8;Dbxref=GeneID:105690037%2CGenbank:XR_001103275.2;Parent=rna-XR_001103275.2
NW_020311346.1	Gnomon	exon	3023	3294	.	-	.	ID=exon-XR_001103275.2-7;Dbxref=GeneID:105690037%2CGenbank:XR_001103275.2;Parent=rna-XR_001103275.2
NW_020311346.1	Gnomon	exon	22984	23139	.	-	.	ID=exon-XR_001103275.2-6;Dbxref=GeneID:105690037%2CGenbank:XR_001103275.2;Parent=rna-XR_001103275.2
NW_020311346.1	Gnomon	exon	566128	566625	.	+	.	ID=exon-XM_012407542.2-2;Dbxref=GeneID:105690047%2CGenbank:XM_012407542.2;Parent=rna-XM_012407542.2
NW_020311346.1	Gnomon	exon	565299	565995	.	+	.	ID=exon-XM_012407542.2-1;Dbxref=GeneID:105690047%2CGenbank:XM_012407542.2;Parent=rna-XM_012407542.2
NW_020311346.1	Gnomon	exon	567197	567392	.	+	.	ID=exon-XM_012407542.2-5;Dbxref=GeneID:105690047%2CGenbank:XM_012407542.2;Parent=rna-XM_012407542.2
NW_020311346.1	Gnomon	exon	566953	567105	.	+	.	ID=exon-XM_012407542.2-4;Dbxref=GeneID:105690047%2CGenbank:XM_012407542.2;Parent=rna-XM_012407542.2
NW_020311346.1	Gnomon	exon	566690	566887	.	+	.	ID=exon-XM_012407542.2-3;Dbxref=GeneID:105690047%2CGenbank:XM_012407542.2;Parent=rna-XM_012407542.2
NW_020311346.1	Gnomon	exon	63031	63102	.	-	.	ID=exon-XR_001103275.2-1;Dbxref=GeneID:105690037%2CGenbank:XR_001103275.2;Parent=rna-XR_001103275.2
NW_020311346.1	Gnomon	exon	57085	57235	.	-	.	ID=exon-XR_001103275.2-5;Dbxref=GeneID:105690037%2CGenbank:XR_001103275.2;Parent=rna-XR_001103275.2
NW_020311346.1	Gnomon	exon	61025	61273	.	-	.	ID=exon-XR_001103275.2-4;Dbxref=GeneID:105690037%2CGenbank:XR_001103275.2;Parent=rna-XR_001103275.2
NW_020311346.1	Gnomon	exon	62362	62505	.	-	.	ID=exon-XR_001103275.2-3;Dbxref=GeneID:105690037%2CGenbank:XR_001103275.2;Parent=rna-XR_001103275.2
NW_020311346.1	Gnomon	exon	62617	62635	.	-	.	ID=exon-XR_001103275.2-2;Dbxref=GeneID:105690037%2CGenbank:XR_001103275.2;Parent=rna-XR_001103275.2
NW_020311346.1	Gnomon	exon	805567	805938	.	-	.	ID=exon-XM_012407512.2-9;Dbxref=GeneID:105690034%2CGenbank:XM_012407512.2;Parent=rna-XM_012407512.2
NW_020311346.1	Gnomon	exon	806021	806394	.	-	.	ID=exon-XM_012407512.2-8;Dbxref=GeneID:105690034%2CGenbank:XM_012407512.2;Parent=rna-XM_012407512.2
NW_020311346.1	Gnomon	exon	807091	807250	.	-	.	ID=exon-XM_012407512.2-5;Dbxref=GeneID:105690034%2CGenbank:XM_012407512.2;Parent=rna-XM_012407512.2
NW_020311346.1	Gnomon	exon	807355	807482	.	-	.	ID=exon-XM_012407512.2-4;Dbxref=GeneID:105690034%2CGenbank:XM_012407512.2;Parent=rna-XM_012407512.2
NW_020311346.1	Gnomon	exon	806477	806572	.	-	.	ID=exon-XM_012407512.2-7;Dbxref=GeneID:105690034%2CGenbank:XM_012407512.2;Parent=rna-XM_012407512.2
NW_020311346.1	Gnomon	exon	806639	806766	.	-	.	ID=exon-XM_012407512.2-6;Dbxref=GeneID:105690034%2CGenbank:XM_012407512.2;Parent=rna-XM_012407512.2
NW_020311346.1	Gnomon	exon	808382	808624	.	-	.	ID=exon-XM_012407512.2-1;Dbxref=GeneID:105690034%2CGenbank:XM_012407512.2;Parent=rna-XM_012407512.2
NW_020311346.1	Gnomon	exon	807909	808079	.	-	.	ID=exon-XM_012407512.2-3;Dbxref=GeneID:105690034%2CGenbank:XM_012407512.2;Parent=rna-XM_012407512.2
NW_020311346.1	Gnomon	exon	808187	808273	.	-	.	ID=exon-XM_012407512.2-2;Dbxref=GeneID:105690034%2CGenbank:XM_012407512.2;Parent=rna-XM_012407512.2
NW_020311346.1	Gnomon	mRNA	910715	915728	.	-	.	Name=XM_020852819.1;ID=rna-XM_020852819.1;Dbxref=GeneID:105693250%2CGenbank:XM_020852819.1;Parent=gene-LOC105693250
NW_020311346.1	Gnomon	CDS	843095	843505	.	+	0	Name=XP_020711828.1;ID=cds-XP_020711828.1;Dbxref=GeneID:105693449%2CGenbank:XP_020711828.1;Parent=rna-XM_020856169.1
NW_020311346.1	Gnomon	CDS	843860	844110	.	+	0	Name=XP_020711828.1;ID=cds-XP_020711828.1;Dbxref=GeneID:105693449%2CGenbank:XP_020711828.1;Parent=rna-XM_020856169.1
NW_020311346.1	Gnomon	CDS	844281	844440	.	+	0	Name=XP_020711828.1;ID=cds-XP_020711828.1;Dbxref=GeneID:105693449%2CGenbank:XP_020711828.1;Parent=rna-XM_020856169.1
NW_020311346.1	Gnomon	CDS	869260	869328	.	+	0	Name=XP_020711828.1;ID=cds-XP_020711828.1;Dbxref=GeneID:105693449%2CGenbank:XP_020711828.1;Parent=rna-XM_020856169.1
NW_020311346.1	Gnomon	CDS	870358	870598	.	+	0	Name=XP_020711828.1;ID=cds-XP_020711828.1;Dbxref=GeneID:105693449%2CGenbank:XP_020711828.1;Parent=rna-XM_020856169.1
NW_020311346.1	Gnomon	CDS	871637	871839	.	+	0	Name=XP_020711828.1;ID=cds-XP_020711828.1;Dbxref=GeneID:105693449%2CGenbank:XP_020711828.1;Parent=rna-XM_020856169.1
NW_020311346.1	Gnomon	CDS	632821	633136	.	-	0	Name=XP_012262951.1;ID=cds-XP_012262951.1;Dbxref=GeneID:105690039%2CGenbank:XP_012262951.1;Parent=rna-XM_012407528.2
NW_020311346.1	Gnomon	CDS	632372	632507	.	-	0	Name=XP_012262951.1;ID=cds-XP_012262951.1;Dbxref=GeneID:105690039%2CGenbank:XP_012262951.1;Parent=rna-XM_012407528.2
NW_020311346.1	Gnomon	CDS	631954	632257	.	-	0	Name=XP_012262951.1;ID=cds-XP_012262951.1;Dbxref=GeneID:105690039%2CGenbank:XP_012262951.1;Parent=rna-XM_012407528.2
NW_020311346.1	Gnomon	CDS	630942	631241	.	-	0	Name=XP_012262951.1;ID=cds-XP_012262951.1;Dbxref=GeneID:105690039%2CGenbank:XP_012262951.1;Parent=rna-XM_012407528.2
NW_020311346.1	Gnomon	mRNA	283152	288714	.	+	.	Name=XM_025746025.1;ID=rna-XM_025746025.1;Dbxref=GeneID:105690024%2CGenbank:XM_025746025.1;Parent=gene-LOC105690024
NW_020311346.1	Gnomon	CDS	563267	563323	.	+	0	Name=XP_012262964.1;ID=cds-XP_012262964.1;Dbxref=GeneID:105690046%2CGenbank:XP_012262964.1;Parent=rna-XM_012407541.3
NW_020311346.1	Gnomon	CDS	563413	563817	.	+	0	Name=XP_012262964.1;ID=cds-XP_012262964.1;Dbxref=GeneID:105690046%2CGenbank:XP_012262964.1;Parent=rna-XM_012407541.3
NW_020311346.1	Gnomon	CDS	563969	564806	.	+	0	Name=XP_012262964.1;ID=cds-XP_012262964.1;Dbxref=GeneID:105690046%2CGenbank:XP_012262964.1;Parent=rna-XM_012407541.3
NW_020311346.1	Gnomon	CDS	565024	565292	.	+	0	Name=XP_012262964.1;ID=cds-XP_012262964.1;Dbxref=GeneID:105690046%2CGenbank:XP_012262964.1;Parent=rna-XM_012407541.3
NW_020311346.1	Gnomon	mRNA	78470	84294	.	+	.	Name=XM_012407519.2;ID=rna-XM_012407519.2;Dbxref=GeneID:105690036%2CGenbank:XM_012407519.2;Parent=gene-LOC105690036
NW_020311346.1	Gnomon	mRNA	917571	935485	.	+	.	Name=XM_012413044.2;ID=rna-XM_012413044.2;Dbxref=GeneID:105693238%2CGenbank:XM_012413044.2;Parent=gene-LOC105693238
NW_020311346.1	Gnomon	exon	340263	340476	.	+	.	ID=exon-XM_012407532.2-10;Dbxref=GeneID:105690041%2CGenbank:XM_012407532.2;Parent=rna-XM_012407532.2
NW_020311346.1	Gnomon	exon	342597	342776	.	+	.	ID=exon-XM_012407532.2-11;Dbxref=GeneID:105690041%2CGenbank:XM_012407532.2;Parent=rna-XM_012407532.2
NW_020311346.1	Gnomon	exon	343070	343278	.	+	.	ID=exon-XM_012407532.2-12;Dbxref=GeneID:105690041%2CGenbank:XM_012407532.2;Parent=rna-XM_012407532.2
NW_020311346.1	Gnomon	exon	346031	346391	.	+	.	ID=exon-XM_012407532.2-17;Dbxref=GeneID:105690041%2CGenbank:XM_012407532.2;Parent=rna-XM_012407532.2
NW_020311346.1	Gnomon	exon	346486	349322	.	+	.	ID=exon-XM_012407532.2-18;Dbxref=GeneID:105690041%2CGenbank:XM_012407532.2;Parent=rna-XM_012407532.2
NW_020311346.1	Gnomon	exon	344781	345030	.	+	.	ID=exon-XM_012407532.2-13;Dbxref=GeneID:105690041%2CGenbank:XM_012407532.2;Parent=rna-XM_012407532.2
NW_020311346.1	Gnomon	exon	345142	345410	.	+	.	ID=exon-XM_012407532.2-14;Dbxref=GeneID:105690041%2CGenbank:XM_012407532.2;Parent=rna-XM_012407532.2
NW_020311346.1	Gnomon	exon	345540	345694	.	+	.	ID=exon-XM_012407532.2-15;Dbxref=GeneID:105690041%2CGenbank:XM_012407532.2;Parent=rna-XM_012407532.2
NW_020311346.1	Gnomon	exon	345782	345947	.	+	.	ID=exon-XM_012407532.2-16;Dbxref=GeneID:105690041%2CGenbank:XM_012407532.2;Parent=rna-XM_012407532.2
NW_020311346.1	Gnomon	mRNA	269270	270236	.	-	.	Name=XM_012407506.2;ID=rna-XM_012407506.2;Dbxref=GeneID:105690030%2CGenbank:XM_012407506.2;Parent=gene-LOC105690030
NW_020311346.1	Gnomon	mRNA	910715	916025	.	-	.	Name=XM_020853371.1;ID=rna-XM_020853371.1;Dbxref=GeneID:105693250%2CGenbank:XM_020853371.1;Parent=gene-LOC105693250
NW_020311346.1	Gnomon	exon	594997	595502	.	-	.	ID=exon-XM_025746022.1-14;Dbxref=GeneID:105689999%2CGenbank:XM_025746022.1;Parent=rna-XM_025746022.1
NW_020311346.1	Gnomon	exon	595598	595857	.	-	.	ID=exon-XM_025746022.1-13;Dbxref=GeneID:105689999%2CGenbank:XM_025746022.1;Parent=rna-XM_025746022.1
NW_020311346.1	Gnomon	exon	598284	598441	.	-	.	ID=exon-XM_025746022.1-12;Dbxref=GeneID:105689999%2CGenbank:XM_025746022.1;Parent=rna-XM_025746022.1
NW_020311346.1	Gnomon	exon	602554	602684	.	-	.	ID=exon-XM_025746022.1-11;Dbxref=GeneID:105689999%2CGenbank:XM_025746022.1;Parent=rna-XM_025746022.1
NW_020311346.1	Gnomon	exon	603793	604269	.	-	.	ID=exon-XM_025746022.1-10;Dbxref=GeneID:105689999%2CGenbank:XM_025746022.1;Parent=rna-XM_025746022.1
NW_020311346.1	Gnomon	mRNA	280346	283291	.	-	.	Name=XM_012407505.3;ID=rna-XM_012407505.3;Dbxref=GeneID:105690029%2CGenbank:XM_012407505.3;Parent=gene-LOC105690029
NW_020311346.1	Gnomon	exon	620390	620531	.	-	.	ID=exon-XM_012407475.2-8;Dbxref=GeneID:105690006%2CGenbank:XM_012407475.2;Parent=rna-XM_012407475.2
NW_020311346.1	Gnomon	exon	620173	620290	.	-	.	ID=exon-XM_012407475.2-9;Dbxref=GeneID:105690006%2CGenbank:XM_012407475.2;Parent=rna-XM_012407475.2
NW_020311346.1	Gnomon	exon	620806	621003	.	-	.	ID=exon-XM_012407475.2-6;Dbxref=GeneID:105690006%2CGenbank:XM_012407475.2;Parent=rna-XM_012407475.2
NW_020311346.1	Gnomon	exon	620611	620724	.	-	.	ID=exon-XM_012407475.2-7;Dbxref=GeneID:105690006%2CGenbank:XM_012407475.2;Parent=rna-XM_012407475.2
NW_020311346.1	Gnomon	exon	621385	621468	.	-	.	ID=exon-XM_012407475.2-4;Dbxref=GeneID:105690006%2CGenbank:XM_012407475.2;Parent=rna-XM_012407475.2
NW_020311346.1	Gnomon	exon	621079	621293	.	-	.	ID=exon-XM_012407475.2-5;Dbxref=GeneID:105690006%2CGenbank:XM_012407475.2;Parent=rna-XM_012407475.2
NW_020311346.1	Gnomon	exon	622099	622325	.	-	.	ID=exon-XM_012407475.2-2;Dbxref=GeneID:105690006%2CGenbank:XM_012407475.2;Parent=rna-XM_012407475.2
NW_020311346.1	Gnomon	exon	621553	621714	.	-	.	ID=exon-XM_012407475.2-3;Dbxref=GeneID:105690006%2CGenbank:XM_012407475.2;Parent=rna-XM_012407475.2
NW_020311346.1	Gnomon	exon	622463	622919	.	-	.	ID=exon-XM_012407475.2-1;Dbxref=GeneID:105690006%2CGenbank:XM_012407475.2;Parent=rna-XM_012407475.2
NW_020311346.1	Gnomon	exon	90107	91707	.	-	.	ID=exon-XM_012407536.2-6;Dbxref=GeneID:105690045%2CGenbank:XM_012407536.2;Parent=rna-XM_012407536.2
NW_020311346.1	Gnomon	exon	91797	92092	.	-	.	ID=exon-XM_012407536.2-5;Dbxref=GeneID:105690045%2CGenbank:XM_012407536.2;Parent=rna-XM_012407536.2
NW_020311346.1	Gnomon	exon	92792	93092	.	-	.	ID=exon-XM_012407536.2-4;Dbxref=GeneID:105690045%2CGenbank:XM_012407536.2;Parent=rna-XM_012407536.2
NW_020311346.1	Gnomon	exon	93180	93335	.	-	.	ID=exon-XM_012407536.2-3;Dbxref=GeneID:105690045%2CGenbank:XM_012407536.2;Parent=rna-XM_012407536.2
NW_020311346.1	Gnomon	exon	93687	93759	.	-	.	ID=exon-XM_012407536.2-2;Dbxref=GeneID:105690045%2CGenbank:XM_012407536.2;Parent=rna-XM_012407536.2
NW_020311346.1	Gnomon	exon	94159	94362	.	-	.	ID=exon-XM_012407536.2-1;Dbxref=GeneID:105690045%2CGenbank:XM_012407536.2;Parent=rna-XM_012407536.2
NW_020311346.1	Gnomon	exon	770903	770993	.	-	.	ID=exon-XM_020854665.1-3;Dbxref=GeneID:105690021%2CGenbank:XM_020854665.1;Parent=rna-XM_020854665.1
NW_020311346.1	Gnomon	exon	746560	746677	.	-	.	ID=exon-XM_020854665.1-4;Dbxref=GeneID:105690021%2CGenbank:XM_020854665.1;Parent=rna-XM_020854665.1
NW_020311346.1	Gnomon	exon	776220	776313	.	-	.	ID=exon-XM_020854665.1-1;Dbxref=GeneID:105690021%2CGenbank:XM_020854665.1;Parent=rna-XM_020854665.1
NW_020311346.1	Gnomon	exon	775640	776014	.	-	.	ID=exon-XM_020854665.1-2;Dbxref=GeneID:105690021%2CGenbank:XM_020854665.1;Parent=rna-XM_020854665.1
NW_020311346.1	Gnomon	exon	675055	675281	.	-	.	ID=exon-XM_020854665.1-9;Dbxref=GeneID:105690021%2CGenbank:XM_020854665.1;Parent=rna-XM_020854665.1
NW_020311346.1	Gnomon	exon	675649	675740	.	-	.	ID=exon-XM_020854665.1-7;Dbxref=GeneID:105690021%2CGenbank:XM_020854665.1;Parent=rna-XM_020854665.1
NW_020311346.1	Gnomon	exon	675440	675566	.	-	.	ID=exon-XM_020854665.1-8;Dbxref=GeneID:105690021%2CGenbank:XM_020854665.1;Parent=rna-XM_020854665.1
NW_020311346.1	Gnomon	exon	716717	716827	.	-	.	ID=exon-XM_020854665.1-5;Dbxref=GeneID:105690021%2CGenbank:XM_020854665.1;Parent=rna-XM_020854665.1
NW_020311346.1	Gnomon	CDS	876038	876040	.	+	0	Name=XP_012268534.1;ID=cds-XP_012268534.1;Dbxref=GeneID:105693279%2CGenbank:XP_012268534.1;Parent=rna-XM_012413111.2
NW_020311346.1	Gnomon	CDS	876163	876391	.	+	0	Name=XP_012268534.1;ID=cds-XP_012268534.1;Dbxref=GeneID:105693279%2CGenbank:XP_012268534.1;Parent=rna-XM_012413111.2
NW_020311346.1	Gnomon	CDS	876500	876887	.	+	0	Name=XP_012268534.1;ID=cds-XP_012268534.1;Dbxref=GeneID:105693279%2CGenbank:XP_012268534.1;Parent=rna-XM_012413111.2
NW_020311346.1	Gnomon	CDS	876968	877399	.	+	0	Name=XP_012268534.1;ID=cds-XP_012268534.1;Dbxref=GeneID:105693279%2CGenbank:XP_012268534.1;Parent=rna-XM_012413111.2
NW_020311346.1	Gnomon	CDS	877497	877965	.	+	0	Name=XP_012268534.1;ID=cds-XP_012268534.1;Dbxref=GeneID:105693279%2CGenbank:XP_012268534.1;Parent=rna-XM_012413111.2
NW_020311346.1	Gnomon	CDS	878050	878685	.	+	0	Name=XP_012268534.1;ID=cds-XP_012268534.1;Dbxref=GeneID:105693279%2CGenbank:XP_012268534.1;Parent=rna-XM_012413111.2
NW_020311346.1	Gnomon	CDS	878762	878908	.	+	0	Name=XP_012268534.1;ID=cds-XP_012268534.1;Dbxref=GeneID:105693279%2CGenbank:XP_012268534.1;Parent=rna-XM_012413111.2
NW_020311346.1	Gnomon	CDS	878976	879176	.	+	0	Name=XP_012268534.1;ID=cds-XP_012268534.1;Dbxref=GeneID:105693279%2CGenbank:XP_012268534.1;Parent=rna-XM_012413111.2
NW_020311346.1	Gnomon	exon	678560	678666	.	-	.	ID=exon-XM_020854665.1-6;Dbxref=GeneID:105690021%2CGenbank:XM_020854665.1;Parent=rna-XM_020854665.1
NW_020311346.1	Gnomon	exon	917528	917615	.	-	.	ID=exon-XM_012413076.2-1;Dbxref=GeneID:105693259%2CGenbank:XM_012413076.2;Parent=rna-XM_012413076.2
NW_020311346.1	Gnomon	exon	916577	916878	.	-	.	ID=exon-XM_012413076.2-4;Dbxref=GeneID:105693259%2CGenbank:XM_012413076.2;Parent=rna-XM_012413076.2
NW_020311346.1	Gnomon	exon	916964	917104	.	-	.	ID=exon-XM_012413076.2-3;Dbxref=GeneID:105693259%2CGenbank:XM_012413076.2;Parent=rna-XM_012413076.2
NW_020311346.1	Gnomon	exon	917174	917342	.	-	.	ID=exon-XM_012413076.2-2;Dbxref=GeneID:105693259%2CGenbank:XM_012413076.2;Parent=rna-XM_012413076.2
NW_020311346.1	Gnomon	CDS	875422	875637	.	-	0	Name=XP_012268787.1;ID=cds-XP_012268787.1;Dbxref=GeneID:105693436%2CGenbank:XP_012268787.1;Parent=rna-XM_012413364.2
NW_020311346.1	Gnomon	CDS	875057	875327	.	-	0	Name=XP_012268787.1;ID=cds-XP_012268787.1;Dbxref=GeneID:105693436%2CGenbank:XP_012268787.1;Parent=rna-XM_012413364.2
NW_020311346.1	Gnomon	CDS	874635	874803	.	-	0	Name=XP_012268787.1;ID=cds-XP_012268787.1;Dbxref=GeneID:105693436%2CGenbank:XP_012268787.1;Parent=rna-XM_012413364.2
NW_020311346.1	Gnomon	CDS	874054	874498	.	-	0	Name=XP_012268787.1;ID=cds-XP_012268787.1;Dbxref=GeneID:105693436%2CGenbank:XP_012268787.1;Parent=rna-XM_012413364.2
NW_020311346.1	Gnomon	exon	342597	342776	.	+	.	ID=exon-XM_020854647.1-10;Dbxref=GeneID:105690041%2CGenbank:XM_020854647.1;Parent=rna-XM_020854647.1
NW_020311346.1	Gnomon	exon	343070	343278	.	+	.	ID=exon-XM_020854647.1-11;Dbxref=GeneID:105690041%2CGenbank:XM_020854647.1;Parent=rna-XM_020854647.1
NW_020311346.1	Gnomon	exon	344781	345030	.	+	.	ID=exon-XM_020854647.1-12;Dbxref=GeneID:105690041%2CGenbank:XM_020854647.1;Parent=rna-XM_020854647.1
NW_020311346.1	Gnomon	exon	345142	345410	.	+	.	ID=exon-XM_020854647.1-13;Dbxref=GeneID:105690041%2CGenbank:XM_020854647.1;Parent=rna-XM_020854647.1
NW_020311346.1	Gnomon	exon	345540	345694	.	+	.	ID=exon-XM_020854647.1-14;Dbxref=GeneID:105690041%2CGenbank:XM_020854647.1;Parent=rna-XM_020854647.1
NW_020311346.1	Gnomon	exon	345782	345947	.	+	.	ID=exon-XM_020854647.1-15;Dbxref=GeneID:105690041%2CGenbank:XM_020854647.1;Parent=rna-XM_020854647.1
NW_020311346.1	Gnomon	exon	346031	346391	.	+	.	ID=exon-XM_020854647.1-16;Dbxref=GeneID:105690041%2CGenbank:XM_020854647.1;Parent=rna-XM_020854647.1
NW_020311346.1	Gnomon	exon	346486	349322	.	+	.	ID=exon-XM_020854647.1-17;Dbxref=GeneID:105690041%2CGenbank:XM_020854647.1;Parent=rna-XM_020854647.1
NW_020311346.1	Gnomon	mRNA	562949	565652	.	+	.	Name=XM_025746024.1;ID=rna-XM_025746024.1;Dbxref=GeneID:105690046%2CGenbank:XM_025746024.1;Parent=gene-LOC105690046
NW_020311346.1	Gnomon	gene	879550	884042	.	+	.	Name=LOC105693297;ID=gene-LOC105693297;Dbxref=GeneID:105693297
NW_020311346.1	Gnomon	exon	916964	917104	.	-	.	ID=exon-XM_020853980.1-3;Dbxref=GeneID:105693259%2CGenbank:XM_020853980.1;Parent=rna-XM_020853980.1
NW_020311346.1	Gnomon	exon	917174	917339	.	-	.	ID=exon-XM_020853980.1-2;Dbxref=GeneID:105693259%2CGenbank:XM_020853980.1;Parent=rna-XM_020853980.1
NW_020311346.1	Gnomon	exon	917528	917580	.	-	.	ID=exon-XM_020853980.1-1;Dbxref=GeneID:105693259%2CGenbank:XM_020853980.1;Parent=rna-XM_020853980.1
NW_020311346.1	Gnomon	exon	916577	916878	.	-	.	ID=exon-XM_020853980.1-4;Dbxref=GeneID:105693259%2CGenbank:XM_020853980.1;Parent=rna-XM_020853980.1
NW_020311346.1	Gnomon	CDS	563267	563350	.	+	0	Name=XP_012262963.1;ID=cds-XP_012262963.1;Dbxref=GeneID:105690046%2CGenbank:XP_012262963.1;Parent=rna-XM_012407540.1
NW_020311346.1	Gnomon	CDS	563413	563817	.	+	0	Name=XP_012262963.1;ID=cds-XP_012262963.1;Dbxref=GeneID:105690046%2CGenbank:XP_012262963.1;Parent=rna-XM_012407540.1
NW_020311346.1	Gnomon	CDS	563969	564806	.	+	0	Name=XP_012262963.1;ID=cds-XP_012262963.1;Dbxref=GeneID:105690046%2CGenbank:XP_012262963.1;Parent=rna-XM_012407540.1
NW_020311346.1	Gnomon	CDS	565024	565292	.	+	0	Name=XP_012262963.1;ID=cds-XP_012262963.1;Dbxref=GeneID:105690046%2CGenbank:XP_012262963.1;Parent=rna-XM_012407540.1
NW_020311346.1	Gnomon	gene	916577	917615	.	-	.	Name=LOC105693259;ID=gene-LOC105693259;Dbxref=GeneID:105693259
NW_020311346.1	Gnomon	mRNA	666411	669007	.	+	.	Name=XM_012407497.2;ID=rna-XM_012407497.2;Dbxref=GeneID:105690023%2CGenbank:XM_012407497.2;Parent=gene-LOC105690023
NW_020311346.1	Gnomon	gene	910715	916025	.	-	.	Name=LOC105693250;ID=gene-LOC105693250;Dbxref=GeneID:105693250
NW_020311346.1	Gnomon	exon	104383	104409	.	+	.	ID=exon-XM_012407459.1-1;Dbxref=GeneID:105689994%2CGenbank:XM_012407459.1;Parent=rna-XM_012407459.1
NW_020311346.1	Gnomon	exon	104706	105620	.	+	.	ID=exon-XM_012407459.1-2;Dbxref=GeneID:105689994%2CGenbank:XM_012407459.1;Parent=rna-XM_012407459.1
NW_020311346.1	Gnomon	mRNA	916577	917580	.	-	.	Name=XM_020853980.1;ID=rna-XM_020853980.1;Dbxref=GeneID:105693259%2CGenbank:XM_020853980.1;Parent=gene-LOC105693259
NW_020311346.1	Gnomon	gene	875912	879379	.	+	.	Name=LOC105693279;ID=gene-LOC105693279;Dbxref=GeneID:105693279
NW_020311346.1	Gnomon	CDS	632821	633136	.	-	0	Name=XP_012262950.1;ID=cds-XP_012262950.1;Dbxref=GeneID:105690039%2CGenbank:XP_012262950.1;Parent=rna-XM_012407527.3
NW_020311346.1	Gnomon	CDS	632372	632492	.	-	0	Name=XP_012262950.1;ID=cds-XP_012262950.1;Dbxref=GeneID:105690039%2CGenbank:XP_012262950.1;Parent=rna-XM_012407527.3
NW_020311346.1	Gnomon	CDS	631954	632257	.	-	0	Name=XP_012262950.1;ID=cds-XP_012262950.1;Dbxref=GeneID:105690039%2CGenbank:XP_012262950.1;Parent=rna-XM_012407527.3
NW_020311346.1	Gnomon	CDS	631409	631558	.	-	0	Name=XP_012262950.1;ID=cds-XP_012262950.1;Dbxref=GeneID:105690039%2CGenbank:XP_012262950.1;Parent=rna-XM_012407527.3
NW_020311346.1	Gnomon	CDS	631130	631241	.	-	0	Name=XP_012262950.1;ID=cds-XP_012262950.1;Dbxref=GeneID:105690039%2CGenbank:XP_012262950.1;Parent=rna-XM_012407527.3
NW_020311346.1	Gnomon	CDS	629694	629830	.	-	0	Name=XP_012262950.1;ID=cds-XP_012262950.1;Dbxref=GeneID:105690039%2CGenbank:XP_012262950.1;Parent=rna-XM_012407527.3
NW_020311346.1	Gnomon	exon	287643	288714	.	+	.	ID=exon-XM_025746025.1-4;Dbxref=GeneID:105690024%2CGenbank:XM_025746025.1;Parent=rna-XM_025746025.1
NW_020311346.1	Gnomon	exon	283152	283596	.	+	.	ID=exon-XM_025746025.1-1;Dbxref=GeneID:105690024%2CGenbank:XM_025746025.1;Parent=rna-XM_025746025.1
NW_020311346.1	Gnomon	exon	287106	287509	.	+	.	ID=exon-XM_025746025.1-3;Dbxref=GeneID:105690024%2CGenbank:XM_025746025.1;Parent=rna-XM_025746025.1
NW_020311346.1	Gnomon	exon	284560	286279	.	+	.	ID=exon-XM_025746025.1-2;Dbxref=GeneID:105690024%2CGenbank:XM_025746025.1;Parent=rna-XM_025746025.1
NW_020311346.1	Gnomon	gene	884146	886795	.	+	.	Name=LOC105693288;ID=gene-LOC105693288;Dbxref=GeneID:105693288
NW_020311346.1	Gnomon	exon	83567	84294	.	+	.	ID=exon-XM_012407517.2-8;Dbxref=GeneID:105690036%2CGenbank:XM_012407517.2;Parent=rna-XM_012407517.2
NW_020311346.1	Gnomon	exon	83130	83278	.	+	.	ID=exon-XM_012407517.2-7;Dbxref=GeneID:105690036%2CGenbank:XM_012407517.2;Parent=rna-XM_012407517.2
NW_020311346.1	Gnomon	exon	43302	44229	.	+	.	ID=exon-XM_012407517.2-2;Dbxref=GeneID:105690036%2CGenbank:XM_012407517.2;Parent=rna-XM_012407517.2
NW_020311346.1	Gnomon	exon	29578	29598	.	+	.	ID=exon-XM_012407517.2-1;Dbxref=GeneID:105690036%2CGenbank:XM_012407517.2;Parent=rna-XM_012407517.2
NW_020311346.1	Gnomon	exon	82905	83040	.	+	.	ID=exon-XM_012407517.2-6;Dbxref=GeneID:105690036%2CGenbank:XM_012407517.2;Parent=rna-XM_012407517.2
NW_020311346.1	Gnomon	exon	81956	82057	.	+	.	ID=exon-XM_012407517.2-5;Dbxref=GeneID:105690036%2CGenbank:XM_012407517.2;Parent=rna-XM_012407517.2
NW_020311346.1	Gnomon	exon	78846	78879	.	+	.	ID=exon-XM_012407517.2-4;Dbxref=GeneID:105690036%2CGenbank:XM_012407517.2;Parent=rna-XM_012407517.2
NW_020311346.1	Gnomon	exon	72694	72939	.	+	.	ID=exon-XM_012407517.2-3;Dbxref=GeneID:105690036%2CGenbank:XM_012407517.2;Parent=rna-XM_012407517.2
NW_020311346.1	Gnomon	mRNA	262339	264331	.	-	.	Name=XM_012407484.3;ID=rna-XM_012407484.3;Dbxref=GeneID:105690013%2CGenbank:XM_012407484.3;Parent=gene-LOC105690013
NW_020311346.1	Gnomon	gene	917566	935485	.	+	.	Name=LOC105693238;ID=gene-LOC105693238;Dbxref=GeneID:105693238
NW_020311346.1	Gnomon	mRNA	397080	440448	.	-	.	Name=XM_012407470.2;ID=rna-XM_012407470.2;Dbxref=GeneID:105690004%2CGenbank:XM_012407470.2;Parent=gene-LOC105690004
NW_020311346.1	Gnomon	exon	675440	675566	.	-	.	ID=exon-XM_020854671.1-5;Dbxref=GeneID:105690021%2CGenbank:XM_020854671.1;Parent=rna-XM_020854671.1
NW_020311346.1	Gnomon	exon	675649	675740	.	-	.	ID=exon-XM_020854671.1-4;Dbxref=GeneID:105690021%2CGenbank:XM_020854671.1;Parent=rna-XM_020854671.1
NW_020311346.1	Gnomon	exon	678560	678666	.	-	.	ID=exon-XM_020854671.1-3;Dbxref=GeneID:105690021%2CGenbank:XM_020854671.1;Parent=rna-XM_020854671.1
NW_020311346.1	Gnomon	exon	716717	716827	.	-	.	ID=exon-XM_020854671.1-2;Dbxref=GeneID:105690021%2CGenbank:XM_020854671.1;Parent=rna-XM_020854671.1
NW_020311346.1	Gnomon	exon	672436	672477	.	-	.	ID=exon-XM_020854671.1-9;Dbxref=GeneID:105690021%2CGenbank:XM_020854671.1;Parent=rna-XM_020854671.1
NW_020311346.1	Gnomon	exon	672572	672695	.	-	.	ID=exon-XM_020854671.1-8;Dbxref=GeneID:105690021%2CGenbank:XM_020854671.1;Parent=rna-XM_020854671.1
NW_020311346.1	Gnomon	exon	673054	673224	.	-	.	ID=exon-XM_020854671.1-7;Dbxref=GeneID:105690021%2CGenbank:XM_020854671.1;Parent=rna-XM_020854671.1
NW_020311346.1	Gnomon	exon	675055	675281	.	-	.	ID=exon-XM_020854671.1-6;Dbxref=GeneID:105690021%2CGenbank:XM_020854671.1;Parent=rna-XM_020854671.1
NW_020311346.1	Gnomon	exon	734913	734988	.	-	.	ID=exon-XM_020854671.1-1;Dbxref=GeneID:105690021%2CGenbank:XM_020854671.1;Parent=rna-XM_020854671.1
NW_020311346.1	Gnomon	exon	897045	897168	.	-	.	ID=exon-XM_012413899.2-2;Dbxref=GeneID:105693768%2CGenbank:XM_012413899.2;Parent=rna-XM_012413899.2
NW_020311346.1	Gnomon	exon	897236	897688	.	-	.	ID=exon-XM_012413899.2-1;Dbxref=GeneID:105693768%2CGenbank:XM_012413899.2;Parent=rna-XM_012413899.2
NW_020311346.1	Gnomon	exon	896059	896443	.	-	.	ID=exon-XM_012413899.2-4;Dbxref=GeneID:105693768%2CGenbank:XM_012413899.2;Parent=rna-XM_012413899.2
NW_020311346.1	Gnomon	exon	896515	896973	.	-	.	ID=exon-XM_012413899.2-3;Dbxref=GeneID:105693768%2CGenbank:XM_012413899.2;Parent=rna-XM_012413899.2
NW_020311346.1	Gnomon	exon	895079	895491	.	-	.	ID=exon-XM_012413899.2-6;Dbxref=GeneID:105693768%2CGenbank:XM_012413899.2;Parent=rna-XM_012413899.2
NW_020311346.1	Gnomon	exon	895762	895973	.	-	.	ID=exon-XM_012413899.2-5;Dbxref=GeneID:105693768%2CGenbank:XM_012413899.2;Parent=rna-XM_012413899.2
NW_020311346.1	Gnomon	exon	437983	438184	.	-	.	ID=exon-XM_012407469.2-2;Dbxref=GeneID:105690004%2CGenbank:XM_012407469.2;Parent=rna-XM_012407469.2
NW_020311346.1	Gnomon	exon	441273	441441	.	-	.	ID=exon-XM_012407469.2-1;Dbxref=GeneID:105690004%2CGenbank:XM_012407469.2;Parent=rna-XM_012407469.2
NW_020311346.1	Gnomon	exon	436009	436591	.	-	.	ID=exon-XM_012407469.2-4;Dbxref=GeneID:105690004%2CGenbank:XM_012407469.2;Parent=rna-XM_012407469.2
NW_020311346.1	Gnomon	exon	437646	437837	.	-	.	ID=exon-XM_012407469.2-3;Dbxref=GeneID:105690004%2CGenbank:XM_012407469.2;Parent=rna-XM_012407469.2
NW_020311346.1	Gnomon	exon	397080	397558	.	-	.	ID=exon-XM_012407469.2-6;Dbxref=GeneID:105690004%2CGenbank:XM_012407469.2;Parent=rna-XM_012407469.2
NW_020311346.1	Gnomon	exon	434941	435000	.	-	.	ID=exon-XM_012407469.2-5;Dbxref=GeneID:105690004%2CGenbank:XM_012407469.2;Parent=rna-XM_012407469.2
NW_020311346.1	Gnomon	exon	340263	340476	.	+	.	ID=exon-XM_020854647.1-9;Dbxref=GeneID:105690041%2CGenbank:XM_020854647.1;Parent=rna-XM_020854647.1
NW_020311346.1	Gnomon	exon	294344	294806	.	+	.	ID=exon-XM_020854647.1-2;Dbxref=GeneID:105690041%2CGenbank:XM_020854647.1;Parent=rna-XM_020854647.1
NW_020311346.1	Gnomon	exon	294162	294247	.	+	.	ID=exon-XM_020854647.1-1;Dbxref=GeneID:105690041%2CGenbank:XM_020854647.1;Parent=rna-XM_020854647.1
NW_020311346.1	Gnomon	exon	330390	330623	.	+	.	ID=exon-XM_020854647.1-4;Dbxref=GeneID:105690041%2CGenbank:XM_020854647.1;Parent=rna-XM_020854647.1
NW_020311346.1	Gnomon	exon	308521	308631	.	+	.	ID=exon-XM_020854647.1-3;Dbxref=GeneID:105690041%2CGenbank:XM_020854647.1;Parent=rna-XM_020854647.1
NW_020311346.1	Gnomon	exon	333677	333804	.	+	.	ID=exon-XM_020854647.1-6;Dbxref=GeneID:105690041%2CGenbank:XM_020854647.1;Parent=rna-XM_020854647.1
NW_020311346.1	Gnomon	exon	332308	332439	.	+	.	ID=exon-XM_020854647.1-5;Dbxref=GeneID:105690041%2CGenbank:XM_020854647.1;Parent=rna-XM_020854647.1
NW_020311346.1	Gnomon	exon	338443	338606	.	+	.	ID=exon-XM_020854647.1-8;Dbxref=GeneID:105690041%2CGenbank:XM_020854647.1;Parent=rna-XM_020854647.1
NW_020311346.1	Gnomon	exon	335773	336001	.	+	.	ID=exon-XM_020854647.1-7;Dbxref=GeneID:105690041%2CGenbank:XM_020854647.1;Parent=rna-XM_020854647.1
NW_020311346.1	Gnomon	transcript	220	83612	.	-	.	Name=XR_002305900.1;ID=rna-XR_002305900.1;Dbxref=GeneID:105690037%2CGenbank:XR_002305900.1;Parent=gene-LOC105690037
NW_020311346.1	Gnomon	CDS	884234	884340	.	+	0	Name=XP_012268546.1;ID=cds-XP_012268546.1;Dbxref=GeneID:105693288%2CGenbank:XP_012268546.1;Parent=rna-XM_012413123.2
NW_020311346.1	Gnomon	CDS	884518	885865	.	+	0	Name=XP_012268546.1;ID=cds-XP_012268546.1;Dbxref=GeneID:105693288%2CGenbank:XP_012268546.1;Parent=rna-XM_012413123.2
NW_020311346.1	Gnomon	CDS	885980	886134	.	+	0	Name=XP_012268546.1;ID=cds-XP_012268546.1;Dbxref=GeneID:105693288%2CGenbank:XP_012268546.1;Parent=rna-XM_012413123.2
NW_020311346.1	Gnomon	CDS	886248	886432	.	+	0	Name=XP_012268546.1;ID=cds-XP_012268546.1;Dbxref=GeneID:105693288%2CGenbank:XP_012268546.1;Parent=rna-XM_012413123.2
NW_020311346.1	Gnomon	CDS	886521	886693	.	+	0	Name=XP_012268546.1;ID=cds-XP_012268546.1;Dbxref=GeneID:105693288%2CGenbank:XP_012268546.1;Parent=rna-XM_012413123.2
NW_020311346.1	Gnomon	exon	634351	634786	.	+	.	ID=exon-XM_020854642.1-1;Dbxref=GeneID:105690038%2CGenbank:XM_020854642.1;Parent=rna-XM_020854642.1
NW_020311346.1	Gnomon	exon	635359	635508	.	+	.	ID=exon-XM_020854642.1-4;Dbxref=GeneID:105690038%2CGenbank:XM_020854642.1;Parent=rna-XM_020854642.1
NW_020311346.1	Gnomon	exon	635581	635754	.	+	.	ID=exon-XM_020854642.1-5;Dbxref=GeneID:105690038%2CGenbank:XM_020854642.1;Parent=rna-XM_020854642.1
NW_020311346.1	Gnomon	exon	634862	635073	.	+	.	ID=exon-XM_020854642.1-2;Dbxref=GeneID:105690038%2CGenbank:XM_020854642.1;Parent=rna-XM_020854642.1
NW_020311346.1	Gnomon	exon	635167	635277	.	+	.	ID=exon-XM_020854642.1-3;Dbxref=GeneID:105690038%2CGenbank:XM_020854642.1;Parent=rna-XM_020854642.1
NW_020311346.1	Gnomon	exon	636288	636394	.	+	.	ID=exon-XM_020854642.1-8;Dbxref=GeneID:105690038%2CGenbank:XM_020854642.1;Parent=rna-XM_020854642.1
NW_020311346.1	Gnomon	exon	636485	636781	.	+	.	ID=exon-XM_020854642.1-9;Dbxref=GeneID:105690038%2CGenbank:XM_020854642.1;Parent=rna-XM_020854642.1
NW_020311346.1	Gnomon	exon	635840	636034	.	+	.	ID=exon-XM_020854642.1-6;Dbxref=GeneID:105690038%2CGenbank:XM_020854642.1;Parent=rna-XM_020854642.1
NW_020311346.1	Gnomon	exon	636123	636220	.	+	.	ID=exon-XM_020854642.1-7;Dbxref=GeneID:105690038%2CGenbank:XM_020854642.1;Parent=rna-XM_020854642.1
NW_020311346.1	Gnomon	exon	700178	705128	.	+	.	ID=exon-XM_020854660.1-1;Dbxref=GeneID:110117222%2CGenbank:XM_020854660.1;Parent=rna-XM_020854660.1
NW_020311346.1	Gnomon	exon	672239	672322	.	-	.	ID=exon-XM_020854669.1-12;Dbxref=GeneID:105690021%2CGenbank:XM_020854669.1;Parent=rna-XM_020854669.1
NW_020311346.1	Gnomon	exon	671386	671531	.	-	.	ID=exon-XM_020854669.1-13;Dbxref=GeneID:105690021%2CGenbank:XM_020854669.1;Parent=rna-XM_020854669.1
NW_020311346.1	Gnomon	exon	672572	672695	.	-	.	ID=exon-XM_020854669.1-10;Dbxref=GeneID:105690021%2CGenbank:XM_020854669.1;Parent=rna-XM_020854669.1
NW_020311346.1	Gnomon	exon	672436	672477	.	-	.	ID=exon-XM_020854669.1-11;Dbxref=GeneID:105690021%2CGenbank:XM_020854669.1;Parent=rna-XM_020854669.1
NW_020311346.1	Gnomon	gene	821083	825627	.	+	.	Name=LOC105684436;ID=gene-LOC105684436;Dbxref=GeneID:105684436
NW_020311346.1	Gnomon	exon	275319	276443	.	-	.	ID=exon-XM_012407501.2-2;Dbxref=GeneID:105690025%2CGenbank:XM_012407501.2;Parent=rna-XM_012407501.2
NW_020311346.1	Gnomon	exon	276561	276670	.	-	.	ID=exon-XM_012407501.2-1;Dbxref=GeneID:105690025%2CGenbank:XM_012407501.2;Parent=rna-XM_012407501.2
NW_020311346.1	Gnomon	mRNA	29578	84294	.	+	.	Name=XM_012407517.2;ID=rna-XM_012407517.2;Dbxref=GeneID:105690036%2CGenbank:XM_012407517.2;Parent=gene-LOC105690036
NW_020311346.1	Gnomon	exon	638841	638927	.	+	.	ID=exon-XM_012407522.2-16;Dbxref=GeneID:105690038%2CGenbank:XM_012407522.2;Parent=rna-XM_012407522.2
NW_020311346.1	Gnomon	exon	637975	638091	.	+	.	ID=exon-XM_012407522.2-14;Dbxref=GeneID:105690038%2CGenbank:XM_012407522.2;Parent=rna-XM_012407522.2
NW_020311346.1	Gnomon	exon	638265	638726	.	+	.	ID=exon-XM_012407522.2-15;Dbxref=GeneID:105690038%2CGenbank:XM_012407522.2;Parent=rna-XM_012407522.2
NW_020311346.1	Gnomon	exon	637478	637664	.	+	.	ID=exon-XM_012407522.2-12;Dbxref=GeneID:105690038%2CGenbank:XM_012407522.2;Parent=rna-XM_012407522.2
NW_020311346.1	Gnomon	exon	637747	637895	.	+	.	ID=exon-XM_012407522.2-13;Dbxref=GeneID:105690038%2CGenbank:XM_012407522.2;Parent=rna-XM_012407522.2
NW_020311346.1	Gnomon	exon	636884	637152	.	+	.	ID=exon-XM_012407522.2-10;Dbxref=GeneID:105690038%2CGenbank:XM_012407522.2;Parent=rna-XM_012407522.2
NW_020311346.1	Gnomon	exon	637238	637402	.	+	.	ID=exon-XM_012407522.2-11;Dbxref=GeneID:105690038%2CGenbank:XM_012407522.2;Parent=rna-XM_012407522.2
NW_020311346.1	Gnomon	CDS	970059	970196	.	-	0	Name=XP_025601805.1;ID=cds-XP_025601805.1;Dbxref=GeneID:105682879%2CGenbank:XP_025601805.1;Parent=rna-XM_025746020.1
NW_020311346.1	Gnomon	CDS	950754	950811	.	-	0	Name=XP_025601805.1;ID=cds-XP_025601805.1;Dbxref=GeneID:105682879%2CGenbank:XP_025601805.1;Parent=rna-XM_025746020.1
NW_020311346.1	Gnomon	CDS	946115	946269	.	-	0	Name=XP_025601805.1;ID=cds-XP_025601805.1;Dbxref=GeneID:105682879%2CGenbank:XP_025601805.1;Parent=rna-XM_025746020.1
NW_020311346.1	Gnomon	CDS	569992	570232	.	-	0	Name=XP_025601806.1;ID=cds-XP_025601806.1;Dbxref=GeneID:105689997%2CGenbank:XP_025601806.1;Parent=rna-XM_025746021.1
NW_020311346.1	Gnomon	CDS	562090	562189	.	-	0	Name=XP_025601806.1;ID=cds-XP_025601806.1;Dbxref=GeneID:105689997%2CGenbank:XP_025601806.1;Parent=rna-XM_025746021.1
NW_020311346.1	Gnomon	CDS	560505	560667	.	-	0	Name=XP_025601806.1;ID=cds-XP_025601806.1;Dbxref=GeneID:105689997%2CGenbank:XP_025601806.1;Parent=rna-XM_025746021.1
NW_020311346.1	Gnomon	CDS	514183	514365	.	-	0	Name=XP_025601806.1;ID=cds-XP_025601806.1;Dbxref=GeneID:105689997%2CGenbank:XP_025601806.1;Parent=rna-XM_025746021.1
NW_020311346.1	Gnomon	CDS	510930	511125	.	-	0	Name=XP_025601806.1;ID=cds-XP_025601806.1;Dbxref=GeneID:105689997%2CGenbank:XP_025601806.1;Parent=rna-XM_025746021.1
NW_020311346.1	Gnomon	CDS	510544	510851	.	-	0	Name=XP_025601806.1;ID=cds-XP_025601806.1;Dbxref=GeneID:105689997%2CGenbank:XP_025601806.1;Parent=rna-XM_025746021.1
NW_020311346.1	Gnomon	CDS	509875	510420	.	-	0	Name=XP_025601806.1;ID=cds-XP_025601806.1;Dbxref=GeneID:105689997%2CGenbank:XP_025601806.1;Parent=rna-XM_025746021.1
NW_020311346.1	Gnomon	mRNA	29578	84294	.	+	.	Name=XM_012407516.2;ID=rna-XM_012407516.2;Dbxref=GeneID:105690036%2CGenbank:XM_012407516.2;Parent=gene-LOC105690036
NW_020311346.1	Gnomon	exon	563969	564806	.	+	.	ID=exon-XM_012407541.3-4;Dbxref=GeneID:105690046%2CGenbank:XM_012407541.3;Parent=rna-XM_012407541.3
NW_020311346.1	Gnomon	exon	563413	563817	.	+	.	ID=exon-XM_012407541.3-3;Dbxref=GeneID:105690046%2CGenbank:XM_012407541.3;Parent=rna-XM_012407541.3
NW_020311346.1	Gnomon	exon	565562	565652	.	+	.	ID=exon-XM_012407541.3-6;Dbxref=GeneID:105690046%2CGenbank:XM_012407541.3;Parent=rna-XM_012407541.3
NW_020311346.1	Gnomon	exon	565024	565312	.	+	.	ID=exon-XM_012407541.3-5;Dbxref=GeneID:105690046%2CGenbank:XM_012407541.3;Parent=rna-XM_012407541.3
NW_020311346.1	Gnomon	exon	563186	563323	.	+	.	ID=exon-XM_012407541.3-2;Dbxref=GeneID:105690046%2CGenbank:XM_012407541.3;Parent=rna-XM_012407541.3
NW_020311346.1	Gnomon	exon	562949	563082	.	+	.	ID=exon-XM_012407541.3-1;Dbxref=GeneID:105690046%2CGenbank:XM_012407541.3;Parent=rna-XM_012407541.3
NW_020311346.1	Gnomon	exon	897513	897808	.	-	.	ID=exon-XM_012413913.1-4;Dbxref=GeneID:105693776%2CGenbank:XM_012413913.1;Parent=rna-XM_012413913.1
NW_020311346.1	Gnomon	exon	897896	898287	.	-	.	ID=exon-XM_012413913.1-3;Dbxref=GeneID:105693776%2CGenbank:XM_012413913.1;Parent=rna-XM_012413913.1
NW_020311346.1	Gnomon	exon	898372	898611	.	-	.	ID=exon-XM_012413913.1-2;Dbxref=GeneID:105693776%2CGenbank:XM_012413913.1;Parent=rna-XM_012413913.1
NW_020311346.1	Gnomon	exon	898680	898812	.	-	.	ID=exon-XM_012413913.1-1;Dbxref=GeneID:105693776%2CGenbank:XM_012413913.1;Parent=rna-XM_012413913.1
NW_020311346.1	Gnomon	mRNA	270343	271946	.	-	.	Name=XM_012407503.2;ID=rna-XM_012407503.2;Dbxref=GeneID:105690028%2CGenbank:XM_012407503.2;Parent=gene-LOC105690028
NW_020311346.1	Gnomon	exon	887876	888010	.	+	.	ID=exon-XM_012413190.2-3;Dbxref=GeneID:105693337%2CGenbank:XM_012413190.2;Parent=rna-XM_012413190.2
NW_020311346.1	Gnomon	exon	888113	888450	.	+	.	ID=exon-XM_012413190.2-4;Dbxref=GeneID:105693337%2CGenbank:XM_012413190.2;Parent=rna-XM_012413190.2
NW_020311346.1	Gnomon	exon	887036	887225	.	+	.	ID=exon-XM_012413190.2-1;Dbxref=GeneID:105693337%2CGenbank:XM_012413190.2;Parent=rna-XM_012413190.2
NW_020311346.1	Gnomon	exon	887499	887782	.	+	.	ID=exon-XM_012413190.2-2;Dbxref=GeneID:105693337%2CGenbank:XM_012413190.2;Parent=rna-XM_012413190.2
NW_020311346.1	Gnomon	exon	890930	891358	.	+	.	ID=exon-XM_012413190.2-9;Dbxref=GeneID:105693337%2CGenbank:XM_012413190.2;Parent=rna-XM_012413190.2
NW_020311346.1	Gnomon	exon	889802	890009	.	+	.	ID=exon-XM_012413190.2-7;Dbxref=GeneID:105693337%2CGenbank:XM_012413190.2;Parent=rna-XM_012413190.2
NW_020311346.1	Gnomon	exon	890067	890855	.	+	.	ID=exon-XM_012413190.2-8;Dbxref=GeneID:105693337%2CGenbank:XM_012413190.2;Parent=rna-XM_012413190.2
NW_020311346.1	Gnomon	exon	889165	889378	.	+	.	ID=exon-XM_012413190.2-5;Dbxref=GeneID:105693337%2CGenbank:XM_012413190.2;Parent=rna-XM_012413190.2
NW_020311346.1	Gnomon	exon	889450	889719	.	+	.	ID=exon-XM_012413190.2-6;Dbxref=GeneID:105693337%2CGenbank:XM_012413190.2;Parent=rna-XM_012413190.2
NW_020311346.1	Gnomon	exon	639612	643746	.	+	.	ID=exon-XM_012407535.2-1;Dbxref=GeneID:105690044%2CGenbank:XM_012407535.2;Parent=rna-XM_012407535.2
NW_020311346.1	Gnomon	exon	197653	197728	.	+	.	ID=exon-XM_020854659.1-2;Dbxref=GeneID:105690033%2CGenbank:XM_020854659.1;Parent=rna-XM_020854659.1
NW_020311346.1	Gnomon	exon	243865	244046	.	+	.	ID=exon-XM_020854659.1-3;Dbxref=GeneID:105690033%2CGenbank:XM_020854659.1;Parent=rna-XM_020854659.1
NW_020311346.1	Gnomon	exon	197425	197477	.	+	.	ID=exon-XM_020854659.1-1;Dbxref=GeneID:105690033%2CGenbank:XM_020854659.1;Parent=rna-XM_020854659.1
NW_020311346.1	Gnomon	exon	253467	253642	.	+	.	ID=exon-XM_020854659.1-6;Dbxref=GeneID:105690033%2CGenbank:XM_020854659.1;Parent=rna-XM_020854659.1
NW_020311346.1	Gnomon	exon	256048	256125	.	+	.	ID=exon-XM_020854659.1-7;Dbxref=GeneID:105690033%2CGenbank:XM_020854659.1;Parent=rna-XM_020854659.1
NW_020311346.1	Gnomon	exon	250414	250474	.	+	.	ID=exon-XM_020854659.1-4;Dbxref=GeneID:105690033%2CGenbank:XM_020854659.1;Parent=rna-XM_020854659.1
NW_020311346.1	Gnomon	exon	251788	251915	.	+	.	ID=exon-XM_020854659.1-5;Dbxref=GeneID:105690033%2CGenbank:XM_020854659.1;Parent=rna-XM_020854659.1
NW_020311346.1	Gnomon	exon	256784	256881	.	+	.	ID=exon-XM_020854659.1-8;Dbxref=GeneID:105690033%2CGenbank:XM_020854659.1;Parent=rna-XM_020854659.1
NW_020311346.1	Gnomon	exon	258011	258151	.	+	.	ID=exon-XM_020854659.1-9;Dbxref=GeneID:105690033%2CGenbank:XM_020854659.1;Parent=rna-XM_020854659.1
NW_020311346.1	Gnomon	exon	592195	592623	.	-	.	ID=exon-XM_012407464.1-4;Dbxref=GeneID:105689998%2CGenbank:XM_012407464.1;Parent=rna-XM_012407464.1
NW_020311346.1	Gnomon	exon	592690	592911	.	-	.	ID=exon-XM_012407464.1-3;Dbxref=GeneID:105689998%2CGenbank:XM_012407464.1;Parent=rna-XM_012407464.1
NW_020311346.1	Gnomon	exon	593002	593165	.	-	.	ID=exon-XM_012407464.1-2;Dbxref=GeneID:105689998%2CGenbank:XM_012407464.1;Parent=rna-XM_012407464.1
NW_020311346.1	Gnomon	exon	593272	593485	.	-	.	ID=exon-XM_012407464.1-1;Dbxref=GeneID:105689998%2CGenbank:XM_012407464.1;Parent=rna-XM_012407464.1
NW_020311346.1	Gnomon	exon	591863	592114	.	-	.	ID=exon-XM_012407464.1-5;Dbxref=GeneID:105689998%2CGenbank:XM_012407464.1;Parent=rna-XM_012407464.1
NW_020311346.1	Gnomon	CDS	903307	903445	.	-	0	Name=XP_012253941.1;ID=cds-XP_012253941.1;Dbxref=GeneID:105684824%2CGenbank:XP_012253941.1;Parent=rna-XM_012398518.2
NW_020311346.1	Gnomon	CDS	902734	903204	.	-	0	Name=XP_012253941.1;ID=cds-XP_012253941.1;Dbxref=GeneID:105684824%2CGenbank:XP_012253941.1;Parent=rna-XM_012398518.2
NW_020311346.1	Gnomon	CDS	902328	902656	.	-	0	Name=XP_012253941.1;ID=cds-XP_012253941.1;Dbxref=GeneID:105684824%2CGenbank:XP_012253941.1;Parent=rna-XM_012398518.2
NW_020311346.1	Gnomon	CDS	563267	563350	.	+	0	Name=XP_012262961.1;ID=cds-XP_012262961.1;Dbxref=GeneID:105690046%2CGenbank:XP_012262961.1;Parent=rna-XM_012407538.1
NW_020311346.1	Gnomon	CDS	563413	563817	.	+	0	Name=XP_012262961.1;ID=cds-XP_012262961.1;Dbxref=GeneID:105690046%2CGenbank:XP_012262961.1;Parent=rna-XM_012407538.1
NW_020311346.1	Gnomon	CDS	563969	564806	.	+	0	Name=XP_012262961.1;ID=cds-XP_012262961.1;Dbxref=GeneID:105690046%2CGenbank:XP_012262961.1;Parent=rna-XM_012407538.1
NW_020311346.1	Gnomon	CDS	565024	565292	.	+	0	Name=XP_012262961.1;ID=cds-XP_012262961.1;Dbxref=GeneID:105690046%2CGenbank:XP_012262961.1;Parent=rna-XM_012407538.1
NW_020311346.1	Gnomon	exon	665095	665397	.	+	.	ID=exon-XM_012407487.2-9;Dbxref=GeneID:105690016%2CGenbank:XM_012407487.2;Parent=rna-XM_012407487.2
NW_020311346.1	Gnomon	exon	664749	665001	.	+	.	ID=exon-XM_012407487.2-8;Dbxref=GeneID:105690016%2CGenbank:XM_012407487.2;Parent=rna-XM_012407487.2
NW_020311346.1	Gnomon	exon	664097	664246	.	+	.	ID=exon-XM_012407487.2-7;Dbxref=GeneID:105690016%2CGenbank:XM_012407487.2;Parent=rna-XM_012407487.2
NW_020311346.1	Gnomon	exon	663667	663990	.	+	.	ID=exon-XM_012407487.2-6;Dbxref=GeneID:105690016%2CGenbank:XM_012407487.2;Parent=rna-XM_012407487.2
NW_020311346.1	Gnomon	exon	663322	663493	.	+	.	ID=exon-XM_012407487.2-5;Dbxref=GeneID:105690016%2CGenbank:XM_012407487.2;Parent=rna-XM_012407487.2
NW_020311346.1	Gnomon	exon	663031	663236	.	+	.	ID=exon-XM_012407487.2-4;Dbxref=GeneID:105690016%2CGenbank:XM_012407487.2;Parent=rna-XM_012407487.2
NW_020311346.1	Gnomon	exon	662642	662930	.	+	.	ID=exon-XM_012407487.2-3;Dbxref=GeneID:105690016%2CGenbank:XM_012407487.2;Parent=rna-XM_012407487.2
NW_020311346.1	Gnomon	exon	662291	662567	.	+	.	ID=exon-XM_012407487.2-2;Dbxref=GeneID:105690016%2CGenbank:XM_012407487.2;Parent=rna-XM_012407487.2
NW_020311346.1	Gnomon	exon	661330	662211	.	+	.	ID=exon-XM_012407487.2-1;Dbxref=GeneID:105690016%2CGenbank:XM_012407487.2;Parent=rna-XM_012407487.2
NW_020311346.1	Gnomon	exon	565562	565652	.	+	.	ID=exon-XM_025746024.1-5;Dbxref=GeneID:105690046%2CGenbank:XM_025746024.1;Parent=rna-XM_025746024.1
NW_020311346.1	Gnomon	mRNA	74539	84294	.	+	.	Name=XM_012407518.2;ID=rna-XM_012407518.2;Dbxref=GeneID:105690036%2CGenbank:XM_012407518.2;Parent=gene-LOC105690036
NW_020311346.1	Gnomon	exon	565024	565312	.	+	.	ID=exon-XM_025746024.1-4;Dbxref=GeneID:105690046%2CGenbank:XM_025746024.1;Parent=rna-XM_025746024.1
NW_020311346.1	Gnomon	exon	563969	564806	.	+	.	ID=exon-XM_025746024.1-3;Dbxref=GeneID:105690046%2CGenbank:XM_025746024.1;Parent=rna-XM_025746024.1
NW_020311346.1	Gnomon	exon	563413	563817	.	+	.	ID=exon-XM_025746024.1-2;Dbxref=GeneID:105690046%2CGenbank:XM_025746024.1;Parent=rna-XM_025746024.1
NW_020311346.1	Gnomon	exon	562949	563350	.	+	.	ID=exon-XM_025746024.1-1;Dbxref=GeneID:105690046%2CGenbank:XM_025746024.1;Parent=rna-XM_025746024.1
NW_020311346.1	Gnomon	CDS	678560	678664	.	-	0	Name=XP_020710330.1;ID=cds-XP_020710330.1;Dbxref=GeneID:105690021%2CGenbank:XP_020710330.1;Parent=rna-XM_020854671.1
NW_020311346.1	Gnomon	CDS	675649	675740	.	-	0	Name=XP_020710330.1;ID=cds-XP_020710330.1;Dbxref=GeneID:105690021%2CGenbank:XP_020710330.1;Parent=rna-XM_020854671.1
NW_020311346.1	Gnomon	CDS	675440	675566	.	-	0	Name=XP_020710330.1;ID=cds-XP_020710330.1;Dbxref=GeneID:105690021%2CGenbank:XP_020710330.1;Parent=rna-XM_020854671.1
NW_020311346.1	Gnomon	CDS	675055	675281	.	-	0	Name=XP_020710330.1;ID=cds-XP_020710330.1;Dbxref=GeneID:105690021%2CGenbank:XP_020710330.1;Parent=rna-XM_020854671.1
NW_020311346.1	Gnomon	CDS	673054	673224	.	-	0	Name=XP_020710330.1;ID=cds-XP_020710330.1;Dbxref=GeneID:105690021%2CGenbank:XP_020710330.1;Parent=rna-XM_020854671.1
NW_020311346.1	Gnomon	CDS	672572	672695	.	-	0	Name=XP_020710330.1;ID=cds-XP_020710330.1;Dbxref=GeneID:105690021%2CGenbank:XP_020710330.1;Parent=rna-XM_020854671.1
NW_020311346.1	Gnomon	CDS	672436	672477	.	-	0	Name=XP_020710330.1;ID=cds-XP_020710330.1;Dbxref=GeneID:105690021%2CGenbank:XP_020710330.1;Parent=rna-XM_020854671.1
NW_020311346.1	Gnomon	CDS	672239	672322	.	-	0	Name=XP_020710330.1;ID=cds-XP_020710330.1;Dbxref=GeneID:105690021%2CGenbank:XP_020710330.1;Parent=rna-XM_020854671.1
NW_020311346.1	Gnomon	CDS	671333	671512	.	-	0	Name=XP_020710330.1;ID=cds-XP_020710330.1;Dbxref=GeneID:105690021%2CGenbank:XP_020710330.1;Parent=rna-XM_020854671.1
NW_020311346.1	Gnomon	exon	670939	671512	.	-	.	ID=exon-XM_020854666.1-14;Dbxref=GeneID:105690021%2CGenbank:XM_020854666.1;Parent=rna-XM_020854666.1
NW_020311346.1	Gnomon	exon	672239	672322	.	-	.	ID=exon-XM_020854666.1-13;Dbxref=GeneID:105690021%2CGenbank:XM_020854666.1;Parent=rna-XM_020854666.1
NW_020311346.1	Gnomon	exon	672436	672477	.	-	.	ID=exon-XM_020854666.1-12;Dbxref=GeneID:105690021%2CGenbank:XM_020854666.1;Parent=rna-XM_020854666.1
NW_020311346.1	Gnomon	exon	672572	672695	.	-	.	ID=exon-XM_020854666.1-11;Dbxref=GeneID:105690021%2CGenbank:XM_020854666.1;Parent=rna-XM_020854666.1
NW_020311346.1	Gnomon	exon	673054	673224	.	-	.	ID=exon-XM_020854666.1-10;Dbxref=GeneID:105690021%2CGenbank:XM_020854666.1;Parent=rna-XM_020854666.1
NW_020311346.1	Gnomon	exon	397080	397558	.	-	.	ID=exon-XM_012407470.2-6;Dbxref=GeneID:105690004%2CGenbank:XM_012407470.2;Parent=rna-XM_012407470.2
NW_020311346.1	Gnomon	exon	434941	435000	.	-	.	ID=exon-XM_012407470.2-5;Dbxref=GeneID:105690004%2CGenbank:XM_012407470.2;Parent=rna-XM_012407470.2
NW_020311346.1	Gnomon	exon	436009	436591	.	-	.	ID=exon-XM_012407470.2-4;Dbxref=GeneID:105690004%2CGenbank:XM_012407470.2;Parent=rna-XM_012407470.2
NW_020311346.1	Gnomon	exon	437646	437837	.	-	.	ID=exon-XM_012407470.2-3;Dbxref=GeneID:105690004%2CGenbank:XM_012407470.2;Parent=rna-XM_012407470.2
NW_020311346.1	Gnomon	exon	437983	438184	.	-	.	ID=exon-XM_012407470.2-2;Dbxref=GeneID:105690004%2CGenbank:XM_012407470.2;Parent=rna-XM_012407470.2
NW_020311346.1	Gnomon	exon	440240	440448	.	-	.	ID=exon-XM_012407470.2-1;Dbxref=GeneID:105690004%2CGenbank:XM_012407470.2;Parent=rna-XM_012407470.2
NW_020311346.1	Gnomon	CDS	900514	900790	.	-	0	Name=XP_012269350.2;ID=cds-XP_012269350.2;Dbxref=GeneID:105693781%2CGenbank:XP_012269350.2;Parent=rna-XM_012413927.2
NW_020311346.1	Gnomon	CDS	900170	900409	.	-	0	Name=XP_012269350.2;ID=cds-XP_012269350.2;Dbxref=GeneID:105693781%2CGenbank:XP_012269350.2;Parent=rna-XM_012413927.2
NW_020311346.1	Gnomon	CDS	899674	900056	.	-	0	Name=XP_012269350.2;ID=cds-XP_012269350.2;Dbxref=GeneID:105693781%2CGenbank:XP_012269350.2;Parent=rna-XM_012413927.2
NW_020311346.1	Gnomon	CDS	899481	899585	.	-	0	Name=XP_012269350.2;ID=cds-XP_012269350.2;Dbxref=GeneID:105693781%2CGenbank:XP_012269350.2;Parent=rna-XM_012413927.2
NW_020311346.1	Gnomon	exon	72694	72939	.	+	.	ID=exon-XM_020854672.1-2;Dbxref=GeneID:105690036%2CGenbank:XM_020854672.1;Parent=rna-XM_020854672.1
NW_020311346.1	Gnomon	exon	5317	5486	.	+	.	ID=exon-XM_020854672.1-1;Dbxref=GeneID:105690036%2CGenbank:XM_020854672.1;Parent=rna-XM_020854672.1
NW_020311346.1	Gnomon	exon	81956	82057	.	+	.	ID=exon-XM_020854672.1-4;Dbxref=GeneID:105690036%2CGenbank:XM_020854672.1;Parent=rna-XM_020854672.1
NW_020311346.1	Gnomon	exon	78846	78879	.	+	.	ID=exon-XM_020854672.1-3;Dbxref=GeneID:105690036%2CGenbank:XM_020854672.1;Parent=rna-XM_020854672.1
NW_020311346.1	Gnomon	exon	83130	83278	.	+	.	ID=exon-XM_020854672.1-6;Dbxref=GeneID:105690036%2CGenbank:XM_020854672.1;Parent=rna-XM_020854672.1
NW_020311346.1	Gnomon	exon	82905	83040	.	+	.	ID=exon-XM_020854672.1-5;Dbxref=GeneID:105690036%2CGenbank:XM_020854672.1;Parent=rna-XM_020854672.1
NW_020311346.1	Gnomon	exon	83567	84294	.	+	.	ID=exon-XM_020854672.1-7;Dbxref=GeneID:105690036%2CGenbank:XM_020854672.1;Parent=rna-XM_020854672.1
NW_020311346.1	Gnomon	CDS	906988	907073	.	+	0	Name=XP_012250703.1;ID=cds-XP_012250703.1;Dbxref=GeneID:105682973%2CGenbank:XP_012250703.1;Parent=rna-XM_012395280.2
NW_020311346.1	Gnomon	CDS	907316	907479	.	+	0	Name=XP_012250703.1;ID=cds-XP_012250703.1;Dbxref=GeneID:105682973%2CGenbank:XP_012250703.1;Parent=rna-XM_012395280.2
NW_020311346.1	Gnomon	CDS	907564	907952	.	+	0	Name=XP_012250703.1;ID=cds-XP_012250703.1;Dbxref=GeneID:105682973%2CGenbank:XP_012250703.1;Parent=rna-XM_012395280.2
NW_020311346.1	Gnomon	CDS	908040	908196	.	+	0	Name=XP_012250703.1;ID=cds-XP_012250703.1;Dbxref=GeneID:105682973%2CGenbank:XP_012250703.1;Parent=rna-XM_012395280.2
NW_020311346.1	Gnomon	CDS	908290	908526	.	+	0	Name=XP_012250703.1;ID=cds-XP_012250703.1;Dbxref=GeneID:105682973%2CGenbank:XP_012250703.1;Parent=rna-XM_012395280.2
NW_020311346.1	Gnomon	CDS	908620	908746	.	+	0	Name=XP_012250703.1;ID=cds-XP_012250703.1;Dbxref=GeneID:105682973%2CGenbank:XP_012250703.1;Parent=rna-XM_012395280.2
NW_020311346.1	Gnomon	CDS	908860	909238	.	+	0	Name=XP_012250703.1;ID=cds-XP_012250703.1;Dbxref=GeneID:105682973%2CGenbank:XP_012250703.1;Parent=rna-XM_012395280.2
NW_020311346.1	Gnomon	CDS	909311	909423	.	+	0	Name=XP_012250703.1;ID=cds-XP_012250703.1;Dbxref=GeneID:105682973%2CGenbank:XP_012250703.1;Parent=rna-XM_012395280.2
NW_020311346.1	Gnomon	CDS	909494	909661	.	+	0	Name=XP_012250703.1;ID=cds-XP_012250703.1;Dbxref=GeneID:105682973%2CGenbank:XP_012250703.1;Parent=rna-XM_012395280.2
NW_020311346.1	Gnomon	CDS	909734	909865	.	+	0	Name=XP_012250703.1;ID=cds-XP_012250703.1;Dbxref=GeneID:105682973%2CGenbank:XP_012250703.1;Parent=rna-XM_012395280.2
NW_020311346.1	Gnomon	CDS	909978	910209	.	+	0	Name=XP_012250703.1;ID=cds-XP_012250703.1;Dbxref=GeneID:105682973%2CGenbank:XP_012250703.1;Parent=rna-XM_012395280.2
NW_020311346.1	Gnomon	mRNA	509875	570232	.	-	.	Name=XM_025746021.1;ID=rna-XM_025746021.1;Dbxref=GeneID:105689997%2CGenbank:XM_025746021.1;Parent=gene-LOC105689997
NW_020311346.1	Gnomon	exon	892692	892885	.	-	.	ID=exon-XM_012413202.2-6;Dbxref=GeneID:105693352%2CGenbank:XM_012413202.2;Parent=rna-XM_012413202.2
NW_020311346.1	Gnomon	exon	892968	893139	.	-	.	ID=exon-XM_012413202.2-5;Dbxref=GeneID:105693352%2CGenbank:XM_012413202.2;Parent=rna-XM_012413202.2
NW_020311346.1	Gnomon	exon	891951	892372	.	-	.	ID=exon-XM_012413202.2-8;Dbxref=GeneID:105693352%2CGenbank:XM_012413202.2;Parent=rna-XM_012413202.2
NW_020311346.1	Gnomon	exon	892455	892602	.	-	.	ID=exon-XM_012413202.2-7;Dbxref=GeneID:105693352%2CGenbank:XM_012413202.2;Parent=rna-XM_012413202.2
NW_020311346.1	Gnomon	exon	893914	894036	.	-	.	ID=exon-XM_012413202.2-2;Dbxref=GeneID:105693352%2CGenbank:XM_012413202.2;Parent=rna-XM_012413202.2
NW_020311346.1	Gnomon	exon	894235	894580	.	-	.	ID=exon-XM_012413202.2-1;Dbxref=GeneID:105693352%2CGenbank:XM_012413202.2;Parent=rna-XM_012413202.2
NW_020311346.1	Gnomon	exon	893219	893595	.	-	.	ID=exon-XM_012413202.2-4;Dbxref=GeneID:105693352%2CGenbank:XM_012413202.2;Parent=rna-XM_012413202.2
NW_020311346.1	Gnomon	exon	893671	893833	.	-	.	ID=exon-XM_012413202.2-3;Dbxref=GeneID:105693352%2CGenbank:XM_012413202.2;Parent=rna-XM_012413202.2
NW_020311346.1	Gnomon	mRNA	629589	634203	.	-	.	Name=XM_012407527.3;ID=rna-XM_012407527.3;Dbxref=GeneID:105690039%2CGenbank:XM_012407527.3;Parent=gene-LOC105690039
NW_020311346.1	Gnomon	exon	74539	75363	.	+	.	ID=exon-XM_012407518.2-1;Dbxref=GeneID:105690036%2CGenbank:XM_012407518.2;Parent=rna-XM_012407518.2
NW_020311346.1	Gnomon	exon	81956	82057	.	+	.	ID=exon-XM_012407518.2-3;Dbxref=GeneID:105690036%2CGenbank:XM_012407518.2;Parent=rna-XM_012407518.2
NW_020311346.1	Gnomon	exon	78846	78879	.	+	.	ID=exon-XM_012407518.2-2;Dbxref=GeneID:105690036%2CGenbank:XM_012407518.2;Parent=rna-XM_012407518.2
NW_020311346.1	Gnomon	exon	83130	83278	.	+	.	ID=exon-XM_012407518.2-5;Dbxref=GeneID:105690036%2CGenbank:XM_012407518.2;Parent=rna-XM_012407518.2
NW_020311346.1	Gnomon	exon	82905	83040	.	+	.	ID=exon-XM_012407518.2-4;Dbxref=GeneID:105690036%2CGenbank:XM_012407518.2;Parent=rna-XM_012407518.2
NW_020311346.1	Gnomon	exon	83567	84294	.	+	.	ID=exon-XM_012407518.2-6;Dbxref=GeneID:105690036%2CGenbank:XM_012407518.2;Parent=rna-XM_012407518.2
NW_020311346.1	Gnomon	CDS	5448	5486	.	+	0	Name=XP_020710331.1;ID=cds-XP_020710331.1;Dbxref=GeneID:105690036%2CGenbank:XP_020710331.1;Parent=rna-XM_020854672.1
NW_020311346.1	Gnomon	CDS	72694	72939	.	+	0	Name=XP_020710331.1;ID=cds-XP_020710331.1;Dbxref=GeneID:105690036%2CGenbank:XP_020710331.1;Parent=rna-XM_020854672.1
NW_020311346.1	Gnomon	CDS	78846	78879	.	+	0	Name=XP_020710331.1;ID=cds-XP_020710331.1;Dbxref=GeneID:105690036%2CGenbank:XP_020710331.1;Parent=rna-XM_020854672.1
NW_020311346.1	Gnomon	CDS	81956	82057	.	+	0	Name=XP_020710331.1;ID=cds-XP_020710331.1;Dbxref=GeneID:105690036%2CGenbank:XP_020710331.1;Parent=rna-XM_020854672.1
NW_020311346.1	Gnomon	CDS	82905	83040	.	+	0	Name=XP_020710331.1;ID=cds-XP_020710331.1;Dbxref=GeneID:105690036%2CGenbank:XP_020710331.1;Parent=rna-XM_020854672.1
NW_020311346.1	Gnomon	CDS	83130	83278	.	+	0	Name=XP_020710331.1;ID=cds-XP_020710331.1;Dbxref=GeneID:105690036%2CGenbank:XP_020710331.1;Parent=rna-XM_020854672.1
NW_020311346.1	Gnomon	CDS	83567	83598	.	+	0	Name=XP_020710331.1;ID=cds-XP_020710331.1;Dbxref=GeneID:105690036%2CGenbank:XP_020710331.1;Parent=rna-XM_020854672.1
NW_020311346.1	Gnomon	exon	362106	362887	.	-	.	ID=exon-XM_020854654.1-2;Dbxref=GeneID:110117220%2CGenbank:XM_020854654.1;Parent=rna-XM_020854654.1
NW_020311346.1	Gnomon	exon	362963	364025	.	-	.	ID=exon-XM_020854654.1-1;Dbxref=GeneID:110117220%2CGenbank:XM_020854654.1;Parent=rna-XM_020854654.1
NW_020311346.1	Gnomon	exon	821083	821575	.	+	.	ID=exon-XM_012397806.2-1;Dbxref=GeneID:105684436%2CGenbank:XM_012397806.2;Parent=rna-XM_012397806.2
NW_020311346.1	Gnomon	exon	824257	824471	.	+	.	ID=exon-XM_012397806.2-3;Dbxref=GeneID:105684436%2CGenbank:XM_012397806.2;Parent=rna-XM_012397806.2
NW_020311346.1	Gnomon	exon	823042	823678	.	+	.	ID=exon-XM_012397806.2-2;Dbxref=GeneID:105684436%2CGenbank:XM_012397806.2;Parent=rna-XM_012397806.2
NW_020311346.1	Gnomon	exon	824763	824875	.	+	.	ID=exon-XM_012397806.2-5;Dbxref=GeneID:105684436%2CGenbank:XM_012397806.2;Parent=rna-XM_012397806.2
NW_020311346.1	Gnomon	exon	824596	824661	.	+	.	ID=exon-XM_012397806.2-4;Dbxref=GeneID:105684436%2CGenbank:XM_012397806.2;Parent=rna-XM_012397806.2
NW_020311346.1	Gnomon	exon	824942	825627	.	+	.	ID=exon-XM_012397806.2-6;Dbxref=GeneID:105684436%2CGenbank:XM_012397806.2;Parent=rna-XM_012397806.2
NW_020311346.1	Gnomon	mRNA	275319	276670	.	-	.	Name=XM_012407501.2;ID=rna-XM_012407501.2;Dbxref=GeneID:105690025%2CGenbank:XM_012407501.2;Parent=gene-LOC105690025
NW_020311346.1	Gnomon	mRNA	906910	910559	.	+	.	Name=XM_012395280.2;ID=rna-XM_012395280.2;Dbxref=GeneID:105682973%2CGenbank:XM_012395280.2;Parent=gene-LOC105682973
NW_020311346.1	Gnomon	exon	269919	270236	.	-	.	ID=exon-XM_012407506.2-1;Dbxref=GeneID:105690030%2CGenbank:XM_012407506.2;Parent=rna-XM_012407506.2
NW_020311346.1	Gnomon	exon	269270	269814	.	-	.	ID=exon-XM_012407506.2-2;Dbxref=GeneID:105690030%2CGenbank:XM_012407506.2;Parent=rna-XM_012407506.2
NW_020311346.1	Gnomon	mRNA	895079	897688	.	-	.	Name=XM_012413899.2;ID=rna-XM_012413899.2;Dbxref=GeneID:105693768%2CGenbank:XM_012413899.2;Parent=gene-LOC105693768
NW_020311346.1	Gnomon	exon	915613	915802	.	-	.	ID=exon-XM_012413065.2-1;Dbxref=GeneID:105693250%2CGenbank:XM_012413065.2;Parent=rna-XM_012413065.2
NW_020311346.1	Gnomon	exon	915312	915459	.	-	.	ID=exon-XM_012413065.2-2;Dbxref=GeneID:105693250%2CGenbank:XM_012413065.2;Parent=rna-XM_012413065.2
NW_020311346.1	Gnomon	exon	914228	914389	.	-	.	ID=exon-XM_012413065.2-3;Dbxref=GeneID:105693250%2CGenbank:XM_012413065.2;Parent=rna-XM_012413065.2
NW_020311346.1	Gnomon	exon	912055	912271	.	-	.	ID=exon-XM_012413065.2-4;Dbxref=GeneID:105693250%2CGenbank:XM_012413065.2;Parent=rna-XM_012413065.2
NW_020311346.1	Gnomon	exon	911627	911961	.	-	.	ID=exon-XM_012413065.2-5;Dbxref=GeneID:105693250%2CGenbank:XM_012413065.2;Parent=rna-XM_012413065.2
NW_020311346.1	Gnomon	exon	911436	911523	.	-	.	ID=exon-XM_012413065.2-6;Dbxref=GeneID:105693250%2CGenbank:XM_012413065.2;Parent=rna-XM_012413065.2
NW_020311346.1	Gnomon	exon	910715	911353	.	-	.	ID=exon-XM_012413065.2-7;Dbxref=GeneID:105693250%2CGenbank:XM_012413065.2;Parent=rna-XM_012413065.2
NW_020311346.1	Gnomon	mRNA	945922	970196	.	-	.	Name=XM_025746020.1;ID=rna-XM_025746020.1;Dbxref=GeneID:105682879%2CGenbank:XM_025746020.1;Parent=gene-LOC105682879
NW_020311346.1	Gnomon	mRNA	629589	634204	.	-	.	Name=XM_012407529.3;ID=rna-XM_012407529.3;Dbxref=GeneID:105690039%2CGenbank:XM_012407529.3;Parent=gene-LOC105690039
NW_020311346.1	Gnomon	mRNA	833029	872255	.	+	.	Name=XM_020856169.1;ID=rna-XM_020856169.1;Dbxref=GeneID:105693449%2CGenbank:XM_020856169.1;Parent=gene-LOC105693449
NW_020311346.1	Gnomon	gene	902136	903677	.	-	.	Name=LOC105684824;ID=gene-LOC105684824;Dbxref=GeneID:105684824
NW_020311346.1	Gnomon	mRNA	630906	634210	.	-	.	Name=XM_012407528.2;ID=rna-XM_012407528.2;Dbxref=GeneID:105690039%2CGenbank:XM_012407528.2;Parent=gene-LOC105690039
NW_020311346.1	Gnomon	mRNA	272572	274150	.	-	.	Name=XM_012407502.2;ID=rna-XM_012407502.2;Dbxref=GeneID:105690026%2CGenbank:XM_012407502.2;Parent=gene-LOC105690026
NW_020311346.1	Gnomon	exon	62617	62635	.	-	.	ID=exon-XR_001103276.2-2;Dbxref=GeneID:105690037%2CGenbank:XR_001103276.2;Parent=rna-XR_001103276.2
NW_020311346.1	Gnomon	exon	63031	63102	.	-	.	ID=exon-XR_001103276.2-1;Dbxref=GeneID:105690037%2CGenbank:XR_001103276.2;Parent=rna-XR_001103276.2
NW_020311346.1	Gnomon	exon	61025	61273	.	-	.	ID=exon-XR_001103276.2-4;Dbxref=GeneID:105690037%2CGenbank:XR_001103276.2;Parent=rna-XR_001103276.2
NW_020311346.1	Gnomon	exon	62362	62505	.	-	.	ID=exon-XR_001103276.2-3;Dbxref=GeneID:105690037%2CGenbank:XR_001103276.2;Parent=rna-XR_001103276.2
NW_020311346.1	Gnomon	exon	22984	23139	.	-	.	ID=exon-XR_001103276.2-6;Dbxref=GeneID:105690037%2CGenbank:XR_001103276.2;Parent=rna-XR_001103276.2
NW_020311346.1	Gnomon	exon	57085	57235	.	-	.	ID=exon-XR_001103276.2-5;Dbxref=GeneID:105690037%2CGenbank:XR_001103276.2;Parent=rna-XR_001103276.2
NW_020311346.1	Gnomon	exon	3023	3191	.	-	.	ID=exon-XR_001103276.2-8;Dbxref=GeneID:105690037%2CGenbank:XR_001103276.2;Parent=rna-XR_001103276.2
NW_020311346.1	Gnomon	exon	3252	3294	.	-	.	ID=exon-XR_001103276.2-7;Dbxref=GeneID:105690037%2CGenbank:XR_001103276.2;Parent=rna-XR_001103276.2
NW_020311346.1	Gnomon	exon	220	316	.	-	.	ID=exon-XR_001103276.2-9;Dbxref=GeneID:105690037%2CGenbank:XR_001103276.2;Parent=rna-XR_001103276.2
NW_020311346.1	Gnomon	exon	909311	909423	.	+	.	ID=exon-XM_012395280.2-8;Dbxref=GeneID:105682973%2CGenbank:XM_012395280.2;Parent=rna-XM_012395280.2
NW_020311346.1	Gnomon	exon	909494	909661	.	+	.	ID=exon-XM_012395280.2-9;Dbxref=GeneID:105682973%2CGenbank:XM_012395280.2;Parent=rna-XM_012395280.2
NW_020311346.1	Gnomon	exon	908040	908196	.	+	.	ID=exon-XM_012395280.2-4;Dbxref=GeneID:105682973%2CGenbank:XM_012395280.2;Parent=rna-XM_012395280.2
NW_020311346.1	Gnomon	exon	908290	908526	.	+	.	ID=exon-XM_012395280.2-5;Dbxref=GeneID:105682973%2CGenbank:XM_012395280.2;Parent=rna-XM_012395280.2
NW_020311346.1	Gnomon	exon	908620	908746	.	+	.	ID=exon-XM_012395280.2-6;Dbxref=GeneID:105682973%2CGenbank:XM_012395280.2;Parent=rna-XM_012395280.2
NW_020311346.1	Gnomon	exon	908860	909238	.	+	.	ID=exon-XM_012395280.2-7;Dbxref=GeneID:105682973%2CGenbank:XM_012395280.2;Parent=rna-XM_012395280.2
NW_020311346.1	Gnomon	exon	906910	907073	.	+	.	ID=exon-XM_012395280.2-1;Dbxref=GeneID:105682973%2CGenbank:XM_012395280.2;Parent=rna-XM_012395280.2
NW_020311346.1	Gnomon	exon	907316	907479	.	+	.	ID=exon-XM_012395280.2-2;Dbxref=GeneID:105682973%2CGenbank:XM_012395280.2;Parent=rna-XM_012395280.2
NW_020311346.1	Gnomon	exon	907564	907952	.	+	.	ID=exon-XM_012395280.2-3;Dbxref=GeneID:105682973%2CGenbank:XM_012395280.2;Parent=rna-XM_012395280.2
NW_020311346.1	Gnomon	CDS	5414	5506	.	-	0	Name=XP_020710332.1;ID=cds-XP_020710332.1;Dbxref=GeneID:105690037%2CGenbank:XP_020710332.1;Parent=rna-XM_020854673.1
NW_020311346.1	Gnomon	CDS	3023	3294	.	-	0	Name=XP_020710332.1;ID=cds-XP_020710332.1;Dbxref=GeneID:105690037%2CGenbank:XP_020710332.1;Parent=rna-XM_020854673.1
NW_020311346.1	Gnomon	CDS	289	316	.	-	0	Name=XP_020710332.1;ID=cds-XP_020710332.1;Dbxref=GeneID:105690037%2CGenbank:XP_020710332.1;Parent=rna-XM_020854673.1
NW_020311346.1	Gnomon	mRNA	615302	617076	.	+	.	Name=XM_020854648.1;ID=rna-XM_020854648.1;Dbxref=GeneID:105690010%2CGenbank:XM_020854648.1;Parent=gene-LOC105690010
NW_020311346.1	RefSeq	region	1	974778	.	+	.	Name=Unknown;ID=NW_020311346.1:1..974778;Dbxref=taxon:37344
NW_020311346.1	Gnomon	CDS	854871	854979	.	-	0	Name=XP_012268800.1;ID=cds-XP_012268800.1;Dbxref=GeneID:105693442%2CGenbank:XP_012268800.1;Parent=rna-XM_012413377.2
NW_020311346.1	Gnomon	CDS	854717	854771	.	-	0	Name=XP_012268800.1;ID=cds-XP_012268800.1;Dbxref=GeneID:105693442%2CGenbank:XP_012268800.1;Parent=rna-XM_012413377.2
NW_020311346.1	Gnomon	CDS	854475	854626	.	-	0	Name=XP_012268800.1;ID=cds-XP_012268800.1;Dbxref=GeneID:105693442%2CGenbank:XP_012268800.1;Parent=rna-XM_012413377.2
NW_020311346.1	Gnomon	CDS	853712	853954	.	-	0	Name=XP_012268800.1;ID=cds-XP_012268800.1;Dbxref=GeneID:105693442%2CGenbank:XP_012268800.1;Parent=rna-XM_012413377.2
NW_020311346.1	Gnomon	CDS	853346	853543	.	-	0	Name=XP_012268800.1;ID=cds-XP_012268800.1;Dbxref=GeneID:105693442%2CGenbank:XP_012268800.1;Parent=rna-XM_012413377.2
NW_020311346.1	Gnomon	CDS	853059	853218	.	-	0	Name=XP_012268800.1;ID=cds-XP_012268800.1;Dbxref=GeneID:105693442%2CGenbank:XP_012268800.1;Parent=rna-XM_012413377.2
NW_020311346.1	Gnomon	CDS	852843	852945	.	-	0	Name=XP_012268800.1;ID=cds-XP_012268800.1;Dbxref=GeneID:105693442%2CGenbank:XP_012268800.1;Parent=rna-XM_012413377.2
NW_020311346.1	Gnomon	mRNA	562949	565652	.	+	.	Name=XM_012407538.1;ID=rna-XM_012407538.1;Dbxref=GeneID:105690046%2CGenbank:XM_012407538.1;Parent=gene-LOC105690046
NW_020311346.1	Gnomon	exon	82905	83040	.	+	.	ID=exon-XM_012407519.2-4;Dbxref=GeneID:105690036%2CGenbank:XM_012407519.2;Parent=rna-XM_012407519.2
NW_020311346.1	Gnomon	mRNA	630906	634208	.	-	.	Name=XM_012407525.2;ID=rna-XM_012407525.2;Dbxref=GeneID:105690039%2CGenbank:XM_012407525.2;Parent=gene-LOC105690039
NW_020311346.1	Gnomon	exon	81956	82057	.	+	.	ID=exon-XM_012407519.2-3;Dbxref=GeneID:105690036%2CGenbank:XM_012407519.2;Parent=rna-XM_012407519.2
NW_020311346.1	Gnomon	exon	78846	78879	.	+	.	ID=exon-XM_012407519.2-2;Dbxref=GeneID:105690036%2CGenbank:XM_012407519.2;Parent=rna-XM_012407519.2
NW_020311346.1	Gnomon	exon	78470	78720	.	+	.	ID=exon-XM_012407519.2-1;Dbxref=GeneID:105690036%2CGenbank:XM_012407519.2;Parent=rna-XM_012407519.2
NW_020311346.1	Gnomon	exon	673054	673224	.	-	.	ID=exon-XM_020854669.1-9;Dbxref=GeneID:105690021%2CGenbank:XM_020854669.1;Parent=rna-XM_020854669.1
NW_020311346.1	Gnomon	exon	675440	675566	.	-	.	ID=exon-XM_020854669.1-7;Dbxref=GeneID:105690021%2CGenbank:XM_020854669.1;Parent=rna-XM_020854669.1
NW_020311346.1	Gnomon	exon	675055	675281	.	-	.	ID=exon-XM_020854669.1-8;Dbxref=GeneID:105690021%2CGenbank:XM_020854669.1;Parent=rna-XM_020854669.1
NW_020311346.1	Gnomon	exon	678560	678666	.	-	.	ID=exon-XM_020854669.1-5;Dbxref=GeneID:105690021%2CGenbank:XM_020854669.1;Parent=rna-XM_020854669.1
NW_020311346.1	Gnomon	exon	675649	675740	.	-	.	ID=exon-XM_020854669.1-6;Dbxref=GeneID:105690021%2CGenbank:XM_020854669.1;Parent=rna-XM_020854669.1
NW_020311346.1	Gnomon	exon	746560	746677	.	-	.	ID=exon-XM_020854669.1-3;Dbxref=GeneID:105690021%2CGenbank:XM_020854669.1;Parent=rna-XM_020854669.1
NW_020311346.1	Gnomon	exon	716717	716827	.	-	.	ID=exon-XM_020854669.1-4;Dbxref=GeneID:105690021%2CGenbank:XM_020854669.1;Parent=rna-XM_020854669.1
NW_020311346.1	Gnomon	exon	775640	776144	.	-	.	ID=exon-XM_020854669.1-1;Dbxref=GeneID:105690021%2CGenbank:XM_020854669.1;Parent=rna-XM_020854669.1
NW_020311346.1	Gnomon	exon	770903	770993	.	-	.	ID=exon-XM_020854669.1-2;Dbxref=GeneID:105690021%2CGenbank:XM_020854669.1;Parent=rna-XM_020854669.1
NW_020311346.1	Gnomon	exon	83567	84294	.	+	.	ID=exon-XM_012407519.2-6;Dbxref=GeneID:105690036%2CGenbank:XM_012407519.2;Parent=rna-XM_012407519.2
NW_020311346.1	Gnomon	exon	83130	83278	.	+	.	ID=exon-XM_012407519.2-5;Dbxref=GeneID:105690036%2CGenbank:XM_012407519.2;Parent=rna-XM_012407519.2
NW_020311346.1	Gnomon	CDS	632821	633136	.	-	0	Name=XP_012262949.1;ID=cds-XP_012262949.1;Dbxref=GeneID:105690039%2CGenbank:XP_012262949.1;Parent=rna-XM_012407526.3
NW_020311346.1	Gnomon	CDS	632372	632507	.	-	0	Name=XP_012262949.1;ID=cds-XP_012262949.1;Dbxref=GeneID:105690039%2CGenbank:XP_012262949.1;Parent=rna-XM_012407526.3
NW_020311346.1	Gnomon	CDS	631954	632257	.	-	0	Name=XP_012262949.1;ID=cds-XP_012262949.1;Dbxref=GeneID:105690039%2CGenbank:XP_012262949.1;Parent=rna-XM_012407526.3
NW_020311346.1	Gnomon	CDS	631409	631558	.	-	0	Name=XP_012262949.1;ID=cds-XP_012262949.1;Dbxref=GeneID:105690039%2CGenbank:XP_012262949.1;Parent=rna-XM_012407526.3
NW_020311346.1	Gnomon	CDS	631130	631241	.	-	0	Name=XP_012262949.1;ID=cds-XP_012262949.1;Dbxref=GeneID:105690039%2CGenbank:XP_012262949.1;Parent=rna-XM_012407526.3
NW_020311346.1	Gnomon	CDS	629694	629830	.	-	0	Name=XP_012262949.1;ID=cds-XP_012262949.1;Dbxref=GeneID:105690039%2CGenbank:XP_012262949.1;Parent=rna-XM_012407526.3
NW_020311346.1	Gnomon	exon	879550	880259	.	+	.	ID=exon-XM_012413135.2-1;Dbxref=GeneID:105693297%2CGenbank:XM_012413135.2;Parent=rna-XM_012413135.2
NW_020311346.1	Gnomon	mRNA	790741	808624	.	-	.	Name=XM_012407512.2;ID=rna-XM_012407512.2;Dbxref=GeneID:105690034%2CGenbank:XM_012407512.2;Parent=gene-LOC105690034
NW_020311346.1	Gnomon	exon	883765	884042	.	+	.	ID=exon-XM_012413135.2-7;Dbxref=GeneID:105693297%2CGenbank:XM_012413135.2;Parent=rna-XM_012413135.2
NW_020311346.1	Gnomon	exon	883497	883677	.	+	.	ID=exon-XM_012413135.2-6;Dbxref=GeneID:105693297%2CGenbank:XM_012413135.2;Parent=rna-XM_012413135.2
NW_020311346.1	Gnomon	exon	883181	883392	.	+	.	ID=exon-XM_012413135.2-5;Dbxref=GeneID:105693297%2CGenbank:XM_012413135.2;Parent=rna-XM_012413135.2
NW_020311346.1	Gnomon	exon	882955	883078	.	+	.	ID=exon-XM_012413135.2-4;Dbxref=GeneID:105693297%2CGenbank:XM_012413135.2;Parent=rna-XM_012413135.2
NW_020311346.1	Gnomon	exon	880579	881001	.	+	.	ID=exon-XM_012413135.2-3;Dbxref=GeneID:105693297%2CGenbank:XM_012413135.2;Parent=rna-XM_012413135.2
NW_020311346.1	Gnomon	exon	880348	880446	.	+	.	ID=exon-XM_012413135.2-2;Dbxref=GeneID:105693297%2CGenbank:XM_012413135.2;Parent=rna-XM_012413135.2
NW_020311346.1	Gnomon	CDS	661749	662211	.	+	0	Name=XP_012262910.1;ID=cds-XP_012262910.1;Dbxref=GeneID:105690016%2CGenbank:XP_012262910.1;Parent=rna-XM_012407487.2
NW_020311346.1	Gnomon	CDS	662291	662567	.	+	0	Name=XP_012262910.1;ID=cds-XP_012262910.1;Dbxref=GeneID:105690016%2CGenbank:XP_012262910.1;Parent=rna-XM_012407487.2
NW_020311346.1	Gnomon	CDS	662642	662930	.	+	0	Name=XP_012262910.1;ID=cds-XP_012262910.1;Dbxref=GeneID:105690016%2CGenbank:XP_012262910.1;Parent=rna-XM_012407487.2
NW_020311346.1	Gnomon	CDS	663031	663236	.	+	0	Name=XP_012262910.1;ID=cds-XP_012262910.1;Dbxref=GeneID:105690016%2CGenbank:XP_012262910.1;Parent=rna-XM_012407487.2
NW_020311346.1	Gnomon	CDS	663322	663493	.	+	0	Name=XP_012262910.1;ID=cds-XP_012262910.1;Dbxref=GeneID:105690016%2CGenbank:XP_012262910.1;Parent=rna-XM_012407487.2
NW_020311346.1	Gnomon	CDS	663667	663990	.	+	0	Name=XP_012262910.1;ID=cds-XP_012262910.1;Dbxref=GeneID:105690016%2CGenbank:XP_012262910.1;Parent=rna-XM_012407487.2
NW_020311346.1	Gnomon	CDS	664097	664246	.	+	0	Name=XP_012262910.1;ID=cds-XP_012262910.1;Dbxref=GeneID:105690016%2CGenbank:XP_012262910.1;Parent=rna-XM_012407487.2
NW_020311346.1	Gnomon	CDS	664749	665001	.	+	0	Name=XP_012262910.1;ID=cds-XP_012262910.1;Dbxref=GeneID:105690016%2CGenbank:XP_012262910.1;Parent=rna-XM_012407487.2
NW_020311346.1	Gnomon	CDS	665095	665294	.	+	0	Name=XP_012262910.1;ID=cds-XP_012262910.1;Dbxref=GeneID:105690016%2CGenbank:XP_012262910.1;Parent=rna-XM_012407487.2
NW_020311346.1	Gnomon	mRNA	397501	440448	.	-	.	Name=XM_020854649.1;ID=rna-XM_020854649.1;Dbxref=GeneID:105690004%2CGenbank:XM_020854649.1;Parent=gene-LOC105690004
NW_020311346.1	Gnomon	exon	615897	616008	.	+	.	ID=exon-XM_012407479.2-2;Dbxref=GeneID:105690010%2CGenbank:XM_012407479.2;Parent=rna-XM_012407479.2
NW_020311346.1	Gnomon	exon	616119	617076	.	+	.	ID=exon-XM_012407479.2-3;Dbxref=GeneID:105690010%2CGenbank:XM_012407479.2;Parent=rna-XM_012407479.2
NW_020311346.1	Gnomon	exon	615302	615454	.	+	.	ID=exon-XM_012407479.2-1;Dbxref=GeneID:105690010%2CGenbank:XM_012407479.2;Parent=rna-XM_012407479.2
NW_020311346.1	Gnomon	exon	244075	250404	.	+	.	ID=exon-XM_020854657.1-1;Dbxref=GeneID:110117221%2CGenbank:XM_020854657.1;Parent=rna-XM_020854657.1
NW_020311346.1	Gnomon	mRNA	910715	915802	.	-	.	Name=XM_012413065.2;ID=rna-XM_012413065.2;Dbxref=GeneID:105693250%2CGenbank:XM_012413065.2;Parent=gene-LOC105693250
NW_020311346.1	Gnomon	mRNA	917566	935485	.	+	.	Name=XM_012413052.2;ID=rna-XM_012413052.2;Dbxref=GeneID:105693238%2CGenbank:XM_012413052.2;Parent=gene-LOC105693238
NW_020311346.1	Gnomon	exon	630906	631241	.	-	.	ID=exon-XM_012407525.2-6;Dbxref=GeneID:105690039%2CGenbank:XM_012407525.2;Parent=rna-XM_012407525.2
NW_020311346.1	Gnomon	exon	632821	633145	.	-	.	ID=exon-XM_012407525.2-2;Dbxref=GeneID:105690039%2CGenbank:XM_012407525.2;Parent=rna-XM_012407525.2
NW_020311346.1	Gnomon	exon	632372	632492	.	-	.	ID=exon-XM_012407525.2-3;Dbxref=GeneID:105690039%2CGenbank:XM_012407525.2;Parent=rna-XM_012407525.2
NW_020311346.1	Gnomon	exon	631954	632257	.	-	.	ID=exon-XM_012407525.2-4;Dbxref=GeneID:105690039%2CGenbank:XM_012407525.2;Parent=rna-XM_012407525.2
NW_020311346.1	Gnomon	exon	631409	631558	.	-	.	ID=exon-XM_012407525.2-5;Dbxref=GeneID:105690039%2CGenbank:XM_012407525.2;Parent=rna-XM_012407525.2
NW_020311346.1	Gnomon	exon	634026	634208	.	-	.	ID=exon-XM_012407525.2-1;Dbxref=GeneID:105690039%2CGenbank:XM_012407525.2;Parent=rna-XM_012407525.2
NW_020311346.1	Gnomon	exon	673054	673224	.	-	.	ID=exon-XM_020854670.1-7;Dbxref=GeneID:105690021%2CGenbank:XM_020854670.1;Parent=rna-XM_020854670.1
NW_020311346.1	Gnomon	exon	672572	672695	.	-	.	ID=exon-XM_020854670.1-8;Dbxref=GeneID:105690021%2CGenbank:XM_020854670.1;Parent=rna-XM_020854670.1
NW_020311346.1	Gnomon	exon	672436	672477	.	-	.	ID=exon-XM_020854670.1-9;Dbxref=GeneID:105690021%2CGenbank:XM_020854670.1;Parent=rna-XM_020854670.1
NW_020311346.1	Gnomon	exon	678560	678666	.	-	.	ID=exon-XM_020854670.1-3;Dbxref=GeneID:105690021%2CGenbank:XM_020854670.1;Parent=rna-XM_020854670.1
NW_020311346.1	Gnomon	exon	675649	675740	.	-	.	ID=exon-XM_020854670.1-4;Dbxref=GeneID:105690021%2CGenbank:XM_020854670.1;Parent=rna-XM_020854670.1
NW_020311346.1	Gnomon	exon	675440	675566	.	-	.	ID=exon-XM_020854670.1-5;Dbxref=GeneID:105690021%2CGenbank:XM_020854670.1;Parent=rna-XM_020854670.1
NW_020311346.1	Gnomon	exon	675055	675281	.	-	.	ID=exon-XM_020854670.1-6;Dbxref=GeneID:105690021%2CGenbank:XM_020854670.1;Parent=rna-XM_020854670.1
NW_020311346.1	Gnomon	CDS	632821	633136	.	-	0	Name=XP_012262948.1;ID=cds-XP_012262948.1;Dbxref=GeneID:105690039%2CGenbank:XP_012262948.1;Parent=rna-XM_012407525.2
NW_020311346.1	Gnomon	CDS	632372	632492	.	-	0	Name=XP_012262948.1;ID=cds-XP_012262948.1;Dbxref=GeneID:105690039%2CGenbank:XP_012262948.1;Parent=rna-XM_012407525.2
NW_020311346.1	Gnomon	CDS	631954	632257	.	-	0	Name=XP_012262948.1;ID=cds-XP_012262948.1;Dbxref=GeneID:105690039%2CGenbank:XP_012262948.1;Parent=rna-XM_012407525.2
NW_020311346.1	Gnomon	CDS	631409	631558	.	-	0	Name=XP_012262948.1;ID=cds-XP_012262948.1;Dbxref=GeneID:105690039%2CGenbank:XP_012262948.1;Parent=rna-XM_012407525.2
NW_020311346.1	Gnomon	CDS	630942	631241	.	-	0	Name=XP_012262948.1;ID=cds-XP_012262948.1;Dbxref=GeneID:105690039%2CGenbank:XP_012262948.1;Parent=rna-XM_012407525.2
NW_020311346.1	Gnomon	mRNA	629589	634204	.	-	.	Name=XM_012407526.3;ID=rna-XM_012407526.3;Dbxref=GeneID:105690039%2CGenbank:XM_012407526.3;Parent=gene-LOC105690039
NW_020311346.1	Gnomon	exon	734718	734806	.	-	.	ID=exon-XM_020854670.1-1;Dbxref=GeneID:105690021%2CGenbank:XM_020854670.1;Parent=rna-XM_020854670.1
NW_020311346.1	Gnomon	exon	716717	716827	.	-	.	ID=exon-XM_020854670.1-2;Dbxref=GeneID:105690021%2CGenbank:XM_020854670.1;Parent=rna-XM_020854670.1
NW_020311346.1	Gnomon	mRNA	722110	728455	.	+	.	Name=XM_012407490.2;ID=rna-XM_012407490.2;Dbxref=GeneID:105690019%2CGenbank:XM_012407490.2;Parent=gene-LOC105690019
NW_020311346.1	Gnomon	CDS	808382	808494	.	-	0	Name=XP_012262935.1;ID=cds-XP_012262935.1;Dbxref=GeneID:105690034%2CGenbank:XP_012262935.1;Parent=rna-XM_012407512.2
NW_020311346.1	Gnomon	CDS	808187	808273	.	-	0	Name=XP_012262935.1;ID=cds-XP_012262935.1;Dbxref=GeneID:105690034%2CGenbank:XP_012262935.1;Parent=rna-XM_012407512.2
NW_020311346.1	Gnomon	CDS	807909	808079	.	-	0	Name=XP_012262935.1;ID=cds-XP_012262935.1;Dbxref=GeneID:105690034%2CGenbank:XP_012262935.1;Parent=rna-XM_012407512.2
NW_020311346.1	Gnomon	CDS	807355	807482	.	-	0	Name=XP_012262935.1;ID=cds-XP_012262935.1;Dbxref=GeneID:105690034%2CGenbank:XP_012262935.1;Parent=rna-XM_012407512.2
NW_020311346.1	Gnomon	CDS	807091	807250	.	-	0	Name=XP_012262935.1;ID=cds-XP_012262935.1;Dbxref=GeneID:105690034%2CGenbank:XP_012262935.1;Parent=rna-XM_012407512.2
NW_020311346.1	Gnomon	CDS	806639	806766	.	-	0	Name=XP_012262935.1;ID=cds-XP_012262935.1;Dbxref=GeneID:105690034%2CGenbank:XP_012262935.1;Parent=rna-XM_012407512.2
NW_020311346.1	Gnomon	CDS	806477	806572	.	-	0	Name=XP_012262935.1;ID=cds-XP_012262935.1;Dbxref=GeneID:105690034%2CGenbank:XP_012262935.1;Parent=rna-XM_012407512.2
NW_020311346.1	Gnomon	CDS	806021	806394	.	-	0	Name=XP_012262935.1;ID=cds-XP_012262935.1;Dbxref=GeneID:105690034%2CGenbank:XP_012262935.1;Parent=rna-XM_012407512.2
NW_020311346.1	Gnomon	CDS	805567	805938	.	-	0	Name=XP_012262935.1;ID=cds-XP_012262935.1;Dbxref=GeneID:105690034%2CGenbank:XP_012262935.1;Parent=rna-XM_012407512.2
NW_020311346.1	Gnomon	CDS	805198	805468	.	-	0	Name=XP_012262935.1;ID=cds-XP_012262935.1;Dbxref=GeneID:105690034%2CGenbank:XP_012262935.1;Parent=rna-XM_012407512.2
NW_020311346.1	Gnomon	CDS	804822	805109	.	-	0	Name=XP_012262935.1;ID=cds-XP_012262935.1;Dbxref=GeneID:105690034%2CGenbank:XP_012262935.1;Parent=rna-XM_012407512.2
NW_020311346.1	Gnomon	CDS	804288	804730	.	-	0	Name=XP_012262935.1;ID=cds-XP_012262935.1;Dbxref=GeneID:105690034%2CGenbank:XP_012262935.1;Parent=rna-XM_012407512.2
NW_020311346.1	Gnomon	CDS	803926	804196	.	-	0	Name=XP_012262935.1;ID=cds-XP_012262935.1;Dbxref=GeneID:105690034%2CGenbank:XP_012262935.1;Parent=rna-XM_012407512.2
NW_020311346.1	Gnomon	CDS	803604	803834	.	-	0	Name=XP_012262935.1;ID=cds-XP_012262935.1;Dbxref=GeneID:105690034%2CGenbank:XP_012262935.1;Parent=rna-XM_012407512.2
NW_020311346.1	Gnomon	CDS	803295	803520	.	-	0	Name=XP_012262935.1;ID=cds-XP_012262935.1;Dbxref=GeneID:105690034%2CGenbank:XP_012262935.1;Parent=rna-XM_012407512.2
NW_020311346.1	Gnomon	CDS	802995	803200	.	-	0	Name=XP_012262935.1;ID=cds-XP_012262935.1;Dbxref=GeneID:105690034%2CGenbank:XP_012262935.1;Parent=rna-XM_012407512.2
NW_020311346.1	Gnomon	CDS	802545	802904	.	-	0	Name=XP_012262935.1;ID=cds-XP_012262935.1;Dbxref=GeneID:105690034%2CGenbank:XP_012262935.1;Parent=rna-XM_012407512.2
NW_020311346.1	Gnomon	CDS	802119	802457	.	-	0	Name=XP_012262935.1;ID=cds-XP_012262935.1;Dbxref=GeneID:105690034%2CGenbank:XP_012262935.1;Parent=rna-XM_012407512.2
NW_020311346.1	Gnomon	CDS	801689	802027	.	-	0	Name=XP_012262935.1;ID=cds-XP_012262935.1;Dbxref=GeneID:105690034%2CGenbank:XP_012262935.1;Parent=rna-XM_012407512.2
NW_020311346.1	Gnomon	CDS	801272	801606	.	-	0	Name=XP_012262935.1;ID=cds-XP_012262935.1;Dbxref=GeneID:105690034%2CGenbank:XP_012262935.1;Parent=rna-XM_012407512.2
NW_020311346.1	Gnomon	CDS	800955	801194	.	-	0	Name=XP_012262935.1;ID=cds-XP_012262935.1;Dbxref=GeneID:105690034%2CGenbank:XP_012262935.1;Parent=rna-XM_012407512.2
NW_020311346.1	Gnomon	CDS	800662	800890	.	-	0	Name=XP_012262935.1;ID=cds-XP_012262935.1;Dbxref=GeneID:105690034%2CGenbank:XP_012262935.1;Parent=rna-XM_012407512.2
NW_020311346.1	Gnomon	CDS	800330	800593	.	-	0	Name=XP_012262935.1;ID=cds-XP_012262935.1;Dbxref=GeneID:105690034%2CGenbank:XP_012262935.1;Parent=rna-XM_012407512.2
NW_020311346.1	Gnomon	CDS	800125	800247	.	-	0	Name=XP_012262935.1;ID=cds-XP_012262935.1;Dbxref=GeneID:105690034%2CGenbank:XP_012262935.1;Parent=rna-XM_012407512.2
NW_020311346.1	Gnomon	CDS	799615	800034	.	-	0	Name=XP_012262935.1;ID=cds-XP_012262935.1;Dbxref=GeneID:105690034%2CGenbank:XP_012262935.1;Parent=rna-XM_012407512.2
NW_020311346.1	Gnomon	CDS	799091	799511	.	-	0	Name=XP_012262935.1;ID=cds-XP_012262935.1;Dbxref=GeneID:105690034%2CGenbank:XP_012262935.1;Parent=rna-XM_012407512.2
NW_020311346.1	Gnomon	CDS	798743	799012	.	-	0	Name=XP_012262935.1;ID=cds-XP_012262935.1;Dbxref=GeneID:105690034%2CGenbank:XP_012262935.1;Parent=rna-XM_012407512.2
NW_020311346.1	Gnomon	CDS	798239	798672	.	-	0	Name=XP_012262935.1;ID=cds-XP_012262935.1;Dbxref=GeneID:105690034%2CGenbank:XP_012262935.1;Parent=rna-XM_012407512.2
NW_020311346.1	Gnomon	CDS	797716	798159	.	-	0	Name=XP_012262935.1;ID=cds-XP_012262935.1;Dbxref=GeneID:105690034%2CGenbank:XP_012262935.1;Parent=rna-XM_012407512.2
NW_020311346.1	Gnomon	CDS	797459	797645	.	-	0	Name=XP_012262935.1;ID=cds-XP_012262935.1;Dbxref=GeneID:105690034%2CGenbank:XP_012262935.1;Parent=rna-XM_012407512.2
NW_020311346.1	Gnomon	CDS	797036	797376	.	-	0	Name=XP_012262935.1;ID=cds-XP_012262935.1;Dbxref=GeneID:105690034%2CGenbank:XP_012262935.1;Parent=rna-XM_012407512.2
NW_020311346.1	Gnomon	CDS	796704	796944	.	-	0	Name=XP_012262935.1;ID=cds-XP_012262935.1;Dbxref=GeneID:105690034%2CGenbank:XP_012262935.1;Parent=rna-XM_012407512.2
NW_020311346.1	Gnomon	CDS	796289	796623	.	-	0	Name=XP_012262935.1;ID=cds-XP_012262935.1;Dbxref=GeneID:105690034%2CGenbank:XP_012262935.1;Parent=rna-XM_012407512.2
NW_020311346.1	Gnomon	CDS	795496	796210	.	-	0	Name=XP_012262935.1;ID=cds-XP_012262935.1;Dbxref=GeneID:105690034%2CGenbank:XP_012262935.1;Parent=rna-XM_012407512.2
NW_020311346.1	Gnomon	CDS	795131	795416	.	-	0	Name=XP_012262935.1;ID=cds-XP_012262935.1;Dbxref=GeneID:105690034%2CGenbank:XP_012262935.1;Parent=rna-XM_012407512.2
NW_020311346.1	Gnomon	CDS	794936	795043	.	-	0	Name=XP_012262935.1;ID=cds-XP_012262935.1;Dbxref=GeneID:105690034%2CGenbank:XP_012262935.1;Parent=rna-XM_012407512.2
NW_020311346.1	Gnomon	CDS	794600	794851	.	-	0	Name=XP_012262935.1;ID=cds-XP_012262935.1;Dbxref=GeneID:105690034%2CGenbank:XP_012262935.1;Parent=rna-XM_012407512.2
NW_020311346.1	Gnomon	CDS	794178	794517	.	-	0	Name=XP_012262935.1;ID=cds-XP_012262935.1;Dbxref=GeneID:105690034%2CGenbank:XP_012262935.1;Parent=rna-XM_012407512.2
NW_020311346.1	Gnomon	CDS	793739	794092	.	-	0	Name=XP_012262935.1;ID=cds-XP_012262935.1;Dbxref=GeneID:105690034%2CGenbank:XP_012262935.1;Parent=rna-XM_012407512.2
NW_020311346.1	Gnomon	CDS	793537	793650	.	-	0	Name=XP_012262935.1;ID=cds-XP_012262935.1;Dbxref=GeneID:105690034%2CGenbank:XP_012262935.1;Parent=rna-XM_012407512.2
NW_020311346.1	Gnomon	CDS	793242	793466	.	-	0	Name=XP_012262935.1;ID=cds-XP_012262935.1;Dbxref=GeneID:105690034%2CGenbank:XP_012262935.1;Parent=rna-XM_012407512.2
NW_020311346.1	Gnomon	CDS	792802	793142	.	-	0	Name=XP_012262935.1;ID=cds-XP_012262935.1;Dbxref=GeneID:105690034%2CGenbank:XP_012262935.1;Parent=rna-XM_012407512.2
NW_020311346.1	Gnomon	CDS	792439	792717	.	-	0	Name=XP_012262935.1;ID=cds-XP_012262935.1;Dbxref=GeneID:105690034%2CGenbank:XP_012262935.1;Parent=rna-XM_012407512.2
NW_020311346.1	Gnomon	CDS	792085	792348	.	-	0	Name=XP_012262935.1;ID=cds-XP_012262935.1;Dbxref=GeneID:105690034%2CGenbank:XP_012262935.1;Parent=rna-XM_012407512.2
NW_020311346.1	Gnomon	CDS	791839	791991	.	-	0	Name=XP_012262935.1;ID=cds-XP_012262935.1;Dbxref=GeneID:105690034%2CGenbank:XP_012262935.1;Parent=rna-XM_012407512.2
NW_020311346.1	Gnomon	CDS	791634	791754	.	-	0	Name=XP_012262935.1;ID=cds-XP_012262935.1;Dbxref=GeneID:105690034%2CGenbank:XP_012262935.1;Parent=rna-XM_012407512.2
NW_020311346.1	Gnomon	CDS	791395	791547	.	-	0	Name=XP_012262935.1;ID=cds-XP_012262935.1;Dbxref=GeneID:105690034%2CGenbank:XP_012262935.1;Parent=rna-XM_012407512.2
NW_020311346.1	Gnomon	CDS	791072	791262	.	-	0	Name=XP_012262935.1;ID=cds-XP_012262935.1;Dbxref=GeneID:105690034%2CGenbank:XP_012262935.1;Parent=rna-XM_012407512.2
NW_020311346.1	Gnomon	exon	344781	345030	.	+	.	ID=exon-XM_012407531.2-11;Dbxref=GeneID:105690041%2CGenbank:XM_012407531.2;Parent=rna-XM_012407531.2
NW_020311346.1	Gnomon	exon	343070	343269	.	+	.	ID=exon-XM_012407531.2-10;Dbxref=GeneID:105690041%2CGenbank:XM_012407531.2;Parent=rna-XM_012407531.2
NW_020311346.1	Gnomon	exon	346486	349322	.	+	.	ID=exon-XM_012407531.2-16;Dbxref=GeneID:105690041%2CGenbank:XM_012407531.2;Parent=rna-XM_012407531.2
NW_020311346.1	Gnomon	exon	346031	346391	.	+	.	ID=exon-XM_012407531.2-15;Dbxref=GeneID:105690041%2CGenbank:XM_012407531.2;Parent=rna-XM_012407531.2
NW_020311346.1	Gnomon	exon	345782	345947	.	+	.	ID=exon-XM_012407531.2-14;Dbxref=GeneID:105690041%2CGenbank:XM_012407531.2;Parent=rna-XM_012407531.2
NW_020311346.1	Gnomon	exon	345540	345694	.	+	.	ID=exon-XM_012407531.2-13;Dbxref=GeneID:105690041%2CGenbank:XM_012407531.2;Parent=rna-XM_012407531.2
NW_020311346.1	Gnomon	exon	345142	345410	.	+	.	ID=exon-XM_012407531.2-12;Dbxref=GeneID:105690041%2CGenbank:XM_012407531.2;Parent=rna-XM_012407531.2
NW_020311346.1	Gnomon	CDS	666731	666881	.	+	0	Name=XP_012262920.1;ID=cds-XP_012262920.1;Dbxref=GeneID:105690023%2CGenbank:XP_012262920.1;Parent=rna-XM_012407497.2
NW_020311346.1	Gnomon	CDS	667059	667169	.	+	0	Name=XP_012262920.1;ID=cds-XP_012262920.1;Dbxref=GeneID:105690023%2CGenbank:XP_012262920.1;Parent=rna-XM_012407497.2
NW_020311346.1	Gnomon	CDS	667238	667525	.	+	0	Name=XP_012262920.1;ID=cds-XP_012262920.1;Dbxref=GeneID:105690023%2CGenbank:XP_012262920.1;Parent=rna-XM_012407497.2
NW_020311346.1	Gnomon	CDS	667880	667984	.	+	0	Name=XP_012262920.1;ID=cds-XP_012262920.1;Dbxref=GeneID:105690023%2CGenbank:XP_012262920.1;Parent=rna-XM_012407497.2
NW_020311346.1	Gnomon	CDS	668050	668265	.	+	0	Name=XP_012262920.1;ID=cds-XP_012262920.1;Dbxref=GeneID:105690023%2CGenbank:XP_012262920.1;Parent=rna-XM_012407497.2
NW_020311346.1	Gnomon	CDS	668355	668509	.	+	0	Name=XP_012262920.1;ID=cds-XP_012262920.1;Dbxref=GeneID:105690023%2CGenbank:XP_012262920.1;Parent=rna-XM_012407497.2
NW_020311346.1	Gnomon	mRNA	197425	262045	.	+	.	Name=XM_020854659.1;ID=rna-XM_020854659.1;Dbxref=GeneID:105690033%2CGenbank:XM_020854659.1;Parent=gene-LOC105690033
NW_020311346.1	Gnomon	transcript	220	63102	.	-	.	Name=XR_001103276.2;ID=rna-XR_001103276.2;Dbxref=GeneID:105690037%2CGenbank:XR_001103276.2;Parent=gene-LOC105690037
NW_020311346.1	Gnomon	mRNA	303439	349322	.	+	.	Name=XM_020854646.1;ID=rna-XM_020854646.1;Dbxref=GeneID:105690041%2CGenbank:XM_020854646.1;Parent=gene-LOC105690041
NW_020311346.1	Gnomon	lnc_RNA	674029	680950	.	+	.	Name=XR_002305898.1;ID=rna-XR_002305898.1;Dbxref=GeneID:110117224%2CGenbank:XR_002305898.1;Parent=gene-LOC110117224
NW_020311346.1	Gnomon	exon	909978	910559	.	+	.	ID=exon-XM_012395280.2-11;Dbxref=GeneID:105682973%2CGenbank:XM_012395280.2;Parent=rna-XM_012395280.2
NW_020311346.1	Gnomon	exon	909734	909865	.	+	.	ID=exon-XM_012395280.2-10;Dbxref=GeneID:105682973%2CGenbank:XM_012395280.2;Parent=rna-XM_012395280.2
NW_020311346.1	Gnomon	mRNA	90107	94362	.	-	.	Name=XM_012407536.2;ID=rna-XM_012407536.2;Dbxref=GeneID:105690045%2CGenbank:XM_012407536.2;Parent=gene-LOC105690045
NW_020311346.1	Gnomon	exon	680436	680570	.	+	.	ID=exon-XR_002305899.1-2;Dbxref=GeneID:110117224%2CGenbank:XR_002305899.1;Parent=rna-XR_002305899.1
NW_020311346.1	Gnomon	exon	680927	680950	.	+	.	ID=exon-XR_002305899.1-3;Dbxref=GeneID:110117224%2CGenbank:XR_002305899.1;Parent=rna-XR_002305899.1
NW_020311346.1	Gnomon	exon	676920	677109	.	+	.	ID=exon-XR_002305899.1-1;Dbxref=GeneID:110117224%2CGenbank:XR_002305899.1;Parent=rna-XR_002305899.1
NW_020311346.1	Gnomon	mRNA	887036	891868	.	+	.	Name=XM_012413182.2;ID=rna-XM_012413182.2;Dbxref=GeneID:105693337%2CGenbank:XM_012413182.2;Parent=gene-LOC105693337
NW_020311346.1	Gnomon	CDS	243866	244046	.	+	0	Name=XP_012262934.1;ID=cds-XP_012262934.1;Dbxref=GeneID:105690033%2CGenbank:XP_012262934.1;Parent=rna-XM_012407511.2
NW_020311346.1	Gnomon	CDS	250414	250474	.	+	0	Name=XP_012262934.1;ID=cds-XP_012262934.1;Dbxref=GeneID:105690033%2CGenbank:XP_012262934.1;Parent=rna-XM_012407511.2
NW_020311346.1	Gnomon	CDS	251788	251915	.	+	0	Name=XP_012262934.1;ID=cds-XP_012262934.1;Dbxref=GeneID:105690033%2CGenbank:XP_012262934.1;Parent=rna-XM_012407511.2
NW_020311346.1	Gnomon	CDS	253467	253642	.	+	0	Name=XP_012262934.1;ID=cds-XP_012262934.1;Dbxref=GeneID:105690033%2CGenbank:XP_012262934.1;Parent=rna-XM_012407511.2
NW_020311346.1	Gnomon	CDS	256048	256125	.	+	0	Name=XP_012262934.1;ID=cds-XP_012262934.1;Dbxref=GeneID:105690033%2CGenbank:XP_012262934.1;Parent=rna-XM_012407511.2
NW_020311346.1	Gnomon	CDS	256784	256881	.	+	0	Name=XP_012262934.1;ID=cds-XP_012262934.1;Dbxref=GeneID:105690033%2CGenbank:XP_012262934.1;Parent=rna-XM_012407511.2
NW_020311346.1	Gnomon	CDS	258011	258151	.	+	0	Name=XP_012262934.1;ID=cds-XP_012262934.1;Dbxref=GeneID:105690033%2CGenbank:XP_012262934.1;Parent=rna-XM_012407511.2
NW_020311346.1	Gnomon	CDS	261160	261256	.	+	0	Name=XP_012262934.1;ID=cds-XP_012262934.1;Dbxref=GeneID:105690033%2CGenbank:XP_012262934.1;Parent=rna-XM_012407511.2
NW_020311346.1	Gnomon	CDS	261530	261652	.	+	0	Name=XP_012262934.1;ID=cds-XP_012262934.1;Dbxref=GeneID:105690033%2CGenbank:XP_012262934.1;Parent=rna-XM_012407511.2
NW_020311346.1	Gnomon	CDS	261740	261850	.	+	0	Name=XP_012262934.1;ID=cds-XP_012262934.1;Dbxref=GeneID:105690033%2CGenbank:XP_012262934.1;Parent=rna-XM_012407511.2
NW_020311346.1	Gnomon	mRNA	630906	634209	.	-	.	Name=XM_012407523.2;ID=rna-XM_012407523.2;Dbxref=GeneID:105690039%2CGenbank:XM_012407523.2;Parent=gene-LOC105690039
NW_020311346.1	Gnomon	exon	503719	504357	.	+	.	ID=exon-XM_012407462.2-5;Dbxref=GeneID:105689996%2CGenbank:XM_012407462.2;Parent=rna-XM_012407462.2
NW_020311346.1	Gnomon	exon	503534	503647	.	+	.	ID=exon-XM_012407462.2-4;Dbxref=GeneID:105689996%2CGenbank:XM_012407462.2;Parent=rna-XM_012407462.2
NW_020311346.1	Gnomon	exon	503184	503433	.	+	.	ID=exon-XM_012407462.2-3;Dbxref=GeneID:105689996%2CGenbank:XM_012407462.2;Parent=rna-XM_012407462.2
NW_020311346.1	Gnomon	exon	503007	503095	.	+	.	ID=exon-XM_012407462.2-2;Dbxref=GeneID:105689996%2CGenbank:XM_012407462.2;Parent=rna-XM_012407462.2
NW_020311346.1	Gnomon	exon	502622	502856	.	+	.	ID=exon-XM_012407462.2-1;Dbxref=GeneID:105689996%2CGenbank:XM_012407462.2;Parent=rna-XM_012407462.2
NW_020311346.1	Gnomon	exon	672436	672477	.	-	.	ID=exon-XM_020854668.1-10;Dbxref=GeneID:105690021%2CGenbank:XM_020854668.1;Parent=rna-XM_020854668.1
NW_020311346.1	Gnomon	exon	670939	671512	.	-	.	ID=exon-XM_020854668.1-12;Dbxref=GeneID:105690021%2CGenbank:XM_020854668.1;Parent=rna-XM_020854668.1
NW_020311346.1	Gnomon	exon	672239	672322	.	-	.	ID=exon-XM_020854668.1-11;Dbxref=GeneID:105690021%2CGenbank:XM_020854668.1;Parent=rna-XM_020854668.1
NW_020311346.1	Gnomon	exon	667880	667984	.	+	.	ID=exon-XM_012407497.2-4;Dbxref=GeneID:105690023%2CGenbank:XM_012407497.2;Parent=rna-XM_012407497.2
NW_020311346.1	Gnomon	exon	668050	668265	.	+	.	ID=exon-XM_012407497.2-5;Dbxref=GeneID:105690023%2CGenbank:XM_012407497.2;Parent=rna-XM_012407497.2
NW_020311346.1	Gnomon	exon	668355	669007	.	+	.	ID=exon-XM_012407497.2-6;Dbxref=GeneID:105690023%2CGenbank:XM_012407497.2;Parent=rna-XM_012407497.2
NW_020311346.1	Gnomon	exon	666411	666881	.	+	.	ID=exon-XM_012407497.2-1;Dbxref=GeneID:105690023%2CGenbank:XM_012407497.2;Parent=rna-XM_012407497.2
NW_020311346.1	Gnomon	exon	667059	667169	.	+	.	ID=exon-XM_012407497.2-2;Dbxref=GeneID:105690023%2CGenbank:XM_012407497.2;Parent=rna-XM_012407497.2
NW_020311346.1	Gnomon	exon	667238	667525	.	+	.	ID=exon-XM_012407497.2-3;Dbxref=GeneID:105690023%2CGenbank:XM_012407497.2;Parent=rna-XM_012407497.2
NW_020311346.1	Gnomon	CDS	915312	915391	.	-	0	Name=XP_020709030.1;ID=cds-XP_020709030.1;Dbxref=GeneID:105693250%2CGenbank:XP_020709030.1;Parent=rna-XM_020853371.1
NW_020311346.1	Gnomon	CDS	914228	914389	.	-	0	Name=XP_020709030.1;ID=cds-XP_020709030.1;Dbxref=GeneID:105693250%2CGenbank:XP_020709030.1;Parent=rna-XM_020853371.1
NW_020311346.1	Gnomon	CDS	912055	912271	.	-	0	Name=XP_020709030.1;ID=cds-XP_020709030.1;Dbxref=GeneID:105693250%2CGenbank:XP_020709030.1;Parent=rna-XM_020853371.1
NW_020311346.1	Gnomon	CDS	911627	911961	.	-	0	Name=XP_020709030.1;ID=cds-XP_020709030.1;Dbxref=GeneID:105693250%2CGenbank:XP_020709030.1;Parent=rna-XM_020853371.1
NW_020311346.1	Gnomon	CDS	911436	911523	.	-	0	Name=XP_020709030.1;ID=cds-XP_020709030.1;Dbxref=GeneID:105693250%2CGenbank:XP_020709030.1;Parent=rna-XM_020853371.1
NW_020311346.1	Gnomon	CDS	911291	911353	.	-	0	Name=XP_020709030.1;ID=cds-XP_020709030.1;Dbxref=GeneID:105693250%2CGenbank:XP_020709030.1;Parent=rna-XM_020853371.1
NW_020311346.1	Gnomon	mRNA	294162	349322	.	+	.	Name=XM_020854647.1;ID=rna-XM_020854647.1;Dbxref=GeneID:105690041%2CGenbank:XM_020854647.1;Parent=gene-LOC105690041
NW_020311346.1	Gnomon	exon	308521	308631	.	+	.	ID=exon-XM_012407532.2-4;Dbxref=GeneID:105690041%2CGenbank:XM_012407532.2;Parent=rna-XM_012407532.2
NW_020311346.1	Gnomon	exon	330390	330623	.	+	.	ID=exon-XM_012407532.2-5;Dbxref=GeneID:105690041%2CGenbank:XM_012407532.2;Parent=rna-XM_012407532.2
NW_020311346.1	Gnomon	exon	294344	294506	.	+	.	ID=exon-XM_012407532.2-2;Dbxref=GeneID:105690041%2CGenbank:XM_012407532.2;Parent=rna-XM_012407532.2
NW_020311346.1	Gnomon	exon	294648	294806	.	+	.	ID=exon-XM_012407532.2-3;Dbxref=GeneID:105690041%2CGenbank:XM_012407532.2;Parent=rna-XM_012407532.2
NW_020311346.1	Gnomon	exon	294162	294247	.	+	.	ID=exon-XM_012407532.2-1;Dbxref=GeneID:105690041%2CGenbank:XM_012407532.2;Parent=rna-XM_012407532.2
NW_020311346.1	Gnomon	exon	335773	336001	.	+	.	ID=exon-XM_012407532.2-8;Dbxref=GeneID:105690041%2CGenbank:XM_012407532.2;Parent=rna-XM_012407532.2
NW_020311346.1	Gnomon	exon	338443	338606	.	+	.	ID=exon-XM_012407532.2-9;Dbxref=GeneID:105690041%2CGenbank:XM_012407532.2;Parent=rna-XM_012407532.2
NW_020311346.1	Gnomon	exon	332308	332439	.	+	.	ID=exon-XM_012407532.2-6;Dbxref=GeneID:105690041%2CGenbank:XM_012407532.2;Parent=rna-XM_012407532.2
NW_020311346.1	Gnomon	exon	333677	333804	.	+	.	ID=exon-XM_012407532.2-7;Dbxref=GeneID:105690041%2CGenbank:XM_012407532.2;Parent=rna-XM_012407532.2
NW_020311346.1	Gnomon	lnc_RNA	632491	633588	.	+	.	Name=XR_001103277.2;ID=rna-XR_001103277.2;Dbxref=GeneID:105690040%2CGenbank:XR_001103277.2;Parent=gene-LOC105690040
NW_020311346.1	Gnomon	mRNA	916577	917615	.	-	.	Name=XM_012413076.2;ID=rna-XM_012413076.2;Dbxref=GeneID:105693259%2CGenbank:XM_012413076.2;Parent=gene-LOC105693259
NW_020311346.1	Gnomon	lnc_RNA	676920	680950	.	+	.	Name=XR_002305899.1;ID=rna-XR_002305899.1;Dbxref=GeneID:110117224%2CGenbank:XR_002305899.1;Parent=gene-LOC110117224
NW_020311346.1	Gnomon	CDS	94159	94215	.	-	0	Name=XP_012262959.1;ID=cds-XP_012262959.1;Dbxref=GeneID:105690045%2CGenbank:XP_012262959.1;Parent=rna-XM_012407536.2
NW_020311346.1	Gnomon	CDS	93687	93759	.	-	0	Name=XP_012262959.1;ID=cds-XP_012262959.1;Dbxref=GeneID:105690045%2CGenbank:XP_012262959.1;Parent=rna-XM_012407536.2
NW_020311346.1	Gnomon	CDS	93180	93335	.	-	0	Name=XP_012262959.1;ID=cds-XP_012262959.1;Dbxref=GeneID:105690045%2CGenbank:XP_012262959.1;Parent=rna-XM_012407536.2
NW_020311346.1	Gnomon	CDS	92792	93092	.	-	0	Name=XP_012262959.1;ID=cds-XP_012262959.1;Dbxref=GeneID:105690045%2CGenbank:XP_012262959.1;Parent=rna-XM_012407536.2
NW_020311346.1	Gnomon	CDS	91797	92092	.	-	0	Name=XP_012262959.1;ID=cds-XP_012262959.1;Dbxref=GeneID:105690045%2CGenbank:XP_012262959.1;Parent=rna-XM_012407536.2
NW_020311346.1	Gnomon	CDS	91361	91707	.	-	0	Name=XP_012262959.1;ID=cds-XP_012262959.1;Dbxref=GeneID:105690045%2CGenbank:XP_012262959.1;Parent=rna-XM_012407536.2
NW_020311346.1	Gnomon	exon	373671	373731	.	+	.	ID=exon-XR_003150189.1-1;Dbxref=GeneID:112694799%2CGenbank:XR_003150189.1;Parent=rna-XR_003150189.1
NW_020311346.1	Gnomon	exon	374109	374218	.	+	.	ID=exon-XR_003150189.1-2;Dbxref=GeneID:112694799%2CGenbank:XR_003150189.1;Parent=rna-XR_003150189.1
NW_020311346.1	Gnomon	mRNA	241162	262045	.	+	.	Name=XM_012407511.2;ID=rna-XM_012407511.2;Dbxref=GeneID:105690033%2CGenbank:XM_012407511.2;Parent=gene-LOC105690033
NW_020311346.1	Gnomon	exon	379620	379732	.	+	.	ID=exon-XR_003150189.1-3;Dbxref=GeneID:112694799%2CGenbank:XR_003150189.1;Parent=rna-XR_003150189.1
NW_020311346.1	Gnomon	exon	380110	380125	.	+	.	ID=exon-XR_003150189.1-4;Dbxref=GeneID:112694799%2CGenbank:XR_003150189.1;Parent=rna-XR_003150189.1
NW_020311346.1	Gnomon	CDS	632821	633136	.	-	0	Name=XP_012262946.1;ID=cds-XP_012262946.1;Dbxref=GeneID:105690039%2CGenbank:XP_012262946.1;Parent=rna-XM_012407523.2
NW_020311346.1	Gnomon	CDS	632372	632507	.	-	0	Name=XP_012262946.1;ID=cds-XP_012262946.1;Dbxref=GeneID:105690039%2CGenbank:XP_012262946.1;Parent=rna-XM_012407523.2
NW_020311346.1	Gnomon	CDS	631954	632257	.	-	0	Name=XP_012262946.1;ID=cds-XP_012262946.1;Dbxref=GeneID:105690039%2CGenbank:XP_012262946.1;Parent=rna-XM_012407523.2
NW_020311346.1	Gnomon	CDS	631409	631558	.	-	0	Name=XP_012262946.1;ID=cds-XP_012262946.1;Dbxref=GeneID:105690039%2CGenbank:XP_012262946.1;Parent=rna-XM_012407523.2
NW_020311346.1	Gnomon	CDS	630942	631241	.	-	0	Name=XP_012262946.1;ID=cds-XP_012262946.1;Dbxref=GeneID:105690039%2CGenbank:XP_012262946.1;Parent=rna-XM_012407523.2
NW_020311346.1	Gnomon	exon	875912	876040	.	+	.	ID=exon-XM_012413111.2-1;Dbxref=GeneID:105693279%2CGenbank:XM_012413111.2;Parent=rna-XM_012413111.2
NW_020311346.1	Gnomon	exon	876500	876887	.	+	.	ID=exon-XM_012413111.2-3;Dbxref=GeneID:105693279%2CGenbank:XM_012413111.2;Parent=rna-XM_012413111.2
NW_020311346.1	Gnomon	exon	876163	876391	.	+	.	ID=exon-XM_012413111.2-2;Dbxref=GeneID:105693279%2CGenbank:XM_012413111.2;Parent=rna-XM_012413111.2
NW_020311346.1	Gnomon	exon	878976	879379	.	+	.	ID=exon-XM_012413111.2-8;Dbxref=GeneID:105693279%2CGenbank:XM_012413111.2;Parent=rna-XM_012413111.2
NW_020311346.1	Gnomon	exon	877497	877965	.	+	.	ID=exon-XM_012413111.2-5;Dbxref=GeneID:105693279%2CGenbank:XM_012413111.2;Parent=rna-XM_012413111.2
NW_020311346.1	Gnomon	exon	876968	877399	.	+	.	ID=exon-XM_012413111.2-4;Dbxref=GeneID:105693279%2CGenbank:XM_012413111.2;Parent=rna-XM_012413111.2
NW_020311346.1	Gnomon	exon	878762	878908	.	+	.	ID=exon-XM_012413111.2-7;Dbxref=GeneID:105693279%2CGenbank:XM_012413111.2;Parent=rna-XM_012413111.2
NW_020311346.1	Gnomon	exon	878050	878685	.	+	.	ID=exon-XM_012413111.2-6;Dbxref=GeneID:105693279%2CGenbank:XM_012413111.2;Parent=rna-XM_012413111.2
NW_020311346.1	Gnomon	CDS	284573	286279	.	+	0	Name=XP_025601810.1;ID=cds-XP_025601810.1;Dbxref=GeneID:105690024%2CGenbank:XP_025601810.1;Parent=rna-XM_025746025.1
NW_020311346.1	Gnomon	CDS	287106	287509	.	+	0	Name=XP_025601810.1;ID=cds-XP_025601810.1;Dbxref=GeneID:105690024%2CGenbank:XP_025601810.1;Parent=rna-XM_025746025.1
NW_020311346.1	Gnomon	CDS	287643	288024	.	+	0	Name=XP_025601810.1;ID=cds-XP_025601810.1;Dbxref=GeneID:105690024%2CGenbank:XP_025601810.1;Parent=rna-XM_025746025.1
NW_020311346.1	Gnomon	exon	742911	743459	.	+	.	ID=exon-XM_020854664.1-1;Dbxref=GeneID:110117223%2CGenbank:XM_020854664.1;Parent=rna-XM_020854664.1
NW_020311346.1	Gnomon	exon	743555	743974	.	+	.	ID=exon-XM_020854664.1-2;Dbxref=GeneID:110117223%2CGenbank:XM_020854664.1;Parent=rna-XM_020854664.1
NW_020311346.1	Gnomon	exon	744151	744379	.	+	.	ID=exon-XM_020854664.1-3;Dbxref=GeneID:110117223%2CGenbank:XM_020854664.1;Parent=rna-XM_020854664.1
NW_020311346.1	Gnomon	exon	744445	744670	.	+	.	ID=exon-XM_020854664.1-4;Dbxref=GeneID:110117223%2CGenbank:XM_020854664.1;Parent=rna-XM_020854664.1
NW_020311346.1	Gnomon	exon	744736	745133	.	+	.	ID=exon-XM_020854664.1-5;Dbxref=GeneID:110117223%2CGenbank:XM_020854664.1;Parent=rna-XM_020854664.1
NW_020311346.1	Gnomon	mRNA	265604	269215	.	-	.	Name=XM_012407534.2;ID=rna-XM_012407534.2;Dbxref=GeneID:105690043%2CGenbank:XM_012407534.2;Parent=gene-LOC105690043
NW_020311346.1	Gnomon	CDS	640258	641454	.	+	0	Name=XP_012262958.1;ID=cds-XP_012262958.1;Dbxref=GeneID:105690044%2CGenbank:XP_012262958.1;Parent=rna-XM_012407535.2
NW_020311346.1	Gnomon	CDS	634753	634786	.	+	0	Name=XP_012262945.1;ID=cds-XP_012262945.1;Dbxref=GeneID:105690038%2CGenbank:XP_012262945.1;Parent=rna-XM_012407522.2
NW_020311346.1	Gnomon	CDS	634862	635073	.	+	0	Name=XP_012262945.1;ID=cds-XP_012262945.1;Dbxref=GeneID:105690038%2CGenbank:XP_012262945.1;Parent=rna-XM_012407522.2
NW_020311346.1	Gnomon	CDS	635167	635277	.	+	0	Name=XP_012262945.1;ID=cds-XP_012262945.1;Dbxref=GeneID:105690038%2CGenbank:XP_012262945.1;Parent=rna-XM_012407522.2
NW_020311346.1	Gnomon	CDS	635359	635508	.	+	0	Name=XP_012262945.1;ID=cds-XP_012262945.1;Dbxref=GeneID:105690038%2CGenbank:XP_012262945.1;Parent=rna-XM_012407522.2
NW_020311346.1	Gnomon	CDS	635581	635754	.	+	0	Name=XP_012262945.1;ID=cds-XP_012262945.1;Dbxref=GeneID:105690038%2CGenbank:XP_012262945.1;Parent=rna-XM_012407522.2
NW_020311346.1	Gnomon	CDS	635840	636034	.	+	0	Name=XP_012262945.1;ID=cds-XP_012262945.1;Dbxref=GeneID:105690038%2CGenbank:XP_012262945.1;Parent=rna-XM_012407522.2
NW_020311346.1	Gnomon	CDS	636123	636220	.	+	0	Name=XP_012262945.1;ID=cds-XP_012262945.1;Dbxref=GeneID:105690038%2CGenbank:XP_012262945.1;Parent=rna-XM_012407522.2
NW_020311346.1	Gnomon	CDS	636288	636394	.	+	0	Name=XP_012262945.1;ID=cds-XP_012262945.1;Dbxref=GeneID:105690038%2CGenbank:XP_012262945.1;Parent=rna-XM_012407522.2
NW_020311346.1	Gnomon	CDS	636485	636781	.	+	0	Name=XP_012262945.1;ID=cds-XP_012262945.1;Dbxref=GeneID:105690038%2CGenbank:XP_012262945.1;Parent=rna-XM_012407522.2
NW_020311346.1	Gnomon	CDS	636884	637152	.	+	0	Name=XP_012262945.1;ID=cds-XP_012262945.1;Dbxref=GeneID:105690038%2CGenbank:XP_012262945.1;Parent=rna-XM_012407522.2
NW_020311346.1	Gnomon	CDS	637238	637402	.	+	0	Name=XP_012262945.1;ID=cds-XP_012262945.1;Dbxref=GeneID:105690038%2CGenbank:XP_012262945.1;Parent=rna-XM_012407522.2
NW_020311346.1	Gnomon	CDS	637478	637664	.	+	0	Name=XP_012262945.1;ID=cds-XP_012262945.1;Dbxref=GeneID:105690038%2CGenbank:XP_012262945.1;Parent=rna-XM_012407522.2
NW_020311346.1	Gnomon	CDS	637747	637895	.	+	0	Name=XP_012262945.1;ID=cds-XP_012262945.1;Dbxref=GeneID:105690038%2CGenbank:XP_012262945.1;Parent=rna-XM_012407522.2
NW_020311346.1	Gnomon	CDS	637975	638091	.	+	0	Name=XP_012262945.1;ID=cds-XP_012262945.1;Dbxref=GeneID:105690038%2CGenbank:XP_012262945.1;Parent=rna-XM_012407522.2
NW_020311346.1	Gnomon	CDS	638265	638393	.	+	0	Name=XP_012262945.1;ID=cds-XP_012262945.1;Dbxref=GeneID:105690038%2CGenbank:XP_012262945.1;Parent=rna-XM_012407522.2
NW_020311346.1	Gnomon	exon	338443	338606	.	+	.	ID=exon-XM_012407531.2-7;Dbxref=GeneID:105690041%2CGenbank:XM_012407531.2;Parent=rna-XM_012407531.2
NW_020311346.1	Gnomon	exon	340263	340476	.	+	.	ID=exon-XM_012407531.2-8;Dbxref=GeneID:105690041%2CGenbank:XM_012407531.2;Parent=rna-XM_012407531.2
NW_020311346.1	Gnomon	exon	342597	342776	.	+	.	ID=exon-XM_012407531.2-9;Dbxref=GeneID:105690041%2CGenbank:XM_012407531.2;Parent=rna-XM_012407531.2
NW_020311346.1	Gnomon	exon	891427	891868	.	+	.	ID=exon-XM_012413182.2-10;Dbxref=GeneID:105693337%2CGenbank:XM_012413182.2;Parent=rna-XM_012413182.2
NW_020311346.1	Gnomon	exon	303440	303528	.	+	.	ID=exon-XM_012407531.2-1;Dbxref=GeneID:105690041%2CGenbank:XM_012407531.2;Parent=rna-XM_012407531.2
NW_020311346.1	Gnomon	exon	308521	308631	.	+	.	ID=exon-XM_012407531.2-2;Dbxref=GeneID:105690041%2CGenbank:XM_012407531.2;Parent=rna-XM_012407531.2
NW_020311346.1	Gnomon	exon	330390	330623	.	+	.	ID=exon-XM_012407531.2-3;Dbxref=GeneID:105690041%2CGenbank:XM_012407531.2;Parent=rna-XM_012407531.2
NW_020311346.1	Gnomon	exon	332308	332439	.	+	.	ID=exon-XM_012407531.2-4;Dbxref=GeneID:105690041%2CGenbank:XM_012407531.2;Parent=rna-XM_012407531.2
NW_020311346.1	Gnomon	exon	333677	333804	.	+	.	ID=exon-XM_012407531.2-5;Dbxref=GeneID:105690041%2CGenbank:XM_012407531.2;Parent=rna-XM_012407531.2
NW_020311346.1	Gnomon	exon	335773	336001	.	+	.	ID=exon-XM_012407531.2-6;Dbxref=GeneID:105690041%2CGenbank:XM_012407531.2;Parent=rna-XM_012407531.2
NW_020311346.1	Gnomon	CDS	63031	63033	.	-	0	Name=XP_012262943.1;ID=cds-XP_012262943.1;Dbxref=GeneID:105690037%2CGenbank:XP_012262943.1;Parent=rna-XM_012407520.2
NW_020311346.1	Gnomon	CDS	62617	62635	.	-	0	Name=XP_012262943.1;ID=cds-XP_012262943.1;Dbxref=GeneID:105690037%2CGenbank:XP_012262943.1;Parent=rna-XM_012407520.2
NW_020311346.1	Gnomon	CDS	62362	62505	.	-	0	Name=XP_012262943.1;ID=cds-XP_012262943.1;Dbxref=GeneID:105690037%2CGenbank:XP_012262943.1;Parent=rna-XM_012407520.2
NW_020311346.1	Gnomon	CDS	61025	61273	.	-	0	Name=XP_012262943.1;ID=cds-XP_012262943.1;Dbxref=GeneID:105690037%2CGenbank:XP_012262943.1;Parent=rna-XM_012407520.2
NW_020311346.1	Gnomon	CDS	57207	57235	.	-	0	Name=XP_012262943.1;ID=cds-XP_012262943.1;Dbxref=GeneID:105690037%2CGenbank:XP_012262943.1;Parent=rna-XM_012407520.2
NW_020311346.1	Gnomon	transcript	220	63102	.	-	.	Name=XR_001103275.2;ID=rna-XR_001103275.2;Dbxref=GeneID:105690037%2CGenbank:XR_001103275.2;Parent=gene-LOC105690037
NW_020311346.1	Gnomon	exon	352219	352416	.	+	.	ID=exon-XM_012407468.2-3;Dbxref=GeneID:105690003%2CGenbank:XM_012407468.2;Parent=rna-XM_012407468.2
NW_020311346.1	Gnomon	exon	352007	352072	.	+	.	ID=exon-XM_012407468.2-2;Dbxref=GeneID:105690003%2CGenbank:XM_012407468.2;Parent=rna-XM_012407468.2
NW_020311346.1	Gnomon	exon	350834	351090	.	+	.	ID=exon-XM_012407468.2-1;Dbxref=GeneID:105690003%2CGenbank:XM_012407468.2;Parent=rna-XM_012407468.2
NW_020311346.1	Gnomon	exon	353307	353416	.	+	.	ID=exon-XM_012407468.2-7;Dbxref=GeneID:105690003%2CGenbank:XM_012407468.2;Parent=rna-XM_012407468.2
NW_020311346.1	Gnomon	exon	353042	353195	.	+	.	ID=exon-XM_012407468.2-6;Dbxref=GeneID:105690003%2CGenbank:XM_012407468.2;Parent=rna-XM_012407468.2
NW_020311346.1	Gnomon	exon	352700	352935	.	+	.	ID=exon-XM_012407468.2-5;Dbxref=GeneID:105690003%2CGenbank:XM_012407468.2;Parent=rna-XM_012407468.2
NW_020311346.1	Gnomon	exon	352497	352610	.	+	.	ID=exon-XM_012407468.2-4;Dbxref=GeneID:105690003%2CGenbank:XM_012407468.2;Parent=rna-XM_012407468.2
NW_020311346.1	Gnomon	exon	353493	353551	.	+	.	ID=exon-XM_012407468.2-8;Dbxref=GeneID:105690003%2CGenbank:XM_012407468.2;Parent=rna-XM_012407468.2
NW_020311346.1	Gnomon	exon	332308	332421	.	+	.	ID=exon-XM_020854646.1-4;Dbxref=GeneID:105690041%2CGenbank:XM_020854646.1;Parent=rna-XM_020854646.1
NW_020311346.1	Gnomon	exon	333677	333804	.	+	.	ID=exon-XM_020854646.1-5;Dbxref=GeneID:105690041%2CGenbank:XM_020854646.1;Parent=rna-XM_020854646.1
NW_020311346.1	Gnomon	exon	308521	308631	.	+	.	ID=exon-XM_020854646.1-2;Dbxref=GeneID:105690041%2CGenbank:XM_020854646.1;Parent=rna-XM_020854646.1
NW_020311346.1	Gnomon	exon	330390	330623	.	+	.	ID=exon-XM_020854646.1-3;Dbxref=GeneID:105690041%2CGenbank:XM_020854646.1;Parent=rna-XM_020854646.1
NW_020311346.1	Gnomon	exon	340263	340476	.	+	.	ID=exon-XM_020854646.1-8;Dbxref=GeneID:105690041%2CGenbank:XM_020854646.1;Parent=rna-XM_020854646.1
NW_020311346.1	Gnomon	exon	342597	342776	.	+	.	ID=exon-XM_020854646.1-9;Dbxref=GeneID:105690041%2CGenbank:XM_020854646.1;Parent=rna-XM_020854646.1
NW_020311346.1	Gnomon	exon	335773	336001	.	+	.	ID=exon-XM_020854646.1-6;Dbxref=GeneID:105690041%2CGenbank:XM_020854646.1;Parent=rna-XM_020854646.1
NW_020311346.1	Gnomon	exon	338443	338606	.	+	.	ID=exon-XM_020854646.1-7;Dbxref=GeneID:105690041%2CGenbank:XM_020854646.1;Parent=rna-XM_020854646.1
NW_020311346.1	Gnomon	exon	303439	303528	.	+	.	ID=exon-XM_020854646.1-1;Dbxref=GeneID:105690041%2CGenbank:XM_020854646.1;Parent=rna-XM_020854646.1
NW_020311346.1	Gnomon	CDS	267129	267193	.	-	0	Name=XP_012262957.1;ID=cds-XP_012262957.1;Dbxref=GeneID:105690043%2CGenbank:XP_012262957.1;Parent=rna-XM_012407534.2
NW_020311346.1	Gnomon	CDS	265822	266836	.	-	0	Name=XP_012262957.1;ID=cds-XP_012262957.1;Dbxref=GeneID:105690043%2CGenbank:XP_012262957.1;Parent=rna-XM_012407534.2
NW_020311346.1	Gnomon	mRNA	639612	643746	.	+	.	Name=XM_012407535.2;ID=rna-XM_012407535.2;Dbxref=GeneID:105690044%2CGenbank:XM_012407535.2;Parent=gene-LOC105690044
NW_020311346.1	Gnomon	mRNA	634354	638927	.	+	.	Name=XM_012407522.2;ID=rna-XM_012407522.2;Dbxref=GeneID:105690038%2CGenbank:XM_012407522.2;Parent=gene-LOC105690038
NW_020311346.1	Gnomon	CDS	78625	78720	.	+	0	Name=XP_012262942.1;ID=cds-XP_012262942.1;Dbxref=GeneID:105690036%2CGenbank:XP_012262942.1;Parent=rna-XM_012407519.2
NW_020311346.1	Gnomon	CDS	78846	78879	.	+	0	Name=XP_012262942.1;ID=cds-XP_012262942.1;Dbxref=GeneID:105690036%2CGenbank:XP_012262942.1;Parent=rna-XM_012407519.2
NW_020311346.1	Gnomon	CDS	81956	82057	.	+	0	Name=XP_012262942.1;ID=cds-XP_012262942.1;Dbxref=GeneID:105690036%2CGenbank:XP_012262942.1;Parent=rna-XM_012407519.2
NW_020311346.1	Gnomon	CDS	82905	83040	.	+	0	Name=XP_012262942.1;ID=cds-XP_012262942.1;Dbxref=GeneID:105690036%2CGenbank:XP_012262942.1;Parent=rna-XM_012407519.2
NW_020311346.1	Gnomon	CDS	83130	83278	.	+	0	Name=XP_012262942.1;ID=cds-XP_012262942.1;Dbxref=GeneID:105690036%2CGenbank:XP_012262942.1;Parent=rna-XM_012407519.2
NW_020311346.1	Gnomon	CDS	83567	83598	.	+	0	Name=XP_012262942.1;ID=cds-XP_012262942.1;Dbxref=GeneID:105690036%2CGenbank:XP_012262942.1;Parent=rna-XM_012407519.2
NW_020311346.1	Gnomon	exon	884146	884340	.	+	.	ID=exon-XM_012413123.2-1;Dbxref=GeneID:105693288%2CGenbank:XM_012413123.2;Parent=rna-XM_012413123.2
NW_020311346.1	Gnomon	exon	884518	885865	.	+	.	ID=exon-XM_012413123.2-2;Dbxref=GeneID:105693288%2CGenbank:XM_012413123.2;Parent=rna-XM_012413123.2
NW_020311346.1	Gnomon	exon	886521	886795	.	+	.	ID=exon-XM_012413123.2-5;Dbxref=GeneID:105693288%2CGenbank:XM_012413123.2;Parent=rna-XM_012413123.2
NW_020311346.1	Gnomon	exon	885980	886134	.	+	.	ID=exon-XM_012413123.2-3;Dbxref=GeneID:105693288%2CGenbank:XM_012413123.2;Parent=rna-XM_012413123.2
NW_020311346.1	Gnomon	exon	886248	886432	.	+	.	ID=exon-XM_012413123.2-4;Dbxref=GeneID:105693288%2CGenbank:XM_012413123.2;Parent=rna-XM_012413123.2
NW_020311346.1	Gnomon	exon	274026	274150	.	-	.	ID=exon-XM_012407502.2-1;Dbxref=GeneID:105690026%2CGenbank:XM_012407502.2;Parent=rna-XM_012407502.2
NW_020311346.1	Gnomon	exon	272572	273880	.	-	.	ID=exon-XM_012407502.2-2;Dbxref=GeneID:105690026%2CGenbank:XM_012407502.2;Parent=rna-XM_012407502.2
NW_020311346.1	Gnomon	CDS	915312	915472	.	-	0	Name=XP_020708478.1;ID=cds-XP_020708478.1;Dbxref=GeneID:105693250%2CGenbank:XP_020708478.1;Parent=rna-XM_020852819.1
NW_020311346.1	Gnomon	CDS	914228	914389	.	-	0	Name=XP_020708478.1;ID=cds-XP_020708478.1;Dbxref=GeneID:105693250%2CGenbank:XP_020708478.1;Parent=rna-XM_020852819.1
NW_020311346.1	Gnomon	CDS	912055	912271	.	-	0	Name=XP_020708478.1;ID=cds-XP_020708478.1;Dbxref=GeneID:105693250%2CGenbank:XP_020708478.1;Parent=rna-XM_020852819.1
NW_020311346.1	Gnomon	CDS	911627	911961	.	-	0	Name=XP_020708478.1;ID=cds-XP_020708478.1;Dbxref=GeneID:105693250%2CGenbank:XP_020708478.1;Parent=rna-XM_020852819.1
NW_020311346.1	Gnomon	CDS	911436	911523	.	-	0	Name=XP_020708478.1;ID=cds-XP_020708478.1;Dbxref=GeneID:105693250%2CGenbank:XP_020708478.1;Parent=rna-XM_020852819.1
NW_020311346.1	Gnomon	CDS	911291	911353	.	-	0	Name=XP_020708478.1;ID=cds-XP_020708478.1;Dbxref=GeneID:105693250%2CGenbank:XP_020708478.1;Parent=rna-XM_020852819.1
NW_020311346.1	Gnomon	exon	854871	855310	.	-	.	ID=exon-XM_012413377.2-1;Dbxref=GeneID:105693442%2CGenbank:XM_012413377.2;Parent=rna-XM_012413377.2
NW_020311346.1	Gnomon	exon	853346	853543	.	-	.	ID=exon-XM_012413377.2-5;Dbxref=GeneID:105693442%2CGenbank:XM_012413377.2;Parent=rna-XM_012413377.2
NW_020311346.1	Gnomon	exon	853712	853954	.	-	.	ID=exon-XM_012413377.2-4;Dbxref=GeneID:105693442%2CGenbank:XM_012413377.2;Parent=rna-XM_012413377.2
NW_020311346.1	Gnomon	exon	854475	854626	.	-	.	ID=exon-XM_012413377.2-3;Dbxref=GeneID:105693442%2CGenbank:XM_012413377.2;Parent=rna-XM_012413377.2
NW_020311346.1	Gnomon	exon	854717	854771	.	-	.	ID=exon-XM_012413377.2-2;Dbxref=GeneID:105693442%2CGenbank:XM_012413377.2;Parent=rna-XM_012413377.2
NW_020311346.1	Gnomon	exon	852734	852945	.	-	.	ID=exon-XM_012413377.2-7;Dbxref=GeneID:105693442%2CGenbank:XM_012413377.2;Parent=rna-XM_012413377.2
NW_020311346.1	Gnomon	exon	853059	853218	.	-	.	ID=exon-XM_012413377.2-6;Dbxref=GeneID:105693442%2CGenbank:XM_012413377.2;Parent=rna-XM_012413377.2
NW_020311346.1	Gnomon	mRNA	897513	898812	.	-	.	Name=XM_012413913.1;ID=rna-XM_012413913.1;Dbxref=GeneID:105693776%2CGenbank:XM_012413913.1;Parent=gene-LOC105693776
NW_020311346.1	Gnomon	gene	626119	629693	.	-	.	Name=LOC112694800;ID=gene-LOC112694800;Dbxref=GeneID:112694800
NW_020311346.1	Gnomon	exon	61025	61273	.	-	.	ID=exon-XM_012407520.2-4;Dbxref=GeneID:105690037%2CGenbank:XM_012407520.2;Parent=rna-XM_012407520.2
NW_020311346.1	Gnomon	exon	62362	62505	.	-	.	ID=exon-XM_012407520.2-3;Dbxref=GeneID:105690037%2CGenbank:XM_012407520.2;Parent=rna-XM_012407520.2
NW_020311346.1	Gnomon	exon	56975	57235	.	-	.	ID=exon-XM_012407520.2-5;Dbxref=GeneID:105690037%2CGenbank:XM_012407520.2;Parent=rna-XM_012407520.2
NW_020311346.1	Gnomon	exon	62617	62635	.	-	.	ID=exon-XM_012407520.2-2;Dbxref=GeneID:105690037%2CGenbank:XM_012407520.2;Parent=rna-XM_012407520.2
NW_020311346.1	Gnomon	exon	63031	63102	.	-	.	ID=exon-XM_012407520.2-1;Dbxref=GeneID:105690037%2CGenbank:XM_012407520.2;Parent=rna-XM_012407520.2
NW_020311346.1	Gnomon	exon	945922	946269	.	-	.	ID=exon-XM_025746020.1-3;Dbxref=GeneID:105682879%2CGenbank:XM_025746020.1;Parent=rna-XM_025746020.1
NW_020311346.1	Gnomon	exon	950754	950811	.	-	.	ID=exon-XM_025746020.1-2;Dbxref=GeneID:105682879%2CGenbank:XM_025746020.1;Parent=rna-XM_025746020.1
NW_020311346.1	Gnomon	exon	970059	970196	.	-	.	ID=exon-XM_025746020.1-1;Dbxref=GeneID:105682879%2CGenbank:XM_025746020.1;Parent=rna-XM_025746020.1
NW_020311346.1	Gnomon	mRNA	294162	349322	.	+	.	Name=XM_012407532.2;ID=rna-XM_012407532.2;Dbxref=GeneID:105690041%2CGenbank:XM_012407532.2;Parent=gene-LOC105690041
NW_020311346.1	Gnomon	CDS	267129	267193	.	-	0	Name=XP_012262956.1;ID=cds-XP_012262956.1;Dbxref=GeneID:105690043%2CGenbank:XP_012262956.1;Parent=rna-XM_012407533.2
NW_020311346.1	Gnomon	CDS	265822	266836	.	-	0	Name=XP_012262956.1;ID=cds-XP_012262956.1;Dbxref=GeneID:105690043%2CGenbank:XP_012262956.1;Parent=rna-XM_012407533.2
NW_020311346.1	Gnomon	CDS	303510	303528	.	+	0	Name=XP_012262954.1;ID=cds-XP_012262954.1;Dbxref=GeneID:105690041%2CGenbank:XP_012262954.1;Parent=rna-XM_012407531.2
NW_020311346.1	Gnomon	CDS	308521	308631	.	+	0	Name=XP_012262954.1;ID=cds-XP_012262954.1;Dbxref=GeneID:105690041%2CGenbank:XP_012262954.1;Parent=rna-XM_012407531.2
NW_020311346.1	Gnomon	CDS	330390	330623	.	+	0	Name=XP_012262954.1;ID=cds-XP_012262954.1;Dbxref=GeneID:105690041%2CGenbank:XP_012262954.1;Parent=rna-XM_012407531.2
NW_020311346.1	Gnomon	CDS	332308	332439	.	+	0	Name=XP_012262954.1;ID=cds-XP_012262954.1;Dbxref=GeneID:105690041%2CGenbank:XP_012262954.1;Parent=rna-XM_012407531.2
NW_020311346.1	Gnomon	CDS	333677	333804	.	+	0	Name=XP_012262954.1;ID=cds-XP_012262954.1;Dbxref=GeneID:105690041%2CGenbank:XP_012262954.1;Parent=rna-XM_012407531.2
NW_020311346.1	Gnomon	CDS	335773	336001	.	+	0	Name=XP_012262954.1;ID=cds-XP_012262954.1;Dbxref=GeneID:105690041%2CGenbank:XP_012262954.1;Parent=rna-XM_012407531.2
NW_020311346.1	Gnomon	CDS	338443	338606	.	+	0	Name=XP_012262954.1;ID=cds-XP_012262954.1;Dbxref=GeneID:105690041%2CGenbank:XP_012262954.1;Parent=rna-XM_012407531.2
NW_020311346.1	Gnomon	CDS	340263	340476	.	+	0	Name=XP_012262954.1;ID=cds-XP_012262954.1;Dbxref=GeneID:105690041%2CGenbank:XP_012262954.1;Parent=rna-XM_012407531.2
NW_020311346.1	Gnomon	CDS	342597	342776	.	+	0	Name=XP_012262954.1;ID=cds-XP_012262954.1;Dbxref=GeneID:105690041%2CGenbank:XP_012262954.1;Parent=rna-XM_012407531.2
NW_020311346.1	Gnomon	CDS	343070	343269	.	+	0	Name=XP_012262954.1;ID=cds-XP_012262954.1;Dbxref=GeneID:105690041%2CGenbank:XP_012262954.1;Parent=rna-XM_012407531.2
NW_020311346.1	Gnomon	CDS	344781	345030	.	+	0	Name=XP_012262954.1;ID=cds-XP_012262954.1;Dbxref=GeneID:105690041%2CGenbank:XP_012262954.1;Parent=rna-XM_012407531.2
NW_020311346.1	Gnomon	CDS	345142	345410	.	+	0	Name=XP_012262954.1;ID=cds-XP_012262954.1;Dbxref=GeneID:105690041%2CGenbank:XP_012262954.1;Parent=rna-XM_012407531.2
NW_020311346.1	Gnomon	CDS	345540	345694	.	+	0	Name=XP_012262954.1;ID=cds-XP_012262954.1;Dbxref=GeneID:105690041%2CGenbank:XP_012262954.1;Parent=rna-XM_012407531.2
NW_020311346.1	Gnomon	CDS	345782	345947	.	+	0	Name=XP_012262954.1;ID=cds-XP_012262954.1;Dbxref=GeneID:105690041%2CGenbank:XP_012262954.1;Parent=rna-XM_012407531.2
NW_020311346.1	Gnomon	CDS	346031	346391	.	+	0	Name=XP_012262954.1;ID=cds-XP_012262954.1;Dbxref=GeneID:105690041%2CGenbank:XP_012262954.1;Parent=rna-XM_012407531.2
NW_020311346.1	Gnomon	CDS	346486	346736	.	+	0	Name=XP_012262954.1;ID=cds-XP_012262954.1;Dbxref=GeneID:105690041%2CGenbank:XP_012262954.1;Parent=rna-XM_012407531.2
NW_020311346.1	Gnomon	mRNA	56975	63102	.	-	.	Name=XM_012407520.2;ID=rna-XM_012407520.2;Dbxref=GeneID:105690037%2CGenbank:XM_012407520.2;Parent=gene-LOC105690037
NW_020311346.1	Gnomon	exon	258011	258151	.	+	.	ID=exon-XM_020854658.1-9;Dbxref=GeneID:105690033%2CGenbank:XM_020854658.1;Parent=rna-XM_020854658.1
NW_020311346.1	Gnomon	exon	250414	250474	.	+	.	ID=exon-XM_020854658.1-4;Dbxref=GeneID:105690033%2CGenbank:XM_020854658.1;Parent=rna-XM_020854658.1
NW_020311346.1	Gnomon	exon	243865	244046	.	+	.	ID=exon-XM_020854658.1-3;Dbxref=GeneID:105690033%2CGenbank:XM_020854658.1;Parent=rna-XM_020854658.1
NW_020311346.1	Gnomon	exon	197650	197728	.	+	.	ID=exon-XM_020854658.1-2;Dbxref=GeneID:105690033%2CGenbank:XM_020854658.1;Parent=rna-XM_020854658.1
NW_020311346.1	Gnomon	exon	197425	197477	.	+	.	ID=exon-XM_020854658.1-1;Dbxref=GeneID:105690033%2CGenbank:XM_020854658.1;Parent=rna-XM_020854658.1
NW_020311346.1	Gnomon	exon	256784	256881	.	+	.	ID=exon-XM_020854658.1-8;Dbxref=GeneID:105690033%2CGenbank:XM_020854658.1;Parent=rna-XM_020854658.1
NW_020311346.1	Gnomon	exon	256048	256125	.	+	.	ID=exon-XM_020854658.1-7;Dbxref=GeneID:105690033%2CGenbank:XM_020854658.1;Parent=rna-XM_020854658.1
NW_020311346.1	Gnomon	exon	253467	253642	.	+	.	ID=exon-XM_020854658.1-6;Dbxref=GeneID:105690033%2CGenbank:XM_020854658.1;Parent=rna-XM_020854658.1
NW_020311346.1	Gnomon	exon	251788	251915	.	+	.	ID=exon-XM_020854658.1-5;Dbxref=GeneID:105690033%2CGenbank:XM_020854658.1;Parent=rna-XM_020854658.1
NW_020311346.1	Gnomon	exon	672239	672322	.	-	.	ID=exon-XM_020854665.1-13;Dbxref=GeneID:105690021%2CGenbank:XM_020854665.1;Parent=rna-XM_020854665.1
NW_020311346.1	Gnomon	exon	672436	672477	.	-	.	ID=exon-XM_020854665.1-12;Dbxref=GeneID:105690021%2CGenbank:XM_020854665.1;Parent=rna-XM_020854665.1
NW_020311346.1	Gnomon	exon	672572	672695	.	-	.	ID=exon-XM_020854665.1-11;Dbxref=GeneID:105690021%2CGenbank:XM_020854665.1;Parent=rna-XM_020854665.1
NW_020311346.1	Gnomon	exon	673054	673224	.	-	.	ID=exon-XM_020854665.1-10;Dbxref=GeneID:105690021%2CGenbank:XM_020854665.1;Parent=rna-XM_020854665.1
NW_020311346.1	Gnomon	CDS	75265	75363	.	+	0	Name=XP_012262941.1;ID=cds-XP_012262941.1;Dbxref=GeneID:105690036%2CGenbank:XP_012262941.1;Parent=rna-XM_012407518.2
NW_020311346.1	Gnomon	CDS	78846	78879	.	+	0	Name=XP_012262941.1;ID=cds-XP_012262941.1;Dbxref=GeneID:105690036%2CGenbank:XP_012262941.1;Parent=rna-XM_012407518.2
NW_020311346.1	Gnomon	CDS	81956	82057	.	+	0	Name=XP_012262941.1;ID=cds-XP_012262941.1;Dbxref=GeneID:105690036%2CGenbank:XP_012262941.1;Parent=rna-XM_012407518.2
NW_020311346.1	Gnomon	CDS	82905	83040	.	+	0	Name=XP_012262941.1;ID=cds-XP_012262941.1;Dbxref=GeneID:105690036%2CGenbank:XP_012262941.1;Parent=rna-XM_012407518.2
NW_020311346.1	Gnomon	CDS	83130	83278	.	+	0	Name=XP_012262941.1;ID=cds-XP_012262941.1;Dbxref=GeneID:105690036%2CGenbank:XP_012262941.1;Parent=rna-XM_012407518.2
NW_020311346.1	Gnomon	CDS	83567	83598	.	+	0	Name=XP_012262941.1;ID=cds-XP_012262941.1;Dbxref=GeneID:105690036%2CGenbank:XP_012262941.1;Parent=rna-XM_012407518.2
NW_020311346.1	Gnomon	exon	670939	671512	.	-	.	ID=exon-XM_020854665.1-14;Dbxref=GeneID:105690021%2CGenbank:XM_020854665.1;Parent=rna-XM_020854665.1
NW_020311346.1	Gnomon	exon	705199	709580	.	+	.	ID=exon-XM_012407486.2-1;Dbxref=GeneID:105690015%2CGenbank:XM_012407486.2;Parent=rna-XM_012407486.2
NW_020311346.1	Gnomon	lnc_RNA	902599	904533	.	+	.	Name=XR_002305997.1;ID=rna-XR_002305997.1;Dbxref=GeneID:110117359%2CGenbank:XR_002305997.1;Parent=gene-LOC110117359
NW_020311346.1	Gnomon	exon	889802	890009	.	+	.	ID=exon-XM_012413182.2-7;Dbxref=GeneID:105693337%2CGenbank:XM_012413182.2;Parent=rna-XM_012413182.2
NW_020311346.1	Gnomon	exon	889450	889719	.	+	.	ID=exon-XM_012413182.2-6;Dbxref=GeneID:105693337%2CGenbank:XM_012413182.2;Parent=rna-XM_012413182.2
NW_020311346.1	Gnomon	exon	890930	891358	.	+	.	ID=exon-XM_012413182.2-9;Dbxref=GeneID:105693337%2CGenbank:XM_012413182.2;Parent=rna-XM_012413182.2
NW_020311346.1	Gnomon	exon	890067	890855	.	+	.	ID=exon-XM_012413182.2-8;Dbxref=GeneID:105693337%2CGenbank:XM_012413182.2;Parent=rna-XM_012413182.2
NW_020311346.1	Gnomon	exon	887876	888010	.	+	.	ID=exon-XM_012413182.2-3;Dbxref=GeneID:105693337%2CGenbank:XM_012413182.2;Parent=rna-XM_012413182.2
NW_020311346.1	Gnomon	exon	887484	887782	.	+	.	ID=exon-XM_012413182.2-2;Dbxref=GeneID:105693337%2CGenbank:XM_012413182.2;Parent=rna-XM_012413182.2
NW_020311346.1	Gnomon	exon	889165	889378	.	+	.	ID=exon-XM_012413182.2-5;Dbxref=GeneID:105693337%2CGenbank:XM_012413182.2;Parent=rna-XM_012413182.2
NW_020311346.1	Gnomon	exon	888113	888450	.	+	.	ID=exon-XM_012413182.2-4;Dbxref=GeneID:105693337%2CGenbank:XM_012413182.2;Parent=rna-XM_012413182.2
NW_020311346.1	Gnomon	exon	887036	887225	.	+	.	ID=exon-XM_012413182.2-1;Dbxref=GeneID:105693337%2CGenbank:XM_012413182.2;Parent=rna-XM_012413182.2
NW_020311346.1	Gnomon	CDS	308556	308631	.	+	0	Name=XP_012262955.1;ID=cds-XP_012262955.1;Dbxref=GeneID:105690041%2CGenbank:XP_012262955.1;Parent=rna-XM_012407532.2
NW_020311346.1	Gnomon	CDS	330390	330623	.	+	0	Name=XP_012262955.1;ID=cds-XP_012262955.1;Dbxref=GeneID:105690041%2CGenbank:XP_012262955.1;Parent=rna-XM_012407532.2
NW_020311346.1	Gnomon	CDS	332308	332439	.	+	0	Name=XP_012262955.1;ID=cds-XP_012262955.1;Dbxref=GeneID:105690041%2CGenbank:XP_012262955.1;Parent=rna-XM_012407532.2
NW_020311346.1	Gnomon	CDS	333677	333804	.	+	0	Name=XP_012262955.1;ID=cds-XP_012262955.1;Dbxref=GeneID:105690041%2CGenbank:XP_012262955.1;Parent=rna-XM_012407532.2
NW_020311346.1	Gnomon	CDS	335773	336001	.	+	0	Name=XP_012262955.1;ID=cds-XP_012262955.1;Dbxref=GeneID:105690041%2CGenbank:XP_012262955.1;Parent=rna-XM_012407532.2
NW_020311346.1	Gnomon	CDS	338443	338606	.	+	0	Name=XP_012262955.1;ID=cds-XP_012262955.1;Dbxref=GeneID:105690041%2CGenbank:XP_012262955.1;Parent=rna-XM_012407532.2
NW_020311346.1	Gnomon	CDS	340263	340476	.	+	0	Name=XP_012262955.1;ID=cds-XP_012262955.1;Dbxref=GeneID:105690041%2CGenbank:XP_012262955.1;Parent=rna-XM_012407532.2
NW_020311346.1	Gnomon	CDS	342597	342776	.	+	0	Name=XP_012262955.1;ID=cds-XP_012262955.1;Dbxref=GeneID:105690041%2CGenbank:XP_012262955.1;Parent=rna-XM_012407532.2
NW_020311346.1	Gnomon	CDS	343070	343278	.	+	0	Name=XP_012262955.1;ID=cds-XP_012262955.1;Dbxref=GeneID:105690041%2CGenbank:XP_012262955.1;Parent=rna-XM_012407532.2
NW_020311346.1	Gnomon	CDS	344781	345030	.	+	0	Name=XP_012262955.1;ID=cds-XP_012262955.1;Dbxref=GeneID:105690041%2CGenbank:XP_012262955.1;Parent=rna-XM_012407532.2
NW_020311346.1	Gnomon	CDS	345142	345410	.	+	0	Name=XP_012262955.1;ID=cds-XP_012262955.1;Dbxref=GeneID:105690041%2CGenbank:XP_012262955.1;Parent=rna-XM_012407532.2
NW_020311346.1	Gnomon	CDS	345540	345694	.	+	0	Name=XP_012262955.1;ID=cds-XP_012262955.1;Dbxref=GeneID:105690041%2CGenbank:XP_012262955.1;Parent=rna-XM_012407532.2
NW_020311346.1	Gnomon	CDS	345782	345947	.	+	0	Name=XP_012262955.1;ID=cds-XP_012262955.1;Dbxref=GeneID:105690041%2CGenbank:XP_012262955.1;Parent=rna-XM_012407532.2
NW_020311346.1	Gnomon	CDS	346031	346391	.	+	0	Name=XP_012262955.1;ID=cds-XP_012262955.1;Dbxref=GeneID:105690041%2CGenbank:XP_012262955.1;Parent=rna-XM_012407532.2
NW_020311346.1	Gnomon	CDS	346486	346736	.	+	0	Name=XP_012262955.1;ID=cds-XP_012262955.1;Dbxref=GeneID:105690041%2CGenbank:XP_012262955.1;Parent=rna-XM_012407532.2
NW_020311346.1	Gnomon	mRNA	898921	901853	.	-	.	Name=XM_012413927.2;ID=rna-XM_012413927.2;Dbxref=GeneID:105693781%2CGenbank:XM_012413927.2;Parent=gene-LOC105693781
NW_020311346.1	Gnomon	mRNA	265604	269215	.	-	.	Name=XM_012407533.2;ID=rna-XM_012407533.2;Dbxref=GeneID:105690043%2CGenbank:XM_012407533.2;Parent=gene-LOC105690043
NW_020311346.1	Gnomon	mRNA	629589	634203	.	-	.	Name=XM_012407530.3;ID=rna-XM_012407530.3;Dbxref=GeneID:105690039%2CGenbank:XM_012407530.3;Parent=gene-LOC105690039
NW_020311346.1	Gnomon	CDS	244225	250275	.	+	0	Name=XP_020710316.1;ID=cds-XP_020710316.1;Dbxref=GeneID:110117221%2CGenbank:XP_020710316.1;Parent=rna-XM_020854657.1
NW_020311346.1	Gnomon	CDS	366127	367237	.	-	0	Name=XP_020710303.1;ID=cds-XP_020710303.1;Dbxref=GeneID:110117219%2CGenbank:XP_020710303.1;Parent=rna-XM_020854644.1
NW_020311346.1	Gnomon	CDS	365230	366056	.	-	0	Name=XP_020710303.1;ID=cds-XP_020710303.1;Dbxref=GeneID:110117219%2CGenbank:XP_020710303.1;Parent=rna-XM_020854644.1
NW_020311346.1	Gnomon	mRNA	902136	903677	.	-	.	Name=XM_012398518.2;ID=rna-XM_012398518.2;Dbxref=GeneID:105684824%2CGenbank:XM_012398518.2;Parent=gene-LOC105684824
NW_020311346.1	Gnomon	exon	672572	672695	.	-	.	ID=exon-XM_020854667.1-12;Dbxref=GeneID:105690021%2CGenbank:XM_020854667.1;Parent=rna-XM_020854667.1
NW_020311346.1	Gnomon	exon	672436	672477	.	-	.	ID=exon-XM_020854667.1-13;Dbxref=GeneID:105690021%2CGenbank:XM_020854667.1;Parent=rna-XM_020854667.1
NW_020311346.1	Gnomon	exon	672239	672322	.	-	.	ID=exon-XM_020854667.1-14;Dbxref=GeneID:105690021%2CGenbank:XM_020854667.1;Parent=rna-XM_020854667.1
NW_020311346.1	Gnomon	exon	670939	671512	.	-	.	ID=exon-XM_020854667.1-15;Dbxref=GeneID:105690021%2CGenbank:XM_020854667.1;Parent=rna-XM_020854667.1
NW_020311346.1	Gnomon	exon	675055	675281	.	-	.	ID=exon-XM_020854667.1-10;Dbxref=GeneID:105690021%2CGenbank:XM_020854667.1;Parent=rna-XM_020854667.1
NW_020311346.1	Gnomon	exon	673054	673224	.	-	.	ID=exon-XM_020854667.1-11;Dbxref=GeneID:105690021%2CGenbank:XM_020854667.1;Parent=rna-XM_020854667.1
NW_020311346.1	Gnomon	CDS	678560	678664	.	-	0	Name=XP_020710329.1;ID=cds-XP_020710329.1;Dbxref=GeneID:105690021%2CGenbank:XP_020710329.1;Parent=rna-XM_020854670.1
NW_020311346.1	Gnomon	CDS	675649	675740	.	-	0	Name=XP_020710329.1;ID=cds-XP_020710329.1;Dbxref=GeneID:105690021%2CGenbank:XP_020710329.1;Parent=rna-XM_020854670.1
NW_020311346.1	Gnomon	CDS	675440	675566	.	-	0	Name=XP_020710329.1;ID=cds-XP_020710329.1;Dbxref=GeneID:105690021%2CGenbank:XP_020710329.1;Parent=rna-XM_020854670.1
NW_020311346.1	Gnomon	CDS	675055	675281	.	-	0	Name=XP_020710329.1;ID=cds-XP_020710329.1;Dbxref=GeneID:105690021%2CGenbank:XP_020710329.1;Parent=rna-XM_020854670.1
NW_020311346.1	Gnomon	CDS	673054	673224	.	-	0	Name=XP_020710329.1;ID=cds-XP_020710329.1;Dbxref=GeneID:105690021%2CGenbank:XP_020710329.1;Parent=rna-XM_020854670.1
NW_020311346.1	Gnomon	CDS	672572	672695	.	-	0	Name=XP_020710329.1;ID=cds-XP_020710329.1;Dbxref=GeneID:105690021%2CGenbank:XP_020710329.1;Parent=rna-XM_020854670.1
NW_020311346.1	Gnomon	CDS	672436	672477	.	-	0	Name=XP_020710329.1;ID=cds-XP_020710329.1;Dbxref=GeneID:105690021%2CGenbank:XP_020710329.1;Parent=rna-XM_020854670.1
NW_020311346.1	Gnomon	CDS	672239	672322	.	-	0	Name=XP_020710329.1;ID=cds-XP_020710329.1;Dbxref=GeneID:105690021%2CGenbank:XP_020710329.1;Parent=rna-XM_020854670.1
NW_020311346.1	Gnomon	CDS	671333	671512	.	-	0	Name=XP_020710329.1;ID=cds-XP_020710329.1;Dbxref=GeneID:105690021%2CGenbank:XP_020710329.1;Parent=rna-XM_020854670.1
NW_020311346.1	Gnomon	exon	736298	736529	.	+	.	ID=exon-XM_020854662.1-4;Dbxref=GeneID:105690017%2CGenbank:XM_020854662.1;Parent=rna-XM_020854662.1
NW_020311346.1	Gnomon	exon	736627	736852	.	+	.	ID=exon-XM_020854662.1-5;Dbxref=GeneID:105690017%2CGenbank:XM_020854662.1;Parent=rna-XM_020854662.1
NW_020311346.1	Gnomon	exon	736953	737789	.	+	.	ID=exon-XM_020854662.1-6;Dbxref=GeneID:105690017%2CGenbank:XM_020854662.1;Parent=rna-XM_020854662.1
NW_020311346.1	Gnomon	exon	734864	734882	.	+	.	ID=exon-XM_020854662.1-1;Dbxref=GeneID:105690017%2CGenbank:XM_020854662.1;Parent=rna-XM_020854662.1
NW_020311346.1	Gnomon	exon	735393	735679	.	+	.	ID=exon-XM_020854662.1-2;Dbxref=GeneID:105690017%2CGenbank:XM_020854662.1;Parent=rna-XM_020854662.1
NW_020311346.1	Gnomon	exon	735765	736190	.	+	.	ID=exon-XM_020854662.1-3;Dbxref=GeneID:105690017%2CGenbank:XM_020854662.1;Parent=rna-XM_020854662.1
NW_020311346.1	Gnomon	exon	636884	637152	.	+	.	ID=exon-XM_020854642.1-10;Dbxref=GeneID:105690038%2CGenbank:XM_020854642.1;Parent=rna-XM_020854642.1
NW_020311346.1	Gnomon	exon	637238	637402	.	+	.	ID=exon-XM_020854642.1-11;Dbxref=GeneID:105690038%2CGenbank:XM_020854642.1;Parent=rna-XM_020854642.1
NW_020311346.1	Gnomon	exon	637478	637662	.	+	.	ID=exon-XM_020854642.1-12;Dbxref=GeneID:105690038%2CGenbank:XM_020854642.1;Parent=rna-XM_020854642.1
NW_020311346.1	Gnomon	exon	637744	637895	.	+	.	ID=exon-XM_020854642.1-13;Dbxref=GeneID:105690038%2CGenbank:XM_020854642.1;Parent=rna-XM_020854642.1
NW_020311346.1	Gnomon	exon	637975	638066	.	+	.	ID=exon-XM_020854642.1-14;Dbxref=GeneID:105690038%2CGenbank:XM_020854642.1;Parent=rna-XM_020854642.1
NW_020311346.1	Gnomon	exon	674029	674115	.	+	.	ID=exon-XR_002305898.1-1;Dbxref=GeneID:110117224%2CGenbank:XR_002305898.1;Parent=rna-XR_002305898.1
NW_020311346.1	Gnomon	exon	680436	680570	.	+	.	ID=exon-XR_002305898.1-2;Dbxref=GeneID:110117224%2CGenbank:XR_002305898.1;Parent=rna-XR_002305898.1
NW_020311346.1	Gnomon	exon	680927	680950	.	+	.	ID=exon-XR_002305898.1-3;Dbxref=GeneID:110117224%2CGenbank:XR_002305898.1;Parent=rna-XR_002305898.1
NW_020311346.1	Gnomon	CDS	104383	104409	.	+	0	Name=XP_012262882.1;ID=cds-XP_012262882.1;Dbxref=GeneID:105689994%2CGenbank:XP_012262882.1;Parent=rna-XM_012407459.1
NW_020311346.1	Gnomon	CDS	104706	105620	.	+	0	Name=XP_012262882.1;ID=cds-XP_012262882.1;Dbxref=GeneID:105689994%2CGenbank:XP_012262882.1;Parent=rna-XM_012407459.1
NW_020311346.1	Gnomon	exon	672239	672322	.	-	.	ID=exon-XM_020854671.1-10;Dbxref=GeneID:105690021%2CGenbank:XM_020854671.1;Parent=rna-XM_020854671.1
NW_020311346.1	Gnomon	exon	670939	671512	.	-	.	ID=exon-XM_020854671.1-11;Dbxref=GeneID:105690021%2CGenbank:XM_020854671.1;Parent=rna-XM_020854671.1
NW_020311346.1	Gnomon	exon	271675	271946	.	-	.	ID=exon-XM_012407503.2-1;Dbxref=GeneID:105690028%2CGenbank:XM_012407503.2;Parent=rna-XM_012407503.2
NW_020311346.1	Gnomon	exon	270343	271556	.	-	.	ID=exon-XM_012407503.2-2;Dbxref=GeneID:105690028%2CGenbank:XM_012407503.2;Parent=rna-XM_012407503.2
NW_020311346.1	Gnomon	exon	268417	269215	.	-	.	ID=exon-XM_012407533.2-1;Dbxref=GeneID:105690043%2CGenbank:XM_012407533.2;Parent=rna-XM_012407533.2
NW_020311346.1	Gnomon	exon	267129	267290	.	-	.	ID=exon-XM_012407533.2-2;Dbxref=GeneID:105690043%2CGenbank:XM_012407533.2;Parent=rna-XM_012407533.2
NW_020311346.1	Gnomon	exon	265604	266836	.	-	.	ID=exon-XM_012407533.2-3;Dbxref=GeneID:105690043%2CGenbank:XM_012407533.2;Parent=rna-XM_012407533.2
NW_020311346.1	Gnomon	exon	726139	726558	.	+	.	ID=exon-XM_012407490.2-2;Dbxref=GeneID:105690019%2CGenbank:XM_012407490.2;Parent=rna-XM_012407490.2
NW_020311346.1	Gnomon	exon	722110	726064	.	+	.	ID=exon-XM_012407490.2-1;Dbxref=GeneID:105690019%2CGenbank:XM_012407490.2;Parent=rna-XM_012407490.2
NW_020311346.1	Gnomon	exon	726966	727191	.	+	.	ID=exon-XM_012407490.2-4;Dbxref=GeneID:105690019%2CGenbank:XM_012407490.2;Parent=rna-XM_012407490.2
NW_020311346.1	Gnomon	exon	726654	726885	.	+	.	ID=exon-XM_012407490.2-3;Dbxref=GeneID:105690019%2CGenbank:XM_012407490.2;Parent=rna-XM_012407490.2
NW_020311346.1	Gnomon	exon	727279	728455	.	+	.	ID=exon-XM_012407490.2-5;Dbxref=GeneID:105690019%2CGenbank:XM_012407490.2;Parent=rna-XM_012407490.2
NW_020311346.1	Gnomon	mRNA	670939	776313	.	-	.	Name=XM_020854666.1;ID=rna-XM_020854666.1;Dbxref=GeneID:105690021%2CGenbank:XM_020854666.1;Parent=gene-LOC105690021
NW_020311346.1	Gnomon	mRNA	277131	279469	.	-	.	Name=XM_020854653.1;ID=rna-XM_020854653.1;Dbxref=GeneID:105690031%2CGenbank:XM_020854653.1;Parent=gene-LOC105690031
NW_020311346.1	Gnomon	CDS	303510	303528	.	+	0	Name=XP_020710304.1;ID=cds-XP_020710304.1;Dbxref=GeneID:105690041%2CGenbank:XP_020710304.1;Parent=rna-XM_020854645.1
NW_020311346.1	Gnomon	CDS	308521	308631	.	+	0	Name=XP_020710304.1;ID=cds-XP_020710304.1;Dbxref=GeneID:105690041%2CGenbank:XP_020710304.1;Parent=rna-XM_020854645.1
NW_020311346.1	Gnomon	CDS	330390	330623	.	+	0	Name=XP_020710304.1;ID=cds-XP_020710304.1;Dbxref=GeneID:105690041%2CGenbank:XP_020710304.1;Parent=rna-XM_020854645.1
NW_020311346.1	Gnomon	CDS	332308	332439	.	+	0	Name=XP_020710304.1;ID=cds-XP_020710304.1;Dbxref=GeneID:105690041%2CGenbank:XP_020710304.1;Parent=rna-XM_020854645.1
NW_020311346.1	Gnomon	CDS	333677	333804	.	+	0	Name=XP_020710304.1;ID=cds-XP_020710304.1;Dbxref=GeneID:105690041%2CGenbank:XP_020710304.1;Parent=rna-XM_020854645.1
NW_020311346.1	Gnomon	CDS	335773	336001	.	+	0	Name=XP_020710304.1;ID=cds-XP_020710304.1;Dbxref=GeneID:105690041%2CGenbank:XP_020710304.1;Parent=rna-XM_020854645.1
NW_020311346.1	Gnomon	CDS	338443	338606	.	+	0	Name=XP_020710304.1;ID=cds-XP_020710304.1;Dbxref=GeneID:105690041%2CGenbank:XP_020710304.1;Parent=rna-XM_020854645.1
NW_020311346.1	Gnomon	CDS	340263	340476	.	+	0	Name=XP_020710304.1;ID=cds-XP_020710304.1;Dbxref=GeneID:105690041%2CGenbank:XP_020710304.1;Parent=rna-XM_020854645.1
NW_020311346.1	Gnomon	CDS	342597	342776	.	+	0	Name=XP_020710304.1;ID=cds-XP_020710304.1;Dbxref=GeneID:105690041%2CGenbank:XP_020710304.1;Parent=rna-XM_020854645.1
NW_020311346.1	Gnomon	CDS	343070	343278	.	+	0	Name=XP_020710304.1;ID=cds-XP_020710304.1;Dbxref=GeneID:105690041%2CGenbank:XP_020710304.1;Parent=rna-XM_020854645.1
NW_020311346.1	Gnomon	CDS	344781	345030	.	+	0	Name=XP_020710304.1;ID=cds-XP_020710304.1;Dbxref=GeneID:105690041%2CGenbank:XP_020710304.1;Parent=rna-XM_020854645.1
NW_020311346.1	Gnomon	CDS	345142	345410	.	+	0	Name=XP_020710304.1;ID=cds-XP_020710304.1;Dbxref=GeneID:105690041%2CGenbank:XP_020710304.1;Parent=rna-XM_020854645.1
NW_020311346.1	Gnomon	CDS	345540	345694	.	+	0	Name=XP_020710304.1;ID=cds-XP_020710304.1;Dbxref=GeneID:105690041%2CGenbank:XP_020710304.1;Parent=rna-XM_020854645.1
NW_020311346.1	Gnomon	CDS	345782	345947	.	+	0	Name=XP_020710304.1;ID=cds-XP_020710304.1;Dbxref=GeneID:105690041%2CGenbank:XP_020710304.1;Parent=rna-XM_020854645.1
NW_020311346.1	Gnomon	CDS	346031	346391	.	+	0	Name=XP_020710304.1;ID=cds-XP_020710304.1;Dbxref=GeneID:105690041%2CGenbank:XP_020710304.1;Parent=rna-XM_020854645.1
NW_020311346.1	Gnomon	CDS	346486	346736	.	+	0	Name=XP_020710304.1;ID=cds-XP_020710304.1;Dbxref=GeneID:105690041%2CGenbank:XP_020710304.1;Parent=rna-XM_020854645.1
NW_020311346.1	Gnomon	mRNA	303440	349322	.	+	.	Name=XM_012407531.2;ID=rna-XM_012407531.2;Dbxref=GeneID:105690041%2CGenbank:XM_012407531.2;Parent=gene-LOC105690041
NW_020311346.1	Gnomon	exon	730385	730782	.	+	.	ID=exon-XM_012407489.2-5;Dbxref=GeneID:105690018%2CGenbank:XM_012407489.2;Parent=rna-XM_012407489.2
NW_020311346.1	Gnomon	exon	730060	730285	.	+	.	ID=exon-XM_012407489.2-4;Dbxref=GeneID:105690018%2CGenbank:XM_012407489.2;Parent=rna-XM_012407489.2
NW_020311346.1	Gnomon	exon	729721	729952	.	+	.	ID=exon-XM_012407489.2-3;Dbxref=GeneID:105690018%2CGenbank:XM_012407489.2;Parent=rna-XM_012407489.2
NW_020311346.1	Gnomon	exon	729175	729594	.	+	.	ID=exon-XM_012407489.2-2;Dbxref=GeneID:105690018%2CGenbank:XM_012407489.2;Parent=rna-XM_012407489.2
NW_020311346.1	Gnomon	exon	728343	728984	.	+	.	ID=exon-XM_012407489.2-1;Dbxref=GeneID:105690018%2CGenbank:XM_012407489.2;Parent=rna-XM_012407489.2
NW_020311346.1	Gnomon	exon	604368	604695	.	-	.	ID=exon-XM_025746022.1-9;Dbxref=GeneID:105689999%2CGenbank:XM_025746022.1;Parent=rna-XM_025746022.1
NW_020311346.1	Gnomon	exon	604795	605069	.	-	.	ID=exon-XM_025746022.1-8;Dbxref=GeneID:105689999%2CGenbank:XM_025746022.1;Parent=rna-XM_025746022.1
NW_020311346.1	Gnomon	exon	606001	606244	.	-	.	ID=exon-XM_025746022.1-7;Dbxref=GeneID:105689999%2CGenbank:XM_025746022.1;Parent=rna-XM_025746022.1
NW_020311346.1	Gnomon	exon	607119	607328	.	-	.	ID=exon-XM_025746022.1-6;Dbxref=GeneID:105689999%2CGenbank:XM_025746022.1;Parent=rna-XM_025746022.1
NW_020311346.1	Gnomon	exon	607789	608018	.	-	.	ID=exon-XM_025746022.1-5;Dbxref=GeneID:105689999%2CGenbank:XM_025746022.1;Parent=rna-XM_025746022.1
NW_020311346.1	Gnomon	exon	610119	610235	.	-	.	ID=exon-XM_025746022.1-4;Dbxref=GeneID:105689999%2CGenbank:XM_025746022.1;Parent=rna-XM_025746022.1
NW_020311346.1	Gnomon	exon	610307	610544	.	-	.	ID=exon-XM_025746022.1-3;Dbxref=GeneID:105689999%2CGenbank:XM_025746022.1;Parent=rna-XM_025746022.1
NW_020311346.1	Gnomon	exon	610615	610742	.	-	.	ID=exon-XM_025746022.1-2;Dbxref=GeneID:105689999%2CGenbank:XM_025746022.1;Parent=rna-XM_025746022.1
NW_020311346.1	Gnomon	exon	611132	611277	.	-	.	ID=exon-XM_025746022.1-1;Dbxref=GeneID:105689999%2CGenbank:XM_025746022.1;Parent=rna-XM_025746022.1
NW_020311346.1	Gnomon	CDS	917528	917558	.	-	0	Name=XP_012268499.1;ID=cds-XP_012268499.1;Dbxref=GeneID:105693259%2CGenbank:XP_012268499.1;Parent=rna-XM_012413076.2
NW_020311346.1	Gnomon	CDS	917174	917342	.	-	0	Name=XP_012268499.1;ID=cds-XP_012268499.1;Dbxref=GeneID:105693259%2CGenbank:XP_012268499.1;Parent=rna-XM_012413076.2
NW_020311346.1	Gnomon	CDS	916964	917104	.	-	0	Name=XP_012268499.1;ID=cds-XP_012268499.1;Dbxref=GeneID:105693259%2CGenbank:XP_012268499.1;Parent=rna-XM_012413076.2
NW_020311346.1	Gnomon	CDS	916644	916878	.	-	0	Name=XP_012268499.1;ID=cds-XP_012268499.1;Dbxref=GeneID:105693259%2CGenbank:XP_012268499.1;Parent=rna-XM_012413076.2
NW_020311346.1	Gnomon	gene	373671	380125	.	+	.	Name=LOC112694799;ID=gene-LOC112694799;Dbxref=GeneID:112694799
NW_020311346.1	Gnomon	CDS	243866	244046	.	+	0	Name=XP_020710317.1;ID=cds-XP_020710317.1;Dbxref=GeneID:105690033%2CGenbank:XP_020710317.1;Parent=rna-XM_020854658.1
NW_020311346.1	Gnomon	CDS	250414	250474	.	+	0	Name=XP_020710317.1;ID=cds-XP_020710317.1;Dbxref=GeneID:105690033%2CGenbank:XP_020710317.1;Parent=rna-XM_020854658.1
NW_020311346.1	Gnomon	CDS	251788	251915	.	+	0	Name=XP_020710317.1;ID=cds-XP_020710317.1;Dbxref=GeneID:105690033%2CGenbank:XP_020710317.1;Parent=rna-XM_020854658.1
NW_020311346.1	Gnomon	CDS	253467	253642	.	+	0	Name=XP_020710317.1;ID=cds-XP_020710317.1;Dbxref=GeneID:105690033%2CGenbank:XP_020710317.1;Parent=rna-XM_020854658.1
NW_020311346.1	Gnomon	CDS	256048	256125	.	+	0	Name=XP_020710317.1;ID=cds-XP_020710317.1;Dbxref=GeneID:105690033%2CGenbank:XP_020710317.1;Parent=rna-XM_020854658.1
NW_020311346.1	Gnomon	CDS	256784	256881	.	+	0	Name=XP_020710317.1;ID=cds-XP_020710317.1;Dbxref=GeneID:105690033%2CGenbank:XP_020710317.1;Parent=rna-XM_020854658.1
NW_020311346.1	Gnomon	CDS	258011	258151	.	+	0	Name=XP_020710317.1;ID=cds-XP_020710317.1;Dbxref=GeneID:105690033%2CGenbank:XP_020710317.1;Parent=rna-XM_020854658.1
NW_020311346.1	Gnomon	CDS	261160	261256	.	+	0	Name=XP_020710317.1;ID=cds-XP_020710317.1;Dbxref=GeneID:105690033%2CGenbank:XP_020710317.1;Parent=rna-XM_020854658.1
NW_020311346.1	Gnomon	CDS	261530	261652	.	+	0	Name=XP_020710317.1;ID=cds-XP_020710317.1;Dbxref=GeneID:105690033%2CGenbank:XP_020710317.1;Parent=rna-XM_020854658.1
NW_020311346.1	Gnomon	CDS	261740	261850	.	+	0	Name=XP_020710317.1;ID=cds-XP_020710317.1;Dbxref=GeneID:105690033%2CGenbank:XP_020710317.1;Parent=rna-XM_020854658.1
NW_020311346.1	Gnomon	mRNA	887036	891868	.	+	.	Name=XM_012413190.2;ID=rna-XM_012413190.2;Dbxref=GeneID:105693337%2CGenbank:XM_012413190.2;Parent=gene-LOC105693337
NW_020311346.1	Gnomon	mRNA	670939	781240	.	-	.	Name=XM_020854667.1;ID=rna-XM_020854667.1;Dbxref=GeneID:105690021%2CGenbank:XM_020854667.1;Parent=gene-LOC105690021
NW_020311346.1	Gnomon	mRNA	362106	364025	.	-	.	Name=XM_020854654.1;ID=rna-XM_020854654.1;Dbxref=GeneID:110117220%2CGenbank:XM_020854654.1;Parent=gene-LOC110117220
NW_020311346.1	Gnomon	exon	365032	366056	.	-	.	ID=exon-XM_020854644.1-2;Dbxref=GeneID:110117219%2CGenbank:XM_020854644.1;Parent=rna-XM_020854644.1
NW_020311346.1	Gnomon	exon	366127	367360	.	-	.	ID=exon-XM_020854644.1-1;Dbxref=GeneID:110117219%2CGenbank:XM_020854644.1;Parent=rna-XM_020854644.1
NW_020311346.1	Gnomon	mRNA	850454	852631	.	-	.	Name=XM_020856237.1;ID=rna-XM_020856237.1;Dbxref=GeneID:110117404%2CGenbank:XM_020856237.1;Parent=gene-LOC110117404
NW_020311346.1	Gnomon	CDS	303510	303528	.	+	0	Name=XP_020710305.1;ID=cds-XP_020710305.1;Dbxref=GeneID:105690041%2CGenbank:XP_020710305.1;Parent=rna-XM_020854646.1
NW_020311346.1	Gnomon	CDS	308521	308631	.	+	0	Name=XP_020710305.1;ID=cds-XP_020710305.1;Dbxref=GeneID:105690041%2CGenbank:XP_020710305.1;Parent=rna-XM_020854646.1
NW_020311346.1	Gnomon	CDS	330390	330623	.	+	0	Name=XP_020710305.1;ID=cds-XP_020710305.1;Dbxref=GeneID:105690041%2CGenbank:XP_020710305.1;Parent=rna-XM_020854646.1
NW_020311346.1	Gnomon	CDS	332308	332421	.	+	0	Name=XP_020710305.1;ID=cds-XP_020710305.1;Dbxref=GeneID:105690041%2CGenbank:XP_020710305.1;Parent=rna-XM_020854646.1
NW_020311346.1	Gnomon	CDS	333677	333804	.	+	0	Name=XP_020710305.1;ID=cds-XP_020710305.1;Dbxref=GeneID:105690041%2CGenbank:XP_020710305.1;Parent=rna-XM_020854646.1
NW_020311346.1	Gnomon	CDS	335773	336001	.	+	0	Name=XP_020710305.1;ID=cds-XP_020710305.1;Dbxref=GeneID:105690041%2CGenbank:XP_020710305.1;Parent=rna-XM_020854646.1
NW_020311346.1	Gnomon	CDS	338443	338606	.	+	0	Name=XP_020710305.1;ID=cds-XP_020710305.1;Dbxref=GeneID:105690041%2CGenbank:XP_020710305.1;Parent=rna-XM_020854646.1
NW_020311346.1	Gnomon	CDS	340263	340476	.	+	0	Name=XP_020710305.1;ID=cds-XP_020710305.1;Dbxref=GeneID:105690041%2CGenbank:XP_020710305.1;Parent=rna-XM_020854646.1
NW_020311346.1	Gnomon	CDS	342597	342776	.	+	0	Name=XP_020710305.1;ID=cds-XP_020710305.1;Dbxref=GeneID:105690041%2CGenbank:XP_020710305.1;Parent=rna-XM_020854646.1
NW_020311346.1	Gnomon	CDS	343070	343278	.	+	0	Name=XP_020710305.1;ID=cds-XP_020710305.1;Dbxref=GeneID:105690041%2CGenbank:XP_020710305.1;Parent=rna-XM_020854646.1
NW_020311346.1	Gnomon	CDS	344781	345030	.	+	0	Name=XP_020710305.1;ID=cds-XP_020710305.1;Dbxref=GeneID:105690041%2CGenbank:XP_020710305.1;Parent=rna-XM_020854646.1
NW_020311346.1	Gnomon	CDS	345142	345410	.	+	0	Name=XP_020710305.1;ID=cds-XP_020710305.1;Dbxref=GeneID:105690041%2CGenbank:XP_020710305.1;Parent=rna-XM_020854646.1
NW_020311346.1	Gnomon	CDS	345540	345694	.	+	0	Name=XP_020710305.1;ID=cds-XP_020710305.1;Dbxref=GeneID:105690041%2CGenbank:XP_020710305.1;Parent=rna-XM_020854646.1
NW_020311346.1	Gnomon	CDS	345782	345947	.	+	0	Name=XP_020710305.1;ID=cds-XP_020710305.1;Dbxref=GeneID:105690041%2CGenbank:XP_020710305.1;Parent=rna-XM_020854646.1
NW_020311346.1	Gnomon	CDS	346031	346391	.	+	0	Name=XP_020710305.1;ID=cds-XP_020710305.1;Dbxref=GeneID:105690041%2CGenbank:XP_020710305.1;Parent=rna-XM_020854646.1
NW_020311346.1	Gnomon	CDS	346486	346736	.	+	0	Name=XP_020710305.1;ID=cds-XP_020710305.1;Dbxref=GeneID:105690041%2CGenbank:XP_020710305.1;Parent=rna-XM_020854646.1
NW_020311346.1	Gnomon	mRNA	562949	565652	.	+	.	Name=XM_012407541.3;ID=rna-XM_012407541.3;Dbxref=GeneID:105690046%2CGenbank:XM_012407541.3;Parent=gene-LOC105690046
NW_020311346.1	Gnomon	CDS	269919	270061	.	-	0	Name=XP_012262929.1;ID=cds-XP_012262929.1;Dbxref=GeneID:105690030%2CGenbank:XP_012262929.1;Parent=rna-XM_012407506.2
NW_020311346.1	Gnomon	CDS	269331	269814	.	-	0	Name=XP_012262929.1;ID=cds-XP_012262929.1;Dbxref=GeneID:105690030%2CGenbank:XP_012262929.1;Parent=rna-XM_012407506.2
NW_020311346.1	Gnomon	CDS	243866	244046	.	+	0	Name=XP_020710318.1;ID=cds-XP_020710318.1;Dbxref=GeneID:105690033%2CGenbank:XP_020710318.1;Parent=rna-XM_020854659.1
NW_020311346.1	Gnomon	CDS	250414	250474	.	+	0	Name=XP_020710318.1;ID=cds-XP_020710318.1;Dbxref=GeneID:105690033%2CGenbank:XP_020710318.1;Parent=rna-XM_020854659.1
NW_020311346.1	Gnomon	CDS	251788	251915	.	+	0	Name=XP_020710318.1;ID=cds-XP_020710318.1;Dbxref=GeneID:105690033%2CGenbank:XP_020710318.1;Parent=rna-XM_020854659.1
NW_020311346.1	Gnomon	CDS	253467	253642	.	+	0	Name=XP_020710318.1;ID=cds-XP_020710318.1;Dbxref=GeneID:105690033%2CGenbank:XP_020710318.1;Parent=rna-XM_020854659.1
NW_020311346.1	Gnomon	CDS	256048	256125	.	+	0	Name=XP_020710318.1;ID=cds-XP_020710318.1;Dbxref=GeneID:105690033%2CGenbank:XP_020710318.1;Parent=rna-XM_020854659.1
NW_020311346.1	Gnomon	CDS	256784	256881	.	+	0	Name=XP_020710318.1;ID=cds-XP_020710318.1;Dbxref=GeneID:105690033%2CGenbank:XP_020710318.1;Parent=rna-XM_020854659.1
NW_020311346.1	Gnomon	CDS	258011	258151	.	+	0	Name=XP_020710318.1;ID=cds-XP_020710318.1;Dbxref=GeneID:105690033%2CGenbank:XP_020710318.1;Parent=rna-XM_020854659.1
NW_020311346.1	Gnomon	CDS	261160	261256	.	+	0	Name=XP_020710318.1;ID=cds-XP_020710318.1;Dbxref=GeneID:105690033%2CGenbank:XP_020710318.1;Parent=rna-XM_020854659.1
NW_020311346.1	Gnomon	CDS	261530	261652	.	+	0	Name=XP_020710318.1;ID=cds-XP_020710318.1;Dbxref=GeneID:105690033%2CGenbank:XP_020710318.1;Parent=rna-XM_020854659.1
NW_020311346.1	Gnomon	CDS	261740	261850	.	+	0	Name=XP_020710318.1;ID=cds-XP_020710318.1;Dbxref=GeneID:105690033%2CGenbank:XP_020710318.1;Parent=rna-XM_020854659.1
NW_020311346.1	Gnomon	exon	263594	264005	.	-	.	ID=exon-XM_012407484.3-2;Dbxref=GeneID:105690013%2CGenbank:XM_012407484.3;Parent=rna-XM_012407484.3
NW_020311346.1	Gnomon	exon	264153	264331	.	-	.	ID=exon-XM_012407484.3-1;Dbxref=GeneID:105690013%2CGenbank:XM_012407484.3;Parent=rna-XM_012407484.3
NW_020311346.1	Gnomon	exon	262339	262822	.	-	.	ID=exon-XM_012407484.3-4;Dbxref=GeneID:105690013%2CGenbank:XM_012407484.3;Parent=rna-XM_012407484.3
NW_020311346.1	Gnomon	exon	262897	263147	.	-	.	ID=exon-XM_012407484.3-3;Dbxref=GeneID:105690013%2CGenbank:XM_012407484.3;Parent=rna-XM_012407484.3
NW_020311346.1	Gnomon	mRNA	742911	745133	.	+	.	Name=XM_020854664.1;ID=rna-XM_020854664.1;Dbxref=GeneID:110117223%2CGenbank:XM_020854664.1;Parent=gene-LOC110117223
NW_020311346.1	Gnomon	CDS	437983	438168	.	-	0	Name=XP_012262893.1;ID=cds-XP_012262893.1;Dbxref=GeneID:105690004%2CGenbank:XP_012262893.1;Parent=rna-XM_012407470.2
NW_020311346.1	Gnomon	CDS	437646	437837	.	-	0	Name=XP_012262893.1;ID=cds-XP_012262893.1;Dbxref=GeneID:105690004%2CGenbank:XP_012262893.1;Parent=rna-XM_012407470.2
NW_020311346.1	Gnomon	CDS	436009	436591	.	-	0	Name=XP_012262893.1;ID=cds-XP_012262893.1;Dbxref=GeneID:105690004%2CGenbank:XP_012262893.1;Parent=rna-XM_012407470.2
NW_020311346.1	Gnomon	CDS	434941	435000	.	-	0	Name=XP_012262893.1;ID=cds-XP_012262893.1;Dbxref=GeneID:105690004%2CGenbank:XP_012262893.1;Parent=rna-XM_012407470.2
NW_020311346.1	Gnomon	CDS	397212	397558	.	-	0	Name=XP_012262893.1;ID=cds-XP_012262893.1;Dbxref=GeneID:105690004%2CGenbank:XP_012262893.1;Parent=rna-XM_012407470.2
NW_020311346.1	Gnomon	mRNA	279384	288714	.	+	.	Name=XM_020854651.1;ID=rna-XM_020854651.1;Dbxref=GeneID:105690024%2CGenbank:XM_020854651.1;Parent=gene-LOC105690024
NW_020311346.1	Gnomon	exon	632821	633145	.	-	.	ID=exon-XM_012407526.3-2;Dbxref=GeneID:105690039%2CGenbank:XM_012407526.3;Parent=rna-XM_012407526.3
NW_020311346.1	Gnomon	exon	632372	632507	.	-	.	ID=exon-XM_012407526.3-3;Dbxref=GeneID:105690039%2CGenbank:XM_012407526.3;Parent=rna-XM_012407526.3
NW_020311346.1	Gnomon	exon	634026	634204	.	-	.	ID=exon-XM_012407526.3-1;Dbxref=GeneID:105690039%2CGenbank:XM_012407526.3;Parent=rna-XM_012407526.3
NW_020311346.1	Gnomon	exon	631130	631241	.	-	.	ID=exon-XM_012407526.3-6;Dbxref=GeneID:105690039%2CGenbank:XM_012407526.3;Parent=rna-XM_012407526.3
NW_020311346.1	Gnomon	exon	629589	629830	.	-	.	ID=exon-XM_012407526.3-7;Dbxref=GeneID:105690039%2CGenbank:XM_012407526.3;Parent=rna-XM_012407526.3
NW_020311346.1	Gnomon	exon	631954	632257	.	-	.	ID=exon-XM_012407526.3-4;Dbxref=GeneID:105690039%2CGenbank:XM_012407526.3;Parent=rna-XM_012407526.3
NW_020311346.1	Gnomon	exon	631409	631558	.	-	.	ID=exon-XM_012407526.3-5;Dbxref=GeneID:105690039%2CGenbank:XM_012407526.3;Parent=rna-XM_012407526.3
NW_020311346.1	Gnomon	gene	591863	593485	.	-	.	Name=LOC105689998;ID=gene-LOC105689998;Dbxref=GeneID:105689998
NW_020311346.1	Gnomon	gene	509875	570232	.	-	.	Name=LOC105689997;ID=gene-LOC105689997;Dbxref=GeneID:105689997
NW_020311346.1	Gnomon	gene	502622	504357	.	+	.	Name=LOC105689996;ID=gene-LOC105689996;Dbxref=GeneID:105689996
NW_020311346.1	Gnomon	gene	104383	105620	.	+	.	Name=LOC105689994;ID=gene-LOC105689994;Dbxref=GeneID:105689994
NW_020311346.1	Gnomon	gene	594997	611277	.	-	.	Name=LOC105689999;ID=gene-LOC105689999;Dbxref=GeneID:105689999
NW_020311346.1	Gnomon	mRNA	821083	825627	.	+	.	Name=XM_012397806.2;ID=rna-XM_012397806.2;Dbxref=GeneID:105684436%2CGenbank:XM_012397806.2;Parent=gene-LOC105684436
NW_020311346.1	Gnomon	mRNA	565299	567392	.	+	.	Name=XM_012407542.2;ID=rna-XM_012407542.2;Dbxref=GeneID:105690047%2CGenbank:XM_012407542.2;Parent=gene-LOC105690047
NW_020311346.1	Gnomon	CDS	917658	917711	.	+	0	Name=XP_012268475.1;ID=cds-XP_012268475.1;Dbxref=GeneID:105693238%2CGenbank:XP_012268475.1;Parent=rna-XM_012413052.2
NW_020311346.1	Gnomon	CDS	918065	918150	.	+	0	Name=XP_012268475.1;ID=cds-XP_012268475.1;Dbxref=GeneID:105693238%2CGenbank:XP_012268475.1;Parent=rna-XM_012413052.2
NW_020311346.1	Gnomon	CDS	918397	918465	.	+	0	Name=XP_012268475.1;ID=cds-XP_012268475.1;Dbxref=GeneID:105693238%2CGenbank:XP_012268475.1;Parent=rna-XM_012413052.2
NW_020311346.1	Gnomon	CDS	918647	918859	.	+	0	Name=XP_012268475.1;ID=cds-XP_012268475.1;Dbxref=GeneID:105693238%2CGenbank:XP_012268475.1;Parent=rna-XM_012413052.2
NW_020311346.1	Gnomon	CDS	918954	919015	.	+	0	Name=XP_012268475.1;ID=cds-XP_012268475.1;Dbxref=GeneID:105693238%2CGenbank:XP_012268475.1;Parent=rna-XM_012413052.2
NW_020311346.1	Gnomon	CDS	919202	919309	.	+	0	Name=XP_012268475.1;ID=cds-XP_012268475.1;Dbxref=GeneID:105693238%2CGenbank:XP_012268475.1;Parent=rna-XM_012413052.2
NW_020311346.1	Gnomon	CDS	919425	919635	.	+	0	Name=XP_012268475.1;ID=cds-XP_012268475.1;Dbxref=GeneID:105693238%2CGenbank:XP_012268475.1;Parent=rna-XM_012413052.2
NW_020311346.1	Gnomon	CDS	919716	920127	.	+	0	Name=XP_012268475.1;ID=cds-XP_012268475.1;Dbxref=GeneID:105693238%2CGenbank:XP_012268475.1;Parent=rna-XM_012413052.2
NW_020311346.1	Gnomon	CDS	920303	920437	.	+	0	Name=XP_012268475.1;ID=cds-XP_012268475.1;Dbxref=GeneID:105693238%2CGenbank:XP_012268475.1;Parent=rna-XM_012413052.2
NW_020311346.1	Gnomon	CDS	925247	925475	.	+	0	Name=XP_012268475.1;ID=cds-XP_012268475.1;Dbxref=GeneID:105693238%2CGenbank:XP_012268475.1;Parent=rna-XM_012413052.2
NW_020311346.1	Gnomon	CDS	930266	930424	.	+	0	Name=XP_012268475.1;ID=cds-XP_012268475.1;Dbxref=GeneID:105693238%2CGenbank:XP_012268475.1;Parent=rna-XM_012413052.2
NW_020311346.1	Gnomon	CDS	930570	930673	.	+	0	Name=XP_012268475.1;ID=cds-XP_012268475.1;Dbxref=GeneID:105693238%2CGenbank:XP_012268475.1;Parent=rna-XM_012413052.2
NW_020311346.1	Gnomon	CDS	930885	931072	.	+	0	Name=XP_012268475.1;ID=cds-XP_012268475.1;Dbxref=GeneID:105693238%2CGenbank:XP_012268475.1;Parent=rna-XM_012413052.2
NW_020311346.1	Gnomon	CDS	933983	934178	.	+	0	Name=XP_012268475.1;ID=cds-XP_012268475.1;Dbxref=GeneID:105693238%2CGenbank:XP_012268475.1;Parent=rna-XM_012413052.2
NW_020311346.1	Gnomon	CDS	935073	935090	.	+	0	Name=XP_012268475.1;ID=cds-XP_012268475.1;Dbxref=GeneID:105693238%2CGenbank:XP_012268475.1;Parent=rna-XM_012413052.2
NW_020311346.1	Gnomon	CDS	915312	915391	.	-	0	Name=XP_012268488.1;ID=cds-XP_012268488.1;Dbxref=GeneID:105693250%2CGenbank:XP_012268488.1;Parent=rna-XM_012413065.2
NW_020311346.1	Gnomon	CDS	914228	914389	.	-	0	Name=XP_012268488.1;ID=cds-XP_012268488.1;Dbxref=GeneID:105693250%2CGenbank:XP_012268488.1;Parent=rna-XM_012413065.2
NW_020311346.1	Gnomon	CDS	912055	912271	.	-	0	Name=XP_012268488.1;ID=cds-XP_012268488.1;Dbxref=GeneID:105693250%2CGenbank:XP_012268488.1;Parent=rna-XM_012413065.2
NW_020311346.1	Gnomon	CDS	911627	911961	.	-	0	Name=XP_012268488.1;ID=cds-XP_012268488.1;Dbxref=GeneID:105693250%2CGenbank:XP_012268488.1;Parent=rna-XM_012413065.2
NW_020311346.1	Gnomon	CDS	911436	911523	.	-	0	Name=XP_012268488.1;ID=cds-XP_012268488.1;Dbxref=GeneID:105693250%2CGenbank:XP_012268488.1;Parent=rna-XM_012413065.2
NW_020311346.1	Gnomon	CDS	911291	911353	.	-	0	Name=XP_012268488.1;ID=cds-XP_012268488.1;Dbxref=GeneID:105693250%2CGenbank:XP_012268488.1;Parent=rna-XM_012413065.2
NW_020311346.1	Gnomon	CDS	700971	704534	.	+	0	Name=XP_020710319.1;ID=cds-XP_020710319.1;Dbxref=GeneID:110117222%2CGenbank:XP_020710319.1;Parent=rna-XM_020854660.1
NW_020311346.1	Gnomon	CDS	887515	887782	.	+	0	Name=XP_012268605.1;ID=cds-XP_012268605.1;Dbxref=GeneID:105693337%2CGenbank:XP_012268605.1;Parent=rna-XM_012413182.2
NW_020311346.1	Gnomon	CDS	887876	888010	.	+	0	Name=XP_012268605.1;ID=cds-XP_012268605.1;Dbxref=GeneID:105693337%2CGenbank:XP_012268605.1;Parent=rna-XM_012413182.2
NW_020311346.1	Gnomon	CDS	888113	888450	.	+	0	Name=XP_012268605.1;ID=cds-XP_012268605.1;Dbxref=GeneID:105693337%2CGenbank:XP_012268605.1;Parent=rna-XM_012413182.2
NW_020311346.1	Gnomon	CDS	889165	889378	.	+	0	Name=XP_012268605.1;ID=cds-XP_012268605.1;Dbxref=GeneID:105693337%2CGenbank:XP_012268605.1;Parent=rna-XM_012413182.2
NW_020311346.1	Gnomon	CDS	889450	889719	.	+	0	Name=XP_012268605.1;ID=cds-XP_012268605.1;Dbxref=GeneID:105693337%2CGenbank:XP_012268605.1;Parent=rna-XM_012413182.2
NW_020311346.1	Gnomon	CDS	889802	890009	.	+	0	Name=XP_012268605.1;ID=cds-XP_012268605.1;Dbxref=GeneID:105693337%2CGenbank:XP_012268605.1;Parent=rna-XM_012413182.2
NW_020311346.1	Gnomon	CDS	890067	890855	.	+	0	Name=XP_012268605.1;ID=cds-XP_012268605.1;Dbxref=GeneID:105693337%2CGenbank:XP_012268605.1;Parent=rna-XM_012413182.2
NW_020311346.1	Gnomon	CDS	890930	891358	.	+	0	Name=XP_012268605.1;ID=cds-XP_012268605.1;Dbxref=GeneID:105693337%2CGenbank:XP_012268605.1;Parent=rna-XM_012413182.2
NW_020311346.1	Gnomon	CDS	891427	891625	.	+	0	Name=XP_012268605.1;ID=cds-XP_012268605.1;Dbxref=GeneID:105693337%2CGenbank:XP_012268605.1;Parent=rna-XM_012413182.2
NW_020311346.1	Gnomon	exon	902734	903204	.	-	.	ID=exon-XM_012398518.2-2;Dbxref=GeneID:105684824%2CGenbank:XM_012398518.2;Parent=rna-XM_012398518.2
NW_020311346.1	Gnomon	exon	903307	903677	.	-	.	ID=exon-XM_012398518.2-1;Dbxref=GeneID:105684824%2CGenbank:XM_012398518.2;Parent=rna-XM_012398518.2
NW_020311346.1	Gnomon	exon	902136	902656	.	-	.	ID=exon-XM_012398518.2-3;Dbxref=GeneID:105684824%2CGenbank:XM_012398518.2;Parent=rna-XM_012398518.2
NW_020311346.1	Gnomon	CDS	308556	308631	.	+	0	Name=XP_020710306.1;ID=cds-XP_020710306.1;Dbxref=GeneID:105690041%2CGenbank:XP_020710306.1;Parent=rna-XM_020854647.1
NW_020311346.1	Gnomon	CDS	330390	330623	.	+	0	Name=XP_020710306.1;ID=cds-XP_020710306.1;Dbxref=GeneID:105690041%2CGenbank:XP_020710306.1;Parent=rna-XM_020854647.1
NW_020311346.1	Gnomon	CDS	332308	332439	.	+	0	Name=XP_020710306.1;ID=cds-XP_020710306.1;Dbxref=GeneID:105690041%2CGenbank:XP_020710306.1;Parent=rna-XM_020854647.1
NW_020311346.1	Gnomon	CDS	333677	333804	.	+	0	Name=XP_020710306.1;ID=cds-XP_020710306.1;Dbxref=GeneID:105690041%2CGenbank:XP_020710306.1;Parent=rna-XM_020854647.1
NW_020311346.1	Gnomon	CDS	335773	336001	.	+	0	Name=XP_020710306.1;ID=cds-XP_020710306.1;Dbxref=GeneID:105690041%2CGenbank:XP_020710306.1;Parent=rna-XM_020854647.1
NW_020311346.1	Gnomon	CDS	338443	338606	.	+	0	Name=XP_020710306.1;ID=cds-XP_020710306.1;Dbxref=GeneID:105690041%2CGenbank:XP_020710306.1;Parent=rna-XM_020854647.1
NW_020311346.1	Gnomon	CDS	340263	340476	.	+	0	Name=XP_020710306.1;ID=cds-XP_020710306.1;Dbxref=GeneID:105690041%2CGenbank:XP_020710306.1;Parent=rna-XM_020854647.1
NW_020311346.1	Gnomon	CDS	342597	342776	.	+	0	Name=XP_020710306.1;ID=cds-XP_020710306.1;Dbxref=GeneID:105690041%2CGenbank:XP_020710306.1;Parent=rna-XM_020854647.1
NW_020311346.1	Gnomon	CDS	343070	343278	.	+	0	Name=XP_020710306.1;ID=cds-XP_020710306.1;Dbxref=GeneID:105690041%2CGenbank:XP_020710306.1;Parent=rna-XM_020854647.1
NW_020311346.1	Gnomon	CDS	344781	345030	.	+	0	Name=XP_020710306.1;ID=cds-XP_020710306.1;Dbxref=GeneID:105690041%2CGenbank:XP_020710306.1;Parent=rna-XM_020854647.1
NW_020311346.1	Gnomon	CDS	345142	345410	.	+	0	Name=XP_020710306.1;ID=cds-XP_020710306.1;Dbxref=GeneID:105690041%2CGenbank:XP_020710306.1;Parent=rna-XM_020854647.1
NW_020311346.1	Gnomon	CDS	345540	345694	.	+	0	Name=XP_020710306.1;ID=cds-XP_020710306.1;Dbxref=GeneID:105690041%2CGenbank:XP_020710306.1;Parent=rna-XM_020854647.1
NW_020311346.1	Gnomon	CDS	345782	345947	.	+	0	Name=XP_020710306.1;ID=cds-XP_020710306.1;Dbxref=GeneID:105690041%2CGenbank:XP_020710306.1;Parent=rna-XM_020854647.1
NW_020311346.1	Gnomon	CDS	346031	346391	.	+	0	Name=XP_020710306.1;ID=cds-XP_020710306.1;Dbxref=GeneID:105690041%2CGenbank:XP_020710306.1;Parent=rna-XM_020854647.1
NW_020311346.1	Gnomon	CDS	346486	346736	.	+	0	Name=XP_020710306.1;ID=cds-XP_020710306.1;Dbxref=GeneID:105690041%2CGenbank:XP_020710306.1;Parent=rna-XM_020854647.1
NW_020311346.1	Gnomon	exon	656154	656856	.	-	.	ID=exon-XM_020854656.1-4;Dbxref=GeneID:105690000%2CGenbank:XM_020854656.1;Parent=rna-XM_020854656.1
NW_020311346.1	Gnomon	exon	656960	657143	.	-	.	ID=exon-XM_020854656.1-3;Dbxref=GeneID:105690000%2CGenbank:XM_020854656.1;Parent=rna-XM_020854656.1
NW_020311346.1	Gnomon	exon	658049	658452	.	-	.	ID=exon-XM_020854656.1-2;Dbxref=GeneID:105690000%2CGenbank:XM_020854656.1;Parent=rna-XM_020854656.1
NW_020311346.1	Gnomon	exon	658630	658811	.	-	.	ID=exon-XM_020854656.1-1;Dbxref=GeneID:105690000%2CGenbank:XM_020854656.1;Parent=rna-XM_020854656.1
NW_020311346.1	Gnomon	CDS	283037	283258	.	-	0	Name=XP_012262928.1;ID=cds-XP_012262928.1;Dbxref=GeneID:105690029%2CGenbank:XP_012262928.1;Parent=rna-XM_012407505.3
NW_020311346.1	Gnomon	CDS	282731	282940	.	-	0	Name=XP_012262928.1;ID=cds-XP_012262928.1;Dbxref=GeneID:105690029%2CGenbank:XP_012262928.1;Parent=rna-XM_012407505.3
NW_020311346.1	Gnomon	CDS	281538	281698	.	-	0	Name=XP_012262928.1;ID=cds-XP_012262928.1;Dbxref=GeneID:105690029%2CGenbank:XP_012262928.1;Parent=rna-XM_012407505.3
NW_020311346.1	Gnomon	CDS	281394	281468	.	-	0	Name=XP_012262928.1;ID=cds-XP_012262928.1;Dbxref=GeneID:105690029%2CGenbank:XP_012262928.1;Parent=rna-XM_012407505.3
NW_020311346.1	Gnomon	CDS	280577	280737	.	-	0	Name=XP_012262928.1;ID=cds-XP_012262928.1;Dbxref=GeneID:105690029%2CGenbank:XP_012262928.1;Parent=rna-XM_012407505.3
NW_020311346.1	Gnomon	CDS	280346	280494	.	-	0	Name=XP_012262928.1;ID=cds-XP_012262928.1;Dbxref=GeneID:105690029%2CGenbank:XP_012262928.1;Parent=rna-XM_012407505.3
NW_020311346.1	Gnomon	CDS	615424	615454	.	+	0	Name=XP_012262902.1;ID=cds-XP_012262902.1;Dbxref=GeneID:105690010%2CGenbank:XP_012262902.1;Parent=rna-XM_012407479.2
NW_020311346.1	Gnomon	CDS	615897	616008	.	+	0	Name=XP_012262902.1;ID=cds-XP_012262902.1;Dbxref=GeneID:105690010%2CGenbank:XP_012262902.1;Parent=rna-XM_012407479.2
NW_020311346.1	Gnomon	CDS	616119	616572	.	+	0	Name=XP_012262902.1;ID=cds-XP_012262902.1;Dbxref=GeneID:105690010%2CGenbank:XP_012262902.1;Parent=rna-XM_012407479.2
NW_020311346.1	Gnomon	CDS	437983	438168	.	-	0	Name=XP_012262892.1;ID=cds-XP_012262892.1;Dbxref=GeneID:105690004%2CGenbank:XP_012262892.1;Parent=rna-XM_012407469.2
NW_020311346.1	Gnomon	CDS	437646	437837	.	-	0	Name=XP_012262892.1;ID=cds-XP_012262892.1;Dbxref=GeneID:105690004%2CGenbank:XP_012262892.1;Parent=rna-XM_012407469.2
NW_020311346.1	Gnomon	CDS	436009	436591	.	-	0	Name=XP_012262892.1;ID=cds-XP_012262892.1;Dbxref=GeneID:105690004%2CGenbank:XP_012262892.1;Parent=rna-XM_012407469.2
NW_020311346.1	Gnomon	CDS	434941	435000	.	-	0	Name=XP_012262892.1;ID=cds-XP_012262892.1;Dbxref=GeneID:105690004%2CGenbank:XP_012262892.1;Parent=rna-XM_012407469.2
NW_020311346.1	Gnomon	CDS	397212	397558	.	-	0	Name=XP_012262892.1;ID=cds-XP_012262892.1;Dbxref=GeneID:105690004%2CGenbank:XP_012262892.1;Parent=rna-XM_012407469.2
NW_020311346.1	Gnomon	mRNA	670939	776313	.	-	.	Name=XM_020854665.1;ID=rna-XM_020854665.1;Dbxref=GeneID:105690021%2CGenbank:XM_020854665.1;Parent=gene-LOC105690021
NW_020311346.1	Gnomon	lnc_RNA	373671	380125	.	+	.	Name=XR_003150189.1;ID=rna-XR_003150189.1;Dbxref=GeneID:112694799%2CGenbank:XR_003150189.1;Parent=gene-LOC112694799
NW_020311346.1	Gnomon	mRNA	244075	250404	.	+	.	Name=XM_020854657.1;ID=rna-XM_020854657.1;Dbxref=GeneID:110117221%2CGenbank:XM_020854657.1;Parent=gene-LOC110117221
NW_020311346.1	Gnomon	CDS	615424	615454	.	+	0	Name=XP_020710307.1;ID=cds-XP_020710307.1;Dbxref=GeneID:105690010%2CGenbank:XP_020710307.1;Parent=rna-XM_020854648.1
NW_020311346.1	Gnomon	CDS	615912	616008	.	+	0	Name=XP_020710307.1;ID=cds-XP_020710307.1;Dbxref=GeneID:105690010%2CGenbank:XP_020710307.1;Parent=rna-XM_020854648.1
NW_020311346.1	Gnomon	CDS	616119	616572	.	+	0	Name=XP_020710307.1;ID=cds-XP_020710307.1;Dbxref=GeneID:105690010%2CGenbank:XP_020710307.1;Parent=rna-XM_020854648.1
NW_020311346.1	Gnomon	CDS	352022	352072	.	+	0	Name=XP_012262891.1;ID=cds-XP_012262891.1;Dbxref=GeneID:105690003%2CGenbank:XP_012262891.1;Parent=rna-XM_012407468.2
NW_020311346.1	Gnomon	CDS	352219	352416	.	+	0	Name=XP_012262891.1;ID=cds-XP_012262891.1;Dbxref=GeneID:105690003%2CGenbank:XP_012262891.1;Parent=rna-XM_012407468.2
NW_020311346.1	Gnomon	CDS	352497	352610	.	+	0	Name=XP_012262891.1;ID=cds-XP_012262891.1;Dbxref=GeneID:105690003%2CGenbank:XP_012262891.1;Parent=rna-XM_012407468.2
NW_020311346.1	Gnomon	CDS	352700	352935	.	+	0	Name=XP_012262891.1;ID=cds-XP_012262891.1;Dbxref=GeneID:105690003%2CGenbank:XP_012262891.1;Parent=rna-XM_012407468.2
NW_020311346.1	Gnomon	CDS	353042	353195	.	+	0	Name=XP_012262891.1;ID=cds-XP_012262891.1;Dbxref=GeneID:105690003%2CGenbank:XP_012262891.1;Parent=rna-XM_012407468.2
NW_020311346.1	Gnomon	CDS	353307	353416	.	+	0	Name=XP_012262891.1;ID=cds-XP_012262891.1;Dbxref=GeneID:105690003%2CGenbank:XP_012262891.1;Parent=rna-XM_012407468.2
NW_020311346.1	Gnomon	CDS	353493	353547	.	+	0	Name=XP_012262891.1;ID=cds-XP_012262891.1;Dbxref=GeneID:105690003%2CGenbank:XP_012262891.1;Parent=rna-XM_012407468.2
NW_020311346.1	Gnomon	gene	365032	367360	.	-	.	Name=LOC110117219;ID=gene-LOC110117219;Dbxref=GeneID:110117219
NW_020311346.1	Gnomon	exon	569992	570232	.	-	.	ID=exon-XM_025746021.1-1;Dbxref=GeneID:105689997%2CGenbank:XM_025746021.1;Parent=rna-XM_025746021.1
NW_020311346.1	Gnomon	gene	674029	680950	.	+	.	Name=LOC110117224;ID=gene-LOC110117224;Dbxref=GeneID:110117224
NW_020311346.1	Gnomon	gene	742911	745133	.	+	.	Name=LOC110117223;ID=gene-LOC110117223;Dbxref=GeneID:110117223
NW_020311346.1	Gnomon	exon	560505	560667	.	-	.	ID=exon-XM_025746021.1-3;Dbxref=GeneID:105689997%2CGenbank:XM_025746021.1;Parent=rna-XM_025746021.1
NW_020311346.1	Gnomon	exon	634026	634203	.	-	.	ID=exon-XM_012407527.3-1;Dbxref=GeneID:105690039%2CGenbank:XM_012407527.3;Parent=rna-XM_012407527.3
NW_020311346.1	Gnomon	exon	562090	562189	.	-	.	ID=exon-XM_025746021.1-2;Dbxref=GeneID:105689997%2CGenbank:XM_025746021.1;Parent=rna-XM_025746021.1
NW_020311346.1	Gnomon	exon	632821	633145	.	-	.	ID=exon-XM_012407527.3-2;Dbxref=GeneID:105690039%2CGenbank:XM_012407527.3;Parent=rna-XM_012407527.3
NW_020311346.1	Gnomon	gene	362106	364025	.	-	.	Name=LOC110117220;ID=gene-LOC110117220;Dbxref=GeneID:110117220
NW_020311346.1	Gnomon	exon	510930	511125	.	-	.	ID=exon-XM_025746021.1-5;Dbxref=GeneID:105689997%2CGenbank:XM_025746021.1;Parent=rna-XM_025746021.1
NW_020311346.1	Gnomon	exon	632372	632492	.	-	.	ID=exon-XM_012407527.3-3;Dbxref=GeneID:105690039%2CGenbank:XM_012407527.3;Parent=rna-XM_012407527.3
NW_020311346.1	Gnomon	exon	514183	514365	.	-	.	ID=exon-XM_025746021.1-4;Dbxref=GeneID:105689997%2CGenbank:XM_025746021.1;Parent=rna-XM_025746021.1
NW_020311346.1	Gnomon	exon	631954	632257	.	-	.	ID=exon-XM_012407527.3-4;Dbxref=GeneID:105690039%2CGenbank:XM_012407527.3;Parent=rna-XM_012407527.3
NW_020311346.1	Gnomon	exon	509875	510420	.	-	.	ID=exon-XM_025746021.1-7;Dbxref=GeneID:105689997%2CGenbank:XM_025746021.1;Parent=rna-XM_025746021.1
NW_020311346.1	Gnomon	exon	631409	631558	.	-	.	ID=exon-XM_012407527.3-5;Dbxref=GeneID:105690039%2CGenbank:XM_012407527.3;Parent=rna-XM_012407527.3
NW_020311346.1	Gnomon	gene	700178	705128	.	+	.	Name=LOC110117222;ID=gene-LOC110117222;Dbxref=GeneID:110117222
NW_020311346.1	Gnomon	gene	244075	250404	.	+	.	Name=LOC110117221;ID=gene-LOC110117221;Dbxref=GeneID:110117221
NW_020311346.1	Gnomon	exon	510544	510851	.	-	.	ID=exon-XM_025746021.1-6;Dbxref=GeneID:105689997%2CGenbank:XM_025746021.1;Parent=rna-XM_025746021.1
NW_020311346.1	Gnomon	exon	631130	631241	.	-	.	ID=exon-XM_012407527.3-6;Dbxref=GeneID:105690039%2CGenbank:XM_012407527.3;Parent=rna-XM_012407527.3
NW_020311346.1	Gnomon	exon	629589	629830	.	-	.	ID=exon-XM_012407527.3-7;Dbxref=GeneID:105690039%2CGenbank:XM_012407527.3;Parent=rna-XM_012407527.3
NW_020311346.1	Gnomon	exon	843066	843505	.	+	.	ID=exon-XM_020856169.1-2;Dbxref=GeneID:105693449%2CGenbank:XM_020856169.1;Parent=rna-XM_020856169.1
NW_020311346.1	Gnomon	exon	843860	844110	.	+	.	ID=exon-XM_020856169.1-3;Dbxref=GeneID:105693449%2CGenbank:XM_020856169.1;Parent=rna-XM_020856169.1
NW_020311346.1	Gnomon	exon	833029	833591	.	+	.	ID=exon-XM_020856169.1-1;Dbxref=GeneID:105693449%2CGenbank:XM_020856169.1;Parent=rna-XM_020856169.1
NW_020311346.1	Gnomon	exon	870358	870598	.	+	.	ID=exon-XM_020856169.1-6;Dbxref=GeneID:105693449%2CGenbank:XM_020856169.1;Parent=rna-XM_020856169.1
NW_020311346.1	Gnomon	exon	871637	872255	.	+	.	ID=exon-XM_020856169.1-7;Dbxref=GeneID:105693449%2CGenbank:XM_020856169.1;Parent=rna-XM_020856169.1
NW_020311346.1	Gnomon	exon	844281	844440	.	+	.	ID=exon-XM_020856169.1-4;Dbxref=GeneID:105693449%2CGenbank:XM_020856169.1;Parent=rna-XM_020856169.1
NW_020311346.1	Gnomon	exon	869260	869328	.	+	.	ID=exon-XM_020856169.1-5;Dbxref=GeneID:105693449%2CGenbank:XM_020856169.1;Parent=rna-XM_020856169.1
NW_020311346.1	Gnomon	mRNA	365032	367360	.	-	.	Name=XM_020854644.1;ID=rna-XM_020854644.1;Dbxref=GeneID:110117219%2CGenbank:XM_020854644.1;Parent=gene-LOC110117219
NW_020311346.1	Gnomon	exon	261740	262045	.	+	.	ID=exon-XM_020854658.1-12;Dbxref=GeneID:105690033%2CGenbank:XM_020854658.1;Parent=rna-XM_020854658.1
NW_020311346.1	Gnomon	exon	261530	261652	.	+	.	ID=exon-XM_020854658.1-11;Dbxref=GeneID:105690033%2CGenbank:XM_020854658.1;Parent=rna-XM_020854658.1
NW_020311346.1	Gnomon	exon	261160	261256	.	+	.	ID=exon-XM_020854658.1-10;Dbxref=GeneID:105690033%2CGenbank:XM_020854658.1;Parent=rna-XM_020854658.1
NW_020311346.1	Gnomon	exon	279384	279509	.	+	.	ID=exon-XM_020854651.1-1;Dbxref=GeneID:105690024%2CGenbank:XM_020854651.1;Parent=rna-XM_020854651.1
NW_020311346.1	Gnomon	exon	284560	286279	.	+	.	ID=exon-XM_020854651.1-3;Dbxref=GeneID:105690024%2CGenbank:XM_020854651.1;Parent=rna-XM_020854651.1
NW_020311346.1	Gnomon	exon	283497	283596	.	+	.	ID=exon-XM_020854651.1-2;Dbxref=GeneID:105690024%2CGenbank:XM_020854651.1;Parent=rna-XM_020854651.1
NW_020311346.1	Gnomon	exon	287643	288714	.	+	.	ID=exon-XM_020854651.1-5;Dbxref=GeneID:105690024%2CGenbank:XM_020854651.1;Parent=rna-XM_020854651.1
NW_020311346.1	Gnomon	exon	287106	287509	.	+	.	ID=exon-XM_020854651.1-4;Dbxref=GeneID:105690024%2CGenbank:XM_020854651.1;Parent=rna-XM_020854651.1
NW_020311346.1	Gnomon	exon	563969	564806	.	+	.	ID=exon-XM_012407538.1-4;Dbxref=GeneID:105690046%2CGenbank:XM_012407538.1;Parent=rna-XM_012407538.1
NW_020311346.1	Gnomon	exon	563413	563817	.	+	.	ID=exon-XM_012407538.1-3;Dbxref=GeneID:105690046%2CGenbank:XM_012407538.1;Parent=rna-XM_012407538.1
NW_020311346.1	Gnomon	exon	563186	563350	.	+	.	ID=exon-XM_012407538.1-2;Dbxref=GeneID:105690046%2CGenbank:XM_012407538.1;Parent=rna-XM_012407538.1
NW_020311346.1	Gnomon	exon	562949	563082	.	+	.	ID=exon-XM_012407538.1-1;Dbxref=GeneID:105690046%2CGenbank:XM_012407538.1;Parent=rna-XM_012407538.1
NW_020311346.1	Gnomon	exon	565562	565652	.	+	.	ID=exon-XM_012407538.1-6;Dbxref=GeneID:105690046%2CGenbank:XM_012407538.1;Parent=rna-XM_012407538.1
NW_020311346.1	Gnomon	exon	565024	565312	.	+	.	ID=exon-XM_012407538.1-5;Dbxref=GeneID:105690046%2CGenbank:XM_012407538.1;Parent=rna-XM_012407538.1
NW_020311346.1	Gnomon	mRNA	197425	262045	.	+	.	Name=XM_020854658.1;ID=rna-XM_020854658.1;Dbxref=GeneID:105690033%2CGenbank:XM_020854658.1;Parent=gene-LOC105690033
NW_020311346.1	Gnomon	mRNA	562949	565647	.	+	.	Name=XM_012407540.1;ID=rna-XM_012407540.1;Dbxref=GeneID:105690046%2CGenbank:XM_012407540.1;Parent=gene-LOC105690046
NW_020311346.1	Gnomon	CDS	437983	438168	.	-	0	Name=XP_020710308.1;ID=cds-XP_020710308.1;Dbxref=GeneID:105690004%2CGenbank:XP_020710308.1;Parent=rna-XM_020854649.1
NW_020311346.1	Gnomon	CDS	437646	437837	.	-	0	Name=XP_020710308.1;ID=cds-XP_020710308.1;Dbxref=GeneID:105690004%2CGenbank:XP_020710308.1;Parent=rna-XM_020854649.1
NW_020311346.1	Gnomon	CDS	436009	436591	.	-	0	Name=XP_020710308.1;ID=cds-XP_020710308.1;Dbxref=GeneID:105690004%2CGenbank:XP_020710308.1;Parent=rna-XM_020854649.1
NW_020311346.1	Gnomon	CDS	434941	435000	.	-	0	Name=XP_020710308.1;ID=cds-XP_020710308.1;Dbxref=GeneID:105690004%2CGenbank:XP_020710308.1;Parent=rna-XM_020854649.1
NW_020311346.1	Gnomon	CDS	400049	400314	.	-	0	Name=XP_020710308.1;ID=cds-XP_020710308.1;Dbxref=GeneID:105690004%2CGenbank:XP_020710308.1;Parent=rna-XM_020854649.1
NW_020311346.1	Gnomon	exon	915312	915728	.	-	.	ID=exon-XM_020852819.1-1;Dbxref=GeneID:105693250%2CGenbank:XM_020852819.1;Parent=rna-XM_020852819.1
NW_020311346.1	Gnomon	exon	914228	914389	.	-	.	ID=exon-XM_020852819.1-2;Dbxref=GeneID:105693250%2CGenbank:XM_020852819.1;Parent=rna-XM_020852819.1
NW_020311346.1	Gnomon	exon	912055	912271	.	-	.	ID=exon-XM_020852819.1-3;Dbxref=GeneID:105693250%2CGenbank:XM_020852819.1;Parent=rna-XM_020852819.1
NW_020311346.1	Gnomon	exon	911627	911961	.	-	.	ID=exon-XM_020852819.1-4;Dbxref=GeneID:105693250%2CGenbank:XM_020852819.1;Parent=rna-XM_020852819.1
NW_020311346.1	Gnomon	exon	911436	911523	.	-	.	ID=exon-XM_020852819.1-5;Dbxref=GeneID:105693250%2CGenbank:XM_020852819.1;Parent=rna-XM_020852819.1
NW_020311346.1	Gnomon	exon	910715	911353	.	-	.	ID=exon-XM_020852819.1-6;Dbxref=GeneID:105693250%2CGenbank:XM_020852819.1;Parent=rna-XM_020852819.1
NW_020311346.1	Gnomon	CDS	44143	44229	.	+	0	Name=XP_012262939.1;ID=cds-XP_012262939.1;Dbxref=GeneID:105690036%2CGenbank:XP_012262939.1;Parent=rna-XM_012407516.2
NW_020311346.1	Gnomon	CDS	50910	50951	.	+	0	Name=XP_012262939.1;ID=cds-XP_012262939.1;Dbxref=GeneID:105690036%2CGenbank:XP_012262939.1;Parent=rna-XM_012407516.2
NW_020311346.1	Gnomon	CDS	72694	72939	.	+	0	Name=XP_012262939.1;ID=cds-XP_012262939.1;Dbxref=GeneID:105690036%2CGenbank:XP_012262939.1;Parent=rna-XM_012407516.2
NW_020311346.1	Gnomon	CDS	78846	78879	.	+	0	Name=XP_012262939.1;ID=cds-XP_012262939.1;Dbxref=GeneID:105690036%2CGenbank:XP_012262939.1;Parent=rna-XM_012407516.2
NW_020311346.1	Gnomon	CDS	81956	82057	.	+	0	Name=XP_012262939.1;ID=cds-XP_012262939.1;Dbxref=GeneID:105690036%2CGenbank:XP_012262939.1;Parent=rna-XM_012407516.2
NW_020311346.1	Gnomon	CDS	82905	83040	.	+	0	Name=XP_012262939.1;ID=cds-XP_012262939.1;Dbxref=GeneID:105690036%2CGenbank:XP_012262939.1;Parent=rna-XM_012407516.2
NW_020311346.1	Gnomon	CDS	83130	83278	.	+	0	Name=XP_012262939.1;ID=cds-XP_012262939.1;Dbxref=GeneID:105690036%2CGenbank:XP_012262939.1;Parent=rna-XM_012407516.2
NW_020311346.1	Gnomon	CDS	83567	83598	.	+	0	Name=XP_012262939.1;ID=cds-XP_012262939.1;Dbxref=GeneID:105690036%2CGenbank:XP_012262939.1;Parent=rna-XM_012407516.2
NW_020311346.1	Gnomon	exon	900514	900793	.	-	.	ID=exon-XM_012413927.2-2;Dbxref=GeneID:105693781%2CGenbank:XM_012413927.2;Parent=rna-XM_012413927.2
NW_020311346.1	Gnomon	exon	901781	901853	.	-	.	ID=exon-XM_012413927.2-1;Dbxref=GeneID:105693781%2CGenbank:XM_012413927.2;Parent=rna-XM_012413927.2
NW_020311346.1	Gnomon	exon	899674	900056	.	-	.	ID=exon-XM_012413927.2-4;Dbxref=GeneID:105693781%2CGenbank:XM_012413927.2;Parent=rna-XM_012413927.2
NW_020311346.1	Gnomon	exon	900170	900409	.	-	.	ID=exon-XM_012413927.2-3;Dbxref=GeneID:105693781%2CGenbank:XM_012413927.2;Parent=rna-XM_012413927.2
NW_020311346.1	Gnomon	exon	898921	899585	.	-	.	ID=exon-XM_012413927.2-5;Dbxref=GeneID:105693781%2CGenbank:XM_012413927.2;Parent=rna-XM_012413927.2
NW_020311346.1	Gnomon	CDS	725648	726064	.	+	0	Name=XP_012262913.1;ID=cds-XP_012262913.1;Dbxref=GeneID:105690019%2CGenbank:XP_012262913.1;Parent=rna-XM_012407490.2
NW_020311346.1	Gnomon	CDS	726139	726558	.	+	0	Name=XP_012262913.1;ID=cds-XP_012262913.1;Dbxref=GeneID:105690019%2CGenbank:XP_012262913.1;Parent=rna-XM_012407490.2
NW_020311346.1	Gnomon	CDS	726654	726885	.	+	0	Name=XP_012262913.1;ID=cds-XP_012262913.1;Dbxref=GeneID:105690019%2CGenbank:XP_012262913.1;Parent=rna-XM_012407490.2
NW_020311346.1	Gnomon	CDS	726966	727191	.	+	0	Name=XP_012262913.1;ID=cds-XP_012262913.1;Dbxref=GeneID:105690019%2CGenbank:XP_012262913.1;Parent=rna-XM_012407490.2
NW_020311346.1	Gnomon	CDS	727279	727564	.	+	0	Name=XP_012262913.1;ID=cds-XP_012262913.1;Dbxref=GeneID:105690019%2CGenbank:XP_012262913.1;Parent=rna-XM_012407490.2
NW_020311346.1	Gnomon	CDS	271675	271739	.	-	0	Name=XP_012262926.1;ID=cds-XP_012262926.1;Dbxref=GeneID:105690028%2CGenbank:XP_012262926.1;Parent=rna-XM_012407503.2
NW_020311346.1	Gnomon	CDS	270482	271556	.	-	0	Name=XP_012262926.1;ID=cds-XP_012262926.1;Dbxref=GeneID:105690028%2CGenbank:XP_012262926.1;Parent=rna-XM_012407503.2
NW_020311346.1	Gnomon	mRNA	104383	105620	.	+	.	Name=XM_012407459.1;ID=rna-XM_012407459.1;Dbxref=GeneID:105689994%2CGenbank:XM_012407459.1;Parent=gene-LOC105689994
NW_020311346.1	Gnomon	CDS	788152	788298	.	+	0	Name=XP_012262900.1;ID=cds-XP_012262900.1;Dbxref=GeneID:105690009%2CGenbank:XP_012262900.1;Parent=rna-XM_012407477.2
NW_020311346.1	Gnomon	CDS	788496	788597	.	+	0	Name=XP_012262900.1;ID=cds-XP_012262900.1;Dbxref=GeneID:105690009%2CGenbank:XP_012262900.1;Parent=rna-XM_012407477.2
NW_020311346.1	Gnomon	CDS	788694	788912	.	+	0	Name=XP_012262900.1;ID=cds-XP_012262900.1;Dbxref=GeneID:105690009%2CGenbank:XP_012262900.1;Parent=rna-XM_012407477.2
NW_020311346.1	Gnomon	CDS	788992	789236	.	+	0	Name=XP_012262900.1;ID=cds-XP_012262900.1;Dbxref=GeneID:105690009%2CGenbank:XP_012262900.1;Parent=rna-XM_012407477.2
NW_020311346.1	Gnomon	CDS	789350	789665	.	+	0	Name=XP_012262900.1;ID=cds-XP_012262900.1;Dbxref=GeneID:105690009%2CGenbank:XP_012262900.1;Parent=rna-XM_012407477.2
NW_020311346.1	Gnomon	CDS	789740	789958	.	+	0	Name=XP_012262900.1;ID=cds-XP_012262900.1;Dbxref=GeneID:105690009%2CGenbank:XP_012262900.1;Parent=rna-XM_012407477.2
NW_020311346.1	Gnomon	CDS	790036	790098	.	+	0	Name=XP_012262900.1;ID=cds-XP_012262900.1;Dbxref=GeneID:105690009%2CGenbank:XP_012262900.1;Parent=rna-XM_012407477.2
NW_020311346.1	Gnomon	exon	261740	262045	.	+	.	ID=exon-XM_012407511.2-11;Dbxref=GeneID:105690033%2CGenbank:XM_012407511.2;Parent=rna-XM_012407511.2
NW_020311346.1	Gnomon	exon	261530	261652	.	+	.	ID=exon-XM_012407511.2-10;Dbxref=GeneID:105690033%2CGenbank:XM_012407511.2;Parent=rna-XM_012407511.2
NW_020311346.1	Gnomon	mRNA	303439	349322	.	+	.	Name=XM_020854645.1;ID=rna-XM_020854645.1;Dbxref=GeneID:105690041%2CGenbank:XM_020854645.1;Parent=gene-LOC105690041
NW_020311346.1	Gnomon	gene	902599	904533	.	+	.	Name=LOC110117359;ID=gene-LOC110117359;Dbxref=GeneID:110117359
NW_020311346.1	Gnomon	CDS	659666	659778	.	-	0	Name=XP_012262890.1;ID=cds-XP_012262890.1;Dbxref=GeneID:105690001%2CGenbank:XP_012262890.1;Parent=rna-XM_012407467.1
NW_020311346.1	Gnomon	CDS	659141	659558	.	-	0	Name=XP_012262890.1;ID=cds-XP_012262890.1;Dbxref=GeneID:105690001%2CGenbank:XP_012262890.1;Parent=rna-XM_012407467.1
NW_020311346.1	Gnomon	CDS	917658	917711	.	+	0	Name=XP_012268467.1;ID=cds-XP_012268467.1;Dbxref=GeneID:105693238%2CGenbank:XP_012268467.1;Parent=rna-XM_012413044.2
NW_020311346.1	Gnomon	CDS	918065	918150	.	+	0	Name=XP_012268467.1;ID=cds-XP_012268467.1;Dbxref=GeneID:105693238%2CGenbank:XP_012268467.1;Parent=rna-XM_012413044.2
NW_020311346.1	Gnomon	CDS	918397	918465	.	+	0	Name=XP_012268467.1;ID=cds-XP_012268467.1;Dbxref=GeneID:105693238%2CGenbank:XP_012268467.1;Parent=rna-XM_012413044.2
NW_020311346.1	Gnomon	CDS	918647	918859	.	+	0	Name=XP_012268467.1;ID=cds-XP_012268467.1;Dbxref=GeneID:105693238%2CGenbank:XP_012268467.1;Parent=rna-XM_012413044.2
NW_020311346.1	Gnomon	CDS	918954	919015	.	+	0	Name=XP_012268467.1;ID=cds-XP_012268467.1;Dbxref=GeneID:105693238%2CGenbank:XP_012268467.1;Parent=rna-XM_012413044.2
NW_020311346.1	Gnomon	CDS	919425	919635	.	+	0	Name=XP_012268467.1;ID=cds-XP_012268467.1;Dbxref=GeneID:105693238%2CGenbank:XP_012268467.1;Parent=rna-XM_012413044.2
NW_020311346.1	Gnomon	CDS	919716	920127	.	+	0	Name=XP_012268467.1;ID=cds-XP_012268467.1;Dbxref=GeneID:105693238%2CGenbank:XP_012268467.1;Parent=rna-XM_012413044.2
NW_020311346.1	Gnomon	CDS	920303	920437	.	+	0	Name=XP_012268467.1;ID=cds-XP_012268467.1;Dbxref=GeneID:105693238%2CGenbank:XP_012268467.1;Parent=rna-XM_012413044.2
NW_020311346.1	Gnomon	CDS	925247	925475	.	+	0	Name=XP_012268467.1;ID=cds-XP_012268467.1;Dbxref=GeneID:105693238%2CGenbank:XP_012268467.1;Parent=rna-XM_012413044.2
NW_020311346.1	Gnomon	CDS	930266	930424	.	+	0	Name=XP_012268467.1;ID=cds-XP_012268467.1;Dbxref=GeneID:105693238%2CGenbank:XP_012268467.1;Parent=rna-XM_012413044.2
NW_020311346.1	Gnomon	CDS	930570	930673	.	+	0	Name=XP_012268467.1;ID=cds-XP_012268467.1;Dbxref=GeneID:105693238%2CGenbank:XP_012268467.1;Parent=rna-XM_012413044.2
NW_020311346.1	Gnomon	CDS	930885	931072	.	+	0	Name=XP_012268467.1;ID=cds-XP_012268467.1;Dbxref=GeneID:105693238%2CGenbank:XP_012268467.1;Parent=rna-XM_012413044.2
NW_020311346.1	Gnomon	CDS	933983	934178	.	+	0	Name=XP_012268467.1;ID=cds-XP_012268467.1;Dbxref=GeneID:105693238%2CGenbank:XP_012268467.1;Parent=rna-XM_012413044.2
NW_020311346.1	Gnomon	CDS	935073	935090	.	+	0	Name=XP_012268467.1;ID=cds-XP_012268467.1;Dbxref=GeneID:105693238%2CGenbank:XP_012268467.1;Parent=rna-XM_012413044.2
NW_020311346.1	Gnomon	exon	875422	875792	.	-	.	ID=exon-XM_012413364.2-1;Dbxref=GeneID:105693436%2CGenbank:XM_012413364.2;Parent=rna-XM_012413364.2
NW_020311346.1	Gnomon	exon	875057	875327	.	-	.	ID=exon-XM_012413364.2-2;Dbxref=GeneID:105693436%2CGenbank:XM_012413364.2;Parent=rna-XM_012413364.2
NW_020311346.1	Gnomon	exon	874635	874803	.	-	.	ID=exon-XM_012413364.2-3;Dbxref=GeneID:105693436%2CGenbank:XM_012413364.2;Parent=rna-XM_012413364.2
NW_020311346.1	Gnomon	exon	873545	874498	.	-	.	ID=exon-XM_012413364.2-4;Dbxref=GeneID:105693436%2CGenbank:XM_012413364.2;Parent=rna-XM_012413364.2
NW_020311346.1	Gnomon	CDS	284573	286279	.	+	0	Name=XP_020710309.1;ID=cds-XP_020710309.1;Dbxref=GeneID:105690024%2CGenbank:XP_020710309.1;Parent=rna-XM_020854650.1
NW_020311346.1	Gnomon	CDS	287106	287509	.	+	0	Name=XP_020710309.1;ID=cds-XP_020710309.1;Dbxref=GeneID:105690024%2CGenbank:XP_020710309.1;Parent=rna-XM_020854650.1
NW_020311346.1	Gnomon	CDS	287643	288024	.	+	0	Name=XP_020710309.1;ID=cds-XP_020710309.1;Dbxref=GeneID:105690024%2CGenbank:XP_020710309.1;Parent=rna-XM_020854650.1
NW_020311346.1	Gnomon	exon	699576	699720	.	+	.	ID=exon-XM_020854663.1-7;Dbxref=GeneID:105690022%2CGenbank:XM_020854663.1;Parent=rna-XM_020854663.1
NW_020311346.1	Gnomon	exon	699784	700082	.	+	.	ID=exon-XM_020854663.1-8;Dbxref=GeneID:105690022%2CGenbank:XM_020854663.1;Parent=rna-XM_020854663.1
NW_020311346.1	Gnomon	exon	697370	697512	.	+	.	ID=exon-XM_020854663.1-1;Dbxref=GeneID:105690022%2CGenbank:XM_020854663.1;Parent=rna-XM_020854663.1
NW_020311346.1	Gnomon	exon	698013	698313	.	+	.	ID=exon-XM_020854663.1-2;Dbxref=GeneID:105690022%2CGenbank:XM_020854663.1;Parent=rna-XM_020854663.1
NW_020311346.1	Gnomon	exon	698940	699096	.	+	.	ID=exon-XM_020854663.1-5;Dbxref=GeneID:105690022%2CGenbank:XM_020854663.1;Parent=rna-XM_020854663.1
NW_020311346.1	Gnomon	exon	699195	699518	.	+	.	ID=exon-XM_020854663.1-6;Dbxref=GeneID:105690022%2CGenbank:XM_020854663.1;Parent=rna-XM_020854663.1
NW_020311346.1	Gnomon	exon	698391	698576	.	+	.	ID=exon-XM_020854663.1-3;Dbxref=GeneID:105690022%2CGenbank:XM_020854663.1;Parent=rna-XM_020854663.1
NW_020311346.1	Gnomon	exon	698660	698862	.	+	.	ID=exon-XM_020854663.1-4;Dbxref=GeneID:105690022%2CGenbank:XM_020854663.1;Parent=rna-XM_020854663.1
NW_020311346.1	Gnomon	CDS	274026	274090	.	-	0	Name=XP_012262925.1;ID=cds-XP_012262925.1;Dbxref=GeneID:105690026%2CGenbank:XP_012262925.1;Parent=rna-XM_012407502.2
NW_020311346.1	Gnomon	CDS	272785	273880	.	-	0	Name=XP_012262925.1;ID=cds-XP_012262925.1;Dbxref=GeneID:105690026%2CGenbank:XP_012262925.1;Parent=rna-XM_012407502.2
NW_020311346.1	Gnomon	exon	346486	349322	.	+	.	ID=exon-XM_020854645.1-16;Dbxref=GeneID:105690041%2CGenbank:XM_020854645.1;Parent=rna-XM_020854645.1
NW_020311346.1	Gnomon	exon	345782	345947	.	+	.	ID=exon-XM_020854645.1-14;Dbxref=GeneID:105690041%2CGenbank:XM_020854645.1;Parent=rna-XM_020854645.1
NW_020311346.1	Gnomon	exon	346031	346391	.	+	.	ID=exon-XM_020854645.1-15;Dbxref=GeneID:105690041%2CGenbank:XM_020854645.1;Parent=rna-XM_020854645.1
NW_020311346.1	Gnomon	exon	345142	345410	.	+	.	ID=exon-XM_020854645.1-12;Dbxref=GeneID:105690041%2CGenbank:XM_020854645.1;Parent=rna-XM_020854645.1
NW_020311346.1	Gnomon	exon	345540	345694	.	+	.	ID=exon-XM_020854645.1-13;Dbxref=GeneID:105690041%2CGenbank:XM_020854645.1;Parent=rna-XM_020854645.1
NW_020311346.1	Gnomon	exon	343070	343278	.	+	.	ID=exon-XM_020854645.1-10;Dbxref=GeneID:105690041%2CGenbank:XM_020854645.1;Parent=rna-XM_020854645.1
NW_020311346.1	Gnomon	exon	344781	345030	.	+	.	ID=exon-XM_020854645.1-11;Dbxref=GeneID:105690041%2CGenbank:XM_020854645.1;Parent=rna-XM_020854645.1
NW_020311346.1	Gnomon	mRNA	670939	749200	.	-	.	Name=XM_020854668.1;ID=rna-XM_020854668.1;Dbxref=GeneID:105690021%2CGenbank:XM_020854668.1;Parent=gene-LOC105690021
NW_020311346.1	Gnomon	exon	749117	749200	.	-	.	ID=exon-XM_020854668.1-1;Dbxref=GeneID:105690021%2CGenbank:XM_020854668.1;Parent=rna-XM_020854668.1
NW_020311346.1	Gnomon	exon	746560	746677	.	-	.	ID=exon-XM_020854668.1-2;Dbxref=GeneID:105690021%2CGenbank:XM_020854668.1;Parent=rna-XM_020854668.1
NW_020311346.1	Gnomon	exon	716717	716827	.	-	.	ID=exon-XM_020854668.1-3;Dbxref=GeneID:105690021%2CGenbank:XM_020854668.1;Parent=rna-XM_020854668.1
NW_020311346.1	Gnomon	exon	678560	678666	.	-	.	ID=exon-XM_020854668.1-4;Dbxref=GeneID:105690021%2CGenbank:XM_020854668.1;Parent=rna-XM_020854668.1
NW_020311346.1	Gnomon	exon	675649	675740	.	-	.	ID=exon-XM_020854668.1-5;Dbxref=GeneID:105690021%2CGenbank:XM_020854668.1;Parent=rna-XM_020854668.1
NW_020311346.1	Gnomon	exon	675440	675566	.	-	.	ID=exon-XM_020854668.1-6;Dbxref=GeneID:105690021%2CGenbank:XM_020854668.1;Parent=rna-XM_020854668.1
NW_020311346.1	Gnomon	exon	675055	675281	.	-	.	ID=exon-XM_020854668.1-7;Dbxref=GeneID:105690021%2CGenbank:XM_020854668.1;Parent=rna-XM_020854668.1
NW_020311346.1	Gnomon	exon	673054	673224	.	-	.	ID=exon-XM_020854668.1-8;Dbxref=GeneID:105690021%2CGenbank:XM_020854668.1;Parent=rna-XM_020854668.1
NW_020311346.1	Gnomon	exon	672572	672695	.	-	.	ID=exon-XM_020854668.1-9;Dbxref=GeneID:105690021%2CGenbank:XM_020854668.1;Parent=rna-XM_020854668.1
NW_020311346.1	Gnomon	CDS	728568	728984	.	+	0	Name=XP_012262912.1;ID=cds-XP_012262912.1;Dbxref=GeneID:105690018%2CGenbank:XP_012262912.1;Parent=rna-XM_012407489.2
NW_020311346.1	Gnomon	CDS	729175	729594	.	+	0	Name=XP_012262912.1;ID=cds-XP_012262912.1;Dbxref=GeneID:105690018%2CGenbank:XP_012262912.1;Parent=rna-XM_012407489.2
NW_020311346.1	Gnomon	CDS	729721	729952	.	+	0	Name=XP_012262912.1;ID=cds-XP_012262912.1;Dbxref=GeneID:105690018%2CGenbank:XP_012262912.1;Parent=rna-XM_012407489.2
NW_020311346.1	Gnomon	CDS	730060	730285	.	+	0	Name=XP_012262912.1;ID=cds-XP_012262912.1;Dbxref=GeneID:105690018%2CGenbank:XP_012262912.1;Parent=rna-XM_012407489.2
NW_020311346.1	Gnomon	CDS	730385	730676	.	+	0	Name=XP_012262912.1;ID=cds-XP_012262912.1;Dbxref=GeneID:105690018%2CGenbank:XP_012262912.1;Parent=rna-XM_012407489.2
NW_020311346.1	Gnomon	exon	83544	83612	.	-	.	ID=exon-XR_002305900.1-1;Dbxref=GeneID:105690037%2CGenbank:XR_002305900.1;Parent=rna-XR_002305900.1
NW_020311346.1	Gnomon	exon	62617	62635	.	-	.	ID=exon-XR_002305900.1-2;Dbxref=GeneID:105690037%2CGenbank:XR_002305900.1;Parent=rna-XR_002305900.1
NW_020311346.1	Gnomon	exon	62362	62505	.	-	.	ID=exon-XR_002305900.1-3;Dbxref=GeneID:105690037%2CGenbank:XR_002305900.1;Parent=rna-XR_002305900.1
NW_020311346.1	Gnomon	exon	61025	61273	.	-	.	ID=exon-XR_002305900.1-4;Dbxref=GeneID:105690037%2CGenbank:XR_002305900.1;Parent=rna-XR_002305900.1
NW_020311346.1	Gnomon	exon	57085	57235	.	-	.	ID=exon-XR_002305900.1-5;Dbxref=GeneID:105690037%2CGenbank:XR_002305900.1;Parent=rna-XR_002305900.1
NW_020311346.1	Gnomon	exon	22984	23139	.	-	.	ID=exon-XR_002305900.1-6;Dbxref=GeneID:105690037%2CGenbank:XR_002305900.1;Parent=rna-XR_002305900.1
NW_020311346.1	Gnomon	exon	3023	3294	.	-	.	ID=exon-XR_002305900.1-7;Dbxref=GeneID:105690037%2CGenbank:XR_002305900.1;Parent=rna-XR_002305900.1
NW_020311346.1	Gnomon	exon	220	316	.	-	.	ID=exon-XR_002305900.1-8;Dbxref=GeneID:105690037%2CGenbank:XR_002305900.1;Parent=rna-XR_002305900.1
NW_020311346.1	Gnomon	mRNA	397080	441441	.	-	.	Name=XM_012407469.2;ID=rna-XM_012407469.2;Dbxref=GeneID:105690004%2CGenbank:XM_012407469.2;Parent=gene-LOC105690004
NW_020311346.1	Gnomon	mRNA	634351	638066	.	+	.	Name=XM_020854642.1;ID=rna-XM_020854642.1;Dbxref=GeneID:105690038%2CGenbank:XM_020854642.1;Parent=gene-LOC105690038
NW_020311346.1	Gnomon	exon	925247	925475	.	+	.	ID=exon-XM_012413052.2-10;Dbxref=GeneID:105693238%2CGenbank:XM_012413052.2;Parent=rna-XM_012413052.2
NW_020311346.1	Gnomon	exon	930885	931072	.	+	.	ID=exon-XM_012413052.2-13;Dbxref=GeneID:105693238%2CGenbank:XM_012413052.2;Parent=rna-XM_012413052.2
NW_020311346.1	Gnomon	exon	933983	934178	.	+	.	ID=exon-XM_012413052.2-14;Dbxref=GeneID:105693238%2CGenbank:XM_012413052.2;Parent=rna-XM_012413052.2
NW_020311346.1	Gnomon	exon	930266	930424	.	+	.	ID=exon-XM_012413052.2-11;Dbxref=GeneID:105693238%2CGenbank:XM_012413052.2;Parent=rna-XM_012413052.2
NW_020311346.1	Gnomon	exon	930570	930673	.	+	.	ID=exon-XM_012413052.2-12;Dbxref=GeneID:105693238%2CGenbank:XM_012413052.2;Parent=rna-XM_012413052.2
NW_020311346.1	Gnomon	exon	935073	935485	.	+	.	ID=exon-XM_012413052.2-15;Dbxref=GeneID:105693238%2CGenbank:XM_012413052.2;Parent=rna-XM_012413052.2
NW_020311346.1	Gnomon	exon	179782	180960	.	+	.	ID=exon-XM_012407473.3-3;Dbxref=GeneID:105690005%2CGenbank:XM_012407473.3;Parent=rna-XM_012407473.3
NW_020311346.1	Gnomon	exon	163524	164229	.	+	.	ID=exon-XM_012407473.3-1;Dbxref=GeneID:105690005%2CGenbank:XM_012407473.3;Parent=rna-XM_012407473.3
NW_020311346.1	Gnomon	exon	178732	179713	.	+	.	ID=exon-XM_012407473.3-2;Dbxref=GeneID:105690005%2CGenbank:XM_012407473.3;Parent=rna-XM_012407473.3
NW_020311346.1	Gnomon	mRNA	671386	776144	.	-	.	Name=XM_020854669.1;ID=rna-XM_020854669.1;Dbxref=GeneID:105690021%2CGenbank:XM_020854669.1;Parent=gene-LOC105690021
NW_020311346.1	Gnomon	exon	659141	659558	.	-	.	ID=exon-XM_012407467.1-2;Dbxref=GeneID:105690001%2CGenbank:XM_012407467.1;Parent=rna-XM_012407467.1
NW_020311346.1	Gnomon	exon	659666	659778	.	-	.	ID=exon-XM_012407467.1-1;Dbxref=GeneID:105690001%2CGenbank:XM_012407467.1;Parent=rna-XM_012407467.1
NW_020311346.1	Gnomon	mRNA	656154	658811	.	-	.	Name=XM_020854656.1;ID=rna-XM_020854656.1;Dbxref=GeneID:105690000%2CGenbank:XM_020854656.1;Parent=gene-LOC105690000
NW_020311346.1	Gnomon	exon	338443	338606	.	+	.	ID=exon-XM_020854645.1-7;Dbxref=GeneID:105690041%2CGenbank:XM_020854645.1;Parent=rna-XM_020854645.1
NW_020311346.1	Gnomon	exon	340263	340476	.	+	.	ID=exon-XM_020854645.1-8;Dbxref=GeneID:105690041%2CGenbank:XM_020854645.1;Parent=rna-XM_020854645.1
NW_020311346.1	Gnomon	exon	342597	342776	.	+	.	ID=exon-XM_020854645.1-9;Dbxref=GeneID:105690041%2CGenbank:XM_020854645.1;Parent=rna-XM_020854645.1
NW_020311346.1	Gnomon	exon	330390	330623	.	+	.	ID=exon-XM_020854645.1-3;Dbxref=GeneID:105690041%2CGenbank:XM_020854645.1;Parent=rna-XM_020854645.1
NW_020311346.1	Gnomon	exon	332308	332439	.	+	.	ID=exon-XM_020854645.1-4;Dbxref=GeneID:105690041%2CGenbank:XM_020854645.1;Parent=rna-XM_020854645.1
NW_020311346.1	Gnomon	exon	333677	333804	.	+	.	ID=exon-XM_020854645.1-5;Dbxref=GeneID:105690041%2CGenbank:XM_020854645.1;Parent=rna-XM_020854645.1
NW_020311346.1	Gnomon	exon	335773	336001	.	+	.	ID=exon-XM_020854645.1-6;Dbxref=GeneID:105690041%2CGenbank:XM_020854645.1;Parent=rna-XM_020854645.1
NW_020311346.1	Gnomon	exon	303439	303528	.	+	.	ID=exon-XM_020854645.1-1;Dbxref=GeneID:105690041%2CGenbank:XM_020854645.1;Parent=rna-XM_020854645.1
NW_020311346.1	Gnomon	exon	308521	308631	.	+	.	ID=exon-XM_020854645.1-2;Dbxref=GeneID:105690041%2CGenbank:XM_020854645.1;Parent=rna-XM_020854645.1
NW_020311346.1	Gnomon	CDS	735233	735679	.	+	0	Name=XP_012262911.1;ID=cds-XP_012262911.1;Dbxref=GeneID:105690017%2CGenbank:XP_012262911.1;Parent=rna-XM_012407488.2
NW_020311346.1	Gnomon	CDS	735765	736190	.	+	0	Name=XP_012262911.1;ID=cds-XP_012262911.1;Dbxref=GeneID:105690017%2CGenbank:XP_012262911.1;Parent=rna-XM_012407488.2
NW_020311346.1	Gnomon	CDS	736298	736529	.	+	0	Name=XP_012262911.1;ID=cds-XP_012262911.1;Dbxref=GeneID:105690017%2CGenbank:XP_012262911.1;Parent=rna-XM_012407488.2
NW_020311346.1	Gnomon	CDS	736627	736852	.	+	0	Name=XP_012262911.1;ID=cds-XP_012262911.1;Dbxref=GeneID:105690017%2CGenbank:XP_012262911.1;Parent=rna-XM_012407488.2
NW_020311346.1	Gnomon	CDS	736953	737238	.	+	0	Name=XP_012262911.1;ID=cds-XP_012262911.1;Dbxref=GeneID:105690017%2CGenbank:XP_012262911.1;Parent=rna-XM_012407488.2
NW_020311346.1	Gnomon	mRNA	891951	894580	.	-	.	Name=XM_012413202.2;ID=rna-XM_012413202.2;Dbxref=GeneID:105693352%2CGenbank:XM_012413202.2;Parent=gene-LOC105693352
NW_020311346.1	Gnomon	CDS	276561	276625	.	-	0	Name=XP_012262924.1;ID=cds-XP_012262924.1;Dbxref=GeneID:105690025%2CGenbank:XP_012262924.1;Parent=rna-XM_012407501.2
NW_020311346.1	Gnomon	CDS	275342	276443	.	-	0	Name=XP_012262924.1;ID=cds-XP_012262924.1;Dbxref=GeneID:105690025%2CGenbank:XP_012262924.1;Parent=rna-XM_012407501.2
