# Supplementary material for: Prevalent bee venom genes evolved before the aculeate stinger and eusociality
Source: BMC Biol. 2023 Oct 23;21:229. doi: 10.1186/s12915-023-01656-5 (PMC10591384; doi:10.1186/s12915-023-01656-5)
Supplement: Supplementary file 42 — Additional file 42. Gff files of all toxin gene annotations. [file 12915_2023_1656_MOESM42_ESM.zip › AdditionalFile9_ToxinGeneAnnotations/NC_015772._DPP4.gff_modified_Koludarov_et_al_2021.gff3]

##gff-version 3
##source-version geneious 2020.2.2
##sequence-region	NC_015772	1	17228712
NC_015772	Koludarov_et_al_2021	source	1	17228712	.	+	.	Name=haploid drones source Bombus terrestris
NC_015772	Koludarov_et_al_2021	tRNA	1009702	1009738	.	+	.	Name=TRNAY-GUA;ID=EWKMg4ru1zPvdBw+uzMEhS+PpGo.1624892196680.45440
NC_015772	Koludarov_et_al_2021	tRNA	1009772	1009807	.	+	.	Name=TRNAY-GUA;ID=EWKMg4ru1zPvdBw+uzMEhS+PpGo.1624892196680.45440
NC_015772	Koludarov_et_al_2021	tRNA	1009511	1009547	.	+	.	Name=TRNAY-GUA;ID=EWKMg4ru1zPvdBw+uzMEhS+PpGo.1624892196680.45441
NC_015772	Koludarov_et_al_2021	tRNA	1009577	1009612	.	+	.	Name=TRNAY-GUA;ID=EWKMg4ru1zPvdBw+uzMEhS+PpGo.1624892196680.45441
NC_015772	Koludarov_et_al_2021	tRNA	1010207	1010243	.	+	.	Name=TRNAY-GUA;ID=EWKMg4ru1zPvdBw+uzMEhS+PpGo.1624892196680.45442
NC_015772	Koludarov_et_al_2021	tRNA	1010266	1010301	.	+	.	Name=TRNAY-GUA;ID=EWKMg4ru1zPvdBw+uzMEhS+PpGo.1624892196680.45442
NC_015772	Koludarov_et_al_2021	tRNA	14944034	14944107	.	-	.	Name=TRNAI-AAU
NC_015772	Koludarov_et_al_2021	tRNA	1171750	1171822	.	-	.	Name=TRNAR-UCG
NC_015772	Koludarov_et_al_2021	tRNA	7115428	7115500	.	+	.	Name=TRNAR-ACG
NC_015772	Koludarov_et_al_2021	tRNA	9304278	9304350	.	+	.	Name=TRNAV-CAC
NC_015772	Koludarov_et_al_2021	tRNA	15360025	15360095	.	-	.	Name=TRNAA-UGC
NC_015772	Koludarov_et_al_2021	exon	2550788	2552173	.	-	.	Name=LOC100645917 exon
NC_015772	Koludarov_et_al_2021	exon	15985564	15986226	.	+	.	Name=LOC100648371 exon
NC_015772	Koludarov_et_al_2021	exon	15776849	15777259	.	-	.	Name=LOC100647349 exon
NC_015772	Koludarov_et_al_2021	exon	10676652	10676978	.	-	.	Name=LOC100645055 exon
NC_015772	Koludarov_et_al_2021	exon	10672337	10672526	.	-	.	Name=LOC100645055 exon
NC_015772	Koludarov_et_al_2021	exon	10677488	10677651	.	-	.	Name=LOC100645055 exon
NC_015772	Koludarov_et_al_2021	exon	15779148	15779288	.	-	.	Name=LOC100647349 exon
NC_015772	Koludarov_et_al_2021	exon	10672605	10672741	.	-	.	Name=LOC100645055 exon
NC_015772	Koludarov_et_al_2021	exon	10676002	10676138	.	-	.	Name=LOC100645055 exon
NC_015772	Koludarov_et_al_2021	exon	10675787	10675919	.	-	.	Name=LOC100645055 exon
NC_015772	Koludarov_et_al_2021	exon	10677229	10677354	.	-	.	Name=LOC100645055 exon
NC_015772	Koludarov_et_al_2021	exon	10677036	10677157	.	-	.	Name=LOC100645055 exon
NC_015772	Koludarov_et_al_2021	exon	10676409	10676525	.	-	.	Name=LOC100645055 exon
NC_015772	Koludarov_et_al_2021	exon	10673010	10673109	.	-	.	Name=LOC100645055 exon
NC_015772	Koludarov_et_al_2021	exon	10672823	10672913	.	-	.	Name=LOC100645055 exon
NC_015772	Koludarov_et_al_2021	exon	10676219	10676309	.	-	.	Name=LOC100645055 exon
NC_015772	Koludarov_et_al_2021	exon	10675446	10675494	.	-	.	Name=LOC100645055 exon
NC_015772	Koludarov_et_al_2021	exon	10678565	10678586	.	-	.	Name=LOC100645055 exon
NC_015772	Koludarov_et_al_2021	misc_RNA	10051861	10053999	.	-	.	Name=LOC100650970 RNA;ID=EWKMg4ru1zPvdBw+uzMEhS+PpGo.1624892196681.45443
NC_015772	Koludarov_et_al_2021	misc_RNA	9674840	9674983	.	-	.	Name=LOC100650970 RNA;ID=EWKMg4ru1zPvdBw+uzMEhS+PpGo.1624892196681.45443
NC_015772	Koludarov_et_al_2021	misc_RNA	9668958	9669131	.	-	.	Name=LOC100650970 RNA;ID=EWKMg4ru1zPvdBw+uzMEhS+PpGo.1624892196681.45443
NC_015772	Koludarov_et_al_2021	misc_RNA	9601065	9601253	.	-	.	Name=LOC100650970 RNA;ID=EWKMg4ru1zPvdBw+uzMEhS+PpGo.1624892196681.45443
NC_015772	Koludarov_et_al_2021	misc_RNA	9590390	9590569	.	-	.	Name=LOC100650970 RNA;ID=EWKMg4ru1zPvdBw+uzMEhS+PpGo.1624892196681.45443
NC_015772	Koludarov_et_al_2021	misc_RNA	9589403	9589693	.	-	.	Name=LOC100650970 RNA;ID=EWKMg4ru1zPvdBw+uzMEhS+PpGo.1624892196681.45443
NC_015772	Koludarov_et_al_2021	misc_RNA	9588575	9588874	.	-	.	Name=LOC100650970 RNA;ID=EWKMg4ru1zPvdBw+uzMEhS+PpGo.1624892196681.45443
NC_015772	Koludarov_et_al_2021	misc_RNA	9587992	9588128	.	-	.	Name=LOC100650970 RNA;ID=EWKMg4ru1zPvdBw+uzMEhS+PpGo.1624892196681.45443
NC_015772	Koludarov_et_al_2021	misc_RNA	9587312	9587465	.	-	.	Name=LOC100650970 RNA;ID=EWKMg4ru1zPvdBw+uzMEhS+PpGo.1624892196681.45443
NC_015772	Koludarov_et_al_2021	misc_RNA	9586537	9586839	.	-	.	Name=LOC100650970 RNA;ID=EWKMg4ru1zPvdBw+uzMEhS+PpGo.1624892196681.45443
NC_015772	Koludarov_et_al_2021	misc_RNA	9585462	9585737	.	-	.	Name=LOC100650970 RNA;ID=EWKMg4ru1zPvdBw+uzMEhS+PpGo.1624892196681.45443
NC_015772	Koludarov_et_al_2021	misc_RNA	9584955	9585245	.	-	.	Name=LOC100650970 RNA;ID=EWKMg4ru1zPvdBw+uzMEhS+PpGo.1624892196681.45443
NC_015772	Koludarov_et_al_2021	misc_RNA	9584694	9584872	.	-	.	Name=LOC100650970 RNA;ID=EWKMg4ru1zPvdBw+uzMEhS+PpGo.1624892196681.45443
NC_015772	Koludarov_et_al_2021	misc_RNA	9583770	9584190	.	-	.	Name=LOC100650970 RNA;ID=EWKMg4ru1zPvdBw+uzMEhS+PpGo.1624892196681.45443
NC_015772	Koludarov_et_al_2021	misc_RNA	9582184	9582342	.	-	.	Name=LOC100650970 RNA;ID=EWKMg4ru1zPvdBw+uzMEhS+PpGo.1624892196681.45443
NC_015772	Koludarov_et_al_2021	misc_RNA	9581764	9581891	.	-	.	Name=LOC100650970 RNA;ID=EWKMg4ru1zPvdBw+uzMEhS+PpGo.1624892196681.45443
NC_015772	Koludarov_et_al_2021	misc_RNA	9580776	9580962	.	-	.	Name=LOC100650970 RNA;ID=EWKMg4ru1zPvdBw+uzMEhS+PpGo.1624892196681.45443
NC_015772	Koludarov_et_al_2021	misc_RNA	9575960	9580545	.	-	.	Name=LOC100650970 RNA;ID=EWKMg4ru1zPvdBw+uzMEhS+PpGo.1624892196681.45443
NC_015772	Koludarov_et_al_2021	misc_RNA	9573708	9575874	.	-	.	Name=LOC100650970 RNA;ID=EWKMg4ru1zPvdBw+uzMEhS+PpGo.1624892196681.45443
NC_015772	Koludarov_et_al_2021	misc_RNA	10984261	10985017	.	-	.	Name=LOC100647190 RNA;ID=EWKMg4ru1zPvdBw+uzMEhS+PpGo.1624892196681.45444
NC_015772	Koludarov_et_al_2021	misc_RNA	10919241	10919299	.	-	.	Name=LOC100647190 RNA;ID=EWKMg4ru1zPvdBw+uzMEhS+PpGo.1624892196681.45444
NC_015772	Koludarov_et_al_2021	misc_RNA	10917397	10917521	.	-	.	Name=LOC100647190 RNA;ID=EWKMg4ru1zPvdBw+uzMEhS+PpGo.1624892196681.45444
NC_015772	Koludarov_et_al_2021	misc_RNA	10880249	10880514	.	-	.	Name=LOC100647190 RNA;ID=EWKMg4ru1zPvdBw+uzMEhS+PpGo.1624892196681.45444
NC_015772	Koludarov_et_al_2021	misc_RNA	10865268	10865462	.	-	.	Name=LOC100647190 RNA;ID=EWKMg4ru1zPvdBw+uzMEhS+PpGo.1624892196681.45444
NC_015772	Koludarov_et_al_2021	misc_RNA	10857773	10857930	.	-	.	Name=LOC100647190 RNA;ID=EWKMg4ru1zPvdBw+uzMEhS+PpGo.1624892196681.45444
NC_015772	Koludarov_et_al_2021	misc_RNA	10852323	10852945	.	-	.	Name=LOC100647190 RNA;ID=EWKMg4ru1zPvdBw+uzMEhS+PpGo.1624892196681.45444
NC_015772	Koludarov_et_al_2021	misc_RNA	10849445	10852165	.	-	.	Name=LOC100647190 RNA;ID=EWKMg4ru1zPvdBw+uzMEhS+PpGo.1624892196681.45444
NC_015772	Koludarov_et_al_2021	misc_RNA	16383348	16384887	.	-	.	Name=LOC100651340 RNA;ID=EWKMg4ru1zPvdBw+uzMEhS+PpGo.1624892196681.45445
NC_015772	Koludarov_et_al_2021	misc_RNA	16352270	16352351	.	-	.	Name=LOC100651340 RNA;ID=EWKMg4ru1zPvdBw+uzMEhS+PpGo.1624892196681.45445
NC_015772	Koludarov_et_al_2021	misc_RNA	16350953	16350994	.	-	.	Name=LOC100651340 RNA;ID=EWKMg4ru1zPvdBw+uzMEhS+PpGo.1624892196681.45445
NC_015772	Koludarov_et_al_2021	misc_RNA	16350726	16350855	.	-	.	Name=LOC100651340 RNA;ID=EWKMg4ru1zPvdBw+uzMEhS+PpGo.1624892196681.45445
NC_015772	Koludarov_et_al_2021	misc_RNA	16349807	16350089	.	-	.	Name=LOC100651340 RNA;ID=EWKMg4ru1zPvdBw+uzMEhS+PpGo.1624892196681.45445
NC_015772	Koludarov_et_al_2021	misc_RNA	16349555	16349680	.	-	.	Name=LOC100651340 RNA;ID=EWKMg4ru1zPvdBw+uzMEhS+PpGo.1624892196681.45445
NC_015772	Koludarov_et_al_2021	misc_RNA	16349214	16349273	.	-	.	Name=LOC100651340 RNA;ID=EWKMg4ru1zPvdBw+uzMEhS+PpGo.1624892196681.45445
NC_015772	Koludarov_et_al_2021	misc_RNA	16347689	16348311	.	-	.	Name=LOC100651340 RNA;ID=EWKMg4ru1zPvdBw+uzMEhS+PpGo.1624892196681.45445
NC_015772	Koludarov_et_al_2021	misc_RNA	16347061	16347448	.	-	.	Name=LOC100651340 RNA;ID=EWKMg4ru1zPvdBw+uzMEhS+PpGo.1624892196681.45445
NC_015772	Koludarov_et_al_2021	misc_RNA	16344658	16344971	.	-	.	Name=LOC100651340 RNA;ID=EWKMg4ru1zPvdBw+uzMEhS+PpGo.1624892196681.45445
NC_015772	Koludarov_et_al_2021	misc_RNA	16343999	16344302	.	-	.	Name=LOC100651340 RNA;ID=EWKMg4ru1zPvdBw+uzMEhS+PpGo.1624892196681.45445
NC_015772	Koludarov_et_al_2021	misc_RNA	16343757	16343895	.	-	.	Name=LOC100651340 RNA;ID=EWKMg4ru1zPvdBw+uzMEhS+PpGo.1624892196681.45445
NC_015772	Koludarov_et_al_2021	misc_RNA	16342031	16343525	.	-	.	Name=LOC100651340 RNA;ID=EWKMg4ru1zPvdBw+uzMEhS+PpGo.1624892196681.45445
NC_015772	Koludarov_et_al_2021	misc_RNA	16339955	16340040	.	-	.	Name=LOC100651340 RNA;ID=EWKMg4ru1zPvdBw+uzMEhS+PpGo.1624892196681.45445
NC_015772	Koludarov_et_al_2021	misc_RNA	5268113	5268486	.	+	.	Name=LOC100646428 RNA;ID=EWKMg4ru1zPvdBw+uzMEhS+PpGo.1624892196681.45446
NC_015772	Koludarov_et_al_2021	misc_RNA	5283627	5283838	.	+	.	Name=LOC100646428 RNA;ID=EWKMg4ru1zPvdBw+uzMEhS+PpGo.1624892196681.45446
NC_015772	Koludarov_et_al_2021	misc_RNA	5303416	5303628	.	+	.	Name=LOC100646428 RNA;ID=EWKMg4ru1zPvdBw+uzMEhS+PpGo.1624892196681.45446
NC_015772	Koludarov_et_al_2021	misc_RNA	5306212	5306599	.	+	.	Name=LOC100646428 RNA;ID=EWKMg4ru1zPvdBw+uzMEhS+PpGo.1624892196681.45446
NC_015772	Koludarov_et_al_2021	misc_RNA	5306669	5306777	.	+	.	Name=LOC100646428 RNA;ID=EWKMg4ru1zPvdBw+uzMEhS+PpGo.1624892196681.45446
NC_015772	Koludarov_et_al_2021	misc_RNA	5307534	5307725	.	+	.	Name=LOC100646428 RNA;ID=EWKMg4ru1zPvdBw+uzMEhS+PpGo.1624892196681.45446
NC_015772	Koludarov_et_al_2021	misc_RNA	5310388	5310525	.	+	.	Name=LOC100646428 RNA;ID=EWKMg4ru1zPvdBw+uzMEhS+PpGo.1624892196681.45446
NC_015772	Koludarov_et_al_2021	misc_RNA	5268114	5268486	.	+	.	Name=LOC100646428 RNA;ID=EWKMg4ru1zPvdBw+uzMEhS+PpGo.1624892196681.45447
NC_015772	Koludarov_et_al_2021	misc_RNA	5283627	5283838	.	+	.	Name=LOC100646428 RNA;ID=EWKMg4ru1zPvdBw+uzMEhS+PpGo.1624892196681.45447
NC_015772	Koludarov_et_al_2021	misc_RNA	5303416	5303628	.	+	.	Name=LOC100646428 RNA;ID=EWKMg4ru1zPvdBw+uzMEhS+PpGo.1624892196681.45447
NC_015772	Koludarov_et_al_2021	misc_RNA	5306212	5306599	.	+	.	Name=LOC100646428 RNA;ID=EWKMg4ru1zPvdBw+uzMEhS+PpGo.1624892196681.45447
NC_015772	Koludarov_et_al_2021	misc_RNA	5306669	5307421	.	+	.	Name=LOC100646428 RNA;ID=EWKMg4ru1zPvdBw+uzMEhS+PpGo.1624892196681.45447
NC_015772	Koludarov_et_al_2021	misc_RNA	5307534	5307725	.	+	.	Name=LOC100646428 RNA;ID=EWKMg4ru1zPvdBw+uzMEhS+PpGo.1624892196681.45447
NC_015772	Koludarov_et_al_2021	misc_RNA	5310388	5310525	.	+	.	Name=LOC100646428 RNA;ID=EWKMg4ru1zPvdBw+uzMEhS+PpGo.1624892196681.45447
NC_015772	Koludarov_et_al_2021	misc_RNA	11591539	11592656	.	-	.	Name=LOC100645725 RNA;ID=EWKMg4ru1zPvdBw+uzMEhS+PpGo.1624892196681.45448
NC_015772	Koludarov_et_al_2021	misc_RNA	11590209	11590877	.	-	.	Name=LOC100645725 RNA;ID=EWKMg4ru1zPvdBw+uzMEhS+PpGo.1624892196681.45448
NC_015772	Koludarov_et_al_2021	misc_RNA	11588077	11588180	.	-	.	Name=LOC100645725 RNA;ID=EWKMg4ru1zPvdBw+uzMEhS+PpGo.1624892196681.45448
NC_015772	Koludarov_et_al_2021	misc_RNA	11585680	11585856	.	-	.	Name=LOC100645725 RNA;ID=EWKMg4ru1zPvdBw+uzMEhS+PpGo.1624892196681.45448
NC_015772	Koludarov_et_al_2021	misc_RNA	11584995	11585177	.	-	.	Name=LOC100645725 RNA;ID=EWKMg4ru1zPvdBw+uzMEhS+PpGo.1624892196681.45448
NC_015772	Koludarov_et_al_2021	misc_RNA	11584263	11584445	.	-	.	Name=LOC100645725 RNA;ID=EWKMg4ru1zPvdBw+uzMEhS+PpGo.1624892196681.45448
NC_015772	Koludarov_et_al_2021	misc_RNA	11583298	11583748	.	-	.	Name=LOC100645725 RNA;ID=EWKMg4ru1zPvdBw+uzMEhS+PpGo.1624892196681.45448
NC_015772	Koludarov_et_al_2021	misc_RNA	11566491	11566673	.	-	.	Name=LOC100645725 RNA;ID=EWKMg4ru1zPvdBw+uzMEhS+PpGo.1624892196681.45448
NC_015772	Koludarov_et_al_2021	misc_RNA	11564340	11564424	.	-	.	Name=LOC100645725 RNA;ID=EWKMg4ru1zPvdBw+uzMEhS+PpGo.1624892196681.45448
NC_015772	Koludarov_et_al_2021	misc_RNA	11563097	11563707	.	-	.	Name=LOC100645725 RNA;ID=EWKMg4ru1zPvdBw+uzMEhS+PpGo.1624892196681.45448
NC_015772	Koludarov_et_al_2021	misc_RNA	1585700	1587811	.	+	.	Name=LOC100647228 RNA;ID=EWKMg4ru1zPvdBw+uzMEhS+PpGo.1624892196681.45449
NC_015772	Koludarov_et_al_2021	misc_RNA	1602589	1611129	.	+	.	Name=LOC100647228 RNA;ID=EWKMg4ru1zPvdBw+uzMEhS+PpGo.1624892196681.45449
NC_015772	Koludarov_et_al_2021	misc_RNA	1585704	1587541	.	+	.	Name=LOC100647228 RNA;ID=EWKMg4ru1zPvdBw+uzMEhS+PpGo.1624892196681.45450
NC_015772	Koludarov_et_al_2021	misc_RNA	1587626	1587811	.	+	.	Name=LOC100647228 RNA;ID=EWKMg4ru1zPvdBw+uzMEhS+PpGo.1624892196681.45450
NC_015772	Koludarov_et_al_2021	misc_RNA	1602589	1611129	.	+	.	Name=LOC100647228 RNA;ID=EWKMg4ru1zPvdBw+uzMEhS+PpGo.1624892196681.45450
NC_015772	Koludarov_et_al_2021	misc_RNA	13735704	13737930	.	-	.	Name=LOC100651931 RNA;ID=EWKMg4ru1zPvdBw+uzMEhS+PpGo.1624892196681.45451
NC_015772	Koludarov_et_al_2021	misc_RNA	13723040	13723185	.	-	.	Name=LOC100651931 RNA;ID=EWKMg4ru1zPvdBw+uzMEhS+PpGo.1624892196681.45451
NC_015772	Koludarov_et_al_2021	misc_RNA	13721997	13722331	.	-	.	Name=LOC100651931 RNA;ID=EWKMg4ru1zPvdBw+uzMEhS+PpGo.1624892196681.45451
NC_015772	Koludarov_et_al_2021	misc_RNA	13712758	13713096	.	-	.	Name=LOC100651931 RNA;ID=EWKMg4ru1zPvdBw+uzMEhS+PpGo.1624892196681.45451
NC_015772	Koludarov_et_al_2021	misc_RNA	2152735	2153009	.	+	.	Name=LOC100643945 RNA;ID=EWKMg4ru1zPvdBw+uzMEhS+PpGo.1624892196681.45452
NC_015772	Koludarov_et_al_2021	misc_RNA	2157042	2157128	.	+	.	Name=LOC100643945 RNA;ID=EWKMg4ru1zPvdBw+uzMEhS+PpGo.1624892196681.45452
NC_015772	Koludarov_et_al_2021	misc_RNA	2160157	2160256	.	+	.	Name=LOC100643945 RNA;ID=EWKMg4ru1zPvdBw+uzMEhS+PpGo.1624892196681.45452
NC_015772	Koludarov_et_al_2021	misc_RNA	2163867	2163941	.	+	.	Name=LOC100643945 RNA;ID=EWKMg4ru1zPvdBw+uzMEhS+PpGo.1624892196681.45452
NC_015772	Koludarov_et_al_2021	misc_RNA	2164415	2164597	.	+	.	Name=LOC100643945 RNA;ID=EWKMg4ru1zPvdBw+uzMEhS+PpGo.1624892196681.45452
NC_015772	Koludarov_et_al_2021	misc_RNA	2164705	2164778	.	+	.	Name=LOC100643945 RNA;ID=EWKMg4ru1zPvdBw+uzMEhS+PpGo.1624892196681.45452
NC_015772	Koludarov_et_al_2021	misc_RNA	2164850	2164987	.	+	.	Name=LOC100643945 RNA;ID=EWKMg4ru1zPvdBw+uzMEhS+PpGo.1624892196681.45452
NC_015772	Koludarov_et_al_2021	misc_RNA	2167313	2167423	.	+	.	Name=LOC100643945 RNA;ID=EWKMg4ru1zPvdBw+uzMEhS+PpGo.1624892196681.45452
NC_015772	Koludarov_et_al_2021	misc_RNA	2167545	2168040	.	+	.	Name=LOC100643945 RNA;ID=EWKMg4ru1zPvdBw+uzMEhS+PpGo.1624892196681.45452
NC_015772	Koludarov_et_al_2021	misc_RNA	2169449	2170706	.	+	.	Name=LOC100643945 RNA;ID=EWKMg4ru1zPvdBw+uzMEhS+PpGo.1624892196681.45452
NC_015772	Koludarov_et_al_2021	misc_RNA	2170805	2177316	.	+	.	Name=LOC100643945 RNA;ID=EWKMg4ru1zPvdBw+uzMEhS+PpGo.1624892196681.45452
NC_015772	Koludarov_et_al_2021	misc_RNA	2152739	2153009	.	+	.	Name=LOC100643945 RNA;ID=EWKMg4ru1zPvdBw+uzMEhS+PpGo.1624892196681.45453
NC_015772	Koludarov_et_al_2021	misc_RNA	2157042	2157128	.	+	.	Name=LOC100643945 RNA;ID=EWKMg4ru1zPvdBw+uzMEhS+PpGo.1624892196681.45453
NC_015772	Koludarov_et_al_2021	misc_RNA	2160157	2160256	.	+	.	Name=LOC100643945 RNA;ID=EWKMg4ru1zPvdBw+uzMEhS+PpGo.1624892196681.45453
NC_015772	Koludarov_et_al_2021	misc_RNA	2163867	2163941	.	+	.	Name=LOC100643945 RNA;ID=EWKMg4ru1zPvdBw+uzMEhS+PpGo.1624892196681.45453
NC_015772	Koludarov_et_al_2021	misc_RNA	2164415	2164597	.	+	.	Name=LOC100643945 RNA;ID=EWKMg4ru1zPvdBw+uzMEhS+PpGo.1624892196681.45453
NC_015772	Koludarov_et_al_2021	misc_RNA	2164705	2164778	.	+	.	Name=LOC100643945 RNA;ID=EWKMg4ru1zPvdBw+uzMEhS+PpGo.1624892196681.45453
NC_015772	Koludarov_et_al_2021	misc_RNA	2164850	2164987	.	+	.	Name=LOC100643945 RNA;ID=EWKMg4ru1zPvdBw+uzMEhS+PpGo.1624892196681.45453
NC_015772	Koludarov_et_al_2021	misc_RNA	2167313	2167423	.	+	.	Name=LOC100643945 RNA;ID=EWKMg4ru1zPvdBw+uzMEhS+PpGo.1624892196681.45453
NC_015772	Koludarov_et_al_2021	misc_RNA	2169449	2170706	.	+	.	Name=LOC100643945 RNA;ID=EWKMg4ru1zPvdBw+uzMEhS+PpGo.1624892196681.45453
NC_015772	Koludarov_et_al_2021	misc_RNA	2170805	2177316	.	+	.	Name=LOC100643945 RNA;ID=EWKMg4ru1zPvdBw+uzMEhS+PpGo.1624892196681.45453
NC_015772	Koludarov_et_al_2021	misc_RNA	2152742	2153009	.	+	.	Name=LOC100643945 RNA;ID=EWKMg4ru1zPvdBw+uzMEhS+PpGo.1624892196681.45454
NC_015772	Koludarov_et_al_2021	misc_RNA	2157042	2157128	.	+	.	Name=LOC100643945 RNA;ID=EWKMg4ru1zPvdBw+uzMEhS+PpGo.1624892196681.45454
NC_015772	Koludarov_et_al_2021	misc_RNA	2160157	2160256	.	+	.	Name=LOC100643945 RNA;ID=EWKMg4ru1zPvdBw+uzMEhS+PpGo.1624892196681.45454
NC_015772	Koludarov_et_al_2021	misc_RNA	2163867	2163941	.	+	.	Name=LOC100643945 RNA;ID=EWKMg4ru1zPvdBw+uzMEhS+PpGo.1624892196681.45454
NC_015772	Koludarov_et_al_2021	misc_RNA	2164415	2164597	.	+	.	Name=LOC100643945 RNA;ID=EWKMg4ru1zPvdBw+uzMEhS+PpGo.1624892196681.45454
NC_015772	Koludarov_et_al_2021	misc_RNA	2164705	2164778	.	+	.	Name=LOC100643945 RNA;ID=EWKMg4ru1zPvdBw+uzMEhS+PpGo.1624892196681.45454
NC_015772	Koludarov_et_al_2021	misc_RNA	2164850	2164987	.	+	.	Name=LOC100643945 RNA;ID=EWKMg4ru1zPvdBw+uzMEhS+PpGo.1624892196681.45454
NC_015772	Koludarov_et_al_2021	misc_RNA	2169449	2170706	.	+	.	Name=LOC100643945 RNA;ID=EWKMg4ru1zPvdBw+uzMEhS+PpGo.1624892196681.45454
NC_015772	Koludarov_et_al_2021	misc_RNA	2170805	2177316	.	+	.	Name=LOC100643945 RNA;ID=EWKMg4ru1zPvdBw+uzMEhS+PpGo.1624892196681.45454
NC_015772	Koludarov_et_al_2021	misc_RNA	2152743	2153009	.	+	.	Name=LOC100643945 RNA;ID=EWKMg4ru1zPvdBw+uzMEhS+PpGo.1624892196681.45455
NC_015772	Koludarov_et_al_2021	misc_RNA	2157042	2157128	.	+	.	Name=LOC100643945 RNA;ID=EWKMg4ru1zPvdBw+uzMEhS+PpGo.1624892196681.45455
NC_015772	Koludarov_et_al_2021	misc_RNA	2160157	2160256	.	+	.	Name=LOC100643945 RNA;ID=EWKMg4ru1zPvdBw+uzMEhS+PpGo.1624892196681.45455
NC_015772	Koludarov_et_al_2021	misc_RNA	2163867	2163941	.	+	.	Name=LOC100643945 RNA;ID=EWKMg4ru1zPvdBw+uzMEhS+PpGo.1624892196681.45455
NC_015772	Koludarov_et_al_2021	misc_RNA	2164415	2164597	.	+	.	Name=LOC100643945 RNA;ID=EWKMg4ru1zPvdBw+uzMEhS+PpGo.1624892196681.45455
NC_015772	Koludarov_et_al_2021	misc_RNA	2164705	2164778	.	+	.	Name=LOC100643945 RNA;ID=EWKMg4ru1zPvdBw+uzMEhS+PpGo.1624892196681.45455
NC_015772	Koludarov_et_al_2021	misc_RNA	2164850	2164987	.	+	.	Name=LOC100643945 RNA;ID=EWKMg4ru1zPvdBw+uzMEhS+PpGo.1624892196681.45455
NC_015772	Koludarov_et_al_2021	misc_RNA	2165973	2166083	.	+	.	Name=LOC100643945 RNA;ID=EWKMg4ru1zPvdBw+uzMEhS+PpGo.1624892196681.45455
NC_015772	Koludarov_et_al_2021	misc_RNA	2169449	2170706	.	+	.	Name=LOC100643945 RNA;ID=EWKMg4ru1zPvdBw+uzMEhS+PpGo.1624892196681.45455
NC_015772	Koludarov_et_al_2021	misc_RNA	2170805	2177316	.	+	.	Name=LOC100643945 RNA;ID=EWKMg4ru1zPvdBw+uzMEhS+PpGo.1624892196681.45455
NC_015772	Koludarov_et_al_2021	misc_RNA	15405382	15414029	.	-	.	Name=LOC100648719 RNA;ID=EWKMg4ru1zPvdBw+uzMEhS+PpGo.1624892196681.45456
NC_015772	Koludarov_et_al_2021	misc_RNA	15395027	15395226	.	-	.	Name=LOC100648719 RNA;ID=EWKMg4ru1zPvdBw+uzMEhS+PpGo.1624892196681.45456
NC_015772	Koludarov_et_al_2021	misc_RNA	15394855	15394944	.	-	.	Name=LOC100648719 RNA;ID=EWKMg4ru1zPvdBw+uzMEhS+PpGo.1624892196681.45456
NC_015772	Koludarov_et_al_2021	misc_RNA	15401569	15414029	.	-	.	Name=LOC100648719 RNA;ID=EWKMg4ru1zPvdBw+uzMEhS+PpGo.1624892196681.45457
NC_015772	Koludarov_et_al_2021	misc_RNA	15395180	15395226	.	-	.	Name=LOC100648719 RNA;ID=EWKMg4ru1zPvdBw+uzMEhS+PpGo.1624892196681.45457
NC_015772	Koludarov_et_al_2021	misc_RNA	8293789	8295060	.	-	.	Name=LOC100648646 RNA;ID=EWKMg4ru1zPvdBw+uzMEhS+PpGo.1624892196682.45458
NC_015772	Koludarov_et_al_2021	misc_RNA	8292712	8292822	.	-	.	Name=LOC100648646 RNA;ID=EWKMg4ru1zPvdBw+uzMEhS+PpGo.1624892196682.45458
NC_015772	Koludarov_et_al_2021	misc_RNA	8292249	8292340	.	-	.	Name=LOC100648646 RNA;ID=EWKMg4ru1zPvdBw+uzMEhS+PpGo.1624892196682.45458
NC_015772	Koludarov_et_al_2021	misc_RNA	8291766	8291858	.	-	.	Name=LOC100648646 RNA;ID=EWKMg4ru1zPvdBw+uzMEhS+PpGo.1624892196682.45458
NC_015772	Koludarov_et_al_2021	misc_RNA	8291572	8291675	.	-	.	Name=LOC100648646 RNA;ID=EWKMg4ru1zPvdBw+uzMEhS+PpGo.1624892196682.45458
NC_015772	Koludarov_et_al_2021	misc_RNA	8284033	8284097	.	-	.	Name=LOC100648646 RNA;ID=EWKMg4ru1zPvdBw+uzMEhS+PpGo.1624892196682.45458
NC_015772	Koludarov_et_al_2021	misc_RNA	8283660	8283819	.	-	.	Name=LOC100648646 RNA;ID=EWKMg4ru1zPvdBw+uzMEhS+PpGo.1624892196682.45458
NC_015772	Koludarov_et_al_2021	misc_RNA	8283448	8283590	.	-	.	Name=LOC100648646 RNA;ID=EWKMg4ru1zPvdBw+uzMEhS+PpGo.1624892196682.45458
NC_015772	Koludarov_et_al_2021	misc_RNA	8283003	8283207	.	-	.	Name=LOC100648646 RNA;ID=EWKMg4ru1zPvdBw+uzMEhS+PpGo.1624892196682.45458
NC_015772	Koludarov_et_al_2021	misc_RNA	8282755	8282916	.	-	.	Name=LOC100648646 RNA;ID=EWKMg4ru1zPvdBw+uzMEhS+PpGo.1624892196682.45458
NC_015772	Koludarov_et_al_2021	misc_RNA	8282152	8282682	.	-	.	Name=LOC100648646 RNA;ID=EWKMg4ru1zPvdBw+uzMEhS+PpGo.1624892196682.45458
NC_015772	Koludarov_et_al_2021	misc_RNA	8281911	8282086	.	-	.	Name=LOC100648646 RNA;ID=EWKMg4ru1zPvdBw+uzMEhS+PpGo.1624892196682.45458
NC_015772	Koludarov_et_al_2021	misc_RNA	8281678	8281827	.	-	.	Name=LOC100648646 RNA;ID=EWKMg4ru1zPvdBw+uzMEhS+PpGo.1624892196682.45458
NC_015772	Koludarov_et_al_2021	misc_RNA	8281323	8281605	.	-	.	Name=LOC100648646 RNA;ID=EWKMg4ru1zPvdBw+uzMEhS+PpGo.1624892196682.45458
NC_015772	Koludarov_et_al_2021	misc_RNA	8281042	8281251	.	-	.	Name=LOC100648646 RNA;ID=EWKMg4ru1zPvdBw+uzMEhS+PpGo.1624892196682.45458
NC_015772	Koludarov_et_al_2021	misc_RNA	8280828	8280978	.	-	.	Name=LOC100648646 RNA;ID=EWKMg4ru1zPvdBw+uzMEhS+PpGo.1624892196682.45458
NC_015772	Koludarov_et_al_2021	misc_RNA	8280528	8280750	.	-	.	Name=LOC100648646 RNA;ID=EWKMg4ru1zPvdBw+uzMEhS+PpGo.1624892196682.45458
NC_015772	Koludarov_et_al_2021	misc_RNA	8280312	8280441	.	-	.	Name=LOC100648646 RNA;ID=EWKMg4ru1zPvdBw+uzMEhS+PpGo.1624892196682.45458
NC_015772	Koludarov_et_al_2021	misc_RNA	8280124	8280244	.	-	.	Name=LOC100648646 RNA;ID=EWKMg4ru1zPvdBw+uzMEhS+PpGo.1624892196682.45458
NC_015772	Koludarov_et_al_2021	misc_RNA	8279212	8280048	.	-	.	Name=LOC100648646 RNA;ID=EWKMg4ru1zPvdBw+uzMEhS+PpGo.1624892196682.45458
NC_015772	Koludarov_et_al_2021	misc_RNA	8277513	8277614	.	-	.	Name=LOC100648646 RNA;ID=EWKMg4ru1zPvdBw+uzMEhS+PpGo.1624892196682.45458
NC_015772	Koludarov_et_al_2021	misc_RNA	15399792	15414029	.	-	.	Name=LOC100648719 RNA;ID=EWKMg4ru1zPvdBw+uzMEhS+PpGo.1624892196682.45459
NC_015772	Koludarov_et_al_2021	misc_RNA	15399649	15399707	.	-	.	Name=LOC100648719 RNA;ID=EWKMg4ru1zPvdBw+uzMEhS+PpGo.1624892196682.45459
NC_015772	Koludarov_et_al_2021	misc_RNA	15400114	15414029	.	-	.	Name=LOC100648719 RNA;ID=EWKMg4ru1zPvdBw+uzMEhS+PpGo.1624892196682.45460
NC_015772	Koludarov_et_al_2021	misc_RNA	15399716	15399990	.	-	.	Name=LOC100648719 RNA;ID=EWKMg4ru1zPvdBw+uzMEhS+PpGo.1624892196682.45460
NC_015772	Koludarov_et_al_2021	misc_RNA	17167583	17167874	.	-	.	Name=LOC100649548 RNA;ID=EWKMg4ru1zPvdBw+uzMEhS+PpGo.1624892196682.45461
NC_015772	Koludarov_et_al_2021	misc_RNA	17162488	17162885	.	-	.	Name=LOC100649548 RNA;ID=EWKMg4ru1zPvdBw+uzMEhS+PpGo.1624892196682.45461
NC_015772	Koludarov_et_al_2021	misc_RNA	17157433	17157651	.	-	.	Name=LOC100649548 RNA;ID=EWKMg4ru1zPvdBw+uzMEhS+PpGo.1624892196682.45461
NC_015772	Koludarov_et_al_2021	misc_RNA	17156694	17157309	.	-	.	Name=LOC100649548 RNA;ID=EWKMg4ru1zPvdBw+uzMEhS+PpGo.1624892196682.45461
NC_015772	Koludarov_et_al_2021	misc_RNA	12213890	12214068	.	+	.	Name=LOC100650123 RNA;ID=EWKMg4ru1zPvdBw+uzMEhS+PpGo.1624892196682.45462
NC_015772	Koludarov_et_al_2021	misc_RNA	12214598	12214693	.	+	.	Name=LOC100650123 RNA;ID=EWKMg4ru1zPvdBw+uzMEhS+PpGo.1624892196682.45462
NC_015772	Koludarov_et_al_2021	misc_RNA	12223483	12224905	.	+	.	Name=LOC100650123 RNA;ID=EWKMg4ru1zPvdBw+uzMEhS+PpGo.1624892196682.45462
NC_015772	Koludarov_et_al_2021	misc_RNA	12213894	12214129	.	+	.	Name=LOC100650123 RNA;ID=EWKMg4ru1zPvdBw+uzMEhS+PpGo.1624892196682.45463
NC_015772	Koludarov_et_al_2021	misc_RNA	12214598	12214693	.	+	.	Name=LOC100650123 RNA;ID=EWKMg4ru1zPvdBw+uzMEhS+PpGo.1624892196682.45463
NC_015772	Koludarov_et_al_2021	misc_RNA	12223483	12224905	.	+	.	Name=LOC100650123 RNA;ID=EWKMg4ru1zPvdBw+uzMEhS+PpGo.1624892196682.45463
NC_015772	Koludarov_et_al_2021	misc_RNA	9403781	9404104	.	-	.	Name=LOC100643251 RNA;ID=EWKMg4ru1zPvdBw+uzMEhS+PpGo.1624892196682.45464
NC_015772	Koludarov_et_al_2021	misc_RNA	9400723	9400864	.	-	.	Name=LOC100643251 RNA;ID=EWKMg4ru1zPvdBw+uzMEhS+PpGo.1624892196682.45464
NC_015772	Koludarov_et_al_2021	misc_RNA	9400437	9400610	.	-	.	Name=LOC100643251 RNA;ID=EWKMg4ru1zPvdBw+uzMEhS+PpGo.1624892196682.45464
NC_015772	Koludarov_et_al_2021	misc_RNA	9400083	9400351	.	-	.	Name=LOC100643251 RNA;ID=EWKMg4ru1zPvdBw+uzMEhS+PpGo.1624892196682.45464
NC_015772	Koludarov_et_al_2021	misc_RNA	9399747	9399993	.	-	.	Name=LOC100643251 RNA;ID=EWKMg4ru1zPvdBw+uzMEhS+PpGo.1624892196682.45464
NC_015772	Koludarov_et_al_2021	misc_RNA	9399433	9399669	.	-	.	Name=LOC100643251 RNA;ID=EWKMg4ru1zPvdBw+uzMEhS+PpGo.1624892196682.45464
NC_015772	Koludarov_et_al_2021	misc_RNA	9399013	9399359	.	-	.	Name=LOC100643251 RNA;ID=EWKMg4ru1zPvdBw+uzMEhS+PpGo.1624892196682.45464
NC_015772	Koludarov_et_al_2021	misc_RNA	9398724	9398927	.	-	.	Name=LOC100643251 RNA;ID=EWKMg4ru1zPvdBw+uzMEhS+PpGo.1624892196682.45464
NC_015772	Koludarov_et_al_2021	misc_RNA	9398499	9398642	.	-	.	Name=LOC100643251 RNA;ID=EWKMg4ru1zPvdBw+uzMEhS+PpGo.1624892196682.45464
NC_015772	Koludarov_et_al_2021	misc_RNA	9398133	9398417	.	-	.	Name=LOC100643251 RNA;ID=EWKMg4ru1zPvdBw+uzMEhS+PpGo.1624892196682.45464
NC_015772	Koludarov_et_al_2021	misc_RNA	9397821	9398006	.	-	.	Name=LOC100643251 RNA;ID=EWKMg4ru1zPvdBw+uzMEhS+PpGo.1624892196682.45464
NC_015772	Koludarov_et_al_2021	misc_RNA	9397542	9397745	.	-	.	Name=LOC100643251 RNA;ID=EWKMg4ru1zPvdBw+uzMEhS+PpGo.1624892196682.45464
NC_015772	Koludarov_et_al_2021	misc_RNA	9397140	9397434	.	-	.	Name=LOC100643251 RNA;ID=EWKMg4ru1zPvdBw+uzMEhS+PpGo.1624892196682.45464
NC_015772	Koludarov_et_al_2021	misc_RNA	9396872	9397042	.	-	.	Name=LOC100643251 RNA;ID=EWKMg4ru1zPvdBw+uzMEhS+PpGo.1624892196682.45464
NC_015772	Koludarov_et_al_2021	misc_RNA	9393863	9396771	.	-	.	Name=LOC100643251 RNA;ID=EWKMg4ru1zPvdBw+uzMEhS+PpGo.1624892196682.45464
NC_015772	Koludarov_et_al_2021	misc_RNA	16397952	16398456	.	+	.	Name=LOC100650493 RNA;ID=EWKMg4ru1zPvdBw+uzMEhS+PpGo.1624892196682.45465
NC_015772	Koludarov_et_al_2021	misc_RNA	16398569	16398735	.	+	.	Name=LOC100650493 RNA;ID=EWKMg4ru1zPvdBw+uzMEhS+PpGo.1624892196682.45465
NC_015772	Koludarov_et_al_2021	misc_RNA	16398816	16398951	.	+	.	Name=LOC100650493 RNA;ID=EWKMg4ru1zPvdBw+uzMEhS+PpGo.1624892196682.45465
NC_015772	Koludarov_et_al_2021	misc_RNA	16399033	16399322	.	+	.	Name=LOC100650493 RNA;ID=EWKMg4ru1zPvdBw+uzMEhS+PpGo.1624892196682.45465
NC_015772	Koludarov_et_al_2021	misc_RNA	16399392	16400103	.	+	.	Name=LOC100650493 RNA;ID=EWKMg4ru1zPvdBw+uzMEhS+PpGo.1624892196682.45465
NC_015772	Koludarov_et_al_2021	misc_RNA	16400377	16400567	.	+	.	Name=LOC100650493 RNA;ID=EWKMg4ru1zPvdBw+uzMEhS+PpGo.1624892196682.45465
NC_015772	Koludarov_et_al_2021	misc_RNA	16400786	16400893	.	+	.	Name=LOC100650493 RNA;ID=EWKMg4ru1zPvdBw+uzMEhS+PpGo.1624892196682.45465
NC_015772	Koludarov_et_al_2021	misc_RNA	16401141	16401594	.	+	.	Name=LOC100650493 RNA;ID=EWKMg4ru1zPvdBw+uzMEhS+PpGo.1624892196682.45465
NC_015772	Koludarov_et_al_2021	misc_RNA	16401681	16402507	.	+	.	Name=LOC100650493 RNA;ID=EWKMg4ru1zPvdBw+uzMEhS+PpGo.1624892196682.45465
NC_015772	Koludarov_et_al_2021	misc_RNA	16402598	16402669	.	+	.	Name=LOC100650493 RNA;ID=EWKMg4ru1zPvdBw+uzMEhS+PpGo.1624892196682.45465
NC_015772	Koludarov_et_al_2021	misc_RNA	16402742	16403005	.	+	.	Name=LOC100650493 RNA;ID=EWKMg4ru1zPvdBw+uzMEhS+PpGo.1624892196682.45465
NC_015772	Koludarov_et_al_2021	misc_RNA	16403127	16406227	.	+	.	Name=LOC100650493 RNA;ID=EWKMg4ru1zPvdBw+uzMEhS+PpGo.1624892196682.45465
NC_015772	Koludarov_et_al_2021	misc_RNA	8675769	8675923	.	+	.	Name=LOC100647157 RNA;ID=EWKMg4ru1zPvdBw+uzMEhS+PpGo.1624892196682.45466
NC_015772	Koludarov_et_al_2021	misc_RNA	8676023	8676186	.	+	.	Name=LOC100647157 RNA;ID=EWKMg4ru1zPvdBw+uzMEhS+PpGo.1624892196682.45466
NC_015772	Koludarov_et_al_2021	misc_RNA	8676245	8676423	.	+	.	Name=LOC100647157 RNA;ID=EWKMg4ru1zPvdBw+uzMEhS+PpGo.1624892196682.45466
NC_015772	Koludarov_et_al_2021	misc_RNA	8676589	8676762	.	+	.	Name=LOC100647157 RNA;ID=EWKMg4ru1zPvdBw+uzMEhS+PpGo.1624892196682.45466
NC_015772	Koludarov_et_al_2021	misc_RNA	8676831	8677035	.	+	.	Name=LOC100647157 RNA;ID=EWKMg4ru1zPvdBw+uzMEhS+PpGo.1624892196682.45466
NC_015772	Koludarov_et_al_2021	misc_RNA	8677158	8677487	.	+	.	Name=LOC100647157 RNA;ID=EWKMg4ru1zPvdBw+uzMEhS+PpGo.1624892196682.45466
NC_015772	Koludarov_et_al_2021	misc_RNA	8677570	8678175	.	+	.	Name=LOC100647157 RNA;ID=EWKMg4ru1zPvdBw+uzMEhS+PpGo.1624892196682.45466
NC_015772	Koludarov_et_al_2021	misc_RNA	8678248	8678590	.	+	.	Name=LOC100647157 RNA;ID=EWKMg4ru1zPvdBw+uzMEhS+PpGo.1624892196682.45466
NC_015772	Koludarov_et_al_2021	misc_RNA	8678661	8678894	.	+	.	Name=LOC100647157 RNA;ID=EWKMg4ru1zPvdBw+uzMEhS+PpGo.1624892196682.45466
NC_015772	Koludarov_et_al_2021	misc_RNA	8678972	8679164	.	+	.	Name=LOC100647157 RNA;ID=EWKMg4ru1zPvdBw+uzMEhS+PpGo.1624892196682.45466
NC_015772	Koludarov_et_al_2021	misc_RNA	8679236	8679422	.	+	.	Name=LOC100647157 RNA;ID=EWKMg4ru1zPvdBw+uzMEhS+PpGo.1624892196682.45466
NC_015772	Koludarov_et_al_2021	misc_RNA	8679504	8679808	.	+	.	Name=LOC100647157 RNA;ID=EWKMg4ru1zPvdBw+uzMEhS+PpGo.1624892196682.45466
NC_015772	Koludarov_et_al_2021	misc_RNA	8679899	8680110	.	+	.	Name=LOC100647157 RNA;ID=EWKMg4ru1zPvdBw+uzMEhS+PpGo.1624892196682.45466
NC_015772	Koludarov_et_al_2021	misc_RNA	8680254	8680420	.	+	.	Name=LOC100647157 RNA;ID=EWKMg4ru1zPvdBw+uzMEhS+PpGo.1624892196682.45466
NC_015772	Koludarov_et_al_2021	misc_RNA	8680538	8680589	.	+	.	Name=LOC100647157 RNA;ID=EWKMg4ru1zPvdBw+uzMEhS+PpGo.1624892196682.45466
NC_015772	Koludarov_et_al_2021	misc_RNA	8681414	8681834	.	+	.	Name=LOC100647157 RNA;ID=EWKMg4ru1zPvdBw+uzMEhS+PpGo.1624892196682.45466
NC_015772	Koludarov_et_al_2021	misc_RNA	8682399	8682434	.	+	.	Name=LOC100647157 RNA;ID=EWKMg4ru1zPvdBw+uzMEhS+PpGo.1624892196682.45466
NC_015772	Koludarov_et_al_2021	misc_RNA	8682642	8682671	.	+	.	Name=LOC100647157 RNA;ID=EWKMg4ru1zPvdBw+uzMEhS+PpGo.1624892196682.45466
NC_015772	Koludarov_et_al_2021	misc_RNA	7608574	7608781	.	+	.	Name=LOC100648760 RNA;ID=EWKMg4ru1zPvdBw+uzMEhS+PpGo.1624892196682.45467
NC_015772	Koludarov_et_al_2021	misc_RNA	7610171	7610392	.	+	.	Name=LOC100648760 RNA;ID=EWKMg4ru1zPvdBw+uzMEhS+PpGo.1624892196682.45467
NC_015772	Koludarov_et_al_2021	misc_RNA	7611308	7611483	.	+	.	Name=LOC100648760 RNA;ID=EWKMg4ru1zPvdBw+uzMEhS+PpGo.1624892196682.45467
NC_015772	Koludarov_et_al_2021	misc_RNA	7612340	7612498	.	+	.	Name=LOC100648760 RNA;ID=EWKMg4ru1zPvdBw+uzMEhS+PpGo.1624892196682.45467
NC_015772	Koludarov_et_al_2021	misc_RNA	7612952	7613300	.	+	.	Name=LOC100648760 RNA;ID=EWKMg4ru1zPvdBw+uzMEhS+PpGo.1624892196682.45467
NC_015772	Koludarov_et_al_2021	misc_RNA	7613921	7614168	.	+	.	Name=LOC100648760 RNA;ID=EWKMg4ru1zPvdBw+uzMEhS+PpGo.1624892196682.45467
NC_015772	Koludarov_et_al_2021	misc_RNA	7615013	7615134	.	+	.	Name=LOC100648760 RNA;ID=EWKMg4ru1zPvdBw+uzMEhS+PpGo.1624892196682.45467
NC_015772	Koludarov_et_al_2021	misc_RNA	6840727	6840890	.	-	.	Name=LOC100647307 RNA;ID=EWKMg4ru1zPvdBw+uzMEhS+PpGo.1624892196682.45468
NC_015772	Koludarov_et_al_2021	misc_RNA	6839754	6840015	.	-	.	Name=LOC100647307 RNA;ID=EWKMg4ru1zPvdBw+uzMEhS+PpGo.1624892196682.45468
NC_015772	Koludarov_et_al_2021	misc_RNA	6839148	6839515	.	-	.	Name=LOC100647307 RNA;ID=EWKMg4ru1zPvdBw+uzMEhS+PpGo.1624892196682.45468
NC_015772	Koludarov_et_al_2021	misc_RNA	6838138	6838295	.	-	.	Name=LOC100647307 RNA;ID=EWKMg4ru1zPvdBw+uzMEhS+PpGo.1624892196682.45468
NC_015772	Koludarov_et_al_2021	misc_RNA	6837922	6838024	.	-	.	Name=LOC100647307 RNA;ID=EWKMg4ru1zPvdBw+uzMEhS+PpGo.1624892196682.45468
NC_015772	Koludarov_et_al_2021	misc_RNA	6837624	6837764	.	-	.	Name=LOC100647307 RNA;ID=EWKMg4ru1zPvdBw+uzMEhS+PpGo.1624892196682.45468
NC_015772	Koludarov_et_al_2021	misc_RNA	6837376	6837541	.	-	.	Name=LOC100647307 RNA;ID=EWKMg4ru1zPvdBw+uzMEhS+PpGo.1624892196682.45468
NC_015772	Koludarov_et_al_2021	misc_RNA	6835814	6836078	.	-	.	Name=LOC100647307 RNA;ID=EWKMg4ru1zPvdBw+uzMEhS+PpGo.1624892196682.45468
NC_015772	Koludarov_et_al_2021	misc_RNA	6834895	6835273	.	-	.	Name=LOC100647307 RNA;ID=EWKMg4ru1zPvdBw+uzMEhS+PpGo.1624892196682.45468
NC_015772	Koludarov_et_al_2021	misc_RNA	6840727	6840890	.	-	.	Name=LOC100647307 RNA;ID=EWKMg4ru1zPvdBw+uzMEhS+PpGo.1624892196682.45469
NC_015772	Koludarov_et_al_2021	misc_RNA	6840116	6840290	.	-	.	Name=LOC100647307 RNA;ID=EWKMg4ru1zPvdBw+uzMEhS+PpGo.1624892196682.45469
NC_015772	Koludarov_et_al_2021	misc_RNA	6839754	6840015	.	-	.	Name=LOC100647307 RNA;ID=EWKMg4ru1zPvdBw+uzMEhS+PpGo.1624892196682.45469
NC_015772	Koludarov_et_al_2021	misc_RNA	6839148	6839515	.	-	.	Name=LOC100647307 RNA;ID=EWKMg4ru1zPvdBw+uzMEhS+PpGo.1624892196682.45469
NC_015772	Koludarov_et_al_2021	misc_RNA	6838138	6838295	.	-	.	Name=LOC100647307 RNA;ID=EWKMg4ru1zPvdBw+uzMEhS+PpGo.1624892196682.45469
NC_015772	Koludarov_et_al_2021	misc_RNA	6837922	6838024	.	-	.	Name=LOC100647307 RNA;ID=EWKMg4ru1zPvdBw+uzMEhS+PpGo.1624892196682.45469
NC_015772	Koludarov_et_al_2021	misc_RNA	6837624	6837764	.	-	.	Name=LOC100647307 RNA;ID=EWKMg4ru1zPvdBw+uzMEhS+PpGo.1624892196682.45469
NC_015772	Koludarov_et_al_2021	misc_RNA	6837376	6837541	.	-	.	Name=LOC100647307 RNA;ID=EWKMg4ru1zPvdBw+uzMEhS+PpGo.1624892196682.45469
NC_015772	Koludarov_et_al_2021	misc_RNA	6835814	6836078	.	-	.	Name=LOC100647307 RNA;ID=EWKMg4ru1zPvdBw+uzMEhS+PpGo.1624892196682.45469
NC_015772	Koludarov_et_al_2021	misc_RNA	6834895	6835270	.	-	.	Name=LOC100647307 RNA;ID=EWKMg4ru1zPvdBw+uzMEhS+PpGo.1624892196682.45469
NC_015772	Koludarov_et_al_2021	misc_RNA	6840727	6840889	.	-	.	Name=LOC100647307 RNA;ID=EWKMg4ru1zPvdBw+uzMEhS+PpGo.1624892196682.45470
NC_015772	Koludarov_et_al_2021	misc_RNA	6840116	6840290	.	-	.	Name=LOC100647307 RNA;ID=EWKMg4ru1zPvdBw+uzMEhS+PpGo.1624892196682.45470
NC_015772	Koludarov_et_al_2021	misc_RNA	6839754	6840015	.	-	.	Name=LOC100647307 RNA;ID=EWKMg4ru1zPvdBw+uzMEhS+PpGo.1624892196682.45470
NC_015772	Koludarov_et_al_2021	misc_RNA	6839148	6839515	.	-	.	Name=LOC100647307 RNA;ID=EWKMg4ru1zPvdBw+uzMEhS+PpGo.1624892196682.45470
NC_015772	Koludarov_et_al_2021	misc_RNA	6838138	6838295	.	-	.	Name=LOC100647307 RNA;ID=EWKMg4ru1zPvdBw+uzMEhS+PpGo.1624892196682.45470
NC_015772	Koludarov_et_al_2021	misc_RNA	6837922	6838024	.	-	.	Name=LOC100647307 RNA;ID=EWKMg4ru1zPvdBw+uzMEhS+PpGo.1624892196682.45470
NC_015772	Koludarov_et_al_2021	misc_RNA	6837624	6837764	.	-	.	Name=LOC100647307 RNA;ID=EWKMg4ru1zPvdBw+uzMEhS+PpGo.1624892196682.45470
NC_015772	Koludarov_et_al_2021	misc_RNA	6837376	6837541	.	-	.	Name=LOC100647307 RNA;ID=EWKMg4ru1zPvdBw+uzMEhS+PpGo.1624892196682.45470
NC_015772	Koludarov_et_al_2021	misc_RNA	6835814	6836078	.	-	.	Name=LOC100647307 RNA;ID=EWKMg4ru1zPvdBw+uzMEhS+PpGo.1624892196682.45470
NC_015772	Koludarov_et_al_2021	misc_RNA	6834895	6835273	.	-	.	Name=LOC100647307 RNA;ID=EWKMg4ru1zPvdBw+uzMEhS+PpGo.1624892196682.45470
NC_015772	Koludarov_et_al_2021	misc_RNA	3962439	3962666	.	-	.	Name=LOC100648871 RNA;ID=EWKMg4ru1zPvdBw+uzMEhS+PpGo.1624892196682.45471
NC_015772	Koludarov_et_al_2021	misc_RNA	3961562	3961735	.	-	.	Name=LOC100648871 RNA;ID=EWKMg4ru1zPvdBw+uzMEhS+PpGo.1624892196682.45471
NC_015772	Koludarov_et_al_2021	misc_RNA	3961224	3961481	.	-	.	Name=LOC100648871 RNA;ID=EWKMg4ru1zPvdBw+uzMEhS+PpGo.1624892196682.45471
NC_015772	Koludarov_et_al_2021	misc_RNA	3960948	3961149	.	-	.	Name=LOC100648871 RNA;ID=EWKMg4ru1zPvdBw+uzMEhS+PpGo.1624892196682.45471
NC_015772	Koludarov_et_al_2021	misc_RNA	3960646	3960869	.	-	.	Name=LOC100648871 RNA;ID=EWKMg4ru1zPvdBw+uzMEhS+PpGo.1624892196682.45471
NC_015772	Koludarov_et_al_2021	misc_RNA	3960432	3960556	.	-	.	Name=LOC100648871 RNA;ID=EWKMg4ru1zPvdBw+uzMEhS+PpGo.1624892196682.45471
NC_015772	Koludarov_et_al_2021	misc_RNA	3960312	3960352	.	-	.	Name=LOC100648871 RNA;ID=EWKMg4ru1zPvdBw+uzMEhS+PpGo.1624892196682.45471
NC_015772	Koludarov_et_al_2021	misc_RNA	3956899	3957237	.	-	.	Name=LOC100648871 RNA;ID=EWKMg4ru1zPvdBw+uzMEhS+PpGo.1624892196682.45471
NC_015772	Koludarov_et_al_2021	misc_RNA	14760939	14761186	.	-	.	Name=LOC100646478 RNA;ID=EWKMg4ru1zPvdBw+uzMEhS+PpGo.1624892196682.45472
NC_015772	Koludarov_et_al_2021	misc_RNA	14758592	14759897	.	-	.	Name=LOC100646478 RNA;ID=EWKMg4ru1zPvdBw+uzMEhS+PpGo.1624892196682.45472
NC_015772	Koludarov_et_al_2021	misc_RNA	14758300	14758518	.	-	.	Name=LOC100646478 RNA;ID=EWKMg4ru1zPvdBw+uzMEhS+PpGo.1624892196682.45472
NC_015772	Koludarov_et_al_2021	misc_RNA	14756572	14758210	.	-	.	Name=LOC100646478 RNA;ID=EWKMg4ru1zPvdBw+uzMEhS+PpGo.1624892196682.45472
NC_015772	Koludarov_et_al_2021	misc_RNA	14755646	14756320	.	-	.	Name=LOC100646478 RNA;ID=EWKMg4ru1zPvdBw+uzMEhS+PpGo.1624892196682.45472
NC_015772	Koludarov_et_al_2021	misc_RNA	7446768	7447543	.	+	.	Name=LOC100651694 RNA;ID=EWKMg4ru1zPvdBw+uzMEhS+PpGo.1624892196682.45473
NC_015772	Koludarov_et_al_2021	misc_RNA	7449447	7449874	.	+	.	Name=LOC100651694 RNA;ID=EWKMg4ru1zPvdBw+uzMEhS+PpGo.1624892196682.45473
NC_015772	Koludarov_et_al_2021	misc_RNA	7450118	7450489	.	+	.	Name=LOC100651694 RNA;ID=EWKMg4ru1zPvdBw+uzMEhS+PpGo.1624892196682.45473
NC_015772	Koludarov_et_al_2021	misc_RNA	7450566	7450667	.	+	.	Name=LOC100651694 RNA;ID=EWKMg4ru1zPvdBw+uzMEhS+PpGo.1624892196682.45473
NC_015772	Koludarov_et_al_2021	misc_RNA	7450956	7451190	.	+	.	Name=LOC100651694 RNA;ID=EWKMg4ru1zPvdBw+uzMEhS+PpGo.1624892196682.45473
NC_015772	Koludarov_et_al_2021	misc_RNA	7451272	7451355	.	+	.	Name=LOC100651694 RNA;ID=EWKMg4ru1zPvdBw+uzMEhS+PpGo.1624892196682.45473
NC_015772	Koludarov_et_al_2021	misc_RNA	7451738	7451865	.	+	.	Name=LOC100651694 RNA;ID=EWKMg4ru1zPvdBw+uzMEhS+PpGo.1624892196682.45473
NC_015772	Koludarov_et_al_2021	misc_RNA	16915382	16915773	.	+	.	Name=LOC100648991 RNA;ID=EWKMg4ru1zPvdBw+uzMEhS+PpGo.1624892196682.45474
NC_015772	Koludarov_et_al_2021	misc_RNA	16915850	16915884	.	+	.	Name=LOC100648991 RNA;ID=EWKMg4ru1zPvdBw+uzMEhS+PpGo.1624892196682.45474
NC_015772	Koludarov_et_al_2021	misc_RNA	16916521	16916768	.	+	.	Name=LOC100648991 RNA;ID=EWKMg4ru1zPvdBw+uzMEhS+PpGo.1624892196682.45474
NC_015772	Koludarov_et_al_2021	misc_RNA	16916839	16917037	.	+	.	Name=LOC100648991 RNA;ID=EWKMg4ru1zPvdBw+uzMEhS+PpGo.1624892196682.45474
NC_015772	Koludarov_et_al_2021	misc_RNA	16917121	16917374	.	+	.	Name=LOC100648991 RNA;ID=EWKMg4ru1zPvdBw+uzMEhS+PpGo.1624892196682.45474
NC_015772	Koludarov_et_al_2021	misc_RNA	16917771	16920172	.	+	.	Name=LOC100648991 RNA;ID=EWKMg4ru1zPvdBw+uzMEhS+PpGo.1624892196682.45474
NC_015772	Koludarov_et_al_2021	misc_RNA	8655593	8655707	.	-	.	Name=LOC100647746 RNA;ID=EWKMg4ru1zPvdBw+uzMEhS+PpGo.1624892196683.45475
NC_015772	Koludarov_et_al_2021	misc_RNA	8655351	8655444	.	-	.	Name=LOC100647746 RNA;ID=EWKMg4ru1zPvdBw+uzMEhS+PpGo.1624892196683.45475
NC_015772	Koludarov_et_al_2021	misc_RNA	8655020	8655061	.	-	.	Name=LOC100647746 RNA;ID=EWKMg4ru1zPvdBw+uzMEhS+PpGo.1624892196683.45475
NC_015772	Koludarov_et_al_2021	misc_RNA	8653746	8654735	.	-	.	Name=LOC100647746 RNA;ID=EWKMg4ru1zPvdBw+uzMEhS+PpGo.1624892196683.45475
NC_015772	Koludarov_et_al_2021	misc_RNA	8653356	8653534	.	-	.	Name=LOC100647746 RNA;ID=EWKMg4ru1zPvdBw+uzMEhS+PpGo.1624892196683.45475
NC_015772	Koludarov_et_al_2021	misc_RNA	8653214	8653273	.	-	.	Name=LOC100647746 RNA;ID=EWKMg4ru1zPvdBw+uzMEhS+PpGo.1624892196683.45475
NC_015772	Koludarov_et_al_2021	misc_RNA	8651953	8652369	.	-	.	Name=LOC100647746 RNA;ID=EWKMg4ru1zPvdBw+uzMEhS+PpGo.1624892196683.45475
NC_015772	Koludarov_et_al_2021	misc_RNA	8650947	8651183	.	-	.	Name=LOC100647746 RNA;ID=EWKMg4ru1zPvdBw+uzMEhS+PpGo.1624892196683.45475
NC_015772	Koludarov_et_al_2021	misc_RNA	2289647	2290084	.	-	.	Name=LOC100651574 RNA;ID=EWKMg4ru1zPvdBw+uzMEhS+PpGo.1624892196683.45476
NC_015772	Koludarov_et_al_2021	misc_RNA	2288940	2289574	.	-	.	Name=LOC100651574 RNA;ID=EWKMg4ru1zPvdBw+uzMEhS+PpGo.1624892196683.45476
NC_015772	Koludarov_et_al_2021	misc_RNA	2288748	2288860	.	-	.	Name=LOC100651574 RNA;ID=EWKMg4ru1zPvdBw+uzMEhS+PpGo.1624892196683.45476
NC_015772	Koludarov_et_al_2021	misc_RNA	2286772	2288668	.	-	.	Name=LOC100651574 RNA;ID=EWKMg4ru1zPvdBw+uzMEhS+PpGo.1624892196683.45476
NC_015772	Koludarov_et_al_2021	misc_RNA	2286574	2286704	.	-	.	Name=LOC100651574 RNA;ID=EWKMg4ru1zPvdBw+uzMEhS+PpGo.1624892196683.45476
NC_015772	Koludarov_et_al_2021	misc_RNA	2286397	2286486	.	-	.	Name=LOC100651574 RNA;ID=EWKMg4ru1zPvdBw+uzMEhS+PpGo.1624892196683.45476
NC_015772	Koludarov_et_al_2021	misc_RNA	2286205	2286291	.	-	.	Name=LOC100651574 RNA;ID=EWKMg4ru1zPvdBw+uzMEhS+PpGo.1624892196683.45476
NC_015772	Koludarov_et_al_2021	misc_RNA	2285955	2286121	.	-	.	Name=LOC100651574 RNA;ID=EWKMg4ru1zPvdBw+uzMEhS+PpGo.1624892196683.45476
NC_015772	Koludarov_et_al_2021	misc_RNA	2285707	2285877	.	-	.	Name=LOC100651574 RNA;ID=EWKMg4ru1zPvdBw+uzMEhS+PpGo.1624892196683.45476
NC_015772	Koludarov_et_al_2021	misc_RNA	2285561	2285638	.	-	.	Name=LOC100651574 RNA;ID=EWKMg4ru1zPvdBw+uzMEhS+PpGo.1624892196683.45476
NC_015772	Koludarov_et_al_2021	misc_RNA	2285459	2285479	.	-	.	Name=LOC100651574 RNA;ID=EWKMg4ru1zPvdBw+uzMEhS+PpGo.1624892196683.45476
NC_015772	Koludarov_et_al_2021	misc_RNA	7482451	7485272	.	+	.	Name=LOC100651091 RNA;ID=EWKMg4ru1zPvdBw+uzMEhS+PpGo.1624892196683.45477
NC_015772	Koludarov_et_al_2021	misc_RNA	7486555	7486735	.	+	.	Name=LOC100651091 RNA;ID=EWKMg4ru1zPvdBw+uzMEhS+PpGo.1624892196683.45477
NC_015772	Koludarov_et_al_2021	misc_RNA	7486881	7487023	.	+	.	Name=LOC100651091 RNA;ID=EWKMg4ru1zPvdBw+uzMEhS+PpGo.1624892196683.45477
NC_015772	Koludarov_et_al_2021	misc_RNA	7482451	7484045	.	+	.	Name=LOC100651091 RNA;ID=EWKMg4ru1zPvdBw+uzMEhS+PpGo.1624892196683.45478
NC_015772	Koludarov_et_al_2021	misc_RNA	7484135	7485272	.	+	.	Name=LOC100651091 RNA;ID=EWKMg4ru1zPvdBw+uzMEhS+PpGo.1624892196683.45478
NC_015772	Koludarov_et_al_2021	misc_RNA	7486555	7486735	.	+	.	Name=LOC100651091 RNA;ID=EWKMg4ru1zPvdBw+uzMEhS+PpGo.1624892196683.45478
NC_015772	Koludarov_et_al_2021	misc_RNA	7486881	7487023	.	+	.	Name=LOC100651091 RNA;ID=EWKMg4ru1zPvdBw+uzMEhS+PpGo.1624892196683.45478
NC_015772	Koludarov_et_al_2021	misc_RNA	16915723	16915773	.	+	.	Name=LOC100648991 RNA;ID=EWKMg4ru1zPvdBw+uzMEhS+PpGo.1624892196683.45479
NC_015772	Koludarov_et_al_2021	misc_RNA	16915850	16915884	.	+	.	Name=LOC100648991 RNA;ID=EWKMg4ru1zPvdBw+uzMEhS+PpGo.1624892196683.45479
NC_015772	Koludarov_et_al_2021	misc_RNA	16916521	16916768	.	+	.	Name=LOC100648991 RNA;ID=EWKMg4ru1zPvdBw+uzMEhS+PpGo.1624892196683.45479
NC_015772	Koludarov_et_al_2021	misc_RNA	16916839	16917037	.	+	.	Name=LOC100648991 RNA;ID=EWKMg4ru1zPvdBw+uzMEhS+PpGo.1624892196683.45479
NC_015772	Koludarov_et_al_2021	misc_RNA	16917121	16917374	.	+	.	Name=LOC100648991 RNA;ID=EWKMg4ru1zPvdBw+uzMEhS+PpGo.1624892196683.45479
NC_015772	Koludarov_et_al_2021	misc_RNA	16917771	16919725	.	+	.	Name=LOC100648991 RNA;ID=EWKMg4ru1zPvdBw+uzMEhS+PpGo.1624892196683.45479
NC_015772	Koludarov_et_al_2021	misc_RNA	16919823	16920172	.	+	.	Name=LOC100648991 RNA;ID=EWKMg4ru1zPvdBw+uzMEhS+PpGo.1624892196683.45479
NC_015772	Koludarov_et_al_2021	misc_RNA	16915723	16915773	.	+	.	Name=LOC100648991 RNA;ID=EWKMg4ru1zPvdBw+uzMEhS+PpGo.1624892196683.45480
NC_015772	Koludarov_et_al_2021	misc_RNA	16915850	16915884	.	+	.	Name=LOC100648991 RNA;ID=EWKMg4ru1zPvdBw+uzMEhS+PpGo.1624892196683.45480
NC_015772	Koludarov_et_al_2021	misc_RNA	16916521	16916768	.	+	.	Name=LOC100648991 RNA;ID=EWKMg4ru1zPvdBw+uzMEhS+PpGo.1624892196683.45480
NC_015772	Koludarov_et_al_2021	misc_RNA	16916839	16917037	.	+	.	Name=LOC100648991 RNA;ID=EWKMg4ru1zPvdBw+uzMEhS+PpGo.1624892196683.45480
NC_015772	Koludarov_et_al_2021	misc_RNA	16917121	16917374	.	+	.	Name=LOC100648991 RNA;ID=EWKMg4ru1zPvdBw+uzMEhS+PpGo.1624892196683.45480
NC_015772	Koludarov_et_al_2021	misc_RNA	16917771	16918951	.	+	.	Name=LOC100648991 RNA;ID=EWKMg4ru1zPvdBw+uzMEhS+PpGo.1624892196683.45480
NC_015772	Koludarov_et_al_2021	misc_RNA	16919522	16920172	.	+	.	Name=LOC100648991 RNA;ID=EWKMg4ru1zPvdBw+uzMEhS+PpGo.1624892196683.45480
NC_015772	Koludarov_et_al_2021	misc_RNA	15697838	15698094	.	+	.	Name=LOC100648333 RNA;ID=EWKMg4ru1zPvdBw+uzMEhS+PpGo.1624892196683.45481
NC_015772	Koludarov_et_al_2021	misc_RNA	15698191	15698276	.	+	.	Name=LOC100648333 RNA;ID=EWKMg4ru1zPvdBw+uzMEhS+PpGo.1624892196683.45481
NC_015772	Koludarov_et_al_2021	misc_RNA	15698339	15698558	.	+	.	Name=LOC100648333 RNA;ID=EWKMg4ru1zPvdBw+uzMEhS+PpGo.1624892196683.45481
NC_015772	Koludarov_et_al_2021	misc_RNA	15699029	15699109	.	+	.	Name=LOC100648333 RNA;ID=EWKMg4ru1zPvdBw+uzMEhS+PpGo.1624892196683.45481
NC_015772	Koludarov_et_al_2021	misc_RNA	15699169	15699258	.	+	.	Name=LOC100648333 RNA;ID=EWKMg4ru1zPvdBw+uzMEhS+PpGo.1624892196683.45481
NC_015772	Koludarov_et_al_2021	misc_RNA	15699343	15699485	.	+	.	Name=LOC100648333 RNA;ID=EWKMg4ru1zPvdBw+uzMEhS+PpGo.1624892196683.45481
NC_015772	Koludarov_et_al_2021	misc_RNA	15699578	15699752	.	+	.	Name=LOC100648333 RNA;ID=EWKMg4ru1zPvdBw+uzMEhS+PpGo.1624892196683.45481
NC_015772	Koludarov_et_al_2021	misc_RNA	15699992	15700118	.	+	.	Name=LOC100648333 RNA;ID=EWKMg4ru1zPvdBw+uzMEhS+PpGo.1624892196683.45481
NC_015772	Koludarov_et_al_2021	misc_RNA	15700205	15700383	.	+	.	Name=LOC100648333 RNA;ID=EWKMg4ru1zPvdBw+uzMEhS+PpGo.1624892196683.45481
NC_015772	Koludarov_et_al_2021	misc_RNA	15700469	15700557	.	+	.	Name=LOC100648333 RNA;ID=EWKMg4ru1zPvdBw+uzMEhS+PpGo.1624892196683.45481
NC_015772	Koludarov_et_al_2021	misc_RNA	15701701	15701872	.	+	.	Name=LOC100648333 RNA;ID=EWKMg4ru1zPvdBw+uzMEhS+PpGo.1624892196683.45481
NC_015772	Koludarov_et_al_2021	misc_RNA	15702178	15702252	.	+	.	Name=LOC100648333 RNA;ID=EWKMg4ru1zPvdBw+uzMEhS+PpGo.1624892196683.45481
NC_015772	Koludarov_et_al_2021	misc_RNA	3956033	3956440	.	+	.	Name=LOC100649103 RNA;ID=EWKMg4ru1zPvdBw+uzMEhS+PpGo.1624892196683.45482
NC_015772	Koludarov_et_al_2021	misc_RNA	3957154	3957276	.	+	.	Name=LOC100649103 RNA;ID=EWKMg4ru1zPvdBw+uzMEhS+PpGo.1624892196683.45482
NC_015772	Koludarov_et_al_2021	misc_RNA	3957377	3957551	.	+	.	Name=LOC100649103 RNA;ID=EWKMg4ru1zPvdBw+uzMEhS+PpGo.1624892196683.45482
NC_015772	Koludarov_et_al_2021	misc_RNA	3957678	3957763	.	+	.	Name=LOC100649103 RNA;ID=EWKMg4ru1zPvdBw+uzMEhS+PpGo.1624892196683.45482
NC_015772	Koludarov_et_al_2021	misc_RNA	3957832	3957967	.	+	.	Name=LOC100649103 RNA;ID=EWKMg4ru1zPvdBw+uzMEhS+PpGo.1624892196683.45482
NC_015772	Koludarov_et_al_2021	misc_RNA	3958496	3958768	.	+	.	Name=LOC100649103 RNA;ID=EWKMg4ru1zPvdBw+uzMEhS+PpGo.1624892196683.45482
NC_015772	Koludarov_et_al_2021	misc_RNA	3958832	3959744	.	+	.	Name=LOC100649103 RNA;ID=EWKMg4ru1zPvdBw+uzMEhS+PpGo.1624892196683.45482
NC_015772	Koludarov_et_al_2021	misc_RNA	646741	646791	.	+	.	Name=LOC100644302 RNA;ID=EWKMg4ru1zPvdBw+uzMEhS+PpGo.1624892196683.45483
NC_015772	Koludarov_et_al_2021	misc_RNA	647236	647349	.	+	.	Name=LOC100644302 RNA;ID=EWKMg4ru1zPvdBw+uzMEhS+PpGo.1624892196683.45483
NC_015772	Koludarov_et_al_2021	misc_RNA	647420	647514	.	+	.	Name=LOC100644302 RNA;ID=EWKMg4ru1zPvdBw+uzMEhS+PpGo.1624892196683.45483
NC_015772	Koludarov_et_al_2021	misc_RNA	647573	647684	.	+	.	Name=LOC100644302 RNA;ID=EWKMg4ru1zPvdBw+uzMEhS+PpGo.1624892196683.45483
NC_015772	Koludarov_et_al_2021	misc_RNA	647759	647917	.	+	.	Name=LOC100644302 RNA;ID=EWKMg4ru1zPvdBw+uzMEhS+PpGo.1624892196683.45483
NC_015772	Koludarov_et_al_2021	misc_RNA	647997	648185	.	+	.	Name=LOC100644302 RNA;ID=EWKMg4ru1zPvdBw+uzMEhS+PpGo.1624892196683.45483
NC_015772	Koludarov_et_al_2021	misc_RNA	648257	648307	.	+	.	Name=LOC100644302 RNA;ID=EWKMg4ru1zPvdBw+uzMEhS+PpGo.1624892196683.45483
NC_015772	Koludarov_et_al_2021	misc_RNA	648368	648472	.	+	.	Name=LOC100644302 RNA;ID=EWKMg4ru1zPvdBw+uzMEhS+PpGo.1624892196683.45483
NC_015772	Koludarov_et_al_2021	misc_RNA	648567	648784	.	+	.	Name=LOC100644302 RNA;ID=EWKMg4ru1zPvdBw+uzMEhS+PpGo.1624892196683.45483
NC_015772	Koludarov_et_al_2021	misc_RNA	648874	649190	.	+	.	Name=LOC100644302 RNA;ID=EWKMg4ru1zPvdBw+uzMEhS+PpGo.1624892196683.45483
NC_015772	Koludarov_et_al_2021	misc_RNA	649273	649393	.	+	.	Name=LOC100644302 RNA;ID=EWKMg4ru1zPvdBw+uzMEhS+PpGo.1624892196683.45483
NC_015772	Koludarov_et_al_2021	misc_RNA	649494	649578	.	+	.	Name=LOC100644302 RNA;ID=EWKMg4ru1zPvdBw+uzMEhS+PpGo.1624892196683.45483
NC_015772	Koludarov_et_al_2021	misc_RNA	649785	650125	.	+	.	Name=LOC100644302 RNA;ID=EWKMg4ru1zPvdBw+uzMEhS+PpGo.1624892196683.45483
NC_015772	Koludarov_et_al_2021	misc_RNA	650198	650305	.	+	.	Name=LOC100644302 RNA;ID=EWKMg4ru1zPvdBw+uzMEhS+PpGo.1624892196683.45483
NC_015772	Koludarov_et_al_2021	misc_RNA	13757878	13757897	.	-	.	Name=LOC100645919 RNA;ID=EWKMg4ru1zPvdBw+uzMEhS+PpGo.1624892196683.45484
NC_015772	Koludarov_et_al_2021	misc_RNA	13757736	13757809	.	-	.	Name=LOC100645919 RNA;ID=EWKMg4ru1zPvdBw+uzMEhS+PpGo.1624892196683.45484
NC_015772	Koludarov_et_al_2021	misc_RNA	13757487	13757612	.	-	.	Name=LOC100645919 RNA;ID=EWKMg4ru1zPvdBw+uzMEhS+PpGo.1624892196683.45484
NC_015772	Koludarov_et_al_2021	misc_RNA	13757074	13757227	.	-	.	Name=LOC100645919 RNA;ID=EWKMg4ru1zPvdBw+uzMEhS+PpGo.1624892196683.45484
NC_015772	Koludarov_et_al_2021	misc_RNA	13756850	13757006	.	-	.	Name=LOC100645919 RNA;ID=EWKMg4ru1zPvdBw+uzMEhS+PpGo.1624892196683.45484
NC_015772	Koludarov_et_al_2021	misc_RNA	13756495	13756693	.	-	.	Name=LOC100645919 RNA;ID=EWKMg4ru1zPvdBw+uzMEhS+PpGo.1624892196683.45484
NC_015772	Koludarov_et_al_2021	misc_RNA	13756232	13756433	.	-	.	Name=LOC100645919 RNA;ID=EWKMg4ru1zPvdBw+uzMEhS+PpGo.1624892196683.45484
NC_015772	Koludarov_et_al_2021	misc_RNA	13756037	13756159	.	-	.	Name=LOC100645919 RNA;ID=EWKMg4ru1zPvdBw+uzMEhS+PpGo.1624892196683.45484
NC_015772	Koludarov_et_al_2021	misc_RNA	13755908	13755965	.	-	.	Name=LOC100645919 RNA;ID=EWKMg4ru1zPvdBw+uzMEhS+PpGo.1624892196683.45484
NC_015772	Koludarov_et_al_2021	misc_RNA	13755603	13755759	.	-	.	Name=LOC100645919 RNA;ID=EWKMg4ru1zPvdBw+uzMEhS+PpGo.1624892196683.45484
NC_015772	Koludarov_et_al_2021	misc_RNA	13754774	13755511	.	-	.	Name=LOC100645919 RNA;ID=EWKMg4ru1zPvdBw+uzMEhS+PpGo.1624892196683.45484
NC_015772	Koludarov_et_al_2021	misc_RNA	3956021	3956440	.	+	.	Name=LOC100649103 RNA;ID=EWKMg4ru1zPvdBw+uzMEhS+PpGo.1624892196683.45485
NC_015772	Koludarov_et_al_2021	misc_RNA	3957154	3957276	.	+	.	Name=LOC100649103 RNA;ID=EWKMg4ru1zPvdBw+uzMEhS+PpGo.1624892196683.45485
NC_015772	Koludarov_et_al_2021	misc_RNA	3957377	3957551	.	+	.	Name=LOC100649103 RNA;ID=EWKMg4ru1zPvdBw+uzMEhS+PpGo.1624892196683.45485
NC_015772	Koludarov_et_al_2021	misc_RNA	3957678	3957763	.	+	.	Name=LOC100649103 RNA;ID=EWKMg4ru1zPvdBw+uzMEhS+PpGo.1624892196683.45485
NC_015772	Koludarov_et_al_2021	misc_RNA	3957832	3957967	.	+	.	Name=LOC100649103 RNA;ID=EWKMg4ru1zPvdBw+uzMEhS+PpGo.1624892196683.45485
NC_015772	Koludarov_et_al_2021	misc_RNA	3958132	3958299	.	+	.	Name=LOC100649103 RNA;ID=EWKMg4ru1zPvdBw+uzMEhS+PpGo.1624892196683.45485
NC_015772	Koludarov_et_al_2021	misc_RNA	3958496	3958585	.	+	.	Name=LOC100649103 RNA;ID=EWKMg4ru1zPvdBw+uzMEhS+PpGo.1624892196683.45485
NC_015772	Koludarov_et_al_2021	misc_RNA	1867889	1867993	.	-	.	Name=LOC100647631 RNA;ID=EWKMg4ru1zPvdBw+uzMEhS+PpGo.1624892196683.45486
NC_015772	Koludarov_et_al_2021	misc_RNA	1866856	1866909	.	-	.	Name=LOC100647631 RNA;ID=EWKMg4ru1zPvdBw+uzMEhS+PpGo.1624892196683.45486
NC_015772	Koludarov_et_al_2021	misc_RNA	1866235	1866569	.	-	.	Name=LOC100647631 RNA;ID=EWKMg4ru1zPvdBw+uzMEhS+PpGo.1624892196683.45486
NC_015772	Koludarov_et_al_2021	misc_RNA	1865486	1865818	.	-	.	Name=LOC100647631 RNA;ID=EWKMg4ru1zPvdBw+uzMEhS+PpGo.1624892196683.45486
NC_015772	Koludarov_et_al_2021	misc_RNA	14628715	14628811	.	+	.	Name=LOC100649421 RNA;ID=EWKMg4ru1zPvdBw+uzMEhS+PpGo.1624892196683.45487
NC_015772	Koludarov_et_al_2021	misc_RNA	14629197	14629360	.	+	.	Name=LOC100649421 RNA;ID=EWKMg4ru1zPvdBw+uzMEhS+PpGo.1624892196683.45487
NC_015772	Koludarov_et_al_2021	misc_RNA	14629540	14630994	.	+	.	Name=LOC100649421 RNA;ID=EWKMg4ru1zPvdBw+uzMEhS+PpGo.1624892196683.45487
NC_015772	Koludarov_et_al_2021	misc_RNA	14628715	14628811	.	+	.	Name=LOC100649421 RNA;ID=EWKMg4ru1zPvdBw+uzMEhS+PpGo.1624892196683.45488
NC_015772	Koludarov_et_al_2021	misc_RNA	14629197	14629360	.	+	.	Name=LOC100649421 RNA;ID=EWKMg4ru1zPvdBw+uzMEhS+PpGo.1624892196683.45488
NC_015772	Koludarov_et_al_2021	misc_RNA	14629452	14630586	.	+	.	Name=LOC100649421 RNA;ID=EWKMg4ru1zPvdBw+uzMEhS+PpGo.1624892196683.45488
NC_015772	Koludarov_et_al_2021	misc_RNA	14630822	14630863	.	+	.	Name=LOC100649421 RNA;ID=EWKMg4ru1zPvdBw+uzMEhS+PpGo.1624892196683.45488
NC_015772	Koludarov_et_al_2021	ncRNA	8984569	8984873	.	-	.	Name=LOC110119675 ncRNA;ID=EWKMg4ru1zPvdBw+uzMEhS+PpGo.1624892196683.45489
NC_015772	Koludarov_et_al_2021	ncRNA	8981195	8981314	.	-	.	Name=LOC110119675 ncRNA;ID=EWKMg4ru1zPvdBw+uzMEhS+PpGo.1624892196683.45489
NC_015772	Koludarov_et_al_2021	ncRNA	8947387	8947503	.	-	.	Name=LOC110119675 ncRNA;ID=EWKMg4ru1zPvdBw+uzMEhS+PpGo.1624892196683.45489
NC_015772	Koludarov_et_al_2021	ncRNA	13759213	13760544	.	+	.	Name=LOC105666235 ncRNA;ID=EWKMg4ru1zPvdBw+uzMEhS+PpGo.1624892196683.45490
NC_015772	Koludarov_et_al_2021	ncRNA	13760612	13760730	.	+	.	Name=LOC105666235 ncRNA;ID=EWKMg4ru1zPvdBw+uzMEhS+PpGo.1624892196683.45490
NC_015772	Koludarov_et_al_2021	ncRNA	13786617	13786999	.	+	.	Name=LOC105666235 ncRNA;ID=EWKMg4ru1zPvdBw+uzMEhS+PpGo.1624892196683.45490
NC_015772	Koludarov_et_al_2021	ncRNA	16865549	16865643	.	+	.	Name=LOC110119703 ncRNA;ID=EWKMg4ru1zPvdBw+uzMEhS+PpGo.1624892196683.45491
NC_015772	Koludarov_et_al_2021	ncRNA	16881503	16881738	.	+	.	Name=LOC110119703 ncRNA;ID=EWKMg4ru1zPvdBw+uzMEhS+PpGo.1624892196683.45491
NC_015772	Koludarov_et_al_2021	ncRNA	16882725	16882808	.	+	.	Name=LOC110119703 ncRNA;ID=EWKMg4ru1zPvdBw+uzMEhS+PpGo.1624892196683.45491
NC_015772	Koludarov_et_al_2021	ncRNA	17175742	17176663	.	+	.	Name=LOC105666281 ncRNA;ID=EWKMg4ru1zPvdBw+uzMEhS+PpGo.1624892196684.45492
NC_015772	Koludarov_et_al_2021	ncRNA	17176991	17177078	.	+	.	Name=LOC105666281 ncRNA;ID=EWKMg4ru1zPvdBw+uzMEhS+PpGo.1624892196684.45492
NC_015772	Koludarov_et_al_2021	ncRNA	17177224	17177340	.	+	.	Name=LOC105666281 ncRNA;ID=EWKMg4ru1zPvdBw+uzMEhS+PpGo.1624892196684.45492
NC_015772	Koludarov_et_al_2021	ncRNA	17177453	17177474	.	+	.	Name=LOC105666281 ncRNA;ID=EWKMg4ru1zPvdBw+uzMEhS+PpGo.1624892196684.45492
NC_015772	Koludarov_et_al_2021	ncRNA	17191605	17192545	.	+	.	Name=LOC105666281 ncRNA;ID=EWKMg4ru1zPvdBw+uzMEhS+PpGo.1624892196684.45492
NC_015772	Koludarov_et_al_2021	ncRNA	6762044	6762590	.	-	.	Name=LOC110119728 ncRNA;ID=EWKMg4ru1zPvdBw+uzMEhS+PpGo.1624892196684.45493
NC_015772	Koludarov_et_al_2021	ncRNA	6754698	6754774	.	-	.	Name=LOC110119728 ncRNA;ID=EWKMg4ru1zPvdBw+uzMEhS+PpGo.1624892196684.45493
NC_015772	Koludarov_et_al_2021	ncRNA	6753590	6753784	.	-	.	Name=LOC110119728 ncRNA;ID=EWKMg4ru1zPvdBw+uzMEhS+PpGo.1624892196684.45493
NC_015772	Koludarov_et_al_2021	ncRNA	6675028	6675291	.	+	.	Name=LOC105666269 ncRNA;ID=EWKMg4ru1zPvdBw+uzMEhS+PpGo.1624892196684.45494
NC_015772	Koludarov_et_al_2021	ncRNA	6675457	6676872	.	+	.	Name=LOC105666269 ncRNA;ID=EWKMg4ru1zPvdBw+uzMEhS+PpGo.1624892196684.45494
NC_015772	Koludarov_et_al_2021	ncRNA	6676941	6683473	.	+	.	Name=LOC105666269 ncRNA;ID=EWKMg4ru1zPvdBw+uzMEhS+PpGo.1624892196684.45494
NC_015772	Koludarov_et_al_2021	ncRNA	6675028	6675291	.	+	.	Name=LOC105666269 ncRNA;ID=EWKMg4ru1zPvdBw+uzMEhS+PpGo.1624892196684.45495
NC_015772	Koludarov_et_al_2021	ncRNA	6675457	6676666	.	+	.	Name=LOC105666269 ncRNA;ID=EWKMg4ru1zPvdBw+uzMEhS+PpGo.1624892196684.45495
NC_015772	Koludarov_et_al_2021	ncRNA	6676742	6676872	.	+	.	Name=LOC105666269 ncRNA;ID=EWKMg4ru1zPvdBw+uzMEhS+PpGo.1624892196684.45495
NC_015772	Koludarov_et_al_2021	ncRNA	6676941	6683473	.	+	.	Name=LOC105666269 ncRNA;ID=EWKMg4ru1zPvdBw+uzMEhS+PpGo.1624892196684.45495
NC_015772	Koludarov_et_al_2021	ncRNA	11625255	11625507	.	+	.	Name=LOC105666242 ncRNA;ID=EWKMg4ru1zPvdBw+uzMEhS+PpGo.1624892196684.45496
NC_015772	Koludarov_et_al_2021	ncRNA	11632321	11633382	.	+	.	Name=LOC105666242 ncRNA;ID=EWKMg4ru1zPvdBw+uzMEhS+PpGo.1624892196684.45496
NC_015772	Koludarov_et_al_2021	ncRNA	2501946	2502037	.	+	.	Name=LOC110119696 ncRNA;ID=EWKMg4ru1zPvdBw+uzMEhS+PpGo.1624892196684.45497
NC_015772	Koludarov_et_al_2021	ncRNA	2509499	2509842	.	+	.	Name=LOC110119696 ncRNA;ID=EWKMg4ru1zPvdBw+uzMEhS+PpGo.1624892196684.45497
NC_015772	Koludarov_et_al_2021	ncRNA	12343314	12347283	.	+	.	Name=LOC110119700 ncRNA;ID=EWKMg4ru1zPvdBw+uzMEhS+PpGo.1624892196684.45498
NC_015772	Koludarov_et_al_2021	ncRNA	12347601	12347801	.	+	.	Name=LOC110119700 ncRNA;ID=EWKMg4ru1zPvdBw+uzMEhS+PpGo.1624892196684.45498
NC_015772	Koludarov_et_al_2021	ncRNA	12347961	12350335	.	+	.	Name=LOC110119700 ncRNA;ID=EWKMg4ru1zPvdBw+uzMEhS+PpGo.1624892196684.45498
NC_015772	Koludarov_et_al_2021	ncRNA	7528315	7528421	.	-	.	Name=LOC105666261 ncRNA;ID=EWKMg4ru1zPvdBw+uzMEhS+PpGo.1624892196684.45499
NC_015772	Koludarov_et_al_2021	ncRNA	7524696	7527766	.	-	.	Name=LOC105666261 ncRNA;ID=EWKMg4ru1zPvdBw+uzMEhS+PpGo.1624892196684.45499
NC_015772	Koludarov_et_al_2021	ncRNA	7524021	7524154	.	-	.	Name=LOC105666261 ncRNA;ID=EWKMg4ru1zPvdBw+uzMEhS+PpGo.1624892196684.45499
NC_015772	Koludarov_et_al_2021	ncRNA	7523382	7523958	.	-	.	Name=LOC105666261 ncRNA;ID=EWKMg4ru1zPvdBw+uzMEhS+PpGo.1624892196684.45499
NC_015772	Koludarov_et_al_2021	ncRNA	7521884	7522710	.	-	.	Name=LOC105666261 ncRNA;ID=EWKMg4ru1zPvdBw+uzMEhS+PpGo.1624892196684.45499
NC_015772	Koludarov_et_al_2021	ncRNA	13800358	13800651	.	+	.	Name=LOC110119656 ncRNA;ID=EWKMg4ru1zPvdBw+uzMEhS+PpGo.1624892196684.45500
NC_015772	Koludarov_et_al_2021	ncRNA	13803817	13804109	.	+	.	Name=LOC110119656 ncRNA;ID=EWKMg4ru1zPvdBw+uzMEhS+PpGo.1624892196684.45500
NC_015772	Koludarov_et_al_2021	ncRNA	13804712	13806428	.	+	.	Name=LOC110119656 ncRNA;ID=EWKMg4ru1zPvdBw+uzMEhS+PpGo.1624892196684.45500
NC_015772	Koludarov_et_al_2021	ncRNA	7527873	7527920	.	-	.	Name=LOC105666261 ncRNA;ID=EWKMg4ru1zPvdBw+uzMEhS+PpGo.1624892196684.45501
NC_015772	Koludarov_et_al_2021	ncRNA	7527620	7527766	.	-	.	Name=LOC105666261 ncRNA;ID=EWKMg4ru1zPvdBw+uzMEhS+PpGo.1624892196684.45501
NC_015772	Koludarov_et_al_2021	ncRNA	7524696	7526496	.	-	.	Name=LOC105666261 ncRNA;ID=EWKMg4ru1zPvdBw+uzMEhS+PpGo.1624892196684.45501
NC_015772	Koludarov_et_al_2021	ncRNA	7524021	7524154	.	-	.	Name=LOC105666261 ncRNA;ID=EWKMg4ru1zPvdBw+uzMEhS+PpGo.1624892196684.45501
NC_015772	Koludarov_et_al_2021	ncRNA	7523382	7523958	.	-	.	Name=LOC105666261 ncRNA;ID=EWKMg4ru1zPvdBw+uzMEhS+PpGo.1624892196684.45501
NC_015772	Koludarov_et_al_2021	ncRNA	7521884	7522710	.	-	.	Name=LOC105666261 ncRNA;ID=EWKMg4ru1zPvdBw+uzMEhS+PpGo.1624892196684.45501
NC_015772	Koludarov_et_al_2021	ncRNA	7527873	7527920	.	-	.	Name=LOC105666261 ncRNA;ID=EWKMg4ru1zPvdBw+uzMEhS+PpGo.1624892196684.45502
NC_015772	Koludarov_et_al_2021	ncRNA	7525046	7527766	.	-	.	Name=LOC105666261 ncRNA;ID=EWKMg4ru1zPvdBw+uzMEhS+PpGo.1624892196684.45502
NC_015772	Koludarov_et_al_2021	ncRNA	7524696	7524975	.	-	.	Name=LOC105666261 ncRNA;ID=EWKMg4ru1zPvdBw+uzMEhS+PpGo.1624892196684.45502
NC_015772	Koludarov_et_al_2021	ncRNA	7524021	7524154	.	-	.	Name=LOC105666261 ncRNA;ID=EWKMg4ru1zPvdBw+uzMEhS+PpGo.1624892196684.45502
NC_015772	Koludarov_et_al_2021	ncRNA	7523382	7523958	.	-	.	Name=LOC105666261 ncRNA;ID=EWKMg4ru1zPvdBw+uzMEhS+PpGo.1624892196684.45502
NC_015772	Koludarov_et_al_2021	ncRNA	7521884	7522710	.	-	.	Name=LOC105666261 ncRNA;ID=EWKMg4ru1zPvdBw+uzMEhS+PpGo.1624892196684.45502
NC_015772	Koludarov_et_al_2021	ncRNA	7527873	7527920	.	-	.	Name=LOC105666261 ncRNA;ID=EWKMg4ru1zPvdBw+uzMEhS+PpGo.1624892196684.45503
NC_015772	Koludarov_et_al_2021	ncRNA	7524696	7527766	.	-	.	Name=LOC105666261 ncRNA;ID=EWKMg4ru1zPvdBw+uzMEhS+PpGo.1624892196684.45503
NC_015772	Koludarov_et_al_2021	ncRNA	7524021	7524154	.	-	.	Name=LOC105666261 ncRNA;ID=EWKMg4ru1zPvdBw+uzMEhS+PpGo.1624892196684.45503
NC_015772	Koludarov_et_al_2021	ncRNA	7523382	7523675	.	-	.	Name=LOC105666261 ncRNA;ID=EWKMg4ru1zPvdBw+uzMEhS+PpGo.1624892196684.45503
NC_015772	Koludarov_et_al_2021	ncRNA	7521884	7522710	.	-	.	Name=LOC105666261 ncRNA;ID=EWKMg4ru1zPvdBw+uzMEhS+PpGo.1624892196684.45503
NC_015772	Koludarov_et_al_2021	ncRNA	7527873	7527920	.	-	.	Name=LOC105666261 ncRNA;ID=EWKMg4ru1zPvdBw+uzMEhS+PpGo.1624892196684.45504
NC_015772	Koludarov_et_al_2021	ncRNA	7524696	7527766	.	-	.	Name=LOC105666261 ncRNA;ID=EWKMg4ru1zPvdBw+uzMEhS+PpGo.1624892196684.45504
NC_015772	Koludarov_et_al_2021	ncRNA	7524021	7524154	.	-	.	Name=LOC105666261 ncRNA;ID=EWKMg4ru1zPvdBw+uzMEhS+PpGo.1624892196684.45504
NC_015772	Koludarov_et_al_2021	ncRNA	7523382	7523958	.	-	.	Name=LOC105666261 ncRNA;ID=EWKMg4ru1zPvdBw+uzMEhS+PpGo.1624892196684.45504
NC_015772	Koludarov_et_al_2021	ncRNA	7521884	7522710	.	-	.	Name=LOC105666261 ncRNA;ID=EWKMg4ru1zPvdBw+uzMEhS+PpGo.1624892196684.45504
NC_015772	Koludarov_et_al_2021	ncRNA	2710257	2710767	.	+	.	Name=LOC110119658 ncRNA;ID=EWKMg4ru1zPvdBw+uzMEhS+PpGo.1624892196684.45505
NC_015772	Koludarov_et_al_2021	ncRNA	2711244	2716174	.	+	.	Name=LOC110119658 ncRNA;ID=EWKMg4ru1zPvdBw+uzMEhS+PpGo.1624892196684.45505
NC_015772	Koludarov_et_al_2021	ncRNA	5290794	5290972	.	-	.	Name=LOC105666219 ncRNA;ID=EWKMg4ru1zPvdBw+uzMEhS+PpGo.1624892196684.45506
NC_015772	Koludarov_et_al_2021	ncRNA	5289814	5290679	.	-	.	Name=LOC105666219 ncRNA;ID=EWKMg4ru1zPvdBw+uzMEhS+PpGo.1624892196684.45506
NC_015772	Koludarov_et_al_2021	ncRNA	5285255	5289724	.	-	.	Name=LOC105666219 ncRNA;ID=EWKMg4ru1zPvdBw+uzMEhS+PpGo.1624892196684.45506
NC_015772	Koludarov_et_al_2021	ncRNA	5290480	5290972	.	-	.	Name=LOC105666219 ncRNA;ID=EWKMg4ru1zPvdBw+uzMEhS+PpGo.1624892196684.45507
NC_015772	Koludarov_et_al_2021	ncRNA	5289814	5289997	.	-	.	Name=LOC105666219 ncRNA;ID=EWKMg4ru1zPvdBw+uzMEhS+PpGo.1624892196684.45507
NC_015772	Koludarov_et_al_2021	ncRNA	5285255	5289724	.	-	.	Name=LOC105666219 ncRNA;ID=EWKMg4ru1zPvdBw+uzMEhS+PpGo.1624892196684.45507
NC_015772	Koludarov_et_al_2021	ncRNA	5289814	5290972	.	-	.	Name=LOC105666219 ncRNA;ID=EWKMg4ru1zPvdBw+uzMEhS+PpGo.1624892196684.45508
NC_015772	Koludarov_et_al_2021	ncRNA	5289486	5289724	.	-	.	Name=LOC105666219 ncRNA;ID=EWKMg4ru1zPvdBw+uzMEhS+PpGo.1624892196684.45508
NC_015772	Koludarov_et_al_2021	ncRNA	5285255	5288487	.	-	.	Name=LOC105666219 ncRNA;ID=EWKMg4ru1zPvdBw+uzMEhS+PpGo.1624892196684.45508
NC_015772	Koludarov_et_al_2021	ncRNA	5289814	5290972	.	-	.	Name=LOC105666219 ncRNA;ID=EWKMg4ru1zPvdBw+uzMEhS+PpGo.1624892196685.45509
NC_015772	Koludarov_et_al_2021	ncRNA	5289486	5289724	.	-	.	Name=LOC105666219 ncRNA;ID=EWKMg4ru1zPvdBw+uzMEhS+PpGo.1624892196685.45509
NC_015772	Koludarov_et_al_2021	ncRNA	5285255	5288855	.	-	.	Name=LOC105666219 ncRNA;ID=EWKMg4ru1zPvdBw+uzMEhS+PpGo.1624892196685.45509
NC_015772	Koludarov_et_al_2021	ncRNA	12172442	12172648	.	-	.	Name=LOC110119698 ncRNA;ID=EWKMg4ru1zPvdBw+uzMEhS+PpGo.1624892196685.45510
NC_015772	Koludarov_et_al_2021	ncRNA	12167386	12167636	.	-	.	Name=LOC110119698 ncRNA;ID=EWKMg4ru1zPvdBw+uzMEhS+PpGo.1624892196685.45510
NC_015772	Koludarov_et_al_2021	ncRNA	12167057	12167299	.	-	.	Name=LOC110119698 ncRNA;ID=EWKMg4ru1zPvdBw+uzMEhS+PpGo.1624892196685.45510
NC_015772	Koludarov_et_al_2021	ncRNA	7642676	7642844	.	+	.	Name=LOC110119660 ncRNA;ID=EWKMg4ru1zPvdBw+uzMEhS+PpGo.1624892196685.45511
NC_015772	Koludarov_et_al_2021	ncRNA	7642949	7643041	.	+	.	Name=LOC110119660 ncRNA;ID=EWKMg4ru1zPvdBw+uzMEhS+PpGo.1624892196685.45511
NC_015772	Koludarov_et_al_2021	ncRNA	7643130	7647564	.	+	.	Name=LOC110119660 ncRNA;ID=EWKMg4ru1zPvdBw+uzMEhS+PpGo.1624892196685.45511
NC_015772	Koludarov_et_al_2021	ncRNA	16546844	16547327	.	-	.	Name=LOC110119683 ncRNA;ID=EWKMg4ru1zPvdBw+uzMEhS+PpGo.1624892196685.45512
NC_015772	Koludarov_et_al_2021	ncRNA	16546472	16546767	.	-	.	Name=LOC110119683 ncRNA;ID=EWKMg4ru1zPvdBw+uzMEhS+PpGo.1624892196685.45512
NC_015772	Koludarov_et_al_2021	ncRNA	16544158	16544200	.	-	.	Name=LOC110119683 ncRNA;ID=EWKMg4ru1zPvdBw+uzMEhS+PpGo.1624892196685.45512
NC_015772	Koludarov_et_al_2021	ncRNA	16542870	16542970	.	-	.	Name=LOC110119683 ncRNA;ID=EWKMg4ru1zPvdBw+uzMEhS+PpGo.1624892196685.45512
NC_015772	Koludarov_et_al_2021	ncRNA	1911838	1913245	.	-	.	Name=LOC110119723 ncRNA;ID=EWKMg4ru1zPvdBw+uzMEhS+PpGo.1624892196685.45513
NC_015772	Koludarov_et_al_2021	ncRNA	1908834	1909164	.	-	.	Name=LOC110119723 ncRNA;ID=EWKMg4ru1zPvdBw+uzMEhS+PpGo.1624892196685.45513
NC_015772	Koludarov_et_al_2021	ncRNA	7789074	7790525	.	+	.	Name=LOC105666258 ncRNA;ID=EWKMg4ru1zPvdBw+uzMEhS+PpGo.1624892196685.45514
NC_015772	Koludarov_et_al_2021	ncRNA	7791093	7791203	.	+	.	Name=LOC105666258 ncRNA;ID=EWKMg4ru1zPvdBw+uzMEhS+PpGo.1624892196685.45514
NC_015772	Koludarov_et_al_2021	ncRNA	7791308	7793452	.	+	.	Name=LOC105666258 ncRNA;ID=EWKMg4ru1zPvdBw+uzMEhS+PpGo.1624892196685.45514
NC_015772	Koludarov_et_al_2021	ncRNA	11600495	11600676	.	-	.	Name=LOC110119704 ncRNA;ID=EWKMg4ru1zPvdBw+uzMEhS+PpGo.1624892196685.45515
NC_015772	Koludarov_et_al_2021	ncRNA	11596377	11596795	.	-	.	Name=LOC110119704 ncRNA;ID=EWKMg4ru1zPvdBw+uzMEhS+PpGo.1624892196685.45515
NC_015772	Koludarov_et_al_2021	ncRNA	9525056	9525242	.	+	.	Name=LOC110119677 ncRNA;ID=EWKMg4ru1zPvdBw+uzMEhS+PpGo.1624892196685.45516
NC_015772	Koludarov_et_al_2021	ncRNA	9525375	9525436	.	+	.	Name=LOC110119677 ncRNA;ID=EWKMg4ru1zPvdBw+uzMEhS+PpGo.1624892196685.45516
NC_015772	Koludarov_et_al_2021	ncRNA	9529267	9529350	.	+	.	Name=LOC110119677 ncRNA;ID=EWKMg4ru1zPvdBw+uzMEhS+PpGo.1624892196685.45516
NC_015772	Koludarov_et_al_2021	ncRNA	6821967	6822244	.	-	.	Name=LOC105666266 ncRNA;ID=EWKMg4ru1zPvdBw+uzMEhS+PpGo.1624892196685.45517
NC_015772	Koludarov_et_al_2021	ncRNA	6821750	6821891	.	-	.	Name=LOC105666266 ncRNA;ID=EWKMg4ru1zPvdBw+uzMEhS+PpGo.1624892196685.45517
NC_015772	Koludarov_et_al_2021	ncRNA	6820635	6821208	.	-	.	Name=LOC105666266 ncRNA;ID=EWKMg4ru1zPvdBw+uzMEhS+PpGo.1624892196685.45517
NC_015772	Koludarov_et_al_2021	ncRNA	6817993	6820546	.	-	.	Name=LOC105666266 ncRNA;ID=EWKMg4ru1zPvdBw+uzMEhS+PpGo.1624892196685.45517
NC_015772	Koludarov_et_al_2021	ncRNA	9377970	9378462	.	-	.	Name=LOC105666247 ncRNA;ID=EWKMg4ru1zPvdBw+uzMEhS+PpGo.1624892196685.45518
NC_015772	Koludarov_et_al_2021	ncRNA	9377596	9377693	.	-	.	Name=LOC105666247 ncRNA;ID=EWKMg4ru1zPvdBw+uzMEhS+PpGo.1624892196685.45518
NC_015772	Koludarov_et_al_2021	ncRNA	9376516	9376822	.	-	.	Name=LOC105666247 ncRNA;ID=EWKMg4ru1zPvdBw+uzMEhS+PpGo.1624892196685.45518
NC_015772	Koludarov_et_al_2021	ncRNA	9374534	9375667	.	-	.	Name=LOC105666247 ncRNA;ID=EWKMg4ru1zPvdBw+uzMEhS+PpGo.1624892196685.45518
NC_015772	Koludarov_et_al_2021	ncRNA	12777934	12778027	.	+	.	Name=LOC110119687 ncRNA;ID=EWKMg4ru1zPvdBw+uzMEhS+PpGo.1624892196685.45519
NC_015772	Koludarov_et_al_2021	ncRNA	12779272	12780515	.	+	.	Name=LOC110119687 ncRNA;ID=EWKMg4ru1zPvdBw+uzMEhS+PpGo.1624892196685.45519
NC_015772	Koludarov_et_al_2021	ncRNA	12781679	12781752	.	+	.	Name=LOC110119687 ncRNA;ID=EWKMg4ru1zPvdBw+uzMEhS+PpGo.1624892196685.45519
NC_015772	Koludarov_et_al_2021	ncRNA	12777934	12778027	.	+	.	Name=LOC110119687 ncRNA;ID=EWKMg4ru1zPvdBw+uzMEhS+PpGo.1624892196685.45520
NC_015772	Koludarov_et_al_2021	ncRNA	12779272	12781579	.	+	.	Name=LOC110119687 ncRNA;ID=EWKMg4ru1zPvdBw+uzMEhS+PpGo.1624892196685.45520
NC_015772	Koludarov_et_al_2021	ncRNA	12781679	12781751	.	+	.	Name=LOC110119687 ncRNA;ID=EWKMg4ru1zPvdBw+uzMEhS+PpGo.1624892196685.45520
NC_015772	Koludarov_et_al_2021	ncRNA	14766206	14766862	.	+	.	Name=LOC110119712 ncRNA;ID=EWKMg4ru1zPvdBw+uzMEhS+PpGo.1624892196685.45521
NC_015772	Koludarov_et_al_2021	ncRNA	14767358	14767602	.	+	.	Name=LOC110119712 ncRNA;ID=EWKMg4ru1zPvdBw+uzMEhS+PpGo.1624892196685.45521
NC_015772	Koludarov_et_al_2021	ncRNA	14768212	14770005	.	+	.	Name=LOC110119712 ncRNA;ID=EWKMg4ru1zPvdBw+uzMEhS+PpGo.1624892196685.45521
NC_015772	Koludarov_et_al_2021	ncRNA	10140688	10140787	.	+	.	Name=LOC105666245 ncRNA;ID=EWKMg4ru1zPvdBw+uzMEhS+PpGo.1624892196685.45522
NC_015772	Koludarov_et_al_2021	ncRNA	10141173	10141457	.	+	.	Name=LOC105666245 ncRNA;ID=EWKMg4ru1zPvdBw+uzMEhS+PpGo.1624892196685.45522
NC_015772	Koludarov_et_al_2021	ncRNA	10141652	10141746	.	+	.	Name=LOC105666245 ncRNA;ID=EWKMg4ru1zPvdBw+uzMEhS+PpGo.1624892196685.45522
NC_015772	Koludarov_et_al_2021	ncRNA	10142600	10142666	.	+	.	Name=LOC105666245 ncRNA;ID=EWKMg4ru1zPvdBw+uzMEhS+PpGo.1624892196685.45522
NC_015772	Koludarov_et_al_2021	ncRNA	10142930	10142997	.	+	.	Name=LOC105666245 ncRNA;ID=EWKMg4ru1zPvdBw+uzMEhS+PpGo.1624892196685.45522
NC_015772	Koludarov_et_al_2021	ncRNA	10143240	10144482	.	+	.	Name=LOC105666245 ncRNA;ID=EWKMg4ru1zPvdBw+uzMEhS+PpGo.1624892196685.45522
NC_015772	Koludarov_et_al_2021	ncRNA	10140688	10140787	.	+	.	Name=LOC105666245 ncRNA;ID=EWKMg4ru1zPvdBw+uzMEhS+PpGo.1624892196685.45523
NC_015772	Koludarov_et_al_2021	ncRNA	10141173	10141457	.	+	.	Name=LOC105666245 ncRNA;ID=EWKMg4ru1zPvdBw+uzMEhS+PpGo.1624892196685.45523
NC_015772	Koludarov_et_al_2021	ncRNA	10141652	10141709	.	+	.	Name=LOC105666245 ncRNA;ID=EWKMg4ru1zPvdBw+uzMEhS+PpGo.1624892196685.45523
NC_015772	Koludarov_et_al_2021	ncRNA	10142600	10142666	.	+	.	Name=LOC105666245 ncRNA;ID=EWKMg4ru1zPvdBw+uzMEhS+PpGo.1624892196685.45523
NC_015772	Koludarov_et_al_2021	ncRNA	10142930	10142997	.	+	.	Name=LOC105666245 ncRNA;ID=EWKMg4ru1zPvdBw+uzMEhS+PpGo.1624892196685.45523
NC_015772	Koludarov_et_al_2021	ncRNA	10143240	10144482	.	+	.	Name=LOC105666245 ncRNA;ID=EWKMg4ru1zPvdBw+uzMEhS+PpGo.1624892196685.45523
NC_015772	Koludarov_et_al_2021	ncRNA	2270331	2270444	.	-	.	Name=LOC105666198 ncRNA;ID=EWKMg4ru1zPvdBw+uzMEhS+PpGo.1624892196685.45524
NC_015772	Koludarov_et_al_2021	ncRNA	2270094	2270245	.	-	.	Name=LOC105666198 ncRNA;ID=EWKMg4ru1zPvdBw+uzMEhS+PpGo.1624892196685.45524
NC_015772	Koludarov_et_al_2021	ncRNA	2266734	2267113	.	-	.	Name=LOC105666198 ncRNA;ID=EWKMg4ru1zPvdBw+uzMEhS+PpGo.1624892196685.45524
NC_015772	Koludarov_et_al_2021	ncRNA	13713870	13714299	.	+	.	Name=LOC100647988 ncRNA;ID=EWKMg4ru1zPvdBw+uzMEhS+PpGo.1624892196685.45525
NC_015772	Koludarov_et_al_2021	ncRNA	13714396	13716578	.	+	.	Name=LOC100647988 ncRNA;ID=EWKMg4ru1zPvdBw+uzMEhS+PpGo.1624892196685.45525
NC_015772	Koludarov_et_al_2021	ncRNA	13717046	13717079	.	+	.	Name=LOC100647988 ncRNA;ID=EWKMg4ru1zPvdBw+uzMEhS+PpGo.1624892196685.45525
NC_015772	Koludarov_et_al_2021	ncRNA	13717167	13717372	.	+	.	Name=LOC100647988 ncRNA;ID=EWKMg4ru1zPvdBw+uzMEhS+PpGo.1624892196685.45525
NC_015772	Koludarov_et_al_2021	ncRNA	13717466	13717560	.	+	.	Name=LOC100647988 ncRNA;ID=EWKMg4ru1zPvdBw+uzMEhS+PpGo.1624892196685.45525
NC_015772	Koludarov_et_al_2021	ncRNA	13713870	13714299	.	+	.	Name=LOC100647988 ncRNA;ID=EWKMg4ru1zPvdBw+uzMEhS+PpGo.1624892196685.45526
NC_015772	Koludarov_et_al_2021	ncRNA	13714396	13714669	.	+	.	Name=LOC100647988 ncRNA;ID=EWKMg4ru1zPvdBw+uzMEhS+PpGo.1624892196685.45526
NC_015772	Koludarov_et_al_2021	ncRNA	13714747	13716578	.	+	.	Name=LOC100647988 ncRNA;ID=EWKMg4ru1zPvdBw+uzMEhS+PpGo.1624892196685.45526
NC_015772	Koludarov_et_al_2021	ncRNA	13717046	13717079	.	+	.	Name=LOC100647988 ncRNA;ID=EWKMg4ru1zPvdBw+uzMEhS+PpGo.1624892196685.45526
NC_015772	Koludarov_et_al_2021	ncRNA	13717167	13717372	.	+	.	Name=LOC100647988 ncRNA;ID=EWKMg4ru1zPvdBw+uzMEhS+PpGo.1624892196685.45526
NC_015772	Koludarov_et_al_2021	ncRNA	13717466	13717560	.	+	.	Name=LOC100647988 ncRNA;ID=EWKMg4ru1zPvdBw+uzMEhS+PpGo.1624892196685.45526
NC_015772	Koludarov_et_al_2021	ncRNA	13713870	13714157	.	+	.	Name=LOC100647988 ncRNA;ID=EWKMg4ru1zPvdBw+uzMEhS+PpGo.1624892196685.45527
NC_015772	Koludarov_et_al_2021	ncRNA	13714234	13714299	.	+	.	Name=LOC100647988 ncRNA;ID=EWKMg4ru1zPvdBw+uzMEhS+PpGo.1624892196685.45527
NC_015772	Koludarov_et_al_2021	ncRNA	13714396	13716578	.	+	.	Name=LOC100647988 ncRNA;ID=EWKMg4ru1zPvdBw+uzMEhS+PpGo.1624892196685.45527
NC_015772	Koludarov_et_al_2021	ncRNA	13717046	13717079	.	+	.	Name=LOC100647988 ncRNA;ID=EWKMg4ru1zPvdBw+uzMEhS+PpGo.1624892196685.45527
NC_015772	Koludarov_et_al_2021	ncRNA	13717167	13717372	.	+	.	Name=LOC100647988 ncRNA;ID=EWKMg4ru1zPvdBw+uzMEhS+PpGo.1624892196685.45527
NC_015772	Koludarov_et_al_2021	ncRNA	13717466	13717560	.	+	.	Name=LOC100647988 ncRNA;ID=EWKMg4ru1zPvdBw+uzMEhS+PpGo.1624892196685.45527
NC_015772	Koludarov_et_al_2021	ncRNA	13713871	13714299	.	+	.	Name=LOC100647988 ncRNA;ID=EWKMg4ru1zPvdBw+uzMEhS+PpGo.1624892196685.45528
NC_015772	Koludarov_et_al_2021	ncRNA	13714396	13714883	.	+	.	Name=LOC100647988 ncRNA;ID=EWKMg4ru1zPvdBw+uzMEhS+PpGo.1624892196685.45528
NC_015772	Koludarov_et_al_2021	ncRNA	13715515	13716578	.	+	.	Name=LOC100647988 ncRNA;ID=EWKMg4ru1zPvdBw+uzMEhS+PpGo.1624892196685.45528
NC_015772	Koludarov_et_al_2021	ncRNA	13717046	13717079	.	+	.	Name=LOC100647988 ncRNA;ID=EWKMg4ru1zPvdBw+uzMEhS+PpGo.1624892196685.45528
NC_015772	Koludarov_et_al_2021	ncRNA	13717167	13717372	.	+	.	Name=LOC100647988 ncRNA;ID=EWKMg4ru1zPvdBw+uzMEhS+PpGo.1624892196685.45528
NC_015772	Koludarov_et_al_2021	ncRNA	13717466	13717560	.	+	.	Name=LOC100647988 ncRNA;ID=EWKMg4ru1zPvdBw+uzMEhS+PpGo.1624892196685.45528
NC_015772	Koludarov_et_al_2021	ncRNA	13713872	13714299	.	+	.	Name=LOC100647988 ncRNA;ID=EWKMg4ru1zPvdBw+uzMEhS+PpGo.1624892196686.45529
NC_015772	Koludarov_et_al_2021	ncRNA	13714396	13714714	.	+	.	Name=LOC100647988 ncRNA;ID=EWKMg4ru1zPvdBw+uzMEhS+PpGo.1624892196686.45529
NC_015772	Koludarov_et_al_2021	ncRNA	13715515	13716578	.	+	.	Name=LOC100647988 ncRNA;ID=EWKMg4ru1zPvdBw+uzMEhS+PpGo.1624892196686.45529
NC_015772	Koludarov_et_al_2021	ncRNA	13717046	13717079	.	+	.	Name=LOC100647988 ncRNA;ID=EWKMg4ru1zPvdBw+uzMEhS+PpGo.1624892196686.45529
NC_015772	Koludarov_et_al_2021	ncRNA	13717167	13717372	.	+	.	Name=LOC100647988 ncRNA;ID=EWKMg4ru1zPvdBw+uzMEhS+PpGo.1624892196686.45529
NC_015772	Koludarov_et_al_2021	ncRNA	13717466	13717560	.	+	.	Name=LOC100647988 ncRNA;ID=EWKMg4ru1zPvdBw+uzMEhS+PpGo.1624892196686.45529
NC_015772	Koludarov_et_al_2021	ncRNA	13713874	13714299	.	+	.	Name=LOC100647988 ncRNA;ID=EWKMg4ru1zPvdBw+uzMEhS+PpGo.1624892196686.45530
NC_015772	Koludarov_et_al_2021	ncRNA	13714396	13714517	.	+	.	Name=LOC100647988 ncRNA;ID=EWKMg4ru1zPvdBw+uzMEhS+PpGo.1624892196686.45530
NC_015772	Koludarov_et_al_2021	ncRNA	13715515	13716578	.	+	.	Name=LOC100647988 ncRNA;ID=EWKMg4ru1zPvdBw+uzMEhS+PpGo.1624892196686.45530
NC_015772	Koludarov_et_al_2021	ncRNA	13717046	13717079	.	+	.	Name=LOC100647988 ncRNA;ID=EWKMg4ru1zPvdBw+uzMEhS+PpGo.1624892196686.45530
NC_015772	Koludarov_et_al_2021	ncRNA	13717167	13717372	.	+	.	Name=LOC100647988 ncRNA;ID=EWKMg4ru1zPvdBw+uzMEhS+PpGo.1624892196686.45530
NC_015772	Koludarov_et_al_2021	ncRNA	13717466	13717560	.	+	.	Name=LOC100647988 ncRNA;ID=EWKMg4ru1zPvdBw+uzMEhS+PpGo.1624892196686.45530
NC_015772	Koludarov_et_al_2021	ncRNA	13713876	13714299	.	+	.	Name=LOC100647988 ncRNA;ID=EWKMg4ru1zPvdBw+uzMEhS+PpGo.1624892196686.45531
NC_015772	Koludarov_et_al_2021	ncRNA	13715515	13716578	.	+	.	Name=LOC100647988 ncRNA;ID=EWKMg4ru1zPvdBw+uzMEhS+PpGo.1624892196686.45531
NC_015772	Koludarov_et_al_2021	ncRNA	13717046	13717079	.	+	.	Name=LOC100647988 ncRNA;ID=EWKMg4ru1zPvdBw+uzMEhS+PpGo.1624892196686.45531
NC_015772	Koludarov_et_al_2021	ncRNA	13717167	13717372	.	+	.	Name=LOC100647988 ncRNA;ID=EWKMg4ru1zPvdBw+uzMEhS+PpGo.1624892196686.45531
NC_015772	Koludarov_et_al_2021	ncRNA	13717466	13717560	.	+	.	Name=LOC100647988 ncRNA;ID=EWKMg4ru1zPvdBw+uzMEhS+PpGo.1624892196686.45531
NC_015772	Koludarov_et_al_2021	ncRNA	15974616	15974721	.	+	.	Name=LOC105666293 ncRNA;ID=EWKMg4ru1zPvdBw+uzMEhS+PpGo.1624892196686.45532
NC_015772	Koludarov_et_al_2021	ncRNA	15977862	15978116	.	+	.	Name=LOC105666293 ncRNA;ID=EWKMg4ru1zPvdBw+uzMEhS+PpGo.1624892196686.45532
NC_015772	Koludarov_et_al_2021	ncRNA	15978200	15978277	.	+	.	Name=LOC105666293 ncRNA;ID=EWKMg4ru1zPvdBw+uzMEhS+PpGo.1624892196686.45532
NC_015772	Koludarov_et_al_2021	ncRNA	7339988	7340483	.	-	.	Name=LOC105666263 ncRNA;ID=EWKMg4ru1zPvdBw+uzMEhS+PpGo.1624892196686.45533
NC_015772	Koludarov_et_al_2021	ncRNA	7339812	7339897	.	-	.	Name=LOC105666263 ncRNA;ID=EWKMg4ru1zPvdBw+uzMEhS+PpGo.1624892196686.45533
NC_015772	Koludarov_et_al_2021	ncRNA	7339388	7339489	.	-	.	Name=LOC105666263 ncRNA;ID=EWKMg4ru1zPvdBw+uzMEhS+PpGo.1624892196686.45533
NC_015772	Koludarov_et_al_2021	ncRNA	7338864	7339289	.	-	.	Name=LOC105666263 ncRNA;ID=EWKMg4ru1zPvdBw+uzMEhS+PpGo.1624892196686.45533
NC_015772	Koludarov_et_al_2021	ncRNA	7337005	7338638	.	-	.	Name=LOC105666263 ncRNA;ID=EWKMg4ru1zPvdBw+uzMEhS+PpGo.1624892196686.45533
NC_015772	Koludarov_et_al_2021	ncRNA	7339988	7340483	.	-	.	Name=LOC105666263 ncRNA;ID=EWKMg4ru1zPvdBw+uzMEhS+PpGo.1624892196686.45534
NC_015772	Koludarov_et_al_2021	ncRNA	7339388	7339897	.	-	.	Name=LOC105666263 ncRNA;ID=EWKMg4ru1zPvdBw+uzMEhS+PpGo.1624892196686.45534
NC_015772	Koludarov_et_al_2021	ncRNA	7338994	7339289	.	-	.	Name=LOC105666263 ncRNA;ID=EWKMg4ru1zPvdBw+uzMEhS+PpGo.1624892196686.45534
NC_015772	Koludarov_et_al_2021	ncRNA	7337005	7338638	.	-	.	Name=LOC105666263 ncRNA;ID=EWKMg4ru1zPvdBw+uzMEhS+PpGo.1624892196686.45534
NC_015772	Koludarov_et_al_2021	ncRNA	7339988	7340483	.	-	.	Name=LOC105666263 ncRNA;ID=EWKMg4ru1zPvdBw+uzMEhS+PpGo.1624892196686.45535
NC_015772	Koludarov_et_al_2021	ncRNA	7339388	7339897	.	-	.	Name=LOC105666263 ncRNA;ID=EWKMg4ru1zPvdBw+uzMEhS+PpGo.1624892196686.45535
NC_015772	Koludarov_et_al_2021	ncRNA	7338864	7339289	.	-	.	Name=LOC105666263 ncRNA;ID=EWKMg4ru1zPvdBw+uzMEhS+PpGo.1624892196686.45535
NC_015772	Koludarov_et_al_2021	ncRNA	7337005	7338638	.	-	.	Name=LOC105666263 ncRNA;ID=EWKMg4ru1zPvdBw+uzMEhS+PpGo.1624892196686.45535
NC_015772	Koludarov_et_al_2021	ncRNA	13777300	13778714	.	-	.	Name=LOC105666234 ncRNA;ID=EWKMg4ru1zPvdBw+uzMEhS+PpGo.1624892196686.45536
NC_015772	Koludarov_et_al_2021	ncRNA	13775503	13777230	.	-	.	Name=LOC105666234 ncRNA;ID=EWKMg4ru1zPvdBw+uzMEhS+PpGo.1624892196686.45536
NC_015772	Koludarov_et_al_2021	ncRNA	8038798	8040040	.	+	.	Name=LOC110119667 ncRNA;ID=EWKMg4ru1zPvdBw+uzMEhS+PpGo.1624892196686.45537
NC_015772	Koludarov_et_al_2021	ncRNA	8040131	8041077	.	+	.	Name=LOC110119667 ncRNA;ID=EWKMg4ru1zPvdBw+uzMEhS+PpGo.1624892196686.45537
NC_015772	Koludarov_et_al_2021	ncRNA	8041166	8041963	.	+	.	Name=LOC110119667 ncRNA;ID=EWKMg4ru1zPvdBw+uzMEhS+PpGo.1624892196686.45537
NC_015772	Koludarov_et_al_2021	ncRNA	7790563	7790659	.	+	.	Name=LOC105666258 ncRNA;ID=EWKMg4ru1zPvdBw+uzMEhS+PpGo.1624892196686.45538
NC_015772	Koludarov_et_al_2021	ncRNA	7791093	7791203	.	+	.	Name=LOC105666258 ncRNA;ID=EWKMg4ru1zPvdBw+uzMEhS+PpGo.1624892196686.45538
NC_015772	Koludarov_et_al_2021	ncRNA	7791308	7793452	.	+	.	Name=LOC105666258 ncRNA;ID=EWKMg4ru1zPvdBw+uzMEhS+PpGo.1624892196686.45538
NC_015772	Koludarov_et_al_2021	ncRNA	10565035	10565160	.	+	.	Name=LOC110119689 ncRNA;ID=EWKMg4ru1zPvdBw+uzMEhS+PpGo.1624892196686.45539
NC_015772	Koludarov_et_al_2021	ncRNA	10565238	10565448	.	+	.	Name=LOC110119689 ncRNA;ID=EWKMg4ru1zPvdBw+uzMEhS+PpGo.1624892196686.45539
NC_015772	Koludarov_et_al_2021	ncRNA	10565517	10567906	.	+	.	Name=LOC110119689 ncRNA;ID=EWKMg4ru1zPvdBw+uzMEhS+PpGo.1624892196686.45539
NC_015772	Koludarov_et_al_2021	ncRNA	10565035	10565160	.	+	.	Name=LOC110119689 ncRNA;ID=EWKMg4ru1zPvdBw+uzMEhS+PpGo.1624892196686.45540
NC_015772	Koludarov_et_al_2021	ncRNA	10565244	10565448	.	+	.	Name=LOC110119689 ncRNA;ID=EWKMg4ru1zPvdBw+uzMEhS+PpGo.1624892196686.45540
NC_015772	Koludarov_et_al_2021	ncRNA	10565517	10567906	.	+	.	Name=LOC110119689 ncRNA;ID=EWKMg4ru1zPvdBw+uzMEhS+PpGo.1624892196686.45540
NC_015772	Koludarov_et_al_2021	ncRNA	10565035	10565160	.	+	.	Name=LOC110119689 ncRNA;ID=EWKMg4ru1zPvdBw+uzMEhS+PpGo.1624892196686.45541
NC_015772	Koludarov_et_al_2021	ncRNA	10565247	10565448	.	+	.	Name=LOC110119689 ncRNA;ID=EWKMg4ru1zPvdBw+uzMEhS+PpGo.1624892196686.45541
NC_015772	Koludarov_et_al_2021	ncRNA	10565517	10567906	.	+	.	Name=LOC110119689 ncRNA;ID=EWKMg4ru1zPvdBw+uzMEhS+PpGo.1624892196686.45541
NC_015772	Koludarov_et_al_2021	ncRNA	7299484	7301401	.	-	.	Name=LOC110119706 ncRNA;ID=EWKMg4ru1zPvdBw+uzMEhS+PpGo.1624892196686.45542
NC_015772	Koludarov_et_al_2021	ncRNA	7298538	7299404	.	-	.	Name=LOC110119706 ncRNA;ID=EWKMg4ru1zPvdBw+uzMEhS+PpGo.1624892196686.45542
NC_015772	Koludarov_et_al_2021	ncRNA	1082434	1082777	.	+	.	Name=LOC105666202 ncRNA;ID=EWKMg4ru1zPvdBw+uzMEhS+PpGo.1624892196686.45543
NC_015772	Koludarov_et_al_2021	ncRNA	1082859	1082936	.	+	.	Name=LOC105666202 ncRNA;ID=EWKMg4ru1zPvdBw+uzMEhS+PpGo.1624892196686.45543
NC_015772	Koludarov_et_al_2021	ncRNA	1084745	1085046	.	+	.	Name=LOC105666202 ncRNA;ID=EWKMg4ru1zPvdBw+uzMEhS+PpGo.1624892196686.45543
NC_015772	Koludarov_et_al_2021	ncRNA	1085129	1085220	.	+	.	Name=LOC105666202 ncRNA;ID=EWKMg4ru1zPvdBw+uzMEhS+PpGo.1624892196686.45543
NC_015772	Koludarov_et_al_2021	ncRNA	12198368	12199766	.	-	.	Name=LOC110119699 ncRNA;ID=EWKMg4ru1zPvdBw+uzMEhS+PpGo.1624892196686.45544
NC_015772	Koludarov_et_al_2021	ncRNA	12198136	12198229	.	-	.	Name=LOC110119699 ncRNA;ID=EWKMg4ru1zPvdBw+uzMEhS+PpGo.1624892196686.45544
NC_015772	Koludarov_et_al_2021	ncRNA	12197050	12198059	.	-	.	Name=LOC110119699 ncRNA;ID=EWKMg4ru1zPvdBw+uzMEhS+PpGo.1624892196686.45544
NC_015772	Koludarov_et_al_2021	ncRNA	13759213	13759845	.	+	.	Name=LOC105666235 ncRNA;ID=EWKMg4ru1zPvdBw+uzMEhS+PpGo.1624892196686.45545
NC_015772	Koludarov_et_al_2021	ncRNA	13760148	13760544	.	+	.	Name=LOC105666235 ncRNA;ID=EWKMg4ru1zPvdBw+uzMEhS+PpGo.1624892196686.45545
NC_015772	Koludarov_et_al_2021	ncRNA	13760612	13761904	.	+	.	Name=LOC105666235 ncRNA;ID=EWKMg4ru1zPvdBw+uzMEhS+PpGo.1624892196686.45545
NC_015772	Koludarov_et_al_2021	ncRNA	13759213	13760544	.	+	.	Name=LOC105666235 ncRNA;ID=EWKMg4ru1zPvdBw+uzMEhS+PpGo.1624892196686.45546
NC_015772	Koludarov_et_al_2021	ncRNA	13760612	13760730	.	+	.	Name=LOC105666235 ncRNA;ID=EWKMg4ru1zPvdBw+uzMEhS+PpGo.1624892196686.45546
NC_015772	Koludarov_et_al_2021	ncRNA	13761773	13761828	.	+	.	Name=LOC105666235 ncRNA;ID=EWKMg4ru1zPvdBw+uzMEhS+PpGo.1624892196686.45546
NC_015772	Koludarov_et_al_2021	ncRNA	11905598	11906751	.	+	.	Name=LOC105666239 ncRNA;ID=EWKMg4ru1zPvdBw+uzMEhS+PpGo.1624892196687.45547
NC_015772	Koludarov_et_al_2021	ncRNA	11906853	11908117	.	+	.	Name=LOC105666239 ncRNA;ID=EWKMg4ru1zPvdBw+uzMEhS+PpGo.1624892196687.45547
NC_015772	Koludarov_et_al_2021	ncRNA	14057513	14057903	.	+	.	Name=LOC105666232 ncRNA;ID=EWKMg4ru1zPvdBw+uzMEhS+PpGo.1624892196687.45548
NC_015772	Koludarov_et_al_2021	ncRNA	14059468	14059648	.	+	.	Name=LOC105666232 ncRNA;ID=EWKMg4ru1zPvdBw+uzMEhS+PpGo.1624892196687.45548
NC_015772	Koludarov_et_al_2021	ncRNA	14059743	14059978	.	+	.	Name=LOC105666232 ncRNA;ID=EWKMg4ru1zPvdBw+uzMEhS+PpGo.1624892196687.45548
NC_015772	Koludarov_et_al_2021	ncRNA	7221291	7221442	.	+	.	Name=LOC110119707 ncRNA;ID=EWKMg4ru1zPvdBw+uzMEhS+PpGo.1624892196687.45549
NC_015772	Koludarov_et_al_2021	ncRNA	7221533	7223726	.	+	.	Name=LOC110119707 ncRNA;ID=EWKMg4ru1zPvdBw+uzMEhS+PpGo.1624892196687.45549
NC_015772	Koludarov_et_al_2021	ncRNA	14814266	14815236	.	-	.	Name=LOC110119669 ncRNA;ID=EWKMg4ru1zPvdBw+uzMEhS+PpGo.1624892196687.45550
NC_015772	Koludarov_et_al_2021	ncRNA	14813574	14813876	.	-	.	Name=LOC110119669 ncRNA;ID=EWKMg4ru1zPvdBw+uzMEhS+PpGo.1624892196687.45550
NC_015772	Koludarov_et_al_2021	ncRNA	14812874	14813242	.	-	.	Name=LOC110119669 ncRNA;ID=EWKMg4ru1zPvdBw+uzMEhS+PpGo.1624892196687.45550
NC_015772	Koludarov_et_al_2021	ncRNA	6825624	6826723	.	+	.	Name=LOC110119725 ncRNA;ID=EWKMg4ru1zPvdBw+uzMEhS+PpGo.1624892196687.45551
NC_015772	Koludarov_et_al_2021	ncRNA	6826793	6826880	.	+	.	Name=LOC110119725 ncRNA;ID=EWKMg4ru1zPvdBw+uzMEhS+PpGo.1624892196687.45551
NC_015772	Koludarov_et_al_2021	ncRNA	6827230	6827905	.	+	.	Name=LOC110119725 ncRNA;ID=EWKMg4ru1zPvdBw+uzMEhS+PpGo.1624892196687.45551
NC_015772	Koludarov_et_al_2021	ncRNA	6825624	6826149	.	+	.	Name=LOC110119725 ncRNA;ID=EWKMg4ru1zPvdBw+uzMEhS+PpGo.1624892196687.45552
NC_015772	Koludarov_et_al_2021	ncRNA	6826227	6826723	.	+	.	Name=LOC110119725 ncRNA;ID=EWKMg4ru1zPvdBw+uzMEhS+PpGo.1624892196687.45552
NC_015772	Koludarov_et_al_2021	ncRNA	6826793	6826880	.	+	.	Name=LOC110119725 ncRNA;ID=EWKMg4ru1zPvdBw+uzMEhS+PpGo.1624892196687.45552
NC_015772	Koludarov_et_al_2021	ncRNA	6827230	6827905	.	+	.	Name=LOC110119725 ncRNA;ID=EWKMg4ru1zPvdBw+uzMEhS+PpGo.1624892196687.45552
NC_015772	Koludarov_et_al_2021	ncRNA	1907172	1907596	.	+	.	Name=LOC110119722 ncRNA;ID=EWKMg4ru1zPvdBw+uzMEhS+PpGo.1624892196687.45553
NC_015772	Koludarov_et_al_2021	ncRNA	1907859	1909408	.	+	.	Name=LOC110119722 ncRNA;ID=EWKMg4ru1zPvdBw+uzMEhS+PpGo.1624892196687.45553
NC_015772	Koludarov_et_al_2021	ncRNA	14747881	14748026	.	-	.	Name=LOC110119713 ncRNA;ID=EWKMg4ru1zPvdBw+uzMEhS+PpGo.1624892196687.45554
NC_015772	Koludarov_et_al_2021	ncRNA	14747764	14747815	.	-	.	Name=LOC110119713 ncRNA;ID=EWKMg4ru1zPvdBw+uzMEhS+PpGo.1624892196687.45554
NC_015772	Koludarov_et_al_2021	ncRNA	14746227	14746356	.	-	.	Name=LOC110119713 ncRNA;ID=EWKMg4ru1zPvdBw+uzMEhS+PpGo.1624892196687.45554
NC_015772	Koludarov_et_al_2021	ncRNA	14745831	14746133	.	-	.	Name=LOC110119713 ncRNA;ID=EWKMg4ru1zPvdBw+uzMEhS+PpGo.1624892196687.45554
NC_015772	Koludarov_et_al_2021	ncRNA	16632004	16632925	.	-	.	Name=LOC110119678 ncRNA;ID=EWKMg4ru1zPvdBw+uzMEhS+PpGo.1624892196687.45555
NC_015772	Koludarov_et_al_2021	ncRNA	16630925	16631564	.	-	.	Name=LOC110119678 ncRNA;ID=EWKMg4ru1zPvdBw+uzMEhS+PpGo.1624892196687.45555
NC_015772	Koludarov_et_al_2021	ncRNA	5408797	5409258	.	-	.	Name=LOC100642463 ncRNA;ID=EWKMg4ru1zPvdBw+uzMEhS+PpGo.1624892196687.45556
NC_015772	Koludarov_et_al_2021	ncRNA	5407398	5408336	.	-	.	Name=LOC100642463 ncRNA;ID=EWKMg4ru1zPvdBw+uzMEhS+PpGo.1624892196687.45556
NC_015772	Koludarov_et_al_2021	ncRNA	3996733	3997111	.	+	.	Name=LOC110119690 ncRNA;ID=EWKMg4ru1zPvdBw+uzMEhS+PpGo.1624892196687.45557
NC_015772	Koludarov_et_al_2021	ncRNA	3997264	3997515	.	+	.	Name=LOC110119690 ncRNA;ID=EWKMg4ru1zPvdBw+uzMEhS+PpGo.1624892196687.45557
NC_015772	Koludarov_et_al_2021	ncRNA	3998075	3998507	.	+	.	Name=LOC110119690 ncRNA;ID=EWKMg4ru1zPvdBw+uzMEhS+PpGo.1624892196687.45557
NC_015772	Koludarov_et_al_2021	ncRNA	15420085	15420184	.	+	.	Name=LOC105666298 ncRNA;ID=EWKMg4ru1zPvdBw+uzMEhS+PpGo.1624892196687.45558
NC_015772	Koludarov_et_al_2021	ncRNA	15420268	15421388	.	+	.	Name=LOC105666298 ncRNA;ID=EWKMg4ru1zPvdBw+uzMEhS+PpGo.1624892196687.45558
NC_015772	Koludarov_et_al_2021	ncRNA	15421459	15421754	.	+	.	Name=LOC105666298 ncRNA;ID=EWKMg4ru1zPvdBw+uzMEhS+PpGo.1624892196687.45558
NC_015772	Koludarov_et_al_2021	ncRNA	12741888	12742127	.	+	.	Name=LOC110119685 ncRNA;ID=EWKMg4ru1zPvdBw+uzMEhS+PpGo.1624892196687.45559
NC_015772	Koludarov_et_al_2021	ncRNA	12742434	12742640	.	+	.	Name=LOC110119685 ncRNA;ID=EWKMg4ru1zPvdBw+uzMEhS+PpGo.1624892196687.45559
NC_015772	Koludarov_et_al_2021	ncRNA	12742936	12743519	.	+	.	Name=LOC110119685 ncRNA;ID=EWKMg4ru1zPvdBw+uzMEhS+PpGo.1624892196687.45559
NC_015772	Koludarov_et_al_2021	ncRNA	13628018	13628160	.	-	.	Name=LOC110119680 ncRNA;ID=EWKMg4ru1zPvdBw+uzMEhS+PpGo.1624892196687.45560
NC_015772	Koludarov_et_al_2021	ncRNA	13627831	13627924	.	-	.	Name=LOC110119680 ncRNA;ID=EWKMg4ru1zPvdBw+uzMEhS+PpGo.1624892196687.45560
NC_015772	Koludarov_et_al_2021	ncRNA	13626596	13626799	.	-	.	Name=LOC110119680 ncRNA;ID=EWKMg4ru1zPvdBw+uzMEhS+PpGo.1624892196687.45560
NC_015772	Koludarov_et_al_2021	ncRNA	617464	618538	.	+	.	Name=LOC110119670 ncRNA;ID=EWKMg4ru1zPvdBw+uzMEhS+PpGo.1624892196687.45561
NC_015772	Koludarov_et_al_2021	ncRNA	618676	618956	.	+	.	Name=LOC110119670 ncRNA;ID=EWKMg4ru1zPvdBw+uzMEhS+PpGo.1624892196687.45561
NC_015772	Koludarov_et_al_2021	ncRNA	9420944	9421051	.	+	.	Name=LOC110119672 ncRNA;ID=EWKMg4ru1zPvdBw+uzMEhS+PpGo.1624892196688.45562
NC_015772	Koludarov_et_al_2021	ncRNA	9421130	9422364	.	+	.	Name=LOC110119672 ncRNA;ID=EWKMg4ru1zPvdBw+uzMEhS+PpGo.1624892196688.45562
NC_015772	Koludarov_et_al_2021	ncRNA	3765235	3765467	.	+	.	Name=LOC100647272 ncRNA;ID=EWKMg4ru1zPvdBw+uzMEhS+PpGo.1624892196688.45563
NC_015772	Koludarov_et_al_2021	ncRNA	3765603	3766142	.	+	.	Name=LOC100647272 ncRNA;ID=EWKMg4ru1zPvdBw+uzMEhS+PpGo.1624892196688.45563
NC_015772	Koludarov_et_al_2021	ncRNA	3766283	3766605	.	+	.	Name=LOC100647272 ncRNA;ID=EWKMg4ru1zPvdBw+uzMEhS+PpGo.1624892196688.45563
NC_015772	Koludarov_et_al_2021	ncRNA	15611326	15611551	.	-	.	Name=LOC110119668 ncRNA;ID=EWKMg4ru1zPvdBw+uzMEhS+PpGo.1624892196688.45564
NC_015772	Koludarov_et_al_2021	ncRNA	15610215	15611190	.	-	.	Name=LOC110119668 ncRNA;ID=EWKMg4ru1zPvdBw+uzMEhS+PpGo.1624892196688.45564
NC_015772	Koludarov_et_al_2021	ncRNA	13250885	13250937	.	+	.	Name=LOC110119688 ncRNA;ID=EWKMg4ru1zPvdBw+uzMEhS+PpGo.1624892196688.45565
NC_015772	Koludarov_et_al_2021	ncRNA	13251046	13251302	.	+	.	Name=LOC110119688 ncRNA;ID=EWKMg4ru1zPvdBw+uzMEhS+PpGo.1624892196688.45565
NC_015772	Koludarov_et_al_2021	ncRNA	13251622	13252193	.	+	.	Name=LOC110119688 ncRNA;ID=EWKMg4ru1zPvdBw+uzMEhS+PpGo.1624892196688.45565
NC_015772	Koludarov_et_al_2021	ncRNA	7051876	7051960	.	+	.	Name=LOC110119709 ncRNA;ID=EWKMg4ru1zPvdBw+uzMEhS+PpGo.1624892196688.45566
NC_015772	Koludarov_et_al_2021	ncRNA	7052031	7052251	.	+	.	Name=LOC110119709 ncRNA;ID=EWKMg4ru1zPvdBw+uzMEhS+PpGo.1624892196688.45566
NC_015772	Koludarov_et_al_2021	ncRNA	7052788	7052913	.	+	.	Name=LOC110119709 ncRNA;ID=EWKMg4ru1zPvdBw+uzMEhS+PpGo.1624892196688.45566
NC_015772	Koludarov_et_al_2021	ncRNA	7053016	7053096	.	+	.	Name=LOC110119709 ncRNA;ID=EWKMg4ru1zPvdBw+uzMEhS+PpGo.1624892196688.45566
NC_015772	Koludarov_et_al_2021	ncRNA	5381993	5382460	.	-	.	Name=LOC110119702 ncRNA;ID=EWKMg4ru1zPvdBw+uzMEhS+PpGo.1624892196688.45567
NC_015772	Koludarov_et_al_2021	ncRNA	5381258	5381926	.	-	.	Name=LOC110119702 ncRNA;ID=EWKMg4ru1zPvdBw+uzMEhS+PpGo.1624892196688.45567
NC_015772	Koludarov_et_al_2021	ncRNA	6998876	6999267	.	-	.	Name=LOC100648834 ncRNA;ID=EWKMg4ru1zPvdBw+uzMEhS+PpGo.1624892196688.45568
NC_015772	Koludarov_et_al_2021	ncRNA	6998378	6998779	.	-	.	Name=LOC100648834 ncRNA;ID=EWKMg4ru1zPvdBw+uzMEhS+PpGo.1624892196688.45568
NC_015772	Koludarov_et_al_2021	ncRNA	6998074	6998301	.	-	.	Name=LOC100648834 ncRNA;ID=EWKMg4ru1zPvdBw+uzMEhS+PpGo.1624892196688.45568
NC_015772	Koludarov_et_al_2021	ncRNA	6998876	6999266	.	-	.	Name=LOC100648834 ncRNA;ID=EWKMg4ru1zPvdBw+uzMEhS+PpGo.1624892196688.45569
NC_015772	Koludarov_et_al_2021	ncRNA	6998721	6998779	.	-	.	Name=LOC100648834 ncRNA;ID=EWKMg4ru1zPvdBw+uzMEhS+PpGo.1624892196688.45569
NC_015772	Koludarov_et_al_2021	ncRNA	6998074	6998635	.	-	.	Name=LOC100648834 ncRNA;ID=EWKMg4ru1zPvdBw+uzMEhS+PpGo.1624892196688.45569
NC_015772	Koludarov_et_al_2021	ncRNA	2505341	2505507	.	+	.	Name=LOC110119697 ncRNA;ID=EWKMg4ru1zPvdBw+uzMEhS+PpGo.1624892196688.45570
NC_015772	Koludarov_et_al_2021	ncRNA	2505641	2506532	.	+	.	Name=LOC110119697 ncRNA;ID=EWKMg4ru1zPvdBw+uzMEhS+PpGo.1624892196688.45570
NC_015772	Koludarov_et_al_2021	ncRNA	9403113	9403216	.	+	.	Name=LOC100643375 ncRNA;ID=EWKMg4ru1zPvdBw+uzMEhS+PpGo.1624892196688.45571
NC_015772	Koludarov_et_al_2021	ncRNA	9403646	9403945	.	+	.	Name=LOC100643375 ncRNA;ID=EWKMg4ru1zPvdBw+uzMEhS+PpGo.1624892196688.45571
NC_015772	Koludarov_et_al_2021	ncRNA	9404023	9404231	.	+	.	Name=LOC100643375 ncRNA;ID=EWKMg4ru1zPvdBw+uzMEhS+PpGo.1624892196688.45571
NC_015772	Koludarov_et_al_2021	ncRNA	6897328	6897566	.	+	.	Name=LOC110119666 ncRNA;ID=EWKMg4ru1zPvdBw+uzMEhS+PpGo.1624892196688.45572
NC_015772	Koludarov_et_al_2021	ncRNA	6898033	6898260	.	+	.	Name=LOC110119666 ncRNA;ID=EWKMg4ru1zPvdBw+uzMEhS+PpGo.1624892196688.45572
NC_015772	Koludarov_et_al_2021	ncRNA	6898378	6898412	.	+	.	Name=LOC110119666 ncRNA;ID=EWKMg4ru1zPvdBw+uzMEhS+PpGo.1624892196688.45572
NC_015772	Koludarov_et_al_2021	ncRNA	12167386	12168092	.	-	.	Name=LOC110119698 ncRNA;ID=EWKMg4ru1zPvdBw+uzMEhS+PpGo.1624892196688.45573
NC_015772	Koludarov_et_al_2021	ncRNA	12167057	12167299	.	-	.	Name=LOC110119698 ncRNA;ID=EWKMg4ru1zPvdBw+uzMEhS+PpGo.1624892196688.45573
NC_015772	Koludarov_et_al_2021	ncRNA	7570602	7571001	.	+	.	Name=LOC110119659 ncRNA;ID=EWKMg4ru1zPvdBw+uzMEhS+PpGo.1624892196688.45574
NC_015772	Koludarov_et_al_2021	ncRNA	7571082	7571316	.	+	.	Name=LOC110119659 ncRNA;ID=EWKMg4ru1zPvdBw+uzMEhS+PpGo.1624892196688.45574
NC_015772	Koludarov_et_al_2021	ncRNA	7571540	7571631	.	+	.	Name=LOC110119659 ncRNA;ID=EWKMg4ru1zPvdBw+uzMEhS+PpGo.1624892196688.45574
NC_015772	Koludarov_et_al_2021	ncRNA	10185092	10185128	.	-	.	Name=LOC110119681 ncRNA;ID=EWKMg4ru1zPvdBw+uzMEhS+PpGo.1624892196688.45575
NC_015772	Koludarov_et_al_2021	ncRNA	10184835	10185026	.	-	.	Name=LOC110119681 ncRNA;ID=EWKMg4ru1zPvdBw+uzMEhS+PpGo.1624892196688.45575
NC_015772	Koludarov_et_al_2021	ncRNA	10184126	10184297	.	-	.	Name=LOC110119681 ncRNA;ID=EWKMg4ru1zPvdBw+uzMEhS+PpGo.1624892196688.45575
NC_015772	Koludarov_et_al_2021	ncRNA	5389629	5390332	.	-	.	Name=LOC105666220 ncRNA;ID=EWKMg4ru1zPvdBw+uzMEhS+PpGo.1624892196688.45576
NC_015772	Koludarov_et_al_2021	ncRNA	5389398	5389557	.	-	.	Name=LOC105666220 ncRNA;ID=EWKMg4ru1zPvdBw+uzMEhS+PpGo.1624892196688.45576
NC_015772	Koludarov_et_al_2021	ncRNA	11858916	11859090	.	+	.	Name=LOC100644303 ncRNA;ID=EWKMg4ru1zPvdBw+uzMEhS+PpGo.1624892196688.45577
NC_015772	Koludarov_et_al_2021	ncRNA	11859313	11859398	.	+	.	Name=LOC100644303 ncRNA;ID=EWKMg4ru1zPvdBw+uzMEhS+PpGo.1624892196688.45577
NC_015772	Koludarov_et_al_2021	ncRNA	11859667	11859807	.	+	.	Name=LOC100644303 ncRNA;ID=EWKMg4ru1zPvdBw+uzMEhS+PpGo.1624892196688.45577
NC_015772	Koludarov_et_al_2021	ncRNA	15675920	15676014	.	+	.	Name=LOC110119663 ncRNA;ID=EWKMg4ru1zPvdBw+uzMEhS+PpGo.1624892196689.45578
NC_015772	Koludarov_et_al_2021	ncRNA	15676080	15676321	.	+	.	Name=LOC110119663 ncRNA;ID=EWKMg4ru1zPvdBw+uzMEhS+PpGo.1624892196689.45578
NC_015772	Koludarov_et_al_2021	ncRNA	15676396	15676703	.	+	.	Name=LOC110119663 ncRNA;ID=EWKMg4ru1zPvdBw+uzMEhS+PpGo.1624892196689.45578
NC_015772	Koludarov_et_al_2021	ncRNA	1545373	1545750	.	-	.	Name=LOC110119665 ncRNA;ID=EWKMg4ru1zPvdBw+uzMEhS+PpGo.1624892196689.45579
NC_015772	Koludarov_et_al_2021	ncRNA	1544972	1545259	.	-	.	Name=LOC110119665 ncRNA;ID=EWKMg4ru1zPvdBw+uzMEhS+PpGo.1624892196689.45579
NC_015772	Koludarov_et_al_2021	ncRNA	15515080	15515297	.	+	.	Name=LOC110119726 ncRNA;ID=EWKMg4ru1zPvdBw+uzMEhS+PpGo.1624892196689.45580
NC_015772	Koludarov_et_al_2021	ncRNA	15515464	15515841	.	+	.	Name=LOC110119726 ncRNA;ID=EWKMg4ru1zPvdBw+uzMEhS+PpGo.1624892196689.45580
NC_015772	Koludarov_et_al_2021	ncRNA	7049282	7049396	.	-	.	Name=LOC110119710 ncRNA;ID=EWKMg4ru1zPvdBw+uzMEhS+PpGo.1624892196689.45581
NC_015772	Koludarov_et_al_2021	ncRNA	7049022	7049181	.	-	.	Name=LOC110119710 ncRNA;ID=EWKMg4ru1zPvdBw+uzMEhS+PpGo.1624892196689.45581
NC_015772	Koludarov_et_al_2021	ncRNA	7048647	7048824	.	-	.	Name=LOC110119710 ncRNA;ID=EWKMg4ru1zPvdBw+uzMEhS+PpGo.1624892196689.45581
NC_015772	Koludarov_et_al_2021	ncRNA	15697939	15697993	.	-	.	Name=LOC110119714 ncRNA;ID=EWKMg4ru1zPvdBw+uzMEhS+PpGo.1624892196689.45582
NC_015772	Koludarov_et_al_2021	ncRNA	15697753	15697859	.	-	.	Name=LOC110119714 ncRNA;ID=EWKMg4ru1zPvdBw+uzMEhS+PpGo.1624892196689.45582
NC_015772	Koludarov_et_al_2021	ncRNA	15697510	15697660	.	-	.	Name=LOC110119714 ncRNA;ID=EWKMg4ru1zPvdBw+uzMEhS+PpGo.1624892196689.45582
NC_015772	Koludarov_et_al_2021	ncRNA	15697286	15697411	.	-	.	Name=LOC110119714 ncRNA;ID=EWKMg4ru1zPvdBw+uzMEhS+PpGo.1624892196689.45582
NC_015772	Koludarov_et_al_2021	ncRNA	16580617	16580797	.	+	.	Name=LOC105666287 ncRNA;ID=EWKMg4ru1zPvdBw+uzMEhS+PpGo.1624892196689.45583
NC_015772	Koludarov_et_al_2021	ncRNA	16581091	16581312	.	+	.	Name=LOC105666287 ncRNA;ID=EWKMg4ru1zPvdBw+uzMEhS+PpGo.1624892196689.45583
NC_015772	Koludarov_et_al_2021	ncRNA	8280949	8281046	.	+	.	Name=LOC105666251 ncRNA;ID=EWKMg4ru1zPvdBw+uzMEhS+PpGo.1624892196689.45584
NC_015772	Koludarov_et_al_2021	ncRNA	8281154	8281225	.	+	.	Name=LOC105666251 ncRNA;ID=EWKMg4ru1zPvdBw+uzMEhS+PpGo.1624892196689.45584
NC_015772	Koludarov_et_al_2021	ncRNA	8281331	8281427	.	+	.	Name=LOC105666251 ncRNA;ID=EWKMg4ru1zPvdBw+uzMEhS+PpGo.1624892196689.45584
NC_015772	Koludarov_et_al_2021	ncRNA	14635558	14635758	.	-	.	Name=LOC105666231 ncRNA;ID=EWKMg4ru1zPvdBw+uzMEhS+PpGo.1624892196689.45585
NC_015772	Koludarov_et_al_2021	ncRNA	14635292	14635486	.	-	.	Name=LOC105666231 ncRNA;ID=EWKMg4ru1zPvdBw+uzMEhS+PpGo.1624892196689.45585
NC_015772	Koludarov_et_al_2021	ncRNA	16651766	16651845	.	-	.	Name=LOC110119708 ncRNA;ID=EWKMg4ru1zPvdBw+uzMEhS+PpGo.1624892196689.45586
NC_015772	Koludarov_et_al_2021	ncRNA	16651490	16651665	.	-	.	Name=LOC110119708 ncRNA;ID=EWKMg4ru1zPvdBw+uzMEhS+PpGo.1624892196689.45586
NC_015772	Koludarov_et_al_2021	gene	12764739	13426242	.	-	.	Name=LOC100642498 gene
NC_015772	Koludarov_et_al_2021	gene	2616172	3187029	.	-	.	Name=LOC100645566 gene
NC_015772	Koludarov_et_al_2021	gene	6152626	6685138	.	-	.	Name=LOC100651843 gene
NC_015772	Koludarov_et_al_2021	gene	5590918	6079159	.	-	.	Name=LOC100646794 gene
NC_015772	Koludarov_et_al_2021	gene	9573708	10054000	.	-	.	Name=LOC100650970 gene
NC_015772	Koludarov_et_al_2021	gene	3267630	3694036	.	+	.	Name=LOC100648107 gene
NC_015772	Koludarov_et_al_2021	gene	14060319	14480811	.	+	.	Name=LOC100644491 gene
NC_015772	Koludarov_et_al_2021	gene	4069452	4415580	.	-	.	Name=LOC100649852 gene
NC_015772	Koludarov_et_al_2021	gene	1354692	1611129	.	+	.	Name=LOC100647228 gene
NC_015772	Koludarov_et_al_2021	gene	317175	561219	.	+	.	Name=LOC100647470 gene
NC_015772	Koludarov_et_al_2021	gene	4865834	5104139	.	+	.	Name=LOC100650490 gene
NC_015772	Koludarov_et_al_2021	gene	10240883	10474092	.	+	.	Name=LOC100649304 gene
NC_015772	Koludarov_et_al_2021	gene	11072255	11304349	.	-	.	Name=LOC100646717 gene
NC_015772	Koludarov_et_al_2021	gene	8975985	9189911	.	+	.	Name=LOC100644185 gene
NC_015772	Koludarov_et_al_2021	gene	11916233	12119666	.	+	.	Name=LOC100642411 gene
NC_015772	Koludarov_et_al_2021	gene	3571301	3764565	.	-	.	Name=LOC100652167 gene
NC_015772	Koludarov_et_al_2021	gene	797943	970370	.	+	.	Name=LOC100642496 gene
NC_015772	Koludarov_et_al_2021	gene	8747250	8912435	.	+	.	Name=LOC100645019 gene
NC_015772	Koludarov_et_al_2021	gene	16058318	16223287	.	+	.	Name=LOC105666290 gene
NC_015772	Koludarov_et_al_2021	gene	12240277	12392298	.	-	.	Name=LOC100650370 gene
NC_015772	Koludarov_et_al_2021	gene	7637692	7787916	.	-	.	Name=LOC100647781 gene
NC_015772	Koludarov_et_al_2021	gene	13779004	13926308	.	-	.	Name=LOC100644452 gene
NC_015772	Koludarov_et_al_2021	gene	10849445	10985017	.	-	.	Name=LOC100647190 gene
NC_015772	Koludarov_et_al_2021	gene	15005200	15135908	.	-	.	Name=LOC100644734 gene
NC_015772	Koludarov_et_al_2021	gene	7183546	7309030	.	+	.	Name=LOC100648370 gene
NC_015772	Koludarov_et_al_2021	gene	8515371	8632025	.	+	.	Name=LOC100648174 gene
NC_015772	Koludarov_et_al_2021	gene	4425796	4542238	.	-	.	Name=LOC100650049 gene
NC_015772	Koludarov_et_al_2021	gene	8309944	8425798	.	+	.	Name=LOC100648290 gene
NC_015772	Koludarov_et_al_2021	gene	11606896	11713688	.	-	.	Name=LOC100645457 gene
NC_015772	Koludarov_et_al_2021	gene	1729135	1831364	.	+	.	Name=LOC100648567 gene
NC_015772	Koludarov_et_al_2021	gene	12213881	12314933	.	+	.	Name=LOC100650123 gene
NC_015772	Koludarov_et_al_2021	gene	9142620	9242636	.	-	.	Name=LOC110119674 gene
NC_015772	Koludarov_et_al_2021	gene	3397	99137	.	-	.	Name=LOC100647585 gene
NC_015772	Koludarov_et_al_2021	gene	7802627	7895358	.	+	.	Name=LOC100647815 gene
NC_015772	Koludarov_et_al_2021	gene	9265357	9355135	.	+	.	Name=LOC110119692 gene
NC_015772	Koludarov_et_al_2021	gene	695793	783344	.	-	.	Name=LOC100643053 gene
NC_015772	Koludarov_et_al_2021	gene	6473120	6556794	.	-	.	Name=LOC100650248 gene
NC_015772	Koludarov_et_al_2021	gene	16233806	16315823	.	-	.	Name=LOC100648142 gene
NC_015772	Koludarov_et_al_2021	gene	12502723	12572823	.	-	.	Name=LOC100643585 gene
NC_015772	Koludarov_et_al_2021	gene	14840686	14907172	.	+	.	Name=LOC100645803 gene
NC_015772	Koludarov_et_al_2021	gene	1913361	1978645	.	+	.	Name=LOC100646835 gene
NC_015772	Koludarov_et_al_2021	gene	15780530	15845308	.	+	.	Name=LOC100646310 gene
NC_015772	Koludarov_et_al_2021	gene	15238635	15299405	.	+	.	Name=LOC100642616 gene
NC_015772	Koludarov_et_al_2021	gene	12700717	12758622	.	-	.	Name=LOC100643584 gene
NC_015772	Koludarov_et_al_2021	gene	11434363	11491153	.	-	.	Name=LOC100643210 gene
NC_015772	Koludarov_et_al_2021	gene	12392421	12448690	.	+	.	Name=LOC100646958 gene
NC_015772	Koludarov_et_al_2021	gene	12152830	12208209	.	+	.	Name=LOC100642970 gene
NC_015772	Koludarov_et_al_2021	gene	9469693	9524868	.	-	.	Name=LOC100652202 gene
NC_015772	Koludarov_et_al_2021	gene	7034972	7089732	.	-	.	Name=LOC100645020 gene
NC_015772	Koludarov_et_al_2021	gene	15554493	15605604	.	-	.	Name=LOC100648761 gene
NC_015772	Koludarov_et_al_2021	gene	12323796	12374425	.	-	.	Name=LOC100648950 gene
NC_015772	Koludarov_et_al_2021	gene	16334886	16384889	.	-	.	Name=LOC100651340 gene
NC_015772	Koludarov_et_al_2021	gene	16809518	16858851	.	+	.	Name=LOC100651653 gene
NC_015772	Koludarov_et_al_2021	gene	7114387	7160432	.	+	.	Name=LOC100644216 gene
NC_015772	Koludarov_et_al_2021	gene	3767068	3812336	.	-	.	Name=LOC100646069 gene
NC_015772	Koludarov_et_al_2021	gene	12329215	12373464	.	+	.	Name=LOC100647906 gene
NC_015772	Koludarov_et_al_2021	gene	16992475	17036623	.	+	.	Name=LOC100644029 gene
NC_015772	Koludarov_et_al_2021	gene	11714834	11757711	.	-	.	Name=LOC100645337 gene
NC_015772	Koludarov_et_al_2021	gene	5268113	5310525	.	+	.	Name=LOC100646428 gene
NC_015772	Koludarov_et_al_2021	gene	14544094	14583680	.	+	.	Name=LOC100651577 gene
NC_015772	Koludarov_et_al_2021	gene	16876808	16915138	.	-	.	Name=LOC100650613 gene
NC_015772	Koludarov_et_al_2021	gene	7349808	7388133	.	+	.	Name=LOC100642734 gene
NC_015772	Koludarov_et_al_2021	gene	8867746	8905782	.	-	.	Name=LOC100644814 gene
NC_015772	Koludarov_et_al_2021	gene	8947387	8984873	.	-	.	Name=LOC110119675 gene
NC_015772	Koludarov_et_al_2021	gene	15152441	15189862	.	+	.	Name=LOC100644218 gene
NC_015772	Koludarov_et_al_2021	gene	10608459	10644597	.	+	.	Name=LOC100648481 gene
NC_015772	Koludarov_et_al_2021	gene	609356	645366	.	+	.	Name=LOC100644569 gene
NC_015772	Koludarov_et_al_2021	gene	16743895	16779905	.	+	.	Name=LOC100647668 gene
NC_015772	Koludarov_et_al_2021	gene	17101435	17136228	.	+	.	Name=LOC100651610 gene
NC_015772	Koludarov_et_al_2021	gene	16416847	16451265	.	-	.	Name=LOC100650736 gene
NC_015772	Koludarov_et_al_2021	gene	3852306	3886600	.	-	.	Name=LOC100647512 gene
NC_015772	Koludarov_et_al_2021	gene	5187994	5221989	.	+	.	Name=LOC110119684 gene
NC_015772	Koludarov_et_al_2021	gene	11758509	11792025	.	-	.	Name=LOC100645208 gene
NC_015772	Koludarov_et_al_2021	gene	17046953	17079136	.	-	.	Name=LOC100642857 gene
NC_015772	Koludarov_et_al_2021	gene	14964008	14995844	.	+	.	Name=LOC100645210 gene
NC_015772	Koludarov_et_al_2021	gene	11006372	11037818	.	-	.	Name=LOC100643855 gene
NC_015772	Koludarov_et_al_2021	gene	9431471	9462898	.	-	.	Name=LOC100642412 gene
NC_015772	Koludarov_et_al_2021	gene	658940	690130	.	+	.	Name=LOC105666205 gene
NC_015772	Koludarov_et_al_2021	gene	11563097	11592656	.	-	.	Name=LOC100645725 gene
NC_015772	Koludarov_et_al_2021	gene	5556439	5585857	.	+	.	Name=LOC100645257 gene
NC_015772	Koludarov_et_al_2021	gene	16581150	16610447	.	-	.	Name=LOC100651725 gene
NC_015772	Koludarov_et_al_2021	gene	15391127	15419990	.	-	.	Name=LOC100648719 gene
NC_015772	Koludarov_et_al_2021	gene	16633731	16662576	.	+	.	Name=LOC100650974 gene
NC_015772	Koludarov_et_al_2021	gene	14593450	14621328	.	-	.	Name=LOC100644028 gene
NC_015772	Koludarov_et_al_2021	gene	13759213	13786999	.	+	.	Name=LOC105666235 gene
NC_015772	Koludarov_et_al_2021	gene	2099935	2127706	.	-	.	Name=LOC100645293 gene
NC_015772	Koludarov_et_al_2021	gene	7544016	7571540	.	-	.	Name=LOC100649462 gene
NC_015772	Koludarov_et_al_2021	gene	14915170	14942267	.	-	.	Name=LOC100645684 gene
NC_015772	Koludarov_et_al_2021	gene	15299449	15326369	.	-	.	Name=LOC100651963 gene
NC_015772	Koludarov_et_al_2021	gene	4663132	4689971	.	+	.	Name=LOC100650294 gene
NC_015772	Koludarov_et_al_2021	gene	16482080	16508814	.	-	.	Name=LOC100643212 gene
NC_015772	Koludarov_et_al_2021	gene	4558716	4585307	.	-	.	Name=LOC100650167 gene
NC_015772	Koludarov_et_al_2021	gene	1165035	1190472	.	-	.	Name=LOC100649741 gene
NC_015772	Koludarov_et_al_2021	gene	15725174	15750524	.	+	.	Name=LOC100647546 gene
NC_015772	Koludarov_et_al_2021	gene	13712758	13737930	.	-	.	Name=LOC100651931 gene
NC_015772	Koludarov_et_al_2021	gene	2152735	2177316	.	+	.	Name=LOC100643945 gene
NC_015772	Koludarov_et_al_2021	gene	12652193	12676746	.	+	.	Name=LOC100651458 gene
NC_015772	Koludarov_et_al_2021	gene	7008219	7032749	.	-	.	Name=LOC100645135 gene
NC_015772	Koludarov_et_al_2021	gene	2242470	2265861	.	-	.	Name=LOC100643492 gene
NC_015772	Koludarov_et_al_2021	gene	6965916	6989033	.	-	.	Name=LOC100645646 gene
NC_015772	Koludarov_et_al_2021	gene	13987911	14011008	.	-	.	Name=LOC100651814 gene
NC_015772	Koludarov_et_al_2021	gene	15965341	15987841	.	-	.	Name=LOC100643054 gene
NC_015772	Koludarov_et_al_2021	gene	1933628	1955993	.	-	.	Name=LOC110119721 gene
NC_015772	Koludarov_et_al_2021	gene	7313063	7335383	.	+	.	Name=LOC100643209 gene
NC_015772	Koludarov_et_al_2021	gene	5358868	5380800	.	+	.	Name=LOC100651534 gene
NC_015772	Koludarov_et_al_2021	gene	2076331	2097867	.	+	.	Name=LOC100645531 gene
NC_015772	Koludarov_et_al_2021	gene	2401490	2422754	.	+	.	Name=LOC100649266 gene
NC_015772	Koludarov_et_al_2021	gene	15236544	15257634	.	-	.	Name=LOC100649549 gene
NC_015772	Koludarov_et_al_2021	gene	11355290	11375961	.	-	.	Name=LOC100646476 gene
NC_015772	Koludarov_et_al_2021	gene	16050781	16070831	.	-	.	Name=LOC100651769 gene
NC_015772	Koludarov_et_al_2021	gene	15663905	15683042	.	-	.	Name=LOC100648648 gene
NC_015772	Koludarov_et_al_2021	gene	1053118	1072005	.	-	.	Name=LOC100651573 gene
NC_015772	Koludarov_et_al_2021	gene	11826326	11845048	.	-	.	Name=LOC100644855 gene
NC_015772	Koludarov_et_al_2021	gene	2517337	2535565	.	-	.	Name=LOC100647986 gene
NC_015772	Koludarov_et_al_2021	gene	3935198	3953329	.	-	.	Name=LOC100648645 gene
NC_015772	Koludarov_et_al_2021	gene	6768042	6786136	.	+	.	Name=LOC100648602 gene
NC_015772	Koludarov_et_al_2021	gene	14737469	14755538	.	+	.	Name=LOC100650124 gene
NC_015772	Koludarov_et_al_2021	gene	13967697	13985541	.	+	.	Name=LOC100650334 gene
NC_015772	Koludarov_et_al_2021	gene	10110094	10127751	.	-	.	Name=LOC100649663 gene
NC_015772	Koludarov_et_al_2021	gene	8277513	8295060	.	-	.	Name=LOC100648646 gene
NC_015772	Koludarov_et_al_2021	gene	16865549	16882808	.	+	.	Name=LOC110119703 gene
NC_015772	Koludarov_et_al_2021	gene	1073347	1090261	.	-	.	Name=LOC100651134 gene
NC_015772	Koludarov_et_al_2021	gene	5519805	5536650	.	-	.	Name=LOC100645018 gene
NC_015772	Koludarov_et_al_2021	gene	12215344	12232168	.	-	.	Name=LOC100651960 gene
NC_015772	Koludarov_et_al_2021	gene	17175742	17192545	.	+	.	Name=LOC105666281 gene
NC_015772	Koludarov_et_al_2021	gene	2036040	2052706	.	-	.	Name=LOC100645999 gene
NC_015772	Koludarov_et_al_2021	gene	17085070	17101463	.	-	.	Name=LOC100650854 gene
NC_015772	Koludarov_et_al_2021	gene	6572263	6588506	.	+	.	Name=LOC100651092 gene
NC_015772	Koludarov_et_al_2021	gene	15356672	15372867	.	+	.	Name=LOC100649069 gene
NC_015772	Koludarov_et_al_2021	gene	7466234	7482364	.	-	.	Name=LOC100651214 gene
NC_015772	Koludarov_et_al_2021	gene	1091520	1107641	.	+	.	Name=LOC100651376 gene
NC_015772	Koludarov_et_al_2021	gene	16723490	16739367	.	+	.	Name=LOC100647430 gene
NC_015772	Koludarov_et_al_2021	gene	11310638	11326425	.	-	.	Name=LOC100646595 gene
NC_015772	Koludarov_et_al_2021	gene	8155882	8171508	.	+	.	Name=LOC100651892 gene
NC_015772	Koludarov_et_al_2021	gene	16976035	16991522	.	-	.	Name=LOC100645499 gene
NC_015772	Koludarov_et_al_2021	gene	8004173	8019426	.	-	.	Name=LOC100645209 gene
NC_015772	Koludarov_et_al_2021	gene	2382749	2397766	.	-	.	Name=LOC100649700 gene
NC_015772	Koludarov_et_al_2021	gene	8172676	8187556	.	-	.	Name=LOC100647074 gene
NC_015772	Koludarov_et_al_2021	gene	15506078	15520583	.	-	.	Name=LOC100649344 gene
NC_015772	Koludarov_et_al_2021	gene	9415587	9430084	.	-	.	Name=LOC100642530 gene
NC_015772	Koludarov_et_al_2021	gene	1218544	1232991	.	+	.	Name=LOC100648908 gene
NC_015772	Koludarov_et_al_2021	gene	1037799	1052205	.	+	.	Name=LOC100651811 gene
NC_015772	Koludarov_et_al_2021	gene	15221682	15236035	.	+	.	Name=LOC100652204 gene
NC_015772	Koludarov_et_al_2021	gene	8058375	8072320	.	+	.	Name=LOC100644492 gene
NC_015772	Koludarov_et_al_2021	gene	7335872	7349684	.	+	.	Name=LOC100643008 gene
NC_015772	Koludarov_et_al_2021	gene	14027430	14041075	.	-	.	Name=LOC105666271 gene
NC_015772	Koludarov_et_al_2021	gene	5495073	5508685	.	-	.	Name=LOC100644650 gene
NC_015772	Koludarov_et_al_2021	gene	5381384	5394953	.	+	.	Name=LOC100650734 gene
NC_015772	Koludarov_et_al_2021	gene	6842719	6856210	.	-	.	Name=LOC100647192 gene
NC_015772	Koludarov_et_al_2021	gene	15313052	15326183	.	+	.	Name=LOC100642500 gene
NC_015772	Koludarov_et_al_2021	gene	5324482	5337586	.	-	.	Name=LOC100650609 gene
NC_015772	Koludarov_et_al_2021	gene	12635101	12648086	.	-	.	Name=LOC100652050 gene
NC_015772	Koludarov_et_al_2021	gene	7957857	7970790	.	-	.	Name=LOC100646190 gene
NC_015772	Koludarov_et_al_2021	gene	10185009	10197820	.	+	.	Name=LOC100645768 gene
NC_015772	Koludarov_et_al_2021	gene	15709550	15722343	.	-	.	Name=LOC100647667 gene
NC_015772	Koludarov_et_al_2021	gene	2200666	2213297	.	-	.	Name=LOC100644143 gene
NC_015772	Koludarov_et_al_2021	gene	16211402	16223988	.	-	.	Name=LOC100651578 gene
NC_015772	Koludarov_et_al_2021	gene	2256225	2268796	.	+	.	Name=LOC105666197 gene
NC_015772	Koludarov_et_al_2021	gene	1987663	2000174	.	-	.	Name=LOC100647110 gene
NC_015772	Koludarov_et_al_2021	gene	706996	719460	.	+	.	Name=LOC100643493 gene
NC_015772	Koludarov_et_al_2021	gene	8916903	8929320	.	-	.	Name=LOC100644570 gene
NC_015772	Koludarov_et_al_2021	gene	16021156	16033536	.	-	.	Name=LOC100652085 gene
NC_015772	Koludarov_et_al_2021	gene	8799216	8811582	.	-	.	Name=LOC100645384 gene
NC_015772	Koludarov_et_al_2021	gene	15683858	15696214	.	+	.	Name=LOC100648221 gene
NC_015772	Koludarov_et_al_2021	gene	976992	989274	.	-	.	Name=LOC100652047 gene
NC_015772	Koludarov_et_al_2021	gene	6750769	6762996	.	+	.	Name=LOC100648833 gene
NC_015772	Koludarov_et_al_2021	gene	16523309	16535508	.	-	.	Name=LOC100642580 gene
NC_015772	Koludarov_et_al_2021	gene	7401650	7413659	.	-	.	Name=LOC100642497 gene
NC_015772	Koludarov_et_al_2021	gene	15267955	15279860	.	-	.	Name=LOC100649423 gene
NC_015772	Koludarov_et_al_2021	gene	6733854	6745729	.	+	.	Name=LOC100649146 gene
NC_015772	Koludarov_et_al_2021	gene	8098142	8110004	.	-	.	Name=LOC100642893 gene
NC_015772	Koludarov_et_al_2021	gene	12448859	12460618	.	-	.	Name=LOC100642735 gene
NC_015772	Koludarov_et_al_2021	gene	15331717	15343375	.	+	.	Name=LOC100650737 gene
NC_015772	Koludarov_et_al_2021	gene	10073586	10085126	.	-	.	Name=LOC100650213 gene
NC_015772	Koludarov_et_al_2021	gene	7573429	7584907	.	-	.	Name=LOC100649587 gene
NC_015772	Koludarov_et_al_2021	gene	574447	585821	.	+	.	Name=LOC100645456 gene
NC_015772	Koludarov_et_al_2021	gene	1846922	1858269	.	-	.	Name=LOC100648106 gene
NC_015772	Koludarov_et_al_2021	gene	17156694	17167874	.	-	.	Name=LOC100649548 gene
NC_015772	Koludarov_et_al_2021	gene	12141348	12152419	.	+	.	Name=LOC100652201 gene
NC_015772	Koludarov_et_al_2021	gene	13700690	13711688	.	+	.	Name=LOC100649222 gene
NC_015772	Koludarov_et_al_2021	gene	16404987	16415963	.	-	.	Name=LOC100650972 gene
NC_015772	Koludarov_et_al_2021	gene	6717837	6728569	.	-	.	Name=LOC100649546 gene
NC_015772	Koludarov_et_al_2021	gene	8703970	8714612	.	+	.	Name=LOC100646749 gene
NC_015772	Koludarov_et_al_2021	gene	8103758	8114264	.	+	.	Name=LOC100643252 gene
NC_015772	Koludarov_et_al_2021	gene	6706792	6717119	.	-	.	Name=LOC100649665 gene
NC_015772	Koludarov_et_al_2021	gene	7521691	7532005	.	+	.	Name=LOC100649938 gene
NC_015772	Koludarov_et_al_2021	gene	7903526	7913834	.	-	.	Name=LOC105666257 gene
NC_015772	Koludarov_et_al_2021	gene	2459098	2469391	.	-	.	Name=LOC100648060 gene
NC_015772	Koludarov_et_al_2021	gene	8284849	8295134	.	+	.	Name=LOC100649104 gene
NC_015772	Koludarov_et_al_2021	gene	16555780	16566059	.	+	.	Name=LOC100651964 gene
NC_015772	Koludarov_et_al_2021	gene	10754939	10765199	.	-	.	Name=LOC100647305 gene
NC_015772	Koludarov_et_al_2021	gene	2312218	2322474	.	-	.	Name=LOC100651089 gene
NC_015772	Koludarov_et_al_2021	gene	9393863	9404104	.	-	.	Name=LOC100643251 gene
NC_015772	Koludarov_et_al_2021	gene	2001484	2011710	.	-	.	Name=LOC100646594 gene
NC_015772	Koludarov_et_al_2021	gene	13679622	13689765	.	-	.	Name=LOC100643007 gene
NC_015772	Koludarov_et_al_2021	gene	8693580	8703687	.	-	.	Name=LOC100646871 gene
NC_015772	Koludarov_et_al_2021	gene	2231581	2241645	.	+	.	Name=LOC100643703 gene
NC_015772	Koludarov_et_al_2021	gene	8813952	8823978	.	-	.	Name=LOC100645683 gene
NC_015772	Koludarov_et_al_2021	gene	3899554	3909554	.	-	.	Name=LOC100647745 gene
NC_015772	Koludarov_et_al_2021	gene	15457627	15467596	.	+	.	Name=LOC100649667 gene
NC_015772	Koludarov_et_al_2021	gene	16621047	16631015	.	+	.	Name=LOC100651256 gene
NC_015772	Koludarov_et_al_2021	gene	16535512	16545459	.	+	.	Name=LOC100642858 gene
NC_015772	Koludarov_et_al_2021	gene	2341442	2351375	.	-	.	Name=LOC100646387 gene
NC_015772	Koludarov_et_al_2021	gene	2431720	2441578	.	+	.	Name=LOC100648686 gene
NC_015772	Koludarov_et_al_2021	gene	8268608	8278353	.	+	.	Name=LOC100648759 gene
NC_015772	Koludarov_et_al_2021	gene	10055958	10065702	.	-	.	Name=LOC100650452 gene
NC_015772	Koludarov_et_al_2021	gene	14047748	14057430	.	-	.	Name=LOC100646836 gene
NC_015772	Koludarov_et_al_2021	gene	1868970	1878505	.	+	.	Name=LOC100647511 gene
NC_015772	Koludarov_et_al_2021	gene	6861864	6871363	.	+	.	Name=LOC100646957 gene
NC_015772	Koludarov_et_al_2021	gene	2020497	2029938	.	+	.	Name=LOC100646233 gene
NC_015772	Koludarov_et_al_2021	gene	5348044	5357427	.	+	.	Name=LOC100646551 gene
NC_015772	Koludarov_et_al_2021	gene	769548	778901	.	+	.	Name=LOC100643853 gene
NC_015772	Koludarov_et_al_2021	gene	2209465	2218796	.	+	.	Name=LOC100646629 gene
NC_015772	Koludarov_et_al_2021	gene	10728874	10738203	.	+	.	Name=LOC100647427 gene
NC_015772	Koludarov_et_al_2021	gene	15913942	15923259	.	+	.	Name=LOC100643416 gene
NC_015772	Koludarov_et_al_2021	gene	1208623	1217903	.	+	.	Name=LOC100649510 gene
NC_015772	Koludarov_et_al_2021	gene	724219	733475	.	+	.	Name=LOC100643171 gene
NC_015772	Koludarov_et_al_2021	gene	6082627	6091881	.	+	.	Name=LOC100646918 gene
NC_015772	Koludarov_et_al_2021	gene	17144293	17153421	.	+	.	Name=LOC100649187 gene
NC_015772	Koludarov_et_al_2021	gene	1107526	1116626	.	-	.	Name=LOC100651254 gene
NC_015772	Koludarov_et_al_2021	gene	14996178	15005272	.	+	.	Name=LOC100644974 gene
NC_015772	Koludarov_et_al_2021	gene	5455210	5464278	.	-	.	Name=LOC100643738 gene
NC_015772	Koludarov_et_al_2021	gene	15881869	15890935	.	-	.	Name=LOC100645295 gene
NC_015772	Koludarov_et_al_2021	gene	1118268	1127289	.	-	.	Name=LOC100650933 gene
NC_015772	Koludarov_et_al_2021	gene	6753590	6762590	.	-	.	Name=LOC110119728 gene
NC_015772	Koludarov_et_al_2021	gene	16571571	16580563	.	-	.	Name=LOC100651495 gene
NC_015772	Koludarov_et_al_2021	gene	8187642	8196570	.	-	.	Name=LOC100651575 gene
NC_015772	Koludarov_et_al_2021	gene	2053263	2062101	.	+	.	Name=LOC100645766 gene
NC_015772	Koludarov_et_al_2021	gene	8300591	8309389	.	+	.	Name=LOC100648408 gene
NC_015772	Koludarov_et_al_2021	gene	8230480	8239159	.	+	.	Name=LOC100649664 gene
NC_015772	Koludarov_et_al_2021	gene	1887460	1896074	.	+	.	Name=LOC100647271 gene
NC_015772	Koludarov_et_al_2021	gene	8834856	8843452	.	-	.	Name=LOC100645567 gene
NC_015772	Koludarov_et_al_2021	gene	15866426	15874918	.	-	.	Name=LOC100645727 gene
NC_015772	Koludarov_et_al_2021	gene	6888578	6897051	.	+	.	Name=LOC100646513 gene
NC_015772	Koludarov_et_al_2021	gene	8858761	8867221	.	-	.	Name=LOC100645258 gene
NC_015772	Koludarov_et_al_2021	gene	6675028	6683473	.	+	.	Name=LOC105666269 gene
NC_015772	Koludarov_et_al_2021	gene	1154386	1162803	.	-	.	Name=LOC100649968 gene
NC_015772	Koludarov_et_al_2021	gene	7606722	7615134	.	+	.	Name=LOC100648760 gene
NC_015772	Koludarov_et_al_2021	gene	2011601	2019979	.	+	.	Name=LOC100646352 gene
NC_015772	Koludarov_et_al_2021	gene	4055978	4064343	.	+	.	Name=LOC100649221 gene
NC_015772	Koludarov_et_al_2021	gene	5464230	5472527	.	+	.	Name=LOC100646672 gene
NC_015772	Koludarov_et_al_2021	gene	16397951	16406227	.	+	.	Name=LOC100650493 gene
NC_015772	Koludarov_et_al_2021	gene	2447258	2455520	.	-	.	Name=LOC100648367 gene
NC_015772	Koludarov_et_al_2021	gene	5477560	5485806	.	+	.	Name=LOC100644214 gene
NC_015772	Koludarov_et_al_2021	gene	7978274	7986451	.	+	.	Name=LOC100645726 gene
NC_015772	Koludarov_et_al_2021	gene	10091975	10100144	.	-	.	Name=LOC100650091 gene
NC_015772	Koludarov_et_al_2021	gene	14823416	14831570	.	+	.	Name=LOC100649781 gene
NC_015772	Koludarov_et_al_2021	gene	4047272	4055406	.	+	.	Name=LOC100649341 gene
NC_015772	Koludarov_et_al_2021	gene	15424251	15432380	.	-	.	Name=LOC100649780 gene
NC_015772	Koludarov_et_al_2021	gene	11625255	11633382	.	+	.	Name=LOC105666242 gene
NC_015772	Koludarov_et_al_2021	gene	3910473	3918500	.	-	.	Name=LOC100647866 gene
NC_015772	Koludarov_et_al_2021	gene	1014962	1022976	.	-	.	Name=LOC100651928 gene
NC_015772	Koludarov_et_al_2021	gene	11869854	11877842	.	+	.	Name=LOC100643704 gene
NC_015772	Koludarov_et_al_2021	gene	8675759	8683722	.	+	.	Name=LOC100647157 gene
NC_015772	Koludarov_et_al_2021	gene	2501946	2509842	.	+	.	Name=LOC110119696 gene
NC_015772	Koludarov_et_al_2021	gene	6367928	6375822	.	+	.	Name=LOC100651215 gene
NC_015772	Koludarov_et_al_2021	gene	8732983	8740657	.	+	.	Name=LOC100644688 gene
NC_015772	Koludarov_et_al_2021	gene	15925209	15932856	.	+	.	Name=LOC100643294 gene
NC_015772	Koludarov_et_al_2021	gene	8125572	8133215	.	-	.	Name=LOC100642579 gene
NC_015772	Koludarov_et_al_2021	gene	13692701	13700310	.	+	.	Name=LOC100651693 gene
NC_015772	Koludarov_et_al_2021	gene	11555571	11563179	.	+	.	Name=LOC100645918 gene
NC_015772	Koludarov_et_al_2021	gene	15753751	15761301	.	-	.	Name=LOC100646872 gene
NC_015772	Koludarov_et_al_2021	gene	7996160	8003677	.	-	.	Name=LOC100645338 gene
NC_015772	Koludarov_et_al_2021	gene	7446061	7453545	.	+	.	Name=LOC100651694 gene
NC_015772	Koludarov_et_al_2021	gene	2599843	2607302	.	+	.	Name=LOC100645801 gene
NC_015772	Koludarov_et_al_2021	gene	17135977	17143429	.	-	.	Name=LOC100643009 gene
NC_015772	Koludarov_et_al_2021	gene	7163246	7170681	.	+	.	Name=LOC100648603 gene
NC_015772	Koludarov_et_al_2021	gene	2302259	2309672	.	-	.	Name=LOC100646511 gene
NC_015772	Koludarov_et_al_2021	gene	5548869	5556249	.	-	.	Name=LOC100645133 gene
NC_015772	Koludarov_et_al_2021	gene	7458404	7465745	.	-	.	Name=LOC100651338 gene
NC_015772	Koludarov_et_al_2021	gene	9531004	9538344	.	+	.	Name=LOC100646000 gene
NC_015772	Koludarov_et_al_2021	gene	6696666	6704000	.	+	.	Name=LOC100650005 gene
NC_015772	Koludarov_et_al_2021	gene	7106195	7113523	.	+	.	Name=LOC100644413 gene
NC_015772	Koludarov_et_al_2021	gene	16689897	16697174	.	-	.	Name=LOC100650495 gene
NC_015772	Koludarov_et_al_2021	gene	738230	745494	.	+	.	Name=LOC100643617 gene
NC_015772	Koludarov_et_al_2021	gene	7428639	7435897	.	-	.	Name=LOC100651930 gene
NC_015772	Koludarov_et_al_2021	gene	10707341	10714514	.	-	.	Name=LOC100644217 gene
NC_015772	Koludarov_et_al_2021	gene	7952192	7959359	.	+	.	Name=LOC100646308 gene
NC_015772	Koludarov_et_al_2021	gene	8024490	8031604	.	+	.	Name=LOC100644972 gene
NC_015772	Koludarov_et_al_2021	gene	16514700	16521799	.	+	.	Name=LOC100642465 gene
NC_015772	Koludarov_et_al_2021	gene	3891138	3898231	.	+	.	Name=LOC100647632 gene
NC_015772	Koludarov_et_al_2021	gene	7988845	7995933	.	+	.	Name=LOC100647429 gene
NC_015772	Koludarov_et_al_2021	gene	10587083	10594158	.	+	.	Name=LOC100648795 gene
NC_015772	Koludarov_et_al_2021	gene	8201545	8208613	.	+	.	Name=LOC100650571 gene
NC_015772	Koludarov_et_al_2021	gene	10655808	10662855	.	+	.	Name=LOC100648061 gene
NC_015772	Koludarov_et_al_2021	gene	14621668	14628700	.	-	.	Name=LOC100652132 gene
NC_015772	Koludarov_et_al_2021	gene	2456100	2463121	.	+	.	Name=LOC100648220 gene
NC_015772	Koludarov_et_al_2021	gene	12343314	12350335	.	+	.	Name=LOC110119700 gene
NC_015772	Koludarov_et_al_2021	gene	12133356	12140242	.	+	.	Name=LOC100652318 gene
NC_015772	Koludarov_et_al_2021	gene	7505137	7512016	.	+	.	Name=LOC105665623 gene
NC_015772	Koludarov_et_al_2021	gene	15190998	15197867	.	-	.	Name=LOC100643778 gene
NC_015772	Koludarov_et_al_2021	gene	7493308	7500133	.	+	.	Name=LOC100650735 gene
NC_015772	Koludarov_et_al_2021	gene	15372878	15379700	.	-	.	Name=LOC100650855 gene
NC_015772	Koludarov_et_al_2021	gene	16797325	16804137	.	+	.	Name=LOC100643903 gene
NC_015772	Koludarov_et_al_2021	gene	8684084	8690844	.	-	.	Name=LOC100646477 gene
NC_015772	Koludarov_et_al_2021	gene	2142175	2148928	.	+	.	Name=LOC100644490 gene
NC_015772	Koludarov_et_al_2021	gene	9540858	9547564	.	+	.	Name=LOC100651377 gene
NC_015772	Koludarov_et_al_2021	gene	13929714	13936415	.	-	.	Name=LOC100642969 gene
NC_015772	Koludarov_et_al_2021	gene	7537242	7543932	.	+	.	Name=LOC100649343 gene
NC_015772	Koludarov_et_al_2021	gene	6737221	6743902	.	-	.	Name=LOC100649267 gene
NC_015772	Koludarov_et_al_2021	gene	2277952	2284607	.	+	.	Name=LOC100651455 gene
NC_015772	Koludarov_et_al_2021	gene	2367264	2373877	.	+	.	Name=LOC100650003 gene
NC_015772	Koludarov_et_al_2021	gene	8073266	8079873	.	+	.	Name=LOC100644215 gene
NC_015772	Koludarov_et_al_2021	gene	2219859	2226464	.	+	.	Name=LOC105666209 gene
NC_015772	Koludarov_et_al_2021	gene	2542858	2549449	.	+	.	Name=LOC100650968 gene
NC_015772	Koludarov_et_al_2021	gene	7521884	7528421	.	-	.	Name=LOC105666261 gene
NC_015772	Koludarov_et_al_2021	gene	11879317	11885836	.	-	.	Name=LOC100643495 gene
NC_015772	Koludarov_et_al_2021	gene	16921147	16927646	.	-	.	Name=LOC100647782 gene
NC_015772	Koludarov_et_al_2021	gene	1236167	1242635	.	+	.	Name=LOC100649388 gene
NC_015772	Koludarov_et_al_2021	gene	8090744	8097188	.	-	.	Name=LOC100643705 gene
NC_015772	Koludarov_et_al_2021	gene	3702396	3708815	.	+	.	Name=LOC100643249 gene
NC_015772	Koludarov_et_al_2021	gene	1878624	1884987	.	-	.	Name=LOC100647389 gene
NC_015772	Koludarov_et_al_2021	gene	747546	753891	.	+	.	Name=LOC105666204 gene
NC_015772	Koludarov_et_al_2021	gene	6999904	7006247	.	+	.	Name=LOC100645259 gene
NC_015772	Koludarov_et_al_2021	gene	650703	657026	.	+	.	Name=LOC100644069 gene
NC_015772	Koludarov_et_al_2021	gene	10672337	10678586	.	-	.	Name=LOC100645055 gene
NC_015772	Koludarov_et_al_2021	gene	6692398	6698611	.	-	.	Name=LOC100649547 gene
NC_015772	Koludarov_et_al_2021	gene	10599409	10605588	.	+	.	Name=LOC100648687 gene
NC_015772	Koludarov_et_al_2021	gene	11848336	11854481	.	+	.	Name=LOC100644731 gene
NC_015772	Koludarov_et_al_2021	gene	1201677	1207797	.	-	.	Name=LOC100649101 gene
NC_015772	Koludarov_et_al_2021	gene	9549644	9555738	.	-	.	Name=LOC100651494 gene
NC_015772	Koludarov_et_al_2021	gene	13800358	13806428	.	+	.	Name=LOC110119656 gene
NC_015772	Koludarov_et_al_2021	gene	14702504	14708568	.	-	.	Name=LOC100647075 gene
NC_015772	Koludarov_et_al_2021	gene	2328484	2334546	.	+	.	Name=LOC100650733 gene
NC_015772	Koludarov_et_al_2021	gene	7923713	7929756	.	+	.	Name=LOC100646750 gene
NC_015772	Koludarov_et_al_2021	gene	6834895	6840893	.	-	.	Name=LOC100647307 gene
NC_015772	Koludarov_et_al_2021	gene	3748836	3754833	.	+	.	Name=LOC100645498 gene
NC_015772	Koludarov_et_al_2021	gene	2710257	2716174	.	+	.	Name=LOC110119658 gene
NC_015772	Koludarov_et_al_2021	gene	9407856	9413757	.	-	.	Name=LOC100642855 gene
NC_015772	Koludarov_et_al_2021	gene	6801147	6807021	.	+	.	Name=LOC100649186 gene
NC_015772	Koludarov_et_al_2021	gene	16387371	16393238	.	+	.	Name=LOC100651093 gene
NC_015772	Koludarov_et_al_2021	gene	8080824	8086632	.	-	.	Name=LOC100644027 gene
NC_015772	Koludarov_et_al_2021	gene	14723018	14728796	.	-	.	Name=LOC100646597 gene
NC_015772	Koludarov_et_al_2021	gene	3956899	3962666	.	-	.	Name=LOC100648871 gene
NC_015772	Koludarov_et_al_2021	gene	1836396	1842162	.	-	.	Name=LOC100648332 gene
NC_015772	Koludarov_et_al_2021	gene	8649942	8655707	.	-	.	Name=LOC100647746 gene
NC_015772	Koludarov_et_al_2021	gene	8114452	8120207	.	+	.	Name=LOC100643130 gene
NC_015772	Koludarov_et_al_2021	gene	6828115	6833851	.	-	.	Name=LOC100647905 gene
NC_015772	Koludarov_et_al_2021	gene	12377344	12383076	.	+	.	Name=LOC110119170 gene
NC_015772	Koludarov_et_al_2021	gene	5285255	5290972	.	-	.	Name=LOC105666219 gene
NC_015772	Koludarov_et_al_2021	gene	12499600	12505242	.	+	.	Name=LOC100644935 gene
NC_015772	Koludarov_et_al_2021	gene	16674664	16680303	.	-	.	Name=LOC100650738 gene
NC_015772	Koludarov_et_al_2021	gene	5446543	5452149	.	+	.	Name=LOC100643854 gene
NC_015772	Koludarov_et_al_2021	gene	8050658	8056258	.	-	.	Name=LOC100644613 gene
NC_015772	Koludarov_et_al_2021	gene	12167057	12172648	.	-	.	Name=LOC110119698 gene
NC_015772	Koludarov_et_al_2021	gene	5340811	5346386	.	-	.	Name=LOC100651090 gene
NC_015772	Koludarov_et_al_2021	gene	16014456	16020008	.	-	.	Name=LOC100648256 gene
NC_015772	Koludarov_et_al_2021	gene	15441464	15447010	.	+	.	Name=LOC100649970 gene
NC_015772	Koludarov_et_al_2021	gene	14755646	14761186	.	-	.	Name=LOC100646478 gene
NC_015772	Koludarov_et_al_2021	gene	2481212	2486710	.	-	.	Name=LOC100650451 gene
NC_015772	Koludarov_et_al_2021	gene	2285063	2290557	.	-	.	Name=LOC100651574 gene
NC_015772	Koludarov_et_al_2021	gene	7930091	7935584	.	-	.	Name=LOC100646631 gene
NC_015772	Koludarov_et_al_2021	gene	8241221	8246712	.	+	.	Name=LOC100649777 gene
NC_015772	Koludarov_et_al_2021	gene	6788527	6793987	.	+	.	Name=LOC100648482 gene
NC_015772	Koludarov_et_al_2021	gene	16668784	16674241	.	-	.	Name=LOC100650856 gene
NC_015772	Koludarov_et_al_2021	gene	2356972	2362350	.	-	.	Name=LOC100650367 gene
NC_015772	Koludarov_et_al_2021	gene	1858501	1863867	.	-	.	Name=LOC100647865 gene
NC_015772	Koludarov_et_al_2021	gene	14711648	14717010	.	+	.	Name=LOC100646839 gene
NC_015772	Koludarov_et_al_2021	gene	10724053	10729385	.	-	.	Name=LOC100647543 gene
NC_015772	Koludarov_et_al_2021	gene	15854735	15860065	.	-	.	Name=LOC100645958 gene
NC_015772	Koludarov_et_al_2021	gene	8656542	8661866	.	+	.	Name=LOC100647633 gene
NC_015772	Koludarov_et_al_2021	gene	16045371	16050686	.	+	.	Name=LOC100651962 gene
NC_015772	Koludarov_et_al_2021	gene	1136479	1141793	.	-	.	Name=LOC100650569 gene
NC_015772	Koludarov_et_al_2021	gene	15760893	15766197	.	+	.	Name=LOC100647229 gene
NC_015772	Koludarov_et_al_2021	gene	5409314	5414613	.	+	.	Name=LOC100650969 gene
NC_015772	Koludarov_et_al_2021	gene	6686376	6691646	.	-	.	Name=LOC100649778 gene
NC_015772	Koludarov_et_al_2021	gene	7487655	7492917	.	-	.	Name=LOC100650971 gene
NC_015772	Koludarov_et_al_2021	gene	7935924	7941153	.	+	.	Name=LOC100646512 gene
NC_015772	Koludarov_et_al_2021	gene	2424619	2429830	.	+	.	Name=LOC100648909 gene
NC_015772	Koludarov_et_al_2021	gene	14953169	14958369	.	+	.	Name=LOC100644858 gene
NC_015772	Koludarov_et_al_2021	gene	15206460	15211646	.	-	.	Name=LOC100643211 gene
NC_015772	Koludarov_et_al_2021	gene	7588346	7593516	.	-	.	Name=LOC100649105 gene
NC_015772	Koludarov_et_al_2021	gene	16003703	16008856	.	-	.	Name=LOC100642378 gene
NC_015772	Koludarov_et_al_2021	gene	3922540	3927689	.	-	.	Name=LOC100647987 gene
NC_015772	Koludarov_et_al_2021	gene	16710684	16715808	.	-	.	Name=LOC100647908 gene
NC_015772	Koludarov_et_al_2021	gene	14695466	14700581	.	+	.	Name=LOC100646959 gene
NC_015772	Koludarov_et_al_2021	gene	15380612	15385715	.	+	.	Name=LOC100648951 gene
NC_015772	Koludarov_et_al_2021	gene	5307864	5312966	.	-	.	Name=LOC100651412 gene
NC_015772	Koludarov_et_al_2021	gene	12694936	12700035	.	+	.	Name=LOC100642613 gene
NC_015772	Koludarov_et_al_2021	gene	15988249	15993324	.	+	.	Name=LOC100642736 gene
NC_015772	Koludarov_et_al_2021	gene	16611119	16616179	.	+	.	Name=LOC100651378 gene
NC_015772	Koludarov_et_al_2021	gene	2130180	2135236	.	+	.	Name=LOC100646989 gene
NC_015772	Koludarov_et_al_2021	gene	785190	790241	.	-	.	Name=LOC100642935 gene
NC_015772	Koludarov_et_al_2021	gene	16703956	16708994	.	+	.	Name=LOC100648835 gene
NC_015772	Koludarov_et_al_2021	gene	10682139	10687158	.	-	.	Name=LOC110119693 gene
NC_015772	Koludarov_et_al_2021	gene	15889040	15894046	.	+	.	Name=LOC100644973 gene
NC_015772	Koludarov_et_al_2021	gene	16567197	16572189	.	+	.	Name=LOC100651846 gene
NC_015772	Koludarov_et_al_2021	gene	9464168	9469156	.	+	.	Name=LOC100642292 gene
NC_015772	Koludarov_et_al_2021	gene	6600371	6605355	.	-	.	Name=LOC100650696 gene
NC_015772	Koludarov_et_al_2021	gene	12759913	12764892	.	+	.	Name=LOC100651576 gene
NC_015772	Koludarov_et_al_2021	gene	10718453	10723398	.	+	.	Name=LOC100647867 gene
NC_015772	Koludarov_et_al_2021	gene	2135314	2140246	.	-	.	Name=LOC100644853 gene
NC_015772	Koludarov_et_al_2021	gene	16036925	16041849	.	+	.	Name=LOC100652203 gene
NC_015772	Koludarov_et_al_2021	gene	8140442	8145339	.	-	.	Name=LOC100642464 gene
NC_015772	Koludarov_et_al_2021	gene	7642676	7647564	.	+	.	Name=LOC110119660 gene
NC_015772	Koludarov_et_al_2021	gene	11050447	11055331	.	-	.	Name=LOC100647071 gene
NC_015772	Koludarov_et_al_2021	gene	2030587	2035420	.	-	.	Name=LOC100646119 gene
NC_015772	Koludarov_et_al_2021	gene	5398403	5403236	.	+	.	Name=LOC110119701 gene
NC_015772	Koludarov_et_al_2021	gene	8261988	8266798	.	+	.	Name=LOC100648872 gene
NC_015772	Koludarov_et_al_2021	gene	1896387	1901194	.	-	.	Name=LOC100647155 gene
NC_015772	Koludarov_et_al_2021	gene	8041974	8046781	.	+	.	Name=LOC100644732 gene
NC_015772	Koludarov_et_al_2021	gene	16915382	16920172	.	+	.	Name=LOC100648991 gene
NC_015772	Koludarov_et_al_2021	gene	7500133	7504869	.	-	.	Name=LOC100650853 gene
NC_015772	Koludarov_et_al_2021	gene	5511689	5516412	.	-	.	Name=LOC100644900 gene
NC_015772	Koludarov_et_al_2021	gene	13289447	13294148	.	+	.	Name=LOC100642377 gene
NC_015772	Koludarov_et_al_2021	gene	16680900	16685567	.	+	.	Name=LOC100650371 gene
NC_015772	Koludarov_et_al_2021	gene	7100511	7105160	.	-	.	Name=LOC100644531 gene
NC_015772	Koludarov_et_al_2021	gene	12125310	12129959	.	+	.	Name=LOC100643088 gene
NC_015772	Koludarov_et_al_2021	gene	3824931	3829571	.	-	.	Name=LOC100647390 gene
NC_015772	Koludarov_et_al_2021	gene	11304522	11309160	.	+	.	Name=LOC110119694 gene
NC_015772	Koludarov_et_al_2021	gene	10130248	10134876	.	+	.	Name=LOC100645884 gene
NC_015772	Koludarov_et_al_2021	gene	15201546	15206168	.	+	.	Name=LOC100643540 gene
NC_015772	Koludarov_et_al_2021	gene	2362477	2367090	.	-	.	Name=LOC100650246 gene
NC_015772	Koludarov_et_al_2021	gene	7532266	7536867	.	+	.	Name=LOC100649818 gene
NC_015772	Koludarov_et_al_2021	gene	6795438	6800037	.	-	.	Name=LOC100648369 gene
NC_015772	Koludarov_et_al_2021	gene	15697838	15702437	.	+	.	Name=LOC100648333 gene
NC_015772	Koludarov_et_al_2021	gene	13504766	13509358	.	+	.	Name=LOC100642257 gene
NC_015772	Koludarov_et_al_2021	gene	7482451	7487023	.	+	.	Name=LOC100651091 gene
NC_015772	Koludarov_et_al_2021	gene	2140340	2144911	.	-	.	Name=LOC100646870 gene
NC_015772	Koludarov_et_al_2021	gene	585931	590479	.	+	.	Name=LOC100647348 gene
NC_015772	Koludarov_et_al_2021	gene	8034005	8038493	.	-	.	Name=LOC100644856 gene
NC_015772	Koludarov_et_al_2021	gene	11888610	11893096	.	-	.	Name=LOC100643374 gene
NC_015772	Koludarov_et_al_2021	gene	9567283	9571740	.	+	.	Name=LOC100651255 gene
NC_015772	Koludarov_et_al_2021	gene	16542870	16547327	.	-	.	Name=LOC110119683 gene
NC_015772	Koludarov_et_al_2021	gene	11055457	11059897	.	+	.	Name=LOC100646955 gene
NC_015772	Koludarov_et_al_2021	gene	7629610	7634042	.	+	.	Name=LOC100647936 gene
NC_015772	Koludarov_et_al_2021	gene	8135743	8140173	.	+	.	Name=LOC100652011 gene
NC_015772	Koludarov_et_al_2021	gene	1908834	1913245	.	-	.	Name=LOC110119723 gene
NC_015772	Koludarov_et_al_2021	gene	7621584	7625990	.	+	.	Name=LOC100648175 gene
NC_015772	Koludarov_et_al_2021	gene	11900489	11904890	.	+	.	Name=LOC100642892 gene
NC_015772	Koludarov_et_al_2021	gene	8252616	8257001	.	+	.	Name=LOC100649461 gene
NC_015772	Koludarov_et_al_2021	gene	7789074	7793452	.	+	.	Name=LOC105666258 gene
NC_015772	Koludarov_et_al_2021	gene	16393339	16397651	.	-	.	Name=LOC100650612 gene
NC_015772	Koludarov_et_al_2021	gene	11596377	11600676	.	-	.	Name=LOC110119704 gene
NC_015772	Koludarov_et_al_2021	gene	9525056	9529350	.	+	.	Name=LOC110119677 gene
NC_015772	Koludarov_et_al_2021	gene	7945044	7949336	.	+	.	Name=LOC100646956 gene
NC_015772	Koludarov_et_al_2021	gene	10135001	10139267	.	-	.	Name=LOC100649545 gene
NC_015772	Koludarov_et_al_2021	gene	16686392	16690655	.	+	.	Name=LOC100650007 gene
NC_015772	Koludarov_et_al_2021	gene	6817993	6822244	.	-	.	Name=LOC105666266 gene
NC_015772	Koludarov_et_al_2021	gene	14728745	14732995	.	+	.	Name=LOC100646720 gene
NC_015772	Koludarov_et_al_2021	gene	15766350	15770594	.	-	.	Name=LOC100646552 gene
NC_015772	Koludarov_et_al_2021	gene	2469510	2473746	.	+	.	Name=LOC100646153 gene
NC_015772	Koludarov_et_al_2021	gene	15772524	15776753	.	+	.	Name=LOC100646673 gene
NC_015772	Koludarov_et_al_2021	gene	7593850	7598058	.	-	.	Name=LOC100648990 gene
NC_015772	Koludarov_et_al_2021	gene	13509898	13514101	.	-	.	Name=LOC100652289 gene
NC_015772	Koludarov_et_al_2021	gene	9557937	9562136	.	+	.	Name=LOC100651609 gene
NC_015772	Koludarov_et_al_2021	gene	16861220	16865399	.	-	.	Name=LOC105665618 gene
NC_015772	Koludarov_et_al_2021	gene	7170511	7174681	.	-	.	Name=LOC100643776 gene
NC_015772	Koludarov_et_al_2021	gene	2320046	2324205	.	+	.	Name=LOC100651337 gene
NC_015772	Koludarov_et_al_2021	gene	2294542	2298659	.	+	.	Name=LOC100642527 gene
NC_015772	Koludarov_et_al_2021	gene	6960052	6964168	.	-	.	Name=LOC100646071 gene
NC_015772	Koludarov_et_al_2021	gene	15434207	15438316	.	+	.	Name=LOC100650168 gene
NC_015772	Koludarov_et_al_2021	gene	15895018	15899111	.	+	.	Name=LOC100644857 gene
NC_015772	Koludarov_et_al_2021	gene	16717279	16721349	.	-	.	Name=LOC105666284 gene
NC_015772	Koludarov_et_al_2021	gene	7436670	7440730	.	-	.	Name=LOC100651457 gene
NC_015772	Koludarov_et_al_2021	gene	8019925	8023946	.	-	.	Name=LOC100645092 gene
NC_015772	Koludarov_et_al_2021	gene	15905710	15909722	.	+	.	Name=LOC100643539 gene
NC_015772	Koludarov_et_al_2021	gene	2536287	2540293	.	-	.	Name=LOC100646716 gene
NC_015772	Koludarov_et_al_2021	gene	2498583	2502576	.	-	.	Name=LOC100646267 gene
NC_015772	Koludarov_et_al_2021	gene	15258407	15262399	.	-	.	Name=LOC100652086 gene
NC_015772	Koludarov_et_al_2021	gene	1151296	1155271	.	+	.	Name=LOC100650090 gene
NC_015772	Koludarov_et_al_2021	gene	14946688	14950657	.	+	.	Name=LOC100645459 gene
NC_015772	Koludarov_et_al_2021	gene	15749230	15753195	.	-	.	Name=LOC100646991 gene
NC_015772	Koludarov_et_al_2021	gene	8046750	8050704	.	-	.	Name=LOC100647308 gene
NC_015772	Koludarov_et_al_2021	gene	15700420	15704373	.	-	.	Name=LOC100648450 gene
NC_015772	Koludarov_et_al_2021	gene	8728435	8732378	.	-	.	Name=LOC100646189 gene
NC_015772	Koludarov_et_al_2021	gene	10667269	10671201	.	-	.	Name=LOC100645294 gene
NC_015772	Koludarov_et_al_2021	gene	9374534	9378462	.	-	.	Name=LOC105666247 gene
NC_015772	Koludarov_et_al_2021	gene	16468241	16472146	.	-	.	Name=LOC100643620 gene
NC_015772	Koludarov_et_al_2021	gene	758541	762440	.	+	.	Name=LOC105666207 gene
NC_015772	Koludarov_et_al_2021	gene	11792955	11796854	.	-	.	Name=LOC100645091 gene
NC_015772	Koludarov_et_al_2021	gene	2269243	2273140	.	+	.	Name=LOC100642647 gene
NC_015772	Koludarov_et_al_2021	gene	4065128	4069025	.	+	.	Name=LOC100649742 gene
NC_015772	Koludarov_et_al_2021	gene	5430296	5434192	.	+	.	Name=LOC100642766 gene
NC_015772	Koludarov_et_al_2021	gene	2273156	2277029	.	-	.	Name=LOC100651692 gene
NC_015772	Koludarov_et_al_2021	gene	7602907	7606770	.	-	.	Name=LOC100648409 gene
NC_015772	Koludarov_et_al_2021	gene	10644464	10648323	.	-	.	Name=LOC100645532 gene
NC_015772	Koludarov_et_al_2021	gene	14957776	14961631	.	-	.	Name=LOC100645094 gene
NC_015772	Koludarov_et_al_2021	gene	7517212	7521066	.	+	.	Name=LOC100650491 gene
NC_015772	Koludarov_et_al_2021	gene	2473699	2477549	.	-	.	Name=LOC100651691 gene
NC_015772	Koludarov_et_al_2021	gene	9527677	9531518	.	-	.	Name=LOC100652319 gene
NC_015772	Koludarov_et_al_2021	gene	2188893	2192728	.	+	.	Name=LOC105666199 gene
NC_015772	Koludarov_et_al_2021	gene	2373949	2377778	.	-	.	Name=LOC100649888 gene
NC_015772	Koludarov_et_al_2021	gene	7175143	7178971	.	+	.	Name=LOC100643457 gene
NC_015772	Koludarov_et_al_2021	gene	15342370	15346194	.	-	.	Name=LOC100651217 gene
NC_015772	Koludarov_et_al_2021	gene	12777934	12781752	.	+	.	Name=LOC110119687 gene
NC_015772	Koludarov_et_al_2021	gene	2378358	2382168	.	+	.	Name=LOC100649586 gene
NC_015772	Koludarov_et_al_2021	gene	6955944	6959744	.	+	.	Name=LOC100645883 gene
NC_015772	Koludarov_et_al_2021	gene	14766206	14770005	.	+	.	Name=LOC110119712 gene
NC_015772	Koludarov_et_al_2021	gene	10140688	10144482	.	+	.	Name=LOC105666245 gene
NC_015772	Koludarov_et_al_2021	gene	16223477	16227270	.	+	.	Name=LOC100651459 gene
NC_015772	Koludarov_et_al_2021	gene	6884531	6888303	.	+	.	Name=LOC105665630 gene
NC_015772	Koludarov_et_al_2021	gene	646547	650305	.	+	.	Name=LOC100644302 gene
NC_015772	Koludarov_et_al_2021	gene	15909659	15913408	.	-	.	Name=LOC100648484 gene
NC_015772	Koludarov_et_al_2021	gene	7598861	7602603	.	+	.	Name=LOC100648873 gene
NC_015772	Koludarov_et_al_2021	gene	5486532	5490261	.	+	.	Name=LOC100644451 gene
NC_015772	Koludarov_et_al_2021	gene	15447631	15451358	.	-	.	Name=LOC100650295 gene
NC_015772	Koludarov_et_al_2021	gene	3956021	3959744	.	+	.	Name=LOC100649103 gene
NC_015772	Koludarov_et_al_2021	gene	7420948	7424668	.	+	.	Name=LOC100648141 gene
NC_015772	Koludarov_et_al_2021	gene	2477878	2481596	.	+	.	Name=LOC100642815 gene
NC_015772	Koludarov_et_al_2021	gene	2266734	2270444	.	-	.	Name=LOC105666198 gene
NC_015772	Koludarov_et_al_2021	gene	15845399	15849107	.	+	.	Name=LOC100648604 gene
NC_015772	Koludarov_et_al_2021	gene	13754774	13758481	.	-	.	Name=LOC100645919 gene
NC_015772	Koludarov_et_al_2021	gene	15524586	15528292	.	+	.	Name=LOC100649106 gene
NC_015772	Koludarov_et_al_2021	gene	13713870	13717560	.	+	.	Name=LOC100647988 gene
NC_015772	Koludarov_et_al_2021	gene	790573	794255	.	+	.	Name=LOC100642375 gene
NC_015772	Koludarov_et_al_2021	gene	15974616	15978277	.	+	.	Name=LOC105666293 gene
NC_015772	Koludarov_et_al_2021	gene	592244	595902	.	-	.	Name=LOC100645090 gene
NC_015772	Koludarov_et_al_2021	gene	5319714	5323347	.	-	.	Name=LOC100651292 gene
NC_015772	Koludarov_et_al_2021	gene	7941018	7944636	.	-	.	Name=LOC100647545 gene
NC_015772	Koludarov_et_al_2021	gene	1865486	1869095	.	-	.	Name=LOC100647631 gene
NC_015772	Koludarov_et_al_2021	gene	9388655	9392260	.	+	.	Name=LOC100643496 gene
NC_015772	Koludarov_et_al_2021	gene	10583135	10586729	.	-	.	Name=LOC100649185 gene
NC_015772	Koludarov_et_al_2021	gene	2324354	2327885	.	+	.	Name=LOC100650851 gene
NC_015772	Koludarov_et_al_2021	gene	6876454	6879974	.	+	.	Name=LOC100646718 gene
NC_015772	Koludarov_et_al_2021	gene	10992422	10995931	.	-	.	Name=LOC100644098 gene
NC_015772	Koludarov_et_al_2021	gene	15212432	15215941	.	-	.	Name=LOC100643089 gene
NC_015772	Koludarov_et_al_2021	gene	2489132	2492629	.	-	.	Name=LOC100645336 gene
NC_015772	Koludarov_et_al_2021	gene	10659135	10662628	.	-	.	Name=LOC100645417 gene
NC_015772	Koludarov_et_al_2021	gene	1158459	1161950	.	+	.	Name=LOC110119661 gene
NC_015772	Koludarov_et_al_2021	gene	7337005	7340483	.	-	.	Name=LOC105666263 gene
NC_015772	Koludarov_et_al_2021	gene	15996394	15999857	.	+	.	Name=LOC100642499 gene
NC_015772	Koludarov_et_al_2021	gene	2495068	2498530	.	+	.	Name=LOC100644183 gene
NC_015772	Koludarov_et_al_2021	gene	15878134	15881576	.	+	.	Name=LOC100645093 gene
NC_015772	Koludarov_et_al_2021	gene	11893809	11897250	.	+	.	Name=LOC100643250 gene
NC_015772	Koludarov_et_al_2021	gene	2608525	2611965	.	-	.	Name=LOC100645682 gene
NC_015772	Koludarov_et_al_2021	gene	10102652	10106090	.	-	.	Name=LOC100649853 gene
NC_015772	Koludarov_et_al_2021	gene	8719937	8723337	.	-	.	Name=LOC100646307 gene
NC_015772	Koludarov_et_al_2021	gene	11551083	11554476	.	+	.	Name=LOC100646033 gene
NC_015772	Koludarov_et_al_2021	gene	7513457	7516848	.	+	.	Name=LOC100650368 gene
NC_015772	Koludarov_et_al_2021	gene	2290872	2294261	.	-	.	Name=LOC100642854 gene
NC_015772	Koludarov_et_al_2021	gene	15939309	15942694	.	-	.	Name=LOC100643777 gene
NC_015772	Koludarov_et_al_2021	gene	12121836	12125218	.	+	.	Name=LOC100642529 gene
NC_015772	Koludarov_et_al_2021	gene	2352648	2356029	.	-	.	Name=LOC110119168 gene
NC_015772	Koludarov_et_al_2021	gene	9381445	9384825	.	-	.	Name=LOC100643619 gene
NC_015772	Koludarov_et_al_2021	gene	16785614	16788973	.	-	.	Name=LOC100646355 gene
NC_015772	Koludarov_et_al_2021	gene	16460417	16463773	.	+	.	Name=LOC100643856 gene
NC_015772	Koludarov_et_al_2021	gene	1147763	1151115	.	+	.	Name=LOC100650212 gene
NC_015772	Koludarov_et_al_2021	gene	8210996	8214339	.	+	.	Name=LOC100650695 gene
NC_015772	Koludarov_et_al_2021	gene	7425115	7428453	.	+	.	Name=LOC100652288 gene
NC_015772	Koludarov_et_al_2021	gene	15351522	15354826	.	-	.	Name=LOC100650973 gene
NC_015772	Koludarov_et_al_2021	gene	7442689	7445984	.	-	.	Name=LOC105666262 gene
NC_015772	Koludarov_et_al_2021	gene	6880885	6884173	.	-	.	Name=LOC100646837 gene
NC_015772	Koludarov_et_al_2021	gene	12677303	12680580	.	+	.	Name=LOC100646191 gene
NC_015772	Koludarov_et_al_2021	gene	16551507	16554779	.	+	.	Name=LOC100652087 gene
NC_015772	Koludarov_et_al_2021	gene	1903628	1906898	.	+	.	Name=LOC100647037 gene
NC_015772	Koludarov_et_al_2021	gene	8295717	8298985	.	-	.	Name=LOC100648526 gene
NC_015772	Koludarov_et_al_2021	gene	16464862	16468096	.	-	.	Name=LOC100643739 gene
NC_015772	Koludarov_et_al_2021	gene	8256949	8260178	.	-	.	Name=LOC100646719 gene
NC_015772	Koludarov_et_al_2021	gene	10652226	10655454	.	-	.	Name=LOC100648173 gene
NC_015772	Koludarov_et_al_2021	gene	13938787	13942006	.	-	.	Name=LOC100651844 gene
NC_015772	Koludarov_et_al_2021	gene	13775503	13778714	.	-	.	Name=LOC105666234 gene
NC_015772	Koludarov_et_al_2021	gene	3772354	3775562	.	+	.	Name=LOC100645956 gene
NC_015772	Koludarov_et_al_2021	gene	2398082	2401286	.	-	.	Name=LOC100649460 gene
NC_015772	Koludarov_et_al_2021	gene	8716743	8719946	.	+	.	Name=LOC100646429 gene
NC_015772	Koludarov_et_al_2021	gene	8592391	8595574	.	-	.	Name=LOC110119679 gene
NC_015772	Koludarov_et_al_2021	gene	8038798	8041963	.	+	.	Name=LOC110119667 gene
NC_015772	Koludarov_et_al_2021	gene	15347252	15350407	.	+	.	Name=LOC100649306 gene
NC_015772	Koludarov_et_al_2021	gene	2487145	2490299	.	+	.	Name=LOC100647700 gene
NC_015772	Koludarov_et_al_2021	gene	3761125	3764270	.	+	.	Name=LOC100650852 gene
NC_015772	Koludarov_et_al_2021	gene	6872360	6875496	.	-	.	Name=LOC100647073 gene
NC_015772	Koludarov_et_al_2021	gene	5420129	5423259	.	+	.	Name=LOC100642648 gene
NC_015772	Koludarov_et_al_2021	gene	15198014	15201132	.	+	.	Name=LOC100643662 gene
NC_015772	Koludarov_et_al_2021	gene	3741383	3744478	.	+	.	Name=LOC100649544 gene
NC_015772	Koludarov_et_al_2021	gene	10596205	10599294	.	+	.	Name=LOC100645647 gene
NC_015772	Koludarov_et_al_2021	gene	2552233	2555314	.	+	.	Name=LOC100643052 gene
NC_015772	Koludarov_et_al_2021	gene	2503095	2506162	.	-	.	Name=LOC110119695 gene
NC_015772	Koludarov_et_al_2021	gene	7160572	7163627	.	+	.	Name=LOC100643901 gene
NC_015772	Koludarov_et_al_2021	gene	7417620	7420656	.	-	.	Name=LOC100642256 gene
NC_015772	Koludarov_et_al_2021	gene	16328167	16331170	.	-	.	Name=LOC100648028 gene
NC_015772	Koludarov_et_al_2021	gene	7092715	7095705	.	-	.	Name=LOC100644651 gene
NC_015772	Koludarov_et_al_2021	gene	7455620	7458595	.	+	.	Name=LOC100651813 gene
NC_015772	Koludarov_et_al_2021	gene	8223683	8226653	.	+	.	Name=LOC100650121 gene
NC_015772	Koludarov_et_al_2021	gene	2064921	2067882	.	+	.	Name=LOC100645645 gene
NC_015772	Koludarov_et_al_2021	gene	2192819	2195779	.	-	.	Name=LOC110119691 gene
NC_015772	Koludarov_et_al_2021	gene	16010851	16013797	.	-	.	Name=LOC105666292 gene
NC_015772	Koludarov_et_al_2021	gene	5313901	5316831	.	+	.	Name=LOC100652048 gene
NC_015772	Koludarov_et_al_2021	gene	5440760	5443682	.	-	.	Name=LOC100643494 gene
NC_015772	Koludarov_et_al_2021	gene	11043834	11046752	.	-	.	Name=LOC105666273 gene
NC_015772	Koludarov_et_al_2021	gene	5586096	5588998	.	-	.	Name=LOC100645383 gene
NC_015772	Koludarov_et_al_2021	gene	15262629	15265512	.	-	.	Name=LOC100642258 gene
NC_015772	Koludarov_et_al_2021	gene	7972095	7974969	.	-	.	Name=LOC100645844 gene
NC_015772	Koludarov_et_al_2021	gene	10565035	10567906	.	+	.	Name=LOC110119689 gene
NC_015772	Koludarov_et_al_2021	gene	11907475	11910339	.	-	.	Name=LOC100642767 gene
NC_015772	Koludarov_et_al_2021	gene	7298538	7301401	.	-	.	Name=LOC110119706 gene
NC_015772	Koludarov_et_al_2021	gene	11003250	11006092	.	+	.	Name=LOC100643979 gene
NC_015772	Koludarov_et_al_2021	gene	2149155	2151986	.	-	.	Name=LOC100646748 gene
NC_015772	Koludarov_et_al_2021	gene	10687156	10689984	.	-	.	Name=LOC100644571 gene
NC_015772	Koludarov_et_al_2021	gene	15849286	15852110	.	-	.	Name=LOC100646072 gene
NC_015772	Koludarov_et_al_2021	gene	735260	738077	.	+	.	Name=LOC100643737 gene
NC_015772	Koludarov_et_al_2021	gene	5517076	5519885	.	+	.	Name=LOC100644773 gene
NC_015772	Koludarov_et_al_2021	gene	3713455	3716250	.	+	.	Name=LOC100645842 gene
NC_015772	Koludarov_et_al_2021	gene	15935844	15938636	.	-	.	Name=LOC100643661 gene
NC_015772	Koludarov_et_al_2021	gene	1082434	1085220	.	+	.	Name=LOC105666202 gene
NC_015772	Koludarov_et_al_2021	gene	16547975	16550760	.	-	.	Name=LOC100652205 gene
NC_015772	Koludarov_et_al_2021	gene	10698073	10700826	.	-	.	Name=LOC100644453 gene
NC_015772	Koludarov_et_al_2021	gene	15902374	15905120	.	-	.	Name=LOC100644493 gene
NC_015772	Koludarov_et_al_2021	gene	15215979	15218724	.	+	.	Name=LOC100649668 gene
NC_015772	Koludarov_et_al_2021	gene	10663953	10666687	.	-	.	Name=LOC105665636 gene
NC_015772	Koludarov_et_al_2021	gene	2441678	2444411	.	+	.	Name=LOC100648568 gene
NC_015772	Koludarov_et_al_2021	gene	8150093	8152813	.	+	.	Name=LOC100652250 gene
NC_015772	Koludarov_et_al_2021	gene	3927949	3930668	.	+	.	Name=LOC100648289 gene
NC_015772	Koludarov_et_al_2021	gene	12129999	12132716	.	-	.	Name=LOC100642291 gene
NC_015772	Koludarov_et_al_2021	gene	12197050	12199766	.	-	.	Name=LOC110119699 gene
NC_015772	Koludarov_et_al_2021	gene	15521819	15524527	.	-	.	Name=LOC100648874 gene
NC_015772	Koludarov_et_al_2021	gene	11863838	11866513	.	-	.	Name=LOC100644070 gene
NC_015772	Koludarov_et_al_2021	gene	5427251	5429911	.	-	.	Name=LOC100642891 gene
NC_015772	Koludarov_et_al_2021	gene	14831413	14834070	.	-	.	Name=LOC100646121 gene
NC_015772	Koludarov_et_al_2021	gene	8227429	8230084	.	-	.	Name=LOC100650335 gene
NC_015772	Koludarov_et_al_2021	gene	1631279	1633918	.	+	.	Name=LOC105666212 gene
NC_015772	Koludarov_et_al_2021	gene	7619881	7622517	.	-	.	Name=LOC100648291 gene
NC_015772	Koludarov_et_al_2021	gene	2062257	2064890	.	-	.	Name=LOC100645882 gene
NC_015772	Koludarov_et_al_2021	gene	8122660	8125293	.	+	.	Name=LOC100642701 gene
NC_015772	Koludarov_et_al_2021	gene	7615026	7617650	.	+	.	Name=LOC100648647 gene
NC_015772	Koludarov_et_al_2021	gene	973382	976001	.	+	.	Name=LOC100652166 gene
NC_015772	Koludarov_et_al_2021	gene	1198461	1201057	.	+	.	Name=LOC100649633 gene
NC_015772	Koludarov_et_al_2021	gene	5436385	5438971	.	+	.	Name=LOC100643128 gene
NC_015772	Koludarov_et_al_2021	gene	6729927	6732511	.	-	.	Name=LOC100649422 gene
NC_015772	Koludarov_et_al_2021	gene	14719488	14722071	.	+	.	Name=LOC100650249 gene
NC_015772	Koludarov_et_al_2021	gene	12688567	12691147	.	+	.	Name=LOC100647780 gene
NC_015772	Koludarov_et_al_2021	gene	8147174	8149751	.	+	.	Name=LOC100642344 gene
NC_015772	Koludarov_et_al_2021	gene	5395367	5397937	.	-	.	Name=LOC100651812 gene
NC_015772	Koludarov_et_al_2021	gene	11856168	11858722	.	-	.	Name=LOC100644374 gene
NC_015772	Koludarov_et_al_2021	gene	9385612	9388159	.	-	.	Name=LOC100643819 gene
NC_015772	Koludarov_et_al_2021	gene	10715806	10718352	.	+	.	Name=LOC105666243 gene
NC_015772	Koludarov_et_al_2021	gene	6703652	6706193	.	-	.	Name=LOC100650122 gene
NC_015772	Koludarov_et_al_2021	gene	11861281	11863820	.	+	.	Name=LOC100643946 gene
NC_015772	Koludarov_et_al_2021	gene	12691812	12694351	.	+	.	Name=LOC100644901 gene
NC_015772	Koludarov_et_al_2021	gene	8725414	8727948	.	-	.	Name=LOC105666248 gene
NC_015772	Koludarov_et_al_2021	gene	15386877	15389409	.	-	.	Name=LOC100651094 gene
NC_015772	Koludarov_et_al_2021	gene	1832847	1835378	.	+	.	Name=LOC100648449 gene
NC_015772	Koludarov_et_al_2021	gene	7653015	7655544	.	+	.	Name=LOC105665622 gene
NC_015772	Koludarov_et_al_2021	gene	5416834	5419362	.	+	.	Name=LOC100642528 gene
NC_015772	Koludarov_et_al_2021	gene	11897933	11900460	.	-	.	Name=LOC100643006 gene
NC_015772	Koludarov_et_al_2021	gene	15841260	15843787	.	+	.	Name=LOC105666294 gene
NC_015772	Koludarov_et_al_2021	gene	11905598	11908117	.	+	.	Name=LOC105666239 gene
NC_015772	Koludarov_et_al_2021	gene	5443397	5445903	.	+	.	Name=LOC100643618 gene
NC_015772	Koludarov_et_al_2021	gene	1131360	1133865	.	+	.	Name=LOC100650818 gene
NC_015772	Koludarov_et_al_2021	gene	8216290	8218794	.	+	.	Name=LOC100650934 gene
NC_015772	Koludarov_et_al_2021	gene	15265287	15267786	.	+	.	Name=LOC100642379 gene
NC_015772	Koludarov_et_al_2021	gene	8669163	8671659	.	+	.	Name=LOC100647273 gene
NC_015772	Koludarov_et_al_2021	gene	970908	973374	.	-	.	Name=LOC100652287 gene
NC_015772	Koludarov_et_al_2021	gene	8220627	8223092	.	+	.	Name=LOC100650453 gene
NC_015772	Koludarov_et_al_2021	gene	14057513	14059978	.	+	.	Name=LOC105666232 gene
NC_015772	Koludarov_et_al_2021	gene	15776849	15779288	.	-	.	Name=LOC100647349 gene
NC_015772	Koludarov_et_al_2021	gene	14763344	14765781	.	+	.	Name=LOC100649892 gene
NC_015772	Koludarov_et_al_2021	gene	6364286	6366721	.	+	.	Name=LOC100651339 gene
NC_015772	Koludarov_et_al_2021	gene	7221291	7223726	.	+	.	Name=LOC110119707 gene
NC_015772	Koludarov_et_al_2021	gene	2013316	2015747	.	-	.	Name=LOC105666201 gene
NC_015772	Koludarov_et_al_2021	gene	6955274	6957685	.	-	.	Name=LOC100645767 gene
NC_015772	Koludarov_et_al_2021	gene	2198073	2200482	.	-	.	Name=LOC100644970 gene
NC_015772	Koludarov_et_al_2021	gene	7178881	7181274	.	-	.	Name=LOC100643335 gene
NC_015772	Koludarov_et_al_2021	gene	795426	797813	.	+	.	Name=LOC105666203 gene
NC_015772	Koludarov_et_al_2021	gene	7916084	7918469	.	-	.	Name=LOC100647544 gene
NC_015772	Koludarov_et_al_2021	gene	15852290	15854668	.	+	.	Name=LOC100646192 gene
NC_015772	Koludarov_et_al_2021	gene	3820757	3823122	.	-	.	Name=LOC100646188 gene
NC_015772	Koludarov_et_al_2021	gene	15141598	15143962	.	-	.	Name=LOC100644454 gene
NC_015772	Koludarov_et_al_2021	gene	14812874	14815236	.	-	.	Name=LOC110119669 gene
NC_015772	Koludarov_et_al_2021	gene	5404769	5407130	.	-	.	Name=LOC100651652 gene
NC_015772	Koludarov_et_al_2021	gene	5474327	5476686	.	-	.	Name=LOC100643978 gene
NC_015772	Koludarov_et_al_2021	gene	12685033	12687386	.	+	.	Name=LOC100649890 gene
NC_015772	Koludarov_et_al_2021	gene	8672595	8674947	.	-	.	Name=LOC100647391 gene
NC_015772	Koludarov_et_al_2021	gene	7626971	7629317	.	+	.	Name=LOC105666259 gene
NC_015772	Koludarov_et_al_2021	gene	10067395	10069727	.	-	.	Name=LOC100650570 gene
NC_015772	Koludarov_et_al_2021	gene	10678845	10681132	.	-	.	Name=LOC100644815 gene
NC_015772	Koludarov_et_al_2021	gene	6825624	6827905	.	+	.	Name=LOC110119725 gene
NC_015772	Koludarov_et_al_2021	gene	14628715	14630994	.	+	.	Name=LOC100649421 gene
NC_015772	Koludarov_et_al_2021	gene	11866729	11868984	.	+	.	Name=LOC100643818 gene
NC_015772	Koludarov_et_al_2021	gene	2337617	2339866	.	+	.	Name=LOC100650489 gene
NC_015772	Koludarov_et_al_2021	gene	7949541	7951784	.	-	.	Name=LOC100647072 gene
NC_015772	Koludarov_et_al_2021	gene	1907172	1909408	.	+	.	Name=LOC110119722 gene
NC_015772	Koludarov_et_al_2021	gene	6995161	6997395	.	+	.	Name=LOC100645458 gene
NC_015772	Koludarov_et_al_2021	gene	8646096	8648330	.	-	.	Name=LOC100646596 gene
NC_015772	Koludarov_et_al_2021	gene	8912699	8914923	.	-	.	Name=LOC100645134 gene
NC_015772	Koludarov_et_al_2021	gene	14528707	14530931	.	-	.	Name=LOC100643129 gene
NC_015772	Koludarov_et_al_2021	gene	3758884	3761097	.	-	.	Name=LOC100644335 gene
NC_015772	Koludarov_et_al_2021	gene	581269	583478	.	-	.	Name=LOC105666206 gene
NC_015772	Koludarov_et_al_2021	gene	15915881	15918087	.	-	.	Name=LOC100644144 gene
NC_015772	Koludarov_et_al_2021	gene	14745831	14748026	.	-	.	Name=LOC110119713 gene
NC_015772	Koludarov_et_al_2021	gene	2444972	2447161	.	-	.	Name=LOC100648794 gene
NC_015772	Koludarov_et_al_2021	gene	6859423	6861607	.	-	.	Name=LOC105666265 gene
NC_015772	Koludarov_et_al_2021	gene	3757430	3759613	.	+	.	Name=LOC105666213 gene
NC_015772	Koludarov_et_al_2021	gene	8198529	8200694	.	-	.	Name=LOC100651170 gene
NC_015772	Koludarov_et_al_2021	gene	8152781	8154937	.	-	.	Name=LOC100642223 gene
NC_015772	Koludarov_et_al_2021	gene	10571447	10573564	.	-	.	Name=LOC105666274 gene
NC_015772	Koludarov_et_al_2021	gene	15860310	15862423	.	-	.	Name=LOC100645845 gene
NC_015772	Koludarov_et_al_2021	gene	15999557	16001665	.	-	.	Name=LOC100642615 gene
NC_015772	Koludarov_et_al_2021	gene	15326610	15328708	.	-	.	Name=LOC100651845 gene
NC_015772	Koludarov_et_al_2021	gene	8208983	8211072	.	-	.	Name=LOC100651456 gene
NC_015772	Koludarov_et_al_2021	gene	4040732	4042812	.	+	.	Name=LOC105666227 gene
NC_015772	Koludarov_et_al_2021	gene	2540676	2542750	.	-	.	Name=LOC100644611 gene
NC_015772	Koludarov_et_al_2021	gene	1134125	1136198	.	+	.	Name=LOC100650693 gene
NC_015772	Koludarov_et_al_2021	gene	8214478	8216529	.	-	.	Name=LOC100650819 gene
NC_015772	Koludarov_et_al_2021	gene	8249324	8251366	.	-	.	Name=LOC100646838 gene
NC_015772	Koludarov_et_al_2021	gene	2560044	2562085	.	+	.	Name=LOC110119671 gene
NC_015772	Koludarov_et_al_2021	gene	5414603	5416632	.	-	.	Name=LOC100651929 gene
NC_015772	Koludarov_et_al_2021	gene	15438830	15440859	.	-	.	Name=LOC100650494 gene
NC_015772	Koludarov_et_al_2021	gene	16041730	16043754	.	-	.	Name=LOC100652320 gene
NC_015772	Koludarov_et_al_2021	gene	16630925	16632925	.	-	.	Name=LOC110119678 gene
NC_015772	Koludarov_et_al_2021	gene	6080508	6082501	.	+	.	Name=LOC100645603 gene
NC_015772	Koludarov_et_al_2021	gene	10606316	10608306	.	+	.	Name=LOC105666244 gene
NC_015772	Koludarov_et_al_2021	gene	16701789	16703774	.	+	.	Name=LOC105666285 gene
NC_015772	Koludarov_et_al_2021	gene	16385153	16387118	.	-	.	Name=LOC100651216 gene
NC_015772	Koludarov_et_al_2021	gene	15219333	15221292	.	-	.	Name=LOC100642894 gene
NC_015772	Koludarov_et_al_2021	gene	8087051	8088989	.	-	.	Name=LOC105666253 gene
NC_015772	Koludarov_et_al_2021	gene	8120166	8122104	.	-	.	Name=LOC100643376 gene
NC_015772	Koludarov_et_al_2021	gene	2493095	2495029	.	-	.	Name=LOC100647935 gene
NC_015772	Koludarov_et_al_2021	gene	10702774	10704708	.	-	.	Name=LOC100644336 gene
NC_015772	Koludarov_et_al_2021	gene	15149013	15150943	.	-	.	Name=LOC100644337 gene
NC_015772	Koludarov_et_al_2021	gene	10594388	10596303	.	-	.	Name=LOC100648910 gene
NC_015772	Koludarov_et_al_2021	gene	8239224	8241138	.	-	.	Name=LOC100650004 gene
NC_015772	Koludarov_et_al_2021	gene	11845047	11846960	.	+	.	Name=LOC100644971 gene
NC_015772	Koludarov_et_al_2021	gene	2368553	2370444	.	-	.	Name=LOC100650120 gene
NC_015772	Koludarov_et_al_2021	gene	16598232	16600119	.	+	.	Name=LOC105666288 gene
NC_015772	Koludarov_et_al_2021	gene	16512288	16514170	.	-	.	Name=LOC100647783 gene
NC_015772	Koludarov_et_al_2021	gene	5407398	5409258	.	-	.	Name=LOC100642463 gene
NC_015772	Koludarov_et_al_2021	gene	9539057	9540914	.	-	.	Name=LOC100652084 gene
NC_015772	Koludarov_et_al_2021	gene	15899398	15901254	.	+	.	Name=LOC100644733 gene
NC_015772	Koludarov_et_al_2021	gene	2177475	2179323	.	-	.	Name=LOC100645089 gene
NC_015772	Koludarov_et_al_2021	gene	2195781	2197627	.	+	.	Name=LOC100644730 gene
NC_015772	Koludarov_et_al_2021	gene	14950659	14952493	.	-	.	Name=LOC100645568 gene
NC_015772	Koludarov_et_al_2021	gene	7617237	7619068	.	-	.	Name=LOC100648527 gene
NC_015772	Koludarov_et_al_2021	gene	10065644	10067475	.	+	.	Name=LOC100650694 gene
NC_015772	Koludarov_et_al_2021	gene	3931456	3933280	.	+	.	Name=LOC100648407 gene
NC_015772	Koludarov_et_al_2021	gene	8088832	8090641	.	+	.	Name=LOC100643820 gene
NC_015772	Koludarov_et_al_2021	gene	6823648	6825454	.	-	.	Name=LOC110119724 gene
NC_015772	Koludarov_et_al_2021	gene	2310425	2312228	.	+	.	Name=LOC100651213 gene
NC_015772	Koludarov_et_al_2021	gene	590502	592302	.	-	.	Name=LOC100645207 gene
NC_015772	Koludarov_et_al_2021	gene	8691585	8693380	.	+	.	Name=LOC100646990 gene
NC_015772	Koludarov_et_al_2021	gene	10101278	10103064	.	+	.	Name=LOC100649969 gene
NC_015772	Koludarov_et_al_2021	gene	7975150	7976935	.	-	.	Name=LOC100645957 gene
NC_015772	Koludarov_et_al_2021	gene	8644510	8646293	.	+	.	Name=LOC100647868 gene
NC_015772	Koludarov_et_al_2021	gene	3996733	3998507	.	+	.	Name=LOC110119690 gene
NC_015772	Koludarov_et_al_2021	gene	7920290	7922062	.	+	.	Name=LOC100647306 gene
NC_015772	Koludarov_et_al_2021	gene	15451612	15453371	.	-	.	Name=LOC105666305 gene
NC_015772	Koludarov_et_al_2021	gene	6808296	6810026	.	-	.	Name=LOC105666267 gene
NC_015772	Koludarov_et_al_2021	gene	2339642	2341371	.	-	.	Name=LOC100650608 gene
NC_015772	Koludarov_et_al_2021	gene	15706035	15707764	.	+	.	Name=LOC100648108 gene
NC_015772	Koludarov_et_al_2021	gene	8218731	8220450	.	-	.	Name=LOC100651048 gene
NC_015772	Koludarov_et_al_2021	gene	12120227	12121931	.	-	.	Name=LOC100642649 gene
NC_015772	Koludarov_et_al_2021	gene	16047598	16049297	.	-	.	Name=LOC105666291 gene
NC_015772	Koludarov_et_al_2021	gene	3933385	3935080	.	+	.	Name=LOC100648525 gene
NC_015772	Koludarov_et_al_2021	gene	7571836	7573513	.	-	.	Name=LOC100649701 gene
NC_015772	Koludarov_et_al_2021	gene	15420085	15421754	.	+	.	Name=LOC105666298 gene
NC_015772	Koludarov_et_al_2021	gene	14709256	14710923	.	+	.	Name=LOC105666301 gene
NC_015772	Koludarov_et_al_2021	gene	5472675	5474341	.	+	.	Name=LOC100644097 gene
NC_015772	Koludarov_et_al_2021	gene	14834708	14836372	.	+	.	Name=LOC100646001 gene
NC_015772	Koludarov_et_al_2021	gene	8667226	8668888	.	-	.	Name=LOC100647513 gene
NC_015772	Koludarov_et_al_2021	gene	16713377	16715038	.	-	.	Name=LOC105666302 gene
NC_015772	Koludarov_et_al_2021	gene	8284190	8285835	.	-	.	Name=LOC100649342 gene
NC_015772	Koludarov_et_al_2021	gene	13748471	13750114	.	+	.	Name=LOC105666272 gene
NC_015772	Koludarov_et_al_2021	gene	12211141	12212778	.	-	.	Name=LOC100642856 gene
NC_015772	Koludarov_et_al_2021	gene	10648834	10650466	.	-	.	Name=LOC100648368 gene
NC_015772	Koludarov_et_al_2021	gene	3755814	3757445	.	-	.	Name=LOC105666214 gene
NC_015772	Koludarov_et_al_2021	gene	12741888	12743519	.	+	.	Name=LOC110119685 gene
NC_015772	Koludarov_et_al_2021	gene	6840865	6842489	.	+	.	Name=LOC100647586 gene
NC_015772	Koludarov_et_al_2021	gene	8723345	8724967	.	+	.	Name=LOC100646630 gene
NC_015772	Koludarov_et_al_2021	gene	7913829	7915432	.	+	.	Name=LOC100647665 gene
NC_015772	Koludarov_et_al_2021	gene	8648082	8649684	.	-	.	Name=LOC110119729 gene
NC_015772	Koludarov_et_al_2021	gene	12680782	12682380	.	-	.	Name=LOC100648949 gene
NC_015772	Koludarov_et_al_2021	gene	8642606	8644203	.	+	.	Name=LOC100648062 gene
NC_015772	Koludarov_et_al_2021	gene	13626596	13628160	.	-	.	Name=LOC110119680 gene
NC_015772	Koludarov_et_al_2021	gene	1145565	1147113	.	+	.	Name=LOC100650333 gene
NC_015772	Koludarov_et_al_2021	gene	15210712	15212256	.	+	.	Name=LOC100643337 gene
NC_015772	Koludarov_et_al_2021	gene	11549449	11550992	.	-	.	Name=LOC100646353 gene
NC_015772	Koludarov_et_al_2021	gene	16473608	16475149	.	-	.	Name=LOC100643417 gene
NC_015772	Koludarov_et_al_2021	gene	8266923	8268463	.	-	.	Name=LOC100648989 gene
NC_015772	Koludarov_et_al_2021	gene	13937419	13938959	.	+	.	Name=LOC105666233 gene
NC_015772	Koludarov_et_al_2021	gene	15708016	15709547	.	+	.	Name=LOC100647907 gene
NC_015772	Koludarov_et_al_2021	gene	2120462	2121992	.	+	.	Name=LOC110119657 gene
NC_015772	Koludarov_et_al_2021	gene	14633595	14635115	.	+	.	Name=LOC100646070 gene
NC_015772	Koludarov_et_al_2021	gene	5439342	5440858	.	-	.	Name=LOC100643373 gene
NC_015772	Koludarov_et_al_2021	gene	6569101	6570616	.	+	.	Name=LOC100650006 gene
NC_015772	Koludarov_et_al_2021	gene	17192014	17193508	.	-	.	Name=LOC105666280 gene
NC_015772	Koludarov_et_al_2021	gene	617464	618956	.	+	.	Name=LOC110119670 gene
NC_015772	Koludarov_et_al_2021	gene	3744531	3746021	.	-	.	Name=LOC100647038 gene
NC_015772	Koludarov_et_al_2021	gene	6927807	6929278	.	+	.	Name=LOC100649068 gene
NC_015772	Koludarov_et_al_2021	gene	6746977	6748442	.	+	.	Name=LOC100649305 gene
NC_015772	Koludarov_et_al_2021	gene	8247632	8249088	.	-	.	Name=LOC100649889 gene
NC_015772	Koludarov_et_al_2021	gene	7096376	7097818	.	+	.	Name=LOC100644774 gene
NC_015772	Koludarov_et_al_2021	gene	5478212	5479647	.	-	.	Name=LOC105666230 gene
NC_015772	Koludarov_et_al_2021	gene	9420944	9422364	.	+	.	Name=LOC110119672 gene
NC_015772	Koludarov_et_al_2021	gene	7922132	7923538	.	-	.	Name=LOC100647191 gene
NC_015772	Koludarov_et_al_2021	gene	11854559	11855956	.	-	.	Name=LOC100644612 gene
NC_015772	Koludarov_et_al_2021	gene	7453676	7455071	.	+	.	Name=LOC100652049 gene
NC_015772	Koludarov_et_al_2021	gene	6694067	6695461	.	+	.	Name=LOC100650369 gene
NC_015772	Koludarov_et_al_2021	gene	2550788	2552173	.	-	.	Name=LOC100645917 gene
NC_015772	Koludarov_et_al_2021	gene	3765235	3766605	.	+	.	Name=LOC100647272 gene
NC_015772	Koludarov_et_al_2021	gene	2127839	2129207	.	+	.	Name=LOC100645416 gene
NC_015772	Koludarov_et_al_2021	gene	15328871	15330229	.	-	.	Name=LOC100651535 gene
NC_015772	Koludarov_et_al_2021	gene	15901348	15902705	.	-	.	Name=LOC100644614 gene
NC_015772	Koludarov_et_al_2021	gene	15946199	15947552	.	-	.	Name=LOC110119715 gene
NC_015772	Koludarov_et_al_2021	gene	16936205	16937547	.	+	.	Name=LOC105666282 gene
NC_015772	Koludarov_et_al_2021	gene	5424479	5425820	.	+	.	Name=LOC105666229 gene
NC_015772	Koludarov_et_al_2021	gene	9562905	9564242	.	-	.	Name=LOC100651961 gene
NC_015772	Koludarov_et_al_2021	gene	15610215	15611551	.	-	.	Name=LOC110119668 gene
NC_015772	Koludarov_et_al_2021	gene	3962688	3964016	.	+	.	Name=LOC105666216 gene
NC_015772	Koludarov_et_al_2021	gene	2298949	2300261	.	+	.	Name=LOC110119169 gene
NC_015772	Koludarov_et_al_2021	gene	13250885	13252193	.	+	.	Name=LOC110119688 gene
NC_015772	Koludarov_et_al_2021	gene	6815265	6816572	.	+	.	Name=LOC100648254 gene
NC_015772	Koludarov_et_al_2021	gene	2128996	2130301	.	-	.	Name=LOC105666200 gene
NC_015772	Koludarov_et_al_2021	gene	7398505	7399777	.	-	.	Name=LOC100648255 gene
NC_015772	Koludarov_et_al_2021	gene	15520667	15521939	.	+	.	Name=LOC100649224 gene
NC_015772	Koludarov_et_al_2021	gene	1163607	1164869	.	+	.	Name=LOC100649851 gene
NC_015772	Koludarov_et_al_2021	gene	7416301	7417553	.	+	.	Name=LOC100642376 gene
NC_015772	Koludarov_et_al_2021	gene	3953909	3955153	.	-	.	Name=LOC100648758 gene
NC_015772	Koludarov_et_al_2021	gene	1842663	1843889	.	+	.	Name=LOC100648219 gene
NC_015772	Koludarov_et_al_2021	gene	7051876	7053096	.	+	.	Name=LOC110119709 gene
NC_015772	Koludarov_et_al_2021	gene	5381258	5382460	.	-	.	Name=LOC110119702 gene
NC_015772	Koludarov_et_al_2021	gene	12501405	12502604	.	-	.	Name=LOC110119727 gene
NC_015772	Koludarov_et_al_2021	gene	5434925	5436121	.	-	.	Name=LOC100643005 gene
NC_015772	Koludarov_et_al_2021	gene	6998074	6999267	.	-	.	Name=LOC100648834 gene
NC_015772	Koludarov_et_al_2021	gene	2505341	2506532	.	+	.	Name=LOC110119697 gene
NC_015772	Koludarov_et_al_2021	gene	11877972	11879161	.	+	.	Name=LOC105666240 gene
NC_015772	Koludarov_et_al_2021	gene	7098007	7099179	.	+	.	Name=LOC100648718 gene
NC_015772	Koludarov_et_al_2021	gene	9413893	9415057	.	+	.	Name=LOC100642733 gene
NC_015772	Koludarov_et_al_2021	gene	11860025	11861181	.	+	.	Name=LOC100644184 gene
NC_015772	Koludarov_et_al_2021	gene	14718185	14719338	.	-	.	Name=LOC105666308 gene
NC_015772	Koludarov_et_al_2021	gene	9380506	9381655	.	+	.	Name=LOC110119676 gene
NC_015772	Koludarov_et_al_2021	gene	3754979	3756122	.	+	.	Name=LOC100646306 gene
NC_015772	Koludarov_et_al_2021	gene	7918984	7920119	.	+	.	Name=LOC100647428 gene
NC_015772	Koludarov_et_al_2021	gene	3849986	3851120	.	+	.	Name=LOC105666226 gene
NC_015772	Koludarov_et_al_2021	gene	9403113	9404231	.	+	.	Name=LOC100643375 gene
NC_015772	Koludarov_et_al_2021	gene	794256	795362	.	-	.	Name=LOC100642612 gene
NC_015772	Koludarov_et_al_2021	gene	11554354	11555460	.	-	.	Name=LOC100646234 gene
NC_015772	Koludarov_et_al_2021	gene	2549450	2550541	.	-	.	Name=LOC105666196 gene
NC_015772	Koludarov_et_al_2021	gene	6897328	6898412	.	+	.	Name=LOC110119666 gene
NC_015772	Koludarov_et_al_2021	gene	5403361	5404441	.	+	.	Name=LOC105666221 gene
NC_015772	Koludarov_et_al_2021	gene	7795100	7796173	.	-	.	Name=LOC100647666 gene
NC_015772	Koludarov_et_al_2021	gene	15777451	15778517	.	-	.	Name=LOC100647111 gene
NC_015772	Koludarov_et_al_2021	gene	6597998	6599061	.	-	.	Name=LOC100649666 gene
NC_015772	Koludarov_et_al_2021	gene	16699802	16700860	.	-	.	Name=LOC100650614 gene
NC_015772	Koludarov_et_al_2021	gene	6691432	6692487	.	+	.	Name=LOC100650247 gene
NC_015772	Koludarov_et_al_2021	gene	9556426	9557481	.	+	.	Name=LOC100651724 gene
NC_015772	Koludarov_et_al_2021	gene	2298848	2299885	.	+	.	Name=LOC100643248 gene
NC_015772	Koludarov_et_al_2021	gene	8736012	8737044	.	-	.	Name=LOC100645802 gene
NC_015772	Koludarov_et_al_2021	gene	7570602	7571631	.	+	.	Name=LOC110119659 gene
NC_015772	Koludarov_et_al_2021	gene	10129038	10130057	.	-	.	Name=LOC105665634 gene
NC_015772	Koludarov_et_al_2021	gene	14058553	14059556	.	-	.	Name=LOC100647664 gene
NC_015772	Koludarov_et_al_2021	gene	10184126	10185128	.	-	.	Name=LOC110119681 gene
NC_015772	Koludarov_et_al_2021	gene	12678898	12679896	.	-	.	Name=LOC100650895 gene
NC_015772	Koludarov_et_al_2021	gene	2218455	2219448	.	-	.	Name=LOC100643817 gene
NC_015772	Koludarov_et_al_2021	gene	15933886	15934870	.	+	.	Name=LOC100643902 gene
NC_015772	Koludarov_et_al_2021	gene	15923428	15924408	.	-	.	Name=LOC100644264 gene
NC_015772	Koludarov_et_al_2021	gene	5389398	5390332	.	-	.	Name=LOC105666220 gene
NC_015772	Koludarov_et_al_2021	gene	7511981	7512915	.	-	.	Name=LOC100650610 gene
NC_015772	Koludarov_et_al_2021	gene	11847257	11848178	.	-	.	Name=LOC110119673 gene
NC_015772	Koludarov_et_al_2021	gene	16547486	16548385	.	+	.	Name=LOC100642259 gene
NC_015772	Koludarov_et_al_2021	gene	15893953	15894845	.	-	.	Name=LOC100645605 gene
NC_015772	Koludarov_et_al_2021	gene	11858916	11859807	.	+	.	Name=LOC100644303 gene
NC_015772	Koludarov_et_al_2021	gene	13592377	13593248	.	+	.	Name=LOC100652169 gene
NC_015772	Koludarov_et_al_2021	gene	2351626	2352484	.	-	.	Name=LOC110119664 gene
NC_015772	Koludarov_et_al_2021	gene	14722076	14722916	.	-	.	Name=LOC105666300 gene
NC_015772	Koludarov_et_al_2021	gene	14729284	14730110	.	+	.	Name=LOC110119711 gene
NC_015772	Koludarov_et_al_2021	gene	15350465	15351287	.	-	.	Name=LOC100651413 gene
NC_015772	Koludarov_et_al_2021	gene	15453340	15454152	.	-	.	Name=LOC105666297 gene
NC_015772	Koludarov_et_al_2021	gene	6746134	6746922	.	-	.	Name=LOC105666268 gene
NC_015772	Koludarov_et_al_2021	gene	7435956	7436742	.	+	.	Name=LOC100652168 gene
NC_015772	Koludarov_et_al_2021	gene	15675920	15676703	.	+	.	Name=LOC110119663 gene
NC_015772	Koludarov_et_al_2021	gene	1544972	1545750	.	-	.	Name=LOC110119665 gene
NC_015772	Koludarov_et_al_2021	gene	5045576	5046349	.	+	.	Name=LOC105666228 gene
NC_015772	Koludarov_et_al_2021	gene	15515080	15515841	.	+	.	Name=LOC110119726 gene
NC_015772	Koludarov_et_al_2021	gene	7048647	7049396	.	-	.	Name=LOC110119710 gene
NC_015772	Koludarov_et_al_2021	gene	7097484	7098233	.	+	.	Name=LOC105666264 gene
NC_015772	Koludarov_et_al_2021	gene	15697286	15697993	.	-	.	Name=LOC110119714 gene
NC_015772	Koludarov_et_al_2021	gene	16580617	16581312	.	+	.	Name=LOC105666287 gene
NC_015772	Koludarov_et_al_2021	gene	16474818	16475506	.	-	.	Name=LOC110119682 gene
NC_015772	Koludarov_et_al_2021	gene	15985564	15986226	.	+	.	Name=LOC100648371 gene
NC_015772	Koludarov_et_al_2021	gene	16014131	16014760	.	+	.	Name=LOC110119720 gene
NC_015772	Koludarov_et_al_2021	gene	14637758	14638377	.	-	.	Name=LOC105666270 gene
NC_015772	Koludarov_et_al_2021	gene	15848837	15849449	.	+	.	Name=LOC110119156 gene
NC_015772	Koludarov_et_al_2021	gene	7232544	7233075	.	+	.	Name=LOC110119705 gene
NC_015772	Koludarov_et_al_2021	gene	15986427	15986956	.	+	.	Name=LOC105666304 gene
NC_015772	Koludarov_et_al_2021	gene	13296789	13297290	.	+	.	Name=LOC110119686 gene
NC_015772	Koludarov_et_al_2021	gene	9392295	9392782	.	-	.	Name=LOC100646120 gene
NC_015772	Koludarov_et_al_2021	gene	8280949	8281427	.	+	.	Name=LOC105666251 gene
NC_015772	Koludarov_et_al_2021	gene	8097353	8097828	.	+	.	Name=LOC100643583 gene
NC_015772	Koludarov_et_al_2021	gene	14635292	14635758	.	-	.	Name=LOC105666231 gene
NC_015772	Koludarov_et_al_2021	gene	16651490	16651845	.	-	.	Name=LOC110119708 gene
NC_015772	Koludarov_et_al_2021	gene	5104980	5105229	.	-	.	Name=LOC110119662 gene
NC_015772	Koludarov_et_al_2021	gene	1009702	1009807	.	+	.	Name=TRNAY-GUA gene
NC_015772	Koludarov_et_al_2021	gene	1009511	1009612	.	+	.	Name=TRNAY-GUA gene
NC_015772	Koludarov_et_al_2021	gene	1010207	1010301	.	+	.	Name=TRNAY-GUA gene
NC_015772	Koludarov_et_al_2021	gene	14944034	14944107	.	-	.	Name=TRNAI-AAU gene
NC_015772	Koludarov_et_al_2021	gene	1171750	1171822	.	-	.	Name=TRNAR-UCG gene
NC_015772	Koludarov_et_al_2021	gene	7115428	7115500	.	+	.	Name=TRNAR-ACG gene
NC_015772	Koludarov_et_al_2021	gene	9304278	9304350	.	+	.	Name=TRNAV-CAC gene
NC_015772	Koludarov_et_al_2021	gene	15360025	15360095	.	-	.	Name=TRNAA-UGC gene
NC_015772	Koludarov_et_al_2021	CDS	3186699	3186759	.	-	0	Name=LOC100645566 CDS;ID=EWKMg4ru1zPvdBw+uzMEhS+PpGo.1624892196722.45587
NC_015772	Koludarov_et_al_2021	CDS	2707830	2708192	.	-	0	Name=LOC100645566 CDS;ID=EWKMg4ru1zPvdBw+uzMEhS+PpGo.1624892196722.45587
NC_015772	Koludarov_et_al_2021	CDS	2634883	2635003	.	-	0	Name=LOC100645566 CDS;ID=EWKMg4ru1zPvdBw+uzMEhS+PpGo.1624892196722.45587
NC_015772	Koludarov_et_al_2021	CDS	2633396	2633577	.	-	0	Name=LOC100645566 CDS;ID=EWKMg4ru1zPvdBw+uzMEhS+PpGo.1624892196722.45587
NC_015772	Koludarov_et_al_2021	CDS	2619787	2619863	.	-	0	Name=LOC100645566 CDS;ID=EWKMg4ru1zPvdBw+uzMEhS+PpGo.1624892196722.45587
NC_015772	Koludarov_et_al_2021	CDS	3186699	3186759	.	-	0	Name=LOC100645566 CDS;ID=EWKMg4ru1zPvdBw+uzMEhS+PpGo.1624892196722.45588
NC_015772	Koludarov_et_al_2021	CDS	2707830	2708192	.	-	0	Name=LOC100645566 CDS;ID=EWKMg4ru1zPvdBw+uzMEhS+PpGo.1624892196722.45588
NC_015772	Koludarov_et_al_2021	CDS	2634883	2635003	.	-	0	Name=LOC100645566 CDS;ID=EWKMg4ru1zPvdBw+uzMEhS+PpGo.1624892196722.45588
NC_015772	Koludarov_et_al_2021	CDS	2633396	2633577	.	-	0	Name=LOC100645566 CDS;ID=EWKMg4ru1zPvdBw+uzMEhS+PpGo.1624892196722.45588
NC_015772	Koludarov_et_al_2021	CDS	2628364	2628456	.	-	0	Name=LOC100645566 CDS;ID=EWKMg4ru1zPvdBw+uzMEhS+PpGo.1624892196722.45588
NC_015772	Koludarov_et_al_2021	CDS	2619787	2619863	.	-	0	Name=LOC100645566 CDS;ID=EWKMg4ru1zPvdBw+uzMEhS+PpGo.1624892196722.45588
NC_015772	Koludarov_et_al_2021	CDS	6683506	6683912	.	-	0	Name=LOC100651843 CDS;ID=EWKMg4ru1zPvdBw+uzMEhS+PpGo.1624892196722.45589
NC_015772	Koludarov_et_al_2021	CDS	6231572	6231683	.	-	0	Name=LOC100651843 CDS;ID=EWKMg4ru1zPvdBw+uzMEhS+PpGo.1624892196722.45589
NC_015772	Koludarov_et_al_2021	CDS	6229305	6229438	.	-	0	Name=LOC100651843 CDS;ID=EWKMg4ru1zPvdBw+uzMEhS+PpGo.1624892196722.45589
NC_015772	Koludarov_et_al_2021	CDS	6227081	6227178	.	-	0	Name=LOC100651843 CDS;ID=EWKMg4ru1zPvdBw+uzMEhS+PpGo.1624892196722.45589
NC_015772	Koludarov_et_al_2021	CDS	6224526	6224697	.	-	0	Name=LOC100651843 CDS;ID=EWKMg4ru1zPvdBw+uzMEhS+PpGo.1624892196722.45589
NC_015772	Koludarov_et_al_2021	CDS	6205924	6206027	.	-	0	Name=LOC100651843 CDS;ID=EWKMg4ru1zPvdBw+uzMEhS+PpGo.1624892196722.45589
NC_015772	Koludarov_et_al_2021	CDS	6204969	6205144	.	-	0	Name=LOC100651843 CDS;ID=EWKMg4ru1zPvdBw+uzMEhS+PpGo.1624892196722.45589
NC_015772	Koludarov_et_al_2021	CDS	6202808	6202900	.	-	0	Name=LOC100651843 CDS;ID=EWKMg4ru1zPvdBw+uzMEhS+PpGo.1624892196722.45589
NC_015772	Koludarov_et_al_2021	CDS	6202151	6202329	.	-	0	Name=LOC100651843 CDS;ID=EWKMg4ru1zPvdBw+uzMEhS+PpGo.1624892196722.45589
NC_015772	Koludarov_et_al_2021	CDS	6198721	6198893	.	-	0	Name=LOC100651843 CDS;ID=EWKMg4ru1zPvdBw+uzMEhS+PpGo.1624892196722.45589
NC_015772	Koludarov_et_al_2021	CDS	6196317	6196660	.	-	0	Name=LOC100651843 CDS;ID=EWKMg4ru1zPvdBw+uzMEhS+PpGo.1624892196722.45589
NC_015772	Koludarov_et_al_2021	CDS	6195430	6195654	.	-	0	Name=LOC100651843 CDS;ID=EWKMg4ru1zPvdBw+uzMEhS+PpGo.1624892196722.45589
NC_015772	Koludarov_et_al_2021	CDS	6195207	6195336	.	-	0	Name=LOC100651843 CDS;ID=EWKMg4ru1zPvdBw+uzMEhS+PpGo.1624892196722.45589
NC_015772	Koludarov_et_al_2021	CDS	6193516	6193817	.	-	0	Name=LOC100651843 CDS;ID=EWKMg4ru1zPvdBw+uzMEhS+PpGo.1624892196722.45589
NC_015772	Koludarov_et_al_2021	CDS	6188638	6188789	.	-	0	Name=LOC100651843 CDS;ID=EWKMg4ru1zPvdBw+uzMEhS+PpGo.1624892196722.45589
NC_015772	Koludarov_et_al_2021	CDS	6188011	6188214	.	-	0	Name=LOC100651843 CDS;ID=EWKMg4ru1zPvdBw+uzMEhS+PpGo.1624892196722.45589
NC_015772	Koludarov_et_al_2021	CDS	6172526	6172682	.	-	0	Name=LOC100651843 CDS;ID=EWKMg4ru1zPvdBw+uzMEhS+PpGo.1624892196722.45589
NC_015772	Koludarov_et_al_2021	CDS	6170953	6171108	.	-	0	Name=LOC100651843 CDS;ID=EWKMg4ru1zPvdBw+uzMEhS+PpGo.1624892196722.45589
NC_015772	Koludarov_et_al_2021	CDS	6170422	6170556	.	-	0	Name=LOC100651843 CDS;ID=EWKMg4ru1zPvdBw+uzMEhS+PpGo.1624892196722.45589
NC_015772	Koludarov_et_al_2021	CDS	6168254	6168544	.	-	0	Name=LOC100651843 CDS;ID=EWKMg4ru1zPvdBw+uzMEhS+PpGo.1624892196722.45589
NC_015772	Koludarov_et_al_2021	CDS	6167806	6167957	.	-	0	Name=LOC100651843 CDS;ID=EWKMg4ru1zPvdBw+uzMEhS+PpGo.1624892196722.45589
NC_015772	Koludarov_et_al_2021	CDS	6167550	6167696	.	-	0	Name=LOC100651843 CDS;ID=EWKMg4ru1zPvdBw+uzMEhS+PpGo.1624892196722.45589
NC_015772	Koludarov_et_al_2021	CDS	6165845	6166010	.	-	0	Name=LOC100651843 CDS;ID=EWKMg4ru1zPvdBw+uzMEhS+PpGo.1624892196722.45589
NC_015772	Koludarov_et_al_2021	CDS	6165148	6165494	.	-	0	Name=LOC100651843 CDS;ID=EWKMg4ru1zPvdBw+uzMEhS+PpGo.1624892196722.45589
NC_015772	Koludarov_et_al_2021	CDS	6164689	6164881	.	-	0	Name=LOC100651843 CDS;ID=EWKMg4ru1zPvdBw+uzMEhS+PpGo.1624892196722.45589
NC_015772	Koludarov_et_al_2021	CDS	6164462	6164611	.	-	0	Name=LOC100651843 CDS;ID=EWKMg4ru1zPvdBw+uzMEhS+PpGo.1624892196722.45589
NC_015772	Koludarov_et_al_2021	CDS	6163222	6163602	.	-	0	Name=LOC100651843 CDS;ID=EWKMg4ru1zPvdBw+uzMEhS+PpGo.1624892196722.45589
NC_015772	Koludarov_et_al_2021	CDS	6162465	6162657	.	-	0	Name=LOC100651843 CDS;ID=EWKMg4ru1zPvdBw+uzMEhS+PpGo.1624892196722.45589
NC_015772	Koludarov_et_al_2021	CDS	6162121	6162382	.	-	0	Name=LOC100651843 CDS;ID=EWKMg4ru1zPvdBw+uzMEhS+PpGo.1624892196722.45589
NC_015772	Koludarov_et_al_2021	CDS	6161905	6162035	.	-	0	Name=LOC100651843 CDS;ID=EWKMg4ru1zPvdBw+uzMEhS+PpGo.1624892196722.45589
NC_015772	Koludarov_et_al_2021	CDS	6161671	6161820	.	-	0	Name=LOC100651843 CDS;ID=EWKMg4ru1zPvdBw+uzMEhS+PpGo.1624892196722.45589
NC_015772	Koludarov_et_al_2021	CDS	6161159	6161451	.	-	0	Name=LOC100651843 CDS;ID=EWKMg4ru1zPvdBw+uzMEhS+PpGo.1624892196722.45589
NC_015772	Koludarov_et_al_2021	CDS	6159950	6160229	.	-	0	Name=LOC100651843 CDS;ID=EWKMg4ru1zPvdBw+uzMEhS+PpGo.1624892196722.45589
NC_015772	Koludarov_et_al_2021	CDS	6159152	6159411	.	-	0	Name=LOC100651843 CDS;ID=EWKMg4ru1zPvdBw+uzMEhS+PpGo.1624892196722.45589
NC_015772	Koludarov_et_al_2021	CDS	6157227	6158300	.	-	0	Name=LOC100651843 CDS;ID=EWKMg4ru1zPvdBw+uzMEhS+PpGo.1624892196722.45589
NC_015772	Koludarov_et_al_2021	CDS	6683506	6683912	.	-	0	Name=LOC100651843 CDS;ID=EWKMg4ru1zPvdBw+uzMEhS+PpGo.1624892196722.45590
NC_015772	Koludarov_et_al_2021	CDS	6231572	6231683	.	-	0	Name=LOC100651843 CDS;ID=EWKMg4ru1zPvdBw+uzMEhS+PpGo.1624892196722.45590
NC_015772	Koludarov_et_al_2021	CDS	6229305	6229438	.	-	0	Name=LOC100651843 CDS;ID=EWKMg4ru1zPvdBw+uzMEhS+PpGo.1624892196722.45590
NC_015772	Koludarov_et_al_2021	CDS	6227081	6227178	.	-	0	Name=LOC100651843 CDS;ID=EWKMg4ru1zPvdBw+uzMEhS+PpGo.1624892196722.45590
NC_015772	Koludarov_et_al_2021	CDS	6224526	6224697	.	-	0	Name=LOC100651843 CDS;ID=EWKMg4ru1zPvdBw+uzMEhS+PpGo.1624892196722.45590
NC_015772	Koludarov_et_al_2021	CDS	6205924	6206027	.	-	0	Name=LOC100651843 CDS;ID=EWKMg4ru1zPvdBw+uzMEhS+PpGo.1624892196722.45590
NC_015772	Koludarov_et_al_2021	CDS	6204969	6205144	.	-	0	Name=LOC100651843 CDS;ID=EWKMg4ru1zPvdBw+uzMEhS+PpGo.1624892196722.45590
NC_015772	Koludarov_et_al_2021	CDS	6202808	6202900	.	-	0	Name=LOC100651843 CDS;ID=EWKMg4ru1zPvdBw+uzMEhS+PpGo.1624892196722.45590
NC_015772	Koludarov_et_al_2021	CDS	6202151	6202329	.	-	0	Name=LOC100651843 CDS;ID=EWKMg4ru1zPvdBw+uzMEhS+PpGo.1624892196722.45590
NC_015772	Koludarov_et_al_2021	CDS	6198721	6198893	.	-	0	Name=LOC100651843 CDS;ID=EWKMg4ru1zPvdBw+uzMEhS+PpGo.1624892196722.45590
NC_015772	Koludarov_et_al_2021	CDS	6196317	6196660	.	-	0	Name=LOC100651843 CDS;ID=EWKMg4ru1zPvdBw+uzMEhS+PpGo.1624892196722.45590
NC_015772	Koludarov_et_al_2021	CDS	6195430	6195654	.	-	0	Name=LOC100651843 CDS;ID=EWKMg4ru1zPvdBw+uzMEhS+PpGo.1624892196722.45590
NC_015772	Koludarov_et_al_2021	CDS	6195207	6195336	.	-	0	Name=LOC100651843 CDS;ID=EWKMg4ru1zPvdBw+uzMEhS+PpGo.1624892196722.45590
NC_015772	Koludarov_et_al_2021	CDS	6193516	6193817	.	-	0	Name=LOC100651843 CDS;ID=EWKMg4ru1zPvdBw+uzMEhS+PpGo.1624892196722.45590
NC_015772	Koludarov_et_al_2021	CDS	6188638	6188789	.	-	0	Name=LOC100651843 CDS;ID=EWKMg4ru1zPvdBw+uzMEhS+PpGo.1624892196722.45590
NC_015772	Koludarov_et_al_2021	CDS	6188011	6188214	.	-	0	Name=LOC100651843 CDS;ID=EWKMg4ru1zPvdBw+uzMEhS+PpGo.1624892196722.45590
NC_015772	Koludarov_et_al_2021	CDS	6183753	6183873	.	-	0	Name=LOC100651843 CDS;ID=EWKMg4ru1zPvdBw+uzMEhS+PpGo.1624892196722.45590
NC_015772	Koludarov_et_al_2021	CDS	6170953	6171108	.	-	0	Name=LOC100651843 CDS;ID=EWKMg4ru1zPvdBw+uzMEhS+PpGo.1624892196722.45590
NC_015772	Koludarov_et_al_2021	CDS	6170422	6170556	.	-	0	Name=LOC100651843 CDS;ID=EWKMg4ru1zPvdBw+uzMEhS+PpGo.1624892196722.45590
NC_015772	Koludarov_et_al_2021	CDS	6168254	6168544	.	-	0	Name=LOC100651843 CDS;ID=EWKMg4ru1zPvdBw+uzMEhS+PpGo.1624892196722.45590
NC_015772	Koludarov_et_al_2021	CDS	6167806	6167957	.	-	0	Name=LOC100651843 CDS;ID=EWKMg4ru1zPvdBw+uzMEhS+PpGo.1624892196722.45590
NC_015772	Koludarov_et_al_2021	CDS	6167550	6167696	.	-	0	Name=LOC100651843 CDS;ID=EWKMg4ru1zPvdBw+uzMEhS+PpGo.1624892196722.45590
NC_015772	Koludarov_et_al_2021	CDS	6165845	6166010	.	-	0	Name=LOC100651843 CDS;ID=EWKMg4ru1zPvdBw+uzMEhS+PpGo.1624892196722.45590
NC_015772	Koludarov_et_al_2021	CDS	6165148	6165494	.	-	0	Name=LOC100651843 CDS;ID=EWKMg4ru1zPvdBw+uzMEhS+PpGo.1624892196722.45590
NC_015772	Koludarov_et_al_2021	CDS	6164689	6164881	.	-	0	Name=LOC100651843 CDS;ID=EWKMg4ru1zPvdBw+uzMEhS+PpGo.1624892196722.45590
NC_015772	Koludarov_et_al_2021	CDS	6164462	6164611	.	-	0	Name=LOC100651843 CDS;ID=EWKMg4ru1zPvdBw+uzMEhS+PpGo.1624892196722.45590
NC_015772	Koludarov_et_al_2021	CDS	6163222	6163602	.	-	0	Name=LOC100651843 CDS;ID=EWKMg4ru1zPvdBw+uzMEhS+PpGo.1624892196722.45590
NC_015772	Koludarov_et_al_2021	CDS	6162465	6162657	.	-	0	Name=LOC100651843 CDS;ID=EWKMg4ru1zPvdBw+uzMEhS+PpGo.1624892196722.45590
NC_015772	Koludarov_et_al_2021	CDS	6162121	6162382	.	-	0	Name=LOC100651843 CDS;ID=EWKMg4ru1zPvdBw+uzMEhS+PpGo.1624892196722.45590
NC_015772	Koludarov_et_al_2021	CDS	6161905	6162035	.	-	0	Name=LOC100651843 CDS;ID=EWKMg4ru1zPvdBw+uzMEhS+PpGo.1624892196722.45590
NC_015772	Koludarov_et_al_2021	CDS	6161671	6161820	.	-	0	Name=LOC100651843 CDS;ID=EWKMg4ru1zPvdBw+uzMEhS+PpGo.1624892196722.45590
NC_015772	Koludarov_et_al_2021	CDS	6161159	6161451	.	-	0	Name=LOC100651843 CDS;ID=EWKMg4ru1zPvdBw+uzMEhS+PpGo.1624892196722.45590
NC_015772	Koludarov_et_al_2021	CDS	6159950	6160229	.	-	0	Name=LOC100651843 CDS;ID=EWKMg4ru1zPvdBw+uzMEhS+PpGo.1624892196722.45590
NC_015772	Koludarov_et_al_2021	CDS	6159152	6159411	.	-	0	Name=LOC100651843 CDS;ID=EWKMg4ru1zPvdBw+uzMEhS+PpGo.1624892196722.45590
NC_015772	Koludarov_et_al_2021	CDS	6157227	6158300	.	-	0	Name=LOC100651843 CDS;ID=EWKMg4ru1zPvdBw+uzMEhS+PpGo.1624892196722.45590
NC_015772	Koludarov_et_al_2021	CDS	6075529	6075708	.	-	0	Name=LOC100646794 CDS;ID=EWKMg4ru1zPvdBw+uzMEhS+PpGo.1624892196722.45591
NC_015772	Koludarov_et_al_2021	CDS	6075151	6075174	.	-	0	Name=LOC100646794 CDS;ID=EWKMg4ru1zPvdBw+uzMEhS+PpGo.1624892196722.45591
NC_015772	Koludarov_et_al_2021	CDS	6074913	6075077	.	-	0	Name=LOC100646794 CDS;ID=EWKMg4ru1zPvdBw+uzMEhS+PpGo.1624892196722.45591
NC_015772	Koludarov_et_al_2021	CDS	5751517	5751629	.	-	0	Name=LOC100646794 CDS;ID=EWKMg4ru1zPvdBw+uzMEhS+PpGo.1624892196722.45591
NC_015772	Koludarov_et_al_2021	CDS	5701311	5701428	.	-	0	Name=LOC100646794 CDS;ID=EWKMg4ru1zPvdBw+uzMEhS+PpGo.1624892196722.45591
NC_015772	Koludarov_et_al_2021	CDS	5630394	5630536	.	-	0	Name=LOC100646794 CDS;ID=EWKMg4ru1zPvdBw+uzMEhS+PpGo.1624892196722.45591
NC_015772	Koludarov_et_al_2021	CDS	5613208	5613320	.	-	0	Name=LOC100646794 CDS;ID=EWKMg4ru1zPvdBw+uzMEhS+PpGo.1624892196722.45591
NC_015772	Koludarov_et_al_2021	CDS	5600168	5600323	.	-	0	Name=LOC100646794 CDS;ID=EWKMg4ru1zPvdBw+uzMEhS+PpGo.1624892196722.45591
NC_015772	Koludarov_et_al_2021	CDS	5598088	5598329	.	-	0	Name=LOC100646794 CDS;ID=EWKMg4ru1zPvdBw+uzMEhS+PpGo.1624892196722.45591
NC_015772	Koludarov_et_al_2021	CDS	10051861	10051942	.	-	0	Name=LOC100650970 CDS;ID=EWKMg4ru1zPvdBw+uzMEhS+PpGo.1624892196722.45592
NC_015772	Koludarov_et_al_2021	CDS	9674840	9674983	.	-	0	Name=LOC100650970 CDS;ID=EWKMg4ru1zPvdBw+uzMEhS+PpGo.1624892196722.45592
NC_015772	Koludarov_et_al_2021	CDS	9668958	9669131	.	-	0	Name=LOC100650970 CDS;ID=EWKMg4ru1zPvdBw+uzMEhS+PpGo.1624892196722.45592
NC_015772	Koludarov_et_al_2021	CDS	9601065	9601253	.	-	0	Name=LOC100650970 CDS;ID=EWKMg4ru1zPvdBw+uzMEhS+PpGo.1624892196722.45592
NC_015772	Koludarov_et_al_2021	CDS	9590390	9590569	.	-	0	Name=LOC100650970 CDS;ID=EWKMg4ru1zPvdBw+uzMEhS+PpGo.1624892196722.45592
NC_015772	Koludarov_et_al_2021	CDS	9589403	9589693	.	-	0	Name=LOC100650970 CDS;ID=EWKMg4ru1zPvdBw+uzMEhS+PpGo.1624892196722.45592
NC_015772	Koludarov_et_al_2021	CDS	9588575	9588874	.	-	0	Name=LOC100650970 CDS;ID=EWKMg4ru1zPvdBw+uzMEhS+PpGo.1624892196722.45592
NC_015772	Koludarov_et_al_2021	CDS	9587992	9588128	.	-	0	Name=LOC100650970 CDS;ID=EWKMg4ru1zPvdBw+uzMEhS+PpGo.1624892196722.45592
NC_015772	Koludarov_et_al_2021	CDS	9587312	9587465	.	-	0	Name=LOC100650970 CDS;ID=EWKMg4ru1zPvdBw+uzMEhS+PpGo.1624892196722.45592
NC_015772	Koludarov_et_al_2021	CDS	9586537	9586839	.	-	0	Name=LOC100650970 CDS;ID=EWKMg4ru1zPvdBw+uzMEhS+PpGo.1624892196722.45592
NC_015772	Koludarov_et_al_2021	CDS	9585462	9585737	.	-	0	Name=LOC100650970 CDS;ID=EWKMg4ru1zPvdBw+uzMEhS+PpGo.1624892196722.45592
NC_015772	Koludarov_et_al_2021	CDS	9584955	9585245	.	-	0	Name=LOC100650970 CDS;ID=EWKMg4ru1zPvdBw+uzMEhS+PpGo.1624892196722.45592
NC_015772	Koludarov_et_al_2021	CDS	9584694	9584872	.	-	0	Name=LOC100650970 CDS;ID=EWKMg4ru1zPvdBw+uzMEhS+PpGo.1624892196722.45592
NC_015772	Koludarov_et_al_2021	CDS	9583770	9584190	.	-	0	Name=LOC100650970 CDS;ID=EWKMg4ru1zPvdBw+uzMEhS+PpGo.1624892196722.45592
NC_015772	Koludarov_et_al_2021	CDS	9582184	9582342	.	-	0	Name=LOC100650970 CDS;ID=EWKMg4ru1zPvdBw+uzMEhS+PpGo.1624892196722.45592
NC_015772	Koludarov_et_al_2021	CDS	9581764	9581891	.	-	0	Name=LOC100650970 CDS;ID=EWKMg4ru1zPvdBw+uzMEhS+PpGo.1624892196722.45592
NC_015772	Koludarov_et_al_2021	CDS	9580776	9580962	.	-	0	Name=LOC100650970 CDS;ID=EWKMg4ru1zPvdBw+uzMEhS+PpGo.1624892196722.45592
NC_015772	Koludarov_et_al_2021	CDS	9580118	9580545	.	-	0	Name=LOC100650970 CDS;ID=EWKMg4ru1zPvdBw+uzMEhS+PpGo.1624892196722.45592
NC_015772	Koludarov_et_al_2021	CDS	10051861	10051942	.	-	0	Name=LOC100650970 CDS;ID=EWKMg4ru1zPvdBw+uzMEhS+PpGo.1624892196723.45593
NC_015772	Koludarov_et_al_2021	CDS	9674840	9674983	.	-	0	Name=LOC100650970 CDS;ID=EWKMg4ru1zPvdBw+uzMEhS+PpGo.1624892196723.45593
NC_015772	Koludarov_et_al_2021	CDS	9668958	9669131	.	-	0	Name=LOC100650970 CDS;ID=EWKMg4ru1zPvdBw+uzMEhS+PpGo.1624892196723.45593
NC_015772	Koludarov_et_al_2021	CDS	9601065	9601253	.	-	0	Name=LOC100650970 CDS;ID=EWKMg4ru1zPvdBw+uzMEhS+PpGo.1624892196723.45593
NC_015772	Koludarov_et_al_2021	CDS	9590390	9590569	.	-	0	Name=LOC100650970 CDS;ID=EWKMg4ru1zPvdBw+uzMEhS+PpGo.1624892196723.45593
NC_015772	Koludarov_et_al_2021	CDS	9589403	9589693	.	-	0	Name=LOC100650970 CDS;ID=EWKMg4ru1zPvdBw+uzMEhS+PpGo.1624892196723.45593
NC_015772	Koludarov_et_al_2021	CDS	9588575	9588874	.	-	0	Name=LOC100650970 CDS;ID=EWKMg4ru1zPvdBw+uzMEhS+PpGo.1624892196723.45593
NC_015772	Koludarov_et_al_2021	CDS	9587992	9588128	.	-	0	Name=LOC100650970 CDS;ID=EWKMg4ru1zPvdBw+uzMEhS+PpGo.1624892196723.45593
NC_015772	Koludarov_et_al_2021	CDS	9587312	9587465	.	-	0	Name=LOC100650970 CDS;ID=EWKMg4ru1zPvdBw+uzMEhS+PpGo.1624892196723.45593
NC_015772	Koludarov_et_al_2021	CDS	9586537	9586839	.	-	0	Name=LOC100650970 CDS;ID=EWKMg4ru1zPvdBw+uzMEhS+PpGo.1624892196723.45593
NC_015772	Koludarov_et_al_2021	CDS	9585462	9585737	.	-	0	Name=LOC100650970 CDS;ID=EWKMg4ru1zPvdBw+uzMEhS+PpGo.1624892196723.45593
NC_015772	Koludarov_et_al_2021	CDS	9584955	9585245	.	-	0	Name=LOC100650970 CDS;ID=EWKMg4ru1zPvdBw+uzMEhS+PpGo.1624892196723.45593
NC_015772	Koludarov_et_al_2021	CDS	9584694	9584872	.	-	0	Name=LOC100650970 CDS;ID=EWKMg4ru1zPvdBw+uzMEhS+PpGo.1624892196723.45593
NC_015772	Koludarov_et_al_2021	CDS	9583770	9584190	.	-	0	Name=LOC100650970 CDS;ID=EWKMg4ru1zPvdBw+uzMEhS+PpGo.1624892196723.45593
NC_015772	Koludarov_et_al_2021	CDS	9582397	9582549	.	-	0	Name=LOC100650970 CDS;ID=EWKMg4ru1zPvdBw+uzMEhS+PpGo.1624892196723.45593
NC_015772	Koludarov_et_al_2021	CDS	9581764	9581891	.	-	0	Name=LOC100650970 CDS;ID=EWKMg4ru1zPvdBw+uzMEhS+PpGo.1624892196723.45593
NC_015772	Koludarov_et_al_2021	CDS	9580776	9580962	.	-	0	Name=LOC100650970 CDS;ID=EWKMg4ru1zPvdBw+uzMEhS+PpGo.1624892196723.45593
NC_015772	Koludarov_et_al_2021	CDS	9580118	9580545	.	-	0	Name=LOC100650970 CDS;ID=EWKMg4ru1zPvdBw+uzMEhS+PpGo.1624892196723.45593
NC_015772	Koludarov_et_al_2021	CDS	10051861	10051942	.	-	0	Name=LOC100650970 CDS;ID=EWKMg4ru1zPvdBw+uzMEhS+PpGo.1624892196723.45594
NC_015772	Koludarov_et_al_2021	CDS	9674840	9674983	.	-	0	Name=LOC100650970 CDS;ID=EWKMg4ru1zPvdBw+uzMEhS+PpGo.1624892196723.45594
NC_015772	Koludarov_et_al_2021	CDS	9668958	9669131	.	-	0	Name=LOC100650970 CDS;ID=EWKMg4ru1zPvdBw+uzMEhS+PpGo.1624892196723.45594
NC_015772	Koludarov_et_al_2021	CDS	9601065	9601253	.	-	0	Name=LOC100650970 CDS;ID=EWKMg4ru1zPvdBw+uzMEhS+PpGo.1624892196723.45594
NC_015772	Koludarov_et_al_2021	CDS	9590390	9590569	.	-	0	Name=LOC100650970 CDS;ID=EWKMg4ru1zPvdBw+uzMEhS+PpGo.1624892196723.45594
NC_015772	Koludarov_et_al_2021	CDS	9589403	9589693	.	-	0	Name=LOC100650970 CDS;ID=EWKMg4ru1zPvdBw+uzMEhS+PpGo.1624892196723.45594
NC_015772	Koludarov_et_al_2021	CDS	9588575	9588874	.	-	0	Name=LOC100650970 CDS;ID=EWKMg4ru1zPvdBw+uzMEhS+PpGo.1624892196723.45594
NC_015772	Koludarov_et_al_2021	CDS	9587992	9588128	.	-	0	Name=LOC100650970 CDS;ID=EWKMg4ru1zPvdBw+uzMEhS+PpGo.1624892196723.45594
NC_015772	Koludarov_et_al_2021	CDS	9587312	9587465	.	-	0	Name=LOC100650970 CDS;ID=EWKMg4ru1zPvdBw+uzMEhS+PpGo.1624892196723.45594
NC_015772	Koludarov_et_al_2021	CDS	9586537	9586839	.	-	0	Name=LOC100650970 CDS;ID=EWKMg4ru1zPvdBw+uzMEhS+PpGo.1624892196723.45594
NC_015772	Koludarov_et_al_2021	CDS	9585462	9585737	.	-	0	Name=LOC100650970 CDS;ID=EWKMg4ru1zPvdBw+uzMEhS+PpGo.1624892196723.45594
NC_015772	Koludarov_et_al_2021	CDS	9584955	9585245	.	-	0	Name=LOC100650970 CDS;ID=EWKMg4ru1zPvdBw+uzMEhS+PpGo.1624892196723.45594
NC_015772	Koludarov_et_al_2021	CDS	9584694	9584872	.	-	0	Name=LOC100650970 CDS;ID=EWKMg4ru1zPvdBw+uzMEhS+PpGo.1624892196723.45594
NC_015772	Koludarov_et_al_2021	CDS	9583770	9584190	.	-	0	Name=LOC100650970 CDS;ID=EWKMg4ru1zPvdBw+uzMEhS+PpGo.1624892196723.45594
NC_015772	Koludarov_et_al_2021	CDS	9582184	9582342	.	-	0	Name=LOC100650970 CDS;ID=EWKMg4ru1zPvdBw+uzMEhS+PpGo.1624892196723.45594
NC_015772	Koludarov_et_al_2021	CDS	9581725	9581891	.	-	0	Name=LOC100650970 CDS;ID=EWKMg4ru1zPvdBw+uzMEhS+PpGo.1624892196723.45594
NC_015772	Koludarov_et_al_2021	CDS	13225396	13225411	.	-	0	Name=LOC100642498 CDS;ID=EWKMg4ru1zPvdBw+uzMEhS+PpGo.1624892196723.45595
NC_015772	Koludarov_et_al_2021	CDS	13104649	13104963	.	-	0	Name=LOC100642498 CDS;ID=EWKMg4ru1zPvdBw+uzMEhS+PpGo.1624892196723.45595
NC_015772	Koludarov_et_al_2021	CDS	12800053	12800235	.	-	0	Name=LOC100642498 CDS;ID=EWKMg4ru1zPvdBw+uzMEhS+PpGo.1624892196723.45595
NC_015772	Koludarov_et_al_2021	CDS	12794025	12794109	.	-	0	Name=LOC100642498 CDS;ID=EWKMg4ru1zPvdBw+uzMEhS+PpGo.1624892196723.45595
NC_015772	Koludarov_et_al_2021	CDS	12791536	12791699	.	-	0	Name=LOC100642498 CDS;ID=EWKMg4ru1zPvdBw+uzMEhS+PpGo.1624892196723.45595
NC_015772	Koludarov_et_al_2021	CDS	12787879	12790638	.	-	0	Name=LOC100642498 CDS;ID=EWKMg4ru1zPvdBw+uzMEhS+PpGo.1624892196723.45595
NC_015772	Koludarov_et_al_2021	CDS	12786035	12786324	.	-	0	Name=LOC100642498 CDS;ID=EWKMg4ru1zPvdBw+uzMEhS+PpGo.1624892196723.45595
NC_015772	Koludarov_et_al_2021	CDS	12785269	12785515	.	-	0	Name=LOC100642498 CDS;ID=EWKMg4ru1zPvdBw+uzMEhS+PpGo.1624892196723.45595
NC_015772	Koludarov_et_al_2021	CDS	12784310	12784684	.	-	0	Name=LOC100642498 CDS;ID=EWKMg4ru1zPvdBw+uzMEhS+PpGo.1624892196723.45595
NC_015772	Koludarov_et_al_2021	CDS	12782847	12783182	.	-	0	Name=LOC100642498 CDS;ID=EWKMg4ru1zPvdBw+uzMEhS+PpGo.1624892196723.45595
NC_015772	Koludarov_et_al_2021	CDS	12781751	12781958	.	-	0	Name=LOC100642498 CDS;ID=EWKMg4ru1zPvdBw+uzMEhS+PpGo.1624892196723.45595
NC_015772	Koludarov_et_al_2021	CDS	12777748	12777964	.	-	0	Name=LOC100642498 CDS;ID=EWKMg4ru1zPvdBw+uzMEhS+PpGo.1624892196723.45595
NC_015772	Koludarov_et_al_2021	CDS	12776596	12777437	.	-	0	Name=LOC100642498 CDS;ID=EWKMg4ru1zPvdBw+uzMEhS+PpGo.1624892196723.45595
NC_015772	Koludarov_et_al_2021	CDS	12773957	12776265	.	-	0	Name=LOC100642498 CDS;ID=EWKMg4ru1zPvdBw+uzMEhS+PpGo.1624892196723.45595
NC_015772	Koludarov_et_al_2021	CDS	12772878	12773631	.	-	0	Name=LOC100642498 CDS;ID=EWKMg4ru1zPvdBw+uzMEhS+PpGo.1624892196723.45595
NC_015772	Koludarov_et_al_2021	CDS	12770689	12772177	.	-	0	Name=LOC100642498 CDS;ID=EWKMg4ru1zPvdBw+uzMEhS+PpGo.1624892196723.45595
NC_015772	Koludarov_et_al_2021	CDS	13225396	13225411	.	-	0	Name=LOC100642498 CDS;ID=EWKMg4ru1zPvdBw+uzMEhS+PpGo.1624892196723.45596
NC_015772	Koludarov_et_al_2021	CDS	13104649	13104963	.	-	0	Name=LOC100642498 CDS;ID=EWKMg4ru1zPvdBw+uzMEhS+PpGo.1624892196723.45596
NC_015772	Koludarov_et_al_2021	CDS	12800053	12800235	.	-	0	Name=LOC100642498 CDS;ID=EWKMg4ru1zPvdBw+uzMEhS+PpGo.1624892196723.45596
NC_015772	Koludarov_et_al_2021	CDS	12794025	12794109	.	-	0	Name=LOC100642498 CDS;ID=EWKMg4ru1zPvdBw+uzMEhS+PpGo.1624892196723.45596
NC_015772	Koludarov_et_al_2021	CDS	12791536	12791699	.	-	0	Name=LOC100642498 CDS;ID=EWKMg4ru1zPvdBw+uzMEhS+PpGo.1624892196723.45596
NC_015772	Koludarov_et_al_2021	CDS	12787879	12790638	.	-	0	Name=LOC100642498 CDS;ID=EWKMg4ru1zPvdBw+uzMEhS+PpGo.1624892196723.45596
NC_015772	Koludarov_et_al_2021	CDS	12786035	12786324	.	-	0	Name=LOC100642498 CDS;ID=EWKMg4ru1zPvdBw+uzMEhS+PpGo.1624892196723.45596
NC_015772	Koludarov_et_al_2021	CDS	12785269	12785515	.	-	0	Name=LOC100642498 CDS;ID=EWKMg4ru1zPvdBw+uzMEhS+PpGo.1624892196723.45596
NC_015772	Koludarov_et_al_2021	CDS	12784310	12784684	.	-	0	Name=LOC100642498 CDS;ID=EWKMg4ru1zPvdBw+uzMEhS+PpGo.1624892196723.45596
NC_015772	Koludarov_et_al_2021	CDS	12782847	12783182	.	-	0	Name=LOC100642498 CDS;ID=EWKMg4ru1zPvdBw+uzMEhS+PpGo.1624892196723.45596
NC_015772	Koludarov_et_al_2021	CDS	12781751	12781958	.	-	0	Name=LOC100642498 CDS;ID=EWKMg4ru1zPvdBw+uzMEhS+PpGo.1624892196723.45596
NC_015772	Koludarov_et_al_2021	CDS	12779260	12779286	.	-	0	Name=LOC100642498 CDS;ID=EWKMg4ru1zPvdBw+uzMEhS+PpGo.1624892196723.45596
NC_015772	Koludarov_et_al_2021	CDS	12777748	12777964	.	-	0	Name=LOC100642498 CDS;ID=EWKMg4ru1zPvdBw+uzMEhS+PpGo.1624892196723.45596
NC_015772	Koludarov_et_al_2021	CDS	12776596	12777437	.	-	0	Name=LOC100642498 CDS;ID=EWKMg4ru1zPvdBw+uzMEhS+PpGo.1624892196723.45596
NC_015772	Koludarov_et_al_2021	CDS	12773957	12776265	.	-	0	Name=LOC100642498 CDS;ID=EWKMg4ru1zPvdBw+uzMEhS+PpGo.1624892196723.45596
NC_015772	Koludarov_et_al_2021	CDS	12772878	12773631	.	-	0	Name=LOC100642498 CDS;ID=EWKMg4ru1zPvdBw+uzMEhS+PpGo.1624892196723.45596
NC_015772	Koludarov_et_al_2021	CDS	12770689	12772177	.	-	0	Name=LOC100642498 CDS;ID=EWKMg4ru1zPvdBw+uzMEhS+PpGo.1624892196723.45596
NC_015772	Koludarov_et_al_2021	CDS	3268596	3268701	.	+	0	Name=LOC100648107 CDS;ID=EWKMg4ru1zPvdBw+uzMEhS+PpGo.1624892196723.45597
NC_015772	Koludarov_et_al_2021	CDS	3566513	3566702	.	+	0	Name=LOC100648107 CDS;ID=EWKMg4ru1zPvdBw+uzMEhS+PpGo.1624892196723.45597
NC_015772	Koludarov_et_al_2021	CDS	3582780	3582934	.	+	0	Name=LOC100648107 CDS;ID=EWKMg4ru1zPvdBw+uzMEhS+PpGo.1624892196723.45597
NC_015772	Koludarov_et_al_2021	CDS	3597135	3597305	.	+	0	Name=LOC100648107 CDS;ID=EWKMg4ru1zPvdBw+uzMEhS+PpGo.1624892196723.45597
NC_015772	Koludarov_et_al_2021	CDS	3597700	3597861	.	+	0	Name=LOC100648107 CDS;ID=EWKMg4ru1zPvdBw+uzMEhS+PpGo.1624892196723.45597
NC_015772	Koludarov_et_al_2021	CDS	3611959	3612143	.	+	0	Name=LOC100648107 CDS;ID=EWKMg4ru1zPvdBw+uzMEhS+PpGo.1624892196723.45597
NC_015772	Koludarov_et_al_2021	CDS	3618335	3618485	.	+	0	Name=LOC100648107 CDS;ID=EWKMg4ru1zPvdBw+uzMEhS+PpGo.1624892196723.45597
NC_015772	Koludarov_et_al_2021	CDS	3623353	3623464	.	+	0	Name=LOC100648107 CDS;ID=EWKMg4ru1zPvdBw+uzMEhS+PpGo.1624892196723.45597
NC_015772	Koludarov_et_al_2021	CDS	3628988	3629166	.	+	0	Name=LOC100648107 CDS;ID=EWKMg4ru1zPvdBw+uzMEhS+PpGo.1624892196723.45597
NC_015772	Koludarov_et_al_2021	CDS	3635358	3635702	.	+	0	Name=LOC100648107 CDS;ID=EWKMg4ru1zPvdBw+uzMEhS+PpGo.1624892196723.45597
NC_015772	Koludarov_et_al_2021	CDS	3636934	3637200	.	+	0	Name=LOC100648107 CDS;ID=EWKMg4ru1zPvdBw+uzMEhS+PpGo.1624892196723.45597
NC_015772	Koludarov_et_al_2021	CDS	3639095	3639451	.	+	0	Name=LOC100648107 CDS;ID=EWKMg4ru1zPvdBw+uzMEhS+PpGo.1624892196723.45597
NC_015772	Koludarov_et_al_2021	CDS	3639778	3640038	.	+	0	Name=LOC100648107 CDS;ID=EWKMg4ru1zPvdBw+uzMEhS+PpGo.1624892196723.45597
NC_015772	Koludarov_et_al_2021	CDS	3641257	3641514	.	+	0	Name=LOC100648107 CDS;ID=EWKMg4ru1zPvdBw+uzMEhS+PpGo.1624892196723.45597
NC_015772	Koludarov_et_al_2021	CDS	3644556	3644573	.	+	0	Name=LOC100648107 CDS;ID=EWKMg4ru1zPvdBw+uzMEhS+PpGo.1624892196723.45597
NC_015772	Koludarov_et_al_2021	CDS	3645993	3646133	.	+	0	Name=LOC100648107 CDS;ID=EWKMg4ru1zPvdBw+uzMEhS+PpGo.1624892196723.45597
NC_015772	Koludarov_et_al_2021	CDS	3651374	3651410	.	+	0	Name=LOC100648107 CDS;ID=EWKMg4ru1zPvdBw+uzMEhS+PpGo.1624892196723.45597
NC_015772	Koludarov_et_al_2021	CDS	3657371	3657786	.	+	0	Name=LOC100648107 CDS;ID=EWKMg4ru1zPvdBw+uzMEhS+PpGo.1624892196723.45597
NC_015772	Koludarov_et_al_2021	CDS	3661141	3661248	.	+	0	Name=LOC100648107 CDS;ID=EWKMg4ru1zPvdBw+uzMEhS+PpGo.1624892196723.45597
NC_015772	Koludarov_et_al_2021	CDS	3663816	3663937	.	+	0	Name=LOC100648107 CDS;ID=EWKMg4ru1zPvdBw+uzMEhS+PpGo.1624892196723.45597
NC_015772	Koludarov_et_al_2021	CDS	3679904	3680545	.	+	0	Name=LOC100648107 CDS;ID=EWKMg4ru1zPvdBw+uzMEhS+PpGo.1624892196723.45597
NC_015772	Koludarov_et_al_2021	CDS	3684232	3684975	.	+	0	Name=LOC100648107 CDS;ID=EWKMg4ru1zPvdBw+uzMEhS+PpGo.1624892196723.45597
NC_015772	Koludarov_et_al_2021	CDS	14069179	14069373	.	+	0	Name=LOC100644491 CDS;ID=EWKMg4ru1zPvdBw+uzMEhS+PpGo.1624892196723.45598
NC_015772	Koludarov_et_al_2021	CDS	14453893	14453997	.	+	0	Name=LOC100644491 CDS;ID=EWKMg4ru1zPvdBw+uzMEhS+PpGo.1624892196723.45598
NC_015772	Koludarov_et_al_2021	CDS	14459265	14459468	.	+	0	Name=LOC100644491 CDS;ID=EWKMg4ru1zPvdBw+uzMEhS+PpGo.1624892196723.45598
NC_015772	Koludarov_et_al_2021	CDS	14463737	14464031	.	+	0	Name=LOC100644491 CDS;ID=EWKMg4ru1zPvdBw+uzMEhS+PpGo.1624892196723.45598
NC_015772	Koludarov_et_al_2021	CDS	14468251	14468423	.	+	0	Name=LOC100644491 CDS;ID=EWKMg4ru1zPvdBw+uzMEhS+PpGo.1624892196723.45598
NC_015772	Koludarov_et_al_2021	CDS	14468939	14469604	.	+	0	Name=LOC100644491 CDS;ID=EWKMg4ru1zPvdBw+uzMEhS+PpGo.1624892196723.45598
NC_015772	Koludarov_et_al_2021	CDS	14471007	14471223	.	+	0	Name=LOC100644491 CDS;ID=EWKMg4ru1zPvdBw+uzMEhS+PpGo.1624892196723.45598
NC_015772	Koludarov_et_al_2021	CDS	14472012	14472480	.	+	0	Name=LOC100644491 CDS;ID=EWKMg4ru1zPvdBw+uzMEhS+PpGo.1624892196723.45598
NC_015772	Koludarov_et_al_2021	CDS	14473677	14473864	.	+	0	Name=LOC100644491 CDS;ID=EWKMg4ru1zPvdBw+uzMEhS+PpGo.1624892196723.45598
NC_015772	Koludarov_et_al_2021	CDS	14474356	14474604	.	+	0	Name=LOC100644491 CDS;ID=EWKMg4ru1zPvdBw+uzMEhS+PpGo.1624892196723.45598
NC_015772	Koludarov_et_al_2021	CDS	14476057	14476525	.	+	0	Name=LOC100644491 CDS;ID=EWKMg4ru1zPvdBw+uzMEhS+PpGo.1624892196723.45598
NC_015772	Koludarov_et_al_2021	CDS	14476814	14477013	.	+	0	Name=LOC100644491 CDS;ID=EWKMg4ru1zPvdBw+uzMEhS+PpGo.1624892196723.45598
NC_015772	Koludarov_et_al_2021	CDS	14477443	14477724	.	+	0	Name=LOC100644491 CDS;ID=EWKMg4ru1zPvdBw+uzMEhS+PpGo.1624892196723.45598
NC_015772	Koludarov_et_al_2021	CDS	14478000	14478217	.	+	0	Name=LOC100644491 CDS;ID=EWKMg4ru1zPvdBw+uzMEhS+PpGo.1624892196723.45598
NC_015772	Koludarov_et_al_2021	CDS	14478552	14478659	.	+	0	Name=LOC100644491 CDS;ID=EWKMg4ru1zPvdBw+uzMEhS+PpGo.1624892196723.45598
NC_015772	Koludarov_et_al_2021	CDS	14069179	14069373	.	+	0	Name=LOC100644491 CDS;ID=EWKMg4ru1zPvdBw+uzMEhS+PpGo.1624892196723.45599
NC_015772	Koludarov_et_al_2021	CDS	14453893	14453997	.	+	0	Name=LOC100644491 CDS;ID=EWKMg4ru1zPvdBw+uzMEhS+PpGo.1624892196723.45599
NC_015772	Koludarov_et_al_2021	CDS	14459265	14459468	.	+	0	Name=LOC100644491 CDS;ID=EWKMg4ru1zPvdBw+uzMEhS+PpGo.1624892196723.45599
NC_015772	Koludarov_et_al_2021	CDS	14463737	14464031	.	+	0	Name=LOC100644491 CDS;ID=EWKMg4ru1zPvdBw+uzMEhS+PpGo.1624892196723.45599
NC_015772	Koludarov_et_al_2021	CDS	14468251	14468423	.	+	0	Name=LOC100644491 CDS;ID=EWKMg4ru1zPvdBw+uzMEhS+PpGo.1624892196723.45599
NC_015772	Koludarov_et_al_2021	CDS	14468939	14469604	.	+	0	Name=LOC100644491 CDS;ID=EWKMg4ru1zPvdBw+uzMEhS+PpGo.1624892196723.45599
NC_015772	Koludarov_et_al_2021	CDS	14471007	14471223	.	+	0	Name=LOC100644491 CDS;ID=EWKMg4ru1zPvdBw+uzMEhS+PpGo.1624892196723.45599
NC_015772	Koludarov_et_al_2021	CDS	14472012	14472091	.	+	0	Name=LOC100644491 CDS;ID=EWKMg4ru1zPvdBw+uzMEhS+PpGo.1624892196723.45599
NC_015772	Koludarov_et_al_2021	CDS	14472206	14472480	.	+	0	Name=LOC100644491 CDS;ID=EWKMg4ru1zPvdBw+uzMEhS+PpGo.1624892196723.45599
NC_015772	Koludarov_et_al_2021	CDS	14473677	14473864	.	+	0	Name=LOC100644491 CDS;ID=EWKMg4ru1zPvdBw+uzMEhS+PpGo.1624892196723.45599
NC_015772	Koludarov_et_al_2021	CDS	14474356	14474604	.	+	0	Name=LOC100644491 CDS;ID=EWKMg4ru1zPvdBw+uzMEhS+PpGo.1624892196723.45599
NC_015772	Koludarov_et_al_2021	CDS	14476057	14476525	.	+	0	Name=LOC100644491 CDS;ID=EWKMg4ru1zPvdBw+uzMEhS+PpGo.1624892196723.45599
NC_015772	Koludarov_et_al_2021	CDS	14476814	14477013	.	+	0	Name=LOC100644491 CDS;ID=EWKMg4ru1zPvdBw+uzMEhS+PpGo.1624892196723.45599
NC_015772	Koludarov_et_al_2021	CDS	14477443	14477724	.	+	0	Name=LOC100644491 CDS;ID=EWKMg4ru1zPvdBw+uzMEhS+PpGo.1624892196723.45599
NC_015772	Koludarov_et_al_2021	CDS	14478000	14478217	.	+	0	Name=LOC100644491 CDS;ID=EWKMg4ru1zPvdBw+uzMEhS+PpGo.1624892196723.45599
NC_015772	Koludarov_et_al_2021	CDS	14478552	14478659	.	+	0	Name=LOC100644491 CDS;ID=EWKMg4ru1zPvdBw+uzMEhS+PpGo.1624892196723.45599
NC_015772	Koludarov_et_al_2021	CDS	4414530	4414540	.	-	0	Name=LOC100649852 CDS;ID=EWKMg4ru1zPvdBw+uzMEhS+PpGo.1624892196723.45600
NC_015772	Koludarov_et_al_2021	CDS	4393746	4393816	.	-	0	Name=LOC100649852 CDS;ID=EWKMg4ru1zPvdBw+uzMEhS+PpGo.1624892196723.45600
NC_015772	Koludarov_et_al_2021	CDS	4335519	4335784	.	-	0	Name=LOC100649852 CDS;ID=EWKMg4ru1zPvdBw+uzMEhS+PpGo.1624892196723.45600
NC_015772	Koludarov_et_al_2021	CDS	4334414	4334689	.	-	0	Name=LOC100649852 CDS;ID=EWKMg4ru1zPvdBw+uzMEhS+PpGo.1624892196723.45600
NC_015772	Koludarov_et_al_2021	CDS	4136579	4136650	.	-	0	Name=LOC100649852 CDS;ID=EWKMg4ru1zPvdBw+uzMEhS+PpGo.1624892196723.45600
NC_015772	Koludarov_et_al_2021	CDS	4093898	4093979	.	-	0	Name=LOC100649852 CDS;ID=EWKMg4ru1zPvdBw+uzMEhS+PpGo.1624892196723.45600
NC_015772	Koludarov_et_al_2021	CDS	4093301	4093395	.	-	0	Name=LOC100649852 CDS;ID=EWKMg4ru1zPvdBw+uzMEhS+PpGo.1624892196723.45600
NC_015772	Koludarov_et_al_2021	CDS	4090208	4090360	.	-	0	Name=LOC100649852 CDS;ID=EWKMg4ru1zPvdBw+uzMEhS+PpGo.1624892196723.45600
NC_015772	Koludarov_et_al_2021	CDS	4089717	4089914	.	-	0	Name=LOC100649852 CDS;ID=EWKMg4ru1zPvdBw+uzMEhS+PpGo.1624892196723.45600
NC_015772	Koludarov_et_al_2021	CDS	4078594	4078963	.	-	0	Name=LOC100649852 CDS;ID=EWKMg4ru1zPvdBw+uzMEhS+PpGo.1624892196723.45600
NC_015772	Koludarov_et_al_2021	CDS	4077920	4078311	.	-	0	Name=LOC100649852 CDS;ID=EWKMg4ru1zPvdBw+uzMEhS+PpGo.1624892196723.45600
NC_015772	Koludarov_et_al_2021	CDS	4076383	4076487	.	-	0	Name=LOC100649852 CDS;ID=EWKMg4ru1zPvdBw+uzMEhS+PpGo.1624892196723.45600
NC_015772	Koludarov_et_al_2021	CDS	4074426	4074681	.	-	0	Name=LOC100649852 CDS;ID=EWKMg4ru1zPvdBw+uzMEhS+PpGo.1624892196723.45600
NC_015772	Koludarov_et_al_2021	CDS	4073946	4074074	.	-	0	Name=LOC100649852 CDS;ID=EWKMg4ru1zPvdBw+uzMEhS+PpGo.1624892196723.45600
NC_015772	Koludarov_et_al_2021	CDS	4073706	4073800	.	-	0	Name=LOC100649852 CDS;ID=EWKMg4ru1zPvdBw+uzMEhS+PpGo.1624892196723.45600
NC_015772	Koludarov_et_al_2021	CDS	4073514	4073606	.	-	0	Name=LOC100649852 CDS;ID=EWKMg4ru1zPvdBw+uzMEhS+PpGo.1624892196723.45600
NC_015772	Koludarov_et_al_2021	CDS	4073114	4073236	.	-	0	Name=LOC100649852 CDS;ID=EWKMg4ru1zPvdBw+uzMEhS+PpGo.1624892196723.45600
NC_015772	Koludarov_et_al_2021	CDS	4071919	4072113	.	-	0	Name=LOC100649852 CDS;ID=EWKMg4ru1zPvdBw+uzMEhS+PpGo.1624892196723.45600
NC_015772	Koludarov_et_al_2021	CDS	4071683	4071798	.	-	0	Name=LOC100649852 CDS;ID=EWKMg4ru1zPvdBw+uzMEhS+PpGo.1624892196723.45600
NC_015772	Koludarov_et_al_2021	CDS	4070974	4071268	.	-	0	Name=LOC100649852 CDS;ID=EWKMg4ru1zPvdBw+uzMEhS+PpGo.1624892196723.45600
NC_015772	Koludarov_et_al_2021	CDS	4414530	4414540	.	-	0	Name=LOC100649852 CDS;ID=EWKMg4ru1zPvdBw+uzMEhS+PpGo.1624892196724.45601
NC_015772	Koludarov_et_al_2021	CDS	4393746	4393816	.	-	0	Name=LOC100649852 CDS;ID=EWKMg4ru1zPvdBw+uzMEhS+PpGo.1624892196724.45601
NC_015772	Koludarov_et_al_2021	CDS	4335519	4335784	.	-	0	Name=LOC100649852 CDS;ID=EWKMg4ru1zPvdBw+uzMEhS+PpGo.1624892196724.45601
NC_015772	Koludarov_et_al_2021	CDS	4334414	4334689	.	-	0	Name=LOC100649852 CDS;ID=EWKMg4ru1zPvdBw+uzMEhS+PpGo.1624892196724.45601
NC_015772	Koludarov_et_al_2021	CDS	4136579	4136650	.	-	0	Name=LOC100649852 CDS;ID=EWKMg4ru1zPvdBw+uzMEhS+PpGo.1624892196724.45601
NC_015772	Koludarov_et_al_2021	CDS	4101897	4101983	.	-	0	Name=LOC100649852 CDS;ID=EWKMg4ru1zPvdBw+uzMEhS+PpGo.1624892196724.45601
NC_015772	Koludarov_et_al_2021	CDS	4093898	4093979	.	-	0	Name=LOC100649852 CDS;ID=EWKMg4ru1zPvdBw+uzMEhS+PpGo.1624892196724.45601
NC_015772	Koludarov_et_al_2021	CDS	4093301	4093395	.	-	0	Name=LOC100649852 CDS;ID=EWKMg4ru1zPvdBw+uzMEhS+PpGo.1624892196724.45601
NC_015772	Koludarov_et_al_2021	CDS	4090208	4090360	.	-	0	Name=LOC100649852 CDS;ID=EWKMg4ru1zPvdBw+uzMEhS+PpGo.1624892196724.45601
NC_015772	Koludarov_et_al_2021	CDS	4089717	4089914	.	-	0	Name=LOC100649852 CDS;ID=EWKMg4ru1zPvdBw+uzMEhS+PpGo.1624892196724.45601
NC_015772	Koludarov_et_al_2021	CDS	4078594	4078963	.	-	0	Name=LOC100649852 CDS;ID=EWKMg4ru1zPvdBw+uzMEhS+PpGo.1624892196724.45601
NC_015772	Koludarov_et_al_2021	CDS	4077920	4078311	.	-	0	Name=LOC100649852 CDS;ID=EWKMg4ru1zPvdBw+uzMEhS+PpGo.1624892196724.45601
NC_015772	Koludarov_et_al_2021	CDS	4076383	4076487	.	-	0	Name=LOC100649852 CDS;ID=EWKMg4ru1zPvdBw+uzMEhS+PpGo.1624892196724.45601
NC_015772	Koludarov_et_al_2021	CDS	4074426	4074681	.	-	0	Name=LOC100649852 CDS;ID=EWKMg4ru1zPvdBw+uzMEhS+PpGo.1624892196724.45601
NC_015772	Koludarov_et_al_2021	CDS	4073706	4073800	.	-	0	Name=LOC100649852 CDS;ID=EWKMg4ru1zPvdBw+uzMEhS+PpGo.1624892196724.45601
NC_015772	Koludarov_et_al_2021	CDS	4073514	4073606	.	-	0	Name=LOC100649852 CDS;ID=EWKMg4ru1zPvdBw+uzMEhS+PpGo.1624892196724.45601
NC_015772	Koludarov_et_al_2021	CDS	4073114	4073236	.	-	0	Name=LOC100649852 CDS;ID=EWKMg4ru1zPvdBw+uzMEhS+PpGo.1624892196724.45601
NC_015772	Koludarov_et_al_2021	CDS	4071919	4072113	.	-	0	Name=LOC100649852 CDS;ID=EWKMg4ru1zPvdBw+uzMEhS+PpGo.1624892196724.45601
NC_015772	Koludarov_et_al_2021	CDS	4071683	4071798	.	-	0	Name=LOC100649852 CDS;ID=EWKMg4ru1zPvdBw+uzMEhS+PpGo.1624892196724.45601
NC_015772	Koludarov_et_al_2021	CDS	4070974	4071268	.	-	0	Name=LOC100649852 CDS;ID=EWKMg4ru1zPvdBw+uzMEhS+PpGo.1624892196724.45601
NC_015772	Koludarov_et_al_2021	CDS	4414530	4414540	.	-	0	Name=LOC100649852 CDS;ID=EWKMg4ru1zPvdBw+uzMEhS+PpGo.1624892196724.45602
NC_015772	Koludarov_et_al_2021	CDS	4393746	4393816	.	-	0	Name=LOC100649852 CDS;ID=EWKMg4ru1zPvdBw+uzMEhS+PpGo.1624892196724.45602
NC_015772	Koludarov_et_al_2021	CDS	4335519	4335784	.	-	0	Name=LOC100649852 CDS;ID=EWKMg4ru1zPvdBw+uzMEhS+PpGo.1624892196724.45602
NC_015772	Koludarov_et_al_2021	CDS	4334414	4334689	.	-	0	Name=LOC100649852 CDS;ID=EWKMg4ru1zPvdBw+uzMEhS+PpGo.1624892196724.45602
NC_015772	Koludarov_et_al_2021	CDS	4136579	4136650	.	-	0	Name=LOC100649852 CDS;ID=EWKMg4ru1zPvdBw+uzMEhS+PpGo.1624892196724.45602
NC_015772	Koludarov_et_al_2021	CDS	4101897	4101983	.	-	0	Name=LOC100649852 CDS;ID=EWKMg4ru1zPvdBw+uzMEhS+PpGo.1624892196724.45602
NC_015772	Koludarov_et_al_2021	CDS	4093898	4093979	.	-	0	Name=LOC100649852 CDS;ID=EWKMg4ru1zPvdBw+uzMEhS+PpGo.1624892196724.45602
NC_015772	Koludarov_et_al_2021	CDS	4093301	4093395	.	-	0	Name=LOC100649852 CDS;ID=EWKMg4ru1zPvdBw+uzMEhS+PpGo.1624892196724.45602
NC_015772	Koludarov_et_al_2021	CDS	4090208	4090360	.	-	0	Name=LOC100649852 CDS;ID=EWKMg4ru1zPvdBw+uzMEhS+PpGo.1624892196724.45602
NC_015772	Koludarov_et_al_2021	CDS	4089717	4089914	.	-	0	Name=LOC100649852 CDS;ID=EWKMg4ru1zPvdBw+uzMEhS+PpGo.1624892196724.45602
NC_015772	Koludarov_et_al_2021	CDS	4078594	4078963	.	-	0	Name=LOC100649852 CDS;ID=EWKMg4ru1zPvdBw+uzMEhS+PpGo.1624892196724.45602
NC_015772	Koludarov_et_al_2021	CDS	4077920	4078311	.	-	0	Name=LOC100649852 CDS;ID=EWKMg4ru1zPvdBw+uzMEhS+PpGo.1624892196724.45602
NC_015772	Koludarov_et_al_2021	CDS	4076383	4076487	.	-	0	Name=LOC100649852 CDS;ID=EWKMg4ru1zPvdBw+uzMEhS+PpGo.1624892196724.45602
NC_015772	Koludarov_et_al_2021	CDS	4074426	4074681	.	-	0	Name=LOC100649852 CDS;ID=EWKMg4ru1zPvdBw+uzMEhS+PpGo.1624892196724.45602
NC_015772	Koludarov_et_al_2021	CDS	4073946	4074020	.	-	0	Name=LOC100649852 CDS;ID=EWKMg4ru1zPvdBw+uzMEhS+PpGo.1624892196724.45602
NC_015772	Koludarov_et_al_2021	CDS	4073706	4073800	.	-	0	Name=LOC100649852 CDS;ID=EWKMg4ru1zPvdBw+uzMEhS+PpGo.1624892196724.45602
NC_015772	Koludarov_et_al_2021	CDS	4073514	4073606	.	-	0	Name=LOC100649852 CDS;ID=EWKMg4ru1zPvdBw+uzMEhS+PpGo.1624892196724.45602
NC_015772	Koludarov_et_al_2021	CDS	4073114	4073236	.	-	0	Name=LOC100649852 CDS;ID=EWKMg4ru1zPvdBw+uzMEhS+PpGo.1624892196724.45602
NC_015772	Koludarov_et_al_2021	CDS	4071919	4072113	.	-	0	Name=LOC100649852 CDS;ID=EWKMg4ru1zPvdBw+uzMEhS+PpGo.1624892196724.45602
NC_015772	Koludarov_et_al_2021	CDS	4071683	4071798	.	-	0	Name=LOC100649852 CDS;ID=EWKMg4ru1zPvdBw+uzMEhS+PpGo.1624892196724.45602
NC_015772	Koludarov_et_al_2021	CDS	4070974	4071268	.	-	0	Name=LOC100649852 CDS;ID=EWKMg4ru1zPvdBw+uzMEhS+PpGo.1624892196724.45602
NC_015772	Koludarov_et_al_2021	CDS	4414530	4414540	.	-	0	Name=LOC100649852 CDS;ID=EWKMg4ru1zPvdBw+uzMEhS+PpGo.1624892196724.45603
NC_015772	Koludarov_et_al_2021	CDS	4393746	4393816	.	-	0	Name=LOC100649852 CDS;ID=EWKMg4ru1zPvdBw+uzMEhS+PpGo.1624892196724.45603
NC_015772	Koludarov_et_al_2021	CDS	4335519	4335784	.	-	0	Name=LOC100649852 CDS;ID=EWKMg4ru1zPvdBw+uzMEhS+PpGo.1624892196724.45603
NC_015772	Koludarov_et_al_2021	CDS	4334414	4334689	.	-	0	Name=LOC100649852 CDS;ID=EWKMg4ru1zPvdBw+uzMEhS+PpGo.1624892196724.45603
NC_015772	Koludarov_et_al_2021	CDS	4136579	4136650	.	-	0	Name=LOC100649852 CDS;ID=EWKMg4ru1zPvdBw+uzMEhS+PpGo.1624892196724.45603
NC_015772	Koludarov_et_al_2021	CDS	4101897	4101983	.	-	0	Name=LOC100649852 CDS;ID=EWKMg4ru1zPvdBw+uzMEhS+PpGo.1624892196724.45603
NC_015772	Koludarov_et_al_2021	CDS	4093898	4093979	.	-	0	Name=LOC100649852 CDS;ID=EWKMg4ru1zPvdBw+uzMEhS+PpGo.1624892196724.45603
NC_015772	Koludarov_et_al_2021	CDS	4093301	4093395	.	-	0	Name=LOC100649852 CDS;ID=EWKMg4ru1zPvdBw+uzMEhS+PpGo.1624892196724.45603
NC_015772	Koludarov_et_al_2021	CDS	4090208	4090360	.	-	0	Name=LOC100649852 CDS;ID=EWKMg4ru1zPvdBw+uzMEhS+PpGo.1624892196724.45603
NC_015772	Koludarov_et_al_2021	CDS	4089717	4089914	.	-	0	Name=LOC100649852 CDS;ID=EWKMg4ru1zPvdBw+uzMEhS+PpGo.1624892196724.45603
NC_015772	Koludarov_et_al_2021	CDS	4078594	4078963	.	-	0	Name=LOC100649852 CDS;ID=EWKMg4ru1zPvdBw+uzMEhS+PpGo.1624892196724.45603
NC_015772	Koludarov_et_al_2021	CDS	4077920	4078311	.	-	0	Name=LOC100649852 CDS;ID=EWKMg4ru1zPvdBw+uzMEhS+PpGo.1624892196724.45603
NC_015772	Koludarov_et_al_2021	CDS	4076383	4076487	.	-	0	Name=LOC100649852 CDS;ID=EWKMg4ru1zPvdBw+uzMEhS+PpGo.1624892196724.45603
NC_015772	Koludarov_et_al_2021	CDS	4074426	4074681	.	-	0	Name=LOC100649852 CDS;ID=EWKMg4ru1zPvdBw+uzMEhS+PpGo.1624892196724.45603
NC_015772	Koludarov_et_al_2021	CDS	4073946	4074074	.	-	0	Name=LOC100649852 CDS;ID=EWKMg4ru1zPvdBw+uzMEhS+PpGo.1624892196724.45603
NC_015772	Koludarov_et_al_2021	CDS	4073706	4073800	.	-	0	Name=LOC100649852 CDS;ID=EWKMg4ru1zPvdBw+uzMEhS+PpGo.1624892196724.45603
NC_015772	Koludarov_et_al_2021	CDS	4073514	4073606	.	-	0	Name=LOC100649852 CDS;ID=EWKMg4ru1zPvdBw+uzMEhS+PpGo.1624892196724.45603
NC_015772	Koludarov_et_al_2021	CDS	4073114	4073236	.	-	0	Name=LOC100649852 CDS;ID=EWKMg4ru1zPvdBw+uzMEhS+PpGo.1624892196724.45603
NC_015772	Koludarov_et_al_2021	CDS	4071919	4072113	.	-	0	Name=LOC100649852 CDS;ID=EWKMg4ru1zPvdBw+uzMEhS+PpGo.1624892196724.45603
NC_015772	Koludarov_et_al_2021	CDS	4071683	4071798	.	-	0	Name=LOC100649852 CDS;ID=EWKMg4ru1zPvdBw+uzMEhS+PpGo.1624892196724.45603
NC_015772	Koludarov_et_al_2021	CDS	4070974	4071268	.	-	0	Name=LOC100649852 CDS;ID=EWKMg4ru1zPvdBw+uzMEhS+PpGo.1624892196724.45603
NC_015772	Koludarov_et_al_2021	CDS	1354731	1354809	.	+	0	Name=LOC100647228 CDS;ID=EWKMg4ru1zPvdBw+uzMEhS+PpGo.1624892196724.45604
NC_015772	Koludarov_et_al_2021	CDS	1363866	1363939	.	+	0	Name=LOC100647228 CDS;ID=EWKMg4ru1zPvdBw+uzMEhS+PpGo.1624892196724.45604
NC_015772	Koludarov_et_al_2021	CDS	1364794	1364943	.	+	0	Name=LOC100647228 CDS;ID=EWKMg4ru1zPvdBw+uzMEhS+PpGo.1624892196724.45604
NC_015772	Koludarov_et_al_2021	CDS	1386410	1386623	.	+	0	Name=LOC100647228 CDS;ID=EWKMg4ru1zPvdBw+uzMEhS+PpGo.1624892196724.45604
NC_015772	Koludarov_et_al_2021	CDS	1480622	1480799	.	+	0	Name=LOC100647228 CDS;ID=EWKMg4ru1zPvdBw+uzMEhS+PpGo.1624892196724.45604
NC_015772	Koludarov_et_al_2021	CDS	1581168	1581307	.	+	0	Name=LOC100647228 CDS;ID=EWKMg4ru1zPvdBw+uzMEhS+PpGo.1624892196724.45604
NC_015772	Koludarov_et_al_2021	CDS	1602589	1602692	.	+	0	Name=LOC100647228 CDS;ID=EWKMg4ru1zPvdBw+uzMEhS+PpGo.1624892196724.45604
NC_015772	Koludarov_et_al_2021	CDS	10242103	10242157	.	+	0	Name=LOC100649304 CDS;ID=EWKMg4ru1zPvdBw+uzMEhS+PpGo.1624892196724.45605
NC_015772	Koludarov_et_al_2021	CDS	10367671	10367718	.	+	0	Name=LOC100649304 CDS;ID=EWKMg4ru1zPvdBw+uzMEhS+PpGo.1624892196724.45605
NC_015772	Koludarov_et_al_2021	CDS	10398713	10398849	.	+	0	Name=LOC100649304 CDS;ID=EWKMg4ru1zPvdBw+uzMEhS+PpGo.1624892196724.45605
NC_015772	Koludarov_et_al_2021	CDS	10418606	10418797	.	+	0	Name=LOC100649304 CDS;ID=EWKMg4ru1zPvdBw+uzMEhS+PpGo.1624892196724.45605
NC_015772	Koludarov_et_al_2021	CDS	10445898	10445993	.	+	0	Name=LOC100649304 CDS;ID=EWKMg4ru1zPvdBw+uzMEhS+PpGo.1624892196724.45605
NC_015772	Koludarov_et_al_2021	CDS	10451997	10452063	.	+	0	Name=LOC100649304 CDS;ID=EWKMg4ru1zPvdBw+uzMEhS+PpGo.1624892196724.45605
NC_015772	Koludarov_et_al_2021	CDS	10469185	10469339	.	+	0	Name=LOC100649304 CDS;ID=EWKMg4ru1zPvdBw+uzMEhS+PpGo.1624892196724.45605
NC_015772	Koludarov_et_al_2021	CDS	10470420	10470545	.	+	0	Name=LOC100649304 CDS;ID=EWKMg4ru1zPvdBw+uzMEhS+PpGo.1624892196724.45605
NC_015772	Koludarov_et_al_2021	CDS	10471411	10471572	.	+	0	Name=LOC100649304 CDS;ID=EWKMg4ru1zPvdBw+uzMEhS+PpGo.1624892196724.45605
NC_015772	Koludarov_et_al_2021	CDS	10242103	10242157	.	+	0	Name=LOC100649304 CDS;ID=EWKMg4ru1zPvdBw+uzMEhS+PpGo.1624892196724.45606
NC_015772	Koludarov_et_al_2021	CDS	10367671	10367718	.	+	0	Name=LOC100649304 CDS;ID=EWKMg4ru1zPvdBw+uzMEhS+PpGo.1624892196724.45606
NC_015772	Koludarov_et_al_2021	CDS	10398713	10398849	.	+	0	Name=LOC100649304 CDS;ID=EWKMg4ru1zPvdBw+uzMEhS+PpGo.1624892196724.45606
NC_015772	Koludarov_et_al_2021	CDS	10418606	10418797	.	+	0	Name=LOC100649304 CDS;ID=EWKMg4ru1zPvdBw+uzMEhS+PpGo.1624892196724.45606
NC_015772	Koludarov_et_al_2021	CDS	10445898	10445993	.	+	0	Name=LOC100649304 CDS;ID=EWKMg4ru1zPvdBw+uzMEhS+PpGo.1624892196724.45606
NC_015772	Koludarov_et_al_2021	CDS	10451997	10452063	.	+	0	Name=LOC100649304 CDS;ID=EWKMg4ru1zPvdBw+uzMEhS+PpGo.1624892196724.45606
NC_015772	Koludarov_et_al_2021	CDS	10469185	10469339	.	+	0	Name=LOC100649304 CDS;ID=EWKMg4ru1zPvdBw+uzMEhS+PpGo.1624892196724.45606
NC_015772	Koludarov_et_al_2021	CDS	10470420	10470545	.	+	0	Name=LOC100649304 CDS;ID=EWKMg4ru1zPvdBw+uzMEhS+PpGo.1624892196724.45606
NC_015772	Koludarov_et_al_2021	CDS	10471259	10471307	.	+	0	Name=LOC100649304 CDS;ID=EWKMg4ru1zPvdBw+uzMEhS+PpGo.1624892196724.45606
NC_015772	Koludarov_et_al_2021	CDS	10471393	10471460	.	+	0	Name=LOC100649304 CDS;ID=EWKMg4ru1zPvdBw+uzMEhS+PpGo.1624892196724.45606
NC_015772	Koludarov_et_al_2021	CDS	10242103	10242157	.	+	0	Name=LOC100649304 CDS;ID=EWKMg4ru1zPvdBw+uzMEhS+PpGo.1624892196724.45607
NC_015772	Koludarov_et_al_2021	CDS	10367671	10367718	.	+	0	Name=LOC100649304 CDS;ID=EWKMg4ru1zPvdBw+uzMEhS+PpGo.1624892196724.45607
NC_015772	Koludarov_et_al_2021	CDS	10398713	10398849	.	+	0	Name=LOC100649304 CDS;ID=EWKMg4ru1zPvdBw+uzMEhS+PpGo.1624892196724.45607
NC_015772	Koludarov_et_al_2021	CDS	10418606	10418797	.	+	0	Name=LOC100649304 CDS;ID=EWKMg4ru1zPvdBw+uzMEhS+PpGo.1624892196724.45607
NC_015772	Koludarov_et_al_2021	CDS	10445898	10445993	.	+	0	Name=LOC100649304 CDS;ID=EWKMg4ru1zPvdBw+uzMEhS+PpGo.1624892196724.45607
NC_015772	Koludarov_et_al_2021	CDS	10451997	10452063	.	+	0	Name=LOC100649304 CDS;ID=EWKMg4ru1zPvdBw+uzMEhS+PpGo.1624892196724.45607
NC_015772	Koludarov_et_al_2021	CDS	10469185	10469339	.	+	0	Name=LOC100649304 CDS;ID=EWKMg4ru1zPvdBw+uzMEhS+PpGo.1624892196724.45607
NC_015772	Koludarov_et_al_2021	CDS	10470420	10470545	.	+	0	Name=LOC100649304 CDS;ID=EWKMg4ru1zPvdBw+uzMEhS+PpGo.1624892196724.45607
NC_015772	Koludarov_et_al_2021	CDS	10471259	10471307	.	+	0	Name=LOC100649304 CDS;ID=EWKMg4ru1zPvdBw+uzMEhS+PpGo.1624892196724.45607
NC_015772	Koludarov_et_al_2021	CDS	10471411	10471460	.	+	0	Name=LOC100649304 CDS;ID=EWKMg4ru1zPvdBw+uzMEhS+PpGo.1624892196724.45607
NC_015772	Koludarov_et_al_2021	CDS	10242103	10242157	.	+	0	Name=LOC100649304 CDS;ID=EWKMg4ru1zPvdBw+uzMEhS+PpGo.1624892196724.45608
NC_015772	Koludarov_et_al_2021	CDS	10367671	10367718	.	+	0	Name=LOC100649304 CDS;ID=EWKMg4ru1zPvdBw+uzMEhS+PpGo.1624892196724.45608
NC_015772	Koludarov_et_al_2021	CDS	10398713	10398849	.	+	0	Name=LOC100649304 CDS;ID=EWKMg4ru1zPvdBw+uzMEhS+PpGo.1624892196724.45608
NC_015772	Koludarov_et_al_2021	CDS	10418606	10418797	.	+	0	Name=LOC100649304 CDS;ID=EWKMg4ru1zPvdBw+uzMEhS+PpGo.1624892196724.45608
NC_015772	Koludarov_et_al_2021	CDS	10445898	10445993	.	+	0	Name=LOC100649304 CDS;ID=EWKMg4ru1zPvdBw+uzMEhS+PpGo.1624892196724.45608
NC_015772	Koludarov_et_al_2021	CDS	10451997	10452063	.	+	0	Name=LOC100649304 CDS;ID=EWKMg4ru1zPvdBw+uzMEhS+PpGo.1624892196724.45608
NC_015772	Koludarov_et_al_2021	CDS	10469185	10469339	.	+	0	Name=LOC100649304 CDS;ID=EWKMg4ru1zPvdBw+uzMEhS+PpGo.1624892196724.45608
NC_015772	Koludarov_et_al_2021	CDS	10471259	10471307	.	+	0	Name=LOC100649304 CDS;ID=EWKMg4ru1zPvdBw+uzMEhS+PpGo.1624892196724.45608
NC_015772	Koludarov_et_al_2021	CDS	10471393	10471460	.	+	0	Name=LOC100649304 CDS;ID=EWKMg4ru1zPvdBw+uzMEhS+PpGo.1624892196724.45608
NC_015772	Koludarov_et_al_2021	CDS	10242103	10242157	.	+	0	Name=LOC100649304 CDS;ID=EWKMg4ru1zPvdBw+uzMEhS+PpGo.1624892196724.45609
NC_015772	Koludarov_et_al_2021	CDS	10367671	10367718	.	+	0	Name=LOC100649304 CDS;ID=EWKMg4ru1zPvdBw+uzMEhS+PpGo.1624892196724.45609
NC_015772	Koludarov_et_al_2021	CDS	10398713	10398849	.	+	0	Name=LOC100649304 CDS;ID=EWKMg4ru1zPvdBw+uzMEhS+PpGo.1624892196724.45609
NC_015772	Koludarov_et_al_2021	CDS	10418606	10418797	.	+	0	Name=LOC100649304 CDS;ID=EWKMg4ru1zPvdBw+uzMEhS+PpGo.1624892196724.45609
NC_015772	Koludarov_et_al_2021	CDS	10445898	10445993	.	+	0	Name=LOC100649304 CDS;ID=EWKMg4ru1zPvdBw+uzMEhS+PpGo.1624892196724.45609
NC_015772	Koludarov_et_al_2021	CDS	10451997	10452063	.	+	0	Name=LOC100649304 CDS;ID=EWKMg4ru1zPvdBw+uzMEhS+PpGo.1624892196724.45609
NC_015772	Koludarov_et_al_2021	CDS	10469185	10469339	.	+	0	Name=LOC100649304 CDS;ID=EWKMg4ru1zPvdBw+uzMEhS+PpGo.1624892196724.45609
NC_015772	Koludarov_et_al_2021	CDS	10471259	10471307	.	+	0	Name=LOC100649304 CDS;ID=EWKMg4ru1zPvdBw+uzMEhS+PpGo.1624892196724.45609
NC_015772	Koludarov_et_al_2021	CDS	10471411	10471460	.	+	0	Name=LOC100649304 CDS;ID=EWKMg4ru1zPvdBw+uzMEhS+PpGo.1624892196724.45609
NC_015772	Koludarov_et_al_2021	CDS	8977723	8977915	.	+	0	Name=LOC100644185 CDS;ID=EWKMg4ru1zPvdBw+uzMEhS+PpGo.1624892196724.45610
NC_015772	Koludarov_et_al_2021	CDS	9171619	9171707	.	+	0	Name=LOC100644185 CDS;ID=EWKMg4ru1zPvdBw+uzMEhS+PpGo.1624892196724.45610
NC_015772	Koludarov_et_al_2021	CDS	9180954	9181098	.	+	0	Name=LOC100644185 CDS;ID=EWKMg4ru1zPvdBw+uzMEhS+PpGo.1624892196724.45610
NC_015772	Koludarov_et_al_2021	CDS	9184674	9184915	.	+	0	Name=LOC100644185 CDS;ID=EWKMg4ru1zPvdBw+uzMEhS+PpGo.1624892196724.45610
NC_015772	Koludarov_et_al_2021	CDS	9185268	9187235	.	+	0	Name=LOC100644185 CDS;ID=EWKMg4ru1zPvdBw+uzMEhS+PpGo.1624892196724.45610
NC_015772	Koludarov_et_al_2021	CDS	11916664	11916703	.	+	0	Name=LOC100642411 CDS;ID=EWKMg4ru1zPvdBw+uzMEhS+PpGo.1624892196724.45611
NC_015772	Koludarov_et_al_2021	CDS	12114367	12114623	.	+	0	Name=LOC100642411 CDS;ID=EWKMg4ru1zPvdBw+uzMEhS+PpGo.1624892196724.45611
NC_015772	Koludarov_et_al_2021	CDS	12115113	12115509	.	+	0	Name=LOC100642411 CDS;ID=EWKMg4ru1zPvdBw+uzMEhS+PpGo.1624892196724.45611
NC_015772	Koludarov_et_al_2021	CDS	12115870	12116586	.	+	0	Name=LOC100642411 CDS;ID=EWKMg4ru1zPvdBw+uzMEhS+PpGo.1624892196724.45611
NC_015772	Koludarov_et_al_2021	CDS	12116851	12117256	.	+	0	Name=LOC100642411 CDS;ID=EWKMg4ru1zPvdBw+uzMEhS+PpGo.1624892196724.45611
NC_015772	Koludarov_et_al_2021	CDS	12117542	12117800	.	+	0	Name=LOC100642411 CDS;ID=EWKMg4ru1zPvdBw+uzMEhS+PpGo.1624892196724.45611
NC_015772	Koludarov_et_al_2021	CDS	12117983	12118216	.	+	0	Name=LOC100642411 CDS;ID=EWKMg4ru1zPvdBw+uzMEhS+PpGo.1624892196724.45611
NC_015772	Koludarov_et_al_2021	CDS	12118424	12118855	.	+	0	Name=LOC100642411 CDS;ID=EWKMg4ru1zPvdBw+uzMEhS+PpGo.1624892196724.45611
NC_015772	Koludarov_et_al_2021	CDS	798028	798177	.	+	0	Name=LOC100642496 CDS;ID=EWKMg4ru1zPvdBw+uzMEhS+PpGo.1624892196724.45612
NC_015772	Koludarov_et_al_2021	CDS	799550	799768	.	+	0	Name=LOC100642496 CDS;ID=EWKMg4ru1zPvdBw+uzMEhS+PpGo.1624892196724.45612
NC_015772	Koludarov_et_al_2021	CDS	906784	906888	.	+	0	Name=LOC100642496 CDS;ID=EWKMg4ru1zPvdBw+uzMEhS+PpGo.1624892196724.45612
NC_015772	Koludarov_et_al_2021	CDS	915712	915799	.	+	0	Name=LOC100642496 CDS;ID=EWKMg4ru1zPvdBw+uzMEhS+PpGo.1624892196724.45612
NC_015772	Koludarov_et_al_2021	CDS	938182	938404	.	+	0	Name=LOC100642496 CDS;ID=EWKMg4ru1zPvdBw+uzMEhS+PpGo.1624892196724.45612
NC_015772	Koludarov_et_al_2021	CDS	958265	958352	.	+	0	Name=LOC100642496 CDS;ID=EWKMg4ru1zPvdBw+uzMEhS+PpGo.1624892196724.45612
NC_015772	Koludarov_et_al_2021	CDS	964410	964586	.	+	0	Name=LOC100642496 CDS;ID=EWKMg4ru1zPvdBw+uzMEhS+PpGo.1624892196724.45612
NC_015772	Koludarov_et_al_2021	CDS	965229	965984	.	+	0	Name=LOC100642496 CDS;ID=EWKMg4ru1zPvdBw+uzMEhS+PpGo.1624892196724.45612
NC_015772	Koludarov_et_al_2021	CDS	799683	799768	.	+	0	Name=LOC100642496 CDS;ID=EWKMg4ru1zPvdBw+uzMEhS+PpGo.1624892196724.45613
NC_015772	Koludarov_et_al_2021	CDS	835187	835364	.	+	0	Name=LOC100642496 CDS;ID=EWKMg4ru1zPvdBw+uzMEhS+PpGo.1624892196724.45613
NC_015772	Koludarov_et_al_2021	CDS	906784	906888	.	+	0	Name=LOC100642496 CDS;ID=EWKMg4ru1zPvdBw+uzMEhS+PpGo.1624892196724.45613
NC_015772	Koludarov_et_al_2021	CDS	915712	915799	.	+	0	Name=LOC100642496 CDS;ID=EWKMg4ru1zPvdBw+uzMEhS+PpGo.1624892196724.45613
NC_015772	Koludarov_et_al_2021	CDS	938182	938404	.	+	0	Name=LOC100642496 CDS;ID=EWKMg4ru1zPvdBw+uzMEhS+PpGo.1624892196724.45613
NC_015772	Koludarov_et_al_2021	CDS	958265	958352	.	+	0	Name=LOC100642496 CDS;ID=EWKMg4ru1zPvdBw+uzMEhS+PpGo.1624892196724.45613
NC_015772	Koludarov_et_al_2021	CDS	964410	964586	.	+	0	Name=LOC100642496 CDS;ID=EWKMg4ru1zPvdBw+uzMEhS+PpGo.1624892196724.45613
NC_015772	Koludarov_et_al_2021	CDS	965229	965984	.	+	0	Name=LOC100642496 CDS;ID=EWKMg4ru1zPvdBw+uzMEhS+PpGo.1624892196724.45613
NC_015772	Koludarov_et_al_2021	CDS	11234324	11234781	.	-	0	Name=LOC100646717 CDS;ID=EWKMg4ru1zPvdBw+uzMEhS+PpGo.1624892196725.45614
[truncated: 28,303 more rows]
