# Supplementary material for: Prevalent bee venom genes evolved before the aculeate stinger and eusociality
Source: BMC Biol. 2023 Oct 23;21:229. doi: 10.1186/s12915-023-01656-5 (PMC10591384; doi:10.1186/s12915-023-01656-5)
Supplement: Supplementary file 42 — Additional file 42. Gff files of all toxin gene annotations. [file 12915_2023_1656_MOESM42_ESM.zip › AdditionalFile9_ToxinGeneAnnotations/NIJG01000273.1._PLA2.gff_modified_Koludarov_et_al_2021.gff3]

##gff-version 3
##source-version geneious 2020.2.2
##sequence-region	NIJG01000273.1	1	6289788
NIJG01000273.1	Koludarov_et_al_2021	gene	1083311	1084887	.	+	.	Name=PLA2
NIJG01000273.1	funannotate	exon	5574189	5574230	.	+	.	ID=EuglossaDilemma_013626-T1.exon2;Parent=EuglossaDilemma_013626-T1
NIJG01000273.1	funannotate	exon	5573142	5573432	.	+	.	ID=EuglossaDilemma_013626-T1.exon1;Parent=EuglossaDilemma_013626-T1
NIJG01000273.1	funannotate	exon	5574577	5574744	.	+	.	ID=EuglossaDilemma_013626-T1.exon4;Parent=EuglossaDilemma_013626-T1
NIJG01000273.1	funannotate	exon	5574374	5574418	.	+	.	ID=EuglossaDilemma_013626-T1.exon3;Parent=EuglossaDilemma_013626-T1
NIJG01000273.1	funannotate	exon	4703550	4703717	.	+	.	ID=EuglossaDilemma_013592-T1.exon3;Parent=EuglossaDilemma_013592-T1
NIJG01000273.1	funannotate	exon	4704182	4704380	.	+	.	ID=EuglossaDilemma_013592-T1.exon4;Parent=EuglossaDilemma_013592-T1
NIJG01000273.1	funannotate	exon	4696911	4697065	.	+	.	ID=EuglossaDilemma_013592-T1.exon1;Parent=EuglossaDilemma_013592-T1
NIJG01000273.1	funannotate	exon	4702571	4702743	.	+	.	ID=EuglossaDilemma_013592-T1.exon2;Parent=EuglossaDilemma_013592-T1
NIJG01000273.1	funannotate	CDS	3918295	3918723	.	+	0	ID=EuglossaDilemma_013550-T1.cds;Parent=EuglossaDilemma_013550-T1
NIJG01000273.1	funannotate	exon	4705014	4705183	.	+	.	ID=EuglossaDilemma_013592-T1.exon7;Parent=EuglossaDilemma_013592-T1
NIJG01000273.1	funannotate	exon	4704487	4704685	.	+	.	ID=EuglossaDilemma_013592-T1.exon5;Parent=EuglossaDilemma_013592-T1
NIJG01000273.1	funannotate	exon	4704773	4704923	.	+	.	ID=EuglossaDilemma_013592-T1.exon6;Parent=EuglossaDilemma_013592-T1
NIJG01000273.1	funannotate	five_prime_UTR	3039721	3040392	.	-	.	ID=EuglossaDilemma_013478-T1.utr5p1;Parent=EuglossaDilemma_013478-T1
NIJG01000273.1	funannotate	five_prime_UTR	3039017	3039029	.	-	.	ID=EuglossaDilemma_013478-T1.utr5p2;Parent=EuglossaDilemma_013478-T1
NIJG01000273.1	funannotate	exon	71521	71526	.	+	.	ID=EuglossaDilemma_013229-T1.exon4;Parent=EuglossaDilemma_013229-T1
NIJG01000273.1	funannotate	exon	71136	71239	.	+	.	ID=EuglossaDilemma_013229-T1.exon2;Parent=EuglossaDilemma_013229-T1
NIJG01000273.1	funannotate	exon	71329	71442	.	+	.	ID=EuglossaDilemma_013229-T1.exon3;Parent=EuglossaDilemma_013229-T1
NIJG01000273.1	funannotate	exon	70995	71058	.	+	.	ID=EuglossaDilemma_013229-T1.exon1;Parent=EuglossaDilemma_013229-T1
NIJG01000273.1	funannotate	exon	2308059	2308240	.	+	.	ID=EuglossaDilemma_013446-T1.exon4;Parent=EuglossaDilemma_013446-T1
NIJG01000273.1	funannotate	exon	755245	755541	.	-	.	ID=EuglossaDilemma_013285-T1.exon2;Parent=EuglossaDilemma_013285-T1
NIJG01000273.1	funannotate	exon	2307735	2307934	.	+	.	ID=EuglossaDilemma_013446-T1.exon3;Parent=EuglossaDilemma_013446-T1
NIJG01000273.1	funannotate	exon	2307261	2307409	.	+	.	ID=EuglossaDilemma_013446-T1.exon2;Parent=EuglossaDilemma_013446-T1
NIJG01000273.1	funannotate	exon	2305414	2305653	.	+	.	ID=EuglossaDilemma_013446-T1.exon1;Parent=EuglossaDilemma_013446-T1
NIJG01000273.1	funannotate	exon	758089	758112	.	-	.	ID=EuglossaDilemma_013285-T1.exon1;Parent=EuglossaDilemma_013285-T1
NIJG01000273.1	funannotate	exon	2310147	2310390	.	+	.	ID=EuglossaDilemma_013446-T1.exon6;Parent=EuglossaDilemma_013446-T1
NIJG01000273.1	funannotate	exon	2309799	2310013	.	+	.	ID=EuglossaDilemma_013446-T1.exon5;Parent=EuglossaDilemma_013446-T1
NIJG01000273.1	funannotate	CDS	3174737	3175243	.	-	0	ID=EuglossaDilemma_013489-T1.cds;Parent=EuglossaDilemma_013489-T1
NIJG01000273.1	funannotate	CDS	4303384	4303426	.	-	0	ID=EuglossaDilemma_013572-T1.cds;Parent=EuglossaDilemma_013572-T1
NIJG01000273.1	funannotate	CDS	4301641	4301886	.	-	0	ID=EuglossaDilemma_013572-T1.cds;Parent=EuglossaDilemma_013572-T1
NIJG01000273.1	funannotate	CDS	4300317	4300487	.	-	0	ID=EuglossaDilemma_013572-T1.cds;Parent=EuglossaDilemma_013572-T1
NIJG01000273.1	funannotate	CDS	4298313	4298491	.	-	0	ID=EuglossaDilemma_013572-T1.cds;Parent=EuglossaDilemma_013572-T1
NIJG01000273.1	funannotate	CDS	4297312	4297419	.	-	0	ID=EuglossaDilemma_013572-T1.cds;Parent=EuglossaDilemma_013572-T1
NIJG01000273.1	funannotate	exon	1916857	1916889	.	-	.	ID=EuglossaDilemma_013409-T1.exon1;Parent=EuglossaDilemma_013409-T1
NIJG01000273.1	funannotate	exon	1916680	1916785	.	-	.	ID=EuglossaDilemma_013409-T1.exon2;Parent=EuglossaDilemma_013409-T1
NIJG01000273.1	funannotate	exon	1914093	1914412	.	-	.	ID=EuglossaDilemma_013409-T1.exon3;Parent=EuglossaDilemma_013409-T1
NIJG01000273.1	funannotate	exon	1912440	1913910	.	-	.	ID=EuglossaDilemma_013409-T1.exon4;Parent=EuglossaDilemma_013409-T1
NIJG01000273.1	funannotate	exon	1911144	1911287	.	-	.	ID=EuglossaDilemma_013409-T1.exon5;Parent=EuglossaDilemma_013409-T1
NIJG01000273.1	funannotate	exon	1910921	1911064	.	-	.	ID=EuglossaDilemma_013409-T1.exon6;Parent=EuglossaDilemma_013409-T1
NIJG01000273.1	funannotate	exon	1910190	1910266	.	-	.	ID=EuglossaDilemma_013409-T1.exon7;Parent=EuglossaDilemma_013409-T1
NIJG01000273.1	funannotate	exon	1909824	1909924	.	-	.	ID=EuglossaDilemma_013409-T1.exon8;Parent=EuglossaDilemma_013409-T1
NIJG01000273.1	funannotate	exon	1909454	1909725	.	-	.	ID=EuglossaDilemma_013409-T1.exon9;Parent=EuglossaDilemma_013409-T1
NIJG01000273.1	funannotate	CDS	1956243	1956484	.	+	0	ID=EuglossaDilemma_013418-T1.cds;Parent=EuglossaDilemma_013418-T1
NIJG01000273.1	funannotate	CDS	1956577	1956870	.	+	0	ID=EuglossaDilemma_013418-T1.cds;Parent=EuglossaDilemma_013418-T1
NIJG01000273.1	funannotate	CDS	1957186	1957537	.	+	0	ID=EuglossaDilemma_013418-T1.cds;Parent=EuglossaDilemma_013418-T1
NIJG01000273.1	funannotate	exon	3781501	3781766	.	-	.	ID=EuglossaDilemma_013536-T1.exon1;Parent=EuglossaDilemma_013536-T1
NIJG01000273.1	funannotate	exon	3781045	3781398	.	-	.	ID=EuglossaDilemma_013536-T1.exon2;Parent=EuglossaDilemma_013536-T1
NIJG01000273.1	funannotate	mRNA	5119559	5128293	.	+	.	ID=EuglossaDilemma_013614-T1;Parent=EuglossaDilemma_013614
NIJG01000273.1	funannotate	exon	3966402	3966734	.	+	.	ID=EuglossaDilemma_013555-T1.exon1;Parent=EuglossaDilemma_013555-T1
NIJG01000273.1	funannotate	CDS	2742587	2742615	.	+	0	ID=EuglossaDilemma_013467-T1.cds;Parent=EuglossaDilemma_013467-T1
NIJG01000273.1	funannotate	CDS	2743063	2743259	.	+	0	ID=EuglossaDilemma_013467-T1.cds;Parent=EuglossaDilemma_013467-T1
NIJG01000273.1	funannotate	CDS	2743825	2743947	.	+	0	ID=EuglossaDilemma_013467-T1.cds;Parent=EuglossaDilemma_013467-T1
NIJG01000273.1	funannotate	CDS	2746183	2746472	.	+	0	ID=EuglossaDilemma_013467-T1.cds;Parent=EuglossaDilemma_013467-T1
NIJG01000273.1	funannotate	CDS	2746540	2746747	.	+	0	ID=EuglossaDilemma_013467-T1.cds;Parent=EuglossaDilemma_013467-T1
NIJG01000273.1	funannotate	CDS	2746928	2747053	.	+	0	ID=EuglossaDilemma_013467-T1.cds;Parent=EuglossaDilemma_013467-T1
NIJG01000273.1	funannotate	CDS	2747143	2747366	.	+	0	ID=EuglossaDilemma_013467-T1.cds;Parent=EuglossaDilemma_013467-T1
NIJG01000273.1	funannotate	CDS	2747435	2747768	.	+	0	ID=EuglossaDilemma_013467-T1.cds;Parent=EuglossaDilemma_013467-T1
NIJG01000273.1	funannotate	CDS	2748274	2748464	.	+	0	ID=EuglossaDilemma_013467-T1.cds;Parent=EuglossaDilemma_013467-T1
NIJG01000273.1	funannotate	CDS	558664	558717	.	-	0	ID=EuglossaDilemma_013270-T1.cds;Parent=EuglossaDilemma_013270-T1
NIJG01000273.1	funannotate	CDS	557164	558589	.	-	0	ID=EuglossaDilemma_013270-T1.cds;Parent=EuglossaDilemma_013270-T1
NIJG01000273.1	funannotate	CDS	556654	557095	.	-	0	ID=EuglossaDilemma_013270-T1.cds;Parent=EuglossaDilemma_013270-T1
NIJG01000273.1	funannotate	CDS	555387	556584	.	-	0	ID=EuglossaDilemma_013270-T1.cds;Parent=EuglossaDilemma_013270-T1
NIJG01000273.1	funannotate	CDS	555040	555182	.	-	0	ID=EuglossaDilemma_013270-T1.cds;Parent=EuglossaDilemma_013270-T1
NIJG01000273.1	funannotate	CDS	554721	554874	.	-	0	ID=EuglossaDilemma_013270-T1.cds;Parent=EuglossaDilemma_013270-T1
NIJG01000273.1	funannotate	CDS	5324141	5324629	.	-	0	ID=EuglossaDilemma_013619-T1.cds;Parent=EuglossaDilemma_013619-T1
NIJG01000273.1	funannotate	CDS	5320957	5321208	.	-	0	ID=EuglossaDilemma_013619-T1.cds;Parent=EuglossaDilemma_013619-T1
NIJG01000273.1	funannotate	mRNA	3384846	3385772	.	+	.	ID=EuglossaDilemma_013500-T1;Parent=EuglossaDilemma_013500
NIJG01000273.1	funannotate	mRNA	5573142	5574744	.	+	.	ID=EuglossaDilemma_013626-T1;Parent=EuglossaDilemma_013626
NIJG01000273.1	funannotate	exon	2731994	2732256	.	+	.	ID=EuglossaDilemma_013465-T1.exon1;Parent=EuglossaDilemma_013465-T1
NIJG01000273.1	funannotate	exon	2734163	2734542	.	+	.	ID=EuglossaDilemma_013465-T1.exon9;Parent=EuglossaDilemma_013465-T1
NIJG01000273.1	funannotate	exon	2733928	2734085	.	+	.	ID=EuglossaDilemma_013465-T1.exon8;Parent=EuglossaDilemma_013465-T1
NIJG01000273.1	funannotate	exon	2733775	2733850	.	+	.	ID=EuglossaDilemma_013465-T1.exon7;Parent=EuglossaDilemma_013465-T1
NIJG01000273.1	funannotate	exon	2733483	2733696	.	+	.	ID=EuglossaDilemma_013465-T1.exon6;Parent=EuglossaDilemma_013465-T1
NIJG01000273.1	funannotate	exon	2733305	2733411	.	+	.	ID=EuglossaDilemma_013465-T1.exon5;Parent=EuglossaDilemma_013465-T1
NIJG01000273.1	funannotate	exon	2733108	2733233	.	+	.	ID=EuglossaDilemma_013465-T1.exon4;Parent=EuglossaDilemma_013465-T1
NIJG01000273.1	funannotate	exon	2732867	2733028	.	+	.	ID=EuglossaDilemma_013465-T1.exon3;Parent=EuglossaDilemma_013465-T1
NIJG01000273.1	funannotate	exon	2732637	2732778	.	+	.	ID=EuglossaDilemma_013465-T1.exon2;Parent=EuglossaDilemma_013465-T1
NIJG01000273.1	funannotate	three_prime_UTR	2398252	2398287	.	+	.	ID=EuglossaDilemma_013456-T1.utr3p1;Parent=EuglossaDilemma_013456-T1
NIJG01000273.1	funannotate	mRNA	5848323	5849944	.	+	.	ID=EuglossaDilemma_013638-T1;Ontology_term=GO:0046983%2CGO:0003677%2CGO:0006355;Dbxref=PFAM:PF00010%2CPFAM:PF07527%2CInterPro:IPR036638%2CInterPro:IPR011598%2CInterPro:IPR003650;Parent=EuglossaDilemma_013638
NIJG01000273.1	funannotate	exon	1269408	1269800	.	-	.	ID=EuglossaDilemma_013338-T1.exon1;Parent=EuglossaDilemma_013338-T1
NIJG01000273.1	funannotate	exon	1990367	1990409	.	+	.	ID=EuglossaDilemma_013427-T1.exon5;Parent=EuglossaDilemma_013427-T1
NIJG01000273.1	funannotate	mRNA	3655415	3655756	.	-	.	ID=EuglossaDilemma_013524-T1;Parent=EuglossaDilemma_013524
NIJG01000273.1	funannotate	CDS	825236	825535	.	+	0	ID=EuglossaDilemma_013292-T1.cds;Parent=EuglossaDilemma_013292-T1
NIJG01000273.1	funannotate	exon	1988132	1988324	.	+	.	ID=EuglossaDilemma_013427-T1.exon4;Parent=EuglossaDilemma_013427-T1
NIJG01000273.1	funannotate	exon	1987658	1987881	.	+	.	ID=EuglossaDilemma_013427-T1.exon3;Parent=EuglossaDilemma_013427-T1
NIJG01000273.1	funannotate	exon	1986694	1986835	.	+	.	ID=EuglossaDilemma_013427-T1.exon2;Parent=EuglossaDilemma_013427-T1
NIJG01000273.1	funannotate	exon	1986331	1986427	.	+	.	ID=EuglossaDilemma_013427-T1.exon1;Parent=EuglossaDilemma_013427-T1
NIJG01000273.1	funannotate	exon	1370268	1370385	.	-	.	ID=EuglossaDilemma_013356-T1.exon5;Parent=EuglossaDilemma_013356-T1
NIJG01000273.1	funannotate	exon	1370097	1370206	.	-	.	ID=EuglossaDilemma_013356-T1.exon6;Parent=EuglossaDilemma_013356-T1
NIJG01000273.1	funannotate	exon	1372763	1372942	.	-	.	ID=EuglossaDilemma_013356-T1.exon3;Parent=EuglossaDilemma_013356-T1
NIJG01000273.1	funannotate	exon	1370451	1370518	.	-	.	ID=EuglossaDilemma_013356-T1.exon4;Parent=EuglossaDilemma_013356-T1
NIJG01000273.1	funannotate	exon	1370029	1370035	.	-	.	ID=EuglossaDilemma_013356-T1.exon7;Parent=EuglossaDilemma_013356-T1
NIJG01000273.1	funannotate	exon	1369512	1369617	.	-	.	ID=EuglossaDilemma_013356-T1.exon8;Parent=EuglossaDilemma_013356-T1
NIJG01000273.1	funannotate	CDS	2266146	2266502	.	-	0	ID=EuglossaDilemma_013445-T1.cds;Parent=EuglossaDilemma_013445-T1
NIJG01000273.1	funannotate	CDS	2265502	2265694	.	-	0	ID=EuglossaDilemma_013445-T1.cds;Parent=EuglossaDilemma_013445-T1
NIJG01000273.1	funannotate	CDS	2264903	2265036	.	-	0	ID=EuglossaDilemma_013445-T1.cds;Parent=EuglossaDilemma_013445-T1
NIJG01000273.1	funannotate	CDS	2264531	2264704	.	-	0	ID=EuglossaDilemma_013445-T1.cds;Parent=EuglossaDilemma_013445-T1
NIJG01000273.1	funannotate	CDS	2263883	2264133	.	-	0	ID=EuglossaDilemma_013445-T1.cds;Parent=EuglossaDilemma_013445-T1
NIJG01000273.1	funannotate	CDS	2262795	2263110	.	-	0	ID=EuglossaDilemma_013445-T1.cds;Parent=EuglossaDilemma_013445-T1
NIJG01000273.1	funannotate	exon	1373228	1373259	.	-	.	ID=EuglossaDilemma_013356-T1.exon1;Parent=EuglossaDilemma_013356-T1
NIJG01000273.1	funannotate	exon	1373001	1373144	.	-	.	ID=EuglossaDilemma_013356-T1.exon2;Parent=EuglossaDilemma_013356-T1
NIJG01000273.1	funannotate	CDS	4785355	4786002	.	+	0	ID=EuglossaDilemma_013602-T1.cds;Parent=EuglossaDilemma_013602-T1
NIJG01000273.1	funannotate	CDS	4786081	4786255	.	+	0	ID=EuglossaDilemma_013602-T1.cds;Parent=EuglossaDilemma_013602-T1
NIJG01000273.1	funannotate	CDS	4788264	4788313	.	+	0	ID=EuglossaDilemma_013602-T1.cds;Parent=EuglossaDilemma_013602-T1
NIJG01000273.1	funannotate	exon	3097327	3097443	.	+	.	ID=EuglossaDilemma_013483-T1.exon3;Parent=EuglossaDilemma_013483-T1
NIJG01000273.1	funannotate	exon	3097168	3097247	.	+	.	ID=EuglossaDilemma_013483-T1.exon2;Parent=EuglossaDilemma_013483-T1
NIJG01000273.1	funannotate	exon	3097748	3097953	.	+	.	ID=EuglossaDilemma_013483-T1.exon5;Parent=EuglossaDilemma_013483-T1
NIJG01000273.1	funannotate	exon	3097534	3097671	.	+	.	ID=EuglossaDilemma_013483-T1.exon4;Parent=EuglossaDilemma_013483-T1
NIJG01000273.1	funannotate	exon	1812165	1812460	.	-	.	ID=EuglossaDilemma_013394-T1.exon3;Parent=EuglossaDilemma_013394-T1
NIJG01000273.1	funannotate	exon	1811944	1812084	.	-	.	ID=EuglossaDilemma_013394-T1.exon4;Parent=EuglossaDilemma_013394-T1
NIJG01000273.1	funannotate	exon	1812737	1812752	.	-	.	ID=EuglossaDilemma_013394-T1.exon1;Parent=EuglossaDilemma_013394-T1
NIJG01000273.1	funannotate	exon	3096991	3097096	.	+	.	ID=EuglossaDilemma_013483-T1.exon1;Parent=EuglossaDilemma_013483-T1
NIJG01000273.1	funannotate	exon	1812594	1812632	.	-	.	ID=EuglossaDilemma_013394-T1.exon2;Parent=EuglossaDilemma_013394-T1
NIJG01000273.1	funannotate	CDS	5495979	5496047	.	-	0	ID=EuglossaDilemma_013624-T1.cds;Parent=EuglossaDilemma_013624-T1
NIJG01000273.1	funannotate	CDS	5495416	5495511	.	-	0	ID=EuglossaDilemma_013624-T1.cds;Parent=EuglossaDilemma_013624-T1
NIJG01000273.1	funannotate	CDS	5490771	5491940	.	-	0	ID=EuglossaDilemma_013624-T1.cds;Parent=EuglossaDilemma_013624-T1
NIJG01000273.1	funannotate	exon	1811006	1811380	.	-	.	ID=EuglossaDilemma_013394-T1.exon7;Parent=EuglossaDilemma_013394-T1
NIJG01000273.1	funannotate	exon	1810585	1810913	.	-	.	ID=EuglossaDilemma_013394-T1.exon8;Parent=EuglossaDilemma_013394-T1
NIJG01000273.1	funannotate	exon	1811701	1811877	.	-	.	ID=EuglossaDilemma_013394-T1.exon5;Parent=EuglossaDilemma_013394-T1
NIJG01000273.1	funannotate	exon	1811469	1811611	.	-	.	ID=EuglossaDilemma_013394-T1.exon6;Parent=EuglossaDilemma_013394-T1
NIJG01000273.1	funannotate	exon	3098217	3098374	.	+	.	ID=EuglossaDilemma_013483-T1.exon7;Parent=EuglossaDilemma_013483-T1
NIJG01000273.1	funannotate	exon	3098019	3098140	.	+	.	ID=EuglossaDilemma_013483-T1.exon6;Parent=EuglossaDilemma_013483-T1
NIJG01000273.1	funannotate	exon	1809903	1810519	.	-	.	ID=EuglossaDilemma_013394-T1.exon9;Parent=EuglossaDilemma_013394-T1
NIJG01000273.1	funannotate	exon	3098792	3098881	.	+	.	ID=EuglossaDilemma_013483-T1.exon9;Parent=EuglossaDilemma_013483-T1
NIJG01000273.1	funannotate	exon	3098450	3098721	.	+	.	ID=EuglossaDilemma_013483-T1.exon8;Parent=EuglossaDilemma_013483-T1
NIJG01000273.1	funannotate	mRNA	3513507	3516122	.	-	.	ID=EuglossaDilemma_013512-T1;Parent=EuglossaDilemma_013512
NIJG01000273.1	funannotate	CDS	23794	23900	.	-	0	ID=EuglossaDilemma_013221-T1.cds;Parent=EuglossaDilemma_013221-T1
NIJG01000273.1	funannotate	CDS	23219	23589	.	-	0	ID=EuglossaDilemma_013221-T1.cds;Parent=EuglossaDilemma_013221-T1
NIJG01000273.1	funannotate	CDS	22553	23018	.	-	0	ID=EuglossaDilemma_013221-T1.cds;Parent=EuglossaDilemma_013221-T1
NIJG01000273.1	funannotate	CDS	21521	22222	.	-	0	ID=EuglossaDilemma_013221-T1.cds;Parent=EuglossaDilemma_013221-T1
NIJG01000273.1	funannotate	CDS	21010	21413	.	-	0	ID=EuglossaDilemma_013221-T1.cds;Parent=EuglossaDilemma_013221-T1
NIJG01000273.1	funannotate	CDS	20668	20854	.	-	0	ID=EuglossaDilemma_013221-T1.cds;Parent=EuglossaDilemma_013221-T1
NIJG01000273.1	funannotate	CDS	20382	20580	.	-	0	ID=EuglossaDilemma_013221-T1.cds;Parent=EuglossaDilemma_013221-T1
NIJG01000273.1	funannotate	CDS	1976406	1976544	.	-	0	ID=EuglossaDilemma_013423-T1.cds;Parent=EuglossaDilemma_013423-T1
NIJG01000273.1	funannotate	CDS	1976045	1976313	.	-	0	ID=EuglossaDilemma_013423-T1.cds;Parent=EuglossaDilemma_013423-T1
NIJG01000273.1	funannotate	CDS	1974156	1975970	.	-	0	ID=EuglossaDilemma_013423-T1.cds;Parent=EuglossaDilemma_013423-T1
NIJG01000273.1	funannotate	CDS	1270641	1270966	.	+	0	ID=EuglossaDilemma_013339-T1.cds;Parent=EuglossaDilemma_013339-T1
NIJG01000273.1	funannotate	CDS	1271443	1271635	.	+	0	ID=EuglossaDilemma_013339-T1.cds;Parent=EuglossaDilemma_013339-T1
NIJG01000273.1	funannotate	CDS	1271795	1272245	.	+	0	ID=EuglossaDilemma_013339-T1.cds;Parent=EuglossaDilemma_013339-T1
NIJG01000273.1	funannotate	CDS	1272326	1272378	.	+	0	ID=EuglossaDilemma_013339-T1.cds;Parent=EuglossaDilemma_013339-T1
NIJG01000273.1	funannotate	mRNA	1967052	1970365	.	+	.	ID=EuglossaDilemma_013422-T1;Dbxref=PFAM:PF12718%2CInterPro:IPR000533%2CPFAM:PF00261;Parent=EuglossaDilemma_013422
NIJG01000273.1	funannotate	exon	4355341	4355519	.	+	.	ID=EuglossaDilemma_013574-T1.exon4;Parent=EuglossaDilemma_013574-T1
NIJG01000273.1	funannotate	exon	4355081	4355201	.	+	.	ID=EuglossaDilemma_013574-T1.exon3;Parent=EuglossaDilemma_013574-T1
NIJG01000273.1	funannotate	exon	4354859	4354999	.	+	.	ID=EuglossaDilemma_013574-T1.exon2;Parent=EuglossaDilemma_013574-T1
NIJG01000273.1	funannotate	exon	4354590	4354793	.	+	.	ID=EuglossaDilemma_013574-T1.exon1;Parent=EuglossaDilemma_013574-T1
NIJG01000273.1	funannotate	exon	4355589	4355693	.	+	.	ID=EuglossaDilemma_013574-T1.exon5;Parent=EuglossaDilemma_013574-T1
NIJG01000273.1	funannotate	exon	3962369	3962419	.	-	.	ID=EuglossaDilemma_013554-T1.exon1;Parent=EuglossaDilemma_013554-T1
NIJG01000273.1	funannotate	exon	3961000	3961356	.	-	.	ID=EuglossaDilemma_013554-T1.exon2;Parent=EuglossaDilemma_013554-T1
NIJG01000273.1	funannotate	mRNA	1829026	1831190	.	-	.	ID=EuglossaDilemma_013399-T1;Ontology_term=GO:0006269;Dbxref=PFAM:PF04104%2CInterPro:IPR016558%2CInterPro:IPR007238;Parent=EuglossaDilemma_013399
NIJG01000273.1	funannotate	exon	3598194	3598466	.	+	.	ID=EuglossaDilemma_013518-T1.exon1;Parent=EuglossaDilemma_013518-T1
NIJG01000273.1	funannotate	CDS	1833219	1833299	.	-	0	ID=EuglossaDilemma_013400-T1.cds;Parent=EuglossaDilemma_013400-T1
NIJG01000273.1	funannotate	CDS	1832631	1832970	.	-	0	ID=EuglossaDilemma_013400-T1.cds;Parent=EuglossaDilemma_013400-T1
NIJG01000273.1	funannotate	CDS	1832302	1832537	.	-	0	ID=EuglossaDilemma_013400-T1.cds;Parent=EuglossaDilemma_013400-T1
NIJG01000273.1	funannotate	CDS	1832073	1832231	.	-	0	ID=EuglossaDilemma_013400-T1.cds;Parent=EuglossaDilemma_013400-T1
NIJG01000273.1	funannotate	CDS	1831722	1832000	.	-	0	ID=EuglossaDilemma_013400-T1.cds;Parent=EuglossaDilemma_013400-T1
NIJG01000273.1	funannotate	mRNA	2031378	2067208	.	+	.	ID=EuglossaDilemma_013434-T1;Ontology_term=GO:0003677%2CGO:0006357;Dbxref=InterPro:IPR014756%2CPFAM:PF03859%2CInterPro:IPR005559%2CPFAM:PF12796%2CInterPro:IPR020683%2CInterPro:IPR036770%2CInterPro:IPR013783%2CPFAM:PF01833%2CInterPro:IPR002909%2CInterPro:IPR043661;Parent=EuglossaDilemma_013434
NIJG01000273.1	funannotate	exon	3794074	3794151	.	-	.	ID=EuglossaDilemma_013538-T1.exon16;Parent=EuglossaDilemma_013538-T1
NIJG01000273.1	funannotate	exon	3794387	3794472	.	-	.	ID=EuglossaDilemma_013538-T1.exon15;Parent=EuglossaDilemma_013538-T1
NIJG01000273.1	funannotate	exon	3794556	3794701	.	-	.	ID=EuglossaDilemma_013538-T1.exon14;Parent=EuglossaDilemma_013538-T1
NIJG01000273.1	funannotate	exon	3794768	3795056	.	-	.	ID=EuglossaDilemma_013538-T1.exon13;Parent=EuglossaDilemma_013538-T1
NIJG01000273.1	funannotate	exon	3796028	3796212	.	-	.	ID=EuglossaDilemma_013538-T1.exon12;Parent=EuglossaDilemma_013538-T1
NIJG01000273.1	funannotate	exon	3796340	3796462	.	-	.	ID=EuglossaDilemma_013538-T1.exon11;Parent=EuglossaDilemma_013538-T1
NIJG01000273.1	funannotate	exon	3796569	3796729	.	-	.	ID=EuglossaDilemma_013538-T1.exon10;Parent=EuglossaDilemma_013538-T1
NIJG01000273.1	funannotate	mRNA	1908974	1916889	.	-	.	ID=EuglossaDilemma_013409-T1;Ontology_term=GO:0004252%2CGO:0006508;Dbxref=PFAM:PF00089%2CInterPro:IPR018114%2CInterPro:IPR033116%2CInterPro:IPR043504%2CInterPro:IPR009003%2CInterPro:IPR001314%2CInterPro:IPR001254;Parent=EuglossaDilemma_013409
NIJG01000273.1	funannotate	CDS	1017691	1017749	.	-	0	ID=EuglossaDilemma_013317-T1.cds;Parent=EuglossaDilemma_013317-T1
NIJG01000273.1	funannotate	CDS	1017451	1017602	.	-	0	ID=EuglossaDilemma_013317-T1.cds;Parent=EuglossaDilemma_013317-T1
NIJG01000273.1	funannotate	CDS	1017288	1017378	.	-	0	ID=EuglossaDilemma_013317-T1.cds;Parent=EuglossaDilemma_013317-T1
NIJG01000273.1	funannotate	CDS	1017104	1017207	.	-	0	ID=EuglossaDilemma_013317-T1.cds;Parent=EuglossaDilemma_013317-T1
NIJG01000273.1	funannotate	CDS	1016584	1017011	.	-	0	ID=EuglossaDilemma_013317-T1.cds;Parent=EuglossaDilemma_013317-T1
NIJG01000273.1	funannotate	CDS	1012999	1016490	.	-	0	ID=EuglossaDilemma_013317-T1.cds;Parent=EuglossaDilemma_013317-T1
NIJG01000273.1	funannotate	exon	1520381	1520541	.	+	.	ID=EuglossaDilemma_013374-T1.exon1;Parent=EuglossaDilemma_013374-T1
NIJG01000273.1	funannotate	exon	1520630	1520754	.	+	.	ID=EuglossaDilemma_013374-T1.exon2;Parent=EuglossaDilemma_013374-T1
NIJG01000273.1	funannotate	exon	1520844	1520920	.	+	.	ID=EuglossaDilemma_013374-T1.exon3;Parent=EuglossaDilemma_013374-T1
NIJG01000273.1	funannotate	exon	1521000	1521122	.	+	.	ID=EuglossaDilemma_013374-T1.exon4;Parent=EuglossaDilemma_013374-T1
NIJG01000273.1	funannotate	exon	1521208	1521422	.	+	.	ID=EuglossaDilemma_013374-T1.exon5;Parent=EuglossaDilemma_013374-T1
NIJG01000273.1	funannotate	exon	1523538	1523678	.	+	.	ID=EuglossaDilemma_013374-T1.exon6;Parent=EuglossaDilemma_013374-T1
NIJG01000273.1	funannotate	exon	1523779	1523970	.	+	.	ID=EuglossaDilemma_013374-T1.exon7;Parent=EuglossaDilemma_013374-T1
NIJG01000273.1	funannotate	exon	1524058	1524754	.	+	.	ID=EuglossaDilemma_013374-T1.exon8;Parent=EuglossaDilemma_013374-T1
NIJG01000273.1	funannotate	exon	1524833	1525140	.	+	.	ID=EuglossaDilemma_013374-T1.exon9;Parent=EuglossaDilemma_013374-T1
NIJG01000273.1	funannotate	mRNA	70995	71526	.	+	.	ID=EuglossaDilemma_013229-T1;Dbxref=PFAM:PF09799%2CInterPro:IPR019184;Parent=EuglossaDilemma_013229
NIJG01000273.1	funannotate	three_prime_UTR	5711006	5711380	.	+	.	ID=EuglossaDilemma_013632-T1.utr3p1;Parent=EuglossaDilemma_013632-T1
NIJG01000273.1	funannotate	three_prime_UTR	5451408	5451509	.	+	.	ID=EuglossaDilemma_013623-T1.utr3p1;Parent=EuglossaDilemma_013623-T1
NIJG01000273.1	funannotate	CDS	533744	533797	.	+	0	ID=EuglossaDilemma_013266-T1.cds;Parent=EuglossaDilemma_013266-T1
NIJG01000273.1	funannotate	CDS	533862	534054	.	+	0	ID=EuglossaDilemma_013266-T1.cds;Parent=EuglossaDilemma_013266-T1
NIJG01000273.1	funannotate	CDS	534129	534363	.	+	0	ID=EuglossaDilemma_013266-T1.cds;Parent=EuglossaDilemma_013266-T1
NIJG01000273.1	funannotate	CDS	534447	534603	.	+	0	ID=EuglossaDilemma_013266-T1.cds;Parent=EuglossaDilemma_013266-T1
NIJG01000273.1	funannotate	CDS	534744	534905	.	+	0	ID=EuglossaDilemma_013266-T1.cds;Parent=EuglossaDilemma_013266-T1
NIJG01000273.1	funannotate	CDS	535044	535199	.	+	0	ID=EuglossaDilemma_013266-T1.cds;Parent=EuglossaDilemma_013266-T1
NIJG01000273.1	funannotate	exon	748342	748477	.	-	.	ID=EuglossaDilemma_013284-T1.exon4;Parent=EuglossaDilemma_013284-T1
NIJG01000273.1	funannotate	exon	749364	749465	.	-	.	ID=EuglossaDilemma_013284-T1.exon3;Parent=EuglossaDilemma_013284-T1
NIJG01000273.1	funannotate	exon	751297	751330	.	-	.	ID=EuglossaDilemma_013284-T1.exon2;Parent=EuglossaDilemma_013284-T1
NIJG01000273.1	funannotate	exon	753440	753529	.	-	.	ID=EuglossaDilemma_013284-T1.exon1;Parent=EuglossaDilemma_013284-T1
NIJG01000273.1	funannotate	CDS	795056	795258	.	+	0	ID=EuglossaDilemma_013288-T1.cds;Parent=EuglossaDilemma_013288-T1
NIJG01000273.1	funannotate	CDS	796057	796177	.	+	0	ID=EuglossaDilemma_013288-T1.cds;Parent=EuglossaDilemma_013288-T1
NIJG01000273.1	funannotate	mRNA	1919776	1920485	.	-	.	ID=EuglossaDilemma_013410-T1;Parent=EuglossaDilemma_013410
NIJG01000273.1	funannotate	exon	349356	349474	.	+	.	ID=EuglossaDilemma_013243-T1.exon11;Parent=EuglossaDilemma_013243-T1
NIJG01000273.1	funannotate	exon	349568	349741	.	+	.	ID=EuglossaDilemma_013243-T1.exon12;Parent=EuglossaDilemma_013243-T1
NIJG01000273.1	funannotate	mRNA	3096991	3099138	.	+	.	ID=EuglossaDilemma_013483-T1;Ontology_term=GO:0031071%2CGO:0003824%2CGO:0030170%2CGO:0044571;Dbxref=InterPro:IPR015424%2CInterPro:IPR016454%2CPFAM:PF01212%2CInterPro:IPR015421%2CInterPro:IPR010240%2CInterPro:IPR020578%2CInterPro:IPR015422%2CInterPro:IPR000192%2CPFAM:PF00266;Parent=EuglossaDilemma_013483
NIJG01000273.1	funannotate	exon	348773	349020	.	+	.	ID=EuglossaDilemma_013243-T1.exon10;Parent=EuglossaDilemma_013243-T1
NIJG01000273.1	funannotate	CDS	4712845	4713005	.	+	0	ID=EuglossaDilemma_013594-T1.cds;Parent=EuglossaDilemma_013594-T1
NIJG01000273.1	funannotate	CDS	4713486	4713555	.	+	0	ID=EuglossaDilemma_013594-T1.cds;Parent=EuglossaDilemma_013594-T1
NIJG01000273.1	funannotate	CDS	4713899	4714151	.	+	0	ID=EuglossaDilemma_013594-T1.cds;Parent=EuglossaDilemma_013594-T1
NIJG01000273.1	funannotate	CDS	4714279	4714461	.	+	0	ID=EuglossaDilemma_013594-T1.cds;Parent=EuglossaDilemma_013594-T1
NIJG01000273.1	funannotate	CDS	4714545	4714755	.	+	0	ID=EuglossaDilemma_013594-T1.cds;Parent=EuglossaDilemma_013594-T1
NIJG01000273.1	funannotate	CDS	4714899	4715027	.	+	0	ID=EuglossaDilemma_013594-T1.cds;Parent=EuglossaDilemma_013594-T1
NIJG01000273.1	funannotate	CDS	4715107	4715321	.	+	0	ID=EuglossaDilemma_013594-T1.cds;Parent=EuglossaDilemma_013594-T1
NIJG01000273.1	funannotate	CDS	4715407	4715898	.	+	0	ID=EuglossaDilemma_013594-T1.cds;Parent=EuglossaDilemma_013594-T1
NIJG01000273.1	funannotate	CDS	4715973	4716221	.	+	0	ID=EuglossaDilemma_013594-T1.cds;Parent=EuglossaDilemma_013594-T1
NIJG01000273.1	funannotate	CDS	4717493	4717527	.	+	0	ID=EuglossaDilemma_013594-T1.cds;Parent=EuglossaDilemma_013594-T1
NIJG01000273.1	funannotate	exon	68744	68974	.	-	.	ID=EuglossaDilemma_013228-T1.exon4;Parent=EuglossaDilemma_013228-T1
NIJG01000273.1	funannotate	exon	69056	69380	.	-	.	ID=EuglossaDilemma_013228-T1.exon3;Parent=EuglossaDilemma_013228-T1
NIJG01000273.1	funannotate	exon	69483	69877	.	-	.	ID=EuglossaDilemma_013228-T1.exon2;Parent=EuglossaDilemma_013228-T1
NIJG01000273.1	funannotate	exon	69947	70267	.	-	.	ID=EuglossaDilemma_013228-T1.exon1;Parent=EuglossaDilemma_013228-T1
NIJG01000273.1	funannotate	exon	566825	567036	.	-	.	ID=EuglossaDilemma_013272-T1.exon15;Parent=EuglossaDilemma_013272-T1
NIJG01000273.1	funannotate	exon	568362	568611	.	-	.	ID=EuglossaDilemma_013272-T1.exon10;Parent=EuglossaDilemma_013272-T1
NIJG01000273.1	funannotate	exon	568031	568293	.	-	.	ID=EuglossaDilemma_013272-T1.exon11;Parent=EuglossaDilemma_013272-T1
NIJG01000273.1	funannotate	exon	567812	567963	.	-	.	ID=EuglossaDilemma_013272-T1.exon12;Parent=EuglossaDilemma_013272-T1
NIJG01000273.1	funannotate	exon	567568	567736	.	-	.	ID=EuglossaDilemma_013272-T1.exon13;Parent=EuglossaDilemma_013272-T1
NIJG01000273.1	funannotate	exon	567110	567482	.	-	.	ID=EuglossaDilemma_013272-T1.exon14;Parent=EuglossaDilemma_013272-T1
NIJG01000273.1	funannotate	CDS	1509790	1510032	.	-	0	ID=EuglossaDilemma_013371-T1.cds;Parent=EuglossaDilemma_013371-T1
NIJG01000273.1	funannotate	CDS	1509282	1509678	.	-	0	ID=EuglossaDilemma_013371-T1.cds;Parent=EuglossaDilemma_013371-T1
NIJG01000273.1	funannotate	CDS	1509073	1509206	.	-	0	ID=EuglossaDilemma_013371-T1.cds;Parent=EuglossaDilemma_013371-T1
NIJG01000273.1	funannotate	CDS	1508546	1508638	.	-	0	ID=EuglossaDilemma_013371-T1.cds;Parent=EuglossaDilemma_013371-T1
NIJG01000273.1	funannotate	CDS	1508301	1508476	.	-	0	ID=EuglossaDilemma_013371-T1.cds;Parent=EuglossaDilemma_013371-T1
NIJG01000273.1	funannotate	CDS	1507937	1508075	.	-	0	ID=EuglossaDilemma_013371-T1.cds;Parent=EuglossaDilemma_013371-T1
NIJG01000273.1	funannotate	CDS	1507670	1507883	.	-	0	ID=EuglossaDilemma_013371-T1.cds;Parent=EuglossaDilemma_013371-T1
NIJG01000273.1	funannotate	CDS	1507503	1507593	.	-	0	ID=EuglossaDilemma_013371-T1.cds;Parent=EuglossaDilemma_013371-T1
NIJG01000273.1	funannotate	CDS	1507259	1507429	.	-	0	ID=EuglossaDilemma_013371-T1.cds;Parent=EuglossaDilemma_013371-T1
NIJG01000273.1	funannotate	CDS	1506937	1507193	.	-	0	ID=EuglossaDilemma_013371-T1.cds;Parent=EuglossaDilemma_013371-T1
NIJG01000273.1	funannotate	CDS	1506699	1506862	.	-	0	ID=EuglossaDilemma_013371-T1.cds;Parent=EuglossaDilemma_013371-T1
NIJG01000273.1	funannotate	exon	5619226	5619336	.	-	.	ID=EuglossaDilemma_013627-T1.exon4;Parent=EuglossaDilemma_013627-T1
NIJG01000273.1	funannotate	exon	5618869	5619057	.	-	.	ID=EuglossaDilemma_013627-T1.exon5;Parent=EuglossaDilemma_013627-T1
NIJG01000273.1	funannotate	mRNA	1337215	1343393	.	+	.	ID=EuglossaDilemma_013351-T1;Dbxref=PFAM:PF13889%2CInterPro:IPR025261%2CPFAM:PF13915%2CInterPro:IPR033473;Parent=EuglossaDilemma_013351
NIJG01000273.1	funannotate	exon	5619556	5619716	.	-	.	ID=EuglossaDilemma_013627-T1.exon2;Parent=EuglossaDilemma_013627-T1
NIJG01000273.1	funannotate	exon	5619418	5619498	.	-	.	ID=EuglossaDilemma_013627-T1.exon3;Parent=EuglossaDilemma_013627-T1
NIJG01000273.1	funannotate	exon	4694746	4695024	.	-	.	ID=EuglossaDilemma_013591-T1.exon1;Parent=EuglossaDilemma_013591-T1
NIJG01000273.1	funannotate	CDS	3598194	3598466	.	+	0	ID=EuglossaDilemma_013518-T1.cds;Parent=EuglossaDilemma_013518-T1
NIJG01000273.1	funannotate	exon	5619781	5619907	.	-	.	ID=EuglossaDilemma_013627-T1.exon1;Parent=EuglossaDilemma_013627-T1
NIJG01000273.1	funannotate	CDS	4260470	4260501	.	-	0	ID=EuglossaDilemma_013568-T1.cds;Parent=EuglossaDilemma_013568-T1
NIJG01000273.1	funannotate	CDS	4260172	4260337	.	-	0	ID=EuglossaDilemma_013568-T1.cds;Parent=EuglossaDilemma_013568-T1
NIJG01000273.1	funannotate	CDS	4257436	4257522	.	-	0	ID=EuglossaDilemma_013568-T1.cds;Parent=EuglossaDilemma_013568-T1
NIJG01000273.1	funannotate	CDS	4248553	4248726	.	-	0	ID=EuglossaDilemma_013568-T1.cds;Parent=EuglossaDilemma_013568-T1
NIJG01000273.1	funannotate	CDS	4248026	4248232	.	-	0	ID=EuglossaDilemma_013568-T1.cds;Parent=EuglossaDilemma_013568-T1
NIJG01000273.1	funannotate	five_prime_UTR	944344	944780	.	-	.	ID=EuglossaDilemma_013303-T1.utr5p1;Parent=EuglossaDilemma_013303-T1
NIJG01000273.1	funannotate	mRNA	2872938	2873825	.	+	.	ID=EuglossaDilemma_013471-T1;Parent=EuglossaDilemma_013471
NIJG01000273.1	funannotate	exon	1377958	1379245	.	+	.	ID=EuglossaDilemma_013357-T1.exon1;Parent=EuglossaDilemma_013357-T1
NIJG01000273.1	funannotate	mRNA	1421109	1421483	.	+	.	ID=EuglossaDilemma_013363-T1;Parent=EuglossaDilemma_013363
NIJG01000273.1	funannotate	exon	3777857	3777872	.	-	.	ID=EuglossaDilemma_013535-T1.exon1;Parent=EuglossaDilemma_013535-T1
NIJG01000273.1	funannotate	exon	3777365	3777666	.	-	.	ID=EuglossaDilemma_013535-T1.exon2;Parent=EuglossaDilemma_013535-T1
NIJG01000273.1	funannotate	exon	4951824	4952267	.	-	.	ID=EuglossaDilemma_013607-T1.exon1;Parent=EuglossaDilemma_013607-T1
NIJG01000273.1	funannotate	exon	1806303	1806376	.	-	.	ID=EuglossaDilemma_013393-T1.exon1;Parent=EuglossaDilemma_013393-T1
NIJG01000273.1	funannotate	CDS	3839282	3839292	.	+	0	ID=EuglossaDilemma_013546-T1.cds;Parent=EuglossaDilemma_013546-T1
NIJG01000273.1	funannotate	CDS	3840515	3840771	.	+	0	ID=EuglossaDilemma_013546-T1.cds;Parent=EuglossaDilemma_013546-T1
NIJG01000273.1	funannotate	CDS	3840899	3840992	.	+	0	ID=EuglossaDilemma_013546-T1.cds;Parent=EuglossaDilemma_013546-T1
NIJG01000273.1	funannotate	CDS	3841069	3841138	.	+	0	ID=EuglossaDilemma_013546-T1.cds;Parent=EuglossaDilemma_013546-T1
NIJG01000273.1	funannotate	mRNA	1693059	1693874	.	+	.	ID=EuglossaDilemma_013387-T1;Parent=EuglossaDilemma_013387
NIJG01000273.1	funannotate	exon	357532	357958	.	+	.	ID=EuglossaDilemma_013245-T1.exon10;Parent=EuglossaDilemma_013245-T1
NIJG01000273.1	funannotate	exon	358311	358462	.	+	.	ID=EuglossaDilemma_013245-T1.exon12;Parent=EuglossaDilemma_013245-T1
NIJG01000273.1	funannotate	mRNA	2456686	2456898	.	+	.	ID=EuglossaDilemma_013458-T1;Parent=EuglossaDilemma_013458
NIJG01000273.1	funannotate	exon	358030	358228	.	+	.	ID=EuglossaDilemma_013245-T1.exon11;Parent=EuglossaDilemma_013245-T1
NIJG01000273.1	funannotate	exon	358686	358700	.	+	.	ID=EuglossaDilemma_013245-T1.exon14;Parent=EuglossaDilemma_013245-T1
NIJG01000273.1	funannotate	exon	358525	358629	.	+	.	ID=EuglossaDilemma_013245-T1.exon13;Parent=EuglossaDilemma_013245-T1
NIJG01000273.1	funannotate	exon	369405	369564	.	-	.	ID=EuglossaDilemma_013248-T1.exon3;Parent=EuglossaDilemma_013248-T1
NIJG01000273.1	funannotate	exon	371531	371588	.	-	.	ID=EuglossaDilemma_013248-T1.exon1;Parent=EuglossaDilemma_013248-T1
NIJG01000273.1	funannotate	exon	369635	369779	.	-	.	ID=EuglossaDilemma_013248-T1.exon2;Parent=EuglossaDilemma_013248-T1
NIJG01000273.1	funannotate	mRNA	1528772	1529165	.	+	.	ID=EuglossaDilemma_013375-T1;Dbxref=PFAM:PF01826%2CInterPro:IPR002919%2CInterPro:IPR036084;Parent=EuglossaDilemma_013375
NIJG01000273.1	funannotate	exon	1267362	1268093	.	-	.	ID=EuglossaDilemma_013337-T1.exon1;Parent=EuglossaDilemma_013337-T1
NIJG01000273.1	funannotate	mRNA	2305414	2310390	.	+	.	ID=EuglossaDilemma_013446-T1;Ontology_term=GO:0016021%2CGO:0007186%2CGO:0008528%2CGO:0004930;Dbxref=PFAM:PF10328%2CPFAM:PF00001%2CInterPro:IPR000276%2CInterPro:IPR017452%2CInterPro:IPR001556;Parent=EuglossaDilemma_013446
NIJG01000273.1	funannotate	mRNA	1994768	1995088	.	-	.	ID=EuglossaDilemma_013428-T1;Parent=EuglossaDilemma_013428
NIJG01000273.1	funannotate	exon	2738565	2738621	.	-	.	ID=EuglossaDilemma_013466-T1.exon1;Parent=EuglossaDilemma_013466-T1
NIJG01000273.1	funannotate	exon	2737842	2738105	.	-	.	ID=EuglossaDilemma_013466-T1.exon2;Parent=EuglossaDilemma_013466-T1
NIJG01000273.1	funannotate	exon	2737687	2737750	.	-	.	ID=EuglossaDilemma_013466-T1.exon3;Parent=EuglossaDilemma_013466-T1
NIJG01000273.1	funannotate	exon	2737476	2737604	.	-	.	ID=EuglossaDilemma_013466-T1.exon4;Parent=EuglossaDilemma_013466-T1
NIJG01000273.1	funannotate	exon	2737234	2737390	.	-	.	ID=EuglossaDilemma_013466-T1.exon5;Parent=EuglossaDilemma_013466-T1
NIJG01000273.1	funannotate	exon	2737065	2737166	.	-	.	ID=EuglossaDilemma_013466-T1.exon6;Parent=EuglossaDilemma_013466-T1
NIJG01000273.1	funannotate	exon	2736860	2736986	.	-	.	ID=EuglossaDilemma_013466-T1.exon7;Parent=EuglossaDilemma_013466-T1
NIJG01000273.1	funannotate	CDS	4728474	4728580	.	-	0	ID=EuglossaDilemma_013595-T1.cds;Parent=EuglossaDilemma_013595-T1
NIJG01000273.1	funannotate	CDS	4728182	4728378	.	-	0	ID=EuglossaDilemma_013595-T1.cds;Parent=EuglossaDilemma_013595-T1
NIJG01000273.1	funannotate	CDS	4727481	4727626	.	-	0	ID=EuglossaDilemma_013595-T1.cds;Parent=EuglossaDilemma_013595-T1
NIJG01000273.1	funannotate	CDS	4726172	4726320	.	-	0	ID=EuglossaDilemma_013595-T1.cds;Parent=EuglossaDilemma_013595-T1
NIJG01000273.1	funannotate	CDS	4725771	4726024	.	-	0	ID=EuglossaDilemma_013595-T1.cds;Parent=EuglossaDilemma_013595-T1
NIJG01000273.1	funannotate	CDS	4725432	4725689	.	-	0	ID=EuglossaDilemma_013595-T1.cds;Parent=EuglossaDilemma_013595-T1
NIJG01000273.1	funannotate	CDS	4725154	4725356	.	-	0	ID=EuglossaDilemma_013595-T1.cds;Parent=EuglossaDilemma_013595-T1
NIJG01000273.1	funannotate	CDS	4724701	4724880	.	-	0	ID=EuglossaDilemma_013595-T1.cds;Parent=EuglossaDilemma_013595-T1
NIJG01000273.1	funannotate	CDS	4724399	4724610	.	-	0	ID=EuglossaDilemma_013595-T1.cds;Parent=EuglossaDilemma_013595-T1
NIJG01000273.1	funannotate	CDS	4724052	4724274	.	-	0	ID=EuglossaDilemma_013595-T1.cds;Parent=EuglossaDilemma_013595-T1
NIJG01000273.1	funannotate	CDS	4723810	4723986	.	-	0	ID=EuglossaDilemma_013595-T1.cds;Parent=EuglossaDilemma_013595-T1
NIJG01000273.1	funannotate	CDS	4723555	4723717	.	-	0	ID=EuglossaDilemma_013595-T1.cds;Parent=EuglossaDilemma_013595-T1
NIJG01000273.1	funannotate	CDS	4723208	4723417	.	-	0	ID=EuglossaDilemma_013595-T1.cds;Parent=EuglossaDilemma_013595-T1
NIJG01000273.1	funannotate	CDS	4723022	4723128	.	-	0	ID=EuglossaDilemma_013595-T1.cds;Parent=EuglossaDilemma_013595-T1
NIJG01000273.1	funannotate	CDS	4722606	4722881	.	-	0	ID=EuglossaDilemma_013595-T1.cds;Parent=EuglossaDilemma_013595-T1
NIJG01000273.1	funannotate	exon	2736618	2736782	.	-	.	ID=EuglossaDilemma_013466-T1.exon8;Parent=EuglossaDilemma_013466-T1
NIJG01000273.1	funannotate	mRNA	1951122	1952781	.	+	.	ID=EuglossaDilemma_013416-T1;Ontology_term=GO:0007608%2CGO:0004984%2CGO:0005549%2CGO:0016020;Dbxref=InterPro:IPR004117%2CPFAM:PF02949;Parent=EuglossaDilemma_013416
NIJG01000273.1	funannotate	exon	527907	527988	.	-	.	ID=EuglossaDilemma_013265-T1.exon3;Parent=EuglossaDilemma_013265-T1
NIJG01000273.1	funannotate	exon	528847	528997	.	-	.	ID=EuglossaDilemma_013265-T1.exon2;Parent=EuglossaDilemma_013265-T1
NIJG01000273.1	funannotate	exon	529444	529777	.	-	.	ID=EuglossaDilemma_013265-T1.exon1;Parent=EuglossaDilemma_013265-T1
NIJG01000273.1	funannotate	mRNA	3733829	3738213	.	-	.	ID=EuglossaDilemma_013531-T1;Parent=EuglossaDilemma_013531
NIJG01000273.1	funannotate	three_prime_UTR	452291	453836	.	-	.	ID=EuglossaDilemma_013260-T1.utr3p1;Parent=EuglossaDilemma_013260-T1
NIJG01000273.1	funannotate	exon	1543300	1543644	.	-	.	ID=EuglossaDilemma_013376-T1.exon1;Parent=EuglossaDilemma_013376-T1
NIJG01000273.1	funannotate	mRNA	3966402	3966734	.	+	.	ID=EuglossaDilemma_013555-T1;Parent=EuglossaDilemma_013555
NIJG01000273.1	funannotate	exon	3093451	3093752	.	+	.	ID=EuglossaDilemma_013482-T1.exon1;Parent=EuglossaDilemma_013482-T1
NIJG01000273.1	funannotate	exon	3094179	3094287	.	+	.	ID=EuglossaDilemma_013482-T1.exon2;Parent=EuglossaDilemma_013482-T1
NIJG01000273.1	funannotate	exon	3094348	3094517	.	+	.	ID=EuglossaDilemma_013482-T1.exon3;Parent=EuglossaDilemma_013482-T1
NIJG01000273.1	funannotate	exon	3094593	3094841	.	+	.	ID=EuglossaDilemma_013482-T1.exon4;Parent=EuglossaDilemma_013482-T1
NIJG01000273.1	funannotate	exon	3094928	3095088	.	+	.	ID=EuglossaDilemma_013482-T1.exon5;Parent=EuglossaDilemma_013482-T1
NIJG01000273.1	funannotate	exon	3095161	3095250	.	+	.	ID=EuglossaDilemma_013482-T1.exon6;Parent=EuglossaDilemma_013482-T1
NIJG01000273.1	funannotate	exon	3095328	3096401	.	+	.	ID=EuglossaDilemma_013482-T1.exon7;Parent=EuglossaDilemma_013482-T1
NIJG01000273.1	funannotate	mRNA	609771	611418	.	+	.	ID=EuglossaDilemma_013278-T1;Parent=EuglossaDilemma_013278
NIJG01000273.1	funannotate	exon	4951035	4951778	.	-	.	ID=EuglossaDilemma_013606-T1.exon1;Parent=EuglossaDilemma_013606-T1
NIJG01000273.1	funannotate	mRNA	822426	823400	.	-	.	ID=EuglossaDilemma_013291-T1;Parent=EuglossaDilemma_013291
NIJG01000273.1	funannotate	mRNA	1852689	1859084	.	-	.	ID=EuglossaDilemma_013404-T1;Ontology_term=GO:0016021;Dbxref=PFAM:PF07782%2CInterPro:IPR012858;Parent=EuglossaDilemma_013404
NIJG01000273.1	funannotate	exon	1262983	1263235	.	+	.	ID=EuglossaDilemma_013336-T1.exon1;Parent=EuglossaDilemma_013336-T1
NIJG01000273.1	funannotate	exon	1263694	1263771	.	+	.	ID=EuglossaDilemma_013336-T1.exon2;Parent=EuglossaDilemma_013336-T1
NIJG01000273.1	funannotate	exon	1265100	1265309	.	+	.	ID=EuglossaDilemma_013336-T1.exon3;Parent=EuglossaDilemma_013336-T1
NIJG01000273.1	funannotate	exon	1265382	1265526	.	+	.	ID=EuglossaDilemma_013336-T1.exon4;Parent=EuglossaDilemma_013336-T1
NIJG01000273.1	funannotate	exon	1265943	1266155	.	+	.	ID=EuglossaDilemma_013336-T1.exon5;Parent=EuglossaDilemma_013336-T1
NIJG01000273.1	funannotate	exon	1266355	1266603	.	+	.	ID=EuglossaDilemma_013336-T1.exon6;Parent=EuglossaDilemma_013336-T1
NIJG01000273.1	funannotate	exon	1266671	1266751	.	+	.	ID=EuglossaDilemma_013336-T1.exon7;Parent=EuglossaDilemma_013336-T1
NIJG01000273.1	funannotate	exon	1272326	1272378	.	+	.	ID=EuglossaDilemma_013339-T1.exon4;Parent=EuglossaDilemma_013339-T1
NIJG01000273.1	funannotate	exon	1269979	1270966	.	+	.	ID=EuglossaDilemma_013339-T1.exon1;Parent=EuglossaDilemma_013339-T1
NIJG01000273.1	funannotate	exon	1271795	1272245	.	+	.	ID=EuglossaDilemma_013339-T1.exon3;Parent=EuglossaDilemma_013339-T1
NIJG01000273.1	funannotate	exon	1271443	1271635	.	+	.	ID=EuglossaDilemma_013339-T1.exon2;Parent=EuglossaDilemma_013339-T1
NIJG01000273.1	funannotate	mRNA	3810855	3819746	.	-	.	ID=EuglossaDilemma_013543-T1;Ontology_term=GO:0003824%2CGO:0030170%2CGO:0016831%2CGO:0019752;Dbxref=InterPro:IPR015424%2CInterPro:IPR021115%2CPFAM:PF00282%2CInterPro:IPR015421%2CInterPro:IPR002129;Parent=EuglossaDilemma_013543
NIJG01000273.1	funannotate	mRNA	4952328	4954754	.	-	.	ID=EuglossaDilemma_013608-T1;Parent=EuglossaDilemma_013608
NIJG01000273.1	funannotate	mRNA	329951	336600	.	+	.	ID=EuglossaDilemma_013242-T1;Ontology_term=GO:0007155%2CGO:0005515%2CGO:0045296;Dbxref=InterPro:IPR013284%2CPFAM:PF00514%2CInterPro:IPR011989%2CInterPro:IPR000225%2CInterPro:IPR016024;Parent=EuglossaDilemma_013242
NIJG01000273.1	funannotate	mRNA	1492878	1493416	.	-	.	ID=EuglossaDilemma_013368-T1;Parent=EuglossaDilemma_013368
NIJG01000273.1	funannotate	mRNA	3022788	3023144	.	+	.	ID=EuglossaDilemma_013477-T1;Parent=EuglossaDilemma_013477
NIJG01000273.1	funannotate	exon	3792300	3792482	.	+	.	ID=EuglossaDilemma_013537-T1.exon5;Parent=EuglossaDilemma_013537-T1
NIJG01000273.1	funannotate	exon	3792165	3792227	.	+	.	ID=EuglossaDilemma_013537-T1.exon4;Parent=EuglossaDilemma_013537-T1
NIJG01000273.1	funannotate	exon	3792561	3792782	.	+	.	ID=EuglossaDilemma_013537-T1.exon6;Parent=EuglossaDilemma_013537-T1
NIJG01000273.1	funannotate	exon	3787355	3789283	.	+	.	ID=EuglossaDilemma_013537-T1.exon1;Parent=EuglossaDilemma_013537-T1
NIJG01000273.1	funannotate	exon	3791926	3792095	.	+	.	ID=EuglossaDilemma_013537-T1.exon3;Parent=EuglossaDilemma_013537-T1
NIJG01000273.1	funannotate	exon	3790185	3790275	.	+	.	ID=EuglossaDilemma_013537-T1.exon2;Parent=EuglossaDilemma_013537-T1
NIJG01000273.1	funannotate	CDS	3202746	3202823	.	+	0	ID=EuglossaDilemma_013493-T1.cds;Parent=EuglossaDilemma_013493-T1
NIJG01000273.1	funannotate	CDS	3202938	3203138	.	+	0	ID=EuglossaDilemma_013493-T1.cds;Parent=EuglossaDilemma_013493-T1
NIJG01000273.1	funannotate	CDS	3203214	3203279	.	+	0	ID=EuglossaDilemma_013493-T1.cds;Parent=EuglossaDilemma_013493-T1
NIJG01000273.1	funannotate	exon	746945	748075	.	-	.	ID=EuglossaDilemma_013284-T1.exon6;Parent=EuglossaDilemma_013284-T1
NIJG01000273.1	funannotate	exon	748108	748256	.	-	.	ID=EuglossaDilemma_013284-T1.exon5;Parent=EuglossaDilemma_013284-T1
NIJG01000273.1	funannotate	mRNA	2731994	2735211	.	+	.	ID=EuglossaDilemma_013465-T1;Ontology_term=GO:0003677%2CGO:0005524%2CGO:0006260%2CGO:0032508;Dbxref=InterPro:IPR018525%2CInterPro:IPR041562%2CInterPro:IPR012340%2CPFAM:PF00493%2CInterPro:IPR027417%2CInterPro:IPR001208%2CInterPro:IPR033762%2CInterPro:IPR031327%2CInterPro:IPR003593%2CPFAM:PF17855%2CPFAM:PF07728%2CPFAM:PF17207;Parent=EuglossaDilemma_013465
NIJG01000273.1	funannotate	mRNA	71939	73212	.	-	.	ID=EuglossaDilemma_013230-T1;Ontology_term=GO:0120009%2CGO:0120013%2CGO:0005737;Dbxref=PFAM:PF08718%2CInterPro:IPR014830%2CInterPro:IPR036497;Parent=EuglossaDilemma_013230
NIJG01000273.1	funannotate	exon	6100559	6100922	.	-	.	ID=EuglossaDilemma_013643-T1.exon2;Parent=EuglossaDilemma_013643-T1
NIJG01000273.1	funannotate	exon	6101064	6101182	.	-	.	ID=EuglossaDilemma_013643-T1.exon1;Parent=EuglossaDilemma_013643-T1
NIJG01000273.1	funannotate	three_prime_UTR	3565418	3566677	.	-	.	ID=EuglossaDilemma_013515-T1.utr3p1;Parent=EuglossaDilemma_013515-T1
NIJG01000273.1	funannotate	mRNA	4696911	4705183	.	+	.	ID=EuglossaDilemma_013592-T1;Dbxref=PFAM:PF12146%2CInterPro:IPR012020%2CInterPro:IPR029058%2CInterPro:IPR000073;Parent=EuglossaDilemma_013592
NIJG01000273.1	funannotate	exon	542970	543201	.	+	.	ID=EuglossaDilemma_013267-T1.exon1;Parent=EuglossaDilemma_013267-T1
NIJG01000273.1	funannotate	exon	2263883	2264133	.	-	.	ID=EuglossaDilemma_013445-T1.exon5;Parent=EuglossaDilemma_013445-T1
NIJG01000273.1	funannotate	tRNA	1806303	1806376	.	-	.	ID=EuglossaDilemma_013393-T1;Parent=EuglossaDilemma_013393
NIJG01000273.1	funannotate	exon	2264531	2264704	.	-	.	ID=EuglossaDilemma_013445-T1.exon4;Parent=EuglossaDilemma_013445-T1
NIJG01000273.1	funannotate	exon	2262795	2263110	.	-	.	ID=EuglossaDilemma_013445-T1.exon6;Parent=EuglossaDilemma_013445-T1
NIJG01000273.1	funannotate	exon	2266146	2266502	.	-	.	ID=EuglossaDilemma_013445-T1.exon1;Parent=EuglossaDilemma_013445-T1
NIJG01000273.1	funannotate	mRNA	4150132	4236204	.	-	.	ID=EuglossaDilemma_013567-T1;Ontology_term=GO:0004144%2CGO:0008374%2CGO:0019432;Dbxref=InterPro:IPR004299%2CInterPro:IPR027251%2CInterPro:IPR014371%2CPFAM:PF03062;Parent=EuglossaDilemma_013567
NIJG01000273.1	funannotate	exon	2264903	2265036	.	-	.	ID=EuglossaDilemma_013445-T1.exon3;Parent=EuglossaDilemma_013445-T1
NIJG01000273.1	funannotate	exon	2265502	2265694	.	-	.	ID=EuglossaDilemma_013445-T1.exon2;Parent=EuglossaDilemma_013445-T1
NIJG01000273.1	funannotate	exon	543303	543406	.	+	.	ID=EuglossaDilemma_013267-T1.exon2;Parent=EuglossaDilemma_013267-T1
NIJG01000273.1	funannotate	exon	543819	543983	.	+	.	ID=EuglossaDilemma_013267-T1.exon3;Parent=EuglossaDilemma_013267-T1
NIJG01000273.1	funannotate	mRNA	2364640	2367900	.	+	.	ID=EuglossaDilemma_013453-T1;Parent=EuglossaDilemma_013453
NIJG01000273.1	funannotate	mRNA	533497	535199	.	+	.	ID=EuglossaDilemma_013266-T1;Parent=EuglossaDilemma_013266
NIJG01000273.1	funannotate	mRNA	1622471	1624614	.	-	.	ID=EuglossaDilemma_013381-T1;Parent=EuglossaDilemma_013381
NIJG01000273.1	funannotate	exon	4301641	4301886	.	-	.	ID=EuglossaDilemma_013572-T1.exon2;Parent=EuglossaDilemma_013572-T1
NIJG01000273.1	funannotate	exon	4303384	4303426	.	-	.	ID=EuglossaDilemma_013572-T1.exon1;Parent=EuglossaDilemma_013572-T1
NIJG01000273.1	funannotate	exon	4298313	4298491	.	-	.	ID=EuglossaDilemma_013572-T1.exon4;Parent=EuglossaDilemma_013572-T1
NIJG01000273.1	funannotate	exon	4300317	4300487	.	-	.	ID=EuglossaDilemma_013572-T1.exon3;Parent=EuglossaDilemma_013572-T1
NIJG01000273.1	funannotate	exon	4297312	4297419	.	-	.	ID=EuglossaDilemma_013572-T1.exon5;Parent=EuglossaDilemma_013572-T1
NIJG01000273.1	funannotate	exon	4486012	4487408	.	-	.	ID=EuglossaDilemma_013575-T1.exon2;Parent=EuglossaDilemma_013575-T1
NIJG01000273.1	funannotate	exon	4487565	4487685	.	-	.	ID=EuglossaDilemma_013575-T1.exon1;Parent=EuglossaDilemma_013575-T1
NIJG01000273.1	funannotate	mRNA	4527660	4528968	.	+	.	ID=EuglossaDilemma_013580-T1;Parent=EuglossaDilemma_013580
NIJG01000273.1	funannotate	mRNA	402168	412519	.	-	.	ID=EuglossaDilemma_013254-T1;Ontology_term=GO:0005515;Dbxref=PFAM:PF13854%2CPFAM:PF07646%2CPFAM:PF13418%2CInterPro:IPR015915%2CPFAM:PF13964%2CPFAM:PF13415%2CPFAM:PF01344;Parent=EuglossaDilemma_013254
NIJG01000273.1	funannotate	mRNA	4523338	4524272	.	-	.	ID=EuglossaDilemma_013579-T1;Parent=EuglossaDilemma_013579
NIJG01000273.1	funannotate	mRNA	2168691	2169616	.	-	.	ID=EuglossaDilemma_013441-T1;Parent=EuglossaDilemma_013441
NIJG01000273.1	funannotate	five_prime_UTR	3718603	3719517	.	-	.	ID=EuglossaDilemma_013528-T1.utr5p1;Parent=EuglossaDilemma_013528-T1
NIJG01000273.1	funannotate	mRNA	1039816	1043552	.	-	.	ID=EuglossaDilemma_013319-T1;Ontology_term=GO:0005525%2CGO:0003924;Dbxref=InterPro:IPR031950%2CInterPro:IPR004161%2CPFAM:PF00679%2CInterPro:IPR000640%2CPFAM:PF14492%2CPFAM:PF16004%2CInterPro:IPR000795%2CInterPro:IPR005225%2CInterPro:IPR041095%2CPFAM:PF00009%2CInterPro:IPR009000%2CPFAM:PF03144%2CInterPro:IPR005517%2CInterPro:IPR035655%2CInterPro:IPR020568%2CInterPro:IPR027417%2CPFAM:PF03764%2CInte…
NIJG01000273.1	funannotate	exon	2319599	2322672	.	-	.	ID=EuglossaDilemma_013448-T1.exon1;Parent=EuglossaDilemma_013448-T1
NIJG01000273.1	funannotate	exon	2318761	2318925	.	-	.	ID=EuglossaDilemma_013448-T1.exon2;Parent=EuglossaDilemma_013448-T1
NIJG01000273.1	funannotate	CDS	2752578	2752931	.	-	0	ID=EuglossaDilemma_013468-T1.cds;Parent=EuglossaDilemma_013468-T1
NIJG01000273.1	funannotate	exon	2316336	2316605	.	-	.	ID=EuglossaDilemma_013448-T1.exon5;Parent=EuglossaDilemma_013448-T1
NIJG01000273.1	funannotate	exon	2314387	2316064	.	-	.	ID=EuglossaDilemma_013448-T1.exon6;Parent=EuglossaDilemma_013448-T1
NIJG01000273.1	funannotate	exon	2317966	2318135	.	-	.	ID=EuglossaDilemma_013448-T1.exon3;Parent=EuglossaDilemma_013448-T1
NIJG01000273.1	funannotate	exon	2317018	2317401	.	-	.	ID=EuglossaDilemma_013448-T1.exon4;Parent=EuglossaDilemma_013448-T1
NIJG01000273.1	funannotate	exon	366444	366585	.	+	.	ID=EuglossaDilemma_013247-T1.exon9;Parent=EuglossaDilemma_013247-T1
NIJG01000273.1	funannotate	exon	365991	366355	.	+	.	ID=EuglossaDilemma_013247-T1.exon8;Parent=EuglossaDilemma_013247-T1
NIJG01000273.1	funannotate	exon	364925	365096	.	+	.	ID=EuglossaDilemma_013247-T1.exon5;Parent=EuglossaDilemma_013247-T1
NIJG01000273.1	funannotate	exon	364677	364838	.	+	.	ID=EuglossaDilemma_013247-T1.exon4;Parent=EuglossaDilemma_013247-T1
NIJG01000273.1	funannotate	exon	365494	365908	.	+	.	ID=EuglossaDilemma_013247-T1.exon7;Parent=EuglossaDilemma_013247-T1
NIJG01000273.1	funannotate	exon	365195	365310	.	+	.	ID=EuglossaDilemma_013247-T1.exon6;Parent=EuglossaDilemma_013247-T1
NIJG01000273.1	funannotate	exon	72348	72498	.	-	.	ID=EuglossaDilemma_013230-T1.exon4;Parent=EuglossaDilemma_013230-T1
NIJG01000273.1	funannotate	exon	363631	363894	.	+	.	ID=EuglossaDilemma_013247-T1.exon1;Parent=EuglossaDilemma_013247-T1
NIJG01000273.1	funannotate	exon	71939	72115	.	-	.	ID=EuglossaDilemma_013230-T1.exon5;Parent=EuglossaDilemma_013230-T1
NIJG01000273.1	funannotate	exon	72843	72898	.	-	.	ID=EuglossaDilemma_013230-T1.exon2;Parent=EuglossaDilemma_013230-T1
NIJG01000273.1	funannotate	exon	364421	364585	.	+	.	ID=EuglossaDilemma_013247-T1.exon3;Parent=EuglossaDilemma_013247-T1
NIJG01000273.1	funannotate	exon	72640	72761	.	-	.	ID=EuglossaDilemma_013230-T1.exon3;Parent=EuglossaDilemma_013230-T1
NIJG01000273.1	funannotate	exon	364088	364339	.	+	.	ID=EuglossaDilemma_013247-T1.exon2;Parent=EuglossaDilemma_013247-T1
NIJG01000273.1	funannotate	exon	72981	73212	.	-	.	ID=EuglossaDilemma_013230-T1.exon1;Parent=EuglossaDilemma_013230-T1
NIJG01000273.1	funannotate	three_prime_UTR	2075260	2075429	.	-	.	ID=EuglossaDilemma_013436-T1.utr3p1;Parent=EuglossaDilemma_013436-T1
NIJG01000273.1	funannotate	CDS	4815839	4815910	.	-	0	ID=EuglossaDilemma_013603-T1.cds;Parent=EuglossaDilemma_013603-T1
NIJG01000273.1	funannotate	CDS	4814465	4814635	.	-	0	ID=EuglossaDilemma_013603-T1.cds;Parent=EuglossaDilemma_013603-T1
NIJG01000273.1	funannotate	CDS	4804904	4805048	.	-	0	ID=EuglossaDilemma_013603-T1.cds;Parent=EuglossaDilemma_013603-T1
NIJG01000273.1	funannotate	CDS	4797636	4797887	.	-	0	ID=EuglossaDilemma_013603-T1.cds;Parent=EuglossaDilemma_013603-T1
NIJG01000273.1	funannotate	CDS	4796872	4797046	.	-	0	ID=EuglossaDilemma_013603-T1.cds;Parent=EuglossaDilemma_013603-T1
NIJG01000273.1	funannotate	CDS	4796654	4796760	.	-	0	ID=EuglossaDilemma_013603-T1.cds;Parent=EuglossaDilemma_013603-T1
NIJG01000273.1	funannotate	CDS	4795987	4796120	.	-	0	ID=EuglossaDilemma_013603-T1.cds;Parent=EuglossaDilemma_013603-T1
NIJG01000273.1	funannotate	CDS	4795264	4795422	.	-	0	ID=EuglossaDilemma_013603-T1.cds;Parent=EuglossaDilemma_013603-T1
NIJG01000273.1	funannotate	CDS	4793576	4793742	.	-	0	ID=EuglossaDilemma_013603-T1.cds;Parent=EuglossaDilemma_013603-T1
NIJG01000273.1	funannotate	CDS	4792777	4793153	.	-	0	ID=EuglossaDilemma_013603-T1.cds;Parent=EuglossaDilemma_013603-T1
NIJG01000273.1	funannotate	CDS	4792038	4792189	.	-	0	ID=EuglossaDilemma_013603-T1.cds;Parent=EuglossaDilemma_013603-T1
NIJG01000273.1	funannotate	CDS	4791761	4791968	.	-	0	ID=EuglossaDilemma_013603-T1.cds;Parent=EuglossaDilemma_013603-T1
NIJG01000273.1	funannotate	CDS	4790733	4790947	.	-	0	ID=EuglossaDilemma_013603-T1.cds;Parent=EuglossaDilemma_013603-T1
NIJG01000273.1	funannotate	CDS	5534440	5534742	.	+	0	ID=EuglossaDilemma_013625-T1.cds;Parent=EuglossaDilemma_013625-T1
NIJG01000273.1	funannotate	exon	67584	68674	.	-	.	ID=EuglossaDilemma_013227-T1.exon1;Parent=EuglossaDilemma_013227-T1
NIJG01000273.1	funannotate	mRNA	985070	985968	.	+	.	ID=EuglossaDilemma_013307-T1;Ontology_term=GO:1903259;Dbxref=InterPro:IPR015362%2CPFAM:PF09282%2CInterPro:IPR039333%2CInterPro:IPR036348;Parent=EuglossaDilemma_013307
NIJG01000273.1	funannotate	mRNA	1234179	1235261	.	-	.	ID=EuglossaDilemma_013332-T1;Parent=EuglossaDilemma_013332
NIJG01000273.1	funannotate	exon	65906	66128	.	-	.	ID=EuglossaDilemma_013227-T1.exon5;Parent=EuglossaDilemma_013227-T1
NIJG01000273.1	funannotate	exon	66208	66344	.	-	.	ID=EuglossaDilemma_013227-T1.exon4;Parent=EuglossaDilemma_013227-T1
NIJG01000273.1	funannotate	exon	66433	66753	.	-	.	ID=EuglossaDilemma_013227-T1.exon3;Parent=EuglossaDilemma_013227-T1
NIJG01000273.1	funannotate	exon	66847	66879	.	-	.	ID=EuglossaDilemma_013227-T1.exon2;Parent=EuglossaDilemma_013227-T1
NIJG01000273.1	funannotate	exon	3384846	3385772	.	+	.	ID=EuglossaDilemma_013500-T1.exon1;Parent=EuglossaDilemma_013500-T1
NIJG01000273.1	funannotate	CDS	1315333	1315350	.	+	0	ID=EuglossaDilemma_013350-T1.cds;Parent=EuglossaDilemma_013350-T1
NIJG01000273.1	funannotate	CDS	1315367	1315711	.	+	0	ID=EuglossaDilemma_013350-T1.cds;Parent=EuglossaDilemma_013350-T1
NIJG01000273.1	funannotate	CDS	1510758	1511103	.	-	0	ID=EuglossaDilemma_013372-T1.cds;Parent=EuglossaDilemma_013372-T1
NIJG01000273.1	funannotate	CDS	1510233	1510684	.	-	0	ID=EuglossaDilemma_013372-T1.cds;Parent=EuglossaDilemma_013372-T1
NIJG01000273.1	funannotate	CDS	2305414	2305653	.	+	0	ID=EuglossaDilemma_013446-T1.cds;Parent=EuglossaDilemma_013446-T1
NIJG01000273.1	funannotate	CDS	2307261	2307409	.	+	0	ID=EuglossaDilemma_013446-T1.cds;Parent=EuglossaDilemma_013446-T1
NIJG01000273.1	funannotate	CDS	2307735	2307934	.	+	0	ID=EuglossaDilemma_013446-T1.cds;Parent=EuglossaDilemma_013446-T1
NIJG01000273.1	funannotate	CDS	2308059	2308240	.	+	0	ID=EuglossaDilemma_013446-T1.cds;Parent=EuglossaDilemma_013446-T1
NIJG01000273.1	funannotate	CDS	2309799	2310013	.	+	0	ID=EuglossaDilemma_013446-T1.cds;Parent=EuglossaDilemma_013446-T1
NIJG01000273.1	funannotate	CDS	2310147	2310390	.	+	0	ID=EuglossaDilemma_013446-T1.cds;Parent=EuglossaDilemma_013446-T1
NIJG01000273.1	funannotate	CDS	9800	9885	.	+	0	ID=EuglossaDilemma_013220-T1.cds;Parent=EuglossaDilemma_013220-T1
NIJG01000273.1	funannotate	CDS	11550	11626	.	+	0	ID=EuglossaDilemma_013220-T1.cds;Parent=EuglossaDilemma_013220-T1
NIJG01000273.1	funannotate	CDS	11685	11752	.	+	0	ID=EuglossaDilemma_013220-T1.cds;Parent=EuglossaDilemma_013220-T1
NIJG01000273.1	funannotate	CDS	11935	12184	.	+	0	ID=EuglossaDilemma_013220-T1.cds;Parent=EuglossaDilemma_013220-T1
NIJG01000273.1	funannotate	CDS	12274	12389	.	+	0	ID=EuglossaDilemma_013220-T1.cds;Parent=EuglossaDilemma_013220-T1
NIJG01000273.1	funannotate	mRNA	1297744	1298398	.	-	.	ID=EuglossaDilemma_013344-T1;Parent=EuglossaDilemma_013344
NIJG01000273.1	funannotate	mRNA	1369512	1373259	.	-	.	ID=EuglossaDilemma_013356-T1;Ontology_term=GO:0005515;Dbxref=PFAM:PF13516%2CInterPro:IPR032675%2CInterPro:IPR001611;Parent=EuglossaDilemma_013356
NIJG01000273.1	funannotate	exon	3575847	3576194	.	-	.	ID=EuglossaDilemma_013517-T1.exon1;Parent=EuglossaDilemma_013517-T1
NIJG01000273.1	funannotate	exon	1994768	1995088	.	-	.	ID=EuglossaDilemma_013428-T1.exon1;Parent=EuglossaDilemma_013428-T1
NIJG01000273.1	funannotate	mRNA	5320957	5324629	.	-	.	ID=EuglossaDilemma_013619-T1;Parent=EuglossaDilemma_013619
NIJG01000273.1	funannotate	CDS	2872938	2873003	.	+	0	ID=EuglossaDilemma_013471-T1.cds;Parent=EuglossaDilemma_013471-T1
NIJG01000273.1	funannotate	CDS	2873676	2873825	.	+	0	ID=EuglossaDilemma_013471-T1.cds;Parent=EuglossaDilemma_013471-T1
NIJG01000273.1	funannotate	CDS	1977510	1977570	.	+	0	ID=EuglossaDilemma_013424-T1.cds;Parent=EuglossaDilemma_013424-T1
NIJG01000273.1	funannotate	CDS	1977642	1977714	.	+	0	ID=EuglossaDilemma_013424-T1.cds;Parent=EuglossaDilemma_013424-T1
NIJG01000273.1	funannotate	CDS	1977776	1977993	.	+	0	ID=EuglossaDilemma_013424-T1.cds;Parent=EuglossaDilemma_013424-T1
NIJG01000273.1	funannotate	CDS	1978060	1978094	.	+	0	ID=EuglossaDilemma_013424-T1.cds;Parent=EuglossaDilemma_013424-T1
NIJG01000273.1	funannotate	mRNA	5394347	5395706	.	-	.	ID=EuglossaDilemma_013620-T1;Parent=EuglossaDilemma_013620
NIJG01000273.1	funannotate	five_prime_UTR	5848323	5848675	.	+	.	ID=EuglossaDilemma_013638-T1.utr5p1;Parent=EuglossaDilemma_013638-T1
NIJG01000273.1	funannotate	five_prime_UTR	415654	415717	.	-	.	ID=EuglossaDilemma_013255-T1.utr5p1;Parent=EuglossaDilemma_013255-T1
NIJG01000273.1	funannotate	mRNA	3174737	3175243	.	-	.	ID=EuglossaDilemma_013489-T1;Parent=EuglossaDilemma_013489
NIJG01000273.1	funannotate	CDS	3646315	3646521	.	-	0	ID=EuglossaDilemma_013523-T1.cds;Parent=EuglossaDilemma_013523-T1
NIJG01000273.1	funannotate	CDS	3629815	3630051	.	-	0	ID=EuglossaDilemma_013523-T1.cds;Parent=EuglossaDilemma_013523-T1
NIJG01000273.1	funannotate	CDS	3629521	3629727	.	-	0	ID=EuglossaDilemma_013523-T1.cds;Parent=EuglossaDilemma_013523-T1
NIJG01000273.1	funannotate	CDS	3629269	3629428	.	-	0	ID=EuglossaDilemma_013523-T1.cds;Parent=EuglossaDilemma_013523-T1
NIJG01000273.1	funannotate	CDS	3629051	3629104	.	-	0	ID=EuglossaDilemma_013523-T1.cds;Parent=EuglossaDilemma_013523-T1
NIJG01000273.1	funannotate	CDS	3627259	3628049	.	-	0	ID=EuglossaDilemma_013523-T1.cds;Parent=EuglossaDilemma_013523-T1
NIJG01000273.1	funannotate	CDS	210164	210580	.	-	0	ID=EuglossaDilemma_013239-T1.cds;Parent=EuglossaDilemma_013239-T1
NIJG01000273.1	funannotate	CDS	209549	209707	.	-	0	ID=EuglossaDilemma_013239-T1.cds;Parent=EuglossaDilemma_013239-T1
NIJG01000273.1	funannotate	CDS	1466784	1467185	.	+	0	ID=EuglossaDilemma_013366-T1.cds;Parent=EuglossaDilemma_013366-T1
NIJG01000273.1	funannotate	mRNA	3180662	3183947	.	+	.	ID=EuglossaDilemma_013490-T1;Ontology_term=GO:0016021%2CGO:0055085%2CGO:0022857;Dbxref=PFAM:PF07690%2CPFAM:PF00083%2CInterPro:IPR005828%2CInterPro:IPR020846%2CInterPro:IPR036259;Parent=EuglossaDilemma_013490
NIJG01000273.1	funannotate	CDS	542970	543201	.	+	0	ID=EuglossaDilemma_013267-T1.cds;Parent=EuglossaDilemma_013267-T1
NIJG01000273.1	funannotate	CDS	543303	543406	.	+	0	ID=EuglossaDilemma_013267-T1.cds;Parent=EuglossaDilemma_013267-T1
NIJG01000273.1	funannotate	CDS	543819	543983	.	+	0	ID=EuglossaDilemma_013267-T1.cds;Parent=EuglossaDilemma_013267-T1
NIJG01000273.1	funannotate	exon	5026819	5027039	.	-	.	ID=EuglossaDilemma_013609-T1.exon1;Parent=EuglossaDilemma_013609-T1
NIJG01000273.1	funannotate	exon	5026705	5026723	.	-	.	ID=EuglossaDilemma_013609-T1.exon2;Parent=EuglossaDilemma_013609-T1
NIJG01000273.1	funannotate	CDS	819993	820170	.	-	0	ID=EuglossaDilemma_013289-T1.cds;Parent=EuglossaDilemma_013289-T1
NIJG01000273.1	funannotate	CDS	816845	817200	.	-	0	ID=EuglossaDilemma_013289-T1.cds;Parent=EuglossaDilemma_013289-T1
NIJG01000273.1	funannotate	mRNA	5710014	5711380	.	+	.	ID=EuglossaDilemma_013632-T1;Parent=EuglossaDilemma_013632
NIJG01000273.1	funannotate	CDS	1812737	1812752	.	-	0	ID=EuglossaDilemma_013394-T1.cds;Parent=EuglossaDilemma_013394-T1
NIJG01000273.1	funannotate	CDS	1812594	1812632	.	-	0	ID=EuglossaDilemma_013394-T1.cds;Parent=EuglossaDilemma_013394-T1
NIJG01000273.1	funannotate	CDS	1812165	1812460	.	-	0	ID=EuglossaDilemma_013394-T1.cds;Parent=EuglossaDilemma_013394-T1
NIJG01000273.1	funannotate	CDS	1811944	1812084	.	-	0	ID=EuglossaDilemma_013394-T1.cds;Parent=EuglossaDilemma_013394-T1
NIJG01000273.1	funannotate	CDS	1811701	1811877	.	-	0	ID=EuglossaDilemma_013394-T1.cds;Parent=EuglossaDilemma_013394-T1
NIJG01000273.1	funannotate	CDS	1811469	1811611	.	-	0	ID=EuglossaDilemma_013394-T1.cds;Parent=EuglossaDilemma_013394-T1
NIJG01000273.1	funannotate	CDS	1811006	1811380	.	-	0	ID=EuglossaDilemma_013394-T1.cds;Parent=EuglossaDilemma_013394-T1
NIJG01000273.1	funannotate	CDS	1810585	1810913	.	-	0	ID=EuglossaDilemma_013394-T1.cds;Parent=EuglossaDilemma_013394-T1
NIJG01000273.1	funannotate	CDS	1809903	1810519	.	-	0	ID=EuglossaDilemma_013394-T1.cds;Parent=EuglossaDilemma_013394-T1
NIJG01000273.1	funannotate	CDS	1808925	1809817	.	-	0	ID=EuglossaDilemma_013394-T1.cds;Parent=EuglossaDilemma_013394-T1
NIJG01000273.1	funannotate	CDS	1808708	1808837	.	-	0	ID=EuglossaDilemma_013394-T1.cds;Parent=EuglossaDilemma_013394-T1
NIJG01000273.1	funannotate	CDS	1808396	1808632	.	-	0	ID=EuglossaDilemma_013394-T1.cds;Parent=EuglossaDilemma_013394-T1
NIJG01000273.1	funannotate	CDS	1807807	1808157	.	-	0	ID=EuglossaDilemma_013394-T1.cds;Parent=EuglossaDilemma_013394-T1
NIJG01000273.1	funannotate	CDS	1807447	1807729	.	-	0	ID=EuglossaDilemma_013394-T1.cds;Parent=EuglossaDilemma_013394-T1
NIJG01000273.1	funannotate	CDS	1807077	1807371	.	-	0	ID=EuglossaDilemma_013394-T1.cds;Parent=EuglossaDilemma_013394-T1
NIJG01000273.1	funannotate	CDS	1806765	1806954	.	-	0	ID=EuglossaDilemma_013394-T1.cds;Parent=EuglossaDilemma_013394-T1
NIJG01000273.1	funannotate	mRNA	3598194	3598466	.	+	.	ID=EuglossaDilemma_013518-T1;Parent=EuglossaDilemma_013518
NIJG01000273.1	funannotate	CDS	4339607	4340203	.	+	0	ID=EuglossaDilemma_013573-T1.cds;Parent=EuglossaDilemma_013573-T1
NIJG01000273.1	funannotate	CDS	4340931	4341413	.	+	0	ID=EuglossaDilemma_013573-T1.cds;Parent=EuglossaDilemma_013573-T1
NIJG01000273.1	funannotate	CDS	1010823	1011053	.	-	0	ID=EuglossaDilemma_013316-T1.cds;Parent=EuglossaDilemma_013316-T1
NIJG01000273.1	funannotate	CDS	1010526	1010710	.	-	0	ID=EuglossaDilemma_013316-T1.cds;Parent=EuglossaDilemma_013316-T1
NIJG01000273.1	funannotate	CDS	1009863	1010447	.	-	0	ID=EuglossaDilemma_013316-T1.cds;Parent=EuglossaDilemma_013316-T1
NIJG01000273.1	funannotate	CDS	1009534	1009780	.	-	0	ID=EuglossaDilemma_013316-T1.cds;Parent=EuglossaDilemma_013316-T1
NIJG01000273.1	funannotate	exon	4649740	4649947	.	-	.	ID=EuglossaDilemma_013583-T1.exon10;Parent=EuglossaDilemma_013583-T1
NIJG01000273.1	funannotate	exon	4649087	4649651	.	-	.	ID=EuglossaDilemma_013583-T1.exon11;Parent=EuglossaDilemma_013583-T1
NIJG01000273.1	funannotate	exon	1040738	1041456	.	-	.	ID=EuglossaDilemma_013319-T1.exon5;Parent=EuglossaDilemma_013319-T1
NIJG01000273.1	funannotate	exon	1041539	1041768	.	-	.	ID=EuglossaDilemma_013319-T1.exon4;Parent=EuglossaDilemma_013319-T1
NIJG01000273.1	funannotate	exon	1041841	1042529	.	-	.	ID=EuglossaDilemma_013319-T1.exon3;Parent=EuglossaDilemma_013319-T1
NIJG01000273.1	funannotate	exon	1042608	1042879	.	-	.	ID=EuglossaDilemma_013319-T1.exon2;Parent=EuglossaDilemma_013319-T1
NIJG01000273.1	funannotate	exon	1889246	1889407	.	-	.	ID=EuglossaDilemma_013408-T1.exon7;Parent=EuglossaDilemma_013408-T1
NIJG01000273.1	funannotate	CDS	3406513	3406576	.	-	0	ID=EuglossaDilemma_013501-T1.cds;Parent=EuglossaDilemma_013501-T1
NIJG01000273.1	funannotate	CDS	3403555	3403770	.	-	0	ID=EuglossaDilemma_013501-T1.cds;Parent=EuglossaDilemma_013501-T1
NIJG01000273.1	funannotate	CDS	3403232	3403467	.	-	0	ID=EuglossaDilemma_013501-T1.cds;Parent=EuglossaDilemma_013501-T1
NIJG01000273.1	funannotate	CDS	3402649	3403080	.	-	0	ID=EuglossaDilemma_013501-T1.cds;Parent=EuglossaDilemma_013501-T1
NIJG01000273.1	funannotate	CDS	3401557	3401604	.	-	0	ID=EuglossaDilemma_013501-T1.cds;Parent=EuglossaDilemma_013501-T1
NIJG01000273.1	funannotate	CDS	3401036	3401147	.	-	0	ID=EuglossaDilemma_013501-T1.cds;Parent=EuglossaDilemma_013501-T1
NIJG01000273.1	funannotate	CDS	3400854	3400963	.	-	0	ID=EuglossaDilemma_013501-T1.cds;Parent=EuglossaDilemma_013501-T1
NIJG01000273.1	funannotate	CDS	3400499	3400765	.	-	0	ID=EuglossaDilemma_013501-T1.cds;Parent=EuglossaDilemma_013501-T1
NIJG01000273.1	funannotate	CDS	3400078	3400404	.	-	0	ID=EuglossaDilemma_013501-T1.cds;Parent=EuglossaDilemma_013501-T1
NIJG01000273.1	funannotate	CDS	3399717	3400009	.	-	0	ID=EuglossaDilemma_013501-T1.cds;Parent=EuglossaDilemma_013501-T1
NIJG01000273.1	funannotate	CDS	3399514	3399650	.	-	0	ID=EuglossaDilemma_013501-T1.cds;Parent=EuglossaDilemma_013501-T1
NIJG01000273.1	funannotate	CDS	3399301	3399443	.	-	0	ID=EuglossaDilemma_013501-T1.cds;Parent=EuglossaDilemma_013501-T1
NIJG01000273.1	funannotate	CDS	3399052	3399228	.	-	0	ID=EuglossaDilemma_013501-T1.cds;Parent=EuglossaDilemma_013501-T1
NIJG01000273.1	funannotate	CDS	3398468	3398984	.	-	0	ID=EuglossaDilemma_013501-T1.cds;Parent=EuglossaDilemma_013501-T1
NIJG01000273.1	funannotate	CDS	3398301	3398396	.	-	0	ID=EuglossaDilemma_013501-T1.cds;Parent=EuglossaDilemma_013501-T1
NIJG01000273.1	funannotate	CDS	3397781	3398223	.	-	0	ID=EuglossaDilemma_013501-T1.cds;Parent=EuglossaDilemma_013501-T1
NIJG01000273.1	funannotate	CDS	3397302	3397707	.	-	0	ID=EuglossaDilemma_013501-T1.cds;Parent=EuglossaDilemma_013501-T1
NIJG01000273.1	funannotate	CDS	3395529	3395591	.	-	0	ID=EuglossaDilemma_013501-T1.cds;Parent=EuglossaDilemma_013501-T1
NIJG01000273.1	funannotate	CDS	3394960	3395105	.	-	0	ID=EuglossaDilemma_013501-T1.cds;Parent=EuglossaDilemma_013501-T1
NIJG01000273.1	funannotate	CDS	3394184	3394360	.	-	0	ID=EuglossaDilemma_013501-T1.cds;Parent=EuglossaDilemma_013501-T1
NIJG01000273.1	funannotate	CDS	3392647	3392940	.	-	0	ID=EuglossaDilemma_013501-T1.cds;Parent=EuglossaDilemma_013501-T1
NIJG01000273.1	funannotate	CDS	3392487	3392563	.	-	0	ID=EuglossaDilemma_013501-T1.cds;Parent=EuglossaDilemma_013501-T1
NIJG01000273.1	funannotate	CDS	3392057	3392131	.	-	0	ID=EuglossaDilemma_013501-T1.cds;Parent=EuglossaDilemma_013501-T1
NIJG01000273.1	funannotate	CDS	3391108	3391384	.	-	0	ID=EuglossaDilemma_013501-T1.cds;Parent=EuglossaDilemma_013501-T1
NIJG01000273.1	funannotate	CDS	3390864	3391027	.	-	0	ID=EuglossaDilemma_013501-T1.cds;Parent=EuglossaDilemma_013501-T1
NIJG01000273.1	funannotate	CDS	3390651	3390797	.	-	0	ID=EuglossaDilemma_013501-T1.cds;Parent=EuglossaDilemma_013501-T1
NIJG01000273.1	funannotate	CDS	3390420	3390584	.	-	0	ID=EuglossaDilemma_013501-T1.cds;Parent=EuglossaDilemma_013501-T1
NIJG01000273.1	funannotate	CDS	3390194	3390341	.	-	0	ID=EuglossaDilemma_013501-T1.cds;Parent=EuglossaDilemma_013501-T1
NIJG01000273.1	funannotate	CDS	3389902	3390116	.	-	0	ID=EuglossaDilemma_013501-T1.cds;Parent=EuglossaDilemma_013501-T1
NIJG01000273.1	funannotate	CDS	3389661	3389819	.	-	0	ID=EuglossaDilemma_013501-T1.cds;Parent=EuglossaDilemma_013501-T1
NIJG01000273.1	funannotate	CDS	3389442	3389568	.	-	0	ID=EuglossaDilemma_013501-T1.cds;Parent=EuglossaDilemma_013501-T1
NIJG01000273.1	funannotate	CDS	3388966	3389372	.	-	0	ID=EuglossaDilemma_013501-T1.cds;Parent=EuglossaDilemma_013501-T1
NIJG01000273.1	funannotate	CDS	3388596	3388891	.	-	0	ID=EuglossaDilemma_013501-T1.cds;Parent=EuglossaDilemma_013501-T1
NIJG01000273.1	funannotate	CDS	3388263	3388512	.	-	0	ID=EuglossaDilemma_013501-T1.cds;Parent=EuglossaDilemma_013501-T1
NIJG01000273.1	funannotate	CDS	3387950	3388177	.	-	0	ID=EuglossaDilemma_013501-T1.cds;Parent=EuglossaDilemma_013501-T1
NIJG01000273.1	funannotate	CDS	3387746	3387854	.	-	0	ID=EuglossaDilemma_013501-T1.cds;Parent=EuglossaDilemma_013501-T1
NIJG01000273.1	funannotate	exon	1889483	1889637	.	-	.	ID=EuglossaDilemma_013408-T1.exon6;Parent=EuglossaDilemma_013408-T1
NIJG01000273.1	funannotate	exon	1889714	1889979	.	-	.	ID=EuglossaDilemma_013408-T1.exon5;Parent=EuglossaDilemma_013408-T1
NIJG01000273.1	funannotate	exon	1039816	1040321	.	-	.	ID=EuglossaDilemma_013319-T1.exon7;Parent=EuglossaDilemma_013319-T1
NIJG01000273.1	funannotate	exon	1890070	1890256	.	-	.	ID=EuglossaDilemma_013408-T1.exon4;Parent=EuglossaDilemma_013408-T1
NIJG01000273.1	funannotate	exon	1040389	1040669	.	-	.	ID=EuglossaDilemma_013319-T1.exon6;Parent=EuglossaDilemma_013319-T1
NIJG01000273.1	funannotate	exon	1890332	1890773	.	-	.	ID=EuglossaDilemma_013408-T1.exon3;Parent=EuglossaDilemma_013408-T1
NIJG01000273.1	funannotate	CDS	1298170	1298398	.	-	0	ID=EuglossaDilemma_013344-T1.cds;Parent=EuglossaDilemma_013344-T1
NIJG01000273.1	funannotate	CDS	1297744	1297916	.	-	0	ID=EuglossaDilemma_013344-T1.cds;Parent=EuglossaDilemma_013344-T1
NIJG01000273.1	funannotate	CDS	1697705	1699065	.	+	0	ID=EuglossaDilemma_013388-T1.cds;Parent=EuglossaDilemma_013388-T1
NIJG01000273.1	funannotate	CDS	1700911	1700920	.	+	0	ID=EuglossaDilemma_013388-T1.cds;Parent=EuglossaDilemma_013388-T1
NIJG01000273.1	funannotate	exon	1890854	1893372	.	-	.	ID=EuglossaDilemma_013408-T1.exon2;Parent=EuglossaDilemma_013408-T1
NIJG01000273.1	funannotate	exon	1895480	1895567	.	-	.	ID=EuglossaDilemma_013408-T1.exon1;Parent=EuglossaDilemma_013408-T1
NIJG01000273.1	funannotate	exon	1042961	1043552	.	-	.	ID=EuglossaDilemma_013319-T1.exon1;Parent=EuglossaDilemma_013319-T1
NIJG01000273.1	funannotate	CDS	3837680	3837809	.	+	0	ID=EuglossaDilemma_013545-T1.cds;Parent=EuglossaDilemma_013545-T1
NIJG01000273.1	funannotate	CDS	3838296	3838387	.	+	0	ID=EuglossaDilemma_013545-T1.cds;Parent=EuglossaDilemma_013545-T1
NIJG01000273.1	funannotate	CDS	4236092	4236204	.	-	0	ID=EuglossaDilemma_013567-T1.cds;Parent=EuglossaDilemma_013567-T1
NIJG01000273.1	funannotate	CDS	4224514	4224642	.	-	0	ID=EuglossaDilemma_013567-T1.cds;Parent=EuglossaDilemma_013567-T1
NIJG01000273.1	funannotate	CDS	4216186	4216280	.	-	0	ID=EuglossaDilemma_013567-T1.cds;Parent=EuglossaDilemma_013567-T1
NIJG01000273.1	funannotate	CDS	4203745	4203797	.	-	0	ID=EuglossaDilemma_013567-T1.cds;Parent=EuglossaDilemma_013567-T1
NIJG01000273.1	funannotate	CDS	4198699	4198807	.	-	0	ID=EuglossaDilemma_013567-T1.cds;Parent=EuglossaDilemma_013567-T1
NIJG01000273.1	funannotate	CDS	4180269	4180424	.	-	0	ID=EuglossaDilemma_013567-T1.cds;Parent=EuglossaDilemma_013567-T1
NIJG01000273.1	funannotate	CDS	4173211	4173391	.	-	0	ID=EuglossaDilemma_013567-T1.cds;Parent=EuglossaDilemma_013567-T1
NIJG01000273.1	funannotate	CDS	4171727	4171835	.	-	0	ID=EuglossaDilemma_013567-T1.cds;Parent=EuglossaDilemma_013567-T1
NIJG01000273.1	funannotate	CDS	4161422	4161466	.	-	0	ID=EuglossaDilemma_013567-T1.cds;Parent=EuglossaDilemma_013567-T1
NIJG01000273.1	funannotate	CDS	4154708	4154886	.	-	0	ID=EuglossaDilemma_013567-T1.cds;Parent=EuglossaDilemma_013567-T1
NIJG01000273.1	funannotate	CDS	4150832	4150982	.	-	0	ID=EuglossaDilemma_013567-T1.cds;Parent=EuglossaDilemma_013567-T1
NIJG01000273.1	funannotate	CDS	4150132	4150308	.	-	0	ID=EuglossaDilemma_013567-T1.cds;Parent=EuglossaDilemma_013567-T1
NIJG01000273.1	funannotate	CDS	1053380	1053709	.	-	0	ID=EuglossaDilemma_013322-T1.cds;Parent=EuglossaDilemma_013322-T1
NIJG01000273.1	funannotate	CDS	4688371	4688952	.	-	0	ID=EuglossaDilemma_013589-T1.cds;Parent=EuglossaDilemma_013589-T1
NIJG01000273.1	funannotate	CDS	4688183	4688269	.	-	0	ID=EuglossaDilemma_013589-T1.cds;Parent=EuglossaDilemma_013589-T1
NIJG01000273.1	funannotate	CDS	4688061	4688126	.	-	0	ID=EuglossaDilemma_013589-T1.cds;Parent=EuglossaDilemma_013589-T1
NIJG01000273.1	funannotate	CDS	920806	920860	.	-	0	ID=EuglossaDilemma_013300-T1.cds;Parent=EuglossaDilemma_013300-T1
NIJG01000273.1	funannotate	CDS	920034	920370	.	-	0	ID=EuglossaDilemma_013300-T1.cds;Parent=EuglossaDilemma_013300-T1
NIJG01000273.1	funannotate	CDS	917657	917794	.	-	0	ID=EuglossaDilemma_013300-T1.cds;Parent=EuglossaDilemma_013300-T1
NIJG01000273.1	funannotate	CDS	915914	916148	.	-	0	ID=EuglossaDilemma_013300-T1.cds;Parent=EuglossaDilemma_013300-T1
NIJG01000273.1	funannotate	CDS	910595	910784	.	-	0	ID=EuglossaDilemma_013300-T1.cds;Parent=EuglossaDilemma_013300-T1
NIJG01000273.1	funannotate	CDS	910187	910479	.	-	0	ID=EuglossaDilemma_013300-T1.cds;Parent=EuglossaDilemma_013300-T1
NIJG01000273.1	funannotate	CDS	909557	910105	.	-	0	ID=EuglossaDilemma_013300-T1.cds;Parent=EuglossaDilemma_013300-T1
NIJG01000273.1	funannotate	mRNA	3424681	3426548	.	-	.	ID=EuglossaDilemma_013506-T1;Ontology_term=GO:0004252%2CGO:0006508;Dbxref=PFAM:PF00089%2CInterPro:IPR018114%2CInterPro:IPR033116%2CInterPro:IPR043504%2CInterPro:IPR009003%2CInterPro:IPR001314%2CInterPro:IPR001254;Parent=EuglossaDilemma_013506
NIJG01000273.1	funannotate	mRNA	1044581	1046154	.	+	.	ID=EuglossaDilemma_013320-T1;Ontology_term=GO:0005525%2CGO:0003924%2CGO:0007165%2CGO:0016020;Dbxref=InterPro:IPR005225%2CPFAM:PF00025%2CPFAM:PF00071%2CInterPro:IPR027417%2CInterPro:IPR020849%2CInterPro:IPR001806%2CPFAM:PF08477;Parent=EuglossaDilemma_013320
NIJG01000273.1	funannotate	CDS	1269408	1269800	.	-	0	ID=EuglossaDilemma_013338-T1.cds;Parent=EuglossaDilemma_013338-T1
NIJG01000273.1	funannotate	CDS	3935225	3935354	.	+	0	ID=EuglossaDilemma_013551-T1.cds;Parent=EuglossaDilemma_013551-T1
NIJG01000273.1	funannotate	CDS	3936302	3936618	.	+	0	ID=EuglossaDilemma_013551-T1.cds;Parent=EuglossaDilemma_013551-T1
NIJG01000273.1	funannotate	exon	1816481	1816659	.	+	.	ID=EuglossaDilemma_013396-T1.exon3;Parent=EuglossaDilemma_013396-T1
NIJG01000273.1	funannotate	exon	1816740	1817255	.	+	.	ID=EuglossaDilemma_013396-T1.exon4;Parent=EuglossaDilemma_013396-T1
NIJG01000273.1	funannotate	exon	1815909	1816083	.	+	.	ID=EuglossaDilemma_013396-T1.exon1;Parent=EuglossaDilemma_013396-T1
NIJG01000273.1	funannotate	exon	1816312	1816404	.	+	.	ID=EuglossaDilemma_013396-T1.exon2;Parent=EuglossaDilemma_013396-T1
NIJG01000273.1	funannotate	CDS	1962841	1963011	.	+	0	ID=EuglossaDilemma_013421-T1.cds;Parent=EuglossaDilemma_013421-T1
NIJG01000273.1	funannotate	CDS	1963221	1963376	.	+	0	ID=EuglossaDilemma_013421-T1.cds;Parent=EuglossaDilemma_013421-T1
NIJG01000273.1	funannotate	CDS	1963449	1963501	.	+	0	ID=EuglossaDilemma_013421-T1.cds;Parent=EuglossaDilemma_013421-T1
NIJG01000273.1	funannotate	CDS	1964130	1964181	.	+	0	ID=EuglossaDilemma_013421-T1.cds;Parent=EuglossaDilemma_013421-T1
NIJG01000273.1	funannotate	mRNA	675560	678207	.	+	.	ID=EuglossaDilemma_013280-T1;Parent=EuglossaDilemma_013280
NIJG01000273.1	funannotate	CDS	502406	502429	.	-	0	ID=EuglossaDilemma_013264-T1.cds;Parent=EuglossaDilemma_013264-T1
NIJG01000273.1	funannotate	CDS	501971	502047	.	-	0	ID=EuglossaDilemma_013264-T1.cds;Parent=EuglossaDilemma_013264-T1
NIJG01000273.1	funannotate	CDS	501536	501686	.	-	0	ID=EuglossaDilemma_013264-T1.cds;Parent=EuglossaDilemma_013264-T1
NIJG01000273.1	funannotate	three_prime_UTR	396129	399431	.	+	.	ID=EuglossaDilemma_013253-T1.utr3p1;Parent=EuglossaDilemma_013253-T1
NIJG01000273.1	funannotate	mRNA	542970	543983	.	+	.	ID=EuglossaDilemma_013267-T1;Parent=EuglossaDilemma_013267
NIJG01000273.1	funannotate	CDS	2344096	2344539	.	-	0	ID=EuglossaDilemma_013451-T1.cds;Parent=EuglossaDilemma_013451-T1
NIJG01000273.1	funannotate	mRNA	825236	825535	.	+	.	ID=EuglossaDilemma_013292-T1;Parent=EuglossaDilemma_013292
NIJG01000273.1	funannotate	mRNA	1806765	1812752	.	-	.	ID=EuglossaDilemma_013394-T1;Ontology_term=GO:0006869%2CGO:0005319;Dbxref=InterPro:IPR001846%2CInterPro:IPR015255%2CInterPro:IPR011030%2CInterPro:IPR015816%2CPFAM:PF01347%2CInterPro:IPR015819%2CInterPro:IPR001747%2CPFAM:PF09172;Parent=EuglossaDilemma_013394
NIJG01000273.1	funannotate	CDS	3195490	3195639	.	+	0	ID=EuglossaDilemma_013492-T1.cds;Parent=EuglossaDilemma_013492-T1
NIJG01000273.1	funannotate	CDS	3196256	3196463	.	+	0	ID=EuglossaDilemma_013492-T1.cds;Parent=EuglossaDilemma_013492-T1
NIJG01000273.1	funannotate	CDS	3196693	3196862	.	+	0	ID=EuglossaDilemma_013492-T1.cds;Parent=EuglossaDilemma_013492-T1
NIJG01000273.1	funannotate	CDS	3196974	3197169	.	+	0	ID=EuglossaDilemma_013492-T1.cds;Parent=EuglossaDilemma_013492-T1
NIJG01000273.1	funannotate	CDS	3197248	3197402	.	+	0	ID=EuglossaDilemma_013492-T1.cds;Parent=EuglossaDilemma_013492-T1
NIJG01000273.1	funannotate	CDS	3197475	3197658	.	+	0	ID=EuglossaDilemma_013492-T1.cds;Parent=EuglossaDilemma_013492-T1
NIJG01000273.1	funannotate	CDS	3197777	3198105	.	+	0	ID=EuglossaDilemma_013492-T1.cds;Parent=EuglossaDilemma_013492-T1
NIJG01000273.1	funannotate	CDS	3198832	3199027	.	+	0	ID=EuglossaDilemma_013492-T1.cds;Parent=EuglossaDilemma_013492-T1
NIJG01000273.1	funannotate	CDS	3199222	3199301	.	+	0	ID=EuglossaDilemma_013492-T1.cds;Parent=EuglossaDilemma_013492-T1
NIJG01000273.1	funannotate	CDS	353722	353846	.	+	0	ID=EuglossaDilemma_013245-T1.cds;Parent=EuglossaDilemma_013245-T1
NIJG01000273.1	funannotate	CDS	353982	354267	.	+	0	ID=EuglossaDilemma_013245-T1.cds;Parent=EuglossaDilemma_013245-T1
NIJG01000273.1	funannotate	CDS	354348	354664	.	+	0	ID=EuglossaDilemma_013245-T1.cds;Parent=EuglossaDilemma_013245-T1
NIJG01000273.1	funannotate	CDS	354729	355296	.	+	0	ID=EuglossaDilemma_013245-T1.cds;Parent=EuglossaDilemma_013245-T1
NIJG01000273.1	funannotate	CDS	355362	355595	.	+	0	ID=EuglossaDilemma_013245-T1.cds;Parent=EuglossaDilemma_013245-T1
NIJG01000273.1	funannotate	CDS	355696	356340	.	+	0	ID=EuglossaDilemma_013245-T1.cds;Parent=EuglossaDilemma_013245-T1
NIJG01000273.1	funannotate	CDS	356448	357000	.	+	0	ID=EuglossaDilemma_013245-T1.cds;Parent=EuglossaDilemma_013245-T1
NIJG01000273.1	funannotate	CDS	357076	357451	.	+	0	ID=EuglossaDilemma_013245-T1.cds;Parent=EuglossaDilemma_013245-T1
NIJG01000273.1	funannotate	CDS	357532	357958	.	+	0	ID=EuglossaDilemma_013245-T1.cds;Parent=EuglossaDilemma_013245-T1
NIJG01000273.1	funannotate	CDS	358030	358228	.	+	0	ID=EuglossaDilemma_013245-T1.cds;Parent=EuglossaDilemma_013245-T1
NIJG01000273.1	funannotate	CDS	358311	358462	.	+	0	ID=EuglossaDilemma_013245-T1.cds;Parent=EuglossaDilemma_013245-T1
NIJG01000273.1	funannotate	CDS	358525	358629	.	+	0	ID=EuglossaDilemma_013245-T1.cds;Parent=EuglossaDilemma_013245-T1
NIJG01000273.1	funannotate	CDS	358686	358700	.	+	0	ID=EuglossaDilemma_013245-T1.cds;Parent=EuglossaDilemma_013245-T1
NIJG01000273.1	funannotate	CDS	3801365	3801576	.	-	0	ID=EuglossaDilemma_013539-T1.cds;Parent=EuglossaDilemma_013539-T1
NIJG01000273.1	funannotate	CDS	3801061	3801293	.	-	0	ID=EuglossaDilemma_013539-T1.cds;Parent=EuglossaDilemma_013539-T1
NIJG01000273.1	funannotate	CDS	3800793	3800992	.	-	0	ID=EuglossaDilemma_013539-T1.cds;Parent=EuglossaDilemma_013539-T1
NIJG01000273.1	funannotate	CDS	3800544	3800713	.	-	0	ID=EuglossaDilemma_013539-T1.cds;Parent=EuglossaDilemma_013539-T1
NIJG01000273.1	funannotate	CDS	3799458	3799554	.	-	0	ID=EuglossaDilemma_013539-T1.cds;Parent=EuglossaDilemma_013539-T1
NIJG01000273.1	funannotate	CDS	846571	846885	.	+	0	ID=EuglossaDilemma_013294-T1.cds;Parent=EuglossaDilemma_013294-T1
NIJG01000273.1	funannotate	three_prime_UTR	2761470	2763326	.	-	.	ID=EuglossaDilemma_013469-T1.utr3p1;Parent=EuglossaDilemma_013469-T1
NIJG01000273.1	funannotate	three_prime_UTR	610976	611418	.	+	.	ID=EuglossaDilemma_013278-T1.utr3p1;Parent=EuglossaDilemma_013278-T1
NIJG01000273.1	funannotate	CDS	3862451	3862934	.	+	0	ID=EuglossaDilemma_013547-T1.cds;Parent=EuglossaDilemma_013547-T1
NIJG01000273.1	funannotate	CDS	3869287	3869510	.	+	0	ID=EuglossaDilemma_013547-T1.cds;Parent=EuglossaDilemma_013547-T1
NIJG01000273.1	funannotate	CDS	3870399	3870527	.	+	0	ID=EuglossaDilemma_013547-T1.cds;Parent=EuglossaDilemma_013547-T1
NIJG01000273.1	funannotate	exon	2688687	2689503	.	-	.	ID=EuglossaDilemma_013462-T1.exon1;Parent=EuglossaDilemma_013462-T1
NIJG01000273.1	funannotate	CDS	4686652	4687317	.	-	0	ID=EuglossaDilemma_013588-T1.cds;Parent=EuglossaDilemma_013588-T1
NIJG01000273.1	funannotate	CDS	4686464	4686550	.	-	0	ID=EuglossaDilemma_013588-T1.cds;Parent=EuglossaDilemma_013588-T1
NIJG01000273.1	funannotate	CDS	4686342	4686407	.	-	0	ID=EuglossaDilemma_013588-T1.cds;Parent=EuglossaDilemma_013588-T1
NIJG01000273.1	funannotate	gene	3648560	3649067	.	+	.	ID=EuglossaDilemma_017657
NIJG01000273.1	funannotate	mRNA	672612	672902	.	+	.	ID=EuglossaDilemma_013279-T1;Parent=EuglossaDilemma_013279
NIJG01000273.1	funannotate	mRNA	2905551	2905859	.	-	.	ID=EuglossaDilemma_013472-T1;Parent=EuglossaDilemma_013472
NIJG01000273.1	funannotate	CDS	1845512	1845747	.	-	0	ID=EuglossaDilemma_013402-T1.cds;Parent=EuglossaDilemma_013402-T1
NIJG01000273.1	funannotate	CDS	1843784	1843925	.	-	0	ID=EuglossaDilemma_013402-T1.cds;Parent=EuglossaDilemma_013402-T1
NIJG01000273.1	funannotate	CDS	1843600	1843708	.	-	0	ID=EuglossaDilemma_013402-T1.cds;Parent=EuglossaDilemma_013402-T1
NIJG01000273.1	funannotate	CDS	1843349	1843518	.	-	0	ID=EuglossaDilemma_013402-T1.cds;Parent=EuglossaDilemma_013402-T1
NIJG01000273.1	funannotate	CDS	1843223	1843258	.	-	0	ID=EuglossaDilemma_013402-T1.cds;Parent=EuglossaDilemma_013402-T1
NIJG01000273.1	funannotate	exon	2408936	2409067	.	-	.	ID=EuglossaDilemma_013457-T1.exon14;Parent=EuglossaDilemma_013457-T1
NIJG01000273.1	funannotate	exon	2408691	2408792	.	-	.	ID=EuglossaDilemma_013457-T1.exon15;Parent=EuglossaDilemma_013457-T1
NIJG01000273.1	funannotate	mRNA	1304625	1306101	.	-	.	ID=EuglossaDilemma_013345-T1;Parent=EuglossaDilemma_013345
NIJG01000273.1	funannotate	exon	726478	726504	.	-	.	ID=EuglossaDilemma_013282-T1.exon1;Parent=EuglossaDilemma_013282-T1
NIJG01000273.1	funannotate	exon	725249	726145	.	-	.	ID=EuglossaDilemma_013282-T1.exon2;Parent=EuglossaDilemma_013282-T1
NIJG01000273.1	funannotate	mRNA	74549	77388	.	-	.	ID=EuglossaDilemma_013231-T1;Dbxref=PFAM:PF12044%2CInterPro:IPR021917;Parent=EuglossaDilemma_013231
NIJG01000273.1	funannotate	exon	1563809	1564129	.	-	.	ID=EuglossaDilemma_013377-T1.exon1;Parent=EuglossaDilemma_013377-T1
NIJG01000273.1	funannotate	CDS	3297933	3298114	.	+	0	ID=EuglossaDilemma_013495-T1.cds;Parent=EuglossaDilemma_013495-T1
NIJG01000273.1	funannotate	CDS	3298457	3298497	.	+	0	ID=EuglossaDilemma_013495-T1.cds;Parent=EuglossaDilemma_013495-T1
NIJG01000273.1	funannotate	CDS	3302213	3302326	.	+	0	ID=EuglossaDilemma_013495-T1.cds;Parent=EuglossaDilemma_013495-T1
NIJG01000273.1	funannotate	CDS	3316767	3316837	.	+	0	ID=EuglossaDilemma_013495-T1.cds;Parent=EuglossaDilemma_013495-T1
NIJG01000273.1	funannotate	CDS	3324430	3324699	.	+	0	ID=EuglossaDilemma_013495-T1.cds;Parent=EuglossaDilemma_013495-T1
NIJG01000273.1	funannotate	CDS	3326392	3326508	.	+	0	ID=EuglossaDilemma_013495-T1.cds;Parent=EuglossaDilemma_013495-T1
NIJG01000273.1	funannotate	mRNA	5013	5345	.	+	.	ID=EuglossaDilemma_013218-T1;Parent=EuglossaDilemma_013218
NIJG01000273.1	funannotate	exon	2410549	2410718	.	-	.	ID=EuglossaDilemma_013457-T1.exon12;Parent=EuglossaDilemma_013457-T1
NIJG01000273.1	funannotate	exon	2409189	2409322	.	-	.	ID=EuglossaDilemma_013457-T1.exon13;Parent=EuglossaDilemma_013457-T1
NIJG01000273.1	funannotate	exon	2413678	2413743	.	-	.	ID=EuglossaDilemma_013457-T1.exon10;Parent=EuglossaDilemma_013457-T1
NIJG01000273.1	funannotate	exon	2411905	2412057	.	-	.	ID=EuglossaDilemma_013457-T1.exon11;Parent=EuglossaDilemma_013457-T1
NIJG01000273.1	funannotate	exon	3977001	3977376	.	+	.	ID=EuglossaDilemma_013557-T1.exon2;Parent=EuglossaDilemma_013557-T1
NIJG01000273.1	funannotate	exon	3975561	3975933	.	+	.	ID=EuglossaDilemma_013557-T1.exon1;Parent=EuglossaDilemma_013557-T1
NIJG01000273.1	funannotate	mRNA	3099502	3100440	.	-	.	ID=EuglossaDilemma_013484-T1;Ontology_term=GO:0005525%2CGO:0003924;Dbxref=PFAM:PF01926%2CInterPro:IPR005225%2CPFAM:PF00025%2CPFAM:PF00071%2CInterPro:IPR027417%2CPFAM:PF09439%2CInterPro:IPR001806%2CPFAM:PF08477%2CPFAM:PF04670;Parent=EuglossaDilemma_013484
NIJG01000273.1	funannotate	mRNA	1377958	1379245	.	+	.	ID=EuglossaDilemma_013357-T1;Parent=EuglossaDilemma_013357
NIJG01000273.1	funannotate	three_prime_UTR	1467186	1467397	.	+	.	ID=EuglossaDilemma_013366-T1.utr3p1;Parent=EuglossaDilemma_013366-T1
NIJG01000273.1	funannotate	exon	1925465	1925994	.	-	.	ID=EuglossaDilemma_013411-T1.exon2;Parent=EuglossaDilemma_013411-T1
NIJG01000273.1	funannotate	exon	1926223	1926229	.	-	.	ID=EuglossaDilemma_013411-T1.exon1;Parent=EuglossaDilemma_013411-T1
NIJG01000273.1	funannotate	exon	4724701	4724880	.	-	.	ID=EuglossaDilemma_013595-T1.exon8;Parent=EuglossaDilemma_013595-T1
NIJG01000273.1	funannotate	exon	4724399	4724610	.	-	.	ID=EuglossaDilemma_013595-T1.exon9;Parent=EuglossaDilemma_013595-T1
NIJG01000273.1	funannotate	CDS	445908	446212	.	-	0	ID=EuglossaDilemma_013259-T1.cds;Parent=EuglossaDilemma_013259-T1
NIJG01000273.1	funannotate	CDS	444634	444846	.	-	0	ID=EuglossaDilemma_013259-T1.cds;Parent=EuglossaDilemma_013259-T1
NIJG01000273.1	funannotate	CDS	444433	444571	.	-	0	ID=EuglossaDilemma_013259-T1.cds;Parent=EuglossaDilemma_013259-T1
NIJG01000273.1	funannotate	CDS	441588	441714	.	-	0	ID=EuglossaDilemma_013259-T1.cds;Parent=EuglossaDilemma_013259-T1
NIJG01000273.1	funannotate	CDS	440673	440721	.	-	0	ID=EuglossaDilemma_013259-T1.cds;Parent=EuglossaDilemma_013259-T1
NIJG01000273.1	funannotate	CDS	440410	440589	.	-	0	ID=EuglossaDilemma_013259-T1.cds;Parent=EuglossaDilemma_013259-T1
NIJG01000273.1	funannotate	CDS	437690	440318	.	-	0	ID=EuglossaDilemma_013259-T1.cds;Parent=EuglossaDilemma_013259-T1
NIJG01000273.1	funannotate	exon	3774598	3774722	.	-	.	ID=EuglossaDilemma_013534-T1.exon2;Parent=EuglossaDilemma_013534-T1
NIJG01000273.1	funannotate	exon	3775315	3775396	.	-	.	ID=EuglossaDilemma_013534-T1.exon1;Parent=EuglossaDilemma_013534-T1
NIJG01000273.1	funannotate	mRNA	3338353	3357854	.	-	.	ID=EuglossaDilemma_013496-T1;Dbxref=InterPro:IPR036236%2CPFAM:PF00096%2CPFAM:PF12874%2CInterPro:IPR013087%2CPFAM:PF13894;Parent=EuglossaDilemma_013496
NIJG01000273.1	funannotate	exon	5451001	5451509	.	+	.	ID=EuglossaDilemma_013623-T1.exon1;Parent=EuglossaDilemma_013623-T1
NIJG01000273.1	funannotate	mRNA	411187	415717	.	-	.	ID=EuglossaDilemma_013255-T1;Parent=EuglossaDilemma_013255
NIJG01000273.1	funannotate	five_prime_UTR	1931802	1931879	.	+	.	ID=EuglossaDilemma_013413-T1.utr5p1;Parent=EuglossaDilemma_013413-T1
NIJG01000273.1	funannotate	exon	4945795	4945978	.	-	.	ID=EuglossaDilemma_013605-T1.exon1;Parent=EuglossaDilemma_013605-T1
NIJG01000273.1	funannotate	mRNA	1505217	1505499	.	+	.	ID=EuglossaDilemma_013370-T1;Dbxref=InterPro:IPR033371;Parent=EuglossaDilemma_013370
NIJG01000273.1	funannotate	CDS	1308092	1308748	.	+	0	ID=EuglossaDilemma_013346-T1.cds;Parent=EuglossaDilemma_013346-T1
NIJG01000273.1	funannotate	CDS	1308820	1309164	.	+	0	ID=EuglossaDilemma_013346-T1.cds;Parent=EuglossaDilemma_013346-T1
NIJG01000273.1	funannotate	CDS	1309234	1309394	.	+	0	ID=EuglossaDilemma_013346-T1.cds;Parent=EuglossaDilemma_013346-T1
NIJG01000273.1	funannotate	CDS	1309488	1309710	.	+	0	ID=EuglossaDilemma_013346-T1.cds;Parent=EuglossaDilemma_013346-T1
NIJG01000273.1	funannotate	mRNA	1665363	1665779	.	-	.	ID=EuglossaDilemma_013382-T1;Parent=EuglossaDilemma_013382
NIJG01000273.1	funannotate	mRNA	1500209	1504560	.	+	.	ID=EuglossaDilemma_013369-T1;Dbxref=InterPro:IPR033371;Parent=EuglossaDilemma_013369
NIJG01000273.1	funannotate	exon	63142	63406	.	+	.	ID=EuglossaDilemma_013226-T1.exon5;Parent=EuglossaDilemma_013226-T1
NIJG01000273.1	funannotate	exon	63486	63605	.	+	.	ID=EuglossaDilemma_013226-T1.exon6;Parent=EuglossaDilemma_013226-T1
NIJG01000273.1	funannotate	exon	62440	62722	.	+	.	ID=EuglossaDilemma_013226-T1.exon3;Parent=EuglossaDilemma_013226-T1
NIJG01000273.1	funannotate	exon	62803	63062	.	+	.	ID=EuglossaDilemma_013226-T1.exon4;Parent=EuglossaDilemma_013226-T1
NIJG01000273.1	funannotate	exon	61880	62017	.	+	.	ID=EuglossaDilemma_013226-T1.exon1;Parent=EuglossaDilemma_013226-T1
NIJG01000273.1	funannotate	exon	62110	62354	.	+	.	ID=EuglossaDilemma_013226-T1.exon2;Parent=EuglossaDilemma_013226-T1
NIJG01000273.1	funannotate	mRNA	340653	349741	.	+	.	ID=EuglossaDilemma_013243-T1;Ontology_term=GO:0005515%2CGO:0004252%2CGO:0006508;Dbxref=InterPro:IPR020067%2CPFAM:PF00089%2CInterPro:IPR002172%2CPFAM:PF01390%2CInterPro:IPR036790%2CInterPro:IPR043504%2CInterPro:IPR009003%2CInterPro:IPR036055%2CPFAM:PF09342%2CInterPro:IPR000082%2CInterPro:IPR023415%2CInterPro:IPR036364%2CPFAM:PF01392%2CPFAM:PF00057%2CInterPro:IPR001254;Parent=EuglossaDilemma_013243
NIJG01000273.1	funannotate	three_prime_UTR	3977138	3977376	.	+	.	ID=EuglossaDilemma_013557-T1.utr3p1;Parent=EuglossaDilemma_013557-T1
NIJG01000273.1	funannotate	three_prime_UTR	2257117	2257164	.	+	.	ID=EuglossaDilemma_013443-T1.utr3p1;Parent=EuglossaDilemma_013443-T1
NIJG01000273.1	funannotate	three_prime_UTR	2257225	2257364	.	+	.	ID=EuglossaDilemma_013443-T1.utr3p2;Parent=EuglossaDilemma_013443-T1
NIJG01000273.1	funannotate	three_prime_UTR	2257445	2258171	.	+	.	ID=EuglossaDilemma_013443-T1.utr3p3;Parent=EuglossaDilemma_013443-T1
NIJG01000273.1	funannotate	exon	796057	796177	.	+	.	ID=EuglossaDilemma_013288-T1.exon2;Parent=EuglossaDilemma_013288-T1
NIJG01000273.1	funannotate	exon	2255131	2255361	.	+	.	ID=EuglossaDilemma_013443-T1.exon4;Parent=EuglossaDilemma_013443-T1
NIJG01000273.1	funannotate	mRNA	3666960	3672082	.	+	.	ID=EuglossaDilemma_013525-T1;Parent=EuglossaDilemma_013525
NIJG01000273.1	funannotate	exon	3797241	3797393	.	-	.	ID=EuglossaDilemma_013538-T1.exon7;Parent=EuglossaDilemma_013538-T1
NIJG01000273.1	funannotate	exon	795056	795258	.	+	.	ID=EuglossaDilemma_013288-T1.exon1;Parent=EuglossaDilemma_013288-T1
NIJG01000273.1	funannotate	exon	2255433	2255525	.	+	.	ID=EuglossaDilemma_013443-T1.exon5;Parent=EuglossaDilemma_013443-T1
NIJG01000273.1	funannotate	exon	3797061	3797185	.	-	.	ID=EuglossaDilemma_013538-T1.exon8;Parent=EuglossaDilemma_013538-T1
NIJG01000273.1	funannotate	exon	2254606	2254689	.	+	.	ID=EuglossaDilemma_013443-T1.exon2;Parent=EuglossaDilemma_013443-T1
NIJG01000273.1	funannotate	exon	3797840	3797983	.	-	.	ID=EuglossaDilemma_013538-T1.exon5;Parent=EuglossaDilemma_013538-T1
NIJG01000273.1	funannotate	exon	2254867	2255072	.	+	.	ID=EuglossaDilemma_013443-T1.exon3;Parent=EuglossaDilemma_013443-T1
NIJG01000273.1	funannotate	exon	3797467	3797770	.	-	.	ID=EuglossaDilemma_013538-T1.exon6;Parent=EuglossaDilemma_013538-T1
NIJG01000273.1	funannotate	exon	2256219	2256309	.	+	.	ID=EuglossaDilemma_013443-T1.exon8;Parent=EuglossaDilemma_013443-T1
NIJG01000273.1	funannotate	exon	3798221	3798379	.	-	.	ID=EuglossaDilemma_013538-T1.exon3;Parent=EuglossaDilemma_013538-T1
NIJG01000273.1	funannotate	exon	2256408	2256584	.	+	.	ID=EuglossaDilemma_013443-T1.exon9;Parent=EuglossaDilemma_013443-T1
NIJG01000273.1	funannotate	exon	3798055	3798154	.	-	.	ID=EuglossaDilemma_013538-T1.exon4;Parent=EuglossaDilemma_013538-T1
NIJG01000273.1	funannotate	exon	2255592	2255733	.	+	.	ID=EuglossaDilemma_013443-T1.exon6;Parent=EuglossaDilemma_013443-T1
NIJG01000273.1	funannotate	exon	3798963	3799040	.	-	.	ID=EuglossaDilemma_013538-T1.exon1;Parent=EuglossaDilemma_013538-T1
NIJG01000273.1	funannotate	exon	2255794	2255905	.	+	.	ID=EuglossaDilemma_013443-T1.exon7;Parent=EuglossaDilemma_013443-T1
NIJG01000273.1	funannotate	exon	3798464	3798601	.	-	.	ID=EuglossaDilemma_013538-T1.exon2;Parent=EuglossaDilemma_013538-T1
NIJG01000273.1	funannotate	exon	2254408	2254549	.	+	.	ID=EuglossaDilemma_013443-T1.exon1;Parent=EuglossaDilemma_013443-T1
NIJG01000273.1	funannotate	exon	3796813	3796988	.	-	.	ID=EuglossaDilemma_013538-T1.exon9;Parent=EuglossaDilemma_013538-T1
NIJG01000273.1	funannotate	five_prime_UTR	5710014	5710363	.	+	.	ID=EuglossaDilemma_013632-T1.utr5p1;Parent=EuglossaDilemma_013632-T1
NIJG01000273.1	funannotate	CDS	3947252	3947500	.	-	0	ID=EuglossaDilemma_013552-T1.cds;Parent=EuglossaDilemma_013552-T1
NIJG01000273.1	funannotate	CDS	3946527	3946784	.	-	0	ID=EuglossaDilemma_013552-T1.cds;Parent=EuglossaDilemma_013552-T1
NIJG01000273.1	funannotate	CDS	1951122	1951483	.	+	0	ID=EuglossaDilemma_013416-T1.cds;Parent=EuglossaDilemma_013416-T1
NIJG01000273.1	funannotate	CDS	1951635	1951973	.	+	0	ID=EuglossaDilemma_013416-T1.cds;Parent=EuglossaDilemma_013416-T1
NIJG01000273.1	funannotate	CDS	1952063	1952267	.	+	0	ID=EuglossaDilemma_013416-T1.cds;Parent=EuglossaDilemma_013416-T1
NIJG01000273.1	funannotate	CDS	1952351	1952506	.	+	0	ID=EuglossaDilemma_013416-T1.cds;Parent=EuglossaDilemma_013416-T1
NIJG01000273.1	funannotate	CDS	1952731	1952781	.	+	0	ID=EuglossaDilemma_013416-T1.cds;Parent=EuglossaDilemma_013416-T1
NIJG01000273.1	funannotate	exon	2752578	2752931	.	-	.	ID=EuglossaDilemma_013468-T1.exon1;Parent=EuglossaDilemma_013468-T1
NIJG01000273.1	funannotate	mRNA	3538773	3541935	.	+	.	ID=EuglossaDilemma_013513-T1;Ontology_term=GO:0055085%2CGO:0016020%2CGO:0022857;Dbxref=PFAM:PF00474%2CInterPro:IPR038377%2CInterPro:IPR001734;Parent=EuglossaDilemma_013513
NIJG01000273.1	funannotate	mRNA	3918295	3918723	.	+	.	ID=EuglossaDilemma_013550-T1;Parent=EuglossaDilemma_013550
NIJG01000273.1	funannotate	CDS	1693059	1693874	.	+	0	ID=EuglossaDilemma_013387-T1.cds;Parent=EuglossaDilemma_013387-T1
NIJG01000273.1	funannotate	exon	2018117	2018301	.	-	.	ID=EuglossaDilemma_013430-T1.exon1;Parent=EuglossaDilemma_013430-T1
NIJG01000273.1	funannotate	exon	2016546	2017025	.	-	.	ID=EuglossaDilemma_013430-T1.exon3;Parent=EuglossaDilemma_013430-T1
NIJG01000273.1	funannotate	exon	2017117	2017576	.	-	.	ID=EuglossaDilemma_013430-T1.exon2;Parent=EuglossaDilemma_013430-T1
NIJG01000273.1	funannotate	exon	2016216	2016452	.	-	.	ID=EuglossaDilemma_013430-T1.exon4;Parent=EuglossaDilemma_013430-T1
NIJG01000273.1	funannotate	CDS	822816	823190	.	-	0	ID=EuglossaDilemma_013291-T1.cds;Parent=EuglossaDilemma_013291-T1
NIJG01000273.1	funannotate	CDS	1814645	1815214	.	-	0	ID=EuglossaDilemma_013395-T1.cds;Parent=EuglossaDilemma_013395-T1
NIJG01000273.1	funannotate	mRNA	3917092	3917391	.	-	.	ID=EuglossaDilemma_013549-T1;Parent=EuglossaDilemma_013549
NIJG01000273.1	funannotate	mRNA	1239539	1241543	.	+	.	ID=EuglossaDilemma_013333-T1;Parent=EuglossaDilemma_013333
NIJG01000273.1	funannotate	exon	1518947	1519189	.	+	.	ID=EuglossaDilemma_013373-T1.exon5;Parent=EuglossaDilemma_013373-T1
NIJG01000273.1	funannotate	exon	1518655	1518859	.	+	.	ID=EuglossaDilemma_013373-T1.exon4;Parent=EuglossaDilemma_013373-T1
NIJG01000273.1	funannotate	exon	1518437	1518569	.	+	.	ID=EuglossaDilemma_013373-T1.exon3;Parent=EuglossaDilemma_013373-T1
NIJG01000273.1	funannotate	exon	1518207	1518272	.	+	.	ID=EuglossaDilemma_013373-T1.exon2;Parent=EuglossaDilemma_013373-T1
NIJG01000273.1	funannotate	exon	1517682	1517769	.	+	.	ID=EuglossaDilemma_013373-T1.exon1;Parent=EuglossaDilemma_013373-T1
NIJG01000273.1	funannotate	five_prime_UTR	1679298	1680593	.	+	.	ID=EuglossaDilemma_013386-T1.utr5p1;Parent=EuglossaDilemma_013386-T1
NIJG01000273.1	funannotate	CDS	1077611	1077775	.	+	0	ID=EuglossaDilemma_013323-T1.cds;Parent=EuglossaDilemma_013323-T1
NIJG01000273.1	funannotate	CDS	1079645	1079890	.	+	0	ID=EuglossaDilemma_013323-T1.cds;Parent=EuglossaDilemma_013323-T1
NIJG01000273.1	funannotate	CDS	1080561	1080809	.	+	0	ID=EuglossaDilemma_013323-T1.cds;Parent=EuglossaDilemma_013323-T1
NIJG01000273.1	funannotate	CDS	1081436	1081642	.	+	0	ID=EuglossaDilemma_013323-T1.cds;Parent=EuglossaDilemma_013323-T1
NIJG01000273.1	funannotate	CDS	1082044	1082568	.	+	0	ID=EuglossaDilemma_013323-T1.cds;Parent=EuglossaDilemma_013323-T1
NIJG01000273.1	funannotate	mRNA	4790733	4815910	.	-	.	ID=EuglossaDilemma_013603-T1;Ontology_term=GO:0016021%2CGO:0004930%2CGO:0007186;Dbxref=InterPro:IPR017979%2CInterPro:IPR000337%2CInterPro:IPR011500%2CPFAM:PF00003%2CInterPro:IPR017978%2CInterPro:IPR038550%2CInterPro:IPR000162%2CInterPro:IPR001828%2CPFAM:PF07562%2CInterPro:IPR028082%2CPFAM:PF01094;Parent=EuglossaDilemma_013603
NIJG01000273.1	funannotate	CDS	3384846	3385772	.	+	0	ID=EuglossaDilemma_013500-T1.cds;Parent=EuglossaDilemma_013500-T1
NIJG01000273.1	funannotate	CDS	375600	375713	.	-	0	ID=EuglossaDilemma_013250-T1.cds;Parent=EuglossaDilemma_013250-T1
NIJG01000273.1	funannotate	CDS	375333	375515	.	-	0	ID=EuglossaDilemma_013250-T1.cds;Parent=EuglossaDilemma_013250-T1
NIJG01000273.1	funannotate	CDS	375126	375242	.	-	0	ID=EuglossaDilemma_013250-T1.cds;Parent=EuglossaDilemma_013250-T1
NIJG01000273.1	funannotate	CDS	374974	375048	.	-	0	ID=EuglossaDilemma_013250-T1.cds;Parent=EuglossaDilemma_013250-T1
NIJG01000273.1	funannotate	mRNA	3787355	3792782	.	+	.	ID=EuglossaDilemma_013537-T1;Dbxref=InterPro:IPR001781%2CPFAM:PF00412;Parent=EuglossaDilemma_013537
NIJG01000273.1	funannotate	CDS	3823423	3823721	.	-	2	ID=EuglossaDilemma_013544-T1.cds;Parent=EuglossaDilemma_013544-T1
NIJG01000273.1	funannotate	exon	1730569	1730645	.	+	.	ID=EuglossaDilemma_013390-T1.exon1;Parent=EuglossaDilemma_013390-T1
NIJG01000273.1	funannotate	exon	1731394	1731772	.	+	.	ID=EuglossaDilemma_013390-T1.exon2;Parent=EuglossaDilemma_013390-T1
NIJG01000273.1	funannotate	mRNA	4680843	4683719	.	-	.	ID=EuglossaDilemma_013586-T1;Ontology_term=GO:0016021%2CGO:0050909;Dbxref=InterPro:IPR013604;Parent=EuglossaDilemma_013586
NIJG01000273.1	funannotate	exon	938494	939273	.	-	.	ID=EuglossaDilemma_013301-T1.exon1;Parent=EuglossaDilemma_013301-T1
NIJG01000273.1	funannotate	CDS	5239570	5239712	.	-	0	ID=EuglossaDilemma_013617-T1.cds;Parent=EuglossaDilemma_013617-T1
NIJG01000273.1	funannotate	CDS	5239166	5239501	.	-	0	ID=EuglossaDilemma_013617-T1.cds;Parent=EuglossaDilemma_013617-T1
NIJG01000273.1	funannotate	CDS	5238751	5238947	.	-	0	ID=EuglossaDilemma_013617-T1.cds;Parent=EuglossaDilemma_013617-T1
NIJG01000273.1	funannotate	CDS	5237434	5237597	.	-	0	ID=EuglossaDilemma_013617-T1.cds;Parent=EuglossaDilemma_013617-T1
NIJG01000273.1	funannotate	CDS	4731879	4731954	.	-	0	ID=EuglossaDilemma_013596-T1.cds;Parent=EuglossaDilemma_013596-T1
NIJG01000273.1	funannotate	CDS	4731634	4731799	.	-	0	ID=EuglossaDilemma_013596-T1.cds;Parent=EuglossaDilemma_013596-T1
NIJG01000273.1	funannotate	CDS	4731388	4731572	.	-	0	ID=EuglossaDilemma_013596-T1.cds;Parent=EuglossaDilemma_013596-T1
NIJG01000273.1	funannotate	CDS	4731074	4731300	.	-	0	ID=EuglossaDilemma_013596-T1.cds;Parent=EuglossaDilemma_013596-T1
NIJG01000273.1	funannotate	CDS	4730842	4731009	.	-	0	ID=EuglossaDilemma_013596-T1.cds;Parent=EuglossaDilemma_013596-T1
NIJG01000273.1	funannotate	CDS	4730529	4730756	.	-	0	ID=EuglossaDilemma_013596-T1.cds;Parent=EuglossaDilemma_013596-T1
NIJG01000273.1	funannotate	CDS	4730308	4730457	.	-	0	ID=EuglossaDilemma_013596-T1.cds;Parent=EuglossaDilemma_013596-T1
NIJG01000273.1	funannotate	exon	2327499	2327554	.	+	.	ID=EuglossaDilemma_013449-T1.exon3;Parent=EuglossaDilemma_013449-T1
NIJG01000273.1	funannotate	mRNA	4748494	4749671	.	+	.	ID=EuglossaDilemma_013598-T1;Ontology_term=GO:0003714%2CGO:0016580;Dbxref=InterPro:IPR031693%2CInterPro:IPR039774%2CInterPro:IPR037969;Parent=EuglossaDilemma_013598
NIJG01000273.1	funannotate	exon	2327329	2327430	.	+	.	ID=EuglossaDilemma_013449-T1.exon2;Parent=EuglossaDilemma_013449-T1
NIJG01000273.1	funannotate	exon	2327024	2327114	.	+	.	ID=EuglossaDilemma_013449-T1.exon1;Parent=EuglossaDilemma_013449-T1
NIJG01000273.1	funannotate	exon	1364111	1364249	.	+	.	ID=EuglossaDilemma_013354-T1.exon3;Parent=EuglossaDilemma_013354-T1
NIJG01000273.1	funannotate	exon	1363557	1363972	.	+	.	ID=EuglossaDilemma_013354-T1.exon2;Parent=EuglossaDilemma_013354-T1
NIJG01000273.1	funannotate	exon	1362862	1363035	.	+	.	ID=EuglossaDilemma_013354-T1.exon1;Parent=EuglossaDilemma_013354-T1
NIJG01000273.1	funannotate	exon	3101336	3101392	.	+	.	ID=EuglossaDilemma_013485-T1.exon1;Parent=EuglossaDilemma_013485-T1
NIJG01000273.1	funannotate	exon	3101497	3101567	.	+	.	ID=EuglossaDilemma_013485-T1.exon2;Parent=EuglossaDilemma_013485-T1
NIJG01000273.1	funannotate	exon	3102453	3102631	.	+	.	ID=EuglossaDilemma_013485-T1.exon3;Parent=EuglossaDilemma_013485-T1
NIJG01000273.1	funannotate	exon	3102794	3102993	.	+	.	ID=EuglossaDilemma_013485-T1.exon4;Parent=EuglossaDilemma_013485-T1
NIJG01000273.1	funannotate	CDS	1959873	1959917	.	+	0	ID=EuglossaDilemma_013419-T1.cds;Parent=EuglossaDilemma_013419-T1
NIJG01000273.1	funannotate	CDS	1960017	1960218	.	+	0	ID=EuglossaDilemma_013419-T1.cds;Parent=EuglossaDilemma_013419-T1
NIJG01000273.1	funannotate	CDS	1960358	1960447	.	+	0	ID=EuglossaDilemma_013419-T1.cds;Parent=EuglossaDilemma_013419-T1
NIJG01000273.1	funannotate	CDS	1960537	1960643	.	+	0	ID=EuglossaDilemma_013419-T1.cds;Parent=EuglossaDilemma_013419-T1
NIJG01000273.1	funannotate	exon	366653	366723	.	+	.	ID=EuglossaDilemma_013247-T1.exon10;Parent=EuglossaDilemma_013247-T1
NIJG01000273.1	funannotate	CDS	4914899	4915484	.	-	0	ID=EuglossaDilemma_013604-T1.cds;Parent=EuglossaDilemma_013604-T1
NIJG01000273.1	funannotate	CDS	4914045	4914214	.	-	0	ID=EuglossaDilemma_013604-T1.cds;Parent=EuglossaDilemma_013604-T1
NIJG01000273.1	funannotate	exon	367472	367669	.	+	.	ID=EuglossaDilemma_013247-T1.exon13;Parent=EuglossaDilemma_013247-T1
NIJG01000273.1	funannotate	exon	367059	367263	.	+	.	ID=EuglossaDilemma_013247-T1.exon12;Parent=EuglossaDilemma_013247-T1
NIJG01000273.1	funannotate	exon	366799	366977	.	+	.	ID=EuglossaDilemma_013247-T1.exon11;Parent=EuglossaDilemma_013247-T1
NIJG01000273.1	funannotate	CDS	1296717	1296774	.	-	0	ID=EuglossaDilemma_013343-T1.cds;Parent=EuglossaDilemma_013343-T1
NIJG01000273.1	funannotate	CDS	1291247	1291562	.	-	0	ID=EuglossaDilemma_013343-T1.cds;Parent=EuglossaDilemma_013343-T1
NIJG01000273.1	funannotate	CDS	1290825	1291157	.	-	0	ID=EuglossaDilemma_013343-T1.cds;Parent=EuglossaDilemma_013343-T1
NIJG01000273.1	funannotate	CDS	1290506	1290753	.	-	0	ID=EuglossaDilemma_013343-T1.cds;Parent=EuglossaDilemma_013343-T1
NIJG01000273.1	funannotate	CDS	1289596	1290423	.	-	0	ID=EuglossaDilemma_013343-T1.cds;Parent=EuglossaDilemma_013343-T1
NIJG01000273.1	funannotate	CDS	1289243	1289425	.	-	0	ID=EuglossaDilemma_013343-T1.cds;Parent=EuglossaDilemma_013343-T1
NIJG01000273.1	funannotate	CDS	1288971	1289166	.	-	0	ID=EuglossaDilemma_013343-T1.cds;Parent=EuglossaDilemma_013343-T1
NIJG01000273.1	funannotate	CDS	1288674	1288912	.	-	0	ID=EuglossaDilemma_013343-T1.cds;Parent=EuglossaDilemma_013343-T1
NIJG01000273.1	funannotate	CDS	1288467	1288594	.	-	0	ID=EuglossaDilemma_013343-T1.cds;Parent=EuglossaDilemma_013343-T1
NIJG01000273.1	funannotate	CDS	1288122	1288392	.	-	0	ID=EuglossaDilemma_013343-T1.cds;Parent=EuglossaDilemma_013343-T1
NIJG01000273.1	funannotate	CDS	1287784	1288000	.	-	0	ID=EuglossaDilemma_013343-T1.cds;Parent=EuglossaDilemma_013343-T1
NIJG01000273.1	funannotate	CDS	1287589	1287714	.	-	0	ID=EuglossaDilemma_013343-T1.cds;Parent=EuglossaDilemma_013343-T1
NIJG01000273.1	funannotate	CDS	1287307	1287514	.	-	0	ID=EuglossaDilemma_013343-T1.cds;Parent=EuglossaDilemma_013343-T1
NIJG01000273.1	funannotate	CDS	1286842	1287084	.	-	0	ID=EuglossaDilemma_013343-T1.cds;Parent=EuglossaDilemma_013343-T1
NIJG01000273.1	funannotate	CDS	1286655	1286762	.	-	0	ID=EuglossaDilemma_013343-T1.cds;Parent=EuglossaDilemma_013343-T1
NIJG01000273.1	funannotate	mRNA	1050340	1050705	.	-	.	ID=EuglossaDilemma_013321-T1;Parent=EuglossaDilemma_013321
NIJG01000273.1	funannotate	CDS	2312732	2312749	.	+	0	ID=EuglossaDilemma_013447-T1.cds;Parent=EuglossaDilemma_013447-T1
NIJG01000273.1	funannotate	CDS	2312823	2312876	.	+	0	ID=EuglossaDilemma_013447-T1.cds;Parent=EuglossaDilemma_013447-T1
NIJG01000273.1	funannotate	CDS	2312992	2313097	.	+	0	ID=EuglossaDilemma_013447-T1.cds;Parent=EuglossaDilemma_013447-T1
NIJG01000273.1	funannotate	CDS	2313393	2313841	.	+	0	ID=EuglossaDilemma_013447-T1.cds;Parent=EuglossaDilemma_013447-T1
NIJG01000273.1	funannotate	exon	3565418	3567731	.	-	.	ID=EuglossaDilemma_013515-T1.exon1;Parent=EuglossaDilemma_013515-T1
NIJG01000273.1	funannotate	exon	4914899	4915484	.	-	.	ID=EuglossaDilemma_013604-T1.exon1;Parent=EuglossaDilemma_013604-T1
NIJG01000273.1	funannotate	exon	4914045	4914214	.	-	.	ID=EuglossaDilemma_013604-T1.exon2;Parent=EuglossaDilemma_013604-T1
NIJG01000273.1	funannotate	mRNA	4045198	4050483	.	-	.	ID=EuglossaDilemma_013562-T1;Ontology_term=GO:0005515;Dbxref=InterPro:IPR000626%2CInterPro:IPR044066%2CInterPro:IPR017907%2CInterPro:IPR029071%2CInterPro:IPR026261%2CInterPro:IPR027370%2CInterPro:IPR013083%2CInterPro:IPR001841%2CPFAM:PF13445;Parent=EuglossaDilemma_013562
NIJG01000273.1	funannotate	exon	1981791	1981807	.	+	.	ID=EuglossaDilemma_013426-T1.exon3;Parent=EuglossaDilemma_013426-T1
NIJG01000273.1	funannotate	exon	1981179	1981389	.	+	.	ID=EuglossaDilemma_013426-T1.exon2;Parent=EuglossaDilemma_013426-T1
NIJG01000273.1	funannotate	exon	1980748	1980969	.	+	.	ID=EuglossaDilemma_013426-T1.exon1;Parent=EuglossaDilemma_013426-T1
NIJG01000273.1	funannotate	mRNA	4354590	4355693	.	+	.	ID=EuglossaDilemma_013574-T1;Parent=EuglossaDilemma_013574
NIJG01000273.1	funannotate	mRNA	986637	987477	.	+	.	ID=EuglossaDilemma_013308-T1;Ontology_term=GO:0008270%2CGO:0043565%2CGO:0006355;Dbxref=InterPro:IPR000679%2CInterPro:IPR013088%2CInterPro:IPR039050;Parent=EuglossaDilemma_013308
NIJG01000273.1	funannotate	CDS	5013	5345	.	+	0	ID=EuglossaDilemma_013218-T1.cds;Parent=EuglossaDilemma_013218-T1
NIJG01000273.1	funannotate	CDS	561322	561380	.	-	0	ID=EuglossaDilemma_013271-T1.cds;Parent=EuglossaDilemma_013271-T1
NIJG01000273.1	funannotate	CDS	560788	561003	.	-	0	ID=EuglossaDilemma_013271-T1.cds;Parent=EuglossaDilemma_013271-T1
NIJG01000273.1	funannotate	CDS	560581	560711	.	-	0	ID=EuglossaDilemma_013271-T1.cds;Parent=EuglossaDilemma_013271-T1
NIJG01000273.1	funannotate	CDS	560341	560511	.	-	0	ID=EuglossaDilemma_013271-T1.cds;Parent=EuglossaDilemma_013271-T1
NIJG01000273.1	funannotate	CDS	560159	560258	.	-	0	ID=EuglossaDilemma_013271-T1.cds;Parent=EuglossaDilemma_013271-T1
NIJG01000273.1	funannotate	CDS	560012	560066	.	-	0	ID=EuglossaDilemma_013271-T1.cds;Parent=EuglossaDilemma_013271-T1
NIJG01000273.1	funannotate	CDS	559881	559943	.	-	0	ID=EuglossaDilemma_013271-T1.cds;Parent=EuglossaDilemma_013271-T1
NIJG01000273.1	funannotate	exon	2649393	2649594	.	-	.	ID=EuglossaDilemma_013461-T1.exon1;Parent=EuglossaDilemma_013461-T1
NIJG01000273.1	funannotate	exon	2644970	2645133	.	-	.	ID=EuglossaDilemma_013461-T1.exon3;Parent=EuglossaDilemma_013461-T1
NIJG01000273.1	funannotate	exon	2649017	2649070	.	-	.	ID=EuglossaDilemma_013461-T1.exon2;Parent=EuglossaDilemma_013461-T1
NIJG01000273.1	funannotate	exon	2635804	2635940	.	-	.	ID=EuglossaDilemma_013461-T1.exon5;Parent=EuglossaDilemma_013461-T1
NIJG01000273.1	funannotate	exon	2644205	2644361	.	-	.	ID=EuglossaDilemma_013461-T1.exon4;Parent=EuglossaDilemma_013461-T1
NIJG01000273.1	funannotate	exon	3970365	3970497	.	+	.	ID=EuglossaDilemma_013556-T1.exon2;Parent=EuglossaDilemma_013556-T1
NIJG01000273.1	funannotate	exon	3968737	3969098	.	+	.	ID=EuglossaDilemma_013556-T1.exon1;Parent=EuglossaDilemma_013556-T1
NIJG01000273.1	funannotate	exon	3971332	3971502	.	+	.	ID=EuglossaDilemma_013556-T1.exon3;Parent=EuglossaDilemma_013556-T1
NIJG01000273.1	funannotate	mRNA	941733	942122	.	+	.	ID=EuglossaDilemma_013302-T1;Parent=EuglossaDilemma_013302
NIJG01000273.1	funannotate	three_prime_UTR	846886	847017	.	+	.	ID=EuglossaDilemma_013294-T1.utr3p1;Parent=EuglossaDilemma_013294-T1
NIJG01000273.1	funannotate	CDS	4128472	4128835	.	-	0	ID=EuglossaDilemma_013565-T1.cds;Parent=EuglossaDilemma_013565-T1
NIJG01000273.1	funannotate	CDS	4126130	4126401	.	-	0	ID=EuglossaDilemma_013565-T1.cds;Parent=EuglossaDilemma_013565-T1
NIJG01000273.1	funannotate	CDS	3655415	3655756	.	-	0	ID=EuglossaDilemma_013524-T1.cds;Parent=EuglossaDilemma_013524-T1
NIJG01000273.1	funannotate	three_prime_UTR	3717533	3718173	.	-	.	ID=EuglossaDilemma_013528-T1.utr3p1;Parent=EuglossaDilemma_013528-T1
NIJG01000273.1	funannotate	CDS	118999	119130	.	-	0	ID=EuglossaDilemma_013238-T1.cds;Parent=EuglossaDilemma_013238-T1
NIJG01000273.1	funannotate	CDS	118766	118934	.	-	0	ID=EuglossaDilemma_013238-T1.cds;Parent=EuglossaDilemma_013238-T1
NIJG01000273.1	funannotate	CDS	118600	118662	.	-	0	ID=EuglossaDilemma_013238-T1.cds;Parent=EuglossaDilemma_013238-T1
NIJG01000273.1	funannotate	CDS	118203	118347	.	-	0	ID=EuglossaDilemma_013238-T1.cds;Parent=EuglossaDilemma_013238-T1
NIJG01000273.1	funannotate	CDS	117890	118122	.	-	0	ID=EuglossaDilemma_013238-T1.cds;Parent=EuglossaDilemma_013238-T1
NIJG01000273.1	funannotate	CDS	117477	117811	.	-	0	ID=EuglossaDilemma_013238-T1.cds;Parent=EuglossaDilemma_013238-T1
NIJG01000273.1	funannotate	CDS	1008493	1008610	.	+	0	ID=EuglossaDilemma_013315-T1.cds;Parent=EuglossaDilemma_013315-T1
NIJG01000273.1	funannotate	CDS	1008683	1009200	.	+	0	ID=EuglossaDilemma_013315-T1.cds;Parent=EuglossaDilemma_013315-T1
NIJG01000273.1	funannotate	CDS	1033967	1034084	.	-	0	ID=EuglossaDilemma_013318-T1.cds;Parent=EuglossaDilemma_013318-T1
NIJG01000273.1	funannotate	CDS	1032970	1033571	.	-	0	ID=EuglossaDilemma_013318-T1.cds;Parent=EuglossaDilemma_013318-T1
NIJG01000273.1	funannotate	CDS	1030981	1032780	.	-	0	ID=EuglossaDilemma_013318-T1.cds;Parent=EuglossaDilemma_013318-T1
NIJG01000273.1	funannotate	mRNA	1269408	1269800	.	-	.	ID=EuglossaDilemma_013338-T1;Parent=EuglossaDilemma_013338
NIJG01000273.1	funannotate	mRNA	5064893	5065283	.	+	.	ID=EuglossaDilemma_013613-T1;Parent=EuglossaDilemma_013613
NIJG01000273.1	funannotate	CDS	1337215	1337275	.	+	0	ID=EuglossaDilemma_013351-T1.cds;Parent=EuglossaDilemma_013351-T1
NIJG01000273.1	funannotate	CDS	1337423	1337637	.	+	0	ID=EuglossaDilemma_013351-T1.cds;Parent=EuglossaDilemma_013351-T1
NIJG01000273.1	funannotate	CDS	1337806	1338026	.	+	0	ID=EuglossaDilemma_013351-T1.cds;Parent=EuglossaDilemma_013351-T1
NIJG01000273.1	funannotate	CDS	1338160	1338382	.	+	0	ID=EuglossaDilemma_013351-T1.cds;Parent=EuglossaDilemma_013351-T1
NIJG01000273.1	funannotate	CDS	1338909	1339074	.	+	0	ID=EuglossaDilemma_013351-T1.cds;Parent=EuglossaDilemma_013351-T1
NIJG01000273.1	funannotate	CDS	1339358	1341893	.	+	0	ID=EuglossaDilemma_013351-T1.cds;Parent=EuglossaDilemma_013351-T1
NIJG01000273.1	funannotate	CDS	1341973	1342294	.	+	0	ID=EuglossaDilemma_013351-T1.cds;Parent=EuglossaDilemma_013351-T1
NIJG01000273.1	funannotate	CDS	1342566	1342765	.	+	0	ID=EuglossaDilemma_013351-T1.cds;Parent=EuglossaDilemma_013351-T1
NIJG01000273.1	funannotate	CDS	1343225	1343393	.	+	0	ID=EuglossaDilemma_013351-T1.cds;Parent=EuglossaDilemma_013351-T1
NIJG01000273.1	funannotate	exon	4150132	4150308	.	-	.	ID=EuglossaDilemma_013567-T1.exon12;Parent=EuglossaDilemma_013567-T1
NIJG01000273.1	funannotate	exon	4150832	4150982	.	-	.	ID=EuglossaDilemma_013567-T1.exon11;Parent=EuglossaDilemma_013567-T1
NIJG01000273.1	funannotate	exon	4154708	4154886	.	-	.	ID=EuglossaDilemma_013567-T1.exon10;Parent=EuglossaDilemma_013567-T1
NIJG01000273.1	funannotate	exon	45012	47406	.	+	.	ID=EuglossaDilemma_013225-T1.exon1;Parent=EuglossaDilemma_013225-T1
NIJG01000273.1	funannotate	exon	54771	54934	.	+	.	ID=EuglossaDilemma_013225-T1.exon2;Parent=EuglossaDilemma_013225-T1
NIJG01000273.1	funannotate	CDS	1397292	1397386	.	-	0	ID=EuglossaDilemma_013359-T1.cds;Parent=EuglossaDilemma_013359-T1
NIJG01000273.1	funannotate	CDS	1394310	1394632	.	-	0	ID=EuglossaDilemma_013359-T1.cds;Parent=EuglossaDilemma_013359-T1
NIJG01000273.1	funannotate	CDS	1392943	1393291	.	-	0	ID=EuglossaDilemma_013359-T1.cds;Parent=EuglossaDilemma_013359-T1
NIJG01000273.1	funannotate	CDS	1392520	1392845	.	-	0	ID=EuglossaDilemma_013359-T1.cds;Parent=EuglossaDilemma_013359-T1
NIJG01000273.1	funannotate	CDS	1392068	1392443	.	-	0	ID=EuglossaDilemma_013359-T1.cds;Parent=EuglossaDilemma_013359-T1
NIJG01000273.1	funannotate	CDS	1391737	1391989	.	-	0	ID=EuglossaDilemma_013359-T1.cds;Parent=EuglossaDilemma_013359-T1
NIJG01000273.1	funannotate	CDS	1391457	1391642	.	-	0	ID=EuglossaDilemma_013359-T1.cds;Parent=EuglossaDilemma_013359-T1
NIJG01000273.1	funannotate	CDS	1388946	1391372	.	-	0	ID=EuglossaDilemma_013359-T1.cds;Parent=EuglossaDilemma_013359-T1
NIJG01000273.1	funannotate	CDS	1388186	1388419	.	-	0	ID=EuglossaDilemma_013359-T1.cds;Parent=EuglossaDilemma_013359-T1
NIJG01000273.1	funannotate	exon	56252	56497	.	+	.	ID=EuglossaDilemma_013225-T1.exon3;Parent=EuglossaDilemma_013225-T1
NIJG01000273.1	funannotate	exon	1369315	1369425	.	-	.	ID=EuglossaDilemma_013355-T1.exon1;Parent=EuglossaDilemma_013355-T1
NIJG01000273.1	funannotate	exon	1368279	1368467	.	-	.	ID=EuglossaDilemma_013355-T1.exon2;Parent=EuglossaDilemma_013355-T1
NIJG01000273.1	funannotate	exon	1367704	1367853	.	-	.	ID=EuglossaDilemma_013355-T1.exon3;Parent=EuglossaDilemma_013355-T1
NIJG01000273.1	funannotate	CDS	29157	29199	.	-	0	ID=EuglossaDilemma_013222-T1.cds;Parent=EuglossaDilemma_013222-T1
NIJG01000273.1	funannotate	CDS	28824	28951	.	-	0	ID=EuglossaDilemma_013222-T1.cds;Parent=EuglossaDilemma_013222-T1
NIJG01000273.1	funannotate	CDS	28056	28550	.	-	0	ID=EuglossaDilemma_013222-T1.cds;Parent=EuglossaDilemma_013222-T1
NIJG01000273.1	funannotate	exon	1367313	1367434	.	-	.	ID=EuglossaDilemma_013355-T1.exon4;Parent=EuglossaDilemma_013355-T1
NIJG01000273.1	funannotate	exon	1367198	1367234	.	-	.	ID=EuglossaDilemma_013355-T1.exon5;Parent=EuglossaDilemma_013355-T1
NIJG01000273.1	funannotate	exon	975728	976055	.	-	.	ID=EuglossaDilemma_013306-T1.exon10;Parent=EuglossaDilemma_013306-T1
NIJG01000273.1	funannotate	exon	5447125	5447492	.	-	.	ID=EuglossaDilemma_013622-T1.exon2;Parent=EuglossaDilemma_013622-T1
NIJG01000273.1	funannotate	exon	5448128	5448179	.	-	.	ID=EuglossaDilemma_013622-T1.exon1;Parent=EuglossaDilemma_013622-T1
NIJG01000273.1	funannotate	exon	968770	969032	.	-	.	ID=EuglossaDilemma_013306-T1.exon14;Parent=EuglossaDilemma_013306-T1
NIJG01000273.1	funannotate	exon	969145	969296	.	-	.	ID=EuglossaDilemma_013306-T1.exon13;Parent=EuglossaDilemma_013306-T1
NIJG01000273.1	funannotate	exon	974049	974179	.	-	.	ID=EuglossaDilemma_013306-T1.exon12;Parent=EuglossaDilemma_013306-T1
NIJG01000273.1	funannotate	exon	975188	975658	.	-	.	ID=EuglossaDilemma_013306-T1.exon11;Parent=EuglossaDilemma_013306-T1
NIJG01000273.1	funannotate	exon	968201	968481	.	-	.	ID=EuglossaDilemma_013306-T1.exon15;Parent=EuglossaDilemma_013306-T1
NIJG01000273.1	funannotate	CDS	4784502	4784554	.	-	0	ID=EuglossaDilemma_013601-T1.cds;Parent=EuglossaDilemma_013601-T1
NIJG01000273.1	funannotate	CDS	4784273	4784330	.	-	0	ID=EuglossaDilemma_013601-T1.cds;Parent=EuglossaDilemma_013601-T1
NIJG01000273.1	funannotate	CDS	4783908	4783966	.	-	0	ID=EuglossaDilemma_013601-T1.cds;Parent=EuglossaDilemma_013601-T1
NIJG01000273.1	funannotate	CDS	4783201	4783374	.	-	0	ID=EuglossaDilemma_013601-T1.cds;Parent=EuglossaDilemma_013601-T1
NIJG01000273.1	funannotate	CDS	4782475	4783119	.	-	0	ID=EuglossaDilemma_013601-T1.cds;Parent=EuglossaDilemma_013601-T1
NIJG01000273.1	funannotate	CDS	4782218	4782397	.	-	0	ID=EuglossaDilemma_013601-T1.cds;Parent=EuglossaDilemma_013601-T1
NIJG01000273.1	funannotate	CDS	4782026	4782132	.	-	0	ID=EuglossaDilemma_013601-T1.cds;Parent=EuglossaDilemma_013601-T1
NIJG01000273.1	funannotate	CDS	4781770	4781953	.	-	0	ID=EuglossaDilemma_013601-T1.cds;Parent=EuglossaDilemma_013601-T1
NIJG01000273.1	funannotate	CDS	4780787	4781672	.	-	0	ID=EuglossaDilemma_013601-T1.cds;Parent=EuglossaDilemma_013601-T1
NIJG01000273.1	funannotate	CDS	4780631	4780730	.	-	0	ID=EuglossaDilemma_013601-T1.cds;Parent=EuglossaDilemma_013601-T1
NIJG01000273.1	funannotate	CDS	4780412	4780532	.	-	0	ID=EuglossaDilemma_013601-T1.cds;Parent=EuglossaDilemma_013601-T1
NIJG01000273.1	funannotate	CDS	4780177	4780345	.	-	0	ID=EuglossaDilemma_013601-T1.cds;Parent=EuglossaDilemma_013601-T1
NIJG01000273.1	funannotate	exon	4731879	4731954	.	-	.	ID=EuglossaDilemma_013596-T1.exon1;Parent=EuglossaDilemma_013596-T1
NIJG01000273.1	funannotate	exon	4731634	4731799	.	-	.	ID=EuglossaDilemma_013596-T1.exon2;Parent=EuglossaDilemma_013596-T1
NIJG01000273.1	funannotate	exon	4731388	4731572	.	-	.	ID=EuglossaDilemma_013596-T1.exon3;Parent=EuglossaDilemma_013596-T1
NIJG01000273.1	funannotate	exon	4731074	4731300	.	-	.	ID=EuglossaDilemma_013596-T1.exon4;Parent=EuglossaDilemma_013596-T1
NIJG01000273.1	funannotate	exon	4730842	4731009	.	-	.	ID=EuglossaDilemma_013596-T1.exon5;Parent=EuglossaDilemma_013596-T1
NIJG01000273.1	funannotate	exon	4730529	4730756	.	-	.	ID=EuglossaDilemma_013596-T1.exon6;Parent=EuglossaDilemma_013596-T1
NIJG01000273.1	funannotate	exon	4729913	4730457	.	-	.	ID=EuglossaDilemma_013596-T1.exon7;Parent=EuglossaDilemma_013596-T1
NIJG01000273.1	funannotate	exon	1807447	1807729	.	-	.	ID=EuglossaDilemma_013394-T1.exon14;Parent=EuglossaDilemma_013394-T1
NIJG01000273.1	funannotate	exon	1807077	1807371	.	-	.	ID=EuglossaDilemma_013394-T1.exon15;Parent=EuglossaDilemma_013394-T1
NIJG01000273.1	funannotate	exon	1806765	1806954	.	-	.	ID=EuglossaDilemma_013394-T1.exon16;Parent=EuglossaDilemma_013394-T1
NIJG01000273.1	funannotate	CDS	1805253	1805337	.	-	0	ID=EuglossaDilemma_013392-T1.cds;Parent=EuglossaDilemma_013392-T1
NIJG01000273.1	funannotate	CDS	1804744	1805165	.	-	0	ID=EuglossaDilemma_013392-T1.cds;Parent=EuglossaDilemma_013392-T1
NIJG01000273.1	funannotate	CDS	1804357	1804665	.	-	0	ID=EuglossaDilemma_013392-T1.cds;Parent=EuglossaDilemma_013392-T1
NIJG01000273.1	funannotate	exon	1808925	1809817	.	-	.	ID=EuglossaDilemma_013394-T1.exon10;Parent=EuglossaDilemma_013394-T1
NIJG01000273.1	funannotate	exon	1808708	1808837	.	-	.	ID=EuglossaDilemma_013394-T1.exon11;Parent=EuglossaDilemma_013394-T1
NIJG01000273.1	funannotate	exon	1808396	1808632	.	-	.	ID=EuglossaDilemma_013394-T1.exon12;Parent=EuglossaDilemma_013394-T1
NIJG01000273.1	funannotate	exon	1807807	1808157	.	-	.	ID=EuglossaDilemma_013394-T1.exon13;Parent=EuglossaDilemma_013394-T1
NIJG01000273.1	funannotate	exon	1927805	1930443	.	-	.	ID=EuglossaDilemma_013412-T1.exon2;Parent=EuglossaDilemma_013412-T1
NIJG01000273.1	funannotate	exon	1930604	1930613	.	-	.	ID=EuglossaDilemma_013412-T1.exon1;Parent=EuglossaDilemma_013412-T1
NIJG01000273.1	funannotate	mRNA	5534440	5534742	.	+	.	ID=EuglossaDilemma_013625-T1;Parent=EuglossaDilemma_013625
NIJG01000273.1	funannotate	CDS	1479856	1480218	.	+	0	ID=EuglossaDilemma_013367-T1.cds;Parent=EuglossaDilemma_013367-T1
NIJG01000273.1	funannotate	five_prime_UTR	820171	820378	.	-	.	ID=EuglossaDilemma_013289-T1.utr5p1;Parent=EuglossaDilemma_013289-T1
NIJG01000273.1	funannotate	CDS	1441245	1441532	.	-	0	ID=EuglossaDilemma_013364-T1.cds;Parent=EuglossaDilemma_013364-T1
NIJG01000273.1	funannotate	CDS	1433633	1433857	.	-	0	ID=EuglossaDilemma_013364-T1.cds;Parent=EuglossaDilemma_013364-T1
NIJG01000273.1	funannotate	CDS	1426371	1426536	.	-	0	ID=EuglossaDilemma_013364-T1.cds;Parent=EuglossaDilemma_013364-T1
NIJG01000273.1	funannotate	CDS	1426036	1426193	.	-	0	ID=EuglossaDilemma_013364-T1.cds;Parent=EuglossaDilemma_013364-T1
NIJG01000273.1	funannotate	CDS	1425354	1425539	.	-	0	ID=EuglossaDilemma_013364-T1.cds;Parent=EuglossaDilemma_013364-T1
NIJG01000273.1	funannotate	CDS	1425084	1425229	.	-	0	ID=EuglossaDilemma_013364-T1.cds;Parent=EuglossaDilemma_013364-T1
NIJG01000273.1	funannotate	CDS	1424719	1425001	.	-	0	ID=EuglossaDilemma_013364-T1.cds;Parent=EuglossaDilemma_013364-T1
NIJG01000273.1	funannotate	CDS	1424250	1424597	.	-	0	ID=EuglossaDilemma_013364-T1.cds;Parent=EuglossaDilemma_013364-T1
NIJG01000273.1	funannotate	CDS	1423816	1424042	.	-	0	ID=EuglossaDilemma_013364-T1.cds;Parent=EuglossaDilemma_013364-T1
NIJG01000273.1	funannotate	CDS	1423566	1423575	.	-	0	ID=EuglossaDilemma_013364-T1.cds;Parent=EuglossaDilemma_013364-T1
NIJG01000273.1	funannotate	CDS	3613695	3614225	.	-	0	ID=EuglossaDilemma_013521-T1.cds;Parent=EuglossaDilemma_013521-T1
NIJG01000273.1	funannotate	CDS	3567783	3567914	.	+	0	ID=EuglossaDilemma_013516-T1.cds;Parent=EuglossaDilemma_013516-T1
NIJG01000273.1	funannotate	CDS	3568926	3569113	.	+	0	ID=EuglossaDilemma_013516-T1.cds;Parent=EuglossaDilemma_013516-T1
NIJG01000273.1	funannotate	CDS	3569699	3569702	.	+	0	ID=EuglossaDilemma_013516-T1.cds;Parent=EuglossaDilemma_013516-T1
NIJG01000273.1	funannotate	mRNA	5846232	5846792	.	-	.	ID=EuglossaDilemma_013637-T1;Parent=EuglossaDilemma_013637
NIJG01000273.1	funannotate	CDS	941733	942122	.	+	0	ID=EuglossaDilemma_013302-T1.cds;Parent=EuglossaDilemma_013302-T1
NIJG01000273.1	funannotate	mRNA	3387746	3406576	.	-	.	ID=EuglossaDilemma_013501-T1;Ontology_term=GO:0016021%2CGO:0008381;Dbxref=PFAM:PF15917%2CPFAM:PF12166%2CInterPro:IPR031805%2CInterPro:IPR027272%2CInterPro:IPR031334;Parent=EuglossaDilemma_013501
NIJG01000273.1	funannotate	exon	373075	373227	.	-	.	ID=EuglossaDilemma_013249-T1.exon1;Parent=EuglossaDilemma_013249-T1
NIJG01000273.1	funannotate	exon	372809	372991	.	-	.	ID=EuglossaDilemma_013249-T1.exon2;Parent=EuglossaDilemma_013249-T1
NIJG01000273.1	funannotate	exon	372595	372735	.	-	.	ID=EuglossaDilemma_013249-T1.exon3;Parent=EuglossaDilemma_013249-T1
NIJG01000273.1	funannotate	exon	372444	372521	.	-	.	ID=EuglossaDilemma_013249-T1.exon4;Parent=EuglossaDilemma_013249-T1
NIJG01000273.1	funannotate	exon	3569699	3569702	.	+	.	ID=EuglossaDilemma_013516-T1.exon3;Parent=EuglossaDilemma_013516-T1
NIJG01000273.1	funannotate	exon	3567783	3567914	.	+	.	ID=EuglossaDilemma_013516-T1.exon1;Parent=EuglossaDilemma_013516-T1
NIJG01000273.1	funannotate	exon	3568926	3569113	.	+	.	ID=EuglossaDilemma_013516-T1.exon2;Parent=EuglossaDilemma_013516-T1
NIJG01000273.1	funannotate	CDS	2261033	2261091	.	-	0	ID=EuglossaDilemma_013444-T1.cds;Parent=EuglossaDilemma_013444-T1
NIJG01000273.1	funannotate	CDS	2259965	2260094	.	-	0	ID=EuglossaDilemma_013444-T1.cds;Parent=EuglossaDilemma_013444-T1
NIJG01000273.1	funannotate	CDS	2259107	2259414	.	-	0	ID=EuglossaDilemma_013444-T1.cds;Parent=EuglossaDilemma_013444-T1
NIJG01000273.1	funannotate	CDS	2258588	2258813	.	-	0	ID=EuglossaDilemma_013444-T1.cds;Parent=EuglossaDilemma_013444-T1
NIJG01000273.1	funannotate	mRNA	1105492	1106761	.	-	.	ID=EuglossaDilemma_013326-T1;Parent=EuglossaDilemma_013326
NIJG01000273.1	funannotate	CDS	3166753	3166813	.	+	0	ID=EuglossaDilemma_013488-T1.cds;Parent=EuglossaDilemma_013488-T1
NIJG01000273.1	funannotate	CDS	3167394	3167452	.	+	0	ID=EuglossaDilemma_013488-T1.cds;Parent=EuglossaDilemma_013488-T1
NIJG01000273.1	funannotate	CDS	3167553	3167735	.	+	0	ID=EuglossaDilemma_013488-T1.cds;Parent=EuglossaDilemma_013488-T1
NIJG01000273.1	funannotate	CDS	3167847	3168200	.	+	0	ID=EuglossaDilemma_013488-T1.cds;Parent=EuglossaDilemma_013488-T1
NIJG01000273.1	funannotate	CDS	3168286	3170298	.	+	0	ID=EuglossaDilemma_013488-T1.cds;Parent=EuglossaDilemma_013488-T1
NIJG01000273.1	funannotate	mRNA	1006945	1007805	.	-	.	ID=EuglossaDilemma_013314-T1;Dbxref=InterPro:IPR018867%2CInterPro:IPR018851%2CPFAM:PF10512%2CPFAM:PF10444;Parent=EuglossaDilemma_013314
NIJG01000273.1	funannotate	CDS	2125700	2125758	.	+	0	ID=EuglossaDilemma_013439-T1.cds;Parent=EuglossaDilemma_013439-T1
NIJG01000273.1	funannotate	CDS	2127208	2127397	.	+	0	ID=EuglossaDilemma_013439-T1.cds;Parent=EuglossaDilemma_013439-T1
NIJG01000273.1	funannotate	CDS	2130264	2130342	.	+	0	ID=EuglossaDilemma_013439-T1.cds;Parent=EuglossaDilemma_013439-T1
NIJG01000273.1	funannotate	CDS	2130985	2131247	.	+	0	ID=EuglossaDilemma_013439-T1.cds;Parent=EuglossaDilemma_013439-T1
NIJG01000273.1	funannotate	CDS	2905551	2905859	.	-	0	ID=EuglossaDilemma_013472-T1.cds;Parent=EuglossaDilemma_013472-T1
NIJG01000273.1	funannotate	exon	1008683	1009200	.	+	.	ID=EuglossaDilemma_013315-T1.exon2;Parent=EuglossaDilemma_013315-T1
NIJG01000273.1	funannotate	CDS	773339	773674	.	+	0	ID=EuglossaDilemma_013287-T1.cds;Parent=EuglossaDilemma_013287-T1
NIJG01000273.1	funannotate	exon	1008493	1008610	.	+	.	ID=EuglossaDilemma_013315-T1.exon1;Parent=EuglossaDilemma_013315-T1
NIJG01000273.1	funannotate	CDS	340653	340700	.	+	0	ID=EuglossaDilemma_013243-T1.cds;Parent=EuglossaDilemma_013243-T1
NIJG01000273.1	funannotate	CDS	344159	344342	.	+	0	ID=EuglossaDilemma_013243-T1.cds;Parent=EuglossaDilemma_013243-T1
NIJG01000273.1	funannotate	CDS	346119	346332	.	+	0	ID=EuglossaDilemma_013243-T1.cds;Parent=EuglossaDilemma_013243-T1
NIJG01000273.1	funannotate	CDS	346915	347286	.	+	0	ID=EuglossaDilemma_013243-T1.cds;Parent=EuglossaDilemma_013243-T1
NIJG01000273.1	funannotate	CDS	347399	347631	.	+	0	ID=EuglossaDilemma_013243-T1.cds;Parent=EuglossaDilemma_013243-T1
NIJG01000273.1	funannotate	CDS	347709	347915	.	+	0	ID=EuglossaDilemma_013243-T1.cds;Parent=EuglossaDilemma_013243-T1
NIJG01000273.1	funannotate	CDS	347988	348201	.	+	0	ID=EuglossaDilemma_013243-T1.cds;Parent=EuglossaDilemma_013243-T1
NIJG01000273.1	funannotate	CDS	348289	348434	.	+	0	ID=EuglossaDilemma_013243-T1.cds;Parent=EuglossaDilemma_013243-T1
NIJG01000273.1	funannotate	CDS	348515	348686	.	+	0	ID=EuglossaDilemma_013243-T1.cds;Parent=EuglossaDilemma_013243-T1
NIJG01000273.1	funannotate	CDS	348773	349020	.	+	0	ID=EuglossaDilemma_013243-T1.cds;Parent=EuglossaDilemma_013243-T1
NIJG01000273.1	funannotate	CDS	349356	349474	.	+	0	ID=EuglossaDilemma_013243-T1.cds;Parent=EuglossaDilemma_013243-T1
NIJG01000273.1	funannotate	CDS	349568	349741	.	+	0	ID=EuglossaDilemma_013243-T1.cds;Parent=EuglossaDilemma_013243-T1
NIJG01000273.1	funannotate	exon	1274280	1274374	.	-	.	ID=EuglossaDilemma_013340-T1.exon2;Parent=EuglossaDilemma_013340-T1
NIJG01000273.1	funannotate	exon	379227	382055	.	-	.	ID=EuglossaDilemma_013251-T1.exon1;Parent=EuglossaDilemma_013251-T1
NIJG01000273.1	funannotate	exon	1275186	1276569	.	-	.	ID=EuglossaDilemma_013340-T1.exon1;Parent=EuglossaDilemma_013340-T1
NIJG01000273.1	funannotate	five_prime_UTR	3566990	3567731	.	-	.	ID=EuglossaDilemma_013515-T1.utr5p1;Parent=EuglossaDilemma_013515-T1
NIJG01000273.1	funannotate	exon	3383791	3384072	.	-	.	ID=EuglossaDilemma_013499-T1.exon1;Parent=EuglossaDilemma_013499-T1
NIJG01000273.1	funannotate	exon	3382557	3383678	.	-	.	ID=EuglossaDilemma_013499-T1.exon2;Parent=EuglossaDilemma_013499-T1
NIJG01000273.1	funannotate	CDS	4708484	4708571	.	+	0	ID=EuglossaDilemma_013593-T1.cds;Parent=EuglossaDilemma_013593-T1
NIJG01000273.1	funannotate	CDS	4708874	4709465	.	+	0	ID=EuglossaDilemma_013593-T1.cds;Parent=EuglossaDilemma_013593-T1
NIJG01000273.1	funannotate	CDS	4709873	4710196	.	+	0	ID=EuglossaDilemma_013593-T1.cds;Parent=EuglossaDilemma_013593-T1
NIJG01000273.1	funannotate	CDS	4710585	4710975	.	+	0	ID=EuglossaDilemma_013593-T1.cds;Parent=EuglossaDilemma_013593-T1
NIJG01000273.1	funannotate	exon	737586	737932	.	+	.	ID=EuglossaDilemma_013283-T1.exon6;Parent=EuglossaDilemma_013283-T1
NIJG01000273.1	funannotate	exon	736472	736772	.	+	.	ID=EuglossaDilemma_013283-T1.exon4;Parent=EuglossaDilemma_013283-T1
NIJG01000273.1	funannotate	exon	737225	737511	.	+	.	ID=EuglossaDilemma_013283-T1.exon5;Parent=EuglossaDilemma_013283-T1
NIJG01000273.1	funannotate	mRNA	858450	860288	.	+	.	ID=EuglossaDilemma_013297-T1;Parent=EuglossaDilemma_013297
NIJG01000273.1	funannotate	exon	3099502	3099700	.	-	.	ID=EuglossaDilemma_013484-T1.exon3;Parent=EuglossaDilemma_013484-T1
NIJG01000273.1	funannotate	exon	3099788	3100032	.	-	.	ID=EuglossaDilemma_013484-T1.exon2;Parent=EuglossaDilemma_013484-T1
NIJG01000273.1	funannotate	exon	3100261	3100440	.	-	.	ID=EuglossaDilemma_013484-T1.exon1;Parent=EuglossaDilemma_013484-T1
NIJG01000273.1	funannotate	exon	1570440	1570691	.	-	.	ID=EuglossaDilemma_013378-T1.exon1;Parent=EuglossaDilemma_013378-T1
NIJG01000273.1	funannotate	exon	1570183	1570362	.	-	.	ID=EuglossaDilemma_013378-T1.exon2;Parent=EuglossaDilemma_013378-T1
NIJG01000273.1	funannotate	exon	736054	736132	.	+	.	ID=EuglossaDilemma_013283-T1.exon2;Parent=EuglossaDilemma_013283-T1
NIJG01000273.1	funannotate	exon	736216	736371	.	+	.	ID=EuglossaDilemma_013283-T1.exon3;Parent=EuglossaDilemma_013283-T1
NIJG01000273.1	funannotate	exon	735182	735464	.	+	.	ID=EuglossaDilemma_013283-T1.exon1;Parent=EuglossaDilemma_013283-T1
NIJG01000273.1	funannotate	mRNA	1925465	1926229	.	-	.	ID=EuglossaDilemma_013411-T1;Ontology_term=GO:0005576%2CGO:0008061;Dbxref=InterPro:IPR036508%2CPFAM:PF01607%2CInterPro:IPR002557;Parent=EuglossaDilemma_013411
NIJG01000273.1	funannotate	exon	1569019	1569069	.	-	.	ID=EuglossaDilemma_013378-T1.exon3;Parent=EuglossaDilemma_013378-T1
NIJG01000273.1	funannotate	exon	915914	916148	.	-	.	ID=EuglossaDilemma_013300-T1.exon4;Parent=EuglossaDilemma_013300-T1
NIJG01000273.1	funannotate	exon	910595	910784	.	-	.	ID=EuglossaDilemma_013300-T1.exon5;Parent=EuglossaDilemma_013300-T1
NIJG01000273.1	funannotate	exon	920034	920370	.	-	.	ID=EuglossaDilemma_013300-T1.exon2;Parent=EuglossaDilemma_013300-T1
NIJG01000273.1	funannotate	exon	917657	917794	.	-	.	ID=EuglossaDilemma_013300-T1.exon3;Parent=EuglossaDilemma_013300-T1
NIJG01000273.1	funannotate	exon	910187	910479	.	-	.	ID=EuglossaDilemma_013300-T1.exon6;Parent=EuglossaDilemma_013300-T1
NIJG01000273.1	funannotate	exon	909557	910105	.	-	.	ID=EuglossaDilemma_013300-T1.exon7;Parent=EuglossaDilemma_013300-T1
NIJG01000273.1	funannotate	exon	920806	920860	.	-	.	ID=EuglossaDilemma_013300-T1.exon1;Parent=EuglossaDilemma_013300-T1
NIJG01000273.1	funannotate	five_prime_UTR	1279823	1280392	.	-	.	ID=EuglossaDilemma_013341-T1.utr5p1;Parent=EuglossaDilemma_013341-T1
NIJG01000273.1	funannotate	mRNA	1974156	1976544	.	-	.	ID=EuglossaDilemma_013423-T1;Ontology_term=GO:0006355;Dbxref=PFAM:PF03366%2CInterPro:IPR038704%2CInterPro:IPR005033%2CPFAM:PF17793%2CInterPro:IPR040930;Parent=EuglossaDilemma_013423
NIJG01000273.1	funannotate	CDS	1044581	1044770	.	+	0	ID=EuglossaDilemma_013320-T1.cds;Parent=EuglossaDilemma_013320-T1
NIJG01000273.1	funannotate	CDS	1044913	1045229	.	+	0	ID=EuglossaDilemma_013320-T1.cds;Parent=EuglossaDilemma_013320-T1
NIJG01000273.1	funannotate	CDS	1045354	1045443	.	+	0	ID=EuglossaDilemma_013320-T1.cds;Parent=EuglossaDilemma_013320-T1
NIJG01000273.1	funannotate	exon	4690897	4691224	.	+	.	ID=EuglossaDilemma_013590-T1.exon2;Parent=EuglossaDilemma_013590-T1
NIJG01000273.1	funannotate	exon	4690754	4690812	.	+	.	ID=EuglossaDilemma_013590-T1.exon1;Parent=EuglossaDilemma_013590-T1
NIJG01000273.1	funannotate	exon	4693214	4693621	.	+	.	ID=EuglossaDilemma_013590-T1.exon9;Parent=EuglossaDilemma_013590-T1
NIJG01000273.1	funannotate	exon	4692893	4693139	.	+	.	ID=EuglossaDilemma_013590-T1.exon8;Parent=EuglossaDilemma_013590-T1
NIJG01000273.1	funannotate	exon	4692697	4692826	.	+	.	ID=EuglossaDilemma_013590-T1.exon7;Parent=EuglossaDilemma_013590-T1
NIJG01000273.1	funannotate	exon	4692091	4692615	.	+	.	ID=EuglossaDilemma_013590-T1.exon6;Parent=EuglossaDilemma_013590-T1
NIJG01000273.1	funannotate	exon	4691881	4692012	.	+	.	ID=EuglossaDilemma_013590-T1.exon5;Parent=EuglossaDilemma_013590-T1
NIJG01000273.1	funannotate	exon	4691599	4691806	.	+	.	ID=EuglossaDilemma_013590-T1.exon4;Parent=EuglossaDilemma_013590-T1
NIJG01000273.1	funannotate	exon	4691298	4691531	.	+	.	ID=EuglossaDilemma_013590-T1.exon3;Parent=EuglossaDilemma_013590-T1
NIJG01000273.1	funannotate	exon	347988	348201	.	+	.	ID=EuglossaDilemma_013243-T1.exon7;Parent=EuglossaDilemma_013243-T1
NIJG01000273.1	funannotate	exon	347709	347915	.	+	.	ID=EuglossaDilemma_013243-T1.exon6;Parent=EuglossaDilemma_013243-T1
NIJG01000273.1	funannotate	exon	347399	347631	.	+	.	ID=EuglossaDilemma_013243-T1.exon5;Parent=EuglossaDilemma_013243-T1
NIJG01000273.1	funannotate	exon	346915	347286	.	+	.	ID=EuglossaDilemma_013243-T1.exon4;Parent=EuglossaDilemma_013243-T1
NIJG01000273.1	funannotate	exon	346119	346332	.	+	.	ID=EuglossaDilemma_013243-T1.exon3;Parent=EuglossaDilemma_013243-T1
NIJG01000273.1	funannotate	exon	344159	344342	.	+	.	ID=EuglossaDilemma_013243-T1.exon2;Parent=EuglossaDilemma_013243-T1
NIJG01000273.1	funannotate	exon	340653	340700	.	+	.	ID=EuglossaDilemma_013243-T1.exon1;Parent=EuglossaDilemma_013243-T1
NIJG01000273.1	funannotate	three_prime_UTR	5849902	5849944	.	+	.	ID=EuglossaDilemma_013638-T1.utr3p1;Parent=EuglossaDilemma_013638-T1
NIJG01000273.1	funannotate	mRNA	590714	593489	.	-	.	ID=EuglossaDilemma_013273-T1;Ontology_term=GO:0070286%2CGO:0005737;Dbxref=InterPro:IPR012981%2CPFAM:PF08190%2CInterPro:IPR041442%2CInterPro:IPR034727%2CPFAM:PF18201;Parent=EuglossaDilemma_013273
NIJG01000273.1	funannotate	CDS	3417658	3417955	.	+	0	ID=EuglossaDilemma_013503-T1.cds;Parent=EuglossaDilemma_013503-T1
NIJG01000273.1	funannotate	CDS	3418132	3418326	.	+	0	ID=EuglossaDilemma_013503-T1.cds;Parent=EuglossaDilemma_013503-T1
NIJG01000273.1	funannotate	CDS	3419847	3419980	.	+	0	ID=EuglossaDilemma_013503-T1.cds;Parent=EuglossaDilemma_013503-T1
NIJG01000273.1	funannotate	CDS	3420048	3420223	.	+	0	ID=EuglossaDilemma_013503-T1.cds;Parent=EuglossaDilemma_013503-T1
NIJG01000273.1	funannotate	CDS	3420297	3420525	.	+	0	ID=EuglossaDilemma_013503-T1.cds;Parent=EuglossaDilemma_013503-T1
NIJG01000273.1	funannotate	CDS	3420599	3420961	.	+	0	ID=EuglossaDilemma_013503-T1.cds;Parent=EuglossaDilemma_013503-T1
NIJG01000273.1	funannotate	exon	5620147	5620220	.	+	.	ID=EuglossaDilemma_013628-T1.exon1;Parent=EuglossaDilemma_013628-T1
NIJG01000273.1	funannotate	exon	3801365	3801576	.	-	.	ID=EuglossaDilemma_013539-T1.exon1;Parent=EuglossaDilemma_013539-T1
NIJG01000273.1	funannotate	exon	3801061	3801293	.	-	.	ID=EuglossaDilemma_013539-T1.exon2;Parent=EuglossaDilemma_013539-T1
NIJG01000273.1	funannotate	exon	3758413	3758833	.	+	.	ID=EuglossaDilemma_013533-T1.exon2;Parent=EuglossaDilemma_013533-T1
NIJG01000273.1	funannotate	exon	3800793	3800992	.	-	.	ID=EuglossaDilemma_013539-T1.exon3;Parent=EuglossaDilemma_013539-T1
NIJG01000273.1	funannotate	exon	2261033	2261091	.	-	.	ID=EuglossaDilemma_013444-T1.exon1;Parent=EuglossaDilemma_013444-T1
NIJG01000273.1	funannotate	exon	3756313	3756512	.	+	.	ID=EuglossaDilemma_013533-T1.exon1;Parent=EuglossaDilemma_013533-T1
NIJG01000273.1	funannotate	exon	3800544	3800713	.	-	.	ID=EuglossaDilemma_013539-T1.exon4;Parent=EuglossaDilemma_013539-T1
NIJG01000273.1	funannotate	exon	2259965	2260094	.	-	.	ID=EuglossaDilemma_013444-T1.exon2;Parent=EuglossaDilemma_013444-T1
NIJG01000273.1	funannotate	exon	3799458	3799554	.	-	.	ID=EuglossaDilemma_013539-T1.exon5;Parent=EuglossaDilemma_013539-T1
NIJG01000273.1	funannotate	exon	348515	348686	.	+	.	ID=EuglossaDilemma_013243-T1.exon9;Parent=EuglossaDilemma_013243-T1
NIJG01000273.1	funannotate	exon	348289	348434	.	+	.	ID=EuglossaDilemma_013243-T1.exon8;Parent=EuglossaDilemma_013243-T1
NIJG01000273.1	funannotate	exon	2259107	2259414	.	-	.	ID=EuglossaDilemma_013444-T1.exon3;Parent=EuglossaDilemma_013444-T1
NIJG01000273.1	funannotate	exon	2258588	2258813	.	-	.	ID=EuglossaDilemma_013444-T1.exon4;Parent=EuglossaDilemma_013444-T1
NIJG01000273.1	funannotate	mRNA	4708484	4710975	.	+	.	ID=EuglossaDilemma_013593-T1;Ontology_term=GO:0005615%2CGO:0004000%2CGO:0019239%2CGO:0006154;Dbxref=InterPro:IPR013659%2CPFAM:PF00962%2CInterPro:IPR006331%2CPFAM:PF08451%2CInterPro:IPR032466%2CInterPro:IPR001365;Parent=EuglossaDilemma_013593
NIJG01000273.1	funannotate	five_prime_UTR	1305373	1306101	.	-	.	ID=EuglossaDilemma_013345-T1.utr5p1;Parent=EuglossaDilemma_013345-T1
NIJG01000273.1	funannotate	five_prime_UTR	1466436	1466783	.	+	.	ID=EuglossaDilemma_013366-T1.utr5p1;Parent=EuglossaDilemma_013366-T1
NIJG01000273.1	funannotate	exon	3403232	3403467	.	-	.	ID=EuglossaDilemma_013501-T1.exon3;Parent=EuglossaDilemma_013501-T1
NIJG01000273.1	funannotate	exon	3402649	3403080	.	-	.	ID=EuglossaDilemma_013501-T1.exon4;Parent=EuglossaDilemma_013501-T1
NIJG01000273.1	funannotate	exon	3406513	3406576	.	-	.	ID=EuglossaDilemma_013501-T1.exon1;Parent=EuglossaDilemma_013501-T1
NIJG01000273.1	funannotate	CDS	3610657	3611268	.	-	0	ID=EuglossaDilemma_013519-T1.cds;Parent=EuglossaDilemma_013519-T1
NIJG01000273.1	funannotate	exon	3403555	3403770	.	-	.	ID=EuglossaDilemma_013501-T1.exon2;Parent=EuglossaDilemma_013501-T1
NIJG01000273.1	funannotate	exon	3400078	3400404	.	-	.	ID=EuglossaDilemma_013501-T1.exon9;Parent=EuglossaDilemma_013501-T1
NIJG01000273.1	funannotate	exon	3400854	3400963	.	-	.	ID=EuglossaDilemma_013501-T1.exon7;Parent=EuglossaDilemma_013501-T1
NIJG01000273.1	funannotate	mRNA	755245	758112	.	-	.	ID=EuglossaDilemma_013285-T1;Parent=EuglossaDilemma_013285
NIJG01000273.1	funannotate	exon	3400499	3400765	.	-	.	ID=EuglossaDilemma_013501-T1.exon8;Parent=EuglossaDilemma_013501-T1
NIJG01000273.1	funannotate	exon	3401557	3401604	.	-	.	ID=EuglossaDilemma_013501-T1.exon5;Parent=EuglossaDilemma_013501-T1
NIJG01000273.1	funannotate	exon	3401036	3401147	.	-	.	ID=EuglossaDilemma_013501-T1.exon6;Parent=EuglossaDilemma_013501-T1
NIJG01000273.1	funannotate	mRNA	112134	113369	.	+	.	ID=EuglossaDilemma_013236-T1;Ontology_term=GO:0008270%2CGO:0004222%2CGO:0008237%2CGO:0006508;Dbxref=PFAM:PF01400%2CInterPro:IPR001506%2CInterPro:IPR006026%2CInterPro:IPR034035%2CInterPro:IPR024079;Parent=EuglossaDilemma_013236
NIJG01000273.1	funannotate	exon	4340931	4341413	.	+	.	ID=EuglossaDilemma_013573-T1.exon2;Parent=EuglossaDilemma_013573-T1
NIJG01000273.1	funannotate	exon	4339607	4340203	.	+	.	ID=EuglossaDilemma_013573-T1.exon1;Parent=EuglossaDilemma_013573-T1
NIJG01000273.1	funannotate	exon	1814645	1815214	.	-	.	ID=EuglossaDilemma_013395-T1.exon1;Parent=EuglossaDilemma_013395-T1
NIJG01000273.1	funannotate	mRNA	2617631	2625734	.	+	.	ID=EuglossaDilemma_013460-T1;Dbxref=PFAM:PF00047%2CPFAM:PF13927%2CInterPro:IPR007110%2CInterPro:IPR013151%2CInterPro:IPR037448%2CInterPro:IPR036179%2CPFAM:PF07679%2CInterPro:IPR003599%2CPFAM:PF13895%2CInterPro:IPR013783%2CInterPro:IPR003598;Parent=EuglossaDilemma_013460
NIJG01000273.1	funannotate	exon	3918295	3918723	.	+	.	ID=EuglossaDilemma_013550-T1.exon1;Parent=EuglossaDilemma_013550-T1
NIJG01000273.1	funannotate	exon	1510233	1510684	.	-	.	ID=EuglossaDilemma_013372-T1.exon2;Parent=EuglossaDilemma_013372-T1
NIJG01000273.1	funannotate	exon	2746540	2746747	.	+	.	ID=EuglossaDilemma_013467-T1.exon5;Parent=EuglossaDilemma_013467-T1
NIJG01000273.1	funannotate	exon	1510758	1511103	.	-	.	ID=EuglossaDilemma_013372-T1.exon1;Parent=EuglossaDilemma_013372-T1
NIJG01000273.1	funannotate	exon	2746183	2746472	.	+	.	ID=EuglossaDilemma_013467-T1.exon4;Parent=EuglossaDilemma_013467-T1
NIJG01000273.1	funannotate	exon	2747143	2747366	.	+	.	ID=EuglossaDilemma_013467-T1.exon7;Parent=EuglossaDilemma_013467-T1
NIJG01000273.1	funannotate	exon	2746928	2747053	.	+	.	ID=EuglossaDilemma_013467-T1.exon6;Parent=EuglossaDilemma_013467-T1
NIJG01000273.1	funannotate	exon	2748274	2748464	.	+	.	ID=EuglossaDilemma_013467-T1.exon9;Parent=EuglossaDilemma_013467-T1
NIJG01000273.1	funannotate	exon	819993	820378	.	-	.	ID=EuglossaDilemma_013289-T1.exon1;Parent=EuglossaDilemma_013289-T1
NIJG01000273.1	funannotate	exon	2747435	2747768	.	+	.	ID=EuglossaDilemma_013467-T1.exon8;Parent=EuglossaDilemma_013467-T1
NIJG01000273.1	funannotate	exon	816845	817200	.	-	.	ID=EuglossaDilemma_013289-T1.exon2;Parent=EuglossaDilemma_013289-T1
NIJG01000273.1	funannotate	exon	2742587	2742615	.	+	.	ID=EuglossaDilemma_013467-T1.exon1;Parent=EuglossaDilemma_013467-T1
NIJG01000273.1	funannotate	exon	2743825	2743947	.	+	.	ID=EuglossaDilemma_013467-T1.exon3;Parent=EuglossaDilemma_013467-T1
NIJG01000273.1	funannotate	exon	2743063	2743259	.	+	.	ID=EuglossaDilemma_013467-T1.exon2;Parent=EuglossaDilemma_013467-T1
NIJG01000273.1	funannotate	exon	535044	535199	.	+	.	ID=EuglossaDilemma_013266-T1.exon6;Parent=EuglossaDilemma_013266-T1
NIJG01000273.1	funannotate	exon	534744	534905	.	+	.	ID=EuglossaDilemma_013266-T1.exon5;Parent=EuglossaDilemma_013266-T1
NIJG01000273.1	funannotate	exon	533862	534054	.	+	.	ID=EuglossaDilemma_013266-T1.exon2;Parent=EuglossaDilemma_013266-T1
NIJG01000273.1	funannotate	exon	533497	533797	.	+	.	ID=EuglossaDilemma_013266-T1.exon1;Parent=EuglossaDilemma_013266-T1
NIJG01000273.1	funannotate	exon	534447	534603	.	+	.	ID=EuglossaDilemma_013266-T1.exon4;Parent=EuglossaDilemma_013266-T1
NIJG01000273.1	funannotate	mRNA	34576	39393	.	+	.	ID=EuglossaDilemma_013224-T1;Ontology_term=GO:0004252%2CGO:0006508;Dbxref=PFAM:PF00089%2CInterPro:IPR018114%2CInterPro:IPR033116%2CInterPro:IPR043504%2CInterPro:IPR009003%2CInterPro:IPR001314%2CInterPro:IPR001254;Parent=EuglossaDilemma_013224
NIJG01000273.1	funannotate	exon	534129	534363	.	+	.	ID=EuglossaDilemma_013266-T1.exon3;Parent=EuglossaDilemma_013266-T1
NIJG01000273.1	funannotate	mRNA	2523173	2528887	.	-	.	ID=EuglossaDilemma_013459-T1;Dbxref=PFAM:PF01636%2CInterPro:IPR011009%2CInterPro:IPR004119%2CInterPro:IPR015897%2CPFAM:PF02958%2CPFAM:PF07914;Parent=EuglossaDilemma_013459
NIJG01000273.1	funannotate	mRNA	471755	472078	.	-	.	ID=EuglossaDilemma_013261-T1;Parent=EuglossaDilemma_013261
NIJG01000273.1	funannotate	mRNA	2067317	2069915	.	+	.	ID=EuglossaDilemma_013435-T1;Ontology_term=GO:0005515;Dbxref=PFAM:PF00612%2CInterPro:IPR000048;Parent=EuglossaDilemma_013435
NIJG01000273.1	funannotate	mRNA	2312732	2313841	.	+	.	ID=EuglossaDilemma_013447-T1;Parent=EuglossaDilemma_013447
NIJG01000273.1	funannotate	CDS	5619781	5619907	.	-	0	ID=EuglossaDilemma_013627-T1.cds;Parent=EuglossaDilemma_013627-T1
NIJG01000273.1	funannotate	CDS	5619556	5619716	.	-	0	ID=EuglossaDilemma_013627-T1.cds;Parent=EuglossaDilemma_013627-T1
NIJG01000273.1	funannotate	CDS	5619418	5619498	.	-	0	ID=EuglossaDilemma_013627-T1.cds;Parent=EuglossaDilemma_013627-T1
NIJG01000273.1	funannotate	CDS	5619226	5619336	.	-	0	ID=EuglossaDilemma_013627-T1.cds;Parent=EuglossaDilemma_013627-T1
NIJG01000273.1	funannotate	CDS	5618869	5619057	.	-	0	ID=EuglossaDilemma_013627-T1.cds;Parent=EuglossaDilemma_013627-T1
NIJG01000273.1	funannotate	mRNA	369405	371588	.	-	.	ID=EuglossaDilemma_013248-T1;Parent=EuglossaDilemma_013248
NIJG01000273.1	funannotate	five_prime_UTR	1805338	1805786	.	-	.	ID=EuglossaDilemma_013392-T1.utr5p1;Parent=EuglossaDilemma_013392-T1
NIJG01000273.1	funannotate	three_prime_UTR	1254728	1256434	.	+	.	ID=EuglossaDilemma_013335-T1.utr3p1;Parent=EuglossaDilemma_013335-T1
NIJG01000273.1	funannotate	exon	3733829	3738213	.	-	.	ID=EuglossaDilemma_013531-T1.exon1;Parent=EuglossaDilemma_013531-T1
NIJG01000273.1	funannotate	three_prime_UTR	4729913	4730307	.	-	.	ID=EuglossaDilemma_013596-T1.utr3p1;Parent=EuglossaDilemma_013596-T1
NIJG01000273.1	funannotate	CDS	5173364	5173411	.	-	0	ID=EuglossaDilemma_013616-T1.cds;Parent=EuglossaDilemma_013616-T1
NIJG01000273.1	funannotate	CDS	5167620	5167797	.	-	0	ID=EuglossaDilemma_013616-T1.cds;Parent=EuglossaDilemma_013616-T1
NIJG01000273.1	funannotate	CDS	5166934	5167080	.	-	0	ID=EuglossaDilemma_013616-T1.cds;Parent=EuglossaDilemma_013616-T1
NIJG01000273.1	funannotate	CDS	5166348	5166560	.	-	0	ID=EuglossaDilemma_013616-T1.cds;Parent=EuglossaDilemma_013616-T1
NIJG01000273.1	funannotate	CDS	5163401	5163574	.	-	0	ID=EuglossaDilemma_013616-T1.cds;Parent=EuglossaDilemma_013616-T1
NIJG01000273.1	funannotate	CDS	5162996	5163249	.	-	0	ID=EuglossaDilemma_013616-T1.cds;Parent=EuglossaDilemma_013616-T1
NIJG01000273.1	funannotate	CDS	5161717	5161930	.	-	0	ID=EuglossaDilemma_013616-T1.cds;Parent=EuglossaDilemma_013616-T1
NIJG01000273.1	funannotate	CDS	5158716	5158885	.	-	0	ID=EuglossaDilemma_013616-T1.cds;Parent=EuglossaDilemma_013616-T1
NIJG01000273.1	funannotate	CDS	4694746	4695024	.	-	0	ID=EuglossaDilemma_013591-T1.cds;Parent=EuglossaDilemma_013591-T1
NIJG01000273.1	funannotate	exon	3418132	3418326	.	+	.	ID=EuglossaDilemma_013503-T1.exon2;Parent=EuglossaDilemma_013503-T1
NIJG01000273.1	funannotate	exon	3417658	3417955	.	+	.	ID=EuglossaDilemma_013503-T1.exon1;Parent=EuglossaDilemma_013503-T1
NIJG01000273.1	funannotate	exon	3420048	3420223	.	+	.	ID=EuglossaDilemma_013503-T1.exon4;Parent=EuglossaDilemma_013503-T1
NIJG01000273.1	funannotate	exon	3419847	3419980	.	+	.	ID=EuglossaDilemma_013503-T1.exon3;Parent=EuglossaDilemma_013503-T1
NIJG01000273.1	funannotate	exon	3420599	3420961	.	+	.	ID=EuglossaDilemma_013503-T1.exon6;Parent=EuglossaDilemma_013503-T1
NIJG01000273.1	funannotate	exon	3420297	3420525	.	+	.	ID=EuglossaDilemma_013503-T1.exon5;Parent=EuglossaDilemma_013503-T1
NIJG01000273.1	funannotate	mRNA	1862271	1876982	.	+	.	ID=EuglossaDilemma_013405-T1;Ontology_term=GO:0005515%2CGO:0051015%2CGO:0003774%2CGO:0005524%2CGO:0016459;Dbxref=InterPro:IPR036961%2CInterPro:IPR002710%2CInterPro:IPR027417%2CInterPro:IPR001609%2CInterPro:IPR036103%2CPFAM:PF00063%2CInterPro:IPR000048%2CInterPro:IPR008989%2CPFAM:PF00612%2CPFAM:PF01843;Parent=EuglossaDilemma_013405
NIJG01000273.1	funannotate	mRNA	3611981	3612358	.	-	.	ID=EuglossaDilemma_013520-T1;Parent=EuglossaDilemma_013520
NIJG01000273.1	funannotate	mRNA	1953075	1954659	.	-	.	ID=EuglossaDilemma_013417-T1;Parent=EuglossaDilemma_013417
NIJG01000273.1	funannotate	CDS	944002	944343	.	-	0	ID=EuglossaDilemma_013303-T1.cds;Parent=EuglossaDilemma_013303-T1
NIJG01000273.1	funannotate	CDS	2524767	2525021	.	-	0	ID=EuglossaDilemma_013459-T1.cds;Parent=EuglossaDilemma_013459-T1
NIJG01000273.1	funannotate	CDS	2524376	2524639	.	-	0	ID=EuglossaDilemma_013459-T1.cds;Parent=EuglossaDilemma_013459-T1
NIJG01000273.1	funannotate	CDS	2524134	2524267	.	-	0	ID=EuglossaDilemma_013459-T1.cds;Parent=EuglossaDilemma_013459-T1
NIJG01000273.1	funannotate	CDS	2523886	2524051	.	-	0	ID=EuglossaDilemma_013459-T1.cds;Parent=EuglossaDilemma_013459-T1
NIJG01000273.1	funannotate	CDS	2523173	2523571	.	-	0	ID=EuglossaDilemma_013459-T1.cds;Parent=EuglossaDilemma_013459-T1
NIJG01000273.1	funannotate	three_prime_UTR	1349457	1349491	.	-	.	ID=EuglossaDilemma_013353-T1.utr3p1;Parent=EuglossaDilemma_013353-T1
NIJG01000273.1	funannotate	mRNA	3610657	3611268	.	-	.	ID=EuglossaDilemma_013519-T1;Parent=EuglossaDilemma_013519
NIJG01000273.1	funannotate	three_prime_UTR	1349159	1349369	.	-	.	ID=EuglossaDilemma_013353-T1.utr3p2;Parent=EuglossaDilemma_013353-T1
NIJG01000273.1	funannotate	exon	390231	390340	.	+	.	ID=EuglossaDilemma_013252-T1.exon6;Parent=EuglossaDilemma_013252-T1
NIJG01000273.1	funannotate	exon	390425	390479	.	+	.	ID=EuglossaDilemma_013252-T1.exon7;Parent=EuglossaDilemma_013252-T1
NIJG01000273.1	funannotate	five_prime_UTR	3735211	3738213	.	-	.	ID=EuglossaDilemma_013531-T1.utr5p1;Parent=EuglossaDilemma_013531-T1
NIJG01000273.1	funannotate	CDS	3734542	3735210	.	-	0	ID=EuglossaDilemma_013531-T1.cds;Parent=EuglossaDilemma_013531-T1
NIJG01000273.1	funannotate	exon	388740	389144	.	+	.	ID=EuglossaDilemma_013252-T1.exon1;Parent=EuglossaDilemma_013252-T1
NIJG01000273.1	funannotate	exon	389653	389888	.	+	.	ID=EuglossaDilemma_013252-T1.exon4;Parent=EuglossaDilemma_013252-T1
NIJG01000273.1	funannotate	exon	389991	390144	.	+	.	ID=EuglossaDilemma_013252-T1.exon5;Parent=EuglossaDilemma_013252-T1
NIJG01000273.1	funannotate	exon	389221	389409	.	+	.	ID=EuglossaDilemma_013252-T1.exon2;Parent=EuglossaDilemma_013252-T1
NIJG01000273.1	funannotate	exon	389472	389582	.	+	.	ID=EuglossaDilemma_013252-T1.exon3;Parent=EuglossaDilemma_013252-T1
NIJG01000273.1	funannotate	exon	1342566	1342765	.	+	.	ID=EuglossaDilemma_013351-T1.exon8;Parent=EuglossaDilemma_013351-T1
NIJG01000273.1	funannotate	exon	1343225	1343393	.	+	.	ID=EuglossaDilemma_013351-T1.exon9;Parent=EuglossaDilemma_013351-T1
NIJG01000273.1	funannotate	mRNA	3823423	3823721	.	-	.	ID=EuglossaDilemma_013544-T1;Dbxref=InterPro:IPR015424;Parent=EuglossaDilemma_013544
NIJG01000273.1	funannotate	exon	1339358	1341893	.	+	.	ID=EuglossaDilemma_013351-T1.exon6;Parent=EuglossaDilemma_013351-T1
NIJG01000273.1	funannotate	exon	1341973	1342294	.	+	.	ID=EuglossaDilemma_013351-T1.exon7;Parent=EuglossaDilemma_013351-T1
NIJG01000273.1	funannotate	mRNA	5026705	5027039	.	-	.	ID=EuglossaDilemma_013609-T1;Parent=EuglossaDilemma_013609
NIJG01000273.1	funannotate	exon	1719265	1720097	.	+	.	ID=EuglossaDilemma_013389-T1.exon1;Parent=EuglossaDilemma_013389-T1
NIJG01000273.1	funannotate	five_prime_UTR	3538773	3538920	.	+	.	ID=EuglossaDilemma_013513-T1.utr5p1;Parent=EuglossaDilemma_013513-T1
NIJG01000273.1	funannotate	exon	1006945	1007805	.	-	.	ID=EuglossaDilemma_013314-T1.exon1;Parent=EuglossaDilemma_013314-T1
NIJG01000273.1	funannotate	mRNA	3742069	3744932	.	-	.	ID=EuglossaDilemma_013532-T1;Ontology_term=GO:0007165;Dbxref=PFAM:PF00788%2CInterPro:IPR000159%2CInterPro:IPR029071;Parent=EuglossaDilemma_013532
NIJG01000273.1	funannotate	exon	1337215	1337275	.	+	.	ID=EuglossaDilemma_013351-T1.exon1;Parent=EuglossaDilemma_013351-T1
NIJG01000273.1	funannotate	exon	1338160	1338382	.	+	.	ID=EuglossaDilemma_013351-T1.exon4;Parent=EuglossaDilemma_013351-T1
NIJG01000273.1	funannotate	exon	1338909	1339074	.	+	.	ID=EuglossaDilemma_013351-T1.exon5;Parent=EuglossaDilemma_013351-T1
NIJG01000273.1	funannotate	exon	1337423	1337637	.	+	.	ID=EuglossaDilemma_013351-T1.exon2;Parent=EuglossaDilemma_013351-T1
NIJG01000273.1	funannotate	exon	1337806	1338026	.	+	.	ID=EuglossaDilemma_013351-T1.exon3;Parent=EuglossaDilemma_013351-T1
NIJG01000273.1	funannotate	mRNA	2387790	2388161	.	-	.	ID=EuglossaDilemma_013454-T1;Parent=EuglossaDilemma_013454
NIJG01000273.1	funannotate	three_prime_UTR	1937972	1938730	.	+	.	ID=EuglossaDilemma_013413-T1.utr3p1;Parent=EuglossaDilemma_013413-T1
NIJG01000273.1	funannotate	exon	2625634	2625734	.	+	.	ID=EuglossaDilemma_013460-T1.exon4;Parent=EuglossaDilemma_013460-T1
NIJG01000273.1	funannotate	exon	2621763	2621911	.	+	.	ID=EuglossaDilemma_013460-T1.exon3;Parent=EuglossaDilemma_013460-T1
NIJG01000273.1	funannotate	exon	2621011	2621161	.	+	.	ID=EuglossaDilemma_013460-T1.exon2;Parent=EuglossaDilemma_013460-T1
NIJG01000273.1	funannotate	exon	2617631	2617661	.	+	.	ID=EuglossaDilemma_013460-T1.exon1;Parent=EuglossaDilemma_013460-T1
NIJG01000273.1	funannotate	exon	2026130	2026453	.	-	.	ID=EuglossaDilemma_013432-T1.exon2;Parent=EuglossaDilemma_013432-T1
NIJG01000273.1	funannotate	exon	2025821	2026056	.	-	.	ID=EuglossaDilemma_013432-T1.exon3;Parent=EuglossaDilemma_013432-T1
NIJG01000273.1	funannotate	exon	2025124	2025313	.	-	.	ID=EuglossaDilemma_013432-T1.exon4;Parent=EuglossaDilemma_013432-T1
NIJG01000273.1	funannotate	exon	2334443	2334460	.	-	.	ID=EuglossaDilemma_013450-T1.exon1;Parent=EuglossaDilemma_013450-T1
NIJG01000273.1	funannotate	mRNA	1106794	1107890	.	-	.	ID=EuglossaDilemma_013327-T1;Ontology_term=GO:0006412%2CGO:0003735%2CGO:0019843%2CGO:0005840;Dbxref=PFAM:PF00252%2CInterPro:IPR016180%2CInterPro:IPR000114%2CInterPro:IPR036920;Parent=EuglossaDilemma_013327
NIJG01000273.1	funannotate	exon	2026652	2026702	.	-	.	ID=EuglossaDilemma_013432-T1.exon1;Parent=EuglossaDilemma_013432-T1
NIJG01000273.1	funannotate	exon	2333349	2333908	.	-	.	ID=EuglossaDilemma_013450-T1.exon2;Parent=EuglossaDilemma_013450-T1
NIJG01000273.1	funannotate	mRNA	2248176	2253217	.	+	.	ID=EuglossaDilemma_013442-T1;Ontology_term=GO:0016021%2CGO:0004930%2CGO:0007186;Dbxref=InterPro:IPR017452%2CPFAM:PF00001%2CInterPro:IPR000276;Parent=EuglossaDilemma_013442
NIJG01000273.1	funannotate	CDS	4101674	4101994	.	+	0	ID=EuglossaDilemma_013564-T1.cds;Parent=EuglossaDilemma_013564-T1
NIJG01000273.1	funannotate	exon	1967577	1967710	.	+	.	ID=EuglossaDilemma_013422-T1.exon2;Parent=EuglossaDilemma_013422-T1
NIJG01000273.1	funannotate	exon	1967052	1967291	.	+	.	ID=EuglossaDilemma_013422-T1.exon1;Parent=EuglossaDilemma_013422-T1
NIJG01000273.1	funannotate	CDS	1085751	1085805	.	+	0	ID=EuglossaDilemma_013325-T1.cds;Parent=EuglossaDilemma_013325-T1
NIJG01000273.1	funannotate	CDS	1086357	1087476	.	+	0	ID=EuglossaDilemma_013325-T1.cds;Parent=EuglossaDilemma_013325-T1
NIJG01000273.1	funannotate	CDS	1091839	1091982	.	+	0	ID=EuglossaDilemma_013325-T1.cds;Parent=EuglossaDilemma_013325-T1
NIJG01000273.1	funannotate	CDS	1094974	1095238	.	+	0	ID=EuglossaDilemma_013325-T1.cds;Parent=EuglossaDilemma_013325-T1
NIJG01000273.1	funannotate	CDS	1098472	1098615	.	+	0	ID=EuglossaDilemma_013325-T1.cds;Parent=EuglossaDilemma_013325-T1
NIJG01000273.1	funannotate	CDS	1098697	1099518	.	+	0	ID=EuglossaDilemma_013325-T1.cds;Parent=EuglossaDilemma_013325-T1
NIJG01000273.1	funannotate	CDS	1099628	1100066	.	+	0	ID=EuglossaDilemma_013325-T1.cds;Parent=EuglossaDilemma_013325-T1
NIJG01000273.1	funannotate	CDS	1100487	1100932	.	+	0	ID=EuglossaDilemma_013325-T1.cds;Parent=EuglossaDilemma_013325-T1
NIJG01000273.1	funannotate	CDS	1101051	1101331	.	+	0	ID=EuglossaDilemma_013325-T1.cds;Parent=EuglossaDilemma_013325-T1
NIJG01000273.1	funannotate	CDS	1101438	1102128	.	+	0	ID=EuglossaDilemma_013325-T1.cds;Parent=EuglossaDilemma_013325-T1
NIJG01000273.1	funannotate	exon	1970283	1970365	.	+	.	ID=EuglossaDilemma_013422-T1.exon6;Parent=EuglossaDilemma_013422-T1
NIJG01000273.1	funannotate	exon	1968230	1968362	.	+	.	ID=EuglossaDilemma_013422-T1.exon5;Parent=EuglossaDilemma_013422-T1
NIJG01000273.1	funannotate	exon	1968073	1968148	.	+	.	ID=EuglossaDilemma_013422-T1.exon4;Parent=EuglossaDilemma_013422-T1
NIJG01000273.1	funannotate	exon	1967793	1967981	.	+	.	ID=EuglossaDilemma_013422-T1.exon3;Parent=EuglossaDilemma_013422-T1
NIJG01000273.1	funannotate	CDS	1263180	1263235	.	+	0	ID=EuglossaDilemma_013336-T1.cds;Parent=EuglossaDilemma_013336-T1
NIJG01000273.1	funannotate	CDS	1263694	1263771	.	+	0	ID=EuglossaDilemma_013336-T1.cds;Parent=EuglossaDilemma_013336-T1
NIJG01000273.1	funannotate	CDS	1265100	1265309	.	+	0	ID=EuglossaDilemma_013336-T1.cds;Parent=EuglossaDilemma_013336-T1
NIJG01000273.1	funannotate	CDS	1265382	1265526	.	+	0	ID=EuglossaDilemma_013336-T1.cds;Parent=EuglossaDilemma_013336-T1
NIJG01000273.1	funannotate	CDS	1265943	1266155	.	+	0	ID=EuglossaDilemma_013336-T1.cds;Parent=EuglossaDilemma_013336-T1
NIJG01000273.1	funannotate	CDS	1266355	1266603	.	+	0	ID=EuglossaDilemma_013336-T1.cds;Parent=EuglossaDilemma_013336-T1
NIJG01000273.1	funannotate	CDS	1266671	1266751	.	+	0	ID=EuglossaDilemma_013336-T1.cds;Parent=EuglossaDilemma_013336-T1
NIJG01000273.1	funannotate	exon	5697011	5697233	.	-	.	ID=EuglossaDilemma_013630-T1.exon3;Parent=EuglossaDilemma_013630-T1
NIJG01000273.1	funannotate	exon	5698784	5698921	.	-	.	ID=EuglossaDilemma_013630-T1.exon2;Parent=EuglossaDilemma_013630-T1
NIJG01000273.1	funannotate	exon	90283	90594	.	+	.	ID=EuglossaDilemma_013233-T1.exon1;Parent=EuglossaDilemma_013233-T1
NIJG01000273.1	funannotate	exon	5699040	5699272	.	-	.	ID=EuglossaDilemma_013630-T1.exon1;Parent=EuglossaDilemma_013630-T1
NIJG01000273.1	funannotate	mRNA	1008493	1009200	.	+	.	ID=EuglossaDilemma_013315-T1;Ontology_term=GO:0005515;Dbxref=PFAM:PF14580%2CPFAM:PF13855%2CInterPro:IPR032675%2CInterPro:IPR001611%2CInterPro:IPR043196;Parent=EuglossaDilemma_013315
NIJG01000273.1	funannotate	exon	4786081	4786255	.	+	.	ID=EuglossaDilemma_013602-T1.exon2;Parent=EuglossaDilemma_013602-T1
NIJG01000273.1	funannotate	exon	4785040	4786002	.	+	.	ID=EuglossaDilemma_013602-T1.exon1;Parent=EuglossaDilemma_013602-T1
NIJG01000273.1	funannotate	exon	4788264	4788471	.	+	.	ID=EuglossaDilemma_013602-T1.exon3;Parent=EuglossaDilemma_013602-T1
NIJG01000273.1	funannotate	CDS	3806593	3806676	.	-	0	ID=EuglossaDilemma_013542-T1.cds;Parent=EuglossaDilemma_013542-T1
NIJG01000273.1	funannotate	CDS	3805740	3805969	.	-	0	ID=EuglossaDilemma_013542-T1.cds;Parent=EuglossaDilemma_013542-T1
NIJG01000273.1	funannotate	CDS	3805524	3805664	.	-	0	ID=EuglossaDilemma_013542-T1.cds;Parent=EuglossaDilemma_013542-T1
NIJG01000273.1	funannotate	CDS	3805209	3805462	.	-	0	ID=EuglossaDilemma_013542-T1.cds;Parent=EuglossaDilemma_013542-T1
NIJG01000273.1	funannotate	CDS	3804924	3805130	.	-	0	ID=EuglossaDilemma_013542-T1.cds;Parent=EuglossaDilemma_013542-T1
NIJG01000273.1	funannotate	CDS	3804696	3804841	.	-	0	ID=EuglossaDilemma_013542-T1.cds;Parent=EuglossaDilemma_013542-T1
NIJG01000273.1	funannotate	CDS	3804493	3804610	.	-	0	ID=EuglossaDilemma_013542-T1.cds;Parent=EuglossaDilemma_013542-T1
NIJG01000273.1	funannotate	CDS	3804337	3804413	.	-	0	ID=EuglossaDilemma_013542-T1.cds;Parent=EuglossaDilemma_013542-T1
NIJG01000273.1	funannotate	mRNA	4529100	4529919	.	-	.	ID=EuglossaDilemma_013581-T1;Parent=EuglossaDilemma_013581
NIJG01000273.1	funannotate	mRNA	943339	944780	.	-	.	ID=EuglossaDilemma_013303-T1;Parent=EuglossaDilemma_013303
NIJG01000273.1	funannotate	mRNA	3968737	3971502	.	+	.	ID=EuglossaDilemma_013556-T1;Parent=EuglossaDilemma_013556
NIJG01000273.1	funannotate	mRNA	2013034	2014827	.	+	.	ID=EuglossaDilemma_013429-T1;Ontology_term=GO:0090263%2CGO:0030512;Dbxref=InterPro:IPR009345%2CPFAM:PF06211;Parent=EuglossaDilemma_013429
NIJG01000273.1	funannotate	exon	1858356	1858506	.	-	.	ID=EuglossaDilemma_013404-T1.exon2;Parent=EuglossaDilemma_013404-T1
NIJG01000273.1	funannotate	exon	1858936	1859084	.	-	.	ID=EuglossaDilemma_013404-T1.exon1;Parent=EuglossaDilemma_013404-T1
NIJG01000273.1	funannotate	exon	1857747	1858010	.	-	.	ID=EuglossaDilemma_013404-T1.exon4;Parent=EuglossaDilemma_013404-T1
NIJG01000273.1	funannotate	exon	1858098	1858257	.	-	.	ID=EuglossaDilemma_013404-T1.exon3;Parent=EuglossaDilemma_013404-T1
NIJG01000273.1	funannotate	exon	1857102	1857417	.	-	.	ID=EuglossaDilemma_013404-T1.exon6;Parent=EuglossaDilemma_013404-T1
NIJG01000273.1	funannotate	five_prime_UTR	1312230	1312242	.	-	.	ID=EuglossaDilemma_013348-T1.utr5p1;Parent=EuglossaDilemma_013348-T1
NIJG01000273.1	funannotate	exon	1857479	1857692	.	-	.	ID=EuglossaDilemma_013404-T1.exon5;Parent=EuglossaDilemma_013404-T1
NIJG01000273.1	funannotate	exon	1856341	1856670	.	-	.	ID=EuglossaDilemma_013404-T1.exon8;Parent=EuglossaDilemma_013404-T1
NIJG01000273.1	funannotate	exon	1856734	1857041	.	-	.	ID=EuglossaDilemma_013404-T1.exon7;Parent=EuglossaDilemma_013404-T1
NIJG01000273.1	funannotate	exon	1855844	1856271	.	-	.	ID=EuglossaDilemma_013404-T1.exon9;Parent=EuglossaDilemma_013404-T1
NIJG01000273.1	funannotate	CDS	1347021	1347347	.	+	0	ID=EuglossaDilemma_013352-T1.cds;Parent=EuglossaDilemma_013352-T1
NIJG01000273.1	funannotate	CDS	3566678	3566989	.	-	0	ID=EuglossaDilemma_013515-T1.cds;Parent=EuglossaDilemma_013515-T1
NIJG01000273.1	funannotate	mRNA	2016216	2018301	.	-	.	ID=EuglossaDilemma_013430-T1;Ontology_term=GO:0043085%2CGO:0000290%2CGO:0008047;Dbxref=InterPro:IPR031953%2CInterPro:IPR010334%2CPFAM:PF06058%2CInterPro:IPR011993%2CPFAM:PF16741;Parent=EuglossaDilemma_013430
NIJG01000273.1	funannotate	CDS	1674921	1675232	.	-	0	ID=EuglossaDilemma_013385-T1.cds;Parent=EuglossaDilemma_013385-T1
NIJG01000273.1	funannotate	exon	4686464	4686550	.	-	.	ID=EuglossaDilemma_013588-T1.exon2;Parent=EuglossaDilemma_013588-T1
NIJG01000273.1	funannotate	mRNA	4248026	4260501	.	-	.	ID=EuglossaDilemma_013568-T1;Ontology_term=GO:0005758;Dbxref=PFAM:PF04707%2CInterPro:IPR006797%2CInterPro:IPR037365;Parent=EuglossaDilemma_013568
NIJG01000273.1	funannotate	exon	4686342	4686407	.	-	.	ID=EuglossaDilemma_013588-T1.exon3;Parent=EuglossaDilemma_013588-T1
NIJG01000273.1	funannotate	exon	4686652	4687317	.	-	.	ID=EuglossaDilemma_013588-T1.exon1;Parent=EuglossaDilemma_013588-T1
NIJG01000273.1	funannotate	CDS	1520381	1520541	.	+	0	ID=EuglossaDilemma_013374-T1.cds;Parent=EuglossaDilemma_013374-T1
NIJG01000273.1	funannotate	CDS	1520630	1520754	.	+	0	ID=EuglossaDilemma_013374-T1.cds;Parent=EuglossaDilemma_013374-T1
NIJG01000273.1	funannotate	CDS	1520844	1520920	.	+	0	ID=EuglossaDilemma_013374-T1.cds;Parent=EuglossaDilemma_013374-T1
NIJG01000273.1	funannotate	CDS	1521000	1521122	.	+	0	ID=EuglossaDilemma_013374-T1.cds;Parent=EuglossaDilemma_013374-T1
NIJG01000273.1	funannotate	CDS	1521208	1521422	.	+	0	ID=EuglossaDilemma_013374-T1.cds;Parent=EuglossaDilemma_013374-T1
NIJG01000273.1	funannotate	CDS	1523538	1523678	.	+	0	ID=EuglossaDilemma_013374-T1.cds;Parent=EuglossaDilemma_013374-T1
NIJG01000273.1	funannotate	CDS	1523779	1523970	.	+	0	ID=EuglossaDilemma_013374-T1.cds;Parent=EuglossaDilemma_013374-T1
NIJG01000273.1	funannotate	CDS	1524058	1524754	.	+	0	ID=EuglossaDilemma_013374-T1.cds;Parent=EuglossaDilemma_013374-T1
NIJG01000273.1	funannotate	CDS	1524833	1525140	.	+	0	ID=EuglossaDilemma_013374-T1.cds;Parent=EuglossaDilemma_013374-T1
NIJG01000273.1	funannotate	CDS	1525377	1525552	.	+	0	ID=EuglossaDilemma_013374-T1.cds;Parent=EuglossaDilemma_013374-T1
NIJG01000273.1	funannotate	CDS	1525658	1525784	.	+	0	ID=EuglossaDilemma_013374-T1.cds;Parent=EuglossaDilemma_013374-T1
NIJG01000273.1	funannotate	CDS	1525875	1526075	.	+	0	ID=EuglossaDilemma_013374-T1.cds;Parent=EuglossaDilemma_013374-T1
NIJG01000273.1	funannotate	CDS	1526221	1527223	.	+	0	ID=EuglossaDilemma_013374-T1.cds;Parent=EuglossaDilemma_013374-T1
NIJG01000273.1	funannotate	CDS	1527435	1527554	.	+	0	ID=EuglossaDilemma_013374-T1.cds;Parent=EuglossaDilemma_013374-T1
NIJG01000273.1	funannotate	mRNA	595469	597588	.	+	.	ID=EuglossaDilemma_013274-T1;Ontology_term=GO:0016021%2CGO:0008146;Dbxref=InterPro:IPR007734;Parent=EuglossaDilemma_013274
NIJG01000273.1	funannotate	CDS	5045831	5046304	.	+	0	ID=EuglossaDilemma_013610-T1.cds;Parent=EuglossaDilemma_013610-T1
NIJG01000273.1	funannotate	mRNA	477564	477980	.	+	.	ID=EuglossaDilemma_013262-T1;Parent=EuglossaDilemma_013262
NIJG01000273.1	funannotate	exon	1414010	1414244	.	-	.	ID=EuglossaDilemma_013361-T1.exon4;Parent=EuglossaDilemma_013361-T1
NIJG01000273.1	funannotate	exon	1414313	1414460	.	-	.	ID=EuglossaDilemma_013361-T1.exon3;Parent=EuglossaDilemma_013361-T1
NIJG01000273.1	funannotate	exon	1414559	1414701	.	-	.	ID=EuglossaDilemma_013361-T1.exon2;Parent=EuglossaDilemma_013361-T1
NIJG01000273.1	funannotate	three_prime_UTR	4680843	4681251	.	-	.	ID=EuglossaDilemma_013586-T1.utr3p1;Parent=EuglossaDilemma_013586-T1
NIJG01000273.1	funannotate	exon	1414785	1414972	.	-	.	ID=EuglossaDilemma_013361-T1.exon1;Parent=EuglossaDilemma_013361-T1
NIJG01000273.1	funannotate	three_prime_UTR	4743148	4743648	.	+	.	ID=EuglossaDilemma_013597-T1.utr3p1;Parent=EuglossaDilemma_013597-T1
NIJG01000273.1	funannotate	exon	4684933	4685610	.	-	.	ID=EuglossaDilemma_013587-T1.exon1;Parent=EuglossaDilemma_013587-T1
NIJG01000273.1	funannotate	exon	4684741	4684827	.	-	.	ID=EuglossaDilemma_013587-T1.exon2;Parent=EuglossaDilemma_013587-T1
NIJG01000273.1	funannotate	exon	4684613	4684678	.	-	.	ID=EuglossaDilemma_013587-T1.exon3;Parent=EuglossaDilemma_013587-T1
NIJG01000273.1	funannotate	mRNA	758865	762673	.	+	.	ID=EuglossaDilemma_013286-T1;Ontology_term=GO:0005509;Dbxref=PFAM:PF13833%2CPFAM:PF00036%2CInterPro:IPR018247%2CPFAM:PF13405%2CInterPro:IPR002048%2CInterPro:IPR011992%2CPFAM:PF13202%2CPFAM:PF13499;Parent=EuglossaDilemma_013286
NIJG01000273.1	funannotate	exon	3803354	3803583	.	-	.	ID=EuglossaDilemma_013541-T1.exon2;Parent=EuglossaDilemma_013541-T1
NIJG01000273.1	funannotate	exon	3804001	3804020	.	-	.	ID=EuglossaDilemma_013541-T1.exon1;Parent=EuglossaDilemma_013541-T1
NIJG01000273.1	funannotate	exon	3803034	3803083	.	-	.	ID=EuglossaDilemma_013541-T1.exon4;Parent=EuglossaDilemma_013541-T1
NIJG01000273.1	funannotate	exon	3803154	3803279	.	-	.	ID=EuglossaDilemma_013541-T1.exon3;Parent=EuglossaDilemma_013541-T1
NIJG01000273.1	funannotate	exon	3802804	3802974	.	-	.	ID=EuglossaDilemma_013541-T1.exon5;Parent=EuglossaDilemma_013541-T1
NIJG01000273.1	funannotate	mRNA	374974	375713	.	-	.	ID=EuglossaDilemma_013250-T1;Ontology_term=GO:0016020;Dbxref=PFAM:PF01284%2CInterPro:IPR008253;Parent=EuglossaDilemma_013250
NIJG01000273.1	funannotate	mRNA	5269934	5271774	.	-	.	ID=EuglossaDilemma_013618-T1;Parent=EuglossaDilemma_013618
NIJG01000273.1	funannotate	exon	1830254	1830484	.	-	.	ID=EuglossaDilemma_013399-T1.exon3;Parent=EuglossaDilemma_013399-T1
NIJG01000273.1	funannotate	exon	1830570	1830907	.	-	.	ID=EuglossaDilemma_013399-T1.exon2;Parent=EuglossaDilemma_013399-T1
NIJG01000273.1	funannotate	exon	1829606	1829984	.	-	.	ID=EuglossaDilemma_013399-T1.exon5;Parent=EuglossaDilemma_013399-T1
NIJG01000273.1	funannotate	exon	1830040	1830174	.	-	.	ID=EuglossaDilemma_013399-T1.exon4;Parent=EuglossaDilemma_013399-T1
NIJG01000273.1	funannotate	exon	1829026	1829303	.	-	.	ID=EuglossaDilemma_013399-T1.exon7;Parent=EuglossaDilemma_013399-T1
NIJG01000273.1	funannotate	exon	3167553	3167735	.	+	.	ID=EuglossaDilemma_013488-T1.exon3;Parent=EuglossaDilemma_013488-T1
NIJG01000273.1	funannotate	exon	1829379	1829540	.	-	.	ID=EuglossaDilemma_013399-T1.exon6;Parent=EuglossaDilemma_013399-T1
NIJG01000273.1	funannotate	exon	3167847	3168200	.	+	.	ID=EuglossaDilemma_013488-T1.exon4;Parent=EuglossaDilemma_013488-T1
NIJG01000273.1	funannotate	exon	3168286	3171110	.	+	.	ID=EuglossaDilemma_013488-T1.exon5;Parent=EuglossaDilemma_013488-T1
NIJG01000273.1	funannotate	exon	1279130	1279315	.	-	.	ID=EuglossaDilemma_013341-T1.exon3;Parent=EuglossaDilemma_013341-T1
NIJG01000273.1	funannotate	exon	3166753	3166813	.	+	.	ID=EuglossaDilemma_013488-T1.exon1;Parent=EuglossaDilemma_013488-T1
NIJG01000273.1	funannotate	exon	1278894	1279046	.	-	.	ID=EuglossaDilemma_013341-T1.exon4;Parent=EuglossaDilemma_013341-T1
NIJG01000273.1	funannotate	exon	3167394	3167452	.	+	.	ID=EuglossaDilemma_013488-T1.exon2;Parent=EuglossaDilemma_013488-T1
NIJG01000273.1	funannotate	exon	1279694	1280392	.	-	.	ID=EuglossaDilemma_013341-T1.exon1;Parent=EuglossaDilemma_013341-T1
NIJG01000273.1	funannotate	exon	1279396	1279539	.	-	.	ID=EuglossaDilemma_013341-T1.exon2;Parent=EuglossaDilemma_013341-T1
NIJG01000273.1	funannotate	exon	1831037	1831190	.	-	.	ID=EuglossaDilemma_013399-T1.exon1;Parent=EuglossaDilemma_013399-T1
NIJG01000273.1	funannotate	CDS	857698	858111	.	+	0	ID=EuglossaDilemma_013296-T1.cds;Parent=EuglossaDilemma_013296-T1
NIJG01000273.1	funannotate	mRNA	3037054	3040392	.	-	.	ID=EuglossaDilemma_013478-T1;Dbxref=PFAM:PF03188%2CInterPro:IPR006593;Parent=EuglossaDilemma_013478
NIJG01000273.1	funannotate	exon	1848744	1849618	.	-	.	ID=EuglossaDilemma_013403-T1.exon4;Parent=EuglossaDilemma_013403-T1
NIJG01000273.1	funannotate	exon	1849819	1851229	.	-	.	ID=EuglossaDilemma_013403-T1.exon3;Parent=EuglossaDilemma_013403-T1
NIJG01000273.1	funannotate	exon	1851296	1851622	.	-	.	ID=EuglossaDilemma_013403-T1.exon2;Parent=EuglossaDilemma_013403-T1
NIJG01000273.1	funannotate	exon	1851777	1852280	.	-	.	ID=EuglossaDilemma_013403-T1.exon1;Parent=EuglossaDilemma_013403-T1
NIJG01000273.1	funannotate	CDS	3798963	3799040	.	-	0	ID=EuglossaDilemma_013538-T1.cds;Parent=EuglossaDilemma_013538-T1
NIJG01000273.1	funannotate	CDS	3798464	3798601	.	-	0	ID=EuglossaDilemma_013538-T1.cds;Parent=EuglossaDilemma_013538-T1
NIJG01000273.1	funannotate	CDS	3798221	3798379	.	-	0	ID=EuglossaDilemma_013538-T1.cds;Parent=EuglossaDilemma_013538-T1
NIJG01000273.1	funannotate	CDS	3798055	3798154	.	-	0	ID=EuglossaDilemma_013538-T1.cds;Parent=EuglossaDilemma_013538-T1
NIJG01000273.1	funannotate	CDS	3797840	3797983	.	-	0	ID=EuglossaDilemma_013538-T1.cds;Parent=EuglossaDilemma_013538-T1
NIJG01000273.1	funannotate	CDS	3797467	3797770	.	-	0	ID=EuglossaDilemma_013538-T1.cds;Parent=EuglossaDilemma_013538-T1
NIJG01000273.1	funannotate	CDS	3797241	3797393	.	-	0	ID=EuglossaDilemma_013538-T1.cds;Parent=EuglossaDilemma_013538-T1
NIJG01000273.1	funannotate	CDS	3797061	3797185	.	-	0	ID=EuglossaDilemma_013538-T1.cds;Parent=EuglossaDilemma_013538-T1
NIJG01000273.1	funannotate	CDS	3796813	3796988	.	-	0	ID=EuglossaDilemma_013538-T1.cds;Parent=EuglossaDilemma_013538-T1
NIJG01000273.1	funannotate	CDS	3796569	3796729	.	-	0	ID=EuglossaDilemma_013538-T1.cds;Parent=EuglossaDilemma_013538-T1
NIJG01000273.1	funannotate	CDS	3796340	3796462	.	-	0	ID=EuglossaDilemma_013538-T1.cds;Parent=EuglossaDilemma_013538-T1
NIJG01000273.1	funannotate	CDS	3796028	3796212	.	-	0	ID=EuglossaDilemma_013538-T1.cds;Parent=EuglossaDilemma_013538-T1
NIJG01000273.1	funannotate	CDS	3794768	3795056	.	-	0	ID=EuglossaDilemma_013538-T1.cds;Parent=EuglossaDilemma_013538-T1
NIJG01000273.1	funannotate	CDS	3794556	3794701	.	-	0	ID=EuglossaDilemma_013538-T1.cds;Parent=EuglossaDilemma_013538-T1
NIJG01000273.1	funannotate	CDS	3794387	3794472	.	-	0	ID=EuglossaDilemma_013538-T1.cds;Parent=EuglossaDilemma_013538-T1
NIJG01000273.1	funannotate	CDS	3794074	3794151	.	-	0	ID=EuglossaDilemma_013538-T1.cds;Parent=EuglossaDilemma_013538-T1
NIJG01000273.1	funannotate	exon	1413669	1413773	.	-	.	ID=EuglossaDilemma_013361-T1.exon5;Parent=EuglossaDilemma_013361-T1
NIJG01000273.1	funannotate	mRNA	5704513	5709437	.	-	.	ID=EuglossaDilemma_013631-T1;Ontology_term=GO:0005576%2CGO:0030414;Dbxref=PFAM:PF00084%2CInterPro:IPR000436%2CInterPro:IPR008197%2CPFAM:PF00095%2CInterPro:IPR035976;Parent=EuglossaDilemma_013631
NIJG01000273.1	funannotate	CDS	989525	989593	.	-	0	ID=EuglossaDilemma_013309-T1.cds;Parent=EuglossaDilemma_013309-T1
NIJG01000273.1	funannotate	CDS	989069	989452	.	-	0	ID=EuglossaDilemma_013309-T1.cds;Parent=EuglossaDilemma_013309-T1
NIJG01000273.1	funannotate	CDS	988146	988268	.	-	0	ID=EuglossaDilemma_013309-T1.cds;Parent=EuglossaDilemma_013309-T1
NIJG01000273.1	funannotate	mRNA	2736618	2738621	.	-	.	ID=EuglossaDilemma_013466-T1;Ontology_term=GO:0016021%2CGO:0015031;Dbxref=PFAM:PF04144%2CInterPro:IPR007273;Parent=EuglossaDilemma_013466
NIJG01000273.1	funannotate	exon	477564	477980	.	+	.	ID=EuglossaDilemma_013262-T1.exon1;Parent=EuglossaDilemma_013262-T1
NIJG01000273.1	funannotate	exon	948969	949412	.	+	.	ID=EuglossaDilemma_013304-T1.exon1;Parent=EuglossaDilemma_013304-T1
NIJG01000273.1	funannotate	exon	5708633	5709437	.	-	.	ID=EuglossaDilemma_013631-T1.exon1;Parent=EuglossaDilemma_013631-T1
NIJG01000273.1	funannotate	exon	5708237	5708367	.	-	.	ID=EuglossaDilemma_013631-T1.exon2;Parent=EuglossaDilemma_013631-T1
NIJG01000273.1	funannotate	five_prime_UTR	3515598	3515614	.	-	.	ID=EuglossaDilemma_013512-T1.utr5p2;Parent=EuglossaDilemma_013512-T1
NIJG01000273.1	funannotate	CDS	3180662	3180733	.	+	0	ID=EuglossaDilemma_013490-T1.cds;Parent=EuglossaDilemma_013490-T1
NIJG01000273.1	funannotate	CDS	3180865	3181086	.	+	0	ID=EuglossaDilemma_013490-T1.cds;Parent=EuglossaDilemma_013490-T1
NIJG01000273.1	funannotate	CDS	3181467	3181640	.	+	0	ID=EuglossaDilemma_013490-T1.cds;Parent=EuglossaDilemma_013490-T1
NIJG01000273.1	funannotate	CDS	3181721	3181824	.	+	0	ID=EuglossaDilemma_013490-T1.cds;Parent=EuglossaDilemma_013490-T1
NIJG01000273.1	funannotate	CDS	3181899	3182053	.	+	0	ID=EuglossaDilemma_013490-T1.cds;Parent=EuglossaDilemma_013490-T1
NIJG01000273.1	funannotate	CDS	3182171	3182339	.	+	0	ID=EuglossaDilemma_013490-T1.cds;Parent=EuglossaDilemma_013490-T1
NIJG01000273.1	funannotate	CDS	3182422	3182670	.	+	0	ID=EuglossaDilemma_013490-T1.cds;Parent=EuglossaDilemma_013490-T1
NIJG01000273.1	funannotate	CDS	3182866	3183080	.	+	0	ID=EuglossaDilemma_013490-T1.cds;Parent=EuglossaDilemma_013490-T1
NIJG01000273.1	funannotate	CDS	3183212	3183393	.	+	0	ID=EuglossaDilemma_013490-T1.cds;Parent=EuglossaDilemma_013490-T1
NIJG01000273.1	funannotate	CDS	3183471	3183649	.	+	0	ID=EuglossaDilemma_013490-T1.cds;Parent=EuglossaDilemma_013490-T1
NIJG01000273.1	funannotate	CDS	3183737	3183947	.	+	0	ID=EuglossaDilemma_013490-T1.cds;Parent=EuglossaDilemma_013490-T1
NIJG01000273.1	funannotate	five_prime_UTR	3515785	3516122	.	-	.	ID=EuglossaDilemma_013512-T1.utr5p1;Parent=EuglossaDilemma_013512-T1
NIJG01000273.1	funannotate	exon	5704513	5705962	.	-	.	ID=EuglossaDilemma_013631-T1.exon5;Parent=EuglossaDilemma_013631-T1
NIJG01000273.1	funannotate	exon	5707856	5708096	.	-	.	ID=EuglossaDilemma_013631-T1.exon3;Parent=EuglossaDilemma_013631-T1
NIJG01000273.1	funannotate	exon	5706173	5706974	.	-	.	ID=EuglossaDilemma_013631-T1.exon4;Parent=EuglossaDilemma_013631-T1
NIJG01000273.1	funannotate	CDS	595469	595624	.	+	0	ID=EuglossaDilemma_013274-T1.cds;Parent=EuglossaDilemma_013274-T1
NIJG01000273.1	funannotate	CDS	596043	596252	.	+	0	ID=EuglossaDilemma_013274-T1.cds;Parent=EuglossaDilemma_013274-T1
NIJG01000273.1	funannotate	CDS	596793	596953	.	+	0	ID=EuglossaDilemma_013274-T1.cds;Parent=EuglossaDilemma_013274-T1
NIJG01000273.1	funannotate	CDS	597038	597112	.	+	0	ID=EuglossaDilemma_013274-T1.cds;Parent=EuglossaDilemma_013274-T1
NIJG01000273.1	funannotate	CDS	597179	597339	.	+	0	ID=EuglossaDilemma_013274-T1.cds;Parent=EuglossaDilemma_013274-T1
NIJG01000273.1	funannotate	CDS	597422	597588	.	+	0	ID=EuglossaDilemma_013274-T1.cds;Parent=EuglossaDilemma_013274-T1
NIJG01000273.1	funannotate	CDS	1961933	1962093	.	+	0	ID=EuglossaDilemma_013420-T1.cds;Parent=EuglossaDilemma_013420-T1
NIJG01000273.1	funannotate	CDS	1962293	1962680	.	+	0	ID=EuglossaDilemma_013420-T1.cds;Parent=EuglossaDilemma_013420-T1
NIJG01000273.1	funannotate	mRNA	6100559	6101182	.	-	.	ID=EuglossaDilemma_013643-T1;Parent=EuglossaDilemma_013643
NIJG01000273.1	funannotate	mRNA	45012	56497	.	+	.	ID=EuglossaDilemma_013225-T1;Ontology_term=GO:0000981%2CGO:0003677%2CGO:0021520%2CGO:0006355;Dbxref=PFAM:PF00046%2CInterPro:IPR017970%2CInterPro:IPR001356%2CInterPro:IPR042768%2CInterPro:IPR020479%2CInterPro:IPR009057;Parent=EuglossaDilemma_013225
NIJG01000273.1	funannotate	CDS	6101064	6101182	.	-	0	ID=EuglossaDilemma_013643-T1.cds;Parent=EuglossaDilemma_013643-T1
NIJG01000273.1	funannotate	CDS	6100559	6100922	.	-	0	ID=EuglossaDilemma_013643-T1.cds;Parent=EuglossaDilemma_013643-T1
NIJG01000273.1	funannotate	CDS	490018	490151	.	-	0	ID=EuglossaDilemma_013263-T1.cds;Parent=EuglossaDilemma_013263-T1
NIJG01000273.1	funannotate	CDS	487278	487386	.	-	0	ID=EuglossaDilemma_013263-T1.cds;Parent=EuglossaDilemma_013263-T1
NIJG01000273.1	funannotate	exon	3380987	3381136	.	+	.	ID=EuglossaDilemma_013498-T1.exon1;Parent=EuglossaDilemma_013498-T1
NIJG01000273.1	funannotate	five_prime_UTR	1202176	1202235	.	+	.	ID=EuglossaDilemma_013329-T1.utr5p1;Parent=EuglossaDilemma_013329-T1
NIJG01000273.1	funannotate	exon	3381574	3381692	.	+	.	ID=EuglossaDilemma_013498-T1.exon3;Parent=EuglossaDilemma_013498-T1
NIJG01000273.1	funannotate	exon	3381254	3381503	.	+	.	ID=EuglossaDilemma_013498-T1.exon2;Parent=EuglossaDilemma_013498-T1
NIJG01000273.1	funannotate	exon	3381771	3382124	.	+	.	ID=EuglossaDilemma_013498-T1.exon4;Parent=EuglossaDilemma_013498-T1
NIJG01000273.1	funannotate	mRNA	372444	373227	.	-	.	ID=EuglossaDilemma_013249-T1;Ontology_term=GO:0016020;Dbxref=InterPro:IPR008253;Parent=EuglossaDilemma_013249
NIJG01000273.1	funannotate	CDS	422795	423001	.	+	0	ID=EuglossaDilemma_013257-T1.cds;Parent=EuglossaDilemma_013257-T1
NIJG01000273.1	funannotate	CDS	423105	423394	.	+	0	ID=EuglossaDilemma_013257-T1.cds;Parent=EuglossaDilemma_013257-T1
NIJG01000273.1	funannotate	CDS	423473	423627	.	+	0	ID=EuglossaDilemma_013257-T1.cds;Parent=EuglossaDilemma_013257-T1
NIJG01000273.1	funannotate	CDS	423698	423891	.	+	0	ID=EuglossaDilemma_013257-T1.cds;Parent=EuglossaDilemma_013257-T1
NIJG01000273.1	funannotate	CDS	423971	424155	.	+	0	ID=EuglossaDilemma_013257-T1.cds;Parent=EuglossaDilemma_013257-T1
NIJG01000273.1	funannotate	CDS	424243	424360	.	+	0	ID=EuglossaDilemma_013257-T1.cds;Parent=EuglossaDilemma_013257-T1
NIJG01000273.1	funannotate	CDS	424444	424659	.	+	0	ID=EuglossaDilemma_013257-T1.cds;Parent=EuglossaDilemma_013257-T1
NIJG01000273.1	funannotate	CDS	424752	424931	.	+	0	ID=EuglossaDilemma_013257-T1.cds;Parent=EuglossaDilemma_013257-T1
NIJG01000273.1	funannotate	mRNA	3184303	3188253	.	-	.	ID=EuglossaDilemma_013491-T1;Dbxref=InterPro:IPR013087;Parent=EuglossaDilemma_013491
NIJG01000273.1	funannotate	CDS	3128187	3128519	.	+	0	ID=EuglossaDilemma_013486-T1.cds;Parent=EuglossaDilemma_013486-T1
NIJG01000273.1	funannotate	mRNA	3427382	3431462	.	-	.	ID=EuglossaDilemma_013507-T1;Ontology_term=GO:0004181%2CGO:0008270%2CGO:0006508;Dbxref=PFAM:PF00246%2CPFAM:PF02244%2CInterPro:IPR003146%2CInterPro:IPR036990%2CInterPro:IPR000834;Parent=EuglossaDilemma_013507
NIJG01000273.1	funannotate	CDS	34576	35488	.	+	0	ID=EuglossaDilemma_013224-T1.cds;Parent=EuglossaDilemma_013224-T1
NIJG01000273.1	funannotate	CDS	36258	36443	.	+	0	ID=EuglossaDilemma_013224-T1.cds;Parent=EuglossaDilemma_013224-T1
NIJG01000273.1	funannotate	CDS	36896	37234	.	+	0	ID=EuglossaDilemma_013224-T1.cds;Parent=EuglossaDilemma_013224-T1
NIJG01000273.1	funannotate	CDS	38110	38186	.	+	0	ID=EuglossaDilemma_013224-T1.cds;Parent=EuglossaDilemma_013224-T1
NIJG01000273.1	funannotate	CDS	38290	38390	.	+	0	ID=EuglossaDilemma_013224-T1.cds;Parent=EuglossaDilemma_013224-T1
NIJG01000273.1	funannotate	CDS	38482	38581	.	+	0	ID=EuglossaDilemma_013224-T1.cds;Parent=EuglossaDilemma_013224-T1
NIJG01000273.1	funannotate	CDS	38736	38948	.	+	0	ID=EuglossaDilemma_013224-T1.cds;Parent=EuglossaDilemma_013224-T1
NIJG01000273.1	funannotate	CDS	39049	39162	.	+	0	ID=EuglossaDilemma_013224-T1.cds;Parent=EuglossaDilemma_013224-T1
NIJG01000273.1	funannotate	CDS	39238	39393	.	+	0	ID=EuglossaDilemma_013224-T1.cds;Parent=EuglossaDilemma_013224-T1
NIJG01000273.1	funannotate	CDS	2019848	2019946	.	+	0	ID=EuglossaDilemma_013431-T1.cds;Parent=EuglossaDilemma_013431-T1
NIJG01000273.1	funannotate	CDS	2020694	2020760	.	+	0	ID=EuglossaDilemma_013431-T1.cds;Parent=EuglossaDilemma_013431-T1
NIJG01000273.1	funannotate	CDS	2020839	2021040	.	+	0	ID=EuglossaDilemma_013431-T1.cds;Parent=EuglossaDilemma_013431-T1
NIJG01000273.1	funannotate	CDS	2021181	2021398	.	+	0	ID=EuglossaDilemma_013431-T1.cds;Parent=EuglossaDilemma_013431-T1
NIJG01000273.1	funannotate	CDS	2022878	2023023	.	+	0	ID=EuglossaDilemma_013431-T1.cds;Parent=EuglossaDilemma_013431-T1
NIJG01000273.1	funannotate	CDS	1942030	1942440	.	-	0	ID=EuglossaDilemma_013414-T1.cds;Parent=EuglossaDilemma_013414-T1
NIJG01000273.1	funannotate	CDS	2364640	2364742	.	+	0	ID=EuglossaDilemma_013453-T1.cds;Parent=EuglossaDilemma_013453-T1
NIJG01000273.1	funannotate	CDS	2366915	2367138	.	+	0	ID=EuglossaDilemma_013453-T1.cds;Parent=EuglossaDilemma_013453-T1
NIJG01000273.1	funannotate	mRNA	113553	116912	.	-	.	ID=EuglossaDilemma_013237-T1;Ontology_term=GO:0004672%2CGO:0005524%2CGO:0006468;Dbxref=InterPro:IPR000719%2CInterPro:IPR008271%2CInterPro:IPR011009%2CPFAM:PF07714%2CInterPro:IPR011989%2CInterPro:IPR016024%2CInterPro:IPR017441%2CPFAM:PF00069;Parent=EuglossaDilemma_013237
NIJG01000273.1	funannotate	CDS	672612	672902	.	+	0	ID=EuglossaDilemma_013279-T1.cds;Parent=EuglossaDilemma_013279-T1
NIJG01000273.1	funannotate	exon	1509790	1510032	.	-	.	ID=EuglossaDilemma_013371-T1.exon1;Parent=EuglossaDilemma_013371-T1
NIJG01000273.1	funannotate	exon	1509282	1509678	.	-	.	ID=EuglossaDilemma_013371-T1.exon2;Parent=EuglossaDilemma_013371-T1
NIJG01000273.1	funannotate	exon	1509073	1509206	.	-	.	ID=EuglossaDilemma_013371-T1.exon3;Parent=EuglossaDilemma_013371-T1
NIJG01000273.1	funannotate	CDS	1105575	1105880	.	-	0	ID=EuglossaDilemma_013326-T1.cds;Parent=EuglossaDilemma_013326-T1
NIJG01000273.1	funannotate	three_prime_UTR	2251197	2253217	.	+	.	ID=EuglossaDilemma_013442-T1.utr3p1;Parent=EuglossaDilemma_013442-T1
NIJG01000273.1	funannotate	CDS	3962369	3962419	.	-	0	ID=EuglossaDilemma_013554-T1.cds;Parent=EuglossaDilemma_013554-T1
NIJG01000273.1	funannotate	CDS	3961000	3961356	.	-	0	ID=EuglossaDilemma_013554-T1.cds;Parent=EuglossaDilemma_013554-T1
NIJG01000273.1	funannotate	exon	3509900	3510241	.	-	.	ID=EuglossaDilemma_013511-T1.exon1;Parent=EuglossaDilemma_013511-T1
NIJG01000273.1	funannotate	exon	1507503	1507593	.	-	.	ID=EuglossaDilemma_013371-T1.exon8;Parent=EuglossaDilemma_013371-T1
NIJG01000273.1	funannotate	exon	1053350	1053887	.	-	.	ID=EuglossaDilemma_013322-T1.exon1;Parent=EuglossaDilemma_013322-T1
NIJG01000273.1	funannotate	exon	1507259	1507429	.	-	.	ID=EuglossaDilemma_013371-T1.exon9;Parent=EuglossaDilemma_013371-T1
NIJG01000273.1	funannotate	exon	1508546	1508638	.	-	.	ID=EuglossaDilemma_013371-T1.exon4;Parent=EuglossaDilemma_013371-T1
NIJG01000273.1	funannotate	CDS	3357650	3357854	.	-	0	ID=EuglossaDilemma_013496-T1.cds;Parent=EuglossaDilemma_013496-T1
NIJG01000273.1	funannotate	CDS	3354923	3355021	.	-	0	ID=EuglossaDilemma_013496-T1.cds;Parent=EuglossaDilemma_013496-T1
NIJG01000273.1	funannotate	CDS	3350530	3351182	.	-	0	ID=EuglossaDilemma_013496-T1.cds;Parent=EuglossaDilemma_013496-T1
NIJG01000273.1	funannotate	CDS	3349881	3350157	.	-	0	ID=EuglossaDilemma_013496-T1.cds;Parent=EuglossaDilemma_013496-T1
NIJG01000273.1	funannotate	CDS	3339648	3339904	.	-	0	ID=EuglossaDilemma_013496-T1.cds;Parent=EuglossaDilemma_013496-T1
NIJG01000273.1	funannotate	exon	1508301	1508476	.	-	.	ID=EuglossaDilemma_013371-T1.exon5;Parent=EuglossaDilemma_013371-T1
NIJG01000273.1	funannotate	exon	1507937	1508075	.	-	.	ID=EuglossaDilemma_013371-T1.exon6;Parent=EuglossaDilemma_013371-T1
NIJG01000273.1	funannotate	exon	1507670	1507883	.	-	.	ID=EuglossaDilemma_013371-T1.exon7;Parent=EuglossaDilemma_013371-T1
NIJG01000273.1	funannotate	five_prime_UTR	1043207	1043552	.	-	.	ID=EuglossaDilemma_013319-T1.utr5p1;Parent=EuglossaDilemma_013319-T1
NIJG01000273.1	funannotate	CDS	293238	294239	.	+	0	ID=EuglossaDilemma_013241-T1.cds;Parent=EuglossaDilemma_013241-T1
NIJG01000273.1	funannotate	CDS	294344	294616	.	+	0	ID=EuglossaDilemma_013241-T1.cds;Parent=EuglossaDilemma_013241-T1
NIJG01000273.1	funannotate	CDS	295149	295738	.	+	0	ID=EuglossaDilemma_013241-T1.cds;Parent=EuglossaDilemma_013241-T1
NIJG01000273.1	funannotate	CDS	296054	296407	.	+	0	ID=EuglossaDilemma_013241-T1.cds;Parent=EuglossaDilemma_013241-T1
NIJG01000273.1	funannotate	CDS	306825	307022	.	+	0	ID=EuglossaDilemma_013241-T1.cds;Parent=EuglossaDilemma_013241-T1
NIJG01000273.1	funannotate	CDS	308445	308625	.	+	0	ID=EuglossaDilemma_013241-T1.cds;Parent=EuglossaDilemma_013241-T1
NIJG01000273.1	funannotate	CDS	311024	311275	.	+	0	ID=EuglossaDilemma_013241-T1.cds;Parent=EuglossaDilemma_013241-T1
NIJG01000273.1	funannotate	mRNA	4753038	4757214	.	+	.	ID=EuglossaDilemma_013599-T1;Parent=EuglossaDilemma_013599
NIJG01000273.1	funannotate	exon	1947980	1948156	.	+	.	ID=EuglossaDilemma_013415-T1.exon10;Parent=EuglossaDilemma_013415-T1
NIJG01000273.1	funannotate	exon	1948285	1948416	.	+	.	ID=EuglossaDilemma_013415-T1.exon11;Parent=EuglossaDilemma_013415-T1
NIJG01000273.1	funannotate	exon	6017323	6017609	.	-	.	ID=EuglossaDilemma_013641-T1.exon2;Parent=EuglossaDilemma_013641-T1
NIJG01000273.1	funannotate	exon	3917092	3917391	.	-	.	ID=EuglossaDilemma_013549-T1.exon1;Parent=EuglossaDilemma_013549-T1
NIJG01000273.1	funannotate	mRNA	2976079	2978279	.	-	.	ID=EuglossaDilemma_013473-T1;Parent=EuglossaDilemma_013473
NIJG01000273.1	funannotate	exon	6018972	6019050	.	-	.	ID=EuglossaDilemma_013641-T1.exon1;Parent=EuglossaDilemma_013641-T1
NIJG01000273.1	funannotate	CDS	3423728	3423779	.	-	0	ID=EuglossaDilemma_013505-T1.cds;Parent=EuglossaDilemma_013505-T1
NIJG01000273.1	funannotate	CDS	3423287	3423593	.	-	0	ID=EuglossaDilemma_013505-T1.cds;Parent=EuglossaDilemma_013505-T1
NIJG01000273.1	funannotate	CDS	3422872	3423178	.	-	0	ID=EuglossaDilemma_013505-T1.cds;Parent=EuglossaDilemma_013505-T1
NIJG01000273.1	funannotate	CDS	3422615	3422779	.	-	0	ID=EuglossaDilemma_013505-T1.cds;Parent=EuglossaDilemma_013505-T1
NIJG01000273.1	funannotate	CDS	1312140	1312229	.	-	0	ID=EuglossaDilemma_013348-T1.cds;Parent=EuglossaDilemma_013348-T1
NIJG01000273.1	funannotate	CDS	1311954	1312063	.	-	0	ID=EuglossaDilemma_013348-T1.cds;Parent=EuglossaDilemma_013348-T1
NIJG01000273.1	funannotate	CDS	1311798	1311873	.	-	0	ID=EuglossaDilemma_013348-T1.cds;Parent=EuglossaDilemma_013348-T1
NIJG01000273.1	funannotate	mRNA	4684613	4685610	.	-	.	ID=EuglossaDilemma_013587-T1;Ontology_term=GO:0016021%2CGO:0050909;Dbxref=InterPro:IPR013604%2CPFAM:PF08395;Parent=EuglossaDilemma_013587
NIJG01000273.1	funannotate	mRNA	2635804	2649594	.	-	.	ID=EuglossaDilemma_013461-T1;Dbxref=PFAM:PF13927%2CInterPro:IPR007110%2CInterPro:IPR037448%2CPFAM:PF07686%2CInterPro:IPR036179%2CInterPro:IPR003599%2CInterPro:IPR013783%2CInterPro:IPR003598;Parent=EuglossaDilemma_013461
NIJG01000273.1	funannotate	CDS	1824078	1824241	.	-	0	ID=EuglossaDilemma_013397-T1.cds;Parent=EuglossaDilemma_013397-T1
NIJG01000273.1	funannotate	CDS	1822840	1824010	.	-	0	ID=EuglossaDilemma_013397-T1.cds;Parent=EuglossaDilemma_013397-T1
NIJG01000273.1	funannotate	CDS	1822069	1822775	.	-	0	ID=EuglossaDilemma_013397-T1.cds;Parent=EuglossaDilemma_013397-T1
NIJG01000273.1	funannotate	CDS	1821251	1821575	.	-	0	ID=EuglossaDilemma_013397-T1.cds;Parent=EuglossaDilemma_013397-T1
NIJG01000273.1	funannotate	CDS	1820854	1821120	.	-	0	ID=EuglossaDilemma_013397-T1.cds;Parent=EuglossaDilemma_013397-T1
NIJG01000273.1	funannotate	CDS	1820322	1820475	.	-	0	ID=EuglossaDilemma_013397-T1.cds;Parent=EuglossaDilemma_013397-T1
NIJG01000273.1	funannotate	CDS	1820031	1820243	.	-	0	ID=EuglossaDilemma_013397-T1.cds;Parent=EuglossaDilemma_013397-T1
NIJG01000273.1	funannotate	CDS	1819233	1819959	.	-	0	ID=EuglossaDilemma_013397-T1.cds;Parent=EuglossaDilemma_013397-T1
NIJG01000273.1	funannotate	CDS	1818821	1819164	.	-	0	ID=EuglossaDilemma_013397-T1.cds;Parent=EuglossaDilemma_013397-T1
NIJG01000273.1	funannotate	CDS	1818260	1818750	.	-	0	ID=EuglossaDilemma_013397-T1.cds;Parent=EuglossaDilemma_013397-T1
NIJG01000273.1	funannotate	exon	3629269	3629428	.	-	.	ID=EuglossaDilemma_013523-T1.exon4;Parent=EuglossaDilemma_013523-T1
NIJG01000273.1	funannotate	exon	3629521	3629727	.	-	.	ID=EuglossaDilemma_013523-T1.exon3;Parent=EuglossaDilemma_013523-T1
NIJG01000273.1	funannotate	exon	3629815	3630051	.	-	.	ID=EuglossaDilemma_013523-T1.exon2;Parent=EuglossaDilemma_013523-T1
NIJG01000273.1	funannotate	exon	3646315	3646521	.	-	.	ID=EuglossaDilemma_013523-T1.exon1;Parent=EuglossaDilemma_013523-T1
NIJG01000273.1	funannotate	exon	3627259	3628049	.	-	.	ID=EuglossaDilemma_013523-T1.exon6;Parent=EuglossaDilemma_013523-T1
NIJG01000273.1	funannotate	exon	3629051	3629104	.	-	.	ID=EuglossaDilemma_013523-T1.exon5;Parent=EuglossaDilemma_013523-T1
NIJG01000273.1	funannotate	exon	4790733	4790947	.	-	.	ID=EuglossaDilemma_013603-T1.exon13;Parent=EuglossaDilemma_013603-T1
NIJG01000273.1	funannotate	exon	4792038	4792189	.	-	.	ID=EuglossaDilemma_013603-T1.exon11;Parent=EuglossaDilemma_013603-T1
NIJG01000273.1	funannotate	exon	4791761	4791968	.	-	.	ID=EuglossaDilemma_013603-T1.exon12;Parent=EuglossaDilemma_013603-T1
NIJG01000273.1	funannotate	exon	2133439	2133747	.	+	.	ID=EuglossaDilemma_013440-T1.exon3;Parent=EuglossaDilemma_013440-T1
NIJG01000273.1	funannotate	exon	2131735	2131818	.	+	.	ID=EuglossaDilemma_013440-T1.exon1;Parent=EuglossaDilemma_013440-T1
NIJG01000273.1	funannotate	exon	2131880	2132308	.	+	.	ID=EuglossaDilemma_013440-T1.exon2;Parent=EuglossaDilemma_013440-T1
NIJG01000273.1	funannotate	exon	4513275	4513347	.	-	.	ID=EuglossaDilemma_013577-T1.exon1;Parent=EuglossaDilemma_013577-T1
NIJG01000273.1	funannotate	exon	4512203	4512543	.	-	.	ID=EuglossaDilemma_013577-T1.exon2;Parent=EuglossaDilemma_013577-T1
NIJG01000273.1	funannotate	exon	4749122	4749329	.	+	.	ID=EuglossaDilemma_013598-T1.exon2;Parent=EuglossaDilemma_013598-T1
NIJG01000273.1	funannotate	exon	4748494	4749025	.	+	.	ID=EuglossaDilemma_013598-T1.exon1;Parent=EuglossaDilemma_013598-T1
NIJG01000273.1	funannotate	exon	2248859	2249002	.	+	.	ID=EuglossaDilemma_013442-T1.exon2;Parent=EuglossaDilemma_013442-T1
NIJG01000273.1	funannotate	exon	2248176	2248244	.	+	.	ID=EuglossaDilemma_013442-T1.exon1;Parent=EuglossaDilemma_013442-T1
NIJG01000273.1	funannotate	exon	2250236	2250396	.	+	.	ID=EuglossaDilemma_013442-T1.exon4;Parent=EuglossaDilemma_013442-T1
NIJG01000273.1	funannotate	exon	2249850	2250005	.	+	.	ID=EuglossaDilemma_013442-T1.exon3;Parent=EuglossaDilemma_013442-T1
NIJG01000273.1	funannotate	exon	4749420	4749671	.	+	.	ID=EuglossaDilemma_013598-T1.exon3;Parent=EuglossaDilemma_013598-T1
NIJG01000273.1	funannotate	exon	2250710	2253217	.	+	.	ID=EuglossaDilemma_013442-T1.exon5;Parent=EuglossaDilemma_013442-T1
NIJG01000273.1	funannotate	exon	5395521	5395706	.	-	.	ID=EuglossaDilemma_013620-T1.exon1;Parent=EuglossaDilemma_013620-T1
NIJG01000273.1	funannotate	exon	5394347	5394568	.	-	.	ID=EuglossaDilemma_013620-T1.exon2;Parent=EuglossaDilemma_013620-T1
NIJG01000273.1	funannotate	three_prime_UTR	436305	436667	.	+	.	ID=EuglossaDilemma_013258-T1.utr3p1;Parent=EuglossaDilemma_013258-T1
NIJG01000273.1	funannotate	CDS	1415940	1416275	.	+	0	ID=EuglossaDilemma_013362-T1.cds;Parent=EuglossaDilemma_013362-T1
NIJG01000273.1	funannotate	exon	1942030	1942440	.	-	.	ID=EuglossaDilemma_013414-T1.exon1;Parent=EuglossaDilemma_013414-T1
NIJG01000273.1	funannotate	exon	1819233	1819959	.	-	.	ID=EuglossaDilemma_013397-T1.exon8;Parent=EuglossaDilemma_013397-T1
NIJG01000273.1	funannotate	exon	1818821	1819164	.	-	.	ID=EuglossaDilemma_013397-T1.exon9;Parent=EuglossaDilemma_013397-T1
NIJG01000273.1	funannotate	five_prime_UTR	1307234	1308091	.	+	.	ID=EuglossaDilemma_013346-T1.utr5p1;Parent=EuglossaDilemma_013346-T1
NIJG01000273.1	funannotate	CDS	1528772	1528862	.	+	0	ID=EuglossaDilemma_013375-T1.cds;Parent=EuglossaDilemma_013375-T1
NIJG01000273.1	funannotate	CDS	1528933	1529165	.	+	0	ID=EuglossaDilemma_013375-T1.cds;Parent=EuglossaDilemma_013375-T1
NIJG01000273.1	funannotate	five_prime_UTR	2097254	2097666	.	-	.	ID=EuglossaDilemma_013437-T1.utr5p1;Parent=EuglossaDilemma_013437-T1
NIJG01000273.1	funannotate	five_prime_UTR	2728262	2728456	.	-	.	ID=EuglossaDilemma_013464-T1.utr5p1;Parent=EuglossaDilemma_013464-T1
NIJG01000273.1	funannotate	exon	294344	294616	.	+	.	ID=EuglossaDilemma_013241-T1.exon2;Parent=EuglossaDilemma_013241-T1
NIJG01000273.1	funannotate	exon	350419	350526	.	+	.	ID=EuglossaDilemma_013244-T1.exon1;Parent=EuglossaDilemma_013244-T1
NIJG01000273.1	funannotate	exon	1607616	1607759	.	-	.	ID=EuglossaDilemma_013379-T1.exon3;Parent=EuglossaDilemma_013379-T1
NIJG01000273.1	funannotate	exon	295149	295738	.	+	.	ID=EuglossaDilemma_013241-T1.exon3;Parent=EuglossaDilemma_013241-T1
NIJG01000273.1	funannotate	exon	350785	350933	.	+	.	ID=EuglossaDilemma_013244-T1.exon2;Parent=EuglossaDilemma_013244-T1
NIJG01000273.1	funannotate	exon	1607880	1608024	.	-	.	ID=EuglossaDilemma_013379-T1.exon2;Parent=EuglossaDilemma_013379-T1
NIJG01000273.1	funannotate	exon	296054	296407	.	+	.	ID=EuglossaDilemma_013241-T1.exon4;Parent=EuglossaDilemma_013241-T1
NIJG01000273.1	funannotate	exon	351016	351115	.	+	.	ID=EuglossaDilemma_013244-T1.exon3;Parent=EuglossaDilemma_013244-T1
NIJG01000273.1	funannotate	exon	1608197	1608219	.	-	.	ID=EuglossaDilemma_013379-T1.exon1;Parent=EuglossaDilemma_013379-T1
NIJG01000273.1	funannotate	exon	306825	307022	.	+	.	ID=EuglossaDilemma_013241-T1.exon5;Parent=EuglossaDilemma_013241-T1
NIJG01000273.1	funannotate	exon	351193	351267	.	+	.	ID=EuglossaDilemma_013244-T1.exon4;Parent=EuglossaDilemma_013244-T1
NIJG01000273.1	funannotate	exon	351348	351550	.	+	.	ID=EuglossaDilemma_013244-T1.exon5;Parent=EuglossaDilemma_013244-T1
NIJG01000273.1	funannotate	exon	351631	351760	.	+	.	ID=EuglossaDilemma_013244-T1.exon6;Parent=EuglossaDilemma_013244-T1
NIJG01000273.1	funannotate	three_prime_UTR	822426	822815	.	-	.	ID=EuglossaDilemma_013291-T1.utr3p1;Parent=EuglossaDilemma_013291-T1
NIJG01000273.1	funannotate	exon	293238	294239	.	+	.	ID=EuglossaDilemma_013241-T1.exon1;Parent=EuglossaDilemma_013241-T1
NIJG01000273.1	funannotate	exon	308445	308625	.	+	.	ID=EuglossaDilemma_013241-T1.exon6;Parent=EuglossaDilemma_013241-T1
NIJG01000273.1	funannotate	exon	311024	311275	.	+	.	ID=EuglossaDilemma_013241-T1.exon7;Parent=EuglossaDilemma_013241-T1
NIJG01000273.1	funannotate	exon	3183471	3183649	.	+	.	ID=EuglossaDilemma_013490-T1.exon10;Parent=EuglossaDilemma_013490-T1
NIJG01000273.1	funannotate	exon	3183737	3183947	.	+	.	ID=EuglossaDilemma_013490-T1.exon11;Parent=EuglossaDilemma_013490-T1
NIJG01000273.1	funannotate	CDS	1002445	1005657	.	-	0	ID=EuglossaDilemma_013313-T1.cds;Parent=EuglossaDilemma_013313-T1
NIJG01000273.1	funannotate	CDS	1002243	1002357	.	-	0	ID=EuglossaDilemma_013313-T1.cds;Parent=EuglossaDilemma_013313-T1
NIJG01000273.1	funannotate	CDS	1001990	1002171	.	-	0	ID=EuglossaDilemma_013313-T1.cds;Parent=EuglossaDilemma_013313-T1
NIJG01000273.1	funannotate	five_prime_UTR	1262983	1263179	.	+	.	ID=EuglossaDilemma_013336-T1.utr5p1;Parent=EuglossaDilemma_013336-T1
NIJG01000273.1	funannotate	mRNA	3101336	3102993	.	+	.	ID=EuglossaDilemma_013485-T1;Ontology_term=GO:0010387%2CGO:0000338%2CGO:0008180;Dbxref=InterPro:IPR033205%2CInterPro:IPR033464%2CPFAM:PF10075;Parent=EuglossaDilemma_013485
NIJG01000273.1	funannotate	mRNA	874238	874626	.	-	.	ID=EuglossaDilemma_013298-T1;Parent=EuglossaDilemma_013298
NIJG01000273.1	funannotate	three_prime_UTR	358855	358931	.	-	.	ID=EuglossaDilemma_013246-T1.utr3p1;Parent=EuglossaDilemma_013246-T1
NIJG01000273.1	funannotate	CDS	3744894	3744932	.	-	0	ID=EuglossaDilemma_013532-T1.cds;Parent=EuglossaDilemma_013532-T1
NIJG01000273.1	funannotate	CDS	3743984	3744240	.	-	0	ID=EuglossaDilemma_013532-T1.cds;Parent=EuglossaDilemma_013532-T1
NIJG01000273.1	funannotate	CDS	3743289	3743352	.	-	0	ID=EuglossaDilemma_013532-T1.cds;Parent=EuglossaDilemma_013532-T1
NIJG01000273.1	funannotate	CDS	3742863	3743111	.	-	0	ID=EuglossaDilemma_013532-T1.cds;Parent=EuglossaDilemma_013532-T1
NIJG01000273.1	funannotate	CDS	3742069	3742428	.	-	0	ID=EuglossaDilemma_013532-T1.cds;Parent=EuglossaDilemma_013532-T1
NIJG01000273.1	funannotate	exon	1820322	1820475	.	-	.	ID=EuglossaDilemma_013397-T1.exon6;Parent=EuglossaDilemma_013397-T1
NIJG01000273.1	funannotate	exon	1820031	1820243	.	-	.	ID=EuglossaDilemma_013397-T1.exon7;Parent=EuglossaDilemma_013397-T1
NIJG01000273.1	funannotate	exon	1821251	1821575	.	-	.	ID=EuglossaDilemma_013397-T1.exon4;Parent=EuglossaDilemma_013397-T1
NIJG01000273.1	funannotate	exon	1820854	1821120	.	-	.	ID=EuglossaDilemma_013397-T1.exon5;Parent=EuglossaDilemma_013397-T1
NIJG01000273.1	funannotate	exon	1822840	1824010	.	-	.	ID=EuglossaDilemma_013397-T1.exon2;Parent=EuglossaDilemma_013397-T1
NIJG01000273.1	funannotate	exon	1822069	1822775	.	-	.	ID=EuglossaDilemma_013397-T1.exon3;Parent=EuglossaDilemma_013397-T1
NIJG01000273.1	funannotate	three_prime_UTR	1423120	1423565	.	-	.	ID=EuglossaDilemma_013364-T1.utr3p1;Parent=EuglossaDilemma_013364-T1
NIJG01000273.1	funannotate	exon	1824078	1824241	.	-	.	ID=EuglossaDilemma_013397-T1.exon1;Parent=EuglossaDilemma_013397-T1
NIJG01000273.1	funannotate	exon	1349159	1349369	.	-	.	ID=EuglossaDilemma_013353-T1.exon8;Parent=EuglossaDilemma_013353-T1
NIJG01000273.1	funannotate	mRNA	3362264	3363110	.	+	.	ID=EuglossaDilemma_013497-T1;Parent=EuglossaDilemma_013497
NIJG01000273.1	funannotate	CDS	3909072	3909197	.	-	0	ID=EuglossaDilemma_013548-T1.cds;Parent=EuglossaDilemma_013548-T1
NIJG01000273.1	funannotate	CDS	3908595	3908817	.	-	0	ID=EuglossaDilemma_013548-T1.cds;Parent=EuglossaDilemma_013548-T1
NIJG01000273.1	funannotate	CDS	3908180	3908306	.	-	0	ID=EuglossaDilemma_013548-T1.cds;Parent=EuglossaDilemma_013548-T1
NIJG01000273.1	funannotate	CDS	3907406	3907778	.	-	0	ID=EuglossaDilemma_013548-T1.cds;Parent=EuglossaDilemma_013548-T1
NIJG01000273.1	funannotate	CDS	592965	593489	.	-	0	ID=EuglossaDilemma_013273-T1.cds;Parent=EuglossaDilemma_013273-T1
NIJG01000273.1	funannotate	CDS	591678	592892	.	-	0	ID=EuglossaDilemma_013273-T1.cds;Parent=EuglossaDilemma_013273-T1
NIJG01000273.1	funannotate	CDS	591380	591608	.	-	0	ID=EuglossaDilemma_013273-T1.cds;Parent=EuglossaDilemma_013273-T1
NIJG01000273.1	funannotate	CDS	591172	591322	.	-	0	ID=EuglossaDilemma_013273-T1.cds;Parent=EuglossaDilemma_013273-T1
NIJG01000273.1	funannotate	CDS	590714	591095	.	-	0	ID=EuglossaDilemma_013273-T1.cds;Parent=EuglossaDilemma_013273-T1
NIJG01000273.1	funannotate	exon	1091839	1091982	.	+	.	ID=EuglossaDilemma_013325-T1.exon3;Parent=EuglossaDilemma_013325-T1
NIJG01000273.1	funannotate	exon	1094974	1095238	.	+	.	ID=EuglossaDilemma_013325-T1.exon4;Parent=EuglossaDilemma_013325-T1
NIJG01000273.1	funannotate	exon	1085751	1085805	.	+	.	ID=EuglossaDilemma_013325-T1.exon1;Parent=EuglossaDilemma_013325-T1
NIJG01000273.1	funannotate	exon	1086357	1087476	.	+	.	ID=EuglossaDilemma_013325-T1.exon2;Parent=EuglossaDilemma_013325-T1
NIJG01000273.1	funannotate	exon	1099628	1100066	.	+	.	ID=EuglossaDilemma_013325-T1.exon7;Parent=EuglossaDilemma_013325-T1
NIJG01000273.1	funannotate	exon	1100487	1100932	.	+	.	ID=EuglossaDilemma_013325-T1.exon8;Parent=EuglossaDilemma_013325-T1
NIJG01000273.1	funannotate	exon	1098472	1098615	.	+	.	ID=EuglossaDilemma_013325-T1.exon5;Parent=EuglossaDilemma_013325-T1
NIJG01000273.1	funannotate	exon	1098697	1099518	.	+	.	ID=EuglossaDilemma_013325-T1.exon6;Parent=EuglossaDilemma_013325-T1
NIJG01000273.1	funannotate	CDS	1253489	1254727	.	+	0	ID=EuglossaDilemma_013335-T1.cds;Parent=EuglossaDilemma_013335-T1
NIJG01000273.1	funannotate	exon	1101051	1101331	.	+	.	ID=EuglossaDilemma_013325-T1.exon9;Parent=EuglossaDilemma_013325-T1
NIJG01000273.1	funannotate	mRNA	3544912	3546222	.	+	.	ID=EuglossaDilemma_013514-T1;Parent=EuglossaDilemma_013514
NIJG01000273.1	funannotate	three_prime_UTR	1030904	1030980	.	-	.	ID=EuglossaDilemma_013318-T1.utr3p1;Parent=EuglossaDilemma_013318-T1
NIJG01000273.1	funannotate	CDS	2018117	2018301	.	-	0	ID=EuglossaDilemma_013430-T1.cds;Parent=EuglossaDilemma_013430-T1
NIJG01000273.1	funannotate	CDS	2017117	2017576	.	-	0	ID=EuglossaDilemma_013430-T1.cds;Parent=EuglossaDilemma_013430-T1
NIJG01000273.1	funannotate	CDS	2016546	2017025	.	-	0	ID=EuglossaDilemma_013430-T1.cds;Parent=EuglossaDilemma_013430-T1
NIJG01000273.1	funannotate	CDS	2016216	2016452	.	-	0	ID=EuglossaDilemma_013430-T1.cds;Parent=EuglossaDilemma_013430-T1
NIJG01000273.1	funannotate	exon	2872938	2873003	.	+	.	ID=EuglossaDilemma_013471-T1.exon1;Parent=EuglossaDilemma_013471-T1
NIJG01000273.1	funannotate	exon	2873676	2873825	.	+	.	ID=EuglossaDilemma_013471-T1.exon2;Parent=EuglossaDilemma_013471-T1
NIJG01000273.1	funannotate	exon	1239539	1240106	.	+	.	ID=EuglossaDilemma_013333-T1.exon1;Parent=EuglossaDilemma_013333-T1
NIJG01000273.1	funannotate	exon	1240199	1240444	.	+	.	ID=EuglossaDilemma_013333-T1.exon2;Parent=EuglossaDilemma_013333-T1
NIJG01000273.1	funannotate	exon	1240563	1240939	.	+	.	ID=EuglossaDilemma_013333-T1.exon3;Parent=EuglossaDilemma_013333-T1
NIJG01000273.1	funannotate	exon	1241012	1241166	.	+	.	ID=EuglossaDilemma_013333-T1.exon4;Parent=EuglossaDilemma_013333-T1
NIJG01000273.1	funannotate	exon	1241237	1241543	.	+	.	ID=EuglossaDilemma_013333-T1.exon5;Parent=EuglossaDilemma_013333-T1
NIJG01000273.1	funannotate	mRNA	3414823	3417009	.	-	.	ID=EuglossaDilemma_013502-T1;Ontology_term=GO:0003755%2CGO:0000413%2CGO:0006457;Dbxref=InterPro:IPR020892%2CPFAM:PF00160%2CInterPro:IPR002130%2CInterPro:IPR029000;Parent=EuglossaDilemma_013502
NIJG01000273.1	funannotate	mRNA	1697705	1700920	.	+	.	ID=EuglossaDilemma_013388-T1;Ontology_term=GO:0006355;Dbxref=InterPro:IPR036910%2CPFAM:PF09011%2CInterPro:IPR009071%2CInterPro:IPR022097%2CPFAM:PF12336%2CPFAM:PF00505;Parent=EuglossaDilemma_013388
NIJG01000273.1	funannotate	five_prime_UTR	3648560	3648735	.	+	.	ID=EuglossaDilemma_017657-T1.utr5p1;Parent=EuglossaDilemma_017657-T1
NIJG01000273.1	funannotate	mRNA	4914045	4915484	.	-	.	ID=EuglossaDilemma_013604-T1;Ontology_term=GO:0016021%2CGO:0004930%2CGO:0007186;Dbxref=InterPro:IPR000337%2CInterPro:IPR001828%2CInterPro:IPR028082;Parent=EuglossaDilemma_013604
NIJG01000273.1	funannotate	exon	4725432	4725689	.	-	.	ID=EuglossaDilemma_013595-T1.exon6;Parent=EuglossaDilemma_013595-T1
NIJG01000273.1	funannotate	exon	4725154	4725356	.	-	.	ID=EuglossaDilemma_013595-T1.exon7;Parent=EuglossaDilemma_013595-T1
NIJG01000273.1	funannotate	exon	4726172	4726320	.	-	.	ID=EuglossaDilemma_013595-T1.exon4;Parent=EuglossaDilemma_013595-T1
NIJG01000273.1	funannotate	exon	4725771	4726024	.	-	.	ID=EuglossaDilemma_013595-T1.exon5;Parent=EuglossaDilemma_013595-T1
NIJG01000273.1	funannotate	exon	4728182	4728378	.	-	.	ID=EuglossaDilemma_013595-T1.exon2;Parent=EuglossaDilemma_013595-T1
NIJG01000273.1	funannotate	exon	4727481	4727626	.	-	.	ID=EuglossaDilemma_013595-T1.exon3;Parent=EuglossaDilemma_013595-T1
NIJG01000273.1	funannotate	exon	4728474	4728580	.	-	.	ID=EuglossaDilemma_013595-T1.exon1;Parent=EuglossaDilemma_013595-T1
NIJG01000273.1	funannotate	exon	3648560	3649067	.	+	.	ID=EuglossaDilemma_017657-T1.exon1;Parent=EuglossaDilemma_017657-T1
NIJG01000273.1	funannotate	mRNA	3794074	3799040	.	-	.	ID=EuglossaDilemma_013538-T1;Ontology_term=GO:0008241%2CGO:0008237%2CGO:0016020%2CGO:0006508;Dbxref=InterPro:IPR001548%2CPFAM:PF01401%2CInterPro:IPR009688%2CPFAM:PF06916;Parent=EuglossaDilemma_013538
NIJG01000273.1	funannotate	exon	1908974	1909138	.	-	.	ID=EuglossaDilemma_013409-T1.exon11;Parent=EuglossaDilemma_013409-T1
NIJG01000273.1	funannotate	exon	821294	822317	.	+	.	ID=EuglossaDilemma_013290-T1.exon1;Parent=EuglossaDilemma_013290-T1
NIJG01000273.1	funannotate	exon	1909217	1909371	.	-	.	ID=EuglossaDilemma_013409-T1.exon10;Parent=EuglossaDilemma_013409-T1
NIJG01000273.1	funannotate	mRNA	3690145	3690486	.	-	.	ID=EuglossaDilemma_013526-T1;Parent=EuglossaDilemma_013526
NIJG01000273.1	funannotate	exon	5057683	5058042	.	+	.	ID=EuglossaDilemma_013612-T1.exon1;Parent=EuglossaDilemma_013612-T1
NIJG01000273.1	funannotate	mRNA	1269979	1272378	.	+	.	ID=EuglossaDilemma_013339-T1;Ontology_term=GO:0006357%2CGO:0003700;Dbxref=InterPro:IPR041418%2CInterPro:IPR040167%2CPFAM:PF18016;Parent=EuglossaDilemma_013339
NIJG01000273.1	funannotate	mRNA	4067501	4068313	.	-	.	ID=EuglossaDilemma_013563-T1;Parent=EuglossaDilemma_013563
NIJG01000273.1	funannotate	mRNA	1274280	1276569	.	-	.	ID=EuglossaDilemma_013340-T1;Parent=EuglossaDilemma_013340
NIJG01000273.1	funannotate	exon	4039299	4039380	.	-	.	ID=EuglossaDilemma_013560-T1.exon1;Parent=EuglossaDilemma_013560-T1
NIJG01000273.1	funannotate	exon	4038450	4038862	.	-	.	ID=EuglossaDilemma_013560-T1.exon3;Parent=EuglossaDilemma_013560-T1
NIJG01000273.1	funannotate	exon	4038976	4039110	.	-	.	ID=EuglossaDilemma_013560-T1.exon2;Parent=EuglossaDilemma_013560-T1
NIJG01000273.1	funannotate	exon	4037720	4038019	.	-	.	ID=EuglossaDilemma_013560-T1.exon5;Parent=EuglossaDilemma_013560-T1
NIJG01000273.1	funannotate	exon	4038106	4038378	.	-	.	ID=EuglossaDilemma_013560-T1.exon4;Parent=EuglossaDilemma_013560-T1
NIJG01000273.1	funannotate	mRNA	1347021	1347347	.	+	.	ID=EuglossaDilemma_013352-T1;Parent=EuglossaDilemma_013352
NIJG01000273.1	funannotate	CDS	2097074	2097253	.	-	0	ID=EuglossaDilemma_013437-T1.cds;Parent=EuglossaDilemma_013437-T1
NIJG01000273.1	funannotate	CDS	2096210	2096443	.	-	0	ID=EuglossaDilemma_013437-T1.cds;Parent=EuglossaDilemma_013437-T1
NIJG01000273.1	funannotate	CDS	2093193	2093542	.	-	0	ID=EuglossaDilemma_013437-T1.cds;Parent=EuglossaDilemma_013437-T1
NIJG01000273.1	funannotate	CDS	2090705	2090980	.	-	0	ID=EuglossaDilemma_013437-T1.cds;Parent=EuglossaDilemma_013437-T1
NIJG01000273.1	funannotate	CDS	2087414	2087735	.	-	0	ID=EuglossaDilemma_013437-T1.cds;Parent=EuglossaDilemma_013437-T1
NIJG01000273.1	funannotate	CDS	2085854	2086074	.	-	0	ID=EuglossaDilemma_013437-T1.cds;Parent=EuglossaDilemma_013437-T1
NIJG01000273.1	funannotate	CDS	2084493	2084779	.	-	0	ID=EuglossaDilemma_013437-T1.cds;Parent=EuglossaDilemma_013437-T1
NIJG01000273.1	funannotate	CDS	2083941	2084253	.	-	0	ID=EuglossaDilemma_013437-T1.cds;Parent=EuglossaDilemma_013437-T1
NIJG01000273.1	funannotate	CDS	2081672	2083499	.	-	0	ID=EuglossaDilemma_013437-T1.cds;Parent=EuglossaDilemma_013437-T1
NIJG01000273.1	funannotate	CDS	4759262	4759342	.	-	0	ID=EuglossaDilemma_013600-T1.cds;Parent=EuglossaDilemma_013600-T1
NIJG01000273.1	funannotate	CDS	4758135	4758313	.	-	0	ID=EuglossaDilemma_013600-T1.cds;Parent=EuglossaDilemma_013600-T1
NIJG01000273.1	funannotate	CDS	4757319	4757457	.	-	0	ID=EuglossaDilemma_013600-T1.cds;Parent=EuglossaDilemma_013600-T1
NIJG01000273.1	funannotate	mRNA	4486012	4487685	.	-	.	ID=EuglossaDilemma_013575-T1;Dbxref=InterPro:IPR036236%2CPFAM:PF00096%2CPFAM:PF12874%2CInterPro:IPR013087%2CPFAM:PF13912%2CPFAM:PF13894;Parent=EuglossaDilemma_013575
NIJG01000273.1	funannotate	exon	672612	672902	.	+	.	ID=EuglossaDilemma_013279-T1.exon1;Parent=EuglossaDilemma_013279-T1
NIJG01000273.1	funannotate	CDS	3648736	3649044	.	+	0	ID=EuglossaDilemma_017657-T1.cds;Parent=EuglossaDilemma_017657-T1
NIJG01000273.1	funannotate	exon	4037209	4037321	.	-	.	ID=EuglossaDilemma_013560-T1.exon7;Parent=EuglossaDilemma_013560-T1
NIJG01000273.1	funannotate	exon	4037386	4037621	.	-	.	ID=EuglossaDilemma_013560-T1.exon6;Parent=EuglossaDilemma_013560-T1
NIJG01000273.1	funannotate	mRNA	1423120	1441532	.	-	.	ID=EuglossaDilemma_013364-T1;Ontology_term=GO:0004672%2CGO:0005524%2CGO:0006468;Dbxref=InterPro:IPR000719%2CInterPro:IPR011009%2CPFAM:PF07714%2CInterPro:IPR017441%2CPFAM:PF00069;Parent=EuglossaDilemma_013364
NIJG01000273.1	funannotate	CDS	3063513	3064667	.	-	0	ID=EuglossaDilemma_013480-T1.cds;Parent=EuglossaDilemma_013480-T1
NIJG01000273.1	funannotate	exon	558664	558717	.	-	.	ID=EuglossaDilemma_013270-T1.exon1;Parent=EuglossaDilemma_013270-T1
NIJG01000273.1	funannotate	CDS	379227	382055	.	-	0	ID=EuglossaDilemma_013251-T1.cds;Parent=EuglossaDilemma_013251-T1
NIJG01000273.1	funannotate	mRNA	3935225	3936618	.	+	.	ID=EuglossaDilemma_013551-T1;Parent=EuglossaDilemma_013551
NIJG01000273.1	funannotate	mRNA	1543300	1543644	.	-	.	ID=EuglossaDilemma_013376-T1;Parent=EuglossaDilemma_013376
NIJG01000273.1	funannotate	exon	4261335	4261562	.	-	.	ID=EuglossaDilemma_013569-T1.exon3;Parent=EuglossaDilemma_013569-T1
NIJG01000273.1	funannotate	exon	4261176	4261273	.	-	.	ID=EuglossaDilemma_013569-T1.exon4;Parent=EuglossaDilemma_013569-T1
NIJG01000273.1	funannotate	exon	4262524	4262709	.	-	.	ID=EuglossaDilemma_013569-T1.exon1;Parent=EuglossaDilemma_013569-T1
NIJG01000273.1	funannotate	exon	4261630	4262443	.	-	.	ID=EuglossaDilemma_013569-T1.exon2;Parent=EuglossaDilemma_013569-T1
NIJG01000273.1	funannotate	exon	556654	557095	.	-	.	ID=EuglossaDilemma_013270-T1.exon3;Parent=EuglossaDilemma_013270-T1
NIJG01000273.1	funannotate	exon	557164	558589	.	-	.	ID=EuglossaDilemma_013270-T1.exon2;Parent=EuglossaDilemma_013270-T1
NIJG01000273.1	funannotate	exon	555040	555182	.	-	.	ID=EuglossaDilemma_013270-T1.exon5;Parent=EuglossaDilemma_013270-T1
NIJG01000273.1	funannotate	exon	555387	556584	.	-	.	ID=EuglossaDilemma_013270-T1.exon4;Parent=EuglossaDilemma_013270-T1
NIJG01000273.1	funannotate	exon	554721	554874	.	-	.	ID=EuglossaDilemma_013270-T1.exon6;Parent=EuglossaDilemma_013270-T1
NIJG01000273.1	funannotate	exon	1253489	1256434	.	+	.	ID=EuglossaDilemma_013335-T1.exon1;Parent=EuglossaDilemma_013335-T1
NIJG01000273.1	funannotate	three_prime_UTR	3338353	3339647	.	-	.	ID=EuglossaDilemma_013496-T1.utr3p1;Parent=EuglossaDilemma_013496-T1
NIJG01000273.1	funannotate	five_prime_UTR	3469735	3470516	.	-	.	ID=EuglossaDilemma_013508-T1.utr5p1;Parent=EuglossaDilemma_013508-T1
NIJG01000273.1	funannotate	exon	941733	942122	.	+	.	ID=EuglossaDilemma_013302-T1.exon1;Parent=EuglossaDilemma_013302-T1
NIJG01000273.1	funannotate	mRNA	5057683	5058042	.	+	.	ID=EuglossaDilemma_013612-T1;Parent=EuglossaDilemma_013612
NIJG01000273.1	funannotate	CDS	2978183	2978279	.	-	0	ID=EuglossaDilemma_013473-T1.cds;Parent=EuglossaDilemma_013473-T1
NIJG01000273.1	funannotate	CDS	2977193	2977228	.	-	0	ID=EuglossaDilemma_013473-T1.cds;Parent=EuglossaDilemma_013473-T1
NIJG01000273.1	funannotate	CDS	2976530	2976614	.	-	0	ID=EuglossaDilemma_013473-T1.cds;Parent=EuglossaDilemma_013473-T1
NIJG01000273.1	funannotate	CDS	2976079	2976103	.	-	0	ID=EuglossaDilemma_013473-T1.cds;Parent=EuglossaDilemma_013473-T1
NIJG01000273.1	funannotate	exon	1220233	1220310	.	+	.	ID=EuglossaDilemma_013330-T1.exon1;Parent=EuglossaDilemma_013330-T1
NIJG01000273.1	funannotate	exon	1221528	1221700	.	+	.	ID=EuglossaDilemma_013330-T1.exon2;Parent=EuglossaDilemma_013330-T1
NIJG01000273.1	funannotate	exon	1221870	1221973	.	+	.	ID=EuglossaDilemma_013330-T1.exon3;Parent=EuglossaDilemma_013330-T1
NIJG01000273.1	funannotate	exon	1222436	1224021	.	+	.	ID=EuglossaDilemma_013330-T1.exon4;Parent=EuglossaDilemma_013330-T1
NIJG01000273.1	funannotate	exon	1224262	1224486	.	+	.	ID=EuglossaDilemma_013330-T1.exon5;Parent=EuglossaDilemma_013330-T1
NIJG01000273.1	funannotate	CDS	758865	758867	.	+	0	ID=EuglossaDilemma_013286-T1.cds;Parent=EuglossaDilemma_013286-T1
NIJG01000273.1	funannotate	CDS	759265	759283	.	+	0	ID=EuglossaDilemma_013286-T1.cds;Parent=EuglossaDilemma_013286-T1
NIJG01000273.1	funannotate	CDS	760005	760148	.	+	0	ID=EuglossaDilemma_013286-T1.cds;Parent=EuglossaDilemma_013286-T1
NIJG01000273.1	funannotate	CDS	761910	762158	.	+	0	ID=EuglossaDilemma_013286-T1.cds;Parent=EuglossaDilemma_013286-T1
NIJG01000273.1	funannotate	CDS	762645	762673	.	+	0	ID=EuglossaDilemma_013286-T1.cds;Parent=EuglossaDilemma_013286-T1
NIJG01000273.1	funannotate	three_prime_UTR	2367139	2367900	.	+	.	ID=EuglossaDilemma_013453-T1.utr3p1;Parent=EuglossaDilemma_013453-T1
NIJG01000273.1	funannotate	CDS	96754	97126	.	+	0	ID=EuglossaDilemma_013234-T1.cds;Parent=EuglossaDilemma_013234-T1
NIJG01000273.1	funannotate	CDS	97562	97683	.	+	0	ID=EuglossaDilemma_013234-T1.cds;Parent=EuglossaDilemma_013234-T1
NIJG01000273.1	funannotate	CDS	97903	98332	.	+	0	ID=EuglossaDilemma_013234-T1.cds;Parent=EuglossaDilemma_013234-T1
NIJG01000273.1	funannotate	CDS	98436	98700	.	+	0	ID=EuglossaDilemma_013234-T1.cds;Parent=EuglossaDilemma_013234-T1
NIJG01000273.1	funannotate	CDS	99347	99542	.	+	0	ID=EuglossaDilemma_013234-T1.cds;Parent=EuglossaDilemma_013234-T1
NIJG01000273.1	funannotate	CDS	3718174	3718602	.	-	0	ID=EuglossaDilemma_013528-T1.cds;Parent=EuglossaDilemma_013528-T1
NIJG01000273.1	funannotate	CDS	4513275	4513347	.	-	0	ID=EuglossaDilemma_013577-T1.cds;Parent=EuglossaDilemma_013577-T1
NIJG01000273.1	funannotate	CDS	4512203	4512543	.	-	0	ID=EuglossaDilemma_013577-T1.cds;Parent=EuglossaDilemma_013577-T1
NIJG01000273.1	funannotate	CDS	2254408	2254549	.	+	0	ID=EuglossaDilemma_013443-T1.cds;Parent=EuglossaDilemma_013443-T1
NIJG01000273.1	funannotate	CDS	2254606	2254689	.	+	0	ID=EuglossaDilemma_013443-T1.cds;Parent=EuglossaDilemma_013443-T1
NIJG01000273.1	funannotate	CDS	2254867	2255072	.	+	0	ID=EuglossaDilemma_013443-T1.cds;Parent=EuglossaDilemma_013443-T1
NIJG01000273.1	funannotate	CDS	2255131	2255361	.	+	0	ID=EuglossaDilemma_013443-T1.cds;Parent=EuglossaDilemma_013443-T1
NIJG01000273.1	funannotate	CDS	2255433	2255525	.	+	0	ID=EuglossaDilemma_013443-T1.cds;Parent=EuglossaDilemma_013443-T1
NIJG01000273.1	funannotate	CDS	2255592	2255733	.	+	0	ID=EuglossaDilemma_013443-T1.cds;Parent=EuglossaDilemma_013443-T1
NIJG01000273.1	funannotate	CDS	2255794	2255905	.	+	0	ID=EuglossaDilemma_013443-T1.cds;Parent=EuglossaDilemma_013443-T1
NIJG01000273.1	funannotate	CDS	2256219	2256309	.	+	0	ID=EuglossaDilemma_013443-T1.cds;Parent=EuglossaDilemma_013443-T1
NIJG01000273.1	funannotate	CDS	2256408	2256584	.	+	0	ID=EuglossaDilemma_013443-T1.cds;Parent=EuglossaDilemma_013443-T1
NIJG01000273.1	funannotate	CDS	2256973	2257024	.	+	0	ID=EuglossaDilemma_013443-T1.cds;Parent=EuglossaDilemma_013443-T1
NIJG01000273.1	funannotate	CDS	2257097	2257116	.	+	0	ID=EuglossaDilemma_013443-T1.cds;Parent=EuglossaDilemma_013443-T1
NIJG01000273.1	funannotate	CDS	2131735	2131818	.	+	0	ID=EuglossaDilemma_013440-T1.cds;Parent=EuglossaDilemma_013440-T1
NIJG01000273.1	funannotate	CDS	2131880	2132308	.	+	0	ID=EuglossaDilemma_013440-T1.cds;Parent=EuglossaDilemma_013440-T1
NIJG01000273.1	funannotate	CDS	2133439	2133747	.	+	0	ID=EuglossaDilemma_013440-T1.cds;Parent=EuglossaDilemma_013440-T1
NIJG01000273.1	funannotate	exon	5848323	5848804	.	+	.	ID=EuglossaDilemma_013638-T1.exon1;Parent=EuglossaDilemma_013638-T1
NIJG01000273.1	funannotate	mRNA	5490771	5496047	.	-	.	ID=EuglossaDilemma_013624-T1;Ontology_term=GO:0046983%2CGO:0003677%2CGO:0006355;Dbxref=PFAM:PF00010%2CPFAM:PF07527%2CInterPro:IPR036638%2CInterPro:IPR011598%2CInterPro:IPR003650;Parent=EuglossaDilemma_013624
NIJG01000273.1	funannotate	exon	5849065	5849944	.	+	.	ID=EuglossaDilemma_013638-T1.exon2;Parent=EuglossaDilemma_013638-T1
NIJG01000273.1	funannotate	exon	3946527	3946784	.	-	.	ID=EuglossaDilemma_013552-T1.exon2;Parent=EuglossaDilemma_013552-T1
NIJG01000273.1	funannotate	exon	3947252	3947500	.	-	.	ID=EuglossaDilemma_013552-T1.exon1;Parent=EuglossaDilemma_013552-T1
NIJG01000273.1	funannotate	exon	4528615	4528968	.	+	.	ID=EuglossaDilemma_013580-T1.exon2;Parent=EuglossaDilemma_013580-T1
NIJG01000273.1	funannotate	exon	4527660	4527728	.	+	.	ID=EuglossaDilemma_013580-T1.exon1;Parent=EuglossaDilemma_013580-T1
NIJG01000273.1	funannotate	exon	553210	553451	.	+	.	ID=EuglossaDilemma_013269-T1.exon5;Parent=EuglossaDilemma_013269-T1
NIJG01000273.1	funannotate	exon	552644	553121	.	+	.	ID=EuglossaDilemma_013269-T1.exon4;Parent=EuglossaDilemma_013269-T1
NIJG01000273.1	funannotate	exon	553785	554216	.	+	.	ID=EuglossaDilemma_013269-T1.exon7;Parent=EuglossaDilemma_013269-T1
NIJG01000273.1	funannotate	exon	553539	553709	.	+	.	ID=EuglossaDilemma_013269-T1.exon6;Parent=EuglossaDilemma_013269-T1
NIJG01000273.1	funannotate	exon	554292	554393	.	+	.	ID=EuglossaDilemma_013269-T1.exon8;Parent=EuglossaDilemma_013269-T1
NIJG01000273.1	funannotate	exon	551550	551770	.	+	.	ID=EuglossaDilemma_013269-T1.exon1;Parent=EuglossaDilemma_013269-T1
NIJG01000273.1	funannotate	exon	552148	552445	.	+	.	ID=EuglossaDilemma_013269-T1.exon3;Parent=EuglossaDilemma_013269-T1
NIJG01000273.1	funannotate	exon	551847	552059	.	+	.	ID=EuglossaDilemma_013269-T1.exon2;Parent=EuglossaDilemma_013269-T1
NIJG01000273.1	funannotate	CDS	735408	735464	.	+	0	ID=EuglossaDilemma_013283-T1.cds;Parent=EuglossaDilemma_013283-T1
NIJG01000273.1	funannotate	CDS	736054	736132	.	+	0	ID=EuglossaDilemma_013283-T1.cds;Parent=EuglossaDilemma_013283-T1
NIJG01000273.1	funannotate	CDS	736216	736371	.	+	0	ID=EuglossaDilemma_013283-T1.cds;Parent=EuglossaDilemma_013283-T1
NIJG01000273.1	funannotate	CDS	736472	736772	.	+	0	ID=EuglossaDilemma_013283-T1.cds;Parent=EuglossaDilemma_013283-T1
NIJG01000273.1	funannotate	CDS	737225	737511	.	+	0	ID=EuglossaDilemma_013283-T1.cds;Parent=EuglossaDilemma_013283-T1
NIJG01000273.1	funannotate	CDS	737586	737932	.	+	0	ID=EuglossaDilemma_013283-T1.cds;Parent=EuglossaDilemma_013283-T1
NIJG01000273.1	funannotate	exon	3090150	3090163	.	+	.	ID=EuglossaDilemma_013481-T1.exon2;Parent=EuglossaDilemma_013481-T1
NIJG01000273.1	funannotate	mRNA	5834322	5834752	.	+	.	ID=EuglossaDilemma_013636-T1;Parent=EuglossaDilemma_013636
NIJG01000273.1	funannotate	exon	3090348	3091146	.	+	.	ID=EuglossaDilemma_013481-T1.exon3;Parent=EuglossaDilemma_013481-T1
NIJG01000273.1	funannotate	exon	3090002	3090067	.	+	.	ID=EuglossaDilemma_013481-T1.exon1;Parent=EuglossaDilemma_013481-T1
NIJG01000273.1	funannotate	exon	1879131	1879316	.	-	.	ID=EuglossaDilemma_013406-T1.exon5;Parent=EuglossaDilemma_013406-T1
NIJG01000273.1	funannotate	exon	1878569	1878887	.	-	.	ID=EuglossaDilemma_013406-T1.exon6;Parent=EuglossaDilemma_013406-T1
NIJG01000273.1	funannotate	exon	1878365	1878498	.	-	.	ID=EuglossaDilemma_013406-T1.exon7;Parent=EuglossaDilemma_013406-T1
NIJG01000273.1	funannotate	exon	1881400	1881507	.	-	.	ID=EuglossaDilemma_013406-T1.exon1;Parent=EuglossaDilemma_013406-T1
NIJG01000273.1	funannotate	exon	1880504	1880928	.	-	.	ID=EuglossaDilemma_013406-T1.exon2;Parent=EuglossaDilemma_013406-T1
NIJG01000273.1	funannotate	exon	1880231	1880423	.	-	.	ID=EuglossaDilemma_013406-T1.exon3;Parent=EuglossaDilemma_013406-T1
NIJG01000273.1	funannotate	exon	1879622	1879891	.	-	.	ID=EuglossaDilemma_013406-T1.exon4;Parent=EuglossaDilemma_013406-T1
NIJG01000273.1	funannotate	exon	74549	74762	.	-	.	ID=EuglossaDilemma_013231-T1.exon3;Parent=EuglossaDilemma_013231-T1
NIJG01000273.1	funannotate	exon	74915	76437	.	-	.	ID=EuglossaDilemma_013231-T1.exon2;Parent=EuglossaDilemma_013231-T1
NIJG01000273.1	funannotate	exon	77386	77388	.	-	.	ID=EuglossaDilemma_013231-T1.exon1;Parent=EuglossaDilemma_013231-T1
NIJG01000273.1	funannotate	exon	502406	502429	.	-	.	ID=EuglossaDilemma_013264-T1.exon1;Parent=EuglossaDilemma_013264-T1
NIJG01000273.1	funannotate	exon	501971	502047	.	-	.	ID=EuglossaDilemma_013264-T1.exon2;Parent=EuglossaDilemma_013264-T1
NIJG01000273.1	funannotate	exon	501536	501686	.	-	.	ID=EuglossaDilemma_013264-T1.exon3;Parent=EuglossaDilemma_013264-T1
NIJG01000273.1	funannotate	CDS	3666960	3667017	.	+	0	ID=EuglossaDilemma_013525-T1.cds;Parent=EuglossaDilemma_013525-T1
NIJG01000273.1	funannotate	CDS	3667343	3667478	.	+	0	ID=EuglossaDilemma_013525-T1.cds;Parent=EuglossaDilemma_013525-T1
NIJG01000273.1	funannotate	CDS	3669068	3669144	.	+	0	ID=EuglossaDilemma_013525-T1.cds;Parent=EuglossaDilemma_013525-T1
NIJG01000273.1	funannotate	CDS	3669319	3669715	.	+	0	ID=EuglossaDilemma_013525-T1.cds;Parent=EuglossaDilemma_013525-T1
NIJG01000273.1	funannotate	CDS	3669774	3670047	.	+	0	ID=EuglossaDilemma_013525-T1.cds;Parent=EuglossaDilemma_013525-T1
NIJG01000273.1	funannotate	CDS	3671551	3671811	.	+	0	ID=EuglossaDilemma_013525-T1.cds;Parent=EuglossaDilemma_013525-T1
NIJG01000273.1	funannotate	exon	113199	113369	.	+	.	ID=EuglossaDilemma_013236-T1.exon5;Parent=EuglossaDilemma_013236-T1
NIJG01000273.1	funannotate	exon	112960	113093	.	+	.	ID=EuglossaDilemma_013236-T1.exon4;Parent=EuglossaDilemma_013236-T1
NIJG01000273.1	funannotate	CDS	77386	77388	.	-	0	ID=EuglossaDilemma_013231-T1.cds;Parent=EuglossaDilemma_013231-T1
NIJG01000273.1	funannotate	CDS	74915	76437	.	-	0	ID=EuglossaDilemma_013231-T1.cds;Parent=EuglossaDilemma_013231-T1
NIJG01000273.1	funannotate	CDS	74549	74762	.	-	0	ID=EuglossaDilemma_013231-T1.cds;Parent=EuglossaDilemma_013231-T1
NIJG01000273.1	funannotate	exon	112567	112869	.	+	.	ID=EuglossaDilemma_013236-T1.exon3;Parent=EuglossaDilemma_013236-T1
NIJG01000273.1	funannotate	exon	403548	403858	.	-	.	ID=EuglossaDilemma_013254-T1.exon5;Parent=EuglossaDilemma_013254-T1
NIJG01000273.1	funannotate	exon	112318	112497	.	+	.	ID=EuglossaDilemma_013236-T1.exon2;Parent=EuglossaDilemma_013236-T1
NIJG01000273.1	funannotate	exon	403933	404229	.	-	.	ID=EuglossaDilemma_013254-T1.exon4;Parent=EuglossaDilemma_013254-T1
NIJG01000273.1	funannotate	exon	112134	112236	.	+	.	ID=EuglossaDilemma_013236-T1.exon1;Parent=EuglossaDilemma_013236-T1
NIJG01000273.1	funannotate	exon	402168	402897	.	-	.	ID=EuglossaDilemma_013254-T1.exon7;Parent=EuglossaDilemma_013254-T1
NIJG01000273.1	funannotate	CDS	116802	116912	.	-	0	ID=EuglossaDilemma_013237-T1.cds;Parent=EuglossaDilemma_013237-T1
NIJG01000273.1	funannotate	CDS	116591	116704	.	-	0	ID=EuglossaDilemma_013237-T1.cds;Parent=EuglossaDilemma_013237-T1
NIJG01000273.1	funannotate	CDS	116381	116526	.	-	0	ID=EuglossaDilemma_013237-T1.cds;Parent=EuglossaDilemma_013237-T1
NIJG01000273.1	funannotate	CDS	116143	116322	.	-	0	ID=EuglossaDilemma_013237-T1.cds;Parent=EuglossaDilemma_013237-T1
NIJG01000273.1	funannotate	CDS	115912	116056	.	-	0	ID=EuglossaDilemma_013237-T1.cds;Parent=EuglossaDilemma_013237-T1
NIJG01000273.1	funannotate	CDS	115642	115838	.	-	0	ID=EuglossaDilemma_013237-T1.cds;Parent=EuglossaDilemma_013237-T1
NIJG01000273.1	funannotate	CDS	114021	115243	.	-	0	ID=EuglossaDilemma_013237-T1.cds;Parent=EuglossaDilemma_013237-T1
NIJG01000273.1	funannotate	CDS	113695	113879	.	-	0	ID=EuglossaDilemma_013237-T1.cds;Parent=EuglossaDilemma_013237-T1
NIJG01000273.1	funannotate	CDS	113553	113621	.	-	0	ID=EuglossaDilemma_013237-T1.cds;Parent=EuglossaDilemma_013237-T1
NIJG01000273.1	funannotate	exon	403004	403332	.	-	.	ID=EuglossaDilemma_013254-T1.exon6;Parent=EuglossaDilemma_013254-T1
NIJG01000273.1	funannotate	exon	411055	412519	.	-	.	ID=EuglossaDilemma_013254-T1.exon1;Parent=EuglossaDilemma_013254-T1
NIJG01000273.1	funannotate	CDS	1493287	1493416	.	-	0	ID=EuglossaDilemma_013368-T1.cds;Parent=EuglossaDilemma_013368-T1
NIJG01000273.1	funannotate	CDS	1492878	1493044	.	-	0	ID=EuglossaDilemma_013368-T1.cds;Parent=EuglossaDilemma_013368-T1
NIJG01000273.1	funannotate	exon	404315	404471	.	-	.	ID=EuglossaDilemma_013254-T1.exon3;Parent=EuglossaDilemma_013254-T1
NIJG01000273.1	funannotate	exon	408074	408231	.	-	.	ID=EuglossaDilemma_013254-T1.exon2;Parent=EuglossaDilemma_013254-T1
NIJG01000273.1	funannotate	exon	773339	773674	.	+	.	ID=EuglossaDilemma_013287-T1.exon1;Parent=EuglossaDilemma_013287-T1
NIJG01000273.1	funannotate	five_prime_UTR	2731994	2732161	.	+	.	ID=EuglossaDilemma_013465-T1.utr5p1;Parent=EuglossaDilemma_013465-T1
NIJG01000273.1	funannotate	exon	4045390	4045632	.	-	.	ID=EuglossaDilemma_013562-T1.exon8;Parent=EuglossaDilemma_013562-T1
NIJG01000273.1	funannotate	exon	4045198	4045278	.	-	.	ID=EuglossaDilemma_013562-T1.exon9;Parent=EuglossaDilemma_013562-T1
NIJG01000273.1	funannotate	CDS	5699040	5699272	.	-	0	ID=EuglossaDilemma_013630-T1.cds;Parent=EuglossaDilemma_013630-T1
NIJG01000273.1	funannotate	CDS	5698784	5698921	.	-	0	ID=EuglossaDilemma_013630-T1.cds;Parent=EuglossaDilemma_013630-T1
NIJG01000273.1	funannotate	CDS	5697011	5697233	.	-	0	ID=EuglossaDilemma_013630-T1.cds;Parent=EuglossaDilemma_013630-T1
NIJG01000273.1	funannotate	CDS	1042961	1043206	.	-	0	ID=EuglossaDilemma_013319-T1.cds;Parent=EuglossaDilemma_013319-T1
NIJG01000273.1	funannotate	CDS	1042608	1042879	.	-	0	ID=EuglossaDilemma_013319-T1.cds;Parent=EuglossaDilemma_013319-T1
NIJG01000273.1	funannotate	CDS	1041841	1042529	.	-	0	ID=EuglossaDilemma_013319-T1.cds;Parent=EuglossaDilemma_013319-T1
NIJG01000273.1	funannotate	CDS	1041539	1041768	.	-	0	ID=EuglossaDilemma_013319-T1.cds;Parent=EuglossaDilemma_013319-T1
NIJG01000273.1	funannotate	CDS	1040738	1041456	.	-	0	ID=EuglossaDilemma_013319-T1.cds;Parent=EuglossaDilemma_013319-T1
NIJG01000273.1	funannotate	CDS	1040389	1040669	.	-	0	ID=EuglossaDilemma_013319-T1.cds;Parent=EuglossaDilemma_013319-T1
NIJG01000273.1	funannotate	CDS	1039816	1040321	.	-	0	ID=EuglossaDilemma_013319-T1.cds;Parent=EuglossaDilemma_013319-T1
NIJG01000273.1	funannotate	exon	4679555	4679620	.	-	.	ID=EuglossaDilemma_013585-T1.exon3;Parent=EuglossaDilemma_013585-T1
NIJG01000273.1	funannotate	exon	4679835	4680641	.	-	.	ID=EuglossaDilemma_013585-T1.exon1;Parent=EuglossaDilemma_013585-T1
NIJG01000273.1	funannotate	CDS	1762232	1762411	.	+	0	ID=EuglossaDilemma_013391-T1.cds;Parent=EuglossaDilemma_013391-T1
NIJG01000273.1	funannotate	CDS	1764097	1764223	.	+	0	ID=EuglossaDilemma_013391-T1.cds;Parent=EuglossaDilemma_013391-T1
NIJG01000273.1	funannotate	CDS	1768826	1768947	.	+	0	ID=EuglossaDilemma_013391-T1.cds;Parent=EuglossaDilemma_013391-T1
NIJG01000273.1	funannotate	exon	4679687	4679773	.	-	.	ID=EuglossaDilemma_013585-T1.exon2;Parent=EuglossaDilemma_013585-T1
NIJG01000273.1	funannotate	exon	5737645	5738244	.	-	.	ID=EuglossaDilemma_013633-T1.exon2;Parent=EuglossaDilemma_013633-T1
NIJG01000273.1	funannotate	exon	5738982	5739104	.	-	.	ID=EuglossaDilemma_013633-T1.exon1;Parent=EuglossaDilemma_013633-T1
NIJG01000273.1	funannotate	mRNA	773339	773674	.	+	.	ID=EuglossaDilemma_013287-T1;Parent=EuglossaDilemma_013287
NIJG01000273.1	funannotate	exon	4046477	4046619	.	-	.	ID=EuglossaDilemma_013562-T1.exon4;Parent=EuglossaDilemma_013562-T1
NIJG01000273.1	funannotate	exon	4046197	4046375	.	-	.	ID=EuglossaDilemma_013562-T1.exon5;Parent=EuglossaDilemma_013562-T1
NIJG01000273.1	funannotate	exon	4046001	4046112	.	-	.	ID=EuglossaDilemma_013562-T1.exon6;Parent=EuglossaDilemma_013562-T1
NIJG01000273.1	funannotate	exon	4045736	4045918	.	-	.	ID=EuglossaDilemma_013562-T1.exon7;Parent=EuglossaDilemma_013562-T1
NIJG01000273.1	funannotate	exon	4047363	4050483	.	-	.	ID=EuglossaDilemma_013562-T1.exon1;Parent=EuglossaDilemma_013562-T1
NIJG01000273.1	funannotate	exon	4046966	4047207	.	-	.	ID=EuglossaDilemma_013562-T1.exon2;Parent=EuglossaDilemma_013562-T1
NIJG01000273.1	funannotate	exon	4046694	4046871	.	-	.	ID=EuglossaDilemma_013562-T1.exon3;Parent=EuglossaDilemma_013562-T1
NIJG01000273.1	funannotate	mRNA	908149	908508	.	+	.	ID=EuglossaDilemma_013299-T1;Parent=EuglossaDilemma_013299
NIJG01000273.1	funannotate	exon	1833901	1834068	.	-	.	ID=EuglossaDilemma_013401-T1.exon1;Parent=EuglossaDilemma_013401-T1
NIJG01000273.1	funannotate	exon	3128187	3128519	.	+	.	ID=EuglossaDilemma_013486-T1.exon1;Parent=EuglossaDilemma_013486-T1
NIJG01000273.1	funannotate	exon	1506699	1506862	.	-	.	ID=EuglossaDilemma_013371-T1.exon11;Parent=EuglossaDilemma_013371-T1
NIJG01000273.1	funannotate	exon	1506937	1507193	.	-	.	ID=EuglossaDilemma_013371-T1.exon10;Parent=EuglossaDilemma_013371-T1
NIJG01000273.1	funannotate	three_prime_UTR	3733829	3734541	.	-	.	ID=EuglossaDilemma_013531-T1.utr3p1;Parent=EuglossaDilemma_013531-T1
NIJG01000273.1	funannotate	CDS	1986331	1986427	.	+	0	ID=EuglossaDilemma_013427-T1.cds;Parent=EuglossaDilemma_013427-T1
NIJG01000273.1	funannotate	CDS	1986694	1986835	.	+	0	ID=EuglossaDilemma_013427-T1.cds;Parent=EuglossaDilemma_013427-T1
NIJG01000273.1	funannotate	CDS	1987658	1987881	.	+	0	ID=EuglossaDilemma_013427-T1.cds;Parent=EuglossaDilemma_013427-T1
NIJG01000273.1	funannotate	CDS	1988132	1988324	.	+	0	ID=EuglossaDilemma_013427-T1.cds;Parent=EuglossaDilemma_013427-T1
NIJG01000273.1	funannotate	CDS	1990367	1990409	.	+	0	ID=EuglossaDilemma_013427-T1.cds;Parent=EuglossaDilemma_013427-T1
NIJG01000273.1	funannotate	exon	1350262	1350437	.	-	.	ID=EuglossaDilemma_013353-T1.exon5;Parent=EuglossaDilemma_013353-T1
NIJG01000273.1	funannotate	exon	1350767	1350931	.	-	.	ID=EuglossaDilemma_013353-T1.exon4;Parent=EuglossaDilemma_013353-T1
NIJG01000273.1	funannotate	exon	1349457	1349680	.	-	.	ID=EuglossaDilemma_013353-T1.exon7;Parent=EuglossaDilemma_013353-T1
NIJG01000273.1	funannotate	exon	1349759	1349983	.	-	.	ID=EuglossaDilemma_013353-T1.exon6;Parent=EuglossaDilemma_013353-T1
NIJG01000273.1	funannotate	exon	1361265	1361648	.	-	.	ID=EuglossaDilemma_013353-T1.exon1;Parent=EuglossaDilemma_013353-T1
NIJG01000273.1	funannotate	exon	1351020	1351204	.	-	.	ID=EuglossaDilemma_013353-T1.exon3;Parent=EuglossaDilemma_013353-T1
NIJG01000273.1	funannotate	exon	1351391	1351598	.	-	.	ID=EuglossaDilemma_013353-T1.exon2;Parent=EuglossaDilemma_013353-T1
NIJG01000273.1	funannotate	mRNA	1459580	1463195	.	-	.	ID=EuglossaDilemma_013365-T1;Parent=EuglossaDilemma_013365
NIJG01000273.1	funannotate	five_prime_UTR	2169349	2169616	.	-	.	ID=EuglossaDilemma_013441-T1.utr5p1;Parent=EuglossaDilemma_013441-T1
NIJG01000273.1	funannotate	mRNA	1831722	1833299	.	-	.	ID=EuglossaDilemma_013400-T1;Ontology_term=GO:0016787;Dbxref=InterPro:IPR015797%2CInterPro:IPR039121;Parent=EuglossaDilemma_013400
NIJG01000273.1	funannotate	exon	3423728	3423779	.	-	.	ID=EuglossaDilemma_013505-T1.exon1;Parent=EuglossaDilemma_013505-T1
NIJG01000273.1	funannotate	exon	3423287	3423593	.	-	.	ID=EuglossaDilemma_013505-T1.exon2;Parent=EuglossaDilemma_013505-T1
NIJG01000273.1	funannotate	exon	3422872	3423178	.	-	.	ID=EuglossaDilemma_013505-T1.exon3;Parent=EuglossaDilemma_013505-T1
NIJG01000273.1	funannotate	exon	3422615	3422779	.	-	.	ID=EuglossaDilemma_013505-T1.exon4;Parent=EuglossaDilemma_013505-T1
NIJG01000273.1	funannotate	five_prime_UTR	1242211	1242222	.	+	.	ID=EuglossaDilemma_013334-T1.utr5p1;Parent=EuglossaDilemma_013334-T1
NIJG01000273.1	funannotate	mRNA	1563809	1564129	.	-	.	ID=EuglossaDilemma_013377-T1;Parent=EuglossaDilemma_013377
NIJG01000273.1	funannotate	five_prime_UTR	3482688	3482744	.	+	.	ID=EuglossaDilemma_013509-T1.utr5p1;Parent=EuglossaDilemma_013509-T1
NIJG01000273.1	funannotate	CDS	1463031	1463195	.	-	0	ID=EuglossaDilemma_013365-T1.cds;Parent=EuglossaDilemma_013365-T1
NIJG01000273.1	funannotate	CDS	1459580	1460014	.	-	0	ID=EuglossaDilemma_013365-T1.cds;Parent=EuglossaDilemma_013365-T1
NIJG01000273.1	funannotate	CDS	4354590	4354793	.	+	0	ID=EuglossaDilemma_013574-T1.cds;Parent=EuglossaDilemma_013574-T1
NIJG01000273.1	funannotate	CDS	4354859	4354999	.	+	0	ID=EuglossaDilemma_013574-T1.cds;Parent=EuglossaDilemma_013574-T1
NIJG01000273.1	funannotate	CDS	4355081	4355201	.	+	0	ID=EuglossaDilemma_013574-T1.cds;Parent=EuglossaDilemma_013574-T1
NIJG01000273.1	funannotate	CDS	4355341	4355519	.	+	0	ID=EuglossaDilemma_013574-T1.cds;Parent=EuglossaDilemma_013574-T1
NIJG01000273.1	funannotate	CDS	4355589	4355693	.	+	0	ID=EuglossaDilemma_013574-T1.cds;Parent=EuglossaDilemma_013574-T1
NIJG01000273.1	funannotate	exon	2718653	2718982	.	+	.	ID=EuglossaDilemma_013463-T1.exon1;Parent=EuglossaDilemma_013463-T1
NIJG01000273.1	funannotate	mRNA	4593877	4594639	.	+	.	ID=EuglossaDilemma_013582-T1;Parent=EuglossaDilemma_013582
NIJG01000273.1	funannotate	exon	4171727	4171835	.	-	.	ID=EuglossaDilemma_013567-T1.exon8;Parent=EuglossaDilemma_013567-T1
NIJG01000273.1	funannotate	exon	4173211	4173391	.	-	.	ID=EuglossaDilemma_013567-T1.exon7;Parent=EuglossaDilemma_013567-T1
NIJG01000273.1	funannotate	exon	4180269	4180424	.	-	.	ID=EuglossaDilemma_013567-T1.exon6;Parent=EuglossaDilemma_013567-T1
NIJG01000273.1	funannotate	exon	4198699	4198807	.	-	.	ID=EuglossaDilemma_013567-T1.exon5;Parent=EuglossaDilemma_013567-T1
NIJG01000273.1	funannotate	exon	4161422	4161466	.	-	.	ID=EuglossaDilemma_013567-T1.exon9;Parent=EuglossaDilemma_013567-T1
NIJG01000273.1	funannotate	mRNA	4712845	4719889	.	+	.	ID=EuglossaDilemma_013594-T1;Ontology_term=GO:0016055%2CGO:0035556%2CGO:0005515;Dbxref=InterPro:IPR008339%2CInterPro:IPR008342%2CInterPro:IPR029071%2CInterPro:IPR036390%2CPFAM:PF00610%2CPFAM:PF02377%2CInterPro:IPR003351%2CPFAM:PF00595%2CInterPro:IPR036034%2CPFAM:PF00778%2CInterPro:IPR038207%2CInterPro:IPR036388%2CInterPro:IPR001158%2CInterPro:IPR000591%2CInterPro:IPR015506%2CInterPro:IPR001478;Pa…
NIJG01000273.1	funannotate	exon	4203745	4203797	.	-	.	ID=EuglossaDilemma_013567-T1.exon4;Parent=EuglossaDilemma_013567-T1
NIJG01000273.1	funannotate	exon	4216186	4216280	.	-	.	ID=EuglossaDilemma_013567-T1.exon3;Parent=EuglossaDilemma_013567-T1
NIJG01000273.1	funannotate	exon	4224514	4224642	.	-	.	ID=EuglossaDilemma_013567-T1.exon2;Parent=EuglossaDilemma_013567-T1
NIJG01000273.1	funannotate	exon	4236092	4236204	.	-	.	ID=EuglossaDilemma_013567-T1.exon1;Parent=EuglossaDilemma_013567-T1
NIJG01000273.1	funannotate	five_prime_UTR	1397387	1398064	.	-	.	ID=EuglossaDilemma_013359-T1.utr5p1;Parent=EuglossaDilemma_013359-T1
NIJG01000273.1	funannotate	mRNA	1719265	1720097	.	+	.	ID=EuglossaDilemma_013389-T1;Parent=EuglossaDilemma_013389
NIJG01000273.1	funannotate	CDS	675560	675703	.	+	0	ID=EuglossaDilemma_013280-T1.cds;Parent=EuglossaDilemma_013280-T1
NIJG01000273.1	funannotate	CDS	676114	676235	.	+	0	ID=EuglossaDilemma_013280-T1.cds;Parent=EuglossaDilemma_013280-T1
NIJG01000273.1	funannotate	CDS	677264	677369	.	+	0	ID=EuglossaDilemma_013280-T1.cds;Parent=EuglossaDilemma_013280-T1
NIJG01000273.1	funannotate	CDS	678043	678207	.	+	0	ID=EuglossaDilemma_013280-T1.cds;Parent=EuglossaDilemma_013280-T1
NIJG01000273.1	funannotate	mRNA	1108845	1110989	.	+	.	ID=EuglossaDilemma_013328-T1;Ontology_term=GO:0006355%2CGO:0003700;Dbxref=PFAM:PF00170%2CInterPro:IPR036236%2CInterPro:IPR013087%2CInterPro:IPR004827;Parent=EuglossaDilemma_013328
NIJG01000273.1	funannotate	five_prime_UTR	2319612	2322672	.	-	.	ID=EuglossaDilemma_013448-T1.utr5p1;Parent=EuglossaDilemma_013448-T1
NIJG01000273.1	funannotate	five_prime_UTR	823191	823400	.	-	.	ID=EuglossaDilemma_013291-T1.utr5p1;Parent=EuglossaDilemma_013291-T1
NIJG01000273.1	funannotate	CDS	3615442	3615810	.	-	0	ID=EuglossaDilemma_013522-T1.cds;Parent=EuglossaDilemma_013522-T1
NIJG01000273.1	funannotate	exon	1017691	1019669	.	-	.	ID=EuglossaDilemma_013317-T1.exon1;Parent=EuglossaDilemma_013317-T1
NIJG01000273.1	funannotate	exon	1017451	1017602	.	-	.	ID=EuglossaDilemma_013317-T1.exon2;Parent=EuglossaDilemma_013317-T1
NIJG01000273.1	funannotate	exon	1017288	1017378	.	-	.	ID=EuglossaDilemma_013317-T1.exon3;Parent=EuglossaDilemma_013317-T1
NIJG01000273.1	funannotate	exon	1017104	1017207	.	-	.	ID=EuglossaDilemma_013317-T1.exon4;Parent=EuglossaDilemma_013317-T1
NIJG01000273.1	funannotate	exon	1016584	1017011	.	-	.	ID=EuglossaDilemma_013317-T1.exon5;Parent=EuglossaDilemma_013317-T1
NIJG01000273.1	funannotate	exon	1012293	1016490	.	-	.	ID=EuglossaDilemma_013317-T1.exon6;Parent=EuglossaDilemma_013317-T1
NIJG01000273.1	funannotate	mRNA	1730569	1731772	.	+	.	ID=EuglossaDilemma_013390-T1;Parent=EuglossaDilemma_013390
NIJG01000273.1	funannotate	mRNA	2314387	2322672	.	-	.	ID=EuglossaDilemma_013448-T1;Ontology_term=GO:0003824%2CGO:0003873%2CGO:0005524%2CGO:0006003%2CGO:0006000;Dbxref=PFAM:PF13671%2CPFAM:PF01591%2CInterPro:IPR003094%2CInterPro:IPR027417%2CInterPro:IPR013079%2CInterPro:IPR013078%2CPFAM:PF00300%2CInterPro:IPR029033;Parent=EuglossaDilemma_013448
NIJG01000273.1	funannotate	CDS	1234179	1235261	.	-	0	ID=EuglossaDilemma_013332-T1.cds;Parent=EuglossaDilemma_013332-T1
NIJG01000273.1	funannotate	CDS	2772631	2772765	.	-	0	ID=EuglossaDilemma_013469-T1.cds;Parent=EuglossaDilemma_013469-T1
NIJG01000273.1	funannotate	CDS	2771371	2771952	.	-	0	ID=EuglossaDilemma_013469-T1.cds;Parent=EuglossaDilemma_013469-T1
NIJG01000273.1	funannotate	CDS	2771085	2771147	.	-	0	ID=EuglossaDilemma_013469-T1.cds;Parent=EuglossaDilemma_013469-T1
NIJG01000273.1	funannotate	CDS	2769406	2769655	.	-	0	ID=EuglossaDilemma_013469-T1.cds;Parent=EuglossaDilemma_013469-T1
NIJG01000273.1	funannotate	CDS	2768670	2768774	.	-	0	ID=EuglossaDilemma_013469-T1.cds;Parent=EuglossaDilemma_013469-T1
NIJG01000273.1	funannotate	CDS	2768326	2768500	.	-	0	ID=EuglossaDilemma_013469-T1.cds;Parent=EuglossaDilemma_013469-T1
NIJG01000273.1	funannotate	CDS	2767120	2767306	.	-	0	ID=EuglossaDilemma_013469-T1.cds;Parent=EuglossaDilemma_013469-T1
NIJG01000273.1	funannotate	CDS	2765653	2765941	.	-	0	ID=EuglossaDilemma_013469-T1.cds;Parent=EuglossaDilemma_013469-T1
NIJG01000273.1	funannotate	CDS	2763674	2763750	.	-	0	ID=EuglossaDilemma_013469-T1.cds;Parent=EuglossaDilemma_013469-T1
NIJG01000273.1	funannotate	CDS	2763327	2763458	.	-	0	ID=EuglossaDilemma_013469-T1.cds;Parent=EuglossaDilemma_013469-T1
NIJG01000273.1	funannotate	exon	2130264	2130342	.	+	.	ID=EuglossaDilemma_013439-T1.exon3;Parent=EuglossaDilemma_013439-T1
NIJG01000273.1	funannotate	exon	2130985	2131247	.	+	.	ID=EuglossaDilemma_013439-T1.exon4;Parent=EuglossaDilemma_013439-T1
NIJG01000273.1	funannotate	exon	2125700	2125758	.	+	.	ID=EuglossaDilemma_013439-T1.exon1;Parent=EuglossaDilemma_013439-T1
NIJG01000273.1	funannotate	exon	2127208	2127397	.	+	.	ID=EuglossaDilemma_013439-T1.exon2;Parent=EuglossaDilemma_013439-T1
NIJG01000273.1	funannotate	mRNA	2075260	2077873	.	-	.	ID=EuglossaDilemma_013436-T1;Ontology_term=GO:0005515;Dbxref=InterPro:IPR011042%2CInterPro:IPR001258%2CPFAM:PF01436%2CInterPro:IPR013017;Parent=EuglossaDilemma_013436
NIJG01000273.1	funannotate	exon	2392532	2392766	.	-	.	ID=EuglossaDilemma_013455-T1.exon11;Parent=EuglossaDilemma_013455-T1
NIJG01000273.1	funannotate	exon	2392950	2393045	.	-	.	ID=EuglossaDilemma_013455-T1.exon10;Parent=EuglossaDilemma_013455-T1
NIJG01000273.1	funannotate	exon	2392134	2392219	.	-	.	ID=EuglossaDilemma_013455-T1.exon13;Parent=EuglossaDilemma_013455-T1
NIJG01000273.1	funannotate	exon	2392291	2392419	.	-	.	ID=EuglossaDilemma_013455-T1.exon12;Parent=EuglossaDilemma_013455-T1
NIJG01000273.1	funannotate	CDS	2836969	2837348	.	+	0	ID=EuglossaDilemma_013470-T1.cds;Parent=EuglossaDilemma_013470-T1
NIJG01000273.1	funannotate	CDS	2837601	2838021	.	+	0	ID=EuglossaDilemma_013470-T1.cds;Parent=EuglossaDilemma_013470-T1
NIJG01000273.1	funannotate	exon	1951122	1951483	.	+	.	ID=EuglossaDilemma_013416-T1.exon1;Parent=EuglossaDilemma_013416-T1
NIJG01000273.1	funannotate	exon	1952063	1952267	.	+	.	ID=EuglossaDilemma_013416-T1.exon3;Parent=EuglossaDilemma_013416-T1
NIJG01000273.1	funannotate	exon	1951635	1951973	.	+	.	ID=EuglossaDilemma_013416-T1.exon2;Parent=EuglossaDilemma_013416-T1
NIJG01000273.1	funannotate	exon	1952731	1952781	.	+	.	ID=EuglossaDilemma_013416-T1.exon5;Parent=EuglossaDilemma_013416-T1
NIJG01000273.1	funannotate	exon	1952351	1952506	.	+	.	ID=EuglossaDilemma_013416-T1.exon4;Parent=EuglossaDilemma_013416-T1
NIJG01000273.1	funannotate	CDS	5573142	5573432	.	+	0	ID=EuglossaDilemma_013626-T1.cds;Parent=EuglossaDilemma_013626-T1
NIJG01000273.1	funannotate	CDS	5574189	5574230	.	+	0	ID=EuglossaDilemma_013626-T1.cds;Parent=EuglossaDilemma_013626-T1
NIJG01000273.1	funannotate	CDS	5574374	5574418	.	+	0	ID=EuglossaDilemma_013626-T1.cds;Parent=EuglossaDilemma_013626-T1
NIJG01000273.1	funannotate	CDS	5574577	5574744	.	+	0	ID=EuglossaDilemma_013626-T1.cds;Parent=EuglossaDilemma_013626-T1
NIJG01000273.1	funannotate	three_prime_UTR	4788314	4788471	.	+	.	ID=EuglossaDilemma_013602-T1.utr3p1;Parent=EuglossaDilemma_013602-T1
NIJG01000273.1	funannotate	exon	2013034	2013103	.	+	.	ID=EuglossaDilemma_013429-T1.exon1;Parent=EuglossaDilemma_013429-T1
NIJG01000273.1	funannotate	exon	2013836	2014108	.	+	.	ID=EuglossaDilemma_013429-T1.exon2;Parent=EuglossaDilemma_013429-T1
NIJG01000273.1	funannotate	exon	2014574	2014827	.	+	.	ID=EuglossaDilemma_013429-T1.exon3;Parent=EuglossaDilemma_013429-T1
NIJG01000273.1	funannotate	mRNA	1927805	1930613	.	-	.	ID=EuglossaDilemma_013412-T1;Ontology_term=GO:0005576%2CGO:0008061;Dbxref=InterPro:IPR036508%2CPFAM:PF01607%2CInterPro:IPR002557;Parent=EuglossaDilemma_013412
NIJG01000273.1	funannotate	mRNA	1278894	1280392	.	-	.	ID=EuglossaDilemma_013341-T1;Dbxref=PFAM:PF00857%2CInterPro:IPR036380%2CInterPro:IPR000868;Parent=EuglossaDilemma_013341
NIJG01000273.1	funannotate	mRNA	1349159	1361648	.	-	.	ID=EuglossaDilemma_013353-T1;Ontology_term=GO:0004672;Dbxref=InterPro:IPR036890%2CInterPro:IPR005467%2CPFAM:PF10436%2CInterPro:IPR039028%2CInterPro:IPR036784%2CPFAM:PF02518%2CInterPro:IPR003594%2CInterPro:IPR018955;Parent=EuglossaDilemma_013353
NIJG01000273.1	funannotate	mRNA	1977510	1978094	.	+	.	ID=EuglossaDilemma_013424-T1;Ontology_term=GO:0031083;Dbxref=PFAM:PF06320%2CInterPro:IPR009395;Parent=EuglossaDilemma_013424
NIJG01000273.1	funannotate	mRNA	1666529	1667319	.	+	.	ID=EuglossaDilemma_013383-T1;Parent=EuglossaDilemma_013383
NIJG01000273.1	funannotate	CDS	2738565	2738621	.	-	0	ID=EuglossaDilemma_013466-T1.cds;Parent=EuglossaDilemma_013466-T1
NIJG01000273.1	funannotate	CDS	2737842	2738105	.	-	0	ID=EuglossaDilemma_013466-T1.cds;Parent=EuglossaDilemma_013466-T1
NIJG01000273.1	funannotate	CDS	2737687	2737750	.	-	0	ID=EuglossaDilemma_013466-T1.cds;Parent=EuglossaDilemma_013466-T1
NIJG01000273.1	funannotate	CDS	2737476	2737604	.	-	0	ID=EuglossaDilemma_013466-T1.cds;Parent=EuglossaDilemma_013466-T1
NIJG01000273.1	funannotate	CDS	2737234	2737390	.	-	0	ID=EuglossaDilemma_013466-T1.cds;Parent=EuglossaDilemma_013466-T1
NIJG01000273.1	funannotate	CDS	2737065	2737166	.	-	0	ID=EuglossaDilemma_013466-T1.cds;Parent=EuglossaDilemma_013466-T1
NIJG01000273.1	funannotate	CDS	2736860	2736986	.	-	0	ID=EuglossaDilemma_013466-T1.cds;Parent=EuglossaDilemma_013466-T1
NIJG01000273.1	funannotate	CDS	2736618	2736782	.	-	0	ID=EuglossaDilemma_013466-T1.cds;Parent=EuglossaDilemma_013466-T1
NIJG01000273.1	funannotate	mRNA	3434657	3470516	.	-	.	ID=EuglossaDilemma_013508-T1;Ontology_term=GO:0005515;Dbxref=InterPro:IPR014020%2CInterPro:IPR013625%2CPFAM:PF00017%2CInterPro:IPR029021%2CInterPro:IPR029023%2CInterPro:IPR006020%2CInterPro:IPR036860%2CPFAM:PF08416%2CInterPro:IPR011993%2CInterPro:IPR000980%2CPFAM:PF10409%2CInterPro:IPR035012%2CInterPro:IPR033929;Parent=EuglossaDilemma_013508
NIJG01000273.1	funannotate	mRNA	420152	421615	.	+	.	ID=EuglossaDilemma_013256-T1;Parent=EuglossaDilemma_013256
NIJG01000273.1	funannotate	exon	1291247	1291562	.	-	.	ID=EuglossaDilemma_013343-T1.exon2;Parent=EuglossaDilemma_013343-T1
NIJG01000273.1	funannotate	mRNA	1506699	1510032	.	-	.	ID=EuglossaDilemma_013371-T1;Ontology_term=GO:0006464;Dbxref=PFAM:PF03133%2CInterPro:IPR004344;Parent=EuglossaDilemma_013371
NIJG01000273.1	funannotate	exon	1296717	1296774	.	-	.	ID=EuglossaDilemma_013343-T1.exon1;Parent=EuglossaDilemma_013343-T1
NIJG01000273.1	funannotate	exon	1290506	1290753	.	-	.	ID=EuglossaDilemma_013343-T1.exon4;Parent=EuglossaDilemma_013343-T1
NIJG01000273.1	funannotate	exon	1290825	1291157	.	-	.	ID=EuglossaDilemma_013343-T1.exon3;Parent=EuglossaDilemma_013343-T1
NIJG01000273.1	funannotate	exon	1289243	1289425	.	-	.	ID=EuglossaDilemma_013343-T1.exon6;Parent=EuglossaDilemma_013343-T1
NIJG01000273.1	funannotate	exon	1289596	1290423	.	-	.	ID=EuglossaDilemma_013343-T1.exon5;Parent=EuglossaDilemma_013343-T1
NIJG01000273.1	funannotate	exon	1288674	1288912	.	-	.	ID=EuglossaDilemma_013343-T1.exon8;Parent=EuglossaDilemma_013343-T1
NIJG01000273.1	funannotate	exon	1288971	1289166	.	-	.	ID=EuglossaDilemma_013343-T1.exon7;Parent=EuglossaDilemma_013343-T1
NIJG01000273.1	funannotate	exon	1288467	1288594	.	-	.	ID=EuglossaDilemma_013343-T1.exon9;Parent=EuglossaDilemma_013343-T1
NIJG01000273.1	funannotate	mRNA	350419	351760	.	+	.	ID=EuglossaDilemma_013244-T1;Ontology_term=GO:0008615%2CGO:0010181%2CGO:0004733;Dbxref=InterPro:IPR011576%2CPFAM:PF10590%2CPFAM:PF01243%2CInterPro:IPR000659%2CPFAM:PF12766%2CInterPro:IPR012349%2CInterPro:IPR019576;Parent=EuglossaDilemma_013244
NIJG01000273.1	funannotate	CDS	3416887	3417009	.	-	0	ID=EuglossaDilemma_013502-T1.cds;Parent=EuglossaDilemma_013502-T1
NIJG01000273.1	funannotate	CDS	3415939	3416143	.	-	0	ID=EuglossaDilemma_013502-T1.cds;Parent=EuglossaDilemma_013502-T1
NIJG01000273.1	funannotate	CDS	3415680	3415882	.	-	0	ID=EuglossaDilemma_013502-T1.cds;Parent=EuglossaDilemma_013502-T1
NIJG01000273.1	funannotate	CDS	3415473	3415615	.	-	0	ID=EuglossaDilemma_013502-T1.cds;Parent=EuglossaDilemma_013502-T1
NIJG01000273.1	funannotate	CDS	3414823	3414919	.	-	0	ID=EuglossaDilemma_013502-T1.cds;Parent=EuglossaDilemma_013502-T1
NIJG01000273.1	funannotate	five_prime_UTR	982518	982858	.	-	.	ID=EuglossaDilemma_013306-T1.utr5p1;Parent=EuglossaDilemma_013306-T1
NIJG01000273.1	funannotate	five_prime_UTR	981905	981909	.	-	.	ID=EuglossaDilemma_013306-T1.utr5p2;Parent=EuglossaDilemma_013306-T1
NIJG01000273.1	funannotate	mRNA	1878365	1881507	.	-	.	ID=EuglossaDilemma_013406-T1;Ontology_term=GO:0005524%2CGO:0051082%2CGO:0006457;Dbxref=InterPro:IPR027410%2CInterPro:IPR002423%2CInterPro:IPR017998%2CInterPro:IPR002194%2CInterPro:IPR027409%2CPFAM:PF00118%2CInterPro:IPR027413;Parent=EuglossaDilemma_013406
NIJG01000273.1	funannotate	mRNA	717262	718155	.	+	.	ID=EuglossaDilemma_013281-T1;Parent=EuglossaDilemma_013281
NIJG01000273.1	funannotate	mRNA	3613621	3615397	.	-	.	ID=EuglossaDilemma_013521-T1;Dbxref=InterPro:IPR036236%2CInterPro:IPR013087;Parent=EuglossaDilemma_013521
NIJG01000273.1	funannotate	exon	3037054	3037203	.	-	.	ID=EuglossaDilemma_013478-T1.exon4;Parent=EuglossaDilemma_013478-T1
NIJG01000273.1	funannotate	exon	3039721	3040392	.	-	.	ID=EuglossaDilemma_013478-T1.exon1;Parent=EuglossaDilemma_013478-T1
NIJG01000273.1	funannotate	exon	3038759	3039029	.	-	.	ID=EuglossaDilemma_013478-T1.exon2;Parent=EuglossaDilemma_013478-T1
NIJG01000273.1	funannotate	exon	3038011	3038283	.	-	.	ID=EuglossaDilemma_013478-T1.exon3;Parent=EuglossaDilemma_013478-T1
NIJG01000273.1	funannotate	exon	569154	569333	.	-	.	ID=EuglossaDilemma_013272-T1.exon8;Parent=EuglossaDilemma_013272-T1
NIJG01000273.1	funannotate	exon	568734	568933	.	-	.	ID=EuglossaDilemma_013272-T1.exon9;Parent=EuglossaDilemma_013272-T1
NIJG01000273.1	funannotate	exon	572414	572541	.	-	.	ID=EuglossaDilemma_013272-T1.exon4;Parent=EuglossaDilemma_013272-T1
NIJG01000273.1	funannotate	exon	572049	572277	.	-	.	ID=EuglossaDilemma_013272-T1.exon5;Parent=EuglossaDilemma_013272-T1
NIJG01000273.1	funannotate	exon	570909	571072	.	-	.	ID=EuglossaDilemma_013272-T1.exon6;Parent=EuglossaDilemma_013272-T1
NIJG01000273.1	funannotate	exon	570160	570373	.	-	.	ID=EuglossaDilemma_013272-T1.exon7;Parent=EuglossaDilemma_013272-T1
NIJG01000273.1	funannotate	mRNA	1814645	1815214	.	-	.	ID=EuglossaDilemma_013395-T1;Ontology_term=GO:0047429%2CGO:0009143;Dbxref=InterPro:IPR027502%2CPFAM:PF01725%2CInterPro:IPR002637%2CInterPro:IPR029001;Parent=EuglossaDilemma_013395
NIJG01000273.1	funannotate	exon	1804357	1804665	.	-	.	ID=EuglossaDilemma_013392-T1.exon3;Parent=EuglossaDilemma_013392-T1
NIJG01000273.1	funannotate	CDS	5395521	5395706	.	-	0	ID=EuglossaDilemma_013620-T1.cds;Parent=EuglossaDilemma_013620-T1
NIJG01000273.1	funannotate	CDS	5394347	5394568	.	-	0	ID=EuglossaDilemma_013620-T1.cds;Parent=EuglossaDilemma_013620-T1
NIJG01000273.1	funannotate	CDS	5451087	5451407	.	+	0	ID=EuglossaDilemma_013623-T1.cds;Parent=EuglossaDilemma_013623-T1
NIJG01000273.1	funannotate	CDS	5959880	5960118	.	-	0	ID=EuglossaDilemma_013639-T1.cds;Parent=EuglossaDilemma_013639-T1
NIJG01000273.1	funannotate	CDS	5957442	5957655	.	-	0	ID=EuglossaDilemma_013639-T1.cds;Parent=EuglossaDilemma_013639-T1
NIJG01000273.1	funannotate	exon	1804744	1805165	.	-	.	ID=EuglossaDilemma_013392-T1.exon2;Parent=EuglossaDilemma_013392-T1
NIJG01000273.1	funannotate	exon	1805253	1805786	.	-	.	ID=EuglossaDilemma_013392-T1.exon1;Parent=EuglossaDilemma_013392-T1
NIJG01000273.1	funannotate	CDS	1305061	1305372	.	-	0	ID=EuglossaDilemma_013345-T1.cds;Parent=EuglossaDilemma_013345-T1
NIJG01000273.1	funannotate	exon	5534440	5534742	.	+	.	ID=EuglossaDilemma_013625-T1.exon1;Parent=EuglossaDilemma_013625-T1
NIJG01000273.1	funannotate	mRNA	547268	549854	.	-	.	ID=EuglossaDilemma_013268-T1;Ontology_term=GO:0005975%2CGO:0055114%2CGO:0003824%2CGO:0016491%2CGO:0016616;Dbxref=InterPro:IPR001199%2CPFAM:PF00173%2CInterPro:IPR022383%2CInterPro:IPR036291%2CInterPro:IPR001236%2CPFAM:PF00056%2CInterPro:IPR015955%2CInterPro:IPR036400%2CPFAM:PF02866;Parent=EuglossaDilemma_013268
NIJG01000273.1	funannotate	five_prime_UTR	4785040	4785354	.	+	.	ID=EuglossaDilemma_013602-T1.utr5p1;Parent=EuglossaDilemma_013602-T1
NIJG01000273.1	funannotate	exon	361870	362165	.	-	.	ID=EuglossaDilemma_013246-T1.exon2;Parent=EuglossaDilemma_013246-T1
NIJG01000273.1	funannotate	exon	362377	362597	.	-	.	ID=EuglossaDilemma_013246-T1.exon1;Parent=EuglossaDilemma_013246-T1
NIJG01000273.1	funannotate	exon	358855	359552	.	-	.	ID=EuglossaDilemma_013246-T1.exon4;Parent=EuglossaDilemma_013246-T1
NIJG01000273.1	funannotate	exon	360014	361779	.	-	.	ID=EuglossaDilemma_013246-T1.exon3;Parent=EuglossaDilemma_013246-T1
NIJG01000273.1	funannotate	exon	1977776	1977993	.	+	.	ID=EuglossaDilemma_013424-T1.exon3;Parent=EuglossaDilemma_013424-T1
NIJG01000273.1	funannotate	exon	1978060	1978094	.	+	.	ID=EuglossaDilemma_013424-T1.exon4;Parent=EuglossaDilemma_013424-T1
NIJG01000273.1	funannotate	exon	1977510	1977570	.	+	.	ID=EuglossaDilemma_013424-T1.exon1;Parent=EuglossaDilemma_013424-T1
NIJG01000273.1	funannotate	mRNA	3975561	3977376	.	+	.	ID=EuglossaDilemma_013557-T1;Parent=EuglossaDilemma_013557
NIJG01000273.1	funannotate	exon	1977642	1977714	.	+	.	ID=EuglossaDilemma_013424-T1.exon2;Parent=EuglossaDilemma_013424-T1
NIJG01000273.1	funannotate	mRNA	2019848	2023023	.	+	.	ID=EuglossaDilemma_013431-T1;Ontology_term=GO:0016791;Dbxref=PFAM:PF03031%2CInterPro:IPR036412%2CInterPro:IPR023214%2CInterPro:IPR011948%2CInterPro:IPR004274;Parent=EuglossaDilemma_013431
NIJG01000273.1	funannotate	mRNA	1242211	1250465	.	+	.	ID=EuglossaDilemma_013334-T1;Ontology_term=GO:0006470%2CGO:0016311%2CGO:0005515%2CGO:0016791%2CGO:0004725;Dbxref=InterPro:IPR003595%2CInterPro:IPR000387%2CInterPro:IPR036116%2CPFAM:PF12248%2CInterPro:IPR022041%2CInterPro:IPR029021%2CInterPro:IPR003961%2CPFAM:PF00041%2CInterPro:IPR000242%2CInterPro:IPR013783%2CPFAM:PF00102%2CInterPro:IPR016130;Parent=EuglossaDilemma_013334
NIJG01000273.1	funannotate	mRNA	2254408	2258171	.	+	.	ID=EuglossaDilemma_013443-T1;Ontology_term=GO:0004222%2CGO:0008237%2CGO:0006508;Dbxref=PFAM:PF05649%2CInterPro:IPR008753%2CInterPro:IPR000718%2CInterPro:IPR042089%2CInterPro:IPR024079;Parent=EuglossaDilemma_013443
NIJG01000273.1	funannotate	exon	5045243	5046335	.	+	.	ID=EuglossaDilemma_013610-T1.exon1;Parent=EuglossaDilemma_013610-T1
NIJG01000273.1	funannotate	CDS	350419	350526	.	+	0	ID=EuglossaDilemma_013244-T1.cds;Parent=EuglossaDilemma_013244-T1
NIJG01000273.1	funannotate	CDS	350785	350933	.	+	0	ID=EuglossaDilemma_013244-T1.cds;Parent=EuglossaDilemma_013244-T1
NIJG01000273.1	funannotate	CDS	351016	351115	.	+	0	ID=EuglossaDilemma_013244-T1.cds;Parent=EuglossaDilemma_013244-T1
NIJG01000273.1	funannotate	CDS	351193	351267	.	+	0	ID=EuglossaDilemma_013244-T1.cds;Parent=EuglossaDilemma_013244-T1
NIJG01000273.1	funannotate	CDS	351348	351550	.	+	0	ID=EuglossaDilemma_013244-T1.cds;Parent=EuglossaDilemma_013244-T1
NIJG01000273.1	funannotate	CDS	351631	351760	.	+	0	ID=EuglossaDilemma_013244-T1.cds;Parent=EuglossaDilemma_013244-T1
NIJG01000273.1	funannotate	mRNA	3837680	3838387	.	+	.	ID=EuglossaDilemma_013545-T1;Parent=EuglossaDilemma_013545
NIJG01000273.1	funannotate	exon	583013	583088	.	-	.	ID=EuglossaDilemma_013272-T1.exon1;Parent=EuglossaDilemma_013272-T1
NIJG01000273.1	funannotate	exon	573806	574039	.	-	.	ID=EuglossaDilemma_013272-T1.exon2;Parent=EuglossaDilemma_013272-T1
NIJG01000273.1	funannotate	exon	573150	573281	.	-	.	ID=EuglossaDilemma_013272-T1.exon3;Parent=EuglossaDilemma_013272-T1
NIJG01000273.1	funannotate	CDS	4684933	4685610	.	-	0	ID=EuglossaDilemma_013587-T1.cds;Parent=EuglossaDilemma_013587-T1
NIJG01000273.1	funannotate	CDS	4684741	4684827	.	-	0	ID=EuglossaDilemma_013587-T1.cds;Parent=EuglossaDilemma_013587-T1
NIJG01000273.1	funannotate	CDS	4684613	4684678	.	-	0	ID=EuglossaDilemma_013587-T1.cds;Parent=EuglossaDilemma_013587-T1
NIJG01000273.1	funannotate	mRNA	4263370	4264941	.	+	.	ID=EuglossaDilemma_013570-T1;Ontology_term=GO:0016021%2CGO:0006506%2CGO:0016746;Dbxref=PFAM:PF06423%2CInterPro:IPR009447;Parent=EuglossaDilemma_013570
NIJG01000273.1	funannotate	exon	4708484	4708571	.	+	.	ID=EuglossaDilemma_013593-T1.exon1;Parent=EuglossaDilemma_013593-T1
NIJG01000273.1	funannotate	mRNA	4261176	4262709	.	-	.	ID=EuglossaDilemma_013569-T1;Ontology_term=GO:0003677%2CGO:0016887%2CGO:0005524%2CGO:0006260;Dbxref=InterPro:IPR021886%2CPFAM:PF12002%2CInterPro:IPR027417%2CInterPro:IPR032423%2CPFAM:PF16193%2CPFAM:PF05496%2CInterPro:IPR003593%2CPFAM:PF00004%2CInterPro:IPR008921%2CInterPro:IPR003959;Parent=EuglossaDilemma_013569
NIJG01000273.1	funannotate	exon	4710585	4710975	.	+	.	ID=EuglossaDilemma_013593-T1.exon4;Parent=EuglossaDilemma_013593-T1
NIJG01000273.1	funannotate	exon	4709873	4710196	.	+	.	ID=EuglossaDilemma_013593-T1.exon3;Parent=EuglossaDilemma_013593-T1
NIJG01000273.1	funannotate	exon	4708874	4709465	.	+	.	ID=EuglossaDilemma_013593-T1.exon2;Parent=EuglossaDilemma_013593-T1
NIJG01000273.1	funannotate	mRNA	7355	8795	.	+	.	ID=EuglossaDilemma_013219-T1;Ontology_term=GO:0005509;Dbxref=PFAM:PF13833%2CPFAM:PF00036%2CInterPro:IPR018247%2CPFAM:PF13405%2CInterPro:IPR002048%2CInterPro:IPR011992%2CPFAM:PF13202%2CPFAM:PF13499;Parent=EuglossaDilemma_013219
NIJG01000273.1	funannotate	mRNA	3756313	3758833	.	+	.	ID=EuglossaDilemma_013533-T1;Parent=EuglossaDilemma_013533
NIJG01000273.1	funannotate	mRNA	1307234	1309710	.	+	.	ID=EuglossaDilemma_013346-T1;Ontology_term=GO:0004672%2CGO:0005524%2CGO:0006468;Dbxref=InterPro:IPR000719%2CInterPro:IPR008271%2CInterPro:IPR011009%2CPFAM:PF07714%2CInterPro:IPR017441%2CPFAM:PF00069;Parent=EuglossaDilemma_013346
NIJG01000273.1	funannotate	exon	4693998	4694177	.	+	.	ID=EuglossaDilemma_013590-T1.exon11;Parent=EuglossaDilemma_013590-T1
NIJG01000273.1	funannotate	exon	4693697	4693924	.	+	.	ID=EuglossaDilemma_013590-T1.exon10;Parent=EuglossaDilemma_013590-T1
NIJG01000273.1	funannotate	exon	4694412	4694558	.	+	.	ID=EuglossaDilemma_013590-T1.exon13;Parent=EuglossaDilemma_013590-T1
NIJG01000273.1	funannotate	exon	4694238	4694333	.	+	.	ID=EuglossaDilemma_013590-T1.exon12;Parent=EuglossaDilemma_013590-T1
NIJG01000273.1	funannotate	mRNA	1383686	1384794	.	+	.	ID=EuglossaDilemma_013358-T1;Dbxref=PFAM:PF00822%2CPFAM:PF10242%2CPFAM:PF13903%2CInterPro:IPR019372;Parent=EuglossaDilemma_013358
NIJG01000273.1	funannotate	CDS	836435	836437	.	-	0	ID=EuglossaDilemma_013293-T1.cds;Parent=EuglossaDilemma_013293-T1
NIJG01000273.1	funannotate	CDS	835550	835821	.	-	0	ID=EuglossaDilemma_013293-T1.cds;Parent=EuglossaDilemma_013293-T1
NIJG01000273.1	funannotate	CDS	832918	833107	.	-	0	ID=EuglossaDilemma_013293-T1.cds;Parent=EuglossaDilemma_013293-T1
NIJG01000273.1	funannotate	mRNA	88213	88720	.	-	.	ID=EuglossaDilemma_013232-T1;Parent=EuglossaDilemma_013232
NIJG01000273.1	funannotate	five_prime_UTR	433118	433131	.	+	.	ID=EuglossaDilemma_013258-T1.utr5p2;Parent=EuglossaDilemma_013258-T1
NIJG01000273.1	funannotate	five_prime_UTR	432516	432546	.	+	.	ID=EuglossaDilemma_013258-T1.utr5p1;Parent=EuglossaDilemma_013258-T1
NIJG01000273.1	funannotate	exon	3823423	3823721	.	-	.	ID=EuglossaDilemma_013544-T1.exon1;Parent=EuglossaDilemma_013544-T1
NIJG01000273.1	funannotate	mRNA	1956243	1957537	.	+	.	ID=EuglossaDilemma_013418-T1;Ontology_term=GO:0007608%2CGO:0004984%2CGO:0005549%2CGO:0016020;Dbxref=InterPro:IPR004117%2CPFAM:PF02949;Parent=EuglossaDilemma_013418
NIJG01000273.1	funannotate	CDS	1833901	1834068	.	-	0	ID=EuglossaDilemma_013401-T1.cds;Parent=EuglossaDilemma_013401-T1
NIJG01000273.1	funannotate	exon	2978183	2978279	.	-	.	ID=EuglossaDilemma_013473-T1.exon1;Parent=EuglossaDilemma_013473-T1
NIJG01000273.1	funannotate	exon	3349881	3350157	.	-	.	ID=EuglossaDilemma_013496-T1.exon4;Parent=EuglossaDilemma_013496-T1
NIJG01000273.1	funannotate	exon	607528	609411	.	-	.	ID=EuglossaDilemma_013277-T1.exon1;Parent=EuglossaDilemma_013277-T1
NIJG01000273.1	funannotate	exon	2977193	2977228	.	-	.	ID=EuglossaDilemma_013473-T1.exon2;Parent=EuglossaDilemma_013473-T1
NIJG01000273.1	funannotate	exon	3338353	3339904	.	-	.	ID=EuglossaDilemma_013496-T1.exon5;Parent=EuglossaDilemma_013496-T1
NIJG01000273.1	funannotate	exon	2976530	2976614	.	-	.	ID=EuglossaDilemma_013473-T1.exon3;Parent=EuglossaDilemma_013473-T1
NIJG01000273.1	funannotate	exon	3354923	3355021	.	-	.	ID=EuglossaDilemma_013496-T1.exon2;Parent=EuglossaDilemma_013496-T1
NIJG01000273.1	funannotate	exon	2976079	2976103	.	-	.	ID=EuglossaDilemma_013473-T1.exon4;Parent=EuglossaDilemma_013473-T1
NIJG01000273.1	funannotate	exon	3350530	3351182	.	-	.	ID=EuglossaDilemma_013496-T1.exon3;Parent=EuglossaDilemma_013496-T1
NIJG01000273.1	funannotate	exon	3357650	3357854	.	-	.	ID=EuglossaDilemma_013496-T1.exon1;Parent=EuglossaDilemma_013496-T1
NIJG01000273.1	funannotate	exon	852919	853110	.	-	.	ID=EuglossaDilemma_013295-T1.exon2;Parent=EuglossaDilemma_013295-T1
NIJG01000273.1	funannotate	exon	853302	853819	.	-	.	ID=EuglossaDilemma_013295-T1.exon1;Parent=EuglossaDilemma_013295-T1
NIJG01000273.1	funannotate	exon	851219	851352	.	-	.	ID=EuglossaDilemma_013295-T1.exon4;Parent=EuglossaDilemma_013295-T1
NIJG01000273.1	funannotate	exon	851644	852232	.	-	.	ID=EuglossaDilemma_013295-T1.exon3;Parent=EuglossaDilemma_013295-T1
NIJG01000273.1	funannotate	CDS	2334443	2334460	.	-	0	ID=EuglossaDilemma_013450-T1.cds;Parent=EuglossaDilemma_013450-T1
NIJG01000273.1	funannotate	CDS	2333423	2333908	.	-	0	ID=EuglossaDilemma_013450-T1.cds;Parent=EuglossaDilemma_013450-T1
NIJG01000273.1	funannotate	CDS	1954448	1954659	.	-	0	ID=EuglossaDilemma_013417-T1.cds;Parent=EuglossaDilemma_013417-T1
NIJG01000273.1	funannotate	CDS	1954007	1954148	.	-	0	ID=EuglossaDilemma_013417-T1.cds;Parent=EuglossaDilemma_013417-T1
NIJG01000273.1	funannotate	CDS	1953235	1953405	.	-	0	ID=EuglossaDilemma_013417-T1.cds;Parent=EuglossaDilemma_013417-T1
NIJG01000273.1	funannotate	exon	998565	999015	.	+	.	ID=EuglossaDilemma_013312-T1.exon2;Parent=EuglossaDilemma_013312-T1
NIJG01000273.1	funannotate	exon	998132	998479	.	+	.	ID=EuglossaDilemma_013312-T1.exon1;Parent=EuglossaDilemma_013312-T1
NIJG01000273.1	funannotate	exon	999693	999861	.	+	.	ID=EuglossaDilemma_013312-T1.exon4;Parent=EuglossaDilemma_013312-T1
NIJG01000273.1	funannotate	CDS	4529869	4529919	.	-	0	ID=EuglossaDilemma_013581-T1.cds;Parent=EuglossaDilemma_013581-T1
NIJG01000273.1	funannotate	CDS	4529100	4529333	.	-	0	ID=EuglossaDilemma_013581-T1.cds;Parent=EuglossaDilemma_013581-T1
NIJG01000273.1	funannotate	mRNA	9800	12389	.	+	.	ID=EuglossaDilemma_013220-T1;Ontology_term=GO:0008073;Dbxref=PFAM:PF02100%2CInterPro:IPR002993%2CInterPro:IPR038581%2CInterPro:IPR016181;Parent=EuglossaDilemma_013220
NIJG01000273.1	funannotate	exon	999085	999625	.	+	.	ID=EuglossaDilemma_013312-T1.exon3;Parent=EuglossaDilemma_013312-T1
NIJG01000273.1	funannotate	exon	1000174	1000341	.	+	.	ID=EuglossaDilemma_013312-T1.exon6;Parent=EuglossaDilemma_013312-T1
NIJG01000273.1	funannotate	exon	999939	1000096	.	+	.	ID=EuglossaDilemma_013312-T1.exon5;Parent=EuglossaDilemma_013312-T1
NIJG01000273.1	funannotate	exon	1000417	1000456	.	+	.	ID=EuglossaDilemma_013312-T1.exon7;Parent=EuglossaDilemma_013312-T1
NIJG01000273.1	funannotate	exon	33966	34283	.	-	.	ID=EuglossaDilemma_013223-T1.exon1;Parent=EuglossaDilemma_013223-T1
NIJG01000273.1	funannotate	five_prime_UTR	1719265	1719437	.	+	.	ID=EuglossaDilemma_013389-T1.utr5p1;Parent=EuglossaDilemma_013389-T1
NIJG01000273.1	funannotate	mRNA	3195490	3199301	.	+	.	ID=EuglossaDilemma_013492-T1;Dbxref=InterPro:IPR042099%2CPFAM:PF00501%2CInterPro:IPR000873%2CInterPro:IPR025110%2CPFAM:PF13193%2CInterPro:IPR020845;Parent=EuglossaDilemma_013492
NIJG01000273.1	funannotate	exon	3541683	3541935	.	+	.	ID=EuglossaDilemma_013513-T1.exon4;Parent=EuglossaDilemma_013513-T1
NIJG01000273.1	funannotate	exon	3539616	3539735	.	+	.	ID=EuglossaDilemma_013513-T1.exon2;Parent=EuglossaDilemma_013513-T1
NIJG01000273.1	funannotate	exon	3539815	3540489	.	+	.	ID=EuglossaDilemma_013513-T1.exon3;Parent=EuglossaDilemma_013513-T1
NIJG01000273.1	funannotate	exon	3538773	3539549	.	+	.	ID=EuglossaDilemma_013513-T1.exon1;Parent=EuglossaDilemma_013513-T1
NIJG01000273.1	funannotate	mRNA	5237369	5239712	.	-	.	ID=EuglossaDilemma_013617-T1;Parent=EuglossaDilemma_013617
NIJG01000273.1	funannotate	CDS	4737025	4737297	.	+	0	ID=EuglossaDilemma_013597-T1.cds;Parent=EuglossaDilemma_013597-T1
NIJG01000273.1	funannotate	CDS	4737994	4738167	.	+	0	ID=EuglossaDilemma_013597-T1.cds;Parent=EuglossaDilemma_013597-T1
NIJG01000273.1	funannotate	CDS	4738375	4738527	.	+	0	ID=EuglossaDilemma_013597-T1.cds;Parent=EuglossaDilemma_013597-T1
NIJG01000273.1	funannotate	CDS	4738611	4738936	.	+	0	ID=EuglossaDilemma_013597-T1.cds;Parent=EuglossaDilemma_013597-T1
NIJG01000273.1	funannotate	CDS	4739047	4739284	.	+	0	ID=EuglossaDilemma_013597-T1.cds;Parent=EuglossaDilemma_013597-T1
[truncated: 2,674 more rows]
