# Supplementary material for: Prevalent bee venom genes evolved before the aculeate stinger and eusociality
Source: BMC Biol. 2023 Oct 23;21:229. doi: 10.1186/s12915-023-01656-5 (PMC10591384; doi:10.1186/s12915-023-01656-5)
Supplement: Supplementary file 42 — Additional file 42. Gff files of all toxin gene annotations. [file 12915_2023_1656_MOESM42_ESM.zip › AdditionalFile9_ToxinGeneAnnotations/KQ435878.1._APH.gff_modified_Koludarov_et_al_2021.gff3]

##gff-version 3
##source-version geneious 2020.2.2
##sequence-region	KQ435878.1	1	3296626
KQ435878.1	Koludarov_et_al_2021	gene	509627	511927	.	-	.	Name=APH psi
KQ435878.1	Genbank	exon	2415608	2415796	.	+	.	ID=exon-gnl|WGS:LIRP|mrna.WN51_04521-1;Parent=rna-gnl|WGS:LIRP|mrna.WN51_04521
KQ435878.1	Genbank	CDS	2384742	2384785	.	+	0	Name=KOX69996.1;ID=cds-KOX69996.1;Dbxref=InterPro:IPR000504%2CInterPro:IPR000571%2CInterPro:IPR003954%2CInterPro:IPR009145%2CUniProtKB/Swiss-Prot:Q94535%2CNCBI_GP:KOX69996.1;Ontology_term=GO:0003676%2CGO:0003723%2CGO:0008270%2CGO:0005634;Parent=rna-gnl|WGS:LIRP|mrna.WN51_04511
KQ435878.1	Genbank	CDS	2384864	2384951	.	+	0	Name=KOX69996.1;ID=cds-KOX69996.1;Dbxref=InterPro:IPR000504%2CInterPro:IPR000571%2CInterPro:IPR003954%2CInterPro:IPR009145%2CUniProtKB/Swiss-Prot:Q94535%2CNCBI_GP:KOX69996.1;Ontology_term=GO:0003676%2CGO:0003723%2CGO:0008270%2CGO:0005634;Parent=rna-gnl|WGS:LIRP|mrna.WN51_04511
KQ435878.1	Genbank	CDS	2385123	2385189	.	+	0	Name=KOX69996.1;ID=cds-KOX69996.1;Dbxref=InterPro:IPR000504%2CInterPro:IPR000571%2CInterPro:IPR003954%2CInterPro:IPR009145%2CUniProtKB/Swiss-Prot:Q94535%2CNCBI_GP:KOX69996.1;Ontology_term=GO:0003676%2CGO:0003723%2CGO:0008270%2CGO:0005634;Parent=rna-gnl|WGS:LIRP|mrna.WN51_04511
KQ435878.1	Genbank	CDS	2385279	2385567	.	+	0	Name=KOX69996.1;ID=cds-KOX69996.1;Dbxref=InterPro:IPR000504%2CInterPro:IPR000571%2CInterPro:IPR003954%2CInterPro:IPR009145%2CUniProtKB/Swiss-Prot:Q94535%2CNCBI_GP:KOX69996.1;Ontology_term=GO:0003676%2CGO:0003723%2CGO:0008270%2CGO:0005634;Parent=rna-gnl|WGS:LIRP|mrna.WN51_04511
KQ435878.1	Genbank	CDS	2385707	2385941	.	+	0	Name=KOX69996.1;ID=cds-KOX69996.1;Dbxref=InterPro:IPR000504%2CInterPro:IPR000571%2CInterPro:IPR003954%2CInterPro:IPR009145%2CUniProtKB/Swiss-Prot:Q94535%2CNCBI_GP:KOX69996.1;Ontology_term=GO:0003676%2CGO:0003723%2CGO:0008270%2CGO:0005634;Parent=rna-gnl|WGS:LIRP|mrna.WN51_04511
KQ435878.1	Genbank	exon	373294	373419	.	-	.	ID=exon-gnl|WGS:LIRP|mrna.WN51_04427-8;Parent=rna-gnl|WGS:LIRP|mrna.WN51_04427
KQ435878.1	Genbank	exon	370164	370303	.	-	.	ID=exon-gnl|WGS:LIRP|mrna.WN51_04427-9;Parent=rna-gnl|WGS:LIRP|mrna.WN51_04427
KQ435878.1	Genbank	exon	375913	376151	.	-	.	ID=exon-gnl|WGS:LIRP|mrna.WN51_04427-6;Parent=rna-gnl|WGS:LIRP|mrna.WN51_04427
KQ435878.1	Genbank	exon	373877	373914	.	-	.	ID=exon-gnl|WGS:LIRP|mrna.WN51_04427-7;Parent=rna-gnl|WGS:LIRP|mrna.WN51_04427
KQ435878.1	Genbank	exon	389320	389351	.	-	.	ID=exon-gnl|WGS:LIRP|mrna.WN51_04427-1;Parent=rna-gnl|WGS:LIRP|mrna.WN51_04427
KQ435878.1	Genbank	exon	381060	381336	.	-	.	ID=exon-gnl|WGS:LIRP|mrna.WN51_04427-4;Parent=rna-gnl|WGS:LIRP|mrna.WN51_04427
KQ435878.1	Genbank	exon	376496	376559	.	-	.	ID=exon-gnl|WGS:LIRP|mrna.WN51_04427-5;Parent=rna-gnl|WGS:LIRP|mrna.WN51_04427
KQ435878.1	Genbank	exon	389080	389125	.	-	.	ID=exon-gnl|WGS:LIRP|mrna.WN51_04427-2;Parent=rna-gnl|WGS:LIRP|mrna.WN51_04427
KQ435878.1	Genbank	exon	383981	384048	.	-	.	ID=exon-gnl|WGS:LIRP|mrna.WN51_04427-3;Parent=rna-gnl|WGS:LIRP|mrna.WN51_04427
KQ435878.1	Genbank	CDS	2534463	2534480	.	-	0	Name=KOX70015.1;ID=cds-KOX70015.1;Dbxref=NCBI_GP:KOX70015.1;Parent=rna-gnl|WGS:LIRP|mrna.WN51_04530
KQ435878.1	Genbank	CDS	2530180	2530316	.	-	0	Name=KOX70015.1;ID=cds-KOX70015.1;Dbxref=NCBI_GP:KOX70015.1;Parent=rna-gnl|WGS:LIRP|mrna.WN51_04530
KQ435878.1	Genbank	CDS	2529860	2530010	.	-	0	Name=KOX70015.1;ID=cds-KOX70015.1;Dbxref=NCBI_GP:KOX70015.1;Parent=rna-gnl|WGS:LIRP|mrna.WN51_04530
KQ435878.1	Genbank	CDS	2529718	2529795	.	-	0	Name=KOX70015.1;ID=cds-KOX70015.1;Dbxref=NCBI_GP:KOX70015.1;Parent=rna-gnl|WGS:LIRP|mrna.WN51_04530
KQ435878.1	Genbank	CDS	2526882	2526942	.	-	0	Name=KOX70015.1;ID=cds-KOX70015.1;Dbxref=NCBI_GP:KOX70015.1;Parent=rna-gnl|WGS:LIRP|mrna.WN51_04530
KQ435878.1	Genbank	CDS	2526607	2526754	.	-	0	Name=KOX70015.1;ID=cds-KOX70015.1;Dbxref=NCBI_GP:KOX70015.1;Parent=rna-gnl|WGS:LIRP|mrna.WN51_04530
KQ435878.1	Genbank	CDS	2525842	2526039	.	-	0	Name=KOX70015.1;ID=cds-KOX70015.1;Dbxref=NCBI_GP:KOX70015.1;Parent=rna-gnl|WGS:LIRP|mrna.WN51_04530
KQ435878.1	Genbank	CDS	2524015	2524114	.	-	0	Name=KOX70015.1;ID=cds-KOX70015.1;Dbxref=NCBI_GP:KOX70015.1;Parent=rna-gnl|WGS:LIRP|mrna.WN51_04530
KQ435878.1	Genbank	CDS	2522806	2522868	.	-	0	Name=KOX70015.1;ID=cds-KOX70015.1;Dbxref=NCBI_GP:KOX70015.1;Parent=rna-gnl|WGS:LIRP|mrna.WN51_04530
KQ435878.1	Genbank	CDS	2516570	2516734	.	-	0	Name=KOX70015.1;ID=cds-KOX70015.1;Dbxref=NCBI_GP:KOX70015.1;Parent=rna-gnl|WGS:LIRP|mrna.WN51_04530
KQ435878.1	Genbank	exon	2412208	2412245	.	+	.	ID=exon-gnl|WGS:LIRP|mrna.WN51_04520-1;Parent=rna-gnl|WGS:LIRP|mrna.WN51_04520
KQ435878.1	Genbank	exon	2412318	2412588	.	+	.	ID=exon-gnl|WGS:LIRP|mrna.WN51_04520-2;Parent=rna-gnl|WGS:LIRP|mrna.WN51_04520
KQ435878.1	Genbank	exon	2412707	2412940	.	+	.	ID=exon-gnl|WGS:LIRP|mrna.WN51_04520-3;Parent=rna-gnl|WGS:LIRP|mrna.WN51_04520
KQ435878.1	Genbank	exon	2413019	2413307	.	+	.	ID=exon-gnl|WGS:LIRP|mrna.WN51_04520-4;Parent=rna-gnl|WGS:LIRP|mrna.WN51_04520
KQ435878.1	Genbank	exon	2413390	2413799	.	+	.	ID=exon-gnl|WGS:LIRP|mrna.WN51_04520-5;Parent=rna-gnl|WGS:LIRP|mrna.WN51_04520
KQ435878.1	Genbank	exon	2429041	2429219	.	+	.	ID=exon-gnl|WGS:LIRP|mrna.WN51_04522-1;Parent=rna-gnl|WGS:LIRP|mrna.WN51_04522
KQ435878.1	Genbank	exon	2432254	2432578	.	+	.	ID=exon-gnl|WGS:LIRP|mrna.WN51_04522-2;Parent=rna-gnl|WGS:LIRP|mrna.WN51_04522
KQ435878.1	Genbank	CDS	2390155	2390641	.	-	0	Name=KOX69997.1;ID=cds-KOX69997.1;Dbxref=InterPro:IPR007087%2CInterPro:IPR015880%2CUniProtKB/Swiss-Prot:P25490%2CNCBI_GP:KOX69997.1;Ontology_term=GO:0005622%2CGO:0008270;Parent=rna-gnl|WGS:LIRP|mrna.WN51_04512
KQ435878.1	Genbank	CDS	2388188	2388827	.	-	0	Name=KOX69997.1;ID=cds-KOX69997.1;Dbxref=InterPro:IPR007087%2CInterPro:IPR015880%2CUniProtKB/Swiss-Prot:P25490%2CNCBI_GP:KOX69997.1;Ontology_term=GO:0005622%2CGO:0008270;Parent=rna-gnl|WGS:LIRP|mrna.WN51_04512
KQ435878.1	Genbank	CDS	2387984	2388098	.	-	0	Name=KOX69997.1;ID=cds-KOX69997.1;Dbxref=InterPro:IPR007087%2CInterPro:IPR015880%2CUniProtKB/Swiss-Prot:P25490%2CNCBI_GP:KOX69997.1;Ontology_term=GO:0005622%2CGO:0008270;Parent=rna-gnl|WGS:LIRP|mrna.WN51_04512
KQ435878.1	Genbank	exon	359958	360046	.	+	.	ID=exon-gnl|WGS:LIRP|mrna.WN51_04428-3;Parent=rna-gnl|WGS:LIRP|mrna.WN51_04428
KQ435878.1	Genbank	exon	353579	353668	.	+	.	ID=exon-gnl|WGS:LIRP|mrna.WN51_04428-1;Parent=rna-gnl|WGS:LIRP|mrna.WN51_04428
KQ435878.1	Genbank	exon	355710	355776	.	+	.	ID=exon-gnl|WGS:LIRP|mrna.WN51_04428-2;Parent=rna-gnl|WGS:LIRP|mrna.WN51_04428
KQ435878.1	Genbank	CDS	2513287	2513430	.	+	0	Name=KOX70014.1;ID=cds-KOX70014.1;Dbxref=InterPro:IPR000198%2CInterPro:IPR001452%2CInterPro:IPR001683%2CInterPro:IPR008936%2CInterPro:IPR011511%2CUniProtKB/Swiss-Prot:Q9VIS1%2CNCBI_GP:KOX70014.1;Ontology_term=GO:0005515%2CGO:0035091%2CGO:0005622%2CGO:0007154%2CGO:0007165;Parent=rna-gnl|WGS:LIRP|mrna.WN51_04529
KQ435878.1	Genbank	CDS	2514130	2514534	.	+	0	Name=KOX70014.1;ID=cds-KOX70014.1;Dbxref=InterPro:IPR000198%2CInterPro:IPR001452%2CInterPro:IPR001683%2CInterPro:IPR008936%2CInterPro:IPR011511%2CUniProtKB/Swiss-Prot:Q9VIS1%2CNCBI_GP:KOX70014.1;Ontology_term=GO:0005515%2CGO:0035091%2CGO:0005622%2CGO:0007154%2CGO:0007165;Parent=rna-gnl|WGS:LIRP|mrna.WN51_04529
KQ435878.1	Genbank	CDS	2515322	2515521	.	+	0	Name=KOX70014.1;ID=cds-KOX70014.1;Dbxref=InterPro:IPR000198%2CInterPro:IPR001452%2CInterPro:IPR001683%2CInterPro:IPR008936%2CInterPro:IPR011511%2CUniProtKB/Swiss-Prot:Q9VIS1%2CNCBI_GP:KOX70014.1;Ontology_term=GO:0005515%2CGO:0035091%2CGO:0005622%2CGO:0007154%2CGO:0007165;Parent=rna-gnl|WGS:LIRP|mrna.WN51_04529
KQ435878.1	Genbank	CDS	2515626	2515738	.	+	0	Name=KOX70014.1;ID=cds-KOX70014.1;Dbxref=InterPro:IPR000198%2CInterPro:IPR001452%2CInterPro:IPR001683%2CInterPro:IPR008936%2CInterPro:IPR011511%2CUniProtKB/Swiss-Prot:Q9VIS1%2CNCBI_GP:KOX70014.1;Ontology_term=GO:0005515%2CGO:0035091%2CGO:0005622%2CGO:0007154%2CGO:0007165;Parent=rna-gnl|WGS:LIRP|mrna.WN51_04529
KQ435878.1	Genbank	CDS	2516005	2516338	.	+	0	Name=KOX70014.1;ID=cds-KOX70014.1;Dbxref=InterPro:IPR000198%2CInterPro:IPR001452%2CInterPro:IPR001683%2CInterPro:IPR008936%2CInterPro:IPR011511%2CUniProtKB/Swiss-Prot:Q9VIS1%2CNCBI_GP:KOX70014.1;Ontology_term=GO:0005515%2CGO:0035091%2CGO:0005622%2CGO:0007154%2CGO:0007165;Parent=rna-gnl|WGS:LIRP|mrna.WN51_04529
KQ435878.1	Genbank	CDS	2516549	2517470	.	+	0	Name=KOX70014.1;ID=cds-KOX70014.1;Dbxref=InterPro:IPR000198%2CInterPro:IPR001452%2CInterPro:IPR001683%2CInterPro:IPR008936%2CInterPro:IPR011511%2CUniProtKB/Swiss-Prot:Q9VIS1%2CNCBI_GP:KOX70014.1;Ontology_term=GO:0005515%2CGO:0035091%2CGO:0005622%2CGO:0007154%2CGO:0007165;Parent=rna-gnl|WGS:LIRP|mrna.WN51_04529
KQ435878.1	Genbank	CDS	2517581	2520127	.	+	0	Name=KOX70014.1;ID=cds-KOX70014.1;Dbxref=InterPro:IPR000198%2CInterPro:IPR001452%2CInterPro:IPR001683%2CInterPro:IPR008936%2CInterPro:IPR011511%2CUniProtKB/Swiss-Prot:Q9VIS1%2CNCBI_GP:KOX70014.1;Ontology_term=GO:0005515%2CGO:0035091%2CGO:0005622%2CGO:0007154%2CGO:0007165;Parent=rna-gnl|WGS:LIRP|mrna.WN51_04529
KQ435878.1	Genbank	exon	323500	323655	.	+	.	ID=exon-gnl|WGS:LIRP|mrna.WN51_04425-1;Parent=rna-gnl|WGS:LIRP|mrna.WN51_04425
KQ435878.1	Genbank	CDS	2374490	2374582	.	+	0	Name=KOX69994.1;ID=cds-KOX69994.1;Dbxref=InterPro:IPR002159%2CUniProtKB/Swiss-Prot:Q8WTV0%2CNCBI_GP:KOX69994.1;Ontology_term=GO:0007155%2CGO:0016020;Parent=rna-gnl|WGS:LIRP|mrna.WN51_04509
KQ435878.1	Genbank	CDS	2374699	2374859	.	+	0	Name=KOX69994.1;ID=cds-KOX69994.1;Dbxref=InterPro:IPR002159%2CUniProtKB/Swiss-Prot:Q8WTV0%2CNCBI_GP:KOX69994.1;Ontology_term=GO:0007155%2CGO:0016020;Parent=rna-gnl|WGS:LIRP|mrna.WN51_04509
KQ435878.1	Genbank	CDS	2374961	2375105	.	+	0	Name=KOX69994.1;ID=cds-KOX69994.1;Dbxref=InterPro:IPR002159%2CUniProtKB/Swiss-Prot:Q8WTV0%2CNCBI_GP:KOX69994.1;Ontology_term=GO:0007155%2CGO:0016020;Parent=rna-gnl|WGS:LIRP|mrna.WN51_04509
KQ435878.1	Genbank	CDS	2375894	2376094	.	+	0	Name=KOX69994.1;ID=cds-KOX69994.1;Dbxref=InterPro:IPR002159%2CUniProtKB/Swiss-Prot:Q8WTV0%2CNCBI_GP:KOX69994.1;Ontology_term=GO:0007155%2CGO:0016020;Parent=rna-gnl|WGS:LIRP|mrna.WN51_04509
KQ435878.1	Genbank	CDS	2378321	2378481	.	+	0	Name=KOX69994.1;ID=cds-KOX69994.1;Dbxref=InterPro:IPR002159%2CUniProtKB/Swiss-Prot:Q8WTV0%2CNCBI_GP:KOX69994.1;Ontology_term=GO:0007155%2CGO:0016020;Parent=rna-gnl|WGS:LIRP|mrna.WN51_04509
KQ435878.1	Genbank	CDS	2378565	2378848	.	+	0	Name=KOX69994.1;ID=cds-KOX69994.1;Dbxref=InterPro:IPR002159%2CUniProtKB/Swiss-Prot:Q8WTV0%2CNCBI_GP:KOX69994.1;Ontology_term=GO:0007155%2CGO:0016020;Parent=rna-gnl|WGS:LIRP|mrna.WN51_04509
KQ435878.1	Genbank	CDS	2379336	2379454	.	+	0	Name=KOX69994.1;ID=cds-KOX69994.1;Dbxref=InterPro:IPR002159%2CUniProtKB/Swiss-Prot:Q8WTV0%2CNCBI_GP:KOX69994.1;Ontology_term=GO:0007155%2CGO:0016020;Parent=rna-gnl|WGS:LIRP|mrna.WN51_04509
KQ435878.1	Genbank	CDS	2379725	2379850	.	+	0	Name=KOX69994.1;ID=cds-KOX69994.1;Dbxref=InterPro:IPR002159%2CUniProtKB/Swiss-Prot:Q8WTV0%2CNCBI_GP:KOX69994.1;Ontology_term=GO:0007155%2CGO:0016020;Parent=rna-gnl|WGS:LIRP|mrna.WN51_04509
KQ435878.1	Genbank	CDS	2380169	2380480	.	+	0	Name=KOX69994.1;ID=cds-KOX69994.1;Dbxref=InterPro:IPR002159%2CUniProtKB/Swiss-Prot:Q8WTV0%2CNCBI_GP:KOX69994.1;Ontology_term=GO:0007155%2CGO:0016020;Parent=rna-gnl|WGS:LIRP|mrna.WN51_04509
KQ435878.1	Genbank	CDS	2487905	2488114	.	+	0	Name=KOX70013.1;ID=cds-KOX70013.1;Dbxref=NCBI_GP:KOX70013.1;Parent=rna-gnl|WGS:LIRP|mrna.WN51_04528
KQ435878.1	Genbank	CDS	2471731	2471889	.	+	0	Name=KOX70012.1;ID=cds-KOX70012.1;Dbxref=NCBI_GP:KOX70012.1;Parent=rna-gnl|WGS:LIRP|mrna.WN51_04527
KQ435878.1	Genbank	CDS	2480379	2480540	.	+	0	Name=KOX70012.1;ID=cds-KOX70012.1;Dbxref=NCBI_GP:KOX70012.1;Parent=rna-gnl|WGS:LIRP|mrna.WN51_04527
KQ435878.1	Genbank	CDS	2480610	2480720	.	+	0	Name=KOX70012.1;ID=cds-KOX70012.1;Dbxref=NCBI_GP:KOX70012.1;Parent=rna-gnl|WGS:LIRP|mrna.WN51_04527
KQ435878.1	Genbank	exon	331074	331078	.	+	.	ID=exon-gnl|WGS:LIRP|mrna.WN51_04426-1;Parent=rna-gnl|WGS:LIRP|mrna.WN51_04426
KQ435878.1	Genbank	exon	331261	331370	.	+	.	ID=exon-gnl|WGS:LIRP|mrna.WN51_04426-2;Parent=rna-gnl|WGS:LIRP|mrna.WN51_04426
KQ435878.1	Genbank	exon	342891	343419	.	+	.	ID=exon-gnl|WGS:LIRP|mrna.WN51_04426-5;Parent=rna-gnl|WGS:LIRP|mrna.WN51_04426
KQ435878.1	Genbank	exon	336530	336659	.	+	.	ID=exon-gnl|WGS:LIRP|mrna.WN51_04426-3;Parent=rna-gnl|WGS:LIRP|mrna.WN51_04426
KQ435878.1	Genbank	exon	340113	340223	.	+	.	ID=exon-gnl|WGS:LIRP|mrna.WN51_04426-4;Parent=rna-gnl|WGS:LIRP|mrna.WN51_04426
KQ435878.1	Genbank	CDS	2384077	2384191	.	-	0	Name=KOX69995.1;ID=cds-KOX69995.1;Dbxref=InterPro:IPR000719%2CInterPro:IPR002290%2CInterPro:IPR011009%2CInterPro:IPR011029%2CInterPro:IPR020635%2CUniProtKB/Swiss-Prot:Q05652%2CNCBI_GP:KOX69995.1;Ontology_term=GO:0004672%2CGO:0004713%2CGO:0005524%2CGO:0016772%2CGO:0006468;Parent=rna-gnl|WGS:LIRP|mrna.WN51_04510
KQ435878.1	Genbank	CDS	2383785	2384009	.	-	0	Name=KOX69995.1;ID=cds-KOX69995.1;Dbxref=InterPro:IPR000719%2CInterPro:IPR002290%2CInterPro:IPR011009%2CInterPro:IPR011029%2CInterPro:IPR020635%2CUniProtKB/Swiss-Prot:Q05652%2CNCBI_GP:KOX69995.1;Ontology_term=GO:0004672%2CGO:0004713%2CGO:0005524%2CGO:0016772%2CGO:0006468;Parent=rna-gnl|WGS:LIRP|mrna.WN51_04510
KQ435878.1	Genbank	CDS	2383353	2383673	.	-	0	Name=KOX69995.1;ID=cds-KOX69995.1;Dbxref=InterPro:IPR000719%2CInterPro:IPR002290%2CInterPro:IPR011009%2CInterPro:IPR011029%2CInterPro:IPR020635%2CUniProtKB/Swiss-Prot:Q05652%2CNCBI_GP:KOX69995.1;Ontology_term=GO:0004672%2CGO:0004713%2CGO:0005524%2CGO:0016772%2CGO:0006468;Parent=rna-gnl|WGS:LIRP|mrna.WN51_04510
KQ435878.1	Genbank	CDS	2382838	2383277	.	-	0	Name=KOX69995.1;ID=cds-KOX69995.1;Dbxref=InterPro:IPR000719%2CInterPro:IPR002290%2CInterPro:IPR011009%2CInterPro:IPR011029%2CInterPro:IPR020635%2CUniProtKB/Swiss-Prot:Q05652%2CNCBI_GP:KOX69995.1;Ontology_term=GO:0004672%2CGO:0004713%2CGO:0005524%2CGO:0016772%2CGO:0006468;Parent=rna-gnl|WGS:LIRP|mrna.WN51_04510
KQ435878.1	Genbank	CDS	2382622	2382764	.	-	0	Name=KOX69995.1;ID=cds-KOX69995.1;Dbxref=InterPro:IPR000719%2CInterPro:IPR002290%2CInterPro:IPR011009%2CInterPro:IPR011029%2CInterPro:IPR020635%2CUniProtKB/Swiss-Prot:Q05652%2CNCBI_GP:KOX69995.1;Ontology_term=GO:0004672%2CGO:0004713%2CGO:0005524%2CGO:0016772%2CGO:0006468;Parent=rna-gnl|WGS:LIRP|mrna.WN51_04510
KQ435878.1	Genbank	CDS	2380767	2380821	.	-	0	Name=KOX69995.1;ID=cds-KOX69995.1;Dbxref=InterPro:IPR000719%2CInterPro:IPR002290%2CInterPro:IPR011009%2CInterPro:IPR011029%2CInterPro:IPR020635%2CUniProtKB/Swiss-Prot:Q05652%2CNCBI_GP:KOX69995.1;Ontology_term=GO:0004672%2CGO:0004713%2CGO:0005524%2CGO:0016772%2CGO:0006468;Parent=rna-gnl|WGS:LIRP|mrna.WN51_04510
KQ435878.1	Genbank	exon	313748	313918	.	+	.	ID=exon-gnl|WGS:LIRP|mrna.WN51_04423-1;Parent=rna-gnl|WGS:LIRP|mrna.WN51_04423
KQ435878.1	Genbank	CDS	2467916	2468079	.	-	0	Name=KOX70011.1;ID=cds-KOX70011.1;Dbxref=InterPro:IPR000022%2CInterPro:IPR000089%2CInterPro:IPR005479%2CInterPro:IPR005481%2CInterPro:IPR005482%2CInterPro:IPR011053%2CInterPro:IPR011054%2CInterPro:IPR011761%2CInterPro:IPR011762%2CInterPro:IPR011763%2CInterPro:IPR011764%2CInterPro:IPR013537%2CInterPro:IPR016185%2CUniProtKB/Swiss-Prot:P11029%2CNCBI_GP:KOX70011.1;Ontology_term=GO:0003824%2CGO:000398…
KQ435878.1	Genbank	CDS	2467378	2467472	.	-	0	Name=KOX70011.1;ID=cds-KOX70011.1;Dbxref=InterPro:IPR000022%2CInterPro:IPR000089%2CInterPro:IPR005479%2CInterPro:IPR005481%2CInterPro:IPR005482%2CInterPro:IPR011053%2CInterPro:IPR011054%2CInterPro:IPR011761%2CInterPro:IPR011762%2CInterPro:IPR011763%2CInterPro:IPR011764%2CInterPro:IPR013537%2CInterPro:IPR016185%2CUniProtKB/Swiss-Prot:P11029%2CNCBI_GP:KOX70011.1;Ontology_term=GO:0003824%2CGO:000398…
KQ435878.1	Genbank	CDS	2460395	2460581	.	-	0	Name=KOX70011.1;ID=cds-KOX70011.1;Dbxref=InterPro:IPR000022%2CInterPro:IPR000089%2CInterPro:IPR005479%2CInterPro:IPR005481%2CInterPro:IPR005482%2CInterPro:IPR011053%2CInterPro:IPR011054%2CInterPro:IPR011761%2CInterPro:IPR011762%2CInterPro:IPR011763%2CInterPro:IPR011764%2CInterPro:IPR013537%2CInterPro:IPR016185%2CUniProtKB/Swiss-Prot:P11029%2CNCBI_GP:KOX70011.1;Ontology_term=GO:0003824%2CGO:000398…
KQ435878.1	Genbank	CDS	2457116	2457239	.	-	0	Name=KOX70011.1;ID=cds-KOX70011.1;Dbxref=InterPro:IPR000022%2CInterPro:IPR000089%2CInterPro:IPR005479%2CInterPro:IPR005481%2CInterPro:IPR005482%2CInterPro:IPR011053%2CInterPro:IPR011054%2CInterPro:IPR011761%2CInterPro:IPR011762%2CInterPro:IPR011763%2CInterPro:IPR011764%2CInterPro:IPR013537%2CInterPro:IPR016185%2CUniProtKB/Swiss-Prot:P11029%2CNCBI_GP:KOX70011.1;Ontology_term=GO:0003824%2CGO:000398…
KQ435878.1	Genbank	CDS	2454483	2454813	.	-	0	Name=KOX70011.1;ID=cds-KOX70011.1;Dbxref=InterPro:IPR000022%2CInterPro:IPR000089%2CInterPro:IPR005479%2CInterPro:IPR005481%2CInterPro:IPR005482%2CInterPro:IPR011053%2CInterPro:IPR011054%2CInterPro:IPR011761%2CInterPro:IPR011762%2CInterPro:IPR011763%2CInterPro:IPR011764%2CInterPro:IPR013537%2CInterPro:IPR016185%2CUniProtKB/Swiss-Prot:P11029%2CNCBI_GP:KOX70011.1;Ontology_term=GO:0003824%2CGO:000398…
KQ435878.1	Genbank	CDS	2453661	2453958	.	-	0	Name=KOX70011.1;ID=cds-KOX70011.1;Dbxref=InterPro:IPR000022%2CInterPro:IPR000089%2CInterPro:IPR005479%2CInterPro:IPR005481%2CInterPro:IPR005482%2CInterPro:IPR011053%2CInterPro:IPR011054%2CInterPro:IPR011761%2CInterPro:IPR011762%2CInterPro:IPR011763%2CInterPro:IPR011764%2CInterPro:IPR013537%2CInterPro:IPR016185%2CUniProtKB/Swiss-Prot:P11029%2CNCBI_GP:KOX70011.1;Ontology_term=GO:0003824%2CGO:000398…
KQ435878.1	Genbank	CDS	2453292	2453505	.	-	0	Name=KOX70011.1;ID=cds-KOX70011.1;Dbxref=InterPro:IPR000022%2CInterPro:IPR000089%2CInterPro:IPR005479%2CInterPro:IPR005481%2CInterPro:IPR005482%2CInterPro:IPR011053%2CInterPro:IPR011054%2CInterPro:IPR011761%2CInterPro:IPR011762%2CInterPro:IPR011763%2CInterPro:IPR011764%2CInterPro:IPR013537%2CInterPro:IPR016185%2CUniProtKB/Swiss-Prot:P11029%2CNCBI_GP:KOX70011.1;Ontology_term=GO:0003824%2CGO:000398…
KQ435878.1	Genbank	CDS	2452843	2453176	.	-	0	Name=KOX70011.1;ID=cds-KOX70011.1;Dbxref=InterPro:IPR000022%2CInterPro:IPR000089%2CInterPro:IPR005479%2CInterPro:IPR005481%2CInterPro:IPR005482%2CInterPro:IPR011053%2CInterPro:IPR011054%2CInterPro:IPR011761%2CInterPro:IPR011762%2CInterPro:IPR011763%2CInterPro:IPR011764%2CInterPro:IPR013537%2CInterPro:IPR016185%2CUniProtKB/Swiss-Prot:P11029%2CNCBI_GP:KOX70011.1;Ontology_term=GO:0003824%2CGO:000398…
KQ435878.1	Genbank	CDS	2452221	2452681	.	-	0	Name=KOX70011.1;ID=cds-KOX70011.1;Dbxref=InterPro:IPR000022%2CInterPro:IPR000089%2CInterPro:IPR005479%2CInterPro:IPR005481%2CInterPro:IPR005482%2CInterPro:IPR011053%2CInterPro:IPR011054%2CInterPro:IPR011761%2CInterPro:IPR011762%2CInterPro:IPR011763%2CInterPro:IPR011764%2CInterPro:IPR013537%2CInterPro:IPR016185%2CUniProtKB/Swiss-Prot:P11029%2CNCBI_GP:KOX70011.1;Ontology_term=GO:0003824%2CGO:000398…
KQ435878.1	Genbank	CDS	2448250	2452074	.	-	0	Name=KOX70011.1;ID=cds-KOX70011.1;Dbxref=InterPro:IPR000022%2CInterPro:IPR000089%2CInterPro:IPR005479%2CInterPro:IPR005481%2CInterPro:IPR005482%2CInterPro:IPR011053%2CInterPro:IPR011054%2CInterPro:IPR011761%2CInterPro:IPR011762%2CInterPro:IPR011763%2CInterPro:IPR011764%2CInterPro:IPR013537%2CInterPro:IPR016185%2CUniProtKB/Swiss-Prot:P11029%2CNCBI_GP:KOX70011.1;Ontology_term=GO:0003824%2CGO:000398…
KQ435878.1	Genbank	CDS	2447861	2448140	.	-	0	Name=KOX70011.1;ID=cds-KOX70011.1;Dbxref=InterPro:IPR000022%2CInterPro:IPR000089%2CInterPro:IPR005479%2CInterPro:IPR005481%2CInterPro:IPR005482%2CInterPro:IPR011053%2CInterPro:IPR011054%2CInterPro:IPR011761%2CInterPro:IPR011762%2CInterPro:IPR011763%2CInterPro:IPR011764%2CInterPro:IPR013537%2CInterPro:IPR016185%2CUniProtKB/Swiss-Prot:P11029%2CNCBI_GP:KOX70011.1;Ontology_term=GO:0003824%2CGO:000398…
KQ435878.1	Genbank	CDS	2447504	2447784	.	-	0	Name=KOX70011.1;ID=cds-KOX70011.1;Dbxref=InterPro:IPR000022%2CInterPro:IPR000089%2CInterPro:IPR005479%2CInterPro:IPR005481%2CInterPro:IPR005482%2CInterPro:IPR011053%2CInterPro:IPR011054%2CInterPro:IPR011761%2CInterPro:IPR011762%2CInterPro:IPR011763%2CInterPro:IPR011764%2CInterPro:IPR013537%2CInterPro:IPR016185%2CUniProtKB/Swiss-Prot:P11029%2CNCBI_GP:KOX70011.1;Ontology_term=GO:0003824%2CGO:000398…
KQ435878.1	Genbank	CDS	2446805	2447419	.	-	0	Name=KOX70011.1;ID=cds-KOX70011.1;Dbxref=InterPro:IPR000022%2CInterPro:IPR000089%2CInterPro:IPR005479%2CInterPro:IPR005481%2CInterPro:IPR005482%2CInterPro:IPR011053%2CInterPro:IPR011054%2CInterPro:IPR011761%2CInterPro:IPR011762%2CInterPro:IPR011763%2CInterPro:IPR011764%2CInterPro:IPR013537%2CInterPro:IPR016185%2CUniProtKB/Swiss-Prot:P11029%2CNCBI_GP:KOX70011.1;Ontology_term=GO:0003824%2CGO:000398…
KQ435878.1	Genbank	exon	2778091	2778412	.	+	.	ID=exon-gnl|WGS:LIRP|mrna.WN51_04569-1;Parent=rna-gnl|WGS:LIRP|mrna.WN51_04569
KQ435878.1	Genbank	exon	2779215	2779246	.	+	.	ID=exon-gnl|WGS:LIRP|mrna.WN51_04569-2;Parent=rna-gnl|WGS:LIRP|mrna.WN51_04569
KQ435878.1	Genbank	exon	2779954	2780118	.	+	.	ID=exon-gnl|WGS:LIRP|mrna.WN51_04569-5;Parent=rna-gnl|WGS:LIRP|mrna.WN51_04569
KQ435878.1	Genbank	exon	2780465	2780494	.	+	.	ID=exon-gnl|WGS:LIRP|mrna.WN51_04569-6;Parent=rna-gnl|WGS:LIRP|mrna.WN51_04569
KQ435878.1	Genbank	exon	2779351	2779474	.	+	.	ID=exon-gnl|WGS:LIRP|mrna.WN51_04569-3;Parent=rna-gnl|WGS:LIRP|mrna.WN51_04569
KQ435878.1	Genbank	exon	2779552	2779736	.	+	.	ID=exon-gnl|WGS:LIRP|mrna.WN51_04569-4;Parent=rna-gnl|WGS:LIRP|mrna.WN51_04569
KQ435878.1	Genbank	exon	2782995	2783159	.	+	.	ID=exon-gnl|WGS:LIRP|mrna.WN51_04569-9;Parent=rna-gnl|WGS:LIRP|mrna.WN51_04569
KQ435878.1	Genbank	exon	2780923	2781186	.	+	.	ID=exon-gnl|WGS:LIRP|mrna.WN51_04569-7;Parent=rna-gnl|WGS:LIRP|mrna.WN51_04569
KQ435878.1	Genbank	exon	2781299	2781440	.	+	.	ID=exon-gnl|WGS:LIRP|mrna.WN51_04569-8;Parent=rna-gnl|WGS:LIRP|mrna.WN51_04569
KQ435878.1	Genbank	CDS	25911	26137	.	+	0	Name=KOX69898.1;ID=cds-KOX69898.1;Dbxref=InterPro:IPR005647%2CUniProtKB/Swiss-Prot:Q32L19%2CNCBI_GP:KOX69898.1;Parent=rna-gnl|WGS:LIRP|mrna.WN51_04410
KQ435878.1	Genbank	CDS	26217	26322	.	+	0	Name=KOX69898.1;ID=cds-KOX69898.1;Dbxref=InterPro:IPR005647%2CUniProtKB/Swiss-Prot:Q32L19%2CNCBI_GP:KOX69898.1;Parent=rna-gnl|WGS:LIRP|mrna.WN51_04410
KQ435878.1	Genbank	CDS	26394	26510	.	+	0	Name=KOX69898.1;ID=cds-KOX69898.1;Dbxref=InterPro:IPR005647%2CUniProtKB/Swiss-Prot:Q32L19%2CNCBI_GP:KOX69898.1;Parent=rna-gnl|WGS:LIRP|mrna.WN51_04410
KQ435878.1	Genbank	CDS	26609	26746	.	+	0	Name=KOX69898.1;ID=cds-KOX69898.1;Dbxref=InterPro:IPR005647%2CUniProtKB/Swiss-Prot:Q32L19%2CNCBI_GP:KOX69898.1;Parent=rna-gnl|WGS:LIRP|mrna.WN51_04410
KQ435878.1	Genbank	CDS	296534	296669	.	-	0	Name=KOX69908.1;ID=cds-KOX69908.1;Dbxref=InterPro:IPR011701%2CInterPro:IPR016196%2CInterPro:IPR020846%2CUniProtKB/Swiss-Prot:Q3MHW6%2CNCBI_GP:KOX69908.1;Ontology_term=GO:0016021%2CGO:0055085;Parent=rna-gnl|WGS:LIRP|mrna.WN51_04420
KQ435878.1	Genbank	CDS	296077	296220	.	-	0	Name=KOX69908.1;ID=cds-KOX69908.1;Dbxref=InterPro:IPR011701%2CInterPro:IPR016196%2CInterPro:IPR020846%2CUniProtKB/Swiss-Prot:Q3MHW6%2CNCBI_GP:KOX69908.1;Ontology_term=GO:0016021%2CGO:0055085;Parent=rna-gnl|WGS:LIRP|mrna.WN51_04420
KQ435878.1	Genbank	CDS	295651	295778	.	-	0	Name=KOX69908.1;ID=cds-KOX69908.1;Dbxref=InterPro:IPR011701%2CInterPro:IPR016196%2CInterPro:IPR020846%2CUniProtKB/Swiss-Prot:Q3MHW6%2CNCBI_GP:KOX69908.1;Ontology_term=GO:0016021%2CGO:0055085;Parent=rna-gnl|WGS:LIRP|mrna.WN51_04420
KQ435878.1	Genbank	CDS	295333	295473	.	-	0	Name=KOX69908.1;ID=cds-KOX69908.1;Dbxref=InterPro:IPR011701%2CInterPro:IPR016196%2CInterPro:IPR020846%2CUniProtKB/Swiss-Prot:Q3MHW6%2CNCBI_GP:KOX69908.1;Ontology_term=GO:0016021%2CGO:0055085;Parent=rna-gnl|WGS:LIRP|mrna.WN51_04420
KQ435878.1	Genbank	CDS	294478	294769	.	-	0	Name=KOX69908.1;ID=cds-KOX69908.1;Dbxref=InterPro:IPR011701%2CInterPro:IPR016196%2CInterPro:IPR020846%2CUniProtKB/Swiss-Prot:Q3MHW6%2CNCBI_GP:KOX69908.1;Ontology_term=GO:0016021%2CGO:0055085;Parent=rna-gnl|WGS:LIRP|mrna.WN51_04420
KQ435878.1	Genbank	CDS	293757	293912	.	-	0	Name=KOX69908.1;ID=cds-KOX69908.1;Dbxref=InterPro:IPR011701%2CInterPro:IPR016196%2CInterPro:IPR020846%2CUniProtKB/Swiss-Prot:Q3MHW6%2CNCBI_GP:KOX69908.1;Ontology_term=GO:0016021%2CGO:0055085;Parent=rna-gnl|WGS:LIRP|mrna.WN51_04420
KQ435878.1	Genbank	CDS	293367	293558	.	-	0	Name=KOX69908.1;ID=cds-KOX69908.1;Dbxref=InterPro:IPR011701%2CInterPro:IPR016196%2CInterPro:IPR020846%2CUniProtKB/Swiss-Prot:Q3MHW6%2CNCBI_GP:KOX69908.1;Ontology_term=GO:0016021%2CGO:0055085;Parent=rna-gnl|WGS:LIRP|mrna.WN51_04420
KQ435878.1	Genbank	CDS	292999	293162	.	-	0	Name=KOX69908.1;ID=cds-KOX69908.1;Dbxref=InterPro:IPR011701%2CInterPro:IPR016196%2CInterPro:IPR020846%2CUniProtKB/Swiss-Prot:Q3MHW6%2CNCBI_GP:KOX69908.1;Ontology_term=GO:0016021%2CGO:0055085;Parent=rna-gnl|WGS:LIRP|mrna.WN51_04420
KQ435878.1	Genbank	CDS	2347154	2347220	.	-	0	Name=KOX69992.1;ID=cds-KOX69992.1;Dbxref=NCBI_GP:KOX69992.1;Parent=rna-gnl|WGS:LIRP|mrna.WN51_04507
KQ435878.1	Genbank	CDS	2346592	2346914	.	-	0	Name=KOX69992.1;ID=cds-KOX69992.1;Dbxref=NCBI_GP:KOX69992.1;Parent=rna-gnl|WGS:LIRP|mrna.WN51_04507
KQ435878.1	Genbank	CDS	2346357	2346413	.	-	0	Name=KOX69992.1;ID=cds-KOX69992.1;Dbxref=NCBI_GP:KOX69992.1;Parent=rna-gnl|WGS:LIRP|mrna.WN51_04507
KQ435878.1	Genbank	CDS	2345187	2345292	.	-	0	Name=KOX69991.1;ID=cds-KOX69991.1;Dbxref=InterPro:IPR011032%2CInterPro:IPR013149%2CInterPro:IPR020843%2CUniProtKB/Swiss-Prot:Q9EQZ5%2CNCBI_GP:KOX69991.1;Ontology_term=GO:0008270%2CGO:0016491%2CGO:0016747%2CGO:0055114;Parent=rna-gnl|WGS:LIRP|mrna.WN51_04506
KQ435878.1	Genbank	CDS	2344002	2344290	.	-	0	Name=KOX69991.1;ID=cds-KOX69991.1;Dbxref=InterPro:IPR011032%2CInterPro:IPR013149%2CInterPro:IPR020843%2CUniProtKB/Swiss-Prot:Q9EQZ5%2CNCBI_GP:KOX69991.1;Ontology_term=GO:0008270%2CGO:0016491%2CGO:0016747%2CGO:0055114;Parent=rna-gnl|WGS:LIRP|mrna.WN51_04506
KQ435878.1	Genbank	CDS	2343611	2343884	.	-	0	Name=KOX69991.1;ID=cds-KOX69991.1;Dbxref=InterPro:IPR011032%2CInterPro:IPR013149%2CInterPro:IPR020843%2CUniProtKB/Swiss-Prot:Q9EQZ5%2CNCBI_GP:KOX69991.1;Ontology_term=GO:0008270%2CGO:0016491%2CGO:0016747%2CGO:0055114;Parent=rna-gnl|WGS:LIRP|mrna.WN51_04506
KQ435878.1	Genbank	CDS	2343112	2343453	.	-	0	Name=KOX69991.1;ID=cds-KOX69991.1;Dbxref=InterPro:IPR011032%2CInterPro:IPR013149%2CInterPro:IPR020843%2CUniProtKB/Swiss-Prot:Q9EQZ5%2CNCBI_GP:KOX69991.1;Ontology_term=GO:0008270%2CGO:0016491%2CGO:0016747%2CGO:0055114;Parent=rna-gnl|WGS:LIRP|mrna.WN51_04506
KQ435878.1	Genbank	exon	321922	322114	.	-	.	ID=exon-gnl|WGS:LIRP|mrna.WN51_04424-9;Parent=rna-gnl|WGS:LIRP|mrna.WN51_04424
KQ435878.1	Genbank	exon	325366	325662	.	-	.	ID=exon-gnl|WGS:LIRP|mrna.WN51_04424-3;Parent=rna-gnl|WGS:LIRP|mrna.WN51_04424
KQ435878.1	Genbank	exon	324866	325018	.	-	.	ID=exon-gnl|WGS:LIRP|mrna.WN51_04424-4;Parent=rna-gnl|WGS:LIRP|mrna.WN51_04424
KQ435878.1	Genbank	exon	326224	326371	.	-	.	ID=exon-gnl|WGS:LIRP|mrna.WN51_04424-1;Parent=rna-gnl|WGS:LIRP|mrna.WN51_04424
KQ435878.1	Genbank	exon	325772	325982	.	-	.	ID=exon-gnl|WGS:LIRP|mrna.WN51_04424-2;Parent=rna-gnl|WGS:LIRP|mrna.WN51_04424
KQ435878.1	Genbank	exon	323086	323254	.	-	.	ID=exon-gnl|WGS:LIRP|mrna.WN51_04424-7;Parent=rna-gnl|WGS:LIRP|mrna.WN51_04424
KQ435878.1	Genbank	exon	322608	322782	.	-	.	ID=exon-gnl|WGS:LIRP|mrna.WN51_04424-8;Parent=rna-gnl|WGS:LIRP|mrna.WN51_04424
KQ435878.1	Genbank	exon	324595	324739	.	-	.	ID=exon-gnl|WGS:LIRP|mrna.WN51_04424-5;Parent=rna-gnl|WGS:LIRP|mrna.WN51_04424
KQ435878.1	Genbank	exon	324259	324327	.	-	.	ID=exon-gnl|WGS:LIRP|mrna.WN51_04424-6;Parent=rna-gnl|WGS:LIRP|mrna.WN51_04424
KQ435878.1	Genbank	CDS	2442480	2442674	.	+	0	Name=KOX70010.1;ID=cds-KOX70010.1;Dbxref=UniProtKB/Swiss-Prot:Q9NXL6%2CNCBI_GP:KOX70010.1;Parent=rna-gnl|WGS:LIRP|mrna.WN51_04525
KQ435878.1	Genbank	CDS	2442757	2443046	.	+	0	Name=KOX70010.1;ID=cds-KOX70010.1;Dbxref=UniProtKB/Swiss-Prot:Q9NXL6%2CNCBI_GP:KOX70010.1;Parent=rna-gnl|WGS:LIRP|mrna.WN51_04525
KQ435878.1	Genbank	CDS	2443129	2443283	.	+	0	Name=KOX70010.1;ID=cds-KOX70010.1;Dbxref=UniProtKB/Swiss-Prot:Q9NXL6%2CNCBI_GP:KOX70010.1;Parent=rna-gnl|WGS:LIRP|mrna.WN51_04525
KQ435878.1	Genbank	CDS	2443342	2443406	.	+	0	Name=KOX70010.1;ID=cds-KOX70010.1;Dbxref=UniProtKB/Swiss-Prot:Q9NXL6%2CNCBI_GP:KOX70010.1;Parent=rna-gnl|WGS:LIRP|mrna.WN51_04525
KQ435878.1	Genbank	CDS	2443501	2443815	.	+	0	Name=KOX70010.1;ID=cds-KOX70010.1;Dbxref=UniProtKB/Swiss-Prot:Q9NXL6%2CNCBI_GP:KOX70010.1;Parent=rna-gnl|WGS:LIRP|mrna.WN51_04525
KQ435878.1	Genbank	CDS	2443876	2444413	.	+	0	Name=KOX70010.1;ID=cds-KOX70010.1;Dbxref=UniProtKB/Swiss-Prot:Q9NXL6%2CNCBI_GP:KOX70010.1;Parent=rna-gnl|WGS:LIRP|mrna.WN51_04525
KQ435878.1	Genbank	CDS	2444510	2444775	.	+	0	Name=KOX70010.1;ID=cds-KOX70010.1;Dbxref=UniProtKB/Swiss-Prot:Q9NXL6%2CNCBI_GP:KOX70010.1;Parent=rna-gnl|WGS:LIRP|mrna.WN51_04525
KQ435878.1	Genbank	CDS	2444878	2445087	.	+	0	Name=KOX70010.1;ID=cds-KOX70010.1;Dbxref=UniProtKB/Swiss-Prot:Q9NXL6%2CNCBI_GP:KOX70010.1;Parent=rna-gnl|WGS:LIRP|mrna.WN51_04525
KQ435878.1	Genbank	CDS	2445624	2445911	.	+	0	Name=KOX70010.1;ID=cds-KOX70010.1;Dbxref=UniProtKB/Swiss-Prot:Q9NXL6%2CNCBI_GP:KOX70010.1;Parent=rna-gnl|WGS:LIRP|mrna.WN51_04525
KQ435878.1	Genbank	CDS	28699	28737	.	+	0	Name=KOX69899.1;ID=cds-KOX69899.1;Dbxref=InterPro:IPR002327%2CInterPro:IPR003088%2CInterPro:IPR009056%2CUniProtKB/Swiss-Prot:P00038%2CNCBI_GP:KOX69899.1;Ontology_term=GO:0005506%2CGO:0009055%2CGO:0020037;Parent=rna-gnl|WGS:LIRP|mrna.WN51_04411
KQ435878.1	Genbank	CDS	29057	29198	.	+	0	Name=KOX69899.1;ID=cds-KOX69899.1;Dbxref=InterPro:IPR002327%2CInterPro:IPR003088%2CInterPro:IPR009056%2CUniProtKB/Swiss-Prot:P00038%2CNCBI_GP:KOX69899.1;Ontology_term=GO:0005506%2CGO:0009055%2CGO:0020037;Parent=rna-gnl|WGS:LIRP|mrna.WN51_04411
KQ435878.1	Genbank	CDS	29268	29413	.	+	0	Name=KOX69899.1;ID=cds-KOX69899.1;Dbxref=InterPro:IPR002327%2CInterPro:IPR003088%2CInterPro:IPR009056%2CUniProtKB/Swiss-Prot:P00038%2CNCBI_GP:KOX69899.1;Ontology_term=GO:0005506%2CGO:0009055%2CGO:0020037;Parent=rna-gnl|WGS:LIRP|mrna.WN51_04411
KQ435878.1	Genbank	CDS	305015	305218	.	+	0	Name=KOX69909.1;ID=cds-KOX69909.1;Dbxref=InterPro:IPR011701%2CInterPro:IPR016196%2CUniProtKB/Swiss-Prot:B1AT66%2CNCBI_GP:KOX69909.1;Ontology_term=GO:0016021%2CGO:0055085;Parent=rna-gnl|WGS:LIRP|mrna.WN51_04421
KQ435878.1	Genbank	CDS	305675	305801	.	+	0	Name=KOX69909.1;ID=cds-KOX69909.1;Dbxref=InterPro:IPR011701%2CInterPro:IPR016196%2CUniProtKB/Swiss-Prot:B1AT66%2CNCBI_GP:KOX69909.1;Ontology_term=GO:0016021%2CGO:0055085;Parent=rna-gnl|WGS:LIRP|mrna.WN51_04421
KQ435878.1	Genbank	CDS	307526	307740	.	+	0	Name=KOX69909.1;ID=cds-KOX69909.1;Dbxref=InterPro:IPR011701%2CInterPro:IPR016196%2CUniProtKB/Swiss-Prot:B1AT66%2CNCBI_GP:KOX69909.1;Ontology_term=GO:0016021%2CGO:0055085;Parent=rna-gnl|WGS:LIRP|mrna.WN51_04421
KQ435878.1	Genbank	CDS	307822	307912	.	+	0	Name=KOX69909.1;ID=cds-KOX69909.1;Dbxref=InterPro:IPR011701%2CInterPro:IPR016196%2CUniProtKB/Swiss-Prot:B1AT66%2CNCBI_GP:KOX69909.1;Ontology_term=GO:0016021%2CGO:0055085;Parent=rna-gnl|WGS:LIRP|mrna.WN51_04421
KQ435878.1	Genbank	CDS	308404	308672	.	+	0	Name=KOX69909.1;ID=cds-KOX69909.1;Dbxref=InterPro:IPR011701%2CInterPro:IPR016196%2CUniProtKB/Swiss-Prot:B1AT66%2CNCBI_GP:KOX69909.1;Ontology_term=GO:0016021%2CGO:0055085;Parent=rna-gnl|WGS:LIRP|mrna.WN51_04421
KQ435878.1	Genbank	CDS	309186	309445	.	+	0	Name=KOX69909.1;ID=cds-KOX69909.1;Dbxref=InterPro:IPR011701%2CInterPro:IPR016196%2CUniProtKB/Swiss-Prot:B1AT66%2CNCBI_GP:KOX69909.1;Ontology_term=GO:0016021%2CGO:0055085;Parent=rna-gnl|WGS:LIRP|mrna.WN51_04421
KQ435878.1	Genbank	CDS	309760	310052	.	+	0	Name=KOX69909.1;ID=cds-KOX69909.1;Dbxref=InterPro:IPR011701%2CInterPro:IPR016196%2CUniProtKB/Swiss-Prot:B1AT66%2CNCBI_GP:KOX69909.1;Ontology_term=GO:0016021%2CGO:0055085;Parent=rna-gnl|WGS:LIRP|mrna.WN51_04421
KQ435878.1	Genbank	CDS	310168	310362	.	+	0	Name=KOX69909.1;ID=cds-KOX69909.1;Dbxref=InterPro:IPR011701%2CInterPro:IPR016196%2CUniProtKB/Swiss-Prot:B1AT66%2CNCBI_GP:KOX69909.1;Ontology_term=GO:0016021%2CGO:0055085;Parent=rna-gnl|WGS:LIRP|mrna.WN51_04421
KQ435878.1	Genbank	CDS	310793	310986	.	+	0	Name=KOX69909.1;ID=cds-KOX69909.1;Dbxref=InterPro:IPR011701%2CInterPro:IPR016196%2CUniProtKB/Swiss-Prot:B1AT66%2CNCBI_GP:KOX69909.1;Ontology_term=GO:0016021%2CGO:0055085;Parent=rna-gnl|WGS:LIRP|mrna.WN51_04421
KQ435878.1	Genbank	exon	2702271	2702408	.	+	.	ID=exon-gnl|WGS:LIRP|mrna.WN51_04555-11;Parent=rna-gnl|WGS:LIRP|mrna.WN51_04555
KQ435878.1	Genbank	exon	2859242	2859424	.	+	.	ID=exon-gnl|WGS:LIRP|mrna.WN51_04580-11;Parent=rna-gnl|WGS:LIRP|mrna.WN51_04580
KQ435878.1	Genbank	exon	2702492	2702576	.	+	.	ID=exon-gnl|WGS:LIRP|mrna.WN51_04555-12;Parent=rna-gnl|WGS:LIRP|mrna.WN51_04555
KQ435878.1	Genbank	exon	2859531	2859590	.	+	.	ID=exon-gnl|WGS:LIRP|mrna.WN51_04580-12;Parent=rna-gnl|WGS:LIRP|mrna.WN51_04580
KQ435878.1	Genbank	exon	2701757	2701905	.	+	.	ID=exon-gnl|WGS:LIRP|mrna.WN51_04555-10;Parent=rna-gnl|WGS:LIRP|mrna.WN51_04555
KQ435878.1	Genbank	exon	2858868	2859062	.	+	.	ID=exon-gnl|WGS:LIRP|mrna.WN51_04580-10;Parent=rna-gnl|WGS:LIRP|mrna.WN51_04580
KQ435878.1	Genbank	exon	2703334	2703429	.	+	.	ID=exon-gnl|WGS:LIRP|mrna.WN51_04555-15;Parent=rna-gnl|WGS:LIRP|mrna.WN51_04555
KQ435878.1	Genbank	exon	2704088	2704156	.	+	.	ID=exon-gnl|WGS:LIRP|mrna.WN51_04555-16;Parent=rna-gnl|WGS:LIRP|mrna.WN51_04555
KQ435878.1	Genbank	exon	2702712	2702833	.	+	.	ID=exon-gnl|WGS:LIRP|mrna.WN51_04555-13;Parent=rna-gnl|WGS:LIRP|mrna.WN51_04555
KQ435878.1	Genbank	exon	2859680	2859796	.	+	.	ID=exon-gnl|WGS:LIRP|mrna.WN51_04580-13;Parent=rna-gnl|WGS:LIRP|mrna.WN51_04580
KQ435878.1	Genbank	exon	2702935	2703117	.	+	.	ID=exon-gnl|WGS:LIRP|mrna.WN51_04555-14;Parent=rna-gnl|WGS:LIRP|mrna.WN51_04555
KQ435878.1	Genbank	exon	2859887	2860027	.	+	.	ID=exon-gnl|WGS:LIRP|mrna.WN51_04580-14;Parent=rna-gnl|WGS:LIRP|mrna.WN51_04580
KQ435878.1	Genbank	CDS	2359224	2359352	.	-	0	Name=KOX69993.1;ID=cds-KOX69993.1;Dbxref=InterPro:IPR016024%2CUniProtKB/Swiss-Prot:A1A5F2%2CNCBI_GP:KOX69993.1;Ontology_term=GO:0005488;Parent=rna-gnl|WGS:LIRP|mrna.WN51_04508
KQ435878.1	Genbank	CDS	2358913	2359124	.	-	0	Name=KOX69993.1;ID=cds-KOX69993.1;Dbxref=InterPro:IPR016024%2CUniProtKB/Swiss-Prot:A1A5F2%2CNCBI_GP:KOX69993.1;Ontology_term=GO:0005488;Parent=rna-gnl|WGS:LIRP|mrna.WN51_04508
KQ435878.1	Genbank	CDS	2358682	2358829	.	-	0	Name=KOX69993.1;ID=cds-KOX69993.1;Dbxref=InterPro:IPR016024%2CUniProtKB/Swiss-Prot:A1A5F2%2CNCBI_GP:KOX69993.1;Ontology_term=GO:0005488;Parent=rna-gnl|WGS:LIRP|mrna.WN51_04508
KQ435878.1	Genbank	CDS	2358505	2358615	.	-	0	Name=KOX69993.1;ID=cds-KOX69993.1;Dbxref=InterPro:IPR016024%2CUniProtKB/Swiss-Prot:A1A5F2%2CNCBI_GP:KOX69993.1;Ontology_term=GO:0005488;Parent=rna-gnl|WGS:LIRP|mrna.WN51_04508
KQ435878.1	Genbank	CDS	2358241	2358424	.	-	0	Name=KOX69993.1;ID=cds-KOX69993.1;Dbxref=InterPro:IPR016024%2CUniProtKB/Swiss-Prot:A1A5F2%2CNCBI_GP:KOX69993.1;Ontology_term=GO:0005488;Parent=rna-gnl|WGS:LIRP|mrna.WN51_04508
KQ435878.1	Genbank	CDS	2358003	2358163	.	-	0	Name=KOX69993.1;ID=cds-KOX69993.1;Dbxref=InterPro:IPR016024%2CUniProtKB/Swiss-Prot:A1A5F2%2CNCBI_GP:KOX69993.1;Ontology_term=GO:0005488;Parent=rna-gnl|WGS:LIRP|mrna.WN51_04508
KQ435878.1	Genbank	CDS	2357674	2357923	.	-	0	Name=KOX69993.1;ID=cds-KOX69993.1;Dbxref=InterPro:IPR016024%2CUniProtKB/Swiss-Prot:A1A5F2%2CNCBI_GP:KOX69993.1;Ontology_term=GO:0005488;Parent=rna-gnl|WGS:LIRP|mrna.WN51_04508
KQ435878.1	Genbank	CDS	2357451	2357594	.	-	0	Name=KOX69993.1;ID=cds-KOX69993.1;Dbxref=InterPro:IPR016024%2CUniProtKB/Swiss-Prot:A1A5F2%2CNCBI_GP:KOX69993.1;Ontology_term=GO:0005488;Parent=rna-gnl|WGS:LIRP|mrna.WN51_04508
KQ435878.1	Genbank	CDS	2357136	2357386	.	-	0	Name=KOX69993.1;ID=cds-KOX69993.1;Dbxref=InterPro:IPR016024%2CUniProtKB/Swiss-Prot:A1A5F2%2CNCBI_GP:KOX69993.1;Ontology_term=GO:0005488;Parent=rna-gnl|WGS:LIRP|mrna.WN51_04508
KQ435878.1	Genbank	CDS	2356939	2357050	.	-	0	Name=KOX69993.1;ID=cds-KOX69993.1;Dbxref=InterPro:IPR016024%2CUniProtKB/Swiss-Prot:A1A5F2%2CNCBI_GP:KOX69993.1;Ontology_term=GO:0005488;Parent=rna-gnl|WGS:LIRP|mrna.WN51_04508
KQ435878.1	Genbank	CDS	2356605	2356857	.	-	0	Name=KOX69993.1;ID=cds-KOX69993.1;Dbxref=InterPro:IPR016024%2CUniProtKB/Swiss-Prot:A1A5F2%2CNCBI_GP:KOX69993.1;Ontology_term=GO:0005488;Parent=rna-gnl|WGS:LIRP|mrna.WN51_04508
KQ435878.1	Genbank	CDS	2356405	2356514	.	-	0	Name=KOX69993.1;ID=cds-KOX69993.1;Dbxref=InterPro:IPR016024%2CUniProtKB/Swiss-Prot:A1A5F2%2CNCBI_GP:KOX69993.1;Ontology_term=GO:0005488;Parent=rna-gnl|WGS:LIRP|mrna.WN51_04508
KQ435878.1	Genbank	CDS	2356164	2356327	.	-	0	Name=KOX69993.1;ID=cds-KOX69993.1;Dbxref=InterPro:IPR016024%2CUniProtKB/Swiss-Prot:A1A5F2%2CNCBI_GP:KOX69993.1;Ontology_term=GO:0005488;Parent=rna-gnl|WGS:LIRP|mrna.WN51_04508
KQ435878.1	Genbank	CDS	2355894	2355926	.	-	0	Name=KOX69993.1;ID=cds-KOX69993.1;Dbxref=InterPro:IPR016024%2CUniProtKB/Swiss-Prot:A1A5F2%2CNCBI_GP:KOX69993.1;Ontology_term=GO:0005488;Parent=rna-gnl|WGS:LIRP|mrna.WN51_04508
KQ435878.1	Genbank	CDS	2355495	2355569	.	-	0	Name=KOX69993.1;ID=cds-KOX69993.1;Dbxref=InterPro:IPR016024%2CUniProtKB/Swiss-Prot:A1A5F2%2CNCBI_GP:KOX69993.1;Ontology_term=GO:0005488;Parent=rna-gnl|WGS:LIRP|mrna.WN51_04508
KQ435878.1	Genbank	CDS	2355129	2355404	.	-	0	Name=KOX69993.1;ID=cds-KOX69993.1;Dbxref=InterPro:IPR016024%2CUniProtKB/Swiss-Prot:A1A5F2%2CNCBI_GP:KOX69993.1;Ontology_term=GO:0005488;Parent=rna-gnl|WGS:LIRP|mrna.WN51_04508
KQ435878.1	Genbank	CDS	2354764	2355045	.	-	0	Name=KOX69993.1;ID=cds-KOX69993.1;Dbxref=InterPro:IPR016024%2CUniProtKB/Swiss-Prot:A1A5F2%2CNCBI_GP:KOX69993.1;Ontology_term=GO:0005488;Parent=rna-gnl|WGS:LIRP|mrna.WN51_04508
KQ435878.1	Genbank	CDS	2354475	2354664	.	-	0	Name=KOX69993.1;ID=cds-KOX69993.1;Dbxref=InterPro:IPR016024%2CUniProtKB/Swiss-Prot:A1A5F2%2CNCBI_GP:KOX69993.1;Ontology_term=GO:0005488;Parent=rna-gnl|WGS:LIRP|mrna.WN51_04508
KQ435878.1	Genbank	CDS	2354234	2354403	.	-	0	Name=KOX69993.1;ID=cds-KOX69993.1;Dbxref=InterPro:IPR016024%2CUniProtKB/Swiss-Prot:A1A5F2%2CNCBI_GP:KOX69993.1;Ontology_term=GO:0005488;Parent=rna-gnl|WGS:LIRP|mrna.WN51_04508
KQ435878.1	Genbank	CDS	2353827	2354148	.	-	0	Name=KOX69993.1;ID=cds-KOX69993.1;Dbxref=InterPro:IPR016024%2CUniProtKB/Swiss-Prot:A1A5F2%2CNCBI_GP:KOX69993.1;Ontology_term=GO:0005488;Parent=rna-gnl|WGS:LIRP|mrna.WN51_04508
KQ435878.1	Genbank	CDS	2353472	2353738	.	-	0	Name=KOX69993.1;ID=cds-KOX69993.1;Dbxref=InterPro:IPR016024%2CUniProtKB/Swiss-Prot:A1A5F2%2CNCBI_GP:KOX69993.1;Ontology_term=GO:0005488;Parent=rna-gnl|WGS:LIRP|mrna.WN51_04508
KQ435878.1	Genbank	CDS	2353223	2353404	.	-	0	Name=KOX69993.1;ID=cds-KOX69993.1;Dbxref=InterPro:IPR016024%2CUniProtKB/Swiss-Prot:A1A5F2%2CNCBI_GP:KOX69993.1;Ontology_term=GO:0005488;Parent=rna-gnl|WGS:LIRP|mrna.WN51_04508
KQ435878.1	Genbank	CDS	2352878	2353123	.	-	0	Name=KOX69993.1;ID=cds-KOX69993.1;Dbxref=InterPro:IPR016024%2CUniProtKB/Swiss-Prot:A1A5F2%2CNCBI_GP:KOX69993.1;Ontology_term=GO:0005488;Parent=rna-gnl|WGS:LIRP|mrna.WN51_04508
KQ435878.1	Genbank	CDS	2352704	2352811	.	-	0	Name=KOX69993.1;ID=cds-KOX69993.1;Dbxref=InterPro:IPR016024%2CUniProtKB/Swiss-Prot:A1A5F2%2CNCBI_GP:KOX69993.1;Ontology_term=GO:0005488;Parent=rna-gnl|WGS:LIRP|mrna.WN51_04508
KQ435878.1	Genbank	CDS	2352578	2352677	.	-	0	Name=KOX69993.1;ID=cds-KOX69993.1;Dbxref=InterPro:IPR016024%2CUniProtKB/Swiss-Prot:A1A5F2%2CNCBI_GP:KOX69993.1;Ontology_term=GO:0005488;Parent=rna-gnl|WGS:LIRP|mrna.WN51_04508
KQ435878.1	Genbank	CDS	2352231	2352494	.	-	0	Name=KOX69993.1;ID=cds-KOX69993.1;Dbxref=InterPro:IPR016024%2CUniProtKB/Swiss-Prot:A1A5F2%2CNCBI_GP:KOX69993.1;Ontology_term=GO:0005488;Parent=rna-gnl|WGS:LIRP|mrna.WN51_04508
KQ435878.1	Genbank	CDS	2351990	2352152	.	-	0	Name=KOX69993.1;ID=cds-KOX69993.1;Dbxref=InterPro:IPR016024%2CUniProtKB/Swiss-Prot:A1A5F2%2CNCBI_GP:KOX69993.1;Ontology_term=GO:0005488;Parent=rna-gnl|WGS:LIRP|mrna.WN51_04508
KQ435878.1	Genbank	CDS	2351783	2351898	.	-	0	Name=KOX69993.1;ID=cds-KOX69993.1;Dbxref=InterPro:IPR016024%2CUniProtKB/Swiss-Prot:A1A5F2%2CNCBI_GP:KOX69993.1;Ontology_term=GO:0005488;Parent=rna-gnl|WGS:LIRP|mrna.WN51_04508
KQ435878.1	Genbank	CDS	2351403	2351687	.	-	0	Name=KOX69993.1;ID=cds-KOX69993.1;Dbxref=InterPro:IPR016024%2CUniProtKB/Swiss-Prot:A1A5F2%2CNCBI_GP:KOX69993.1;Ontology_term=GO:0005488;Parent=rna-gnl|WGS:LIRP|mrna.WN51_04508
KQ435878.1	Genbank	CDS	2351097	2351333	.	-	0	Name=KOX69993.1;ID=cds-KOX69993.1;Dbxref=InterPro:IPR016024%2CUniProtKB/Swiss-Prot:A1A5F2%2CNCBI_GP:KOX69993.1;Ontology_term=GO:0005488;Parent=rna-gnl|WGS:LIRP|mrna.WN51_04508
KQ435878.1	Genbank	CDS	2350944	2351027	.	-	0	Name=KOX69993.1;ID=cds-KOX69993.1;Dbxref=InterPro:IPR016024%2CUniProtKB/Swiss-Prot:A1A5F2%2CNCBI_GP:KOX69993.1;Ontology_term=GO:0005488;Parent=rna-gnl|WGS:LIRP|mrna.WN51_04508
KQ435878.1	Genbank	CDS	2350490	2350654	.	-	0	Name=KOX69993.1;ID=cds-KOX69993.1;Dbxref=InterPro:IPR016024%2CUniProtKB/Swiss-Prot:A1A5F2%2CNCBI_GP:KOX69993.1;Ontology_term=GO:0005488;Parent=rna-gnl|WGS:LIRP|mrna.WN51_04508
KQ435878.1	Genbank	CDS	2350120	2350265	.	-	0	Name=KOX69993.1;ID=cds-KOX69993.1;Dbxref=InterPro:IPR016024%2CUniProtKB/Swiss-Prot:A1A5F2%2CNCBI_GP:KOX69993.1;Ontology_term=GO:0005488;Parent=rna-gnl|WGS:LIRP|mrna.WN51_04508
KQ435878.1	Genbank	CDS	2349839	2350015	.	-	0	Name=KOX69993.1;ID=cds-KOX69993.1;Dbxref=InterPro:IPR016024%2CUniProtKB/Swiss-Prot:A1A5F2%2CNCBI_GP:KOX69993.1;Ontology_term=GO:0005488;Parent=rna-gnl|WGS:LIRP|mrna.WN51_04508
KQ435878.1	Genbank	exon	2770110	2770294	.	+	.	ID=exon-gnl|WGS:LIRP|mrna.WN51_04567-3;Parent=rna-gnl|WGS:LIRP|mrna.WN51_04567
KQ435878.1	Genbank	exon	2770352	2770487	.	+	.	ID=exon-gnl|WGS:LIRP|mrna.WN51_04567-4;Parent=rna-gnl|WGS:LIRP|mrna.WN51_04567
KQ435878.1	Genbank	exon	2769417	2769667	.	+	.	ID=exon-gnl|WGS:LIRP|mrna.WN51_04567-1;Parent=rna-gnl|WGS:LIRP|mrna.WN51_04567
KQ435878.1	Genbank	exon	2769734	2770023	.	+	.	ID=exon-gnl|WGS:LIRP|mrna.WN51_04567-2;Parent=rna-gnl|WGS:LIRP|mrna.WN51_04567
KQ435878.1	Genbank	exon	2770549	2770775	.	+	.	ID=exon-gnl|WGS:LIRP|mrna.WN51_04567-5;Parent=rna-gnl|WGS:LIRP|mrna.WN51_04567
KQ435878.1	Genbank	CDS	25440	25581	.	-	0	Name=KOX69896.1;ID=cds-KOX69896.1;Dbxref=InterPro:IPR007529%2CUniProtKB/Swiss-Prot:O43257%2CNCBI_GP:KOX69896.1;Parent=rna-gnl|WGS:LIRP|mrna.WN51_04408
KQ435878.1	Genbank	CDS	25038	25360	.	-	0	Name=KOX69896.1;ID=cds-KOX69896.1;Dbxref=InterPro:IPR007529%2CUniProtKB/Swiss-Prot:O43257%2CNCBI_GP:KOX69896.1;Parent=rna-gnl|WGS:LIRP|mrna.WN51_04408
KQ435878.1	Genbank	CDS	254186	254207	.	+	0	Name=KOX69906.1;ID=cds-KOX69906.1;Dbxref=InterPro:IPR001452%2CInterPro:IPR001478%2CInterPro:IPR008144%2CInterPro:IPR008145%2CUniProtKB/Swiss-Prot:Q8TDM6%2CNCBI_GP:KOX69906.1;Ontology_term=GO:0005515;Parent=rna-gnl|WGS:LIRP|mrna.WN51_04418
KQ435878.1	Genbank	CDS	254538	254685	.	+	0	Name=KOX69906.1;ID=cds-KOX69906.1;Dbxref=InterPro:IPR001452%2CInterPro:IPR001478%2CInterPro:IPR008144%2CInterPro:IPR008145%2CUniProtKB/Swiss-Prot:Q8TDM6%2CNCBI_GP:KOX69906.1;Ontology_term=GO:0005515;Parent=rna-gnl|WGS:LIRP|mrna.WN51_04418
KQ435878.1	Genbank	CDS	254821	255169	.	+	0	Name=KOX69906.1;ID=cds-KOX69906.1;Dbxref=InterPro:IPR001452%2CInterPro:IPR001478%2CInterPro:IPR008144%2CInterPro:IPR008145%2CUniProtKB/Swiss-Prot:Q8TDM6%2CNCBI_GP:KOX69906.1;Ontology_term=GO:0005515;Parent=rna-gnl|WGS:LIRP|mrna.WN51_04418
KQ435878.1	Genbank	CDS	255258	255677	.	+	0	Name=KOX69906.1;ID=cds-KOX69906.1;Dbxref=InterPro:IPR001452%2CInterPro:IPR001478%2CInterPro:IPR008144%2CInterPro:IPR008145%2CUniProtKB/Swiss-Prot:Q8TDM6%2CNCBI_GP:KOX69906.1;Ontology_term=GO:0005515;Parent=rna-gnl|WGS:LIRP|mrna.WN51_04418
KQ435878.1	Genbank	CDS	255814	255840	.	+	0	Name=KOX69906.1;ID=cds-KOX69906.1;Dbxref=InterPro:IPR001452%2CInterPro:IPR001478%2CInterPro:IPR008144%2CInterPro:IPR008145%2CUniProtKB/Swiss-Prot:Q8TDM6%2CNCBI_GP:KOX69906.1;Ontology_term=GO:0005515;Parent=rna-gnl|WGS:LIRP|mrna.WN51_04418
KQ435878.1	Genbank	CDS	255995	257083	.	+	0	Name=KOX69906.1;ID=cds-KOX69906.1;Dbxref=InterPro:IPR001452%2CInterPro:IPR001478%2CInterPro:IPR008144%2CInterPro:IPR008145%2CUniProtKB/Swiss-Prot:Q8TDM6%2CNCBI_GP:KOX69906.1;Ontology_term=GO:0005515;Parent=rna-gnl|WGS:LIRP|mrna.WN51_04418
KQ435878.1	Genbank	CDS	257177	259124	.	+	0	Name=KOX69906.1;ID=cds-KOX69906.1;Dbxref=InterPro:IPR001452%2CInterPro:IPR001478%2CInterPro:IPR008144%2CInterPro:IPR008145%2CUniProtKB/Swiss-Prot:Q8TDM6%2CNCBI_GP:KOX69906.1;Ontology_term=GO:0005515;Parent=rna-gnl|WGS:LIRP|mrna.WN51_04418
KQ435878.1	Genbank	CDS	259290	259457	.	+	0	Name=KOX69906.1;ID=cds-KOX69906.1;Dbxref=InterPro:IPR001452%2CInterPro:IPR001478%2CInterPro:IPR008144%2CInterPro:IPR008145%2CUniProtKB/Swiss-Prot:Q8TDM6%2CNCBI_GP:KOX69906.1;Ontology_term=GO:0005515;Parent=rna-gnl|WGS:LIRP|mrna.WN51_04418
KQ435878.1	Genbank	CDS	259620	260289	.	+	0	Name=KOX69906.1;ID=cds-KOX69906.1;Dbxref=InterPro:IPR001452%2CInterPro:IPR001478%2CInterPro:IPR008144%2CInterPro:IPR008145%2CUniProtKB/Swiss-Prot:Q8TDM6%2CNCBI_GP:KOX69906.1;Ontology_term=GO:0005515;Parent=rna-gnl|WGS:LIRP|mrna.WN51_04418
KQ435878.1	Genbank	CDS	260375	260616	.	+	0	Name=KOX69906.1;ID=cds-KOX69906.1;Dbxref=InterPro:IPR001452%2CInterPro:IPR001478%2CInterPro:IPR008144%2CInterPro:IPR008145%2CUniProtKB/Swiss-Prot:Q8TDM6%2CNCBI_GP:KOX69906.1;Ontology_term=GO:0005515;Parent=rna-gnl|WGS:LIRP|mrna.WN51_04418
KQ435878.1	Genbank	CDS	260697	260926	.	+	0	Name=KOX69906.1;ID=cds-KOX69906.1;Dbxref=InterPro:IPR001452%2CInterPro:IPR001478%2CInterPro:IPR008144%2CInterPro:IPR008145%2CUniProtKB/Swiss-Prot:Q8TDM6%2CNCBI_GP:KOX69906.1;Ontology_term=GO:0005515;Parent=rna-gnl|WGS:LIRP|mrna.WN51_04418
KQ435878.1	Genbank	CDS	261107	261326	.	+	0	Name=KOX69906.1;ID=cds-KOX69906.1;Dbxref=InterPro:IPR001452%2CInterPro:IPR001478%2CInterPro:IPR008144%2CInterPro:IPR008145%2CUniProtKB/Swiss-Prot:Q8TDM6%2CNCBI_GP:KOX69906.1;Ontology_term=GO:0005515;Parent=rna-gnl|WGS:LIRP|mrna.WN51_04418
KQ435878.1	Genbank	CDS	261408	261493	.	+	0	Name=KOX69906.1;ID=cds-KOX69906.1;Dbxref=InterPro:IPR001452%2CInterPro:IPR001478%2CInterPro:IPR008144%2CInterPro:IPR008145%2CUniProtKB/Swiss-Prot:Q8TDM6%2CNCBI_GP:KOX69906.1;Ontology_term=GO:0005515;Parent=rna-gnl|WGS:LIRP|mrna.WN51_04418
KQ435878.1	Genbank	CDS	262135	262221	.	+	0	Name=KOX69906.1;ID=cds-KOX69906.1;Dbxref=InterPro:IPR001452%2CInterPro:IPR001478%2CInterPro:IPR008144%2CInterPro:IPR008145%2CUniProtKB/Swiss-Prot:Q8TDM6%2CNCBI_GP:KOX69906.1;Ontology_term=GO:0005515;Parent=rna-gnl|WGS:LIRP|mrna.WN51_04418
KQ435878.1	Genbank	exon	295651	295778	.	-	.	ID=exon-gnl|WGS:LIRP|mrna.WN51_04420-3;Parent=rna-gnl|WGS:LIRP|mrna.WN51_04420
KQ435878.1	Genbank	exon	295333	295473	.	-	.	ID=exon-gnl|WGS:LIRP|mrna.WN51_04420-4;Parent=rna-gnl|WGS:LIRP|mrna.WN51_04420
KQ435878.1	Genbank	exon	296534	296669	.	-	.	ID=exon-gnl|WGS:LIRP|mrna.WN51_04420-1;Parent=rna-gnl|WGS:LIRP|mrna.WN51_04420
KQ435878.1	Genbank	exon	296077	296220	.	-	.	ID=exon-gnl|WGS:LIRP|mrna.WN51_04420-2;Parent=rna-gnl|WGS:LIRP|mrna.WN51_04420
KQ435878.1	Genbank	exon	293367	293558	.	-	.	ID=exon-gnl|WGS:LIRP|mrna.WN51_04420-7;Parent=rna-gnl|WGS:LIRP|mrna.WN51_04420
KQ435878.1	Genbank	exon	292999	293162	.	-	.	ID=exon-gnl|WGS:LIRP|mrna.WN51_04420-8;Parent=rna-gnl|WGS:LIRP|mrna.WN51_04420
KQ435878.1	Genbank	exon	294478	294769	.	-	.	ID=exon-gnl|WGS:LIRP|mrna.WN51_04420-5;Parent=rna-gnl|WGS:LIRP|mrna.WN51_04420
KQ435878.1	Genbank	exon	293757	293912	.	-	.	ID=exon-gnl|WGS:LIRP|mrna.WN51_04420-6;Parent=rna-gnl|WGS:LIRP|mrna.WN51_04420
KQ435878.1	Genbank	exon	2768867	2769013	.	+	.	ID=exon-gnl|WGS:LIRP|mrna.WN51_04566-1;Parent=rna-gnl|WGS:LIRP|mrna.WN51_04566
KQ435878.1	Genbank	exon	2769069	2769278	.	+	.	ID=exon-gnl|WGS:LIRP|mrna.WN51_04566-2;Parent=rna-gnl|WGS:LIRP|mrna.WN51_04566
KQ435878.1	Genbank	exon	2773583	2773843	.	-	.	ID=exon-gnl|WGS:LIRP|mrna.WN51_04568-2;Parent=rna-gnl|WGS:LIRP|mrna.WN51_04568
KQ435878.1	Genbank	exon	2773346	2773502	.	-	.	ID=exon-gnl|WGS:LIRP|mrna.WN51_04568-3;Parent=rna-gnl|WGS:LIRP|mrna.WN51_04568
KQ435878.1	Genbank	exon	2774339	2774401	.	-	.	ID=exon-gnl|WGS:LIRP|mrna.WN51_04568-1;Parent=rna-gnl|WGS:LIRP|mrna.WN51_04568
KQ435878.1	Genbank	exon	2771926	2771970	.	-	.	ID=exon-gnl|WGS:LIRP|mrna.WN51_04568-6;Parent=rna-gnl|WGS:LIRP|mrna.WN51_04568
KQ435878.1	Genbank	exon	2772425	2772609	.	-	.	ID=exon-gnl|WGS:LIRP|mrna.WN51_04568-4;Parent=rna-gnl|WGS:LIRP|mrna.WN51_04568
KQ435878.1	Genbank	exon	2772056	2772340	.	-	.	ID=exon-gnl|WGS:LIRP|mrna.WN51_04568-5;Parent=rna-gnl|WGS:LIRP|mrna.WN51_04568
KQ435878.1	Genbank	CDS	25661	25837	.	-	0	Name=KOX69897.1;ID=cds-KOX69897.1;Dbxref=InterPro:IPR009400%2CUniProtKB/Swiss-Prot:Q5ZKH0%2CNCBI_GP:KOX69897.1;Ontology_term=GO:0003677%2CGO:0006289;Parent=rna-gnl|WGS:LIRP|mrna.WN51_04409
KQ435878.1	Genbank	CDS	286747	287026	.	-	0	Name=KOX69907.1;ID=cds-KOX69907.1;Dbxref=InterPro:IPR011701%2CInterPro:IPR016196%2CInterPro:IPR020846%2CUniProtKB/Swiss-Prot:Q7RTY1%2CNCBI_GP:KOX69907.1;Ontology_term=GO:0016021%2CGO:0055085;Parent=rna-gnl|WGS:LIRP|mrna.WN51_04419
KQ435878.1	Genbank	CDS	285824	286068	.	-	0	Name=KOX69907.1;ID=cds-KOX69907.1;Dbxref=InterPro:IPR011701%2CInterPro:IPR016196%2CInterPro:IPR020846%2CUniProtKB/Swiss-Prot:Q7RTY1%2CNCBI_GP:KOX69907.1;Ontology_term=GO:0016021%2CGO:0055085;Parent=rna-gnl|WGS:LIRP|mrna.WN51_04419
KQ435878.1	Genbank	CDS	285149	285440	.	-	0	Name=KOX69907.1;ID=cds-KOX69907.1;Dbxref=InterPro:IPR011701%2CInterPro:IPR016196%2CInterPro:IPR020846%2CUniProtKB/Swiss-Prot:Q7RTY1%2CNCBI_GP:KOX69907.1;Ontology_term=GO:0016021%2CGO:0055085;Parent=rna-gnl|WGS:LIRP|mrna.WN51_04419
KQ435878.1	Genbank	CDS	284176	284495	.	-	0	Name=KOX69907.1;ID=cds-KOX69907.1;Dbxref=InterPro:IPR011701%2CInterPro:IPR016196%2CInterPro:IPR020846%2CUniProtKB/Swiss-Prot:Q7RTY1%2CNCBI_GP:KOX69907.1;Ontology_term=GO:0016021%2CGO:0055085;Parent=rna-gnl|WGS:LIRP|mrna.WN51_04419
KQ435878.1	Genbank	CDS	277254	277429	.	-	0	Name=KOX69907.1;ID=cds-KOX69907.1;Dbxref=InterPro:IPR011701%2CInterPro:IPR016196%2CInterPro:IPR020846%2CUniProtKB/Swiss-Prot:Q7RTY1%2CNCBI_GP:KOX69907.1;Ontology_term=GO:0016021%2CGO:0055085;Parent=rna-gnl|WGS:LIRP|mrna.WN51_04419
KQ435878.1	Genbank	CDS	276562	276702	.	-	0	Name=KOX69907.1;ID=cds-KOX69907.1;Dbxref=InterPro:IPR011701%2CInterPro:IPR016196%2CInterPro:IPR020846%2CUniProtKB/Swiss-Prot:Q7RTY1%2CNCBI_GP:KOX69907.1;Ontology_term=GO:0016021%2CGO:0055085;Parent=rna-gnl|WGS:LIRP|mrna.WN51_04419
KQ435878.1	Genbank	CDS	275680	276371	.	-	0	Name=KOX69907.1;ID=cds-KOX69907.1;Dbxref=InterPro:IPR011701%2CInterPro:IPR016196%2CInterPro:IPR020846%2CUniProtKB/Swiss-Prot:Q7RTY1%2CNCBI_GP:KOX69907.1;Ontology_term=GO:0016021%2CGO:0055085;Parent=rna-gnl|WGS:LIRP|mrna.WN51_04419
KQ435878.1	Genbank	CDS	275048	275300	.	-	0	Name=KOX69907.1;ID=cds-KOX69907.1;Dbxref=InterPro:IPR011701%2CInterPro:IPR016196%2CInterPro:IPR020846%2CUniProtKB/Swiss-Prot:Q7RTY1%2CNCBI_GP:KOX69907.1;Ontology_term=GO:0016021%2CGO:0055085;Parent=rna-gnl|WGS:LIRP|mrna.WN51_04419
KQ435878.1	Genbank	CDS	274776	274953	.	-	0	Name=KOX69907.1;ID=cds-KOX69907.1;Dbxref=InterPro:IPR011701%2CInterPro:IPR016196%2CInterPro:IPR020846%2CUniProtKB/Swiss-Prot:Q7RTY1%2CNCBI_GP:KOX69907.1;Ontology_term=GO:0016021%2CGO:0055085;Parent=rna-gnl|WGS:LIRP|mrna.WN51_04419
KQ435878.1	Genbank	CDS	2296441	2296621	.	+	0	Name=KOX69990.1;ID=cds-KOX69990.1;Dbxref=InterPro:IPR001356%2CInterPro:IPR009057%2CUniProtKB/Swiss-Prot:Q9PTU0%2CNCBI_GP:KOX69990.1;Ontology_term=GO:0003700%2CGO:0005515%2CGO:0043565%2CGO:0006355;Parent=rna-gnl|WGS:LIRP|mrna.WN51_04505
KQ435878.1	Genbank	CDS	2297500	2297540	.	+	0	Name=KOX69990.1;ID=cds-KOX69990.1;Dbxref=InterPro:IPR001356%2CInterPro:IPR009057%2CUniProtKB/Swiss-Prot:Q9PTU0%2CNCBI_GP:KOX69990.1;Ontology_term=GO:0003700%2CGO:0005515%2CGO:0043565%2CGO:0006355;Parent=rna-gnl|WGS:LIRP|mrna.WN51_04505
KQ435878.1	Genbank	CDS	2297686	2297827	.	+	0	Name=KOX69990.1;ID=cds-KOX69990.1;Dbxref=InterPro:IPR001356%2CInterPro:IPR009057%2CUniProtKB/Swiss-Prot:Q9PTU0%2CNCBI_GP:KOX69990.1;Ontology_term=GO:0003700%2CGO:0005515%2CGO:0043565%2CGO:0006355;Parent=rna-gnl|WGS:LIRP|mrna.WN51_04505
KQ435878.1	Genbank	CDS	2299628	2299699	.	+	0	Name=KOX69990.1;ID=cds-KOX69990.1;Dbxref=InterPro:IPR001356%2CInterPro:IPR009057%2CUniProtKB/Swiss-Prot:Q9PTU0%2CNCBI_GP:KOX69990.1;Ontology_term=GO:0003700%2CGO:0005515%2CGO:0043565%2CGO:0006355;Parent=rna-gnl|WGS:LIRP|mrna.WN51_04505
KQ435878.1	Genbank	CDS	2313427	2314290	.	+	0	Name=KOX69990.1;ID=cds-KOX69990.1;Dbxref=InterPro:IPR001356%2CInterPro:IPR009057%2CUniProtKB/Swiss-Prot:Q9PTU0%2CNCBI_GP:KOX69990.1;Ontology_term=GO:0003700%2CGO:0005515%2CGO:0043565%2CGO:0006355;Parent=rna-gnl|WGS:LIRP|mrna.WN51_04505
KQ435878.1	Genbank	CDS	2318122	2318280	.	+	0	Name=KOX69990.1;ID=cds-KOX69990.1;Dbxref=InterPro:IPR001356%2CInterPro:IPR009057%2CUniProtKB/Swiss-Prot:Q9PTU0%2CNCBI_GP:KOX69990.1;Ontology_term=GO:0003700%2CGO:0005515%2CGO:0043565%2CGO:0006355;Parent=rna-gnl|WGS:LIRP|mrna.WN51_04505
KQ435878.1	Genbank	CDS	2318597	2318806	.	+	0	Name=KOX69990.1;ID=cds-KOX69990.1;Dbxref=InterPro:IPR001356%2CInterPro:IPR009057%2CUniProtKB/Swiss-Prot:Q9PTU0%2CNCBI_GP:KOX69990.1;Ontology_term=GO:0003700%2CGO:0005515%2CGO:0043565%2CGO:0006355;Parent=rna-gnl|WGS:LIRP|mrna.WN51_04505
KQ435878.1	Genbank	CDS	2320313	2320593	.	+	0	Name=KOX69990.1;ID=cds-KOX69990.1;Dbxref=InterPro:IPR001356%2CInterPro:IPR009057%2CUniProtKB/Swiss-Prot:Q9PTU0%2CNCBI_GP:KOX69990.1;Ontology_term=GO:0003700%2CGO:0005515%2CGO:0043565%2CGO:0006355;Parent=rna-gnl|WGS:LIRP|mrna.WN51_04505
KQ435878.1	Genbank	CDS	2331762	2331778	.	+	0	Name=KOX69990.1;ID=cds-KOX69990.1;Dbxref=InterPro:IPR001356%2CInterPro:IPR009057%2CUniProtKB/Swiss-Prot:Q9PTU0%2CNCBI_GP:KOX69990.1;Ontology_term=GO:0003700%2CGO:0005515%2CGO:0043565%2CGO:0006355;Parent=rna-gnl|WGS:LIRP|mrna.WN51_04505
KQ435878.1	Genbank	CDS	2331807	2331966	.	+	0	Name=KOX69990.1;ID=cds-KOX69990.1;Dbxref=InterPro:IPR001356%2CInterPro:IPR009057%2CUniProtKB/Swiss-Prot:Q9PTU0%2CNCBI_GP:KOX69990.1;Ontology_term=GO:0003700%2CGO:0005515%2CGO:0043565%2CGO:0006355;Parent=rna-gnl|WGS:LIRP|mrna.WN51_04505
KQ435878.1	Genbank	CDS	2334311	2334346	.	+	0	Name=KOX69990.1;ID=cds-KOX69990.1;Dbxref=InterPro:IPR001356%2CInterPro:IPR009057%2CUniProtKB/Swiss-Prot:Q9PTU0%2CNCBI_GP:KOX69990.1;Ontology_term=GO:0003700%2CGO:0005515%2CGO:0043565%2CGO:0006355;Parent=rna-gnl|WGS:LIRP|mrna.WN51_04505
KQ435878.1	Genbank	CDS	2338551	2338556	.	+	0	Name=KOX69990.1;ID=cds-KOX69990.1;Dbxref=InterPro:IPR001356%2CInterPro:IPR009057%2CUniProtKB/Swiss-Prot:Q9PTU0%2CNCBI_GP:KOX69990.1;Ontology_term=GO:0003700%2CGO:0005515%2CGO:0043565%2CGO:0006355;Parent=rna-gnl|WGS:LIRP|mrna.WN51_04505
KQ435878.1	Genbank	CDS	2341085	2341318	.	+	0	Name=KOX69990.1;ID=cds-KOX69990.1;Dbxref=InterPro:IPR001356%2CInterPro:IPR009057%2CUniProtKB/Swiss-Prot:Q9PTU0%2CNCBI_GP:KOX69990.1;Ontology_term=GO:0003700%2CGO:0005515%2CGO:0043565%2CGO:0006355;Parent=rna-gnl|WGS:LIRP|mrna.WN51_04505
KQ435878.1	Genbank	CDS	2342812	2342865	.	+	0	Name=KOX69990.1;ID=cds-KOX69990.1;Dbxref=InterPro:IPR001356%2CInterPro:IPR009057%2CUniProtKB/Swiss-Prot:Q9PTU0%2CNCBI_GP:KOX69990.1;Ontology_term=GO:0003700%2CGO:0005515%2CGO:0043565%2CGO:0006355;Parent=rna-gnl|WGS:LIRP|mrna.WN51_04505
KQ435878.1	Genbank	exon	305675	305801	.	+	.	ID=exon-gnl|WGS:LIRP|mrna.WN51_04421-2;Parent=rna-gnl|WGS:LIRP|mrna.WN51_04421
KQ435878.1	Genbank	exon	307526	307740	.	+	.	ID=exon-gnl|WGS:LIRP|mrna.WN51_04421-3;Parent=rna-gnl|WGS:LIRP|mrna.WN51_04421
KQ435878.1	Genbank	exon	305015	305218	.	+	.	ID=exon-gnl|WGS:LIRP|mrna.WN51_04421-1;Parent=rna-gnl|WGS:LIRP|mrna.WN51_04421
KQ435878.1	Genbank	exon	309186	309445	.	+	.	ID=exon-gnl|WGS:LIRP|mrna.WN51_04421-6;Parent=rna-gnl|WGS:LIRP|mrna.WN51_04421
KQ435878.1	Genbank	exon	309760	310052	.	+	.	ID=exon-gnl|WGS:LIRP|mrna.WN51_04421-7;Parent=rna-gnl|WGS:LIRP|mrna.WN51_04421
KQ435878.1	Genbank	exon	307822	307912	.	+	.	ID=exon-gnl|WGS:LIRP|mrna.WN51_04421-4;Parent=rna-gnl|WGS:LIRP|mrna.WN51_04421
KQ435878.1	Genbank	exon	308404	308672	.	+	.	ID=exon-gnl|WGS:LIRP|mrna.WN51_04421-5;Parent=rna-gnl|WGS:LIRP|mrna.WN51_04421
KQ435878.1	Genbank	exon	310168	310362	.	+	.	ID=exon-gnl|WGS:LIRP|mrna.WN51_04421-8;Parent=rna-gnl|WGS:LIRP|mrna.WN51_04421
KQ435878.1	Genbank	exon	310793	310986	.	+	.	ID=exon-gnl|WGS:LIRP|mrna.WN51_04421-9;Parent=rna-gnl|WGS:LIRP|mrna.WN51_04421
KQ435878.1	Genbank	exon	344717	344827	.	-	.	ID=exon-gnl|WGS:LIRP|mrna.WN51_04427-13;Parent=rna-gnl|WGS:LIRP|mrna.WN51_04427
KQ435878.1	Genbank	exon	339006	339676	.	-	.	ID=exon-gnl|WGS:LIRP|mrna.WN51_04427-14;Parent=rna-gnl|WGS:LIRP|mrna.WN51_04427
KQ435878.1	Genbank	exon	338214	338568	.	-	.	ID=exon-gnl|WGS:LIRP|mrna.WN51_04427-15;Parent=rna-gnl|WGS:LIRP|mrna.WN51_04427
KQ435878.1	Genbank	exon	331515	331577	.	-	.	ID=exon-gnl|WGS:LIRP|mrna.WN51_04427-16;Parent=rna-gnl|WGS:LIRP|mrna.WN51_04427
KQ435878.1	Genbank	exon	368865	369012	.	-	.	ID=exon-gnl|WGS:LIRP|mrna.WN51_04427-10;Parent=rna-gnl|WGS:LIRP|mrna.WN51_04427
KQ435878.1	Genbank	exon	351873	351933	.	-	.	ID=exon-gnl|WGS:LIRP|mrna.WN51_04427-11;Parent=rna-gnl|WGS:LIRP|mrna.WN51_04427
KQ435878.1	Genbank	exon	347650	347817	.	-	.	ID=exon-gnl|WGS:LIRP|mrna.WN51_04427-12;Parent=rna-gnl|WGS:LIRP|mrna.WN51_04427
KQ435878.1	Genbank	CDS	1994	2198	.	+	0	Name=KOX69894.1;ID=cds-KOX69894.1;Dbxref=NCBI_GP:KOX69894.1;Parent=rna-gnl|WGS:LIRP|mrna.WN51_04406
KQ435878.1	Genbank	CDS	2821	2888	.	+	0	Name=KOX69894.1;ID=cds-KOX69894.1;Dbxref=NCBI_GP:KOX69894.1;Parent=rna-gnl|WGS:LIRP|mrna.WN51_04406
KQ435878.1	Genbank	CDS	14288	14362	.	+	0	Name=KOX69894.1;ID=cds-KOX69894.1;Dbxref=NCBI_GP:KOX69894.1;Parent=rna-gnl|WGS:LIRP|mrna.WN51_04406
KQ435878.1	Genbank	CDS	17464	17505	.	+	0	Name=KOX69894.1;ID=cds-KOX69894.1;Dbxref=NCBI_GP:KOX69894.1;Parent=rna-gnl|WGS:LIRP|mrna.WN51_04406
KQ435878.1	Genbank	CDS	19296	19376	.	+	0	Name=KOX69894.1;ID=cds-KOX69894.1;Dbxref=NCBI_GP:KOX69894.1;Parent=rna-gnl|WGS:LIRP|mrna.WN51_04406
KQ435878.1	Genbank	CDS	172692	172880	.	+	0	Name=KOX69903.1;ID=cds-KOX69903.1;Dbxref=NCBI_GP:KOX69903.1;Parent=rna-gnl|WGS:LIRP|mrna.WN51_04415
KQ435878.1	Genbank	CDS	176822	176913	.	+	0	Name=KOX69903.1;ID=cds-KOX69903.1;Dbxref=NCBI_GP:KOX69903.1;Parent=rna-gnl|WGS:LIRP|mrna.WN51_04415
KQ435878.1	Genbank	CDS	177859	177964	.	+	0	Name=KOX69903.1;ID=cds-KOX69903.1;Dbxref=NCBI_GP:KOX69903.1;Parent=rna-gnl|WGS:LIRP|mrna.WN51_04415
KQ435878.1	Genbank	CDS	178554	178646	.	+	0	Name=KOX69903.1;ID=cds-KOX69903.1;Dbxref=NCBI_GP:KOX69903.1;Parent=rna-gnl|WGS:LIRP|mrna.WN51_04415
KQ435878.1	Genbank	CDS	181165	181323	.	+	0	Name=KOX69903.1;ID=cds-KOX69903.1;Dbxref=NCBI_GP:KOX69903.1;Parent=rna-gnl|WGS:LIRP|mrna.WN51_04415
KQ435878.1	Genbank	CDS	185354	185503	.	+	0	Name=KOX69903.1;ID=cds-KOX69903.1;Dbxref=NCBI_GP:KOX69903.1;Parent=rna-gnl|WGS:LIRP|mrna.WN51_04415
KQ435878.1	Genbank	exon	2766157	2766229	.	+	.	ID=exon-gnl|WGS:LIRP|mrna.WN51_04564-2;Parent=rna-gnl|WGS:LIRP|mrna.WN51_04564
KQ435878.1	Genbank	exon	2766330	2766367	.	+	.	ID=exon-gnl|WGS:LIRP|mrna.WN51_04564-3;Parent=rna-gnl|WGS:LIRP|mrna.WN51_04564
KQ435878.1	Genbank	exon	2765576	2765659	.	+	.	ID=exon-gnl|WGS:LIRP|mrna.WN51_04564-1;Parent=rna-gnl|WGS:LIRP|mrna.WN51_04564
KQ435878.1	Genbank	CDS	22752	22920	.	-	0	Name=KOX69895.1;ID=cds-KOX69895.1;Dbxref=InterPro:IPR005522%2CUniProtKB/Swiss-Prot:Q8NFU5%2CNCBI_GP:KOX69895.1;Ontology_term=GO:0008440;Parent=rna-gnl|WGS:LIRP|mrna.WN51_04407
KQ435878.1	Genbank	CDS	22229	22408	.	-	0	Name=KOX69895.1;ID=cds-KOX69895.1;Dbxref=InterPro:IPR005522%2CUniProtKB/Swiss-Prot:Q8NFU5%2CNCBI_GP:KOX69895.1;Ontology_term=GO:0008440;Parent=rna-gnl|WGS:LIRP|mrna.WN51_04407
KQ435878.1	Genbank	CDS	21272	21532	.	-	0	Name=KOX69895.1;ID=cds-KOX69895.1;Dbxref=InterPro:IPR005522%2CUniProtKB/Swiss-Prot:Q8NFU5%2CNCBI_GP:KOX69895.1;Ontology_term=GO:0008440;Parent=rna-gnl|WGS:LIRP|mrna.WN51_04407
KQ435878.1	Genbank	CDS	20272	20987	.	-	0	Name=KOX69895.1;ID=cds-KOX69895.1;Dbxref=InterPro:IPR005522%2CUniProtKB/Swiss-Prot:Q8NFU5%2CNCBI_GP:KOX69895.1;Ontology_term=GO:0008440;Parent=rna-gnl|WGS:LIRP|mrna.WN51_04407
KQ435878.1	Genbank	CDS	204455	204649	.	-	0	Name=KOX69905.1;ID=cds-KOX69905.1;Dbxref=NCBI_GP:KOX69905.1;Parent=rna-gnl|WGS:LIRP|mrna.WN51_04417
KQ435878.1	Genbank	CDS	186906	187049	.	+	0	Name=KOX69904.1;ID=cds-KOX69904.1;Dbxref=InterPro:IPR000331%2CUniProtKB/Swiss-Prot:P47736%2CNCBI_GP:KOX69904.1;Ontology_term=GO:0005096%2CGO:0005622%2CGO:0051056;Parent=rna-gnl|WGS:LIRP|mrna.WN51_04416
KQ435878.1	Genbank	CDS	231089	231397	.	+	0	Name=KOX69904.1;ID=cds-KOX69904.1;Dbxref=InterPro:IPR000331%2CUniProtKB/Swiss-Prot:P47736%2CNCBI_GP:KOX69904.1;Ontology_term=GO:0005096%2CGO:0005622%2CGO:0051056;Parent=rna-gnl|WGS:LIRP|mrna.WN51_04416
KQ435878.1	Genbank	CDS	244345	244527	.	+	0	Name=KOX69904.1;ID=cds-KOX69904.1;Dbxref=InterPro:IPR000331%2CUniProtKB/Swiss-Prot:P47736%2CNCBI_GP:KOX69904.1;Ontology_term=GO:0005096%2CGO:0005622%2CGO:0051056;Parent=rna-gnl|WGS:LIRP|mrna.WN51_04416
KQ435878.1	Genbank	CDS	246162	246400	.	+	0	Name=KOX69904.1;ID=cds-KOX69904.1;Dbxref=InterPro:IPR000331%2CUniProtKB/Swiss-Prot:P47736%2CNCBI_GP:KOX69904.1;Ontology_term=GO:0005096%2CGO:0005622%2CGO:0051056;Parent=rna-gnl|WGS:LIRP|mrna.WN51_04416
KQ435878.1	Genbank	CDS	246694	246966	.	+	0	Name=KOX69904.1;ID=cds-KOX69904.1;Dbxref=InterPro:IPR000331%2CUniProtKB/Swiss-Prot:P47736%2CNCBI_GP:KOX69904.1;Ontology_term=GO:0005096%2CGO:0005622%2CGO:0051056;Parent=rna-gnl|WGS:LIRP|mrna.WN51_04416
KQ435878.1	Genbank	CDS	247228	247393	.	+	0	Name=KOX69904.1;ID=cds-KOX69904.1;Dbxref=InterPro:IPR000331%2CUniProtKB/Swiss-Prot:P47736%2CNCBI_GP:KOX69904.1;Ontology_term=GO:0005096%2CGO:0005622%2CGO:0051056;Parent=rna-gnl|WGS:LIRP|mrna.WN51_04416
KQ435878.1	Genbank	CDS	247529	248012	.	+	0	Name=KOX69904.1;ID=cds-KOX69904.1;Dbxref=InterPro:IPR000331%2CUniProtKB/Swiss-Prot:P47736%2CNCBI_GP:KOX69904.1;Ontology_term=GO:0005096%2CGO:0005622%2CGO:0051056;Parent=rna-gnl|WGS:LIRP|mrna.WN51_04416
KQ435878.1	Genbank	CDS	248139	248371	.	+	0	Name=KOX69904.1;ID=cds-KOX69904.1;Dbxref=InterPro:IPR000331%2CUniProtKB/Swiss-Prot:P47736%2CNCBI_GP:KOX69904.1;Ontology_term=GO:0005096%2CGO:0005622%2CGO:0051056;Parent=rna-gnl|WGS:LIRP|mrna.WN51_04416
KQ435878.1	Genbank	CDS	248448	248609	.	+	0	Name=KOX69904.1;ID=cds-KOX69904.1;Dbxref=InterPro:IPR000331%2CUniProtKB/Swiss-Prot:P47736%2CNCBI_GP:KOX69904.1;Ontology_term=GO:0005096%2CGO:0005622%2CGO:0051056;Parent=rna-gnl|WGS:LIRP|mrna.WN51_04416
KQ435878.1	Genbank	exon	2767558	2767606	.	+	.	ID=exon-gnl|WGS:LIRP|mrna.WN51_04565-1;Parent=rna-gnl|WGS:LIRP|mrna.WN51_04565
KQ435878.1	Genbank	exon	2767721	2767947	.	+	.	ID=exon-gnl|WGS:LIRP|mrna.WN51_04565-2;Parent=rna-gnl|WGS:LIRP|mrna.WN51_04565
KQ435878.1	Genbank	exon	2768443	2768561	.	+	.	ID=exon-gnl|WGS:LIRP|mrna.WN51_04565-5;Parent=rna-gnl|WGS:LIRP|mrna.WN51_04565
KQ435878.1	Genbank	exon	2768011	2768200	.	+	.	ID=exon-gnl|WGS:LIRP|mrna.WN51_04565-3;Parent=rna-gnl|WGS:LIRP|mrna.WN51_04565
KQ435878.1	Genbank	exon	2768271	2768354	.	+	.	ID=exon-gnl|WGS:LIRP|mrna.WN51_04565-4;Parent=rna-gnl|WGS:LIRP|mrna.WN51_04565
KQ435878.1	Genbank	exon	1615016	1615067	.	+	.	ID=exon-gnl|WGS:LIRP|mrna.WN51_04469-4;Parent=rna-gnl|WGS:LIRP|mrna.WN51_04469
KQ435878.1	Genbank	exon	1610239	1610323	.	+	.	ID=exon-gnl|WGS:LIRP|mrna.WN51_04469-1;Parent=rna-gnl|WGS:LIRP|mrna.WN51_04469
KQ435878.1	Genbank	exon	1611302	1611396	.	+	.	ID=exon-gnl|WGS:LIRP|mrna.WN51_04469-2;Parent=rna-gnl|WGS:LIRP|mrna.WN51_04469
KQ435878.1	Genbank	exon	1613972	1613988	.	+	.	ID=exon-gnl|WGS:LIRP|mrna.WN51_04469-3;Parent=rna-gnl|WGS:LIRP|mrna.WN51_04469
KQ435878.1	Genbank	exon	2758701	2758754	.	+	.	ID=exon-gnl|WGS:LIRP|mrna.WN51_04562-1;Parent=rna-gnl|WGS:LIRP|mrna.WN51_04562
KQ435878.1	Genbank	exon	2759646	2760077	.	+	.	ID=exon-gnl|WGS:LIRP|mrna.WN51_04562-4;Parent=rna-gnl|WGS:LIRP|mrna.WN51_04562
KQ435878.1	Genbank	exon	2758836	2758889	.	+	.	ID=exon-gnl|WGS:LIRP|mrna.WN51_04562-2;Parent=rna-gnl|WGS:LIRP|mrna.WN51_04562
KQ435878.1	Genbank	exon	2758969	2759559	.	+	.	ID=exon-gnl|WGS:LIRP|mrna.WN51_04562-3;Parent=rna-gnl|WGS:LIRP|mrna.WN51_04562
KQ435878.1	Genbank	CDS	37732	37872	.	+	0	Name=KOX69901.1;ID=cds-KOX69901.1;Dbxref=NCBI_GP:KOX69901.1;Parent=rna-gnl|WGS:LIRP|mrna.WN51_04413
KQ435878.1	Genbank	CDS	38288	38481	.	+	0	Name=KOX69901.1;ID=cds-KOX69901.1;Dbxref=NCBI_GP:KOX69901.1;Parent=rna-gnl|WGS:LIRP|mrna.WN51_04413
KQ435878.1	Genbank	CDS	39307	39412	.	+	0	Name=KOX69901.1;ID=cds-KOX69901.1;Dbxref=NCBI_GP:KOX69901.1;Parent=rna-gnl|WGS:LIRP|mrna.WN51_04413
KQ435878.1	Genbank	exon	1557777	1557945	.	-	.	ID=exon-gnl|WGS:LIRP|mrna.WN51_04468-9;Parent=rna-gnl|WGS:LIRP|mrna.WN51_04468
KQ435878.1	Genbank	exon	1563485	1563545	.	-	.	ID=exon-gnl|WGS:LIRP|mrna.WN51_04468-5;Parent=rna-gnl|WGS:LIRP|mrna.WN51_04468
KQ435878.1	Genbank	exon	1561451	1561461	.	-	.	ID=exon-gnl|WGS:LIRP|mrna.WN51_04468-6;Parent=rna-gnl|WGS:LIRP|mrna.WN51_04468
KQ435878.1	Genbank	exon	1560282	1560351	.	-	.	ID=exon-gnl|WGS:LIRP|mrna.WN51_04468-7;Parent=rna-gnl|WGS:LIRP|mrna.WN51_04468
KQ435878.1	Genbank	exon	1560180	1560197	.	-	.	ID=exon-gnl|WGS:LIRP|mrna.WN51_04468-8;Parent=rna-gnl|WGS:LIRP|mrna.WN51_04468
KQ435878.1	Genbank	exon	1593870	1593971	.	-	.	ID=exon-gnl|WGS:LIRP|mrna.WN51_04468-1;Parent=rna-gnl|WGS:LIRP|mrna.WN51_04468
KQ435878.1	Genbank	exon	1582057	1582244	.	-	.	ID=exon-gnl|WGS:LIRP|mrna.WN51_04468-2;Parent=rna-gnl|WGS:LIRP|mrna.WN51_04468
KQ435878.1	Genbank	exon	1581470	1581575	.	-	.	ID=exon-gnl|WGS:LIRP|mrna.WN51_04468-3;Parent=rna-gnl|WGS:LIRP|mrna.WN51_04468
KQ435878.1	Genbank	exon	1568875	1569041	.	-	.	ID=exon-gnl|WGS:LIRP|mrna.WN51_04468-4;Parent=rna-gnl|WGS:LIRP|mrna.WN51_04468
KQ435878.1	Genbank	CDS	116515	116685	.	-	0	Name=KOX69902.1;ID=cds-KOX69902.1;Dbxref=NCBI_GP:KOX69902.1;Parent=rna-gnl|WGS:LIRP|mrna.WN51_04414
KQ435878.1	Genbank	exon	2761316	2761438	.	+	.	ID=exon-gnl|WGS:LIRP|mrna.WN51_04563-3;Parent=rna-gnl|WGS:LIRP|mrna.WN51_04563
KQ435878.1	Genbank	exon	2761510	2761754	.	+	.	ID=exon-gnl|WGS:LIRP|mrna.WN51_04563-4;Parent=rna-gnl|WGS:LIRP|mrna.WN51_04563
KQ435878.1	Genbank	exon	2760597	2760683	.	+	.	ID=exon-gnl|WGS:LIRP|mrna.WN51_04563-1;Parent=rna-gnl|WGS:LIRP|mrna.WN51_04563
KQ435878.1	Genbank	exon	2761036	2761231	.	+	.	ID=exon-gnl|WGS:LIRP|mrna.WN51_04563-2;Parent=rna-gnl|WGS:LIRP|mrna.WN51_04563
KQ435878.1	Genbank	exon	2762727	2762931	.	+	.	ID=exon-gnl|WGS:LIRP|mrna.WN51_04563-7;Parent=rna-gnl|WGS:LIRP|mrna.WN51_04563
KQ435878.1	Genbank	exon	2762997	2763143	.	+	.	ID=exon-gnl|WGS:LIRP|mrna.WN51_04563-8;Parent=rna-gnl|WGS:LIRP|mrna.WN51_04563
KQ435878.1	Genbank	exon	2762004	2762243	.	+	.	ID=exon-gnl|WGS:LIRP|mrna.WN51_04563-5;Parent=rna-gnl|WGS:LIRP|mrna.WN51_04563
KQ435878.1	Genbank	exon	2762360	2762648	.	+	.	ID=exon-gnl|WGS:LIRP|mrna.WN51_04563-6;Parent=rna-gnl|WGS:LIRP|mrna.WN51_04563
KQ435878.1	Genbank	exon	2763216	2763299	.	+	.	ID=exon-gnl|WGS:LIRP|mrna.WN51_04563-9;Parent=rna-gnl|WGS:LIRP|mrna.WN51_04563
KQ435878.1	Genbank	exon	2748867	2748987	.	-	.	ID=exon-gnl|WGS:LIRP|mrna.WN51_04560-2;Parent=rna-gnl|WGS:LIRP|mrna.WN51_04560
KQ435878.1	Genbank	exon	2748681	2748793	.	-	.	ID=exon-gnl|WGS:LIRP|mrna.WN51_04560-3;Parent=rna-gnl|WGS:LIRP|mrna.WN51_04560
KQ435878.1	Genbank	exon	2749683	2749821	.	-	.	ID=exon-gnl|WGS:LIRP|mrna.WN51_04560-1;Parent=rna-gnl|WGS:LIRP|mrna.WN51_04560
KQ435878.1	Genbank	exon	2748110	2748219	.	-	.	ID=exon-gnl|WGS:LIRP|mrna.WN51_04560-6;Parent=rna-gnl|WGS:LIRP|mrna.WN51_04560
KQ435878.1	Genbank	exon	2747824	2748030	.	-	.	ID=exon-gnl|WGS:LIRP|mrna.WN51_04560-7;Parent=rna-gnl|WGS:LIRP|mrna.WN51_04560
KQ435878.1	Genbank	exon	2748483	2748615	.	-	.	ID=exon-gnl|WGS:LIRP|mrna.WN51_04560-4;Parent=rna-gnl|WGS:LIRP|mrna.WN51_04560
KQ435878.1	Genbank	exon	2748289	2748411	.	-	.	ID=exon-gnl|WGS:LIRP|mrna.WN51_04560-5;Parent=rna-gnl|WGS:LIRP|mrna.WN51_04560
KQ435878.1	Genbank	exon	2747063	2747739	.	-	.	ID=exon-gnl|WGS:LIRP|mrna.WN51_04560-8;Parent=rna-gnl|WGS:LIRP|mrna.WN51_04560
KQ435878.1	Genbank	CDS	2551465	2551624	.	-	0	Name=KOX70019.1;ID=cds-KOX70019.1;Dbxref=InterPro:IPR001611%2CInterPro:IPR003591%2CUniProtKB/Swiss-Prot:O75325%2CNCBI_GP:KOX70019.1;Ontology_term=GO:0005515;Parent=rna-gnl|WGS:LIRP|mrna.WN51_04534
KQ435878.1	Genbank	CDS	2550532	2550803	.	-	0	Name=KOX70019.1;ID=cds-KOX70019.1;Dbxref=InterPro:IPR001611%2CInterPro:IPR003591%2CUniProtKB/Swiss-Prot:O75325%2CNCBI_GP:KOX70019.1;Ontology_term=GO:0005515;Parent=rna-gnl|WGS:LIRP|mrna.WN51_04534
KQ435878.1	Genbank	CDS	2549898	2550157	.	-	0	Name=KOX70019.1;ID=cds-KOX70019.1;Dbxref=InterPro:IPR001611%2CInterPro:IPR003591%2CUniProtKB/Swiss-Prot:O75325%2CNCBI_GP:KOX70019.1;Ontology_term=GO:0005515;Parent=rna-gnl|WGS:LIRP|mrna.WN51_04534
KQ435878.1	Genbank	CDS	2549194	2549494	.	-	0	Name=KOX70019.1;ID=cds-KOX70019.1;Dbxref=InterPro:IPR001611%2CInterPro:IPR003591%2CUniProtKB/Swiss-Prot:O75325%2CNCBI_GP:KOX70019.1;Ontology_term=GO:0005515;Parent=rna-gnl|WGS:LIRP|mrna.WN51_04534
KQ435878.1	Genbank	CDS	2548439	2548600	.	-	0	Name=KOX70019.1;ID=cds-KOX70019.1;Dbxref=InterPro:IPR001611%2CInterPro:IPR003591%2CUniProtKB/Swiss-Prot:O75325%2CNCBI_GP:KOX70019.1;Ontology_term=GO:0005515;Parent=rna-gnl|WGS:LIRP|mrna.WN51_04534
KQ435878.1	Genbank	CDS	2547206	2547535	.	-	0	Name=KOX70019.1;ID=cds-KOX70019.1;Dbxref=InterPro:IPR001611%2CInterPro:IPR003591%2CUniProtKB/Swiss-Prot:O75325%2CNCBI_GP:KOX70019.1;Ontology_term=GO:0005515;Parent=rna-gnl|WGS:LIRP|mrna.WN51_04534
KQ435878.1	Genbank	exon	1454805	1454837	.	-	.	ID=exon-gnl|WGS:LIRP|mrna.WN51_04466-1;Parent=rna-gnl|WGS:LIRP|mrna.WN51_04466
KQ435878.1	Genbank	exon	1451435	1451542	.	-	.	ID=exon-gnl|WGS:LIRP|mrna.WN51_04466-2;Parent=rna-gnl|WGS:LIRP|mrna.WN51_04466
KQ435878.1	Genbank	exon	1442621	1442731	.	-	.	ID=exon-gnl|WGS:LIRP|mrna.WN51_04466-7;Parent=rna-gnl|WGS:LIRP|mrna.WN51_04466
KQ435878.1	Genbank	exon	1440214	1440599	.	-	.	ID=exon-gnl|WGS:LIRP|mrna.WN51_04466-8;Parent=rna-gnl|WGS:LIRP|mrna.WN51_04466
KQ435878.1	Genbank	exon	1439296	1439567	.	-	.	ID=exon-gnl|WGS:LIRP|mrna.WN51_04466-9;Parent=rna-gnl|WGS:LIRP|mrna.WN51_04466
KQ435878.1	Genbank	exon	1447277	1447419	.	-	.	ID=exon-gnl|WGS:LIRP|mrna.WN51_04466-3;Parent=rna-gnl|WGS:LIRP|mrna.WN51_04466
KQ435878.1	Genbank	exon	1446963	1447154	.	-	.	ID=exon-gnl|WGS:LIRP|mrna.WN51_04466-4;Parent=rna-gnl|WGS:LIRP|mrna.WN51_04466
KQ435878.1	Genbank	exon	1446750	1446836	.	-	.	ID=exon-gnl|WGS:LIRP|mrna.WN51_04466-5;Parent=rna-gnl|WGS:LIRP|mrna.WN51_04466
KQ435878.1	Genbank	exon	1444043	1446653	.	-	.	ID=exon-gnl|WGS:LIRP|mrna.WN51_04466-6;Parent=rna-gnl|WGS:LIRP|mrna.WN51_04466
KQ435878.1	Genbank	exon	2757851	2757928	.	-	.	ID=exon-gnl|WGS:LIRP|mrna.WN51_04561-1;Parent=rna-gnl|WGS:LIRP|mrna.WN51_04561
KQ435878.1	Genbank	exon	2756754	2757023	.	-	.	ID=exon-gnl|WGS:LIRP|mrna.WN51_04561-2;Parent=rna-gnl|WGS:LIRP|mrna.WN51_04561
KQ435878.1	Genbank	exon	2752979	2753638	.	-	.	ID=exon-gnl|WGS:LIRP|mrna.WN51_04561-5;Parent=rna-gnl|WGS:LIRP|mrna.WN51_04561
KQ435878.1	Genbank	exon	2752510	2752898	.	-	.	ID=exon-gnl|WGS:LIRP|mrna.WN51_04561-6;Parent=rna-gnl|WGS:LIRP|mrna.WN51_04561
KQ435878.1	Genbank	exon	2754013	2756674	.	-	.	ID=exon-gnl|WGS:LIRP|mrna.WN51_04561-3;Parent=rna-gnl|WGS:LIRP|mrna.WN51_04561
KQ435878.1	Genbank	exon	2753729	2753934	.	-	.	ID=exon-gnl|WGS:LIRP|mrna.WN51_04561-4;Parent=rna-gnl|WGS:LIRP|mrna.WN51_04561
KQ435878.1	Genbank	exon	1436945	1437431	.	-	.	ID=exon-gnl|WGS:LIRP|mrna.WN51_04466-12;Parent=rna-gnl|WGS:LIRP|mrna.WN51_04466
KQ435878.1	Genbank	exon	2750844	2751985	.	-	.	ID=exon-gnl|WGS:LIRP|mrna.WN51_04561-9;Parent=rna-gnl|WGS:LIRP|mrna.WN51_04561
KQ435878.1	Genbank	exon	2752305	2752432	.	-	.	ID=exon-gnl|WGS:LIRP|mrna.WN51_04561-7;Parent=rna-gnl|WGS:LIRP|mrna.WN51_04561
KQ435878.1	Genbank	exon	2752067	2752255	.	-	.	ID=exon-gnl|WGS:LIRP|mrna.WN51_04561-8;Parent=rna-gnl|WGS:LIRP|mrna.WN51_04561
KQ435878.1	Genbank	exon	1439187	1439253	.	-	.	ID=exon-gnl|WGS:LIRP|mrna.WN51_04466-10;Parent=rna-gnl|WGS:LIRP|mrna.WN51_04466
KQ435878.1	Genbank	exon	1438387	1438788	.	-	.	ID=exon-gnl|WGS:LIRP|mrna.WN51_04466-11;Parent=rna-gnl|WGS:LIRP|mrna.WN51_04466
KQ435878.1	Genbank	CDS	2545632	2545787	.	-	0	Name=KOX70018.1;ID=cds-KOX70018.1;Dbxref=NCBI_GP:KOX70018.1;Parent=rna-gnl|WGS:LIRP|mrna.WN51_04533
KQ435878.1	Genbank	CDS	30246	30610	.	+	0	Name=KOX69900.1;ID=cds-KOX69900.1;Dbxref=NCBI_GP:KOX69900.1;Parent=rna-gnl|WGS:LIRP|mrna.WN51_04412
KQ435878.1	Genbank	CDS	30706	30718	.	+	0	Name=KOX69900.1;ID=cds-KOX69900.1;Dbxref=NCBI_GP:KOX69900.1;Parent=rna-gnl|WGS:LIRP|mrna.WN51_04412
KQ435878.1	Genbank	exon	1504417	1504449	.	-	.	ID=exon-gnl|WGS:LIRP|mrna.WN51_04467-1;Parent=rna-gnl|WGS:LIRP|mrna.WN51_04467
KQ435878.1	Genbank	exon	1495924	1496047	.	-	.	ID=exon-gnl|WGS:LIRP|mrna.WN51_04467-6;Parent=rna-gnl|WGS:LIRP|mrna.WN51_04467
KQ435878.1	Genbank	exon	1495235	1495396	.	-	.	ID=exon-gnl|WGS:LIRP|mrna.WN51_04467-7;Parent=rna-gnl|WGS:LIRP|mrna.WN51_04467
KQ435878.1	Genbank	exon	1494726	1494890	.	-	.	ID=exon-gnl|WGS:LIRP|mrna.WN51_04467-8;Parent=rna-gnl|WGS:LIRP|mrna.WN51_04467
KQ435878.1	Genbank	exon	1493854	1494092	.	-	.	ID=exon-gnl|WGS:LIRP|mrna.WN51_04467-9;Parent=rna-gnl|WGS:LIRP|mrna.WN51_04467
KQ435878.1	Genbank	exon	1500843	1500929	.	-	.	ID=exon-gnl|WGS:LIRP|mrna.WN51_04467-2;Parent=rna-gnl|WGS:LIRP|mrna.WN51_04467
KQ435878.1	Genbank	exon	1498608	1498769	.	-	.	ID=exon-gnl|WGS:LIRP|mrna.WN51_04467-3;Parent=rna-gnl|WGS:LIRP|mrna.WN51_04467
KQ435878.1	Genbank	exon	1497697	1497866	.	-	.	ID=exon-gnl|WGS:LIRP|mrna.WN51_04467-4;Parent=rna-gnl|WGS:LIRP|mrna.WN51_04467
KQ435878.1	Genbank	exon	1496416	1496495	.	-	.	ID=exon-gnl|WGS:LIRP|mrna.WN51_04467-5;Parent=rna-gnl|WGS:LIRP|mrna.WN51_04467
KQ435878.1	Genbank	CDS	1406510	1406695	.	-	0	Name=KOX69949.1;ID=cds-KOX69949.1;Dbxref=InterPro:IPR011598%2CUniProtKB/Swiss-Prot:O16867%2CNCBI_GP:KOX69949.1;Parent=rna-gnl|WGS:LIRP|mrna.WN51_04464
KQ435878.1	Genbank	CDS	1405835	1406344	.	-	0	Name=KOX69949.1;ID=cds-KOX69949.1;Dbxref=InterPro:IPR011598%2CUniProtKB/Swiss-Prot:O16867%2CNCBI_GP:KOX69949.1;Parent=rna-gnl|WGS:LIRP|mrna.WN51_04464
KQ435878.1	Genbank	exon	1406510	1406695	.	-	.	ID=exon-gnl|WGS:LIRP|mrna.WN51_04464-1;Parent=rna-gnl|WGS:LIRP|mrna.WN51_04464
KQ435878.1	Genbank	exon	1405835	1406344	.	-	.	ID=exon-gnl|WGS:LIRP|mrna.WN51_04464-2;Parent=rna-gnl|WGS:LIRP|mrna.WN51_04464
KQ435878.1	Genbank	CDS	2541797	2542135	.	-	0	Name=KOX70017.1;ID=cds-KOX70017.1;Dbxref=InterPro:IPR001356%2CInterPro:IPR009057%2CInterPro:IPR020479%2CUniProtKB/Swiss-Prot:Q04787%2CNCBI_GP:KOX70017.1;Ontology_term=GO:0003700%2CGO:0005515%2CGO:0043565%2CGO:0006355;Parent=rna-gnl|WGS:LIRP|mrna.WN51_04532
KQ435878.1	Genbank	CDS	2540830	2541114	.	-	0	Name=KOX70017.1;ID=cds-KOX70017.1;Dbxref=InterPro:IPR001356%2CInterPro:IPR009057%2CInterPro:IPR020479%2CUniProtKB/Swiss-Prot:Q04787%2CNCBI_GP:KOX70017.1;Ontology_term=GO:0003700%2CGO:0005515%2CGO:0043565%2CGO:0006355;Parent=rna-gnl|WGS:LIRP|mrna.WN51_04532
KQ435878.1	Genbank	CDS	2540330	2540390	.	-	0	Name=KOX70016.1;ID=cds-KOX70016.1;Dbxref=NCBI_GP:KOX70016.1;Parent=rna-gnl|WGS:LIRP|mrna.WN51_04531
KQ435878.1	Genbank	CDS	2538994	2539082	.	-	0	Name=KOX70016.1;ID=cds-KOX70016.1;Dbxref=NCBI_GP:KOX70016.1;Parent=rna-gnl|WGS:LIRP|mrna.WN51_04531
KQ435878.1	Genbank	CDS	2538498	2538533	.	-	0	Name=KOX70016.1;ID=cds-KOX70016.1;Dbxref=NCBI_GP:KOX70016.1;Parent=rna-gnl|WGS:LIRP|mrna.WN51_04531
KQ435878.1	Genbank	exon	1425728	1426025	.	+	.	ID=exon-gnl|WGS:LIRP|mrna.WN51_04465-1;Parent=rna-gnl|WGS:LIRP|mrna.WN51_04465
KQ435878.1	Genbank	exon	1426749	1427020	.	+	.	ID=exon-gnl|WGS:LIRP|mrna.WN51_04465-2;Parent=rna-gnl|WGS:LIRP|mrna.WN51_04465
KQ435878.1	Genbank	exon	1427300	1427464	.	+	.	ID=exon-gnl|WGS:LIRP|mrna.WN51_04465-3;Parent=rna-gnl|WGS:LIRP|mrna.WN51_04465
KQ435878.1	Genbank	exon	1431242	1431801	.	+	.	ID=exon-gnl|WGS:LIRP|mrna.WN51_04465-8;Parent=rna-gnl|WGS:LIRP|mrna.WN51_04465
KQ435878.1	Genbank	exon	1432047	1432355	.	+	.	ID=exon-gnl|WGS:LIRP|mrna.WN51_04465-9;Parent=rna-gnl|WGS:LIRP|mrna.WN51_04465
KQ435878.1	Genbank	exon	1428205	1428885	.	+	.	ID=exon-gnl|WGS:LIRP|mrna.WN51_04465-4;Parent=rna-gnl|WGS:LIRP|mrna.WN51_04465
KQ435878.1	Genbank	exon	1429286	1429810	.	+	.	ID=exon-gnl|WGS:LIRP|mrna.WN51_04465-5;Parent=rna-gnl|WGS:LIRP|mrna.WN51_04465
KQ435878.1	Genbank	exon	1430156	1430508	.	+	.	ID=exon-gnl|WGS:LIRP|mrna.WN51_04465-6;Parent=rna-gnl|WGS:LIRP|mrna.WN51_04465
KQ435878.1	Genbank	exon	1430675	1430889	.	+	.	ID=exon-gnl|WGS:LIRP|mrna.WN51_04465-7;Parent=rna-gnl|WGS:LIRP|mrna.WN51_04465
KQ435878.1	Genbank	CDS	2769417	2769667	.	+	0	Name=KOX70050.1;ID=cds-KOX70050.1;Dbxref=UniProtKB/Swiss-Prot:Q5F204%2CNCBI_GP:KOX70050.1;Parent=rna-gnl|WGS:LIRP|mrna.WN51_04567
KQ435878.1	Genbank	CDS	2769734	2770023	.	+	0	Name=KOX70050.1;ID=cds-KOX70050.1;Dbxref=UniProtKB/Swiss-Prot:Q5F204%2CNCBI_GP:KOX70050.1;Parent=rna-gnl|WGS:LIRP|mrna.WN51_04567
KQ435878.1	Genbank	CDS	2770110	2770294	.	+	0	Name=KOX70050.1;ID=cds-KOX70050.1;Dbxref=UniProtKB/Swiss-Prot:Q5F204%2CNCBI_GP:KOX70050.1;Parent=rna-gnl|WGS:LIRP|mrna.WN51_04567
KQ435878.1	Genbank	CDS	2770352	2770487	.	+	0	Name=KOX70050.1;ID=cds-KOX70050.1;Dbxref=UniProtKB/Swiss-Prot:Q5F204%2CNCBI_GP:KOX70050.1;Parent=rna-gnl|WGS:LIRP|mrna.WN51_04567
KQ435878.1	Genbank	CDS	2770549	2770775	.	+	0	Name=KOX70050.1;ID=cds-KOX70050.1;Dbxref=UniProtKB/Swiss-Prot:Q5F204%2CNCBI_GP:KOX70050.1;Parent=rna-gnl|WGS:LIRP|mrna.WN51_04567
KQ435878.1	Genbank	exon	1376274	1376447	.	-	.	ID=exon-gnl|WGS:LIRP|mrna.WN51_04462-1;Parent=rna-gnl|WGS:LIRP|mrna.WN51_04462
KQ435878.1	Genbank	exon	2448250	2452074	.	-	.	ID=exon-gnl|WGS:LIRP|mrna.WN51_04526-10;Parent=rna-gnl|WGS:LIRP|mrna.WN51_04526
KQ435878.1	Genbank	exon	2447861	2448140	.	-	.	ID=exon-gnl|WGS:LIRP|mrna.WN51_04526-11;Parent=rna-gnl|WGS:LIRP|mrna.WN51_04526
KQ435878.1	Genbank	exon	2447504	2447784	.	-	.	ID=exon-gnl|WGS:LIRP|mrna.WN51_04526-12;Parent=rna-gnl|WGS:LIRP|mrna.WN51_04526
KQ435878.1	Genbank	exon	2446805	2447419	.	-	.	ID=exon-gnl|WGS:LIRP|mrna.WN51_04526-13;Parent=rna-gnl|WGS:LIRP|mrna.WN51_04526
KQ435878.1	Genbank	exon	3123802	3123999	.	+	.	ID=exon-gnl|WGS:LIRP|mrna.WN51_04599-13;Parent=rna-gnl|WGS:LIRP|mrna.WN51_04599
KQ435878.1	Genbank	exon	3121898	3122146	.	+	.	ID=exon-gnl|WGS:LIRP|mrna.WN51_04599-10;Parent=rna-gnl|WGS:LIRP|mrna.WN51_04599
KQ435878.1	Genbank	exon	3123089	3123271	.	+	.	ID=exon-gnl|WGS:LIRP|mrna.WN51_04599-11;Parent=rna-gnl|WGS:LIRP|mrna.WN51_04599
KQ435878.1	Genbank	exon	3123483	3123696	.	+	.	ID=exon-gnl|WGS:LIRP|mrna.WN51_04599-12;Parent=rna-gnl|WGS:LIRP|mrna.WN51_04599
KQ435878.1	Genbank	exon	1382334	1382655	.	-	.	ID=exon-gnl|WGS:LIRP|mrna.WN51_04463-2;Parent=rna-gnl|WGS:LIRP|mrna.WN51_04463
KQ435878.1	Genbank	exon	1381567	1381749	.	-	.	ID=exon-gnl|WGS:LIRP|mrna.WN51_04463-3;Parent=rna-gnl|WGS:LIRP|mrna.WN51_04463
KQ435878.1	Genbank	exon	1381223	1381386	.	-	.	ID=exon-gnl|WGS:LIRP|mrna.WN51_04463-4;Parent=rna-gnl|WGS:LIRP|mrna.WN51_04463
KQ435878.1	Genbank	exon	1380299	1380681	.	-	.	ID=exon-gnl|WGS:LIRP|mrna.WN51_04463-5;Parent=rna-gnl|WGS:LIRP|mrna.WN51_04463
KQ435878.1	Genbank	exon	1382751	1382976	.	-	.	ID=exon-gnl|WGS:LIRP|mrna.WN51_04463-1;Parent=rna-gnl|WGS:LIRP|mrna.WN51_04463
KQ435878.1	Genbank	exon	1380009	1380209	.	-	.	ID=exon-gnl|WGS:LIRP|mrna.WN51_04463-6;Parent=rna-gnl|WGS:LIRP|mrna.WN51_04463
KQ435878.1	Genbank	exon	1379644	1379846	.	-	.	ID=exon-gnl|WGS:LIRP|mrna.WN51_04463-7;Parent=rna-gnl|WGS:LIRP|mrna.WN51_04463
KQ435878.1	Genbank	exon	1379169	1379483	.	-	.	ID=exon-gnl|WGS:LIRP|mrna.WN51_04463-8;Parent=rna-gnl|WGS:LIRP|mrna.WN51_04463
KQ435878.1	Genbank	exon	1378843	1379005	.	-	.	ID=exon-gnl|WGS:LIRP|mrna.WN51_04463-9;Parent=rna-gnl|WGS:LIRP|mrna.WN51_04463
KQ435878.1	Genbank	exon	3281594	3281626	.	+	.	ID=exon-gnl|WGS:LIRP|mrna.WN51_04610-10;Parent=rna-gnl|WGS:LIRP|mrna.WN51_04610
KQ435878.1	Genbank	exon	3284947	3285003	.	+	.	ID=exon-gnl|WGS:LIRP|mrna.WN51_04610-11;Parent=rna-gnl|WGS:LIRP|mrna.WN51_04610
KQ435878.1	Genbank	exon	1368152	1369281	.	-	.	ID=exon-gnl|WGS:LIRP|mrna.WN51_04460-1;Parent=rna-gnl|WGS:LIRP|mrna.WN51_04460
KQ435878.1	Genbank	exon	1367710	1368085	.	-	.	ID=exon-gnl|WGS:LIRP|mrna.WN51_04460-2;Parent=rna-gnl|WGS:LIRP|mrna.WN51_04460
KQ435878.1	Genbank	CDS	1744842	1745048	.	+	0	Name=KOX69958.1;ID=cds-KOX69958.1;Dbxref=NCBI_GP:KOX69958.1;Parent=rna-gnl|WGS:LIRP|mrna.WN51_04473
KQ435878.1	Genbank	exon	1373755	1373923	.	-	.	ID=exon-gnl|WGS:LIRP|mrna.WN51_04461-4;Parent=rna-gnl|WGS:LIRP|mrna.WN51_04461
KQ435878.1	Genbank	exon	1373297	1373592	.	-	.	ID=exon-gnl|WGS:LIRP|mrna.WN51_04461-5;Parent=rna-gnl|WGS:LIRP|mrna.WN51_04461
KQ435878.1	Genbank	exon	1372819	1373102	.	-	.	ID=exon-gnl|WGS:LIRP|mrna.WN51_04461-6;Parent=rna-gnl|WGS:LIRP|mrna.WN51_04461
KQ435878.1	Genbank	exon	1372327	1372647	.	-	.	ID=exon-gnl|WGS:LIRP|mrna.WN51_04461-7;Parent=rna-gnl|WGS:LIRP|mrna.WN51_04461
KQ435878.1	Genbank	exon	1375565	1375738	.	-	.	ID=exon-gnl|WGS:LIRP|mrna.WN51_04461-1;Parent=rna-gnl|WGS:LIRP|mrna.WN51_04461
KQ435878.1	Genbank	exon	1374985	1375224	.	-	.	ID=exon-gnl|WGS:LIRP|mrna.WN51_04461-2;Parent=rna-gnl|WGS:LIRP|mrna.WN51_04461
KQ435878.1	Genbank	exon	1374090	1374348	.	-	.	ID=exon-gnl|WGS:LIRP|mrna.WN51_04461-3;Parent=rna-gnl|WGS:LIRP|mrna.WN51_04461
KQ435878.1	Genbank	CDS	1747423	1747491	.	-	0	Name=KOX69959.1;ID=cds-KOX69959.1;Dbxref=NCBI_GP:KOX69959.1;Parent=rna-gnl|WGS:LIRP|mrna.WN51_04474
KQ435878.1	Genbank	CDS	1747240	1747321	.	-	0	Name=KOX69959.1;ID=cds-KOX69959.1;Dbxref=NCBI_GP:KOX69959.1;Parent=rna-gnl|WGS:LIRP|mrna.WN51_04474
KQ435878.1	Genbank	CDS	1746969	1747155	.	-	0	Name=KOX69959.1;ID=cds-KOX69959.1;Dbxref=NCBI_GP:KOX69959.1;Parent=rna-gnl|WGS:LIRP|mrna.WN51_04474
KQ435878.1	Genbank	CDS	1746686	1746899	.	-	0	Name=KOX69959.1;ID=cds-KOX69959.1;Dbxref=NCBI_GP:KOX69959.1;Parent=rna-gnl|WGS:LIRP|mrna.WN51_04474
KQ435878.1	Genbank	CDS	1648209	1648266	.	+	0	Name=KOX69956.1;ID=cds-KOX69956.1;Dbxref=NCBI_GP:KOX69956.1;Parent=rna-gnl|WGS:LIRP|mrna.WN51_04471
KQ435878.1	Genbank	CDS	1659029	1659045	.	+	0	Name=KOX69956.1;ID=cds-KOX69956.1;Dbxref=NCBI_GP:KOX69956.1;Parent=rna-gnl|WGS:LIRP|mrna.WN51_04471
KQ435878.1	Genbank	CDS	1661321	1661448	.	+	0	Name=KOX69956.1;ID=cds-KOX69956.1;Dbxref=NCBI_GP:KOX69956.1;Parent=rna-gnl|WGS:LIRP|mrna.WN51_04471
KQ435878.1	Genbank	CDS	1661796	1661966	.	+	0	Name=KOX69956.1;ID=cds-KOX69956.1;Dbxref=NCBI_GP:KOX69956.1;Parent=rna-gnl|WGS:LIRP|mrna.WN51_04471
KQ435878.1	Genbank	CDS	1666901	1666942	.	+	0	Name=KOX69956.1;ID=cds-KOX69956.1;Dbxref=NCBI_GP:KOX69956.1;Parent=rna-gnl|WGS:LIRP|mrna.WN51_04471
KQ435878.1	Genbank	CDS	1670611	1670672	.	+	0	Name=KOX69956.1;ID=cds-KOX69956.1;Dbxref=NCBI_GP:KOX69956.1;Parent=rna-gnl|WGS:LIRP|mrna.WN51_04471
KQ435878.1	Genbank	CDS	1675965	1676157	.	+	0	Name=KOX69956.1;ID=cds-KOX69956.1;Dbxref=NCBI_GP:KOX69956.1;Parent=rna-gnl|WGS:LIRP|mrna.WN51_04471
KQ435878.1	Genbank	CDS	1678165	1678303	.	+	0	Name=KOX69956.1;ID=cds-KOX69956.1;Dbxref=NCBI_GP:KOX69956.1;Parent=rna-gnl|WGS:LIRP|mrna.WN51_04471
KQ435878.1	Genbank	CDS	1678738	1678785	.	+	0	Name=KOX69956.1;ID=cds-KOX69956.1;Dbxref=NCBI_GP:KOX69956.1;Parent=rna-gnl|WGS:LIRP|mrna.WN51_04471
KQ435878.1	Genbank	CDS	1682469	1682651	.	+	0	Name=KOX69956.1;ID=cds-KOX69956.1;Dbxref=NCBI_GP:KOX69956.1;Parent=rna-gnl|WGS:LIRP|mrna.WN51_04471
KQ435878.1	Genbank	CDS	1687623	1687721	.	+	0	Name=KOX69956.1;ID=cds-KOX69956.1;Dbxref=NCBI_GP:KOX69956.1;Parent=rna-gnl|WGS:LIRP|mrna.WN51_04471
KQ435878.1	Genbank	CDS	1695120	1695174	.	+	0	Name=KOX69956.1;ID=cds-KOX69956.1;Dbxref=NCBI_GP:KOX69956.1;Parent=rna-gnl|WGS:LIRP|mrna.WN51_04471
KQ435878.1	Genbank	CDS	1695902	1695917	.	+	0	Name=KOX69956.1;ID=cds-KOX69956.1;Dbxref=NCBI_GP:KOX69956.1;Parent=rna-gnl|WGS:LIRP|mrna.WN51_04471
KQ435878.1	Genbank	CDS	1698186	1698253	.	+	0	Name=KOX69956.1;ID=cds-KOX69956.1;Dbxref=NCBI_GP:KOX69956.1;Parent=rna-gnl|WGS:LIRP|mrna.WN51_04471
KQ435878.1	Genbank	CDS	1706432	1706511	.	+	0	Name=KOX69956.1;ID=cds-KOX69956.1;Dbxref=NCBI_GP:KOX69956.1;Parent=rna-gnl|WGS:LIRP|mrna.WN51_04471
KQ435878.1	Genbank	CDS	1709225	1709375	.	+	0	Name=KOX69956.1;ID=cds-KOX69956.1;Dbxref=NCBI_GP:KOX69956.1;Parent=rna-gnl|WGS:LIRP|mrna.WN51_04471
KQ435878.1	Genbank	CDS	1712036	1712123	.	+	0	Name=KOX69956.1;ID=cds-KOX69956.1;Dbxref=NCBI_GP:KOX69956.1;Parent=rna-gnl|WGS:LIRP|mrna.WN51_04471
KQ435878.1	Genbank	CDS	1719802	1719937	.	+	0	Name=KOX69956.1;ID=cds-KOX69956.1;Dbxref=NCBI_GP:KOX69956.1;Parent=rna-gnl|WGS:LIRP|mrna.WN51_04471
KQ435878.1	Genbank	CDS	1724531	1724705	.	+	0	Name=KOX69956.1;ID=cds-KOX69956.1;Dbxref=NCBI_GP:KOX69956.1;Parent=rna-gnl|WGS:LIRP|mrna.WN51_04471
KQ435878.1	Genbank	CDS	1726780	1726935	.	+	0	Name=KOX69956.1;ID=cds-KOX69956.1;Dbxref=NCBI_GP:KOX69956.1;Parent=rna-gnl|WGS:LIRP|mrna.WN51_04471
KQ435878.1	Genbank	CDS	1727163	1727304	.	+	0	Name=KOX69956.1;ID=cds-KOX69956.1;Dbxref=NCBI_GP:KOX69956.1;Parent=rna-gnl|WGS:LIRP|mrna.WN51_04471
KQ435878.1	Genbank	CDS	1735074	1735146	.	+	0	Name=KOX69956.1;ID=cds-KOX69956.1;Dbxref=NCBI_GP:KOX69956.1;Parent=rna-gnl|WGS:LIRP|mrna.WN51_04471
KQ435878.1	Genbank	CDS	1738758	1738794	.	-	0	Name=KOX69957.1;ID=cds-KOX69957.1;Dbxref=NCBI_GP:KOX69957.1;Parent=rna-gnl|WGS:LIRP|mrna.WN51_04472
KQ435878.1	Genbank	CDS	1735233	1735240	.	-	0	Name=KOX69957.1;ID=cds-KOX69957.1;Dbxref=NCBI_GP:KOX69957.1;Parent=rna-gnl|WGS:LIRP|mrna.WN51_04472
KQ435878.1	Genbank	CDS	1734665	1734818	.	-	0	Name=KOX69957.1;ID=cds-KOX69957.1;Dbxref=NCBI_GP:KOX69957.1;Parent=rna-gnl|WGS:LIRP|mrna.WN51_04472
KQ435878.1	Genbank	CDS	1733620	1733646	.	-	0	Name=KOX69957.1;ID=cds-KOX69957.1;Dbxref=NCBI_GP:KOX69957.1;Parent=rna-gnl|WGS:LIRP|mrna.WN51_04472
KQ435878.1	Genbank	CDS	1729710	1729798	.	-	0	Name=KOX69957.1;ID=cds-KOX69957.1;Dbxref=NCBI_GP:KOX69957.1;Parent=rna-gnl|WGS:LIRP|mrna.WN51_04472
KQ435878.1	Genbank	CDS	1729087	1729182	.	-	0	Name=KOX69957.1;ID=cds-KOX69957.1;Dbxref=NCBI_GP:KOX69957.1;Parent=rna-gnl|WGS:LIRP|mrna.WN51_04472
KQ435878.1	Genbank	CDS	1726852	1726976	.	-	0	Name=KOX69957.1;ID=cds-KOX69957.1;Dbxref=NCBI_GP:KOX69957.1;Parent=rna-gnl|WGS:LIRP|mrna.WN51_04472
KQ435878.1	Genbank	CDS	1723683	1723752	.	-	0	Name=KOX69957.1;ID=cds-KOX69957.1;Dbxref=NCBI_GP:KOX69957.1;Parent=rna-gnl|WGS:LIRP|mrna.WN51_04472
KQ435878.1	Genbank	CDS	1711144	1711209	.	-	0	Name=KOX69957.1;ID=cds-KOX69957.1;Dbxref=NCBI_GP:KOX69957.1;Parent=rna-gnl|WGS:LIRP|mrna.WN51_04472
KQ435878.1	Genbank	CDS	1706153	1706280	.	-	0	Name=KOX69957.1;ID=cds-KOX69957.1;Dbxref=NCBI_GP:KOX69957.1;Parent=rna-gnl|WGS:LIRP|mrna.WN51_04472
KQ435878.1	Genbank	CDS	1703827	1703875	.	-	0	Name=KOX69957.1;ID=cds-KOX69957.1;Dbxref=NCBI_GP:KOX69957.1;Parent=rna-gnl|WGS:LIRP|mrna.WN51_04472
KQ435878.1	Genbank	CDS	1698108	1698148	.	-	0	Name=KOX69957.1;ID=cds-KOX69957.1;Dbxref=NCBI_GP:KOX69957.1;Parent=rna-gnl|WGS:LIRP|mrna.WN51_04472
KQ435878.1	Genbank	CDS	1696716	1696772	.	-	0	Name=KOX69957.1;ID=cds-KOX69957.1;Dbxref=NCBI_GP:KOX69957.1;Parent=rna-gnl|WGS:LIRP|mrna.WN51_04472
KQ435878.1	Genbank	CDS	1690821	1690836	.	-	0	Name=KOX69957.1;ID=cds-KOX69957.1;Dbxref=NCBI_GP:KOX69957.1;Parent=rna-gnl|WGS:LIRP|mrna.WN51_04472
KQ435878.1	Genbank	CDS	1690214	1690361	.	-	0	Name=KOX69957.1;ID=cds-KOX69957.1;Dbxref=NCBI_GP:KOX69957.1;Parent=rna-gnl|WGS:LIRP|mrna.WN51_04472
KQ435878.1	Genbank	CDS	1689548	1689623	.	-	0	Name=KOX69957.1;ID=cds-KOX69957.1;Dbxref=NCBI_GP:KOX69957.1;Parent=rna-gnl|WGS:LIRP|mrna.WN51_04472
KQ435878.1	Genbank	CDS	1688429	1688550	.	-	0	Name=KOX69957.1;ID=cds-KOX69957.1;Dbxref=NCBI_GP:KOX69957.1;Parent=rna-gnl|WGS:LIRP|mrna.WN51_04472
KQ435878.1	Genbank	CDS	1684079	1684097	.	-	0	Name=KOX69957.1;ID=cds-KOX69957.1;Dbxref=NCBI_GP:KOX69957.1;Parent=rna-gnl|WGS:LIRP|mrna.WN51_04472
KQ435878.1	Genbank	CDS	1681214	1681292	.	-	0	Name=KOX69957.1;ID=cds-KOX69957.1;Dbxref=NCBI_GP:KOX69957.1;Parent=rna-gnl|WGS:LIRP|mrna.WN51_04472
KQ435878.1	Genbank	CDS	1677828	1677863	.	-	0	Name=KOX69957.1;ID=cds-KOX69957.1;Dbxref=NCBI_GP:KOX69957.1;Parent=rna-gnl|WGS:LIRP|mrna.WN51_04472
KQ435878.1	Genbank	exon	3279504	3279722	.	-	.	ID=exon-gnl|WGS:LIRP|mrna.WN51_04612-1;Parent=rna-gnl|WGS:LIRP|mrna.WN51_04612
KQ435878.1	Genbank	CDS	3292559	3292792	.	-	0	Name=KOX70096.1;ID=cds-KOX70096.1;Dbxref=NCBI_GP:KOX70096.1;Parent=rna-gnl|WGS:LIRP|mrna.WN51_04613
KQ435878.1	Genbank	exon	2404089	2404239	.	-	.	ID=exon-gnl|WGS:LIRP|mrna.WN51_04518-1;Parent=rna-gnl|WGS:LIRP|mrna.WN51_04518
KQ435878.1	Genbank	exon	2403689	2403885	.	-	.	ID=exon-gnl|WGS:LIRP|mrna.WN51_04518-2;Parent=rna-gnl|WGS:LIRP|mrna.WN51_04518
KQ435878.1	Genbank	exon	2563534	2563630	.	-	.	ID=exon-gnl|WGS:LIRP|mrna.WN51_04536-10;Parent=rna-gnl|WGS:LIRP|mrna.WN51_04536
KQ435878.1	Genbank	CDS	1610239	1610323	.	+	0	Name=KOX69954.1;ID=cds-KOX69954.1;Dbxref=NCBI_GP:KOX69954.1;Parent=rna-gnl|WGS:LIRP|mrna.WN51_04469
KQ435878.1	Genbank	CDS	1611302	1611396	.	+	0	Name=KOX69954.1;ID=cds-KOX69954.1;Dbxref=NCBI_GP:KOX69954.1;Parent=rna-gnl|WGS:LIRP|mrna.WN51_04469
KQ435878.1	Genbank	CDS	1613972	1613988	.	+	0	Name=KOX69954.1;ID=cds-KOX69954.1;Dbxref=NCBI_GP:KOX69954.1;Parent=rna-gnl|WGS:LIRP|mrna.WN51_04469
KQ435878.1	Genbank	CDS	1615016	1615067	.	+	0	Name=KOX69954.1;ID=cds-KOX69954.1;Dbxref=NCBI_GP:KOX69954.1;Parent=rna-gnl|WGS:LIRP|mrna.WN51_04469
KQ435878.1	Genbank	exon	3292559	3292792	.	-	.	ID=exon-gnl|WGS:LIRP|mrna.WN51_04613-1;Parent=rna-gnl|WGS:LIRP|mrna.WN51_04613
KQ435878.1	Genbank	CDS	3279504	3279722	.	-	0	Name=KOX70095.1;ID=cds-KOX70095.1;Dbxref=NCBI_GP:KOX70095.1;Parent=rna-gnl|WGS:LIRP|mrna.WN51_04612
KQ435878.1	Genbank	exon	2409992	2410298	.	-	.	ID=exon-gnl|WGS:LIRP|mrna.WN51_04519-1;Parent=rna-gnl|WGS:LIRP|mrna.WN51_04519
KQ435878.1	Genbank	exon	2409552	2409763	.	-	.	ID=exon-gnl|WGS:LIRP|mrna.WN51_04519-2;Parent=rna-gnl|WGS:LIRP|mrna.WN51_04519
KQ435878.1	Genbank	exon	2409163	2409462	.	-	.	ID=exon-gnl|WGS:LIRP|mrna.WN51_04519-3;Parent=rna-gnl|WGS:LIRP|mrna.WN51_04519
KQ435878.1	Genbank	CDS	1615578	1615598	.	+	0	Name=KOX69955.1;ID=cds-KOX69955.1;Dbxref=NCBI_GP:KOX69955.1;Parent=rna-gnl|WGS:LIRP|mrna.WN51_04470
KQ435878.1	Genbank	CDS	1615629	1615634	.	+	0	Name=KOX69955.1;ID=cds-KOX69955.1;Dbxref=NCBI_GP:KOX69955.1;Parent=rna-gnl|WGS:LIRP|mrna.WN51_04470
KQ435878.1	Genbank	CDS	1622096	1622163	.	+	0	Name=KOX69955.1;ID=cds-KOX69955.1;Dbxref=NCBI_GP:KOX69955.1;Parent=rna-gnl|WGS:LIRP|mrna.WN51_04470
KQ435878.1	Genbank	CDS	1622486	1622577	.	+	0	Name=KOX69955.1;ID=cds-KOX69955.1;Dbxref=NCBI_GP:KOX69955.1;Parent=rna-gnl|WGS:LIRP|mrna.WN51_04470
KQ435878.1	Genbank	CDS	1626117	1626191	.	+	0	Name=KOX69955.1;ID=cds-KOX69955.1;Dbxref=NCBI_GP:KOX69955.1;Parent=rna-gnl|WGS:LIRP|mrna.WN51_04470
KQ435878.1	Genbank	CDS	1629303	1629432	.	+	0	Name=KOX69955.1;ID=cds-KOX69955.1;Dbxref=NCBI_GP:KOX69955.1;Parent=rna-gnl|WGS:LIRP|mrna.WN51_04470
KQ435878.1	Genbank	CDS	1629535	1629724	.	+	0	Name=KOX69955.1;ID=cds-KOX69955.1;Dbxref=NCBI_GP:KOX69955.1;Parent=rna-gnl|WGS:LIRP|mrna.WN51_04470
KQ435878.1	Genbank	CDS	1504417	1504449	.	-	0	Name=KOX69952.1;ID=cds-KOX69952.1;Dbxref=NCBI_GP:KOX69952.1;Parent=rna-gnl|WGS:LIRP|mrna.WN51_04467
KQ435878.1	Genbank	CDS	1500843	1500929	.	-	0	Name=KOX69952.1;ID=cds-KOX69952.1;Dbxref=NCBI_GP:KOX69952.1;Parent=rna-gnl|WGS:LIRP|mrna.WN51_04467
KQ435878.1	Genbank	CDS	1498608	1498769	.	-	0	Name=KOX69952.1;ID=cds-KOX69952.1;Dbxref=NCBI_GP:KOX69952.1;Parent=rna-gnl|WGS:LIRP|mrna.WN51_04467
KQ435878.1	Genbank	CDS	1497697	1497866	.	-	0	Name=KOX69952.1;ID=cds-KOX69952.1;Dbxref=NCBI_GP:KOX69952.1;Parent=rna-gnl|WGS:LIRP|mrna.WN51_04467
KQ435878.1	Genbank	CDS	1496416	1496495	.	-	0	Name=KOX69952.1;ID=cds-KOX69952.1;Dbxref=NCBI_GP:KOX69952.1;Parent=rna-gnl|WGS:LIRP|mrna.WN51_04467
KQ435878.1	Genbank	CDS	1495924	1496047	.	-	0	Name=KOX69952.1;ID=cds-KOX69952.1;Dbxref=NCBI_GP:KOX69952.1;Parent=rna-gnl|WGS:LIRP|mrna.WN51_04467
KQ435878.1	Genbank	CDS	1495235	1495396	.	-	0	Name=KOX69952.1;ID=cds-KOX69952.1;Dbxref=NCBI_GP:KOX69952.1;Parent=rna-gnl|WGS:LIRP|mrna.WN51_04467
KQ435878.1	Genbank	CDS	1494726	1494890	.	-	0	Name=KOX69952.1;ID=cds-KOX69952.1;Dbxref=NCBI_GP:KOX69952.1;Parent=rna-gnl|WGS:LIRP|mrna.WN51_04467
KQ435878.1	Genbank	CDS	1493854	1494092	.	-	0	Name=KOX69952.1;ID=cds-KOX69952.1;Dbxref=NCBI_GP:KOX69952.1;Parent=rna-gnl|WGS:LIRP|mrna.WN51_04467
KQ435878.1	Genbank	CDS	1493457	1493733	.	-	0	Name=KOX69952.1;ID=cds-KOX69952.1;Dbxref=NCBI_GP:KOX69952.1;Parent=rna-gnl|WGS:LIRP|mrna.WN51_04467
KQ435878.1	Genbank	CDS	1493015	1493218	.	-	0	Name=KOX69952.1;ID=cds-KOX69952.1;Dbxref=NCBI_GP:KOX69952.1;Parent=rna-gnl|WGS:LIRP|mrna.WN51_04467
KQ435878.1	Genbank	CDS	1492314	1492387	.	-	0	Name=KOX69952.1;ID=cds-KOX69952.1;Dbxref=NCBI_GP:KOX69952.1;Parent=rna-gnl|WGS:LIRP|mrna.WN51_04467
KQ435878.1	Genbank	CDS	1486353	1488773	.	-	0	Name=KOX69952.1;ID=cds-KOX69952.1;Dbxref=NCBI_GP:KOX69952.1;Parent=rna-gnl|WGS:LIRP|mrna.WN51_04467
KQ435878.1	Genbank	CDS	1484316	1485923	.	-	0	Name=KOX69952.1;ID=cds-KOX69952.1;Dbxref=NCBI_GP:KOX69952.1;Parent=rna-gnl|WGS:LIRP|mrna.WN51_04467
KQ435878.1	Genbank	CDS	1481797	1484153	.	-	0	Name=KOX69952.1;ID=cds-KOX69952.1;Dbxref=NCBI_GP:KOX69952.1;Parent=rna-gnl|WGS:LIRP|mrna.WN51_04467
KQ435878.1	Genbank	CDS	1478093	1478183	.	-	0	Name=KOX69952.1;ID=cds-KOX69952.1;Dbxref=NCBI_GP:KOX69952.1;Parent=rna-gnl|WGS:LIRP|mrna.WN51_04467
KQ435878.1	Genbank	CDS	1476787	1477040	.	-	0	Name=KOX69952.1;ID=cds-KOX69952.1;Dbxref=NCBI_GP:KOX69952.1;Parent=rna-gnl|WGS:LIRP|mrna.WN51_04467
KQ435878.1	Genbank	exon	3275458	3275496	.	+	.	ID=exon-gnl|WGS:LIRP|mrna.WN51_04610-8;Parent=rna-gnl|WGS:LIRP|mrna.WN51_04610
KQ435878.1	Genbank	exon	3275545	3275709	.	+	.	ID=exon-gnl|WGS:LIRP|mrna.WN51_04610-9;Parent=rna-gnl|WGS:LIRP|mrna.WN51_04610
KQ435878.1	Genbank	exon	3273065	3273119	.	+	.	ID=exon-gnl|WGS:LIRP|mrna.WN51_04610-6;Parent=rna-gnl|WGS:LIRP|mrna.WN51_04610
KQ435878.1	Genbank	exon	3275170	3275271	.	+	.	ID=exon-gnl|WGS:LIRP|mrna.WN51_04610-7;Parent=rna-gnl|WGS:LIRP|mrna.WN51_04610
KQ435878.1	Genbank	exon	3267077	3267123	.	+	.	ID=exon-gnl|WGS:LIRP|mrna.WN51_04610-4;Parent=rna-gnl|WGS:LIRP|mrna.WN51_04610
KQ435878.1	Genbank	exon	3270037	3270101	.	+	.	ID=exon-gnl|WGS:LIRP|mrna.WN51_04610-5;Parent=rna-gnl|WGS:LIRP|mrna.WN51_04610
KQ435878.1	Genbank	exon	3261104	3261163	.	+	.	ID=exon-gnl|WGS:LIRP|mrna.WN51_04610-2;Parent=rna-gnl|WGS:LIRP|mrna.WN51_04610
KQ435878.1	Genbank	exon	3266679	3266712	.	+	.	ID=exon-gnl|WGS:LIRP|mrna.WN51_04610-3;Parent=rna-gnl|WGS:LIRP|mrna.WN51_04610
KQ435878.1	Genbank	exon	3260056	3260076	.	+	.	ID=exon-gnl|WGS:LIRP|mrna.WN51_04610-1;Parent=rna-gnl|WGS:LIRP|mrna.WN51_04610
KQ435878.1	Genbank	exon	2399117	2399118	.	-	.	ID=exon-gnl|WGS:LIRP|mrna.WN51_04516-1;Parent=rna-gnl|WGS:LIRP|mrna.WN51_04516
KQ435878.1	Genbank	exon	2398818	2399027	.	-	.	ID=exon-gnl|WGS:LIRP|mrna.WN51_04516-2;Parent=rna-gnl|WGS:LIRP|mrna.WN51_04516
KQ435878.1	Genbank	exon	2398429	2398640	.	-	.	ID=exon-gnl|WGS:LIRP|mrna.WN51_04516-3;Parent=rna-gnl|WGS:LIRP|mrna.WN51_04516
KQ435878.1	Genbank	exon	2398154	2398341	.	-	.	ID=exon-gnl|WGS:LIRP|mrna.WN51_04516-4;Parent=rna-gnl|WGS:LIRP|mrna.WN51_04516
KQ435878.1	Genbank	CDS	2831669	2831800	.	+	0	Name=KOX70059.1;ID=cds-KOX70059.1;Dbxref=InterPro:IPR011032%2CInterPro:IPR013154%2CInterPro:IPR020843%2CUniProtKB/Swiss-Prot:Q9HCJ6%2CNCBI_GP:KOX70059.1;Ontology_term=GO:0016491%2CGO:0016747%2CGO:0055114;Parent=rna-gnl|WGS:LIRP|mrna.WN51_04576
KQ435878.1	Genbank	CDS	2834653	2834868	.	+	0	Name=KOX70059.1;ID=cds-KOX70059.1;Dbxref=InterPro:IPR011032%2CInterPro:IPR013154%2CInterPro:IPR020843%2CUniProtKB/Swiss-Prot:Q9HCJ6%2CNCBI_GP:KOX70059.1;Ontology_term=GO:0016491%2CGO:0016747%2CGO:0055114;Parent=rna-gnl|WGS:LIRP|mrna.WN51_04576
KQ435878.1	Genbank	CDS	2837925	2838073	.	+	0	Name=KOX70059.1;ID=cds-KOX70059.1;Dbxref=InterPro:IPR011032%2CInterPro:IPR013154%2CInterPro:IPR020843%2CUniProtKB/Swiss-Prot:Q9HCJ6%2CNCBI_GP:KOX70059.1;Ontology_term=GO:0016491%2CGO:0016747%2CGO:0055114;Parent=rna-gnl|WGS:LIRP|mrna.WN51_04576
KQ435878.1	Genbank	CDS	2838206	2838365	.	+	0	Name=KOX70059.1;ID=cds-KOX70059.1;Dbxref=InterPro:IPR011032%2CInterPro:IPR013154%2CInterPro:IPR020843%2CUniProtKB/Swiss-Prot:Q9HCJ6%2CNCBI_GP:KOX70059.1;Ontology_term=GO:0016491%2CGO:0016747%2CGO:0055114;Parent=rna-gnl|WGS:LIRP|mrna.WN51_04576
KQ435878.1	Genbank	CDS	2838745	2839185	.	+	0	Name=KOX70059.1;ID=cds-KOX70059.1;Dbxref=InterPro:IPR011032%2CInterPro:IPR013154%2CInterPro:IPR020843%2CUniProtKB/Swiss-Prot:Q9HCJ6%2CNCBI_GP:KOX70059.1;Ontology_term=GO:0016491%2CGO:0016747%2CGO:0055114;Parent=rna-gnl|WGS:LIRP|mrna.WN51_04576
KQ435878.1	Genbank	CDS	1593870	1593971	.	-	0	Name=KOX69953.1;ID=cds-KOX69953.1;Dbxref=InterPro:IPR000719%2CInterPro:IPR001245%2CInterPro:IPR002290%2CInterPro:IPR011009%2CInterPro:IPR020635%2CUniProtKB/Swiss-Prot:Q9VBW3%2CNCBI_GP:KOX69953.1;Ontology_term=GO:0004672%2CGO:0004713%2CGO:0005524%2CGO:0016772%2CGO:0006468;Parent=rna-gnl|WGS:LIRP|mrna.WN51_04468
KQ435878.1	Genbank	CDS	1582057	1582244	.	-	0	Name=KOX69953.1;ID=cds-KOX69953.1;Dbxref=InterPro:IPR000719%2CInterPro:IPR001245%2CInterPro:IPR002290%2CInterPro:IPR011009%2CInterPro:IPR020635%2CUniProtKB/Swiss-Prot:Q9VBW3%2CNCBI_GP:KOX69953.1;Ontology_term=GO:0004672%2CGO:0004713%2CGO:0005524%2CGO:0016772%2CGO:0006468;Parent=rna-gnl|WGS:LIRP|mrna.WN51_04468
KQ435878.1	Genbank	CDS	1581470	1581575	.	-	0	Name=KOX69953.1;ID=cds-KOX69953.1;Dbxref=InterPro:IPR000719%2CInterPro:IPR001245%2CInterPro:IPR002290%2CInterPro:IPR011009%2CInterPro:IPR020635%2CUniProtKB/Swiss-Prot:Q9VBW3%2CNCBI_GP:KOX69953.1;Ontology_term=GO:0004672%2CGO:0004713%2CGO:0005524%2CGO:0016772%2CGO:0006468;Parent=rna-gnl|WGS:LIRP|mrna.WN51_04468
KQ435878.1	Genbank	CDS	1568875	1569041	.	-	0	Name=KOX69953.1;ID=cds-KOX69953.1;Dbxref=InterPro:IPR000719%2CInterPro:IPR001245%2CInterPro:IPR002290%2CInterPro:IPR011009%2CInterPro:IPR020635%2CUniProtKB/Swiss-Prot:Q9VBW3%2CNCBI_GP:KOX69953.1;Ontology_term=GO:0004672%2CGO:0004713%2CGO:0005524%2CGO:0016772%2CGO:0006468;Parent=rna-gnl|WGS:LIRP|mrna.WN51_04468
KQ435878.1	Genbank	CDS	1563485	1563545	.	-	0	Name=KOX69953.1;ID=cds-KOX69953.1;Dbxref=InterPro:IPR000719%2CInterPro:IPR001245%2CInterPro:IPR002290%2CInterPro:IPR011009%2CInterPro:IPR020635%2CUniProtKB/Swiss-Prot:Q9VBW3%2CNCBI_GP:KOX69953.1;Ontology_term=GO:0004672%2CGO:0004713%2CGO:0005524%2CGO:0016772%2CGO:0006468;Parent=rna-gnl|WGS:LIRP|mrna.WN51_04468
KQ435878.1	Genbank	CDS	1561451	1561461	.	-	0	Name=KOX69953.1;ID=cds-KOX69953.1;Dbxref=InterPro:IPR000719%2CInterPro:IPR001245%2CInterPro:IPR002290%2CInterPro:IPR011009%2CInterPro:IPR020635%2CUniProtKB/Swiss-Prot:Q9VBW3%2CNCBI_GP:KOX69953.1;Ontology_term=GO:0004672%2CGO:0004713%2CGO:0005524%2CGO:0016772%2CGO:0006468;Parent=rna-gnl|WGS:LIRP|mrna.WN51_04468
KQ435878.1	Genbank	CDS	1560282	1560351	.	-	0	Name=KOX69953.1;ID=cds-KOX69953.1;Dbxref=InterPro:IPR000719%2CInterPro:IPR001245%2CInterPro:IPR002290%2CInterPro:IPR011009%2CInterPro:IPR020635%2CUniProtKB/Swiss-Prot:Q9VBW3%2CNCBI_GP:KOX69953.1;Ontology_term=GO:0004672%2CGO:0004713%2CGO:0005524%2CGO:0016772%2CGO:0006468;Parent=rna-gnl|WGS:LIRP|mrna.WN51_04468
KQ435878.1	Genbank	CDS	1560180	1560197	.	-	0	Name=KOX69953.1;ID=cds-KOX69953.1;Dbxref=InterPro:IPR000719%2CInterPro:IPR001245%2CInterPro:IPR002290%2CInterPro:IPR011009%2CInterPro:IPR020635%2CUniProtKB/Swiss-Prot:Q9VBW3%2CNCBI_GP:KOX69953.1;Ontology_term=GO:0004672%2CGO:0004713%2CGO:0005524%2CGO:0016772%2CGO:0006468;Parent=rna-gnl|WGS:LIRP|mrna.WN51_04468
KQ435878.1	Genbank	CDS	1557777	1557945	.	-	0	Name=KOX69953.1;ID=cds-KOX69953.1;Dbxref=InterPro:IPR000719%2CInterPro:IPR001245%2CInterPro:IPR002290%2CInterPro:IPR011009%2CInterPro:IPR020635%2CUniProtKB/Swiss-Prot:Q9VBW3%2CNCBI_GP:KOX69953.1;Ontology_term=GO:0004672%2CGO:0004713%2CGO:0005524%2CGO:0016772%2CGO:0006468;Parent=rna-gnl|WGS:LIRP|mrna.WN51_04468
KQ435878.1	Genbank	CDS	1553522	1553650	.	-	0	Name=KOX69953.1;ID=cds-KOX69953.1;Dbxref=InterPro:IPR000719%2CInterPro:IPR001245%2CInterPro:IPR002290%2CInterPro:IPR011009%2CInterPro:IPR020635%2CUniProtKB/Swiss-Prot:Q9VBW3%2CNCBI_GP:KOX69953.1;Ontology_term=GO:0004672%2CGO:0004713%2CGO:0005524%2CGO:0016772%2CGO:0006468;Parent=rna-gnl|WGS:LIRP|mrna.WN51_04468
KQ435878.1	Genbank	CDS	1549008	1549051	.	-	0	Name=KOX69953.1;ID=cds-KOX69953.1;Dbxref=InterPro:IPR000719%2CInterPro:IPR001245%2CInterPro:IPR002290%2CInterPro:IPR011009%2CInterPro:IPR020635%2CUniProtKB/Swiss-Prot:Q9VBW3%2CNCBI_GP:KOX69953.1;Ontology_term=GO:0004672%2CGO:0004713%2CGO:0005524%2CGO:0016772%2CGO:0006468;Parent=rna-gnl|WGS:LIRP|mrna.WN51_04468
KQ435878.1	Genbank	CDS	1543747	1543806	.	-	0	Name=KOX69953.1;ID=cds-KOX69953.1;Dbxref=InterPro:IPR000719%2CInterPro:IPR001245%2CInterPro:IPR002290%2CInterPro:IPR011009%2CInterPro:IPR020635%2CUniProtKB/Swiss-Prot:Q9VBW3%2CNCBI_GP:KOX69953.1;Ontology_term=GO:0004672%2CGO:0004713%2CGO:0005524%2CGO:0016772%2CGO:0006468;Parent=rna-gnl|WGS:LIRP|mrna.WN51_04468
KQ435878.1	Genbank	CDS	1542047	1542106	.	-	0	Name=KOX69953.1;ID=cds-KOX69953.1;Dbxref=InterPro:IPR000719%2CInterPro:IPR001245%2CInterPro:IPR002290%2CInterPro:IPR011009%2CInterPro:IPR020635%2CUniProtKB/Swiss-Prot:Q9VBW3%2CNCBI_GP:KOX69953.1;Ontology_term=GO:0004672%2CGO:0004713%2CGO:0005524%2CGO:0016772%2CGO:0006468;Parent=rna-gnl|WGS:LIRP|mrna.WN51_04468
KQ435878.1	Genbank	CDS	1541374	1541482	.	-	0	Name=KOX69953.1;ID=cds-KOX69953.1;Dbxref=InterPro:IPR000719%2CInterPro:IPR001245%2CInterPro:IPR002290%2CInterPro:IPR011009%2CInterPro:IPR020635%2CUniProtKB/Swiss-Prot:Q9VBW3%2CNCBI_GP:KOX69953.1;Ontology_term=GO:0004672%2CGO:0004713%2CGO:0005524%2CGO:0016772%2CGO:0006468;Parent=rna-gnl|WGS:LIRP|mrna.WN51_04468
KQ435878.1	Genbank	CDS	1538100	1539273	.	-	0	Name=KOX69953.1;ID=cds-KOX69953.1;Dbxref=InterPro:IPR000719%2CInterPro:IPR001245%2CInterPro:IPR002290%2CInterPro:IPR011009%2CInterPro:IPR020635%2CUniProtKB/Swiss-Prot:Q9VBW3%2CNCBI_GP:KOX69953.1;Ontology_term=GO:0004672%2CGO:0004713%2CGO:0005524%2CGO:0016772%2CGO:0006468;Parent=rna-gnl|WGS:LIRP|mrna.WN51_04468
KQ435878.1	Genbank	CDS	1537353	1537833	.	-	0	Name=KOX69953.1;ID=cds-KOX69953.1;Dbxref=InterPro:IPR000719%2CInterPro:IPR001245%2CInterPro:IPR002290%2CInterPro:IPR011009%2CInterPro:IPR020635%2CUniProtKB/Swiss-Prot:Q9VBW3%2CNCBI_GP:KOX69953.1;Ontology_term=GO:0004672%2CGO:0004713%2CGO:0005524%2CGO:0016772%2CGO:0006468;Parent=rna-gnl|WGS:LIRP|mrna.WN51_04468
KQ435878.1	Genbank	CDS	1535627	1537172	.	-	0	Name=KOX69953.1;ID=cds-KOX69953.1;Dbxref=InterPro:IPR000719%2CInterPro:IPR001245%2CInterPro:IPR002290%2CInterPro:IPR011009%2CInterPro:IPR020635%2CUniProtKB/Swiss-Prot:Q9VBW3%2CNCBI_GP:KOX69953.1;Ontology_term=GO:0004672%2CGO:0004713%2CGO:0005524%2CGO:0016772%2CGO:0006468;Parent=rna-gnl|WGS:LIRP|mrna.WN51_04468
KQ435878.1	Genbank	CDS	1534833	1535530	.	-	0	Name=KOX69953.1;ID=cds-KOX69953.1;Dbxref=InterPro:IPR000719%2CInterPro:IPR001245%2CInterPro:IPR002290%2CInterPro:IPR011009%2CInterPro:IPR020635%2CUniProtKB/Swiss-Prot:Q9VBW3%2CNCBI_GP:KOX69953.1;Ontology_term=GO:0004672%2CGO:0004713%2CGO:0005524%2CGO:0016772%2CGO:0006468;Parent=rna-gnl|WGS:LIRP|mrna.WN51_04468
KQ435878.1	Genbank	CDS	1534397	1534527	.	-	0	Name=KOX69953.1;ID=cds-KOX69953.1;Dbxref=InterPro:IPR000719%2CInterPro:IPR001245%2CInterPro:IPR002290%2CInterPro:IPR011009%2CInterPro:IPR020635%2CUniProtKB/Swiss-Prot:Q9VBW3%2CNCBI_GP:KOX69953.1;Ontology_term=GO:0004672%2CGO:0004713%2CGO:0005524%2CGO:0016772%2CGO:0006468;Parent=rna-gnl|WGS:LIRP|mrna.WN51_04468
KQ435878.1	Genbank	CDS	1533155	1533179	.	-	0	Name=KOX69953.1;ID=cds-KOX69953.1;Dbxref=InterPro:IPR000719%2CInterPro:IPR001245%2CInterPro:IPR002290%2CInterPro:IPR011009%2CInterPro:IPR020635%2CUniProtKB/Swiss-Prot:Q9VBW3%2CNCBI_GP:KOX69953.1;Ontology_term=GO:0004672%2CGO:0004713%2CGO:0005524%2CGO:0016772%2CGO:0006468;Parent=rna-gnl|WGS:LIRP|mrna.WN51_04468
KQ435878.1	Genbank	CDS	1531128	1531253	.	-	0	Name=KOX69953.1;ID=cds-KOX69953.1;Dbxref=InterPro:IPR000719%2CInterPro:IPR001245%2CInterPro:IPR002290%2CInterPro:IPR011009%2CInterPro:IPR020635%2CUniProtKB/Swiss-Prot:Q9VBW3%2CNCBI_GP:KOX69953.1;Ontology_term=GO:0004672%2CGO:0004713%2CGO:0005524%2CGO:0016772%2CGO:0006468;Parent=rna-gnl|WGS:LIRP|mrna.WN51_04468
KQ435878.1	Genbank	CDS	1530099	1530209	.	-	0	Name=KOX69953.1;ID=cds-KOX69953.1;Dbxref=InterPro:IPR000719%2CInterPro:IPR001245%2CInterPro:IPR002290%2CInterPro:IPR011009%2CInterPro:IPR020635%2CUniProtKB/Swiss-Prot:Q9VBW3%2CNCBI_GP:KOX69953.1;Ontology_term=GO:0004672%2CGO:0004713%2CGO:0005524%2CGO:0016772%2CGO:0006468;Parent=rna-gnl|WGS:LIRP|mrna.WN51_04468
KQ435878.1	Genbank	CDS	1529058	1529244	.	-	0	Name=KOX69953.1;ID=cds-KOX69953.1;Dbxref=InterPro:IPR000719%2CInterPro:IPR001245%2CInterPro:IPR002290%2CInterPro:IPR011009%2CInterPro:IPR020635%2CUniProtKB/Swiss-Prot:Q9VBW3%2CNCBI_GP:KOX69953.1;Ontology_term=GO:0004672%2CGO:0004713%2CGO:0005524%2CGO:0016772%2CGO:0006468;Parent=rna-gnl|WGS:LIRP|mrna.WN51_04468
KQ435878.1	Genbank	CDS	1524953	1525103	.	-	0	Name=KOX69953.1;ID=cds-KOX69953.1;Dbxref=InterPro:IPR000719%2CInterPro:IPR001245%2CInterPro:IPR002290%2CInterPro:IPR011009%2CInterPro:IPR020635%2CUniProtKB/Swiss-Prot:Q9VBW3%2CNCBI_GP:KOX69953.1;Ontology_term=GO:0004672%2CGO:0004713%2CGO:0005524%2CGO:0016772%2CGO:0006468;Parent=rna-gnl|WGS:LIRP|mrna.WN51_04468
KQ435878.1	Genbank	CDS	1522978	1523065	.	-	0	Name=KOX69953.1;ID=cds-KOX69953.1;Dbxref=InterPro:IPR000719%2CInterPro:IPR001245%2CInterPro:IPR002290%2CInterPro:IPR011009%2CInterPro:IPR020635%2CUniProtKB/Swiss-Prot:Q9VBW3%2CNCBI_GP:KOX69953.1;Ontology_term=GO:0004672%2CGO:0004713%2CGO:0005524%2CGO:0016772%2CGO:0006468;Parent=rna-gnl|WGS:LIRP|mrna.WN51_04468
KQ435878.1	Genbank	CDS	1522656	1522759	.	-	0	Name=KOX69953.1;ID=cds-KOX69953.1;Dbxref=InterPro:IPR000719%2CInterPro:IPR001245%2CInterPro:IPR002290%2CInterPro:IPR011009%2CInterPro:IPR020635%2CUniProtKB/Swiss-Prot:Q9VBW3%2CNCBI_GP:KOX69953.1;Ontology_term=GO:0004672%2CGO:0004713%2CGO:0005524%2CGO:0016772%2CGO:0006468;Parent=rna-gnl|WGS:LIRP|mrna.WN51_04468
KQ435878.1	Genbank	CDS	1519380	1519401	.	-	0	Name=KOX69953.1;ID=cds-KOX69953.1;Dbxref=InterPro:IPR000719%2CInterPro:IPR001245%2CInterPro:IPR002290%2CInterPro:IPR011009%2CInterPro:IPR020635%2CUniProtKB/Swiss-Prot:Q9VBW3%2CNCBI_GP:KOX69953.1;Ontology_term=GO:0004672%2CGO:0004713%2CGO:0005524%2CGO:0016772%2CGO:0006468;Parent=rna-gnl|WGS:LIRP|mrna.WN51_04468
KQ435878.1	Genbank	CDS	1519249	1519341	.	-	0	Name=KOX69953.1;ID=cds-KOX69953.1;Dbxref=InterPro:IPR000719%2CInterPro:IPR001245%2CInterPro:IPR002290%2CInterPro:IPR011009%2CInterPro:IPR020635%2CUniProtKB/Swiss-Prot:Q9VBW3%2CNCBI_GP:KOX69953.1;Ontology_term=GO:0004672%2CGO:0004713%2CGO:0005524%2CGO:0016772%2CGO:0006468;Parent=rna-gnl|WGS:LIRP|mrna.WN51_04468
KQ435878.1	Genbank	CDS	1516244	1516655	.	-	0	Name=KOX69953.1;ID=cds-KOX69953.1;Dbxref=InterPro:IPR000719%2CInterPro:IPR001245%2CInterPro:IPR002290%2CInterPro:IPR011009%2CInterPro:IPR020635%2CUniProtKB/Swiss-Prot:Q9VBW3%2CNCBI_GP:KOX69953.1;Ontology_term=GO:0004672%2CGO:0004713%2CGO:0005524%2CGO:0016772%2CGO:0006468;Parent=rna-gnl|WGS:LIRP|mrna.WN51_04468
KQ435878.1	Genbank	CDS	1515430	1515638	.	-	0	Name=KOX69953.1;ID=cds-KOX69953.1;Dbxref=InterPro:IPR000719%2CInterPro:IPR001245%2CInterPro:IPR002290%2CInterPro:IPR011009%2CInterPro:IPR020635%2CUniProtKB/Swiss-Prot:Q9VBW3%2CNCBI_GP:KOX69953.1;Ontology_term=GO:0004672%2CGO:0004713%2CGO:0005524%2CGO:0016772%2CGO:0006468;Parent=rna-gnl|WGS:LIRP|mrna.WN51_04468
KQ435878.1	Genbank	CDS	1513461	1513479	.	-	0	Name=KOX69953.1;ID=cds-KOX69953.1;Dbxref=InterPro:IPR000719%2CInterPro:IPR001245%2CInterPro:IPR002290%2CInterPro:IPR011009%2CInterPro:IPR020635%2CUniProtKB/Swiss-Prot:Q9VBW3%2CNCBI_GP:KOX69953.1;Ontology_term=GO:0004672%2CGO:0004713%2CGO:0005524%2CGO:0016772%2CGO:0006468;Parent=rna-gnl|WGS:LIRP|mrna.WN51_04468
KQ435878.1	Genbank	CDS	1509827	1509875	.	-	0	Name=KOX69953.1;ID=cds-KOX69953.1;Dbxref=InterPro:IPR000719%2CInterPro:IPR001245%2CInterPro:IPR002290%2CInterPro:IPR011009%2CInterPro:IPR020635%2CUniProtKB/Swiss-Prot:Q9VBW3%2CNCBI_GP:KOX69953.1;Ontology_term=GO:0004672%2CGO:0004713%2CGO:0005524%2CGO:0016772%2CGO:0006468;Parent=rna-gnl|WGS:LIRP|mrna.WN51_04468
KQ435878.1	Genbank	CDS	1506627	1506725	.	-	0	Name=KOX69953.1;ID=cds-KOX69953.1;Dbxref=InterPro:IPR000719%2CInterPro:IPR001245%2CInterPro:IPR002290%2CInterPro:IPR011009%2CInterPro:IPR020635%2CUniProtKB/Swiss-Prot:Q9VBW3%2CNCBI_GP:KOX69953.1;Ontology_term=GO:0004672%2CGO:0004713%2CGO:0005524%2CGO:0016772%2CGO:0006468;Parent=rna-gnl|WGS:LIRP|mrna.WN51_04468
KQ435878.1	Genbank	CDS	1506395	1506481	.	-	0	Name=KOX69953.1;ID=cds-KOX69953.1;Dbxref=InterPro:IPR000719%2CInterPro:IPR001245%2CInterPro:IPR002290%2CInterPro:IPR011009%2CInterPro:IPR020635%2CUniProtKB/Swiss-Prot:Q9VBW3%2CNCBI_GP:KOX69953.1;Ontology_term=GO:0004672%2CGO:0004713%2CGO:0005524%2CGO:0016772%2CGO:0006468;Parent=rna-gnl|WGS:LIRP|mrna.WN51_04468
KQ435878.1	Genbank	CDS	1506040	1506109	.	-	0	Name=KOX69953.1;ID=cds-KOX69953.1;Dbxref=InterPro:IPR000719%2CInterPro:IPR001245%2CInterPro:IPR002290%2CInterPro:IPR011009%2CInterPro:IPR020635%2CUniProtKB/Swiss-Prot:Q9VBW3%2CNCBI_GP:KOX69953.1;Ontology_term=GO:0004672%2CGO:0004713%2CGO:0005524%2CGO:0016772%2CGO:0006468;Parent=rna-gnl|WGS:LIRP|mrna.WN51_04468
KQ435878.1	Genbank	CDS	2831644	2831820	.	-	0	Name=KOX70058.1;ID=cds-KOX70058.1;Dbxref=NCBI_GP:KOX70058.1;Parent=rna-gnl|WGS:LIRP|mrna.WN51_04575
KQ435878.1	Genbank	exon	1682469	1682651	.	+	.	ID=exon-gnl|WGS:LIRP|mrna.WN51_04471-10;Parent=rna-gnl|WGS:LIRP|mrna.WN51_04471
KQ435878.1	Genbank	exon	1687623	1687721	.	+	.	ID=exon-gnl|WGS:LIRP|mrna.WN51_04471-11;Parent=rna-gnl|WGS:LIRP|mrna.WN51_04471
KQ435878.1	Genbank	exon	1695120	1695174	.	+	.	ID=exon-gnl|WGS:LIRP|mrna.WN51_04471-12;Parent=rna-gnl|WGS:LIRP|mrna.WN51_04471
KQ435878.1	Genbank	exon	1695902	1695917	.	+	.	ID=exon-gnl|WGS:LIRP|mrna.WN51_04471-13;Parent=rna-gnl|WGS:LIRP|mrna.WN51_04471
KQ435878.1	Genbank	exon	1698186	1698253	.	+	.	ID=exon-gnl|WGS:LIRP|mrna.WN51_04471-14;Parent=rna-gnl|WGS:LIRP|mrna.WN51_04471
KQ435878.1	Genbank	exon	1706432	1706511	.	+	.	ID=exon-gnl|WGS:LIRP|mrna.WN51_04471-15;Parent=rna-gnl|WGS:LIRP|mrna.WN51_04471
KQ435878.1	Genbank	exon	1709225	1709375	.	+	.	ID=exon-gnl|WGS:LIRP|mrna.WN51_04471-16;Parent=rna-gnl|WGS:LIRP|mrna.WN51_04471
KQ435878.1	Genbank	exon	1712036	1712123	.	+	.	ID=exon-gnl|WGS:LIRP|mrna.WN51_04471-17;Parent=rna-gnl|WGS:LIRP|mrna.WN51_04471
KQ435878.1	Genbank	exon	1719802	1719937	.	+	.	ID=exon-gnl|WGS:LIRP|mrna.WN51_04471-18;Parent=rna-gnl|WGS:LIRP|mrna.WN51_04471
KQ435878.1	Genbank	exon	1724531	1724705	.	+	.	ID=exon-gnl|WGS:LIRP|mrna.WN51_04471-19;Parent=rna-gnl|WGS:LIRP|mrna.WN51_04471
KQ435878.1	Genbank	exon	1727163	1727304	.	+	.	ID=exon-gnl|WGS:LIRP|mrna.WN51_04471-21;Parent=rna-gnl|WGS:LIRP|mrna.WN51_04471
KQ435878.1	Genbank	exon	1735074	1735146	.	+	.	ID=exon-gnl|WGS:LIRP|mrna.WN51_04471-22;Parent=rna-gnl|WGS:LIRP|mrna.WN51_04471
KQ435878.1	Genbank	exon	1726780	1726935	.	+	.	ID=exon-gnl|WGS:LIRP|mrna.WN51_04471-20;Parent=rna-gnl|WGS:LIRP|mrna.WN51_04471
KQ435878.1	Genbank	exon	3275991	3276467	.	-	.	ID=exon-gnl|WGS:LIRP|mrna.WN51_04611-1;Parent=rna-gnl|WGS:LIRP|mrna.WN51_04611
KQ435878.1	Genbank	exon	2400182	2400266	.	+	.	ID=exon-gnl|WGS:LIRP|mrna.WN51_04517-1;Parent=rna-gnl|WGS:LIRP|mrna.WN51_04517
KQ435878.1	Genbank	exon	2400530	2400790	.	+	.	ID=exon-gnl|WGS:LIRP|mrna.WN51_04517-2;Parent=rna-gnl|WGS:LIRP|mrna.WN51_04517
KQ435878.1	Genbank	exon	2400853	2401202	.	+	.	ID=exon-gnl|WGS:LIRP|mrna.WN51_04517-3;Parent=rna-gnl|WGS:LIRP|mrna.WN51_04517
KQ435878.1	Genbank	exon	2401300	2401579	.	+	.	ID=exon-gnl|WGS:LIRP|mrna.WN51_04517-4;Parent=rna-gnl|WGS:LIRP|mrna.WN51_04517
KQ435878.1	Genbank	exon	2401663	2401845	.	+	.	ID=exon-gnl|WGS:LIRP|mrna.WN51_04517-5;Parent=rna-gnl|WGS:LIRP|mrna.WN51_04517
KQ435878.1	Genbank	exon	2401924	2402162	.	+	.	ID=exon-gnl|WGS:LIRP|mrna.WN51_04517-6;Parent=rna-gnl|WGS:LIRP|mrna.WN51_04517
KQ435878.1	Genbank	CDS	2813838	2814143	.	+	0	Name=KOX70057.1;ID=cds-KOX70057.1;Dbxref=NCBI_GP:KOX70057.1;Parent=rna-gnl|WGS:LIRP|mrna.WN51_04574
KQ435878.1	Genbank	CDS	1425728	1426025	.	+	0	Name=KOX69950.1;ID=cds-KOX69950.1;Dbxref=InterPro:IPR002126%2CInterPro:IPR015919%2CUniProtKB/Swiss-Prot:P58365%2CNCBI_GP:KOX69950.1;Ontology_term=GO:0005509%2CGO:0007156%2CGO:0016020;Parent=rna-gnl|WGS:LIRP|mrna.WN51_04465
KQ435878.1	Genbank	CDS	1426749	1427020	.	+	0	Name=KOX69950.1;ID=cds-KOX69950.1;Dbxref=InterPro:IPR002126%2CInterPro:IPR015919%2CUniProtKB/Swiss-Prot:P58365%2CNCBI_GP:KOX69950.1;Ontology_term=GO:0005509%2CGO:0007156%2CGO:0016020;Parent=rna-gnl|WGS:LIRP|mrna.WN51_04465
KQ435878.1	Genbank	CDS	1427300	1427464	.	+	0	Name=KOX69950.1;ID=cds-KOX69950.1;Dbxref=InterPro:IPR002126%2CInterPro:IPR015919%2CUniProtKB/Swiss-Prot:P58365%2CNCBI_GP:KOX69950.1;Ontology_term=GO:0005509%2CGO:0007156%2CGO:0016020;Parent=rna-gnl|WGS:LIRP|mrna.WN51_04465
KQ435878.1	Genbank	CDS	1428205	1428885	.	+	0	Name=KOX69950.1;ID=cds-KOX69950.1;Dbxref=InterPro:IPR002126%2CInterPro:IPR015919%2CUniProtKB/Swiss-Prot:P58365%2CNCBI_GP:KOX69950.1;Ontology_term=GO:0005509%2CGO:0007156%2CGO:0016020;Parent=rna-gnl|WGS:LIRP|mrna.WN51_04465
KQ435878.1	Genbank	CDS	1429286	1429810	.	+	0	Name=KOX69950.1;ID=cds-KOX69950.1;Dbxref=InterPro:IPR002126%2CInterPro:IPR015919%2CUniProtKB/Swiss-Prot:P58365%2CNCBI_GP:KOX69950.1;Ontology_term=GO:0005509%2CGO:0007156%2CGO:0016020;Parent=rna-gnl|WGS:LIRP|mrna.WN51_04465
KQ435878.1	Genbank	CDS	1430156	1430508	.	+	0	Name=KOX69950.1;ID=cds-KOX69950.1;Dbxref=InterPro:IPR002126%2CInterPro:IPR015919%2CUniProtKB/Swiss-Prot:P58365%2CNCBI_GP:KOX69950.1;Ontology_term=GO:0005509%2CGO:0007156%2CGO:0016020;Parent=rna-gnl|WGS:LIRP|mrna.WN51_04465
KQ435878.1	Genbank	CDS	1430675	1430889	.	+	0	Name=KOX69950.1;ID=cds-KOX69950.1;Dbxref=InterPro:IPR002126%2CInterPro:IPR015919%2CUniProtKB/Swiss-Prot:P58365%2CNCBI_GP:KOX69950.1;Ontology_term=GO:0005509%2CGO:0007156%2CGO:0016020;Parent=rna-gnl|WGS:LIRP|mrna.WN51_04465
KQ435878.1	Genbank	CDS	1431242	1431801	.	+	0	Name=KOX69950.1;ID=cds-KOX69950.1;Dbxref=InterPro:IPR002126%2CInterPro:IPR015919%2CUniProtKB/Swiss-Prot:P58365%2CNCBI_GP:KOX69950.1;Ontology_term=GO:0005509%2CGO:0007156%2CGO:0016020;Parent=rna-gnl|WGS:LIRP|mrna.WN51_04465
KQ435878.1	Genbank	CDS	1432047	1432355	.	+	0	Name=KOX69950.1;ID=cds-KOX69950.1;Dbxref=InterPro:IPR002126%2CInterPro:IPR015919%2CUniProtKB/Swiss-Prot:P58365%2CNCBI_GP:KOX69950.1;Ontology_term=GO:0005509%2CGO:0007156%2CGO:0016020;Parent=rna-gnl|WGS:LIRP|mrna.WN51_04465
KQ435878.1	Genbank	CDS	1432444	1432738	.	+	0	Name=KOX69950.1;ID=cds-KOX69950.1;Dbxref=InterPro:IPR002126%2CInterPro:IPR015919%2CUniProtKB/Swiss-Prot:P58365%2CNCBI_GP:KOX69950.1;Ontology_term=GO:0005509%2CGO:0007156%2CGO:0016020;Parent=rna-gnl|WGS:LIRP|mrna.WN51_04465
KQ435878.1	Genbank	CDS	1432901	1433820	.	+	0	Name=KOX69950.1;ID=cds-KOX69950.1;Dbxref=InterPro:IPR002126%2CInterPro:IPR015919%2CUniProtKB/Swiss-Prot:P58365%2CNCBI_GP:KOX69950.1;Ontology_term=GO:0005509%2CGO:0007156%2CGO:0016020;Parent=rna-gnl|WGS:LIRP|mrna.WN51_04465
KQ435878.1	Genbank	CDS	1433918	1434550	.	+	0	Name=KOX69950.1;ID=cds-KOX69950.1;Dbxref=InterPro:IPR002126%2CInterPro:IPR015919%2CUniProtKB/Swiss-Prot:P58365%2CNCBI_GP:KOX69950.1;Ontology_term=GO:0005509%2CGO:0007156%2CGO:0016020;Parent=rna-gnl|WGS:LIRP|mrna.WN51_04465
KQ435878.1	Genbank	exon	2394782	2395058	.	-	.	ID=exon-gnl|WGS:LIRP|mrna.WN51_04514-1;Parent=rna-gnl|WGS:LIRP|mrna.WN51_04514
KQ435878.1	Genbank	exon	2394621	2394699	.	-	.	ID=exon-gnl|WGS:LIRP|mrna.WN51_04514-2;Parent=rna-gnl|WGS:LIRP|mrna.WN51_04514
KQ435878.1	Genbank	exon	2394402	2394537	.	-	.	ID=exon-gnl|WGS:LIRP|mrna.WN51_04514-3;Parent=rna-gnl|WGS:LIRP|mrna.WN51_04514
KQ435878.1	Genbank	exon	2393968	2394324	.	-	.	ID=exon-gnl|WGS:LIRP|mrna.WN51_04514-4;Parent=rna-gnl|WGS:LIRP|mrna.WN51_04514
KQ435878.1	Genbank	exon	2393477	2393521	.	-	.	ID=exon-gnl|WGS:LIRP|mrna.WN51_04514-5;Parent=rna-gnl|WGS:LIRP|mrna.WN51_04514
KQ435878.1	Genbank	exon	2393072	2393273	.	-	.	ID=exon-gnl|WGS:LIRP|mrna.WN51_04514-6;Parent=rna-gnl|WGS:LIRP|mrna.WN51_04514
KQ435878.1	Genbank	exon	2392846	2392994	.	-	.	ID=exon-gnl|WGS:LIRP|mrna.WN51_04514-7;Parent=rna-gnl|WGS:LIRP|mrna.WN51_04514
KQ435878.1	Genbank	exon	2392471	2392657	.	-	.	ID=exon-gnl|WGS:LIRP|mrna.WN51_04514-8;Parent=rna-gnl|WGS:LIRP|mrna.WN51_04514
KQ435878.1	Genbank	exon	2392365	2392381	.	-	.	ID=exon-gnl|WGS:LIRP|mrna.WN51_04514-9;Parent=rna-gnl|WGS:LIRP|mrna.WN51_04514
KQ435878.1	Genbank	CDS	1454805	1454837	.	-	0	Name=KOX69951.1;ID=cds-KOX69951.1;Dbxref=UniProtKB/Swiss-Prot:P14248%2CNCBI_GP:KOX69951.1;Parent=rna-gnl|WGS:LIRP|mrna.WN51_04466
KQ435878.1	Genbank	CDS	1451435	1451542	.	-	0	Name=KOX69951.1;ID=cds-KOX69951.1;Dbxref=UniProtKB/Swiss-Prot:P14248%2CNCBI_GP:KOX69951.1;Parent=rna-gnl|WGS:LIRP|mrna.WN51_04466
KQ435878.1	Genbank	CDS	1447277	1447419	.	-	0	Name=KOX69951.1;ID=cds-KOX69951.1;Dbxref=UniProtKB/Swiss-Prot:P14248%2CNCBI_GP:KOX69951.1;Parent=rna-gnl|WGS:LIRP|mrna.WN51_04466
KQ435878.1	Genbank	CDS	1446963	1447154	.	-	0	Name=KOX69951.1;ID=cds-KOX69951.1;Dbxref=UniProtKB/Swiss-Prot:P14248%2CNCBI_GP:KOX69951.1;Parent=rna-gnl|WGS:LIRP|mrna.WN51_04466
KQ435878.1	Genbank	CDS	1446750	1446836	.	-	0	Name=KOX69951.1;ID=cds-KOX69951.1;Dbxref=UniProtKB/Swiss-Prot:P14248%2CNCBI_GP:KOX69951.1;Parent=rna-gnl|WGS:LIRP|mrna.WN51_04466
KQ435878.1	Genbank	CDS	1444043	1446653	.	-	0	Name=KOX69951.1;ID=cds-KOX69951.1;Dbxref=UniProtKB/Swiss-Prot:P14248%2CNCBI_GP:KOX69951.1;Parent=rna-gnl|WGS:LIRP|mrna.WN51_04466
KQ435878.1	Genbank	CDS	1442621	1442731	.	-	0	Name=KOX69951.1;ID=cds-KOX69951.1;Dbxref=UniProtKB/Swiss-Prot:P14248%2CNCBI_GP:KOX69951.1;Parent=rna-gnl|WGS:LIRP|mrna.WN51_04466
KQ435878.1	Genbank	CDS	1440214	1440599	.	-	0	Name=KOX69951.1;ID=cds-KOX69951.1;Dbxref=UniProtKB/Swiss-Prot:P14248%2CNCBI_GP:KOX69951.1;Parent=rna-gnl|WGS:LIRP|mrna.WN51_04466
KQ435878.1	Genbank	CDS	1439296	1439567	.	-	0	Name=KOX69951.1;ID=cds-KOX69951.1;Dbxref=UniProtKB/Swiss-Prot:P14248%2CNCBI_GP:KOX69951.1;Parent=rna-gnl|WGS:LIRP|mrna.WN51_04466
KQ435878.1	Genbank	CDS	1439187	1439253	.	-	0	Name=KOX69951.1;ID=cds-KOX69951.1;Dbxref=UniProtKB/Swiss-Prot:P14248%2CNCBI_GP:KOX69951.1;Parent=rna-gnl|WGS:LIRP|mrna.WN51_04466
KQ435878.1	Genbank	CDS	1438387	1438788	.	-	0	Name=KOX69951.1;ID=cds-KOX69951.1;Dbxref=UniProtKB/Swiss-Prot:P14248%2CNCBI_GP:KOX69951.1;Parent=rna-gnl|WGS:LIRP|mrna.WN51_04466
KQ435878.1	Genbank	CDS	1436945	1437431	.	-	0	Name=KOX69951.1;ID=cds-KOX69951.1;Dbxref=UniProtKB/Swiss-Prot:P14248%2CNCBI_GP:KOX69951.1;Parent=rna-gnl|WGS:LIRP|mrna.WN51_04466
KQ435878.1	Genbank	CDS	2809290	2809323	.	-	0	Name=KOX70056.1;ID=cds-KOX70056.1;Dbxref=InterPro:IPR000073%2CUniProtKB/Swiss-Prot:Q8TB40%2CNCBI_GP:KOX70056.1;Parent=rna-gnl|WGS:LIRP|mrna.WN51_04573
KQ435878.1	Genbank	CDS	2808931	2809137	.	-	0	Name=KOX70056.1;ID=cds-KOX70056.1;Dbxref=InterPro:IPR000073%2CUniProtKB/Swiss-Prot:Q8TB40%2CNCBI_GP:KOX70056.1;Parent=rna-gnl|WGS:LIRP|mrna.WN51_04573
KQ435878.1	Genbank	CDS	2808204	2808527	.	-	0	Name=KOX70056.1;ID=cds-KOX70056.1;Dbxref=InterPro:IPR000073%2CUniProtKB/Swiss-Prot:Q8TB40%2CNCBI_GP:KOX70056.1;Parent=rna-gnl|WGS:LIRP|mrna.WN51_04573
KQ435878.1	Genbank	CDS	2807939	2808056	.	-	0	Name=KOX70056.1;ID=cds-KOX70056.1;Dbxref=InterPro:IPR000073%2CUniProtKB/Swiss-Prot:Q8TB40%2CNCBI_GP:KOX70056.1;Parent=rna-gnl|WGS:LIRP|mrna.WN51_04573
KQ435878.1	Genbank	CDS	2807633	2807819	.	-	0	Name=KOX70056.1;ID=cds-KOX70056.1;Dbxref=InterPro:IPR000073%2CUniProtKB/Swiss-Prot:Q8TB40%2CNCBI_GP:KOX70056.1;Parent=rna-gnl|WGS:LIRP|mrna.WN51_04573
KQ435878.1	Genbank	CDS	2807309	2807545	.	-	0	Name=KOX70056.1;ID=cds-KOX70056.1;Dbxref=InterPro:IPR000073%2CUniProtKB/Swiss-Prot:Q8TB40%2CNCBI_GP:KOX70056.1;Parent=rna-gnl|WGS:LIRP|mrna.WN51_04573
KQ435878.1	Genbank	exon	2396524	2396814	.	+	.	ID=exon-gnl|WGS:LIRP|mrna.WN51_04515-1;Parent=rna-gnl|WGS:LIRP|mrna.WN51_04515
KQ435878.1	Genbank	exon	2396891	2396998	.	+	.	ID=exon-gnl|WGS:LIRP|mrna.WN51_04515-2;Parent=rna-gnl|WGS:LIRP|mrna.WN51_04515
KQ435878.1	Genbank	exon	2397102	2397349	.	+	.	ID=exon-gnl|WGS:LIRP|mrna.WN51_04515-3;Parent=rna-gnl|WGS:LIRP|mrna.WN51_04515
KQ435878.1	Genbank	exon	2397423	2397612	.	+	.	ID=exon-gnl|WGS:LIRP|mrna.WN51_04515-4;Parent=rna-gnl|WGS:LIRP|mrna.WN51_04515
KQ435878.1	Genbank	exon	2397700	2397927	.	+	.	ID=exon-gnl|WGS:LIRP|mrna.WN51_04515-5;Parent=rna-gnl|WGS:LIRP|mrna.WN51_04515
KQ435878.1	Genbank	exon	2398012	2398107	.	+	.	ID=exon-gnl|WGS:LIRP|mrna.WN51_04515-6;Parent=rna-gnl|WGS:LIRP|mrna.WN51_04515
KQ435878.1	Genbank	exon	2390155	2390641	.	-	.	ID=exon-gnl|WGS:LIRP|mrna.WN51_04512-1;Parent=rna-gnl|WGS:LIRP|mrna.WN51_04512
KQ435878.1	Genbank	exon	2388188	2388827	.	-	.	ID=exon-gnl|WGS:LIRP|mrna.WN51_04512-2;Parent=rna-gnl|WGS:LIRP|mrna.WN51_04512
KQ435878.1	Genbank	exon	2387984	2388098	.	-	.	ID=exon-gnl|WGS:LIRP|mrna.WN51_04512-3;Parent=rna-gnl|WGS:LIRP|mrna.WN51_04512
KQ435878.1	Genbank	CDS	2805542	2805660	.	+	0	Name=KOX70055.1;ID=cds-KOX70055.1;Dbxref=InterPro:IPR000238%2CInterPro:IPR023799%2CUniProtKB/Swiss-Prot:Q8N0V3%2CNCBI_GP:KOX70055.1;Ontology_term=GO:0006364;Parent=rna-gnl|WGS:LIRP|mrna.WN51_04572
KQ435878.1	Genbank	CDS	2805766	2806330	.	+	0	Name=KOX70055.1;ID=cds-KOX70055.1;Dbxref=InterPro:IPR000238%2CInterPro:IPR023799%2CUniProtKB/Swiss-Prot:Q8N0V3%2CNCBI_GP:KOX70055.1;Ontology_term=GO:0006364;Parent=rna-gnl|WGS:LIRP|mrna.WN51_04572
KQ435878.1	Genbank	exon	255995	257083	.	+	.	ID=exon-gnl|WGS:LIRP|mrna.WN51_04418-6;Parent=rna-gnl|WGS:LIRP|mrna.WN51_04418
KQ435878.1	Genbank	exon	257177	259124	.	+	.	ID=exon-gnl|WGS:LIRP|mrna.WN51_04418-7;Parent=rna-gnl|WGS:LIRP|mrna.WN51_04418
KQ435878.1	Genbank	exon	255258	255677	.	+	.	ID=exon-gnl|WGS:LIRP|mrna.WN51_04418-4;Parent=rna-gnl|WGS:LIRP|mrna.WN51_04418
KQ435878.1	Genbank	exon	255814	255840	.	+	.	ID=exon-gnl|WGS:LIRP|mrna.WN51_04418-5;Parent=rna-gnl|WGS:LIRP|mrna.WN51_04418
KQ435878.1	Genbank	exon	259290	259457	.	+	.	ID=exon-gnl|WGS:LIRP|mrna.WN51_04418-8;Parent=rna-gnl|WGS:LIRP|mrna.WN51_04418
KQ435878.1	Genbank	exon	259620	260289	.	+	.	ID=exon-gnl|WGS:LIRP|mrna.WN51_04418-9;Parent=rna-gnl|WGS:LIRP|mrna.WN51_04418
KQ435878.1	Genbank	exon	254538	254685	.	+	.	ID=exon-gnl|WGS:LIRP|mrna.WN51_04418-2;Parent=rna-gnl|WGS:LIRP|mrna.WN51_04418
KQ435878.1	Genbank	exon	254821	255169	.	+	.	ID=exon-gnl|WGS:LIRP|mrna.WN51_04418-3;Parent=rna-gnl|WGS:LIRP|mrna.WN51_04418
KQ435878.1	Genbank	exon	254186	254207	.	+	.	ID=exon-gnl|WGS:LIRP|mrna.WN51_04418-1;Parent=rna-gnl|WGS:LIRP|mrna.WN51_04418
KQ435878.1	Genbank	CDS	2797779	2797916	.	+	0	Name=KOX70054.1;ID=cds-KOX70054.1;Dbxref=InterPro:IPR002719%2CInterPro:IPR002720%2CInterPro:IPR013763%2CInterPro:IPR024599%2CUniProtKB/Swiss-Prot:P28749%2CNCBI_GP:KOX70054.1;Ontology_term=GO:0005634%2CGO:0051726;Parent=rna-gnl|WGS:LIRP|mrna.WN51_04571
KQ435878.1	Genbank	CDS	2798435	2798966	.	+	0	Name=KOX70054.1;ID=cds-KOX70054.1;Dbxref=InterPro:IPR002719%2CInterPro:IPR002720%2CInterPro:IPR013763%2CInterPro:IPR024599%2CUniProtKB/Swiss-Prot:P28749%2CNCBI_GP:KOX70054.1;Ontology_term=GO:0005634%2CGO:0051726;Parent=rna-gnl|WGS:LIRP|mrna.WN51_04571
KQ435878.1	Genbank	CDS	2799058	2799354	.	+	0	Name=KOX70054.1;ID=cds-KOX70054.1;Dbxref=InterPro:IPR002719%2CInterPro:IPR002720%2CInterPro:IPR013763%2CInterPro:IPR024599%2CUniProtKB/Swiss-Prot:P28749%2CNCBI_GP:KOX70054.1;Ontology_term=GO:0005634%2CGO:0051726;Parent=rna-gnl|WGS:LIRP|mrna.WN51_04571
KQ435878.1	Genbank	CDS	2800526	2800623	.	+	0	Name=KOX70054.1;ID=cds-KOX70054.1;Dbxref=InterPro:IPR002719%2CInterPro:IPR002720%2CInterPro:IPR013763%2CInterPro:IPR024599%2CUniProtKB/Swiss-Prot:P28749%2CNCBI_GP:KOX70054.1;Ontology_term=GO:0005634%2CGO:0051726;Parent=rna-gnl|WGS:LIRP|mrna.WN51_04571
KQ435878.1	Genbank	CDS	2800699	2801082	.	+	0	Name=KOX70054.1;ID=cds-KOX70054.1;Dbxref=InterPro:IPR002719%2CInterPro:IPR002720%2CInterPro:IPR013763%2CInterPro:IPR024599%2CUniProtKB/Swiss-Prot:P28749%2CNCBI_GP:KOX70054.1;Ontology_term=GO:0005634%2CGO:0051726;Parent=rna-gnl|WGS:LIRP|mrna.WN51_04571
KQ435878.1	Genbank	CDS	2801170	2802537	.	+	0	Name=KOX70054.1;ID=cds-KOX70054.1;Dbxref=InterPro:IPR002719%2CInterPro:IPR002720%2CInterPro:IPR013763%2CInterPro:IPR024599%2CUniProtKB/Swiss-Prot:P28749%2CNCBI_GP:KOX70054.1;Ontology_term=GO:0005634%2CGO:0051726;Parent=rna-gnl|WGS:LIRP|mrna.WN51_04571
KQ435878.1	Genbank	CDS	2802633	2802818	.	+	0	Name=KOX70054.1;ID=cds-KOX70054.1;Dbxref=InterPro:IPR002719%2CInterPro:IPR002720%2CInterPro:IPR013763%2CInterPro:IPR024599%2CUniProtKB/Swiss-Prot:P28749%2CNCBI_GP:KOX70054.1;Ontology_term=GO:0005634%2CGO:0051726;Parent=rna-gnl|WGS:LIRP|mrna.WN51_04571
KQ435878.1	Genbank	exon	2391274	2391343	.	+	.	ID=exon-gnl|WGS:LIRP|mrna.WN51_04513-1;Parent=rna-gnl|WGS:LIRP|mrna.WN51_04513
KQ435878.1	Genbank	exon	2391417	2391541	.	+	.	ID=exon-gnl|WGS:LIRP|mrna.WN51_04513-2;Parent=rna-gnl|WGS:LIRP|mrna.WN51_04513
KQ435878.1	Genbank	exon	277254	277429	.	-	.	ID=exon-gnl|WGS:LIRP|mrna.WN51_04419-5;Parent=rna-gnl|WGS:LIRP|mrna.WN51_04419
KQ435878.1	Genbank	exon	276562	276702	.	-	.	ID=exon-gnl|WGS:LIRP|mrna.WN51_04419-6;Parent=rna-gnl|WGS:LIRP|mrna.WN51_04419
KQ435878.1	Genbank	exon	285149	285440	.	-	.	ID=exon-gnl|WGS:LIRP|mrna.WN51_04419-3;Parent=rna-gnl|WGS:LIRP|mrna.WN51_04419
KQ435878.1	Genbank	exon	284176	284495	.	-	.	ID=exon-gnl|WGS:LIRP|mrna.WN51_04419-4;Parent=rna-gnl|WGS:LIRP|mrna.WN51_04419
KQ435878.1	Genbank	exon	274776	274953	.	-	.	ID=exon-gnl|WGS:LIRP|mrna.WN51_04419-9;Parent=rna-gnl|WGS:LIRP|mrna.WN51_04419
KQ435878.1	Genbank	exon	275680	276371	.	-	.	ID=exon-gnl|WGS:LIRP|mrna.WN51_04419-7;Parent=rna-gnl|WGS:LIRP|mrna.WN51_04419
KQ435878.1	Genbank	exon	275048	275300	.	-	.	ID=exon-gnl|WGS:LIRP|mrna.WN51_04419-8;Parent=rna-gnl|WGS:LIRP|mrna.WN51_04419
KQ435878.1	Genbank	exon	286747	287026	.	-	.	ID=exon-gnl|WGS:LIRP|mrna.WN51_04419-1;Parent=rna-gnl|WGS:LIRP|mrna.WN51_04419
KQ435878.1	Genbank	exon	285824	286068	.	-	.	ID=exon-gnl|WGS:LIRP|mrna.WN51_04419-2;Parent=rna-gnl|WGS:LIRP|mrna.WN51_04419
KQ435878.1	Genbank	CDS	2796178	2796433	.	-	0	Name=KOX70053.1;ID=cds-KOX70053.1;Dbxref=UniProtKB/Swiss-Prot:Q9V727%2CNCBI_GP:KOX70053.1;Parent=rna-gnl|WGS:LIRP|mrna.WN51_04570
KQ435878.1	Genbank	CDS	2795798	2796057	.	-	0	Name=KOX70053.1;ID=cds-KOX70053.1;Dbxref=UniProtKB/Swiss-Prot:Q9V727%2CNCBI_GP:KOX70053.1;Parent=rna-gnl|WGS:LIRP|mrna.WN51_04570
KQ435878.1	Genbank	CDS	2794583	2795701	.	-	0	Name=KOX70053.1;ID=cds-KOX70053.1;Dbxref=UniProtKB/Swiss-Prot:Q9V727%2CNCBI_GP:KOX70053.1;Parent=rna-gnl|WGS:LIRP|mrna.WN51_04570
KQ435878.1	Genbank	CDS	2794217	2794498	.	-	0	Name=KOX70053.1;ID=cds-KOX70053.1;Dbxref=UniProtKB/Swiss-Prot:Q9V727%2CNCBI_GP:KOX70053.1;Parent=rna-gnl|WGS:LIRP|mrna.WN51_04570
KQ435878.1	Genbank	CDS	2793285	2794109	.	-	0	Name=KOX70053.1;ID=cds-KOX70053.1;Dbxref=UniProtKB/Swiss-Prot:Q9V727%2CNCBI_GP:KOX70053.1;Parent=rna-gnl|WGS:LIRP|mrna.WN51_04570
KQ435878.1	Genbank	CDS	2792950	2793186	.	-	0	Name=KOX70053.1;ID=cds-KOX70053.1;Dbxref=UniProtKB/Swiss-Prot:Q9V727%2CNCBI_GP:KOX70053.1;Parent=rna-gnl|WGS:LIRP|mrna.WN51_04570
KQ435878.1	Genbank	CDS	2791890	2792306	.	-	0	Name=KOX70053.1;ID=cds-KOX70053.1;Dbxref=UniProtKB/Swiss-Prot:Q9V727%2CNCBI_GP:KOX70053.1;Parent=rna-gnl|WGS:LIRP|mrna.WN51_04570
KQ435878.1	Genbank	exon	2384077	2384191	.	-	.	ID=exon-gnl|WGS:LIRP|mrna.WN51_04510-1;Parent=rna-gnl|WGS:LIRP|mrna.WN51_04510
KQ435878.1	Genbank	exon	2383785	2384009	.	-	.	ID=exon-gnl|WGS:LIRP|mrna.WN51_04510-2;Parent=rna-gnl|WGS:LIRP|mrna.WN51_04510
KQ435878.1	Genbank	exon	2383353	2383673	.	-	.	ID=exon-gnl|WGS:LIRP|mrna.WN51_04510-3;Parent=rna-gnl|WGS:LIRP|mrna.WN51_04510
KQ435878.1	Genbank	exon	2382838	2383277	.	-	.	ID=exon-gnl|WGS:LIRP|mrna.WN51_04510-4;Parent=rna-gnl|WGS:LIRP|mrna.WN51_04510
KQ435878.1	Genbank	exon	2382622	2382764	.	-	.	ID=exon-gnl|WGS:LIRP|mrna.WN51_04510-5;Parent=rna-gnl|WGS:LIRP|mrna.WN51_04510
KQ435878.1	Genbank	exon	2380767	2380821	.	-	.	ID=exon-gnl|WGS:LIRP|mrna.WN51_04510-6;Parent=rna-gnl|WGS:LIRP|mrna.WN51_04510
KQ435878.1	Genbank	CDS	2391274	2391343	.	+	0	Name=KOX69998.1;ID=cds-KOX69998.1;Dbxref=InterPro:IPR019379%2CUniProtKB/Swiss-Prot:Q8JHF0%2CNCBI_GP:KOX69998.1;Parent=rna-gnl|WGS:LIRP|mrna.WN51_04513
KQ435878.1	Genbank	CDS	2391417	2391541	.	+	0	Name=KOX69998.1;ID=cds-KOX69998.1;Dbxref=InterPro:IPR019379%2CUniProtKB/Swiss-Prot:Q8JHF0%2CNCBI_GP:KOX69998.1;Parent=rna-gnl|WGS:LIRP|mrna.WN51_04513
KQ435878.1	Genbank	exon	248139	248371	.	+	.	ID=exon-gnl|WGS:LIRP|mrna.WN51_04416-8;Parent=rna-gnl|WGS:LIRP|mrna.WN51_04416
KQ435878.1	Genbank	exon	248448	248609	.	+	.	ID=exon-gnl|WGS:LIRP|mrna.WN51_04416-9;Parent=rna-gnl|WGS:LIRP|mrna.WN51_04416
KQ435878.1	Genbank	exon	247228	247393	.	+	.	ID=exon-gnl|WGS:LIRP|mrna.WN51_04416-6;Parent=rna-gnl|WGS:LIRP|mrna.WN51_04416
KQ435878.1	Genbank	exon	247529	248012	.	+	.	ID=exon-gnl|WGS:LIRP|mrna.WN51_04416-7;Parent=rna-gnl|WGS:LIRP|mrna.WN51_04416
KQ435878.1	Genbank	exon	186906	187049	.	+	.	ID=exon-gnl|WGS:LIRP|mrna.WN51_04416-1;Parent=rna-gnl|WGS:LIRP|mrna.WN51_04416
KQ435878.1	Genbank	exon	246162	246400	.	+	.	ID=exon-gnl|WGS:LIRP|mrna.WN51_04416-4;Parent=rna-gnl|WGS:LIRP|mrna.WN51_04416
KQ435878.1	Genbank	exon	246694	246966	.	+	.	ID=exon-gnl|WGS:LIRP|mrna.WN51_04416-5;Parent=rna-gnl|WGS:LIRP|mrna.WN51_04416
KQ435878.1	Genbank	exon	231089	231397	.	+	.	ID=exon-gnl|WGS:LIRP|mrna.WN51_04416-2;Parent=rna-gnl|WGS:LIRP|mrna.WN51_04416
KQ435878.1	Genbank	exon	244345	244527	.	+	.	ID=exon-gnl|WGS:LIRP|mrna.WN51_04416-3;Parent=rna-gnl|WGS:LIRP|mrna.WN51_04416
KQ435878.1	Genbank	CDS	2778091	2778412	.	+	0	Name=KOX70052.1;ID=cds-KOX70052.1;Dbxref=InterPro:IPR011011%2CInterPro:IPR011019%2CUniProtKB/Swiss-Prot:Q8K1S6%2CNCBI_GP:KOX70052.1;Parent=rna-gnl|WGS:LIRP|mrna.WN51_04569
KQ435878.1	Genbank	CDS	2779215	2779246	.	+	0	Name=KOX70052.1;ID=cds-KOX70052.1;Dbxref=InterPro:IPR011011%2CInterPro:IPR011019%2CUniProtKB/Swiss-Prot:Q8K1S6%2CNCBI_GP:KOX70052.1;Parent=rna-gnl|WGS:LIRP|mrna.WN51_04569
KQ435878.1	Genbank	CDS	2779351	2779474	.	+	0	Name=KOX70052.1;ID=cds-KOX70052.1;Dbxref=InterPro:IPR011011%2CInterPro:IPR011019%2CUniProtKB/Swiss-Prot:Q8K1S6%2CNCBI_GP:KOX70052.1;Parent=rna-gnl|WGS:LIRP|mrna.WN51_04569
KQ435878.1	Genbank	CDS	2779552	2779736	.	+	0	Name=KOX70052.1;ID=cds-KOX70052.1;Dbxref=InterPro:IPR011011%2CInterPro:IPR011019%2CUniProtKB/Swiss-Prot:Q8K1S6%2CNCBI_GP:KOX70052.1;Parent=rna-gnl|WGS:LIRP|mrna.WN51_04569
KQ435878.1	Genbank	CDS	2779954	2780118	.	+	0	Name=KOX70052.1;ID=cds-KOX70052.1;Dbxref=InterPro:IPR011011%2CInterPro:IPR011019%2CUniProtKB/Swiss-Prot:Q8K1S6%2CNCBI_GP:KOX70052.1;Parent=rna-gnl|WGS:LIRP|mrna.WN51_04569
KQ435878.1	Genbank	CDS	2780465	2780494	.	+	0	Name=KOX70052.1;ID=cds-KOX70052.1;Dbxref=InterPro:IPR011011%2CInterPro:IPR011019%2CUniProtKB/Swiss-Prot:Q8K1S6%2CNCBI_GP:KOX70052.1;Parent=rna-gnl|WGS:LIRP|mrna.WN51_04569
KQ435878.1	Genbank	CDS	2780923	2781186	.	+	0	Name=KOX70052.1;ID=cds-KOX70052.1;Dbxref=InterPro:IPR011011%2CInterPro:IPR011019%2CUniProtKB/Swiss-Prot:Q8K1S6%2CNCBI_GP:KOX70052.1;Parent=rna-gnl|WGS:LIRP|mrna.WN51_04569
KQ435878.1	Genbank	CDS	2781299	2781440	.	+	0	Name=KOX70052.1;ID=cds-KOX70052.1;Dbxref=InterPro:IPR011011%2CInterPro:IPR011019%2CUniProtKB/Swiss-Prot:Q8K1S6%2CNCBI_GP:KOX70052.1;Parent=rna-gnl|WGS:LIRP|mrna.WN51_04569
KQ435878.1	Genbank	CDS	2782995	2783159	.	+	0	Name=KOX70052.1;ID=cds-KOX70052.1;Dbxref=InterPro:IPR011011%2CInterPro:IPR011019%2CUniProtKB/Swiss-Prot:Q8K1S6%2CNCBI_GP:KOX70052.1;Parent=rna-gnl|WGS:LIRP|mrna.WN51_04569
KQ435878.1	Genbank	CDS	2783919	2784179	.	+	0	Name=KOX70052.1;ID=cds-KOX70052.1;Dbxref=InterPro:IPR011011%2CInterPro:IPR011019%2CUniProtKB/Swiss-Prot:Q8K1S6%2CNCBI_GP:KOX70052.1;Parent=rna-gnl|WGS:LIRP|mrna.WN51_04569
KQ435878.1	Genbank	CDS	2784693	2784826	.	+	0	Name=KOX70052.1;ID=cds-KOX70052.1;Dbxref=InterPro:IPR011011%2CInterPro:IPR011019%2CUniProtKB/Swiss-Prot:Q8K1S6%2CNCBI_GP:KOX70052.1;Parent=rna-gnl|WGS:LIRP|mrna.WN51_04569
KQ435878.1	Genbank	CDS	2784893	2785151	.	+	0	Name=KOX70052.1;ID=cds-KOX70052.1;Dbxref=InterPro:IPR011011%2CInterPro:IPR011019%2CUniProtKB/Swiss-Prot:Q8K1S6%2CNCBI_GP:KOX70052.1;Parent=rna-gnl|WGS:LIRP|mrna.WN51_04569
KQ435878.1	Genbank	CDS	2785241	2785509	.	+	0	Name=KOX70052.1;ID=cds-KOX70052.1;Dbxref=InterPro:IPR011011%2CInterPro:IPR011019%2CUniProtKB/Swiss-Prot:Q8K1S6%2CNCBI_GP:KOX70052.1;Parent=rna-gnl|WGS:LIRP|mrna.WN51_04569
KQ435878.1	Genbank	CDS	2785649	2785897	.	+	0	Name=KOX70052.1;ID=cds-KOX70052.1;Dbxref=InterPro:IPR011011%2CInterPro:IPR011019%2CUniProtKB/Swiss-Prot:Q8K1S6%2CNCBI_GP:KOX70052.1;Parent=rna-gnl|WGS:LIRP|mrna.WN51_04569
KQ435878.1	Genbank	CDS	2785980	2786266	.	+	0	Name=KOX70052.1;ID=cds-KOX70052.1;Dbxref=InterPro:IPR011011%2CInterPro:IPR011019%2CUniProtKB/Swiss-Prot:Q8K1S6%2CNCBI_GP:KOX70052.1;Parent=rna-gnl|WGS:LIRP|mrna.WN51_04569
KQ435878.1	Genbank	CDS	2786378	2786621	.	+	0	Name=KOX70052.1;ID=cds-KOX70052.1;Dbxref=InterPro:IPR011011%2CInterPro:IPR011019%2CUniProtKB/Swiss-Prot:Q8K1S6%2CNCBI_GP:KOX70052.1;Parent=rna-gnl|WGS:LIRP|mrna.WN51_04569
KQ435878.1	Genbank	CDS	2394782	2395058	.	-	0	Name=KOX69999.1;ID=cds-KOX69999.1;Dbxref=InterPro:IPR011701%2CInterPro:IPR016196%2CInterPro:IPR020846%2CUniProtKB/Swiss-Prot:Q8AVC3%2CNCBI_GP:KOX69999.1;Ontology_term=GO:0016021%2CGO:0055085;Parent=rna-gnl|WGS:LIRP|mrna.WN51_04514
KQ435878.1	Genbank	CDS	2394621	2394699	.	-	0	Name=KOX69999.1;ID=cds-KOX69999.1;Dbxref=InterPro:IPR011701%2CInterPro:IPR016196%2CInterPro:IPR020846%2CUniProtKB/Swiss-Prot:Q8AVC3%2CNCBI_GP:KOX69999.1;Ontology_term=GO:0016021%2CGO:0055085;Parent=rna-gnl|WGS:LIRP|mrna.WN51_04514
KQ435878.1	Genbank	CDS	2394402	2394537	.	-	0	Name=KOX69999.1;ID=cds-KOX69999.1;Dbxref=InterPro:IPR011701%2CInterPro:IPR016196%2CInterPro:IPR020846%2CUniProtKB/Swiss-Prot:Q8AVC3%2CNCBI_GP:KOX69999.1;Ontology_term=GO:0016021%2CGO:0055085;Parent=rna-gnl|WGS:LIRP|mrna.WN51_04514
KQ435878.1	Genbank	CDS	2393968	2394324	.	-	0	Name=KOX69999.1;ID=cds-KOX69999.1;Dbxref=InterPro:IPR011701%2CInterPro:IPR016196%2CInterPro:IPR020846%2CUniProtKB/Swiss-Prot:Q8AVC3%2CNCBI_GP:KOX69999.1;Ontology_term=GO:0016021%2CGO:0055085;Parent=rna-gnl|WGS:LIRP|mrna.WN51_04514
KQ435878.1	Genbank	CDS	2393477	2393521	.	-	0	Name=KOX69999.1;ID=cds-KOX69999.1;Dbxref=InterPro:IPR011701%2CInterPro:IPR016196%2CInterPro:IPR020846%2CUniProtKB/Swiss-Prot:Q8AVC3%2CNCBI_GP:KOX69999.1;Ontology_term=GO:0016021%2CGO:0055085;Parent=rna-gnl|WGS:LIRP|mrna.WN51_04514
KQ435878.1	Genbank	CDS	2393072	2393273	.	-	0	Name=KOX69999.1;ID=cds-KOX69999.1;Dbxref=InterPro:IPR011701%2CInterPro:IPR016196%2CInterPro:IPR020846%2CUniProtKB/Swiss-Prot:Q8AVC3%2CNCBI_GP:KOX69999.1;Ontology_term=GO:0016021%2CGO:0055085;Parent=rna-gnl|WGS:LIRP|mrna.WN51_04514
KQ435878.1	Genbank	CDS	2392846	2392994	.	-	0	Name=KOX69999.1;ID=cds-KOX69999.1;Dbxref=InterPro:IPR011701%2CInterPro:IPR016196%2CInterPro:IPR020846%2CUniProtKB/Swiss-Prot:Q8AVC3%2CNCBI_GP:KOX69999.1;Ontology_term=GO:0016021%2CGO:0055085;Parent=rna-gnl|WGS:LIRP|mrna.WN51_04514
KQ435878.1	Genbank	CDS	2392471	2392657	.	-	0	Name=KOX69999.1;ID=cds-KOX69999.1;Dbxref=InterPro:IPR011701%2CInterPro:IPR016196%2CInterPro:IPR020846%2CUniProtKB/Swiss-Prot:Q8AVC3%2CNCBI_GP:KOX69999.1;Ontology_term=GO:0016021%2CGO:0055085;Parent=rna-gnl|WGS:LIRP|mrna.WN51_04514
KQ435878.1	Genbank	CDS	2392365	2392381	.	-	0	Name=KOX69999.1;ID=cds-KOX69999.1;Dbxref=InterPro:IPR011701%2CInterPro:IPR016196%2CInterPro:IPR020846%2CUniProtKB/Swiss-Prot:Q8AVC3%2CNCBI_GP:KOX69999.1;Ontology_term=GO:0016021%2CGO:0055085;Parent=rna-gnl|WGS:LIRP|mrna.WN51_04514
KQ435878.1	Genbank	CDS	2392231	2392293	.	-	0	Name=KOX69999.1;ID=cds-KOX69999.1;Dbxref=InterPro:IPR011701%2CInterPro:IPR016196%2CInterPro:IPR020846%2CUniProtKB/Swiss-Prot:Q8AVC3%2CNCBI_GP:KOX69999.1;Ontology_term=GO:0016021%2CGO:0055085;Parent=rna-gnl|WGS:LIRP|mrna.WN51_04514
KQ435878.1	Genbank	exon	2384742	2384785	.	+	.	ID=exon-gnl|WGS:LIRP|mrna.WN51_04511-1;Parent=rna-gnl|WGS:LIRP|mrna.WN51_04511
KQ435878.1	Genbank	exon	2384864	2384951	.	+	.	ID=exon-gnl|WGS:LIRP|mrna.WN51_04511-2;Parent=rna-gnl|WGS:LIRP|mrna.WN51_04511
KQ435878.1	Genbank	exon	2385123	2385189	.	+	.	ID=exon-gnl|WGS:LIRP|mrna.WN51_04511-3;Parent=rna-gnl|WGS:LIRP|mrna.WN51_04511
KQ435878.1	Genbank	exon	2385279	2385567	.	+	.	ID=exon-gnl|WGS:LIRP|mrna.WN51_04511-4;Parent=rna-gnl|WGS:LIRP|mrna.WN51_04511
KQ435878.1	Genbank	exon	2385707	2385941	.	+	.	ID=exon-gnl|WGS:LIRP|mrna.WN51_04511-5;Parent=rna-gnl|WGS:LIRP|mrna.WN51_04511
KQ435878.1	Genbank	exon	204455	204649	.	-	.	ID=exon-gnl|WGS:LIRP|mrna.WN51_04417-1;Parent=rna-gnl|WGS:LIRP|mrna.WN51_04417
KQ435878.1	Genbank	exon	1804878	1805331	.	-	.	ID=exon-gnl|WGS:LIRP|mrna.WN51_04485-10;Parent=rna-gnl|WGS:LIRP|mrna.WN51_04485
KQ435878.1	Genbank	exon	1804415	1804679	.	-	.	ID=exon-gnl|WGS:LIRP|mrna.WN51_04485-11;Parent=rna-gnl|WGS:LIRP|mrna.WN51_04485
KQ435878.1	Genbank	exon	1803927	1804296	.	-	.	ID=exon-gnl|WGS:LIRP|mrna.WN51_04485-12;Parent=rna-gnl|WGS:LIRP|mrna.WN51_04485
KQ435878.1	Genbank	exon	1803439	1803722	.	-	.	ID=exon-gnl|WGS:LIRP|mrna.WN51_04485-13;Parent=rna-gnl|WGS:LIRP|mrna.WN51_04485
KQ435878.1	Genbank	exon	1803051	1803284	.	-	.	ID=exon-gnl|WGS:LIRP|mrna.WN51_04485-14;Parent=rna-gnl|WGS:LIRP|mrna.WN51_04485
KQ435878.1	Genbank	exon	1802767	1802917	.	-	.	ID=exon-gnl|WGS:LIRP|mrna.WN51_04485-15;Parent=rna-gnl|WGS:LIRP|mrna.WN51_04485
KQ435878.1	Genbank	exon	1802100	1802179	.	-	.	ID=exon-gnl|WGS:LIRP|mrna.WN51_04485-16;Parent=rna-gnl|WGS:LIRP|mrna.WN51_04485
KQ435878.1	Genbank	CDS	2774339	2774401	.	-	0	Name=KOX70051.1;ID=cds-KOX70051.1;Dbxref=InterPro:IPR002735%2CInterPro:IPR016189%2CInterPro:IPR016190%2CUniProtKB/Swiss-Prot:P41375%2CNCBI_GP:KOX70051.1;Ontology_term=GO:0003743%2CGO:0006413;Parent=rna-gnl|WGS:LIRP|mrna.WN51_04568
KQ435878.1	Genbank	CDS	2773583	2773843	.	-	0	Name=KOX70051.1;ID=cds-KOX70051.1;Dbxref=InterPro:IPR002735%2CInterPro:IPR016189%2CInterPro:IPR016190%2CUniProtKB/Swiss-Prot:P41375%2CNCBI_GP:KOX70051.1;Ontology_term=GO:0003743%2CGO:0006413;Parent=rna-gnl|WGS:LIRP|mrna.WN51_04568
KQ435878.1	Genbank	CDS	2773346	2773502	.	-	0	Name=KOX70051.1;ID=cds-KOX70051.1;Dbxref=InterPro:IPR002735%2CInterPro:IPR016189%2CInterPro:IPR016190%2CUniProtKB/Swiss-Prot:P41375%2CNCBI_GP:KOX70051.1;Ontology_term=GO:0003743%2CGO:0006413;Parent=rna-gnl|WGS:LIRP|mrna.WN51_04568
KQ435878.1	Genbank	CDS	2772425	2772609	.	-	0	Name=KOX70051.1;ID=cds-KOX70051.1;Dbxref=InterPro:IPR002735%2CInterPro:IPR016189%2CInterPro:IPR016190%2CUniProtKB/Swiss-Prot:P41375%2CNCBI_GP:KOX70051.1;Ontology_term=GO:0003743%2CGO:0006413;Parent=rna-gnl|WGS:LIRP|mrna.WN51_04568
KQ435878.1	Genbank	CDS	2772056	2772340	.	-	0	Name=KOX70051.1;ID=cds-KOX70051.1;Dbxref=InterPro:IPR002735%2CInterPro:IPR016189%2CInterPro:IPR016190%2CUniProtKB/Swiss-Prot:P41375%2CNCBI_GP:KOX70051.1;Ontology_term=GO:0003743%2CGO:0006413;Parent=rna-gnl|WGS:LIRP|mrna.WN51_04568
KQ435878.1	Genbank	CDS	2771926	2771970	.	-	0	Name=KOX70051.1;ID=cds-KOX70051.1;Dbxref=InterPro:IPR002735%2CInterPro:IPR016189%2CInterPro:IPR016190%2CUniProtKB/Swiss-Prot:P41375%2CNCBI_GP:KOX70051.1;Ontology_term=GO:0003743%2CGO:0006413;Parent=rna-gnl|WGS:LIRP|mrna.WN51_04568
KQ435878.1	Genbank	exon	116515	116685	.	-	.	ID=exon-gnl|WGS:LIRP|mrna.WN51_04414-1;Parent=rna-gnl|WGS:LIRP|mrna.WN51_04414
KQ435878.1	Genbank	CDS	2265793	2265871	.	-	0	Name=KOX69983.1;ID=cds-KOX69983.1;Dbxref=InterPro:IPR010795%2CUniProtKB/Swiss-Prot:Q0P5H1%2CNCBI_GP:KOX69983.1;Ontology_term=GO:0016670%2CGO:0030328%2CGO:0055114;Parent=rna-gnl|WGS:LIRP|mrna.WN51_04498
KQ435878.1	Genbank	CDS	2265381	2265587	.	-	0	Name=KOX69983.1;ID=cds-KOX69983.1;Dbxref=InterPro:IPR010795%2CUniProtKB/Swiss-Prot:Q0P5H1%2CNCBI_GP:KOX69983.1;Ontology_term=GO:0016670%2CGO:0030328%2CGO:0055114;Parent=rna-gnl|WGS:LIRP|mrna.WN51_04498
KQ435878.1	Genbank	CDS	2265162	2265303	.	-	0	Name=KOX69983.1;ID=cds-KOX69983.1;Dbxref=InterPro:IPR010795%2CUniProtKB/Swiss-Prot:Q0P5H1%2CNCBI_GP:KOX69983.1;Ontology_term=GO:0016670%2CGO:0030328%2CGO:0055114;Parent=rna-gnl|WGS:LIRP|mrna.WN51_04498
KQ435878.1	Genbank	CDS	2264749	2265052	.	-	0	Name=KOX69983.1;ID=cds-KOX69983.1;Dbxref=InterPro:IPR010795%2CUniProtKB/Swiss-Prot:Q0P5H1%2CNCBI_GP:KOX69983.1;Ontology_term=GO:0016670%2CGO:0030328%2CGO:0055114;Parent=rna-gnl|WGS:LIRP|mrna.WN51_04498
KQ435878.1	Genbank	CDS	2264556	2264679	.	-	0	Name=KOX69983.1;ID=cds-KOX69983.1;Dbxref=InterPro:IPR010795%2CUniProtKB/Swiss-Prot:Q0P5H1%2CNCBI_GP:KOX69983.1;Ontology_term=GO:0016670%2CGO:0030328%2CGO:0055114;Parent=rna-gnl|WGS:LIRP|mrna.WN51_04498
KQ435878.1	Genbank	CDS	2264135	2264484	.	-	0	Name=KOX69983.1;ID=cds-KOX69983.1;Dbxref=InterPro:IPR010795%2CUniProtKB/Swiss-Prot:Q0P5H1%2CNCBI_GP:KOX69983.1;Ontology_term=GO:0016670%2CGO:0030328%2CGO:0055114;Parent=rna-gnl|WGS:LIRP|mrna.WN51_04498
KQ435878.1	Genbank	CDS	2263768	2264055	.	-	0	Name=KOX69983.1;ID=cds-KOX69983.1;Dbxref=InterPro:IPR010795%2CUniProtKB/Swiss-Prot:Q0P5H1%2CNCBI_GP:KOX69983.1;Ontology_term=GO:0016670%2CGO:0030328%2CGO:0055114;Parent=rna-gnl|WGS:LIRP|mrna.WN51_04498
KQ435878.1	Genbank	CDS	2400182	2400266	.	+	0	Name=KOX70002.1;ID=cds-KOX70002.1;Dbxref=InterPro:IPR011701%2CInterPro:IPR016196%2CUniProtKB/Swiss-Prot:Q6DCX5%2CNCBI_GP:KOX70002.1;Ontology_term=GO:0016021%2CGO:0055085;Parent=rna-gnl|WGS:LIRP|mrna.WN51_04517
KQ435878.1	Genbank	CDS	2400530	2400790	.	+	0	Name=KOX70002.1;ID=cds-KOX70002.1;Dbxref=InterPro:IPR011701%2CInterPro:IPR016196%2CUniProtKB/Swiss-Prot:Q6DCX5%2CNCBI_GP:KOX70002.1;Ontology_term=GO:0016021%2CGO:0055085;Parent=rna-gnl|WGS:LIRP|mrna.WN51_04517
KQ435878.1	Genbank	CDS	2400853	2401202	.	+	0	Name=KOX70002.1;ID=cds-KOX70002.1;Dbxref=InterPro:IPR011701%2CInterPro:IPR016196%2CUniProtKB/Swiss-Prot:Q6DCX5%2CNCBI_GP:KOX70002.1;Ontology_term=GO:0016021%2CGO:0055085;Parent=rna-gnl|WGS:LIRP|mrna.WN51_04517
KQ435878.1	Genbank	CDS	2401300	2401579	.	+	0	Name=KOX70002.1;ID=cds-KOX70002.1;Dbxref=InterPro:IPR011701%2CInterPro:IPR016196%2CUniProtKB/Swiss-Prot:Q6DCX5%2CNCBI_GP:KOX70002.1;Ontology_term=GO:0016021%2CGO:0055085;Parent=rna-gnl|WGS:LIRP|mrna.WN51_04517
KQ435878.1	Genbank	CDS	2401663	2401845	.	+	0	Name=KOX70002.1;ID=cds-KOX70002.1;Dbxref=InterPro:IPR011701%2CInterPro:IPR016196%2CUniProtKB/Swiss-Prot:Q6DCX5%2CNCBI_GP:KOX70002.1;Ontology_term=GO:0016021%2CGO:0055085;Parent=rna-gnl|WGS:LIRP|mrna.WN51_04517
KQ435878.1	Genbank	CDS	2401924	2402162	.	+	0	Name=KOX70002.1;ID=cds-KOX70002.1;Dbxref=InterPro:IPR011701%2CInterPro:IPR016196%2CUniProtKB/Swiss-Prot:Q6DCX5%2CNCBI_GP:KOX70002.1;Ontology_term=GO:0016021%2CGO:0055085;Parent=rna-gnl|WGS:LIRP|mrna.WN51_04517
KQ435878.1	Genbank	CDS	2399117	2399118	.	-	0	Name=KOX70001.1;ID=cds-KOX70001.1;Dbxref=InterPro:IPR001433%2CInterPro:IPR001834%2CInterPro:IPR008333%2CInterPro:IPR017927%2CInterPro:IPR017938%2CUniProtKB/Swiss-Prot:B1AS42%2CNCBI_GP:KOX70001.1;Ontology_term=GO:0016491%2CGO:0055114;Parent=rna-gnl|WGS:LIRP|mrna.WN51_04516
KQ435878.1	Genbank	CDS	2398818	2399027	.	-	0	Name=KOX70001.1;ID=cds-KOX70001.1;Dbxref=InterPro:IPR001433%2CInterPro:IPR001834%2CInterPro:IPR008333%2CInterPro:IPR017927%2CInterPro:IPR017938%2CUniProtKB/Swiss-Prot:B1AS42%2CNCBI_GP:KOX70001.1;Ontology_term=GO:0016491%2CGO:0055114;Parent=rna-gnl|WGS:LIRP|mrna.WN51_04516
KQ435878.1	Genbank	CDS	2398429	2398640	.	-	0	Name=KOX70001.1;ID=cds-KOX70001.1;Dbxref=InterPro:IPR001433%2CInterPro:IPR001834%2CInterPro:IPR008333%2CInterPro:IPR017927%2CInterPro:IPR017938%2CUniProtKB/Swiss-Prot:B1AS42%2CNCBI_GP:KOX70001.1;Ontology_term=GO:0016491%2CGO:0055114;Parent=rna-gnl|WGS:LIRP|mrna.WN51_04516
KQ435878.1	Genbank	CDS	2398154	2398341	.	-	0	Name=KOX70001.1;ID=cds-KOX70001.1;Dbxref=InterPro:IPR001433%2CInterPro:IPR001834%2CInterPro:IPR008333%2CInterPro:IPR017927%2CInterPro:IPR017938%2CUniProtKB/Swiss-Prot:B1AS42%2CNCBI_GP:KOX70001.1;Ontology_term=GO:0016491%2CGO:0055114;Parent=rna-gnl|WGS:LIRP|mrna.WN51_04516
KQ435878.1	Genbank	CDS	2266482	2266595	.	+	0	Name=KOX69984.1;ID=cds-KOX69984.1;Dbxref=InterPro:IPR004154%2CInterPro:IPR007109%2CUniProtKB/Swiss-Prot:Q9VZE6%2CNCBI_GP:KOX69984.1;Parent=rna-gnl|WGS:LIRP|mrna.WN51_04499
KQ435878.1	Genbank	CDS	2266711	2266987	.	+	0	Name=KOX69984.1;ID=cds-KOX69984.1;Dbxref=InterPro:IPR004154%2CInterPro:IPR007109%2CUniProtKB/Swiss-Prot:Q9VZE6%2CNCBI_GP:KOX69984.1;Parent=rna-gnl|WGS:LIRP|mrna.WN51_04499
KQ435878.1	Genbank	CDS	2267072	2267427	.	+	0	Name=KOX69984.1;ID=cds-KOX69984.1;Dbxref=InterPro:IPR004154%2CInterPro:IPR007109%2CUniProtKB/Swiss-Prot:Q9VZE6%2CNCBI_GP:KOX69984.1;Parent=rna-gnl|WGS:LIRP|mrna.WN51_04499
KQ435878.1	Genbank	CDS	2267511	2267792	.	+	0	Name=KOX69984.1;ID=cds-KOX69984.1;Dbxref=InterPro:IPR004154%2CInterPro:IPR007109%2CUniProtKB/Swiss-Prot:Q9VZE6%2CNCBI_GP:KOX69984.1;Parent=rna-gnl|WGS:LIRP|mrna.WN51_04499
KQ435878.1	Genbank	exon	172692	172880	.	+	.	ID=exon-gnl|WGS:LIRP|mrna.WN51_04415-1;Parent=rna-gnl|WGS:LIRP|mrna.WN51_04415
KQ435878.1	Genbank	exon	176822	176913	.	+	.	ID=exon-gnl|WGS:LIRP|mrna.WN51_04415-2;Parent=rna-gnl|WGS:LIRP|mrna.WN51_04415
KQ435878.1	Genbank	exon	181165	181323	.	+	.	ID=exon-gnl|WGS:LIRP|mrna.WN51_04415-5;Parent=rna-gnl|WGS:LIRP|mrna.WN51_04415
KQ435878.1	Genbank	exon	185354	185503	.	+	.	ID=exon-gnl|WGS:LIRP|mrna.WN51_04415-6;Parent=rna-gnl|WGS:LIRP|mrna.WN51_04415
KQ435878.1	Genbank	exon	177859	177964	.	+	.	ID=exon-gnl|WGS:LIRP|mrna.WN51_04415-3;Parent=rna-gnl|WGS:LIRP|mrna.WN51_04415
KQ435878.1	Genbank	exon	178554	178646	.	+	.	ID=exon-gnl|WGS:LIRP|mrna.WN51_04415-4;Parent=rna-gnl|WGS:LIRP|mrna.WN51_04415
KQ435878.1	Genbank	CDS	2396524	2396814	.	+	0	Name=KOX70000.1;ID=cds-KOX70000.1;Dbxref=InterPro:IPR001841%2CInterPro:IPR019162%2CUniProtKB/Swiss-Prot:Q9NW38%2CNCBI_GP:KOX70000.1;Ontology_term=GO:0005515%2CGO:0008270;Parent=rna-gnl|WGS:LIRP|mrna.WN51_04515
KQ435878.1	Genbank	CDS	2396891	2396998	.	+	0	Name=KOX70000.1;ID=cds-KOX70000.1;Dbxref=InterPro:IPR001841%2CInterPro:IPR019162%2CUniProtKB/Swiss-Prot:Q9NW38%2CNCBI_GP:KOX70000.1;Ontology_term=GO:0005515%2CGO:0008270;Parent=rna-gnl|WGS:LIRP|mrna.WN51_04515
KQ435878.1	Genbank	CDS	2397102	2397349	.	+	0	Name=KOX70000.1;ID=cds-KOX70000.1;Dbxref=InterPro:IPR001841%2CInterPro:IPR019162%2CUniProtKB/Swiss-Prot:Q9NW38%2CNCBI_GP:KOX70000.1;Ontology_term=GO:0005515%2CGO:0008270;Parent=rna-gnl|WGS:LIRP|mrna.WN51_04515
KQ435878.1	Genbank	CDS	2397423	2397612	.	+	0	Name=KOX70000.1;ID=cds-KOX70000.1;Dbxref=InterPro:IPR001841%2CInterPro:IPR019162%2CUniProtKB/Swiss-Prot:Q9NW38%2CNCBI_GP:KOX70000.1;Ontology_term=GO:0005515%2CGO:0008270;Parent=rna-gnl|WGS:LIRP|mrna.WN51_04515
KQ435878.1	Genbank	CDS	2397700	2397927	.	+	0	Name=KOX70000.1;ID=cds-KOX70000.1;Dbxref=InterPro:IPR001841%2CInterPro:IPR019162%2CUniProtKB/Swiss-Prot:Q9NW38%2CNCBI_GP:KOX70000.1;Ontology_term=GO:0005515%2CGO:0008270;Parent=rna-gnl|WGS:LIRP|mrna.WN51_04515
KQ435878.1	Genbank	CDS	2398012	2398107	.	+	0	Name=KOX70000.1;ID=cds-KOX70000.1;Dbxref=InterPro:IPR001841%2CInterPro:IPR019162%2CUniProtKB/Swiss-Prot:Q9NW38%2CNCBI_GP:KOX70000.1;Ontology_term=GO:0005515%2CGO:0008270;Parent=rna-gnl|WGS:LIRP|mrna.WN51_04515
KQ435878.1	Genbank	exon	30246	30610	.	+	.	ID=exon-gnl|WGS:LIRP|mrna.WN51_04412-1;Parent=rna-gnl|WGS:LIRP|mrna.WN51_04412
KQ435878.1	Genbank	exon	30706	30718	.	+	.	ID=exon-gnl|WGS:LIRP|mrna.WN51_04412-2;Parent=rna-gnl|WGS:LIRP|mrna.WN51_04412
KQ435878.1	Genbank	exon	2742911	2743071	.	-	.	ID=exon-gnl|WGS:LIRP|mrna.WN51_04558-1;Parent=rna-gnl|WGS:LIRP|mrna.WN51_04558
KQ435878.1	Genbank	exon	2742363	2742485	.	-	.	ID=exon-gnl|WGS:LIRP|mrna.WN51_04558-2;Parent=rna-gnl|WGS:LIRP|mrna.WN51_04558
KQ435878.1	Genbank	exon	2742112	2742289	.	-	.	ID=exon-gnl|WGS:LIRP|mrna.WN51_04558-3;Parent=rna-gnl|WGS:LIRP|mrna.WN51_04558
KQ435878.1	Genbank	CDS	2259220	2259354	.	+	0	Name=KOX69981.1;ID=cds-KOX69981.1;Dbxref=InterPro:IPR000277%2CInterPro:IPR015424%2CUniProtKB/Swiss-Prot:Q19QT7%2CNCBI_GP:KOX69981.1;Ontology_term=GO:0006520%2CGO:0030170;Parent=rna-gnl|WGS:LIRP|mrna.WN51_04496
KQ435878.1	Genbank	CDS	2259545	2259832	.	+	0	Name=KOX69981.1;ID=cds-KOX69981.1;Dbxref=InterPro:IPR000277%2CInterPro:IPR015424%2CUniProtKB/Swiss-Prot:Q19QT7%2CNCBI_GP:KOX69981.1;Ontology_term=GO:0006520%2CGO:0030170;Parent=rna-gnl|WGS:LIRP|mrna.WN51_04496
KQ435878.1	Genbank	CDS	2259941	2260075	.	+	0	Name=KOX69981.1;ID=cds-KOX69981.1;Dbxref=InterPro:IPR000277%2CInterPro:IPR015424%2CUniProtKB/Swiss-Prot:Q19QT7%2CNCBI_GP:KOX69981.1;Ontology_term=GO:0006520%2CGO:0030170;Parent=rna-gnl|WGS:LIRP|mrna.WN51_04496
KQ435878.1	Genbank	CDS	2260141	2260276	.	+	0	Name=KOX69981.1;ID=cds-KOX69981.1;Dbxref=InterPro:IPR000277%2CInterPro:IPR015424%2CUniProtKB/Swiss-Prot:Q19QT7%2CNCBI_GP:KOX69981.1;Ontology_term=GO:0006520%2CGO:0030170;Parent=rna-gnl|WGS:LIRP|mrna.WN51_04496
KQ435878.1	Genbank	CDS	2260345	2260497	.	+	0	Name=KOX69981.1;ID=cds-KOX69981.1;Dbxref=InterPro:IPR000277%2CInterPro:IPR015424%2CUniProtKB/Swiss-Prot:Q19QT7%2CNCBI_GP:KOX69981.1;Ontology_term=GO:0006520%2CGO:0030170;Parent=rna-gnl|WGS:LIRP|mrna.WN51_04496
KQ435878.1	Genbank	CDS	2260620	2260785	.	+	0	Name=KOX69981.1;ID=cds-KOX69981.1;Dbxref=InterPro:IPR000277%2CInterPro:IPR015424%2CUniProtKB/Swiss-Prot:Q19QT7%2CNCBI_GP:KOX69981.1;Ontology_term=GO:0006520%2CGO:0030170;Parent=rna-gnl|WGS:LIRP|mrna.WN51_04496
KQ435878.1	Genbank	CDS	2260878	2261022	.	+	0	Name=KOX69981.1;ID=cds-KOX69981.1;Dbxref=InterPro:IPR000277%2CInterPro:IPR015424%2CUniProtKB/Swiss-Prot:Q19QT7%2CNCBI_GP:KOX69981.1;Ontology_term=GO:0006520%2CGO:0030170;Parent=rna-gnl|WGS:LIRP|mrna.WN51_04496
KQ435878.1	Genbank	CDS	2257839	2257913	.	-	0	Name=KOX69980.1;ID=cds-KOX69980.1;Dbxref=InterPro:IPR022065%2CUniProtKB/Swiss-Prot:Q9QY73%2CNCBI_GP:KOX69980.1;Parent=rna-gnl|WGS:LIRP|mrna.WN51_04495
KQ435878.1	Genbank	CDS	2257636	2257750	.	-	0	Name=KOX69980.1;ID=cds-KOX69980.1;Dbxref=InterPro:IPR022065%2CUniProtKB/Swiss-Prot:Q9QY73%2CNCBI_GP:KOX69980.1;Parent=rna-gnl|WGS:LIRP|mrna.WN51_04495
KQ435878.1	Genbank	CDS	2257125	2257408	.	-	0	Name=KOX69980.1;ID=cds-KOX69980.1;Dbxref=InterPro:IPR022065%2CUniProtKB/Swiss-Prot:Q9QY73%2CNCBI_GP:KOX69980.1;Parent=rna-gnl|WGS:LIRP|mrna.WN51_04495
KQ435878.1	Genbank	CDS	2256744	2256900	.	-	0	Name=KOX69980.1;ID=cds-KOX69980.1;Dbxref=InterPro:IPR022065%2CUniProtKB/Swiss-Prot:Q9QY73%2CNCBI_GP:KOX69980.1;Parent=rna-gnl|WGS:LIRP|mrna.WN51_04495
KQ435878.1	Genbank	CDS	2256437	2256591	.	-	0	Name=KOX69980.1;ID=cds-KOX69980.1;Dbxref=InterPro:IPR022065%2CUniProtKB/Swiss-Prot:Q9QY73%2CNCBI_GP:KOX69980.1;Parent=rna-gnl|WGS:LIRP|mrna.WN51_04495
KQ435878.1	Genbank	gene	3292559	3292792	.	-	.	Name=WN51_04613;ID=gene-WN51_04613
KQ435878.1	Genbank	gene	3275991	3276467	.	-	.	Name=WN51_04611;ID=gene-WN51_04611
KQ435878.1	Genbank	gene	3279504	3279722	.	-	.	Name=WN51_04612;ID=gene-WN51_04612
KQ435878.1	Genbank	gene	3260056	3285003	.	+	.	Name=WN51_04610;ID=gene-WN51_04610
KQ435878.1	Genbank	gene	3188572	3188925	.	+	.	Name=WN51_04608;ID=gene-WN51_04608
KQ435878.1	Genbank	gene	3231856	3232062	.	-	.	Name=WN51_04609;ID=gene-WN51_04609
KQ435878.1	Genbank	gene	3159400	3161346	.	+	.	Name=WN51_04606;ID=gene-WN51_04606
KQ435878.1	Genbank	gene	3180703	3180903	.	-	.	Name=WN51_04607;ID=gene-WN51_04607
KQ435878.1	Genbank	gene	3148225	3150509	.	+	.	Name=WN51_04604;ID=gene-WN51_04604
KQ435878.1	Genbank	gene	3151932	3154455	.	-	.	Name=WN51_04605;ID=gene-WN51_04605
KQ435878.1	Genbank	gene	3137614	3142756	.	+	.	Name=WN51_04602;ID=gene-WN51_04602
KQ435878.1	Genbank	gene	3145774	3148055	.	-	.	Name=WN51_04603;ID=gene-WN51_04603
KQ435878.1	Genbank	gene	3129377	3130959	.	-	.	Name=WN51_04600;ID=gene-WN51_04600
KQ435878.1	Genbank	gene	3132603	3137953	.	-	.	Name=WN51_04601;ID=gene-WN51_04601
KQ435878.1	Genbank	exon	39307	39412	.	+	.	ID=exon-gnl|WGS:LIRP|mrna.WN51_04413-3;Parent=rna-gnl|WGS:LIRP|mrna.WN51_04413
KQ435878.1	Genbank	exon	37732	37872	.	+	.	ID=exon-gnl|WGS:LIRP|mrna.WN51_04413-1;Parent=rna-gnl|WGS:LIRP|mrna.WN51_04413
KQ435878.1	Genbank	exon	38288	38481	.	+	.	ID=exon-gnl|WGS:LIRP|mrna.WN51_04413-2;Parent=rna-gnl|WGS:LIRP|mrna.WN51_04413
KQ435878.1	Genbank	exon	2745107	2745178	.	-	.	ID=exon-gnl|WGS:LIRP|mrna.WN51_04559-1;Parent=rna-gnl|WGS:LIRP|mrna.WN51_04559
KQ435878.1	Genbank	exon	2744177	2744425	.	-	.	ID=exon-gnl|WGS:LIRP|mrna.WN51_04559-4;Parent=rna-gnl|WGS:LIRP|mrna.WN51_04559
KQ435878.1	Genbank	exon	2743921	2744106	.	-	.	ID=exon-gnl|WGS:LIRP|mrna.WN51_04559-5;Parent=rna-gnl|WGS:LIRP|mrna.WN51_04559
KQ435878.1	Genbank	exon	2744811	2745029	.	-	.	ID=exon-gnl|WGS:LIRP|mrna.WN51_04559-2;Parent=rna-gnl|WGS:LIRP|mrna.WN51_04559
KQ435878.1	Genbank	exon	2744494	2744742	.	-	.	ID=exon-gnl|WGS:LIRP|mrna.WN51_04559-3;Parent=rna-gnl|WGS:LIRP|mrna.WN51_04559
KQ435878.1	Genbank	CDS	2263001	2263124	.	-	0	Name=KOX69982.1;ID=cds-KOX69982.1;Dbxref=InterPro:IPR004853%2CUniProtKB/Swiss-Prot:Q8C811%2CNCBI_GP:KOX69982.1;Parent=rna-gnl|WGS:LIRP|mrna.WN51_04497
KQ435878.1	Genbank	CDS	2262673	2262924	.	-	0	Name=KOX69982.1;ID=cds-KOX69982.1;Dbxref=InterPro:IPR004853%2CUniProtKB/Swiss-Prot:Q8C811%2CNCBI_GP:KOX69982.1;Parent=rna-gnl|WGS:LIRP|mrna.WN51_04497
KQ435878.1	Genbank	CDS	2262407	2262593	.	-	0	Name=KOX69982.1;ID=cds-KOX69982.1;Dbxref=InterPro:IPR004853%2CUniProtKB/Swiss-Prot:Q8C811%2CNCBI_GP:KOX69982.1;Parent=rna-gnl|WGS:LIRP|mrna.WN51_04497
KQ435878.1	Genbank	CDS	2262106	2262309	.	-	0	Name=KOX69982.1;ID=cds-KOX69982.1;Dbxref=InterPro:IPR004853%2CUniProtKB/Swiss-Prot:Q8C811%2CNCBI_GP:KOX69982.1;Parent=rna-gnl|WGS:LIRP|mrna.WN51_04497
KQ435878.1	Genbank	CDS	2261829	2262021	.	-	0	Name=KOX69982.1;ID=cds-KOX69982.1;Dbxref=InterPro:IPR004853%2CUniProtKB/Swiss-Prot:Q8C811%2CNCBI_GP:KOX69982.1;Parent=rna-gnl|WGS:LIRP|mrna.WN51_04497
KQ435878.1	Genbank	gene	2978867	2980661	.	+	.	Name=WN51_04592;ID=gene-WN51_04592
KQ435878.1	Genbank	gene	2980806	2982846	.	-	.	Name=WN51_04593;ID=gene-WN51_04593
KQ435878.1	Genbank	gene	2972508	2973790	.	+	.	Name=WN51_04590;ID=gene-WN51_04590
KQ435878.1	Genbank	gene	2975573	2977894	.	-	.	Name=WN51_04591;ID=gene-WN51_04591
KQ435878.1	Genbank	gene	3067032	3082120	.	+	.	Name=WN51_04598;ID=gene-WN51_04598
KQ435878.1	Genbank	gene	3096967	3123999	.	+	.	Name=WN51_04599;ID=gene-WN51_04599
KQ435878.1	Genbank	gene	3032698	3062568	.	-	.	Name=WN51_04596;ID=gene-WN51_04596
KQ435878.1	Genbank	gene	3037090	3037302	.	+	.	Name=WN51_04597;ID=gene-WN51_04597
KQ435878.1	Genbank	gene	2985840	2986049	.	-	.	Name=WN51_04594;ID=gene-WN51_04594
KQ435878.1	Genbank	gene	2986837	2988420	.	-	.	Name=WN51_04595;ID=gene-WN51_04595
KQ435878.1	Genbank	gene	2861040	2866358	.	+	.	Name=WN51_04581;ID=gene-WN51_04581
KQ435878.1	Genbank	gene	2866550	2868973	.	-	.	Name=WN51_04582;ID=gene-WN51_04582
KQ435878.1	Genbank	gene	2856194	2860027	.	+	.	Name=WN51_04580;ID=gene-WN51_04580
KQ435878.1	Genbank	gene	2962029	2964858	.	+	.	Name=WN51_04589;ID=gene-WN51_04589
KQ435878.1	Genbank	gene	2919047	2942587	.	+	.	Name=WN51_04587;ID=gene-WN51_04587
KQ435878.1	Genbank	gene	2950654	2960424	.	-	.	Name=WN51_04588;ID=gene-WN51_04588
KQ435878.1	Genbank	gene	2911532	2912457	.	-	.	Name=WN51_04585;ID=gene-WN51_04585
KQ435878.1	Genbank	gene	2913920	2917664	.	+	.	Name=WN51_04586;ID=gene-WN51_04586
KQ435878.1	Genbank	gene	2871011	2891565	.	-	.	Name=WN51_04583;ID=gene-WN51_04583
KQ435878.1	Genbank	gene	2896227	2904139	.	+	.	Name=WN51_04584;ID=gene-WN51_04584
KQ435878.1	Genbank	gene	2704592	2710856	.	-	.	Name=WN51_04556;ID=gene-WN51_04556
KQ435878.1	Genbank	gene	2735177	2740014	.	+	.	Name=WN51_04557;ID=gene-WN51_04557
KQ435878.1	Genbank	gene	2685969	2686504	.	-	.	Name=WN51_04554;ID=gene-WN51_04554
KQ435878.1	Genbank	gene	2688746	2704156	.	+	.	Name=WN51_04555;ID=gene-WN51_04555
KQ435878.1	Genbank	gene	2673183	2680088	.	-	.	Name=WN51_04552;ID=gene-WN51_04552
KQ435878.1	Genbank	gene	2682724	2684121	.	-	.	Name=WN51_04553;ID=gene-WN51_04553
KQ435878.1	Genbank	gene	2659472	2662742	.	+	.	Name=WN51_04550;ID=gene-WN51_04550
KQ435878.1	Genbank	gene	2671846	2672307	.	-	.	Name=WN51_04551;ID=gene-WN51_04551
KQ435878.1	Genbank	gene	2656116	2658540	.	+	.	Name=WN51_04549;ID=gene-WN51_04549
KQ435878.1	Genbank	gene	2626247	2633793	.	-	.	Name=WN51_04547;ID=gene-WN51_04547;Note=contains frameshift
KQ435878.1	Genbank	gene	2634853	2641356	.	-	.	Name=WN51_04548;ID=gene-WN51_04548
KQ435878.1	Genbank	gene	2614366	2615418	.	+	.	Name=WN51_04545;ID=gene-WN51_04545;Note=contains frameshift
KQ435878.1	Genbank	gene	2615552	2624964	.	+	.	Name=WN51_04546;ID=gene-WN51_04546
KQ435878.1	Genbank	gene	2611196	2612181	.	+	.	Name=WN51_04543;ID=gene-WN51_04543
KQ435878.1	Genbank	gene	2612613	2613696	.	-	.	Name=WN51_04544;ID=gene-WN51_04544
KQ435878.1	Genbank	gene	2593354	2600643	.	-	.	Name=WN51_04541;ID=gene-WN51_04541
KQ435878.1	Genbank	gene	2607787	2610485	.	-	.	Name=WN51_04542;ID=gene-WN51_04542
KQ435878.1	Genbank	gene	2587713	2591093	.	-	.	Name=WN51_04540;ID=gene-WN51_04540
KQ435878.1	Genbank	gene	2582731	2584846	.	-	.	Name=WN51_04538;ID=gene-WN51_04538
KQ435878.1	Genbank	gene	2585421	2587213	.	+	.	Name=WN51_04539;ID=gene-WN51_04539
KQ435878.1	Genbank	gene	2563534	2573136	.	-	.	Name=WN51_04536;ID=gene-WN51_04536
KQ435878.1	Genbank	gene	2578379	2579923	.	+	.	Name=WN51_04537;ID=gene-WN51_04537
KQ435878.1	Genbank	gene	2791890	2796433	.	-	.	Name=WN51_04570;ID=gene-WN51_04570
KQ435878.1	Genbank	gene	2797779	2802818	.	+	.	Name=WN51_04571;ID=gene-WN51_04571
KQ435878.1	Genbank	gene	2851209	2852219	.	-	.	Name=WN51_04578;ID=gene-WN51_04578
KQ435878.1	Genbank	gene	2852909	2854881	.	-	.	Name=WN51_04579;ID=gene-WN51_04579
KQ435878.1	Genbank	gene	2831669	2839185	.	+	.	Name=WN51_04576;ID=gene-WN51_04576
KQ435878.1	Genbank	gene	2845462	2850661	.	-	.	Name=WN51_04577;ID=gene-WN51_04577
KQ435878.1	Genbank	gene	2813838	2814143	.	+	.	Name=WN51_04574;ID=gene-WN51_04574
KQ435878.1	Genbank	gene	2831644	2831820	.	-	.	Name=WN51_04575;ID=gene-WN51_04575
KQ435878.1	Genbank	gene	2805542	2806330	.	+	.	Name=WN51_04572;ID=gene-WN51_04572
KQ435878.1	Genbank	gene	2807309	2809323	.	-	.	Name=WN51_04573;ID=gene-WN51_04573
KQ435878.1	Genbank	gene	2778091	2786621	.	+	.	Name=WN51_04569;ID=gene-WN51_04569
KQ435878.1	Genbank	gene	2747063	2749821	.	-	.	Name=WN51_04560;ID=gene-WN51_04560
KQ435878.1	Genbank	gene	2769417	2770775	.	+	.	Name=WN51_04567;ID=gene-WN51_04567
KQ435878.1	Genbank	gene	2771926	2774401	.	-	.	Name=WN51_04568;ID=gene-WN51_04568
KQ435878.1	Genbank	gene	2767558	2768561	.	+	.	Name=WN51_04565;ID=gene-WN51_04565
KQ435878.1	Genbank	gene	2768867	2769278	.	+	.	Name=WN51_04566;ID=gene-WN51_04566
KQ435878.1	Genbank	gene	2760597	2763523	.	+	.	Name=WN51_04563;ID=gene-WN51_04563
KQ435878.1	Genbank	gene	2765576	2766367	.	+	.	Name=WN51_04564;ID=gene-WN51_04564
KQ435878.1	Genbank	gene	2750844	2757928	.	-	.	Name=WN51_04561;ID=gene-WN51_04561
KQ435878.1	Genbank	gene	2758701	2760077	.	+	.	Name=WN51_04562;ID=gene-WN51_04562
KQ435878.1	Genbank	gene	2742112	2743071	.	-	.	Name=WN51_04558;ID=gene-WN51_04558
KQ435878.1	Genbank	gene	2743921	2745178	.	-	.	Name=WN51_04559;ID=gene-WN51_04559
KQ435878.1	Genbank	gene	2387984	2390641	.	-	.	Name=WN51_04512;ID=gene-WN51_04512
KQ435878.1	Genbank	gene	2391274	2391541	.	+	.	Name=WN51_04513;ID=gene-WN51_04513
KQ435878.1	Genbank	gene	2380767	2384191	.	-	.	Name=WN51_04510;ID=gene-WN51_04510
KQ435878.1	Genbank	gene	2384742	2385941	.	+	.	Name=WN51_04511;ID=gene-WN51_04511
KQ435878.1	Genbank	gene	2374490	2380480	.	+	.	Name=WN51_04509;ID=gene-WN51_04509
KQ435878.1	Genbank	gene	2346357	2347220	.	-	.	Name=WN51_04507;ID=gene-WN51_04507
KQ435878.1	Genbank	gene	2349839	2359352	.	-	.	Name=WN51_04508;ID=gene-WN51_04508
KQ435878.1	Genbank	gene	2296441	2342865	.	+	.	Name=WN51_04505;ID=gene-WN51_04505
KQ435878.1	Genbank	gene	2343112	2345292	.	-	.	Name=WN51_04506;ID=gene-WN51_04506
KQ435878.1	Genbank	gene	2279713	2282829	.	+	.	Name=WN51_04503;ID=gene-WN51_04503
KQ435878.1	Genbank	gene	2279955	2338826	.	-	.	Name=WN51_04504;ID=gene-WN51_04504
KQ435878.1	Genbank	gene	2273461	2275121	.	+	.	Name=WN51_04501;ID=gene-WN51_04501
KQ435878.1	Genbank	gene	2275996	2279117	.	-	.	Name=WN51_04502;ID=gene-WN51_04502
KQ435878.1	Genbank	gene	2269619	2272590	.	-	.	Name=WN51_04500;ID=gene-WN51_04500
KQ435878.1	Genbank	gene	2547206	2551624	.	-	.	Name=WN51_04534;ID=gene-WN51_04534
KQ435878.1	Genbank	gene	2559720	2563380	.	+	.	Name=WN51_04535;ID=gene-WN51_04535
KQ435878.1	Genbank	gene	2540830	2542135	.	-	.	Name=WN51_04532;ID=gene-WN51_04532
KQ435878.1	Genbank	gene	2545632	2545787	.	-	.	Name=WN51_04533;ID=gene-WN51_04533
KQ435878.1	Genbank	gene	2516570	2534480	.	-	.	Name=WN51_04530;ID=gene-WN51_04530
KQ435878.1	Genbank	gene	2538498	2540390	.	-	.	Name=WN51_04531;ID=gene-WN51_04531
KQ435878.1	Genbank	gene	2513287	2520127	.	+	.	Name=WN51_04529;ID=gene-WN51_04529
KQ435878.1	Genbank	gene	2471731	2480720	.	+	.	Name=WN51_04527;ID=gene-WN51_04527
KQ435878.1	Genbank	gene	2487905	2488114	.	+	.	Name=WN51_04528;ID=gene-WN51_04528
KQ435878.1	Genbank	gene	2442480	2445911	.	+	.	Name=WN51_04525;ID=gene-WN51_04525
KQ435878.1	Genbank	gene	2446805	2468079	.	-	.	Name=WN51_04526;ID=gene-WN51_04526
KQ435878.1	Genbank	gene	2434721	2438906	.	-	.	Name=WN51_04523;ID=gene-WN51_04523
KQ435878.1	Genbank	gene	2440046	2441613	.	-	.	Name=WN51_04524;ID=gene-WN51_04524
KQ435878.1	Genbank	gene	2415608	2415796	.	+	.	Name=WN51_04521;ID=gene-WN51_04521
KQ435878.1	Genbank	gene	2429041	2432578	.	+	.	Name=WN51_04522;ID=gene-WN51_04522
KQ435878.1	Genbank	gene	2412208	2413799	.	+	.	Name=WN51_04520;ID=gene-WN51_04520
KQ435878.1	Genbank	gene	2403689	2404239	.	-	.	Name=WN51_04518;ID=gene-WN51_04518
KQ435878.1	Genbank	gene	2409163	2410298	.	-	.	Name=WN51_04519;ID=gene-WN51_04519
KQ435878.1	Genbank	gene	2398154	2399118	.	-	.	Name=WN51_04516;ID=gene-WN51_04516
KQ435878.1	Genbank	gene	2400182	2402162	.	+	.	Name=WN51_04517;ID=gene-WN51_04517
KQ435878.1	Genbank	gene	2392231	2395058	.	-	.	Name=WN51_04514;ID=gene-WN51_04514
KQ435878.1	Genbank	gene	2396524	2398107	.	+	.	Name=WN51_04515;ID=gene-WN51_04515
KQ435878.1	Genbank	exon	2709935	2710064	.	-	.	ID=exon-gnl|WGS:LIRP|mrna.WN51_04556-3;Parent=rna-gnl|WGS:LIRP|mrna.WN51_04556
KQ435878.1	Genbank	exon	2709701	2709865	.	-	.	ID=exon-gnl|WGS:LIRP|mrna.WN51_04556-4;Parent=rna-gnl|WGS:LIRP|mrna.WN51_04556
KQ435878.1	Genbank	exon	2710676	2710856	.	-	.	ID=exon-gnl|WGS:LIRP|mrna.WN51_04556-1;Parent=rna-gnl|WGS:LIRP|mrna.WN51_04556
KQ435878.1	Genbank	exon	2710267	2710340	.	-	.	ID=exon-gnl|WGS:LIRP|mrna.WN51_04556-2;Parent=rna-gnl|WGS:LIRP|mrna.WN51_04556
KQ435878.1	Genbank	exon	2708378	2708535	.	-	.	ID=exon-gnl|WGS:LIRP|mrna.WN51_04556-7;Parent=rna-gnl|WGS:LIRP|mrna.WN51_04556
KQ435878.1	Genbank	exon	2708092	2708256	.	-	.	ID=exon-gnl|WGS:LIRP|mrna.WN51_04556-8;Parent=rna-gnl|WGS:LIRP|mrna.WN51_04556
KQ435878.1	Genbank	exon	2709205	2709617	.	-	.	ID=exon-gnl|WGS:LIRP|mrna.WN51_04556-5;Parent=rna-gnl|WGS:LIRP|mrna.WN51_04556
KQ435878.1	Genbank	exon	2708602	2708861	.	-	.	ID=exon-gnl|WGS:LIRP|mrna.WN51_04556-6;Parent=rna-gnl|WGS:LIRP|mrna.WN51_04556
KQ435878.1	Genbank	exon	2707795	2708018	.	-	.	ID=exon-gnl|WGS:LIRP|mrna.WN51_04556-9;Parent=rna-gnl|WGS:LIRP|mrna.WN51_04556
KQ435878.1	Genbank	exon	28699	28737	.	+	.	ID=exon-gnl|WGS:LIRP|mrna.WN51_04411-1;Parent=rna-gnl|WGS:LIRP|mrna.WN51_04411
KQ435878.1	Genbank	exon	29057	29198	.	+	.	ID=exon-gnl|WGS:LIRP|mrna.WN51_04411-2;Parent=rna-gnl|WGS:LIRP|mrna.WN51_04411
KQ435878.1	Genbank	exon	29268	29413	.	+	.	ID=exon-gnl|WGS:LIRP|mrna.WN51_04411-3;Parent=rna-gnl|WGS:LIRP|mrna.WN51_04411
KQ435878.1	Genbank	exon	2735867	2736152	.	+	.	ID=exon-gnl|WGS:LIRP|mrna.WN51_04557-2;Parent=rna-gnl|WGS:LIRP|mrna.WN51_04557
KQ435878.1	Genbank	exon	2736243	2736992	.	+	.	ID=exon-gnl|WGS:LIRP|mrna.WN51_04557-3;Parent=rna-gnl|WGS:LIRP|mrna.WN51_04557
KQ435878.1	Genbank	exon	2735177	2735413	.	+	.	ID=exon-gnl|WGS:LIRP|mrna.WN51_04557-1;Parent=rna-gnl|WGS:LIRP|mrna.WN51_04557
KQ435878.1	Genbank	exon	2739719	2740014	.	+	.	ID=exon-gnl|WGS:LIRP|mrna.WN51_04557-4;Parent=rna-gnl|WGS:LIRP|mrna.WN51_04557
KQ435878.1	Genbank	CDS	2768867	2769013	.	+	0	Name=KOX70049.1;ID=cds-KOX70049.1;Dbxref=UniProtKB/Swiss-Prot:Q8T773%2CNCBI_GP:KOX70049.1;Parent=rna-gnl|WGS:LIRP|mrna.WN51_04566
KQ435878.1	Genbank	CDS	2769069	2769278	.	+	0	Name=KOX70049.1;ID=cds-KOX70049.1;Dbxref=UniProtKB/Swiss-Prot:Q8T773%2CNCBI_GP:KOX70049.1;Parent=rna-gnl|WGS:LIRP|mrna.WN51_04566
KQ435878.1	Genbank	exon	26217	26322	.	+	.	ID=exon-gnl|WGS:LIRP|mrna.WN51_04410-2;Parent=rna-gnl|WGS:LIRP|mrna.WN51_04410
KQ435878.1	Genbank	exon	26394	26510	.	+	.	ID=exon-gnl|WGS:LIRP|mrna.WN51_04410-3;Parent=rna-gnl|WGS:LIRP|mrna.WN51_04410
KQ435878.1	Genbank	exon	25911	26137	.	+	.	ID=exon-gnl|WGS:LIRP|mrna.WN51_04410-1;Parent=rna-gnl|WGS:LIRP|mrna.WN51_04410
KQ435878.1	Genbank	exon	26609	26746	.	+	.	ID=exon-gnl|WGS:LIRP|mrna.WN51_04410-4;Parent=rna-gnl|WGS:LIRP|mrna.WN51_04410
KQ435878.1	Genbank	CDS	2767558	2767606	.	+	0	Name=KOX70048.1;ID=cds-KOX70048.1;Dbxref=NCBI_GP:KOX70048.1;Parent=rna-gnl|WGS:LIRP|mrna.WN51_04565
KQ435878.1	Genbank	CDS	2767721	2767947	.	+	0	Name=KOX70048.1;ID=cds-KOX70048.1;Dbxref=NCBI_GP:KOX70048.1;Parent=rna-gnl|WGS:LIRP|mrna.WN51_04565
KQ435878.1	Genbank	CDS	2768011	2768200	.	+	0	Name=KOX70048.1;ID=cds-KOX70048.1;Dbxref=NCBI_GP:KOX70048.1;Parent=rna-gnl|WGS:LIRP|mrna.WN51_04565
KQ435878.1	Genbank	CDS	2768271	2768354	.	+	0	Name=KOX70048.1;ID=cds-KOX70048.1;Dbxref=NCBI_GP:KOX70048.1;Parent=rna-gnl|WGS:LIRP|mrna.WN51_04565
KQ435878.1	Genbank	CDS	2768443	2768561	.	+	0	Name=KOX70048.1;ID=cds-KOX70048.1;Dbxref=NCBI_GP:KOX70048.1;Parent=rna-gnl|WGS:LIRP|mrna.WN51_04565
KQ435878.1	Genbank	exon	2683568	2683740	.	-	.	ID=exon-gnl|WGS:LIRP|mrna.WN51_04553-2;Parent=rna-gnl|WGS:LIRP|mrna.WN51_04553
KQ435878.1	Genbank	exon	2683301	2683494	.	-	.	ID=exon-gnl|WGS:LIRP|mrna.WN51_04553-3;Parent=rna-gnl|WGS:LIRP|mrna.WN51_04553
KQ435878.1	Genbank	exon	2684093	2684121	.	-	.	ID=exon-gnl|WGS:LIRP|mrna.WN51_04553-1;Parent=rna-gnl|WGS:LIRP|mrna.WN51_04553
KQ435878.1	Genbank	exon	2682724	2682809	.	-	.	ID=exon-gnl|WGS:LIRP|mrna.WN51_04553-6;Parent=rna-gnl|WGS:LIRP|mrna.WN51_04553
KQ435878.1	Genbank	exon	2683092	2683211	.	-	.	ID=exon-gnl|WGS:LIRP|mrna.WN51_04553-4;Parent=rna-gnl|WGS:LIRP|mrna.WN51_04553
KQ435878.1	Genbank	exon	2682911	2683010	.	-	.	ID=exon-gnl|WGS:LIRP|mrna.WN51_04553-5;Parent=rna-gnl|WGS:LIRP|mrna.WN51_04553
KQ435878.1	Genbank	exon	2688746	2688843	.	+	.	ID=exon-gnl|WGS:LIRP|mrna.WN51_04555-1;Parent=rna-gnl|WGS:LIRP|mrna.WN51_04555
KQ435878.1	Genbank	exon	2692925	2692971	.	+	.	ID=exon-gnl|WGS:LIRP|mrna.WN51_04555-4;Parent=rna-gnl|WGS:LIRP|mrna.WN51_04555
KQ435878.1	Genbank	exon	2696145	2696209	.	+	.	ID=exon-gnl|WGS:LIRP|mrna.WN51_04555-5;Parent=rna-gnl|WGS:LIRP|mrna.WN51_04555
KQ435878.1	Genbank	exon	2688987	2689153	.	+	.	ID=exon-gnl|WGS:LIRP|mrna.WN51_04555-2;Parent=rna-gnl|WGS:LIRP|mrna.WN51_04555
KQ435878.1	Genbank	exon	2689247	2689474	.	+	.	ID=exon-gnl|WGS:LIRP|mrna.WN51_04555-3;Parent=rna-gnl|WGS:LIRP|mrna.WN51_04555
KQ435878.1	Genbank	exon	2700778	2700995	.	+	.	ID=exon-gnl|WGS:LIRP|mrna.WN51_04555-8;Parent=rna-gnl|WGS:LIRP|mrna.WN51_04555
KQ435878.1	Genbank	exon	2701514	2701625	.	+	.	ID=exon-gnl|WGS:LIRP|mrna.WN51_04555-9;Parent=rna-gnl|WGS:LIRP|mrna.WN51_04555
KQ435878.1	Genbank	exon	2698318	2698489	.	+	.	ID=exon-gnl|WGS:LIRP|mrna.WN51_04555-6;Parent=rna-gnl|WGS:LIRP|mrna.WN51_04555
KQ435878.1	Genbank	exon	2699041	2699260	.	+	.	ID=exon-gnl|WGS:LIRP|mrna.WN51_04555-7;Parent=rna-gnl|WGS:LIRP|mrna.WN51_04555
KQ435878.1	Genbank	CDS	2765576	2765659	.	+	0	Name=KOX70047.1;ID=cds-KOX70047.1;Dbxref=InterPro:IPR010580%2CUniProtKB/Swiss-Prot:Q6TAW2%2CNCBI_GP:KOX70047.1;Parent=rna-gnl|WGS:LIRP|mrna.WN51_04564
KQ435878.1	Genbank	CDS	2766157	2766229	.	+	0	Name=KOX70047.1;ID=cds-KOX70047.1;Dbxref=InterPro:IPR010580%2CUniProtKB/Swiss-Prot:Q6TAW2%2CNCBI_GP:KOX70047.1;Parent=rna-gnl|WGS:LIRP|mrna.WN51_04564
KQ435878.1	Genbank	CDS	2766330	2766367	.	+	0	Name=KOX70047.1;ID=cds-KOX70047.1;Dbxref=InterPro:IPR010580%2CUniProtKB/Swiss-Prot:Q6TAW2%2CNCBI_GP:KOX70047.1;Parent=rna-gnl|WGS:LIRP|mrna.WN51_04564
KQ435878.1	Genbank	exon	2331807	2331966	.	+	.	ID=exon-gnl|WGS:LIRP|mrna.WN51_04505-10;Parent=rna-gnl|WGS:LIRP|mrna.WN51_04505
KQ435878.1	Genbank	exon	2334311	2334346	.	+	.	ID=exon-gnl|WGS:LIRP|mrna.WN51_04505-11;Parent=rna-gnl|WGS:LIRP|mrna.WN51_04505
KQ435878.1	Genbank	exon	2338551	2338556	.	+	.	ID=exon-gnl|WGS:LIRP|mrna.WN51_04505-12;Parent=rna-gnl|WGS:LIRP|mrna.WN51_04505
KQ435878.1	Genbank	exon	2341085	2341318	.	+	.	ID=exon-gnl|WGS:LIRP|mrna.WN51_04505-13;Parent=rna-gnl|WGS:LIRP|mrna.WN51_04505
KQ435878.1	Genbank	exon	2342812	2342865	.	+	.	ID=exon-gnl|WGS:LIRP|mrna.WN51_04505-14;Parent=rna-gnl|WGS:LIRP|mrna.WN51_04505
KQ435878.1	Genbank	exon	2686246	2686504	.	-	.	ID=exon-gnl|WGS:LIRP|mrna.WN51_04554-1;Parent=rna-gnl|WGS:LIRP|mrna.WN51_04554
KQ435878.1	Genbank	exon	2685969	2686177	.	-	.	ID=exon-gnl|WGS:LIRP|mrna.WN51_04554-2;Parent=rna-gnl|WGS:LIRP|mrna.WN51_04554
KQ435878.1	Genbank	exon	2516570	2516734	.	-	.	ID=exon-gnl|WGS:LIRP|mrna.WN51_04530-10;Parent=rna-gnl|WGS:LIRP|mrna.WN51_04530
KQ435878.1	Genbank	exon	1261998	1262103	.	-	.	ID=exon-gnl|WGS:LIRP|mrna.WN51_04458-4;Parent=rna-gnl|WGS:LIRP|mrna.WN51_04458
KQ435878.1	Genbank	exon	1283094	1283204	.	-	.	ID=exon-gnl|WGS:LIRP|mrna.WN51_04458-1;Parent=rna-gnl|WGS:LIRP|mrna.WN51_04458
KQ435878.1	Genbank	exon	1276184	1276384	.	-	.	ID=exon-gnl|WGS:LIRP|mrna.WN51_04458-2;Parent=rna-gnl|WGS:LIRP|mrna.WN51_04458
KQ435878.1	Genbank	exon	1265759	1265883	.	-	.	ID=exon-gnl|WGS:LIRP|mrna.WN51_04458-3;Parent=rna-gnl|WGS:LIRP|mrna.WN51_04458
KQ435878.1	Genbank	CDS	3275991	3276467	.	-	0	Name=KOX70094.1;ID=cds-KOX70094.1;Dbxref=NCBI_GP:KOX70094.1;Parent=rna-gnl|WGS:LIRP|mrna.WN51_04611
KQ435878.1	Genbank	exon	2672206	2672307	.	-	.	ID=exon-gnl|WGS:LIRP|mrna.WN51_04551-1;Parent=rna-gnl|WGS:LIRP|mrna.WN51_04551
KQ435878.1	Genbank	exon	2671846	2672088	.	-	.	ID=exon-gnl|WGS:LIRP|mrna.WN51_04551-2;Parent=rna-gnl|WGS:LIRP|mrna.WN51_04551
KQ435878.1	Genbank	exon	1365096	1365300	.	-	.	ID=exon-gnl|WGS:LIRP|mrna.WN51_04459-1;Parent=rna-gnl|WGS:LIRP|mrna.WN51_04459
KQ435878.1	Genbank	exon	1361015	1361241	.	-	.	ID=exon-gnl|WGS:LIRP|mrna.WN51_04459-2;Parent=rna-gnl|WGS:LIRP|mrna.WN51_04459
KQ435878.1	Genbank	CDS	2441498	2441613	.	-	0	Name=KOX70009.1;ID=cds-KOX70009.1;Dbxref=InterPro:IPR000717%2CUniProtKB/Swiss-Prot:P84169%2CNCBI_GP:KOX70009.1;Ontology_term=GO:0005515;Parent=rna-gnl|WGS:LIRP|mrna.WN51_04524
KQ435878.1	Genbank	CDS	2441296	2441409	.	-	0	Name=KOX70009.1;ID=cds-KOX70009.1;Dbxref=InterPro:IPR000717%2CUniProtKB/Swiss-Prot:P84169%2CNCBI_GP:KOX70009.1;Ontology_term=GO:0005515;Parent=rna-gnl|WGS:LIRP|mrna.WN51_04524
KQ435878.1	Genbank	CDS	2440851	2441177	.	-	0	Name=KOX70009.1;ID=cds-KOX70009.1;Dbxref=InterPro:IPR000717%2CUniProtKB/Swiss-Prot:P84169%2CNCBI_GP:KOX70009.1;Ontology_term=GO:0005515;Parent=rna-gnl|WGS:LIRP|mrna.WN51_04524
KQ435878.1	Genbank	CDS	2440390	2440722	.	-	0	Name=KOX70009.1;ID=cds-KOX70009.1;Dbxref=InterPro:IPR000717%2CUniProtKB/Swiss-Prot:P84169%2CNCBI_GP:KOX70009.1;Ontology_term=GO:0005515;Parent=rna-gnl|WGS:LIRP|mrna.WN51_04524
KQ435878.1	Genbank	CDS	2440046	2440313	.	-	0	Name=KOX70009.1;ID=cds-KOX70009.1;Dbxref=InterPro:IPR000717%2CUniProtKB/Swiss-Prot:P84169%2CNCBI_GP:KOX70009.1;Ontology_term=GO:0005515;Parent=rna-gnl|WGS:LIRP|mrna.WN51_04524
KQ435878.1	Genbank	CDS	3260056	3260076	.	+	0	Name=KOX70093.1;ID=cds-KOX70093.1;Dbxref=NCBI_GP:KOX70093.1;Parent=rna-gnl|WGS:LIRP|mrna.WN51_04610
KQ435878.1	Genbank	CDS	3261104	3261163	.	+	0	Name=KOX70093.1;ID=cds-KOX70093.1;Dbxref=NCBI_GP:KOX70093.1;Parent=rna-gnl|WGS:LIRP|mrna.WN51_04610
KQ435878.1	Genbank	CDS	3266679	3266712	.	+	0	Name=KOX70093.1;ID=cds-KOX70093.1;Dbxref=NCBI_GP:KOX70093.1;Parent=rna-gnl|WGS:LIRP|mrna.WN51_04610
KQ435878.1	Genbank	CDS	3267077	3267123	.	+	0	Name=KOX70093.1;ID=cds-KOX70093.1;Dbxref=NCBI_GP:KOX70093.1;Parent=rna-gnl|WGS:LIRP|mrna.WN51_04610
KQ435878.1	Genbank	CDS	3270037	3270101	.	+	0	Name=KOX70093.1;ID=cds-KOX70093.1;Dbxref=NCBI_GP:KOX70093.1;Parent=rna-gnl|WGS:LIRP|mrna.WN51_04610
KQ435878.1	Genbank	CDS	3273065	3273119	.	+	0	Name=KOX70093.1;ID=cds-KOX70093.1;Dbxref=NCBI_GP:KOX70093.1;Parent=rna-gnl|WGS:LIRP|mrna.WN51_04610
KQ435878.1	Genbank	CDS	3275170	3275271	.	+	0	Name=KOX70093.1;ID=cds-KOX70093.1;Dbxref=NCBI_GP:KOX70093.1;Parent=rna-gnl|WGS:LIRP|mrna.WN51_04610
KQ435878.1	Genbank	CDS	3275458	3275496	.	+	0	Name=KOX70093.1;ID=cds-KOX70093.1;Dbxref=NCBI_GP:KOX70093.1;Parent=rna-gnl|WGS:LIRP|mrna.WN51_04610
KQ435878.1	Genbank	CDS	3275545	3275709	.	+	0	Name=KOX70093.1;ID=cds-KOX70093.1;Dbxref=NCBI_GP:KOX70093.1;Parent=rna-gnl|WGS:LIRP|mrna.WN51_04610
KQ435878.1	Genbank	CDS	3281594	3281626	.	+	0	Name=KOX70093.1;ID=cds-KOX70093.1;Dbxref=NCBI_GP:KOX70093.1;Parent=rna-gnl|WGS:LIRP|mrna.WN51_04610
KQ435878.1	Genbank	CDS	3284947	3285003	.	+	0	Name=KOX70093.1;ID=cds-KOX70093.1;Dbxref=NCBI_GP:KOX70093.1;Parent=rna-gnl|WGS:LIRP|mrna.WN51_04610
KQ435878.1	Genbank	exon	2679567	2679725	.	-	.	ID=exon-gnl|WGS:LIRP|mrna.WN51_04552-3;Parent=rna-gnl|WGS:LIRP|mrna.WN51_04552
KQ435878.1	Genbank	exon	2679348	2679495	.	-	.	ID=exon-gnl|WGS:LIRP|mrna.WN51_04552-4;Parent=rna-gnl|WGS:LIRP|mrna.WN51_04552
KQ435878.1	Genbank	exon	2680018	2680088	.	-	.	ID=exon-gnl|WGS:LIRP|mrna.WN51_04552-1;Parent=rna-gnl|WGS:LIRP|mrna.WN51_04552
KQ435878.1	Genbank	exon	2679797	2679946	.	-	.	ID=exon-gnl|WGS:LIRP|mrna.WN51_04552-2;Parent=rna-gnl|WGS:LIRP|mrna.WN51_04552
KQ435878.1	Genbank	exon	2678544	2678691	.	-	.	ID=exon-gnl|WGS:LIRP|mrna.WN51_04552-7;Parent=rna-gnl|WGS:LIRP|mrna.WN51_04552
KQ435878.1	Genbank	exon	2678296	2678444	.	-	.	ID=exon-gnl|WGS:LIRP|mrna.WN51_04552-8;Parent=rna-gnl|WGS:LIRP|mrna.WN51_04552
KQ435878.1	Genbank	exon	2679039	2679272	.	-	.	ID=exon-gnl|WGS:LIRP|mrna.WN51_04552-5;Parent=rna-gnl|WGS:LIRP|mrna.WN51_04552
KQ435878.1	Genbank	exon	2678793	2678966	.	-	.	ID=exon-gnl|WGS:LIRP|mrna.WN51_04552-6;Parent=rna-gnl|WGS:LIRP|mrna.WN51_04552
KQ435878.1	Genbank	exon	2677964	2678074	.	-	.	ID=exon-gnl|WGS:LIRP|mrna.WN51_04552-9;Parent=rna-gnl|WGS:LIRP|mrna.WN51_04552
KQ435878.1	Genbank	CDS	3231856	3232062	.	-	0	Name=KOX70092.1;ID=cds-KOX70092.1;Dbxref=NCBI_GP:KOX70092.1;Parent=rna-gnl|WGS:LIRP|mrna.WN51_04609
KQ435878.1	Genbank	CDS	2438448	2438906	.	-	0	Name=KOX70008.1;ID=cds-KOX70008.1;Dbxref=InterPro:IPR013929%2CInterPro:IPR013930%2CUniProtKB/Swiss-Prot:Q9BWH6%2CNCBI_GP:KOX70008.1;Parent=rna-gnl|WGS:LIRP|mrna.WN51_04523
KQ435878.1	Genbank	CDS	2438076	2438358	.	-	0	Name=KOX70008.1;ID=cds-KOX70008.1;Dbxref=InterPro:IPR013929%2CInterPro:IPR013930%2CUniProtKB/Swiss-Prot:Q9BWH6%2CNCBI_GP:KOX70008.1;Parent=rna-gnl|WGS:LIRP|mrna.WN51_04523
KQ435878.1	Genbank	CDS	2437749	2437997	.	-	0	Name=KOX70008.1;ID=cds-KOX70008.1;Dbxref=InterPro:IPR013929%2CInterPro:IPR013930%2CUniProtKB/Swiss-Prot:Q9BWH6%2CNCBI_GP:KOX70008.1;Parent=rna-gnl|WGS:LIRP|mrna.WN51_04523
KQ435878.1	Genbank	CDS	2437177	2437681	.	-	0	Name=KOX70008.1;ID=cds-KOX70008.1;Dbxref=InterPro:IPR013929%2CInterPro:IPR013930%2CUniProtKB/Swiss-Prot:Q9BWH6%2CNCBI_GP:KOX70008.1;Parent=rna-gnl|WGS:LIRP|mrna.WN51_04523
KQ435878.1	Genbank	CDS	2436923	2437092	.	-	0	Name=KOX70008.1;ID=cds-KOX70008.1;Dbxref=InterPro:IPR013929%2CInterPro:IPR013930%2CUniProtKB/Swiss-Prot:Q9BWH6%2CNCBI_GP:KOX70008.1;Parent=rna-gnl|WGS:LIRP|mrna.WN51_04523
KQ435878.1	Genbank	CDS	2436689	2436838	.	-	0	Name=KOX70008.1;ID=cds-KOX70008.1;Dbxref=InterPro:IPR013929%2CInterPro:IPR013930%2CUniProtKB/Swiss-Prot:Q9BWH6%2CNCBI_GP:KOX70008.1;Parent=rna-gnl|WGS:LIRP|mrna.WN51_04523
KQ435878.1	Genbank	CDS	2436369	2436621	.	-	0	Name=KOX70008.1;ID=cds-KOX70008.1;Dbxref=InterPro:IPR013929%2CInterPro:IPR013930%2CUniProtKB/Swiss-Prot:Q9BWH6%2CNCBI_GP:KOX70008.1;Parent=rna-gnl|WGS:LIRP|mrna.WN51_04523
KQ435878.1	Genbank	CDS	2436138	2436233	.	-	0	Name=KOX70008.1;ID=cds-KOX70008.1;Dbxref=InterPro:IPR013929%2CInterPro:IPR013930%2CUniProtKB/Swiss-Prot:Q9BWH6%2CNCBI_GP:KOX70008.1;Parent=rna-gnl|WGS:LIRP|mrna.WN51_04523
KQ435878.1	Genbank	CDS	2434721	2436056	.	-	0	Name=KOX70008.1;ID=cds-KOX70008.1;Dbxref=InterPro:IPR013929%2CInterPro:IPR013930%2CUniProtKB/Swiss-Prot:Q9BWH6%2CNCBI_GP:KOX70008.1;Parent=rna-gnl|WGS:LIRP|mrna.WN51_04523
KQ435878.1	Genbank	exon	1191101	1191160	.	+	.	ID=exon-gnl|WGS:LIRP|mrna.WN51_04455-1;Parent=rna-gnl|WGS:LIRP|mrna.WN51_04455
KQ435878.1	Genbank	exon	1191252	1191488	.	+	.	ID=exon-gnl|WGS:LIRP|mrna.WN51_04455-2;Parent=rna-gnl|WGS:LIRP|mrna.WN51_04455
KQ435878.1	Genbank	exon	1191786	1192007	.	+	.	ID=exon-gnl|WGS:LIRP|mrna.WN51_04455-3;Parent=rna-gnl|WGS:LIRP|mrna.WN51_04455
KQ435878.1	Genbank	exon	1232525	1232697	.	-	.	ID=exon-gnl|WGS:LIRP|mrna.WN51_04457-9;Parent=rna-gnl|WGS:LIRP|mrna.WN51_04457
KQ435878.1	Genbank	exon	1234449	1234633	.	-	.	ID=exon-gnl|WGS:LIRP|mrna.WN51_04457-5;Parent=rna-gnl|WGS:LIRP|mrna.WN51_04457
KQ435878.1	Genbank	exon	1233845	1234040	.	-	.	ID=exon-gnl|WGS:LIRP|mrna.WN51_04457-6;Parent=rna-gnl|WGS:LIRP|mrna.WN51_04457
KQ435878.1	Genbank	exon	1233481	1233693	.	-	.	ID=exon-gnl|WGS:LIRP|mrna.WN51_04457-7;Parent=rna-gnl|WGS:LIRP|mrna.WN51_04457
KQ435878.1	Genbank	exon	1232792	1233022	.	-	.	ID=exon-gnl|WGS:LIRP|mrna.WN51_04457-8;Parent=rna-gnl|WGS:LIRP|mrna.WN51_04457
KQ435878.1	Genbank	exon	1236424	1236791	.	-	.	ID=exon-gnl|WGS:LIRP|mrna.WN51_04457-1;Parent=rna-gnl|WGS:LIRP|mrna.WN51_04457
KQ435878.1	Genbank	exon	1235861	1236142	.	-	.	ID=exon-gnl|WGS:LIRP|mrna.WN51_04457-2;Parent=rna-gnl|WGS:LIRP|mrna.WN51_04457
KQ435878.1	Genbank	exon	1235395	1235668	.	-	.	ID=exon-gnl|WGS:LIRP|mrna.WN51_04457-3;Parent=rna-gnl|WGS:LIRP|mrna.WN51_04457
KQ435878.1	Genbank	exon	1234775	1234979	.	-	.	ID=exon-gnl|WGS:LIRP|mrna.WN51_04457-4;Parent=rna-gnl|WGS:LIRP|mrna.WN51_04457
KQ435878.1	Genbank	CDS	3188572	3188925	.	+	0	Name=KOX70091.1;ID=cds-KOX70091.1;Dbxref=NCBI_GP:KOX70091.1;Parent=rna-gnl|WGS:LIRP|mrna.WN51_04608
KQ435878.1	Genbank	CDS	2429041	2429219	.	+	0	Name=KOX70007.1;ID=cds-KOX70007.1;Dbxref=UniProtKB/Swiss-Prot:Q96F85%2CNCBI_GP:KOX70007.1;Parent=rna-gnl|WGS:LIRP|mrna.WN51_04522
KQ435878.1	Genbank	CDS	2432254	2432578	.	+	0	Name=KOX70007.1;ID=cds-KOX70007.1;Dbxref=UniProtKB/Swiss-Prot:Q96F85%2CNCBI_GP:KOX70007.1;Parent=rna-gnl|WGS:LIRP|mrna.WN51_04522
KQ435878.1	Genbank	exon	2659472	2659540	.	+	.	ID=exon-gnl|WGS:LIRP|mrna.WN51_04550-1;Parent=rna-gnl|WGS:LIRP|mrna.WN51_04550
KQ435878.1	Genbank	exon	2659606	2659718	.	+	.	ID=exon-gnl|WGS:LIRP|mrna.WN51_04550-2;Parent=rna-gnl|WGS:LIRP|mrna.WN51_04550
KQ435878.1	Genbank	exon	2660368	2660606	.	+	.	ID=exon-gnl|WGS:LIRP|mrna.WN51_04550-5;Parent=rna-gnl|WGS:LIRP|mrna.WN51_04550
KQ435878.1	Genbank	exon	2660698	2660940	.	+	.	ID=exon-gnl|WGS:LIRP|mrna.WN51_04550-6;Parent=rna-gnl|WGS:LIRP|mrna.WN51_04550
KQ435878.1	Genbank	exon	2659856	2660064	.	+	.	ID=exon-gnl|WGS:LIRP|mrna.WN51_04550-3;Parent=rna-gnl|WGS:LIRP|mrna.WN51_04550
KQ435878.1	Genbank	exon	2660164	2660294	.	+	.	ID=exon-gnl|WGS:LIRP|mrna.WN51_04550-4;Parent=rna-gnl|WGS:LIRP|mrna.WN51_04550
KQ435878.1	Genbank	exon	2661823	2661973	.	+	.	ID=exon-gnl|WGS:LIRP|mrna.WN51_04550-9;Parent=rna-gnl|WGS:LIRP|mrna.WN51_04550
KQ435878.1	Genbank	exon	2661008	2661371	.	+	.	ID=exon-gnl|WGS:LIRP|mrna.WN51_04550-7;Parent=rna-gnl|WGS:LIRP|mrna.WN51_04550
KQ435878.1	Genbank	exon	2661446	2661750	.	+	.	ID=exon-gnl|WGS:LIRP|mrna.WN51_04550-8;Parent=rna-gnl|WGS:LIRP|mrna.WN51_04550
KQ435878.1	Genbank	exon	1224145	1224405	.	+	.	ID=exon-gnl|WGS:LIRP|mrna.WN51_04456-1;Parent=rna-gnl|WGS:LIRP|mrna.WN51_04456
KQ435878.1	Genbank	exon	1226234	1226380	.	+	.	ID=exon-gnl|WGS:LIRP|mrna.WN51_04456-6;Parent=rna-gnl|WGS:LIRP|mrna.WN51_04456
KQ435878.1	Genbank	exon	1226651	1226873	.	+	.	ID=exon-gnl|WGS:LIRP|mrna.WN51_04456-7;Parent=rna-gnl|WGS:LIRP|mrna.WN51_04456
KQ435878.1	Genbank	exon	1227447	1227645	.	+	.	ID=exon-gnl|WGS:LIRP|mrna.WN51_04456-8;Parent=rna-gnl|WGS:LIRP|mrna.WN51_04456
KQ435878.1	Genbank	exon	1224788	1224900	.	+	.	ID=exon-gnl|WGS:LIRP|mrna.WN51_04456-2;Parent=rna-gnl|WGS:LIRP|mrna.WN51_04456
KQ435878.1	Genbank	exon	1225073	1225182	.	+	.	ID=exon-gnl|WGS:LIRP|mrna.WN51_04456-3;Parent=rna-gnl|WGS:LIRP|mrna.WN51_04456
KQ435878.1	Genbank	exon	1225310	1225388	.	+	.	ID=exon-gnl|WGS:LIRP|mrna.WN51_04456-4;Parent=rna-gnl|WGS:LIRP|mrna.WN51_04456
KQ435878.1	Genbank	exon	1225707	1225846	.	+	.	ID=exon-gnl|WGS:LIRP|mrna.WN51_04456-5;Parent=rna-gnl|WGS:LIRP|mrna.WN51_04456
KQ435878.1	Genbank	CDS	3180703	3180903	.	-	0	Name=KOX70090.1;ID=cds-KOX70090.1;Dbxref=NCBI_GP:KOX70090.1;Parent=rna-gnl|WGS:LIRP|mrna.WN51_04607
KQ435878.1	Genbank	gene	1648209	1735146	.	+	.	Name=WN51_04471;ID=gene-WN51_04471
KQ435878.1	Genbank	gene	1677828	1738794	.	-	.	Name=WN51_04472;ID=gene-WN51_04472
KQ435878.1	Genbank	gene	1615578	1629724	.	+	.	Name=WN51_04470;ID=gene-WN51_04470
KQ435878.1	Genbank	gene	1772347	1777290	.	-	.	Name=WN51_04479;ID=gene-WN51_04479
KQ435878.1	Genbank	gene	1755657	1758716	.	+	.	Name=WN51_04477;ID=gene-WN51_04477
KQ435878.1	Genbank	gene	1760858	1771910	.	-	.	Name=WN51_04478;ID=gene-WN51_04478
KQ435878.1	Genbank	gene	1748666	1751801	.	+	.	Name=WN51_04475;ID=gene-WN51_04475
KQ435878.1	Genbank	gene	1753308	1755135	.	-	.	Name=WN51_04476;ID=gene-WN51_04476
KQ435878.1	Genbank	gene	1744842	1745048	.	+	.	Name=WN51_04473;ID=gene-WN51_04473
KQ435878.1	Genbank	gene	1746686	1747491	.	-	.	Name=WN51_04474;ID=gene-WN51_04474
KQ435878.1	Genbank	gene	1367710	1369281	.	-	.	Name=WN51_04460;ID=gene-WN51_04460
KQ435878.1	Genbank	gene	1372327	1375738	.	-	.	Name=WN51_04461;ID=gene-WN51_04461
KQ435878.1	Genbank	gene	1506040	1593971	.	-	.	Name=WN51_04468;ID=gene-WN51_04468
KQ435878.1	Genbank	gene	1610239	1615067	.	+	.	Name=WN51_04469;ID=gene-WN51_04469
KQ435878.1	Genbank	gene	1436945	1454837	.	-	.	Name=WN51_04466;ID=gene-WN51_04466
KQ435878.1	Genbank	gene	1476787	1504449	.	-	.	Name=WN51_04467;ID=gene-WN51_04467
KQ435878.1	Genbank	gene	1405835	1406695	.	-	.	Name=WN51_04464;ID=gene-WN51_04464
KQ435878.1	Genbank	gene	1425728	1434550	.	+	.	Name=WN51_04465;ID=gene-WN51_04465
KQ435878.1	Genbank	gene	1376274	1376447	.	-	.	Name=WN51_04462;ID=gene-WN51_04462
KQ435878.1	Genbank	gene	1378843	1382976	.	-	.	Name=WN51_04463;ID=gene-WN51_04463
KQ435878.1	Genbank	gene	1361015	1365300	.	-	.	Name=WN51_04459;ID=gene-WN51_04459
KQ435878.1	Genbank	gene	2242864	2246834	.	+	.	Name=WN51_04493;ID=gene-WN51_04493
KQ435878.1	Genbank	gene	2251960	2254273	.	+	.	Name=WN51_04494;ID=gene-WN51_04494
KQ435878.1	Genbank	gene	2207451	2207630	.	-	.	Name=WN51_04491;ID=gene-WN51_04491
KQ435878.1	Genbank	gene	2229611	2241410	.	-	.	Name=WN51_04492;ID=gene-WN51_04492
KQ435878.1	Genbank	gene	2050701	2084346	.	+	.	Name=WN51_04490;ID=gene-WN51_04490
KQ435878.1	Genbank	gene	2266482	2267792	.	+	.	Name=WN51_04499;ID=gene-WN51_04499
KQ435878.1	Genbank	CDS	1153124	1153339	.	+	0	Name=KOX69938.1;ID=cds-KOX69938.1;Dbxref=UniProtKB/Swiss-Prot:Q5BN46%2CNCBI_GP:KOX69938.1;Parent=rna-gnl|WGS:LIRP|mrna.WN51_04452
KQ435878.1	Genbank	gene	2261829	2263124	.	-	.	Name=WN51_04497;ID=gene-WN51_04497
KQ435878.1	Genbank	gene	2263768	2265871	.	-	.	Name=WN51_04498;ID=gene-WN51_04498
KQ435878.1	Genbank	gene	2256437	2257913	.	-	.	Name=WN51_04495;ID=gene-WN51_04495
KQ435878.1	Genbank	gene	2259220	2261022	.	+	.	Name=WN51_04496;ID=gene-WN51_04496
KQ435878.1	Genbank	gene	1785344	1786391	.	+	.	Name=WN51_04482;ID=gene-WN51_04482
KQ435878.1	Genbank	gene	1795747	1796817	.	+	.	Name=WN51_04483;ID=gene-WN51_04483
KQ435878.1	Genbank	gene	1777927	1781632	.	+	.	Name=WN51_04480;ID=gene-WN51_04480
KQ435878.1	Genbank	gene	1782526	1783135	.	-	.	Name=WN51_04481;ID=gene-WN51_04481
KQ435878.1	Genbank	gene	2004155	2014179	.	+	.	Name=WN51_04488;ID=gene-WN51_04488
KQ435878.1	Genbank	gene	2014843	2036145	.	+	.	Name=WN51_04489;ID=gene-WN51_04489
KQ435878.1	Genbank	gene	1837768	1858038	.	+	.	Name=WN51_04486;ID=gene-WN51_04486
KQ435878.1	Genbank	gene	1840178	1927362	.	-	.	Name=WN51_04487;ID=gene-WN51_04487
KQ435878.1	Genbank	gene	1800478	1800908	.	-	.	Name=WN51_04484;ID=gene-WN51_04484
KQ435878.1	Genbank	gene	1802100	1830241	.	-	.	Name=WN51_04485;ID=gene-WN51_04485
KQ435878.1	Genbank	gene	495634	496499	.	+	.	Name=WN51_04435;ID=gene-WN51_04435
KQ435878.1	Genbank	gene	498127	499939	.	-	.	Name=WN51_04436;ID=gene-WN51_04436
KQ435878.1	Genbank	gene	421728	464846	.	+	.	Name=WN51_04433;ID=gene-WN51_04433
KQ435878.1	Genbank	gene	480810	489377	.	+	.	Name=WN51_04434;ID=gene-WN51_04434
KQ435878.1	Genbank	gene	390351	396818	.	-	.	Name=WN51_04431;ID=gene-WN51_04431
KQ435878.1	Genbank	gene	406928	419589	.	+	.	Name=WN51_04432;ID=gene-WN51_04432
KQ435878.1	Genbank	gene	363027	369725	.	+	.	Name=WN51_04430;ID=gene-WN51_04430
KQ435878.1	Genbank	gene	353579	360046	.	+	.	Name=WN51_04428;ID=gene-WN51_04428
KQ435878.1	Genbank	gene	360232	361763	.	+	.	Name=WN51_04429;ID=gene-WN51_04429
KQ435878.1	Genbank	gene	331074	343419	.	+	.	Name=WN51_04426;ID=gene-WN51_04426
KQ435878.1	Genbank	gene	331515	389351	.	-	.	Name=WN51_04427;ID=gene-WN51_04427
KQ435878.1	Genbank	gene	321922	326371	.	-	.	Name=WN51_04424;ID=gene-WN51_04424
KQ435878.1	Genbank	gene	323500	323655	.	+	.	Name=WN51_04425;ID=gene-WN51_04425
KQ435878.1	Genbank	gene	311751	316287	.	-	.	Name=WN51_04422;ID=gene-WN51_04422;Note=contains frameshift
KQ435878.1	Genbank	gene	313748	313918	.	+	.	Name=WN51_04423;ID=gene-WN51_04423
KQ435878.1	Genbank	gene	292999	296669	.	-	.	Name=WN51_04420;ID=gene-WN51_04420
KQ435878.1	Genbank	gene	305015	310986	.	+	.	Name=WN51_04421;ID=gene-WN51_04421
KQ435878.1	Genbank	gene	274776	287026	.	-	.	Name=WN51_04419;ID=gene-WN51_04419
KQ435878.1	Genbank	gene	204455	204649	.	-	.	Name=WN51_04417;ID=gene-WN51_04417
KQ435878.1	Genbank	gene	254186	262221	.	+	.	Name=WN51_04418;ID=gene-WN51_04418
KQ435878.1	Genbank	gene	172692	185503	.	+	.	Name=WN51_04415;ID=gene-WN51_04415
KQ435878.1	Genbank	gene	186906	248609	.	+	.	Name=WN51_04416;ID=gene-WN51_04416
KQ435878.1	Genbank	gene	1119364	1136800	.	-	.	Name=WN51_04450;ID=gene-WN51_04450
KQ435878.1	Genbank	gene	1232525	1236791	.	-	.	Name=WN51_04457;ID=gene-WN51_04457
KQ435878.1	Genbank	gene	1261998	1283204	.	-	.	Name=WN51_04458;ID=gene-WN51_04458
KQ435878.1	Genbank	gene	1191101	1192007	.	+	.	Name=WN51_04455;ID=gene-WN51_04455
KQ435878.1	Genbank	gene	1224145	1227645	.	+	.	Name=WN51_04456;ID=gene-WN51_04456
KQ435878.1	Genbank	gene	1162419	1196185	.	-	.	Name=WN51_04453;ID=gene-WN51_04453;Note=contains frameshift
KQ435878.1	Genbank	gene	1167676	1167852	.	+	.	Name=WN51_04454;ID=gene-WN51_04454
KQ435878.1	Genbank	gene	1136843	1161170	.	-	.	Name=WN51_04451;ID=gene-WN51_04451
KQ435878.1	Genbank	gene	1153124	1153339	.	+	.	Name=WN51_04452;ID=gene-WN51_04452
KQ435878.1	Genbank	gene	1041081	1111644	.	-	.	Name=WN51_04448;ID=gene-WN51_04448
KQ435878.1	Genbank	gene	1115475	1152698	.	+	.	Name=WN51_04449;ID=gene-WN51_04449
KQ435878.1	Genbank	CDS	2415608	2415796	.	+	0	Name=KOX70006.1;ID=cds-KOX70006.1;Dbxref=NCBI_GP:KOX70006.1;Parent=rna-gnl|WGS:LIRP|mrna.WN51_04521
KQ435878.1	Genbank	gene	918671	941274	.	+	.	Name=WN51_04446;ID=gene-WN51_04446
KQ435878.1	Genbank	gene	941527	1111750	.	+	.	Name=WN51_04447;ID=gene-WN51_04447
KQ435878.1	Genbank	gene	647746	880198	.	+	.	Name=WN51_04444;ID=gene-WN51_04444
KQ435878.1	Genbank	gene	880316	918327	.	+	.	Name=WN51_04445;ID=gene-WN51_04445
KQ435878.1	Genbank	gene	645054	646783	.	+	.	Name=WN51_04442;ID=gene-WN51_04442
KQ435878.1	Genbank	gene	647391	1029722	.	-	.	Name=WN51_04443;ID=gene-WN51_04443
KQ435878.1	Genbank	gene	642142	643371	.	-	.	Name=WN51_04440;ID=gene-WN51_04440
KQ435878.1	Genbank	gene	644675	644967	.	+	.	Name=WN51_04441;ID=gene-WN51_04441
KQ435878.1	Genbank	gene	517811	638788	.	+	.	Name=WN51_04439;ID=gene-WN51_04439
KQ435878.1	Genbank	gene	502745	504530	.	-	.	Name=WN51_04437;ID=gene-WN51_04437
KQ435878.1	Genbank	pseudogene	506233	512094	.	-	.	Name=WN51_04438;ID=gene-WN51_04438
KQ435878.1	Genbank	gene	37732	39412	.	+	.	Name=WN51_04413;ID=gene-WN51_04413
KQ435878.1	Genbank	gene	116515	116685	.	-	.	Name=WN51_04414;ID=gene-WN51_04414
KQ435878.1	Genbank	gene	28699	29413	.	+	.	Name=WN51_04411;ID=gene-WN51_04411
KQ435878.1	Genbank	gene	30246	30718	.	+	.	Name=WN51_04412;ID=gene-WN51_04412
KQ435878.1	Genbank	gene	25911	26746	.	+	.	Name=WN51_04410;ID=gene-WN51_04410
KQ435878.1	Genbank	gene	25038	25581	.	-	.	Name=WN51_04408;ID=gene-WN51_04408
KQ435878.1	Genbank	gene	25661	25837	.	-	.	Name=WN51_04409;ID=gene-WN51_04409
KQ435878.1	Genbank	gene	1994	19376	.	+	.	Name=WN51_04406;ID=gene-WN51_04406
KQ435878.1	Genbank	gene	20272	22920	.	-	.	Name=WN51_04407;ID=gene-WN51_04407
KQ435878.1	Genbank	exon	3231856	3232062	.	-	.	ID=exon-gnl|WGS:LIRP|mrna.WN51_04609-1;Parent=rna-gnl|WGS:LIRP|mrna.WN51_04609
KQ435878.1	Genbank	exon	3096967	3097138	.	+	.	ID=exon-gnl|WGS:LIRP|mrna.WN51_04599-1;Parent=rna-gnl|WGS:LIRP|mrna.WN51_04599
KQ435878.1	Genbank	exon	3112627	3112807	.	+	.	ID=exon-gnl|WGS:LIRP|mrna.WN51_04599-6;Parent=rna-gnl|WGS:LIRP|mrna.WN51_04599
KQ435878.1	Genbank	exon	3116799	3116914	.	+	.	ID=exon-gnl|WGS:LIRP|mrna.WN51_04599-7;Parent=rna-gnl|WGS:LIRP|mrna.WN51_04599
KQ435878.1	Genbank	exon	3117755	3117923	.	+	.	ID=exon-gnl|WGS:LIRP|mrna.WN51_04599-8;Parent=rna-gnl|WGS:LIRP|mrna.WN51_04599
KQ435878.1	Genbank	exon	3121486	3121622	.	+	.	ID=exon-gnl|WGS:LIRP|mrna.WN51_04599-9;Parent=rna-gnl|WGS:LIRP|mrna.WN51_04599
KQ435878.1	Genbank	exon	3103682	3103821	.	+	.	ID=exon-gnl|WGS:LIRP|mrna.WN51_04599-2;Parent=rna-gnl|WGS:LIRP|mrna.WN51_04599
KQ435878.1	Genbank	exon	3104160	3104204	.	+	.	ID=exon-gnl|WGS:LIRP|mrna.WN51_04599-3;Parent=rna-gnl|WGS:LIRP|mrna.WN51_04599
KQ435878.1	Genbank	exon	3111166	3111275	.	+	.	ID=exon-gnl|WGS:LIRP|mrna.WN51_04599-4;Parent=rna-gnl|WGS:LIRP|mrna.WN51_04599
KQ435878.1	Genbank	exon	3111945	3112049	.	+	.	ID=exon-gnl|WGS:LIRP|mrna.WN51_04599-5;Parent=rna-gnl|WGS:LIRP|mrna.WN51_04599
KQ435878.1	Genbank	CDS	2412208	2412245	.	+	0	Name=KOX70005.1;ID=cds-KOX70005.1;Dbxref=InterPro:IPR003817%2CUniProtKB/Swiss-Prot:P27465%2CNCBI_GP:KOX70005.1;Ontology_term=GO:0004609%2CGO:0008654;Parent=rna-gnl|WGS:LIRP|mrna.WN51_04520
KQ435878.1	Genbank	CDS	2412318	2412588	.	+	0	Name=KOX70005.1;ID=cds-KOX70005.1;Dbxref=InterPro:IPR003817%2CUniProtKB/Swiss-Prot:P27465%2CNCBI_GP:KOX70005.1;Ontology_term=GO:0004609%2CGO:0008654;Parent=rna-gnl|WGS:LIRP|mrna.WN51_04520
KQ435878.1	Genbank	CDS	2412707	2412940	.	+	0	Name=KOX70005.1;ID=cds-KOX70005.1;Dbxref=InterPro:IPR003817%2CUniProtKB/Swiss-Prot:P27465%2CNCBI_GP:KOX70005.1;Ontology_term=GO:0004609%2CGO:0008654;Parent=rna-gnl|WGS:LIRP|mrna.WN51_04520
KQ435878.1	Genbank	CDS	2413019	2413307	.	+	0	Name=KOX70005.1;ID=cds-KOX70005.1;Dbxref=InterPro:IPR003817%2CUniProtKB/Swiss-Prot:P27465%2CNCBI_GP:KOX70005.1;Ontology_term=GO:0004609%2CGO:0008654;Parent=rna-gnl|WGS:LIRP|mrna.WN51_04520
KQ435878.1	Genbank	CDS	2413390	2413799	.	+	0	Name=KOX70005.1;ID=cds-KOX70005.1;Dbxref=InterPro:IPR003817%2CUniProtKB/Swiss-Prot:P27465%2CNCBI_GP:KOX70005.1;Ontology_term=GO:0004609%2CGO:0008654;Parent=rna-gnl|WGS:LIRP|mrna.WN51_04520
KQ435878.1	Genbank	CDS	1167676	1167852	.	+	0	Name=KOX69939.1;ID=cds-KOX69939.1;Dbxref=NCBI_GP:KOX69939.1;Parent=rna-gnl|WGS:LIRP|mrna.WN51_04454
KQ435878.1	Genbank	exon	1167676	1167852	.	+	.	ID=exon-gnl|WGS:LIRP|mrna.WN51_04454-1;Parent=rna-gnl|WGS:LIRP|mrna.WN51_04454
KQ435878.1	Genbank	exon	2950654	2950813	.	-	.	ID=exon-gnl|WGS:LIRP|mrna.WN51_04588-13;Parent=rna-gnl|WGS:LIRP|mrna.WN51_04588
KQ435878.1	Genbank	exon	2956654	2956749	.	-	.	ID=exon-gnl|WGS:LIRP|mrna.WN51_04588-11;Parent=rna-gnl|WGS:LIRP|mrna.WN51_04588
KQ435878.1	Genbank	exon	2951779	2952289	.	-	.	ID=exon-gnl|WGS:LIRP|mrna.WN51_04588-12;Parent=rna-gnl|WGS:LIRP|mrna.WN51_04588
KQ435878.1	Genbank	exon	2957276	2957350	.	-	.	ID=exon-gnl|WGS:LIRP|mrna.WN51_04588-10;Parent=rna-gnl|WGS:LIRP|mrna.WN51_04588
KQ435878.1	Genbank	CDS	2409992	2410298	.	-	0	Name=KOX70004.1;ID=cds-KOX70004.1;Dbxref=InterPro:IPR001806%2CInterPro:IPR003578%2CInterPro:IPR003579%2CInterPro:IPR020849%2CUniProtKB/Swiss-Prot:Q9EQT3%2CNCBI_GP:KOX70004.1;Ontology_term=GO:0003924%2CGO:0005525%2CGO:0005622%2CGO:0016020%2CGO:0006184%2CGO:0007165%2CGO:0007264%2CGO:0015031;Parent=rna-gnl|WGS:LIRP|mrna.WN51_04519
KQ435878.1	Genbank	CDS	2409552	2409763	.	-	0	Name=KOX70004.1;ID=cds-KOX70004.1;Dbxref=InterPro:IPR001806%2CInterPro:IPR003578%2CInterPro:IPR003579%2CInterPro:IPR020849%2CUniProtKB/Swiss-Prot:Q9EQT3%2CNCBI_GP:KOX70004.1;Ontology_term=GO:0003924%2CGO:0005525%2CGO:0005622%2CGO:0016020%2CGO:0006184%2CGO:0007165%2CGO:0007264%2CGO:0015031;Parent=rna-gnl|WGS:LIRP|mrna.WN51_04519
KQ435878.1	Genbank	CDS	2409163	2409462	.	-	0	Name=KOX70004.1;ID=cds-KOX70004.1;Dbxref=InterPro:IPR001806%2CInterPro:IPR003578%2CInterPro:IPR003579%2CInterPro:IPR020849%2CUniProtKB/Swiss-Prot:Q9EQT3%2CNCBI_GP:KOX70004.1;Ontology_term=GO:0003924%2CGO:0005525%2CGO:0005622%2CGO:0016020%2CGO:0006184%2CGO:0007165%2CGO:0007264%2CGO:0015031;Parent=rna-gnl|WGS:LIRP|mrna.WN51_04519
KQ435878.1	Genbank	exon	1149741	1149747	.	-	.	ID=exon-gnl|WGS:LIRP|mrna.WN51_04451-3;Parent=rna-gnl|WGS:LIRP|mrna.WN51_04451
KQ435878.1	Genbank	exon	1148960	1149026	.	-	.	ID=exon-gnl|WGS:LIRP|mrna.WN51_04451-4;Parent=rna-gnl|WGS:LIRP|mrna.WN51_04451
KQ435878.1	Genbank	exon	1147380	1147599	.	-	.	ID=exon-gnl|WGS:LIRP|mrna.WN51_04451-5;Parent=rna-gnl|WGS:LIRP|mrna.WN51_04451
KQ435878.1	Genbank	exon	1146766	1146961	.	-	.	ID=exon-gnl|WGS:LIRP|mrna.WN51_04451-6;Parent=rna-gnl|WGS:LIRP|mrna.WN51_04451
KQ435878.1	Genbank	exon	1161042	1161170	.	-	.	ID=exon-gnl|WGS:LIRP|mrna.WN51_04451-1;Parent=rna-gnl|WGS:LIRP|mrna.WN51_04451
KQ435878.1	Genbank	exon	1151775	1152200	.	-	.	ID=exon-gnl|WGS:LIRP|mrna.WN51_04451-2;Parent=rna-gnl|WGS:LIRP|mrna.WN51_04451
KQ435878.1	Genbank	exon	1144948	1145112	.	-	.	ID=exon-gnl|WGS:LIRP|mrna.WN51_04451-7;Parent=rna-gnl|WGS:LIRP|mrna.WN51_04451
KQ435878.1	Genbank	exon	1142508	1142629	.	-	.	ID=exon-gnl|WGS:LIRP|mrna.WN51_04451-8;Parent=rna-gnl|WGS:LIRP|mrna.WN51_04451
KQ435878.1	Genbank	exon	1136843	1137040	.	-	.	ID=exon-gnl|WGS:LIRP|mrna.WN51_04451-9;Parent=rna-gnl|WGS:LIRP|mrna.WN51_04451
KQ435878.1	Genbank	CDS	1136687	1136800	.	-	0	Name=KOX69936.1;ID=cds-KOX69936.1;Dbxref=InterPro:IPR000195%2CUniProtKB/Swiss-Prot:Q28C33%2CNCBI_GP:KOX69936.1;Ontology_term=GO:0005097%2CGO:0005622%2CGO:0032313;Parent=rna-gnl|WGS:LIRP|mrna.WN51_04450
KQ435878.1	Genbank	CDS	1134457	1134582	.	-	0	Name=KOX69936.1;ID=cds-KOX69936.1;Dbxref=InterPro:IPR000195%2CUniProtKB/Swiss-Prot:Q28C33%2CNCBI_GP:KOX69936.1;Ontology_term=GO:0005097%2CGO:0005622%2CGO:0032313;Parent=rna-gnl|WGS:LIRP|mrna.WN51_04450
KQ435878.1	Genbank	CDS	1133064	1133418	.	-	0	Name=KOX69936.1;ID=cds-KOX69936.1;Dbxref=InterPro:IPR000195%2CUniProtKB/Swiss-Prot:Q28C33%2CNCBI_GP:KOX69936.1;Ontology_term=GO:0005097%2CGO:0005622%2CGO:0032313;Parent=rna-gnl|WGS:LIRP|mrna.WN51_04450
KQ435878.1	Genbank	CDS	1132729	1132819	.	-	0	Name=KOX69936.1;ID=cds-KOX69936.1;Dbxref=InterPro:IPR000195%2CUniProtKB/Swiss-Prot:Q28C33%2CNCBI_GP:KOX69936.1;Ontology_term=GO:0005097%2CGO:0005622%2CGO:0032313;Parent=rna-gnl|WGS:LIRP|mrna.WN51_04450
KQ435878.1	Genbank	CDS	1132543	1132642	.	-	0	Name=KOX69936.1;ID=cds-KOX69936.1;Dbxref=InterPro:IPR000195%2CUniProtKB/Swiss-Prot:Q28C33%2CNCBI_GP:KOX69936.1;Ontology_term=GO:0005097%2CGO:0005622%2CGO:0032313;Parent=rna-gnl|WGS:LIRP|mrna.WN51_04450
KQ435878.1	Genbank	CDS	1132286	1132460	.	-	0	Name=KOX69936.1;ID=cds-KOX69936.1;Dbxref=InterPro:IPR000195%2CUniProtKB/Swiss-Prot:Q28C33%2CNCBI_GP:KOX69936.1;Ontology_term=GO:0005097%2CGO:0005622%2CGO:0032313;Parent=rna-gnl|WGS:LIRP|mrna.WN51_04450
KQ435878.1	Genbank	CDS	1132035	1132178	.	-	0	Name=KOX69936.1;ID=cds-KOX69936.1;Dbxref=InterPro:IPR000195%2CUniProtKB/Swiss-Prot:Q28C33%2CNCBI_GP:KOX69936.1;Ontology_term=GO:0005097%2CGO:0005622%2CGO:0032313;Parent=rna-gnl|WGS:LIRP|mrna.WN51_04450
KQ435878.1	Genbank	CDS	1131569	1131805	.	-	0	Name=KOX69936.1;ID=cds-KOX69936.1;Dbxref=InterPro:IPR000195%2CUniProtKB/Swiss-Prot:Q28C33%2CNCBI_GP:KOX69936.1;Ontology_term=GO:0005097%2CGO:0005622%2CGO:0032313;Parent=rna-gnl|WGS:LIRP|mrna.WN51_04450
KQ435878.1	Genbank	CDS	1130360	1131113	.	-	0	Name=KOX69936.1;ID=cds-KOX69936.1;Dbxref=InterPro:IPR000195%2CUniProtKB/Swiss-Prot:Q28C33%2CNCBI_GP:KOX69936.1;Ontology_term=GO:0005097%2CGO:0005622%2CGO:0032313;Parent=rna-gnl|WGS:LIRP|mrna.WN51_04450
KQ435878.1	Genbank	CDS	1126160	1129897	.	-	0	Name=KOX69936.1;ID=cds-KOX69936.1;Dbxref=InterPro:IPR000195%2CUniProtKB/Swiss-Prot:Q28C33%2CNCBI_GP:KOX69936.1;Ontology_term=GO:0005097%2CGO:0005622%2CGO:0032313;Parent=rna-gnl|WGS:LIRP|mrna.WN51_04450
KQ435878.1	Genbank	CDS	1123076	1123206	.	-	0	Name=KOX69936.1;ID=cds-KOX69936.1;Dbxref=InterPro:IPR000195%2CUniProtKB/Swiss-Prot:Q28C33%2CNCBI_GP:KOX69936.1;Ontology_term=GO:0005097%2CGO:0005622%2CGO:0032313;Parent=rna-gnl|WGS:LIRP|mrna.WN51_04450
KQ435878.1	Genbank	CDS	1119364	1119482	.	-	0	Name=KOX69936.1;ID=cds-KOX69936.1;Dbxref=InterPro:IPR000195%2CUniProtKB/Swiss-Prot:Q28C33%2CNCBI_GP:KOX69936.1;Ontology_term=GO:0005097%2CGO:0005622%2CGO:0032313;Parent=rna-gnl|WGS:LIRP|mrna.WN51_04450
KQ435878.1	Genbank	exon	3180703	3180903	.	-	.	ID=exon-gnl|WGS:LIRP|mrna.WN51_04607-1;Parent=rna-gnl|WGS:LIRP|mrna.WN51_04607
KQ435878.1	Genbank	exon	3037090	3037302	.	+	.	ID=exon-gnl|WGS:LIRP|mrna.WN51_04597-1;Parent=rna-gnl|WGS:LIRP|mrna.WN51_04597
KQ435878.1	Genbank	CDS	2404089	2404239	.	-	0	Name=KOX70003.1;ID=cds-KOX70003.1;Dbxref=NCBI_GP:KOX70003.1;Parent=rna-gnl|WGS:LIRP|mrna.WN51_04518
KQ435878.1	Genbank	CDS	2403689	2403885	.	-	0	Name=KOX70003.1;ID=cds-KOX70003.1;Dbxref=NCBI_GP:KOX70003.1;Parent=rna-gnl|WGS:LIRP|mrna.WN51_04518
KQ435878.1	Genbank	CDS	1161042	1161170	.	-	0	Name=KOX69937.1;ID=cds-KOX69937.1;Dbxref=UniProtKB/Swiss-Prot:Q9Y2I9%2CNCBI_GP:KOX69937.1;Parent=rna-gnl|WGS:LIRP|mrna.WN51_04451
KQ435878.1	Genbank	CDS	1151775	1152200	.	-	0	Name=KOX69937.1;ID=cds-KOX69937.1;Dbxref=UniProtKB/Swiss-Prot:Q9Y2I9%2CNCBI_GP:KOX69937.1;Parent=rna-gnl|WGS:LIRP|mrna.WN51_04451
KQ435878.1	Genbank	CDS	1149741	1149747	.	-	0	Name=KOX69937.1;ID=cds-KOX69937.1;Dbxref=UniProtKB/Swiss-Prot:Q9Y2I9%2CNCBI_GP:KOX69937.1;Parent=rna-gnl|WGS:LIRP|mrna.WN51_04451
KQ435878.1	Genbank	CDS	1148960	1149026	.	-	0	Name=KOX69937.1;ID=cds-KOX69937.1;Dbxref=UniProtKB/Swiss-Prot:Q9Y2I9%2CNCBI_GP:KOX69937.1;Parent=rna-gnl|WGS:LIRP|mrna.WN51_04451
KQ435878.1	Genbank	CDS	1147380	1147599	.	-	0	Name=KOX69937.1;ID=cds-KOX69937.1;Dbxref=UniProtKB/Swiss-Prot:Q9Y2I9%2CNCBI_GP:KOX69937.1;Parent=rna-gnl|WGS:LIRP|mrna.WN51_04451
KQ435878.1	Genbank	CDS	1146766	1146961	.	-	0	Name=KOX69937.1;ID=cds-KOX69937.1;Dbxref=UniProtKB/Swiss-Prot:Q9Y2I9%2CNCBI_GP:KOX69937.1;Parent=rna-gnl|WGS:LIRP|mrna.WN51_04451
KQ435878.1	Genbank	CDS	1144948	1145112	.	-	0	Name=KOX69937.1;ID=cds-KOX69937.1;Dbxref=UniProtKB/Swiss-Prot:Q9Y2I9%2CNCBI_GP:KOX69937.1;Parent=rna-gnl|WGS:LIRP|mrna.WN51_04451
KQ435878.1	Genbank	CDS	1142508	1142629	.	-	0	Name=KOX69937.1;ID=cds-KOX69937.1;Dbxref=UniProtKB/Swiss-Prot:Q9Y2I9%2CNCBI_GP:KOX69937.1;Parent=rna-gnl|WGS:LIRP|mrna.WN51_04451
KQ435878.1	Genbank	CDS	1136843	1137040	.	-	0	Name=KOX69937.1;ID=cds-KOX69937.1;Dbxref=UniProtKB/Swiss-Prot:Q9Y2I9%2CNCBI_GP:KOX69937.1;Parent=rna-gnl|WGS:LIRP|mrna.WN51_04451
KQ435878.1	Genbank	exon	1153124	1153339	.	+	.	ID=exon-gnl|WGS:LIRP|mrna.WN51_04452-1;Parent=rna-gnl|WGS:LIRP|mrna.WN51_04452
KQ435878.1	Genbank	exon	3188572	3188925	.	+	.	ID=exon-gnl|WGS:LIRP|mrna.WN51_04608-1;Parent=rna-gnl|WGS:LIRP|mrna.WN51_04608
KQ435878.1	Genbank	exon	3067032	3067053	.	+	.	ID=exon-gnl|WGS:LIRP|mrna.WN51_04598-1;Parent=rna-gnl|WGS:LIRP|mrna.WN51_04598
KQ435878.1	Genbank	exon	3073317	3073375	.	+	.	ID=exon-gnl|WGS:LIRP|mrna.WN51_04598-2;Parent=rna-gnl|WGS:LIRP|mrna.WN51_04598
KQ435878.1	Genbank	exon	3077956	3078082	.	+	.	ID=exon-gnl|WGS:LIRP|mrna.WN51_04598-7;Parent=rna-gnl|WGS:LIRP|mrna.WN51_04598
KQ435878.1	Genbank	exon	3082066	3082120	.	+	.	ID=exon-gnl|WGS:LIRP|mrna.WN51_04598-8;Parent=rna-gnl|WGS:LIRP|mrna.WN51_04598
KQ435878.1	Genbank	exon	3073907	3074008	.	+	.	ID=exon-gnl|WGS:LIRP|mrna.WN51_04598-3;Parent=rna-gnl|WGS:LIRP|mrna.WN51_04598
KQ435878.1	Genbank	exon	3075502	3075511	.	+	.	ID=exon-gnl|WGS:LIRP|mrna.WN51_04598-4;Parent=rna-gnl|WGS:LIRP|mrna.WN51_04598
KQ435878.1	Genbank	exon	3076422	3076432	.	+	.	ID=exon-gnl|WGS:LIRP|mrna.WN51_04598-5;Parent=rna-gnl|WGS:LIRP|mrna.WN51_04598
KQ435878.1	Genbank	exon	3077397	3077505	.	+	.	ID=exon-gnl|WGS:LIRP|mrna.WN51_04598-6;Parent=rna-gnl|WGS:LIRP|mrna.WN51_04598
KQ435878.1	Genbank	exon	1486353	1488773	.	-	.	ID=exon-gnl|WGS:LIRP|mrna.WN51_04467-13;Parent=rna-gnl|WGS:LIRP|mrna.WN51_04467
KQ435878.1	Genbank	exon	1484316	1485923	.	-	.	ID=exon-gnl|WGS:LIRP|mrna.WN51_04467-14;Parent=rna-gnl|WGS:LIRP|mrna.WN51_04467
KQ435878.1	Genbank	exon	1481797	1484153	.	-	.	ID=exon-gnl|WGS:LIRP|mrna.WN51_04467-15;Parent=rna-gnl|WGS:LIRP|mrna.WN51_04467
KQ435878.1	Genbank	exon	1478093	1478183	.	-	.	ID=exon-gnl|WGS:LIRP|mrna.WN51_04467-16;Parent=rna-gnl|WGS:LIRP|mrna.WN51_04467
KQ435878.1	Genbank	exon	1493457	1493733	.	-	.	ID=exon-gnl|WGS:LIRP|mrna.WN51_04467-10;Parent=rna-gnl|WGS:LIRP|mrna.WN51_04467
KQ435878.1	Genbank	exon	1493015	1493218	.	-	.	ID=exon-gnl|WGS:LIRP|mrna.WN51_04467-11;Parent=rna-gnl|WGS:LIRP|mrna.WN51_04467
KQ435878.1	Genbank	exon	1492314	1492387	.	-	.	ID=exon-gnl|WGS:LIRP|mrna.WN51_04467-12;Parent=rna-gnl|WGS:LIRP|mrna.WN51_04467
KQ435878.1	Genbank	exon	1476787	1477040	.	-	.	ID=exon-gnl|WGS:LIRP|mrna.WN51_04467-17;Parent=rna-gnl|WGS:LIRP|mrna.WN51_04467
KQ435878.1	Genbank	exon	3153736	3153866	.	-	.	ID=exon-gnl|WGS:LIRP|mrna.WN51_04605-2;Parent=rna-gnl|WGS:LIRP|mrna.WN51_04605
KQ435878.1	Genbank	exon	3153402	3153528	.	-	.	ID=exon-gnl|WGS:LIRP|mrna.WN51_04605-3;Parent=rna-gnl|WGS:LIRP|mrna.WN51_04605
KQ435878.1	Genbank	exon	3154312	3154455	.	-	.	ID=exon-gnl|WGS:LIRP|mrna.WN51_04605-1;Parent=rna-gnl|WGS:LIRP|mrna.WN51_04605
KQ435878.1	Genbank	exon	3151932	3152046	.	-	.	ID=exon-gnl|WGS:LIRP|mrna.WN51_04605-8;Parent=rna-gnl|WGS:LIRP|mrna.WN51_04605
KQ435878.1	Genbank	exon	3152524	3152691	.	-	.	ID=exon-gnl|WGS:LIRP|mrna.WN51_04605-6;Parent=rna-gnl|WGS:LIRP|mrna.WN51_04605
KQ435878.1	Genbank	exon	3152135	3152301	.	-	.	ID=exon-gnl|WGS:LIRP|mrna.WN51_04605-7;Parent=rna-gnl|WGS:LIRP|mrna.WN51_04605
KQ435878.1	Genbank	exon	3153109	3153263	.	-	.	ID=exon-gnl|WGS:LIRP|mrna.WN51_04605-4;Parent=rna-gnl|WGS:LIRP|mrna.WN51_04605
KQ435878.1	Genbank	exon	3152772	3153039	.	-	.	ID=exon-gnl|WGS:LIRP|mrna.WN51_04605-5;Parent=rna-gnl|WGS:LIRP|mrna.WN51_04605
KQ435878.1	Genbank	exon	2988020	2988133	.	-	.	ID=exon-gnl|WGS:LIRP|mrna.WN51_04595-2;Parent=rna-gnl|WGS:LIRP|mrna.WN51_04595
KQ435878.1	Genbank	exon	2987469	2987709	.	-	.	ID=exon-gnl|WGS:LIRP|mrna.WN51_04595-3;Parent=rna-gnl|WGS:LIRP|mrna.WN51_04595
KQ435878.1	Genbank	exon	2987173	2987334	.	-	.	ID=exon-gnl|WGS:LIRP|mrna.WN51_04595-4;Parent=rna-gnl|WGS:LIRP|mrna.WN51_04595
KQ435878.1	Genbank	exon	2986837	2987034	.	-	.	ID=exon-gnl|WGS:LIRP|mrna.WN51_04595-5;Parent=rna-gnl|WGS:LIRP|mrna.WN51_04595
KQ435878.1	Genbank	exon	2988248	2988420	.	-	.	ID=exon-gnl|WGS:LIRP|mrna.WN51_04595-1;Parent=rna-gnl|WGS:LIRP|mrna.WN51_04595
KQ435878.1	Genbank	exon	707327	707418	.	-	.	ID=exon-gnl|WGS:LIRP|mrna.WN51_04443-24;Parent=rna-gnl|WGS:LIRP|mrna.WN51_04443
KQ435878.1	Genbank	exon	698465	698511	.	-	.	ID=exon-gnl|WGS:LIRP|mrna.WN51_04443-25;Parent=rna-gnl|WGS:LIRP|mrna.WN51_04443
KQ435878.1	Genbank	exon	759638	759665	.	-	.	ID=exon-gnl|WGS:LIRP|mrna.WN51_04443-22;Parent=rna-gnl|WGS:LIRP|mrna.WN51_04443
KQ435878.1	Genbank	exon	730271	730403	.	-	.	ID=exon-gnl|WGS:LIRP|mrna.WN51_04443-23;Parent=rna-gnl|WGS:LIRP|mrna.WN51_04443
KQ435878.1	Genbank	exon	777063	777233	.	-	.	ID=exon-gnl|WGS:LIRP|mrna.WN51_04443-20;Parent=rna-gnl|WGS:LIRP|mrna.WN51_04443
KQ435878.1	Genbank	exon	768729	768947	.	-	.	ID=exon-gnl|WGS:LIRP|mrna.WN51_04443-21;Parent=rna-gnl|WGS:LIRP|mrna.WN51_04443
KQ435878.1	Genbank	exon	648552	648684	.	-	.	ID=exon-gnl|WGS:LIRP|mrna.WN51_04443-28;Parent=rna-gnl|WGS:LIRP|mrna.WN51_04443
KQ435878.1	Genbank	exon	647391	647472	.	-	.	ID=exon-gnl|WGS:LIRP|mrna.WN51_04443-29;Parent=rna-gnl|WGS:LIRP|mrna.WN51_04443
KQ435878.1	Genbank	exon	663549	663629	.	-	.	ID=exon-gnl|WGS:LIRP|mrna.WN51_04443-26;Parent=rna-gnl|WGS:LIRP|mrna.WN51_04443
KQ435878.1	Genbank	exon	649656	649821	.	-	.	ID=exon-gnl|WGS:LIRP|mrna.WN51_04443-27;Parent=rna-gnl|WGS:LIRP|mrna.WN51_04443
KQ435878.1	Genbank	exon	900864	900915	.	-	.	ID=exon-gnl|WGS:LIRP|mrna.WN51_04443-13;Parent=rna-gnl|WGS:LIRP|mrna.WN51_04443
KQ435878.1	Genbank	exon	886112	886224	.	-	.	ID=exon-gnl|WGS:LIRP|mrna.WN51_04443-14;Parent=rna-gnl|WGS:LIRP|mrna.WN51_04443
KQ435878.1	Genbank	exon	908128	908280	.	-	.	ID=exon-gnl|WGS:LIRP|mrna.WN51_04443-11;Parent=rna-gnl|WGS:LIRP|mrna.WN51_04443
KQ435878.1	Genbank	exon	907997	908036	.	-	.	ID=exon-gnl|WGS:LIRP|mrna.WN51_04443-12;Parent=rna-gnl|WGS:LIRP|mrna.WN51_04443
KQ435878.1	Genbank	exon	918129	918145	.	-	.	ID=exon-gnl|WGS:LIRP|mrna.WN51_04443-10;Parent=rna-gnl|WGS:LIRP|mrna.WN51_04443
KQ435878.1	Genbank	CDS	1376274	1376447	.	-	0	Name=KOX69947.1;ID=cds-KOX69947.1;Dbxref=NCBI_GP:KOX69947.1;Parent=rna-gnl|WGS:LIRP|mrna.WN51_04462
KQ435878.1	Genbank	exon	786798	786960	.	-	.	ID=exon-gnl|WGS:LIRP|mrna.WN51_04443-19;Parent=rna-gnl|WGS:LIRP|mrna.WN51_04443
KQ435878.1	Genbank	exon	794994	795157	.	-	.	ID=exon-gnl|WGS:LIRP|mrna.WN51_04443-17;Parent=rna-gnl|WGS:LIRP|mrna.WN51_04443
KQ435878.1	Genbank	exon	789061	789181	.	-	.	ID=exon-gnl|WGS:LIRP|mrna.WN51_04443-18;Parent=rna-gnl|WGS:LIRP|mrna.WN51_04443
KQ435878.1	Genbank	exon	844825	844924	.	-	.	ID=exon-gnl|WGS:LIRP|mrna.WN51_04443-15;Parent=rna-gnl|WGS:LIRP|mrna.WN51_04443
KQ435878.1	Genbank	exon	835587	835647	.	-	.	ID=exon-gnl|WGS:LIRP|mrna.WN51_04443-16;Parent=rna-gnl|WGS:LIRP|mrna.WN51_04443
KQ435878.1	Genbank	CDS	3159400	3159538	.	+	0	Name=KOX70089.1;ID=cds-KOX70089.1;Dbxref=InterPro:IPR004455%2CInterPro:IPR008927%2CUniProtKB/Swiss-Prot:Q17QJ7%2CNCBI_GP:KOX70089.1;Ontology_term=GO:0016491%2CGO:0016616%2CGO:0055114;Parent=rna-gnl|WGS:LIRP|mrna.WN51_04606
KQ435878.1	Genbank	CDS	3159634	3159704	.	+	0	Name=KOX70089.1;ID=cds-KOX70089.1;Dbxref=InterPro:IPR004455%2CInterPro:IPR008927%2CUniProtKB/Swiss-Prot:Q17QJ7%2CNCBI_GP:KOX70089.1;Ontology_term=GO:0016491%2CGO:0016616%2CGO:0055114;Parent=rna-gnl|WGS:LIRP|mrna.WN51_04606
KQ435878.1	Genbank	CDS	3160356	3160526	.	+	0	Name=KOX70089.1;ID=cds-KOX70089.1;Dbxref=InterPro:IPR004455%2CInterPro:IPR008927%2CUniProtKB/Swiss-Prot:Q17QJ7%2CNCBI_GP:KOX70089.1;Ontology_term=GO:0016491%2CGO:0016616%2CGO:0055114;Parent=rna-gnl|WGS:LIRP|mrna.WN51_04606
KQ435878.1	Genbank	CDS	3160680	3160892	.	+	0	Name=KOX70089.1;ID=cds-KOX70089.1;Dbxref=InterPro:IPR004455%2CInterPro:IPR008927%2CUniProtKB/Swiss-Prot:Q17QJ7%2CNCBI_GP:KOX70089.1;Ontology_term=GO:0016491%2CGO:0016616%2CGO:0055114;Parent=rna-gnl|WGS:LIRP|mrna.WN51_04606
KQ435878.1	Genbank	CDS	3160987	3161152	.	+	0	Name=KOX70089.1;ID=cds-KOX70089.1;Dbxref=InterPro:IPR004455%2CInterPro:IPR008927%2CUniProtKB/Swiss-Prot:Q17QJ7%2CNCBI_GP:KOX70089.1;Ontology_term=GO:0016491%2CGO:0016616%2CGO:0055114;Parent=rna-gnl|WGS:LIRP|mrna.WN51_04606
KQ435878.1	Genbank	CDS	3161225	3161346	.	+	0	Name=KOX70089.1;ID=cds-KOX70089.1;Dbxref=InterPro:IPR004455%2CInterPro:IPR008927%2CUniProtKB/Swiss-Prot:Q17QJ7%2CNCBI_GP:KOX70089.1;Ontology_term=GO:0016491%2CGO:0016616%2CGO:0055114;Parent=rna-gnl|WGS:LIRP|mrna.WN51_04606
KQ435878.1	Genbank	exon	261408	261493	.	+	.	ID=exon-gnl|WGS:LIRP|mrna.WN51_04418-13;Parent=rna-gnl|WGS:LIRP|mrna.WN51_04418
KQ435878.1	Genbank	exon	262135	262221	.	+	.	ID=exon-gnl|WGS:LIRP|mrna.WN51_04418-14;Parent=rna-gnl|WGS:LIRP|mrna.WN51_04418
KQ435878.1	Genbank	exon	260697	260926	.	+	.	ID=exon-gnl|WGS:LIRP|mrna.WN51_04418-11;Parent=rna-gnl|WGS:LIRP|mrna.WN51_04418
KQ435878.1	Genbank	exon	261107	261326	.	+	.	ID=exon-gnl|WGS:LIRP|mrna.WN51_04418-12;Parent=rna-gnl|WGS:LIRP|mrna.WN51_04418
KQ435878.1	Genbank	exon	260375	260616	.	+	.	ID=exon-gnl|WGS:LIRP|mrna.WN51_04418-10;Parent=rna-gnl|WGS:LIRP|mrna.WN51_04418
KQ435878.1	Genbank	exon	1132729	1132819	.	-	.	ID=exon-gnl|WGS:LIRP|mrna.WN51_04450-4;Parent=rna-gnl|WGS:LIRP|mrna.WN51_04450
KQ435878.1	Genbank	exon	1132543	1132642	.	-	.	ID=exon-gnl|WGS:LIRP|mrna.WN51_04450-5;Parent=rna-gnl|WGS:LIRP|mrna.WN51_04450
KQ435878.1	Genbank	exon	1132286	1132460	.	-	.	ID=exon-gnl|WGS:LIRP|mrna.WN51_04450-6;Parent=rna-gnl|WGS:LIRP|mrna.WN51_04450
KQ435878.1	Genbank	exon	1132035	1132178	.	-	.	ID=exon-gnl|WGS:LIRP|mrna.WN51_04450-7;Parent=rna-gnl|WGS:LIRP|mrna.WN51_04450
KQ435878.1	Genbank	exon	1136687	1136800	.	-	.	ID=exon-gnl|WGS:LIRP|mrna.WN51_04450-1;Parent=rna-gnl|WGS:LIRP|mrna.WN51_04450
KQ435878.1	Genbank	exon	1134457	1134582	.	-	.	ID=exon-gnl|WGS:LIRP|mrna.WN51_04450-2;Parent=rna-gnl|WGS:LIRP|mrna.WN51_04450
KQ435878.1	Genbank	exon	1133064	1133418	.	-	.	ID=exon-gnl|WGS:LIRP|mrna.WN51_04450-3;Parent=rna-gnl|WGS:LIRP|mrna.WN51_04450
KQ435878.1	Genbank	exon	1131569	1131805	.	-	.	ID=exon-gnl|WGS:LIRP|mrna.WN51_04450-8;Parent=rna-gnl|WGS:LIRP|mrna.WN51_04450
KQ435878.1	Genbank	exon	1130360	1131113	.	-	.	ID=exon-gnl|WGS:LIRP|mrna.WN51_04450-9;Parent=rna-gnl|WGS:LIRP|mrna.WN51_04450
KQ435878.1	Genbank	exon	3159400	3159538	.	+	.	ID=exon-gnl|WGS:LIRP|mrna.WN51_04606-1;Parent=rna-gnl|WGS:LIRP|mrna.WN51_04606
KQ435878.1	Genbank	exon	3159634	3159704	.	+	.	ID=exon-gnl|WGS:LIRP|mrna.WN51_04606-2;Parent=rna-gnl|WGS:LIRP|mrna.WN51_04606
KQ435878.1	Genbank	CDS	1382751	1382976	.	-	0	Name=KOX69948.1;ID=cds-KOX69948.1;Dbxref=InterPro:IPR007782%2CInterPro:IPR011020%2CUniProtKB/Swiss-Prot:Q07175%2CNCBI_GP:KOX69948.1;Ontology_term=GO:0008488%2CGO:0017187;Parent=rna-gnl|WGS:LIRP|mrna.WN51_04463
KQ435878.1	Genbank	CDS	1382334	1382655	.	-	0	Name=KOX69948.1;ID=cds-KOX69948.1;Dbxref=InterPro:IPR007782%2CInterPro:IPR011020%2CUniProtKB/Swiss-Prot:Q07175%2CNCBI_GP:KOX69948.1;Ontology_term=GO:0008488%2CGO:0017187;Parent=rna-gnl|WGS:LIRP|mrna.WN51_04463
KQ435878.1	Genbank	CDS	1381567	1381749	.	-	0	Name=KOX69948.1;ID=cds-KOX69948.1;Dbxref=InterPro:IPR007782%2CInterPro:IPR011020%2CUniProtKB/Swiss-Prot:Q07175%2CNCBI_GP:KOX69948.1;Ontology_term=GO:0008488%2CGO:0017187;Parent=rna-gnl|WGS:LIRP|mrna.WN51_04463
KQ435878.1	Genbank	CDS	1381223	1381386	.	-	0	Name=KOX69948.1;ID=cds-KOX69948.1;Dbxref=InterPro:IPR007782%2CInterPro:IPR011020%2CUniProtKB/Swiss-Prot:Q07175%2CNCBI_GP:KOX69948.1;Ontology_term=GO:0008488%2CGO:0017187;Parent=rna-gnl|WGS:LIRP|mrna.WN51_04463
KQ435878.1	Genbank	CDS	1380299	1380681	.	-	0	Name=KOX69948.1;ID=cds-KOX69948.1;Dbxref=InterPro:IPR007782%2CInterPro:IPR011020%2CUniProtKB/Swiss-Prot:Q07175%2CNCBI_GP:KOX69948.1;Ontology_term=GO:0008488%2CGO:0017187;Parent=rna-gnl|WGS:LIRP|mrna.WN51_04463
KQ435878.1	Genbank	CDS	1380009	1380209	.	-	0	Name=KOX69948.1;ID=cds-KOX69948.1;Dbxref=InterPro:IPR007782%2CInterPro:IPR011020%2CUniProtKB/Swiss-Prot:Q07175%2CNCBI_GP:KOX69948.1;Ontology_term=GO:0008488%2CGO:0017187;Parent=rna-gnl|WGS:LIRP|mrna.WN51_04463
KQ435878.1	Genbank	CDS	1379644	1379846	.	-	0	Name=KOX69948.1;ID=cds-KOX69948.1;Dbxref=InterPro:IPR007782%2CInterPro:IPR011020%2CUniProtKB/Swiss-Prot:Q07175%2CNCBI_GP:KOX69948.1;Ontology_term=GO:0008488%2CGO:0017187;Parent=rna-gnl|WGS:LIRP|mrna.WN51_04463
KQ435878.1	Genbank	CDS	1379169	1379483	.	-	0	Name=KOX69948.1;ID=cds-KOX69948.1;Dbxref=InterPro:IPR007782%2CInterPro:IPR011020%2CUniProtKB/Swiss-Prot:Q07175%2CNCBI_GP:KOX69948.1;Ontology_term=GO:0008488%2CGO:0017187;Parent=rna-gnl|WGS:LIRP|mrna.WN51_04463
KQ435878.1	Genbank	CDS	1378843	1379005	.	-	0	Name=KOX69948.1;ID=cds-KOX69948.1;Dbxref=InterPro:IPR007782%2CInterPro:IPR011020%2CUniProtKB/Swiss-Prot:Q07175%2CNCBI_GP:KOX69948.1;Ontology_term=GO:0008488%2CGO:0017187;Parent=rna-gnl|WGS:LIRP|mrna.WN51_04463
KQ435878.1	Genbank	exon	3160987	3161152	.	+	.	ID=exon-gnl|WGS:LIRP|mrna.WN51_04606-5;Parent=rna-gnl|WGS:LIRP|mrna.WN51_04606
KQ435878.1	Genbank	exon	3161225	3161346	.	+	.	ID=exon-gnl|WGS:LIRP|mrna.WN51_04606-6;Parent=rna-gnl|WGS:LIRP|mrna.WN51_04606
KQ435878.1	Genbank	exon	3160356	3160526	.	+	.	ID=exon-gnl|WGS:LIRP|mrna.WN51_04606-3;Parent=rna-gnl|WGS:LIRP|mrna.WN51_04606
KQ435878.1	Genbank	exon	3160680	3160892	.	+	.	ID=exon-gnl|WGS:LIRP|mrna.WN51_04606-4;Parent=rna-gnl|WGS:LIRP|mrna.WN51_04606
KQ435878.1	Genbank	exon	3062420	3062568	.	-	.	ID=exon-gnl|WGS:LIRP|mrna.WN51_04596-1;Parent=rna-gnl|WGS:LIRP|mrna.WN51_04596
KQ435878.1	Genbank	exon	3059408	3059492	.	-	.	ID=exon-gnl|WGS:LIRP|mrna.WN51_04596-2;Parent=rna-gnl|WGS:LIRP|mrna.WN51_04596
KQ435878.1	Genbank	exon	3055704	3055797	.	-	.	ID=exon-gnl|WGS:LIRP|mrna.WN51_04596-3;Parent=rna-gnl|WGS:LIRP|mrna.WN51_04596
KQ435878.1	Genbank	exon	3053710	3053769	.	-	.	ID=exon-gnl|WGS:LIRP|mrna.WN51_04596-4;Parent=rna-gnl|WGS:LIRP|mrna.WN51_04596
KQ435878.1	Genbank	exon	3032698	3032763	.	-	.	ID=exon-gnl|WGS:LIRP|mrna.WN51_04596-9;Parent=rna-gnl|WGS:LIRP|mrna.WN51_04596
KQ435878.1	Genbank	exon	3048989	3049158	.	-	.	ID=exon-gnl|WGS:LIRP|mrna.WN51_04596-5;Parent=rna-gnl|WGS:LIRP|mrna.WN51_04596
KQ435878.1	Genbank	exon	3045947	3046007	.	-	.	ID=exon-gnl|WGS:LIRP|mrna.WN51_04596-6;Parent=rna-gnl|WGS:LIRP|mrna.WN51_04596
KQ435878.1	Genbank	exon	3042588	3042711	.	-	.	ID=exon-gnl|WGS:LIRP|mrna.WN51_04596-7;Parent=rna-gnl|WGS:LIRP|mrna.WN51_04596
KQ435878.1	Genbank	exon	3037758	3037797	.	-	.	ID=exon-gnl|WGS:LIRP|mrna.WN51_04596-8;Parent=rna-gnl|WGS:LIRP|mrna.WN51_04596
KQ435878.1	Genbank	CDS	3154312	3154455	.	-	0	Name=KOX70088.1;ID=cds-KOX70088.1;Dbxref=UniProtKB/Swiss-Prot:Q6GQ39%2CNCBI_GP:KOX70088.1;Parent=rna-gnl|WGS:LIRP|mrna.WN51_04605
KQ435878.1	Genbank	CDS	3153736	3153866	.	-	0	Name=KOX70088.1;ID=cds-KOX70088.1;Dbxref=UniProtKB/Swiss-Prot:Q6GQ39%2CNCBI_GP:KOX70088.1;Parent=rna-gnl|WGS:LIRP|mrna.WN51_04605
KQ435878.1	Genbank	CDS	3153402	3153528	.	-	0	Name=KOX70088.1;ID=cds-KOX70088.1;Dbxref=UniProtKB/Swiss-Prot:Q6GQ39%2CNCBI_GP:KOX70088.1;Parent=rna-gnl|WGS:LIRP|mrna.WN51_04605
KQ435878.1	Genbank	CDS	3153109	3153263	.	-	0	Name=KOX70088.1;ID=cds-KOX70088.1;Dbxref=UniProtKB/Swiss-Prot:Q6GQ39%2CNCBI_GP:KOX70088.1;Parent=rna-gnl|WGS:LIRP|mrna.WN51_04605
KQ435878.1	Genbank	CDS	3152772	3153039	.	-	0	Name=KOX70088.1;ID=cds-KOX70088.1;Dbxref=UniProtKB/Swiss-Prot:Q6GQ39%2CNCBI_GP:KOX70088.1;Parent=rna-gnl|WGS:LIRP|mrna.WN51_04605
KQ435878.1	Genbank	CDS	3152524	3152691	.	-	0	Name=KOX70088.1;ID=cds-KOX70088.1;Dbxref=UniProtKB/Swiss-Prot:Q6GQ39%2CNCBI_GP:KOX70088.1;Parent=rna-gnl|WGS:LIRP|mrna.WN51_04605
KQ435878.1	Genbank	CDS	3152135	3152301	.	-	0	Name=KOX70088.1;ID=cds-KOX70088.1;Dbxref=UniProtKB/Swiss-Prot:Q6GQ39%2CNCBI_GP:KOX70088.1;Parent=rna-gnl|WGS:LIRP|mrna.WN51_04605
KQ435878.1	Genbank	CDS	3151932	3152046	.	-	0	Name=KOX70088.1;ID=cds-KOX70088.1;Dbxref=UniProtKB/Swiss-Prot:Q6GQ39%2CNCBI_GP:KOX70088.1;Parent=rna-gnl|WGS:LIRP|mrna.WN51_04605
KQ435878.1	Genbank	exon	3146900	3147013	.	-	.	ID=exon-gnl|WGS:LIRP|mrna.WN51_04603-4;Parent=rna-gnl|WGS:LIRP|mrna.WN51_04603
KQ435878.1	Genbank	exon	3145774	3145857	.	-	.	ID=exon-gnl|WGS:LIRP|mrna.WN51_04603-5;Parent=rna-gnl|WGS:LIRP|mrna.WN51_04603
KQ435878.1	Genbank	exon	3147423	3147722	.	-	.	ID=exon-gnl|WGS:LIRP|mrna.WN51_04603-2;Parent=rna-gnl|WGS:LIRP|mrna.WN51_04603
KQ435878.1	Genbank	exon	3147096	3147306	.	-	.	ID=exon-gnl|WGS:LIRP|mrna.WN51_04603-3;Parent=rna-gnl|WGS:LIRP|mrna.WN51_04603
KQ435878.1	Genbank	exon	3147961	3148055	.	-	.	ID=exon-gnl|WGS:LIRP|mrna.WN51_04603-1;Parent=rna-gnl|WGS:LIRP|mrna.WN51_04603
KQ435878.1	Genbank	exon	2982692	2982846	.	-	.	ID=exon-gnl|WGS:LIRP|mrna.WN51_04593-1;Parent=rna-gnl|WGS:LIRP|mrna.WN51_04593
KQ435878.1	Genbank	exon	2980806	2982609	.	-	.	ID=exon-gnl|WGS:LIRP|mrna.WN51_04593-2;Parent=rna-gnl|WGS:LIRP|mrna.WN51_04593
KQ435878.1	Genbank	exon	2374490	2374582	.	+	.	ID=exon-gnl|WGS:LIRP|mrna.WN51_04509-1;Parent=rna-gnl|WGS:LIRP|mrna.WN51_04509
KQ435878.1	Genbank	exon	2374699	2374859	.	+	.	ID=exon-gnl|WGS:LIRP|mrna.WN51_04509-2;Parent=rna-gnl|WGS:LIRP|mrna.WN51_04509
KQ435878.1	Genbank	exon	2374961	2375105	.	+	.	ID=exon-gnl|WGS:LIRP|mrna.WN51_04509-3;Parent=rna-gnl|WGS:LIRP|mrna.WN51_04509
KQ435878.1	Genbank	exon	2375894	2376094	.	+	.	ID=exon-gnl|WGS:LIRP|mrna.WN51_04509-4;Parent=rna-gnl|WGS:LIRP|mrna.WN51_04509
KQ435878.1	Genbank	exon	2378321	2378481	.	+	.	ID=exon-gnl|WGS:LIRP|mrna.WN51_04509-5;Parent=rna-gnl|WGS:LIRP|mrna.WN51_04509
KQ435878.1	Genbank	exon	2378565	2378848	.	+	.	ID=exon-gnl|WGS:LIRP|mrna.WN51_04509-6;Parent=rna-gnl|WGS:LIRP|mrna.WN51_04509
KQ435878.1	Genbank	exon	2379336	2379454	.	+	.	ID=exon-gnl|WGS:LIRP|mrna.WN51_04509-7;Parent=rna-gnl|WGS:LIRP|mrna.WN51_04509
KQ435878.1	Genbank	exon	2379725	2379850	.	+	.	ID=exon-gnl|WGS:LIRP|mrna.WN51_04509-8;Parent=rna-gnl|WGS:LIRP|mrna.WN51_04509
KQ435878.1	Genbank	exon	2380169	2380480	.	+	.	ID=exon-gnl|WGS:LIRP|mrna.WN51_04509-9;Parent=rna-gnl|WGS:LIRP|mrna.WN51_04509
KQ435878.1	Genbank	exon	2266482	2266595	.	+	.	ID=exon-gnl|WGS:LIRP|mrna.WN51_04499-1;Parent=rna-gnl|WGS:LIRP|mrna.WN51_04499
KQ435878.1	Genbank	exon	2266711	2266987	.	+	.	ID=exon-gnl|WGS:LIRP|mrna.WN51_04499-2;Parent=rna-gnl|WGS:LIRP|mrna.WN51_04499
KQ435878.1	Genbank	exon	2267072	2267427	.	+	.	ID=exon-gnl|WGS:LIRP|mrna.WN51_04499-3;Parent=rna-gnl|WGS:LIRP|mrna.WN51_04499
KQ435878.1	Genbank	exon	2267511	2267792	.	+	.	ID=exon-gnl|WGS:LIRP|mrna.WN51_04499-4;Parent=rna-gnl|WGS:LIRP|mrna.WN51_04499
KQ435878.1	Genbank	CDS	1368152	1369281	.	-	0	Name=KOX69945.1;ID=cds-KOX69945.1;Dbxref=InterPro:IPR003591%2CUniProtKB/Swiss-Prot:Q5R945%2CNCBI_GP:KOX69945.1;Parent=rna-gnl|WGS:LIRP|mrna.WN51_04460
KQ435878.1	Genbank	CDS	1367710	1368085	.	-	0	Name=KOX69945.1;ID=cds-KOX69945.1;Dbxref=InterPro:IPR003591%2CUniProtKB/Swiss-Prot:Q5R945%2CNCBI_GP:KOX69945.1;Parent=rna-gnl|WGS:LIRP|mrna.WN51_04460
KQ435878.1	Genbank	CDS	3148225	3148277	.	+	0	Name=KOX70087.1;ID=cds-KOX70087.1;Dbxref=InterPro:IPR007174%2CUniProtKB/Swiss-Prot:A2BE28%2CNCBI_GP:KOX70087.1;Parent=rna-gnl|WGS:LIRP|mrna.WN51_04604
KQ435878.1	Genbank	CDS	3148350	3148442	.	+	0	Name=KOX70087.1;ID=cds-KOX70087.1;Dbxref=InterPro:IPR007174%2CUniProtKB/Swiss-Prot:A2BE28%2CNCBI_GP:KOX70087.1;Parent=rna-gnl|WGS:LIRP|mrna.WN51_04604
KQ435878.1	Genbank	CDS	3148513	3148846	.	+	0	Name=KOX70087.1;ID=cds-KOX70087.1;Dbxref=InterPro:IPR007174%2CUniProtKB/Swiss-Prot:A2BE28%2CNCBI_GP:KOX70087.1;Parent=rna-gnl|WGS:LIRP|mrna.WN51_04604
KQ435878.1	Genbank	CDS	3148915	3149102	.	+	0	Name=KOX70087.1;ID=cds-KOX70087.1;Dbxref=InterPro:IPR007174%2CUniProtKB/Swiss-Prot:A2BE28%2CNCBI_GP:KOX70087.1;Parent=rna-gnl|WGS:LIRP|mrna.WN51_04604
KQ435878.1	Genbank	CDS	3149176	3150152	.	+	0	Name=KOX70087.1;ID=cds-KOX70087.1;Dbxref=InterPro:IPR007174%2CUniProtKB/Swiss-Prot:A2BE28%2CNCBI_GP:KOX70087.1;Parent=rna-gnl|WGS:LIRP|mrna.WN51_04604
KQ435878.1	Genbank	CDS	3150226	3150509	.	+	0	Name=KOX70087.1;ID=cds-KOX70087.1;Dbxref=InterPro:IPR007174%2CUniProtKB/Swiss-Prot:A2BE28%2CNCBI_GP:KOX70087.1;Parent=rna-gnl|WGS:LIRP|mrna.WN51_04604
KQ435878.1	Genbank	exon	3148513	3148846	.	+	.	ID=exon-gnl|WGS:LIRP|mrna.WN51_04604-3;Parent=rna-gnl|WGS:LIRP|mrna.WN51_04604
KQ435878.1	Genbank	exon	3148915	3149102	.	+	.	ID=exon-gnl|WGS:LIRP|mrna.WN51_04604-4;Parent=rna-gnl|WGS:LIRP|mrna.WN51_04604
KQ435878.1	Genbank	exon	3148225	3148277	.	+	.	ID=exon-gnl|WGS:LIRP|mrna.WN51_04604-1;Parent=rna-gnl|WGS:LIRP|mrna.WN51_04604
KQ435878.1	Genbank	exon	3148350	3148442	.	+	.	ID=exon-gnl|WGS:LIRP|mrna.WN51_04604-2;Parent=rna-gnl|WGS:LIRP|mrna.WN51_04604
KQ435878.1	Genbank	exon	3149176	3150152	.	+	.	ID=exon-gnl|WGS:LIRP|mrna.WN51_04604-5;Parent=rna-gnl|WGS:LIRP|mrna.WN51_04604
KQ435878.1	Genbank	exon	3150226	3150509	.	+	.	ID=exon-gnl|WGS:LIRP|mrna.WN51_04604-6;Parent=rna-gnl|WGS:LIRP|mrna.WN51_04604
KQ435878.1	Genbank	exon	2985840	2986049	.	-	.	ID=exon-gnl|WGS:LIRP|mrna.WN51_04594-1;Parent=rna-gnl|WGS:LIRP|mrna.WN51_04594
KQ435878.1	Genbank	exon	2662053	2662468	.	+	.	ID=exon-gnl|WGS:LIRP|mrna.WN51_04550-10;Parent=rna-gnl|WGS:LIRP|mrna.WN51_04550
KQ435878.1	Genbank	exon	2662544	2662742	.	+	.	ID=exon-gnl|WGS:LIRP|mrna.WN51_04550-11;Parent=rna-gnl|WGS:LIRP|mrna.WN51_04550
KQ435878.1	Genbank	CDS	1375565	1375738	.	-	0	Name=KOX69946.1;ID=cds-KOX69946.1;Dbxref=InterPro:IPR005828%2CInterPro:IPR016196%2CInterPro:IPR020846%2CUniProtKB/Swiss-Prot:Q9VCA2%2CNCBI_GP:KOX69946.1;Ontology_term=GO:0016021%2CGO:0022857%2CGO:0055085;Parent=rna-gnl|WGS:LIRP|mrna.WN51_04461
KQ435878.1	Genbank	CDS	1374985	1375224	.	-	0	Name=KOX69946.1;ID=cds-KOX69946.1;Dbxref=InterPro:IPR005828%2CInterPro:IPR016196%2CInterPro:IPR020846%2CUniProtKB/Swiss-Prot:Q9VCA2%2CNCBI_GP:KOX69946.1;Ontology_term=GO:0016021%2CGO:0022857%2CGO:0055085;Parent=rna-gnl|WGS:LIRP|mrna.WN51_04461
KQ435878.1	Genbank	CDS	1374090	1374348	.	-	0	Name=KOX69946.1;ID=cds-KOX69946.1;Dbxref=InterPro:IPR005828%2CInterPro:IPR016196%2CInterPro:IPR020846%2CUniProtKB/Swiss-Prot:Q9VCA2%2CNCBI_GP:KOX69946.1;Ontology_term=GO:0016021%2CGO:0022857%2CGO:0055085;Parent=rna-gnl|WGS:LIRP|mrna.WN51_04461
KQ435878.1	Genbank	CDS	1373755	1373923	.	-	0	Name=KOX69946.1;ID=cds-KOX69946.1;Dbxref=InterPro:IPR005828%2CInterPro:IPR016196%2CInterPro:IPR020846%2CUniProtKB/Swiss-Prot:Q9VCA2%2CNCBI_GP:KOX69946.1;Ontology_term=GO:0016021%2CGO:0022857%2CGO:0055085;Parent=rna-gnl|WGS:LIRP|mrna.WN51_04461
KQ435878.1	Genbank	CDS	1373297	1373592	.	-	0	Name=KOX69946.1;ID=cds-KOX69946.1;Dbxref=InterPro:IPR005828%2CInterPro:IPR016196%2CInterPro:IPR020846%2CUniProtKB/Swiss-Prot:Q9VCA2%2CNCBI_GP:KOX69946.1;Ontology_term=GO:0016021%2CGO:0022857%2CGO:0055085;Parent=rna-gnl|WGS:LIRP|mrna.WN51_04461
KQ435878.1	Genbank	CDS	1372819	1373102	.	-	0	Name=KOX69946.1;ID=cds-KOX69946.1;Dbxref=InterPro:IPR005828%2CInterPro:IPR016196%2CInterPro:IPR020846%2CUniProtKB/Swiss-Prot:Q9VCA2%2CNCBI_GP:KOX69946.1;Ontology_term=GO:0016021%2CGO:0022857%2CGO:0055085;Parent=rna-gnl|WGS:LIRP|mrna.WN51_04461
KQ435878.1	Genbank	CDS	1372327	1372647	.	-	0	Name=KOX69946.1;ID=cds-KOX69946.1;Dbxref=InterPro:IPR005828%2CInterPro:IPR016196%2CInterPro:IPR020846%2CUniProtKB/Swiss-Prot:Q9VCA2%2CNCBI_GP:KOX69946.1;Ontology_term=GO:0016021%2CGO:0022857%2CGO:0055085;Parent=rna-gnl|WGS:LIRP|mrna.WN51_04461
KQ435878.1	Genbank	CDS	3147961	3148055	.	-	0	Name=KOX70086.1;ID=cds-KOX70086.1;Dbxref=InterPro:IPR002645%2CInterPro:IPR023214%2CUniProtKB/Swiss-Prot:Q6AYR6%2CNCBI_GP:KOX70086.1;Parent=rna-gnl|WGS:LIRP|mrna.WN51_04603
KQ435878.1	Genbank	CDS	3147423	3147722	.	-	0	Name=KOX70086.1;ID=cds-KOX70086.1;Dbxref=InterPro:IPR002645%2CInterPro:IPR023214%2CUniProtKB/Swiss-Prot:Q6AYR6%2CNCBI_GP:KOX70086.1;Parent=rna-gnl|WGS:LIRP|mrna.WN51_04603
KQ435878.1	Genbank	CDS	3147096	3147306	.	-	0	Name=KOX70086.1;ID=cds-KOX70086.1;Dbxref=InterPro:IPR002645%2CInterPro:IPR023214%2CUniProtKB/Swiss-Prot:Q6AYR6%2CNCBI_GP:KOX70086.1;Parent=rna-gnl|WGS:LIRP|mrna.WN51_04603
KQ435878.1	Genbank	CDS	3146900	3147013	.	-	0	Name=KOX70086.1;ID=cds-KOX70086.1;Dbxref=InterPro:IPR002645%2CInterPro:IPR023214%2CUniProtKB/Swiss-Prot:Q6AYR6%2CNCBI_GP:KOX70086.1;Parent=rna-gnl|WGS:LIRP|mrna.WN51_04603
KQ435878.1	Genbank	CDS	3145774	3145857	.	-	0	Name=KOX70086.1;ID=cds-KOX70086.1;Dbxref=InterPro:IPR002645%2CInterPro:IPR023214%2CUniProtKB/Swiss-Prot:Q6AYR6%2CNCBI_GP:KOX70086.1;Parent=rna-gnl|WGS:LIRP|mrna.WN51_04603
KQ435878.1	Genbank	exon	3133409	3133526	.	-	.	ID=exon-gnl|WGS:LIRP|mrna.WN51_04601-6;Parent=rna-gnl|WGS:LIRP|mrna.WN51_04601
KQ435878.1	Genbank	exon	3133249	3133387	.	-	.	ID=exon-gnl|WGS:LIRP|mrna.WN51_04601-7;Parent=rna-gnl|WGS:LIRP|mrna.WN51_04601
KQ435878.1	Genbank	exon	3133835	3134001	.	-	.	ID=exon-gnl|WGS:LIRP|mrna.WN51_04601-4;Parent=rna-gnl|WGS:LIRP|mrna.WN51_04601
KQ435878.1	Genbank	exon	3133604	3133762	.	-	.	ID=exon-gnl|WGS:LIRP|mrna.WN51_04601-5;Parent=rna-gnl|WGS:LIRP|mrna.WN51_04601
KQ435878.1	Genbank	exon	3135127	3135190	.	-	.	ID=exon-gnl|WGS:LIRP|mrna.WN51_04601-2;Parent=rna-gnl|WGS:LIRP|mrna.WN51_04601
KQ435878.1	Genbank	exon	3134087	3134193	.	-	.	ID=exon-gnl|WGS:LIRP|mrna.WN51_04601-3;Parent=rna-gnl|WGS:LIRP|mrna.WN51_04601
KQ435878.1	Genbank	exon	3137755	3137953	.	-	.	ID=exon-gnl|WGS:LIRP|mrna.WN51_04601-1;Parent=rna-gnl|WGS:LIRP|mrna.WN51_04601
KQ435878.1	Genbank	exon	3132603	3133158	.	-	.	ID=exon-gnl|WGS:LIRP|mrna.WN51_04601-8;Parent=rna-gnl|WGS:LIRP|mrna.WN51_04601
KQ435878.1	Genbank	exon	2976191	2976417	.	-	.	ID=exon-gnl|WGS:LIRP|mrna.WN51_04591-6;Parent=rna-gnl|WGS:LIRP|mrna.WN51_04591
KQ435878.1	Genbank	exon	2975763	2976122	.	-	.	ID=exon-gnl|WGS:LIRP|mrna.WN51_04591-7;Parent=rna-gnl|WGS:LIRP|mrna.WN51_04591
KQ435878.1	Genbank	exon	2975573	2975682	.	-	.	ID=exon-gnl|WGS:LIRP|mrna.WN51_04591-8;Parent=rna-gnl|WGS:LIRP|mrna.WN51_04591
KQ435878.1	Genbank	exon	2977251	2977604	.	-	.	ID=exon-gnl|WGS:LIRP|mrna.WN51_04591-2;Parent=rna-gnl|WGS:LIRP|mrna.WN51_04591
KQ435878.1	Genbank	exon	2976987	2977156	.	-	.	ID=exon-gnl|WGS:LIRP|mrna.WN51_04591-3;Parent=rna-gnl|WGS:LIRP|mrna.WN51_04591
KQ435878.1	Genbank	exon	2976758	2976916	.	-	.	ID=exon-gnl|WGS:LIRP|mrna.WN51_04591-4;Parent=rna-gnl|WGS:LIRP|mrna.WN51_04591
KQ435878.1	Genbank	exon	2976503	2976690	.	-	.	ID=exon-gnl|WGS:LIRP|mrna.WN51_04591-5;Parent=rna-gnl|WGS:LIRP|mrna.WN51_04591
KQ435878.1	Genbank	exon	2977876	2977894	.	-	.	ID=exon-gnl|WGS:LIRP|mrna.WN51_04591-1;Parent=rna-gnl|WGS:LIRP|mrna.WN51_04591
KQ435878.1	Genbank	exon	2347154	2347220	.	-	.	ID=exon-gnl|WGS:LIRP|mrna.WN51_04507-1;Parent=rna-gnl|WGS:LIRP|mrna.WN51_04507
KQ435878.1	Genbank	exon	2346592	2346914	.	-	.	ID=exon-gnl|WGS:LIRP|mrna.WN51_04507-2;Parent=rna-gnl|WGS:LIRP|mrna.WN51_04507
KQ435878.1	Genbank	exon	2346357	2346413	.	-	.	ID=exon-gnl|WGS:LIRP|mrna.WN51_04507-3;Parent=rna-gnl|WGS:LIRP|mrna.WN51_04507
KQ435878.1	Genbank	exon	2262407	2262593	.	-	.	ID=exon-gnl|WGS:LIRP|mrna.WN51_04497-3;Parent=rna-gnl|WGS:LIRP|mrna.WN51_04497
KQ435878.1	Genbank	exon	2262106	2262309	.	-	.	ID=exon-gnl|WGS:LIRP|mrna.WN51_04497-4;Parent=rna-gnl|WGS:LIRP|mrna.WN51_04497
KQ435878.1	Genbank	exon	2263001	2263124	.	-	.	ID=exon-gnl|WGS:LIRP|mrna.WN51_04497-1;Parent=rna-gnl|WGS:LIRP|mrna.WN51_04497
KQ435878.1	Genbank	exon	2262673	2262924	.	-	.	ID=exon-gnl|WGS:LIRP|mrna.WN51_04497-2;Parent=rna-gnl|WGS:LIRP|mrna.WN51_04497
KQ435878.1	Genbank	exon	2261829	2262021	.	-	.	ID=exon-gnl|WGS:LIRP|mrna.WN51_04497-5;Parent=rna-gnl|WGS:LIRP|mrna.WN51_04497
KQ435878.1	Genbank	CDS	1283094	1283204	.	-	0	Name=KOX69943.1;ID=cds-KOX69943.1;Dbxref=NCBI_GP:KOX69943.1;Parent=rna-gnl|WGS:LIRP|mrna.WN51_04458
KQ435878.1	Genbank	CDS	1276184	1276384	.	-	0	Name=KOX69943.1;ID=cds-KOX69943.1;Dbxref=NCBI_GP:KOX69943.1;Parent=rna-gnl|WGS:LIRP|mrna.WN51_04458
KQ435878.1	Genbank	CDS	1265759	1265883	.	-	0	Name=KOX69943.1;ID=cds-KOX69943.1;Dbxref=NCBI_GP:KOX69943.1;Parent=rna-gnl|WGS:LIRP|mrna.WN51_04458
KQ435878.1	Genbank	CDS	1261998	1262103	.	-	0	Name=KOX69943.1;ID=cds-KOX69943.1;Dbxref=NCBI_GP:KOX69943.1;Parent=rna-gnl|WGS:LIRP|mrna.WN51_04458
KQ435878.1	Genbank	CDS	3137614	3137688	.	+	0	Name=KOX70085.1;ID=cds-KOX70085.1;Dbxref=InterPro:IPR001680%2CInterPro:IPR017986%2CInterPro:IPR020472%2CInterPro:IPR021772%2CUniProtKB/Swiss-Prot:Q8TAF3%2CNCBI_GP:KOX70085.1;Ontology_term=GO:0005515;Parent=rna-gnl|WGS:LIRP|mrna.WN51_04602
KQ435878.1	Genbank	CDS	3138259	3138394	.	+	0	Name=KOX70085.1;ID=cds-KOX70085.1;Dbxref=InterPro:IPR001680%2CInterPro:IPR017986%2CInterPro:IPR020472%2CInterPro:IPR021772%2CUniProtKB/Swiss-Prot:Q8TAF3%2CNCBI_GP:KOX70085.1;Ontology_term=GO:0005515;Parent=rna-gnl|WGS:LIRP|mrna.WN51_04602
KQ435878.1	Genbank	CDS	3138616	3138806	.	+	0	Name=KOX70085.1;ID=cds-KOX70085.1;Dbxref=InterPro:IPR001680%2CInterPro:IPR017986%2CInterPro:IPR020472%2CInterPro:IPR021772%2CUniProtKB/Swiss-Prot:Q8TAF3%2CNCBI_GP:KOX70085.1;Ontology_term=GO:0005515;Parent=rna-gnl|WGS:LIRP|mrna.WN51_04602
KQ435878.1	Genbank	CDS	3139659	3139863	.	+	0	Name=KOX70085.1;ID=cds-KOX70085.1;Dbxref=InterPro:IPR001680%2CInterPro:IPR017986%2CInterPro:IPR020472%2CInterPro:IPR021772%2CUniProtKB/Swiss-Prot:Q8TAF3%2CNCBI_GP:KOX70085.1;Ontology_term=GO:0005515;Parent=rna-gnl|WGS:LIRP|mrna.WN51_04602
KQ435878.1	Genbank	CDS	3139986	3140198	.	+	0	Name=KOX70085.1;ID=cds-KOX70085.1;Dbxref=InterPro:IPR001680%2CInterPro:IPR017986%2CInterPro:IPR020472%2CInterPro:IPR021772%2CUniProtKB/Swiss-Prot:Q8TAF3%2CNCBI_GP:KOX70085.1;Ontology_term=GO:0005515;Parent=rna-gnl|WGS:LIRP|mrna.WN51_04602
KQ435878.1	Genbank	CDS	3140268	3140563	.	+	0	Name=KOX70085.1;ID=cds-KOX70085.1;Dbxref=InterPro:IPR001680%2CInterPro:IPR017986%2CInterPro:IPR020472%2CInterPro:IPR021772%2CUniProtKB/Swiss-Prot:Q8TAF3%2CNCBI_GP:KOX70085.1;Ontology_term=GO:0005515;Parent=rna-gnl|WGS:LIRP|mrna.WN51_04602
KQ435878.1	Genbank	CDS	3140683	3140871	.	+	0	Name=KOX70085.1;ID=cds-KOX70085.1;Dbxref=InterPro:IPR001680%2CInterPro:IPR017986%2CInterPro:IPR020472%2CInterPro:IPR021772%2CUniProtKB/Swiss-Prot:Q8TAF3%2CNCBI_GP:KOX70085.1;Ontology_term=GO:0005515;Parent=rna-gnl|WGS:LIRP|mrna.WN51_04602
KQ435878.1	Genbank	CDS	3140947	3141261	.	+	0	Name=KOX70085.1;ID=cds-KOX70085.1;Dbxref=InterPro:IPR001680%2CInterPro:IPR017986%2CInterPro:IPR020472%2CInterPro:IPR021772%2CUniProtKB/Swiss-Prot:Q8TAF3%2CNCBI_GP:KOX70085.1;Ontology_term=GO:0005515;Parent=rna-gnl|WGS:LIRP|mrna.WN51_04602
KQ435878.1	Genbank	CDS	3141349	3141451	.	+	0	Name=KOX70085.1;ID=cds-KOX70085.1;Dbxref=InterPro:IPR001680%2CInterPro:IPR017986%2CInterPro:IPR020472%2CInterPro:IPR021772%2CUniProtKB/Swiss-Prot:Q8TAF3%2CNCBI_GP:KOX70085.1;Ontology_term=GO:0005515;Parent=rna-gnl|WGS:LIRP|mrna.WN51_04602
KQ435878.1	Genbank	CDS	3141596	3141761	.	+	0	Name=KOX70085.1;ID=cds-KOX70085.1;Dbxref=InterPro:IPR001680%2CInterPro:IPR017986%2CInterPro:IPR020472%2CInterPro:IPR021772%2CUniProtKB/Swiss-Prot:Q8TAF3%2CNCBI_GP:KOX70085.1;Ontology_term=GO:0005515;Parent=rna-gnl|WGS:LIRP|mrna.WN51_04602
KQ435878.1	Genbank	CDS	3141851	3142042	.	+	0	Name=KOX70085.1;ID=cds-KOX70085.1;Dbxref=InterPro:IPR001680%2CInterPro:IPR017986%2CInterPro:IPR020472%2CInterPro:IPR021772%2CUniProtKB/Swiss-Prot:Q8TAF3%2CNCBI_GP:KOX70085.1;Ontology_term=GO:0005515;Parent=rna-gnl|WGS:LIRP|mrna.WN51_04602
KQ435878.1	Genbank	CDS	3142120	3142366	.	+	0	Name=KOX70085.1;ID=cds-KOX70085.1;Dbxref=InterPro:IPR001680%2CInterPro:IPR017986%2CInterPro:IPR020472%2CInterPro:IPR021772%2CUniProtKB/Swiss-Prot:Q8TAF3%2CNCBI_GP:KOX70085.1;Ontology_term=GO:0005515;Parent=rna-gnl|WGS:LIRP|mrna.WN51_04602
KQ435878.1	Genbank	CDS	3142398	3142404	.	+	0	Name=KOX70085.1;ID=cds-KOX70085.1;Dbxref=InterPro:IPR001680%2CInterPro:IPR017986%2CInterPro:IPR020472%2CInterPro:IPR021772%2CUniProtKB/Swiss-Prot:Q8TAF3%2CNCBI_GP:KOX70085.1;Ontology_term=GO:0005515;Parent=rna-gnl|WGS:LIRP|mrna.WN51_04602
KQ435878.1	Genbank	CDS	3142446	3142518	.	+	0	Name=KOX70085.1;ID=cds-KOX70085.1;Dbxref=InterPro:IPR001680%2CInterPro:IPR017986%2CInterPro:IPR020472%2CInterPro:IPR021772%2CUniProtKB/Swiss-Prot:Q8TAF3%2CNCBI_GP:KOX70085.1;Ontology_term=GO:0005515;Parent=rna-gnl|WGS:LIRP|mrna.WN51_04602
KQ435878.1	Genbank	CDS	3142636	3142756	.	+	0	Name=KOX70085.1;ID=cds-KOX70085.1;Dbxref=InterPro:IPR001680%2CInterPro:IPR017986%2CInterPro:IPR020472%2CInterPro:IPR021772%2CUniProtKB/Swiss-Prot:Q8TAF3%2CNCBI_GP:KOX70085.1;Ontology_term=GO:0005515;Parent=rna-gnl|WGS:LIRP|mrna.WN51_04602
KQ435878.1	Genbank	exon	3139986	3140198	.	+	.	ID=exon-gnl|WGS:LIRP|mrna.WN51_04602-5;Parent=rna-gnl|WGS:LIRP|mrna.WN51_04602
KQ435878.1	Genbank	exon	3140268	3140563	.	+	.	ID=exon-gnl|WGS:LIRP|mrna.WN51_04602-6;Parent=rna-gnl|WGS:LIRP|mrna.WN51_04602
KQ435878.1	Genbank	exon	3138616	3138806	.	+	.	ID=exon-gnl|WGS:LIRP|mrna.WN51_04602-3;Parent=rna-gnl|WGS:LIRP|mrna.WN51_04602
KQ435878.1	Genbank	exon	3139659	3139863	.	+	.	ID=exon-gnl|WGS:LIRP|mrna.WN51_04602-4;Parent=rna-gnl|WGS:LIRP|mrna.WN51_04602
KQ435878.1	Genbank	exon	3137614	3137688	.	+	.	ID=exon-gnl|WGS:LIRP|mrna.WN51_04602-1;Parent=rna-gnl|WGS:LIRP|mrna.WN51_04602
KQ435878.1	Genbank	exon	3138259	3138394	.	+	.	ID=exon-gnl|WGS:LIRP|mrna.WN51_04602-2;Parent=rna-gnl|WGS:LIRP|mrna.WN51_04602
KQ435878.1	Genbank	exon	3141349	3141451	.	+	.	ID=exon-gnl|WGS:LIRP|mrna.WN51_04602-9;Parent=rna-gnl|WGS:LIRP|mrna.WN51_04602
KQ435878.1	Genbank	exon	3140683	3140871	.	+	.	ID=exon-gnl|WGS:LIRP|mrna.WN51_04602-7;Parent=rna-gnl|WGS:LIRP|mrna.WN51_04602
KQ435878.1	Genbank	exon	3140947	3141261	.	+	.	ID=exon-gnl|WGS:LIRP|mrna.WN51_04602-8;Parent=rna-gnl|WGS:LIRP|mrna.WN51_04602
KQ435878.1	Genbank	exon	2979870	2979993	.	+	.	ID=exon-gnl|WGS:LIRP|mrna.WN51_04592-5;Parent=rna-gnl|WGS:LIRP|mrna.WN51_04592
KQ435878.1	Genbank	exon	2980066	2980213	.	+	.	ID=exon-gnl|WGS:LIRP|mrna.WN51_04592-6;Parent=rna-gnl|WGS:LIRP|mrna.WN51_04592
KQ435878.1	Genbank	exon	2980285	2980413	.	+	.	ID=exon-gnl|WGS:LIRP|mrna.WN51_04592-7;Parent=rna-gnl|WGS:LIRP|mrna.WN51_04592
KQ435878.1	Genbank	exon	2980483	2980661	.	+	.	ID=exon-gnl|WGS:LIRP|mrna.WN51_04592-8;Parent=rna-gnl|WGS:LIRP|mrna.WN51_04592
KQ435878.1	Genbank	exon	2978867	2978983	.	+	.	ID=exon-gnl|WGS:LIRP|mrna.WN51_04592-1;Parent=rna-gnl|WGS:LIRP|mrna.WN51_04592
KQ435878.1	Genbank	exon	2979171	2979420	.	+	.	ID=exon-gnl|WGS:LIRP|mrna.WN51_04592-2;Parent=rna-gnl|WGS:LIRP|mrna.WN51_04592
KQ435878.1	Genbank	exon	2979481	2979609	.	+	.	ID=exon-gnl|WGS:LIRP|mrna.WN51_04592-3;Parent=rna-gnl|WGS:LIRP|mrna.WN51_04592
KQ435878.1	Genbank	exon	2979696	2979798	.	+	.	ID=exon-gnl|WGS:LIRP|mrna.WN51_04592-4;Parent=rna-gnl|WGS:LIRP|mrna.WN51_04592
KQ435878.1	Genbank	CDS	3137755	3137953	.	-	0	Name=KOX70084.1;ID=cds-KOX70084.1;Dbxref=InterPro:IPR001878%2CInterPro:IPR004087%2CInterPro:IPR004088%2CUniProtKB/Swiss-Prot:Q15637%2CNCBI_GP:KOX70084.1;Ontology_term=GO:0003676%2CGO:0003723%2CGO:0008270;Parent=rna-gnl|WGS:LIRP|mrna.WN51_04601
KQ435878.1	Genbank	CDS	3135127	3135190	.	-	0	Name=KOX70084.1;ID=cds-KOX70084.1;Dbxref=InterPro:IPR001878%2CInterPro:IPR004087%2CInterPro:IPR004088%2CUniProtKB/Swiss-Prot:Q15637%2CNCBI_GP:KOX70084.1;Ontology_term=GO:0003676%2CGO:0003723%2CGO:0008270;Parent=rna-gnl|WGS:LIRP|mrna.WN51_04601
KQ435878.1	Genbank	CDS	3134087	3134193	.	-	0	Name=KOX70084.1;ID=cds-KOX70084.1;Dbxref=InterPro:IPR001878%2CInterPro:IPR004087%2CInterPro:IPR004088%2CUniProtKB/Swiss-Prot:Q15637%2CNCBI_GP:KOX70084.1;Ontology_term=GO:0003676%2CGO:0003723%2CGO:0008270;Parent=rna-gnl|WGS:LIRP|mrna.WN51_04601
KQ435878.1	Genbank	CDS	3133835	3134001	.	-	0	Name=KOX70084.1;ID=cds-KOX70084.1;Dbxref=InterPro:IPR001878%2CInterPro:IPR004087%2CInterPro:IPR004088%2CUniProtKB/Swiss-Prot:Q15637%2CNCBI_GP:KOX70084.1;Ontology_term=GO:0003676%2CGO:0003723%2CGO:0008270;Parent=rna-gnl|WGS:LIRP|mrna.WN51_04601
KQ435878.1	Genbank	CDS	3133604	3133762	.	-	0	Name=KOX70084.1;ID=cds-KOX70084.1;Dbxref=InterPro:IPR001878%2CInterPro:IPR004087%2CInterPro:IPR004088%2CUniProtKB/Swiss-Prot:Q15637%2CNCBI_GP:KOX70084.1;Ontology_term=GO:0003676%2CGO:0003723%2CGO:0008270;Parent=rna-gnl|WGS:LIRP|mrna.WN51_04601
KQ435878.1	Genbank	CDS	3133409	3133526	.	-	0	Name=KOX70084.1;ID=cds-KOX70084.1;Dbxref=InterPro:IPR001878%2CInterPro:IPR004087%2CInterPro:IPR004088%2CUniProtKB/Swiss-Prot:Q15637%2CNCBI_GP:KOX70084.1;Ontology_term=GO:0003676%2CGO:0003723%2CGO:0008270;Parent=rna-gnl|WGS:LIRP|mrna.WN51_04601
KQ435878.1	Genbank	CDS	3133249	3133387	.	-	0	Name=KOX70084.1;ID=cds-KOX70084.1;Dbxref=InterPro:IPR001878%2CInterPro:IPR004087%2CInterPro:IPR004088%2CUniProtKB/Swiss-Prot:Q15637%2CNCBI_GP:KOX70084.1;Ontology_term=GO:0003676%2CGO:0003723%2CGO:0008270;Parent=rna-gnl|WGS:LIRP|mrna.WN51_04601
KQ435878.1	Genbank	CDS	3132603	3133158	.	-	0	Name=KOX70084.1;ID=cds-KOX70084.1;Dbxref=InterPro:IPR001878%2CInterPro:IPR004087%2CInterPro:IPR004088%2CUniProtKB/Swiss-Prot:Q15637%2CNCBI_GP:KOX70084.1;Ontology_term=GO:0003676%2CGO:0003723%2CGO:0008270;Parent=rna-gnl|WGS:LIRP|mrna.WN51_04601
KQ435878.1	Genbank	exon	2359224	2359352	.	-	.	ID=exon-gnl|WGS:LIRP|mrna.WN51_04508-1;Parent=rna-gnl|WGS:LIRP|mrna.WN51_04508
KQ435878.1	Genbank	exon	2358913	2359124	.	-	.	ID=exon-gnl|WGS:LIRP|mrna.WN51_04508-2;Parent=rna-gnl|WGS:LIRP|mrna.WN51_04508
KQ435878.1	Genbank	exon	2358682	2358829	.	-	.	ID=exon-gnl|WGS:LIRP|mrna.WN51_04508-3;Parent=rna-gnl|WGS:LIRP|mrna.WN51_04508
KQ435878.1	Genbank	exon	2358505	2358615	.	-	.	ID=exon-gnl|WGS:LIRP|mrna.WN51_04508-4;Parent=rna-gnl|WGS:LIRP|mrna.WN51_04508
KQ435878.1	Genbank	exon	2358241	2358424	.	-	.	ID=exon-gnl|WGS:LIRP|mrna.WN51_04508-5;Parent=rna-gnl|WGS:LIRP|mrna.WN51_04508
KQ435878.1	Genbank	exon	2358003	2358163	.	-	.	ID=exon-gnl|WGS:LIRP|mrna.WN51_04508-6;Parent=rna-gnl|WGS:LIRP|mrna.WN51_04508
KQ435878.1	Genbank	exon	2357674	2357923	.	-	.	ID=exon-gnl|WGS:LIRP|mrna.WN51_04508-7;Parent=rna-gnl|WGS:LIRP|mrna.WN51_04508
KQ435878.1	Genbank	exon	2357451	2357594	.	-	.	ID=exon-gnl|WGS:LIRP|mrna.WN51_04508-8;Parent=rna-gnl|WGS:LIRP|mrna.WN51_04508
KQ435878.1	Genbank	exon	2357136	2357386	.	-	.	ID=exon-gnl|WGS:LIRP|mrna.WN51_04508-9;Parent=rna-gnl|WGS:LIRP|mrna.WN51_04508
KQ435878.1	Genbank	exon	2265381	2265587	.	-	.	ID=exon-gnl|WGS:LIRP|mrna.WN51_04498-2;Parent=rna-gnl|WGS:LIRP|mrna.WN51_04498
KQ435878.1	Genbank	exon	2265162	2265303	.	-	.	ID=exon-gnl|WGS:LIRP|mrna.WN51_04498-3;Parent=rna-gnl|WGS:LIRP|mrna.WN51_04498
KQ435878.1	Genbank	exon	2265793	2265871	.	-	.	ID=exon-gnl|WGS:LIRP|mrna.WN51_04498-1;Parent=rna-gnl|WGS:LIRP|mrna.WN51_04498
KQ435878.1	Genbank	exon	2264135	2264484	.	-	.	ID=exon-gnl|WGS:LIRP|mrna.WN51_04498-6;Parent=rna-gnl|WGS:LIRP|mrna.WN51_04498
KQ435878.1	Genbank	exon	2263768	2264055	.	-	.	ID=exon-gnl|WGS:LIRP|mrna.WN51_04498-7;Parent=rna-gnl|WGS:LIRP|mrna.WN51_04498
KQ435878.1	Genbank	exon	2264749	2265052	.	-	.	ID=exon-gnl|WGS:LIRP|mrna.WN51_04498-4;Parent=rna-gnl|WGS:LIRP|mrna.WN51_04498
KQ435878.1	Genbank	exon	2264556	2264679	.	-	.	ID=exon-gnl|WGS:LIRP|mrna.WN51_04498-5;Parent=rna-gnl|WGS:LIRP|mrna.WN51_04498
KQ435878.1	Genbank	CDS	1365096	1365300	.	-	0	Name=KOX69944.1;ID=cds-KOX69944.1;Dbxref=InterPro:IPR002048%2CInterPro:IPR018249%2CUniProtKB/Swiss-Prot:P47947%2CNCBI_GP:KOX69944.1;Ontology_term=GO:0005509;Parent=rna-gnl|WGS:LIRP|mrna.WN51_04459
KQ435878.1	Genbank	CDS	1361015	1361241	.	-	0	Name=KOX69944.1;ID=cds-KOX69944.1;Dbxref=InterPro:IPR002048%2CInterPro:IPR018249%2CUniProtKB/Swiss-Prot:P47947%2CNCBI_GP:KOX69944.1;Ontology_term=GO:0005509;Parent=rna-gnl|WGS:LIRP|mrna.WN51_04459
KQ435878.1	Genbank	CDS	1224145	1224405	.	+	0	Name=KOX69941.1;ID=cds-KOX69941.1;Dbxref=NCBI_GP:KOX69941.1;Parent=rna-gnl|WGS:LIRP|mrna.WN51_04456
KQ435878.1	Genbank	CDS	1224788	1224900	.	+	0	Name=KOX69941.1;ID=cds-KOX69941.1;Dbxref=NCBI_GP:KOX69941.1;Parent=rna-gnl|WGS:LIRP|mrna.WN51_04456
KQ435878.1	Genbank	CDS	1225073	1225182	.	+	0	Name=KOX69941.1;ID=cds-KOX69941.1;Dbxref=NCBI_GP:KOX69941.1;Parent=rna-gnl|WGS:LIRP|mrna.WN51_04456
KQ435878.1	Genbank	CDS	1225310	1225388	.	+	0	Name=KOX69941.1;ID=cds-KOX69941.1;Dbxref=NCBI_GP:KOX69941.1;Parent=rna-gnl|WGS:LIRP|mrna.WN51_04456
KQ435878.1	Genbank	CDS	1225707	1225846	.	+	0	Name=KOX69941.1;ID=cds-KOX69941.1;Dbxref=NCBI_GP:KOX69941.1;Parent=rna-gnl|WGS:LIRP|mrna.WN51_04456
KQ435878.1	Genbank	CDS	1226234	1226380	.	+	0	Name=KOX69941.1;ID=cds-KOX69941.1;Dbxref=NCBI_GP:KOX69941.1;Parent=rna-gnl|WGS:LIRP|mrna.WN51_04456
KQ435878.1	Genbank	CDS	1226651	1226873	.	+	0	Name=KOX69941.1;ID=cds-KOX69941.1;Dbxref=NCBI_GP:KOX69941.1;Parent=rna-gnl|WGS:LIRP|mrna.WN51_04456
KQ435878.1	Genbank	CDS	1227447	1227645	.	+	0	Name=KOX69941.1;ID=cds-KOX69941.1;Dbxref=NCBI_GP:KOX69941.1;Parent=rna-gnl|WGS:LIRP|mrna.WN51_04456
KQ435878.1	Genbank	exon	2296441	2296621	.	+	.	ID=exon-gnl|WGS:LIRP|mrna.WN51_04505-1;Parent=rna-gnl|WGS:LIRP|mrna.WN51_04505
KQ435878.1	Genbank	exon	2297500	2297540	.	+	.	ID=exon-gnl|WGS:LIRP|mrna.WN51_04505-2;Parent=rna-gnl|WGS:LIRP|mrna.WN51_04505
KQ435878.1	Genbank	exon	2297686	2297827	.	+	.	ID=exon-gnl|WGS:LIRP|mrna.WN51_04505-3;Parent=rna-gnl|WGS:LIRP|mrna.WN51_04505
KQ435878.1	Genbank	exon	2299628	2299699	.	+	.	ID=exon-gnl|WGS:LIRP|mrna.WN51_04505-4;Parent=rna-gnl|WGS:LIRP|mrna.WN51_04505
KQ435878.1	Genbank	exon	2313427	2314290	.	+	.	ID=exon-gnl|WGS:LIRP|mrna.WN51_04505-5;Parent=rna-gnl|WGS:LIRP|mrna.WN51_04505
KQ435878.1	Genbank	exon	2318122	2318280	.	+	.	ID=exon-gnl|WGS:LIRP|mrna.WN51_04505-6;Parent=rna-gnl|WGS:LIRP|mrna.WN51_04505
KQ435878.1	Genbank	exon	2318597	2318806	.	+	.	ID=exon-gnl|WGS:LIRP|mrna.WN51_04505-7;Parent=rna-gnl|WGS:LIRP|mrna.WN51_04505
KQ435878.1	Genbank	exon	2320313	2320593	.	+	.	ID=exon-gnl|WGS:LIRP|mrna.WN51_04505-8;Parent=rna-gnl|WGS:LIRP|mrna.WN51_04505
KQ435878.1	Genbank	exon	2331762	2331778	.	+	.	ID=exon-gnl|WGS:LIRP|mrna.WN51_04505-9;Parent=rna-gnl|WGS:LIRP|mrna.WN51_04505
KQ435878.1	Genbank	exon	2256437	2256591	.	-	.	ID=exon-gnl|WGS:LIRP|mrna.WN51_04495-5;Parent=rna-gnl|WGS:LIRP|mrna.WN51_04495
KQ435878.1	Genbank	exon	2257125	2257408	.	-	.	ID=exon-gnl|WGS:LIRP|mrna.WN51_04495-3;Parent=rna-gnl|WGS:LIRP|mrna.WN51_04495
KQ435878.1	Genbank	exon	2256744	2256900	.	-	.	ID=exon-gnl|WGS:LIRP|mrna.WN51_04495-4;Parent=rna-gnl|WGS:LIRP|mrna.WN51_04495
KQ435878.1	Genbank	exon	2257839	2257913	.	-	.	ID=exon-gnl|WGS:LIRP|mrna.WN51_04495-1;Parent=rna-gnl|WGS:LIRP|mrna.WN51_04495
KQ435878.1	Genbank	exon	2257636	2257750	.	-	.	ID=exon-gnl|WGS:LIRP|mrna.WN51_04495-2;Parent=rna-gnl|WGS:LIRP|mrna.WN51_04495
KQ435878.1	Genbank	exon	464817	464846	.	+	.	ID=exon-gnl|WGS:LIRP|mrna.WN51_04433-10;Parent=rna-gnl|WGS:LIRP|mrna.WN51_04433
KQ435878.1	Genbank	CDS	3130747	3130959	.	-	0	Name=KOX70083.1;ID=cds-KOX70083.1;Dbxref=NCBI_GP:KOX70083.1;Parent=rna-gnl|WGS:LIRP|mrna.WN51_04600
KQ435878.1	Genbank	CDS	3130278	3130570	.	-	0	Name=KOX70083.1;ID=cds-KOX70083.1;Dbxref=NCBI_GP:KOX70083.1;Parent=rna-gnl|WGS:LIRP|mrna.WN51_04600
KQ435878.1	Genbank	CDS	3129990	3130133	.	-	0	Name=KOX70083.1;ID=cds-KOX70083.1;Dbxref=NCBI_GP:KOX70083.1;Parent=rna-gnl|WGS:LIRP|mrna.WN51_04600
KQ435878.1	Genbank	CDS	3129802	3129924	.	-	0	Name=KOX70083.1;ID=cds-KOX70083.1;Dbxref=NCBI_GP:KOX70083.1;Parent=rna-gnl|WGS:LIRP|mrna.WN51_04600
KQ435878.1	Genbank	CDS	3129569	3129735	.	-	0	Name=KOX70083.1;ID=cds-KOX70083.1;Dbxref=NCBI_GP:KOX70083.1;Parent=rna-gnl|WGS:LIRP|mrna.WN51_04600
KQ435878.1	Genbank	CDS	3129377	3129504	.	-	0	Name=KOX70083.1;ID=cds-KOX70083.1;Dbxref=NCBI_GP:KOX70083.1;Parent=rna-gnl|WGS:LIRP|mrna.WN51_04600
KQ435878.1	Genbank	CDS	1236424	1236791	.	-	0	Name=KOX69942.1;ID=cds-KOX69942.1;Dbxref=InterPro:IPR001117%2CInterPro:IPR008972%2CInterPro:IPR011706%2CInterPro:IPR011707%2CUniProtKB/Swiss-Prot:Q12719%2CNCBI_GP:KOX69942.1;Ontology_term=GO:0005507%2CGO:0016491%2CGO:0055114;Parent=rna-gnl|WGS:LIRP|mrna.WN51_04457
KQ435878.1	Genbank	CDS	1235861	1236142	.	-	0	Name=KOX69942.1;ID=cds-KOX69942.1;Dbxref=InterPro:IPR001117%2CInterPro:IPR008972%2CInterPro:IPR011706%2CInterPro:IPR011707%2CUniProtKB/Swiss-Prot:Q12719%2CNCBI_GP:KOX69942.1;Ontology_term=GO:0005507%2CGO:0016491%2CGO:0055114;Parent=rna-gnl|WGS:LIRP|mrna.WN51_04457
KQ435878.1	Genbank	CDS	1235395	1235668	.	-	0	Name=KOX69942.1;ID=cds-KOX69942.1;Dbxref=InterPro:IPR001117%2CInterPro:IPR008972%2CInterPro:IPR011706%2CInterPro:IPR011707%2CUniProtKB/Swiss-Prot:Q12719%2CNCBI_GP:KOX69942.1;Ontology_term=GO:0005507%2CGO:0016491%2CGO:0055114;Parent=rna-gnl|WGS:LIRP|mrna.WN51_04457
KQ435878.1	Genbank	CDS	1234775	1234979	.	-	0	Name=KOX69942.1;ID=cds-KOX69942.1;Dbxref=InterPro:IPR001117%2CInterPro:IPR008972%2CInterPro:IPR011706%2CInterPro:IPR011707%2CUniProtKB/Swiss-Prot:Q12719%2CNCBI_GP:KOX69942.1;Ontology_term=GO:0005507%2CGO:0016491%2CGO:0055114;Parent=rna-gnl|WGS:LIRP|mrna.WN51_04457
KQ435878.1	Genbank	CDS	1234449	1234633	.	-	0	Name=KOX69942.1;ID=cds-KOX69942.1;Dbxref=InterPro:IPR001117%2CInterPro:IPR008972%2CInterPro:IPR011706%2CInterPro:IPR011707%2CUniProtKB/Swiss-Prot:Q12719%2CNCBI_GP:KOX69942.1;Ontology_term=GO:0005507%2CGO:0016491%2CGO:0055114;Parent=rna-gnl|WGS:LIRP|mrna.WN51_04457
KQ435878.1	Genbank	CDS	1233845	1234040	.	-	0	Name=KOX69942.1;ID=cds-KOX69942.1;Dbxref=InterPro:IPR001117%2CInterPro:IPR008972%2CInterPro:IPR011706%2CInterPro:IPR011707%2CUniProtKB/Swiss-Prot:Q12719%2CNCBI_GP:KOX69942.1;Ontology_term=GO:0005507%2CGO:0016491%2CGO:0055114;Parent=rna-gnl|WGS:LIRP|mrna.WN51_04457
KQ435878.1	Genbank	CDS	1233481	1233693	.	-	0	Name=KOX69942.1;ID=cds-KOX69942.1;Dbxref=InterPro:IPR001117%2CInterPro:IPR008972%2CInterPro:IPR011706%2CInterPro:IPR011707%2CUniProtKB/Swiss-Prot:Q12719%2CNCBI_GP:KOX69942.1;Ontology_term=GO:0005507%2CGO:0016491%2CGO:0055114;Parent=rna-gnl|WGS:LIRP|mrna.WN51_04457
KQ435878.1	Genbank	CDS	1232792	1233022	.	-	0	Name=KOX69942.1;ID=cds-KOX69942.1;Dbxref=InterPro:IPR001117%2CInterPro:IPR008972%2CInterPro:IPR011706%2CInterPro:IPR011707%2CUniProtKB/Swiss-Prot:Q12719%2CNCBI_GP:KOX69942.1;Ontology_term=GO:0005507%2CGO:0016491%2CGO:0055114;Parent=rna-gnl|WGS:LIRP|mrna.WN51_04457
KQ435878.1	Genbank	CDS	1232525	1232697	.	-	0	Name=KOX69942.1;ID=cds-KOX69942.1;Dbxref=InterPro:IPR001117%2CInterPro:IPR008972%2CInterPro:IPR011706%2CInterPro:IPR011707%2CUniProtKB/Swiss-Prot:Q12719%2CNCBI_GP:KOX69942.1;Ontology_term=GO:0005507%2CGO:0016491%2CGO:0055114;Parent=rna-gnl|WGS:LIRP|mrna.WN51_04457
KQ435878.1	Genbank	exon	3129569	3129735	.	-	.	ID=exon-gnl|WGS:LIRP|mrna.WN51_04600-5;Parent=rna-gnl|WGS:LIRP|mrna.WN51_04600
KQ435878.1	Genbank	exon	3129377	3129504	.	-	.	ID=exon-gnl|WGS:LIRP|mrna.WN51_04600-6;Parent=rna-gnl|WGS:LIRP|mrna.WN51_04600
KQ435878.1	Genbank	exon	3129990	3130133	.	-	.	ID=exon-gnl|WGS:LIRP|mrna.WN51_04600-3;Parent=rna-gnl|WGS:LIRP|mrna.WN51_04600
KQ435878.1	Genbank	exon	3129802	3129924	.	-	.	ID=exon-gnl|WGS:LIRP|mrna.WN51_04600-4;Parent=rna-gnl|WGS:LIRP|mrna.WN51_04600
KQ435878.1	Genbank	exon	3130747	3130959	.	-	.	ID=exon-gnl|WGS:LIRP|mrna.WN51_04600-1;Parent=rna-gnl|WGS:LIRP|mrna.WN51_04600
KQ435878.1	Genbank	exon	3130278	3130570	.	-	.	ID=exon-gnl|WGS:LIRP|mrna.WN51_04600-2;Parent=rna-gnl|WGS:LIRP|mrna.WN51_04600
KQ435878.1	Genbank	exon	2973079	2973150	.	+	.	ID=exon-gnl|WGS:LIRP|mrna.WN51_04590-3;Parent=rna-gnl|WGS:LIRP|mrna.WN51_04590
KQ435878.1	Genbank	exon	2973232	2973318	.	+	.	ID=exon-gnl|WGS:LIRP|mrna.WN51_04590-4;Parent=rna-gnl|WGS:LIRP|mrna.WN51_04590
KQ435878.1	Genbank	exon	2973403	2973598	.	+	.	ID=exon-gnl|WGS:LIRP|mrna.WN51_04590-5;Parent=rna-gnl|WGS:LIRP|mrna.WN51_04590
KQ435878.1	Genbank	exon	2973679	2973790	.	+	.	ID=exon-gnl|WGS:LIRP|mrna.WN51_04590-6;Parent=rna-gnl|WGS:LIRP|mrna.WN51_04590
KQ435878.1	Genbank	exon	2972508	2972658	.	+	.	ID=exon-gnl|WGS:LIRP|mrna.WN51_04590-1;Parent=rna-gnl|WGS:LIRP|mrna.WN51_04590
KQ435878.1	Genbank	exon	2972737	2972991	.	+	.	ID=exon-gnl|WGS:LIRP|mrna.WN51_04590-2;Parent=rna-gnl|WGS:LIRP|mrna.WN51_04590
KQ435878.1	Genbank	exon	2345187	2345292	.	-	.	ID=exon-gnl|WGS:LIRP|mrna.WN51_04506-1;Parent=rna-gnl|WGS:LIRP|mrna.WN51_04506
KQ435878.1	Genbank	exon	2344002	2344290	.	-	.	ID=exon-gnl|WGS:LIRP|mrna.WN51_04506-2;Parent=rna-gnl|WGS:LIRP|mrna.WN51_04506
KQ435878.1	Genbank	exon	2343611	2343884	.	-	.	ID=exon-gnl|WGS:LIRP|mrna.WN51_04506-3;Parent=rna-gnl|WGS:LIRP|mrna.WN51_04506
KQ435878.1	Genbank	exon	2343112	2343453	.	-	.	ID=exon-gnl|WGS:LIRP|mrna.WN51_04506-4;Parent=rna-gnl|WGS:LIRP|mrna.WN51_04506
KQ435878.1	Genbank	exon	2260141	2260276	.	+	.	ID=exon-gnl|WGS:LIRP|mrna.WN51_04496-4;Parent=rna-gnl|WGS:LIRP|mrna.WN51_04496
KQ435878.1	Genbank	exon	2260345	2260497	.	+	.	ID=exon-gnl|WGS:LIRP|mrna.WN51_04496-5;Parent=rna-gnl|WGS:LIRP|mrna.WN51_04496
KQ435878.1	Genbank	exon	2259545	2259832	.	+	.	ID=exon-gnl|WGS:LIRP|mrna.WN51_04496-2;Parent=rna-gnl|WGS:LIRP|mrna.WN51_04496
KQ435878.1	Genbank	exon	2259941	2260075	.	+	.	ID=exon-gnl|WGS:LIRP|mrna.WN51_04496-3;Parent=rna-gnl|WGS:LIRP|mrna.WN51_04496
KQ435878.1	Genbank	exon	2259220	2259354	.	+	.	ID=exon-gnl|WGS:LIRP|mrna.WN51_04496-1;Parent=rna-gnl|WGS:LIRP|mrna.WN51_04496
KQ435878.1	Genbank	exon	2260620	2260785	.	+	.	ID=exon-gnl|WGS:LIRP|mrna.WN51_04496-6;Parent=rna-gnl|WGS:LIRP|mrna.WN51_04496
KQ435878.1	Genbank	exon	2260878	2261022	.	+	.	ID=exon-gnl|WGS:LIRP|mrna.WN51_04496-7;Parent=rna-gnl|WGS:LIRP|mrna.WN51_04496
KQ435878.1	Genbank	CDS	3096967	3097138	.	+	0	Name=KOX70082.1;ID=cds-KOX70082.1;Dbxref=InterPro:IPR002394%2CInterPro:IPR006029%2CInterPro:IPR006201%2CInterPro:IPR006202%2CUniProtKB/Swiss-Prot:P91766%2CNCBI_GP:KOX70082.1;Ontology_term=GO:0004889%2CGO:0005216%2CGO:0005230%2CGO:0006810%2CGO:0006811%2CGO:0016020%2CGO:0016021%2CGO:0045211;Parent=rna-gnl|WGS:LIRP|mrna.WN51_04599
KQ435878.1	Genbank	CDS	3103682	3103821	.	+	0	Name=KOX70082.1;ID=cds-KOX70082.1;Dbxref=InterPro:IPR002394%2CInterPro:IPR006029%2CInterPro:IPR006201%2CInterPro:IPR006202%2CUniProtKB/Swiss-Prot:P91766%2CNCBI_GP:KOX70082.1;Ontology_term=GO:0004889%2CGO:0005216%2CGO:0005230%2CGO:0006810%2CGO:0006811%2CGO:0016020%2CGO:0016021%2CGO:0045211;Parent=rna-gnl|WGS:LIRP|mrna.WN51_04599
KQ435878.1	Genbank	CDS	3104160	3104204	.	+	0	Name=KOX70082.1;ID=cds-KOX70082.1;Dbxref=InterPro:IPR002394%2CInterPro:IPR006029%2CInterPro:IPR006201%2CInterPro:IPR006202%2CUniProtKB/Swiss-Prot:P91766%2CNCBI_GP:KOX70082.1;Ontology_term=GO:0004889%2CGO:0005216%2CGO:0005230%2CGO:0006810%2CGO:0006811%2CGO:0016020%2CGO:0016021%2CGO:0045211;Parent=rna-gnl|WGS:LIRP|mrna.WN51_04599
KQ435878.1	Genbank	CDS	3111166	3111275	.	+	0	Name=KOX70082.1;ID=cds-KOX70082.1;Dbxref=InterPro:IPR002394%2CInterPro:IPR006029%2CInterPro:IPR006201%2CInterPro:IPR006202%2CUniProtKB/Swiss-Prot:P91766%2CNCBI_GP:KOX70082.1;Ontology_term=GO:0004889%2CGO:0005216%2CGO:0005230%2CGO:0006810%2CGO:0006811%2CGO:0016020%2CGO:0016021%2CGO:0045211;Parent=rna-gnl|WGS:LIRP|mrna.WN51_04599
KQ435878.1	Genbank	CDS	3111945	3112049	.	+	0	Name=KOX70082.1;ID=cds-KOX70082.1;Dbxref=InterPro:IPR002394%2CInterPro:IPR006029%2CInterPro:IPR006201%2CInterPro:IPR006202%2CUniProtKB/Swiss-Prot:P91766%2CNCBI_GP:KOX70082.1;Ontology_term=GO:0004889%2CGO:0005216%2CGO:0005230%2CGO:0006810%2CGO:0006811%2CGO:0016020%2CGO:0016021%2CGO:0045211;Parent=rna-gnl|WGS:LIRP|mrna.WN51_04599
KQ435878.1	Genbank	CDS	3112627	3112807	.	+	0	Name=KOX70082.1;ID=cds-KOX70082.1;Dbxref=InterPro:IPR002394%2CInterPro:IPR006029%2CInterPro:IPR006201%2CInterPro:IPR006202%2CUniProtKB/Swiss-Prot:P91766%2CNCBI_GP:KOX70082.1;Ontology_term=GO:0004889%2CGO:0005216%2CGO:0005230%2CGO:0006810%2CGO:0006811%2CGO:0016020%2CGO:0016021%2CGO:0045211;Parent=rna-gnl|WGS:LIRP|mrna.WN51_04599
KQ435878.1	Genbank	CDS	3116799	3116914	.	+	0	Name=KOX70082.1;ID=cds-KOX70082.1;Dbxref=InterPro:IPR002394%2CInterPro:IPR006029%2CInterPro:IPR006201%2CInterPro:IPR006202%2CUniProtKB/Swiss-Prot:P91766%2CNCBI_GP:KOX70082.1;Ontology_term=GO:0004889%2CGO:0005216%2CGO:0005230%2CGO:0006810%2CGO:0006811%2CGO:0016020%2CGO:0016021%2CGO:0045211;Parent=rna-gnl|WGS:LIRP|mrna.WN51_04599
KQ435878.1	Genbank	CDS	3117755	3117923	.	+	0	Name=KOX70082.1;ID=cds-KOX70082.1;Dbxref=InterPro:IPR002394%2CInterPro:IPR006029%2CInterPro:IPR006201%2CInterPro:IPR006202%2CUniProtKB/Swiss-Prot:P91766%2CNCBI_GP:KOX70082.1;Ontology_term=GO:0004889%2CGO:0005216%2CGO:0005230%2CGO:0006810%2CGO:0006811%2CGO:0016020%2CGO:0016021%2CGO:0045211;Parent=rna-gnl|WGS:LIRP|mrna.WN51_04599
KQ435878.1	Genbank	CDS	3121486	3121622	.	+	0	Name=KOX70082.1;ID=cds-KOX70082.1;Dbxref=InterPro:IPR002394%2CInterPro:IPR006029%2CInterPro:IPR006201%2CInterPro:IPR006202%2CUniProtKB/Swiss-Prot:P91766%2CNCBI_GP:KOX70082.1;Ontology_term=GO:0004889%2CGO:0005216%2CGO:0005230%2CGO:0006810%2CGO:0006811%2CGO:0016020%2CGO:0016021%2CGO:0045211;Parent=rna-gnl|WGS:LIRP|mrna.WN51_04599
KQ435878.1	Genbank	CDS	3121898	3122146	.	+	0	Name=KOX70082.1;ID=cds-KOX70082.1;Dbxref=InterPro:IPR002394%2CInterPro:IPR006029%2CInterPro:IPR006201%2CInterPro:IPR006202%2CUniProtKB/Swiss-Prot:P91766%2CNCBI_GP:KOX70082.1;Ontology_term=GO:0004889%2CGO:0005216%2CGO:0005230%2CGO:0006810%2CGO:0006811%2CGO:0016020%2CGO:0016021%2CGO:0045211;Parent=rna-gnl|WGS:LIRP|mrna.WN51_04599
KQ435878.1	Genbank	CDS	3123089	3123271	.	+	0	Name=KOX70082.1;ID=cds-KOX70082.1;Dbxref=InterPro:IPR002394%2CInterPro:IPR006029%2CInterPro:IPR006201%2CInterPro:IPR006202%2CUniProtKB/Swiss-Prot:P91766%2CNCBI_GP:KOX70082.1;Ontology_term=GO:0004889%2CGO:0005216%2CGO:0005230%2CGO:0006810%2CGO:0006811%2CGO:0016020%2CGO:0016021%2CGO:0045211;Parent=rna-gnl|WGS:LIRP|mrna.WN51_04599
KQ435878.1	Genbank	CDS	3123483	3123696	.	+	0	Name=KOX70082.1;ID=cds-KOX70082.1;Dbxref=InterPro:IPR002394%2CInterPro:IPR006029%2CInterPro:IPR006201%2CInterPro:IPR006202%2CUniProtKB/Swiss-Prot:P91766%2CNCBI_GP:KOX70082.1;Ontology_term=GO:0004889%2CGO:0005216%2CGO:0005230%2CGO:0006810%2CGO:0006811%2CGO:0016020%2CGO:0016021%2CGO:0045211;Parent=rna-gnl|WGS:LIRP|mrna.WN51_04599
KQ435878.1	Genbank	CDS	3123802	3123999	.	+	0	Name=KOX70082.1;ID=cds-KOX70082.1;Dbxref=InterPro:IPR002394%2CInterPro:IPR006029%2CInterPro:IPR006201%2CInterPro:IPR006202%2CUniProtKB/Swiss-Prot:P91766%2CNCBI_GP:KOX70082.1;Ontology_term=GO:0004889%2CGO:0005216%2CGO:0005230%2CGO:0006810%2CGO:0006811%2CGO:0016020%2CGO:0016021%2CGO:0045211;Parent=rna-gnl|WGS:LIRP|mrna.WN51_04599
KQ435878.1	Genbank	CDS	2760597	2760683	.	+	0	Name=KOX70046.1;ID=cds-KOX70046.1;Dbxref=InterPro:IPR004240%2CUniProtKB/Swiss-Prot:Q9ET30%2CNCBI_GP:KOX70046.1;Ontology_term=GO:0016021;Parent=rna-gnl|WGS:LIRP|mrna.WN51_04563
KQ435878.1	Genbank	CDS	2761036	2761231	.	+	0	Name=KOX70046.1;ID=cds-KOX70046.1;Dbxref=InterPro:IPR004240%2CUniProtKB/Swiss-Prot:Q9ET30%2CNCBI_GP:KOX70046.1;Ontology_term=GO:0016021;Parent=rna-gnl|WGS:LIRP|mrna.WN51_04563
KQ435878.1	Genbank	CDS	2761316	2761438	.	+	0	Name=KOX70046.1;ID=cds-KOX70046.1;Dbxref=InterPro:IPR004240%2CUniProtKB/Swiss-Prot:Q9ET30%2CNCBI_GP:KOX70046.1;Ontology_term=GO:0016021;Parent=rna-gnl|WGS:LIRP|mrna.WN51_04563
KQ435878.1	Genbank	CDS	2761510	2761754	.	+	0	Name=KOX70046.1;ID=cds-KOX70046.1;Dbxref=InterPro:IPR004240%2CUniProtKB/Swiss-Prot:Q9ET30%2CNCBI_GP:KOX70046.1;Ontology_term=GO:0016021;Parent=rna-gnl|WGS:LIRP|mrna.WN51_04563
KQ435878.1	Genbank	CDS	2762004	2762243	.	+	0	Name=KOX70046.1;ID=cds-KOX70046.1;Dbxref=InterPro:IPR004240%2CUniProtKB/Swiss-Prot:Q9ET30%2CNCBI_GP:KOX70046.1;Ontology_term=GO:0016021;Parent=rna-gnl|WGS:LIRP|mrna.WN51_04563
KQ435878.1	Genbank	CDS	2762360	2762648	.	+	0	Name=KOX70046.1;ID=cds-KOX70046.1;Dbxref=InterPro:IPR004240%2CUniProtKB/Swiss-Prot:Q9ET30%2CNCBI_GP:KOX70046.1;Ontology_term=GO:0016021;Parent=rna-gnl|WGS:LIRP|mrna.WN51_04563
KQ435878.1	Genbank	CDS	2762727	2762931	.	+	0	Name=KOX70046.1;ID=cds-KOX70046.1;Dbxref=InterPro:IPR004240%2CUniProtKB/Swiss-Prot:Q9ET30%2CNCBI_GP:KOX70046.1;Ontology_term=GO:0016021;Parent=rna-gnl|WGS:LIRP|mrna.WN51_04563
KQ435878.1	Genbank	CDS	2762997	2763143	.	+	0	Name=KOX70046.1;ID=cds-KOX70046.1;Dbxref=InterPro:IPR004240%2CUniProtKB/Swiss-Prot:Q9ET30%2CNCBI_GP:KOX70046.1;Ontology_term=GO:0016021;Parent=rna-gnl|WGS:LIRP|mrna.WN51_04563
KQ435878.1	Genbank	CDS	2763216	2763299	.	+	0	Name=KOX70046.1;ID=cds-KOX70046.1;Dbxref=InterPro:IPR004240%2CUniProtKB/Swiss-Prot:Q9ET30%2CNCBI_GP:KOX70046.1;Ontology_term=GO:0016021;Parent=rna-gnl|WGS:LIRP|mrna.WN51_04563
KQ435878.1	Genbank	CDS	2763379	2763523	.	+	0	Name=KOX70046.1;ID=cds-KOX70046.1;Dbxref=InterPro:IPR004240%2CUniProtKB/Swiss-Prot:Q9ET30%2CNCBI_GP:KOX70046.1;Ontology_term=GO:0016021;Parent=rna-gnl|WGS:LIRP|mrna.WN51_04563
KQ435878.1	Genbank	exon	2279713	2279809	.	+	.	ID=exon-gnl|WGS:LIRP|mrna.WN51_04503-1;Parent=rna-gnl|WGS:LIRP|mrna.WN51_04503
KQ435878.1	Genbank	exon	2279941	2280331	.	+	.	ID=exon-gnl|WGS:LIRP|mrna.WN51_04503-2;Parent=rna-gnl|WGS:LIRP|mrna.WN51_04503
KQ435878.1	Genbank	exon	2280472	2280612	.	+	.	ID=exon-gnl|WGS:LIRP|mrna.WN51_04503-3;Parent=rna-gnl|WGS:LIRP|mrna.WN51_04503
KQ435878.1	Genbank	exon	2280949	2281637	.	+	.	ID=exon-gnl|WGS:LIRP|mrna.WN51_04503-4;Parent=rna-gnl|WGS:LIRP|mrna.WN51_04503
KQ435878.1	Genbank	exon	2281802	2282174	.	+	.	ID=exon-gnl|WGS:LIRP|mrna.WN51_04503-5;Parent=rna-gnl|WGS:LIRP|mrna.WN51_04503
KQ435878.1	Genbank	exon	2282295	2282460	.	+	.	ID=exon-gnl|WGS:LIRP|mrna.WN51_04503-6;Parent=rna-gnl|WGS:LIRP|mrna.WN51_04503
KQ435878.1	Genbank	exon	2282548	2282656	.	+	.	ID=exon-gnl|WGS:LIRP|mrna.WN51_04503-7;Parent=rna-gnl|WGS:LIRP|mrna.WN51_04503
KQ435878.1	Genbank	exon	2282753	2282829	.	+	.	ID=exon-gnl|WGS:LIRP|mrna.WN51_04503-8;Parent=rna-gnl|WGS:LIRP|mrna.WN51_04503
KQ435878.1	Genbank	exon	2246059	2246350	.	+	.	ID=exon-gnl|WGS:LIRP|mrna.WN51_04493-7;Parent=rna-gnl|WGS:LIRP|mrna.WN51_04493
KQ435878.1	Genbank	exon	2246420	2246547	.	+	.	ID=exon-gnl|WGS:LIRP|mrna.WN51_04493-8;Parent=rna-gnl|WGS:LIRP|mrna.WN51_04493
KQ435878.1	Genbank	exon	2245565	2245754	.	+	.	ID=exon-gnl|WGS:LIRP|mrna.WN51_04493-5;Parent=rna-gnl|WGS:LIRP|mrna.WN51_04493
KQ435878.1	Genbank	exon	2245822	2245983	.	+	.	ID=exon-gnl|WGS:LIRP|mrna.WN51_04493-6;Parent=rna-gnl|WGS:LIRP|mrna.WN51_04493
KQ435878.1	Genbank	exon	2244495	2244962	.	+	.	ID=exon-gnl|WGS:LIRP|mrna.WN51_04493-3;Parent=rna-gnl|WGS:LIRP|mrna.WN51_04493
KQ435878.1	Genbank	exon	2245308	2245483	.	+	.	ID=exon-gnl|WGS:LIRP|mrna.WN51_04493-4;Parent=rna-gnl|WGS:LIRP|mrna.WN51_04493
KQ435878.1	Genbank	exon	2242864	2244174	.	+	.	ID=exon-gnl|WGS:LIRP|mrna.WN51_04493-1;Parent=rna-gnl|WGS:LIRP|mrna.WN51_04493
KQ435878.1	Genbank	exon	2244253	2244343	.	+	.	ID=exon-gnl|WGS:LIRP|mrna.WN51_04493-2;Parent=rna-gnl|WGS:LIRP|mrna.WN51_04493
KQ435878.1	Genbank	exon	2246611	2246696	.	+	.	ID=exon-gnl|WGS:LIRP|mrna.WN51_04493-9;Parent=rna-gnl|WGS:LIRP|mrna.WN51_04493
KQ435878.1	Genbank	exon	25661	25837	.	-	.	ID=exon-gnl|WGS:LIRP|mrna.WN51_04409-1;Parent=rna-gnl|WGS:LIRP|mrna.WN51_04409
KQ435878.1	Genbank	CDS	1191101	1191160	.	+	0	Name=KOX69940.1;ID=cds-KOX69940.1;Dbxref=InterPro:IPR001134%2CInterPro:IPR001820%2CInterPro:IPR008993%2CUniProtKB/Swiss-Prot:Q9TTY1%2CNCBI_GP:KOX69940.1;Ontology_term=GO:0005515%2CGO:0008191;Parent=rna-gnl|WGS:LIRP|mrna.WN51_04455
KQ435878.1	Genbank	CDS	1191252	1191488	.	+	0	Name=KOX69940.1;ID=cds-KOX69940.1;Dbxref=InterPro:IPR001134%2CInterPro:IPR001820%2CInterPro:IPR008993%2CUniProtKB/Swiss-Prot:Q9TTY1%2CNCBI_GP:KOX69940.1;Ontology_term=GO:0005515%2CGO:0008191;Parent=rna-gnl|WGS:LIRP|mrna.WN51_04455
KQ435878.1	Genbank	CDS	1191786	1192007	.	+	0	Name=KOX69940.1;ID=cds-KOX69940.1;Dbxref=InterPro:IPR001134%2CInterPro:IPR001820%2CInterPro:IPR008993%2CUniProtKB/Swiss-Prot:Q9TTY1%2CNCBI_GP:KOX69940.1;Ontology_term=GO:0005515%2CGO:0008191;Parent=rna-gnl|WGS:LIRP|mrna.WN51_04455
KQ435878.1	Genbank	CDS	2758701	2758754	.	+	0	Name=KOX70045.1;ID=cds-KOX70045.1;Dbxref=InterPro:IPR000571%2CUniProtKB/Swiss-Prot:Q8BHS3%2CNCBI_GP:KOX70045.1;Ontology_term=GO:0003676%2CGO:0008270;Parent=rna-gnl|WGS:LIRP|mrna.WN51_04562
KQ435878.1	Genbank	CDS	2758836	2758889	.	+	0	Name=KOX70045.1;ID=cds-KOX70045.1;Dbxref=InterPro:IPR000571%2CUniProtKB/Swiss-Prot:Q8BHS3%2CNCBI_GP:KOX70045.1;Ontology_term=GO:0003676%2CGO:0008270;Parent=rna-gnl|WGS:LIRP|mrna.WN51_04562
KQ435878.1	Genbank	CDS	2758969	2759559	.	+	0	Name=KOX70045.1;ID=cds-KOX70045.1;Dbxref=InterPro:IPR000571%2CUniProtKB/Swiss-Prot:Q8BHS3%2CNCBI_GP:KOX70045.1;Ontology_term=GO:0003676%2CGO:0008270;Parent=rna-gnl|WGS:LIRP|mrna.WN51_04562
KQ435878.1	Genbank	CDS	2759646	2760077	.	+	0	Name=KOX70045.1;ID=cds-KOX70045.1;Dbxref=InterPro:IPR000571%2CUniProtKB/Swiss-Prot:Q8BHS3%2CNCBI_GP:KOX70045.1;Ontology_term=GO:0003676%2CGO:0008270;Parent=rna-gnl|WGS:LIRP|mrna.WN51_04562
KQ435878.1	Genbank	exon	2338762	2338826	.	-	.	ID=exon-gnl|WGS:LIRP|mrna.WN51_04504-1;Parent=rna-gnl|WGS:LIRP|mrna.WN51_04504
KQ435878.1	Genbank	exon	2326210	2326264	.	-	.	ID=exon-gnl|WGS:LIRP|mrna.WN51_04504-2;Parent=rna-gnl|WGS:LIRP|mrna.WN51_04504
KQ435878.1	Genbank	exon	2314488	2314571	.	-	.	ID=exon-gnl|WGS:LIRP|mrna.WN51_04504-3;Parent=rna-gnl|WGS:LIRP|mrna.WN51_04504
KQ435878.1	Genbank	exon	2303941	2303977	.	-	.	ID=exon-gnl|WGS:LIRP|mrna.WN51_04504-4;Parent=rna-gnl|WGS:LIRP|mrna.WN51_04504
KQ435878.1	Genbank	exon	2297777	2298019	.	-	.	ID=exon-gnl|WGS:LIRP|mrna.WN51_04504-5;Parent=rna-gnl|WGS:LIRP|mrna.WN51_04504
KQ435878.1	Genbank	exon	2296020	2296114	.	-	.	ID=exon-gnl|WGS:LIRP|mrna.WN51_04504-6;Parent=rna-gnl|WGS:LIRP|mrna.WN51_04504
KQ435878.1	Genbank	exon	2294356	2294385	.	-	.	ID=exon-gnl|WGS:LIRP|mrna.WN51_04504-7;Parent=rna-gnl|WGS:LIRP|mrna.WN51_04504
KQ435878.1	Genbank	exon	2291991	2292182	.	-	.	ID=exon-gnl|WGS:LIRP|mrna.WN51_04504-8;Parent=rna-gnl|WGS:LIRP|mrna.WN51_04504
KQ435878.1	Genbank	exon	2288467	2288505	.	-	.	ID=exon-gnl|WGS:LIRP|mrna.WN51_04504-9;Parent=rna-gnl|WGS:LIRP|mrna.WN51_04504
KQ435878.1	Genbank	exon	2253670	2254044	.	+	.	ID=exon-gnl|WGS:LIRP|mrna.WN51_04494-4;Parent=rna-gnl|WGS:LIRP|mrna.WN51_04494
KQ435878.1	Genbank	exon	2254130	2254273	.	+	.	ID=exon-gnl|WGS:LIRP|mrna.WN51_04494-5;Parent=rna-gnl|WGS:LIRP|mrna.WN51_04494
KQ435878.1	Genbank	exon	2253273	2253416	.	+	.	ID=exon-gnl|WGS:LIRP|mrna.WN51_04494-2;Parent=rna-gnl|WGS:LIRP|mrna.WN51_04494
KQ435878.1	Genbank	exon	2253491	2253600	.	+	.	ID=exon-gnl|WGS:LIRP|mrna.WN51_04494-3;Parent=rna-gnl|WGS:LIRP|mrna.WN51_04494
KQ435878.1	Genbank	exon	2251960	2253106	.	+	.	ID=exon-gnl|WGS:LIRP|mrna.WN51_04494-1;Parent=rna-gnl|WGS:LIRP|mrna.WN51_04494
KQ435878.1	Genbank	CDS	2757851	2757928	.	-	0	Name=KOX70044.1;ID=cds-KOX70044.1;Dbxref=InterPro:IPR000684%2CInterPro:IPR000722%2CInterPro:IPR006592%2CInterPro:IPR007066%2CInterPro:IPR007073%2CInterPro:IPR007075%2CInterPro:IPR007080%2CInterPro:IPR007081%2CInterPro:IPR007083%2CUniProtKB/Swiss-Prot:P04052%2CNCBI_GP:KOX70044.1;Ontology_term=GO:0003677%2CGO:0003899%2CGO:0005665%2CGO:0006351%2CGO:0006366;Parent=rna-gnl|WGS:LIRP|mrna.WN51_04561
KQ435878.1	Genbank	CDS	2756754	2757023	.	-	0	Name=KOX70044.1;ID=cds-KOX70044.1;Dbxref=InterPro:IPR000684%2CInterPro:IPR000722%2CInterPro:IPR006592%2CInterPro:IPR007066%2CInterPro:IPR007073%2CInterPro:IPR007075%2CInterPro:IPR007080%2CInterPro:IPR007081%2CInterPro:IPR007083%2CUniProtKB/Swiss-Prot:P04052%2CNCBI_GP:KOX70044.1;Ontology_term=GO:0003677%2CGO:0003899%2CGO:0005665%2CGO:0006351%2CGO:0006366;Parent=rna-gnl|WGS:LIRP|mrna.WN51_04561
KQ435878.1	Genbank	CDS	2754013	2756674	.	-	0	Name=KOX70044.1;ID=cds-KOX70044.1;Dbxref=InterPro:IPR000684%2CInterPro:IPR000722%2CInterPro:IPR006592%2CInterPro:IPR007066%2CInterPro:IPR007073%2CInterPro:IPR007075%2CInterPro:IPR007080%2CInterPro:IPR007081%2CInterPro:IPR007083%2CUniProtKB/Swiss-Prot:P04052%2CNCBI_GP:KOX70044.1;Ontology_term=GO:0003677%2CGO:0003899%2CGO:0005665%2CGO:0006351%2CGO:0006366;Parent=rna-gnl|WGS:LIRP|mrna.WN51_04561
KQ435878.1	Genbank	CDS	2753729	2753934	.	-	0	Name=KOX70044.1;ID=cds-KOX70044.1;Dbxref=InterPro:IPR000684%2CInterPro:IPR000722%2CInterPro:IPR006592%2CInterPro:IPR007066%2CInterPro:IPR007073%2CInterPro:IPR007075%2CInterPro:IPR007080%2CInterPro:IPR007081%2CInterPro:IPR007083%2CUniProtKB/Swiss-Prot:P04052%2CNCBI_GP:KOX70044.1;Ontology_term=GO:0003677%2CGO:0003899%2CGO:0005665%2CGO:0006351%2CGO:0006366;Parent=rna-gnl|WGS:LIRP|mrna.WN51_04561
KQ435878.1	Genbank	CDS	2752979	2753638	.	-	0	Name=KOX70044.1;ID=cds-KOX70044.1;Dbxref=InterPro:IPR000684%2CInterPro:IPR000722%2CInterPro:IPR006592%2CInterPro:IPR007066%2CInterPro:IPR007073%2CInterPro:IPR007075%2CInterPro:IPR007080%2CInterPro:IPR007081%2CInterPro:IPR007083%2CUniProtKB/Swiss-Prot:P04052%2CNCBI_GP:KOX70044.1;Ontology_term=GO:0003677%2CGO:0003899%2CGO:0005665%2CGO:0006351%2CGO:0006366;Parent=rna-gnl|WGS:LIRP|mrna.WN51_04561
KQ435878.1	Genbank	CDS	2752510	2752898	.	-	0	Name=KOX70044.1;ID=cds-KOX70044.1;Dbxref=InterPro:IPR000684%2CInterPro:IPR000722%2CInterPro:IPR006592%2CInterPro:IPR007066%2CInterPro:IPR007073%2CInterPro:IPR007075%2CInterPro:IPR007080%2CInterPro:IPR007081%2CInterPro:IPR007083%2CUniProtKB/Swiss-Prot:P04052%2CNCBI_GP:KOX70044.1;Ontology_term=GO:0003677%2CGO:0003899%2CGO:0005665%2CGO:0006351%2CGO:0006366;Parent=rna-gnl|WGS:LIRP|mrna.WN51_04561
KQ435878.1	Genbank	CDS	2752305	2752432	.	-	0	Name=KOX70044.1;ID=cds-KOX70044.1;Dbxref=InterPro:IPR000684%2CInterPro:IPR000722%2CInterPro:IPR006592%2CInterPro:IPR007066%2CInterPro:IPR007073%2CInterPro:IPR007075%2CInterPro:IPR007080%2CInterPro:IPR007081%2CInterPro:IPR007083%2CUniProtKB/Swiss-Prot:P04052%2CNCBI_GP:KOX70044.1;Ontology_term=GO:0003677%2CGO:0003899%2CGO:0005665%2CGO:0006351%2CGO:0006366;Parent=rna-gnl|WGS:LIRP|mrna.WN51_04561
KQ435878.1	Genbank	CDS	2752067	2752255	.	-	0	Name=KOX70044.1;ID=cds-KOX70044.1;Dbxref=InterPro:IPR000684%2CInterPro:IPR000722%2CInterPro:IPR006592%2CInterPro:IPR007066%2CInterPro:IPR007073%2CInterPro:IPR007075%2CInterPro:IPR007080%2CInterPro:IPR007081%2CInterPro:IPR007083%2CUniProtKB/Swiss-Prot:P04052%2CNCBI_GP:KOX70044.1;Ontology_term=GO:0003677%2CGO:0003899%2CGO:0005665%2CGO:0006351%2CGO:0006366;Parent=rna-gnl|WGS:LIRP|mrna.WN51_04561
KQ435878.1	Genbank	CDS	2750844	2751985	.	-	0	Name=KOX70044.1;ID=cds-KOX70044.1;Dbxref=InterPro:IPR000684%2CInterPro:IPR000722%2CInterPro:IPR006592%2CInterPro:IPR007066%2CInterPro:IPR007073%2CInterPro:IPR007075%2CInterPro:IPR007080%2CInterPro:IPR007081%2CInterPro:IPR007083%2CUniProtKB/Swiss-Prot:P04052%2CNCBI_GP:KOX70044.1;Ontology_term=GO:0003677%2CGO:0003899%2CGO:0005665%2CGO:0006351%2CGO:0006366;Parent=rna-gnl|WGS:LIRP|mrna.WN51_04561
KQ435878.1	Genbank	exon	2273461	2273562	.	+	.	ID=exon-gnl|WGS:LIRP|mrna.WN51_04501-1;Parent=rna-gnl|WGS:LIRP|mrna.WN51_04501
KQ435878.1	Genbank	exon	2273664	2273975	.	+	.	ID=exon-gnl|WGS:LIRP|mrna.WN51_04501-2;Parent=rna-gnl|WGS:LIRP|mrna.WN51_04501
KQ435878.1	Genbank	exon	2274161	2274349	.	+	.	ID=exon-gnl|WGS:LIRP|mrna.WN51_04501-3;Parent=rna-gnl|WGS:LIRP|mrna.WN51_04501
KQ435878.1	Genbank	exon	2274432	2275121	.	+	.	ID=exon-gnl|WGS:LIRP|mrna.WN51_04501-4;Parent=rna-gnl|WGS:LIRP|mrna.WN51_04501
KQ435878.1	Genbank	exon	2207451	2207630	.	-	.	ID=exon-gnl|WGS:LIRP|mrna.WN51_04491-1;Parent=rna-gnl|WGS:LIRP|mrna.WN51_04491
KQ435878.1	Genbank	exon	20272	20987	.	-	.	ID=exon-gnl|WGS:LIRP|mrna.WN51_04407-4;Parent=rna-gnl|WGS:LIRP|mrna.WN51_04407
KQ435878.1	Genbank	exon	22229	22408	.	-	.	ID=exon-gnl|WGS:LIRP|mrna.WN51_04407-2;Parent=rna-gnl|WGS:LIRP|mrna.WN51_04407
KQ435878.1	Genbank	exon	21272	21532	.	-	.	ID=exon-gnl|WGS:LIRP|mrna.WN51_04407-3;Parent=rna-gnl|WGS:LIRP|mrna.WN51_04407
KQ435878.1	Genbank	exon	22752	22920	.	-	.	ID=exon-gnl|WGS:LIRP|mrna.WN51_04407-1;Parent=rna-gnl|WGS:LIRP|mrna.WN51_04407
KQ435878.1	Genbank	CDS	2749683	2749821	.	-	0	Name=KOX70043.1;ID=cds-KOX70043.1;Dbxref=InterPro:IPR013057%2CUniProtKB/Swiss-Prot:Q4KL91%2CNCBI_GP:KOX70043.1;Parent=rna-gnl|WGS:LIRP|mrna.WN51_04560
KQ435878.1	Genbank	CDS	2748867	2748987	.	-	0	Name=KOX70043.1;ID=cds-KOX70043.1;Dbxref=InterPro:IPR013057%2CUniProtKB/Swiss-Prot:Q4KL91%2CNCBI_GP:KOX70043.1;Parent=rna-gnl|WGS:LIRP|mrna.WN51_04560
KQ435878.1	Genbank	CDS	2748681	2748793	.	-	0	Name=KOX70043.1;ID=cds-KOX70043.1;Dbxref=InterPro:IPR013057%2CUniProtKB/Swiss-Prot:Q4KL91%2CNCBI_GP:KOX70043.1;Parent=rna-gnl|WGS:LIRP|mrna.WN51_04560
KQ435878.1	Genbank	CDS	2748483	2748615	.	-	0	Name=KOX70043.1;ID=cds-KOX70043.1;Dbxref=InterPro:IPR013057%2CUniProtKB/Swiss-Prot:Q4KL91%2CNCBI_GP:KOX70043.1;Parent=rna-gnl|WGS:LIRP|mrna.WN51_04560
KQ435878.1	Genbank	CDS	2748289	2748411	.	-	0	Name=KOX70043.1;ID=cds-KOX70043.1;Dbxref=InterPro:IPR013057%2CUniProtKB/Swiss-Prot:Q4KL91%2CNCBI_GP:KOX70043.1;Parent=rna-gnl|WGS:LIRP|mrna.WN51_04560
KQ435878.1	Genbank	CDS	2748110	2748219	.	-	0	Name=KOX70043.1;ID=cds-KOX70043.1;Dbxref=InterPro:IPR013057%2CUniProtKB/Swiss-Prot:Q4KL91%2CNCBI_GP:KOX70043.1;Parent=rna-gnl|WGS:LIRP|mrna.WN51_04560
KQ435878.1	Genbank	CDS	2747824	2748030	.	-	0	Name=KOX70043.1;ID=cds-KOX70043.1;Dbxref=InterPro:IPR013057%2CUniProtKB/Swiss-Prot:Q4KL91%2CNCBI_GP:KOX70043.1;Parent=rna-gnl|WGS:LIRP|mrna.WN51_04560
KQ435878.1	Genbank	CDS	2747063	2747739	.	-	0	Name=KOX70043.1;ID=cds-KOX70043.1;Dbxref=InterPro:IPR013057%2CUniProtKB/Swiss-Prot:Q4KL91%2CNCBI_GP:KOX70043.1;Parent=rna-gnl|WGS:LIRP|mrna.WN51_04560
KQ435878.1	Genbank	CDS	2338762	2338826	.	-	0	Name=KOX69989.1;ID=cds-KOX69989.1;Dbxref=NCBI_GP:KOX69989.1;Parent=rna-gnl|WGS:LIRP|mrna.WN51_04504
KQ435878.1	Genbank	CDS	2326210	2326264	.	-	0	Name=KOX69989.1;ID=cds-KOX69989.1;Dbxref=NCBI_GP:KOX69989.1;Parent=rna-gnl|WGS:LIRP|mrna.WN51_04504
KQ435878.1	Genbank	CDS	2314488	2314571	.	-	0	Name=KOX69989.1;ID=cds-KOX69989.1;Dbxref=NCBI_GP:KOX69989.1;Parent=rna-gnl|WGS:LIRP|mrna.WN51_04504
KQ435878.1	Genbank	CDS	2303941	2303977	.	-	0	Name=KOX69989.1;ID=cds-KOX69989.1;Dbxref=NCBI_GP:KOX69989.1;Parent=rna-gnl|WGS:LIRP|mrna.WN51_04504
KQ435878.1	Genbank	CDS	2297777	2298019	.	-	0	Name=KOX69989.1;ID=cds-KOX69989.1;Dbxref=NCBI_GP:KOX69989.1;Parent=rna-gnl|WGS:LIRP|mrna.WN51_04504
KQ435878.1	Genbank	CDS	2296020	2296114	.	-	0	Name=KOX69989.1;ID=cds-KOX69989.1;Dbxref=NCBI_GP:KOX69989.1;Parent=rna-gnl|WGS:LIRP|mrna.WN51_04504
KQ435878.1	Genbank	CDS	2294356	2294385	.	-	0	Name=KOX69989.1;ID=cds-KOX69989.1;Dbxref=NCBI_GP:KOX69989.1;Parent=rna-gnl|WGS:LIRP|mrna.WN51_04504
KQ435878.1	Genbank	CDS	2291991	2292182	.	-	0	Name=KOX69989.1;ID=cds-KOX69989.1;Dbxref=NCBI_GP:KOX69989.1;Parent=rna-gnl|WGS:LIRP|mrna.WN51_04504
KQ435878.1	Genbank	CDS	2288467	2288505	.	-	0	Name=KOX69989.1;ID=cds-KOX69989.1;Dbxref=NCBI_GP:KOX69989.1;Parent=rna-gnl|WGS:LIRP|mrna.WN51_04504
KQ435878.1	Genbank	CDS	2286720	2286794	.	-	0	Name=KOX69989.1;ID=cds-KOX69989.1;Dbxref=NCBI_GP:KOX69989.1;Parent=rna-gnl|WGS:LIRP|mrna.WN51_04504
KQ435878.1	Genbank	CDS	2280304	2280422	.	-	0	Name=KOX69989.1;ID=cds-KOX69989.1;Dbxref=NCBI_GP:KOX69989.1;Parent=rna-gnl|WGS:LIRP|mrna.WN51_04504
KQ435878.1	Genbank	CDS	2279955	2280027	.	-	0	Name=KOX69989.1;ID=cds-KOX69989.1;Dbxref=NCBI_GP:KOX69989.1;Parent=rna-gnl|WGS:LIRP|mrna.WN51_04504
KQ435878.1	Genbank	exon	2278667	2279117	.	-	.	ID=exon-gnl|WGS:LIRP|mrna.WN51_04502-1;Parent=rna-gnl|WGS:LIRP|mrna.WN51_04502
KQ435878.1	Genbank	exon	2278230	2278485	.	-	.	ID=exon-gnl|WGS:LIRP|mrna.WN51_04502-2;Parent=rna-gnl|WGS:LIRP|mrna.WN51_04502
KQ435878.1	Genbank	exon	2277961	2278137	.	-	.	ID=exon-gnl|WGS:LIRP|mrna.WN51_04502-3;Parent=rna-gnl|WGS:LIRP|mrna.WN51_04502
KQ435878.1	Genbank	exon	2277662	2277824	.	-	.	ID=exon-gnl|WGS:LIRP|mrna.WN51_04502-4;Parent=rna-gnl|WGS:LIRP|mrna.WN51_04502
KQ435878.1	Genbank	exon	2275996	2276046	.	-	.	ID=exon-gnl|WGS:LIRP|mrna.WN51_04502-5;Parent=rna-gnl|WGS:LIRP|mrna.WN51_04502
KQ435878.1	Genbank	exon	2241001	2241410	.	-	.	ID=exon-gnl|WGS:LIRP|mrna.WN51_04492-1;Parent=rna-gnl|WGS:LIRP|mrna.WN51_04492
KQ435878.1	Genbank	exon	2229611	2229937	.	-	.	ID=exon-gnl|WGS:LIRP|mrna.WN51_04492-8;Parent=rna-gnl|WGS:LIRP|mrna.WN51_04492
KQ435878.1	Genbank	exon	2236926	2237147	.	-	.	ID=exon-gnl|WGS:LIRP|mrna.WN51_04492-6;Parent=rna-gnl|WGS:LIRP|mrna.WN51_04492
KQ435878.1	Genbank	exon	2236751	2236855	.	-	.	ID=exon-gnl|WGS:LIRP|mrna.WN51_04492-7;Parent=rna-gnl|WGS:LIRP|mrna.WN51_04492
KQ435878.1	Genbank	exon	2237567	2237761	.	-	.	ID=exon-gnl|WGS:LIRP|mrna.WN51_04492-4;Parent=rna-gnl|WGS:LIRP|mrna.WN51_04492
KQ435878.1	Genbank	exon	2237243	2237471	.	-	.	ID=exon-gnl|WGS:LIRP|mrna.WN51_04492-5;Parent=rna-gnl|WGS:LIRP|mrna.WN51_04492
KQ435878.1	Genbank	exon	2238228	2238540	.	-	.	ID=exon-gnl|WGS:LIRP|mrna.WN51_04492-2;Parent=rna-gnl|WGS:LIRP|mrna.WN51_04492
KQ435878.1	Genbank	exon	2237846	2238138	.	-	.	ID=exon-gnl|WGS:LIRP|mrna.WN51_04492-3;Parent=rna-gnl|WGS:LIRP|mrna.WN51_04492
KQ435878.1	Genbank	exon	25440	25581	.	-	.	ID=exon-gnl|WGS:LIRP|mrna.WN51_04408-1;Parent=rna-gnl|WGS:LIRP|mrna.WN51_04408
KQ435878.1	Genbank	exon	25038	25360	.	-	.	ID=exon-gnl|WGS:LIRP|mrna.WN51_04408-2;Parent=rna-gnl|WGS:LIRP|mrna.WN51_04408
KQ435878.1	Genbank	CDS	2745107	2745178	.	-	0	Name=KOX70042.1;ID=cds-KOX70042.1;Dbxref=InterPro:IPR001017%2CUniProtKB/Swiss-Prot:P52899%2CNCBI_GP:KOX70042.1;Ontology_term=GO:0008152%2CGO:0016624;Parent=rna-gnl|WGS:LIRP|mrna.WN51_04559
KQ435878.1	Genbank	CDS	2744811	2745029	.	-	0	Name=KOX70042.1;ID=cds-KOX70042.1;Dbxref=InterPro:IPR001017%2CUniProtKB/Swiss-Prot:P52899%2CNCBI_GP:KOX70042.1;Ontology_term=GO:0008152%2CGO:0016624;Parent=rna-gnl|WGS:LIRP|mrna.WN51_04559
KQ435878.1	Genbank	CDS	2744494	2744742	.	-	0	Name=KOX70042.1;ID=cds-KOX70042.1;Dbxref=InterPro:IPR001017%2CUniProtKB/Swiss-Prot:P52899%2CNCBI_GP:KOX70042.1;Ontology_term=GO:0008152%2CGO:0016624;Parent=rna-gnl|WGS:LIRP|mrna.WN51_04559
KQ435878.1	Genbank	CDS	2744177	2744425	.	-	0	Name=KOX70042.1;ID=cds-KOX70042.1;Dbxref=InterPro:IPR001017%2CUniProtKB/Swiss-Prot:P52899%2CNCBI_GP:KOX70042.1;Ontology_term=GO:0008152%2CGO:0016624;Parent=rna-gnl|WGS:LIRP|mrna.WN51_04559
KQ435878.1	Genbank	CDS	2743921	2744106	.	-	0	Name=KOX70042.1;ID=cds-KOX70042.1;Dbxref=InterPro:IPR001017%2CUniProtKB/Swiss-Prot:P52899%2CNCBI_GP:KOX70042.1;Ontology_term=GO:0008152%2CGO:0016624;Parent=rna-gnl|WGS:LIRP|mrna.WN51_04559
KQ435878.1	Genbank	CDS	2278667	2279117	.	-	0	Name=KOX69987.1;ID=cds-KOX69987.1;Dbxref=InterPro:IPR013861%2CUniProtKB/Swiss-Prot:A4FUB8%2CNCBI_GP:KOX69987.1;Parent=rna-gnl|WGS:LIRP|mrna.WN51_04502
KQ435878.1	Genbank	CDS	2278230	2278485	.	-	0	Name=KOX69987.1;ID=cds-KOX69987.1;Dbxref=InterPro:IPR013861%2CUniProtKB/Swiss-Prot:A4FUB8%2CNCBI_GP:KOX69987.1;Parent=rna-gnl|WGS:LIRP|mrna.WN51_04502
KQ435878.1	Genbank	CDS	2277961	2278137	.	-	0	Name=KOX69987.1;ID=cds-KOX69987.1;Dbxref=InterPro:IPR013861%2CUniProtKB/Swiss-Prot:A4FUB8%2CNCBI_GP:KOX69987.1;Parent=rna-gnl|WGS:LIRP|mrna.WN51_04502
KQ435878.1	Genbank	CDS	2277662	2277824	.	-	0	Name=KOX69987.1;ID=cds-KOX69987.1;Dbxref=InterPro:IPR013861%2CUniProtKB/Swiss-Prot:A4FUB8%2CNCBI_GP:KOX69987.1;Parent=rna-gnl|WGS:LIRP|mrna.WN51_04502
KQ435878.1	Genbank	CDS	2275996	2276046	.	-	0	Name=KOX69987.1;ID=cds-KOX69987.1;Dbxref=InterPro:IPR013861%2CUniProtKB/Swiss-Prot:A4FUB8%2CNCBI_GP:KOX69987.1;Parent=rna-gnl|WGS:LIRP|mrna.WN51_04502
KQ435878.1	Genbank	exon	1677828	1677863	.	-	.	ID=exon-gnl|WGS:LIRP|mrna.WN51_04472-20;Parent=rna-gnl|WGS:LIRP|mrna.WN51_04472
KQ435878.1	Genbank	exon	1703827	1703875	.	-	.	ID=exon-gnl|WGS:LIRP|mrna.WN51_04472-11;Parent=rna-gnl|WGS:LIRP|mrna.WN51_04472
KQ435878.1	Genbank	exon	1698108	1698148	.	-	.	ID=exon-gnl|WGS:LIRP|mrna.WN51_04472-12;Parent=rna-gnl|WGS:LIRP|mrna.WN51_04472
KQ435878.1	Genbank	exon	1696716	1696772	.	-	.	ID=exon-gnl|WGS:LIRP|mrna.WN51_04472-13;Parent=rna-gnl|WGS:LIRP|mrna.WN51_04472
KQ435878.1	Genbank	exon	1690821	1690836	.	-	.	ID=exon-gnl|WGS:LIRP|mrna.WN51_04472-14;Parent=rna-gnl|WGS:LIRP|mrna.WN51_04472
KQ435878.1	Genbank	exon	1690214	1690361	.	-	.	ID=exon-gnl|WGS:LIRP|mrna.WN51_04472-15;Parent=rna-gnl|WGS:LIRP|mrna.WN51_04472
KQ435878.1	Genbank	exon	1689548	1689623	.	-	.	ID=exon-gnl|WGS:LIRP|mrna.WN51_04472-16;Parent=rna-gnl|WGS:LIRP|mrna.WN51_04472
KQ435878.1	Genbank	exon	1688429	1688550	.	-	.	ID=exon-gnl|WGS:LIRP|mrna.WN51_04472-17;Parent=rna-gnl|WGS:LIRP|mrna.WN51_04472
KQ435878.1	Genbank	exon	1684079	1684097	.	-	.	ID=exon-gnl|WGS:LIRP|mrna.WN51_04472-18;Parent=rna-gnl|WGS:LIRP|mrna.WN51_04472
KQ435878.1	Genbank	exon	1681214	1681292	.	-	.	ID=exon-gnl|WGS:LIRP|mrna.WN51_04472-19;Parent=rna-gnl|WGS:LIRP|mrna.WN51_04472
KQ435878.1	Genbank	exon	1706153	1706280	.	-	.	ID=exon-gnl|WGS:LIRP|mrna.WN51_04472-10;Parent=rna-gnl|WGS:LIRP|mrna.WN51_04472
KQ435878.1	Genbank	exon	1111689	1111750	.	+	.	ID=exon-gnl|WGS:LIRP|mrna.WN51_04447-20;Parent=rna-gnl|WGS:LIRP|mrna.WN51_04447
KQ435878.1	Genbank	exon	1030610	1030694	.	+	.	ID=exon-gnl|WGS:LIRP|mrna.WN51_04447-11;Parent=rna-gnl|WGS:LIRP|mrna.WN51_04447
KQ435878.1	Genbank	exon	1043972	1044133	.	+	.	ID=exon-gnl|WGS:LIRP|mrna.WN51_04447-12;Parent=rna-gnl|WGS:LIRP|mrna.WN51_04447
KQ435878.1	Genbank	exon	1056670	1056712	.	+	.	ID=exon-gnl|WGS:LIRP|mrna.WN51_04447-13;Parent=rna-gnl|WGS:LIRP|mrna.WN51_04447
KQ435878.1	Genbank	exon	1057604	1057659	.	+	.	ID=exon-gnl|WGS:LIRP|mrna.WN51_04447-14;Parent=rna-gnl|WGS:LIRP|mrna.WN51_04447
KQ435878.1	Genbank	exon	1067634	1067761	.	+	.	ID=exon-gnl|WGS:LIRP|mrna.WN51_04447-15;Parent=rna-gnl|WGS:LIRP|mrna.WN51_04447
KQ435878.1	Genbank	CDS	2742911	2743071	.	-	0	Name=KOX70041.1;ID=cds-KOX70041.1;Dbxref=NCBI_GP:KOX70041.1;Parent=rna-gnl|WGS:LIRP|mrna.WN51_04558
KQ435878.1	Genbank	CDS	2742363	2742485	.	-	0	Name=KOX70041.1;ID=cds-KOX70041.1;Dbxref=NCBI_GP:KOX70041.1;Parent=rna-gnl|WGS:LIRP|mrna.WN51_04558
KQ435878.1	Genbank	CDS	2742112	2742289	.	-	0	Name=KOX70041.1;ID=cds-KOX70041.1;Dbxref=NCBI_GP:KOX70041.1;Parent=rna-gnl|WGS:LIRP|mrna.WN51_04558
KQ435878.1	Genbank	exon	1069883	1069998	.	+	.	ID=exon-gnl|WGS:LIRP|mrna.WN51_04447-16;Parent=rna-gnl|WGS:LIRP|mrna.WN51_04447
KQ435878.1	Genbank	exon	1081012	1081127	.	+	.	ID=exon-gnl|WGS:LIRP|mrna.WN51_04447-17;Parent=rna-gnl|WGS:LIRP|mrna.WN51_04447
KQ435878.1	Genbank	exon	1104928	1105041	.	+	.	ID=exon-gnl|WGS:LIRP|mrna.WN51_04447-18;Parent=rna-gnl|WGS:LIRP|mrna.WN51_04447
KQ435878.1	Genbank	exon	1018072	1018163	.	+	.	ID=exon-gnl|WGS:LIRP|mrna.WN51_04447-10;Parent=rna-gnl|WGS:LIRP|mrna.WN51_04447
KQ435878.1	Genbank	exon	1110770	1110824	.	+	.	ID=exon-gnl|WGS:LIRP|mrna.WN51_04447-19;Parent=rna-gnl|WGS:LIRP|mrna.WN51_04447
KQ435878.1	Genbank	CDS	2279713	2279809	.	+	0	Name=KOX69988.1;ID=cds-KOX69988.1;Dbxref=InterPro:IPR001781%2CUniProtKB/Swiss-Prot:Q05158%2CNCBI_GP:KOX69988.1;Ontology_term=GO:0008270;Parent=rna-gnl|WGS:LIRP|mrna.WN51_04503
KQ435878.1	Genbank	CDS	2279941	2280331	.	+	0	Name=KOX69988.1;ID=cds-KOX69988.1;Dbxref=InterPro:IPR001781%2CUniProtKB/Swiss-Prot:Q05158%2CNCBI_GP:KOX69988.1;Ontology_term=GO:0008270;Parent=rna-gnl|WGS:LIRP|mrna.WN51_04503
KQ435878.1	Genbank	CDS	2280472	2280612	.	+	0	Name=KOX69988.1;ID=cds-KOX69988.1;Dbxref=InterPro:IPR001781%2CUniProtKB/Swiss-Prot:Q05158%2CNCBI_GP:KOX69988.1;Ontology_term=GO:0008270;Parent=rna-gnl|WGS:LIRP|mrna.WN51_04503
KQ435878.1	Genbank	CDS	2280949	2281637	.	+	0	Name=KOX69988.1;ID=cds-KOX69988.1;Dbxref=InterPro:IPR001781%2CUniProtKB/Swiss-Prot:Q05158%2CNCBI_GP:KOX69988.1;Ontology_term=GO:0008270;Parent=rna-gnl|WGS:LIRP|mrna.WN51_04503
KQ435878.1	Genbank	CDS	2281802	2282174	.	+	0	Name=KOX69988.1;ID=cds-KOX69988.1;Dbxref=InterPro:IPR001781%2CUniProtKB/Swiss-Prot:Q05158%2CNCBI_GP:KOX69988.1;Ontology_term=GO:0008270;Parent=rna-gnl|WGS:LIRP|mrna.WN51_04503
KQ435878.1	Genbank	CDS	2282295	2282460	.	+	0	Name=KOX69988.1;ID=cds-KOX69988.1;Dbxref=InterPro:IPR001781%2CUniProtKB/Swiss-Prot:Q05158%2CNCBI_GP:KOX69988.1;Ontology_term=GO:0008270;Parent=rna-gnl|WGS:LIRP|mrna.WN51_04503
KQ435878.1	Genbank	CDS	2282548	2282656	.	+	0	Name=KOX69988.1;ID=cds-KOX69988.1;Dbxref=InterPro:IPR001781%2CUniProtKB/Swiss-Prot:Q05158%2CNCBI_GP:KOX69988.1;Ontology_term=GO:0008270;Parent=rna-gnl|WGS:LIRP|mrna.WN51_04503
KQ435878.1	Genbank	CDS	2282753	2282829	.	+	0	Name=KOX69988.1;ID=cds-KOX69988.1;Dbxref=InterPro:IPR001781%2CUniProtKB/Swiss-Prot:Q05158%2CNCBI_GP:KOX69988.1;Ontology_term=GO:0008270;Parent=rna-gnl|WGS:LIRP|mrna.WN51_04503
KQ435878.1	Genbank	exon	2272477	2272590	.	-	.	ID=exon-gnl|WGS:LIRP|mrna.WN51_04500-1;Parent=rna-gnl|WGS:LIRP|mrna.WN51_04500
KQ435878.1	Genbank	exon	2271679	2272303	.	-	.	ID=exon-gnl|WGS:LIRP|mrna.WN51_04500-2;Parent=rna-gnl|WGS:LIRP|mrna.WN51_04500
KQ435878.1	Genbank	exon	2271515	2271565	.	-	.	ID=exon-gnl|WGS:LIRP|mrna.WN51_04500-3;Parent=rna-gnl|WGS:LIRP|mrna.WN51_04500
KQ435878.1	Genbank	exon	2271282	2271421	.	-	.	ID=exon-gnl|WGS:LIRP|mrna.WN51_04500-4;Parent=rna-gnl|WGS:LIRP|mrna.WN51_04500
KQ435878.1	Genbank	exon	2271022	2271208	.	-	.	ID=exon-gnl|WGS:LIRP|mrna.WN51_04500-5;Parent=rna-gnl|WGS:LIRP|mrna.WN51_04500
KQ435878.1	Genbank	exon	2270818	2270949	.	-	.	ID=exon-gnl|WGS:LIRP|mrna.WN51_04500-6;Parent=rna-gnl|WGS:LIRP|mrna.WN51_04500
KQ435878.1	Genbank	exon	2270605	2270749	.	-	.	ID=exon-gnl|WGS:LIRP|mrna.WN51_04500-7;Parent=rna-gnl|WGS:LIRP|mrna.WN51_04500
KQ435878.1	Genbank	exon	2270382	2270522	.	-	.	ID=exon-gnl|WGS:LIRP|mrna.WN51_04500-8;Parent=rna-gnl|WGS:LIRP|mrna.WN51_04500
KQ435878.1	Genbank	exon	2270199	2270313	.	-	.	ID=exon-gnl|WGS:LIRP|mrna.WN51_04500-9;Parent=rna-gnl|WGS:LIRP|mrna.WN51_04500
KQ435878.1	Genbank	exon	2052715	2052850	.	+	.	ID=exon-gnl|WGS:LIRP|mrna.WN51_04490-2;Parent=rna-gnl|WGS:LIRP|mrna.WN51_04490
KQ435878.1	Genbank	exon	2057856	2057950	.	+	.	ID=exon-gnl|WGS:LIRP|mrna.WN51_04490-3;Parent=rna-gnl|WGS:LIRP|mrna.WN51_04490
KQ435878.1	Genbank	exon	2050701	2050733	.	+	.	ID=exon-gnl|WGS:LIRP|mrna.WN51_04490-1;Parent=rna-gnl|WGS:LIRP|mrna.WN51_04490
KQ435878.1	Genbank	exon	2072801	2072868	.	+	.	ID=exon-gnl|WGS:LIRP|mrna.WN51_04490-8;Parent=rna-gnl|WGS:LIRP|mrna.WN51_04490
KQ435878.1	Genbank	exon	2075739	2075946	.	+	.	ID=exon-gnl|WGS:LIRP|mrna.WN51_04490-9;Parent=rna-gnl|WGS:LIRP|mrna.WN51_04490
KQ435878.1	Genbank	exon	2066625	2066712	.	+	.	ID=exon-gnl|WGS:LIRP|mrna.WN51_04490-6;Parent=rna-gnl|WGS:LIRP|mrna.WN51_04490
KQ435878.1	Genbank	exon	2070079	2070192	.	+	.	ID=exon-gnl|WGS:LIRP|mrna.WN51_04490-7;Parent=rna-gnl|WGS:LIRP|mrna.WN51_04490
KQ435878.1	Genbank	exon	2060014	2060148	.	+	.	ID=exon-gnl|WGS:LIRP|mrna.WN51_04490-4;Parent=rna-gnl|WGS:LIRP|mrna.WN51_04490
KQ435878.1	Genbank	exon	2063518	2063693	.	+	.	ID=exon-gnl|WGS:LIRP|mrna.WN51_04490-5;Parent=rna-gnl|WGS:LIRP|mrna.WN51_04490
KQ435878.1	Genbank	exon	19296	19376	.	+	.	ID=exon-gnl|WGS:LIRP|mrna.WN51_04406-5;Parent=rna-gnl|WGS:LIRP|mrna.WN51_04406
KQ435878.1	Genbank	exon	14288	14362	.	+	.	ID=exon-gnl|WGS:LIRP|mrna.WN51_04406-3;Parent=rna-gnl|WGS:LIRP|mrna.WN51_04406
KQ435878.1	Genbank	exon	17464	17505	.	+	.	ID=exon-gnl|WGS:LIRP|mrna.WN51_04406-4;Parent=rna-gnl|WGS:LIRP|mrna.WN51_04406
KQ435878.1	Genbank	exon	1994	2198	.	+	.	ID=exon-gnl|WGS:LIRP|mrna.WN51_04406-1;Parent=rna-gnl|WGS:LIRP|mrna.WN51_04406
KQ435878.1	Genbank	exon	2821	2888	.	+	.	ID=exon-gnl|WGS:LIRP|mrna.WN51_04406-2;Parent=rna-gnl|WGS:LIRP|mrna.WN51_04406
KQ435878.1	Genbank	CDS	2735177	2735413	.	+	0	Name=KOX70040.1;ID=cds-KOX70040.1;Dbxref=InterPro:IPR003689%2CUniProtKB/Swiss-Prot:Q9NP94%2CNCBI_GP:KOX70040.1;Ontology_term=GO:0016020%2CGO:0030001%2CGO:0055085%2CGO:0046873;Parent=rna-gnl|WGS:LIRP|mrna.WN51_04557
KQ435878.1	Genbank	CDS	2735867	2736152	.	+	0	Name=KOX70040.1;ID=cds-KOX70040.1;Dbxref=InterPro:IPR003689%2CUniProtKB/Swiss-Prot:Q9NP94%2CNCBI_GP:KOX70040.1;Ontology_term=GO:0016020%2CGO:0030001%2CGO:0055085%2CGO:0046873;Parent=rna-gnl|WGS:LIRP|mrna.WN51_04557
KQ435878.1	Genbank	CDS	2736243	2736992	.	+	0	Name=KOX70040.1;ID=cds-KOX70040.1;Dbxref=InterPro:IPR003689%2CUniProtKB/Swiss-Prot:Q9NP94%2CNCBI_GP:KOX70040.1;Ontology_term=GO:0016020%2CGO:0030001%2CGO:0055085%2CGO:0046873;Parent=rna-gnl|WGS:LIRP|mrna.WN51_04557
KQ435878.1	Genbank	CDS	2739719	2740014	.	+	0	Name=KOX70040.1;ID=cds-KOX70040.1;Dbxref=InterPro:IPR003689%2CUniProtKB/Swiss-Prot:Q9NP94%2CNCBI_GP:KOX70040.1;Ontology_term=GO:0016020%2CGO:0030001%2CGO:0055085%2CGO:0046873;Parent=rna-gnl|WGS:LIRP|mrna.WN51_04557
KQ435878.1	Genbank	CDS	2272477	2272590	.	-	0	Name=KOX69985.1;ID=cds-KOX69985.1;Dbxref=InterPro:IPR007603%2CUniProtKB/Swiss-Prot:Q7Q5R7%2CNCBI_GP:KOX69985.1;Parent=rna-gnl|WGS:LIRP|mrna.WN51_04500
KQ435878.1	Genbank	CDS	2271679	2272303	.	-	0	Name=KOX69985.1;ID=cds-KOX69985.1;Dbxref=InterPro:IPR007603%2CUniProtKB/Swiss-Prot:Q7Q5R7%2CNCBI_GP:KOX69985.1;Parent=rna-gnl|WGS:LIRP|mrna.WN51_04500
KQ435878.1	Genbank	CDS	2271515	2271565	.	-	0	Name=KOX69985.1;ID=cds-KOX69985.1;Dbxref=InterPro:IPR007603%2CUniProtKB/Swiss-Prot:Q7Q5R7%2CNCBI_GP:KOX69985.1;Parent=rna-gnl|WGS:LIRP|mrna.WN51_04500
KQ435878.1	Genbank	CDS	2271282	2271421	.	-	0	Name=KOX69985.1;ID=cds-KOX69985.1;Dbxref=InterPro:IPR007603%2CUniProtKB/Swiss-Prot:Q7Q5R7%2CNCBI_GP:KOX69985.1;Parent=rna-gnl|WGS:LIRP|mrna.WN51_04500
KQ435878.1	Genbank	CDS	2271022	2271208	.	-	0	Name=KOX69985.1;ID=cds-KOX69985.1;Dbxref=InterPro:IPR007603%2CUniProtKB/Swiss-Prot:Q7Q5R7%2CNCBI_GP:KOX69985.1;Parent=rna-gnl|WGS:LIRP|mrna.WN51_04500
KQ435878.1	Genbank	CDS	2270818	2270949	.	-	0	Name=KOX69985.1;ID=cds-KOX69985.1;Dbxref=InterPro:IPR007603%2CUniProtKB/Swiss-Prot:Q7Q5R7%2CNCBI_GP:KOX69985.1;Parent=rna-gnl|WGS:LIRP|mrna.WN51_04500
KQ435878.1	Genbank	CDS	2270605	2270749	.	-	0	Name=KOX69985.1;ID=cds-KOX69985.1;Dbxref=InterPro:IPR007603%2CUniProtKB/Swiss-Prot:Q7Q5R7%2CNCBI_GP:KOX69985.1;Parent=rna-gnl|WGS:LIRP|mrna.WN51_04500
KQ435878.1	Genbank	CDS	2270382	2270522	.	-	0	Name=KOX69985.1;ID=cds-KOX69985.1;Dbxref=InterPro:IPR007603%2CUniProtKB/Swiss-Prot:Q7Q5R7%2CNCBI_GP:KOX69985.1;Parent=rna-gnl|WGS:LIRP|mrna.WN51_04500
KQ435878.1	Genbank	CDS	2270199	2270313	.	-	0	Name=KOX69985.1;ID=cds-KOX69985.1;Dbxref=InterPro:IPR007603%2CUniProtKB/Swiss-Prot:Q7Q5R7%2CNCBI_GP:KOX69985.1;Parent=rna-gnl|WGS:LIRP|mrna.WN51_04500
KQ435878.1	Genbank	CDS	2269849	2270070	.	-	0	Name=KOX69985.1;ID=cds-KOX69985.1;Dbxref=InterPro:IPR007603%2CUniProtKB/Swiss-Prot:Q7Q5R7%2CNCBI_GP:KOX69985.1;Parent=rna-gnl|WGS:LIRP|mrna.WN51_04500
KQ435878.1	Genbank	CDS	2269619	2269771	.	-	0	Name=KOX69985.1;ID=cds-KOX69985.1;Dbxref=InterPro:IPR007603%2CUniProtKB/Swiss-Prot:Q7Q5R7%2CNCBI_GP:KOX69985.1;Parent=rna-gnl|WGS:LIRP|mrna.WN51_04500
KQ435878.1	Genbank	exon	2656690	2656948	.	+	.	ID=exon-gnl|WGS:LIRP|mrna.WN51_04549-3;Parent=rna-gnl|WGS:LIRP|mrna.WN51_04549
KQ435878.1	Genbank	exon	2657070	2657238	.	+	.	ID=exon-gnl|WGS:LIRP|mrna.WN51_04549-4;Parent=rna-gnl|WGS:LIRP|mrna.WN51_04549
KQ435878.1	Genbank	exon	2656116	2656258	.	+	.	ID=exon-gnl|WGS:LIRP|mrna.WN51_04549-1;Parent=rna-gnl|WGS:LIRP|mrna.WN51_04549
KQ435878.1	Genbank	exon	2656321	2656609	.	+	.	ID=exon-gnl|WGS:LIRP|mrna.WN51_04549-2;Parent=rna-gnl|WGS:LIRP|mrna.WN51_04549
KQ435878.1	Genbank	exon	2657943	2658124	.	+	.	ID=exon-gnl|WGS:LIRP|mrna.WN51_04549-7;Parent=rna-gnl|WGS:LIRP|mrna.WN51_04549
KQ435878.1	Genbank	exon	2658206	2658342	.	+	.	ID=exon-gnl|WGS:LIRP|mrna.WN51_04549-8;Parent=rna-gnl|WGS:LIRP|mrna.WN51_04549
KQ435878.1	Genbank	exon	2657331	2657564	.	+	.	ID=exon-gnl|WGS:LIRP|mrna.WN51_04549-5;Parent=rna-gnl|WGS:LIRP|mrna.WN51_04549
KQ435878.1	Genbank	exon	2657642	2657856	.	+	.	ID=exon-gnl|WGS:LIRP|mrna.WN51_04549-6;Parent=rna-gnl|WGS:LIRP|mrna.WN51_04549
KQ435878.1	Genbank	exon	2658423	2658540	.	+	.	ID=exon-gnl|WGS:LIRP|mrna.WN51_04549-9;Parent=rna-gnl|WGS:LIRP|mrna.WN51_04549
KQ435878.1	Genbank	CDS	2273461	2273562	.	+	0	Name=KOX69986.1;ID=cds-KOX69986.1;Dbxref=InterPro:IPR001841%2CUniProtKB/Swiss-Prot:Q9JIY2%2CNCBI_GP:KOX69986.1;Ontology_term=GO:0005515%2CGO:0008270;Parent=rna-gnl|WGS:LIRP|mrna.WN51_04501
KQ435878.1	Genbank	CDS	2273664	2273975	.	+	0	Name=KOX69986.1;ID=cds-KOX69986.1;Dbxref=InterPro:IPR001841%2CUniProtKB/Swiss-Prot:Q9JIY2%2CNCBI_GP:KOX69986.1;Ontology_term=GO:0005515%2CGO:0008270;Parent=rna-gnl|WGS:LIRP|mrna.WN51_04501
KQ435878.1	Genbank	CDS	2274161	2274349	.	+	0	Name=KOX69986.1;ID=cds-KOX69986.1;Dbxref=InterPro:IPR001841%2CUniProtKB/Swiss-Prot:Q9JIY2%2CNCBI_GP:KOX69986.1;Ontology_term=GO:0005515%2CGO:0008270;Parent=rna-gnl|WGS:LIRP|mrna.WN51_04501
KQ435878.1	Genbank	CDS	2274432	2275121	.	+	0	Name=KOX69986.1;ID=cds-KOX69986.1;Dbxref=InterPro:IPR001841%2CUniProtKB/Swiss-Prot:Q9JIY2%2CNCBI_GP:KOX69986.1;Ontology_term=GO:0005515%2CGO:0008270;Parent=rna-gnl|WGS:LIRP|mrna.WN51_04501
KQ435878.1	Genbank	exon	2785649	2785897	.	+	.	ID=exon-gnl|WGS:LIRP|mrna.WN51_04569-14;Parent=rna-gnl|WGS:LIRP|mrna.WN51_04569
KQ435878.1	Genbank	exon	2785980	2786266	.	+	.	ID=exon-gnl|WGS:LIRP|mrna.WN51_04569-15;Parent=rna-gnl|WGS:LIRP|mrna.WN51_04569
KQ435878.1	Genbank	exon	2784893	2785151	.	+	.	ID=exon-gnl|WGS:LIRP|mrna.WN51_04569-12;Parent=rna-gnl|WGS:LIRP|mrna.WN51_04569
KQ435878.1	Genbank	exon	2785241	2785509	.	+	.	ID=exon-gnl|WGS:LIRP|mrna.WN51_04569-13;Parent=rna-gnl|WGS:LIRP|mrna.WN51_04569
KQ435878.1	Genbank	exon	2786378	2786621	.	+	.	ID=exon-gnl|WGS:LIRP|mrna.WN51_04569-16;Parent=rna-gnl|WGS:LIRP|mrna.WN51_04569
KQ435878.1	Genbank	exon	2783919	2784179	.	+	.	ID=exon-gnl|WGS:LIRP|mrna.WN51_04569-10;Parent=rna-gnl|WGS:LIRP|mrna.WN51_04569
KQ435878.1	Genbank	exon	2784693	2784826	.	+	.	ID=exon-gnl|WGS:LIRP|mrna.WN51_04569-11;Parent=rna-gnl|WGS:LIRP|mrna.WN51_04569
KQ435878.1	Genbank	CDS	1830195	1830241	.	-	0	Name=KOX69970.1;ID=cds-KOX69970.1;Dbxref=UniProtKB/Swiss-Prot:O14513%2CNCBI_GP:KOX69970.1;Parent=rna-gnl|WGS:LIRP|mrna.WN51_04485
KQ435878.1	Genbank	CDS	1817228	1817509	.	-	0	Name=KOX69970.1;ID=cds-KOX69970.1;Dbxref=UniProtKB/Swiss-Prot:O14513%2CNCBI_GP:KOX69970.1;Parent=rna-gnl|WGS:LIRP|mrna.WN51_04485
KQ435878.1	Genbank	CDS	1815157	1815209	.	-	0	Name=KOX69970.1;ID=cds-KOX69970.1;Dbxref=UniProtKB/Swiss-Prot:O14513%2CNCBI_GP:KOX69970.1;Parent=rna-gnl|WGS:LIRP|mrna.WN51_04485
KQ435878.1	Genbank	CDS	1812692	1812795	.	-	0	Name=KOX69970.1;ID=cds-KOX69970.1;Dbxref=UniProtKB/Swiss-Prot:O14513%2CNCBI_GP:KOX69970.1;Parent=rna-gnl|WGS:LIRP|mrna.WN51_04485
KQ435878.1	Genbank	CDS	1809805	1809895	.	-	0	Name=KOX69970.1;ID=cds-KOX69970.1;Dbxref=UniProtKB/Swiss-Prot:O14513%2CNCBI_GP:KOX69970.1;Parent=rna-gnl|WGS:LIRP|mrna.WN51_04485
KQ435878.1	Genbank	CDS	1808331	1808451	.	-	0	Name=KOX69970.1;ID=cds-KOX69970.1;Dbxref=UniProtKB/Swiss-Prot:O14513%2CNCBI_GP:KOX69970.1;Parent=rna-gnl|WGS:LIRP|mrna.WN51_04485
KQ435878.1	Genbank	CDS	1807067	1807103	.	-	0	Name=KOX69970.1;ID=cds-KOX69970.1;Dbxref=UniProtKB/Swiss-Prot:O14513%2CNCBI_GP:KOX69970.1;Parent=rna-gnl|WGS:LIRP|mrna.WN51_04485
KQ435878.1	Genbank	CDS	1806635	1806883	.	-	0	Name=KOX69970.1;ID=cds-KOX69970.1;Dbxref=UniProtKB/Swiss-Prot:O14513%2CNCBI_GP:KOX69970.1;Parent=rna-gnl|WGS:LIRP|mrna.WN51_04485
KQ435878.1	Genbank	CDS	1805691	1805955	.	-	0	Name=KOX69970.1;ID=cds-KOX69970.1;Dbxref=UniProtKB/Swiss-Prot:O14513%2CNCBI_GP:KOX69970.1;Parent=rna-gnl|WGS:LIRP|mrna.WN51_04485
KQ435878.1	Genbank	CDS	1804878	1805331	.	-	0	Name=KOX69970.1;ID=cds-KOX69970.1;Dbxref=UniProtKB/Swiss-Prot:O14513%2CNCBI_GP:KOX69970.1;Parent=rna-gnl|WGS:LIRP|mrna.WN51_04485
KQ435878.1	Genbank	CDS	1804415	1804679	.	-	0	Name=KOX69970.1;ID=cds-KOX69970.1;Dbxref=UniProtKB/Swiss-Prot:O14513%2CNCBI_GP:KOX69970.1;Parent=rna-gnl|WGS:LIRP|mrna.WN51_04485
KQ435878.1	Genbank	CDS	1803927	1804296	.	-	0	Name=KOX69970.1;ID=cds-KOX69970.1;Dbxref=UniProtKB/Swiss-Prot:O14513%2CNCBI_GP:KOX69970.1;Parent=rna-gnl|WGS:LIRP|mrna.WN51_04485
KQ435878.1	Genbank	CDS	1803439	1803722	.	-	0	Name=KOX69970.1;ID=cds-KOX69970.1;Dbxref=UniProtKB/Swiss-Prot:O14513%2CNCBI_GP:KOX69970.1;Parent=rna-gnl|WGS:LIRP|mrna.WN51_04485
KQ435878.1	Genbank	CDS	1803051	1803284	.	-	0	Name=KOX69970.1;ID=cds-KOX69970.1;Dbxref=UniProtKB/Swiss-Prot:O14513%2CNCBI_GP:KOX69970.1;Parent=rna-gnl|WGS:LIRP|mrna.WN51_04485
KQ435878.1	Genbank	CDS	1802767	1802917	.	-	0	Name=KOX69970.1;ID=cds-KOX69970.1;Dbxref=UniProtKB/Swiss-Prot:O14513%2CNCBI_GP:KOX69970.1;Parent=rna-gnl|WGS:LIRP|mrna.WN51_04485
KQ435878.1	Genbank	CDS	1802100	1802179	.	-	0	Name=KOX69970.1;ID=cds-KOX69970.1;Dbxref=UniProtKB/Swiss-Prot:O14513%2CNCBI_GP:KOX69970.1;Parent=rna-gnl|WGS:LIRP|mrna.WN51_04485
KQ435878.1	Genbank	exon	2641335	2641356	.	-	.	ID=exon-gnl|WGS:LIRP|mrna.WN51_04548-1;Parent=rna-gnl|WGS:LIRP|mrna.WN51_04548
KQ435878.1	Genbank	exon	2640739	2640887	.	-	.	ID=exon-gnl|WGS:LIRP|mrna.WN51_04548-3;Parent=rna-gnl|WGS:LIRP|mrna.WN51_04548
KQ435878.1	Genbank	exon	2640967	2641120	.	-	.	ID=exon-gnl|WGS:LIRP|mrna.WN51_04548-2;Parent=rna-gnl|WGS:LIRP|mrna.WN51_04548
KQ435878.1	Genbank	exon	2640014	2640109	.	-	.	ID=exon-gnl|WGS:LIRP|mrna.WN51_04548-5;Parent=rna-gnl|WGS:LIRP|mrna.WN51_04548
KQ435878.1	Genbank	exon	2640433	2640660	.	-	.	ID=exon-gnl|WGS:LIRP|mrna.WN51_04548-4;Parent=rna-gnl|WGS:LIRP|mrna.WN51_04548
KQ435878.1	Genbank	exon	2638539	2638709	.	-	.	ID=exon-gnl|WGS:LIRP|mrna.WN51_04548-7;Parent=rna-gnl|WGS:LIRP|mrna.WN51_04548
KQ435878.1	Genbank	exon	2639266	2639361	.	-	.	ID=exon-gnl|WGS:LIRP|mrna.WN51_04548-6;Parent=rna-gnl|WGS:LIRP|mrna.WN51_04548
KQ435878.1	Genbank	exon	2637928	2638092	.	-	.	ID=exon-gnl|WGS:LIRP|mrna.WN51_04548-9;Parent=rna-gnl|WGS:LIRP|mrna.WN51_04548
KQ435878.1	Genbank	exon	2638385	2638408	.	-	.	ID=exon-gnl|WGS:LIRP|mrna.WN51_04548-8;Parent=rna-gnl|WGS:LIRP|mrna.WN51_04548
KQ435878.1	Genbank	CDS	1837768	1837841	.	+	0	Name=KOX69971.1;ID=cds-KOX69971.1;Dbxref=NCBI_GP:KOX69971.1;Parent=rna-gnl|WGS:LIRP|mrna.WN51_04486
KQ435878.1	Genbank	CDS	1853296	1853364	.	+	0	Name=KOX69971.1;ID=cds-KOX69971.1;Dbxref=NCBI_GP:KOX69971.1;Parent=rna-gnl|WGS:LIRP|mrna.WN51_04486
KQ435878.1	Genbank	CDS	1853432	1853497	.	+	0	Name=KOX69971.1;ID=cds-KOX69971.1;Dbxref=NCBI_GP:KOX69971.1;Parent=rna-gnl|WGS:LIRP|mrna.WN51_04486
KQ435878.1	Genbank	CDS	1853891	1853913	.	+	0	Name=KOX69971.1;ID=cds-KOX69971.1;Dbxref=NCBI_GP:KOX69971.1;Parent=rna-gnl|WGS:LIRP|mrna.WN51_04486
KQ435878.1	Genbank	CDS	1855240	1855600	.	+	0	Name=KOX69971.1;ID=cds-KOX69971.1;Dbxref=NCBI_GP:KOX69971.1;Parent=rna-gnl|WGS:LIRP|mrna.WN51_04486
KQ435878.1	Genbank	CDS	1857978	1858038	.	+	0	Name=KOX69971.1;ID=cds-KOX69971.1;Dbxref=NCBI_GP:KOX69971.1;Parent=rna-gnl|WGS:LIRP|mrna.WN51_04486
KQ435878.1	Genbank	exon	1119364	1119482	.	-	.	ID=exon-gnl|WGS:LIRP|mrna.WN51_04450-12;Parent=rna-gnl|WGS:LIRP|mrna.WN51_04450
KQ435878.1	Genbank	exon	1123076	1123206	.	-	.	ID=exon-gnl|WGS:LIRP|mrna.WN51_04450-11;Parent=rna-gnl|WGS:LIRP|mrna.WN51_04450
KQ435878.1	Genbank	exon	1126160	1129897	.	-	.	ID=exon-gnl|WGS:LIRP|mrna.WN51_04450-10;Parent=rna-gnl|WGS:LIRP|mrna.WN51_04450
KQ435878.1	Genbank	CDS	2710676	2710856	.	-	0	Name=KOX70039.1;ID=cds-KOX70039.1;Dbxref=InterPro:IPR001609%2CUniProtKB/Swiss-Prot:Q01989%2CNCBI_GP:KOX70039.1;Ontology_term=GO:0003774%2CGO:0005524%2CGO:0016459;Parent=rna-gnl|WGS:LIRP|mrna.WN51_04556
KQ435878.1	Genbank	CDS	2710267	2710340	.	-	0	Name=KOX70039.1;ID=cds-KOX70039.1;Dbxref=InterPro:IPR001609%2CUniProtKB/Swiss-Prot:Q01989%2CNCBI_GP:KOX70039.1;Ontology_term=GO:0003774%2CGO:0005524%2CGO:0016459;Parent=rna-gnl|WGS:LIRP|mrna.WN51_04556
KQ435878.1	Genbank	CDS	2709935	2710064	.	-	0	Name=KOX70039.1;ID=cds-KOX70039.1;Dbxref=InterPro:IPR001609%2CUniProtKB/Swiss-Prot:Q01989%2CNCBI_GP:KOX70039.1;Ontology_term=GO:0003774%2CGO:0005524%2CGO:0016459;Parent=rna-gnl|WGS:LIRP|mrna.WN51_04556
KQ435878.1	Genbank	CDS	2709701	2709865	.	-	0	Name=KOX70039.1;ID=cds-KOX70039.1;Dbxref=InterPro:IPR001609%2CUniProtKB/Swiss-Prot:Q01989%2CNCBI_GP:KOX70039.1;Ontology_term=GO:0003774%2CGO:0005524%2CGO:0016459;Parent=rna-gnl|WGS:LIRP|mrna.WN51_04556
KQ435878.1	Genbank	CDS	2709205	2709617	.	-	0	Name=KOX70039.1;ID=cds-KOX70039.1;Dbxref=InterPro:IPR001609%2CUniProtKB/Swiss-Prot:Q01989%2CNCBI_GP:KOX70039.1;Ontology_term=GO:0003774%2CGO:0005524%2CGO:0016459;Parent=rna-gnl|WGS:LIRP|mrna.WN51_04556
KQ435878.1	Genbank	CDS	2708602	2708861	.	-	0	Name=KOX70039.1;ID=cds-KOX70039.1;Dbxref=InterPro:IPR001609%2CUniProtKB/Swiss-Prot:Q01989%2CNCBI_GP:KOX70039.1;Ontology_term=GO:0003774%2CGO:0005524%2CGO:0016459;Parent=rna-gnl|WGS:LIRP|mrna.WN51_04556
KQ435878.1	Genbank	CDS	2708378	2708535	.	-	0	Name=KOX70039.1;ID=cds-KOX70039.1;Dbxref=InterPro:IPR001609%2CUniProtKB/Swiss-Prot:Q01989%2CNCBI_GP:KOX70039.1;Ontology_term=GO:0003774%2CGO:0005524%2CGO:0016459;Parent=rna-gnl|WGS:LIRP|mrna.WN51_04556
KQ435878.1	Genbank	CDS	2708092	2708256	.	-	0	Name=KOX70039.1;ID=cds-KOX70039.1;Dbxref=InterPro:IPR001609%2CUniProtKB/Swiss-Prot:Q01989%2CNCBI_GP:KOX70039.1;Ontology_term=GO:0003774%2CGO:0005524%2CGO:0016459;Parent=rna-gnl|WGS:LIRP|mrna.WN51_04556
KQ435878.1	Genbank	CDS	2707795	2708018	.	-	0	Name=KOX70039.1;ID=cds-KOX70039.1;Dbxref=InterPro:IPR001609%2CUniProtKB/Swiss-Prot:Q01989%2CNCBI_GP:KOX70039.1;Ontology_term=GO:0003774%2CGO:0005524%2CGO:0016459;Parent=rna-gnl|WGS:LIRP|mrna.WN51_04556
KQ435878.1	Genbank	CDS	2707432	2707623	.	-	0	Name=KOX70039.1;ID=cds-KOX70039.1;Dbxref=InterPro:IPR001609%2CUniProtKB/Swiss-Prot:Q01989%2CNCBI_GP:KOX70039.1;Ontology_term=GO:0003774%2CGO:0005524%2CGO:0016459;Parent=rna-gnl|WGS:LIRP|mrna.WN51_04556
KQ435878.1	Genbank	CDS	2706365	2707348	.	-	0	Name=KOX70039.1;ID=cds-KOX70039.1;Dbxref=InterPro:IPR001609%2CUniProtKB/Swiss-Prot:Q01989%2CNCBI_GP:KOX70039.1;Ontology_term=GO:0003774%2CGO:0005524%2CGO:0016459;Parent=rna-gnl|WGS:LIRP|mrna.WN51_04556
KQ435878.1	Genbank	CDS	2706120	2706259	.	-	0	Name=KOX70039.1;ID=cds-KOX70039.1;Dbxref=InterPro:IPR001609%2CUniProtKB/Swiss-Prot:Q01989%2CNCBI_GP:KOX70039.1;Ontology_term=GO:0003774%2CGO:0005524%2CGO:0016459;Parent=rna-gnl|WGS:LIRP|mrna.WN51_04556
KQ435878.1	Genbank	CDS	2705841	2705885	.	-	0	Name=KOX70039.1;ID=cds-KOX70039.1;Dbxref=InterPro:IPR001609%2CUniProtKB/Swiss-Prot:Q01989%2CNCBI_GP:KOX70039.1;Ontology_term=GO:0003774%2CGO:0005524%2CGO:0016459;Parent=rna-gnl|WGS:LIRP|mrna.WN51_04556
KQ435878.1	Genbank	CDS	2705426	2705546	.	-	0	Name=KOX70039.1;ID=cds-KOX70039.1;Dbxref=InterPro:IPR001609%2CUniProtKB/Swiss-Prot:Q01989%2CNCBI_GP:KOX70039.1;Ontology_term=GO:0003774%2CGO:0005524%2CGO:0016459;Parent=rna-gnl|WGS:LIRP|mrna.WN51_04556
KQ435878.1	Genbank	CDS	2705220	2705337	.	-	0	Name=KOX70039.1;ID=cds-KOX70039.1;Dbxref=InterPro:IPR001609%2CUniProtKB/Swiss-Prot:Q01989%2CNCBI_GP:KOX70039.1;Ontology_term=GO:0003774%2CGO:0005524%2CGO:0016459;Parent=rna-gnl|WGS:LIRP|mrna.WN51_04556
KQ435878.1	Genbank	CDS	2704919	2705134	.	-	0	Name=KOX70039.1;ID=cds-KOX70039.1;Dbxref=InterPro:IPR001609%2CUniProtKB/Swiss-Prot:Q01989%2CNCBI_GP:KOX70039.1;Ontology_term=GO:0003774%2CGO:0005524%2CGO:0016459;Parent=rna-gnl|WGS:LIRP|mrna.WN51_04556
KQ435878.1	Genbank	CDS	2704592	2704743	.	-	0	Name=KOX70039.1;ID=cds-KOX70039.1;Dbxref=InterPro:IPR001609%2CUniProtKB/Swiss-Prot:Q01989%2CNCBI_GP:KOX70039.1;Ontology_term=GO:0003774%2CGO:0005524%2CGO:0016459;Parent=rna-gnl|WGS:LIRP|mrna.WN51_04556
KQ435878.1	Genbank	exon	2615552	2615658	.	+	.	ID=exon-gnl|WGS:LIRP|mrna.WN51_04546-1;Parent=rna-gnl|WGS:LIRP|mrna.WN51_04546
KQ435878.1	Genbank	exon	2621052	2624964	.	+	.	ID=exon-gnl|WGS:LIRP|mrna.WN51_04546-3;Parent=rna-gnl|WGS:LIRP|mrna.WN51_04546
KQ435878.1	Genbank	exon	2615740	2615988	.	+	.	ID=exon-gnl|WGS:LIRP|mrna.WN51_04546-2;Parent=rna-gnl|WGS:LIRP|mrna.WN51_04546
KQ435878.1	Genbank	CDS	2688746	2688843	.	+	0	Name=KOX70038.1;ID=cds-KOX70038.1;Dbxref=InterPro:IPR000120%2CInterPro:IPR005301%2CInterPro:IPR023631%2CUniProtKB/Swiss-Prot:Q6GMR7%2CNCBI_GP:KOX70038.1;Ontology_term=GO:0016884;Parent=rna-gnl|WGS:LIRP|mrna.WN51_04555
KQ435878.1	Genbank	CDS	2688987	2689153	.	+	0	Name=KOX70038.1;ID=cds-KOX70038.1;Dbxref=InterPro:IPR000120%2CInterPro:IPR005301%2CInterPro:IPR023631%2CUniProtKB/Swiss-Prot:Q6GMR7%2CNCBI_GP:KOX70038.1;Ontology_term=GO:0016884;Parent=rna-gnl|WGS:LIRP|mrna.WN51_04555
KQ435878.1	Genbank	CDS	2689247	2689474	.	+	0	Name=KOX70038.1;ID=cds-KOX70038.1;Dbxref=InterPro:IPR000120%2CInterPro:IPR005301%2CInterPro:IPR023631%2CUniProtKB/Swiss-Prot:Q6GMR7%2CNCBI_GP:KOX70038.1;Ontology_term=GO:0016884;Parent=rna-gnl|WGS:LIRP|mrna.WN51_04555
KQ435878.1	Genbank	CDS	2692925	2692971	.	+	0	Name=KOX70038.1;ID=cds-KOX70038.1;Dbxref=InterPro:IPR000120%2CInterPro:IPR005301%2CInterPro:IPR023631%2CUniProtKB/Swiss-Prot:Q6GMR7%2CNCBI_GP:KOX70038.1;Ontology_term=GO:0016884;Parent=rna-gnl|WGS:LIRP|mrna.WN51_04555
KQ435878.1	Genbank	CDS	2696145	2696209	.	+	0	Name=KOX70038.1;ID=cds-KOX70038.1;Dbxref=InterPro:IPR000120%2CInterPro:IPR005301%2CInterPro:IPR023631%2CUniProtKB/Swiss-Prot:Q6GMR7%2CNCBI_GP:KOX70038.1;Ontology_term=GO:0016884;Parent=rna-gnl|WGS:LIRP|mrna.WN51_04555
KQ435878.1	Genbank	CDS	2698318	2698489	.	+	0	Name=KOX70038.1;ID=cds-KOX70038.1;Dbxref=InterPro:IPR000120%2CInterPro:IPR005301%2CInterPro:IPR023631%2CUniProtKB/Swiss-Prot:Q6GMR7%2CNCBI_GP:KOX70038.1;Ontology_term=GO:0016884;Parent=rna-gnl|WGS:LIRP|mrna.WN51_04555
KQ435878.1	Genbank	CDS	2699041	2699260	.	+	0	Name=KOX70038.1;ID=cds-KOX70038.1;Dbxref=InterPro:IPR000120%2CInterPro:IPR005301%2CInterPro:IPR023631%2CUniProtKB/Swiss-Prot:Q6GMR7%2CNCBI_GP:KOX70038.1;Ontology_term=GO:0016884;Parent=rna-gnl|WGS:LIRP|mrna.WN51_04555
KQ435878.1	Genbank	CDS	2700778	2700995	.	+	0	Name=KOX70038.1;ID=cds-KOX70038.1;Dbxref=InterPro:IPR000120%2CInterPro:IPR005301%2CInterPro:IPR023631%2CUniProtKB/Swiss-Prot:Q6GMR7%2CNCBI_GP:KOX70038.1;Ontology_term=GO:0016884;Parent=rna-gnl|WGS:LIRP|mrna.WN51_04555
KQ435878.1	Genbank	CDS	2701514	2701625	.	+	0	Name=KOX70038.1;ID=cds-KOX70038.1;Dbxref=InterPro:IPR000120%2CInterPro:IPR005301%2CInterPro:IPR023631%2CUniProtKB/Swiss-Prot:Q6GMR7%2CNCBI_GP:KOX70038.1;Ontology_term=GO:0016884;Parent=rna-gnl|WGS:LIRP|mrna.WN51_04555
KQ435878.1	Genbank	CDS	2701757	2701905	.	+	0	Name=KOX70038.1;ID=cds-KOX70038.1;Dbxref=InterPro:IPR000120%2CInterPro:IPR005301%2CInterPro:IPR023631%2CUniProtKB/Swiss-Prot:Q6GMR7%2CNCBI_GP:KOX70038.1;Ontology_term=GO:0016884;Parent=rna-gnl|WGS:LIRP|mrna.WN51_04555
KQ435878.1	Genbank	CDS	2702271	2702408	.	+	0	Name=KOX70038.1;ID=cds-KOX70038.1;Dbxref=InterPro:IPR000120%2CInterPro:IPR005301%2CInterPro:IPR023631%2CUniProtKB/Swiss-Prot:Q6GMR7%2CNCBI_GP:KOX70038.1;Ontology_term=GO:0016884;Parent=rna-gnl|WGS:LIRP|mrna.WN51_04555
KQ435878.1	Genbank	CDS	2702492	2702576	.	+	0	Name=KOX70038.1;ID=cds-KOX70038.1;Dbxref=InterPro:IPR000120%2CInterPro:IPR005301%2CInterPro:IPR023631%2CUniProtKB/Swiss-Prot:Q6GMR7%2CNCBI_GP:KOX70038.1;Ontology_term=GO:0016884;Parent=rna-gnl|WGS:LIRP|mrna.WN51_04555
KQ435878.1	Genbank	CDS	2702712	2702833	.	+	0	Name=KOX70038.1;ID=cds-KOX70038.1;Dbxref=InterPro:IPR000120%2CInterPro:IPR005301%2CInterPro:IPR023631%2CUniProtKB/Swiss-Prot:Q6GMR7%2CNCBI_GP:KOX70038.1;Ontology_term=GO:0016884;Parent=rna-gnl|WGS:LIRP|mrna.WN51_04555
KQ435878.1	Genbank	CDS	2702935	2703117	.	+	0	Name=KOX70038.1;ID=cds-KOX70038.1;Dbxref=InterPro:IPR000120%2CInterPro:IPR005301%2CInterPro:IPR023631%2CUniProtKB/Swiss-Prot:Q6GMR7%2CNCBI_GP:KOX70038.1;Ontology_term=GO:0016884;Parent=rna-gnl|WGS:LIRP|mrna.WN51_04555
KQ435878.1	Genbank	CDS	2703334	2703429	.	+	0	Name=KOX70038.1;ID=cds-KOX70038.1;Dbxref=InterPro:IPR000120%2CInterPro:IPR005301%2CInterPro:IPR023631%2CUniProtKB/Swiss-Prot:Q6GMR7%2CNCBI_GP:KOX70038.1;Ontology_term=GO:0016884;Parent=rna-gnl|WGS:LIRP|mrna.WN51_04555
KQ435878.1	Genbank	CDS	2704088	2704156	.	+	0	Name=KOX70038.1;ID=cds-KOX70038.1;Dbxref=InterPro:IPR000120%2CInterPro:IPR005301%2CInterPro:IPR023631%2CUniProtKB/Swiss-Prot:Q6GMR7%2CNCBI_GP:KOX70038.1;Ontology_term=GO:0016884;Parent=rna-gnl|WGS:LIRP|mrna.WN51_04555
KQ435878.1	Genbank	exon	1115475	1115504	.	+	.	ID=exon-gnl|WGS:LIRP|mrna.WN51_04449-1;Parent=rna-gnl|WGS:LIRP|mrna.WN51_04449
KQ435878.1	Genbank	exon	1151757	1152698	.	+	.	ID=exon-gnl|WGS:LIRP|mrna.WN51_04449-5;Parent=rna-gnl|WGS:LIRP|mrna.WN51_04449
KQ435878.1	Genbank	exon	1142651	1142705	.	+	.	ID=exon-gnl|WGS:LIRP|mrna.WN51_04449-4;Parent=rna-gnl|WGS:LIRP|mrna.WN51_04449
KQ435878.1	Genbank	exon	1129075	1129470	.	+	.	ID=exon-gnl|WGS:LIRP|mrna.WN51_04449-3;Parent=rna-gnl|WGS:LIRP|mrna.WN51_04449
KQ435878.1	Genbank	exon	1115638	1115762	.	+	.	ID=exon-gnl|WGS:LIRP|mrna.WN51_04449-2;Parent=rna-gnl|WGS:LIRP|mrna.WN51_04449
KQ435878.1	Genbank	CDS	2686246	2686504	.	-	0	Name=KOX70037.1;ID=cds-KOX70037.1;Dbxref=InterPro:IPR000504%2CUniProtKB/Swiss-Prot:Q5RD26%2CNCBI_GP:KOX70037.1;Ontology_term=GO:0003676;Parent=rna-gnl|WGS:LIRP|mrna.WN51_04554
KQ435878.1	Genbank	CDS	2685969	2686177	.	-	0	Name=KOX70037.1;ID=cds-KOX70037.1;Dbxref=InterPro:IPR000504%2CUniProtKB/Swiss-Prot:Q5RD26%2CNCBI_GP:KOX70037.1;Ontology_term=GO:0003676;Parent=rna-gnl|WGS:LIRP|mrna.WN51_04554
KQ435878.1	Genbank	exon	2608632	2610485	.	-	.	ID=exon-gnl|WGS:LIRP|mrna.WN51_04542-1;Parent=rna-gnl|WGS:LIRP|mrna.WN51_04542
KQ435878.1	Genbank	exon	2607787	2607849	.	-	.	ID=exon-gnl|WGS:LIRP|mrna.WN51_04542-3;Parent=rna-gnl|WGS:LIRP|mrna.WN51_04542
KQ435878.1	Genbank	exon	2607863	2608546	.	-	.	ID=exon-gnl|WGS:LIRP|mrna.WN51_04542-2;Parent=rna-gnl|WGS:LIRP|mrna.WN51_04542
KQ435878.1	Genbank	exon	2613655	2613696	.	-	.	ID=exon-gnl|WGS:LIRP|mrna.WN51_04544-1;Parent=rna-gnl|WGS:LIRP|mrna.WN51_04544
KQ435878.1	Genbank	exon	2613075	2613276	.	-	.	ID=exon-gnl|WGS:LIRP|mrna.WN51_04544-3;Parent=rna-gnl|WGS:LIRP|mrna.WN51_04544
KQ435878.1	Genbank	exon	2613463	2613573	.	-	.	ID=exon-gnl|WGS:LIRP|mrna.WN51_04544-2;Parent=rna-gnl|WGS:LIRP|mrna.WN51_04544
KQ435878.1	Genbank	exon	2612613	2612720	.	-	.	ID=exon-gnl|WGS:LIRP|mrna.WN51_04544-5;Parent=rna-gnl|WGS:LIRP|mrna.WN51_04544
KQ435878.1	Genbank	exon	2612795	2612994	.	-	.	ID=exon-gnl|WGS:LIRP|mrna.WN51_04544-4;Parent=rna-gnl|WGS:LIRP|mrna.WN51_04544
KQ435878.1	Genbank	CDS	2684093	2684121	.	-	0	Name=KOX70036.1;ID=cds-KOX70036.1;Dbxref=InterPro:IPR000504%2CUniProtKB/Swiss-Prot:P52597%2CNCBI_GP:KOX70036.1;Ontology_term=GO:0003676;Parent=rna-gnl|WGS:LIRP|mrna.WN51_04553
KQ435878.1	Genbank	CDS	2683568	2683740	.	-	0	Name=KOX70036.1;ID=cds-KOX70036.1;Dbxref=InterPro:IPR000504%2CUniProtKB/Swiss-Prot:P52597%2CNCBI_GP:KOX70036.1;Ontology_term=GO:0003676;Parent=rna-gnl|WGS:LIRP|mrna.WN51_04553
KQ435878.1	Genbank	CDS	2683301	2683494	.	-	0	Name=KOX70036.1;ID=cds-KOX70036.1;Dbxref=InterPro:IPR000504%2CUniProtKB/Swiss-Prot:P52597%2CNCBI_GP:KOX70036.1;Ontology_term=GO:0003676;Parent=rna-gnl|WGS:LIRP|mrna.WN51_04553
KQ435878.1	Genbank	CDS	2683092	2683211	.	-	0	Name=KOX70036.1;ID=cds-KOX70036.1;Dbxref=InterPro:IPR000504%2CUniProtKB/Swiss-Prot:P52597%2CNCBI_GP:KOX70036.1;Ontology_term=GO:0003676;Parent=rna-gnl|WGS:LIRP|mrna.WN51_04553
KQ435878.1	Genbank	CDS	2682911	2683010	.	-	0	Name=KOX70036.1;ID=cds-KOX70036.1;Dbxref=InterPro:IPR000504%2CUniProtKB/Swiss-Prot:P52597%2CNCBI_GP:KOX70036.1;Ontology_term=GO:0003676;Parent=rna-gnl|WGS:LIRP|mrna.WN51_04553
KQ435878.1	Genbank	CDS	2682724	2682809	.	-	0	Name=KOX70036.1;ID=cds-KOX70036.1;Dbxref=InterPro:IPR000504%2CUniProtKB/Swiss-Prot:P52597%2CNCBI_GP:KOX70036.1;Ontology_term=GO:0003676;Parent=rna-gnl|WGS:LIRP|mrna.WN51_04553
KQ435878.1	Genbank	exon	2611429	2612181	.	+	.	ID=exon-gnl|WGS:LIRP|mrna.WN51_04543-2;Parent=rna-gnl|WGS:LIRP|mrna.WN51_04543
KQ435878.1	Genbank	exon	2611196	2611363	.	+	.	ID=exon-gnl|WGS:LIRP|mrna.WN51_04543-1;Parent=rna-gnl|WGS:LIRP|mrna.WN51_04543
KQ435878.1	Genbank	CDS	2680018	2680088	.	-	0	Name=KOX70035.1;ID=cds-KOX70035.1;Dbxref=InterPro:IPR001140%2CInterPro:IPR003439%2CInterPro:IPR003593%2CInterPro:IPR011527%2CInterPro:IPR017940%2CUniProtKB/Swiss-Prot:O15440%2CNCBI_GP:KOX70035.1;Ontology_term=GO:0000166%2CGO:0005524%2CGO:0016887%2CGO:0017111%2CGO:0042626%2CGO:0006810%2CGO:0055085%2CGO:0016021;Parent=rna-gnl|WGS:LIRP|mrna.WN51_04552
KQ435878.1	Genbank	CDS	2679797	2679946	.	-	0	Name=KOX70035.1;ID=cds-KOX70035.1;Dbxref=InterPro:IPR001140%2CInterPro:IPR003439%2CInterPro:IPR003593%2CInterPro:IPR011527%2CInterPro:IPR017940%2CUniProtKB/Swiss-Prot:O15440%2CNCBI_GP:KOX70035.1;Ontology_term=GO:0000166%2CGO:0005524%2CGO:0016887%2CGO:0017111%2CGO:0042626%2CGO:0006810%2CGO:0055085%2CGO:0016021;Parent=rna-gnl|WGS:LIRP|mrna.WN51_04552
KQ435878.1	Genbank	CDS	2679567	2679725	.	-	0	Name=KOX70035.1;ID=cds-KOX70035.1;Dbxref=InterPro:IPR001140%2CInterPro:IPR003439%2CInterPro:IPR003593%2CInterPro:IPR011527%2CInterPro:IPR017940%2CUniProtKB/Swiss-Prot:O15440%2CNCBI_GP:KOX70035.1;Ontology_term=GO:0000166%2CGO:0005524%2CGO:0016887%2CGO:0017111%2CGO:0042626%2CGO:0006810%2CGO:0055085%2CGO:0016021;Parent=rna-gnl|WGS:LIRP|mrna.WN51_04552
KQ435878.1	Genbank	CDS	2679348	2679495	.	-	0	Name=KOX70035.1;ID=cds-KOX70035.1;Dbxref=InterPro:IPR001140%2CInterPro:IPR003439%2CInterPro:IPR003593%2CInterPro:IPR011527%2CInterPro:IPR017940%2CUniProtKB/Swiss-Prot:O15440%2CNCBI_GP:KOX70035.1;Ontology_term=GO:0000166%2CGO:0005524%2CGO:0016887%2CGO:0017111%2CGO:0042626%2CGO:0006810%2CGO:0055085%2CGO:0016021;Parent=rna-gnl|WGS:LIRP|mrna.WN51_04552
KQ435878.1	Genbank	CDS	2679039	2679272	.	-	0	Name=KOX70035.1;ID=cds-KOX70035.1;Dbxref=InterPro:IPR001140%2CInterPro:IPR003439%2CInterPro:IPR003593%2CInterPro:IPR011527%2CInterPro:IPR017940%2CUniProtKB/Swiss-Prot:O15440%2CNCBI_GP:KOX70035.1;Ontology_term=GO:0000166%2CGO:0005524%2CGO:0016887%2CGO:0017111%2CGO:0042626%2CGO:0006810%2CGO:0055085%2CGO:0016021;Parent=rna-gnl|WGS:LIRP|mrna.WN51_04552
KQ435878.1	Genbank	CDS	2678793	2678966	.	-	0	Name=KOX70035.1;ID=cds-KOX70035.1;Dbxref=InterPro:IPR001140%2CInterPro:IPR003439%2CInterPro:IPR003593%2CInterPro:IPR011527%2CInterPro:IPR017940%2CUniProtKB/Swiss-Prot:O15440%2CNCBI_GP:KOX70035.1;Ontology_term=GO:0000166%2CGO:0005524%2CGO:0016887%2CGO:0017111%2CGO:0042626%2CGO:0006810%2CGO:0055085%2CGO:0016021;Parent=rna-gnl|WGS:LIRP|mrna.WN51_04552
KQ435878.1	Genbank	CDS	2678544	2678691	.	-	0	Name=KOX70035.1;ID=cds-KOX70035.1;Dbxref=InterPro:IPR001140%2CInterPro:IPR003439%2CInterPro:IPR003593%2CInterPro:IPR011527%2CInterPro:IPR017940%2CUniProtKB/Swiss-Prot:O15440%2CNCBI_GP:KOX70035.1;Ontology_term=GO:0000166%2CGO:0005524%2CGO:0016887%2CGO:0017111%2CGO:0042626%2CGO:0006810%2CGO:0055085%2CGO:0016021;Parent=rna-gnl|WGS:LIRP|mrna.WN51_04552
KQ435878.1	Genbank	CDS	2678296	2678444	.	-	0	Name=KOX70035.1;ID=cds-KOX70035.1;Dbxref=InterPro:IPR001140%2CInterPro:IPR003439%2CInterPro:IPR003593%2CInterPro:IPR011527%2CInterPro:IPR017940%2CUniProtKB/Swiss-Prot:O15440%2CNCBI_GP:KOX70035.1;Ontology_term=GO:0000166%2CGO:0005524%2CGO:0016887%2CGO:0017111%2CGO:0042626%2CGO:0006810%2CGO:0055085%2CGO:0016021;Parent=rna-gnl|WGS:LIRP|mrna.WN51_04552
KQ435878.1	Genbank	CDS	2677964	2678074	.	-	0	Name=KOX70035.1;ID=cds-KOX70035.1;Dbxref=InterPro:IPR001140%2CInterPro:IPR003439%2CInterPro:IPR003593%2CInterPro:IPR011527%2CInterPro:IPR017940%2CUniProtKB/Swiss-Prot:O15440%2CNCBI_GP:KOX70035.1;Ontology_term=GO:0000166%2CGO:0005524%2CGO:0016887%2CGO:0017111%2CGO:0042626%2CGO:0006810%2CGO:0055085%2CGO:0016021;Parent=rna-gnl|WGS:LIRP|mrna.WN51_04552
KQ435878.1	Genbank	CDS	2676862	2677004	.	-	0	Name=KOX70035.1;ID=cds-KOX70035.1;Dbxref=InterPro:IPR001140%2CInterPro:IPR003439%2CInterPro:IPR003593%2CInterPro:IPR011527%2CInterPro:IPR017940%2CUniProtKB/Swiss-Prot:O15440%2CNCBI_GP:KOX70035.1;Ontology_term=GO:0000166%2CGO:0005524%2CGO:0016887%2CGO:0017111%2CGO:0042626%2CGO:0006810%2CGO:0055085%2CGO:0016021;Parent=rna-gnl|WGS:LIRP|mrna.WN51_04552
KQ435878.1	Genbank	CDS	2676332	2676787	.	-	0	Name=KOX70035.1;ID=cds-KOX70035.1;Dbxref=InterPro:IPR001140%2CInterPro:IPR003439%2CInterPro:IPR003593%2CInterPro:IPR011527%2CInterPro:IPR017940%2CUniProtKB/Swiss-Prot:O15440%2CNCBI_GP:KOX70035.1;Ontology_term=GO:0000166%2CGO:0005524%2CGO:0016887%2CGO:0017111%2CGO:0042626%2CGO:0006810%2CGO:0055085%2CGO:0016021;Parent=rna-gnl|WGS:LIRP|mrna.WN51_04552
KQ435878.1	Genbank	CDS	2676119	2676245	.	-	0	Name=KOX70035.1;ID=cds-KOX70035.1;Dbxref=InterPro:IPR001140%2CInterPro:IPR003439%2CInterPro:IPR003593%2CInterPro:IPR011527%2CInterPro:IPR017940%2CUniProtKB/Swiss-Prot:O15440%2CNCBI_GP:KOX70035.1;Ontology_term=GO:0000166%2CGO:0005524%2CGO:0016887%2CGO:0017111%2CGO:0042626%2CGO:0006810%2CGO:0055085%2CGO:0016021;Parent=rna-gnl|WGS:LIRP|mrna.WN51_04552
KQ435878.1	Genbank	CDS	2675888	2676033	.	-	0	Name=KOX70035.1;ID=cds-KOX70035.1;Dbxref=InterPro:IPR001140%2CInterPro:IPR003439%2CInterPro:IPR003593%2CInterPro:IPR011527%2CInterPro:IPR017940%2CUniProtKB/Swiss-Prot:O15440%2CNCBI_GP:KOX70035.1;Ontology_term=GO:0000166%2CGO:0005524%2CGO:0016887%2CGO:0017111%2CGO:0042626%2CGO:0006810%2CGO:0055085%2CGO:0016021;Parent=rna-gnl|WGS:LIRP|mrna.WN51_04552
KQ435878.1	Genbank	CDS	2675682	2675812	.	-	0	Name=KOX70035.1;ID=cds-KOX70035.1;Dbxref=InterPro:IPR001140%2CInterPro:IPR003439%2CInterPro:IPR003593%2CInterPro:IPR011527%2CInterPro:IPR017940%2CUniProtKB/Swiss-Prot:O15440%2CNCBI_GP:KOX70035.1;Ontology_term=GO:0000166%2CGO:0005524%2CGO:0016887%2CGO:0017111%2CGO:0042626%2CGO:0006810%2CGO:0055085%2CGO:0016021;Parent=rna-gnl|WGS:LIRP|mrna.WN51_04552
KQ435878.1	Genbank	CDS	2675435	2675622	.	-	0	Name=KOX70035.1;ID=cds-KOX70035.1;Dbxref=InterPro:IPR001140%2CInterPro:IPR003439%2CInterPro:IPR003593%2CInterPro:IPR011527%2CInterPro:IPR017940%2CUniProtKB/Swiss-Prot:O15440%2CNCBI_GP:KOX70035.1;Ontology_term=GO:0000166%2CGO:0005524%2CGO:0016887%2CGO:0017111%2CGO:0042626%2CGO:0006810%2CGO:0055085%2CGO:0016021;Parent=rna-gnl|WGS:LIRP|mrna.WN51_04552
KQ435878.1	Genbank	CDS	2675085	2675361	.	-	0	Name=KOX70035.1;ID=cds-KOX70035.1;Dbxref=InterPro:IPR001140%2CInterPro:IPR003439%2CInterPro:IPR003593%2CInterPro:IPR011527%2CInterPro:IPR017940%2CUniProtKB/Swiss-Prot:O15440%2CNCBI_GP:KOX70035.1;Ontology_term=GO:0000166%2CGO:0005524%2CGO:0016887%2CGO:0017111%2CGO:0042626%2CGO:0006810%2CGO:0055085%2CGO:0016021;Parent=rna-gnl|WGS:LIRP|mrna.WN51_04552
KQ435878.1	Genbank	CDS	2674872	2675025	.	-	0	Name=KOX70035.1;ID=cds-KOX70035.1;Dbxref=InterPro:IPR001140%2CInterPro:IPR003439%2CInterPro:IPR003593%2CInterPro:IPR011527%2CInterPro:IPR017940%2CUniProtKB/Swiss-Prot:O15440%2CNCBI_GP:KOX70035.1;Ontology_term=GO:0000166%2CGO:0005524%2CGO:0016887%2CGO:0017111%2CGO:0042626%2CGO:0006810%2CGO:0055085%2CGO:0016021;Parent=rna-gnl|WGS:LIRP|mrna.WN51_04552
KQ435878.1	Genbank	CDS	2674669	2674797	.	-	0	Name=KOX70035.1;ID=cds-KOX70035.1;Dbxref=InterPro:IPR001140%2CInterPro:IPR003439%2CInterPro:IPR003593%2CInterPro:IPR011527%2CInterPro:IPR017940%2CUniProtKB/Swiss-Prot:O15440%2CNCBI_GP:KOX70035.1;Ontology_term=GO:0000166%2CGO:0005524%2CGO:0016887%2CGO:0017111%2CGO:0042626%2CGO:0006810%2CGO:0055085%2CGO:0016021;Parent=rna-gnl|WGS:LIRP|mrna.WN51_04552
KQ435878.1	Genbank	CDS	2674312	2674588	.	-	0	Name=KOX70035.1;ID=cds-KOX70035.1;Dbxref=InterPro:IPR001140%2CInterPro:IPR003439%2CInterPro:IPR003593%2CInterPro:IPR011527%2CInterPro:IPR017940%2CUniProtKB/Swiss-Prot:O15440%2CNCBI_GP:KOX70035.1;Ontology_term=GO:0000166%2CGO:0005524%2CGO:0016887%2CGO:0017111%2CGO:0042626%2CGO:0006810%2CGO:0055085%2CGO:0016021;Parent=rna-gnl|WGS:LIRP|mrna.WN51_04552
KQ435878.1	Genbank	CDS	2674066	2674231	.	-	0	Name=KOX70035.1;ID=cds-KOX70035.1;Dbxref=InterPro:IPR001140%2CInterPro:IPR003439%2CInterPro:IPR003593%2CInterPro:IPR011527%2CInterPro:IPR017940%2CUniProtKB/Swiss-Prot:O15440%2CNCBI_GP:KOX70035.1;Ontology_term=GO:0000166%2CGO:0005524%2CGO:0016887%2CGO:0017111%2CGO:0042626%2CGO:0006810%2CGO:0055085%2CGO:0016021;Parent=rna-gnl|WGS:LIRP|mrna.WN51_04552
KQ435878.1	Genbank	CDS	2673807	2673990	.	-	0	Name=KOX70035.1;ID=cds-KOX70035.1;Dbxref=InterPro:IPR001140%2CInterPro:IPR003439%2CInterPro:IPR003593%2CInterPro:IPR011527%2CInterPro:IPR017940%2CUniProtKB/Swiss-Prot:O15440%2CNCBI_GP:KOX70035.1;Ontology_term=GO:0000166%2CGO:0005524%2CGO:0016887%2CGO:0017111%2CGO:0042626%2CGO:0006810%2CGO:0055085%2CGO:0016021;Parent=rna-gnl|WGS:LIRP|mrna.WN51_04552
KQ435878.1	Genbank	CDS	2673519	2673711	.	-	0	Name=KOX70035.1;ID=cds-KOX70035.1;Dbxref=InterPro:IPR001140%2CInterPro:IPR003439%2CInterPro:IPR003593%2CInterPro:IPR011527%2CInterPro:IPR017940%2CUniProtKB/Swiss-Prot:O15440%2CNCBI_GP:KOX70035.1;Ontology_term=GO:0000166%2CGO:0005524%2CGO:0016887%2CGO:0017111%2CGO:0042626%2CGO:0006810%2CGO:0055085%2CGO:0016021;Parent=rna-gnl|WGS:LIRP|mrna.WN51_04552
KQ435878.1	Genbank	CDS	2673183	2673446	.	-	0	Name=KOX70035.1;ID=cds-KOX70035.1;Dbxref=InterPro:IPR001140%2CInterPro:IPR003439%2CInterPro:IPR003593%2CInterPro:IPR011527%2CInterPro:IPR017940%2CUniProtKB/Swiss-Prot:O15440%2CNCBI_GP:KOX70035.1;Ontology_term=GO:0000166%2CGO:0005524%2CGO:0016887%2CGO:0017111%2CGO:0042626%2CGO:0006810%2CGO:0055085%2CGO:0016021;Parent=rna-gnl|WGS:LIRP|mrna.WN51_04552
KQ435878.1	Genbank	exon	1001844	1002052	.	+	.	ID=exon-gnl|WGS:LIRP|mrna.WN51_04447-9;Parent=rna-gnl|WGS:LIRP|mrna.WN51_04447
KQ435878.1	Genbank	exon	978391	978416	.	+	.	ID=exon-gnl|WGS:LIRP|mrna.WN51_04447-8;Parent=rna-gnl|WGS:LIRP|mrna.WN51_04447
KQ435878.1	Genbank	exon	967268	967354	.	+	.	ID=exon-gnl|WGS:LIRP|mrna.WN51_04447-3;Parent=rna-gnl|WGS:LIRP|mrna.WN51_04447
KQ435878.1	Genbank	exon	959717	959911	.	+	.	ID=exon-gnl|WGS:LIRP|mrna.WN51_04447-2;Parent=rna-gnl|WGS:LIRP|mrna.WN51_04447
KQ435878.1	Genbank	exon	941527	941649	.	+	.	ID=exon-gnl|WGS:LIRP|mrna.WN51_04447-1;Parent=rna-gnl|WGS:LIRP|mrna.WN51_04447
KQ435878.1	Genbank	exon	972479	972958	.	+	.	ID=exon-gnl|WGS:LIRP|mrna.WN51_04447-7;Parent=rna-gnl|WGS:LIRP|mrna.WN51_04447
KQ435878.1	Genbank	exon	971095	971288	.	+	.	ID=exon-gnl|WGS:LIRP|mrna.WN51_04447-6;Parent=rna-gnl|WGS:LIRP|mrna.WN51_04447
KQ435878.1	Genbank	exon	970370	970822	.	+	.	ID=exon-gnl|WGS:LIRP|mrna.WN51_04447-5;Parent=rna-gnl|WGS:LIRP|mrna.WN51_04447
KQ435878.1	Genbank	exon	968513	968695	.	+	.	ID=exon-gnl|WGS:LIRP|mrna.WN51_04447-4;Parent=rna-gnl|WGS:LIRP|mrna.WN51_04447
KQ435878.1	Genbank	exon	3141851	3142042	.	+	.	ID=exon-gnl|WGS:LIRP|mrna.WN51_04602-11;Parent=rna-gnl|WGS:LIRP|mrna.WN51_04602
KQ435878.1	Genbank	exon	3141596	3141761	.	+	.	ID=exon-gnl|WGS:LIRP|mrna.WN51_04602-10;Parent=rna-gnl|WGS:LIRP|mrna.WN51_04602
KQ435878.1	Genbank	exon	3142636	3142756	.	+	.	ID=exon-gnl|WGS:LIRP|mrna.WN51_04602-15;Parent=rna-gnl|WGS:LIRP|mrna.WN51_04602
KQ435878.1	Genbank	exon	3142446	3142518	.	+	.	ID=exon-gnl|WGS:LIRP|mrna.WN51_04602-14;Parent=rna-gnl|WGS:LIRP|mrna.WN51_04602
KQ435878.1	Genbank	exon	3142398	3142404	.	+	.	ID=exon-gnl|WGS:LIRP|mrna.WN51_04602-13;Parent=rna-gnl|WGS:LIRP|mrna.WN51_04602
KQ435878.1	Genbank	exon	3142120	3142366	.	+	.	ID=exon-gnl|WGS:LIRP|mrna.WN51_04602-12;Parent=rna-gnl|WGS:LIRP|mrna.WN51_04602
KQ435878.1	Genbank	exon	2590875	2591093	.	-	.	ID=exon-gnl|WGS:LIRP|mrna.WN51_04540-1;Parent=rna-gnl|WGS:LIRP|mrna.WN51_04540
KQ435878.1	Genbank	exon	2588927	2589062	.	-	.	ID=exon-gnl|WGS:LIRP|mrna.WN51_04540-3;Parent=rna-gnl|WGS:LIRP|mrna.WN51_04540
KQ435878.1	Genbank	exon	2589142	2589305	.	-	.	ID=exon-gnl|WGS:LIRP|mrna.WN51_04540-2;Parent=rna-gnl|WGS:LIRP|mrna.WN51_04540
KQ435878.1	Genbank	exon	2588347	2588599	.	-	.	ID=exon-gnl|WGS:LIRP|mrna.WN51_04540-5;Parent=rna-gnl|WGS:LIRP|mrna.WN51_04540
KQ435878.1	Genbank	exon	2588669	2588868	.	-	.	ID=exon-gnl|WGS:LIRP|mrna.WN51_04540-4;Parent=rna-gnl|WGS:LIRP|mrna.WN51_04540
KQ435878.1	Genbank	exon	2587713	2587974	.	-	.	ID=exon-gnl|WGS:LIRP|mrna.WN51_04540-7;Parent=rna-gnl|WGS:LIRP|mrna.WN51_04540
KQ435878.1	Genbank	exon	2588081	2588271	.	-	.	ID=exon-gnl|WGS:LIRP|mrna.WN51_04540-6;Parent=rna-gnl|WGS:LIRP|mrna.WN51_04540
KQ435878.1	Genbank	CDS	2672206	2672307	.	-	0	Name=KOX70034.1;ID=cds-KOX70034.1;Dbxref=UniProtKB/Swiss-Prot:Q8IZF0%2CNCBI_GP:KOX70034.1;Parent=rna-gnl|WGS:LIRP|mrna.WN51_04551
KQ435878.1	Genbank	CDS	2671846	2672088	.	-	0	Name=KOX70034.1;ID=cds-KOX70034.1;Dbxref=UniProtKB/Swiss-Prot:Q8IZF0%2CNCBI_GP:KOX70034.1;Parent=rna-gnl|WGS:LIRP|mrna.WN51_04551
KQ435878.1	Genbank	exon	1052700	1052710	.	-	.	ID=exon-gnl|WGS:LIRP|mrna.WN51_04448-9;Parent=rna-gnl|WGS:LIRP|mrna.WN51_04448
KQ435878.1	Genbank	exon	1054288	1054437	.	-	.	ID=exon-gnl|WGS:LIRP|mrna.WN51_04448-8;Parent=rna-gnl|WGS:LIRP|mrna.WN51_04448
KQ435878.1	Genbank	exon	1060448	1060585	.	-	.	ID=exon-gnl|WGS:LIRP|mrna.WN51_04448-7;Parent=rna-gnl|WGS:LIRP|mrna.WN51_04448
KQ435878.1	Genbank	exon	1104588	1104632	.	-	.	ID=exon-gnl|WGS:LIRP|mrna.WN51_04448-2;Parent=rna-gnl|WGS:LIRP|mrna.WN51_04448
KQ435878.1	Genbank	exon	1111611	1111644	.	-	.	ID=exon-gnl|WGS:LIRP|mrna.WN51_04448-1;Parent=rna-gnl|WGS:LIRP|mrna.WN51_04448
KQ435878.1	Genbank	exon	1070174	1070221	.	-	.	ID=exon-gnl|WGS:LIRP|mrna.WN51_04448-6;Parent=rna-gnl|WGS:LIRP|mrna.WN51_04448
KQ435878.1	Genbank	exon	1073233	1073373	.	-	.	ID=exon-gnl|WGS:LIRP|mrna.WN51_04448-5;Parent=rna-gnl|WGS:LIRP|mrna.WN51_04448
KQ435878.1	Genbank	exon	1089889	1089894	.	-	.	ID=exon-gnl|WGS:LIRP|mrna.WN51_04448-4;Parent=rna-gnl|WGS:LIRP|mrna.WN51_04448
KQ435878.1	Genbank	exon	1095232	1095251	.	-	.	ID=exon-gnl|WGS:LIRP|mrna.WN51_04448-3;Parent=rna-gnl|WGS:LIRP|mrna.WN51_04448
KQ435878.1	Genbank	exon	2598964	2599203	.	-	.	ID=exon-gnl|WGS:LIRP|mrna.WN51_04541-2;Parent=rna-gnl|WGS:LIRP|mrna.WN51_04541
KQ435878.1	Genbank	exon	2600449	2600643	.	-	.	ID=exon-gnl|WGS:LIRP|mrna.WN51_04541-1;Parent=rna-gnl|WGS:LIRP|mrna.WN51_04541
KQ435878.1	Genbank	exon	2598033	2598335	.	-	.	ID=exon-gnl|WGS:LIRP|mrna.WN51_04541-4;Parent=rna-gnl|WGS:LIRP|mrna.WN51_04541
KQ435878.1	Genbank	exon	2598480	2598744	.	-	.	ID=exon-gnl|WGS:LIRP|mrna.WN51_04541-3;Parent=rna-gnl|WGS:LIRP|mrna.WN51_04541
KQ435878.1	Genbank	exon	2597465	2597633	.	-	.	ID=exon-gnl|WGS:LIRP|mrna.WN51_04541-6;Parent=rna-gnl|WGS:LIRP|mrna.WN51_04541
KQ435878.1	Genbank	exon	2597730	2597937	.	-	.	ID=exon-gnl|WGS:LIRP|mrna.WN51_04541-5;Parent=rna-gnl|WGS:LIRP|mrna.WN51_04541
KQ435878.1	Genbank	exon	2593354	2593452	.	-	.	ID=exon-gnl|WGS:LIRP|mrna.WN51_04541-7;Parent=rna-gnl|WGS:LIRP|mrna.WN51_04541
KQ435878.1	Genbank	exon	559333	559454	.	+	.	ID=exon-gnl|WGS:LIRP|mrna.WN51_04439-17;Parent=rna-gnl|WGS:LIRP|mrna.WN51_04439
KQ435878.1	Genbank	exon	556050	556143	.	+	.	ID=exon-gnl|WGS:LIRP|mrna.WN51_04439-16;Parent=rna-gnl|WGS:LIRP|mrna.WN51_04439
KQ435878.1	Genbank	exon	554775	555575	.	+	.	ID=exon-gnl|WGS:LIRP|mrna.WN51_04439-15;Parent=rna-gnl|WGS:LIRP|mrna.WN51_04439
KQ435878.1	Genbank	exon	554345	554594	.	+	.	ID=exon-gnl|WGS:LIRP|mrna.WN51_04439-14;Parent=rna-gnl|WGS:LIRP|mrna.WN51_04439
KQ435878.1	Genbank	exon	567967	567990	.	+	.	ID=exon-gnl|WGS:LIRP|mrna.WN51_04439-19;Parent=rna-gnl|WGS:LIRP|mrna.WN51_04439
KQ435878.1	Genbank	exon	562969	563086	.	+	.	ID=exon-gnl|WGS:LIRP|mrna.WN51_04439-18;Parent=rna-gnl|WGS:LIRP|mrna.WN51_04439
KQ435878.1	Genbank	exon	553452	554081	.	+	.	ID=exon-gnl|WGS:LIRP|mrna.WN51_04439-13;Parent=rna-gnl|WGS:LIRP|mrna.WN51_04439
KQ435878.1	Genbank	exon	552584	553208	.	+	.	ID=exon-gnl|WGS:LIRP|mrna.WN51_04439-12;Parent=rna-gnl|WGS:LIRP|mrna.WN51_04439
KQ435878.1	Genbank	exon	551977	552238	.	+	.	ID=exon-gnl|WGS:LIRP|mrna.WN51_04439-11;Parent=rna-gnl|WGS:LIRP|mrna.WN51_04439
KQ435878.1	Genbank	exon	548650	548939	.	+	.	ID=exon-gnl|WGS:LIRP|mrna.WN51_04439-10;Parent=rna-gnl|WGS:LIRP|mrna.WN51_04439
KQ435878.1	Genbank	exon	624637	624764	.	+	.	ID=exon-gnl|WGS:LIRP|mrna.WN51_04439-28;Parent=rna-gnl|WGS:LIRP|mrna.WN51_04439
KQ435878.1	Genbank	exon	623711	623860	.	+	.	ID=exon-gnl|WGS:LIRP|mrna.WN51_04439-27;Parent=rna-gnl|WGS:LIRP|mrna.WN51_04439
KQ435878.1	Genbank	exon	598613	598659	.	+	.	ID=exon-gnl|WGS:LIRP|mrna.WN51_04439-26;Parent=rna-gnl|WGS:LIRP|mrna.WN51_04439
KQ435878.1	Genbank	exon	589115	589182	.	+	.	ID=exon-gnl|WGS:LIRP|mrna.WN51_04439-25;Parent=rna-gnl|WGS:LIRP|mrna.WN51_04439
KQ435878.1	Genbank	exon	631118	631513	.	+	.	ID=exon-gnl|WGS:LIRP|mrna.WN51_04439-29;Parent=rna-gnl|WGS:LIRP|mrna.WN51_04439
KQ435878.1	Genbank	exon	572657	572720	.	+	.	ID=exon-gnl|WGS:LIRP|mrna.WN51_04439-20;Parent=rna-gnl|WGS:LIRP|mrna.WN51_04439
KQ435878.1	Genbank	exon	588336	588481	.	+	.	ID=exon-gnl|WGS:LIRP|mrna.WN51_04439-24;Parent=rna-gnl|WGS:LIRP|mrna.WN51_04439
KQ435878.1	Genbank	exon	585311	585328	.	+	.	ID=exon-gnl|WGS:LIRP|mrna.WN51_04439-23;Parent=rna-gnl|WGS:LIRP|mrna.WN51_04439
KQ435878.1	Genbank	exon	574974	575056	.	+	.	ID=exon-gnl|WGS:LIRP|mrna.WN51_04439-22;Parent=rna-gnl|WGS:LIRP|mrna.WN51_04439
KQ435878.1	Genbank	exon	573822	573908	.	+	.	ID=exon-gnl|WGS:LIRP|mrna.WN51_04439-21;Parent=rna-gnl|WGS:LIRP|mrna.WN51_04439
KQ435878.1	Genbank	exon	638649	638788	.	+	.	ID=exon-gnl|WGS:LIRP|mrna.WN51_04439-39;Parent=rna-gnl|WGS:LIRP|mrna.WN51_04439
KQ435878.1	Genbank	exon	638308	638550	.	+	.	ID=exon-gnl|WGS:LIRP|mrna.WN51_04439-38;Parent=rna-gnl|WGS:LIRP|mrna.WN51_04439
KQ435878.1	Genbank	exon	638013	638226	.	+	.	ID=exon-gnl|WGS:LIRP|mrna.WN51_04439-37;Parent=rna-gnl|WGS:LIRP|mrna.WN51_04439
KQ435878.1	Genbank	exon	637572	637930	.	+	.	ID=exon-gnl|WGS:LIRP|mrna.WN51_04439-36;Parent=rna-gnl|WGS:LIRP|mrna.WN51_04439
KQ435878.1	Genbank	exon	632188	632376	.	+	.	ID=exon-gnl|WGS:LIRP|mrna.WN51_04439-31;Parent=rna-gnl|WGS:LIRP|mrna.WN51_04439
KQ435878.1	Genbank	exon	631819	631921	.	+	.	ID=exon-gnl|WGS:LIRP|mrna.WN51_04439-30;Parent=rna-gnl|WGS:LIRP|mrna.WN51_04439
KQ435878.1	Genbank	exon	637107	637506	.	+	.	ID=exon-gnl|WGS:LIRP|mrna.WN51_04439-35;Parent=rna-gnl|WGS:LIRP|mrna.WN51_04439
KQ435878.1	Genbank	exon	636600	636916	.	+	.	ID=exon-gnl|WGS:LIRP|mrna.WN51_04439-34;Parent=rna-gnl|WGS:LIRP|mrna.WN51_04439
KQ435878.1	Genbank	exon	634415	634542	.	+	.	ID=exon-gnl|WGS:LIRP|mrna.WN51_04439-33;Parent=rna-gnl|WGS:LIRP|mrna.WN51_04439
KQ435878.1	Genbank	exon	633959	634170	.	+	.	ID=exon-gnl|WGS:LIRP|mrna.WN51_04439-32;Parent=rna-gnl|WGS:LIRP|mrna.WN51_04439
KQ435878.1	Genbank	CDS	3067032	3067053	.	+	0	Name=KOX70081.1;ID=cds-KOX70081.1;Dbxref=NCBI_GP:KOX70081.1;Parent=rna-gnl|WGS:LIRP|mrna.WN51_04598
KQ435878.1	Genbank	CDS	3073317	3073375	.	+	0	Name=KOX70081.1;ID=cds-KOX70081.1;Dbxref=NCBI_GP:KOX70081.1;Parent=rna-gnl|WGS:LIRP|mrna.WN51_04598
KQ435878.1	Genbank	CDS	3073907	3074008	.	+	0	Name=KOX70081.1;ID=cds-KOX70081.1;Dbxref=NCBI_GP:KOX70081.1;Parent=rna-gnl|WGS:LIRP|mrna.WN51_04598
KQ435878.1	Genbank	CDS	3075502	3075511	.	+	0	Name=KOX70081.1;ID=cds-KOX70081.1;Dbxref=NCBI_GP:KOX70081.1;Parent=rna-gnl|WGS:LIRP|mrna.WN51_04598
KQ435878.1	Genbank	CDS	3076422	3076432	.	+	0	Name=KOX70081.1;ID=cds-KOX70081.1;Dbxref=NCBI_GP:KOX70081.1;Parent=rna-gnl|WGS:LIRP|mrna.WN51_04598
KQ435878.1	Genbank	CDS	3077397	3077505	.	+	0	Name=KOX70081.1;ID=cds-KOX70081.1;Dbxref=NCBI_GP:KOX70081.1;Parent=rna-gnl|WGS:LIRP|mrna.WN51_04598
KQ435878.1	Genbank	CDS	3077956	3078082	.	+	0	Name=KOX70081.1;ID=cds-KOX70081.1;Dbxref=NCBI_GP:KOX70081.1;Parent=rna-gnl|WGS:LIRP|mrna.WN51_04598
KQ435878.1	Genbank	CDS	3082066	3082120	.	+	0	Name=KOX70081.1;ID=cds-KOX70081.1;Dbxref=NCBI_GP:KOX70081.1;Parent=rna-gnl|WGS:LIRP|mrna.WN51_04598
KQ435878.1	Genbank	exon	661746	661785	.	+	.	ID=exon-gnl|WGS:LIRP|mrna.WN51_04444-2;Parent=rna-gnl|WGS:LIRP|mrna.WN51_04444
KQ435878.1	Genbank	exon	647746	647813	.	+	.	ID=exon-gnl|WGS:LIRP|mrna.WN51_04444-1;Parent=rna-gnl|WGS:LIRP|mrna.WN51_04444
KQ435878.1	Genbank	exon	691120	691162	.	+	.	ID=exon-gnl|WGS:LIRP|mrna.WN51_04444-6;Parent=rna-gnl|WGS:LIRP|mrna.WN51_04444
KQ435878.1	Genbank	exon	682709	682753	.	+	.	ID=exon-gnl|WGS:LIRP|mrna.WN51_04444-5;Parent=rna-gnl|WGS:LIRP|mrna.WN51_04444
KQ435878.1	Genbank	exon	682580	682632	.	+	.	ID=exon-gnl|WGS:LIRP|mrna.WN51_04444-4;Parent=rna-gnl|WGS:LIRP|mrna.WN51_04444
KQ435878.1	Genbank	exon	677461	677548	.	+	.	ID=exon-gnl|WGS:LIRP|mrna.WN51_04444-3;Parent=rna-gnl|WGS:LIRP|mrna.WN51_04444
KQ435878.1	Genbank	exon	712286	712357	.	+	.	ID=exon-gnl|WGS:LIRP|mrna.WN51_04444-9;Parent=rna-gnl|WGS:LIRP|mrna.WN51_04444
KQ435878.1	Genbank	exon	711734	711769	.	+	.	ID=exon-gnl|WGS:LIRP|mrna.WN51_04444-8;Parent=rna-gnl|WGS:LIRP|mrna.WN51_04444
KQ435878.1	Genbank	exon	700476	700546	.	+	.	ID=exon-gnl|WGS:LIRP|mrna.WN51_04444-7;Parent=rna-gnl|WGS:LIRP|mrna.WN51_04444
KQ435878.1	Genbank	exon	930209	930244	.	+	.	ID=exon-gnl|WGS:LIRP|mrna.WN51_04446-4;Parent=rna-gnl|WGS:LIRP|mrna.WN51_04446
KQ435878.1	Genbank	exon	925682	925831	.	+	.	ID=exon-gnl|WGS:LIRP|mrna.WN51_04446-3;Parent=rna-gnl|WGS:LIRP|mrna.WN51_04446
KQ435878.1	Genbank	exon	923950	924041	.	+	.	ID=exon-gnl|WGS:LIRP|mrna.WN51_04446-2;Parent=rna-gnl|WGS:LIRP|mrna.WN51_04446
KQ435878.1	Genbank	exon	918671	918789	.	+	.	ID=exon-gnl|WGS:LIRP|mrna.WN51_04446-1;Parent=rna-gnl|WGS:LIRP|mrna.WN51_04446
KQ435878.1	Genbank	exon	940994	941274	.	+	.	ID=exon-gnl|WGS:LIRP|mrna.WN51_04446-5;Parent=rna-gnl|WGS:LIRP|mrna.WN51_04446
KQ435878.1	Genbank	CDS	3037090	3037302	.	+	0	Name=KOX70080.1;ID=cds-KOX70080.1;Dbxref=NCBI_GP:KOX70080.1;Parent=rna-gnl|WGS:LIRP|mrna.WN51_04597
KQ435878.1	Genbank	exon	880316	880567	.	+	.	ID=exon-gnl|WGS:LIRP|mrna.WN51_04445-1;Parent=rna-gnl|WGS:LIRP|mrna.WN51_04445
KQ435878.1	Genbank	exon	910163	910280	.	+	.	ID=exon-gnl|WGS:LIRP|mrna.WN51_04445-5;Parent=rna-gnl|WGS:LIRP|mrna.WN51_04445
KQ435878.1	Genbank	exon	908261	908339	.	+	.	ID=exon-gnl|WGS:LIRP|mrna.WN51_04445-4;Parent=rna-gnl|WGS:LIRP|mrna.WN51_04445
KQ435878.1	Genbank	exon	892708	892789	.	+	.	ID=exon-gnl|WGS:LIRP|mrna.WN51_04445-3;Parent=rna-gnl|WGS:LIRP|mrna.WN51_04445
KQ435878.1	Genbank	exon	883931	884017	.	+	.	ID=exon-gnl|WGS:LIRP|mrna.WN51_04445-2;Parent=rna-gnl|WGS:LIRP|mrna.WN51_04445
KQ435878.1	Genbank	exon	918182	918327	.	+	.	ID=exon-gnl|WGS:LIRP|mrna.WN51_04445-7;Parent=rna-gnl|WGS:LIRP|mrna.WN51_04445
KQ435878.1	Genbank	exon	913851	913944	.	+	.	ID=exon-gnl|WGS:LIRP|mrna.WN51_04445-6;Parent=rna-gnl|WGS:LIRP|mrna.WN51_04445
KQ435878.1	Genbank	CDS	645054	645173	.	+	0	Name=KOX69928.1;ID=cds-KOX69928.1;Dbxref=InterPro:IPR009231%2CUniProtKB/Swiss-Prot:Q91892%2CNCBI_GP:KOX69928.1;Parent=rna-gnl|WGS:LIRP|mrna.WN51_04442
KQ435878.1	Genbank	CDS	645252	645479	.	+	0	Name=KOX69928.1;ID=cds-KOX69928.1;Dbxref=InterPro:IPR009231%2CUniProtKB/Swiss-Prot:Q91892%2CNCBI_GP:KOX69928.1;Parent=rna-gnl|WGS:LIRP|mrna.WN51_04442
KQ435878.1	Genbank	CDS	645557	645703	.	+	0	Name=KOX69928.1;ID=cds-KOX69928.1;Dbxref=InterPro:IPR009231%2CUniProtKB/Swiss-Prot:Q91892%2CNCBI_GP:KOX69928.1;Parent=rna-gnl|WGS:LIRP|mrna.WN51_04442
KQ435878.1	Genbank	CDS	645785	645890	.	+	0	Name=KOX69928.1;ID=cds-KOX69928.1;Dbxref=InterPro:IPR009231%2CUniProtKB/Swiss-Prot:Q91892%2CNCBI_GP:KOX69928.1;Parent=rna-gnl|WGS:LIRP|mrna.WN51_04442
KQ435878.1	Genbank	CDS	645959	646117	.	+	0	Name=KOX69928.1;ID=cds-KOX69928.1;Dbxref=InterPro:IPR009231%2CUniProtKB/Swiss-Prot:Q91892%2CNCBI_GP:KOX69928.1;Parent=rna-gnl|WGS:LIRP|mrna.WN51_04442
KQ435878.1	Genbank	CDS	646195	646415	.	+	0	Name=KOX69928.1;ID=cds-KOX69928.1;Dbxref=InterPro:IPR009231%2CUniProtKB/Swiss-Prot:Q91892%2CNCBI_GP:KOX69928.1;Parent=rna-gnl|WGS:LIRP|mrna.WN51_04442
KQ435878.1	Genbank	CDS	646526	646783	.	+	0	Name=KOX69928.1;ID=cds-KOX69928.1;Dbxref=InterPro:IPR009231%2CUniProtKB/Swiss-Prot:Q91892%2CNCBI_GP:KOX69928.1;Parent=rna-gnl|WGS:LIRP|mrna.WN51_04442
KQ435878.1	Genbank	CDS	644675	644772	.	+	0	Name=KOX69927.1;ID=cds-KOX69927.1;Dbxref=NCBI_GP:KOX69927.1;Parent=rna-gnl|WGS:LIRP|mrna.WN51_04441
KQ435878.1	Genbank	CDS	644874	644967	.	+	0	Name=KOX69927.1;ID=cds-KOX69927.1;Dbxref=NCBI_GP:KOX69927.1;Parent=rna-gnl|WGS:LIRP|mrna.WN51_04441
KQ435878.1	Genbank	exon	645785	645890	.	+	.	ID=exon-gnl|WGS:LIRP|mrna.WN51_04442-4;Parent=rna-gnl|WGS:LIRP|mrna.WN51_04442
KQ435878.1	Genbank	exon	645557	645703	.	+	.	ID=exon-gnl|WGS:LIRP|mrna.WN51_04442-3;Parent=rna-gnl|WGS:LIRP|mrna.WN51_04442
KQ435878.1	Genbank	exon	645252	645479	.	+	.	ID=exon-gnl|WGS:LIRP|mrna.WN51_04442-2;Parent=rna-gnl|WGS:LIRP|mrna.WN51_04442
KQ435878.1	Genbank	exon	645054	645173	.	+	.	ID=exon-gnl|WGS:LIRP|mrna.WN51_04442-1;Parent=rna-gnl|WGS:LIRP|mrna.WN51_04442
KQ435878.1	Genbank	exon	646526	646783	.	+	.	ID=exon-gnl|WGS:LIRP|mrna.WN51_04442-7;Parent=rna-gnl|WGS:LIRP|mrna.WN51_04442
KQ435878.1	Genbank	exon	646195	646415	.	+	.	ID=exon-gnl|WGS:LIRP|mrna.WN51_04442-6;Parent=rna-gnl|WGS:LIRP|mrna.WN51_04442
KQ435878.1	Genbank	exon	645959	646117	.	+	.	ID=exon-gnl|WGS:LIRP|mrna.WN51_04442-5;Parent=rna-gnl|WGS:LIRP|mrna.WN51_04442
KQ435878.1	Genbank	exon	2279955	2280027	.	-	.	ID=exon-gnl|WGS:LIRP|mrna.WN51_04504-12;Parent=rna-gnl|WGS:LIRP|mrna.WN51_04504
KQ435878.1	Genbank	exon	2280304	2280422	.	-	.	ID=exon-gnl|WGS:LIRP|mrna.WN51_04504-11;Parent=rna-gnl|WGS:LIRP|mrna.WN51_04504
KQ435878.1	Genbank	exon	2286720	2286794	.	-	.	ID=exon-gnl|WGS:LIRP|mrna.WN51_04504-10;Parent=rna-gnl|WGS:LIRP|mrna.WN51_04504
KQ435878.1	Genbank	exon	2960217	2960424	.	-	.	ID=exon-gnl|WGS:LIRP|mrna.WN51_04588-1;Parent=rna-gnl|WGS:LIRP|mrna.WN51_04588
KQ435878.1	Genbank	exon	2958615	2958730	.	-	.	ID=exon-gnl|WGS:LIRP|mrna.WN51_04588-5;Parent=rna-gnl|WGS:LIRP|mrna.WN51_04588
KQ435878.1	Genbank	exon	2958822	2958934	.	-	.	ID=exon-gnl|WGS:LIRP|mrna.WN51_04588-4;Parent=rna-gnl|WGS:LIRP|mrna.WN51_04588
KQ435878.1	Genbank	exon	2959019	2959138	.	-	.	ID=exon-gnl|WGS:LIRP|mrna.WN51_04588-3;Parent=rna-gnl|WGS:LIRP|mrna.WN51_04588
KQ435878.1	Genbank	exon	2959208	2959347	.	-	.	ID=exon-gnl|WGS:LIRP|mrna.WN51_04588-2;Parent=rna-gnl|WGS:LIRP|mrna.WN51_04588
KQ435878.1	Genbank	exon	2957544	2957808	.	-	.	ID=exon-gnl|WGS:LIRP|mrna.WN51_04588-9;Parent=rna-gnl|WGS:LIRP|mrna.WN51_04588
KQ435878.1	Genbank	exon	2957900	2958067	.	-	.	ID=exon-gnl|WGS:LIRP|mrna.WN51_04588-8;Parent=rna-gnl|WGS:LIRP|mrna.WN51_04588
KQ435878.1	Genbank	exon	2958148	2958291	.	-	.	ID=exon-gnl|WGS:LIRP|mrna.WN51_04588-7;Parent=rna-gnl|WGS:LIRP|mrna.WN51_04588
KQ435878.1	Genbank	exon	2958364	2958533	.	-	.	ID=exon-gnl|WGS:LIRP|mrna.WN51_04588-6;Parent=rna-gnl|WGS:LIRP|mrna.WN51_04588
KQ435878.1	Genbank	CDS	1029702	1029722	.	-	0	Name=KOX69929.1;ID=cds-KOX69929.1;Dbxref=NCBI_GP:KOX69929.1;Parent=rna-gnl|WGS:LIRP|mrna.WN51_04443
KQ435878.1	Genbank	CDS	1028699	1028934	.	-	0	Name=KOX69929.1;ID=cds-KOX69929.1;Dbxref=NCBI_GP:KOX69929.1;Parent=rna-gnl|WGS:LIRP|mrna.WN51_04443
KQ435878.1	Genbank	CDS	1027604	1027754	.	-	0	Name=KOX69929.1;ID=cds-KOX69929.1;Dbxref=NCBI_GP:KOX69929.1;Parent=rna-gnl|WGS:LIRP|mrna.WN51_04443
KQ435878.1	Genbank	CDS	1009129	1009181	.	-	0	Name=KOX69929.1;ID=cds-KOX69929.1;Dbxref=NCBI_GP:KOX69929.1;Parent=rna-gnl|WGS:LIRP|mrna.WN51_04443
KQ435878.1	Genbank	CDS	1006364	1006540	.	-	0	Name=KOX69929.1;ID=cds-KOX69929.1;Dbxref=NCBI_GP:KOX69929.1;Parent=rna-gnl|WGS:LIRP|mrna.WN51_04443
KQ435878.1	Genbank	CDS	952143	952251	.	-	0	Name=KOX69929.1;ID=cds-KOX69929.1;Dbxref=NCBI_GP:KOX69929.1;Parent=rna-gnl|WGS:LIRP|mrna.WN51_04443
KQ435878.1	Genbank	CDS	940398	940503	.	-	0	Name=KOX69929.1;ID=cds-KOX69929.1;Dbxref=NCBI_GP:KOX69929.1;Parent=rna-gnl|WGS:LIRP|mrna.WN51_04443
KQ435878.1	Genbank	CDS	927729	927820	.	-	0	Name=KOX69929.1;ID=cds-KOX69929.1;Dbxref=NCBI_GP:KOX69929.1;Parent=rna-gnl|WGS:LIRP|mrna.WN51_04443
KQ435878.1	Genbank	CDS	922393	922434	.	-	0	Name=KOX69929.1;ID=cds-KOX69929.1;Dbxref=NCBI_GP:KOX69929.1;Parent=rna-gnl|WGS:LIRP|mrna.WN51_04443
KQ435878.1	Genbank	CDS	918129	918145	.	-	0	Name=KOX69929.1;ID=cds-KOX69929.1;Dbxref=NCBI_GP:KOX69929.1;Parent=rna-gnl|WGS:LIRP|mrna.WN51_04443
KQ435878.1	Genbank	CDS	908128	908280	.	-	0	Name=KOX69929.1;ID=cds-KOX69929.1;Dbxref=NCBI_GP:KOX69929.1;Parent=rna-gnl|WGS:LIRP|mrna.WN51_04443
KQ435878.1	Genbank	CDS	907997	908036	.	-	0	Name=KOX69929.1;ID=cds-KOX69929.1;Dbxref=NCBI_GP:KOX69929.1;Parent=rna-gnl|WGS:LIRP|mrna.WN51_04443
KQ435878.1	Genbank	CDS	900864	900915	.	-	0	Name=KOX69929.1;ID=cds-KOX69929.1;Dbxref=NCBI_GP:KOX69929.1;Parent=rna-gnl|WGS:LIRP|mrna.WN51_04443
KQ435878.1	Genbank	CDS	886112	886224	.	-	0	Name=KOX69929.1;ID=cds-KOX69929.1;Dbxref=NCBI_GP:KOX69929.1;Parent=rna-gnl|WGS:LIRP|mrna.WN51_04443
KQ435878.1	Genbank	CDS	844825	844924	.	-	0	Name=KOX69929.1;ID=cds-KOX69929.1;Dbxref=NCBI_GP:KOX69929.1;Parent=rna-gnl|WGS:LIRP|mrna.WN51_04443
KQ435878.1	Genbank	CDS	835587	835647	.	-	0	Name=KOX69929.1;ID=cds-KOX69929.1;Dbxref=NCBI_GP:KOX69929.1;Parent=rna-gnl|WGS:LIRP|mrna.WN51_04443
KQ435878.1	Genbank	CDS	794994	795157	.	-	0	Name=KOX69929.1;ID=cds-KOX69929.1;Dbxref=NCBI_GP:KOX69929.1;Parent=rna-gnl|WGS:LIRP|mrna.WN51_04443
KQ435878.1	Genbank	CDS	789061	789181	.	-	0	Name=KOX69929.1;ID=cds-KOX69929.1;Dbxref=NCBI_GP:KOX69929.1;Parent=rna-gnl|WGS:LIRP|mrna.WN51_04443
KQ435878.1	Genbank	CDS	786798	786960	.	-	0	Name=KOX69929.1;ID=cds-KOX69929.1;Dbxref=NCBI_GP:KOX69929.1;Parent=rna-gnl|WGS:LIRP|mrna.WN51_04443
KQ435878.1	Genbank	CDS	777063	777233	.	-	0	Name=KOX69929.1;ID=cds-KOX69929.1;Dbxref=NCBI_GP:KOX69929.1;Parent=rna-gnl|WGS:LIRP|mrna.WN51_04443
KQ435878.1	Genbank	CDS	768729	768947	.	-	0	Name=KOX69929.1;ID=cds-KOX69929.1;Dbxref=NCBI_GP:KOX69929.1;Parent=rna-gnl|WGS:LIRP|mrna.WN51_04443
KQ435878.1	Genbank	CDS	759638	759665	.	-	0	Name=KOX69929.1;ID=cds-KOX69929.1;Dbxref=NCBI_GP:KOX69929.1;Parent=rna-gnl|WGS:LIRP|mrna.WN51_04443
KQ435878.1	Genbank	CDS	730271	730403	.	-	0	Name=KOX69929.1;ID=cds-KOX69929.1;Dbxref=NCBI_GP:KOX69929.1;Parent=rna-gnl|WGS:LIRP|mrna.WN51_04443
KQ435878.1	Genbank	CDS	707327	707418	.	-	0	Name=KOX69929.1;ID=cds-KOX69929.1;Dbxref=NCBI_GP:KOX69929.1;Parent=rna-gnl|WGS:LIRP|mrna.WN51_04443
KQ435878.1	Genbank	CDS	698465	698511	.	-	0	Name=KOX69929.1;ID=cds-KOX69929.1;Dbxref=NCBI_GP:KOX69929.1;Parent=rna-gnl|WGS:LIRP|mrna.WN51_04443
KQ435878.1	Genbank	CDS	663549	663629	.	-	0	Name=KOX69929.1;ID=cds-KOX69929.1;Dbxref=NCBI_GP:KOX69929.1;Parent=rna-gnl|WGS:LIRP|mrna.WN51_04443
KQ435878.1	Genbank	CDS	649656	649821	.	-	0	Name=KOX69929.1;ID=cds-KOX69929.1;Dbxref=NCBI_GP:KOX69929.1;Parent=rna-gnl|WGS:LIRP|mrna.WN51_04443
KQ435878.1	Genbank	CDS	648552	648684	.	-	0	Name=KOX69929.1;ID=cds-KOX69929.1;Dbxref=NCBI_GP:KOX69929.1;Parent=rna-gnl|WGS:LIRP|mrna.WN51_04443
KQ435878.1	Genbank	CDS	647391	647472	.	-	0	Name=KOX69929.1;ID=cds-KOX69929.1;Dbxref=NCBI_GP:KOX69929.1;Parent=rna-gnl|WGS:LIRP|mrna.WN51_04443
KQ435878.1	Genbank	exon	1027604	1027754	.	-	.	ID=exon-gnl|WGS:LIRP|mrna.WN51_04443-3;Parent=rna-gnl|WGS:LIRP|mrna.WN51_04443
KQ435878.1	Genbank	exon	1028699	1028934	.	-	.	ID=exon-gnl|WGS:LIRP|mrna.WN51_04443-2;Parent=rna-gnl|WGS:LIRP|mrna.WN51_04443
KQ435878.1	Genbank	exon	1029702	1029722	.	-	.	ID=exon-gnl|WGS:LIRP|mrna.WN51_04443-1;Parent=rna-gnl|WGS:LIRP|mrna.WN51_04443
KQ435878.1	Genbank	exon	940398	940503	.	-	.	ID=exon-gnl|WGS:LIRP|mrna.WN51_04443-7;Parent=rna-gnl|WGS:LIRP|mrna.WN51_04443
KQ435878.1	Genbank	exon	952143	952251	.	-	.	ID=exon-gnl|WGS:LIRP|mrna.WN51_04443-6;Parent=rna-gnl|WGS:LIRP|mrna.WN51_04443
KQ435878.1	Genbank	exon	1006364	1006540	.	-	.	ID=exon-gnl|WGS:LIRP|mrna.WN51_04443-5;Parent=rna-gnl|WGS:LIRP|mrna.WN51_04443
KQ435878.1	Genbank	exon	1009129	1009181	.	-	.	ID=exon-gnl|WGS:LIRP|mrna.WN51_04443-4;Parent=rna-gnl|WGS:LIRP|mrna.WN51_04443
KQ435878.1	Genbank	exon	922393	922434	.	-	.	ID=exon-gnl|WGS:LIRP|mrna.WN51_04443-9;Parent=rna-gnl|WGS:LIRP|mrna.WN51_04443
KQ435878.1	Genbank	exon	927729	927820	.	-	.	ID=exon-gnl|WGS:LIRP|mrna.WN51_04443-8;Parent=rna-gnl|WGS:LIRP|mrna.WN51_04443
KQ435878.1	Genbank	exon	2962906	2963096	.	+	.	ID=exon-gnl|WGS:LIRP|mrna.WN51_04589-4;Parent=rna-gnl|WGS:LIRP|mrna.WN51_04589
KQ435878.1	Genbank	exon	2962639	2962842	.	+	.	ID=exon-gnl|WGS:LIRP|mrna.WN51_04589-3;Parent=rna-gnl|WGS:LIRP|mrna.WN51_04589
KQ435878.1	Genbank	exon	2962302	2962565	.	+	.	ID=exon-gnl|WGS:LIRP|mrna.WN51_04589-2;Parent=rna-gnl|WGS:LIRP|mrna.WN51_04589
[truncated: 1,324 more rows]
