# Supplementary material for: Prevalent bee venom genes evolved before the aculeate stinger and eusociality
Source: BMC Biol. 2023 Oct 23;21:229. doi: 10.1186/s12915-023-01656-5 (PMC10591384; doi:10.1186/s12915-023-01656-5)
Supplement: Supplementary file 42 — Additional file 42. Gff files of all toxin gene annotations. [file 12915_2023_1656_MOESM42_ESM.zip › AdditionalFile9_ToxinGeneAnnotations/NW_014332762.1._APH.gff_modified_Koludarov_et_al_2021.gff3]

##gff-version 3
##source-version geneious 2020.2.2
##sequence-region	NW_014332762.1	1	2475861
NW_014332762.1	Koludarov_et_al_2021	gene	1591343	1594653	.	-	.	Name=APH
NW_014332762.1	Gnomon	exon	1578478	1578618	.	+	.	ID=exon-XM_015732599.2-1;Dbxref=GeneID:107264385%2CGenbank:XM_015732599.2;Parent=rna-XM_015732599.2
NW_014332762.1	Gnomon	exon	1578994	1579245	.	+	.	ID=exon-XM_015732599.2-2;Dbxref=GeneID:107264385%2CGenbank:XM_015732599.2;Parent=rna-XM_015732599.2
NW_014332762.1	Gnomon	exon	1579329	1579490	.	+	.	ID=exon-XM_015732599.2-3;Dbxref=GeneID:107264385%2CGenbank:XM_015732599.2;Parent=rna-XM_015732599.2
NW_014332762.1	Gnomon	exon	1579565	1580894	.	+	.	ID=exon-XM_015732599.2-4;Dbxref=GeneID:107264385%2CGenbank:XM_015732599.2;Parent=rna-XM_015732599.2
NW_014332762.1	Gnomon	exon	1580980	1581522	.	+	.	ID=exon-XM_015732599.2-5;Dbxref=GeneID:107264385%2CGenbank:XM_015732599.2;Parent=rna-XM_015732599.2
NW_014332762.1	Gnomon	exon	1581611	1581774	.	+	.	ID=exon-XM_015732599.2-6;Dbxref=GeneID:107264385%2CGenbank:XM_015732599.2;Parent=rna-XM_015732599.2
NW_014332762.1	Gnomon	exon	2330537	2333627	.	+	.	ID=exon-XM_015731485.2-2;Dbxref=GeneID:107263843%2CGenbank:XM_015731485.2;Parent=rna-XM_015731485.2
NW_014332762.1	Gnomon	exon	1586989	1587192	.	+	.	ID=exon-XM_015732599.2-7;Dbxref=GeneID:107264385%2CGenbank:XM_015732599.2;Parent=rna-XM_015732599.2
NW_014332762.1	Gnomon	exon	2328999	2329659	.	+	.	ID=exon-XM_015731485.2-1;Dbxref=GeneID:107263843%2CGenbank:XM_015731485.2;Parent=rna-XM_015731485.2
NW_014332762.1	Gnomon	CDS	1097667	1097760	.	-	0	Name=XP_024938251.1;ID=cds-XP_024938251.1;Dbxref=GeneID:107264701%2CGenbank:XP_024938251.1;Parent=rna-XM_025082483.1
NW_014332762.1	Gnomon	CDS	1088112	1088150	.	-	0	Name=XP_024938251.1;ID=cds-XP_024938251.1;Dbxref=GeneID:107264701%2CGenbank:XP_024938251.1;Parent=rna-XM_025082483.1
NW_014332762.1	Gnomon	CDS	1050352	1050496	.	-	0	Name=XP_024938251.1;ID=cds-XP_024938251.1;Dbxref=GeneID:107264701%2CGenbank:XP_024938251.1;Parent=rna-XM_025082483.1
NW_014332762.1	Gnomon	CDS	1043463	1043671	.	-	0	Name=XP_024938251.1;ID=cds-XP_024938251.1;Dbxref=GeneID:107264701%2CGenbank:XP_024938251.1;Parent=rna-XM_025082483.1
NW_014332762.1	Gnomon	CDS	1041098	1041208	.	-	0	Name=XP_024938251.1;ID=cds-XP_024938251.1;Dbxref=GeneID:107264701%2CGenbank:XP_024938251.1;Parent=rna-XM_025082483.1
NW_014332762.1	Gnomon	CDS	1040187	1040393	.	-	0	Name=XP_024938251.1;ID=cds-XP_024938251.1;Dbxref=GeneID:107264701%2CGenbank:XP_024938251.1;Parent=rna-XM_025082483.1
NW_014332762.1	Gnomon	CDS	1036560	1036714	.	-	0	Name=XP_024938251.1;ID=cds-XP_024938251.1;Dbxref=GeneID:107264701%2CGenbank:XP_024938251.1;Parent=rna-XM_025082483.1
NW_014332762.1	Gnomon	CDS	1035395	1035539	.	-	0	Name=XP_024938251.1;ID=cds-XP_024938251.1;Dbxref=GeneID:107264701%2CGenbank:XP_024938251.1;Parent=rna-XM_025082483.1
NW_014332762.1	Gnomon	CDS	1035105	1035235	.	-	0	Name=XP_024938251.1;ID=cds-XP_024938251.1;Dbxref=GeneID:107264701%2CGenbank:XP_024938251.1;Parent=rna-XM_025082483.1
NW_014332762.1	Gnomon	CDS	1034866	1035025	.	-	0	Name=XP_024938251.1;ID=cds-XP_024938251.1;Dbxref=GeneID:107264701%2CGenbank:XP_024938251.1;Parent=rna-XM_025082483.1
NW_014332762.1	Gnomon	CDS	1034452	1034751	.	-	0	Name=XP_024938251.1;ID=cds-XP_024938251.1;Dbxref=GeneID:107264701%2CGenbank:XP_024938251.1;Parent=rna-XM_025082483.1
NW_014332762.1	Gnomon	CDS	1034012	1034317	.	-	0	Name=XP_024938251.1;ID=cds-XP_024938251.1;Dbxref=GeneID:107264701%2CGenbank:XP_024938251.1;Parent=rna-XM_025082483.1
NW_014332762.1	Gnomon	CDS	1033608	1033832	.	-	0	Name=XP_024938251.1;ID=cds-XP_024938251.1;Dbxref=GeneID:107264701%2CGenbank:XP_024938251.1;Parent=rna-XM_025082483.1
NW_014332762.1	Gnomon	CDS	1033331	1033527	.	-	0	Name=XP_024938251.1;ID=cds-XP_024938251.1;Dbxref=GeneID:107264701%2CGenbank:XP_024938251.1;Parent=rna-XM_025082483.1
NW_014332762.1	Gnomon	CDS	1032731	1033174	.	-	0	Name=XP_024938251.1;ID=cds-XP_024938251.1;Dbxref=GeneID:107264701%2CGenbank:XP_024938251.1;Parent=rna-XM_025082483.1
NW_014332762.1	Gnomon	CDS	2027846	2027975	.	+	0	Name=XP_024935875.1;ID=cds-XP_024935875.1;Dbxref=GeneID:107265102%2CGenbank:XP_024935875.1;Parent=rna-XM_025080107.1
NW_014332762.1	Gnomon	CDS	2038737	2038869	.	+	0	Name=XP_024935875.1;ID=cds-XP_024935875.1;Dbxref=GeneID:107265102%2CGenbank:XP_024935875.1;Parent=rna-XM_025080107.1
NW_014332762.1	Gnomon	CDS	2050186	2050391	.	+	0	Name=XP_024935875.1;ID=cds-XP_024935875.1;Dbxref=GeneID:107265102%2CGenbank:XP_024935875.1;Parent=rna-XM_025080107.1
NW_014332762.1	Gnomon	CDS	2065224	2065334	.	+	0	Name=XP_024935875.1;ID=cds-XP_024935875.1;Dbxref=GeneID:107265102%2CGenbank:XP_024935875.1;Parent=rna-XM_025080107.1
NW_014332762.1	Gnomon	CDS	2070233	2070460	.	+	0	Name=XP_024935875.1;ID=cds-XP_024935875.1;Dbxref=GeneID:107265102%2CGenbank:XP_024935875.1;Parent=rna-XM_025080107.1
NW_014332762.1	Gnomon	CDS	2075770	2075939	.	+	0	Name=XP_024935875.1;ID=cds-XP_024935875.1;Dbxref=GeneID:107265102%2CGenbank:XP_024935875.1;Parent=rna-XM_025080107.1
NW_014332762.1	Gnomon	CDS	2085823	2085964	.	+	0	Name=XP_024935875.1;ID=cds-XP_024935875.1;Dbxref=GeneID:107265102%2CGenbank:XP_024935875.1;Parent=rna-XM_025080107.1
NW_014332762.1	Gnomon	CDS	2100602	2100732	.	+	0	Name=XP_024935875.1;ID=cds-XP_024935875.1;Dbxref=GeneID:107265102%2CGenbank:XP_024935875.1;Parent=rna-XM_025080107.1
NW_014332762.1	Gnomon	CDS	2104377	2104536	.	+	0	Name=XP_024935875.1;ID=cds-XP_024935875.1;Dbxref=GeneID:107265102%2CGenbank:XP_024935875.1;Parent=rna-XM_025080107.1
NW_014332762.1	Gnomon	CDS	2104705	2105052	.	+	0	Name=XP_024935875.1;ID=cds-XP_024935875.1;Dbxref=GeneID:107265102%2CGenbank:XP_024935875.1;Parent=rna-XM_025080107.1
NW_014332762.1	Gnomon	CDS	2106928	2107194	.	+	0	Name=XP_024935875.1;ID=cds-XP_024935875.1;Dbxref=GeneID:107265102%2CGenbank:XP_024935875.1;Parent=rna-XM_025080107.1
NW_014332762.1	Gnomon	CDS	2110350	2110378	.	+	0	Name=XP_024935875.1;ID=cds-XP_024935875.1;Dbxref=GeneID:107265102%2CGenbank:XP_024935875.1;Parent=rna-XM_025080107.1
NW_014332762.1	Gnomon	exon	1629781	1629906	.	+	.	ID=exon-XM_015733578.2-6;Dbxref=GeneID:107264849%2CGenbank:XM_015733578.2;Parent=rna-XM_015733578.2
NW_014332762.1	Gnomon	exon	1812013	1812234	.	+	.	ID=exon-XM_015733772.2-2;Dbxref=GeneID:107264940%2CGenbank:XM_015733772.2;Parent=rna-XM_015733772.2
NW_014332762.1	Gnomon	CDS	1916710	1917211	.	-	0	Name=XP_015587762.1;ID=cds-XP_015587762.1;Dbxref=GeneID:107264224%2CGenbank:XP_015587762.1;Parent=rna-XM_015732276.2
NW_014332762.1	Gnomon	CDS	1916377	1916621	.	-	0	Name=XP_015587762.1;ID=cds-XP_015587762.1;Dbxref=GeneID:107264224%2CGenbank:XP_015587762.1;Parent=rna-XM_015732276.2
NW_014332762.1	Gnomon	exon	1627721	1627822	.	+	.	ID=exon-XM_015733578.2-5;Dbxref=GeneID:107264849%2CGenbank:XM_015733578.2;Parent=rna-XM_015733578.2
NW_014332762.1	Gnomon	exon	1811657	1811896	.	+	.	ID=exon-XM_015733772.2-1;Dbxref=GeneID:107264940%2CGenbank:XM_015733772.2;Parent=rna-XM_015733772.2
NW_014332762.1	Gnomon	exon	1812471	1813672	.	+	.	ID=exon-XM_015733772.2-4;Dbxref=GeneID:107264940%2CGenbank:XM_015733772.2;Parent=rna-XM_015733772.2
NW_014332762.1	Gnomon	exon	1630001	1630186	.	+	.	ID=exon-XM_015733578.2-7;Dbxref=GeneID:107264849%2CGenbank:XM_015733578.2;Parent=rna-XM_015733578.2
NW_014332762.1	Gnomon	exon	1812301	1812399	.	+	.	ID=exon-XM_015733772.2-3;Dbxref=GeneID:107264940%2CGenbank:XM_015733772.2;Parent=rna-XM_015733772.2
NW_014332762.1	Gnomon	mRNA	798752	806898	.	-	.	Name=XM_015733737.2;ID=rna-XM_015733737.2;Dbxref=GeneID:107264926%2CGenbank:XM_015733737.2;Parent=gene-LOC107264926
NW_014332762.1	Gnomon	exon	807360	807608	.	-	.	ID=exon-XM_025081948.1-8;Dbxref=GeneID:107264790%2CGenbank:XM_025081948.1;Parent=rna-XM_025081948.1
NW_014332762.1	Gnomon	exon	807682	807961	.	-	.	ID=exon-XM_025081948.1-7;Dbxref=GeneID:107264790%2CGenbank:XM_025081948.1;Parent=rna-XM_025081948.1
NW_014332762.1	Gnomon	exon	808030	808279	.	-	.	ID=exon-XM_025081948.1-6;Dbxref=GeneID:107264790%2CGenbank:XM_025081948.1;Parent=rna-XM_025081948.1
NW_014332762.1	Gnomon	exon	808562	808791	.	-	.	ID=exon-XM_025081948.1-5;Dbxref=GeneID:107264790%2CGenbank:XM_025081948.1;Parent=rna-XM_025081948.1
NW_014332762.1	Gnomon	exon	808858	809030	.	-	.	ID=exon-XM_025081948.1-4;Dbxref=GeneID:107264790%2CGenbank:XM_025081948.1;Parent=rna-XM_025081948.1
NW_014332762.1	Gnomon	exon	809355	809514	.	-	.	ID=exon-XM_025081948.1-3;Dbxref=GeneID:107264790%2CGenbank:XM_025081948.1;Parent=rna-XM_025081948.1
NW_014332762.1	Gnomon	exon	810016	810194	.	-	.	ID=exon-XM_025081948.1-2;Dbxref=GeneID:107264790%2CGenbank:XM_025081948.1;Parent=rna-XM_025081948.1
NW_014332762.1	Gnomon	exon	1625524	1626014	.	+	.	ID=exon-XM_015733578.2-2;Dbxref=GeneID:107264849%2CGenbank:XM_015733578.2;Parent=rna-XM_015733578.2
NW_014332762.1	Gnomon	exon	1625108	1625457	.	+	.	ID=exon-XM_015733578.2-1;Dbxref=GeneID:107264849%2CGenbank:XM_015733578.2;Parent=rna-XM_015733578.2
NW_014332762.1	Gnomon	exon	1627184	1627201	.	+	.	ID=exon-XM_015733578.2-4;Dbxref=GeneID:107264849%2CGenbank:XM_015733578.2;Parent=rna-XM_015733578.2
NW_014332762.1	Gnomon	exon	1626790	1627019	.	+	.	ID=exon-XM_015733578.2-3;Dbxref=GeneID:107264849%2CGenbank:XM_015733578.2;Parent=rna-XM_015733578.2
NW_014332762.1	Gnomon	mRNA	859817	864781	.	-	.	Name=XM_025081867.1;ID=rna-XM_025081867.1;Dbxref=GeneID:107262878%2CGenbank:XM_025081867.1;Parent=gene-LOC107262878
NW_014332762.1	Gnomon	exon	388866	389303	.	+	.	ID=exon-XM_025079710.1-2;Dbxref=GeneID:107262717%2CGenbank:XM_025079710.1;Parent=rna-XM_025079710.1
NW_014332762.1	Gnomon	exon	390063	390224	.	+	.	ID=exon-XM_025079710.1-3;Dbxref=GeneID:107262717%2CGenbank:XM_025079710.1;Parent=rna-XM_025079710.1
NW_014332762.1	Gnomon	exon	390581	390818	.	+	.	ID=exon-XM_025079710.1-4;Dbxref=GeneID:107262717%2CGenbank:XM_025079710.1;Parent=rna-XM_025079710.1
NW_014332762.1	Gnomon	exon	390979	391272	.	+	.	ID=exon-XM_025079710.1-5;Dbxref=GeneID:107262717%2CGenbank:XM_025079710.1;Parent=rna-XM_025079710.1
NW_014332762.1	Gnomon	exon	391346	392955	.	+	.	ID=exon-XM_025079710.1-6;Dbxref=GeneID:107262717%2CGenbank:XM_025079710.1;Parent=rna-XM_025079710.1
NW_014332762.1	Gnomon	exon	810255	810784	.	-	.	ID=exon-XM_025081948.1-1;Dbxref=GeneID:107264790%2CGenbank:XM_025081948.1;Parent=rna-XM_025081948.1
NW_014332762.1	Gnomon	exon	384398	384636	.	+	.	ID=exon-XM_025079710.1-1;Dbxref=GeneID:107262717%2CGenbank:XM_025079710.1;Parent=rna-XM_025079710.1
NW_014332762.1	Gnomon	exon	221512	221584	.	+	.	ID=exon-XM_015731397.2-4;Dbxref=GeneID:107263785%2CGenbank:XM_015731397.2;Parent=rna-XM_015731397.2
NW_014332762.1	Gnomon	exon	222201	222353	.	+	.	ID=exon-XM_015731397.2-5;Dbxref=GeneID:107263785%2CGenbank:XM_015731397.2;Parent=rna-XM_015731397.2
NW_014332762.1	Gnomon	exon	221092	221212	.	+	.	ID=exon-XM_015731397.2-2;Dbxref=GeneID:107263785%2CGenbank:XM_015731397.2;Parent=rna-XM_015731397.2
NW_014332762.1	Gnomon	exon	221281	221398	.	+	.	ID=exon-XM_015731397.2-3;Dbxref=GeneID:107263785%2CGenbank:XM_015731397.2;Parent=rna-XM_015731397.2
NW_014332762.1	Gnomon	exon	220497	220800	.	+	.	ID=exon-XM_015731397.2-1;Dbxref=GeneID:107263785%2CGenbank:XM_015731397.2;Parent=rna-XM_015731397.2
NW_014332762.1	Gnomon	CDS	1990114	1990163	.	+	0	Name=XP_024935888.1;ID=cds-XP_024935888.1;Dbxref=GeneID:107265151%2CGenbank:XP_024935888.1;Parent=rna-XM_025080120.1
NW_014332762.1	Gnomon	CDS	1995149	1995363	.	+	0	Name=XP_024935888.1;ID=cds-XP_024935888.1;Dbxref=GeneID:107265151%2CGenbank:XP_024935888.1;Parent=rna-XM_025080120.1
NW_014332762.1	Gnomon	CDS	1996083	1996193	.	+	0	Name=XP_024935888.1;ID=cds-XP_024935888.1;Dbxref=GeneID:107265151%2CGenbank:XP_024935888.1;Parent=rna-XM_025080120.1
NW_014332762.1	Gnomon	CDS	1997057	1997275	.	+	0	Name=XP_024935888.1;ID=cds-XP_024935888.1;Dbxref=GeneID:107265151%2CGenbank:XP_024935888.1;Parent=rna-XM_025080120.1
NW_014332762.1	Gnomon	CDS	2000073	2000369	.	+	0	Name=XP_024935888.1;ID=cds-XP_024935888.1;Dbxref=GeneID:107265151%2CGenbank:XP_024935888.1;Parent=rna-XM_025080120.1
NW_014332762.1	Gnomon	CDS	2002943	2003073	.	+	0	Name=XP_024935888.1;ID=cds-XP_024935888.1;Dbxref=GeneID:107265151%2CGenbank:XP_024935888.1;Parent=rna-XM_025080120.1
NW_014332762.1	Gnomon	CDS	2010474	2010633	.	+	0	Name=XP_024935888.1;ID=cds-XP_024935888.1;Dbxref=GeneID:107265151%2CGenbank:XP_024935888.1;Parent=rna-XM_025080120.1
NW_014332762.1	Gnomon	CDS	2010848	2011150	.	+	0	Name=XP_024935888.1;ID=cds-XP_024935888.1;Dbxref=GeneID:107265151%2CGenbank:XP_024935888.1;Parent=rna-XM_025080120.1
NW_014332762.1	Gnomon	CDS	2017652	2018092	.	+	0	Name=XP_024935888.1;ID=cds-XP_024935888.1;Dbxref=GeneID:107265151%2CGenbank:XP_024935888.1;Parent=rna-XM_025080120.1
NW_014332762.1	Gnomon	CDS	2019311	2019520	.	+	0	Name=XP_024935888.1;ID=cds-XP_024935888.1;Dbxref=GeneID:107265151%2CGenbank:XP_024935888.1;Parent=rna-XM_025080120.1
NW_014332762.1	Gnomon	CDS	2021164	2021207	.	+	0	Name=XP_024935888.1;ID=cds-XP_024935888.1;Dbxref=GeneID:107265151%2CGenbank:XP_024935888.1;Parent=rna-XM_025080120.1
NW_014332762.1	Gnomon	CDS	1884843	1884917	.	+	0	Name=XP_015585472.1;ID=cds-XP_015585472.1;Dbxref=GeneID:107263105%2CGenbank:XP_015585472.1;Parent=rna-XM_015729986.2
NW_014332762.1	Gnomon	CDS	1891961	1891996	.	+	0	Name=XP_015585472.1;ID=cds-XP_015585472.1;Dbxref=GeneID:107263105%2CGenbank:XP_015585472.1;Parent=rna-XM_015729986.2
NW_014332762.1	Gnomon	CDS	1893259	1893347	.	+	0	Name=XP_015585472.1;ID=cds-XP_015585472.1;Dbxref=GeneID:107263105%2CGenbank:XP_015585472.1;Parent=rna-XM_015729986.2
NW_014332762.1	Gnomon	CDS	1893433	1893728	.	+	0	Name=XP_015585472.1;ID=cds-XP_015585472.1;Dbxref=GeneID:107263105%2CGenbank:XP_015585472.1;Parent=rna-XM_015729986.2
NW_014332762.1	Gnomon	CDS	1896167	1896205	.	+	0	Name=XP_015585472.1;ID=cds-XP_015585472.1;Dbxref=GeneID:107263105%2CGenbank:XP_015585472.1;Parent=rna-XM_015729986.2
NW_014332762.1	Gnomon	CDS	1896320	1896367	.	+	0	Name=XP_015585472.1;ID=cds-XP_015585472.1;Dbxref=GeneID:107263105%2CGenbank:XP_015585472.1;Parent=rna-XM_015729986.2
NW_014332762.1	Gnomon	CDS	1896462	1896590	.	+	0	Name=XP_015585472.1;ID=cds-XP_015585472.1;Dbxref=GeneID:107263105%2CGenbank:XP_015585472.1;Parent=rna-XM_015729986.2
NW_014332762.1	Gnomon	CDS	1896915	1896990	.	+	0	Name=XP_015585472.1;ID=cds-XP_015585472.1;Dbxref=GeneID:107263105%2CGenbank:XP_015585472.1;Parent=rna-XM_015729986.2
NW_014332762.1	Gnomon	CDS	1897084	1897296	.	+	0	Name=XP_015585472.1;ID=cds-XP_015585472.1;Dbxref=GeneID:107263105%2CGenbank:XP_015585472.1;Parent=rna-XM_015729986.2
NW_014332762.1	Gnomon	CDS	1897367	1897622	.	+	0	Name=XP_015585472.1;ID=cds-XP_015585472.1;Dbxref=GeneID:107263105%2CGenbank:XP_015585472.1;Parent=rna-XM_015729986.2
NW_014332762.1	Gnomon	CDS	1897705	1897893	.	+	0	Name=XP_015585472.1;ID=cds-XP_015585472.1;Dbxref=GeneID:107263105%2CGenbank:XP_015585472.1;Parent=rna-XM_015729986.2
NW_014332762.1	Gnomon	exon	824652	825024	.	+	.	ID=exon-XM_025081901.1-2;Dbxref=GeneID:107262910%2CGenbank:XM_025081901.1;Parent=rna-XM_025081901.1
NW_014332762.1	Gnomon	exon	824123	824203	.	+	.	ID=exon-XM_025081901.1-1;Dbxref=GeneID:107262910%2CGenbank:XM_025081901.1;Parent=rna-XM_025081901.1
NW_014332762.1	Gnomon	exon	825637	826991	.	+	.	ID=exon-XM_025081901.1-4;Dbxref=GeneID:107262910%2CGenbank:XM_025081901.1;Parent=rna-XM_025081901.1
NW_014332762.1	Gnomon	exon	825304	825579	.	+	.	ID=exon-XM_025081901.1-3;Dbxref=GeneID:107262910%2CGenbank:XM_025081901.1;Parent=rna-XM_025081901.1
NW_014332762.1	Gnomon	transcript	1671392	1678381	.	+	.	Name=XR_003058621.1;ID=rna-XR_003058621.1;Dbxref=GeneID:107274936%2CGenbank:XR_003058621.1;Parent=gene-LOC107274936
NW_014332762.1	Gnomon	mRNA	650277	659029	.	+	.	Name=XM_015730832.1;ID=rna-XM_015730832.1;Dbxref=GeneID:107263519%2CGenbank:XM_015730832.1;Parent=gene-LOC107263519
NW_014332762.1	Gnomon	exon	1737121	1737552	.	-	.	ID=exon-XM_015754631.2-2;Dbxref=GeneID:107274973%2CGenbank:XM_015754631.2;Parent=rna-XM_015754631.2
NW_014332762.1	Gnomon	exon	1736818	1737037	.	-	.	ID=exon-XM_015754631.2-3;Dbxref=GeneID:107274973%2CGenbank:XM_015754631.2;Parent=rna-XM_015754631.2
NW_014332762.1	Gnomon	exon	1736655	1736739	.	-	.	ID=exon-XM_015754631.2-4;Dbxref=GeneID:107274973%2CGenbank:XM_015754631.2;Parent=rna-XM_015754631.2
NW_014332762.1	Gnomon	exon	1736027	1736572	.	-	.	ID=exon-XM_015754631.2-5;Dbxref=GeneID:107274973%2CGenbank:XM_015754631.2;Parent=rna-XM_015754631.2
NW_014332762.1	Gnomon	exon	1737888	1738105	.	-	.	ID=exon-XM_015754631.2-1;Dbxref=GeneID:107274973%2CGenbank:XM_015754631.2;Parent=rna-XM_015754631.2
NW_014332762.1	Gnomon	exon	1719666	1719893	.	+	.	ID=exon-XM_015754349.2-8;Dbxref=GeneID:107274810%2CGenbank:XM_015754349.2;Parent=rna-XM_015754349.2
NW_014332762.1	Gnomon	exon	1720065	1723066	.	+	.	ID=exon-XM_015754349.2-9;Dbxref=GeneID:107274810%2CGenbank:XM_015754349.2;Parent=rna-XM_015754349.2
NW_014332762.1	Gnomon	exon	1718934	1719267	.	+	.	ID=exon-XM_015754349.2-6;Dbxref=GeneID:107274810%2CGenbank:XM_015754349.2;Parent=rna-XM_015754349.2
NW_014332762.1	Gnomon	exon	1719365	1719583	.	+	.	ID=exon-XM_015754349.2-7;Dbxref=GeneID:107274810%2CGenbank:XM_015754349.2;Parent=rna-XM_015754349.2
NW_014332762.1	Gnomon	exon	1718174	1718373	.	+	.	ID=exon-XM_015754349.2-4;Dbxref=GeneID:107274810%2CGenbank:XM_015754349.2;Parent=rna-XM_015754349.2
NW_014332762.1	Gnomon	exon	1718446	1718840	.	+	.	ID=exon-XM_015754349.2-5;Dbxref=GeneID:107274810%2CGenbank:XM_015754349.2;Parent=rna-XM_015754349.2
NW_014332762.1	Gnomon	exon	1708207	1708266	.	+	.	ID=exon-XM_015754349.2-2;Dbxref=GeneID:107274810%2CGenbank:XM_015754349.2;Parent=rna-XM_015754349.2
NW_014332762.1	Gnomon	CDS	1826745	1826847	.	+	0	Name=XP_015585352.1;ID=cds-XP_015585352.1;Dbxref=GeneID:107263039%2CGenbank:XP_015585352.1;Parent=rna-XM_015729866.2
NW_014332762.1	Gnomon	CDS	1827060	1829143	.	+	0	Name=XP_015585352.1;ID=cds-XP_015585352.1;Dbxref=GeneID:107263039%2CGenbank:XP_015585352.1;Parent=rna-XM_015729866.2
NW_014332762.1	Gnomon	CDS	1829312	1829524	.	+	0	Name=XP_015585352.1;ID=cds-XP_015585352.1;Dbxref=GeneID:107263039%2CGenbank:XP_015585352.1;Parent=rna-XM_015729866.2
NW_014332762.1	Gnomon	CDS	1829609	1829755	.	+	0	Name=XP_015585352.1;ID=cds-XP_015585352.1;Dbxref=GeneID:107263039%2CGenbank:XP_015585352.1;Parent=rna-XM_015729866.2
NW_014332762.1	Gnomon	CDS	1829841	1829901	.	+	0	Name=XP_015585352.1;ID=cds-XP_015585352.1;Dbxref=GeneID:107263039%2CGenbank:XP_015585352.1;Parent=rna-XM_015729866.2
NW_014332762.1	Gnomon	CDS	1830121	1830252	.	+	0	Name=XP_015585352.1;ID=cds-XP_015585352.1;Dbxref=GeneID:107263039%2CGenbank:XP_015585352.1;Parent=rna-XM_015729866.2
NW_014332762.1	Gnomon	CDS	1830416	1830975	.	+	0	Name=XP_015585352.1;ID=cds-XP_015585352.1;Dbxref=GeneID:107263039%2CGenbank:XP_015585352.1;Parent=rna-XM_015729866.2
NW_014332762.1	Gnomon	exon	1715342	1715519	.	+	.	ID=exon-XM_015754349.2-3;Dbxref=GeneID:107274810%2CGenbank:XM_015754349.2;Parent=rna-XM_015754349.2
NW_014332762.1	Gnomon	exon	1707743	1707903	.	+	.	ID=exon-XM_015754349.2-1;Dbxref=GeneID:107274810%2CGenbank:XM_015754349.2;Parent=rna-XM_015754349.2
NW_014332762.1	Gnomon	CDS	1866699	1866821	.	+	0	Name=XP_015585508.1;ID=cds-XP_015585508.1;Dbxref=GeneID:107263132%2CGenbank:XP_015585508.1;Parent=rna-XM_015730022.2
NW_014332762.1	Gnomon	CDS	1866895	1867044	.	+	0	Name=XP_015585508.1;ID=cds-XP_015585508.1;Dbxref=GeneID:107263132%2CGenbank:XP_015585508.1;Parent=rna-XM_015730022.2
NW_014332762.1	Gnomon	CDS	1867124	1868026	.	+	0	Name=XP_015585508.1;ID=cds-XP_015585508.1;Dbxref=GeneID:107263132%2CGenbank:XP_015585508.1;Parent=rna-XM_015730022.2
NW_014332762.1	Gnomon	exon	1924082	1924910	.	+	.	ID=exon-XM_015732223.2-3;Dbxref=GeneID:107264209%2CGenbank:XM_015732223.2;Parent=rna-XM_015732223.2
NW_014332762.1	Gnomon	exon	1919656	1921047	.	+	.	ID=exon-XM_015732223.2-2;Dbxref=GeneID:107264209%2CGenbank:XM_015732223.2;Parent=rna-XM_015732223.2
NW_014332762.1	Gnomon	exon	1919401	1919596	.	+	.	ID=exon-XM_015732223.2-1;Dbxref=GeneID:107264209%2CGenbank:XM_015732223.2;Parent=rna-XM_015732223.2
NW_014332762.1	Gnomon	exon	1004041	1004371	.	-	.	ID=exon-XM_025080066.1-1;Dbxref=GeneID:107265001%2CGenbank:XM_025080066.1;Parent=rna-XM_025080066.1
NW_014332762.1	Gnomon	mRNA	1573856	1577222	.	-	.	Name=XM_025081244.1;ID=rna-XM_025081244.1;Dbxref=GeneID:107264350%2CGenbank:XM_025081244.1;Parent=gene-LOC107264350
NW_014332762.1	Gnomon	mRNA	1180258	1188881	.	-	.	Name=XM_025080179.1;ID=rna-XM_025080179.1;Dbxref=GeneID:107263259%2CGenbank:XM_025080179.1;Parent=gene-LOC107263259
NW_014332762.1	Gnomon	exon	1001226	1001433	.	-	.	ID=exon-XM_025080066.1-5;Dbxref=GeneID:107265001%2CGenbank:XM_025080066.1;Parent=rna-XM_025080066.1
NW_014332762.1	Gnomon	exon	1001523	1003343	.	-	.	ID=exon-XM_025080066.1-4;Dbxref=GeneID:107265001%2CGenbank:XM_025080066.1;Parent=rna-XM_025080066.1
NW_014332762.1	Gnomon	exon	1003397	1003516	.	-	.	ID=exon-XM_025080066.1-3;Dbxref=GeneID:107265001%2CGenbank:XM_025080066.1;Parent=rna-XM_025080066.1
NW_014332762.1	Gnomon	exon	1003697	1003867	.	-	.	ID=exon-XM_025080066.1-2;Dbxref=GeneID:107265001%2CGenbank:XM_025080066.1;Parent=rna-XM_025080066.1
NW_014332762.1	Gnomon	exon	999899	999976	.	-	.	ID=exon-XM_025080066.1-9;Dbxref=GeneID:107265001%2CGenbank:XM_025080066.1;Parent=rna-XM_025080066.1
NW_014332762.1	Gnomon	exon	1000352	1000519	.	-	.	ID=exon-XM_025080066.1-8;Dbxref=GeneID:107265001%2CGenbank:XM_025080066.1;Parent=rna-XM_025080066.1
NW_014332762.1	Gnomon	exon	1000678	1000985	.	-	.	ID=exon-XM_025080066.1-7;Dbxref=GeneID:107265001%2CGenbank:XM_025080066.1;Parent=rna-XM_025080066.1
NW_014332762.1	Gnomon	exon	1001056	1001150	.	-	.	ID=exon-XM_025080066.1-6;Dbxref=GeneID:107265001%2CGenbank:XM_025080066.1;Parent=rna-XM_025080066.1
NW_014332762.1	Gnomon	exon	816401	816656	.	-	.	ID=exon-XM_015733513.2-2;Dbxref=GeneID:107264819%2CGenbank:XM_015733513.2;Parent=rna-XM_015733513.2
NW_014332762.1	Gnomon	exon	814218	815727	.	-	.	ID=exon-XM_015733513.2-3;Dbxref=GeneID:107264819%2CGenbank:XM_015733513.2;Parent=rna-XM_015733513.2
NW_014332762.1	Gnomon	mRNA	428354	429889	.	+	.	Name=XM_025082193.1;ID=rna-XM_025082193.1;Dbxref=GeneID:107264683%2CGenbank:XM_025082193.1;Parent=gene-LOC107264683
NW_014332762.1	Gnomon	exon	816744	817614	.	-	.	ID=exon-XM_015733513.2-1;Dbxref=GeneID:107264819%2CGenbank:XM_015733513.2;Parent=rna-XM_015733513.2
NW_014332762.1	Gnomon	exon	1359956	1360076	.	+	.	ID=exon-XM_015733028.2-13;Dbxref=GeneID:107264605%2CGenbank:XM_015733028.2;Parent=rna-XM_015733028.2
NW_014332762.1	Gnomon	exon	1359664	1359853	.	+	.	ID=exon-XM_015733028.2-12;Dbxref=GeneID:107264605%2CGenbank:XM_015733028.2;Parent=rna-XM_015733028.2
NW_014332762.1	Gnomon	exon	1359202	1359474	.	+	.	ID=exon-XM_015733028.2-11;Dbxref=GeneID:107264605%2CGenbank:XM_015733028.2;Parent=rna-XM_015733028.2
NW_014332762.1	Gnomon	exon	1358179	1358429	.	+	.	ID=exon-XM_015733028.2-10;Dbxref=GeneID:107264605%2CGenbank:XM_015733028.2;Parent=rna-XM_015733028.2
NW_014332762.1	Gnomon	exon	1361464	1362033	.	+	.	ID=exon-XM_015733028.2-17;Dbxref=GeneID:107264605%2CGenbank:XM_015733028.2;Parent=rna-XM_015733028.2
NW_014332762.1	Gnomon	exon	2335089	2336075	.	+	.	ID=exon-XM_015731467.2-2;Dbxref=GeneID:107263825%2CGenbank:XM_015731467.2;Parent=rna-XM_015731467.2
NW_014332762.1	Gnomon	exon	1361212	1361390	.	+	.	ID=exon-XM_015733028.2-16;Dbxref=GeneID:107264605%2CGenbank:XM_015733028.2;Parent=rna-XM_015733028.2
NW_014332762.1	Gnomon	exon	2336173	2336337	.	+	.	ID=exon-XM_015731467.2-3;Dbxref=GeneID:107263825%2CGenbank:XM_015731467.2;Parent=rna-XM_015731467.2
NW_014332762.1	Gnomon	exon	1361016	1361061	.	+	.	ID=exon-XM_015733028.2-15;Dbxref=GeneID:107264605%2CGenbank:XM_015733028.2;Parent=rna-XM_015733028.2
NW_014332762.1	Gnomon	exon	1360476	1360634	.	+	.	ID=exon-XM_015733028.2-14;Dbxref=GeneID:107264605%2CGenbank:XM_015733028.2;Parent=rna-XM_015733028.2
NW_014332762.1	Gnomon	exon	2334435	2334950	.	+	.	ID=exon-XM_015731467.2-1;Dbxref=GeneID:107263825%2CGenbank:XM_015731467.2;Parent=rna-XM_015731467.2
NW_014332762.1	Gnomon	mRNA	1364890	1464069	.	+	.	Name=XM_025082336.1;ID=rna-XM_025082336.1;Dbxref=GeneID:112493602%2CGenbank:XM_025082336.1;Parent=gene-LOC112493602
NW_014332762.1	Gnomon	exon	2337720	2338438	.	+	.	ID=exon-XM_015731467.2-8;Dbxref=GeneID:107263825%2CGenbank:XM_015731467.2;Parent=rna-XM_015731467.2
NW_014332762.1	Gnomon	exon	2336982	2337082	.	+	.	ID=exon-XM_015731467.2-6;Dbxref=GeneID:107263825%2CGenbank:XM_015731467.2;Parent=rna-XM_015731467.2
NW_014332762.1	Gnomon	exon	2337341	2337643	.	+	.	ID=exon-XM_015731467.2-7;Dbxref=GeneID:107263825%2CGenbank:XM_015731467.2;Parent=rna-XM_015731467.2
NW_014332762.1	Gnomon	exon	2336415	2336613	.	+	.	ID=exon-XM_015731467.2-4;Dbxref=GeneID:107263825%2CGenbank:XM_015731467.2;Parent=rna-XM_015731467.2
NW_014332762.1	Gnomon	exon	2336699	2336883	.	+	.	ID=exon-XM_015731467.2-5;Dbxref=GeneID:107263825%2CGenbank:XM_015731467.2;Parent=rna-XM_015731467.2
NW_014332762.1	Gnomon	mRNA	323650	329557	.	-	.	Name=XM_015734050.2;ID=rna-XM_015734050.2;Dbxref=GeneID:107265050%2CGenbank:XM_015734050.2;Parent=gene-LOC107265050
NW_014332762.1	Gnomon	exon	125716	125921	.	-	.	ID=exon-XM_025080417.1-6;Dbxref=GeneID:107263341%2CGenbank:XM_025080417.1;Parent=rna-XM_025080417.1
NW_014332762.1	Gnomon	exon	1747409	1747494	.	-	.	ID=exon-XM_015754163.2-11;Dbxref=GeneID:107274721%2CGenbank:XM_015754163.2;Parent=rna-XM_015754163.2
NW_014332762.1	Gnomon	exon	123520	123648	.	-	.	ID=exon-XM_025080417.1-7;Dbxref=GeneID:107263341%2CGenbank:XM_025080417.1;Parent=rna-XM_025080417.1
NW_014332762.1	Gnomon	exon	1746590	1747344	.	-	.	ID=exon-XM_015754163.2-12;Dbxref=GeneID:107274721%2CGenbank:XM_015754163.2;Parent=rna-XM_015754163.2
NW_014332762.1	Gnomon	exon	130053	130230	.	-	.	ID=exon-XM_025080417.1-4;Dbxref=GeneID:107263341%2CGenbank:XM_025080417.1;Parent=rna-XM_025080417.1
NW_014332762.1	Gnomon	exon	126057	126212	.	-	.	ID=exon-XM_025080417.1-5;Dbxref=GeneID:107263341%2CGenbank:XM_025080417.1;Parent=rna-XM_025080417.1
NW_014332762.1	Gnomon	CDS	611535	611631	.	-	0	Name=XP_015588351.1;ID=cds-XP_015588351.1;Dbxref=GeneID:107264523%2CGenbank:XP_015588351.1;Parent=rna-XM_015732865.2
NW_014332762.1	Gnomon	CDS	609570	609881	.	-	0	Name=XP_015588351.1;ID=cds-XP_015588351.1;Dbxref=GeneID:107264523%2CGenbank:XP_015588351.1;Parent=rna-XM_015732865.2
NW_014332762.1	Gnomon	CDS	608665	609453	.	-	0	Name=XP_015588351.1;ID=cds-XP_015588351.1;Dbxref=GeneID:107264523%2CGenbank:XP_015588351.1;Parent=rna-XM_015732865.2
NW_014332762.1	Gnomon	CDS	607698	608550	.	-	0	Name=XP_015588351.1;ID=cds-XP_015588351.1;Dbxref=GeneID:107264523%2CGenbank:XP_015588351.1;Parent=rna-XM_015732865.2
NW_014332762.1	Gnomon	CDS	607363	607583	.	-	0	Name=XP_015588351.1;ID=cds-XP_015588351.1;Dbxref=GeneID:107264523%2CGenbank:XP_015588351.1;Parent=rna-XM_015732865.2
NW_014332762.1	Gnomon	CDS	607052	607270	.	-	0	Name=XP_015588351.1;ID=cds-XP_015588351.1;Dbxref=GeneID:107264523%2CGenbank:XP_015588351.1;Parent=rna-XM_015732865.2
NW_014332762.1	Gnomon	CDS	606717	606924	.	-	0	Name=XP_015588351.1;ID=cds-XP_015588351.1;Dbxref=GeneID:107264523%2CGenbank:XP_015588351.1;Parent=rna-XM_015732865.2
NW_014332762.1	Gnomon	CDS	606448	606577	.	-	0	Name=XP_015588351.1;ID=cds-XP_015588351.1;Dbxref=GeneID:107264523%2CGenbank:XP_015588351.1;Parent=rna-XM_015732865.2
NW_014332762.1	Gnomon	exon	121598	121689	.	-	.	ID=exon-XM_025080417.1-8;Dbxref=GeneID:107263341%2CGenbank:XM_025080417.1;Parent=rna-XM_025080417.1
NW_014332762.1	Gnomon	exon	120762	120974	.	-	.	ID=exon-XM_025080417.1-9;Dbxref=GeneID:107263341%2CGenbank:XM_025080417.1;Parent=rna-XM_025080417.1
NW_014332762.1	Gnomon	exon	1747649	1748245	.	-	.	ID=exon-XM_015754163.2-10;Dbxref=GeneID:107274721%2CGenbank:XM_015754163.2;Parent=rna-XM_015754163.2
NW_014332762.1	Gnomon	CDS	210112	210831	.	-	0	Name=XP_015586670.1;ID=cds-XP_015586670.1;Dbxref=GeneID:107263665%2CGenbank:XP_015586670.1;Parent=rna-XM_015731184.2
NW_014332762.1	Gnomon	CDS	203426	203559	.	-	0	Name=XP_015586670.1;ID=cds-XP_015586670.1;Dbxref=GeneID:107263665%2CGenbank:XP_015586670.1;Parent=rna-XM_015731184.2
NW_014332762.1	Gnomon	CDS	200767	200884	.	-	0	Name=XP_015586670.1;ID=cds-XP_015586670.1;Dbxref=GeneID:107263665%2CGenbank:XP_015586670.1;Parent=rna-XM_015731184.2
NW_014332762.1	Gnomon	CDS	197570	197640	.	-	0	Name=XP_015586670.1;ID=cds-XP_015586670.1;Dbxref=GeneID:107263665%2CGenbank:XP_015586670.1;Parent=rna-XM_015731184.2
NW_014332762.1	Gnomon	CDS	197028	197103	.	-	0	Name=XP_015586670.1;ID=cds-XP_015586670.1;Dbxref=GeneID:107263665%2CGenbank:XP_015586670.1;Parent=rna-XM_015731184.2
NW_014332762.1	Gnomon	CDS	196736	196798	.	-	0	Name=XP_015586670.1;ID=cds-XP_015586670.1;Dbxref=GeneID:107263665%2CGenbank:XP_015586670.1;Parent=rna-XM_015731184.2
NW_014332762.1	Gnomon	CDS	195654	195723	.	-	0	Name=XP_015586670.1;ID=cds-XP_015586670.1;Dbxref=GeneID:107263665%2CGenbank:XP_015586670.1;Parent=rna-XM_015731184.2
NW_014332762.1	Gnomon	CDS	192665	192747	.	-	0	Name=XP_015586670.1;ID=cds-XP_015586670.1;Dbxref=GeneID:107263665%2CGenbank:XP_015586670.1;Parent=rna-XM_015731184.2
NW_014332762.1	Gnomon	mRNA	954507	958757	.	-	.	Name=XM_025082073.1;ID=rna-XM_025082073.1;Dbxref=GeneID:107263016%2CGenbank:XM_025082073.1;Parent=gene-LOC107263016
NW_014332762.1	Gnomon	exon	123520	123648	.	-	.	ID=exon-XM_015730488.2-8;Dbxref=GeneID:107263341%2CGenbank:XM_015730488.2;Parent=rna-XM_015730488.2
NW_014332762.1	Gnomon	exon	121598	121689	.	-	.	ID=exon-XM_015730488.2-9;Dbxref=GeneID:107263341%2CGenbank:XM_015730488.2;Parent=rna-XM_015730488.2
NW_014332762.1	Gnomon	exon	130053	130230	.	-	.	ID=exon-XM_015730488.2-4;Dbxref=GeneID:107263341%2CGenbank:XM_015730488.2;Parent=rna-XM_015730488.2
NW_014332762.1	Gnomon	exon	127737	127769	.	-	.	ID=exon-XM_015730488.2-5;Dbxref=GeneID:107263341%2CGenbank:XM_015730488.2;Parent=rna-XM_015730488.2
NW_014332762.1	Gnomon	exon	126057	126212	.	-	.	ID=exon-XM_015730488.2-6;Dbxref=GeneID:107263341%2CGenbank:XM_015730488.2;Parent=rna-XM_015730488.2
NW_014332762.1	Gnomon	exon	125716	125921	.	-	.	ID=exon-XM_015730488.2-7;Dbxref=GeneID:107263341%2CGenbank:XM_015730488.2;Parent=rna-XM_015730488.2
NW_014332762.1	Gnomon	exon	147331	149413	.	-	.	ID=exon-XM_015730488.2-1;Dbxref=GeneID:107263341%2CGenbank:XM_015730488.2;Parent=rna-XM_015730488.2
NW_014332762.1	Gnomon	exon	133021	133095	.	-	.	ID=exon-XM_015730488.2-2;Dbxref=GeneID:107263341%2CGenbank:XM_015730488.2;Parent=rna-XM_015730488.2
NW_014332762.1	Gnomon	exon	130417	131135	.	-	.	ID=exon-XM_015730488.2-3;Dbxref=GeneID:107263341%2CGenbank:XM_015730488.2;Parent=rna-XM_015730488.2
NW_014332762.1	Gnomon	exon	133021	133095	.	-	.	ID=exon-XM_025080417.1-2;Dbxref=GeneID:107263341%2CGenbank:XM_025080417.1;Parent=rna-XM_025080417.1
NW_014332762.1	Gnomon	exon	130417	131135	.	-	.	ID=exon-XM_025080417.1-3;Dbxref=GeneID:107263341%2CGenbank:XM_025080417.1;Parent=rna-XM_025080417.1
NW_014332762.1	Gnomon	exon	147331	149413	.	-	.	ID=exon-XM_025080417.1-1;Dbxref=GeneID:107263341%2CGenbank:XM_025080417.1;Parent=rna-XM_025080417.1
NW_014332762.1	Gnomon	exon	365799	366099	.	+	.	ID=exon-XM_015754890.2-2;Dbxref=GeneID:107275095%2CGenbank:XM_015754890.2;Parent=rna-XM_015754890.2
NW_014332762.1	Gnomon	exon	359158	359411	.	+	.	ID=exon-XM_015754890.2-1;Dbxref=GeneID:107275095%2CGenbank:XM_015754890.2;Parent=rna-XM_015754890.2
NW_014332762.1	Gnomon	exon	368562	368784	.	+	.	ID=exon-XM_015754890.2-9;Dbxref=GeneID:107275095%2CGenbank:XM_015754890.2;Parent=rna-XM_015754890.2
NW_014332762.1	Gnomon	exon	368282	368457	.	+	.	ID=exon-XM_015754890.2-8;Dbxref=GeneID:107275095%2CGenbank:XM_015754890.2;Parent=rna-XM_015754890.2
NW_014332762.1	Gnomon	exon	367900	368128	.	+	.	ID=exon-XM_015754890.2-7;Dbxref=GeneID:107275095%2CGenbank:XM_015754890.2;Parent=rna-XM_015754890.2
NW_014332762.1	Gnomon	exon	367132	367574	.	+	.	ID=exon-XM_015754890.2-6;Dbxref=GeneID:107275095%2CGenbank:XM_015754890.2;Parent=rna-XM_015754890.2
NW_014332762.1	Gnomon	exon	366770	366998	.	+	.	ID=exon-XM_015754890.2-5;Dbxref=GeneID:107275095%2CGenbank:XM_015754890.2;Parent=rna-XM_015754890.2
NW_014332762.1	Gnomon	exon	366408	366613	.	+	.	ID=exon-XM_015754890.2-4;Dbxref=GeneID:107275095%2CGenbank:XM_015754890.2;Parent=rna-XM_015754890.2
NW_014332762.1	Gnomon	exon	366182	366325	.	+	.	ID=exon-XM_015754890.2-3;Dbxref=GeneID:107275095%2CGenbank:XM_015754890.2;Parent=rna-XM_015754890.2
NW_014332762.1	Gnomon	lnc_RNA	901117	903260	.	-	.	Name=XR_001536591.2;ID=rna-XR_001536591.2;Dbxref=GeneID:107263009%2CGenbank:XR_001536591.2;Parent=gene-LOC107263009
NW_014332762.1	Gnomon	exon	1571337	1571441	.	-	.	ID=exon-XM_015732482.2-6;Dbxref=GeneID:107264324%2CGenbank:XM_015732482.2;Parent=rna-XM_015732482.2
NW_014332762.1	Gnomon	mRNA	1646080	1657912	.	-	.	Name=XM_015754216.2;ID=rna-XM_015754216.2;Dbxref=GeneID:107274737%2CGenbank:XM_015754216.2;Parent=gene-LOC107274737
NW_014332762.1	Gnomon	exon	1571114	1571269	.	-	.	ID=exon-XM_015732482.2-7;Dbxref=GeneID:107264324%2CGenbank:XM_015732482.2;Parent=rna-XM_015732482.2
NW_014332762.1	Gnomon	exon	1571841	1571973	.	-	.	ID=exon-XM_015732482.2-4;Dbxref=GeneID:107264324%2CGenbank:XM_015732482.2;Parent=rna-XM_015732482.2
NW_014332762.1	Gnomon	exon	1571528	1571778	.	-	.	ID=exon-XM_015732482.2-5;Dbxref=GeneID:107264324%2CGenbank:XM_015732482.2;Parent=rna-XM_015732482.2
NW_014332762.1	Gnomon	exon	1570828	1571047	.	-	.	ID=exon-XM_015732482.2-8;Dbxref=GeneID:107264324%2CGenbank:XM_015732482.2;Parent=rna-XM_015732482.2
NW_014332762.1	Gnomon	exon	1570556	1570749	.	-	.	ID=exon-XM_015732482.2-9;Dbxref=GeneID:107264324%2CGenbank:XM_015732482.2;Parent=rna-XM_015732482.2
NW_014332762.1	Gnomon	CDS	1670570	1670580	.	-	0	Name=XP_024937435.1;ID=cds-XP_024937435.1;Dbxref=GeneID:107275003%2CGenbank:XP_024937435.1;Parent=rna-XM_025081667.1
NW_014332762.1	Gnomon	CDS	1670241	1670484	.	-	0	Name=XP_024937435.1;ID=cds-XP_024937435.1;Dbxref=GeneID:107275003%2CGenbank:XP_024937435.1;Parent=rna-XM_025081667.1
NW_014332762.1	Gnomon	CDS	1670047	1670172	.	-	0	Name=XP_024937435.1;ID=cds-XP_024937435.1;Dbxref=GeneID:107275003%2CGenbank:XP_024937435.1;Parent=rna-XM_025081667.1
NW_014332762.1	Gnomon	exon	1572391	1572555	.	-	.	ID=exon-XM_015732482.2-2;Dbxref=GeneID:107264324%2CGenbank:XM_015732482.2;Parent=rna-XM_015732482.2
NW_014332762.1	Gnomon	exon	1572065	1572297	.	-	.	ID=exon-XM_015732482.2-3;Dbxref=GeneID:107264324%2CGenbank:XM_015732482.2;Parent=rna-XM_015732482.2
NW_014332762.1	Gnomon	exon	1572927	1573232	.	-	.	ID=exon-XM_015732482.2-1;Dbxref=GeneID:107264324%2CGenbank:XM_015732482.2;Parent=rna-XM_015732482.2
NW_014332762.1	Gnomon	exon	1862623	1863024	.	+	.	ID=exon-XM_015730042.2-2;Dbxref=GeneID:107263136%2CGenbank:XM_015730042.2;Parent=rna-XM_015730042.2
NW_014332762.1	Gnomon	CDS	864335	864380	.	-	0	Name=XP_015585005.1;ID=cds-XP_015585005.1;Dbxref=GeneID:107262878%2CGenbank:XP_015585005.1;Parent=rna-XM_015729519.2
NW_014332762.1	Gnomon	CDS	860707	862401	.	-	0	Name=XP_015585005.1;ID=cds-XP_015585005.1;Dbxref=GeneID:107262878%2CGenbank:XP_015585005.1;Parent=rna-XM_015729519.2
NW_014332762.1	Gnomon	CDS	859950	860605	.	-	0	Name=XP_015585005.1;ID=cds-XP_015585005.1;Dbxref=GeneID:107262878%2CGenbank:XP_015585005.1;Parent=rna-XM_015729519.2
NW_014332762.1	Gnomon	exon	1863127	1864188	.	+	.	ID=exon-XM_015730042.2-3;Dbxref=GeneID:107263136%2CGenbank:XM_015730042.2;Parent=rna-XM_015730042.2
NW_014332762.1	Gnomon	exon	1846384	1846878	.	+	.	ID=exon-XM_015730042.2-1;Dbxref=GeneID:107263136%2CGenbank:XM_015730042.2;Parent=rna-XM_015730042.2
NW_014332762.1	Gnomon	mRNA	1707743	1723066	.	+	.	Name=XM_015754349.2;ID=rna-XM_015754349.2;Dbxref=GeneID:107274810%2CGenbank:XM_015754349.2;Parent=gene-LOC107274810
NW_014332762.1	Gnomon	exon	1521794	1521856	.	-	.	ID=exon-XM_025082353.1-2;Dbxref=GeneID:107264558%2CGenbank:XM_025082353.1;Parent=rna-XM_025082353.1
NW_014332762.1	Gnomon	exon	1546790	1547006	.	-	.	ID=exon-XM_025082353.1-1;Dbxref=GeneID:107264558%2CGenbank:XM_025082353.1;Parent=rna-XM_025082353.1
NW_014332762.1	Gnomon	exon	1488641	1490345	.	-	.	ID=exon-XM_025082353.1-4;Dbxref=GeneID:107264558%2CGenbank:XM_025082353.1;Parent=rna-XM_025082353.1
NW_014332762.1	Gnomon	exon	1507061	1507086	.	-	.	ID=exon-XM_025082353.1-3;Dbxref=GeneID:107264558%2CGenbank:XM_025082353.1;Parent=rna-XM_025082353.1
NW_014332762.1	Gnomon	exon	1472757	1473329	.	-	.	ID=exon-XM_025082353.1-6;Dbxref=GeneID:107264558%2CGenbank:XM_025082353.1;Parent=rna-XM_025082353.1
NW_014332762.1	Gnomon	mRNA	191887	211054	.	-	.	Name=XM_015731184.2;ID=rna-XM_015731184.2;Dbxref=GeneID:107263665%2CGenbank:XM_015731184.2;Parent=gene-LOC107263665
NW_014332762.1	Gnomon	exon	1488346	1488541	.	-	.	ID=exon-XM_025082353.1-5;Dbxref=GeneID:107264558%2CGenbank:XM_025082353.1;Parent=rna-XM_025082353.1
NW_014332762.1	Gnomon	exon	296177	296682	.	+	.	ID=exon-XR_003058442.1-5;Dbxref=GeneID:112493758%2CGenbank:XR_003058442.1;Parent=rna-XR_003058442.1
NW_014332762.1	Gnomon	exon	295985	296069	.	+	.	ID=exon-XR_003058442.1-4;Dbxref=GeneID:112493758%2CGenbank:XR_003058442.1;Parent=rna-XR_003058442.1
NW_014332762.1	Gnomon	exon	295185	295898	.	+	.	ID=exon-XR_003058442.1-3;Dbxref=GeneID:112493758%2CGenbank:XR_003058442.1;Parent=rna-XR_003058442.1
NW_014332762.1	Gnomon	exon	294826	295091	.	+	.	ID=exon-XR_003058442.1-2;Dbxref=GeneID:112493758%2CGenbank:XR_003058442.1;Parent=rna-XR_003058442.1
NW_014332762.1	Gnomon	exon	294083	294651	.	+	.	ID=exon-XR_003058442.1-1;Dbxref=GeneID:112493758%2CGenbank:XR_003058442.1;Parent=rna-XR_003058442.1
NW_014332762.1	Gnomon	gene	381111	383765	.	-	.	Name=LOC112493640;ID=gene-LOC112493640;Dbxref=GeneID:112493640
NW_014332762.1	Gnomon	gene	706683	708449	.	-	.	Name=LOC112493659;ID=gene-LOC112493659;Dbxref=GeneID:112493659
NW_014332762.1	Gnomon	lnc_RNA	381111	383765	.	-	.	Name=XR_003058145.1;ID=rna-XR_003058145.1;Dbxref=GeneID:112493640%2CGenbank:XR_003058145.1;Parent=gene-LOC112493640
NW_014332762.1	Gnomon	gene	732874	733814	.	+	.	Name=LOC112493652;ID=gene-LOC112493652;Dbxref=GeneID:112493652
NW_014332762.1	Gnomon	mRNA	1804132	1807146	.	-	.	Name=XM_015732130.2;ID=rna-XM_015732130.2;Dbxref=GeneID:107264162%2CGenbank:XM_015732130.2;Parent=gene-LOC107264162
NW_014332762.1	Gnomon	exon	1620461	1620824	.	+	.	ID=exon-XM_025081308.1-6;Dbxref=GeneID:107264836%2CGenbank:XM_025081308.1;Parent=rna-XM_025081308.1
NW_014332762.1	Gnomon	exon	1619791	1620012	.	+	.	ID=exon-XM_025081308.1-4;Dbxref=GeneID:107264836%2CGenbank:XM_025081308.1;Parent=rna-XM_025081308.1
NW_014332762.1	Gnomon	exon	1620127	1620383	.	+	.	ID=exon-XM_025081308.1-5;Dbxref=GeneID:107264836%2CGenbank:XM_025081308.1;Parent=rna-XM_025081308.1
NW_014332762.1	Gnomon	exon	1618332	1618777	.	+	.	ID=exon-XM_025081308.1-2;Dbxref=GeneID:107264836%2CGenbank:XM_025081308.1;Parent=rna-XM_025081308.1
NW_014332762.1	Gnomon	exon	1619018	1619302	.	+	.	ID=exon-XM_025081308.1-3;Dbxref=GeneID:107264836%2CGenbank:XM_025081308.1;Parent=rna-XM_025081308.1
NW_014332762.1	Gnomon	exon	1618122	1618272	.	+	.	ID=exon-XM_025081308.1-1;Dbxref=GeneID:107264836%2CGenbank:XM_025081308.1;Parent=rna-XM_025081308.1
NW_014332762.1	Gnomon	exon	1043463	1043671	.	-	.	ID=exon-XM_015733285.2-5;Dbxref=GeneID:107264701%2CGenbank:XM_015733285.2;Parent=rna-XM_015733285.2
NW_014332762.1	Gnomon	exon	1050352	1050496	.	-	.	ID=exon-XM_015733285.2-4;Dbxref=GeneID:107264701%2CGenbank:XM_015733285.2;Parent=rna-XM_015733285.2
NW_014332762.1	Gnomon	exon	1040187	1040393	.	-	.	ID=exon-XM_015733285.2-7;Dbxref=GeneID:107264701%2CGenbank:XM_015733285.2;Parent=rna-XM_015733285.2
NW_014332762.1	Gnomon	exon	1041098	1041208	.	-	.	ID=exon-XM_015733285.2-6;Dbxref=GeneID:107264701%2CGenbank:XM_015733285.2;Parent=rna-XM_015733285.2
NW_014332762.1	Gnomon	exon	1035395	1035539	.	-	.	ID=exon-XM_015733285.2-9;Dbxref=GeneID:107264701%2CGenbank:XM_015733285.2;Parent=rna-XM_015733285.2
NW_014332762.1	Gnomon	exon	1036560	1036714	.	-	.	ID=exon-XM_015733285.2-8;Dbxref=GeneID:107264701%2CGenbank:XM_015733285.2;Parent=rna-XM_015733285.2
NW_014332762.1	Gnomon	CDS	816246	816350	.	-	0	Name=XP_024937675.1;ID=cds-XP_024937675.1;Dbxref=GeneID:107264801%2CGenbank:XP_024937675.1;Parent=rna-XM_025081907.1
NW_014332762.1	Gnomon	CDS	813451	813563	.	-	0	Name=XP_024937675.1;ID=cds-XP_024937675.1;Dbxref=GeneID:107264801%2CGenbank:XP_024937675.1;Parent=rna-XM_025081907.1
NW_014332762.1	Gnomon	CDS	811934	813365	.	-	0	Name=XP_024937675.1;ID=cds-XP_024937675.1;Dbxref=GeneID:107264801%2CGenbank:XP_024937675.1;Parent=rna-XM_025081907.1
NW_014332762.1	Gnomon	exon	1099485	1099913	.	-	.	ID=exon-XM_015733285.2-1;Dbxref=GeneID:107264701%2CGenbank:XM_015733285.2;Parent=rna-XM_015733285.2
NW_014332762.1	Gnomon	exon	1088112	1088150	.	-	.	ID=exon-XM_015733285.2-3;Dbxref=GeneID:107264701%2CGenbank:XM_015733285.2;Parent=rna-XM_015733285.2
NW_014332762.1	Gnomon	exon	1097667	1098130	.	-	.	ID=exon-XM_015733285.2-2;Dbxref=GeneID:107264701%2CGenbank:XM_015733285.2;Parent=rna-XM_015733285.2
NW_014332762.1	Gnomon	mRNA	1916377	1918381	.	-	.	Name=XM_015732276.2;ID=rna-XM_015732276.2;Dbxref=GeneID:107264224%2CGenbank:XM_015732276.2;Parent=gene-LOC107264224
NW_014332762.1	Gnomon	CDS	916956	917201	.	+	0	Name=XP_024937795.1;ID=cds-XP_024937795.1;Dbxref=GeneID:107262971%2CGenbank:XP_024937795.1;Parent=rna-XM_025082027.1
NW_014332762.1	Gnomon	CDS	917306	917407	.	+	0	Name=XP_024937795.1;ID=cds-XP_024937795.1;Dbxref=GeneID:107262971%2CGenbank:XP_024937795.1;Parent=rna-XM_025082027.1
NW_014332762.1	Gnomon	CDS	917529	917669	.	+	0	Name=XP_024937795.1;ID=cds-XP_024937795.1;Dbxref=GeneID:107262971%2CGenbank:XP_024937795.1;Parent=rna-XM_025082027.1
NW_014332762.1	Gnomon	CDS	1639964	1640341	.	-	0	Name=XP_024937209.1;ID=cds-XP_024937209.1;Dbxref=GeneID:107274978%2CGenbank:XP_024937209.1;Parent=rna-XM_025081441.1
NW_014332762.1	Gnomon	CDS	1639645	1639873	.	-	0	Name=XP_024937209.1;ID=cds-XP_024937209.1;Dbxref=GeneID:107274978%2CGenbank:XP_024937209.1;Parent=rna-XM_025081441.1
NW_014332762.1	Gnomon	CDS	1639345	1639534	.	-	0	Name=XP_024937209.1;ID=cds-XP_024937209.1;Dbxref=GeneID:107274978%2CGenbank:XP_024937209.1;Parent=rna-XM_025081441.1
NW_014332762.1	Gnomon	CDS	1639034	1639280	.	-	0	Name=XP_024937209.1;ID=cds-XP_024937209.1;Dbxref=GeneID:107274978%2CGenbank:XP_024937209.1;Parent=rna-XM_025081441.1
NW_014332762.1	Gnomon	gene	2406611	2410097	.	-	.	Name=LOC112493677;ID=gene-LOC112493677;Dbxref=GeneID:112493677
NW_014332762.1	Gnomon	gene	989448	993725	.	+	.	Name=LOC112493676;ID=gene-LOC112493676;Dbxref=GeneID:112493676
NW_014332762.1	Gnomon	gene	1146320	1147067	.	+	.	Name=LOC112493674;ID=gene-LOC112493674;Dbxref=GeneID:112493674
NW_014332762.1	Gnomon	CDS	724936	725122	.	-	0	Name=XP_015587285.1;ID=cds-XP_015587285.1;Dbxref=GeneID:107263985%2CGenbank:XP_015587285.1;Parent=rna-XM_015731799.1
NW_014332762.1	Gnomon	CDS	723085	723209	.	-	0	Name=XP_015587285.1;ID=cds-XP_015587285.1;Dbxref=GeneID:107263985%2CGenbank:XP_015587285.1;Parent=rna-XM_015731799.1
NW_014332762.1	Gnomon	CDS	722544	722969	.	-	0	Name=XP_015587285.1;ID=cds-XP_015587285.1;Dbxref=GeneID:107263985%2CGenbank:XP_015587285.1;Parent=rna-XM_015731799.1
NW_014332762.1	Gnomon	CDS	722252	722452	.	-	0	Name=XP_015587285.1;ID=cds-XP_015587285.1;Dbxref=GeneID:107263985%2CGenbank:XP_015587285.1;Parent=rna-XM_015731799.1
NW_014332762.1	Gnomon	CDS	721575	721715	.	-	0	Name=XP_015587285.1;ID=cds-XP_015587285.1;Dbxref=GeneID:107263985%2CGenbank:XP_015587285.1;Parent=rna-XM_015731799.1
NW_014332762.1	Gnomon	CDS	721277	721421	.	-	0	Name=XP_015587285.1;ID=cds-XP_015587285.1;Dbxref=GeneID:107263985%2CGenbank:XP_015587285.1;Parent=rna-XM_015731799.1
NW_014332762.1	Gnomon	CDS	719218	719549	.	-	0	Name=XP_015587285.1;ID=cds-XP_015587285.1;Dbxref=GeneID:107263985%2CGenbank:XP_015587285.1;Parent=rna-XM_015731799.1
NW_014332762.1	Gnomon	exon	943632	943781	.	-	.	ID=exon-XM_015729675.2-1;Dbxref=GeneID:107262950%2CGenbank:XM_015729675.2;Parent=rna-XM_015729675.2
NW_014332762.1	Gnomon	exon	936191	936345	.	-	.	ID=exon-XM_015729675.2-2;Dbxref=GeneID:107262950%2CGenbank:XM_015729675.2;Parent=rna-XM_015729675.2
NW_014332762.1	Gnomon	exon	935507	936107	.	-	.	ID=exon-XM_015729675.2-3;Dbxref=GeneID:107262950%2CGenbank:XM_015729675.2;Parent=rna-XM_015729675.2
NW_014332762.1	Gnomon	exon	935127	935423	.	-	.	ID=exon-XM_015729675.2-4;Dbxref=GeneID:107262950%2CGenbank:XM_015729675.2;Parent=rna-XM_015729675.2
NW_014332762.1	Gnomon	exon	934914	935047	.	-	.	ID=exon-XM_015729675.2-5;Dbxref=GeneID:107262950%2CGenbank:XM_015729675.2;Parent=rna-XM_015729675.2
NW_014332762.1	Gnomon	exon	934554	934837	.	-	.	ID=exon-XM_015729675.2-6;Dbxref=GeneID:107262950%2CGenbank:XM_015729675.2;Parent=rna-XM_015729675.2
NW_014332762.1	Gnomon	exon	1573642	1573779	.	+	.	ID=exon-XM_015732639.2-1;Dbxref=GeneID:107264407%2CGenbank:XM_015732639.2;Parent=rna-XM_015732639.2
NW_014332762.1	Gnomon	exon	1576718	1576906	.	+	.	ID=exon-XM_015732639.2-3;Dbxref=GeneID:107264407%2CGenbank:XM_015732639.2;Parent=rna-XM_015732639.2
NW_014332762.1	Gnomon	exon	1576449	1576639	.	+	.	ID=exon-XM_015732639.2-2;Dbxref=GeneID:107264407%2CGenbank:XM_015732639.2;Parent=rna-XM_015732639.2
NW_014332762.1	Gnomon	exon	1577309	1577536	.	+	.	ID=exon-XM_015732639.2-5;Dbxref=GeneID:107264407%2CGenbank:XM_015732639.2;Parent=rna-XM_015732639.2
NW_014332762.1	Gnomon	exon	1576999	1577235	.	+	.	ID=exon-XM_015732639.2-4;Dbxref=GeneID:107264407%2CGenbank:XM_015732639.2;Parent=rna-XM_015732639.2
NW_014332762.1	Gnomon	exon	1577603	1577761	.	+	.	ID=exon-XM_015732639.2-6;Dbxref=GeneID:107264407%2CGenbank:XM_015732639.2;Parent=rna-XM_015732639.2
NW_014332762.1	Gnomon	CDS	1758844	1758943	.	-	0	Name=XP_015589322.1;ID=cds-XP_015589322.1;Dbxref=GeneID:107264973%2CGenbank:XP_015589322.1;Parent=rna-XM_015733836.2
NW_014332762.1	Gnomon	CDS	1756217	1756647	.	-	0	Name=XP_015589322.1;ID=cds-XP_015589322.1;Dbxref=GeneID:107264973%2CGenbank:XP_015589322.1;Parent=rna-XM_015733836.2
NW_014332762.1	Gnomon	CDS	1755594	1756140	.	-	0	Name=XP_015589322.1;ID=cds-XP_015589322.1;Dbxref=GeneID:107264973%2CGenbank:XP_015589322.1;Parent=rna-XM_015733836.2
NW_014332762.1	Gnomon	CDS	1755251	1755494	.	-	0	Name=XP_015589322.1;ID=cds-XP_015589322.1;Dbxref=GeneID:107264973%2CGenbank:XP_015589322.1;Parent=rna-XM_015733836.2
NW_014332762.1	Gnomon	CDS	1754902	1755170	.	-	0	Name=XP_015589322.1;ID=cds-XP_015589322.1;Dbxref=GeneID:107264973%2CGenbank:XP_015589322.1;Parent=rna-XM_015733836.2
NW_014332762.1	Gnomon	CDS	1753047	1754819	.	-	0	Name=XP_015589322.1;ID=cds-XP_015589322.1;Dbxref=GeneID:107264973%2CGenbank:XP_015589322.1;Parent=rna-XM_015733836.2
NW_014332762.1	Gnomon	CDS	1752499	1752956	.	-	0	Name=XP_015589322.1;ID=cds-XP_015589322.1;Dbxref=GeneID:107264973%2CGenbank:XP_015589322.1;Parent=rna-XM_015733836.2
NW_014332762.1	Gnomon	CDS	1752232	1752402	.	-	0	Name=XP_015589322.1;ID=cds-XP_015589322.1;Dbxref=GeneID:107264973%2CGenbank:XP_015589322.1;Parent=rna-XM_015733836.2
NW_014332762.1	Gnomon	exon	2111827	2112274	.	+	.	ID=exon-XM_025080087.1-15;Dbxref=GeneID:107265102%2CGenbank:XM_025080087.1;Parent=rna-XM_025080087.1
NW_014332762.1	Gnomon	exon	2110944	2111056	.	+	.	ID=exon-XM_025080087.1-14;Dbxref=GeneID:107265102%2CGenbank:XM_025080087.1;Parent=rna-XM_025080087.1
NW_014332762.1	Gnomon	exon	2110548	2110784	.	+	.	ID=exon-XM_025080087.1-13;Dbxref=GeneID:107265102%2CGenbank:XM_025080087.1;Parent=rna-XM_025080087.1
NW_014332762.1	Gnomon	exon	2106928	2107194	.	+	.	ID=exon-XM_025080087.1-12;Dbxref=GeneID:107265102%2CGenbank:XM_025080087.1;Parent=rna-XM_025080087.1
NW_014332762.1	Gnomon	mRNA	1669809	1671364	.	-	.	Name=XM_015754705.2;ID=rna-XM_015754705.2;Dbxref=GeneID:107275003%2CGenbank:XM_015754705.2;Parent=gene-LOC107275003
NW_014332762.1	Gnomon	exon	2104705	2105052	.	+	.	ID=exon-XM_025080087.1-11;Dbxref=GeneID:107265102%2CGenbank:XM_025080087.1;Parent=rna-XM_025080087.1
NW_014332762.1	Gnomon	exon	2104377	2104536	.	+	.	ID=exon-XM_025080087.1-10;Dbxref=GeneID:107265102%2CGenbank:XM_025080087.1;Parent=rna-XM_025080087.1
NW_014332762.1	Gnomon	CDS	732964	732992	.	+	0	Name=XP_024935768.1;ID=cds-XP_024935768.1;Dbxref=GeneID:112493652%2CGenbank:XP_024935768.1;Parent=rna-XM_025080000.1
NW_014332762.1	Gnomon	CDS	733339	733469	.	+	0	Name=XP_024935768.1;ID=cds-XP_024935768.1;Dbxref=GeneID:112493652%2CGenbank:XP_024935768.1;Parent=rna-XM_025080000.1
NW_014332762.1	Gnomon	CDS	733546	733793	.	+	0	Name=XP_024935768.1;ID=cds-XP_024935768.1;Dbxref=GeneID:112493652%2CGenbank:XP_024935768.1;Parent=rna-XM_025080000.1
NW_014332762.1	Gnomon	CDS	130053	130199	.	-	0	Name=XP_015585974.1;ID=cds-XP_015585974.1;Dbxref=GeneID:107263341%2CGenbank:XP_015585974.1;Parent=rna-XM_015730488.2
NW_014332762.1	Gnomon	CDS	127737	127769	.	-	0	Name=XP_015585974.1;ID=cds-XP_015585974.1;Dbxref=GeneID:107263341%2CGenbank:XP_015585974.1;Parent=rna-XM_015730488.2
NW_014332762.1	Gnomon	CDS	126057	126212	.	-	0	Name=XP_015585974.1;ID=cds-XP_015585974.1;Dbxref=GeneID:107263341%2CGenbank:XP_015585974.1;Parent=rna-XM_015730488.2
NW_014332762.1	Gnomon	CDS	125716	125921	.	-	0	Name=XP_015585974.1;ID=cds-XP_015585974.1;Dbxref=GeneID:107263341%2CGenbank:XP_015585974.1;Parent=rna-XM_015730488.2
NW_014332762.1	Gnomon	CDS	123520	123648	.	-	0	Name=XP_015585974.1;ID=cds-XP_015585974.1;Dbxref=GeneID:107263341%2CGenbank:XP_015585974.1;Parent=rna-XM_015730488.2
NW_014332762.1	Gnomon	CDS	121598	121689	.	-	0	Name=XP_015585974.1;ID=cds-XP_015585974.1;Dbxref=GeneID:107263341%2CGenbank:XP_015585974.1;Parent=rna-XM_015730488.2
NW_014332762.1	Gnomon	CDS	120762	120974	.	-	0	Name=XP_015585974.1;ID=cds-XP_015585974.1;Dbxref=GeneID:107263341%2CGenbank:XP_015585974.1;Parent=rna-XM_015730488.2
NW_014332762.1	Gnomon	CDS	120615	120675	.	-	0	Name=XP_015585974.1;ID=cds-XP_015585974.1;Dbxref=GeneID:107263341%2CGenbank:XP_015585974.1;Parent=rna-XM_015730488.2
NW_014332762.1	Gnomon	CDS	120243	120552	.	-	0	Name=XP_015585974.1;ID=cds-XP_015585974.1;Dbxref=GeneID:107263341%2CGenbank:XP_015585974.1;Parent=rna-XM_015730488.2
NW_014332762.1	Gnomon	CDS	119850	120134	.	-	0	Name=XP_015585974.1;ID=cds-XP_015585974.1;Dbxref=GeneID:107263341%2CGenbank:XP_015585974.1;Parent=rna-XM_015730488.2
NW_014332762.1	Gnomon	CDS	117135	117566	.	-	0	Name=XP_015585974.1;ID=cds-XP_015585974.1;Dbxref=GeneID:107263341%2CGenbank:XP_015585974.1;Parent=rna-XM_015730488.2
NW_014332762.1	Gnomon	CDS	116732	116825	.	-	0	Name=XP_015585974.1;ID=cds-XP_015585974.1;Dbxref=GeneID:107263341%2CGenbank:XP_015585974.1;Parent=rna-XM_015730488.2
NW_014332762.1	Gnomon	CDS	116283	116351	.	-	0	Name=XP_015585974.1;ID=cds-XP_015585974.1;Dbxref=GeneID:107263341%2CGenbank:XP_015585974.1;Parent=rna-XM_015730488.2
NW_014332762.1	Gnomon	CDS	112202	112452	.	-	0	Name=XP_015585974.1;ID=cds-XP_015585974.1;Dbxref=GeneID:107263341%2CGenbank:XP_015585974.1;Parent=rna-XM_015730488.2
NW_014332762.1	Gnomon	CDS	111937	112110	.	-	0	Name=XP_015585974.1;ID=cds-XP_015585974.1;Dbxref=GeneID:107263341%2CGenbank:XP_015585974.1;Parent=rna-XM_015730488.2
NW_014332762.1	Gnomon	CDS	111253	111603	.	-	0	Name=XP_015585974.1;ID=cds-XP_015585974.1;Dbxref=GeneID:107263341%2CGenbank:XP_015585974.1;Parent=rna-XM_015730488.2
NW_014332762.1	Gnomon	CDS	110795	110999	.	-	0	Name=XP_015585974.1;ID=cds-XP_015585974.1;Dbxref=GeneID:107263341%2CGenbank:XP_015585974.1;Parent=rna-XM_015730488.2
NW_014332762.1	Gnomon	CDS	109670	109804	.	-	0	Name=XP_015585974.1;ID=cds-XP_015585974.1;Dbxref=GeneID:107263341%2CGenbank:XP_015585974.1;Parent=rna-XM_015730488.2
NW_014332762.1	Gnomon	CDS	109369	109501	.	-	0	Name=XP_015585974.1;ID=cds-XP_015585974.1;Dbxref=GeneID:107263341%2CGenbank:XP_015585974.1;Parent=rna-XM_015730488.2
NW_014332762.1	Gnomon	CDS	109140	109264	.	-	0	Name=XP_015585974.1;ID=cds-XP_015585974.1;Dbxref=GeneID:107263341%2CGenbank:XP_015585974.1;Parent=rna-XM_015730488.2
NW_014332762.1	Gnomon	CDS	108815	109077	.	-	0	Name=XP_015585974.1;ID=cds-XP_015585974.1;Dbxref=GeneID:107263341%2CGenbank:XP_015585974.1;Parent=rna-XM_015730488.2
NW_014332762.1	Gnomon	CDS	108524	108697	.	-	0	Name=XP_015585974.1;ID=cds-XP_015585974.1;Dbxref=GeneID:107263341%2CGenbank:XP_015585974.1;Parent=rna-XM_015730488.2
NW_014332762.1	Gnomon	CDS	106115	106237	.	-	0	Name=XP_015585974.1;ID=cds-XP_015585974.1;Dbxref=GeneID:107263341%2CGenbank:XP_015585974.1;Parent=rna-XM_015730488.2
NW_014332762.1	Gnomon	CDS	102974	103096	.	-	0	Name=XP_015585974.1;ID=cds-XP_015585974.1;Dbxref=GeneID:107263341%2CGenbank:XP_015585974.1;Parent=rna-XM_015730488.2
NW_014332762.1	Gnomon	CDS	102648	102842	.	-	0	Name=XP_015585974.1;ID=cds-XP_015585974.1;Dbxref=GeneID:107263341%2CGenbank:XP_015585974.1;Parent=rna-XM_015730488.2
NW_014332762.1	Gnomon	CDS	102330	102575	.	-	0	Name=XP_015585974.1;ID=cds-XP_015585974.1;Dbxref=GeneID:107263341%2CGenbank:XP_015585974.1;Parent=rna-XM_015730488.2
NW_014332762.1	Gnomon	CDS	101960	102230	.	-	0	Name=XP_015585974.1;ID=cds-XP_015585974.1;Dbxref=GeneID:107263341%2CGenbank:XP_015585974.1;Parent=rna-XM_015730488.2
NW_014332762.1	Gnomon	CDS	100304	100608	.	-	0	Name=XP_015585974.1;ID=cds-XP_015585974.1;Dbxref=GeneID:107263341%2CGenbank:XP_015585974.1;Parent=rna-XM_015730488.2
NW_014332762.1	Gnomon	CDS	99442	100230	.	-	0	Name=XP_015585974.1;ID=cds-XP_015585974.1;Dbxref=GeneID:107263341%2CGenbank:XP_015585974.1;Parent=rna-XM_015730488.2
NW_014332762.1	Gnomon	exon	1265410	1266146	.	+	.	ID=exon-XM_025080212.1-6;Dbxref=GeneID:107263298%2CGenbank:XM_025080212.1;Parent=rna-XM_025080212.1
NW_014332762.1	Gnomon	exon	1265197	1265342	.	+	.	ID=exon-XM_025080212.1-5;Dbxref=GeneID:107263298%2CGenbank:XM_025080212.1;Parent=rna-XM_025080212.1
NW_014332762.1	Gnomon	exon	1264831	1265105	.	+	.	ID=exon-XM_025080212.1-4;Dbxref=GeneID:107263298%2CGenbank:XM_025080212.1;Parent=rna-XM_025080212.1
NW_014332762.1	Gnomon	exon	1264283	1264758	.	+	.	ID=exon-XM_025080212.1-3;Dbxref=GeneID:107263298%2CGenbank:XM_025080212.1;Parent=rna-XM_025080212.1
NW_014332762.1	Gnomon	exon	1263697	1264007	.	+	.	ID=exon-XM_025080212.1-2;Dbxref=GeneID:107263298%2CGenbank:XM_025080212.1;Parent=rna-XM_025080212.1
NW_014332762.1	Gnomon	exon	1262759	1263182	.	+	.	ID=exon-XM_025080212.1-1;Dbxref=GeneID:107263298%2CGenbank:XM_025080212.1;Parent=rna-XM_025080212.1
NW_014332762.1	Gnomon	exon	689181	689403	.	-	.	ID=exon-XR_003058196.1-1;Dbxref=GeneID:107263577%2CGenbank:XR_003058196.1;Parent=rna-XR_003058196.1
NW_014332762.1	Gnomon	exon	688703	688836	.	-	.	ID=exon-XR_003058196.1-3;Dbxref=GeneID:107263577%2CGenbank:XR_003058196.1;Parent=rna-XR_003058196.1
NW_014332762.1	Gnomon	exon	688896	689041	.	-	.	ID=exon-XR_003058196.1-2;Dbxref=GeneID:107263577%2CGenbank:XR_003058196.1;Parent=rna-XR_003058196.1
NW_014332762.1	Gnomon	exon	686776	686953	.	-	.	ID=exon-XR_003058196.1-5;Dbxref=GeneID:107263577%2CGenbank:XR_003058196.1;Parent=rna-XR_003058196.1
NW_014332762.1	Gnomon	mRNA	1573856	1577221	.	-	.	Name=XM_025081258.1;ID=rna-XM_025081258.1;Dbxref=GeneID:107264350%2CGenbank:XM_025081258.1;Parent=gene-LOC107264350
NW_014332762.1	Gnomon	exon	687048	688606	.	-	.	ID=exon-XR_003058196.1-4;Dbxref=GeneID:107263577%2CGenbank:XR_003058196.1;Parent=rna-XR_003058196.1
NW_014332762.1	Gnomon	exon	686048	686131	.	-	.	ID=exon-XR_003058196.1-7;Dbxref=GeneID:107263577%2CGenbank:XR_003058196.1;Parent=rna-XR_003058196.1
NW_014332762.1	Gnomon	exon	686263	686695	.	-	.	ID=exon-XR_003058196.1-6;Dbxref=GeneID:107263577%2CGenbank:XR_003058196.1;Parent=rna-XR_003058196.1
NW_014332762.1	Gnomon	exon	685096	685282	.	-	.	ID=exon-XR_003058196.1-9;Dbxref=GeneID:107263577%2CGenbank:XR_003058196.1;Parent=rna-XR_003058196.1
NW_014332762.1	Gnomon	exon	685356	685718	.	-	.	ID=exon-XR_003058196.1-8;Dbxref=GeneID:107263577%2CGenbank:XR_003058196.1;Parent=rna-XR_003058196.1
NW_014332762.1	Gnomon	CDS	347990	348208	.	+	0	Name=XP_024935492.1;ID=cds-XP_024935492.1;Dbxref=GeneID:107275150%2CGenbank:XP_024935492.1;Parent=rna-XM_025079724.1
NW_014332762.1	Gnomon	CDS	348288	348419	.	+	0	Name=XP_024935492.1;ID=cds-XP_024935492.1;Dbxref=GeneID:107275150%2CGenbank:XP_024935492.1;Parent=rna-XM_025079724.1
NW_014332762.1	Gnomon	CDS	348564	348669	.	+	0	Name=XP_024935492.1;ID=cds-XP_024935492.1;Dbxref=GeneID:107275150%2CGenbank:XP_024935492.1;Parent=rna-XM_025079724.1
NW_014332762.1	Gnomon	CDS	348750	348807	.	+	0	Name=XP_024935492.1;ID=cds-XP_024935492.1;Dbxref=GeneID:107275150%2CGenbank:XP_024935492.1;Parent=rna-XM_025079724.1
NW_014332762.1	Gnomon	CDS	348873	349045	.	+	0	Name=XP_024935492.1;ID=cds-XP_024935492.1;Dbxref=GeneID:107275150%2CGenbank:XP_024935492.1;Parent=rna-XM_025079724.1
NW_014332762.1	Gnomon	CDS	349119	349265	.	+	0	Name=XP_024935492.1;ID=cds-XP_024935492.1;Dbxref=GeneID:107275150%2CGenbank:XP_024935492.1;Parent=rna-XM_025079724.1
NW_014332762.1	Gnomon	CDS	349335	349706	.	+	0	Name=XP_024935492.1;ID=cds-XP_024935492.1;Dbxref=GeneID:107275150%2CGenbank:XP_024935492.1;Parent=rna-XM_025079724.1
NW_014332762.1	Gnomon	CDS	351161	351234	.	+	0	Name=XP_024935492.1;ID=cds-XP_024935492.1;Dbxref=GeneID:107275150%2CGenbank:XP_024935492.1;Parent=rna-XM_025079724.1
NW_014332762.1	Gnomon	exon	471306	471443	.	-	.	ID=exon-XM_015754824.2-4;Dbxref=GeneID:107275066%2CGenbank:XM_015754824.2;Parent=rna-XM_015754824.2
NW_014332762.1	Gnomon	exon	472926	473429	.	-	.	ID=exon-XM_015754824.2-1;Dbxref=GeneID:107275066%2CGenbank:XM_015754824.2;Parent=rna-XM_015754824.2
NW_014332762.1	Gnomon	mRNA	818719	857262	.	-	.	Name=XM_015729581.2;ID=rna-XM_015729581.2;Dbxref=GeneID:107262917%2CGenbank:XM_015729581.2;Parent=gene-LOC107262917
NW_014332762.1	Gnomon	exon	471697	471863	.	-	.	ID=exon-XM_015754824.2-3;Dbxref=GeneID:107275066%2CGenbank:XM_015754824.2;Parent=rna-XM_015754824.2
NW_014332762.1	Gnomon	exon	472162	472293	.	-	.	ID=exon-XM_015754824.2-2;Dbxref=GeneID:107275066%2CGenbank:XM_015754824.2;Parent=rna-XM_015754824.2
NW_014332762.1	Gnomon	exon	1247783	1248036	.	+	.	ID=exon-XM_025080154.1-7;Dbxref=GeneID:107263230%2CGenbank:XM_025080154.1;Parent=rna-XM_025080154.1
NW_014332762.1	Gnomon	exon	1246595	1246981	.	+	.	ID=exon-XM_025080154.1-6;Dbxref=GeneID:107263230%2CGenbank:XM_025080154.1;Parent=rna-XM_025080154.1
NW_014332762.1	Gnomon	exon	1249577	1249688	.	+	.	ID=exon-XM_025080154.1-9;Dbxref=GeneID:107263230%2CGenbank:XM_025080154.1;Parent=rna-XM_025080154.1
NW_014332762.1	Gnomon	exon	1248583	1248751	.	+	.	ID=exon-XM_025080154.1-8;Dbxref=GeneID:107263230%2CGenbank:XM_025080154.1;Parent=rna-XM_025080154.1
NW_014332762.1	Gnomon	exon	1250438	1250623	.	+	.	ID=exon-XM_025080145.1-12;Dbxref=GeneID:107263230%2CGenbank:XM_025080145.1;Parent=rna-XM_025080145.1
NW_014332762.1	Gnomon	exon	1250180	1250350	.	+	.	ID=exon-XM_025080145.1-11;Dbxref=GeneID:107263230%2CGenbank:XM_025080145.1;Parent=rna-XM_025080145.1
NW_014332762.1	Gnomon	exon	1215181	1215406	.	+	.	ID=exon-XM_025080154.1-1;Dbxref=GeneID:107263230%2CGenbank:XM_025080154.1;Parent=rna-XM_025080154.1
NW_014332762.1	Gnomon	exon	1252565	1252629	.	+	.	ID=exon-XM_025080145.1-14;Dbxref=GeneID:107263230%2CGenbank:XM_025080145.1;Parent=rna-XM_025080145.1
NW_014332762.1	Gnomon	exon	1251056	1251526	.	+	.	ID=exon-XM_025080145.1-13;Dbxref=GeneID:107263230%2CGenbank:XM_025080145.1;Parent=rna-XM_025080145.1
NW_014332762.1	Gnomon	gene	1364886	1464069	.	+	.	Name=LOC112493602;ID=gene-LOC112493602;Dbxref=GeneID:112493602
NW_014332762.1	Gnomon	exon	1219830	1220548	.	+	.	ID=exon-XM_025080154.1-3;Dbxref=GeneID:107263230%2CGenbank:XM_025080154.1;Parent=rna-XM_025080154.1
NW_014332762.1	Gnomon	exon	1216936	1217207	.	+	.	ID=exon-XM_025080154.1-2;Dbxref=GeneID:107263230%2CGenbank:XM_025080154.1;Parent=rna-XM_025080154.1
NW_014332762.1	Gnomon	exon	1246031	1246403	.	+	.	ID=exon-XM_025080154.1-5;Dbxref=GeneID:107263230%2CGenbank:XM_025080154.1;Parent=rna-XM_025080154.1
NW_014332762.1	Gnomon	exon	1250014	1250108	.	+	.	ID=exon-XM_025080145.1-10;Dbxref=GeneID:107263230%2CGenbank:XM_025080145.1;Parent=rna-XM_025080145.1
NW_014332762.1	Gnomon	exon	1241873	1242286	.	+	.	ID=exon-XM_025080154.1-4;Dbxref=GeneID:107263230%2CGenbank:XM_025080154.1;Parent=rna-XM_025080154.1
NW_014332762.1	Gnomon	exon	349119	349265	.	+	.	ID=exon-XM_015755000.2-6;Dbxref=GeneID:107275150%2CGenbank:XM_015755000.2;Parent=rna-XM_015755000.2
NW_014332762.1	Gnomon	exon	348873	349045	.	+	.	ID=exon-XM_015755000.2-5;Dbxref=GeneID:107275150%2CGenbank:XM_015755000.2;Parent=rna-XM_015755000.2
NW_014332762.1	Gnomon	exon	348750	348807	.	+	.	ID=exon-XM_015755000.2-4;Dbxref=GeneID:107275150%2CGenbank:XM_015755000.2;Parent=rna-XM_015755000.2
NW_014332762.1	Gnomon	exon	348564	348669	.	+	.	ID=exon-XM_015755000.2-3;Dbxref=GeneID:107275150%2CGenbank:XM_015755000.2;Parent=rna-XM_015755000.2
NW_014332762.1	Gnomon	exon	349335	349919	.	+	.	ID=exon-XM_015755000.2-7;Dbxref=GeneID:107275150%2CGenbank:XM_015755000.2;Parent=rna-XM_015755000.2
NW_014332762.1	Gnomon	exon	348288	348419	.	+	.	ID=exon-XM_015755000.2-2;Dbxref=GeneID:107275150%2CGenbank:XM_015755000.2;Parent=rna-XM_015755000.2
NW_014332762.1	Gnomon	exon	347990	348208	.	+	.	ID=exon-XM_015755000.2-1;Dbxref=GeneID:107275150%2CGenbank:XM_015755000.2;Parent=rna-XM_015755000.2
NW_014332762.1	Gnomon	mRNA	286032	303708	.	-	.	Name=XM_015731949.2;ID=rna-XM_015731949.2;Dbxref=GeneID:107264075%2CGenbank:XM_015731949.2;Parent=gene-LOC107264075
NW_014332762.1	Gnomon	exon	1253437	1257021	.	+	.	ID=exon-XM_025080145.1-15;Dbxref=GeneID:107263230%2CGenbank:XM_025080145.1;Parent=rna-XM_025080145.1
NW_014332762.1	Gnomon	exon	916924	917201	.	+	.	ID=exon-XM_015729733.2-2;Dbxref=GeneID:107262971%2CGenbank:XM_015729733.2;Parent=rna-XM_015729733.2
NW_014332762.1	Gnomon	exon	1735840	1736159	.	+	.	ID=exon-XM_015754437.2-6;Dbxref=GeneID:107274869%2CGenbank:XM_015754437.2;Parent=rna-XM_015754437.2
NW_014332762.1	Gnomon	mRNA	99442	149416	.	-	.	Name=XM_025080285.1;ID=rna-XM_025080285.1;Dbxref=GeneID:107263341%2CGenbank:XM_025080285.1;Parent=gene-LOC107263341
NW_014332762.1	Gnomon	exon	916585	916740	.	+	.	ID=exon-XM_015729733.2-1;Dbxref=GeneID:107262971%2CGenbank:XM_015729733.2;Parent=rna-XM_015729733.2
NW_014332762.1	Gnomon	exon	1733808	1734077	.	+	.	ID=exon-XM_015754437.2-2;Dbxref=GeneID:107274869%2CGenbank:XM_015754437.2;Parent=rna-XM_015754437.2
NW_014332762.1	Gnomon	exon	1734257	1735056	.	+	.	ID=exon-XM_015754437.2-3;Dbxref=GeneID:107274869%2CGenbank:XM_015754437.2;Parent=rna-XM_015754437.2
NW_014332762.1	Gnomon	exon	57927	59072	.	+	.	ID=exon-XM_015733144.2-1;Dbxref=GeneID:107264647%2CGenbank:XM_015733144.2;Parent=rna-XM_015733144.2
NW_014332762.1	Gnomon	exon	1735123	1735292	.	+	.	ID=exon-XM_015754437.2-4;Dbxref=GeneID:107274869%2CGenbank:XM_015754437.2;Parent=rna-XM_015754437.2
NW_014332762.1	Gnomon	exon	1735370	1735777	.	+	.	ID=exon-XM_015754437.2-5;Dbxref=GeneID:107274869%2CGenbank:XM_015754437.2;Parent=rna-XM_015754437.2
NW_014332762.1	Gnomon	exon	63874	63993	.	+	.	ID=exon-XM_015733144.2-3;Dbxref=GeneID:107264647%2CGenbank:XM_015733144.2;Parent=rna-XM_015733144.2
NW_014332762.1	Gnomon	exon	63641	63740	.	+	.	ID=exon-XM_015733144.2-2;Dbxref=GeneID:107264647%2CGenbank:XM_015733144.2;Parent=rna-XM_015733144.2
NW_014332762.1	Gnomon	exon	64444	64528	.	+	.	ID=exon-XM_015733144.2-5;Dbxref=GeneID:107264647%2CGenbank:XM_015733144.2;Parent=rna-XM_015733144.2
NW_014332762.1	Gnomon	exon	64098	64370	.	+	.	ID=exon-XM_015733144.2-4;Dbxref=GeneID:107264647%2CGenbank:XM_015733144.2;Parent=rna-XM_015733144.2
NW_014332762.1	Gnomon	exon	64984	65162	.	+	.	ID=exon-XM_015733144.2-7;Dbxref=GeneID:107264647%2CGenbank:XM_015733144.2;Parent=rna-XM_015733144.2
NW_014332762.1	Gnomon	exon	64635	64907	.	+	.	ID=exon-XM_015733144.2-6;Dbxref=GeneID:107264647%2CGenbank:XM_015733144.2;Parent=rna-XM_015733144.2
NW_014332762.1	Gnomon	exon	65868	67911	.	+	.	ID=exon-XM_015733144.2-9;Dbxref=GeneID:107264647%2CGenbank:XM_015733144.2;Parent=rna-XM_015733144.2
NW_014332762.1	Gnomon	exon	917529	917757	.	+	.	ID=exon-XM_015729733.2-4;Dbxref=GeneID:107262971%2CGenbank:XM_015729733.2;Parent=rna-XM_015729733.2
NW_014332762.1	Gnomon	exon	65294	65463	.	+	.	ID=exon-XM_015733144.2-8;Dbxref=GeneID:107264647%2CGenbank:XM_015733144.2;Parent=rna-XM_015733144.2
NW_014332762.1	Gnomon	exon	917306	917407	.	+	.	ID=exon-XM_015729733.2-3;Dbxref=GeneID:107262971%2CGenbank:XM_015729733.2;Parent=rna-XM_015729733.2
NW_014332762.1	Gnomon	exon	1292476	1292552	.	+	.	ID=exon-XM_015730305.2-5;Dbxref=GeneID:107263285%2CGenbank:XM_015730305.2;Parent=rna-XM_015730305.2
NW_014332762.1	Gnomon	exon	1550674	1552993	.	+	.	ID=exon-XR_003058982.1-6;Dbxref=GeneID:107264588%2CGenbank:XR_003058982.1;Parent=rna-XR_003058982.1
NW_014332762.1	Gnomon	exon	1290791	1290828	.	+	.	ID=exon-XM_015730305.2-4;Dbxref=GeneID:107263285%2CGenbank:XM_015730305.2;Parent=rna-XM_015730305.2
NW_014332762.1	Gnomon	exon	1550228	1550412	.	+	.	ID=exon-XR_003058982.1-5;Dbxref=GeneID:107264588%2CGenbank:XR_003058982.1;Parent=rna-XR_003058982.1
NW_014332762.1	Gnomon	exon	1296649	1296861	.	+	.	ID=exon-XM_015730305.2-7;Dbxref=GeneID:107263285%2CGenbank:XM_015730305.2;Parent=rna-XM_015730305.2
NW_014332762.1	Gnomon	exon	1294635	1294899	.	+	.	ID=exon-XM_015730305.2-6;Dbxref=GeneID:107263285%2CGenbank:XM_015730305.2;Parent=rna-XM_015730305.2
NW_014332762.1	Gnomon	exon	1553057	1553192	.	+	.	ID=exon-XR_003058982.1-7;Dbxref=GeneID:107264588%2CGenbank:XR_003058982.1;Parent=rna-XR_003058982.1
NW_014332762.1	Gnomon	mRNA	2448684	2462718	.	+	.	Name=XM_015732779.2;ID=rna-XM_015732779.2;Dbxref=GeneID:107264480%2CGenbank:XM_015732779.2;Parent=gene-LOC107264480
NW_014332762.1	Gnomon	exon	1281376	1282007	.	+	.	ID=exon-XM_015730305.2-1;Dbxref=GeneID:107263285%2CGenbank:XM_015730305.2;Parent=rna-XM_015730305.2
NW_014332762.1	Gnomon	exon	1548463	1548556	.	+	.	ID=exon-XR_003058982.1-2;Dbxref=GeneID:107264588%2CGenbank:XR_003058982.1;Parent=rna-XR_003058982.1
NW_014332762.1	Gnomon	exon	1538557	1538731	.	+	.	ID=exon-XR_003058982.1-1;Dbxref=GeneID:107264588%2CGenbank:XR_003058982.1;Parent=rna-XR_003058982.1
NW_014332762.1	Gnomon	exon	1290275	1290542	.	+	.	ID=exon-XM_015730305.2-3;Dbxref=GeneID:107263285%2CGenbank:XM_015730305.2;Parent=rna-XM_015730305.2
NW_014332762.1	Gnomon	exon	1548872	1550125	.	+	.	ID=exon-XR_003058982.1-4;Dbxref=GeneID:107264588%2CGenbank:XR_003058982.1;Parent=rna-XR_003058982.1
NW_014332762.1	Gnomon	exon	1289341	1289445	.	+	.	ID=exon-XM_015730305.2-2;Dbxref=GeneID:107263285%2CGenbank:XM_015730305.2;Parent=rna-XM_015730305.2
NW_014332762.1	Gnomon	exon	1548646	1548732	.	+	.	ID=exon-XR_003058982.1-3;Dbxref=GeneID:107264588%2CGenbank:XR_003058982.1;Parent=rna-XR_003058982.1
NW_014332762.1	Gnomon	exon	1733216	1733616	.	+	.	ID=exon-XM_015754437.2-1;Dbxref=GeneID:107274869%2CGenbank:XM_015754437.2;Parent=rna-XM_015754437.2
NW_014332762.1	Gnomon	exon	1300986	1301219	.	+	.	ID=exon-XM_015730305.2-9;Dbxref=GeneID:107263285%2CGenbank:XM_015730305.2;Parent=rna-XM_015730305.2
NW_014332762.1	Gnomon	exon	1299453	1299553	.	+	.	ID=exon-XM_015730305.2-8;Dbxref=GeneID:107263285%2CGenbank:XM_015730305.2;Parent=rna-XM_015730305.2
NW_014332762.1	Gnomon	CDS	323699	326209	.	-	0	Name=XP_024947803.1;ID=cds-XP_024947803.1;Dbxref=GeneID:107265050%2CGenbank:XP_024947803.1;Parent=rna-XM_025092035.1
NW_014332762.1	Gnomon	gene	1639028	1640584	.	-	.	Name=LOC107274978;ID=gene-LOC107274978;Dbxref=GeneID:107274978
NW_014332762.1	Gnomon	CDS	1597736	1597824	.	-	0	Name=XP_015588149.1;ID=cds-XP_015588149.1;Dbxref=GeneID:107264428%2CGenbank:XP_015588149.1;Parent=rna-XM_015732663.2
NW_014332762.1	Gnomon	CDS	1596105	1596209	.	-	0	Name=XP_015588149.1;ID=cds-XP_015588149.1;Dbxref=GeneID:107264428%2CGenbank:XP_015588149.1;Parent=rna-XM_015732663.2
NW_014332762.1	Gnomon	CDS	1595886	1596018	.	-	0	Name=XP_015588149.1;ID=cds-XP_015588149.1;Dbxref=GeneID:107264428%2CGenbank:XP_015588149.1;Parent=rna-XM_015732663.2
NW_014332762.1	Gnomon	exon	371877	372386	.	+	.	ID=exon-XM_025092085.1-1;Dbxref=GeneID:107275123%2CGenbank:XM_025092085.1;Parent=rna-XM_025092085.1
NW_014332762.1	Gnomon	transcript	845711	857289	.	-	.	Name=XR_003058860.1;ID=rna-XR_003058860.1;Dbxref=GeneID:107262917%2CGenbank:XR_003058860.1;Parent=gene-LOC107262917
NW_014332762.1	Gnomon	gene	1736027	1738105	.	-	.	Name=LOC107274973;ID=gene-LOC107274973;Dbxref=GeneID:107274973
NW_014332762.1	Gnomon	exon	377776	377949	.	+	.	ID=exon-XM_025092085.1-8;Dbxref=GeneID:107275123%2CGenbank:XM_025092085.1;Parent=rna-XM_025092085.1
NW_014332762.1	Gnomon	exon	378066	378288	.	+	.	ID=exon-XM_025092085.1-9;Dbxref=GeneID:107275123%2CGenbank:XM_025092085.1;Parent=rna-XM_025092085.1
NW_014332762.1	Gnomon	exon	376896	377139	.	+	.	ID=exon-XM_025092085.1-6;Dbxref=GeneID:107275123%2CGenbank:XM_025092085.1;Parent=rna-XM_025092085.1
NW_014332762.1	Gnomon	CDS	930980	931142	.	+	0	Name=XP_015585244.1;ID=cds-XP_015585244.1;Dbxref=GeneID:107262986%2CGenbank:XP_015585244.1;Parent=rna-XM_015729758.2
NW_014332762.1	Gnomon	CDS	931272	931420	.	+	0	Name=XP_015585244.1;ID=cds-XP_015585244.1;Dbxref=GeneID:107262986%2CGenbank:XP_015585244.1;Parent=rna-XM_015729758.2
NW_014332762.1	Gnomon	exon	377373	377571	.	+	.	ID=exon-XM_025092085.1-7;Dbxref=GeneID:107275123%2CGenbank:XM_025092085.1;Parent=rna-XM_025092085.1
NW_014332762.1	Gnomon	exon	376303	376443	.	+	.	ID=exon-XM_025092085.1-4;Dbxref=GeneID:107275123%2CGenbank:XM_025092085.1;Parent=rna-XM_025092085.1
NW_014332762.1	Gnomon	exon	376602	376790	.	+	.	ID=exon-XM_025092085.1-5;Dbxref=GeneID:107275123%2CGenbank:XM_025092085.1;Parent=rna-XM_025092085.1
NW_014332762.1	Gnomon	exon	728982	730237	.	+	.	ID=exon-XM_015731848.2-3;Dbxref=GeneID:107264013%2CGenbank:XM_015731848.2;Parent=rna-XM_015731848.2
NW_014332762.1	Gnomon	exon	375721	375844	.	+	.	ID=exon-XM_025092085.1-2;Dbxref=GeneID:107275123%2CGenbank:XM_025092085.1;Parent=rna-XM_025092085.1
NW_014332762.1	Gnomon	exon	728759	728920	.	+	.	ID=exon-XM_015731848.2-2;Dbxref=GeneID:107264013%2CGenbank:XM_015731848.2;Parent=rna-XM_015731848.2
NW_014332762.1	Gnomon	exon	376013	376217	.	+	.	ID=exon-XM_025092085.1-3;Dbxref=GeneID:107275123%2CGenbank:XM_025092085.1;Parent=rna-XM_025092085.1
NW_014332762.1	Gnomon	exon	727493	727629	.	+	.	ID=exon-XM_015731848.2-1;Dbxref=GeneID:107264013%2CGenbank:XM_015731848.2;Parent=rna-XM_015731848.2
NW_014332762.1	Gnomon	gene	835777	843046	.	+	.	Name=LOC107262992;ID=gene-LOC107262992;Dbxref=GeneID:107262992
NW_014332762.1	Gnomon	gene	1643355	1645369	.	+	.	Name=LOC107274968;ID=gene-LOC107274968;Dbxref=GeneID:107274968
NW_014332762.1	Gnomon	gene	930680	931679	.	+	.	Name=LOC107262986;ID=gene-LOC107262986;Dbxref=GeneID:107262986
NW_014332762.1	Gnomon	gene	932831	934475	.	+	.	Name=LOC107262980;ID=gene-LOC107262980;Dbxref=GeneID:107262980
NW_014332762.1	Gnomon	exon	1574119	1574321	.	-	.	ID=exon-XM_025081256.1-8;Dbxref=GeneID:107264350%2CGenbank:XM_025081256.1;Parent=rna-XM_025081256.1
NW_014332762.1	Gnomon	exon	1573856	1574053	.	-	.	ID=exon-XM_025081256.1-9;Dbxref=GeneID:107264350%2CGenbank:XM_025081256.1;Parent=rna-XM_025081256.1
NW_014332762.1	Gnomon	exon	1575208	1575340	.	-	.	ID=exon-XM_025081256.1-4;Dbxref=GeneID:107264350%2CGenbank:XM_025081256.1;Parent=rna-XM_025081256.1
NW_014332762.1	Gnomon	exon	1574995	1575145	.	-	.	ID=exon-XM_025081256.1-5;Dbxref=GeneID:107264350%2CGenbank:XM_025081256.1;Parent=rna-XM_025081256.1
NW_014332762.1	Gnomon	exon	1574672	1574933	.	-	.	ID=exon-XM_025081256.1-6;Dbxref=GeneID:107264350%2CGenbank:XM_025081256.1;Parent=rna-XM_025081256.1
NW_014332762.1	Gnomon	exon	1574388	1574593	.	-	.	ID=exon-XM_025081256.1-7;Dbxref=GeneID:107264350%2CGenbank:XM_025081256.1;Parent=rna-XM_025081256.1
NW_014332762.1	Gnomon	exon	1577091	1577228	.	-	.	ID=exon-XM_025081256.1-1;Dbxref=GeneID:107264350%2CGenbank:XM_025081256.1;Parent=rna-XM_025081256.1
NW_014332762.1	Gnomon	exon	1575551	1575826	.	-	.	ID=exon-XM_025081256.1-2;Dbxref=GeneID:107264350%2CGenbank:XM_025081256.1;Parent=rna-XM_025081256.1
NW_014332762.1	Gnomon	exon	1575405	1575470	.	-	.	ID=exon-XM_025081256.1-3;Dbxref=GeneID:107264350%2CGenbank:XM_025081256.1;Parent=rna-XM_025081256.1
NW_014332762.1	Gnomon	gene	1729078	1730683	.	-	.	Name=LOC107274952;ID=gene-LOC107274952;Dbxref=GeneID:107274952
NW_014332762.1	Gnomon	gene	916585	917757	.	+	.	Name=LOC107262971;ID=gene-LOC107262971;Dbxref=GeneID:107262971
NW_014332762.1	Gnomon	gene	1693535	1702478	.	+	.	Name=LOC107274942;ID=gene-LOC107274942;Dbxref=GeneID:107274942
NW_014332762.1	Gnomon	CDS	619792	619856	.	-	0	Name=XP_015588389.1;ID=cds-XP_015588389.1;Dbxref=GeneID:107264534%2CGenbank:XP_015588389.1;Parent=rna-XM_015732903.2
NW_014332762.1	Gnomon	CDS	619343	619656	.	-	0	Name=XP_015588389.1;ID=cds-XP_015588389.1;Dbxref=GeneID:107264534%2CGenbank:XP_015588389.1;Parent=rna-XM_015732903.2
NW_014332762.1	Gnomon	CDS	619086	619250	.	-	0	Name=XP_015588389.1;ID=cds-XP_015588389.1;Dbxref=GeneID:107264534%2CGenbank:XP_015588389.1;Parent=rna-XM_015732903.2
NW_014332762.1	Gnomon	CDS	618721	618909	.	-	0	Name=XP_015588389.1;ID=cds-XP_015588389.1;Dbxref=GeneID:107264534%2CGenbank:XP_015588389.1;Parent=rna-XM_015732903.2
NW_014332762.1	Gnomon	CDS	618167	618646	.	-	0	Name=XP_015588389.1;ID=cds-XP_015588389.1;Dbxref=GeneID:107264534%2CGenbank:XP_015588389.1;Parent=rna-XM_015732903.2
NW_014332762.1	Gnomon	CDS	617979	618095	.	-	0	Name=XP_015588389.1;ID=cds-XP_015588389.1;Dbxref=GeneID:107264534%2CGenbank:XP_015588389.1;Parent=rna-XM_015732903.2
NW_014332762.1	Gnomon	CDS	616850	616870	.	-	0	Name=XP_015588389.1;ID=cds-XP_015588389.1;Dbxref=GeneID:107264534%2CGenbank:XP_015588389.1;Parent=rna-XM_015732903.2
NW_014332762.1	Gnomon	CDS	616049	616188	.	-	0	Name=XP_015588389.1;ID=cds-XP_015588389.1;Dbxref=GeneID:107264534%2CGenbank:XP_015588389.1;Parent=rna-XM_015732903.2
NW_014332762.1	Gnomon	CDS	615778	615964	.	-	0	Name=XP_015588389.1;ID=cds-XP_015588389.1;Dbxref=GeneID:107264534%2CGenbank:XP_015588389.1;Parent=rna-XM_015732903.2
NW_014332762.1	Gnomon	CDS	615412	615690	.	-	0	Name=XP_015588389.1;ID=cds-XP_015588389.1;Dbxref=GeneID:107264534%2CGenbank:XP_015588389.1;Parent=rna-XM_015732903.2
NW_014332762.1	Gnomon	CDS	614927	615132	.	-	0	Name=XP_015588389.1;ID=cds-XP_015588389.1;Dbxref=GeneID:107264534%2CGenbank:XP_015588389.1;Parent=rna-XM_015732903.2
NW_014332762.1	Gnomon	gene	1704479	1706342	.	+	.	Name=LOC107274946;ID=gene-LOC107274946;Dbxref=GeneID:107274946
NW_014332762.1	Gnomon	exon	1357871	1358061	.	+	.	ID=exon-XM_015733038.2-9;Dbxref=GeneID:107264605%2CGenbank:XM_015733038.2;Parent=rna-XM_015733038.2
NW_014332762.1	Gnomon	exon	1357542	1357714	.	+	.	ID=exon-XM_015733038.2-8;Dbxref=GeneID:107264605%2CGenbank:XM_015733038.2;Parent=rna-XM_015733038.2
NW_014332762.1	Gnomon	exon	1357265	1357440	.	+	.	ID=exon-XM_015733038.2-7;Dbxref=GeneID:107264605%2CGenbank:XM_015733038.2;Parent=rna-XM_015733038.2
NW_014332762.1	Gnomon	exon	1357020	1357145	.	+	.	ID=exon-XM_015733038.2-6;Dbxref=GeneID:107264605%2CGenbank:XM_015733038.2;Parent=rna-XM_015733038.2
NW_014332762.1	Gnomon	exon	1343385	1356955	.	+	.	ID=exon-XM_015733038.2-5;Dbxref=GeneID:107264605%2CGenbank:XM_015733038.2;Parent=rna-XM_015733038.2
NW_014332762.1	Gnomon	exon	1343158	1343289	.	+	.	ID=exon-XM_015733038.2-4;Dbxref=GeneID:107264605%2CGenbank:XM_015733038.2;Parent=rna-XM_015733038.2
NW_014332762.1	Gnomon	exon	1342649	1342789	.	+	.	ID=exon-XM_015733038.2-3;Dbxref=GeneID:107264605%2CGenbank:XM_015733038.2;Parent=rna-XM_015733038.2
NW_014332762.1	Gnomon	exon	1342085	1342594	.	+	.	ID=exon-XM_015733038.2-2;Dbxref=GeneID:107264605%2CGenbank:XM_015733038.2;Parent=rna-XM_015733038.2
NW_014332762.1	Gnomon	exon	1341234	1341820	.	+	.	ID=exon-XM_015733038.2-1;Dbxref=GeneID:107264605%2CGenbank:XM_015733038.2;Parent=rna-XM_015733038.2
NW_014332762.1	Gnomon	gene	917786	919323	.	+	.	Name=LOC107262967;ID=gene-LOC107262967;Dbxref=GeneID:107262967
NW_014332762.1	Gnomon	exon	2019311	2019520	.	+	.	ID=exon-XM_015734278.2-11;Dbxref=GeneID:107265151%2CGenbank:XM_015734278.2;Parent=rna-XM_015734278.2
NW_014332762.1	Gnomon	exon	2017652	2018092	.	+	.	ID=exon-XM_015734278.2-10;Dbxref=GeneID:107265151%2CGenbank:XM_015734278.2;Parent=rna-XM_015734278.2
NW_014332762.1	Gnomon	exon	2021164	2021895	.	+	.	ID=exon-XM_015734278.2-12;Dbxref=GeneID:107265151%2CGenbank:XM_015734278.2;Parent=rna-XM_015734278.2
NW_014332762.1	Gnomon	exon	1884572	1884917	.	+	.	ID=exon-XM_015729986.2-1;Dbxref=GeneID:107263105%2CGenbank:XM_015729986.2;Parent=rna-XM_015729986.2
NW_014332762.1	Gnomon	exon	1891961	1891996	.	+	.	ID=exon-XM_015729986.2-2;Dbxref=GeneID:107263105%2CGenbank:XM_015729986.2;Parent=rna-XM_015729986.2
NW_014332762.1	Gnomon	exon	1897084	1897296	.	+	.	ID=exon-XM_015729986.2-9;Dbxref=GeneID:107263105%2CGenbank:XM_015729986.2;Parent=rna-XM_015729986.2
NW_014332762.1	Gnomon	exon	586908	587075	.	+	.	ID=exon-XR_003058477.1-1;Dbxref=GeneID:107263646%2CGenbank:XR_003058477.1;Parent=rna-XR_003058477.1
NW_014332762.1	Gnomon	exon	587155	587219	.	+	.	ID=exon-XR_003058477.1-2;Dbxref=GeneID:107263646%2CGenbank:XR_003058477.1;Parent=rna-XR_003058477.1
NW_014332762.1	Gnomon	exon	1896462	1896590	.	+	.	ID=exon-XM_015729986.2-7;Dbxref=GeneID:107263105%2CGenbank:XM_015729986.2;Parent=rna-XM_015729986.2
NW_014332762.1	Gnomon	exon	587302	587473	.	+	.	ID=exon-XR_003058477.1-3;Dbxref=GeneID:107263646%2CGenbank:XR_003058477.1;Parent=rna-XR_003058477.1
NW_014332762.1	Gnomon	exon	1896915	1896990	.	+	.	ID=exon-XM_015729986.2-8;Dbxref=GeneID:107263105%2CGenbank:XM_015729986.2;Parent=rna-XM_015729986.2
NW_014332762.1	Gnomon	exon	587533	587707	.	+	.	ID=exon-XR_003058477.1-4;Dbxref=GeneID:107263646%2CGenbank:XR_003058477.1;Parent=rna-XR_003058477.1
NW_014332762.1	Gnomon	exon	1896167	1896205	.	+	.	ID=exon-XM_015729986.2-5;Dbxref=GeneID:107263105%2CGenbank:XM_015729986.2;Parent=rna-XM_015729986.2
NW_014332762.1	Gnomon	exon	587778	588024	.	+	.	ID=exon-XR_003058477.1-5;Dbxref=GeneID:107263646%2CGenbank:XR_003058477.1;Parent=rna-XR_003058477.1
NW_014332762.1	Gnomon	exon	1896320	1896367	.	+	.	ID=exon-XM_015729986.2-6;Dbxref=GeneID:107263105%2CGenbank:XM_015729986.2;Parent=rna-XM_015729986.2
NW_014332762.1	Gnomon	exon	588099	588248	.	+	.	ID=exon-XR_003058477.1-6;Dbxref=GeneID:107263646%2CGenbank:XR_003058477.1;Parent=rna-XR_003058477.1
NW_014332762.1	Gnomon	exon	1893259	1893347	.	+	.	ID=exon-XM_015729986.2-3;Dbxref=GeneID:107263105%2CGenbank:XM_015729986.2;Parent=rna-XM_015729986.2
NW_014332762.1	Gnomon	exon	588340	588615	.	+	.	ID=exon-XR_003058477.1-7;Dbxref=GeneID:107263646%2CGenbank:XR_003058477.1;Parent=rna-XR_003058477.1
NW_014332762.1	Gnomon	exon	1893433	1893728	.	+	.	ID=exon-XM_015729986.2-4;Dbxref=GeneID:107263105%2CGenbank:XM_015729986.2;Parent=rna-XM_015729986.2
NW_014332762.1	Gnomon	gene	1683559	1684584	.	+	.	Name=LOC107274997;ID=gene-LOC107274997;Dbxref=GeneID:107274997
NW_014332762.1	Gnomon	gene	1689488	1690723	.	+	.	Name=LOC107274993;ID=gene-LOC107274993;Dbxref=GeneID:107274993
NW_014332762.1	Gnomon	CDS	1586305	1586356	.	-	0	Name=XP_015587990.1;ID=cds-XP_015587990.1;Dbxref=GeneID:107264345%2CGenbank:XP_015587990.1;Parent=rna-XM_015732504.2
NW_014332762.1	Gnomon	CDS	1585024	1585137	.	-	0	Name=XP_015587990.1;ID=cds-XP_015587990.1;Dbxref=GeneID:107264345%2CGenbank:XP_015587990.1;Parent=rna-XM_015732504.2
NW_014332762.1	Gnomon	CDS	1584395	1584505	.	-	0	Name=XP_015587990.1;ID=cds-XP_015587990.1;Dbxref=GeneID:107264345%2CGenbank:XP_015587990.1;Parent=rna-XM_015732504.2
NW_014332762.1	Gnomon	CDS	1584003	1584161	.	-	0	Name=XP_015587990.1;ID=cds-XP_015587990.1;Dbxref=GeneID:107264345%2CGenbank:XP_015587990.1;Parent=rna-XM_015732504.2
NW_014332762.1	Gnomon	CDS	1582990	1583917	.	-	0	Name=XP_015587990.1;ID=cds-XP_015587990.1;Dbxref=GeneID:107264345%2CGenbank:XP_015587990.1;Parent=rna-XM_015732504.2
NW_014332762.1	Gnomon	CDS	1582484	1582913	.	-	0	Name=XP_015587990.1;ID=cds-XP_015587990.1;Dbxref=GeneID:107264345%2CGenbank:XP_015587990.1;Parent=rna-XM_015732504.2
NW_014332762.1	Gnomon	CDS	1582168	1582401	.	-	0	Name=XP_015587990.1;ID=cds-XP_015587990.1;Dbxref=GeneID:107264345%2CGenbank:XP_015587990.1;Parent=rna-XM_015732504.2
NW_014332762.1	Gnomon	exon	388736	389303	.	+	.	ID=exon-XM_025079699.1-2;Dbxref=GeneID:107262717%2CGenbank:XM_025079699.1;Parent=rna-XM_025079699.1
NW_014332762.1	Gnomon	exon	390063	390224	.	+	.	ID=exon-XM_025079699.1-3;Dbxref=GeneID:107262717%2CGenbank:XM_025079699.1;Parent=rna-XM_025079699.1
NW_014332762.1	Gnomon	exon	390581	390818	.	+	.	ID=exon-XM_025079699.1-4;Dbxref=GeneID:107262717%2CGenbank:XM_025079699.1;Parent=rna-XM_025079699.1
NW_014332762.1	Gnomon	exon	390979	391272	.	+	.	ID=exon-XM_025079699.1-5;Dbxref=GeneID:107262717%2CGenbank:XM_025079699.1;Parent=rna-XM_025079699.1
NW_014332762.1	Gnomon	exon	391346	392955	.	+	.	ID=exon-XM_025079699.1-6;Dbxref=GeneID:107262717%2CGenbank:XM_025079699.1;Parent=rna-XM_025079699.1
NW_014332762.1	Gnomon	exon	1028724	1029040	.	-	.	ID=exon-XR_003059034.1-2;Dbxref=GeneID:112493978%2CGenbank:XR_003059034.1;Parent=rna-XR_003059034.1
NW_014332762.1	Gnomon	exon	1027966	1028104	.	-	.	ID=exon-XR_003059034.1-3;Dbxref=GeneID:112493978%2CGenbank:XR_003059034.1;Parent=rna-XR_003059034.1
NW_014332762.1	Gnomon	transcript	1671392	1678381	.	+	.	Name=XR_003058620.1;ID=rna-XR_003058620.1;Dbxref=GeneID:107274936%2CGenbank:XR_003058620.1;Parent=gene-LOC107274936
NW_014332762.1	Gnomon	gene	1738158	1745185	.	+	.	Name=LOC107274984;ID=gene-LOC107274984;Dbxref=GeneID:107274984
NW_014332762.1	Gnomon	exon	1029509	1029646	.	-	.	ID=exon-XR_003059034.1-1;Dbxref=GeneID:112493978%2CGenbank:XR_003059034.1;Parent=rna-XR_003059034.1
NW_014332762.1	Gnomon	CDS	933343	933523	.	+	0	Name=XP_015585231.1;ID=cds-XP_015585231.1;Dbxref=GeneID:107262980%2CGenbank:XP_015585231.1;Parent=rna-XM_015729745.2
NW_014332762.1	Gnomon	CDS	934155	934345	.	+	0	Name=XP_015585231.1;ID=cds-XP_015585231.1;Dbxref=GeneID:107262980%2CGenbank:XP_015585231.1;Parent=rna-XM_015729745.2
NW_014332762.1	Gnomon	exon	386733	388468	.	+	.	ID=exon-XM_025079699.1-1;Dbxref=GeneID:107262717%2CGenbank:XM_025079699.1;Parent=rna-XM_025079699.1
NW_014332762.1	Gnomon	mRNA	999678	1004371	.	-	.	Name=XM_025080058.1;ID=rna-XM_025080058.1;Dbxref=GeneID:107265001%2CGenbank:XM_025080058.1;Parent=gene-LOC107265001
NW_014332762.1	Gnomon	mRNA	1777082	1785822	.	+	.	Name=XM_015732168.2;ID=rna-XM_015732168.2;Dbxref=GeneID:107264177%2CGenbank:XM_015732168.2;Parent=gene-LOC107264177
NW_014332762.1	Gnomon	exon	2350126	2350286	.	-	.	ID=exon-XM_025080586.1-27;Dbxref=GeneID:107263913%2CGenbank:XM_025080586.1;Parent=rna-XM_025080586.1
NW_014332762.1	Gnomon	lnc_RNA	904753	907130	.	-	.	Name=XR_003058909.1;ID=rna-XR_003058909.1;Dbxref=GeneID:112493924%2CGenbank:XR_003058909.1;Parent=gene-LOC112493924
NW_014332762.1	Gnomon	exon	133021	133095	.	-	.	ID=exon-XM_025080429.1-2;Dbxref=GeneID:107263341%2CGenbank:XM_025080429.1;Parent=rna-XM_025080429.1
NW_014332762.1	Gnomon	exon	147331	149415	.	-	.	ID=exon-XM_025080429.1-1;Dbxref=GeneID:107263341%2CGenbank:XM_025080429.1;Parent=rna-XM_025080429.1
NW_014332762.1	Gnomon	exon	565402	565544	.	+	.	ID=exon-XM_015731103.1-4;Dbxref=GeneID:107263654%2CGenbank:XM_015731103.1;Parent=rna-XM_015731103.1
NW_014332762.1	Gnomon	exon	564842	564990	.	+	.	ID=exon-XM_015731103.1-2;Dbxref=GeneID:107263654%2CGenbank:XM_015731103.1;Parent=rna-XM_015731103.1
NW_014332762.1	Gnomon	exon	565081	565208	.	+	.	ID=exon-XM_015731103.1-3;Dbxref=GeneID:107263654%2CGenbank:XM_015731103.1;Parent=rna-XM_015731103.1
NW_014332762.1	Gnomon	exon	564357	564426	.	+	.	ID=exon-XM_015731103.1-1;Dbxref=GeneID:107263654%2CGenbank:XM_015731103.1;Parent=rna-XM_015731103.1
NW_014332762.1	Gnomon	exon	1357542	1357714	.	+	.	ID=exon-XM_025082317.1-9;Dbxref=GeneID:107264605%2CGenbank:XM_025082317.1;Parent=rna-XM_025082317.1
NW_014332762.1	Gnomon	exon	1357020	1357145	.	+	.	ID=exon-XM_025082317.1-7;Dbxref=GeneID:107264605%2CGenbank:XM_025082317.1;Parent=rna-XM_025082317.1
NW_014332762.1	Gnomon	exon	1357265	1357440	.	+	.	ID=exon-XM_025082317.1-8;Dbxref=GeneID:107264605%2CGenbank:XM_025082317.1;Parent=rna-XM_025082317.1
NW_014332762.1	Gnomon	exon	1343158	1343289	.	+	.	ID=exon-XM_025082317.1-5;Dbxref=GeneID:107264605%2CGenbank:XM_025082317.1;Parent=rna-XM_025082317.1
NW_014332762.1	Gnomon	exon	1343385	1356955	.	+	.	ID=exon-XM_025082317.1-6;Dbxref=GeneID:107264605%2CGenbank:XM_025082317.1;Parent=rna-XM_025082317.1
NW_014332762.1	Gnomon	exon	1342429	1342594	.	+	.	ID=exon-XM_025082317.1-3;Dbxref=GeneID:107264605%2CGenbank:XM_025082317.1;Parent=rna-XM_025082317.1
NW_014332762.1	Gnomon	exon	1342649	1342789	.	+	.	ID=exon-XM_025082317.1-4;Dbxref=GeneID:107264605%2CGenbank:XM_025082317.1;Parent=rna-XM_025082317.1
NW_014332762.1	Gnomon	exon	1341234	1341820	.	+	.	ID=exon-XM_025082317.1-1;Dbxref=GeneID:107264605%2CGenbank:XM_025082317.1;Parent=rna-XM_025082317.1
NW_014332762.1	Gnomon	exon	1342085	1342362	.	+	.	ID=exon-XM_025082317.1-2;Dbxref=GeneID:107264605%2CGenbank:XM_025082317.1;Parent=rna-XM_025082317.1
NW_014332762.1	Gnomon	exon	2354849	2355016	.	-	.	ID=exon-XM_025080586.1-16;Dbxref=GeneID:107263913%2CGenbank:XM_025080586.1;Parent=rna-XM_025080586.1
NW_014332762.1	Gnomon	exon	2353976	2354086	.	-	.	ID=exon-XM_025080586.1-17;Dbxref=GeneID:107263913%2CGenbank:XM_025080586.1;Parent=rna-XM_025080586.1
NW_014332762.1	Gnomon	exon	2353744	2353902	.	-	.	ID=exon-XM_025080586.1-18;Dbxref=GeneID:107263913%2CGenbank:XM_025080586.1;Parent=rna-XM_025080586.1
NW_014332762.1	Gnomon	exon	2353484	2353663	.	-	.	ID=exon-XM_025080586.1-19;Dbxref=GeneID:107263913%2CGenbank:XM_025080586.1;Parent=rna-XM_025080586.1
NW_014332762.1	Gnomon	exon	2353041	2353404	.	-	.	ID=exon-XM_025080586.1-20;Dbxref=GeneID:107263913%2CGenbank:XM_025080586.1;Parent=rna-XM_025080586.1
NW_014332762.1	Gnomon	exon	2352822	2352970	.	-	.	ID=exon-XM_025080586.1-21;Dbxref=GeneID:107263913%2CGenbank:XM_025080586.1;Parent=rna-XM_025080586.1
NW_014332762.1	Gnomon	exon	2352567	2352742	.	-	.	ID=exon-XM_025080586.1-22;Dbxref=GeneID:107263913%2CGenbank:XM_025080586.1;Parent=rna-XM_025080586.1
NW_014332762.1	Gnomon	exon	2352026	2352485	.	-	.	ID=exon-XM_025080586.1-23;Dbxref=GeneID:107263913%2CGenbank:XM_025080586.1;Parent=rna-XM_025080586.1
NW_014332762.1	Gnomon	CDS	154449	154571	.	-	0	Name=XP_015586075.1;ID=cds-XP_015586075.1;Dbxref=GeneID:107263404%2CGenbank:XP_015586075.1;Parent=rna-XM_015730589.2
NW_014332762.1	Gnomon	CDS	154174	154377	.	-	0	Name=XP_015586075.1;ID=cds-XP_015586075.1;Dbxref=GeneID:107263404%2CGenbank:XP_015586075.1;Parent=rna-XM_015730589.2
NW_014332762.1	Gnomon	CDS	153863	154093	.	-	0	Name=XP_015586075.1;ID=cds-XP_015586075.1;Dbxref=GeneID:107263404%2CGenbank:XP_015586075.1;Parent=rna-XM_015730589.2
NW_014332762.1	Gnomon	CDS	153502	153794	.	-	0	Name=XP_015586075.1;ID=cds-XP_015586075.1;Dbxref=GeneID:107263404%2CGenbank:XP_015586075.1;Parent=rna-XM_015730589.2
NW_014332762.1	Gnomon	CDS	153236	153407	.	-	0	Name=XP_015586075.1;ID=cds-XP_015586075.1;Dbxref=GeneID:107263404%2CGenbank:XP_015586075.1;Parent=rna-XM_015730589.2
NW_014332762.1	Gnomon	CDS	221106	221212	.	+	0	Name=XP_024936715.1;ID=cds-XP_024936715.1;Dbxref=GeneID:107263785%2CGenbank:XP_024936715.1;Parent=rna-XM_025080947.1
NW_014332762.1	Gnomon	CDS	221281	221398	.	+	0	Name=XP_024936715.1;ID=cds-XP_024936715.1;Dbxref=GeneID:107263785%2CGenbank:XP_024936715.1;Parent=rna-XM_025080947.1
NW_014332762.1	Gnomon	CDS	221512	221601	.	+	0	Name=XP_024936715.1;ID=cds-XP_024936715.1;Dbxref=GeneID:107263785%2CGenbank:XP_024936715.1;Parent=rna-XM_025080947.1
NW_014332762.1	Gnomon	exon	2351656	2351942	.	-	.	ID=exon-XM_025080586.1-24;Dbxref=GeneID:107263913%2CGenbank:XM_025080586.1;Parent=rna-XM_025080586.1
NW_014332762.1	Gnomon	exon	2351437	2351573	.	-	.	ID=exon-XM_025080586.1-25;Dbxref=GeneID:107263913%2CGenbank:XM_025080586.1;Parent=rna-XM_025080586.1
NW_014332762.1	Gnomon	exon	2351230	2351352	.	-	.	ID=exon-XM_025080586.1-26;Dbxref=GeneID:107263913%2CGenbank:XM_025080586.1;Parent=rna-XM_025080586.1
NW_014332762.1	Gnomon	exon	2147974	2148161	.	-	.	ID=exon-XM_015732675.2-2;Dbxref=GeneID:107264437%2CGenbank:XM_015732675.2;Parent=rna-XM_015732675.2
NW_014332762.1	Gnomon	exon	2147679	2147827	.	-	.	ID=exon-XM_015732675.2-3;Dbxref=GeneID:107264437%2CGenbank:XM_015732675.2;Parent=rna-XM_015732675.2
NW_014332762.1	Gnomon	exon	2147397	2147582	.	-	.	ID=exon-XM_015732675.2-4;Dbxref=GeneID:107264437%2CGenbank:XM_015732675.2;Parent=rna-XM_015732675.2
NW_014332762.1	Gnomon	exon	2146867	2147093	.	-	.	ID=exon-XM_015732675.2-5;Dbxref=GeneID:107264437%2CGenbank:XM_015732675.2;Parent=rna-XM_015732675.2
NW_014332762.1	Gnomon	exon	2149678	2150582	.	-	.	ID=exon-XM_015732675.2-1;Dbxref=GeneID:107264437%2CGenbank:XM_015732675.2;Parent=rna-XM_015732675.2
NW_014332762.1	Gnomon	mRNA	601285	611886	.	-	.	Name=XM_015732871.2;ID=rna-XM_015732871.2;Dbxref=GeneID:107264523%2CGenbank:XM_015732871.2;Parent=gene-LOC107264523
NW_014332762.1	Gnomon	exon	591365	591661	.	-	.	ID=exon-XM_025080780.1-11;Dbxref=GeneID:107263619%2CGenbank:XM_025080780.1;Parent=rna-XM_025080780.1
NW_014332762.1	Gnomon	exon	591751	591910	.	-	.	ID=exon-XM_025080780.1-10;Dbxref=GeneID:107263619%2CGenbank:XM_025080780.1;Parent=rna-XM_025080780.1
NW_014332762.1	Gnomon	exon	2146674	2146780	.	-	.	ID=exon-XM_015732675.2-6;Dbxref=GeneID:107264437%2CGenbank:XM_015732675.2;Parent=rna-XM_015732675.2
NW_014332762.1	Gnomon	exon	2143754	2143901	.	-	.	ID=exon-XM_015732675.2-7;Dbxref=GeneID:107264437%2CGenbank:XM_015732675.2;Parent=rna-XM_015732675.2
NW_014332762.1	Gnomon	exon	2126245	2126626	.	-	.	ID=exon-XM_015732675.2-8;Dbxref=GeneID:107264437%2CGenbank:XM_015732675.2;Parent=rna-XM_015732675.2
NW_014332762.1	Gnomon	exon	2125960	2126167	.	-	.	ID=exon-XM_015732675.2-9;Dbxref=GeneID:107264437%2CGenbank:XM_015732675.2;Parent=rna-XM_015732675.2
NW_014332762.1	Gnomon	exon	666746	666805	.	+	.	ID=exon-XR_001536700.2-3;Dbxref=GeneID:107263499%2CGenbank:XR_001536700.2;Parent=rna-XR_001536700.2
NW_014332762.1	Gnomon	exon	666885	667026	.	+	.	ID=exon-XR_001536700.2-4;Dbxref=GeneID:107263499%2CGenbank:XR_001536700.2;Parent=rna-XR_001536700.2
NW_014332762.1	Gnomon	exon	667104	667321	.	+	.	ID=exon-XR_001536700.2-5;Dbxref=GeneID:107263499%2CGenbank:XR_001536700.2;Parent=rna-XR_001536700.2
NW_014332762.1	Gnomon	exon	667404	667633	.	+	.	ID=exon-XR_001536700.2-6;Dbxref=GeneID:107263499%2CGenbank:XR_001536700.2;Parent=rna-XR_001536700.2
NW_014332762.1	Gnomon	exon	667719	667950	.	+	.	ID=exon-XR_001536700.2-7;Dbxref=GeneID:107263499%2CGenbank:XR_001536700.2;Parent=rna-XR_001536700.2
NW_014332762.1	Gnomon	exon	668935	668978	.	+	.	ID=exon-XR_001536700.2-8;Dbxref=GeneID:107263499%2CGenbank:XR_001536700.2;Parent=rna-XR_001536700.2
NW_014332762.1	Gnomon	exon	669284	669984	.	+	.	ID=exon-XR_001536700.2-9;Dbxref=GeneID:107263499%2CGenbank:XR_001536700.2;Parent=rna-XR_001536700.2
NW_014332762.1	Gnomon	exon	934155	934475	.	+	.	ID=exon-XM_015729745.2-2;Dbxref=GeneID:107262980%2CGenbank:XM_015729745.2;Parent=rna-XM_015729745.2
NW_014332762.1	Gnomon	exon	665730	666027	.	+	.	ID=exon-XR_001536700.2-1;Dbxref=GeneID:107263499%2CGenbank:XR_001536700.2;Parent=rna-XR_001536700.2
NW_014332762.1	Gnomon	exon	666127	666224	.	+	.	ID=exon-XR_001536700.2-2;Dbxref=GeneID:107263499%2CGenbank:XR_001536700.2;Parent=rna-XR_001536700.2
NW_014332762.1	Gnomon	exon	932831	933523	.	+	.	ID=exon-XM_015729745.2-1;Dbxref=GeneID:107262980%2CGenbank:XM_015729745.2;Parent=rna-XM_015729745.2
NW_014332762.1	Gnomon	exon	1671068	1671365	.	-	.	ID=exon-XM_025081667.1-1;Dbxref=GeneID:107275003%2CGenbank:XM_025081667.1;Parent=rna-XM_025081667.1
NW_014332762.1	Gnomon	exon	1670570	1670623	.	-	.	ID=exon-XM_025081667.1-2;Dbxref=GeneID:107275003%2CGenbank:XM_025081667.1;Parent=rna-XM_025081667.1
NW_014332762.1	Gnomon	exon	1670241	1670484	.	-	.	ID=exon-XM_025081667.1-3;Dbxref=GeneID:107275003%2CGenbank:XM_025081667.1;Parent=rna-XM_025081667.1
NW_014332762.1	Gnomon	exon	1669809	1670172	.	-	.	ID=exon-XM_025081667.1-4;Dbxref=GeneID:107275003%2CGenbank:XM_025081667.1;Parent=rna-XM_025081667.1
NW_014332762.1	Gnomon	exon	1581833	1582401	.	-	.	ID=exon-XM_015732504.2-7;Dbxref=GeneID:107264345%2CGenbank:XM_015732504.2;Parent=rna-XM_015732504.2
NW_014332762.1	Gnomon	exon	1582990	1583917	.	-	.	ID=exon-XM_015732504.2-5;Dbxref=GeneID:107264345%2CGenbank:XM_015732504.2;Parent=rna-XM_015732504.2
NW_014332762.1	Gnomon	exon	1582484	1582913	.	-	.	ID=exon-XM_015732504.2-6;Dbxref=GeneID:107264345%2CGenbank:XM_015732504.2;Parent=rna-XM_015732504.2
NW_014332762.1	Gnomon	exon	1779297	1779624	.	-	.	ID=exon-XM_015732095.2-1;Dbxref=GeneID:107264153%2CGenbank:XM_015732095.2;Parent=rna-XM_015732095.2
NW_014332762.1	Gnomon	exon	1584395	1584505	.	-	.	ID=exon-XM_015732504.2-3;Dbxref=GeneID:107264345%2CGenbank:XM_015732504.2;Parent=rna-XM_015732504.2
NW_014332762.1	Gnomon	exon	1777471	1777732	.	-	.	ID=exon-XM_015732095.2-2;Dbxref=GeneID:107264153%2CGenbank:XM_015732095.2;Parent=rna-XM_015732095.2
NW_014332762.1	Gnomon	exon	1584003	1584161	.	-	.	ID=exon-XM_015732504.2-4;Dbxref=GeneID:107264345%2CGenbank:XM_015732504.2;Parent=rna-XM_015732504.2
NW_014332762.1	Gnomon	exon	1775032	1775443	.	-	.	ID=exon-XM_015732095.2-3;Dbxref=GeneID:107264153%2CGenbank:XM_015732095.2;Parent=rna-XM_015732095.2
NW_014332762.1	Gnomon	exon	1586305	1586455	.	-	.	ID=exon-XM_015732504.2-1;Dbxref=GeneID:107264345%2CGenbank:XM_015732504.2;Parent=rna-XM_015732504.2
NW_014332762.1	Gnomon	exon	1772734	1774941	.	-	.	ID=exon-XM_015732095.2-4;Dbxref=GeneID:107264153%2CGenbank:XM_015732095.2;Parent=rna-XM_015732095.2
NW_014332762.1	Gnomon	exon	1585024	1585137	.	-	.	ID=exon-XM_015732504.2-2;Dbxref=GeneID:107264345%2CGenbank:XM_015732504.2;Parent=rna-XM_015732504.2
NW_014332762.1	Gnomon	exon	589664	590046	.	-	.	ID=exon-XM_025080780.1-16;Dbxref=GeneID:107263619%2CGenbank:XM_025080780.1;Parent=rna-XM_025080780.1
NW_014332762.1	Gnomon	exon	1657706	1657981	.	-	.	ID=exon-XM_015754226.2-1;Dbxref=GeneID:107274737%2CGenbank:XM_015754226.2;Parent=rna-XM_015754226.2
NW_014332762.1	Gnomon	exon	1654975	1655150	.	-	.	ID=exon-XM_015754226.2-2;Dbxref=GeneID:107274737%2CGenbank:XM_015754226.2;Parent=rna-XM_015754226.2
NW_014332762.1	Gnomon	exon	1654352	1654529	.	-	.	ID=exon-XM_015754226.2-3;Dbxref=GeneID:107274737%2CGenbank:XM_015754226.2;Parent=rna-XM_015754226.2
NW_014332762.1	Gnomon	exon	590577	590867	.	-	.	ID=exon-XM_025080780.1-13;Dbxref=GeneID:107263619%2CGenbank:XM_025080780.1;Parent=rna-XM_025080780.1
NW_014332762.1	Gnomon	exon	590959	591279	.	-	.	ID=exon-XM_025080780.1-12;Dbxref=GeneID:107263619%2CGenbank:XM_025080780.1;Parent=rna-XM_025080780.1
NW_014332762.1	Gnomon	exon	590143	590271	.	-	.	ID=exon-XM_025080780.1-15;Dbxref=GeneID:107263619%2CGenbank:XM_025080780.1;Parent=rna-XM_025080780.1
NW_014332762.1	Gnomon	mRNA	162089	167504	.	+	.	Name=XM_015730619.2;ID=rna-XM_015730619.2;Dbxref=GeneID:107263411%2CGenbank:XM_015730619.2;Parent=gene-LOC107263411
NW_014332762.1	Gnomon	exon	590364	590473	.	-	.	ID=exon-XM_025080780.1-14;Dbxref=GeneID:107263619%2CGenbank:XM_025080780.1;Parent=rna-XM_025080780.1
NW_014332762.1	Gnomon	exon	1649179	1649474	.	-	.	ID=exon-XM_015754226.2-8;Dbxref=GeneID:107274737%2CGenbank:XM_015754226.2;Parent=rna-XM_015754226.2
NW_014332762.1	Gnomon	exon	1648953	1649079	.	-	.	ID=exon-XM_015754226.2-9;Dbxref=GeneID:107274737%2CGenbank:XM_015754226.2;Parent=rna-XM_015754226.2
NW_014332762.1	Gnomon	exon	1651648	1651801	.	-	.	ID=exon-XM_015754226.2-4;Dbxref=GeneID:107274737%2CGenbank:XM_015754226.2;Parent=rna-XM_015754226.2
NW_014332762.1	Gnomon	exon	1650575	1650761	.	-	.	ID=exon-XM_015754226.2-5;Dbxref=GeneID:107274737%2CGenbank:XM_015754226.2;Parent=rna-XM_015754226.2
NW_014332762.1	Gnomon	exon	1649861	1650210	.	-	.	ID=exon-XM_015754226.2-6;Dbxref=GeneID:107274737%2CGenbank:XM_015754226.2;Parent=rna-XM_015754226.2
NW_014332762.1	Gnomon	exon	1649568	1649765	.	-	.	ID=exon-XM_015754226.2-7;Dbxref=GeneID:107274737%2CGenbank:XM_015754226.2;Parent=rna-XM_015754226.2
NW_014332762.1	Gnomon	CDS	2466924	2467322	.	+	0	Name=XP_024938012.1;ID=cds-XP_024938012.1;Dbxref=GeneID:107265192%2CGenbank:XP_024938012.1;Parent=rna-XM_025082244.1
NW_014332762.1	Gnomon	CDS	2467458	2468270	.	+	0	Name=XP_024938012.1;ID=cds-XP_024938012.1;Dbxref=GeneID:107265192%2CGenbank:XP_024938012.1;Parent=rna-XM_025082244.1
NW_014332762.1	Gnomon	exon	1746589	1747344	.	-	.	ID=exon-XM_015754173.2-10;Dbxref=GeneID:107274721%2CGenbank:XM_015754173.2;Parent=rna-XM_015754173.2
NW_014332762.1	Gnomon	CDS	1193797	1194104	.	+	0	Name=XP_024935994.1;ID=cds-XP_024935994.1;Dbxref=GeneID:107263300%2CGenbank:XP_024935994.1;Parent=rna-XM_025080226.1
NW_014332762.1	Gnomon	CDS	1194533	1194541	.	+	0	Name=XP_024935994.1;ID=cds-XP_024935994.1;Dbxref=GeneID:107263300%2CGenbank:XP_024935994.1;Parent=rna-XM_025080226.1
NW_014332762.1	Gnomon	CDS	1195179	1195599	.	+	0	Name=XP_024935994.1;ID=cds-XP_024935994.1;Dbxref=GeneID:107263300%2CGenbank:XP_024935994.1;Parent=rna-XM_025080226.1
NW_014332762.1	Gnomon	CDS	1195696	1195953	.	+	0	Name=XP_024935994.1;ID=cds-XP_024935994.1;Dbxref=GeneID:107263300%2CGenbank:XP_024935994.1;Parent=rna-XM_025080226.1
NW_014332762.1	Gnomon	exon	2357977	2358184	.	-	.	ID=exon-XM_025080586.1-10;Dbxref=GeneID:107263913%2CGenbank:XM_025080586.1;Parent=rna-XM_025080586.1
NW_014332762.1	Gnomon	exon	2357768	2357899	.	-	.	ID=exon-XM_025080586.1-11;Dbxref=GeneID:107263913%2CGenbank:XM_025080586.1;Parent=rna-XM_025080586.1
NW_014332762.1	Gnomon	exon	2355854	2356044	.	-	.	ID=exon-XM_025080586.1-12;Dbxref=GeneID:107263913%2CGenbank:XM_025080586.1;Parent=rna-XM_025080586.1
NW_014332762.1	Gnomon	exon	2355642	2355740	.	-	.	ID=exon-XM_025080586.1-13;Dbxref=GeneID:107263913%2CGenbank:XM_025080586.1;Parent=rna-XM_025080586.1
NW_014332762.1	Gnomon	exon	2355290	2355574	.	-	.	ID=exon-XM_025080586.1-14;Dbxref=GeneID:107263913%2CGenbank:XM_025080586.1;Parent=rna-XM_025080586.1
NW_014332762.1	Gnomon	exon	2355093	2355218	.	-	.	ID=exon-XM_025080586.1-15;Dbxref=GeneID:107263913%2CGenbank:XM_025080586.1;Parent=rna-XM_025080586.1
NW_014332762.1	Gnomon	exon	1360476	1360634	.	+	.	ID=exon-XM_015733038.2-14;Dbxref=GeneID:107264605%2CGenbank:XM_015733038.2;Parent=rna-XM_015733038.2
NW_014332762.1	Gnomon	exon	1359956	1360076	.	+	.	ID=exon-XM_015733038.2-13;Dbxref=GeneID:107264605%2CGenbank:XM_015733038.2;Parent=rna-XM_015733038.2
NW_014332762.1	Gnomon	exon	1361212	1361390	.	+	.	ID=exon-XM_015733038.2-16;Dbxref=GeneID:107264605%2CGenbank:XM_015733038.2;Parent=rna-XM_015733038.2
NW_014332762.1	Gnomon	exon	1361019	1361061	.	+	.	ID=exon-XM_015733038.2-15;Dbxref=GeneID:107264605%2CGenbank:XM_015733038.2;Parent=rna-XM_015733038.2
NW_014332762.1	Gnomon	exon	1361464	1362033	.	+	.	ID=exon-XM_015733038.2-17;Dbxref=GeneID:107264605%2CGenbank:XM_015733038.2;Parent=rna-XM_015733038.2
NW_014332762.1	Gnomon	CDS	1871552	1871654	.	-	0	Name=XP_024937436.1;ID=cds-XP_024937436.1;Dbxref=GeneID:107263209%2CGenbank:XP_024937436.1;Parent=rna-XM_025081668.1
NW_014332762.1	Gnomon	CDS	1871295	1871428	.	-	0	Name=XP_024937436.1;ID=cds-XP_024937436.1;Dbxref=GeneID:107263209%2CGenbank:XP_024937436.1;Parent=rna-XM_025081668.1
NW_014332762.1	Gnomon	CDS	1871054	1871177	.	-	0	Name=XP_024937436.1;ID=cds-XP_024937436.1;Dbxref=GeneID:107263209%2CGenbank:XP_024937436.1;Parent=rna-XM_025081668.1
NW_014332762.1	Gnomon	CDS	1870864	1870976	.	-	0	Name=XP_024937436.1;ID=cds-XP_024937436.1;Dbxref=GeneID:107263209%2CGenbank:XP_024937436.1;Parent=rna-XM_025081668.1
NW_014332762.1	Gnomon	exon	1358179	1358429	.	+	.	ID=exon-XM_015733038.2-10;Dbxref=GeneID:107264605%2CGenbank:XM_015733038.2;Parent=rna-XM_015733038.2
NW_014332762.1	Gnomon	exon	1359664	1359853	.	+	.	ID=exon-XM_015733038.2-12;Dbxref=GeneID:107264605%2CGenbank:XM_015733038.2;Parent=rna-XM_015733038.2
NW_014332762.1	Gnomon	exon	1359202	1359474	.	+	.	ID=exon-XM_015733038.2-11;Dbxref=GeneID:107264605%2CGenbank:XM_015733038.2;Parent=rna-XM_015733038.2
NW_014332762.1	Gnomon	exon	1919401	1919588	.	+	.	ID=exon-XM_025081356.1-1;Dbxref=GeneID:107264209%2CGenbank:XM_025081356.1;Parent=rna-XM_025081356.1
NW_014332762.1	Gnomon	exon	1919656	1921047	.	+	.	ID=exon-XM_025081356.1-2;Dbxref=GeneID:107264209%2CGenbank:XM_025081356.1;Parent=rna-XM_025081356.1
NW_014332762.1	Gnomon	exon	1924082	1924910	.	+	.	ID=exon-XM_025081356.1-3;Dbxref=GeneID:107264209%2CGenbank:XM_025081356.1;Parent=rna-XM_025081356.1
NW_014332762.1	Gnomon	exon	660483	660601	.	+	.	ID=exon-XM_015730770.2-2;Dbxref=GeneID:107263490%2CGenbank:XM_015730770.2;Parent=rna-XM_015730770.2
NW_014332762.1	Gnomon	exon	660775	660928	.	+	.	ID=exon-XM_015730770.2-3;Dbxref=GeneID:107263490%2CGenbank:XM_015730770.2;Parent=rna-XM_015730770.2
NW_014332762.1	Gnomon	exon	660275	660409	.	+	.	ID=exon-XM_015730770.2-1;Dbxref=GeneID:107263490%2CGenbank:XM_015730770.2;Parent=rna-XM_015730770.2
NW_014332762.1	Gnomon	exon	661720	661968	.	+	.	ID=exon-XM_015730770.2-6;Dbxref=GeneID:107263490%2CGenbank:XM_015730770.2;Parent=rna-XM_015730770.2
NW_014332762.1	Gnomon	exon	662107	664521	.	+	.	ID=exon-XM_015730770.2-7;Dbxref=GeneID:107263490%2CGenbank:XM_015730770.2;Parent=rna-XM_015730770.2
NW_014332762.1	Gnomon	exon	661173	661317	.	+	.	ID=exon-XM_015730770.2-4;Dbxref=GeneID:107263490%2CGenbank:XM_015730770.2;Parent=rna-XM_015730770.2
NW_014332762.1	Gnomon	exon	661416	661642	.	+	.	ID=exon-XM_015730770.2-5;Dbxref=GeneID:107263490%2CGenbank:XM_015730770.2;Parent=rna-XM_015730770.2
NW_014332762.1	Gnomon	CDS	1733958	1734077	.	+	0	Name=XP_024937041.1;ID=cds-XP_024937041.1;Dbxref=GeneID:107274869%2CGenbank:XP_024937041.1;Parent=rna-XM_025081273.1
NW_014332762.1	Gnomon	CDS	1734257	1735056	.	+	0	Name=XP_024937041.1;ID=cds-XP_024937041.1;Dbxref=GeneID:107274869%2CGenbank:XP_024937041.1;Parent=rna-XM_025081273.1
NW_014332762.1	Gnomon	CDS	1735123	1735292	.	+	0	Name=XP_024937041.1;ID=cds-XP_024937041.1;Dbxref=GeneID:107274869%2CGenbank:XP_024937041.1;Parent=rna-XM_025081273.1
NW_014332762.1	Gnomon	CDS	1735370	1735777	.	+	0	Name=XP_024937041.1;ID=cds-XP_024937041.1;Dbxref=GeneID:107274869%2CGenbank:XP_024937041.1;Parent=rna-XM_025081273.1
NW_014332762.1	Gnomon	CDS	1735840	1735961	.	+	0	Name=XP_024937041.1;ID=cds-XP_024937041.1;Dbxref=GeneID:107274869%2CGenbank:XP_024937041.1;Parent=rna-XM_025081273.1
NW_014332762.1	Gnomon	exon	1917617	1917655	.	-	.	ID=exon-XM_015732258.2-1;Dbxref=GeneID:107264224%2CGenbank:XM_015732258.2;Parent=rna-XM_015732258.2
NW_014332762.1	Gnomon	exon	1916710	1917241	.	-	.	ID=exon-XM_015732258.2-2;Dbxref=GeneID:107264224%2CGenbank:XM_015732258.2;Parent=rna-XM_015732258.2
NW_014332762.1	Gnomon	exon	1916377	1916621	.	-	.	ID=exon-XM_015732258.2-3;Dbxref=GeneID:107264224%2CGenbank:XM_015732258.2;Parent=rna-XM_015732258.2
NW_014332762.1	Gnomon	exon	1908182	1909389	.	-	.	ID=exon-XM_015732258.2-4;Dbxref=GeneID:107264224%2CGenbank:XM_015732258.2;Parent=rna-XM_015732258.2
NW_014332762.1	Gnomon	exon	388736	389303	.	+	.	ID=exon-XM_015729211.2-2;Dbxref=GeneID:107262717%2CGenbank:XM_015729211.2;Parent=rna-XM_015729211.2
NW_014332762.1	Gnomon	exon	390063	390224	.	+	.	ID=exon-XM_015729211.2-3;Dbxref=GeneID:107262717%2CGenbank:XM_015729211.2;Parent=rna-XM_015729211.2
NW_014332762.1	Gnomon	exon	383771	384018	.	+	.	ID=exon-XM_015729211.2-1;Dbxref=GeneID:107262717%2CGenbank:XM_015729211.2;Parent=rna-XM_015729211.2
NW_014332762.1	Gnomon	exon	391346	392955	.	+	.	ID=exon-XM_015729211.2-6;Dbxref=GeneID:107262717%2CGenbank:XM_015729211.2;Parent=rna-XM_015729211.2
NW_014332762.1	Gnomon	exon	390581	390818	.	+	.	ID=exon-XM_015729211.2-4;Dbxref=GeneID:107262717%2CGenbank:XM_015729211.2;Parent=rna-XM_015729211.2
NW_014332762.1	Gnomon	exon	390979	391272	.	+	.	ID=exon-XM_015729211.2-5;Dbxref=GeneID:107262717%2CGenbank:XM_015729211.2;Parent=rna-XM_015729211.2
NW_014332762.1	Gnomon	exon	140453	140591	.	-	.	ID=exon-XM_025080289.1-1;Dbxref=GeneID:107263341%2CGenbank:XM_025080289.1;Parent=rna-XM_025080289.1
NW_014332762.1	Gnomon	exon	474826	474970	.	+	.	ID=exon-XM_025080822.1-1;Dbxref=GeneID:112493765%2CGenbank:XM_025080822.1;Note=The sequence of the model RefSeq transcript was modified relative to this genomic sequence to represent the inferred CDS: added 48 bases not found in genome assembly;Parent=rna-XM_025080822.1
NW_014332762.1	Gnomon	exon	140339	140368	.	-	.	ID=exon-XM_025080289.1-2;Dbxref=GeneID:107263341%2CGenbank:XM_025080289.1;Parent=rna-XM_025080289.1
NW_014332762.1	Gnomon	exon	487650	487958	.	+	.	ID=exon-XM_025080822.1-3;Dbxref=GeneID:112493765%2CGenbank:XM_025080822.1;Note=The sequence of the model RefSeq transcript was modified relative to this genomic sequence to represent the inferred CDS: added 48 bases not found in genome assembly;Parent=rna-XM_025080822.1
NW_014332762.1	Gnomon	exon	487429	487568	.	+	.	ID=exon-XM_025080822.1-2;Dbxref=GeneID:112493765%2CGenbank:XM_025080822.1;Note=The sequence of the model RefSeq transcript was modified relative to this genomic sequence to represent the inferred CDS: added 48 bases not found in genome assembly;Parent=rna-XM_025080822.1
NW_014332762.1	Gnomon	CDS	1707877	1707903	.	+	0	Name=XP_015609845.1;ID=cds-XP_015609845.1;Dbxref=GeneID:107274810%2CGenbank:XP_015609845.1;Parent=rna-XM_015754359.2
NW_014332762.1	Gnomon	CDS	1708207	1708266	.	+	0	Name=XP_015609845.1;ID=cds-XP_015609845.1;Dbxref=GeneID:107274810%2CGenbank:XP_015609845.1;Parent=rna-XM_015754359.2
NW_014332762.1	Gnomon	CDS	1715342	1715519	.	+	0	Name=XP_015609845.1;ID=cds-XP_015609845.1;Dbxref=GeneID:107274810%2CGenbank:XP_015609845.1;Parent=rna-XM_015754359.2
NW_014332762.1	Gnomon	CDS	1718174	1718373	.	+	0	Name=XP_015609845.1;ID=cds-XP_015609845.1;Dbxref=GeneID:107274810%2CGenbank:XP_015609845.1;Parent=rna-XM_015754359.2
NW_014332762.1	Gnomon	CDS	1718446	1718840	.	+	0	Name=XP_015609845.1;ID=cds-XP_015609845.1;Dbxref=GeneID:107274810%2CGenbank:XP_015609845.1;Parent=rna-XM_015754359.2
NW_014332762.1	Gnomon	CDS	1718934	1719267	.	+	0	Name=XP_015609845.1;ID=cds-XP_015609845.1;Dbxref=GeneID:107274810%2CGenbank:XP_015609845.1;Parent=rna-XM_015754359.2
NW_014332762.1	Gnomon	CDS	1719365	1719583	.	+	0	Name=XP_015609845.1;ID=cds-XP_015609845.1;Dbxref=GeneID:107274810%2CGenbank:XP_015609845.1;Parent=rna-XM_015754359.2
NW_014332762.1	Gnomon	CDS	1719675	1719893	.	+	0	Name=XP_015609845.1;ID=cds-XP_015609845.1;Dbxref=GeneID:107274810%2CGenbank:XP_015609845.1;Parent=rna-XM_015754359.2
NW_014332762.1	Gnomon	CDS	1720065	1720253	.	+	0	Name=XP_015609845.1;ID=cds-XP_015609845.1;Dbxref=GeneID:107274810%2CGenbank:XP_015609845.1;Parent=rna-XM_015754359.2
NW_014332762.1	Gnomon	exon	126057	126212	.	-	.	ID=exon-XM_025080289.1-7;Dbxref=GeneID:107263341%2CGenbank:XM_025080289.1;Parent=rna-XM_025080289.1
NW_014332762.1	Gnomon	exon	125716	125921	.	-	.	ID=exon-XM_025080289.1-8;Dbxref=GeneID:107263341%2CGenbank:XM_025080289.1;Parent=rna-XM_025080289.1
NW_014332762.1	Gnomon	exon	123520	123648	.	-	.	ID=exon-XM_025080289.1-9;Dbxref=GeneID:107263341%2CGenbank:XM_025080289.1;Parent=rna-XM_025080289.1
NW_014332762.1	Gnomon	exon	133021	133095	.	-	.	ID=exon-XM_025080289.1-3;Dbxref=GeneID:107263341%2CGenbank:XM_025080289.1;Parent=rna-XM_025080289.1
NW_014332762.1	Gnomon	exon	130417	131135	.	-	.	ID=exon-XM_025080289.1-4;Dbxref=GeneID:107263341%2CGenbank:XM_025080289.1;Parent=rna-XM_025080289.1
NW_014332762.1	Gnomon	exon	130053	130230	.	-	.	ID=exon-XM_025080289.1-5;Dbxref=GeneID:107263341%2CGenbank:XM_025080289.1;Parent=rna-XM_025080289.1
NW_014332762.1	Gnomon	exon	127737	127769	.	-	.	ID=exon-XM_025080289.1-6;Dbxref=GeneID:107263341%2CGenbank:XM_025080289.1;Parent=rna-XM_025080289.1
NW_014332762.1	Gnomon	exon	1877157	1877642	.	-	.	ID=exon-XM_015729886.2-7;Dbxref=GeneID:107263064%2CGenbank:XM_015729886.2;Parent=rna-XM_015729886.2
NW_014332762.1	Gnomon	exon	1877708	1878368	.	-	.	ID=exon-XM_015729886.2-6;Dbxref=GeneID:107263064%2CGenbank:XM_015729886.2;Parent=rna-XM_015729886.2
NW_014332762.1	Gnomon	exon	1878429	1878771	.	-	.	ID=exon-XM_015729886.2-5;Dbxref=GeneID:107263064%2CGenbank:XM_015729886.2;Parent=rna-XM_015729886.2
NW_014332762.1	Gnomon	exon	1878836	1878983	.	-	.	ID=exon-XM_015729886.2-4;Dbxref=GeneID:107263064%2CGenbank:XM_015729886.2;Parent=rna-XM_015729886.2
NW_014332762.1	Gnomon	exon	99442	100230	.	-	.	ID=exon-XM_025080281.1-34;Dbxref=GeneID:107263341%2CGenbank:XM_025080281.1;Parent=rna-XM_025080281.1
NW_014332762.1	Gnomon	exon	1879056	1879889	.	-	.	ID=exon-XM_015729886.2-3;Dbxref=GeneID:107263064%2CGenbank:XM_015729886.2;Parent=rna-XM_015729886.2
NW_014332762.1	Gnomon	exon	1879989	1880185	.	-	.	ID=exon-XM_015729886.2-2;Dbxref=GeneID:107263064%2CGenbank:XM_015729886.2;Parent=rna-XM_015729886.2
NW_014332762.1	Gnomon	exon	1880254	1880416	.	-	.	ID=exon-XM_015729886.2-1;Dbxref=GeneID:107263064%2CGenbank:XM_015729886.2;Parent=rna-XM_015729886.2
NW_014332762.1	Gnomon	exon	102648	102842	.	-	.	ID=exon-XM_025080281.1-30;Dbxref=GeneID:107263341%2CGenbank:XM_025080281.1;Parent=rna-XM_025080281.1
NW_014332762.1	Gnomon	exon	102330	102575	.	-	.	ID=exon-XM_025080281.1-31;Dbxref=GeneID:107263341%2CGenbank:XM_025080281.1;Parent=rna-XM_025080281.1
NW_014332762.1	Gnomon	exon	101960	102230	.	-	.	ID=exon-XM_025080281.1-32;Dbxref=GeneID:107263341%2CGenbank:XM_025080281.1;Parent=rna-XM_025080281.1
NW_014332762.1	Gnomon	exon	100304	100608	.	-	.	ID=exon-XM_025080281.1-33;Dbxref=GeneID:107263341%2CGenbank:XM_025080281.1;Parent=rna-XM_025080281.1
NW_014332762.1	Gnomon	exon	2463131	2463271	.	-	.	ID=exon-XM_015732708.2-10;Dbxref=GeneID:107264455%2CGenbank:XM_015732708.2;Parent=rna-XM_015732708.2
NW_014332762.1	Gnomon	exon	2462708	2463045	.	-	.	ID=exon-XM_015732708.2-11;Dbxref=GeneID:107264455%2CGenbank:XM_015732708.2;Parent=rna-XM_015732708.2
NW_014332762.1	Gnomon	CDS	1626851	1627019	.	+	0	Name=XP_015589071.1;ID=cds-XP_015589071.1;Dbxref=GeneID:107264849%2CGenbank:XP_015589071.1;Parent=rna-XM_015733585.2
NW_014332762.1	Gnomon	CDS	1627184	1627201	.	+	0	Name=XP_015589071.1;ID=cds-XP_015589071.1;Dbxref=GeneID:107264849%2CGenbank:XP_015589071.1;Parent=rna-XM_015733585.2
NW_014332762.1	Gnomon	CDS	1627721	1627822	.	+	0	Name=XP_015589071.1;ID=cds-XP_015589071.1;Dbxref=GeneID:107264849%2CGenbank:XP_015589071.1;Parent=rna-XM_015733585.2
NW_014332762.1	Gnomon	CDS	1629781	1629906	.	+	0	Name=XP_015589071.1;ID=cds-XP_015589071.1;Dbxref=GeneID:107264849%2CGenbank:XP_015589071.1;Parent=rna-XM_015733585.2
NW_014332762.1	Gnomon	CDS	1630001	1630116	.	+	0	Name=XP_015589071.1;ID=cds-XP_015589071.1;Dbxref=GeneID:107264849%2CGenbank:XP_015589071.1;Parent=rna-XM_015733585.2
NW_014332762.1	Gnomon	mRNA	1693535	1702478	.	+	.	Name=XM_015754563.2;ID=rna-XM_015754563.2;Dbxref=GeneID:107274942%2CGenbank:XM_015754563.2;Parent=gene-LOC107274942
NW_014332762.1	Gnomon	CDS	816401	816615	.	-	0	Name=XP_015588999.1;ID=cds-XP_015588999.1;Dbxref=GeneID:107264819%2CGenbank:XP_015588999.1;Parent=rna-XM_015733513.2
NW_014332762.1	Gnomon	CDS	814659	815727	.	-	0	Name=XP_015588999.1;ID=cds-XP_015588999.1;Dbxref=GeneID:107264819%2CGenbank:XP_015588999.1;Parent=rna-XM_015733513.2
NW_014332762.1	Gnomon	CDS	256404	256800	.	+	0	Name=XP_015588866.1;ID=cds-XP_015588866.1;Dbxref=GeneID:107264767%2CGenbank:XP_015588866.1;Parent=rna-XM_015733380.2
NW_014332762.1	Gnomon	CDS	256871	257337	.	+	0	Name=XP_015588866.1;ID=cds-XP_015588866.1;Dbxref=GeneID:107264767%2CGenbank:XP_015588866.1;Parent=rna-XM_015733380.2
NW_014332762.1	Gnomon	CDS	1654975	1655071	.	-	0	Name=XP_015609712.1;ID=cds-XP_015609712.1;Dbxref=GeneID:107274737%2CGenbank:XP_015609712.1;Parent=rna-XM_015754226.2
NW_014332762.1	Gnomon	CDS	1654352	1654529	.	-	0	Name=XP_015609712.1;ID=cds-XP_015609712.1;Dbxref=GeneID:107274737%2CGenbank:XP_015609712.1;Parent=rna-XM_015754226.2
NW_014332762.1	Gnomon	CDS	1651648	1651801	.	-	0	Name=XP_015609712.1;ID=cds-XP_015609712.1;Dbxref=GeneID:107274737%2CGenbank:XP_015609712.1;Parent=rna-XM_015754226.2
NW_014332762.1	Gnomon	CDS	1650575	1650761	.	-	0	Name=XP_015609712.1;ID=cds-XP_015609712.1;Dbxref=GeneID:107274737%2CGenbank:XP_015609712.1;Parent=rna-XM_015754226.2
NW_014332762.1	Gnomon	CDS	1649861	1650210	.	-	0	Name=XP_015609712.1;ID=cds-XP_015609712.1;Dbxref=GeneID:107274737%2CGenbank:XP_015609712.1;Parent=rna-XM_015754226.2
NW_014332762.1	Gnomon	CDS	1649568	1649765	.	-	0	Name=XP_015609712.1;ID=cds-XP_015609712.1;Dbxref=GeneID:107274737%2CGenbank:XP_015609712.1;Parent=rna-XM_015754226.2
NW_014332762.1	Gnomon	CDS	1649179	1649474	.	-	0	Name=XP_015609712.1;ID=cds-XP_015609712.1;Dbxref=GeneID:107274737%2CGenbank:XP_015609712.1;Parent=rna-XM_015754226.2
NW_014332762.1	Gnomon	CDS	1648953	1649079	.	-	0	Name=XP_015609712.1;ID=cds-XP_015609712.1;Dbxref=GeneID:107274737%2CGenbank:XP_015609712.1;Parent=rna-XM_015754226.2
NW_014332762.1	Gnomon	CDS	1648715	1648878	.	-	0	Name=XP_015609712.1;ID=cds-XP_015609712.1;Dbxref=GeneID:107274737%2CGenbank:XP_015609712.1;Parent=rna-XM_015754226.2
NW_014332762.1	Gnomon	CDS	1648347	1648641	.	-	0	Name=XP_015609712.1;ID=cds-XP_015609712.1;Dbxref=GeneID:107274737%2CGenbank:XP_015609712.1;Parent=rna-XM_015754226.2
NW_014332762.1	Gnomon	CDS	1648146	1648256	.	-	0	Name=XP_015609712.1;ID=cds-XP_015609712.1;Dbxref=GeneID:107274737%2CGenbank:XP_015609712.1;Parent=rna-XM_015754226.2
NW_014332762.1	Gnomon	CDS	1647941	1648078	.	-	0	Name=XP_015609712.1;ID=cds-XP_015609712.1;Dbxref=GeneID:107274737%2CGenbank:XP_015609712.1;Parent=rna-XM_015754226.2
NW_014332762.1	Gnomon	CDS	1647767	1647835	.	-	0	Name=XP_015609712.1;ID=cds-XP_015609712.1;Dbxref=GeneID:107274737%2CGenbank:XP_015609712.1;Parent=rna-XM_015754226.2
NW_014332762.1	Gnomon	exon	316635	316914	.	+	.	ID=exon-XM_025080646.1-7;Dbxref=GeneID:107264037%2CGenbank:XM_025080646.1;Parent=rna-XM_025080646.1
NW_014332762.1	Gnomon	exon	316314	316571	.	+	.	ID=exon-XM_025080646.1-6;Dbxref=GeneID:107264037%2CGenbank:XM_025080646.1;Parent=rna-XM_025080646.1
NW_014332762.1	Gnomon	mRNA	2439406	2444196	.	+	.	Name=XM_015732765.2;ID=rna-XM_015732765.2;Dbxref=GeneID:107264473%2CGenbank:XM_015732765.2;Parent=gene-LOC107264473
NW_014332762.1	Gnomon	exon	314304	316249	.	+	.	ID=exon-XM_025080646.1-5;Dbxref=GeneID:107264037%2CGenbank:XM_025080646.1;Parent=rna-XM_025080646.1
NW_014332762.1	Gnomon	exon	1715342	1715519	.	+	.	ID=exon-XM_015754402.2-3;Dbxref=GeneID:107274810%2CGenbank:XM_015754402.2;Parent=rna-XM_015754402.2
NW_014332762.1	Gnomon	exon	313640	313902	.	+	.	ID=exon-XM_025080646.1-4;Dbxref=GeneID:107264037%2CGenbank:XM_025080646.1;Parent=rna-XM_025080646.1
NW_014332762.1	Gnomon	exon	1712804	1713264	.	+	.	ID=exon-XM_015754402.2-2;Dbxref=GeneID:107274810%2CGenbank:XM_015754402.2;Parent=rna-XM_015754402.2
NW_014332762.1	Gnomon	exon	313384	313412	.	+	.	ID=exon-XM_025080646.1-3;Dbxref=GeneID:107264037%2CGenbank:XM_025080646.1;Parent=rna-XM_025080646.1
NW_014332762.1	Gnomon	exon	1711005	1711318	.	+	.	ID=exon-XM_015754402.2-1;Dbxref=GeneID:107274810%2CGenbank:XM_015754402.2;Parent=rna-XM_015754402.2
NW_014332762.1	Gnomon	exon	302462	302553	.	+	.	ID=exon-XM_025080646.1-2;Dbxref=GeneID:107264037%2CGenbank:XM_025080646.1;Parent=rna-XM_025080646.1
NW_014332762.1	Gnomon	exon	297329	297455	.	+	.	ID=exon-XM_025080646.1-1;Dbxref=GeneID:107264037%2CGenbank:XM_025080646.1;Parent=rna-XM_025080646.1
NW_014332762.1	Gnomon	exon	1630001	1630186	.	+	.	ID=exon-XM_015733596.2-7;Dbxref=GeneID:107264849%2CGenbank:XM_015733596.2;Parent=rna-XM_015733596.2
NW_014332762.1	Gnomon	exon	1629781	1629906	.	+	.	ID=exon-XM_015733596.2-6;Dbxref=GeneID:107264849%2CGenbank:XM_015733596.2;Parent=rna-XM_015733596.2
NW_014332762.1	Gnomon	exon	1627721	1627822	.	+	.	ID=exon-XM_015733596.2-5;Dbxref=GeneID:107264849%2CGenbank:XM_015733596.2;Parent=rna-XM_015733596.2
NW_014332762.1	Gnomon	exon	1627184	1627201	.	+	.	ID=exon-XM_015733596.2-4;Dbxref=GeneID:107264849%2CGenbank:XM_015733596.2;Parent=rna-XM_015733596.2
NW_014332762.1	Gnomon	exon	1626819	1627019	.	+	.	ID=exon-XM_015733596.2-3;Dbxref=GeneID:107264849%2CGenbank:XM_015733596.2;Parent=rna-XM_015733596.2
NW_014332762.1	Gnomon	exon	1625524	1626014	.	+	.	ID=exon-XM_015733596.2-2;Dbxref=GeneID:107264849%2CGenbank:XM_015733596.2;Parent=rna-XM_015733596.2
NW_014332762.1	Gnomon	exon	1625106	1625457	.	+	.	ID=exon-XM_015733596.2-1;Dbxref=GeneID:107264849%2CGenbank:XM_015733596.2;Parent=rna-XM_015733596.2
NW_014332762.1	Gnomon	exon	1720065	1723066	.	+	.	ID=exon-XM_015754402.2-9;Dbxref=GeneID:107274810%2CGenbank:XM_015754402.2;Parent=rna-XM_015754402.2
NW_014332762.1	Gnomon	exon	1719666	1719893	.	+	.	ID=exon-XM_015754402.2-8;Dbxref=GeneID:107274810%2CGenbank:XM_015754402.2;Parent=rna-XM_015754402.2
NW_014332762.1	Gnomon	exon	1719365	1719583	.	+	.	ID=exon-XM_015754402.2-7;Dbxref=GeneID:107274810%2CGenbank:XM_015754402.2;Parent=rna-XM_015754402.2
NW_014332762.1	Gnomon	exon	1718934	1719267	.	+	.	ID=exon-XM_015754402.2-6;Dbxref=GeneID:107274810%2CGenbank:XM_015754402.2;Parent=rna-XM_015754402.2
NW_014332762.1	Gnomon	exon	1718446	1718840	.	+	.	ID=exon-XM_015754402.2-5;Dbxref=GeneID:107274810%2CGenbank:XM_015754402.2;Parent=rna-XM_015754402.2
NW_014332762.1	Gnomon	exon	1718174	1718373	.	+	.	ID=exon-XM_015754402.2-4;Dbxref=GeneID:107274810%2CGenbank:XM_015754402.2;Parent=rna-XM_015754402.2
NW_014332762.1	Gnomon	mRNA	1771382	1772652	.	+	.	Name=XM_015732155.2;ID=rna-XM_015732155.2;Dbxref=GeneID:107264172%2CGenbank:XM_015732155.2;Parent=gene-LOC107264172
NW_014332762.1	Gnomon	CDS	183688	183927	.	-	0	Name=XP_015586815.1;ID=cds-XP_015586815.1;Dbxref=GeneID:107263772%2CGenbank:XP_015586815.1;Parent=rna-XM_015731329.2
NW_014332762.1	Gnomon	CDS	183440	183573	.	-	0	Name=XP_015586815.1;ID=cds-XP_015586815.1;Dbxref=GeneID:107263772%2CGenbank:XP_015586815.1;Parent=rna-XM_015731329.2
NW_014332762.1	Gnomon	CDS	183116	183304	.	-	0	Name=XP_015586815.1;ID=cds-XP_015586815.1;Dbxref=GeneID:107263772%2CGenbank:XP_015586815.1;Parent=rna-XM_015731329.2
NW_014332762.1	Gnomon	CDS	182880	182955	.	-	0	Name=XP_015586815.1;ID=cds-XP_015586815.1;Dbxref=GeneID:107263772%2CGenbank:XP_015586815.1;Parent=rna-XM_015731329.2
NW_014332762.1	Gnomon	CDS	182657	182789	.	-	0	Name=XP_015586815.1;ID=cds-XP_015586815.1;Dbxref=GeneID:107263772%2CGenbank:XP_015586815.1;Parent=rna-XM_015731329.2
NW_014332762.1	Gnomon	CDS	180620	180702	.	-	0	Name=XP_015586815.1;ID=cds-XP_015586815.1;Dbxref=GeneID:107263772%2CGenbank:XP_015586815.1;Parent=rna-XM_015731329.2
NW_014332762.1	Gnomon	exon	1219830	1220548	.	+	.	ID=exon-XM_015730183.2-3;Dbxref=GeneID:107263230%2CGenbank:XM_015730183.2;Parent=rna-XM_015730183.2
NW_014332762.1	Gnomon	exon	1216936	1217207	.	+	.	ID=exon-XM_015730183.2-2;Dbxref=GeneID:107263230%2CGenbank:XM_015730183.2;Parent=rna-XM_015730183.2
NW_014332762.1	Gnomon	exon	1215181	1215406	.	+	.	ID=exon-XM_015730183.2-1;Dbxref=GeneID:107263230%2CGenbank:XM_015730183.2;Parent=rna-XM_015730183.2
NW_014332762.1	Gnomon	exon	1247783	1248036	.	+	.	ID=exon-XM_015730183.2-7;Dbxref=GeneID:107263230%2CGenbank:XM_015730183.2;Parent=rna-XM_015730183.2
NW_014332762.1	Gnomon	exon	1246595	1246981	.	+	.	ID=exon-XM_015730183.2-6;Dbxref=GeneID:107263230%2CGenbank:XM_015730183.2;Parent=rna-XM_015730183.2
NW_014332762.1	Gnomon	exon	1246031	1246403	.	+	.	ID=exon-XM_015730183.2-5;Dbxref=GeneID:107263230%2CGenbank:XM_015730183.2;Parent=rna-XM_015730183.2
NW_014332762.1	Gnomon	exon	1241873	1242286	.	+	.	ID=exon-XM_015730183.2-4;Dbxref=GeneID:107263230%2CGenbank:XM_015730183.2;Parent=rna-XM_015730183.2
NW_014332762.1	Gnomon	exon	1249577	1249688	.	+	.	ID=exon-XM_015730183.2-9;Dbxref=GeneID:107263230%2CGenbank:XM_015730183.2;Parent=rna-XM_015730183.2
NW_014332762.1	Gnomon	exon	1248583	1248751	.	+	.	ID=exon-XM_015730183.2-8;Dbxref=GeneID:107263230%2CGenbank:XM_015730183.2;Parent=rna-XM_015730183.2
NW_014332762.1	Gnomon	mRNA	1689488	1690723	.	+	.	Name=XM_015754670.2;ID=rna-XM_015754670.2;Dbxref=GeneID:107274993%2CGenbank:XM_015754670.2;Parent=gene-LOC107274993
NW_014332762.1	Gnomon	CDS	1821202	1821217	.	+	0	Name=XP_015585600.1;ID=cds-XP_015585600.1;Dbxref=GeneID:107263178%2CGenbank:XP_015585600.1;Parent=rna-XM_015730114.2
NW_014332762.1	Gnomon	CDS	1821329	1821418	.	+	0	Name=XP_015585600.1;ID=cds-XP_015585600.1;Dbxref=GeneID:107263178%2CGenbank:XP_015585600.1;Parent=rna-XM_015730114.2
NW_014332762.1	Gnomon	CDS	1821491	1821612	.	+	0	Name=XP_015585600.1;ID=cds-XP_015585600.1;Dbxref=GeneID:107263178%2CGenbank:XP_015585600.1;Parent=rna-XM_015730114.2
NW_014332762.1	Gnomon	CDS	1821704	1822184	.	+	0	Name=XP_015585600.1;ID=cds-XP_015585600.1;Dbxref=GeneID:107263178%2CGenbank:XP_015585600.1;Parent=rna-XM_015730114.2
NW_014332762.1	Gnomon	CDS	1822260	1822414	.	+	0	Name=XP_015585600.1;ID=cds-XP_015585600.1;Dbxref=GeneID:107263178%2CGenbank:XP_015585600.1;Parent=rna-XM_015730114.2
NW_014332762.1	Gnomon	CDS	130053	130199	.	-	0	Name=XP_024936092.1;ID=cds-XP_024936092.1;Dbxref=GeneID:107263341%2CGenbank:XP_024936092.1;Parent=rna-XM_025080324.1
NW_014332762.1	Gnomon	CDS	127737	127769	.	-	0	Name=XP_024936092.1;ID=cds-XP_024936092.1;Dbxref=GeneID:107263341%2CGenbank:XP_024936092.1;Parent=rna-XM_025080324.1
NW_014332762.1	Gnomon	CDS	126057	126212	.	-	0	Name=XP_024936092.1;ID=cds-XP_024936092.1;Dbxref=GeneID:107263341%2CGenbank:XP_024936092.1;Parent=rna-XM_025080324.1
NW_014332762.1	Gnomon	CDS	125716	125921	.	-	0	Name=XP_024936092.1;ID=cds-XP_024936092.1;Dbxref=GeneID:107263341%2CGenbank:XP_024936092.1;Parent=rna-XM_025080324.1
NW_014332762.1	Gnomon	CDS	123520	123648	.	-	0	Name=XP_024936092.1;ID=cds-XP_024936092.1;Dbxref=GeneID:107263341%2CGenbank:XP_024936092.1;Parent=rna-XM_025080324.1
NW_014332762.1	Gnomon	CDS	121598	121689	.	-	0	Name=XP_024936092.1;ID=cds-XP_024936092.1;Dbxref=GeneID:107263341%2CGenbank:XP_024936092.1;Parent=rna-XM_025080324.1
NW_014332762.1	Gnomon	CDS	120762	120974	.	-	0	Name=XP_024936092.1;ID=cds-XP_024936092.1;Dbxref=GeneID:107263341%2CGenbank:XP_024936092.1;Parent=rna-XM_025080324.1
NW_014332762.1	Gnomon	CDS	120615	120675	.	-	0	Name=XP_024936092.1;ID=cds-XP_024936092.1;Dbxref=GeneID:107263341%2CGenbank:XP_024936092.1;Parent=rna-XM_025080324.1
NW_014332762.1	Gnomon	CDS	120243	120552	.	-	0	Name=XP_024936092.1;ID=cds-XP_024936092.1;Dbxref=GeneID:107263341%2CGenbank:XP_024936092.1;Parent=rna-XM_025080324.1
NW_014332762.1	Gnomon	CDS	119850	120134	.	-	0	Name=XP_024936092.1;ID=cds-XP_024936092.1;Dbxref=GeneID:107263341%2CGenbank:XP_024936092.1;Parent=rna-XM_025080324.1
NW_014332762.1	Gnomon	CDS	118096	118200	.	-	0	Name=XP_024936092.1;ID=cds-XP_024936092.1;Dbxref=GeneID:107263341%2CGenbank:XP_024936092.1;Parent=rna-XM_025080324.1
NW_014332762.1	Gnomon	CDS	117135	117566	.	-	0	Name=XP_024936092.1;ID=cds-XP_024936092.1;Dbxref=GeneID:107263341%2CGenbank:XP_024936092.1;Parent=rna-XM_025080324.1
NW_014332762.1	Gnomon	CDS	116732	116825	.	-	0	Name=XP_024936092.1;ID=cds-XP_024936092.1;Dbxref=GeneID:107263341%2CGenbank:XP_024936092.1;Parent=rna-XM_025080324.1
NW_014332762.1	Gnomon	CDS	116283	116351	.	-	0	Name=XP_024936092.1;ID=cds-XP_024936092.1;Dbxref=GeneID:107263341%2CGenbank:XP_024936092.1;Parent=rna-XM_025080324.1
NW_014332762.1	Gnomon	CDS	112202	112476	.	-	0	Name=XP_024936092.1;ID=cds-XP_024936092.1;Dbxref=GeneID:107263341%2CGenbank:XP_024936092.1;Parent=rna-XM_025080324.1
NW_014332762.1	Gnomon	CDS	111937	112110	.	-	0	Name=XP_024936092.1;ID=cds-XP_024936092.1;Dbxref=GeneID:107263341%2CGenbank:XP_024936092.1;Parent=rna-XM_025080324.1
NW_014332762.1	Gnomon	CDS	111253	111603	.	-	0	Name=XP_024936092.1;ID=cds-XP_024936092.1;Dbxref=GeneID:107263341%2CGenbank:XP_024936092.1;Parent=rna-XM_025080324.1
NW_014332762.1	Gnomon	CDS	110795	110999	.	-	0	Name=XP_024936092.1;ID=cds-XP_024936092.1;Dbxref=GeneID:107263341%2CGenbank:XP_024936092.1;Parent=rna-XM_025080324.1
NW_014332762.1	Gnomon	CDS	109670	109804	.	-	0	Name=XP_024936092.1;ID=cds-XP_024936092.1;Dbxref=GeneID:107263341%2CGenbank:XP_024936092.1;Parent=rna-XM_025080324.1
NW_014332762.1	Gnomon	CDS	109369	109501	.	-	0	Name=XP_024936092.1;ID=cds-XP_024936092.1;Dbxref=GeneID:107263341%2CGenbank:XP_024936092.1;Parent=rna-XM_025080324.1
NW_014332762.1	Gnomon	CDS	109140	109264	.	-	0	Name=XP_024936092.1;ID=cds-XP_024936092.1;Dbxref=GeneID:107263341%2CGenbank:XP_024936092.1;Parent=rna-XM_025080324.1
NW_014332762.1	Gnomon	CDS	108815	109077	.	-	0	Name=XP_024936092.1;ID=cds-XP_024936092.1;Dbxref=GeneID:107263341%2CGenbank:XP_024936092.1;Parent=rna-XM_025080324.1
NW_014332762.1	Gnomon	CDS	108524	108697	.	-	0	Name=XP_024936092.1;ID=cds-XP_024936092.1;Dbxref=GeneID:107263341%2CGenbank:XP_024936092.1;Parent=rna-XM_025080324.1
NW_014332762.1	Gnomon	CDS	107866	107988	.	-	0	Name=XP_024936092.1;ID=cds-XP_024936092.1;Dbxref=GeneID:107263341%2CGenbank:XP_024936092.1;Parent=rna-XM_025080324.1
NW_014332762.1	Gnomon	CDS	102974	103096	.	-	0	Name=XP_024936092.1;ID=cds-XP_024936092.1;Dbxref=GeneID:107263341%2CGenbank:XP_024936092.1;Parent=rna-XM_025080324.1
NW_014332762.1	Gnomon	CDS	102648	102842	.	-	0	Name=XP_024936092.1;ID=cds-XP_024936092.1;Dbxref=GeneID:107263341%2CGenbank:XP_024936092.1;Parent=rna-XM_025080324.1
NW_014332762.1	Gnomon	CDS	102330	102575	.	-	0	Name=XP_024936092.1;ID=cds-XP_024936092.1;Dbxref=GeneID:107263341%2CGenbank:XP_024936092.1;Parent=rna-XM_025080324.1
NW_014332762.1	Gnomon	CDS	101960	102230	.	-	0	Name=XP_024936092.1;ID=cds-XP_024936092.1;Dbxref=GeneID:107263341%2CGenbank:XP_024936092.1;Parent=rna-XM_025080324.1
NW_014332762.1	Gnomon	CDS	100304	100608	.	-	0	Name=XP_024936092.1;ID=cds-XP_024936092.1;Dbxref=GeneID:107263341%2CGenbank:XP_024936092.1;Parent=rna-XM_025080324.1
NW_014332762.1	Gnomon	CDS	99442	100230	.	-	0	Name=XP_024936092.1;ID=cds-XP_024936092.1;Dbxref=GeneID:107263341%2CGenbank:XP_024936092.1;Parent=rna-XM_025080324.1
NW_014332762.1	Gnomon	CDS	130053	130199	.	-	0	Name=XP_024936119.1;ID=cds-XP_024936119.1;Dbxref=GeneID:107263341%2CGenbank:XP_024936119.1;Parent=rna-XM_025080351.1
NW_014332762.1	Gnomon	CDS	127737	127769	.	-	0	Name=XP_024936119.1;ID=cds-XP_024936119.1;Dbxref=GeneID:107263341%2CGenbank:XP_024936119.1;Parent=rna-XM_025080351.1
NW_014332762.1	Gnomon	CDS	126057	126212	.	-	0	Name=XP_024936119.1;ID=cds-XP_024936119.1;Dbxref=GeneID:107263341%2CGenbank:XP_024936119.1;Parent=rna-XM_025080351.1
NW_014332762.1	Gnomon	CDS	125716	125921	.	-	0	Name=XP_024936119.1;ID=cds-XP_024936119.1;Dbxref=GeneID:107263341%2CGenbank:XP_024936119.1;Parent=rna-XM_025080351.1
NW_014332762.1	Gnomon	CDS	123520	123648	.	-	0	Name=XP_024936119.1;ID=cds-XP_024936119.1;Dbxref=GeneID:107263341%2CGenbank:XP_024936119.1;Parent=rna-XM_025080351.1
NW_014332762.1	Gnomon	CDS	121598	121689	.	-	0	Name=XP_024936119.1;ID=cds-XP_024936119.1;Dbxref=GeneID:107263341%2CGenbank:XP_024936119.1;Parent=rna-XM_025080351.1
NW_014332762.1	Gnomon	CDS	120762	120974	.	-	0	Name=XP_024936119.1;ID=cds-XP_024936119.1;Dbxref=GeneID:107263341%2CGenbank:XP_024936119.1;Parent=rna-XM_025080351.1
NW_014332762.1	Gnomon	CDS	120615	120675	.	-	0	Name=XP_024936119.1;ID=cds-XP_024936119.1;Dbxref=GeneID:107263341%2CGenbank:XP_024936119.1;Parent=rna-XM_025080351.1
NW_014332762.1	Gnomon	CDS	120243	120552	.	-	0	Name=XP_024936119.1;ID=cds-XP_024936119.1;Dbxref=GeneID:107263341%2CGenbank:XP_024936119.1;Parent=rna-XM_025080351.1
NW_014332762.1	Gnomon	CDS	119850	120134	.	-	0	Name=XP_024936119.1;ID=cds-XP_024936119.1;Dbxref=GeneID:107263341%2CGenbank:XP_024936119.1;Parent=rna-XM_025080351.1
NW_014332762.1	Gnomon	CDS	117135	117566	.	-	0	Name=XP_024936119.1;ID=cds-XP_024936119.1;Dbxref=GeneID:107263341%2CGenbank:XP_024936119.1;Parent=rna-XM_025080351.1
NW_014332762.1	Gnomon	CDS	116732	116825	.	-	0	Name=XP_024936119.1;ID=cds-XP_024936119.1;Dbxref=GeneID:107263341%2CGenbank:XP_024936119.1;Parent=rna-XM_025080351.1
NW_014332762.1	Gnomon	CDS	116283	116351	.	-	0	Name=XP_024936119.1;ID=cds-XP_024936119.1;Dbxref=GeneID:107263341%2CGenbank:XP_024936119.1;Parent=rna-XM_025080351.1
NW_014332762.1	Gnomon	CDS	112202	112452	.	-	0	Name=XP_024936119.1;ID=cds-XP_024936119.1;Dbxref=GeneID:107263341%2CGenbank:XP_024936119.1;Parent=rna-XM_025080351.1
NW_014332762.1	Gnomon	CDS	111937	112110	.	-	0	Name=XP_024936119.1;ID=cds-XP_024936119.1;Dbxref=GeneID:107263341%2CGenbank:XP_024936119.1;Parent=rna-XM_025080351.1
NW_014332762.1	Gnomon	CDS	111253	111603	.	-	0	Name=XP_024936119.1;ID=cds-XP_024936119.1;Dbxref=GeneID:107263341%2CGenbank:XP_024936119.1;Parent=rna-XM_025080351.1
NW_014332762.1	Gnomon	CDS	110765	110999	.	-	0	Name=XP_024936119.1;ID=cds-XP_024936119.1;Dbxref=GeneID:107263341%2CGenbank:XP_024936119.1;Parent=rna-XM_025080351.1
NW_014332762.1	Gnomon	CDS	109670	109867	.	-	0	Name=XP_024936119.1;ID=cds-XP_024936119.1;Dbxref=GeneID:107263341%2CGenbank:XP_024936119.1;Parent=rna-XM_025080351.1
NW_014332762.1	Gnomon	CDS	109369	109501	.	-	0	Name=XP_024936119.1;ID=cds-XP_024936119.1;Dbxref=GeneID:107263341%2CGenbank:XP_024936119.1;Parent=rna-XM_025080351.1
NW_014332762.1	Gnomon	CDS	109140	109264	.	-	0	Name=XP_024936119.1;ID=cds-XP_024936119.1;Dbxref=GeneID:107263341%2CGenbank:XP_024936119.1;Parent=rna-XM_025080351.1
NW_014332762.1	Gnomon	CDS	108815	109077	.	-	0	Name=XP_024936119.1;ID=cds-XP_024936119.1;Dbxref=GeneID:107263341%2CGenbank:XP_024936119.1;Parent=rna-XM_025080351.1
NW_014332762.1	Gnomon	CDS	108524	108697	.	-	0	Name=XP_024936119.1;ID=cds-XP_024936119.1;Dbxref=GeneID:107263341%2CGenbank:XP_024936119.1;Parent=rna-XM_025080351.1
NW_014332762.1	Gnomon	CDS	106115	106237	.	-	0	Name=XP_024936119.1;ID=cds-XP_024936119.1;Dbxref=GeneID:107263341%2CGenbank:XP_024936119.1;Parent=rna-XM_025080351.1
NW_014332762.1	Gnomon	CDS	102974	103096	.	-	0	Name=XP_024936119.1;ID=cds-XP_024936119.1;Dbxref=GeneID:107263341%2CGenbank:XP_024936119.1;Parent=rna-XM_025080351.1
NW_014332762.1	Gnomon	CDS	102648	102842	.	-	0	Name=XP_024936119.1;ID=cds-XP_024936119.1;Dbxref=GeneID:107263341%2CGenbank:XP_024936119.1;Parent=rna-XM_025080351.1
NW_014332762.1	Gnomon	CDS	102330	102575	.	-	0	Name=XP_024936119.1;ID=cds-XP_024936119.1;Dbxref=GeneID:107263341%2CGenbank:XP_024936119.1;Parent=rna-XM_025080351.1
NW_014332762.1	Gnomon	CDS	101960	102230	.	-	0	Name=XP_024936119.1;ID=cds-XP_024936119.1;Dbxref=GeneID:107263341%2CGenbank:XP_024936119.1;Parent=rna-XM_025080351.1
NW_014332762.1	Gnomon	CDS	100304	100608	.	-	0	Name=XP_024936119.1;ID=cds-XP_024936119.1;Dbxref=GeneID:107263341%2CGenbank:XP_024936119.1;Parent=rna-XM_025080351.1
NW_014332762.1	Gnomon	CDS	99442	100230	.	-	0	Name=XP_024936119.1;ID=cds-XP_024936119.1;Dbxref=GeneID:107263341%2CGenbank:XP_024936119.1;Parent=rna-XM_025080351.1
NW_014332762.1	Gnomon	exon	1806118	1806619	.	-	.	ID=exon-XM_015732141.2-2;Dbxref=GeneID:107264162%2CGenbank:XM_015732141.2;Parent=rna-XM_015732141.2
NW_014332762.1	Gnomon	exon	1805532	1805775	.	-	.	ID=exon-XM_015732141.2-3;Dbxref=GeneID:107264162%2CGenbank:XM_015732141.2;Parent=rna-XM_015732141.2
NW_014332762.1	Gnomon	exon	1806895	1807146	.	-	.	ID=exon-XM_015732141.2-1;Dbxref=GeneID:107264162%2CGenbank:XM_015732141.2;Parent=rna-XM_015732141.2
NW_014332762.1	Gnomon	exon	108524	108697	.	-	.	ID=exon-XM_025080281.1-27;Dbxref=GeneID:107263341%2CGenbank:XM_025080281.1;Parent=rna-XM_025080281.1
NW_014332762.1	Gnomon	exon	106115	106237	.	-	.	ID=exon-XM_025080281.1-28;Dbxref=GeneID:107263341%2CGenbank:XM_025080281.1;Parent=rna-XM_025080281.1
NW_014332762.1	Gnomon	exon	102974	103096	.	-	.	ID=exon-XM_025080281.1-29;Dbxref=GeneID:107263341%2CGenbank:XM_025080281.1;Parent=rna-XM_025080281.1
NW_014332762.1	Gnomon	exon	109670	109867	.	-	.	ID=exon-XM_025080281.1-23;Dbxref=GeneID:107263341%2CGenbank:XM_025080281.1;Parent=rna-XM_025080281.1
NW_014332762.1	Gnomon	exon	109369	109501	.	-	.	ID=exon-XM_025080281.1-24;Dbxref=GeneID:107263341%2CGenbank:XM_025080281.1;Parent=rna-XM_025080281.1
NW_014332762.1	Gnomon	exon	109140	109264	.	-	.	ID=exon-XM_025080281.1-25;Dbxref=GeneID:107263341%2CGenbank:XM_025080281.1;Parent=rna-XM_025080281.1
NW_014332762.1	Gnomon	exon	108815	109077	.	-	.	ID=exon-XM_025080281.1-26;Dbxref=GeneID:107263341%2CGenbank:XM_025080281.1;Parent=rna-XM_025080281.1
NW_014332762.1	Gnomon	exon	111937	112110	.	-	.	ID=exon-XM_025080281.1-20;Dbxref=GeneID:107263341%2CGenbank:XM_025080281.1;Parent=rna-XM_025080281.1
NW_014332762.1	Gnomon	exon	111253	111603	.	-	.	ID=exon-XM_025080281.1-21;Dbxref=GeneID:107263341%2CGenbank:XM_025080281.1;Parent=rna-XM_025080281.1
NW_014332762.1	Gnomon	exon	1803661	1803677	.	-	.	ID=exon-XM_015732141.2-4;Dbxref=GeneID:107264162%2CGenbank:XM_015732141.2;Parent=rna-XM_015732141.2
NW_014332762.1	Gnomon	exon	110765	110999	.	-	.	ID=exon-XM_025080281.1-22;Dbxref=GeneID:107263341%2CGenbank:XM_025080281.1;Parent=rna-XM_025080281.1
NW_014332762.1	Gnomon	mRNA	1825838	1832323	.	+	.	Name=XM_015729843.2;ID=rna-XM_015729843.2;Dbxref=GeneID:107263039%2CGenbank:XM_015729843.2;Parent=gene-LOC107263039
NW_014332762.1	Gnomon	exon	117135	117566	.	-	.	ID=exon-XM_025080281.1-16;Dbxref=GeneID:107263341%2CGenbank:XM_025080281.1;Parent=rna-XM_025080281.1
NW_014332762.1	Gnomon	exon	116732	116825	.	-	.	ID=exon-XM_025080281.1-17;Dbxref=GeneID:107263341%2CGenbank:XM_025080281.1;Parent=rna-XM_025080281.1
NW_014332762.1	Gnomon	exon	116283	116351	.	-	.	ID=exon-XM_025080281.1-18;Dbxref=GeneID:107263341%2CGenbank:XM_025080281.1;Parent=rna-XM_025080281.1
NW_014332762.1	Gnomon	exon	112202	112476	.	-	.	ID=exon-XM_025080281.1-19;Dbxref=GeneID:107263341%2CGenbank:XM_025080281.1;Parent=rna-XM_025080281.1
NW_014332762.1	Gnomon	exon	120615	120675	.	-	.	ID=exon-XM_025080281.1-12;Dbxref=GeneID:107263341%2CGenbank:XM_025080281.1;Parent=rna-XM_025080281.1
NW_014332762.1	Gnomon	exon	120243	120552	.	-	.	ID=exon-XM_025080281.1-13;Dbxref=GeneID:107263341%2CGenbank:XM_025080281.1;Parent=rna-XM_025080281.1
NW_014332762.1	Gnomon	exon	119850	120134	.	-	.	ID=exon-XM_025080281.1-14;Dbxref=GeneID:107263341%2CGenbank:XM_025080281.1;Parent=rna-XM_025080281.1
NW_014332762.1	Gnomon	exon	118096	118200	.	-	.	ID=exon-XM_025080281.1-15;Dbxref=GeneID:107263341%2CGenbank:XM_025080281.1;Parent=rna-XM_025080281.1
NW_014332762.1	Gnomon	exon	330020	331070	.	+	.	ID=exon-XM_015754930.2-1;Dbxref=GeneID:107275120%2CGenbank:XM_015754930.2;Parent=rna-XM_015754930.2
NW_014332762.1	Gnomon	exon	121598	121689	.	-	.	ID=exon-XM_025080281.1-10;Dbxref=GeneID:107263341%2CGenbank:XM_025080281.1;Parent=rna-XM_025080281.1
NW_014332762.1	Gnomon	exon	331139	332481	.	+	.	ID=exon-XM_015754930.2-2;Dbxref=GeneID:107275120%2CGenbank:XM_015754930.2;Parent=rna-XM_015754930.2
NW_014332762.1	Gnomon	exon	120762	120974	.	-	.	ID=exon-XM_025080281.1-11;Dbxref=GeneID:107263341%2CGenbank:XM_025080281.1;Parent=rna-XM_025080281.1
NW_014332762.1	Gnomon	mRNA	716819	727479	.	-	.	Name=XM_015731781.2;ID=rna-XM_015731781.2;Dbxref=GeneID:107263985%2CGenbank:XM_015731781.2;Parent=gene-LOC107263985
NW_014332762.1	Gnomon	mRNA	280073	285024	.	+	.	Name=XM_015731937.2;ID=rna-XM_015731937.2;Dbxref=GeneID:107264066%2CGenbank:XM_015731937.2;Parent=gene-LOC107264066
NW_014332762.1	Gnomon	transcript	1538557	1553192	.	+	.	Name=XR_003058980.1;ID=rna-XR_003058980.1;Dbxref=GeneID:107264588%2CGenbank:XR_003058980.1;Parent=gene-LOC107264588
NW_014332762.1	Gnomon	CDS	1668818	1668888	.	-	0	Name=XP_015609605.1;ID=cds-XP_015609605.1;Dbxref=GeneID:107274711%2CGenbank:XP_015609605.1;Parent=rna-XM_015754119.2
NW_014332762.1	Gnomon	CDS	1668655	1668717	.	-	0	Name=XP_015609605.1;ID=cds-XP_015609605.1;Dbxref=GeneID:107274711%2CGenbank:XP_015609605.1;Parent=rna-XM_015754119.2
NW_014332762.1	Gnomon	CDS	1667432	1667594	.	-	0	Name=XP_015609605.1;ID=cds-XP_015609605.1;Dbxref=GeneID:107274711%2CGenbank:XP_015609605.1;Parent=rna-XM_015754119.2
NW_014332762.1	Gnomon	CDS	1663642	1667151	.	-	0	Name=XP_015609605.1;ID=cds-XP_015609605.1;Dbxref=GeneID:107274711%2CGenbank:XP_015609605.1;Parent=rna-XM_015754119.2
NW_014332762.1	Gnomon	mRNA	448940	462203	.	+	.	Name=XM_015733713.2;ID=rna-XM_015733713.2;Dbxref=GeneID:107264896%2CGenbank:XM_015733713.2;Parent=gene-LOC107264896
NW_014332762.1	Gnomon	CDS	130053	130199	.	-	0	Name=XP_024936083.1;ID=cds-XP_024936083.1;Dbxref=GeneID:107263341%2CGenbank:XP_024936083.1;Parent=rna-XM_025080315.1
NW_014332762.1	Gnomon	CDS	127737	127769	.	-	0	Name=XP_024936083.1;ID=cds-XP_024936083.1;Dbxref=GeneID:107263341%2CGenbank:XP_024936083.1;Parent=rna-XM_025080315.1
NW_014332762.1	Gnomon	CDS	126057	126212	.	-	0	Name=XP_024936083.1;ID=cds-XP_024936083.1;Dbxref=GeneID:107263341%2CGenbank:XP_024936083.1;Parent=rna-XM_025080315.1
NW_014332762.1	Gnomon	CDS	125716	125921	.	-	0	Name=XP_024936083.1;ID=cds-XP_024936083.1;Dbxref=GeneID:107263341%2CGenbank:XP_024936083.1;Parent=rna-XM_025080315.1
NW_014332762.1	Gnomon	CDS	123520	123648	.	-	0	Name=XP_024936083.1;ID=cds-XP_024936083.1;Dbxref=GeneID:107263341%2CGenbank:XP_024936083.1;Parent=rna-XM_025080315.1
NW_014332762.1	Gnomon	CDS	121598	121689	.	-	0	Name=XP_024936083.1;ID=cds-XP_024936083.1;Dbxref=GeneID:107263341%2CGenbank:XP_024936083.1;Parent=rna-XM_025080315.1
NW_014332762.1	Gnomon	CDS	120762	120974	.	-	0	Name=XP_024936083.1;ID=cds-XP_024936083.1;Dbxref=GeneID:107263341%2CGenbank:XP_024936083.1;Parent=rna-XM_025080315.1
NW_014332762.1	Gnomon	CDS	120615	120675	.	-	0	Name=XP_024936083.1;ID=cds-XP_024936083.1;Dbxref=GeneID:107263341%2CGenbank:XP_024936083.1;Parent=rna-XM_025080315.1
NW_014332762.1	Gnomon	CDS	120243	120552	.	-	0	Name=XP_024936083.1;ID=cds-XP_024936083.1;Dbxref=GeneID:107263341%2CGenbank:XP_024936083.1;Parent=rna-XM_025080315.1
NW_014332762.1	Gnomon	CDS	119850	120134	.	-	0	Name=XP_024936083.1;ID=cds-XP_024936083.1;Dbxref=GeneID:107263341%2CGenbank:XP_024936083.1;Parent=rna-XM_025080315.1
NW_014332762.1	Gnomon	CDS	118096	118200	.	-	0	Name=XP_024936083.1;ID=cds-XP_024936083.1;Dbxref=GeneID:107263341%2CGenbank:XP_024936083.1;Parent=rna-XM_025080315.1
NW_014332762.1	Gnomon	CDS	117135	117566	.	-	0	Name=XP_024936083.1;ID=cds-XP_024936083.1;Dbxref=GeneID:107263341%2CGenbank:XP_024936083.1;Parent=rna-XM_025080315.1
NW_014332762.1	Gnomon	CDS	116732	116825	.	-	0	Name=XP_024936083.1;ID=cds-XP_024936083.1;Dbxref=GeneID:107263341%2CGenbank:XP_024936083.1;Parent=rna-XM_025080315.1
NW_014332762.1	Gnomon	CDS	116283	116351	.	-	0	Name=XP_024936083.1;ID=cds-XP_024936083.1;Dbxref=GeneID:107263341%2CGenbank:XP_024936083.1;Parent=rna-XM_025080315.1
NW_014332762.1	Gnomon	CDS	112202	112476	.	-	0	Name=XP_024936083.1;ID=cds-XP_024936083.1;Dbxref=GeneID:107263341%2CGenbank:XP_024936083.1;Parent=rna-XM_025080315.1
NW_014332762.1	Gnomon	CDS	111937	112110	.	-	0	Name=XP_024936083.1;ID=cds-XP_024936083.1;Dbxref=GeneID:107263341%2CGenbank:XP_024936083.1;Parent=rna-XM_025080315.1
NW_014332762.1	Gnomon	CDS	111253	111603	.	-	0	Name=XP_024936083.1;ID=cds-XP_024936083.1;Dbxref=GeneID:107263341%2CGenbank:XP_024936083.1;Parent=rna-XM_025080315.1
NW_014332762.1	Gnomon	CDS	110765	110999	.	-	0	Name=XP_024936083.1;ID=cds-XP_024936083.1;Dbxref=GeneID:107263341%2CGenbank:XP_024936083.1;Parent=rna-XM_025080315.1
NW_014332762.1	Gnomon	CDS	109670	109804	.	-	0	Name=XP_024936083.1;ID=cds-XP_024936083.1;Dbxref=GeneID:107263341%2CGenbank:XP_024936083.1;Parent=rna-XM_025080315.1
NW_014332762.1	Gnomon	CDS	109369	109501	.	-	0	Name=XP_024936083.1;ID=cds-XP_024936083.1;Dbxref=GeneID:107263341%2CGenbank:XP_024936083.1;Parent=rna-XM_025080315.1
NW_014332762.1	Gnomon	CDS	109140	109264	.	-	0	Name=XP_024936083.1;ID=cds-XP_024936083.1;Dbxref=GeneID:107263341%2CGenbank:XP_024936083.1;Parent=rna-XM_025080315.1
NW_014332762.1	Gnomon	CDS	108815	109077	.	-	0	Name=XP_024936083.1;ID=cds-XP_024936083.1;Dbxref=GeneID:107263341%2CGenbank:XP_024936083.1;Parent=rna-XM_025080315.1
NW_014332762.1	Gnomon	CDS	108524	108697	.	-	0	Name=XP_024936083.1;ID=cds-XP_024936083.1;Dbxref=GeneID:107263341%2CGenbank:XP_024936083.1;Parent=rna-XM_025080315.1
NW_014332762.1	Gnomon	CDS	106115	106237	.	-	0	Name=XP_024936083.1;ID=cds-XP_024936083.1;Dbxref=GeneID:107263341%2CGenbank:XP_024936083.1;Parent=rna-XM_025080315.1
NW_014332762.1	Gnomon	CDS	102974	103096	.	-	0	Name=XP_024936083.1;ID=cds-XP_024936083.1;Dbxref=GeneID:107263341%2CGenbank:XP_024936083.1;Parent=rna-XM_025080315.1
NW_014332762.1	Gnomon	CDS	102648	102842	.	-	0	Name=XP_024936083.1;ID=cds-XP_024936083.1;Dbxref=GeneID:107263341%2CGenbank:XP_024936083.1;Parent=rna-XM_025080315.1
NW_014332762.1	Gnomon	CDS	102330	102575	.	-	0	Name=XP_024936083.1;ID=cds-XP_024936083.1;Dbxref=GeneID:107263341%2CGenbank:XP_024936083.1;Parent=rna-XM_025080315.1
NW_014332762.1	Gnomon	CDS	101960	102230	.	-	0	Name=XP_024936083.1;ID=cds-XP_024936083.1;Dbxref=GeneID:107263341%2CGenbank:XP_024936083.1;Parent=rna-XM_025080315.1
NW_014332762.1	Gnomon	CDS	100304	100608	.	-	0	Name=XP_024936083.1;ID=cds-XP_024936083.1;Dbxref=GeneID:107263341%2CGenbank:XP_024936083.1;Parent=rna-XM_025080315.1
NW_014332762.1	Gnomon	CDS	99442	100230	.	-	0	Name=XP_024936083.1;ID=cds-XP_024936083.1;Dbxref=GeneID:107263341%2CGenbank:XP_024936083.1;Parent=rna-XM_025080315.1
NW_014332762.1	Gnomon	CDS	619792	619856	.	-	0	Name=XP_015588379.1;ID=cds-XP_015588379.1;Dbxref=GeneID:107264534%2CGenbank:XP_015588379.1;Parent=rna-XM_015732893.2
NW_014332762.1	Gnomon	CDS	619343	619656	.	-	0	Name=XP_015588379.1;ID=cds-XP_015588379.1;Dbxref=GeneID:107264534%2CGenbank:XP_015588379.1;Parent=rna-XM_015732893.2
NW_014332762.1	Gnomon	CDS	619086	619250	.	-	0	Name=XP_015588379.1;ID=cds-XP_015588379.1;Dbxref=GeneID:107264534%2CGenbank:XP_015588379.1;Parent=rna-XM_015732893.2
NW_014332762.1	Gnomon	CDS	618721	618909	.	-	0	Name=XP_015588379.1;ID=cds-XP_015588379.1;Dbxref=GeneID:107264534%2CGenbank:XP_015588379.1;Parent=rna-XM_015732893.2
NW_014332762.1	Gnomon	CDS	618167	618646	.	-	0	Name=XP_015588379.1;ID=cds-XP_015588379.1;Dbxref=GeneID:107264534%2CGenbank:XP_015588379.1;Parent=rna-XM_015732893.2
NW_014332762.1	Gnomon	CDS	617979	618095	.	-	0	Name=XP_015588379.1;ID=cds-XP_015588379.1;Dbxref=GeneID:107264534%2CGenbank:XP_015588379.1;Parent=rna-XM_015732893.2
NW_014332762.1	Gnomon	CDS	616049	616209	.	-	0	Name=XP_015588379.1;ID=cds-XP_015588379.1;Dbxref=GeneID:107264534%2CGenbank:XP_015588379.1;Parent=rna-XM_015732893.2
NW_014332762.1	Gnomon	CDS	615778	615964	.	-	0	Name=XP_015588379.1;ID=cds-XP_015588379.1;Dbxref=GeneID:107264534%2CGenbank:XP_015588379.1;Parent=rna-XM_015732893.2
NW_014332762.1	Gnomon	CDS	615412	615690	.	-	0	Name=XP_015588379.1;ID=cds-XP_015588379.1;Dbxref=GeneID:107264534%2CGenbank:XP_015588379.1;Parent=rna-XM_015732893.2
NW_014332762.1	Gnomon	CDS	614927	615132	.	-	0	Name=XP_015588379.1;ID=cds-XP_015588379.1;Dbxref=GeneID:107264534%2CGenbank:XP_015588379.1;Parent=rna-XM_015732893.2
NW_014332762.1	Gnomon	exon	1779297	1779624	.	-	.	ID=exon-XM_025081402.1-1;Dbxref=GeneID:107264153%2CGenbank:XM_025081402.1;Parent=rna-XM_025081402.1
NW_014332762.1	Gnomon	exon	1778864	1779043	.	-	.	ID=exon-XM_025081402.1-2;Dbxref=GeneID:107264153%2CGenbank:XM_025081402.1;Parent=rna-XM_025081402.1
NW_014332762.1	Gnomon	exon	1777471	1777732	.	-	.	ID=exon-XM_025081402.1-3;Dbxref=GeneID:107264153%2CGenbank:XM_025081402.1;Parent=rna-XM_025081402.1
NW_014332762.1	Gnomon	exon	1775032	1775443	.	-	.	ID=exon-XM_025081402.1-4;Dbxref=GeneID:107264153%2CGenbank:XM_025081402.1;Parent=rna-XM_025081402.1
NW_014332762.1	Gnomon	exon	1772734	1774941	.	-	.	ID=exon-XM_025081402.1-5;Dbxref=GeneID:107264153%2CGenbank:XM_025081402.1;Parent=rna-XM_025081402.1
NW_014332762.1	Gnomon	mRNA	917786	919323	.	+	.	Name=XM_015729721.2;ID=rna-XM_015729721.2;Dbxref=GeneID:107262967%2CGenbank:XM_015729721.2;Parent=gene-LOC107262967
NW_014332762.1	Gnomon	lnc_RNA	1551619	1555763	.	-	.	Name=XR_003058992.1;ID=rna-XR_003058992.1;Dbxref=GeneID:107264600%2CGenbank:XR_003058992.1;Parent=gene-LOC107264600
NW_014332762.1	Gnomon	mRNA	2338727	2342884	.	-	.	Name=XM_015731436.2;ID=rna-XM_015731436.2;Dbxref=GeneID:107263812%2CGenbank:XM_015731436.2;Parent=gene-LOC107263812
NW_014332762.1	Gnomon	exon	121598	121689	.	-	.	ID=exon-XM_025080423.1-8;Dbxref=GeneID:107263341%2CGenbank:XM_025080423.1;Parent=rna-XM_025080423.1
NW_014332762.1	Gnomon	exon	123520	123648	.	-	.	ID=exon-XM_025080423.1-7;Dbxref=GeneID:107263341%2CGenbank:XM_025080423.1;Parent=rna-XM_025080423.1
NW_014332762.1	Gnomon	exon	125716	125921	.	-	.	ID=exon-XM_025080423.1-6;Dbxref=GeneID:107263341%2CGenbank:XM_025080423.1;Parent=rna-XM_025080423.1
NW_014332762.1	Gnomon	exon	126057	126212	.	-	.	ID=exon-XM_025080423.1-5;Dbxref=GeneID:107263341%2CGenbank:XM_025080423.1;Parent=rna-XM_025080423.1
NW_014332762.1	Gnomon	exon	130053	130230	.	-	.	ID=exon-XM_025080423.1-4;Dbxref=GeneID:107263341%2CGenbank:XM_025080423.1;Parent=rna-XM_025080423.1
NW_014332762.1	Gnomon	exon	130417	131135	.	-	.	ID=exon-XM_025080423.1-3;Dbxref=GeneID:107263341%2CGenbank:XM_025080423.1;Parent=rna-XM_025080423.1
NW_014332762.1	Gnomon	exon	133021	133095	.	-	.	ID=exon-XM_025080423.1-2;Dbxref=GeneID:107263341%2CGenbank:XM_025080423.1;Parent=rna-XM_025080423.1
NW_014332762.1	Gnomon	exon	147331	149415	.	-	.	ID=exon-XM_025080423.1-1;Dbxref=GeneID:107263341%2CGenbank:XM_025080423.1;Parent=rna-XM_025080423.1
NW_014332762.1	Gnomon	exon	1686261	1686366	.	-	.	ID=exon-XM_025081314.1-4;Dbxref=GeneID:107274930%2CGenbank:XM_025081314.1;Parent=rna-XM_025081314.1
NW_014332762.1	Gnomon	exon	1686483	1686769	.	-	.	ID=exon-XM_025081314.1-3;Dbxref=GeneID:107274930%2CGenbank:XM_025081314.1;Parent=rna-XM_025081314.1
NW_014332762.1	Gnomon	exon	1686847	1687236	.	-	.	ID=exon-XM_025081314.1-2;Dbxref=GeneID:107274930%2CGenbank:XM_025081314.1;Parent=rna-XM_025081314.1
NW_014332762.1	Gnomon	exon	1687540	1687716	.	-	.	ID=exon-XM_025081314.1-1;Dbxref=GeneID:107274930%2CGenbank:XM_025081314.1;Parent=rna-XM_025081314.1
NW_014332762.1	Gnomon	exon	1684522	1685395	.	-	.	ID=exon-XM_025081314.1-8;Dbxref=GeneID:107274930%2CGenbank:XM_025081314.1;Parent=rna-XM_025081314.1
NW_014332762.1	Gnomon	CDS	1193797	1194104	.	+	0	Name=XP_024935997.1;ID=cds-XP_024935997.1;Dbxref=GeneID:107263300%2CGenbank:XP_024935997.1;Parent=rna-XM_025080229.1
NW_014332762.1	Gnomon	CDS	1194533	1194541	.	+	0	Name=XP_024935997.1;ID=cds-XP_024935997.1;Dbxref=GeneID:107263300%2CGenbank:XP_024935997.1;Parent=rna-XM_025080229.1
NW_014332762.1	Gnomon	CDS	1195179	1195599	.	+	0	Name=XP_024935997.1;ID=cds-XP_024935997.1;Dbxref=GeneID:107263300%2CGenbank:XP_024935997.1;Parent=rna-XM_025080229.1
NW_014332762.1	Gnomon	CDS	1195696	1195953	.	+	0	Name=XP_024935997.1;ID=cds-XP_024935997.1;Dbxref=GeneID:107263300%2CGenbank:XP_024935997.1;Parent=rna-XM_025080229.1
NW_014332762.1	Gnomon	exon	1685471	1685552	.	-	.	ID=exon-XM_025081314.1-7;Dbxref=GeneID:107274930%2CGenbank:XM_025081314.1;Parent=rna-XM_025081314.1
NW_014332762.1	Gnomon	exon	1685632	1685939	.	-	.	ID=exon-XM_025081314.1-6;Dbxref=GeneID:107274930%2CGenbank:XM_025081314.1;Parent=rna-XM_025081314.1
NW_014332762.1	Gnomon	CDS	646345	646428	.	-	0	Name=XP_024935744.1;ID=cds-XP_024935744.1;Dbxref=GeneID:107263543%2CGenbank:XP_024935744.1;Parent=rna-XM_025079976.1
NW_014332762.1	Gnomon	CDS	645759	646278	.	-	0	Name=XP_024935744.1;ID=cds-XP_024935744.1;Dbxref=GeneID:107263543%2CGenbank:XP_024935744.1;Parent=rna-XM_025079976.1
NW_014332762.1	Gnomon	CDS	645662	645693	.	-	0	Name=XP_024935744.1;ID=cds-XP_024935744.1;Dbxref=GeneID:107263543%2CGenbank:XP_024935744.1;Parent=rna-XM_025079976.1
NW_014332762.1	Gnomon	exon	1686053	1686195	.	-	.	ID=exon-XM_025081314.1-5;Dbxref=GeneID:107274930%2CGenbank:XM_025081314.1;Parent=rna-XM_025081314.1
NW_014332762.1	Gnomon	exon	806692	806903	.	-	.	ID=exon-XR_003058846.1-1;Dbxref=GeneID:107264926%2CGenbank:XR_003058846.1;Parent=rna-XR_003058846.1
NW_014332762.1	Gnomon	mRNA	1574125	1577222	.	-	.	Name=XM_025081255.1;ID=rna-XM_025081255.1;Dbxref=GeneID:107264350%2CGenbank:XM_025081255.1;Parent=gene-LOC107264350
NW_014332762.1	Gnomon	exon	803592	803988	.	-	.	ID=exon-XR_003058846.1-6;Dbxref=GeneID:107264926%2CGenbank:XR_003058846.1;Parent=rna-XR_003058846.1
NW_014332762.1	Gnomon	exon	803205	803516	.	-	.	ID=exon-XR_003058846.1-7;Dbxref=GeneID:107264926%2CGenbank:XR_003058846.1;Parent=rna-XR_003058846.1
NW_014332762.1	Gnomon	exon	802878	803115	.	-	.	ID=exon-XR_003058846.1-8;Dbxref=GeneID:107264926%2CGenbank:XR_003058846.1;Parent=rna-XR_003058846.1
NW_014332762.1	Gnomon	exon	802489	802778	.	-	.	ID=exon-XR_003058846.1-9;Dbxref=GeneID:107264926%2CGenbank:XR_003058846.1;Parent=rna-XR_003058846.1
NW_014332762.1	Gnomon	exon	805638	805713	.	-	.	ID=exon-XR_003058846.1-2;Dbxref=GeneID:107264926%2CGenbank:XR_003058846.1;Parent=rna-XR_003058846.1
NW_014332762.1	Gnomon	exon	804922	805101	.	-	.	ID=exon-XR_003058846.1-3;Dbxref=GeneID:107264926%2CGenbank:XR_003058846.1;Parent=rna-XR_003058846.1
NW_014332762.1	Gnomon	exon	804496	804844	.	-	.	ID=exon-XR_003058846.1-4;Dbxref=GeneID:107264926%2CGenbank:XR_003058846.1;Parent=rna-XR_003058846.1
NW_014332762.1	Gnomon	exon	804199	804400	.	-	.	ID=exon-XR_003058846.1-5;Dbxref=GeneID:107264926%2CGenbank:XR_003058846.1;Parent=rna-XR_003058846.1
NW_014332762.1	Gnomon	CDS	1737121	1737478	.	-	0	Name=XP_015610117.1;ID=cds-XP_015610117.1;Dbxref=GeneID:107274973%2CGenbank:XP_015610117.1;Parent=rna-XM_015754631.2
NW_014332762.1	Gnomon	CDS	1736818	1737037	.	-	0	Name=XP_015610117.1;ID=cds-XP_015610117.1;Dbxref=GeneID:107274973%2CGenbank:XP_015610117.1;Parent=rna-XM_015754631.2
NW_014332762.1	Gnomon	CDS	1736655	1736739	.	-	0	Name=XP_015610117.1;ID=cds-XP_015610117.1;Dbxref=GeneID:107274973%2CGenbank:XP_015610117.1;Parent=rna-XM_015754631.2
NW_014332762.1	Gnomon	CDS	1736315	1736572	.	-	0	Name=XP_015610117.1;ID=cds-XP_015610117.1;Dbxref=GeneID:107274973%2CGenbank:XP_015610117.1;Parent=rna-XM_015754631.2
NW_014332762.1	Gnomon	CDS	724936	725122	.	-	0	Name=XP_015587261.1;ID=cds-XP_015587261.1;Dbxref=GeneID:107263985%2CGenbank:XP_015587261.1;Parent=rna-XM_015731775.1
NW_014332762.1	Gnomon	CDS	723085	723209	.	-	0	Name=XP_015587261.1;ID=cds-XP_015587261.1;Dbxref=GeneID:107263985%2CGenbank:XP_015587261.1;Parent=rna-XM_015731775.1
NW_014332762.1	Gnomon	CDS	722544	722969	.	-	0	Name=XP_015587261.1;ID=cds-XP_015587261.1;Dbxref=GeneID:107263985%2CGenbank:XP_015587261.1;Parent=rna-XM_015731775.1
NW_014332762.1	Gnomon	CDS	722150	722452	.	-	0	Name=XP_015587261.1;ID=cds-XP_015587261.1;Dbxref=GeneID:107263985%2CGenbank:XP_015587261.1;Parent=rna-XM_015731775.1
NW_014332762.1	Gnomon	CDS	721575	721715	.	-	0	Name=XP_015587261.1;ID=cds-XP_015587261.1;Dbxref=GeneID:107263985%2CGenbank:XP_015587261.1;Parent=rna-XM_015731775.1
NW_014332762.1	Gnomon	CDS	721277	721421	.	-	0	Name=XP_015587261.1;ID=cds-XP_015587261.1;Dbxref=GeneID:107263985%2CGenbank:XP_015587261.1;Parent=rna-XM_015731775.1
NW_014332762.1	Gnomon	CDS	719218	719549	.	-	0	Name=XP_015587261.1;ID=cds-XP_015587261.1;Dbxref=GeneID:107263985%2CGenbank:XP_015587261.1;Parent=rna-XM_015731775.1
NW_014332762.1	Gnomon	lnc_RNA	836255	843046	.	+	.	Name=XR_003058908.1;ID=rna-XR_003058908.1;Dbxref=GeneID:107262992%2CGenbank:XR_003058908.1;Parent=gene-LOC107262992
NW_014332762.1	Gnomon	CDS	130053	130199	.	-	0	Name=XP_024936102.1;ID=cds-XP_024936102.1;Dbxref=GeneID:107263341%2CGenbank:XP_024936102.1;Parent=rna-XM_025080334.1
NW_014332762.1	Gnomon	CDS	127737	127769	.	-	0	Name=XP_024936102.1;ID=cds-XP_024936102.1;Dbxref=GeneID:107263341%2CGenbank:XP_024936102.1;Parent=rna-XM_025080334.1
NW_014332762.1	Gnomon	CDS	126057	126212	.	-	0	Name=XP_024936102.1;ID=cds-XP_024936102.1;Dbxref=GeneID:107263341%2CGenbank:XP_024936102.1;Parent=rna-XM_025080334.1
NW_014332762.1	Gnomon	CDS	125716	125921	.	-	0	Name=XP_024936102.1;ID=cds-XP_024936102.1;Dbxref=GeneID:107263341%2CGenbank:XP_024936102.1;Parent=rna-XM_025080334.1
NW_014332762.1	Gnomon	CDS	123520	123648	.	-	0	Name=XP_024936102.1;ID=cds-XP_024936102.1;Dbxref=GeneID:107263341%2CGenbank:XP_024936102.1;Parent=rna-XM_025080334.1
NW_014332762.1	Gnomon	CDS	121598	121689	.	-	0	Name=XP_024936102.1;ID=cds-XP_024936102.1;Dbxref=GeneID:107263341%2CGenbank:XP_024936102.1;Parent=rna-XM_025080334.1
NW_014332762.1	Gnomon	CDS	120762	120974	.	-	0	Name=XP_024936102.1;ID=cds-XP_024936102.1;Dbxref=GeneID:107263341%2CGenbank:XP_024936102.1;Parent=rna-XM_025080334.1
NW_014332762.1	Gnomon	CDS	120615	120675	.	-	0	Name=XP_024936102.1;ID=cds-XP_024936102.1;Dbxref=GeneID:107263341%2CGenbank:XP_024936102.1;Parent=rna-XM_025080334.1
NW_014332762.1	Gnomon	CDS	120243	120552	.	-	0	Name=XP_024936102.1;ID=cds-XP_024936102.1;Dbxref=GeneID:107263341%2CGenbank:XP_024936102.1;Parent=rna-XM_025080334.1
NW_014332762.1	Gnomon	CDS	119850	120134	.	-	0	Name=XP_024936102.1;ID=cds-XP_024936102.1;Dbxref=GeneID:107263341%2CGenbank:XP_024936102.1;Parent=rna-XM_025080334.1
NW_014332762.1	Gnomon	CDS	118096	118200	.	-	0	Name=XP_024936102.1;ID=cds-XP_024936102.1;Dbxref=GeneID:107263341%2CGenbank:XP_024936102.1;Parent=rna-XM_025080334.1
NW_014332762.1	Gnomon	CDS	117135	117566	.	-	0	Name=XP_024936102.1;ID=cds-XP_024936102.1;Dbxref=GeneID:107263341%2CGenbank:XP_024936102.1;Parent=rna-XM_025080334.1
NW_014332762.1	Gnomon	CDS	116732	116825	.	-	0	Name=XP_024936102.1;ID=cds-XP_024936102.1;Dbxref=GeneID:107263341%2CGenbank:XP_024936102.1;Parent=rna-XM_025080334.1
NW_014332762.1	Gnomon	CDS	116283	116351	.	-	0	Name=XP_024936102.1;ID=cds-XP_024936102.1;Dbxref=GeneID:107263341%2CGenbank:XP_024936102.1;Parent=rna-XM_025080334.1
NW_014332762.1	Gnomon	CDS	112202	112452	.	-	0	Name=XP_024936102.1;ID=cds-XP_024936102.1;Dbxref=GeneID:107263341%2CGenbank:XP_024936102.1;Parent=rna-XM_025080334.1
NW_014332762.1	Gnomon	CDS	111937	112110	.	-	0	Name=XP_024936102.1;ID=cds-XP_024936102.1;Dbxref=GeneID:107263341%2CGenbank:XP_024936102.1;Parent=rna-XM_025080334.1
NW_014332762.1	Gnomon	CDS	111253	111603	.	-	0	Name=XP_024936102.1;ID=cds-XP_024936102.1;Dbxref=GeneID:107263341%2CGenbank:XP_024936102.1;Parent=rna-XM_025080334.1
NW_014332762.1	Gnomon	CDS	110795	110999	.	-	0	Name=XP_024936102.1;ID=cds-XP_024936102.1;Dbxref=GeneID:107263341%2CGenbank:XP_024936102.1;Parent=rna-XM_025080334.1
NW_014332762.1	Gnomon	CDS	109670	109804	.	-	0	Name=XP_024936102.1;ID=cds-XP_024936102.1;Dbxref=GeneID:107263341%2CGenbank:XP_024936102.1;Parent=rna-XM_025080334.1
NW_014332762.1	Gnomon	CDS	109369	109501	.	-	0	Name=XP_024936102.1;ID=cds-XP_024936102.1;Dbxref=GeneID:107263341%2CGenbank:XP_024936102.1;Parent=rna-XM_025080334.1
NW_014332762.1	Gnomon	CDS	109140	109264	.	-	0	Name=XP_024936102.1;ID=cds-XP_024936102.1;Dbxref=GeneID:107263341%2CGenbank:XP_024936102.1;Parent=rna-XM_025080334.1
NW_014332762.1	Gnomon	CDS	108815	109077	.	-	0	Name=XP_024936102.1;ID=cds-XP_024936102.1;Dbxref=GeneID:107263341%2CGenbank:XP_024936102.1;Parent=rna-XM_025080334.1
NW_014332762.1	Gnomon	CDS	108524	108697	.	-	0	Name=XP_024936102.1;ID=cds-XP_024936102.1;Dbxref=GeneID:107263341%2CGenbank:XP_024936102.1;Parent=rna-XM_025080334.1
NW_014332762.1	Gnomon	CDS	106115	106237	.	-	0	Name=XP_024936102.1;ID=cds-XP_024936102.1;Dbxref=GeneID:107263341%2CGenbank:XP_024936102.1;Parent=rna-XM_025080334.1
NW_014332762.1	Gnomon	CDS	102974	103096	.	-	0	Name=XP_024936102.1;ID=cds-XP_024936102.1;Dbxref=GeneID:107263341%2CGenbank:XP_024936102.1;Parent=rna-XM_025080334.1
NW_014332762.1	Gnomon	CDS	102648	102842	.	-	0	Name=XP_024936102.1;ID=cds-XP_024936102.1;Dbxref=GeneID:107263341%2CGenbank:XP_024936102.1;Parent=rna-XM_025080334.1
NW_014332762.1	Gnomon	CDS	102330	102575	.	-	0	Name=XP_024936102.1;ID=cds-XP_024936102.1;Dbxref=GeneID:107263341%2CGenbank:XP_024936102.1;Parent=rna-XM_025080334.1
NW_014332762.1	Gnomon	CDS	101960	102230	.	-	0	Name=XP_024936102.1;ID=cds-XP_024936102.1;Dbxref=GeneID:107263341%2CGenbank:XP_024936102.1;Parent=rna-XM_025080334.1
NW_014332762.1	Gnomon	CDS	100304	100608	.	-	0	Name=XP_024936102.1;ID=cds-XP_024936102.1;Dbxref=GeneID:107263341%2CGenbank:XP_024936102.1;Parent=rna-XM_025080334.1
NW_014332762.1	Gnomon	CDS	99442	100230	.	-	0	Name=XP_024936102.1;ID=cds-XP_024936102.1;Dbxref=GeneID:107263341%2CGenbank:XP_024936102.1;Parent=rna-XM_025080334.1
NW_014332762.1	Gnomon	exon	120762	120974	.	-	.	ID=exon-XM_025080441.1-9;Dbxref=GeneID:107263341%2CGenbank:XM_025080441.1;Parent=rna-XM_025080441.1
NW_014332762.1	Gnomon	mRNA	1625106	1630186	.	+	.	Name=XM_015733596.2;ID=rna-XM_015733596.2;Dbxref=GeneID:107264849%2CGenbank:XM_015733596.2;Parent=gene-LOC107264849
NW_014332762.1	Gnomon	exon	126057	126212	.	-	.	ID=exon-XM_025080441.1-5;Dbxref=GeneID:107263341%2CGenbank:XM_025080441.1;Parent=rna-XM_025080441.1
NW_014332762.1	Gnomon	exon	125716	125921	.	-	.	ID=exon-XM_025080441.1-6;Dbxref=GeneID:107263341%2CGenbank:XM_025080441.1;Parent=rna-XM_025080441.1
NW_014332762.1	Gnomon	exon	123520	123648	.	-	.	ID=exon-XM_025080441.1-7;Dbxref=GeneID:107263341%2CGenbank:XM_025080441.1;Parent=rna-XM_025080441.1
NW_014332762.1	Gnomon	exon	121598	121689	.	-	.	ID=exon-XM_025080441.1-8;Dbxref=GeneID:107263341%2CGenbank:XM_025080441.1;Parent=rna-XM_025080441.1
NW_014332762.1	Gnomon	exon	147331	149414	.	-	.	ID=exon-XM_025080441.1-1;Dbxref=GeneID:107263341%2CGenbank:XM_025080441.1;Parent=rna-XM_025080441.1
NW_014332762.1	Gnomon	exon	133021	133095	.	-	.	ID=exon-XM_025080441.1-2;Dbxref=GeneID:107263341%2CGenbank:XM_025080441.1;Parent=rna-XM_025080441.1
NW_014332762.1	Gnomon	exon	130417	131135	.	-	.	ID=exon-XM_025080441.1-3;Dbxref=GeneID:107263341%2CGenbank:XM_025080441.1;Parent=rna-XM_025080441.1
NW_014332762.1	Gnomon	exon	130053	130230	.	-	.	ID=exon-XM_025080441.1-4;Dbxref=GeneID:107263341%2CGenbank:XM_025080441.1;Parent=rna-XM_025080441.1
NW_014332762.1	Gnomon	lnc_RNA	307245	313039	.	-	.	Name=XR_001536852.2;ID=rna-XR_001536852.2;Dbxref=GeneID:107264118%2CGenbank:XR_001536852.2;Parent=gene-LOC107264118
NW_014332762.1	Gnomon	exon	1897367	1897622	.	+	.	ID=exon-XM_015729986.2-10;Dbxref=GeneID:107263105%2CGenbank:XM_015729986.2;Parent=rna-XM_015729986.2
NW_014332762.1	Gnomon	exon	1897705	1899143	.	+	.	ID=exon-XM_015729986.2-11;Dbxref=GeneID:107263105%2CGenbank:XM_015729986.2;Parent=rna-XM_015729986.2
NW_014332762.1	Gnomon	CDS	1840789	1840920	.	+	0	Name=XP_015585519.1;ID=cds-XP_015585519.1;Dbxref=GeneID:107263136%2CGenbank:XP_015585519.1;Parent=rna-XM_015730033.2
NW_014332762.1	Gnomon	CDS	1862623	1863024	.	+	0	Name=XP_015585519.1;ID=cds-XP_015585519.1;Dbxref=GeneID:107263136%2CGenbank:XP_015585519.1;Parent=rna-XM_015730033.2
NW_014332762.1	Gnomon	CDS	1863127	1863690	.	+	0	Name=XP_015585519.1;ID=cds-XP_015585519.1;Dbxref=GeneID:107263136%2CGenbank:XP_015585519.1;Parent=rna-XM_015730033.2
NW_014332762.1	Gnomon	exon	119850	120134	.	-	.	ID=exon-XM_025080322.1-13;Dbxref=GeneID:107263341%2CGenbank:XM_025080322.1;Parent=rna-XM_025080322.1
NW_014332762.1	Gnomon	exon	918086	918282	.	+	.	ID=exon-XM_015729721.2-2;Dbxref=GeneID:107262967%2CGenbank:XM_015729721.2;Parent=rna-XM_015729721.2
NW_014332762.1	Gnomon	exon	120243	120552	.	-	.	ID=exon-XM_025080322.1-12;Dbxref=GeneID:107263341%2CGenbank:XM_025080322.1;Parent=rna-XM_025080322.1
NW_014332762.1	Gnomon	exon	918347	918512	.	+	.	ID=exon-XM_015729721.2-3;Dbxref=GeneID:107262967%2CGenbank:XM_015729721.2;Parent=rna-XM_015729721.2
NW_014332762.1	Gnomon	exon	117135	117566	.	-	.	ID=exon-XM_025080322.1-15;Dbxref=GeneID:107263341%2CGenbank:XM_025080322.1;Parent=rna-XM_025080322.1
NW_014332762.1	Gnomon	exon	118096	118200	.	-	.	ID=exon-XM_025080322.1-14;Dbxref=GeneID:107263341%2CGenbank:XM_025080322.1;Parent=rna-XM_025080322.1
NW_014332762.1	Gnomon	exon	917786	917993	.	+	.	ID=exon-XM_015729721.2-1;Dbxref=GeneID:107262967%2CGenbank:XM_015729721.2;Parent=rna-XM_015729721.2
NW_014332762.1	Gnomon	exon	120615	120675	.	-	.	ID=exon-XM_025080322.1-11;Dbxref=GeneID:107263341%2CGenbank:XM_025080322.1;Parent=rna-XM_025080322.1
NW_014332762.1	Gnomon	exon	120762	120974	.	-	.	ID=exon-XM_025080322.1-10;Dbxref=GeneID:107263341%2CGenbank:XM_025080322.1;Parent=rna-XM_025080322.1
NW_014332762.1	Gnomon	CDS	537763	538015	.	+	0	Name=XP_024936595.1;ID=cds-XP_024936595.1;Dbxref=GeneID:112493767%2CGenbank:XP_024936595.1;Parent=rna-XM_025080827.1
NW_014332762.1	Gnomon	CDS	538083	538177	.	+	0	Name=XP_024936595.1;ID=cds-XP_024936595.1;Dbxref=GeneID:112493767%2CGenbank:XP_024936595.1;Parent=rna-XM_025080827.1
NW_014332762.1	Gnomon	exon	919087	919323	.	+	.	ID=exon-XM_015729721.2-6;Dbxref=GeneID:107262967%2CGenbank:XM_015729721.2;Parent=rna-XM_015729721.2
NW_014332762.1	Gnomon	exon	918584	918778	.	+	.	ID=exon-XM_015729721.2-4;Dbxref=GeneID:107262967%2CGenbank:XM_015729721.2;Parent=rna-XM_015729721.2
NW_014332762.1	Gnomon	exon	918869	919024	.	+	.	ID=exon-XM_015729721.2-5;Dbxref=GeneID:107262967%2CGenbank:XM_015729721.2;Parent=rna-XM_015729721.2
NW_014332762.1	Gnomon	exon	1233196	1233975	.	-	.	ID=exon-XR_001536642.2-8;Dbxref=GeneID:107263322%2CGenbank:XR_001536642.2;Parent=rna-XR_001536642.2
NW_014332762.1	Gnomon	exon	1234503	1234521	.	-	.	ID=exon-XR_001536642.2-6;Dbxref=GeneID:107263322%2CGenbank:XR_001536642.2;Parent=rna-XR_001536642.2
NW_014332762.1	Gnomon	exon	1234101	1234437	.	-	.	ID=exon-XR_001536642.2-7;Dbxref=GeneID:107263322%2CGenbank:XR_001536642.2;Parent=rna-XR_001536642.2
NW_014332762.1	Gnomon	CDS	347990	348208	.	+	0	Name=XP_015610477.1;ID=cds-XP_015610477.1;Dbxref=GeneID:107275150%2CGenbank:XP_015610477.1;Parent=rna-XM_015754991.2
NW_014332762.1	Gnomon	CDS	348288	348419	.	+	0	Name=XP_015610477.1;ID=cds-XP_015610477.1;Dbxref=GeneID:107275150%2CGenbank:XP_015610477.1;Parent=rna-XM_015754991.2
NW_014332762.1	Gnomon	CDS	348564	348669	.	+	0	Name=XP_015610477.1;ID=cds-XP_015610477.1;Dbxref=GeneID:107275150%2CGenbank:XP_015610477.1;Parent=rna-XM_015754991.2
NW_014332762.1	Gnomon	CDS	348750	348807	.	+	0	Name=XP_015610477.1;ID=cds-XP_015610477.1;Dbxref=GeneID:107275150%2CGenbank:XP_015610477.1;Parent=rna-XM_015754991.2
NW_014332762.1	Gnomon	CDS	348873	349045	.	+	0	Name=XP_015610477.1;ID=cds-XP_015610477.1;Dbxref=GeneID:107275150%2CGenbank:XP_015610477.1;Parent=rna-XM_015754991.2
NW_014332762.1	Gnomon	CDS	349119	349265	.	+	0	Name=XP_015610477.1;ID=cds-XP_015610477.1;Dbxref=GeneID:107275150%2CGenbank:XP_015610477.1;Parent=rna-XM_015754991.2
NW_014332762.1	Gnomon	CDS	349335	349706	.	+	0	Name=XP_015610477.1;ID=cds-XP_015610477.1;Dbxref=GeneID:107275150%2CGenbank:XP_015610477.1;Parent=rna-XM_015754991.2
NW_014332762.1	Gnomon	CDS	349834	349865	.	+	0	Name=XP_015610477.1;ID=cds-XP_015610477.1;Dbxref=GeneID:107275150%2CGenbank:XP_015610477.1;Parent=rna-XM_015754991.2
NW_014332762.1	Gnomon	exon	1236563	1237509	.	-	.	ID=exon-XR_001536642.2-1;Dbxref=GeneID:107263322%2CGenbank:XR_001536642.2;Parent=rna-XR_001536642.2
NW_014332762.1	Gnomon	exon	1235929	1236150	.	-	.	ID=exon-XR_001536642.2-4;Dbxref=GeneID:107263322%2CGenbank:XR_001536642.2;Parent=rna-XR_001536642.2
NW_014332762.1	Gnomon	mRNA	278806	279784	.	-	.	Name=XM_015732012.2;ID=rna-XM_015732012.2;Dbxref=GeneID:107264106%2CGenbank:XM_015732012.2;Parent=gene-LOC107264106
NW_014332762.1	Gnomon	exon	1235664	1235818	.	-	.	ID=exon-XR_001536642.2-5;Dbxref=GeneID:107263322%2CGenbank:XR_001536642.2;Parent=rna-XR_001536642.2
NW_014332762.1	Gnomon	exon	1236431	1236479	.	-	.	ID=exon-XR_001536642.2-2;Dbxref=GeneID:107263322%2CGenbank:XR_001536642.2;Parent=rna-XR_001536642.2
NW_014332762.1	Gnomon	exon	1236216	1236343	.	-	.	ID=exon-XR_001536642.2-3;Dbxref=GeneID:107263322%2CGenbank:XR_001536642.2;Parent=rna-XR_001536642.2
NW_014332762.1	Gnomon	mRNA	180224	186846	.	-	.	Name=XM_015731329.2;ID=rna-XM_015731329.2;Dbxref=GeneID:107263772%2CGenbank:XM_015731329.2;Parent=gene-LOC107263772
NW_014332762.1	Gnomon	CDS	2342298	2342361	.	-	0	Name=XP_015586922.1;ID=cds-XP_015586922.1;Dbxref=GeneID:107263812%2CGenbank:XP_015586922.1;Parent=rna-XM_015731436.2
NW_014332762.1	Gnomon	CDS	2342057	2342203	.	-	0	Name=XP_015586922.1;ID=cds-XP_015586922.1;Dbxref=GeneID:107263812%2CGenbank:XP_015586922.1;Parent=rna-XM_015731436.2
NW_014332762.1	Gnomon	CDS	2341789	2341940	.	-	0	Name=XP_015586922.1;ID=cds-XP_015586922.1;Dbxref=GeneID:107263812%2CGenbank:XP_015586922.1;Parent=rna-XM_015731436.2
NW_014332762.1	Gnomon	CDS	2341511	2341716	.	-	0	Name=XP_015586922.1;ID=cds-XP_015586922.1;Dbxref=GeneID:107263812%2CGenbank:XP_015586922.1;Parent=rna-XM_015731436.2
NW_014332762.1	Gnomon	CDS	2341175	2341430	.	-	0	Name=XP_015586922.1;ID=cds-XP_015586922.1;Dbxref=GeneID:107263812%2CGenbank:XP_015586922.1;Parent=rna-XM_015731436.2
NW_014332762.1	Gnomon	CDS	2340348	2341074	.	-	0	Name=XP_015586922.1;ID=cds-XP_015586922.1;Dbxref=GeneID:107263812%2CGenbank:XP_015586922.1;Parent=rna-XM_015731436.2
NW_014332762.1	Gnomon	CDS	2339840	2340265	.	-	0	Name=XP_015586922.1;ID=cds-XP_015586922.1;Dbxref=GeneID:107263812%2CGenbank:XP_015586922.1;Parent=rna-XM_015731436.2
NW_014332762.1	Gnomon	CDS	2339546	2339760	.	-	0	Name=XP_015586922.1;ID=cds-XP_015586922.1;Dbxref=GeneID:107263812%2CGenbank:XP_015586922.1;Parent=rna-XM_015731436.2
NW_014332762.1	Gnomon	CDS	2339261	2339464	.	-	0	Name=XP_015586922.1;ID=cds-XP_015586922.1;Dbxref=GeneID:107263812%2CGenbank:XP_015586922.1;Parent=rna-XM_015731436.2
NW_014332762.1	Gnomon	CDS	2338769	2339038	.	-	0	Name=XP_015586922.1;ID=cds-XP_015586922.1;Dbxref=GeneID:107263812%2CGenbank:XP_015586922.1;Parent=rna-XM_015731436.2
NW_014332762.1	Gnomon	exon	1916710	1917241	.	-	.	ID=exon-XM_015732276.2-2;Dbxref=GeneID:107264224%2CGenbank:XM_015732276.2;Parent=rna-XM_015732276.2
NW_014332762.1	Gnomon	exon	1918003	1918381	.	-	.	ID=exon-XM_015732276.2-1;Dbxref=GeneID:107264224%2CGenbank:XM_015732276.2;Parent=rna-XM_015732276.2
NW_014332762.1	Gnomon	exon	1916377	1916621	.	-	.	ID=exon-XM_015732276.2-3;Dbxref=GeneID:107264224%2CGenbank:XM_015732276.2;Parent=rna-XM_015732276.2
NW_014332762.1	Gnomon	exon	102974	103096	.	-	.	ID=exon-XM_025080322.1-28;Dbxref=GeneID:107263341%2CGenbank:XM_025080322.1;Parent=rna-XM_025080322.1
NW_014332762.1	Gnomon	exon	106115	106237	.	-	.	ID=exon-XM_025080322.1-27;Dbxref=GeneID:107263341%2CGenbank:XM_025080322.1;Parent=rna-XM_025080322.1
NW_014332762.1	Gnomon	exon	102648	102842	.	-	.	ID=exon-XM_025080322.1-29;Dbxref=GeneID:107263341%2CGenbank:XM_025080322.1;Parent=rna-XM_025080322.1
NW_014332762.1	Gnomon	exon	101960	102230	.	-	.	ID=exon-XM_025080322.1-31;Dbxref=GeneID:107263341%2CGenbank:XM_025080322.1;Parent=rna-XM_025080322.1
NW_014332762.1	Gnomon	exon	102330	102575	.	-	.	ID=exon-XM_025080322.1-30;Dbxref=GeneID:107263341%2CGenbank:XM_025080322.1;Parent=rna-XM_025080322.1
NW_014332762.1	Gnomon	exon	99442	100230	.	-	.	ID=exon-XM_025080322.1-33;Dbxref=GeneID:107263341%2CGenbank:XM_025080322.1;Parent=rna-XM_025080322.1
NW_014332762.1	Gnomon	exon	100304	100608	.	-	.	ID=exon-XM_025080322.1-32;Dbxref=GeneID:107263341%2CGenbank:XM_025080322.1;Parent=rna-XM_025080322.1
NW_014332762.1	Gnomon	CDS	1626851	1627019	.	+	0	Name=XP_015589088.1;ID=cds-XP_015589088.1;Dbxref=GeneID:107264849%2CGenbank:XP_015589088.1;Parent=rna-XM_015733602.2
NW_014332762.1	Gnomon	CDS	1627721	1627822	.	+	0	Name=XP_015589088.1;ID=cds-XP_015589088.1;Dbxref=GeneID:107264849%2CGenbank:XP_015589088.1;Parent=rna-XM_015733602.2
NW_014332762.1	Gnomon	CDS	1629781	1629906	.	+	0	Name=XP_015589088.1;ID=cds-XP_015589088.1;Dbxref=GeneID:107264849%2CGenbank:XP_015589088.1;Parent=rna-XM_015733602.2
NW_014332762.1	Gnomon	CDS	1630001	1630116	.	+	0	Name=XP_015589088.1;ID=cds-XP_015589088.1;Dbxref=GeneID:107264849%2CGenbank:XP_015589088.1;Parent=rna-XM_015733602.2
NW_014332762.1	Gnomon	exon	116283	116351	.	-	.	ID=exon-XM_025080322.1-17;Dbxref=GeneID:107263341%2CGenbank:XM_025080322.1;Parent=rna-XM_025080322.1
NW_014332762.1	Gnomon	exon	116732	116825	.	-	.	ID=exon-XM_025080322.1-16;Dbxref=GeneID:107263341%2CGenbank:XM_025080322.1;Parent=rna-XM_025080322.1
NW_014332762.1	Gnomon	exon	111937	112110	.	-	.	ID=exon-XM_025080322.1-19;Dbxref=GeneID:107263341%2CGenbank:XM_025080322.1;Parent=rna-XM_025080322.1
NW_014332762.1	Gnomon	exon	112202	112476	.	-	.	ID=exon-XM_025080322.1-18;Dbxref=GeneID:107263341%2CGenbank:XM_025080322.1;Parent=rna-XM_025080322.1
NW_014332762.1	Gnomon	exon	109140	109264	.	-	.	ID=exon-XM_025080322.1-24;Dbxref=GeneID:107263341%2CGenbank:XM_025080322.1;Parent=rna-XM_025080322.1
NW_014332762.1	Gnomon	exon	109369	109501	.	-	.	ID=exon-XM_025080322.1-23;Dbxref=GeneID:107263341%2CGenbank:XM_025080322.1;Parent=rna-XM_025080322.1
NW_014332762.1	Gnomon	exon	108524	108697	.	-	.	ID=exon-XM_025080322.1-26;Dbxref=GeneID:107263341%2CGenbank:XM_025080322.1;Parent=rna-XM_025080322.1
NW_014332762.1	Gnomon	exon	108815	109077	.	-	.	ID=exon-XM_025080322.1-25;Dbxref=GeneID:107263341%2CGenbank:XM_025080322.1;Parent=rna-XM_025080322.1
NW_014332762.1	Gnomon	exon	111253	111603	.	-	.	ID=exon-XM_025080322.1-20;Dbxref=GeneID:107263341%2CGenbank:XM_025080322.1;Parent=rna-XM_025080322.1
NW_014332762.1	Gnomon	exon	109670	109804	.	-	.	ID=exon-XM_025080322.1-22;Dbxref=GeneID:107263341%2CGenbank:XM_025080322.1;Parent=rna-XM_025080322.1
NW_014332762.1	Gnomon	exon	1702873	1703556	.	-	.	ID=exon-XM_015754461.2-3;Dbxref=GeneID:107274898%2CGenbank:XM_015754461.2;Parent=rna-XM_015754461.2
NW_014332762.1	Gnomon	exon	110795	110999	.	-	.	ID=exon-XM_025080322.1-21;Dbxref=GeneID:107263341%2CGenbank:XM_025080322.1;Parent=rna-XM_025080322.1
NW_014332762.1	Gnomon	exon	1702421	1702799	.	-	.	ID=exon-XM_015754461.2-4;Dbxref=GeneID:107274898%2CGenbank:XM_015754461.2;Parent=rna-XM_015754461.2
NW_014332762.1	Gnomon	exon	1704280	1704550	.	-	.	ID=exon-XM_015754461.2-1;Dbxref=GeneID:107274898%2CGenbank:XM_015754461.2;Parent=rna-XM_015754461.2
NW_014332762.1	Gnomon	exon	1703648	1704191	.	-	.	ID=exon-XM_015754461.2-2;Dbxref=GeneID:107274898%2CGenbank:XM_015754461.2;Parent=rna-XM_015754461.2
NW_014332762.1	Gnomon	mRNA	335040	340143	.	-	.	Name=XM_015755033.2;ID=rna-XM_015755033.2;Dbxref=GeneID:107275176%2CGenbank:XM_015755033.2;Parent=gene-LOC107275176
NW_014332762.1	Gnomon	exon	686749	686953	.	-	.	ID=exon-XR_003058191.1-5;Dbxref=GeneID:107263577%2CGenbank:XR_003058191.1;Parent=rna-XR_003058191.1
NW_014332762.1	Gnomon	exon	686048	686131	.	-	.	ID=exon-XR_003058191.1-6;Dbxref=GeneID:107263577%2CGenbank:XR_003058191.1;Parent=rna-XR_003058191.1
NW_014332762.1	Gnomon	exon	688703	688836	.	-	.	ID=exon-XR_003058191.1-3;Dbxref=GeneID:107263577%2CGenbank:XR_003058191.1;Parent=rna-XR_003058191.1
NW_014332762.1	Gnomon	exon	687026	688606	.	-	.	ID=exon-XR_003058191.1-4;Dbxref=GeneID:107263577%2CGenbank:XR_003058191.1;Parent=rna-XR_003058191.1
NW_014332762.1	Gnomon	exon	683728	684923	.	-	.	ID=exon-XR_003058191.1-9;Dbxref=GeneID:107263577%2CGenbank:XR_003058191.1;Parent=rna-XR_003058191.1
NW_014332762.1	Gnomon	exon	685356	685718	.	-	.	ID=exon-XR_003058191.1-7;Dbxref=GeneID:107263577%2CGenbank:XR_003058191.1;Parent=rna-XR_003058191.1
NW_014332762.1	Gnomon	exon	685096	685282	.	-	.	ID=exon-XR_003058191.1-8;Dbxref=GeneID:107263577%2CGenbank:XR_003058191.1;Parent=rna-XR_003058191.1
NW_014332762.1	Gnomon	CDS	1713205	1713264	.	+	0	Name=XP_024936978.1;ID=cds-XP_024936978.1;Dbxref=GeneID:107274810%2CGenbank:XP_024936978.1;Parent=rna-XM_025081210.1
NW_014332762.1	Gnomon	CDS	1715342	1715519	.	+	0	Name=XP_024936978.1;ID=cds-XP_024936978.1;Dbxref=GeneID:107274810%2CGenbank:XP_024936978.1;Parent=rna-XM_025081210.1
NW_014332762.1	Gnomon	CDS	1718174	1718373	.	+	0	Name=XP_024936978.1;ID=cds-XP_024936978.1;Dbxref=GeneID:107274810%2CGenbank:XP_024936978.1;Parent=rna-XM_025081210.1
NW_014332762.1	Gnomon	CDS	1718446	1718840	.	+	0	Name=XP_024936978.1;ID=cds-XP_024936978.1;Dbxref=GeneID:107274810%2CGenbank:XP_024936978.1;Parent=rna-XM_025081210.1
NW_014332762.1	Gnomon	CDS	1718934	1719267	.	+	0	Name=XP_024936978.1;ID=cds-XP_024936978.1;Dbxref=GeneID:107274810%2CGenbank:XP_024936978.1;Parent=rna-XM_025081210.1
NW_014332762.1	Gnomon	CDS	1719365	1719583	.	+	0	Name=XP_024936978.1;ID=cds-XP_024936978.1;Dbxref=GeneID:107274810%2CGenbank:XP_024936978.1;Parent=rna-XM_025081210.1
NW_014332762.1	Gnomon	CDS	1719666	1719893	.	+	0	Name=XP_024936978.1;ID=cds-XP_024936978.1;Dbxref=GeneID:107274810%2CGenbank:XP_024936978.1;Parent=rna-XM_025081210.1
NW_014332762.1	Gnomon	CDS	1720065	1720253	.	+	0	Name=XP_024936978.1;ID=cds-XP_024936978.1;Dbxref=GeneID:107274810%2CGenbank:XP_024936978.1;Parent=rna-XM_025081210.1
NW_014332762.1	Gnomon	exon	689181	689403	.	-	.	ID=exon-XR_003058191.1-1;Dbxref=GeneID:107263577%2CGenbank:XR_003058191.1;Parent=rna-XR_003058191.1
NW_014332762.1	Gnomon	exon	688896	689041	.	-	.	ID=exon-XR_003058191.1-2;Dbxref=GeneID:107263577%2CGenbank:XR_003058191.1;Parent=rna-XR_003058191.1
NW_014332762.1	Gnomon	exon	120762	120974	.	-	.	ID=exon-XM_025080423.1-9;Dbxref=GeneID:107263341%2CGenbank:XM_025080423.1;Parent=rna-XM_025080423.1
NW_014332762.1	Gnomon	mRNA	996822	998534	.	-	.	Name=XM_015733953.2;ID=rna-XM_015733953.2;Dbxref=GeneID:107265023%2CGenbank:XM_015733953.2;Parent=gene-LOC107265023
NW_014332762.1	Gnomon	CDS	1777471	1777720	.	-	0	Name=XP_024937170.1;ID=cds-XP_024937170.1;Dbxref=GeneID:107264153%2CGenbank:XP_024937170.1;Parent=rna-XM_025081402.1
NW_014332762.1	Gnomon	CDS	1775032	1775443	.	-	0	Name=XP_024937170.1;ID=cds-XP_024937170.1;Dbxref=GeneID:107264153%2CGenbank:XP_024937170.1;Parent=rna-XM_025081402.1
NW_014332762.1	Gnomon	CDS	1774446	1774941	.	-	0	Name=XP_024937170.1;ID=cds-XP_024937170.1;Dbxref=GeneID:107264153%2CGenbank:XP_024937170.1;Parent=rna-XM_025081402.1
NW_014332762.1	Gnomon	CDS	161431	161556	.	+	0	Name=XP_015586089.1;ID=cds-XP_015586089.1;Dbxref=GeneID:107263411%2CGenbank:XP_015586089.1;Parent=rna-XM_015730603.2
NW_014332762.1	Gnomon	CDS	165898	166097	.	+	0	Name=XP_015586089.1;ID=cds-XP_015586089.1;Dbxref=GeneID:107263411%2CGenbank:XP_015586089.1;Parent=rna-XM_015730603.2
NW_014332762.1	Gnomon	CDS	166185	166689	.	+	0	Name=XP_015586089.1;ID=cds-XP_015586089.1;Dbxref=GeneID:107263411%2CGenbank:XP_015586089.1;Parent=rna-XM_015730603.2
NW_014332762.1	Gnomon	CDS	167044	167367	.	+	0	Name=XP_015586089.1;ID=cds-XP_015586089.1;Dbxref=GeneID:107263411%2CGenbank:XP_015586089.1;Parent=rna-XM_015730603.2
NW_014332762.1	Gnomon	CDS	1654975	1655071	.	-	0	Name=XP_015609702.1;ID=cds-XP_015609702.1;Dbxref=GeneID:107274737%2CGenbank:XP_015609702.1;Parent=rna-XM_015754216.2
NW_014332762.1	Gnomon	CDS	1654352	1654529	.	-	0	Name=XP_015609702.1;ID=cds-XP_015609702.1;Dbxref=GeneID:107274737%2CGenbank:XP_015609702.1;Parent=rna-XM_015754216.2
NW_014332762.1	Gnomon	CDS	1651648	1651801	.	-	0	Name=XP_015609702.1;ID=cds-XP_015609702.1;Dbxref=GeneID:107274737%2CGenbank:XP_015609702.1;Parent=rna-XM_015754216.2
NW_014332762.1	Gnomon	CDS	1650575	1650761	.	-	0	Name=XP_015609702.1;ID=cds-XP_015609702.1;Dbxref=GeneID:107274737%2CGenbank:XP_015609702.1;Parent=rna-XM_015754216.2
NW_014332762.1	Gnomon	CDS	1649861	1650210	.	-	0	Name=XP_015609702.1;ID=cds-XP_015609702.1;Dbxref=GeneID:107274737%2CGenbank:XP_015609702.1;Parent=rna-XM_015754216.2
NW_014332762.1	Gnomon	CDS	1649568	1649765	.	-	0	Name=XP_015609702.1;ID=cds-XP_015609702.1;Dbxref=GeneID:107274737%2CGenbank:XP_015609702.1;Parent=rna-XM_015754216.2
NW_014332762.1	Gnomon	CDS	1649179	1649474	.	-	0	Name=XP_015609702.1;ID=cds-XP_015609702.1;Dbxref=GeneID:107274737%2CGenbank:XP_015609702.1;Parent=rna-XM_015754216.2
NW_014332762.1	Gnomon	CDS	1648953	1649079	.	-	0	Name=XP_015609702.1;ID=cds-XP_015609702.1;Dbxref=GeneID:107274737%2CGenbank:XP_015609702.1;Parent=rna-XM_015754216.2
NW_014332762.1	Gnomon	CDS	1648715	1648878	.	-	0	Name=XP_015609702.1;ID=cds-XP_015609702.1;Dbxref=GeneID:107274737%2CGenbank:XP_015609702.1;Parent=rna-XM_015754216.2
NW_014332762.1	Gnomon	CDS	1648347	1648641	.	-	0	Name=XP_015609702.1;ID=cds-XP_015609702.1;Dbxref=GeneID:107274737%2CGenbank:XP_015609702.1;Parent=rna-XM_015754216.2
NW_014332762.1	Gnomon	CDS	1648146	1648256	.	-	0	Name=XP_015609702.1;ID=cds-XP_015609702.1;Dbxref=GeneID:107274737%2CGenbank:XP_015609702.1;Parent=rna-XM_015754216.2
NW_014332762.1	Gnomon	CDS	1647941	1648078	.	-	0	Name=XP_015609702.1;ID=cds-XP_015609702.1;Dbxref=GeneID:107274737%2CGenbank:XP_015609702.1;Parent=rna-XM_015754216.2
NW_014332762.1	Gnomon	CDS	1647767	1647835	.	-	0	Name=XP_015609702.1;ID=cds-XP_015609702.1;Dbxref=GeneID:107274737%2CGenbank:XP_015609702.1;Parent=rna-XM_015754216.2
NW_014332762.1	Gnomon	exon	1648347	1648641	.	-	.	ID=exon-XM_015754282.2-10;Dbxref=GeneID:107274737%2CGenbank:XM_015754282.2;Parent=rna-XM_015754282.2
NW_014332762.1	Gnomon	lnc_RNA	400808	402997	.	+	.	Name=XR_003058156.1;ID=rna-XR_003058156.1;Dbxref=GeneID:107262786%2CGenbank:XR_003058156.1;Parent=gene-LOC107262786
NW_014332762.1	Gnomon	exon	1647941	1648078	.	-	.	ID=exon-XM_015754282.2-12;Dbxref=GeneID:107274737%2CGenbank:XM_015754282.2;Parent=rna-XM_015754282.2
NW_014332762.1	Gnomon	gene	1629783	1630889	.	-	.	Name=LOC112493888;ID=gene-LOC112493888;Dbxref=GeneID:112493888
NW_014332762.1	Gnomon	exon	1648146	1648256	.	-	.	ID=exon-XM_015754282.2-11;Dbxref=GeneID:107274737%2CGenbank:XM_015754282.2;Parent=rna-XM_015754282.2
NW_014332762.1	Gnomon	mRNA	313421	316914	.	+	.	Name=XM_025080657.1;ID=rna-XM_025080657.1;Dbxref=GeneID:107264037%2CGenbank:XM_025080657.1;Parent=gene-LOC107264037
NW_014332762.1	Gnomon	exon	1646080	1647835	.	-	.	ID=exon-XM_015754282.2-13;Dbxref=GeneID:107274737%2CGenbank:XM_015754282.2;Parent=rna-XM_015754282.2
NW_014332762.1	Gnomon	gene	1627026	1627762	.	-	.	Name=LOC112493892;ID=gene-LOC112493892;Dbxref=GeneID:112493892
NW_014332762.1	Gnomon	gene	1628119	1629516	.	-	.	Name=LOC112493891;ID=gene-LOC112493891;Dbxref=GeneID:112493891
NW_014332762.1	Gnomon	CDS	1707877	1707903	.	+	0	Name=XP_015609835.1;ID=cds-XP_015609835.1;Dbxref=GeneID:107274810%2CGenbank:XP_015609835.1;Parent=rna-XM_015754349.2
NW_014332762.1	Gnomon	CDS	1708207	1708266	.	+	0	Name=XP_015609835.1;ID=cds-XP_015609835.1;Dbxref=GeneID:107274810%2CGenbank:XP_015609835.1;Parent=rna-XM_015754349.2
NW_014332762.1	Gnomon	CDS	1715342	1715519	.	+	0	Name=XP_015609835.1;ID=cds-XP_015609835.1;Dbxref=GeneID:107274810%2CGenbank:XP_015609835.1;Parent=rna-XM_015754349.2
NW_014332762.1	Gnomon	CDS	1718174	1718373	.	+	0	Name=XP_015609835.1;ID=cds-XP_015609835.1;Dbxref=GeneID:107274810%2CGenbank:XP_015609835.1;Parent=rna-XM_015754349.2
NW_014332762.1	Gnomon	CDS	1718446	1718840	.	+	0	Name=XP_015609835.1;ID=cds-XP_015609835.1;Dbxref=GeneID:107274810%2CGenbank:XP_015609835.1;Parent=rna-XM_015754349.2
NW_014332762.1	Gnomon	CDS	1718934	1719267	.	+	0	Name=XP_015609835.1;ID=cds-XP_015609835.1;Dbxref=GeneID:107274810%2CGenbank:XP_015609835.1;Parent=rna-XM_015754349.2
NW_014332762.1	Gnomon	CDS	1719365	1719583	.	+	0	Name=XP_015609835.1;ID=cds-XP_015609835.1;Dbxref=GeneID:107274810%2CGenbank:XP_015609835.1;Parent=rna-XM_015754349.2
NW_014332762.1	Gnomon	CDS	1719666	1719893	.	+	0	Name=XP_015609835.1;ID=cds-XP_015609835.1;Dbxref=GeneID:107274810%2CGenbank:XP_015609835.1;Parent=rna-XM_015754349.2
NW_014332762.1	Gnomon	CDS	1720065	1720253	.	+	0	Name=XP_015609835.1;ID=cds-XP_015609835.1;Dbxref=GeneID:107274810%2CGenbank:XP_015609835.1;Parent=rna-XM_015754349.2
NW_014332762.1	Gnomon	CDS	426266	426716	.	-	0	Name=XP_015610571.1;ID=cds-XP_015610571.1;Dbxref=GeneID:107275203%2CGenbank:XP_015610571.1;Parent=rna-XM_015755085.2
NW_014332762.1	Gnomon	CDS	425152	426133	.	-	0	Name=XP_015610571.1;ID=cds-XP_015610571.1;Dbxref=GeneID:107275203%2CGenbank:XP_015610571.1;Parent=rna-XM_015755085.2
NW_014332762.1	Gnomon	CDS	424817	424974	.	-	0	Name=XP_015610571.1;ID=cds-XP_015610571.1;Dbxref=GeneID:107275203%2CGenbank:XP_015610571.1;Parent=rna-XM_015755085.2
NW_014332762.1	Gnomon	CDS	424561	424728	.	-	0	Name=XP_015610571.1;ID=cds-XP_015610571.1;Dbxref=GeneID:107275203%2CGenbank:XP_015610571.1;Parent=rna-XM_015755085.2
NW_014332762.1	Gnomon	CDS	424023	424490	.	-	0	Name=XP_015610571.1;ID=cds-XP_015610571.1;Dbxref=GeneID:107275203%2CGenbank:XP_015610571.1;Parent=rna-XM_015755085.2
NW_014332762.1	Gnomon	CDS	423710	423840	.	-	0	Name=XP_015610571.1;ID=cds-XP_015610571.1;Dbxref=GeneID:107275203%2CGenbank:XP_015610571.1;Parent=rna-XM_015755085.2
NW_014332762.1	Gnomon	exon	1266155	1266271	.	-	.	ID=exon-XM_025080184.1-4;Dbxref=GeneID:107263277%2CGenbank:XM_025080184.1;Parent=rna-XM_025080184.1
NW_014332762.1	Gnomon	exon	1266356	1268312	.	-	.	ID=exon-XM_025080184.1-3;Dbxref=GeneID:107263277%2CGenbank:XM_025080184.1;Parent=rna-XM_025080184.1
NW_014332762.1	Gnomon	exon	1268394	1268661	.	-	.	ID=exon-XM_025080184.1-2;Dbxref=GeneID:107263277%2CGenbank:XM_025080184.1;Parent=rna-XM_025080184.1
NW_014332762.1	Gnomon	exon	1268721	1268997	.	-	.	ID=exon-XM_025080184.1-1;Dbxref=GeneID:107263277%2CGenbank:XM_025080184.1;Parent=rna-XM_025080184.1
NW_014332762.1	Gnomon	exon	805638	805713	.	-	.	ID=exon-XM_025081848.1-2;Dbxref=GeneID:107264926%2CGenbank:XM_025081848.1;Parent=rna-XM_025081848.1
NW_014332762.1	Gnomon	mRNA	1688212	1693372	.	-	.	Name=XM_015754311.2;ID=rna-XM_015754311.2;Dbxref=GeneID:107274792%2CGenbank:XM_015754311.2;Parent=gene-LOC107274792
NW_014332762.1	Gnomon	exon	806692	806899	.	-	.	ID=exon-XM_025081848.1-1;Dbxref=GeneID:107264926%2CGenbank:XM_025081848.1;Parent=rna-XM_025081848.1
NW_014332762.1	Gnomon	CDS	323699	326209	.	-	0	Name=XP_024947801.1;ID=cds-XP_024947801.1;Dbxref=GeneID:107265050%2CGenbank:XP_024947801.1;Parent=rna-XM_025092033.1
NW_014332762.1	Gnomon	exon	804496	804844	.	-	.	ID=exon-XM_025081848.1-4;Dbxref=GeneID:107264926%2CGenbank:XM_025081848.1;Parent=rna-XM_025081848.1
NW_014332762.1	Gnomon	exon	804922	805101	.	-	.	ID=exon-XM_025081848.1-3;Dbxref=GeneID:107264926%2CGenbank:XM_025081848.1;Parent=rna-XM_025081848.1
NW_014332762.1	Gnomon	gene	1568230	1569333	.	+	.	Name=LOC112493879;ID=gene-LOC112493879;Dbxref=GeneID:112493879
NW_014332762.1	Gnomon	exon	803592	803988	.	-	.	ID=exon-XM_025081848.1-6;Dbxref=GeneID:107264926%2CGenbank:XM_025081848.1;Parent=rna-XM_025081848.1
NW_014332762.1	Gnomon	exon	804199	804400	.	-	.	ID=exon-XM_025081848.1-5;Dbxref=GeneID:107264926%2CGenbank:XM_025081848.1;Parent=rna-XM_025081848.1
NW_014332762.1	Gnomon	exon	802878	803115	.	-	.	ID=exon-XM_025081848.1-8;Dbxref=GeneID:107264926%2CGenbank:XM_025081848.1;Parent=rna-XM_025081848.1
NW_014332762.1	Gnomon	exon	803205	803516	.	-	.	ID=exon-XM_025081848.1-7;Dbxref=GeneID:107264926%2CGenbank:XM_025081848.1;Parent=rna-XM_025081848.1
NW_014332762.1	Gnomon	exon	802489	802778	.	-	.	ID=exon-XM_025081848.1-9;Dbxref=GeneID:107264926%2CGenbank:XM_025081848.1;Parent=rna-XM_025081848.1
NW_014332762.1	Gnomon	exon	101960	102230	.	-	.	ID=exon-XM_025080315.1-31;Dbxref=GeneID:107263341%2CGenbank:XM_025080315.1;Parent=rna-XM_025080315.1
NW_014332762.1	Gnomon	exon	912181	912320	.	+	.	ID=exon-XM_015729471.2-13;Dbxref=GeneID:107262825%2CGenbank:XM_015729471.2;Parent=rna-XM_015729471.2
NW_014332762.1	Gnomon	exon	102330	102575	.	-	.	ID=exon-XM_025080315.1-30;Dbxref=GeneID:107263341%2CGenbank:XM_025080315.1;Parent=rna-XM_025080315.1
NW_014332762.1	Gnomon	exon	912409	912500	.	+	.	ID=exon-XM_015729471.2-14;Dbxref=GeneID:107262825%2CGenbank:XM_015729471.2;Parent=rna-XM_015729471.2
NW_014332762.1	Gnomon	exon	99442	100230	.	-	.	ID=exon-XM_025080315.1-33;Dbxref=GeneID:107263341%2CGenbank:XM_025080315.1;Parent=rna-XM_025080315.1
NW_014332762.1	Gnomon	exon	911023	911076	.	+	.	ID=exon-XM_015729471.2-11;Dbxref=GeneID:107262825%2CGenbank:XM_015729471.2;Parent=rna-XM_015729471.2
NW_014332762.1	Gnomon	exon	100304	100608	.	-	.	ID=exon-XM_025080315.1-32;Dbxref=GeneID:107263341%2CGenbank:XM_025080315.1;Parent=rna-XM_025080315.1
NW_014332762.1	Gnomon	exon	911774	912102	.	+	.	ID=exon-XM_015729471.2-12;Dbxref=GeneID:107262825%2CGenbank:XM_015729471.2;Parent=rna-XM_015729471.2
NW_014332762.1	Gnomon	exon	910709	910816	.	+	.	ID=exon-XM_015729471.2-10;Dbxref=GeneID:107262825%2CGenbank:XM_015729471.2;Parent=rna-XM_015729471.2
NW_014332762.1	Gnomon	exon	859817	860605	.	-	.	ID=exon-XM_015729534.2-4;Dbxref=GeneID:107262878%2CGenbank:XM_015729534.2;Parent=rna-XM_015729534.2
NW_014332762.1	Gnomon	exon	121598	121689	.	-	.	ID=exon-XM_025080324.1-9;Dbxref=GeneID:107263341%2CGenbank:XM_025080324.1;Parent=rna-XM_025080324.1
NW_014332762.1	Gnomon	exon	864335	864781	.	-	.	ID=exon-XM_015729534.2-1;Dbxref=GeneID:107262878%2CGenbank:XM_015729534.2;Parent=rna-XM_015729534.2
NW_014332762.1	Gnomon	exon	863529	863619	.	-	.	ID=exon-XM_015729534.2-2;Dbxref=GeneID:107262878%2CGenbank:XM_015729534.2;Parent=rna-XM_015729534.2
NW_014332762.1	Gnomon	exon	860707	862401	.	-	.	ID=exon-XM_015729534.2-3;Dbxref=GeneID:107262878%2CGenbank:XM_015729534.2;Parent=rna-XM_015729534.2
NW_014332762.1	Gnomon	exon	111253	111603	.	-	.	ID=exon-XM_025080315.1-20;Dbxref=GeneID:107263341%2CGenbank:XM_025080315.1;Parent=rna-XM_025080315.1
NW_014332762.1	Gnomon	exon	109670	109804	.	-	.	ID=exon-XM_025080315.1-22;Dbxref=GeneID:107263341%2CGenbank:XM_025080315.1;Parent=rna-XM_025080315.1
NW_014332762.1	Gnomon	exon	110765	110999	.	-	.	ID=exon-XM_025080315.1-21;Dbxref=GeneID:107263341%2CGenbank:XM_025080315.1;Parent=rna-XM_025080315.1
NW_014332762.1	Gnomon	exon	102974	103096	.	-	.	ID=exon-XM_025080315.1-28;Dbxref=GeneID:107263341%2CGenbank:XM_025080315.1;Parent=rna-XM_025080315.1
NW_014332762.1	Gnomon	exon	106115	106237	.	-	.	ID=exon-XM_025080315.1-27;Dbxref=GeneID:107263341%2CGenbank:XM_025080315.1;Parent=rna-XM_025080315.1
NW_014332762.1	Gnomon	exon	102648	102842	.	-	.	ID=exon-XM_025080315.1-29;Dbxref=GeneID:107263341%2CGenbank:XM_025080315.1;Parent=rna-XM_025080315.1
NW_014332762.1	Gnomon	exon	109140	109264	.	-	.	ID=exon-XM_025080315.1-24;Dbxref=GeneID:107263341%2CGenbank:XM_025080315.1;Parent=rna-XM_025080315.1
NW_014332762.1	Gnomon	exon	109369	109501	.	-	.	ID=exon-XM_025080315.1-23;Dbxref=GeneID:107263341%2CGenbank:XM_025080315.1;Parent=rna-XM_025080315.1
NW_014332762.1	Gnomon	exon	108524	108697	.	-	.	ID=exon-XM_025080315.1-26;Dbxref=GeneID:107263341%2CGenbank:XM_025080315.1;Parent=rna-XM_025080315.1
NW_014332762.1	Gnomon	exon	108815	109077	.	-	.	ID=exon-XM_025080315.1-25;Dbxref=GeneID:107263341%2CGenbank:XM_025080315.1;Parent=rna-XM_025080315.1
NW_014332762.1	Gnomon	exon	1646080	1647835	.	-	.	ID=exon-XM_025081089.1-14;Dbxref=GeneID:107274737%2CGenbank:XM_025081089.1;Parent=rna-XM_025081089.1
NW_014332762.1	Gnomon	exon	1647941	1648078	.	-	.	ID=exon-XM_025081089.1-13;Dbxref=GeneID:107274737%2CGenbank:XM_025081089.1;Parent=rna-XM_025081089.1
NW_014332762.1	Gnomon	CDS	130053	130199	.	-	0	Name=XP_015585985.1;ID=cds-XP_015585985.1;Dbxref=GeneID:107263341%2CGenbank:XP_015585985.1;Parent=rna-XM_015730499.2
NW_014332762.1	Gnomon	CDS	127737	127769	.	-	0	Name=XP_015585985.1;ID=cds-XP_015585985.1;Dbxref=GeneID:107263341%2CGenbank:XP_015585985.1;Parent=rna-XM_015730499.2
NW_014332762.1	Gnomon	CDS	126057	126212	.	-	0	Name=XP_015585985.1;ID=cds-XP_015585985.1;Dbxref=GeneID:107263341%2CGenbank:XP_015585985.1;Parent=rna-XM_015730499.2
NW_014332762.1	Gnomon	CDS	125716	125921	.	-	0	Name=XP_015585985.1;ID=cds-XP_015585985.1;Dbxref=GeneID:107263341%2CGenbank:XP_015585985.1;Parent=rna-XM_015730499.2
NW_014332762.1	Gnomon	CDS	123520	123648	.	-	0	Name=XP_015585985.1;ID=cds-XP_015585985.1;Dbxref=GeneID:107263341%2CGenbank:XP_015585985.1;Parent=rna-XM_015730499.2
NW_014332762.1	Gnomon	CDS	121598	121689	.	-	0	Name=XP_015585985.1;ID=cds-XP_015585985.1;Dbxref=GeneID:107263341%2CGenbank:XP_015585985.1;Parent=rna-XM_015730499.2
NW_014332762.1	Gnomon	CDS	120762	120974	.	-	0	Name=XP_015585985.1;ID=cds-XP_015585985.1;Dbxref=GeneID:107263341%2CGenbank:XP_015585985.1;Parent=rna-XM_015730499.2
NW_014332762.1	Gnomon	CDS	120615	120675	.	-	0	Name=XP_015585985.1;ID=cds-XP_015585985.1;Dbxref=GeneID:107263341%2CGenbank:XP_015585985.1;Parent=rna-XM_015730499.2
NW_014332762.1	Gnomon	CDS	120243	120552	.	-	0	Name=XP_015585985.1;ID=cds-XP_015585985.1;Dbxref=GeneID:107263341%2CGenbank:XP_015585985.1;Parent=rna-XM_015730499.2
NW_014332762.1	Gnomon	CDS	119928	120134	.	-	0	Name=XP_015585985.1;ID=cds-XP_015585985.1;Dbxref=GeneID:107263341%2CGenbank:XP_015585985.1;Parent=rna-XM_015730499.2
NW_014332762.1	Gnomon	CDS	117135	117566	.	-	0	Name=XP_015585985.1;ID=cds-XP_015585985.1;Dbxref=GeneID:107263341%2CGenbank:XP_015585985.1;Parent=rna-XM_015730499.2
NW_014332762.1	Gnomon	CDS	116732	116825	.	-	0	Name=XP_015585985.1;ID=cds-XP_015585985.1;Dbxref=GeneID:107263341%2CGenbank:XP_015585985.1;Parent=rna-XM_015730499.2
NW_014332762.1	Gnomon	CDS	116283	116351	.	-	0	Name=XP_015585985.1;ID=cds-XP_015585985.1;Dbxref=GeneID:107263341%2CGenbank:XP_015585985.1;Parent=rna-XM_015730499.2
NW_014332762.1	Gnomon	CDS	112202	112452	.	-	0	Name=XP_015585985.1;ID=cds-XP_015585985.1;Dbxref=GeneID:107263341%2CGenbank:XP_015585985.1;Parent=rna-XM_015730499.2
NW_014332762.1	Gnomon	CDS	111937	112110	.	-	0	Name=XP_015585985.1;ID=cds-XP_015585985.1;Dbxref=GeneID:107263341%2CGenbank:XP_015585985.1;Parent=rna-XM_015730499.2
NW_014332762.1	Gnomon	CDS	111253	111603	.	-	0	Name=XP_015585985.1;ID=cds-XP_015585985.1;Dbxref=GeneID:107263341%2CGenbank:XP_015585985.1;Parent=rna-XM_015730499.2
NW_014332762.1	Gnomon	CDS	110765	110999	.	-	0	Name=XP_015585985.1;ID=cds-XP_015585985.1;Dbxref=GeneID:107263341%2CGenbank:XP_015585985.1;Parent=rna-XM_015730499.2
NW_014332762.1	Gnomon	CDS	109670	109804	.	-	0	Name=XP_015585985.1;ID=cds-XP_015585985.1;Dbxref=GeneID:107263341%2CGenbank:XP_015585985.1;Parent=rna-XM_015730499.2
NW_014332762.1	Gnomon	CDS	109369	109501	.	-	0	Name=XP_015585985.1;ID=cds-XP_015585985.1;Dbxref=GeneID:107263341%2CGenbank:XP_015585985.1;Parent=rna-XM_015730499.2
NW_014332762.1	Gnomon	CDS	109140	109264	.	-	0	Name=XP_015585985.1;ID=cds-XP_015585985.1;Dbxref=GeneID:107263341%2CGenbank:XP_015585985.1;Parent=rna-XM_015730499.2
NW_014332762.1	Gnomon	CDS	108815	109077	.	-	0	Name=XP_015585985.1;ID=cds-XP_015585985.1;Dbxref=GeneID:107263341%2CGenbank:XP_015585985.1;Parent=rna-XM_015730499.2
NW_014332762.1	Gnomon	CDS	108524	108697	.	-	0	Name=XP_015585985.1;ID=cds-XP_015585985.1;Dbxref=GeneID:107263341%2CGenbank:XP_015585985.1;Parent=rna-XM_015730499.2
NW_014332762.1	Gnomon	CDS	106115	106237	.	-	0	Name=XP_015585985.1;ID=cds-XP_015585985.1;Dbxref=GeneID:107263341%2CGenbank:XP_015585985.1;Parent=rna-XM_015730499.2
NW_014332762.1	Gnomon	CDS	102974	103096	.	-	0	Name=XP_015585985.1;ID=cds-XP_015585985.1;Dbxref=GeneID:107263341%2CGenbank:XP_015585985.1;Parent=rna-XM_015730499.2
NW_014332762.1	Gnomon	CDS	102648	102842	.	-	0	Name=XP_015585985.1;ID=cds-XP_015585985.1;Dbxref=GeneID:107263341%2CGenbank:XP_015585985.1;Parent=rna-XM_015730499.2
NW_014332762.1	Gnomon	CDS	102330	102575	.	-	0	Name=XP_015585985.1;ID=cds-XP_015585985.1;Dbxref=GeneID:107263341%2CGenbank:XP_015585985.1;Parent=rna-XM_015730499.2
NW_014332762.1	Gnomon	CDS	101960	102230	.	-	0	Name=XP_015585985.1;ID=cds-XP_015585985.1;Dbxref=GeneID:107263341%2CGenbank:XP_015585985.1;Parent=rna-XM_015730499.2
NW_014332762.1	Gnomon	CDS	100304	100608	.	-	0	Name=XP_015585985.1;ID=cds-XP_015585985.1;Dbxref=GeneID:107263341%2CGenbank:XP_015585985.1;Parent=rna-XM_015730499.2
NW_014332762.1	Gnomon	CDS	99442	100230	.	-	0	Name=XP_015585985.1;ID=cds-XP_015585985.1;Dbxref=GeneID:107263341%2CGenbank:XP_015585985.1;Parent=rna-XM_015730499.2
NW_014332762.1	Gnomon	exon	120615	120675	.	-	.	ID=exon-XM_025080315.1-11;Dbxref=GeneID:107263341%2CGenbank:XM_025080315.1;Parent=rna-XM_025080315.1
NW_014332762.1	Gnomon	exon	120762	120974	.	-	.	ID=exon-XM_025080315.1-10;Dbxref=GeneID:107263341%2CGenbank:XM_025080315.1;Parent=rna-XM_025080315.1
NW_014332762.1	Gnomon	exon	116283	116351	.	-	.	ID=exon-XM_025080315.1-17;Dbxref=GeneID:107263341%2CGenbank:XM_025080315.1;Parent=rna-XM_025080315.1
NW_014332762.1	Gnomon	exon	116732	116825	.	-	.	ID=exon-XM_025080315.1-16;Dbxref=GeneID:107263341%2CGenbank:XM_025080315.1;Parent=rna-XM_025080315.1
NW_014332762.1	Gnomon	exon	111937	112110	.	-	.	ID=exon-XM_025080315.1-19;Dbxref=GeneID:107263341%2CGenbank:XM_025080315.1;Parent=rna-XM_025080315.1
NW_014332762.1	Gnomon	CDS	1881610	1881826	.	-	0	Name=XP_024937197.1;ID=cds-XP_024937197.1;Dbxref=GeneID:107263152%2CGenbank:XP_024937197.1;Parent=rna-XM_025081429.1
NW_014332762.1	Gnomon	CDS	1880754	1881526	.	-	0	Name=XP_024937197.1;ID=cds-XP_024937197.1;Dbxref=GeneID:107263152%2CGenbank:XP_024937197.1;Parent=rna-XM_025081429.1
NW_014332762.1	Gnomon	exon	112202	112476	.	-	.	ID=exon-XM_025080315.1-18;Dbxref=GeneID:107263341%2CGenbank:XM_025080315.1;Parent=rna-XM_025080315.1
NW_014332762.1	Gnomon	exon	119850	120134	.	-	.	ID=exon-XM_025080315.1-13;Dbxref=GeneID:107263341%2CGenbank:XM_025080315.1;Parent=rna-XM_025080315.1
NW_014332762.1	Gnomon	exon	120243	120552	.	-	.	ID=exon-XM_025080315.1-12;Dbxref=GeneID:107263341%2CGenbank:XM_025080315.1;Parent=rna-XM_025080315.1
NW_014332762.1	Gnomon	exon	117135	117566	.	-	.	ID=exon-XM_025080315.1-15;Dbxref=GeneID:107263341%2CGenbank:XM_025080315.1;Parent=rna-XM_025080315.1
NW_014332762.1	Gnomon	exon	118096	118200	.	-	.	ID=exon-XM_025080315.1-14;Dbxref=GeneID:107263341%2CGenbank:XM_025080315.1;Parent=rna-XM_025080315.1
NW_014332762.1	Gnomon	CDS	206582	206722	.	-	0	Name=XP_015586793.1;ID=cds-XP_015586793.1;Dbxref=GeneID:107263665%2CGenbank:XP_015586793.1;Parent=rna-XM_015731307.1
NW_014332762.1	Gnomon	CDS	203426	203559	.	-	0	Name=XP_015586793.1;ID=cds-XP_015586793.1;Dbxref=GeneID:107263665%2CGenbank:XP_015586793.1;Parent=rna-XM_015731307.1
NW_014332762.1	Gnomon	CDS	200767	200884	.	-	0	Name=XP_015586793.1;ID=cds-XP_015586793.1;Dbxref=GeneID:107263665%2CGenbank:XP_015586793.1;Parent=rna-XM_015731307.1
NW_014332762.1	Gnomon	CDS	197570	197640	.	-	0	Name=XP_015586793.1;ID=cds-XP_015586793.1;Dbxref=GeneID:107263665%2CGenbank:XP_015586793.1;Parent=rna-XM_015731307.1
NW_014332762.1	Gnomon	CDS	197028	197103	.	-	0	Name=XP_015586793.1;ID=cds-XP_015586793.1;Dbxref=GeneID:107263665%2CGenbank:XP_015586793.1;Parent=rna-XM_015731307.1
NW_014332762.1	Gnomon	CDS	196352	196414	.	-	0	Name=XP_015586793.1;ID=cds-XP_015586793.1;Dbxref=GeneID:107263665%2CGenbank:XP_015586793.1;Parent=rna-XM_015731307.1
NW_014332762.1	Gnomon	CDS	195654	195723	.	-	0	Name=XP_015586793.1;ID=cds-XP_015586793.1;Dbxref=GeneID:107263665%2CGenbank:XP_015586793.1;Parent=rna-XM_015731307.1
NW_014332762.1	Gnomon	CDS	194989	195071	.	-	0	Name=XP_015586793.1;ID=cds-XP_015586793.1;Dbxref=GeneID:107263665%2CGenbank:XP_015586793.1;Parent=rna-XM_015731307.1
NW_014332762.1	Gnomon	exon	378382	378621	.	+	.	ID=exon-XM_015754961.2-10;Dbxref=GeneID:107275123%2CGenbank:XM_015754961.2;Parent=rna-XM_015754961.2
NW_014332762.1	Gnomon	exon	378706	378831	.	+	.	ID=exon-XM_015754961.2-11;Dbxref=GeneID:107275123%2CGenbank:XM_015754961.2;Parent=rna-XM_015754961.2
NW_014332762.1	Gnomon	exon	379018	379854	.	+	.	ID=exon-XM_015754961.2-12;Dbxref=GeneID:107275123%2CGenbank:XM_015754961.2;Parent=rna-XM_015754961.2
NW_014332762.1	Gnomon	exon	125716	125921	.	-	.	ID=exon-XM_025080324.1-7;Dbxref=GeneID:107263341%2CGenbank:XM_025080324.1;Parent=rna-XM_025080324.1
NW_014332762.1	Gnomon	exon	123520	123648	.	-	.	ID=exon-XM_025080324.1-8;Dbxref=GeneID:107263341%2CGenbank:XM_025080324.1;Parent=rna-XM_025080324.1
NW_014332762.1	Gnomon	exon	127737	127769	.	-	.	ID=exon-XM_025080324.1-5;Dbxref=GeneID:107263341%2CGenbank:XM_025080324.1;Parent=rna-XM_025080324.1
NW_014332762.1	Gnomon	exon	126057	126212	.	-	.	ID=exon-XM_025080324.1-6;Dbxref=GeneID:107263341%2CGenbank:XM_025080324.1;Parent=rna-XM_025080324.1
NW_014332762.1	Gnomon	exon	130417	131135	.	-	.	ID=exon-XM_025080324.1-3;Dbxref=GeneID:107263341%2CGenbank:XM_025080324.1;Parent=rna-XM_025080324.1
NW_014332762.1	Gnomon	exon	130053	130230	.	-	.	ID=exon-XM_025080324.1-4;Dbxref=GeneID:107263341%2CGenbank:XM_025080324.1;Parent=rna-XM_025080324.1
NW_014332762.1	Gnomon	exon	147331	149416	.	-	.	ID=exon-XM_025080324.1-1;Dbxref=GeneID:107263341%2CGenbank:XM_025080324.1;Parent=rna-XM_025080324.1
NW_014332762.1	Gnomon	exon	133021	133095	.	-	.	ID=exon-XM_025080324.1-2;Dbxref=GeneID:107263341%2CGenbank:XM_025080324.1;Parent=rna-XM_025080324.1
NW_014332762.1	Gnomon	mRNA	790078	806899	.	-	.	Name=XM_025081852.1;ID=rna-XM_025081852.1;Dbxref=GeneID:107264926%2CGenbank:XM_025081852.1;Parent=gene-LOC107264926
NW_014332762.1	Gnomon	exon	1597736	1597851	.	-	.	ID=exon-XM_015732663.2-2;Dbxref=GeneID:107264428%2CGenbank:XM_015732663.2;Parent=rna-XM_015732663.2
NW_014332762.1	Gnomon	exon	1612223	1612342	.	-	.	ID=exon-XM_015732663.2-1;Dbxref=GeneID:107264428%2CGenbank:XM_015732663.2;Parent=rna-XM_015732663.2
NW_014332762.1	Gnomon	exon	904635	904732	.	+	.	ID=exon-XM_015729446.2-3;Dbxref=GeneID:107262825%2CGenbank:XM_015729446.2;Parent=rna-XM_015729446.2
NW_014332762.1	Gnomon	exon	872580	872636	.	+	.	ID=exon-XM_015729446.2-2;Dbxref=GeneID:107262825%2CGenbank:XM_015729446.2;Parent=rna-XM_015729446.2
NW_014332762.1	Gnomon	exon	866109	866680	.	+	.	ID=exon-XM_015729446.2-1;Dbxref=GeneID:107262825%2CGenbank:XM_015729446.2;Parent=rna-XM_015729446.2
NW_014332762.1	Gnomon	exon	1594786	1596018	.	-	.	ID=exon-XM_015732663.2-4;Dbxref=GeneID:107264428%2CGenbank:XM_015732663.2;Parent=rna-XM_015732663.2
NW_014332762.1	Gnomon	exon	1596105	1596209	.	-	.	ID=exon-XM_015732663.2-3;Dbxref=GeneID:107264428%2CGenbank:XM_015732663.2;Parent=rna-XM_015732663.2
NW_014332762.1	Gnomon	exon	908028	908215	.	+	.	ID=exon-XM_015729446.2-7;Dbxref=GeneID:107262825%2CGenbank:XM_015729446.2;Parent=rna-XM_015729446.2
NW_014332762.1	Gnomon	exon	907681	907916	.	+	.	ID=exon-XM_015729446.2-6;Dbxref=GeneID:107262825%2CGenbank:XM_015729446.2;Parent=rna-XM_015729446.2
NW_014332762.1	Gnomon	exon	907405	907590	.	+	.	ID=exon-XM_015729446.2-5;Dbxref=GeneID:107262825%2CGenbank:XM_015729446.2;Parent=rna-XM_015729446.2
NW_014332762.1	Gnomon	exon	907040	907309	.	+	.	ID=exon-XM_015729446.2-4;Dbxref=GeneID:107262825%2CGenbank:XM_015729446.2;Parent=rna-XM_015729446.2
NW_014332762.1	Gnomon	CDS	1797322	1801744	.	-	0	Name=XP_015587537.1;ID=cds-XP_015587537.1;Dbxref=GeneID:107264124%2CGenbank:XP_015587537.1;Parent=rna-XM_015732051.2
NW_014332762.1	Gnomon	CDS	1797123	1797217	.	-	0	Name=XP_015587537.1;ID=cds-XP_015587537.1;Dbxref=GeneID:107264124%2CGenbank:XP_015587537.1;Parent=rna-XM_015732051.2
NW_014332762.1	Gnomon	CDS	1791459	1793366	.	-	0	Name=XP_015587537.1;ID=cds-XP_015587537.1;Dbxref=GeneID:107264124%2CGenbank:XP_015587537.1;Parent=rna-XM_015732051.2
NW_014332762.1	Gnomon	exon	909195	910633	.	+	.	ID=exon-XM_015729446.2-9;Dbxref=GeneID:107262825%2CGenbank:XM_015729446.2;Parent=rna-XM_015729446.2
NW_014332762.1	Gnomon	exon	908304	908465	.	+	.	ID=exon-XM_015729446.2-8;Dbxref=GeneID:107262825%2CGenbank:XM_015729446.2;Parent=rna-XM_015729446.2
NW_014332762.1	Gnomon	CDS	89963	90316	.	-	0	Name=XP_015586183.1;ID=cds-XP_015586183.1;Dbxref=GeneID:107263464%2CGenbank:XP_015586183.1;Parent=rna-XM_015730697.2
NW_014332762.1	Gnomon	exon	296711	296848	.	-	.	ID=exon-XM_025080682.1-1;Dbxref=GeneID:107264075%2CGenbank:XM_025080682.1;Parent=rna-XM_025080682.1
NW_014332762.1	Gnomon	exon	289606	289790	.	-	.	ID=exon-XM_025080682.1-4;Dbxref=GeneID:107264075%2CGenbank:XM_025080682.1;Parent=rna-XM_025080682.1
NW_014332762.1	Gnomon	exon	286032	288348	.	-	.	ID=exon-XM_025080682.1-5;Dbxref=GeneID:107264075%2CGenbank:XM_025080682.1;Parent=rna-XM_025080682.1
NW_014332762.1	Gnomon	exon	293203	294085	.	-	.	ID=exon-XM_025080682.1-2;Dbxref=GeneID:107264075%2CGenbank:XM_025080682.1;Parent=rna-XM_025080682.1
NW_014332762.1	Gnomon	exon	290012	290123	.	-	.	ID=exon-XM_025080682.1-3;Dbxref=GeneID:107264075%2CGenbank:XM_025080682.1;Parent=rna-XM_025080682.1
NW_014332762.1	Gnomon	exon	123520	123648	.	-	.	ID=exon-XM_025080283.1-9;Dbxref=GeneID:107263341%2CGenbank:XM_025080283.1;Parent=rna-XM_025080283.1
NW_014332762.1	Gnomon	exon	125716	125921	.	-	.	ID=exon-XM_025080283.1-8;Dbxref=GeneID:107263341%2CGenbank:XM_025080283.1;Parent=rna-XM_025080283.1
NW_014332762.1	Gnomon	exon	126057	126212	.	-	.	ID=exon-XM_025080283.1-7;Dbxref=GeneID:107263341%2CGenbank:XM_025080283.1;Parent=rna-XM_025080283.1
NW_014332762.1	Gnomon	exon	127737	127769	.	-	.	ID=exon-XM_025080283.1-6;Dbxref=GeneID:107263341%2CGenbank:XM_025080283.1;Parent=rna-XM_025080283.1
NW_014332762.1	Gnomon	exon	130053	130230	.	-	.	ID=exon-XM_025080283.1-5;Dbxref=GeneID:107263341%2CGenbank:XM_025080283.1;Parent=rna-XM_025080283.1
NW_014332762.1	Gnomon	exon	130417	131135	.	-	.	ID=exon-XM_025080283.1-4;Dbxref=GeneID:107263341%2CGenbank:XM_025080283.1;Parent=rna-XM_025080283.1
NW_014332762.1	Gnomon	exon	133021	133095	.	-	.	ID=exon-XM_025080283.1-3;Dbxref=GeneID:107263341%2CGenbank:XM_025080283.1;Parent=rna-XM_025080283.1
NW_014332762.1	Gnomon	exon	147331	147764	.	-	.	ID=exon-XM_025080283.1-2;Dbxref=GeneID:107263341%2CGenbank:XM_025080283.1;Parent=rna-XM_025080283.1
NW_014332762.1	Gnomon	mRNA	1929023	1935531	.	+	.	Name=XM_025081149.1;ID=rna-XM_025081149.1;Dbxref=GeneID:107274705%2CGenbank:XM_025081149.1;Parent=gene-LOC107274705
NW_014332762.1	Gnomon	exon	147912	149416	.	-	.	ID=exon-XM_025080283.1-1;Dbxref=GeneID:107263341%2CGenbank:XM_025080283.1;Parent=rna-XM_025080283.1
NW_014332762.1	Gnomon	exon	1648715	1648878	.	-	.	ID=exon-XM_025081089.1-10;Dbxref=GeneID:107274737%2CGenbank:XM_025081089.1;Parent=rna-XM_025081089.1
NW_014332762.1	Gnomon	exon	1648146	1648256	.	-	.	ID=exon-XM_025081089.1-12;Dbxref=GeneID:107274737%2CGenbank:XM_025081089.1;Parent=rna-XM_025081089.1
NW_014332762.1	Gnomon	exon	1648347	1648641	.	-	.	ID=exon-XM_025081089.1-11;Dbxref=GeneID:107274737%2CGenbank:XM_025081089.1;Parent=rna-XM_025081089.1
NW_014332762.1	Gnomon	CDS	903142	903358	.	+	0	Name=XP_015584917.1;ID=cds-XP_015584917.1;Dbxref=GeneID:107262825%2CGenbank:XP_015584917.1;Parent=rna-XM_015729431.2
NW_014332762.1	Gnomon	CDS	904635	904732	.	+	0	Name=XP_015584917.1;ID=cds-XP_015584917.1;Dbxref=GeneID:107262825%2CGenbank:XP_015584917.1;Parent=rna-XM_015729431.2
NW_014332762.1	Gnomon	CDS	907040	907309	.	+	0	Name=XP_015584917.1;ID=cds-XP_015584917.1;Dbxref=GeneID:107262825%2CGenbank:XP_015584917.1;Parent=rna-XM_015729431.2
NW_014332762.1	Gnomon	CDS	907405	907590	.	+	0	Name=XP_015584917.1;ID=cds-XP_015584917.1;Dbxref=GeneID:107262825%2CGenbank:XP_015584917.1;Parent=rna-XM_015729431.2
NW_014332762.1	Gnomon	CDS	907681	907916	.	+	0	Name=XP_015584917.1;ID=cds-XP_015584917.1;Dbxref=GeneID:107262825%2CGenbank:XP_015584917.1;Parent=rna-XM_015729431.2
NW_014332762.1	Gnomon	CDS	908028	908215	.	+	0	Name=XP_015584917.1;ID=cds-XP_015584917.1;Dbxref=GeneID:107262825%2CGenbank:XP_015584917.1;Parent=rna-XM_015729431.2
NW_014332762.1	Gnomon	CDS	908304	908465	.	+	0	Name=XP_015584917.1;ID=cds-XP_015584917.1;Dbxref=GeneID:107262825%2CGenbank:XP_015584917.1;Parent=rna-XM_015729431.2
NW_014332762.1	Gnomon	CDS	909195	910633	.	+	0	Name=XP_015584917.1;ID=cds-XP_015584917.1;Dbxref=GeneID:107262825%2CGenbank:XP_015584917.1;Parent=rna-XM_015729431.2
NW_014332762.1	Gnomon	CDS	910709	910816	.	+	0	Name=XP_015584917.1;ID=cds-XP_015584917.1;Dbxref=GeneID:107262825%2CGenbank:XP_015584917.1;Parent=rna-XM_015729431.2
NW_014332762.1	Gnomon	CDS	911029	911049	.	+	0	Name=XP_015584917.1;ID=cds-XP_015584917.1;Dbxref=GeneID:107262825%2CGenbank:XP_015584917.1;Parent=rna-XM_015729431.2
NW_014332762.1	Gnomon	CDS	911774	912102	.	+	0	Name=XP_015584917.1;ID=cds-XP_015584917.1;Dbxref=GeneID:107262825%2CGenbank:XP_015584917.1;Parent=rna-XM_015729431.2
NW_014332762.1	Gnomon	CDS	912181	912320	.	+	0	Name=XP_015584917.1;ID=cds-XP_015584917.1;Dbxref=GeneID:107262825%2CGenbank:XP_015584917.1;Parent=rna-XM_015729431.2
NW_014332762.1	Gnomon	CDS	912409	912500	.	+	0	Name=XP_015584917.1;ID=cds-XP_015584917.1;Dbxref=GeneID:107262825%2CGenbank:XP_015584917.1;Parent=rna-XM_015729431.2
NW_014332762.1	Gnomon	mRNA	1215181	1257021	.	+	.	Name=XM_025080154.1;ID=rna-XM_025080154.1;Dbxref=GeneID:107263230%2CGenbank:XM_025080154.1;Parent=gene-LOC107263230
NW_014332762.1	Gnomon	exon	1364886	1366250	.	+	.	ID=exon-XM_025082341.1-1;Dbxref=GeneID:112493602%2CGenbank:XM_025082341.1;Parent=rna-XM_025082341.1
NW_014332762.1	Gnomon	exon	1370307	1374029	.	+	.	ID=exon-XM_025082341.1-2;Dbxref=GeneID:112493602%2CGenbank:XM_025082341.1;Parent=rna-XM_025082341.1
NW_014332762.1	Gnomon	exon	1411214	1411885	.	+	.	ID=exon-XM_025082341.1-3;Dbxref=GeneID:112493602%2CGenbank:XM_025082341.1;Parent=rna-XM_025082341.1
NW_014332762.1	Gnomon	exon	1436735	1436925	.	+	.	ID=exon-XM_025082341.1-4;Dbxref=GeneID:112493602%2CGenbank:XM_025082341.1;Parent=rna-XM_025082341.1
NW_014332762.1	Gnomon	exon	1437784	1437973	.	+	.	ID=exon-XM_025082341.1-5;Dbxref=GeneID:112493602%2CGenbank:XM_025082341.1;Parent=rna-XM_025082341.1
NW_014332762.1	Gnomon	exon	1441194	1442716	.	+	.	ID=exon-XM_025082341.1-6;Dbxref=GeneID:112493602%2CGenbank:XM_025082341.1;Parent=rna-XM_025082341.1
NW_014332762.1	Gnomon	exon	1451660	1451829	.	+	.	ID=exon-XM_025082341.1-7;Dbxref=GeneID:112493602%2CGenbank:XM_025082341.1;Parent=rna-XM_025082341.1
NW_014332762.1	Gnomon	mRNA	241319	255448	.	-	.	Name=XM_015733369.1;ID=rna-XM_015733369.1;Dbxref=GeneID:107264759%2CGenbank:XM_015733369.1;Parent=gene-LOC107264759
NW_014332762.1	Gnomon	CDS	229898	230062	.	-	0	Name=XP_015586829.1;ID=cds-XP_015586829.1;Dbxref=GeneID:107263780%2CGenbank:XP_015586829.1;Parent=rna-XM_015731343.2
NW_014332762.1	Gnomon	CDS	227829	228088	.	-	0	Name=XP_015586829.1;ID=cds-XP_015586829.1;Dbxref=GeneID:107263780%2CGenbank:XP_015586829.1;Parent=rna-XM_015731343.2
NW_014332762.1	Gnomon	CDS	227644	227743	.	-	0	Name=XP_015586829.1;ID=cds-XP_015586829.1;Dbxref=GeneID:107263780%2CGenbank:XP_015586829.1;Parent=rna-XM_015731343.2
NW_014332762.1	Gnomon	exon	2338727	2339038	.	-	.	ID=exon-XM_015731427.2-10;Dbxref=GeneID:107263812%2CGenbank:XM_015731427.2;Parent=rna-XM_015731427.2
NW_014332762.1	Gnomon	mRNA	1871943	1873770	.	+	.	Name=XM_015730095.2;ID=rna-XM_015730095.2;Dbxref=GeneID:107263168%2CGenbank:XM_015730095.2;Parent=gene-LOC107263168
NW_014332762.1	Gnomon	mRNA	1581838	1586455	.	-	.	Name=XM_015732515.2;ID=rna-XM_015732515.2;Dbxref=GeneID:107264345%2CGenbank:XM_015732515.2;Parent=gene-LOC107264345
NW_014332762.1	Gnomon	exon	1649568	1649765	.	-	.	ID=exon-XM_015754208.2-7;Dbxref=GeneID:107274737%2CGenbank:XM_015754208.2;Parent=rna-XM_015754208.2
NW_014332762.1	Gnomon	exon	1649861	1650210	.	-	.	ID=exon-XM_015754208.2-6;Dbxref=GeneID:107274737%2CGenbank:XM_015754208.2;Parent=rna-XM_015754208.2
NW_014332762.1	Gnomon	exon	1650575	1650761	.	-	.	ID=exon-XM_015754208.2-5;Dbxref=GeneID:107274737%2CGenbank:XM_015754208.2;Parent=rna-XM_015754208.2
NW_014332762.1	Gnomon	CDS	1819908	1820096	.	-	0	Name=XP_015585625.1;ID=cds-XP_015585625.1;Dbxref=GeneID:107263197%2CGenbank:XP_015585625.1;Parent=rna-XM_015730139.2
NW_014332762.1	Gnomon	CDS	1819555	1819687	.	-	0	Name=XP_015585625.1;ID=cds-XP_015585625.1;Dbxref=GeneID:107263197%2CGenbank:XP_015585625.1;Parent=rna-XM_015730139.2
NW_014332762.1	Gnomon	CDS	1819400	1819470	.	-	0	Name=XP_015585625.1;ID=cds-XP_015585625.1;Dbxref=GeneID:107263197%2CGenbank:XP_015585625.1;Parent=rna-XM_015730139.2
NW_014332762.1	Gnomon	CDS	1818886	1819012	.	-	0	Name=XP_015585625.1;ID=cds-XP_015585625.1;Dbxref=GeneID:107263197%2CGenbank:XP_015585625.1;Parent=rna-XM_015730139.2
NW_014332762.1	Gnomon	CDS	1818691	1818812	.	-	0	Name=XP_015585625.1;ID=cds-XP_015585625.1;Dbxref=GeneID:107263197%2CGenbank:XP_015585625.1;Parent=rna-XM_015730139.2
NW_014332762.1	Gnomon	exon	1651648	1651801	.	-	.	ID=exon-XM_015754208.2-4;Dbxref=GeneID:107274737%2CGenbank:XM_015754208.2;Parent=rna-XM_015754208.2
NW_014332762.1	Gnomon	exon	1654352	1654529	.	-	.	ID=exon-XM_015754208.2-3;Dbxref=GeneID:107274737%2CGenbank:XM_015754208.2;Parent=rna-XM_015754208.2
NW_014332762.1	Gnomon	exon	1662220	1662426	.	-	.	ID=exon-XM_015754208.2-2;Dbxref=GeneID:107274737%2CGenbank:XM_015754208.2;Parent=rna-XM_015754208.2
NW_014332762.1	Gnomon	exon	1662639	1662981	.	-	.	ID=exon-XM_015754208.2-1;Dbxref=GeneID:107274737%2CGenbank:XM_015754208.2;Parent=rna-XM_015754208.2
NW_014332762.1	Gnomon	CDS	210112	210831	.	-	0	Name=XP_015586699.1;ID=cds-XP_015586699.1;Dbxref=GeneID:107263665%2CGenbank:XP_015586699.1;Parent=rna-XM_015731213.2
NW_014332762.1	Gnomon	CDS	203426	203559	.	-	0	Name=XP_015586699.1;ID=cds-XP_015586699.1;Dbxref=GeneID:107263665%2CGenbank:XP_015586699.1;Parent=rna-XM_015731213.2
NW_014332762.1	Gnomon	CDS	200309	200426	.	-	0	Name=XP_015586699.1;ID=cds-XP_015586699.1;Dbxref=GeneID:107263665%2CGenbank:XP_015586699.1;Parent=rna-XM_015731213.2
NW_014332762.1	Gnomon	CDS	198164	198234	.	-	0	Name=XP_015586699.1;ID=cds-XP_015586699.1;Dbxref=GeneID:107263665%2CGenbank:XP_015586699.1;Parent=rna-XM_015731213.2
NW_014332762.1	Gnomon	CDS	197028	197103	.	-	0	Name=XP_015586699.1;ID=cds-XP_015586699.1;Dbxref=GeneID:107263665%2CGenbank:XP_015586699.1;Parent=rna-XM_015731213.2
NW_014332762.1	Gnomon	CDS	196352	196414	.	-	0	Name=XP_015586699.1;ID=cds-XP_015586699.1;Dbxref=GeneID:107263665%2CGenbank:XP_015586699.1;Parent=rna-XM_015731213.2
NW_014332762.1	Gnomon	CDS	195654	195723	.	-	0	Name=XP_015586699.1;ID=cds-XP_015586699.1;Dbxref=GeneID:107263665%2CGenbank:XP_015586699.1;Parent=rna-XM_015731213.2
NW_014332762.1	Gnomon	CDS	192073	192152	.	-	0	Name=XP_015586699.1;ID=cds-XP_015586699.1;Dbxref=GeneID:107263665%2CGenbank:XP_015586699.1;Parent=rna-XM_015731213.2
NW_014332762.1	Gnomon	CDS	431816	432283	.	+	0	Name=XP_024937923.1;ID=cds-XP_024937923.1;Dbxref=GeneID:107264689%2CGenbank:XP_024937923.1;Parent=rna-XM_025082155.1
NW_014332762.1	Gnomon	CDS	433424	433969	.	+	0	Name=XP_024937923.1;ID=cds-XP_024937923.1;Dbxref=GeneID:107264689%2CGenbank:XP_024937923.1;Parent=rna-XM_025082155.1
NW_014332762.1	Gnomon	CDS	130053	130199	.	-	0	Name=XP_024936129.1;ID=cds-XP_024936129.1;Dbxref=GeneID:107263341%2CGenbank:XP_024936129.1;Parent=rna-XM_025080361.1
NW_014332762.1	Gnomon	CDS	126057	126212	.	-	0	Name=XP_024936129.1;ID=cds-XP_024936129.1;Dbxref=GeneID:107263341%2CGenbank:XP_024936129.1;Parent=rna-XM_025080361.1
NW_014332762.1	Gnomon	CDS	125716	125921	.	-	0	Name=XP_024936129.1;ID=cds-XP_024936129.1;Dbxref=GeneID:107263341%2CGenbank:XP_024936129.1;Parent=rna-XM_025080361.1
NW_014332762.1	Gnomon	CDS	123520	123648	.	-	0	Name=XP_024936129.1;ID=cds-XP_024936129.1;Dbxref=GeneID:107263341%2CGenbank:XP_024936129.1;Parent=rna-XM_025080361.1
NW_014332762.1	Gnomon	CDS	121598	121689	.	-	0	Name=XP_024936129.1;ID=cds-XP_024936129.1;Dbxref=GeneID:107263341%2CGenbank:XP_024936129.1;Parent=rna-XM_025080361.1
NW_014332762.1	Gnomon	CDS	120762	120974	.	-	0	Name=XP_024936129.1;ID=cds-XP_024936129.1;Dbxref=GeneID:107263341%2CGenbank:XP_024936129.1;Parent=rna-XM_025080361.1
NW_014332762.1	Gnomon	CDS	120615	120675	.	-	0	Name=XP_024936129.1;ID=cds-XP_024936129.1;Dbxref=GeneID:107263341%2CGenbank:XP_024936129.1;Parent=rna-XM_025080361.1
NW_014332762.1	Gnomon	CDS	120243	120552	.	-	0	Name=XP_024936129.1;ID=cds-XP_024936129.1;Dbxref=GeneID:107263341%2CGenbank:XP_024936129.1;Parent=rna-XM_025080361.1
NW_014332762.1	Gnomon	CDS	119850	120134	.	-	0	Name=XP_024936129.1;ID=cds-XP_024936129.1;Dbxref=GeneID:107263341%2CGenbank:XP_024936129.1;Parent=rna-XM_025080361.1
NW_014332762.1	Gnomon	CDS	117135	117566	.	-	0	Name=XP_024936129.1;ID=cds-XP_024936129.1;Dbxref=GeneID:107263341%2CGenbank:XP_024936129.1;Parent=rna-XM_025080361.1
NW_014332762.1	Gnomon	CDS	116732	116825	.	-	0	Name=XP_024936129.1;ID=cds-XP_024936129.1;Dbxref=GeneID:107263341%2CGenbank:XP_024936129.1;Parent=rna-XM_025080361.1
NW_014332762.1	Gnomon	CDS	116283	116351	.	-	0	Name=XP_024936129.1;ID=cds-XP_024936129.1;Dbxref=GeneID:107263341%2CGenbank:XP_024936129.1;Parent=rna-XM_025080361.1
NW_014332762.1	Gnomon	CDS	112202	112476	.	-	0	Name=XP_024936129.1;ID=cds-XP_024936129.1;Dbxref=GeneID:107263341%2CGenbank:XP_024936129.1;Parent=rna-XM_025080361.1
NW_014332762.1	Gnomon	CDS	111937	112110	.	-	0	Name=XP_024936129.1;ID=cds-XP_024936129.1;Dbxref=GeneID:107263341%2CGenbank:XP_024936129.1;Parent=rna-XM_025080361.1
NW_014332762.1	Gnomon	CDS	111253	111603	.	-	0	Name=XP_024936129.1;ID=cds-XP_024936129.1;Dbxref=GeneID:107263341%2CGenbank:XP_024936129.1;Parent=rna-XM_025080361.1
NW_014332762.1	Gnomon	CDS	110765	110999	.	-	0	Name=XP_024936129.1;ID=cds-XP_024936129.1;Dbxref=GeneID:107263341%2CGenbank:XP_024936129.1;Parent=rna-XM_025080361.1
NW_014332762.1	Gnomon	CDS	109670	109867	.	-	0	Name=XP_024936129.1;ID=cds-XP_024936129.1;Dbxref=GeneID:107263341%2CGenbank:XP_024936129.1;Parent=rna-XM_025080361.1
NW_014332762.1	Gnomon	CDS	109369	109501	.	-	0	Name=XP_024936129.1;ID=cds-XP_024936129.1;Dbxref=GeneID:107263341%2CGenbank:XP_024936129.1;Parent=rna-XM_025080361.1
NW_014332762.1	Gnomon	CDS	109140	109264	.	-	0	Name=XP_024936129.1;ID=cds-XP_024936129.1;Dbxref=GeneID:107263341%2CGenbank:XP_024936129.1;Parent=rna-XM_025080361.1
NW_014332762.1	Gnomon	CDS	108815	109077	.	-	0	Name=XP_024936129.1;ID=cds-XP_024936129.1;Dbxref=GeneID:107263341%2CGenbank:XP_024936129.1;Parent=rna-XM_025080361.1
NW_014332762.1	Gnomon	CDS	108524	108697	.	-	0	Name=XP_024936129.1;ID=cds-XP_024936129.1;Dbxref=GeneID:107263341%2CGenbank:XP_024936129.1;Parent=rna-XM_025080361.1
NW_014332762.1	Gnomon	CDS	106115	106237	.	-	0	Name=XP_024936129.1;ID=cds-XP_024936129.1;Dbxref=GeneID:107263341%2CGenbank:XP_024936129.1;Parent=rna-XM_025080361.1
NW_014332762.1	Gnomon	CDS	102974	103096	.	-	0	Name=XP_024936129.1;ID=cds-XP_024936129.1;Dbxref=GeneID:107263341%2CGenbank:XP_024936129.1;Parent=rna-XM_025080361.1
NW_014332762.1	Gnomon	CDS	102648	102842	.	-	0	Name=XP_024936129.1;ID=cds-XP_024936129.1;Dbxref=GeneID:107263341%2CGenbank:XP_024936129.1;Parent=rna-XM_025080361.1
NW_014332762.1	Gnomon	CDS	102330	102575	.	-	0	Name=XP_024936129.1;ID=cds-XP_024936129.1;Dbxref=GeneID:107263341%2CGenbank:XP_024936129.1;Parent=rna-XM_025080361.1
NW_014332762.1	Gnomon	CDS	101960	102230	.	-	0	Name=XP_024936129.1;ID=cds-XP_024936129.1;Dbxref=GeneID:107263341%2CGenbank:XP_024936129.1;Parent=rna-XM_025080361.1
NW_014332762.1	Gnomon	CDS	100304	100608	.	-	0	Name=XP_024936129.1;ID=cds-XP_024936129.1;Dbxref=GeneID:107263341%2CGenbank:XP_024936129.1;Parent=rna-XM_025080361.1
NW_014332762.1	Gnomon	CDS	99442	100230	.	-	0	Name=XP_024936129.1;ID=cds-XP_024936129.1;Dbxref=GeneID:107263341%2CGenbank:XP_024936129.1;Parent=rna-XM_025080361.1
NW_014332762.1	Gnomon	exon	1648953	1649079	.	-	.	ID=exon-XM_015754208.2-9;Dbxref=GeneID:107274737%2CGenbank:XM_015754208.2;Parent=rna-XM_015754208.2
NW_014332762.1	Gnomon	exon	1649179	1649474	.	-	.	ID=exon-XM_015754208.2-8;Dbxref=GeneID:107274737%2CGenbank:XM_015754208.2;Parent=rna-XM_015754208.2
NW_014332762.1	Gnomon	mRNA	1215181	1257021	.	+	.	Name=XM_025080141.1;ID=rna-XM_025080141.1;Dbxref=GeneID:107263230%2CGenbank:XM_025080141.1;Parent=gene-LOC107263230
NW_014332762.1	Gnomon	CDS	211856	211969	.	-	0	Name=XP_015586709.1;ID=cds-XP_015586709.1;Dbxref=GeneID:107263665%2CGenbank:XP_015586709.1;Parent=rna-XM_015731223.2
NW_014332762.1	Gnomon	CDS	211630	211755	.	-	0	Name=XP_015586709.1;ID=cds-XP_015586709.1;Dbxref=GeneID:107263665%2CGenbank:XP_015586709.1;Parent=rna-XM_015731223.2
NW_014332762.1	Gnomon	CDS	203426	203559	.	-	0	Name=XP_015586709.1;ID=cds-XP_015586709.1;Dbxref=GeneID:107263665%2CGenbank:XP_015586709.1;Parent=rna-XM_015731223.2
NW_014332762.1	Gnomon	CDS	200309	200426	.	-	0	Name=XP_015586709.1;ID=cds-XP_015586709.1;Dbxref=GeneID:107263665%2CGenbank:XP_015586709.1;Parent=rna-XM_015731223.2
NW_014332762.1	Gnomon	CDS	198164	198234	.	-	0	Name=XP_015586709.1;ID=cds-XP_015586709.1;Dbxref=GeneID:107263665%2CGenbank:XP_015586709.1;Parent=rna-XM_015731223.2
NW_014332762.1	Gnomon	CDS	197028	197103	.	-	0	Name=XP_015586709.1;ID=cds-XP_015586709.1;Dbxref=GeneID:107263665%2CGenbank:XP_015586709.1;Parent=rna-XM_015731223.2
NW_014332762.1	Gnomon	CDS	196736	196798	.	-	0	Name=XP_015586709.1;ID=cds-XP_015586709.1;Dbxref=GeneID:107263665%2CGenbank:XP_015586709.1;Parent=rna-XM_015731223.2
NW_014332762.1	Gnomon	CDS	195654	195723	.	-	0	Name=XP_015586709.1;ID=cds-XP_015586709.1;Dbxref=GeneID:107263665%2CGenbank:XP_015586709.1;Parent=rna-XM_015731223.2
NW_014332762.1	Gnomon	CDS	192665	192747	.	-	0	Name=XP_015586709.1;ID=cds-XP_015586709.1;Dbxref=GeneID:107263665%2CGenbank:XP_015586709.1;Parent=rna-XM_015731223.2
NW_014332762.1	Gnomon	mRNA	1587081	1590672	.	-	.	Name=XM_015732492.2;ID=rna-XM_015732492.2;Dbxref=GeneID:107264337%2CGenbank:XM_015732492.2;Parent=gene-LOC107264337
NW_014332762.1	Gnomon	mRNA	93537	149413	.	-	.	Name=XM_025080417.1;ID=rna-XM_025080417.1;Dbxref=GeneID:107263341%2CGenbank:XM_025080417.1;Parent=gene-LOC107263341
NW_014332762.1	Gnomon	exon	379018	379854	.	+	.	ID=exon-XM_025092085.1-12;Dbxref=GeneID:107275123%2CGenbank:XM_025092085.1;Parent=rna-XM_025092085.1
NW_014332762.1	Gnomon	exon	378706	378831	.	+	.	ID=exon-XM_025092085.1-11;Dbxref=GeneID:107275123%2CGenbank:XM_025092085.1;Parent=rna-XM_025092085.1
NW_014332762.1	Gnomon	exon	378382	378621	.	+	.	ID=exon-XM_025092085.1-10;Dbxref=GeneID:107275123%2CGenbank:XM_025092085.1;Parent=rna-XM_025092085.1
NW_014332762.1	Gnomon	mRNA	189858	206928	.	-	.	Name=XM_015731281.1;ID=rna-XM_015731281.1;Dbxref=GeneID:107263665%2CGenbank:XM_015731281.1;Parent=gene-LOC107263665
NW_014332762.1	Gnomon	mRNA	818719	835738	.	-	.	Name=XM_015729600.2;ID=rna-XM_015729600.2;Dbxref=GeneID:107262917%2CGenbank:XM_015729600.2;Parent=gene-LOC107262917
NW_014332762.1	Gnomon	mRNA	1571382	1577761	.	+	.	Name=XM_025081483.1;ID=rna-XM_025081483.1;Dbxref=GeneID:107264407%2CGenbank:XM_025081483.1;Parent=gene-LOC107264407
NW_014332762.1	Gnomon	mRNA	818719	835575	.	-	.	Name=XM_015729590.2;ID=rna-XM_015729590.2;Dbxref=GeneID:107262917%2CGenbank:XM_015729590.2;Parent=gene-LOC107262917
NW_014332762.1	Gnomon	exon	910709	910816	.	+	.	ID=exon-XM_015729497.2-10;Dbxref=GeneID:107262825%2CGenbank:XM_015729497.2;Parent=rna-XM_015729497.2
NW_014332762.1	Gnomon	exon	329327	329532	.	-	.	ID=exon-XM_015734041.2-1;Dbxref=GeneID:107265050%2CGenbank:XM_015734041.2;Parent=rna-XM_015734041.2
NW_014332762.1	Gnomon	mRNA	1820772	1822626	.	+	.	Name=XM_025081506.1;ID=rna-XM_025081506.1;Dbxref=GeneID:107263178%2CGenbank:XM_025081506.1;Parent=gene-LOC107263178
NW_014332762.1	Gnomon	exon	326571	326643	.	-	.	ID=exon-XM_015734041.2-2;Dbxref=GeneID:107265050%2CGenbank:XM_015734041.2;Parent=rna-XM_015734041.2
NW_014332762.1	Gnomon	exon	326403	326465	.	-	.	ID=exon-XM_015734041.2-3;Dbxref=GeneID:107265050%2CGenbank:XM_015734041.2;Parent=rna-XM_015734041.2
NW_014332762.1	Gnomon	exon	323650	326279	.	-	.	ID=exon-XM_015734041.2-4;Dbxref=GeneID:107265050%2CGenbank:XM_015734041.2;Parent=rna-XM_015734041.2
NW_014332762.1	Gnomon	mRNA	916585	917757	.	+	.	Name=XM_015729733.2;ID=rna-XM_015729733.2;Dbxref=GeneID:107262971%2CGenbank:XM_015729733.2;Parent=gene-LOC107262971
NW_014332762.1	Gnomon	exon	912409	912500	.	+	.	ID=exon-XM_015729497.2-14;Dbxref=GeneID:107262825%2CGenbank:XM_015729497.2;Parent=rna-XM_015729497.2
NW_014332762.1	Gnomon	exon	912181	912320	.	+	.	ID=exon-XM_015729497.2-13;Dbxref=GeneID:107262825%2CGenbank:XM_015729497.2;Parent=rna-XM_015729497.2
NW_014332762.1	Gnomon	exon	911774	912102	.	+	.	ID=exon-XM_015729497.2-12;Dbxref=GeneID:107262825%2CGenbank:XM_015729497.2;Parent=rna-XM_015729497.2
NW_014332762.1	Gnomon	exon	911023	911076	.	+	.	ID=exon-XM_015729497.2-11;Dbxref=GeneID:107262825%2CGenbank:XM_015729497.2;Parent=rna-XM_015729497.2
NW_014332762.1	Gnomon	CDS	1538981	1539023	.	+	0	Name=XP_024938143.1;ID=cds-XP_024938143.1;Dbxref=GeneID:107264588%2CGenbank:XP_024938143.1;Parent=rna-XM_025082375.1
NW_014332762.1	Gnomon	CDS	1540592	1540874	.	+	0	Name=XP_024938143.1;ID=cds-XP_024938143.1;Dbxref=GeneID:107264588%2CGenbank:XP_024938143.1;Parent=rna-XM_025082375.1
NW_014332762.1	Gnomon	CDS	1541002	1541329	.	+	0	Name=XP_024938143.1;ID=cds-XP_024938143.1;Dbxref=GeneID:107264588%2CGenbank:XP_024938143.1;Parent=rna-XM_025082375.1
NW_014332762.1	Gnomon	exon	2147397	2147582	.	-	.	ID=exon-XM_015732681.2-4;Dbxref=GeneID:107264437%2CGenbank:XM_015732681.2;Parent=rna-XM_015732681.2
NW_014332762.1	Gnomon	exon	2147679	2147827	.	-	.	ID=exon-XM_015732681.2-3;Dbxref=GeneID:107264437%2CGenbank:XM_015732681.2;Parent=rna-XM_015732681.2
NW_014332762.1	Gnomon	exon	2146674	2146780	.	-	.	ID=exon-XM_015732681.2-6;Dbxref=GeneID:107264437%2CGenbank:XM_015732681.2;Parent=rna-XM_015732681.2
NW_014332762.1	Gnomon	exon	2146867	2147093	.	-	.	ID=exon-XM_015732681.2-5;Dbxref=GeneID:107264437%2CGenbank:XM_015732681.2;Parent=rna-XM_015732681.2
NW_014332762.1	Gnomon	exon	2126245	2126626	.	-	.	ID=exon-XM_015732681.2-8;Dbxref=GeneID:107264437%2CGenbank:XM_015732681.2;Parent=rna-XM_015732681.2
NW_014332762.1	Gnomon	exon	2143754	2143901	.	-	.	ID=exon-XM_015732681.2-7;Dbxref=GeneID:107264437%2CGenbank:XM_015732681.2;Parent=rna-XM_015732681.2
NW_014332762.1	Gnomon	exon	2125960	2126167	.	-	.	ID=exon-XM_015732681.2-9;Dbxref=GeneID:107264437%2CGenbank:XM_015732681.2;Parent=rna-XM_015732681.2
NW_014332762.1	Gnomon	exon	2147974	2148161	.	-	.	ID=exon-XM_015732681.2-2;Dbxref=GeneID:107264437%2CGenbank:XM_015732681.2;Parent=rna-XM_015732681.2
NW_014332762.1	Gnomon	exon	2162284	2162682	.	-	.	ID=exon-XM_015732681.2-1;Dbxref=GeneID:107264437%2CGenbank:XM_015732681.2;Parent=rna-XM_015732681.2
NW_014332762.1	Gnomon	mRNA	1884572	1899143	.	+	.	Name=XM_015729986.2;ID=rna-XM_015729986.2;Dbxref=GeneID:107263105%2CGenbank:XM_015729986.2;Parent=gene-LOC107263105
NW_014332762.1	Gnomon	CDS	83329	83449	.	+	0	Name=XP_015586197.1;ID=cds-XP_015586197.1;Dbxref=GeneID:107263467%2CGenbank:XP_015586197.1;Parent=rna-XM_015730711.2
NW_014332762.1	Gnomon	CDS	84445	84864	.	+	0	Name=XP_015586197.1;ID=cds-XP_015586197.1;Dbxref=GeneID:107263467%2CGenbank:XP_015586197.1;Parent=rna-XM_015730711.2
NW_014332762.1	Gnomon	CDS	85089	85394	.	+	0	Name=XP_015586197.1;ID=cds-XP_015586197.1;Dbxref=GeneID:107263467%2CGenbank:XP_015586197.1;Parent=rna-XM_015730711.2
NW_014332762.1	Gnomon	CDS	86095	86193	.	+	0	Name=XP_015586197.1;ID=cds-XP_015586197.1;Dbxref=GeneID:107263467%2CGenbank:XP_015586197.1;Parent=rna-XM_015730711.2
NW_014332762.1	Gnomon	CDS	86431	86687	.	+	0	Name=XP_015586197.1;ID=cds-XP_015586197.1;Dbxref=GeneID:107263467%2CGenbank:XP_015586197.1;Parent=rna-XM_015730711.2
NW_014332762.1	Gnomon	lnc_RNA	836255	843046	.	+	.	Name=XR_003058907.1;ID=rna-XR_003058907.1;Dbxref=GeneID:107262992%2CGenbank:XR_003058907.1;Parent=gene-LOC107262992
NW_014332762.1	Gnomon	exon	93537	100230	.	-	.	ID=exon-XM_025080447.1-32;Dbxref=GeneID:107263341%2CGenbank:XM_025080447.1;Parent=rna-XM_025080447.1
NW_014332762.1	Gnomon	exon	100304	100608	.	-	.	ID=exon-XM_025080447.1-31;Dbxref=GeneID:107263341%2CGenbank:XM_025080447.1;Parent=rna-XM_025080447.1
NW_014332762.1	Gnomon	exon	101960	102230	.	-	.	ID=exon-XM_025080447.1-30;Dbxref=GeneID:107263341%2CGenbank:XM_025080447.1;Parent=rna-XM_025080447.1
NW_014332762.1	Gnomon	exon	541697	542596	.	+	.	ID=exon-XR_003058483.1-1;Dbxref=GeneID:112493768%2CGenbank:XR_003058483.1;Parent=rna-XR_003058483.1
NW_014332762.1	Gnomon	exon	542673	542783	.	+	.	ID=exon-XR_003058483.1-2;Dbxref=GeneID:112493768%2CGenbank:XR_003058483.1;Parent=rna-XR_003058483.1
NW_014332762.1	Gnomon	exon	542876	544306	.	+	.	ID=exon-XR_003058483.1-3;Dbxref=GeneID:112493768%2CGenbank:XR_003058483.1;Parent=rna-XR_003058483.1
NW_014332762.1	Gnomon	exon	377776	377949	.	+	.	ID=exon-XM_025092078.1-10;Dbxref=GeneID:107275123%2CGenbank:XM_025092078.1;Parent=rna-XM_025092078.1
NW_014332762.1	Gnomon	exon	378066	378288	.	+	.	ID=exon-XM_025092078.1-11;Dbxref=GeneID:107275123%2CGenbank:XM_025092078.1;Parent=rna-XM_025092078.1
NW_014332762.1	Gnomon	exon	378382	378621	.	+	.	ID=exon-XM_025092078.1-12;Dbxref=GeneID:107275123%2CGenbank:XM_025092078.1;Parent=rna-XM_025092078.1
NW_014332762.1	Gnomon	exon	109369	109501	.	-	.	ID=exon-XM_025080447.1-22;Dbxref=GeneID:107263341%2CGenbank:XM_025080447.1;Parent=rna-XM_025080447.1
NW_014332762.1	Gnomon	exon	109670	109867	.	-	.	ID=exon-XM_025080447.1-21;Dbxref=GeneID:107263341%2CGenbank:XM_025080447.1;Parent=rna-XM_025080447.1
NW_014332762.1	Gnomon	exon	110765	110999	.	-	.	ID=exon-XM_025080447.1-20;Dbxref=GeneID:107263341%2CGenbank:XM_025080447.1;Parent=rna-XM_025080447.1
NW_014332762.1	Gnomon	exon	106115	106237	.	-	.	ID=exon-XM_025080447.1-26;Dbxref=GeneID:107263341%2CGenbank:XM_025080447.1;Parent=rna-XM_025080447.1
NW_014332762.1	Gnomon	exon	108524	108697	.	-	.	ID=exon-XM_025080447.1-25;Dbxref=GeneID:107263341%2CGenbank:XM_025080447.1;Parent=rna-XM_025080447.1
NW_014332762.1	Gnomon	exon	108815	109077	.	-	.	ID=exon-XM_025080447.1-24;Dbxref=GeneID:107263341%2CGenbank:XM_025080447.1;Parent=rna-XM_025080447.1
NW_014332762.1	Gnomon	exon	109140	109264	.	-	.	ID=exon-XM_025080447.1-23;Dbxref=GeneID:107263341%2CGenbank:XM_025080447.1;Parent=rna-XM_025080447.1
NW_014332762.1	Gnomon	exon	102330	102575	.	-	.	ID=exon-XM_025080447.1-29;Dbxref=GeneID:107263341%2CGenbank:XM_025080447.1;Parent=rna-XM_025080447.1
NW_014332762.1	Gnomon	exon	102648	102842	.	-	.	ID=exon-XM_025080447.1-28;Dbxref=GeneID:107263341%2CGenbank:XM_025080447.1;Parent=rna-XM_025080447.1
NW_014332762.1	Gnomon	exon	102974	103096	.	-	.	ID=exon-XM_025080447.1-27;Dbxref=GeneID:107263341%2CGenbank:XM_025080447.1;Parent=rna-XM_025080447.1
NW_014332762.1	Gnomon	CDS	1576454	1576639	.	+	0	Name=XP_015588125.1;ID=cds-XP_015588125.1;Dbxref=GeneID:107264407%2CGenbank:XP_015588125.1;Parent=rna-XM_015732639.2
NW_014332762.1	Gnomon	CDS	1576718	1576906	.	+	0	Name=XP_015588125.1;ID=cds-XP_015588125.1;Dbxref=GeneID:107264407%2CGenbank:XP_015588125.1;Parent=rna-XM_015732639.2
NW_014332762.1	Gnomon	CDS	1576999	1577235	.	+	0	Name=XP_015588125.1;ID=cds-XP_015588125.1;Dbxref=GeneID:107264407%2CGenbank:XP_015588125.1;Parent=rna-XM_015732639.2
NW_014332762.1	Gnomon	CDS	1577309	1577536	.	+	0	Name=XP_015588125.1;ID=cds-XP_015588125.1;Dbxref=GeneID:107264407%2CGenbank:XP_015588125.1;Parent=rna-XM_015732639.2
NW_014332762.1	Gnomon	CDS	1577603	1577761	.	+	0	Name=XP_015588125.1;ID=cds-XP_015588125.1;Dbxref=GeneID:107264407%2CGenbank:XP_015588125.1;Parent=rna-XM_015732639.2
NW_014332762.1	Gnomon	mRNA	1573856	1577228	.	-	.	Name=XM_025081256.1;ID=rna-XM_025081256.1;Dbxref=GeneID:107264350%2CGenbank:XM_025081256.1;Parent=gene-LOC107264350
NW_014332762.1	Gnomon	exon	120243	120552	.	-	.	ID=exon-XM_025080447.1-11;Dbxref=GeneID:107263341%2CGenbank:XM_025080447.1;Parent=rna-XM_025080447.1
NW_014332762.1	Gnomon	exon	120615	120675	.	-	.	ID=exon-XM_025080447.1-10;Dbxref=GeneID:107263341%2CGenbank:XM_025080447.1;Parent=rna-XM_025080447.1
NW_014332762.1	Gnomon	CDS	172401	172458	.	-	0	Name=XP_024936223.1;ID=cds-XP_024936223.1;Dbxref=GeneID:107263397%2CGenbank:XP_024936223.1;Parent=rna-XM_025080455.1
NW_014332762.1	Gnomon	CDS	172186	172323	.	-	0	Name=XP_024936223.1;ID=cds-XP_024936223.1;Dbxref=GeneID:107263397%2CGenbank:XP_024936223.1;Parent=rna-XM_025080455.1
NW_014332762.1	Gnomon	CDS	171969	172121	.	-	0	Name=XP_024936223.1;ID=cds-XP_024936223.1;Dbxref=GeneID:107263397%2CGenbank:XP_024936223.1;Parent=rna-XM_025080455.1
NW_014332762.1	Gnomon	CDS	171623	171895	.	-	0	Name=XP_024936223.1;ID=cds-XP_024936223.1;Dbxref=GeneID:107263397%2CGenbank:XP_024936223.1;Parent=rna-XM_025080455.1
NW_014332762.1	Gnomon	CDS	171420	171536	.	-	0	Name=XP_024936223.1;ID=cds-XP_024936223.1;Dbxref=GeneID:107263397%2CGenbank:XP_024936223.1;Parent=rna-XM_025080455.1
NW_014332762.1	Gnomon	CDS	171217	171347	.	-	0	Name=XP_024936223.1;ID=cds-XP_024936223.1;Dbxref=GeneID:107263397%2CGenbank:XP_024936223.1;Parent=rna-XM_025080455.1
NW_014332762.1	Gnomon	CDS	171087	171143	.	-	0	Name=XP_024936223.1;ID=cds-XP_024936223.1;Dbxref=GeneID:107263397%2CGenbank:XP_024936223.1;Parent=rna-XM_025080455.1
NW_014332762.1	Gnomon	CDS	170944	171004	.	-	0	Name=XP_024936223.1;ID=cds-XP_024936223.1;Dbxref=GeneID:107263397%2CGenbank:XP_024936223.1;Parent=rna-XM_025080455.1
NW_014332762.1	Gnomon	CDS	170717	170880	.	-	0	Name=XP_024936223.1;ID=cds-XP_024936223.1;Dbxref=GeneID:107263397%2CGenbank:XP_024936223.1;Parent=rna-XM_025080455.1
NW_014332762.1	Gnomon	CDS	170513	170636	.	-	0	Name=XP_024936223.1;ID=cds-XP_024936223.1;Dbxref=GeneID:107263397%2CGenbank:XP_024936223.1;Parent=rna-XM_025080455.1
NW_014332762.1	Gnomon	CDS	170250	170425	.	-	0	Name=XP_024936223.1;ID=cds-XP_024936223.1;Dbxref=GeneID:107263397%2CGenbank:XP_024936223.1;Parent=rna-XM_025080455.1
NW_014332762.1	Gnomon	CDS	169950	170126	.	-	0	Name=XP_024936223.1;ID=cds-XP_024936223.1;Dbxref=GeneID:107263397%2CGenbank:XP_024936223.1;Parent=rna-XM_025080455.1
NW_014332762.1	Gnomon	CDS	169378	169495	.	-	0	Name=XP_024936223.1;ID=cds-XP_024936223.1;Dbxref=GeneID:107263397%2CGenbank:XP_024936223.1;Parent=rna-XM_025080455.1
NW_014332762.1	Gnomon	CDS	168945	169142	.	-	0	Name=XP_024936223.1;ID=cds-XP_024936223.1;Dbxref=GeneID:107263397%2CGenbank:XP_024936223.1;Parent=rna-XM_025080455.1
NW_014332762.1	Gnomon	CDS	168770	168867	.	-	0	Name=XP_024936223.1;ID=cds-XP_024936223.1;Dbxref=GeneID:107263397%2CGenbank:XP_024936223.1;Parent=rna-XM_025080455.1
NW_014332762.1	Gnomon	CDS	168359	168478	.	-	0	Name=XP_024936223.1;ID=cds-XP_024936223.1;Dbxref=GeneID:107263397%2CGenbank:XP_024936223.1;Parent=rna-XM_025080455.1
NW_014332762.1	Gnomon	exon	116732	116825	.	-	.	ID=exon-XM_025080447.1-15;Dbxref=GeneID:107263341%2CGenbank:XM_025080447.1;Parent=rna-XM_025080447.1
NW_014332762.1	Gnomon	exon	378706	378831	.	+	.	ID=exon-XM_025092078.1-13;Dbxref=GeneID:107275123%2CGenbank:XM_025092078.1;Parent=rna-XM_025092078.1
NW_014332762.1	Gnomon	exon	117135	117566	.	-	.	ID=exon-XM_025080447.1-14;Dbxref=GeneID:107263341%2CGenbank:XM_025080447.1;Parent=rna-XM_025080447.1
NW_014332762.1	Gnomon	exon	379018	379854	.	+	.	ID=exon-XM_025092078.1-14;Dbxref=GeneID:107275123%2CGenbank:XM_025092078.1;Parent=rna-XM_025092078.1
NW_014332762.1	Gnomon	exon	118096	118200	.	-	.	ID=exon-XM_025080447.1-13;Dbxref=GeneID:107263341%2CGenbank:XM_025080447.1;Parent=rna-XM_025080447.1
NW_014332762.1	Gnomon	exon	119850	120134	.	-	.	ID=exon-XM_025080447.1-12;Dbxref=GeneID:107263341%2CGenbank:XM_025080447.1;Parent=rna-XM_025080447.1
NW_014332762.1	Gnomon	exon	111253	111603	.	-	.	ID=exon-XM_025080447.1-19;Dbxref=GeneID:107263341%2CGenbank:XM_025080447.1;Parent=rna-XM_025080447.1
NW_014332762.1	Gnomon	exon	111937	112110	.	-	.	ID=exon-XM_025080447.1-18;Dbxref=GeneID:107263341%2CGenbank:XM_025080447.1;Parent=rna-XM_025080447.1
NW_014332762.1	Gnomon	exon	112202	112452	.	-	.	ID=exon-XM_025080447.1-17;Dbxref=GeneID:107263341%2CGenbank:XM_025080447.1;Parent=rna-XM_025080447.1
NW_014332762.1	Gnomon	exon	116283	116351	.	-	.	ID=exon-XM_025080447.1-16;Dbxref=GeneID:107263341%2CGenbank:XM_025080447.1;Parent=rna-XM_025080447.1
NW_014332762.1	Gnomon	CDS	1488641	1490271	.	-	0	Name=XP_024938130.1;ID=cds-XP_024938130.1;Dbxref=GeneID:107264558%2CGenbank:XP_024938130.1;Parent=rna-XM_025082362.1
NW_014332762.1	Gnomon	CDS	1488349	1488541	.	-	0	Name=XP_024938130.1;ID=cds-XP_024938130.1;Dbxref=GeneID:107264558%2CGenbank:XP_024938130.1;Parent=rna-XM_025082362.1
NW_014332762.1	Gnomon	CDS	650292	650457	.	+	0	Name=XP_015586327.1;ID=cds-XP_015586327.1;Dbxref=GeneID:107263519%2CGenbank:XP_015586327.1;Parent=rna-XM_015730841.2
NW_014332762.1	Gnomon	CDS	655237	655373	.	+	0	Name=XP_015586327.1;ID=cds-XP_015586327.1;Dbxref=GeneID:107263519%2CGenbank:XP_015586327.1;Parent=rna-XM_015730841.2
NW_014332762.1	Gnomon	CDS	655457	655581	.	+	0	Name=XP_015586327.1;ID=cds-XP_015586327.1;Dbxref=GeneID:107263519%2CGenbank:XP_015586327.1;Parent=rna-XM_015730841.2
NW_014332762.1	Gnomon	CDS	655668	655807	.	+	0	Name=XP_015586327.1;ID=cds-XP_015586327.1;Dbxref=GeneID:107263519%2CGenbank:XP_015586327.1;Parent=rna-XM_015730841.2
NW_014332762.1	Gnomon	CDS	656078	656104	.	+	0	Name=XP_015586327.1;ID=cds-XP_015586327.1;Dbxref=GeneID:107263519%2CGenbank:XP_015586327.1;Parent=rna-XM_015730841.2
NW_014332762.1	Gnomon	CDS	657821	658062	.	+	0	Name=XP_015586327.1;ID=cds-XP_015586327.1;Dbxref=GeneID:107263519%2CGenbank:XP_015586327.1;Parent=rna-XM_015730841.2
NW_014332762.1	Gnomon	CDS	658161	658394	.	+	0	Name=XP_015586327.1;ID=cds-XP_015586327.1;Dbxref=GeneID:107263519%2CGenbank:XP_015586327.1;Parent=rna-XM_015730841.2
NW_014332762.1	Gnomon	CDS	1097667	1097760	.	-	0	Name=XP_024938263.1;ID=cds-XP_024938263.1;Dbxref=GeneID:107264701%2CGenbank:XP_024938263.1;Parent=rna-XM_025082495.1
NW_014332762.1	Gnomon	CDS	1050352	1050496	.	-	0	Name=XP_024938263.1;ID=cds-XP_024938263.1;Dbxref=GeneID:107264701%2CGenbank:XP_024938263.1;Parent=rna-XM_025082495.1
NW_014332762.1	Gnomon	CDS	1043463	1043671	.	-	0	Name=XP_024938263.1;ID=cds-XP_024938263.1;Dbxref=GeneID:107264701%2CGenbank:XP_024938263.1;Parent=rna-XM_025082495.1
NW_014332762.1	Gnomon	CDS	1041098	1041208	.	-	0	Name=XP_024938263.1;ID=cds-XP_024938263.1;Dbxref=GeneID:107264701%2CGenbank:XP_024938263.1;Parent=rna-XM_025082495.1
NW_014332762.1	Gnomon	CDS	1040187	1040393	.	-	0	Name=XP_024938263.1;ID=cds-XP_024938263.1;Dbxref=GeneID:107264701%2CGenbank:XP_024938263.1;Parent=rna-XM_025082495.1
NW_014332762.1	Gnomon	CDS	1036560	1036714	.	-	0	Name=XP_024938263.1;ID=cds-XP_024938263.1;Dbxref=GeneID:107264701%2CGenbank:XP_024938263.1;Parent=rna-XM_025082495.1
NW_014332762.1	Gnomon	CDS	1035395	1035539	.	-	0	Name=XP_024938263.1;ID=cds-XP_024938263.1;Dbxref=GeneID:107264701%2CGenbank:XP_024938263.1;Parent=rna-XM_025082495.1
NW_014332762.1	Gnomon	CDS	1035105	1035235	.	-	0	Name=XP_024938263.1;ID=cds-XP_024938263.1;Dbxref=GeneID:107264701%2CGenbank:XP_024938263.1;Parent=rna-XM_025082495.1
NW_014332762.1	Gnomon	CDS	1034866	1035025	.	-	0	Name=XP_024938263.1;ID=cds-XP_024938263.1;Dbxref=GeneID:107264701%2CGenbank:XP_024938263.1;Parent=rna-XM_025082495.1
NW_014332762.1	Gnomon	CDS	1034452	1034751	.	-	0	Name=XP_024938263.1;ID=cds-XP_024938263.1;Dbxref=GeneID:107264701%2CGenbank:XP_024938263.1;Parent=rna-XM_025082495.1
NW_014332762.1	Gnomon	CDS	1034012	1034317	.	-	0	Name=XP_024938263.1;ID=cds-XP_024938263.1;Dbxref=GeneID:107264701%2CGenbank:XP_024938263.1;Parent=rna-XM_025082495.1
NW_014332762.1	Gnomon	CDS	1033608	1033832	.	-	0	Name=XP_024938263.1;ID=cds-XP_024938263.1;Dbxref=GeneID:107264701%2CGenbank:XP_024938263.1;Parent=rna-XM_025082495.1
NW_014332762.1	Gnomon	CDS	1033331	1033527	.	-	0	Name=XP_024938263.1;ID=cds-XP_024938263.1;Dbxref=GeneID:107264701%2CGenbank:XP_024938263.1;Parent=rna-XM_025082495.1
NW_014332762.1	Gnomon	CDS	1032731	1033174	.	-	0	Name=XP_024938263.1;ID=cds-XP_024938263.1;Dbxref=GeneID:107264701%2CGenbank:XP_024938263.1;Parent=rna-XM_025082495.1
NW_014332762.1	Gnomon	exon	360235	360396	.	-	.	ID=exon-XR_003058148.1-3;Dbxref=GeneID:107275201%2CGenbank:XR_003058148.1;Parent=rna-XR_003058148.1
NW_014332762.1	Gnomon	exon	361734	361895	.	-	.	ID=exon-XR_003058148.1-2;Dbxref=GeneID:107275201%2CGenbank:XR_003058148.1;Parent=rna-XR_003058148.1
NW_014332762.1	Gnomon	exon	361970	362860	.	-	.	ID=exon-XR_003058148.1-1;Dbxref=GeneID:107275201%2CGenbank:XR_003058148.1;Parent=rna-XR_003058148.1
NW_014332762.1	Gnomon	exon	192518	192747	.	-	.	ID=exon-XM_015731237.2-10;Dbxref=GeneID:107263665%2CGenbank:XM_015731237.2;Parent=rna-XM_015731237.2
NW_014332762.1	Gnomon	exon	191887	192152	.	-	.	ID=exon-XM_015731237.2-11;Dbxref=GeneID:107263665%2CGenbank:XM_015731237.2;Parent=rna-XM_015731237.2
NW_014332762.1	Gnomon	CDS	1730433	1730517	.	-	0	Name=XP_015610093.1;ID=cds-XP_015610093.1;Dbxref=GeneID:107274952%2CGenbank:XP_015610093.1;Parent=rna-XM_015754607.2
NW_014332762.1	Gnomon	CDS	1729763	1729980	.	-	0	Name=XP_015610093.1;ID=cds-XP_015610093.1;Dbxref=GeneID:107274952%2CGenbank:XP_015610093.1;Parent=rna-XM_015754607.2
NW_014332762.1	Gnomon	CDS	1729470	1729654	.	-	0	Name=XP_015610093.1;ID=cds-XP_015610093.1;Dbxref=GeneID:107274952%2CGenbank:XP_015610093.1;Parent=rna-XM_015754607.2
NW_014332762.1	Gnomon	CDS	1729084	1729369	.	-	0	Name=XP_015610093.1;ID=cds-XP_015610093.1;Dbxref=GeneID:107274952%2CGenbank:XP_015610093.1;Parent=rna-XM_015754607.2
NW_014332762.1	Gnomon	mRNA	1364890	1464069	.	+	.	Name=XM_025082335.1;ID=rna-XM_025082335.1;Dbxref=GeneID:112493602%2CGenbank:XM_025082335.1;Parent=gene-LOC112493602
NW_014332762.1	Gnomon	exon	1127101	1127395	.	+	.	ID=exon-XM_015733297.2-5;Dbxref=GeneID:107264728%2CGenbank:XM_015733297.2;Parent=rna-XM_015733297.2
NW_014332762.1	Gnomon	exon	1126566	1126712	.	+	.	ID=exon-XM_015733297.2-3;Dbxref=GeneID:107264728%2CGenbank:XM_015733297.2;Parent=rna-XM_015733297.2
NW_014332762.1	Gnomon	exon	1126802	1127035	.	+	.	ID=exon-XM_015733297.2-4;Dbxref=GeneID:107264728%2CGenbank:XM_015733297.2;Parent=rna-XM_015733297.2
NW_014332762.1	Gnomon	CDS	928893	929326	.	-	0	Name=XP_024937554.1;ID=cds-XP_024937554.1;Dbxref=GeneID:107262807%2CGenbank:XP_024937554.1;Parent=rna-XM_025081786.1
NW_014332762.1	Gnomon	CDS	928513	928812	.	-	0	Name=XP_024937554.1;ID=cds-XP_024937554.1;Dbxref=GeneID:107262807%2CGenbank:XP_024937554.1;Parent=rna-XM_025081786.1
NW_014332762.1	Gnomon	CDS	928053	928324	.	-	0	Name=XP_024937554.1;ID=cds-XP_024937554.1;Dbxref=GeneID:107262807%2CGenbank:XP_024937554.1;Parent=rna-XM_025081786.1
NW_014332762.1	Gnomon	CDS	927798	927973	.	-	0	Name=XP_024937554.1;ID=cds-XP_024937554.1;Dbxref=GeneID:107262807%2CGenbank:XP_024937554.1;Parent=rna-XM_025081786.1
NW_014332762.1	Gnomon	CDS	927516	927715	.	-	0	Name=XP_024937554.1;ID=cds-XP_024937554.1;Dbxref=GeneID:107262807%2CGenbank:XP_024937554.1;Parent=rna-XM_025081786.1
NW_014332762.1	Gnomon	CDS	927120	927437	.	-	0	Name=XP_024937554.1;ID=cds-XP_024937554.1;Dbxref=GeneID:107262807%2CGenbank:XP_024937554.1;Parent=rna-XM_025081786.1
NW_014332762.1	Gnomon	CDS	926835	927027	.	-	0	Name=XP_024937554.1;ID=cds-XP_024937554.1;Dbxref=GeneID:107262807%2CGenbank:XP_024937554.1;Parent=rna-XM_025081786.1
NW_014332762.1	Gnomon	CDS	926646	926771	.	-	0	Name=XP_024937554.1;ID=cds-XP_024937554.1;Dbxref=GeneID:107262807%2CGenbank:XP_024937554.1;Parent=rna-XM_025081786.1
NW_014332762.1	Gnomon	CDS	925919	926578	.	-	0	Name=XP_024937554.1;ID=cds-XP_024937554.1;Dbxref=GeneID:107262807%2CGenbank:XP_024937554.1;Parent=rna-XM_025081786.1
NW_014332762.1	Gnomon	CDS	925684	925840	.	-	0	Name=XP_024937554.1;ID=cds-XP_024937554.1;Dbxref=GeneID:107262807%2CGenbank:XP_024937554.1;Parent=rna-XM_025081786.1
NW_014332762.1	Gnomon	CDS	924992	925601	.	-	0	Name=XP_024937554.1;ID=cds-XP_024937554.1;Dbxref=GeneID:107262807%2CGenbank:XP_024937554.1;Parent=rna-XM_025081786.1
NW_014332762.1	Gnomon	CDS	924685	924913	.	-	0	Name=XP_024937554.1;ID=cds-XP_024937554.1;Dbxref=GeneID:107262807%2CGenbank:XP_024937554.1;Parent=rna-XM_025081786.1
NW_014332762.1	Gnomon	CDS	924060	924621	.	-	0	Name=XP_024937554.1;ID=cds-XP_024937554.1;Dbxref=GeneID:107262807%2CGenbank:XP_024937554.1;Parent=rna-XM_025081786.1
NW_014332762.1	Gnomon	CDS	923733	923980	.	-	0	Name=XP_024937554.1;ID=cds-XP_024937554.1;Dbxref=GeneID:107262807%2CGenbank:XP_024937554.1;Parent=rna-XM_025081786.1
NW_014332762.1	Gnomon	CDS	923623	923673	.	-	0	Name=XP_024937554.1;ID=cds-XP_024937554.1;Dbxref=GeneID:107262807%2CGenbank:XP_024937554.1;Parent=rna-XM_025081786.1
NW_014332762.1	Gnomon	CDS	588914	589093	.	+	0	Name=XP_024936583.1;ID=cds-XP_024936583.1;Dbxref=GeneID:112493764%2CGenbank:XP_024936583.1;Parent=rna-XM_025080815.1
NW_014332762.1	Gnomon	CDS	589177	589551	.	+	0	Name=XP_024936583.1;ID=cds-XP_024936583.1;Dbxref=GeneID:112493764%2CGenbank:XP_024936583.1;Parent=rna-XM_025080815.1
NW_014332762.1	Gnomon	exon	1124977	1125551	.	+	.	ID=exon-XM_015733297.2-1;Dbxref=GeneID:107264728%2CGenbank:XM_015733297.2;Parent=rna-XM_015733297.2
NW_014332762.1	Gnomon	exon	1125651	1126490	.	+	.	ID=exon-XM_015733297.2-2;Dbxref=GeneID:107264728%2CGenbank:XM_015733297.2;Parent=rna-XM_015733297.2
NW_014332762.1	Gnomon	exon	1715342	1715519	.	+	.	ID=exon-XM_025081203.1-4;Dbxref=GeneID:107274810%2CGenbank:XM_025081203.1;Parent=rna-XM_025081203.1
NW_014332762.1	Gnomon	exon	1718174	1718373	.	+	.	ID=exon-XM_025081203.1-5;Dbxref=GeneID:107274810%2CGenbank:XM_025081203.1;Parent=rna-XM_025081203.1
NW_014332762.1	Gnomon	exon	1711245	1711318	.	+	.	ID=exon-XM_025081203.1-2;Dbxref=GeneID:107274810%2CGenbank:XM_025081203.1;Parent=rna-XM_025081203.1
NW_014332762.1	Gnomon	exon	1712229	1713264	.	+	.	ID=exon-XM_025081203.1-3;Dbxref=GeneID:107274810%2CGenbank:XM_025081203.1;Parent=rna-XM_025081203.1
NW_014332762.1	Gnomon	exon	1719365	1719583	.	+	.	ID=exon-XM_025081203.1-8;Dbxref=GeneID:107274810%2CGenbank:XM_025081203.1;Parent=rna-XM_025081203.1
NW_014332762.1	Gnomon	exon	1719666	1719893	.	+	.	ID=exon-XM_025081203.1-9;Dbxref=GeneID:107274810%2CGenbank:XM_025081203.1;Parent=rna-XM_025081203.1
NW_014332762.1	Gnomon	exon	1718446	1718840	.	+	.	ID=exon-XM_025081203.1-6;Dbxref=GeneID:107274810%2CGenbank:XM_025081203.1;Parent=rna-XM_025081203.1
NW_014332762.1	Gnomon	exon	1718934	1719267	.	+	.	ID=exon-XM_025081203.1-7;Dbxref=GeneID:107274810%2CGenbank:XM_025081203.1;Parent=rna-XM_025081203.1
NW_014332762.1	Gnomon	exon	1711031	1711170	.	+	.	ID=exon-XM_025081203.1-1;Dbxref=GeneID:107274810%2CGenbank:XM_025081203.1;Parent=rna-XM_025081203.1
NW_014332762.1	Gnomon	CDS	1594378	1594424	.	-	0	Name=XP_015588112.1;ID=cds-XP_015588112.1;Dbxref=GeneID:107264394%2CGenbank:XP_015588112.1;Parent=rna-XM_015732626.2
NW_014332762.1	Gnomon	CDS	1593247	1593415	.	-	0	Name=XP_015588112.1;ID=cds-XP_015588112.1;Dbxref=GeneID:107264394%2CGenbank:XP_015588112.1;Parent=rna-XM_015732626.2
NW_014332762.1	Gnomon	CDS	1592970	1593065	.	-	0	Name=XP_015588112.1;ID=cds-XP_015588112.1;Dbxref=GeneID:107264394%2CGenbank:XP_015588112.1;Parent=rna-XM_015732626.2
NW_014332762.1	Gnomon	CDS	1592651	1592890	.	-	0	Name=XP_015588112.1;ID=cds-XP_015588112.1;Dbxref=GeneID:107264394%2CGenbank:XP_015588112.1;Parent=rna-XM_015732626.2
NW_014332762.1	Gnomon	CDS	1592391	1592567	.	-	0	Name=XP_015588112.1;ID=cds-XP_015588112.1;Dbxref=GeneID:107264394%2CGenbank:XP_015588112.1;Parent=rna-XM_015732626.2
NW_014332762.1	Gnomon	CDS	1592176	1592299	.	-	0	Name=XP_015588112.1;ID=cds-XP_015588112.1;Dbxref=GeneID:107264394%2CGenbank:XP_015588112.1;Parent=rna-XM_015732626.2
NW_014332762.1	Gnomon	CDS	1591883	1592094	.	-	0	Name=XP_015588112.1;ID=cds-XP_015588112.1;Dbxref=GeneID:107264394%2CGenbank:XP_015588112.1;Parent=rna-XM_015732626.2
NW_014332762.1	Gnomon	CDS	1591726	1591770	.	-	0	Name=XP_015588112.1;ID=cds-XP_015588112.1;Dbxref=GeneID:107264394%2CGenbank:XP_015588112.1;Parent=rna-XM_015732626.2
NW_014332762.1	Gnomon	exon	1149170	1149307	.	+	.	ID=exon-XR_001537128.2-3;Dbxref=GeneID:107265147%2CGenbank:XR_001537128.2;Parent=rna-XR_001537128.2
NW_014332762.1	Gnomon	exon	1149007	1149086	.	+	.	ID=exon-XR_001537128.2-2;Dbxref=GeneID:107265147%2CGenbank:XR_001537128.2;Parent=rna-XR_001537128.2
NW_014332762.1	Gnomon	exon	1148513	1148651	.	+	.	ID=exon-XR_001537128.2-1;Dbxref=GeneID:107265147%2CGenbank:XR_001537128.2;Parent=rna-XR_001537128.2
NW_014332762.1	Gnomon	CDS	272900	273369	.	-	0	Name=XP_024936330.1;ID=cds-XP_024936330.1;Dbxref=GeneID:107274667%2CGenbank:XP_024936330.1;Parent=rna-XM_025080562.1
NW_014332762.1	Gnomon	CDS	271487	272779	.	-	0	Name=XP_024936330.1;ID=cds-XP_024936330.1;Dbxref=GeneID:107274667%2CGenbank:XP_024936330.1;Parent=rna-XM_025080562.1
NW_014332762.1	Gnomon	CDS	266896	266907	.	-	0	Name=XP_024936330.1;ID=cds-XP_024936330.1;Dbxref=GeneID:107274667%2CGenbank:XP_024936330.1;Parent=rna-XM_025080562.1
NW_014332762.1	Gnomon	CDS	266514	266850	.	-	0	Name=XP_024936330.1;ID=cds-XP_024936330.1;Dbxref=GeneID:107274667%2CGenbank:XP_024936330.1;Parent=rna-XM_025080562.1
NW_014332762.1	Gnomon	CDS	265585	266431	.	-	0	Name=XP_024936330.1;ID=cds-XP_024936330.1;Dbxref=GeneID:107274667%2CGenbank:XP_024936330.1;Parent=rna-XM_025080562.1
NW_014332762.1	Gnomon	CDS	265364	265470	.	-	0	Name=XP_024936330.1;ID=cds-XP_024936330.1;Dbxref=GeneID:107274667%2CGenbank:XP_024936330.1;Parent=rna-XM_025080562.1
NW_014332762.1	Gnomon	CDS	1263047	1263182	.	+	0	Name=XP_024935970.1;ID=cds-XP_024935970.1;Dbxref=GeneID:107263298%2CGenbank:XP_024935970.1;Parent=rna-XM_025080202.1
NW_014332762.1	Gnomon	CDS	1263673	1264007	.	+	0	Name=XP_024935970.1;ID=cds-XP_024935970.1;Dbxref=GeneID:107263298%2CGenbank:XP_024935970.1;Parent=rna-XM_025080202.1
NW_014332762.1	Gnomon	CDS	1264283	1264758	.	+	0	Name=XP_024935970.1;ID=cds-XP_024935970.1;Dbxref=GeneID:107263298%2CGenbank:XP_024935970.1;Parent=rna-XM_025080202.1
NW_014332762.1	Gnomon	CDS	1264831	1265105	.	+	0	Name=XP_024935970.1;ID=cds-XP_024935970.1;Dbxref=GeneID:107263298%2CGenbank:XP_024935970.1;Parent=rna-XM_025080202.1
NW_014332762.1	Gnomon	CDS	1265197	1265342	.	+	0	Name=XP_024935970.1;ID=cds-XP_024935970.1;Dbxref=GeneID:107263298%2CGenbank:XP_024935970.1;Parent=rna-XM_025080202.1
NW_014332762.1	Gnomon	CDS	1265410	1265562	.	+	0	Name=XP_024935970.1;ID=cds-XP_024935970.1;Dbxref=GeneID:107263298%2CGenbank:XP_024935970.1;Parent=rna-XM_025080202.1
NW_014332762.1	Gnomon	exon	1674115	1674956	.	+	.	ID=exon-XM_015754548.2-6;Dbxref=GeneID:107274936%2CGenbank:XM_015754548.2;Parent=rna-XM_015754548.2
NW_014332762.1	Gnomon	exon	1673408	1673691	.	+	.	ID=exon-XM_015754548.2-5;Dbxref=GeneID:107274936%2CGenbank:XM_015754548.2;Parent=rna-XM_015754548.2
NW_014332762.1	Gnomon	exon	1671913	1672399	.	+	.	ID=exon-XM_015754548.2-2;Dbxref=GeneID:107274936%2CGenbank:XM_015754548.2;Parent=rna-XM_015754548.2
NW_014332762.1	Gnomon	exon	1564239	1564470	.	+	.	ID=exon-XM_015754068.2-2;Dbxref=GeneID:107274683%2CGenbank:XM_015754068.2;Parent=rna-XM_015754068.2
NW_014332762.1	Gnomon	exon	1671392	1671576	.	+	.	ID=exon-XM_015754548.2-1;Dbxref=GeneID:107274936%2CGenbank:XM_015754548.2;Parent=rna-XM_015754548.2
NW_014332762.1	Gnomon	exon	1563853	1564167	.	+	.	ID=exon-XM_015754068.2-1;Dbxref=GeneID:107274683%2CGenbank:XM_015754068.2;Parent=rna-XM_015754068.2
NW_014332762.1	Gnomon	exon	1672796	1673015	.	+	.	ID=exon-XM_015754548.2-4;Dbxref=GeneID:107274936%2CGenbank:XM_015754548.2;Parent=rna-XM_015754548.2
NW_014332762.1	Gnomon	exon	1672471	1672724	.	+	.	ID=exon-XM_015754548.2-3;Dbxref=GeneID:107274936%2CGenbank:XM_015754548.2;Parent=rna-XM_015754548.2
NW_014332762.1	Gnomon	exon	632244	633800	.	-	.	ID=exon-XM_015732840.2-2;Dbxref=GeneID:107264502%2CGenbank:XM_015732840.2;Parent=rna-XM_015732840.2
NW_014332762.1	Gnomon	exon	634140	634262	.	-	.	ID=exon-XM_015732840.2-1;Dbxref=GeneID:107264502%2CGenbank:XM_015732840.2;Parent=rna-XM_015732840.2
NW_014332762.1	Gnomon	exon	2445181	2445362	.	+	.	ID=exon-XM_025080571.1-2;Dbxref=GeneID:112493728%2CGenbank:XM_025080571.1;Parent=rna-XM_025080571.1
NW_014332762.1	Gnomon	mRNA	335040	341447	.	-	.	Name=XM_025079763.1;ID=rna-XM_025079763.1;Dbxref=GeneID:107275176%2CGenbank:XM_025079763.1;Parent=gene-LOC107275176
NW_014332762.1	Gnomon	exon	2443697	2443822	.	+	.	ID=exon-XM_025080571.1-1;Dbxref=GeneID:112493728%2CGenbank:XM_025080571.1;Parent=rna-XM_025080571.1
NW_014332762.1	Gnomon	exon	2445783	2445868	.	+	.	ID=exon-XM_025080571.1-4;Dbxref=GeneID:112493728%2CGenbank:XM_025080571.1;Parent=rna-XM_025080571.1
NW_014332762.1	Gnomon	mRNA	1669809	1671036	.	-	.	Name=XM_015754699.2;ID=rna-XM_015754699.2;Dbxref=GeneID:107275003%2CGenbank:XM_015754699.2;Parent=gene-LOC107275003
NW_014332762.1	Gnomon	exon	2445436	2445711	.	+	.	ID=exon-XM_025080571.1-3;Dbxref=GeneID:112493728%2CGenbank:XM_025080571.1;Parent=rna-XM_025080571.1
NW_014332762.1	Gnomon	exon	2445930	2446128	.	+	.	ID=exon-XM_025080571.1-5;Dbxref=GeneID:112493728%2CGenbank:XM_025080571.1;Parent=rna-XM_025080571.1
NW_014332762.1	Gnomon	CDS	293203	293783	.	-	0	Name=XP_024936450.1;ID=cds-XP_024936450.1;Dbxref=GeneID:107264075%2CGenbank:XP_024936450.1;Parent=rna-XM_025080682.1
NW_014332762.1	Gnomon	CDS	290012	290123	.	-	0	Name=XP_024936450.1;ID=cds-XP_024936450.1;Dbxref=GeneID:107264075%2CGenbank:XP_024936450.1;Parent=rna-XM_025080682.1
NW_014332762.1	Gnomon	CDS	289606	289790	.	-	0	Name=XP_024936450.1;ID=cds-XP_024936450.1;Dbxref=GeneID:107264075%2CGenbank:XP_024936450.1;Parent=rna-XM_025080682.1
NW_014332762.1	Gnomon	CDS	287949	288348	.	-	0	Name=XP_024936450.1;ID=cds-XP_024936450.1;Dbxref=GeneID:107264075%2CGenbank:XP_024936450.1;Parent=rna-XM_025080682.1
NW_014332762.1	Gnomon	CDS	860707	862288	.	-	0	Name=XP_015585028.1;ID=cds-XP_015585028.1;Dbxref=GeneID:107262878%2CGenbank:XP_015585028.1;Parent=rna-XM_015729542.2
NW_014332762.1	Gnomon	CDS	859950	860605	.	-	0	Name=XP_015585028.1;ID=cds-XP_015585028.1;Dbxref=GeneID:107262878%2CGenbank:XP_015585028.1;Parent=rna-XM_015729542.2
NW_014332762.1	Gnomon	exon	453691	453970	.	+	.	ID=exon-XM_015733713.2-4;Dbxref=GeneID:107264896%2CGenbank:XM_015733713.2;Parent=rna-XM_015733713.2
NW_014332762.1	Gnomon	exon	454183	454309	.	+	.	ID=exon-XM_015733713.2-5;Dbxref=GeneID:107264896%2CGenbank:XM_015733713.2;Parent=rna-XM_015733713.2
NW_014332762.1	Gnomon	exon	451252	451401	.	+	.	ID=exon-XM_015733713.2-2;Dbxref=GeneID:107264896%2CGenbank:XM_015733713.2;Parent=rna-XM_015733713.2
NW_014332762.1	Gnomon	exon	452316	453117	.	+	.	ID=exon-XM_015733713.2-3;Dbxref=GeneID:107264896%2CGenbank:XM_015733713.2;Parent=rna-XM_015733713.2
NW_014332762.1	Gnomon	exon	461071	462203	.	+	.	ID=exon-XM_015733713.2-8;Dbxref=GeneID:107264896%2CGenbank:XM_015733713.2;Parent=rna-XM_015733713.2
NW_014332762.1	Gnomon	mRNA	191887	211031	.	-	.	Name=XM_015731161.2;ID=rna-XM_015731161.2;Dbxref=GeneID:107263665%2CGenbank:XM_015731161.2;Parent=gene-LOC107263665
NW_014332762.1	Gnomon	exon	459719	460021	.	+	.	ID=exon-XM_015733713.2-6;Dbxref=GeneID:107264896%2CGenbank:XM_015733713.2;Parent=rna-XM_015733713.2
NW_014332762.1	Gnomon	exon	460085	461015	.	+	.	ID=exon-XM_015733713.2-7;Dbxref=GeneID:107264896%2CGenbank:XM_015733713.2;Parent=rna-XM_015733713.2
NW_014332762.1	Gnomon	exon	448940	449731	.	+	.	ID=exon-XM_015733713.2-1;Dbxref=GeneID:107264896%2CGenbank:XM_015733713.2;Parent=rna-XM_015733713.2
NW_014332762.1	Gnomon	mRNA	1704479	1706342	.	+	.	Name=XM_015754579.2;ID=rna-XM_015754579.2;Dbxref=GeneID:107274946%2CGenbank:XM_015754579.2;Parent=gene-LOC107274946
NW_014332762.1	Gnomon	exon	100304	100608	.	-	.	ID=exon-XM_025080441.1-29;Dbxref=GeneID:107263341%2CGenbank:XM_025080441.1;Parent=rna-XM_025080441.1
NW_014332762.1	Gnomon	mRNA	93537	149413	.	-	.	Name=XM_015730466.2;ID=rna-XM_015730466.2;Dbxref=GeneID:107263341%2CGenbank:XM_015730466.2;Parent=gene-LOC107263341
NW_014332762.1	Gnomon	exon	102330	102575	.	-	.	ID=exon-XM_025080441.1-27;Dbxref=GeneID:107263341%2CGenbank:XM_025080441.1;Parent=rna-XM_025080441.1
NW_014332762.1	Gnomon	exon	101960	102230	.	-	.	ID=exon-XM_025080441.1-28;Dbxref=GeneID:107263341%2CGenbank:XM_025080441.1;Parent=rna-XM_025080441.1
NW_014332762.1	Gnomon	exon	102974	103096	.	-	.	ID=exon-XM_025080441.1-25;Dbxref=GeneID:107263341%2CGenbank:XM_025080441.1;Parent=rna-XM_025080441.1
NW_014332762.1	Gnomon	exon	102648	102842	.	-	.	ID=exon-XM_025080441.1-26;Dbxref=GeneID:107263341%2CGenbank:XM_025080441.1;Parent=rna-XM_025080441.1
NW_014332762.1	Gnomon	gene	541697	544306	.	+	.	Name=LOC112493768;ID=gene-LOC112493768;Dbxref=GeneID:112493768
NW_014332762.1	Gnomon	gene	537546	538218	.	+	.	Name=LOC112493767;ID=gene-LOC112493767;Dbxref=GeneID:112493767
NW_014332762.1	Gnomon	gene	474826	487958	.	+	.	Name=LOC112493765;ID=gene-LOC112493765;Dbxref=GeneID:112493765
NW_014332762.1	Gnomon	CDS	1706993	1707027	.	-	0	Name=XP_024937448.1;ID=cds-XP_024937448.1;Dbxref=GeneID:107275026%2CGenbank:XP_024937448.1;Parent=rna-XM_025081680.1
NW_014332762.1	Gnomon	CDS	1706546	1706935	.	-	0	Name=XP_024937448.1;ID=cds-XP_024937448.1;Dbxref=GeneID:107275026%2CGenbank:XP_024937448.1;Parent=rna-XM_025081680.1
NW_014332762.1	Gnomon	CDS	1706442	1706460	.	-	0	Name=XP_024937448.1;ID=cds-XP_024937448.1;Dbxref=GeneID:107275026%2CGenbank:XP_024937448.1;Parent=rna-XM_025081680.1
NW_014332762.1	Gnomon	gene	588621	589568	.	+	.	Name=LOC112493764;ID=gene-LOC112493764;Dbxref=GeneID:112493764
NW_014332762.1	Gnomon	mRNA	93537	149414	.	-	.	Name=XM_025080393.1;ID=rna-XM_025080393.1;Dbxref=GeneID:107263341%2CGenbank:XM_025080393.1;Parent=gene-LOC107263341
NW_014332762.1	Gnomon	CDS	219861	219888	.	-	0	Name=XP_015586804.1;ID=cds-XP_015586804.1;Dbxref=GeneID:107263764%2CGenbank:XP_015586804.1;Parent=rna-XM_015731318.2
NW_014332762.1	Gnomon	CDS	219682	219799	.	-	0	Name=XP_015586804.1;ID=cds-XP_015586804.1;Dbxref=GeneID:107263764%2CGenbank:XP_015586804.1;Parent=rna-XM_015731318.2
NW_014332762.1	Gnomon	CDS	219283	219591	.	-	0	Name=XP_015586804.1;ID=cds-XP_015586804.1;Dbxref=GeneID:107263764%2CGenbank:XP_015586804.1;Parent=rna-XM_015731318.2
NW_014332762.1	Gnomon	CDS	219003	219221	.	-	0	Name=XP_015586804.1;ID=cds-XP_015586804.1;Dbxref=GeneID:107263764%2CGenbank:XP_015586804.1;Parent=rna-XM_015731318.2
NW_014332762.1	Gnomon	CDS	218718	218890	.	-	0	Name=XP_015586804.1;ID=cds-XP_015586804.1;Dbxref=GeneID:107263764%2CGenbank:XP_015586804.1;Parent=rna-XM_015731318.2
NW_014332762.1	Gnomon	CDS	218462	218631	.	-	0	Name=XP_015586804.1;ID=cds-XP_015586804.1;Dbxref=GeneID:107263764%2CGenbank:XP_015586804.1;Parent=rna-XM_015731318.2
NW_014332762.1	Gnomon	CDS	222168	222174	.	-	0	Name=XP_024936700.1;ID=cds-XP_024936700.1;Dbxref=GeneID:107263764%2CGenbank:XP_024936700.1;Parent=rna-XM_025080932.1
NW_014332762.1	Gnomon	CDS	219682	219799	.	-	0	Name=XP_024936700.1;ID=cds-XP_024936700.1;Dbxref=GeneID:107263764%2CGenbank:XP_024936700.1;Parent=rna-XM_025080932.1
NW_014332762.1	Gnomon	CDS	219283	219591	.	-	0	Name=XP_024936700.1;ID=cds-XP_024936700.1;Dbxref=GeneID:107263764%2CGenbank:XP_024936700.1;Parent=rna-XM_025080932.1
NW_014332762.1	Gnomon	CDS	219003	219221	.	-	0	Name=XP_024936700.1;ID=cds-XP_024936700.1;Dbxref=GeneID:107263764%2CGenbank:XP_024936700.1;Parent=rna-XM_025080932.1
NW_014332762.1	Gnomon	CDS	218718	218890	.	-	0	Name=XP_024936700.1;ID=cds-XP_024936700.1;Dbxref=GeneID:107263764%2CGenbank:XP_024936700.1;Parent=rna-XM_025080932.1
NW_014332762.1	Gnomon	CDS	218462	218631	.	-	0	Name=XP_024936700.1;ID=cds-XP_024936700.1;Dbxref=GeneID:107263764%2CGenbank:XP_024936700.1;Parent=rna-XM_025080932.1
NW_014332762.1	Gnomon	exon	93537	100230	.	-	.	ID=exon-XM_025080441.1-30;Dbxref=GeneID:107263341%2CGenbank:XM_025080441.1;Parent=rna-XM_025080441.1
NW_014332762.1	Gnomon	exon	111253	111603	.	-	.	ID=exon-XM_025080441.1-18;Dbxref=GeneID:107263341%2CGenbank:XM_025080441.1;Parent=rna-XM_025080441.1
NW_014332762.1	Gnomon	exon	110765	110999	.	-	.	ID=exon-XM_025080441.1-19;Dbxref=GeneID:107263341%2CGenbank:XM_025080441.1;Parent=rna-XM_025080441.1
NW_014332762.1	Gnomon	exon	112202	112476	.	-	.	ID=exon-XM_025080441.1-16;Dbxref=GeneID:107263341%2CGenbank:XM_025080441.1;Parent=rna-XM_025080441.1
NW_014332762.1	Gnomon	exon	111937	112110	.	-	.	ID=exon-XM_025080441.1-17;Dbxref=GeneID:107263341%2CGenbank:XM_025080441.1;Parent=rna-XM_025080441.1
NW_014332762.1	Gnomon	exon	116732	116825	.	-	.	ID=exon-XM_025080441.1-14;Dbxref=GeneID:107263341%2CGenbank:XM_025080441.1;Parent=rna-XM_025080441.1
NW_014332762.1	Gnomon	exon	116283	116351	.	-	.	ID=exon-XM_025080441.1-15;Dbxref=GeneID:107263341%2CGenbank:XM_025080441.1;Parent=rna-XM_025080441.1
NW_014332762.1	Gnomon	exon	1574388	1574593	.	-	.	ID=exon-XM_025081244.1-8;Dbxref=GeneID:107264350%2CGenbank:XM_025081244.1;Parent=rna-XM_025081244.1
NW_014332762.1	Gnomon	exon	1574672	1574933	.	-	.	ID=exon-XM_025081244.1-7;Dbxref=GeneID:107264350%2CGenbank:XM_025081244.1;Parent=rna-XM_025081244.1
NW_014332762.1	Gnomon	exon	1574995	1575145	.	-	.	ID=exon-XM_025081244.1-6;Dbxref=GeneID:107264350%2CGenbank:XM_025081244.1;Parent=rna-XM_025081244.1
NW_014332762.1	Gnomon	exon	1575208	1575340	.	-	.	ID=exon-XM_025081244.1-5;Dbxref=GeneID:107264350%2CGenbank:XM_025081244.1;Parent=rna-XM_025081244.1
NW_014332762.1	Gnomon	exon	1574119	1574321	.	-	.	ID=exon-XM_025081244.1-9;Dbxref=GeneID:107264350%2CGenbank:XM_025081244.1;Parent=rna-XM_025081244.1
NW_014332762.1	Gnomon	exon	108815	109077	.	-	.	ID=exon-XM_025080441.1-23;Dbxref=GeneID:107263341%2CGenbank:XM_025080441.1;Parent=rna-XM_025080441.1
NW_014332762.1	Gnomon	CDS	1566703	1566791	.	+	0	Name=XP_024937172.1;ID=cds-XP_024937172.1;Dbxref=GeneID:107274691%2CGenbank:XP_024937172.1;Parent=rna-XM_025081404.1
NW_014332762.1	Gnomon	CDS	1566859	1566982	.	+	0	Name=XP_024937172.1;ID=cds-XP_024937172.1;Dbxref=GeneID:107274691%2CGenbank:XP_024937172.1;Parent=rna-XM_025081404.1
NW_014332762.1	Gnomon	CDS	1567048	1567977	.	+	0	Name=XP_024937172.1;ID=cds-XP_024937172.1;Dbxref=GeneID:107274691%2CGenbank:XP_024937172.1;Parent=rna-XM_025081404.1
NW_014332762.1	Gnomon	exon	108524	108697	.	-	.	ID=exon-XM_025080441.1-24;Dbxref=GeneID:107263341%2CGenbank:XM_025080441.1;Parent=rna-XM_025080441.1
NW_014332762.1	Gnomon	exon	109369	109501	.	-	.	ID=exon-XM_025080441.1-21;Dbxref=GeneID:107263341%2CGenbank:XM_025080441.1;Parent=rna-XM_025080441.1
NW_014332762.1	Gnomon	exon	109140	109264	.	-	.	ID=exon-XM_025080441.1-22;Dbxref=GeneID:107263341%2CGenbank:XM_025080441.1;Parent=rna-XM_025080441.1
NW_014332762.1	Gnomon	exon	1575405	1575470	.	-	.	ID=exon-XM_025081244.1-4;Dbxref=GeneID:107264350%2CGenbank:XM_025081244.1;Parent=rna-XM_025081244.1
NW_014332762.1	Gnomon	exon	109670	109867	.	-	.	ID=exon-XM_025080441.1-20;Dbxref=GeneID:107263341%2CGenbank:XM_025080441.1;Parent=rna-XM_025080441.1
NW_014332762.1	Gnomon	exon	1575551	1575826	.	-	.	ID=exon-XM_025081244.1-3;Dbxref=GeneID:107264350%2CGenbank:XM_025081244.1;Parent=rna-XM_025081244.1
NW_014332762.1	Gnomon	exon	1575927	1576206	.	-	.	ID=exon-XM_025081244.1-2;Dbxref=GeneID:107264350%2CGenbank:XM_025081244.1;Parent=rna-XM_025081244.1
NW_014332762.1	Gnomon	exon	1577091	1577222	.	-	.	ID=exon-XM_025081244.1-1;Dbxref=GeneID:107264350%2CGenbank:XM_025081244.1;Parent=rna-XM_025081244.1
NW_014332762.1	Gnomon	exon	823921	824163	.	-	.	ID=exon-XM_015729581.2-8;Dbxref=GeneID:107262917%2CGenbank:XM_015729581.2;Parent=rna-XM_015729581.2
NW_014332762.1	Gnomon	CDS	1670241	1670621	.	-	0	Name=XP_015610210.1;ID=cds-XP_015610210.1;Dbxref=GeneID:107275003%2CGenbank:XP_015610210.1;Parent=rna-XM_015754724.2
NW_014332762.1	Gnomon	CDS	1670047	1670172	.	-	0	Name=XP_015610210.1;ID=cds-XP_015610210.1;Dbxref=GeneID:107275003%2CGenbank:XP_015610210.1;Parent=rna-XM_015754724.2
NW_014332762.1	Gnomon	exon	818719	823791	.	-	.	ID=exon-XM_015729581.2-9;Dbxref=GeneID:107262917%2CGenbank:XM_015729581.2;Parent=rna-XM_015729581.2
NW_014332762.1	Gnomon	exon	846843	847102	.	-	.	ID=exon-XM_015729581.2-6;Dbxref=GeneID:107262917%2CGenbank:XM_015729581.2;Parent=rna-XM_015729581.2
NW_014332762.1	Gnomon	exon	846109	846775	.	-	.	ID=exon-XM_015729581.2-7;Dbxref=GeneID:107262917%2CGenbank:XM_015729581.2;Parent=rna-XM_015729581.2
NW_014332762.1	Gnomon	exon	849098	849295	.	-	.	ID=exon-XM_015729581.2-4;Dbxref=GeneID:107262917%2CGenbank:XM_015729581.2;Parent=rna-XM_015729581.2
NW_014332762.1	Gnomon	exon	847637	848974	.	-	.	ID=exon-XM_015729581.2-5;Dbxref=GeneID:107262917%2CGenbank:XM_015729581.2;Parent=rna-XM_015729581.2
NW_014332762.1	Gnomon	gene	2364010	2366615	.	+	.	Name=LOC112493748;ID=gene-LOC112493748;Dbxref=GeneID:112493748
NW_014332762.1	Gnomon	CDS	1880254	1880333	.	-	0	Name=XP_024936833.1;ID=cds-XP_024936833.1;Dbxref=GeneID:107263064%2CGenbank:XP_024936833.1;Parent=rna-XM_025081065.1
NW_014332762.1	Gnomon	CDS	1879959	1880185	.	-	0	Name=XP_024936833.1;ID=cds-XP_024936833.1;Dbxref=GeneID:107263064%2CGenbank:XP_024936833.1;Parent=rna-XM_025081065.1
NW_014332762.1	Gnomon	CDS	1879056	1879889	.	-	0	Name=XP_024936833.1;ID=cds-XP_024936833.1;Dbxref=GeneID:107263064%2CGenbank:XP_024936833.1;Parent=rna-XM_025081065.1
NW_014332762.1	Gnomon	CDS	1878836	1878983	.	-	0	Name=XP_024936833.1;ID=cds-XP_024936833.1;Dbxref=GeneID:107263064%2CGenbank:XP_024936833.1;Parent=rna-XM_025081065.1
NW_014332762.1	Gnomon	CDS	1878429	1878771	.	-	0	Name=XP_024936833.1;ID=cds-XP_024936833.1;Dbxref=GeneID:107263064%2CGenbank:XP_024936833.1;Parent=rna-XM_025081065.1
NW_014332762.1	Gnomon	CDS	1877978	1878368	.	-	0	Name=XP_024936833.1;ID=cds-XP_024936833.1;Dbxref=GeneID:107263064%2CGenbank:XP_024936833.1;Parent=rna-XM_025081065.1
NW_014332762.1	Gnomon	CDS	1877708	1877920	.	-	0	Name=XP_024936833.1;ID=cds-XP_024936833.1;Dbxref=GeneID:107263064%2CGenbank:XP_024936833.1;Parent=rna-XM_025081065.1
NW_014332762.1	Gnomon	CDS	1877185	1877642	.	-	0	Name=XP_024936833.1;ID=cds-XP_024936833.1;Dbxref=GeneID:107263064%2CGenbank:XP_024936833.1;Parent=rna-XM_025081065.1
NW_014332762.1	Gnomon	CDS	2327071	2327221	.	-	0	Name=XP_015587035.1;ID=cds-XP_015587035.1;Dbxref=GeneID:107263876%2CGenbank:XP_015587035.1;Parent=rna-XM_015731549.2
NW_014332762.1	Gnomon	CDS	2325525	2325752	.	-	0	Name=XP_015587035.1;ID=cds-XP_015587035.1;Dbxref=GeneID:107263876%2CGenbank:XP_015587035.1;Parent=rna-XM_015731549.2
NW_014332762.1	Gnomon	CDS	2322222	2322413	.	-	0	Name=XP_015587035.1;ID=cds-XP_015587035.1;Dbxref=GeneID:107263876%2CGenbank:XP_015587035.1;Parent=rna-XM_015731549.2
NW_014332762.1	Gnomon	CDS	2321051	2321235	.	-	0	Name=XP_015587035.1;ID=cds-XP_015587035.1;Dbxref=GeneID:107263876%2CGenbank:XP_015587035.1;Parent=rna-XM_015731549.2
NW_014332762.1	Gnomon	CDS	2320957	2320974	.	-	0	Name=XP_015587035.1;ID=cds-XP_015587035.1;Dbxref=GeneID:107263876%2CGenbank:XP_015587035.1;Parent=rna-XM_015731549.2
NW_014332762.1	Gnomon	exon	111937	112110	.	-	.	ID=exon-XM_015730499.2-18;Dbxref=GeneID:107263341%2CGenbank:XM_015730499.2;Parent=rna-XM_015730499.2
NW_014332762.1	Gnomon	exon	1441194	1442716	.	+	.	ID=exon-XM_025082335.1-7;Dbxref=GeneID:112493602%2CGenbank:XM_025082335.1;Parent=rna-XM_025082335.1
NW_014332762.1	Gnomon	exon	112202	112452	.	-	.	ID=exon-XM_015730499.2-17;Dbxref=GeneID:107263341%2CGenbank:XM_015730499.2;Parent=rna-XM_015730499.2
NW_014332762.1	Gnomon	exon	1446830	1447119	.	+	.	ID=exon-XM_025082335.1-8;Dbxref=GeneID:112493602%2CGenbank:XM_025082335.1;Parent=rna-XM_025082335.1
NW_014332762.1	Gnomon	exon	116283	116351	.	-	.	ID=exon-XM_015730499.2-16;Dbxref=GeneID:107263341%2CGenbank:XM_015730499.2;Parent=rna-XM_015730499.2
NW_014332762.1	Gnomon	exon	1451660	1452008	.	+	.	ID=exon-XM_025082335.1-9;Dbxref=GeneID:112493602%2CGenbank:XM_025082335.1;Parent=rna-XM_025082335.1
NW_014332762.1	Gnomon	exon	116732	116825	.	-	.	ID=exon-XM_015730499.2-15;Dbxref=GeneID:107263341%2CGenbank:XM_015730499.2;Parent=rna-XM_015730499.2
NW_014332762.1	Gnomon	mRNA	1880561	1882276	.	-	.	Name=XM_015730083.2;ID=rna-XM_015730083.2;Dbxref=GeneID:107263152%2CGenbank:XM_015730083.2;Parent=gene-LOC107263152
NW_014332762.1	Gnomon	exon	1370307	1374029	.	+	.	ID=exon-XM_025082335.1-3;Dbxref=GeneID:112493602%2CGenbank:XM_025082335.1;Parent=rna-XM_025082335.1
NW_014332762.1	Gnomon	exon	1411214	1411885	.	+	.	ID=exon-XM_025082335.1-4;Dbxref=GeneID:112493602%2CGenbank:XM_025082335.1;Parent=rna-XM_025082335.1
NW_014332762.1	Gnomon	exon	1436735	1436925	.	+	.	ID=exon-XM_025082335.1-5;Dbxref=GeneID:112493602%2CGenbank:XM_025082335.1;Parent=rna-XM_025082335.1
NW_014332762.1	Gnomon	exon	111253	111603	.	-	.	ID=exon-XM_015730499.2-19;Dbxref=GeneID:107263341%2CGenbank:XM_015730499.2;Parent=rna-XM_015730499.2
NW_014332762.1	Gnomon	exon	1437784	1437973	.	+	.	ID=exon-XM_025082335.1-6;Dbxref=GeneID:112493602%2CGenbank:XM_025082335.1;Parent=rna-XM_025082335.1
NW_014332762.1	Gnomon	exon	120762	120974	.	-	.	ID=exon-XM_015730499.2-10;Dbxref=GeneID:107263341%2CGenbank:XM_015730499.2;Parent=rna-XM_015730499.2
NW_014332762.1	Gnomon	exon	1364890	1365383	.	+	.	ID=exon-XM_025082335.1-1;Dbxref=GeneID:112493602%2CGenbank:XM_025082335.1;Parent=rna-XM_025082335.1
NW_014332762.1	Gnomon	exon	1365883	1366250	.	+	.	ID=exon-XM_025082335.1-2;Dbxref=GeneID:112493602%2CGenbank:XM_025082335.1;Parent=rna-XM_025082335.1
NW_014332762.1	Gnomon	exon	117135	117566	.	-	.	ID=exon-XM_015730499.2-14;Dbxref=GeneID:107263341%2CGenbank:XM_015730499.2;Parent=rna-XM_015730499.2
NW_014332762.1	Gnomon	exon	119928	120134	.	-	.	ID=exon-XM_015730499.2-13;Dbxref=GeneID:107263341%2CGenbank:XM_015730499.2;Parent=rna-XM_015730499.2
NW_014332762.1	Gnomon	exon	120243	120552	.	-	.	ID=exon-XM_015730499.2-12;Dbxref=GeneID:107263341%2CGenbank:XM_015730499.2;Parent=rna-XM_015730499.2
NW_014332762.1	Gnomon	exon	120615	120675	.	-	.	ID=exon-XM_015730499.2-11;Dbxref=GeneID:107263341%2CGenbank:XM_015730499.2;Parent=rna-XM_015730499.2
NW_014332762.1	Gnomon	gene	294083	296682	.	+	.	Name=LOC112493758;ID=gene-LOC112493758;Dbxref=GeneID:112493758
NW_014332762.1	Gnomon	exon	102330	102575	.	-	.	ID=exon-XM_015730499.2-29;Dbxref=GeneID:107263341%2CGenbank:XM_015730499.2;Parent=rna-XM_015730499.2
NW_014332762.1	Gnomon	exon	102648	102842	.	-	.	ID=exon-XM_015730499.2-28;Dbxref=GeneID:107263341%2CGenbank:XM_015730499.2;Parent=rna-XM_015730499.2
NW_014332762.1	Gnomon	exon	102974	103096	.	-	.	ID=exon-XM_015730499.2-27;Dbxref=GeneID:107263341%2CGenbank:XM_015730499.2;Parent=rna-XM_015730499.2
NW_014332762.1	Gnomon	exon	106115	106237	.	-	.	ID=exon-XM_015730499.2-26;Dbxref=GeneID:107263341%2CGenbank:XM_015730499.2;Parent=rna-XM_015730499.2
NW_014332762.1	Gnomon	exon	109670	109804	.	-	.	ID=exon-XM_015730499.2-21;Dbxref=GeneID:107263341%2CGenbank:XM_015730499.2;Parent=rna-XM_015730499.2
NW_014332762.1	Gnomon	exon	110765	110999	.	-	.	ID=exon-XM_015730499.2-20;Dbxref=GeneID:107263341%2CGenbank:XM_015730499.2;Parent=rna-XM_015730499.2
NW_014332762.1	Gnomon	exon	108524	108697	.	-	.	ID=exon-XM_015730499.2-25;Dbxref=GeneID:107263341%2CGenbank:XM_015730499.2;Parent=rna-XM_015730499.2
NW_014332762.1	Gnomon	CDS	2311635	2311755	.	-	0	Name=XP_015610343.1;ID=cds-XP_015610343.1;Dbxref=GeneID:107275082%2CGenbank:XP_015610343.1;Parent=rna-XM_015754857.2
NW_014332762.1	Gnomon	CDS	2311456	2311563	.	-	0	Name=XP_015610343.1;ID=cds-XP_015610343.1;Dbxref=GeneID:107275082%2CGenbank:XP_015610343.1;Parent=rna-XM_015754857.2
NW_014332762.1	Gnomon	CDS	2310470	2310567	.	-	0	Name=XP_015610343.1;ID=cds-XP_015610343.1;Dbxref=GeneID:107275082%2CGenbank:XP_015610343.1;Parent=rna-XM_015754857.2
NW_014332762.1	Gnomon	exon	108815	109077	.	-	.	ID=exon-XM_015730499.2-24;Dbxref=GeneID:107263341%2CGenbank:XM_015730499.2;Parent=rna-XM_015730499.2
NW_014332762.1	Gnomon	exon	109140	109264	.	-	.	ID=exon-XM_015730499.2-23;Dbxref=GeneID:107263341%2CGenbank:XM_015730499.2;Parent=rna-XM_015730499.2
NW_014332762.1	Gnomon	exon	109369	109501	.	-	.	ID=exon-XM_015730499.2-22;Dbxref=GeneID:107263341%2CGenbank:XM_015730499.2;Parent=rna-XM_015730499.2
NW_014332762.1	Gnomon	CDS	245347	246255	.	-	0	Name=XP_015588855.1;ID=cds-XP_015588855.1;Dbxref=GeneID:107264759%2CGenbank:XP_015588855.1;Parent=rna-XM_015733369.1
NW_014332762.1	Gnomon	exon	133021	133095	.	-	.	ID=exon-XM_025080306.1-2;Dbxref=GeneID:107263341%2CGenbank:XM_025080306.1;Parent=rna-XM_025080306.1
NW_014332762.1	Gnomon	exon	165898	166097	.	+	.	ID=exon-XM_015730611.2-2;Dbxref=GeneID:107263411%2CGenbank:XM_015730611.2;Parent=rna-XM_015730611.2
NW_014332762.1	Gnomon	exon	147331	149416	.	-	.	ID=exon-XM_025080306.1-1;Dbxref=GeneID:107263341%2CGenbank:XM_025080306.1;Parent=rna-XM_025080306.1
NW_014332762.1	Gnomon	exon	166185	166689	.	+	.	ID=exon-XM_015730611.2-3;Dbxref=GeneID:107263411%2CGenbank:XM_015730611.2;Parent=rna-XM_015730611.2
NW_014332762.1	Gnomon	exon	130053	130230	.	-	.	ID=exon-XM_025080306.1-4;Dbxref=GeneID:107263341%2CGenbank:XM_025080306.1;Parent=rna-XM_025080306.1
NW_014332762.1	Gnomon	exon	167044	167504	.	+	.	ID=exon-XM_015730611.2-4;Dbxref=GeneID:107263411%2CGenbank:XM_015730611.2;Parent=rna-XM_015730611.2
NW_014332762.1	Gnomon	exon	130417	131135	.	-	.	ID=exon-XM_025080306.1-3;Dbxref=GeneID:107263341%2CGenbank:XM_025080306.1;Parent=rna-XM_025080306.1
NW_014332762.1	Gnomon	exon	147331	149415	.	-	.	ID=exon-XM_025080330.1-1;Dbxref=GeneID:107263341%2CGenbank:XM_025080330.1;Parent=rna-XM_025080330.1
NW_014332762.1	Gnomon	exon	686749	686953	.	-	.	ID=exon-XR_003058201.1-6;Dbxref=GeneID:107263577%2CGenbank:XR_003058201.1;Parent=rna-XR_003058201.1
NW_014332762.1	Gnomon	exon	687048	688606	.	-	.	ID=exon-XR_003058201.1-5;Dbxref=GeneID:107263577%2CGenbank:XR_003058201.1;Parent=rna-XR_003058201.1
NW_014332762.1	Gnomon	exon	685356	685718	.	-	.	ID=exon-XR_003058201.1-8;Dbxref=GeneID:107263577%2CGenbank:XR_003058201.1;Parent=rna-XR_003058201.1
NW_014332762.1	Gnomon	exon	686048	686131	.	-	.	ID=exon-XR_003058201.1-7;Dbxref=GeneID:107263577%2CGenbank:XR_003058201.1;Parent=rna-XR_003058201.1
NW_014332762.1	Gnomon	exon	127737	127769	.	-	.	ID=exon-XM_025080330.1-5;Dbxref=GeneID:107263341%2CGenbank:XM_025080330.1;Parent=rna-XM_025080330.1
NW_014332762.1	Gnomon	exon	689181	689223	.	-	.	ID=exon-XR_003058201.1-2;Dbxref=GeneID:107263577%2CGenbank:XR_003058201.1;Parent=rna-XR_003058201.1
NW_014332762.1	Gnomon	exon	130053	130230	.	-	.	ID=exon-XM_025080330.1-4;Dbxref=GeneID:107263341%2CGenbank:XM_025080330.1;Parent=rna-XM_025080330.1
NW_014332762.1	Gnomon	exon	689302	689433	.	-	.	ID=exon-XR_003058201.1-1;Dbxref=GeneID:107263577%2CGenbank:XR_003058201.1;Parent=rna-XR_003058201.1
NW_014332762.1	Gnomon	exon	130417	131135	.	-	.	ID=exon-XM_025080330.1-3;Dbxref=GeneID:107263341%2CGenbank:XM_025080330.1;Parent=rna-XM_025080330.1
NW_014332762.1	Gnomon	exon	688703	688836	.	-	.	ID=exon-XR_003058201.1-4;Dbxref=GeneID:107263577%2CGenbank:XR_003058201.1;Parent=rna-XR_003058201.1
NW_014332762.1	Gnomon	exon	133021	133095	.	-	.	ID=exon-XM_025080330.1-2;Dbxref=GeneID:107263341%2CGenbank:XM_025080330.1;Parent=rna-XM_025080330.1
NW_014332762.1	Gnomon	exon	688896	689041	.	-	.	ID=exon-XR_003058201.1-3;Dbxref=GeneID:107263577%2CGenbank:XR_003058201.1;Parent=rna-XR_003058201.1
NW_014332762.1	Gnomon	exon	93537	100230	.	-	.	ID=exon-XM_015730499.2-32;Dbxref=GeneID:107263341%2CGenbank:XM_015730499.2;Parent=rna-XM_015730499.2
NW_014332762.1	Gnomon	exon	121598	121689	.	-	.	ID=exon-XM_025080330.1-9;Dbxref=GeneID:107263341%2CGenbank:XM_025080330.1;Parent=rna-XM_025080330.1
NW_014332762.1	Gnomon	exon	100304	100608	.	-	.	ID=exon-XM_015730499.2-31;Dbxref=GeneID:107263341%2CGenbank:XM_015730499.2;Parent=rna-XM_015730499.2
NW_014332762.1	Gnomon	exon	123520	123648	.	-	.	ID=exon-XM_025080330.1-8;Dbxref=GeneID:107263341%2CGenbank:XM_025080330.1;Parent=rna-XM_025080330.1
NW_014332762.1	Gnomon	exon	101960	102230	.	-	.	ID=exon-XM_015730499.2-30;Dbxref=GeneID:107263341%2CGenbank:XM_015730499.2;Parent=rna-XM_015730499.2
NW_014332762.1	Gnomon	exon	125716	125921	.	-	.	ID=exon-XM_025080330.1-7;Dbxref=GeneID:107263341%2CGenbank:XM_025080330.1;Parent=rna-XM_025080330.1
NW_014332762.1	Gnomon	exon	126057	126212	.	-	.	ID=exon-XM_025080330.1-6;Dbxref=GeneID:107263341%2CGenbank:XM_025080330.1;Parent=rna-XM_025080330.1
NW_014332762.1	Gnomon	exon	164924	165167	.	+	.	ID=exon-XM_015730611.2-1;Dbxref=GeneID:107263411%2CGenbank:XM_015730611.2;Parent=rna-XM_015730611.2
NW_014332762.1	Gnomon	exon	685096	685282	.	-	.	ID=exon-XR_003058201.1-9;Dbxref=GeneID:107263577%2CGenbank:XR_003058201.1;Parent=rna-XR_003058201.1
NW_014332762.1	Gnomon	CDS	823921	824088	.	-	0	Name=XP_024937687.1;ID=cds-XP_024937687.1;Dbxref=GeneID:107262917%2CGenbank:XP_024937687.1;Parent=rna-XM_025081919.1
NW_014332762.1	Gnomon	CDS	822535	823791	.	-	0	Name=XP_024937687.1;ID=cds-XP_024937687.1;Dbxref=GeneID:107262917%2CGenbank:XP_024937687.1;Parent=rna-XM_025081919.1
NW_014332762.1	Gnomon	mRNA	99442	149415	.	-	.	Name=XM_025080380.1;ID=rna-XM_025080380.1;Dbxref=GeneID:107263341%2CGenbank:XM_025080380.1;Parent=gene-LOC107263341
NW_014332762.1	Gnomon	mRNA	1683559	1684584	.	+	.	Name=XM_015754685.2;ID=rna-XM_015754685.2;Dbxref=GeneID:107274997%2CGenbank:XM_015754685.2;Parent=gene-LOC107274997
NW_014332762.1	Gnomon	exon	126383	126611	.	-	.	ID=exon-XR_003058401.1-2;Dbxref=GeneID:112493725%2CGenbank:XR_003058401.1;Parent=rna-XR_003058401.1
NW_014332762.1	Gnomon	exon	126783	127730	.	-	.	ID=exon-XR_003058401.1-1;Dbxref=GeneID:112493725%2CGenbank:XR_003058401.1;Parent=rna-XR_003058401.1
NW_014332762.1	Gnomon	mRNA	876797	912500	.	+	.	Name=XM_015729497.2;ID=rna-XM_015729497.2;Dbxref=GeneID:107262825%2CGenbank:XM_015729497.2;Parent=gene-LOC107262825
NW_014332762.1	Gnomon	exon	119850	120134	.	-	.	ID=exon-XM_025080441.1-12;Dbxref=GeneID:107263341%2CGenbank:XM_025080441.1;Parent=rna-XM_025080441.1
NW_014332762.1	Gnomon	exon	117135	117566	.	-	.	ID=exon-XM_025080441.1-13;Dbxref=GeneID:107263341%2CGenbank:XM_025080441.1;Parent=rna-XM_025080441.1
NW_014332762.1	Gnomon	exon	120615	120675	.	-	.	ID=exon-XM_025080441.1-10;Dbxref=GeneID:107263341%2CGenbank:XM_025080441.1;Parent=rna-XM_025080441.1
NW_014332762.1	Gnomon	exon	120243	120552	.	-	.	ID=exon-XM_025080441.1-11;Dbxref=GeneID:107263341%2CGenbank:XM_025080441.1;Parent=rna-XM_025080441.1
NW_014332762.1	Gnomon	CDS	998395	998439	.	-	0	Name=XP_015589456.1;ID=cds-XP_015589456.1;Dbxref=GeneID:107265023%2CGenbank:XP_015589456.1;Parent=rna-XM_015733970.2
NW_014332762.1	Gnomon	CDS	998068	998293	.	-	0	Name=XP_015589456.1;ID=cds-XP_015589456.1;Dbxref=GeneID:107265023%2CGenbank:XP_015589456.1;Parent=rna-XM_015733970.2
NW_014332762.1	Gnomon	CDS	997756	997959	.	-	0	Name=XP_015589456.1;ID=cds-XP_015589456.1;Dbxref=GeneID:107265023%2CGenbank:XP_015589456.1;Parent=rna-XM_015733970.2
NW_014332762.1	Gnomon	CDS	997007	997509	.	-	0	Name=XP_015589456.1;ID=cds-XP_015589456.1;Dbxref=GeneID:107265023%2CGenbank:XP_015589456.1;Parent=rna-XM_015733970.2
NW_014332762.1	Gnomon	exon	2104377	2104536	.	+	.	ID=exon-XM_025080091.1-10;Dbxref=GeneID:107265102%2CGenbank:XM_025080091.1;Parent=rna-XM_025080091.1
NW_014332762.1	Gnomon	exon	2104705	2105052	.	+	.	ID=exon-XM_025080091.1-11;Dbxref=GeneID:107265102%2CGenbank:XM_025080091.1;Parent=rna-XM_025080091.1
NW_014332762.1	Gnomon	exon	2106928	2107194	.	+	.	ID=exon-XM_025080091.1-12;Dbxref=GeneID:107265102%2CGenbank:XM_025080091.1;Parent=rna-XM_025080091.1
NW_014332762.1	Gnomon	exon	2110548	2110784	.	+	.	ID=exon-XM_025080091.1-13;Dbxref=GeneID:107265102%2CGenbank:XM_025080091.1;Parent=rna-XM_025080091.1
NW_014332762.1	Gnomon	exon	2110944	2111056	.	+	.	ID=exon-XM_025080091.1-14;Dbxref=GeneID:107265102%2CGenbank:XM_025080091.1;Parent=rna-XM_025080091.1
NW_014332762.1	Gnomon	exon	2111827	2112274	.	+	.	ID=exon-XM_025080091.1-15;Dbxref=GeneID:107265102%2CGenbank:XM_025080091.1;Parent=rna-XM_025080091.1
NW_014332762.1	Gnomon	exon	378066	378288	.	+	.	ID=exon-XM_025092080.1-9;Dbxref=GeneID:107275123%2CGenbank:XM_025092080.1;Parent=rna-XM_025092080.1
NW_014332762.1	Gnomon	exon	377776	377949	.	+	.	ID=exon-XM_025092080.1-8;Dbxref=GeneID:107275123%2CGenbank:XM_025092080.1;Parent=rna-XM_025092080.1
NW_014332762.1	Gnomon	exon	377373	377571	.	+	.	ID=exon-XM_025092080.1-7;Dbxref=GeneID:107275123%2CGenbank:XM_025092080.1;Parent=rna-XM_025092080.1
NW_014332762.1	Gnomon	exon	376896	377139	.	+	.	ID=exon-XM_025092080.1-6;Dbxref=GeneID:107275123%2CGenbank:XM_025092080.1;Parent=rna-XM_025092080.1
NW_014332762.1	Gnomon	exon	376602	376790	.	+	.	ID=exon-XM_025092080.1-5;Dbxref=GeneID:107275123%2CGenbank:XM_025092080.1;Parent=rna-XM_025092080.1
NW_014332762.1	Gnomon	exon	376303	376443	.	+	.	ID=exon-XM_025092080.1-4;Dbxref=GeneID:107275123%2CGenbank:XM_025092080.1;Parent=rna-XM_025092080.1
NW_014332762.1	Gnomon	exon	376013	376217	.	+	.	ID=exon-XM_025092080.1-3;Dbxref=GeneID:107275123%2CGenbank:XM_025092080.1;Parent=rna-XM_025092080.1
NW_014332762.1	Gnomon	exon	375721	375844	.	+	.	ID=exon-XM_025092080.1-2;Dbxref=GeneID:107275123%2CGenbank:XM_025092080.1;Parent=rna-XM_025092080.1
NW_014332762.1	Gnomon	exon	374847	374971	.	+	.	ID=exon-XM_025092080.1-1;Dbxref=GeneID:107275123%2CGenbank:XM_025092080.1;Parent=rna-XM_025092080.1
NW_014332762.1	Gnomon	mRNA	818719	825241	.	-	.	Name=XM_015729627.2;ID=rna-XM_015729627.2;Dbxref=GeneID:107262917%2CGenbank:XM_015729627.2;Parent=gene-LOC107262917
NW_014332762.1	Gnomon	exon	278806	279393	.	-	.	ID=exon-XM_015732012.2-2;Dbxref=GeneID:107264106%2CGenbank:XM_015732012.2;Parent=rna-XM_015732012.2
NW_014332762.1	Gnomon	exon	279540	279784	.	-	.	ID=exon-XM_015732012.2-1;Dbxref=GeneID:107264106%2CGenbank:XM_015732012.2;Parent=rna-XM_015732012.2
NW_014332762.1	Gnomon	exon	1573972	1574053	.	-	.	ID=exon-XM_025081253.1-10;Dbxref=GeneID:107264350%2CGenbank:XM_025081253.1;Parent=rna-XM_025081253.1
NW_014332762.1	Gnomon	exon	1573644	1573752	.	-	.	ID=exon-XM_025081253.1-11;Dbxref=GeneID:107264350%2CGenbank:XM_025081253.1;Parent=rna-XM_025081253.1
NW_014332762.1	Gnomon	mRNA	99442	149416	.	-	.	Name=XM_025080309.1;ID=rna-XM_025080309.1;Dbxref=GeneID:107263341%2CGenbank:XM_025080309.1;Parent=gene-LOC107263341
NW_014332762.1	Gnomon	mRNA	313177	316914	.	+	.	Name=XM_015731890.2;ID=rna-XM_015731890.2;Dbxref=GeneID:107264037%2CGenbank:XM_015731890.2;Parent=gene-LOC107264037
NW_014332762.1	Gnomon	CDS	1875201	1875357	.	+	0	Name=XP_015585494.1;ID=cds-XP_015585494.1;Dbxref=GeneID:107263127%2CGenbank:XP_015585494.1;Parent=rna-XM_015730008.2
NW_014332762.1	Gnomon	CDS	1875505	1875786	.	+	0	Name=XP_015585494.1;ID=cds-XP_015585494.1;Dbxref=GeneID:107263127%2CGenbank:XP_015585494.1;Parent=rna-XM_015730008.2
NW_014332762.1	Gnomon	CDS	1875874	1876179	.	+	0	Name=XP_015585494.1;ID=cds-XP_015585494.1;Dbxref=GeneID:107263127%2CGenbank:XP_015585494.1;Parent=rna-XM_015730008.2
NW_014332762.1	Gnomon	CDS	1876263	1876494	.	+	0	Name=XP_015585494.1;ID=cds-XP_015585494.1;Dbxref=GeneID:107263127%2CGenbank:XP_015585494.1;Parent=rna-XM_015730008.2
NW_014332762.1	Gnomon	CDS	1876570	1876924	.	+	0	Name=XP_015585494.1;ID=cds-XP_015585494.1;Dbxref=GeneID:107263127%2CGenbank:XP_015585494.1;Parent=rna-XM_015730008.2
NW_014332762.1	Gnomon	exon	126057	126212	.	-	.	ID=exon-XM_025080306.1-6;Dbxref=GeneID:107263341%2CGenbank:XM_025080306.1;Parent=rna-XM_025080306.1
NW_014332762.1	Gnomon	exon	127737	127769	.	-	.	ID=exon-XM_025080306.1-5;Dbxref=GeneID:107263341%2CGenbank:XM_025080306.1;Parent=rna-XM_025080306.1
NW_014332762.1	Gnomon	exon	123520	123648	.	-	.	ID=exon-XM_025080306.1-8;Dbxref=GeneID:107263341%2CGenbank:XM_025080306.1;Parent=rna-XM_025080306.1
NW_014332762.1	Gnomon	exon	125716	125921	.	-	.	ID=exon-XM_025080306.1-7;Dbxref=GeneID:107263341%2CGenbank:XM_025080306.1;Parent=rna-XM_025080306.1
NW_014332762.1	Gnomon	exon	121598	121689	.	-	.	ID=exon-XM_025080306.1-9;Dbxref=GeneID:107263341%2CGenbank:XM_025080306.1;Parent=rna-XM_025080306.1
NW_014332762.1	Gnomon	gene	2443697	2446128	.	+	.	Name=LOC112493728;ID=gene-LOC112493728;Dbxref=GeneID:112493728
NW_014332762.1	Gnomon	exon	100304	100608	.	-	.	ID=exon-XM_025080434.1-30;Dbxref=GeneID:107263341%2CGenbank:XM_025080434.1;Parent=rna-XM_025080434.1
NW_014332762.1	Gnomon	exon	93537	100230	.	-	.	ID=exon-XM_025080434.1-31;Dbxref=GeneID:107263341%2CGenbank:XM_025080434.1;Parent=rna-XM_025080434.1
NW_014332762.1	Gnomon	gene	126383	127730	.	-	.	Name=LOC112493725;ID=gene-LOC112493725;Dbxref=GeneID:112493725
NW_014332762.1	Gnomon	mRNA	876797	912500	.	+	.	Name=XM_015729471.2;ID=rna-XM_015729471.2;Dbxref=GeneID:107262825%2CGenbank:XM_015729471.2;Parent=gene-LOC107262825
NW_014332762.1	Gnomon	mRNA	93537	149415	.	-	.	Name=XM_025080429.1;ID=rna-XM_025080429.1;Dbxref=GeneID:107263341%2CGenbank:XM_025080429.1;Parent=gene-LOC107263341
NW_014332762.1	Gnomon	exon	101960	102230	.	-	.	ID=exon-XM_025080434.1-29;Dbxref=GeneID:107263341%2CGenbank:XM_025080434.1;Parent=rna-XM_025080434.1
NW_014332762.1	Gnomon	exon	740673	740892	.	-	.	ID=exon-XM_015731726.2-10;Dbxref=GeneID:107263972%2CGenbank:XM_015731726.2;Parent=rna-XM_015731726.2
NW_014332762.1	Gnomon	exon	740434	740590	.	-	.	ID=exon-XM_015731726.2-11;Dbxref=GeneID:107263972%2CGenbank:XM_015731726.2;Parent=rna-XM_015731726.2
NW_014332762.1	Gnomon	exon	740076	740348	.	-	.	ID=exon-XM_015731726.2-12;Dbxref=GeneID:107263972%2CGenbank:XM_015731726.2;Parent=rna-XM_015731726.2
NW_014332762.1	Gnomon	exon	850018	850278	.	-	.	ID=exon-XM_015729581.2-2;Dbxref=GeneID:107262917%2CGenbank:XM_015729581.2;Parent=rna-XM_015729581.2
NW_014332762.1	Gnomon	exon	849548	849823	.	-	.	ID=exon-XM_015729581.2-3;Dbxref=GeneID:107262917%2CGenbank:XM_015729581.2;Parent=rna-XM_015729581.2
NW_014332762.1	Gnomon	exon	856867	857262	.	-	.	ID=exon-XM_015729581.2-1;Dbxref=GeneID:107262917%2CGenbank:XM_015729581.2;Parent=rna-XM_015729581.2
NW_014332762.1	Gnomon	exon	112202	112452	.	-	.	ID=exon-XM_025080434.1-16;Dbxref=GeneID:107263341%2CGenbank:XM_025080434.1;Parent=rna-XM_025080434.1
NW_014332762.1	Gnomon	exon	111937	112110	.	-	.	ID=exon-XM_025080434.1-17;Dbxref=GeneID:107263341%2CGenbank:XM_025080434.1;Parent=rna-XM_025080434.1
NW_014332762.1	Gnomon	exon	116732	116825	.	-	.	ID=exon-XM_025080434.1-14;Dbxref=GeneID:107263341%2CGenbank:XM_025080434.1;Parent=rna-XM_025080434.1
NW_014332762.1	Gnomon	exon	116283	116351	.	-	.	ID=exon-XM_025080434.1-15;Dbxref=GeneID:107263341%2CGenbank:XM_025080434.1;Parent=rna-XM_025080434.1
NW_014332762.1	Gnomon	exon	119850	120134	.	-	.	ID=exon-XM_025080434.1-12;Dbxref=GeneID:107263341%2CGenbank:XM_025080434.1;Parent=rna-XM_025080434.1
NW_014332762.1	Gnomon	exon	836463	836760	.	+	.	ID=exon-XR_001536589.2-2;Dbxref=GeneID:107262992%2CGenbank:XR_001536589.2;Parent=rna-XR_001536589.2
NW_014332762.1	Gnomon	exon	1591555	1591787	.	-	.	ID=exon-XM_015732616.2-8;Dbxref=GeneID:107264394%2CGenbank:XM_015732616.2;Parent=rna-XM_015732616.2
NW_014332762.1	Gnomon	exon	117135	117566	.	-	.	ID=exon-XM_025080434.1-13;Dbxref=GeneID:107263341%2CGenbank:XM_025080434.1;Parent=rna-XM_025080434.1
NW_014332762.1	Gnomon	exon	838318	838578	.	+	.	ID=exon-XR_001536589.2-3;Dbxref=GeneID:107262992%2CGenbank:XR_001536589.2;Parent=rna-XR_001536589.2
NW_014332762.1	Gnomon	exon	1591883	1592094	.	-	.	ID=exon-XM_015732616.2-7;Dbxref=GeneID:107264394%2CGenbank:XM_015732616.2;Parent=rna-XM_015732616.2
NW_014332762.1	Gnomon	exon	120615	120675	.	-	.	ID=exon-XM_025080434.1-10;Dbxref=GeneID:107263341%2CGenbank:XM_025080434.1;Parent=rna-XM_025080434.1
NW_014332762.1	Gnomon	exon	120243	120552	.	-	.	ID=exon-XM_025080434.1-11;Dbxref=GeneID:107263341%2CGenbank:XM_025080434.1;Parent=rna-XM_025080434.1
NW_014332762.1	Gnomon	exon	836255	836393	.	+	.	ID=exon-XR_001536589.2-1;Dbxref=GeneID:107262992%2CGenbank:XR_001536589.2;Parent=rna-XR_001536589.2
NW_014332762.1	Gnomon	exon	823921	824163	.	-	.	ID=exon-XM_015729627.2-3;Dbxref=GeneID:107262917%2CGenbank:XM_015729627.2;Parent=rna-XM_015729627.2
NW_014332762.1	Gnomon	exon	1592651	1592890	.	-	.	ID=exon-XM_015732616.2-4;Dbxref=GeneID:107264394%2CGenbank:XM_015732616.2;Parent=rna-XM_015732616.2
NW_014332762.1	Gnomon	exon	818719	823791	.	-	.	ID=exon-XM_015729627.2-4;Dbxref=GeneID:107262917%2CGenbank:XM_015729627.2;Parent=rna-XM_015729627.2
NW_014332762.1	Gnomon	exon	1592970	1593065	.	-	.	ID=exon-XM_015732616.2-3;Dbxref=GeneID:107264394%2CGenbank:XM_015732616.2;Parent=rna-XM_015732616.2
NW_014332762.1	Gnomon	exon	1592176	1592299	.	-	.	ID=exon-XM_015732616.2-6;Dbxref=GeneID:107264394%2CGenbank:XM_015732616.2;Parent=rna-XM_015732616.2
NW_014332762.1	Gnomon	exon	1592391	1592567	.	-	.	ID=exon-XM_015732616.2-5;Dbxref=GeneID:107264394%2CGenbank:XM_015732616.2;Parent=rna-XM_015732616.2
NW_014332762.1	Gnomon	exon	825135	825241	.	-	.	ID=exon-XM_015729627.2-1;Dbxref=GeneID:107262917%2CGenbank:XM_015729627.2;Parent=rna-XM_015729627.2
NW_014332762.1	Gnomon	exon	1593247	1593415	.	-	.	ID=exon-XM_015732616.2-2;Dbxref=GeneID:107264394%2CGenbank:XM_015732616.2;Parent=rna-XM_015732616.2
NW_014332762.1	Gnomon	exon	824864	824962	.	-	.	ID=exon-XM_015729627.2-2;Dbxref=GeneID:107262917%2CGenbank:XM_015729627.2;Parent=rna-XM_015729627.2
NW_014332762.1	Gnomon	exon	1593488	1593717	.	-	.	ID=exon-XM_015732616.2-1;Dbxref=GeneID:107264394%2CGenbank:XM_015732616.2;Parent=rna-XM_015732616.2
NW_014332762.1	Gnomon	exon	738643	739493	.	-	.	ID=exon-XM_015731726.2-13;Dbxref=GeneID:107263972%2CGenbank:XM_015731726.2;Parent=rna-XM_015731726.2
NW_014332762.1	Gnomon	exon	839632	842482	.	+	.	ID=exon-XR_001536589.2-6;Dbxref=GeneID:107262992%2CGenbank:XR_001536589.2;Parent=rna-XR_001536589.2
NW_014332762.1	Gnomon	exon	842561	843046	.	+	.	ID=exon-XR_001536589.2-7;Dbxref=GeneID:107262992%2CGenbank:XR_001536589.2;Parent=rna-XR_001536589.2
NW_014332762.1	Gnomon	exon	838687	839050	.	+	.	ID=exon-XR_001536589.2-4;Dbxref=GeneID:107262992%2CGenbank:XR_001536589.2;Parent=rna-XR_001536589.2
NW_014332762.1	Gnomon	exon	839177	839485	.	+	.	ID=exon-XR_001536589.2-5;Dbxref=GeneID:107262992%2CGenbank:XR_001536589.2;Parent=rna-XR_001536589.2
NW_014332762.1	Gnomon	exon	102648	102842	.	-	.	ID=exon-XM_025080434.1-27;Dbxref=GeneID:107263341%2CGenbank:XM_025080434.1;Parent=rna-XM_025080434.1
NW_014332762.1	Gnomon	exon	102330	102575	.	-	.	ID=exon-XM_025080434.1-28;Dbxref=GeneID:107263341%2CGenbank:XM_025080434.1;Parent=rna-XM_025080434.1
NW_014332762.1	Gnomon	exon	106115	106237	.	-	.	ID=exon-XM_025080434.1-25;Dbxref=GeneID:107263341%2CGenbank:XM_025080434.1;Parent=rna-XM_025080434.1
NW_014332762.1	Gnomon	exon	102974	103096	.	-	.	ID=exon-XM_025080434.1-26;Dbxref=GeneID:107263341%2CGenbank:XM_025080434.1;Parent=rna-XM_025080434.1
NW_014332762.1	Gnomon	exon	108815	109077	.	-	.	ID=exon-XM_025080434.1-23;Dbxref=GeneID:107263341%2CGenbank:XM_025080434.1;Parent=rna-XM_025080434.1
NW_014332762.1	Gnomon	exon	680978	682610	.	-	.	ID=exon-XR_003058195.1-12;Dbxref=GeneID:107263577%2CGenbank:XR_003058195.1;Parent=rna-XR_003058195.1
NW_014332762.1	Gnomon	exon	108524	108697	.	-	.	ID=exon-XM_025080434.1-24;Dbxref=GeneID:107263341%2CGenbank:XM_025080434.1;Parent=rna-XM_025080434.1
NW_014332762.1	Gnomon	exon	109369	109501	.	-	.	ID=exon-XM_025080434.1-21;Dbxref=GeneID:107263341%2CGenbank:XM_025080434.1;Parent=rna-XM_025080434.1
NW_014332762.1	Gnomon	exon	109140	109264	.	-	.	ID=exon-XM_025080434.1-22;Dbxref=GeneID:107263341%2CGenbank:XM_025080434.1;Parent=rna-XM_025080434.1
NW_014332762.1	Gnomon	exon	109670	109867	.	-	.	ID=exon-XM_025080434.1-20;Dbxref=GeneID:107263341%2CGenbank:XM_025080434.1;Parent=rna-XM_025080434.1
NW_014332762.1	Gnomon	exon	683410	683598	.	-	.	ID=exon-XR_003058195.1-10;Dbxref=GeneID:107263577%2CGenbank:XR_003058195.1;Parent=rna-XR_003058195.1
NW_014332762.1	Gnomon	exon	682729	682880	.	-	.	ID=exon-XR_003058195.1-11;Dbxref=GeneID:107263577%2CGenbank:XR_003058195.1;Parent=rna-XR_003058195.1
NW_014332762.1	Gnomon	exon	1568367	1568478	.	+	.	ID=exon-XR_003058805.1-1;Dbxref=GeneID:112493879%2CGenbank:XR_003058805.1;Parent=rna-XR_003058805.1
NW_014332762.1	Gnomon	exon	1568656	1568798	.	+	.	ID=exon-XR_003058805.1-2;Dbxref=GeneID:112493879%2CGenbank:XR_003058805.1;Parent=rna-XR_003058805.1
NW_014332762.1	Gnomon	exon	111253	111603	.	-	.	ID=exon-XM_025080434.1-18;Dbxref=GeneID:107263341%2CGenbank:XM_025080434.1;Parent=rna-XM_025080434.1
NW_014332762.1	Gnomon	exon	1568872	1569012	.	+	.	ID=exon-XR_003058805.1-3;Dbxref=GeneID:112493879%2CGenbank:XR_003058805.1;Parent=rna-XR_003058805.1
NW_014332762.1	Gnomon	exon	110765	110999	.	-	.	ID=exon-XM_025080434.1-19;Dbxref=GeneID:107263341%2CGenbank:XM_025080434.1;Parent=rna-XM_025080434.1
NW_014332762.1	Gnomon	mRNA	693224	715479	.	+	.	Name=XM_015731665.2;ID=rna-XM_015731665.2;Dbxref=GeneID:107263943%2CGenbank:XM_015731665.2;Parent=gene-LOC107263943
NW_014332762.1	Gnomon	gene	692089	692659	.	+	.	Name=LOC107263967;ID=gene-LOC107263967;Dbxref=GeneID:107263967
NW_014332762.1	Gnomon	mRNA	1309060	1338294	.	+	.	Name=XM_015733822.2;ID=rna-XM_015733822.2;Dbxref=GeneID:107264967%2CGenbank:XM_015733822.2;Parent=gene-LOC107264967
NW_014332762.1	Gnomon	CDS	823921	824088	.	-	0	Name=XP_015585134.1;ID=cds-XP_015585134.1;Dbxref=GeneID:107262917%2CGenbank:XP_015585134.1;Parent=rna-XM_015729648.2
NW_014332762.1	Gnomon	CDS	822535	823791	.	-	0	Name=XP_015585134.1;ID=cds-XP_015585134.1;Dbxref=GeneID:107262917%2CGenbank:XP_015585134.1;Parent=rna-XM_015729648.2
NW_014332762.1	Gnomon	CDS	1019673	1019787	.	-	0	Name=XP_024935907.1;ID=cds-XP_024935907.1;Dbxref=GeneID:107274673%2CGenbank:XP_024935907.1;Parent=rna-XM_025080139.1
NW_014332762.1	Gnomon	CDS	1019232	1019542	.	-	0	Name=XP_024935907.1;ID=cds-XP_024935907.1;Dbxref=GeneID:107274673%2CGenbank:XP_024935907.1;Parent=rna-XM_025080139.1
NW_014332762.1	Gnomon	CDS	1018714	1019148	.	-	0	Name=XP_024935907.1;ID=cds-XP_024935907.1;Dbxref=GeneID:107274673%2CGenbank:XP_024935907.1;Parent=rna-XM_025080139.1
NW_014332762.1	Gnomon	CDS	1018331	1018642	.	-	0	Name=XP_024935907.1;ID=cds-XP_024935907.1;Dbxref=GeneID:107274673%2CGenbank:XP_024935907.1;Parent=rna-XM_025080139.1
NW_014332762.1	Gnomon	CDS	1017852	1018259	.	-	0	Name=XP_024935907.1;ID=cds-XP_024935907.1;Dbxref=GeneID:107274673%2CGenbank:XP_024935907.1;Parent=rna-XM_025080139.1
NW_014332762.1	Gnomon	CDS	1017458	1017789	.	-	0	Name=XP_024935907.1;ID=cds-XP_024935907.1;Dbxref=GeneID:107274673%2CGenbank:XP_024935907.1;Parent=rna-XM_025080139.1
NW_014332762.1	Gnomon	CDS	1016795	1017394	.	-	0	Name=XP_024935907.1;ID=cds-XP_024935907.1;Dbxref=GeneID:107274673%2CGenbank:XP_024935907.1;Parent=rna-XM_025080139.1
NW_014332762.1	Gnomon	CDS	1016426	1016726	.	-	0	Name=XP_024935907.1;ID=cds-XP_024935907.1;Dbxref=GeneID:107274673%2CGenbank:XP_024935907.1;Parent=rna-XM_025080139.1
NW_014332762.1	Gnomon	CDS	1016175	1016354	.	-	0	Name=XP_024935907.1;ID=cds-XP_024935907.1;Dbxref=GeneID:107274673%2CGenbank:XP_024935907.1;Parent=rna-XM_025080139.1
NW_014332762.1	Gnomon	CDS	1015726	1016070	.	-	0	Name=XP_024935907.1;ID=cds-XP_024935907.1;Dbxref=GeneID:107274673%2CGenbank:XP_024935907.1;Parent=rna-XM_025080139.1
NW_014332762.1	Gnomon	CDS	1015283	1015663	.	-	0	Name=XP_024935907.1;ID=cds-XP_024935907.1;Dbxref=GeneID:107274673%2CGenbank:XP_024935907.1;Parent=rna-XM_025080139.1
NW_014332762.1	Gnomon	CDS	732964	732992	.	+	0	Name=XP_024935777.1;ID=cds-XP_024935777.1;Dbxref=GeneID:112493652%2CGenbank:XP_024935777.1;Parent=rna-XM_025080009.1
NW_014332762.1	Gnomon	CDS	733339	733488	.	+	0	Name=XP_024935777.1;ID=cds-XP_024935777.1;Dbxref=GeneID:112493652%2CGenbank:XP_024935777.1;Parent=rna-XM_025080009.1
NW_014332762.1	Gnomon	CDS	733546	733555	.	+	0	Name=XP_024935777.1;ID=cds-XP_024935777.1;Dbxref=GeneID:112493652%2CGenbank:XP_024935777.1;Parent=rna-XM_025080009.1
NW_014332762.1	Gnomon	mRNA	475424	477974	.	-	.	Name=XM_015734317.2;ID=rna-XM_015734317.2;Dbxref=GeneID:107265165%2CGenbank:XM_015734317.2;Parent=gene-LOC107265165
NW_014332762.1	Gnomon	CDS	355625	355681	.	+	0	Name=XP_024935511.1;ID=cds-XP_024935511.1;Dbxref=GeneID:107275169%2CGenbank:XP_024935511.1;Parent=rna-XM_025079743.1
NW_014332762.1	Gnomon	CDS	355764	355773	.	+	0	Name=XP_024935511.1;ID=cds-XP_024935511.1;Dbxref=GeneID:107275169%2CGenbank:XP_024935511.1;Parent=rna-XM_025079743.1
NW_014332762.1	Gnomon	CDS	355849	355944	.	+	0	Name=XP_024935511.1;ID=cds-XP_024935511.1;Dbxref=GeneID:107275169%2CGenbank:XP_024935511.1;Parent=rna-XM_025079743.1
NW_014332762.1	Gnomon	CDS	356121	356239	.	+	0	Name=XP_024935511.1;ID=cds-XP_024935511.1;Dbxref=GeneID:107275169%2CGenbank:XP_024935511.1;Parent=rna-XM_025079743.1
NW_014332762.1	Gnomon	CDS	356349	356453	.	+	0	Name=XP_024935511.1;ID=cds-XP_024935511.1;Dbxref=GeneID:107275169%2CGenbank:XP_024935511.1;Parent=rna-XM_025079743.1
NW_014332762.1	Gnomon	CDS	356599	356861	.	+	0	Name=XP_024935511.1;ID=cds-XP_024935511.1;Dbxref=GeneID:107275169%2CGenbank:XP_024935511.1;Parent=rna-XM_025079743.1
NW_014332762.1	Gnomon	CDS	357436	357778	.	+	0	Name=XP_024935511.1;ID=cds-XP_024935511.1;Dbxref=GeneID:107275169%2CGenbank:XP_024935511.1;Parent=rna-XM_025079743.1
NW_014332762.1	Gnomon	gene	693224	715479	.	+	.	Name=LOC107263943;ID=gene-LOC107263943;Dbxref=GeneID:107263943
NW_014332762.1	Gnomon	CDS	1043463	1043664	.	-	0	Name=XP_024938273.1;ID=cds-XP_024938273.1;Dbxref=GeneID:107264701%2CGenbank:XP_024938273.1;Parent=rna-XM_025082505.1
NW_014332762.1	Gnomon	CDS	1041098	1041208	.	-	0	Name=XP_024938273.1;ID=cds-XP_024938273.1;Dbxref=GeneID:107264701%2CGenbank:XP_024938273.1;Parent=rna-XM_025082505.1
NW_014332762.1	Gnomon	CDS	1040187	1040393	.	-	0	Name=XP_024938273.1;ID=cds-XP_024938273.1;Dbxref=GeneID:107264701%2CGenbank:XP_024938273.1;Parent=rna-XM_025082505.1
NW_014332762.1	Gnomon	CDS	1036560	1036714	.	-	0	Name=XP_024938273.1;ID=cds-XP_024938273.1;Dbxref=GeneID:107264701%2CGenbank:XP_024938273.1;Parent=rna-XM_025082505.1
NW_014332762.1	Gnomon	CDS	1035395	1035539	.	-	0	Name=XP_024938273.1;ID=cds-XP_024938273.1;Dbxref=GeneID:107264701%2CGenbank:XP_024938273.1;Parent=rna-XM_025082505.1
NW_014332762.1	Gnomon	CDS	1035105	1035235	.	-	0	Name=XP_024938273.1;ID=cds-XP_024938273.1;Dbxref=GeneID:107264701%2CGenbank:XP_024938273.1;Parent=rna-XM_025082505.1
NW_014332762.1	Gnomon	CDS	1034866	1035025	.	-	0	Name=XP_024938273.1;ID=cds-XP_024938273.1;Dbxref=GeneID:107264701%2CGenbank:XP_024938273.1;Parent=rna-XM_025082505.1
NW_014332762.1	Gnomon	CDS	1034452	1034751	.	-	0	Name=XP_024938273.1;ID=cds-XP_024938273.1;Dbxref=GeneID:107264701%2CGenbank:XP_024938273.1;Parent=rna-XM_025082505.1
NW_014332762.1	Gnomon	CDS	1034012	1034317	.	-	0	Name=XP_024938273.1;ID=cds-XP_024938273.1;Dbxref=GeneID:107264701%2CGenbank:XP_024938273.1;Parent=rna-XM_025082505.1
NW_014332762.1	Gnomon	CDS	1033608	1033832	.	-	0	Name=XP_024938273.1;ID=cds-XP_024938273.1;Dbxref=GeneID:107264701%2CGenbank:XP_024938273.1;Parent=rna-XM_025082505.1
NW_014332762.1	Gnomon	CDS	1033331	1033527	.	-	0	Name=XP_024938273.1;ID=cds-XP_024938273.1;Dbxref=GeneID:107264701%2CGenbank:XP_024938273.1;Parent=rna-XM_025082505.1
NW_014332762.1	Gnomon	CDS	1032731	1033174	.	-	0	Name=XP_024938273.1;ID=cds-XP_024938273.1;Dbxref=GeneID:107264701%2CGenbank:XP_024938273.1;Parent=rna-XM_025082505.1
NW_014332762.1	Gnomon	gene	2343019	2348098	.	-	.	Name=LOC107263932;ID=gene-LOC107263932;Dbxref=GeneID:107263932
NW_014332762.1	Gnomon	mRNA	351667	355186	.	-	.	Name=XM_025092093.1;ID=rna-XM_025092093.1;Dbxref=GeneID:107275143%2CGenbank:XM_025092093.1;Parent=gene-LOC107275143
NW_014332762.1	Gnomon	CDS	1995473	1995517	.	+	0	Name=XP_024935897.1;ID=cds-XP_024935897.1;Dbxref=GeneID:107265151%2CGenbank:XP_024935897.1;Parent=rna-XM_025080129.1
NW_014332762.1	Gnomon	CDS	1996088	1996193	.	+	0	Name=XP_024935897.1;ID=cds-XP_024935897.1;Dbxref=GeneID:107265151%2CGenbank:XP_024935897.1;Parent=rna-XM_025080129.1
NW_014332762.1	Gnomon	CDS	1997057	1997275	.	+	0	Name=XP_024935897.1;ID=cds-XP_024935897.1;Dbxref=GeneID:107265151%2CGenbank:XP_024935897.1;Parent=rna-XM_025080129.1
NW_014332762.1	Gnomon	CDS	2000073	2000369	.	+	0	Name=XP_024935897.1;ID=cds-XP_024935897.1;Dbxref=GeneID:107265151%2CGenbank:XP_024935897.1;Parent=rna-XM_025080129.1
NW_014332762.1	Gnomon	CDS	2002943	2003073	.	+	0	Name=XP_024935897.1;ID=cds-XP_024935897.1;Dbxref=GeneID:107265151%2CGenbank:XP_024935897.1;Parent=rna-XM_025080129.1
NW_014332762.1	Gnomon	CDS	2010474	2010633	.	+	0	Name=XP_024935897.1;ID=cds-XP_024935897.1;Dbxref=GeneID:107265151%2CGenbank:XP_024935897.1;Parent=rna-XM_025080129.1
NW_014332762.1	Gnomon	CDS	2010848	2011150	.	+	0	Name=XP_024935897.1;ID=cds-XP_024935897.1;Dbxref=GeneID:107265151%2CGenbank:XP_024935897.1;Parent=rna-XM_025080129.1
NW_014332762.1	Gnomon	CDS	2017652	2018092	.	+	0	Name=XP_024935897.1;ID=cds-XP_024935897.1;Dbxref=GeneID:107265151%2CGenbank:XP_024935897.1;Parent=rna-XM_025080129.1
NW_014332762.1	Gnomon	CDS	2019311	2019520	.	+	0	Name=XP_024935897.1;ID=cds-XP_024935897.1;Dbxref=GeneID:107265151%2CGenbank:XP_024935897.1;Parent=rna-XM_025080129.1
NW_014332762.1	Gnomon	CDS	2021164	2021207	.	+	0	Name=XP_024935897.1;ID=cds-XP_024935897.1;Dbxref=GeneID:107265151%2CGenbank:XP_024935897.1;Parent=rna-XM_025080129.1
NW_014332762.1	Gnomon	CDS	400615	400626	.	-	0	Name=XP_015584785.1;ID=cds-XP_015584785.1;Dbxref=GeneID:107262758%2CGenbank:XP_015584785.1;Parent=rna-XM_015729299.2
NW_014332762.1	Gnomon	CDS	399896	400012	.	-	0	Name=XP_015584785.1;ID=cds-XP_015584785.1;Dbxref=GeneID:107262758%2CGenbank:XP_015584785.1;Parent=rna-XM_015729299.2
NW_014332762.1	Gnomon	CDS	398953	399158	.	-	0	Name=XP_015584785.1;ID=cds-XP_015584785.1;Dbxref=GeneID:107262758%2CGenbank:XP_015584785.1;Parent=rna-XM_015729299.2
NW_014332762.1	Gnomon	CDS	398637	398760	.	-	0	Name=XP_015584785.1;ID=cds-XP_015584785.1;Dbxref=GeneID:107262758%2CGenbank:XP_015584785.1;Parent=rna-XM_015729299.2
NW_014332762.1	Gnomon	CDS	823921	824088	.	-	0	Name=XP_015585121.1;ID=cds-XP_015585121.1;Dbxref=GeneID:107262917%2CGenbank:XP_015585121.1;Parent=rna-XM_015729635.2
NW_014332762.1	Gnomon	CDS	822535	823791	.	-	0	Name=XP_015585121.1;ID=cds-XP_015585121.1;Dbxref=GeneID:107262917%2CGenbank:XP_015585121.1;Parent=rna-XM_015729635.2
NW_014332762.1	Gnomon	CDS	1029382	1029461	.	-	0	Name=XP_024938299.1;ID=cds-XP_024938299.1;Dbxref=GeneID:112493978%2CGenbank:XP_024938299.1;Parent=rna-XM_025082531.1
NW_014332762.1	Gnomon	CDS	1027909	1028104	.	-	0	Name=XP_024938299.1;ID=cds-XP_024938299.1;Dbxref=GeneID:112493978%2CGenbank:XP_024938299.1;Parent=rna-XM_025082531.1
NW_014332762.1	Gnomon	mRNA	323650	329532	.	-	.	Name=XM_015734041.2;ID=rna-XM_015734041.2;Dbxref=GeneID:107265050%2CGenbank:XM_015734041.2;Parent=gene-LOC107265050
NW_014332762.1	Gnomon	exon	198164	198234	.	-	.	ID=exon-XM_015731237.2-6;Dbxref=GeneID:107263665%2CGenbank:XM_015731237.2;Parent=rna-XM_015731237.2
NW_014332762.1	Gnomon	exon	200767	200884	.	-	.	ID=exon-XM_015731237.2-5;Dbxref=GeneID:107263665%2CGenbank:XM_015731237.2;Parent=rna-XM_015731237.2
NW_014332762.1	Gnomon	exon	203426	203559	.	-	.	ID=exon-XM_015731237.2-4;Dbxref=GeneID:107263665%2CGenbank:XM_015731237.2;Parent=rna-XM_015731237.2
NW_014332762.1	Gnomon	exon	211630	211755	.	-	.	ID=exon-XM_015731237.2-3;Dbxref=GeneID:107263665%2CGenbank:XM_015731237.2;Parent=rna-XM_015731237.2
NW_014332762.1	Gnomon	exon	195654	195723	.	-	.	ID=exon-XM_015731237.2-9;Dbxref=GeneID:107263665%2CGenbank:XM_015731237.2;Parent=rna-XM_015731237.2
NW_014332762.1	Gnomon	exon	196736	196798	.	-	.	ID=exon-XM_015731237.2-8;Dbxref=GeneID:107263665%2CGenbank:XM_015731237.2;Parent=rna-XM_015731237.2
NW_014332762.1	Gnomon	exon	197028	197103	.	-	.	ID=exon-XM_015731237.2-7;Dbxref=GeneID:107263665%2CGenbank:XM_015731237.2;Parent=rna-XM_015731237.2
NW_014332762.1	Gnomon	exon	211856	212009	.	-	.	ID=exon-XM_015731237.2-2;Dbxref=GeneID:107263665%2CGenbank:XM_015731237.2;Parent=rna-XM_015731237.2
NW_014332762.1	Gnomon	mRNA	1215181	1257830	.	+	.	Name=XM_025080157.1;ID=rna-XM_025080157.1;Dbxref=GeneID:107263230%2CGenbank:XM_025080157.1;Parent=gene-LOC107263230
NW_014332762.1	Gnomon	exon	214812	214969	.	-	.	ID=exon-XM_015731237.2-1;Dbxref=GeneID:107263665%2CGenbank:XM_015731237.2;Parent=rna-XM_015731237.2
NW_014332762.1	Gnomon	exon	121598	121689	.	-	.	ID=exon-XM_025080388.1-7;Dbxref=GeneID:107263341%2CGenbank:XM_025080388.1;Parent=rna-XM_025080388.1
NW_014332762.1	Gnomon	exon	120762	120974	.	-	.	ID=exon-XM_025080388.1-8;Dbxref=GeneID:107263341%2CGenbank:XM_025080388.1;Parent=rna-XM_025080388.1
NW_014332762.1	Gnomon	CDS	1593247	1593411	.	-	0	Name=XP_015588102.1;ID=cds-XP_015588102.1;Dbxref=GeneID:107264394%2CGenbank:XP_015588102.1;Parent=rna-XM_015732616.2
NW_014332762.1	Gnomon	CDS	1592970	1593065	.	-	0	Name=XP_015588102.1;ID=cds-XP_015588102.1;Dbxref=GeneID:107264394%2CGenbank:XP_015588102.1;Parent=rna-XM_015732616.2
NW_014332762.1	Gnomon	CDS	1592651	1592890	.	-	0	Name=XP_015588102.1;ID=cds-XP_015588102.1;Dbxref=GeneID:107264394%2CGenbank:XP_015588102.1;Parent=rna-XM_015732616.2
NW_014332762.1	Gnomon	CDS	1592391	1592567	.	-	0	Name=XP_015588102.1;ID=cds-XP_015588102.1;Dbxref=GeneID:107264394%2CGenbank:XP_015588102.1;Parent=rna-XM_015732616.2
NW_014332762.1	Gnomon	CDS	1592176	1592299	.	-	0	Name=XP_015588102.1;ID=cds-XP_015588102.1;Dbxref=GeneID:107264394%2CGenbank:XP_015588102.1;Parent=rna-XM_015732616.2
NW_014332762.1	Gnomon	CDS	1591883	1592094	.	-	0	Name=XP_015588102.1;ID=cds-XP_015588102.1;Dbxref=GeneID:107264394%2CGenbank:XP_015588102.1;Parent=rna-XM_015732616.2
NW_014332762.1	Gnomon	CDS	1591638	1591787	.	-	0	Name=XP_015588102.1;ID=cds-XP_015588102.1;Dbxref=GeneID:107264394%2CGenbank:XP_015588102.1;Parent=rna-XM_015732616.2
NW_014332762.1	Gnomon	exon	120615	120675	.	-	.	ID=exon-XM_025080388.1-9;Dbxref=GeneID:107263341%2CGenbank:XM_025080388.1;Parent=rna-XM_025080388.1
NW_014332762.1	Gnomon	exon	130417	131135	.	-	.	ID=exon-XM_025080388.1-3;Dbxref=GeneID:107263341%2CGenbank:XM_025080388.1;Parent=rna-XM_025080388.1
NW_014332762.1	Gnomon	exon	130053	130230	.	-	.	ID=exon-XM_025080388.1-4;Dbxref=GeneID:107263341%2CGenbank:XM_025080388.1;Parent=rna-XM_025080388.1
NW_014332762.1	Gnomon	exon	126057	126212	.	-	.	ID=exon-XM_025080388.1-5;Dbxref=GeneID:107263341%2CGenbank:XM_025080388.1;Parent=rna-XM_025080388.1
NW_014332762.1	Gnomon	exon	125716	125921	.	-	.	ID=exon-XM_025080388.1-6;Dbxref=GeneID:107263341%2CGenbank:XM_025080388.1;Parent=rna-XM_025080388.1
NW_014332762.1	Gnomon	exon	147331	149415	.	-	.	ID=exon-XM_025080388.1-1;Dbxref=GeneID:107263341%2CGenbank:XM_025080388.1;Parent=rna-XM_025080388.1
NW_014332762.1	Gnomon	exon	133021	133095	.	-	.	ID=exon-XM_025080388.1-2;Dbxref=GeneID:107263341%2CGenbank:XM_025080388.1;Parent=rna-XM_025080388.1
NW_014332762.1	Gnomon	exon	127737	127769	.	-	.	ID=exon-XM_025080318.1-2;Dbxref=GeneID:107263341%2CGenbank:XM_025080318.1;Parent=rna-XM_025080318.1
NW_014332762.1	Gnomon	exon	126057	126212	.	-	.	ID=exon-XM_025080318.1-3;Dbxref=GeneID:107263341%2CGenbank:XM_025080318.1;Parent=rna-XM_025080318.1
NW_014332762.1	Gnomon	exon	130053	130199	.	-	.	ID=exon-XM_025080318.1-1;Dbxref=GeneID:107263341%2CGenbank:XM_025080318.1;Parent=rna-XM_025080318.1
NW_014332762.1	Gnomon	mRNA	374847	379854	.	+	.	Name=XM_025092080.1;ID=rna-XM_025092080.1;Dbxref=GeneID:107275123%2CGenbank:XM_025092080.1;Parent=gene-LOC107275123
NW_014332762.1	Gnomon	gene	716819	727479	.	-	.	Name=LOC107263985;ID=gene-LOC107263985;Dbxref=GeneID:107263985
NW_014332762.1	Gnomon	exon	121598	121689	.	-	.	ID=exon-XM_025080318.1-6;Dbxref=GeneID:107263341%2CGenbank:XM_025080318.1;Parent=rna-XM_025080318.1
NW_014332762.1	Gnomon	exon	120762	120974	.	-	.	ID=exon-XM_025080318.1-7;Dbxref=GeneID:107263341%2CGenbank:XM_025080318.1;Parent=rna-XM_025080318.1
NW_014332762.1	Gnomon	exon	125716	125921	.	-	.	ID=exon-XM_025080318.1-4;Dbxref=GeneID:107263341%2CGenbank:XM_025080318.1;Parent=rna-XM_025080318.1
NW_014332762.1	Gnomon	exon	123520	123648	.	-	.	ID=exon-XM_025080318.1-5;Dbxref=GeneID:107263341%2CGenbank:XM_025080318.1;Parent=rna-XM_025080318.1
NW_014332762.1	Gnomon	exon	120615	120675	.	-	.	ID=exon-XM_025080318.1-8;Dbxref=GeneID:107263341%2CGenbank:XM_025080318.1;Parent=rna-XM_025080318.1
NW_014332762.1	Gnomon	exon	120243	120552	.	-	.	ID=exon-XM_025080318.1-9;Dbxref=GeneID:107263341%2CGenbank:XM_025080318.1;Parent=rna-XM_025080318.1
NW_014332762.1	Gnomon	exon	227829	228088	.	-	.	ID=exon-XM_015731343.2-3;Dbxref=GeneID:107263780%2CGenbank:XM_015731343.2;Parent=rna-XM_015731343.2
NW_014332762.1	Gnomon	exon	224361	227743	.	-	.	ID=exon-XM_015731343.2-4;Dbxref=GeneID:107263780%2CGenbank:XM_015731343.2;Parent=rna-XM_015731343.2
NW_014332762.1	Gnomon	exon	233556	233697	.	-	.	ID=exon-XM_015731343.2-1;Dbxref=GeneID:107263780%2CGenbank:XM_015731343.2;Parent=rna-XM_015731343.2
NW_014332762.1	Gnomon	exon	229898	230063	.	-	.	ID=exon-XM_015731343.2-2;Dbxref=GeneID:107263780%2CGenbank:XM_015731343.2;Parent=rna-XM_015731343.2
NW_014332762.1	Gnomon	gene	738643	747263	.	-	.	Name=LOC107263972;ID=gene-LOC107263972;Dbxref=GeneID:107263972
NW_014332762.1	Gnomon	gene	1788145	1788450	.	-	.	Name=LOC107274697;ID=gene-LOC107274697;Dbxref=GeneID:107274697
NW_014332762.1	Gnomon	mRNA	634602	637195	.	+	.	Name=XM_025082301.1;ID=rna-XM_025082301.1;Dbxref=GeneID:107264517%2CGenbank:XM_025082301.1;Parent=gene-LOC107264517
NW_014332762.1	Gnomon	mRNA	286032	303708	.	-	.	Name=XM_015732001.2;ID=rna-XM_015732001.2;Dbxref=GeneID:107264075%2CGenbank:XM_015732001.2;Parent=gene-LOC107264075
NW_014332762.1	Gnomon	gene	1566449	1568092	.	+	.	Name=LOC107274691;ID=gene-LOC107274691;Dbxref=GeneID:107274691
NW_014332762.1	Gnomon	exon	415951	416985	.	+	.	ID=exon-XM_025079694.1-7;Dbxref=GeneID:107275213%2CGenbank:XM_025079694.1;Parent=rna-XM_025079694.1
NW_014332762.1	Gnomon	gene	1563853	1564470	.	+	.	Name=LOC107274683;ID=gene-LOC107274683;Dbxref=GeneID:107274683
NW_014332762.1	Gnomon	mRNA	323650	329679	.	-	.	Name=XM_025092009.1;ID=rna-XM_025092009.1;Dbxref=GeneID:107265050%2CGenbank:XM_025092009.1;Parent=gene-LOC107265050
NW_014332762.1	Gnomon	CDS	172401	172458	.	-	0	Name=XP_015586052.1;ID=cds-XP_015586052.1;Dbxref=GeneID:107263397%2CGenbank:XP_015586052.1;Parent=rna-XM_015730566.2
NW_014332762.1	Gnomon	CDS	172186	172323	.	-	0	Name=XP_015586052.1;ID=cds-XP_015586052.1;Dbxref=GeneID:107263397%2CGenbank:XP_015586052.1;Parent=rna-XM_015730566.2
NW_014332762.1	Gnomon	CDS	171969	172121	.	-	0	Name=XP_015586052.1;ID=cds-XP_015586052.1;Dbxref=GeneID:107263397%2CGenbank:XP_015586052.1;Parent=rna-XM_015730566.2
NW_014332762.1	Gnomon	CDS	171623	171895	.	-	0	Name=XP_015586052.1;ID=cds-XP_015586052.1;Dbxref=GeneID:107263397%2CGenbank:XP_015586052.1;Parent=rna-XM_015730566.2
NW_014332762.1	Gnomon	CDS	171420	171536	.	-	0	Name=XP_015586052.1;ID=cds-XP_015586052.1;Dbxref=GeneID:107263397%2CGenbank:XP_015586052.1;Parent=rna-XM_015730566.2
NW_014332762.1	Gnomon	CDS	171217	171347	.	-	0	Name=XP_015586052.1;ID=cds-XP_015586052.1;Dbxref=GeneID:107263397%2CGenbank:XP_015586052.1;Parent=rna-XM_015730566.2
NW_014332762.1	Gnomon	CDS	171087	171143	.	-	0	Name=XP_015586052.1;ID=cds-XP_015586052.1;Dbxref=GeneID:107263397%2CGenbank:XP_015586052.1;Parent=rna-XM_015730566.2
NW_014332762.1	Gnomon	CDS	170944	171004	.	-	0	Name=XP_015586052.1;ID=cds-XP_015586052.1;Dbxref=GeneID:107263397%2CGenbank:XP_015586052.1;Parent=rna-XM_015730566.2
NW_014332762.1	Gnomon	CDS	170717	170880	.	-	0	Name=XP_015586052.1;ID=cds-XP_015586052.1;Dbxref=GeneID:107263397%2CGenbank:XP_015586052.1;Parent=rna-XM_015730566.2
NW_014332762.1	Gnomon	CDS	170513	170636	.	-	0	Name=XP_015586052.1;ID=cds-XP_015586052.1;Dbxref=GeneID:107263397%2CGenbank:XP_015586052.1;Parent=rna-XM_015730566.2
NW_014332762.1	Gnomon	CDS	170250	170425	.	-	0	Name=XP_015586052.1;ID=cds-XP_015586052.1;Dbxref=GeneID:107263397%2CGenbank:XP_015586052.1;Parent=rna-XM_015730566.2
NW_014332762.1	Gnomon	CDS	169950	170126	.	-	0	Name=XP_015586052.1;ID=cds-XP_015586052.1;Dbxref=GeneID:107263397%2CGenbank:XP_015586052.1;Parent=rna-XM_015730566.2
NW_014332762.1	Gnomon	CDS	169378	169495	.	-	0	Name=XP_015586052.1;ID=cds-XP_015586052.1;Dbxref=GeneID:107263397%2CGenbank:XP_015586052.1;Parent=rna-XM_015730566.2
NW_014332762.1	Gnomon	CDS	168945	169142	.	-	0	Name=XP_015586052.1;ID=cds-XP_015586052.1;Dbxref=GeneID:107263397%2CGenbank:XP_015586052.1;Parent=rna-XM_015730566.2
NW_014332762.1	Gnomon	CDS	168770	168867	.	-	0	Name=XP_015586052.1;ID=cds-XP_015586052.1;Dbxref=GeneID:107263397%2CGenbank:XP_015586052.1;Parent=rna-XM_015730566.2
NW_014332762.1	Gnomon	CDS	168359	168478	.	-	0	Name=XP_015586052.1;ID=cds-XP_015586052.1;Dbxref=GeneID:107263397%2CGenbank:XP_015586052.1;Parent=rna-XM_015730566.2
NW_014332762.1	Gnomon	exon	407093	407159	.	+	.	ID=exon-XM_025079694.1-2;Dbxref=GeneID:107275213%2CGenbank:XM_025079694.1;Parent=rna-XM_025079694.1
NW_014332762.1	Gnomon	exon	406429	406652	.	+	.	ID=exon-XM_025079694.1-1;Dbxref=GeneID:107275213%2CGenbank:XM_025079694.1;Parent=rna-XM_025079694.1
NW_014332762.1	Gnomon	exon	414458	414663	.	+	.	ID=exon-XM_025079694.1-4;Dbxref=GeneID:107275213%2CGenbank:XM_025079694.1;Parent=rna-XM_025079694.1
NW_014332762.1	Gnomon	exon	407247	408262	.	+	.	ID=exon-XM_025079694.1-3;Dbxref=GeneID:107275213%2CGenbank:XM_025079694.1;Parent=rna-XM_025079694.1
NW_014332762.1	Gnomon	exon	415526	415830	.	+	.	ID=exon-XM_025079694.1-6;Dbxref=GeneID:107275213%2CGenbank:XM_025079694.1;Parent=rna-XM_025079694.1
NW_014332762.1	Gnomon	exon	414840	415244	.	+	.	ID=exon-XM_025079694.1-5;Dbxref=GeneID:107275213%2CGenbank:XM_025079694.1;Parent=rna-XM_025079694.1
NW_014332762.1	Gnomon	mRNA	335040	340143	.	-	.	Name=XM_025079751.1;ID=rna-XM_025079751.1;Dbxref=GeneID:107275176%2CGenbank:XM_025079751.1;Parent=gene-LOC107275176
NW_014332762.1	Gnomon	gene	1010158	1019826	.	-	.	Name=LOC107274673;ID=gene-LOC107274673;Dbxref=GeneID:107274673
NW_014332762.1	Gnomon	exon	1909301	1909421	.	+	.	ID=exon-XM_025081696.1-1;Dbxref=GeneID:107264246%2CGenbank:XM_025081696.1;Parent=rna-XM_025081696.1
NW_014332762.1	Gnomon	exon	1910085	1910145	.	+	.	ID=exon-XM_025081696.1-2;Dbxref=GeneID:107264246%2CGenbank:XM_025081696.1;Parent=rna-XM_025081696.1
NW_014332762.1	Gnomon	exon	1912173	1915651	.	+	.	ID=exon-XM_025081696.1-3;Dbxref=GeneID:107264246%2CGenbank:XM_025081696.1;Parent=rna-XM_025081696.1
NW_014332762.1	Gnomon	gene	262976	278125	.	-	.	Name=LOC107274667;ID=gene-LOC107274667;Dbxref=GeneID:107274667
NW_014332762.1	Gnomon	mRNA	218116	220073	.	-	.	Name=XM_015731318.2;ID=rna-XM_015731318.2;Dbxref=GeneID:107263764%2CGenbank:XM_015731318.2;Parent=gene-LOC107263764
NW_014332762.1	Gnomon	gene	781725	783103	.	-	.	Name=LOC107274668;ID=gene-LOC107274668;Dbxref=GeneID:107274668
NW_014332762.1	Gnomon	CDS	1908803	1908845	.	+	0	Name=XP_024937457.1;ID=cds-XP_024937457.1;Dbxref=GeneID:107264246%2CGenbank:XP_024937457.1;Parent=rna-XM_025081689.1
NW_014332762.1	Gnomon	CDS	1910085	1910145	.	+	0	Name=XP_024937457.1;ID=cds-XP_024937457.1;Dbxref=GeneID:107264246%2CGenbank:XP_024937457.1;Parent=rna-XM_025081689.1
NW_014332762.1	Gnomon	CDS	1912173	1912464	.	+	0	Name=XP_024937457.1;ID=cds-XP_024937457.1;Dbxref=GeneID:107264246%2CGenbank:XP_024937457.1;Parent=rna-XM_025081689.1
NW_014332762.1	Gnomon	pseudogene	27206	30565	.	+	.	Name=LOC107274665;ID=gene-LOC107274665;Dbxref=GeneID:107274665
NW_014332762.1	Gnomon	mRNA	1903796	1917655	.	-	.	Name=XM_015732267.2;ID=rna-XM_015732267.2;Dbxref=GeneID:107264224%2CGenbank:XM_015732267.2;Parent=gene-LOC107264224
NW_014332762.1	Gnomon	exon	1168720	1169389	.	-	.	ID=exon-XM_015734240.2-1;Dbxref=GeneID:107265136%2CGenbank:XM_015734240.2;Parent=rna-XM_015734240.2
NW_014332762.1	Gnomon	exon	1157887	1158095	.	-	.	ID=exon-XM_015734240.2-3;Dbxref=GeneID:107265136%2CGenbank:XM_015734240.2;Parent=rna-XM_015734240.2
NW_014332762.1	Gnomon	exon	1158454	1158586	.	-	.	ID=exon-XM_015734240.2-2;Dbxref=GeneID:107265136%2CGenbank:XM_015734240.2;Parent=rna-XM_015734240.2
NW_014332762.1	Gnomon	exon	1153072	1153275	.	-	.	ID=exon-XM_015734240.2-5;Dbxref=GeneID:107265136%2CGenbank:XM_015734240.2;Parent=rna-XM_015734240.2
NW_014332762.1	Gnomon	exon	1154532	1154642	.	-	.	ID=exon-XM_015734240.2-4;Dbxref=GeneID:107265136%2CGenbank:XM_015734240.2;Parent=rna-XM_015734240.2
NW_014332762.1	Gnomon	exon	1149504	1149648	.	-	.	ID=exon-XM_015734240.2-7;Dbxref=GeneID:107265136%2CGenbank:XM_015734240.2;Parent=rna-XM_015734240.2
NW_014332762.1	Gnomon	exon	1150377	1150528	.	-	.	ID=exon-XM_015734240.2-6;Dbxref=GeneID:107265136%2CGenbank:XM_015734240.2;Parent=rna-XM_015734240.2
NW_014332762.1	Gnomon	exon	1148838	1148997	.	-	.	ID=exon-XM_015734240.2-9;Dbxref=GeneID:107265136%2CGenbank:XM_015734240.2;Parent=rna-XM_015734240.2
NW_014332762.1	Gnomon	exon	1149234	1149364	.	-	.	ID=exon-XM_015734240.2-8;Dbxref=GeneID:107265136%2CGenbank:XM_015734240.2;Parent=rna-XM_015734240.2
NW_014332762.1	Gnomon	mRNA	1564995	1566358	.	+	.	Name=XM_025081605.1;ID=rna-XM_025081605.1;Dbxref=GeneID:107275078%2CGenbank:XM_025081605.1;Parent=gene-LOC107275078
NW_014332762.1	Gnomon	lnc_RNA	541697	544306	.	+	.	Name=XR_003058482.1;ID=rna-XR_003058482.1;Dbxref=GeneID:112493768%2CGenbank:XR_003058482.1;Parent=gene-LOC112493768
NW_014332762.1	Gnomon	CDS	1626851	1627019	.	+	0	Name=XP_015589064.1;ID=cds-XP_015589064.1;Dbxref=GeneID:107264849%2CGenbank:XP_015589064.1;Parent=rna-XM_015733578.2
NW_014332762.1	Gnomon	CDS	1627184	1627201	.	+	0	Name=XP_015589064.1;ID=cds-XP_015589064.1;Dbxref=GeneID:107264849%2CGenbank:XP_015589064.1;Parent=rna-XM_015733578.2
NW_014332762.1	Gnomon	CDS	1627721	1627822	.	+	0	Name=XP_015589064.1;ID=cds-XP_015589064.1;Dbxref=GeneID:107264849%2CGenbank:XP_015589064.1;Parent=rna-XM_015733578.2
NW_014332762.1	Gnomon	CDS	1629781	1629906	.	+	0	Name=XP_015589064.1;ID=cds-XP_015589064.1;Dbxref=GeneID:107264849%2CGenbank:XP_015589064.1;Parent=rna-XM_015733578.2
NW_014332762.1	Gnomon	CDS	1630001	1630116	.	+	0	Name=XP_015589064.1;ID=cds-XP_015589064.1;Dbxref=GeneID:107264849%2CGenbank:XP_015589064.1;Parent=rna-XM_015733578.2
NW_014332762.1	Gnomon	CDS	1954720	1954830	.	+	0	Name=XP_024935884.1;ID=cds-XP_024935884.1;Dbxref=GeneID:107265151%2CGenbank:XP_024935884.1;Parent=rna-XM_025080116.1
NW_014332762.1	Gnomon	CDS	1990081	1990163	.	+	0	Name=XP_024935884.1;ID=cds-XP_024935884.1;Dbxref=GeneID:107265151%2CGenbank:XP_024935884.1;Parent=rna-XM_025080116.1
NW_014332762.1	Gnomon	CDS	1995149	1995363	.	+	0	Name=XP_024935884.1;ID=cds-XP_024935884.1;Dbxref=GeneID:107265151%2CGenbank:XP_024935884.1;Parent=rna-XM_025080116.1
NW_014332762.1	Gnomon	CDS	1996083	1996193	.	+	0	Name=XP_024935884.1;ID=cds-XP_024935884.1;Dbxref=GeneID:107265151%2CGenbank:XP_024935884.1;Parent=rna-XM_025080116.1
NW_014332762.1	Gnomon	CDS	1997057	1997275	.	+	0	Name=XP_024935884.1;ID=cds-XP_024935884.1;Dbxref=GeneID:107265151%2CGenbank:XP_024935884.1;Parent=rna-XM_025080116.1
NW_014332762.1	Gnomon	CDS	2000073	2000369	.	+	0	Name=XP_024935884.1;ID=cds-XP_024935884.1;Dbxref=GeneID:107265151%2CGenbank:XP_024935884.1;Parent=rna-XM_025080116.1
NW_014332762.1	Gnomon	CDS	2002943	2003073	.	+	0	Name=XP_024935884.1;ID=cds-XP_024935884.1;Dbxref=GeneID:107265151%2CGenbank:XP_024935884.1;Parent=rna-XM_025080116.1
NW_014332762.1	Gnomon	CDS	2010474	2010633	.	+	0	Name=XP_024935884.1;ID=cds-XP_024935884.1;Dbxref=GeneID:107265151%2CGenbank:XP_024935884.1;Parent=rna-XM_025080116.1
NW_014332762.1	Gnomon	CDS	2010848	2011150	.	+	0	Name=XP_024935884.1;ID=cds-XP_024935884.1;Dbxref=GeneID:107265151%2CGenbank:XP_024935884.1;Parent=rna-XM_025080116.1
NW_014332762.1	Gnomon	CDS	2017652	2018092	.	+	0	Name=XP_024935884.1;ID=cds-XP_024935884.1;Dbxref=GeneID:107265151%2CGenbank:XP_024935884.1;Parent=rna-XM_025080116.1
NW_014332762.1	Gnomon	CDS	2019311	2019520	.	+	0	Name=XP_024935884.1;ID=cds-XP_024935884.1;Dbxref=GeneID:107265151%2CGenbank:XP_024935884.1;Parent=rna-XM_025080116.1
NW_014332762.1	Gnomon	CDS	2021164	2021207	.	+	0	Name=XP_024935884.1;ID=cds-XP_024935884.1;Dbxref=GeneID:107265151%2CGenbank:XP_024935884.1;Parent=rna-XM_025080116.1
NW_014332762.1	Gnomon	CDS	628111	628122	.	+	0	Name=XP_024938046.1;ID=cds-XP_024938046.1;Dbxref=GeneID:107264498%2CGenbank:XP_024938046.1;Parent=rna-XM_025082278.1
[truncated: 11,723 more rows]
