# Supplementary material for: Prevalent bee venom genes evolved before the aculeate stinger and eusociality
Source: BMC Biol. 2023 Oct 23;21:229. doi: 10.1186/s12915-023-01656-5 (PMC10591384; doi:10.1186/s12915-023-01656-5)
Supplement: Supplementary file 42 — Additional file 42. Gff files of all toxin gene annotations. [file 12915_2023_1656_MOESM42_ESM.zip › AdditionalFile9_ToxinGeneAnnotations/NC_015765.1._MEL.gff_modified_Koludarov_et_al_2021.gff3]

##gff-version 3
##source-version geneious 2020.2.2
##sequence-region	NC_015765.1	1	14241696
NC_015765.1	Koludarov_et_al_2021	CDS	13626472	13626540	.	-	.	Name=Mel b (identical to Mel a)
NC_015765.1	Koludarov_et_al_2021	assembly_gap	13626900	13628273	.	+	.	Name=GAP
NC_015765.1	Koludarov_et_al_2021	assembly_gap	13622436	13622890	.	.	.	Name=GAP
NC_015765.1	Koludarov_et_al_2021	gene	7811078	7821016	.	-	.	Name=double VSP?
NC_015765.1	Koludarov_et_al_2021	gene	7832911	7840190	.	-	.	Name=double VSP?
NC_015765.1	Koludarov_et_al_2021	gene	7805268	7811004	.	-	.	Name=VSP
NC_015765.1	Koludarov_et_al_2021	gene	7784526	7790030	.	-	.	Name=VSP
NC_015765.1	Koludarov_et_al_2021	gene	7797901	7801272	.	-	.	Name=VSP
NC_015765.1	Koludarov_et_al_2021	gene	13622110	13622320	.	-	.	Name=Melittin A
NC_015765.1	Koludarov_et_al_2021	gene	13626472	13626540	.	-	.	Name=Melittin B
NC_015765.1	Koludarov_et_al_2021	CDS	13622252	13622320	.	-	.	Name=Mel a
NC_015765.1	Gnomon	exon	2508998	2509652	.	-	.	ID=exon-XM_003394741.3-1;Dbxref=GeneID:100645867%2CGenbank:XM_003394741.3;Parent=rna-XM_003394741.3
NC_015765.1	Gnomon	exon	2508476	2508776	.	-	.	ID=exon-XM_003394741.3-2;Dbxref=GeneID:100645867%2CGenbank:XM_003394741.3;Parent=rna-XM_003394741.3
NC_015765.1	Gnomon	exon	2508236	2508366	.	-	.	ID=exon-XM_003394741.3-3;Dbxref=GeneID:100645867%2CGenbank:XM_003394741.3;Parent=rna-XM_003394741.3
NC_015765.1	Gnomon	exon	2507651	2508075	.	-	.	ID=exon-XM_003394741.3-4;Dbxref=GeneID:100645867%2CGenbank:XM_003394741.3;Parent=rna-XM_003394741.3
NC_015765.1	Gnomon	mRNA	1869012	1878866	.	+	.	Name=XM_003394788.3;ID=rna-XM_003394788.3;Dbxref=GeneID:100642199%2CGenbank:XM_003394788.3;Parent=gene-LOC100642199
NC_015765.1	Gnomon	mRNA	4549	23948	.	-	.	Name=XM_012321276.2;ID=rna-XM_012321276.2;Dbxref=GeneID:100650146%2CGenbank:XM_012321276.2;Parent=gene-LOC100650146
NC_015765.1	Gnomon	exon	12522074	12522109	.	-	.	ID=exon-XM_012307915.2-2;Dbxref=GeneID:100644394%2CGenbank:XM_012307915.2;Parent=rna-XM_012307915.2
NC_015765.1	Gnomon	exon	12483992	12484210	.	-	.	ID=exon-XM_012307915.2-3;Dbxref=GeneID:100644394%2CGenbank:XM_012307915.2;Parent=rna-XM_012307915.2
NC_015765.1	Gnomon	exon	12547144	12549606	.	-	.	ID=exon-XM_012307915.2-1;Dbxref=GeneID:100644394%2CGenbank:XM_012307915.2;Parent=rna-XM_012307915.2
NC_015765.1	Gnomon	exon	12427611	12427930	.	-	.	ID=exon-XM_012307915.2-8;Dbxref=GeneID:100644394%2CGenbank:XM_012307915.2;Parent=rna-XM_012307915.2
NC_015765.1	Gnomon	exon	12427225	12427521	.	-	.	ID=exon-XM_012307915.2-9;Dbxref=GeneID:100644394%2CGenbank:XM_012307915.2;Parent=rna-XM_012307915.2
NC_015765.1	Gnomon	exon	12431298	12431657	.	-	.	ID=exon-XM_012307915.2-6;Dbxref=GeneID:100644394%2CGenbank:XM_012307915.2;Parent=rna-XM_012307915.2
NC_015765.1	Gnomon	exon	12428052	12428114	.	-	.	ID=exon-XM_012307915.2-7;Dbxref=GeneID:100644394%2CGenbank:XM_012307915.2;Parent=rna-XM_012307915.2
NC_015765.1	Gnomon	CDS	5504465	5504527	.	+	0	Name=XP_003395184.1;ID=cds-XP_003395184.1;Dbxref=GeneID:100644755%2CGenbank:XP_003395184.1;Parent=rna-XM_003395136.3
NC_015765.1	Gnomon	CDS	5504935	5505240	.	+	0	Name=XP_003395184.1;ID=cds-XP_003395184.1;Dbxref=GeneID:100644755%2CGenbank:XP_003395184.1;Parent=rna-XM_003395136.3
NC_015765.1	Gnomon	exon	12453050	12453106	.	-	.	ID=exon-XM_012307915.2-4;Dbxref=GeneID:100644394%2CGenbank:XM_012307915.2;Parent=rna-XM_012307915.2
NC_015765.1	Gnomon	exon	12432387	12432523	.	-	.	ID=exon-XM_012307915.2-5;Dbxref=GeneID:100644394%2CGenbank:XM_012307915.2;Parent=rna-XM_012307915.2
NC_015765.1	Gnomon	transcript	2083274	2106780	.	+	.	Name=XR_002307648.1;ID=rna-XR_002307648.1;Dbxref=GeneID:100651517%2CGenbank:XR_002307648.1;Parent=gene-LOC100651517
NC_015765.1	Gnomon	exon	1877540	1878866	.	+	.	ID=exon-XM_003394788.3-9;Dbxref=GeneID:100642199%2CGenbank:XM_003394788.3;Parent=rna-XM_003394788.3
NC_015765.1	Gnomon	exon	1876951	1877083	.	+	.	ID=exon-XM_003394788.3-7;Dbxref=GeneID:100642199%2CGenbank:XM_003394788.3;Parent=rna-XM_003394788.3
NC_015765.1	Gnomon	exon	1877348	1877485	.	+	.	ID=exon-XM_003394788.3-8;Dbxref=GeneID:100642199%2CGenbank:XM_003394788.3;Parent=rna-XM_003394788.3
NC_015765.1	Gnomon	exon	1876005	1876210	.	+	.	ID=exon-XM_003394788.3-5;Dbxref=GeneID:100642199%2CGenbank:XM_003394788.3;Parent=rna-XM_003394788.3
NC_015765.1	Gnomon	exon	1876402	1876793	.	+	.	ID=exon-XM_003394788.3-6;Dbxref=GeneID:100642199%2CGenbank:XM_003394788.3;Parent=rna-XM_003394788.3
NC_015765.1	Gnomon	exon	1874743	1875116	.	+	.	ID=exon-XM_003394788.3-3;Dbxref=GeneID:100642199%2CGenbank:XM_003394788.3;Parent=rna-XM_003394788.3
NC_015765.1	Gnomon	exon	1875267	1875691	.	+	.	ID=exon-XM_003394788.3-4;Dbxref=GeneID:100642199%2CGenbank:XM_003394788.3;Parent=rna-XM_003394788.3
NC_015765.1	Gnomon	exon	1869012	1869326	.	+	.	ID=exon-XM_003394788.3-1;Dbxref=GeneID:100642199%2CGenbank:XM_003394788.3;Parent=rna-XM_003394788.3
NC_015765.1	Gnomon	exon	1871106	1871671	.	+	.	ID=exon-XM_003394788.3-2;Dbxref=GeneID:100642199%2CGenbank:XM_003394788.3;Parent=rna-XM_003394788.3
NC_015765.1	Gnomon	exon	7430304	7430536	.	-	.	ID=exon-XM_012308144.2-7;Dbxref=GeneID:100644634%2CGenbank:XM_012308144.2;Parent=rna-XM_012308144.2
NC_015765.1	Gnomon	exon	7430130	7430222	.	-	.	ID=exon-XM_012308144.2-8;Dbxref=GeneID:100644634%2CGenbank:XM_012308144.2;Parent=rna-XM_012308144.2
NC_015765.1	Gnomon	exon	7431055	7431181	.	-	.	ID=exon-XM_012308144.2-5;Dbxref=GeneID:100644634%2CGenbank:XM_012308144.2;Parent=rna-XM_012308144.2
NC_015765.1	Gnomon	exon	7430612	7430978	.	-	.	ID=exon-XM_012308144.2-6;Dbxref=GeneID:100644634%2CGenbank:XM_012308144.2;Parent=rna-XM_012308144.2
NC_015765.1	Gnomon	exon	7433078	7433217	.	-	.	ID=exon-XM_012308144.2-3;Dbxref=GeneID:100644634%2CGenbank:XM_012308144.2;Parent=rna-XM_012308144.2
NC_015765.1	Gnomon	exon	7431261	7431520	.	-	.	ID=exon-XM_012308144.2-4;Dbxref=GeneID:100644634%2CGenbank:XM_012308144.2;Parent=rna-XM_012308144.2
NC_015765.1	Gnomon	exon	7434342	7434491	.	-	.	ID=exon-XM_012308144.2-1;Dbxref=GeneID:100644634%2CGenbank:XM_012308144.2;Parent=rna-XM_012308144.2
NC_015765.1	Gnomon	exon	7433876	7434179	.	-	.	ID=exon-XM_012308144.2-2;Dbxref=GeneID:100644634%2CGenbank:XM_012308144.2;Parent=rna-XM_012308144.2
NC_015765.1	Gnomon	exon	7429883	7430048	.	-	.	ID=exon-XM_012308144.2-9;Dbxref=GeneID:100644634%2CGenbank:XM_012308144.2;Parent=rna-XM_012308144.2
NC_015765.1	Gnomon	exon	10813886	10814291	.	-	.	ID=exon-XM_003395193.3-1;Dbxref=GeneID:100651875%2CGenbank:XM_003395193.3;Parent=rna-XM_003395193.3
NC_015765.1	Gnomon	exon	10813732	10813810	.	-	.	ID=exon-XM_003395193.3-2;Dbxref=GeneID:100651875%2CGenbank:XM_003395193.3;Parent=rna-XM_003395193.3
NC_015765.1	Gnomon	exon	10813102	10813645	.	-	.	ID=exon-XM_003395193.3-3;Dbxref=GeneID:100651875%2CGenbank:XM_003395193.3;Parent=rna-XM_003395193.3
NC_015765.1	Gnomon	exon	10812773	10813031	.	-	.	ID=exon-XM_003395193.3-4;Dbxref=GeneID:100651875%2CGenbank:XM_003395193.3;Parent=rna-XM_003395193.3
NC_015765.1	Gnomon	exon	10812623	10812683	.	-	.	ID=exon-XM_003395193.3-5;Dbxref=GeneID:100651875%2CGenbank:XM_003395193.3;Parent=rna-XM_003395193.3
NC_015765.1	Gnomon	exon	10811807	10812550	.	-	.	ID=exon-XM_003395193.3-6;Dbxref=GeneID:100651875%2CGenbank:XM_003395193.3;Parent=rna-XM_003395193.3
NC_015765.1	Gnomon	exon	10810696	10811231	.	-	.	ID=exon-XM_003395193.3-7;Dbxref=GeneID:100651875%2CGenbank:XM_003395193.3;Parent=rna-XM_003395193.3
NC_015765.1	Gnomon	mRNA	1928085	1932400	.	-	.	Name=XM_012321370.2;ID=rna-XM_012321370.2;Dbxref=GeneID:100642920%2CGenbank:XM_012321370.2;Parent=gene-LOC100642920
NC_015765.1	Gnomon	exon	8952831	8953048	.	+	.	ID=exon-XM_020862786.1-1;Dbxref=GeneID:105665704%2CGenbank:XM_020862786.1;Parent=rna-XM_020862786.1
NC_015765.1	Gnomon	gene	1718939	1729263	.	-	.	Name=LOC100651154;ID=gene-LOC100651154;Dbxref=GeneID:100651154
NC_015765.1	Gnomon	exon	8959456	8959699	.	+	.	ID=exon-XM_020862786.1-8;Dbxref=GeneID:105665704%2CGenbank:XM_020862786.1;Parent=rna-XM_020862786.1
NC_015765.1	Gnomon	exon	8959854	8960012	.	+	.	ID=exon-XM_020862786.1-9;Dbxref=GeneID:105665704%2CGenbank:XM_020862786.1;Parent=rna-XM_020862786.1
NC_015765.1	Gnomon	exon	8955324	8955447	.	+	.	ID=exon-XM_020862786.1-6;Dbxref=GeneID:105665704%2CGenbank:XM_020862786.1;Parent=rna-XM_020862786.1
NC_015765.1	Gnomon	gene	11938183	11939866	.	-	.	Name=LOC100651155;ID=gene-LOC100651155;Dbxref=GeneID:100651155
NC_015765.1	Gnomon	exon	8958787	8958979	.	+	.	ID=exon-XM_020862786.1-7;Dbxref=GeneID:105665704%2CGenbank:XM_020862786.1;Parent=rna-XM_020862786.1
NC_015765.1	Gnomon	exon	8954312	8954437	.	+	.	ID=exon-XM_020862786.1-4;Dbxref=GeneID:105665704%2CGenbank:XM_020862786.1;Parent=rna-XM_020862786.1
NC_015765.1	Gnomon	exon	8954511	8954651	.	+	.	ID=exon-XM_020862786.1-5;Dbxref=GeneID:105665704%2CGenbank:XM_020862786.1;Parent=rna-XM_020862786.1
NC_015765.1	Gnomon	exon	8953119	8953350	.	+	.	ID=exon-XM_020862786.1-2;Dbxref=GeneID:105665704%2CGenbank:XM_020862786.1;Parent=rna-XM_020862786.1
NC_015765.1	Gnomon	exon	8954123	8954206	.	+	.	ID=exon-XM_020862786.1-3;Dbxref=GeneID:105665704%2CGenbank:XM_020862786.1;Parent=rna-XM_020862786.1
NC_015765.1	Gnomon	CDS	7473872	7474049	.	-	0	Name=XP_012163525.1;ID=cds-XP_012163525.1;Dbxref=GeneID:100643926%2CGenbank:XP_012163525.1;Parent=rna-XM_012308135.2
NC_015765.1	Gnomon	CDS	7469880	7470030	.	-	0	Name=XP_012163525.1;ID=cds-XP_012163525.1;Dbxref=GeneID:100643926%2CGenbank:XP_012163525.1;Parent=rna-XM_012308135.2
NC_015765.1	Gnomon	CDS	7469588	7469801	.	-	0	Name=XP_012163525.1;ID=cds-XP_012163525.1;Dbxref=GeneID:100643926%2CGenbank:XP_012163525.1;Parent=rna-XM_012308135.2
NC_015765.1	Gnomon	CDS	7469126	7469221	.	-	0	Name=XP_012163525.1;ID=cds-XP_012163525.1;Dbxref=GeneID:100643926%2CGenbank:XP_012163525.1;Parent=rna-XM_012308135.2
NC_015765.1	Gnomon	CDS	7468558	7468795	.	-	0	Name=XP_012163525.1;ID=cds-XP_012163525.1;Dbxref=GeneID:100643926%2CGenbank:XP_012163525.1;Parent=rna-XM_012308135.2
NC_015765.1	Gnomon	CDS	7468185	7468486	.	-	0	Name=XP_012163525.1;ID=cds-XP_012163525.1;Dbxref=GeneID:100643926%2CGenbank:XP_012163525.1;Parent=rna-XM_012308135.2
NC_015765.1	Gnomon	CDS	7466172	7468103	.	-	0	Name=XP_012163525.1;ID=cds-XP_012163525.1;Dbxref=GeneID:100643926%2CGenbank:XP_012163525.1;Parent=rna-XM_012308135.2
NC_015765.1	Gnomon	CDS	7465974	7466079	.	-	0	Name=XP_012163525.1;ID=cds-XP_012163525.1;Dbxref=GeneID:100643926%2CGenbank:XP_012163525.1;Parent=rna-XM_012308135.2
NC_015765.1	Gnomon	CDS	7465548	7465890	.	-	0	Name=XP_012163525.1;ID=cds-XP_012163525.1;Dbxref=GeneID:100643926%2CGenbank:XP_012163525.1;Parent=rna-XM_012308135.2
NC_015765.1	Gnomon	CDS	7465220	7465460	.	-	0	Name=XP_012163525.1;ID=cds-XP_012163525.1;Dbxref=GeneID:100643926%2CGenbank:XP_012163525.1;Parent=rna-XM_012308135.2
NC_015765.1	Gnomon	CDS	7464258	7465126	.	-	0	Name=XP_012163525.1;ID=cds-XP_012163525.1;Dbxref=GeneID:100643926%2CGenbank:XP_012163525.1;Parent=rna-XM_012308135.2
NC_015765.1	Gnomon	CDS	7463816	7463987	.	-	0	Name=XP_012163525.1;ID=cds-XP_012163525.1;Dbxref=GeneID:100643926%2CGenbank:XP_012163525.1;Parent=rna-XM_012308135.2
NC_015765.1	Gnomon	gene	8011290	8014044	.	-	.	Name=LOC100651124;ID=gene-LOC100651124;Dbxref=GeneID:100651124
NC_015765.1	Gnomon	gene	11094618	11097167	.	-	.	Name=LOC100651123;ID=gene-LOC100651123;Dbxref=GeneID:100651123
NC_015765.1	tRNAscan-SE	exon	5254504	5254576	.	+	.	ID=exon-TRNAA-AGC-2-1;Dbxref=GeneID:110119260;Note=transfer RNA alanine (anticodon AGC);Parent=rna-TRNAA-AGC-2
NC_015765.1	Gnomon	exon	9816663	9816860	.	+	.	ID=exon-XR_002307620.1-8;Dbxref=GeneID:100642686%2CGenbank:XR_002307620.1;Parent=rna-XR_002307620.1
NC_015765.1	Gnomon	exon	9816945	9817241	.	+	.	ID=exon-XR_002307620.1-9;Dbxref=GeneID:100642686%2CGenbank:XR_002307620.1;Parent=rna-XR_002307620.1
NC_015765.1	Gnomon	exon	9786756	9787092	.	+	.	ID=exon-XR_002307620.1-2;Dbxref=GeneID:100642686%2CGenbank:XR_002307620.1;Parent=rna-XR_002307620.1
NC_015765.1	Gnomon	exon	9813509	9813610	.	+	.	ID=exon-XR_002307620.1-3;Dbxref=GeneID:100642686%2CGenbank:XR_002307620.1;Parent=rna-XR_002307620.1
NC_015765.1	Gnomon	exon	9784662	9784900	.	+	.	ID=exon-XR_002307620.1-1;Dbxref=GeneID:100642686%2CGenbank:XR_002307620.1;Parent=rna-XR_002307620.1
NC_015765.1	Gnomon	exon	9815823	9815978	.	+	.	ID=exon-XR_002307620.1-6;Dbxref=GeneID:100642686%2CGenbank:XR_002307620.1;Parent=rna-XR_002307620.1
NC_015765.1	Gnomon	exon	9816111	9816239	.	+	.	ID=exon-XR_002307620.1-7;Dbxref=GeneID:100642686%2CGenbank:XR_002307620.1;Parent=rna-XR_002307620.1
NC_015765.1	Gnomon	exon	9814238	9814370	.	+	.	ID=exon-XR_002307620.1-4;Dbxref=GeneID:100642686%2CGenbank:XR_002307620.1;Parent=rna-XR_002307620.1
NC_015765.1	Gnomon	exon	9815117	9815280	.	+	.	ID=exon-XR_002307620.1-5;Dbxref=GeneID:100642686%2CGenbank:XR_002307620.1;Parent=rna-XR_002307620.1
NC_015765.1	Gnomon	mRNA	6157538	6162565	.	-	.	Name=XM_020862654.1;ID=rna-XM_020862654.1;Dbxref=GeneID:100650479%2CGenbank:XM_020862654.1;Parent=gene-LOC100650479
NC_015765.1	Gnomon	mRNA	5900062	5903272	.	+	.	Name=XM_012308236.2;ID=rna-XM_012308236.2;Dbxref=GeneID:100644364%2CGenbank:XM_012308236.2;Parent=gene-LOC100644364
NC_015765.1	tRNAscan-SE	exon	11713186	11713258	.	-	.	ID=exon-TRNAK-CUU-2-1;Dbxref=GeneID:110119276;Note=transfer RNA lysine (anticodon CUU);Parent=rna-TRNAK-CUU-2
NC_015765.1	Gnomon	CDS	13301855	13301995	.	-	0	Name=XP_012163276.1;ID=cds-XP_012163276.1;Dbxref=GeneID:100651558%2CGenbank:XP_012163276.1;Parent=rna-XM_012307886.2
NC_015765.1	Gnomon	CDS	13301027	13301782	.	-	0	Name=XP_012163276.1;ID=cds-XP_012163276.1;Dbxref=GeneID:100651558%2CGenbank:XP_012163276.1;Parent=rna-XM_012307886.2
NC_015765.1	Gnomon	CDS	13300566	13300823	.	-	0	Name=XP_012163276.1;ID=cds-XP_012163276.1;Dbxref=GeneID:100651558%2CGenbank:XP_012163276.1;Parent=rna-XM_012307886.2
NC_015765.1	Gnomon	CDS	13300216	13300489	.	-	0	Name=XP_012163276.1;ID=cds-XP_012163276.1;Dbxref=GeneID:100651558%2CGenbank:XP_012163276.1;Parent=rna-XM_012307886.2
NC_015765.1	Gnomon	CDS	13299915	13300138	.	-	0	Name=XP_012163276.1;ID=cds-XP_012163276.1;Dbxref=GeneID:100651558%2CGenbank:XP_012163276.1;Parent=rna-XM_012307886.2
NC_015765.1	Gnomon	CDS	13299594	13299831	.	-	0	Name=XP_012163276.1;ID=cds-XP_012163276.1;Dbxref=GeneID:100651558%2CGenbank:XP_012163276.1;Parent=rna-XM_012307886.2
NC_015765.1	Gnomon	CDS	13299236	13299504	.	-	0	Name=XP_012163276.1;ID=cds-XP_012163276.1;Dbxref=GeneID:100651558%2CGenbank:XP_012163276.1;Parent=rna-XM_012307886.2
NC_015765.1	Gnomon	CDS	13298923	13299153	.	-	0	Name=XP_012163276.1;ID=cds-XP_012163276.1;Dbxref=GeneID:100651558%2CGenbank:XP_012163276.1;Parent=rna-XM_012307886.2
NC_015765.1	Gnomon	CDS	13298649	13298860	.	-	0	Name=XP_012163276.1;ID=cds-XP_012163276.1;Dbxref=GeneID:100651558%2CGenbank:XP_012163276.1;Parent=rna-XM_012307886.2
NC_015765.1	Gnomon	CDS	13297724	13298579	.	-	0	Name=XP_012163276.1;ID=cds-XP_012163276.1;Dbxref=GeneID:100651558%2CGenbank:XP_012163276.1;Parent=rna-XM_012307886.2
NC_015765.1	Gnomon	CDS	13297422	13297648	.	-	0	Name=XP_012163276.1;ID=cds-XP_012163276.1;Dbxref=GeneID:100651558%2CGenbank:XP_012163276.1;Parent=rna-XM_012307886.2
NC_015765.1	Gnomon	CDS	13296850	13297356	.	-	0	Name=XP_012163276.1;ID=cds-XP_012163276.1;Dbxref=GeneID:100651558%2CGenbank:XP_012163276.1;Parent=rna-XM_012307886.2
NC_015765.1	Gnomon	CDS	13296595	13296786	.	-	0	Name=XP_012163276.1;ID=cds-XP_012163276.1;Dbxref=GeneID:100651558%2CGenbank:XP_012163276.1;Parent=rna-XM_012307886.2
NC_015765.1	Gnomon	CDS	13296269	13296512	.	-	0	Name=XP_012163276.1;ID=cds-XP_012163276.1;Dbxref=GeneID:100651558%2CGenbank:XP_012163276.1;Parent=rna-XM_012307886.2
NC_015765.1	Gnomon	CDS	13296054	13296193	.	-	0	Name=XP_012163276.1;ID=cds-XP_012163276.1;Dbxref=GeneID:100651558%2CGenbank:XP_012163276.1;Parent=rna-XM_012307886.2
NC_015765.1	Gnomon	CDS	13295873	13295990	.	-	0	Name=XP_012163276.1;ID=cds-XP_012163276.1;Dbxref=GeneID:100651558%2CGenbank:XP_012163276.1;Parent=rna-XM_012307886.2
NC_015765.1	Gnomon	mRNA	8399940	8548941	.	-	.	Name=XM_012308080.2;ID=rna-XM_012308080.2;Dbxref=GeneID:100648089%2CGenbank:XM_012308080.2;Parent=gene-LOC100648089
NC_015765.1	Gnomon	gene	2111893	2130581	.	-	.	Name=LOC100651194;ID=gene-LOC100651194;Dbxref=GeneID:100651194
NC_015765.1	Gnomon	gene	13323406	13327830	.	-	.	Name=LOC100651195;ID=gene-LOC100651195;Dbxref=GeneID:100651195
NC_015765.1	Gnomon	exon	11616188	11616302	.	+	.	ID=exon-XM_020862923.1-14;Dbxref=GeneID:100646898%2CGenbank:XM_020862923.1;Parent=rna-XM_020862923.1
NC_015765.1	Gnomon	exon	11617013	11617079	.	+	.	ID=exon-XM_020862923.1-15;Dbxref=GeneID:100646898%2CGenbank:XM_020862923.1;Parent=rna-XM_020862923.1
NC_015765.1	Gnomon	exon	11614799	11614946	.	+	.	ID=exon-XM_020862923.1-10;Dbxref=GeneID:100646898%2CGenbank:XM_020862923.1;Parent=rna-XM_020862923.1
NC_015765.1	Gnomon	exon	11615016	11615127	.	+	.	ID=exon-XM_020862923.1-11;Dbxref=GeneID:100646898%2CGenbank:XM_020862923.1;Parent=rna-XM_020862923.1
NC_015765.1	Gnomon	exon	11615201	11615561	.	+	.	ID=exon-XM_020862923.1-12;Dbxref=GeneID:100646898%2CGenbank:XM_020862923.1;Parent=rna-XM_020862923.1
NC_015765.1	Gnomon	exon	11615631	11615825	.	+	.	ID=exon-XM_020862923.1-13;Dbxref=GeneID:100646898%2CGenbank:XM_020862923.1;Parent=rna-XM_020862923.1
NC_015765.1	Gnomon	mRNA	13295289	13302188	.	-	.	Name=XM_012307886.2;ID=rna-XM_012307886.2;Dbxref=GeneID:100651558%2CGenbank:XM_012307886.2;Parent=gene-LOC100651558
NC_015765.1	Gnomon	exon	7339624	7340161	.	-	.	ID=exon-XM_003395069.3-1;Dbxref=GeneID:100646584%2CGenbank:XM_003395069.3;Parent=rna-XM_003395069.3
NC_015765.1	Gnomon	exon	7321352	7321728	.	-	.	ID=exon-XM_003395069.3-2;Dbxref=GeneID:100646584%2CGenbank:XM_003395069.3;Parent=rna-XM_003395069.3
NC_015765.1	Gnomon	exon	7318624	7318834	.	-	.	ID=exon-XM_003395069.3-3;Dbxref=GeneID:100646584%2CGenbank:XM_003395069.3;Parent=rna-XM_003395069.3
NC_015765.1	Gnomon	exon	7318051	7318325	.	-	.	ID=exon-XM_003395069.3-4;Dbxref=GeneID:100646584%2CGenbank:XM_003395069.3;Parent=rna-XM_003395069.3
NC_015765.1	Gnomon	exon	7317750	7317925	.	-	.	ID=exon-XM_003395069.3-5;Dbxref=GeneID:100646584%2CGenbank:XM_003395069.3;Parent=rna-XM_003395069.3
NC_015765.1	Gnomon	exon	7313337	7317627	.	-	.	ID=exon-XM_003395069.3-6;Dbxref=GeneID:100646584%2CGenbank:XM_003395069.3;Parent=rna-XM_003395069.3
NC_015765.1	Gnomon	exon	1707761	1707974	.	-	.	ID=exon-XM_012321347.2-12;Dbxref=GeneID:100651034%2CGenbank:XM_012321347.2;Parent=rna-XM_012321347.2
NC_015765.1	Gnomon	mRNA	8176905	8184742	.	+	.	Name=XM_012308330.2;ID=rna-XM_012308330.2;Dbxref=GeneID:105665705%2CGenbank:XM_012308330.2;Parent=gene-LOC105665705
NC_015765.1	Gnomon	exon	1707572	1707689	.	-	.	ID=exon-XM_012321347.2-13;Dbxref=GeneID:100651034%2CGenbank:XM_012321347.2;Parent=rna-XM_012321347.2
NC_015765.1	Gnomon	exon	1707201	1707477	.	-	.	ID=exon-XM_012321347.2-14;Dbxref=GeneID:100651034%2CGenbank:XM_012321347.2;Parent=rna-XM_012321347.2
NC_015765.1	Gnomon	exon	1706751	1706996	.	-	.	ID=exon-XM_012321347.2-15;Dbxref=GeneID:100651034%2CGenbank:XM_012321347.2;Parent=rna-XM_012321347.2
NC_015765.1	Gnomon	exon	1709520	1709716	.	-	.	ID=exon-XM_012321347.2-10;Dbxref=GeneID:100651034%2CGenbank:XM_012321347.2;Parent=rna-XM_012321347.2
NC_015765.1	Gnomon	exon	1708482	1708678	.	-	.	ID=exon-XM_012321347.2-11;Dbxref=GeneID:100651034%2CGenbank:XM_012321347.2;Parent=rna-XM_012321347.2
NC_015765.1	Gnomon	mRNA	12763698	12764996	.	-	.	Name=XM_003394882.3;ID=rna-XM_003394882.3;Dbxref=GeneID:100643238%2CGenbank:XM_003394882.3;Parent=gene-LOC100643238
NC_015765.1	Gnomon	exon	1706500	1706649	.	-	.	ID=exon-XM_012321347.2-16;Dbxref=GeneID:100651034%2CGenbank:XM_012321347.2;Parent=rna-XM_012321347.2
NC_015765.1	Gnomon	exon	1705967	1706336	.	-	.	ID=exon-XM_012321347.2-17;Dbxref=GeneID:100651034%2CGenbank:XM_012321347.2;Parent=rna-XM_012321347.2
NC_015765.1	Gnomon	exon	13029436	13029648	.	-	.	ID=exon-XR_002307646.1-10;Dbxref=GeneID:100651674%2CGenbank:XR_002307646.1;Parent=rna-XR_002307646.1
NC_015765.1	Gnomon	exon	13027284	13028918	.	-	.	ID=exon-XR_002307646.1-11;Dbxref=GeneID:100651674%2CGenbank:XR_002307646.1;Parent=rna-XR_002307646.1
NC_015765.1	Gnomon	exon	13026500	13026742	.	-	.	ID=exon-XR_002307646.1-12;Dbxref=GeneID:100651674%2CGenbank:XR_002307646.1;Parent=rna-XR_002307646.1
NC_015765.1	Gnomon	CDS	1796231	1797487	.	+	0	Name=XP_012176750.1;ID=cds-XP_012176750.1;Dbxref=GeneID:100652111%2CGenbank:XP_012176750.1;Parent=rna-XM_012321360.2
NC_015765.1	Gnomon	exon	13025731	13026186	.	-	.	ID=exon-XR_002307646.1-13;Dbxref=GeneID:100651674%2CGenbank:XR_002307646.1;Parent=rna-XR_002307646.1
NC_015765.1	Gnomon	exon	13025282	13025557	.	-	.	ID=exon-XR_002307646.1-14;Dbxref=GeneID:100651674%2CGenbank:XR_002307646.1;Parent=rna-XR_002307646.1
NC_015765.1	Gnomon	exon	13024508	13024823	.	-	.	ID=exon-XR_002307646.1-15;Dbxref=GeneID:100651674%2CGenbank:XR_002307646.1;Parent=rna-XR_002307646.1
NC_015765.1	Gnomon	exon	13024319	13024415	.	-	.	ID=exon-XR_002307646.1-16;Dbxref=GeneID:100651674%2CGenbank:XR_002307646.1;Parent=rna-XR_002307646.1
NC_015765.1	Gnomon	exon	12725178	12725308	.	-	.	ID=exon-XM_012307905.2-10;Dbxref=GeneID:100644051%2CGenbank:XM_012307905.2;Parent=rna-XM_012307905.2
NC_015765.1	Gnomon	mRNA	13304331	13307875	.	+	.	Name=XM_020862904.1;ID=rna-XM_020862904.1;Dbxref=GeneID:100650114%2CGenbank:XM_020862904.1;Note=The sequence of the model RefSeq transcript was modified relative to this genomic sequence to represent the inferred CDS: added 545 bases not found in genome assembly;Parent=gene-LOC100650114
NC_015765.1	Gnomon	exon	12724985	12725122	.	-	.	ID=exon-XM_012307905.2-11;Dbxref=GeneID:100644051%2CGenbank:XM_012307905.2;Parent=rna-XM_012307905.2
NC_015765.1	Gnomon	exon	12724792	12724911	.	-	.	ID=exon-XM_012307905.2-12;Dbxref=GeneID:100644051%2CGenbank:XM_012307905.2;Parent=rna-XM_012307905.2
NC_015765.1	Gnomon	exon	12724042	12724706	.	-	.	ID=exon-XM_012307905.2-13;Dbxref=GeneID:100644051%2CGenbank:XM_012307905.2;Parent=rna-XM_012307905.2
NC_015765.1	Gnomon	mRNA	11090992	11094498	.	-	.	Name=XM_012307980.2;ID=rna-XM_012307980.2;Dbxref=GeneID:100651243%2CGenbank:XM_012307980.2;Parent=gene-LOC100651243
NC_015765.1	Gnomon	mRNA	13639010	13642195	.	+	.	Name=XM_020862894.1;ID=rna-XM_020862894.1;Dbxref=GeneID:100647612%2CGenbank:XM_020862894.1;Parent=gene-LOC100647612
NC_015765.1	Gnomon	exon	449100	449318	.	+	.	ID=exon-XM_012321299.2-3;Dbxref=GeneID:100649617%2CGenbank:XM_012321299.2;Parent=rna-XM_012321299.2
NC_015765.1	Gnomon	exon	449588	449758	.	+	.	ID=exon-XM_012321299.2-4;Dbxref=GeneID:100649617%2CGenbank:XM_012321299.2;Parent=rna-XM_012321299.2
NC_015765.1	Gnomon	exon	451188	453686	.	+	.	ID=exon-XM_012321299.2-5;Dbxref=GeneID:100649617%2CGenbank:XM_012321299.2;Parent=rna-XM_012321299.2
NC_015765.1	Gnomon	exon	446438	446615	.	+	.	ID=exon-XM_012321299.2-1;Dbxref=GeneID:100649617%2CGenbank:XM_012321299.2;Parent=rna-XM_012321299.2
NC_015765.1	Gnomon	exon	446881	447088	.	+	.	ID=exon-XM_012321299.2-2;Dbxref=GeneID:100649617%2CGenbank:XM_012321299.2;Parent=rna-XM_012321299.2
NC_015765.1	Gnomon	exon	3876753	3876984	.	-	.	ID=exon-XM_020862913.1-13;Dbxref=GeneID:100648358%2CGenbank:XM_020862913.1;Parent=rna-XM_020862913.1
NC_015765.1	Gnomon	exon	3876376	3876690	.	-	.	ID=exon-XM_020862913.1-14;Dbxref=GeneID:100648358%2CGenbank:XM_020862913.1;Parent=rna-XM_020862913.1
NC_015765.1	Gnomon	exon	3877365	3877549	.	-	.	ID=exon-XM_020862913.1-11;Dbxref=GeneID:100648358%2CGenbank:XM_020862913.1;Parent=rna-XM_020862913.1
NC_015765.1	Gnomon	exon	3877082	3877293	.	-	.	ID=exon-XM_020862913.1-12;Dbxref=GeneID:100648358%2CGenbank:XM_020862913.1;Parent=rna-XM_020862913.1
NC_015765.1	Gnomon	exon	3877628	3877938	.	-	.	ID=exon-XM_020862913.1-10;Dbxref=GeneID:100648358%2CGenbank:XM_020862913.1;Parent=rna-XM_020862913.1
NC_015765.1	Gnomon	exon	3868449	3868480	.	-	.	ID=exon-XM_020862913.1-19;Dbxref=GeneID:100648358%2CGenbank:XM_020862913.1;Parent=rna-XM_020862913.1
NC_015765.1	Gnomon	exon	3873178	3873351	.	-	.	ID=exon-XM_020862913.1-17;Dbxref=GeneID:100648358%2CGenbank:XM_020862913.1;Parent=rna-XM_020862913.1
NC_015765.1	Gnomon	exon	3871483	3871740	.	-	.	ID=exon-XM_020862913.1-18;Dbxref=GeneID:100648358%2CGenbank:XM_020862913.1;Parent=rna-XM_020862913.1
NC_015765.1	Gnomon	exon	3875976	3876293	.	-	.	ID=exon-XM_020862913.1-15;Dbxref=GeneID:100648358%2CGenbank:XM_020862913.1;Parent=rna-XM_020862913.1
NC_015765.1	Gnomon	exon	3874703	3874819	.	-	.	ID=exon-XM_020862913.1-16;Dbxref=GeneID:100648358%2CGenbank:XM_020862913.1;Parent=rna-XM_020862913.1
NC_015765.1	Gnomon	exon	2719339	2719422	.	-	.	ID=exon-XM_020862838.1-1;Dbxref=GeneID:100648430%2CGenbank:XM_020862838.1;Parent=rna-XM_020862838.1
NC_015765.1	Gnomon	exon	2718032	2718150	.	-	.	ID=exon-XM_020862838.1-2;Dbxref=GeneID:100648430%2CGenbank:XM_020862838.1;Parent=rna-XM_020862838.1
NC_015765.1	Gnomon	exon	2717193	2717257	.	-	.	ID=exon-XM_020862838.1-3;Dbxref=GeneID:100648430%2CGenbank:XM_020862838.1;Parent=rna-XM_020862838.1
NC_015765.1	Gnomon	exon	2717053	2717119	.	-	.	ID=exon-XM_020862838.1-4;Dbxref=GeneID:100648430%2CGenbank:XM_020862838.1;Parent=rna-XM_020862838.1
NC_015765.1	Gnomon	exon	2716788	2716890	.	-	.	ID=exon-XM_020862838.1-5;Dbxref=GeneID:100648430%2CGenbank:XM_020862838.1;Parent=rna-XM_020862838.1
NC_015765.1	Gnomon	exon	2716411	2716509	.	-	.	ID=exon-XM_020862838.1-6;Dbxref=GeneID:100648430%2CGenbank:XM_020862838.1;Parent=rna-XM_020862838.1
NC_015765.1	Gnomon	exon	2715980	2716192	.	-	.	ID=exon-XM_020862838.1-7;Dbxref=GeneID:100648430%2CGenbank:XM_020862838.1;Parent=rna-XM_020862838.1
NC_015765.1	Gnomon	exon	2715059	2715330	.	-	.	ID=exon-XM_020862838.1-8;Dbxref=GeneID:100648430%2CGenbank:XM_020862838.1;Parent=rna-XM_020862838.1
NC_015765.1	Gnomon	exon	2713971	2714256	.	-	.	ID=exon-XM_020862838.1-9;Dbxref=GeneID:100648430%2CGenbank:XM_020862838.1;Parent=rna-XM_020862838.1
NC_015765.1	Gnomon	CDS	1962251	1962733	.	-	0	Name=XP_003394844.1;ID=cds-XP_003394844.1;Dbxref=GeneID:100643035%2CGenbank:XP_003394844.1;Parent=rna-XM_003394796.3
NC_015765.1	Gnomon	CDS	1961711	1962156	.	-	0	Name=XP_003394844.1;ID=cds-XP_003394844.1;Dbxref=GeneID:100643035%2CGenbank:XP_003394844.1;Parent=rna-XM_003394796.3
NC_015765.1	Gnomon	CDS	1961319	1961634	.	-	0	Name=XP_003394844.1;ID=cds-XP_003394844.1;Dbxref=GeneID:100643035%2CGenbank:XP_003394844.1;Parent=rna-XM_003394796.3
NC_015765.1	Gnomon	CDS	1961025	1961238	.	-	0	Name=XP_003394844.1;ID=cds-XP_003394844.1;Dbxref=GeneID:100643035%2CGenbank:XP_003394844.1;Parent=rna-XM_003394796.3
NC_015765.1	Gnomon	CDS	1960837	1960946	.	-	0	Name=XP_003394844.1;ID=cds-XP_003394844.1;Dbxref=GeneID:100643035%2CGenbank:XP_003394844.1;Parent=rna-XM_003394796.3
NC_015765.1	Gnomon	CDS	1959951	1960098	.	-	0	Name=XP_003394844.1;ID=cds-XP_003394844.1;Dbxref=GeneID:100643035%2CGenbank:XP_003394844.1;Parent=rna-XM_003394796.3
NC_015765.1	Gnomon	CDS	1959585	1959763	.	-	0	Name=XP_003394844.1;ID=cds-XP_003394844.1;Dbxref=GeneID:100643035%2CGenbank:XP_003394844.1;Parent=rna-XM_003394796.3
NC_015765.1	Gnomon	CDS	1959360	1959510	.	-	0	Name=XP_003394844.1;ID=cds-XP_003394844.1;Dbxref=GeneID:100643035%2CGenbank:XP_003394844.1;Parent=rna-XM_003394796.3
NC_015765.1	Gnomon	CDS	1958692	1958984	.	-	0	Name=XP_003394844.1;ID=cds-XP_003394844.1;Dbxref=GeneID:100643035%2CGenbank:XP_003394844.1;Parent=rna-XM_003394796.3
NC_015765.1	Gnomon	CDS	1957760	1958315	.	-	0	Name=XP_003394844.1;ID=cds-XP_003394844.1;Dbxref=GeneID:100643035%2CGenbank:XP_003394844.1;Parent=rna-XM_003394796.3
NC_015765.1	Gnomon	CDS	1957635	1957687	.	-	0	Name=XP_003394844.1;ID=cds-XP_003394844.1;Dbxref=GeneID:100643035%2CGenbank:XP_003394844.1;Parent=rna-XM_003394796.3
NC_015765.1	Gnomon	CDS	1957396	1957554	.	-	0	Name=XP_003394844.1;ID=cds-XP_003394844.1;Dbxref=GeneID:100643035%2CGenbank:XP_003394844.1;Parent=rna-XM_003394796.3
NC_015765.1	Gnomon	CDS	1956540	1956797	.	-	0	Name=XP_003394844.1;ID=cds-XP_003394844.1;Dbxref=GeneID:100643035%2CGenbank:XP_003394844.1;Parent=rna-XM_003394796.3
NC_015765.1	Gnomon	CDS	1956224	1956451	.	-	0	Name=XP_003394844.1;ID=cds-XP_003394844.1;Dbxref=GeneID:100643035%2CGenbank:XP_003394844.1;Parent=rna-XM_003394796.3
NC_015765.1	Gnomon	mRNA	39175	44126	.	-	.	Name=XM_012321277.2;ID=rna-XM_012321277.2;Dbxref=GeneID:100649371%2CGenbank:XM_012321277.2;Parent=gene-LOC100649371
NC_015765.1	Gnomon	mRNA	5299549	5303742	.	-	.	Name=XM_003395138.3;ID=rna-XM_003395138.3;Dbxref=GeneID:100645000%2CGenbank:XM_003395138.3;Note=The sequence of the model RefSeq transcript was modified relative to this genomic sequence to represent the inferred CDS: deleted 1 base in 1 codon;Parent=gene-LOC100645000
NC_015765.1	Gnomon	mRNA	1951125	1954301	.	-	.	Name=XM_012321371.2;ID=rna-XM_012321371.2;Dbxref=GeneID:100643566%2CGenbank:XM_012321371.2;Parent=gene-LOC100643566
NC_015765.1	Gnomon	exon	13620187	13620964	.	+	.	ID=exon-XM_020862726.1-15;Dbxref=GeneID:100649167%2CGenbank:XM_020862726.1;Parent=rna-XM_020862726.1
NC_015765.1	Gnomon	exon	13618716	13618793	.	+	.	ID=exon-XM_020862726.1-10;Dbxref=GeneID:100649167%2CGenbank:XM_020862726.1;Parent=rna-XM_020862726.1
NC_015765.1	Gnomon	exon	13618972	13619135	.	+	.	ID=exon-XM_020862726.1-11;Dbxref=GeneID:100649167%2CGenbank:XM_020862726.1;Parent=rna-XM_020862726.1
NC_015765.1	Gnomon	exon	13619243	13619351	.	+	.	ID=exon-XM_020862726.1-12;Dbxref=GeneID:100649167%2CGenbank:XM_020862726.1;Parent=rna-XM_020862726.1
NC_015765.1	Gnomon	exon	13619445	13619681	.	+	.	ID=exon-XM_020862726.1-13;Dbxref=GeneID:100649167%2CGenbank:XM_020862726.1;Parent=rna-XM_020862726.1
NC_015765.1	Gnomon	exon	13619754	13619926	.	+	.	ID=exon-XM_020862726.1-14;Dbxref=GeneID:100649167%2CGenbank:XM_020862726.1;Parent=rna-XM_020862726.1
NC_015765.1	Gnomon	exon	11075478	11075651	.	-	.	ID=exon-XM_012307990.2-10;Dbxref=GeneID:100651480%2CGenbank:XM_012307990.2;Parent=rna-XM_012307990.2
NC_015765.1	Gnomon	exon	11075104	11075281	.	-	.	ID=exon-XM_012307990.2-11;Dbxref=GeneID:100651480%2CGenbank:XM_012307990.2;Parent=rna-XM_012307990.2
NC_015765.1	Gnomon	exon	11074958	11075028	.	-	.	ID=exon-XM_012307990.2-12;Dbxref=GeneID:100651480%2CGenbank:XM_012307990.2;Parent=rna-XM_012307990.2
NC_015765.1	Gnomon	exon	11049108	11049234	.	-	.	ID=exon-XM_012307990.2-13;Dbxref=GeneID:100651480%2CGenbank:XM_012307990.2;Parent=rna-XM_012307990.2
NC_015765.1	Gnomon	exon	11046293	11046441	.	-	.	ID=exon-XM_012307990.2-14;Dbxref=GeneID:100651480%2CGenbank:XM_012307990.2;Parent=rna-XM_012307990.2
NC_015765.1	Gnomon	exon	11043465	11045040	.	-	.	ID=exon-XM_012307990.2-15;Dbxref=GeneID:100651480%2CGenbank:XM_012307990.2;Parent=rna-XM_012307990.2
NC_015765.1	Gnomon	gene	1685106	1699885	.	+	.	Name=LOC100651278;ID=gene-LOC100651278;Dbxref=GeneID:100651278
NC_015765.1	Gnomon	gene	11604151	11607929	.	+	.	Name=LOC100651279;ID=gene-LOC100651279;Dbxref=GeneID:100651279
NC_015765.1	Gnomon	exon	1777003	1778176	.	-	.	ID=exon-XM_020862615.1-1;Dbxref=GeneID:100651636%2CGenbank:XM_020862615.1;Parent=rna-XM_020862615.1
NC_015765.1	Gnomon	exon	1776699	1776876	.	-	.	ID=exon-XM_020862615.1-2;Dbxref=GeneID:100651636%2CGenbank:XM_020862615.1;Parent=rna-XM_020862615.1
NC_015765.1	Gnomon	exon	1772471	1772572	.	-	.	ID=exon-XM_020862615.1-3;Dbxref=GeneID:100651636%2CGenbank:XM_020862615.1;Parent=rna-XM_020862615.1
NC_015765.1	Gnomon	exon	1772216	1772348	.	-	.	ID=exon-XM_020862615.1-4;Dbxref=GeneID:100651636%2CGenbank:XM_020862615.1;Parent=rna-XM_020862615.1
NC_015765.1	Gnomon	exon	1771978	1772141	.	-	.	ID=exon-XM_020862615.1-5;Dbxref=GeneID:100651636%2CGenbank:XM_020862615.1;Parent=rna-XM_020862615.1
NC_015765.1	Gnomon	exon	1771653	1771808	.	-	.	ID=exon-XM_020862615.1-6;Dbxref=GeneID:100651636%2CGenbank:XM_020862615.1;Parent=rna-XM_020862615.1
NC_015765.1	Gnomon	exon	1771394	1771522	.	-	.	ID=exon-XM_020862615.1-7;Dbxref=GeneID:100651636%2CGenbank:XM_020862615.1;Parent=rna-XM_020862615.1
NC_015765.1	Gnomon	exon	1771127	1771324	.	-	.	ID=exon-XM_020862615.1-8;Dbxref=GeneID:100651636%2CGenbank:XM_020862615.1;Parent=rna-XM_020862615.1
NC_015765.1	Gnomon	exon	1770691	1770987	.	-	.	ID=exon-XM_020862615.1-9;Dbxref=GeneID:100651636%2CGenbank:XM_020862615.1;Parent=rna-XM_020862615.1
NC_015765.1	Gnomon	exon	13711018	13711116	.	-	.	ID=exon-XM_020862686.1-1;Dbxref=GeneID:100648392%2CGenbank:XM_020862686.1;Parent=rna-XM_020862686.1
NC_015765.1	Gnomon	exon	13710814	13710874	.	-	.	ID=exon-XM_020862686.1-2;Dbxref=GeneID:100648392%2CGenbank:XM_020862686.1;Parent=rna-XM_020862686.1
NC_015765.1	Gnomon	exon	13710303	13710723	.	-	.	ID=exon-XM_020862686.1-3;Dbxref=GeneID:100648392%2CGenbank:XM_020862686.1;Parent=rna-XM_020862686.1
NC_015765.1	Gnomon	exon	13710102	13710128	.	-	.	ID=exon-XM_020862686.1-4;Dbxref=GeneID:100648392%2CGenbank:XM_020862686.1;Parent=rna-XM_020862686.1
NC_015765.1	Gnomon	exon	13709773	13709987	.	-	.	ID=exon-XM_020862686.1-5;Dbxref=GeneID:100648392%2CGenbank:XM_020862686.1;Parent=rna-XM_020862686.1
NC_015765.1	Gnomon	exon	13709509	13709692	.	-	.	ID=exon-XM_020862686.1-6;Dbxref=GeneID:100648392%2CGenbank:XM_020862686.1;Parent=rna-XM_020862686.1
NC_015765.1	Gnomon	exon	13709147	13709407	.	-	.	ID=exon-XM_020862686.1-7;Dbxref=GeneID:100648392%2CGenbank:XM_020862686.1;Parent=rna-XM_020862686.1
NC_015765.1	Gnomon	exon	13708720	13708911	.	-	.	ID=exon-XM_020862686.1-8;Dbxref=GeneID:100648392%2CGenbank:XM_020862686.1;Parent=rna-XM_020862686.1
NC_015765.1	Gnomon	exon	13708402	13708506	.	-	.	ID=exon-XM_020862686.1-9;Dbxref=GeneID:100648392%2CGenbank:XM_020862686.1;Parent=rna-XM_020862686.1
NC_015765.1	Gnomon	exon	2328621	2328812	.	-	.	ID=exon-XM_020862738.1-5;Dbxref=GeneID:100642198%2CGenbank:XM_020862738.1;Parent=rna-XM_020862738.1
NC_015765.1	Gnomon	gene	6042163	6099585	.	+	.	Name=LOC100651245;ID=gene-LOC100651245;Dbxref=GeneID:100651245
NC_015765.1	Gnomon	exon	2327159	2327383	.	-	.	ID=exon-XM_020862738.1-6;Dbxref=GeneID:100642198%2CGenbank:XM_020862738.1;Parent=rna-XM_020862738.1
NC_015765.1	Gnomon	exon	2337270	2337423	.	-	.	ID=exon-XM_020862738.1-3;Dbxref=GeneID:100642198%2CGenbank:XM_020862738.1;Parent=rna-XM_020862738.1
NC_015765.1	Gnomon	gene	11090992	11094534	.	-	.	Name=LOC100651243;ID=gene-LOC100651243;Dbxref=GeneID:100651243
NC_015765.1	Gnomon	exon	2332308	2332540	.	-	.	ID=exon-XM_020862738.1-4;Dbxref=GeneID:100642198%2CGenbank:XM_020862738.1;Parent=rna-XM_020862738.1
NC_015765.1	Gnomon	exon	2324639	2325108	.	-	.	ID=exon-XM_020862738.1-9;Dbxref=GeneID:100642198%2CGenbank:XM_020862738.1;Parent=rna-XM_020862738.1
NC_015765.1	Gnomon	exon	2326307	2326498	.	-	.	ID=exon-XM_020862738.1-7;Dbxref=GeneID:100642198%2CGenbank:XM_020862738.1;Parent=rna-XM_020862738.1
NC_015765.1	Gnomon	exon	2325777	2326012	.	-	.	ID=exon-XM_020862738.1-8;Dbxref=GeneID:100642198%2CGenbank:XM_020862738.1;Parent=rna-XM_020862738.1
NC_015765.1	Gnomon	exon	2339084	2339288	.	-	.	ID=exon-XM_020862738.1-1;Dbxref=GeneID:100642198%2CGenbank:XM_020862738.1;Parent=rna-XM_020862738.1
NC_015765.1	Gnomon	exon	2338195	2338655	.	-	.	ID=exon-XM_020862738.1-2;Dbxref=GeneID:100642198%2CGenbank:XM_020862738.1;Parent=rna-XM_020862738.1
NC_015765.1	Gnomon	exon	7790766	7792562	.	-	.	ID=exon-XR_001098668.2-7;Dbxref=GeneID:105665679%2CGenbank:XR_001098668.2;Parent=rna-XR_001098668.2
NC_015765.1	Gnomon	exon	7793482	7793578	.	-	.	ID=exon-XR_001098668.2-5;Dbxref=GeneID:105665679%2CGenbank:XR_001098668.2;Parent=rna-XR_001098668.2
NC_015765.1	Gnomon	exon	7792707	7793314	.	-	.	ID=exon-XR_001098668.2-6;Dbxref=GeneID:105665679%2CGenbank:XR_001098668.2;Parent=rna-XR_001098668.2
NC_015765.1	Gnomon	exon	7794003	7794281	.	-	.	ID=exon-XR_001098668.2-3;Dbxref=GeneID:105665679%2CGenbank:XR_001098668.2;Parent=rna-XR_001098668.2
NC_015765.1	Gnomon	exon	7793647	7793912	.	-	.	ID=exon-XR_001098668.2-4;Dbxref=GeneID:105665679%2CGenbank:XR_001098668.2;Parent=rna-XR_001098668.2
NC_015765.1	Gnomon	exon	7794669	7795399	.	-	.	ID=exon-XR_001098668.2-1;Dbxref=GeneID:105665679%2CGenbank:XR_001098668.2;Parent=rna-XR_001098668.2
NC_015765.1	Gnomon	exon	7794358	7794456	.	-	.	ID=exon-XR_001098668.2-2;Dbxref=GeneID:105665679%2CGenbank:XR_001098668.2;Parent=rna-XR_001098668.2
NC_015765.1	Gnomon	lnc_RNA	1963780	1965614	.	+	.	Name=XR_002307647.1;ID=rna-XR_002307647.1;Dbxref=GeneID:110119220%2CGenbank:XR_002307647.1;Parent=gene-LOC110119220
NC_015765.1	Gnomon	CDS	13301855	13301995	.	-	0	Name=XP_012163274.1;ID=cds-XP_012163274.1;Dbxref=GeneID:100651558%2CGenbank:XP_012163274.1;Parent=rna-XM_012307884.2
NC_015765.1	Gnomon	CDS	13301027	13301782	.	-	0	Name=XP_012163274.1;ID=cds-XP_012163274.1;Dbxref=GeneID:100651558%2CGenbank:XP_012163274.1;Parent=rna-XM_012307884.2
NC_015765.1	Gnomon	CDS	13300566	13300823	.	-	0	Name=XP_012163274.1;ID=cds-XP_012163274.1;Dbxref=GeneID:100651558%2CGenbank:XP_012163274.1;Parent=rna-XM_012307884.2
NC_015765.1	Gnomon	CDS	13300216	13300489	.	-	0	Name=XP_012163274.1;ID=cds-XP_012163274.1;Dbxref=GeneID:100651558%2CGenbank:XP_012163274.1;Parent=rna-XM_012307884.2
NC_015765.1	Gnomon	CDS	13299915	13300138	.	-	0	Name=XP_012163274.1;ID=cds-XP_012163274.1;Dbxref=GeneID:100651558%2CGenbank:XP_012163274.1;Parent=rna-XM_012307884.2
NC_015765.1	Gnomon	CDS	13299594	13299831	.	-	0	Name=XP_012163274.1;ID=cds-XP_012163274.1;Dbxref=GeneID:100651558%2CGenbank:XP_012163274.1;Parent=rna-XM_012307884.2
NC_015765.1	Gnomon	CDS	13299236	13299504	.	-	0	Name=XP_012163274.1;ID=cds-XP_012163274.1;Dbxref=GeneID:100651558%2CGenbank:XP_012163274.1;Parent=rna-XM_012307884.2
NC_015765.1	Gnomon	CDS	13298923	13299153	.	-	0	Name=XP_012163274.1;ID=cds-XP_012163274.1;Dbxref=GeneID:100651558%2CGenbank:XP_012163274.1;Parent=rna-XM_012307884.2
NC_015765.1	Gnomon	CDS	13298649	13298860	.	-	0	Name=XP_012163274.1;ID=cds-XP_012163274.1;Dbxref=GeneID:100651558%2CGenbank:XP_012163274.1;Parent=rna-XM_012307884.2
NC_015765.1	Gnomon	CDS	13297724	13298579	.	-	0	Name=XP_012163274.1;ID=cds-XP_012163274.1;Dbxref=GeneID:100651558%2CGenbank:XP_012163274.1;Parent=rna-XM_012307884.2
NC_015765.1	Gnomon	CDS	13297422	13297648	.	-	0	Name=XP_012163274.1;ID=cds-XP_012163274.1;Dbxref=GeneID:100651558%2CGenbank:XP_012163274.1;Parent=rna-XM_012307884.2
NC_015765.1	Gnomon	CDS	13296850	13297356	.	-	0	Name=XP_012163274.1;ID=cds-XP_012163274.1;Dbxref=GeneID:100651558%2CGenbank:XP_012163274.1;Parent=rna-XM_012307884.2
NC_015765.1	Gnomon	CDS	13296595	13296786	.	-	0	Name=XP_012163274.1;ID=cds-XP_012163274.1;Dbxref=GeneID:100651558%2CGenbank:XP_012163274.1;Parent=rna-XM_012307884.2
NC_015765.1	Gnomon	CDS	13296269	13296512	.	-	0	Name=XP_012163274.1;ID=cds-XP_012163274.1;Dbxref=GeneID:100651558%2CGenbank:XP_012163274.1;Parent=rna-XM_012307884.2
NC_015765.1	Gnomon	CDS	13296054	13296193	.	-	0	Name=XP_012163274.1;ID=cds-XP_012163274.1;Dbxref=GeneID:100651558%2CGenbank:XP_012163274.1;Parent=rna-XM_012307884.2
NC_015765.1	Gnomon	CDS	13295873	13295990	.	-	0	Name=XP_012163274.1;ID=cds-XP_012163274.1;Dbxref=GeneID:100651558%2CGenbank:XP_012163274.1;Parent=rna-XM_012307884.2
NC_015765.1	Gnomon	mRNA	2640958	2654495	.	-	.	Name=XM_012307741.2;ID=rna-XM_012307741.2;Dbxref=GeneID:100647494%2CGenbank:XM_012307741.2;Parent=gene-LOC100647494
NC_015765.1	Gnomon	CDS	2414514	2415329	.	+	0	Name=XP_020718516.1;ID=cds-XP_020718516.1;Dbxref=GeneID:100643846%2CGenbank:XP_020718516.1;Parent=rna-XM_020862857.1
NC_015765.1	Gnomon	mRNA	2587855	2593302	.	+	.	Name=XM_020862895.1;ID=rna-XM_020862895.1;Dbxref=GeneID:100646406%2CGenbank:XM_020862895.1;Note=The sequence of the model RefSeq transcript was modified relative to this genomic sequence to represent the inferred CDS: added 120 bases not found in genome assembly;Parent=gene-LOC100646406
NC_015765.1	Gnomon	mRNA	5901174	5903272	.	+	.	Name=XM_012308235.2;ID=rna-XM_012308235.2;Dbxref=GeneID:100644364%2CGenbank:XM_012308235.2;Parent=gene-LOC100644364
NC_015765.1	Gnomon	mRNA	13302458	13303979	.	+	.	Name=XM_012307887.2;ID=rna-XM_012307887.2;Dbxref=GeneID:105665659%2CGenbank:XM_012307887.2;Parent=gene-LOC105665659
NC_015765.1	Gnomon	exon	13442574	13443289	.	-	.	ID=exon-XM_012307839.1-2;Dbxref=GeneID:100648088%2CGenbank:XM_012307839.1;Parent=rna-XM_012307839.1
NC_015765.1	Gnomon	exon	13442209	13442501	.	-	.	ID=exon-XM_012307839.1-3;Dbxref=GeneID:100648088%2CGenbank:XM_012307839.1;Parent=rna-XM_012307839.1
NC_015765.1	Gnomon	exon	13443445	13443760	.	-	.	ID=exon-XM_012307839.1-1;Dbxref=GeneID:100648088%2CGenbank:XM_012307839.1;Parent=rna-XM_012307839.1
NC_015765.1	Gnomon	exon	13441829	13442138	.	-	.	ID=exon-XM_012307839.1-4;Dbxref=GeneID:100648088%2CGenbank:XM_012307839.1;Parent=rna-XM_012307839.1
NC_015765.1	Gnomon	mRNA	6157538	6162566	.	-	.	Name=XM_020862655.1;ID=rna-XM_020862655.1;Dbxref=GeneID:100650479%2CGenbank:XM_020862655.1;Parent=gene-LOC100650479
NC_015765.1	Gnomon	CDS	1796231	1797487	.	+	0	Name=XP_012176751.1;ID=cds-XP_012176751.1;Dbxref=GeneID:100652111%2CGenbank:XP_012176751.1;Parent=rna-XM_012321361.2
NC_015765.1	Gnomon	exon	1433266	1437265	.	-	.	ID=exon-XM_012321324.1-14;Dbxref=GeneID:100649017%2CGenbank:XM_012321324.1;Parent=rna-XM_012321324.1
NC_015765.1	Gnomon	exon	1443767	1444109	.	-	.	ID=exon-XM_012321324.1-10;Dbxref=GeneID:100649017%2CGenbank:XM_012321324.1;Parent=rna-XM_012321324.1
NC_015765.1	Gnomon	exon	1443538	1443676	.	-	.	ID=exon-XM_012321324.1-11;Dbxref=GeneID:100649017%2CGenbank:XM_012321324.1;Parent=rna-XM_012321324.1
NC_015765.1	Gnomon	exon	1442927	1443176	.	-	.	ID=exon-XM_012321324.1-12;Dbxref=GeneID:100649017%2CGenbank:XM_012321324.1;Parent=rna-XM_012321324.1
NC_015765.1	Gnomon	exon	1442704	1442751	.	-	.	ID=exon-XM_012321324.1-13;Dbxref=GeneID:100649017%2CGenbank:XM_012321324.1;Parent=rna-XM_012321324.1
NC_015765.1	Gnomon	CDS	727032	727225	.	+	0	Name=XP_020718360.1;ID=cds-XP_020718360.1;Dbxref=GeneID:110119216%2CGenbank:XP_020718360.1;Parent=rna-XM_020862701.1
NC_015765.1	Gnomon	CDS	727488	727728	.	+	0	Name=XP_020718360.1;ID=cds-XP_020718360.1;Dbxref=GeneID:110119216%2CGenbank:XP_020718360.1;Parent=rna-XM_020862701.1
NC_015765.1	Gnomon	mRNA	7369079	7370455	.	+	.	Name=XM_020862905.1;ID=rna-XM_020862905.1;Dbxref=GeneID:100645367%2CGenbank:XM_020862905.1;Parent=gene-LOC100645367
NC_015765.1	Gnomon	exon	8500861	8500955	.	-	.	ID=exon-XM_012308068.2-2;Dbxref=GeneID:100648089%2CGenbank:XM_012308068.2;Parent=rna-XM_012308068.2
NC_015765.1	Gnomon	exon	8487508	8487567	.	-	.	ID=exon-XM_012308068.2-3;Dbxref=GeneID:100648089%2CGenbank:XM_012308068.2;Parent=rna-XM_012308068.2
NC_015765.1	Gnomon	mRNA	11090992	11094176	.	-	.	Name=XM_012307981.2;ID=rna-XM_012307981.2;Dbxref=GeneID:100651243%2CGenbank:XM_012307981.2;Parent=gene-LOC100651243
NC_015765.1	Gnomon	exon	5123760	5123877	.	+	.	ID=exon-XM_020862862.1-3;Dbxref=GeneID:110119245%2CGenbank:XM_020862862.1;Parent=rna-XM_020862862.1
NC_015765.1	Gnomon	exon	5124230	5124828	.	+	.	ID=exon-XM_020862862.1-4;Dbxref=GeneID:110119245%2CGenbank:XM_020862862.1;Parent=rna-XM_020862862.1
NC_015765.1	Gnomon	exon	8547900	8548942	.	-	.	ID=exon-XM_012308068.2-1;Dbxref=GeneID:100648089%2CGenbank:XM_012308068.2;Parent=rna-XM_012308068.2
NC_015765.1	Gnomon	exon	8464235	8464337	.	-	.	ID=exon-XM_012308068.2-6;Dbxref=GeneID:100648089%2CGenbank:XM_012308068.2;Parent=rna-XM_012308068.2
NC_015765.1	Gnomon	exon	8460761	8460939	.	-	.	ID=exon-XM_012308068.2-7;Dbxref=GeneID:100648089%2CGenbank:XM_012308068.2;Parent=rna-XM_012308068.2
NC_015765.1	Gnomon	exon	8466450	8466504	.	-	.	ID=exon-XM_012308068.2-4;Dbxref=GeneID:100648089%2CGenbank:XM_012308068.2;Parent=rna-XM_012308068.2
NC_015765.1	Gnomon	exon	8465446	8465584	.	-	.	ID=exon-XM_012308068.2-5;Dbxref=GeneID:100648089%2CGenbank:XM_012308068.2;Parent=rna-XM_012308068.2
NC_015765.1	Gnomon	exon	8459890	8460012	.	-	.	ID=exon-XM_012308068.2-8;Dbxref=GeneID:100648089%2CGenbank:XM_012308068.2;Parent=rna-XM_012308068.2
NC_015765.1	Gnomon	exon	8459711	8459794	.	-	.	ID=exon-XM_012308068.2-9;Dbxref=GeneID:100648089%2CGenbank:XM_012308068.2;Parent=rna-XM_012308068.2
NC_015765.1	Gnomon	exon	5122983	5123376	.	+	.	ID=exon-XM_020862862.1-1;Dbxref=GeneID:110119245%2CGenbank:XM_020862862.1;Parent=rna-XM_020862862.1
NC_015765.1	Gnomon	exon	5123566	5123685	.	+	.	ID=exon-XM_020862862.1-2;Dbxref=GeneID:110119245%2CGenbank:XM_020862862.1;Parent=rna-XM_020862862.1
NC_015765.1	Gnomon	exon	11096935	11097167	.	-	.	ID=exon-XM_012307986.2-1;Dbxref=GeneID:100651123%2CGenbank:XM_012307986.2;Parent=rna-XM_012307986.2
NC_015765.1	Gnomon	CDS	12419116	12420138	.	-	0	Name=XP_003394941.1;ID=cds-XP_003394941.1;Dbxref=GeneID:100644598%2CGenbank:XP_003394941.1;Parent=rna-XM_003394893.3
NC_015765.1	Gnomon	exon	11095686	11095811	.	-	.	ID=exon-XM_012307986.2-4;Dbxref=GeneID:100651123%2CGenbank:XM_012307986.2;Parent=rna-XM_012307986.2
NC_015765.1	Gnomon	exon	11094619	11094784	.	-	.	ID=exon-XM_012307986.2-5;Dbxref=GeneID:100651123%2CGenbank:XM_012307986.2;Parent=rna-XM_012307986.2
NC_015765.1	Gnomon	exon	11096166	11096415	.	-	.	ID=exon-XM_012307986.2-2;Dbxref=GeneID:100651123%2CGenbank:XM_012307986.2;Parent=rna-XM_012307986.2
NC_015765.1	Gnomon	exon	11095895	11096064	.	-	.	ID=exon-XM_012307986.2-3;Dbxref=GeneID:100651123%2CGenbank:XM_012307986.2;Parent=rna-XM_012307986.2
NC_015765.1	Gnomon	CDS	8607576	8607735	.	-	0	Name=XP_003395040.1;ID=cds-XP_003395040.1;Dbxref=GeneID:100646860%2CGenbank:XP_003395040.1;Parent=rna-XM_003394992.3
NC_015765.1	Gnomon	CDS	8607396	8607489	.	-	0	Name=XP_003395040.1;ID=cds-XP_003395040.1;Dbxref=GeneID:100646860%2CGenbank:XP_003395040.1;Parent=rna-XM_003394992.3
NC_015765.1	Gnomon	CDS	8607026	8607242	.	-	0	Name=XP_003395040.1;ID=cds-XP_003395040.1;Dbxref=GeneID:100646860%2CGenbank:XP_003395040.1;Parent=rna-XM_003394992.3
NC_015765.1	Gnomon	mRNA	1941882	1951427	.	+	.	Name=XM_012321372.2;ID=rna-XM_012321372.2;Dbxref=GeneID:100643318%2CGenbank:XM_012321372.2;Parent=gene-LOC100643318
NC_015765.1	Gnomon	exon	13455352	13455878	.	-	.	ID=exon-XM_020862814.1-6;Dbxref=GeneID:100643760%2CGenbank:XM_020862814.1;Parent=rna-XM_020862814.1
NC_015765.1	Gnomon	exon	13456378	13456603	.	-	.	ID=exon-XM_020862814.1-4;Dbxref=GeneID:100643760%2CGenbank:XM_020862814.1;Parent=rna-XM_020862814.1
NC_015765.1	Gnomon	exon	13455973	13456058	.	-	.	ID=exon-XM_020862814.1-5;Dbxref=GeneID:100643760%2CGenbank:XM_020862814.1;Parent=rna-XM_020862814.1
NC_015765.1	Gnomon	exon	13457029	13457134	.	-	.	ID=exon-XM_020862814.1-2;Dbxref=GeneID:100643760%2CGenbank:XM_020862814.1;Parent=rna-XM_020862814.1
NC_015765.1	Gnomon	exon	13456797	13456936	.	-	.	ID=exon-XM_020862814.1-3;Dbxref=GeneID:100643760%2CGenbank:XM_020862814.1;Parent=rna-XM_020862814.1
NC_015765.1	Gnomon	exon	13457717	13457735	.	-	.	ID=exon-XM_020862814.1-1;Dbxref=GeneID:100643760%2CGenbank:XM_020862814.1;Parent=rna-XM_020862814.1
NC_015765.1	Gnomon	exon	6023263	6025825	.	-	.	ID=exon-XM_012308212.2-10;Dbxref=GeneID:100651365%2CGenbank:XM_012308212.2;Parent=rna-XM_012308212.2
NC_015765.1	Gnomon	exon	1445479	1445682	.	-	.	ID=exon-XM_012321327.2-5;Dbxref=GeneID:100649017%2CGenbank:XM_012321327.2;Parent=rna-XM_012321327.2
NC_015765.1	Gnomon	exon	1445292	1445395	.	-	.	ID=exon-XM_012321327.2-6;Dbxref=GeneID:100649017%2CGenbank:XM_012321327.2;Parent=rna-XM_012321327.2
NC_015765.1	Gnomon	exon	1445062	1445194	.	-	.	ID=exon-XM_012321327.2-7;Dbxref=GeneID:100649017%2CGenbank:XM_012321327.2;Parent=rna-XM_012321327.2
NC_015765.1	Gnomon	exon	1444196	1444802	.	-	.	ID=exon-XM_012321327.2-8;Dbxref=GeneID:100649017%2CGenbank:XM_012321327.2;Parent=rna-XM_012321327.2
NC_015765.1	Gnomon	exon	1446654	1446760	.	-	.	ID=exon-XM_012321327.2-1;Dbxref=GeneID:100649017%2CGenbank:XM_012321327.2;Parent=rna-XM_012321327.2
NC_015765.1	Gnomon	exon	1446219	1446334	.	-	.	ID=exon-XM_012321327.2-2;Dbxref=GeneID:100649017%2CGenbank:XM_012321327.2;Parent=rna-XM_012321327.2
NC_015765.1	Gnomon	exon	1445981	1446114	.	-	.	ID=exon-XM_012321327.2-3;Dbxref=GeneID:100649017%2CGenbank:XM_012321327.2;Parent=rna-XM_012321327.2
NC_015765.1	Gnomon	exon	1445782	1445893	.	-	.	ID=exon-XM_012321327.2-4;Dbxref=GeneID:100649017%2CGenbank:XM_012321327.2;Parent=rna-XM_012321327.2
NC_015765.1	Gnomon	exon	1443767	1444109	.	-	.	ID=exon-XM_012321327.2-9;Dbxref=GeneID:100649017%2CGenbank:XM_012321327.2;Parent=rna-XM_012321327.2
NC_015765.1	Gnomon	CDS	5303476	5303558	.	-	0	Name=XP_003395186.1;ID=cds-XP_003395186.1;Dbxref=GeneID:100645000%2CGenbank:XP_003395186.1;Note=The sequence of the model RefSeq protein was modified relative to this genomic sequence to represent the inferred CDS: deleted 1 base in 1 codon;Parent=rna-XM_003395138.3
NC_015765.1	Gnomon	CDS	5303023	5303140	.	-	0	Name=XP_003395186.1;ID=cds-XP_003395186.1;Dbxref=GeneID:100645000%2CGenbank:XP_003395186.1;Note=The sequence of the model RefSeq protein was modified relative to this genomic sequence to represent the inferred CDS: deleted 1 base in 1 codon;Parent=rna-XM_003395138.3
NC_015765.1	Gnomon	CDS	5302877	5303021	.	-	0	Name=XP_003395186.1;ID=cds-XP_003395186.1;Dbxref=GeneID:100645000%2CGenbank:XP_003395186.1;Note=The sequence of the model RefSeq protein was modified relative to this genomic sequence to represent the inferred CDS: deleted 1 base in 1 codon;Parent=rna-XM_003395138.3
NC_015765.1	Gnomon	CDS	5302431	5302736	.	-	0	Name=XP_003395186.1;ID=cds-XP_003395186.1;Dbxref=GeneID:100645000%2CGenbank:XP_003395186.1;Note=The sequence of the model RefSeq protein was modified relative to this genomic sequence to represent the inferred CDS: deleted 1 base in 1 codon;Parent=rna-XM_003395138.3
NC_015765.1	Gnomon	CDS	5301910	5302160	.	-	0	Name=XP_003395186.1;ID=cds-XP_003395186.1;Dbxref=GeneID:100645000%2CGenbank:XP_003395186.1;Note=The sequence of the model RefSeq protein was modified relative to this genomic sequence to represent the inferred CDS: deleted 1 base in 1 codon;Parent=rna-XM_003395138.3
NC_015765.1	Gnomon	exon	13495144	13495845	.	-	.	ID=exon-XM_003395169.3-5;Dbxref=GeneID:100648707%2CGenbank:XM_003395169.3;Parent=rna-XM_003395169.3
NC_015765.1	Gnomon	exon	13497327	13497589	.	-	.	ID=exon-XM_003395169.3-3;Dbxref=GeneID:100648707%2CGenbank:XM_003395169.3;Parent=rna-XM_003395169.3
NC_015765.1	Gnomon	exon	13495921	13496147	.	-	.	ID=exon-XM_003395169.3-4;Dbxref=GeneID:100648707%2CGenbank:XM_003395169.3;Parent=rna-XM_003395169.3
NC_015765.1	Gnomon	exon	13498788	13499228	.	-	.	ID=exon-XM_003395169.3-1;Dbxref=GeneID:100648707%2CGenbank:XM_003395169.3;Parent=rna-XM_003395169.3
NC_015765.1	Gnomon	exon	13497686	13498697	.	-	.	ID=exon-XM_003395169.3-2;Dbxref=GeneID:100648707%2CGenbank:XM_003395169.3;Parent=rna-XM_003395169.3
NC_015765.1	Gnomon	exon	13303637	13303799	.	+	.	ID=exon-XM_012307887.2-2;Dbxref=GeneID:105665659%2CGenbank:XM_012307887.2;Parent=rna-XM_012307887.2
NC_015765.1	Gnomon	exon	13303876	13303979	.	+	.	ID=exon-XM_012307887.2-3;Dbxref=GeneID:105665659%2CGenbank:XM_012307887.2;Parent=rna-XM_012307887.2
NC_015765.1	Gnomon	exon	13302458	13303555	.	+	.	ID=exon-XM_012307887.2-1;Dbxref=GeneID:105665659%2CGenbank:XM_012307887.2;Parent=rna-XM_012307887.2
NC_015765.1	Gnomon	CDS	11092207	11092538	.	-	0	Name=XP_012163371.1;ID=cds-XP_012163371.1;Dbxref=GeneID:100651243%2CGenbank:XP_012163371.1;Parent=rna-XM_012307981.2
NC_015765.1	Gnomon	CDS	11091815	11092031	.	-	0	Name=XP_012163371.1;ID=cds-XP_012163371.1;Dbxref=GeneID:100651243%2CGenbank:XP_012163371.1;Parent=rna-XM_012307981.2
NC_015765.1	Gnomon	CDS	11091449	11091661	.	-	0	Name=XP_012163371.1;ID=cds-XP_012163371.1;Dbxref=GeneID:100651243%2CGenbank:XP_012163371.1;Parent=rna-XM_012307981.2
NC_015765.1	Gnomon	exon	4118357	4118469	.	+	.	ID=exon-XM_012308292.2-1;Dbxref=GeneID:100648129%2CGenbank:XM_012308292.2;Parent=rna-XM_012308292.2
NC_015765.1	Gnomon	exon	4118624	4118675	.	+	.	ID=exon-XM_012308292.2-2;Dbxref=GeneID:100648129%2CGenbank:XM_012308292.2;Parent=rna-XM_012308292.2
NC_015765.1	Gnomon	exon	4119538	4119981	.	+	.	ID=exon-XM_012308292.2-3;Dbxref=GeneID:100648129%2CGenbank:XM_012308292.2;Parent=rna-XM_012308292.2
NC_015765.1	Gnomon	exon	4120239	4120673	.	+	.	ID=exon-XM_012308292.2-4;Dbxref=GeneID:100648129%2CGenbank:XM_012308292.2;Parent=rna-XM_012308292.2
NC_015765.1	Gnomon	exon	4120813	4121064	.	+	.	ID=exon-XM_012308292.2-5;Dbxref=GeneID:100648129%2CGenbank:XM_012308292.2;Parent=rna-XM_012308292.2
NC_015765.1	Gnomon	exon	4121136	4122048	.	+	.	ID=exon-XM_012308292.2-6;Dbxref=GeneID:100648129%2CGenbank:XM_012308292.2;Parent=rna-XM_012308292.2
NC_015765.1	Gnomon	mRNA	5900791	5903272	.	+	.	Name=XM_012308238.2;ID=rna-XM_012308238.2;Dbxref=GeneID:100644364%2CGenbank:XM_012308238.2;Parent=gene-LOC100644364
NC_015765.1	Gnomon	exon	13639010	13639214	.	+	.	ID=exon-XM_012307815.2-1;Dbxref=GeneID:100647612%2CGenbank:XM_012307815.2;Parent=rna-XM_012307815.2
NC_015765.1	Gnomon	exon	13639467	13639733	.	+	.	ID=exon-XM_012307815.2-2;Dbxref=GeneID:100647612%2CGenbank:XM_012307815.2;Parent=rna-XM_012307815.2
NC_015765.1	Gnomon	exon	13639821	13640033	.	+	.	ID=exon-XM_012307815.2-3;Dbxref=GeneID:100647612%2CGenbank:XM_012307815.2;Parent=rna-XM_012307815.2
NC_015765.1	Gnomon	exon	13640121	13642195	.	+	.	ID=exon-XM_012307815.2-4;Dbxref=GeneID:100647612%2CGenbank:XM_012307815.2;Parent=rna-XM_012307815.2
NC_015765.1	Gnomon	exon	4122139	4123783	.	+	.	ID=exon-XM_012308292.2-7;Dbxref=GeneID:100648129%2CGenbank:XM_012308292.2;Parent=rna-XM_012308292.2
NC_015765.1	Gnomon	CDS	7480792	7480797	.	-	0	Name=XP_012163527.1;ID=cds-XP_012163527.1;Dbxref=GeneID:100643926%2CGenbank:XP_012163527.1;Parent=rna-XM_012308137.2
NC_015765.1	Gnomon	CDS	7478983	7479025	.	-	0	Name=XP_012163527.1;ID=cds-XP_012163527.1;Dbxref=GeneID:100643926%2CGenbank:XP_012163527.1;Parent=rna-XM_012308137.2
NC_015765.1	Gnomon	CDS	7469880	7470030	.	-	0	Name=XP_012163527.1;ID=cds-XP_012163527.1;Dbxref=GeneID:100643926%2CGenbank:XP_012163527.1;Parent=rna-XM_012308137.2
NC_015765.1	Gnomon	CDS	7469588	7469801	.	-	0	Name=XP_012163527.1;ID=cds-XP_012163527.1;Dbxref=GeneID:100643926%2CGenbank:XP_012163527.1;Parent=rna-XM_012308137.2
NC_015765.1	Gnomon	CDS	7469126	7469221	.	-	0	Name=XP_012163527.1;ID=cds-XP_012163527.1;Dbxref=GeneID:100643926%2CGenbank:XP_012163527.1;Parent=rna-XM_012308137.2
NC_015765.1	Gnomon	CDS	7468558	7468795	.	-	0	Name=XP_012163527.1;ID=cds-XP_012163527.1;Dbxref=GeneID:100643926%2CGenbank:XP_012163527.1;Parent=rna-XM_012308137.2
NC_015765.1	Gnomon	CDS	7468185	7468486	.	-	0	Name=XP_012163527.1;ID=cds-XP_012163527.1;Dbxref=GeneID:100643926%2CGenbank:XP_012163527.1;Parent=rna-XM_012308137.2
NC_015765.1	Gnomon	CDS	7466172	7468103	.	-	0	Name=XP_012163527.1;ID=cds-XP_012163527.1;Dbxref=GeneID:100643926%2CGenbank:XP_012163527.1;Parent=rna-XM_012308137.2
NC_015765.1	Gnomon	CDS	7465974	7466079	.	-	0	Name=XP_012163527.1;ID=cds-XP_012163527.1;Dbxref=GeneID:100643926%2CGenbank:XP_012163527.1;Parent=rna-XM_012308137.2
NC_015765.1	Gnomon	CDS	7465548	7465890	.	-	0	Name=XP_012163527.1;ID=cds-XP_012163527.1;Dbxref=GeneID:100643926%2CGenbank:XP_012163527.1;Parent=rna-XM_012308137.2
NC_015765.1	Gnomon	CDS	7465220	7465460	.	-	0	Name=XP_012163527.1;ID=cds-XP_012163527.1;Dbxref=GeneID:100643926%2CGenbank:XP_012163527.1;Parent=rna-XM_012308137.2
NC_015765.1	Gnomon	CDS	7464258	7465126	.	-	0	Name=XP_012163527.1;ID=cds-XP_012163527.1;Dbxref=GeneID:100643926%2CGenbank:XP_012163527.1;Parent=rna-XM_012308137.2
NC_015765.1	Gnomon	CDS	7463816	7463987	.	-	0	Name=XP_012163527.1;ID=cds-XP_012163527.1;Dbxref=GeneID:100643926%2CGenbank:XP_012163527.1;Parent=rna-XM_012308137.2
NC_015765.1	Gnomon	mRNA	13720529	13721366	.	+	.	Name=XM_020862798.1;ID=rna-XM_020862798.1;Dbxref=GeneID:110119161%2CGenbank:XM_020862798.1;Parent=gene-LOC110119161
NC_015765.1	Gnomon	exon	5822754	5825053	.	-	.	ID=exon-XM_012308244.2-8;Dbxref=GeneID:100644482%2CGenbank:XM_012308244.2;Parent=rna-XM_012308244.2
NC_015765.1	Gnomon	exon	5822345	5822689	.	-	.	ID=exon-XM_012308244.2-9;Dbxref=GeneID:100644482%2CGenbank:XM_012308244.2;Parent=rna-XM_012308244.2
NC_015765.1	Gnomon	exon	5826173	5826288	.	-	.	ID=exon-XM_012308244.2-4;Dbxref=GeneID:100644482%2CGenbank:XM_012308244.2;Parent=rna-XM_012308244.2
NC_015765.1	Gnomon	exon	5825719	5826110	.	-	.	ID=exon-XM_012308244.2-5;Dbxref=GeneID:100644482%2CGenbank:XM_012308244.2;Parent=rna-XM_012308244.2
NC_015765.1	Gnomon	exon	5825460	5825666	.	-	.	ID=exon-XM_012308244.2-6;Dbxref=GeneID:100644482%2CGenbank:XM_012308244.2;Parent=rna-XM_012308244.2
NC_015765.1	Gnomon	exon	5825133	5825386	.	-	.	ID=exon-XM_012308244.2-7;Dbxref=GeneID:100644482%2CGenbank:XM_012308244.2;Parent=rna-XM_012308244.2
NC_015765.1	Gnomon	exon	5826924	5827398	.	-	.	ID=exon-XM_012308244.2-1;Dbxref=GeneID:100644482%2CGenbank:XM_012308244.2;Parent=rna-XM_012308244.2
NC_015765.1	Gnomon	exon	5826597	5826778	.	-	.	ID=exon-XM_012308244.2-2;Dbxref=GeneID:100644482%2CGenbank:XM_012308244.2;Parent=rna-XM_012308244.2
NC_015765.1	Gnomon	exon	5826371	5826533	.	-	.	ID=exon-XM_012308244.2-3;Dbxref=GeneID:100644482%2CGenbank:XM_012308244.2;Parent=rna-XM_012308244.2
NC_015765.1	Gnomon	mRNA	11090992	11093885	.	-	.	Name=XM_012307982.2;ID=rna-XM_012307982.2;Dbxref=GeneID:100651243%2CGenbank:XM_012307982.2;Parent=gene-LOC100651243
NC_015765.1	Gnomon	CDS	7470104	7470146	.	-	0	Name=XP_012163528.1;ID=cds-XP_012163528.1;Dbxref=GeneID:100643926%2CGenbank:XP_012163528.1;Parent=rna-XM_012308138.2
NC_015765.1	Gnomon	CDS	7469880	7470030	.	-	0	Name=XP_012163528.1;ID=cds-XP_012163528.1;Dbxref=GeneID:100643926%2CGenbank:XP_012163528.1;Parent=rna-XM_012308138.2
NC_015765.1	Gnomon	CDS	7469588	7469801	.	-	0	Name=XP_012163528.1;ID=cds-XP_012163528.1;Dbxref=GeneID:100643926%2CGenbank:XP_012163528.1;Parent=rna-XM_012308138.2
NC_015765.1	Gnomon	CDS	7469126	7469221	.	-	0	Name=XP_012163528.1;ID=cds-XP_012163528.1;Dbxref=GeneID:100643926%2CGenbank:XP_012163528.1;Parent=rna-XM_012308138.2
NC_015765.1	Gnomon	CDS	7468558	7468795	.	-	0	Name=XP_012163528.1;ID=cds-XP_012163528.1;Dbxref=GeneID:100643926%2CGenbank:XP_012163528.1;Parent=rna-XM_012308138.2
NC_015765.1	Gnomon	CDS	7468185	7468486	.	-	0	Name=XP_012163528.1;ID=cds-XP_012163528.1;Dbxref=GeneID:100643926%2CGenbank:XP_012163528.1;Parent=rna-XM_012308138.2
NC_015765.1	Gnomon	CDS	7466172	7468103	.	-	0	Name=XP_012163528.1;ID=cds-XP_012163528.1;Dbxref=GeneID:100643926%2CGenbank:XP_012163528.1;Parent=rna-XM_012308138.2
NC_015765.1	Gnomon	CDS	7465974	7466079	.	-	0	Name=XP_012163528.1;ID=cds-XP_012163528.1;Dbxref=GeneID:100643926%2CGenbank:XP_012163528.1;Parent=rna-XM_012308138.2
NC_015765.1	Gnomon	CDS	7465548	7465890	.	-	0	Name=XP_012163528.1;ID=cds-XP_012163528.1;Dbxref=GeneID:100643926%2CGenbank:XP_012163528.1;Parent=rna-XM_012308138.2
NC_015765.1	Gnomon	CDS	7465220	7465460	.	-	0	Name=XP_012163528.1;ID=cds-XP_012163528.1;Dbxref=GeneID:100643926%2CGenbank:XP_012163528.1;Parent=rna-XM_012308138.2
NC_015765.1	Gnomon	CDS	7464258	7465126	.	-	0	Name=XP_012163528.1;ID=cds-XP_012163528.1;Dbxref=GeneID:100643926%2CGenbank:XP_012163528.1;Parent=rna-XM_012308138.2
NC_015765.1	Gnomon	CDS	7463816	7463987	.	-	0	Name=XP_012163528.1;ID=cds-XP_012163528.1;Dbxref=GeneID:100643926%2CGenbank:XP_012163528.1;Parent=rna-XM_012308138.2
NC_015765.1	Gnomon	mRNA	13513037	13514991	.	+	.	Name=XM_020862808.1;ID=rna-XM_020862808.1;Dbxref=GeneID:100649766%2CGenbank:XM_020862808.1;Parent=gene-LOC100649766
NC_015765.1	Gnomon	CDS	2652667	2652731	.	-	0	Name=XP_012163132.1;ID=cds-XP_012163132.1;Dbxref=GeneID:100647494%2CGenbank:XP_012163132.1;Parent=rna-XM_012307742.2
NC_015765.1	Gnomon	CDS	2652308	2652512	.	-	0	Name=XP_012163132.1;ID=cds-XP_012163132.1;Dbxref=GeneID:100647494%2CGenbank:XP_012163132.1;Parent=rna-XM_012307742.2
NC_015765.1	Gnomon	CDS	2652005	2652229	.	-	0	Name=XP_012163132.1;ID=cds-XP_012163132.1;Dbxref=GeneID:100647494%2CGenbank:XP_012163132.1;Parent=rna-XM_012307742.2
NC_015765.1	Gnomon	CDS	2651680	2651930	.	-	0	Name=XP_012163132.1;ID=cds-XP_012163132.1;Dbxref=GeneID:100647494%2CGenbank:XP_012163132.1;Parent=rna-XM_012307742.2
NC_015765.1	Gnomon	CDS	2651340	2651498	.	-	0	Name=XP_012163132.1;ID=cds-XP_012163132.1;Dbxref=GeneID:100647494%2CGenbank:XP_012163132.1;Parent=rna-XM_012307742.2
NC_015765.1	Gnomon	CDS	2651083	2651254	.	-	0	Name=XP_012163132.1;ID=cds-XP_012163132.1;Dbxref=GeneID:100647494%2CGenbank:XP_012163132.1;Parent=rna-XM_012307742.2
NC_015765.1	Gnomon	CDS	2650797	2650997	.	-	0	Name=XP_012163132.1;ID=cds-XP_012163132.1;Dbxref=GeneID:100647494%2CGenbank:XP_012163132.1;Parent=rna-XM_012307742.2
NC_015765.1	Gnomon	CDS	2650606	2650707	.	-	0	Name=XP_012163132.1;ID=cds-XP_012163132.1;Dbxref=GeneID:100647494%2CGenbank:XP_012163132.1;Parent=rna-XM_012307742.2
NC_015765.1	Gnomon	CDS	2650392	2650525	.	-	0	Name=XP_012163132.1;ID=cds-XP_012163132.1;Dbxref=GeneID:100647494%2CGenbank:XP_012163132.1;Parent=rna-XM_012307742.2
NC_015765.1	Gnomon	CDS	2650192	2650312	.	-	0	Name=XP_012163132.1;ID=cds-XP_012163132.1;Dbxref=GeneID:100647494%2CGenbank:XP_012163132.1;Parent=rna-XM_012307742.2
NC_015765.1	Gnomon	CDS	2649969	2650112	.	-	0	Name=XP_012163132.1;ID=cds-XP_012163132.1;Dbxref=GeneID:100647494%2CGenbank:XP_012163132.1;Parent=rna-XM_012307742.2
NC_015765.1	Gnomon	CDS	2649762	2649881	.	-	0	Name=XP_012163132.1;ID=cds-XP_012163132.1;Dbxref=GeneID:100647494%2CGenbank:XP_012163132.1;Parent=rna-XM_012307742.2
NC_015765.1	Gnomon	CDS	2649626	2649680	.	-	0	Name=XP_012163132.1;ID=cds-XP_012163132.1;Dbxref=GeneID:100647494%2CGenbank:XP_012163132.1;Parent=rna-XM_012307742.2
NC_015765.1	Gnomon	CDS	2648610	2648832	.	-	0	Name=XP_012163132.1;ID=cds-XP_012163132.1;Dbxref=GeneID:100647494%2CGenbank:XP_012163132.1;Parent=rna-XM_012307742.2
NC_015765.1	Gnomon	CDS	2647439	2647556	.	-	0	Name=XP_012163132.1;ID=cds-XP_012163132.1;Dbxref=GeneID:100647494%2CGenbank:XP_012163132.1;Parent=rna-XM_012307742.2
NC_015765.1	Gnomon	CDS	2647174	2647360	.	-	0	Name=XP_012163132.1;ID=cds-XP_012163132.1;Dbxref=GeneID:100647494%2CGenbank:XP_012163132.1;Parent=rna-XM_012307742.2
NC_015765.1	Gnomon	CDS	2646929	2647089	.	-	0	Name=XP_012163132.1;ID=cds-XP_012163132.1;Dbxref=GeneID:100647494%2CGenbank:XP_012163132.1;Parent=rna-XM_012307742.2
NC_015765.1	Gnomon	CDS	2646708	2646846	.	-	0	Name=XP_012163132.1;ID=cds-XP_012163132.1;Dbxref=GeneID:100647494%2CGenbank:XP_012163132.1;Parent=rna-XM_012307742.2
NC_015765.1	Gnomon	CDS	2644945	2645063	.	-	0	Name=XP_012163132.1;ID=cds-XP_012163132.1;Dbxref=GeneID:100647494%2CGenbank:XP_012163132.1;Parent=rna-XM_012307742.2
NC_015765.1	Gnomon	CDS	2644717	2644856	.	-	0	Name=XP_012163132.1;ID=cds-XP_012163132.1;Dbxref=GeneID:100647494%2CGenbank:XP_012163132.1;Parent=rna-XM_012307742.2
NC_015765.1	Gnomon	CDS	2644419	2644638	.	-	0	Name=XP_012163132.1;ID=cds-XP_012163132.1;Dbxref=GeneID:100647494%2CGenbank:XP_012163132.1;Parent=rna-XM_012307742.2
NC_015765.1	Gnomon	CDS	2643889	2644269	.	-	0	Name=XP_012163132.1;ID=cds-XP_012163132.1;Dbxref=GeneID:100647494%2CGenbank:XP_012163132.1;Parent=rna-XM_012307742.2
NC_015765.1	Gnomon	CDS	2643674	2643826	.	-	0	Name=XP_012163132.1;ID=cds-XP_012163132.1;Dbxref=GeneID:100647494%2CGenbank:XP_012163132.1;Parent=rna-XM_012307742.2
NC_015765.1	Gnomon	CDS	2643323	2643498	.	-	0	Name=XP_012163132.1;ID=cds-XP_012163132.1;Dbxref=GeneID:100647494%2CGenbank:XP_012163132.1;Parent=rna-XM_012307742.2
NC_015765.1	Gnomon	CDS	2643072	2643243	.	-	0	Name=XP_012163132.1;ID=cds-XP_012163132.1;Dbxref=GeneID:100647494%2CGenbank:XP_012163132.1;Parent=rna-XM_012307742.2
NC_015765.1	Gnomon	CDS	2642897	2642999	.	-	0	Name=XP_012163132.1;ID=cds-XP_012163132.1;Dbxref=GeneID:100647494%2CGenbank:XP_012163132.1;Parent=rna-XM_012307742.2
NC_015765.1	Gnomon	CDS	2641335	2641537	.	-	0	Name=XP_012163132.1;ID=cds-XP_012163132.1;Dbxref=GeneID:100647494%2CGenbank:XP_012163132.1;Parent=rna-XM_012307742.2
NC_015765.1	Gnomon	mRNA	12821425	12825389	.	+	.	Name=XM_003394880.3;ID=rna-XM_003394880.3;Dbxref=GeneID:100642801%2CGenbank:XM_003394880.3;Parent=gene-LOC100642801
NC_015765.1	Gnomon	exon	8607576	8607736	.	-	.	ID=exon-XM_012308044.2-2;Dbxref=GeneID:100646860%2CGenbank:XM_012308044.2;Parent=rna-XM_012308044.2
NC_015765.1	Gnomon	exon	8607396	8607489	.	-	.	ID=exon-XM_012308044.2-3;Dbxref=GeneID:100646860%2CGenbank:XM_012308044.2;Parent=rna-XM_012308044.2
NC_015765.1	Gnomon	mRNA	2640958	2653110	.	-	.	Name=XM_012307742.2;ID=rna-XM_012307742.2;Dbxref=GeneID:100647494%2CGenbank:XM_012307742.2;Parent=gene-LOC100647494
NC_015765.1	Gnomon	exon	8606668	8607242	.	-	.	ID=exon-XM_012308044.2-4;Dbxref=GeneID:100646860%2CGenbank:XM_012308044.2;Parent=rna-XM_012308044.2
NC_015765.1	Gnomon	exon	7894528	7894530	.	-	.	ID=exon-XM_012308113.2-10;Dbxref=GeneID:100650999%2CGenbank:XM_012308113.2;Parent=rna-XM_012308113.2
NC_015765.1	Gnomon	exon	7871063	7871147	.	-	.	ID=exon-XM_012308113.2-11;Dbxref=GeneID:100650999%2CGenbank:XM_012308113.2;Parent=rna-XM_012308113.2
NC_015765.1	Gnomon	CDS	6206884	6207151	.	+	0	Name=XP_020718267.1;ID=cds-XP_020718267.1;Dbxref=GeneID:100649922%2CGenbank:XP_020718267.1;Parent=rna-XM_020862608.1
NC_015765.1	Gnomon	CDS	6210037	6210167	.	+	0	Name=XP_020718267.1;ID=cds-XP_020718267.1;Dbxref=GeneID:100649922%2CGenbank:XP_020718267.1;Parent=rna-XM_020862608.1
NC_015765.1	Gnomon	CDS	6210445	6210650	.	+	0	Name=XP_020718267.1;ID=cds-XP_020718267.1;Dbxref=GeneID:100649922%2CGenbank:XP_020718267.1;Parent=rna-XM_020862608.1
NC_015765.1	Gnomon	CDS	6210759	6210944	.	+	0	Name=XP_020718267.1;ID=cds-XP_020718267.1;Dbxref=GeneID:100649922%2CGenbank:XP_020718267.1;Parent=rna-XM_020862608.1
NC_015765.1	Gnomon	CDS	6211579	6211894	.	+	0	Name=XP_020718267.1;ID=cds-XP_020718267.1;Dbxref=GeneID:100649922%2CGenbank:XP_020718267.1;Parent=rna-XM_020862608.1
NC_015765.1	Gnomon	exon	7869954	7870051	.	-	.	ID=exon-XM_012308113.2-12;Dbxref=GeneID:100650999%2CGenbank:XM_012308113.2;Parent=rna-XM_012308113.2
NC_015765.1	Gnomon	exon	7869138	7869353	.	-	.	ID=exon-XM_012308113.2-13;Dbxref=GeneID:100650999%2CGenbank:XM_012308113.2;Parent=rna-XM_012308113.2
NC_015765.1	Gnomon	exon	7862555	7864557	.	-	.	ID=exon-XM_012308113.2-14;Dbxref=GeneID:100650999%2CGenbank:XM_012308113.2;Parent=rna-XM_012308113.2
NC_015765.1	Gnomon	exon	8608283	8608820	.	-	.	ID=exon-XM_012308044.2-1;Dbxref=GeneID:100646860%2CGenbank:XM_012308044.2;Parent=rna-XM_012308044.2
NC_015765.1	Gnomon	CDS	5881338	5881521	.	-	0	Name=XP_012163621.1;ID=cds-XP_012163621.1;Dbxref=GeneID:100643927%2CGenbank:XP_012163621.1;Parent=rna-XM_012308231.1
NC_015765.1	Gnomon	CDS	5849171	5849323	.	-	0	Name=XP_012163621.1;ID=cds-XP_012163621.1;Dbxref=GeneID:100643927%2CGenbank:XP_012163621.1;Parent=rna-XM_012308231.1
NC_015765.1	Gnomon	CDS	5846190	5846330	.	-	0	Name=XP_012163621.1;ID=cds-XP_012163621.1;Dbxref=GeneID:100643927%2CGenbank:XP_012163621.1;Parent=rna-XM_012308231.1
NC_015765.1	Gnomon	CDS	5844978	5845092	.	-	0	Name=XP_012163621.1;ID=cds-XP_012163621.1;Dbxref=GeneID:100643927%2CGenbank:XP_012163621.1;Parent=rna-XM_012308231.1
NC_015765.1	Gnomon	CDS	5843996	5844183	.	-	0	Name=XP_012163621.1;ID=cds-XP_012163621.1;Dbxref=GeneID:100643927%2CGenbank:XP_012163621.1;Parent=rna-XM_012308231.1
NC_015765.1	Gnomon	CDS	5840304	5840461	.	-	0	Name=XP_012163621.1;ID=cds-XP_012163621.1;Dbxref=GeneID:100643927%2CGenbank:XP_012163621.1;Parent=rna-XM_012308231.1
NC_015765.1	Gnomon	mRNA	11056524	11073135	.	+	.	Name=XM_020862902.1;ID=rna-XM_020862902.1;Dbxref=GeneID:100651716%2CGenbank:XM_020862902.1;Parent=gene-LOC100651716
NC_015765.1	Gnomon	CDS	1954599	1954622	.	+	0	Name=XP_003394847.1;ID=cds-XP_003394847.1;Dbxref=GeneID:100643442%2CGenbank:XP_003394847.1;Note=The sequence of the model RefSeq protein was modified relative to this genomic sequence to represent the inferred CDS: deleted 1 base in 1 codon;Parent=rna-XM_003394799.3
NC_015765.1	Gnomon	CDS	1954804	1954932	.	+	0	Name=XP_003394847.1;ID=cds-XP_003394847.1;Dbxref=GeneID:100643442%2CGenbank:XP_003394847.1;Note=The sequence of the model RefSeq protein was modified relative to this genomic sequence to represent the inferred CDS: deleted 1 base in 1 codon;Parent=rna-XM_003394799.3
NC_015765.1	Gnomon	CDS	1954934	1954971	.	+	0	Name=XP_003394847.1;ID=cds-XP_003394847.1;Dbxref=GeneID:100643442%2CGenbank:XP_003394847.1;Note=The sequence of the model RefSeq protein was modified relative to this genomic sequence to represent the inferred CDS: deleted 1 base in 1 codon;Parent=rna-XM_003394799.3
NC_015765.1	Gnomon	CDS	1955119	1955377	.	+	0	Name=XP_003394847.1;ID=cds-XP_003394847.1;Dbxref=GeneID:100643442%2CGenbank:XP_003394847.1;Note=The sequence of the model RefSeq protein was modified relative to this genomic sequence to represent the inferred CDS: deleted 1 base in 1 codon;Parent=rna-XM_003394799.3
NC_015765.1	Gnomon	CDS	1955455	1955598	.	+	0	Name=XP_003394847.1;ID=cds-XP_003394847.1;Dbxref=GeneID:100643442%2CGenbank:XP_003394847.1;Note=The sequence of the model RefSeq protein was modified relative to this genomic sequence to represent the inferred CDS: deleted 1 base in 1 codon;Parent=rna-XM_003394799.3
NC_015765.1	Gnomon	CDS	1955700	1955866	.	+	0	Name=XP_003394847.1;ID=cds-XP_003394847.1;Dbxref=GeneID:100643442%2CGenbank:XP_003394847.1;Note=The sequence of the model RefSeq protein was modified relative to this genomic sequence to represent the inferred CDS: deleted 1 base in 1 codon;Parent=rna-XM_003394799.3
NC_015765.1	Gnomon	CDS	1955941	1955995	.	+	0	Name=XP_003394847.1;ID=cds-XP_003394847.1;Dbxref=GeneID:100643442%2CGenbank:XP_003394847.1;Note=The sequence of the model RefSeq protein was modified relative to this genomic sequence to represent the inferred CDS: deleted 1 base in 1 codon;Parent=rna-XM_003394799.3
NC_015765.1	Gnomon	mRNA	11508424	11521790	.	-	.	Name=XM_020862892.1;ID=rna-XM_020862892.1;Dbxref=GeneID:100648856%2CGenbank:XM_020862892.1;Parent=gene-LOC100648856
NC_015765.1	Gnomon	exon	12424974	12427028	.	-	.	ID=exon-XM_012307915.2-10;Dbxref=GeneID:100644394%2CGenbank:XM_012307915.2;Parent=rna-XM_012307915.2
NC_015765.1	Gnomon	exon	13724607	13724769	.	-	.	ID=exon-XM_003394864.3-2;Dbxref=GeneID:100651074%2CGenbank:XM_003394864.3;Parent=rna-XM_003394864.3
NC_015765.1	Gnomon	exon	13724163	13724538	.	-	.	ID=exon-XM_003394864.3-3;Dbxref=GeneID:100651074%2CGenbank:XM_003394864.3;Parent=rna-XM_003394864.3
NC_015765.1	Gnomon	exon	13725109	13725294	.	-	.	ID=exon-XM_003394864.3-1;Dbxref=GeneID:100651074%2CGenbank:XM_003394864.3;Parent=rna-XM_003394864.3
NC_015765.1	Gnomon	exon	13723191	13723496	.	-	.	ID=exon-XM_003394864.3-6;Dbxref=GeneID:100651074%2CGenbank:XM_003394864.3;Parent=rna-XM_003394864.3
NC_015765.1	Gnomon	exon	13722890	13723102	.	-	.	ID=exon-XM_003394864.3-7;Dbxref=GeneID:100651074%2CGenbank:XM_003394864.3;Parent=rna-XM_003394864.3
NC_015765.1	Gnomon	exon	13723907	13724081	.	-	.	ID=exon-XM_003394864.3-4;Dbxref=GeneID:100651074%2CGenbank:XM_003394864.3;Parent=rna-XM_003394864.3
NC_015765.1	Gnomon	exon	13723566	13723846	.	-	.	ID=exon-XM_003394864.3-5;Dbxref=GeneID:100651074%2CGenbank:XM_003394864.3;Parent=rna-XM_003394864.3
NC_015765.1	Gnomon	mRNA	6157538	6162567	.	-	.	Name=XM_020862652.1;ID=rna-XM_020862652.1;Dbxref=GeneID:100650479%2CGenbank:XM_020862652.1;Parent=gene-LOC100650479
NC_015765.1	Gnomon	mRNA	1792987	1798668	.	+	.	Name=XM_003394786.3;ID=rna-XM_003394786.3;Dbxref=GeneID:100652111%2CGenbank:XM_003394786.3;Parent=gene-LOC100652111
NC_015765.1	RefSeq	cDNA_match	5989624	5990701	.	+	.	ID=0630e4c3-876c-47f8-8667-1dd1a67befce;Target=XM_012308224.2 1 1078
NC_015765.1	RefSeq	cDNA_match	5997163	5997346	.	+	.	ID=0630e4c3-876c-47f8-8667-1dd1a67befce;Target=XM_012308224.2 1 1078
NC_015765.1	RefSeq	cDNA_match	5998190	5998448	.	+	.	ID=0630e4c3-876c-47f8-8667-1dd1a67befce;Target=XM_012308224.2 1 1078
NC_015765.1	RefSeq	cDNA_match	6004244	6004543	.	+	.	ID=0630e4c3-876c-47f8-8667-1dd1a67befce;Target=XM_012308224.2 1 1078
NC_015765.1	RefSeq	cDNA_match	6005124	6005236	.	+	.	ID=0630e4c3-876c-47f8-8667-1dd1a67befce;Target=XM_012308224.2 1 1078
NC_015765.1	RefSeq	cDNA_match	6005429	6005643	.	+	.	ID=0630e4c3-876c-47f8-8667-1dd1a67befce;Target=XM_012308224.2 1 1078
NC_015765.1	RefSeq	cDNA_match	6005980	6006328	.	+	.	ID=0630e4c3-876c-47f8-8667-1dd1a67befce;Target=XM_012308224.2 1 1078
NC_015765.1	RefSeq	cDNA_match	6006614	6007627	.	+	.	ID=0630e4c3-876c-47f8-8667-1dd1a67befce;Target=XM_012308224.2 1 1078
NC_015765.1	Gnomon	exon	9786756	9787092	.	+	.	ID=exon-XR_002307619.1-2;Dbxref=GeneID:100642686%2CGenbank:XR_002307619.1;Parent=rna-XR_002307619.1
NC_015765.1	Gnomon	exon	9813509	9813610	.	+	.	ID=exon-XR_002307619.1-3;Dbxref=GeneID:100642686%2CGenbank:XR_002307619.1;Parent=rna-XR_002307619.1
NC_015765.1	Gnomon	exon	9814238	9814370	.	+	.	ID=exon-XR_002307619.1-4;Dbxref=GeneID:100642686%2CGenbank:XR_002307619.1;Parent=rna-XR_002307619.1
NC_015765.1	Gnomon	exon	9815117	9815280	.	+	.	ID=exon-XR_002307619.1-5;Dbxref=GeneID:100642686%2CGenbank:XR_002307619.1;Parent=rna-XR_002307619.1
NC_015765.1	Gnomon	exon	9784662	9784900	.	+	.	ID=exon-XR_002307619.1-1;Dbxref=GeneID:100642686%2CGenbank:XR_002307619.1;Parent=rna-XR_002307619.1
NC_015765.1	Gnomon	exon	9815823	9815978	.	+	.	ID=exon-XR_002307619.1-6;Dbxref=GeneID:100642686%2CGenbank:XR_002307619.1;Parent=rna-XR_002307619.1
NC_015765.1	Gnomon	exon	9816111	9816239	.	+	.	ID=exon-XR_002307619.1-7;Dbxref=GeneID:100642686%2CGenbank:XR_002307619.1;Parent=rna-XR_002307619.1
NC_015765.1	Gnomon	exon	9816663	9816860	.	+	.	ID=exon-XR_002307619.1-8;Dbxref=GeneID:100642686%2CGenbank:XR_002307619.1;Parent=rna-XR_002307619.1
NC_015765.1	Gnomon	exon	9816945	9817241	.	+	.	ID=exon-XR_002307619.1-9;Dbxref=GeneID:100642686%2CGenbank:XR_002307619.1;Parent=rna-XR_002307619.1
NC_015765.1	Gnomon	CDS	140726	141013	.	-	0	Name=XP_020718361.1;ID=cds-XP_020718361.1;Dbxref=GeneID:105667195%2CGenbank:XP_020718361.1;Parent=rna-XM_020862702.1
NC_015765.1	Gnomon	CDS	139045	140331	.	-	0	Name=XP_020718361.1;ID=cds-XP_020718361.1;Dbxref=GeneID:105667195%2CGenbank:XP_020718361.1;Parent=rna-XM_020862702.1
NC_015765.1	Gnomon	CDS	2397061	2397297	.	-	0	Name=XP_020718517.1;ID=cds-XP_020718517.1;Dbxref=GeneID:110119243%2CGenbank:XP_020718517.1;Parent=rna-XM_020862858.1
NC_015765.1	Gnomon	mRNA	1941055	1951427	.	+	.	Name=XM_012321373.2;ID=rna-XM_012321373.2;Dbxref=GeneID:100643318%2CGenbank:XM_012321373.2;Parent=gene-LOC100643318
NC_015765.1	Gnomon	exon	9818356	9818496	.	+	.	ID=exon-XR_002307626.1-13;Dbxref=GeneID:100642686%2CGenbank:XR_002307626.1;Parent=rna-XR_002307626.1
NC_015765.1	Gnomon	exon	9818583	9818738	.	+	.	ID=exon-XR_002307626.1-14;Dbxref=GeneID:100642686%2CGenbank:XR_002307626.1;Parent=rna-XR_002307626.1
NC_015765.1	Gnomon	exon	9818813	9818911	.	+	.	ID=exon-XR_002307626.1-15;Dbxref=GeneID:100642686%2CGenbank:XR_002307626.1;Parent=rna-XR_002307626.1
NC_015765.1	Gnomon	exon	9819269	9819466	.	+	.	ID=exon-XR_002307626.1-16;Dbxref=GeneID:100642686%2CGenbank:XR_002307626.1;Parent=rna-XR_002307626.1
NC_015765.1	Gnomon	exon	9817462	9817659	.	+	.	ID=exon-XR_002307626.1-10;Dbxref=GeneID:100642686%2CGenbank:XR_002307626.1;Parent=rna-XR_002307626.1
NC_015765.1	Gnomon	exon	9817849	9817995	.	+	.	ID=exon-XR_002307626.1-11;Dbxref=GeneID:100642686%2CGenbank:XR_002307626.1;Parent=rna-XR_002307626.1
NC_015765.1	Gnomon	exon	9818085	9818234	.	+	.	ID=exon-XR_002307626.1-12;Dbxref=GeneID:100642686%2CGenbank:XR_002307626.1;Parent=rna-XR_002307626.1
NC_015765.1	Gnomon	exon	9819544	9819727	.	+	.	ID=exon-XR_002307626.1-17;Dbxref=GeneID:100642686%2CGenbank:XR_002307626.1;Parent=rna-XR_002307626.1
NC_015765.1	Gnomon	exon	9821940	9822044	.	+	.	ID=exon-XR_002307626.1-18;Dbxref=GeneID:100642686%2CGenbank:XR_002307626.1;Parent=rna-XR_002307626.1
NC_015765.1	Gnomon	exon	9829344	9829472	.	+	.	ID=exon-XR_002307626.1-19;Dbxref=GeneID:100642686%2CGenbank:XR_002307626.1;Parent=rna-XR_002307626.1
NC_015765.1	Gnomon	mRNA	1879544	1917950	.	-	.	Name=XM_003394787.3;ID=rna-XM_003394787.3;Dbxref=GeneID:100652227%2CGenbank:XM_003394787.3;Parent=gene-LOC100652227
NC_015765.1	Gnomon	lnc_RNA	1184429	1187346	.	-	.	Name=XR_002307649.1;ID=rna-XR_002307649.1;Dbxref=GeneID:110119224%2CGenbank:XR_002307649.1;Parent=gene-LOC110119224
NC_015765.1	Gnomon	exon	9869787	9870006	.	+	.	ID=exon-XR_002307626.1-35;Dbxref=GeneID:100642686%2CGenbank:XR_002307626.1;Parent=rna-XR_002307626.1
NC_015765.1	Gnomon	exon	9874109	9874187	.	+	.	ID=exon-XR_002307626.1-36;Dbxref=GeneID:100642686%2CGenbank:XR_002307626.1;Parent=rna-XR_002307626.1
NC_015765.1	Gnomon	exon	9874718	9877857	.	+	.	ID=exon-XR_002307626.1-37;Dbxref=GeneID:100642686%2CGenbank:XR_002307626.1;Parent=rna-XR_002307626.1
NC_015765.1	Gnomon	exon	7002400	7002488	.	-	.	ID=exon-XR_002307643.1-1;Dbxref=GeneID:110119217%2CGenbank:XR_002307643.1;Parent=rna-XR_002307643.1
NC_015765.1	Gnomon	exon	9847243	9847294	.	+	.	ID=exon-XR_002307626.1-31;Dbxref=GeneID:100642686%2CGenbank:XR_002307626.1;Parent=rna-XR_002307626.1
NC_015765.1	Gnomon	exon	7001459	7002303	.	-	.	ID=exon-XR_002307643.1-2;Dbxref=GeneID:110119217%2CGenbank:XR_002307643.1;Parent=rna-XR_002307643.1
NC_015765.1	Gnomon	exon	9847848	9848075	.	+	.	ID=exon-XR_002307626.1-32;Dbxref=GeneID:100642686%2CGenbank:XR_002307626.1;Parent=rna-XR_002307626.1
NC_015765.1	Gnomon	exon	9850295	9864616	.	+	.	ID=exon-XR_002307626.1-33;Dbxref=GeneID:100642686%2CGenbank:XR_002307626.1;Parent=rna-XR_002307626.1
NC_015765.1	Gnomon	exon	9865520	9865588	.	+	.	ID=exon-XR_002307626.1-34;Dbxref=GeneID:100642686%2CGenbank:XR_002307626.1;Parent=rna-XR_002307626.1
NC_015765.1	Gnomon	exon	9840227	9840438	.	+	.	ID=exon-XR_002307626.1-24;Dbxref=GeneID:100642686%2CGenbank:XR_002307626.1;Parent=rna-XR_002307626.1
NC_015765.1	Gnomon	exon	9840894	9841098	.	+	.	ID=exon-XR_002307626.1-25;Dbxref=GeneID:100642686%2CGenbank:XR_002307626.1;Parent=rna-XR_002307626.1
NC_015765.1	Gnomon	exon	9843148	9843337	.	+	.	ID=exon-XR_002307626.1-26;Dbxref=GeneID:100642686%2CGenbank:XR_002307626.1;Parent=rna-XR_002307626.1
NC_015765.1	Gnomon	exon	9843719	9843854	.	+	.	ID=exon-XR_002307626.1-27;Dbxref=GeneID:100642686%2CGenbank:XR_002307626.1;Parent=rna-XR_002307626.1
NC_015765.1	Gnomon	exon	2353088	2353155	.	+	.	ID=exon-XM_012307687.2-2;Dbxref=GeneID:100642320%2CGenbank:XM_012307687.2;Parent=rna-XM_012307687.2
NC_015765.1	Gnomon	exon	9831676	9831781	.	+	.	ID=exon-XR_002307626.1-20;Dbxref=GeneID:100642686%2CGenbank:XR_002307626.1;Parent=rna-XR_002307626.1
NC_015765.1	Gnomon	exon	2353426	2354459	.	+	.	ID=exon-XM_012307687.2-3;Dbxref=GeneID:100642320%2CGenbank:XM_012307687.2;Parent=rna-XM_012307687.2
NC_015765.1	Gnomon	exon	9834471	9834548	.	+	.	ID=exon-XR_002307626.1-21;Dbxref=GeneID:100642686%2CGenbank:XR_002307626.1;Parent=rna-XR_002307626.1
NC_015765.1	Gnomon	exon	9838212	9838436	.	+	.	ID=exon-XR_002307626.1-22;Dbxref=GeneID:100642686%2CGenbank:XR_002307626.1;Parent=rna-XR_002307626.1
NC_015765.1	Gnomon	exon	2352405	2352899	.	+	.	ID=exon-XM_012307687.2-1;Dbxref=GeneID:100642320%2CGenbank:XM_012307687.2;Parent=rna-XM_012307687.2
NC_015765.1	Gnomon	exon	9839396	9839556	.	+	.	ID=exon-XR_002307626.1-23;Dbxref=GeneID:100642686%2CGenbank:XR_002307626.1;Parent=rna-XR_002307626.1
NC_015765.1	Gnomon	exon	2356255	2356550	.	+	.	ID=exon-XM_012307687.2-6;Dbxref=GeneID:100642320%2CGenbank:XM_012307687.2;Parent=rna-XM_012307687.2
NC_015765.1	Gnomon	exon	2356664	2356895	.	+	.	ID=exon-XM_012307687.2-7;Dbxref=GeneID:100642320%2CGenbank:XM_012307687.2;Parent=rna-XM_012307687.2
NC_015765.1	Gnomon	exon	2354519	2354708	.	+	.	ID=exon-XM_012307687.2-4;Dbxref=GeneID:100642320%2CGenbank:XM_012307687.2;Parent=rna-XM_012307687.2
NC_015765.1	Gnomon	exon	2355604	2355767	.	+	.	ID=exon-XM_012307687.2-5;Dbxref=GeneID:100642320%2CGenbank:XM_012307687.2;Parent=rna-XM_012307687.2
NC_015765.1	Gnomon	exon	9843951	9844281	.	+	.	ID=exon-XR_002307626.1-28;Dbxref=GeneID:100642686%2CGenbank:XR_002307626.1;Parent=rna-XR_002307626.1
NC_015765.1	Gnomon	exon	9844357	9844560	.	+	.	ID=exon-XR_002307626.1-29;Dbxref=GeneID:100642686%2CGenbank:XR_002307626.1;Parent=rna-XR_002307626.1
NC_015765.1	Gnomon	exon	2356970	2357162	.	+	.	ID=exon-XM_012307687.2-8;Dbxref=GeneID:100642320%2CGenbank:XM_012307687.2;Parent=rna-XM_012307687.2
NC_015765.1	Gnomon	exon	2357570	2358148	.	+	.	ID=exon-XM_012307687.2-9;Dbxref=GeneID:100642320%2CGenbank:XM_012307687.2;Parent=rna-XM_012307687.2
NC_015765.1	Gnomon	exon	9846867	9847108	.	+	.	ID=exon-XR_002307626.1-30;Dbxref=GeneID:100642686%2CGenbank:XR_002307626.1;Parent=rna-XR_002307626.1
NC_015765.1	Gnomon	exon	21348	21426	.	-	.	ID=exon-XM_012321275.2-3;Dbxref=GeneID:100650146%2CGenbank:XM_012321275.2;Parent=rna-XM_012321275.2
NC_015765.1	Gnomon	exon	9220	9524	.	-	.	ID=exon-XM_012321275.2-4;Dbxref=GeneID:100650146%2CGenbank:XM_012321275.2;Parent=rna-XM_012321275.2
NC_015765.1	Gnomon	exon	27534	27680	.	-	.	ID=exon-XM_012321275.2-1;Dbxref=GeneID:100650146%2CGenbank:XM_012321275.2;Parent=rna-XM_012321275.2
NC_015765.1	Gnomon	exon	26928	27281	.	-	.	ID=exon-XM_012321275.2-2;Dbxref=GeneID:100650146%2CGenbank:XM_012321275.2;Parent=rna-XM_012321275.2
NC_015765.1	Gnomon	exon	5517	5636	.	-	.	ID=exon-XM_012321275.2-5;Dbxref=GeneID:100650146%2CGenbank:XM_012321275.2;Parent=rna-XM_012321275.2
NC_015765.1	Gnomon	exon	4549	5271	.	-	.	ID=exon-XM_012321275.2-6;Dbxref=GeneID:100650146%2CGenbank:XM_012321275.2;Parent=rna-XM_012321275.2
NC_015765.1	Gnomon	exon	11626127	11626266	.	+	.	ID=exon-XM_020862926.1-8;Dbxref=GeneID:100646701%2CGenbank:XM_020862926.1;Parent=rna-XM_020862926.1
NC_015765.1	Gnomon	exon	11626339	11626472	.	+	.	ID=exon-XM_020862926.1-9;Dbxref=GeneID:100646701%2CGenbank:XM_020862926.1;Parent=rna-XM_020862926.1
NC_015765.1	Gnomon	exon	11625695	11625807	.	+	.	ID=exon-XM_020862926.1-6;Dbxref=GeneID:100646701%2CGenbank:XM_020862926.1;Parent=rna-XM_020862926.1
NC_015765.1	Gnomon	exon	11625894	11626052	.	+	.	ID=exon-XM_020862926.1-7;Dbxref=GeneID:100646701%2CGenbank:XM_020862926.1;Parent=rna-XM_020862926.1
NC_015765.1	Gnomon	exon	11624724	11624942	.	+	.	ID=exon-XM_020862926.1-4;Dbxref=GeneID:100646701%2CGenbank:XM_020862926.1;Parent=rna-XM_020862926.1
NC_015765.1	Gnomon	exon	11625297	11625616	.	+	.	ID=exon-XM_020862926.1-5;Dbxref=GeneID:100646701%2CGenbank:XM_020862926.1;Parent=rna-XM_020862926.1
NC_015765.1	Gnomon	exon	11622045	11622148	.	+	.	ID=exon-XM_020862926.1-2;Dbxref=GeneID:100646701%2CGenbank:XM_020862926.1;Parent=rna-XM_020862926.1
NC_015765.1	Gnomon	exon	11624345	11624498	.	+	.	ID=exon-XM_020862926.1-3;Dbxref=GeneID:100646701%2CGenbank:XM_020862926.1;Parent=rna-XM_020862926.1
NC_015765.1	Gnomon	exon	11617369	11617572	.	+	.	ID=exon-XM_020862926.1-1;Dbxref=GeneID:100646701%2CGenbank:XM_020862926.1;Parent=rna-XM_020862926.1
NC_015765.1	Gnomon	mRNA	5504416	5505705	.	+	.	Name=XM_003395136.3;ID=rna-XM_003395136.3;Dbxref=GeneID:100644755%2CGenbank:XM_003395136.3;Parent=gene-LOC100644755
NC_015765.1	Gnomon	CDS	6206884	6207151	.	+	0	Name=XP_020718268.1;ID=cds-XP_020718268.1;Dbxref=GeneID:100649922%2CGenbank:XP_020718268.1;Parent=rna-XM_020862609.1
NC_015765.1	Gnomon	CDS	6210037	6210167	.	+	0	Name=XP_020718268.1;ID=cds-XP_020718268.1;Dbxref=GeneID:100649922%2CGenbank:XP_020718268.1;Parent=rna-XM_020862609.1
NC_015765.1	Gnomon	CDS	6210445	6210650	.	+	0	Name=XP_020718268.1;ID=cds-XP_020718268.1;Dbxref=GeneID:100649922%2CGenbank:XP_020718268.1;Parent=rna-XM_020862609.1
NC_015765.1	Gnomon	CDS	6210759	6210944	.	+	0	Name=XP_020718268.1;ID=cds-XP_020718268.1;Dbxref=GeneID:100649922%2CGenbank:XP_020718268.1;Parent=rna-XM_020862609.1
NC_015765.1	Gnomon	CDS	6211579	6211894	.	+	0	Name=XP_020718268.1;ID=cds-XP_020718268.1;Dbxref=GeneID:100649922%2CGenbank:XP_020718268.1;Parent=rna-XM_020862609.1
NC_015765.1	Gnomon	gene	12008285	12173708	.	+	.	Name=LOC100651036;ID=gene-LOC100651036;Dbxref=GeneID:100651036
NC_015765.1	Gnomon	gene	1705967	1716553	.	-	.	Name=LOC100651034;ID=gene-LOC100651034;Dbxref=GeneID:100651034
NC_015765.1	Gnomon	gene	6100380	6102968	.	+	.	Name=LOC100651035;ID=gene-LOC100651035;Dbxref=GeneID:100651035
NC_015765.1	Gnomon	CDS	11092207	11092538	.	-	0	Name=XP_012163370.1;ID=cds-XP_012163370.1;Dbxref=GeneID:100651243%2CGenbank:XP_012163370.1;Parent=rna-XM_012307980.2
NC_015765.1	Gnomon	CDS	11091815	11092031	.	-	0	Name=XP_012163370.1;ID=cds-XP_012163370.1;Dbxref=GeneID:100651243%2CGenbank:XP_012163370.1;Parent=rna-XM_012307980.2
NC_015765.1	Gnomon	CDS	11091449	11091661	.	-	0	Name=XP_012163370.1;ID=cds-XP_012163370.1;Dbxref=GeneID:100651243%2CGenbank:XP_012163370.1;Parent=rna-XM_012307980.2
NC_015765.1	Gnomon	mRNA	2657162	2661350	.	-	.	Name=XM_012307744.2;ID=rna-XM_012307744.2;Dbxref=GeneID:100648241%2CGenbank:XM_012307744.2;Note=The sequence of the model RefSeq transcript was modified relative to this genomic sequence to represent the inferred CDS: deleted 2 bases in 1 codon;Parent=gene-LOC100648241
NC_015765.1	Gnomon	exon	8384404	8384478	.	+	.	ID=exon-XM_012308090.2-10;Dbxref=GeneID:100647962%2CGenbank:XM_012308090.2;Parent=rna-XM_012308090.2
NC_015765.1	Gnomon	exon	8384548	8384605	.	+	.	ID=exon-XM_012308090.2-11;Dbxref=GeneID:100647962%2CGenbank:XM_012308090.2;Parent=rna-XM_012308090.2
NC_015765.1	Gnomon	exon	2454496	2454647	.	-	.	ID=exon-XM_012307716.2-1;Dbxref=GeneID:100644515%2CGenbank:XM_012307716.2;Parent=rna-XM_012307716.2
NC_015765.1	Gnomon	exon	8385633	8385738	.	+	.	ID=exon-XM_012308090.2-14;Dbxref=GeneID:100647962%2CGenbank:XM_012308090.2;Parent=rna-XM_012308090.2
NC_015765.1	Gnomon	exon	2454285	2454407	.	-	.	ID=exon-XM_012307716.2-2;Dbxref=GeneID:100644515%2CGenbank:XM_012307716.2;Parent=rna-XM_012307716.2
NC_015765.1	Gnomon	exon	8387247	8387427	.	+	.	ID=exon-XM_012308090.2-15;Dbxref=GeneID:100647962%2CGenbank:XM_012308090.2;Parent=rna-XM_012308090.2
NC_015765.1	Gnomon	exon	2447753	2447921	.	-	.	ID=exon-XM_012307716.2-3;Dbxref=GeneID:100644515%2CGenbank:XM_012307716.2;Parent=rna-XM_012307716.2
NC_015765.1	Gnomon	exon	8384703	8384840	.	+	.	ID=exon-XM_012308090.2-12;Dbxref=GeneID:100647962%2CGenbank:XM_012308090.2;Parent=rna-XM_012308090.2
NC_015765.1	Gnomon	exon	2446252	2446381	.	-	.	ID=exon-XM_012307716.2-4;Dbxref=GeneID:100644515%2CGenbank:XM_012307716.2;Parent=rna-XM_012307716.2
NC_015765.1	Gnomon	exon	8385304	8385565	.	+	.	ID=exon-XM_012308090.2-13;Dbxref=GeneID:100647962%2CGenbank:XM_012308090.2;Parent=rna-XM_012308090.2
NC_015765.1	Gnomon	exon	2445991	2446105	.	-	.	ID=exon-XM_012307716.2-5;Dbxref=GeneID:100644515%2CGenbank:XM_012307716.2;Parent=rna-XM_012307716.2
NC_015765.1	Gnomon	exon	2445764	2445881	.	-	.	ID=exon-XM_012307716.2-6;Dbxref=GeneID:100644515%2CGenbank:XM_012307716.2;Parent=rna-XM_012307716.2
NC_015765.1	Gnomon	exon	2444656	2445144	.	-	.	ID=exon-XM_012307716.2-7;Dbxref=GeneID:100644515%2CGenbank:XM_012307716.2;Parent=rna-XM_012307716.2
NC_015765.1	Gnomon	CDS	7473872	7474049	.	-	0	Name=XP_012163526.1;ID=cds-XP_012163526.1;Dbxref=GeneID:100643926%2CGenbank:XP_012163526.1;Parent=rna-XM_012308136.2
NC_015765.1	Gnomon	CDS	7469880	7470030	.	-	0	Name=XP_012163526.1;ID=cds-XP_012163526.1;Dbxref=GeneID:100643926%2CGenbank:XP_012163526.1;Parent=rna-XM_012308136.2
NC_015765.1	Gnomon	CDS	7469588	7469801	.	-	0	Name=XP_012163526.1;ID=cds-XP_012163526.1;Dbxref=GeneID:100643926%2CGenbank:XP_012163526.1;Parent=rna-XM_012308136.2
NC_015765.1	Gnomon	CDS	7468558	7468795	.	-	0	Name=XP_012163526.1;ID=cds-XP_012163526.1;Dbxref=GeneID:100643926%2CGenbank:XP_012163526.1;Parent=rna-XM_012308136.2
NC_015765.1	Gnomon	CDS	7468185	7468486	.	-	0	Name=XP_012163526.1;ID=cds-XP_012163526.1;Dbxref=GeneID:100643926%2CGenbank:XP_012163526.1;Parent=rna-XM_012308136.2
NC_015765.1	Gnomon	CDS	7466172	7468103	.	-	0	Name=XP_012163526.1;ID=cds-XP_012163526.1;Dbxref=GeneID:100643926%2CGenbank:XP_012163526.1;Parent=rna-XM_012308136.2
NC_015765.1	Gnomon	CDS	7465974	7466079	.	-	0	Name=XP_012163526.1;ID=cds-XP_012163526.1;Dbxref=GeneID:100643926%2CGenbank:XP_012163526.1;Parent=rna-XM_012308136.2
NC_015765.1	Gnomon	CDS	7465548	7465890	.	-	0	Name=XP_012163526.1;ID=cds-XP_012163526.1;Dbxref=GeneID:100643926%2CGenbank:XP_012163526.1;Parent=rna-XM_012308136.2
NC_015765.1	Gnomon	CDS	7465220	7465460	.	-	0	Name=XP_012163526.1;ID=cds-XP_012163526.1;Dbxref=GeneID:100643926%2CGenbank:XP_012163526.1;Parent=rna-XM_012308136.2
NC_015765.1	Gnomon	CDS	7464258	7465126	.	-	0	Name=XP_012163526.1;ID=cds-XP_012163526.1;Dbxref=GeneID:100643926%2CGenbank:XP_012163526.1;Parent=rna-XM_012308136.2
NC_015765.1	Gnomon	CDS	7463816	7463987	.	-	0	Name=XP_012163526.1;ID=cds-XP_012163526.1;Dbxref=GeneID:100643926%2CGenbank:XP_012163526.1;Parent=rna-XM_012308136.2
NC_015765.1	Gnomon	mRNA	5901296	5903272	.	+	.	Name=XM_012308237.2;ID=rna-XM_012308237.2;Dbxref=GeneID:100644364%2CGenbank:XM_012308237.2;Parent=gene-LOC100644364
NC_015765.1	Gnomon	CDS	449135	449318	.	+	0	Name=XP_020718362.1;ID=cds-XP_020718362.1;Dbxref=GeneID:100649617%2CGenbank:XP_020718362.1;Parent=rna-XM_020862703.1
NC_015765.1	Gnomon	CDS	449588	449758	.	+	0	Name=XP_020718362.1;ID=cds-XP_020718362.1;Dbxref=GeneID:100649617%2CGenbank:XP_020718362.1;Parent=rna-XM_020862703.1
NC_015765.1	Gnomon	CDS	451188	452683	.	+	0	Name=XP_020718362.1;ID=cds-XP_020718362.1;Dbxref=GeneID:100649617%2CGenbank:XP_020718362.1;Parent=rna-XM_020862703.1
NC_015765.1	Gnomon	exon	8260044	8260248	.	+	.	ID=exon-XM_003395022.3-5;Dbxref=GeneID:100650073%2CGenbank:XM_003395022.3;Parent=rna-XM_003395022.3
NC_015765.1	Gnomon	mRNA	13513037	13514991	.	+	.	Name=XM_020862809.1;ID=rna-XM_020862809.1;Dbxref=GeneID:100649766%2CGenbank:XM_020862809.1;Parent=gene-LOC100649766
NC_015765.1	Gnomon	exon	8260342	8260681	.	+	.	ID=exon-XM_003395022.3-6;Dbxref=GeneID:100650073%2CGenbank:XM_003395022.3;Parent=rna-XM_003395022.3
NC_015765.1	Gnomon	exon	8259560	8259696	.	+	.	ID=exon-XM_003395022.3-3;Dbxref=GeneID:100650073%2CGenbank:XM_003395022.3;Parent=rna-XM_003395022.3
NC_015765.1	Gnomon	exon	8259774	8259964	.	+	.	ID=exon-XM_003395022.3-4;Dbxref=GeneID:100650073%2CGenbank:XM_003395022.3;Parent=rna-XM_003395022.3
NC_015765.1	Gnomon	exon	8261377	8261601	.	+	.	ID=exon-XM_003395022.3-9;Dbxref=GeneID:100650073%2CGenbank:XM_003395022.3;Parent=rna-XM_003395022.3
NC_015765.1	Gnomon	exon	8260759	8260906	.	+	.	ID=exon-XM_003395022.3-7;Dbxref=GeneID:100650073%2CGenbank:XM_003395022.3;Parent=rna-XM_003395022.3
NC_015765.1	Gnomon	exon	8260982	8261272	.	+	.	ID=exon-XM_003395022.3-8;Dbxref=GeneID:100650073%2CGenbank:XM_003395022.3;Parent=rna-XM_003395022.3
NC_015765.1	Gnomon	CDS	2652667	2652731	.	-	0	Name=XP_012163131.1;ID=cds-XP_012163131.1;Dbxref=GeneID:100647494%2CGenbank:XP_012163131.1;Parent=rna-XM_012307741.2
NC_015765.1	Gnomon	CDS	2652308	2652512	.	-	0	Name=XP_012163131.1;ID=cds-XP_012163131.1;Dbxref=GeneID:100647494%2CGenbank:XP_012163131.1;Parent=rna-XM_012307741.2
NC_015765.1	Gnomon	CDS	2652005	2652229	.	-	0	Name=XP_012163131.1;ID=cds-XP_012163131.1;Dbxref=GeneID:100647494%2CGenbank:XP_012163131.1;Parent=rna-XM_012307741.2
NC_015765.1	Gnomon	CDS	2651680	2651930	.	-	0	Name=XP_012163131.1;ID=cds-XP_012163131.1;Dbxref=GeneID:100647494%2CGenbank:XP_012163131.1;Parent=rna-XM_012307741.2
NC_015765.1	Gnomon	CDS	2651340	2651498	.	-	0	Name=XP_012163131.1;ID=cds-XP_012163131.1;Dbxref=GeneID:100647494%2CGenbank:XP_012163131.1;Parent=rna-XM_012307741.2
NC_015765.1	Gnomon	CDS	2651083	2651254	.	-	0	Name=XP_012163131.1;ID=cds-XP_012163131.1;Dbxref=GeneID:100647494%2CGenbank:XP_012163131.1;Parent=rna-XM_012307741.2
NC_015765.1	Gnomon	CDS	2650797	2650997	.	-	0	Name=XP_012163131.1;ID=cds-XP_012163131.1;Dbxref=GeneID:100647494%2CGenbank:XP_012163131.1;Parent=rna-XM_012307741.2
NC_015765.1	Gnomon	CDS	2650606	2650707	.	-	0	Name=XP_012163131.1;ID=cds-XP_012163131.1;Dbxref=GeneID:100647494%2CGenbank:XP_012163131.1;Parent=rna-XM_012307741.2
NC_015765.1	Gnomon	CDS	2650392	2650525	.	-	0	Name=XP_012163131.1;ID=cds-XP_012163131.1;Dbxref=GeneID:100647494%2CGenbank:XP_012163131.1;Parent=rna-XM_012307741.2
NC_015765.1	Gnomon	CDS	2650192	2650312	.	-	0	Name=XP_012163131.1;ID=cds-XP_012163131.1;Dbxref=GeneID:100647494%2CGenbank:XP_012163131.1;Parent=rna-XM_012307741.2
NC_015765.1	Gnomon	CDS	2649969	2650112	.	-	0	Name=XP_012163131.1;ID=cds-XP_012163131.1;Dbxref=GeneID:100647494%2CGenbank:XP_012163131.1;Parent=rna-XM_012307741.2
NC_015765.1	Gnomon	CDS	2649762	2649881	.	-	0	Name=XP_012163131.1;ID=cds-XP_012163131.1;Dbxref=GeneID:100647494%2CGenbank:XP_012163131.1;Parent=rna-XM_012307741.2
NC_015765.1	Gnomon	CDS	2649626	2649680	.	-	0	Name=XP_012163131.1;ID=cds-XP_012163131.1;Dbxref=GeneID:100647494%2CGenbank:XP_012163131.1;Parent=rna-XM_012307741.2
NC_015765.1	Gnomon	CDS	2648610	2648832	.	-	0	Name=XP_012163131.1;ID=cds-XP_012163131.1;Dbxref=GeneID:100647494%2CGenbank:XP_012163131.1;Parent=rna-XM_012307741.2
NC_015765.1	Gnomon	CDS	2647439	2647556	.	-	0	Name=XP_012163131.1;ID=cds-XP_012163131.1;Dbxref=GeneID:100647494%2CGenbank:XP_012163131.1;Parent=rna-XM_012307741.2
NC_015765.1	Gnomon	CDS	2647174	2647360	.	-	0	Name=XP_012163131.1;ID=cds-XP_012163131.1;Dbxref=GeneID:100647494%2CGenbank:XP_012163131.1;Parent=rna-XM_012307741.2
NC_015765.1	Gnomon	CDS	2646929	2647089	.	-	0	Name=XP_012163131.1;ID=cds-XP_012163131.1;Dbxref=GeneID:100647494%2CGenbank:XP_012163131.1;Parent=rna-XM_012307741.2
NC_015765.1	Gnomon	CDS	2646708	2646846	.	-	0	Name=XP_012163131.1;ID=cds-XP_012163131.1;Dbxref=GeneID:100647494%2CGenbank:XP_012163131.1;Parent=rna-XM_012307741.2
NC_015765.1	Gnomon	CDS	2644945	2645063	.	-	0	Name=XP_012163131.1;ID=cds-XP_012163131.1;Dbxref=GeneID:100647494%2CGenbank:XP_012163131.1;Parent=rna-XM_012307741.2
NC_015765.1	Gnomon	CDS	2644717	2644856	.	-	0	Name=XP_012163131.1;ID=cds-XP_012163131.1;Dbxref=GeneID:100647494%2CGenbank:XP_012163131.1;Parent=rna-XM_012307741.2
NC_015765.1	Gnomon	CDS	2644419	2644638	.	-	0	Name=XP_012163131.1;ID=cds-XP_012163131.1;Dbxref=GeneID:100647494%2CGenbank:XP_012163131.1;Parent=rna-XM_012307741.2
NC_015765.1	Gnomon	CDS	2643889	2644269	.	-	0	Name=XP_012163131.1;ID=cds-XP_012163131.1;Dbxref=GeneID:100647494%2CGenbank:XP_012163131.1;Parent=rna-XM_012307741.2
NC_015765.1	Gnomon	CDS	2643674	2643826	.	-	0	Name=XP_012163131.1;ID=cds-XP_012163131.1;Dbxref=GeneID:100647494%2CGenbank:XP_012163131.1;Parent=rna-XM_012307741.2
NC_015765.1	Gnomon	CDS	2643323	2643498	.	-	0	Name=XP_012163131.1;ID=cds-XP_012163131.1;Dbxref=GeneID:100647494%2CGenbank:XP_012163131.1;Parent=rna-XM_012307741.2
NC_015765.1	Gnomon	CDS	2643072	2643243	.	-	0	Name=XP_012163131.1;ID=cds-XP_012163131.1;Dbxref=GeneID:100647494%2CGenbank:XP_012163131.1;Parent=rna-XM_012307741.2
NC_015765.1	Gnomon	CDS	2642897	2642999	.	-	0	Name=XP_012163131.1;ID=cds-XP_012163131.1;Dbxref=GeneID:100647494%2CGenbank:XP_012163131.1;Parent=rna-XM_012307741.2
NC_015765.1	Gnomon	CDS	2641335	2641537	.	-	0	Name=XP_012163131.1;ID=cds-XP_012163131.1;Dbxref=GeneID:100647494%2CGenbank:XP_012163131.1;Parent=rna-XM_012307741.2
NC_015765.1	Gnomon	exon	8258852	8259236	.	+	.	ID=exon-XM_003395022.3-1;Dbxref=GeneID:100650073%2CGenbank:XM_003395022.3;Parent=rna-XM_003395022.3
NC_015765.1	Gnomon	exon	8259328	8259499	.	+	.	ID=exon-XM_003395022.3-2;Dbxref=GeneID:100650073%2CGenbank:XM_003395022.3;Parent=rna-XM_003395022.3
NC_015765.1	Gnomon	mRNA	8399940	8548940	.	-	.	Name=XM_012308081.2;ID=rna-XM_012308081.2;Dbxref=GeneID:100648089%2CGenbank:XM_012308081.2;Parent=gene-LOC100648089
NC_015765.1	Gnomon	mRNA	6157538	6162703	.	-	.	Name=XM_020862653.1;ID=rna-XM_020862653.1;Dbxref=GeneID:100650479%2CGenbank:XM_020862653.1;Parent=gene-LOC100650479
NC_015765.1	Gnomon	mRNA	11090992	11094163	.	-	.	Name=XM_012307983.2;ID=rna-XM_012307983.2;Dbxref=GeneID:100651243%2CGenbank:XM_012307983.2;Parent=gene-LOC100651243
NC_015765.1	Gnomon	mRNA	2661481	2670015	.	+	.	Name=XM_012307743.2;ID=rna-XM_012307743.2;Dbxref=GeneID:100647928%2CGenbank:XM_012307743.2;Parent=gene-LOC100647928
NC_015765.1	Gnomon	gene	2072422	2076341	.	-	.	Name=LOC100651073;ID=gene-LOC100651073;Dbxref=GeneID:100651073
NC_015765.1	Gnomon	gene	13722890	13725294	.	-	.	Name=LOC100651074;ID=gene-LOC100651074;Dbxref=GeneID:100651074
NC_015765.1	Gnomon	lnc_RNA	2606562	2607775	.	-	.	Name=XR_001098628.2;ID=rna-XR_001098628.2;Dbxref=GeneID:105665648%2CGenbank:XR_001098628.2;Parent=gene-LOC105665648
NC_015765.1	Gnomon	CDS	13302681	13303555	.	+	0	Name=XP_012163277.1;ID=cds-XP_012163277.1;Dbxref=GeneID:105665659%2CGenbank:XP_012163277.1;Parent=rna-XM_012307887.2
NC_015765.1	Gnomon	CDS	13303637	13303799	.	+	0	Name=XP_012163277.1;ID=cds-XP_012163277.1;Dbxref=GeneID:105665659%2CGenbank:XP_012163277.1;Parent=rna-XM_012307887.2
NC_015765.1	Gnomon	CDS	13303876	13303941	.	+	0	Name=XP_012163277.1;ID=cds-XP_012163277.1;Dbxref=GeneID:105665659%2CGenbank:XP_012163277.1;Parent=rna-XM_012307887.2
NC_015765.1	Gnomon	mRNA	6538731	6552049	.	-	.	Name=XM_020862799.1;ID=rna-XM_020862799.1;Dbxref=GeneID:100649207%2CGenbank:XM_020862799.1;Parent=gene-LOC100649207
NC_015765.1	Gnomon	exon	8547900	8548945	.	-	.	ID=exon-XM_020862763.1-1;Dbxref=GeneID:100648089%2CGenbank:XM_020862763.1;Parent=rna-XM_020862763.1
NC_015765.1	Gnomon	exon	8500861	8500955	.	-	.	ID=exon-XM_020862763.1-2;Dbxref=GeneID:100648089%2CGenbank:XM_020862763.1;Parent=rna-XM_020862763.1
NC_015765.1	Gnomon	exon	8465446	8465584	.	-	.	ID=exon-XM_020862763.1-5;Dbxref=GeneID:100648089%2CGenbank:XM_020862763.1;Parent=rna-XM_020862763.1
NC_015765.1	Gnomon	exon	8464235	8464337	.	-	.	ID=exon-XM_020862763.1-6;Dbxref=GeneID:100648089%2CGenbank:XM_020862763.1;Parent=rna-XM_020862763.1
NC_015765.1	Gnomon	exon	8487508	8487567	.	-	.	ID=exon-XM_020862763.1-3;Dbxref=GeneID:100648089%2CGenbank:XM_020862763.1;Parent=rna-XM_020862763.1
NC_015765.1	Gnomon	exon	8466450	8466504	.	-	.	ID=exon-XM_020862763.1-4;Dbxref=GeneID:100648089%2CGenbank:XM_020862763.1;Parent=rna-XM_020862763.1
NC_015765.1	Gnomon	exon	8459711	8459794	.	-	.	ID=exon-XM_020862763.1-9;Dbxref=GeneID:100648089%2CGenbank:XM_020862763.1;Parent=rna-XM_020862763.1
NC_015765.1	Gnomon	exon	8460761	8460939	.	-	.	ID=exon-XM_020862763.1-7;Dbxref=GeneID:100648089%2CGenbank:XM_020862763.1;Parent=rna-XM_020862763.1
NC_015765.1	Gnomon	exon	8459890	8460012	.	-	.	ID=exon-XM_020862763.1-8;Dbxref=GeneID:100648089%2CGenbank:XM_020862763.1;Parent=rna-XM_020862763.1
NC_015765.1	Gnomon	exon	3680157	3680294	.	-	.	ID=exon-XM_012307773.2-13;Dbxref=GeneID:100646978%2CGenbank:XM_012307773.2;Parent=rna-XM_012307773.2
NC_015765.1	Gnomon	exon	3678159	3678298	.	-	.	ID=exon-XM_012307773.2-14;Dbxref=GeneID:100646978%2CGenbank:XM_012307773.2;Parent=rna-XM_012307773.2
NC_015765.1	Gnomon	exon	3677668	3677827	.	-	.	ID=exon-XM_012307773.2-15;Dbxref=GeneID:100646978%2CGenbank:XM_012307773.2;Parent=rna-XM_012307773.2
NC_015765.1	Gnomon	exon	3674548	3674648	.	-	.	ID=exon-XM_012307773.2-16;Dbxref=GeneID:100646978%2CGenbank:XM_012307773.2;Parent=rna-XM_012307773.2
NC_015765.1	Gnomon	exon	3673802	3673952	.	-	.	ID=exon-XM_012307773.2-17;Dbxref=GeneID:100646978%2CGenbank:XM_012307773.2;Parent=rna-XM_012307773.2
NC_015765.1	Gnomon	exon	3665347	3665571	.	-	.	ID=exon-XM_012307773.2-18;Dbxref=GeneID:100646978%2CGenbank:XM_012307773.2;Parent=rna-XM_012307773.2
NC_015765.1	Gnomon	exon	3664150	3664318	.	-	.	ID=exon-XM_012307773.2-19;Dbxref=GeneID:100646978%2CGenbank:XM_012307773.2;Parent=rna-XM_012307773.2
NC_015765.1	Gnomon	exon	3682322	3682485	.	-	.	ID=exon-XM_012307773.2-10;Dbxref=GeneID:100646978%2CGenbank:XM_012307773.2;Parent=rna-XM_012307773.2
NC_015765.1	Gnomon	exon	3681627	3681762	.	-	.	ID=exon-XM_012307773.2-11;Dbxref=GeneID:100646978%2CGenbank:XM_012307773.2;Parent=rna-XM_012307773.2
NC_015765.1	Gnomon	exon	3680383	3680529	.	-	.	ID=exon-XM_012307773.2-12;Dbxref=GeneID:100646978%2CGenbank:XM_012307773.2;Parent=rna-XM_012307773.2
NC_015765.1	Gnomon	CDS	5881338	5881521	.	-	0	Name=XP_012163620.1;ID=cds-XP_012163620.1;Dbxref=GeneID:100643927%2CGenbank:XP_012163620.1;Parent=rna-XM_012308230.1
NC_015765.1	Gnomon	CDS	5849171	5849323	.	-	0	Name=XP_012163620.1;ID=cds-XP_012163620.1;Dbxref=GeneID:100643927%2CGenbank:XP_012163620.1;Parent=rna-XM_012308230.1
NC_015765.1	Gnomon	CDS	5846190	5846330	.	-	0	Name=XP_012163620.1;ID=cds-XP_012163620.1;Dbxref=GeneID:100643927%2CGenbank:XP_012163620.1;Parent=rna-XM_012308230.1
NC_015765.1	Gnomon	CDS	5844978	5845092	.	-	0	Name=XP_012163620.1;ID=cds-XP_012163620.1;Dbxref=GeneID:100643927%2CGenbank:XP_012163620.1;Parent=rna-XM_012308230.1
NC_015765.1	Gnomon	CDS	5843957	5844183	.	-	0	Name=XP_012163620.1;ID=cds-XP_012163620.1;Dbxref=GeneID:100643927%2CGenbank:XP_012163620.1;Parent=rna-XM_012308230.1
NC_015765.1	Gnomon	CDS	5840304	5840461	.	-	0	Name=XP_012163620.1;ID=cds-XP_012163620.1;Dbxref=GeneID:100643927%2CGenbank:XP_012163620.1;Parent=rna-XM_012308230.1
NC_015765.1	Gnomon	exon	3661036	3661306	.	-	.	ID=exon-XM_012307773.2-20;Dbxref=GeneID:100646978%2CGenbank:XM_012307773.2;Parent=rna-XM_012307773.2
NC_015765.1	Gnomon	exon	3658689	3659020	.	-	.	ID=exon-XM_012307773.2-21;Dbxref=GeneID:100646978%2CGenbank:XM_012307773.2;Parent=rna-XM_012307773.2
NC_015765.1	Gnomon	mRNA	11078767	11084364	.	+	.	Name=XM_020862903.1;ID=rna-XM_020862903.1;Dbxref=GeneID:100651363%2CGenbank:XM_020862903.1;Parent=gene-LOC100651363
NC_015765.1	Gnomon	exon	3655719	3655824	.	-	.	ID=exon-XM_012307773.2-22;Dbxref=GeneID:100646978%2CGenbank:XM_012307773.2;Parent=rna-XM_012307773.2
NC_015765.1	Gnomon	exon	3651702	3654237	.	-	.	ID=exon-XM_012307773.2-23;Dbxref=GeneID:100646978%2CGenbank:XM_012307773.2;Parent=rna-XM_012307773.2
NC_015765.1	Gnomon	CDS	2427334	2427404	.	-	0	Name=XP_020718518.1;ID=cds-XP_020718518.1;Dbxref=GeneID:100644090%2CGenbank:XP_020718518.1;Parent=rna-XM_020862859.1
NC_015765.1	Gnomon	CDS	2426833	2427239	.	-	0	Name=XP_020718518.1;ID=cds-XP_020718518.1;Dbxref=GeneID:100644090%2CGenbank:XP_020718518.1;Parent=rna-XM_020862859.1
NC_015765.1	Gnomon	CDS	2426644	2426763	.	-	0	Name=XP_020718518.1;ID=cds-XP_020718518.1;Dbxref=GeneID:100644090%2CGenbank:XP_020718518.1;Parent=rna-XM_020862859.1
NC_015765.1	Gnomon	CDS	2426372	2426541	.	-	0	Name=XP_020718518.1;ID=cds-XP_020718518.1;Dbxref=GeneID:100644090%2CGenbank:XP_020718518.1;Parent=rna-XM_020862859.1
NC_015765.1	Gnomon	mRNA	11508424	11521789	.	-	.	Name=XM_020862893.1;ID=rna-XM_020862893.1;Dbxref=GeneID:100648856%2CGenbank:XM_020862893.1;Parent=gene-LOC100648856
NC_015765.1	Gnomon	mRNA	12761817	12763508	.	-	.	Name=XM_003394886.3;ID=rna-XM_003394886.3;Dbxref=GeneID:100643729%2CGenbank:XM_003394886.3;Parent=gene-LOC100643729
NC_015765.1	Gnomon	exon	11078767	11079329	.	+	.	ID=exon-XM_020862903.1-1;Dbxref=GeneID:100651363%2CGenbank:XM_020862903.1;Parent=rna-XM_020862903.1
NC_015765.1	Gnomon	exon	11079582	11079718	.	+	.	ID=exon-XM_020862903.1-2;Dbxref=GeneID:100651363%2CGenbank:XM_020862903.1;Parent=rna-XM_020862903.1
NC_015765.1	Gnomon	gene	13295289	13302340	.	-	.	Name=LOC100651558;ID=gene-LOC100651558;Dbxref=GeneID:100651558
NC_015765.1	Gnomon	exon	11080388	11080716	.	+	.	ID=exon-XM_020862903.1-5;Dbxref=GeneID:100651363%2CGenbank:XM_020862903.1;Parent=rna-XM_020862903.1
NC_015765.1	Gnomon	exon	11080788	11080999	.	+	.	ID=exon-XM_020862903.1-6;Dbxref=GeneID:100651363%2CGenbank:XM_020862903.1;Parent=rna-XM_020862903.1
NC_015765.1	Gnomon	gene	7840603	7845123	.	-	.	Name=LOC100651559;ID=gene-LOC100651559;Dbxref=GeneID:100651559
NC_015765.1	Gnomon	exon	11079871	11080048	.	+	.	ID=exon-XM_020862903.1-3;Dbxref=GeneID:100651363%2CGenbank:XM_020862903.1;Parent=rna-XM_020862903.1
NC_015765.1	Gnomon	exon	11080127	11080304	.	+	.	ID=exon-XM_020862903.1-4;Dbxref=GeneID:100651363%2CGenbank:XM_020862903.1;Parent=rna-XM_020862903.1
NC_015765.1	Gnomon	exon	1481564	1485372	.	+	.	ID=exon-XM_020862885.1-4;Dbxref=GeneID:100647806%2CGenbank:XM_020862885.1;Parent=rna-XM_020862885.1
NC_015765.1	Gnomon	exon	11081909	11082472	.	+	.	ID=exon-XM_020862903.1-9;Dbxref=GeneID:100651363%2CGenbank:XM_020862903.1;Parent=rna-XM_020862903.1
NC_015765.1	Gnomon	exon	1466665	1466834	.	+	.	ID=exon-XM_020862885.1-2;Dbxref=GeneID:100647806%2CGenbank:XM_020862885.1;Parent=rna-XM_020862885.1
NC_015765.1	Gnomon	exon	11081131	11081529	.	+	.	ID=exon-XM_020862903.1-7;Dbxref=GeneID:100651363%2CGenbank:XM_020862903.1;Parent=rna-XM_020862903.1
NC_015765.1	Gnomon	exon	1481364	1481466	.	+	.	ID=exon-XM_020862885.1-3;Dbxref=GeneID:100647806%2CGenbank:XM_020862885.1;Parent=rna-XM_020862885.1
NC_015765.1	Gnomon	exon	11081595	11081834	.	+	.	ID=exon-XM_020862903.1-8;Dbxref=GeneID:100651363%2CGenbank:XM_020862903.1;Parent=rna-XM_020862903.1
NC_015765.1	Gnomon	exon	1466302	1466575	.	+	.	ID=exon-XM_020862885.1-1;Dbxref=GeneID:100647806%2CGenbank:XM_020862885.1;Parent=rna-XM_020862885.1
NC_015765.1	Gnomon	CDS	7486758	7486943	.	-	0	Name=XP_012163521.1;ID=cds-XP_012163521.1;Dbxref=GeneID:100643799%2CGenbank:XP_012163521.1;Parent=rna-XM_012308131.2
NC_015765.1	Gnomon	CDS	7486481	7486639	.	-	0	Name=XP_012163521.1;ID=cds-XP_012163521.1;Dbxref=GeneID:100643799%2CGenbank:XP_012163521.1;Parent=rna-XM_012308131.2
NC_015765.1	Gnomon	CDS	7486333	7486414	.	-	0	Name=XP_012163521.1;ID=cds-XP_012163521.1;Dbxref=GeneID:100643799%2CGenbank:XP_012163521.1;Parent=rna-XM_012308131.2
NC_015765.1	Gnomon	CDS	7486115	7486255	.	-	0	Name=XP_012163521.1;ID=cds-XP_012163521.1;Dbxref=GeneID:100643799%2CGenbank:XP_012163521.1;Parent=rna-XM_012308131.2
NC_015765.1	Gnomon	CDS	7485845	7486027	.	-	0	Name=XP_012163521.1;ID=cds-XP_012163521.1;Dbxref=GeneID:100643799%2CGenbank:XP_012163521.1;Parent=rna-XM_012308131.2
NC_015765.1	Gnomon	CDS	7485672	7485766	.	-	0	Name=XP_012163521.1;ID=cds-XP_012163521.1;Dbxref=GeneID:100643799%2CGenbank:XP_012163521.1;Parent=rna-XM_012308131.2
NC_015765.1	Gnomon	CDS	7485451	7485602	.	-	0	Name=XP_012163521.1;ID=cds-XP_012163521.1;Dbxref=GeneID:100643799%2CGenbank:XP_012163521.1;Parent=rna-XM_012308131.2
NC_015765.1	Gnomon	CDS	7484405	7484532	.	-	0	Name=XP_012163521.1;ID=cds-XP_012163521.1;Dbxref=GeneID:100643799%2CGenbank:XP_012163521.1;Parent=rna-XM_012308131.2
NC_015765.1	Gnomon	CDS	7484094	7484340	.	-	0	Name=XP_012163521.1;ID=cds-XP_012163521.1;Dbxref=GeneID:100643799%2CGenbank:XP_012163521.1;Parent=rna-XM_012308131.2
NC_015765.1	Gnomon	CDS	7483915	7484004	.	-	0	Name=XP_012163521.1;ID=cds-XP_012163521.1;Dbxref=GeneID:100643799%2CGenbank:XP_012163521.1;Parent=rna-XM_012308131.2
NC_015765.1	Gnomon	CDS	7483726	7483833	.	-	0	Name=XP_012163521.1;ID=cds-XP_012163521.1;Dbxref=GeneID:100643799%2CGenbank:XP_012163521.1;Parent=rna-XM_012308131.2
NC_015765.1	Gnomon	CDS	7483032	7483653	.	-	0	Name=XP_012163521.1;ID=cds-XP_012163521.1;Dbxref=GeneID:100643799%2CGenbank:XP_012163521.1;Parent=rna-XM_012308131.2
NC_015765.1	Gnomon	mRNA	13397529	13399695	.	-	.	Name=XM_020862900.1;ID=rna-XM_020862900.1;Dbxref=GeneID:105665700%2CGenbank:XM_020862900.1;Parent=gene-LOC105665700
NC_015765.1	Gnomon	gene	2083274	2110811	.	+	.	Name=LOC100651517;ID=gene-LOC100651517;Dbxref=GeneID:100651517
NC_015765.1	Gnomon	gene	1736704	1741355	.	+	.	Name=LOC100651518;ID=gene-LOC100651518;Dbxref=GeneID:100651518
NC_015765.1	Gnomon	gene	11563973	11583865	.	-	.	Name=LOC100651519;ID=gene-LOC100651519;Dbxref=GeneID:100651519
NC_015765.1	Gnomon	exon	13496461	13496697	.	-	.	ID=exon-XM_020862815.1-1;Dbxref=GeneID:100648707%2CGenbank:XM_020862815.1;Parent=rna-XM_020862815.1
NC_015765.1	Gnomon	exon	13495921	13496147	.	-	.	ID=exon-XM_020862815.1-2;Dbxref=GeneID:100648707%2CGenbank:XM_020862815.1;Parent=rna-XM_020862815.1
NC_015765.1	Gnomon	exon	2926796	2926947	.	-	.	ID=exon-XM_012307759.2-10;Dbxref=GeneID:100645439%2CGenbank:XM_012307759.2;Parent=rna-XM_012307759.2
NC_015765.1	Gnomon	exon	2926315	2926387	.	-	.	ID=exon-XM_012307759.2-11;Dbxref=GeneID:100645439%2CGenbank:XM_012307759.2;Parent=rna-XM_012307759.2
NC_015765.1	Gnomon	exon	2916582	2925943	.	-	.	ID=exon-XM_012307759.2-12;Dbxref=GeneID:100645439%2CGenbank:XM_012307759.2;Parent=rna-XM_012307759.2
NC_015765.1	Gnomon	mRNA	11508424	11521789	.	-	.	Name=XM_020862890.1;ID=rna-XM_020862890.1;Dbxref=GeneID:100648856%2CGenbank:XM_020862890.1;Parent=gene-LOC100648856
NC_015765.1	Gnomon	exon	9903880	9904634	.	+	.	ID=exon-XR_001098644.2-1;Dbxref=GeneID:105665673%2CGenbank:XR_001098644.2;Parent=rna-XR_001098644.2
NC_015765.1	Gnomon	exon	10016162	10017568	.	+	.	ID=exon-XR_001098644.2-2;Dbxref=GeneID:105665673%2CGenbank:XR_001098644.2;Parent=rna-XR_001098644.2
NC_015765.1	Gnomon	exon	10022245	10022355	.	+	.	ID=exon-XR_001098644.2-7;Dbxref=GeneID:105665673%2CGenbank:XR_001098644.2;Parent=rna-XR_001098644.2
NC_015765.1	Gnomon	exon	10017881	10017979	.	+	.	ID=exon-XR_001098644.2-3;Dbxref=GeneID:105665673%2CGenbank:XR_001098644.2;Parent=rna-XR_001098644.2
NC_015765.1	Gnomon	exon	13495144	13495845	.	-	.	ID=exon-XM_020862815.1-3;Dbxref=GeneID:100648707%2CGenbank:XM_020862815.1;Parent=rna-XM_020862815.1
NC_015765.1	Gnomon	exon	10018212	10019715	.	+	.	ID=exon-XR_001098644.2-4;Dbxref=GeneID:105665673%2CGenbank:XR_001098644.2;Parent=rna-XR_001098644.2
NC_015765.1	Gnomon	exon	10020008	10020129	.	+	.	ID=exon-XR_001098644.2-5;Dbxref=GeneID:105665673%2CGenbank:XR_001098644.2;Parent=rna-XR_001098644.2
NC_015765.1	Gnomon	exon	10020541	10020627	.	+	.	ID=exon-XR_001098644.2-6;Dbxref=GeneID:105665673%2CGenbank:XR_001098644.2;Parent=rna-XR_001098644.2
NC_015765.1	Gnomon	CDS	5296429	5296516	.	-	0	Name=XP_003395188.1;ID=cds-XP_003395188.1;Dbxref=GeneID:100645240%2CGenbank:XP_003395188.1;Parent=rna-XM_003395140.3
NC_015765.1	Gnomon	CDS	5296089	5296342	.	-	0	Name=XP_003395188.1;ID=cds-XP_003395188.1;Dbxref=GeneID:100645240%2CGenbank:XP_003395188.1;Parent=rna-XM_003395140.3
NC_015765.1	Gnomon	CDS	5295934	5296015	.	-	0	Name=XP_003395188.1;ID=cds-XP_003395188.1;Dbxref=GeneID:100645240%2CGenbank:XP_003395188.1;Parent=rna-XM_003395140.3
NC_015765.1	Gnomon	CDS	5295715	5295851	.	-	0	Name=XP_003395188.1;ID=cds-XP_003395188.1;Dbxref=GeneID:100645240%2CGenbank:XP_003395188.1;Parent=rna-XM_003395140.3
NC_015765.1	Gnomon	CDS	5295428	5295639	.	-	0	Name=XP_003395188.1;ID=cds-XP_003395188.1;Dbxref=GeneID:100645240%2CGenbank:XP_003395188.1;Parent=rna-XM_003395140.3
NC_015765.1	Gnomon	CDS	5295283	5295361	.	-	0	Name=XP_003395188.1;ID=cds-XP_003395188.1;Dbxref=GeneID:100645240%2CGenbank:XP_003395188.1;Parent=rna-XM_003395140.3
NC_015765.1	Gnomon	CDS	13326973	13327619	.	-	0	Name=XP_012163271.1;ID=cds-XP_012163271.1;Dbxref=GeneID:100651195%2CGenbank:XP_012163271.1;Parent=rna-XM_012307881.2
NC_015765.1	Gnomon	CDS	13326772	13326890	.	-	0	Name=XP_012163271.1;ID=cds-XP_012163271.1;Dbxref=GeneID:100651195%2CGenbank:XP_012163271.1;Parent=rna-XM_012307881.2
NC_015765.1	Gnomon	CDS	13326547	13326691	.	-	0	Name=XP_012163271.1;ID=cds-XP_012163271.1;Dbxref=GeneID:100651195%2CGenbank:XP_012163271.1;Parent=rna-XM_012307881.2
NC_015765.1	Gnomon	CDS	13326343	13326472	.	-	0	Name=XP_012163271.1;ID=cds-XP_012163271.1;Dbxref=GeneID:100651195%2CGenbank:XP_012163271.1;Parent=rna-XM_012307881.2
NC_015765.1	Gnomon	CDS	13326090	13326255	.	-	0	Name=XP_012163271.1;ID=cds-XP_012163271.1;Dbxref=GeneID:100651195%2CGenbank:XP_012163271.1;Parent=rna-XM_012307881.2
NC_015765.1	Gnomon	CDS	13325818	13325998	.	-	0	Name=XP_012163271.1;ID=cds-XP_012163271.1;Dbxref=GeneID:100651195%2CGenbank:XP_012163271.1;Parent=rna-XM_012307881.2
NC_015765.1	Gnomon	CDS	13325346	13325704	.	-	0	Name=XP_012163271.1;ID=cds-XP_012163271.1;Dbxref=GeneID:100651195%2CGenbank:XP_012163271.1;Parent=rna-XM_012307881.2
NC_015765.1	Gnomon	CDS	13325112	13325268	.	-	0	Name=XP_012163271.1;ID=cds-XP_012163271.1;Dbxref=GeneID:100651195%2CGenbank:XP_012163271.1;Parent=rna-XM_012307881.2
NC_015765.1	Gnomon	CDS	13324837	13324968	.	-	0	Name=XP_012163271.1;ID=cds-XP_012163271.1;Dbxref=GeneID:100651195%2CGenbank:XP_012163271.1;Parent=rna-XM_012307881.2
NC_015765.1	Gnomon	CDS	13324561	13324678	.	-	0	Name=XP_012163271.1;ID=cds-XP_012163271.1;Dbxref=GeneID:100651195%2CGenbank:XP_012163271.1;Parent=rna-XM_012307881.2
NC_015765.1	Gnomon	CDS	13324286	13324440	.	-	0	Name=XP_012163271.1;ID=cds-XP_012163271.1;Dbxref=GeneID:100651195%2CGenbank:XP_012163271.1;Parent=rna-XM_012307881.2
NC_015765.1	Gnomon	CDS	13324065	13324191	.	-	0	Name=XP_012163271.1;ID=cds-XP_012163271.1;Dbxref=GeneID:100651195%2CGenbank:XP_012163271.1;Parent=rna-XM_012307881.2
NC_015765.1	Gnomon	CDS	8877604	8877687	.	-	0	Name=XP_012163427.1;ID=cds-XP_012163427.1;Dbxref=GeneID:100646619%2CGenbank:XP_012163427.1;Parent=rna-XM_012308037.2
NC_015765.1	Gnomon	CDS	8868622	8868702	.	-	0	Name=XP_012163427.1;ID=cds-XP_012163427.1;Dbxref=GeneID:100646619%2CGenbank:XP_012163427.1;Parent=rna-XM_012308037.2
NC_015765.1	Gnomon	CDS	8739466	8739540	.	-	0	Name=XP_012163427.1;ID=cds-XP_012163427.1;Dbxref=GeneID:100646619%2CGenbank:XP_012163427.1;Parent=rna-XM_012308037.2
NC_015765.1	Gnomon	CDS	8690766	8690912	.	-	0	Name=XP_012163427.1;ID=cds-XP_012163427.1;Dbxref=GeneID:100646619%2CGenbank:XP_012163427.1;Parent=rna-XM_012308037.2
NC_015765.1	Gnomon	CDS	8623049	8623195	.	-	0	Name=XP_012163427.1;ID=cds-XP_012163427.1;Dbxref=GeneID:100646619%2CGenbank:XP_012163427.1;Parent=rna-XM_012308037.2
NC_015765.1	Gnomon	CDS	8620231	8620419	.	-	0	Name=XP_012163427.1;ID=cds-XP_012163427.1;Dbxref=GeneID:100646619%2CGenbank:XP_012163427.1;Parent=rna-XM_012308037.2
NC_015765.1	Gnomon	CDS	8618725	8619164	.	-	0	Name=XP_012163427.1;ID=cds-XP_012163427.1;Dbxref=GeneID:100646619%2CGenbank:XP_012163427.1;Parent=rna-XM_012308037.2
NC_015765.1	Gnomon	CDS	8618085	8618303	.	-	0	Name=XP_012163427.1;ID=cds-XP_012163427.1;Dbxref=GeneID:100646619%2CGenbank:XP_012163427.1;Parent=rna-XM_012308037.2
NC_015765.1	Gnomon	CDS	8617487	8617658	.	-	0	Name=XP_012163427.1;ID=cds-XP_012163427.1;Dbxref=GeneID:100646619%2CGenbank:XP_012163427.1;Parent=rna-XM_012308037.2
NC_015765.1	Gnomon	CDS	8615021	8615230	.	-	0	Name=XP_012163427.1;ID=cds-XP_012163427.1;Dbxref=GeneID:100646619%2CGenbank:XP_012163427.1;Parent=rna-XM_012308037.2
NC_015765.1	Gnomon	exon	8892880	8893043	.	-	.	ID=exon-XM_020862639.1-1;Dbxref=GeneID:100646619%2CGenbank:XM_020862639.1;Parent=rna-XM_020862639.1
NC_015765.1	Gnomon	exon	8892006	8892321	.	-	.	ID=exon-XM_020862639.1-2;Dbxref=GeneID:100646619%2CGenbank:XM_020862639.1;Parent=rna-XM_020862639.1
NC_015765.1	Gnomon	exon	8690766	8690912	.	-	.	ID=exon-XM_020862639.1-5;Dbxref=GeneID:100646619%2CGenbank:XM_020862639.1;Parent=rna-XM_020862639.1
NC_015765.1	Gnomon	exon	8623049	8623195	.	-	.	ID=exon-XM_020862639.1-6;Dbxref=GeneID:100646619%2CGenbank:XM_020862639.1;Parent=rna-XM_020862639.1
NC_015765.1	Gnomon	CDS	12729906	12730015	.	+	0	Name=XP_020718510.1;ID=cds-XP_020718510.1;Dbxref=GeneID:100643925%2CGenbank:XP_020718510.1;Parent=rna-XM_020862851.1
NC_015765.1	Gnomon	CDS	12730097	12730216	.	+	0	Name=XP_020718510.1;ID=cds-XP_020718510.1;Dbxref=GeneID:100643925%2CGenbank:XP_020718510.1;Parent=rna-XM_020862851.1
NC_015765.1	Gnomon	CDS	12730294	12730684	.	+	0	Name=XP_020718510.1;ID=cds-XP_020718510.1;Dbxref=GeneID:100643925%2CGenbank:XP_020718510.1;Parent=rna-XM_020862851.1
NC_015765.1	Gnomon	CDS	12730762	12730877	.	+	0	Name=XP_020718510.1;ID=cds-XP_020718510.1;Dbxref=GeneID:100643925%2CGenbank:XP_020718510.1;Parent=rna-XM_020862851.1
NC_015765.1	Gnomon	CDS	12730973	12731148	.	+	0	Name=XP_020718510.1;ID=cds-XP_020718510.1;Dbxref=GeneID:100643925%2CGenbank:XP_020718510.1;Parent=rna-XM_020862851.1
NC_015765.1	Gnomon	CDS	12731214	12731360	.	+	0	Name=XP_020718510.1;ID=cds-XP_020718510.1;Dbxref=GeneID:100643925%2CGenbank:XP_020718510.1;Parent=rna-XM_020862851.1
NC_015765.1	Gnomon	CDS	12731438	12731556	.	+	0	Name=XP_020718510.1;ID=cds-XP_020718510.1;Dbxref=GeneID:100643925%2CGenbank:XP_020718510.1;Parent=rna-XM_020862851.1
NC_015765.1	Gnomon	CDS	12731628	12731741	.	+	0	Name=XP_020718510.1;ID=cds-XP_020718510.1;Dbxref=GeneID:100643925%2CGenbank:XP_020718510.1;Parent=rna-XM_020862851.1
NC_015765.1	Gnomon	exon	8868622	8868702	.	-	.	ID=exon-XM_020862639.1-3;Dbxref=GeneID:100646619%2CGenbank:XM_020862639.1;Parent=rna-XM_020862639.1
NC_015765.1	Gnomon	exon	8739466	8739535	.	-	.	ID=exon-XM_020862639.1-4;Dbxref=GeneID:100646619%2CGenbank:XM_020862639.1;Parent=rna-XM_020862639.1
NC_015765.1	Gnomon	exon	8618085	8618303	.	-	.	ID=exon-XM_020862639.1-9;Dbxref=GeneID:100646619%2CGenbank:XM_020862639.1;Parent=rna-XM_020862639.1
NC_015765.1	Gnomon	exon	8620231	8620419	.	-	.	ID=exon-XM_020862639.1-7;Dbxref=GeneID:100646619%2CGenbank:XM_020862639.1;Parent=rna-XM_020862639.1
NC_015765.1	Gnomon	exon	8618725	8619164	.	-	.	ID=exon-XM_020862639.1-8;Dbxref=GeneID:100646619%2CGenbank:XM_020862639.1;Parent=rna-XM_020862639.1
NC_015765.1	Gnomon	gene	13670977	13673454	.	+	.	Name=LOC100651598;ID=gene-LOC100651598;Dbxref=GeneID:100651598
NC_015765.1	Gnomon	exon	13441829	13442138	.	-	.	ID=exon-XM_012307838.2-4;Dbxref=GeneID:100648088%2CGenbank:XM_012307838.2;Parent=rna-XM_012307838.2
NC_015765.1	Gnomon	exon	13443374	13443566	.	-	.	ID=exon-XM_012307838.2-1;Dbxref=GeneID:100648088%2CGenbank:XM_012307838.2;Parent=rna-XM_012307838.2
NC_015765.1	Gnomon	exon	13442574	13443289	.	-	.	ID=exon-XM_012307838.2-2;Dbxref=GeneID:100648088%2CGenbank:XM_012307838.2;Parent=rna-XM_012307838.2
NC_015765.1	Gnomon	exon	13442209	13442501	.	-	.	ID=exon-XM_012307838.2-3;Dbxref=GeneID:100648088%2CGenbank:XM_012307838.2;Parent=rna-XM_012307838.2
NC_015765.1	Gnomon	mRNA	7463157	7470470	.	-	.	Name=XM_012308138.2;ID=rna-XM_012308138.2;Dbxref=GeneID:100643926%2CGenbank:XM_012308138.2;Parent=gene-LOC100643926
NC_015765.1	Gnomon	exon	2598611	2599178	.	-	.	ID=exon-XM_020862714.1-5;Dbxref=GeneID:100646532%2CGenbank:XM_020862714.1;Parent=rna-XM_020862714.1
NC_015765.1	Gnomon	exon	4118624	4118675	.	+	.	ID=exon-XM_012308291.2-2;Dbxref=GeneID:100648129%2CGenbank:XM_012308291.2;Parent=rna-XM_012308291.2
NC_015765.1	Gnomon	exon	4119538	4119981	.	+	.	ID=exon-XM_012308291.2-3;Dbxref=GeneID:100648129%2CGenbank:XM_012308291.2;Parent=rna-XM_012308291.2
NC_015765.1	Gnomon	exon	4118357	4118469	.	+	.	ID=exon-XM_012308291.2-1;Dbxref=GeneID:100648129%2CGenbank:XM_012308291.2;Parent=rna-XM_012308291.2
NC_015765.1	Gnomon	exon	2602205	2602347	.	-	.	ID=exon-XM_020862714.1-1;Dbxref=GeneID:100646532%2CGenbank:XM_020862714.1;Parent=rna-XM_020862714.1
NC_015765.1	Gnomon	exon	4121136	4122060	.	+	.	ID=exon-XM_012308291.2-6;Dbxref=GeneID:100648129%2CGenbank:XM_012308291.2;Parent=rna-XM_012308291.2
NC_015765.1	Gnomon	exon	2600829	2601125	.	-	.	ID=exon-XM_020862714.1-2;Dbxref=GeneID:100646532%2CGenbank:XM_020862714.1;Parent=rna-XM_020862714.1
NC_015765.1	Gnomon	exon	4122139	4123783	.	+	.	ID=exon-XM_012308291.2-7;Dbxref=GeneID:100648129%2CGenbank:XM_012308291.2;Parent=rna-XM_012308291.2
NC_015765.1	Gnomon	exon	2599804	2600054	.	-	.	ID=exon-XM_020862714.1-3;Dbxref=GeneID:100646532%2CGenbank:XM_020862714.1;Parent=rna-XM_020862714.1
NC_015765.1	Gnomon	exon	4120239	4120673	.	+	.	ID=exon-XM_012308291.2-4;Dbxref=GeneID:100648129%2CGenbank:XM_012308291.2;Parent=rna-XM_012308291.2
NC_015765.1	Gnomon	exon	2599551	2599645	.	-	.	ID=exon-XM_020862714.1-4;Dbxref=GeneID:100646532%2CGenbank:XM_020862714.1;Parent=rna-XM_020862714.1
NC_015765.1	Gnomon	exon	4120813	4121064	.	+	.	ID=exon-XM_012308291.2-5;Dbxref=GeneID:100648129%2CGenbank:XM_012308291.2;Parent=rna-XM_012308291.2
NC_015765.1	BestRefSeq	gene	6220463	6241154	.	-	.	Name=npve;ID=gene-npve;Dbxref=GeneID:100631047
NC_015765.1	Gnomon	mRNA	9881431	9893236	.	-	.	Name=XM_003394980.3;ID=rna-XM_003394980.3;Dbxref=GeneID:100645318%2CGenbank:XM_003394980.3;Parent=gene-LOC100645318
NC_015765.1	Gnomon	mRNA	6013201	6023016	.	+	.	Name=XM_020862650.1;ID=rna-XM_020862650.1;Dbxref=GeneID:100651482%2CGenbank:XM_020862650.1;Parent=gene-LOC100651482
NC_015765.1	tRNAscan-SE	tRNA	10505546	10505617	.	-	.	ID=rna-TRNAE-UUC-2;Dbxref=GeneID:110119273;Note=transfer RNA glutamic acid (anticodon UUC);Parent=gene-TRNAE-UUC-2
NC_015765.1	tRNAscan-SE	tRNA	10506555	10506626	.	-	.	ID=rna-TRNAE-UUC-3;Dbxref=GeneID:110119274;Note=transfer RNA glutamic acid (anticodon UUC);Parent=gene-TRNAE-UUC-3
NC_015765.1	Gnomon	mRNA	5843928	5882233	.	-	.	Name=XM_012308232.1;ID=rna-XM_012308232.1;Dbxref=GeneID:100643927%2CGenbank:XM_012308232.1;Parent=gene-LOC100643927
NC_015765.1	Gnomon	exon	1460527	1460668	.	-	.	ID=exon-XM_012321328.2-2;Dbxref=GeneID:100649132%2CGenbank:XM_012321328.2;Parent=rna-XM_012321328.2
NC_015765.1	Gnomon	exon	1460025	1460263	.	-	.	ID=exon-XM_012321328.2-3;Dbxref=GeneID:100649132%2CGenbank:XM_012321328.2;Parent=rna-XM_012321328.2
NC_015765.1	Gnomon	exon	1461159	1461361	.	-	.	ID=exon-XM_012321328.2-1;Dbxref=GeneID:100649132%2CGenbank:XM_012321328.2;Parent=rna-XM_012321328.2
NC_015765.1	Gnomon	exon	1458961	1459136	.	-	.	ID=exon-XM_012321328.2-6;Dbxref=GeneID:100649132%2CGenbank:XM_012321328.2;Parent=rna-XM_012321328.2
NC_015765.1	Gnomon	exon	1458405	1458635	.	-	.	ID=exon-XM_012321328.2-7;Dbxref=GeneID:100649132%2CGenbank:XM_012321328.2;Parent=rna-XM_012321328.2
NC_015765.1	Gnomon	exon	1459705	1459882	.	-	.	ID=exon-XM_012321328.2-4;Dbxref=GeneID:100649132%2CGenbank:XM_012321328.2;Parent=rna-XM_012321328.2
NC_015765.1	Gnomon	exon	1459216	1459434	.	-	.	ID=exon-XM_012321328.2-5;Dbxref=GeneID:100649132%2CGenbank:XM_012321328.2;Parent=rna-XM_012321328.2
NC_015765.1	Gnomon	exon	1458087	1458309	.	-	.	ID=exon-XM_012321328.2-8;Dbxref=GeneID:100649132%2CGenbank:XM_012321328.2;Parent=rna-XM_012321328.2
NC_015765.1	Gnomon	exon	1457415	1457663	.	-	.	ID=exon-XM_012321328.2-9;Dbxref=GeneID:100649132%2CGenbank:XM_012321328.2;Parent=rna-XM_012321328.2
NC_015765.1	Gnomon	exon	6735228	6735480	.	+	.	ID=exon-XM_020862640.1-5;Dbxref=GeneID:100647376%2CGenbank:XM_020862640.1;Parent=rna-XM_020862640.1
NC_015765.1	Gnomon	exon	6735618	6735713	.	+	.	ID=exon-XM_020862640.1-6;Dbxref=GeneID:100647376%2CGenbank:XM_020862640.1;Parent=rna-XM_020862640.1
NC_015765.1	Gnomon	exon	6735777	6736564	.	+	.	ID=exon-XM_020862640.1-7;Dbxref=GeneID:100647376%2CGenbank:XM_020862640.1;Parent=rna-XM_020862640.1
NC_015765.1	Gnomon	mRNA	2523337	2543378	.	+	.	Name=XM_003394740.3;ID=rna-XM_003394740.3;Dbxref=GeneID:100645748%2CGenbank:XM_003394740.3;Parent=gene-LOC100645748
NC_015765.1	Gnomon	exon	6733874	6733961	.	+	.	ID=exon-XM_020862640.1-1;Dbxref=GeneID:100647376%2CGenbank:XM_020862640.1;Parent=rna-XM_020862640.1
NC_015765.1	Gnomon	CDS	4153022	4153936	.	-	0	Name=XP_020718417.1;ID=cds-XP_020718417.1;Dbxref=GeneID:110119223%2CGenbank:XP_020718417.1;Parent=rna-XM_020862758.1
NC_015765.1	Gnomon	exon	6734607	6734740	.	+	.	ID=exon-XM_020862640.1-2;Dbxref=GeneID:100647376%2CGenbank:XM_020862640.1;Parent=rna-XM_020862640.1
NC_015765.1	Gnomon	mRNA	12743029	12745862	.	+	.	Name=XM_020862796.1;ID=rna-XM_020862796.1;Dbxref=GeneID:100650806%2CGenbank:XM_020862796.1;Parent=gene-LOC100650806
NC_015765.1	Gnomon	exon	6734821	6734966	.	+	.	ID=exon-XM_020862640.1-3;Dbxref=GeneID:100647376%2CGenbank:XM_020862640.1;Parent=rna-XM_020862640.1
NC_015765.1	Gnomon	exon	6735045	6735138	.	+	.	ID=exon-XM_020862640.1-4;Dbxref=GeneID:100647376%2CGenbank:XM_020862640.1;Parent=rna-XM_020862640.1
NC_015765.1	Gnomon	mRNA	13312166	13320824	.	+	.	Name=XM_012307882.2;ID=rna-XM_012307882.2;Dbxref=GeneID:100651439%2CGenbank:XM_012307882.2;Parent=gene-LOC100651439
NC_015765.1	Gnomon	mRNA	13447450	13453129	.	-	.	Name=XM_020862806.1;ID=rna-XM_020862806.1;Dbxref=GeneID:100642802%2CGenbank:XM_020862806.1;Parent=gene-LOC100642802
NC_015765.1	Gnomon	exon	13705227	13705636	.	-	.	ID=exon-XM_020862688.1-18;Dbxref=GeneID:100648392%2CGenbank:XM_020862688.1;Parent=rna-XM_020862688.1
NC_015765.1	Gnomon	exon	13704730	13705141	.	-	.	ID=exon-XM_020862688.1-19;Dbxref=GeneID:100648392%2CGenbank:XM_020862688.1;Parent=rna-XM_020862688.1
NC_015765.1	Gnomon	exon	13705967	13706127	.	-	.	ID=exon-XM_020862688.1-16;Dbxref=GeneID:100648392%2CGenbank:XM_020862688.1;Parent=rna-XM_020862688.1
NC_015765.1	Gnomon	exon	13705711	13705884	.	-	.	ID=exon-XM_020862688.1-17;Dbxref=GeneID:100648392%2CGenbank:XM_020862688.1;Parent=rna-XM_020862688.1
NC_015765.1	Gnomon	exon	13706310	13706450	.	-	.	ID=exon-XM_020862688.1-14;Dbxref=GeneID:100648392%2CGenbank:XM_020862688.1;Parent=rna-XM_020862688.1
NC_015765.1	Gnomon	exon	13706205	13706219	.	-	.	ID=exon-XM_020862688.1-15;Dbxref=GeneID:100648392%2CGenbank:XM_020862688.1;Parent=rna-XM_020862688.1
NC_015765.1	Gnomon	exon	13707325	13707478	.	-	.	ID=exon-XM_020862688.1-12;Dbxref=GeneID:100648392%2CGenbank:XM_020862688.1;Parent=rna-XM_020862688.1
NC_015765.1	Gnomon	exon	13707159	13707266	.	-	.	ID=exon-XM_020862688.1-13;Dbxref=GeneID:100648392%2CGenbank:XM_020862688.1;Parent=rna-XM_020862688.1
NC_015765.1	Gnomon	exon	13707882	13708120	.	-	.	ID=exon-XM_020862688.1-10;Dbxref=GeneID:100648392%2CGenbank:XM_020862688.1;Parent=rna-XM_020862688.1
NC_015765.1	Gnomon	exon	13707571	13707801	.	-	.	ID=exon-XM_020862688.1-11;Dbxref=GeneID:100648392%2CGenbank:XM_020862688.1;Parent=rna-XM_020862688.1
NC_015765.1	Gnomon	gene	13024166	13278779	.	-	.	Name=LOC100651674;ID=gene-LOC100651674;Dbxref=GeneID:100651674
NC_015765.1	Gnomon	gene	13581265	13605834	.	-	.	Name=LOC100651675;ID=gene-LOC100651675;Dbxref=GeneID:100651675
NC_015765.1	Gnomon	gene	5982639	5987728	.	+	.	Name=LOC100651676;ID=gene-LOC100651676;Dbxref=GeneID:100651676
NC_015765.1	Gnomon	exon	13704342	13704654	.	-	.	ID=exon-XM_020862688.1-20;Dbxref=GeneID:100648392%2CGenbank:XM_020862688.1;Parent=rna-XM_020862688.1
NC_015765.1	Gnomon	exon	13703321	13703604	.	-	.	ID=exon-XM_020862688.1-23;Dbxref=GeneID:100648392%2CGenbank:XM_020862688.1;Parent=rna-XM_020862688.1
NC_015765.1	Gnomon	exon	13703995	13704258	.	-	.	ID=exon-XM_020862688.1-21;Dbxref=GeneID:100648392%2CGenbank:XM_020862688.1;Parent=rna-XM_020862688.1
NC_015765.1	Gnomon	exon	13703669	13703918	.	-	.	ID=exon-XM_020862688.1-22;Dbxref=GeneID:100648392%2CGenbank:XM_020862688.1;Parent=rna-XM_020862688.1
NC_015765.1	Gnomon	CDS	12221891	12221980	.	+	0	Name=XP_003394942.1;ID=cds-XP_003394942.1;Dbxref=GeneID:100644715%2CGenbank:XP_003394942.1;Parent=rna-XM_003394894.3
NC_015765.1	Gnomon	CDS	12372536	12372705	.	+	0	Name=XP_003394942.1;ID=cds-XP_003394942.1;Dbxref=GeneID:100644715%2CGenbank:XP_003394942.1;Parent=rna-XM_003394894.3
NC_015765.1	Gnomon	CDS	12373339	12373458	.	+	0	Name=XP_003394942.1;ID=cds-XP_003394942.1;Dbxref=GeneID:100644715%2CGenbank:XP_003394942.1;Parent=rna-XM_003394894.3
NC_015765.1	Gnomon	CDS	12410539	12410637	.	+	0	Name=XP_003394942.1;ID=cds-XP_003394942.1;Dbxref=GeneID:100644715%2CGenbank:XP_003394942.1;Parent=rna-XM_003394894.3
NC_015765.1	Gnomon	CDS	12411933	12412000	.	+	0	Name=XP_003394942.1;ID=cds-XP_003394942.1;Dbxref=GeneID:100644715%2CGenbank:XP_003394942.1;Parent=rna-XM_003394894.3
NC_015765.1	Gnomon	CDS	12412222	12412473	.	+	0	Name=XP_003394942.1;ID=cds-XP_003394942.1;Dbxref=GeneID:100644715%2CGenbank:XP_003394942.1;Parent=rna-XM_003394894.3
NC_015765.1	Gnomon	CDS	12413465	12413680	.	+	0	Name=XP_003394942.1;ID=cds-XP_003394942.1;Dbxref=GeneID:100644715%2CGenbank:XP_003394942.1;Parent=rna-XM_003394894.3
NC_015765.1	Gnomon	CDS	12413758	12413977	.	+	0	Name=XP_003394942.1;ID=cds-XP_003394942.1;Dbxref=GeneID:100644715%2CGenbank:XP_003394942.1;Parent=rna-XM_003394894.3
NC_015765.1	Gnomon	CDS	12414992	12415202	.	+	0	Name=XP_003394942.1;ID=cds-XP_003394942.1;Dbxref=GeneID:100644715%2CGenbank:XP_003394942.1;Parent=rna-XM_003394894.3
NC_015765.1	Gnomon	CDS	12415740	12416009	.	+	0	Name=XP_003394942.1;ID=cds-XP_003394942.1;Dbxref=GeneID:100644715%2CGenbank:XP_003394942.1;Parent=rna-XM_003394894.3
NC_015765.1	Gnomon	mRNA	2507651	2509652	.	-	.	Name=XM_003394741.3;ID=rna-XM_003394741.3;Dbxref=GeneID:100645867%2CGenbank:XM_003394741.3;Parent=gene-LOC100645867
NC_015765.1	Gnomon	exon	11605137	11605298	.	+	.	ID=exon-XM_012307938.2-5;Dbxref=GeneID:100651279%2CGenbank:XM_012307938.2;Parent=rna-XM_012307938.2
NC_015765.1	Gnomon	exon	11605364	11605537	.	+	.	ID=exon-XM_012307938.2-6;Dbxref=GeneID:100651279%2CGenbank:XM_012307938.2;Parent=rna-XM_012307938.2
NC_015765.1	Gnomon	exon	11604617	11604752	.	+	.	ID=exon-XM_012307938.2-3;Dbxref=GeneID:100651279%2CGenbank:XM_012307938.2;Parent=rna-XM_012307938.2
NC_015765.1	Gnomon	exon	11604833	11605067	.	+	.	ID=exon-XM_012307938.2-4;Dbxref=GeneID:100651279%2CGenbank:XM_012307938.2;Parent=rna-XM_012307938.2
NC_015765.1	Gnomon	exon	11606097	11606339	.	+	.	ID=exon-XM_012307938.2-9;Dbxref=GeneID:100651279%2CGenbank:XM_012307938.2;Parent=rna-XM_012307938.2
NC_015765.1	Gnomon	exon	11605621	11605825	.	+	.	ID=exon-XM_012307938.2-7;Dbxref=GeneID:100651279%2CGenbank:XM_012307938.2;Parent=rna-XM_012307938.2
NC_015765.1	Gnomon	exon	11605903	11605982	.	+	.	ID=exon-XM_012307938.2-8;Dbxref=GeneID:100651279%2CGenbank:XM_012307938.2;Parent=rna-XM_012307938.2
NC_015765.1	Gnomon	exon	11604151	11604430	.	+	.	ID=exon-XM_012307938.2-1;Dbxref=GeneID:100651279%2CGenbank:XM_012307938.2;Parent=rna-XM_012307938.2
NC_015765.1	Gnomon	exon	11604503	11604554	.	+	.	ID=exon-XM_012307938.2-2;Dbxref=GeneID:100651279%2CGenbank:XM_012307938.2;Parent=rna-XM_012307938.2
NC_015765.1	Gnomon	exon	9232490	9232643	.	-	.	ID=exon-XM_003394988.3-3;Dbxref=GeneID:100646408%2CGenbank:XM_003394988.3;Parent=rna-XM_003394988.3
NC_015765.1	Gnomon	exon	9232231	9232411	.	-	.	ID=exon-XM_003394988.3-4;Dbxref=GeneID:100646408%2CGenbank:XM_003394988.3;Parent=rna-XM_003394988.3
NC_015765.1	Gnomon	exon	9233406	9233532	.	-	.	ID=exon-XM_003394988.3-1;Dbxref=GeneID:100646408%2CGenbank:XM_003394988.3;Parent=rna-XM_003394988.3
NC_015765.1	Gnomon	exon	9232761	9232942	.	-	.	ID=exon-XM_003394988.3-2;Dbxref=GeneID:100646408%2CGenbank:XM_003394988.3;Parent=rna-XM_003394988.3
NC_015765.1	Gnomon	exon	9231582	9231745	.	-	.	ID=exon-XM_003394988.3-7;Dbxref=GeneID:100646408%2CGenbank:XM_003394988.3;Parent=rna-XM_003394988.3
NC_015765.1	Gnomon	exon	9229350	9229467	.	-	.	ID=exon-XM_003394988.3-8;Dbxref=GeneID:100646408%2CGenbank:XM_003394988.3;Parent=rna-XM_003394988.3
NC_015765.1	Gnomon	exon	9232023	9232154	.	-	.	ID=exon-XM_003394988.3-5;Dbxref=GeneID:100646408%2CGenbank:XM_003394988.3;Parent=rna-XM_003394988.3
NC_015765.1	Gnomon	exon	9231867	9231962	.	-	.	ID=exon-XM_003394988.3-6;Dbxref=GeneID:100646408%2CGenbank:XM_003394988.3;Parent=rna-XM_003394988.3
NC_015765.1	Gnomon	gene	2142699	2146018	.	-	.	Name=LOC100651635;ID=gene-LOC100651635;Dbxref=GeneID:100651635
NC_015765.1	Gnomon	gene	1748917	1778176	.	-	.	Name=LOC100651636;ID=gene-LOC100651636;Dbxref=GeneID:100651636
NC_015765.1	Gnomon	gene	11561564	11563737	.	+	.	Name=LOC100651637;ID=gene-LOC100651637;Dbxref=GeneID:100651637
NC_015765.1	Gnomon	exon	9227559	9227821	.	-	.	ID=exon-XM_003394988.3-9;Dbxref=GeneID:100646408%2CGenbank:XM_003394988.3;Parent=rna-XM_003394988.3
NC_015765.1	Gnomon	mRNA	13397529	13399695	.	-	.	Name=XM_020862901.1;ID=rna-XM_020862901.1;Dbxref=GeneID:105665700%2CGenbank:XM_020862901.1;Parent=gene-LOC105665700
NC_015765.1	Gnomon	exon	13370245	13370396	.	-	.	ID=exon-XM_012307864.2-5;Dbxref=GeneID:100650759%2CGenbank:XM_012307864.2;Parent=rna-XM_012307864.2
NC_015765.1	Gnomon	exon	13369989	13370108	.	-	.	ID=exon-XM_012307864.2-6;Dbxref=GeneID:100650759%2CGenbank:XM_012307864.2;Parent=rna-XM_012307864.2
NC_015765.1	Gnomon	exon	13370873	13371017	.	-	.	ID=exon-XM_012307864.2-3;Dbxref=GeneID:100650759%2CGenbank:XM_012307864.2;Parent=rna-XM_012307864.2
NC_015765.1	Gnomon	exon	13370577	13370732	.	-	.	ID=exon-XM_012307864.2-4;Dbxref=GeneID:100650759%2CGenbank:XM_012307864.2;Parent=rna-XM_012307864.2
NC_015765.1	Gnomon	exon	13369056	13369184	.	-	.	ID=exon-XM_012307864.2-9;Dbxref=GeneID:100650759%2CGenbank:XM_012307864.2;Parent=rna-XM_012307864.2
NC_015765.1	Gnomon	exon	13369843	13369903	.	-	.	ID=exon-XM_012307864.2-7;Dbxref=GeneID:100650759%2CGenbank:XM_012307864.2;Parent=rna-XM_012307864.2
NC_015765.1	Gnomon	exon	13369422	13369714	.	-	.	ID=exon-XM_012307864.2-8;Dbxref=GeneID:100650759%2CGenbank:XM_012307864.2;Parent=rna-XM_012307864.2
NC_015765.1	Gnomon	exon	13371551	13372241	.	-	.	ID=exon-XM_012307864.2-1;Dbxref=GeneID:100650759%2CGenbank:XM_012307864.2;Parent=rna-XM_012307864.2
NC_015765.1	Gnomon	exon	13371085	13371482	.	-	.	ID=exon-XM_012307864.2-2;Dbxref=GeneID:100650759%2CGenbank:XM_012307864.2;Parent=rna-XM_012307864.2
NC_015765.1	Gnomon	gene	241899	247003	.	-	.	Name=LOC105667197;ID=gene-LOC105667197;Dbxref=GeneID:105667197
NC_015765.1	Gnomon	gene	138951	141933	.	-	.	Name=LOC105667195;ID=gene-LOC105667195;Dbxref=GeneID:105667195
NC_015765.1	Gnomon	gene	230452	279694	.	+	.	Name=LOC105667196;ID=gene-LOC105667196;Dbxref=GeneID:105667196
NC_015765.1	Gnomon	mRNA	6727946	6729735	.	+	.	Name=XM_003395080.3;ID=rna-XM_003395080.3;Dbxref=GeneID:100647769%2CGenbank:XM_003395080.3;Parent=gene-LOC100647769
NC_015765.1	Gnomon	CDS	12729906	12730015	.	+	0	Name=XP_020718511.1;ID=cds-XP_020718511.1;Dbxref=GeneID:100643925%2CGenbank:XP_020718511.1;Parent=rna-XM_020862852.1
NC_015765.1	Gnomon	CDS	12730097	12730216	.	+	0	Name=XP_020718511.1;ID=cds-XP_020718511.1;Dbxref=GeneID:100643925%2CGenbank:XP_020718511.1;Parent=rna-XM_020862852.1
NC_015765.1	Gnomon	CDS	12730294	12730684	.	+	0	Name=XP_020718511.1;ID=cds-XP_020718511.1;Dbxref=GeneID:100643925%2CGenbank:XP_020718511.1;Parent=rna-XM_020862852.1
NC_015765.1	Gnomon	CDS	12730762	12730877	.	+	0	Name=XP_020718511.1;ID=cds-XP_020718511.1;Dbxref=GeneID:100643925%2CGenbank:XP_020718511.1;Parent=rna-XM_020862852.1
NC_015765.1	Gnomon	CDS	12730973	12731148	.	+	0	Name=XP_020718511.1;ID=cds-XP_020718511.1;Dbxref=GeneID:100643925%2CGenbank:XP_020718511.1;Parent=rna-XM_020862852.1
NC_015765.1	Gnomon	CDS	12731214	12731360	.	+	0	Name=XP_020718511.1;ID=cds-XP_020718511.1;Dbxref=GeneID:100643925%2CGenbank:XP_020718511.1;Parent=rna-XM_020862852.1
NC_015765.1	Gnomon	CDS	12731438	12731556	.	+	0	Name=XP_020718511.1;ID=cds-XP_020718511.1;Dbxref=GeneID:100643925%2CGenbank:XP_020718511.1;Parent=rna-XM_020862852.1
NC_015765.1	Gnomon	CDS	12731628	12731741	.	+	0	Name=XP_020718511.1;ID=cds-XP_020718511.1;Dbxref=GeneID:100643925%2CGenbank:XP_020718511.1;Parent=rna-XM_020862852.1
NC_015765.1	Gnomon	CDS	5297340	5297398	.	+	0	Name=XP_003395187.1;ID=cds-XP_003395187.1;Dbxref=GeneID:100645118%2CGenbank:XP_003395187.1;Parent=rna-XM_003395139.3
NC_015765.1	Gnomon	CDS	5297470	5297540	.	+	0	Name=XP_003395187.1;ID=cds-XP_003395187.1;Dbxref=GeneID:100645118%2CGenbank:XP_003395187.1;Parent=rna-XM_003395139.3
NC_015765.1	Gnomon	CDS	5297705	5297838	.	+	0	Name=XP_003395187.1;ID=cds-XP_003395187.1;Dbxref=GeneID:100645118%2CGenbank:XP_003395187.1;Parent=rna-XM_003395139.3
NC_015765.1	Gnomon	CDS	5297962	5298077	.	+	0	Name=XP_003395187.1;ID=cds-XP_003395187.1;Dbxref=GeneID:100645118%2CGenbank:XP_003395187.1;Parent=rna-XM_003395139.3
NC_015765.1	Gnomon	CDS	5298243	5298419	.	+	0	Name=XP_003395187.1;ID=cds-XP_003395187.1;Dbxref=GeneID:100645118%2CGenbank:XP_003395187.1;Parent=rna-XM_003395139.3
NC_015765.1	Gnomon	CDS	5298494	5298668	.	+	0	Name=XP_003395187.1;ID=cds-XP_003395187.1;Dbxref=GeneID:100645118%2CGenbank:XP_003395187.1;Parent=rna-XM_003395139.3
NC_015765.1	Gnomon	CDS	5298743	5298776	.	+	0	Name=XP_003395187.1;ID=cds-XP_003395187.1;Dbxref=GeneID:100645118%2CGenbank:XP_003395187.1;Parent=rna-XM_003395139.3
NC_015765.1	Gnomon	CDS	5298843	5299144	.	+	0	Name=XP_003395187.1;ID=cds-XP_003395187.1;Dbxref=GeneID:100645118%2CGenbank:XP_003395187.1;Parent=rna-XM_003395139.3
NC_015765.1	BestRefSeq	exon	7784526	7784948	.	-	.	ID=exon-NM_001280894.1-7;Dbxref=GeneID:100631048%2CGenbank:NM_001280894.1;Note=The RefSeq transcript has 5 substitutions compared to this genomic sequence;Parent=rna-NM_001280894.1
NC_015765.1	BestRefSeq	exon	7785505	7785606	.	-	.	ID=exon-NM_001280894.1-5;Dbxref=GeneID:100631048%2CGenbank:NM_001280894.1;Note=The RefSeq transcript has 5 substitutions compared to this genomic sequence;Parent=rna-NM_001280894.1
NC_015765.1	BestRefSeq	exon	7785282	7785433	.	-	.	ID=exon-NM_001280894.1-6;Dbxref=GeneID:100631048%2CGenbank:NM_001280894.1;Note=The RefSeq transcript has 5 substitutions compared to this genomic sequence;Parent=rna-NM_001280894.1
NC_015765.1	BestRefSeq	exon	7786554	7786832	.	-	.	ID=exon-NM_001280894.1-3;Dbxref=GeneID:100631048%2CGenbank:NM_001280894.1;Note=The RefSeq transcript has 5 substitutions compared to this genomic sequence;Parent=rna-NM_001280894.1
NC_015765.1	BestRefSeq	exon	7785772	7786074	.	-	.	ID=exon-NM_001280894.1-4;Dbxref=GeneID:100631048%2CGenbank:NM_001280894.1;Note=The RefSeq transcript has 5 substitutions compared to this genomic sequence;Parent=rna-NM_001280894.1
NC_015765.1	BestRefSeq	exon	7790019	7790030	.	-	.	ID=exon-NM_001280894.1-1;Dbxref=GeneID:100631048%2CGenbank:NM_001280894.1;Note=The RefSeq transcript has 5 substitutions compared to this genomic sequence;Parent=rna-NM_001280894.1
NC_015765.1	BestRefSeq	exon	7789011	7789096	.	-	.	ID=exon-NM_001280894.1-2;Dbxref=GeneID:100631048%2CGenbank:NM_001280894.1;Note=The RefSeq transcript has 5 substitutions compared to this genomic sequence;Parent=rna-NM_001280894.1
NC_015765.1	Gnomon	lnc_RNA	2078534	2082884	.	-	.	Name=XR_001098626.2;ID=rna-XR_001098626.2;Dbxref=GeneID:105665645%2CGenbank:XR_001098626.2;Parent=gene-LOC105665645
NC_015765.1	Gnomon	CDS	6206884	6207151	.	+	0	Name=XP_012163177.1;ID=cds-XP_012163177.1;Dbxref=GeneID:100649922%2CGenbank:XP_012163177.1;Parent=rna-XM_012307787.2
NC_015765.1	Gnomon	CDS	6210037	6210167	.	+	0	Name=XP_012163177.1;ID=cds-XP_012163177.1;Dbxref=GeneID:100649922%2CGenbank:XP_012163177.1;Parent=rna-XM_012307787.2
NC_015765.1	Gnomon	CDS	6210445	6210650	.	+	0	Name=XP_012163177.1;ID=cds-XP_012163177.1;Dbxref=GeneID:100649922%2CGenbank:XP_012163177.1;Parent=rna-XM_012307787.2
NC_015765.1	Gnomon	CDS	6210759	6210944	.	+	0	Name=XP_012163177.1;ID=cds-XP_012163177.1;Dbxref=GeneID:100649922%2CGenbank:XP_012163177.1;Parent=rna-XM_012307787.2
NC_015765.1	Gnomon	CDS	6211579	6211894	.	+	0	Name=XP_012163177.1;ID=cds-XP_012163177.1;Dbxref=GeneID:100649922%2CGenbank:XP_012163177.1;Parent=rna-XM_012307787.2
NC_015765.1	Gnomon	mRNA	13529279	13533566	.	-	.	Name=XM_020862797.1;ID=rna-XM_020862797.1;Dbxref=GeneID:100649653%2CGenbank:XM_020862797.1;Note=The sequence of the model RefSeq transcript was modified relative to this genomic sequence to represent the inferred CDS: inserted 3 bases in 2 codons;Parent=gene-LOC100649653
NC_015765.1	Gnomon	mRNA	7463157	7481156	.	-	.	Name=XM_012308137.2;ID=rna-XM_012308137.2;Dbxref=GeneID:100643926%2CGenbank:XM_012308137.2;Parent=gene-LOC100643926
NC_015765.1	Gnomon	mRNA	6198120	6211988	.	+	.	Name=XM_012307789.2;ID=rna-XM_012307789.2;Dbxref=GeneID:100649922%2CGenbank:XM_012307789.2;Parent=gene-LOC100649922
NC_015765.1	RefSeq	cDNA_match	3781922	3782008	.	+	.	ID=a86dcdcf-0afa-4f5e-b302-91d65f3c714d;Target=XM_020862708.1 132 218
NC_015765.1	RefSeq	cDNA_match	3782341	3782625	.	+	.	ID=a86dcdcf-0afa-4f5e-b302-91d65f3c714d;Target=XM_020862708.1 132 218
NC_015765.1	RefSeq	cDNA_match	3782700	3782924	.	+	.	ID=a86dcdcf-0afa-4f5e-b302-91d65f3c714d;Target=XM_020862708.1 132 218
NC_015765.1	RefSeq	cDNA_match	3783009	3783485	.	+	.	ID=a86dcdcf-0afa-4f5e-b302-91d65f3c714d;Target=XM_020862708.1 132 218
NC_015765.1	RefSeq	cDNA_match	3783563	3783745	.	+	.	ID=a86dcdcf-0afa-4f5e-b302-91d65f3c714d;Target=XM_020862708.1 132 218
NC_015765.1	RefSeq	cDNA_match	3783875	3784090	.	+	.	ID=a86dcdcf-0afa-4f5e-b302-91d65f3c714d;Target=XM_020862708.1 132 218
NC_015765.1	RefSeq	cDNA_match	3784347	3784541	.	+	.	ID=a86dcdcf-0afa-4f5e-b302-91d65f3c714d;Target=XM_020862708.1 132 218
NC_015765.1	RefSeq	cDNA_match	3784620	3784753	.	+	.	ID=a86dcdcf-0afa-4f5e-b302-91d65f3c714d;Target=XM_020862708.1 132 218
NC_015765.1	RefSeq	cDNA_match	3784864	3785236	.	+	.	ID=a86dcdcf-0afa-4f5e-b302-91d65f3c714d;Target=XM_020862708.1 132 218
NC_015765.1	RefSeq	cDNA_match	3785383	3785604	.	+	.	ID=a86dcdcf-0afa-4f5e-b302-91d65f3c714d;Target=XM_020862708.1 132 218
NC_015765.1	RefSeq	cDNA_match	3785690	3785758	.	+	.	ID=a86dcdcf-0afa-4f5e-b302-91d65f3c714d;Target=XM_020862708.1 132 218
NC_015765.1	RefSeq	cDNA_match	3785883	3785989	.	+	.	ID=a86dcdcf-0afa-4f5e-b302-91d65f3c714d;Target=XM_020862708.1 132 218
NC_015765.1	RefSeq	cDNA_match	3786067	3786220	.	+	.	ID=a86dcdcf-0afa-4f5e-b302-91d65f3c714d;Target=XM_020862708.1 132 218
NC_015765.1	RefSeq	cDNA_match	3786852	3787934	.	+	.	ID=a86dcdcf-0afa-4f5e-b302-91d65f3c714d;Target=XM_020862708.1 132 218
NC_015765.1	Gnomon	exon	5900250	5900503	.	-	.	ID=exon-XM_003395121.3-1;Dbxref=GeneID:100642994%2CGenbank:XM_003395121.3;Parent=rna-XM_003395121.3
NC_015765.1	Gnomon	exon	5899694	5899875	.	-	.	ID=exon-XM_003395121.3-2;Dbxref=GeneID:100642994%2CGenbank:XM_003395121.3;Parent=rna-XM_003395121.3
NC_015765.1	Gnomon	exon	5898898	5899110	.	-	.	ID=exon-XM_003395121.3-5;Dbxref=GeneID:100642994%2CGenbank:XM_003395121.3;Parent=rna-XM_003395121.3
NC_015765.1	Gnomon	exon	5898617	5898804	.	-	.	ID=exon-XM_003395121.3-6;Dbxref=GeneID:100642994%2CGenbank:XM_003395121.3;Parent=rna-XM_003395121.3
NC_015765.1	Gnomon	exon	5899542	5899626	.	-	.	ID=exon-XM_003395121.3-3;Dbxref=GeneID:100642994%2CGenbank:XM_003395121.3;Parent=rna-XM_003395121.3
NC_015765.1	Gnomon	exon	5899198	5899472	.	-	.	ID=exon-XM_003395121.3-4;Dbxref=GeneID:100642994%2CGenbank:XM_003395121.3;Parent=rna-XM_003395121.3
NC_015765.1	Gnomon	exon	5897788	5898556	.	-	.	ID=exon-XM_003395121.3-7;Dbxref=GeneID:100642994%2CGenbank:XM_003395121.3;Parent=rna-XM_003395121.3
NC_015765.1	Gnomon	mRNA	11508424	11521789	.	-	.	Name=XM_020862891.1;ID=rna-XM_020862891.1;Dbxref=GeneID:100648856%2CGenbank:XM_020862891.1;Parent=gene-LOC100648856
NC_015765.1	Gnomon	gene	11056524	11073835	.	+	.	Name=LOC100651716;ID=gene-LOC100651716;Dbxref=GeneID:100651716
NC_015765.1	Gnomon	CDS	1953151	1953840	.	-	0	Name=XP_003394848.1;ID=cds-XP_003394848.1;Dbxref=GeneID:100643566%2CGenbank:XP_003394848.1;Parent=rna-XM_003394800.3
NC_015765.1	Gnomon	CDS	1951713	1952954	.	-	0	Name=XP_003394848.1;ID=cds-XP_003394848.1;Dbxref=GeneID:100643566%2CGenbank:XP_003394848.1;Parent=rna-XM_003394800.3
NC_015765.1	Gnomon	CDS	4481717	4481767	.	+	0	Name=XP_012163666.1;ID=cds-XP_012163666.1;Dbxref=GeneID:100646738%2CGenbank:XP_012163666.1;Parent=rna-XM_012308276.2
NC_015765.1	Gnomon	CDS	4487658	4487750	.	+	0	Name=XP_012163666.1;ID=cds-XP_012163666.1;Dbxref=GeneID:100646738%2CGenbank:XP_012163666.1;Parent=rna-XM_012308276.2
NC_015765.1	Gnomon	CDS	4505724	4505858	.	+	0	Name=XP_012163666.1;ID=cds-XP_012163666.1;Dbxref=GeneID:100646738%2CGenbank:XP_012163666.1;Parent=rna-XM_012308276.2
NC_015765.1	Gnomon	CDS	4509192	4509356	.	+	0	Name=XP_012163666.1;ID=cds-XP_012163666.1;Dbxref=GeneID:100646738%2CGenbank:XP_012163666.1;Parent=rna-XM_012308276.2
NC_015765.1	Gnomon	CDS	4514698	4514832	.	+	0	Name=XP_012163666.1;ID=cds-XP_012163666.1;Dbxref=GeneID:100646738%2CGenbank:XP_012163666.1;Parent=rna-XM_012308276.2
NC_015765.1	Gnomon	CDS	4515687	4515956	.	+	0	Name=XP_012163666.1;ID=cds-XP_012163666.1;Dbxref=GeneID:100646738%2CGenbank:XP_012163666.1;Parent=rna-XM_012308276.2
NC_015765.1	Gnomon	CDS	4516269	4516643	.	+	0	Name=XP_012163666.1;ID=cds-XP_012163666.1;Dbxref=GeneID:100646738%2CGenbank:XP_012163666.1;Parent=rna-XM_012308276.2
NC_015765.1	Gnomon	CDS	4517245	4517667	.	+	0	Name=XP_012163666.1;ID=cds-XP_012163666.1;Dbxref=GeneID:100646738%2CGenbank:XP_012163666.1;Parent=rna-XM_012308276.2
NC_015765.1	Gnomon	CDS	4518240	4518540	.	+	0	Name=XP_012163666.1;ID=cds-XP_012163666.1;Dbxref=GeneID:100646738%2CGenbank:XP_012163666.1;Parent=rna-XM_012308276.2
NC_015765.1	Gnomon	CDS	4518797	4522566	.	+	0	Name=XP_012163666.1;ID=cds-XP_012163666.1;Dbxref=GeneID:100646738%2CGenbank:XP_012163666.1;Parent=rna-XM_012308276.2
NC_015765.1	Gnomon	mRNA	5834452	5882233	.	-	.	Name=XM_012308231.1;ID=rna-XM_012308231.1;Dbxref=GeneID:100643927%2CGenbank:XM_012308231.1;Parent=gene-LOC100643927
NC_015765.1	Gnomon	gene	1754402	1757952	.	-	.	Name=LOC105667207;ID=gene-LOC105667207;Dbxref=GeneID:105667207
NC_015765.1	Gnomon	mRNA	13304350	13307875	.	+	.	Name=XM_012307883.2;ID=rna-XM_012307883.2;Dbxref=GeneID:100650114%2CGenbank:XM_012307883.2;Note=The sequence of the model RefSeq transcript was modified relative to this genomic sequence to represent the inferred CDS: added 545 bases not found in genome assembly;Parent=gene-LOC100650114
NC_015765.1	Gnomon	pseudogene	649816	670248	.	-	.	Name=LOC105667201;ID=gene-LOC105667201;Dbxref=GeneID:105667201
NC_015765.1	Gnomon	gene	990598	1106329	.	+	.	Name=LOC105667202;ID=gene-LOC105667202;Dbxref=GeneID:105667202
NC_015765.1	Gnomon	gene	507187	508582	.	+	.	Name=LOC105667200;ID=gene-LOC105667200;Dbxref=GeneID:105667200
NC_015765.1	Gnomon	gene	1658473	1667266	.	+	.	Name=LOC105667205;ID=gene-LOC105667205;Dbxref=GeneID:105667205
NC_015765.1	Gnomon	gene	1701065	1705367	.	-	.	Name=LOC105667206;ID=gene-LOC105667206;Dbxref=GeneID:105667206
NC_015765.1	Gnomon	gene	1447883	1452347	.	+	.	Name=LOC105667203;ID=gene-LOC105667203;Dbxref=GeneID:105667203
NC_015765.1	Gnomon	gene	1461514	1478350	.	-	.	Name=LOC105667204;ID=gene-LOC105667204;Dbxref=GeneID:105667204
NC_015765.1	Gnomon	exon	4387902	4388082	.	-	.	ID=exon-XM_012308268.2-6;Dbxref=GeneID:100646861%2CGenbank:XM_012308268.2;Parent=rna-XM_012308268.2
NC_015765.1	Gnomon	mRNA	13513037	13514991	.	+	.	Name=XM_020862807.1;ID=rna-XM_020862807.1;Dbxref=GeneID:100649766%2CGenbank:XM_020862807.1;Parent=gene-LOC100649766
NC_015765.1	Gnomon	exon	4388364	4388440	.	-	.	ID=exon-XM_012308268.2-4;Dbxref=GeneID:100646861%2CGenbank:XM_012308268.2;Parent=rna-XM_012308268.2
NC_015765.1	Gnomon	exon	4388175	4388304	.	-	.	ID=exon-XM_012308268.2-5;Dbxref=GeneID:100646861%2CGenbank:XM_012308268.2;Parent=rna-XM_012308268.2
NC_015765.1	Gnomon	exon	4391125	4391161	.	-	.	ID=exon-XM_012308268.2-2;Dbxref=GeneID:100646861%2CGenbank:XM_012308268.2;Parent=rna-XM_012308268.2
NC_015765.1	Gnomon	exon	4389273	4390830	.	-	.	ID=exon-XM_012308268.2-3;Dbxref=GeneID:100646861%2CGenbank:XM_012308268.2;Parent=rna-XM_012308268.2
NC_015765.1	Gnomon	exon	4391274	4391365	.	-	.	ID=exon-XM_012308268.2-1;Dbxref=GeneID:100646861%2CGenbank:XM_012308268.2;Parent=rna-XM_012308268.2
NC_015765.1	Gnomon	mRNA	9878297	9880495	.	-	.	Name=XM_003394981.3;ID=rna-XM_003394981.3;Dbxref=GeneID:100645441%2CGenbank:XM_003394981.3;Parent=gene-LOC100645441
NC_015765.1	Gnomon	CDS	9324558	9325177	.	-	0	Name=XP_020718418.1;ID=cds-XP_020718418.1;Dbxref=GeneID:100646290%2CGenbank:XP_020718418.1;Parent=rna-XM_020862759.1
NC_015765.1	Gnomon	CDS	9323573	9324003	.	-	0	Name=XP_020718418.1;ID=cds-XP_020718418.1;Dbxref=GeneID:100646290%2CGenbank:XP_020718418.1;Parent=rna-XM_020862759.1
NC_015765.1	Gnomon	CDS	9319156	9319375	.	-	0	Name=XP_020718418.1;ID=cds-XP_020718418.1;Dbxref=GeneID:100646290%2CGenbank:XP_020718418.1;Parent=rna-XM_020862759.1
NC_015765.1	Gnomon	CDS	9316824	9317106	.	-	0	Name=XP_020718418.1;ID=cds-XP_020718418.1;Dbxref=GeneID:100646290%2CGenbank:XP_020718418.1;Parent=rna-XM_020862759.1
NC_015765.1	Gnomon	gene	13321738	13323137	.	+	.	Name=LOC100651320;ID=gene-LOC100651320;Dbxref=GeneID:100651320
NC_015765.1	Gnomon	gene	2138283	2142474	.	+	.	Name=LOC100651319;ID=gene-LOC100651319;Dbxref=GeneID:100651319
NC_015765.1	Gnomon	mRNA	5297024	5299196	.	+	.	Name=XM_003395139.3;ID=rna-XM_003395139.3;Dbxref=GeneID:100645118%2CGenbank:XM_003395139.3;Parent=gene-LOC100645118
NC_015765.1	Gnomon	exon	10372072	10372473	.	-	.	ID=exon-XM_003394965.3-1;Dbxref=GeneID:100643522%2CGenbank:XM_003394965.3;Parent=rna-XM_003394965.3
NC_015765.1	Gnomon	exon	10366592	10366845	.	-	.	ID=exon-XM_003394965.3-8;Dbxref=GeneID:100643522%2CGenbank:XM_003394965.3;Parent=rna-XM_003394965.3
NC_015765.1	Gnomon	exon	10364905	10366035	.	-	.	ID=exon-XM_003394965.3-9;Dbxref=GeneID:100643522%2CGenbank:XM_003394965.3;Parent=rna-XM_003394965.3
NC_015765.1	Gnomon	exon	10367601	10367750	.	-	.	ID=exon-XM_003394965.3-6;Dbxref=GeneID:100643522%2CGenbank:XM_003394965.3;Parent=rna-XM_003394965.3
NC_015765.1	Gnomon	exon	10366970	10367102	.	-	.	ID=exon-XM_003394965.3-7;Dbxref=GeneID:100643522%2CGenbank:XM_003394965.3;Parent=rna-XM_003394965.3
NC_015765.1	Gnomon	exon	10369074	10369158	.	-	.	ID=exon-XM_003394965.3-4;Dbxref=GeneID:100643522%2CGenbank:XM_003394965.3;Parent=rna-XM_003394965.3
NC_015765.1	Gnomon	exon	10368770	10368936	.	-	.	ID=exon-XM_003394965.3-5;Dbxref=GeneID:100643522%2CGenbank:XM_003394965.3;Parent=rna-XM_003394965.3
NC_015765.1	Gnomon	exon	10370009	10370214	.	-	.	ID=exon-XM_003394965.3-2;Dbxref=GeneID:100643522%2CGenbank:XM_003394965.3;Parent=rna-XM_003394965.3
NC_015765.1	Gnomon	exon	10369665	10369886	.	-	.	ID=exon-XM_003394965.3-3;Dbxref=GeneID:100643522%2CGenbank:XM_003394965.3;Parent=rna-XM_003394965.3
NC_015765.1	Gnomon	exon	1917642	1917950	.	-	.	ID=exon-XM_003394787.3-1;Dbxref=GeneID:100652227%2CGenbank:XM_003394787.3;Parent=rna-XM_003394787.3
NC_015765.1	Gnomon	exon	1891907	1892115	.	-	.	ID=exon-XM_003394787.3-2;Dbxref=GeneID:100652227%2CGenbank:XM_003394787.3;Parent=rna-XM_003394787.3
NC_015765.1	Gnomon	exon	1890455	1890636	.	-	.	ID=exon-XM_003394787.3-3;Dbxref=GeneID:100652227%2CGenbank:XM_003394787.3;Parent=rna-XM_003394787.3
NC_015765.1	Gnomon	exon	1887516	1887580	.	-	.	ID=exon-XM_003394787.3-4;Dbxref=GeneID:100652227%2CGenbank:XM_003394787.3;Parent=rna-XM_003394787.3
NC_015765.1	Gnomon	exon	1886857	1887041	.	-	.	ID=exon-XM_003394787.3-5;Dbxref=GeneID:100652227%2CGenbank:XM_003394787.3;Parent=rna-XM_003394787.3
NC_015765.1	Gnomon	exon	1886407	1886581	.	-	.	ID=exon-XM_003394787.3-6;Dbxref=GeneID:100652227%2CGenbank:XM_003394787.3;Parent=rna-XM_003394787.3
NC_015765.1	Gnomon	exon	1885882	1885992	.	-	.	ID=exon-XM_003394787.3-7;Dbxref=GeneID:100652227%2CGenbank:XM_003394787.3;Parent=rna-XM_003394787.3
NC_015765.1	Gnomon	exon	1885669	1885800	.	-	.	ID=exon-XM_003394787.3-8;Dbxref=GeneID:100652227%2CGenbank:XM_003394787.3;Parent=rna-XM_003394787.3
NC_015765.1	Gnomon	exon	1884464	1884663	.	-	.	ID=exon-XM_003394787.3-9;Dbxref=GeneID:100652227%2CGenbank:XM_003394787.3;Parent=rna-XM_003394787.3
NC_015765.1	Gnomon	CDS	7473872	7474049	.	-	0	Name=XP_012163523.1;ID=cds-XP_012163523.1;Dbxref=GeneID:100643926%2CGenbank:XP_012163523.1;Parent=rna-XM_012308133.2
NC_015765.1	Gnomon	CDS	7469880	7470030	.	-	0	Name=XP_012163523.1;ID=cds-XP_012163523.1;Dbxref=GeneID:100643926%2CGenbank:XP_012163523.1;Parent=rna-XM_012308133.2
NC_015765.1	Gnomon	CDS	7469588	7469801	.	-	0	Name=XP_012163523.1;ID=cds-XP_012163523.1;Dbxref=GeneID:100643926%2CGenbank:XP_012163523.1;Parent=rna-XM_012308133.2
NC_015765.1	Gnomon	CDS	7469126	7469221	.	-	0	Name=XP_012163523.1;ID=cds-XP_012163523.1;Dbxref=GeneID:100643926%2CGenbank:XP_012163523.1;Parent=rna-XM_012308133.2
NC_015765.1	Gnomon	CDS	7468558	7468795	.	-	0	Name=XP_012163523.1;ID=cds-XP_012163523.1;Dbxref=GeneID:100643926%2CGenbank:XP_012163523.1;Parent=rna-XM_012308133.2
NC_015765.1	Gnomon	CDS	7468185	7468486	.	-	0	Name=XP_012163523.1;ID=cds-XP_012163523.1;Dbxref=GeneID:100643926%2CGenbank:XP_012163523.1;Parent=rna-XM_012308133.2
NC_015765.1	Gnomon	CDS	7466172	7468103	.	-	0	Name=XP_012163523.1;ID=cds-XP_012163523.1;Dbxref=GeneID:100643926%2CGenbank:XP_012163523.1;Parent=rna-XM_012308133.2
NC_015765.1	Gnomon	CDS	7465974	7466079	.	-	0	Name=XP_012163523.1;ID=cds-XP_012163523.1;Dbxref=GeneID:100643926%2CGenbank:XP_012163523.1;Parent=rna-XM_012308133.2
NC_015765.1	Gnomon	CDS	7465548	7465890	.	-	0	Name=XP_012163523.1;ID=cds-XP_012163523.1;Dbxref=GeneID:100643926%2CGenbank:XP_012163523.1;Parent=rna-XM_012308133.2
NC_015765.1	Gnomon	CDS	7465220	7465460	.	-	0	Name=XP_012163523.1;ID=cds-XP_012163523.1;Dbxref=GeneID:100643926%2CGenbank:XP_012163523.1;Parent=rna-XM_012308133.2
NC_015765.1	Gnomon	CDS	7464258	7465126	.	-	0	Name=XP_012163523.1;ID=cds-XP_012163523.1;Dbxref=GeneID:100643926%2CGenbank:XP_012163523.1;Parent=rna-XM_012308133.2
NC_015765.1	Gnomon	CDS	7463816	7463987	.	-	0	Name=XP_012163523.1;ID=cds-XP_012163523.1;Dbxref=GeneID:100643926%2CGenbank:XP_012163523.1;Parent=rna-XM_012308133.2
NC_015765.1	Gnomon	CDS	12761394	12761483	.	-	0	Name=XP_020718512.1;ID=cds-XP_020718512.1;Dbxref=GeneID:100643480%2CGenbank:XP_020718512.1;Parent=rna-XM_020862853.1
NC_015765.1	Gnomon	CDS	12760686	12760905	.	-	0	Name=XP_020718512.1;ID=cds-XP_020718512.1;Dbxref=GeneID:100643480%2CGenbank:XP_020718512.1;Parent=rna-XM_020862853.1
NC_015765.1	Gnomon	CDS	12760455	12760585	.	-	0	Name=XP_020718512.1;ID=cds-XP_020718512.1;Dbxref=GeneID:100643480%2CGenbank:XP_020718512.1;Parent=rna-XM_020862853.1
NC_015765.1	Gnomon	CDS	12760211	12760386	.	-	0	Name=XP_020718512.1;ID=cds-XP_020718512.1;Dbxref=GeneID:100643480%2CGenbank:XP_020718512.1;Parent=rna-XM_020862853.1
NC_015765.1	Gnomon	CDS	12760006	12760145	.	-	0	Name=XP_020718512.1;ID=cds-XP_020718512.1;Dbxref=GeneID:100643480%2CGenbank:XP_020718512.1;Parent=rna-XM_020862853.1
NC_015765.1	Gnomon	CDS	12759736	12759928	.	-	0	Name=XP_020718512.1;ID=cds-XP_020718512.1;Dbxref=GeneID:100643480%2CGenbank:XP_020718512.1;Parent=rna-XM_020862853.1
NC_015765.1	Gnomon	CDS	12759528	12759668	.	-	0	Name=XP_020718512.1;ID=cds-XP_020718512.1;Dbxref=GeneID:100643480%2CGenbank:XP_020718512.1;Parent=rna-XM_020862853.1
NC_015765.1	Gnomon	CDS	12759273	12759451	.	-	0	Name=XP_020718512.1;ID=cds-XP_020718512.1;Dbxref=GeneID:100643480%2CGenbank:XP_020718512.1;Parent=rna-XM_020862853.1
NC_015765.1	Gnomon	CDS	12759055	12759189	.	-	0	Name=XP_020718512.1;ID=cds-XP_020718512.1;Dbxref=GeneID:100643480%2CGenbank:XP_020718512.1;Parent=rna-XM_020862853.1
NC_015765.1	Gnomon	CDS	12758814	12758968	.	-	0	Name=XP_020718512.1;ID=cds-XP_020718512.1;Dbxref=GeneID:100643480%2CGenbank:XP_020718512.1;Parent=rna-XM_020862853.1
NC_015765.1	Gnomon	CDS	12758679	12758705	.	-	0	Name=XP_020718512.1;ID=cds-XP_020718512.1;Dbxref=GeneID:100643480%2CGenbank:XP_020718512.1;Parent=rna-XM_020862853.1
NC_015765.1	Gnomon	CDS	8602223	8602366	.	-	0	Name=XP_003395044.1;ID=cds-XP_003395044.1;Dbxref=GeneID:100647215%2CGenbank:XP_003395044.1;Parent=rna-XM_003394996.3
NC_015765.1	Gnomon	CDS	8586417	8586614	.	-	0	Name=XP_003395044.1;ID=cds-XP_003395044.1;Dbxref=GeneID:100647215%2CGenbank:XP_003395044.1;Parent=rna-XM_003394996.3
NC_015765.1	Gnomon	CDS	8585483	8585599	.	-	0	Name=XP_003395044.1;ID=cds-XP_003395044.1;Dbxref=GeneID:100647215%2CGenbank:XP_003395044.1;Parent=rna-XM_003394996.3
NC_015765.1	Gnomon	CDS	8584508	8584822	.	-	0	Name=XP_003395044.1;ID=cds-XP_003395044.1;Dbxref=GeneID:100647215%2CGenbank:XP_003395044.1;Parent=rna-XM_003394996.3
NC_015765.1	Gnomon	CDS	8584189	8584413	.	-	0	Name=XP_003395044.1;ID=cds-XP_003395044.1;Dbxref=GeneID:100647215%2CGenbank:XP_003395044.1;Parent=rna-XM_003394996.3
NC_015765.1	Gnomon	CDS	8583722	8583931	.	-	0	Name=XP_003395044.1;ID=cds-XP_003395044.1;Dbxref=GeneID:100647215%2CGenbank:XP_003395044.1;Parent=rna-XM_003394996.3
NC_015765.1	Gnomon	CDS	8583522	8583639	.	-	0	Name=XP_003395044.1;ID=cds-XP_003395044.1;Dbxref=GeneID:100647215%2CGenbank:XP_003395044.1;Parent=rna-XM_003394996.3
NC_015765.1	Gnomon	CDS	8583208	8583434	.	-	0	Name=XP_003395044.1;ID=cds-XP_003395044.1;Dbxref=GeneID:100647215%2CGenbank:XP_003395044.1;Parent=rna-XM_003394996.3
NC_015765.1	Gnomon	CDS	8582946	8583140	.	-	0	Name=XP_003395044.1;ID=cds-XP_003395044.1;Dbxref=GeneID:100647215%2CGenbank:XP_003395044.1;Parent=rna-XM_003394996.3
NC_015765.1	BestRefSeq	mRNA	6214715	6216947	.	+	.	Name=NM_001286444.1;ID=rna-NM_001286444.1;Dbxref=GeneID:100650033%2CGenbank:NM_001286444.1;Note=The RefSeq transcript has 1 substitution compared to this genomic sequence;Parent=gene-LOC100650033
NC_015765.1	Gnomon	gene	11078767	11084364	.	+	.	Name=LOC100651363;ID=gene-LOC100651363;Dbxref=GeneID:100651363
NC_015765.1	Gnomon	gene	6023263	6075523	.	-	.	Name=LOC100651365;ID=gene-LOC100651365;Dbxref=GeneID:100651365
NC_015765.1	Gnomon	CDS	13304449	13304451	.	+	0	Name=XP_012163273.1;ID=cds-XP_012163273.1;Dbxref=GeneID:100650114%2CGenbank:XP_012163273.1;Note=The sequence of the model RefSeq protein was modified relative to this genomic sequence to represent the inferred CDS: added 352 bases not found in genome assembly;Parent=rna-XM_012307883.2
NC_015765.1	Gnomon	CDS	13305049	13305247	.	+	0	Name=XP_012163273.1;ID=cds-XP_012163273.1;Dbxref=GeneID:100650114%2CGenbank:XP_012163273.1;Note=The sequence of the model RefSeq protein was modified relative to this genomic sequence to represent the inferred CDS: added 352 bases not found in genome assembly;Parent=rna-XM_012307883.2
NC_015765.1	Gnomon	CDS	13305329	13305452	.	+	0	Name=XP_012163273.1;ID=cds-XP_012163273.1;Dbxref=GeneID:100650114%2CGenbank:XP_012163273.1;Note=The sequence of the model RefSeq protein was modified relative to this genomic sequence to represent the inferred CDS: added 352 bases not found in genome assembly;Parent=rna-XM_012307883.2
NC_015765.1	Gnomon	CDS	13305561	13305756	.	+	0	Name=XP_012163273.1;ID=cds-XP_012163273.1;Dbxref=GeneID:100650114%2CGenbank:XP_012163273.1;Note=The sequence of the model RefSeq protein was modified relative to this genomic sequence to represent the inferred CDS: added 352 bases not found in genome assembly;Parent=rna-XM_012307883.2
NC_015765.1	Gnomon	CDS	13305823	13306017	.	+	0	Name=XP_012163273.1;ID=cds-XP_012163273.1;Dbxref=GeneID:100650114%2CGenbank:XP_012163273.1;Note=The sequence of the model RefSeq protein was modified relative to this genomic sequence to represent the inferred CDS: added 352 bases not found in genome assembly;Parent=rna-XM_012307883.2
NC_015765.1	Gnomon	CDS	13306092	13306175	.	+	0	Name=XP_012163273.1;ID=cds-XP_012163273.1;Dbxref=GeneID:100650114%2CGenbank:XP_012163273.1;Note=The sequence of the model RefSeq protein was modified relative to this genomic sequence to represent the inferred CDS: added 352 bases not found in genome assembly;Parent=rna-XM_012307883.2
NC_015765.1	Gnomon	CDS	13306249	13306485	.	+	0	Name=XP_012163273.1;ID=cds-XP_012163273.1;Dbxref=GeneID:100650114%2CGenbank:XP_012163273.1;Note=The sequence of the model RefSeq protein was modified relative to this genomic sequence to represent the inferred CDS: added 352 bases not found in genome assembly;Parent=rna-XM_012307883.2
NC_015765.1	Gnomon	CDS	13306709	13306857	.	+	0	Name=XP_012163273.1;ID=cds-XP_012163273.1;Dbxref=GeneID:100650114%2CGenbank:XP_012163273.1;Note=The sequence of the model RefSeq protein was modified relative to this genomic sequence to represent the inferred CDS: added 352 bases not found in genome assembly;Parent=rna-XM_012307883.2
NC_015765.1	Gnomon	CDS	13306926	13307412	.	+	0	Name=XP_012163273.1;ID=cds-XP_012163273.1;Dbxref=GeneID:100650114%2CGenbank:XP_012163273.1;Note=The sequence of the model RefSeq protein was modified relative to this genomic sequence to represent the inferred CDS: added 352 bases not found in genome assembly;Parent=rna-XM_012307883.2
NC_015765.1	Gnomon	CDS	13307484	13307875	.	+	0	Name=XP_012163273.1;ID=cds-XP_012163273.1;Dbxref=GeneID:100650114%2CGenbank:XP_012163273.1;Note=The sequence of the model RefSeq protein was modified relative to this genomic sequence to represent the inferred CDS: added 352 bases not found in genome assembly;Parent=rna-XM_012307883.2
NC_015765.1	Gnomon	exon	8965581	8972124	.	+	.	ID=exon-XM_020862787.1-1;Dbxref=GeneID:110119228%2CGenbank:XM_020862787.1;Parent=rna-XM_020862787.1
NC_015765.1	Gnomon	exon	2436877	2437471	.	+	.	ID=exon-XM_012307708.2-13;Dbxref=GeneID:100644206%2CGenbank:XM_012307708.2;Parent=rna-XM_012307708.2
NC_015765.1	Gnomon	exon	2433294	2433425	.	+	.	ID=exon-XM_012307708.2-10;Dbxref=GeneID:100644206%2CGenbank:XM_012307708.2;Parent=rna-XM_012307708.2
NC_015765.1	Gnomon	exon	2433510	2433683	.	+	.	ID=exon-XM_012307708.2-11;Dbxref=GeneID:100644206%2CGenbank:XM_012307708.2;Parent=rna-XM_012307708.2
NC_015765.1	Gnomon	exon	2434720	2434952	.	+	.	ID=exon-XM_012307708.2-12;Dbxref=GeneID:100644206%2CGenbank:XM_012307708.2;Parent=rna-XM_012307708.2
NC_015765.1	Gnomon	exon	1757813	1757952	.	-	.	ID=exon-XM_012321352.2-1;Dbxref=GeneID:105667207%2CGenbank:XM_012321352.2;Parent=rna-XM_012321352.2
NC_015765.1	Gnomon	exon	1756516	1757658	.	-	.	ID=exon-XM_012321352.2-2;Dbxref=GeneID:105667207%2CGenbank:XM_012321352.2;Parent=rna-XM_012321352.2
NC_015765.1	Gnomon	exon	1754402	1754849	.	-	.	ID=exon-XM_012321352.2-3;Dbxref=GeneID:105667207%2CGenbank:XM_012321352.2;Parent=rna-XM_012321352.2
NC_015765.1	Gnomon	CDS	8892006	8892044	.	-	0	Name=XP_012163429.1;ID=cds-XP_012163429.1;Dbxref=GeneID:100646619%2CGenbank:XP_012163429.1;Parent=rna-XM_012308039.2
NC_015765.1	Gnomon	CDS	8868622	8868702	.	-	0	Name=XP_012163429.1;ID=cds-XP_012163429.1;Dbxref=GeneID:100646619%2CGenbank:XP_012163429.1;Parent=rna-XM_012308039.2
NC_015765.1	Gnomon	CDS	8739466	8739540	.	-	0	Name=XP_012163429.1;ID=cds-XP_012163429.1;Dbxref=GeneID:100646619%2CGenbank:XP_012163429.1;Parent=rna-XM_012308039.2
NC_015765.1	Gnomon	CDS	8690766	8690912	.	-	0	Name=XP_012163429.1;ID=cds-XP_012163429.1;Dbxref=GeneID:100646619%2CGenbank:XP_012163429.1;Parent=rna-XM_012308039.2
NC_015765.1	Gnomon	CDS	8623049	8623195	.	-	0	Name=XP_012163429.1;ID=cds-XP_012163429.1;Dbxref=GeneID:100646619%2CGenbank:XP_012163429.1;Parent=rna-XM_012308039.2
NC_015765.1	Gnomon	CDS	8620231	8620419	.	-	0	Name=XP_012163429.1;ID=cds-XP_012163429.1;Dbxref=GeneID:100646619%2CGenbank:XP_012163429.1;Parent=rna-XM_012308039.2
NC_015765.1	Gnomon	CDS	8618725	8619164	.	-	0	Name=XP_012163429.1;ID=cds-XP_012163429.1;Dbxref=GeneID:100646619%2CGenbank:XP_012163429.1;Parent=rna-XM_012308039.2
NC_015765.1	Gnomon	CDS	8618085	8618303	.	-	0	Name=XP_012163429.1;ID=cds-XP_012163429.1;Dbxref=GeneID:100646619%2CGenbank:XP_012163429.1;Parent=rna-XM_012308039.2
NC_015765.1	Gnomon	CDS	8617487	8617658	.	-	0	Name=XP_012163429.1;ID=cds-XP_012163429.1;Dbxref=GeneID:100646619%2CGenbank:XP_012163429.1;Parent=rna-XM_012308039.2
NC_015765.1	Gnomon	CDS	8615021	8615230	.	-	0	Name=XP_012163429.1;ID=cds-XP_012163429.1;Dbxref=GeneID:100646619%2CGenbank:XP_012163429.1;Parent=rna-XM_012308039.2
NC_015765.1	Gnomon	exon	13729211	13729386	.	-	.	ID=id-LOC100649053-2;Dbxref=GeneID:100649053;Parent=gene-LOC100649053
NC_015765.1	Gnomon	exon	13729987	13730827	.	-	.	ID=id-LOC100649053-5;Dbxref=GeneID:100649053;Parent=gene-LOC100649053
NC_015765.1	Gnomon	exon	13729508	13729623	.	-	.	ID=id-LOC100649053-3;Dbxref=GeneID:100649053;Parent=gene-LOC100649053
NC_015765.1	Gnomon	exon	13729701	13729923	.	-	.	ID=id-LOC100649053-4;Dbxref=GeneID:100649053;Parent=gene-LOC100649053
NC_015765.1	Gnomon	CDS	11951494	11951505	.	-	0	Name=XP_020718419.1;ID=cds-XP_020718419.1;Dbxref=GeneID:100645188%2CGenbank:XP_020718419.1;Parent=rna-XM_020862760.1
NC_015765.1	Gnomon	CDS	11948858	11949179	.	-	0	Name=XP_020718419.1;ID=cds-XP_020718419.1;Dbxref=GeneID:100645188%2CGenbank:XP_020718419.1;Parent=rna-XM_020862760.1
NC_015765.1	Gnomon	CDS	11948399	11948767	.	-	0	Name=XP_020718419.1;ID=cds-XP_020718419.1;Dbxref=GeneID:100645188%2CGenbank:XP_020718419.1;Parent=rna-XM_020862760.1
NC_015765.1	Gnomon	CDS	11948138	11948292	.	-	0	Name=XP_020718419.1;ID=cds-XP_020718419.1;Dbxref=GeneID:100645188%2CGenbank:XP_020718419.1;Parent=rna-XM_020862760.1
NC_015765.1	Gnomon	exon	7313337	7317627	.	-	.	ID=exon-XM_003395070.3-6;Dbxref=GeneID:100646584%2CGenbank:XM_003395070.3;Parent=rna-XM_003395070.3
NC_015765.1	Gnomon	exon	7318051	7318325	.	-	.	ID=exon-XM_003395070.3-4;Dbxref=GeneID:100646584%2CGenbank:XM_003395070.3;Parent=rna-XM_003395070.3
NC_015765.1	Gnomon	exon	7317750	7317925	.	-	.	ID=exon-XM_003395070.3-5;Dbxref=GeneID:100646584%2CGenbank:XM_003395070.3;Parent=rna-XM_003395070.3
NC_015765.1	Gnomon	exon	7321352	7321728	.	-	.	ID=exon-XM_003395070.3-2;Dbxref=GeneID:100646584%2CGenbank:XM_003395070.3;Parent=rna-XM_003395070.3
NC_015765.1	Gnomon	exon	7318624	7318834	.	-	.	ID=exon-XM_003395070.3-3;Dbxref=GeneID:100646584%2CGenbank:XM_003395070.3;Parent=rna-XM_003395070.3
NC_015765.1	Gnomon	exon	7334989	7335420	.	-	.	ID=exon-XM_003395070.3-1;Dbxref=GeneID:100646584%2CGenbank:XM_003395070.3;Parent=rna-XM_003395070.3
NC_015765.1	Gnomon	mRNA	13295289	13302340	.	-	.	Name=XM_012307884.2;ID=rna-XM_012307884.2;Dbxref=GeneID:100651558%2CGenbank:XM_012307884.2;Parent=gene-LOC100651558
NC_015765.1	Gnomon	exon	11083292	11083583	.	+	.	ID=exon-XM_020862903.1-10;Dbxref=GeneID:100651363%2CGenbank:XM_020862903.1;Parent=rna-XM_020862903.1
NC_015765.1	Gnomon	exon	11083653	11083881	.	+	.	ID=exon-XM_020862903.1-11;Dbxref=GeneID:100651363%2CGenbank:XM_020862903.1;Parent=rna-XM_020862903.1
NC_015765.1	Gnomon	exon	11083974	11084108	.	+	.	ID=exon-XM_020862903.1-12;Dbxref=GeneID:100651363%2CGenbank:XM_020862903.1;Parent=rna-XM_020862903.1
NC_015765.1	Gnomon	exon	11084200	11084364	.	+	.	ID=exon-XM_020862903.1-13;Dbxref=GeneID:100651363%2CGenbank:XM_020862903.1;Parent=rna-XM_020862903.1
NC_015765.1	Gnomon	mRNA	5901379	5903272	.	+	.	Name=XM_012308234.2;ID=rna-XM_012308234.2;Dbxref=GeneID:100644364%2CGenbank:XM_012308234.2;Parent=gene-LOC100644364
NC_015765.1	Gnomon	CDS	12748539	12748792	.	+	0	Name=XP_020718513.1;ID=cds-XP_020718513.1;Dbxref=GeneID:100643606%2CGenbank:XP_020718513.1;Parent=rna-XM_020862854.1
NC_015765.1	Gnomon	CDS	12750552	12750694	.	+	0	Name=XP_020718513.1;ID=cds-XP_020718513.1;Dbxref=GeneID:100643606%2CGenbank:XP_020718513.1;Parent=rna-XM_020862854.1
NC_015765.1	Gnomon	CDS	12751239	12751411	.	+	0	Name=XP_020718513.1;ID=cds-XP_020718513.1;Dbxref=GeneID:100643606%2CGenbank:XP_020718513.1;Parent=rna-XM_020862854.1
NC_015765.1	Gnomon	CDS	12751906	12752110	.	+	0	Name=XP_020718513.1;ID=cds-XP_020718513.1;Dbxref=GeneID:100643606%2CGenbank:XP_020718513.1;Parent=rna-XM_020862854.1
NC_015765.1	Gnomon	CDS	12752301	12752404	.	+	0	Name=XP_020718513.1;ID=cds-XP_020718513.1;Dbxref=GeneID:100643606%2CGenbank:XP_020718513.1;Parent=rna-XM_020862854.1
NC_015765.1	Gnomon	CDS	12752899	12753022	.	+	0	Name=XP_020718513.1;ID=cds-XP_020718513.1;Dbxref=GeneID:100643606%2CGenbank:XP_020718513.1;Parent=rna-XM_020862854.1
NC_015765.1	Gnomon	CDS	12753306	12753475	.	+	0	Name=XP_020718513.1;ID=cds-XP_020718513.1;Dbxref=GeneID:100643606%2CGenbank:XP_020718513.1;Parent=rna-XM_020862854.1
NC_015765.1	Gnomon	CDS	12754918	12755280	.	+	0	Name=XP_020718513.1;ID=cds-XP_020718513.1;Dbxref=GeneID:100643606%2CGenbank:XP_020718513.1;Parent=rna-XM_020862854.1
NC_015765.1	Gnomon	exon	2595724	2596802	.	-	.	ID=exon-XR_002307644.1-6;Dbxref=GeneID:100646532%2CGenbank:XR_002307644.1;Parent=rna-XR_002307644.1
NC_015765.1	Gnomon	exon	2600829	2601125	.	-	.	ID=exon-XR_002307644.1-2;Dbxref=GeneID:100646532%2CGenbank:XR_002307644.1;Parent=rna-XR_002307644.1
NC_015765.1	Gnomon	exon	2599804	2600054	.	-	.	ID=exon-XR_002307644.1-3;Dbxref=GeneID:100646532%2CGenbank:XR_002307644.1;Parent=rna-XR_002307644.1
NC_015765.1	Gnomon	exon	2599551	2599645	.	-	.	ID=exon-XR_002307644.1-4;Dbxref=GeneID:100646532%2CGenbank:XR_002307644.1;Parent=rna-XR_002307644.1
NC_015765.1	Gnomon	exon	2598655	2599178	.	-	.	ID=exon-XR_002307644.1-5;Dbxref=GeneID:100646532%2CGenbank:XR_002307644.1;Parent=rna-XR_002307644.1
NC_015765.1	Gnomon	exon	2602205	2602347	.	-	.	ID=exon-XR_002307644.1-1;Dbxref=GeneID:100646532%2CGenbank:XR_002307644.1;Parent=rna-XR_002307644.1
NC_015765.1	Gnomon	mRNA	12738752	12739260	.	-	.	Name=XM_020862794.1;ID=rna-XM_020862794.1;Dbxref=GeneID:110119231%2CGenbank:XM_020862794.1;Parent=gene-LOC110119231
NC_015765.1	Gnomon	exon	12164705	12164805	.	+	.	ID=exon-XM_012307925.2-18;Dbxref=GeneID:100651036%2CGenbank:XM_012307925.2;Note=The sequence of the model RefSeq transcript was modified relative to this genomic sequence to represent the inferred CDS: added 30 bases not found in genome assembly;Parent=rna-XM_012307925.2
NC_015765.1	Gnomon	exon	12165946	12166153	.	+	.	ID=exon-XM_012307925.2-19;Dbxref=GeneID:100651036%2CGenbank:XM_012307925.2;Note=The sequence of the model RefSeq transcript was modified relative to this genomic sequence to represent the inferred CDS: added 30 bases not found in genome assembly;Parent=rna-XM_012307925.2
NC_015765.1	Gnomon	exon	12151689	12151826	.	+	.	ID=exon-XM_012307925.2-14;Dbxref=GeneID:100651036%2CGenbank:XM_012307925.2;Note=The sequence of the model RefSeq transcript was modified relative to this genomic sequence to represent the inferred CDS: added 30 bases not found in genome assembly;Parent=rna-XM_012307925.2
NC_015765.1	Gnomon	exon	12155557	12155754	.	+	.	ID=exon-XM_012307925.2-15;Dbxref=GeneID:100651036%2CGenbank:XM_012307925.2;Note=The sequence of the model RefSeq transcript was modified relative to this genomic sequence to represent the inferred CDS: added 30 bases not found in genome assembly;Parent=rna-XM_012307925.2
NC_015765.1	Gnomon	exon	12158671	12158866	.	+	.	ID=exon-XM_012307925.2-16;Dbxref=GeneID:100651036%2CGenbank:XM_012307925.2;Note=The sequence of the model RefSeq transcript was modified relative to this genomic sequence to represent the inferred CDS: added 30 bases not found in genome assembly;Parent=rna-XM_012307925.2
NC_015765.1	Gnomon	exon	12160130	12160294	.	+	.	ID=exon-XM_012307925.2-17;Dbxref=GeneID:100651036%2CGenbank:XM_012307925.2;Note=The sequence of the model RefSeq transcript was modified relative to this genomic sequence to represent the inferred CDS: added 30 bases not found in genome assembly;Parent=rna-XM_012307925.2
NC_015765.1	Gnomon	exon	12146514	12146717	.	+	.	ID=exon-XM_012307925.2-10;Dbxref=GeneID:100651036%2CGenbank:XM_012307925.2;Note=The sequence of the model RefSeq transcript was modified relative to this genomic sequence to represent the inferred CDS: added 30 bases not found in genome assembly;Parent=rna-XM_012307925.2
NC_015765.1	Gnomon	exon	12148590	12148694	.	+	.	ID=exon-XM_012307925.2-11;Dbxref=GeneID:100651036%2CGenbank:XM_012307925.2;Note=The sequence of the model RefSeq transcript was modified relative to this genomic sequence to represent the inferred CDS: added 30 bases not found in genome assembly;Parent=rna-XM_012307925.2
NC_015765.1	Gnomon	exon	12149247	12149504	.	+	.	ID=exon-XM_012307925.2-12;Dbxref=GeneID:100651036%2CGenbank:XM_012307925.2;Note=The sequence of the model RefSeq transcript was modified relative to this genomic sequence to represent the inferred CDS: added 30 bases not found in genome assembly;Parent=rna-XM_012307925.2
NC_015765.1	Gnomon	exon	12150906	12151085	.	+	.	ID=exon-XM_012307925.2-13;Dbxref=GeneID:100651036%2CGenbank:XM_012307925.2;Note=The sequence of the model RefSeq transcript was modified relative to this genomic sequence to represent the inferred CDS: added 30 bases not found in genome assembly;Parent=rna-XM_012307925.2
NC_015765.1	Gnomon	mRNA	13447450	13453129	.	-	.	Name=XM_020862804.1;ID=rna-XM_020862804.1;Dbxref=GeneID:100642802%2CGenbank:XM_020862804.1;Parent=gene-LOC100642802
NC_015765.1	Gnomon	mRNA	12756869	12761727	.	-	.	Name=XM_003394884.3;ID=rna-XM_003394884.3;Dbxref=GeneID:100643480%2CGenbank:XM_003394884.3;Parent=gene-LOC100643480
NC_015765.1	Gnomon	exon	7794358	7794456	.	-	.	ID=exon-XR_001098667.2-2;Dbxref=GeneID:105665679%2CGenbank:XR_001098667.2;Parent=rna-XR_001098667.2
NC_015765.1	Gnomon	exon	7793647	7794281	.	-	.	ID=exon-XR_001098667.2-3;Dbxref=GeneID:105665679%2CGenbank:XR_001098667.2;Parent=rna-XR_001098667.2
NC_015765.1	Gnomon	exon	7793482	7793578	.	-	.	ID=exon-XR_001098667.2-4;Dbxref=GeneID:105665679%2CGenbank:XR_001098667.2;Parent=rna-XR_001098667.2
NC_015765.1	Gnomon	exon	7793302	7793314	.	-	.	ID=exon-XR_001098667.2-5;Dbxref=GeneID:105665679%2CGenbank:XR_001098667.2;Parent=rna-XR_001098667.2
NC_015765.1	Gnomon	exon	7792707	7792778	.	-	.	ID=exon-XR_001098667.2-6;Dbxref=GeneID:105665679%2CGenbank:XR_001098667.2;Parent=rna-XR_001098667.2
NC_015765.1	Gnomon	exon	7790767	7792562	.	-	.	ID=exon-XR_001098667.2-7;Dbxref=GeneID:105665679%2CGenbank:XR_001098667.2;Parent=rna-XR_001098667.2
NC_015765.1	Gnomon	exon	7794669	7795397	.	-	.	ID=exon-XR_001098667.2-1;Dbxref=GeneID:105665679%2CGenbank:XR_001098667.2;Parent=rna-XR_001098667.2
NC_015765.1	Gnomon	gene	13312166	13320824	.	+	.	Name=LOC100651439;ID=gene-LOC100651439;Dbxref=GeneID:100651439
NC_015765.1	Gnomon	mRNA	12745892	12756512	.	+	.	Name=XM_003394885.3;ID=rna-XM_003394885.3;Dbxref=GeneID:100643606%2CGenbank:XM_003394885.3;Parent=gene-LOC100643606
NC_015765.1	Gnomon	exon	8547900	8548944	.	-	.	ID=exon-XM_012308069.2-1;Dbxref=GeneID:100648089%2CGenbank:XM_012308069.2;Parent=rna-XM_012308069.2
NC_015765.1	Gnomon	exon	8500861	8500955	.	-	.	ID=exon-XM_012308069.2-2;Dbxref=GeneID:100648089%2CGenbank:XM_012308069.2;Parent=rna-XM_012308069.2
NC_015765.1	Gnomon	exon	8487508	8487567	.	-	.	ID=exon-XM_012308069.2-3;Dbxref=GeneID:100648089%2CGenbank:XM_012308069.2;Parent=rna-XM_012308069.2
NC_015765.1	Gnomon	exon	8466450	8466504	.	-	.	ID=exon-XM_012308069.2-4;Dbxref=GeneID:100648089%2CGenbank:XM_012308069.2;Parent=rna-XM_012308069.2
NC_015765.1	Gnomon	exon	8465446	8465584	.	-	.	ID=exon-XM_012308069.2-5;Dbxref=GeneID:100648089%2CGenbank:XM_012308069.2;Parent=rna-XM_012308069.2
NC_015765.1	Gnomon	exon	8464235	8464337	.	-	.	ID=exon-XM_012308069.2-6;Dbxref=GeneID:100648089%2CGenbank:XM_012308069.2;Parent=rna-XM_012308069.2
NC_015765.1	Gnomon	exon	7321352	7321728	.	-	.	ID=exon-XM_012308167.2-2;Dbxref=GeneID:100646584%2CGenbank:XM_012308167.2;Parent=rna-XM_012308167.2
NC_015765.1	Gnomon	exon	8460761	8460939	.	-	.	ID=exon-XM_012308069.2-7;Dbxref=GeneID:100648089%2CGenbank:XM_012308069.2;Parent=rna-XM_012308069.2
NC_015765.1	Gnomon	exon	7318624	7318834	.	-	.	ID=exon-XM_012308167.2-3;Dbxref=GeneID:100646584%2CGenbank:XM_012308167.2;Parent=rna-XM_012308167.2
NC_015765.1	Gnomon	exon	8459890	8460012	.	-	.	ID=exon-XM_012308069.2-8;Dbxref=GeneID:100648089%2CGenbank:XM_012308069.2;Parent=rna-XM_012308069.2
NC_015765.1	Gnomon	exon	8459711	8459794	.	-	.	ID=exon-XM_012308069.2-9;Dbxref=GeneID:100648089%2CGenbank:XM_012308069.2;Parent=rna-XM_012308069.2
NC_015765.1	Gnomon	exon	7338574	7338953	.	-	.	ID=exon-XM_012308167.2-1;Dbxref=GeneID:100646584%2CGenbank:XM_012308167.2;Parent=rna-XM_012308167.2
NC_015765.1	Gnomon	exon	7313337	7317627	.	-	.	ID=exon-XM_012308167.2-6;Dbxref=GeneID:100646584%2CGenbank:XM_012308167.2;Parent=rna-XM_012308167.2
NC_015765.1	Gnomon	exon	7318051	7318325	.	-	.	ID=exon-XM_012308167.2-4;Dbxref=GeneID:100646584%2CGenbank:XM_012308167.2;Parent=rna-XM_012308167.2
NC_015765.1	Gnomon	exon	7317750	7317925	.	-	.	ID=exon-XM_012308167.2-5;Dbxref=GeneID:100646584%2CGenbank:XM_012308167.2;Parent=rna-XM_012308167.2
NC_015765.1	Gnomon	gene	13475481	13478593	.	-	.	Name=LOC100651400;ID=gene-LOC100651400;Dbxref=GeneID:100651400
NC_015765.1	Gnomon	CDS	7473872	7474049	.	-	0	Name=XP_012163522.1;ID=cds-XP_012163522.1;Dbxref=GeneID:100643926%2CGenbank:XP_012163522.1;Parent=rna-XM_012308132.2
NC_015765.1	Gnomon	CDS	7469880	7470030	.	-	0	Name=XP_012163522.1;ID=cds-XP_012163522.1;Dbxref=GeneID:100643926%2CGenbank:XP_012163522.1;Parent=rna-XM_012308132.2
NC_015765.1	Gnomon	CDS	7469588	7469801	.	-	0	Name=XP_012163522.1;ID=cds-XP_012163522.1;Dbxref=GeneID:100643926%2CGenbank:XP_012163522.1;Parent=rna-XM_012308132.2
NC_015765.1	Gnomon	CDS	7469126	7469221	.	-	0	Name=XP_012163522.1;ID=cds-XP_012163522.1;Dbxref=GeneID:100643926%2CGenbank:XP_012163522.1;Parent=rna-XM_012308132.2
NC_015765.1	Gnomon	CDS	7468558	7468795	.	-	0	Name=XP_012163522.1;ID=cds-XP_012163522.1;Dbxref=GeneID:100643926%2CGenbank:XP_012163522.1;Parent=rna-XM_012308132.2
NC_015765.1	Gnomon	CDS	7468185	7468486	.	-	0	Name=XP_012163522.1;ID=cds-XP_012163522.1;Dbxref=GeneID:100643926%2CGenbank:XP_012163522.1;Parent=rna-XM_012308132.2
NC_015765.1	Gnomon	CDS	7466172	7468103	.	-	0	Name=XP_012163522.1;ID=cds-XP_012163522.1;Dbxref=GeneID:100643926%2CGenbank:XP_012163522.1;Parent=rna-XM_012308132.2
NC_015765.1	Gnomon	CDS	7465974	7466079	.	-	0	Name=XP_012163522.1;ID=cds-XP_012163522.1;Dbxref=GeneID:100643926%2CGenbank:XP_012163522.1;Parent=rna-XM_012308132.2
NC_015765.1	Gnomon	CDS	7465548	7465890	.	-	0	Name=XP_012163522.1;ID=cds-XP_012163522.1;Dbxref=GeneID:100643926%2CGenbank:XP_012163522.1;Parent=rna-XM_012308132.2
NC_015765.1	Gnomon	CDS	7465220	7465460	.	-	0	Name=XP_012163522.1;ID=cds-XP_012163522.1;Dbxref=GeneID:100643926%2CGenbank:XP_012163522.1;Parent=rna-XM_012308132.2
NC_015765.1	Gnomon	CDS	7464258	7465126	.	-	0	Name=XP_012163522.1;ID=cds-XP_012163522.1;Dbxref=GeneID:100643926%2CGenbank:XP_012163522.1;Parent=rna-XM_012308132.2
NC_015765.1	Gnomon	CDS	7463816	7463987	.	-	0	Name=XP_012163522.1;ID=cds-XP_012163522.1;Dbxref=GeneID:100643926%2CGenbank:XP_012163522.1;Parent=rna-XM_012308132.2
NC_015765.1	Gnomon	exon	12170125	12173708	.	+	.	ID=exon-XM_012307925.2-21;Dbxref=GeneID:100651036%2CGenbank:XM_012307925.2;Note=The sequence of the model RefSeq transcript was modified relative to this genomic sequence to represent the inferred CDS: added 30 bases not found in genome assembly;Parent=rna-XM_012307925.2
NC_015765.1	Gnomon	exon	12169516	12169804	.	+	.	ID=exon-XM_012307925.2-20;Dbxref=GeneID:100651036%2CGenbank:XM_012307925.2;Note=The sequence of the model RefSeq transcript was modified relative to this genomic sequence to represent the inferred CDS: added 30 bases not found in genome assembly;Parent=rna-XM_012307925.2
NC_015765.1	Gnomon	exon	1962251	1963133	.	-	.	ID=exon-XM_012321375.2-1;Dbxref=GeneID:100643035%2CGenbank:XM_012321375.2;Parent=rna-XM_012321375.2
NC_015765.1	Gnomon	exon	1961711	1962156	.	-	.	ID=exon-XM_012321375.2-2;Dbxref=GeneID:100643035%2CGenbank:XM_012321375.2;Parent=rna-XM_012321375.2
NC_015765.1	Gnomon	exon	1961319	1961634	.	-	.	ID=exon-XM_012321375.2-3;Dbxref=GeneID:100643035%2CGenbank:XM_012321375.2;Parent=rna-XM_012321375.2
NC_015765.1	Gnomon	exon	1961025	1961238	.	-	.	ID=exon-XM_012321375.2-4;Dbxref=GeneID:100643035%2CGenbank:XM_012321375.2;Parent=rna-XM_012321375.2
NC_015765.1	Gnomon	exon	1960837	1960946	.	-	.	ID=exon-XM_012321375.2-5;Dbxref=GeneID:100643035%2CGenbank:XM_012321375.2;Parent=rna-XM_012321375.2
NC_015765.1	tRNAscan-SE	exon	11745146	11745218	.	-	.	ID=exon-TRNAA-AGC-3-1;Dbxref=GeneID:110119277;Note=transfer RNA alanine (anticodon AGC);Parent=rna-TRNAA-AGC-3
NC_015765.1	Gnomon	exon	1959951	1960098	.	-	.	ID=exon-XM_012321375.2-6;Dbxref=GeneID:100643035%2CGenbank:XM_012321375.2;Parent=rna-XM_012321375.2
NC_015765.1	Gnomon	exon	1959585	1959763	.	-	.	ID=exon-XM_012321375.2-7;Dbxref=GeneID:100643035%2CGenbank:XM_012321375.2;Parent=rna-XM_012321375.2
NC_015765.1	Gnomon	exon	1959360	1959510	.	-	.	ID=exon-XM_012321375.2-8;Dbxref=GeneID:100643035%2CGenbank:XM_012321375.2;Parent=rna-XM_012321375.2
NC_015765.1	Gnomon	exon	1958692	1958912	.	-	.	ID=exon-XM_012321375.2-9;Dbxref=GeneID:100643035%2CGenbank:XM_012321375.2;Parent=rna-XM_012321375.2
NC_015765.1	Gnomon	exon	6210037	6210167	.	+	.	ID=exon-XM_012307787.2-3;Dbxref=GeneID:100649922%2CGenbank:XM_012307787.2;Parent=rna-XM_012307787.2
NC_015765.1	Gnomon	exon	6210445	6210650	.	+	.	ID=exon-XM_012307787.2-4;Dbxref=GeneID:100649922%2CGenbank:XM_012307787.2;Parent=rna-XM_012307787.2
NC_015765.1	Gnomon	exon	6210759	6210944	.	+	.	ID=exon-XM_012307787.2-5;Dbxref=GeneID:100649922%2CGenbank:XM_012307787.2;Parent=rna-XM_012307787.2
NC_015765.1	Gnomon	exon	6211579	6211988	.	+	.	ID=exon-XM_012307787.2-6;Dbxref=GeneID:100649922%2CGenbank:XM_012307787.2;Parent=rna-XM_012307787.2
NC_015765.1	Gnomon	exon	5274929	5275090	.	-	.	ID=exon-XM_003395144.3-4;Dbxref=GeneID:100645709%2CGenbank:XM_003395144.3;Parent=rna-XM_003395144.3
NC_015765.1	Gnomon	exon	5274599	5274852	.	-	.	ID=exon-XM_003395144.3-5;Dbxref=GeneID:100645709%2CGenbank:XM_003395144.3;Parent=rna-XM_003395144.3
NC_015765.1	Gnomon	exon	5275501	5275772	.	-	.	ID=exon-XM_003395144.3-2;Dbxref=GeneID:100645709%2CGenbank:XM_003395144.3;Parent=rna-XM_003395144.3
NC_015765.1	Gnomon	exon	6198120	6199008	.	+	.	ID=exon-XM_012307787.2-1;Dbxref=GeneID:100649922%2CGenbank:XM_012307787.2;Parent=rna-XM_012307787.2
NC_015765.1	Gnomon	exon	5275206	5275416	.	-	.	ID=exon-XM_003395144.3-3;Dbxref=GeneID:100645709%2CGenbank:XM_003395144.3;Parent=rna-XM_003395144.3
NC_015765.1	Gnomon	exon	6206742	6207151	.	+	.	ID=exon-XM_012307787.2-2;Dbxref=GeneID:100649922%2CGenbank:XM_012307787.2;Parent=rna-XM_012307787.2
NC_015765.1	Gnomon	exon	5275877	5276363	.	-	.	ID=exon-XM_003395144.3-1;Dbxref=GeneID:100645709%2CGenbank:XM_003395144.3;Parent=rna-XM_003395144.3
NC_015765.1	Gnomon	CDS	13313343	13313621	.	+	0	Name=XP_012163272.1;ID=cds-XP_012163272.1;Dbxref=GeneID:100651439%2CGenbank:XP_012163272.1;Parent=rna-XM_012307882.2
NC_015765.1	Gnomon	CDS	13313742	13316187	.	+	0	Name=XP_012163272.1;ID=cds-XP_012163272.1;Dbxref=GeneID:100651439%2CGenbank:XP_012163272.1;Parent=rna-XM_012307882.2
NC_015765.1	Gnomon	CDS	13316305	13316582	.	+	0	Name=XP_012163272.1;ID=cds-XP_012163272.1;Dbxref=GeneID:100651439%2CGenbank:XP_012163272.1;Parent=rna-XM_012307882.2
NC_015765.1	Gnomon	CDS	13316667	13317098	.	+	0	Name=XP_012163272.1;ID=cds-XP_012163272.1;Dbxref=GeneID:100651439%2CGenbank:XP_012163272.1;Parent=rna-XM_012307882.2
NC_015765.1	Gnomon	gene	11043465	11078627	.	-	.	Name=LOC100651480;ID=gene-LOC100651480;Dbxref=GeneID:100651480
NC_015765.1	Gnomon	exon	11036698	11037565	.	+	.	ID=exon-XM_012307997.2-17;Dbxref=GeneID:100651833%2CGenbank:XM_012307997.2;Parent=rna-XM_012307997.2
NC_015765.1	Gnomon	gene	6012164	6023016	.	+	.	Name=LOC100651482;ID=gene-LOC100651482;Dbxref=GeneID:100651482
NC_015765.1	Gnomon	exon	11029804	11029938	.	+	.	ID=exon-XM_012307997.2-11;Dbxref=GeneID:100651833%2CGenbank:XM_012307997.2;Parent=rna-XM_012307997.2
NC_015765.1	Gnomon	exon	11030232	11030406	.	+	.	ID=exon-XM_012307997.2-12;Dbxref=GeneID:100651833%2CGenbank:XM_012307997.2;Parent=rna-XM_012307997.2
NC_015765.1	Gnomon	exon	11029512	11029724	.	+	.	ID=exon-XM_012307997.2-10;Dbxref=GeneID:100651833%2CGenbank:XM_012307997.2;Parent=rna-XM_012307997.2
NC_015765.1	Gnomon	exon	11032063	11032222	.	+	.	ID=exon-XM_012307997.2-15;Dbxref=GeneID:100651833%2CGenbank:XM_012307997.2;Parent=rna-XM_012307997.2
NC_015765.1	Gnomon	exon	11032554	11032661	.	+	.	ID=exon-XM_012307997.2-16;Dbxref=GeneID:100651833%2CGenbank:XM_012307997.2;Parent=rna-XM_012307997.2
NC_015765.1	Gnomon	exon	11030806	11031125	.	+	.	ID=exon-XM_012307997.2-13;Dbxref=GeneID:100651833%2CGenbank:XM_012307997.2;Parent=rna-XM_012307997.2
NC_015765.1	Gnomon	exon	11031431	11031719	.	+	.	ID=exon-XM_012307997.2-14;Dbxref=GeneID:100651833%2CGenbank:XM_012307997.2;Parent=rna-XM_012307997.2
NC_015765.1	Gnomon	exon	1772471	1772572	.	-	.	ID=exon-XM_020862616.1-2;Dbxref=GeneID:100651636%2CGenbank:XM_020862616.1;Parent=rna-XM_020862616.1
NC_015765.1	Gnomon	exon	1772216	1772348	.	-	.	ID=exon-XM_020862616.1-3;Dbxref=GeneID:100651636%2CGenbank:XM_020862616.1;Parent=rna-XM_020862616.1
NC_015765.1	Gnomon	exon	1776699	1778176	.	-	.	ID=exon-XM_020862616.1-1;Dbxref=GeneID:100651636%2CGenbank:XM_020862616.1;Parent=rna-XM_020862616.1
NC_015765.1	Gnomon	exon	8450814	8450856	.	-	.	ID=exon-XM_003395004.3-10;Dbxref=GeneID:100648089%2CGenbank:XM_003395004.3;Parent=rna-XM_003395004.3
NC_015765.1	Gnomon	exon	8435971	8436060	.	-	.	ID=exon-XM_003395004.3-11;Dbxref=GeneID:100648089%2CGenbank:XM_003395004.3;Parent=rna-XM_003395004.3
NC_015765.1	Gnomon	CDS	8892006	8892067	.	-	0	Name=XP_012163428.1;ID=cds-XP_012163428.1;Dbxref=GeneID:100646619%2CGenbank:XP_012163428.1;Parent=rna-XM_012308038.2
NC_015765.1	Gnomon	CDS	8868622	8868702	.	-	0	Name=XP_012163428.1;ID=cds-XP_012163428.1;Dbxref=GeneID:100646619%2CGenbank:XP_012163428.1;Parent=rna-XM_012308038.2
NC_015765.1	Gnomon	CDS	8739466	8739535	.	-	0	Name=XP_012163428.1;ID=cds-XP_012163428.1;Dbxref=GeneID:100646619%2CGenbank:XP_012163428.1;Parent=rna-XM_012308038.2
NC_015765.1	Gnomon	CDS	8690766	8690912	.	-	0	Name=XP_012163428.1;ID=cds-XP_012163428.1;Dbxref=GeneID:100646619%2CGenbank:XP_012163428.1;Parent=rna-XM_012308038.2
NC_015765.1	Gnomon	CDS	8623049	8623195	.	-	0	Name=XP_012163428.1;ID=cds-XP_012163428.1;Dbxref=GeneID:100646619%2CGenbank:XP_012163428.1;Parent=rna-XM_012308038.2
NC_015765.1	Gnomon	CDS	8620231	8620419	.	-	0	Name=XP_012163428.1;ID=cds-XP_012163428.1;Dbxref=GeneID:100646619%2CGenbank:XP_012163428.1;Parent=rna-XM_012308038.2
NC_015765.1	Gnomon	CDS	8618725	8619164	.	-	0	Name=XP_012163428.1;ID=cds-XP_012163428.1;Dbxref=GeneID:100646619%2CGenbank:XP_012163428.1;Parent=rna-XM_012308038.2
NC_015765.1	Gnomon	CDS	8618085	8618303	.	-	0	Name=XP_012163428.1;ID=cds-XP_012163428.1;Dbxref=GeneID:100646619%2CGenbank:XP_012163428.1;Parent=rna-XM_012308038.2
NC_015765.1	Gnomon	CDS	8617487	8617658	.	-	0	Name=XP_012163428.1;ID=cds-XP_012163428.1;Dbxref=GeneID:100646619%2CGenbank:XP_012163428.1;Parent=rna-XM_012308038.2
NC_015765.1	Gnomon	CDS	8615021	8615230	.	-	0	Name=XP_012163428.1;ID=cds-XP_012163428.1;Dbxref=GeneID:100646619%2CGenbank:XP_012163428.1;Parent=rna-XM_012308038.2
NC_015765.1	Gnomon	exon	1770691	1770987	.	-	.	ID=exon-XM_020862616.1-8;Dbxref=GeneID:100651636%2CGenbank:XM_020862616.1;Parent=rna-XM_020862616.1
NC_015765.1	Gnomon	exon	1769672	1769869	.	-	.	ID=exon-XM_020862616.1-9;Dbxref=GeneID:100651636%2CGenbank:XM_020862616.1;Parent=rna-XM_020862616.1
NC_015765.1	Gnomon	exon	1771394	1771522	.	-	.	ID=exon-XM_020862616.1-6;Dbxref=GeneID:100651636%2CGenbank:XM_020862616.1;Parent=rna-XM_020862616.1
NC_015765.1	Gnomon	exon	1771127	1771324	.	-	.	ID=exon-XM_020862616.1-7;Dbxref=GeneID:100651636%2CGenbank:XM_020862616.1;Parent=rna-XM_020862616.1
NC_015765.1	Gnomon	exon	1771978	1772141	.	-	.	ID=exon-XM_020862616.1-4;Dbxref=GeneID:100651636%2CGenbank:XM_020862616.1;Parent=rna-XM_020862616.1
NC_015765.1	Gnomon	exon	1771653	1771808	.	-	.	ID=exon-XM_020862616.1-5;Dbxref=GeneID:100651636%2CGenbank:XM_020862616.1;Parent=rna-XM_020862616.1
NC_015765.1	Gnomon	exon	8402680	8402755	.	-	.	ID=exon-XM_003395004.3-12;Dbxref=GeneID:100648089%2CGenbank:XM_003395004.3;Parent=rna-XM_003395004.3
NC_015765.1	Gnomon	exon	8402146	8402240	.	-	.	ID=exon-XM_003395004.3-13;Dbxref=GeneID:100648089%2CGenbank:XM_003395004.3;Parent=rna-XM_003395004.3
NC_015765.1	Gnomon	exon	8401396	8401510	.	-	.	ID=exon-XM_003395004.3-14;Dbxref=GeneID:100648089%2CGenbank:XM_003395004.3;Parent=rna-XM_003395004.3
NC_015765.1	Gnomon	exon	8399940	8400993	.	-	.	ID=exon-XM_003395004.3-15;Dbxref=GeneID:100648089%2CGenbank:XM_003395004.3;Parent=rna-XM_003395004.3
NC_015765.1	Gnomon	mRNA	7463157	7472084	.	-	.	Name=XM_012308139.2;ID=rna-XM_012308139.2;Dbxref=GeneID:100643926%2CGenbank:XM_012308139.2;Parent=gene-LOC100643926
NC_015765.1	Gnomon	CDS	5293739	5293801	.	+	0	Name=XP_003395189.1;ID=cds-XP_003395189.1;Dbxref=GeneID:100645368%2CGenbank:XP_003395189.1;Parent=rna-XM_003395141.3
NC_015765.1	Gnomon	CDS	5293881	5294159	.	+	0	Name=XP_003395189.1;ID=cds-XP_003395189.1;Dbxref=GeneID:100645368%2CGenbank:XP_003395189.1;Parent=rna-XM_003395141.3
NC_015765.1	Gnomon	CDS	5294246	5294674	.	+	0	Name=XP_003395189.1;ID=cds-XP_003395189.1;Dbxref=GeneID:100645368%2CGenbank:XP_003395189.1;Parent=rna-XM_003395141.3
NC_015765.1	Gnomon	CDS	5294746	5294982	.	+	0	Name=XP_003395189.1;ID=cds-XP_003395189.1;Dbxref=GeneID:100645368%2CGenbank:XP_003395189.1;Parent=rna-XM_003395141.3
NC_015765.1	Gnomon	exon	2349276	2349539	.	-	.	ID=exon-XM_020862737.1-1;Dbxref=GeneID:100642198%2CGenbank:XM_020862737.1;Parent=rna-XM_020862737.1
NC_015765.1	Gnomon	exon	2332308	2332540	.	-	.	ID=exon-XM_020862737.1-2;Dbxref=GeneID:100642198%2CGenbank:XM_020862737.1;Parent=rna-XM_020862737.1
NC_015765.1	Gnomon	exon	2328621	2328812	.	-	.	ID=exon-XM_020862737.1-3;Dbxref=GeneID:100642198%2CGenbank:XM_020862737.1;Parent=rna-XM_020862737.1
NC_015765.1	Gnomon	exon	13535150	13535354	.	-	.	ID=exon-XM_003395093.3-3;Dbxref=GeneID:100649447%2CGenbank:XM_003395093.3;Parent=rna-XM_003395093.3
NC_015765.1	Gnomon	exon	13534489	13535077	.	-	.	ID=exon-XM_003395093.3-4;Dbxref=GeneID:100649447%2CGenbank:XM_003395093.3;Parent=rna-XM_003395093.3
NC_015765.1	Gnomon	exon	13535865	13536079	.	-	.	ID=exon-XM_003395093.3-1;Dbxref=GeneID:100649447%2CGenbank:XM_003395093.3;Parent=rna-XM_003395093.3
NC_015765.1	Gnomon	exon	13535428	13535542	.	-	.	ID=exon-XM_003395093.3-2;Dbxref=GeneID:100649447%2CGenbank:XM_003395093.3;Parent=rna-XM_003395093.3
NC_015765.1	Gnomon	exon	2327159	2327383	.	-	.	ID=exon-XM_020862737.1-4;Dbxref=GeneID:100642198%2CGenbank:XM_020862737.1;Parent=rna-XM_020862737.1
NC_015765.1	Gnomon	exon	2326307	2326498	.	-	.	ID=exon-XM_020862737.1-5;Dbxref=GeneID:100642198%2CGenbank:XM_020862737.1;Parent=rna-XM_020862737.1
NC_015765.1	Gnomon	exon	2325777	2326012	.	-	.	ID=exon-XM_020862737.1-6;Dbxref=GeneID:100642198%2CGenbank:XM_020862737.1;Parent=rna-XM_020862737.1
NC_015765.1	Gnomon	exon	2324533	2325108	.	-	.	ID=exon-XM_020862737.1-7;Dbxref=GeneID:100642198%2CGenbank:XM_020862737.1;Parent=rna-XM_020862737.1
NC_015765.1	Gnomon	exon	7513603	7513700	.	-	.	ID=exon-XM_003395046.3-1;Dbxref=GeneID:100643481%2CGenbank:XM_003395046.3;Parent=rna-XM_003395046.3
NC_015765.1	Gnomon	exon	7512392	7512591	.	-	.	ID=exon-XM_003395046.3-2;Dbxref=GeneID:100643481%2CGenbank:XM_003395046.3;Parent=rna-XM_003395046.3
NC_015765.1	Gnomon	exon	7511088	7511231	.	-	.	ID=exon-XM_003395046.3-3;Dbxref=GeneID:100643481%2CGenbank:XM_003395046.3;Parent=rna-XM_003395046.3
NC_015765.1	Gnomon	exon	7510653	7510891	.	-	.	ID=exon-XM_003395046.3-4;Dbxref=GeneID:100643481%2CGenbank:XM_003395046.3;Parent=rna-XM_003395046.3
NC_015765.1	Gnomon	exon	13584773	13585147	.	-	.	ID=exon-XM_012307821.2-10;Dbxref=GeneID:100651675%2CGenbank:XM_012307821.2;Parent=rna-XM_012307821.2
NC_015765.1	Gnomon	exon	13584370	13584636	.	-	.	ID=exon-XM_012307821.2-11;Dbxref=GeneID:100651675%2CGenbank:XM_012307821.2;Parent=rna-XM_012307821.2
NC_015765.1	Gnomon	exon	13582739	13584289	.	-	.	ID=exon-XM_012307821.2-12;Dbxref=GeneID:100651675%2CGenbank:XM_012307821.2;Parent=rna-XM_012307821.2
NC_015765.1	Gnomon	exon	13582401	13582595	.	-	.	ID=exon-XM_012307821.2-13;Dbxref=GeneID:100651675%2CGenbank:XM_012307821.2;Parent=rna-XM_012307821.2
NC_015765.1	Gnomon	exon	13581265	13582233	.	-	.	ID=exon-XM_012307821.2-14;Dbxref=GeneID:100651675%2CGenbank:XM_012307821.2;Parent=rna-XM_012307821.2
NC_015765.1	Gnomon	CDS	12748539	12748792	.	+	0	Name=XP_020718514.1;ID=cds-XP_020718514.1;Dbxref=GeneID:100643606%2CGenbank:XP_020718514.1;Parent=rna-XM_020862855.1
NC_015765.1	Gnomon	CDS	12750552	12750694	.	+	0	Name=XP_020718514.1;ID=cds-XP_020718514.1;Dbxref=GeneID:100643606%2CGenbank:XP_020718514.1;Parent=rna-XM_020862855.1
NC_015765.1	Gnomon	CDS	12751239	12751411	.	+	0	Name=XP_020718514.1;ID=cds-XP_020718514.1;Dbxref=GeneID:100643606%2CGenbank:XP_020718514.1;Parent=rna-XM_020862855.1
NC_015765.1	Gnomon	CDS	12751906	12752110	.	+	0	Name=XP_020718514.1;ID=cds-XP_020718514.1;Dbxref=GeneID:100643606%2CGenbank:XP_020718514.1;Parent=rna-XM_020862855.1
NC_015765.1	Gnomon	CDS	12752301	12752404	.	+	0	Name=XP_020718514.1;ID=cds-XP_020718514.1;Dbxref=GeneID:100643606%2CGenbank:XP_020718514.1;Parent=rna-XM_020862855.1
NC_015765.1	Gnomon	CDS	12752899	12753022	.	+	0	Name=XP_020718514.1;ID=cds-XP_020718514.1;Dbxref=GeneID:100643606%2CGenbank:XP_020718514.1;Parent=rna-XM_020862855.1
NC_015765.1	Gnomon	CDS	12753306	12753475	.	+	0	Name=XP_020718514.1;ID=cds-XP_020718514.1;Dbxref=GeneID:100643606%2CGenbank:XP_020718514.1;Parent=rna-XM_020862855.1
NC_015765.1	Gnomon	CDS	12754918	12755280	.	+	0	Name=XP_020718514.1;ID=cds-XP_020718514.1;Dbxref=GeneID:100643606%2CGenbank:XP_020718514.1;Parent=rna-XM_020862855.1
NC_015765.1	Gnomon	exon	6211579	6211988	.	+	.	ID=exon-XM_012307783.2-10;Dbxref=GeneID:100649922%2CGenbank:XM_012307783.2;Parent=rna-XM_012307783.2
NC_015765.1	Gnomon	CDS	6206884	6207151	.	+	0	Name=XP_012163179.1;ID=cds-XP_012163179.1;Dbxref=GeneID:100649922%2CGenbank:XP_012163179.1;Parent=rna-XM_012307789.2
NC_015765.1	Gnomon	CDS	6210037	6210167	.	+	0	Name=XP_012163179.1;ID=cds-XP_012163179.1;Dbxref=GeneID:100649922%2CGenbank:XP_012163179.1;Parent=rna-XM_012307789.2
NC_015765.1	Gnomon	CDS	6210445	6210650	.	+	0	Name=XP_012163179.1;ID=cds-XP_012163179.1;Dbxref=GeneID:100649922%2CGenbank:XP_012163179.1;Parent=rna-XM_012307789.2
NC_015765.1	Gnomon	CDS	6210759	6210944	.	+	0	Name=XP_012163179.1;ID=cds-XP_012163179.1;Dbxref=GeneID:100649922%2CGenbank:XP_012163179.1;Parent=rna-XM_012307789.2
NC_015765.1	Gnomon	CDS	6211579	6211894	.	+	0	Name=XP_012163179.1;ID=cds-XP_012163179.1;Dbxref=GeneID:100649922%2CGenbank:XP_012163179.1;Parent=rna-XM_012307789.2
NC_015765.1	Gnomon	exon	11207127	11207232	.	+	.	ID=exon-XM_020862663.1-1;Dbxref=GeneID:100649652%2CGenbank:XM_020862663.1;Parent=rna-XM_020862663.1
NC_015765.1	Gnomon	exon	11207349	11207425	.	+	.	ID=exon-XM_020862663.1-2;Dbxref=GeneID:100649652%2CGenbank:XM_020862663.1;Parent=rna-XM_020862663.1
NC_015765.1	Gnomon	exon	11207869	11208260	.	+	.	ID=exon-XM_020862663.1-3;Dbxref=GeneID:100649652%2CGenbank:XM_020862663.1;Parent=rna-XM_020862663.1
NC_015765.1	Gnomon	mRNA	5900453	5903272	.	+	.	Name=XM_012308233.2;ID=rna-XM_012308233.2;Dbxref=GeneID:100644364%2CGenbank:XM_012308233.2;Parent=gene-LOC100644364
NC_015765.1	Gnomon	exon	13358955	13358981	.	+	.	ID=exon-XR_002307667.1-5;Dbxref=GeneID:100650636%2CGenbank:XR_002307667.1;Parent=rna-XR_002307667.1
NC_015765.1	Gnomon	exon	13359074	13359285	.	+	.	ID=exon-XR_002307667.1-6;Dbxref=GeneID:100650636%2CGenbank:XR_002307667.1;Parent=rna-XR_002307667.1
NC_015765.1	Gnomon	exon	13359407	13359614	.	+	.	ID=exon-XR_002307667.1-7;Dbxref=GeneID:100650636%2CGenbank:XR_002307667.1;Parent=rna-XR_002307667.1
NC_015765.1	Gnomon	exon	13359697	13359905	.	+	.	ID=exon-XR_002307667.1-8;Dbxref=GeneID:100650636%2CGenbank:XR_002307667.1;Parent=rna-XR_002307667.1
NC_015765.1	Gnomon	exon	13360142	13360373	.	+	.	ID=exon-XR_002307667.1-9;Dbxref=GeneID:100650636%2CGenbank:XR_002307667.1;Parent=rna-XR_002307667.1
NC_015765.1	Gnomon	exon	13357022	13357179	.	+	.	ID=exon-XR_002307667.1-1;Dbxref=GeneID:100650636%2CGenbank:XR_002307667.1;Parent=rna-XR_002307667.1
NC_015765.1	Gnomon	exon	13357985	13358045	.	+	.	ID=exon-XR_002307667.1-2;Dbxref=GeneID:100650636%2CGenbank:XR_002307667.1;Parent=rna-XR_002307667.1
NC_015765.1	Gnomon	exon	13358174	13358275	.	+	.	ID=exon-XR_002307667.1-3;Dbxref=GeneID:100650636%2CGenbank:XR_002307667.1;Parent=rna-XR_002307667.1
NC_015765.1	Gnomon	exon	13358663	13358840	.	+	.	ID=exon-XR_002307667.1-4;Dbxref=GeneID:100650636%2CGenbank:XR_002307667.1;Parent=rna-XR_002307667.1
NC_015765.1	RefSeq	cDNA_match	5303476	5303742	.	-	.	ID=ba67ee78-b3f8-400a-87f5-256a00a2886e;Target=XM_003395138.3 1 267
NC_015765.1	RefSeq	cDNA_match	5302877	5303140	.	-	.	ID=ba67ee78-b3f8-400a-87f5-256a00a2886e;Target=XM_003395138.3 1 267
NC_015765.1	RefSeq	cDNA_match	5302431	5302736	.	-	.	ID=ba67ee78-b3f8-400a-87f5-256a00a2886e;Target=XM_003395138.3 1 267
NC_015765.1	RefSeq	cDNA_match	5299549	5302160	.	-	.	ID=ba67ee78-b3f8-400a-87f5-256a00a2886e;Target=XM_003395138.3 1 267
NC_015765.1	Gnomon	exon	10818806	10818979	.	+	.	ID=exon-XM_003394955.3-10;Dbxref=GeneID:100642363%2CGenbank:XM_003394955.3;Parent=rna-XM_003394955.3
NC_015765.1	Gnomon	exon	10819066	10819310	.	+	.	ID=exon-XM_003394955.3-11;Dbxref=GeneID:100642363%2CGenbank:XM_003394955.3;Parent=rna-XM_003394955.3
NC_015765.1	Gnomon	mRNA	12738618	12741820	.	-	.	Name=XM_020862795.1;ID=rna-XM_020862795.1;Dbxref=GeneID:100643359%2CGenbank:XM_020862795.1;Parent=gene-LOC100643359
NC_015765.1	Gnomon	mRNA	4549	27680	.	-	.	Name=XM_012321275.2;ID=rna-XM_012321275.2;Dbxref=GeneID:100650146%2CGenbank:XM_012321275.2;Parent=gene-LOC100650146
NC_015765.1	Gnomon	mRNA	9773776	9775894	.	-	.	Name=XM_003394984.3;ID=rna-XM_003394984.3;Dbxref=GeneID:100645826%2CGenbank:XM_003394984.3;Parent=gene-LOC100645826
NC_015765.1	Gnomon	CDS	4432599	4432829	.	+	0	Name=XP_012163663.1;ID=cds-XP_012163663.1;Dbxref=GeneID:100646738%2CGenbank:XP_012163663.1;Parent=rna-XM_012308273.2
NC_015765.1	Gnomon	CDS	4487658	4487750	.	+	0	Name=XP_012163663.1;ID=cds-XP_012163663.1;Dbxref=GeneID:100646738%2CGenbank:XP_012163663.1;Parent=rna-XM_012308273.2
NC_015765.1	Gnomon	CDS	4505724	4505858	.	+	0	Name=XP_012163663.1;ID=cds-XP_012163663.1;Dbxref=GeneID:100646738%2CGenbank:XP_012163663.1;Parent=rna-XM_012308273.2
NC_015765.1	Gnomon	CDS	4509192	4509356	.	+	0	Name=XP_012163663.1;ID=cds-XP_012163663.1;Dbxref=GeneID:100646738%2CGenbank:XP_012163663.1;Parent=rna-XM_012308273.2
NC_015765.1	Gnomon	CDS	4514698	4514832	.	+	0	Name=XP_012163663.1;ID=cds-XP_012163663.1;Dbxref=GeneID:100646738%2CGenbank:XP_012163663.1;Parent=rna-XM_012308273.2
NC_015765.1	Gnomon	CDS	4515687	4515956	.	+	0	Name=XP_012163663.1;ID=cds-XP_012163663.1;Dbxref=GeneID:100646738%2CGenbank:XP_012163663.1;Parent=rna-XM_012308273.2
NC_015765.1	Gnomon	CDS	4516269	4516643	.	+	0	Name=XP_012163663.1;ID=cds-XP_012163663.1;Dbxref=GeneID:100646738%2CGenbank:XP_012163663.1;Parent=rna-XM_012308273.2
NC_015765.1	Gnomon	CDS	4517245	4517667	.	+	0	Name=XP_012163663.1;ID=cds-XP_012163663.1;Dbxref=GeneID:100646738%2CGenbank:XP_012163663.1;Parent=rna-XM_012308273.2
NC_015765.1	Gnomon	CDS	4518240	4518540	.	+	0	Name=XP_012163663.1;ID=cds-XP_012163663.1;Dbxref=GeneID:100646738%2CGenbank:XP_012163663.1;Parent=rna-XM_012308273.2
NC_015765.1	Gnomon	CDS	4518797	4522566	.	+	0	Name=XP_012163663.1;ID=cds-XP_012163663.1;Dbxref=GeneID:100646738%2CGenbank:XP_012163663.1;Parent=rna-XM_012308273.2
NC_015765.1	Gnomon	exon	7299899	7300355	.	+	.	ID=exon-XM_020862693.1-12;Dbxref=GeneID:100643645%2CGenbank:XM_020862693.1;Parent=rna-XM_020862693.1
NC_015765.1	Gnomon	exon	7287905	7288070	.	+	.	ID=exon-XM_020862693.1-10;Dbxref=GeneID:100643645%2CGenbank:XM_020862693.1;Parent=rna-XM_020862693.1
NC_015765.1	Gnomon	exon	7293256	7293325	.	+	.	ID=exon-XM_020862693.1-11;Dbxref=GeneID:100643645%2CGenbank:XM_020862693.1;Parent=rna-XM_020862693.1
NC_015765.1	tRNAscan-SE	gene	11713186	11713258	.	-	.	Name=TRNAK-CUU;ID=gene-TRNAK-CUU-2;Dbxref=GeneID:110119276
NC_015765.1	Gnomon	CDS	4210488	4210619	.	-	0	Name=XP_020718412.1;ID=cds-XP_020718412.1;Dbxref=GeneID:100647332%2CGenbank:XP_020718412.1;Parent=rna-XM_020862753.1
NC_015765.1	Gnomon	CDS	4209430	4209603	.	-	0	Name=XP_020718412.1;ID=cds-XP_020718412.1;Dbxref=GeneID:100647332%2CGenbank:XP_020718412.1;Parent=rna-XM_020862753.1
NC_015765.1	Gnomon	CDS	4208709	4209048	.	-	0	Name=XP_020718412.1;ID=cds-XP_020718412.1;Dbxref=GeneID:100647332%2CGenbank:XP_020718412.1;Parent=rna-XM_020862753.1
NC_015765.1	Gnomon	CDS	4208422	4208602	.	-	0	Name=XP_020718412.1;ID=cds-XP_020718412.1;Dbxref=GeneID:100647332%2CGenbank:XP_020718412.1;Parent=rna-XM_020862753.1
NC_015765.1	Gnomon	CDS	4200710	4201847	.	-	0	Name=XP_020718412.1;ID=cds-XP_020718412.1;Dbxref=GeneID:100647332%2CGenbank:XP_020718412.1;Parent=rna-XM_020862753.1
NC_015765.1	Gnomon	CDS	9377540	9377593	.	-	0	Name=XP_012163423.1;ID=cds-XP_012163423.1;Dbxref=GeneID:105665675%2CGenbank:XP_012163423.1;Parent=rna-XM_012308033.2
NC_015765.1	Gnomon	CDS	9377244	9377370	.	-	0	Name=XP_012163423.1;ID=cds-XP_012163423.1;Dbxref=GeneID:105665675%2CGenbank:XP_012163423.1;Parent=rna-XM_012308033.2
NC_015765.1	Gnomon	CDS	9377038	9377054	.	-	0	Name=XP_012163423.1;ID=cds-XP_012163423.1;Dbxref=GeneID:105665675%2CGenbank:XP_012163423.1;Parent=rna-XM_012308033.2
NC_015765.1	Gnomon	exon	3665521	3665596	.	+	.	ID=exon-XM_020862637.1-1;Dbxref=GeneID:110119206%2CGenbank:XM_020862637.1;Parent=rna-XM_020862637.1
NC_015765.1	Gnomon	exon	3666041	3668116	.	+	.	ID=exon-XM_020862637.1-2;Dbxref=GeneID:110119206%2CGenbank:XM_020862637.1;Parent=rna-XM_020862637.1
NC_015765.1	Gnomon	mRNA	8379681	8387427	.	+	.	Name=XM_012308088.2;ID=rna-XM_012308088.2;Dbxref=GeneID:100647962%2CGenbank:XM_012308088.2;Parent=gene-LOC100647962
NC_015765.1	Gnomon	mRNA	2582526	2583943	.	-	.	Name=XM_003394744.3;ID=rna-XM_003394744.3;Dbxref=GeneID:100646288%2CGenbank:XM_003394744.3;Parent=gene-LOC100646288
NC_015765.1	Gnomon	exon	1464994	1465338	.	-	.	ID=exon-XM_020862887.1-2;Dbxref=GeneID:105667204%2CGenbank:XM_020862887.1;Parent=rna-XM_020862887.1
NC_015765.1	Gnomon	exon	1464530	1464716	.	-	.	ID=exon-XM_020862887.1-3;Dbxref=GeneID:105667204%2CGenbank:XM_020862887.1;Parent=rna-XM_020862887.1
NC_015765.1	Gnomon	exon	1473412	1473537	.	-	.	ID=exon-XM_020862887.1-1;Dbxref=GeneID:105667204%2CGenbank:XM_020862887.1;Parent=rna-XM_020862887.1
NC_015765.1	Gnomon	CDS	13401939	13402275	.	-	0	Name=XP_020718558.1;ID=cds-XP_020718558.1;Dbxref=GeneID:100649373%2CGenbank:XP_020718558.1;Parent=rna-XM_020862899.1
NC_015765.1	Gnomon	CDS	13401523	13401868	.	-	0	Name=XP_020718558.1;ID=cds-XP_020718558.1;Dbxref=GeneID:100649373%2CGenbank:XP_020718558.1;Parent=rna-XM_020862899.1
NC_015765.1	Gnomon	CDS	13401138	13401433	.	-	0	Name=XP_020718558.1;ID=cds-XP_020718558.1;Dbxref=GeneID:100649373%2CGenbank:XP_020718558.1;Parent=rna-XM_020862899.1
NC_015765.1	Gnomon	CDS	13400819	13401011	.	-	0	Name=XP_020718558.1;ID=cds-XP_020718558.1;Dbxref=GeneID:100649373%2CGenbank:XP_020718558.1;Parent=rna-XM_020862899.1
NC_015765.1	Gnomon	CDS	13400458	13400735	.	-	0	Name=XP_020718558.1;ID=cds-XP_020718558.1;Dbxref=GeneID:100649373%2CGenbank:XP_020718558.1;Parent=rna-XM_020862899.1
NC_015765.1	Gnomon	CDS	13400041	13400336	.	-	0	Name=XP_020718558.1;ID=cds-XP_020718558.1;Dbxref=GeneID:100649373%2CGenbank:XP_020718558.1;Parent=rna-XM_020862899.1
NC_015765.1	Gnomon	exon	1462957	1463113	.	-	.	ID=exon-XM_020862887.1-6;Dbxref=GeneID:105667204%2CGenbank:XM_020862887.1;Parent=rna-XM_020862887.1
NC_015765.1	Gnomon	exon	1461514	1461951	.	-	.	ID=exon-XM_020862887.1-7;Dbxref=GeneID:105667204%2CGenbank:XM_020862887.1;Parent=rna-XM_020862887.1
NC_015765.1	Gnomon	mRNA	13447450	13455233	.	-	.	Name=XM_012307843.1;ID=rna-XM_012307843.1;Dbxref=GeneID:100642802%2CGenbank:XM_012307843.1;Parent=gene-LOC100642802
NC_015765.1	Gnomon	exon	1463909	1464430	.	-	.	ID=exon-XM_020862887.1-4;Dbxref=GeneID:105667204%2CGenbank:XM_020862887.1;Parent=rna-XM_020862887.1
NC_015765.1	Gnomon	exon	1463436	1463774	.	-	.	ID=exon-XM_020862887.1-5;Dbxref=GeneID:105667204%2CGenbank:XM_020862887.1;Parent=rna-XM_020862887.1
NC_015765.1	Gnomon	CDS	6206884	6207151	.	+	0	Name=XP_012163173.1;ID=cds-XP_012163173.1;Dbxref=GeneID:100649922%2CGenbank:XP_012163173.1;Parent=rna-XM_012307783.2
NC_015765.1	Gnomon	CDS	6210037	6210167	.	+	0	Name=XP_012163173.1;ID=cds-XP_012163173.1;Dbxref=GeneID:100649922%2CGenbank:XP_012163173.1;Parent=rna-XM_012307783.2
NC_015765.1	Gnomon	CDS	6210445	6210650	.	+	0	Name=XP_012163173.1;ID=cds-XP_012163173.1;Dbxref=GeneID:100649922%2CGenbank:XP_012163173.1;Parent=rna-XM_012307783.2
NC_015765.1	Gnomon	CDS	6210759	6210944	.	+	0	Name=XP_012163173.1;ID=cds-XP_012163173.1;Dbxref=GeneID:100649922%2CGenbank:XP_012163173.1;Parent=rna-XM_012307783.2
NC_015765.1	Gnomon	CDS	6211579	6211894	.	+	0	Name=XP_012163173.1;ID=cds-XP_012163173.1;Dbxref=GeneID:100649922%2CGenbank:XP_012163173.1;Parent=rna-XM_012307783.2
NC_015765.1	Gnomon	exon	2433510	2433683	.	+	.	ID=exon-XM_012307711.2-10;Dbxref=GeneID:100644206%2CGenbank:XM_012307711.2;Parent=rna-XM_012307711.2
NC_015765.1	Gnomon	exon	2434720	2434952	.	+	.	ID=exon-XM_012307711.2-11;Dbxref=GeneID:100644206%2CGenbank:XM_012307711.2;Parent=rna-XM_012307711.2
NC_015765.1	Gnomon	exon	2436877	2437477	.	+	.	ID=exon-XM_012307711.2-12;Dbxref=GeneID:100644206%2CGenbank:XM_012307711.2;Parent=rna-XM_012307711.2
NC_015765.1	Gnomon	exon	13719491	13719551	.	+	.	ID=exon-XM_020862716.1-3;Dbxref=GeneID:100649168%2CGenbank:XM_020862716.1;Parent=rna-XM_020862716.1
NC_015765.1	Gnomon	exon	13719614	13719740	.	+	.	ID=exon-XM_020862716.1-4;Dbxref=GeneID:100649168%2CGenbank:XM_020862716.1;Parent=rna-XM_020862716.1
NC_015765.1	Gnomon	exon	13719822	13720800	.	+	.	ID=exon-XM_020862716.1-5;Dbxref=GeneID:100649168%2CGenbank:XM_020862716.1;Parent=rna-XM_020862716.1
NC_015765.1	Gnomon	exon	13720865	13721058	.	+	.	ID=exon-XM_020862716.1-6;Dbxref=GeneID:100649168%2CGenbank:XM_020862716.1;Parent=rna-XM_020862716.1
NC_015765.1	Gnomon	mRNA	6198120	6211988	.	+	.	Name=XM_020862611.1;ID=rna-XM_020862611.1;Dbxref=GeneID:100649922%2CGenbank:XM_020862611.1;Parent=gene-LOC100649922
NC_015765.1	Gnomon	exon	13719082	13719135	.	+	.	ID=exon-XM_020862716.1-1;Dbxref=GeneID:100649168%2CGenbank:XM_020862716.1;Parent=rna-XM_020862716.1
NC_015765.1	Gnomon	exon	13719253	13719397	.	+	.	ID=exon-XM_020862716.1-2;Dbxref=GeneID:100649168%2CGenbank:XM_020862716.1;Parent=rna-XM_020862716.1
NC_015765.1	Gnomon	mRNA	4180815	4182163	.	-	.	Name=XM_020862757.1;ID=rna-XM_020862757.1;Dbxref=GeneID:110119222%2CGenbank:XM_020862757.1;Parent=gene-LOC110119222
NC_015765.1	Gnomon	mRNA	6664601	6669842	.	-	.	Name=XM_003395083.3;ID=rna-XM_003395083.3;Dbxref=GeneID:100648242%2CGenbank:XM_003395083.3;Parent=gene-LOC100648242
NC_015765.1	Gnomon	mRNA	11043465	11078627	.	-	.	Name=XM_012307989.2;ID=rna-XM_012307989.2;Dbxref=GeneID:100651480%2CGenbank:XM_012307989.2;Parent=gene-LOC100651480
NC_015765.1	tRNAscan-SE	tRNA	4785174	4785245	.	-	.	ID=rna-TRNAE-UUC;Dbxref=GeneID:110119270;Note=transfer RNA glutamic acid (anticodon UUC);Parent=gene-TRNAE-UUC
NC_015765.1	Gnomon	exon	11927356	11927512	.	+	.	ID=exon-XR_002307645.1-1;Dbxref=GeneID:110119218%2CGenbank:XR_002307645.1;Parent=rna-XR_002307645.1
NC_015765.1	Gnomon	exon	11934044	11935531	.	+	.	ID=exon-XR_002307645.1-2;Dbxref=GeneID:110119218%2CGenbank:XR_002307645.1;Parent=rna-XR_002307645.1
NC_015765.1	Gnomon	exon	13670568	13670871	.	-	.	ID=exon-XM_012307814.2-1;Dbxref=GeneID:105665656%2CGenbank:XM_012307814.2;Parent=rna-XM_012307814.2
NC_015765.1	Gnomon	exon	13667965	13668144	.	-	.	ID=exon-XM_012307814.2-2;Dbxref=GeneID:105665656%2CGenbank:XM_012307814.2;Parent=rna-XM_012307814.2
NC_015765.1	Gnomon	exon	13667313	13667881	.	-	.	ID=exon-XM_012307814.2-3;Dbxref=GeneID:105665656%2CGenbank:XM_012307814.2;Parent=rna-XM_012307814.2
NC_015765.1	RefSeq	cDNA_match	2397791	2397902	.	+	.	ID=615318f4-625b-4076-9ef5-7bf37667aa39;Target=XM_012307705.2 1 112
NC_015765.1	RefSeq	cDNA_match	2398326	2398496	.	+	.	ID=615318f4-625b-4076-9ef5-7bf37667aa39;Target=XM_012307705.2 1 112
NC_015765.1	RefSeq	cDNA_match	2398573	2398709	.	+	.	ID=615318f4-625b-4076-9ef5-7bf37667aa39;Target=XM_012307705.2 1 112
NC_015765.1	RefSeq	cDNA_match	2398836	2398995	.	+	.	ID=615318f4-625b-4076-9ef5-7bf37667aa39;Target=XM_012307705.2 1 112
NC_015765.1	RefSeq	cDNA_match	2399070	2399201	.	+	.	ID=615318f4-625b-4076-9ef5-7bf37667aa39;Target=XM_012307705.2 1 112
NC_015765.1	RefSeq	cDNA_match	2399361	2399575	.	+	.	ID=615318f4-625b-4076-9ef5-7bf37667aa39;Target=XM_012307705.2 1 112
NC_015765.1	RefSeq	cDNA_match	2399701	2405487	.	+	.	ID=615318f4-625b-4076-9ef5-7bf37667aa39;Target=XM_012307705.2 1 112
NC_015765.1	RefSeq	cDNA_match	2405555	2405613	.	+	.	ID=615318f4-625b-4076-9ef5-7bf37667aa39;Target=XM_012307705.2 1 112
NC_015765.1	RefSeq	cDNA_match	2405711	2406006	.	+	.	ID=615318f4-625b-4076-9ef5-7bf37667aa39;Target=XM_012307705.2 1 112
NC_015765.1	Gnomon	CDS	13399263	13399341	.	-	0	Name=XP_020718559.1;ID=cds-XP_020718559.1;Dbxref=GeneID:105665700%2CGenbank:XP_020718559.1;Parent=rna-XM_020862900.1
NC_015765.1	Gnomon	CDS	13399086	13399204	.	-	0	Name=XP_020718559.1;ID=cds-XP_020718559.1;Dbxref=GeneID:105665700%2CGenbank:XP_020718559.1;Parent=rna-XM_020862900.1
NC_015765.1	Gnomon	CDS	13398681	13399018	.	-	0	Name=XP_020718559.1;ID=cds-XP_020718559.1;Dbxref=GeneID:105665700%2CGenbank:XP_020718559.1;Parent=rna-XM_020862900.1
NC_015765.1	Gnomon	CDS	13398405	13398567	.	-	0	Name=XP_020718559.1;ID=cds-XP_020718559.1;Dbxref=GeneID:105665700%2CGenbank:XP_020718559.1;Parent=rna-XM_020862900.1
NC_015765.1	Gnomon	CDS	13398078	13398298	.	-	0	Name=XP_020718559.1;ID=cds-XP_020718559.1;Dbxref=GeneID:105665700%2CGenbank:XP_020718559.1;Parent=rna-XM_020862900.1
NC_015765.1	Gnomon	CDS	13397779	13397989	.	-	0	Name=XP_020718559.1;ID=cds-XP_020718559.1;Dbxref=GeneID:105665700%2CGenbank:XP_020718559.1;Parent=rna-XM_020862900.1
NC_015765.1	Gnomon	exon	6098439	6099585	.	+	.	ID=exon-XM_012308218.2-5;Dbxref=GeneID:100651245%2CGenbank:XM_012308218.2;Parent=rna-XM_012308218.2
NC_015765.1	Gnomon	exon	6094983	6095150	.	+	.	ID=exon-XM_012308218.2-3;Dbxref=GeneID:100651245%2CGenbank:XM_012308218.2;Parent=rna-XM_012308218.2
NC_015765.1	Gnomon	exon	6097205	6097347	.	+	.	ID=exon-XM_012308218.2-4;Dbxref=GeneID:100651245%2CGenbank:XM_012308218.2;Parent=rna-XM_012308218.2
NC_015765.1	Gnomon	exon	6079321	6079492	.	+	.	ID=exon-XM_012308218.2-1;Dbxref=GeneID:100651245%2CGenbank:XM_012308218.2;Parent=rna-XM_012308218.2
NC_015765.1	Gnomon	exon	6093735	6093889	.	+	.	ID=exon-XM_012308218.2-2;Dbxref=GeneID:100651245%2CGenbank:XM_012308218.2;Parent=rna-XM_012308218.2
NC_015765.1	Gnomon	exon	2779792	2780950	.	-	.	ID=exon-XM_020862840.1-1;Dbxref=GeneID:100648671%2CGenbank:XM_020862840.1;Parent=rna-XM_020862840.1
NC_015765.1	Gnomon	exon	2778728	2778947	.	-	.	ID=exon-XM_020862840.1-2;Dbxref=GeneID:100648671%2CGenbank:XM_020862840.1;Parent=rna-XM_020862840.1
NC_015765.1	Gnomon	exon	2772241	2772533	.	-	.	ID=exon-XM_020862840.1-3;Dbxref=GeneID:100648671%2CGenbank:XM_020862840.1;Parent=rna-XM_020862840.1
NC_015765.1	Gnomon	exon	2770665	2770918	.	-	.	ID=exon-XM_020862840.1-4;Dbxref=GeneID:100648671%2CGenbank:XM_020862840.1;Parent=rna-XM_020862840.1
NC_015765.1	Gnomon	exon	2765468	2767214	.	-	.	ID=exon-XM_020862840.1-5;Dbxref=GeneID:100648671%2CGenbank:XM_020862840.1;Parent=rna-XM_020862840.1
NC_015765.1	Gnomon	exon	12651394	12651475	.	-	.	ID=exon-XM_003394890.3-3;Dbxref=GeneID:100644285%2CGenbank:XM_003394890.3;Parent=rna-XM_003394890.3
NC_015765.1	Gnomon	exon	12650881	12651259	.	-	.	ID=exon-XM_003394890.3-4;Dbxref=GeneID:100644285%2CGenbank:XM_003394890.3;Parent=rna-XM_003394890.3
NC_015765.1	Gnomon	exon	12649210	12649570	.	-	.	ID=exon-XM_003394890.3-5;Dbxref=GeneID:100644285%2CGenbank:XM_003394890.3;Parent=rna-XM_003394890.3
NC_015765.1	Gnomon	exon	12649073	12649143	.	-	.	ID=exon-XM_003394890.3-6;Dbxref=GeneID:100644285%2CGenbank:XM_003394890.3;Parent=rna-XM_003394890.3
NC_015765.1	Gnomon	CDS	32617	32776	.	+	0	Name=XP_020718319.1;ID=cds-XP_020718319.1;Dbxref=GeneID:100649492%2CGenbank:XP_020718319.1;Parent=rna-XM_020862660.1
NC_015765.1	Gnomon	CDS	33125	33365	.	+	0	Name=XP_020718319.1;ID=cds-XP_020718319.1;Dbxref=GeneID:100649492%2CGenbank:XP_020718319.1;Parent=rna-XM_020862660.1
NC_015765.1	Gnomon	CDS	34514	34689	.	+	0	Name=XP_020718319.1;ID=cds-XP_020718319.1;Dbxref=GeneID:100649492%2CGenbank:XP_020718319.1;Parent=rna-XM_020862660.1
NC_015765.1	Gnomon	CDS	34924	35128	.	+	0	Name=XP_020718319.1;ID=cds-XP_020718319.1;Dbxref=GeneID:100649492%2CGenbank:XP_020718319.1;Parent=rna-XM_020862660.1
NC_015765.1	Gnomon	CDS	35509	35659	.	+	0	Name=XP_020718319.1;ID=cds-XP_020718319.1;Dbxref=GeneID:100649492%2CGenbank:XP_020718319.1;Parent=rna-XM_020862660.1
NC_015765.1	Gnomon	CDS	36287	36535	.	+	0	Name=XP_020718319.1;ID=cds-XP_020718319.1;Dbxref=GeneID:100649492%2CGenbank:XP_020718319.1;Parent=rna-XM_020862660.1
NC_015765.1	Gnomon	CDS	36736	36963	.	+	0	Name=XP_020718319.1;ID=cds-XP_020718319.1;Dbxref=GeneID:100649492%2CGenbank:XP_020718319.1;Parent=rna-XM_020862660.1
NC_015765.1	Gnomon	CDS	38971	39120	.	+	0	Name=XP_020718319.1;ID=cds-XP_020718319.1;Dbxref=GeneID:100649492%2CGenbank:XP_020718319.1;Parent=rna-XM_020862660.1
NC_015765.1	Gnomon	exon	12652924	12653031	.	-	.	ID=exon-XM_003394890.3-1;Dbxref=GeneID:100644285%2CGenbank:XM_003394890.3;Parent=rna-XM_003394890.3
NC_015765.1	Gnomon	exon	12652066	12652430	.	-	.	ID=exon-XM_003394890.3-2;Dbxref=GeneID:100644285%2CGenbank:XM_003394890.3;Parent=rna-XM_003394890.3
NC_015765.1	Gnomon	exon	1666616	1666793	.	+	.	ID=exon-XM_012321340.2-20;Dbxref=GeneID:105667205%2CGenbank:XM_012321340.2;Note=The sequence of the model RefSeq transcript was modified relative to this genomic sequence to represent the inferred CDS: inserted 1 base in 1 codon;Parent=rna-XM_012321340.2
NC_015765.1	Gnomon	exon	1666863	1667266	.	+	.	ID=exon-XM_012321340.2-21;Dbxref=GeneID:105667205%2CGenbank:XM_012321340.2;Note=The sequence of the model RefSeq transcript was modified relative to this genomic sequence to represent the inferred CDS: inserted 1 base in 1 codon;Parent=rna-XM_012321340.2
NC_015765.1	Gnomon	exon	1666280	1666458	.	+	.	ID=exon-XM_012321340.2-19;Dbxref=GeneID:105667205%2CGenbank:XM_012321340.2;Note=The sequence of the model RefSeq transcript was modified relative to this genomic sequence to represent the inferred CDS: inserted 1 base in 1 codon;Parent=rna-XM_012321340.2
NC_015765.1	Gnomon	exon	1665359	1665634	.	+	.	ID=exon-XM_012321340.2-17;Dbxref=GeneID:105667205%2CGenbank:XM_012321340.2;Note=The sequence of the model RefSeq transcript was modified relative to this genomic sequence to represent the inferred CDS: inserted 1 base in 1 codon;Parent=rna-XM_012321340.2
NC_015765.1	Gnomon	exon	1666040	1666219	.	+	.	ID=exon-XM_012321340.2-18;Dbxref=GeneID:105667205%2CGenbank:XM_012321340.2;Note=The sequence of the model RefSeq transcript was modified relative to this genomic sequence to represent the inferred CDS: inserted 1 base in 1 codon;Parent=rna-XM_012321340.2
NC_015765.1	Gnomon	exon	1663367	1663489	.	+	.	ID=exon-XM_012321340.2-11;Dbxref=GeneID:105667205%2CGenbank:XM_012321340.2;Note=The sequence of the model RefSeq transcript was modified relative to this genomic sequence to represent the inferred CDS: inserted 1 base in 1 codon;Parent=rna-XM_012321340.2
NC_015765.1	Gnomon	exon	1663575	1663706	.	+	.	ID=exon-XM_012321340.2-12;Dbxref=GeneID:105667205%2CGenbank:XM_012321340.2;Note=The sequence of the model RefSeq transcript was modified relative to this genomic sequence to represent the inferred CDS: inserted 1 base in 1 codon;Parent=rna-XM_012321340.2
NC_015765.1	Gnomon	exon	1663131	1663299	.	+	.	ID=exon-XM_012321340.2-10;Dbxref=GeneID:105667205%2CGenbank:XM_012321340.2;Note=The sequence of the model RefSeq transcript was modified relative to this genomic sequence to represent the inferred CDS: inserted 1 base in 1 codon;Parent=rna-XM_012321340.2
NC_015765.1	Gnomon	exon	1883556	1883644	.	-	.	ID=exon-XM_003394787.3-10;Dbxref=GeneID:100652227%2CGenbank:XM_003394787.3;Parent=rna-XM_003394787.3
NC_015765.1	Gnomon	exon	1664767	1664864	.	+	.	ID=exon-XM_012321340.2-15;Dbxref=GeneID:105667205%2CGenbank:XM_012321340.2;Note=The sequence of the model RefSeq transcript was modified relative to this genomic sequence to represent the inferred CDS: inserted 1 base in 1 codon;Parent=rna-XM_012321340.2
NC_015765.1	Gnomon	exon	1879544	1883203	.	-	.	ID=exon-XM_003394787.3-11;Dbxref=GeneID:100652227%2CGenbank:XM_003394787.3;Parent=rna-XM_003394787.3
NC_015765.1	Gnomon	exon	1664970	1665274	.	+	.	ID=exon-XM_012321340.2-16;Dbxref=GeneID:105667205%2CGenbank:XM_012321340.2;Note=The sequence of the model RefSeq transcript was modified relative to this genomic sequence to represent the inferred CDS: inserted 1 base in 1 codon;Parent=rna-XM_012321340.2
NC_015765.1	Gnomon	exon	1663813	1663878	.	+	.	ID=exon-XM_012321340.2-13;Dbxref=GeneID:105667205%2CGenbank:XM_012321340.2;Note=The sequence of the model RefSeq transcript was modified relative to this genomic sequence to represent the inferred CDS: inserted 1 base in 1 codon;Parent=rna-XM_012321340.2
NC_015765.1	Gnomon	exon	1663952	1664109	.	+	.	ID=exon-XM_012321340.2-14;Dbxref=GeneID:105667205%2CGenbank:XM_012321340.2;Note=The sequence of the model RefSeq transcript was modified relative to this genomic sequence to represent the inferred CDS: inserted 1 base in 1 codon;Parent=rna-XM_012321340.2
NC_015765.1	Gnomon	mRNA	13536698	13541244	.	+	.	Name=XM_003395084.3;ID=rna-XM_003395084.3;Dbxref=GeneID:100648357%2CGenbank:XM_003395084.3;Parent=gene-LOC100648357
NC_015765.1	Gnomon	exon	11666090	11666515	.	+	.	ID=exon-XM_020862927.1-1;Dbxref=GeneID:100646463%2CGenbank:XM_020862927.1;Parent=rna-XM_020862927.1
NC_015765.1	Gnomon	exon	11670569	11672860	.	+	.	ID=exon-XM_020862927.1-2;Dbxref=GeneID:100646463%2CGenbank:XM_020862927.1;Parent=rna-XM_020862927.1
NC_015765.1	RefSeq	cDNA_match	11556489	11557273	.	-	.	ID=b2c056c2-9a0b-4ff7-8507-98dfc4facbb4;Target=XM_003394923.3 1 785
NC_015765.1	RefSeq	cDNA_match	11554795	11556105	.	-	.	ID=b2c056c2-9a0b-4ff7-8507-98dfc4facbb4;Target=XM_003394923.3 1 785
NC_015765.1	RefSeq	cDNA_match	11551172	11554713	.	-	.	ID=b2c056c2-9a0b-4ff7-8507-98dfc4facbb4;Target=XM_003394923.3 1 785
NC_015765.1	Gnomon	CDS	4210488	4210619	.	-	0	Name=XP_020718413.1;ID=cds-XP_020718413.1;Dbxref=GeneID:100647332%2CGenbank:XP_020718413.1;Parent=rna-XM_020862754.1
NC_015765.1	Gnomon	CDS	4209430	4209603	.	-	0	Name=XP_020718413.1;ID=cds-XP_020718413.1;Dbxref=GeneID:100647332%2CGenbank:XP_020718413.1;Parent=rna-XM_020862754.1
NC_015765.1	Gnomon	CDS	4208709	4209048	.	-	0	Name=XP_020718413.1;ID=cds-XP_020718413.1;Dbxref=GeneID:100647332%2CGenbank:XP_020718413.1;Parent=rna-XM_020862754.1
NC_015765.1	Gnomon	CDS	4208422	4208602	.	-	0	Name=XP_020718413.1;ID=cds-XP_020718413.1;Dbxref=GeneID:100647332%2CGenbank:XP_020718413.1;Parent=rna-XM_020862754.1
NC_015765.1	Gnomon	CDS	4191510	4192635	.	-	0	Name=XP_020718413.1;ID=cds-XP_020718413.1;Dbxref=GeneID:100647332%2CGenbank:XP_020718413.1;Parent=rna-XM_020862754.1
NC_015765.1	Gnomon	mRNA	9770682	9771790	.	+	.	Name=XM_003394985.3;ID=rna-XM_003394985.3;Dbxref=GeneID:100645941%2CGenbank:XM_003394985.3;Note=The sequence of the model RefSeq transcript was modified relative to this genomic sequence to represent the inferred CDS: added 122 bases not found in genome assembly;Parent=gene-LOC100645941
NC_015765.1	Gnomon	mRNA	8379681	8387427	.	+	.	Name=XM_012308087.2;ID=rna-XM_012308087.2;Dbxref=GeneID:100647962%2CGenbank:XM_012308087.2;Parent=gene-LOC100647962
NC_015765.1	Gnomon	CDS	11604302	11604430	.	+	0	Name=XP_012163328.1;ID=cds-XP_012163328.1;Dbxref=GeneID:100651279%2CGenbank:XP_012163328.1;Parent=rna-XM_012307938.2
NC_015765.1	Gnomon	CDS	11604503	11604554	.	+	0	Name=XP_012163328.1;ID=cds-XP_012163328.1;Dbxref=GeneID:100651279%2CGenbank:XP_012163328.1;Parent=rna-XM_012307938.2
NC_015765.1	Gnomon	CDS	11604617	11604752	.	+	0	Name=XP_012163328.1;ID=cds-XP_012163328.1;Dbxref=GeneID:100651279%2CGenbank:XP_012163328.1;Parent=rna-XM_012307938.2
NC_015765.1	Gnomon	CDS	11604833	11605067	.	+	0	Name=XP_012163328.1;ID=cds-XP_012163328.1;Dbxref=GeneID:100651279%2CGenbank:XP_012163328.1;Parent=rna-XM_012307938.2
NC_015765.1	Gnomon	CDS	11605137	11605298	.	+	0	Name=XP_012163328.1;ID=cds-XP_012163328.1;Dbxref=GeneID:100651279%2CGenbank:XP_012163328.1;Parent=rna-XM_012307938.2
NC_015765.1	Gnomon	CDS	11605364	11605537	.	+	0	Name=XP_012163328.1;ID=cds-XP_012163328.1;Dbxref=GeneID:100651279%2CGenbank:XP_012163328.1;Parent=rna-XM_012307938.2
NC_015765.1	Gnomon	CDS	11605621	11605825	.	+	0	Name=XP_012163328.1;ID=cds-XP_012163328.1;Dbxref=GeneID:100651279%2CGenbank:XP_012163328.1;Parent=rna-XM_012307938.2
NC_015765.1	Gnomon	CDS	11605903	11605982	.	+	0	Name=XP_012163328.1;ID=cds-XP_012163328.1;Dbxref=GeneID:100651279%2CGenbank:XP_012163328.1;Parent=rna-XM_012307938.2
NC_015765.1	Gnomon	CDS	11606097	11606339	.	+	0	Name=XP_012163328.1;ID=cds-XP_012163328.1;Dbxref=GeneID:100651279%2CGenbank:XP_012163328.1;Parent=rna-XM_012307938.2
NC_015765.1	Gnomon	CDS	11606753	11606976	.	+	0	Name=XP_012163328.1;ID=cds-XP_012163328.1;Dbxref=GeneID:100651279%2CGenbank:XP_012163328.1;Parent=rna-XM_012307938.2
NC_015765.1	Gnomon	CDS	11607123	11607235	.	+	0	Name=XP_012163328.1;ID=cds-XP_012163328.1;Dbxref=GeneID:100651279%2CGenbank:XP_012163328.1;Parent=rna-XM_012307938.2
NC_015765.1	Gnomon	CDS	11607311	11607381	.	+	0	Name=XP_012163328.1;ID=cds-XP_012163328.1;Dbxref=GeneID:100651279%2CGenbank:XP_012163328.1;Parent=rna-XM_012307938.2
NC_015765.1	Gnomon	mRNA	13332932	13338248	.	+	.	Name=XM_020862612.1;ID=rna-XM_020862612.1;Dbxref=GeneID:100650957%2CGenbank:XM_020862612.1;Note=The sequence of the model RefSeq transcript was modified relative to this genomic sequence to represent the inferred CDS: added 49 bases not found in genome assembly;Parent=gene-LOC100650957
NC_015765.1	Gnomon	exon	7498877	7498978	.	-	.	ID=exon-XM_003395047.3-2;Dbxref=GeneID:100643687%2CGenbank:XM_003395047.3;Parent=rna-XM_003395047.3
NC_015765.1	Gnomon	exon	7497375	7497512	.	-	.	ID=exon-XM_003395047.3-3;Dbxref=GeneID:100643687%2CGenbank:XM_003395047.3;Parent=rna-XM_003395047.3
NC_015765.1	Gnomon	exon	7388079	7388239	.	-	.	ID=exon-XM_012308153.2-10;Dbxref=GeneID:100644881%2CGenbank:XM_012308153.2;Parent=rna-XM_012308153.2
NC_015765.1	Gnomon	exon	7387753	7387863	.	-	.	ID=exon-XM_012308153.2-11;Dbxref=GeneID:100644881%2CGenbank:XM_012308153.2;Parent=rna-XM_012308153.2
NC_015765.1	Gnomon	exon	7506086	7507073	.	-	.	ID=exon-XM_003395047.3-1;Dbxref=GeneID:100643687%2CGenbank:XM_003395047.3;Parent=rna-XM_003395047.3
NC_015765.1	Gnomon	exon	7387461	7387682	.	-	.	ID=exon-XM_012308153.2-12;Dbxref=GeneID:100644881%2CGenbank:XM_012308153.2;Parent=rna-XM_012308153.2
NC_015765.1	Gnomon	exon	7491730	7494534	.	-	.	ID=exon-XM_003395047.3-6;Dbxref=GeneID:100643687%2CGenbank:XM_003395047.3;Parent=rna-XM_003395047.3
NC_015765.1	Gnomon	exon	7387137	7387382	.	-	.	ID=exon-XM_012308153.2-13;Dbxref=GeneID:100644881%2CGenbank:XM_012308153.2;Parent=rna-XM_012308153.2
NC_015765.1	Gnomon	exon	7386967	7387051	.	-	.	ID=exon-XM_012308153.2-14;Dbxref=GeneID:100644881%2CGenbank:XM_012308153.2;Parent=rna-XM_012308153.2
NC_015765.1	Gnomon	exon	7496783	7496866	.	-	.	ID=exon-XM_003395047.3-4;Dbxref=GeneID:100643687%2CGenbank:XM_003395047.3;Parent=rna-XM_003395047.3
NC_015765.1	Gnomon	exon	7386294	7386458	.	-	.	ID=exon-XM_012308153.2-15;Dbxref=GeneID:100644881%2CGenbank:XM_012308153.2;Parent=rna-XM_012308153.2
NC_015765.1	Gnomon	exon	7495089	7495245	.	-	.	ID=exon-XM_003395047.3-5;Dbxref=GeneID:100643687%2CGenbank:XM_003395047.3;Parent=rna-XM_003395047.3
NC_015765.1	Gnomon	exon	7386025	7386200	.	-	.	ID=exon-XM_012308153.2-16;Dbxref=GeneID:100644881%2CGenbank:XM_012308153.2;Parent=rna-XM_012308153.2
NC_015765.1	Gnomon	exon	7385834	7385968	.	-	.	ID=exon-XM_012308153.2-17;Dbxref=GeneID:100644881%2CGenbank:XM_012308153.2;Parent=rna-XM_012308153.2
NC_015765.1	Gnomon	exon	7385588	7385743	.	-	.	ID=exon-XM_012308153.2-18;Dbxref=GeneID:100644881%2CGenbank:XM_012308153.2;Parent=rna-XM_012308153.2
NC_015765.1	Gnomon	exon	7385420	7385500	.	-	.	ID=exon-XM_012308153.2-19;Dbxref=GeneID:100644881%2CGenbank:XM_012308153.2;Parent=rna-XM_012308153.2
NC_015765.1	Gnomon	mRNA	4152220	4154401	.	-	.	Name=XM_020862758.1;ID=rna-XM_020862758.1;Dbxref=GeneID:110119223%2CGenbank:XM_020862758.1;Parent=gene-LOC110119223
NC_015765.1	Gnomon	CDS	2353692	2354459	.	+	0	Name=XP_012163078.1;ID=cds-XP_012163078.1;Dbxref=GeneID:100642320%2CGenbank:XP_012163078.1;Parent=rna-XM_012307688.2
NC_015765.1	Gnomon	CDS	2354519	2354708	.	+	0	Name=XP_012163078.1;ID=cds-XP_012163078.1;Dbxref=GeneID:100642320%2CGenbank:XP_012163078.1;Parent=rna-XM_012307688.2
NC_015765.1	Gnomon	CDS	2355604	2355767	.	+	0	Name=XP_012163078.1;ID=cds-XP_012163078.1;Dbxref=GeneID:100642320%2CGenbank:XP_012163078.1;Parent=rna-XM_012307688.2
NC_015765.1	Gnomon	CDS	2356255	2356550	.	+	0	Name=XP_012163078.1;ID=cds-XP_012163078.1;Dbxref=GeneID:100642320%2CGenbank:XP_012163078.1;Parent=rna-XM_012307688.2
NC_015765.1	Gnomon	CDS	2356664	2356895	.	+	0	Name=XP_012163078.1;ID=cds-XP_012163078.1;Dbxref=GeneID:100642320%2CGenbank:XP_012163078.1;Parent=rna-XM_012307688.2
NC_015765.1	Gnomon	CDS	2356970	2357162	.	+	0	Name=XP_012163078.1;ID=cds-XP_012163078.1;Dbxref=GeneID:100642320%2CGenbank:XP_012163078.1;Parent=rna-XM_012307688.2
NC_015765.1	Gnomon	CDS	2357570	2358148	.	+	0	Name=XP_012163078.1;ID=cds-XP_012163078.1;Dbxref=GeneID:100642320%2CGenbank:XP_012163078.1;Parent=rna-XM_012307688.2
NC_015765.1	Gnomon	CDS	2359295	2361432	.	+	0	Name=XP_012163078.1;ID=cds-XP_012163078.1;Dbxref=GeneID:100642320%2CGenbank:XP_012163078.1;Parent=rna-XM_012307688.2
NC_015765.1	Gnomon	exon	1950700	1951123	.	+	.	ID=exon-XM_012321374.2-9;Dbxref=GeneID:100643318%2CGenbank:XM_012321374.2;Parent=rna-XM_012321374.2
NC_015765.1	Gnomon	exon	1946270	1946408	.	+	.	ID=exon-XM_012321374.2-3;Dbxref=GeneID:100643318%2CGenbank:XM_012321374.2;Parent=rna-XM_012321374.2
NC_015765.1	Gnomon	exon	1946678	1947157	.	+	.	ID=exon-XM_012321374.2-4;Dbxref=GeneID:100643318%2CGenbank:XM_012321374.2;Parent=rna-XM_012321374.2
NC_015765.1	Gnomon	exon	1944262	1944484	.	+	.	ID=exon-XM_012321374.2-1;Dbxref=GeneID:100643318%2CGenbank:XM_012321374.2;Parent=rna-XM_012321374.2
NC_015765.1	Gnomon	exon	1944623	1944769	.	+	.	ID=exon-XM_012321374.2-2;Dbxref=GeneID:100643318%2CGenbank:XM_012321374.2;Parent=rna-XM_012321374.2
NC_015765.1	Gnomon	exon	1949015	1949274	.	+	.	ID=exon-XM_012321374.2-7;Dbxref=GeneID:100643318%2CGenbank:XM_012321374.2;Parent=rna-XM_012321374.2
NC_015765.1	Gnomon	exon	1949948	1950094	.	+	.	ID=exon-XM_012321374.2-8;Dbxref=GeneID:100643318%2CGenbank:XM_012321374.2;Parent=rna-XM_012321374.2
NC_015765.1	Gnomon	exon	1947353	1947891	.	+	.	ID=exon-XM_012321374.2-5;Dbxref=GeneID:100643318%2CGenbank:XM_012321374.2;Parent=rna-XM_012321374.2
NC_015765.1	Gnomon	exon	1948270	1948460	.	+	.	ID=exon-XM_012321374.2-6;Dbxref=GeneID:100643318%2CGenbank:XM_012321374.2;Parent=rna-XM_012321374.2
NC_015765.1	tRNAscan-SE	tRNA	4600105	4600175	.	-	.	ID=rna-TRNAG-GCC;Dbxref=GeneID:110119266;Note=transfer RNA glycine (anticodon GCC);Parent=gene-TRNAG-GCC
NC_015765.1	Gnomon	mRNA	13447450	13451794	.	-	.	Name=XM_012307844.2;ID=rna-XM_012307844.2;Dbxref=GeneID:100642802%2CGenbank:XM_012307844.2;Parent=gene-LOC100642802
NC_015765.1	Gnomon	mRNA	6730293	6732588	.	-	.	Name=XM_012308181.2;ID=rna-XM_012308181.2;Dbxref=GeneID:100647571%2CGenbank:XM_012308181.2;Parent=gene-LOC100647571
NC_015765.1	Gnomon	exon	7384538	7385338	.	-	.	ID=exon-XM_012308153.2-20;Dbxref=GeneID:100644881%2CGenbank:XM_012308153.2;Parent=rna-XM_012308153.2
NC_015765.1	Gnomon	exon	7383570	7383677	.	-	.	ID=exon-XM_012308153.2-21;Dbxref=GeneID:100644881%2CGenbank:XM_012308153.2;Parent=rna-XM_012308153.2
NC_015765.1	Gnomon	exon	7383322	7383501	.	-	.	ID=exon-XM_012308153.2-22;Dbxref=GeneID:100644881%2CGenbank:XM_012308153.2;Parent=rna-XM_012308153.2
NC_015765.1	Gnomon	exon	7382335	7382493	.	-	.	ID=exon-XM_012308153.2-23;Dbxref=GeneID:100644881%2CGenbank:XM_012308153.2;Parent=rna-XM_012308153.2
NC_015765.1	Gnomon	exon	7381882	7382262	.	-	.	ID=exon-XM_012308153.2-24;Dbxref=GeneID:100644881%2CGenbank:XM_012308153.2;Parent=rna-XM_012308153.2
NC_015765.1	Gnomon	exon	7381636	7381791	.	-	.	ID=exon-XM_012308153.2-25;Dbxref=GeneID:100644881%2CGenbank:XM_012308153.2;Parent=rna-XM_012308153.2
NC_015765.1	Gnomon	exon	7377769	7378212	.	-	.	ID=exon-XM_012308153.2-26;Dbxref=GeneID:100644881%2CGenbank:XM_012308153.2;Parent=rna-XM_012308153.2
NC_015765.1	Gnomon	exon	7377372	7377483	.	-	.	ID=exon-XM_012308153.2-27;Dbxref=GeneID:100644881%2CGenbank:XM_012308153.2;Parent=rna-XM_012308153.2
NC_015765.1	Gnomon	exon	7377236	7377292	.	-	.	ID=exon-XM_012308153.2-28;Dbxref=GeneID:100644881%2CGenbank:XM_012308153.2;Parent=rna-XM_012308153.2
NC_015765.1	Gnomon	exon	7377045	7377162	.	-	.	ID=exon-XM_012308153.2-29;Dbxref=GeneID:100644881%2CGenbank:XM_012308153.2;Parent=rna-XM_012308153.2
NC_015765.1	Gnomon	exon	7375539	7375644	.	-	.	ID=exon-XM_012308153.2-30;Dbxref=GeneID:100644881%2CGenbank:XM_012308153.2;Parent=rna-XM_012308153.2
NC_015765.1	Gnomon	exon	8739466	8739540	.	-	.	ID=exon-XM_012308043.1-2;Dbxref=GeneID:100646619%2CGenbank:XM_012308043.1;Parent=rna-XM_012308043.1
NC_015765.1	Gnomon	exon	8690766	8690912	.	-	.	ID=exon-XM_012308043.1-3;Dbxref=GeneID:100646619%2CGenbank:XM_012308043.1;Parent=rna-XM_012308043.1
NC_015765.1	Gnomon	exon	8812207	8812365	.	-	.	ID=exon-XM_012308043.1-1;Dbxref=GeneID:100646619%2CGenbank:XM_012308043.1;Parent=rna-XM_012308043.1
NC_015765.1	Gnomon	exon	8618725	8619164	.	-	.	ID=exon-XM_012308043.1-6;Dbxref=GeneID:100646619%2CGenbank:XM_012308043.1;Parent=rna-XM_012308043.1
NC_015765.1	Gnomon	exon	8618085	8618303	.	-	.	ID=exon-XM_012308043.1-7;Dbxref=GeneID:100646619%2CGenbank:XM_012308043.1;Parent=rna-XM_012308043.1
NC_015765.1	Gnomon	exon	8623049	8623195	.	-	.	ID=exon-XM_012308043.1-4;Dbxref=GeneID:100646619%2CGenbank:XM_012308043.1;Parent=rna-XM_012308043.1
NC_015765.1	Gnomon	exon	8620231	8620419	.	-	.	ID=exon-XM_012308043.1-5;Dbxref=GeneID:100646619%2CGenbank:XM_012308043.1;Parent=rna-XM_012308043.1
NC_015765.1	Gnomon	exon	8617487	8617658	.	-	.	ID=exon-XM_012308043.1-8;Dbxref=GeneID:100646619%2CGenbank:XM_012308043.1;Parent=rna-XM_012308043.1
NC_015765.1	Gnomon	exon	8614153	8615230	.	-	.	ID=exon-XM_012308043.1-9;Dbxref=GeneID:100646619%2CGenbank:XM_012308043.1;Parent=rna-XM_012308043.1
NC_015765.1	Gnomon	exon	11596548	11597026	.	-	.	ID=exon-XM_003394915.3-3;Dbxref=GeneID:100647375%2CGenbank:XM_003394915.3;Parent=rna-XM_003394915.3
NC_015765.1	Gnomon	exon	11597412	11597632	.	-	.	ID=exon-XM_003394915.3-1;Dbxref=GeneID:100647375%2CGenbank:XM_003394915.3;Parent=rna-XM_003394915.3
NC_015765.1	Gnomon	exon	11597112	11597261	.	-	.	ID=exon-XM_003394915.3-2;Dbxref=GeneID:100647375%2CGenbank:XM_003394915.3;Parent=rna-XM_003394915.3
NC_015765.1	Gnomon	exon	1951228	1951427	.	+	.	ID=exon-XM_012321372.2-10;Dbxref=GeneID:100643318%2CGenbank:XM_012321372.2;Parent=rna-XM_012321372.2
NC_015765.1	Gnomon	exon	5073299	5073725	.	+	.	ID=exon-XM_012308266.2-2;Dbxref=GeneID:100646409%2CGenbank:XM_012308266.2;Parent=rna-XM_012308266.2
NC_015765.1	Gnomon	exon	5095952	5096167	.	+	.	ID=exon-XM_012308266.2-3;Dbxref=GeneID:100646409%2CGenbank:XM_012308266.2;Parent=rna-XM_012308266.2
NC_015765.1	Gnomon	mRNA	12729222	12732150	.	+	.	Name=XM_020862851.1;ID=rna-XM_020862851.1;Dbxref=GeneID:100643925%2CGenbank:XM_020862851.1;Parent=gene-LOC100643925
NC_015765.1	Gnomon	exon	4991549	4993114	.	+	.	ID=exon-XM_012308266.2-1;Dbxref=GeneID:100646409%2CGenbank:XM_012308266.2;Parent=rna-XM_012308266.2
NC_015765.1	Gnomon	exon	5203252	5203476	.	+	.	ID=exon-XM_012308266.2-6;Dbxref=GeneID:100646409%2CGenbank:XM_012308266.2;Parent=rna-XM_012308266.2
NC_015765.1	Gnomon	exon	5203582	5203787	.	+	.	ID=exon-XM_012308266.2-7;Dbxref=GeneID:100646409%2CGenbank:XM_012308266.2;Parent=rna-XM_012308266.2
NC_015765.1	Gnomon	exon	5193919	5194098	.	+	.	ID=exon-XM_012308266.2-4;Dbxref=GeneID:100646409%2CGenbank:XM_012308266.2;Parent=rna-XM_012308266.2
NC_015765.1	Gnomon	exon	5197935	5198148	.	+	.	ID=exon-XM_012308266.2-5;Dbxref=GeneID:100646409%2CGenbank:XM_012308266.2;Parent=rna-XM_012308266.2
NC_015765.1	Gnomon	exon	5204658	5204852	.	+	.	ID=exon-XM_012308266.2-8;Dbxref=GeneID:100646409%2CGenbank:XM_012308266.2;Parent=rna-XM_012308266.2
NC_015765.1	Gnomon	exon	5207149	5214333	.	+	.	ID=exon-XM_012308266.2-9;Dbxref=GeneID:100646409%2CGenbank:XM_012308266.2;Parent=rna-XM_012308266.2
NC_015765.1	Gnomon	exon	7429694	7429821	.	-	.	ID=exon-XM_003395055.3-10;Dbxref=GeneID:100644634%2CGenbank:XM_003395055.3;Parent=rna-XM_003395055.3
NC_015765.1	Gnomon	exon	7429538	7429618	.	-	.	ID=exon-XM_003395055.3-11;Dbxref=GeneID:100644634%2CGenbank:XM_003395055.3;Parent=rna-XM_003395055.3
NC_015765.1	Gnomon	exon	7428207	7429470	.	-	.	ID=exon-XM_003395055.3-12;Dbxref=GeneID:100644634%2CGenbank:XM_003395055.3;Parent=rna-XM_003395055.3
NC_015765.1	Gnomon	transcript	7373537	7423909	.	-	.	Name=XR_001098670.2;ID=rna-XR_001098670.2;Dbxref=GeneID:100644881%2CGenbank:XR_001098670.2;Parent=gene-LOC100644881
NC_015765.1	Gnomon	exon	6022148	6023016	.	+	.	ID=exon-XM_012308219.2-10;Dbxref=GeneID:100651482%2CGenbank:XM_012308219.2;Parent=rna-XM_012308219.2
NC_015765.1	Gnomon	exon	2067548	2067626	.	+	.	ID=exon-XM_003394699.3-2;Dbxref=GeneID:100650842%2CGenbank:XM_003394699.3;Parent=rna-XM_003394699.3
NC_015765.1	Gnomon	CDS	2639264	2639343	.	-	0	Name=XP_003394800.1;ID=cds-XP_003394800.1;Dbxref=GeneID:100647373%2CGenbank:XP_003394800.1;Parent=rna-XM_003394752.3
NC_015765.1	Gnomon	CDS	2638650	2639071	.	-	0	Name=XP_003394800.1;ID=cds-XP_003394800.1;Dbxref=GeneID:100647373%2CGenbank:XP_003394800.1;Parent=rna-XM_003394752.3
NC_015765.1	Gnomon	CDS	2637961	2638064	.	-	0	Name=XP_003394800.1;ID=cds-XP_003394800.1;Dbxref=GeneID:100647373%2CGenbank:XP_003394800.1;Parent=rna-XM_003394752.3
NC_015765.1	Gnomon	CDS	2636289	2636510	.	-	0	Name=XP_003394800.1;ID=cds-XP_003394800.1;Dbxref=GeneID:100647373%2CGenbank:XP_003394800.1;Parent=rna-XM_003394752.3
NC_015765.1	Gnomon	exon	2067705	2068285	.	+	.	ID=exon-XM_003394699.3-3;Dbxref=GeneID:100650842%2CGenbank:XM_003394699.3;Parent=rna-XM_003394699.3
NC_015765.1	Gnomon	exon	2066941	2067474	.	+	.	ID=exon-XM_003394699.3-1;Dbxref=GeneID:100650842%2CGenbank:XM_003394699.3;Parent=rna-XM_003394699.3
NC_015765.1	tRNAscan-SE	exon	4785174	4785245	.	-	.	ID=exon-TRNAE-UUC-1;Dbxref=GeneID:110119270;Note=transfer RNA glutamic acid (anticodon UUC);Parent=rna-TRNAE-UUC
NC_015765.1	Gnomon	exon	1728903	1729263	.	-	.	ID=exon-XM_012321350.2-1;Dbxref=GeneID:100651154%2CGenbank:XM_012321350.2;Parent=rna-XM_012321350.2
NC_015765.1	Gnomon	exon	1726200	1726455	.	-	.	ID=exon-XM_012321350.2-2;Dbxref=GeneID:100651154%2CGenbank:XM_012321350.2;Parent=rna-XM_012321350.2
NC_015765.1	Gnomon	exon	1724645	1724729	.	-	.	ID=exon-XM_012321350.2-3;Dbxref=GeneID:100651154%2CGenbank:XM_012321350.2;Parent=rna-XM_012321350.2
NC_015765.1	Gnomon	exon	1724337	1724516	.	-	.	ID=exon-XM_012321350.2-4;Dbxref=GeneID:100651154%2CGenbank:XM_012321350.2;Parent=rna-XM_012321350.2
NC_015765.1	Gnomon	exon	1724138	1724178	.	-	.	ID=exon-XM_012321350.2-5;Dbxref=GeneID:100651154%2CGenbank:XM_012321350.2;Parent=rna-XM_012321350.2
NC_015765.1	Gnomon	exon	1723249	1723408	.	-	.	ID=exon-XM_012321350.2-6;Dbxref=GeneID:100651154%2CGenbank:XM_012321350.2;Parent=rna-XM_012321350.2
NC_015765.1	Gnomon	exon	1723026	1723138	.	-	.	ID=exon-XM_012321350.2-7;Dbxref=GeneID:100651154%2CGenbank:XM_012321350.2;Parent=rna-XM_012321350.2
NC_015765.1	Gnomon	exon	1722807	1722942	.	-	.	ID=exon-XM_012321350.2-8;Dbxref=GeneID:100651154%2CGenbank:XM_012321350.2;Parent=rna-XM_012321350.2
NC_015765.1	Gnomon	exon	1721491	1722103	.	-	.	ID=exon-XM_012321350.2-9;Dbxref=GeneID:100651154%2CGenbank:XM_012321350.2;Parent=rna-XM_012321350.2
NC_015765.1	Gnomon	exon	9954946	9954979	.	+	.	ID=exon-XR_001098643.2-2;Dbxref=GeneID:105665672%2CGenbank:XR_001098643.2;Parent=rna-XR_001098643.2
NC_015765.1	Gnomon	exon	9956551	9958267	.	+	.	ID=exon-XR_001098643.2-3;Dbxref=GeneID:105665672%2CGenbank:XR_001098643.2;Parent=rna-XR_001098643.2
NC_015765.1	Gnomon	exon	9946071	9946211	.	+	.	ID=exon-XR_001098643.2-1;Dbxref=GeneID:105665672%2CGenbank:XR_001098643.2;Parent=rna-XR_001098643.2
NC_015765.1	Gnomon	exon	13305028	13305247	.	+	.	ID=exon-XM_020862904.1-2;Dbxref=GeneID:100650114%2CGenbank:XM_020862904.1;Note=The sequence of the model RefSeq transcript was modified relative to this genomic sequence to represent the inferred CDS: added 545 bases not found in genome assembly;Parent=rna-XM_020862904.1
NC_015765.1	Gnomon	exon	13305329	13305452	.	+	.	ID=exon-XM_020862904.1-3;Dbxref=GeneID:100650114%2CGenbank:XM_020862904.1;Note=The sequence of the model RefSeq transcript was modified relative to this genomic sequence to represent the inferred CDS: added 545 bases not found in genome assembly;Parent=rna-XM_020862904.1
NC_015765.1	Gnomon	exon	13305561	13305756	.	+	.	ID=exon-XM_020862904.1-4;Dbxref=GeneID:100650114%2CGenbank:XM_020862904.1;Note=The sequence of the model RefSeq transcript was modified relative to this genomic sequence to represent the inferred CDS: added 545 bases not found in genome assembly;Parent=rna-XM_020862904.1
NC_015765.1	Gnomon	exon	13305823	13306017	.	+	.	ID=exon-XM_020862904.1-5;Dbxref=GeneID:100650114%2CGenbank:XM_020862904.1;Note=The sequence of the model RefSeq transcript was modified relative to this genomic sequence to represent the inferred CDS: added 545 bases not found in genome assembly;Parent=rna-XM_020862904.1
NC_015765.1	Gnomon	exon	13306092	13306175	.	+	.	ID=exon-XM_020862904.1-6;Dbxref=GeneID:100650114%2CGenbank:XM_020862904.1;Note=The sequence of the model RefSeq transcript was modified relative to this genomic sequence to represent the inferred CDS: added 545 bases not found in genome assembly;Parent=rna-XM_020862904.1
NC_015765.1	Gnomon	exon	13306249	13306485	.	+	.	ID=exon-XM_020862904.1-7;Dbxref=GeneID:100650114%2CGenbank:XM_020862904.1;Note=The sequence of the model RefSeq transcript was modified relative to this genomic sequence to represent the inferred CDS: added 545 bases not found in genome assembly;Parent=rna-XM_020862904.1
NC_015765.1	Gnomon	exon	13306709	13306857	.	+	.	ID=exon-XM_020862904.1-8;Dbxref=GeneID:100650114%2CGenbank:XM_020862904.1;Note=The sequence of the model RefSeq transcript was modified relative to this genomic sequence to represent the inferred CDS: added 545 bases not found in genome assembly;Parent=rna-XM_020862904.1
NC_015765.1	Gnomon	exon	13306926	13307412	.	+	.	ID=exon-XM_020862904.1-9;Dbxref=GeneID:100650114%2CGenbank:XM_020862904.1;Note=The sequence of the model RefSeq transcript was modified relative to this genomic sequence to represent the inferred CDS: added 545 bases not found in genome assembly;Parent=rna-XM_020862904.1
NC_015765.1	Gnomon	exon	13304331	13304451	.	+	.	ID=exon-XM_020862904.1-1;Dbxref=GeneID:100650114%2CGenbank:XM_020862904.1;Note=The sequence of the model RefSeq transcript was modified relative to this genomic sequence to represent the inferred CDS: added 545 bases not found in genome assembly;Parent=rna-XM_020862904.1
NC_015765.1	Gnomon	CDS	4210488	4210619	.	-	0	Name=XP_020718414.1;ID=cds-XP_020718414.1;Dbxref=GeneID:100647332%2CGenbank:XP_020718414.1;Parent=rna-XM_020862755.1
NC_015765.1	Gnomon	CDS	4209430	4209603	.	-	0	Name=XP_020718414.1;ID=cds-XP_020718414.1;Dbxref=GeneID:100647332%2CGenbank:XP_020718414.1;Parent=rna-XM_020862755.1
NC_015765.1	Gnomon	CDS	4208709	4209048	.	-	0	Name=XP_020718414.1;ID=cds-XP_020718414.1;Dbxref=GeneID:100647332%2CGenbank:XP_020718414.1;Parent=rna-XM_020862755.1
NC_015765.1	Gnomon	CDS	4208422	4208602	.	-	0	Name=XP_020718414.1;ID=cds-XP_020718414.1;Dbxref=GeneID:100647332%2CGenbank:XP_020718414.1;Parent=rna-XM_020862755.1
NC_015765.1	Gnomon	CDS	4194795	4195908	.	-	0	Name=XP_020718414.1;ID=cds-XP_020718414.1;Dbxref=GeneID:100647332%2CGenbank:XP_020718414.1;Parent=rna-XM_020862755.1
NC_015765.1	RefSeq	cDNA_match	8377546	8378103	.	-	.	ID=3ab4b898-b97c-4d58-9eac-1df2f9c01aea;Target=XM_003395012.3 1 558
NC_015765.1	RefSeq	cDNA_match	8376130	8377446	.	-	.	ID=3ab4b898-b97c-4d58-9eac-1df2f9c01aea;Target=XM_003395012.3 1 558
NC_015765.1	Gnomon	CDS	8920749	8920950	.	+	0	Name=XP_012163425.1;ID=cds-XP_012163425.1;Dbxref=GeneID:100642922%2CGenbank:XP_012163425.1;Parent=rna-XM_012308035.2
NC_015765.1	Gnomon	CDS	8922773	8922924	.	+	0	Name=XP_012163425.1;ID=cds-XP_012163425.1;Dbxref=GeneID:100642922%2CGenbank:XP_012163425.1;Parent=rna-XM_012308035.2
NC_015765.1	Gnomon	CDS	8924939	8925319	.	+	0	Name=XP_012163425.1;ID=cds-XP_012163425.1;Dbxref=GeneID:100642922%2CGenbank:XP_012163425.1;Parent=rna-XM_012308035.2
NC_015765.1	Gnomon	CDS	8926718	8926847	.	+	0	Name=XP_012163425.1;ID=cds-XP_012163425.1;Dbxref=GeneID:100642922%2CGenbank:XP_012163425.1;Parent=rna-XM_012308035.2
NC_015765.1	Gnomon	CDS	8927364	8927731	.	+	0	Name=XP_012163425.1;ID=cds-XP_012163425.1;Dbxref=GeneID:100642922%2CGenbank:XP_012163425.1;Parent=rna-XM_012308035.2
NC_015765.1	Gnomon	CDS	8928482	8928620	.	+	0	Name=XP_012163425.1;ID=cds-XP_012163425.1;Dbxref=GeneID:100642922%2CGenbank:XP_012163425.1;Parent=rna-XM_012308035.2
NC_015765.1	Gnomon	CDS	8929429	8929684	.	+	0	Name=XP_012163425.1;ID=cds-XP_012163425.1;Dbxref=GeneID:100642922%2CGenbank:XP_012163425.1;Parent=rna-XM_012308035.2
NC_015765.1	Gnomon	CDS	8929966	8930240	.	+	0	Name=XP_012163425.1;ID=cds-XP_012163425.1;Dbxref=GeneID:100642922%2CGenbank:XP_012163425.1;Parent=rna-XM_012308035.2
NC_015765.1	Gnomon	CDS	8930497	8930822	.	+	0	Name=XP_012163425.1;ID=cds-XP_012163425.1;Dbxref=GeneID:100642922%2CGenbank:XP_012163425.1;Parent=rna-XM_012308035.2
NC_015765.1	Gnomon	CDS	8931334	8931645	.	+	0	Name=XP_012163425.1;ID=cds-XP_012163425.1;Dbxref=GeneID:100642922%2CGenbank:XP_012163425.1;Parent=rna-XM_012308035.2
NC_015765.1	Gnomon	CDS	8932173	8932446	.	+	0	Name=XP_012163425.1;ID=cds-XP_012163425.1;Dbxref=GeneID:100642922%2CGenbank:XP_012163425.1;Parent=rna-XM_012308035.2
NC_015765.1	Gnomon	CDS	8932802	8933102	.	+	0	Name=XP_012163425.1;ID=cds-XP_012163425.1;Dbxref=GeneID:100642922%2CGenbank:XP_012163425.1;Parent=rna-XM_012308035.2
NC_015765.1	Gnomon	CDS	8933287	8933482	.	+	0	Name=XP_012163425.1;ID=cds-XP_012163425.1;Dbxref=GeneID:100642922%2CGenbank:XP_012163425.1;Parent=rna-XM_012308035.2
NC_015765.1	Gnomon	CDS	8933591	8933748	.	+	0	Name=XP_012163425.1;ID=cds-XP_012163425.1;Dbxref=GeneID:100642922%2CGenbank:XP_012163425.1;Parent=rna-XM_012308035.2
NC_015765.1	Gnomon	CDS	8934228	8934409	.	+	0	Name=XP_012163425.1;ID=cds-XP_012163425.1;Dbxref=GeneID:100642922%2CGenbank:XP_012163425.1;Parent=rna-XM_012308035.2
NC_015765.1	Gnomon	CDS	8934539	8934762	.	+	0	Name=XP_012163425.1;ID=cds-XP_012163425.1;Dbxref=GeneID:100642922%2CGenbank:XP_012163425.1;Parent=rna-XM_012308035.2
NC_015765.1	Gnomon	CDS	8935043	8935231	.	+	0	Name=XP_012163425.1;ID=cds-XP_012163425.1;Dbxref=GeneID:100642922%2CGenbank:XP_012163425.1;Parent=rna-XM_012308035.2
NC_015765.1	Gnomon	CDS	8935629	8935922	.	+	0	Name=XP_012163425.1;ID=cds-XP_012163425.1;Dbxref=GeneID:100642922%2CGenbank:XP_012163425.1;Parent=rna-XM_012308035.2
NC_015765.1	Gnomon	CDS	8936200	8936439	.	+	0	Name=XP_012163425.1;ID=cds-XP_012163425.1;Dbxref=GeneID:100642922%2CGenbank:XP_012163425.1;Parent=rna-XM_012308035.2
NC_015765.1	Gnomon	CDS	8936725	8936910	.	+	0	Name=XP_012163425.1;ID=cds-XP_012163425.1;Dbxref=GeneID:100642922%2CGenbank:XP_012163425.1;Parent=rna-XM_012308035.2
NC_015765.1	Gnomon	CDS	8937096	8937232	.	+	0	Name=XP_012163425.1;ID=cds-XP_012163425.1;Dbxref=GeneID:100642922%2CGenbank:XP_012163425.1;Parent=rna-XM_012308035.2
NC_015765.1	Gnomon	CDS	8937602	8937993	.	+	0	Name=XP_012163425.1;ID=cds-XP_012163425.1;Dbxref=GeneID:100642922%2CGenbank:XP_012163425.1;Parent=rna-XM_012308035.2
NC_015765.1	Gnomon	CDS	8938596	8938860	.	+	0	Name=XP_012163425.1;ID=cds-XP_012163425.1;Dbxref=GeneID:100642922%2CGenbank:XP_012163425.1;Parent=rna-XM_012308035.2
NC_015765.1	Gnomon	CDS	8939075	8939189	.	+	0	Name=XP_012163425.1;ID=cds-XP_012163425.1;Dbxref=GeneID:100642922%2CGenbank:XP_012163425.1;Parent=rna-XM_012308035.2
NC_015765.1	Gnomon	mRNA	4194557	4210769	.	-	.	Name=XM_020862755.1;ID=rna-XM_020862755.1;Dbxref=GeneID:100647332%2CGenbank:XM_020862755.1;Parent=gene-LOC100647332
NC_015765.1	Gnomon	exon	9784662	9784900	.	+	.	ID=exon-XR_002307621.1-1;Dbxref=GeneID:100642686%2CGenbank:XR_002307621.1;Parent=rna-XR_002307621.1
NC_015765.1	Gnomon	exon	9786756	9787092	.	+	.	ID=exon-XR_002307621.1-2;Dbxref=GeneID:100642686%2CGenbank:XR_002307621.1;Parent=rna-XR_002307621.1
NC_015765.1	Gnomon	exon	9813509	9813610	.	+	.	ID=exon-XR_002307621.1-3;Dbxref=GeneID:100642686%2CGenbank:XR_002307621.1;Parent=rna-XR_002307621.1
NC_015765.1	Gnomon	exon	9814238	9814370	.	+	.	ID=exon-XR_002307621.1-4;Dbxref=GeneID:100642686%2CGenbank:XR_002307621.1;Parent=rna-XR_002307621.1
NC_015765.1	Gnomon	exon	9815117	9815280	.	+	.	ID=exon-XR_002307621.1-5;Dbxref=GeneID:100642686%2CGenbank:XR_002307621.1;Parent=rna-XR_002307621.1
NC_015765.1	Gnomon	exon	9815823	9815978	.	+	.	ID=exon-XR_002307621.1-6;Dbxref=GeneID:100642686%2CGenbank:XR_002307621.1;Parent=rna-XR_002307621.1
NC_015765.1	Gnomon	exon	9816111	9816239	.	+	.	ID=exon-XR_002307621.1-7;Dbxref=GeneID:100642686%2CGenbank:XR_002307621.1;Parent=rna-XR_002307621.1
NC_015765.1	Gnomon	exon	9816663	9816860	.	+	.	ID=exon-XR_002307621.1-8;Dbxref=GeneID:100642686%2CGenbank:XR_002307621.1;Parent=rna-XR_002307621.1
NC_015765.1	Gnomon	exon	9816945	9817241	.	+	.	ID=exon-XR_002307621.1-9;Dbxref=GeneID:100642686%2CGenbank:XR_002307621.1;Parent=rna-XR_002307621.1
NC_015765.1	Gnomon	mRNA	6716702	6718622	.	+	.	Name=XM_003395081.3;ID=rna-XM_003395081.3;Dbxref=GeneID:100647894%2CGenbank:XM_003395081.3;Parent=gene-LOC100647894
NC_015765.1	Gnomon	gene	9770682	9771790	.	+	.	Name=LOC100645941;ID=gene-LOC100645941;Dbxref=GeneID:100645941
NC_015765.1	Gnomon	gene	5263986	5269391	.	+	.	Name=LOC100645942;ID=gene-LOC100645942;Dbxref=GeneID:100645942
NC_015765.1	Gnomon	mRNA	13447450	13452076	.	-	.	Name=XM_012307845.2;ID=rna-XM_012307845.2;Dbxref=GeneID:100642802%2CGenbank:XM_012307845.2;Parent=gene-LOC100642802
NC_015765.1	Gnomon	exon	2590920	2591026	.	+	.	ID=exon-XM_020862895.1-10;Dbxref=GeneID:100646406%2CGenbank:XM_020862895.1;Note=The sequence of the model RefSeq transcript was modified relative to this genomic sequence to represent the inferred CDS: added 120 bases not found in genome assembly;Parent=rna-XM_020862895.1
NC_015765.1	Gnomon	exon	2591205	2591396	.	+	.	ID=exon-XM_020862895.1-11;Dbxref=GeneID:100646406%2CGenbank:XM_020862895.1;Note=The sequence of the model RefSeq transcript was modified relative to this genomic sequence to represent the inferred CDS: added 120 bases not found in genome assembly;Parent=rna-XM_020862895.1
NC_015765.1	Gnomon	exon	2591499	2591623	.	+	.	ID=exon-XM_020862895.1-12;Dbxref=GeneID:100646406%2CGenbank:XM_020862895.1;Note=The sequence of the model RefSeq transcript was modified relative to this genomic sequence to represent the inferred CDS: added 120 bases not found in genome assembly;Parent=rna-XM_020862895.1
NC_015765.1	Gnomon	exon	2591690	2591807	.	+	.	ID=exon-XM_020862895.1-13;Dbxref=GeneID:100646406%2CGenbank:XM_020862895.1;Note=The sequence of the model RefSeq transcript was modified relative to this genomic sequence to represent the inferred CDS: added 120 bases not found in genome assembly;Parent=rna-XM_020862895.1
NC_015765.1	Gnomon	exon	2592183	2592353	.	+	.	ID=exon-XM_020862895.1-14;Dbxref=GeneID:100646406%2CGenbank:XM_020862895.1;Note=The sequence of the model RefSeq transcript was modified relative to this genomic sequence to represent the inferred CDS: added 120 bases not found in genome assembly;Parent=rna-XM_020862895.1
NC_015765.1	Gnomon	exon	2592481	2593302	.	+	.	ID=exon-XM_020862895.1-15;Dbxref=GeneID:100646406%2CGenbank:XM_020862895.1;Note=The sequence of the model RefSeq transcript was modified relative to this genomic sequence to represent the inferred CDS: added 120 bases not found in genome assembly;Parent=rna-XM_020862895.1
NC_015765.1	Gnomon	CDS	14092747	14093005	.	+	0	Name=XP_003394949.1;ID=cds-XP_003394949.1;Dbxref=GeneID:100645556%2CGenbank:XP_003394949.1;Parent=rna-XM_003394901.3
NC_015765.1	Gnomon	CDS	14093877	14093968	.	+	0	Name=XP_003394949.1;ID=cds-XP_003394949.1;Dbxref=GeneID:100645556%2CGenbank:XP_003394949.1;Parent=rna-XM_003394901.3
NC_015765.1	Gnomon	CDS	14094093	14094479	.	+	0	Name=XP_003394949.1;ID=cds-XP_003394949.1;Dbxref=GeneID:100645556%2CGenbank:XP_003394949.1;Parent=rna-XM_003394901.3
NC_015765.1	Gnomon	exon	13679021	13679206	.	-	.	ID=exon-XM_003394938.3-6;Dbxref=GeneID:100650317%2CGenbank:XM_003394938.3;Parent=rna-XM_003394938.3
NC_015765.1	Gnomon	exon	13678600	13678848	.	-	.	ID=exon-XM_003394938.3-7;Dbxref=GeneID:100650317%2CGenbank:XM_003394938.3;Parent=rna-XM_003394938.3
NC_015765.1	Gnomon	exon	13679503	13679699	.	-	.	ID=exon-XM_003394938.3-4;Dbxref=GeneID:100650317%2CGenbank:XM_003394938.3;Parent=rna-XM_003394938.3
NC_015765.1	Gnomon	exon	13679324	13679416	.	-	.	ID=exon-XM_003394938.3-5;Dbxref=GeneID:100650317%2CGenbank:XM_003394938.3;Parent=rna-XM_003394938.3
NC_015765.1	Gnomon	exon	13678188	13678351	.	-	.	ID=exon-XM_003394938.3-8;Dbxref=GeneID:100650317%2CGenbank:XM_003394938.3;Parent=rna-XM_003394938.3
NC_015765.1	Gnomon	exon	13677869	13678106	.	-	.	ID=exon-XM_003394938.3-9;Dbxref=GeneID:100650317%2CGenbank:XM_003394938.3;Parent=rna-XM_003394938.3
NC_015765.1	Gnomon	exon	13970064	13973186	.	+	.	ID=exon-XM_012308310.1-1;Dbxref=GeneID:100648819%2CGenbank:XM_012308310.1;Parent=rna-XM_012308310.1
NC_015765.1	Gnomon	exon	13995667	13995717	.	+	.	ID=exon-XM_012308310.1-2;Dbxref=GeneID:100648819%2CGenbank:XM_012308310.1;Parent=rna-XM_012308310.1
NC_015765.1	Gnomon	exon	14168149	14168208	.	+	.	ID=exon-XM_012308310.1-3;Dbxref=GeneID:100648819%2CGenbank:XM_012308310.1;Parent=rna-XM_012308310.1
NC_015765.1	Gnomon	mRNA	4191195	4210769	.	-	.	Name=XM_020862754.1;ID=rna-XM_020862754.1;Dbxref=GeneID:100647332%2CGenbank:XM_020862754.1;Parent=gene-LOC100647332
NC_015765.1	Gnomon	exon	2654254	2654495	.	-	.	ID=exon-XM_012307741.2-1;Dbxref=GeneID:100647494%2CGenbank:XM_012307741.2;Parent=rna-XM_012307741.2
NC_015765.1	Gnomon	exon	2652667	2652742	.	-	.	ID=exon-XM_012307741.2-2;Dbxref=GeneID:100647494%2CGenbank:XM_012307741.2;Parent=rna-XM_012307741.2
NC_015765.1	Gnomon	exon	2652308	2652512	.	-	.	ID=exon-XM_012307741.2-3;Dbxref=GeneID:100647494%2CGenbank:XM_012307741.2;Parent=rna-XM_012307741.2
NC_015765.1	Gnomon	exon	2652005	2652229	.	-	.	ID=exon-XM_012307741.2-4;Dbxref=GeneID:100647494%2CGenbank:XM_012307741.2;Parent=rna-XM_012307741.2
NC_015765.1	Gnomon	exon	2651680	2651930	.	-	.	ID=exon-XM_012307741.2-5;Dbxref=GeneID:100647494%2CGenbank:XM_012307741.2;Parent=rna-XM_012307741.2
NC_015765.1	Gnomon	exon	13438504	13438670	.	+	.	ID=exon-XM_012307850.2-11;Dbxref=GeneID:100649877%2CGenbank:XM_012307850.2;Parent=rna-XM_012307850.2
NC_015765.1	Gnomon	exon	2651340	2651498	.	-	.	ID=exon-XM_012307741.2-6;Dbxref=GeneID:100647494%2CGenbank:XM_012307741.2;Parent=rna-XM_012307741.2
NC_015765.1	Gnomon	exon	13438745	13438948	.	+	.	ID=exon-XM_012307850.2-12;Dbxref=GeneID:100649877%2CGenbank:XM_012307850.2;Parent=rna-XM_012307850.2
NC_015765.1	Gnomon	exon	2651083	2651254	.	-	.	ID=exon-XM_012307741.2-7;Dbxref=GeneID:100647494%2CGenbank:XM_012307741.2;Parent=rna-XM_012307741.2
NC_015765.1	Gnomon	exon	2650797	2650997	.	-	.	ID=exon-XM_012307741.2-8;Dbxref=GeneID:100647494%2CGenbank:XM_012307741.2;Parent=rna-XM_012307741.2
NC_015765.1	Gnomon	exon	13438135	13438375	.	+	.	ID=exon-XM_012307850.2-10;Dbxref=GeneID:100649877%2CGenbank:XM_012307850.2;Parent=rna-XM_012307850.2
NC_015765.1	Gnomon	exon	2650606	2650707	.	-	.	ID=exon-XM_012307741.2-9;Dbxref=GeneID:100647494%2CGenbank:XM_012307741.2;Parent=rna-XM_012307741.2
NC_015765.1	Gnomon	exon	13439043	13439666	.	+	.	ID=exon-XM_012307850.2-13;Dbxref=GeneID:100649877%2CGenbank:XM_012307850.2;Parent=rna-XM_012307850.2
NC_015765.1	Gnomon	exon	8254646	8254689	.	-	.	ID=exon-XM_020862785.1-3;Dbxref=GeneID:110119227%2CGenbank:XM_020862785.1;Parent=rna-XM_020862785.1
NC_015765.1	Gnomon	exon	8256347	8256416	.	-	.	ID=exon-XM_020862785.1-1;Dbxref=GeneID:110119227%2CGenbank:XM_020862785.1;Parent=rna-XM_020862785.1
NC_015765.1	Gnomon	exon	8254766	8255146	.	-	.	ID=exon-XM_020862785.1-2;Dbxref=GeneID:110119227%2CGenbank:XM_020862785.1;Parent=rna-XM_020862785.1
NC_015765.1	Gnomon	exon	13679967	13680189	.	-	.	ID=exon-XM_003394938.3-2;Dbxref=GeneID:100650317%2CGenbank:XM_003394938.3;Parent=rna-XM_003394938.3
NC_015765.1	Gnomon	exon	13679803	13679907	.	-	.	ID=exon-XM_003394938.3-3;Dbxref=GeneID:100650317%2CGenbank:XM_003394938.3;Parent=rna-XM_003394938.3
NC_015765.1	Gnomon	exon	13680312	13680663	.	-	.	ID=exon-XM_003394938.3-1;Dbxref=GeneID:100650317%2CGenbank:XM_003394938.3;Parent=rna-XM_003394938.3
NC_015765.1	Gnomon	gene	2550622	2573940	.	+	.	Name=LOC100645983;ID=gene-LOC100645983;Dbxref=GeneID:100645983
NC_015765.1	Gnomon	gene	3237237	3239020	.	+	.	Name=LOC100645984;ID=gene-LOC100645984;Dbxref=GeneID:100645984
NC_015765.1	Gnomon	gene	11917857	11918935	.	+	.	Name=LOC100645985;ID=gene-LOC100645985;Dbxref=GeneID:100645985
NC_015765.1	Gnomon	gene	7354017	7358201	.	+	.	Name=LOC100645986;ID=gene-LOC100645986;Dbxref=GeneID:100645986
NC_015765.1	Gnomon	CDS	4147586	4147650	.	-	0	Name=XP_020718415.1;ID=cds-XP_020718415.1;Dbxref=GeneID:110119221%2CGenbank:XP_020718415.1;Parent=rna-XM_020862756.1
NC_015765.1	Gnomon	CDS	4146831	4147229	.	-	0	Name=XP_020718415.1;ID=cds-XP_020718415.1;Dbxref=GeneID:110119221%2CGenbank:XP_020718415.1;Parent=rna-XM_020862756.1
NC_015765.1	Gnomon	CDS	4145717	4146236	.	-	0	Name=XP_020718415.1;ID=cds-XP_020718415.1;Dbxref=GeneID:110119221%2CGenbank:XP_020718415.1;Parent=rna-XM_020862756.1
NC_015765.1	Gnomon	exon	1212760	1213637	.	-	.	ID=exon-XM_003394790.3-2;Dbxref=GeneID:100642443%2CGenbank:XM_003394790.3;Parent=rna-XM_003394790.3
NC_015765.1	Gnomon	exon	1214262	1214446	.	-	.	ID=exon-XM_003394790.3-1;Dbxref=GeneID:100642443%2CGenbank:XM_003394790.3;Parent=rna-XM_003394790.3
NC_015765.1	Gnomon	CDS	4499579	4499761	.	+	0	Name=XP_012163665.1;ID=cds-XP_012163665.1;Dbxref=GeneID:100646738%2CGenbank:XP_012163665.1;Parent=rna-XM_012308275.2
NC_015765.1	Gnomon	CDS	4505724	4505858	.	+	0	Name=XP_012163665.1;ID=cds-XP_012163665.1;Dbxref=GeneID:100646738%2CGenbank:XP_012163665.1;Parent=rna-XM_012308275.2
NC_015765.1	Gnomon	CDS	4509192	4509356	.	+	0	Name=XP_012163665.1;ID=cds-XP_012163665.1;Dbxref=GeneID:100646738%2CGenbank:XP_012163665.1;Parent=rna-XM_012308275.2
NC_015765.1	Gnomon	CDS	4514698	4514832	.	+	0	Name=XP_012163665.1;ID=cds-XP_012163665.1;Dbxref=GeneID:100646738%2CGenbank:XP_012163665.1;Parent=rna-XM_012308275.2
NC_015765.1	Gnomon	CDS	4515687	4515956	.	+	0	Name=XP_012163665.1;ID=cds-XP_012163665.1;Dbxref=GeneID:100646738%2CGenbank:XP_012163665.1;Parent=rna-XM_012308275.2
NC_015765.1	Gnomon	CDS	4516269	4516643	.	+	0	Name=XP_012163665.1;ID=cds-XP_012163665.1;Dbxref=GeneID:100646738%2CGenbank:XP_012163665.1;Parent=rna-XM_012308275.2
NC_015765.1	Gnomon	CDS	4517245	4517667	.	+	0	Name=XP_012163665.1;ID=cds-XP_012163665.1;Dbxref=GeneID:100646738%2CGenbank:XP_012163665.1;Parent=rna-XM_012308275.2
NC_015765.1	Gnomon	CDS	4518240	4518540	.	+	0	Name=XP_012163665.1;ID=cds-XP_012163665.1;Dbxref=GeneID:100646738%2CGenbank:XP_012163665.1;Parent=rna-XM_012308275.2
NC_015765.1	Gnomon	CDS	4518797	4522566	.	+	0	Name=XP_012163665.1;ID=cds-XP_012163665.1;Dbxref=GeneID:100646738%2CGenbank:XP_012163665.1;Parent=rna-XM_012308275.2
NC_015765.1	tRNAscan-SE	gene	11653864	11653936	.	-	.	Name=TRNAK-CUU;ID=gene-TRNAK-CUU;Dbxref=GeneID:110119275
NC_015765.1	Gnomon	exon	2324639	2325108	.	-	.	ID=exon-XM_020862740.1-8;Dbxref=GeneID:100642198%2CGenbank:XM_020862740.1;Parent=rna-XM_020862740.1
NC_015765.1	Gnomon	exon	2326307	2326498	.	-	.	ID=exon-XM_020862740.1-6;Dbxref=GeneID:100642198%2CGenbank:XM_020862740.1;Parent=rna-XM_020862740.1
NC_015765.1	Gnomon	exon	2325777	2326012	.	-	.	ID=exon-XM_020862740.1-7;Dbxref=GeneID:100642198%2CGenbank:XM_020862740.1;Parent=rna-XM_020862740.1
NC_015765.1	Gnomon	exon	2328621	2328812	.	-	.	ID=exon-XM_020862740.1-4;Dbxref=GeneID:100642198%2CGenbank:XM_020862740.1;Parent=rna-XM_020862740.1
NC_015765.1	Gnomon	exon	2327159	2327383	.	-	.	ID=exon-XM_020862740.1-5;Dbxref=GeneID:100642198%2CGenbank:XM_020862740.1;Parent=rna-XM_020862740.1
NC_015765.1	Gnomon	exon	2337270	2337423	.	-	.	ID=exon-XM_020862740.1-2;Dbxref=GeneID:100642198%2CGenbank:XM_020862740.1;Parent=rna-XM_020862740.1
NC_015765.1	Gnomon	exon	2332308	2332537	.	-	.	ID=exon-XM_020862740.1-3;Dbxref=GeneID:100642198%2CGenbank:XM_020862740.1;Parent=rna-XM_020862740.1
NC_015765.1	Gnomon	exon	2338195	2338655	.	-	.	ID=exon-XM_020862740.1-1;Dbxref=GeneID:100642198%2CGenbank:XM_020862740.1;Parent=rna-XM_020862740.1
NC_015765.1	Gnomon	mRNA	8379681	8387427	.	+	.	Name=XM_012308089.2;ID=rna-XM_012308089.2;Dbxref=GeneID:100647962%2CGenbank:XM_012308089.2;Parent=gene-LOC100647962
NC_015765.1	Gnomon	mRNA	13447450	13452076	.	-	.	Name=XM_012307846.2;ID=rna-XM_012307846.2;Dbxref=GeneID:100642802%2CGenbank:XM_012307846.2;Parent=gene-LOC100642802
NC_015765.1	Gnomon	exon	1447191	1447299	.	-	.	ID=exon-XM_012321326.1-1;Dbxref=GeneID:100649017%2CGenbank:XM_012321326.1;Parent=rna-XM_012321326.1
NC_015765.1	Gnomon	exon	1446949	1447084	.	-	.	ID=exon-XM_012321326.1-2;Dbxref=GeneID:100649017%2CGenbank:XM_012321326.1;Parent=rna-XM_012321326.1
NC_015765.1	Gnomon	exon	1444196	1444802	.	-	.	ID=exon-XM_012321326.1-9;Dbxref=GeneID:100649017%2CGenbank:XM_012321326.1;Parent=rna-XM_012321326.1
NC_015765.1	Gnomon	exon	1445292	1445395	.	-	.	ID=exon-XM_012321326.1-7;Dbxref=GeneID:100649017%2CGenbank:XM_012321326.1;Parent=rna-XM_012321326.1
NC_015765.1	Gnomon	exon	1445062	1445194	.	-	.	ID=exon-XM_012321326.1-8;Dbxref=GeneID:100649017%2CGenbank:XM_012321326.1;Parent=rna-XM_012321326.1
NC_015765.1	Gnomon	exon	1445782	1445893	.	-	.	ID=exon-XM_012321326.1-5;Dbxref=GeneID:100649017%2CGenbank:XM_012321326.1;Parent=rna-XM_012321326.1
NC_015765.1	Gnomon	exon	1445479	1445682	.	-	.	ID=exon-XM_012321326.1-6;Dbxref=GeneID:100649017%2CGenbank:XM_012321326.1;Parent=rna-XM_012321326.1
NC_015765.1	Gnomon	exon	1446219	1446334	.	-	.	ID=exon-XM_012321326.1-3;Dbxref=GeneID:100649017%2CGenbank:XM_012321326.1;Parent=rna-XM_012321326.1
NC_015765.1	Gnomon	exon	1445981	1446114	.	-	.	ID=exon-XM_012321326.1-4;Dbxref=GeneID:100649017%2CGenbank:XM_012321326.1;Parent=rna-XM_012321326.1
NC_015765.1	Gnomon	mRNA	12722510	12724010	.	+	.	Name=XM_003394889.3;ID=rna-XM_003394889.3;Dbxref=GeneID:100644165%2CGenbank:XM_003394889.3;Note=The sequence of the model RefSeq transcript was modified relative to this genomic sequence to represent the inferred CDS: deleted 1 base in 1 codon;Parent=gene-LOC100644165
NC_015765.1	Gnomon	exon	1453490	1453706	.	-	.	ID=exon-XM_003394736.3-11;Dbxref=GeneID:100645315%2CGenbank:XM_003394736.3;Note=The sequence of the model RefSeq transcript was modified relative to this genomic sequence to represent the inferred CDS: inserted 1 base in 1 codon;Parent=rna-XM_003394736.3
NC_015765.1	Gnomon	exon	1452363	1453400	.	-	.	ID=exon-XM_003394736.3-12;Dbxref=GeneID:100645315%2CGenbank:XM_003394736.3;Note=The sequence of the model RefSeq transcript was modified relative to this genomic sequence to represent the inferred CDS: inserted 1 base in 1 codon;Parent=rna-XM_003394736.3
NC_015765.1	Gnomon	exon	1453818	1454058	.	-	.	ID=exon-XM_003394736.3-10;Dbxref=GeneID:100645315%2CGenbank:XM_003394736.3;Note=The sequence of the model RefSeq transcript was modified relative to this genomic sequence to represent the inferred CDS: inserted 1 base in 1 codon;Parent=rna-XM_003394736.3
NC_015765.1	Gnomon	mRNA	4145717	4147961	.	-	.	Name=XM_020862756.1;ID=rna-XM_020862756.1;Dbxref=GeneID:110119221%2CGenbank:XM_020862756.1;Parent=gene-LOC110119221
NC_015765.1	Gnomon	exon	2337270	2337705	.	-	.	ID=exon-XM_020862739.1-1;Dbxref=GeneID:100642198%2CGenbank:XM_020862739.1;Parent=rna-XM_020862739.1
NC_015765.1	Gnomon	exon	2332308	2332540	.	-	.	ID=exon-XM_020862739.1-2;Dbxref=GeneID:100642198%2CGenbank:XM_020862739.1;Parent=rna-XM_020862739.1
NC_015765.1	Gnomon	exon	2328621	2328812	.	-	.	ID=exon-XM_020862739.1-3;Dbxref=GeneID:100642198%2CGenbank:XM_020862739.1;Parent=rna-XM_020862739.1
NC_015765.1	Gnomon	exon	2327159	2327383	.	-	.	ID=exon-XM_020862739.1-4;Dbxref=GeneID:100642198%2CGenbank:XM_020862739.1;Parent=rna-XM_020862739.1
NC_015765.1	Gnomon	exon	2326307	2326498	.	-	.	ID=exon-XM_020862739.1-5;Dbxref=GeneID:100642198%2CGenbank:XM_020862739.1;Parent=rna-XM_020862739.1
NC_015765.1	Gnomon	exon	2325777	2326012	.	-	.	ID=exon-XM_020862739.1-6;Dbxref=GeneID:100642198%2CGenbank:XM_020862739.1;Parent=rna-XM_020862739.1
NC_015765.1	Gnomon	exon	2324639	2325108	.	-	.	ID=exon-XM_020862739.1-7;Dbxref=GeneID:100642198%2CGenbank:XM_020862739.1;Parent=rna-XM_020862739.1
NC_015765.1	Gnomon	mRNA	6732557	6736565	.	+	.	Name=XM_012308183.2;ID=rna-XM_012308183.2;Dbxref=GeneID:100647376%2CGenbank:XM_012308183.2;Parent=gene-LOC100647376
NC_015765.1	Gnomon	CDS	13535865	13535968	.	-	0	Name=XP_003395141.1;ID=cds-XP_003395141.1;Dbxref=GeneID:100649447%2CGenbank:XP_003395141.1;Parent=rna-XM_003395093.3
NC_015765.1	Gnomon	CDS	13535428	13535542	.	-	0	Name=XP_003395141.1;ID=cds-XP_003395141.1;Dbxref=GeneID:100649447%2CGenbank:XP_003395141.1;Parent=rna-XM_003395093.3
NC_015765.1	Gnomon	CDS	13535150	13535354	.	-	0	Name=XP_003395141.1;ID=cds-XP_003395141.1;Dbxref=GeneID:100649447%2CGenbank:XP_003395141.1;Parent=rna-XM_003395093.3
NC_015765.1	Gnomon	CDS	13534953	13535077	.	-	0	Name=XP_003395141.1;ID=cds-XP_003395141.1;Dbxref=GeneID:100649447%2CGenbank:XP_003395141.1;Parent=rna-XM_003395093.3
NC_015765.1	Gnomon	exon	13371085	13371482	.	-	.	ID=exon-XM_012307865.2-2;Dbxref=GeneID:100650759%2CGenbank:XM_012307865.2;Parent=rna-XM_012307865.2
NC_015765.1	Gnomon	exon	13370873	13371017	.	-	.	ID=exon-XM_012307865.2-3;Dbxref=GeneID:100650759%2CGenbank:XM_012307865.2;Parent=rna-XM_012307865.2
NC_015765.1	Gnomon	exon	13370245	13370396	.	-	.	ID=exon-XM_012307865.2-4;Dbxref=GeneID:100650759%2CGenbank:XM_012307865.2;Parent=rna-XM_012307865.2
NC_015765.1	Gnomon	exon	13369989	13370108	.	-	.	ID=exon-XM_012307865.2-5;Dbxref=GeneID:100650759%2CGenbank:XM_012307865.2;Parent=rna-XM_012307865.2
NC_015765.1	Gnomon	exon	13369843	13369903	.	-	.	ID=exon-XM_012307865.2-6;Dbxref=GeneID:100650759%2CGenbank:XM_012307865.2;Parent=rna-XM_012307865.2
NC_015765.1	Gnomon	mRNA	6726359	6728076	.	+	.	Name=XM_003395082.3;ID=rna-XM_003395082.3;Dbxref=GeneID:100648015%2CGenbank:XM_003395082.3;Parent=gene-LOC100648015
NC_015765.1	Gnomon	exon	13369422	13369714	.	-	.	ID=exon-XM_012307865.2-7;Dbxref=GeneID:100650759%2CGenbank:XM_012307865.2;Parent=rna-XM_012307865.2
NC_015765.1	Gnomon	exon	13369056	13369187	.	-	.	ID=exon-XM_012307865.2-8;Dbxref=GeneID:100650759%2CGenbank:XM_012307865.2;Parent=rna-XM_012307865.2
NC_015765.1	Gnomon	exon	13368740	13368958	.	-	.	ID=exon-XM_012307865.2-9;Dbxref=GeneID:100650759%2CGenbank:XM_012307865.2;Parent=rna-XM_012307865.2
NC_015765.1	Gnomon	exon	13371551	13372239	.	-	.	ID=exon-XM_012307865.2-1;Dbxref=GeneID:100650759%2CGenbank:XM_012307865.2;Parent=rna-XM_012307865.2
NC_015765.1	Gnomon	exon	5267639	5267794	.	+	.	ID=exon-XM_012308258.2-12;Dbxref=GeneID:100645942%2CGenbank:XM_012308258.2;Parent=rna-XM_012308258.2
NC_015765.1	Gnomon	exon	5267874	5268374	.	+	.	ID=exon-XM_012308258.2-13;Dbxref=GeneID:100645942%2CGenbank:XM_012308258.2;Parent=rna-XM_012308258.2
NC_015765.1	Gnomon	exon	5266977	5267345	.	+	.	ID=exon-XM_012308258.2-10;Dbxref=GeneID:100645942%2CGenbank:XM_012308258.2;Parent=rna-XM_012308258.2
NC_015765.1	Gnomon	exon	5267423	5267554	.	+	.	ID=exon-XM_012308258.2-11;Dbxref=GeneID:100645942%2CGenbank:XM_012308258.2;Parent=rna-XM_012308258.2
NC_015765.1	Gnomon	mRNA	2324639	2349539	.	-	.	Name=XM_012307700.2;ID=rna-XM_012307700.2;Dbxref=GeneID:100642198%2CGenbank:XM_012307700.2;Parent=gene-LOC100642198
NC_015765.1	Gnomon	mRNA	2324639	2338655	.	-	.	Name=XM_012307690.2;ID=rna-XM_012307690.2;Dbxref=GeneID:100642198%2CGenbank:XM_012307690.2;Parent=gene-LOC100642198
NC_015765.1	Gnomon	exon	1433266	1437265	.	-	.	ID=exon-XM_012321321.2-14;Dbxref=GeneID:100649017%2CGenbank:XM_012321321.2;Parent=rna-XM_012321321.2
NC_015765.1	Gnomon	exon	1442927	1443176	.	-	.	ID=exon-XM_012321321.2-12;Dbxref=GeneID:100649017%2CGenbank:XM_012321321.2;Parent=rna-XM_012321321.2
NC_015765.1	Gnomon	exon	1442704	1442748	.	-	.	ID=exon-XM_012321321.2-13;Dbxref=GeneID:100649017%2CGenbank:XM_012321321.2;Parent=rna-XM_012321321.2
NC_015765.1	Gnomon	exon	1443767	1444109	.	-	.	ID=exon-XM_012321321.2-10;Dbxref=GeneID:100649017%2CGenbank:XM_012321321.2;Parent=rna-XM_012321321.2
NC_015765.1	Gnomon	exon	1443538	1443676	.	-	.	ID=exon-XM_012321321.2-11;Dbxref=GeneID:100649017%2CGenbank:XM_012321321.2;Parent=rna-XM_012321321.2
NC_015765.1	Gnomon	exon	2558326	2559276	.	-	.	ID=exon-XR_002307669.1-1;Dbxref=GeneID:110119256%2CGenbank:XR_002307669.1;Parent=rna-XR_002307669.1
NC_015765.1	Gnomon	exon	2556889	2557312	.	-	.	ID=exon-XR_002307669.1-2;Dbxref=GeneID:110119256%2CGenbank:XR_002307669.1;Parent=rna-XR_002307669.1
NC_015765.1	Gnomon	CDS	13639473	13639733	.	+	0	Name=XP_003395047.1;ID=cds-XP_003395047.1;Dbxref=GeneID:100647612%2CGenbank:XP_003395047.1;Parent=rna-XM_003394999.3
NC_015765.1	Gnomon	CDS	13639821	13640033	.	+	0	Name=XP_003395047.1;ID=cds-XP_003395047.1;Dbxref=GeneID:100647612%2CGenbank:XP_003395047.1;Parent=rna-XM_003394999.3
NC_015765.1	Gnomon	CDS	13640121	13640459	.	+	0	Name=XP_003395047.1;ID=cds-XP_003395047.1;Dbxref=GeneID:100647612%2CGenbank:XP_003395047.1;Parent=rna-XM_003394999.3
NC_015765.1	Gnomon	CDS	11931201	11931507	.	-	0	Name=XP_003394948.1;ID=cds-XP_003394948.1;Dbxref=GeneID:100645440%2CGenbank:XP_003394948.1;Parent=rna-XM_003394900.3
NC_015765.1	Gnomon	CDS	11930584	11930729	.	-	0	Name=XP_003394948.1;ID=cds-XP_003394948.1;Dbxref=GeneID:100645440%2CGenbank:XP_003394948.1;Parent=rna-XM_003394900.3
NC_015765.1	Gnomon	CDS	2583744	2583882	.	-	0	Name=XP_003394792.1;ID=cds-XP_003394792.1;Dbxref=GeneID:100646288%2CGenbank:XP_003394792.1;Parent=rna-XM_003394744.3
NC_015765.1	Gnomon	CDS	2583422	2583585	.	-	0	Name=XP_003394792.1;ID=cds-XP_003394792.1;Dbxref=GeneID:100646288%2CGenbank:XP_003394792.1;Parent=rna-XM_003394744.3
NC_015765.1	Gnomon	CDS	2583177	2583299	.	-	0	Name=XP_003394792.1;ID=cds-XP_003394792.1;Dbxref=GeneID:100646288%2CGenbank:XP_003394792.1;Parent=rna-XM_003394744.3
NC_015765.1	Gnomon	CDS	2582871	2583075	.	-	0	Name=XP_003394792.1;ID=cds-XP_003394792.1;Dbxref=GeneID:100646288%2CGenbank:XP_003394792.1;Parent=rna-XM_003394744.3
NC_015765.1	Gnomon	CDS	2582542	2582804	.	-	0	Name=XP_003394792.1;ID=cds-XP_003394792.1;Dbxref=GeneID:100646288%2CGenbank:XP_003394792.1;Parent=rna-XM_003394744.3
NC_015765.1	Gnomon	exon	8550925	8551053	.	-	.	ID=exon-XM_012308056.2-12;Dbxref=GeneID:100648432%2CGenbank:XM_012308056.2;Parent=rna-XM_012308056.2
NC_015765.1	Gnomon	exon	8550555	8550838	.	-	.	ID=exon-XM_012308056.2-13;Dbxref=GeneID:100648432%2CGenbank:XM_012308056.2;Parent=rna-XM_012308056.2
NC_015765.1	Gnomon	exon	8551391	8551635	.	-	.	ID=exon-XM_012308056.2-10;Dbxref=GeneID:100648432%2CGenbank:XM_012308056.2;Parent=rna-XM_012308056.2
NC_015765.1	Gnomon	exon	8551157	8551312	.	-	.	ID=exon-XM_012308056.2-11;Dbxref=GeneID:100648432%2CGenbank:XM_012308056.2;Parent=rna-XM_012308056.2
NC_015765.1	Gnomon	exon	2856634	2857330	.	-	.	ID=id-LOC100645627;Dbxref=GeneID:100645627;Parent=gene-LOC100645627
NC_015765.1	Gnomon	CDS	4181353	4181895	.	-	0	Name=XP_020718416.1;ID=cds-XP_020718416.1;Dbxref=GeneID:110119222%2CGenbank:XP_020718416.1;Parent=rna-XM_020862757.1
NC_015765.1	Gnomon	CDS	2652667	2652731	.	-	0	Name=XP_003394802.1;ID=cds-XP_003394802.1;Dbxref=GeneID:100647494%2CGenbank:XP_003394802.1;Parent=rna-XM_003394754.3
NC_015765.1	Gnomon	CDS	2652308	2652512	.	-	0	Name=XP_003394802.1;ID=cds-XP_003394802.1;Dbxref=GeneID:100647494%2CGenbank:XP_003394802.1;Parent=rna-XM_003394754.3
NC_015765.1	Gnomon	CDS	2652005	2652229	.	-	0	Name=XP_003394802.1;ID=cds-XP_003394802.1;Dbxref=GeneID:100647494%2CGenbank:XP_003394802.1;Parent=rna-XM_003394754.3
NC_015765.1	Gnomon	CDS	2651680	2651930	.	-	0	Name=XP_003394802.1;ID=cds-XP_003394802.1;Dbxref=GeneID:100647494%2CGenbank:XP_003394802.1;Parent=rna-XM_003394754.3
NC_015765.1	Gnomon	CDS	2651340	2651498	.	-	0	Name=XP_003394802.1;ID=cds-XP_003394802.1;Dbxref=GeneID:100647494%2CGenbank:XP_003394802.1;Parent=rna-XM_003394754.3
NC_015765.1	Gnomon	CDS	2651083	2651254	.	-	0	Name=XP_003394802.1;ID=cds-XP_003394802.1;Dbxref=GeneID:100647494%2CGenbank:XP_003394802.1;Parent=rna-XM_003394754.3
NC_015765.1	Gnomon	CDS	2650797	2650997	.	-	0	Name=XP_003394802.1;ID=cds-XP_003394802.1;Dbxref=GeneID:100647494%2CGenbank:XP_003394802.1;Parent=rna-XM_003394754.3
NC_015765.1	Gnomon	CDS	2650606	2650707	.	-	0	Name=XP_003394802.1;ID=cds-XP_003394802.1;Dbxref=GeneID:100647494%2CGenbank:XP_003394802.1;Parent=rna-XM_003394754.3
NC_015765.1	Gnomon	CDS	2650392	2650525	.	-	0	Name=XP_003394802.1;ID=cds-XP_003394802.1;Dbxref=GeneID:100647494%2CGenbank:XP_003394802.1;Parent=rna-XM_003394754.3
NC_015765.1	Gnomon	CDS	2650192	2650312	.	-	0	Name=XP_003394802.1;ID=cds-XP_003394802.1;Dbxref=GeneID:100647494%2CGenbank:XP_003394802.1;Parent=rna-XM_003394754.3
NC_015765.1	Gnomon	CDS	2649969	2650112	.	-	0	Name=XP_003394802.1;ID=cds-XP_003394802.1;Dbxref=GeneID:100647494%2CGenbank:XP_003394802.1;Parent=rna-XM_003394754.3
NC_015765.1	Gnomon	CDS	2649762	2649881	.	-	0	Name=XP_003394802.1;ID=cds-XP_003394802.1;Dbxref=GeneID:100647494%2CGenbank:XP_003394802.1;Parent=rna-XM_003394754.3
NC_015765.1	Gnomon	CDS	2649626	2649680	.	-	0	Name=XP_003394802.1;ID=cds-XP_003394802.1;Dbxref=GeneID:100647494%2CGenbank:XP_003394802.1;Parent=rna-XM_003394754.3
NC_015765.1	Gnomon	CDS	2649251	2649386	.	-	0	Name=XP_003394802.1;ID=cds-XP_003394802.1;Dbxref=GeneID:100647494%2CGenbank:XP_003394802.1;Parent=rna-XM_003394754.3
NC_015765.1	Gnomon	CDS	2647439	2647556	.	-	0	Name=XP_003394802.1;ID=cds-XP_003394802.1;Dbxref=GeneID:100647494%2CGenbank:XP_003394802.1;Parent=rna-XM_003394754.3
NC_015765.1	Gnomon	CDS	2647174	2647360	.	-	0	Name=XP_003394802.1;ID=cds-XP_003394802.1;Dbxref=GeneID:100647494%2CGenbank:XP_003394802.1;Parent=rna-XM_003394754.3
NC_015765.1	Gnomon	CDS	2646929	2647089	.	-	0	Name=XP_003394802.1;ID=cds-XP_003394802.1;Dbxref=GeneID:100647494%2CGenbank:XP_003394802.1;Parent=rna-XM_003394754.3
NC_015765.1	Gnomon	CDS	2646708	2646846	.	-	0	Name=XP_003394802.1;ID=cds-XP_003394802.1;Dbxref=GeneID:100647494%2CGenbank:XP_003394802.1;Parent=rna-XM_003394754.3
NC_015765.1	Gnomon	CDS	2644945	2645063	.	-	0	Name=XP_003394802.1;ID=cds-XP_003394802.1;Dbxref=GeneID:100647494%2CGenbank:XP_003394802.1;Parent=rna-XM_003394754.3
NC_015765.1	Gnomon	CDS	2644717	2644856	.	-	0	Name=XP_003394802.1;ID=cds-XP_003394802.1;Dbxref=GeneID:100647494%2CGenbank:XP_003394802.1;Parent=rna-XM_003394754.3
NC_015765.1	Gnomon	CDS	2644419	2644638	.	-	0	Name=XP_003394802.1;ID=cds-XP_003394802.1;Dbxref=GeneID:100647494%2CGenbank:XP_003394802.1;Parent=rna-XM_003394754.3
NC_015765.1	Gnomon	CDS	2643889	2644269	.	-	0	Name=XP_003394802.1;ID=cds-XP_003394802.1;Dbxref=GeneID:100647494%2CGenbank:XP_003394802.1;Parent=rna-XM_003394754.3
NC_015765.1	Gnomon	CDS	2643674	2643826	.	-	0	Name=XP_003394802.1;ID=cds-XP_003394802.1;Dbxref=GeneID:100647494%2CGenbank:XP_003394802.1;Parent=rna-XM_003394754.3
NC_015765.1	Gnomon	CDS	2643323	2643498	.	-	0	Name=XP_003394802.1;ID=cds-XP_003394802.1;Dbxref=GeneID:100647494%2CGenbank:XP_003394802.1;Parent=rna-XM_003394754.3
NC_015765.1	Gnomon	CDS	2643072	2643243	.	-	0	Name=XP_003394802.1;ID=cds-XP_003394802.1;Dbxref=GeneID:100647494%2CGenbank:XP_003394802.1;Parent=rna-XM_003394754.3
NC_015765.1	Gnomon	CDS	2642897	2642999	.	-	0	Name=XP_003394802.1;ID=cds-XP_003394802.1;Dbxref=GeneID:100647494%2CGenbank:XP_003394802.1;Parent=rna-XM_003394754.3
NC_015765.1	Gnomon	CDS	2641335	2641537	.	-	0	Name=XP_003394802.1;ID=cds-XP_003394802.1;Dbxref=GeneID:100647494%2CGenbank:XP_003394802.1;Parent=rna-XM_003394754.3
NC_015765.1	Gnomon	exon	5904315	5905349	.	-	.	ID=exon-XM_003395120.3-8;Dbxref=GeneID:100642876%2CGenbank:XM_003395120.3;Parent=rna-XM_003395120.3
NC_015765.1	Gnomon	exon	5906448	5906668	.	-	.	ID=exon-XM_003395120.3-4;Dbxref=GeneID:100642876%2CGenbank:XM_003395120.3;Parent=rna-XM_003395120.3
NC_015765.1	Gnomon	exon	5906095	5906358	.	-	.	ID=exon-XM_003395120.3-5;Dbxref=GeneID:100642876%2CGenbank:XM_003395120.3;Parent=rna-XM_003395120.3
NC_015765.1	Gnomon	exon	5905817	5906021	.	-	.	ID=exon-XM_003395120.3-6;Dbxref=GeneID:100642876%2CGenbank:XM_003395120.3;Parent=rna-XM_003395120.3
NC_015765.1	Gnomon	exon	5905430	5905733	.	-	.	ID=exon-XM_003395120.3-7;Dbxref=GeneID:100642876%2CGenbank:XM_003395120.3;Parent=rna-XM_003395120.3
NC_015765.1	Gnomon	exon	5908305	5908492	.	-	.	ID=exon-XM_003395120.3-1;Dbxref=GeneID:100642876%2CGenbank:XM_003395120.3;Parent=rna-XM_003395120.3
NC_015765.1	Gnomon	exon	5907043	5907252	.	-	.	ID=exon-XM_003395120.3-2;Dbxref=GeneID:100642876%2CGenbank:XM_003395120.3;Parent=rna-XM_003395120.3
NC_015765.1	Gnomon	exon	8399940	8400993	.	-	.	ID=exon-XM_012308076.2-16;Dbxref=GeneID:100648089%2CGenbank:XM_012308076.2;Parent=rna-XM_012308076.2
NC_015765.1	Gnomon	exon	5906779	5906973	.	-	.	ID=exon-XM_003395120.3-3;Dbxref=GeneID:100642876%2CGenbank:XM_003395120.3;Parent=rna-XM_003395120.3
NC_015765.1	Gnomon	exon	8450814	8450856	.	-	.	ID=exon-XM_012308076.2-10;Dbxref=GeneID:100648089%2CGenbank:XM_012308076.2;Parent=rna-XM_012308076.2
NC_015765.1	Gnomon	exon	8435971	8436060	.	-	.	ID=exon-XM_012308076.2-11;Dbxref=GeneID:100648089%2CGenbank:XM_012308076.2;Parent=rna-XM_012308076.2
NC_015765.1	Gnomon	exon	8402146	8402240	.	-	.	ID=exon-XM_012308076.2-14;Dbxref=GeneID:100648089%2CGenbank:XM_012308076.2;Parent=rna-XM_012308076.2
NC_015765.1	Gnomon	exon	8401396	8401513	.	-	.	ID=exon-XM_012308076.2-15;Dbxref=GeneID:100648089%2CGenbank:XM_012308076.2;Parent=rna-XM_012308076.2
NC_015765.1	Gnomon	exon	8404409	8404471	.	-	.	ID=exon-XM_012308076.2-12;Dbxref=GeneID:100648089%2CGenbank:XM_012308076.2;Parent=rna-XM_012308076.2
NC_015765.1	Gnomon	exon	8402680	8402755	.	-	.	ID=exon-XM_012308076.2-13;Dbxref=GeneID:100648089%2CGenbank:XM_012308076.2;Parent=rna-XM_012308076.2
NC_015765.1	Gnomon	CDS	4432599	4432829	.	+	0	Name=XP_012163664.1;ID=cds-XP_012163664.1;Dbxref=GeneID:100646738%2CGenbank:XP_012163664.1;Parent=rna-XM_012308274.2
NC_015765.1	Gnomon	CDS	4487658	4487750	.	+	0	Name=XP_012163664.1;ID=cds-XP_012163664.1;Dbxref=GeneID:100646738%2CGenbank:XP_012163664.1;Parent=rna-XM_012308274.2
NC_015765.1	Gnomon	CDS	4505724	4505858	.	+	0	Name=XP_012163664.1;ID=cds-XP_012163664.1;Dbxref=GeneID:100646738%2CGenbank:XP_012163664.1;Parent=rna-XM_012308274.2
NC_015765.1	Gnomon	CDS	4509192	4509356	.	+	0	Name=XP_012163664.1;ID=cds-XP_012163664.1;Dbxref=GeneID:100646738%2CGenbank:XP_012163664.1;Parent=rna-XM_012308274.2
NC_015765.1	Gnomon	CDS	4514698	4514832	.	+	0	Name=XP_012163664.1;ID=cds-XP_012163664.1;Dbxref=GeneID:100646738%2CGenbank:XP_012163664.1;Parent=rna-XM_012308274.2
NC_015765.1	Gnomon	CDS	4515687	4515956	.	+	0	Name=XP_012163664.1;ID=cds-XP_012163664.1;Dbxref=GeneID:100646738%2CGenbank:XP_012163664.1;Parent=rna-XM_012308274.2
NC_015765.1	Gnomon	CDS	4516269	4516643	.	+	0	Name=XP_012163664.1;ID=cds-XP_012163664.1;Dbxref=GeneID:100646738%2CGenbank:XP_012163664.1;Parent=rna-XM_012308274.2
NC_015765.1	Gnomon	CDS	4517245	4517667	.	+	0	Name=XP_012163664.1;ID=cds-XP_012163664.1;Dbxref=GeneID:100646738%2CGenbank:XP_012163664.1;Parent=rna-XM_012308274.2
NC_015765.1	Gnomon	CDS	4518249	4518540	.	+	0	Name=XP_012163664.1;ID=cds-XP_012163664.1;Dbxref=GeneID:100646738%2CGenbank:XP_012163664.1;Parent=rna-XM_012308274.2
NC_015765.1	Gnomon	CDS	4518797	4522566	.	+	0	Name=XP_012163664.1;ID=cds-XP_012163664.1;Dbxref=GeneID:100646738%2CGenbank:XP_012163664.1;Parent=rna-XM_012308274.2
NC_015765.1	Gnomon	exon	13708402	13708506	.	-	.	ID=exon-XM_003394842.3-8;Dbxref=GeneID:100648392%2CGenbank:XM_003394842.3;Parent=rna-XM_003394842.3
NC_015765.1	Gnomon	exon	13708189	13708329	.	-	.	ID=exon-XM_003394842.3-9;Dbxref=GeneID:100648392%2CGenbank:XM_003394842.3;Parent=rna-XM_003394842.3
NC_015765.1	Gnomon	exon	23209	23367	.	-	.	ID=exon-XM_020862661.1-1;Dbxref=GeneID:100650146%2CGenbank:XM_020862661.1;Parent=rna-XM_020862661.1
NC_015765.1	Gnomon	exon	21348	21426	.	-	.	ID=exon-XM_020862661.1-2;Dbxref=GeneID:100650146%2CGenbank:XM_020862661.1;Parent=rna-XM_020862661.1
NC_015765.1	Gnomon	exon	13709773	13709987	.	-	.	ID=exon-XM_003394842.3-4;Dbxref=GeneID:100648392%2CGenbank:XM_003394842.3;Parent=rna-XM_003394842.3
NC_015765.1	Gnomon	exon	9220	9524	.	-	.	ID=exon-XM_020862661.1-3;Dbxref=GeneID:100650146%2CGenbank:XM_020862661.1;Parent=rna-XM_020862661.1
NC_015765.1	Gnomon	exon	13709509	13709692	.	-	.	ID=exon-XM_003394842.3-5;Dbxref=GeneID:100648392%2CGenbank:XM_003394842.3;Parent=rna-XM_003394842.3
NC_015765.1	Gnomon	exon	5517	5636	.	-	.	ID=exon-XM_020862661.1-4;Dbxref=GeneID:100650146%2CGenbank:XM_020862661.1;Parent=rna-XM_020862661.1
NC_015765.1	Gnomon	exon	13709147	13709407	.	-	.	ID=exon-XM_003394842.3-6;Dbxref=GeneID:100648392%2CGenbank:XM_003394842.3;Parent=rna-XM_003394842.3
NC_015765.1	Gnomon	exon	4549	5271	.	-	.	ID=exon-XM_020862661.1-5;Dbxref=GeneID:100650146%2CGenbank:XM_020862661.1;Parent=rna-XM_020862661.1
NC_015765.1	Gnomon	exon	13708720	13708911	.	-	.	ID=exon-XM_003394842.3-7;Dbxref=GeneID:100648392%2CGenbank:XM_003394842.3;Parent=rna-XM_003394842.3
NC_015765.1	Gnomon	exon	13710814	13711114	.	-	.	ID=exon-XM_003394842.3-1;Dbxref=GeneID:100648392%2CGenbank:XM_003394842.3;Parent=rna-XM_003394842.3
NC_015765.1	Gnomon	exon	13710303	13710723	.	-	.	ID=exon-XM_003394842.3-2;Dbxref=GeneID:100648392%2CGenbank:XM_003394842.3;Parent=rna-XM_003394842.3
NC_015765.1	Gnomon	exon	13710102	13710128	.	-	.	ID=exon-XM_003394842.3-3;Dbxref=GeneID:100648392%2CGenbank:XM_003394842.3;Parent=rna-XM_003394842.3
NC_015765.1	Gnomon	mRNA	13287398	13288371	.	-	.	Name=XM_003395181.2;ID=rna-XM_003395181.2;Dbxref=GeneID:100650360%2CGenbank:XM_003395181.2;Parent=gene-LOC100650360
NC_015765.1	Gnomon	CDS	2587855	2587906	.	+	0	Name=XP_020718554.1;ID=cds-XP_020718554.1;Dbxref=GeneID:100646406%2CGenbank:XP_020718554.1;Parent=rna-XM_020862895.1
NC_015765.1	Gnomon	CDS	2588680	2588805	.	+	0	Name=XP_020718554.1;ID=cds-XP_020718554.1;Dbxref=GeneID:100646406%2CGenbank:XP_020718554.1;Parent=rna-XM_020862895.1
NC_015765.1	Gnomon	CDS	2588883	2589032	.	+	0	Name=XP_020718554.1;ID=cds-XP_020718554.1;Dbxref=GeneID:100646406%2CGenbank:XP_020718554.1;Parent=rna-XM_020862895.1
NC_015765.1	Gnomon	CDS	2589132	2589220	.	+	0	Name=XP_020718554.1;ID=cds-XP_020718554.1;Dbxref=GeneID:100646406%2CGenbank:XP_020718554.1;Parent=rna-XM_020862895.1
NC_015765.1	Gnomon	CDS	2589372	2589502	.	+	0	Name=XP_020718554.1;ID=cds-XP_020718554.1;Dbxref=GeneID:100646406%2CGenbank:XP_020718554.1;Parent=rna-XM_020862895.1
NC_015765.1	Gnomon	CDS	2589572	2589752	.	+	0	Name=XP_020718554.1;ID=cds-XP_020718554.1;Dbxref=GeneID:100646406%2CGenbank:XP_020718554.1;Parent=rna-XM_020862895.1
NC_015765.1	Gnomon	CDS	2589824	2589936	.	+	0	Name=XP_020718554.1;ID=cds-XP_020718554.1;Dbxref=GeneID:100646406%2CGenbank:XP_020718554.1;Parent=rna-XM_020862895.1
NC_015765.1	Gnomon	CDS	2590006	2590160	.	+	0	Name=XP_020718554.1;ID=cds-XP_020718554.1;Dbxref=GeneID:100646406%2CGenbank:XP_020718554.1;Parent=rna-XM_020862895.1
NC_015765.1	Gnomon	CDS	2590234	2590434	.	+	0	Name=XP_020718554.1;ID=cds-XP_020718554.1;Dbxref=GeneID:100646406%2CGenbank:XP_020718554.1;Parent=rna-XM_020862895.1
NC_015765.1	Gnomon	CDS	2590920	2591026	.	+	0	Name=XP_020718554.1;ID=cds-XP_020718554.1;Dbxref=GeneID:100646406%2CGenbank:XP_020718554.1;Parent=rna-XM_020862895.1
NC_015765.1	Gnomon	CDS	2591205	2591396	.	+	0	Name=XP_020718554.1;ID=cds-XP_020718554.1;Dbxref=GeneID:100646406%2CGenbank:XP_020718554.1;Parent=rna-XM_020862895.1
NC_015765.1	Gnomon	CDS	2591499	2591623	.	+	0	Name=XP_020718554.1;ID=cds-XP_020718554.1;Dbxref=GeneID:100646406%2CGenbank:XP_020718554.1;Parent=rna-XM_020862895.1
NC_015765.1	Gnomon	CDS	2591690	2591807	.	+	0	Name=XP_020718554.1;ID=cds-XP_020718554.1;Dbxref=GeneID:100646406%2CGenbank:XP_020718554.1;Parent=rna-XM_020862895.1
NC_015765.1	Gnomon	CDS	2592183	2592353	.	+	0	Name=XP_020718554.1;ID=cds-XP_020718554.1;Dbxref=GeneID:100646406%2CGenbank:XP_020718554.1;Parent=rna-XM_020862895.1
NC_015765.1	Gnomon	CDS	2592481	2592549	.	+	0	Name=XP_020718554.1;ID=cds-XP_020718554.1;Dbxref=GeneID:100646406%2CGenbank:XP_020718554.1;Parent=rna-XM_020862895.1
NC_015765.1	Gnomon	CDS	6161955	6162040	.	-	0	Name=XP_020718314.1;ID=cds-XP_020718314.1;Dbxref=GeneID:100650479%2CGenbank:XP_020718314.1;Parent=rna-XM_020862655.1
NC_015765.1	Gnomon	CDS	6161412	6161497	.	-	0	Name=XP_020718314.1;ID=cds-XP_020718314.1;Dbxref=GeneID:100650479%2CGenbank:XP_020718314.1;Parent=rna-XM_020862655.1
NC_015765.1	Gnomon	CDS	6161235	6161335	.	-	0	Name=XP_020718314.1;ID=cds-XP_020718314.1;Dbxref=GeneID:100650479%2CGenbank:XP_020718314.1;Parent=rna-XM_020862655.1
NC_015765.1	Gnomon	CDS	6160887	6161021	.	-	0	Name=XP_020718314.1;ID=cds-XP_020718314.1;Dbxref=GeneID:100650479%2CGenbank:XP_020718314.1;Parent=rna-XM_020862655.1
NC_015765.1	Gnomon	CDS	6160514	6160812	.	-	0	Name=XP_020718314.1;ID=cds-XP_020718314.1;Dbxref=GeneID:100650479%2CGenbank:XP_020718314.1;Parent=rna-XM_020862655.1
NC_015765.1	Gnomon	CDS	6160360	6160445	.	-	0	Name=XP_020718314.1;ID=cds-XP_020718314.1;Dbxref=GeneID:100650479%2CGenbank:XP_020718314.1;Parent=rna-XM_020862655.1
NC_015765.1	Gnomon	CDS	6160143	6160270	.	-	0	Name=XP_020718314.1;ID=cds-XP_020718314.1;Dbxref=GeneID:100650479%2CGenbank:XP_020718314.1;Parent=rna-XM_020862655.1
NC_015765.1	Gnomon	CDS	6159848	6160054	.	-	0	Name=XP_020718314.1;ID=cds-XP_020718314.1;Dbxref=GeneID:100650479%2CGenbank:XP_020718314.1;Parent=rna-XM_020862655.1
NC_015765.1	Gnomon	CDS	6159621	6159715	.	-	0	Name=XP_020718314.1;ID=cds-XP_020718314.1;Dbxref=GeneID:100650479%2CGenbank:XP_020718314.1;Parent=rna-XM_020862655.1
NC_015765.1	Gnomon	CDS	6159351	6159517	.	-	0	Name=XP_020718314.1;ID=cds-XP_020718314.1;Dbxref=GeneID:100650479%2CGenbank:XP_020718314.1;Parent=rna-XM_020862655.1
NC_015765.1	Gnomon	CDS	6159087	6159219	.	-	0	Name=XP_020718314.1;ID=cds-XP_020718314.1;Dbxref=GeneID:100650479%2CGenbank:XP_020718314.1;Parent=rna-XM_020862655.1
NC_015765.1	Gnomon	CDS	6158471	6158846	.	-	0	Name=XP_020718314.1;ID=cds-XP_020718314.1;Dbxref=GeneID:100650479%2CGenbank:XP_020718314.1;Parent=rna-XM_020862655.1
NC_015765.1	Gnomon	mRNA	13703322	13711114	.	-	.	Name=XM_003394842.3;ID=rna-XM_003394842.3;Dbxref=GeneID:100648392%2CGenbank:XM_003394842.3;Parent=gene-LOC100648392
NC_015765.1	Gnomon	exon	6157538	6158846	.	-	.	ID=exon-XM_020862652.1-13;Dbxref=GeneID:100650479%2CGenbank:XM_020862652.1;Parent=rna-XM_020862652.1
NC_015765.1	Gnomon	exon	6159351	6159517	.	-	.	ID=exon-XM_020862652.1-11;Dbxref=GeneID:100650479%2CGenbank:XM_020862652.1;Parent=rna-XM_020862652.1
NC_015765.1	Gnomon	exon	6159087	6159219	.	-	.	ID=exon-XM_020862652.1-12;Dbxref=GeneID:100650479%2CGenbank:XM_020862652.1;Parent=rna-XM_020862652.1
NC_015765.1	Gnomon	exon	6159621	6159715	.	-	.	ID=exon-XM_020862652.1-10;Dbxref=GeneID:100650479%2CGenbank:XM_020862652.1;Parent=rna-XM_020862652.1
NC_015765.1	Gnomon	mRNA	6631887	6641491	.	+	.	Name=XM_003395087.3;ID=rna-XM_003395087.3;Dbxref=GeneID:100648706%2CGenbank:XM_003395087.3;Parent=gene-LOC100648706
NC_015765.1	Gnomon	exon	38971	39301	.	+	.	ID=exon-XM_020862659.1-10;Dbxref=GeneID:100649492%2CGenbank:XM_020862659.1;Parent=rna-XM_020862659.1
NC_015765.1	Gnomon	mRNA	2707944	2724683	.	-	.	Name=XM_012307745.2;ID=rna-XM_012307745.2;Dbxref=GeneID:100648430%2CGenbank:XM_012307745.2;Parent=gene-LOC100648430
NC_015765.1	Gnomon	mRNA	13399754	13404538	.	-	.	Name=XM_020862899.1;ID=rna-XM_020862899.1;Dbxref=GeneID:100649373%2CGenbank:XM_020862899.1;Parent=gene-LOC100649373
NC_015765.1	Gnomon	CDS	2205720	2205742	.	-	0	Name=XP_012163075.1;ID=cds-XP_012163075.1;Dbxref=GeneID:100649725%2CGenbank:XP_012163075.1;Note=The sequence of the model RefSeq protein was modified relative to this genomic sequence to represent the inferred CDS: inserted 1 base in 1 codon;Parent=rna-XM_012307685.2
NC_015765.1	Gnomon	CDS	2203285	2203480	.	-	0	Name=XP_012163075.1;ID=cds-XP_012163075.1;Dbxref=GeneID:100649725%2CGenbank:XP_012163075.1;Note=The sequence of the model RefSeq protein was modified relative to this genomic sequence to represent the inferred CDS: inserted 1 base in 1 codon;Parent=rna-XM_012307685.2
NC_015765.1	Gnomon	CDS	2186966	2187190	.	-	0	Name=XP_012163075.1;ID=cds-XP_012163075.1;Dbxref=GeneID:100649725%2CGenbank:XP_012163075.1;Note=The sequence of the model RefSeq protein was modified relative to this genomic sequence to represent the inferred CDS: inserted 1 base in 1 codon;Parent=rna-XM_012307685.2
NC_015765.1	Gnomon	CDS	2184795	2185022	.	-	0	Name=XP_012163075.1;ID=cds-XP_012163075.1;Dbxref=GeneID:100649725%2CGenbank:XP_012163075.1;Note=The sequence of the model RefSeq protein was modified relative to this genomic sequence to represent the inferred CDS: inserted 1 base in 1 codon;Parent=rna-XM_012307685.2
NC_015765.1	Gnomon	CDS	2180604	2181061	.	-	0	Name=XP_012163075.1;ID=cds-XP_012163075.1;Dbxref=GeneID:100649725%2CGenbank:XP_012163075.1;Note=The sequence of the model RefSeq protein was modified relative to this genomic sequence to represent the inferred CDS: inserted 1 base in 1 codon;Parent=rna-XM_012307685.2
NC_015765.1	Gnomon	CDS	2179273	2179514	.	-	0	Name=XP_012163075.1;ID=cds-XP_012163075.1;Dbxref=GeneID:100649725%2CGenbank:XP_012163075.1;Note=The sequence of the model RefSeq protein was modified relative to this genomic sequence to represent the inferred CDS: inserted 1 base in 1 codon;Parent=rna-XM_012307685.2
NC_015765.1	Gnomon	CDS	2179230	2179270	.	-	0	Name=XP_012163075.1;ID=cds-XP_012163075.1;Dbxref=GeneID:100649725%2CGenbank:XP_012163075.1;Note=The sequence of the model RefSeq protein was modified relative to this genomic sequence to represent the inferred CDS: inserted 1 base in 1 codon;Parent=rna-XM_012307685.2
NC_015765.1	Gnomon	CDS	2178615	2178823	.	-	0	Name=XP_012163075.1;ID=cds-XP_012163075.1;Dbxref=GeneID:100649725%2CGenbank:XP_012163075.1;Note=The sequence of the model RefSeq protein was modified relative to this genomic sequence to represent the inferred CDS: inserted 1 base in 1 codon;Parent=rna-XM_012307685.2
NC_015765.1	Gnomon	CDS	2177411	2177706	.	-	0	Name=XP_012163075.1;ID=cds-XP_012163075.1;Dbxref=GeneID:100649725%2CGenbank:XP_012163075.1;Note=The sequence of the model RefSeq protein was modified relative to this genomic sequence to represent the inferred CDS: inserted 1 base in 1 codon;Parent=rna-XM_012307685.2
NC_015765.1	Gnomon	CDS	2175706	2175932	.	-	0	Name=XP_012163075.1;ID=cds-XP_012163075.1;Dbxref=GeneID:100649725%2CGenbank:XP_012163075.1;Note=The sequence of the model RefSeq protein was modified relative to this genomic sequence to represent the inferred CDS: inserted 1 base in 1 codon;Parent=rna-XM_012307685.2
NC_015765.1	Gnomon	CDS	2175238	2175465	.	-	0	Name=XP_012163075.1;ID=cds-XP_012163075.1;Dbxref=GeneID:100649725%2CGenbank:XP_012163075.1;Note=The sequence of the model RefSeq protein was modified relative to this genomic sequence to represent the inferred CDS: inserted 1 base in 1 codon;Parent=rna-XM_012307685.2
NC_015765.1	Gnomon	CDS	2174643	2174867	.	-	0	Name=XP_012163075.1;ID=cds-XP_012163075.1;Dbxref=GeneID:100649725%2CGenbank:XP_012163075.1;Note=The sequence of the model RefSeq protein was modified relative to this genomic sequence to represent the inferred CDS: inserted 1 base in 1 codon;Parent=rna-XM_012307685.2
NC_015765.1	Gnomon	CDS	2173849	2174152	.	-	0	Name=XP_012163075.1;ID=cds-XP_012163075.1;Dbxref=GeneID:100649725%2CGenbank:XP_012163075.1;Note=The sequence of the model RefSeq protein was modified relative to this genomic sequence to represent the inferred CDS: inserted 1 base in 1 codon;Parent=rna-XM_012307685.2
NC_015765.1	Gnomon	CDS	2173132	2173486	.	-	0	Name=XP_012163075.1;ID=cds-XP_012163075.1;Dbxref=GeneID:100649725%2CGenbank:XP_012163075.1;Note=The sequence of the model RefSeq protein was modified relative to this genomic sequence to represent the inferred CDS: inserted 1 base in 1 codon;Parent=rna-XM_012307685.2
NC_015765.1	Gnomon	CDS	2172564	2172887	.	-	0	Name=XP_012163075.1;ID=cds-XP_012163075.1;Dbxref=GeneID:100649725%2CGenbank:XP_012163075.1;Note=The sequence of the model RefSeq protein was modified relative to this genomic sequence to represent the inferred CDS: inserted 1 base in 1 codon;Parent=rna-XM_012307685.2
NC_015765.1	Gnomon	CDS	2170638	2172141	.	-	0	Name=XP_012163075.1;ID=cds-XP_012163075.1;Dbxref=GeneID:100649725%2CGenbank:XP_012163075.1;Note=The sequence of the model RefSeq protein was modified relative to this genomic sequence to represent the inferred CDS: inserted 1 base in 1 codon;Parent=rna-XM_012307685.2
NC_015765.1	Gnomon	mRNA	1433266	1447299	.	-	.	Name=XM_012321326.1;ID=rna-XM_012321326.1;Dbxref=GeneID:100649017%2CGenbank:XM_012321326.1;Parent=gene-LOC100649017
NC_015765.1	Gnomon	mRNA	8983204	9233532	.	-	.	Name=XM_003394988.3;ID=rna-XM_003394988.3;Dbxref=GeneID:100646408%2CGenbank:XM_003394988.3;Parent=gene-LOC100646408
NC_015765.1	Gnomon	mRNA	8399940	8548939	.	-	.	Name=XM_012308084.2;ID=rna-XM_012308084.2;Dbxref=GeneID:100648089%2CGenbank:XM_012308084.2;Parent=gene-LOC100648089
NC_015765.1	Gnomon	exon	1754402	1757658	.	-	.	ID=exon-XM_012321351.2-2;Dbxref=GeneID:105667207%2CGenbank:XM_012321351.2;Parent=rna-XM_012321351.2
NC_015765.1	Gnomon	exon	1757813	1757952	.	-	.	ID=exon-XM_012321351.2-1;Dbxref=GeneID:105667207%2CGenbank:XM_012321351.2;Parent=rna-XM_012321351.2
NC_015765.1	Gnomon	exon	7442830	7442904	.	+	.	ID=exon-XM_012308142.2-5;Dbxref=GeneID:100644286%2CGenbank:XM_012308142.2;Parent=rna-XM_012308142.2
NC_015765.1	Gnomon	exon	7443000	7443226	.	+	.	ID=exon-XM_012308142.2-6;Dbxref=GeneID:100644286%2CGenbank:XM_012308142.2;Parent=rna-XM_012308142.2
NC_015765.1	Gnomon	exon	7442389	7442521	.	+	.	ID=exon-XM_012308142.2-3;Dbxref=GeneID:100644286%2CGenbank:XM_012308142.2;Parent=rna-XM_012308142.2
NC_015765.1	Gnomon	exon	7442603	7442759	.	+	.	ID=exon-XM_012308142.2-4;Dbxref=GeneID:100644286%2CGenbank:XM_012308142.2;Parent=rna-XM_012308142.2
NC_015765.1	Gnomon	exon	7444026	7444310	.	+	.	ID=exon-XM_012308142.2-9;Dbxref=GeneID:100644286%2CGenbank:XM_012308142.2;Parent=rna-XM_012308142.2
NC_015765.1	Gnomon	CDS	2620282	2620383	.	+	0	Name=XP_003394796.1;ID=cds-XP_003394796.1;Dbxref=GeneID:100646859%2CGenbank:XP_003394796.1;Parent=rna-XM_003394748.3
NC_015765.1	Gnomon	CDS	2622614	2622823	.	+	0	Name=XP_003394796.1;ID=cds-XP_003394796.1;Dbxref=GeneID:100646859%2CGenbank:XP_003394796.1;Parent=rna-XM_003394748.3
NC_015765.1	Gnomon	CDS	2622941	2623204	.	+	0	Name=XP_003394796.1;ID=cds-XP_003394796.1;Dbxref=GeneID:100646859%2CGenbank:XP_003394796.1;Parent=rna-XM_003394748.3
NC_015765.1	Gnomon	CDS	2623283	2623455	.	+	0	Name=XP_003394796.1;ID=cds-XP_003394796.1;Dbxref=GeneID:100646859%2CGenbank:XP_003394796.1;Parent=rna-XM_003394748.3
NC_015765.1	Gnomon	CDS	2623574	2623681	.	+	0	Name=XP_003394796.1;ID=cds-XP_003394796.1;Dbxref=GeneID:100646859%2CGenbank:XP_003394796.1;Parent=rna-XM_003394748.3
NC_015765.1	Gnomon	CDS	2623789	2623861	.	+	0	Name=XP_003394796.1;ID=cds-XP_003394796.1;Dbxref=GeneID:100646859%2CGenbank:XP_003394796.1;Parent=rna-XM_003394748.3
NC_015765.1	Gnomon	exon	7443566	7443711	.	+	.	ID=exon-XM_012308142.2-7;Dbxref=GeneID:100644286%2CGenbank:XM_012308142.2;Parent=rna-XM_012308142.2
NC_015765.1	Gnomon	exon	7443790	7443949	.	+	.	ID=exon-XM_012308142.2-8;Dbxref=GeneID:100644286%2CGenbank:XM_012308142.2;Parent=rna-XM_012308142.2
NC_015765.1	Gnomon	mRNA	30049	39301	.	+	.	Name=XM_020862659.1;ID=rna-XM_020862659.1;Dbxref=GeneID:100649492%2CGenbank:XM_020862659.1;Parent=gene-LOC100649492
NC_015765.1	Gnomon	mRNA	2620092	2626272	.	+	.	Name=XM_003394748.3;ID=rna-XM_003394748.3;Dbxref=GeneID:100646859%2CGenbank:XM_003394748.3;Parent=gene-LOC100646859
NC_015765.1	Gnomon	exon	7440799	7441206	.	+	.	ID=exon-XM_012308142.2-1;Dbxref=GeneID:100644286%2CGenbank:XM_012308142.2;Parent=rna-XM_012308142.2
NC_015765.1	Gnomon	exon	7442049	7442311	.	+	.	ID=exon-XM_012308142.2-2;Dbxref=GeneID:100644286%2CGenbank:XM_012308142.2;Parent=rna-XM_012308142.2
NC_015765.1	Gnomon	mRNA	7559048	7569840	.	+	.	Name=XM_012308334.2;ID=rna-XM_012308334.2;Dbxref=GeneID:100643523%2CGenbank:XM_012308334.2;Parent=gene-LOC100643523
NC_015765.1	Gnomon	exon	13004544	13004960	.	-	.	ID=exon-XM_012307892.2-20;Dbxref=GeneID:100651915%2CGenbank:XM_012307892.2;Parent=rna-XM_012307892.2
NC_015765.1	Gnomon	CDS	2603408	2603420	.	+	0	Name=XP_003394795.1;ID=cds-XP_003394795.1;Dbxref=GeneID:100646653%2CGenbank:XP_003394795.1;Parent=rna-XM_003394747.3
NC_015765.1	Gnomon	CDS	2603505	2603605	.	+	0	Name=XP_003394795.1;ID=cds-XP_003394795.1;Dbxref=GeneID:100646653%2CGenbank:XP_003394795.1;Parent=rna-XM_003394747.3
NC_015765.1	Gnomon	CDS	2603710	2603906	.	+	0	Name=XP_003394795.1;ID=cds-XP_003394795.1;Dbxref=GeneID:100646653%2CGenbank:XP_003394795.1;Parent=rna-XM_003394747.3
NC_015765.1	Gnomon	CDS	2604033	2604504	.	+	0	Name=XP_003394795.1;ID=cds-XP_003394795.1;Dbxref=GeneID:100646653%2CGenbank:XP_003394795.1;Parent=rna-XM_003394747.3
NC_015765.1	Gnomon	CDS	2604572	2604745	.	+	0	Name=XP_003394795.1;ID=cds-XP_003394795.1;Dbxref=GeneID:100646653%2CGenbank:XP_003394795.1;Parent=rna-XM_003394747.3
NC_015765.1	Gnomon	mRNA	4174827	4210769	.	-	.	Name=XM_020862752.1;ID=rna-XM_020862752.1;Dbxref=GeneID:100647332%2CGenbank:XM_020862752.1;Parent=gene-LOC100647332
NC_015765.1	Gnomon	exon	2650797	2650997	.	-	.	ID=exon-XM_012307742.2-8;Dbxref=GeneID:100647494%2CGenbank:XM_012307742.2;Parent=rna-XM_012307742.2
NC_015765.1	Gnomon	exon	2650606	2650707	.	-	.	ID=exon-XM_012307742.2-9;Dbxref=GeneID:100647494%2CGenbank:XM_012307742.2;Parent=rna-XM_012307742.2
NC_015765.1	Gnomon	exon	2651340	2651498	.	-	.	ID=exon-XM_012307742.2-6;Dbxref=GeneID:100647494%2CGenbank:XM_012307742.2;Parent=rna-XM_012307742.2
NC_015765.1	Gnomon	exon	2651083	2651254	.	-	.	ID=exon-XM_012307742.2-7;Dbxref=GeneID:100647494%2CGenbank:XM_012307742.2;Parent=rna-XM_012307742.2
NC_015765.1	Gnomon	exon	2652005	2652229	.	-	.	ID=exon-XM_012307742.2-4;Dbxref=GeneID:100647494%2CGenbank:XM_012307742.2;Parent=rna-XM_012307742.2
NC_015765.1	Gnomon	exon	2651680	2651930	.	-	.	ID=exon-XM_012307742.2-5;Dbxref=GeneID:100647494%2CGenbank:XM_012307742.2;Parent=rna-XM_012307742.2
NC_015765.1	Gnomon	exon	2652667	2652742	.	-	.	ID=exon-XM_012307742.2-2;Dbxref=GeneID:100647494%2CGenbank:XM_012307742.2;Parent=rna-XM_012307742.2
NC_015765.1	Gnomon	exon	2652308	2652512	.	-	.	ID=exon-XM_012307742.2-3;Dbxref=GeneID:100647494%2CGenbank:XM_012307742.2;Parent=rna-XM_012307742.2
NC_015765.1	Gnomon	exon	2652872	2653110	.	-	.	ID=exon-XM_012307742.2-1;Dbxref=GeneID:100647494%2CGenbank:XM_012307742.2;Parent=rna-XM_012307742.2
NC_015765.1	Gnomon	exon	13361988	13362172	.	+	.	ID=exon-XM_012307867.2-15;Dbxref=GeneID:100650636%2CGenbank:XM_012307867.2;Parent=rna-XM_012307867.2
NC_015765.1	Gnomon	exon	13364444	13365602	.	+	.	ID=exon-XM_012307867.2-16;Dbxref=GeneID:100650636%2CGenbank:XM_012307867.2;Parent=rna-XM_012307867.2
NC_015765.1	Gnomon	exon	13361442	13361624	.	+	.	ID=exon-XM_012307867.2-13;Dbxref=GeneID:100650636%2CGenbank:XM_012307867.2;Parent=rna-XM_012307867.2
NC_015765.1	Gnomon	exon	13361739	13361868	.	+	.	ID=exon-XM_012307867.2-14;Dbxref=GeneID:100650636%2CGenbank:XM_012307867.2;Parent=rna-XM_012307867.2
NC_015765.1	Gnomon	mRNA	2509787	2514191	.	+	.	Name=XM_020862908.1;ID=rna-XM_020862908.1;Dbxref=GeneID:100645438%2CGenbank:XM_020862908.1;Parent=gene-LOC100645438
NC_015765.1	Gnomon	exon	13360767	13361012	.	+	.	ID=exon-XM_012307867.2-11;Dbxref=GeneID:100650636%2CGenbank:XM_012307867.2;Parent=rna-XM_012307867.2
NC_015765.1	Gnomon	exon	13361092	13361312	.	+	.	ID=exon-XM_012307867.2-12;Dbxref=GeneID:100650636%2CGenbank:XM_012307867.2;Parent=rna-XM_012307867.2
NC_015765.1	Gnomon	exon	13360486	13360671	.	+	.	ID=exon-XM_012307867.2-10;Dbxref=GeneID:100650636%2CGenbank:XM_012307867.2;Parent=rna-XM_012307867.2
NC_015765.1	Gnomon	mRNA	11090992	11094486	.	-	.	Name=XM_012307984.2;ID=rna-XM_012307984.2;Dbxref=GeneID:100651243%2CGenbank:XM_012307984.2;Parent=gene-LOC100651243
NC_015765.1	Gnomon	exon	5278205	5278541	.	+	.	ID=exon-XM_003395143.3-3;Dbxref=GeneID:100645590%2CGenbank:XM_003395143.3;Parent=rna-XM_003395143.3
NC_015765.1	Gnomon	exon	5278637	5280048	.	+	.	ID=exon-XM_003395143.3-4;Dbxref=GeneID:100645590%2CGenbank:XM_003395143.3;Parent=rna-XM_003395143.3
NC_015765.1	Gnomon	exon	5276451	5276636	.	+	.	ID=exon-XM_003395143.3-1;Dbxref=GeneID:100645590%2CGenbank:XM_003395143.3;Parent=rna-XM_003395143.3
NC_015765.1	Gnomon	exon	5277591	5277711	.	+	.	ID=exon-XM_003395143.3-2;Dbxref=GeneID:100645590%2CGenbank:XM_003395143.3;Parent=rna-XM_003395143.3
NC_015765.1	Gnomon	mRNA	13399754	13404538	.	-	.	Name=XM_020862898.1;ID=rna-XM_020862898.1;Dbxref=GeneID:100649373%2CGenbank:XM_020862898.1;Parent=gene-LOC100649373
NC_015765.1	Gnomon	exon	6727934	6728074	.	+	.	ID=exon-XM_012308189.2-1;Dbxref=GeneID:100647769%2CGenbank:XM_012308189.2;Parent=rna-XM_012308189.2
NC_015765.1	Gnomon	exon	6728564	6728639	.	+	.	ID=exon-XM_012308189.2-2;Dbxref=GeneID:100647769%2CGenbank:XM_012308189.2;Parent=rna-XM_012308189.2
NC_015765.1	Gnomon	exon	6728713	6728955	.	+	.	ID=exon-XM_012308189.2-3;Dbxref=GeneID:100647769%2CGenbank:XM_012308189.2;Parent=rna-XM_012308189.2
NC_015765.1	Gnomon	exon	6729038	6729190	.	+	.	ID=exon-XM_012308189.2-4;Dbxref=GeneID:100647769%2CGenbank:XM_012308189.2;Parent=rna-XM_012308189.2
NC_015765.1	Gnomon	exon	6729272	6729475	.	+	.	ID=exon-XM_012308189.2-5;Dbxref=GeneID:100647769%2CGenbank:XM_012308189.2;Parent=rna-XM_012308189.2
NC_015765.1	Gnomon	exon	6729564	6729734	.	+	.	ID=exon-XM_012308189.2-6;Dbxref=GeneID:100647769%2CGenbank:XM_012308189.2;Parent=rna-XM_012308189.2
NC_015765.1	Gnomon	CDS	454762	455269	.	+	0	Name=XP_012176696.1;ID=cds-XP_012176696.1;Dbxref=GeneID:100650396%2CGenbank:XP_012176696.1;Parent=rna-XM_012321306.1
NC_015765.1	Gnomon	CDS	455365	455604	.	+	0	Name=XP_012176696.1;ID=cds-XP_012176696.1;Dbxref=GeneID:100650396%2CGenbank:XP_012176696.1;Parent=rna-XM_012321306.1
NC_015765.1	Gnomon	CDS	497357	497544	.	+	0	Name=XP_012176696.1;ID=cds-XP_012176696.1;Dbxref=GeneID:100650396%2CGenbank:XP_012176696.1;Parent=rna-XM_012321306.1
NC_015765.1	Gnomon	CDS	1355067	1355355	.	+	0	Name=XP_012176706.1;ID=cds-XP_012176706.1;Dbxref=GeneID:100648781%2CGenbank:XP_012176706.1;Parent=rna-XM_012321316.2
NC_015765.1	Gnomon	CDS	1376949	1377187	.	+	0	Name=XP_012176706.1;ID=cds-XP_012176706.1;Dbxref=GeneID:100648781%2CGenbank:XP_012176706.1;Parent=rna-XM_012321316.2
NC_015765.1	Gnomon	CDS	1397129	1397926	.	+	0	Name=XP_012176706.1;ID=cds-XP_012176706.1;Dbxref=GeneID:100648781%2CGenbank:XP_012176706.1;Parent=rna-XM_012321316.2
NC_015765.1	Gnomon	exon	11670569	11672860	.	+	.	ID=exon-XM_020862928.1-2;Dbxref=GeneID:100646463%2CGenbank:XM_020862928.1;Parent=rna-XM_020862928.1
NC_015765.1	Gnomon	exon	11666105	11666310	.	+	.	ID=exon-XM_020862928.1-1;Dbxref=GeneID:100646463%2CGenbank:XM_020862928.1;Parent=rna-XM_020862928.1
NC_015765.1	BestRefSeq	mRNA	6206884	6211894	.	+	.	Name=NM_001287563.1;ID=rna-NM_001287563.1;Dbxref=GeneID:100649922%2CGenbank:NM_001287563.1;Note=The RefSeq transcript has 5 substitutions compared to this genomic sequence;Parent=gene-LOC100649922
NC_015765.1	Gnomon	exon	8374543	8374640	.	+	.	ID=exon-XM_012308094.2-7;Dbxref=GeneID:100648626%2CGenbank:XM_012308094.2;Note=The sequence of the model RefSeq transcript was modified relative to this genomic sequence to represent the inferred CDS: inserted 1 base in 1 codon%3B deleted 1 base in 1 codon;Parent=rna-XM_012308094.2
NC_015765.1	Gnomon	exon	8374721	8375293	.	+	.	ID=exon-XM_012308094.2-8;Dbxref=GeneID:100648626%2CGenbank:XM_012308094.2;Note=The sequence of the model RefSeq transcript was modified relative to this genomic sequence to represent the inferred CDS: inserted 1 base in 1 codon%3B deleted 1 base in 1 codon;Parent=rna-XM_012308094.2
NC_015765.1	Gnomon	exon	8375368	8375516	.	+	.	ID=exon-XM_012308094.2-9;Dbxref=GeneID:100648626%2CGenbank:XM_012308094.2;Note=The sequence of the model RefSeq transcript was modified relative to this genomic sequence to represent the inferred CDS: inserted 1 base in 1 codon%3B deleted 1 base in 1 codon;Parent=rna-XM_012308094.2
NC_015765.1	Gnomon	exon	2307924	2307982	.	+	.	ID=exon-XM_012307688.2-1;Dbxref=GeneID:100642320%2CGenbank:XM_012307688.2;Parent=rna-XM_012307688.2
NC_015765.1	Gnomon	exon	2308200	2308256	.	+	.	ID=exon-XM_012307688.2-2;Dbxref=GeneID:100642320%2CGenbank:XM_012307688.2;Parent=rna-XM_012307688.2
NC_015765.1	Gnomon	exon	2353426	2354459	.	+	.	ID=exon-XM_012307688.2-3;Dbxref=GeneID:100642320%2CGenbank:XM_012307688.2;Parent=rna-XM_012307688.2
NC_015765.1	Gnomon	exon	2354519	2354708	.	+	.	ID=exon-XM_012307688.2-4;Dbxref=GeneID:100642320%2CGenbank:XM_012307688.2;Parent=rna-XM_012307688.2
NC_015765.1	Gnomon	exon	2355604	2355767	.	+	.	ID=exon-XM_012307688.2-5;Dbxref=GeneID:100642320%2CGenbank:XM_012307688.2;Parent=rna-XM_012307688.2
NC_015765.1	Gnomon	exon	2356255	2356550	.	+	.	ID=exon-XM_012307688.2-6;Dbxref=GeneID:100642320%2CGenbank:XM_012307688.2;Parent=rna-XM_012307688.2
NC_015765.1	Gnomon	exon	2356664	2356895	.	+	.	ID=exon-XM_012307688.2-7;Dbxref=GeneID:100642320%2CGenbank:XM_012307688.2;Parent=rna-XM_012307688.2
NC_015765.1	Gnomon	exon	2356970	2357162	.	+	.	ID=exon-XM_012307688.2-8;Dbxref=GeneID:100642320%2CGenbank:XM_012307688.2;Parent=rna-XM_012307688.2
NC_015765.1	Gnomon	exon	2357570	2358148	.	+	.	ID=exon-XM_012307688.2-9;Dbxref=GeneID:100642320%2CGenbank:XM_012307688.2;Parent=rna-XM_012307688.2
NC_015765.1	Gnomon	exon	8373157	8373309	.	+	.	ID=exon-XM_012308094.2-1;Dbxref=GeneID:100648626%2CGenbank:XM_012308094.2;Note=The sequence of the model RefSeq transcript was modified relative to this genomic sequence to represent the inferred CDS: inserted 1 base in 1 codon%3B deleted 1 base in 1 codon;Parent=rna-XM_012308094.2
NC_015765.1	Gnomon	exon	8373490	8373526	.	+	.	ID=exon-XM_012308094.2-2;Dbxref=GeneID:100648626%2CGenbank:XM_012308094.2;Note=The sequence of the model RefSeq transcript was modified relative to this genomic sequence to represent the inferred CDS: inserted 1 base in 1 codon%3B deleted 1 base in 1 codon;Parent=rna-XM_012308094.2
NC_015765.1	Gnomon	exon	8373528	8373670	.	+	.	ID=exon-XM_012308094.2-3;Dbxref=GeneID:100648626%2CGenbank:XM_012308094.2;Note=The sequence of the model RefSeq transcript was modified relative to this genomic sequence to represent the inferred CDS: inserted 1 base in 1 codon%3B deleted 1 base in 1 codon;Parent=rna-XM_012308094.2
NC_015765.1	Gnomon	exon	8373742	8374058	.	+	.	ID=exon-XM_012308094.2-4;Dbxref=GeneID:100648626%2CGenbank:XM_012308094.2;Note=The sequence of the model RefSeq transcript was modified relative to this genomic sequence to represent the inferred CDS: inserted 1 base in 1 codon%3B deleted 1 base in 1 codon;Parent=rna-XM_012308094.2
NC_015765.1	Gnomon	exon	8374138	8374347	.	+	.	ID=exon-XM_012308094.2-5;Dbxref=GeneID:100648626%2CGenbank:XM_012308094.2;Note=The sequence of the model RefSeq transcript was modified relative to this genomic sequence to represent the inferred CDS: inserted 1 base in 1 codon%3B deleted 1 base in 1 codon;Parent=rna-XM_012308094.2
NC_015765.1	Gnomon	exon	8374436	8374540	.	+	.	ID=exon-XM_012308094.2-6;Dbxref=GeneID:100648626%2CGenbank:XM_012308094.2;Note=The sequence of the model RefSeq transcript was modified relative to this genomic sequence to represent the inferred CDS: inserted 1 base in 1 codon%3B deleted 1 base in 1 codon;Parent=rna-XM_012308094.2
NC_015765.1	Gnomon	CDS	6161412	6161469	.	-	0	Name=XP_020718315.1;ID=cds-XP_020718315.1;Dbxref=GeneID:100650479%2CGenbank:XP_020718315.1;Parent=rna-XM_020862656.1
NC_015765.1	Gnomon	CDS	6161235	6161335	.	-	0	Name=XP_020718315.1;ID=cds-XP_020718315.1;Dbxref=GeneID:100650479%2CGenbank:XP_020718315.1;Parent=rna-XM_020862656.1
NC_015765.1	Gnomon	CDS	6160887	6161021	.	-	0	Name=XP_020718315.1;ID=cds-XP_020718315.1;Dbxref=GeneID:100650479%2CGenbank:XP_020718315.1;Parent=rna-XM_020862656.1
NC_015765.1	Gnomon	CDS	6160514	6160812	.	-	0	Name=XP_020718315.1;ID=cds-XP_020718315.1;Dbxref=GeneID:100650479%2CGenbank:XP_020718315.1;Parent=rna-XM_020862656.1
NC_015765.1	Gnomon	CDS	6160360	6160445	.	-	0	Name=XP_020718315.1;ID=cds-XP_020718315.1;Dbxref=GeneID:100650479%2CGenbank:XP_020718315.1;Parent=rna-XM_020862656.1
NC_015765.1	Gnomon	CDS	6160143	6160270	.	-	0	Name=XP_020718315.1;ID=cds-XP_020718315.1;Dbxref=GeneID:100650479%2CGenbank:XP_020718315.1;Parent=rna-XM_020862656.1
NC_015765.1	Gnomon	CDS	6159848	6160054	.	-	0	Name=XP_020718315.1;ID=cds-XP_020718315.1;Dbxref=GeneID:100650479%2CGenbank:XP_020718315.1;Parent=rna-XM_020862656.1
NC_015765.1	Gnomon	CDS	6159621	6159715	.	-	0	Name=XP_020718315.1;ID=cds-XP_020718315.1;Dbxref=GeneID:100650479%2CGenbank:XP_020718315.1;Parent=rna-XM_020862656.1
NC_015765.1	Gnomon	CDS	6159351	6159517	.	-	0	Name=XP_020718315.1;ID=cds-XP_020718315.1;Dbxref=GeneID:100650479%2CGenbank:XP_020718315.1;Parent=rna-XM_020862656.1
NC_015765.1	Gnomon	CDS	6159087	6159219	.	-	0	Name=XP_020718315.1;ID=cds-XP_020718315.1;Dbxref=GeneID:100650479%2CGenbank:XP_020718315.1;Parent=rna-XM_020862656.1
NC_015765.1	Gnomon	CDS	6158471	6158846	.	-	0	Name=XP_020718315.1;ID=cds-XP_020718315.1;Dbxref=GeneID:100650479%2CGenbank:XP_020718315.1;Parent=rna-XM_020862656.1
NC_015765.1	Gnomon	exon	7792707	7793314	.	-	.	ID=exon-XR_001098666.2-5;Dbxref=GeneID:105665679%2CGenbank:XR_001098666.2;Parent=rna-XR_001098666.2
NC_015765.1	Gnomon	exon	7790767	7792562	.	-	.	ID=exon-XR_001098666.2-6;Dbxref=GeneID:105665679%2CGenbank:XR_001098666.2;Parent=rna-XR_001098666.2
NC_015765.1	Gnomon	exon	7793647	7794281	.	-	.	ID=exon-XR_001098666.2-3;Dbxref=GeneID:105665679%2CGenbank:XR_001098666.2;Parent=rna-XR_001098666.2
NC_015765.1	Gnomon	exon	7793482	7793578	.	-	.	ID=exon-XR_001098666.2-4;Dbxref=GeneID:105665679%2CGenbank:XR_001098666.2;Parent=rna-XR_001098666.2
NC_015765.1	Gnomon	exon	7794669	7795399	.	-	.	ID=exon-XR_001098666.2-1;Dbxref=GeneID:105665679%2CGenbank:XR_001098666.2;Parent=rna-XR_001098666.2
NC_015765.1	Gnomon	exon	7794358	7794456	.	-	.	ID=exon-XR_001098666.2-2;Dbxref=GeneID:105665679%2CGenbank:XR_001098666.2;Parent=rna-XR_001098666.2
NC_015765.1	Gnomon	exon	4518797	4523530	.	+	.	ID=exon-XM_012308273.2-11;Dbxref=GeneID:100646738%2CGenbank:XM_012308273.2;Parent=rna-XM_012308273.2
NC_015765.1	Gnomon	mRNA	11094619	11097167	.	-	.	Name=XM_012307986.2;ID=rna-XM_012307986.2;Dbxref=GeneID:100651123%2CGenbank:XM_012307986.2;Parent=gene-LOC100651123
NC_015765.1	Gnomon	mRNA	1433266	1446760	.	-	.	Name=XM_012321327.2;ID=rna-XM_012321327.2;Dbxref=GeneID:100649017%2CGenbank:XM_012321327.2;Parent=gene-LOC100649017
NC_015765.1	Gnomon	exon	4518240	4518540	.	+	.	ID=exon-XM_012308273.2-10;Dbxref=GeneID:100646738%2CGenbank:XM_012308273.2;Parent=rna-XM_012308273.2
NC_015765.1	RefSeq	cDNA_match	2482148	2482365	.	-	.	ID=52362511-ab33-4204-a4ee-bf0c3b92849b;Target=XM_012307719.1 1 218
NC_015765.1	RefSeq	cDNA_match	2479479	2480793	.	-	.	ID=52362511-ab33-4204-a4ee-bf0c3b92849b;Target=XM_012307719.1 1 218
NC_015765.1	RefSeq	cDNA_match	2479315	2479402	.	-	.	ID=52362511-ab33-4204-a4ee-bf0c3b92849b;Target=XM_012307719.1 1 218
NC_015765.1	RefSeq	cDNA_match	2479039	2479155	.	-	.	ID=52362511-ab33-4204-a4ee-bf0c3b92849b;Target=XM_012307719.1 1 218
NC_015765.1	RefSeq	cDNA_match	2478612	2478816	.	-	.	ID=52362511-ab33-4204-a4ee-bf0c3b92849b;Target=XM_012307719.1 1 218
NC_015765.1	RefSeq	cDNA_match	2477218	2477426	.	-	.	ID=52362511-ab33-4204-a4ee-bf0c3b92849b;Target=XM_012307719.1 1 218
NC_015765.1	RefSeq	cDNA_match	2476028	2476252	.	-	.	ID=52362511-ab33-4204-a4ee-bf0c3b92849b;Target=XM_012307719.1 1 218
NC_015765.1	RefSeq	cDNA_match	2475085	2475344	.	-	.	ID=52362511-ab33-4204-a4ee-bf0c3b92849b;Target=XM_012307719.1 1 218
NC_015765.1	RefSeq	cDNA_match	2473380	2474872	.	-	.	ID=52362511-ab33-4204-a4ee-bf0c3b92849b;Target=XM_012307719.1 1 218
NC_015765.1	Gnomon	mRNA	5852392	5903272	.	+	.	Name=XM_012308239.2;ID=rna-XM_012308239.2;Dbxref=GeneID:100644364%2CGenbank:XM_012308239.2;Parent=gene-LOC100644364
NC_015765.1	Gnomon	mRNA	2627292	2631843	.	-	.	Name=XM_003394749.3;ID=rna-XM_003394749.3;Dbxref=GeneID:100647016%2CGenbank:XM_003394749.3;Parent=gene-LOC100647016
NC_015765.1	Gnomon	exon	796387	797631	.	+	.	ID=exon-XM_012321303.2-5;Dbxref=GeneID:100649920%2CGenbank:XM_012321303.2;Parent=rna-XM_012321303.2
NC_015765.1	Gnomon	exon	799597	799789	.	+	.	ID=exon-XM_012321303.2-6;Dbxref=GeneID:100649920%2CGenbank:XM_012321303.2;Parent=rna-XM_012321303.2
NC_015765.1	Gnomon	exon	5832709	5832760	.	+	.	ID=exon-XM_012308243.1-1;Dbxref=GeneID:100643688%2CGenbank:XM_012308243.1;Parent=rna-XM_012308243.1
NC_015765.1	Gnomon	exon	787811	790010	.	+	.	ID=exon-XM_012321303.2-3;Dbxref=GeneID:100649920%2CGenbank:XM_012321303.2;Parent=rna-XM_012321303.2
NC_015765.1	Gnomon	exon	791297	791417	.	+	.	ID=exon-XM_012321303.2-4;Dbxref=GeneID:100649920%2CGenbank:XM_012321303.2;Parent=rna-XM_012321303.2
NC_015765.1	Gnomon	exon	802554	802802	.	+	.	ID=exon-XM_012321303.2-7;Dbxref=GeneID:100649920%2CGenbank:XM_012321303.2;Parent=rna-XM_012321303.2
NC_015765.1	Gnomon	exon	803992	811221	.	+	.	ID=exon-XM_012321303.2-8;Dbxref=GeneID:100649920%2CGenbank:XM_012321303.2;Parent=rna-XM_012321303.2
NC_015765.1	Gnomon	CDS	13389149	13389361	.	+	0	Name=XP_020718555.1;ID=cds-XP_020718555.1;Dbxref=GeneID:100649494%2CGenbank:XP_020718555.1;Parent=rna-XM_020862896.1
NC_015765.1	Gnomon	CDS	13389471	13389644	.	+	0	Name=XP_020718555.1;ID=cds-XP_020718555.1;Dbxref=GeneID:100649494%2CGenbank:XP_020718555.1;Parent=rna-XM_020862896.1
NC_015765.1	Gnomon	CDS	13389728	13389824	.	+	0	Name=XP_020718555.1;ID=cds-XP_020718555.1;Dbxref=GeneID:100649494%2CGenbank:XP_020718555.1;Parent=rna-XM_020862896.1
NC_015765.1	Gnomon	CDS	13389887	13390082	.	+	0	Name=XP_020718555.1;ID=cds-XP_020718555.1;Dbxref=GeneID:100649494%2CGenbank:XP_020718555.1;Parent=rna-XM_020862896.1
NC_015765.1	Gnomon	CDS	13390281	13390418	.	+	0	Name=XP_020718555.1;ID=cds-XP_020718555.1;Dbxref=GeneID:100649494%2CGenbank:XP_020718555.1;Parent=rna-XM_020862896.1
NC_015765.1	Gnomon	CDS	13390495	13390704	.	+	0	Name=XP_020718555.1;ID=cds-XP_020718555.1;Dbxref=GeneID:100649494%2CGenbank:XP_020718555.1;Parent=rna-XM_020862896.1
NC_015765.1	Gnomon	CDS	13390807	13390990	.	+	0	Name=XP_020718555.1;ID=cds-XP_020718555.1;Dbxref=GeneID:100649494%2CGenbank:XP_020718555.1;Parent=rna-XM_020862896.1
NC_015765.1	Gnomon	CDS	13391152	13391322	.	+	0	Name=XP_020718555.1;ID=cds-XP_020718555.1;Dbxref=GeneID:100649494%2CGenbank:XP_020718555.1;Parent=rna-XM_020862896.1
NC_015765.1	Gnomon	CDS	13391667	13391894	.	+	0	Name=XP_020718555.1;ID=cds-XP_020718555.1;Dbxref=GeneID:100649494%2CGenbank:XP_020718555.1;Parent=rna-XM_020862896.1
NC_015765.1	Gnomon	CDS	13391993	13392169	.	+	0	Name=XP_020718555.1;ID=cds-XP_020718555.1;Dbxref=GeneID:100649494%2CGenbank:XP_020718555.1;Parent=rna-XM_020862896.1
NC_015765.1	Gnomon	CDS	13392366	13392579	.	+	0	Name=XP_020718555.1;ID=cds-XP_020718555.1;Dbxref=GeneID:100649494%2CGenbank:XP_020718555.1;Parent=rna-XM_020862896.1
NC_015765.1	Gnomon	CDS	13392687	13392851	.	+	0	Name=XP_020718555.1;ID=cds-XP_020718555.1;Dbxref=GeneID:100649494%2CGenbank:XP_020718555.1;Parent=rna-XM_020862896.1
NC_015765.1	Gnomon	CDS	13392943	13392944	.	+	0	Name=XP_020718555.1;ID=cds-XP_020718555.1;Dbxref=GeneID:100649494%2CGenbank:XP_020718555.1;Parent=rna-XM_020862896.1
NC_015765.1	Gnomon	mRNA	13477599	13493674	.	+	.	Name=XM_003395182.3;ID=rna-XM_003395182.3;Dbxref=GeneID:100650480%2CGenbank:XM_003395182.3;Parent=gene-LOC100650480
NC_015765.1	Gnomon	exon	739487	739626	.	+	.	ID=exon-XM_012321303.2-1;Dbxref=GeneID:100649920%2CGenbank:XM_012321303.2;Parent=rna-XM_012321303.2
NC_015765.1	Gnomon	exon	787045	787571	.	+	.	ID=exon-XM_012321303.2-2;Dbxref=GeneID:100649920%2CGenbank:XM_012321303.2;Parent=rna-XM_012321303.2
NC_015765.1	Gnomon	mRNA	2707944	2724683	.	-	.	Name=XM_012307746.2;ID=rna-XM_012307746.2;Dbxref=GeneID:100648430%2CGenbank:XM_012307746.2;Parent=gene-LOC100648430
NC_015765.1	Gnomon	exon	13009737	13009835	.	-	.	ID=exon-XM_012307892.2-10;Dbxref=GeneID:100651915%2CGenbank:XM_012307892.2;Parent=rna-XM_012307892.2
NC_015765.1	Gnomon	exon	13005129	13005247	.	-	.	ID=exon-XM_012307892.2-19;Dbxref=GeneID:100651915%2CGenbank:XM_012307892.2;Parent=rna-XM_012307892.2
NC_015765.1	Gnomon	exon	13009191	13009364	.	-	.	ID=exon-XM_012307892.2-11;Dbxref=GeneID:100651915%2CGenbank:XM_012307892.2;Parent=rna-XM_012307892.2
NC_015765.1	Gnomon	exon	13008086	13008211	.	-	.	ID=exon-XM_012307892.2-12;Dbxref=GeneID:100651915%2CGenbank:XM_012307892.2;Parent=rna-XM_012307892.2
NC_015765.1	Gnomon	exon	13007843	13007965	.	-	.	ID=exon-XM_012307892.2-13;Dbxref=GeneID:100651915%2CGenbank:XM_012307892.2;Parent=rna-XM_012307892.2
NC_015765.1	Gnomon	exon	13007236	13007579	.	-	.	ID=exon-XM_012307892.2-14;Dbxref=GeneID:100651915%2CGenbank:XM_012307892.2;Parent=rna-XM_012307892.2
NC_015765.1	Gnomon	exon	5833841	5834010	.	+	.	ID=exon-XM_012308243.1-4;Dbxref=GeneID:100643688%2CGenbank:XM_012308243.1;Parent=rna-XM_012308243.1
NC_015765.1	Gnomon	exon	13006384	13006720	.	-	.	ID=exon-XM_012307892.2-15;Dbxref=GeneID:100651915%2CGenbank:XM_012307892.2;Parent=rna-XM_012307892.2
NC_015765.1	Gnomon	exon	5834084	5834358	.	+	.	ID=exon-XM_012308243.1-5;Dbxref=GeneID:100643688%2CGenbank:XM_012308243.1;Parent=rna-XM_012308243.1
NC_015765.1	Gnomon	exon	13006047	13006275	.	-	.	ID=exon-XM_012307892.2-16;Dbxref=GeneID:100651915%2CGenbank:XM_012307892.2;Parent=rna-XM_012307892.2
NC_015765.1	Gnomon	exon	5832859	5833055	.	+	.	ID=exon-XM_012308243.1-2;Dbxref=GeneID:100643688%2CGenbank:XM_012308243.1;Parent=rna-XM_012308243.1
NC_015765.1	Gnomon	exon	13005712	13005887	.	-	.	ID=exon-XM_012307892.2-17;Dbxref=GeneID:100651915%2CGenbank:XM_012307892.2;Parent=rna-XM_012307892.2
NC_015765.1	Gnomon	exon	5833291	5833768	.	+	.	ID=exon-XM_012308243.1-3;Dbxref=GeneID:100643688%2CGenbank:XM_012308243.1;Parent=rna-XM_012308243.1
NC_015765.1	Gnomon	exon	13005494	13005602	.	-	.	ID=exon-XM_012307892.2-18;Dbxref=GeneID:100651915%2CGenbank:XM_012307892.2;Parent=rna-XM_012307892.2
NC_015765.1	Gnomon	mRNA	4198937	4210769	.	-	.	Name=XM_020862753.1;ID=rna-XM_020862753.1;Dbxref=GeneID:100647332%2CGenbank:XM_020862753.1;Parent=gene-LOC100647332
NC_015765.1	Gnomon	CDS	1480091	1480164	.	+	0	Name=XP_003394804.1;ID=cds-XP_003394804.1;Dbxref=GeneID:100647806%2CGenbank:XP_003394804.1;Parent=rna-XM_003394756.3
NC_015765.1	Gnomon	CDS	1481364	1481466	.	+	0	Name=XP_003394804.1;ID=cds-XP_003394804.1;Dbxref=GeneID:100647806%2CGenbank:XP_003394804.1;Parent=rna-XM_003394756.3
NC_015765.1	Gnomon	CDS	1481564	1484050	.	+	0	Name=XP_003394804.1;ID=cds-XP_003394804.1;Dbxref=GeneID:100647806%2CGenbank:XP_003394804.1;Parent=rna-XM_003394756.3
NC_015765.1	Gnomon	CDS	8372685	8372817	.	-	0	Name=XP_003395049.1;ID=cds-XP_003395049.1;Dbxref=GeneID:100647842%2CGenbank:XP_003395049.1;Parent=rna-XM_003395001.3
NC_015765.1	Gnomon	CDS	8372156	8372335	.	-	0	Name=XP_003395049.1;ID=cds-XP_003395049.1;Dbxref=GeneID:100647842%2CGenbank:XP_003395049.1;Parent=rna-XM_003395001.3
NC_015765.1	Gnomon	CDS	8371982	8372073	.	-	0	Name=XP_003395049.1;ID=cds-XP_003395049.1;Dbxref=GeneID:100647842%2CGenbank:XP_003395049.1;Parent=rna-XM_003395001.3
NC_015765.1	Gnomon	CDS	8371849	8371917	.	-	0	Name=XP_003395049.1;ID=cds-XP_003395049.1;Dbxref=GeneID:100647842%2CGenbank:XP_003395049.1;Parent=rna-XM_003395001.3
NC_015765.1	Gnomon	CDS	8371574	8371771	.	-	0	Name=XP_003395049.1;ID=cds-XP_003395049.1;Dbxref=GeneID:100647842%2CGenbank:XP_003395049.1;Parent=rna-XM_003395001.3
NC_015765.1	Gnomon	CDS	8371367	8371501	.	-	0	Name=XP_003395049.1;ID=cds-XP_003395049.1;Dbxref=GeneID:100647842%2CGenbank:XP_003395049.1;Parent=rna-XM_003395001.3
NC_015765.1	Gnomon	CDS	8371154	8371289	.	-	0	Name=XP_003395049.1;ID=cds-XP_003395049.1;Dbxref=GeneID:100647842%2CGenbank:XP_003395049.1;Parent=rna-XM_003395001.3
NC_015765.1	Gnomon	CDS	8370790	8371070	.	-	0	Name=XP_003395049.1;ID=cds-XP_003395049.1;Dbxref=GeneID:100647842%2CGenbank:XP_003395049.1;Parent=rna-XM_003395001.3
NC_015765.1	Gnomon	CDS	8370600	8370725	.	-	0	Name=XP_003395049.1;ID=cds-XP_003395049.1;Dbxref=GeneID:100647842%2CGenbank:XP_003395049.1;Parent=rna-XM_003395001.3
NC_015765.1	Gnomon	CDS	8370439	8370520	.	-	0	Name=XP_003395049.1;ID=cds-XP_003395049.1;Dbxref=GeneID:100647842%2CGenbank:XP_003395049.1;Parent=rna-XM_003395001.3
NC_015765.1	Gnomon	CDS	8370181	8370368	.	-	0	Name=XP_003395049.1;ID=cds-XP_003395049.1;Dbxref=GeneID:100647842%2CGenbank:XP_003395049.1;Parent=rna-XM_003395001.3
NC_015765.1	Gnomon	CDS	8370015	8370109	.	-	0	Name=XP_003395049.1;ID=cds-XP_003395049.1;Dbxref=GeneID:100647842%2CGenbank:XP_003395049.1;Parent=rna-XM_003395001.3
NC_015765.1	Gnomon	CDS	8369796	8369951	.	-	0	Name=XP_003395049.1;ID=cds-XP_003395049.1;Dbxref=GeneID:100647842%2CGenbank:XP_003395049.1;Parent=rna-XM_003395001.3
NC_015765.1	Gnomon	CDS	8369556	8369713	.	-	0	Name=XP_003395049.1;ID=cds-XP_003395049.1;Dbxref=GeneID:100647842%2CGenbank:XP_003395049.1;Parent=rna-XM_003395001.3
NC_015765.1	Gnomon	CDS	8369394	8369482	.	-	0	Name=XP_003395049.1;ID=cds-XP_003395049.1;Dbxref=GeneID:100647842%2CGenbank:XP_003395049.1;Parent=rna-XM_003395001.3
NC_015765.1	Gnomon	CDS	8369028	8369318	.	-	0	Name=XP_003395049.1;ID=cds-XP_003395049.1;Dbxref=GeneID:100647842%2CGenbank:XP_003395049.1;Parent=rna-XM_003395001.3
NC_015765.1	Gnomon	CDS	8368739	8368954	.	-	0	Name=XP_003395049.1;ID=cds-XP_003395049.1;Dbxref=GeneID:100647842%2CGenbank:XP_003395049.1;Parent=rna-XM_003395001.3
NC_015765.1	Gnomon	CDS	8368464	8368643	.	-	0	Name=XP_003395049.1;ID=cds-XP_003395049.1;Dbxref=GeneID:100647842%2CGenbank:XP_003395049.1;Parent=rna-XM_003395001.3
NC_015765.1	Gnomon	CDS	8368220	8368397	.	-	0	Name=XP_003395049.1;ID=cds-XP_003395049.1;Dbxref=GeneID:100647842%2CGenbank:XP_003395049.1;Parent=rna-XM_003395001.3
NC_015765.1	Gnomon	CDS	8367992	8368143	.	-	0	Name=XP_003395049.1;ID=cds-XP_003395049.1;Dbxref=GeneID:100647842%2CGenbank:XP_003395049.1;Parent=rna-XM_003395001.3
NC_015765.1	Gnomon	CDS	8367642	8367899	.	-	0	Name=XP_003395049.1;ID=cds-XP_003395049.1;Dbxref=GeneID:100647842%2CGenbank:XP_003395049.1;Parent=rna-XM_003395001.3
NC_015765.1	Gnomon	exon	11181746	11182002	.	+	.	ID=exon-XM_020862662.1-9;Dbxref=GeneID:100649765%2CGenbank:XM_020862662.1;Parent=rna-XM_020862662.1
NC_015765.1	Gnomon	exon	11176062	11176182	.	+	.	ID=exon-XM_020862662.1-7;Dbxref=GeneID:100649765%2CGenbank:XM_020862662.1;Parent=rna-XM_020862662.1
NC_015765.1	Gnomon	exon	11181218	11181654	.	+	.	ID=exon-XM_020862662.1-8;Dbxref=GeneID:100649765%2CGenbank:XM_020862662.1;Parent=rna-XM_020862662.1
NC_015765.1	Gnomon	exon	11160165	11160335	.	+	.	ID=exon-XM_020862662.1-5;Dbxref=GeneID:100649765%2CGenbank:XM_020862662.1;Parent=rna-XM_020862662.1
NC_015765.1	Gnomon	exon	11164322	11164471	.	+	.	ID=exon-XM_020862662.1-6;Dbxref=GeneID:100649765%2CGenbank:XM_020862662.1;Parent=rna-XM_020862662.1
NC_015765.1	Gnomon	exon	11155726	11155907	.	+	.	ID=exon-XM_020862662.1-3;Dbxref=GeneID:100649765%2CGenbank:XM_020862662.1;Parent=rna-XM_020862662.1
NC_015765.1	Gnomon	exon	11156140	11156278	.	+	.	ID=exon-XM_020862662.1-4;Dbxref=GeneID:100649765%2CGenbank:XM_020862662.1;Parent=rna-XM_020862662.1
NC_015765.1	Gnomon	exon	11150788	11150897	.	+	.	ID=exon-XM_020862662.1-1;Dbxref=GeneID:100649765%2CGenbank:XM_020862662.1;Parent=rna-XM_020862662.1
NC_015765.1	Gnomon	exon	11152917	11153040	.	+	.	ID=exon-XM_020862662.1-2;Dbxref=GeneID:100649765%2CGenbank:XM_020862662.1;Parent=rna-XM_020862662.1
NC_015765.1	Gnomon	CDS	1425390	1425532	.	+	0	Name=XP_012176707.1;ID=cds-XP_012176707.1;Dbxref=GeneID:100643154%2CGenbank:XP_012176707.1;Parent=rna-XM_012321317.1
NC_015765.1	Gnomon	CDS	1425674	1425789	.	+	0	Name=XP_012176707.1;ID=cds-XP_012176707.1;Dbxref=GeneID:100643154%2CGenbank:XP_012176707.1;Parent=rna-XM_012321317.1
NC_015765.1	Gnomon	CDS	1426102	1426285	.	+	0	Name=XP_012176707.1;ID=cds-XP_012176707.1;Dbxref=GeneID:100643154%2CGenbank:XP_012176707.1;Parent=rna-XM_012321317.1
NC_015765.1	Gnomon	CDS	1426990	1427145	.	+	0	Name=XP_012176707.1;ID=cds-XP_012176707.1;Dbxref=GeneID:100643154%2CGenbank:XP_012176707.1;Parent=rna-XM_012321317.1
NC_015765.1	Gnomon	CDS	1427249	1427585	.	+	0	Name=XP_012176707.1;ID=cds-XP_012176707.1;Dbxref=GeneID:100643154%2CGenbank:XP_012176707.1;Parent=rna-XM_012321317.1
NC_015765.1	Gnomon	CDS	1427676	1427979	.	+	0	Name=XP_012176707.1;ID=cds-XP_012176707.1;Dbxref=GeneID:100643154%2CGenbank:XP_012176707.1;Parent=rna-XM_012321317.1
NC_015765.1	Gnomon	CDS	1428988	1429160	.	+	0	Name=XP_012176707.1;ID=cds-XP_012176707.1;Dbxref=GeneID:100643154%2CGenbank:XP_012176707.1;Parent=rna-XM_012321317.1
NC_015765.1	Gnomon	CDS	1429263	1429424	.	+	0	Name=XP_012176707.1;ID=cds-XP_012176707.1;Dbxref=GeneID:100643154%2CGenbank:XP_012176707.1;Parent=rna-XM_012321317.1
NC_015765.1	Gnomon	CDS	1429495	1429779	.	+	0	Name=XP_012176707.1;ID=cds-XP_012176707.1;Dbxref=GeneID:100643154%2CGenbank:XP_012176707.1;Parent=rna-XM_012321317.1
NC_015765.1	Gnomon	CDS	1429838	1430033	.	+	0	Name=XP_012176707.1;ID=cds-XP_012176707.1;Dbxref=GeneID:100643154%2CGenbank:XP_012176707.1;Parent=rna-XM_012321317.1
NC_015765.1	Gnomon	CDS	1430127	1430324	.	+	0	Name=XP_012176707.1;ID=cds-XP_012176707.1;Dbxref=GeneID:100643154%2CGenbank:XP_012176707.1;Parent=rna-XM_012321317.1
NC_015765.1	Gnomon	CDS	1430418	1430543	.	+	0	Name=XP_012176707.1;ID=cds-XP_012176707.1;Dbxref=GeneID:100643154%2CGenbank:XP_012176707.1;Parent=rna-XM_012321317.1
NC_015765.1	Gnomon	CDS	1430657	1430884	.	+	0	Name=XP_012176707.1;ID=cds-XP_012176707.1;Dbxref=GeneID:100643154%2CGenbank:XP_012176707.1;Parent=rna-XM_012321317.1
NC_015765.1	Gnomon	CDS	1431019	1431179	.	+	0	Name=XP_012176707.1;ID=cds-XP_012176707.1;Dbxref=GeneID:100643154%2CGenbank:XP_012176707.1;Parent=rna-XM_012321317.1
NC_015765.1	Gnomon	exon	1769188	1769334	.	-	.	ID=exon-XM_020862620.1-10;Dbxref=GeneID:100651636%2CGenbank:XM_020862620.1;Parent=rna-XM_020862620.1
NC_015765.1	Gnomon	exon	1766804	1766953	.	-	.	ID=exon-XM_020862620.1-11;Dbxref=GeneID:100651636%2CGenbank:XM_020862620.1;Parent=rna-XM_020862620.1
NC_015765.1	Gnomon	exon	1765299	1765595	.	-	.	ID=exon-XM_020862620.1-14;Dbxref=GeneID:100651636%2CGenbank:XM_020862620.1;Parent=rna-XM_020862620.1
NC_015765.1	Gnomon	exon	1764989	1765172	.	-	.	ID=exon-XM_020862620.1-15;Dbxref=GeneID:100651636%2CGenbank:XM_020862620.1;Parent=rna-XM_020862620.1
NC_015765.1	Gnomon	exon	1766322	1766462	.	-	.	ID=exon-XM_020862620.1-12;Dbxref=GeneID:100651636%2CGenbank:XM_020862620.1;Parent=rna-XM_020862620.1
NC_015765.1	Gnomon	exon	1765952	1766107	.	-	.	ID=exon-XM_020862620.1-13;Dbxref=GeneID:100651636%2CGenbank:XM_020862620.1;Parent=rna-XM_020862620.1
NC_015765.1	Gnomon	exon	1764247	1764264	.	-	.	ID=exon-XM_020862620.1-18;Dbxref=GeneID:100651636%2CGenbank:XM_020862620.1;Parent=rna-XM_020862620.1
NC_015765.1	Gnomon	exon	1763238	1763462	.	-	.	ID=exon-XM_020862620.1-19;Dbxref=GeneID:100651636%2CGenbank:XM_020862620.1;Parent=rna-XM_020862620.1
NC_015765.1	Gnomon	exon	1764563	1764682	.	-	.	ID=exon-XM_020862620.1-16;Dbxref=GeneID:100651636%2CGenbank:XM_020862620.1;Parent=rna-XM_020862620.1
NC_015765.1	Gnomon	exon	1764407	1764491	.	-	.	ID=exon-XM_020862620.1-17;Dbxref=GeneID:100651636%2CGenbank:XM_020862620.1;Parent=rna-XM_020862620.1
NC_015765.1	Gnomon	exon	1762727	1762935	.	-	.	ID=exon-XM_020862620.1-21;Dbxref=GeneID:100651636%2CGenbank:XM_020862620.1;Parent=rna-XM_020862620.1
NC_015765.1	Gnomon	exon	1762430	1762634	.	-	.	ID=exon-XM_020862620.1-22;Dbxref=GeneID:100651636%2CGenbank:XM_020862620.1;Parent=rna-XM_020862620.1
NC_015765.1	Gnomon	exon	1763014	1763159	.	-	.	ID=exon-XM_020862620.1-20;Dbxref=GeneID:100651636%2CGenbank:XM_020862620.1;Parent=rna-XM_020862620.1
NC_015765.1	Gnomon	exon	1759124	1759403	.	-	.	ID=exon-XM_020862620.1-25;Dbxref=GeneID:100651636%2CGenbank:XM_020862620.1;Parent=rna-XM_020862620.1
NC_015765.1	Gnomon	exon	1758502	1758651	.	-	.	ID=exon-XM_020862620.1-26;Dbxref=GeneID:100651636%2CGenbank:XM_020862620.1;Parent=rna-XM_020862620.1
NC_015765.1	Gnomon	exon	1761770	1761959	.	-	.	ID=exon-XM_020862620.1-23;Dbxref=GeneID:100651636%2CGenbank:XM_020862620.1;Parent=rna-XM_020862620.1
NC_015765.1	Gnomon	exon	1761557	1761695	.	-	.	ID=exon-XM_020862620.1-24;Dbxref=GeneID:100651636%2CGenbank:XM_020862620.1;Parent=rna-XM_020862620.1
NC_015765.1	Gnomon	CDS	6731641	6731785	.	-	0	Name=XP_012163564.1;ID=cds-XP_012163564.1;Dbxref=GeneID:100647571%2CGenbank:XP_012163564.1;Parent=rna-XM_012308174.2
NC_015765.1	Gnomon	CDS	6731410	6731573	.	-	0	Name=XP_012163564.1;ID=cds-XP_012163564.1;Dbxref=GeneID:100647571%2CGenbank:XP_012163564.1;Parent=rna-XM_012308174.2
[truncated: 20,105 more rows]
