# Supplementary material for: Prevalent bee venom genes evolved before the aculeate stinger and eusociality
Source: BMC Biol. 2023 Oct 23;21:229. doi: 10.1186/s12915-023-01656-5 (PMC10591384; doi:10.1186/s12915-023-01656-5)
Supplement: Supplementary file 42 — Additional file 42. Gff files of all toxin gene annotations. [file 12915_2023_1656_MOESM42_ESM.zip › AdditionalFile9_ToxinGeneAnnotations/NW_015149013._HYAL.gff_modified_Koludarov_et_al_2021.gff3]

##gff-version 3
##source-version geneious 2020.2.2
##sequence-region	NW_015149013	1	1422944
NW_015149013	Koludarov_et_al_2021	exon	4575	5379	.	+	.	Name=LOC107068044 exon
NW_015149013	Koludarov_et_al_2021	source	1	1422944	.	+	.	Name=source Polistes dominula
NW_015149013	Koludarov_et_al_2021	ncRNA	217767	219031	.	-	.	Name=LOC107068115 ncRNA;ID=EWKMg4ru1zPvdBw+uzMEhS+PpGo.1624892223991.93712
NW_015149013	Koludarov_et_al_2021	ncRNA	215021	215922	.	-	.	Name=LOC107068115 ncRNA;ID=EWKMg4ru1zPvdBw+uzMEhS+PpGo.1624892223991.93712
NW_015149013	Koludarov_et_al_2021	ncRNA	736155	737101	.	+	.	Name=LOC107068098 ncRNA;ID=EWKMg4ru1zPvdBw+uzMEhS+PpGo.1624892223991.93713
NW_015149013	Koludarov_et_al_2021	ncRNA	737181	737549	.	+	.	Name=LOC107068098 ncRNA;ID=EWKMg4ru1zPvdBw+uzMEhS+PpGo.1624892223991.93713
NW_015149013	Koludarov_et_al_2021	ncRNA	738911	738991	.	+	.	Name=LOC107068098 ncRNA;ID=EWKMg4ru1zPvdBw+uzMEhS+PpGo.1624892223991.93713
NW_015149013	Koludarov_et_al_2021	ncRNA	739195	739654	.	+	.	Name=LOC107068098 ncRNA;ID=EWKMg4ru1zPvdBw+uzMEhS+PpGo.1624892223991.93713
NW_015149013	Koludarov_et_al_2021	ncRNA	736155	737101	.	+	.	Name=LOC107068098 ncRNA;ID=EWKMg4ru1zPvdBw+uzMEhS+PpGo.1624892223991.93714
NW_015149013	Koludarov_et_al_2021	ncRNA	737181	737549	.	+	.	Name=LOC107068098 ncRNA;ID=EWKMg4ru1zPvdBw+uzMEhS+PpGo.1624892223991.93714
NW_015149013	Koludarov_et_al_2021	ncRNA	739195	739654	.	+	.	Name=LOC107068098 ncRNA;ID=EWKMg4ru1zPvdBw+uzMEhS+PpGo.1624892223991.93714
NW_015149013	Koludarov_et_al_2021	ncRNA	736155	736569	.	+	.	Name=LOC107068098 ncRNA;ID=EWKMg4ru1zPvdBw+uzMEhS+PpGo.1624892223991.93715
NW_015149013	Koludarov_et_al_2021	ncRNA	736845	737101	.	+	.	Name=LOC107068098 ncRNA;ID=EWKMg4ru1zPvdBw+uzMEhS+PpGo.1624892223991.93715
NW_015149013	Koludarov_et_al_2021	ncRNA	737181	737549	.	+	.	Name=LOC107068098 ncRNA;ID=EWKMg4ru1zPvdBw+uzMEhS+PpGo.1624892223991.93715
NW_015149013	Koludarov_et_al_2021	ncRNA	738911	738991	.	+	.	Name=LOC107068098 ncRNA;ID=EWKMg4ru1zPvdBw+uzMEhS+PpGo.1624892223991.93715
NW_015149013	Koludarov_et_al_2021	ncRNA	739195	739654	.	+	.	Name=LOC107068098 ncRNA;ID=EWKMg4ru1zPvdBw+uzMEhS+PpGo.1624892223991.93715
NW_015149013	Koludarov_et_al_2021	ncRNA	42991	43599	.	-	.	Name=LOC107068151 ncRNA;ID=EWKMg4ru1zPvdBw+uzMEhS+PpGo.1624892223992.93716
NW_015149013	Koludarov_et_al_2021	ncRNA	42781	42843	.	-	.	Name=LOC107068151 ncRNA;ID=EWKMg4ru1zPvdBw+uzMEhS+PpGo.1624892223992.93716
NW_015149013	Koludarov_et_al_2021	ncRNA	42465	42680	.	-	.	Name=LOC107068151 ncRNA;ID=EWKMg4ru1zPvdBw+uzMEhS+PpGo.1624892223992.93716
NW_015149013	Koludarov_et_al_2021	ncRNA	605204	605506	.	-	.	Name=LOC107068101 ncRNA;ID=EWKMg4ru1zPvdBw+uzMEhS+PpGo.1624892223992.93717
NW_015149013	Koludarov_et_al_2021	ncRNA	604494	604610	.	-	.	Name=LOC107068101 ncRNA;ID=EWKMg4ru1zPvdBw+uzMEhS+PpGo.1624892223992.93717
NW_015149013	Koludarov_et_al_2021	ncRNA	454426	454853	.	+	.	Name=LOC107068100 ncRNA;ID=EWKMg4ru1zPvdBw+uzMEhS+PpGo.1624892223992.93718
NW_015149013	Koludarov_et_al_2021	ncRNA	454941	455294	.	+	.	Name=LOC107068100 ncRNA;ID=EWKMg4ru1zPvdBw+uzMEhS+PpGo.1624892223992.93718
NW_015149013	Koludarov_et_al_2021	ncRNA	32258	32466	.	+	.	Name=LOC107068109 ncRNA;ID=EWKMg4ru1zPvdBw+uzMEhS+PpGo.1624892223992.93719
NW_015149013	Koludarov_et_al_2021	ncRNA	32819	32904	.	+	.	Name=LOC107068109 ncRNA;ID=EWKMg4ru1zPvdBw+uzMEhS+PpGo.1624892223992.93719
NW_015149013	Koludarov_et_al_2021	ncRNA	36990	37198	.	-	.	Name=LOC107068108 ncRNA;ID=EWKMg4ru1zPvdBw+uzMEhS+PpGo.1624892223992.93720
NW_015149013	Koludarov_et_al_2021	ncRNA	36552	36637	.	-	.	Name=LOC107068108 ncRNA;ID=EWKMg4ru1zPvdBw+uzMEhS+PpGo.1624892223992.93720
NW_015149013	Koludarov_et_al_2021	ncRNA	706019	706353	.	+	.	Name=LOC107068099 ncRNA;ID=EWKMg4ru1zPvdBw+uzMEhS+PpGo.1624892223992.93721
NW_015149013	Koludarov_et_al_2021	ncRNA	706536	706597	.	+	.	Name=LOC107068099 ncRNA;ID=EWKMg4ru1zPvdBw+uzMEhS+PpGo.1624892223992.93721
NW_015149013	Koludarov_et_al_2021	misc_RNA	1245563	1246495	.	-	.	Name=LOC107068118 RNA;ID=EWKMg4ru1zPvdBw+uzMEhS+PpGo.1624892223992.93722
NW_015149013	Koludarov_et_al_2021	misc_RNA	1232182	1232283	.	-	.	Name=LOC107068118 RNA;ID=EWKMg4ru1zPvdBw+uzMEhS+PpGo.1624892223992.93722
NW_015149013	Koludarov_et_al_2021	misc_RNA	1231854	1232018	.	-	.	Name=LOC107068118 RNA;ID=EWKMg4ru1zPvdBw+uzMEhS+PpGo.1624892223992.93722
NW_015149013	Koludarov_et_al_2021	misc_RNA	1231653	1231727	.	-	.	Name=LOC107068118 RNA;ID=EWKMg4ru1zPvdBw+uzMEhS+PpGo.1624892223992.93722
NW_015149013	Koludarov_et_al_2021	misc_RNA	1231204	1231299	.	-	.	Name=LOC107068118 RNA;ID=EWKMg4ru1zPvdBw+uzMEhS+PpGo.1624892223992.93722
NW_015149013	Koludarov_et_al_2021	misc_RNA	1229990	1230220	.	-	.	Name=LOC107068118 RNA;ID=EWKMg4ru1zPvdBw+uzMEhS+PpGo.1624892223992.93722
NW_015149013	Koludarov_et_al_2021	misc_RNA	1228527	1228814	.	-	.	Name=LOC107068118 RNA;ID=EWKMg4ru1zPvdBw+uzMEhS+PpGo.1624892223992.93722
NW_015149013	Koludarov_et_al_2021	misc_RNA	1228304	1228447	.	-	.	Name=LOC107068118 RNA;ID=EWKMg4ru1zPvdBw+uzMEhS+PpGo.1624892223992.93722
NW_015149013	Koludarov_et_al_2021	misc_RNA	1227239	1227398	.	-	.	Name=LOC107068118 RNA;ID=EWKMg4ru1zPvdBw+uzMEhS+PpGo.1624892223992.93722
NW_015149013	Koludarov_et_al_2021	misc_RNA	1226799	1227160	.	-	.	Name=LOC107068118 RNA;ID=EWKMg4ru1zPvdBw+uzMEhS+PpGo.1624892223992.93722
NW_015149013	Koludarov_et_al_2021	misc_RNA	1226466	1226708	.	-	.	Name=LOC107068118 RNA;ID=EWKMg4ru1zPvdBw+uzMEhS+PpGo.1624892223992.93722
NW_015149013	Koludarov_et_al_2021	misc_RNA	1226199	1226381	.	-	.	Name=LOC107068118 RNA;ID=EWKMg4ru1zPvdBw+uzMEhS+PpGo.1624892223992.93722
NW_015149013	Koludarov_et_al_2021	misc_RNA	1225994	1226086	.	-	.	Name=LOC107068118 RNA;ID=EWKMg4ru1zPvdBw+uzMEhS+PpGo.1624892223992.93722
NW_015149013	Koludarov_et_al_2021	misc_RNA	1225711	1225871	.	-	.	Name=LOC107068118 RNA;ID=EWKMg4ru1zPvdBw+uzMEhS+PpGo.1624892223992.93722
NW_015149013	Koludarov_et_al_2021	misc_RNA	1225509	1225556	.	-	.	Name=LOC107068118 RNA;ID=EWKMg4ru1zPvdBw+uzMEhS+PpGo.1624892223992.93722
NW_015149013	Koludarov_et_al_2021	misc_RNA	1224132	1224387	.	-	.	Name=LOC107068118 RNA;ID=EWKMg4ru1zPvdBw+uzMEhS+PpGo.1624892223992.93722
NW_015149013	Koludarov_et_al_2021	misc_RNA	1223906	1224051	.	-	.	Name=LOC107068118 RNA;ID=EWKMg4ru1zPvdBw+uzMEhS+PpGo.1624892223992.93722
NW_015149013	Koludarov_et_al_2021	misc_RNA	1223468	1223698	.	-	.	Name=LOC107068118 RNA;ID=EWKMg4ru1zPvdBw+uzMEhS+PpGo.1624892223992.93722
NW_015149013	Koludarov_et_al_2021	misc_RNA	1223118	1223381	.	-	.	Name=LOC107068118 RNA;ID=EWKMg4ru1zPvdBw+uzMEhS+PpGo.1624892223992.93722
NW_015149013	Koludarov_et_al_2021	misc_RNA	1222776	1222932	.	-	.	Name=LOC107068118 RNA;ID=EWKMg4ru1zPvdBw+uzMEhS+PpGo.1624892223992.93722
NW_015149013	Koludarov_et_al_2021	misc_RNA	1222580	1222696	.	-	.	Name=LOC107068118 RNA;ID=EWKMg4ru1zPvdBw+uzMEhS+PpGo.1624892223992.93722
NW_015149013	Koludarov_et_al_2021	misc_RNA	1222277	1222454	.	-	.	Name=LOC107068118 RNA;ID=EWKMg4ru1zPvdBw+uzMEhS+PpGo.1624892223992.93722
NW_015149013	Koludarov_et_al_2021	misc_RNA	1221411	1222020	.	-	.	Name=LOC107068118 RNA;ID=EWKMg4ru1zPvdBw+uzMEhS+PpGo.1624892223992.93722
NW_015149013	Koludarov_et_al_2021	misc_RNA	1245563	1246495	.	-	.	Name=LOC107068118 RNA;ID=EWKMg4ru1zPvdBw+uzMEhS+PpGo.1624892223992.93723
NW_015149013	Koludarov_et_al_2021	misc_RNA	1232182	1232283	.	-	.	Name=LOC107068118 RNA;ID=EWKMg4ru1zPvdBw+uzMEhS+PpGo.1624892223992.93723
NW_015149013	Koludarov_et_al_2021	misc_RNA	1231854	1232018	.	-	.	Name=LOC107068118 RNA;ID=EWKMg4ru1zPvdBw+uzMEhS+PpGo.1624892223992.93723
NW_015149013	Koludarov_et_al_2021	misc_RNA	1231653	1231727	.	-	.	Name=LOC107068118 RNA;ID=EWKMg4ru1zPvdBw+uzMEhS+PpGo.1624892223992.93723
NW_015149013	Koludarov_et_al_2021	misc_RNA	1231204	1231299	.	-	.	Name=LOC107068118 RNA;ID=EWKMg4ru1zPvdBw+uzMEhS+PpGo.1624892223992.93723
NW_015149013	Koludarov_et_al_2021	misc_RNA	1229990	1230220	.	-	.	Name=LOC107068118 RNA;ID=EWKMg4ru1zPvdBw+uzMEhS+PpGo.1624892223992.93723
NW_015149013	Koludarov_et_al_2021	misc_RNA	1228527	1228814	.	-	.	Name=LOC107068118 RNA;ID=EWKMg4ru1zPvdBw+uzMEhS+PpGo.1624892223992.93723
NW_015149013	Koludarov_et_al_2021	misc_RNA	1228304	1228447	.	-	.	Name=LOC107068118 RNA;ID=EWKMg4ru1zPvdBw+uzMEhS+PpGo.1624892223992.93723
NW_015149013	Koludarov_et_al_2021	misc_RNA	1227239	1227398	.	-	.	Name=LOC107068118 RNA;ID=EWKMg4ru1zPvdBw+uzMEhS+PpGo.1624892223992.93723
NW_015149013	Koludarov_et_al_2021	misc_RNA	1226799	1227160	.	-	.	Name=LOC107068118 RNA;ID=EWKMg4ru1zPvdBw+uzMEhS+PpGo.1624892223992.93723
NW_015149013	Koludarov_et_al_2021	misc_RNA	1226466	1226708	.	-	.	Name=LOC107068118 RNA;ID=EWKMg4ru1zPvdBw+uzMEhS+PpGo.1624892223992.93723
NW_015149013	Koludarov_et_al_2021	misc_RNA	1226199	1226381	.	-	.	Name=LOC107068118 RNA;ID=EWKMg4ru1zPvdBw+uzMEhS+PpGo.1624892223992.93723
NW_015149013	Koludarov_et_al_2021	misc_RNA	1225994	1226086	.	-	.	Name=LOC107068118 RNA;ID=EWKMg4ru1zPvdBw+uzMEhS+PpGo.1624892223992.93723
NW_015149013	Koludarov_et_al_2021	misc_RNA	1225711	1225871	.	-	.	Name=LOC107068118 RNA;ID=EWKMg4ru1zPvdBw+uzMEhS+PpGo.1624892223992.93723
NW_015149013	Koludarov_et_al_2021	misc_RNA	1225509	1225556	.	-	.	Name=LOC107068118 RNA;ID=EWKMg4ru1zPvdBw+uzMEhS+PpGo.1624892223992.93723
NW_015149013	Koludarov_et_al_2021	misc_RNA	1224132	1224387	.	-	.	Name=LOC107068118 RNA;ID=EWKMg4ru1zPvdBw+uzMEhS+PpGo.1624892223992.93723
NW_015149013	Koludarov_et_al_2021	misc_RNA	1223906	1224051	.	-	.	Name=LOC107068118 RNA;ID=EWKMg4ru1zPvdBw+uzMEhS+PpGo.1624892223992.93723
NW_015149013	Koludarov_et_al_2021	misc_RNA	1223468	1223698	.	-	.	Name=LOC107068118 RNA;ID=EWKMg4ru1zPvdBw+uzMEhS+PpGo.1624892223992.93723
NW_015149013	Koludarov_et_al_2021	misc_RNA	1223118	1223381	.	-	.	Name=LOC107068118 RNA;ID=EWKMg4ru1zPvdBw+uzMEhS+PpGo.1624892223992.93723
NW_015149013	Koludarov_et_al_2021	misc_RNA	1222776	1222932	.	-	.	Name=LOC107068118 RNA;ID=EWKMg4ru1zPvdBw+uzMEhS+PpGo.1624892223992.93723
NW_015149013	Koludarov_et_al_2021	misc_RNA	1222580	1222696	.	-	.	Name=LOC107068118 RNA;ID=EWKMg4ru1zPvdBw+uzMEhS+PpGo.1624892223992.93723
NW_015149013	Koludarov_et_al_2021	misc_RNA	1222217	1222454	.	-	.	Name=LOC107068118 RNA;ID=EWKMg4ru1zPvdBw+uzMEhS+PpGo.1624892223992.93723
NW_015149013	Koludarov_et_al_2021	misc_RNA	1221411	1222020	.	-	.	Name=LOC107068118 RNA;ID=EWKMg4ru1zPvdBw+uzMEhS+PpGo.1624892223992.93723
NW_015149013	Koludarov_et_al_2021	misc_RNA	852964	853155	.	+	.	Name=LOC107068136 RNA;ID=EWKMg4ru1zPvdBw+uzMEhS+PpGo.1624892223992.93724
NW_015149013	Koludarov_et_al_2021	misc_RNA	853397	853605	.	+	.	Name=LOC107068136 RNA;ID=EWKMg4ru1zPvdBw+uzMEhS+PpGo.1624892223992.93724
NW_015149013	Koludarov_et_al_2021	misc_RNA	853684	854074	.	+	.	Name=LOC107068136 RNA;ID=EWKMg4ru1zPvdBw+uzMEhS+PpGo.1624892223992.93724
NW_015149013	Koludarov_et_al_2021	misc_RNA	854135	854476	.	+	.	Name=LOC107068136 RNA;ID=EWKMg4ru1zPvdBw+uzMEhS+PpGo.1624892223992.93724
NW_015149013	Koludarov_et_al_2021	misc_RNA	854546	854875	.	+	.	Name=LOC107068136 RNA;ID=EWKMg4ru1zPvdBw+uzMEhS+PpGo.1624892223992.93724
NW_015149013	Koludarov_et_al_2021	misc_RNA	854949	855152	.	+	.	Name=LOC107068136 RNA;ID=EWKMg4ru1zPvdBw+uzMEhS+PpGo.1624892223992.93724
NW_015149013	Koludarov_et_al_2021	misc_RNA	855228	855743	.	+	.	Name=LOC107068136 RNA;ID=EWKMg4ru1zPvdBw+uzMEhS+PpGo.1624892223992.93724
NW_015149013	Koludarov_et_al_2021	misc_RNA	855831	856095	.	+	.	Name=LOC107068136 RNA;ID=EWKMg4ru1zPvdBw+uzMEhS+PpGo.1624892223992.93724
NW_015149013	Koludarov_et_al_2021	misc_RNA	856180	856321	.	+	.	Name=LOC107068136 RNA;ID=EWKMg4ru1zPvdBw+uzMEhS+PpGo.1624892223992.93724
NW_015149013	Koludarov_et_al_2021	misc_RNA	856415	856603	.	+	.	Name=LOC107068136 RNA;ID=EWKMg4ru1zPvdBw+uzMEhS+PpGo.1624892223992.93724
NW_015149013	Koludarov_et_al_2021	misc_RNA	856683	856874	.	+	.	Name=LOC107068136 RNA;ID=EWKMg4ru1zPvdBw+uzMEhS+PpGo.1624892223992.93724
NW_015149013	Koludarov_et_al_2021	misc_RNA	856965	857701	.	+	.	Name=LOC107068136 RNA;ID=EWKMg4ru1zPvdBw+uzMEhS+PpGo.1624892223992.93724
NW_015149013	Koludarov_et_al_2021	misc_RNA	858751	859202	.	+	.	Name=LOC107068136 RNA;ID=EWKMg4ru1zPvdBw+uzMEhS+PpGo.1624892223992.93724
NW_015149013	Koludarov_et_al_2021	misc_RNA	852964	853155	.	+	.	Name=LOC107068136 RNA;ID=EWKMg4ru1zPvdBw+uzMEhS+PpGo.1624892223992.93725
NW_015149013	Koludarov_et_al_2021	misc_RNA	853397	853605	.	+	.	Name=LOC107068136 RNA;ID=EWKMg4ru1zPvdBw+uzMEhS+PpGo.1624892223992.93725
NW_015149013	Koludarov_et_al_2021	misc_RNA	853684	854074	.	+	.	Name=LOC107068136 RNA;ID=EWKMg4ru1zPvdBw+uzMEhS+PpGo.1624892223992.93725
NW_015149013	Koludarov_et_al_2021	misc_RNA	854135	854476	.	+	.	Name=LOC107068136 RNA;ID=EWKMg4ru1zPvdBw+uzMEhS+PpGo.1624892223992.93725
NW_015149013	Koludarov_et_al_2021	misc_RNA	854546	854875	.	+	.	Name=LOC107068136 RNA;ID=EWKMg4ru1zPvdBw+uzMEhS+PpGo.1624892223992.93725
NW_015149013	Koludarov_et_al_2021	misc_RNA	854949	855152	.	+	.	Name=LOC107068136 RNA;ID=EWKMg4ru1zPvdBw+uzMEhS+PpGo.1624892223992.93725
NW_015149013	Koludarov_et_al_2021	misc_RNA	855228	855743	.	+	.	Name=LOC107068136 RNA;ID=EWKMg4ru1zPvdBw+uzMEhS+PpGo.1624892223992.93725
NW_015149013	Koludarov_et_al_2021	misc_RNA	855831	856095	.	+	.	Name=LOC107068136 RNA;ID=EWKMg4ru1zPvdBw+uzMEhS+PpGo.1624892223992.93725
NW_015149013	Koludarov_et_al_2021	misc_RNA	856180	856321	.	+	.	Name=LOC107068136 RNA;ID=EWKMg4ru1zPvdBw+uzMEhS+PpGo.1624892223992.93725
NW_015149013	Koludarov_et_al_2021	misc_RNA	856415	856603	.	+	.	Name=LOC107068136 RNA;ID=EWKMg4ru1zPvdBw+uzMEhS+PpGo.1624892223992.93725
NW_015149013	Koludarov_et_al_2021	misc_RNA	856683	856874	.	+	.	Name=LOC107068136 RNA;ID=EWKMg4ru1zPvdBw+uzMEhS+PpGo.1624892223992.93725
NW_015149013	Koludarov_et_al_2021	misc_RNA	856965	857701	.	+	.	Name=LOC107068136 RNA;ID=EWKMg4ru1zPvdBw+uzMEhS+PpGo.1624892223992.93725
NW_015149013	Koludarov_et_al_2021	misc_RNA	859086	859202	.	+	.	Name=LOC107068136 RNA;ID=EWKMg4ru1zPvdBw+uzMEhS+PpGo.1624892223992.93725
NW_015149013	Koludarov_et_al_2021	misc_RNA	1259545	1259944	.	-	.	Name=LOC107068123 RNA;ID=EWKMg4ru1zPvdBw+uzMEhS+PpGo.1624892223992.93726
NW_015149013	Koludarov_et_al_2021	misc_RNA	1259041	1259218	.	-	.	Name=LOC107068123 RNA;ID=EWKMg4ru1zPvdBw+uzMEhS+PpGo.1624892223992.93726
NW_015149013	Koludarov_et_al_2021	misc_RNA	1258592	1258851	.	-	.	Name=LOC107068123 RNA;ID=EWKMg4ru1zPvdBw+uzMEhS+PpGo.1624892223992.93726
NW_015149013	Koludarov_et_al_2021	misc_RNA	1258338	1258482	.	-	.	Name=LOC107068123 RNA;ID=EWKMg4ru1zPvdBw+uzMEhS+PpGo.1624892223992.93726
NW_015149013	Koludarov_et_al_2021	misc_RNA	1254022	1254105	.	-	.	Name=LOC107068123 RNA;ID=EWKMg4ru1zPvdBw+uzMEhS+PpGo.1624892223992.93726
NW_015149013	Koludarov_et_al_2021	misc_RNA	578702	578787	.	-	.	Name=LOC107068057 RNA;ID=EWKMg4ru1zPvdBw+uzMEhS+PpGo.1624892223992.93727
NW_015149013	Koludarov_et_al_2021	misc_RNA	578404	578440	.	-	.	Name=LOC107068057 RNA;ID=EWKMg4ru1zPvdBw+uzMEhS+PpGo.1624892223992.93727
NW_015149013	Koludarov_et_al_2021	misc_RNA	578202	578317	.	-	.	Name=LOC107068057 RNA;ID=EWKMg4ru1zPvdBw+uzMEhS+PpGo.1624892223992.93727
NW_015149013	Koludarov_et_al_2021	misc_RNA	575407	578087	.	-	.	Name=LOC107068057 RNA;ID=EWKMg4ru1zPvdBw+uzMEhS+PpGo.1624892223992.93727
NW_015149013	Koludarov_et_al_2021	misc_RNA	575189	575336	.	-	.	Name=LOC107068057 RNA;ID=EWKMg4ru1zPvdBw+uzMEhS+PpGo.1624892223992.93727
NW_015149013	Koludarov_et_al_2021	misc_RNA	574926	575086	.	-	.	Name=LOC107068057 RNA;ID=EWKMg4ru1zPvdBw+uzMEhS+PpGo.1624892223992.93727
NW_015149013	Koludarov_et_al_2021	misc_RNA	574645	574849	.	-	.	Name=LOC107068057 RNA;ID=EWKMg4ru1zPvdBw+uzMEhS+PpGo.1624892223992.93727
NW_015149013	Koludarov_et_al_2021	misc_RNA	574439	574561	.	-	.	Name=LOC107068057 RNA;ID=EWKMg4ru1zPvdBw+uzMEhS+PpGo.1624892223992.93727
NW_015149013	Koludarov_et_al_2021	misc_RNA	573959	574351	.	-	.	Name=LOC107068057 RNA;ID=EWKMg4ru1zPvdBw+uzMEhS+PpGo.1624892223992.93727
NW_015149013	Koludarov_et_al_2021	misc_RNA	573618	573884	.	-	.	Name=LOC107068057 RNA;ID=EWKMg4ru1zPvdBw+uzMEhS+PpGo.1624892223992.93727
NW_015149013	Koludarov_et_al_2021	misc_RNA	578702	578787	.	-	.	Name=LOC107068057 RNA;ID=EWKMg4ru1zPvdBw+uzMEhS+PpGo.1624892223992.93728
NW_015149013	Koludarov_et_al_2021	misc_RNA	578404	578440	.	-	.	Name=LOC107068057 RNA;ID=EWKMg4ru1zPvdBw+uzMEhS+PpGo.1624892223992.93728
NW_015149013	Koludarov_et_al_2021	misc_RNA	578202	578317	.	-	.	Name=LOC107068057 RNA;ID=EWKMg4ru1zPvdBw+uzMEhS+PpGo.1624892223992.93728
NW_015149013	Koludarov_et_al_2021	misc_RNA	575407	578087	.	-	.	Name=LOC107068057 RNA;ID=EWKMg4ru1zPvdBw+uzMEhS+PpGo.1624892223992.93728
NW_015149013	Koludarov_et_al_2021	misc_RNA	575189	575336	.	-	.	Name=LOC107068057 RNA;ID=EWKMg4ru1zPvdBw+uzMEhS+PpGo.1624892223992.93728
NW_015149013	Koludarov_et_al_2021	misc_RNA	574926	575086	.	-	.	Name=LOC107068057 RNA;ID=EWKMg4ru1zPvdBw+uzMEhS+PpGo.1624892223992.93728
NW_015149013	Koludarov_et_al_2021	misc_RNA	574645	574849	.	-	.	Name=LOC107068057 RNA;ID=EWKMg4ru1zPvdBw+uzMEhS+PpGo.1624892223992.93728
NW_015149013	Koludarov_et_al_2021	misc_RNA	574439	574561	.	-	.	Name=LOC107068057 RNA;ID=EWKMg4ru1zPvdBw+uzMEhS+PpGo.1624892223992.93728
NW_015149013	Koludarov_et_al_2021	misc_RNA	573959	574351	.	-	.	Name=LOC107068057 RNA;ID=EWKMg4ru1zPvdBw+uzMEhS+PpGo.1624892223992.93728
NW_015149013	Koludarov_et_al_2021	misc_RNA	573618	573887	.	-	.	Name=LOC107068057 RNA;ID=EWKMg4ru1zPvdBw+uzMEhS+PpGo.1624892223992.93728
NW_015149013	Koludarov_et_al_2021	misc_RNA	852351	852843	.	-	.	Name=LOC107068137 RNA;ID=EWKMg4ru1zPvdBw+uzMEhS+PpGo.1624892223992.93729
NW_015149013	Koludarov_et_al_2021	misc_RNA	852019	852241	.	-	.	Name=LOC107068137 RNA;ID=EWKMg4ru1zPvdBw+uzMEhS+PpGo.1624892223992.93729
NW_015149013	Koludarov_et_al_2021	misc_RNA	851166	851929	.	-	.	Name=LOC107068137 RNA;ID=EWKMg4ru1zPvdBw+uzMEhS+PpGo.1624892223992.93729
NW_015149013	Koludarov_et_al_2021	misc_RNA	850706	850904	.	-	.	Name=LOC107068137 RNA;ID=EWKMg4ru1zPvdBw+uzMEhS+PpGo.1624892223992.93729
NW_015149013	Koludarov_et_al_2021	misc_RNA	849639	850584	.	-	.	Name=LOC107068137 RNA;ID=EWKMg4ru1zPvdBw+uzMEhS+PpGo.1624892223992.93729
NW_015149013	Koludarov_et_al_2021	misc_RNA	847722	848293	.	-	.	Name=LOC107068137 RNA;ID=EWKMg4ru1zPvdBw+uzMEhS+PpGo.1624892223992.93729
NW_015149013	Koludarov_et_al_2021	misc_RNA	760612	761177	.	+	.	Name=LOC107068168 RNA;ID=EWKMg4ru1zPvdBw+uzMEhS+PpGo.1624892223992.93730
NW_015149013	Koludarov_et_al_2021	misc_RNA	761255	762750	.	+	.	Name=LOC107068168 RNA;ID=EWKMg4ru1zPvdBw+uzMEhS+PpGo.1624892223992.93730
NW_015149013	Koludarov_et_al_2021	misc_RNA	762827	762958	.	+	.	Name=LOC107068168 RNA;ID=EWKMg4ru1zPvdBw+uzMEhS+PpGo.1624892223992.93730
NW_015149013	Koludarov_et_al_2021	misc_RNA	763065	763514	.	+	.	Name=LOC107068168 RNA;ID=EWKMg4ru1zPvdBw+uzMEhS+PpGo.1624892223992.93730
NW_015149013	Koludarov_et_al_2021	misc_RNA	763595	764006	.	+	.	Name=LOC107068168 RNA;ID=EWKMg4ru1zPvdBw+uzMEhS+PpGo.1624892223992.93730
NW_015149013	Koludarov_et_al_2021	misc_RNA	764094	764216	.	+	.	Name=LOC107068168 RNA;ID=EWKMg4ru1zPvdBw+uzMEhS+PpGo.1624892223992.93730
NW_015149013	Koludarov_et_al_2021	misc_RNA	764391	764502	.	+	.	Name=LOC107068168 RNA;ID=EWKMg4ru1zPvdBw+uzMEhS+PpGo.1624892223992.93730
NW_015149013	Koludarov_et_al_2021	misc_RNA	764706	764849	.	+	.	Name=LOC107068168 RNA;ID=EWKMg4ru1zPvdBw+uzMEhS+PpGo.1624892223992.93730
NW_015149013	Koludarov_et_al_2021	misc_RNA	764926	765092	.	+	.	Name=LOC107068168 RNA;ID=EWKMg4ru1zPvdBw+uzMEhS+PpGo.1624892223992.93730
NW_015149013	Koludarov_et_al_2021	misc_RNA	1308268	1308676	.	-	.	Name=LOC107068154 RNA;ID=EWKMg4ru1zPvdBw+uzMEhS+PpGo.1624892223992.93731
NW_015149013	Koludarov_et_al_2021	misc_RNA	1307507	1307714	.	-	.	Name=LOC107068154 RNA;ID=EWKMg4ru1zPvdBw+uzMEhS+PpGo.1624892223992.93731
NW_015149013	Koludarov_et_al_2021	misc_RNA	1307097	1307254	.	-	.	Name=LOC107068154 RNA;ID=EWKMg4ru1zPvdBw+uzMEhS+PpGo.1624892223992.93731
NW_015149013	Koludarov_et_al_2021	misc_RNA	1306728	1306868	.	-	.	Name=LOC107068154 RNA;ID=EWKMg4ru1zPvdBw+uzMEhS+PpGo.1624892223992.93731
NW_015149013	Koludarov_et_al_2021	misc_RNA	1306460	1306622	.	-	.	Name=LOC107068154 RNA;ID=EWKMg4ru1zPvdBw+uzMEhS+PpGo.1624892223992.93731
NW_015149013	Koludarov_et_al_2021	misc_RNA	1306147	1306380	.	-	.	Name=LOC107068154 RNA;ID=EWKMg4ru1zPvdBw+uzMEhS+PpGo.1624892223992.93731
NW_015149013	Koludarov_et_al_2021	misc_RNA	1305766	1306058	.	-	.	Name=LOC107068154 RNA;ID=EWKMg4ru1zPvdBw+uzMEhS+PpGo.1624892223992.93731
NW_015149013	Koludarov_et_al_2021	misc_RNA	1304827	1305407	.	-	.	Name=LOC107068154 RNA;ID=EWKMg4ru1zPvdBw+uzMEhS+PpGo.1624892223992.93731
NW_015149013	Koludarov_et_al_2021	misc_RNA	1287452	1287793	.	+	.	Name=LOC107068131 RNA;ID=EWKMg4ru1zPvdBw+uzMEhS+PpGo.1624892223993.93732
NW_015149013	Koludarov_et_al_2021	misc_RNA	1287865	1287915	.	+	.	Name=LOC107068131 RNA;ID=EWKMg4ru1zPvdBw+uzMEhS+PpGo.1624892223993.93732
NW_015149013	Koludarov_et_al_2021	misc_RNA	1288028	1288613	.	+	.	Name=LOC107068131 RNA;ID=EWKMg4ru1zPvdBw+uzMEhS+PpGo.1624892223993.93732
NW_015149013	Koludarov_et_al_2021	misc_RNA	1288775	1289494	.	+	.	Name=LOC107068131 RNA;ID=EWKMg4ru1zPvdBw+uzMEhS+PpGo.1624892223993.93732
NW_015149013	Koludarov_et_al_2021	gene	224101	367528	.	-	.	Name=LOC107068111 gene
NW_015149013	Koludarov_et_al_2021	gene	956991	1060624	.	-	.	Name=LOC107068165 gene
NW_015149013	Koludarov_et_al_2021	gene	46201	109972	.	+	.	Name=LOC107068148 gene
NW_015149013	Koludarov_et_al_2021	gene	1147673	1209831	.	-	.	Name=LOC107068164 gene
NW_015149013	Koludarov_et_al_2021	gene	482676	535841	.	-	.	Name=LOC107068054 gene
NW_015149013	Koludarov_et_al_2021	gene	171366	213814	.	-	.	Name=LOC107068110 gene
NW_015149013	Koludarov_et_al_2021	gene	884679	919077	.	-	.	Name=LOC107068144 gene
NW_015149013	Koludarov_et_al_2021	gene	785791	819059	.	-	.	Name=LOC107068141 gene
NW_015149013	Koludarov_et_al_2021	gene	648918	678005	.	-	.	Name=LOC107068058 gene
NW_015149013	Koludarov_et_al_2021	gene	401524	427970	.	+	.	Name=LOC107068052 gene
NW_015149013	Koludarov_et_al_2021	gene	1221411	1246495	.	-	.	Name=LOC107068118 gene
NW_015149013	Koludarov_et_al_2021	gene	144413	165446	.	+	.	Name=LOC107068102 gene
NW_015149013	Koludarov_et_al_2021	gene	826124	845877	.	-	.	Name=LOC107068135 gene
NW_015149013	Koludarov_et_al_2021	gene	1352446	1372081	.	-	.	Name=LOC107068132 gene
NW_015149013	Koludarov_et_al_2021	gene	799849	819063	.	-	.	Name=LOC107068143 gene
NW_015149013	Koludarov_et_al_2021	gene	681761	700894	.	+	.	Name=LOC107068089 gene
NW_015149013	Koludarov_et_al_2021	gene	115307	131209	.	-	.	Name=LOC107068162 gene
NW_015149013	Koludarov_et_al_2021	gene	719300	732743	.	+	.	Name=LOC107068064 gene
NW_015149013	Koludarov_et_al_2021	gene	1373497	1386777	.	-	.	Name=LOC107068134 gene
NW_015149013	Koludarov_et_al_2021	gene	1276914	1287364	.	-	.	Name=LOC107068130 gene
NW_015149013	Koludarov_et_al_2021	gene	562310	572374	.	-	.	Name=LOC107068061 gene
NW_015149013	Koludarov_et_al_2021	gene	465212	474820	.	-	.	Name=LOC107068056 gene
NW_015149013	Koludarov_et_al_2021	gene	618868	628413	.	-	.	Name=LOC107068070 gene
NW_015149013	Koludarov_et_al_2021	gene	747547	756345	.	+	.	Name=LOC107068160 gene
NW_015149013	Koludarov_et_al_2021	gene	873612	881767	.	+	.	Name=LOC107068145 gene
NW_015149013	Koludarov_et_al_2021	gene	441576	448983	.	+	.	Name=LOC107068055 gene
NW_015149013	Koludarov_et_al_2021	gene	715512	722798	.	-	.	Name=LOC107068074 gene
NW_015149013	Koludarov_et_al_2021	gene	931639	938761	.	-	.	Name=LOC107068158 gene
NW_015149013	Koludarov_et_al_2021	gene	595794	602652	.	+	.	Name=LOC107068068 gene
NW_015149013	Koludarov_et_al_2021	gene	852922	859202	.	+	.	Name=LOC107068136 gene
NW_015149013	Koludarov_et_al_2021	gene	1316097	1322085	.	-	.	Name=LOC107068156 gene
NW_015149013	Koludarov_et_al_2021	gene	1309382	1315368	.	+	.	Name=LOC107068153 gene
NW_015149013	Koludarov_et_al_2021	gene	1254022	1259944	.	-	.	Name=LOC107068123 gene
NW_015149013	Koludarov_et_al_2021	gene	368213	374010	.	+	.	Name=LOC107068114 gene
NW_015149013	Koludarov_et_al_2021	gene	435948	441610	.	+	.	Name=LOC107068077 gene
NW_015149013	Koludarov_et_al_2021	gene	565625	570884	.	+	.	Name=LOC107068047 gene
NW_015149013	Koludarov_et_al_2021	gene	1060549	1065722	.	-	.	Name=LOC107068048 gene
NW_015149013	Koludarov_et_al_2021	gene	573618	578787	.	-	.	Name=LOC107068057 gene
NW_015149013	Koludarov_et_al_2021	gene	538778	543943	.	+	.	Name=LOC107068071 gene
NW_015149013	Koludarov_et_al_2021	gene	847722	852843	.	-	.	Name=LOC107068137 gene
NW_015149013	Koludarov_et_al_2021	gene	1272017	1276886	.	+	.	Name=LOC107068129 gene
NW_015149013	Koludarov_et_al_2021	gene	819352	824182	.	-	.	Name=LOC107068139 gene
NW_015149013	Koludarov_et_al_2021	gene	1347137	1351933	.	+	.	Name=LOC107068051 gene
NW_015149013	Koludarov_et_al_2021	gene	941204	945911	.	-	.	Name=LOC107068169 gene
NW_015149013	Koludarov_et_al_2021	gene	1263492	1268167	.	-	.	Name=LOC107068126 gene
NW_015149013	Koludarov_et_al_2021	gene	760612	765092	.	+	.	Name=LOC107068168 gene
NW_015149013	Koludarov_et_al_2021	gene	609262	613741	.	-	.	Name=LOC107068062 gene
NW_015149013	Koludarov_et_al_2021	gene	582446	586924	.	+	.	Name=LOC107068063 gene
NW_015149013	Koludarov_et_al_2021	gene	1253421	1257794	.	+	.	Name=LOC107068122 gene
NW_015149013	Koludarov_et_al_2021	gene	1304827	1309095	.	-	.	Name=LOC107068154 gene
NW_015149013	Koludarov_et_al_2021	gene	455287	459483	.	-	.	Name=LOC107068059 gene
NW_015149013	Koludarov_et_al_2021	gene	556456	560565	.	+	.	Name=LOC107068060 gene
NW_015149013	Koludarov_et_al_2021	gene	863563	867663	.	-	.	Name=LOC107068173 gene
NW_015149013	Koludarov_et_al_2021	gene	378078	382161	.	-	.	Name=LOC107068117 gene
NW_015149013	Koludarov_et_al_2021	gene	529603	533622	.	+	.	Name=LOC107068094 gene
NW_015149013	Koludarov_et_al_2021	gene	215021	219031	.	-	.	Name=LOC107068115 gene
NW_015149013	Koludarov_et_al_2021	gene	132375	136290	.	+	.	Name=LOC107068163 gene
NW_015149013	Koludarov_et_al_2021	gene	431325	434930	.	-	.	Name=LOC107068053 gene
NW_015149013	Koludarov_et_al_2021	gene	845910	849506	.	+	.	Name=LOC107068138 gene
NW_015149013	Koludarov_et_al_2021	gene	392473	395993	.	+	.	Name=LOC107068178 gene
NW_015149013	Koludarov_et_al_2021	gene	644491	647990	.	+	.	Name=LOC107068065 gene
NW_015149013	Koludarov_et_al_2021	gene	736155	739654	.	+	.	Name=LOC107068098 gene
NW_015149013	Koludarov_et_al_2021	gene	859671	862990	.	-	.	Name=LOC107068174 gene
NW_015149013	Koludarov_et_al_2021	gene	374781	378024	.	-	.	Name=LOC107068116 gene
NW_015149013	Koludarov_et_al_2021	gene	1387614	1390810	.	-	.	Name=LOC107068133 gene
NW_015149013	Koludarov_et_al_2021	gene	1397613	1400785	.	-	.	Name=LOC107068166 gene
NW_015149013	Koludarov_et_al_2021	gene	461515	464667	.	-	.	Name=LOC107068066 gene
NW_015149013	Koludarov_et_al_2021	gene	712556	715510	.	+	.	Name=LOC107068073 gene
NW_015149013	Koludarov_et_al_2021	gene	1213048	1215969	.	-	.	Name=LOC107068175 gene
NW_015149013	Koludarov_et_al_2021	gene	1330343	1333252	.	+	.	Name=LOC107068106 gene
NW_015149013	Koludarov_et_al_2021	gene	450362	453209	.	+	.	Name=LOC107068082 gene
NW_015149013	Koludarov_et_al_2021	gene	545709	548554	.	-	.	Name=LOC107068067 gene
NW_015149013	Koludarov_et_al_2021	gene	588861	591703	.	+	.	Name=LOC107068079 gene
NW_015149013	Koludarov_et_al_2021	gene	438775	441475	.	-	.	Name=LOC107068072 gene
NW_015149013	Koludarov_et_al_2021	gene	707377	710001	.	+	.	Name=LOC107068093 gene
NW_015149013	Koludarov_et_al_2021	gene	668750	671343	.	-	.	Name=LOC107068076 gene
NW_015149013	Koludarov_et_al_2021	gene	478831	481378	.	-	.	Name=LOC107068045 gene
NW_015149013	Koludarov_et_al_2021	gene	579229	581757	.	+	.	Name=LOC107068078 gene
NW_015149013	Koludarov_et_al_2021	gene	138014	140541	.	-	.	Name=LOC107068170 gene
NW_015149013	Koludarov_et_al_2021	gene	1268229	1270661	.	-	.	Name=LOC107068127 gene
NW_015149013	Koludarov_et_al_2021	gene	606774	609157	.	+	.	Name=LOC107068083 gene
NW_015149013	Koludarov_et_al_2021	gene	1251523	1253853	.	-	.	Name=LOC107068125 gene
NW_015149013	Koludarov_et_al_2021	gene	1260925	1263240	.	+	.	Name=LOC107068124 gene
NW_015149013	Koludarov_et_al_2021	gene	206738	209046	.	+	.	Name=LOC107068113 gene
NW_015149013	Koludarov_et_al_2021	gene	678712	680913	.	-	.	Name=LOC107068095 gene
NW_015149013	Koludarov_et_al_2021	gene	882484	884682	.	+	.	Name=LOC107068146 gene
NW_015149013	Koludarov_et_al_2021	gene	765988	768147	.	+	.	Name=LOC107068171 gene
NW_015149013	Koludarov_et_al_2021	gene	44547	46647	.	+	.	Name=LOC107068150 gene
NW_015149013	Koludarov_et_al_2021	gene	746089	748145	.	-	.	Name=LOC107068161 gene
NW_015149013	Koludarov_et_al_2021	gene	1287452	1289494	.	+	.	Name=LOC107068131 gene
NW_015149013	Koludarov_et_al_2021	gene	868658	870517	.	+	.	Name=LOC107068147 gene
NW_015149013	Koludarov_et_al_2021	gene	1249155	1250996	.	+	.	Name=LOC107068121 gene
NW_015149013	Koludarov_et_al_2021	gene	710082	711907	.	+	.	Name=LOC107068096 gene
NW_015149013	Koludarov_et_al_2021	gene	717625	719423	.	+	.	Name=LOC107068080 gene
NW_015149013	Koludarov_et_al_2021	gene	938992	940772	.	+	.	Name=LOC107068179 gene
NW_015149013	Koludarov_et_al_2021	gene	744041	745748	.	+	.	Name=LOC107068159 gene
NW_015149013	Koludarov_et_al_2021	gene	768045	769703	.	-	.	Name=LOC107068172 gene
NW_015149013	Koludarov_et_al_2021	gene	1209971	1211593	.	+	.	Name=LOC107068180 gene
NW_015149013	Koludarov_et_al_2021	gene	929748	931250	.	+	.	Name=LOC107068157 gene
NW_015149013	Koludarov_et_al_2021	gene	560703	562198	.	-	.	Name=LOC107068090 gene
NW_015149013	Koludarov_et_al_2021	gene	591930	593400	.	-	.	Name=LOC107068088 gene
NW_015149013	Koludarov_et_al_2021	gene	537034	538468	.	+	.	Name=LOC107068092 gene
NW_015149013	Koludarov_et_al_2021	gene	1302626	1304041	.	+	.	Name=LOC107068152 gene
NW_015149013	Koludarov_et_al_2021	gene	1405764	1407152	.	-	.	Name=LOC107068103 gene
NW_015149013	Koludarov_et_al_2021	gene	587192	588536	.	-	.	Name=LOC107068081 gene
NW_015149013	Koludarov_et_al_2021	gene	824209	825427	.	+	.	Name=LOC107068140 gene
NW_015149013	Koludarov_et_al_2021	gene	616476	617689	.	+	.	Name=LOC107068084 gene
NW_015149013	Koludarov_et_al_2021	gene	614205	615407	.	+	.	Name=LOC107068087 gene
NW_015149013	Koludarov_et_al_2021	gene	449081	450236	.	-	.	Name=LOC107068086 gene
NW_015149013	Koludarov_et_al_2021	gene	42465	43599	.	-	.	Name=LOC107068151 gene
NW_015149013	Koludarov_et_al_2021	gene	535750	536872	.	-	.	Name=LOC107068046 gene
NW_015149013	Koludarov_et_al_2021	gene	1211939	1213042	.	+	.	Name=LOC107068176 gene
NW_015149013	Koludarov_et_al_2021	gene	605624	606637	.	+	.	Name=LOC107068091 gene
NW_015149013	Koludarov_et_al_2021	gene	604494	605506	.	-	.	Name=LOC107068101 gene
NW_015149013	Koludarov_et_al_2021	gene	555296	556299	.	-	.	Name=LOC107068097 gene
NW_015149013	Koludarov_et_al_2021	gene	530047	531032	.	+	.	Name=LOC107068085 gene
NW_015149013	Koludarov_et_al_2021	gene	454426	455294	.	+	.	Name=LOC107068100 gene
NW_015149013	Koludarov_et_al_2021	gene	4575	5379	.	+	.	Name=LOC107068044 gene
NW_015149013	Koludarov_et_al_2021	gene	1322422	1323202	.	-	.	Name=LOC107068105 gene
NW_015149013	Koludarov_et_al_2021	gene	2010	2717	.	+	.	Name=LOC107068107 gene
NW_015149013	Koludarov_et_al_2021	gene	32258	32904	.	+	.	Name=LOC107068109 gene
NW_015149013	Koludarov_et_al_2021	gene	36552	37198	.	-	.	Name=LOC107068108 gene
NW_015149013	Koludarov_et_al_2021	gene	1288705	1289286	.	+	.	Name=LOC107068050 gene
NW_015149013	Koludarov_et_al_2021	gene	706019	706597	.	+	.	Name=LOC107068099 gene
NW_015149013	Koludarov_et_al_2021	CDS	366310	366324	.	-	0	Name=LOC107068111 CDS;ID=EWKMg4ru1zPvdBw+uzMEhS+PpGo.1624892223995.93733
NW_015149013	Koludarov_et_al_2021	CDS	245404	245628	.	-	0	Name=LOC107068111 CDS;ID=EWKMg4ru1zPvdBw+uzMEhS+PpGo.1624892223995.93733
NW_015149013	Koludarov_et_al_2021	CDS	232401	232566	.	-	0	Name=LOC107068111 CDS;ID=EWKMg4ru1zPvdBw+uzMEhS+PpGo.1624892223995.93733
NW_015149013	Koludarov_et_al_2021	CDS	230732	230889	.	-	0	Name=LOC107068111 CDS;ID=EWKMg4ru1zPvdBw+uzMEhS+PpGo.1624892223995.93733
NW_015149013	Koludarov_et_al_2021	CDS	229449	229634	.	-	0	Name=LOC107068111 CDS;ID=EWKMg4ru1zPvdBw+uzMEhS+PpGo.1624892223995.93733
NW_015149013	Koludarov_et_al_2021	CDS	227754	227899	.	-	0	Name=LOC107068111 CDS;ID=EWKMg4ru1zPvdBw+uzMEhS+PpGo.1624892223995.93733
NW_015149013	Koludarov_et_al_2021	CDS	226895	227180	.	-	0	Name=LOC107068111 CDS;ID=EWKMg4ru1zPvdBw+uzMEhS+PpGo.1624892223995.93733
NW_015149013	Koludarov_et_al_2021	CDS	226224	226571	.	-	0	Name=LOC107068111 CDS;ID=EWKMg4ru1zPvdBw+uzMEhS+PpGo.1624892223995.93733
NW_015149013	Koludarov_et_al_2021	CDS	225636	225862	.	-	0	Name=LOC107068111 CDS;ID=EWKMg4ru1zPvdBw+uzMEhS+PpGo.1624892223995.93733
NW_015149013	Koludarov_et_al_2021	CDS	225331	225340	.	-	0	Name=LOC107068111 CDS;ID=EWKMg4ru1zPvdBw+uzMEhS+PpGo.1624892223995.93733
NW_015149013	Koludarov_et_al_2021	CDS	1060436	1060549	.	-	0	Name=LOC107068165 CDS;ID=EWKMg4ru1zPvdBw+uzMEhS+PpGo.1624892223995.93734
NW_015149013	Koludarov_et_al_2021	CDS	1028653	1028721	.	-	0	Name=LOC107068165 CDS;ID=EWKMg4ru1zPvdBw+uzMEhS+PpGo.1624892223995.93734
NW_015149013	Koludarov_et_al_2021	CDS	1028515	1028554	.	-	0	Name=LOC107068165 CDS;ID=EWKMg4ru1zPvdBw+uzMEhS+PpGo.1624892223995.93734
NW_015149013	Koludarov_et_al_2021	CDS	1011285	1011460	.	-	0	Name=LOC107068165 CDS;ID=EWKMg4ru1zPvdBw+uzMEhS+PpGo.1624892223995.93734
NW_015149013	Koludarov_et_al_2021	CDS	957125	958282	.	-	0	Name=LOC107068165 CDS;ID=EWKMg4ru1zPvdBw+uzMEhS+PpGo.1624892223995.93734
NW_015149013	Koludarov_et_al_2021	CDS	320915	320925	.	-	0	Name=LOC107068111 CDS;ID=EWKMg4ru1zPvdBw+uzMEhS+PpGo.1624892223995.93735
NW_015149013	Koludarov_et_al_2021	CDS	320001	320097	.	-	0	Name=LOC107068111 CDS;ID=EWKMg4ru1zPvdBw+uzMEhS+PpGo.1624892223995.93735
NW_015149013	Koludarov_et_al_2021	CDS	245404	245628	.	-	0	Name=LOC107068111 CDS;ID=EWKMg4ru1zPvdBw+uzMEhS+PpGo.1624892223995.93735
NW_015149013	Koludarov_et_al_2021	CDS	232401	232566	.	-	0	Name=LOC107068111 CDS;ID=EWKMg4ru1zPvdBw+uzMEhS+PpGo.1624892223995.93735
NW_015149013	Koludarov_et_al_2021	CDS	230732	230889	.	-	0	Name=LOC107068111 CDS;ID=EWKMg4ru1zPvdBw+uzMEhS+PpGo.1624892223995.93735
NW_015149013	Koludarov_et_al_2021	CDS	229449	229634	.	-	0	Name=LOC107068111 CDS;ID=EWKMg4ru1zPvdBw+uzMEhS+PpGo.1624892223995.93735
NW_015149013	Koludarov_et_al_2021	CDS	227754	227899	.	-	0	Name=LOC107068111 CDS;ID=EWKMg4ru1zPvdBw+uzMEhS+PpGo.1624892223995.93735
NW_015149013	Koludarov_et_al_2021	CDS	226895	227180	.	-	0	Name=LOC107068111 CDS;ID=EWKMg4ru1zPvdBw+uzMEhS+PpGo.1624892223995.93735
NW_015149013	Koludarov_et_al_2021	CDS	226224	226571	.	-	0	Name=LOC107068111 CDS;ID=EWKMg4ru1zPvdBw+uzMEhS+PpGo.1624892223995.93735
NW_015149013	Koludarov_et_al_2021	CDS	225636	225862	.	-	0	Name=LOC107068111 CDS;ID=EWKMg4ru1zPvdBw+uzMEhS+PpGo.1624892223995.93735
NW_015149013	Koludarov_et_al_2021	CDS	225331	225340	.	-	0	Name=LOC107068111 CDS;ID=EWKMg4ru1zPvdBw+uzMEhS+PpGo.1624892223995.93735
NW_015149013	Koludarov_et_al_2021	CDS	320001	320258	.	-	0	Name=LOC107068111 CDS;ID=EWKMg4ru1zPvdBw+uzMEhS+PpGo.1624892223995.93736
NW_015149013	Koludarov_et_al_2021	CDS	245404	245628	.	-	0	Name=LOC107068111 CDS;ID=EWKMg4ru1zPvdBw+uzMEhS+PpGo.1624892223995.93736
NW_015149013	Koludarov_et_al_2021	CDS	232401	232566	.	-	0	Name=LOC107068111 CDS;ID=EWKMg4ru1zPvdBw+uzMEhS+PpGo.1624892223995.93736
NW_015149013	Koludarov_et_al_2021	CDS	230732	230889	.	-	0	Name=LOC107068111 CDS;ID=EWKMg4ru1zPvdBw+uzMEhS+PpGo.1624892223995.93736
NW_015149013	Koludarov_et_al_2021	CDS	229449	229634	.	-	0	Name=LOC107068111 CDS;ID=EWKMg4ru1zPvdBw+uzMEhS+PpGo.1624892223995.93736
NW_015149013	Koludarov_et_al_2021	CDS	227754	227899	.	-	0	Name=LOC107068111 CDS;ID=EWKMg4ru1zPvdBw+uzMEhS+PpGo.1624892223995.93736
NW_015149013	Koludarov_et_al_2021	CDS	226895	227180	.	-	0	Name=LOC107068111 CDS;ID=EWKMg4ru1zPvdBw+uzMEhS+PpGo.1624892223995.93736
NW_015149013	Koludarov_et_al_2021	CDS	226224	226571	.	-	0	Name=LOC107068111 CDS;ID=EWKMg4ru1zPvdBw+uzMEhS+PpGo.1624892223995.93736
NW_015149013	Koludarov_et_al_2021	CDS	225636	225862	.	-	0	Name=LOC107068111 CDS;ID=EWKMg4ru1zPvdBw+uzMEhS+PpGo.1624892223995.93736
NW_015149013	Koludarov_et_al_2021	CDS	225331	225340	.	-	0	Name=LOC107068111 CDS;ID=EWKMg4ru1zPvdBw+uzMEhS+PpGo.1624892223995.93736
NW_015149013	Koludarov_et_al_2021	CDS	309532	309561	.	-	0	Name=LOC107068111 CDS;ID=EWKMg4ru1zPvdBw+uzMEhS+PpGo.1624892223995.93737
NW_015149013	Koludarov_et_al_2021	CDS	245404	245628	.	-	0	Name=LOC107068111 CDS;ID=EWKMg4ru1zPvdBw+uzMEhS+PpGo.1624892223995.93737
NW_015149013	Koludarov_et_al_2021	CDS	232401	232566	.	-	0	Name=LOC107068111 CDS;ID=EWKMg4ru1zPvdBw+uzMEhS+PpGo.1624892223995.93737
NW_015149013	Koludarov_et_al_2021	CDS	230732	230889	.	-	0	Name=LOC107068111 CDS;ID=EWKMg4ru1zPvdBw+uzMEhS+PpGo.1624892223995.93737
NW_015149013	Koludarov_et_al_2021	CDS	229449	229634	.	-	0	Name=LOC107068111 CDS;ID=EWKMg4ru1zPvdBw+uzMEhS+PpGo.1624892223995.93737
NW_015149013	Koludarov_et_al_2021	CDS	227754	227899	.	-	0	Name=LOC107068111 CDS;ID=EWKMg4ru1zPvdBw+uzMEhS+PpGo.1624892223995.93737
NW_015149013	Koludarov_et_al_2021	CDS	226895	227180	.	-	0	Name=LOC107068111 CDS;ID=EWKMg4ru1zPvdBw+uzMEhS+PpGo.1624892223995.93737
NW_015149013	Koludarov_et_al_2021	CDS	226224	226571	.	-	0	Name=LOC107068111 CDS;ID=EWKMg4ru1zPvdBw+uzMEhS+PpGo.1624892223995.93737
NW_015149013	Koludarov_et_al_2021	CDS	225636	225862	.	-	0	Name=LOC107068111 CDS;ID=EWKMg4ru1zPvdBw+uzMEhS+PpGo.1624892223995.93737
NW_015149013	Koludarov_et_al_2021	CDS	225331	225340	.	-	0	Name=LOC107068111 CDS;ID=EWKMg4ru1zPvdBw+uzMEhS+PpGo.1624892223995.93737
NW_015149013	Koludarov_et_al_2021	CDS	1209132	1209230	.	-	0	Name=LOC107068164 CDS;ID=EWKMg4ru1zPvdBw+uzMEhS+PpGo.1624892223996.93738
NW_015149013	Koludarov_et_al_2021	CDS	1208770	1208909	.	-	0	Name=LOC107068164 CDS;ID=EWKMg4ru1zPvdBw+uzMEhS+PpGo.1624892223996.93738
NW_015149013	Koludarov_et_al_2021	CDS	1208470	1208673	.	-	0	Name=LOC107068164 CDS;ID=EWKMg4ru1zPvdBw+uzMEhS+PpGo.1624892223996.93738
NW_015149013	Koludarov_et_al_2021	CDS	1208058	1208384	.	-	0	Name=LOC107068164 CDS;ID=EWKMg4ru1zPvdBw+uzMEhS+PpGo.1624892223996.93738
NW_015149013	Koludarov_et_al_2021	CDS	1207642	1207878	.	-	0	Name=LOC107068164 CDS;ID=EWKMg4ru1zPvdBw+uzMEhS+PpGo.1624892223996.93738
NW_015149013	Koludarov_et_al_2021	CDS	1207315	1207565	.	-	0	Name=LOC107068164 CDS;ID=EWKMg4ru1zPvdBw+uzMEhS+PpGo.1624892223996.93738
NW_015149013	Koludarov_et_al_2021	CDS	1206742	1207223	.	-	0	Name=LOC107068164 CDS;ID=EWKMg4ru1zPvdBw+uzMEhS+PpGo.1624892223996.93738
NW_015149013	Koludarov_et_al_2021	CDS	1206572	1206673	.	-	0	Name=LOC107068164 CDS;ID=EWKMg4ru1zPvdBw+uzMEhS+PpGo.1624892223996.93738
NW_015149013	Koludarov_et_al_2021	CDS	1206078	1206481	.	-	0	Name=LOC107068164 CDS;ID=EWKMg4ru1zPvdBw+uzMEhS+PpGo.1624892223996.93738
NW_015149013	Koludarov_et_al_2021	CDS	1205607	1205976	.	-	0	Name=LOC107068164 CDS;ID=EWKMg4ru1zPvdBw+uzMEhS+PpGo.1624892223996.93738
NW_015149013	Koludarov_et_al_2021	CDS	1205325	1205509	.	-	0	Name=LOC107068164 CDS;ID=EWKMg4ru1zPvdBw+uzMEhS+PpGo.1624892223996.93738
NW_015149013	Koludarov_et_al_2021	CDS	1190762	1190869	.	-	0	Name=LOC107068164 CDS;ID=EWKMg4ru1zPvdBw+uzMEhS+PpGo.1624892223996.93738
NW_015149013	Koludarov_et_al_2021	CDS	1187406	1187512	.	-	0	Name=LOC107068164 CDS;ID=EWKMg4ru1zPvdBw+uzMEhS+PpGo.1624892223996.93738
NW_015149013	Koludarov_et_al_2021	CDS	1178154	1178284	.	-	0	Name=LOC107068164 CDS;ID=EWKMg4ru1zPvdBw+uzMEhS+PpGo.1624892223996.93738
NW_015149013	Koludarov_et_al_2021	CDS	1177506	1177625	.	-	0	Name=LOC107068164 CDS;ID=EWKMg4ru1zPvdBw+uzMEhS+PpGo.1624892223996.93738
NW_015149013	Koludarov_et_al_2021	CDS	1173420	1173545	.	-	0	Name=LOC107068164 CDS;ID=EWKMg4ru1zPvdBw+uzMEhS+PpGo.1624892223996.93738
NW_015149013	Koludarov_et_al_2021	CDS	1154069	1154153	.	-	0	Name=LOC107068164 CDS;ID=EWKMg4ru1zPvdBw+uzMEhS+PpGo.1624892223996.93738
NW_015149013	Koludarov_et_al_2021	CDS	1147836	1147858	.	-	0	Name=LOC107068164 CDS;ID=EWKMg4ru1zPvdBw+uzMEhS+PpGo.1624892223996.93738
NW_015149013	Koludarov_et_al_2021	CDS	534552	534736	.	-	0	Name=LOC107068054 CDS;ID=EWKMg4ru1zPvdBw+uzMEhS+PpGo.1624892223996.93739
NW_015149013	Koludarov_et_al_2021	CDS	531829	531938	.	-	0	Name=LOC107068054 CDS;ID=EWKMg4ru1zPvdBw+uzMEhS+PpGo.1624892223996.93739
NW_015149013	Koludarov_et_al_2021	CDS	531527	531738	.	-	0	Name=LOC107068054 CDS;ID=EWKMg4ru1zPvdBw+uzMEhS+PpGo.1624892223996.93739
NW_015149013	Koludarov_et_al_2021	CDS	531257	531445	.	-	0	Name=LOC107068054 CDS;ID=EWKMg4ru1zPvdBw+uzMEhS+PpGo.1624892223996.93739
NW_015149013	Koludarov_et_al_2021	CDS	531041	531184	.	-	0	Name=LOC107068054 CDS;ID=EWKMg4ru1zPvdBw+uzMEhS+PpGo.1624892223996.93739
NW_015149013	Koludarov_et_al_2021	CDS	529942	530038	.	-	0	Name=LOC107068054 CDS;ID=EWKMg4ru1zPvdBw+uzMEhS+PpGo.1624892223996.93739
NW_015149013	Koludarov_et_al_2021	CDS	527904	528068	.	-	0	Name=LOC107068054 CDS;ID=EWKMg4ru1zPvdBw+uzMEhS+PpGo.1624892223996.93739
NW_015149013	Koludarov_et_al_2021	CDS	502954	503601	.	-	0	Name=LOC107068054 CDS;ID=EWKMg4ru1zPvdBw+uzMEhS+PpGo.1624892223996.93739
NW_015149013	Koludarov_et_al_2021	CDS	488840	489156	.	-	0	Name=LOC107068054 CDS;ID=EWKMg4ru1zPvdBw+uzMEhS+PpGo.1624892223996.93739
NW_015149013	Koludarov_et_al_2021	CDS	484461	488708	.	-	0	Name=LOC107068054 CDS;ID=EWKMg4ru1zPvdBw+uzMEhS+PpGo.1624892223996.93739
NW_015149013	Koludarov_et_al_2021	CDS	266790	267107	.	-	0	Name=LOC107068111 CDS;ID=EWKMg4ru1zPvdBw+uzMEhS+PpGo.1624892223996.93740
NW_015149013	Koludarov_et_al_2021	CDS	245404	245628	.	-	0	Name=LOC107068111 CDS;ID=EWKMg4ru1zPvdBw+uzMEhS+PpGo.1624892223996.93740
NW_015149013	Koludarov_et_al_2021	CDS	232401	232566	.	-	0	Name=LOC107068111 CDS;ID=EWKMg4ru1zPvdBw+uzMEhS+PpGo.1624892223996.93740
NW_015149013	Koludarov_et_al_2021	CDS	230732	230889	.	-	0	Name=LOC107068111 CDS;ID=EWKMg4ru1zPvdBw+uzMEhS+PpGo.1624892223996.93740
NW_015149013	Koludarov_et_al_2021	CDS	229449	229634	.	-	0	Name=LOC107068111 CDS;ID=EWKMg4ru1zPvdBw+uzMEhS+PpGo.1624892223996.93740
NW_015149013	Koludarov_et_al_2021	CDS	227754	227899	.	-	0	Name=LOC107068111 CDS;ID=EWKMg4ru1zPvdBw+uzMEhS+PpGo.1624892223996.93740
NW_015149013	Koludarov_et_al_2021	CDS	226895	227180	.	-	0	Name=LOC107068111 CDS;ID=EWKMg4ru1zPvdBw+uzMEhS+PpGo.1624892223996.93740
NW_015149013	Koludarov_et_al_2021	CDS	226224	226571	.	-	0	Name=LOC107068111 CDS;ID=EWKMg4ru1zPvdBw+uzMEhS+PpGo.1624892223996.93740
NW_015149013	Koludarov_et_al_2021	CDS	225636	225862	.	-	0	Name=LOC107068111 CDS;ID=EWKMg4ru1zPvdBw+uzMEhS+PpGo.1624892223996.93740
NW_015149013	Koludarov_et_al_2021	CDS	225331	225340	.	-	0	Name=LOC107068111 CDS;ID=EWKMg4ru1zPvdBw+uzMEhS+PpGo.1624892223996.93740
NW_015149013	Koludarov_et_al_2021	CDS	213146	213357	.	-	0	Name=LOC107068110 CDS;ID=EWKMg4ru1zPvdBw+uzMEhS+PpGo.1624892223996.93741
NW_015149013	Koludarov_et_al_2021	CDS	211386	211528	.	-	0	Name=LOC107068110 CDS;ID=EWKMg4ru1zPvdBw+uzMEhS+PpGo.1624892223996.93741
NW_015149013	Koludarov_et_al_2021	CDS	211094	211253	.	-	0	Name=LOC107068110 CDS;ID=EWKMg4ru1zPvdBw+uzMEhS+PpGo.1624892223996.93741
NW_015149013	Koludarov_et_al_2021	CDS	210641	210875	.	-	0	Name=LOC107068110 CDS;ID=EWKMg4ru1zPvdBw+uzMEhS+PpGo.1624892223996.93741
NW_015149013	Koludarov_et_al_2021	CDS	209988	210097	.	-	0	Name=LOC107068110 CDS;ID=EWKMg4ru1zPvdBw+uzMEhS+PpGo.1624892223996.93741
NW_015149013	Koludarov_et_al_2021	CDS	179729	180297	.	-	0	Name=LOC107068110 CDS;ID=EWKMg4ru1zPvdBw+uzMEhS+PpGo.1624892223996.93741
NW_015149013	Koludarov_et_al_2021	CDS	178381	178732	.	-	0	Name=LOC107068110 CDS;ID=EWKMg4ru1zPvdBw+uzMEhS+PpGo.1624892223996.93741
NW_015149013	Koludarov_et_al_2021	CDS	177553	177899	.	-	0	Name=LOC107068110 CDS;ID=EWKMg4ru1zPvdBw+uzMEhS+PpGo.1624892223996.93741
NW_015149013	Koludarov_et_al_2021	CDS	177079	177454	.	-	0	Name=LOC107068110 CDS;ID=EWKMg4ru1zPvdBw+uzMEhS+PpGo.1624892223996.93741
NW_015149013	Koludarov_et_al_2021	CDS	176711	176960	.	-	0	Name=LOC107068110 CDS;ID=EWKMg4ru1zPvdBw+uzMEhS+PpGo.1624892223996.93741
NW_015149013	Koludarov_et_al_2021	CDS	176439	176624	.	-	0	Name=LOC107068110 CDS;ID=EWKMg4ru1zPvdBw+uzMEhS+PpGo.1624892223996.93741
NW_015149013	Koludarov_et_al_2021	CDS	175618	175755	.	-	0	Name=LOC107068110 CDS;ID=EWKMg4ru1zPvdBw+uzMEhS+PpGo.1624892223996.93741
NW_015149013	Koludarov_et_al_2021	CDS	171711	171944	.	-	0	Name=LOC107068110 CDS;ID=EWKMg4ru1zPvdBw+uzMEhS+PpGo.1624892223996.93741
NW_015149013	Koludarov_et_al_2021	CDS	1209132	1209230	.	-	0	Name=LOC107068164 CDS;ID=EWKMg4ru1zPvdBw+uzMEhS+PpGo.1624892223996.93742
NW_015149013	Koludarov_et_al_2021	CDS	1208770	1208909	.	-	0	Name=LOC107068164 CDS;ID=EWKMg4ru1zPvdBw+uzMEhS+PpGo.1624892223996.93742
NW_015149013	Koludarov_et_al_2021	CDS	1208470	1208673	.	-	0	Name=LOC107068164 CDS;ID=EWKMg4ru1zPvdBw+uzMEhS+PpGo.1624892223996.93742
NW_015149013	Koludarov_et_al_2021	CDS	1208058	1208384	.	-	0	Name=LOC107068164 CDS;ID=EWKMg4ru1zPvdBw+uzMEhS+PpGo.1624892223996.93742
NW_015149013	Koludarov_et_al_2021	CDS	1207642	1207878	.	-	0	Name=LOC107068164 CDS;ID=EWKMg4ru1zPvdBw+uzMEhS+PpGo.1624892223996.93742
NW_015149013	Koludarov_et_al_2021	CDS	1207315	1207565	.	-	0	Name=LOC107068164 CDS;ID=EWKMg4ru1zPvdBw+uzMEhS+PpGo.1624892223996.93742
NW_015149013	Koludarov_et_al_2021	CDS	1206742	1207223	.	-	0	Name=LOC107068164 CDS;ID=EWKMg4ru1zPvdBw+uzMEhS+PpGo.1624892223996.93742
NW_015149013	Koludarov_et_al_2021	CDS	1206572	1206673	.	-	0	Name=LOC107068164 CDS;ID=EWKMg4ru1zPvdBw+uzMEhS+PpGo.1624892223996.93742
NW_015149013	Koludarov_et_al_2021	CDS	1206078	1206481	.	-	0	Name=LOC107068164 CDS;ID=EWKMg4ru1zPvdBw+uzMEhS+PpGo.1624892223996.93742
NW_015149013	Koludarov_et_al_2021	CDS	1205607	1205976	.	-	0	Name=LOC107068164 CDS;ID=EWKMg4ru1zPvdBw+uzMEhS+PpGo.1624892223996.93742
NW_015149013	Koludarov_et_al_2021	CDS	1205325	1205509	.	-	0	Name=LOC107068164 CDS;ID=EWKMg4ru1zPvdBw+uzMEhS+PpGo.1624892223996.93742
NW_015149013	Koludarov_et_al_2021	CDS	1190762	1190869	.	-	0	Name=LOC107068164 CDS;ID=EWKMg4ru1zPvdBw+uzMEhS+PpGo.1624892223996.93742
NW_015149013	Koludarov_et_al_2021	CDS	1187406	1187512	.	-	0	Name=LOC107068164 CDS;ID=EWKMg4ru1zPvdBw+uzMEhS+PpGo.1624892223996.93742
NW_015149013	Koludarov_et_al_2021	CDS	1178154	1178284	.	-	0	Name=LOC107068164 CDS;ID=EWKMg4ru1zPvdBw+uzMEhS+PpGo.1624892223996.93742
NW_015149013	Koludarov_et_al_2021	CDS	1177506	1177625	.	-	0	Name=LOC107068164 CDS;ID=EWKMg4ru1zPvdBw+uzMEhS+PpGo.1624892223996.93742
NW_015149013	Koludarov_et_al_2021	CDS	1173420	1173545	.	-	0	Name=LOC107068164 CDS;ID=EWKMg4ru1zPvdBw+uzMEhS+PpGo.1624892223996.93742
NW_015149013	Koludarov_et_al_2021	CDS	1168607	1168609	.	-	0	Name=LOC107068164 CDS;ID=EWKMg4ru1zPvdBw+uzMEhS+PpGo.1624892223996.93742
NW_015149013	Koludarov_et_al_2021	CDS	210641	210667	.	-	0	Name=LOC107068110 CDS;ID=EWKMg4ru1zPvdBw+uzMEhS+PpGo.1624892223996.93743
NW_015149013	Koludarov_et_al_2021	CDS	209988	210097	.	-	0	Name=LOC107068110 CDS;ID=EWKMg4ru1zPvdBw+uzMEhS+PpGo.1624892223996.93743
NW_015149013	Koludarov_et_al_2021	CDS	179729	180297	.	-	0	Name=LOC107068110 CDS;ID=EWKMg4ru1zPvdBw+uzMEhS+PpGo.1624892223996.93743
NW_015149013	Koludarov_et_al_2021	CDS	178381	178732	.	-	0	Name=LOC107068110 CDS;ID=EWKMg4ru1zPvdBw+uzMEhS+PpGo.1624892223996.93743
NW_015149013	Koludarov_et_al_2021	CDS	177553	177899	.	-	0	Name=LOC107068110 CDS;ID=EWKMg4ru1zPvdBw+uzMEhS+PpGo.1624892223996.93743
NW_015149013	Koludarov_et_al_2021	CDS	177079	177454	.	-	0	Name=LOC107068110 CDS;ID=EWKMg4ru1zPvdBw+uzMEhS+PpGo.1624892223996.93743
NW_015149013	Koludarov_et_al_2021	CDS	176711	176960	.	-	0	Name=LOC107068110 CDS;ID=EWKMg4ru1zPvdBw+uzMEhS+PpGo.1624892223996.93743
NW_015149013	Koludarov_et_al_2021	CDS	176439	176624	.	-	0	Name=LOC107068110 CDS;ID=EWKMg4ru1zPvdBw+uzMEhS+PpGo.1624892223996.93743
NW_015149013	Koludarov_et_al_2021	CDS	175618	175755	.	-	0	Name=LOC107068110 CDS;ID=EWKMg4ru1zPvdBw+uzMEhS+PpGo.1624892223996.93743
NW_015149013	Koludarov_et_al_2021	CDS	171711	171944	.	-	0	Name=LOC107068110 CDS;ID=EWKMg4ru1zPvdBw+uzMEhS+PpGo.1624892223996.93743
NW_015149013	Koludarov_et_al_2021	CDS	1209132	1209230	.	-	0	Name=LOC107068164 CDS;ID=EWKMg4ru1zPvdBw+uzMEhS+PpGo.1624892223996.93744
NW_015149013	Koludarov_et_al_2021	CDS	1208770	1208909	.	-	0	Name=LOC107068164 CDS;ID=EWKMg4ru1zPvdBw+uzMEhS+PpGo.1624892223996.93744
NW_015149013	Koludarov_et_al_2021	CDS	1208470	1208673	.	-	0	Name=LOC107068164 CDS;ID=EWKMg4ru1zPvdBw+uzMEhS+PpGo.1624892223996.93744
NW_015149013	Koludarov_et_al_2021	CDS	1208058	1208384	.	-	0	Name=LOC107068164 CDS;ID=EWKMg4ru1zPvdBw+uzMEhS+PpGo.1624892223996.93744
NW_015149013	Koludarov_et_al_2021	CDS	1207642	1207878	.	-	0	Name=LOC107068164 CDS;ID=EWKMg4ru1zPvdBw+uzMEhS+PpGo.1624892223996.93744
NW_015149013	Koludarov_et_al_2021	CDS	1207315	1207565	.	-	0	Name=LOC107068164 CDS;ID=EWKMg4ru1zPvdBw+uzMEhS+PpGo.1624892223996.93744
NW_015149013	Koludarov_et_al_2021	CDS	1206742	1207223	.	-	0	Name=LOC107068164 CDS;ID=EWKMg4ru1zPvdBw+uzMEhS+PpGo.1624892223996.93744
NW_015149013	Koludarov_et_al_2021	CDS	1206572	1206673	.	-	0	Name=LOC107068164 CDS;ID=EWKMg4ru1zPvdBw+uzMEhS+PpGo.1624892223996.93744
NW_015149013	Koludarov_et_al_2021	CDS	1206078	1206481	.	-	0	Name=LOC107068164 CDS;ID=EWKMg4ru1zPvdBw+uzMEhS+PpGo.1624892223996.93744
NW_015149013	Koludarov_et_al_2021	CDS	1205607	1205976	.	-	0	Name=LOC107068164 CDS;ID=EWKMg4ru1zPvdBw+uzMEhS+PpGo.1624892223996.93744
NW_015149013	Koludarov_et_al_2021	CDS	1205325	1205509	.	-	0	Name=LOC107068164 CDS;ID=EWKMg4ru1zPvdBw+uzMEhS+PpGo.1624892223996.93744
NW_015149013	Koludarov_et_al_2021	CDS	1190762	1190869	.	-	0	Name=LOC107068164 CDS;ID=EWKMg4ru1zPvdBw+uzMEhS+PpGo.1624892223996.93744
NW_015149013	Koludarov_et_al_2021	CDS	1187406	1187512	.	-	0	Name=LOC107068164 CDS;ID=EWKMg4ru1zPvdBw+uzMEhS+PpGo.1624892223996.93744
NW_015149013	Koludarov_et_al_2021	CDS	1178154	1178284	.	-	0	Name=LOC107068164 CDS;ID=EWKMg4ru1zPvdBw+uzMEhS+PpGo.1624892223996.93744
NW_015149013	Koludarov_et_al_2021	CDS	1177506	1177625	.	-	0	Name=LOC107068164 CDS;ID=EWKMg4ru1zPvdBw+uzMEhS+PpGo.1624892223996.93744
NW_015149013	Koludarov_et_al_2021	CDS	1174272	1174320	.	-	0	Name=LOC107068164 CDS;ID=EWKMg4ru1zPvdBw+uzMEhS+PpGo.1624892223996.93744
NW_015149013	Koludarov_et_al_2021	CDS	1173967	1174124	.	-	0	Name=LOC107068164 CDS;ID=EWKMg4ru1zPvdBw+uzMEhS+PpGo.1624892223996.93744
NW_015149013	Koludarov_et_al_2021	CDS	1209132	1209230	.	-	0	Name=LOC107068164 CDS;ID=EWKMg4ru1zPvdBw+uzMEhS+PpGo.1624892223996.93745
NW_015149013	Koludarov_et_al_2021	CDS	1208770	1208909	.	-	0	Name=LOC107068164 CDS;ID=EWKMg4ru1zPvdBw+uzMEhS+PpGo.1624892223996.93745
NW_015149013	Koludarov_et_al_2021	CDS	1208470	1208673	.	-	0	Name=LOC107068164 CDS;ID=EWKMg4ru1zPvdBw+uzMEhS+PpGo.1624892223996.93745
NW_015149013	Koludarov_et_al_2021	CDS	1208058	1208384	.	-	0	Name=LOC107068164 CDS;ID=EWKMg4ru1zPvdBw+uzMEhS+PpGo.1624892223996.93745
NW_015149013	Koludarov_et_al_2021	CDS	1207642	1207878	.	-	0	Name=LOC107068164 CDS;ID=EWKMg4ru1zPvdBw+uzMEhS+PpGo.1624892223996.93745
NW_015149013	Koludarov_et_al_2021	CDS	1207315	1207565	.	-	0	Name=LOC107068164 CDS;ID=EWKMg4ru1zPvdBw+uzMEhS+PpGo.1624892223996.93745
NW_015149013	Koludarov_et_al_2021	CDS	1206742	1207223	.	-	0	Name=LOC107068164 CDS;ID=EWKMg4ru1zPvdBw+uzMEhS+PpGo.1624892223996.93745
NW_015149013	Koludarov_et_al_2021	CDS	1206572	1206673	.	-	0	Name=LOC107068164 CDS;ID=EWKMg4ru1zPvdBw+uzMEhS+PpGo.1624892223996.93745
NW_015149013	Koludarov_et_al_2021	CDS	1206078	1206481	.	-	0	Name=LOC107068164 CDS;ID=EWKMg4ru1zPvdBw+uzMEhS+PpGo.1624892223996.93745
NW_015149013	Koludarov_et_al_2021	CDS	1205607	1205976	.	-	0	Name=LOC107068164 CDS;ID=EWKMg4ru1zPvdBw+uzMEhS+PpGo.1624892223996.93745
NW_015149013	Koludarov_et_al_2021	CDS	1205325	1205509	.	-	0	Name=LOC107068164 CDS;ID=EWKMg4ru1zPvdBw+uzMEhS+PpGo.1624892223996.93745
NW_015149013	Koludarov_et_al_2021	CDS	1190762	1190869	.	-	0	Name=LOC107068164 CDS;ID=EWKMg4ru1zPvdBw+uzMEhS+PpGo.1624892223996.93745
NW_015149013	Koludarov_et_al_2021	CDS	1187406	1187512	.	-	0	Name=LOC107068164 CDS;ID=EWKMg4ru1zPvdBw+uzMEhS+PpGo.1624892223996.93745
NW_015149013	Koludarov_et_al_2021	CDS	1178154	1178284	.	-	0	Name=LOC107068164 CDS;ID=EWKMg4ru1zPvdBw+uzMEhS+PpGo.1624892223996.93745
NW_015149013	Koludarov_et_al_2021	CDS	1177506	1177625	.	-	0	Name=LOC107068164 CDS;ID=EWKMg4ru1zPvdBw+uzMEhS+PpGo.1624892223996.93745
NW_015149013	Koludarov_et_al_2021	CDS	1173967	1174320	.	-	0	Name=LOC107068164 CDS;ID=EWKMg4ru1zPvdBw+uzMEhS+PpGo.1624892223996.93745
NW_015149013	Koludarov_et_al_2021	CDS	1208770	1208903	.	-	0	Name=LOC107068164 CDS;ID=EWKMg4ru1zPvdBw+uzMEhS+PpGo.1624892223996.93746
NW_015149013	Koludarov_et_al_2021	CDS	1208470	1208673	.	-	0	Name=LOC107068164 CDS;ID=EWKMg4ru1zPvdBw+uzMEhS+PpGo.1624892223996.93746
NW_015149013	Koludarov_et_al_2021	CDS	1208058	1208384	.	-	0	Name=LOC107068164 CDS;ID=EWKMg4ru1zPvdBw+uzMEhS+PpGo.1624892223996.93746
NW_015149013	Koludarov_et_al_2021	CDS	1207642	1207878	.	-	0	Name=LOC107068164 CDS;ID=EWKMg4ru1zPvdBw+uzMEhS+PpGo.1624892223996.93746
NW_015149013	Koludarov_et_al_2021	CDS	1207315	1207565	.	-	0	Name=LOC107068164 CDS;ID=EWKMg4ru1zPvdBw+uzMEhS+PpGo.1624892223996.93746
NW_015149013	Koludarov_et_al_2021	CDS	1206742	1207223	.	-	0	Name=LOC107068164 CDS;ID=EWKMg4ru1zPvdBw+uzMEhS+PpGo.1624892223996.93746
NW_015149013	Koludarov_et_al_2021	CDS	1206572	1206673	.	-	0	Name=LOC107068164 CDS;ID=EWKMg4ru1zPvdBw+uzMEhS+PpGo.1624892223996.93746
NW_015149013	Koludarov_et_al_2021	CDS	1206078	1206481	.	-	0	Name=LOC107068164 CDS;ID=EWKMg4ru1zPvdBw+uzMEhS+PpGo.1624892223996.93746
NW_015149013	Koludarov_et_al_2021	CDS	1205607	1205976	.	-	0	Name=LOC107068164 CDS;ID=EWKMg4ru1zPvdBw+uzMEhS+PpGo.1624892223996.93746
NW_015149013	Koludarov_et_al_2021	CDS	1205325	1205509	.	-	0	Name=LOC107068164 CDS;ID=EWKMg4ru1zPvdBw+uzMEhS+PpGo.1624892223996.93746
NW_015149013	Koludarov_et_al_2021	CDS	1190762	1190869	.	-	0	Name=LOC107068164 CDS;ID=EWKMg4ru1zPvdBw+uzMEhS+PpGo.1624892223996.93746
NW_015149013	Koludarov_et_al_2021	CDS	1187406	1187512	.	-	0	Name=LOC107068164 CDS;ID=EWKMg4ru1zPvdBw+uzMEhS+PpGo.1624892223996.93746
NW_015149013	Koludarov_et_al_2021	CDS	1178154	1178284	.	-	0	Name=LOC107068164 CDS;ID=EWKMg4ru1zPvdBw+uzMEhS+PpGo.1624892223996.93746
NW_015149013	Koludarov_et_al_2021	CDS	1177506	1177625	.	-	0	Name=LOC107068164 CDS;ID=EWKMg4ru1zPvdBw+uzMEhS+PpGo.1624892223996.93746
NW_015149013	Koludarov_et_al_2021	CDS	1173967	1174320	.	-	0	Name=LOC107068164 CDS;ID=EWKMg4ru1zPvdBw+uzMEhS+PpGo.1624892223996.93746
NW_015149013	Koludarov_et_al_2021	CDS	1207980	1208014	.	-	0	Name=LOC107068164 CDS;ID=EWKMg4ru1zPvdBw+uzMEhS+PpGo.1624892223996.93747
NW_015149013	Koludarov_et_al_2021	CDS	1207642	1207878	.	-	0	Name=LOC107068164 CDS;ID=EWKMg4ru1zPvdBw+uzMEhS+PpGo.1624892223996.93747
NW_015149013	Koludarov_et_al_2021	CDS	1207315	1207565	.	-	0	Name=LOC107068164 CDS;ID=EWKMg4ru1zPvdBw+uzMEhS+PpGo.1624892223996.93747
NW_015149013	Koludarov_et_al_2021	CDS	1206742	1207223	.	-	0	Name=LOC107068164 CDS;ID=EWKMg4ru1zPvdBw+uzMEhS+PpGo.1624892223996.93747
NW_015149013	Koludarov_et_al_2021	CDS	1206572	1206673	.	-	0	Name=LOC107068164 CDS;ID=EWKMg4ru1zPvdBw+uzMEhS+PpGo.1624892223996.93747
NW_015149013	Koludarov_et_al_2021	CDS	1206078	1206481	.	-	0	Name=LOC107068164 CDS;ID=EWKMg4ru1zPvdBw+uzMEhS+PpGo.1624892223996.93747
NW_015149013	Koludarov_et_al_2021	CDS	1205607	1205976	.	-	0	Name=LOC107068164 CDS;ID=EWKMg4ru1zPvdBw+uzMEhS+PpGo.1624892223996.93747
NW_015149013	Koludarov_et_al_2021	CDS	1205325	1205509	.	-	0	Name=LOC107068164 CDS;ID=EWKMg4ru1zPvdBw+uzMEhS+PpGo.1624892223996.93747
NW_015149013	Koludarov_et_al_2021	CDS	1190762	1190869	.	-	0	Name=LOC107068164 CDS;ID=EWKMg4ru1zPvdBw+uzMEhS+PpGo.1624892223996.93747
NW_015149013	Koludarov_et_al_2021	CDS	1187406	1187512	.	-	0	Name=LOC107068164 CDS;ID=EWKMg4ru1zPvdBw+uzMEhS+PpGo.1624892223996.93747
NW_015149013	Koludarov_et_al_2021	CDS	1178154	1178284	.	-	0	Name=LOC107068164 CDS;ID=EWKMg4ru1zPvdBw+uzMEhS+PpGo.1624892223996.93747
NW_015149013	Koludarov_et_al_2021	CDS	1177506	1177625	.	-	0	Name=LOC107068164 CDS;ID=EWKMg4ru1zPvdBw+uzMEhS+PpGo.1624892223996.93747
NW_015149013	Koludarov_et_al_2021	CDS	1173967	1174320	.	-	0	Name=LOC107068164 CDS;ID=EWKMg4ru1zPvdBw+uzMEhS+PpGo.1624892223996.93747
NW_015149013	Koludarov_et_al_2021	CDS	675658	675720	.	-	0	Name=LOC107068058 CDS;ID=EWKMg4ru1zPvdBw+uzMEhS+PpGo.1624892223996.93748
NW_015149013	Koludarov_et_al_2021	CDS	654396	654681	.	-	0	Name=LOC107068058 CDS;ID=EWKMg4ru1zPvdBw+uzMEhS+PpGo.1624892223996.93748
NW_015149013	Koludarov_et_al_2021	CDS	653594	653805	.	-	0	Name=LOC107068058 CDS;ID=EWKMg4ru1zPvdBw+uzMEhS+PpGo.1624892223996.93748
NW_015149013	Koludarov_et_al_2021	CDS	653004	653524	.	-	0	Name=LOC107068058 CDS;ID=EWKMg4ru1zPvdBw+uzMEhS+PpGo.1624892223996.93748
NW_015149013	Koludarov_et_al_2021	CDS	652691	652925	.	-	0	Name=LOC107068058 CDS;ID=EWKMg4ru1zPvdBw+uzMEhS+PpGo.1624892223996.93748
NW_015149013	Koludarov_et_al_2021	CDS	652413	652575	.	-	0	Name=LOC107068058 CDS;ID=EWKMg4ru1zPvdBw+uzMEhS+PpGo.1624892223996.93748
NW_015149013	Koludarov_et_al_2021	CDS	652093	652323	.	-	0	Name=LOC107068058 CDS;ID=EWKMg4ru1zPvdBw+uzMEhS+PpGo.1624892223996.93748
NW_015149013	Koludarov_et_al_2021	CDS	651645	651868	.	-	0	Name=LOC107068058 CDS;ID=EWKMg4ru1zPvdBw+uzMEhS+PpGo.1624892223996.93748
NW_015149013	Koludarov_et_al_2021	CDS	651368	651559	.	-	0	Name=LOC107068058 CDS;ID=EWKMg4ru1zPvdBw+uzMEhS+PpGo.1624892223996.93748
NW_015149013	Koludarov_et_al_2021	CDS	651102	651244	.	-	0	Name=LOC107068058 CDS;ID=EWKMg4ru1zPvdBw+uzMEhS+PpGo.1624892223996.93748
NW_015149013	Koludarov_et_al_2021	CDS	650847	651018	.	-	0	Name=LOC107068058 CDS;ID=EWKMg4ru1zPvdBw+uzMEhS+PpGo.1624892223996.93748
NW_015149013	Koludarov_et_al_2021	CDS	650367	650594	.	-	0	Name=LOC107068058 CDS;ID=EWKMg4ru1zPvdBw+uzMEhS+PpGo.1624892223996.93748
NW_015149013	Koludarov_et_al_2021	CDS	650099	650272	.	-	0	Name=LOC107068058 CDS;ID=EWKMg4ru1zPvdBw+uzMEhS+PpGo.1624892223996.93748
NW_015149013	Koludarov_et_al_2021	CDS	675658	675720	.	-	0	Name=LOC107068058 CDS;ID=EWKMg4ru1zPvdBw+uzMEhS+PpGo.1624892223996.93749
NW_015149013	Koludarov_et_al_2021	CDS	654396	654681	.	-	0	Name=LOC107068058 CDS;ID=EWKMg4ru1zPvdBw+uzMEhS+PpGo.1624892223996.93749
NW_015149013	Koludarov_et_al_2021	CDS	653594	653805	.	-	0	Name=LOC107068058 CDS;ID=EWKMg4ru1zPvdBw+uzMEhS+PpGo.1624892223996.93749
NW_015149013	Koludarov_et_al_2021	CDS	653004	653524	.	-	0	Name=LOC107068058 CDS;ID=EWKMg4ru1zPvdBw+uzMEhS+PpGo.1624892223996.93749
NW_015149013	Koludarov_et_al_2021	CDS	652691	652925	.	-	0	Name=LOC107068058 CDS;ID=EWKMg4ru1zPvdBw+uzMEhS+PpGo.1624892223996.93749
NW_015149013	Koludarov_et_al_2021	CDS	652413	652575	.	-	0	Name=LOC107068058 CDS;ID=EWKMg4ru1zPvdBw+uzMEhS+PpGo.1624892223996.93749
NW_015149013	Koludarov_et_al_2021	CDS	652093	652323	.	-	0	Name=LOC107068058 CDS;ID=EWKMg4ru1zPvdBw+uzMEhS+PpGo.1624892223996.93749
NW_015149013	Koludarov_et_al_2021	CDS	651645	651868	.	-	0	Name=LOC107068058 CDS;ID=EWKMg4ru1zPvdBw+uzMEhS+PpGo.1624892223996.93749
NW_015149013	Koludarov_et_al_2021	CDS	651368	651559	.	-	0	Name=LOC107068058 CDS;ID=EWKMg4ru1zPvdBw+uzMEhS+PpGo.1624892223996.93749
NW_015149013	Koludarov_et_al_2021	CDS	651102	651244	.	-	0	Name=LOC107068058 CDS;ID=EWKMg4ru1zPvdBw+uzMEhS+PpGo.1624892223996.93749
NW_015149013	Koludarov_et_al_2021	CDS	650847	651018	.	-	0	Name=LOC107068058 CDS;ID=EWKMg4ru1zPvdBw+uzMEhS+PpGo.1624892223996.93749
NW_015149013	Koludarov_et_al_2021	CDS	650367	650594	.	-	0	Name=LOC107068058 CDS;ID=EWKMg4ru1zPvdBw+uzMEhS+PpGo.1624892223996.93749
NW_015149013	Koludarov_et_al_2021	CDS	650099	650272	.	-	0	Name=LOC107068058 CDS;ID=EWKMg4ru1zPvdBw+uzMEhS+PpGo.1624892223996.93749
NW_015149013	Koludarov_et_al_2021	CDS	675658	675720	.	-	0	Name=LOC107068058 CDS;ID=EWKMg4ru1zPvdBw+uzMEhS+PpGo.1624892223997.93750
NW_015149013	Koludarov_et_al_2021	CDS	654396	654681	.	-	0	Name=LOC107068058 CDS;ID=EWKMg4ru1zPvdBw+uzMEhS+PpGo.1624892223997.93750
NW_015149013	Koludarov_et_al_2021	CDS	653594	653805	.	-	0	Name=LOC107068058 CDS;ID=EWKMg4ru1zPvdBw+uzMEhS+PpGo.1624892223997.93750
NW_015149013	Koludarov_et_al_2021	CDS	653004	653524	.	-	0	Name=LOC107068058 CDS;ID=EWKMg4ru1zPvdBw+uzMEhS+PpGo.1624892223997.93750
NW_015149013	Koludarov_et_al_2021	CDS	652691	652925	.	-	0	Name=LOC107068058 CDS;ID=EWKMg4ru1zPvdBw+uzMEhS+PpGo.1624892223997.93750
NW_015149013	Koludarov_et_al_2021	CDS	652413	652575	.	-	0	Name=LOC107068058 CDS;ID=EWKMg4ru1zPvdBw+uzMEhS+PpGo.1624892223997.93750
NW_015149013	Koludarov_et_al_2021	CDS	652093	652323	.	-	0	Name=LOC107068058 CDS;ID=EWKMg4ru1zPvdBw+uzMEhS+PpGo.1624892223997.93750
NW_015149013	Koludarov_et_al_2021	CDS	651645	651868	.	-	0	Name=LOC107068058 CDS;ID=EWKMg4ru1zPvdBw+uzMEhS+PpGo.1624892223997.93750
NW_015149013	Koludarov_et_al_2021	CDS	651368	651559	.	-	0	Name=LOC107068058 CDS;ID=EWKMg4ru1zPvdBw+uzMEhS+PpGo.1624892223997.93750
NW_015149013	Koludarov_et_al_2021	CDS	651102	651244	.	-	0	Name=LOC107068058 CDS;ID=EWKMg4ru1zPvdBw+uzMEhS+PpGo.1624892223997.93750
NW_015149013	Koludarov_et_al_2021	CDS	650847	651018	.	-	0	Name=LOC107068058 CDS;ID=EWKMg4ru1zPvdBw+uzMEhS+PpGo.1624892223997.93750
NW_015149013	Koludarov_et_al_2021	CDS	650367	650594	.	-	0	Name=LOC107068058 CDS;ID=EWKMg4ru1zPvdBw+uzMEhS+PpGo.1624892223997.93750
NW_015149013	Koludarov_et_al_2021	CDS	650099	650272	.	-	0	Name=LOC107068058 CDS;ID=EWKMg4ru1zPvdBw+uzMEhS+PpGo.1624892223997.93750
NW_015149013	Koludarov_et_al_2021	CDS	675658	675720	.	-	0	Name=LOC107068058 CDS;ID=EWKMg4ru1zPvdBw+uzMEhS+PpGo.1624892223997.93751
NW_015149013	Koludarov_et_al_2021	CDS	654396	654681	.	-	0	Name=LOC107068058 CDS;ID=EWKMg4ru1zPvdBw+uzMEhS+PpGo.1624892223997.93751
NW_015149013	Koludarov_et_al_2021	CDS	653594	653805	.	-	0	Name=LOC107068058 CDS;ID=EWKMg4ru1zPvdBw+uzMEhS+PpGo.1624892223997.93751
NW_015149013	Koludarov_et_al_2021	CDS	653004	653524	.	-	0	Name=LOC107068058 CDS;ID=EWKMg4ru1zPvdBw+uzMEhS+PpGo.1624892223997.93751
NW_015149013	Koludarov_et_al_2021	CDS	652691	652925	.	-	0	Name=LOC107068058 CDS;ID=EWKMg4ru1zPvdBw+uzMEhS+PpGo.1624892223997.93751
NW_015149013	Koludarov_et_al_2021	CDS	652413	652575	.	-	0	Name=LOC107068058 CDS;ID=EWKMg4ru1zPvdBw+uzMEhS+PpGo.1624892223997.93751
NW_015149013	Koludarov_et_al_2021	CDS	652093	652323	.	-	0	Name=LOC107068058 CDS;ID=EWKMg4ru1zPvdBw+uzMEhS+PpGo.1624892223997.93751
NW_015149013	Koludarov_et_al_2021	CDS	651645	651868	.	-	0	Name=LOC107068058 CDS;ID=EWKMg4ru1zPvdBw+uzMEhS+PpGo.1624892223997.93751
NW_015149013	Koludarov_et_al_2021	CDS	651368	651559	.	-	0	Name=LOC107068058 CDS;ID=EWKMg4ru1zPvdBw+uzMEhS+PpGo.1624892223997.93751
NW_015149013	Koludarov_et_al_2021	CDS	651102	651244	.	-	0	Name=LOC107068058 CDS;ID=EWKMg4ru1zPvdBw+uzMEhS+PpGo.1624892223997.93751
NW_015149013	Koludarov_et_al_2021	CDS	650847	651018	.	-	0	Name=LOC107068058 CDS;ID=EWKMg4ru1zPvdBw+uzMEhS+PpGo.1624892223997.93751
NW_015149013	Koludarov_et_al_2021	CDS	650367	650594	.	-	0	Name=LOC107068058 CDS;ID=EWKMg4ru1zPvdBw+uzMEhS+PpGo.1624892223997.93751
NW_015149013	Koludarov_et_al_2021	CDS	650099	650272	.	-	0	Name=LOC107068058 CDS;ID=EWKMg4ru1zPvdBw+uzMEhS+PpGo.1624892223997.93751
NW_015149013	Koludarov_et_al_2021	CDS	509325	509391	.	-	0	Name=LOC107068054 CDS;ID=EWKMg4ru1zPvdBw+uzMEhS+PpGo.1624892223997.93752
NW_015149013	Koludarov_et_al_2021	CDS	502954	503601	.	-	0	Name=LOC107068054 CDS;ID=EWKMg4ru1zPvdBw+uzMEhS+PpGo.1624892223997.93752
NW_015149013	Koludarov_et_al_2021	CDS	488840	489156	.	-	0	Name=LOC107068054 CDS;ID=EWKMg4ru1zPvdBw+uzMEhS+PpGo.1624892223997.93752
NW_015149013	Koludarov_et_al_2021	CDS	484461	488708	.	-	0	Name=LOC107068054 CDS;ID=EWKMg4ru1zPvdBw+uzMEhS+PpGo.1624892223997.93752
NW_015149013	Koludarov_et_al_2021	CDS	509319	509391	.	-	0	Name=LOC107068054 CDS;ID=EWKMg4ru1zPvdBw+uzMEhS+PpGo.1624892223997.93753
NW_015149013	Koludarov_et_al_2021	CDS	502954	503601	.	-	0	Name=LOC107068054 CDS;ID=EWKMg4ru1zPvdBw+uzMEhS+PpGo.1624892223997.93753
NW_015149013	Koludarov_et_al_2021	CDS	488840	489156	.	-	0	Name=LOC107068054 CDS;ID=EWKMg4ru1zPvdBw+uzMEhS+PpGo.1624892223997.93753
NW_015149013	Koludarov_et_al_2021	CDS	484461	488708	.	-	0	Name=LOC107068054 CDS;ID=EWKMg4ru1zPvdBw+uzMEhS+PpGo.1624892223997.93753
NW_015149013	Koludarov_et_al_2021	CDS	1245563	1245811	.	-	0	Name=LOC107068118 CDS;ID=EWKMg4ru1zPvdBw+uzMEhS+PpGo.1624892223997.93754
NW_015149013	Koludarov_et_al_2021	CDS	1232182	1232283	.	-	0	Name=LOC107068118 CDS;ID=EWKMg4ru1zPvdBw+uzMEhS+PpGo.1624892223997.93754
NW_015149013	Koludarov_et_al_2021	CDS	1231854	1232018	.	-	0	Name=LOC107068118 CDS;ID=EWKMg4ru1zPvdBw+uzMEhS+PpGo.1624892223997.93754
NW_015149013	Koludarov_et_al_2021	CDS	1231653	1231727	.	-	0	Name=LOC107068118 CDS;ID=EWKMg4ru1zPvdBw+uzMEhS+PpGo.1624892223997.93754
NW_015149013	Koludarov_et_al_2021	CDS	1231204	1231299	.	-	0	Name=LOC107068118 CDS;ID=EWKMg4ru1zPvdBw+uzMEhS+PpGo.1624892223997.93754
NW_015149013	Koludarov_et_al_2021	CDS	1228527	1228814	.	-	0	Name=LOC107068118 CDS;ID=EWKMg4ru1zPvdBw+uzMEhS+PpGo.1624892223997.93754
NW_015149013	Koludarov_et_al_2021	CDS	1228304	1228447	.	-	0	Name=LOC107068118 CDS;ID=EWKMg4ru1zPvdBw+uzMEhS+PpGo.1624892223997.93754
NW_015149013	Koludarov_et_al_2021	CDS	1227239	1227398	.	-	0	Name=LOC107068118 CDS;ID=EWKMg4ru1zPvdBw+uzMEhS+PpGo.1624892223997.93754
NW_015149013	Koludarov_et_al_2021	CDS	1226799	1227160	.	-	0	Name=LOC107068118 CDS;ID=EWKMg4ru1zPvdBw+uzMEhS+PpGo.1624892223997.93754
NW_015149013	Koludarov_et_al_2021	CDS	1226466	1226708	.	-	0	Name=LOC107068118 CDS;ID=EWKMg4ru1zPvdBw+uzMEhS+PpGo.1624892223997.93754
NW_015149013	Koludarov_et_al_2021	CDS	1226199	1226381	.	-	0	Name=LOC107068118 CDS;ID=EWKMg4ru1zPvdBw+uzMEhS+PpGo.1624892223997.93754
NW_015149013	Koludarov_et_al_2021	CDS	1225994	1226086	.	-	0	Name=LOC107068118 CDS;ID=EWKMg4ru1zPvdBw+uzMEhS+PpGo.1624892223997.93754
NW_015149013	Koludarov_et_al_2021	CDS	1225711	1225871	.	-	0	Name=LOC107068118 CDS;ID=EWKMg4ru1zPvdBw+uzMEhS+PpGo.1624892223997.93754
NW_015149013	Koludarov_et_al_2021	CDS	1225509	1225556	.	-	0	Name=LOC107068118 CDS;ID=EWKMg4ru1zPvdBw+uzMEhS+PpGo.1624892223997.93754
NW_015149013	Koludarov_et_al_2021	CDS	1224132	1224387	.	-	0	Name=LOC107068118 CDS;ID=EWKMg4ru1zPvdBw+uzMEhS+PpGo.1624892223997.93754
NW_015149013	Koludarov_et_al_2021	CDS	1223906	1224051	.	-	0	Name=LOC107068118 CDS;ID=EWKMg4ru1zPvdBw+uzMEhS+PpGo.1624892223997.93754
NW_015149013	Koludarov_et_al_2021	CDS	1223468	1223698	.	-	0	Name=LOC107068118 CDS;ID=EWKMg4ru1zPvdBw+uzMEhS+PpGo.1624892223997.93754
NW_015149013	Koludarov_et_al_2021	CDS	1223118	1223381	.	-	0	Name=LOC107068118 CDS;ID=EWKMg4ru1zPvdBw+uzMEhS+PpGo.1624892223997.93754
NW_015149013	Koludarov_et_al_2021	CDS	1222776	1222932	.	-	0	Name=LOC107068118 CDS;ID=EWKMg4ru1zPvdBw+uzMEhS+PpGo.1624892223997.93754
NW_015149013	Koludarov_et_al_2021	CDS	1222580	1222696	.	-	0	Name=LOC107068118 CDS;ID=EWKMg4ru1zPvdBw+uzMEhS+PpGo.1624892223997.93754
NW_015149013	Koludarov_et_al_2021	CDS	1222368	1222454	.	-	0	Name=LOC107068118 CDS;ID=EWKMg4ru1zPvdBw+uzMEhS+PpGo.1624892223997.93754
NW_015149013	Koludarov_et_al_2021	CDS	1245563	1245811	.	-	0	Name=LOC107068118 CDS;ID=EWKMg4ru1zPvdBw+uzMEhS+PpGo.1624892223997.93755
NW_015149013	Koludarov_et_al_2021	CDS	1232182	1232283	.	-	0	Name=LOC107068118 CDS;ID=EWKMg4ru1zPvdBw+uzMEhS+PpGo.1624892223997.93755
NW_015149013	Koludarov_et_al_2021	CDS	1231854	1232018	.	-	0	Name=LOC107068118 CDS;ID=EWKMg4ru1zPvdBw+uzMEhS+PpGo.1624892223997.93755
NW_015149013	Koludarov_et_al_2021	CDS	1231653	1231727	.	-	0	Name=LOC107068118 CDS;ID=EWKMg4ru1zPvdBw+uzMEhS+PpGo.1624892223997.93755
NW_015149013	Koludarov_et_al_2021	CDS	1231204	1231299	.	-	0	Name=LOC107068118 CDS;ID=EWKMg4ru1zPvdBw+uzMEhS+PpGo.1624892223997.93755
NW_015149013	Koludarov_et_al_2021	CDS	1229990	1230220	.	-	0	Name=LOC107068118 CDS;ID=EWKMg4ru1zPvdBw+uzMEhS+PpGo.1624892223997.93755
NW_015149013	Koludarov_et_al_2021	CDS	1228527	1228814	.	-	0	Name=LOC107068118 CDS;ID=EWKMg4ru1zPvdBw+uzMEhS+PpGo.1624892223997.93755
NW_015149013	Koludarov_et_al_2021	CDS	1228322	1228447	.	-	0	Name=LOC107068118 CDS;ID=EWKMg4ru1zPvdBw+uzMEhS+PpGo.1624892223997.93755
NW_015149013	Koludarov_et_al_2021	CDS	1227239	1227395	.	-	0	Name=LOC107068118 CDS;ID=EWKMg4ru1zPvdBw+uzMEhS+PpGo.1624892223997.93755
NW_015149013	Koludarov_et_al_2021	CDS	1226799	1227160	.	-	0	Name=LOC107068118 CDS;ID=EWKMg4ru1zPvdBw+uzMEhS+PpGo.1624892223997.93755
NW_015149013	Koludarov_et_al_2021	CDS	1226466	1226708	.	-	0	Name=LOC107068118 CDS;ID=EWKMg4ru1zPvdBw+uzMEhS+PpGo.1624892223997.93755
NW_015149013	Koludarov_et_al_2021	CDS	1226199	1226381	.	-	0	Name=LOC107068118 CDS;ID=EWKMg4ru1zPvdBw+uzMEhS+PpGo.1624892223997.93755
NW_015149013	Koludarov_et_al_2021	CDS	1225994	1226086	.	-	0	Name=LOC107068118 CDS;ID=EWKMg4ru1zPvdBw+uzMEhS+PpGo.1624892223997.93755
NW_015149013	Koludarov_et_al_2021	CDS	1225711	1225871	.	-	0	Name=LOC107068118 CDS;ID=EWKMg4ru1zPvdBw+uzMEhS+PpGo.1624892223997.93755
NW_015149013	Koludarov_et_al_2021	CDS	1225509	1225556	.	-	0	Name=LOC107068118 CDS;ID=EWKMg4ru1zPvdBw+uzMEhS+PpGo.1624892223997.93755
NW_015149013	Koludarov_et_al_2021	CDS	1224132	1224387	.	-	0	Name=LOC107068118 CDS;ID=EWKMg4ru1zPvdBw+uzMEhS+PpGo.1624892223997.93755
NW_015149013	Koludarov_et_al_2021	CDS	1223906	1224051	.	-	0	Name=LOC107068118 CDS;ID=EWKMg4ru1zPvdBw+uzMEhS+PpGo.1624892223997.93755
NW_015149013	Koludarov_et_al_2021	CDS	1223468	1223698	.	-	0	Name=LOC107068118 CDS;ID=EWKMg4ru1zPvdBw+uzMEhS+PpGo.1624892223997.93755
NW_015149013	Koludarov_et_al_2021	CDS	1223118	1223381	.	-	0	Name=LOC107068118 CDS;ID=EWKMg4ru1zPvdBw+uzMEhS+PpGo.1624892223997.93755
NW_015149013	Koludarov_et_al_2021	CDS	1222776	1222932	.	-	0	Name=LOC107068118 CDS;ID=EWKMg4ru1zPvdBw+uzMEhS+PpGo.1624892223997.93755
NW_015149013	Koludarov_et_al_2021	CDS	1222580	1222696	.	-	0	Name=LOC107068118 CDS;ID=EWKMg4ru1zPvdBw+uzMEhS+PpGo.1624892223997.93755
NW_015149013	Koludarov_et_al_2021	CDS	1222368	1222454	.	-	0	Name=LOC107068118 CDS;ID=EWKMg4ru1zPvdBw+uzMEhS+PpGo.1624892223997.93755
NW_015149013	Koludarov_et_al_2021	CDS	1245563	1245811	.	-	0	Name=LOC107068118 CDS;ID=EWKMg4ru1zPvdBw+uzMEhS+PpGo.1624892223997.93756
NW_015149013	Koludarov_et_al_2021	CDS	1232182	1232283	.	-	0	Name=LOC107068118 CDS;ID=EWKMg4ru1zPvdBw+uzMEhS+PpGo.1624892223997.93756
NW_015149013	Koludarov_et_al_2021	CDS	1231854	1232018	.	-	0	Name=LOC107068118 CDS;ID=EWKMg4ru1zPvdBw+uzMEhS+PpGo.1624892223997.93756
NW_015149013	Koludarov_et_al_2021	CDS	1231653	1231727	.	-	0	Name=LOC107068118 CDS;ID=EWKMg4ru1zPvdBw+uzMEhS+PpGo.1624892223997.93756
NW_015149013	Koludarov_et_al_2021	CDS	1231204	1231299	.	-	0	Name=LOC107068118 CDS;ID=EWKMg4ru1zPvdBw+uzMEhS+PpGo.1624892223997.93756
NW_015149013	Koludarov_et_al_2021	CDS	1229990	1230220	.	-	0	Name=LOC107068118 CDS;ID=EWKMg4ru1zPvdBw+uzMEhS+PpGo.1624892223997.93756
NW_015149013	Koludarov_et_al_2021	CDS	1228527	1228814	.	-	0	Name=LOC107068118 CDS;ID=EWKMg4ru1zPvdBw+uzMEhS+PpGo.1624892223997.93756
NW_015149013	Koludarov_et_al_2021	CDS	1228322	1228447	.	-	0	Name=LOC107068118 CDS;ID=EWKMg4ru1zPvdBw+uzMEhS+PpGo.1624892223997.93756
NW_015149013	Koludarov_et_al_2021	CDS	1227239	1227398	.	-	0	Name=LOC107068118 CDS;ID=EWKMg4ru1zPvdBw+uzMEhS+PpGo.1624892223997.93756
NW_015149013	Koludarov_et_al_2021	CDS	1226799	1227160	.	-	0	Name=LOC107068118 CDS;ID=EWKMg4ru1zPvdBw+uzMEhS+PpGo.1624892223997.93756
NW_015149013	Koludarov_et_al_2021	CDS	1226466	1226708	.	-	0	Name=LOC107068118 CDS;ID=EWKMg4ru1zPvdBw+uzMEhS+PpGo.1624892223997.93756
NW_015149013	Koludarov_et_al_2021	CDS	1226199	1226381	.	-	0	Name=LOC107068118 CDS;ID=EWKMg4ru1zPvdBw+uzMEhS+PpGo.1624892223997.93756
NW_015149013	Koludarov_et_al_2021	CDS	1225994	1226086	.	-	0	Name=LOC107068118 CDS;ID=EWKMg4ru1zPvdBw+uzMEhS+PpGo.1624892223997.93756
NW_015149013	Koludarov_et_al_2021	CDS	1225711	1225871	.	-	0	Name=LOC107068118 CDS;ID=EWKMg4ru1zPvdBw+uzMEhS+PpGo.1624892223997.93756
NW_015149013	Koludarov_et_al_2021	CDS	1225509	1225556	.	-	0	Name=LOC107068118 CDS;ID=EWKMg4ru1zPvdBw+uzMEhS+PpGo.1624892223997.93756
NW_015149013	Koludarov_et_al_2021	CDS	1224132	1224387	.	-	0	Name=LOC107068118 CDS;ID=EWKMg4ru1zPvdBw+uzMEhS+PpGo.1624892223997.93756
NW_015149013	Koludarov_et_al_2021	CDS	1223906	1224051	.	-	0	Name=LOC107068118 CDS;ID=EWKMg4ru1zPvdBw+uzMEhS+PpGo.1624892223997.93756
NW_015149013	Koludarov_et_al_2021	CDS	1223468	1223698	.	-	0	Name=LOC107068118 CDS;ID=EWKMg4ru1zPvdBw+uzMEhS+PpGo.1624892223997.93756
NW_015149013	Koludarov_et_al_2021	CDS	1223118	1223381	.	-	0	Name=LOC107068118 CDS;ID=EWKMg4ru1zPvdBw+uzMEhS+PpGo.1624892223997.93756
NW_015149013	Koludarov_et_al_2021	CDS	1222776	1222932	.	-	0	Name=LOC107068118 CDS;ID=EWKMg4ru1zPvdBw+uzMEhS+PpGo.1624892223997.93756
NW_015149013	Koludarov_et_al_2021	CDS	1222580	1222696	.	-	0	Name=LOC107068118 CDS;ID=EWKMg4ru1zPvdBw+uzMEhS+PpGo.1624892223997.93756
NW_015149013	Koludarov_et_al_2021	CDS	1222368	1222454	.	-	0	Name=LOC107068118 CDS;ID=EWKMg4ru1zPvdBw+uzMEhS+PpGo.1624892223997.93756
NW_015149013	Koludarov_et_al_2021	CDS	1245563	1245811	.	-	0	Name=LOC107068118 CDS;ID=EWKMg4ru1zPvdBw+uzMEhS+PpGo.1624892223997.93757
NW_015149013	Koludarov_et_al_2021	CDS	1232182	1232283	.	-	0	Name=LOC107068118 CDS;ID=EWKMg4ru1zPvdBw+uzMEhS+PpGo.1624892223997.93757
NW_015149013	Koludarov_et_al_2021	CDS	1231854	1232018	.	-	0	Name=LOC107068118 CDS;ID=EWKMg4ru1zPvdBw+uzMEhS+PpGo.1624892223997.93757
NW_015149013	Koludarov_et_al_2021	CDS	1231653	1231727	.	-	0	Name=LOC107068118 CDS;ID=EWKMg4ru1zPvdBw+uzMEhS+PpGo.1624892223997.93757
NW_015149013	Koludarov_et_al_2021	CDS	1231204	1231299	.	-	0	Name=LOC107068118 CDS;ID=EWKMg4ru1zPvdBw+uzMEhS+PpGo.1624892223997.93757
NW_015149013	Koludarov_et_al_2021	CDS	1229990	1230220	.	-	0	Name=LOC107068118 CDS;ID=EWKMg4ru1zPvdBw+uzMEhS+PpGo.1624892223997.93757
NW_015149013	Koludarov_et_al_2021	CDS	1228527	1228814	.	-	0	Name=LOC107068118 CDS;ID=EWKMg4ru1zPvdBw+uzMEhS+PpGo.1624892223997.93757
NW_015149013	Koludarov_et_al_2021	CDS	1228304	1228447	.	-	0	Name=LOC107068118 CDS;ID=EWKMg4ru1zPvdBw+uzMEhS+PpGo.1624892223997.93757
NW_015149013	Koludarov_et_al_2021	CDS	1227239	1227395	.	-	0	Name=LOC107068118 CDS;ID=EWKMg4ru1zPvdBw+uzMEhS+PpGo.1624892223997.93757
NW_015149013	Koludarov_et_al_2021	CDS	1226799	1227160	.	-	0	Name=LOC107068118 CDS;ID=EWKMg4ru1zPvdBw+uzMEhS+PpGo.1624892223997.93757
NW_015149013	Koludarov_et_al_2021	CDS	1226466	1226708	.	-	0	Name=LOC107068118 CDS;ID=EWKMg4ru1zPvdBw+uzMEhS+PpGo.1624892223997.93757
NW_015149013	Koludarov_et_al_2021	CDS	1226199	1226381	.	-	0	Name=LOC107068118 CDS;ID=EWKMg4ru1zPvdBw+uzMEhS+PpGo.1624892223997.93757
NW_015149013	Koludarov_et_al_2021	CDS	1225994	1226086	.	-	0	Name=LOC107068118 CDS;ID=EWKMg4ru1zPvdBw+uzMEhS+PpGo.1624892223997.93757
NW_015149013	Koludarov_et_al_2021	CDS	1225711	1225871	.	-	0	Name=LOC107068118 CDS;ID=EWKMg4ru1zPvdBw+uzMEhS+PpGo.1624892223997.93757
NW_015149013	Koludarov_et_al_2021	CDS	1225509	1225556	.	-	0	Name=LOC107068118 CDS;ID=EWKMg4ru1zPvdBw+uzMEhS+PpGo.1624892223997.93757
NW_015149013	Koludarov_et_al_2021	CDS	1224132	1224387	.	-	0	Name=LOC107068118 CDS;ID=EWKMg4ru1zPvdBw+uzMEhS+PpGo.1624892223997.93757
NW_015149013	Koludarov_et_al_2021	CDS	1223906	1224051	.	-	0	Name=LOC107068118 CDS;ID=EWKMg4ru1zPvdBw+uzMEhS+PpGo.1624892223997.93757
NW_015149013	Koludarov_et_al_2021	CDS	1223468	1223698	.	-	0	Name=LOC107068118 CDS;ID=EWKMg4ru1zPvdBw+uzMEhS+PpGo.1624892223997.93757
NW_015149013	Koludarov_et_al_2021	CDS	1223118	1223381	.	-	0	Name=LOC107068118 CDS;ID=EWKMg4ru1zPvdBw+uzMEhS+PpGo.1624892223997.93757
NW_015149013	Koludarov_et_al_2021	CDS	1222776	1222932	.	-	0	Name=LOC107068118 CDS;ID=EWKMg4ru1zPvdBw+uzMEhS+PpGo.1624892223997.93757
NW_015149013	Koludarov_et_al_2021	CDS	1222580	1222696	.	-	0	Name=LOC107068118 CDS;ID=EWKMg4ru1zPvdBw+uzMEhS+PpGo.1624892223997.93757
NW_015149013	Koludarov_et_al_2021	CDS	1222368	1222454	.	-	0	Name=LOC107068118 CDS;ID=EWKMg4ru1zPvdBw+uzMEhS+PpGo.1624892223997.93757
NW_015149013	Koludarov_et_al_2021	CDS	1245563	1245811	.	-	0	Name=LOC107068118 CDS;ID=EWKMg4ru1zPvdBw+uzMEhS+PpGo.1624892223997.93758
NW_015149013	Koludarov_et_al_2021	CDS	1232182	1232283	.	-	0	Name=LOC107068118 CDS;ID=EWKMg4ru1zPvdBw+uzMEhS+PpGo.1624892223997.93758
NW_015149013	Koludarov_et_al_2021	CDS	1231854	1232018	.	-	0	Name=LOC107068118 CDS;ID=EWKMg4ru1zPvdBw+uzMEhS+PpGo.1624892223997.93758
NW_015149013	Koludarov_et_al_2021	CDS	1231653	1231727	.	-	0	Name=LOC107068118 CDS;ID=EWKMg4ru1zPvdBw+uzMEhS+PpGo.1624892223997.93758
NW_015149013	Koludarov_et_al_2021	CDS	1231204	1231299	.	-	0	Name=LOC107068118 CDS;ID=EWKMg4ru1zPvdBw+uzMEhS+PpGo.1624892223997.93758
NW_015149013	Koludarov_et_al_2021	CDS	1229990	1230220	.	-	0	Name=LOC107068118 CDS;ID=EWKMg4ru1zPvdBw+uzMEhS+PpGo.1624892223997.93758
NW_015149013	Koludarov_et_al_2021	CDS	1228527	1228814	.	-	0	Name=LOC107068118 CDS;ID=EWKMg4ru1zPvdBw+uzMEhS+PpGo.1624892223997.93758
NW_015149013	Koludarov_et_al_2021	CDS	1228304	1228447	.	-	0	Name=LOC107068118 CDS;ID=EWKMg4ru1zPvdBw+uzMEhS+PpGo.1624892223997.93758
NW_015149013	Koludarov_et_al_2021	CDS	1227239	1227398	.	-	0	Name=LOC107068118 CDS;ID=EWKMg4ru1zPvdBw+uzMEhS+PpGo.1624892223997.93758
NW_015149013	Koludarov_et_al_2021	CDS	1226799	1227160	.	-	0	Name=LOC107068118 CDS;ID=EWKMg4ru1zPvdBw+uzMEhS+PpGo.1624892223997.93758
NW_015149013	Koludarov_et_al_2021	CDS	1226466	1226708	.	-	0	Name=LOC107068118 CDS;ID=EWKMg4ru1zPvdBw+uzMEhS+PpGo.1624892223997.93758
NW_015149013	Koludarov_et_al_2021	CDS	1226199	1226381	.	-	0	Name=LOC107068118 CDS;ID=EWKMg4ru1zPvdBw+uzMEhS+PpGo.1624892223997.93758
NW_015149013	Koludarov_et_al_2021	CDS	1225994	1226086	.	-	0	Name=LOC107068118 CDS;ID=EWKMg4ru1zPvdBw+uzMEhS+PpGo.1624892223997.93758
NW_015149013	Koludarov_et_al_2021	CDS	1225711	1225865	.	-	0	Name=LOC107068118 CDS;ID=EWKMg4ru1zPvdBw+uzMEhS+PpGo.1624892223997.93758
NW_015149013	Koludarov_et_al_2021	CDS	1225509	1225556	.	-	0	Name=LOC107068118 CDS;ID=EWKMg4ru1zPvdBw+uzMEhS+PpGo.1624892223997.93758
NW_015149013	Koludarov_et_al_2021	CDS	1224132	1224387	.	-	0	Name=LOC107068118 CDS;ID=EWKMg4ru1zPvdBw+uzMEhS+PpGo.1624892223997.93758
NW_015149013	Koludarov_et_al_2021	CDS	1223906	1224051	.	-	0	Name=LOC107068118 CDS;ID=EWKMg4ru1zPvdBw+uzMEhS+PpGo.1624892223997.93758
NW_015149013	Koludarov_et_al_2021	CDS	1223468	1223698	.	-	0	Name=LOC107068118 CDS;ID=EWKMg4ru1zPvdBw+uzMEhS+PpGo.1624892223997.93758
NW_015149013	Koludarov_et_al_2021	CDS	1223118	1223381	.	-	0	Name=LOC107068118 CDS;ID=EWKMg4ru1zPvdBw+uzMEhS+PpGo.1624892223997.93758
NW_015149013	Koludarov_et_al_2021	CDS	1222776	1222932	.	-	0	Name=LOC107068118 CDS;ID=EWKMg4ru1zPvdBw+uzMEhS+PpGo.1624892223997.93758
NW_015149013	Koludarov_et_al_2021	CDS	1222580	1222696	.	-	0	Name=LOC107068118 CDS;ID=EWKMg4ru1zPvdBw+uzMEhS+PpGo.1624892223997.93758
NW_015149013	Koludarov_et_al_2021	CDS	1222368	1222454	.	-	0	Name=LOC107068118 CDS;ID=EWKMg4ru1zPvdBw+uzMEhS+PpGo.1624892223997.93758
NW_015149013	Koludarov_et_al_2021	CDS	1245563	1245811	.	-	0	Name=LOC107068118 CDS;ID=EWKMg4ru1zPvdBw+uzMEhS+PpGo.1624892223997.93759
NW_015149013	Koludarov_et_al_2021	CDS	1232182	1232283	.	-	0	Name=LOC107068118 CDS;ID=EWKMg4ru1zPvdBw+uzMEhS+PpGo.1624892223997.93759
NW_015149013	Koludarov_et_al_2021	CDS	1231854	1232018	.	-	0	Name=LOC107068118 CDS;ID=EWKMg4ru1zPvdBw+uzMEhS+PpGo.1624892223997.93759
NW_015149013	Koludarov_et_al_2021	CDS	1231653	1231727	.	-	0	Name=LOC107068118 CDS;ID=EWKMg4ru1zPvdBw+uzMEhS+PpGo.1624892223997.93759
NW_015149013	Koludarov_et_al_2021	CDS	1231204	1231299	.	-	0	Name=LOC107068118 CDS;ID=EWKMg4ru1zPvdBw+uzMEhS+PpGo.1624892223997.93759
NW_015149013	Koludarov_et_al_2021	CDS	1229990	1230220	.	-	0	Name=LOC107068118 CDS;ID=EWKMg4ru1zPvdBw+uzMEhS+PpGo.1624892223997.93759
NW_015149013	Koludarov_et_al_2021	CDS	1228527	1228814	.	-	0	Name=LOC107068118 CDS;ID=EWKMg4ru1zPvdBw+uzMEhS+PpGo.1624892223997.93759
NW_015149013	Koludarov_et_al_2021	CDS	1228304	1228447	.	-	0	Name=LOC107068118 CDS;ID=EWKMg4ru1zPvdBw+uzMEhS+PpGo.1624892223997.93759
NW_015149013	Koludarov_et_al_2021	CDS	1227239	1227398	.	-	0	Name=LOC107068118 CDS;ID=EWKMg4ru1zPvdBw+uzMEhS+PpGo.1624892223997.93759
NW_015149013	Koludarov_et_al_2021	CDS	1226799	1227160	.	-	0	Name=LOC107068118 CDS;ID=EWKMg4ru1zPvdBw+uzMEhS+PpGo.1624892223997.93759
NW_015149013	Koludarov_et_al_2021	CDS	1226466	1226708	.	-	0	Name=LOC107068118 CDS;ID=EWKMg4ru1zPvdBw+uzMEhS+PpGo.1624892223997.93759
NW_015149013	Koludarov_et_al_2021	CDS	1226199	1226381	.	-	0	Name=LOC107068118 CDS;ID=EWKMg4ru1zPvdBw+uzMEhS+PpGo.1624892223997.93759
NW_015149013	Koludarov_et_al_2021	CDS	1225994	1226086	.	-	0	Name=LOC107068118 CDS;ID=EWKMg4ru1zPvdBw+uzMEhS+PpGo.1624892223997.93759
NW_015149013	Koludarov_et_al_2021	CDS	1225711	1225871	.	-	0	Name=LOC107068118 CDS;ID=EWKMg4ru1zPvdBw+uzMEhS+PpGo.1624892223997.93759
NW_015149013	Koludarov_et_al_2021	CDS	1224132	1224312	.	-	0	Name=LOC107068118 CDS;ID=EWKMg4ru1zPvdBw+uzMEhS+PpGo.1624892223997.93759
NW_015149013	Koludarov_et_al_2021	CDS	1223906	1224051	.	-	0	Name=LOC107068118 CDS;ID=EWKMg4ru1zPvdBw+uzMEhS+PpGo.1624892223997.93759
NW_015149013	Koludarov_et_al_2021	CDS	1223468	1223698	.	-	0	Name=LOC107068118 CDS;ID=EWKMg4ru1zPvdBw+uzMEhS+PpGo.1624892223997.93759
NW_015149013	Koludarov_et_al_2021	CDS	1223118	1223381	.	-	0	Name=LOC107068118 CDS;ID=EWKMg4ru1zPvdBw+uzMEhS+PpGo.1624892223997.93759
NW_015149013	Koludarov_et_al_2021	CDS	1222776	1222932	.	-	0	Name=LOC107068118 CDS;ID=EWKMg4ru1zPvdBw+uzMEhS+PpGo.1624892223997.93759
NW_015149013	Koludarov_et_al_2021	CDS	1222580	1222696	.	-	0	Name=LOC107068118 CDS;ID=EWKMg4ru1zPvdBw+uzMEhS+PpGo.1624892223997.93759
NW_015149013	Koludarov_et_al_2021	CDS	1222368	1222454	.	-	0	Name=LOC107068118 CDS;ID=EWKMg4ru1zPvdBw+uzMEhS+PpGo.1624892223997.93759
NW_015149013	Koludarov_et_al_2021	CDS	1245563	1245811	.	-	0	Name=LOC107068118 CDS;ID=EWKMg4ru1zPvdBw+uzMEhS+PpGo.1624892223997.93760
NW_015149013	Koludarov_et_al_2021	CDS	1232182	1232283	.	-	0	Name=LOC107068118 CDS;ID=EWKMg4ru1zPvdBw+uzMEhS+PpGo.1624892223997.93760
NW_015149013	Koludarov_et_al_2021	CDS	1231854	1232018	.	-	0	Name=LOC107068118 CDS;ID=EWKMg4ru1zPvdBw+uzMEhS+PpGo.1624892223997.93760
NW_015149013	Koludarov_et_al_2021	CDS	1231653	1231727	.	-	0	Name=LOC107068118 CDS;ID=EWKMg4ru1zPvdBw+uzMEhS+PpGo.1624892223997.93760
NW_015149013	Koludarov_et_al_2021	CDS	1231204	1231299	.	-	0	Name=LOC107068118 CDS;ID=EWKMg4ru1zPvdBw+uzMEhS+PpGo.1624892223997.93760
NW_015149013	Koludarov_et_al_2021	CDS	1229990	1230220	.	-	0	Name=LOC107068118 CDS;ID=EWKMg4ru1zPvdBw+uzMEhS+PpGo.1624892223997.93760
NW_015149013	Koludarov_et_al_2021	CDS	1228527	1228814	.	-	0	Name=LOC107068118 CDS;ID=EWKMg4ru1zPvdBw+uzMEhS+PpGo.1624892223997.93760
NW_015149013	Koludarov_et_al_2021	CDS	1228304	1228447	.	-	0	Name=LOC107068118 CDS;ID=EWKMg4ru1zPvdBw+uzMEhS+PpGo.1624892223997.93760
NW_015149013	Koludarov_et_al_2021	CDS	1227239	1227398	.	-	0	Name=LOC107068118 CDS;ID=EWKMg4ru1zPvdBw+uzMEhS+PpGo.1624892223997.93760
NW_015149013	Koludarov_et_al_2021	CDS	1226799	1227160	.	-	0	Name=LOC107068118 CDS;ID=EWKMg4ru1zPvdBw+uzMEhS+PpGo.1624892223997.93760
NW_015149013	Koludarov_et_al_2021	CDS	1226466	1226708	.	-	0	Name=LOC107068118 CDS;ID=EWKMg4ru1zPvdBw+uzMEhS+PpGo.1624892223997.93760
NW_015149013	Koludarov_et_al_2021	CDS	1226199	1226381	.	-	0	Name=LOC107068118 CDS;ID=EWKMg4ru1zPvdBw+uzMEhS+PpGo.1624892223997.93760
NW_015149013	Koludarov_et_al_2021	CDS	1225994	1226086	.	-	0	Name=LOC107068118 CDS;ID=EWKMg4ru1zPvdBw+uzMEhS+PpGo.1624892223997.93760
NW_015149013	Koludarov_et_al_2021	CDS	1225711	1225871	.	-	0	Name=LOC107068118 CDS;ID=EWKMg4ru1zPvdBw+uzMEhS+PpGo.1624892223997.93760
NW_015149013	Koludarov_et_al_2021	CDS	1224132	1224315	.	-	0	Name=LOC107068118 CDS;ID=EWKMg4ru1zPvdBw+uzMEhS+PpGo.1624892223997.93760
NW_015149013	Koludarov_et_al_2021	CDS	1223906	1224051	.	-	0	Name=LOC107068118 CDS;ID=EWKMg4ru1zPvdBw+uzMEhS+PpGo.1624892223997.93760
NW_015149013	Koludarov_et_al_2021	CDS	1223468	1223698	.	-	0	Name=LOC107068118 CDS;ID=EWKMg4ru1zPvdBw+uzMEhS+PpGo.1624892223997.93760
NW_015149013	Koludarov_et_al_2021	CDS	1223118	1223381	.	-	0	Name=LOC107068118 CDS;ID=EWKMg4ru1zPvdBw+uzMEhS+PpGo.1624892223997.93760
NW_015149013	Koludarov_et_al_2021	CDS	1222776	1222932	.	-	0	Name=LOC107068118 CDS;ID=EWKMg4ru1zPvdBw+uzMEhS+PpGo.1624892223997.93760
NW_015149013	Koludarov_et_al_2021	CDS	1222580	1222696	.	-	0	Name=LOC107068118 CDS;ID=EWKMg4ru1zPvdBw+uzMEhS+PpGo.1624892223997.93760
NW_015149013	Koludarov_et_al_2021	CDS	1222368	1222454	.	-	0	Name=LOC107068118 CDS;ID=EWKMg4ru1zPvdBw+uzMEhS+PpGo.1624892223997.93760
NW_015149013	Koludarov_et_al_2021	CDS	1245563	1245811	.	-	0	Name=LOC107068118 CDS;ID=EWKMg4ru1zPvdBw+uzMEhS+PpGo.1624892223998.93761
NW_015149013	Koludarov_et_al_2021	CDS	1232182	1232283	.	-	0	Name=LOC107068118 CDS;ID=EWKMg4ru1zPvdBw+uzMEhS+PpGo.1624892223998.93761
NW_015149013	Koludarov_et_al_2021	CDS	1231854	1232018	.	-	0	Name=LOC107068118 CDS;ID=EWKMg4ru1zPvdBw+uzMEhS+PpGo.1624892223998.93761
NW_015149013	Koludarov_et_al_2021	CDS	1231653	1231727	.	-	0	Name=LOC107068118 CDS;ID=EWKMg4ru1zPvdBw+uzMEhS+PpGo.1624892223998.93761
NW_015149013	Koludarov_et_al_2021	CDS	1231204	1231299	.	-	0	Name=LOC107068118 CDS;ID=EWKMg4ru1zPvdBw+uzMEhS+PpGo.1624892223998.93761
NW_015149013	Koludarov_et_al_2021	CDS	1229990	1230220	.	-	0	Name=LOC107068118 CDS;ID=EWKMg4ru1zPvdBw+uzMEhS+PpGo.1624892223998.93761
NW_015149013	Koludarov_et_al_2021	CDS	1228527	1228814	.	-	0	Name=LOC107068118 CDS;ID=EWKMg4ru1zPvdBw+uzMEhS+PpGo.1624892223998.93761
NW_015149013	Koludarov_et_al_2021	CDS	1228304	1228447	.	-	0	Name=LOC107068118 CDS;ID=EWKMg4ru1zPvdBw+uzMEhS+PpGo.1624892223998.93761
NW_015149013	Koludarov_et_al_2021	CDS	1227239	1227398	.	-	0	Name=LOC107068118 CDS;ID=EWKMg4ru1zPvdBw+uzMEhS+PpGo.1624892223998.93761
NW_015149013	Koludarov_et_al_2021	CDS	1226799	1227160	.	-	0	Name=LOC107068118 CDS;ID=EWKMg4ru1zPvdBw+uzMEhS+PpGo.1624892223998.93761
NW_015149013	Koludarov_et_al_2021	CDS	1226466	1226708	.	-	0	Name=LOC107068118 CDS;ID=EWKMg4ru1zPvdBw+uzMEhS+PpGo.1624892223998.93761
NW_015149013	Koludarov_et_al_2021	CDS	1226199	1226381	.	-	0	Name=LOC107068118 CDS;ID=EWKMg4ru1zPvdBw+uzMEhS+PpGo.1624892223998.93761
NW_015149013	Koludarov_et_al_2021	CDS	1225994	1226086	.	-	0	Name=LOC107068118 CDS;ID=EWKMg4ru1zPvdBw+uzMEhS+PpGo.1624892223998.93761
NW_015149013	Koludarov_et_al_2021	CDS	1225711	1225871	.	-	0	Name=LOC107068118 CDS;ID=EWKMg4ru1zPvdBw+uzMEhS+PpGo.1624892223998.93761
NW_015149013	Koludarov_et_al_2021	CDS	1224132	1224384	.	-	0	Name=LOC107068118 CDS;ID=EWKMg4ru1zPvdBw+uzMEhS+PpGo.1624892223998.93761
NW_015149013	Koludarov_et_al_2021	CDS	1223906	1224051	.	-	0	Name=LOC107068118 CDS;ID=EWKMg4ru1zPvdBw+uzMEhS+PpGo.1624892223998.93761
NW_015149013	Koludarov_et_al_2021	CDS	1223468	1223698	.	-	0	Name=LOC107068118 CDS;ID=EWKMg4ru1zPvdBw+uzMEhS+PpGo.1624892223998.93761
NW_015149013	Koludarov_et_al_2021	CDS	1223118	1223381	.	-	0	Name=LOC107068118 CDS;ID=EWKMg4ru1zPvdBw+uzMEhS+PpGo.1624892223998.93761
NW_015149013	Koludarov_et_al_2021	CDS	1222776	1222932	.	-	0	Name=LOC107068118 CDS;ID=EWKMg4ru1zPvdBw+uzMEhS+PpGo.1624892223998.93761
NW_015149013	Koludarov_et_al_2021	CDS	1222580	1222696	.	-	0	Name=LOC107068118 CDS;ID=EWKMg4ru1zPvdBw+uzMEhS+PpGo.1624892223998.93761
NW_015149013	Koludarov_et_al_2021	CDS	1222368	1222454	.	-	0	Name=LOC107068118 CDS;ID=EWKMg4ru1zPvdBw+uzMEhS+PpGo.1624892223998.93761
NW_015149013	Koludarov_et_al_2021	CDS	1245563	1245811	.	-	0	Name=LOC107068118 CDS;ID=EWKMg4ru1zPvdBw+uzMEhS+PpGo.1624892223998.93762
NW_015149013	Koludarov_et_al_2021	CDS	1232182	1232283	.	-	0	Name=LOC107068118 CDS;ID=EWKMg4ru1zPvdBw+uzMEhS+PpGo.1624892223998.93762
NW_015149013	Koludarov_et_al_2021	CDS	1231854	1232018	.	-	0	Name=LOC107068118 CDS;ID=EWKMg4ru1zPvdBw+uzMEhS+PpGo.1624892223998.93762
NW_015149013	Koludarov_et_al_2021	CDS	1231653	1231727	.	-	0	Name=LOC107068118 CDS;ID=EWKMg4ru1zPvdBw+uzMEhS+PpGo.1624892223998.93762
NW_015149013	Koludarov_et_al_2021	CDS	1231204	1231299	.	-	0	Name=LOC107068118 CDS;ID=EWKMg4ru1zPvdBw+uzMEhS+PpGo.1624892223998.93762
NW_015149013	Koludarov_et_al_2021	CDS	1229990	1230220	.	-	0	Name=LOC107068118 CDS;ID=EWKMg4ru1zPvdBw+uzMEhS+PpGo.1624892223998.93762
NW_015149013	Koludarov_et_al_2021	CDS	1228527	1228814	.	-	0	Name=LOC107068118 CDS;ID=EWKMg4ru1zPvdBw+uzMEhS+PpGo.1624892223998.93762
NW_015149013	Koludarov_et_al_2021	CDS	1228304	1228447	.	-	0	Name=LOC107068118 CDS;ID=EWKMg4ru1zPvdBw+uzMEhS+PpGo.1624892223998.93762
NW_015149013	Koludarov_et_al_2021	CDS	1227239	1227398	.	-	0	Name=LOC107068118 CDS;ID=EWKMg4ru1zPvdBw+uzMEhS+PpGo.1624892223998.93762
NW_015149013	Koludarov_et_al_2021	CDS	1226799	1227160	.	-	0	Name=LOC107068118 CDS;ID=EWKMg4ru1zPvdBw+uzMEhS+PpGo.1624892223998.93762
NW_015149013	Koludarov_et_al_2021	CDS	1226466	1226708	.	-	0	Name=LOC107068118 CDS;ID=EWKMg4ru1zPvdBw+uzMEhS+PpGo.1624892223998.93762
NW_015149013	Koludarov_et_al_2021	CDS	1226199	1226381	.	-	0	Name=LOC107068118 CDS;ID=EWKMg4ru1zPvdBw+uzMEhS+PpGo.1624892223998.93762
NW_015149013	Koludarov_et_al_2021	CDS	1225994	1226086	.	-	0	Name=LOC107068118 CDS;ID=EWKMg4ru1zPvdBw+uzMEhS+PpGo.1624892223998.93762
NW_015149013	Koludarov_et_al_2021	CDS	1225711	1225871	.	-	0	Name=LOC107068118 CDS;ID=EWKMg4ru1zPvdBw+uzMEhS+PpGo.1624892223998.93762
NW_015149013	Koludarov_et_al_2021	CDS	1224132	1224387	.	-	0	Name=LOC107068118 CDS;ID=EWKMg4ru1zPvdBw+uzMEhS+PpGo.1624892223998.93762
NW_015149013	Koludarov_et_al_2021	CDS	1223906	1224051	.	-	0	Name=LOC107068118 CDS;ID=EWKMg4ru1zPvdBw+uzMEhS+PpGo.1624892223998.93762
NW_015149013	Koludarov_et_al_2021	CDS	1223468	1223698	.	-	0	Name=LOC107068118 CDS;ID=EWKMg4ru1zPvdBw+uzMEhS+PpGo.1624892223998.93762
NW_015149013	Koludarov_et_al_2021	CDS	1223118	1223381	.	-	0	Name=LOC107068118 CDS;ID=EWKMg4ru1zPvdBw+uzMEhS+PpGo.1624892223998.93762
NW_015149013	Koludarov_et_al_2021	CDS	1222776	1222932	.	-	0	Name=LOC107068118 CDS;ID=EWKMg4ru1zPvdBw+uzMEhS+PpGo.1624892223998.93762
NW_015149013	Koludarov_et_al_2021	CDS	1222580	1222696	.	-	0	Name=LOC107068118 CDS;ID=EWKMg4ru1zPvdBw+uzMEhS+PpGo.1624892223998.93762
NW_015149013	Koludarov_et_al_2021	CDS	1222368	1222454	.	-	0	Name=LOC107068118 CDS;ID=EWKMg4ru1zPvdBw+uzMEhS+PpGo.1624892223998.93762
NW_015149013	Koludarov_et_al_2021	CDS	1245563	1245811	.	-	0	Name=LOC107068118 CDS;ID=EWKMg4ru1zPvdBw+uzMEhS+PpGo.1624892223998.93763
NW_015149013	Koludarov_et_al_2021	CDS	1232182	1232283	.	-	0	Name=LOC107068118 CDS;ID=EWKMg4ru1zPvdBw+uzMEhS+PpGo.1624892223998.93763
NW_015149013	Koludarov_et_al_2021	CDS	1231854	1232018	.	-	0	Name=LOC107068118 CDS;ID=EWKMg4ru1zPvdBw+uzMEhS+PpGo.1624892223998.93763
NW_015149013	Koludarov_et_al_2021	CDS	1231653	1231727	.	-	0	Name=LOC107068118 CDS;ID=EWKMg4ru1zPvdBw+uzMEhS+PpGo.1624892223998.93763
NW_015149013	Koludarov_et_al_2021	CDS	1231204	1231299	.	-	0	Name=LOC107068118 CDS;ID=EWKMg4ru1zPvdBw+uzMEhS+PpGo.1624892223998.93763
NW_015149013	Koludarov_et_al_2021	CDS	1229990	1230220	.	-	0	Name=LOC107068118 CDS;ID=EWKMg4ru1zPvdBw+uzMEhS+PpGo.1624892223998.93763
NW_015149013	Koludarov_et_al_2021	CDS	1228527	1228814	.	-	0	Name=LOC107068118 CDS;ID=EWKMg4ru1zPvdBw+uzMEhS+PpGo.1624892223998.93763
NW_015149013	Koludarov_et_al_2021	CDS	1228304	1228447	.	-	0	Name=LOC107068118 CDS;ID=EWKMg4ru1zPvdBw+uzMEhS+PpGo.1624892223998.93763
NW_015149013	Koludarov_et_al_2021	CDS	1227239	1227398	.	-	0	Name=LOC107068118 CDS;ID=EWKMg4ru1zPvdBw+uzMEhS+PpGo.1624892223998.93763
NW_015149013	Koludarov_et_al_2021	CDS	1226799	1227160	.	-	0	Name=LOC107068118 CDS;ID=EWKMg4ru1zPvdBw+uzMEhS+PpGo.1624892223998.93763
NW_015149013	Koludarov_et_al_2021	CDS	1226466	1226708	.	-	0	Name=LOC107068118 CDS;ID=EWKMg4ru1zPvdBw+uzMEhS+PpGo.1624892223998.93763
NW_015149013	Koludarov_et_al_2021	CDS	1226199	1226381	.	-	0	Name=LOC107068118 CDS;ID=EWKMg4ru1zPvdBw+uzMEhS+PpGo.1624892223998.93763
NW_015149013	Koludarov_et_al_2021	CDS	1225994	1226086	.	-	0	Name=LOC107068118 CDS;ID=EWKMg4ru1zPvdBw+uzMEhS+PpGo.1624892223998.93763
NW_015149013	Koludarov_et_al_2021	CDS	1225711	1225871	.	-	0	Name=LOC107068118 CDS;ID=EWKMg4ru1zPvdBw+uzMEhS+PpGo.1624892223998.93763
NW_015149013	Koludarov_et_al_2021	CDS	1225509	1225556	.	-	0	Name=LOC107068118 CDS;ID=EWKMg4ru1zPvdBw+uzMEhS+PpGo.1624892223998.93763
NW_015149013	Koludarov_et_al_2021	CDS	1224132	1224312	.	-	0	Name=LOC107068118 CDS;ID=EWKMg4ru1zPvdBw+uzMEhS+PpGo.1624892223998.93763
NW_015149013	Koludarov_et_al_2021	CDS	1223906	1224051	.	-	0	Name=LOC107068118 CDS;ID=EWKMg4ru1zPvdBw+uzMEhS+PpGo.1624892223998.93763
NW_015149013	Koludarov_et_al_2021	CDS	1223468	1223698	.	-	0	Name=LOC107068118 CDS;ID=EWKMg4ru1zPvdBw+uzMEhS+PpGo.1624892223998.93763
NW_015149013	Koludarov_et_al_2021	CDS	1223118	1223381	.	-	0	Name=LOC107068118 CDS;ID=EWKMg4ru1zPvdBw+uzMEhS+PpGo.1624892223998.93763
NW_015149013	Koludarov_et_al_2021	CDS	1222776	1222932	.	-	0	Name=LOC107068118 CDS;ID=EWKMg4ru1zPvdBw+uzMEhS+PpGo.1624892223998.93763
NW_015149013	Koludarov_et_al_2021	CDS	1222580	1222696	.	-	0	Name=LOC107068118 CDS;ID=EWKMg4ru1zPvdBw+uzMEhS+PpGo.1624892223998.93763
NW_015149013	Koludarov_et_al_2021	CDS	1222368	1222454	.	-	0	Name=LOC107068118 CDS;ID=EWKMg4ru1zPvdBw+uzMEhS+PpGo.1624892223998.93763
NW_015149013	Koludarov_et_al_2021	CDS	1245563	1245811	.	-	0	Name=LOC107068118 CDS;ID=EWKMg4ru1zPvdBw+uzMEhS+PpGo.1624892223998.93764
NW_015149013	Koludarov_et_al_2021	CDS	1232182	1232283	.	-	0	Name=LOC107068118 CDS;ID=EWKMg4ru1zPvdBw+uzMEhS+PpGo.1624892223998.93764
NW_015149013	Koludarov_et_al_2021	CDS	1231854	1232018	.	-	0	Name=LOC107068118 CDS;ID=EWKMg4ru1zPvdBw+uzMEhS+PpGo.1624892223998.93764
NW_015149013	Koludarov_et_al_2021	CDS	1231653	1231727	.	-	0	Name=LOC107068118 CDS;ID=EWKMg4ru1zPvdBw+uzMEhS+PpGo.1624892223998.93764
NW_015149013	Koludarov_et_al_2021	CDS	1231204	1231299	.	-	0	Name=LOC107068118 CDS;ID=EWKMg4ru1zPvdBw+uzMEhS+PpGo.1624892223998.93764
NW_015149013	Koludarov_et_al_2021	CDS	1229990	1230220	.	-	0	Name=LOC107068118 CDS;ID=EWKMg4ru1zPvdBw+uzMEhS+PpGo.1624892223998.93764
NW_015149013	Koludarov_et_al_2021	CDS	1228527	1228814	.	-	0	Name=LOC107068118 CDS;ID=EWKMg4ru1zPvdBw+uzMEhS+PpGo.1624892223998.93764
NW_015149013	Koludarov_et_al_2021	CDS	1228304	1228447	.	-	0	Name=LOC107068118 CDS;ID=EWKMg4ru1zPvdBw+uzMEhS+PpGo.1624892223998.93764
NW_015149013	Koludarov_et_al_2021	CDS	1227239	1227398	.	-	0	Name=LOC107068118 CDS;ID=EWKMg4ru1zPvdBw+uzMEhS+PpGo.1624892223998.93764
NW_015149013	Koludarov_et_al_2021	CDS	1226799	1227160	.	-	0	Name=LOC107068118 CDS;ID=EWKMg4ru1zPvdBw+uzMEhS+PpGo.1624892223998.93764
NW_015149013	Koludarov_et_al_2021	CDS	1226466	1226708	.	-	0	Name=LOC107068118 CDS;ID=EWKMg4ru1zPvdBw+uzMEhS+PpGo.1624892223998.93764
NW_015149013	Koludarov_et_al_2021	CDS	1226199	1226381	.	-	0	Name=LOC107068118 CDS;ID=EWKMg4ru1zPvdBw+uzMEhS+PpGo.1624892223998.93764
NW_015149013	Koludarov_et_al_2021	CDS	1225994	1226086	.	-	0	Name=LOC107068118 CDS;ID=EWKMg4ru1zPvdBw+uzMEhS+PpGo.1624892223998.93764
NW_015149013	Koludarov_et_al_2021	CDS	1225711	1225871	.	-	0	Name=LOC107068118 CDS;ID=EWKMg4ru1zPvdBw+uzMEhS+PpGo.1624892223998.93764
NW_015149013	Koludarov_et_al_2021	CDS	1225509	1225556	.	-	0	Name=LOC107068118 CDS;ID=EWKMg4ru1zPvdBw+uzMEhS+PpGo.1624892223998.93764
NW_015149013	Koludarov_et_al_2021	CDS	1224132	1224315	.	-	0	Name=LOC107068118 CDS;ID=EWKMg4ru1zPvdBw+uzMEhS+PpGo.1624892223998.93764
NW_015149013	Koludarov_et_al_2021	CDS	1223906	1224051	.	-	0	Name=LOC107068118 CDS;ID=EWKMg4ru1zPvdBw+uzMEhS+PpGo.1624892223998.93764
NW_015149013	Koludarov_et_al_2021	CDS	1223468	1223698	.	-	0	Name=LOC107068118 CDS;ID=EWKMg4ru1zPvdBw+uzMEhS+PpGo.1624892223998.93764
NW_015149013	Koludarov_et_al_2021	CDS	1223118	1223381	.	-	0	Name=LOC107068118 CDS;ID=EWKMg4ru1zPvdBw+uzMEhS+PpGo.1624892223998.93764
NW_015149013	Koludarov_et_al_2021	CDS	1222776	1222932	.	-	0	Name=LOC107068118 CDS;ID=EWKMg4ru1zPvdBw+uzMEhS+PpGo.1624892223998.93764
NW_015149013	Koludarov_et_al_2021	CDS	1222580	1222696	.	-	0	Name=LOC107068118 CDS;ID=EWKMg4ru1zPvdBw+uzMEhS+PpGo.1624892223998.93764
NW_015149013	Koludarov_et_al_2021	CDS	1222368	1222454	.	-	0	Name=LOC107068118 CDS;ID=EWKMg4ru1zPvdBw+uzMEhS+PpGo.1624892223998.93764
NW_015149013	Koludarov_et_al_2021	CDS	1245563	1245811	.	-	0	Name=LOC107068118 CDS;ID=EWKMg4ru1zPvdBw+uzMEhS+PpGo.1624892223998.93765
NW_015149013	Koludarov_et_al_2021	CDS	1232182	1232283	.	-	0	Name=LOC107068118 CDS;ID=EWKMg4ru1zPvdBw+uzMEhS+PpGo.1624892223998.93765
NW_015149013	Koludarov_et_al_2021	CDS	1231854	1232018	.	-	0	Name=LOC107068118 CDS;ID=EWKMg4ru1zPvdBw+uzMEhS+PpGo.1624892223998.93765
NW_015149013	Koludarov_et_al_2021	CDS	1231653	1231727	.	-	0	Name=LOC107068118 CDS;ID=EWKMg4ru1zPvdBw+uzMEhS+PpGo.1624892223998.93765
NW_015149013	Koludarov_et_al_2021	CDS	1231204	1231299	.	-	0	Name=LOC107068118 CDS;ID=EWKMg4ru1zPvdBw+uzMEhS+PpGo.1624892223998.93765
NW_015149013	Koludarov_et_al_2021	CDS	1229990	1230220	.	-	0	Name=LOC107068118 CDS;ID=EWKMg4ru1zPvdBw+uzMEhS+PpGo.1624892223998.93765
NW_015149013	Koludarov_et_al_2021	CDS	1228527	1228814	.	-	0	Name=LOC107068118 CDS;ID=EWKMg4ru1zPvdBw+uzMEhS+PpGo.1624892223998.93765
NW_015149013	Koludarov_et_al_2021	CDS	1228304	1228447	.	-	0	Name=LOC107068118 CDS;ID=EWKMg4ru1zPvdBw+uzMEhS+PpGo.1624892223998.93765
NW_015149013	Koludarov_et_al_2021	CDS	1227239	1227398	.	-	0	Name=LOC107068118 CDS;ID=EWKMg4ru1zPvdBw+uzMEhS+PpGo.1624892223998.93765
NW_015149013	Koludarov_et_al_2021	CDS	1226799	1227160	.	-	0	Name=LOC107068118 CDS;ID=EWKMg4ru1zPvdBw+uzMEhS+PpGo.1624892223998.93765
NW_015149013	Koludarov_et_al_2021	CDS	1226466	1226708	.	-	0	Name=LOC107068118 CDS;ID=EWKMg4ru1zPvdBw+uzMEhS+PpGo.1624892223998.93765
NW_015149013	Koludarov_et_al_2021	CDS	1226199	1226381	.	-	0	Name=LOC107068118 CDS;ID=EWKMg4ru1zPvdBw+uzMEhS+PpGo.1624892223998.93765
NW_015149013	Koludarov_et_al_2021	CDS	1225994	1226086	.	-	0	Name=LOC107068118 CDS;ID=EWKMg4ru1zPvdBw+uzMEhS+PpGo.1624892223998.93765
NW_015149013	Koludarov_et_al_2021	CDS	1225711	1225871	.	-	0	Name=LOC107068118 CDS;ID=EWKMg4ru1zPvdBw+uzMEhS+PpGo.1624892223998.93765
NW_015149013	Koludarov_et_al_2021	CDS	1225509	1225556	.	-	0	Name=LOC107068118 CDS;ID=EWKMg4ru1zPvdBw+uzMEhS+PpGo.1624892223998.93765
NW_015149013	Koludarov_et_al_2021	CDS	1224132	1224384	.	-	0	Name=LOC107068118 CDS;ID=EWKMg4ru1zPvdBw+uzMEhS+PpGo.1624892223998.93765
NW_015149013	Koludarov_et_al_2021	CDS	1223906	1224051	.	-	0	Name=LOC107068118 CDS;ID=EWKMg4ru1zPvdBw+uzMEhS+PpGo.1624892223998.93765
NW_015149013	Koludarov_et_al_2021	CDS	1223468	1223680	.	-	0	Name=LOC107068118 CDS;ID=EWKMg4ru1zPvdBw+uzMEhS+PpGo.1624892223998.93765
NW_015149013	Koludarov_et_al_2021	CDS	1223118	1223381	.	-	0	Name=LOC107068118 CDS;ID=EWKMg4ru1zPvdBw+uzMEhS+PpGo.1624892223998.93765
NW_015149013	Koludarov_et_al_2021	CDS	1222776	1222932	.	-	0	Name=LOC107068118 CDS;ID=EWKMg4ru1zPvdBw+uzMEhS+PpGo.1624892223998.93765
NW_015149013	Koludarov_et_al_2021	CDS	1222580	1222696	.	-	0	Name=LOC107068118 CDS;ID=EWKMg4ru1zPvdBw+uzMEhS+PpGo.1624892223998.93765
NW_015149013	Koludarov_et_al_2021	CDS	1222368	1222454	.	-	0	Name=LOC107068118 CDS;ID=EWKMg4ru1zPvdBw+uzMEhS+PpGo.1624892223998.93765
NW_015149013	Koludarov_et_al_2021	CDS	1245563	1245811	.	-	0	Name=LOC107068118 CDS;ID=EWKMg4ru1zPvdBw+uzMEhS+PpGo.1624892223998.93766
NW_015149013	Koludarov_et_al_2021	CDS	1232182	1232283	.	-	0	Name=LOC107068118 CDS;ID=EWKMg4ru1zPvdBw+uzMEhS+PpGo.1624892223998.93766
NW_015149013	Koludarov_et_al_2021	CDS	1231854	1232018	.	-	0	Name=LOC107068118 CDS;ID=EWKMg4ru1zPvdBw+uzMEhS+PpGo.1624892223998.93766
NW_015149013	Koludarov_et_al_2021	CDS	1231653	1231727	.	-	0	Name=LOC107068118 CDS;ID=EWKMg4ru1zPvdBw+uzMEhS+PpGo.1624892223998.93766
NW_015149013	Koludarov_et_al_2021	CDS	1231204	1231299	.	-	0	Name=LOC107068118 CDS;ID=EWKMg4ru1zPvdBw+uzMEhS+PpGo.1624892223998.93766
NW_015149013	Koludarov_et_al_2021	CDS	1229990	1230220	.	-	0	Name=LOC107068118 CDS;ID=EWKMg4ru1zPvdBw+uzMEhS+PpGo.1624892223998.93766
NW_015149013	Koludarov_et_al_2021	CDS	1228527	1228814	.	-	0	Name=LOC107068118 CDS;ID=EWKMg4ru1zPvdBw+uzMEhS+PpGo.1624892223998.93766
NW_015149013	Koludarov_et_al_2021	CDS	1228304	1228447	.	-	0	Name=LOC107068118 CDS;ID=EWKMg4ru1zPvdBw+uzMEhS+PpGo.1624892223998.93766
NW_015149013	Koludarov_et_al_2021	CDS	1227239	1227398	.	-	0	Name=LOC107068118 CDS;ID=EWKMg4ru1zPvdBw+uzMEhS+PpGo.1624892223998.93766
NW_015149013	Koludarov_et_al_2021	CDS	1226799	1227160	.	-	0	Name=LOC107068118 CDS;ID=EWKMg4ru1zPvdBw+uzMEhS+PpGo.1624892223998.93766
NW_015149013	Koludarov_et_al_2021	CDS	1226466	1226708	.	-	0	Name=LOC107068118 CDS;ID=EWKMg4ru1zPvdBw+uzMEhS+PpGo.1624892223998.93766
NW_015149013	Koludarov_et_al_2021	CDS	1226199	1226381	.	-	0	Name=LOC107068118 CDS;ID=EWKMg4ru1zPvdBw+uzMEhS+PpGo.1624892223998.93766
NW_015149013	Koludarov_et_al_2021	CDS	1225994	1226086	.	-	0	Name=LOC107068118 CDS;ID=EWKMg4ru1zPvdBw+uzMEhS+PpGo.1624892223998.93766
NW_015149013	Koludarov_et_al_2021	CDS	1225711	1225871	.	-	0	Name=LOC107068118 CDS;ID=EWKMg4ru1zPvdBw+uzMEhS+PpGo.1624892223998.93766
NW_015149013	Koludarov_et_al_2021	CDS	1225509	1225556	.	-	0	Name=LOC107068118 CDS;ID=EWKMg4ru1zPvdBw+uzMEhS+PpGo.1624892223998.93766
NW_015149013	Koludarov_et_al_2021	CDS	1224132	1224384	.	-	0	Name=LOC107068118 CDS;ID=EWKMg4ru1zPvdBw+uzMEhS+PpGo.1624892223998.93766
NW_015149013	Koludarov_et_al_2021	CDS	1223906	1224051	.	-	0	Name=LOC107068118 CDS;ID=EWKMg4ru1zPvdBw+uzMEhS+PpGo.1624892223998.93766
NW_015149013	Koludarov_et_al_2021	CDS	1223468	1223698	.	-	0	Name=LOC107068118 CDS;ID=EWKMg4ru1zPvdBw+uzMEhS+PpGo.1624892223998.93766
NW_015149013	Koludarov_et_al_2021	CDS	1223118	1223381	.	-	0	Name=LOC107068118 CDS;ID=EWKMg4ru1zPvdBw+uzMEhS+PpGo.1624892223998.93766
NW_015149013	Koludarov_et_al_2021	CDS	1222776	1222932	.	-	0	Name=LOC107068118 CDS;ID=EWKMg4ru1zPvdBw+uzMEhS+PpGo.1624892223998.93766
NW_015149013	Koludarov_et_al_2021	CDS	1222580	1222696	.	-	0	Name=LOC107068118 CDS;ID=EWKMg4ru1zPvdBw+uzMEhS+PpGo.1624892223998.93766
NW_015149013	Koludarov_et_al_2021	CDS	1222368	1222454	.	-	0	Name=LOC107068118 CDS;ID=EWKMg4ru1zPvdBw+uzMEhS+PpGo.1624892223998.93766
NW_015149013	Koludarov_et_al_2021	CDS	1245563	1245811	.	-	0	Name=LOC107068118 CDS;ID=EWKMg4ru1zPvdBw+uzMEhS+PpGo.1624892223998.93767
NW_015149013	Koludarov_et_al_2021	CDS	1232182	1232283	.	-	0	Name=LOC107068118 CDS;ID=EWKMg4ru1zPvdBw+uzMEhS+PpGo.1624892223998.93767
NW_015149013	Koludarov_et_al_2021	CDS	1231854	1232018	.	-	0	Name=LOC107068118 CDS;ID=EWKMg4ru1zPvdBw+uzMEhS+PpGo.1624892223998.93767
NW_015149013	Koludarov_et_al_2021	CDS	1231653	1231727	.	-	0	Name=LOC107068118 CDS;ID=EWKMg4ru1zPvdBw+uzMEhS+PpGo.1624892223998.93767
NW_015149013	Koludarov_et_al_2021	CDS	1231204	1231299	.	-	0	Name=LOC107068118 CDS;ID=EWKMg4ru1zPvdBw+uzMEhS+PpGo.1624892223998.93767
NW_015149013	Koludarov_et_al_2021	CDS	1229990	1230220	.	-	0	Name=LOC107068118 CDS;ID=EWKMg4ru1zPvdBw+uzMEhS+PpGo.1624892223998.93767
NW_015149013	Koludarov_et_al_2021	CDS	1228527	1228814	.	-	0	Name=LOC107068118 CDS;ID=EWKMg4ru1zPvdBw+uzMEhS+PpGo.1624892223998.93767
NW_015149013	Koludarov_et_al_2021	CDS	1228304	1228447	.	-	0	Name=LOC107068118 CDS;ID=EWKMg4ru1zPvdBw+uzMEhS+PpGo.1624892223998.93767
NW_015149013	Koludarov_et_al_2021	CDS	1227239	1227398	.	-	0	Name=LOC107068118 CDS;ID=EWKMg4ru1zPvdBw+uzMEhS+PpGo.1624892223998.93767
NW_015149013	Koludarov_et_al_2021	CDS	1226799	1227160	.	-	0	Name=LOC107068118 CDS;ID=EWKMg4ru1zPvdBw+uzMEhS+PpGo.1624892223998.93767
NW_015149013	Koludarov_et_al_2021	CDS	1226466	1226708	.	-	0	Name=LOC107068118 CDS;ID=EWKMg4ru1zPvdBw+uzMEhS+PpGo.1624892223998.93767
NW_015149013	Koludarov_et_al_2021	CDS	1226199	1226381	.	-	0	Name=LOC107068118 CDS;ID=EWKMg4ru1zPvdBw+uzMEhS+PpGo.1624892223998.93767
NW_015149013	Koludarov_et_al_2021	CDS	1225994	1226086	.	-	0	Name=LOC107068118 CDS;ID=EWKMg4ru1zPvdBw+uzMEhS+PpGo.1624892223998.93767
NW_015149013	Koludarov_et_al_2021	CDS	1225711	1225871	.	-	0	Name=LOC107068118 CDS;ID=EWKMg4ru1zPvdBw+uzMEhS+PpGo.1624892223998.93767
NW_015149013	Koludarov_et_al_2021	CDS	1225509	1225556	.	-	0	Name=LOC107068118 CDS;ID=EWKMg4ru1zPvdBw+uzMEhS+PpGo.1624892223998.93767
NW_015149013	Koludarov_et_al_2021	CDS	1224132	1224387	.	-	0	Name=LOC107068118 CDS;ID=EWKMg4ru1zPvdBw+uzMEhS+PpGo.1624892223998.93767
NW_015149013	Koludarov_et_al_2021	CDS	1223906	1224051	.	-	0	Name=LOC107068118 CDS;ID=EWKMg4ru1zPvdBw+uzMEhS+PpGo.1624892223998.93767
NW_015149013	Koludarov_et_al_2021	CDS	1223468	1223680	.	-	0	Name=LOC107068118 CDS;ID=EWKMg4ru1zPvdBw+uzMEhS+PpGo.1624892223998.93767
NW_015149013	Koludarov_et_al_2021	CDS	1223118	1223381	.	-	0	Name=LOC107068118 CDS;ID=EWKMg4ru1zPvdBw+uzMEhS+PpGo.1624892223998.93767
NW_015149013	Koludarov_et_al_2021	CDS	1222776	1222932	.	-	0	Name=LOC107068118 CDS;ID=EWKMg4ru1zPvdBw+uzMEhS+PpGo.1624892223998.93767
NW_015149013	Koludarov_et_al_2021	CDS	1222580	1222696	.	-	0	Name=LOC107068118 CDS;ID=EWKMg4ru1zPvdBw+uzMEhS+PpGo.1624892223998.93767
NW_015149013	Koludarov_et_al_2021	CDS	1222368	1222454	.	-	0	Name=LOC107068118 CDS;ID=EWKMg4ru1zPvdBw+uzMEhS+PpGo.1624892223998.93767
NW_015149013	Koludarov_et_al_2021	CDS	1245563	1245811	.	-	0	Name=LOC107068118 CDS;ID=EWKMg4ru1zPvdBw+uzMEhS+PpGo.1624892223998.93768
NW_015149013	Koludarov_et_al_2021	CDS	1232182	1232283	.	-	0	Name=LOC107068118 CDS;ID=EWKMg4ru1zPvdBw+uzMEhS+PpGo.1624892223998.93768
NW_015149013	Koludarov_et_al_2021	CDS	1231854	1232018	.	-	0	Name=LOC107068118 CDS;ID=EWKMg4ru1zPvdBw+uzMEhS+PpGo.1624892223998.93768
NW_015149013	Koludarov_et_al_2021	CDS	1231653	1231727	.	-	0	Name=LOC107068118 CDS;ID=EWKMg4ru1zPvdBw+uzMEhS+PpGo.1624892223998.93768
NW_015149013	Koludarov_et_al_2021	CDS	1231204	1231299	.	-	0	Name=LOC107068118 CDS;ID=EWKMg4ru1zPvdBw+uzMEhS+PpGo.1624892223998.93768
NW_015149013	Koludarov_et_al_2021	CDS	1229990	1230220	.	-	0	Name=LOC107068118 CDS;ID=EWKMg4ru1zPvdBw+uzMEhS+PpGo.1624892223998.93768
NW_015149013	Koludarov_et_al_2021	CDS	1228527	1228814	.	-	0	Name=LOC107068118 CDS;ID=EWKMg4ru1zPvdBw+uzMEhS+PpGo.1624892223998.93768
NW_015149013	Koludarov_et_al_2021	CDS	1228304	1228447	.	-	0	Name=LOC107068118 CDS;ID=EWKMg4ru1zPvdBw+uzMEhS+PpGo.1624892223998.93768
NW_015149013	Koludarov_et_al_2021	CDS	1227239	1227398	.	-	0	Name=LOC107068118 CDS;ID=EWKMg4ru1zPvdBw+uzMEhS+PpGo.1624892223998.93768
NW_015149013	Koludarov_et_al_2021	CDS	1226799	1227160	.	-	0	Name=LOC107068118 CDS;ID=EWKMg4ru1zPvdBw+uzMEhS+PpGo.1624892223998.93768
NW_015149013	Koludarov_et_al_2021	CDS	1226466	1226708	.	-	0	Name=LOC107068118 CDS;ID=EWKMg4ru1zPvdBw+uzMEhS+PpGo.1624892223998.93768
NW_015149013	Koludarov_et_al_2021	CDS	1226199	1226381	.	-	0	Name=LOC107068118 CDS;ID=EWKMg4ru1zPvdBw+uzMEhS+PpGo.1624892223998.93768
NW_015149013	Koludarov_et_al_2021	CDS	1225994	1226086	.	-	0	Name=LOC107068118 CDS;ID=EWKMg4ru1zPvdBw+uzMEhS+PpGo.1624892223998.93768
NW_015149013	Koludarov_et_al_2021	CDS	1225711	1225871	.	-	0	Name=LOC107068118 CDS;ID=EWKMg4ru1zPvdBw+uzMEhS+PpGo.1624892223998.93768
NW_015149013	Koludarov_et_al_2021	CDS	1225509	1225556	.	-	0	Name=LOC107068118 CDS;ID=EWKMg4ru1zPvdBw+uzMEhS+PpGo.1624892223998.93768
NW_015149013	Koludarov_et_al_2021	CDS	1224132	1224387	.	-	0	Name=LOC107068118 CDS;ID=EWKMg4ru1zPvdBw+uzMEhS+PpGo.1624892223998.93768
NW_015149013	Koludarov_et_al_2021	CDS	1223906	1224051	.	-	0	Name=LOC107068118 CDS;ID=EWKMg4ru1zPvdBw+uzMEhS+PpGo.1624892223998.93768
NW_015149013	Koludarov_et_al_2021	CDS	1223468	1223698	.	-	0	Name=LOC107068118 CDS;ID=EWKMg4ru1zPvdBw+uzMEhS+PpGo.1624892223998.93768
NW_015149013	Koludarov_et_al_2021	CDS	1223118	1223381	.	-	0	Name=LOC107068118 CDS;ID=EWKMg4ru1zPvdBw+uzMEhS+PpGo.1624892223998.93768
NW_015149013	Koludarov_et_al_2021	CDS	1222776	1222932	.	-	0	Name=LOC107068118 CDS;ID=EWKMg4ru1zPvdBw+uzMEhS+PpGo.1624892223998.93768
NW_015149013	Koludarov_et_al_2021	CDS	1222580	1222696	.	-	0	Name=LOC107068118 CDS;ID=EWKMg4ru1zPvdBw+uzMEhS+PpGo.1624892223998.93768
NW_015149013	Koludarov_et_al_2021	CDS	1222368	1222454	.	-	0	Name=LOC107068118 CDS;ID=EWKMg4ru1zPvdBw+uzMEhS+PpGo.1624892223998.93768
NW_015149013	Koludarov_et_al_2021	CDS	1245563	1245811	.	-	0	Name=LOC107068118 CDS;ID=EWKMg4ru1zPvdBw+uzMEhS+PpGo.1624892223998.93769
NW_015149013	Koludarov_et_al_2021	CDS	1232182	1232283	.	-	0	Name=LOC107068118 CDS;ID=EWKMg4ru1zPvdBw+uzMEhS+PpGo.1624892223998.93769
NW_015149013	Koludarov_et_al_2021	CDS	1231854	1232018	.	-	0	Name=LOC107068118 CDS;ID=EWKMg4ru1zPvdBw+uzMEhS+PpGo.1624892223998.93769
NW_015149013	Koludarov_et_al_2021	CDS	1231653	1231727	.	-	0	Name=LOC107068118 CDS;ID=EWKMg4ru1zPvdBw+uzMEhS+PpGo.1624892223998.93769
NW_015149013	Koludarov_et_al_2021	CDS	1231204	1231299	.	-	0	Name=LOC107068118 CDS;ID=EWKMg4ru1zPvdBw+uzMEhS+PpGo.1624892223998.93769
NW_015149013	Koludarov_et_al_2021	CDS	1229990	1230220	.	-	0	Name=LOC107068118 CDS;ID=EWKMg4ru1zPvdBw+uzMEhS+PpGo.1624892223998.93769
NW_015149013	Koludarov_et_al_2021	CDS	1228527	1228814	.	-	0	Name=LOC107068118 CDS;ID=EWKMg4ru1zPvdBw+uzMEhS+PpGo.1624892223998.93769
NW_015149013	Koludarov_et_al_2021	CDS	1228304	1228447	.	-	0	Name=LOC107068118 CDS;ID=EWKMg4ru1zPvdBw+uzMEhS+PpGo.1624892223998.93769
NW_015149013	Koludarov_et_al_2021	CDS	1227239	1227398	.	-	0	Name=LOC107068118 CDS;ID=EWKMg4ru1zPvdBw+uzMEhS+PpGo.1624892223998.93769
NW_015149013	Koludarov_et_al_2021	CDS	1226799	1227160	.	-	0	Name=LOC107068118 CDS;ID=EWKMg4ru1zPvdBw+uzMEhS+PpGo.1624892223998.93769
NW_015149013	Koludarov_et_al_2021	CDS	1226466	1226708	.	-	0	Name=LOC107068118 CDS;ID=EWKMg4ru1zPvdBw+uzMEhS+PpGo.1624892223998.93769
NW_015149013	Koludarov_et_al_2021	CDS	1226199	1226381	.	-	0	Name=LOC107068118 CDS;ID=EWKMg4ru1zPvdBw+uzMEhS+PpGo.1624892223998.93769
NW_015149013	Koludarov_et_al_2021	CDS	1225994	1226086	.	-	0	Name=LOC107068118 CDS;ID=EWKMg4ru1zPvdBw+uzMEhS+PpGo.1624892223998.93769
NW_015149013	Koludarov_et_al_2021	CDS	1225711	1225871	.	-	0	Name=LOC107068118 CDS;ID=EWKMg4ru1zPvdBw+uzMEhS+PpGo.1624892223998.93769
NW_015149013	Koludarov_et_al_2021	CDS	1225509	1225556	.	-	0	Name=LOC107068118 CDS;ID=EWKMg4ru1zPvdBw+uzMEhS+PpGo.1624892223998.93769
NW_015149013	Koludarov_et_al_2021	CDS	1224132	1224387	.	-	0	Name=LOC107068118 CDS;ID=EWKMg4ru1zPvdBw+uzMEhS+PpGo.1624892223998.93769
NW_015149013	Koludarov_et_al_2021	CDS	1223906	1224051	.	-	0	Name=LOC107068118 CDS;ID=EWKMg4ru1zPvdBw+uzMEhS+PpGo.1624892223998.93769
NW_015149013	Koludarov_et_al_2021	CDS	1223468	1223698	.	-	0	Name=LOC107068118 CDS;ID=EWKMg4ru1zPvdBw+uzMEhS+PpGo.1624892223998.93769
NW_015149013	Koludarov_et_al_2021	CDS	1223118	1223381	.	-	0	Name=LOC107068118 CDS;ID=EWKMg4ru1zPvdBw+uzMEhS+PpGo.1624892223998.93769
NW_015149013	Koludarov_et_al_2021	CDS	1222776	1222932	.	-	0	Name=LOC107068118 CDS;ID=EWKMg4ru1zPvdBw+uzMEhS+PpGo.1624892223998.93769
NW_015149013	Koludarov_et_al_2021	CDS	1222580	1222696	.	-	0	Name=LOC107068118 CDS;ID=EWKMg4ru1zPvdBw+uzMEhS+PpGo.1624892223998.93769
NW_015149013	Koludarov_et_al_2021	CDS	1222368	1222454	.	-	0	Name=LOC107068118 CDS;ID=EWKMg4ru1zPvdBw+uzMEhS+PpGo.1624892223998.93769
NW_015149013	Koludarov_et_al_2021	CDS	401946	402084	.	+	0	Name=LOC107068052 CDS;ID=EWKMg4ru1zPvdBw+uzMEhS+PpGo.1624892223998.93770
NW_015149013	Koludarov_et_al_2021	CDS	404973	405045	.	+	0	Name=LOC107068052 CDS;ID=EWKMg4ru1zPvdBw+uzMEhS+PpGo.1624892223998.93770
NW_015149013	Koludarov_et_al_2021	CDS	407985	408039	.	+	0	Name=LOC107068052 CDS;ID=EWKMg4ru1zPvdBw+uzMEhS+PpGo.1624892223998.93770
NW_015149013	Koludarov_et_al_2021	CDS	409904	410023	.	+	0	Name=LOC107068052 CDS;ID=EWKMg4ru1zPvdBw+uzMEhS+PpGo.1624892223998.93770
NW_015149013	Koludarov_et_al_2021	CDS	414016	414113	.	+	0	Name=LOC107068052 CDS;ID=EWKMg4ru1zPvdBw+uzMEhS+PpGo.1624892223998.93770
NW_015149013	Koludarov_et_al_2021	CDS	421283	421337	.	+	0	Name=LOC107068052 CDS;ID=EWKMg4ru1zPvdBw+uzMEhS+PpGo.1624892223998.93770
NW_015149013	Koludarov_et_al_2021	CDS	422058	422131	.	+	0	Name=LOC107068052 CDS;ID=EWKMg4ru1zPvdBw+uzMEhS+PpGo.1624892223998.93770
NW_015149013	Koludarov_et_al_2021	CDS	422808	422987	.	+	0	Name=LOC107068052 CDS;ID=EWKMg4ru1zPvdBw+uzMEhS+PpGo.1624892223998.93770
NW_015149013	Koludarov_et_al_2021	CDS	423075	423279	.	+	0	Name=LOC107068052 CDS;ID=EWKMg4ru1zPvdBw+uzMEhS+PpGo.1624892223998.93770
NW_015149013	Koludarov_et_al_2021	CDS	423552	423698	.	+	0	Name=LOC107068052 CDS;ID=EWKMg4ru1zPvdBw+uzMEhS+PpGo.1624892223998.93770
NW_015149013	Koludarov_et_al_2021	CDS	978529	978729	.	-	0	Name=LOC107068165 CDS;ID=EWKMg4ru1zPvdBw+uzMEhS+PpGo.1624892223998.93771
NW_015149013	Koludarov_et_al_2021	CDS	957125	958282	.	-	0	Name=LOC107068165 CDS;ID=EWKMg4ru1zPvdBw+uzMEhS+PpGo.1624892223998.93771
NW_015149013	Koludarov_et_al_2021	CDS	904892	905333	.	-	0	Name=LOC107068144 CDS;ID=EWKMg4ru1zPvdBw+uzMEhS+PpGo.1624892223998.93772
NW_015149013	Koludarov_et_al_2021	CDS	897830	898317	.	-	0	Name=LOC107068144 CDS;ID=EWKMg4ru1zPvdBw+uzMEhS+PpGo.1624892223998.93772
NW_015149013	Koludarov_et_al_2021	CDS	896627	896773	.	-	0	Name=LOC107068144 CDS;ID=EWKMg4ru1zPvdBw+uzMEhS+PpGo.1624892223998.93772
NW_015149013	Koludarov_et_al_2021	CDS	889982	890259	.	-	0	Name=LOC107068144 CDS;ID=EWKMg4ru1zPvdBw+uzMEhS+PpGo.1624892223998.93772
NW_015149013	Koludarov_et_al_2021	CDS	886805	887445	.	-	0	Name=LOC107068144 CDS;ID=EWKMg4ru1zPvdBw+uzMEhS+PpGo.1624892223998.93772
NW_015149013	Koludarov_et_al_2021	CDS	886429	886727	.	-	0	Name=LOC107068144 CDS;ID=EWKMg4ru1zPvdBw+uzMEhS+PpGo.1624892223998.93772
NW_015149013	Koludarov_et_al_2021	CDS	886080	886346	.	-	0	Name=LOC107068144 CDS;ID=EWKMg4ru1zPvdBw+uzMEhS+PpGo.1624892223998.93772
NW_015149013	Koludarov_et_al_2021	CDS	904892	905333	.	-	0	Name=LOC107068144 CDS;ID=EWKMg4ru1zPvdBw+uzMEhS+PpGo.1624892223999.93773
NW_015149013	Koludarov_et_al_2021	CDS	897830	898317	.	-	0	Name=LOC107068144 CDS;ID=EWKMg4ru1zPvdBw+uzMEhS+PpGo.1624892223999.93773
NW_015149013	Koludarov_et_al_2021	CDS	896627	896773	.	-	0	Name=LOC107068144 CDS;ID=EWKMg4ru1zPvdBw+uzMEhS+PpGo.1624892223999.93773
NW_015149013	Koludarov_et_al_2021	CDS	889982	890259	.	-	0	Name=LOC107068144 CDS;ID=EWKMg4ru1zPvdBw+uzMEhS+PpGo.1624892223999.93773
NW_015149013	Koludarov_et_al_2021	CDS	886805	887445	.	-	0	Name=LOC107068144 CDS;ID=EWKMg4ru1zPvdBw+uzMEhS+PpGo.1624892223999.93773
NW_015149013	Koludarov_et_al_2021	CDS	886429	886727	.	-	0	Name=LOC107068144 CDS;ID=EWKMg4ru1zPvdBw+uzMEhS+PpGo.1624892223999.93773
NW_015149013	Koludarov_et_al_2021	CDS	886080	886346	.	-	0	Name=LOC107068144 CDS;ID=EWKMg4ru1zPvdBw+uzMEhS+PpGo.1624892223999.93773
NW_015149013	Koludarov_et_al_2021	CDS	904892	905333	.	-	0	Name=LOC107068144 CDS;ID=EWKMg4ru1zPvdBw+uzMEhS+PpGo.1624892223999.93774
NW_015149013	Koludarov_et_al_2021	CDS	897830	898317	.	-	0	Name=LOC107068144 CDS;ID=EWKMg4ru1zPvdBw+uzMEhS+PpGo.1624892223999.93774
NW_015149013	Koludarov_et_al_2021	CDS	896627	896773	.	-	0	Name=LOC107068144 CDS;ID=EWKMg4ru1zPvdBw+uzMEhS+PpGo.1624892223999.93774
NW_015149013	Koludarov_et_al_2021	CDS	889982	890259	.	-	0	Name=LOC107068144 CDS;ID=EWKMg4ru1zPvdBw+uzMEhS+PpGo.1624892223999.93774
NW_015149013	Koludarov_et_al_2021	CDS	886805	887445	.	-	0	Name=LOC107068144 CDS;ID=EWKMg4ru1zPvdBw+uzMEhS+PpGo.1624892223999.93774
NW_015149013	Koludarov_et_al_2021	CDS	886429	886727	.	-	0	Name=LOC107068144 CDS;ID=EWKMg4ru1zPvdBw+uzMEhS+PpGo.1624892223999.93774
NW_015149013	Koludarov_et_al_2021	CDS	886080	886346	.	-	0	Name=LOC107068144 CDS;ID=EWKMg4ru1zPvdBw+uzMEhS+PpGo.1624892223999.93774
NW_015149013	Koludarov_et_al_2021	CDS	502954	503449	.	-	0	Name=LOC107068054 CDS;ID=EWKMg4ru1zPvdBw+uzMEhS+PpGo.1624892223999.93775
NW_015149013	Koludarov_et_al_2021	CDS	488840	489156	.	-	0	Name=LOC107068054 CDS;ID=EWKMg4ru1zPvdBw+uzMEhS+PpGo.1624892223999.93775
NW_015149013	Koludarov_et_al_2021	CDS	484461	488708	.	-	0	Name=LOC107068054 CDS;ID=EWKMg4ru1zPvdBw+uzMEhS+PpGo.1624892223999.93775
NW_015149013	Koludarov_et_al_2021	CDS	681948	681949	.	+	0	Name=LOC107068089 CDS;ID=EWKMg4ru1zPvdBw+uzMEhS+PpGo.1624892223999.93776
NW_015149013	Koludarov_et_al_2021	CDS	685040	685266	.	+	0	Name=LOC107068089 CDS;ID=EWKMg4ru1zPvdBw+uzMEhS+PpGo.1624892223999.93776
NW_015149013	Koludarov_et_al_2021	CDS	687266	687345	.	+	0	Name=LOC107068089 CDS;ID=EWKMg4ru1zPvdBw+uzMEhS+PpGo.1624892223999.93776
NW_015149013	Koludarov_et_al_2021	CDS	687482	687533	.	+	0	Name=LOC107068089 CDS;ID=EWKMg4ru1zPvdBw+uzMEhS+PpGo.1624892223999.93776
NW_015149013	Koludarov_et_al_2021	CDS	700107	700303	.	+	0	Name=LOC107068089 CDS;ID=EWKMg4ru1zPvdBw+uzMEhS+PpGo.1624892223999.93776
NW_015149013	Koludarov_et_al_2021	CDS	1370270	1370285	.	-	0	Name=LOC107068132 CDS;ID=EWKMg4ru1zPvdBw+uzMEhS+PpGo.1624892223999.93777
NW_015149013	Koludarov_et_al_2021	CDS	1359144	1359228	.	-	0	Name=LOC107068132 CDS;ID=EWKMg4ru1zPvdBw+uzMEhS+PpGo.1624892223999.93777
NW_015149013	Koludarov_et_al_2021	CDS	1358816	1359043	.	-	0	Name=LOC107068132 CDS;ID=EWKMg4ru1zPvdBw+uzMEhS+PpGo.1624892223999.93777
NW_015149013	Koludarov_et_al_2021	CDS	1358600	1358733	.	-	0	Name=LOC107068132 CDS;ID=EWKMg4ru1zPvdBw+uzMEhS+PpGo.1624892223999.93777
NW_015149013	Koludarov_et_al_2021	CDS	1358352	1358508	.	-	0	Name=LOC107068132 CDS;ID=EWKMg4ru1zPvdBw+uzMEhS+PpGo.1624892223999.93777
NW_015149013	Koludarov_et_al_2021	CDS	1358061	1358265	.	-	0	Name=LOC107068132 CDS;ID=EWKMg4ru1zPvdBw+uzMEhS+PpGo.1624892223999.93777
NW_015149013	Koludarov_et_al_2021	CDS	1357637	1357981	.	-	0	Name=LOC107068132 CDS;ID=EWKMg4ru1zPvdBw+uzMEhS+PpGo.1624892223999.93777
NW_015149013	Koludarov_et_al_2021	CDS	1356608	1357562	.	-	0	Name=LOC107068132 CDS;ID=EWKMg4ru1zPvdBw+uzMEhS+PpGo.1624892223999.93777
NW_015149013	Koludarov_et_al_2021	CDS	1356003	1356525	.	-	0	Name=LOC107068132 CDS;ID=EWKMg4ru1zPvdBw+uzMEhS+PpGo.1624892223999.93777
NW_015149013	Koludarov_et_al_2021	CDS	1355744	1355925	.	-	0	Name=LOC107068132 CDS;ID=EWKMg4ru1zPvdBw+uzMEhS+PpGo.1624892223999.93777
NW_015149013	Koludarov_et_al_2021	CDS	1354227	1355656	.	-	0	Name=LOC107068132 CDS;ID=EWKMg4ru1zPvdBw+uzMEhS+PpGo.1624892223999.93777
NW_015149013	Koludarov_et_al_2021	CDS	1370270	1370285	.	-	0	Name=LOC107068132 CDS;ID=EWKMg4ru1zPvdBw+uzMEhS+PpGo.1624892223999.93778
NW_015149013	Koludarov_et_al_2021	CDS	1359144	1359228	.	-	0	Name=LOC107068132 CDS;ID=EWKMg4ru1zPvdBw+uzMEhS+PpGo.1624892223999.93778
NW_015149013	Koludarov_et_al_2021	CDS	1358816	1359043	.	-	0	Name=LOC107068132 CDS;ID=EWKMg4ru1zPvdBw+uzMEhS+PpGo.1624892223999.93778
NW_015149013	Koludarov_et_al_2021	CDS	1358600	1358733	.	-	0	Name=LOC107068132 CDS;ID=EWKMg4ru1zPvdBw+uzMEhS+PpGo.1624892223999.93778
NW_015149013	Koludarov_et_al_2021	CDS	1358352	1358508	.	-	0	Name=LOC107068132 CDS;ID=EWKMg4ru1zPvdBw+uzMEhS+PpGo.1624892223999.93778
NW_015149013	Koludarov_et_al_2021	CDS	1358061	1358265	.	-	0	Name=LOC107068132 CDS;ID=EWKMg4ru1zPvdBw+uzMEhS+PpGo.1624892223999.93778
NW_015149013	Koludarov_et_al_2021	CDS	1357637	1357981	.	-	0	Name=LOC107068132 CDS;ID=EWKMg4ru1zPvdBw+uzMEhS+PpGo.1624892223999.93778
NW_015149013	Koludarov_et_al_2021	CDS	1356608	1357562	.	-	0	Name=LOC107068132 CDS;ID=EWKMg4ru1zPvdBw+uzMEhS+PpGo.1624892223999.93778
NW_015149013	Koludarov_et_al_2021	CDS	1356003	1356525	.	-	0	Name=LOC107068132 CDS;ID=EWKMg4ru1zPvdBw+uzMEhS+PpGo.1624892223999.93778
NW_015149013	Koludarov_et_al_2021	CDS	1355744	1355925	.	-	0	Name=LOC107068132 CDS;ID=EWKMg4ru1zPvdBw+uzMEhS+PpGo.1624892223999.93778
NW_015149013	Koludarov_et_al_2021	CDS	1354227	1355656	.	-	0	Name=LOC107068132 CDS;ID=EWKMg4ru1zPvdBw+uzMEhS+PpGo.1624892223999.93778
NW_015149013	Koludarov_et_al_2021	CDS	841988	842149	.	-	0	Name=LOC107068135 CDS;ID=EWKMg4ru1zPvdBw+uzMEhS+PpGo.1624892223999.93779
NW_015149013	Koludarov_et_al_2021	CDS	841200	841454	.	-	0	Name=LOC107068135 CDS;ID=EWKMg4ru1zPvdBw+uzMEhS+PpGo.1624892223999.93779
NW_015149013	Koludarov_et_al_2021	CDS	839806	839891	.	-	0	Name=LOC107068135 CDS;ID=EWKMg4ru1zPvdBw+uzMEhS+PpGo.1624892223999.93779
NW_015149013	Koludarov_et_al_2021	CDS	836423	839124	.	-	0	Name=LOC107068135 CDS;ID=EWKMg4ru1zPvdBw+uzMEhS+PpGo.1624892223999.93779
NW_015149013	Koludarov_et_al_2021	CDS	836278	836343	.	-	0	Name=LOC107068135 CDS;ID=EWKMg4ru1zPvdBw+uzMEhS+PpGo.1624892223999.93779
NW_015149013	Koludarov_et_al_2021	CDS	835792	835946	.	-	0	Name=LOC107068135 CDS;ID=EWKMg4ru1zPvdBw+uzMEhS+PpGo.1624892223999.93779
NW_015149013	Koludarov_et_al_2021	CDS	835460	835701	.	-	0	Name=LOC107068135 CDS;ID=EWKMg4ru1zPvdBw+uzMEhS+PpGo.1624892223999.93779
NW_015149013	Koludarov_et_al_2021	CDS	835209	835378	.	-	0	Name=LOC107068135 CDS;ID=EWKMg4ru1zPvdBw+uzMEhS+PpGo.1624892223999.93779
NW_015149013	Koludarov_et_al_2021	CDS	834608	835126	.	-	0	Name=LOC107068135 CDS;ID=EWKMg4ru1zPvdBw+uzMEhS+PpGo.1624892223999.93779
NW_015149013	Koludarov_et_al_2021	CDS	834331	834435	.	-	0	Name=LOC107068135 CDS;ID=EWKMg4ru1zPvdBw+uzMEhS+PpGo.1624892223999.93779
NW_015149013	Koludarov_et_al_2021	CDS	833961	834270	.	-	0	Name=LOC107068135 CDS;ID=EWKMg4ru1zPvdBw+uzMEhS+PpGo.1624892223999.93779
NW_015149013	Koludarov_et_al_2021	CDS	833728	833882	.	-	0	Name=LOC107068135 CDS;ID=EWKMg4ru1zPvdBw+uzMEhS+PpGo.1624892223999.93779
NW_015149013	Koludarov_et_al_2021	CDS	833431	833649	.	-	0	Name=LOC107068135 CDS;ID=EWKMg4ru1zPvdBw+uzMEhS+PpGo.1624892223999.93779
NW_015149013	Koludarov_et_al_2021	CDS	833158	833354	.	-	0	Name=LOC107068135 CDS;ID=EWKMg4ru1zPvdBw+uzMEhS+PpGo.1624892223999.93779
NW_015149013	Koludarov_et_al_2021	CDS	832617	833066	.	-	0	Name=LOC107068135 CDS;ID=EWKMg4ru1zPvdBw+uzMEhS+PpGo.1624892223999.93779
NW_015149013	Koludarov_et_al_2021	CDS	832221	832544	.	-	0	Name=LOC107068135 CDS;ID=EWKMg4ru1zPvdBw+uzMEhS+PpGo.1624892223999.93779
NW_015149013	Koludarov_et_al_2021	CDS	832005	832109	.	-	0	Name=LOC107068135 CDS;ID=EWKMg4ru1zPvdBw+uzMEhS+PpGo.1624892223999.93779
NW_015149013	Koludarov_et_al_2021	CDS	831460	831921	.	-	0	Name=LOC107068135 CDS;ID=EWKMg4ru1zPvdBw+uzMEhS+PpGo.1624892223999.93779
NW_015149013	Koludarov_et_al_2021	CDS	830981	831371	.	-	0	Name=LOC107068135 CDS;ID=EWKMg4ru1zPvdBw+uzMEhS+PpGo.1624892223999.93779
NW_015149013	Koludarov_et_al_2021	CDS	830450	830883	.	-	0	Name=LOC107068135 CDS;ID=EWKMg4ru1zPvdBw+uzMEhS+PpGo.1624892223999.93779
NW_015149013	Koludarov_et_al_2021	CDS	830111	830343	.	-	0	Name=LOC107068135 CDS;ID=EWKMg4ru1zPvdBw+uzMEhS+PpGo.1624892223999.93779
NW_015149013	Koludarov_et_al_2021	CDS	829700	830034	.	-	0	Name=LOC107068135 CDS;ID=EWKMg4ru1zPvdBw+uzMEhS+PpGo.1624892223999.93779
NW_015149013	Koludarov_et_al_2021	CDS	829393	829616	.	-	0	Name=LOC107068135 CDS;ID=EWKMg4ru1zPvdBw+uzMEhS+PpGo.1624892223999.93779
NW_015149013	Koludarov_et_al_2021	CDS	829152	829313	.	-	0	Name=LOC107068135 CDS;ID=EWKMg4ru1zPvdBw+uzMEhS+PpGo.1624892223999.93779
NW_015149013	Koludarov_et_al_2021	CDS	828846	829090	.	-	0	Name=LOC107068135 CDS;ID=EWKMg4ru1zPvdBw+uzMEhS+PpGo.1624892223999.93779
NW_015149013	Koludarov_et_al_2021	CDS	828696	828762	.	-	0	Name=LOC107068135 CDS;ID=EWKMg4ru1zPvdBw+uzMEhS+PpGo.1624892223999.93779
NW_015149013	Koludarov_et_al_2021	CDS	828430	828580	.	-	0	Name=LOC107068135 CDS;ID=EWKMg4ru1zPvdBw+uzMEhS+PpGo.1624892223999.93779
NW_015149013	Koludarov_et_al_2021	CDS	828217	828357	.	-	0	Name=LOC107068135 CDS;ID=EWKMg4ru1zPvdBw+uzMEhS+PpGo.1624892223999.93779
NW_015149013	Koludarov_et_al_2021	CDS	827918	828135	.	-	0	Name=LOC107068135 CDS;ID=EWKMg4ru1zPvdBw+uzMEhS+PpGo.1624892223999.93779
NW_015149013	Koludarov_et_al_2021	CDS	827650	827836	.	-	0	Name=LOC107068135 CDS;ID=EWKMg4ru1zPvdBw+uzMEhS+PpGo.1624892223999.93779
NW_015149013	Koludarov_et_al_2021	CDS	827406	827570	.	-	0	Name=LOC107068135 CDS;ID=EWKMg4ru1zPvdBw+uzMEhS+PpGo.1624892223999.93779
NW_015149013	Koludarov_et_al_2021	CDS	827192	827328	.	-	0	Name=LOC107068135 CDS;ID=EWKMg4ru1zPvdBw+uzMEhS+PpGo.1624892223999.93779
NW_015149013	Koludarov_et_al_2021	CDS	826882	827120	.	-	0	Name=LOC107068135 CDS;ID=EWKMg4ru1zPvdBw+uzMEhS+PpGo.1624892223999.93779
NW_015149013	Koludarov_et_al_2021	CDS	826527	826808	.	-	0	Name=LOC107068135 CDS;ID=EWKMg4ru1zPvdBw+uzMEhS+PpGo.1624892223999.93779
NW_015149013	Koludarov_et_al_2021	CDS	826155	826356	.	-	0	Name=LOC107068135 CDS;ID=EWKMg4ru1zPvdBw+uzMEhS+PpGo.1624892223999.93779
NW_015149013	Koludarov_et_al_2021	CDS	841988	842149	.	-	0	Name=LOC107068135 CDS;ID=EWKMg4ru1zPvdBw+uzMEhS+PpGo.1624892223999.93780
NW_015149013	Koludarov_et_al_2021	CDS	841200	841454	.	-	0	Name=LOC107068135 CDS;ID=EWKMg4ru1zPvdBw+uzMEhS+PpGo.1624892223999.93780
NW_015149013	Koludarov_et_al_2021	CDS	839806	839891	.	-	0	Name=LOC107068135 CDS;ID=EWKMg4ru1zPvdBw+uzMEhS+PpGo.1624892223999.93780
NW_015149013	Koludarov_et_al_2021	CDS	836423	839124	.	-	0	Name=LOC107068135 CDS;ID=EWKMg4ru1zPvdBw+uzMEhS+PpGo.1624892223999.93780
NW_015149013	Koludarov_et_al_2021	CDS	836278	836343	.	-	0	Name=LOC107068135 CDS;ID=EWKMg4ru1zPvdBw+uzMEhS+PpGo.1624892223999.93780
NW_015149013	Koludarov_et_al_2021	CDS	835792	835946	.	-	0	Name=LOC107068135 CDS;ID=EWKMg4ru1zPvdBw+uzMEhS+PpGo.1624892223999.93780
NW_015149013	Koludarov_et_al_2021	CDS	835460	835701	.	-	0	Name=LOC107068135 CDS;ID=EWKMg4ru1zPvdBw+uzMEhS+PpGo.1624892223999.93780
NW_015149013	Koludarov_et_al_2021	CDS	835209	835378	.	-	0	Name=LOC107068135 CDS;ID=EWKMg4ru1zPvdBw+uzMEhS+PpGo.1624892223999.93780
NW_015149013	Koludarov_et_al_2021	CDS	834608	835126	.	-	0	Name=LOC107068135 CDS;ID=EWKMg4ru1zPvdBw+uzMEhS+PpGo.1624892223999.93780
NW_015149013	Koludarov_et_al_2021	CDS	834331	834471	.	-	0	Name=LOC107068135 CDS;ID=EWKMg4ru1zPvdBw+uzMEhS+PpGo.1624892223999.93780
NW_015149013	Koludarov_et_al_2021	CDS	833961	834270	.	-	0	Name=LOC107068135 CDS;ID=EWKMg4ru1zPvdBw+uzMEhS+PpGo.1624892223999.93780
NW_015149013	Koludarov_et_al_2021	CDS	833728	833882	.	-	0	Name=LOC107068135 CDS;ID=EWKMg4ru1zPvdBw+uzMEhS+PpGo.1624892223999.93780
NW_015149013	Koludarov_et_al_2021	CDS	833431	833649	.	-	0	Name=LOC107068135 CDS;ID=EWKMg4ru1zPvdBw+uzMEhS+PpGo.1624892223999.93780
NW_015149013	Koludarov_et_al_2021	CDS	833158	833351	.	-	0	Name=LOC107068135 CDS;ID=EWKMg4ru1zPvdBw+uzMEhS+PpGo.1624892223999.93780
NW_015149013	Koludarov_et_al_2021	CDS	832617	833066	.	-	0	Name=LOC107068135 CDS;ID=EWKMg4ru1zPvdBw+uzMEhS+PpGo.1624892223999.93780
NW_015149013	Koludarov_et_al_2021	CDS	832221	832544	.	-	0	Name=LOC107068135 CDS;ID=EWKMg4ru1zPvdBw+uzMEhS+PpGo.1624892223999.93780
NW_015149013	Koludarov_et_al_2021	CDS	832005	832109	.	-	0	Name=LOC107068135 CDS;ID=EWKMg4ru1zPvdBw+uzMEhS+PpGo.1624892223999.93780
NW_015149013	Koludarov_et_al_2021	CDS	831460	831921	.	-	0	Name=LOC107068135 CDS;ID=EWKMg4ru1zPvdBw+uzMEhS+PpGo.1624892223999.93780
NW_015149013	Koludarov_et_al_2021	CDS	830981	831371	.	-	0	Name=LOC107068135 CDS;ID=EWKMg4ru1zPvdBw+uzMEhS+PpGo.1624892223999.93780
NW_015149013	Koludarov_et_al_2021	CDS	830450	830883	.	-	0	Name=LOC107068135 CDS;ID=EWKMg4ru1zPvdBw+uzMEhS+PpGo.1624892223999.93780
NW_015149013	Koludarov_et_al_2021	CDS	830111	830343	.	-	0	Name=LOC107068135 CDS;ID=EWKMg4ru1zPvdBw+uzMEhS+PpGo.1624892223999.93780
NW_015149013	Koludarov_et_al_2021	CDS	829700	830034	.	-	0	Name=LOC107068135 CDS;ID=EWKMg4ru1zPvdBw+uzMEhS+PpGo.1624892223999.93780
NW_015149013	Koludarov_et_al_2021	CDS	829393	829616	.	-	0	Name=LOC107068135 CDS;ID=EWKMg4ru1zPvdBw+uzMEhS+PpGo.1624892223999.93780
NW_015149013	Koludarov_et_al_2021	CDS	829152	829313	.	-	0	Name=LOC107068135 CDS;ID=EWKMg4ru1zPvdBw+uzMEhS+PpGo.1624892223999.93780
NW_015149013	Koludarov_et_al_2021	CDS	828846	829090	.	-	0	Name=LOC107068135 CDS;ID=EWKMg4ru1zPvdBw+uzMEhS+PpGo.1624892223999.93780
NW_015149013	Koludarov_et_al_2021	CDS	828696	828762	.	-	0	Name=LOC107068135 CDS;ID=EWKMg4ru1zPvdBw+uzMEhS+PpGo.1624892223999.93780
NW_015149013	Koludarov_et_al_2021	CDS	828430	828580	.	-	0	Name=LOC107068135 CDS;ID=EWKMg4ru1zPvdBw+uzMEhS+PpGo.1624892223999.93780
NW_015149013	Koludarov_et_al_2021	CDS	828217	828357	.	-	0	Name=LOC107068135 CDS;ID=EWKMg4ru1zPvdBw+uzMEhS+PpGo.1624892223999.93780
NW_015149013	Koludarov_et_al_2021	CDS	827918	828135	.	-	0	Name=LOC107068135 CDS;ID=EWKMg4ru1zPvdBw+uzMEhS+PpGo.1624892223999.93780
NW_015149013	Koludarov_et_al_2021	CDS	827650	827836	.	-	0	Name=LOC107068135 CDS;ID=EWKMg4ru1zPvdBw+uzMEhS+PpGo.1624892223999.93780
NW_015149013	Koludarov_et_al_2021	CDS	827406	827570	.	-	0	Name=LOC107068135 CDS;ID=EWKMg4ru1zPvdBw+uzMEhS+PpGo.1624892223999.93780
NW_015149013	Koludarov_et_al_2021	CDS	827192	827328	.	-	0	Name=LOC107068135 CDS;ID=EWKMg4ru1zPvdBw+uzMEhS+PpGo.1624892223999.93780
NW_015149013	Koludarov_et_al_2021	CDS	826882	827120	.	-	0	Name=LOC107068135 CDS;ID=EWKMg4ru1zPvdBw+uzMEhS+PpGo.1624892223999.93780
NW_015149013	Koludarov_et_al_2021	CDS	826527	826808	.	-	0	Name=LOC107068135 CDS;ID=EWKMg4ru1zPvdBw+uzMEhS+PpGo.1624892223999.93780
NW_015149013	Koludarov_et_al_2021	CDS	826155	826356	.	-	0	Name=LOC107068135 CDS;ID=EWKMg4ru1zPvdBw+uzMEhS+PpGo.1624892223999.93780
NW_015149013	Koludarov_et_al_2021	CDS	841988	842149	.	-	0	Name=LOC107068135 CDS;ID=EWKMg4ru1zPvdBw+uzMEhS+PpGo.1624892223999.93781
NW_015149013	Koludarov_et_al_2021	CDS	841200	841454	.	-	0	Name=LOC107068135 CDS;ID=EWKMg4ru1zPvdBw+uzMEhS+PpGo.1624892223999.93781
NW_015149013	Koludarov_et_al_2021	CDS	839806	839891	.	-	0	Name=LOC107068135 CDS;ID=EWKMg4ru1zPvdBw+uzMEhS+PpGo.1624892223999.93781
NW_015149013	Koludarov_et_al_2021	CDS	836423	839124	.	-	0	Name=LOC107068135 CDS;ID=EWKMg4ru1zPvdBw+uzMEhS+PpGo.1624892223999.93781
NW_015149013	Koludarov_et_al_2021	CDS	836278	836343	.	-	0	Name=LOC107068135 CDS;ID=EWKMg4ru1zPvdBw+uzMEhS+PpGo.1624892223999.93781
NW_015149013	Koludarov_et_al_2021	CDS	835792	835946	.	-	0	Name=LOC107068135 CDS;ID=EWKMg4ru1zPvdBw+uzMEhS+PpGo.1624892223999.93781
NW_015149013	Koludarov_et_al_2021	CDS	835460	835701	.	-	0	Name=LOC107068135 CDS;ID=EWKMg4ru1zPvdBw+uzMEhS+PpGo.1624892223999.93781
NW_015149013	Koludarov_et_al_2021	CDS	835209	835378	.	-	0	Name=LOC107068135 CDS;ID=EWKMg4ru1zPvdBw+uzMEhS+PpGo.1624892223999.93781
NW_015149013	Koludarov_et_al_2021	CDS	834608	835126	.	-	0	Name=LOC107068135 CDS;ID=EWKMg4ru1zPvdBw+uzMEhS+PpGo.1624892223999.93781
NW_015149013	Koludarov_et_al_2021	CDS	834331	834471	.	-	0	Name=LOC107068135 CDS;ID=EWKMg4ru1zPvdBw+uzMEhS+PpGo.1624892223999.93781
NW_015149013	Koludarov_et_al_2021	CDS	833961	834270	.	-	0	Name=LOC107068135 CDS;ID=EWKMg4ru1zPvdBw+uzMEhS+PpGo.1624892223999.93781
NW_015149013	Koludarov_et_al_2021	CDS	833728	833882	.	-	0	Name=LOC107068135 CDS;ID=EWKMg4ru1zPvdBw+uzMEhS+PpGo.1624892223999.93781
NW_015149013	Koludarov_et_al_2021	CDS	833431	833649	.	-	0	Name=LOC107068135 CDS;ID=EWKMg4ru1zPvdBw+uzMEhS+PpGo.1624892223999.93781
NW_015149013	Koludarov_et_al_2021	CDS	833158	833354	.	-	0	Name=LOC107068135 CDS;ID=EWKMg4ru1zPvdBw+uzMEhS+PpGo.1624892223999.93781
NW_015149013	Koludarov_et_al_2021	CDS	832617	833066	.	-	0	Name=LOC107068135 CDS;ID=EWKMg4ru1zPvdBw+uzMEhS+PpGo.1624892223999.93781
NW_015149013	Koludarov_et_al_2021	CDS	832221	832544	.	-	0	Name=LOC107068135 CDS;ID=EWKMg4ru1zPvdBw+uzMEhS+PpGo.1624892223999.93781
NW_015149013	Koludarov_et_al_2021	CDS	832005	832109	.	-	0	Name=LOC107068135 CDS;ID=EWKMg4ru1zPvdBw+uzMEhS+PpGo.1624892223999.93781
NW_015149013	Koludarov_et_al_2021	CDS	831460	831921	.	-	0	Name=LOC107068135 CDS;ID=EWKMg4ru1zPvdBw+uzMEhS+PpGo.1624892223999.93781
NW_015149013	Koludarov_et_al_2021	CDS	830981	831371	.	-	0	Name=LOC107068135 CDS;ID=EWKMg4ru1zPvdBw+uzMEhS+PpGo.1624892223999.93781
NW_015149013	Koludarov_et_al_2021	CDS	830450	830883	.	-	0	Name=LOC107068135 CDS;ID=EWKMg4ru1zPvdBw+uzMEhS+PpGo.1624892223999.93781
NW_015149013	Koludarov_et_al_2021	CDS	830111	830343	.	-	0	Name=LOC107068135 CDS;ID=EWKMg4ru1zPvdBw+uzMEhS+PpGo.1624892223999.93781
NW_015149013	Koludarov_et_al_2021	CDS	829700	830034	.	-	0	Name=LOC107068135 CDS;ID=EWKMg4ru1zPvdBw+uzMEhS+PpGo.1624892223999.93781
NW_015149013	Koludarov_et_al_2021	CDS	829393	829616	.	-	0	Name=LOC107068135 CDS;ID=EWKMg4ru1zPvdBw+uzMEhS+PpGo.1624892223999.93781
NW_015149013	Koludarov_et_al_2021	CDS	829152	829313	.	-	0	Name=LOC107068135 CDS;ID=EWKMg4ru1zPvdBw+uzMEhS+PpGo.1624892223999.93781
NW_015149013	Koludarov_et_al_2021	CDS	828846	829090	.	-	0	Name=LOC107068135 CDS;ID=EWKMg4ru1zPvdBw+uzMEhS+PpGo.1624892223999.93781
NW_015149013	Koludarov_et_al_2021	CDS	828696	828762	.	-	0	Name=LOC107068135 CDS;ID=EWKMg4ru1zPvdBw+uzMEhS+PpGo.1624892223999.93781
NW_015149013	Koludarov_et_al_2021	CDS	828430	828580	.	-	0	Name=LOC107068135 CDS;ID=EWKMg4ru1zPvdBw+uzMEhS+PpGo.1624892223999.93781
NW_015149013	Koludarov_et_al_2021	CDS	828217	828357	.	-	0	Name=LOC107068135 CDS;ID=EWKMg4ru1zPvdBw+uzMEhS+PpGo.1624892223999.93781
NW_015149013	Koludarov_et_al_2021	CDS	827918	828135	.	-	0	Name=LOC107068135 CDS;ID=EWKMg4ru1zPvdBw+uzMEhS+PpGo.1624892223999.93781
NW_015149013	Koludarov_et_al_2021	CDS	827650	827836	.	-	0	Name=LOC107068135 CDS;ID=EWKMg4ru1zPvdBw+uzMEhS+PpGo.1624892223999.93781
NW_015149013	Koludarov_et_al_2021	CDS	827406	827570	.	-	0	Name=LOC107068135 CDS;ID=EWKMg4ru1zPvdBw+uzMEhS+PpGo.1624892223999.93781
NW_015149013	Koludarov_et_al_2021	CDS	827192	827328	.	-	0	Name=LOC107068135 CDS;ID=EWKMg4ru1zPvdBw+uzMEhS+PpGo.1624892223999.93781
NW_015149013	Koludarov_et_al_2021	CDS	826882	827120	.	-	0	Name=LOC107068135 CDS;ID=EWKMg4ru1zPvdBw+uzMEhS+PpGo.1624892223999.93781
NW_015149013	Koludarov_et_al_2021	CDS	826527	826808	.	-	0	Name=LOC107068135 CDS;ID=EWKMg4ru1zPvdBw+uzMEhS+PpGo.1624892223999.93781
NW_015149013	Koludarov_et_al_2021	CDS	826155	826356	.	-	0	Name=LOC107068135 CDS;ID=EWKMg4ru1zPvdBw+uzMEhS+PpGo.1624892223999.93781
NW_015149013	Koludarov_et_al_2021	CDS	841988	842149	.	-	0	Name=LOC107068135 CDS;ID=EWKMg4ru1zPvdBw+uzMEhS+PpGo.1624892224000.93782
NW_015149013	Koludarov_et_al_2021	CDS	841200	841454	.	-	0	Name=LOC107068135 CDS;ID=EWKMg4ru1zPvdBw+uzMEhS+PpGo.1624892224000.93782
NW_015149013	Koludarov_et_al_2021	CDS	839806	839891	.	-	0	Name=LOC107068135 CDS;ID=EWKMg4ru1zPvdBw+uzMEhS+PpGo.1624892224000.93782
NW_015149013	Koludarov_et_al_2021	CDS	836423	839124	.	-	0	Name=LOC107068135 CDS;ID=EWKMg4ru1zPvdBw+uzMEhS+PpGo.1624892224000.93782
NW_015149013	Koludarov_et_al_2021	CDS	836278	836343	.	-	0	Name=LOC107068135 CDS;ID=EWKMg4ru1zPvdBw+uzMEhS+PpGo.1624892224000.93782
NW_015149013	Koludarov_et_al_2021	CDS	835792	835946	.	-	0	Name=LOC107068135 CDS;ID=EWKMg4ru1zPvdBw+uzMEhS+PpGo.1624892224000.93782
NW_015149013	Koludarov_et_al_2021	CDS	835460	835701	.	-	0	Name=LOC107068135 CDS;ID=EWKMg4ru1zPvdBw+uzMEhS+PpGo.1624892224000.93782
NW_015149013	Koludarov_et_al_2021	CDS	835209	835378	.	-	0	Name=LOC107068135 CDS;ID=EWKMg4ru1zPvdBw+uzMEhS+PpGo.1624892224000.93782
NW_015149013	Koludarov_et_al_2021	CDS	834608	835126	.	-	0	Name=LOC107068135 CDS;ID=EWKMg4ru1zPvdBw+uzMEhS+PpGo.1624892224000.93782
NW_015149013	Koludarov_et_al_2021	CDS	834331	834471	.	-	0	Name=LOC107068135 CDS;ID=EWKMg4ru1zPvdBw+uzMEhS+PpGo.1624892224000.93782
NW_015149013	Koludarov_et_al_2021	CDS	833961	834270	.	-	0	Name=LOC107068135 CDS;ID=EWKMg4ru1zPvdBw+uzMEhS+PpGo.1624892224000.93782
NW_015149013	Koludarov_et_al_2021	CDS	833728	833882	.	-	0	Name=LOC107068135 CDS;ID=EWKMg4ru1zPvdBw+uzMEhS+PpGo.1624892224000.93782
NW_015149013	Koludarov_et_al_2021	CDS	833431	833649	.	-	0	Name=LOC107068135 CDS;ID=EWKMg4ru1zPvdBw+uzMEhS+PpGo.1624892224000.93782
NW_015149013	Koludarov_et_al_2021	CDS	833158	833354	.	-	0	Name=LOC107068135 CDS;ID=EWKMg4ru1zPvdBw+uzMEhS+PpGo.1624892224000.93782
NW_015149013	Koludarov_et_al_2021	CDS	832617	833066	.	-	0	Name=LOC107068135 CDS;ID=EWKMg4ru1zPvdBw+uzMEhS+PpGo.1624892224000.93782
NW_015149013	Koludarov_et_al_2021	CDS	832221	832544	.	-	0	Name=LOC107068135 CDS;ID=EWKMg4ru1zPvdBw+uzMEhS+PpGo.1624892224000.93782
NW_015149013	Koludarov_et_al_2021	CDS	832005	832109	.	-	0	Name=LOC107068135 CDS;ID=EWKMg4ru1zPvdBw+uzMEhS+PpGo.1624892224000.93782
NW_015149013	Koludarov_et_al_2021	CDS	831460	831921	.	-	0	Name=LOC107068135 CDS;ID=EWKMg4ru1zPvdBw+uzMEhS+PpGo.1624892224000.93782
NW_015149013	Koludarov_et_al_2021	CDS	830981	831371	.	-	0	Name=LOC107068135 CDS;ID=EWKMg4ru1zPvdBw+uzMEhS+PpGo.1624892224000.93782
NW_015149013	Koludarov_et_al_2021	CDS	830450	830883	.	-	0	Name=LOC107068135 CDS;ID=EWKMg4ru1zPvdBw+uzMEhS+PpGo.1624892224000.93782
NW_015149013	Koludarov_et_al_2021	CDS	830111	830343	.	-	0	Name=LOC107068135 CDS;ID=EWKMg4ru1zPvdBw+uzMEhS+PpGo.1624892224000.93782
NW_015149013	Koludarov_et_al_2021	CDS	829700	830034	.	-	0	Name=LOC107068135 CDS;ID=EWKMg4ru1zPvdBw+uzMEhS+PpGo.1624892224000.93782
NW_015149013	Koludarov_et_al_2021	CDS	829393	829616	.	-	0	Name=LOC107068135 CDS;ID=EWKMg4ru1zPvdBw+uzMEhS+PpGo.1624892224000.93782
NW_015149013	Koludarov_et_al_2021	CDS	829152	829313	.	-	0	Name=LOC107068135 CDS;ID=EWKMg4ru1zPvdBw+uzMEhS+PpGo.1624892224000.93782
NW_015149013	Koludarov_et_al_2021	CDS	828846	829090	.	-	0	Name=LOC107068135 CDS;ID=EWKMg4ru1zPvdBw+uzMEhS+PpGo.1624892224000.93782
NW_015149013	Koludarov_et_al_2021	CDS	828696	828762	.	-	0	Name=LOC107068135 CDS;ID=EWKMg4ru1zPvdBw+uzMEhS+PpGo.1624892224000.93782
NW_015149013	Koludarov_et_al_2021	CDS	828430	828580	.	-	0	Name=LOC107068135 CDS;ID=EWKMg4ru1zPvdBw+uzMEhS+PpGo.1624892224000.93782
NW_015149013	Koludarov_et_al_2021	CDS	828217	828357	.	-	0	Name=LOC107068135 CDS;ID=EWKMg4ru1zPvdBw+uzMEhS+PpGo.1624892224000.93782
NW_015149013	Koludarov_et_al_2021	CDS	827918	828135	.	-	0	Name=LOC107068135 CDS;ID=EWKMg4ru1zPvdBw+uzMEhS+PpGo.1624892224000.93782
NW_015149013	Koludarov_et_al_2021	CDS	827650	827836	.	-	0	Name=LOC107068135 CDS;ID=EWKMg4ru1zPvdBw+uzMEhS+PpGo.1624892224000.93782
NW_015149013	Koludarov_et_al_2021	CDS	827406	827570	.	-	0	Name=LOC107068135 CDS;ID=EWKMg4ru1zPvdBw+uzMEhS+PpGo.1624892224000.93782
NW_015149013	Koludarov_et_al_2021	CDS	827192	827328	.	-	0	Name=LOC107068135 CDS;ID=EWKMg4ru1zPvdBw+uzMEhS+PpGo.1624892224000.93782
NW_015149013	Koludarov_et_al_2021	CDS	826882	827120	.	-	0	Name=LOC107068135 CDS;ID=EWKMg4ru1zPvdBw+uzMEhS+PpGo.1624892224000.93782
NW_015149013	Koludarov_et_al_2021	CDS	826527	826808	.	-	0	Name=LOC107068135 CDS;ID=EWKMg4ru1zPvdBw+uzMEhS+PpGo.1624892224000.93782
NW_015149013	Koludarov_et_al_2021	CDS	826155	826356	.	-	0	Name=LOC107068135 CDS;ID=EWKMg4ru1zPvdBw+uzMEhS+PpGo.1624892224000.93782
NW_015149013	Koludarov_et_al_2021	CDS	841988	842149	.	-	0	Name=LOC107068135 CDS;ID=EWKMg4ru1zPvdBw+uzMEhS+PpGo.1624892224000.93783
NW_015149013	Koludarov_et_al_2021	CDS	841200	841454	.	-	0	Name=LOC107068135 CDS;ID=EWKMg4ru1zPvdBw+uzMEhS+PpGo.1624892224000.93783
NW_015149013	Koludarov_et_al_2021	CDS	839806	839891	.	-	0	Name=LOC107068135 CDS;ID=EWKMg4ru1zPvdBw+uzMEhS+PpGo.1624892224000.93783
NW_015149013	Koludarov_et_al_2021	CDS	836423	839124	.	-	0	Name=LOC107068135 CDS;ID=EWKMg4ru1zPvdBw+uzMEhS+PpGo.1624892224000.93783
NW_015149013	Koludarov_et_al_2021	CDS	836278	836343	.	-	0	Name=LOC107068135 CDS;ID=EWKMg4ru1zPvdBw+uzMEhS+PpGo.1624892224000.93783
NW_015149013	Koludarov_et_al_2021	CDS	835792	835946	.	-	0	Name=LOC107068135 CDS;ID=EWKMg4ru1zPvdBw+uzMEhS+PpGo.1624892224000.93783
NW_015149013	Koludarov_et_al_2021	CDS	835460	835701	.	-	0	Name=LOC107068135 CDS;ID=EWKMg4ru1zPvdBw+uzMEhS+PpGo.1624892224000.93783
NW_015149013	Koludarov_et_al_2021	CDS	835209	835378	.	-	0	Name=LOC107068135 CDS;ID=EWKMg4ru1zPvdBw+uzMEhS+PpGo.1624892224000.93783
NW_015149013	Koludarov_et_al_2021	CDS	834608	835126	.	-	0	Name=LOC107068135 CDS;ID=EWKMg4ru1zPvdBw+uzMEhS+PpGo.1624892224000.93783
NW_015149013	Koludarov_et_al_2021	CDS	834331	834471	.	-	0	Name=LOC107068135 CDS;ID=EWKMg4ru1zPvdBw+uzMEhS+PpGo.1624892224000.93783
NW_015149013	Koludarov_et_al_2021	CDS	833961	834270	.	-	0	Name=LOC107068135 CDS;ID=EWKMg4ru1zPvdBw+uzMEhS+PpGo.1624892224000.93783
NW_015149013	Koludarov_et_al_2021	CDS	833728	833882	.	-	0	Name=LOC107068135 CDS;ID=EWKMg4ru1zPvdBw+uzMEhS+PpGo.1624892224000.93783
NW_015149013	Koludarov_et_al_2021	CDS	833431	833649	.	-	0	Name=LOC107068135 CDS;ID=EWKMg4ru1zPvdBw+uzMEhS+PpGo.1624892224000.93783
NW_015149013	Koludarov_et_al_2021	CDS	833158	833354	.	-	0	Name=LOC107068135 CDS;ID=EWKMg4ru1zPvdBw+uzMEhS+PpGo.1624892224000.93783
NW_015149013	Koludarov_et_al_2021	CDS	832617	833066	.	-	0	Name=LOC107068135 CDS;ID=EWKMg4ru1zPvdBw+uzMEhS+PpGo.1624892224000.93783
NW_015149013	Koludarov_et_al_2021	CDS	832221	832544	.	-	0	Name=LOC107068135 CDS;ID=EWKMg4ru1zPvdBw+uzMEhS+PpGo.1624892224000.93783
NW_015149013	Koludarov_et_al_2021	CDS	832005	832109	.	-	0	Name=LOC107068135 CDS;ID=EWKMg4ru1zPvdBw+uzMEhS+PpGo.1624892224000.93783
NW_015149013	Koludarov_et_al_2021	CDS	831460	831921	.	-	0	Name=LOC107068135 CDS;ID=EWKMg4ru1zPvdBw+uzMEhS+PpGo.1624892224000.93783
NW_015149013	Koludarov_et_al_2021	CDS	830981	831371	.	-	0	Name=LOC107068135 CDS;ID=EWKMg4ru1zPvdBw+uzMEhS+PpGo.1624892224000.93783
NW_015149013	Koludarov_et_al_2021	CDS	830450	830883	.	-	0	Name=LOC107068135 CDS;ID=EWKMg4ru1zPvdBw+uzMEhS+PpGo.1624892224000.93783
NW_015149013	Koludarov_et_al_2021	CDS	830111	830343	.	-	0	Name=LOC107068135 CDS;ID=EWKMg4ru1zPvdBw+uzMEhS+PpGo.1624892224000.93783
NW_015149013	Koludarov_et_al_2021	CDS	829700	830034	.	-	0	Name=LOC107068135 CDS;ID=EWKMg4ru1zPvdBw+uzMEhS+PpGo.1624892224000.93783
NW_015149013	Koludarov_et_al_2021	CDS	829393	829616	.	-	0	Name=LOC107068135 CDS;ID=EWKMg4ru1zPvdBw+uzMEhS+PpGo.1624892224000.93783
NW_015149013	Koludarov_et_al_2021	CDS	829152	829313	.	-	0	Name=LOC107068135 CDS;ID=EWKMg4ru1zPvdBw+uzMEhS+PpGo.1624892224000.93783
NW_015149013	Koludarov_et_al_2021	CDS	828846	829090	.	-	0	Name=LOC107068135 CDS;ID=EWKMg4ru1zPvdBw+uzMEhS+PpGo.1624892224000.93783
NW_015149013	Koludarov_et_al_2021	CDS	828696	828762	.	-	0	Name=LOC107068135 CDS;ID=EWKMg4ru1zPvdBw+uzMEhS+PpGo.1624892224000.93783
NW_015149013	Koludarov_et_al_2021	CDS	828430	828580	.	-	0	Name=LOC107068135 CDS;ID=EWKMg4ru1zPvdBw+uzMEhS+PpGo.1624892224000.93783
NW_015149013	Koludarov_et_al_2021	CDS	828217	828357	.	-	0	Name=LOC107068135 CDS;ID=EWKMg4ru1zPvdBw+uzMEhS+PpGo.1624892224000.93783
NW_015149013	Koludarov_et_al_2021	CDS	827918	828135	.	-	0	Name=LOC107068135 CDS;ID=EWKMg4ru1zPvdBw+uzMEhS+PpGo.1624892224000.93783
NW_015149013	Koludarov_et_al_2021	CDS	827650	827836	.	-	0	Name=LOC107068135 CDS;ID=EWKMg4ru1zPvdBw+uzMEhS+PpGo.1624892224000.93783
NW_015149013	Koludarov_et_al_2021	CDS	827406	827570	.	-	0	Name=LOC107068135 CDS;ID=EWKMg4ru1zPvdBw+uzMEhS+PpGo.1624892224000.93783
NW_015149013	Koludarov_et_al_2021	CDS	827192	827328	.	-	0	Name=LOC107068135 CDS;ID=EWKMg4ru1zPvdBw+uzMEhS+PpGo.1624892224000.93783
NW_015149013	Koludarov_et_al_2021	CDS	826882	827120	.	-	0	Name=LOC107068135 CDS;ID=EWKMg4ru1zPvdBw+uzMEhS+PpGo.1624892224000.93783
NW_015149013	Koludarov_et_al_2021	CDS	826527	826808	.	-	0	Name=LOC107068135 CDS;ID=EWKMg4ru1zPvdBw+uzMEhS+PpGo.1624892224000.93783
NW_015149013	Koludarov_et_al_2021	CDS	826155	826356	.	-	0	Name=LOC107068135 CDS;ID=EWKMg4ru1zPvdBw+uzMEhS+PpGo.1624892224000.93783
NW_015149013	Koludarov_et_al_2021	CDS	841988	842149	.	-	0	Name=LOC107068135 CDS;ID=EWKMg4ru1zPvdBw+uzMEhS+PpGo.1624892224000.93784
NW_015149013	Koludarov_et_al_2021	CDS	841200	841454	.	-	0	Name=LOC107068135 CDS;ID=EWKMg4ru1zPvdBw+uzMEhS+PpGo.1624892224000.93784
NW_015149013	Koludarov_et_al_2021	CDS	839806	839891	.	-	0	Name=LOC107068135 CDS;ID=EWKMg4ru1zPvdBw+uzMEhS+PpGo.1624892224000.93784
NW_015149013	Koludarov_et_al_2021	CDS	836423	839124	.	-	0	Name=LOC107068135 CDS;ID=EWKMg4ru1zPvdBw+uzMEhS+PpGo.1624892224000.93784
NW_015149013	Koludarov_et_al_2021	CDS	836278	836343	.	-	0	Name=LOC107068135 CDS;ID=EWKMg4ru1zPvdBw+uzMEhS+PpGo.1624892224000.93784
NW_015149013	Koludarov_et_al_2021	CDS	835792	835946	.	-	0	Name=LOC107068135 CDS;ID=EWKMg4ru1zPvdBw+uzMEhS+PpGo.1624892224000.93784
NW_015149013	Koludarov_et_al_2021	CDS	835460	835701	.	-	0	Name=LOC107068135 CDS;ID=EWKMg4ru1zPvdBw+uzMEhS+PpGo.1624892224000.93784
NW_015149013	Koludarov_et_al_2021	CDS	835209	835378	.	-	0	Name=LOC107068135 CDS;ID=EWKMg4ru1zPvdBw+uzMEhS+PpGo.1624892224000.93784
NW_015149013	Koludarov_et_al_2021	CDS	834608	835126	.	-	0	Name=LOC107068135 CDS;ID=EWKMg4ru1zPvdBw+uzMEhS+PpGo.1624892224000.93784
NW_015149013	Koludarov_et_al_2021	CDS	834331	834471	.	-	0	Name=LOC107068135 CDS;ID=EWKMg4ru1zPvdBw+uzMEhS+PpGo.1624892224000.93784
NW_015149013	Koludarov_et_al_2021	CDS	833961	834270	.	-	0	Name=LOC107068135 CDS;ID=EWKMg4ru1zPvdBw+uzMEhS+PpGo.1624892224000.93784
NW_015149013	Koludarov_et_al_2021	CDS	833728	833882	.	-	0	Name=LOC107068135 CDS;ID=EWKMg4ru1zPvdBw+uzMEhS+PpGo.1624892224000.93784
NW_015149013	Koludarov_et_al_2021	CDS	833431	833649	.	-	0	Name=LOC107068135 CDS;ID=EWKMg4ru1zPvdBw+uzMEhS+PpGo.1624892224000.93784
NW_015149013	Koludarov_et_al_2021	CDS	833158	833354	.	-	0	Name=LOC107068135 CDS;ID=EWKMg4ru1zPvdBw+uzMEhS+PpGo.1624892224000.93784
NW_015149013	Koludarov_et_al_2021	CDS	832617	833066	.	-	0	Name=LOC107068135 CDS;ID=EWKMg4ru1zPvdBw+uzMEhS+PpGo.1624892224000.93784
NW_015149013	Koludarov_et_al_2021	CDS	832221	832544	.	-	0	Name=LOC107068135 CDS;ID=EWKMg4ru1zPvdBw+uzMEhS+PpGo.1624892224000.93784
NW_015149013	Koludarov_et_al_2021	CDS	832005	832109	.	-	0	Name=LOC107068135 CDS;ID=EWKMg4ru1zPvdBw+uzMEhS+PpGo.1624892224000.93784
NW_015149013	Koludarov_et_al_2021	CDS	831460	831921	.	-	0	Name=LOC107068135 CDS;ID=EWKMg4ru1zPvdBw+uzMEhS+PpGo.1624892224000.93784
NW_015149013	Koludarov_et_al_2021	CDS	830981	831371	.	-	0	Name=LOC107068135 CDS;ID=EWKMg4ru1zPvdBw+uzMEhS+PpGo.1624892224000.93784
NW_015149013	Koludarov_et_al_2021	CDS	830450	830883	.	-	0	Name=LOC107068135 CDS;ID=EWKMg4ru1zPvdBw+uzMEhS+PpGo.1624892224000.93784
NW_015149013	Koludarov_et_al_2021	CDS	830111	830343	.	-	0	Name=LOC107068135 CDS;ID=EWKMg4ru1zPvdBw+uzMEhS+PpGo.1624892224000.93784
NW_015149013	Koludarov_et_al_2021	CDS	829700	830034	.	-	0	Name=LOC107068135 CDS;ID=EWKMg4ru1zPvdBw+uzMEhS+PpGo.1624892224000.93784
NW_015149013	Koludarov_et_al_2021	CDS	829393	829616	.	-	0	Name=LOC107068135 CDS;ID=EWKMg4ru1zPvdBw+uzMEhS+PpGo.1624892224000.93784
NW_015149013	Koludarov_et_al_2021	CDS	829152	829313	.	-	0	Name=LOC107068135 CDS;ID=EWKMg4ru1zPvdBw+uzMEhS+PpGo.1624892224000.93784
NW_015149013	Koludarov_et_al_2021	CDS	828846	829090	.	-	0	Name=LOC107068135 CDS;ID=EWKMg4ru1zPvdBw+uzMEhS+PpGo.1624892224000.93784
NW_015149013	Koludarov_et_al_2021	CDS	828696	828762	.	-	0	Name=LOC107068135 CDS;ID=EWKMg4ru1zPvdBw+uzMEhS+PpGo.1624892224000.93784
NW_015149013	Koludarov_et_al_2021	CDS	828430	828580	.	-	0	Name=LOC107068135 CDS;ID=EWKMg4ru1zPvdBw+uzMEhS+PpGo.1624892224000.93784
NW_015149013	Koludarov_et_al_2021	CDS	828217	828357	.	-	0	Name=LOC107068135 CDS;ID=EWKMg4ru1zPvdBw+uzMEhS+PpGo.1624892224000.93784
NW_015149013	Koludarov_et_al_2021	CDS	827918	828135	.	-	0	Name=LOC107068135 CDS;ID=EWKMg4ru1zPvdBw+uzMEhS+PpGo.1624892224000.93784
NW_015149013	Koludarov_et_al_2021	CDS	827650	827836	.	-	0	Name=LOC107068135 CDS;ID=EWKMg4ru1zPvdBw+uzMEhS+PpGo.1624892224000.93784
NW_015149013	Koludarov_et_al_2021	CDS	827406	827570	.	-	0	Name=LOC107068135 CDS;ID=EWKMg4ru1zPvdBw+uzMEhS+PpGo.1624892224000.93784
NW_015149013	Koludarov_et_al_2021	CDS	827192	827328	.	-	0	Name=LOC107068135 CDS;ID=EWKMg4ru1zPvdBw+uzMEhS+PpGo.1624892224000.93784
NW_015149013	Koludarov_et_al_2021	CDS	826882	827120	.	-	0	Name=LOC107068135 CDS;ID=EWKMg4ru1zPvdBw+uzMEhS+PpGo.1624892224000.93784
NW_015149013	Koludarov_et_al_2021	CDS	826527	826808	.	-	0	Name=LOC107068135 CDS;ID=EWKMg4ru1zPvdBw+uzMEhS+PpGo.1624892224000.93784
NW_015149013	Koludarov_et_al_2021	CDS	826155	826356	.	-	0	Name=LOC107068135 CDS;ID=EWKMg4ru1zPvdBw+uzMEhS+PpGo.1624892224000.93784
NW_015149013	Koludarov_et_al_2021	CDS	841988	842149	.	-	0	Name=LOC107068135 CDS;ID=EWKMg4ru1zPvdBw+uzMEhS+PpGo.1624892224000.93785
NW_015149013	Koludarov_et_al_2021	CDS	841200	841454	.	-	0	Name=LOC107068135 CDS;ID=EWKMg4ru1zPvdBw+uzMEhS+PpGo.1624892224000.93785
NW_015149013	Koludarov_et_al_2021	CDS	839806	839891	.	-	0	Name=LOC107068135 CDS;ID=EWKMg4ru1zPvdBw+uzMEhS+PpGo.1624892224000.93785
NW_015149013	Koludarov_et_al_2021	CDS	836423	839124	.	-	0	Name=LOC107068135 CDS;ID=EWKMg4ru1zPvdBw+uzMEhS+PpGo.1624892224000.93785
NW_015149013	Koludarov_et_al_2021	CDS	836278	836343	.	-	0	Name=LOC107068135 CDS;ID=EWKMg4ru1zPvdBw+uzMEhS+PpGo.1624892224000.93785
NW_015149013	Koludarov_et_al_2021	CDS	835792	835946	.	-	0	Name=LOC107068135 CDS;ID=EWKMg4ru1zPvdBw+uzMEhS+PpGo.1624892224000.93785
NW_015149013	Koludarov_et_al_2021	CDS	835460	835701	.	-	0	Name=LOC107068135 CDS;ID=EWKMg4ru1zPvdBw+uzMEhS+PpGo.1624892224000.93785
NW_015149013	Koludarov_et_al_2021	CDS	835209	835378	.	-	0	Name=LOC107068135 CDS;ID=EWKMg4ru1zPvdBw+uzMEhS+PpGo.1624892224000.93785
NW_015149013	Koludarov_et_al_2021	CDS	834608	835126	.	-	0	Name=LOC107068135 CDS;ID=EWKMg4ru1zPvdBw+uzMEhS+PpGo.1624892224000.93785
NW_015149013	Koludarov_et_al_2021	CDS	834331	834471	.	-	0	Name=LOC107068135 CDS;ID=EWKMg4ru1zPvdBw+uzMEhS+PpGo.1624892224000.93785
NW_015149013	Koludarov_et_al_2021	CDS	833961	834270	.	-	0	Name=LOC107068135 CDS;ID=EWKMg4ru1zPvdBw+uzMEhS+PpGo.1624892224000.93785
NW_015149013	Koludarov_et_al_2021	CDS	833728	833882	.	-	0	Name=LOC107068135 CDS;ID=EWKMg4ru1zPvdBw+uzMEhS+PpGo.1624892224000.93785
NW_015149013	Koludarov_et_al_2021	CDS	833431	833649	.	-	0	Name=LOC107068135 CDS;ID=EWKMg4ru1zPvdBw+uzMEhS+PpGo.1624892224000.93785
NW_015149013	Koludarov_et_al_2021	CDS	833158	833354	.	-	0	Name=LOC107068135 CDS;ID=EWKMg4ru1zPvdBw+uzMEhS+PpGo.1624892224000.93785
NW_015149013	Koludarov_et_al_2021	CDS	832617	833066	.	-	0	Name=LOC107068135 CDS;ID=EWKMg4ru1zPvdBw+uzMEhS+PpGo.1624892224000.93785
NW_015149013	Koludarov_et_al_2021	CDS	832221	832544	.	-	0	Name=LOC107068135 CDS;ID=EWKMg4ru1zPvdBw+uzMEhS+PpGo.1624892224000.93785
NW_015149013	Koludarov_et_al_2021	CDS	832005	832109	.	-	0	Name=LOC107068135 CDS;ID=EWKMg4ru1zPvdBw+uzMEhS+PpGo.1624892224000.93785
NW_015149013	Koludarov_et_al_2021	CDS	831460	831921	.	-	0	Name=LOC107068135 CDS;ID=EWKMg4ru1zPvdBw+uzMEhS+PpGo.1624892224000.93785
NW_015149013	Koludarov_et_al_2021	CDS	830981	831371	.	-	0	Name=LOC107068135 CDS;ID=EWKMg4ru1zPvdBw+uzMEhS+PpGo.1624892224000.93785
NW_015149013	Koludarov_et_al_2021	CDS	830450	830883	.	-	0	Name=LOC107068135 CDS;ID=EWKMg4ru1zPvdBw+uzMEhS+PpGo.1624892224000.93785
NW_015149013	Koludarov_et_al_2021	CDS	830111	830343	.	-	0	Name=LOC107068135 CDS;ID=EWKMg4ru1zPvdBw+uzMEhS+PpGo.1624892224000.93785
NW_015149013	Koludarov_et_al_2021	CDS	829700	830034	.	-	0	Name=LOC107068135 CDS;ID=EWKMg4ru1zPvdBw+uzMEhS+PpGo.1624892224000.93785
NW_015149013	Koludarov_et_al_2021	CDS	829393	829616	.	-	0	Name=LOC107068135 CDS;ID=EWKMg4ru1zPvdBw+uzMEhS+PpGo.1624892224000.93785
NW_015149013	Koludarov_et_al_2021	CDS	829152	829313	.	-	0	Name=LOC107068135 CDS;ID=EWKMg4ru1zPvdBw+uzMEhS+PpGo.1624892224000.93785
NW_015149013	Koludarov_et_al_2021	CDS	828846	829090	.	-	0	Name=LOC107068135 CDS;ID=EWKMg4ru1zPvdBw+uzMEhS+PpGo.1624892224000.93785
NW_015149013	Koludarov_et_al_2021	CDS	828696	828762	.	-	0	Name=LOC107068135 CDS;ID=EWKMg4ru1zPvdBw+uzMEhS+PpGo.1624892224000.93785
NW_015149013	Koludarov_et_al_2021	CDS	828430	828580	.	-	0	Name=LOC107068135 CDS;ID=EWKMg4ru1zPvdBw+uzMEhS+PpGo.1624892224000.93785
NW_015149013	Koludarov_et_al_2021	CDS	828217	828357	.	-	0	Name=LOC107068135 CDS;ID=EWKMg4ru1zPvdBw+uzMEhS+PpGo.1624892224000.93785
NW_015149013	Koludarov_et_al_2021	CDS	827918	828135	.	-	0	Name=LOC107068135 CDS;ID=EWKMg4ru1zPvdBw+uzMEhS+PpGo.1624892224000.93785
NW_015149013	Koludarov_et_al_2021	CDS	827650	827836	.	-	0	Name=LOC107068135 CDS;ID=EWKMg4ru1zPvdBw+uzMEhS+PpGo.1624892224000.93785
NW_015149013	Koludarov_et_al_2021	CDS	827406	827570	.	-	0	Name=LOC107068135 CDS;ID=EWKMg4ru1zPvdBw+uzMEhS+PpGo.1624892224000.93785
NW_015149013	Koludarov_et_al_2021	CDS	827192	827328	.	-	0	Name=LOC107068135 CDS;ID=EWKMg4ru1zPvdBw+uzMEhS+PpGo.1624892224000.93785
NW_015149013	Koludarov_et_al_2021	CDS	826882	827120	.	-	0	Name=LOC107068135 CDS;ID=EWKMg4ru1zPvdBw+uzMEhS+PpGo.1624892224000.93785
NW_015149013	Koludarov_et_al_2021	CDS	826527	826808	.	-	0	Name=LOC107068135 CDS;ID=EWKMg4ru1zPvdBw+uzMEhS+PpGo.1624892224000.93785
NW_015149013	Koludarov_et_al_2021	CDS	826155	826356	.	-	0	Name=LOC107068135 CDS;ID=EWKMg4ru1zPvdBw+uzMEhS+PpGo.1624892224000.93785
NW_015149013	Koludarov_et_al_2021	CDS	841988	842149	.	-	0	Name=LOC107068135 CDS;ID=EWKMg4ru1zPvdBw+uzMEhS+PpGo.1624892224000.93786
NW_015149013	Koludarov_et_al_2021	CDS	841200	841454	.	-	0	Name=LOC107068135 CDS;ID=EWKMg4ru1zPvdBw+uzMEhS+PpGo.1624892224000.93786
NW_015149013	Koludarov_et_al_2021	CDS	839806	839891	.	-	0	Name=LOC107068135 CDS;ID=EWKMg4ru1zPvdBw+uzMEhS+PpGo.1624892224000.93786
NW_015149013	Koludarov_et_al_2021	CDS	836423	839124	.	-	0	Name=LOC107068135 CDS;ID=EWKMg4ru1zPvdBw+uzMEhS+PpGo.1624892224000.93786
NW_015149013	Koludarov_et_al_2021	CDS	836278	836343	.	-	0	Name=LOC107068135 CDS;ID=EWKMg4ru1zPvdBw+uzMEhS+PpGo.1624892224000.93786
NW_015149013	Koludarov_et_al_2021	CDS	835792	835946	.	-	0	Name=LOC107068135 CDS;ID=EWKMg4ru1zPvdBw+uzMEhS+PpGo.1624892224000.93786
NW_015149013	Koludarov_et_al_2021	CDS	835460	835701	.	-	0	Name=LOC107068135 CDS;ID=EWKMg4ru1zPvdBw+uzMEhS+PpGo.1624892224000.93786
NW_015149013	Koludarov_et_al_2021	CDS	835209	835378	.	-	0	Name=LOC107068135 CDS;ID=EWKMg4ru1zPvdBw+uzMEhS+PpGo.1624892224000.93786
NW_015149013	Koludarov_et_al_2021	CDS	834608	835126	.	-	0	Name=LOC107068135 CDS;ID=EWKMg4ru1zPvdBw+uzMEhS+PpGo.1624892224000.93786
NW_015149013	Koludarov_et_al_2021	CDS	834331	834471	.	-	0	Name=LOC107068135 CDS;ID=EWKMg4ru1zPvdBw+uzMEhS+PpGo.1624892224000.93786
NW_015149013	Koludarov_et_al_2021	CDS	833961	834270	.	-	0	Name=LOC107068135 CDS;ID=EWKMg4ru1zPvdBw+uzMEhS+PpGo.1624892224000.93786
NW_015149013	Koludarov_et_al_2021	CDS	833728	833882	.	-	0	Name=LOC107068135 CDS;ID=EWKMg4ru1zPvdBw+uzMEhS+PpGo.1624892224000.93786
NW_015149013	Koludarov_et_al_2021	CDS	833431	833649	.	-	0	Name=LOC107068135 CDS;ID=EWKMg4ru1zPvdBw+uzMEhS+PpGo.1624892224000.93786
NW_015149013	Koludarov_et_al_2021	CDS	833158	833354	.	-	0	Name=LOC107068135 CDS;ID=EWKMg4ru1zPvdBw+uzMEhS+PpGo.1624892224000.93786
NW_015149013	Koludarov_et_al_2021	CDS	832617	833066	.	-	0	Name=LOC107068135 CDS;ID=EWKMg4ru1zPvdBw+uzMEhS+PpGo.1624892224000.93786
NW_015149013	Koludarov_et_al_2021	CDS	832221	832544	.	-	0	Name=LOC107068135 CDS;ID=EWKMg4ru1zPvdBw+uzMEhS+PpGo.1624892224000.93786
NW_015149013	Koludarov_et_al_2021	CDS	832005	832109	.	-	0	Name=LOC107068135 CDS;ID=EWKMg4ru1zPvdBw+uzMEhS+PpGo.1624892224000.93786
NW_015149013	Koludarov_et_al_2021	CDS	831460	831921	.	-	0	Name=LOC107068135 CDS;ID=EWKMg4ru1zPvdBw+uzMEhS+PpGo.1624892224000.93786
NW_015149013	Koludarov_et_al_2021	CDS	830981	831371	.	-	0	Name=LOC107068135 CDS;ID=EWKMg4ru1zPvdBw+uzMEhS+PpGo.1624892224000.93786
NW_015149013	Koludarov_et_al_2021	CDS	830450	830883	.	-	0	Name=LOC107068135 CDS;ID=EWKMg4ru1zPvdBw+uzMEhS+PpGo.1624892224000.93786
NW_015149013	Koludarov_et_al_2021	CDS	830111	830343	.	-	0	Name=LOC107068135 CDS;ID=EWKMg4ru1zPvdBw+uzMEhS+PpGo.1624892224000.93786
NW_015149013	Koludarov_et_al_2021	CDS	829700	830034	.	-	0	Name=LOC107068135 CDS;ID=EWKMg4ru1zPvdBw+uzMEhS+PpGo.1624892224000.93786
NW_015149013	Koludarov_et_al_2021	CDS	829393	829616	.	-	0	Name=LOC107068135 CDS;ID=EWKMg4ru1zPvdBw+uzMEhS+PpGo.1624892224000.93786
NW_015149013	Koludarov_et_al_2021	CDS	829152	829313	.	-	0	Name=LOC107068135 CDS;ID=EWKMg4ru1zPvdBw+uzMEhS+PpGo.1624892224000.93786
NW_015149013	Koludarov_et_al_2021	CDS	828846	829090	.	-	0	Name=LOC107068135 CDS;ID=EWKMg4ru1zPvdBw+uzMEhS+PpGo.1624892224000.93786
NW_015149013	Koludarov_et_al_2021	CDS	828696	828762	.	-	0	Name=LOC107068135 CDS;ID=EWKMg4ru1zPvdBw+uzMEhS+PpGo.1624892224000.93786
NW_015149013	Koludarov_et_al_2021	CDS	828430	828580	.	-	0	Name=LOC107068135 CDS;ID=EWKMg4ru1zPvdBw+uzMEhS+PpGo.1624892224000.93786
NW_015149013	Koludarov_et_al_2021	CDS	828217	828357	.	-	0	Name=LOC107068135 CDS;ID=EWKMg4ru1zPvdBw+uzMEhS+PpGo.1624892224000.93786
NW_015149013	Koludarov_et_al_2021	CDS	827918	828135	.	-	0	Name=LOC107068135 CDS;ID=EWKMg4ru1zPvdBw+uzMEhS+PpGo.1624892224000.93786
NW_015149013	Koludarov_et_al_2021	CDS	827650	827836	.	-	0	Name=LOC107068135 CDS;ID=EWKMg4ru1zPvdBw+uzMEhS+PpGo.1624892224000.93786
NW_015149013	Koludarov_et_al_2021	CDS	827406	827570	.	-	0	Name=LOC107068135 CDS;ID=EWKMg4ru1zPvdBw+uzMEhS+PpGo.1624892224000.93786
NW_015149013	Koludarov_et_al_2021	CDS	827192	827328	.	-	0	Name=LOC107068135 CDS;ID=EWKMg4ru1zPvdBw+uzMEhS+PpGo.1624892224000.93786
NW_015149013	Koludarov_et_al_2021	CDS	826882	827120	.	-	0	Name=LOC107068135 CDS;ID=EWKMg4ru1zPvdBw+uzMEhS+PpGo.1624892224000.93786
NW_015149013	Koludarov_et_al_2021	CDS	826527	826808	.	-	0	Name=LOC107068135 CDS;ID=EWKMg4ru1zPvdBw+uzMEhS+PpGo.1624892224000.93786
NW_015149013	Koludarov_et_al_2021	CDS	826155	826356	.	-	0	Name=LOC107068135 CDS;ID=EWKMg4ru1zPvdBw+uzMEhS+PpGo.1624892224000.93786
NW_015149013	Koludarov_et_al_2021	CDS	130754	130856	.	-	0	Name=LOC107068162 CDS;ID=EWKMg4ru1zPvdBw+uzMEhS+PpGo.1624892224000.93787
NW_015149013	Koludarov_et_al_2021	CDS	117943	118150	.	-	0	Name=LOC107068162 CDS;ID=EWKMg4ru1zPvdBw+uzMEhS+PpGo.1624892224000.93787
NW_015149013	Koludarov_et_al_2021	CDS	117635	117819	.	-	0	Name=LOC107068162 CDS;ID=EWKMg4ru1zPvdBw+uzMEhS+PpGo.1624892224000.93787
NW_015149013	Koludarov_et_al_2021	CDS	117378	117542	.	-	0	Name=LOC107068162 CDS;ID=EWKMg4ru1zPvdBw+uzMEhS+PpGo.1624892224000.93787
NW_015149013	Koludarov_et_al_2021	CDS	116959	117137	.	-	0	Name=LOC107068162 CDS;ID=EWKMg4ru1zPvdBw+uzMEhS+PpGo.1624892224000.93787
NW_015149013	Koludarov_et_al_2021	CDS	116630	116854	.	-	0	Name=LOC107068162 CDS;ID=EWKMg4ru1zPvdBw+uzMEhS+PpGo.1624892224000.93787
NW_015149013	Koludarov_et_al_2021	CDS	116350	116523	.	-	0	Name=LOC107068162 CDS;ID=EWKMg4ru1zPvdBw+uzMEhS+PpGo.1624892224000.93787
NW_015149013	Koludarov_et_al_2021	CDS	116104	116121	.	-	0	Name=LOC107068162 CDS;ID=EWKMg4ru1zPvdBw+uzMEhS+PpGo.1624892224000.93787
NW_015149013	Koludarov_et_al_2021	CDS	841988	842149	.	-	0	Name=LOC107068135 CDS;ID=EWKMg4ru1zPvdBw+uzMEhS+PpGo.1624892224001.93788
NW_015149013	Koludarov_et_al_2021	CDS	841200	841454	.	-	0	Name=LOC107068135 CDS;ID=EWKMg4ru1zPvdBw+uzMEhS+PpGo.1624892224001.93788
NW_015149013	Koludarov_et_al_2021	CDS	839806	839891	.	-	0	Name=LOC107068135 CDS;ID=EWKMg4ru1zPvdBw+uzMEhS+PpGo.1624892224001.93788
NW_015149013	Koludarov_et_al_2021	CDS	836423	839124	.	-	0	Name=LOC107068135 CDS;ID=EWKMg4ru1zPvdBw+uzMEhS+PpGo.1624892224001.93788
NW_015149013	Koludarov_et_al_2021	CDS	836278	836343	.	-	0	Name=LOC107068135 CDS;ID=EWKMg4ru1zPvdBw+uzMEhS+PpGo.1624892224001.93788
NW_015149013	Koludarov_et_al_2021	CDS	835792	835946	.	-	0	Name=LOC107068135 CDS;ID=EWKMg4ru1zPvdBw+uzMEhS+PpGo.1624892224001.93788
NW_015149013	Koludarov_et_al_2021	CDS	835460	835701	.	-	0	Name=LOC107068135 CDS;ID=EWKMg4ru1zPvdBw+uzMEhS+PpGo.1624892224001.93788
NW_015149013	Koludarov_et_al_2021	CDS	835209	835378	.	-	0	Name=LOC107068135 CDS;ID=EWKMg4ru1zPvdBw+uzMEhS+PpGo.1624892224001.93788
NW_015149013	Koludarov_et_al_2021	CDS	834608	835126	.	-	0	Name=LOC107068135 CDS;ID=EWKMg4ru1zPvdBw+uzMEhS+PpGo.1624892224001.93788
NW_015149013	Koludarov_et_al_2021	CDS	834331	834471	.	-	0	Name=LOC107068135 CDS;ID=EWKMg4ru1zPvdBw+uzMEhS+PpGo.1624892224001.93788
NW_015149013	Koludarov_et_al_2021	CDS	833961	834270	.	-	0	Name=LOC107068135 CDS;ID=EWKMg4ru1zPvdBw+uzMEhS+PpGo.1624892224001.93788
NW_015149013	Koludarov_et_al_2021	CDS	833728	833882	.	-	0	Name=LOC107068135 CDS;ID=EWKMg4ru1zPvdBw+uzMEhS+PpGo.1624892224001.93788
NW_015149013	Koludarov_et_al_2021	CDS	833431	833649	.	-	0	Name=LOC107068135 CDS;ID=EWKMg4ru1zPvdBw+uzMEhS+PpGo.1624892224001.93788
NW_015149013	Koludarov_et_al_2021	CDS	833158	833354	.	-	0	Name=LOC107068135 CDS;ID=EWKMg4ru1zPvdBw+uzMEhS+PpGo.1624892224001.93788
NW_015149013	Koludarov_et_al_2021	CDS	832617	833066	.	-	0	Name=LOC107068135 CDS;ID=EWKMg4ru1zPvdBw+uzMEhS+PpGo.1624892224001.93788
NW_015149013	Koludarov_et_al_2021	CDS	832221	832544	.	-	0	Name=LOC107068135 CDS;ID=EWKMg4ru1zPvdBw+uzMEhS+PpGo.1624892224001.93788
NW_015149013	Koludarov_et_al_2021	CDS	832005	832109	.	-	0	Name=LOC107068135 CDS;ID=EWKMg4ru1zPvdBw+uzMEhS+PpGo.1624892224001.93788
NW_015149013	Koludarov_et_al_2021	CDS	831460	831921	.	-	0	Name=LOC107068135 CDS;ID=EWKMg4ru1zPvdBw+uzMEhS+PpGo.1624892224001.93788
NW_015149013	Koludarov_et_al_2021	CDS	830981	831371	.	-	0	Name=LOC107068135 CDS;ID=EWKMg4ru1zPvdBw+uzMEhS+PpGo.1624892224001.93788
NW_015149013	Koludarov_et_al_2021	CDS	830450	830883	.	-	0	Name=LOC107068135 CDS;ID=EWKMg4ru1zPvdBw+uzMEhS+PpGo.1624892224001.93788
NW_015149013	Koludarov_et_al_2021	CDS	830111	830343	.	-	0	Name=LOC107068135 CDS;ID=EWKMg4ru1zPvdBw+uzMEhS+PpGo.1624892224001.93788
NW_015149013	Koludarov_et_al_2021	CDS	829700	830034	.	-	0	Name=LOC107068135 CDS;ID=EWKMg4ru1zPvdBw+uzMEhS+PpGo.1624892224001.93788
NW_015149013	Koludarov_et_al_2021	CDS	829393	829616	.	-	0	Name=LOC107068135 CDS;ID=EWKMg4ru1zPvdBw+uzMEhS+PpGo.1624892224001.93788
NW_015149013	Koludarov_et_al_2021	CDS	829152	829313	.	-	0	Name=LOC107068135 CDS;ID=EWKMg4ru1zPvdBw+uzMEhS+PpGo.1624892224001.93788
NW_015149013	Koludarov_et_al_2021	CDS	828846	829090	.	-	0	Name=LOC107068135 CDS;ID=EWKMg4ru1zPvdBw+uzMEhS+PpGo.1624892224001.93788
NW_015149013	Koludarov_et_al_2021	CDS	828696	828762	.	-	0	Name=LOC107068135 CDS;ID=EWKMg4ru1zPvdBw+uzMEhS+PpGo.1624892224001.93788
NW_015149013	Koludarov_et_al_2021	CDS	828430	828580	.	-	0	Name=LOC107068135 CDS;ID=EWKMg4ru1zPvdBw+uzMEhS+PpGo.1624892224001.93788
NW_015149013	Koludarov_et_al_2021	CDS	828217	828357	.	-	0	Name=LOC107068135 CDS;ID=EWKMg4ru1zPvdBw+uzMEhS+PpGo.1624892224001.93788
NW_015149013	Koludarov_et_al_2021	CDS	827918	828135	.	-	0	Name=LOC107068135 CDS;ID=EWKMg4ru1zPvdBw+uzMEhS+PpGo.1624892224001.93788
NW_015149013	Koludarov_et_al_2021	CDS	827806	827814	.	-	0	Name=LOC107068135 CDS;ID=EWKMg4ru1zPvdBw+uzMEhS+PpGo.1624892224001.93788
NW_015149013	Koludarov_et_al_2021	CDS	840137	840145	.	-	0	Name=LOC107068135 CDS;ID=EWKMg4ru1zPvdBw+uzMEhS+PpGo.1624892224001.93789
NW_015149013	Koludarov_et_al_2021	CDS	839806	839891	.	-	0	Name=LOC107068135 CDS;ID=EWKMg4ru1zPvdBw+uzMEhS+PpGo.1624892224001.93789
NW_015149013	Koludarov_et_al_2021	CDS	836423	839124	.	-	0	Name=LOC107068135 CDS;ID=EWKMg4ru1zPvdBw+uzMEhS+PpGo.1624892224001.93789
NW_015149013	Koludarov_et_al_2021	CDS	836278	836343	.	-	0	Name=LOC107068135 CDS;ID=EWKMg4ru1zPvdBw+uzMEhS+PpGo.1624892224001.93789
NW_015149013	Koludarov_et_al_2021	CDS	835792	835946	.	-	0	Name=LOC107068135 CDS;ID=EWKMg4ru1zPvdBw+uzMEhS+PpGo.1624892224001.93789
NW_015149013	Koludarov_et_al_2021	CDS	835460	835701	.	-	0	Name=LOC107068135 CDS;ID=EWKMg4ru1zPvdBw+uzMEhS+PpGo.1624892224001.93789
NW_015149013	Koludarov_et_al_2021	CDS	835209	835378	.	-	0	Name=LOC107068135 CDS;ID=EWKMg4ru1zPvdBw+uzMEhS+PpGo.1624892224001.93789
NW_015149013	Koludarov_et_al_2021	CDS	834608	835126	.	-	0	Name=LOC107068135 CDS;ID=EWKMg4ru1zPvdBw+uzMEhS+PpGo.1624892224001.93789
NW_015149013	Koludarov_et_al_2021	CDS	834331	834471	.	-	0	Name=LOC107068135 CDS;ID=EWKMg4ru1zPvdBw+uzMEhS+PpGo.1624892224001.93789
NW_015149013	Koludarov_et_al_2021	CDS	833961	834270	.	-	0	Name=LOC107068135 CDS;ID=EWKMg4ru1zPvdBw+uzMEhS+PpGo.1624892224001.93789
NW_015149013	Koludarov_et_al_2021	CDS	833728	833882	.	-	0	Name=LOC107068135 CDS;ID=EWKMg4ru1zPvdBw+uzMEhS+PpGo.1624892224001.93789
NW_015149013	Koludarov_et_al_2021	CDS	833431	833649	.	-	0	Name=LOC107068135 CDS;ID=EWKMg4ru1zPvdBw+uzMEhS+PpGo.1624892224001.93789
NW_015149013	Koludarov_et_al_2021	CDS	833158	833354	.	-	0	Name=LOC107068135 CDS;ID=EWKMg4ru1zPvdBw+uzMEhS+PpGo.1624892224001.93789
NW_015149013	Koludarov_et_al_2021	CDS	832617	833066	.	-	0	Name=LOC107068135 CDS;ID=EWKMg4ru1zPvdBw+uzMEhS+PpGo.1624892224001.93789
NW_015149013	Koludarov_et_al_2021	CDS	832221	832544	.	-	0	Name=LOC107068135 CDS;ID=EWKMg4ru1zPvdBw+uzMEhS+PpGo.1624892224001.93789
NW_015149013	Koludarov_et_al_2021	CDS	832005	832109	.	-	0	Name=LOC107068135 CDS;ID=EWKMg4ru1zPvdBw+uzMEhS+PpGo.1624892224001.93789
NW_015149013	Koludarov_et_al_2021	CDS	831460	831921	.	-	0	Name=LOC107068135 CDS;ID=EWKMg4ru1zPvdBw+uzMEhS+PpGo.1624892224001.93789
NW_015149013	Koludarov_et_al_2021	CDS	830981	831371	.	-	0	Name=LOC107068135 CDS;ID=EWKMg4ru1zPvdBw+uzMEhS+PpGo.1624892224001.93789
NW_015149013	Koludarov_et_al_2021	CDS	830450	830883	.	-	0	Name=LOC107068135 CDS;ID=EWKMg4ru1zPvdBw+uzMEhS+PpGo.1624892224001.93789
NW_015149013	Koludarov_et_al_2021	CDS	830111	830343	.	-	0	Name=LOC107068135 CDS;ID=EWKMg4ru1zPvdBw+uzMEhS+PpGo.1624892224001.93789
NW_015149013	Koludarov_et_al_2021	CDS	829700	830034	.	-	0	Name=LOC107068135 CDS;ID=EWKMg4ru1zPvdBw+uzMEhS+PpGo.1624892224001.93789
NW_015149013	Koludarov_et_al_2021	CDS	829393	829616	.	-	0	Name=LOC107068135 CDS;ID=EWKMg4ru1zPvdBw+uzMEhS+PpGo.1624892224001.93789
NW_015149013	Koludarov_et_al_2021	CDS	829152	829313	.	-	0	Name=LOC107068135 CDS;ID=EWKMg4ru1zPvdBw+uzMEhS+PpGo.1624892224001.93789
NW_015149013	Koludarov_et_al_2021	CDS	828846	829090	.	-	0	Name=LOC107068135 CDS;ID=EWKMg4ru1zPvdBw+uzMEhS+PpGo.1624892224001.93789
NW_015149013	Koludarov_et_al_2021	CDS	828696	828762	.	-	0	Name=LOC107068135 CDS;ID=EWKMg4ru1zPvdBw+uzMEhS+PpGo.1624892224001.93789
NW_015149013	Koludarov_et_al_2021	CDS	828430	828580	.	-	0	Name=LOC107068135 CDS;ID=EWKMg4ru1zPvdBw+uzMEhS+PpGo.1624892224001.93789
NW_015149013	Koludarov_et_al_2021	CDS	828217	828357	.	-	0	Name=LOC107068135 CDS;ID=EWKMg4ru1zPvdBw+uzMEhS+PpGo.1624892224001.93789
NW_015149013	Koludarov_et_al_2021	CDS	827918	828135	.	-	0	Name=LOC107068135 CDS;ID=EWKMg4ru1zPvdBw+uzMEhS+PpGo.1624892224001.93789
NW_015149013	Koludarov_et_al_2021	CDS	827650	827836	.	-	0	Name=LOC107068135 CDS;ID=EWKMg4ru1zPvdBw+uzMEhS+PpGo.1624892224001.93789
NW_015149013	Koludarov_et_al_2021	CDS	827406	827570	.	-	0	Name=LOC107068135 CDS;ID=EWKMg4ru1zPvdBw+uzMEhS+PpGo.1624892224001.93789
NW_015149013	Koludarov_et_al_2021	CDS	827192	827328	.	-	0	Name=LOC107068135 CDS;ID=EWKMg4ru1zPvdBw+uzMEhS+PpGo.1624892224001.93789
NW_015149013	Koludarov_et_al_2021	CDS	826882	827120	.	-	0	Name=LOC107068135 CDS;ID=EWKMg4ru1zPvdBw+uzMEhS+PpGo.1624892224001.93789
NW_015149013	Koludarov_et_al_2021	CDS	826527	826808	.	-	0	Name=LOC107068135 CDS;ID=EWKMg4ru1zPvdBw+uzMEhS+PpGo.1624892224001.93789
NW_015149013	Koludarov_et_al_2021	CDS	826155	826356	.	-	0	Name=LOC107068135 CDS;ID=EWKMg4ru1zPvdBw+uzMEhS+PpGo.1624892224001.93789
NW_015149013	Koludarov_et_al_2021	CDS	661606	661757	.	-	0	Name=LOC107068058 CDS;ID=EWKMg4ru1zPvdBw+uzMEhS+PpGo.1624892224001.93790
NW_015149013	Koludarov_et_al_2021	CDS	660096	660183	.	-	0	Name=LOC107068058 CDS;ID=EWKMg4ru1zPvdBw+uzMEhS+PpGo.1624892224001.93790
NW_015149013	Koludarov_et_al_2021	CDS	654396	654681	.	-	0	Name=LOC107068058 CDS;ID=EWKMg4ru1zPvdBw+uzMEhS+PpGo.1624892224001.93790
NW_015149013	Koludarov_et_al_2021	CDS	653594	653805	.	-	0	Name=LOC107068058 CDS;ID=EWKMg4ru1zPvdBw+uzMEhS+PpGo.1624892224001.93790
NW_015149013	Koludarov_et_al_2021	CDS	653004	653524	.	-	0	Name=LOC107068058 CDS;ID=EWKMg4ru1zPvdBw+uzMEhS+PpGo.1624892224001.93790
NW_015149013	Koludarov_et_al_2021	CDS	652691	652925	.	-	0	Name=LOC107068058 CDS;ID=EWKMg4ru1zPvdBw+uzMEhS+PpGo.1624892224001.93790
NW_015149013	Koludarov_et_al_2021	CDS	652413	652575	.	-	0	Name=LOC107068058 CDS;ID=EWKMg4ru1zPvdBw+uzMEhS+PpGo.1624892224001.93790
NW_015149013	Koludarov_et_al_2021	CDS	652093	652323	.	-	0	Name=LOC107068058 CDS;ID=EWKMg4ru1zPvdBw+uzMEhS+PpGo.1624892224001.93790
NW_015149013	Koludarov_et_al_2021	CDS	651645	651868	.	-	0	Name=LOC107068058 CDS;ID=EWKMg4ru1zPvdBw+uzMEhS+PpGo.1624892224001.93790
NW_015149013	Koludarov_et_al_2021	CDS	651368	651559	.	-	0	Name=LOC107068058 CDS;ID=EWKMg4ru1zPvdBw+uzMEhS+PpGo.1624892224001.93790
NW_015149013	Koludarov_et_al_2021	CDS	651102	651244	.	-	0	Name=LOC107068058 CDS;ID=EWKMg4ru1zPvdBw+uzMEhS+PpGo.1624892224001.93790
NW_015149013	Koludarov_et_al_2021	CDS	650847	651018	.	-	0	Name=LOC107068058 CDS;ID=EWKMg4ru1zPvdBw+uzMEhS+PpGo.1624892224001.93790
NW_015149013	Koludarov_et_al_2021	CDS	650367	650594	.	-	0	Name=LOC107068058 CDS;ID=EWKMg4ru1zPvdBw+uzMEhS+PpGo.1624892224001.93790
NW_015149013	Koludarov_et_al_2021	CDS	650099	650272	.	-	0	Name=LOC107068058 CDS;ID=EWKMg4ru1zPvdBw+uzMEhS+PpGo.1624892224001.93790
NW_015149013	Koludarov_et_al_2021	CDS	681948	681949	.	+	0	Name=LOC107068089 CDS;ID=EWKMg4ru1zPvdBw+uzMEhS+PpGo.1624892224001.93791
NW_015149013	Koludarov_et_al_2021	CDS	685040	685266	.	+	0	Name=LOC107068089 CDS;ID=EWKMg4ru1zPvdBw+uzMEhS+PpGo.1624892224001.93791
NW_015149013	Koludarov_et_al_2021	CDS	687266	687345	.	+	0	Name=LOC107068089 CDS;ID=EWKMg4ru1zPvdBw+uzMEhS+PpGo.1624892224001.93791
NW_015149013	Koludarov_et_al_2021	CDS	687482	687533	.	+	0	Name=LOC107068089 CDS;ID=EWKMg4ru1zPvdBw+uzMEhS+PpGo.1624892224001.93791
NW_015149013	Koludarov_et_al_2021	CDS	693197	693231	.	+	0	Name=LOC107068089 CDS;ID=EWKMg4ru1zPvdBw+uzMEhS+PpGo.1624892224001.93791
NW_015149013	Koludarov_et_al_2021	CDS	1286596	1286665	.	-	0	Name=LOC107068130 CDS;ID=EWKMg4ru1zPvdBw+uzMEhS+PpGo.1624892224001.93792
NW_015149013	Koludarov_et_al_2021	CDS	1285501	1285698	.	-	0	Name=LOC107068130 CDS;ID=EWKMg4ru1zPvdBw+uzMEhS+PpGo.1624892224001.93792
NW_015149013	Koludarov_et_al_2021	CDS	1285182	1285347	.	-	0	Name=LOC107068130 CDS;ID=EWKMg4ru1zPvdBw+uzMEhS+PpGo.1624892224001.93792
NW_015149013	Koludarov_et_al_2021	CDS	1285002	1285098	.	-	0	Name=LOC107068130 CDS;ID=EWKMg4ru1zPvdBw+uzMEhS+PpGo.1624892224001.93792
NW_015149013	Koludarov_et_al_2021	CDS	1284577	1284780	.	-	0	Name=LOC107068130 CDS;ID=EWKMg4ru1zPvdBw+uzMEhS+PpGo.1624892224001.93792
NW_015149013	Koludarov_et_al_2021	CDS	1284233	1284427	.	-	0	Name=LOC107068130 CDS;ID=EWKMg4ru1zPvdBw+uzMEhS+PpGo.1624892224001.93792
NW_015149013	Koludarov_et_al_2021	CDS	1284027	1284149	.	-	0	Name=LOC107068130 CDS;ID=EWKMg4ru1zPvdBw+uzMEhS+PpGo.1624892224001.93792
NW_015149013	Koludarov_et_al_2021	CDS	1277307	1277519	.	-	0	Name=LOC107068130 CDS;ID=EWKMg4ru1zPvdBw+uzMEhS+PpGo.1624892224001.93792
NW_015149013	Koludarov_et_al_2021	CDS	1286596	1286665	.	-	0	Name=LOC107068130 CDS;ID=EWKMg4ru1zPvdBw+uzMEhS+PpGo.1624892224001.93793
NW_015149013	Koludarov_et_al_2021	CDS	1285501	1285698	.	-	0	Name=LOC107068130 CDS;ID=EWKMg4ru1zPvdBw+uzMEhS+PpGo.1624892224001.93793
NW_015149013	Koludarov_et_al_2021	CDS	1285182	1285347	.	-	0	Name=LOC107068130 CDS;ID=EWKMg4ru1zPvdBw+uzMEhS+PpGo.1624892224001.93793
NW_015149013	Koludarov_et_al_2021	CDS	1285002	1285098	.	-	0	Name=LOC107068130 CDS;ID=EWKMg4ru1zPvdBw+uzMEhS+PpGo.1624892224001.93793
NW_015149013	Koludarov_et_al_2021	CDS	1284577	1284780	.	-	0	Name=LOC107068130 CDS;ID=EWKMg4ru1zPvdBw+uzMEhS+PpGo.1624892224001.93793
NW_015149013	Koludarov_et_al_2021	CDS	1284233	1284427	.	-	0	Name=LOC107068130 CDS;ID=EWKMg4ru1zPvdBw+uzMEhS+PpGo.1624892224001.93793
NW_015149013	Koludarov_et_al_2021	CDS	1284027	1284149	.	-	0	Name=LOC107068130 CDS;ID=EWKMg4ru1zPvdBw+uzMEhS+PpGo.1624892224001.93793
NW_015149013	Koludarov_et_al_2021	CDS	1277307	1277519	.	-	0	Name=LOC107068130 CDS;ID=EWKMg4ru1zPvdBw+uzMEhS+PpGo.1624892224001.93793
NW_015149013	Koludarov_et_al_2021	CDS	1286596	1286665	.	-	0	Name=LOC107068130 CDS;ID=EWKMg4ru1zPvdBw+uzMEhS+PpGo.1624892224001.93794
NW_015149013	Koludarov_et_al_2021	CDS	1285501	1285698	.	-	0	Name=LOC107068130 CDS;ID=EWKMg4ru1zPvdBw+uzMEhS+PpGo.1624892224001.93794
NW_015149013	Koludarov_et_al_2021	CDS	1285182	1285347	.	-	0	Name=LOC107068130 CDS;ID=EWKMg4ru1zPvdBw+uzMEhS+PpGo.1624892224001.93794
NW_015149013	Koludarov_et_al_2021	CDS	1285002	1285098	.	-	0	Name=LOC107068130 CDS;ID=EWKMg4ru1zPvdBw+uzMEhS+PpGo.1624892224001.93794
NW_015149013	Koludarov_et_al_2021	CDS	1284577	1284780	.	-	0	Name=LOC107068130 CDS;ID=EWKMg4ru1zPvdBw+uzMEhS+PpGo.1624892224001.93794
NW_015149013	Koludarov_et_al_2021	CDS	1284233	1284427	.	-	0	Name=LOC107068130 CDS;ID=EWKMg4ru1zPvdBw+uzMEhS+PpGo.1624892224001.93794
NW_015149013	Koludarov_et_al_2021	CDS	1284027	1284149	.	-	0	Name=LOC107068130 CDS;ID=EWKMg4ru1zPvdBw+uzMEhS+PpGo.1624892224001.93794
NW_015149013	Koludarov_et_al_2021	CDS	1277307	1277519	.	-	0	Name=LOC107068130 CDS;ID=EWKMg4ru1zPvdBw+uzMEhS+PpGo.1624892224001.93794
NW_015149013	Koludarov_et_al_2021	CDS	1286596	1286665	.	-	0	Name=LOC107068130 CDS;ID=EWKMg4ru1zPvdBw+uzMEhS+PpGo.1624892224001.93795
NW_015149013	Koludarov_et_al_2021	CDS	1285501	1285698	.	-	0	Name=LOC107068130 CDS;ID=EWKMg4ru1zPvdBw+uzMEhS+PpGo.1624892224001.93795
NW_015149013	Koludarov_et_al_2021	CDS	1285182	1285347	.	-	0	Name=LOC107068130 CDS;ID=EWKMg4ru1zPvdBw+uzMEhS+PpGo.1624892224001.93795
NW_015149013	Koludarov_et_al_2021	CDS	1285002	1285098	.	-	0	Name=LOC107068130 CDS;ID=EWKMg4ru1zPvdBw+uzMEhS+PpGo.1624892224001.93795
NW_015149013	Koludarov_et_al_2021	CDS	1284577	1284780	.	-	0	Name=LOC107068130 CDS;ID=EWKMg4ru1zPvdBw+uzMEhS+PpGo.1624892224001.93795
NW_015149013	Koludarov_et_al_2021	CDS	1284233	1284427	.	-	0	Name=LOC107068130 CDS;ID=EWKMg4ru1zPvdBw+uzMEhS+PpGo.1624892224001.93795
NW_015149013	Koludarov_et_al_2021	CDS	1284027	1284149	.	-	0	Name=LOC107068130 CDS;ID=EWKMg4ru1zPvdBw+uzMEhS+PpGo.1624892224001.93795
NW_015149013	Koludarov_et_al_2021	CDS	1277307	1277519	.	-	0	Name=LOC107068130 CDS;ID=EWKMg4ru1zPvdBw+uzMEhS+PpGo.1624892224001.93795
NW_015149013	Koludarov_et_al_2021	CDS	628285	628364	.	-	0	Name=LOC107068070 CDS;ID=EWKMg4ru1zPvdBw+uzMEhS+PpGo.1624892224001.93796
NW_015149013	Koludarov_et_al_2021	CDS	620651	620961	.	-	0	Name=LOC107068070 CDS;ID=EWKMg4ru1zPvdBw+uzMEhS+PpGo.1624892224001.93796
NW_015149013	Koludarov_et_al_2021	CDS	619244	620532	.	-	0	Name=LOC107068070 CDS;ID=EWKMg4ru1zPvdBw+uzMEhS+PpGo.1624892224001.93796
NW_015149013	Koludarov_et_al_2021	CDS	1229990	1230262	.	-	0	Name=LOC107068118 CDS;ID=EWKMg4ru1zPvdBw+uzMEhS+PpGo.1624892224001.93797
NW_015149013	Koludarov_et_al_2021	CDS	1228527	1228814	.	-	0	Name=LOC107068118 CDS;ID=EWKMg4ru1zPvdBw+uzMEhS+PpGo.1624892224001.93797
NW_015149013	Koludarov_et_al_2021	CDS	1228304	1228447	.	-	0	Name=LOC107068118 CDS;ID=EWKMg4ru1zPvdBw+uzMEhS+PpGo.1624892224001.93797
NW_015149013	Koludarov_et_al_2021	CDS	1227239	1227395	.	-	0	Name=LOC107068118 CDS;ID=EWKMg4ru1zPvdBw+uzMEhS+PpGo.1624892224001.93797
NW_015149013	Koludarov_et_al_2021	CDS	1226799	1227160	.	-	0	Name=LOC107068118 CDS;ID=EWKMg4ru1zPvdBw+uzMEhS+PpGo.1624892224001.93797
NW_015149013	Koludarov_et_al_2021	CDS	1226466	1226708	.	-	0	Name=LOC107068118 CDS;ID=EWKMg4ru1zPvdBw+uzMEhS+PpGo.1624892224001.93797
NW_015149013	Koludarov_et_al_2021	CDS	1226199	1226381	.	-	0	Name=LOC107068118 CDS;ID=EWKMg4ru1zPvdBw+uzMEhS+PpGo.1624892224001.93797
NW_015149013	Koludarov_et_al_2021	CDS	1225994	1226086	.	-	0	Name=LOC107068118 CDS;ID=EWKMg4ru1zPvdBw+uzMEhS+PpGo.1624892224001.93797
NW_015149013	Koludarov_et_al_2021	CDS	1225711	1225871	.	-	0	Name=LOC107068118 CDS;ID=EWKMg4ru1zPvdBw+uzMEhS+PpGo.1624892224001.93797
NW_015149013	Koludarov_et_al_2021	CDS	1225509	1225556	.	-	0	Name=LOC107068118 CDS;ID=EWKMg4ru1zPvdBw+uzMEhS+PpGo.1624892224001.93797
NW_015149013	Koludarov_et_al_2021	CDS	1224132	1224387	.	-	0	Name=LOC107068118 CDS;ID=EWKMg4ru1zPvdBw+uzMEhS+PpGo.1624892224001.93797
NW_015149013	Koludarov_et_al_2021	CDS	1223906	1224051	.	-	0	Name=LOC107068118 CDS;ID=EWKMg4ru1zPvdBw+uzMEhS+PpGo.1624892224001.93797
NW_015149013	Koludarov_et_al_2021	CDS	1223468	1223698	.	-	0	Name=LOC107068118 CDS;ID=EWKMg4ru1zPvdBw+uzMEhS+PpGo.1624892224001.93797
NW_015149013	Koludarov_et_al_2021	CDS	1223118	1223381	.	-	0	Name=LOC107068118 CDS;ID=EWKMg4ru1zPvdBw+uzMEhS+PpGo.1624892224001.93797
NW_015149013	Koludarov_et_al_2021	CDS	1222776	1222932	.	-	0	Name=LOC107068118 CDS;ID=EWKMg4ru1zPvdBw+uzMEhS+PpGo.1624892224001.93797
NW_015149013	Koludarov_et_al_2021	CDS	1222580	1222696	.	-	0	Name=LOC107068118 CDS;ID=EWKMg4ru1zPvdBw+uzMEhS+PpGo.1624892224001.93797
NW_015149013	Koludarov_et_al_2021	CDS	1222368	1222454	.	-	0	Name=LOC107068118 CDS;ID=EWKMg4ru1zPvdBw+uzMEhS+PpGo.1624892224001.93797
NW_015149013	Koludarov_et_al_2021	CDS	1229990	1230262	.	-	0	Name=LOC107068118 CDS;ID=EWKMg4ru1zPvdBw+uzMEhS+PpGo.1624892224001.93798
NW_015149013	Koludarov_et_al_2021	CDS	1228527	1228814	.	-	0	Name=LOC107068118 CDS;ID=EWKMg4ru1zPvdBw+uzMEhS+PpGo.1624892224001.93798
NW_015149013	Koludarov_et_al_2021	CDS	1228304	1228447	.	-	0	Name=LOC107068118 CDS;ID=EWKMg4ru1zPvdBw+uzMEhS+PpGo.1624892224001.93798
NW_015149013	Koludarov_et_al_2021	CDS	1227239	1227398	.	-	0	Name=LOC107068118 CDS;ID=EWKMg4ru1zPvdBw+uzMEhS+PpGo.1624892224001.93798
NW_015149013	Koludarov_et_al_2021	CDS	1226799	1227160	.	-	0	Name=LOC107068118 CDS;ID=EWKMg4ru1zPvdBw+uzMEhS+PpGo.1624892224001.93798
NW_015149013	Koludarov_et_al_2021	CDS	1226466	1226708	.	-	0	Name=LOC107068118 CDS;ID=EWKMg4ru1zPvdBw+uzMEhS+PpGo.1624892224001.93798
NW_015149013	Koludarov_et_al_2021	CDS	1226199	1226381	.	-	0	Name=LOC107068118 CDS;ID=EWKMg4ru1zPvdBw+uzMEhS+PpGo.1624892224001.93798
NW_015149013	Koludarov_et_al_2021	CDS	1225994	1226086	.	-	0	Name=LOC107068118 CDS;ID=EWKMg4ru1zPvdBw+uzMEhS+PpGo.1624892224001.93798
NW_015149013	Koludarov_et_al_2021	CDS	1225711	1225871	.	-	0	Name=LOC107068118 CDS;ID=EWKMg4ru1zPvdBw+uzMEhS+PpGo.1624892224001.93798
NW_015149013	Koludarov_et_al_2021	CDS	1225509	1225556	.	-	0	Name=LOC107068118 CDS;ID=EWKMg4ru1zPvdBw+uzMEhS+PpGo.1624892224001.93798
NW_015149013	Koludarov_et_al_2021	CDS	1224132	1224387	.	-	0	Name=LOC107068118 CDS;ID=EWKMg4ru1zPvdBw+uzMEhS+PpGo.1624892224001.93798
NW_015149013	Koludarov_et_al_2021	CDS	1223906	1224051	.	-	0	Name=LOC107068118 CDS;ID=EWKMg4ru1zPvdBw+uzMEhS+PpGo.1624892224001.93798
NW_015149013	Koludarov_et_al_2021	CDS	1223468	1223698	.	-	0	Name=LOC107068118 CDS;ID=EWKMg4ru1zPvdBw+uzMEhS+PpGo.1624892224001.93798
NW_015149013	Koludarov_et_al_2021	CDS	1223118	1223381	.	-	0	Name=LOC107068118 CDS;ID=EWKMg4ru1zPvdBw+uzMEhS+PpGo.1624892224001.93798
NW_015149013	Koludarov_et_al_2021	CDS	1222776	1222932	.	-	0	Name=LOC107068118 CDS;ID=EWKMg4ru1zPvdBw+uzMEhS+PpGo.1624892224001.93798
NW_015149013	Koludarov_et_al_2021	CDS	1222580	1222696	.	-	0	Name=LOC107068118 CDS;ID=EWKMg4ru1zPvdBw+uzMEhS+PpGo.1624892224001.93798
NW_015149013	Koludarov_et_al_2021	CDS	1222368	1222454	.	-	0	Name=LOC107068118 CDS;ID=EWKMg4ru1zPvdBw+uzMEhS+PpGo.1624892224001.93798
NW_015149013	Koludarov_et_al_2021	CDS	681948	681949	.	+	0	Name=LOC107068089 CDS;ID=EWKMg4ru1zPvdBw+uzMEhS+PpGo.1624892224001.93799
NW_015149013	Koludarov_et_al_2021	CDS	685040	685266	.	+	0	Name=LOC107068089 CDS;ID=EWKMg4ru1zPvdBw+uzMEhS+PpGo.1624892224001.93799
NW_015149013	Koludarov_et_al_2021	CDS	687266	687345	.	+	0	Name=LOC107068089 CDS;ID=EWKMg4ru1zPvdBw+uzMEhS+PpGo.1624892224001.93799
NW_015149013	Koludarov_et_al_2021	CDS	687482	687533	.	+	0	Name=LOC107068089 CDS;ID=EWKMg4ru1zPvdBw+uzMEhS+PpGo.1624892224001.93799
NW_015149013	Koludarov_et_al_2021	CDS	689478	689491	.	+	0	Name=LOC107068089 CDS;ID=EWKMg4ru1zPvdBw+uzMEhS+PpGo.1624892224001.93799
NW_015149013	Koludarov_et_al_2021	CDS	681948	681949	.	+	0	Name=LOC107068089 CDS;ID=EWKMg4ru1zPvdBw+uzMEhS+PpGo.1624892224001.93800
NW_015149013	Koludarov_et_al_2021	CDS	685040	685266	.	+	0	Name=LOC107068089 CDS;ID=EWKMg4ru1zPvdBw+uzMEhS+PpGo.1624892224001.93800
NW_015149013	Koludarov_et_al_2021	CDS	687266	687345	.	+	0	Name=LOC107068089 CDS;ID=EWKMg4ru1zPvdBw+uzMEhS+PpGo.1624892224001.93800
NW_015149013	Koludarov_et_al_2021	CDS	687482	687533	.	+	0	Name=LOC107068089 CDS;ID=EWKMg4ru1zPvdBw+uzMEhS+PpGo.1624892224001.93800
NW_015149013	Koludarov_et_al_2021	CDS	689478	689491	.	+	0	Name=LOC107068089 CDS;ID=EWKMg4ru1zPvdBw+uzMEhS+PpGo.1624892224001.93800
NW_015149013	Koludarov_et_al_2021	CDS	681948	681949	.	+	0	Name=LOC107068089 CDS;ID=EWKMg4ru1zPvdBw+uzMEhS+PpGo.1624892224001.93801
NW_015149013	Koludarov_et_al_2021	CDS	685040	685266	.	+	0	Name=LOC107068089 CDS;ID=EWKMg4ru1zPvdBw+uzMEhS+PpGo.1624892224001.93801
NW_015149013	Koludarov_et_al_2021	CDS	687266	687345	.	+	0	Name=LOC107068089 CDS;ID=EWKMg4ru1zPvdBw+uzMEhS+PpGo.1624892224001.93801
NW_015149013	Koludarov_et_al_2021	CDS	687482	687533	.	+	0	Name=LOC107068089 CDS;ID=EWKMg4ru1zPvdBw+uzMEhS+PpGo.1624892224001.93801
NW_015149013	Koludarov_et_al_2021	CDS	689478	689491	.	+	0	Name=LOC107068089 CDS;ID=EWKMg4ru1zPvdBw+uzMEhS+PpGo.1624892224001.93801
NW_015149013	Koludarov_et_al_2021	CDS	102693	102905	.	+	0	Name=LOC107068148 CDS;ID=EWKMg4ru1zPvdBw+uzMEhS+PpGo.1624892224001.93802
NW_015149013	Koludarov_et_al_2021	CDS	104128	104348	.	+	0	Name=LOC107068148 CDS;ID=EWKMg4ru1zPvdBw+uzMEhS+PpGo.1624892224001.93802
NW_015149013	Koludarov_et_al_2021	CDS	104424	104700	.	+	0	Name=LOC107068148 CDS;ID=EWKMg4ru1zPvdBw+uzMEhS+PpGo.1624892224001.93802
NW_015149013	Koludarov_et_al_2021	CDS	105540	105717	.	+	0	Name=LOC107068148 CDS;ID=EWKMg4ru1zPvdBw+uzMEhS+PpGo.1624892224001.93802
NW_015149013	Koludarov_et_al_2021	CDS	105829	108592	.	+	0	Name=LOC107068148 CDS;ID=EWKMg4ru1zPvdBw+uzMEhS+PpGo.1624892224001.93802
NW_015149013	Koludarov_et_al_2021	CDS	108705	109026	.	+	0	Name=LOC107068148 CDS;ID=EWKMg4ru1zPvdBw+uzMEhS+PpGo.1624892224001.93802
NW_015149013	Koludarov_et_al_2021	CDS	109130	109329	.	+	0	Name=LOC107068148 CDS;ID=EWKMg4ru1zPvdBw+uzMEhS+PpGo.1624892224001.93802
NW_015149013	Koludarov_et_al_2021	CDS	109572	109740	.	+	0	Name=LOC107068148 CDS;ID=EWKMg4ru1zPvdBw+uzMEhS+PpGo.1624892224001.93802
NW_015149013	Koludarov_et_al_2021	CDS	102693	102905	.	+	0	Name=LOC107068148 CDS;ID=EWKMg4ru1zPvdBw+uzMEhS+PpGo.1624892224002.93803
NW_015149013	Koludarov_et_al_2021	CDS	104128	104348	.	+	0	Name=LOC107068148 CDS;ID=EWKMg4ru1zPvdBw+uzMEhS+PpGo.1624892224002.93803
NW_015149013	Koludarov_et_al_2021	CDS	104424	104700	.	+	0	Name=LOC107068148 CDS;ID=EWKMg4ru1zPvdBw+uzMEhS+PpGo.1624892224002.93803
NW_015149013	Koludarov_et_al_2021	CDS	105540	105717	.	+	0	Name=LOC107068148 CDS;ID=EWKMg4ru1zPvdBw+uzMEhS+PpGo.1624892224002.93803
NW_015149013	Koludarov_et_al_2021	CDS	105829	108592	.	+	0	Name=LOC107068148 CDS;ID=EWKMg4ru1zPvdBw+uzMEhS+PpGo.1624892224002.93803
NW_015149013	Koludarov_et_al_2021	CDS	108705	109026	.	+	0	Name=LOC107068148 CDS;ID=EWKMg4ru1zPvdBw+uzMEhS+PpGo.1624892224002.93803
NW_015149013	Koludarov_et_al_2021	CDS	109130	109329	.	+	0	Name=LOC107068148 CDS;ID=EWKMg4ru1zPvdBw+uzMEhS+PpGo.1624892224002.93803
NW_015149013	Koludarov_et_al_2021	CDS	109572	109740	.	+	0	Name=LOC107068148 CDS;ID=EWKMg4ru1zPvdBw+uzMEhS+PpGo.1624892224002.93803
NW_015149013	Koludarov_et_al_2021	CDS	102693	102905	.	+	0	Name=LOC107068148 CDS;ID=EWKMg4ru1zPvdBw+uzMEhS+PpGo.1624892224002.93804
NW_015149013	Koludarov_et_al_2021	CDS	104128	104348	.	+	0	Name=LOC107068148 CDS;ID=EWKMg4ru1zPvdBw+uzMEhS+PpGo.1624892224002.93804
NW_015149013	Koludarov_et_al_2021	CDS	104424	104700	.	+	0	Name=LOC107068148 CDS;ID=EWKMg4ru1zPvdBw+uzMEhS+PpGo.1624892224002.93804
NW_015149013	Koludarov_et_al_2021	CDS	105540	105717	.	+	0	Name=LOC107068148 CDS;ID=EWKMg4ru1zPvdBw+uzMEhS+PpGo.1624892224002.93804
NW_015149013	Koludarov_et_al_2021	CDS	105829	108592	.	+	0	Name=LOC107068148 CDS;ID=EWKMg4ru1zPvdBw+uzMEhS+PpGo.1624892224002.93804
NW_015149013	Koludarov_et_al_2021	CDS	108705	109026	.	+	0	Name=LOC107068148 CDS;ID=EWKMg4ru1zPvdBw+uzMEhS+PpGo.1624892224002.93804
NW_015149013	Koludarov_et_al_2021	CDS	109130	109329	.	+	0	Name=LOC107068148 CDS;ID=EWKMg4ru1zPvdBw+uzMEhS+PpGo.1624892224002.93804
NW_015149013	Koludarov_et_al_2021	CDS	109572	109740	.	+	0	Name=LOC107068148 CDS;ID=EWKMg4ru1zPvdBw+uzMEhS+PpGo.1624892224002.93804
NW_015149013	Koludarov_et_al_2021	CDS	102693	102905	.	+	0	Name=LOC107068148 CDS;ID=EWKMg4ru1zPvdBw+uzMEhS+PpGo.1624892224002.93805
NW_015149013	Koludarov_et_al_2021	CDS	104128	104348	.	+	0	Name=LOC107068148 CDS;ID=EWKMg4ru1zPvdBw+uzMEhS+PpGo.1624892224002.93805
NW_015149013	Koludarov_et_al_2021	CDS	104424	104700	.	+	0	Name=LOC107068148 CDS;ID=EWKMg4ru1zPvdBw+uzMEhS+PpGo.1624892224002.93805
NW_015149013	Koludarov_et_al_2021	CDS	105540	105717	.	+	0	Name=LOC107068148 CDS;ID=EWKMg4ru1zPvdBw+uzMEhS+PpGo.1624892224002.93805
NW_015149013	Koludarov_et_al_2021	CDS	105829	106857	.	+	0	Name=LOC107068148 CDS;ID=EWKMg4ru1zPvdBw+uzMEhS+PpGo.1624892224002.93805
NW_015149013	Koludarov_et_al_2021	CDS	106957	108592	.	+	0	Name=LOC107068148 CDS;ID=EWKMg4ru1zPvdBw+uzMEhS+PpGo.1624892224002.93805
NW_015149013	Koludarov_et_al_2021	CDS	108705	109026	.	+	0	Name=LOC107068148 CDS;ID=EWKMg4ru1zPvdBw+uzMEhS+PpGo.1624892224002.93805
NW_015149013	Koludarov_et_al_2021	CDS	109130	109329	.	+	0	Name=LOC107068148 CDS;ID=EWKMg4ru1zPvdBw+uzMEhS+PpGo.1624892224002.93805
NW_015149013	Koludarov_et_al_2021	CDS	109572	109740	.	+	0	Name=LOC107068148 CDS;ID=EWKMg4ru1zPvdBw+uzMEhS+PpGo.1624892224002.93805
NW_015149013	Koludarov_et_al_2021	CDS	102693	102905	.	+	0	Name=LOC107068148 CDS;ID=EWKMg4ru1zPvdBw+uzMEhS+PpGo.1624892224002.93806
NW_015149013	Koludarov_et_al_2021	CDS	104128	104348	.	+	0	Name=LOC107068148 CDS;ID=EWKMg4ru1zPvdBw+uzMEhS+PpGo.1624892224002.93806
NW_015149013	Koludarov_et_al_2021	CDS	104478	104700	.	+	0	Name=LOC107068148 CDS;ID=EWKMg4ru1zPvdBw+uzMEhS+PpGo.1624892224002.93806
NW_015149013	Koludarov_et_al_2021	CDS	105540	105717	.	+	0	Name=LOC107068148 CDS;ID=EWKMg4ru1zPvdBw+uzMEhS+PpGo.1624892224002.93806
NW_015149013	Koludarov_et_al_2021	CDS	105829	108592	.	+	0	Name=LOC107068148 CDS;ID=EWKMg4ru1zPvdBw+uzMEhS+PpGo.1624892224002.93806
NW_015149013	Koludarov_et_al_2021	CDS	108705	109026	.	+	0	Name=LOC107068148 CDS;ID=EWKMg4ru1zPvdBw+uzMEhS+PpGo.1624892224002.93806
NW_015149013	Koludarov_et_al_2021	CDS	109130	109329	.	+	0	Name=LOC107068148 CDS;ID=EWKMg4ru1zPvdBw+uzMEhS+PpGo.1624892224002.93806
NW_015149013	Koludarov_et_al_2021	CDS	109572	109740	.	+	0	Name=LOC107068148 CDS;ID=EWKMg4ru1zPvdBw+uzMEhS+PpGo.1624892224002.93806
NW_015149013	Koludarov_et_al_2021	CDS	938120	938246	.	-	0	Name=LOC107068158 CDS;ID=EWKMg4ru1zPvdBw+uzMEhS+PpGo.1624892224002.93807
NW_015149013	Koludarov_et_al_2021	CDS	937497	938008	.	-	0	Name=LOC107068158 CDS;ID=EWKMg4ru1zPvdBw+uzMEhS+PpGo.1624892224002.93807
NW_015149013	Koludarov_et_al_2021	CDS	936989	937365	.	-	0	Name=LOC107068158 CDS;ID=EWKMg4ru1zPvdBw+uzMEhS+PpGo.1624892224002.93807
NW_015149013	Koludarov_et_al_2021	CDS	936500	936904	.	-	0	Name=LOC107068158 CDS;ID=EWKMg4ru1zPvdBw+uzMEhS+PpGo.1624892224002.93807
NW_015149013	Koludarov_et_al_2021	CDS	936067	936423	.	-	0	Name=LOC107068158 CDS;ID=EWKMg4ru1zPvdBw+uzMEhS+PpGo.1624892224002.93807
NW_015149013	Koludarov_et_al_2021	CDS	935673	935984	.	-	0	Name=LOC107068158 CDS;ID=EWKMg4ru1zPvdBw+uzMEhS+PpGo.1624892224002.93807
NW_015149013	Koludarov_et_al_2021	CDS	935365	935606	.	-	0	Name=LOC107068158 CDS;ID=EWKMg4ru1zPvdBw+uzMEhS+PpGo.1624892224002.93807
NW_015149013	Koludarov_et_al_2021	CDS	935005	935285	.	-	0	Name=LOC107068158 CDS;ID=EWKMg4ru1zPvdBw+uzMEhS+PpGo.1624892224002.93807
NW_015149013	Koludarov_et_al_2021	CDS	934599	934926	.	-	0	Name=LOC107068158 CDS;ID=EWKMg4ru1zPvdBw+uzMEhS+PpGo.1624892224002.93807
NW_015149013	Koludarov_et_al_2021	CDS	933445	934041	.	-	0	Name=LOC107068158 CDS;ID=EWKMg4ru1zPvdBw+uzMEhS+PpGo.1624892224002.93807
NW_015149013	Koludarov_et_al_2021	CDS	933133	933353	.	-	0	Name=LOC107068158 CDS;ID=EWKMg4ru1zPvdBw+uzMEhS+PpGo.1624892224002.93807
NW_015149013	Koludarov_et_al_2021	CDS	932834	933037	.	-	0	Name=LOC107068158 CDS;ID=EWKMg4ru1zPvdBw+uzMEhS+PpGo.1624892224002.93807
NW_015149013	Koludarov_et_al_2021	CDS	931717	932757	.	-	0	Name=LOC107068158 CDS;ID=EWKMg4ru1zPvdBw+uzMEhS+PpGo.1624892224002.93807
NW_015149013	Koludarov_et_al_2021	CDS	471410	471425	.	-	0	Name=LOC107068056 CDS;ID=EWKMg4ru1zPvdBw+uzMEhS+PpGo.1624892224002.93808
NW_015149013	Koludarov_et_al_2021	CDS	470959	471026	.	-	0	Name=LOC107068056 CDS;ID=EWKMg4ru1zPvdBw+uzMEhS+PpGo.1624892224002.93808
NW_015149013	Koludarov_et_al_2021	CDS	470708	470875	.	-	0	Name=LOC107068056 CDS;ID=EWKMg4ru1zPvdBw+uzMEhS+PpGo.1624892224002.93808
NW_015149013	Koludarov_et_al_2021	CDS	470507	470577	.	-	0	Name=LOC107068056 CDS;ID=EWKMg4ru1zPvdBw+uzMEhS+PpGo.1624892224002.93808
NW_015149013	Koludarov_et_al_2021	CDS	470068	470334	.	-	0	Name=LOC107068056 CDS;ID=EWKMg4ru1zPvdBw+uzMEhS+PpGo.1624892224002.93808
NW_015149013	Koludarov_et_al_2021	CDS	469259	469463	.	-	0	Name=LOC107068056 CDS;ID=EWKMg4ru1zPvdBw+uzMEhS+PpGo.1624892224002.93808
NW_015149013	Koludarov_et_al_2021	CDS	468986	469184	.	-	0	Name=LOC107068056 CDS;ID=EWKMg4ru1zPvdBw+uzMEhS+PpGo.1624892224002.93808
NW_015149013	Koludarov_et_al_2021	CDS	468795	468906	.	-	0	Name=LOC107068056 CDS;ID=EWKMg4ru1zPvdBw+uzMEhS+PpGo.1624892224002.93808
NW_015149013	Koludarov_et_al_2021	CDS	468515	468704	.	-	0	Name=LOC107068056 CDS;ID=EWKMg4ru1zPvdBw+uzMEhS+PpGo.1624892224002.93808
NW_015149013	Koludarov_et_al_2021	CDS	468230	468430	.	-	0	Name=LOC107068056 CDS;ID=EWKMg4ru1zPvdBw+uzMEhS+PpGo.1624892224002.93808
NW_015149013	Koludarov_et_al_2021	CDS	467933	468118	.	-	0	Name=LOC107068056 CDS;ID=EWKMg4ru1zPvdBw+uzMEhS+PpGo.1624892224002.93808
NW_015149013	Koludarov_et_al_2021	CDS	467472	467846	.	-	0	Name=LOC107068056 CDS;ID=EWKMg4ru1zPvdBw+uzMEhS+PpGo.1624892224002.93808
NW_015149013	Koludarov_et_al_2021	CDS	467259	467400	.	-	0	Name=LOC107068056 CDS;ID=EWKMg4ru1zPvdBw+uzMEhS+PpGo.1624892224002.93808
NW_015149013	Koludarov_et_al_2021	CDS	467016	467167	.	-	0	Name=LOC107068056 CDS;ID=EWKMg4ru1zPvdBw+uzMEhS+PpGo.1624892224002.93808
NW_015149013	Koludarov_et_al_2021	CDS	466713	466941	.	-	0	Name=LOC107068056 CDS;ID=EWKMg4ru1zPvdBw+uzMEhS+PpGo.1624892224002.93808
NW_015149013	Koludarov_et_al_2021	CDS	466557	466638	.	-	0	Name=LOC107068056 CDS;ID=EWKMg4ru1zPvdBw+uzMEhS+PpGo.1624892224002.93808
NW_015149013	Koludarov_et_al_2021	CDS	465424	466471	.	-	0	Name=LOC107068056 CDS;ID=EWKMg4ru1zPvdBw+uzMEhS+PpGo.1624892224002.93808
NW_015149013	Koludarov_et_al_2021	CDS	471410	471425	.	-	0	Name=LOC107068056 CDS;ID=EWKMg4ru1zPvdBw+uzMEhS+PpGo.1624892224002.93809
NW_015149013	Koludarov_et_al_2021	CDS	470959	471026	.	-	0	Name=LOC107068056 CDS;ID=EWKMg4ru1zPvdBw+uzMEhS+PpGo.1624892224002.93809
NW_015149013	Koludarov_et_al_2021	CDS	470708	470875	.	-	0	Name=LOC107068056 CDS;ID=EWKMg4ru1zPvdBw+uzMEhS+PpGo.1624892224002.93809
NW_015149013	Koludarov_et_al_2021	CDS	470507	470577	.	-	0	Name=LOC107068056 CDS;ID=EWKMg4ru1zPvdBw+uzMEhS+PpGo.1624892224002.93809
NW_015149013	Koludarov_et_al_2021	CDS	470068	470334	.	-	0	Name=LOC107068056 CDS;ID=EWKMg4ru1zPvdBw+uzMEhS+PpGo.1624892224002.93809
NW_015149013	Koludarov_et_al_2021	CDS	469259	469463	.	-	0	Name=LOC107068056 CDS;ID=EWKMg4ru1zPvdBw+uzMEhS+PpGo.1624892224002.93809
NW_015149013	Koludarov_et_al_2021	CDS	468986	469184	.	-	0	Name=LOC107068056 CDS;ID=EWKMg4ru1zPvdBw+uzMEhS+PpGo.1624892224002.93809
NW_015149013	Koludarov_et_al_2021	CDS	468795	468906	.	-	0	Name=LOC107068056 CDS;ID=EWKMg4ru1zPvdBw+uzMEhS+PpGo.1624892224002.93809
NW_015149013	Koludarov_et_al_2021	CDS	468515	468704	.	-	0	Name=LOC107068056 CDS;ID=EWKMg4ru1zPvdBw+uzMEhS+PpGo.1624892224002.93809
NW_015149013	Koludarov_et_al_2021	CDS	468230	468430	.	-	0	Name=LOC107068056 CDS;ID=EWKMg4ru1zPvdBw+uzMEhS+PpGo.1624892224002.93809
NW_015149013	Koludarov_et_al_2021	CDS	467933	468118	.	-	0	Name=LOC107068056 CDS;ID=EWKMg4ru1zPvdBw+uzMEhS+PpGo.1624892224002.93809
NW_015149013	Koludarov_et_al_2021	CDS	467472	467846	.	-	0	Name=LOC107068056 CDS;ID=EWKMg4ru1zPvdBw+uzMEhS+PpGo.1624892224002.93809
NW_015149013	Koludarov_et_al_2021	CDS	467259	467400	.	-	0	Name=LOC107068056 CDS;ID=EWKMg4ru1zPvdBw+uzMEhS+PpGo.1624892224002.93809
NW_015149013	Koludarov_et_al_2021	CDS	467016	467167	.	-	0	Name=LOC107068056 CDS;ID=EWKMg4ru1zPvdBw+uzMEhS+PpGo.1624892224002.93809
NW_015149013	Koludarov_et_al_2021	CDS	466713	466941	.	-	0	Name=LOC107068056 CDS;ID=EWKMg4ru1zPvdBw+uzMEhS+PpGo.1624892224002.93809
NW_015149013	Koludarov_et_al_2021	CDS	466557	466638	.	-	0	Name=LOC107068056 CDS;ID=EWKMg4ru1zPvdBw+uzMEhS+PpGo.1624892224002.93809
NW_015149013	Koludarov_et_al_2021	CDS	465424	466471	.	-	0	Name=LOC107068056 CDS;ID=EWKMg4ru1zPvdBw+uzMEhS+PpGo.1624892224002.93809
NW_015149013	Koludarov_et_al_2021	CDS	656006	656059	.	-	0	Name=LOC107068058 CDS;ID=EWKMg4ru1zPvdBw+uzMEhS+PpGo.1624892224002.93810
NW_015149013	Koludarov_et_al_2021	CDS	654396	654681	.	-	0	Name=LOC107068058 CDS;ID=EWKMg4ru1zPvdBw+uzMEhS+PpGo.1624892224002.93810
NW_015149013	Koludarov_et_al_2021	CDS	653594	653805	.	-	0	Name=LOC107068058 CDS;ID=EWKMg4ru1zPvdBw+uzMEhS+PpGo.1624892224002.93810
NW_015149013	Koludarov_et_al_2021	CDS	653004	653524	.	-	0	Name=LOC107068058 CDS;ID=EWKMg4ru1zPvdBw+uzMEhS+PpGo.1624892224002.93810
NW_015149013	Koludarov_et_al_2021	CDS	652691	652925	.	-	0	Name=LOC107068058 CDS;ID=EWKMg4ru1zPvdBw+uzMEhS+PpGo.1624892224002.93810
NW_015149013	Koludarov_et_al_2021	CDS	652413	652575	.	-	0	Name=LOC107068058 CDS;ID=EWKMg4ru1zPvdBw+uzMEhS+PpGo.1624892224002.93810
NW_015149013	Koludarov_et_al_2021	CDS	652093	652323	.	-	0	Name=LOC107068058 CDS;ID=EWKMg4ru1zPvdBw+uzMEhS+PpGo.1624892224002.93810
NW_015149013	Koludarov_et_al_2021	CDS	651645	651868	.	-	0	Name=LOC107068058 CDS;ID=EWKMg4ru1zPvdBw+uzMEhS+PpGo.1624892224002.93810
NW_015149013	Koludarov_et_al_2021	CDS	651368	651559	.	-	0	Name=LOC107068058 CDS;ID=EWKMg4ru1zPvdBw+uzMEhS+PpGo.1624892224002.93810
NW_015149013	Koludarov_et_al_2021	CDS	651102	651244	.	-	0	Name=LOC107068058 CDS;ID=EWKMg4ru1zPvdBw+uzMEhS+PpGo.1624892224002.93810
NW_015149013	Koludarov_et_al_2021	CDS	650847	651018	.	-	0	Name=LOC107068058 CDS;ID=EWKMg4ru1zPvdBw+uzMEhS+PpGo.1624892224002.93810
NW_015149013	Koludarov_et_al_2021	CDS	650367	650594	.	-	0	Name=LOC107068058 CDS;ID=EWKMg4ru1zPvdBw+uzMEhS+PpGo.1624892224002.93810
NW_015149013	Koludarov_et_al_2021	CDS	650099	650272	.	-	0	Name=LOC107068058 CDS;ID=EWKMg4ru1zPvdBw+uzMEhS+PpGo.1624892224002.93810
NW_015149013	Koludarov_et_al_2021	CDS	656000	656059	.	-	0	Name=LOC107068058 CDS;ID=EWKMg4ru1zPvdBw+uzMEhS+PpGo.1624892224002.93811
NW_015149013	Koludarov_et_al_2021	CDS	654396	654681	.	-	0	Name=LOC107068058 CDS;ID=EWKMg4ru1zPvdBw+uzMEhS+PpGo.1624892224002.93811
NW_015149013	Koludarov_et_al_2021	CDS	653594	653805	.	-	0	Name=LOC107068058 CDS;ID=EWKMg4ru1zPvdBw+uzMEhS+PpGo.1624892224002.93811
NW_015149013	Koludarov_et_al_2021	CDS	653004	653524	.	-	0	Name=LOC107068058 CDS;ID=EWKMg4ru1zPvdBw+uzMEhS+PpGo.1624892224002.93811
NW_015149013	Koludarov_et_al_2021	CDS	652691	652925	.	-	0	Name=LOC107068058 CDS;ID=EWKMg4ru1zPvdBw+uzMEhS+PpGo.1624892224002.93811
NW_015149013	Koludarov_et_al_2021	CDS	652413	652575	.	-	0	Name=LOC107068058 CDS;ID=EWKMg4ru1zPvdBw+uzMEhS+PpGo.1624892224002.93811
NW_015149013	Koludarov_et_al_2021	CDS	652093	652323	.	-	0	Name=LOC107068058 CDS;ID=EWKMg4ru1zPvdBw+uzMEhS+PpGo.1624892224002.93811
NW_015149013	Koludarov_et_al_2021	CDS	651645	651868	.	-	0	Name=LOC107068058 CDS;ID=EWKMg4ru1zPvdBw+uzMEhS+PpGo.1624892224002.93811
NW_015149013	Koludarov_et_al_2021	CDS	651368	651559	.	-	0	Name=LOC107068058 CDS;ID=EWKMg4ru1zPvdBw+uzMEhS+PpGo.1624892224002.93811
NW_015149013	Koludarov_et_al_2021	CDS	651102	651244	.	-	0	Name=LOC107068058 CDS;ID=EWKMg4ru1zPvdBw+uzMEhS+PpGo.1624892224002.93811
NW_015149013	Koludarov_et_al_2021	CDS	650847	651018	.	-	0	Name=LOC107068058 CDS;ID=EWKMg4ru1zPvdBw+uzMEhS+PpGo.1624892224002.93811
NW_015149013	Koludarov_et_al_2021	CDS	650367	650594	.	-	0	Name=LOC107068058 CDS;ID=EWKMg4ru1zPvdBw+uzMEhS+PpGo.1624892224002.93811
NW_015149013	Koludarov_et_al_2021	CDS	650099	650272	.	-	0	Name=LOC107068058 CDS;ID=EWKMg4ru1zPvdBw+uzMEhS+PpGo.1624892224002.93811
NW_015149013	Koludarov_et_al_2021	CDS	874961	876306	.	+	0	Name=LOC107068145 CDS;ID=EWKMg4ru1zPvdBw+uzMEhS+PpGo.1624892224002.93812
NW_015149013	Koludarov_et_al_2021	CDS	878312	878546	.	+	0	Name=LOC107068145 CDS;ID=EWKMg4ru1zPvdBw+uzMEhS+PpGo.1624892224002.93812
NW_015149013	Koludarov_et_al_2021	CDS	880453	880737	.	+	0	Name=LOC107068145 CDS;ID=EWKMg4ru1zPvdBw+uzMEhS+PpGo.1624892224002.93812
NW_015149013	Koludarov_et_al_2021	CDS	624870	624877	.	-	0	Name=LOC107068070 CDS;ID=EWKMg4ru1zPvdBw+uzMEhS+PpGo.1624892224002.93813
NW_015149013	Koludarov_et_al_2021	CDS	620651	620961	.	-	0	Name=LOC107068070 CDS;ID=EWKMg4ru1zPvdBw+uzMEhS+PpGo.1624892224002.93813
NW_015149013	Koludarov_et_al_2021	CDS	619244	620532	.	-	0	Name=LOC107068070 CDS;ID=EWKMg4ru1zPvdBw+uzMEhS+PpGo.1624892224002.93813
NW_015149013	Koludarov_et_al_2021	CDS	470959	471024	.	-	0	Name=LOC107068056 CDS;ID=EWKMg4ru1zPvdBw+uzMEhS+PpGo.1624892224002.93814
NW_015149013	Koludarov_et_al_2021	CDS	470708	470875	.	-	0	Name=LOC107068056 CDS;ID=EWKMg4ru1zPvdBw+uzMEhS+PpGo.1624892224002.93814
NW_015149013	Koludarov_et_al_2021	CDS	470507	470577	.	-	0	Name=LOC107068056 CDS;ID=EWKMg4ru1zPvdBw+uzMEhS+PpGo.1624892224002.93814
NW_015149013	Koludarov_et_al_2021	CDS	470068	470334	.	-	0	Name=LOC107068056 CDS;ID=EWKMg4ru1zPvdBw+uzMEhS+PpGo.1624892224002.93814
NW_015149013	Koludarov_et_al_2021	CDS	469259	469463	.	-	0	Name=LOC107068056 CDS;ID=EWKMg4ru1zPvdBw+uzMEhS+PpGo.1624892224002.93814
NW_015149013	Koludarov_et_al_2021	CDS	468986	469184	.	-	0	Name=LOC107068056 CDS;ID=EWKMg4ru1zPvdBw+uzMEhS+PpGo.1624892224002.93814
NW_015149013	Koludarov_et_al_2021	CDS	468795	468906	.	-	0	Name=LOC107068056 CDS;ID=EWKMg4ru1zPvdBw+uzMEhS+PpGo.1624892224002.93814
NW_015149013	Koludarov_et_al_2021	CDS	468515	468704	.	-	0	Name=LOC107068056 CDS;ID=EWKMg4ru1zPvdBw+uzMEhS+PpGo.1624892224002.93814
NW_015149013	Koludarov_et_al_2021	CDS	468230	468430	.	-	0	Name=LOC107068056 CDS;ID=EWKMg4ru1zPvdBw+uzMEhS+PpGo.1624892224002.93814
NW_015149013	Koludarov_et_al_2021	CDS	467933	468118	.	-	0	Name=LOC107068056 CDS;ID=EWKMg4ru1zPvdBw+uzMEhS+PpGo.1624892224002.93814
NW_015149013	Koludarov_et_al_2021	CDS	467472	467846	.	-	0	Name=LOC107068056 CDS;ID=EWKMg4ru1zPvdBw+uzMEhS+PpGo.1624892224002.93814
NW_015149013	Koludarov_et_al_2021	CDS	467259	467400	.	-	0	Name=LOC107068056 CDS;ID=EWKMg4ru1zPvdBw+uzMEhS+PpGo.1624892224002.93814
NW_015149013	Koludarov_et_al_2021	CDS	467016	467167	.	-	0	Name=LOC107068056 CDS;ID=EWKMg4ru1zPvdBw+uzMEhS+PpGo.1624892224002.93814
NW_015149013	Koludarov_et_al_2021	CDS	466713	466941	.	-	0	Name=LOC107068056 CDS;ID=EWKMg4ru1zPvdBw+uzMEhS+PpGo.1624892224002.93814
NW_015149013	Koludarov_et_al_2021	CDS	466557	466638	.	-	0	Name=LOC107068056 CDS;ID=EWKMg4ru1zPvdBw+uzMEhS+PpGo.1624892224002.93814
NW_015149013	Koludarov_et_al_2021	CDS	465424	466471	.	-	0	Name=LOC107068056 CDS;ID=EWKMg4ru1zPvdBw+uzMEhS+PpGo.1624892224002.93814
NW_015149013	Koludarov_et_al_2021	CDS	1359622	1359745	.	-	0	Name=LOC107068132 CDS;ID=EWKMg4ru1zPvdBw+uzMEhS+PpGo.1624892224003.93815
NW_015149013	Koludarov_et_al_2021	CDS	1359144	1359228	.	-	0	Name=LOC107068132 CDS;ID=EWKMg4ru1zPvdBw+uzMEhS+PpGo.1624892224003.93815
NW_015149013	Koludarov_et_al_2021	CDS	1358816	1359043	.	-	0	Name=LOC107068132 CDS;ID=EWKMg4ru1zPvdBw+uzMEhS+PpGo.1624892224003.93815
NW_015149013	Koludarov_et_al_2021	CDS	1358600	1358733	.	-	0	Name=LOC107068132 CDS;ID=EWKMg4ru1zPvdBw+uzMEhS+PpGo.1624892224003.93815
NW_015149013	Koludarov_et_al_2021	CDS	1358352	1358508	.	-	0	Name=LOC107068132 CDS;ID=EWKMg4ru1zPvdBw+uzMEhS+PpGo.1624892224003.93815
NW_015149013	Koludarov_et_al_2021	CDS	1358061	1358265	.	-	0	Name=LOC107068132 CDS;ID=EWKMg4ru1zPvdBw+uzMEhS+PpGo.1624892224003.93815
NW_015149013	Koludarov_et_al_2021	CDS	1357637	1357981	.	-	0	Name=LOC107068132 CDS;ID=EWKMg4ru1zPvdBw+uzMEhS+PpGo.1624892224003.93815
NW_015149013	Koludarov_et_al_2021	CDS	1356608	1357562	.	-	0	Name=LOC107068132 CDS;ID=EWKMg4ru1zPvdBw+uzMEhS+PpGo.1624892224003.93815
NW_015149013	Koludarov_et_al_2021	CDS	1356003	1356525	.	-	0	Name=LOC107068132 CDS;ID=EWKMg4ru1zPvdBw+uzMEhS+PpGo.1624892224003.93815
NW_015149013	Koludarov_et_al_2021	CDS	1355744	1355925	.	-	0	Name=LOC107068132 CDS;ID=EWKMg4ru1zPvdBw+uzMEhS+PpGo.1624892224003.93815
NW_015149013	Koludarov_et_al_2021	CDS	1354227	1355656	.	-	0	Name=LOC107068132 CDS;ID=EWKMg4ru1zPvdBw+uzMEhS+PpGo.1624892224003.93815
NW_015149013	Koludarov_et_al_2021	CDS	1359613	1359745	.	-	0	Name=LOC107068132 CDS;ID=EWKMg4ru1zPvdBw+uzMEhS+PpGo.1624892224003.93816
NW_015149013	Koludarov_et_al_2021	CDS	1359144	1359228	.	-	0	Name=LOC107068132 CDS;ID=EWKMg4ru1zPvdBw+uzMEhS+PpGo.1624892224003.93816
NW_015149013	Koludarov_et_al_2021	CDS	1358816	1359043	.	-	0	Name=LOC107068132 CDS;ID=EWKMg4ru1zPvdBw+uzMEhS+PpGo.1624892224003.93816
NW_015149013	Koludarov_et_al_2021	CDS	1358600	1358733	.	-	0	Name=LOC107068132 CDS;ID=EWKMg4ru1zPvdBw+uzMEhS+PpGo.1624892224003.93816
NW_015149013	Koludarov_et_al_2021	CDS	1358352	1358508	.	-	0	Name=LOC107068132 CDS;ID=EWKMg4ru1zPvdBw+uzMEhS+PpGo.1624892224003.93816
NW_015149013	Koludarov_et_al_2021	CDS	1358061	1358265	.	-	0	Name=LOC107068132 CDS;ID=EWKMg4ru1zPvdBw+uzMEhS+PpGo.1624892224003.93816
NW_015149013	Koludarov_et_al_2021	CDS	1357637	1357981	.	-	0	Name=LOC107068132 CDS;ID=EWKMg4ru1zPvdBw+uzMEhS+PpGo.1624892224003.93816
NW_015149013	Koludarov_et_al_2021	CDS	1356608	1357562	.	-	0	Name=LOC107068132 CDS;ID=EWKMg4ru1zPvdBw+uzMEhS+PpGo.1624892224003.93816
NW_015149013	Koludarov_et_al_2021	CDS	1356003	1356525	.	-	0	Name=LOC107068132 CDS;ID=EWKMg4ru1zPvdBw+uzMEhS+PpGo.1624892224003.93816
NW_015149013	Koludarov_et_al_2021	CDS	1355744	1355925	.	-	0	Name=LOC107068132 CDS;ID=EWKMg4ru1zPvdBw+uzMEhS+PpGo.1624892224003.93816
NW_015149013	Koludarov_et_al_2021	CDS	1354227	1355656	.	-	0	Name=LOC107068132 CDS;ID=EWKMg4ru1zPvdBw+uzMEhS+PpGo.1624892224003.93816
NW_015149013	Koludarov_et_al_2021	CDS	368409	368551	.	+	0	Name=LOC107068114 CDS;ID=EWKMg4ru1zPvdBw+uzMEhS+PpGo.1624892224003.93817
NW_015149013	Koludarov_et_al_2021	CDS	369019	369162	.	+	0	Name=LOC107068114 CDS;ID=EWKMg4ru1zPvdBw+uzMEhS+PpGo.1624892224003.93817
NW_015149013	Koludarov_et_al_2021	CDS	369697	369744	.	+	0	Name=LOC107068114 CDS;ID=EWKMg4ru1zPvdBw+uzMEhS+PpGo.1624892224003.93817
NW_015149013	Koludarov_et_al_2021	CDS	370053	370278	.	+	0	Name=LOC107068114 CDS;ID=EWKMg4ru1zPvdBw+uzMEhS+PpGo.1624892224003.93817
NW_015149013	Koludarov_et_al_2021	CDS	373348	373431	.	+	0	Name=LOC107068114 CDS;ID=EWKMg4ru1zPvdBw+uzMEhS+PpGo.1624892224003.93817
NW_015149013	Koludarov_et_al_2021	CDS	373622	373786	.	+	0	Name=LOC107068114 CDS;ID=EWKMg4ru1zPvdBw+uzMEhS+PpGo.1624892224003.93817
NW_015149013	Koludarov_et_al_2021	CDS	368409	368551	.	+	0	Name=LOC107068114 CDS;ID=EWKMg4ru1zPvdBw+uzMEhS+PpGo.1624892224003.93818
NW_015149013	Koludarov_et_al_2021	CDS	369019	369162	.	+	0	Name=LOC107068114 CDS;ID=EWKMg4ru1zPvdBw+uzMEhS+PpGo.1624892224003.93818
NW_015149013	Koludarov_et_al_2021	CDS	370017	370278	.	+	0	Name=LOC107068114 CDS;ID=EWKMg4ru1zPvdBw+uzMEhS+PpGo.1624892224003.93818
NW_015149013	Koludarov_et_al_2021	CDS	373348	373431	.	+	0	Name=LOC107068114 CDS;ID=EWKMg4ru1zPvdBw+uzMEhS+PpGo.1624892224003.93818
NW_015149013	Koludarov_et_al_2021	CDS	373622	373786	.	+	0	Name=LOC107068114 CDS;ID=EWKMg4ru1zPvdBw+uzMEhS+PpGo.1624892224003.93818
NW_015149013	Koludarov_et_al_2021	CDS	368409	368551	.	+	0	Name=LOC107068114 CDS;ID=EWKMg4ru1zPvdBw+uzMEhS+PpGo.1624892224003.93819
NW_015149013	Koludarov_et_al_2021	CDS	369019	369162	.	+	0	Name=LOC107068114 CDS;ID=EWKMg4ru1zPvdBw+uzMEhS+PpGo.1624892224003.93819
NW_015149013	Koludarov_et_al_2021	CDS	370053	370278	.	+	0	Name=LOC107068114 CDS;ID=EWKMg4ru1zPvdBw+uzMEhS+PpGo.1624892224003.93819
NW_015149013	Koludarov_et_al_2021	CDS	373348	373431	.	+	0	Name=LOC107068114 CDS;ID=EWKMg4ru1zPvdBw+uzMEhS+PpGo.1624892224003.93819
NW_015149013	Koludarov_et_al_2021	CDS	373622	373786	.	+	0	Name=LOC107068114 CDS;ID=EWKMg4ru1zPvdBw+uzMEhS+PpGo.1624892224003.93819
NW_015149013	Koludarov_et_al_2021	CDS	565625	565770	.	+	0	Name=LOC107068047 CDS;ID=EWKMg4ru1zPvdBw+uzMEhS+PpGo.1624892224003.93820
NW_015149013	Koludarov_et_al_2021	CDS	565850	566002	.	+	0	Name=LOC107068047 CDS;ID=EWKMg4ru1zPvdBw+uzMEhS+PpGo.1624892224003.93820
NW_015149013	Koludarov_et_al_2021	CDS	566091	566253	.	+	0	Name=LOC107068047 CDS;ID=EWKMg4ru1zPvdBw+uzMEhS+PpGo.1624892224003.93820
NW_015149013	Koludarov_et_al_2021	CDS	566359	566659	.	+	0	Name=LOC107068047 CDS;ID=EWKMg4ru1zPvdBw+uzMEhS+PpGo.1624892224003.93820
NW_015149013	Koludarov_et_al_2021	CDS	567767	568071	.	+	0	Name=LOC107068047 CDS;ID=EWKMg4ru1zPvdBw+uzMEhS+PpGo.1624892224003.93820
NW_015149013	Koludarov_et_al_2021	CDS	568162	568705	.	+	0	Name=LOC107068047 CDS;ID=EWKMg4ru1zPvdBw+uzMEhS+PpGo.1624892224003.93820
NW_015149013	Koludarov_et_al_2021	CDS	568792	569144	.	+	0	Name=LOC107068047 CDS;ID=EWKMg4ru1zPvdBw+uzMEhS+PpGo.1624892224003.93820
NW_015149013	Koludarov_et_al_2021	CDS	569590	569838	.	+	0	Name=LOC107068047 CDS;ID=EWKMg4ru1zPvdBw+uzMEhS+PpGo.1624892224003.93820
NW_015149013	Koludarov_et_al_2021	CDS	570423	570884	.	+	0	Name=LOC107068047 CDS;ID=EWKMg4ru1zPvdBw+uzMEhS+PpGo.1624892224003.93820
NW_015149013	Koludarov_et_al_2021	CDS	596295	596513	.	+	0	Name=LOC107068068 CDS;ID=EWKMg4ru1zPvdBw+uzMEhS+PpGo.1624892224003.93821
NW_015149013	Koludarov_et_al_2021	CDS	596796	596897	.	+	0	Name=LOC107068068 CDS;ID=EWKMg4ru1zPvdBw+uzMEhS+PpGo.1624892224003.93821
NW_015149013	Koludarov_et_al_2021	CDS	597296	597520	.	+	0	Name=LOC107068068 CDS;ID=EWKMg4ru1zPvdBw+uzMEhS+PpGo.1624892224003.93821
NW_015149013	Koludarov_et_al_2021	CDS	597619	598240	.	+	0	Name=LOC107068068 CDS;ID=EWKMg4ru1zPvdBw+uzMEhS+PpGo.1624892224003.93821
NW_015149013	Koludarov_et_al_2021	CDS	598309	598404	.	+	0	Name=LOC107068068 CDS;ID=EWKMg4ru1zPvdBw+uzMEhS+PpGo.1624892224003.93821
NW_015149013	Koludarov_et_al_2021	CDS	598609	598718	.	+	0	Name=LOC107068068 CDS;ID=EWKMg4ru1zPvdBw+uzMEhS+PpGo.1624892224003.93821
NW_015149013	Koludarov_et_al_2021	CDS	598867	598905	.	+	0	Name=LOC107068068 CDS;ID=EWKMg4ru1zPvdBw+uzMEhS+PpGo.1624892224003.93821
NW_015149013	Koludarov_et_al_2021	CDS	600920	601288	.	+	0	Name=LOC107068068 CDS;ID=EWKMg4ru1zPvdBw+uzMEhS+PpGo.1624892224003.93821
NW_015149013	Koludarov_et_al_2021	CDS	601521	601535	.	+	0	Name=LOC107068068 CDS;ID=EWKMg4ru1zPvdBw+uzMEhS+PpGo.1624892224003.93821
NW_015149013	Koludarov_et_al_2021	CDS	470507	470583	.	-	0	Name=LOC107068056 CDS;ID=EWKMg4ru1zPvdBw+uzMEhS+PpGo.1624892224003.93822
NW_015149013	Koludarov_et_al_2021	CDS	470068	470334	.	-	0	Name=LOC107068056 CDS;ID=EWKMg4ru1zPvdBw+uzMEhS+PpGo.1624892224003.93822
NW_015149013	Koludarov_et_al_2021	CDS	469259	469463	.	-	0	Name=LOC107068056 CDS;ID=EWKMg4ru1zPvdBw+uzMEhS+PpGo.1624892224003.93822
NW_015149013	Koludarov_et_al_2021	CDS	468986	469184	.	-	0	Name=LOC107068056 CDS;ID=EWKMg4ru1zPvdBw+uzMEhS+PpGo.1624892224003.93822
NW_015149013	Koludarov_et_al_2021	CDS	468795	468906	.	-	0	Name=LOC107068056 CDS;ID=EWKMg4ru1zPvdBw+uzMEhS+PpGo.1624892224003.93822
NW_015149013	Koludarov_et_al_2021	CDS	468515	468704	.	-	0	Name=LOC107068056 CDS;ID=EWKMg4ru1zPvdBw+uzMEhS+PpGo.1624892224003.93822
NW_015149013	Koludarov_et_al_2021	CDS	468230	468430	.	-	0	Name=LOC107068056 CDS;ID=EWKMg4ru1zPvdBw+uzMEhS+PpGo.1624892224003.93822
NW_015149013	Koludarov_et_al_2021	CDS	467933	468118	.	-	0	Name=LOC107068056 CDS;ID=EWKMg4ru1zPvdBw+uzMEhS+PpGo.1624892224003.93822
NW_015149013	Koludarov_et_al_2021	CDS	467472	467846	.	-	0	Name=LOC107068056 CDS;ID=EWKMg4ru1zPvdBw+uzMEhS+PpGo.1624892224003.93822
NW_015149013	Koludarov_et_al_2021	CDS	467259	467400	.	-	0	Name=LOC107068056 CDS;ID=EWKMg4ru1zPvdBw+uzMEhS+PpGo.1624892224003.93822
NW_015149013	Koludarov_et_al_2021	CDS	467016	467167	.	-	0	Name=LOC107068056 CDS;ID=EWKMg4ru1zPvdBw+uzMEhS+PpGo.1624892224003.93822
NW_015149013	Koludarov_et_al_2021	CDS	466713	466941	.	-	0	Name=LOC107068056 CDS;ID=EWKMg4ru1zPvdBw+uzMEhS+PpGo.1624892224003.93822
NW_015149013	Koludarov_et_al_2021	CDS	466557	466638	.	-	0	Name=LOC107068056 CDS;ID=EWKMg4ru1zPvdBw+uzMEhS+PpGo.1624892224003.93822
NW_015149013	Koludarov_et_al_2021	CDS	465424	466471	.	-	0	Name=LOC107068056 CDS;ID=EWKMg4ru1zPvdBw+uzMEhS+PpGo.1624892224003.93822
NW_015149013	Koludarov_et_al_2021	CDS	1065338	1065682	.	-	0	Name=LOC107068048 CDS;ID=EWKMg4ru1zPvdBw+uzMEhS+PpGo.1624892224003.93823
NW_015149013	Koludarov_et_al_2021	CDS	1060627	1060705	.	-	0	Name=LOC107068048 CDS;ID=EWKMg4ru1zPvdBw+uzMEhS+PpGo.1624892224003.93823
NW_015149013	Koludarov_et_al_2021	CDS	1060549	1060553	.	-	0	Name=LOC107068048 CDS;ID=EWKMg4ru1zPvdBw+uzMEhS+PpGo.1624892224003.93823
NW_015149013	Koludarov_et_al_2021	CDS	749077	749229	.	+	0	Name=LOC107068160 CDS;ID=EWKMg4ru1zPvdBw+uzMEhS+PpGo.1624892224003.93824
NW_015149013	Koludarov_et_al_2021	CDS	750409	750547	.	+	0	Name=LOC107068160 CDS;ID=EWKMg4ru1zPvdBw+uzMEhS+PpGo.1624892224003.93824
NW_015149013	Koludarov_et_al_2021	CDS	750739	750980	.	+	0	Name=LOC107068160 CDS;ID=EWKMg4ru1zPvdBw+uzMEhS+PpGo.1624892224003.93824
NW_015149013	Koludarov_et_al_2021	CDS	751238	751494	.	+	0	Name=LOC107068160 CDS;ID=EWKMg4ru1zPvdBw+uzMEhS+PpGo.1624892224003.93824
NW_015149013	Koludarov_et_al_2021	CDS	751577	751712	.	+	0	Name=LOC107068160 CDS;ID=EWKMg4ru1zPvdBw+uzMEhS+PpGo.1624892224003.93824
NW_015149013	Koludarov_et_al_2021	CDS	751802	752104	.	+	0	Name=LOC107068160 CDS;ID=EWKMg4ru1zPvdBw+uzMEhS+PpGo.1624892224003.93824
NW_015149013	Koludarov_et_al_2021	CDS	752329	752483	.	+	0	Name=LOC107068160 CDS;ID=EWKMg4ru1zPvdBw+uzMEhS+PpGo.1624892224003.93824
NW_015149013	Koludarov_et_al_2021	CDS	752561	752695	.	+	0	Name=LOC107068160 CDS;ID=EWKMg4ru1zPvdBw+uzMEhS+PpGo.1624892224003.93824
NW_015149013	Koludarov_et_al_2021	CDS	752836	753804	.	+	0	Name=LOC107068160 CDS;ID=EWKMg4ru1zPvdBw+uzMEhS+PpGo.1624892224003.93824
NW_015149013	Koludarov_et_al_2021	CDS	754014	754131	.	+	0	Name=LOC107068160 CDS;ID=EWKMg4ru1zPvdBw+uzMEhS+PpGo.1624892224003.93824
NW_015149013	Koludarov_et_al_2021	CDS	1309853	1309990	.	+	0	Name=LOC107068153 CDS;ID=EWKMg4ru1zPvdBw+uzMEhS+PpGo.1624892224003.93825
NW_015149013	Koludarov_et_al_2021	CDS	1310888	1310985	.	+	0	Name=LOC107068153 CDS;ID=EWKMg4ru1zPvdBw+uzMEhS+PpGo.1624892224003.93825
NW_015149013	Koludarov_et_al_2021	CDS	1311412	1311522	.	+	0	Name=LOC107068153 CDS;ID=EWKMg4ru1zPvdBw+uzMEhS+PpGo.1624892224003.93825
NW_015149013	Koludarov_et_al_2021	CDS	1312369	1312551	.	+	0	Name=LOC107068153 CDS;ID=EWKMg4ru1zPvdBw+uzMEhS+PpGo.1624892224003.93825
NW_015149013	Koludarov_et_al_2021	CDS	1313628	1313766	.	+	0	Name=LOC107068153 CDS;ID=EWKMg4ru1zPvdBw+uzMEhS+PpGo.1624892224003.93825
NW_015149013	Koludarov_et_al_2021	CDS	1313825	1314124	.	+	0	Name=LOC107068153 CDS;ID=EWKMg4ru1zPvdBw+uzMEhS+PpGo.1624892224003.93825
NW_015149013	Koludarov_et_al_2021	CDS	1314189	1314364	.	+	0	Name=LOC107068153 CDS;ID=EWKMg4ru1zPvdBw+uzMEhS+PpGo.1624892224003.93825
NW_015149013	Koludarov_et_al_2021	CDS	1314480	1314622	.	+	0	Name=LOC107068153 CDS;ID=EWKMg4ru1zPvdBw+uzMEhS+PpGo.1624892224003.93825
NW_015149013	Koludarov_et_al_2021	CDS	1314714	1314901	.	+	0	Name=LOC107068153 CDS;ID=EWKMg4ru1zPvdBw+uzMEhS+PpGo.1624892224003.93825
NW_015149013	Koludarov_et_al_2021	CDS	1309853	1309990	.	+	0	Name=LOC107068153 CDS;ID=EWKMg4ru1zPvdBw+uzMEhS+PpGo.1624892224003.93826
NW_015149013	Koludarov_et_al_2021	CDS	1310888	1310985	.	+	0	Name=LOC107068153 CDS;ID=EWKMg4ru1zPvdBw+uzMEhS+PpGo.1624892224003.93826
NW_015149013	Koludarov_et_al_2021	CDS	1311412	1311522	.	+	0	Name=LOC107068153 CDS;ID=EWKMg4ru1zPvdBw+uzMEhS+PpGo.1624892224003.93826
NW_015149013	Koludarov_et_al_2021	CDS	1313628	1313766	.	+	0	Name=LOC107068153 CDS;ID=EWKMg4ru1zPvdBw+uzMEhS+PpGo.1624892224003.93826
NW_015149013	Koludarov_et_al_2021	CDS	1313825	1314124	.	+	0	Name=LOC107068153 CDS;ID=EWKMg4ru1zPvdBw+uzMEhS+PpGo.1624892224003.93826
NW_015149013	Koludarov_et_al_2021	CDS	1314189	1314364	.	+	0	Name=LOC107068153 CDS;ID=EWKMg4ru1zPvdBw+uzMEhS+PpGo.1624892224003.93826
NW_015149013	Koludarov_et_al_2021	CDS	1314480	1314622	.	+	0	Name=LOC107068153 CDS;ID=EWKMg4ru1zPvdBw+uzMEhS+PpGo.1624892224003.93826
NW_015149013	Koludarov_et_al_2021	CDS	1314714	1314901	.	+	0	Name=LOC107068153 CDS;ID=EWKMg4ru1zPvdBw+uzMEhS+PpGo.1624892224003.93826
NW_015149013	Koludarov_et_al_2021	CDS	596295	596513	.	+	0	Name=LOC107068068 CDS;ID=EWKMg4ru1zPvdBw+uzMEhS+PpGo.1624892224003.93827
NW_015149013	Koludarov_et_al_2021	CDS	596796	596897	.	+	0	Name=LOC107068068 CDS;ID=EWKMg4ru1zPvdBw+uzMEhS+PpGo.1624892224003.93827
NW_015149013	Koludarov_et_al_2021	CDS	597296	597520	.	+	0	Name=LOC107068068 CDS;ID=EWKMg4ru1zPvdBw+uzMEhS+PpGo.1624892224003.93827
NW_015149013	Koludarov_et_al_2021	CDS	597619	598240	.	+	0	Name=LOC107068068 CDS;ID=EWKMg4ru1zPvdBw+uzMEhS+PpGo.1624892224003.93827
NW_015149013	Koludarov_et_al_2021	CDS	598309	598404	.	+	0	Name=LOC107068068 CDS;ID=EWKMg4ru1zPvdBw+uzMEhS+PpGo.1624892224003.93827
NW_015149013	Koludarov_et_al_2021	CDS	598609	598718	.	+	0	Name=LOC107068068 CDS;ID=EWKMg4ru1zPvdBw+uzMEhS+PpGo.1624892224003.93827
NW_015149013	Koludarov_et_al_2021	CDS	598867	598905	.	+	0	Name=LOC107068068 CDS;ID=EWKMg4ru1zPvdBw+uzMEhS+PpGo.1624892224003.93827
NW_015149013	Koludarov_et_al_2021	CDS	600920	601330	.	+	0	Name=LOC107068068 CDS;ID=EWKMg4ru1zPvdBw+uzMEhS+PpGo.1624892224003.93827
NW_015149013	Koludarov_et_al_2021	CDS	596295	596513	.	+	0	Name=LOC107068068 CDS;ID=EWKMg4ru1zPvdBw+uzMEhS+PpGo.1624892224003.93828
NW_015149013	Koludarov_et_al_2021	CDS	596796	596897	.	+	0	Name=LOC107068068 CDS;ID=EWKMg4ru1zPvdBw+uzMEhS+PpGo.1624892224003.93828
NW_015149013	Koludarov_et_al_2021	CDS	597296	597520	.	+	0	Name=LOC107068068 CDS;ID=EWKMg4ru1zPvdBw+uzMEhS+PpGo.1624892224003.93828
NW_015149013	Koludarov_et_al_2021	CDS	597619	598240	.	+	0	Name=LOC107068068 CDS;ID=EWKMg4ru1zPvdBw+uzMEhS+PpGo.1624892224003.93828
NW_015149013	Koludarov_et_al_2021	CDS	598309	598404	.	+	0	Name=LOC107068068 CDS;ID=EWKMg4ru1zPvdBw+uzMEhS+PpGo.1624892224003.93828
NW_015149013	Koludarov_et_al_2021	CDS	598609	598718	.	+	0	Name=LOC107068068 CDS;ID=EWKMg4ru1zPvdBw+uzMEhS+PpGo.1624892224003.93828
NW_015149013	Koludarov_et_al_2021	CDS	600920	601330	.	+	0	Name=LOC107068068 CDS;ID=EWKMg4ru1zPvdBw+uzMEhS+PpGo.1624892224003.93828
NW_015149013	Koludarov_et_al_2021	CDS	1359144	1359157	.	-	0	Name=LOC107068132 CDS;ID=EWKMg4ru1zPvdBw+uzMEhS+PpGo.1624892224004.93829
NW_015149013	Koludarov_et_al_2021	CDS	1358816	1359043	.	-	0	Name=LOC107068132 CDS;ID=EWKMg4ru1zPvdBw+uzMEhS+PpGo.1624892224004.93829
NW_015149013	Koludarov_et_al_2021	CDS	1358600	1358733	.	-	0	Name=LOC107068132 CDS;ID=EWKMg4ru1zPvdBw+uzMEhS+PpGo.1624892224004.93829
NW_015149013	Koludarov_et_al_2021	CDS	1358352	1358508	.	-	0	Name=LOC107068132 CDS;ID=EWKMg4ru1zPvdBw+uzMEhS+PpGo.1624892224004.93829
NW_015149013	Koludarov_et_al_2021	CDS	1358061	1358265	.	-	0	Name=LOC107068132 CDS;ID=EWKMg4ru1zPvdBw+uzMEhS+PpGo.1624892224004.93829
NW_015149013	Koludarov_et_al_2021	CDS	1357637	1357981	.	-	0	Name=LOC107068132 CDS;ID=EWKMg4ru1zPvdBw+uzMEhS+PpGo.1624892224004.93829
NW_015149013	Koludarov_et_al_2021	CDS	1356608	1357562	.	-	0	Name=LOC107068132 CDS;ID=EWKMg4ru1zPvdBw+uzMEhS+PpGo.1624892224004.93829
NW_015149013	Koludarov_et_al_2021	CDS	1356003	1356525	.	-	0	Name=LOC107068132 CDS;ID=EWKMg4ru1zPvdBw+uzMEhS+PpGo.1624892224004.93829
NW_015149013	Koludarov_et_al_2021	CDS	1355744	1355925	.	-	0	Name=LOC107068132 CDS;ID=EWKMg4ru1zPvdBw+uzMEhS+PpGo.1624892224004.93829
NW_015149013	Koludarov_et_al_2021	CDS	1354227	1355656	.	-	0	Name=LOC107068132 CDS;ID=EWKMg4ru1zPvdBw+uzMEhS+PpGo.1624892224004.93829
NW_015149013	Koludarov_et_al_2021	CDS	470068	470351	.	-	0	Name=LOC107068056 CDS;ID=EWKMg4ru1zPvdBw+uzMEhS+PpGo.1624892224004.93830
NW_015149013	Koludarov_et_al_2021	CDS	469259	469463	.	-	0	Name=LOC107068056 CDS;ID=EWKMg4ru1zPvdBw+uzMEhS+PpGo.1624892224004.93830
NW_015149013	Koludarov_et_al_2021	CDS	468986	469184	.	-	0	Name=LOC107068056 CDS;ID=EWKMg4ru1zPvdBw+uzMEhS+PpGo.1624892224004.93830
NW_015149013	Koludarov_et_al_2021	CDS	468795	468906	.	-	0	Name=LOC107068056 CDS;ID=EWKMg4ru1zPvdBw+uzMEhS+PpGo.1624892224004.93830
NW_015149013	Koludarov_et_al_2021	CDS	468515	468704	.	-	0	Name=LOC107068056 CDS;ID=EWKMg4ru1zPvdBw+uzMEhS+PpGo.1624892224004.93830
NW_015149013	Koludarov_et_al_2021	CDS	468230	468430	.	-	0	Name=LOC107068056 CDS;ID=EWKMg4ru1zPvdBw+uzMEhS+PpGo.1624892224004.93830
NW_015149013	Koludarov_et_al_2021	CDS	467933	468118	.	-	0	Name=LOC107068056 CDS;ID=EWKMg4ru1zPvdBw+uzMEhS+PpGo.1624892224004.93830
NW_015149013	Koludarov_et_al_2021	CDS	467472	467846	.	-	0	Name=LOC107068056 CDS;ID=EWKMg4ru1zPvdBw+uzMEhS+PpGo.1624892224004.93830
NW_015149013	Koludarov_et_al_2021	CDS	467259	467400	.	-	0	Name=LOC107068056 CDS;ID=EWKMg4ru1zPvdBw+uzMEhS+PpGo.1624892224004.93830
NW_015149013	Koludarov_et_al_2021	CDS	467016	467167	.	-	0	Name=LOC107068056 CDS;ID=EWKMg4ru1zPvdBw+uzMEhS+PpGo.1624892224004.93830
NW_015149013	Koludarov_et_al_2021	CDS	466713	466941	.	-	0	Name=LOC107068056 CDS;ID=EWKMg4ru1zPvdBw+uzMEhS+PpGo.1624892224004.93830
NW_015149013	Koludarov_et_al_2021	CDS	466557	466638	.	-	0	Name=LOC107068056 CDS;ID=EWKMg4ru1zPvdBw+uzMEhS+PpGo.1624892224004.93830
NW_015149013	Koludarov_et_al_2021	CDS	465424	466471	.	-	0	Name=LOC107068056 CDS;ID=EWKMg4ru1zPvdBw+uzMEhS+PpGo.1624892224004.93830
NW_015149013	Koludarov_et_al_2021	CDS	725686	725955	.	+	0	Name=LOC107068064 CDS;ID=EWKMg4ru1zPvdBw+uzMEhS+PpGo.1624892224004.93831
NW_015149013	Koludarov_et_al_2021	CDS	727961	728108	.	+	0	Name=LOC107068064 CDS;ID=EWKMg4ru1zPvdBw+uzMEhS+PpGo.1624892224004.93831
NW_015149013	Koludarov_et_al_2021	CDS	728182	728362	.	+	0	Name=LOC107068064 CDS;ID=EWKMg4ru1zPvdBw+uzMEhS+PpGo.1624892224004.93831
NW_015149013	Koludarov_et_al_2021	CDS	728449	728770	.	+	0	Name=LOC107068064 CDS;ID=EWKMg4ru1zPvdBw+uzMEhS+PpGo.1624892224004.93831
NW_015149013	Koludarov_et_al_2021	CDS	728850	729008	.	+	0	Name=LOC107068064 CDS;ID=EWKMg4ru1zPvdBw+uzMEhS+PpGo.1624892224004.93831
NW_015149013	Koludarov_et_al_2021	CDS	729104	729192	.	+	0	Name=LOC107068064 CDS;ID=EWKMg4ru1zPvdBw+uzMEhS+PpGo.1624892224004.93831
NW_015149013	Koludarov_et_al_2021	CDS	729273	729437	.	+	0	Name=LOC107068064 CDS;ID=EWKMg4ru1zPvdBw+uzMEhS+PpGo.1624892224004.93831
NW_015149013	Koludarov_et_al_2021	CDS	729519	729638	.	+	0	Name=LOC107068064 CDS;ID=EWKMg4ru1zPvdBw+uzMEhS+PpGo.1624892224004.93831
NW_015149013	Koludarov_et_al_2021	CDS	729722	729942	.	+	0	Name=LOC107068064 CDS;ID=EWKMg4ru1zPvdBw+uzMEhS+PpGo.1624892224004.93831
NW_015149013	Koludarov_et_al_2021	CDS	730033	730195	.	+	0	Name=LOC107068064 CDS;ID=EWKMg4ru1zPvdBw+uzMEhS+PpGo.1624892224004.93831
NW_015149013	Koludarov_et_al_2021	CDS	730284	730464	.	+	0	Name=LOC107068064 CDS;ID=EWKMg4ru1zPvdBw+uzMEhS+PpGo.1624892224004.93831
NW_015149013	Koludarov_et_al_2021	CDS	725686	725955	.	+	0	Name=LOC107068064 CDS;ID=EWKMg4ru1zPvdBw+uzMEhS+PpGo.1624892224004.93832
NW_015149013	Koludarov_et_al_2021	CDS	727961	728108	.	+	0	Name=LOC107068064 CDS;ID=EWKMg4ru1zPvdBw+uzMEhS+PpGo.1624892224004.93832
NW_015149013	Koludarov_et_al_2021	CDS	728182	728362	.	+	0	Name=LOC107068064 CDS;ID=EWKMg4ru1zPvdBw+uzMEhS+PpGo.1624892224004.93832
NW_015149013	Koludarov_et_al_2021	CDS	728449	728770	.	+	0	Name=LOC107068064 CDS;ID=EWKMg4ru1zPvdBw+uzMEhS+PpGo.1624892224004.93832
NW_015149013	Koludarov_et_al_2021	CDS	728850	729008	.	+	0	Name=LOC107068064 CDS;ID=EWKMg4ru1zPvdBw+uzMEhS+PpGo.1624892224004.93832
NW_015149013	Koludarov_et_al_2021	CDS	729104	729192	.	+	0	Name=LOC107068064 CDS;ID=EWKMg4ru1zPvdBw+uzMEhS+PpGo.1624892224004.93832
NW_015149013	Koludarov_et_al_2021	CDS	729273	729437	.	+	0	Name=LOC107068064 CDS;ID=EWKMg4ru1zPvdBw+uzMEhS+PpGo.1624892224004.93832
NW_015149013	Koludarov_et_al_2021	CDS	729519	729638	.	+	0	Name=LOC107068064 CDS;ID=EWKMg4ru1zPvdBw+uzMEhS+PpGo.1624892224004.93832
NW_015149013	Koludarov_et_al_2021	CDS	729722	729942	.	+	0	Name=LOC107068064 CDS;ID=EWKMg4ru1zPvdBw+uzMEhS+PpGo.1624892224004.93832
NW_015149013	Koludarov_et_al_2021	CDS	730033	730195	.	+	0	Name=LOC107068064 CDS;ID=EWKMg4ru1zPvdBw+uzMEhS+PpGo.1624892224004.93832
NW_015149013	Koludarov_et_al_2021	CDS	730284	730464	.	+	0	Name=LOC107068064 CDS;ID=EWKMg4ru1zPvdBw+uzMEhS+PpGo.1624892224004.93832
NW_015149013	Koludarov_et_al_2021	CDS	436809	436919	.	+	0	Name=LOC107068077 CDS;ID=EWKMg4ru1zPvdBw+uzMEhS+PpGo.1624892224004.93833
NW_015149013	Koludarov_et_al_2021	CDS	437019	437110	.	+	0	Name=LOC107068077 CDS;ID=EWKMg4ru1zPvdBw+uzMEhS+PpGo.1624892224004.93833
NW_015149013	Koludarov_et_al_2021	CDS	437193	437349	.	+	0	Name=LOC107068077 CDS;ID=EWKMg4ru1zPvdBw+uzMEhS+PpGo.1624892224004.93833
NW_015149013	Koludarov_et_al_2021	CDS	437459	437576	.	+	0	Name=LOC107068077 CDS;ID=EWKMg4ru1zPvdBw+uzMEhS+PpGo.1624892224004.93833
NW_015149013	Koludarov_et_al_2021	CDS	437638	437872	.	+	0	Name=LOC107068077 CDS;ID=EWKMg4ru1zPvdBw+uzMEhS+PpGo.1624892224004.93833
NW_015149013	Koludarov_et_al_2021	CDS	437960	438090	.	+	0	Name=LOC107068077 CDS;ID=EWKMg4ru1zPvdBw+uzMEhS+PpGo.1624892224004.93833
NW_015149013	Koludarov_et_al_2021	CDS	438164	438333	.	+	0	Name=LOC107068077 CDS;ID=EWKMg4ru1zPvdBw+uzMEhS+PpGo.1624892224004.93833
NW_015149013	Koludarov_et_al_2021	CDS	441529	441573	.	+	0	Name=LOC107068077 CDS;ID=EWKMg4ru1zPvdBw+uzMEhS+PpGo.1624892224004.93833
NW_015149013	Koludarov_et_al_2021	CDS	1347137	1347653	.	+	0	Name=LOC107068051 CDS;ID=EWKMg4ru1zPvdBw+uzMEhS+PpGo.1624892224004.93834
NW_015149013	Koludarov_et_al_2021	CDS	1348100	1348144	.	+	0	Name=LOC107068051 CDS;ID=EWKMg4ru1zPvdBw+uzMEhS+PpGo.1624892224004.93834
NW_015149013	Koludarov_et_al_2021	CDS	1348664	1348918	.	+	0	Name=LOC107068051 CDS;ID=EWKMg4ru1zPvdBw+uzMEhS+PpGo.1624892224004.93834
NW_015149013	Koludarov_et_al_2021	CDS	1350523	1350608	.	+	0	Name=LOC107068051 CDS;ID=EWKMg4ru1zPvdBw+uzMEhS+PpGo.1624892224004.93834
NW_015149013	Koludarov_et_al_2021	CDS	1350705	1350790	.	+	0	Name=LOC107068051 CDS;ID=EWKMg4ru1zPvdBw+uzMEhS+PpGo.1624892224004.93834
NW_015149013	Koludarov_et_al_2021	CDS	1350906	1351043	.	+	0	Name=LOC107068051 CDS;ID=EWKMg4ru1zPvdBw+uzMEhS+PpGo.1624892224004.93834
NW_015149013	Koludarov_et_al_2021	CDS	1351128	1351264	.	+	0	Name=LOC107068051 CDS;ID=EWKMg4ru1zPvdBw+uzMEhS+PpGo.1624892224004.93834
NW_015149013	Koludarov_et_al_2021	CDS	1351440	1351597	.	+	0	Name=LOC107068051 CDS;ID=EWKMg4ru1zPvdBw+uzMEhS+PpGo.1624892224004.93834
NW_015149013	Koludarov_et_al_2021	CDS	1351677	1351835	.	+	0	Name=LOC107068051 CDS;ID=EWKMg4ru1zPvdBw+uzMEhS+PpGo.1624892224004.93834
NW_015149013	Koludarov_et_al_2021	CDS	654396	654681	.	-	0	Name=LOC107068058 CDS;ID=EWKMg4ru1zPvdBw+uzMEhS+PpGo.1624892224004.93835
NW_015149013	Koludarov_et_al_2021	CDS	653594	653805	.	-	0	Name=LOC107068058 CDS;ID=EWKMg4ru1zPvdBw+uzMEhS+PpGo.1624892224004.93835
NW_015149013	Koludarov_et_al_2021	CDS	653004	653524	.	-	0	Name=LOC107068058 CDS;ID=EWKMg4ru1zPvdBw+uzMEhS+PpGo.1624892224004.93835
NW_015149013	Koludarov_et_al_2021	CDS	652691	652925	.	-	0	Name=LOC107068058 CDS;ID=EWKMg4ru1zPvdBw+uzMEhS+PpGo.1624892224004.93835
NW_015149013	Koludarov_et_al_2021	CDS	652413	652575	.	-	0	Name=LOC107068058 CDS;ID=EWKMg4ru1zPvdBw+uzMEhS+PpGo.1624892224004.93835
NW_015149013	Koludarov_et_al_2021	CDS	652093	652323	.	-	0	Name=LOC107068058 CDS;ID=EWKMg4ru1zPvdBw+uzMEhS+PpGo.1624892224004.93835
NW_015149013	Koludarov_et_al_2021	CDS	651645	651868	.	-	0	Name=LOC107068058 CDS;ID=EWKMg4ru1zPvdBw+uzMEhS+PpGo.1624892224004.93835
NW_015149013	Koludarov_et_al_2021	CDS	651368	651559	.	-	0	Name=LOC107068058 CDS;ID=EWKMg4ru1zPvdBw+uzMEhS+PpGo.1624892224004.93835
NW_015149013	Koludarov_et_al_2021	CDS	651102	651244	.	-	0	Name=LOC107068058 CDS;ID=EWKMg4ru1zPvdBw+uzMEhS+PpGo.1624892224004.93835
NW_015149013	Koludarov_et_al_2021	CDS	650847	651018	.	-	0	Name=LOC107068058 CDS;ID=EWKMg4ru1zPvdBw+uzMEhS+PpGo.1624892224004.93835
NW_015149013	Koludarov_et_al_2021	CDS	650367	650594	.	-	0	Name=LOC107068058 CDS;ID=EWKMg4ru1zPvdBw+uzMEhS+PpGo.1624892224004.93835
NW_015149013	Koludarov_et_al_2021	CDS	650099	650272	.	-	0	Name=LOC107068058 CDS;ID=EWKMg4ru1zPvdBw+uzMEhS+PpGo.1624892224004.93835
NW_015149013	Koludarov_et_al_2021	CDS	578702	578703	.	-	0	Name=LOC107068057 CDS;ID=EWKMg4ru1zPvdBw+uzMEhS+PpGo.1624892224004.93836
NW_015149013	Koludarov_et_al_2021	CDS	578404	578440	.	-	0	Name=LOC107068057 CDS;ID=EWKMg4ru1zPvdBw+uzMEhS+PpGo.1624892224004.93836
NW_015149013	Koludarov_et_al_2021	CDS	578202	578317	.	-	0	Name=LOC107068057 CDS;ID=EWKMg4ru1zPvdBw+uzMEhS+PpGo.1624892224004.93836
NW_015149013	Koludarov_et_al_2021	CDS	575407	578087	.	-	0	Name=LOC107068057 CDS;ID=EWKMg4ru1zPvdBw+uzMEhS+PpGo.1624892224004.93836
NW_015149013	Koludarov_et_al_2021	CDS	575189	575336	.	-	0	Name=LOC107068057 CDS;ID=EWKMg4ru1zPvdBw+uzMEhS+PpGo.1624892224004.93836
NW_015149013	Koludarov_et_al_2021	CDS	574926	575086	.	-	0	Name=LOC107068057 CDS;ID=EWKMg4ru1zPvdBw+uzMEhS+PpGo.1624892224004.93836
NW_015149013	Koludarov_et_al_2021	CDS	574645	574849	.	-	0	Name=LOC107068057 CDS;ID=EWKMg4ru1zPvdBw+uzMEhS+PpGo.1624892224004.93836
NW_015149013	Koludarov_et_al_2021	CDS	574439	574561	.	-	0	Name=LOC107068057 CDS;ID=EWKMg4ru1zPvdBw+uzMEhS+PpGo.1624892224004.93836
NW_015149013	Koludarov_et_al_2021	CDS	574216	574351	.	-	0	Name=LOC107068057 CDS;ID=EWKMg4ru1zPvdBw+uzMEhS+PpGo.1624892224004.93836
NW_015149013	Koludarov_et_al_2021	CDS	444010	444229	.	+	0	Name=LOC107068055 CDS;ID=EWKMg4ru1zPvdBw+uzMEhS+PpGo.1624892224004.93837
NW_015149013	Koludarov_et_al_2021	CDS	444469	445107	.	+	0	Name=LOC107068055 CDS;ID=EWKMg4ru1zPvdBw+uzMEhS+PpGo.1624892224004.93837
NW_015149013	Koludarov_et_al_2021	CDS	445192	445874	.	+	0	Name=LOC107068055 CDS;ID=EWKMg4ru1zPvdBw+uzMEhS+PpGo.1624892224004.93837
NW_015149013	Koludarov_et_al_2021	CDS	445951	446604	.	+	0	Name=LOC107068055 CDS;ID=EWKMg4ru1zPvdBw+uzMEhS+PpGo.1624892224004.93837
NW_015149013	Koludarov_et_al_2021	CDS	446678	446935	.	+	0	Name=LOC107068055 CDS;ID=EWKMg4ru1zPvdBw+uzMEhS+PpGo.1624892224004.93837
NW_015149013	Koludarov_et_al_2021	CDS	447017	447283	.	+	0	Name=LOC107068055 CDS;ID=EWKMg4ru1zPvdBw+uzMEhS+PpGo.1624892224004.93837
NW_015149013	Koludarov_et_al_2021	CDS	447364	448464	.	+	0	Name=LOC107068055 CDS;ID=EWKMg4ru1zPvdBw+uzMEhS+PpGo.1624892224004.93837
NW_015149013	Koludarov_et_al_2021	CDS	823712	823937	.	-	0	Name=LOC107068139 CDS;ID=EWKMg4ru1zPvdBw+uzMEhS+PpGo.1624892224004.93838
NW_015149013	Koludarov_et_al_2021	CDS	823158	823593	.	-	0	Name=LOC107068139 CDS;ID=EWKMg4ru1zPvdBw+uzMEhS+PpGo.1624892224004.93838
NW_015149013	Koludarov_et_al_2021	CDS	822818	823083	.	-	0	Name=LOC107068139 CDS;ID=EWKMg4ru1zPvdBw+uzMEhS+PpGo.1624892224004.93838
NW_015149013	Koludarov_et_al_2021	CDS	822294	822734	.	-	0	Name=LOC107068139 CDS;ID=EWKMg4ru1zPvdBw+uzMEhS+PpGo.1624892224004.93838
NW_015149013	Koludarov_et_al_2021	CDS	821824	822214	.	-	0	Name=LOC107068139 CDS;ID=EWKMg4ru1zPvdBw+uzMEhS+PpGo.1624892224004.93838
NW_015149013	Koludarov_et_al_2021	CDS	821359	821725	.	-	0	Name=LOC107068139 CDS;ID=EWKMg4ru1zPvdBw+uzMEhS+PpGo.1624892224004.93838
NW_015149013	Koludarov_et_al_2021	CDS	820938	821232	.	-	0	Name=LOC107068139 CDS;ID=EWKMg4ru1zPvdBw+uzMEhS+PpGo.1624892224004.93838
NW_015149013	Koludarov_et_al_2021	CDS	820753	820859	.	-	0	Name=LOC107068139 CDS;ID=EWKMg4ru1zPvdBw+uzMEhS+PpGo.1624892224004.93838
NW_015149013	Koludarov_et_al_2021	CDS	820553	820663	.	-	0	Name=LOC107068139 CDS;ID=EWKMg4ru1zPvdBw+uzMEhS+PpGo.1624892224004.93838
NW_015149013	Koludarov_et_al_2021	CDS	820260	820454	.	-	0	Name=LOC107068139 CDS;ID=EWKMg4ru1zPvdBw+uzMEhS+PpGo.1624892224004.93838
NW_015149013	Koludarov_et_al_2021	CDS	820000	820170	.	-	0	Name=LOC107068139 CDS;ID=EWKMg4ru1zPvdBw+uzMEhS+PpGo.1624892224004.93838
NW_015149013	Koludarov_et_al_2021	CDS	819673	819734	.	-	0	Name=LOC107068139 CDS;ID=EWKMg4ru1zPvdBw+uzMEhS+PpGo.1624892224004.93838
NW_015149013	Koludarov_et_al_2021	CDS	819530	819578	.	-	0	Name=LOC107068139 CDS;ID=EWKMg4ru1zPvdBw+uzMEhS+PpGo.1624892224004.93838
NW_015149013	Koludarov_et_al_2021	CDS	945596	945610	.	-	0	Name=LOC107068169 CDS;ID=EWKMg4ru1zPvdBw+uzMEhS+PpGo.1624892224004.93839
NW_015149013	Koludarov_et_al_2021	CDS	945424	945492	.	-	0	Name=LOC107068169 CDS;ID=EWKMg4ru1zPvdBw+uzMEhS+PpGo.1624892224004.93839
NW_015149013	Koludarov_et_al_2021	CDS	945158	945331	.	-	0	Name=LOC107068169 CDS;ID=EWKMg4ru1zPvdBw+uzMEhS+PpGo.1624892224004.93839
NW_015149013	Koludarov_et_al_2021	CDS	944898	945094	.	-	0	Name=LOC107068169 CDS;ID=EWKMg4ru1zPvdBw+uzMEhS+PpGo.1624892224004.93839
NW_015149013	Koludarov_et_al_2021	CDS	944557	944815	.	-	0	Name=LOC107068169 CDS;ID=EWKMg4ru1zPvdBw+uzMEhS+PpGo.1624892224004.93839
NW_015149013	Koludarov_et_al_2021	CDS	944329	944483	.	-	0	Name=LOC107068169 CDS;ID=EWKMg4ru1zPvdBw+uzMEhS+PpGo.1624892224004.93839
NW_015149013	Koludarov_et_al_2021	CDS	944006	944239	.	-	0	Name=LOC107068169 CDS;ID=EWKMg4ru1zPvdBw+uzMEhS+PpGo.1624892224004.93839
NW_015149013	Koludarov_et_al_2021	CDS	943622	943922	.	-	0	Name=LOC107068169 CDS;ID=EWKMg4ru1zPvdBw+uzMEhS+PpGo.1624892224004.93839
NW_015149013	Koludarov_et_al_2021	CDS	943365	943553	.	-	0	Name=LOC107068169 CDS;ID=EWKMg4ru1zPvdBw+uzMEhS+PpGo.1624892224004.93839
NW_015149013	Koludarov_et_al_2021	CDS	943158	943280	.	-	0	Name=LOC107068169 CDS;ID=EWKMg4ru1zPvdBw+uzMEhS+PpGo.1624892224004.93839
NW_015149013	Koludarov_et_al_2021	CDS	942570	943083	.	-	0	Name=LOC107068169 CDS;ID=EWKMg4ru1zPvdBw+uzMEhS+PpGo.1624892224004.93839
NW_015149013	Koludarov_et_al_2021	CDS	942197	942494	.	-	0	Name=LOC107068169 CDS;ID=EWKMg4ru1zPvdBw+uzMEhS+PpGo.1624892224004.93839
NW_015149013	Koludarov_et_al_2021	CDS	941799	942124	.	-	0	Name=LOC107068169 CDS;ID=EWKMg4ru1zPvdBw+uzMEhS+PpGo.1624892224004.93839
NW_015149013	Koludarov_et_al_2021	CDS	941303	941724	.	-	0	Name=LOC107068169 CDS;ID=EWKMg4ru1zPvdBw+uzMEhS+PpGo.1624892224004.93839
NW_015149013	Koludarov_et_al_2021	CDS	823712	823733	.	-	0	Name=LOC107068139 CDS;ID=EWKMg4ru1zPvdBw+uzMEhS+PpGo.1624892224004.93840
NW_015149013	Koludarov_et_al_2021	CDS	823158	823593	.	-	0	Name=LOC107068139 CDS;ID=EWKMg4ru1zPvdBw+uzMEhS+PpGo.1624892224004.93840
NW_015149013	Koludarov_et_al_2021	CDS	822818	823083	.	-	0	Name=LOC107068139 CDS;ID=EWKMg4ru1zPvdBw+uzMEhS+PpGo.1624892224004.93840
NW_015149013	Koludarov_et_al_2021	CDS	822294	822734	.	-	0	Name=LOC107068139 CDS;ID=EWKMg4ru1zPvdBw+uzMEhS+PpGo.1624892224004.93840
NW_015149013	Koludarov_et_al_2021	CDS	821824	822214	.	-	0	Name=LOC107068139 CDS;ID=EWKMg4ru1zPvdBw+uzMEhS+PpGo.1624892224004.93840
NW_015149013	Koludarov_et_al_2021	CDS	821359	821725	.	-	0	Name=LOC107068139 CDS;ID=EWKMg4ru1zPvdBw+uzMEhS+PpGo.1624892224004.93840
NW_015149013	Koludarov_et_al_2021	CDS	820938	821232	.	-	0	Name=LOC107068139 CDS;ID=EWKMg4ru1zPvdBw+uzMEhS+PpGo.1624892224004.93840
NW_015149013	Koludarov_et_al_2021	CDS	820753	820859	.	-	0	Name=LOC107068139 CDS;ID=EWKMg4ru1zPvdBw+uzMEhS+PpGo.1624892224004.93840
NW_015149013	Koludarov_et_al_2021	CDS	820553	820663	.	-	0	Name=LOC107068139 CDS;ID=EWKMg4ru1zPvdBw+uzMEhS+PpGo.1624892224004.93840
NW_015149013	Koludarov_et_al_2021	CDS	820260	820454	.	-	0	Name=LOC107068139 CDS;ID=EWKMg4ru1zPvdBw+uzMEhS+PpGo.1624892224004.93840
NW_015149013	Koludarov_et_al_2021	CDS	820000	820170	.	-	0	Name=LOC107068139 CDS;ID=EWKMg4ru1zPvdBw+uzMEhS+PpGo.1624892224004.93840
NW_015149013	Koludarov_et_al_2021	CDS	819673	819734	.	-	0	Name=LOC107068139 CDS;ID=EWKMg4ru1zPvdBw+uzMEhS+PpGo.1624892224004.93840
NW_015149013	Koludarov_et_al_2021	CDS	819530	819578	.	-	0	Name=LOC107068139 CDS;ID=EWKMg4ru1zPvdBw+uzMEhS+PpGo.1624892224004.93840
NW_015149013	Koludarov_et_al_2021	CDS	1321896	1321915	.	-	0	Name=LOC107068156 CDS;ID=EWKMg4ru1zPvdBw+uzMEhS+PpGo.1624892224004.93841
NW_015149013	Koludarov_et_al_2021	CDS	1320969	1321529	.	-	0	Name=LOC107068156 CDS;ID=EWKMg4ru1zPvdBw+uzMEhS+PpGo.1624892224004.93841
NW_015149013	Koludarov_et_al_2021	CDS	1320709	1320885	.	-	0	Name=LOC107068156 CDS;ID=EWKMg4ru1zPvdBw+uzMEhS+PpGo.1624892224004.93841
NW_015149013	Koludarov_et_al_2021	CDS	1320438	1320636	.	-	0	Name=LOC107068156 CDS;ID=EWKMg4ru1zPvdBw+uzMEhS+PpGo.1624892224004.93841
NW_015149013	Koludarov_et_al_2021	CDS	1320208	1320346	.	-	0	Name=LOC107068156 CDS;ID=EWKMg4ru1zPvdBw+uzMEhS+PpGo.1624892224004.93841
NW_015149013	Koludarov_et_al_2021	CDS	1319916	1320115	.	-	0	Name=LOC107068156 CDS;ID=EWKMg4ru1zPvdBw+uzMEhS+PpGo.1624892224004.93841
NW_015149013	Koludarov_et_al_2021	CDS	1319726	1319830	.	-	0	Name=LOC107068156 CDS;ID=EWKMg4ru1zPvdBw+uzMEhS+PpGo.1624892224004.93841
NW_015149013	Koludarov_et_al_2021	CDS	1319558	1319643	.	-	0	Name=LOC107068156 CDS;ID=EWKMg4ru1zPvdBw+uzMEhS+PpGo.1624892224004.93841
NW_015149013	Koludarov_et_al_2021	CDS	1319288	1319418	.	-	0	Name=LOC107068156 CDS;ID=EWKMg4ru1zPvdBw+uzMEhS+PpGo.1624892224004.93841
NW_015149013	Koludarov_et_al_2021	CDS	1319109	1319212	.	-	0	Name=LOC107068156 CDS;ID=EWKMg4ru1zPvdBw+uzMEhS+PpGo.1624892224004.93841
NW_015149013	Koludarov_et_al_2021	CDS	1318928	1319032	.	-	0	Name=LOC107068156 CDS;ID=EWKMg4ru1zPvdBw+uzMEhS+PpGo.1624892224004.93841
NW_015149013	Koludarov_et_al_2021	CDS	1318696	1318842	.	-	0	Name=LOC107068156 CDS;ID=EWKMg4ru1zPvdBw+uzMEhS+PpGo.1624892224004.93841
NW_015149013	Koludarov_et_al_2021	CDS	1318333	1318605	.	-	0	Name=LOC107068156 CDS;ID=EWKMg4ru1zPvdBw+uzMEhS+PpGo.1624892224004.93841
NW_015149013	Koludarov_et_al_2021	CDS	1317988	1318224	.	-	0	Name=LOC107068156 CDS;ID=EWKMg4ru1zPvdBw+uzMEhS+PpGo.1624892224004.93841
NW_015149013	Koludarov_et_al_2021	CDS	1317725	1317910	.	-	0	Name=LOC107068156 CDS;ID=EWKMg4ru1zPvdBw+uzMEhS+PpGo.1624892224004.93841
NW_015149013	Koludarov_et_al_2021	CDS	1321896	1321915	.	-	0	Name=LOC107068156 CDS;ID=EWKMg4ru1zPvdBw+uzMEhS+PpGo.1624892224004.93842
NW_015149013	Koludarov_et_al_2021	CDS	1320969	1321529	.	-	0	Name=LOC107068156 CDS;ID=EWKMg4ru1zPvdBw+uzMEhS+PpGo.1624892224004.93842
NW_015149013	Koludarov_et_al_2021	CDS	1320709	1320885	.	-	0	Name=LOC107068156 CDS;ID=EWKMg4ru1zPvdBw+uzMEhS+PpGo.1624892224004.93842
NW_015149013	Koludarov_et_al_2021	CDS	1320438	1320642	.	-	0	Name=LOC107068156 CDS;ID=EWKMg4ru1zPvdBw+uzMEhS+PpGo.1624892224004.93842
NW_015149013	Koludarov_et_al_2021	CDS	1320208	1320346	.	-	0	Name=LOC107068156 CDS;ID=EWKMg4ru1zPvdBw+uzMEhS+PpGo.1624892224004.93842
NW_015149013	Koludarov_et_al_2021	CDS	1319916	1320115	.	-	0	Name=LOC107068156 CDS;ID=EWKMg4ru1zPvdBw+uzMEhS+PpGo.1624892224004.93842
NW_015149013	Koludarov_et_al_2021	CDS	1319726	1319830	.	-	0	Name=LOC107068156 CDS;ID=EWKMg4ru1zPvdBw+uzMEhS+PpGo.1624892224004.93842
NW_015149013	Koludarov_et_al_2021	CDS	1319558	1319643	.	-	0	Name=LOC107068156 CDS;ID=EWKMg4ru1zPvdBw+uzMEhS+PpGo.1624892224004.93842
NW_015149013	Koludarov_et_al_2021	CDS	1319288	1319418	.	-	0	Name=LOC107068156 CDS;ID=EWKMg4ru1zPvdBw+uzMEhS+PpGo.1624892224004.93842
NW_015149013	Koludarov_et_al_2021	CDS	1319109	1319212	.	-	0	Name=LOC107068156 CDS;ID=EWKMg4ru1zPvdBw+uzMEhS+PpGo.1624892224004.93842
NW_015149013	Koludarov_et_al_2021	CDS	1318928	1319032	.	-	0	Name=LOC107068156 CDS;ID=EWKMg4ru1zPvdBw+uzMEhS+PpGo.1624892224004.93842
NW_015149013	Koludarov_et_al_2021	CDS	1318696	1318842	.	-	0	Name=LOC107068156 CDS;ID=EWKMg4ru1zPvdBw+uzMEhS+PpGo.1624892224004.93842
NW_015149013	Koludarov_et_al_2021	CDS	1318333	1318605	.	-	0	Name=LOC107068156 CDS;ID=EWKMg4ru1zPvdBw+uzMEhS+PpGo.1624892224004.93842
NW_015149013	Koludarov_et_al_2021	CDS	1317988	1318224	.	-	0	Name=LOC107068156 CDS;ID=EWKMg4ru1zPvdBw+uzMEhS+PpGo.1624892224004.93842
NW_015149013	Koludarov_et_al_2021	CDS	1317725	1317910	.	-	0	Name=LOC107068156 CDS;ID=EWKMg4ru1zPvdBw+uzMEhS+PpGo.1624892224004.93842
NW_015149013	Koludarov_et_al_2021	CDS	1272162	1272302	.	+	0	Name=LOC107068129 CDS;ID=EWKMg4ru1zPvdBw+uzMEhS+PpGo.1624892224005.93843
NW_015149013	Koludarov_et_al_2021	CDS	1272434	1272641	.	+	0	Name=LOC107068129 CDS;ID=EWKMg4ru1zPvdBw+uzMEhS+PpGo.1624892224005.93843
NW_015149013	Koludarov_et_al_2021	CDS	1272843	1273236	.	+	0	Name=LOC107068129 CDS;ID=EWKMg4ru1zPvdBw+uzMEhS+PpGo.1624892224005.93843
NW_015149013	Koludarov_et_al_2021	CDS	1273312	1274198	.	+	0	Name=LOC107068129 CDS;ID=EWKMg4ru1zPvdBw+uzMEhS+PpGo.1624892224005.93843
NW_015149013	Koludarov_et_al_2021	CDS	1274275	1274637	.	+	0	Name=LOC107068129 CDS;ID=EWKMg4ru1zPvdBw+uzMEhS+PpGo.1624892224005.93843
NW_015149013	Koludarov_et_al_2021	CDS	1275430	1275670	.	+	0	Name=LOC107068129 CDS;ID=EWKMg4ru1zPvdBw+uzMEhS+PpGo.1624892224005.93843
NW_015149013	Koludarov_et_al_2021	CDS	1275763	1276000	.	+	0	Name=LOC107068129 CDS;ID=EWKMg4ru1zPvdBw+uzMEhS+PpGo.1624892224005.93843
NW_015149013	Koludarov_et_al_2021	CDS	1276113	1276328	.	+	0	Name=LOC107068129 CDS;ID=EWKMg4ru1zPvdBw+uzMEhS+PpGo.1624892224005.93843
NW_015149013	Koludarov_et_al_2021	CDS	1267882	1267895	.	-	0	Name=LOC107068126 CDS;ID=EWKMg4ru1zPvdBw+uzMEhS+PpGo.1624892224005.93844
NW_015149013	Koludarov_et_al_2021	CDS	1266650	1267225	.	-	0	Name=LOC107068126 CDS;ID=EWKMg4ru1zPvdBw+uzMEhS+PpGo.1624892224005.93844
NW_015149013	Koludarov_et_al_2021	CDS	1266323	1266493	.	-	0	Name=LOC107068126 CDS;ID=EWKMg4ru1zPvdBw+uzMEhS+PpGo.1624892224005.93844
NW_015149013	Koludarov_et_al_2021	CDS	1266031	1266229	.	-	0	Name=LOC107068126 CDS;ID=EWKMg4ru1zPvdBw+uzMEhS+PpGo.1624892224005.93844
NW_015149013	Koludarov_et_al_2021	CDS	1265800	1265938	.	-	0	Name=LOC107068126 CDS;ID=EWKMg4ru1zPvdBw+uzMEhS+PpGo.1624892224005.93844
NW_015149013	Koludarov_et_al_2021	CDS	1265456	1265655	.	-	0	Name=LOC107068126 CDS;ID=EWKMg4ru1zPvdBw+uzMEhS+PpGo.1624892224005.93844
NW_015149013	Koludarov_et_al_2021	CDS	1265256	1265360	.	-	0	Name=LOC107068126 CDS;ID=EWKMg4ru1zPvdBw+uzMEhS+PpGo.1624892224005.93844
NW_015149013	Koludarov_et_al_2021	CDS	1265095	1265180	.	-	0	Name=LOC107068126 CDS;ID=EWKMg4ru1zPvdBw+uzMEhS+PpGo.1624892224005.93844
NW_015149013	Koludarov_et_al_2021	CDS	1264870	1265000	.	-	0	Name=LOC107068126 CDS;ID=EWKMg4ru1zPvdBw+uzMEhS+PpGo.1624892224005.93844
NW_015149013	Koludarov_et_al_2021	CDS	1263760	1264703	.	-	0	Name=LOC107068126 CDS;ID=EWKMg4ru1zPvdBw+uzMEhS+PpGo.1624892224005.93844
NW_015149013	Koludarov_et_al_2021	CDS	539004	539040	.	+	0	Name=LOC107068071 CDS;ID=EWKMg4ru1zPvdBw+uzMEhS+PpGo.1624892224005.93845
NW_015149013	Koludarov_et_al_2021	CDS	540803	540887	.	+	0	Name=LOC107068071 CDS;ID=EWKMg4ru1zPvdBw+uzMEhS+PpGo.1624892224005.93845
NW_015149013	Koludarov_et_al_2021	CDS	540986	541098	.	+	0	Name=LOC107068071 CDS;ID=EWKMg4ru1zPvdBw+uzMEhS+PpGo.1624892224005.93845
NW_015149013	Koludarov_et_al_2021	CDS	541188	541300	.	+	0	Name=LOC107068071 CDS;ID=EWKMg4ru1zPvdBw+uzMEhS+PpGo.1624892224005.93845
NW_015149013	Koludarov_et_al_2021	CDS	541417	541525	.	+	0	Name=LOC107068071 CDS;ID=EWKMg4ru1zPvdBw+uzMEhS+PpGo.1624892224005.93845
NW_015149013	Koludarov_et_al_2021	CDS	541640	541907	.	+	0	Name=LOC107068071 CDS;ID=EWKMg4ru1zPvdBw+uzMEhS+PpGo.1624892224005.93845
NW_015149013	Koludarov_et_al_2021	CDS	542007	542292	.	+	0	Name=LOC107068071 CDS;ID=EWKMg4ru1zPvdBw+uzMEhS+PpGo.1624892224005.93845
NW_015149013	Koludarov_et_al_2021	CDS	542375	542532	.	+	0	Name=LOC107068071 CDS;ID=EWKMg4ru1zPvdBw+uzMEhS+PpGo.1624892224005.93845
NW_015149013	Koludarov_et_al_2021	CDS	542613	542734	.	+	0	Name=LOC107068071 CDS;ID=EWKMg4ru1zPvdBw+uzMEhS+PpGo.1624892224005.93845
NW_015149013	Koludarov_et_al_2021	CDS	542797	542988	.	+	0	Name=LOC107068071 CDS;ID=EWKMg4ru1zPvdBw+uzMEhS+PpGo.1624892224005.93845
NW_015149013	Koludarov_et_al_2021	CDS	543059	543132	.	+	0	Name=LOC107068071 CDS;ID=EWKMg4ru1zPvdBw+uzMEhS+PpGo.1624892224005.93845
NW_015149013	Koludarov_et_al_2021	CDS	539004	539040	.	+	0	Name=LOC107068071 CDS;ID=EWKMg4ru1zPvdBw+uzMEhS+PpGo.1624892224005.93846
NW_015149013	Koludarov_et_al_2021	CDS	540803	540887	.	+	0	Name=LOC107068071 CDS;ID=EWKMg4ru1zPvdBw+uzMEhS+PpGo.1624892224005.93846
NW_015149013	Koludarov_et_al_2021	CDS	540986	541098	.	+	0	Name=LOC107068071 CDS;ID=EWKMg4ru1zPvdBw+uzMEhS+PpGo.1624892224005.93846
NW_015149013	Koludarov_et_al_2021	CDS	541188	541300	.	+	0	Name=LOC107068071 CDS;ID=EWKMg4ru1zPvdBw+uzMEhS+PpGo.1624892224005.93846
NW_015149013	Koludarov_et_al_2021	CDS	541417	541525	.	+	0	Name=LOC107068071 CDS;ID=EWKMg4ru1zPvdBw+uzMEhS+PpGo.1624892224005.93846
NW_015149013	Koludarov_et_al_2021	CDS	541640	541907	.	+	0	Name=LOC107068071 CDS;ID=EWKMg4ru1zPvdBw+uzMEhS+PpGo.1624892224005.93846
NW_015149013	Koludarov_et_al_2021	CDS	542007	542292	.	+	0	Name=LOC107068071 CDS;ID=EWKMg4ru1zPvdBw+uzMEhS+PpGo.1624892224005.93846
NW_015149013	Koludarov_et_al_2021	CDS	542375	542532	.	+	0	Name=LOC107068071 CDS;ID=EWKMg4ru1zPvdBw+uzMEhS+PpGo.1624892224005.93846
NW_015149013	Koludarov_et_al_2021	CDS	542613	542734	.	+	0	Name=LOC107068071 CDS;ID=EWKMg4ru1zPvdBw+uzMEhS+PpGo.1624892224005.93846
NW_015149013	Koludarov_et_al_2021	CDS	542875	542988	.	+	0	Name=LOC107068071 CDS;ID=EWKMg4ru1zPvdBw+uzMEhS+PpGo.1624892224005.93846
NW_015149013	Koludarov_et_al_2021	CDS	543059	543132	.	+	0	Name=LOC107068071 CDS;ID=EWKMg4ru1zPvdBw+uzMEhS+PpGo.1624892224005.93846
NW_015149013	Koludarov_et_al_2021	CDS	539004	539040	.	+	0	Name=LOC107068071 CDS;ID=EWKMg4ru1zPvdBw+uzMEhS+PpGo.1624892224005.93847
NW_015149013	Koludarov_et_al_2021	CDS	540803	540887	.	+	0	Name=LOC107068071 CDS;ID=EWKMg4ru1zPvdBw+uzMEhS+PpGo.1624892224005.93847
NW_015149013	Koludarov_et_al_2021	CDS	540986	541098	.	+	0	Name=LOC107068071 CDS;ID=EWKMg4ru1zPvdBw+uzMEhS+PpGo.1624892224005.93847
NW_015149013	Koludarov_et_al_2021	CDS	541188	541300	.	+	0	Name=LOC107068071 CDS;ID=EWKMg4ru1zPvdBw+uzMEhS+PpGo.1624892224005.93847
NW_015149013	Koludarov_et_al_2021	CDS	541417	541525	.	+	0	Name=LOC107068071 CDS;ID=EWKMg4ru1zPvdBw+uzMEhS+PpGo.1624892224005.93847
NW_015149013	Koludarov_et_al_2021	CDS	541640	541907	.	+	0	Name=LOC107068071 CDS;ID=EWKMg4ru1zPvdBw+uzMEhS+PpGo.1624892224005.93847
NW_015149013	Koludarov_et_al_2021	CDS	542007	542292	.	+	0	Name=LOC107068071 CDS;ID=EWKMg4ru1zPvdBw+uzMEhS+PpGo.1624892224005.93847
NW_015149013	Koludarov_et_al_2021	CDS	542375	542532	.	+	0	Name=LOC107068071 CDS;ID=EWKMg4ru1zPvdBw+uzMEhS+PpGo.1624892224005.93847
NW_015149013	Koludarov_et_al_2021	CDS	542646	542734	.	+	0	Name=LOC107068071 CDS;ID=EWKMg4ru1zPvdBw+uzMEhS+PpGo.1624892224005.93847
NW_015149013	Koludarov_et_al_2021	CDS	542797	542988	.	+	0	Name=LOC107068071 CDS;ID=EWKMg4ru1zPvdBw+uzMEhS+PpGo.1624892224005.93847
NW_015149013	Koludarov_et_al_2021	CDS	543059	543132	.	+	0	Name=LOC107068071 CDS;ID=EWKMg4ru1zPvdBw+uzMEhS+PpGo.1624892224005.93847
NW_015149013	Koludarov_et_al_2021	CDS	444480	445107	.	+	0	Name=LOC107068055 CDS;ID=EWKMg4ru1zPvdBw+uzMEhS+PpGo.1624892224005.93848
NW_015149013	Koludarov_et_al_2021	CDS	445192	445874	.	+	0	Name=LOC107068055 CDS;ID=EWKMg4ru1zPvdBw+uzMEhS+PpGo.1624892224005.93848
NW_015149013	Koludarov_et_al_2021	CDS	445951	446604	.	+	0	Name=LOC107068055 CDS;ID=EWKMg4ru1zPvdBw+uzMEhS+PpGo.1624892224005.93848
NW_015149013	Koludarov_et_al_2021	CDS	446678	446935	.	+	0	Name=LOC107068055 CDS;ID=EWKMg4ru1zPvdBw+uzMEhS+PpGo.1624892224005.93848
NW_015149013	Koludarov_et_al_2021	CDS	447017	447283	.	+	0	Name=LOC107068055 CDS;ID=EWKMg4ru1zPvdBw+uzMEhS+PpGo.1624892224005.93848
NW_015149013	Koludarov_et_al_2021	CDS	447364	448464	.	+	0	Name=LOC107068055 CDS;ID=EWKMg4ru1zPvdBw+uzMEhS+PpGo.1624892224005.93848
NW_015149013	Koludarov_et_al_2021	CDS	556541	556542	.	+	0	Name=LOC107068060 CDS;ID=EWKMg4ru1zPvdBw+uzMEhS+PpGo.1624892224005.93849
NW_015149013	Koludarov_et_al_2021	CDS	556628	558014	.	+	0	Name=LOC107068060 CDS;ID=EWKMg4ru1zPvdBw+uzMEhS+PpGo.1624892224005.93849
NW_015149013	Koludarov_et_al_2021	CDS	558092	558558	.	+	0	Name=LOC107068060 CDS;ID=EWKMg4ru1zPvdBw+uzMEhS+PpGo.1624892224005.93849
NW_015149013	Koludarov_et_al_2021	CDS	559904	560130	.	+	0	Name=LOC107068060 CDS;ID=EWKMg4ru1zPvdBw+uzMEhS+PpGo.1624892224005.93849
NW_015149013	Koludarov_et_al_2021	CDS	560226	560518	.	+	0	Name=LOC107068060 CDS;ID=EWKMg4ru1zPvdBw+uzMEhS+PpGo.1624892224005.93849
NW_015149013	Koludarov_et_al_2021	CDS	556617	558014	.	+	0	Name=LOC107068060 CDS;ID=EWKMg4ru1zPvdBw+uzMEhS+PpGo.1624892224005.93850
NW_015149013	Koludarov_et_al_2021	CDS	558092	558558	.	+	0	Name=LOC107068060 CDS;ID=EWKMg4ru1zPvdBw+uzMEhS+PpGo.1624892224005.93850
NW_015149013	Koludarov_et_al_2021	CDS	559904	560130	.	+	0	Name=LOC107068060 CDS;ID=EWKMg4ru1zPvdBw+uzMEhS+PpGo.1624892224005.93850
NW_015149013	Koludarov_et_al_2021	CDS	560226	560518	.	+	0	Name=LOC107068060 CDS;ID=EWKMg4ru1zPvdBw+uzMEhS+PpGo.1624892224005.93850
NW_015149013	Koludarov_et_al_2021	CDS	381772	381972	.	-	0	Name=LOC107068117 CDS;ID=EWKMg4ru1zPvdBw+uzMEhS+PpGo.1624892224005.93851
NW_015149013	Koludarov_et_al_2021	CDS	380467	381610	.	-	0	Name=LOC107068117 CDS;ID=EWKMg4ru1zPvdBw+uzMEhS+PpGo.1624892224005.93851
NW_015149013	Koludarov_et_al_2021	CDS	380162	380399	.	-	0	Name=LOC107068117 CDS;ID=EWKMg4ru1zPvdBw+uzMEhS+PpGo.1624892224005.93851
NW_015149013	Koludarov_et_al_2021	CDS	379907	380061	.	-	0	Name=LOC107068117 CDS;ID=EWKMg4ru1zPvdBw+uzMEhS+PpGo.1624892224005.93851
NW_015149013	Koludarov_et_al_2021	CDS	378099	378319	.	-	0	Name=LOC107068117 CDS;ID=EWKMg4ru1zPvdBw+uzMEhS+PpGo.1624892224005.93851
NW_015149013	Koludarov_et_al_2021	CDS	578702	578703	.	-	0	Name=LOC107068057 CDS;ID=EWKMg4ru1zPvdBw+uzMEhS+PpGo.1624892224005.93852
NW_015149013	Koludarov_et_al_2021	CDS	578404	578440	.	-	0	Name=LOC107068057 CDS;ID=EWKMg4ru1zPvdBw+uzMEhS+PpGo.1624892224005.93852
NW_015149013	Koludarov_et_al_2021	CDS	578202	578317	.	-	0	Name=LOC107068057 CDS;ID=EWKMg4ru1zPvdBw+uzMEhS+PpGo.1624892224005.93852
NW_015149013	Koludarov_et_al_2021	CDS	575407	578087	.	-	0	Name=LOC107068057 CDS;ID=EWKMg4ru1zPvdBw+uzMEhS+PpGo.1624892224005.93852
NW_015149013	Koludarov_et_al_2021	CDS	575189	575336	.	-	0	Name=LOC107068057 CDS;ID=EWKMg4ru1zPvdBw+uzMEhS+PpGo.1624892224005.93852
NW_015149013	Koludarov_et_al_2021	CDS	574903	575086	.	-	0	Name=LOC107068057 CDS;ID=EWKMg4ru1zPvdBw+uzMEhS+PpGo.1624892224005.93852
NW_015149013	Koludarov_et_al_2021	CDS	853438	853605	.	+	0	Name=LOC107068136 CDS;ID=EWKMg4ru1zPvdBw+uzMEhS+PpGo.1624892224005.93853
NW_015149013	Koludarov_et_al_2021	CDS	853684	854074	.	+	0	Name=LOC107068136 CDS;ID=EWKMg4ru1zPvdBw+uzMEhS+PpGo.1624892224005.93853
NW_015149013	Koludarov_et_al_2021	CDS	854135	854476	.	+	0	Name=LOC107068136 CDS;ID=EWKMg4ru1zPvdBw+uzMEhS+PpGo.1624892224005.93853
NW_015149013	Koludarov_et_al_2021	CDS	854546	854875	.	+	0	Name=LOC107068136 CDS;ID=EWKMg4ru1zPvdBw+uzMEhS+PpGo.1624892224005.93853
NW_015149013	Koludarov_et_al_2021	CDS	854949	855152	.	+	0	Name=LOC107068136 CDS;ID=EWKMg4ru1zPvdBw+uzMEhS+PpGo.1624892224005.93853
NW_015149013	Koludarov_et_al_2021	CDS	855228	855743	.	+	0	Name=LOC107068136 CDS;ID=EWKMg4ru1zPvdBw+uzMEhS+PpGo.1624892224005.93853
NW_015149013	Koludarov_et_al_2021	CDS	855831	856095	.	+	0	Name=LOC107068136 CDS;ID=EWKMg4ru1zPvdBw+uzMEhS+PpGo.1624892224005.93853
NW_015149013	Koludarov_et_al_2021	CDS	856180	856321	.	+	0	Name=LOC107068136 CDS;ID=EWKMg4ru1zPvdBw+uzMEhS+PpGo.1624892224005.93853
NW_015149013	Koludarov_et_al_2021	CDS	856415	856603	.	+	0	Name=LOC107068136 CDS;ID=EWKMg4ru1zPvdBw+uzMEhS+PpGo.1624892224005.93853
NW_015149013	Koludarov_et_al_2021	CDS	856683	856874	.	+	0	Name=LOC107068136 CDS;ID=EWKMg4ru1zPvdBw+uzMEhS+PpGo.1624892224005.93853
NW_015149013	Koludarov_et_al_2021	CDS	856965	857234	.	+	0	Name=LOC107068136 CDS;ID=EWKMg4ru1zPvdBw+uzMEhS+PpGo.1624892224005.93853
NW_015149013	Koludarov_et_al_2021	CDS	1253637	1253941	.	+	0	Name=LOC107068122 CDS;ID=EWKMg4ru1zPvdBw+uzMEhS+PpGo.1624892224005.93854
NW_015149013	Koludarov_et_al_2021	CDS	1254028	1254259	.	+	0	Name=LOC107068122 CDS;ID=EWKMg4ru1zPvdBw+uzMEhS+PpGo.1624892224005.93854
NW_015149013	Koludarov_et_al_2021	CDS	1254343	1254606	.	+	0	Name=LOC107068122 CDS;ID=EWKMg4ru1zPvdBw+uzMEhS+PpGo.1624892224005.93854
NW_015149013	Koludarov_et_al_2021	CDS	1254687	1254849	.	+	0	Name=LOC107068122 CDS;ID=EWKMg4ru1zPvdBw+uzMEhS+PpGo.1624892224005.93854
NW_015149013	Koludarov_et_al_2021	CDS	1254966	1255250	.	+	0	Name=LOC107068122 CDS;ID=EWKMg4ru1zPvdBw+uzMEhS+PpGo.1624892224005.93854
NW_015149013	Koludarov_et_al_2021	CDS	1255323	1255625	.	+	0	Name=LOC107068122 CDS;ID=EWKMg4ru1zPvdBw+uzMEhS+PpGo.1624892224005.93854
NW_015149013	Koludarov_et_al_2021	CDS	1255706	1255845	.	+	0	Name=LOC107068122 CDS;ID=EWKMg4ru1zPvdBw+uzMEhS+PpGo.1624892224005.93854
NW_015149013	Koludarov_et_al_2021	CDS	1255928	1256133	.	+	0	Name=LOC107068122 CDS;ID=EWKMg4ru1zPvdBw+uzMEhS+PpGo.1624892224005.93854
NW_015149013	Koludarov_et_al_2021	CDS	1256306	1256447	.	+	0	Name=LOC107068122 CDS;ID=EWKMg4ru1zPvdBw+uzMEhS+PpGo.1624892224005.93854
NW_015149013	Koludarov_et_al_2021	CDS	1256541	1256810	.	+	0	Name=LOC107068122 CDS;ID=EWKMg4ru1zPvdBw+uzMEhS+PpGo.1624892224005.93854
NW_015149013	Koludarov_et_al_2021	CDS	1256886	1257058	.	+	0	Name=LOC107068122 CDS;ID=EWKMg4ru1zPvdBw+uzMEhS+PpGo.1624892224005.93854
NW_015149013	Koludarov_et_al_2021	CDS	1257155	1257416	.	+	0	Name=LOC107068122 CDS;ID=EWKMg4ru1zPvdBw+uzMEhS+PpGo.1624892224005.93854
NW_015149013	Koludarov_et_al_2021	CDS	1272551	1272641	.	+	0	Name=LOC107068129 CDS;ID=EWKMg4ru1zPvdBw+uzMEhS+PpGo.1624892224005.93855
NW_015149013	Koludarov_et_al_2021	CDS	1272843	1273236	.	+	0	Name=LOC107068129 CDS;ID=EWKMg4ru1zPvdBw+uzMEhS+PpGo.1624892224005.93855
NW_015149013	Koludarov_et_al_2021	CDS	1273312	1274198	.	+	0	Name=LOC107068129 CDS;ID=EWKMg4ru1zPvdBw+uzMEhS+PpGo.1624892224005.93855
NW_015149013	Koludarov_et_al_2021	CDS	1274275	1274637	.	+	0	Name=LOC107068129 CDS;ID=EWKMg4ru1zPvdBw+uzMEhS+PpGo.1624892224005.93855
NW_015149013	Koludarov_et_al_2021	CDS	1275430	1275670	.	+	0	Name=LOC107068129 CDS;ID=EWKMg4ru1zPvdBw+uzMEhS+PpGo.1624892224005.93855
NW_015149013	Koludarov_et_al_2021	CDS	1275763	1276000	.	+	0	Name=LOC107068129 CDS;ID=EWKMg4ru1zPvdBw+uzMEhS+PpGo.1624892224005.93855
NW_015149013	Koludarov_et_al_2021	CDS	1276113	1276328	.	+	0	Name=LOC107068129 CDS;ID=EWKMg4ru1zPvdBw+uzMEhS+PpGo.1624892224005.93855
NW_015149013	Koludarov_et_al_2021	CDS	583130	583321	.	+	0	Name=LOC107068063 CDS;ID=EWKMg4ru1zPvdBw+uzMEhS+PpGo.1624892224006.93856
NW_015149013	Koludarov_et_al_2021	CDS	584327	584863	.	+	0	Name=LOC107068063 CDS;ID=EWKMg4ru1zPvdBw+uzMEhS+PpGo.1624892224006.93856
NW_015149013	Koludarov_et_al_2021	CDS	584915	585134	.	+	0	Name=LOC107068063 CDS;ID=EWKMg4ru1zPvdBw+uzMEhS+PpGo.1624892224006.93856
NW_015149013	Koludarov_et_al_2021	CDS	585227	585351	.	+	0	Name=LOC107068063 CDS;ID=EWKMg4ru1zPvdBw+uzMEhS+PpGo.1624892224006.93856
NW_015149013	Koludarov_et_al_2021	CDS	585433	585517	.	+	0	Name=LOC107068063 CDS;ID=EWKMg4ru1zPvdBw+uzMEhS+PpGo.1624892224006.93856
NW_015149013	Koludarov_et_al_2021	CDS	585570	585685	.	+	0	Name=LOC107068063 CDS;ID=EWKMg4ru1zPvdBw+uzMEhS+PpGo.1624892224006.93856
NW_015149013	Koludarov_et_al_2021	CDS	585753	585915	.	+	0	Name=LOC107068063 CDS;ID=EWKMg4ru1zPvdBw+uzMEhS+PpGo.1624892224006.93856
NW_015149013	Koludarov_et_al_2021	CDS	585982	586184	.	+	0	Name=LOC107068063 CDS;ID=EWKMg4ru1zPvdBw+uzMEhS+PpGo.1624892224006.93856
NW_015149013	Koludarov_et_al_2021	CDS	586262	586414	.	+	0	Name=LOC107068063 CDS;ID=EWKMg4ru1zPvdBw+uzMEhS+PpGo.1624892224006.93856
NW_015149013	Koludarov_et_al_2021	CDS	586545	586645	.	+	0	Name=LOC107068063 CDS;ID=EWKMg4ru1zPvdBw+uzMEhS+PpGo.1624892224006.93856
NW_015149013	Koludarov_et_al_2021	CDS	586713	586887	.	+	0	Name=LOC107068063 CDS;ID=EWKMg4ru1zPvdBw+uzMEhS+PpGo.1624892224006.93856
NW_015149013	Koludarov_et_al_2021	CDS	583130	583321	.	+	0	Name=LOC107068063 CDS;ID=EWKMg4ru1zPvdBw+uzMEhS+PpGo.1624892224006.93857
NW_015149013	Koludarov_et_al_2021	CDS	584327	584863	.	+	0	Name=LOC107068063 CDS;ID=EWKMg4ru1zPvdBw+uzMEhS+PpGo.1624892224006.93857
NW_015149013	Koludarov_et_al_2021	CDS	584915	585134	.	+	0	Name=LOC107068063 CDS;ID=EWKMg4ru1zPvdBw+uzMEhS+PpGo.1624892224006.93857
NW_015149013	Koludarov_et_al_2021	CDS	585227	585351	.	+	0	Name=LOC107068063 CDS;ID=EWKMg4ru1zPvdBw+uzMEhS+PpGo.1624892224006.93857
NW_015149013	Koludarov_et_al_2021	CDS	585433	585517	.	+	0	Name=LOC107068063 CDS;ID=EWKMg4ru1zPvdBw+uzMEhS+PpGo.1624892224006.93857
NW_015149013	Koludarov_et_al_2021	CDS	585570	585685	.	+	0	Name=LOC107068063 CDS;ID=EWKMg4ru1zPvdBw+uzMEhS+PpGo.1624892224006.93857
NW_015149013	Koludarov_et_al_2021	CDS	585753	585915	.	+	0	Name=LOC107068063 CDS;ID=EWKMg4ru1zPvdBw+uzMEhS+PpGo.1624892224006.93857
NW_015149013	Koludarov_et_al_2021	CDS	585982	586184	.	+	0	Name=LOC107068063 CDS;ID=EWKMg4ru1zPvdBw+uzMEhS+PpGo.1624892224006.93857
NW_015149013	Koludarov_et_al_2021	CDS	586262	586414	.	+	0	Name=LOC107068063 CDS;ID=EWKMg4ru1zPvdBw+uzMEhS+PpGo.1624892224006.93857
NW_015149013	Koludarov_et_al_2021	CDS	586545	586645	.	+	0	Name=LOC107068063 CDS;ID=EWKMg4ru1zPvdBw+uzMEhS+PpGo.1624892224006.93857
NW_015149013	Koludarov_et_al_2021	CDS	586713	586887	.	+	0	Name=LOC107068063 CDS;ID=EWKMg4ru1zPvdBw+uzMEhS+PpGo.1624892224006.93857
NW_015149013	Koludarov_et_al_2021	CDS	583130	583321	.	+	0	Name=LOC107068063 CDS;ID=EWKMg4ru1zPvdBw+uzMEhS+PpGo.1624892224006.93858
NW_015149013	Koludarov_et_al_2021	CDS	584327	584863	.	+	0	Name=LOC107068063 CDS;ID=EWKMg4ru1zPvdBw+uzMEhS+PpGo.1624892224006.93858
NW_015149013	Koludarov_et_al_2021	CDS	584915	585134	.	+	0	Name=LOC107068063 CDS;ID=EWKMg4ru1zPvdBw+uzMEhS+PpGo.1624892224006.93858
NW_015149013	Koludarov_et_al_2021	CDS	585227	585351	.	+	0	Name=LOC107068063 CDS;ID=EWKMg4ru1zPvdBw+uzMEhS+PpGo.1624892224006.93858
NW_015149013	Koludarov_et_al_2021	CDS	585433	585517	.	+	0	Name=LOC107068063 CDS;ID=EWKMg4ru1zPvdBw+uzMEhS+PpGo.1624892224006.93858
NW_015149013	Koludarov_et_al_2021	CDS	585570	585685	.	+	0	Name=LOC107068063 CDS;ID=EWKMg4ru1zPvdBw+uzMEhS+PpGo.1624892224006.93858
NW_015149013	Koludarov_et_al_2021	CDS	585753	585915	.	+	0	Name=LOC107068063 CDS;ID=EWKMg4ru1zPvdBw+uzMEhS+PpGo.1624892224006.93858
NW_015149013	Koludarov_et_al_2021	CDS	585982	586184	.	+	0	Name=LOC107068063 CDS;ID=EWKMg4ru1zPvdBw+uzMEhS+PpGo.1624892224006.93858
NW_015149013	Koludarov_et_al_2021	CDS	586262	586414	.	+	0	Name=LOC107068063 CDS;ID=EWKMg4ru1zPvdBw+uzMEhS+PpGo.1624892224006.93858
NW_015149013	Koludarov_et_al_2021	CDS	586545	586645	.	+	0	Name=LOC107068063 CDS;ID=EWKMg4ru1zPvdBw+uzMEhS+PpGo.1624892224006.93858
NW_015149013	Koludarov_et_al_2021	CDS	586713	586887	.	+	0	Name=LOC107068063 CDS;ID=EWKMg4ru1zPvdBw+uzMEhS+PpGo.1624892224006.93858
NW_015149013	Koludarov_et_al_2021	CDS	583130	583183	.	+	0	Name=LOC107068063 CDS;ID=EWKMg4ru1zPvdBw+uzMEhS+PpGo.1624892224006.93859
NW_015149013	Koludarov_et_al_2021	CDS	584327	584863	.	+	0	Name=LOC107068063 CDS;ID=EWKMg4ru1zPvdBw+uzMEhS+PpGo.1624892224006.93859
NW_015149013	Koludarov_et_al_2021	CDS	584915	585134	.	+	0	Name=LOC107068063 CDS;ID=EWKMg4ru1zPvdBw+uzMEhS+PpGo.1624892224006.93859
NW_015149013	Koludarov_et_al_2021	CDS	585227	585351	.	+	0	Name=LOC107068063 CDS;ID=EWKMg4ru1zPvdBw+uzMEhS+PpGo.1624892224006.93859
NW_015149013	Koludarov_et_al_2021	CDS	585433	585517	.	+	0	Name=LOC107068063 CDS;ID=EWKMg4ru1zPvdBw+uzMEhS+PpGo.1624892224006.93859
NW_015149013	Koludarov_et_al_2021	CDS	585570	585685	.	+	0	Name=LOC107068063 CDS;ID=EWKMg4ru1zPvdBw+uzMEhS+PpGo.1624892224006.93859
NW_015149013	Koludarov_et_al_2021	CDS	585753	585915	.	+	0	Name=LOC107068063 CDS;ID=EWKMg4ru1zPvdBw+uzMEhS+PpGo.1624892224006.93859
NW_015149013	Koludarov_et_al_2021	CDS	585982	586184	.	+	0	Name=LOC107068063 CDS;ID=EWKMg4ru1zPvdBw+uzMEhS+PpGo.1624892224006.93859
NW_015149013	Koludarov_et_al_2021	CDS	586262	586414	.	+	0	Name=LOC107068063 CDS;ID=EWKMg4ru1zPvdBw+uzMEhS+PpGo.1624892224006.93859
NW_015149013	Koludarov_et_al_2021	CDS	586545	586645	.	+	0	Name=LOC107068063 CDS;ID=EWKMg4ru1zPvdBw+uzMEhS+PpGo.1624892224006.93859
NW_015149013	Koludarov_et_al_2021	CDS	586713	586887	.	+	0	Name=LOC107068063 CDS;ID=EWKMg4ru1zPvdBw+uzMEhS+PpGo.1624892224006.93859
NW_015149013	Koludarov_et_al_2021	CDS	583130	583183	.	+	0	Name=LOC107068063 CDS;ID=EWKMg4ru1zPvdBw+uzMEhS+PpGo.1624892224006.93860
NW_015149013	Koludarov_et_al_2021	CDS	584327	584863	.	+	0	Name=LOC107068063 CDS;ID=EWKMg4ru1zPvdBw+uzMEhS+PpGo.1624892224006.93860
NW_015149013	Koludarov_et_al_2021	CDS	584915	585134	.	+	0	Name=LOC107068063 CDS;ID=EWKMg4ru1zPvdBw+uzMEhS+PpGo.1624892224006.93860
NW_015149013	Koludarov_et_al_2021	CDS	585227	585351	.	+	0	Name=LOC107068063 CDS;ID=EWKMg4ru1zPvdBw+uzMEhS+PpGo.1624892224006.93860
NW_015149013	Koludarov_et_al_2021	CDS	585433	585517	.	+	0	Name=LOC107068063 CDS;ID=EWKMg4ru1zPvdBw+uzMEhS+PpGo.1624892224006.93860
NW_015149013	Koludarov_et_al_2021	CDS	585570	585685	.	+	0	Name=LOC107068063 CDS;ID=EWKMg4ru1zPvdBw+uzMEhS+PpGo.1624892224006.93860
NW_015149013	Koludarov_et_al_2021	CDS	585753	585915	.	+	0	Name=LOC107068063 CDS;ID=EWKMg4ru1zPvdBw+uzMEhS+PpGo.1624892224006.93860
NW_015149013	Koludarov_et_al_2021	CDS	585982	586184	.	+	0	Name=LOC107068063 CDS;ID=EWKMg4ru1zPvdBw+uzMEhS+PpGo.1624892224006.93860
NW_015149013	Koludarov_et_al_2021	CDS	586262	586414	.	+	0	Name=LOC107068063 CDS;ID=EWKMg4ru1zPvdBw+uzMEhS+PpGo.1624892224006.93860
NW_015149013	Koludarov_et_al_2021	CDS	586545	586645	.	+	0	Name=LOC107068063 CDS;ID=EWKMg4ru1zPvdBw+uzMEhS+PpGo.1624892224006.93860
NW_015149013	Koludarov_et_al_2021	CDS	586713	586887	.	+	0	Name=LOC107068063 CDS;ID=EWKMg4ru1zPvdBw+uzMEhS+PpGo.1624892224006.93860
NW_015149013	Koludarov_et_al_2021	CDS	575407	577948	.	-	0	Name=LOC107068057 CDS;ID=EWKMg4ru1zPvdBw+uzMEhS+PpGo.1624892224006.93861
NW_015149013	Koludarov_et_al_2021	CDS	575189	575336	.	-	0	Name=LOC107068057 CDS;ID=EWKMg4ru1zPvdBw+uzMEhS+PpGo.1624892224006.93861
NW_015149013	Koludarov_et_al_2021	CDS	574926	575086	.	-	0	Name=LOC107068057 CDS;ID=EWKMg4ru1zPvdBw+uzMEhS+PpGo.1624892224006.93861
NW_015149013	Koludarov_et_al_2021	CDS	574645	574849	.	-	0	Name=LOC107068057 CDS;ID=EWKMg4ru1zPvdBw+uzMEhS+PpGo.1624892224006.93861
NW_015149013	Koludarov_et_al_2021	CDS	574439	574561	.	-	0	Name=LOC107068057 CDS;ID=EWKMg4ru1zPvdBw+uzMEhS+PpGo.1624892224006.93861
NW_015149013	Koludarov_et_al_2021	CDS	574216	574351	.	-	0	Name=LOC107068057 CDS;ID=EWKMg4ru1zPvdBw+uzMEhS+PpGo.1624892224006.93861
NW_015149013	Koludarov_et_al_2021	CDS	1267432	1267442	.	-	0	Name=LOC107068126 CDS;ID=EWKMg4ru1zPvdBw+uzMEhS+PpGo.1624892224006.93862
NW_015149013	Koludarov_et_al_2021	CDS	1266650	1267225	.	-	0	Name=LOC107068126 CDS;ID=EWKMg4ru1zPvdBw+uzMEhS+PpGo.1624892224006.93862
NW_015149013	Koludarov_et_al_2021	CDS	1266323	1266493	.	-	0	Name=LOC107068126 CDS;ID=EWKMg4ru1zPvdBw+uzMEhS+PpGo.1624892224006.93862
NW_015149013	Koludarov_et_al_2021	CDS	1266031	1266229	.	-	0	Name=LOC107068126 CDS;ID=EWKMg4ru1zPvdBw+uzMEhS+PpGo.1624892224006.93862
NW_015149013	Koludarov_et_al_2021	CDS	1265800	1265938	.	-	0	Name=LOC107068126 CDS;ID=EWKMg4ru1zPvdBw+uzMEhS+PpGo.1624892224006.93862
NW_015149013	Koludarov_et_al_2021	CDS	1265456	1265655	.	-	0	Name=LOC107068126 CDS;ID=EWKMg4ru1zPvdBw+uzMEhS+PpGo.1624892224006.93862
NW_015149013	Koludarov_et_al_2021	CDS	1265256	1265360	.	-	0	Name=LOC107068126 CDS;ID=EWKMg4ru1zPvdBw+uzMEhS+PpGo.1624892224006.93862
NW_015149013	Koludarov_et_al_2021	CDS	1265095	1265180	.	-	0	Name=LOC107068126 CDS;ID=EWKMg4ru1zPvdBw+uzMEhS+PpGo.1624892224006.93862
NW_015149013	Koludarov_et_al_2021	CDS	1264870	1265000	.	-	0	Name=LOC107068126 CDS;ID=EWKMg4ru1zPvdBw+uzMEhS+PpGo.1624892224006.93862
NW_015149013	Koludarov_et_al_2021	CDS	1263760	1264703	.	-	0	Name=LOC107068126 CDS;ID=EWKMg4ru1zPvdBw+uzMEhS+PpGo.1624892224006.93862
NW_015149013	Koludarov_et_al_2021	CDS	761067	761177	.	+	0	Name=LOC107068168 CDS;ID=EWKMg4ru1zPvdBw+uzMEhS+PpGo.1624892224006.93863
NW_015149013	Koludarov_et_al_2021	CDS	761255	762750	.	+	0	Name=LOC107068168 CDS;ID=EWKMg4ru1zPvdBw+uzMEhS+PpGo.1624892224006.93863
NW_015149013	Koludarov_et_al_2021	CDS	762827	762958	.	+	0	Name=LOC107068168 CDS;ID=EWKMg4ru1zPvdBw+uzMEhS+PpGo.1624892224006.93863
NW_015149013	Koludarov_et_al_2021	CDS	763065	763514	.	+	0	Name=LOC107068168 CDS;ID=EWKMg4ru1zPvdBw+uzMEhS+PpGo.1624892224006.93863
NW_015149013	Koludarov_et_al_2021	CDS	763595	764006	.	+	0	Name=LOC107068168 CDS;ID=EWKMg4ru1zPvdBw+uzMEhS+PpGo.1624892224006.93863
NW_015149013	Koludarov_et_al_2021	CDS	764094	764216	.	+	0	Name=LOC107068168 CDS;ID=EWKMg4ru1zPvdBw+uzMEhS+PpGo.1624892224006.93863
NW_015149013	Koludarov_et_al_2021	CDS	764391	764502	.	+	0	Name=LOC107068168 CDS;ID=EWKMg4ru1zPvdBw+uzMEhS+PpGo.1624892224006.93863
NW_015149013	Koludarov_et_al_2021	CDS	764706	764734	.	+	0	Name=LOC107068168 CDS;ID=EWKMg4ru1zPvdBw+uzMEhS+PpGo.1624892224006.93863
NW_015149013	Koludarov_et_al_2021	CDS	1311419	1311522	.	+	0	Name=LOC107068153 CDS;ID=EWKMg4ru1zPvdBw+uzMEhS+PpGo.1624892224006.93864
NW_015149013	Koludarov_et_al_2021	CDS	1312369	1312551	.	+	0	Name=LOC107068153 CDS;ID=EWKMg4ru1zPvdBw+uzMEhS+PpGo.1624892224006.93864
NW_015149013	Koludarov_et_al_2021	CDS	1313628	1313766	.	+	0	Name=LOC107068153 CDS;ID=EWKMg4ru1zPvdBw+uzMEhS+PpGo.1624892224006.93864
NW_015149013	Koludarov_et_al_2021	CDS	1313825	1314124	.	+	0	Name=LOC107068153 CDS;ID=EWKMg4ru1zPvdBw+uzMEhS+PpGo.1624892224006.93864
NW_015149013	Koludarov_et_al_2021	CDS	1314189	1314364	.	+	0	Name=LOC107068153 CDS;ID=EWKMg4ru1zPvdBw+uzMEhS+PpGo.1624892224006.93864
NW_015149013	Koludarov_et_al_2021	CDS	1314480	1314622	.	+	0	Name=LOC107068153 CDS;ID=EWKMg4ru1zPvdBw+uzMEhS+PpGo.1624892224006.93864
NW_015149013	Koludarov_et_al_2021	CDS	1314714	1314901	.	+	0	Name=LOC107068153 CDS;ID=EWKMg4ru1zPvdBw+uzMEhS+PpGo.1624892224006.93864
NW_015149013	Koludarov_et_al_2021	CDS	458521	458829	.	-	0	Name=LOC107068059 CDS;ID=EWKMg4ru1zPvdBw+uzMEhS+PpGo.1624892224006.93865
NW_015149013	Koludarov_et_al_2021	CDS	458246	458445	.	-	0	Name=LOC107068059 CDS;ID=EWKMg4ru1zPvdBw+uzMEhS+PpGo.1624892224006.93865
NW_015149013	Koludarov_et_al_2021	CDS	457936	458098	.	-	0	Name=LOC107068059 CDS;ID=EWKMg4ru1zPvdBw+uzMEhS+PpGo.1624892224006.93865
NW_015149013	Koludarov_et_al_2021	CDS	457625	457836	.	-	0	Name=LOC107068059 CDS;ID=EWKMg4ru1zPvdBw+uzMEhS+PpGo.1624892224006.93865
NW_015149013	Koludarov_et_al_2021	CDS	457406	457552	.	-	0	Name=LOC107068059 CDS;ID=EWKMg4ru1zPvdBw+uzMEhS+PpGo.1624892224006.93865
NW_015149013	Koludarov_et_al_2021	CDS	457103	457326	.	-	0	Name=LOC107068059 CDS;ID=EWKMg4ru1zPvdBw+uzMEhS+PpGo.1624892224006.93865
[truncated: 2,998 more rows]
