# Supplementary material for: Prevalent bee venom genes evolved before the aculeate stinger and eusociality
Source: BMC Biol. 2023 Oct 23;21:229. doi: 10.1186/s12915-023-01656-5 (PMC10591384; doi:10.1186/s12915-023-01656-5)
Supplement: Supplementary file 42 — Additional file 42. Gff files of all toxin gene annotations. [file 12915_2023_1656_MOESM42_ESM.zip › AdditionalFile9_ToxinGeneAnnotations/NW_016018200._SECA.gff_modified_Koludarov_et_al_2021.gff3]

##gff-version 3
##source-version geneious 2020.2.2
##sequence-region	NW_016018200	1	301096
NW_016018200	Koludarov_et_al_2021	source	1	301096	.	+	.	Name=source Apis cerana
NW_016018200	Koludarov_et_al_2021	misc_RNA	259212	259642	.	-	.	Name=LOC107993656 RNA;ID=EWKMg4ru1zPvdBw+uzMEhS+PpGo.1624892354816.109162
NW_016018200	Koludarov_et_al_2021	misc_RNA	238805	239362	.	-	.	Name=LOC107993656 RNA;ID=EWKMg4ru1zPvdBw+uzMEhS+PpGo.1624892354816.109162
NW_016018200	Koludarov_et_al_2021	misc_RNA	225178	225244	.	-	.	Name=LOC107993656 RNA;ID=EWKMg4ru1zPvdBw+uzMEhS+PpGo.1624892354816.109162
NW_016018200	Koludarov_et_al_2021	misc_RNA	200184	201112	.	-	.	Name=LOC107993656 RNA;ID=EWKMg4ru1zPvdBw+uzMEhS+PpGo.1624892354816.109162
NW_016018200	Koludarov_et_al_2021	misc_RNA	198922	199766	.	-	.	Name=LOC107993656 RNA;ID=EWKMg4ru1zPvdBw+uzMEhS+PpGo.1624892354816.109162
NW_016018200	Koludarov_et_al_2021	misc_RNA	195700	196063	.	-	.	Name=LOC107993656 RNA;ID=EWKMg4ru1zPvdBw+uzMEhS+PpGo.1624892354816.109162
NW_016018200	Koludarov_et_al_2021	misc_RNA	195187	195383	.	-	.	Name=LOC107993656 RNA;ID=EWKMg4ru1zPvdBw+uzMEhS+PpGo.1624892354816.109162
NW_016018200	Koludarov_et_al_2021	misc_RNA	191915	192304	.	-	.	Name=LOC107993656 RNA;ID=EWKMg4ru1zPvdBw+uzMEhS+PpGo.1624892354816.109162
NW_016018200	Koludarov_et_al_2021	misc_RNA	189470	189663	.	-	.	Name=LOC107993656 RNA;ID=EWKMg4ru1zPvdBw+uzMEhS+PpGo.1624892354816.109162
NW_016018200	Koludarov_et_al_2021	misc_RNA	188982	189114	.	-	.	Name=LOC107993656 RNA;ID=EWKMg4ru1zPvdBw+uzMEhS+PpGo.1624892354816.109162
NW_016018200	Koludarov_et_al_2021	misc_RNA	186137	188862	.	-	.	Name=LOC107993656 RNA;ID=EWKMg4ru1zPvdBw+uzMEhS+PpGo.1624892354816.109162
NW_016018200	Koludarov_et_al_2021	misc_RNA	43439	45019	.	+	.	Name=LOC107993662 RNA;ID=EWKMg4ru1zPvdBw+uzMEhS+PpGo.1624892354816.109163
NW_016018200	Koludarov_et_al_2021	misc_RNA	45825	46144	.	+	.	Name=LOC107993662 RNA;ID=EWKMg4ru1zPvdBw+uzMEhS+PpGo.1624892354816.109163
NW_016018200	Koludarov_et_al_2021	misc_RNA	50238	52569	.	+	.	Name=LOC107993662 RNA;ID=EWKMg4ru1zPvdBw+uzMEhS+PpGo.1624892354816.109163
NW_016018200	Koludarov_et_al_2021	misc_RNA	57638	57758	.	+	.	Name=LOC107993662 RNA;ID=EWKMg4ru1zPvdBw+uzMEhS+PpGo.1624892354816.109163
NW_016018200	Koludarov_et_al_2021	ncRNA	113746	113855	.	+	.	Name=LOC107993660 ncRNA;ID=EWKMg4ru1zPvdBw+uzMEhS+PpGo.1624892354817.109164
NW_016018200	Koludarov_et_al_2021	ncRNA	116199	116481	.	+	.	Name=LOC107993660 ncRNA;ID=EWKMg4ru1zPvdBw+uzMEhS+PpGo.1624892354817.109164
NW_016018200	Koludarov_et_al_2021	ncRNA	116679	117380	.	+	.	Name=LOC107993660 ncRNA;ID=EWKMg4ru1zPvdBw+uzMEhS+PpGo.1624892354817.109164
NW_016018200	Koludarov_et_al_2021	ncRNA	7037	7145	.	-	.	Name=LOC107993667 ncRNA;ID=EWKMg4ru1zPvdBw+uzMEhS+PpGo.1624892354817.109165
NW_016018200	Koludarov_et_al_2021	ncRNA	3622	4250	.	-	.	Name=LOC107993667 ncRNA;ID=EWKMg4ru1zPvdBw+uzMEhS+PpGo.1624892354817.109165
NW_016018200	Koludarov_et_al_2021	ncRNA	146444	146577	.	-	.	Name=LOC107993661 ncRNA;ID=EWKMg4ru1zPvdBw+uzMEhS+PpGo.1624892354817.109166
NW_016018200	Koludarov_et_al_2021	ncRNA	146299	146383	.	-	.	Name=LOC107993661 ncRNA;ID=EWKMg4ru1zPvdBw+uzMEhS+PpGo.1624892354817.109166
NW_016018200	Koludarov_et_al_2021	ncRNA	145374	145446	.	-	.	Name=LOC107993661 ncRNA;ID=EWKMg4ru1zPvdBw+uzMEhS+PpGo.1624892354817.109166
NW_016018200	Koludarov_et_al_2021	ncRNA	88508	88837	.	+	.	Name=LOC107993652 ncRNA;ID=EWKMg4ru1zPvdBw+uzMEhS+PpGo.1624892354817.109167
NW_016018200	Koludarov_et_al_2021	ncRNA	88916	89264	.	+	.	Name=LOC107993652 ncRNA;ID=EWKMg4ru1zPvdBw+uzMEhS+PpGo.1624892354817.109167
NW_016018200	Koludarov_et_al_2021	ncRNA	89333	89508	.	+	.	Name=LOC107993652 ncRNA;ID=EWKMg4ru1zPvdBw+uzMEhS+PpGo.1624892354817.109167
NW_016018200	Koludarov_et_al_2021	ncRNA	146444	146577	.	-	.	Name=LOC107993661 ncRNA;ID=EWKMg4ru1zPvdBw+uzMEhS+PpGo.1624892354817.109168
NW_016018200	Koludarov_et_al_2021	ncRNA	146299	146383	.	-	.	Name=LOC107993661 ncRNA;ID=EWKMg4ru1zPvdBw+uzMEhS+PpGo.1624892354817.109168
NW_016018200	Koludarov_et_al_2021	ncRNA	145760	145872	.	-	.	Name=LOC107993661 ncRNA;ID=EWKMg4ru1zPvdBw+uzMEhS+PpGo.1624892354817.109168
NW_016018200	Koludarov_et_al_2021	gene	93086	169809	.	+	.	Name=LOC107993655 gene
NW_016018200	Koludarov_et_al_2021	gene	185335	259642	.	-	.	Name=LOC107993656 gene
NW_016018200	Koludarov_et_al_2021	gene	20517	42938	.	+	.	Name=LOC107993663 gene
NW_016018200	Koludarov_et_al_2021	gene	43215	57758	.	+	.	Name=LOC107993662 gene
NW_016018200	Koludarov_et_al_2021	gene	178214	186430	.	+	.	Name=LOC107993657 gene
NW_016018200	Koludarov_et_al_2021	gene	291324	298539	.	+	.	Name=LOC107993668 gene
NW_016018200	Koludarov_et_al_2021	gene	165924	172403	.	+	.	Name=LOC107993659 gene
NW_016018200	Koludarov_et_al_2021	gene	57976	64192	.	-	.	Name=LOC107993664 gene
NW_016018200	Koludarov_et_al_2021	gene	263343	268357	.	-	.	Name=LOC107993653 gene
NW_016018200	Koludarov_et_al_2021	gene	269866	274746	.	+	.	Name=LOC107993669 gene
NW_016018200	Koludarov_et_al_2021	gene	173255	177648	.	+	.	Name=LOC107993658 gene
NW_016018200	Koludarov_et_al_2021	gene	113746	117380	.	+	.	Name=LOC107993660 gene
NW_016018200	Koludarov_et_al_2021	gene	3622	7145	.	-	.	Name=LOC107993667 gene
NW_016018200	Koludarov_et_al_2021	gene	275743	278532	.	+	.	Name=LOC107993654 gene
NW_016018200	Koludarov_et_al_2021	gene	7204	9695	.	+	.	Name=LOC107993666 gene
NW_016018200	Koludarov_et_al_2021	gene	280096	282552	.	-	.	Name=LOC107993647 gene
NW_016018200	Koludarov_et_al_2021	gene	282664	285099	.	+	.	Name=LOC107993650 gene
NW_016018200	Koludarov_et_al_2021	gene	76113	78227	.	-	.	Name=LOC107993649 gene
NW_016018200	Koludarov_et_al_2021	gene	145374	146577	.	-	.	Name=LOC107993661 gene
NW_016018200	Koludarov_et_al_2021	gene	88508	89508	.	+	.	Name=LOC107993652 gene
NW_016018200	Koludarov_et_al_2021	gene	78713	79581	.	-	.	Name=LOC107993648 gene
NW_016018200	Koludarov_et_al_2021	CDS	93958	94285	.	+	0	Name=LOC107993655 CDS;ID=EWKMg4ru1zPvdBw+uzMEhS+PpGo.1624892354817.109169
NW_016018200	Koludarov_et_al_2021	CDS	137671	137889	.	+	0	Name=LOC107993655 CDS;ID=EWKMg4ru1zPvdBw+uzMEhS+PpGo.1624892354817.109169
NW_016018200	Koludarov_et_al_2021	CDS	142886	143036	.	+	0	Name=LOC107993655 CDS;ID=EWKMg4ru1zPvdBw+uzMEhS+PpGo.1624892354817.109169
NW_016018200	Koludarov_et_al_2021	CDS	144542	144824	.	+	0	Name=LOC107993655 CDS;ID=EWKMg4ru1zPvdBw+uzMEhS+PpGo.1624892354817.109169
NW_016018200	Koludarov_et_al_2021	CDS	144990	145145	.	+	0	Name=LOC107993655 CDS;ID=EWKMg4ru1zPvdBw+uzMEhS+PpGo.1624892354817.109169
NW_016018200	Koludarov_et_al_2021	CDS	145274	145496	.	+	0	Name=LOC107993655 CDS;ID=EWKMg4ru1zPvdBw+uzMEhS+PpGo.1624892354817.109169
NW_016018200	Koludarov_et_al_2021	CDS	145689	145880	.	+	0	Name=LOC107993655 CDS;ID=EWKMg4ru1zPvdBw+uzMEhS+PpGo.1624892354817.109169
NW_016018200	Koludarov_et_al_2021	CDS	147278	147538	.	+	0	Name=LOC107993655 CDS;ID=EWKMg4ru1zPvdBw+uzMEhS+PpGo.1624892354817.109169
NW_016018200	Koludarov_et_al_2021	CDS	147629	148006	.	+	0	Name=LOC107993655 CDS;ID=EWKMg4ru1zPvdBw+uzMEhS+PpGo.1624892354817.109169
NW_016018200	Koludarov_et_al_2021	CDS	148121	148380	.	+	0	Name=LOC107993655 CDS;ID=EWKMg4ru1zPvdBw+uzMEhS+PpGo.1624892354817.109169
NW_016018200	Koludarov_et_al_2021	CDS	148766	149008	.	+	0	Name=LOC107993655 CDS;ID=EWKMg4ru1zPvdBw+uzMEhS+PpGo.1624892354817.109169
NW_016018200	Koludarov_et_al_2021	CDS	151863	151912	.	+	0	Name=LOC107993655 CDS;ID=EWKMg4ru1zPvdBw+uzMEhS+PpGo.1624892354817.109169
NW_016018200	Koludarov_et_al_2021	CDS	168155	169031	.	+	0	Name=LOC107993655 CDS;ID=EWKMg4ru1zPvdBw+uzMEhS+PpGo.1624892354817.109169
NW_016018200	Koludarov_et_al_2021	CDS	93958	94285	.	+	0	Name=LOC107993655 CDS;ID=EWKMg4ru1zPvdBw+uzMEhS+PpGo.1624892354818.109170
NW_016018200	Koludarov_et_al_2021	CDS	137671	137889	.	+	0	Name=LOC107993655 CDS;ID=EWKMg4ru1zPvdBw+uzMEhS+PpGo.1624892354818.109170
NW_016018200	Koludarov_et_al_2021	CDS	142886	143036	.	+	0	Name=LOC107993655 CDS;ID=EWKMg4ru1zPvdBw+uzMEhS+PpGo.1624892354818.109170
NW_016018200	Koludarov_et_al_2021	CDS	144542	144824	.	+	0	Name=LOC107993655 CDS;ID=EWKMg4ru1zPvdBw+uzMEhS+PpGo.1624892354818.109170
NW_016018200	Koludarov_et_al_2021	CDS	144990	145145	.	+	0	Name=LOC107993655 CDS;ID=EWKMg4ru1zPvdBw+uzMEhS+PpGo.1624892354818.109170
NW_016018200	Koludarov_et_al_2021	CDS	145274	145496	.	+	0	Name=LOC107993655 CDS;ID=EWKMg4ru1zPvdBw+uzMEhS+PpGo.1624892354818.109170
NW_016018200	Koludarov_et_al_2021	CDS	145689	145880	.	+	0	Name=LOC107993655 CDS;ID=EWKMg4ru1zPvdBw+uzMEhS+PpGo.1624892354818.109170
NW_016018200	Koludarov_et_al_2021	CDS	146481	146600	.	+	0	Name=LOC107993655 CDS;ID=EWKMg4ru1zPvdBw+uzMEhS+PpGo.1624892354818.109170
NW_016018200	Koludarov_et_al_2021	CDS	147278	147538	.	+	0	Name=LOC107993655 CDS;ID=EWKMg4ru1zPvdBw+uzMEhS+PpGo.1624892354818.109170
NW_016018200	Koludarov_et_al_2021	CDS	147629	148006	.	+	0	Name=LOC107993655 CDS;ID=EWKMg4ru1zPvdBw+uzMEhS+PpGo.1624892354818.109170
NW_016018200	Koludarov_et_al_2021	CDS	148121	148380	.	+	0	Name=LOC107993655 CDS;ID=EWKMg4ru1zPvdBw+uzMEhS+PpGo.1624892354818.109170
NW_016018200	Koludarov_et_al_2021	CDS	148766	149008	.	+	0	Name=LOC107993655 CDS;ID=EWKMg4ru1zPvdBw+uzMEhS+PpGo.1624892354818.109170
NW_016018200	Koludarov_et_al_2021	CDS	151863	151912	.	+	0	Name=LOC107993655 CDS;ID=EWKMg4ru1zPvdBw+uzMEhS+PpGo.1624892354818.109170
NW_016018200	Koludarov_et_al_2021	CDS	168155	169031	.	+	0	Name=LOC107993655 CDS;ID=EWKMg4ru1zPvdBw+uzMEhS+PpGo.1624892354818.109170
NW_016018200	Koludarov_et_al_2021	CDS	93958	94285	.	+	0	Name=LOC107993655 CDS;ID=EWKMg4ru1zPvdBw+uzMEhS+PpGo.1624892354818.109171
NW_016018200	Koludarov_et_al_2021	CDS	137671	137889	.	+	0	Name=LOC107993655 CDS;ID=EWKMg4ru1zPvdBw+uzMEhS+PpGo.1624892354818.109171
NW_016018200	Koludarov_et_al_2021	CDS	142886	143036	.	+	0	Name=LOC107993655 CDS;ID=EWKMg4ru1zPvdBw+uzMEhS+PpGo.1624892354818.109171
NW_016018200	Koludarov_et_al_2021	CDS	144542	144824	.	+	0	Name=LOC107993655 CDS;ID=EWKMg4ru1zPvdBw+uzMEhS+PpGo.1624892354818.109171
NW_016018200	Koludarov_et_al_2021	CDS	144990	145145	.	+	0	Name=LOC107993655 CDS;ID=EWKMg4ru1zPvdBw+uzMEhS+PpGo.1624892354818.109171
NW_016018200	Koludarov_et_al_2021	CDS	145274	145496	.	+	0	Name=LOC107993655 CDS;ID=EWKMg4ru1zPvdBw+uzMEhS+PpGo.1624892354818.109171
NW_016018200	Koludarov_et_al_2021	CDS	145689	145880	.	+	0	Name=LOC107993655 CDS;ID=EWKMg4ru1zPvdBw+uzMEhS+PpGo.1624892354818.109171
NW_016018200	Koludarov_et_al_2021	CDS	146481	146600	.	+	0	Name=LOC107993655 CDS;ID=EWKMg4ru1zPvdBw+uzMEhS+PpGo.1624892354818.109171
NW_016018200	Koludarov_et_al_2021	CDS	147278	147538	.	+	0	Name=LOC107993655 CDS;ID=EWKMg4ru1zPvdBw+uzMEhS+PpGo.1624892354818.109171
NW_016018200	Koludarov_et_al_2021	CDS	147629	148006	.	+	0	Name=LOC107993655 CDS;ID=EWKMg4ru1zPvdBw+uzMEhS+PpGo.1624892354818.109171
NW_016018200	Koludarov_et_al_2021	CDS	148121	148380	.	+	0	Name=LOC107993655 CDS;ID=EWKMg4ru1zPvdBw+uzMEhS+PpGo.1624892354818.109171
NW_016018200	Koludarov_et_al_2021	CDS	148766	149008	.	+	0	Name=LOC107993655 CDS;ID=EWKMg4ru1zPvdBw+uzMEhS+PpGo.1624892354818.109171
NW_016018200	Koludarov_et_al_2021	CDS	168155	169006	.	+	0	Name=LOC107993655 CDS;ID=EWKMg4ru1zPvdBw+uzMEhS+PpGo.1624892354818.109171
NW_016018200	Koludarov_et_al_2021	CDS	93958	94285	.	+	0	Name=LOC107993655 CDS;ID=EWKMg4ru1zPvdBw+uzMEhS+PpGo.1624892354818.109172
NW_016018200	Koludarov_et_al_2021	CDS	137671	137889	.	+	0	Name=LOC107993655 CDS;ID=EWKMg4ru1zPvdBw+uzMEhS+PpGo.1624892354818.109172
NW_016018200	Koludarov_et_al_2021	CDS	142886	143036	.	+	0	Name=LOC107993655 CDS;ID=EWKMg4ru1zPvdBw+uzMEhS+PpGo.1624892354818.109172
NW_016018200	Koludarov_et_al_2021	CDS	144542	144824	.	+	0	Name=LOC107993655 CDS;ID=EWKMg4ru1zPvdBw+uzMEhS+PpGo.1624892354818.109172
NW_016018200	Koludarov_et_al_2021	CDS	144990	145145	.	+	0	Name=LOC107993655 CDS;ID=EWKMg4ru1zPvdBw+uzMEhS+PpGo.1624892354818.109172
NW_016018200	Koludarov_et_al_2021	CDS	145274	145496	.	+	0	Name=LOC107993655 CDS;ID=EWKMg4ru1zPvdBw+uzMEhS+PpGo.1624892354818.109172
NW_016018200	Koludarov_et_al_2021	CDS	145689	145880	.	+	0	Name=LOC107993655 CDS;ID=EWKMg4ru1zPvdBw+uzMEhS+PpGo.1624892354818.109172
NW_016018200	Koludarov_et_al_2021	CDS	146481	146600	.	+	0	Name=LOC107993655 CDS;ID=EWKMg4ru1zPvdBw+uzMEhS+PpGo.1624892354818.109172
NW_016018200	Koludarov_et_al_2021	CDS	147278	147538	.	+	0	Name=LOC107993655 CDS;ID=EWKMg4ru1zPvdBw+uzMEhS+PpGo.1624892354818.109172
NW_016018200	Koludarov_et_al_2021	CDS	147629	148006	.	+	0	Name=LOC107993655 CDS;ID=EWKMg4ru1zPvdBw+uzMEhS+PpGo.1624892354818.109172
NW_016018200	Koludarov_et_al_2021	CDS	148121	148380	.	+	0	Name=LOC107993655 CDS;ID=EWKMg4ru1zPvdBw+uzMEhS+PpGo.1624892354818.109172
NW_016018200	Koludarov_et_al_2021	CDS	148766	149008	.	+	0	Name=LOC107993655 CDS;ID=EWKMg4ru1zPvdBw+uzMEhS+PpGo.1624892354818.109172
NW_016018200	Koludarov_et_al_2021	CDS	151863	151883	.	+	0	Name=LOC107993655 CDS;ID=EWKMg4ru1zPvdBw+uzMEhS+PpGo.1624892354818.109172
NW_016018200	Koludarov_et_al_2021	CDS	168155	169006	.	+	0	Name=LOC107993655 CDS;ID=EWKMg4ru1zPvdBw+uzMEhS+PpGo.1624892354818.109172
NW_016018200	Koludarov_et_al_2021	CDS	93958	94285	.	+	0	Name=LOC107993655 CDS;ID=EWKMg4ru1zPvdBw+uzMEhS+PpGo.1624892354818.109173
NW_016018200	Koludarov_et_al_2021	CDS	137671	137889	.	+	0	Name=LOC107993655 CDS;ID=EWKMg4ru1zPvdBw+uzMEhS+PpGo.1624892354818.109173
NW_016018200	Koludarov_et_al_2021	CDS	142886	143036	.	+	0	Name=LOC107993655 CDS;ID=EWKMg4ru1zPvdBw+uzMEhS+PpGo.1624892354818.109173
NW_016018200	Koludarov_et_al_2021	CDS	144542	144824	.	+	0	Name=LOC107993655 CDS;ID=EWKMg4ru1zPvdBw+uzMEhS+PpGo.1624892354818.109173
NW_016018200	Koludarov_et_al_2021	CDS	144990	145145	.	+	0	Name=LOC107993655 CDS;ID=EWKMg4ru1zPvdBw+uzMEhS+PpGo.1624892354818.109173
NW_016018200	Koludarov_et_al_2021	CDS	145274	145496	.	+	0	Name=LOC107993655 CDS;ID=EWKMg4ru1zPvdBw+uzMEhS+PpGo.1624892354818.109173
NW_016018200	Koludarov_et_al_2021	CDS	145689	145880	.	+	0	Name=LOC107993655 CDS;ID=EWKMg4ru1zPvdBw+uzMEhS+PpGo.1624892354818.109173
NW_016018200	Koludarov_et_al_2021	CDS	146481	146600	.	+	0	Name=LOC107993655 CDS;ID=EWKMg4ru1zPvdBw+uzMEhS+PpGo.1624892354818.109173
NW_016018200	Koludarov_et_al_2021	CDS	147278	147538	.	+	0	Name=LOC107993655 CDS;ID=EWKMg4ru1zPvdBw+uzMEhS+PpGo.1624892354818.109173
NW_016018200	Koludarov_et_al_2021	CDS	147629	148006	.	+	0	Name=LOC107993655 CDS;ID=EWKMg4ru1zPvdBw+uzMEhS+PpGo.1624892354818.109173
NW_016018200	Koludarov_et_al_2021	CDS	148121	148380	.	+	0	Name=LOC107993655 CDS;ID=EWKMg4ru1zPvdBw+uzMEhS+PpGo.1624892354818.109173
NW_016018200	Koludarov_et_al_2021	CDS	148766	149008	.	+	0	Name=LOC107993655 CDS;ID=EWKMg4ru1zPvdBw+uzMEhS+PpGo.1624892354818.109173
NW_016018200	Koludarov_et_al_2021	CDS	149375	149461	.	+	0	Name=LOC107993655 CDS;ID=EWKMg4ru1zPvdBw+uzMEhS+PpGo.1624892354818.109173
NW_016018200	Koludarov_et_al_2021	CDS	238805	238835	.	-	0	Name=LOC107993656 CDS;ID=EWKMg4ru1zPvdBw+uzMEhS+PpGo.1624892354818.109174
NW_016018200	Koludarov_et_al_2021	CDS	225178	225244	.	-	0	Name=LOC107993656 CDS;ID=EWKMg4ru1zPvdBw+uzMEhS+PpGo.1624892354818.109174
NW_016018200	Koludarov_et_al_2021	CDS	200184	201112	.	-	0	Name=LOC107993656 CDS;ID=EWKMg4ru1zPvdBw+uzMEhS+PpGo.1624892354818.109174
NW_016018200	Koludarov_et_al_2021	CDS	198922	199766	.	-	0	Name=LOC107993656 CDS;ID=EWKMg4ru1zPvdBw+uzMEhS+PpGo.1624892354818.109174
NW_016018200	Koludarov_et_al_2021	CDS	195700	196063	.	-	0	Name=LOC107993656 CDS;ID=EWKMg4ru1zPvdBw+uzMEhS+PpGo.1624892354818.109174
NW_016018200	Koludarov_et_al_2021	CDS	195187	195383	.	-	0	Name=LOC107993656 CDS;ID=EWKMg4ru1zPvdBw+uzMEhS+PpGo.1624892354818.109174
NW_016018200	Koludarov_et_al_2021	CDS	191915	192304	.	-	0	Name=LOC107993656 CDS;ID=EWKMg4ru1zPvdBw+uzMEhS+PpGo.1624892354818.109174
NW_016018200	Koludarov_et_al_2021	CDS	189470	189663	.	-	0	Name=LOC107993656 CDS;ID=EWKMg4ru1zPvdBw+uzMEhS+PpGo.1624892354818.109174
NW_016018200	Koludarov_et_al_2021	CDS	189039	189114	.	-	0	Name=LOC107993656 CDS;ID=EWKMg4ru1zPvdBw+uzMEhS+PpGo.1624892354818.109174
NW_016018200	Koludarov_et_al_2021	CDS	26404	26467	.	+	0	Name=LOC107993663 CDS;ID=EWKMg4ru1zPvdBw+uzMEhS+PpGo.1624892354818.109175
NW_016018200	Koludarov_et_al_2021	CDS	27041	27091	.	+	0	Name=LOC107993663 CDS;ID=EWKMg4ru1zPvdBw+uzMEhS+PpGo.1624892354818.109175
NW_016018200	Koludarov_et_al_2021	CDS	27699	28027	.	+	0	Name=LOC107993663 CDS;ID=EWKMg4ru1zPvdBw+uzMEhS+PpGo.1624892354818.109175
NW_016018200	Koludarov_et_al_2021	CDS	31643	31738	.	+	0	Name=LOC107993663 CDS;ID=EWKMg4ru1zPvdBw+uzMEhS+PpGo.1624892354818.109175
NW_016018200	Koludarov_et_al_2021	CDS	31885	31951	.	+	0	Name=LOC107993663 CDS;ID=EWKMg4ru1zPvdBw+uzMEhS+PpGo.1624892354818.109175
NW_016018200	Koludarov_et_al_2021	CDS	35510	35664	.	+	0	Name=LOC107993663 CDS;ID=EWKMg4ru1zPvdBw+uzMEhS+PpGo.1624892354818.109175
NW_016018200	Koludarov_et_al_2021	CDS	41517	41645	.	+	0	Name=LOC107993663 CDS;ID=EWKMg4ru1zPvdBw+uzMEhS+PpGo.1624892354818.109175
NW_016018200	Koludarov_et_al_2021	CDS	41737	41782	.	+	0	Name=LOC107993663 CDS;ID=EWKMg4ru1zPvdBw+uzMEhS+PpGo.1624892354818.109175
NW_016018200	Koludarov_et_al_2021	CDS	42469	42485	.	+	0	Name=LOC107993663 CDS;ID=EWKMg4ru1zPvdBw+uzMEhS+PpGo.1624892354818.109175
NW_016018200	Koludarov_et_al_2021	CDS	26404	26467	.	+	0	Name=LOC107993663 CDS;ID=EWKMg4ru1zPvdBw+uzMEhS+PpGo.1624892354818.109176
NW_016018200	Koludarov_et_al_2021	CDS	27041	27091	.	+	0	Name=LOC107993663 CDS;ID=EWKMg4ru1zPvdBw+uzMEhS+PpGo.1624892354818.109176
NW_016018200	Koludarov_et_al_2021	CDS	27699	28027	.	+	0	Name=LOC107993663 CDS;ID=EWKMg4ru1zPvdBw+uzMEhS+PpGo.1624892354818.109176
NW_016018200	Koludarov_et_al_2021	CDS	31643	31738	.	+	0	Name=LOC107993663 CDS;ID=EWKMg4ru1zPvdBw+uzMEhS+PpGo.1624892354818.109176
NW_016018200	Koludarov_et_al_2021	CDS	31885	31951	.	+	0	Name=LOC107993663 CDS;ID=EWKMg4ru1zPvdBw+uzMEhS+PpGo.1624892354818.109176
NW_016018200	Koludarov_et_al_2021	CDS	35510	35664	.	+	0	Name=LOC107993663 CDS;ID=EWKMg4ru1zPvdBw+uzMEhS+PpGo.1624892354818.109176
NW_016018200	Koludarov_et_al_2021	CDS	41517	41645	.	+	0	Name=LOC107993663 CDS;ID=EWKMg4ru1zPvdBw+uzMEhS+PpGo.1624892354818.109176
NW_016018200	Koludarov_et_al_2021	CDS	41737	41782	.	+	0	Name=LOC107993663 CDS;ID=EWKMg4ru1zPvdBw+uzMEhS+PpGo.1624892354818.109176
NW_016018200	Koludarov_et_al_2021	CDS	42469	42485	.	+	0	Name=LOC107993663 CDS;ID=EWKMg4ru1zPvdBw+uzMEhS+PpGo.1624892354818.109176
NW_016018200	Koludarov_et_al_2021	CDS	26404	26467	.	+	0	Name=LOC107993663 CDS;ID=EWKMg4ru1zPvdBw+uzMEhS+PpGo.1624892354818.109177
NW_016018200	Koludarov_et_al_2021	CDS	27041	27091	.	+	0	Name=LOC107993663 CDS;ID=EWKMg4ru1zPvdBw+uzMEhS+PpGo.1624892354818.109177
NW_016018200	Koludarov_et_al_2021	CDS	27699	28027	.	+	0	Name=LOC107993663 CDS;ID=EWKMg4ru1zPvdBw+uzMEhS+PpGo.1624892354818.109177
NW_016018200	Koludarov_et_al_2021	CDS	31643	31738	.	+	0	Name=LOC107993663 CDS;ID=EWKMg4ru1zPvdBw+uzMEhS+PpGo.1624892354818.109177
NW_016018200	Koludarov_et_al_2021	CDS	31885	31951	.	+	0	Name=LOC107993663 CDS;ID=EWKMg4ru1zPvdBw+uzMEhS+PpGo.1624892354818.109177
NW_016018200	Koludarov_et_al_2021	CDS	35510	35664	.	+	0	Name=LOC107993663 CDS;ID=EWKMg4ru1zPvdBw+uzMEhS+PpGo.1624892354818.109177
NW_016018200	Koludarov_et_al_2021	CDS	41517	41645	.	+	0	Name=LOC107993663 CDS;ID=EWKMg4ru1zPvdBw+uzMEhS+PpGo.1624892354818.109177
NW_016018200	Koludarov_et_al_2021	CDS	41737	41782	.	+	0	Name=LOC107993663 CDS;ID=EWKMg4ru1zPvdBw+uzMEhS+PpGo.1624892354818.109177
NW_016018200	Koludarov_et_al_2021	CDS	42469	42485	.	+	0	Name=LOC107993663 CDS;ID=EWKMg4ru1zPvdBw+uzMEhS+PpGo.1624892354818.109177
NW_016018200	Koludarov_et_al_2021	CDS	26404	26467	.	+	0	Name=LOC107993663 CDS;ID=EWKMg4ru1zPvdBw+uzMEhS+PpGo.1624892354818.109178
NW_016018200	Koludarov_et_al_2021	CDS	27041	27091	.	+	0	Name=LOC107993663 CDS;ID=EWKMg4ru1zPvdBw+uzMEhS+PpGo.1624892354818.109178
NW_016018200	Koludarov_et_al_2021	CDS	27699	28027	.	+	0	Name=LOC107993663 CDS;ID=EWKMg4ru1zPvdBw+uzMEhS+PpGo.1624892354818.109178
NW_016018200	Koludarov_et_al_2021	CDS	31643	31738	.	+	0	Name=LOC107993663 CDS;ID=EWKMg4ru1zPvdBw+uzMEhS+PpGo.1624892354818.109178
NW_016018200	Koludarov_et_al_2021	CDS	31885	31951	.	+	0	Name=LOC107993663 CDS;ID=EWKMg4ru1zPvdBw+uzMEhS+PpGo.1624892354818.109178
NW_016018200	Koludarov_et_al_2021	CDS	35510	35664	.	+	0	Name=LOC107993663 CDS;ID=EWKMg4ru1zPvdBw+uzMEhS+PpGo.1624892354818.109178
NW_016018200	Koludarov_et_al_2021	CDS	41517	41645	.	+	0	Name=LOC107993663 CDS;ID=EWKMg4ru1zPvdBw+uzMEhS+PpGo.1624892354818.109178
NW_016018200	Koludarov_et_al_2021	CDS	41737	41782	.	+	0	Name=LOC107993663 CDS;ID=EWKMg4ru1zPvdBw+uzMEhS+PpGo.1624892354818.109178
NW_016018200	Koludarov_et_al_2021	CDS	42469	42485	.	+	0	Name=LOC107993663 CDS;ID=EWKMg4ru1zPvdBw+uzMEhS+PpGo.1624892354818.109178
NW_016018200	Koludarov_et_al_2021	CDS	26404	26467	.	+	0	Name=LOC107993663 CDS;ID=EWKMg4ru1zPvdBw+uzMEhS+PpGo.1624892354818.109179
NW_016018200	Koludarov_et_al_2021	CDS	27041	27091	.	+	0	Name=LOC107993663 CDS;ID=EWKMg4ru1zPvdBw+uzMEhS+PpGo.1624892354818.109179
NW_016018200	Koludarov_et_al_2021	CDS	27699	28027	.	+	0	Name=LOC107993663 CDS;ID=EWKMg4ru1zPvdBw+uzMEhS+PpGo.1624892354818.109179
NW_016018200	Koludarov_et_al_2021	CDS	31643	31738	.	+	0	Name=LOC107993663 CDS;ID=EWKMg4ru1zPvdBw+uzMEhS+PpGo.1624892354818.109179
NW_016018200	Koludarov_et_al_2021	CDS	31885	31951	.	+	0	Name=LOC107993663 CDS;ID=EWKMg4ru1zPvdBw+uzMEhS+PpGo.1624892354818.109179
NW_016018200	Koludarov_et_al_2021	CDS	35510	35664	.	+	0	Name=LOC107993663 CDS;ID=EWKMg4ru1zPvdBw+uzMEhS+PpGo.1624892354818.109179
NW_016018200	Koludarov_et_al_2021	CDS	41517	41645	.	+	0	Name=LOC107993663 CDS;ID=EWKMg4ru1zPvdBw+uzMEhS+PpGo.1624892354818.109179
NW_016018200	Koludarov_et_al_2021	CDS	41737	41782	.	+	0	Name=LOC107993663 CDS;ID=EWKMg4ru1zPvdBw+uzMEhS+PpGo.1624892354818.109179
NW_016018200	Koludarov_et_al_2021	CDS	42469	42485	.	+	0	Name=LOC107993663 CDS;ID=EWKMg4ru1zPvdBw+uzMEhS+PpGo.1624892354818.109179
NW_016018200	Koludarov_et_al_2021	CDS	26404	26467	.	+	0	Name=LOC107993663 CDS;ID=EWKMg4ru1zPvdBw+uzMEhS+PpGo.1624892354818.109180
NW_016018200	Koludarov_et_al_2021	CDS	27041	27091	.	+	0	Name=LOC107993663 CDS;ID=EWKMg4ru1zPvdBw+uzMEhS+PpGo.1624892354818.109180
NW_016018200	Koludarov_et_al_2021	CDS	27699	28027	.	+	0	Name=LOC107993663 CDS;ID=EWKMg4ru1zPvdBw+uzMEhS+PpGo.1624892354818.109180
NW_016018200	Koludarov_et_al_2021	CDS	31643	31738	.	+	0	Name=LOC107993663 CDS;ID=EWKMg4ru1zPvdBw+uzMEhS+PpGo.1624892354818.109180
NW_016018200	Koludarov_et_al_2021	CDS	31885	31951	.	+	0	Name=LOC107993663 CDS;ID=EWKMg4ru1zPvdBw+uzMEhS+PpGo.1624892354818.109180
NW_016018200	Koludarov_et_al_2021	CDS	35510	35664	.	+	0	Name=LOC107993663 CDS;ID=EWKMg4ru1zPvdBw+uzMEhS+PpGo.1624892354818.109180
NW_016018200	Koludarov_et_al_2021	CDS	36213	36230	.	+	0	Name=LOC107993663 CDS;ID=EWKMg4ru1zPvdBw+uzMEhS+PpGo.1624892354818.109180
NW_016018200	Koludarov_et_al_2021	CDS	26404	26467	.	+	0	Name=LOC107993663 CDS;ID=EWKMg4ru1zPvdBw+uzMEhS+PpGo.1624892354818.109181
NW_016018200	Koludarov_et_al_2021	CDS	27041	27091	.	+	0	Name=LOC107993663 CDS;ID=EWKMg4ru1zPvdBw+uzMEhS+PpGo.1624892354818.109181
NW_016018200	Koludarov_et_al_2021	CDS	27699	28027	.	+	0	Name=LOC107993663 CDS;ID=EWKMg4ru1zPvdBw+uzMEhS+PpGo.1624892354818.109181
NW_016018200	Koludarov_et_al_2021	CDS	31643	31738	.	+	0	Name=LOC107993663 CDS;ID=EWKMg4ru1zPvdBw+uzMEhS+PpGo.1624892354818.109181
NW_016018200	Koludarov_et_al_2021	CDS	31885	31951	.	+	0	Name=LOC107993663 CDS;ID=EWKMg4ru1zPvdBw+uzMEhS+PpGo.1624892354818.109181
NW_016018200	Koludarov_et_al_2021	CDS	35510	35664	.	+	0	Name=LOC107993663 CDS;ID=EWKMg4ru1zPvdBw+uzMEhS+PpGo.1624892354818.109181
NW_016018200	Koludarov_et_al_2021	CDS	35877	35936	.	+	0	Name=LOC107993663 CDS;ID=EWKMg4ru1zPvdBw+uzMEhS+PpGo.1624892354818.109181
NW_016018200	Koludarov_et_al_2021	CDS	291386	291458	.	+	0	Name=LOC107993668 CDS;ID=EWKMg4ru1zPvdBw+uzMEhS+PpGo.1624892354818.109182
NW_016018200	Koludarov_et_al_2021	CDS	292744	292842	.	+	0	Name=LOC107993668 CDS;ID=EWKMg4ru1zPvdBw+uzMEhS+PpGo.1624892354818.109182
NW_016018200	Koludarov_et_al_2021	CDS	295166	295316	.	+	0	Name=LOC107993668 CDS;ID=EWKMg4ru1zPvdBw+uzMEhS+PpGo.1624892354818.109182
NW_016018200	Koludarov_et_al_2021	CDS	296039	296172	.	+	0	Name=LOC107993668 CDS;ID=EWKMg4ru1zPvdBw+uzMEhS+PpGo.1624892354818.109182
NW_016018200	Koludarov_et_al_2021	CDS	296640	296789	.	+	0	Name=LOC107993668 CDS;ID=EWKMg4ru1zPvdBw+uzMEhS+PpGo.1624892354818.109182
NW_016018200	Koludarov_et_al_2021	CDS	298217	298371	.	+	0	Name=LOC107993668 CDS;ID=EWKMg4ru1zPvdBw+uzMEhS+PpGo.1624892354818.109182
NW_016018200	Koludarov_et_al_2021	CDS	178344	178494	.	+	0	Name=LOC107993657 CDS;ID=EWKMg4ru1zPvdBw+uzMEhS+PpGo.1624892354819.109183
NW_016018200	Koludarov_et_al_2021	CDS	179326	179489	.	+	0	Name=LOC107993657 CDS;ID=EWKMg4ru1zPvdBw+uzMEhS+PpGo.1624892354819.109183
NW_016018200	Koludarov_et_al_2021	CDS	180270	180448	.	+	0	Name=LOC107993657 CDS;ID=EWKMg4ru1zPvdBw+uzMEhS+PpGo.1624892354819.109183
NW_016018200	Koludarov_et_al_2021	CDS	180525	180743	.	+	0	Name=LOC107993657 CDS;ID=EWKMg4ru1zPvdBw+uzMEhS+PpGo.1624892354819.109183
NW_016018200	Koludarov_et_al_2021	CDS	181313	181540	.	+	0	Name=LOC107993657 CDS;ID=EWKMg4ru1zPvdBw+uzMEhS+PpGo.1624892354819.109183
NW_016018200	Koludarov_et_al_2021	CDS	182010	182073	.	+	0	Name=LOC107993657 CDS;ID=EWKMg4ru1zPvdBw+uzMEhS+PpGo.1624892354819.109183
NW_016018200	Koludarov_et_al_2021	CDS	182137	182282	.	+	0	Name=LOC107993657 CDS;ID=EWKMg4ru1zPvdBw+uzMEhS+PpGo.1624892354819.109183
NW_016018200	Koludarov_et_al_2021	CDS	182408	182492	.	+	0	Name=LOC107993657 CDS;ID=EWKMg4ru1zPvdBw+uzMEhS+PpGo.1624892354819.109183
NW_016018200	Koludarov_et_al_2021	CDS	182590	182739	.	+	0	Name=LOC107993657 CDS;ID=EWKMg4ru1zPvdBw+uzMEhS+PpGo.1624892354819.109183
NW_016018200	Koludarov_et_al_2021	CDS	182959	183101	.	+	0	Name=LOC107993657 CDS;ID=EWKMg4ru1zPvdBw+uzMEhS+PpGo.1624892354819.109183
NW_016018200	Koludarov_et_al_2021	CDS	183175	183340	.	+	0	Name=LOC107993657 CDS;ID=EWKMg4ru1zPvdBw+uzMEhS+PpGo.1624892354819.109183
NW_016018200	Koludarov_et_al_2021	CDS	183648	183838	.	+	0	Name=LOC107993657 CDS;ID=EWKMg4ru1zPvdBw+uzMEhS+PpGo.1624892354819.109183
NW_016018200	Koludarov_et_al_2021	CDS	184474	184859	.	+	0	Name=LOC107993657 CDS;ID=EWKMg4ru1zPvdBw+uzMEhS+PpGo.1624892354819.109183
NW_016018200	Koludarov_et_al_2021	CDS	184998	185110	.	+	0	Name=LOC107993657 CDS;ID=EWKMg4ru1zPvdBw+uzMEhS+PpGo.1624892354819.109183
NW_016018200	Koludarov_et_al_2021	CDS	166027	166117	.	+	0	Name=LOC107993659 CDS;ID=EWKMg4ru1zPvdBw+uzMEhS+PpGo.1624892354819.109184
NW_016018200	Koludarov_et_al_2021	CDS	166452	166612	.	+	0	Name=LOC107993659 CDS;ID=EWKMg4ru1zPvdBw+uzMEhS+PpGo.1624892354819.109184
NW_016018200	Koludarov_et_al_2021	CDS	171032	171169	.	+	0	Name=LOC107993659 CDS;ID=EWKMg4ru1zPvdBw+uzMEhS+PpGo.1624892354819.109184
NW_016018200	Koludarov_et_al_2021	CDS	171368	171572	.	+	0	Name=LOC107993659 CDS;ID=EWKMg4ru1zPvdBw+uzMEhS+PpGo.1624892354819.109184
NW_016018200	Koludarov_et_al_2021	CDS	171885	172029	.	+	0	Name=LOC107993659 CDS;ID=EWKMg4ru1zPvdBw+uzMEhS+PpGo.1624892354819.109184
NW_016018200	Koludarov_et_al_2021	CDS	172122	172311	.	+	0	Name=LOC107993659 CDS;ID=EWKMg4ru1zPvdBw+uzMEhS+PpGo.1624892354819.109184
NW_016018200	Koludarov_et_al_2021	CDS	63272	63332	.	-	0	Name=LOC107993664 CDS;ID=EWKMg4ru1zPvdBw+uzMEhS+PpGo.1624892354819.109185
NW_016018200	Koludarov_et_al_2021	CDS	60817	60996	.	-	0	Name=LOC107993664 CDS;ID=EWKMg4ru1zPvdBw+uzMEhS+PpGo.1624892354819.109185
NW_016018200	Koludarov_et_al_2021	CDS	59690	59860	.	-	0	Name=LOC107993664 CDS;ID=EWKMg4ru1zPvdBw+uzMEhS+PpGo.1624892354819.109185
NW_016018200	Koludarov_et_al_2021	CDS	58028	58107	.	-	0	Name=LOC107993664 CDS;ID=EWKMg4ru1zPvdBw+uzMEhS+PpGo.1624892354819.109185
NW_016018200	Koludarov_et_al_2021	CDS	268034	268084	.	-	0	Name=LOC107993653 CDS;ID=EWKMg4ru1zPvdBw+uzMEhS+PpGo.1624892354819.109186
NW_016018200	Koludarov_et_al_2021	CDS	265384	265503	.	-	0	Name=LOC107993653 CDS;ID=EWKMg4ru1zPvdBw+uzMEhS+PpGo.1624892354819.109186
NW_016018200	Koludarov_et_al_2021	CDS	263807	264166	.	-	0	Name=LOC107993653 CDS;ID=EWKMg4ru1zPvdBw+uzMEhS+PpGo.1624892354819.109186
NW_016018200	Koludarov_et_al_2021	CDS	270155	270199	.	+	0	Name=LOC107993669 CDS;ID=EWKMg4ru1zPvdBw+uzMEhS+PpGo.1624892354819.109187
NW_016018200	Koludarov_et_al_2021	CDS	271462	271542	.	+	0	Name=LOC107993669 CDS;ID=EWKMg4ru1zPvdBw+uzMEhS+PpGo.1624892354819.109187
NW_016018200	Koludarov_et_al_2021	CDS	271699	272588	.	+	0	Name=LOC107993669 CDS;ID=EWKMg4ru1zPvdBw+uzMEhS+PpGo.1624892354819.109187
NW_016018200	Koludarov_et_al_2021	CDS	274012	274393	.	+	0	Name=LOC107993669 CDS;ID=EWKMg4ru1zPvdBw+uzMEhS+PpGo.1624892354819.109187
NW_016018200	Koludarov_et_al_2021	CDS	173589	173603	.	+	0	Name=LOC107993658 CDS;ID=EWKMg4ru1zPvdBw+uzMEhS+PpGo.1624892354819.109188
NW_016018200	Koludarov_et_al_2021	CDS	174703	175085	.	+	0	Name=LOC107993658 CDS;ID=EWKMg4ru1zPvdBw+uzMEhS+PpGo.1624892354819.109188
NW_016018200	Koludarov_et_al_2021	CDS	175825	176076	.	+	0	Name=LOC107993658 CDS;ID=EWKMg4ru1zPvdBw+uzMEhS+PpGo.1624892354819.109188
NW_016018200	Koludarov_et_al_2021	CDS	176438	176561	.	+	0	Name=LOC107993658 CDS;ID=EWKMg4ru1zPvdBw+uzMEhS+PpGo.1624892354819.109188
NW_016018200	Koludarov_et_al_2021	CDS	176642	176847	.	+	0	Name=LOC107993658 CDS;ID=EWKMg4ru1zPvdBw+uzMEhS+PpGo.1624892354819.109188
NW_016018200	Koludarov_et_al_2021	CDS	177212	177283	.	+	0	Name=LOC107993658 CDS;ID=EWKMg4ru1zPvdBw+uzMEhS+PpGo.1624892354819.109188
NW_016018200	Koludarov_et_al_2021	CDS	177392	177566	.	+	0	Name=LOC107993658 CDS;ID=EWKMg4ru1zPvdBw+uzMEhS+PpGo.1624892354819.109188
NW_016018200	Koludarov_et_al_2021	CDS	173589	173603	.	+	0	Name=LOC107993658 CDS;ID=EWKMg4ru1zPvdBw+uzMEhS+PpGo.1624892354819.109189
NW_016018200	Koludarov_et_al_2021	CDS	174703	175085	.	+	0	Name=LOC107993658 CDS;ID=EWKMg4ru1zPvdBw+uzMEhS+PpGo.1624892354819.109189
NW_016018200	Koludarov_et_al_2021	CDS	175825	176076	.	+	0	Name=LOC107993658 CDS;ID=EWKMg4ru1zPvdBw+uzMEhS+PpGo.1624892354819.109189
NW_016018200	Koludarov_et_al_2021	CDS	176438	176561	.	+	0	Name=LOC107993658 CDS;ID=EWKMg4ru1zPvdBw+uzMEhS+PpGo.1624892354819.109189
NW_016018200	Koludarov_et_al_2021	CDS	176642	176847	.	+	0	Name=LOC107993658 CDS;ID=EWKMg4ru1zPvdBw+uzMEhS+PpGo.1624892354819.109189
NW_016018200	Koludarov_et_al_2021	CDS	177212	177283	.	+	0	Name=LOC107993658 CDS;ID=EWKMg4ru1zPvdBw+uzMEhS+PpGo.1624892354819.109189
NW_016018200	Koludarov_et_al_2021	CDS	177386	177566	.	+	0	Name=LOC107993658 CDS;ID=EWKMg4ru1zPvdBw+uzMEhS+PpGo.1624892354819.109189
NW_016018200	Koludarov_et_al_2021	CDS	265902	266063	.	-	0	Name=LOC107993653 CDS;ID=EWKMg4ru1zPvdBw+uzMEhS+PpGo.1624892354819.109190
NW_016018200	Koludarov_et_al_2021	CDS	265384	265503	.	-	0	Name=LOC107993653 CDS;ID=EWKMg4ru1zPvdBw+uzMEhS+PpGo.1624892354819.109190
NW_016018200	Koludarov_et_al_2021	CDS	263807	264166	.	-	0	Name=LOC107993653 CDS;ID=EWKMg4ru1zPvdBw+uzMEhS+PpGo.1624892354819.109190
NW_016018200	Koludarov_et_al_2021	CDS	50309	52303	.	+	0	Name=LOC107993662 CDS
NW_016018200	Koludarov_et_al_2021	CDS	50309	52303	.	+	0	Name=LOC107993662 CDS
NW_016018200	Koludarov_et_al_2021	CDS	50309	52303	.	+	0	Name=LOC107993662 CDS
NW_016018200	Koludarov_et_al_2021	CDS	50309	52303	.	+	0	Name=LOC107993662 CDS
NW_016018200	Koludarov_et_al_2021	CDS	282051	282227	.	-	0	Name=LOC107993647 CDS;ID=EWKMg4ru1zPvdBw+uzMEhS+PpGo.1624892354819.109191
NW_016018200	Koludarov_et_al_2021	CDS	281700	281960	.	-	0	Name=LOC107993647 CDS;ID=EWKMg4ru1zPvdBw+uzMEhS+PpGo.1624892354819.109191
NW_016018200	Koludarov_et_al_2021	CDS	280997	281506	.	-	0	Name=LOC107993647 CDS;ID=EWKMg4ru1zPvdBw+uzMEhS+PpGo.1624892354819.109191
NW_016018200	Koludarov_et_al_2021	CDS	280388	280933	.	-	0	Name=LOC107993647 CDS;ID=EWKMg4ru1zPvdBw+uzMEhS+PpGo.1624892354819.109191
NW_016018200	Koludarov_et_al_2021	CDS	283088	283212	.	+	0	Name=LOC107993650 CDS;ID=EWKMg4ru1zPvdBw+uzMEhS+PpGo.1624892354819.109192
NW_016018200	Koludarov_et_al_2021	CDS	283307	284660	.	+	0	Name=LOC107993650 CDS;ID=EWKMg4ru1zPvdBw+uzMEhS+PpGo.1624892354819.109192
NW_016018200	Koludarov_et_al_2021	CDS	276164	276202	.	+	0	Name=LOC107993654 CDS;ID=EWKMg4ru1zPvdBw+uzMEhS+PpGo.1624892354820.109193
NW_016018200	Koludarov_et_al_2021	CDS	277014	277583	.	+	0	Name=LOC107993654 CDS;ID=EWKMg4ru1zPvdBw+uzMEhS+PpGo.1624892354820.109193
NW_016018200	Koludarov_et_al_2021	CDS	76770	78062	.	-	0	Name=LOC107993649 CDS
NW_016018200	Koludarov_et_al_2021	CDS	79444	79452	.	-	0	Name=LOC107993648 CDS;ID=EWKMg4ru1zPvdBw+uzMEhS+PpGo.1624892354820.109194
NW_016018200	Koludarov_et_al_2021	CDS	79169	79254	.	-	0	Name=LOC107993648 CDS;ID=EWKMg4ru1zPvdBw+uzMEhS+PpGo.1624892354820.109194
NW_016018200	Koludarov_et_al_2021	CDS	78751	79099	.	-	0	Name=LOC107993648 CDS;ID=EWKMg4ru1zPvdBw+uzMEhS+PpGo.1624892354820.109194
NW_016018200	Koludarov_et_al_2021	CDS	9159	9506	.	+	0	Name=LOC107993666 CDS
NW_016018200	Koludarov_et_al_2021	CDS	9159	9506	.	+	0	Name=LOC107993666 CDS
NW_016018200	Koludarov_et_al_2021	CDS	9159	9506	.	+	0	Name=LOC107993666 CDS
NW_016018200	Koludarov_et_al_2021	CDS	9159	9506	.	+	0	Name=LOC107993666 CDS
NW_016018200	Koludarov_et_al_2021	CDS	9159	9506	.	+	0	Name=LOC107993666 CDS
NW_016018200	Koludarov_et_al_2021	mRNA	93098	94285	.	+	.	Name=LOC107993655 mRNA;ID=EWKMg4ru1zPvdBw+uzMEhS+PpGo.1624892354820.109195
NW_016018200	Koludarov_et_al_2021	mRNA	137671	137889	.	+	.	Name=LOC107993655 mRNA;ID=EWKMg4ru1zPvdBw+uzMEhS+PpGo.1624892354820.109195
NW_016018200	Koludarov_et_al_2021	mRNA	142886	143036	.	+	.	Name=LOC107993655 mRNA;ID=EWKMg4ru1zPvdBw+uzMEhS+PpGo.1624892354820.109195
NW_016018200	Koludarov_et_al_2021	mRNA	144542	144824	.	+	.	Name=LOC107993655 mRNA;ID=EWKMg4ru1zPvdBw+uzMEhS+PpGo.1624892354820.109195
NW_016018200	Koludarov_et_al_2021	mRNA	144990	145145	.	+	.	Name=LOC107993655 mRNA;ID=EWKMg4ru1zPvdBw+uzMEhS+PpGo.1624892354820.109195
NW_016018200	Koludarov_et_al_2021	mRNA	145274	145496	.	+	.	Name=LOC107993655 mRNA;ID=EWKMg4ru1zPvdBw+uzMEhS+PpGo.1624892354820.109195
NW_016018200	Koludarov_et_al_2021	mRNA	145689	145880	.	+	.	Name=LOC107993655 mRNA;ID=EWKMg4ru1zPvdBw+uzMEhS+PpGo.1624892354820.109195
NW_016018200	Koludarov_et_al_2021	mRNA	146481	146600	.	+	.	Name=LOC107993655 mRNA;ID=EWKMg4ru1zPvdBw+uzMEhS+PpGo.1624892354820.109195
NW_016018200	Koludarov_et_al_2021	mRNA	147278	147538	.	+	.	Name=LOC107993655 mRNA;ID=EWKMg4ru1zPvdBw+uzMEhS+PpGo.1624892354820.109195
NW_016018200	Koludarov_et_al_2021	mRNA	147629	148006	.	+	.	Name=LOC107993655 mRNA;ID=EWKMg4ru1zPvdBw+uzMEhS+PpGo.1624892354820.109195
NW_016018200	Koludarov_et_al_2021	mRNA	148121	148380	.	+	.	Name=LOC107993655 mRNA;ID=EWKMg4ru1zPvdBw+uzMEhS+PpGo.1624892354820.109195
NW_016018200	Koludarov_et_al_2021	mRNA	148766	149008	.	+	.	Name=LOC107993655 mRNA;ID=EWKMg4ru1zPvdBw+uzMEhS+PpGo.1624892354820.109195
NW_016018200	Koludarov_et_al_2021	mRNA	151863	151883	.	+	.	Name=LOC107993655 mRNA;ID=EWKMg4ru1zPvdBw+uzMEhS+PpGo.1624892354820.109195
NW_016018200	Koludarov_et_al_2021	mRNA	168155	169809	.	+	.	Name=LOC107993655 mRNA;ID=EWKMg4ru1zPvdBw+uzMEhS+PpGo.1624892354820.109195
NW_016018200	Koludarov_et_al_2021	mRNA	93098	94285	.	+	.	Name=LOC107993655 mRNA;ID=EWKMg4ru1zPvdBw+uzMEhS+PpGo.1624892354820.109196
NW_016018200	Koludarov_et_al_2021	mRNA	137671	137889	.	+	.	Name=LOC107993655 mRNA;ID=EWKMg4ru1zPvdBw+uzMEhS+PpGo.1624892354820.109196
NW_016018200	Koludarov_et_al_2021	mRNA	142886	143036	.	+	.	Name=LOC107993655 mRNA;ID=EWKMg4ru1zPvdBw+uzMEhS+PpGo.1624892354820.109196
NW_016018200	Koludarov_et_al_2021	mRNA	144542	144824	.	+	.	Name=LOC107993655 mRNA;ID=EWKMg4ru1zPvdBw+uzMEhS+PpGo.1624892354820.109196
NW_016018200	Koludarov_et_al_2021	mRNA	144990	145145	.	+	.	Name=LOC107993655 mRNA;ID=EWKMg4ru1zPvdBw+uzMEhS+PpGo.1624892354820.109196
NW_016018200	Koludarov_et_al_2021	mRNA	145274	145496	.	+	.	Name=LOC107993655 mRNA;ID=EWKMg4ru1zPvdBw+uzMEhS+PpGo.1624892354820.109196
NW_016018200	Koludarov_et_al_2021	mRNA	145689	145880	.	+	.	Name=LOC107993655 mRNA;ID=EWKMg4ru1zPvdBw+uzMEhS+PpGo.1624892354820.109196
NW_016018200	Koludarov_et_al_2021	mRNA	146481	146600	.	+	.	Name=LOC107993655 mRNA;ID=EWKMg4ru1zPvdBw+uzMEhS+PpGo.1624892354820.109196
NW_016018200	Koludarov_et_al_2021	mRNA	147278	147538	.	+	.	Name=LOC107993655 mRNA;ID=EWKMg4ru1zPvdBw+uzMEhS+PpGo.1624892354820.109196
NW_016018200	Koludarov_et_al_2021	mRNA	147629	148006	.	+	.	Name=LOC107993655 mRNA;ID=EWKMg4ru1zPvdBw+uzMEhS+PpGo.1624892354820.109196
NW_016018200	Koludarov_et_al_2021	mRNA	148121	148380	.	+	.	Name=LOC107993655 mRNA;ID=EWKMg4ru1zPvdBw+uzMEhS+PpGo.1624892354820.109196
NW_016018200	Koludarov_et_al_2021	mRNA	148766	149008	.	+	.	Name=LOC107993655 mRNA;ID=EWKMg4ru1zPvdBw+uzMEhS+PpGo.1624892354820.109196
NW_016018200	Koludarov_et_al_2021	mRNA	151863	151912	.	+	.	Name=LOC107993655 mRNA;ID=EWKMg4ru1zPvdBw+uzMEhS+PpGo.1624892354820.109196
NW_016018200	Koludarov_et_al_2021	mRNA	168155	169809	.	+	.	Name=LOC107993655 mRNA;ID=EWKMg4ru1zPvdBw+uzMEhS+PpGo.1624892354820.109196
NW_016018200	Koludarov_et_al_2021	mRNA	93645	94285	.	+	.	Name=LOC107993655 mRNA;ID=EWKMg4ru1zPvdBw+uzMEhS+PpGo.1624892354820.109197
NW_016018200	Koludarov_et_al_2021	mRNA	137671	137889	.	+	.	Name=LOC107993655 mRNA;ID=EWKMg4ru1zPvdBw+uzMEhS+PpGo.1624892354820.109197
NW_016018200	Koludarov_et_al_2021	mRNA	142886	143036	.	+	.	Name=LOC107993655 mRNA;ID=EWKMg4ru1zPvdBw+uzMEhS+PpGo.1624892354820.109197
NW_016018200	Koludarov_et_al_2021	mRNA	144542	144824	.	+	.	Name=LOC107993655 mRNA;ID=EWKMg4ru1zPvdBw+uzMEhS+PpGo.1624892354820.109197
NW_016018200	Koludarov_et_al_2021	mRNA	144990	145145	.	+	.	Name=LOC107993655 mRNA;ID=EWKMg4ru1zPvdBw+uzMEhS+PpGo.1624892354820.109197
NW_016018200	Koludarov_et_al_2021	mRNA	145274	145496	.	+	.	Name=LOC107993655 mRNA;ID=EWKMg4ru1zPvdBw+uzMEhS+PpGo.1624892354820.109197
NW_016018200	Koludarov_et_al_2021	mRNA	145689	145880	.	+	.	Name=LOC107993655 mRNA;ID=EWKMg4ru1zPvdBw+uzMEhS+PpGo.1624892354820.109197
NW_016018200	Koludarov_et_al_2021	mRNA	147278	147538	.	+	.	Name=LOC107993655 mRNA;ID=EWKMg4ru1zPvdBw+uzMEhS+PpGo.1624892354820.109197
NW_016018200	Koludarov_et_al_2021	mRNA	147629	148006	.	+	.	Name=LOC107993655 mRNA;ID=EWKMg4ru1zPvdBw+uzMEhS+PpGo.1624892354820.109197
NW_016018200	Koludarov_et_al_2021	mRNA	148121	148380	.	+	.	Name=LOC107993655 mRNA;ID=EWKMg4ru1zPvdBw+uzMEhS+PpGo.1624892354820.109197
NW_016018200	Koludarov_et_al_2021	mRNA	148766	149008	.	+	.	Name=LOC107993655 mRNA;ID=EWKMg4ru1zPvdBw+uzMEhS+PpGo.1624892354820.109197
NW_016018200	Koludarov_et_al_2021	mRNA	151863	151912	.	+	.	Name=LOC107993655 mRNA;ID=EWKMg4ru1zPvdBw+uzMEhS+PpGo.1624892354820.109197
NW_016018200	Koludarov_et_al_2021	mRNA	168155	169809	.	+	.	Name=LOC107993655 mRNA;ID=EWKMg4ru1zPvdBw+uzMEhS+PpGo.1624892354820.109197
NW_016018200	Koludarov_et_al_2021	mRNA	93646	94285	.	+	.	Name=LOC107993655 mRNA;ID=EWKMg4ru1zPvdBw+uzMEhS+PpGo.1624892354820.109198
NW_016018200	Koludarov_et_al_2021	mRNA	137671	137889	.	+	.	Name=LOC107993655 mRNA;ID=EWKMg4ru1zPvdBw+uzMEhS+PpGo.1624892354820.109198
NW_016018200	Koludarov_et_al_2021	mRNA	142886	143036	.	+	.	Name=LOC107993655 mRNA;ID=EWKMg4ru1zPvdBw+uzMEhS+PpGo.1624892354820.109198
NW_016018200	Koludarov_et_al_2021	mRNA	144542	144824	.	+	.	Name=LOC107993655 mRNA;ID=EWKMg4ru1zPvdBw+uzMEhS+PpGo.1624892354820.109198
NW_016018200	Koludarov_et_al_2021	mRNA	144990	145145	.	+	.	Name=LOC107993655 mRNA;ID=EWKMg4ru1zPvdBw+uzMEhS+PpGo.1624892354820.109198
NW_016018200	Koludarov_et_al_2021	mRNA	145274	145496	.	+	.	Name=LOC107993655 mRNA;ID=EWKMg4ru1zPvdBw+uzMEhS+PpGo.1624892354820.109198
NW_016018200	Koludarov_et_al_2021	mRNA	145689	145880	.	+	.	Name=LOC107993655 mRNA;ID=EWKMg4ru1zPvdBw+uzMEhS+PpGo.1624892354820.109198
NW_016018200	Koludarov_et_al_2021	mRNA	146481	146600	.	+	.	Name=LOC107993655 mRNA;ID=EWKMg4ru1zPvdBw+uzMEhS+PpGo.1624892354820.109198
NW_016018200	Koludarov_et_al_2021	mRNA	147278	147538	.	+	.	Name=LOC107993655 mRNA;ID=EWKMg4ru1zPvdBw+uzMEhS+PpGo.1624892354820.109198
NW_016018200	Koludarov_et_al_2021	mRNA	147629	148006	.	+	.	Name=LOC107993655 mRNA;ID=EWKMg4ru1zPvdBw+uzMEhS+PpGo.1624892354820.109198
NW_016018200	Koludarov_et_al_2021	mRNA	148121	148380	.	+	.	Name=LOC107993655 mRNA;ID=EWKMg4ru1zPvdBw+uzMEhS+PpGo.1624892354820.109198
NW_016018200	Koludarov_et_al_2021	mRNA	148766	149008	.	+	.	Name=LOC107993655 mRNA;ID=EWKMg4ru1zPvdBw+uzMEhS+PpGo.1624892354820.109198
NW_016018200	Koludarov_et_al_2021	mRNA	168155	169809	.	+	.	Name=LOC107993655 mRNA;ID=EWKMg4ru1zPvdBw+uzMEhS+PpGo.1624892354820.109198
NW_016018200	Koludarov_et_al_2021	mRNA	259212	259642	.	-	.	Name=LOC107993656 mRNA;ID=EWKMg4ru1zPvdBw+uzMEhS+PpGo.1624892354820.109199
NW_016018200	Koludarov_et_al_2021	mRNA	238805	239362	.	-	.	Name=LOC107993656 mRNA;ID=EWKMg4ru1zPvdBw+uzMEhS+PpGo.1624892354820.109199
NW_016018200	Koludarov_et_al_2021	mRNA	225178	225244	.	-	.	Name=LOC107993656 mRNA;ID=EWKMg4ru1zPvdBw+uzMEhS+PpGo.1624892354820.109199
NW_016018200	Koludarov_et_al_2021	mRNA	200184	201112	.	-	.	Name=LOC107993656 mRNA;ID=EWKMg4ru1zPvdBw+uzMEhS+PpGo.1624892354820.109199
NW_016018200	Koludarov_et_al_2021	mRNA	198922	199766	.	-	.	Name=LOC107993656 mRNA;ID=EWKMg4ru1zPvdBw+uzMEhS+PpGo.1624892354820.109199
NW_016018200	Koludarov_et_al_2021	mRNA	195700	196063	.	-	.	Name=LOC107993656 mRNA;ID=EWKMg4ru1zPvdBw+uzMEhS+PpGo.1624892354820.109199
NW_016018200	Koludarov_et_al_2021	mRNA	195187	195383	.	-	.	Name=LOC107993656 mRNA;ID=EWKMg4ru1zPvdBw+uzMEhS+PpGo.1624892354820.109199
NW_016018200	Koludarov_et_al_2021	mRNA	191915	192304	.	-	.	Name=LOC107993656 mRNA;ID=EWKMg4ru1zPvdBw+uzMEhS+PpGo.1624892354820.109199
NW_016018200	Koludarov_et_al_2021	mRNA	189470	189663	.	-	.	Name=LOC107993656 mRNA;ID=EWKMg4ru1zPvdBw+uzMEhS+PpGo.1624892354820.109199
NW_016018200	Koludarov_et_al_2021	mRNA	185335	189114	.	-	.	Name=LOC107993656 mRNA;ID=EWKMg4ru1zPvdBw+uzMEhS+PpGo.1624892354820.109199
NW_016018200	Koludarov_et_al_2021	mRNA	93086	94285	.	+	.	Name=LOC107993655 mRNA;ID=EWKMg4ru1zPvdBw+uzMEhS+PpGo.1624892354820.109200
NW_016018200	Koludarov_et_al_2021	mRNA	137671	137889	.	+	.	Name=LOC107993655 mRNA;ID=EWKMg4ru1zPvdBw+uzMEhS+PpGo.1624892354820.109200
NW_016018200	Koludarov_et_al_2021	mRNA	142886	143036	.	+	.	Name=LOC107993655 mRNA;ID=EWKMg4ru1zPvdBw+uzMEhS+PpGo.1624892354820.109200
NW_016018200	Koludarov_et_al_2021	mRNA	144542	144824	.	+	.	Name=LOC107993655 mRNA;ID=EWKMg4ru1zPvdBw+uzMEhS+PpGo.1624892354820.109200
NW_016018200	Koludarov_et_al_2021	mRNA	144990	145145	.	+	.	Name=LOC107993655 mRNA;ID=EWKMg4ru1zPvdBw+uzMEhS+PpGo.1624892354820.109200
NW_016018200	Koludarov_et_al_2021	mRNA	145274	145496	.	+	.	Name=LOC107993655 mRNA;ID=EWKMg4ru1zPvdBw+uzMEhS+PpGo.1624892354820.109200
NW_016018200	Koludarov_et_al_2021	mRNA	145689	145880	.	+	.	Name=LOC107993655 mRNA;ID=EWKMg4ru1zPvdBw+uzMEhS+PpGo.1624892354820.109200
NW_016018200	Koludarov_et_al_2021	mRNA	146481	146600	.	+	.	Name=LOC107993655 mRNA;ID=EWKMg4ru1zPvdBw+uzMEhS+PpGo.1624892354820.109200
NW_016018200	Koludarov_et_al_2021	mRNA	147278	147538	.	+	.	Name=LOC107993655 mRNA;ID=EWKMg4ru1zPvdBw+uzMEhS+PpGo.1624892354820.109200
NW_016018200	Koludarov_et_al_2021	mRNA	147629	148006	.	+	.	Name=LOC107993655 mRNA;ID=EWKMg4ru1zPvdBw+uzMEhS+PpGo.1624892354820.109200
NW_016018200	Koludarov_et_al_2021	mRNA	148121	148380	.	+	.	Name=LOC107993655 mRNA;ID=EWKMg4ru1zPvdBw+uzMEhS+PpGo.1624892354820.109200
NW_016018200	Koludarov_et_al_2021	mRNA	148766	149008	.	+	.	Name=LOC107993655 mRNA;ID=EWKMg4ru1zPvdBw+uzMEhS+PpGo.1624892354820.109200
NW_016018200	Koludarov_et_al_2021	mRNA	149375	149688	.	+	.	Name=LOC107993655 mRNA;ID=EWKMg4ru1zPvdBw+uzMEhS+PpGo.1624892354820.109200
NW_016018200	Koludarov_et_al_2021	mRNA	20527	21707	.	+	.	Name=LOC107993663 mRNA;ID=EWKMg4ru1zPvdBw+uzMEhS+PpGo.1624892354820.109201
NW_016018200	Koludarov_et_al_2021	mRNA	26356	26467	.	+	.	Name=LOC107993663 mRNA;ID=EWKMg4ru1zPvdBw+uzMEhS+PpGo.1624892354820.109201
NW_016018200	Koludarov_et_al_2021	mRNA	27041	27091	.	+	.	Name=LOC107993663 mRNA;ID=EWKMg4ru1zPvdBw+uzMEhS+PpGo.1624892354820.109201
NW_016018200	Koludarov_et_al_2021	mRNA	27699	28027	.	+	.	Name=LOC107993663 mRNA;ID=EWKMg4ru1zPvdBw+uzMEhS+PpGo.1624892354820.109201
NW_016018200	Koludarov_et_al_2021	mRNA	31643	31738	.	+	.	Name=LOC107993663 mRNA;ID=EWKMg4ru1zPvdBw+uzMEhS+PpGo.1624892354820.109201
NW_016018200	Koludarov_et_al_2021	mRNA	31885	31951	.	+	.	Name=LOC107993663 mRNA;ID=EWKMg4ru1zPvdBw+uzMEhS+PpGo.1624892354820.109201
NW_016018200	Koludarov_et_al_2021	mRNA	35510	35664	.	+	.	Name=LOC107993663 mRNA;ID=EWKMg4ru1zPvdBw+uzMEhS+PpGo.1624892354820.109201
NW_016018200	Koludarov_et_al_2021	mRNA	41517	41645	.	+	.	Name=LOC107993663 mRNA;ID=EWKMg4ru1zPvdBw+uzMEhS+PpGo.1624892354820.109201
NW_016018200	Koludarov_et_al_2021	mRNA	41737	41782	.	+	.	Name=LOC107993663 mRNA;ID=EWKMg4ru1zPvdBw+uzMEhS+PpGo.1624892354820.109201
NW_016018200	Koludarov_et_al_2021	mRNA	42469	42938	.	+	.	Name=LOC107993663 mRNA;ID=EWKMg4ru1zPvdBw+uzMEhS+PpGo.1624892354820.109201
NW_016018200	Koludarov_et_al_2021	mRNA	20527	21791	.	+	.	Name=LOC107993663 mRNA;ID=EWKMg4ru1zPvdBw+uzMEhS+PpGo.1624892354820.109202
NW_016018200	Koludarov_et_al_2021	mRNA	26356	26467	.	+	.	Name=LOC107993663 mRNA;ID=EWKMg4ru1zPvdBw+uzMEhS+PpGo.1624892354820.109202
NW_016018200	Koludarov_et_al_2021	mRNA	27041	27091	.	+	.	Name=LOC107993663 mRNA;ID=EWKMg4ru1zPvdBw+uzMEhS+PpGo.1624892354820.109202
NW_016018200	Koludarov_et_al_2021	mRNA	27699	28027	.	+	.	Name=LOC107993663 mRNA;ID=EWKMg4ru1zPvdBw+uzMEhS+PpGo.1624892354820.109202
NW_016018200	Koludarov_et_al_2021	mRNA	31643	31738	.	+	.	Name=LOC107993663 mRNA;ID=EWKMg4ru1zPvdBw+uzMEhS+PpGo.1624892354820.109202
NW_016018200	Koludarov_et_al_2021	mRNA	31885	31951	.	+	.	Name=LOC107993663 mRNA;ID=EWKMg4ru1zPvdBw+uzMEhS+PpGo.1624892354820.109202
NW_016018200	Koludarov_et_al_2021	mRNA	35510	35664	.	+	.	Name=LOC107993663 mRNA;ID=EWKMg4ru1zPvdBw+uzMEhS+PpGo.1624892354820.109202
NW_016018200	Koludarov_et_al_2021	mRNA	41517	41645	.	+	.	Name=LOC107993663 mRNA;ID=EWKMg4ru1zPvdBw+uzMEhS+PpGo.1624892354820.109202
NW_016018200	Koludarov_et_al_2021	mRNA	41737	41782	.	+	.	Name=LOC107993663 mRNA;ID=EWKMg4ru1zPvdBw+uzMEhS+PpGo.1624892354820.109202
NW_016018200	Koludarov_et_al_2021	mRNA	42469	42938	.	+	.	Name=LOC107993663 mRNA;ID=EWKMg4ru1zPvdBw+uzMEhS+PpGo.1624892354820.109202
NW_016018200	Koludarov_et_al_2021	mRNA	20527	22428	.	+	.	Name=LOC107993663 mRNA;ID=EWKMg4ru1zPvdBw+uzMEhS+PpGo.1624892354820.109203
NW_016018200	Koludarov_et_al_2021	mRNA	26356	26467	.	+	.	Name=LOC107993663 mRNA;ID=EWKMg4ru1zPvdBw+uzMEhS+PpGo.1624892354820.109203
NW_016018200	Koludarov_et_al_2021	mRNA	27041	27091	.	+	.	Name=LOC107993663 mRNA;ID=EWKMg4ru1zPvdBw+uzMEhS+PpGo.1624892354820.109203
NW_016018200	Koludarov_et_al_2021	mRNA	27699	28027	.	+	.	Name=LOC107993663 mRNA;ID=EWKMg4ru1zPvdBw+uzMEhS+PpGo.1624892354820.109203
NW_016018200	Koludarov_et_al_2021	mRNA	31643	31738	.	+	.	Name=LOC107993663 mRNA;ID=EWKMg4ru1zPvdBw+uzMEhS+PpGo.1624892354820.109203
NW_016018200	Koludarov_et_al_2021	mRNA	31885	31951	.	+	.	Name=LOC107993663 mRNA;ID=EWKMg4ru1zPvdBw+uzMEhS+PpGo.1624892354820.109203
NW_016018200	Koludarov_et_al_2021	mRNA	35510	35664	.	+	.	Name=LOC107993663 mRNA;ID=EWKMg4ru1zPvdBw+uzMEhS+PpGo.1624892354820.109203
NW_016018200	Koludarov_et_al_2021	mRNA	41517	41645	.	+	.	Name=LOC107993663 mRNA;ID=EWKMg4ru1zPvdBw+uzMEhS+PpGo.1624892354820.109203
NW_016018200	Koludarov_et_al_2021	mRNA	41737	41782	.	+	.	Name=LOC107993663 mRNA;ID=EWKMg4ru1zPvdBw+uzMEhS+PpGo.1624892354820.109203
NW_016018200	Koludarov_et_al_2021	mRNA	42469	42938	.	+	.	Name=LOC107993663 mRNA;ID=EWKMg4ru1zPvdBw+uzMEhS+PpGo.1624892354820.109203
NW_016018200	Koludarov_et_al_2021	mRNA	20528	21552	.	+	.	Name=LOC107993663 mRNA;ID=EWKMg4ru1zPvdBw+uzMEhS+PpGo.1624892354821.109204
NW_016018200	Koludarov_et_al_2021	mRNA	26356	26467	.	+	.	Name=LOC107993663 mRNA;ID=EWKMg4ru1zPvdBw+uzMEhS+PpGo.1624892354821.109204
NW_016018200	Koludarov_et_al_2021	mRNA	27041	27091	.	+	.	Name=LOC107993663 mRNA;ID=EWKMg4ru1zPvdBw+uzMEhS+PpGo.1624892354821.109204
NW_016018200	Koludarov_et_al_2021	mRNA	27699	28027	.	+	.	Name=LOC107993663 mRNA;ID=EWKMg4ru1zPvdBw+uzMEhS+PpGo.1624892354821.109204
NW_016018200	Koludarov_et_al_2021	mRNA	31643	31738	.	+	.	Name=LOC107993663 mRNA;ID=EWKMg4ru1zPvdBw+uzMEhS+PpGo.1624892354821.109204
NW_016018200	Koludarov_et_al_2021	mRNA	31885	31951	.	+	.	Name=LOC107993663 mRNA;ID=EWKMg4ru1zPvdBw+uzMEhS+PpGo.1624892354821.109204
NW_016018200	Koludarov_et_al_2021	mRNA	35510	35664	.	+	.	Name=LOC107993663 mRNA;ID=EWKMg4ru1zPvdBw+uzMEhS+PpGo.1624892354821.109204
NW_016018200	Koludarov_et_al_2021	mRNA	41517	41645	.	+	.	Name=LOC107993663 mRNA;ID=EWKMg4ru1zPvdBw+uzMEhS+PpGo.1624892354821.109204
NW_016018200	Koludarov_et_al_2021	mRNA	41737	41782	.	+	.	Name=LOC107993663 mRNA;ID=EWKMg4ru1zPvdBw+uzMEhS+PpGo.1624892354821.109204
NW_016018200	Koludarov_et_al_2021	mRNA	42469	42938	.	+	.	Name=LOC107993663 mRNA;ID=EWKMg4ru1zPvdBw+uzMEhS+PpGo.1624892354821.109204
NW_016018200	Koludarov_et_al_2021	mRNA	23233	26467	.	+	.	Name=LOC107993663 mRNA;ID=EWKMg4ru1zPvdBw+uzMEhS+PpGo.1624892354821.109205
NW_016018200	Koludarov_et_al_2021	mRNA	27041	27091	.	+	.	Name=LOC107993663 mRNA;ID=EWKMg4ru1zPvdBw+uzMEhS+PpGo.1624892354821.109205
NW_016018200	Koludarov_et_al_2021	mRNA	27699	28027	.	+	.	Name=LOC107993663 mRNA;ID=EWKMg4ru1zPvdBw+uzMEhS+PpGo.1624892354821.109205
NW_016018200	Koludarov_et_al_2021	mRNA	31643	31738	.	+	.	Name=LOC107993663 mRNA;ID=EWKMg4ru1zPvdBw+uzMEhS+PpGo.1624892354821.109205
NW_016018200	Koludarov_et_al_2021	mRNA	31885	31951	.	+	.	Name=LOC107993663 mRNA;ID=EWKMg4ru1zPvdBw+uzMEhS+PpGo.1624892354821.109205
NW_016018200	Koludarov_et_al_2021	mRNA	35510	35664	.	+	.	Name=LOC107993663 mRNA;ID=EWKMg4ru1zPvdBw+uzMEhS+PpGo.1624892354821.109205
NW_016018200	Koludarov_et_al_2021	mRNA	41517	41645	.	+	.	Name=LOC107993663 mRNA;ID=EWKMg4ru1zPvdBw+uzMEhS+PpGo.1624892354821.109205
NW_016018200	Koludarov_et_al_2021	mRNA	41737	41782	.	+	.	Name=LOC107993663 mRNA;ID=EWKMg4ru1zPvdBw+uzMEhS+PpGo.1624892354821.109205
NW_016018200	Koludarov_et_al_2021	mRNA	42469	42938	.	+	.	Name=LOC107993663 mRNA;ID=EWKMg4ru1zPvdBw+uzMEhS+PpGo.1624892354821.109205
NW_016018200	Koludarov_et_al_2021	mRNA	20519	26467	.	+	.	Name=LOC107993663 mRNA;ID=EWKMg4ru1zPvdBw+uzMEhS+PpGo.1624892354821.109206
NW_016018200	Koludarov_et_al_2021	mRNA	27041	27091	.	+	.	Name=LOC107993663 mRNA;ID=EWKMg4ru1zPvdBw+uzMEhS+PpGo.1624892354821.109206
NW_016018200	Koludarov_et_al_2021	mRNA	27699	28027	.	+	.	Name=LOC107993663 mRNA;ID=EWKMg4ru1zPvdBw+uzMEhS+PpGo.1624892354821.109206
NW_016018200	Koludarov_et_al_2021	mRNA	31643	31738	.	+	.	Name=LOC107993663 mRNA;ID=EWKMg4ru1zPvdBw+uzMEhS+PpGo.1624892354821.109206
NW_016018200	Koludarov_et_al_2021	mRNA	31885	31951	.	+	.	Name=LOC107993663 mRNA;ID=EWKMg4ru1zPvdBw+uzMEhS+PpGo.1624892354821.109206
NW_016018200	Koludarov_et_al_2021	mRNA	35510	35664	.	+	.	Name=LOC107993663 mRNA;ID=EWKMg4ru1zPvdBw+uzMEhS+PpGo.1624892354821.109206
NW_016018200	Koludarov_et_al_2021	mRNA	36213	36486	.	+	.	Name=LOC107993663 mRNA;ID=EWKMg4ru1zPvdBw+uzMEhS+PpGo.1624892354821.109206
NW_016018200	Koludarov_et_al_2021	mRNA	20517	26467	.	+	.	Name=LOC107993663 mRNA;ID=EWKMg4ru1zPvdBw+uzMEhS+PpGo.1624892354821.109207
NW_016018200	Koludarov_et_al_2021	mRNA	27041	27091	.	+	.	Name=LOC107993663 mRNA;ID=EWKMg4ru1zPvdBw+uzMEhS+PpGo.1624892354821.109207
NW_016018200	Koludarov_et_al_2021	mRNA	27699	28027	.	+	.	Name=LOC107993663 mRNA;ID=EWKMg4ru1zPvdBw+uzMEhS+PpGo.1624892354821.109207
NW_016018200	Koludarov_et_al_2021	mRNA	31643	31738	.	+	.	Name=LOC107993663 mRNA;ID=EWKMg4ru1zPvdBw+uzMEhS+PpGo.1624892354821.109207
NW_016018200	Koludarov_et_al_2021	mRNA	31885	31951	.	+	.	Name=LOC107993663 mRNA;ID=EWKMg4ru1zPvdBw+uzMEhS+PpGo.1624892354821.109207
NW_016018200	Koludarov_et_al_2021	mRNA	35510	35664	.	+	.	Name=LOC107993663 mRNA;ID=EWKMg4ru1zPvdBw+uzMEhS+PpGo.1624892354821.109207
NW_016018200	Koludarov_et_al_2021	mRNA	35877	36166	.	+	.	Name=LOC107993663 mRNA;ID=EWKMg4ru1zPvdBw+uzMEhS+PpGo.1624892354821.109207
NW_016018200	Koludarov_et_al_2021	mRNA	43215	43346	.	+	.	Name=LOC107993662 mRNA;ID=EWKMg4ru1zPvdBw+uzMEhS+PpGo.1624892354821.109208
NW_016018200	Koludarov_et_al_2021	mRNA	45872	46144	.	+	.	Name=LOC107993662 mRNA;ID=EWKMg4ru1zPvdBw+uzMEhS+PpGo.1624892354821.109208
NW_016018200	Koludarov_et_al_2021	mRNA	50238	52684	.	+	.	Name=LOC107993662 mRNA;ID=EWKMg4ru1zPvdBw+uzMEhS+PpGo.1624892354821.109208
NW_016018200	Koludarov_et_al_2021	mRNA	43439	45019	.	+	.	Name=LOC107993662 mRNA;ID=EWKMg4ru1zPvdBw+uzMEhS+PpGo.1624892354821.109209
NW_016018200	Koludarov_et_al_2021	mRNA	45896	46144	.	+	.	Name=LOC107993662 mRNA;ID=EWKMg4ru1zPvdBw+uzMEhS+PpGo.1624892354821.109209
NW_016018200	Koludarov_et_al_2021	mRNA	50238	52684	.	+	.	Name=LOC107993662 mRNA;ID=EWKMg4ru1zPvdBw+uzMEhS+PpGo.1624892354821.109209
NW_016018200	Koludarov_et_al_2021	mRNA	43439	45019	.	+	.	Name=LOC107993662 mRNA;ID=EWKMg4ru1zPvdBw+uzMEhS+PpGo.1624892354821.109210
NW_016018200	Koludarov_et_al_2021	mRNA	45872	46144	.	+	.	Name=LOC107993662 mRNA;ID=EWKMg4ru1zPvdBw+uzMEhS+PpGo.1624892354821.109210
NW_016018200	Koludarov_et_al_2021	mRNA	50238	52684	.	+	.	Name=LOC107993662 mRNA;ID=EWKMg4ru1zPvdBw+uzMEhS+PpGo.1624892354821.109210
NW_016018200	Koludarov_et_al_2021	mRNA	43439	45019	.	+	.	Name=LOC107993662 mRNA;ID=EWKMg4ru1zPvdBw+uzMEhS+PpGo.1624892354821.109211
NW_016018200	Koludarov_et_al_2021	mRNA	45825	46144	.	+	.	Name=LOC107993662 mRNA;ID=EWKMg4ru1zPvdBw+uzMEhS+PpGo.1624892354821.109211
NW_016018200	Koludarov_et_al_2021	mRNA	50238	52684	.	+	.	Name=LOC107993662 mRNA;ID=EWKMg4ru1zPvdBw+uzMEhS+PpGo.1624892354821.109211
NW_016018200	Koludarov_et_al_2021	mRNA	178214	178494	.	+	.	Name=LOC107993657 mRNA;ID=EWKMg4ru1zPvdBw+uzMEhS+PpGo.1624892354821.109212
NW_016018200	Koludarov_et_al_2021	mRNA	179326	179489	.	+	.	Name=LOC107993657 mRNA;ID=EWKMg4ru1zPvdBw+uzMEhS+PpGo.1624892354821.109212
NW_016018200	Koludarov_et_al_2021	mRNA	180270	180448	.	+	.	Name=LOC107993657 mRNA;ID=EWKMg4ru1zPvdBw+uzMEhS+PpGo.1624892354821.109212
NW_016018200	Koludarov_et_al_2021	mRNA	180525	180743	.	+	.	Name=LOC107993657 mRNA;ID=EWKMg4ru1zPvdBw+uzMEhS+PpGo.1624892354821.109212
NW_016018200	Koludarov_et_al_2021	mRNA	181313	181540	.	+	.	Name=LOC107993657 mRNA;ID=EWKMg4ru1zPvdBw+uzMEhS+PpGo.1624892354821.109212
NW_016018200	Koludarov_et_al_2021	mRNA	182010	182073	.	+	.	Name=LOC107993657 mRNA;ID=EWKMg4ru1zPvdBw+uzMEhS+PpGo.1624892354821.109212
NW_016018200	Koludarov_et_al_2021	mRNA	182137	182282	.	+	.	Name=LOC107993657 mRNA;ID=EWKMg4ru1zPvdBw+uzMEhS+PpGo.1624892354821.109212
NW_016018200	Koludarov_et_al_2021	mRNA	182408	182492	.	+	.	Name=LOC107993657 mRNA;ID=EWKMg4ru1zPvdBw+uzMEhS+PpGo.1624892354821.109212
NW_016018200	Koludarov_et_al_2021	mRNA	182590	182739	.	+	.	Name=LOC107993657 mRNA;ID=EWKMg4ru1zPvdBw+uzMEhS+PpGo.1624892354821.109212
NW_016018200	Koludarov_et_al_2021	mRNA	182959	183101	.	+	.	Name=LOC107993657 mRNA;ID=EWKMg4ru1zPvdBw+uzMEhS+PpGo.1624892354821.109212
NW_016018200	Koludarov_et_al_2021	mRNA	183175	183340	.	+	.	Name=LOC107993657 mRNA;ID=EWKMg4ru1zPvdBw+uzMEhS+PpGo.1624892354821.109212
NW_016018200	Koludarov_et_al_2021	mRNA	183648	183838	.	+	.	Name=LOC107993657 mRNA;ID=EWKMg4ru1zPvdBw+uzMEhS+PpGo.1624892354821.109212
NW_016018200	Koludarov_et_al_2021	mRNA	184474	184859	.	+	.	Name=LOC107993657 mRNA;ID=EWKMg4ru1zPvdBw+uzMEhS+PpGo.1624892354821.109212
NW_016018200	Koludarov_et_al_2021	mRNA	184998	186430	.	+	.	Name=LOC107993657 mRNA;ID=EWKMg4ru1zPvdBw+uzMEhS+PpGo.1624892354821.109212
NW_016018200	Koludarov_et_al_2021	mRNA	291324	291458	.	+	.	Name=LOC107993668 mRNA;ID=EWKMg4ru1zPvdBw+uzMEhS+PpGo.1624892354821.109213
NW_016018200	Koludarov_et_al_2021	mRNA	292744	292842	.	+	.	Name=LOC107993668 mRNA;ID=EWKMg4ru1zPvdBw+uzMEhS+PpGo.1624892354821.109213
NW_016018200	Koludarov_et_al_2021	mRNA	295166	295316	.	+	.	Name=LOC107993668 mRNA;ID=EWKMg4ru1zPvdBw+uzMEhS+PpGo.1624892354821.109213
NW_016018200	Koludarov_et_al_2021	mRNA	296039	296172	.	+	.	Name=LOC107993668 mRNA;ID=EWKMg4ru1zPvdBw+uzMEhS+PpGo.1624892354821.109213
NW_016018200	Koludarov_et_al_2021	mRNA	296640	296789	.	+	.	Name=LOC107993668 mRNA;ID=EWKMg4ru1zPvdBw+uzMEhS+PpGo.1624892354821.109213
NW_016018200	Koludarov_et_al_2021	mRNA	298217	298539	.	+	.	Name=LOC107993668 mRNA;ID=EWKMg4ru1zPvdBw+uzMEhS+PpGo.1624892354821.109213
NW_016018200	Koludarov_et_al_2021	mRNA	165924	166117	.	+	.	Name=LOC107993659 mRNA;ID=EWKMg4ru1zPvdBw+uzMEhS+PpGo.1624892354821.109214
NW_016018200	Koludarov_et_al_2021	mRNA	166452	166612	.	+	.	Name=LOC107993659 mRNA;ID=EWKMg4ru1zPvdBw+uzMEhS+PpGo.1624892354821.109214
NW_016018200	Koludarov_et_al_2021	mRNA	171032	171169	.	+	.	Name=LOC107993659 mRNA;ID=EWKMg4ru1zPvdBw+uzMEhS+PpGo.1624892354821.109214
NW_016018200	Koludarov_et_al_2021	mRNA	171368	171572	.	+	.	Name=LOC107993659 mRNA;ID=EWKMg4ru1zPvdBw+uzMEhS+PpGo.1624892354821.109214
NW_016018200	Koludarov_et_al_2021	mRNA	171885	172029	.	+	.	Name=LOC107993659 mRNA;ID=EWKMg4ru1zPvdBw+uzMEhS+PpGo.1624892354821.109214
NW_016018200	Koludarov_et_al_2021	mRNA	172122	172403	.	+	.	Name=LOC107993659 mRNA;ID=EWKMg4ru1zPvdBw+uzMEhS+PpGo.1624892354821.109214
NW_016018200	Koludarov_et_al_2021	mRNA	63272	64192	.	-	.	Name=LOC107993664 mRNA;ID=EWKMg4ru1zPvdBw+uzMEhS+PpGo.1624892354821.109215
NW_016018200	Koludarov_et_al_2021	mRNA	60817	60996	.	-	.	Name=LOC107993664 mRNA;ID=EWKMg4ru1zPvdBw+uzMEhS+PpGo.1624892354821.109215
NW_016018200	Koludarov_et_al_2021	mRNA	59690	59860	.	-	.	Name=LOC107993664 mRNA;ID=EWKMg4ru1zPvdBw+uzMEhS+PpGo.1624892354821.109215
NW_016018200	Koludarov_et_al_2021	mRNA	57976	58107	.	-	.	Name=LOC107993664 mRNA;ID=EWKMg4ru1zPvdBw+uzMEhS+PpGo.1624892354821.109215
NW_016018200	Koludarov_et_al_2021	mRNA	268034	268357	.	-	.	Name=LOC107993653 mRNA;ID=EWKMg4ru1zPvdBw+uzMEhS+PpGo.1624892354821.109216
NW_016018200	Koludarov_et_al_2021	mRNA	265384	265503	.	-	.	Name=LOC107993653 mRNA;ID=EWKMg4ru1zPvdBw+uzMEhS+PpGo.1624892354821.109216
NW_016018200	Koludarov_et_al_2021	mRNA	263343	264166	.	-	.	Name=LOC107993653 mRNA;ID=EWKMg4ru1zPvdBw+uzMEhS+PpGo.1624892354821.109216
NW_016018200	Koludarov_et_al_2021	mRNA	269866	270199	.	+	.	Name=LOC107993669 mRNA;ID=EWKMg4ru1zPvdBw+uzMEhS+PpGo.1624892354821.109217
NW_016018200	Koludarov_et_al_2021	mRNA	271462	271542	.	+	.	Name=LOC107993669 mRNA;ID=EWKMg4ru1zPvdBw+uzMEhS+PpGo.1624892354821.109217
NW_016018200	Koludarov_et_al_2021	mRNA	271699	272588	.	+	.	Name=LOC107993669 mRNA;ID=EWKMg4ru1zPvdBw+uzMEhS+PpGo.1624892354821.109217
NW_016018200	Koludarov_et_al_2021	mRNA	274012	274746	.	+	.	Name=LOC107993669 mRNA;ID=EWKMg4ru1zPvdBw+uzMEhS+PpGo.1624892354821.109217
NW_016018200	Koludarov_et_al_2021	mRNA	173255	173603	.	+	.	Name=LOC107993658 mRNA;ID=EWKMg4ru1zPvdBw+uzMEhS+PpGo.1624892354821.109218
NW_016018200	Koludarov_et_al_2021	mRNA	174703	175085	.	+	.	Name=LOC107993658 mRNA;ID=EWKMg4ru1zPvdBw+uzMEhS+PpGo.1624892354821.109218
NW_016018200	Koludarov_et_al_2021	mRNA	175825	176076	.	+	.	Name=LOC107993658 mRNA;ID=EWKMg4ru1zPvdBw+uzMEhS+PpGo.1624892354821.109218
NW_016018200	Koludarov_et_al_2021	mRNA	176438	176561	.	+	.	Name=LOC107993658 mRNA;ID=EWKMg4ru1zPvdBw+uzMEhS+PpGo.1624892354821.109218
NW_016018200	Koludarov_et_al_2021	mRNA	176642	176847	.	+	.	Name=LOC107993658 mRNA;ID=EWKMg4ru1zPvdBw+uzMEhS+PpGo.1624892354821.109218
NW_016018200	Koludarov_et_al_2021	mRNA	177212	177283	.	+	.	Name=LOC107993658 mRNA;ID=EWKMg4ru1zPvdBw+uzMEhS+PpGo.1624892354821.109218
NW_016018200	Koludarov_et_al_2021	mRNA	177386	177648	.	+	.	Name=LOC107993658 mRNA;ID=EWKMg4ru1zPvdBw+uzMEhS+PpGo.1624892354821.109218
NW_016018200	Koludarov_et_al_2021	mRNA	173257	173603	.	+	.	Name=LOC107993658 mRNA;ID=EWKMg4ru1zPvdBw+uzMEhS+PpGo.1624892354822.109219
NW_016018200	Koludarov_et_al_2021	mRNA	174703	175085	.	+	.	Name=LOC107993658 mRNA;ID=EWKMg4ru1zPvdBw+uzMEhS+PpGo.1624892354822.109219
NW_016018200	Koludarov_et_al_2021	mRNA	175825	176076	.	+	.	Name=LOC107993658 mRNA;ID=EWKMg4ru1zPvdBw+uzMEhS+PpGo.1624892354822.109219
NW_016018200	Koludarov_et_al_2021	mRNA	176438	176561	.	+	.	Name=LOC107993658 mRNA;ID=EWKMg4ru1zPvdBw+uzMEhS+PpGo.1624892354822.109219
NW_016018200	Koludarov_et_al_2021	mRNA	176642	176847	.	+	.	Name=LOC107993658 mRNA;ID=EWKMg4ru1zPvdBw+uzMEhS+PpGo.1624892354822.109219
NW_016018200	Koludarov_et_al_2021	mRNA	177212	177283	.	+	.	Name=LOC107993658 mRNA;ID=EWKMg4ru1zPvdBw+uzMEhS+PpGo.1624892354822.109219
NW_016018200	Koludarov_et_al_2021	mRNA	177392	177648	.	+	.	Name=LOC107993658 mRNA;ID=EWKMg4ru1zPvdBw+uzMEhS+PpGo.1624892354822.109219
NW_016018200	Koludarov_et_al_2021	mRNA	265902	266241	.	-	.	Name=LOC107993653 mRNA;ID=EWKMg4ru1zPvdBw+uzMEhS+PpGo.1624892354822.109220
NW_016018200	Koludarov_et_al_2021	mRNA	265384	265503	.	-	.	Name=LOC107993653 mRNA;ID=EWKMg4ru1zPvdBw+uzMEhS+PpGo.1624892354822.109220
NW_016018200	Koludarov_et_al_2021	mRNA	263343	264166	.	-	.	Name=LOC107993653 mRNA;ID=EWKMg4ru1zPvdBw+uzMEhS+PpGo.1624892354822.109220
NW_016018200	Koludarov_et_al_2021	mRNA	275743	276202	.	+	.	Name=LOC107993654 mRNA;ID=EWKMg4ru1zPvdBw+uzMEhS+PpGo.1624892354822.109221
NW_016018200	Koludarov_et_al_2021	mRNA	277014	278532	.	+	.	Name=LOC107993654 mRNA;ID=EWKMg4ru1zPvdBw+uzMEhS+PpGo.1624892354822.109221
NW_016018200	Koludarov_et_al_2021	mRNA	7204	7329	.	+	.	Name=LOC107993666 mRNA;ID=EWKMg4ru1zPvdBw+uzMEhS+PpGo.1624892354822.109222
NW_016018200	Koludarov_et_al_2021	mRNA	8936	9034	.	+	.	Name=LOC107993666 mRNA;ID=EWKMg4ru1zPvdBw+uzMEhS+PpGo.1624892354822.109222
NW_016018200	Koludarov_et_al_2021	mRNA	9138	9693	.	+	.	Name=LOC107993666 mRNA;ID=EWKMg4ru1zPvdBw+uzMEhS+PpGo.1624892354822.109222
NW_016018200	Koludarov_et_al_2021	mRNA	282051	282552	.	-	.	Name=LOC107993647 mRNA;ID=EWKMg4ru1zPvdBw+uzMEhS+PpGo.1624892354822.109223
NW_016018200	Koludarov_et_al_2021	mRNA	281700	281960	.	-	.	Name=LOC107993647 mRNA;ID=EWKMg4ru1zPvdBw+uzMEhS+PpGo.1624892354822.109223
NW_016018200	Koludarov_et_al_2021	mRNA	280997	281506	.	-	.	Name=LOC107993647 mRNA;ID=EWKMg4ru1zPvdBw+uzMEhS+PpGo.1624892354822.109223
NW_016018200	Koludarov_et_al_2021	mRNA	280096	280933	.	-	.	Name=LOC107993647 mRNA;ID=EWKMg4ru1zPvdBw+uzMEhS+PpGo.1624892354822.109223
NW_016018200	Koludarov_et_al_2021	mRNA	282664	282821	.	+	.	Name=LOC107993650 mRNA;ID=EWKMg4ru1zPvdBw+uzMEhS+PpGo.1624892354822.109224
NW_016018200	Koludarov_et_al_2021	mRNA	283062	283212	.	+	.	Name=LOC107993650 mRNA;ID=EWKMg4ru1zPvdBw+uzMEhS+PpGo.1624892354822.109224
NW_016018200	Koludarov_et_al_2021	mRNA	283307	285099	.	+	.	Name=LOC107993650 mRNA;ID=EWKMg4ru1zPvdBw+uzMEhS+PpGo.1624892354822.109224
NW_016018200	Koludarov_et_al_2021	mRNA	76764	78227	.	-	.	Name=LOC107993649 mRNA;ID=EWKMg4ru1zPvdBw+uzMEhS+PpGo.1624892354822.109225
NW_016018200	Koludarov_et_al_2021	mRNA	76113	76265	.	-	.	Name=LOC107993649 mRNA;ID=EWKMg4ru1zPvdBw+uzMEhS+PpGo.1624892354822.109225
NW_016018200	Koludarov_et_al_2021	mRNA	8226	8487	.	+	.	Name=LOC107993666 mRNA;ID=EWKMg4ru1zPvdBw+uzMEhS+PpGo.1624892354822.109226
NW_016018200	Koludarov_et_al_2021	mRNA	8936	9034	.	+	.	Name=LOC107993666 mRNA;ID=EWKMg4ru1zPvdBw+uzMEhS+PpGo.1624892354822.109226
NW_016018200	Koludarov_et_al_2021	mRNA	9138	9695	.	+	.	Name=LOC107993666 mRNA;ID=EWKMg4ru1zPvdBw+uzMEhS+PpGo.1624892354822.109226
NW_016018200	Koludarov_et_al_2021	mRNA	8226	8525	.	+	.	Name=LOC107993666 mRNA;ID=EWKMg4ru1zPvdBw+uzMEhS+PpGo.1624892354822.109227
NW_016018200	Koludarov_et_al_2021	mRNA	8936	9034	.	+	.	Name=LOC107993666 mRNA;ID=EWKMg4ru1zPvdBw+uzMEhS+PpGo.1624892354822.109227
NW_016018200	Koludarov_et_al_2021	mRNA	9138	9695	.	+	.	Name=LOC107993666 mRNA;ID=EWKMg4ru1zPvdBw+uzMEhS+PpGo.1624892354822.109227
NW_016018200	Koludarov_et_al_2021	mRNA	8226	8543	.	+	.	Name=LOC107993666 mRNA;ID=EWKMg4ru1zPvdBw+uzMEhS+PpGo.1624892354822.109228
NW_016018200	Koludarov_et_al_2021	mRNA	8936	9034	.	+	.	Name=LOC107993666 mRNA;ID=EWKMg4ru1zPvdBw+uzMEhS+PpGo.1624892354822.109228
NW_016018200	Koludarov_et_al_2021	mRNA	9138	9695	.	+	.	Name=LOC107993666 mRNA;ID=EWKMg4ru1zPvdBw+uzMEhS+PpGo.1624892354822.109228
NW_016018200	Koludarov_et_al_2021	mRNA	8600	8823	.	+	.	Name=LOC107993666 mRNA;ID=EWKMg4ru1zPvdBw+uzMEhS+PpGo.1624892354822.109229
NW_016018200	Koludarov_et_al_2021	mRNA	8936	9034	.	+	.	Name=LOC107993666 mRNA;ID=EWKMg4ru1zPvdBw+uzMEhS+PpGo.1624892354822.109229
NW_016018200	Koludarov_et_al_2021	mRNA	9138	9695	.	+	.	Name=LOC107993666 mRNA;ID=EWKMg4ru1zPvdBw+uzMEhS+PpGo.1624892354822.109229
NW_016018200	Koludarov_et_al_2021	mRNA	79444	79581	.	-	.	Name=LOC107993648 mRNA;ID=EWKMg4ru1zPvdBw+uzMEhS+PpGo.1624892354822.109230
NW_016018200	Koludarov_et_al_2021	mRNA	79169	79254	.	-	.	Name=LOC107993648 mRNA;ID=EWKMg4ru1zPvdBw+uzMEhS+PpGo.1624892354822.109230
NW_016018200	Koludarov_et_al_2021	mRNA	78713	79099	.	-	.	Name=LOC107993648 mRNA;ID=EWKMg4ru1zPvdBw+uzMEhS+PpGo.1624892354822.109230
NW_016018200	Koludarov_et_al_2021	gene	7204	9695	.	+	.	Name=Secapin-like
