# Supplementary material for: Prevalent bee venom genes evolved before the aculeate stinger and eusociality
Source: BMC Biol. 2023 Oct 23;21:229. doi: 10.1186/s12915-023-01656-5 (PMC10591384; doi:10.1186/s12915-023-01656-5)
Supplement: Supplementary file 42 — Additional file 42. Gff files of all toxin gene annotations. [file 12915_2023_1656_MOESM42_ESM.zip › AdditionalFile9_ToxinGeneAnnotations/NC_037652.1._SP.gff_modified_Koludarov_et_al_2021.gff3]

##gff-version 3
##source-version geneious 2020.2.2
##sequence-region	NC_037652.1	1	9534514
NC_037652.1	Koludarov_et_al_2021	gene	3863449	3865872	.	+	.	Name=VA
NC_037652.1	Koludarov_et_al_2021	gene	3812648	3815066	.	-	.	Name=SP b
NC_037652.1	Koludarov_et_al_2021	gene	6533854	6536220	.	+	.	Name=SP c
NC_037652.1	Koludarov_et_al_2021	gene	3808079	3810354	.	-	.	Name=SP a
NC_037652.1	Gnomon	CDS	7756852	7756905	.	+	0	Name=XP_016772073.1;ID=cds-XP_016772073.1;Dbxref=GeneID:100576432%2CGenbank:XP_016772073.1%2CBEEBASE:GB50229;Parent=rna-XM_016916584.2
NC_037652.1	Gnomon	CDS	7757292	7757477	.	+	0	Name=XP_016772073.1;ID=cds-XP_016772073.1;Dbxref=GeneID:100576432%2CGenbank:XP_016772073.1%2CBEEBASE:GB50229;Parent=rna-XM_016916584.2
NC_037652.1	Gnomon	CDS	7757597	7757770	.	+	0	Name=XP_016772073.1;ID=cds-XP_016772073.1;Dbxref=GeneID:100576432%2CGenbank:XP_016772073.1%2CBEEBASE:GB50229;Parent=rna-XM_016916584.2
NC_037652.1	Gnomon	CDS	7757854	7757978	.	+	0	Name=XP_016772073.1;ID=cds-XP_016772073.1;Dbxref=GeneID:100576432%2CGenbank:XP_016772073.1%2CBEEBASE:GB50229;Parent=rna-XM_016916584.2
NC_037652.1	Gnomon	CDS	7758056	7758558	.	+	0	Name=XP_016772073.1;ID=cds-XP_016772073.1;Dbxref=GeneID:100576432%2CGenbank:XP_016772073.1%2CBEEBASE:GB50229;Parent=rna-XM_016916584.2
NC_037652.1	Gnomon	CDS	7758637	7758839	.	+	0	Name=XP_016772073.1;ID=cds-XP_016772073.1;Dbxref=GeneID:100576432%2CGenbank:XP_016772073.1%2CBEEBASE:GB50229;Parent=rna-XM_016916584.2
NC_037652.1	Gnomon	CDS	7758928	7759129	.	+	0	Name=XP_016772073.1;ID=cds-XP_016772073.1;Dbxref=GeneID:100576432%2CGenbank:XP_016772073.1%2CBEEBASE:GB50229;Parent=rna-XM_016916584.2
NC_037652.1	Gnomon	CDS	7759202	7759408	.	+	0	Name=XP_016772073.1;ID=cds-XP_016772073.1;Dbxref=GeneID:100576432%2CGenbank:XP_016772073.1%2CBEEBASE:GB50229;Parent=rna-XM_016916584.2
NC_037652.1	Gnomon	CDS	7759478	7759567	.	+	0	Name=XP_016772073.1;ID=cds-XP_016772073.1;Dbxref=GeneID:100576432%2CGenbank:XP_016772073.1%2CBEEBASE:GB50229;Parent=rna-XM_016916584.2
NC_037652.1	Gnomon	CDS	7759636	7759923	.	+	0	Name=XP_016772073.1;ID=cds-XP_016772073.1;Dbxref=GeneID:100576432%2CGenbank:XP_016772073.1%2CBEEBASE:GB50229;Parent=rna-XM_016916584.2
NC_037652.1	Gnomon	CDS	7760027	7760331	.	+	0	Name=XP_016772073.1;ID=cds-XP_016772073.1;Dbxref=GeneID:100576432%2CGenbank:XP_016772073.1%2CBEEBASE:GB50229;Parent=rna-XM_016916584.2
NC_037652.1	Gnomon	CDS	4601460	4601666	.	+	0	Name=XP_001121961.1;ID=cds-XP_001121961.1;Dbxref=GeneID:726206%2CGenbank:XP_001121961.1%2CBEEBASE:GB50579;Parent=rna-XM_001121961.5
NC_037652.1	Gnomon	CDS	4601768	4602304	.	+	0	Name=XP_001121961.1;ID=cds-XP_001121961.1;Dbxref=GeneID:726206%2CGenbank:XP_001121961.1%2CBEEBASE:GB50579;Parent=rna-XM_001121961.5
NC_037652.1	Gnomon	lnc_RNA	4612494	4615005	.	+	.	Name=XR_003306131.1;ID=rna-XR_003306131.1;Dbxref=GeneID:102656509%2CGenbank:XR_003306131.1;Parent=gene-LOC102656509
NC_037652.1	Gnomon	CDS	1357971	1358025	.	-	0	Name=XP_026301067.1;ID=cds-XP_026301067.1;Dbxref=GeneID:724047%2CGenbank:XP_026301067.1;Parent=rna-XM_026445282.1
NC_037652.1	Gnomon	CDS	1349814	1349907	.	-	0	Name=XP_026301067.1;ID=cds-XP_026301067.1;Dbxref=GeneID:724047%2CGenbank:XP_026301067.1;Parent=rna-XM_026445282.1
NC_037652.1	Gnomon	CDS	1347573	1347602	.	-	0	Name=XP_026301067.1;ID=cds-XP_026301067.1;Dbxref=GeneID:724047%2CGenbank:XP_026301067.1;Parent=rna-XM_026445282.1
NC_037652.1	Gnomon	CDS	1134737	1134851	.	-	0	Name=XP_026301067.1;ID=cds-XP_026301067.1;Dbxref=GeneID:724047%2CGenbank:XP_026301067.1;Parent=rna-XM_026445282.1
NC_037652.1	Gnomon	CDS	1104625	1104946	.	-	0	Name=XP_026301067.1;ID=cds-XP_026301067.1;Dbxref=GeneID:724047%2CGenbank:XP_026301067.1;Parent=rna-XM_026445282.1
NC_037652.1	Gnomon	CDS	1012773	1012778	.	-	0	Name=XP_026301067.1;ID=cds-XP_026301067.1;Dbxref=GeneID:724047%2CGenbank:XP_026301067.1;Parent=rna-XM_026445282.1
NC_037652.1	Gnomon	CDS	965305	965441	.	-	0	Name=XP_026301067.1;ID=cds-XP_026301067.1;Dbxref=GeneID:724047%2CGenbank:XP_026301067.1;Parent=rna-XM_026445282.1
NC_037652.1	Gnomon	CDS	5362767	5362917	.	+	0	Name=XP_006562660.1;ID=cds-XP_006562660.1;Dbxref=GeneID:406065%2CGenbank:XP_006562660.1%2CBEEBASE:GB47934;Parent=rna-XM_006562597.3
NC_037652.1	Gnomon	CDS	5378035	5378133	.	+	0	Name=XP_006562660.1;ID=cds-XP_006562660.1;Dbxref=GeneID:406065%2CGenbank:XP_006562660.1%2CBEEBASE:GB47934;Parent=rna-XM_006562597.3
NC_037652.1	Gnomon	CDS	5382431	5382456	.	+	0	Name=XP_006562660.1;ID=cds-XP_006562660.1;Dbxref=GeneID:406065%2CGenbank:XP_006562660.1%2CBEEBASE:GB47934;Parent=rna-XM_006562597.3
NC_037652.1	Gnomon	CDS	7515873	7516033	.	+	0	Name=XP_006563405.1;ID=cds-XP_006563405.1;Dbxref=GeneID:552785%2CGenbank:XP_006563405.1%2CBEEBASE:GB50207;Parent=rna-XM_006563342.3
NC_037652.1	Gnomon	CDS	7517529	7517617	.	+	0	Name=XP_006563405.1;ID=cds-XP_006563405.1;Dbxref=GeneID:552785%2CGenbank:XP_006563405.1%2CBEEBASE:GB50207;Parent=rna-XM_006563342.3
NC_037652.1	Gnomon	CDS	7522310	7522462	.	+	0	Name=XP_006563405.1;ID=cds-XP_006563405.1;Dbxref=GeneID:552785%2CGenbank:XP_006563405.1%2CBEEBASE:GB50207;Parent=rna-XM_006563342.3
NC_037652.1	Gnomon	CDS	7526390	7526454	.	+	0	Name=XP_006563405.1;ID=cds-XP_006563405.1;Dbxref=GeneID:552785%2CGenbank:XP_006563405.1%2CBEEBASE:GB50207;Parent=rna-XM_006563342.3
NC_037652.1	Gnomon	CDS	7526655	7526875	.	+	0	Name=XP_006563405.1;ID=cds-XP_006563405.1;Dbxref=GeneID:552785%2CGenbank:XP_006563405.1%2CBEEBASE:GB50207;Parent=rna-XM_006563342.3
NC_037652.1	Gnomon	CDS	7527010	7527092	.	+	0	Name=XP_006563405.1;ID=cds-XP_006563405.1;Dbxref=GeneID:552785%2CGenbank:XP_006563405.1%2CBEEBASE:GB50207;Parent=rna-XM_006563342.3
NC_037652.1	Gnomon	CDS	7527183	7527323	.	+	0	Name=XP_006563405.1;ID=cds-XP_006563405.1;Dbxref=GeneID:552785%2CGenbank:XP_006563405.1%2CBEEBASE:GB50207;Parent=rna-XM_006563342.3
NC_037652.1	Gnomon	CDS	7531499	7531591	.	+	0	Name=XP_006563405.1;ID=cds-XP_006563405.1;Dbxref=GeneID:552785%2CGenbank:XP_006563405.1%2CBEEBASE:GB50207;Parent=rna-XM_006563342.3
NC_037652.1	Gnomon	CDS	7533639	7533791	.	+	0	Name=XP_006563405.1;ID=cds-XP_006563405.1;Dbxref=GeneID:552785%2CGenbank:XP_006563405.1%2CBEEBASE:GB50207;Parent=rna-XM_006563342.3
NC_037652.1	Gnomon	CDS	7534333	7534547	.	+	0	Name=XP_006563405.1;ID=cds-XP_006563405.1;Dbxref=GeneID:552785%2CGenbank:XP_006563405.1%2CBEEBASE:GB50207;Parent=rna-XM_006563342.3
NC_037652.1	Gnomon	CDS	7547452	7547577	.	+	0	Name=XP_006563405.1;ID=cds-XP_006563405.1;Dbxref=GeneID:552785%2CGenbank:XP_006563405.1%2CBEEBASE:GB50207;Parent=rna-XM_006563342.3
NC_037652.1	Gnomon	CDS	7547779	7547910	.	+	0	Name=XP_006563405.1;ID=cds-XP_006563405.1;Dbxref=GeneID:552785%2CGenbank:XP_006563405.1%2CBEEBASE:GB50207;Parent=rna-XM_006563342.3
NC_037652.1	Gnomon	mRNA	7424818	7427944	.	+	.	Name=XM_623433.6;ID=rna-XM_623433.6;Dbxref=GeneID:413964%2CGenbank:XM_623433.6%2CBEEBASE:GB50198;Parent=gene-LOC413964
NC_037652.1	Gnomon	CDS	2845079	2845105	.	-	0	Name=XP_006560023.2;ID=cds-XP_006560023.2;Dbxref=GeneID:725503%2CGenbank:XP_006560023.2%2CBEEBASE:GB54649;Parent=rna-XM_006559960.3
NC_037652.1	Gnomon	CDS	2844592	2844738	.	-	0	Name=XP_006560023.2;ID=cds-XP_006560023.2;Dbxref=GeneID:725503%2CGenbank:XP_006560023.2%2CBEEBASE:GB54649;Parent=rna-XM_006559960.3
NC_037652.1	Gnomon	CDS	2844298	2844437	.	-	0	Name=XP_006560023.2;ID=cds-XP_006560023.2;Dbxref=GeneID:725503%2CGenbank:XP_006560023.2%2CBEEBASE:GB54649;Parent=rna-XM_006559960.3
NC_037652.1	Gnomon	CDS	2842607	2842862	.	-	0	Name=XP_006560023.2;ID=cds-XP_006560023.2;Dbxref=GeneID:725503%2CGenbank:XP_006560023.2%2CBEEBASE:GB54649;Parent=rna-XM_006559960.3
NC_037652.1	Gnomon	CDS	2842250	2842523	.	-	0	Name=XP_006560023.2;ID=cds-XP_006560023.2;Dbxref=GeneID:725503%2CGenbank:XP_006560023.2%2CBEEBASE:GB54649;Parent=rna-XM_006559960.3
NC_037652.1	Gnomon	CDS	2841020	2842176	.	-	0	Name=XP_006560023.2;ID=cds-XP_006560023.2;Dbxref=GeneID:725503%2CGenbank:XP_006560023.2%2CBEEBASE:GB54649;Parent=rna-XM_006559960.3
NC_037652.1	Gnomon	CDS	2840770	2840942	.	-	0	Name=XP_006560023.2;ID=cds-XP_006560023.2;Dbxref=GeneID:725503%2CGenbank:XP_006560023.2%2CBEEBASE:GB54649;Parent=rna-XM_006559960.3
NC_037652.1	Gnomon	CDS	2840321	2840699	.	-	0	Name=XP_006560023.2;ID=cds-XP_006560023.2;Dbxref=GeneID:725503%2CGenbank:XP_006560023.2%2CBEEBASE:GB54649;Parent=rna-XM_006559960.3
NC_037652.1	Gnomon	CDS	2838245	2840115	.	-	0	Name=XP_006560023.2;ID=cds-XP_006560023.2;Dbxref=GeneID:725503%2CGenbank:XP_006560023.2%2CBEEBASE:GB54649;Parent=rna-XM_006559960.3
NC_037652.1	Gnomon	CDS	2837929	2838157	.	-	0	Name=XP_006560023.2;ID=cds-XP_006560023.2;Dbxref=GeneID:725503%2CGenbank:XP_006560023.2%2CBEEBASE:GB54649;Parent=rna-XM_006559960.3
NC_037652.1	Gnomon	CDS	2837644	2837841	.	-	0	Name=XP_006560023.2;ID=cds-XP_006560023.2;Dbxref=GeneID:725503%2CGenbank:XP_006560023.2%2CBEEBASE:GB54649;Parent=rna-XM_006559960.3
NC_037652.1	Gnomon	CDS	2837156	2837230	.	-	0	Name=XP_006560023.2;ID=cds-XP_006560023.2;Dbxref=GeneID:725503%2CGenbank:XP_006560023.2%2CBEEBASE:GB54649;Parent=rna-XM_006559960.3
NC_037652.1	Gnomon	CDS	2834227	2836439	.	-	0	Name=XP_006560023.2;ID=cds-XP_006560023.2;Dbxref=GeneID:725503%2CGenbank:XP_006560023.2%2CBEEBASE:GB54649;Parent=rna-XM_006559960.3
NC_037652.1	Gnomon	CDS	2833721	2834141	.	-	0	Name=XP_006560023.2;ID=cds-XP_006560023.2;Dbxref=GeneID:725503%2CGenbank:XP_006560023.2%2CBEEBASE:GB54649;Parent=rna-XM_006559960.3
NC_037652.1	Gnomon	CDS	2833394	2833522	.	-	0	Name=XP_006560023.2;ID=cds-XP_006560023.2;Dbxref=GeneID:725503%2CGenbank:XP_006560023.2%2CBEEBASE:GB54649;Parent=rna-XM_006559960.3
NC_037652.1	Gnomon	CDS	2832612	2832986	.	-	0	Name=XP_006560023.2;ID=cds-XP_006560023.2;Dbxref=GeneID:725503%2CGenbank:XP_006560023.2%2CBEEBASE:GB54649;Parent=rna-XM_006559960.3
NC_037652.1	Gnomon	CDS	2832368	2832527	.	-	0	Name=XP_006560023.2;ID=cds-XP_006560023.2;Dbxref=GeneID:725503%2CGenbank:XP_006560023.2%2CBEEBASE:GB54649;Parent=rna-XM_006559960.3
NC_037652.1	Gnomon	CDS	2832207	2832292	.	-	0	Name=XP_006560023.2;ID=cds-XP_006560023.2;Dbxref=GeneID:725503%2CGenbank:XP_006560023.2%2CBEEBASE:GB54649;Parent=rna-XM_006559960.3
NC_037652.1	Gnomon	CDS	2832024	2832091	.	-	0	Name=XP_006560023.2;ID=cds-XP_006560023.2;Dbxref=GeneID:725503%2CGenbank:XP_006560023.2%2CBEEBASE:GB54649;Parent=rna-XM_006559960.3
NC_037652.1	Gnomon	CDS	2831776	2831948	.	-	0	Name=XP_006560023.2;ID=cds-XP_006560023.2;Dbxref=GeneID:725503%2CGenbank:XP_006560023.2%2CBEEBASE:GB54649;Parent=rna-XM_006559960.3
NC_037652.1	Gnomon	CDS	2831013	2831689	.	-	0	Name=XP_006560023.2;ID=cds-XP_006560023.2;Dbxref=GeneID:725503%2CGenbank:XP_006560023.2%2CBEEBASE:GB54649;Parent=rna-XM_006559960.3
NC_037652.1	Gnomon	CDS	3801934	3802248	.	+	0	Name=XP_006560753.1;ID=cds-XP_006560753.1;Dbxref=GeneID:552452%2CGenbank:XP_006560753.1%2CBEEBASE:GB49498;Parent=rna-XM_006560690.3
NC_037652.1	Gnomon	CDS	3802328	3802892	.	+	0	Name=XP_006560753.1;ID=cds-XP_006560753.1;Dbxref=GeneID:552452%2CGenbank:XP_006560753.1%2CBEEBASE:GB49498;Parent=rna-XM_006560690.3
NC_037652.1	Gnomon	CDS	3802967	3803253	.	+	0	Name=XP_006560753.1;ID=cds-XP_006560753.1;Dbxref=GeneID:552452%2CGenbank:XP_006560753.1%2CBEEBASE:GB49498;Parent=rna-XM_006560690.3
NC_037652.1	Gnomon	CDS	805944	805986	.	-	0	Name=XP_026301317.1;ID=cds-XP_026301317.1;Dbxref=GeneID:100576614%2CGenbank:XP_026301317.1%2CBEEBASE:GB41191;Parent=rna-XM_026445532.1
NC_037652.1	Gnomon	CDS	805481	805612	.	-	0	Name=XP_026301317.1;ID=cds-XP_026301317.1;Dbxref=GeneID:100576614%2CGenbank:XP_026301317.1%2CBEEBASE:GB41191;Parent=rna-XM_026445532.1
NC_037652.1	Gnomon	CDS	805135	805338	.	-	0	Name=XP_026301317.1;ID=cds-XP_026301317.1;Dbxref=GeneID:100576614%2CGenbank:XP_026301317.1%2CBEEBASE:GB41191;Parent=rna-XM_026445532.1
NC_037652.1	Gnomon	CDS	804974	805048	.	-	0	Name=XP_026301317.1;ID=cds-XP_026301317.1;Dbxref=GeneID:100576614%2CGenbank:XP_026301317.1%2CBEEBASE:GB41191;Parent=rna-XM_026445532.1
NC_037652.1	Gnomon	CDS	804609	804858	.	-	0	Name=XP_026301317.1;ID=cds-XP_026301317.1;Dbxref=GeneID:100576614%2CGenbank:XP_026301317.1%2CBEEBASE:GB41191;Parent=rna-XM_026445532.1
NC_037652.1	Gnomon	CDS	804455	804527	.	-	0	Name=XP_026301317.1;ID=cds-XP_026301317.1;Dbxref=GeneID:100576614%2CGenbank:XP_026301317.1%2CBEEBASE:GB41191;Parent=rna-XM_026445532.1
NC_037652.1	Gnomon	CDS	804389	804394	.	-	0	Name=XP_026301317.1;ID=cds-XP_026301317.1;Dbxref=GeneID:100576614%2CGenbank:XP_026301317.1%2CBEEBASE:GB41191;Parent=rna-XM_026445532.1
NC_037652.1	Gnomon	mRNA	3856059	3859484	.	+	.	Name=XM_006560696.3;ID=rna-XM_006560696.3;Dbxref=GeneID:100578561%2CGenbank:XM_006560696.3%2CBEEBASE:GB49501;Parent=gene-LOC100578561
NC_037652.1	Gnomon	mRNA	3581360	3589680	.	+	.	Name=XM_026445520.1;ID=rna-XM_026445520.1;Dbxref=GeneID:726228%2CGenbank:XM_026445520.1%2CBEEBASE:GB49478;Parent=gene-LOC726228
NC_037652.1	Gnomon	CDS	3715135	3715211	.	-	0	Name=XP_026301161.1;ID=cds-XP_026301161.1;Dbxref=GeneID:551770%2CGenbank:XP_026301161.1%2CBEEBASE:GB49456;Parent=rna-XM_026445376.1
NC_037652.1	Gnomon	CDS	3713466	3713539	.	-	0	Name=XP_026301161.1;ID=cds-XP_026301161.1;Dbxref=GeneID:551770%2CGenbank:XP_026301161.1%2CBEEBASE:GB49456;Parent=rna-XM_026445376.1
NC_037652.1	Gnomon	CDS	3713157	3713370	.	-	0	Name=XP_026301161.1;ID=cds-XP_026301161.1;Dbxref=GeneID:551770%2CGenbank:XP_026301161.1%2CBEEBASE:GB49456;Parent=rna-XM_026445376.1
NC_037652.1	Gnomon	CDS	3712640	3713063	.	-	0	Name=XP_026301161.1;ID=cds-XP_026301161.1;Dbxref=GeneID:551770%2CGenbank:XP_026301161.1%2CBEEBASE:GB49456;Parent=rna-XM_026445376.1
NC_037652.1	Gnomon	CDS	3712384	3712540	.	-	0	Name=XP_026301161.1;ID=cds-XP_026301161.1;Dbxref=GeneID:551770%2CGenbank:XP_026301161.1%2CBEEBASE:GB49456;Parent=rna-XM_026445376.1
NC_037652.1	Gnomon	CDS	3712043	3712283	.	-	0	Name=XP_026301161.1;ID=cds-XP_026301161.1;Dbxref=GeneID:551770%2CGenbank:XP_026301161.1%2CBEEBASE:GB49456;Parent=rna-XM_026445376.1
NC_037652.1	Gnomon	CDS	3711740	3711977	.	-	0	Name=XP_026301161.1;ID=cds-XP_026301161.1;Dbxref=GeneID:551770%2CGenbank:XP_026301161.1%2CBEEBASE:GB49456;Parent=rna-XM_026445376.1
NC_037652.1	Gnomon	CDS	3711535	3711651	.	-	0	Name=XP_026301161.1;ID=cds-XP_026301161.1;Dbxref=GeneID:551770%2CGenbank:XP_026301161.1%2CBEEBASE:GB49456;Parent=rna-XM_026445376.1
NC_037652.1	Gnomon	CDS	3711275	3711433	.	-	0	Name=XP_026301161.1;ID=cds-XP_026301161.1;Dbxref=GeneID:551770%2CGenbank:XP_026301161.1%2CBEEBASE:GB49456;Parent=rna-XM_026445376.1
NC_037652.1	Gnomon	CDS	2754329	2754577	.	-	0	Name=XP_395366.2;ID=cds-XP_395366.2;Dbxref=GeneID:411897%2CGenbank:XP_395366.2%2CBEEBASE:GB54661;Parent=rna-XM_395366.6
NC_037652.1	Gnomon	CDS	2753686	2754124	.	-	0	Name=XP_395366.2;ID=cds-XP_395366.2;Dbxref=GeneID:411897%2CGenbank:XP_395366.2%2CBEEBASE:GB54661;Parent=rna-XM_395366.6
NC_037652.1	Gnomon	CDS	2753419	2753618	.	-	0	Name=XP_395366.2;ID=cds-XP_395366.2;Dbxref=GeneID:411897%2CGenbank:XP_395366.2%2CBEEBASE:GB54661;Parent=rna-XM_395366.6
NC_037652.1	Gnomon	CDS	2753146	2753347	.	-	0	Name=XP_395366.2;ID=cds-XP_395366.2;Dbxref=GeneID:411897%2CGenbank:XP_395366.2%2CBEEBASE:GB54661;Parent=rna-XM_395366.6
NC_037652.1	Gnomon	CDS	2752857	2753049	.	-	0	Name=XP_395366.2;ID=cds-XP_395366.2;Dbxref=GeneID:411897%2CGenbank:XP_395366.2%2CBEEBASE:GB54661;Parent=rna-XM_395366.6
NC_037652.1	Gnomon	CDS	2752583	2752766	.	-	0	Name=XP_395366.2;ID=cds-XP_395366.2;Dbxref=GeneID:411897%2CGenbank:XP_395366.2%2CBEEBASE:GB54661;Parent=rna-XM_395366.6
NC_037652.1	Gnomon	CDS	2752255	2752479	.	-	0	Name=XP_395366.2;ID=cds-XP_395366.2;Dbxref=GeneID:411897%2CGenbank:XP_395366.2%2CBEEBASE:GB54661;Parent=rna-XM_395366.6
NC_037652.1	Gnomon	mRNA	1566184	1574488	.	-	.	Name=XM_006558242.3;ID=rna-XM_006558242.3;Dbxref=GeneID:409200%2CGenbank:XM_006558242.3%2CBEEBASE:GB46196;Parent=gene-LOC409200
NC_037652.1	Gnomon	mRNA	5788514	5790792	.	+	.	Name=XM_395193.5;ID=rna-XM_395193.5;Dbxref=GeneID:411725%2CGenbank:XM_395193.5%2CBEEBASE:GB50129;Parent=gene-LOC411725
NC_037652.1	Gnomon	CDS	6929472	6929493	.	+	0	Name=XP_016772229.1;ID=cds-XP_016772229.1;Dbxref=GeneID:410604%2CGenbank:XP_016772229.1%2CBEEBASE:GB50175;Parent=rna-XM_016916740.2
NC_037652.1	Gnomon	CDS	6930070	6930135	.	+	0	Name=XP_016772229.1;ID=cds-XP_016772229.1;Dbxref=GeneID:410604%2CGenbank:XP_016772229.1%2CBEEBASE:GB50175;Parent=rna-XM_016916740.2
NC_037652.1	Gnomon	CDS	6930399	6930496	.	+	0	Name=XP_016772229.1;ID=cds-XP_016772229.1;Dbxref=GeneID:410604%2CGenbank:XP_016772229.1%2CBEEBASE:GB50175;Parent=rna-XM_016916740.2
NC_037652.1	Gnomon	CDS	6930839	6931117	.	+	0	Name=XP_016772229.1;ID=cds-XP_016772229.1;Dbxref=GeneID:410604%2CGenbank:XP_016772229.1%2CBEEBASE:GB50175;Parent=rna-XM_016916740.2
NC_037652.1	Gnomon	CDS	6931375	6931552	.	+	0	Name=XP_016772229.1;ID=cds-XP_016772229.1;Dbxref=GeneID:410604%2CGenbank:XP_016772229.1%2CBEEBASE:GB50175;Parent=rna-XM_016916740.2
NC_037652.1	Gnomon	CDS	6931692	6932026	.	+	0	Name=XP_016772229.1;ID=cds-XP_016772229.1;Dbxref=GeneID:410604%2CGenbank:XP_016772229.1%2CBEEBASE:GB50175;Parent=rna-XM_016916740.2
NC_037652.1	Gnomon	CDS	6932100	6932315	.	+	0	Name=XP_016772229.1;ID=cds-XP_016772229.1;Dbxref=GeneID:410604%2CGenbank:XP_016772229.1%2CBEEBASE:GB50175;Parent=rna-XM_016916740.2
NC_037652.1	Gnomon	CDS	6932453	6932605	.	+	0	Name=XP_016772229.1;ID=cds-XP_016772229.1;Dbxref=GeneID:410604%2CGenbank:XP_016772229.1%2CBEEBASE:GB50175;Parent=rna-XM_016916740.2
NC_037652.1	BestRefSeq,Gnomon	gene	951021	1360467	.	-	.	Name=Mad;ID=gene-Mad;Dbxref=GeneID:724047
NC_037652.1	Gnomon	exon	7445727	7445790	.	+	.	ID=exon-XM_016916810.2-2;Dbxref=GeneID:725115%2CGenbank:XM_016916810.2%2CBEEBASE:GB50202;Parent=rna-XM_016916810.2
NC_037652.1	Gnomon	exon	7446707	7446772	.	+	.	ID=exon-XM_016916810.2-3;Dbxref=GeneID:725115%2CGenbank:XM_016916810.2%2CBEEBASE:GB50202;Parent=rna-XM_016916810.2
NC_037652.1	Gnomon	exon	7447018	7447178	.	+	.	ID=exon-XM_016916810.2-4;Dbxref=GeneID:725115%2CGenbank:XM_016916810.2%2CBEEBASE:GB50202;Parent=rna-XM_016916810.2
NC_037652.1	Gnomon	exon	7448925	7448983	.	+	.	ID=exon-XM_016916810.2-5;Dbxref=GeneID:725115%2CGenbank:XM_016916810.2%2CBEEBASE:GB50202;Parent=rna-XM_016916810.2
NC_037652.1	Gnomon	exon	7449587	7449800	.	+	.	ID=exon-XM_016916810.2-6;Dbxref=GeneID:725115%2CGenbank:XM_016916810.2%2CBEEBASE:GB50202;Parent=rna-XM_016916810.2
NC_037652.1	Gnomon	exon	7450362	7450848	.	+	.	ID=exon-XM_016916810.2-7;Dbxref=GeneID:725115%2CGenbank:XM_016916810.2%2CBEEBASE:GB50202;Parent=rna-XM_016916810.2
NC_037652.1	Gnomon	exon	7450941	7451152	.	+	.	ID=exon-XM_016916810.2-8;Dbxref=GeneID:725115%2CGenbank:XM_016916810.2%2CBEEBASE:GB50202;Parent=rna-XM_016916810.2
NC_037652.1	Gnomon	exon	7451234	7451627	.	+	.	ID=exon-XM_016916810.2-9;Dbxref=GeneID:725115%2CGenbank:XM_016916810.2%2CBEEBASE:GB50202;Parent=rna-XM_016916810.2
NC_037652.1	Gnomon	exon	7445182	7445200	.	+	.	ID=exon-XM_016916810.2-1;Dbxref=GeneID:725115%2CGenbank:XM_016916810.2%2CBEEBASE:GB50202;Parent=rna-XM_016916810.2
NC_037652.1	Gnomon	exon	6216869	6217073	.	-	.	ID=exon-XM_393307.7-4;Dbxref=GeneID:409816%2CGenbank:XM_393307.7%2CBEEBASE:GB50095;Parent=rna-XM_393307.7
NC_037652.1	Gnomon	exon	6217326	6217509	.	-	.	ID=exon-XM_393307.7-2;Dbxref=GeneID:409816%2CGenbank:XM_393307.7%2CBEEBASE:GB50095;Parent=rna-XM_393307.7
NC_037652.1	Gnomon	exon	6217133	6217242	.	-	.	ID=exon-XM_393307.7-3;Dbxref=GeneID:409816%2CGenbank:XM_393307.7%2CBEEBASE:GB50095;Parent=rna-XM_393307.7
NC_037652.1	Gnomon	exon	6217604	6217760	.	-	.	ID=exon-XM_393307.7-1;Dbxref=GeneID:409816%2CGenbank:XM_393307.7%2CBEEBASE:GB50095;Parent=rna-XM_393307.7
NC_037652.1	Gnomon	CDS	6335705	6335721	.	+	0	Name=XP_026301411.1;ID=cds-XP_026301411.1;Dbxref=GeneID:113218531%2CGenbank:XP_026301411.1;Parent=rna-XM_026445626.1
NC_037652.1	Gnomon	CDS	6335803	6335952	.	+	0	Name=XP_026301411.1;ID=cds-XP_026301411.1;Dbxref=GeneID:113218531%2CGenbank:XP_026301411.1;Parent=rna-XM_026445626.1
NC_037652.1	Gnomon	CDS	6336049	6336313	.	+	0	Name=XP_026301411.1;ID=cds-XP_026301411.1;Dbxref=GeneID:113218531%2CGenbank:XP_026301411.1;Parent=rna-XM_026445626.1
NC_037652.1	Gnomon	CDS	6337028	6337285	.	+	0	Name=XP_026301411.1;ID=cds-XP_026301411.1;Dbxref=GeneID:113218531%2CGenbank:XP_026301411.1;Parent=rna-XM_026445626.1
NC_037652.1	Gnomon	mRNA	6520331	6523313	.	-	.	Name=XM_006563442.3;ID=rna-XM_006563442.3;Dbxref=GeneID:408524%2CGenbank:XM_006563442.3%2CBEEBASE:GB50078;Parent=gene-LOC408524
NC_037652.1	Gnomon	mRNA	2598549	2603420	.	+	.	Name=XM_026445426.1;ID=rna-XM_026445426.1;Dbxref=GeneID:724647%2CGenbank:XM_026445426.1%2CBEEBASE:GB54450;Parent=gene-LOC724647
NC_037652.1	Gnomon	CDS	5264439	5264602	.	-	0	Name=XP_026301410.1;ID=cds-XP_026301410.1;Dbxref=GeneID:724421%2CGenbank:XP_026301410.1%2CBEEBASE:GB50508;Parent=rna-XM_026445625.1
NC_037652.1	Gnomon	CDS	5264286	5264361	.	-	0	Name=XP_026301410.1;ID=cds-XP_026301410.1;Dbxref=GeneID:724421%2CGenbank:XP_026301410.1%2CBEEBASE:GB50508;Parent=rna-XM_026445625.1
NC_037652.1	Gnomon	CDS	5263723	5264171	.	-	0	Name=XP_026301410.1;ID=cds-XP_026301410.1;Dbxref=GeneID:724421%2CGenbank:XP_026301410.1%2CBEEBASE:GB50508;Parent=rna-XM_026445625.1
NC_037652.1	Gnomon	CDS	5262372	5263653	.	-	0	Name=XP_026301410.1;ID=cds-XP_026301410.1;Dbxref=GeneID:724421%2CGenbank:XP_026301410.1%2CBEEBASE:GB50508;Parent=rna-XM_026445625.1
NC_037652.1	Gnomon	CDS	5261883	5262097	.	-	0	Name=XP_026301410.1;ID=cds-XP_026301410.1;Dbxref=GeneID:724421%2CGenbank:XP_026301410.1%2CBEEBASE:GB50508;Parent=rna-XM_026445625.1
NC_037652.1	Gnomon	CDS	5261700	5261799	.	-	0	Name=XP_026301410.1;ID=cds-XP_026301410.1;Dbxref=GeneID:724421%2CGenbank:XP_026301410.1%2CBEEBASE:GB50508;Parent=rna-XM_026445625.1
NC_037652.1	Gnomon	CDS	5261276	5261632	.	-	0	Name=XP_026301410.1;ID=cds-XP_026301410.1;Dbxref=GeneID:724421%2CGenbank:XP_026301410.1%2CBEEBASE:GB50508;Parent=rna-XM_026445625.1
NC_037652.1	Gnomon	CDS	5260651	5260863	.	-	0	Name=XP_026301410.1;ID=cds-XP_026301410.1;Dbxref=GeneID:724421%2CGenbank:XP_026301410.1%2CBEEBASE:GB50508;Parent=rna-XM_026445625.1
NC_037652.1	Gnomon	CDS	5255894	5260476	.	-	0	Name=XP_026301410.1;ID=cds-XP_026301410.1;Dbxref=GeneID:724421%2CGenbank:XP_026301410.1%2CBEEBASE:GB50508;Parent=rna-XM_026445625.1
NC_037652.1	Gnomon	CDS	5255661	5255812	.	-	0	Name=XP_026301410.1;ID=cds-XP_026301410.1;Dbxref=GeneID:724421%2CGenbank:XP_026301410.1%2CBEEBASE:GB50508;Parent=rna-XM_026445625.1
NC_037652.1	Gnomon	CDS	5255418	5255564	.	-	0	Name=XP_026301410.1;ID=cds-XP_026301410.1;Dbxref=GeneID:724421%2CGenbank:XP_026301410.1%2CBEEBASE:GB50508;Parent=rna-XM_026445625.1
NC_037652.1	Gnomon	CDS	5255299	5255354	.	-	0	Name=XP_026301410.1;ID=cds-XP_026301410.1;Dbxref=GeneID:724421%2CGenbank:XP_026301410.1%2CBEEBASE:GB50508;Parent=rna-XM_026445625.1
NC_037652.1	Gnomon	exon	2680829	2680967	.	-	.	ID=exon-XM_016916634.2-8;Dbxref=GeneID:552795%2CGenbank:XM_016916634.2%2CBEEBASE:GB54666;Parent=rna-XM_016916634.2
NC_037652.1	Gnomon	exon	2676722	2677253	.	-	.	ID=exon-XM_016916634.2-9;Dbxref=GeneID:552795%2CGenbank:XM_016916634.2%2CBEEBASE:GB54666;Parent=rna-XM_016916634.2
NC_037652.1	Gnomon	exon	2681281	2681439	.	-	.	ID=exon-XM_016916634.2-6;Dbxref=GeneID:552795%2CGenbank:XM_016916634.2%2CBEEBASE:GB54666;Parent=rna-XM_016916634.2
NC_037652.1	Gnomon	exon	2681053	2681178	.	-	.	ID=exon-XM_016916634.2-7;Dbxref=GeneID:552795%2CGenbank:XM_016916634.2%2CBEEBASE:GB54666;Parent=rna-XM_016916634.2
NC_037652.1	Gnomon	exon	2685737	2685840	.	-	.	ID=exon-XM_016916634.2-4;Dbxref=GeneID:552795%2CGenbank:XM_016916634.2%2CBEEBASE:GB54666;Parent=rna-XM_016916634.2
NC_037652.1	Gnomon	exon	2682721	2682852	.	-	.	ID=exon-XM_016916634.2-5;Dbxref=GeneID:552795%2CGenbank:XM_016916634.2%2CBEEBASE:GB54666;Parent=rna-XM_016916634.2
NC_037652.1	Gnomon	exon	2686248	2686395	.	-	.	ID=exon-XM_016916634.2-2;Dbxref=GeneID:552795%2CGenbank:XM_016916634.2%2CBEEBASE:GB54666;Parent=rna-XM_016916634.2
NC_037652.1	Gnomon	mRNA	7663677	7666565	.	+	.	Name=XM_625007.6;ID=rna-XM_625007.6;Dbxref=GeneID:552633%2CGenbank:XM_625007.6%2CBEEBASE:GB50221;Parent=gene-LOC552633
NC_037652.1	Gnomon	exon	2685923	2686045	.	-	.	ID=exon-XM_016916634.2-3;Dbxref=GeneID:552795%2CGenbank:XM_016916634.2%2CBEEBASE:GB54666;Parent=rna-XM_016916634.2
NC_037652.1	Gnomon	exon	2686940	2687337	.	-	.	ID=exon-XM_016916634.2-1;Dbxref=GeneID:552795%2CGenbank:XM_016916634.2%2CBEEBASE:GB54666;Parent=rna-XM_016916634.2
NC_037652.1	Gnomon	mRNA	5306954	5309145	.	+	.	Name=XM_006561045.3;ID=rna-XM_006561045.3;Dbxref=GeneID:100576418%2CGenbank:XM_006561045.3%2CBEEBASE:GB50610;Parent=gene-LOC100576418
NC_037652.1	BestRefSeq	CDS	7515873	7516033	.	+	0	Name=NP_001137350.1;ID=cds-NP_001137350.1;Dbxref=GeneID:552785%2CGenbank:NP_001137350.1%2CBEEBASE:GB50207;Note=isoform 4 is encoded by transcript variant 4;Parent=rna-NM_001143878.1
NC_037652.1	BestRefSeq	CDS	7517529	7517617	.	+	0	Name=NP_001137350.1;ID=cds-NP_001137350.1;Dbxref=GeneID:552785%2CGenbank:NP_001137350.1%2CBEEBASE:GB50207;Note=isoform 4 is encoded by transcript variant 4;Parent=rna-NM_001143878.1
NC_037652.1	BestRefSeq	CDS	7526390	7526454	.	+	0	Name=NP_001137350.1;ID=cds-NP_001137350.1;Dbxref=GeneID:552785%2CGenbank:NP_001137350.1%2CBEEBASE:GB50207;Note=isoform 4 is encoded by transcript variant 4;Parent=rna-NM_001143878.1
NC_037652.1	BestRefSeq	CDS	7526655	7526875	.	+	0	Name=NP_001137350.1;ID=cds-NP_001137350.1;Dbxref=GeneID:552785%2CGenbank:NP_001137350.1%2CBEEBASE:GB50207;Note=isoform 4 is encoded by transcript variant 4;Parent=rna-NM_001143878.1
NC_037652.1	BestRefSeq	CDS	7527010	7527092	.	+	0	Name=NP_001137350.1;ID=cds-NP_001137350.1;Dbxref=GeneID:552785%2CGenbank:NP_001137350.1%2CBEEBASE:GB50207;Note=isoform 4 is encoded by transcript variant 4;Parent=rna-NM_001143878.1
NC_037652.1	BestRefSeq	CDS	7527183	7527323	.	+	0	Name=NP_001137350.1;ID=cds-NP_001137350.1;Dbxref=GeneID:552785%2CGenbank:NP_001137350.1%2CBEEBASE:GB50207;Note=isoform 4 is encoded by transcript variant 4;Parent=rna-NM_001143878.1
NC_037652.1	BestRefSeq	CDS	7533639	7533791	.	+	0	Name=NP_001137350.1;ID=cds-NP_001137350.1;Dbxref=GeneID:552785%2CGenbank:NP_001137350.1%2CBEEBASE:GB50207;Note=isoform 4 is encoded by transcript variant 4;Parent=rna-NM_001143878.1
NC_037652.1	BestRefSeq	CDS	7534333	7534547	.	+	0	Name=NP_001137350.1;ID=cds-NP_001137350.1;Dbxref=GeneID:552785%2CGenbank:NP_001137350.1%2CBEEBASE:GB50207;Note=isoform 4 is encoded by transcript variant 4;Parent=rna-NM_001143878.1
NC_037652.1	BestRefSeq	CDS	7547461	7547577	.	+	0	Name=NP_001137350.1;ID=cds-NP_001137350.1;Dbxref=GeneID:552785%2CGenbank:NP_001137350.1%2CBEEBASE:GB50207;Note=isoform 4 is encoded by transcript variant 4;Parent=rna-NM_001143878.1
NC_037652.1	BestRefSeq	CDS	7547779	7547910	.	+	0	Name=NP_001137350.1;ID=cds-NP_001137350.1;Dbxref=GeneID:552785%2CGenbank:NP_001137350.1%2CBEEBASE:GB50207;Note=isoform 4 is encoded by transcript variant 4;Parent=rna-NM_001143878.1
NC_037652.1	Gnomon	gene	5813088	5814741	.	+	.	Name=LOC551489;ID=gene-LOC551489;Dbxref=BEEBASE:GB50131%2CGeneID:551489
NC_037652.1	Gnomon	mRNA	7797678	7801376	.	-	.	Name=XM_006563588.3;ID=rna-XM_006563588.3;Dbxref=GeneID:726510%2CGenbank:XM_006563588.3%2CBEEBASE:GB49998;Parent=gene-LOC726510
NC_037652.1	Gnomon	mRNA	7764850	7777053	.	-	.	Name=XM_392061.7;ID=rna-XM_392061.7;Dbxref=GeneID:408517%2CGenbank:XM_392061.7%2CBEEBASE:GB50003;Parent=gene-LOC408517
NC_037652.1	Gnomon	mRNA	7474697	7550203	.	+	.	Name=XM_006563348.3;ID=rna-XM_006563348.3;Dbxref=GeneID:552785%2CGenbank:XM_006563348.3%2CBEEBASE:GB50207;Parent=gene-pHCl
NC_037652.1	Gnomon	exon	2644229	2644237	.	-	.	ID=exon-XM_026445433.1-28;Dbxref=GeneID:409137%2CGenbank:XM_026445433.1%2CBEEBASE:GB54668;Parent=rna-XM_026445433.1
NC_037652.1	Gnomon	exon	2638775	2638847	.	-	.	ID=exon-XM_026445433.1-29;Dbxref=GeneID:409137%2CGenbank:XM_026445433.1%2CBEEBASE:GB54668;Parent=rna-XM_026445433.1
NC_037652.1	Gnomon	exon	2647682	2647954	.	-	.	ID=exon-XM_026445433.1-26;Dbxref=GeneID:409137%2CGenbank:XM_026445433.1%2CBEEBASE:GB54668;Parent=rna-XM_026445433.1
NC_037652.1	Gnomon	exon	2647246	2647425	.	-	.	ID=exon-XM_026445433.1-27;Dbxref=GeneID:409137%2CGenbank:XM_026445433.1%2CBEEBASE:GB54668;Parent=rna-XM_026445433.1
NC_037652.1	Gnomon	exon	2648705	2648834	.	-	.	ID=exon-XM_026445433.1-24;Dbxref=GeneID:409137%2CGenbank:XM_026445433.1%2CBEEBASE:GB54668;Parent=rna-XM_026445433.1
NC_037652.1	Gnomon	exon	2648401	2648617	.	-	.	ID=exon-XM_026445433.1-25;Dbxref=GeneID:409137%2CGenbank:XM_026445433.1%2CBEEBASE:GB54668;Parent=rna-XM_026445433.1
NC_037652.1	Gnomon	exon	2651690	2651829	.	-	.	ID=exon-XM_026445433.1-22;Dbxref=GeneID:409137%2CGenbank:XM_026445433.1%2CBEEBASE:GB54668;Parent=rna-XM_026445433.1
NC_037652.1	Gnomon	exon	2649179	2649323	.	-	.	ID=exon-XM_026445433.1-23;Dbxref=GeneID:409137%2CGenbank:XM_026445433.1%2CBEEBASE:GB54668;Parent=rna-XM_026445433.1
NC_037652.1	Gnomon	exon	2652601	2652792	.	-	.	ID=exon-XM_026445433.1-20;Dbxref=GeneID:409137%2CGenbank:XM_026445433.1%2CBEEBASE:GB54668;Parent=rna-XM_026445433.1
NC_037652.1	Gnomon	exon	2652429	2652516	.	-	.	ID=exon-XM_026445433.1-21;Dbxref=GeneID:409137%2CGenbank:XM_026445433.1%2CBEEBASE:GB54668;Parent=rna-XM_026445433.1
NC_037652.1	Gnomon	exon	5917080	5917782	.	-	.	ID=exon-XM_026445616.1-21;Dbxref=GeneID:409665%2CGenbank:XM_026445616.1%2CBEEBASE:GB50099;Parent=rna-XM_026445616.1
NC_037652.1	Gnomon	exon	5917969	5918102	.	-	.	ID=exon-XM_026445616.1-20;Dbxref=GeneID:409665%2CGenbank:XM_026445616.1%2CBEEBASE:GB50099;Parent=rna-XM_026445616.1
NC_037652.1	Gnomon	exon	5927906	5928081	.	-	.	ID=exon-XM_026445616.1-14;Dbxref=GeneID:409665%2CGenbank:XM_026445616.1%2CBEEBASE:GB50099;Parent=rna-XM_026445616.1
NC_037652.1	Gnomon	exon	5926652	5926865	.	-	.	ID=exon-XM_026445616.1-15;Dbxref=GeneID:409665%2CGenbank:XM_026445616.1%2CBEEBASE:GB50099;Parent=rna-XM_026445616.1
NC_037652.1	Gnomon	exon	5929232	5929394	.	-	.	ID=exon-XM_026445616.1-12;Dbxref=GeneID:409665%2CGenbank:XM_026445616.1%2CBEEBASE:GB50099;Parent=rna-XM_026445616.1
NC_037652.1	Gnomon	CDS	2846892	2846912	.	-	0	Name=XP_006560024.2;ID=cds-XP_006560024.2;Dbxref=GeneID:725503%2CGenbank:XP_006560024.2%2CBEEBASE:GB54649;Parent=rna-XM_006559961.3
NC_037652.1	Gnomon	CDS	2844592	2844738	.	-	0	Name=XP_006560024.2;ID=cds-XP_006560024.2;Dbxref=GeneID:725503%2CGenbank:XP_006560024.2%2CBEEBASE:GB54649;Parent=rna-XM_006559961.3
NC_037652.1	Gnomon	CDS	2844298	2844437	.	-	0	Name=XP_006560024.2;ID=cds-XP_006560024.2;Dbxref=GeneID:725503%2CGenbank:XP_006560024.2%2CBEEBASE:GB54649;Parent=rna-XM_006559961.3
NC_037652.1	Gnomon	CDS	2842607	2842862	.	-	0	Name=XP_006560024.2;ID=cds-XP_006560024.2;Dbxref=GeneID:725503%2CGenbank:XP_006560024.2%2CBEEBASE:GB54649;Parent=rna-XM_006559961.3
NC_037652.1	Gnomon	CDS	2842250	2842523	.	-	0	Name=XP_006560024.2;ID=cds-XP_006560024.2;Dbxref=GeneID:725503%2CGenbank:XP_006560024.2%2CBEEBASE:GB54649;Parent=rna-XM_006559961.3
NC_037652.1	Gnomon	CDS	2841020	2842176	.	-	0	Name=XP_006560024.2;ID=cds-XP_006560024.2;Dbxref=GeneID:725503%2CGenbank:XP_006560024.2%2CBEEBASE:GB54649;Parent=rna-XM_006559961.3
NC_037652.1	Gnomon	CDS	2840770	2840942	.	-	0	Name=XP_006560024.2;ID=cds-XP_006560024.2;Dbxref=GeneID:725503%2CGenbank:XP_006560024.2%2CBEEBASE:GB54649;Parent=rna-XM_006559961.3
NC_037652.1	Gnomon	CDS	2840321	2840699	.	-	0	Name=XP_006560024.2;ID=cds-XP_006560024.2;Dbxref=GeneID:725503%2CGenbank:XP_006560024.2%2CBEEBASE:GB54649;Parent=rna-XM_006559961.3
NC_037652.1	Gnomon	CDS	2838245	2840115	.	-	0	Name=XP_006560024.2;ID=cds-XP_006560024.2;Dbxref=GeneID:725503%2CGenbank:XP_006560024.2%2CBEEBASE:GB54649;Parent=rna-XM_006559961.3
NC_037652.1	Gnomon	CDS	2837929	2838157	.	-	0	Name=XP_006560024.2;ID=cds-XP_006560024.2;Dbxref=GeneID:725503%2CGenbank:XP_006560024.2%2CBEEBASE:GB54649;Parent=rna-XM_006559961.3
NC_037652.1	Gnomon	CDS	2837644	2837841	.	-	0	Name=XP_006560024.2;ID=cds-XP_006560024.2;Dbxref=GeneID:725503%2CGenbank:XP_006560024.2%2CBEEBASE:GB54649;Parent=rna-XM_006559961.3
NC_037652.1	Gnomon	CDS	2837156	2837230	.	-	0	Name=XP_006560024.2;ID=cds-XP_006560024.2;Dbxref=GeneID:725503%2CGenbank:XP_006560024.2%2CBEEBASE:GB54649;Parent=rna-XM_006559961.3
NC_037652.1	Gnomon	CDS	2834227	2836439	.	-	0	Name=XP_006560024.2;ID=cds-XP_006560024.2;Dbxref=GeneID:725503%2CGenbank:XP_006560024.2%2CBEEBASE:GB54649;Parent=rna-XM_006559961.3
NC_037652.1	Gnomon	CDS	2833721	2834141	.	-	0	Name=XP_006560024.2;ID=cds-XP_006560024.2;Dbxref=GeneID:725503%2CGenbank:XP_006560024.2%2CBEEBASE:GB54649;Parent=rna-XM_006559961.3
NC_037652.1	Gnomon	CDS	2833394	2833522	.	-	0	Name=XP_006560024.2;ID=cds-XP_006560024.2;Dbxref=GeneID:725503%2CGenbank:XP_006560024.2%2CBEEBASE:GB54649;Parent=rna-XM_006559961.3
NC_037652.1	Gnomon	CDS	2832612	2832986	.	-	0	Name=XP_006560024.2;ID=cds-XP_006560024.2;Dbxref=GeneID:725503%2CGenbank:XP_006560024.2%2CBEEBASE:GB54649;Parent=rna-XM_006559961.3
NC_037652.1	Gnomon	CDS	2832368	2832527	.	-	0	Name=XP_006560024.2;ID=cds-XP_006560024.2;Dbxref=GeneID:725503%2CGenbank:XP_006560024.2%2CBEEBASE:GB54649;Parent=rna-XM_006559961.3
NC_037652.1	Gnomon	CDS	2832207	2832292	.	-	0	Name=XP_006560024.2;ID=cds-XP_006560024.2;Dbxref=GeneID:725503%2CGenbank:XP_006560024.2%2CBEEBASE:GB54649;Parent=rna-XM_006559961.3
NC_037652.1	Gnomon	CDS	2832024	2832091	.	-	0	Name=XP_006560024.2;ID=cds-XP_006560024.2;Dbxref=GeneID:725503%2CGenbank:XP_006560024.2%2CBEEBASE:GB54649;Parent=rna-XM_006559961.3
NC_037652.1	Gnomon	CDS	2831776	2831948	.	-	0	Name=XP_006560024.2;ID=cds-XP_006560024.2;Dbxref=GeneID:725503%2CGenbank:XP_006560024.2%2CBEEBASE:GB54649;Parent=rna-XM_006559961.3
NC_037652.1	Gnomon	CDS	2831013	2831689	.	-	0	Name=XP_006560024.2;ID=cds-XP_006560024.2;Dbxref=GeneID:725503%2CGenbank:XP_006560024.2%2CBEEBASE:GB54649;Parent=rna-XM_006559961.3
NC_037652.1	Gnomon	exon	5928482	5928591	.	-	.	ID=exon-XM_026445616.1-13;Dbxref=GeneID:409665%2CGenbank:XM_026445616.1%2CBEEBASE:GB50099;Parent=rna-XM_026445616.1
NC_037652.1	Gnomon	exon	5923106	5923420	.	-	.	ID=exon-XM_026445616.1-18;Dbxref=GeneID:409665%2CGenbank:XM_026445616.1%2CBEEBASE:GB50099;Parent=rna-XM_026445616.1
NC_037652.1	Gnomon	exon	5922300	5922560	.	-	.	ID=exon-XM_026445616.1-19;Dbxref=GeneID:409665%2CGenbank:XM_026445616.1%2CBEEBASE:GB50099;Parent=rna-XM_026445616.1
NC_037652.1	Gnomon	exon	5926206	5926327	.	-	.	ID=exon-XM_026445616.1-16;Dbxref=GeneID:409665%2CGenbank:XM_026445616.1%2CBEEBASE:GB50099;Parent=rna-XM_026445616.1
NC_037652.1	Gnomon	exon	5925641	5925817	.	-	.	ID=exon-XM_026445616.1-17;Dbxref=GeneID:409665%2CGenbank:XM_026445616.1%2CBEEBASE:GB50099;Parent=rna-XM_026445616.1
NC_037652.1	Gnomon	gene	3738308	3741196	.	+	.	Name=LOC551438;ID=gene-LOC551438;Dbxref=BEEBASE:GB49490%2CGeneID:551438
NC_037652.1	Gnomon	exon	2636974	2637670	.	-	.	ID=exon-XM_026445433.1-31;Dbxref=GeneID:409137%2CGenbank:XM_026445433.1%2CBEEBASE:GB54668;Parent=rna-XM_026445433.1
NC_037652.1	Gnomon	exon	2638417	2638463	.	-	.	ID=exon-XM_026445433.1-30;Dbxref=GeneID:409137%2CGenbank:XM_026445433.1%2CBEEBASE:GB54668;Parent=rna-XM_026445433.1
NC_037652.1	Gnomon	gene	2746709	2747683	.	+	.	Name=LOC551413;ID=gene-LOC551413;Dbxref=BEEBASE:GB54677%2CGeneID:551413
NC_037652.1	Gnomon	exon	630929	631153	.	+	.	ID=exon-XM_026445483.1-5;Dbxref=GeneID:411466%2CGenbank:XM_026445483.1%2CBEEBASE:GB41196;Parent=rna-XM_026445483.1
NC_037652.1	Gnomon	exon	631226	631469	.	+	.	ID=exon-XM_026445483.1-6;Dbxref=GeneID:411466%2CGenbank:XM_026445483.1%2CBEEBASE:GB41196;Parent=rna-XM_026445483.1
NC_037652.1	Gnomon	exon	630349	630526	.	+	.	ID=exon-XM_026445483.1-3;Dbxref=GeneID:411466%2CGenbank:XM_026445483.1%2CBEEBASE:GB41196;Parent=rna-XM_026445483.1
NC_037652.1	Gnomon	exon	630666	630836	.	+	.	ID=exon-XM_026445483.1-4;Dbxref=GeneID:411466%2CGenbank:XM_026445483.1%2CBEEBASE:GB41196;Parent=rna-XM_026445483.1
NC_037652.1	Gnomon	exon	633218	634955	.	+	.	ID=exon-XM_026445483.1-9;Dbxref=GeneID:411466%2CGenbank:XM_026445483.1%2CBEEBASE:GB41196;Parent=rna-XM_026445483.1
NC_037652.1	Gnomon	exon	631951	632068	.	+	.	ID=exon-XM_026445483.1-7;Dbxref=GeneID:411466%2CGenbank:XM_026445483.1%2CBEEBASE:GB41196;Parent=rna-XM_026445483.1
NC_037652.1	Gnomon	exon	632198	633123	.	+	.	ID=exon-XM_026445483.1-8;Dbxref=GeneID:411466%2CGenbank:XM_026445483.1%2CBEEBASE:GB41196;Parent=rna-XM_026445483.1
NC_037652.1	Gnomon	exon	6246791	6247474	.	-	.	ID=exon-XM_026445312.1-2;Dbxref=GeneID:726302%2CGenbank:XM_026445312.1%2CBEEBASE:GB50091;Parent=rna-XM_026445312.1
NC_037652.1	Gnomon	exon	6242503	6245373	.	-	.	ID=exon-XM_026445312.1-3;Dbxref=GeneID:726302%2CGenbank:XM_026445312.1%2CBEEBASE:GB50091;Parent=rna-XM_026445312.1
NC_037652.1	Gnomon	exon	628196	628442	.	+	.	ID=exon-XM_026445483.1-1;Dbxref=GeneID:411466%2CGenbank:XM_026445483.1%2CBEEBASE:GB41196;Parent=rna-XM_026445483.1
NC_037652.1	Gnomon	exon	630012	630199	.	+	.	ID=exon-XM_026445483.1-2;Dbxref=GeneID:411466%2CGenbank:XM_026445483.1%2CBEEBASE:GB41196;Parent=rna-XM_026445483.1
NC_037652.1	Gnomon	exon	6268159	6270427	.	-	.	ID=exon-XM_026445312.1-1;Dbxref=GeneID:726302%2CGenbank:XM_026445312.1%2CBEEBASE:GB50091;Parent=rna-XM_026445312.1
NC_037652.1	Gnomon	exon	5926206	5926327	.	-	.	ID=exon-XM_026445606.1-17;Dbxref=GeneID:409665%2CGenbank:XM_026445606.1%2CBEEBASE:GB50099;Parent=rna-XM_026445606.1
NC_037652.1	Gnomon	exon	5925641	5925817	.	-	.	ID=exon-XM_026445606.1-18;Dbxref=GeneID:409665%2CGenbank:XM_026445606.1%2CBEEBASE:GB50099;Parent=rna-XM_026445606.1
NC_037652.1	Gnomon	exon	5923106	5923420	.	-	.	ID=exon-XM_026445606.1-19;Dbxref=GeneID:409665%2CGenbank:XM_026445606.1%2CBEEBASE:GB50099;Parent=rna-XM_026445606.1
NC_037652.1	Gnomon	exon	5929232	5929394	.	-	.	ID=exon-XM_026445606.1-13;Dbxref=GeneID:409665%2CGenbank:XM_026445606.1%2CBEEBASE:GB50099;Parent=rna-XM_026445606.1
NC_037652.1	Gnomon	exon	5928482	5928591	.	-	.	ID=exon-XM_026445606.1-14;Dbxref=GeneID:409665%2CGenbank:XM_026445606.1%2CBEEBASE:GB50099;Parent=rna-XM_026445606.1
NC_037652.1	Gnomon	exon	5927906	5928081	.	-	.	ID=exon-XM_026445606.1-15;Dbxref=GeneID:409665%2CGenbank:XM_026445606.1%2CBEEBASE:GB50099;Parent=rna-XM_026445606.1
NC_037652.1	Gnomon	exon	5926652	5926865	.	-	.	ID=exon-XM_026445606.1-16;Dbxref=GeneID:409665%2CGenbank:XM_026445606.1%2CBEEBASE:GB50099;Parent=rna-XM_026445606.1
NC_037652.1	Gnomon	exon	5922300	5922560	.	-	.	ID=exon-XM_026445606.1-20;Dbxref=GeneID:409665%2CGenbank:XM_026445606.1%2CBEEBASE:GB50099;Parent=rna-XM_026445606.1
NC_037652.1	Gnomon	exon	5917427	5917782	.	-	.	ID=exon-XM_026445606.1-21;Dbxref=GeneID:409665%2CGenbank:XM_026445606.1%2CBEEBASE:GB50099;Parent=rna-XM_026445606.1
NC_037652.1	Gnomon	mRNA	5218204	5225895	.	+	.	Name=XM_003249736.4;ID=rna-XM_003249736.4;Dbxref=GeneID:551824%2CGenbank:XM_003249736.4%2CBEEBASE:GB50606;Parent=gene-LOC551824
NC_037652.1	Gnomon	exon	5228984	5229185	.	-	.	ID=exon-XM_006561037.3-5;Dbxref=GeneID:724296%2CGenbank:XM_006561037.3%2CBEEBASE:GB50511;Parent=rna-XM_006561037.3
NC_037652.1	Gnomon	exon	5227596	5228907	.	-	.	ID=exon-XM_006561037.3-6;Dbxref=GeneID:724296%2CGenbank:XM_006561037.3%2CBEEBASE:GB50511;Parent=rna-XM_006561037.3
NC_037652.1	Gnomon	exon	5227460	5227523	.	-	.	ID=exon-XM_006561037.3-7;Dbxref=GeneID:724296%2CGenbank:XM_006561037.3%2CBEEBASE:GB50511;Parent=rna-XM_006561037.3
NC_037652.1	Gnomon	exon	5227235	5227373	.	-	.	ID=exon-XM_006561037.3-8;Dbxref=GeneID:724296%2CGenbank:XM_006561037.3%2CBEEBASE:GB50511;Parent=rna-XM_006561037.3
NC_037652.1	Gnomon	exon	2817639	2818157	.	-	.	ID=exon-XM_016916622.2-10;Dbxref=GeneID:725394%2CGenbank:XM_016916622.2%2CBEEBASE:GB54651;Parent=rna-XM_016916622.2
NC_037652.1	Gnomon	exon	5229980	5230184	.	-	.	ID=exon-XM_006561037.3-1;Dbxref=GeneID:724296%2CGenbank:XM_006561037.3%2CBEEBASE:GB50511;Parent=rna-XM_006561037.3
NC_037652.1	Gnomon	exon	5229850	5229913	.	-	.	ID=exon-XM_006561037.3-2;Dbxref=GeneID:724296%2CGenbank:XM_006561037.3%2CBEEBASE:GB50511;Parent=rna-XM_006561037.3
NC_037652.1	Gnomon	exon	5229556	5229755	.	-	.	ID=exon-XM_006561037.3-3;Dbxref=GeneID:724296%2CGenbank:XM_006561037.3%2CBEEBASE:GB50511;Parent=rna-XM_006561037.3
NC_037652.1	Gnomon	exon	5229253	5229481	.	-	.	ID=exon-XM_006561037.3-4;Dbxref=GeneID:724296%2CGenbank:XM_006561037.3%2CBEEBASE:GB50511;Parent=rna-XM_006561037.3
NC_037652.1	Gnomon	mRNA	2799180	2802767	.	+	.	Name=XM_006559956.3;ID=rna-XM_006559956.3;Dbxref=GeneID:550659%2CGenbank:XM_006559956.3%2CBEEBASE:GB54684;Parent=gene-LOC550659
NC_037652.1	Gnomon	exon	5931008	5931242	.	-	.	ID=exon-XM_026445616.1-10;Dbxref=GeneID:409665%2CGenbank:XM_026445616.1%2CBEEBASE:GB50099;Parent=rna-XM_026445616.1
NC_037652.1	Gnomon	exon	5930213	5930284	.	-	.	ID=exon-XM_026445616.1-11;Dbxref=GeneID:409665%2CGenbank:XM_026445616.1%2CBEEBASE:GB50099;Parent=rna-XM_026445616.1
NC_037652.1	Gnomon	exon	2653465	2653623	.	-	.	ID=exon-XM_026445433.1-19;Dbxref=GeneID:409137%2CGenbank:XM_026445433.1%2CBEEBASE:GB54668;Parent=rna-XM_026445433.1
NC_037652.1	Gnomon	exon	5931686	5931781	.	-	.	ID=exon-XM_026445606.1-10;Dbxref=GeneID:409665%2CGenbank:XM_026445606.1%2CBEEBASE:GB50099;Parent=rna-XM_026445606.1
NC_037652.1	Gnomon	exon	2653932	2654018	.	-	.	ID=exon-XM_026445433.1-17;Dbxref=GeneID:409137%2CGenbank:XM_026445433.1%2CBEEBASE:GB54668;Parent=rna-XM_026445433.1
NC_037652.1	Gnomon	exon	5931008	5931242	.	-	.	ID=exon-XM_026445606.1-11;Dbxref=GeneID:409665%2CGenbank:XM_026445606.1%2CBEEBASE:GB50099;Parent=rna-XM_026445606.1
NC_037652.1	Gnomon	exon	2653716	2653849	.	-	.	ID=exon-XM_026445433.1-18;Dbxref=GeneID:409137%2CGenbank:XM_026445433.1%2CBEEBASE:GB54668;Parent=rna-XM_026445433.1
NC_037652.1	Gnomon	exon	5930213	5930284	.	-	.	ID=exon-XM_026445606.1-12;Dbxref=GeneID:409665%2CGenbank:XM_026445606.1%2CBEEBASE:GB50099;Parent=rna-XM_026445606.1
NC_037652.1	Gnomon	exon	2654746	2654946	.	-	.	ID=exon-XM_026445433.1-15;Dbxref=GeneID:409137%2CGenbank:XM_026445433.1%2CBEEBASE:GB54668;Parent=rna-XM_026445433.1
NC_037652.1	Gnomon	exon	2654243	2654438	.	-	.	ID=exon-XM_026445433.1-16;Dbxref=GeneID:409137%2CGenbank:XM_026445433.1%2CBEEBASE:GB54668;Parent=rna-XM_026445433.1
NC_037652.1	Gnomon	exon	2655362	2655703	.	-	.	ID=exon-XM_026445433.1-13;Dbxref=GeneID:409137%2CGenbank:XM_026445433.1%2CBEEBASE:GB54668;Parent=rna-XM_026445433.1
NC_037652.1	Gnomon	exon	2655018	2655086	.	-	.	ID=exon-XM_026445433.1-14;Dbxref=GeneID:409137%2CGenbank:XM_026445433.1%2CBEEBASE:GB54668;Parent=rna-XM_026445433.1
NC_037652.1	Gnomon	exon	2657365	2657603	.	-	.	ID=exon-XM_026445433.1-11;Dbxref=GeneID:409137%2CGenbank:XM_026445433.1%2CBEEBASE:GB54668;Parent=rna-XM_026445433.1
NC_037652.1	Gnomon	exon	2656589	2656783	.	-	.	ID=exon-XM_026445433.1-12;Dbxref=GeneID:409137%2CGenbank:XM_026445433.1%2CBEEBASE:GB54668;Parent=rna-XM_026445433.1
NC_037652.1	Gnomon	exon	2658110	2658804	.	-	.	ID=exon-XM_026445433.1-10;Dbxref=GeneID:409137%2CGenbank:XM_026445433.1%2CBEEBASE:GB54668;Parent=rna-XM_026445433.1
NC_037652.1	Gnomon	exon	3578405	3578533	.	+	.	ID=exon-XM_016916734.2-5;Dbxref=GeneID:408544%2CGenbank:XM_016916734.2%2CBEEBASE:GB49476;Parent=rna-XM_016916734.2
NC_037652.1	Gnomon	exon	3578847	3578970	.	+	.	ID=exon-XM_016916734.2-6;Dbxref=GeneID:408544%2CGenbank:XM_016916734.2%2CBEEBASE:GB49476;Parent=rna-XM_016916734.2
NC_037652.1	Gnomon	exon	3579196	3579699	.	+	.	ID=exon-XM_016916734.2-7;Dbxref=GeneID:408544%2CGenbank:XM_016916734.2%2CBEEBASE:GB49476;Parent=rna-XM_016916734.2
NC_037652.1	Gnomon	exon	3569349	3569832	.	+	.	ID=exon-XM_016916734.2-1;Dbxref=GeneID:408544%2CGenbank:XM_016916734.2%2CBEEBASE:GB49476;Parent=rna-XM_016916734.2
NC_037652.1	Gnomon	exon	3573647	3573934	.	+	.	ID=exon-XM_016916734.2-2;Dbxref=GeneID:408544%2CGenbank:XM_016916734.2%2CBEEBASE:GB49476;Parent=rna-XM_016916734.2
NC_037652.1	Gnomon	exon	3574243	3574449	.	+	.	ID=exon-XM_016916734.2-3;Dbxref=GeneID:408544%2CGenbank:XM_016916734.2%2CBEEBASE:GB49476;Parent=rna-XM_016916734.2
NC_037652.1	Gnomon	exon	3576150	3576447	.	+	.	ID=exon-XM_016916734.2-4;Dbxref=GeneID:408544%2CGenbank:XM_016916734.2%2CBEEBASE:GB49476;Parent=rna-XM_016916734.2
NC_037652.1	Gnomon	lnc_RNA	9267825	9269594	.	+	.	Name=XR_001705777.2;ID=rna-XR_001705777.2;Dbxref=GeneID:102654248%2CGenbank:XR_001705777.2;Parent=gene-LOC102654248
NC_037652.1	Gnomon	CDS	7740361	7740692	.	-	0	Name=XP_016772074.2;ID=cds-XP_016772074.2;Dbxref=GeneID:113218519%2CGenbank:XP_016772074.2;Parent=rna-XM_016916585.2
NC_037652.1	Gnomon	CDS	7739929	7740181	.	-	0	Name=XP_016772074.2;ID=cds-XP_016772074.2;Dbxref=GeneID:113218519%2CGenbank:XP_016772074.2;Parent=rna-XM_016916585.2
NC_037652.1	Gnomon	CDS	7739562	7739857	.	-	0	Name=XP_016772074.2;ID=cds-XP_016772074.2;Dbxref=GeneID:113218519%2CGenbank:XP_016772074.2;Parent=rna-XM_016916585.2
NC_037652.1	Gnomon	CDS	7739358	7739478	.	-	0	Name=XP_016772074.2;ID=cds-XP_016772074.2;Dbxref=GeneID:113218519%2CGenbank:XP_016772074.2;Parent=rna-XM_016916585.2
NC_037652.1	Gnomon	CDS	7739042	7739272	.	-	0	Name=XP_016772074.2;ID=cds-XP_016772074.2;Dbxref=GeneID:113218519%2CGenbank:XP_016772074.2;Parent=rna-XM_016916585.2
NC_037652.1	Gnomon	CDS	7738809	7738970	.	-	0	Name=XP_016772074.2;ID=cds-XP_016772074.2;Dbxref=GeneID:113218519%2CGenbank:XP_016772074.2;Parent=rna-XM_016916585.2
NC_037652.1	Gnomon	CDS	7738519	7738731	.	-	0	Name=XP_016772074.2;ID=cds-XP_016772074.2;Dbxref=GeneID:113218519%2CGenbank:XP_016772074.2;Parent=rna-XM_016916585.2
NC_037652.1	Gnomon	CDS	7738276	7738436	.	-	0	Name=XP_016772074.2;ID=cds-XP_016772074.2;Dbxref=GeneID:113218519%2CGenbank:XP_016772074.2;Parent=rna-XM_016916585.2
NC_037652.1	Gnomon	CDS	7738004	7738193	.	-	0	Name=XP_016772074.2;ID=cds-XP_016772074.2;Dbxref=GeneID:113218519%2CGenbank:XP_016772074.2;Parent=rna-XM_016916585.2
NC_037652.1	Gnomon	CDS	7515873	7516033	.	+	0	Name=XP_006563406.1;ID=cds-XP_006563406.1;Dbxref=GeneID:552785%2CGenbank:XP_006563406.1%2CBEEBASE:GB50207;Parent=rna-XM_006563343.3
NC_037652.1	Gnomon	CDS	7517529	7517617	.	+	0	Name=XP_006563406.1;ID=cds-XP_006563406.1;Dbxref=GeneID:552785%2CGenbank:XP_006563406.1%2CBEEBASE:GB50207;Parent=rna-XM_006563343.3
NC_037652.1	Gnomon	CDS	7522310	7522462	.	+	0	Name=XP_006563406.1;ID=cds-XP_006563406.1;Dbxref=GeneID:552785%2CGenbank:XP_006563406.1%2CBEEBASE:GB50207;Parent=rna-XM_006563343.3
NC_037652.1	Gnomon	CDS	7526390	7526454	.	+	0	Name=XP_006563406.1;ID=cds-XP_006563406.1;Dbxref=GeneID:552785%2CGenbank:XP_006563406.1%2CBEEBASE:GB50207;Parent=rna-XM_006563343.3
NC_037652.1	Gnomon	CDS	7526655	7526875	.	+	0	Name=XP_006563406.1;ID=cds-XP_006563406.1;Dbxref=GeneID:552785%2CGenbank:XP_006563406.1%2CBEEBASE:GB50207;Parent=rna-XM_006563343.3
NC_037652.1	Gnomon	CDS	7527010	7527092	.	+	0	Name=XP_006563406.1;ID=cds-XP_006563406.1;Dbxref=GeneID:552785%2CGenbank:XP_006563406.1%2CBEEBASE:GB50207;Parent=rna-XM_006563343.3
NC_037652.1	Gnomon	CDS	7527183	7527323	.	+	0	Name=XP_006563406.1;ID=cds-XP_006563406.1;Dbxref=GeneID:552785%2CGenbank:XP_006563406.1%2CBEEBASE:GB50207;Parent=rna-XM_006563343.3
NC_037652.1	Gnomon	CDS	7531499	7531591	.	+	0	Name=XP_006563406.1;ID=cds-XP_006563406.1;Dbxref=GeneID:552785%2CGenbank:XP_006563406.1%2CBEEBASE:GB50207;Parent=rna-XM_006563343.3
NC_037652.1	Gnomon	CDS	7533639	7533791	.	+	0	Name=XP_006563406.1;ID=cds-XP_006563406.1;Dbxref=GeneID:552785%2CGenbank:XP_006563406.1%2CBEEBASE:GB50207;Parent=rna-XM_006563343.3
NC_037652.1	Gnomon	CDS	7534333	7534547	.	+	0	Name=XP_006563406.1;ID=cds-XP_006563406.1;Dbxref=GeneID:552785%2CGenbank:XP_006563406.1%2CBEEBASE:GB50207;Parent=rna-XM_006563343.3
NC_037652.1	Gnomon	CDS	7547461	7547577	.	+	0	Name=XP_006563406.1;ID=cds-XP_006563406.1;Dbxref=GeneID:552785%2CGenbank:XP_006563406.1%2CBEEBASE:GB50207;Parent=rna-XM_006563343.3
NC_037652.1	Gnomon	CDS	7547779	7547910	.	+	0	Name=XP_006563406.1;ID=cds-XP_006563406.1;Dbxref=GeneID:552785%2CGenbank:XP_006563406.1%2CBEEBASE:GB50207;Parent=rna-XM_006563343.3
NC_037652.1	Gnomon	mRNA	5790955	5800366	.	-	.	Name=XM_395192.7;ID=rna-XM_395192.7;Dbxref=GeneID:411724%2CGenbank:XM_395192.7%2CBEEBASE:GB50105;Parent=gene-LOC411724
NC_037652.1	BestRefSeq	exon	7534333	7534547	.	+	.	ID=exon-NM_001077816.1-9;Dbxref=GeneID:552785%2CGenbank:NM_001077816.1%2CBEEBASE:GB50207;Parent=rna-NM_001077816.1
NC_037652.1	Gnomon	exon	9474496	9474661	.	+	.	ID=exon-XM_624687.5-8;Dbxref=GeneID:552312%2CGenbank:XM_624687.5%2CBEEBASE:GB50287;Parent=rna-XM_624687.5
NC_037652.1	Gnomon	exon	9474735	9474955	.	+	.	ID=exon-XM_624687.5-9;Dbxref=GeneID:552312%2CGenbank:XM_624687.5%2CBEEBASE:GB50287;Parent=rna-XM_624687.5
NC_037652.1	Gnomon	exon	9473598	9473823	.	+	.	ID=exon-XM_624687.5-6;Dbxref=GeneID:552312%2CGenbank:XM_624687.5%2CBEEBASE:GB50287;Parent=rna-XM_624687.5
NC_037652.1	Gnomon	exon	9473978	9474143	.	+	.	ID=exon-XM_624687.5-7;Dbxref=GeneID:552312%2CGenbank:XM_624687.5%2CBEEBASE:GB50287;Parent=rna-XM_624687.5
NC_037652.1	Gnomon	exon	9472815	9472949	.	+	.	ID=exon-XM_624687.5-4;Dbxref=GeneID:552312%2CGenbank:XM_624687.5%2CBEEBASE:GB50287;Parent=rna-XM_624687.5
NC_037652.1	Gnomon	exon	9473083	9473344	.	+	.	ID=exon-XM_624687.5-5;Dbxref=GeneID:552312%2CGenbank:XM_624687.5%2CBEEBASE:GB50287;Parent=rna-XM_624687.5
NC_037652.1	Gnomon	exon	9472253	9472491	.	+	.	ID=exon-XM_624687.5-2;Dbxref=GeneID:552312%2CGenbank:XM_624687.5%2CBEEBASE:GB50287;Parent=rna-XM_624687.5
NC_037652.1	Gnomon	exon	9472563	9472736	.	+	.	ID=exon-XM_624687.5-3;Dbxref=GeneID:552312%2CGenbank:XM_624687.5%2CBEEBASE:GB50287;Parent=rna-XM_624687.5
NC_037652.1	BestRefSeq	exon	7515873	7516033	.	+	.	ID=exon-NM_001077816.1-1;Dbxref=GeneID:552785%2CGenbank:NM_001077816.1%2CBEEBASE:GB50207;Parent=rna-NM_001077816.1
NC_037652.1	BestRefSeq	exon	7517529	7517617	.	+	.	ID=exon-NM_001077816.1-2;Dbxref=GeneID:552785%2CGenbank:NM_001077816.1%2CBEEBASE:GB50207;Parent=rna-NM_001077816.1
NC_037652.1	Gnomon	exon	9471911	9472127	.	+	.	ID=exon-XM_624687.5-1;Dbxref=GeneID:552312%2CGenbank:XM_624687.5%2CBEEBASE:GB50287;Parent=rna-XM_624687.5
NC_037652.1	BestRefSeq	exon	7522310	7522462	.	+	.	ID=exon-NM_001077816.1-3;Dbxref=GeneID:552785%2CGenbank:NM_001077816.1%2CBEEBASE:GB50207;Parent=rna-NM_001077816.1
NC_037652.1	BestRefSeq	exon	7526390	7526454	.	+	.	ID=exon-NM_001077816.1-4;Dbxref=GeneID:552785%2CGenbank:NM_001077816.1%2CBEEBASE:GB50207;Parent=rna-NM_001077816.1
NC_037652.1	BestRefSeq	exon	7526655	7526875	.	+	.	ID=exon-NM_001077816.1-5;Dbxref=GeneID:552785%2CGenbank:NM_001077816.1%2CBEEBASE:GB50207;Parent=rna-NM_001077816.1
NC_037652.1	Gnomon	exon	7531499	7531591	.	+	.	ID=exon-XM_006563335.3-10;Dbxref=GeneID:552785%2CGenbank:XM_006563335.3%2CBEEBASE:GB50207;Parent=rna-XM_006563335.3
NC_037652.1	BestRefSeq	exon	7527010	7527092	.	+	.	ID=exon-NM_001077816.1-6;Dbxref=GeneID:552785%2CGenbank:NM_001077816.1%2CBEEBASE:GB50207;Parent=rna-NM_001077816.1
NC_037652.1	Gnomon	exon	7533639	7533791	.	+	.	ID=exon-XM_006563335.3-11;Dbxref=GeneID:552785%2CGenbank:XM_006563335.3%2CBEEBASE:GB50207;Parent=rna-XM_006563335.3
NC_037652.1	BestRefSeq	exon	7527183	7527323	.	+	.	ID=exon-NM_001077816.1-7;Dbxref=GeneID:552785%2CGenbank:NM_001077816.1%2CBEEBASE:GB50207;Parent=rna-NM_001077816.1
NC_037652.1	Gnomon	exon	7534333	7534547	.	+	.	ID=exon-XM_006563335.3-12;Dbxref=GeneID:552785%2CGenbank:XM_006563335.3%2CBEEBASE:GB50207;Parent=rna-XM_006563335.3
NC_037652.1	BestRefSeq	exon	7533639	7533791	.	+	.	ID=exon-NM_001077816.1-8;Dbxref=GeneID:552785%2CGenbank:NM_001077816.1%2CBEEBASE:GB50207;Parent=rna-NM_001077816.1
NC_037652.1	Gnomon	mRNA	4593197	4597560	.	+	.	Name=XM_001121915.5;ID=rna-XM_001121915.5;Dbxref=GeneID:726155%2CGenbank:XM_001121915.5%2CBEEBASE:GB50577;Parent=gene-LOC726155
NC_037652.1	Gnomon	exon	7539796	7539846	.	+	.	ID=exon-XM_006563335.3-13;Dbxref=GeneID:552785%2CGenbank:XM_006563335.3%2CBEEBASE:GB50207;Parent=rna-XM_006563335.3
NC_037652.1	Gnomon	exon	7547440	7547577	.	+	.	ID=exon-XM_006563335.3-14;Dbxref=GeneID:552785%2CGenbank:XM_006563335.3%2CBEEBASE:GB50207;Parent=rna-XM_006563335.3
NC_037652.1	Gnomon	exon	7547779	7550203	.	+	.	ID=exon-XM_006563335.3-15;Dbxref=GeneID:552785%2CGenbank:XM_006563335.3%2CBEEBASE:GB50207;Parent=rna-XM_006563335.3
NC_037652.1	Gnomon	CDS	805944	805986	.	-	0	Name=XP_026301318.1;ID=cds-XP_026301318.1;Dbxref=GeneID:100576614%2CGenbank:XP_026301318.1%2CBEEBASE:GB41191;Parent=rna-XM_026445533.1
NC_037652.1	Gnomon	CDS	805481	805612	.	-	0	Name=XP_026301318.1;ID=cds-XP_026301318.1;Dbxref=GeneID:100576614%2CGenbank:XP_026301318.1%2CBEEBASE:GB41191;Parent=rna-XM_026445533.1
NC_037652.1	Gnomon	CDS	805135	805338	.	-	0	Name=XP_026301318.1;ID=cds-XP_026301318.1;Dbxref=GeneID:100576614%2CGenbank:XP_026301318.1%2CBEEBASE:GB41191;Parent=rna-XM_026445533.1
NC_037652.1	Gnomon	CDS	804974	805048	.	-	0	Name=XP_026301318.1;ID=cds-XP_026301318.1;Dbxref=GeneID:100576614%2CGenbank:XP_026301318.1%2CBEEBASE:GB41191;Parent=rna-XM_026445533.1
NC_037652.1	Gnomon	CDS	804609	804858	.	-	0	Name=XP_026301318.1;ID=cds-XP_026301318.1;Dbxref=GeneID:100576614%2CGenbank:XP_026301318.1%2CBEEBASE:GB41191;Parent=rna-XM_026445533.1
NC_037652.1	Gnomon	CDS	804455	804527	.	-	0	Name=XP_026301318.1;ID=cds-XP_026301318.1;Dbxref=GeneID:100576614%2CGenbank:XP_026301318.1%2CBEEBASE:GB41191;Parent=rna-XM_026445533.1
NC_037652.1	Gnomon	CDS	804389	804394	.	-	0	Name=XP_026301318.1;ID=cds-XP_026301318.1;Dbxref=GeneID:100576614%2CGenbank:XP_026301318.1%2CBEEBASE:GB41191;Parent=rna-XM_026445533.1
NC_037652.1	Gnomon	exon	7196911	7197315	.	+	.	ID=exon-XM_016916511.2-1;Dbxref=GeneID:410600%2CGenbank:XM_016916511.2%2CBEEBASE:GB50184;Parent=rna-XM_016916511.2
NC_037652.1	Gnomon	exon	7222594	7222685	.	+	.	ID=exon-XM_016916511.2-2;Dbxref=GeneID:410600%2CGenbank:XM_016916511.2%2CBEEBASE:GB50184;Parent=rna-XM_016916511.2
NC_037652.1	Gnomon	exon	7228682	7228837	.	+	.	ID=exon-XM_016916511.2-3;Dbxref=GeneID:410600%2CGenbank:XM_016916511.2%2CBEEBASE:GB50184;Parent=rna-XM_016916511.2
NC_037652.1	Gnomon	exon	7232503	7232694	.	+	.	ID=exon-XM_016916511.2-8;Dbxref=GeneID:410600%2CGenbank:XM_016916511.2%2CBEEBASE:GB50184;Parent=rna-XM_016916511.2
NC_037652.1	Gnomon	exon	7232831	7233427	.	+	.	ID=exon-XM_016916511.2-9;Dbxref=GeneID:410600%2CGenbank:XM_016916511.2%2CBEEBASE:GB50184;Parent=rna-XM_016916511.2
NC_037652.1	Gnomon	exon	7230689	7230878	.	+	.	ID=exon-XM_016916511.2-4;Dbxref=GeneID:410600%2CGenbank:XM_016916511.2%2CBEEBASE:GB50184;Parent=rna-XM_016916511.2
NC_037652.1	Gnomon	exon	7231218	7231285	.	+	.	ID=exon-XM_016916511.2-5;Dbxref=GeneID:410600%2CGenbank:XM_016916511.2%2CBEEBASE:GB50184;Parent=rna-XM_016916511.2
NC_037652.1	Gnomon	exon	7231376	7231540	.	+	.	ID=exon-XM_016916511.2-6;Dbxref=GeneID:410600%2CGenbank:XM_016916511.2%2CBEEBASE:GB50184;Parent=rna-XM_016916511.2
NC_037652.1	Gnomon	CDS	5362903	5362917	.	+	0	Name=XP_006562661.1;ID=cds-XP_006562661.1;Dbxref=GeneID:406065%2CGenbank:XP_006562661.1%2CBEEBASE:GB47934;Parent=rna-XM_006562598.3
NC_037652.1	Gnomon	CDS	5374291	5374420	.	+	0	Name=XP_006562661.1;ID=cds-XP_006562661.1;Dbxref=GeneID:406065%2CGenbank:XP_006562661.1%2CBEEBASE:GB47934;Parent=rna-XM_006562598.3
NC_037652.1	Gnomon	CDS	5378035	5378133	.	+	0	Name=XP_006562661.1;ID=cds-XP_006562661.1;Dbxref=GeneID:406065%2CGenbank:XP_006562661.1%2CBEEBASE:GB47934;Parent=rna-XM_006562598.3
NC_037652.1	Gnomon	CDS	5382431	5382456	.	+	0	Name=XP_006562661.1;ID=cds-XP_006562661.1;Dbxref=GeneID:406065%2CGenbank:XP_006562661.1%2CBEEBASE:GB47934;Parent=rna-XM_006562598.3
NC_037652.1	Gnomon	exon	7232270	7232439	.	+	.	ID=exon-XM_016916511.2-7;Dbxref=GeneID:410600%2CGenbank:XM_016916511.2%2CBEEBASE:GB50184;Parent=rna-XM_016916511.2
NC_037652.1	Gnomon	CDS	3715135	3715211	.	-	0	Name=XP_026301162.1;ID=cds-XP_026301162.1;Dbxref=GeneID:551770%2CGenbank:XP_026301162.1%2CBEEBASE:GB49456;Parent=rna-XM_026445377.1
NC_037652.1	Gnomon	CDS	3713466	3713539	.	-	0	Name=XP_026301162.1;ID=cds-XP_026301162.1;Dbxref=GeneID:551770%2CGenbank:XP_026301162.1%2CBEEBASE:GB49456;Parent=rna-XM_026445377.1
NC_037652.1	Gnomon	CDS	3713157	3713370	.	-	0	Name=XP_026301162.1;ID=cds-XP_026301162.1;Dbxref=GeneID:551770%2CGenbank:XP_026301162.1%2CBEEBASE:GB49456;Parent=rna-XM_026445377.1
NC_037652.1	Gnomon	CDS	3712640	3713063	.	-	0	Name=XP_026301162.1;ID=cds-XP_026301162.1;Dbxref=GeneID:551770%2CGenbank:XP_026301162.1%2CBEEBASE:GB49456;Parent=rna-XM_026445377.1
NC_037652.1	Gnomon	CDS	3712384	3712540	.	-	0	Name=XP_026301162.1;ID=cds-XP_026301162.1;Dbxref=GeneID:551770%2CGenbank:XP_026301162.1%2CBEEBASE:GB49456;Parent=rna-XM_026445377.1
NC_037652.1	Gnomon	CDS	3712043	3712283	.	-	0	Name=XP_026301162.1;ID=cds-XP_026301162.1;Dbxref=GeneID:551770%2CGenbank:XP_026301162.1%2CBEEBASE:GB49456;Parent=rna-XM_026445377.1
NC_037652.1	Gnomon	CDS	3711740	3711977	.	-	0	Name=XP_026301162.1;ID=cds-XP_026301162.1;Dbxref=GeneID:551770%2CGenbank:XP_026301162.1%2CBEEBASE:GB49456;Parent=rna-XM_026445377.1
NC_037652.1	Gnomon	CDS	3711535	3711651	.	-	0	Name=XP_026301162.1;ID=cds-XP_026301162.1;Dbxref=GeneID:551770%2CGenbank:XP_026301162.1%2CBEEBASE:GB49456;Parent=rna-XM_026445377.1
NC_037652.1	Gnomon	CDS	3711275	3711433	.	-	0	Name=XP_026301162.1;ID=cds-XP_026301162.1;Dbxref=GeneID:551770%2CGenbank:XP_026301162.1%2CBEEBASE:GB49456;Parent=rna-XM_026445377.1
NC_037652.1	BestRefSeq	CDS	7515873	7516033	.	+	0	Name=NP_001137352.1;ID=cds-NP_001137352.1;Dbxref=GeneID:552785%2CGenbank:NP_001137352.1%2CBEEBASE:GB50207;Note=isoform 3 is encoded by transcript variant 3;Parent=rna-NM_001143880.1
NC_037652.1	BestRefSeq	CDS	7517529	7517617	.	+	0	Name=NP_001137352.1;ID=cds-NP_001137352.1;Dbxref=GeneID:552785%2CGenbank:NP_001137352.1%2CBEEBASE:GB50207;Note=isoform 3 is encoded by transcript variant 3;Parent=rna-NM_001143880.1
NC_037652.1	BestRefSeq	CDS	7526390	7526454	.	+	0	Name=NP_001137352.1;ID=cds-NP_001137352.1;Dbxref=GeneID:552785%2CGenbank:NP_001137352.1%2CBEEBASE:GB50207;Note=isoform 3 is encoded by transcript variant 3;Parent=rna-NM_001143880.1
NC_037652.1	BestRefSeq	CDS	7526655	7526875	.	+	0	Name=NP_001137352.1;ID=cds-NP_001137352.1;Dbxref=GeneID:552785%2CGenbank:NP_001137352.1%2CBEEBASE:GB50207;Note=isoform 3 is encoded by transcript variant 3;Parent=rna-NM_001143880.1
NC_037652.1	BestRefSeq	CDS	7527010	7527092	.	+	0	Name=NP_001137352.1;ID=cds-NP_001137352.1;Dbxref=GeneID:552785%2CGenbank:NP_001137352.1%2CBEEBASE:GB50207;Note=isoform 3 is encoded by transcript variant 3;Parent=rna-NM_001143880.1
NC_037652.1	BestRefSeq	CDS	7527183	7527323	.	+	0	Name=NP_001137352.1;ID=cds-NP_001137352.1;Dbxref=GeneID:552785%2CGenbank:NP_001137352.1%2CBEEBASE:GB50207;Note=isoform 3 is encoded by transcript variant 3;Parent=rna-NM_001143880.1
NC_037652.1	BestRefSeq	CDS	7531499	7531591	.	+	0	Name=NP_001137352.1;ID=cds-NP_001137352.1;Dbxref=GeneID:552785%2CGenbank:NP_001137352.1%2CBEEBASE:GB50207;Note=isoform 3 is encoded by transcript variant 3;Parent=rna-NM_001143880.1
NC_037652.1	BestRefSeq	CDS	7533639	7533791	.	+	0	Name=NP_001137352.1;ID=cds-NP_001137352.1;Dbxref=GeneID:552785%2CGenbank:NP_001137352.1%2CBEEBASE:GB50207;Note=isoform 3 is encoded by transcript variant 3;Parent=rna-NM_001143880.1
NC_037652.1	BestRefSeq	CDS	7534333	7534547	.	+	0	Name=NP_001137352.1;ID=cds-NP_001137352.1;Dbxref=GeneID:552785%2CGenbank:NP_001137352.1%2CBEEBASE:GB50207;Note=isoform 3 is encoded by transcript variant 3;Parent=rna-NM_001143880.1
NC_037652.1	BestRefSeq	CDS	7547461	7547577	.	+	0	Name=NP_001137352.1;ID=cds-NP_001137352.1;Dbxref=GeneID:552785%2CGenbank:NP_001137352.1%2CBEEBASE:GB50207;Note=isoform 3 is encoded by transcript variant 3;Parent=rna-NM_001143880.1
NC_037652.1	BestRefSeq	CDS	7547779	7547910	.	+	0	Name=NP_001137352.1;ID=cds-NP_001137352.1;Dbxref=GeneID:552785%2CGenbank:NP_001137352.1%2CBEEBASE:GB50207;Note=isoform 3 is encoded by transcript variant 3;Parent=rna-NM_001143880.1
NC_037652.1	Gnomon	mRNA	1566184	1574315	.	-	.	Name=XM_006558243.3;ID=rna-XM_006558243.3;Dbxref=GeneID:409200%2CGenbank:XM_006558243.3%2CBEEBASE:GB46196;Parent=gene-LOC409200
NC_037652.1	Gnomon	CDS	6469926	6470000	.	-	0	Name=XP_006563500.1;ID=cds-XP_006563500.1;Dbxref=GeneID:408527%2CGenbank:XP_006563500.1%2CBEEBASE:GB50083;Parent=rna-XM_006563437.3
NC_037652.1	Gnomon	CDS	6469558	6469823	.	-	0	Name=XP_006563500.1;ID=cds-XP_006563500.1;Dbxref=GeneID:408527%2CGenbank:XP_006563500.1%2CBEEBASE:GB50083;Parent=rna-XM_006563437.3
NC_037652.1	Gnomon	CDS	6469034	6469448	.	-	0	Name=XP_006563500.1;ID=cds-XP_006563500.1;Dbxref=GeneID:408527%2CGenbank:XP_006563500.1%2CBEEBASE:GB50083;Parent=rna-XM_006563437.3
NC_037652.1	Gnomon	CDS	5249716	5249920	.	-	0	Name=XP_006561101.1;ID=cds-XP_006561101.1;Dbxref=GeneID:409674%2CGenbank:XP_006561101.1%2CBEEBASE:GB50510;Parent=rna-XM_006561038.3
NC_037652.1	Gnomon	CDS	5246640	5246783	.	-	0	Name=XP_006561101.1;ID=cds-XP_006561101.1;Dbxref=GeneID:409674%2CGenbank:XP_006561101.1%2CBEEBASE:GB50510;Parent=rna-XM_006561038.3
NC_037652.1	Gnomon	CDS	5246172	5246333	.	-	0	Name=XP_006561101.1;ID=cds-XP_006561101.1;Dbxref=GeneID:409674%2CGenbank:XP_006561101.1%2CBEEBASE:GB50510;Parent=rna-XM_006561038.3
NC_037652.1	Gnomon	CDS	5245796	5245972	.	-	0	Name=XP_006561101.1;ID=cds-XP_006561101.1;Dbxref=GeneID:409674%2CGenbank:XP_006561101.1%2CBEEBASE:GB50510;Parent=rna-XM_006561038.3
NC_037652.1	Gnomon	CDS	5244523	5244783	.	-	0	Name=XP_006561101.1;ID=cds-XP_006561101.1;Dbxref=GeneID:409674%2CGenbank:XP_006561101.1%2CBEEBASE:GB50510;Parent=rna-XM_006561038.3
NC_037652.1	Gnomon	CDS	5241119	5241378	.	-	0	Name=XP_006561101.1;ID=cds-XP_006561101.1;Dbxref=GeneID:409674%2CGenbank:XP_006561101.1%2CBEEBASE:GB50510;Parent=rna-XM_006561038.3
NC_037652.1	Gnomon	CDS	5240569	5240742	.	-	0	Name=XP_006561101.1;ID=cds-XP_006561101.1;Dbxref=GeneID:409674%2CGenbank:XP_006561101.1%2CBEEBASE:GB50510;Parent=rna-XM_006561038.3
NC_037652.1	Gnomon	exon	2528691	2528977	.	-	.	ID=exon-XM_006559193.3-7;Dbxref=GeneID:724207%2CGenbank:XM_006559193.3%2CBEEBASE:GB54430;Parent=rna-XM_006559193.3
NC_037652.1	Gnomon	exon	2531037	2531129	.	-	.	ID=exon-XM_006559193.3-3;Dbxref=GeneID:724207%2CGenbank:XM_006559193.3%2CBEEBASE:GB54430;Parent=rna-XM_006559193.3
NC_037652.1	Gnomon	exon	2530741	2530937	.	-	.	ID=exon-XM_006559193.3-4;Dbxref=GeneID:724207%2CGenbank:XM_006559193.3%2CBEEBASE:GB54430;Parent=rna-XM_006559193.3
NC_037652.1	Gnomon	exon	2529319	2529474	.	-	.	ID=exon-XM_006559193.3-5;Dbxref=GeneID:724207%2CGenbank:XM_006559193.3%2CBEEBASE:GB54430;Parent=rna-XM_006559193.3
NC_037652.1	Gnomon	exon	2529073	2529243	.	-	.	ID=exon-XM_006559193.3-6;Dbxref=GeneID:724207%2CGenbank:XM_006559193.3%2CBEEBASE:GB54430;Parent=rna-XM_006559193.3
NC_037652.1	Gnomon	exon	2534841	2535083	.	-	.	ID=exon-XM_006559193.3-1;Dbxref=GeneID:724207%2CGenbank:XM_006559193.3%2CBEEBASE:GB54430;Parent=rna-XM_006559193.3
NC_037652.1	Gnomon	exon	2534280	2534368	.	-	.	ID=exon-XM_006559193.3-2;Dbxref=GeneID:724207%2CGenbank:XM_006559193.3%2CBEEBASE:GB54430;Parent=rna-XM_006559193.3
NC_037652.1	Gnomon	CDS	9058217	9058418	.	+	0	Name=XP_006563740.2;ID=cds-XP_006563740.2;Dbxref=GeneID:412231%2CGenbank:XP_006563740.2%2CBEEBASE:GB50272;Parent=rna-XM_006563677.3
NC_037652.1	Gnomon	CDS	9059187	9059478	.	+	0	Name=XP_006563740.2;ID=cds-XP_006563740.2;Dbxref=GeneID:412231%2CGenbank:XP_006563740.2%2CBEEBASE:GB50272;Parent=rna-XM_006563677.3
NC_037652.1	Gnomon	CDS	9059712	9060109	.	+	0	Name=XP_006563740.2;ID=cds-XP_006563740.2;Dbxref=GeneID:412231%2CGenbank:XP_006563740.2%2CBEEBASE:GB50272;Parent=rna-XM_006563677.3
NC_037652.1	Gnomon	CDS	9060366	9060469	.	+	0	Name=XP_006563740.2;ID=cds-XP_006563740.2;Dbxref=GeneID:412231%2CGenbank:XP_006563740.2%2CBEEBASE:GB50272;Parent=rna-XM_006563677.3
NC_037652.1	Gnomon	exon	9441347	9441474	.	-	.	ID=exon-XM_624459.6-10;Dbxref=GeneID:552081%2CGenbank:XM_624459.6%2CBEEBASE:GB49936;Parent=rna-XM_624459.6
NC_037652.1	Gnomon	exon	9440507	9440596	.	-	.	ID=exon-XM_624459.6-11;Dbxref=GeneID:552081%2CGenbank:XM_624459.6%2CBEEBASE:GB49936;Parent=rna-XM_624459.6
NC_037652.1	Gnomon	exon	9439876	9440078	.	-	.	ID=exon-XM_624459.6-12;Dbxref=GeneID:552081%2CGenbank:XM_624459.6%2CBEEBASE:GB49936;Parent=rna-XM_624459.6
NC_037652.1	Gnomon	CDS	6946061	6946239	.	+	0	Name=XP_026301412.1;ID=cds-XP_026301412.1;Dbxref=GeneID:726905%2CGenbank:XP_026301412.1%2CBEEBASE:GB50178;Parent=rna-XM_026445627.1
NC_037652.1	Gnomon	CDS	6946346	6946480	.	+	0	Name=XP_026301412.1;ID=cds-XP_026301412.1;Dbxref=GeneID:726905%2CGenbank:XP_026301412.1%2CBEEBASE:GB50178;Parent=rna-XM_026445627.1
NC_037652.1	Gnomon	CDS	6946583	6946743	.	+	0	Name=XP_026301412.1;ID=cds-XP_026301412.1;Dbxref=GeneID:726905%2CGenbank:XP_026301412.1%2CBEEBASE:GB50178;Parent=rna-XM_026445627.1
NC_037652.1	Gnomon	CDS	6946822	6946948	.	+	0	Name=XP_026301412.1;ID=cds-XP_026301412.1;Dbxref=GeneID:726905%2CGenbank:XP_026301412.1%2CBEEBASE:GB50178;Parent=rna-XM_026445627.1
NC_037652.1	Gnomon	CDS	6947136	6947471	.	+	0	Name=XP_026301412.1;ID=cds-XP_026301412.1;Dbxref=GeneID:726905%2CGenbank:XP_026301412.1%2CBEEBASE:GB50178;Parent=rna-XM_026445627.1
NC_037652.1	Gnomon	CDS	6947548	6947753	.	+	0	Name=XP_026301412.1;ID=cds-XP_026301412.1;Dbxref=GeneID:726905%2CGenbank:XP_026301412.1%2CBEEBASE:GB50178;Parent=rna-XM_026445627.1
NC_037652.1	Gnomon	CDS	6947827	6948074	.	+	0	Name=XP_026301412.1;ID=cds-XP_026301412.1;Dbxref=GeneID:726905%2CGenbank:XP_026301412.1%2CBEEBASE:GB50178;Parent=rna-XM_026445627.1
NC_037652.1	Gnomon	CDS	6948177	6948430	.	+	0	Name=XP_026301412.1;ID=cds-XP_026301412.1;Dbxref=GeneID:726905%2CGenbank:XP_026301412.1%2CBEEBASE:GB50178;Parent=rna-XM_026445627.1
NC_037652.1	Gnomon	CDS	6948511	6948727	.	+	0	Name=XP_026301412.1;ID=cds-XP_026301412.1;Dbxref=GeneID:726905%2CGenbank:XP_026301412.1%2CBEEBASE:GB50178;Parent=rna-XM_026445627.1
NC_037652.1	Gnomon	CDS	6948807	6949054	.	+	0	Name=XP_026301412.1;ID=cds-XP_026301412.1;Dbxref=GeneID:726905%2CGenbank:XP_026301412.1%2CBEEBASE:GB50178;Parent=rna-XM_026445627.1
NC_037652.1	Gnomon	CDS	6949250	6949438	.	+	0	Name=XP_026301412.1;ID=cds-XP_026301412.1;Dbxref=GeneID:726905%2CGenbank:XP_026301412.1%2CBEEBASE:GB50178;Parent=rna-XM_026445627.1
NC_037652.1	Gnomon	CDS	6949505	6949627	.	+	0	Name=XP_026301412.1;ID=cds-XP_026301412.1;Dbxref=GeneID:726905%2CGenbank:XP_026301412.1%2CBEEBASE:GB50178;Parent=rna-XM_026445627.1
NC_037652.1	Gnomon	CDS	6949805	6950027	.	+	0	Name=XP_026301412.1;ID=cds-XP_026301412.1;Dbxref=GeneID:726905%2CGenbank:XP_026301412.1%2CBEEBASE:GB50178;Parent=rna-XM_026445627.1
NC_037652.1	Gnomon	CDS	6950095	6950302	.	+	0	Name=XP_026301412.1;ID=cds-XP_026301412.1;Dbxref=GeneID:726905%2CGenbank:XP_026301412.1%2CBEEBASE:GB50178;Parent=rna-XM_026445627.1
NC_037652.1	Gnomon	CDS	6950388	6950557	.	+	0	Name=XP_026301412.1;ID=cds-XP_026301412.1;Dbxref=GeneID:726905%2CGenbank:XP_026301412.1%2CBEEBASE:GB50178;Parent=rna-XM_026445627.1
NC_037652.1	Gnomon	CDS	6950707	6950919	.	+	0	Name=XP_026301412.1;ID=cds-XP_026301412.1;Dbxref=GeneID:726905%2CGenbank:XP_026301412.1%2CBEEBASE:GB50178;Parent=rna-XM_026445627.1
NC_037652.1	Gnomon	CDS	6950978	6951082	.	+	0	Name=XP_026301412.1;ID=cds-XP_026301412.1;Dbxref=GeneID:726905%2CGenbank:XP_026301412.1%2CBEEBASE:GB50178;Parent=rna-XM_026445627.1
NC_037652.1	Gnomon	CDS	6951141	6951218	.	+	0	Name=XP_026301412.1;ID=cds-XP_026301412.1;Dbxref=GeneID:726905%2CGenbank:XP_026301412.1%2CBEEBASE:GB50178;Parent=rna-XM_026445627.1
NC_037652.1	Gnomon	CDS	6951280	6951396	.	+	0	Name=XP_026301412.1;ID=cds-XP_026301412.1;Dbxref=GeneID:726905%2CGenbank:XP_026301412.1%2CBEEBASE:GB50178;Parent=rna-XM_026445627.1
NC_037652.1	Gnomon	CDS	6951465	6951530	.	+	0	Name=XP_026301412.1;ID=cds-XP_026301412.1;Dbxref=GeneID:726905%2CGenbank:XP_026301412.1%2CBEEBASE:GB50178;Parent=rna-XM_026445627.1
NC_037652.1	Gnomon	CDS	6951611	6951799	.	+	0	Name=XP_026301412.1;ID=cds-XP_026301412.1;Dbxref=GeneID:726905%2CGenbank:XP_026301412.1%2CBEEBASE:GB50178;Parent=rna-XM_026445627.1
NC_037652.1	Gnomon	mRNA	3868420	3870125	.	+	.	Name=XM_006560697.3;ID=rna-XM_006560697.3;Dbxref=GeneID:100576262%2CGenbank:XM_006560697.3%2CBEEBASE:GB49503;Parent=gene-LOC100576262
NC_037652.1	Gnomon	exon	4539999	4541442	.	+	.	ID=exon-XM_026445623.1-1;Dbxref=GeneID:100576740%2CGenbank:XM_026445623.1%2CBEEBASE:GB50568;Parent=rna-XM_026445623.1
NC_037652.1	Gnomon	exon	4541909	4542334	.	+	.	ID=exon-XM_026445623.1-2;Dbxref=GeneID:100576740%2CGenbank:XM_026445623.1%2CBEEBASE:GB50568;Parent=rna-XM_026445623.1
NC_037652.1	Gnomon	exon	4545575	4545634	.	+	.	ID=exon-XM_026445623.1-5;Dbxref=GeneID:100576740%2CGenbank:XM_026445623.1%2CBEEBASE:GB50568;Parent=rna-XM_026445623.1
NC_037652.1	Gnomon	exon	4545716	4546231	.	+	.	ID=exon-XM_026445623.1-6;Dbxref=GeneID:100576740%2CGenbank:XM_026445623.1%2CBEEBASE:GB50568;Parent=rna-XM_026445623.1
NC_037652.1	Gnomon	exon	4542934	4543046	.	+	.	ID=exon-XM_026445623.1-3;Dbxref=GeneID:100576740%2CGenbank:XM_026445623.1%2CBEEBASE:GB50568;Parent=rna-XM_026445623.1
NC_037652.1	Gnomon	mRNA	2607650	2612085	.	-	.	Name=XM_026445425.1;ID=rna-XM_026445425.1;Dbxref=GeneID:724732%2CGenbank:XM_026445425.1%2CBEEBASE:GB54420;Parent=gene-LOC724732
NC_037652.1	Gnomon	exon	4544937	4545489	.	+	.	ID=exon-XM_026445623.1-4;Dbxref=GeneID:100576740%2CGenbank:XM_026445623.1%2CBEEBASE:GB50568;Parent=rna-XM_026445623.1
NC_037652.1	Gnomon	transcript	7848862	7851293	.	-	.	Name=XR_003306132.1;ID=rna-XR_003306132.1;Dbxref=GeneID:726720%2CGenbank:XR_003306132.1%2CBEEBASE:GB49992;Parent=gene-LOC726720
NC_037652.1	Gnomon	exon	668101	668317	.	-	.	ID=exon-XM_026445494.1-10;Dbxref=GeneID:411463%2CGenbank:XM_026445494.1%2CBEEBASE:GB41193;Parent=rna-XM_026445494.1
NC_037652.1	Gnomon	exon	667245	667389	.	-	.	ID=exon-XM_026445494.1-11;Dbxref=GeneID:411463%2CGenbank:XM_026445494.1%2CBEEBASE:GB41193;Parent=rna-XM_026445494.1
NC_037652.1	Gnomon	exon	666775	666918	.	-	.	ID=exon-XM_026445494.1-12;Dbxref=GeneID:411463%2CGenbank:XM_026445494.1%2CBEEBASE:GB41193;Parent=rna-XM_026445494.1
NC_037652.1	Gnomon	exon	665627	665802	.	-	.	ID=exon-XM_026445494.1-13;Dbxref=GeneID:411463%2CGenbank:XM_026445494.1%2CBEEBASE:GB41193;Parent=rna-XM_026445494.1
NC_037652.1	Gnomon	exon	661497	661616	.	-	.	ID=exon-XM_026445494.1-14;Dbxref=GeneID:411463%2CGenbank:XM_026445494.1%2CBEEBASE:GB41193;Parent=rna-XM_026445494.1
NC_037652.1	Gnomon	mRNA	9290574	9293644	.	-	.	Name=XM_001120441.5;ID=rna-XM_001120441.5;Dbxref=GeneID:724551%2CGenbank:XM_001120441.5%2CBEEBASE:GB49945;Parent=gene-LOC724551
NC_037652.1	Gnomon	exon	8314974	8315062	.	-	.	ID=exon-XM_003250254.4-7;Dbxref=GeneID:409680%2CGenbank:XM_003250254.4%2CBEEBASE:GB49969;Parent=rna-XM_003250254.4
NC_037652.1	Gnomon	exon	8314743	8314877	.	-	.	ID=exon-XM_003250254.4-8;Dbxref=GeneID:409680%2CGenbank:XM_003250254.4%2CBEEBASE:GB49969;Parent=rna-XM_003250254.4
NC_037652.1	Gnomon	exon	8313232	8313631	.	-	.	ID=exon-XM_003250254.4-9;Dbxref=GeneID:409680%2CGenbank:XM_003250254.4%2CBEEBASE:GB49969;Parent=rna-XM_003250254.4
NC_037652.1	Gnomon	CDS	5229980	5230092	.	-	0	Name=XP_006561100.1;ID=cds-XP_006561100.1;Dbxref=GeneID:724296%2CGenbank:XP_006561100.1%2CBEEBASE:GB50511;Parent=rna-XM_006561037.3
NC_037652.1	Gnomon	CDS	5229850	5229913	.	-	0	Name=XP_006561100.1;ID=cds-XP_006561100.1;Dbxref=GeneID:724296%2CGenbank:XP_006561100.1%2CBEEBASE:GB50511;Parent=rna-XM_006561037.3
NC_037652.1	Gnomon	CDS	5229556	5229755	.	-	0	Name=XP_006561100.1;ID=cds-XP_006561100.1;Dbxref=GeneID:724296%2CGenbank:XP_006561100.1%2CBEEBASE:GB50511;Parent=rna-XM_006561037.3
NC_037652.1	Gnomon	CDS	5229253	5229481	.	-	0	Name=XP_006561100.1;ID=cds-XP_006561100.1;Dbxref=GeneID:724296%2CGenbank:XP_006561100.1%2CBEEBASE:GB50511;Parent=rna-XM_006561037.3
NC_037652.1	Gnomon	CDS	5228984	5229185	.	-	0	Name=XP_006561100.1;ID=cds-XP_006561100.1;Dbxref=GeneID:724296%2CGenbank:XP_006561100.1%2CBEEBASE:GB50511;Parent=rna-XM_006561037.3
NC_037652.1	Gnomon	CDS	5227596	5228907	.	-	0	Name=XP_006561100.1;ID=cds-XP_006561100.1;Dbxref=GeneID:724296%2CGenbank:XP_006561100.1%2CBEEBASE:GB50511;Parent=rna-XM_006561037.3
NC_037652.1	Gnomon	CDS	5227460	5227523	.	-	0	Name=XP_006561100.1;ID=cds-XP_006561100.1;Dbxref=GeneID:724296%2CGenbank:XP_006561100.1%2CBEEBASE:GB50511;Parent=rna-XM_006561037.3
NC_037652.1	Gnomon	CDS	5227365	5227373	.	-	0	Name=XP_006561100.1;ID=cds-XP_006561100.1;Dbxref=GeneID:724296%2CGenbank:XP_006561100.1%2CBEEBASE:GB50511;Parent=rna-XM_006561037.3
NC_037652.1	Gnomon	exon	8347091	8347879	.	-	.	ID=exon-XM_003250254.4-1;Dbxref=GeneID:409680%2CGenbank:XM_003250254.4%2CBEEBASE:GB49969;Parent=rna-XM_003250254.4
NC_037652.1	Gnomon	exon	8332509	8332676	.	-	.	ID=exon-XM_003250254.4-2;Dbxref=GeneID:409680%2CGenbank:XM_003250254.4%2CBEEBASE:GB49969;Parent=rna-XM_003250254.4
NC_037652.1	Gnomon	exon	8318269	8318451	.	-	.	ID=exon-XM_003250254.4-3;Dbxref=GeneID:409680%2CGenbank:XM_003250254.4%2CBEEBASE:GB49969;Parent=rna-XM_003250254.4
NC_037652.1	Gnomon	exon	8316779	8316886	.	-	.	ID=exon-XM_003250254.4-4;Dbxref=GeneID:409680%2CGenbank:XM_003250254.4%2CBEEBASE:GB49969;Parent=rna-XM_003250254.4
NC_037652.1	Gnomon	exon	8316022	8316187	.	-	.	ID=exon-XM_003250254.4-5;Dbxref=GeneID:409680%2CGenbank:XM_003250254.4%2CBEEBASE:GB49969;Parent=rna-XM_003250254.4
NC_037652.1	Gnomon	exon	8315235	8315503	.	-	.	ID=exon-XM_003250254.4-6;Dbxref=GeneID:409680%2CGenbank:XM_003250254.4%2CBEEBASE:GB49969;Parent=rna-XM_003250254.4
NC_037652.1	Gnomon	CDS	5155326	5155720	.	-	0	Name=XP_006561090.1;ID=cds-XP_006561090.1;Dbxref=GeneID:411570%2CGenbank:XP_006561090.1%2CBEEBASE:GB50516;Parent=rna-XM_006561027.3
NC_037652.1	Gnomon	CDS	5155024	5155159	.	-	0	Name=XP_006561090.1;ID=cds-XP_006561090.1;Dbxref=GeneID:411570%2CGenbank:XP_006561090.1%2CBEEBASE:GB50516;Parent=rna-XM_006561027.3
NC_037652.1	Gnomon	CDS	5154146	5154325	.	-	0	Name=XP_006561090.1;ID=cds-XP_006561090.1;Dbxref=GeneID:411570%2CGenbank:XP_006561090.1%2CBEEBASE:GB50516;Parent=rna-XM_006561027.3
NC_037652.1	Gnomon	mRNA	5288728	5331819	.	-	.	Name=XM_006561046.3;ID=rna-XM_006561046.3;Dbxref=GeneID:408536%2CGenbank:XM_006561046.3%2CBEEBASE:GB50505;Parent=gene-LOC408536
NC_037652.1	BestRefSeq	CDS	7515873	7516033	.	+	0	Name=NP_001137351.1;ID=cds-NP_001137351.1;Dbxref=GeneID:552785%2CGenbank:NP_001137351.1%2CBEEBASE:GB50207;Note=isoform 2 is encoded by transcript variant 2;Parent=rna-NM_001143879.1
NC_037652.1	BestRefSeq	CDS	7517529	7517617	.	+	0	Name=NP_001137351.1;ID=cds-NP_001137351.1;Dbxref=GeneID:552785%2CGenbank:NP_001137351.1%2CBEEBASE:GB50207;Note=isoform 2 is encoded by transcript variant 2;Parent=rna-NM_001143879.1
NC_037652.1	BestRefSeq	CDS	7526390	7526454	.	+	0	Name=NP_001137351.1;ID=cds-NP_001137351.1;Dbxref=GeneID:552785%2CGenbank:NP_001137351.1%2CBEEBASE:GB50207;Note=isoform 2 is encoded by transcript variant 2;Parent=rna-NM_001143879.1
NC_037652.1	BestRefSeq	CDS	7526655	7526875	.	+	0	Name=NP_001137351.1;ID=cds-NP_001137351.1;Dbxref=GeneID:552785%2CGenbank:NP_001137351.1%2CBEEBASE:GB50207;Note=isoform 2 is encoded by transcript variant 2;Parent=rna-NM_001143879.1
NC_037652.1	BestRefSeq	CDS	7527010	7527092	.	+	0	Name=NP_001137351.1;ID=cds-NP_001137351.1;Dbxref=GeneID:552785%2CGenbank:NP_001137351.1%2CBEEBASE:GB50207;Note=isoform 2 is encoded by transcript variant 2;Parent=rna-NM_001143879.1
NC_037652.1	BestRefSeq	CDS	7527183	7527323	.	+	0	Name=NP_001137351.1;ID=cds-NP_001137351.1;Dbxref=GeneID:552785%2CGenbank:NP_001137351.1%2CBEEBASE:GB50207;Note=isoform 2 is encoded by transcript variant 2;Parent=rna-NM_001143879.1
NC_037652.1	BestRefSeq	CDS	7533639	7533791	.	+	0	Name=NP_001137351.1;ID=cds-NP_001137351.1;Dbxref=GeneID:552785%2CGenbank:NP_001137351.1%2CBEEBASE:GB50207;Note=isoform 2 is encoded by transcript variant 2;Parent=rna-NM_001143879.1
NC_037652.1	BestRefSeq	CDS	7534333	7534547	.	+	0	Name=NP_001137351.1;ID=cds-NP_001137351.1;Dbxref=GeneID:552785%2CGenbank:NP_001137351.1%2CBEEBASE:GB50207;Note=isoform 2 is encoded by transcript variant 2;Parent=rna-NM_001143879.1
NC_037652.1	BestRefSeq	CDS	7539796	7539846	.	+	0	Name=NP_001137351.1;ID=cds-NP_001137351.1;Dbxref=GeneID:552785%2CGenbank:NP_001137351.1%2CBEEBASE:GB50207;Note=isoform 2 is encoded by transcript variant 2;Parent=rna-NM_001143879.1
NC_037652.1	BestRefSeq	CDS	7547461	7547577	.	+	0	Name=NP_001137351.1;ID=cds-NP_001137351.1;Dbxref=GeneID:552785%2CGenbank:NP_001137351.1%2CBEEBASE:GB50207;Note=isoform 2 is encoded by transcript variant 2;Parent=rna-NM_001143879.1
NC_037652.1	BestRefSeq	CDS	7547779	7547910	.	+	0	Name=NP_001137351.1;ID=cds-NP_001137351.1;Dbxref=GeneID:552785%2CGenbank:NP_001137351.1%2CBEEBASE:GB50207;Note=isoform 2 is encoded by transcript variant 2;Parent=rna-NM_001143879.1
NC_037652.1	Gnomon	mRNA	1566184	1574314	.	-	.	Name=XM_006558244.3;ID=rna-XM_006558244.3;Dbxref=GeneID:409200%2CGenbank:XM_006558244.3%2CBEEBASE:GB46196;Parent=gene-LOC409200
NC_037652.1	Gnomon	mRNA	7793859	7795174	.	-	.	Name=XM_006563587.3;ID=rna-XM_006563587.3;Dbxref=GeneID:408516%2CGenbank:XM_006563587.3%2CBEEBASE:GB49999;Parent=gene-LOC408516
NC_037652.1	Gnomon	mRNA	7719771	7722791	.	-	.	Name=XM_016916589.2;ID=rna-XM_016916589.2;Dbxref=GeneID:102654111%2CGenbank:XM_016916589.2;Parent=gene-LOC102654111
NC_037652.1	Gnomon	gene	8830229	8840449	.	+	.	Name=LOC551328;ID=gene-LOC551328;Dbxref=BEEBASE:GB50261%2CGeneID:551328
NC_037652.1	Gnomon	gene	817147	818362	.	+	.	Name=LOC551316;ID=gene-LOC551316;Dbxref=BEEBASE:GB41199%2CGeneID:551316
NC_037652.1	Gnomon	exon	7759478	7759567	.	+	.	ID=exon-XM_003250238.4-10;Dbxref=GeneID:100576432%2CGenbank:XM_003250238.4%2CBEEBASE:GB50229;Parent=rna-XM_003250238.4
NC_037652.1	Gnomon	exon	7759636	7759923	.	+	.	ID=exon-XM_003250238.4-11;Dbxref=GeneID:100576432%2CGenbank:XM_003250238.4%2CBEEBASE:GB50229;Parent=rna-XM_003250238.4
NC_037652.1	Gnomon	exon	7760027	7760647	.	+	.	ID=exon-XM_003250238.4-12;Dbxref=GeneID:100576432%2CGenbank:XM_003250238.4%2CBEEBASE:GB50229;Parent=rna-XM_003250238.4
NC_037652.1	Gnomon	mRNA	7474694	7550203	.	+	.	Name=XM_006563347.3;ID=rna-XM_006563347.3;Dbxref=GeneID:552785%2CGenbank:XM_006563347.3%2CBEEBASE:GB50207;Parent=gene-pHCl
NC_037652.1	Gnomon	CDS	5871506	5871517	.	+	0	Name=XP_016771976.2;ID=cds-XP_016771976.2;Dbxref=GeneID:102655879%2CGenbank:XP_016771976.2;Parent=rna-XM_016916487.2
NC_037652.1	Gnomon	CDS	5871616	5871767	.	+	0	Name=XP_016771976.2;ID=cds-XP_016771976.2;Dbxref=GeneID:102655879%2CGenbank:XP_016771976.2;Parent=rna-XM_016916487.2
NC_037652.1	Gnomon	CDS	5871927	5872020	.	+	0	Name=XP_016771976.2;ID=cds-XP_016771976.2;Dbxref=GeneID:102655879%2CGenbank:XP_016771976.2;Parent=rna-XM_016916487.2
NC_037652.1	Gnomon	CDS	5872096	5872278	.	+	0	Name=XP_016771976.2;ID=cds-XP_016771976.2;Dbxref=GeneID:102655879%2CGenbank:XP_016771976.2;Parent=rna-XM_016916487.2
NC_037652.1	Gnomon	CDS	5872358	5872543	.	+	0	Name=XP_016771976.2;ID=cds-XP_016771976.2;Dbxref=GeneID:102655879%2CGenbank:XP_016771976.2;Parent=rna-XM_016916487.2
NC_037652.1	Gnomon	CDS	5872668	5872876	.	+	0	Name=XP_016771976.2;ID=cds-XP_016771976.2;Dbxref=GeneID:102655879%2CGenbank:XP_016771976.2;Parent=rna-XM_016916487.2
NC_037652.1	Gnomon	CDS	5872963	5873029	.	+	0	Name=XP_016771976.2;ID=cds-XP_016771976.2;Dbxref=GeneID:102655879%2CGenbank:XP_016771976.2;Parent=rna-XM_016916487.2
NC_037652.1	Gnomon	CDS	5873111	5873316	.	+	0	Name=XP_016771976.2;ID=cds-XP_016771976.2;Dbxref=GeneID:102655879%2CGenbank:XP_016771976.2;Parent=rna-XM_016916487.2
NC_037652.1	Gnomon	CDS	5873386	5873518	.	+	0	Name=XP_016771976.2;ID=cds-XP_016771976.2;Dbxref=GeneID:102655879%2CGenbank:XP_016771976.2;Parent=rna-XM_016916487.2
NC_037652.1	Gnomon	exon	4350958	4351091	.	+	.	ID=exon-XM_026445360.1-1;Dbxref=GeneID:100576625%2CGenbank:XM_026445360.1%2CBEEBASE:GB50551;Parent=rna-XM_026445360.1
NC_037652.1	Gnomon	exon	4351447	4351495	.	+	.	ID=exon-XM_026445360.1-2;Dbxref=GeneID:100576625%2CGenbank:XM_026445360.1%2CBEEBASE:GB50551;Parent=rna-XM_026445360.1
NC_037652.1	Gnomon	mRNA	2799300	2802767	.	+	.	Name=XM_006559957.2;ID=rna-XM_006559957.2;Dbxref=GeneID:550659%2CGenbank:XM_006559957.2%2CBEEBASE:GB54684;Parent=gene-LOC550659
NC_037652.1	Gnomon	exon	4351748	4352025	.	+	.	ID=exon-XM_026445360.1-3;Dbxref=GeneID:100576625%2CGenbank:XM_026445360.1%2CBEEBASE:GB50551;Parent=rna-XM_026445360.1
NC_037652.1	Gnomon	exon	4352106	4352294	.	+	.	ID=exon-XM_026445360.1-4;Dbxref=GeneID:100576625%2CGenbank:XM_026445360.1%2CBEEBASE:GB50551;Parent=rna-XM_026445360.1
NC_037652.1	Gnomon	exon	4352386	4352518	.	+	.	ID=exon-XM_026445360.1-5;Dbxref=GeneID:100576625%2CGenbank:XM_026445360.1%2CBEEBASE:GB50551;Parent=rna-XM_026445360.1
NC_037652.1	Gnomon	exon	4352605	4352768	.	+	.	ID=exon-XM_026445360.1-6;Dbxref=GeneID:100576625%2CGenbank:XM_026445360.1%2CBEEBASE:GB50551;Parent=rna-XM_026445360.1
NC_037652.1	Gnomon	exon	4352867	4353054	.	+	.	ID=exon-XM_026445360.1-7;Dbxref=GeneID:100576625%2CGenbank:XM_026445360.1%2CBEEBASE:GB50551;Parent=rna-XM_026445360.1
NC_037652.1	Gnomon	exon	4353160	4354066	.	+	.	ID=exon-XM_026445360.1-8;Dbxref=GeneID:100576625%2CGenbank:XM_026445360.1%2CBEEBASE:GB50551;Parent=rna-XM_026445360.1
NC_037652.1	Gnomon	exon	4354149	4354362	.	+	.	ID=exon-XM_026445360.1-9;Dbxref=GeneID:100576625%2CGenbank:XM_026445360.1%2CBEEBASE:GB50551;Parent=rna-XM_026445360.1
NC_037652.1	Gnomon	exon	5786865	5787588	.	-	.	ID=exon-XM_001121483.5-3;Dbxref=GeneID:725661%2CGenbank:XM_001121483.5%2CBEEBASE:GB50106;Parent=rna-XM_001121483.5
NC_037652.1	Gnomon	exon	5788107	5788469	.	-	.	ID=exon-XM_001121483.5-1;Dbxref=GeneID:725661%2CGenbank:XM_001121483.5%2CBEEBASE:GB50106;Parent=rna-XM_001121483.5
NC_037652.1	Gnomon	exon	5787669	5788019	.	-	.	ID=exon-XM_001121483.5-2;Dbxref=GeneID:725661%2CGenbank:XM_001121483.5%2CBEEBASE:GB50106;Parent=rna-XM_001121483.5
NC_037652.1	Gnomon	exon	7257183	7257344	.	-	.	ID=exon-XM_026445260.1-8;Dbxref=GeneID:406096%2CGenbank:XM_026445260.1%2CBEEBASE:GB50043;Parent=rna-XM_026445260.1
NC_037652.1	Gnomon	exon	7256897	7257082	.	-	.	ID=exon-XM_026445260.1-9;Dbxref=GeneID:406096%2CGenbank:XM_026445260.1%2CBEEBASE:GB50043;Parent=rna-XM_026445260.1
NC_037652.1	Gnomon	exon	7257635	7257855	.	-	.	ID=exon-XM_026445260.1-6;Dbxref=GeneID:406096%2CGenbank:XM_026445260.1%2CBEEBASE:GB50043;Parent=rna-XM_026445260.1
NC_037652.1	Gnomon	exon	7257423	7257563	.	-	.	ID=exon-XM_026445260.1-7;Dbxref=GeneID:406096%2CGenbank:XM_026445260.1%2CBEEBASE:GB50043;Parent=rna-XM_026445260.1
NC_037652.1	Gnomon	exon	7259642	7260072	.	-	.	ID=exon-XM_026445260.1-1;Dbxref=GeneID:406096%2CGenbank:XM_026445260.1%2CBEEBASE:GB50043;Parent=rna-XM_026445260.1
NC_037652.1	Gnomon	exon	7258079	7258166	.	-	.	ID=exon-XM_026445260.1-4;Dbxref=GeneID:406096%2CGenbank:XM_026445260.1%2CBEEBASE:GB50043;Parent=rna-XM_026445260.1
NC_037652.1	Gnomon	exon	7257924	7257987	.	-	.	ID=exon-XM_026445260.1-5;Dbxref=GeneID:406096%2CGenbank:XM_026445260.1%2CBEEBASE:GB50043;Parent=rna-XM_026445260.1
NC_037652.1	Gnomon	exon	7258895	7258936	.	-	.	ID=exon-XM_026445260.1-2;Dbxref=GeneID:406096%2CGenbank:XM_026445260.1%2CBEEBASE:GB50043;Parent=rna-XM_026445260.1
NC_037652.1	Gnomon	exon	7258718	7258818	.	-	.	ID=exon-XM_026445260.1-3;Dbxref=GeneID:406096%2CGenbank:XM_026445260.1%2CBEEBASE:GB50043;Parent=rna-XM_026445260.1
NC_037652.1	Gnomon	CDS	1357971	1358025	.	-	0	Name=XP_026301068.1;ID=cds-XP_026301068.1;Dbxref=GeneID:724047%2CGenbank:XP_026301068.1;Parent=rna-XM_026445283.1
NC_037652.1	Gnomon	CDS	1349814	1349907	.	-	0	Name=XP_026301068.1;ID=cds-XP_026301068.1;Dbxref=GeneID:724047%2CGenbank:XP_026301068.1;Parent=rna-XM_026445283.1
NC_037652.1	Gnomon	CDS	1347573	1347602	.	-	0	Name=XP_026301068.1;ID=cds-XP_026301068.1;Dbxref=GeneID:724047%2CGenbank:XP_026301068.1;Parent=rna-XM_026445283.1
NC_037652.1	Gnomon	CDS	1134737	1134851	.	-	0	Name=XP_026301068.1;ID=cds-XP_026301068.1;Dbxref=GeneID:724047%2CGenbank:XP_026301068.1;Parent=rna-XM_026445283.1
NC_037652.1	Gnomon	CDS	1104625	1104946	.	-	0	Name=XP_026301068.1;ID=cds-XP_026301068.1;Dbxref=GeneID:724047%2CGenbank:XP_026301068.1;Parent=rna-XM_026445283.1
NC_037652.1	Gnomon	CDS	1012773	1012778	.	-	0	Name=XP_026301068.1;ID=cds-XP_026301068.1;Dbxref=GeneID:724047%2CGenbank:XP_026301068.1;Parent=rna-XM_026445283.1
NC_037652.1	Gnomon	CDS	965305	965441	.	-	0	Name=XP_026301068.1;ID=cds-XP_026301068.1;Dbxref=GeneID:724047%2CGenbank:XP_026301068.1;Parent=rna-XM_026445283.1
NC_037652.1	Gnomon	exon	6466035	6466230	.	+	.	ID=exon-XR_001705674.2-10;Dbxref=GeneID:408528%2CGenbank:XR_001705674.2%2CBEEBASE:GB50157;Parent=rna-XR_001705674.2
NC_037652.1	Gnomon	exon	6466294	6466485	.	+	.	ID=exon-XR_001705674.2-11;Dbxref=GeneID:408528%2CGenbank:XR_001705674.2%2CBEEBASE:GB50157;Parent=rna-XR_001705674.2
NC_037652.1	Gnomon	exon	6467628	6467841	.	+	.	ID=exon-XR_001705674.2-14;Dbxref=GeneID:408528%2CGenbank:XR_001705674.2%2CBEEBASE:GB50157;Parent=rna-XR_001705674.2
NC_037652.1	Gnomon	exon	6466557	6466744	.	+	.	ID=exon-XR_001705674.2-12;Dbxref=GeneID:408528%2CGenbank:XR_001705674.2%2CBEEBASE:GB50157;Parent=rna-XR_001705674.2
NC_037652.1	Gnomon	exon	6466816	6467085	.	+	.	ID=exon-XR_001705674.2-13;Dbxref=GeneID:408528%2CGenbank:XR_001705674.2%2CBEEBASE:GB50157;Parent=rna-XR_001705674.2
NC_037652.1	Gnomon	CDS	7515873	7516033	.	+	0	Name=XP_006563407.1;ID=cds-XP_006563407.1;Dbxref=GeneID:552785%2CGenbank:XP_006563407.1%2CBEEBASE:GB50207;Parent=rna-XM_006563344.3
NC_037652.1	Gnomon	CDS	7517529	7517617	.	+	0	Name=XP_006563407.1;ID=cds-XP_006563407.1;Dbxref=GeneID:552785%2CGenbank:XP_006563407.1%2CBEEBASE:GB50207;Parent=rna-XM_006563344.3
NC_037652.1	Gnomon	CDS	7522310	7522462	.	+	0	Name=XP_006563407.1;ID=cds-XP_006563407.1;Dbxref=GeneID:552785%2CGenbank:XP_006563407.1%2CBEEBASE:GB50207;Parent=rna-XM_006563344.3
NC_037652.1	Gnomon	CDS	7526390	7526454	.	+	0	Name=XP_006563407.1;ID=cds-XP_006563407.1;Dbxref=GeneID:552785%2CGenbank:XP_006563407.1%2CBEEBASE:GB50207;Parent=rna-XM_006563344.3
NC_037652.1	Gnomon	CDS	7526655	7526875	.	+	0	Name=XP_006563407.1;ID=cds-XP_006563407.1;Dbxref=GeneID:552785%2CGenbank:XP_006563407.1%2CBEEBASE:GB50207;Parent=rna-XM_006563344.3
NC_037652.1	Gnomon	CDS	7527010	7527092	.	+	0	Name=XP_006563407.1;ID=cds-XP_006563407.1;Dbxref=GeneID:552785%2CGenbank:XP_006563407.1%2CBEEBASE:GB50207;Parent=rna-XM_006563344.3
NC_037652.1	Gnomon	CDS	7527183	7527323	.	+	0	Name=XP_006563407.1;ID=cds-XP_006563407.1;Dbxref=GeneID:552785%2CGenbank:XP_006563407.1%2CBEEBASE:GB50207;Parent=rna-XM_006563344.3
NC_037652.1	Gnomon	CDS	7533639	7533791	.	+	0	Name=XP_006563407.1;ID=cds-XP_006563407.1;Dbxref=GeneID:552785%2CGenbank:XP_006563407.1%2CBEEBASE:GB50207;Parent=rna-XM_006563344.3
NC_037652.1	Gnomon	CDS	7534333	7534547	.	+	0	Name=XP_006563407.1;ID=cds-XP_006563407.1;Dbxref=GeneID:552785%2CGenbank:XP_006563407.1%2CBEEBASE:GB50207;Parent=rna-XM_006563344.3
NC_037652.1	Gnomon	CDS	7539796	7539846	.	+	0	Name=XP_006563407.1;ID=cds-XP_006563407.1;Dbxref=GeneID:552785%2CGenbank:XP_006563407.1%2CBEEBASE:GB50207;Parent=rna-XM_006563344.3
NC_037652.1	Gnomon	CDS	7547440	7547577	.	+	0	Name=XP_006563407.1;ID=cds-XP_006563407.1;Dbxref=GeneID:552785%2CGenbank:XP_006563407.1%2CBEEBASE:GB50207;Parent=rna-XM_006563344.3
NC_037652.1	Gnomon	CDS	7547779	7547910	.	+	0	Name=XP_006563407.1;ID=cds-XP_006563407.1;Dbxref=GeneID:552785%2CGenbank:XP_006563407.1%2CBEEBASE:GB50207;Parent=rna-XM_006563344.3
NC_037652.1	Gnomon	exon	9053484	9053594	.	+	.	ID=exon-XM_026445511.1-7;Dbxref=GeneID:552634%2CGenbank:XM_026445511.1%2CBEEBASE:GB50271;Parent=rna-XM_026445511.1
NC_037652.1	Gnomon	exon	9055273	9055597	.	+	.	ID=exon-XM_026445511.1-8;Dbxref=GeneID:552634%2CGenbank:XM_026445511.1%2CBEEBASE:GB50271;Parent=rna-XM_026445511.1
NC_037652.1	Gnomon	CDS	7515873	7516033	.	+	0	Name=XP_006563397.1;ID=cds-XP_006563397.1;Dbxref=GeneID:552785%2CGenbank:XP_006563397.1%2CBEEBASE:GB50207;Parent=rna-XM_006563334.3
NC_037652.1	Gnomon	CDS	7517529	7517617	.	+	0	Name=XP_006563397.1;ID=cds-XP_006563397.1;Dbxref=GeneID:552785%2CGenbank:XP_006563397.1%2CBEEBASE:GB50207;Parent=rna-XM_006563334.3
NC_037652.1	Gnomon	CDS	7522310	7522462	.	+	0	Name=XP_006563397.1;ID=cds-XP_006563397.1;Dbxref=GeneID:552785%2CGenbank:XP_006563397.1%2CBEEBASE:GB50207;Parent=rna-XM_006563334.3
NC_037652.1	Gnomon	CDS	7526390	7526454	.	+	0	Name=XP_006563397.1;ID=cds-XP_006563397.1;Dbxref=GeneID:552785%2CGenbank:XP_006563397.1%2CBEEBASE:GB50207;Parent=rna-XM_006563334.3
NC_037652.1	Gnomon	CDS	7526655	7526875	.	+	0	Name=XP_006563397.1;ID=cds-XP_006563397.1;Dbxref=GeneID:552785%2CGenbank:XP_006563397.1%2CBEEBASE:GB50207;Parent=rna-XM_006563334.3
NC_037652.1	Gnomon	CDS	7527010	7527092	.	+	0	Name=XP_006563397.1;ID=cds-XP_006563397.1;Dbxref=GeneID:552785%2CGenbank:XP_006563397.1%2CBEEBASE:GB50207;Parent=rna-XM_006563334.3
NC_037652.1	Gnomon	CDS	7527183	7527323	.	+	0	Name=XP_006563397.1;ID=cds-XP_006563397.1;Dbxref=GeneID:552785%2CGenbank:XP_006563397.1%2CBEEBASE:GB50207;Parent=rna-XM_006563334.3
NC_037652.1	Gnomon	CDS	7531499	7531591	.	+	0	Name=XP_006563397.1;ID=cds-XP_006563397.1;Dbxref=GeneID:552785%2CGenbank:XP_006563397.1%2CBEEBASE:GB50207;Parent=rna-XM_006563334.3
NC_037652.1	Gnomon	CDS	7533639	7533791	.	+	0	Name=XP_006563397.1;ID=cds-XP_006563397.1;Dbxref=GeneID:552785%2CGenbank:XP_006563397.1%2CBEEBASE:GB50207;Parent=rna-XM_006563334.3
NC_037652.1	Gnomon	CDS	7534333	7534547	.	+	0	Name=XP_006563397.1;ID=cds-XP_006563397.1;Dbxref=GeneID:552785%2CGenbank:XP_006563397.1%2CBEEBASE:GB50207;Parent=rna-XM_006563334.3
NC_037652.1	Gnomon	CDS	7539796	7539846	.	+	0	Name=XP_006563397.1;ID=cds-XP_006563397.1;Dbxref=GeneID:552785%2CGenbank:XP_006563397.1%2CBEEBASE:GB50207;Parent=rna-XM_006563334.3
NC_037652.1	Gnomon	CDS	7547440	7547577	.	+	0	Name=XP_006563397.1;ID=cds-XP_006563397.1;Dbxref=GeneID:552785%2CGenbank:XP_006563397.1%2CBEEBASE:GB50207;Parent=rna-XM_006563334.3
NC_037652.1	Gnomon	CDS	7547779	7547910	.	+	0	Name=XP_006563397.1;ID=cds-XP_006563397.1;Dbxref=GeneID:552785%2CGenbank:XP_006563397.1%2CBEEBASE:GB50207;Parent=rna-XM_006563334.3
NC_037652.1	Gnomon	exon	9052627	9052744	.	+	.	ID=exon-XM_026445511.1-5;Dbxref=GeneID:552634%2CGenbank:XM_026445511.1%2CBEEBASE:GB50271;Parent=rna-XM_026445511.1
NC_037652.1	Gnomon	exon	9052953	9053168	.	+	.	ID=exon-XM_026445511.1-6;Dbxref=GeneID:552634%2CGenbank:XM_026445511.1%2CBEEBASE:GB50271;Parent=rna-XM_026445511.1
NC_037652.1	Gnomon	exon	9050608	9050830	.	+	.	ID=exon-XM_026445511.1-3;Dbxref=GeneID:552634%2CGenbank:XM_026445511.1%2CBEEBASE:GB50271;Parent=rna-XM_026445511.1
NC_037652.1	Gnomon	exon	9051404	9051665	.	+	.	ID=exon-XM_026445511.1-4;Dbxref=GeneID:552634%2CGenbank:XM_026445511.1%2CBEEBASE:GB50271;Parent=rna-XM_026445511.1
NC_037652.1	Gnomon	exon	9046549	9046900	.	+	.	ID=exon-XM_026445511.1-1;Dbxref=GeneID:552634%2CGenbank:XM_026445511.1%2CBEEBASE:GB50271;Parent=rna-XM_026445511.1
NC_037652.1	Gnomon	exon	9049334	9049518	.	+	.	ID=exon-XM_026445511.1-2;Dbxref=GeneID:552634%2CGenbank:XM_026445511.1%2CBEEBASE:GB50271;Parent=rna-XM_026445511.1
NC_037652.1	Gnomon	exon	6559525	6559804	.	-	.	ID=exon-XM_392838.7-4;Dbxref=GeneID:409321%2CGenbank:XM_392838.7%2CBEEBASE:GB50071;Parent=rna-XM_392838.7
NC_037652.1	Gnomon	exon	6559082	6559339	.	-	.	ID=exon-XM_392838.7-5;Dbxref=GeneID:409321%2CGenbank:XM_392838.7%2CBEEBASE:GB50071;Parent=rna-XM_392838.7
NC_037652.1	Gnomon	exon	6558517	6558657	.	-	.	ID=exon-XM_392838.7-6;Dbxref=GeneID:409321%2CGenbank:XM_392838.7%2CBEEBASE:GB50071;Parent=rna-XM_392838.7
NC_037652.1	Gnomon	exon	6558121	6558309	.	-	.	ID=exon-XM_392838.7-7;Dbxref=GeneID:409321%2CGenbank:XM_392838.7%2CBEEBASE:GB50071;Parent=rna-XM_392838.7
NC_037652.1	Gnomon	exon	6557884	6558057	.	-	.	ID=exon-XM_392838.7-8;Dbxref=GeneID:409321%2CGenbank:XM_392838.7%2CBEEBASE:GB50071;Parent=rna-XM_392838.7
NC_037652.1	Gnomon	exon	6557572	6557826	.	-	.	ID=exon-XM_392838.7-9;Dbxref=GeneID:409321%2CGenbank:XM_392838.7%2CBEEBASE:GB50071;Parent=rna-XM_392838.7
NC_037652.1	Gnomon	CDS	2804738	2805073	.	+	0	Name=XP_006560021.1;ID=cds-XP_006560021.1;Dbxref=GeneID:725379%2CGenbank:XP_006560021.1%2CBEEBASE:GB54685;Parent=rna-XM_006559958.3
NC_037652.1	Gnomon	CDS	2805394	2805537	.	+	0	Name=XP_006560021.1;ID=cds-XP_006560021.1;Dbxref=GeneID:725379%2CGenbank:XP_006560021.1%2CBEEBASE:GB54685;Parent=rna-XM_006559958.3
NC_037652.1	Gnomon	CDS	2805603	2805659	.	+	0	Name=XP_006560021.1;ID=cds-XP_006560021.1;Dbxref=GeneID:725379%2CGenbank:XP_006560021.1%2CBEEBASE:GB54685;Parent=rna-XM_006559958.3
NC_037652.1	Gnomon	exon	6560421	6560668	.	-	.	ID=exon-XM_392838.7-1;Dbxref=GeneID:409321%2CGenbank:XM_392838.7%2CBEEBASE:GB50071;Parent=rna-XM_392838.7
NC_037652.1	Gnomon	exon	6560145	6560350	.	-	.	ID=exon-XM_392838.7-2;Dbxref=GeneID:409321%2CGenbank:XM_392838.7%2CBEEBASE:GB50071;Parent=rna-XM_392838.7
NC_037652.1	Gnomon	exon	6559876	6560024	.	-	.	ID=exon-XM_392838.7-3;Dbxref=GeneID:409321%2CGenbank:XM_392838.7%2CBEEBASE:GB50071;Parent=rna-XM_392838.7
NC_037652.1	Gnomon	exon	7826246	7826878	.	-	.	ID=exon-XM_006563589.3-3;Dbxref=GeneID:726548%2CGenbank:XM_006563589.3%2CBEEBASE:GB49996;Parent=rna-XM_006563589.3
NC_037652.1	Gnomon	exon	7824133	7824243	.	-	.	ID=exon-XM_006563589.3-4;Dbxref=GeneID:726548%2CGenbank:XM_006563589.3%2CBEEBASE:GB49996;Parent=rna-XM_006563589.3
NC_037652.1	Gnomon	exon	7827999	7829173	.	-	.	ID=exon-XM_006563589.3-1;Dbxref=GeneID:726548%2CGenbank:XM_006563589.3%2CBEEBASE:GB49996;Parent=rna-XM_006563589.3
NC_037652.1	Gnomon	exon	7827283	7827891	.	-	.	ID=exon-XM_006563589.3-2;Dbxref=GeneID:726548%2CGenbank:XM_006563589.3%2CBEEBASE:GB49996;Parent=rna-XM_006563589.3
NC_037652.1	Gnomon	exon	7823233	7823425	.	-	.	ID=exon-XM_006563589.3-7;Dbxref=GeneID:726548%2CGenbank:XM_006563589.3%2CBEEBASE:GB49996;Parent=rna-XM_006563589.3
NC_037652.1	Gnomon	exon	7822761	7822970	.	-	.	ID=exon-XM_006563589.3-8;Dbxref=GeneID:726548%2CGenbank:XM_006563589.3%2CBEEBASE:GB49996;Parent=rna-XM_006563589.3
NC_037652.1	Gnomon	exon	7823818	7824042	.	-	.	ID=exon-XM_006563589.3-5;Dbxref=GeneID:726548%2CGenbank:XM_006563589.3%2CBEEBASE:GB49996;Parent=rna-XM_006563589.3
NC_037652.1	Gnomon	exon	7823498	7823718	.	-	.	ID=exon-XM_006563589.3-6;Dbxref=GeneID:726548%2CGenbank:XM_006563589.3%2CBEEBASE:GB49996;Parent=rna-XM_006563589.3
NC_037652.1	Gnomon	exon	7822137	7822413	.	-	.	ID=exon-XM_006563589.3-9;Dbxref=GeneID:726548%2CGenbank:XM_006563589.3%2CBEEBASE:GB49996;Parent=rna-XM_006563589.3
NC_037652.1	Gnomon	exon	2697542	2698457	.	+	.	ID=exon-XM_393020.7-4;Dbxref=GeneID:409513%2CGenbank:XM_393020.7%2CBEEBASE:GB54673;Parent=rna-XM_393020.7
NC_037652.1	Gnomon	exon	2696057	2696368	.	+	.	ID=exon-XM_393020.7-2;Dbxref=GeneID:409513%2CGenbank:XM_393020.7%2CBEEBASE:GB54673;Parent=rna-XM_393020.7
NC_037652.1	Gnomon	exon	2696843	2697115	.	+	.	ID=exon-XM_393020.7-3;Dbxref=GeneID:409513%2CGenbank:XM_393020.7%2CBEEBASE:GB54673;Parent=rna-XM_393020.7
NC_037652.1	Gnomon	exon	2689287	2689797	.	+	.	ID=exon-XM_393020.7-1;Dbxref=GeneID:409513%2CGenbank:XM_393020.7%2CBEEBASE:GB54673;Parent=rna-XM_393020.7
NC_037652.1	Gnomon	CDS	6308981	6309393	.	+	0	Name=XP_006563491.1;ID=cds-XP_006563491.1;Dbxref=GeneID:410613%2CGenbank:XP_006563491.1%2CBEEBASE:GB50150;Parent=rna-XM_006563428.3
NC_037652.1	Gnomon	CDS	6309702	6310218	.	+	0	Name=XP_006563491.1;ID=cds-XP_006563491.1;Dbxref=GeneID:410613%2CGenbank:XP_006563491.1%2CBEEBASE:GB50150;Parent=rna-XM_006563428.3
NC_037652.1	Gnomon	CDS	6310291	6310677	.	+	0	Name=XP_006563491.1;ID=cds-XP_006563491.1;Dbxref=GeneID:410613%2CGenbank:XP_006563491.1%2CBEEBASE:GB50150;Parent=rna-XM_006563428.3
NC_037652.1	Gnomon	CDS	6310757	6310878	.	+	0	Name=XP_006563491.1;ID=cds-XP_006563491.1;Dbxref=GeneID:410613%2CGenbank:XP_006563491.1%2CBEEBASE:GB50150;Parent=rna-XM_006563428.3
NC_037652.1	Gnomon	CDS	6310950	6311175	.	+	0	Name=XP_006563491.1;ID=cds-XP_006563491.1;Dbxref=GeneID:410613%2CGenbank:XP_006563491.1%2CBEEBASE:GB50150;Parent=rna-XM_006563428.3
NC_037652.1	Gnomon	CDS	6311251	6311385	.	+	0	Name=XP_006563491.1;ID=cds-XP_006563491.1;Dbxref=GeneID:410613%2CGenbank:XP_006563491.1%2CBEEBASE:GB50150;Parent=rna-XM_006563428.3
NC_037652.1	Gnomon	CDS	6311446	6311715	.	+	0	Name=XP_006563491.1;ID=cds-XP_006563491.1;Dbxref=GeneID:410613%2CGenbank:XP_006563491.1%2CBEEBASE:GB50150;Parent=rna-XM_006563428.3
NC_037652.1	Gnomon	CDS	6311823	6312081	.	+	0	Name=XP_006563491.1;ID=cds-XP_006563491.1;Dbxref=GeneID:410613%2CGenbank:XP_006563491.1%2CBEEBASE:GB50150;Parent=rna-XM_006563428.3
NC_037652.1	Gnomon	CDS	6312218	6312511	.	+	0	Name=XP_006563491.1;ID=cds-XP_006563491.1;Dbxref=GeneID:410613%2CGenbank:XP_006563491.1%2CBEEBASE:GB50150;Parent=rna-XM_006563428.3
NC_037652.1	Gnomon	CDS	6312592	6312698	.	+	0	Name=XP_006563491.1;ID=cds-XP_006563491.1;Dbxref=GeneID:410613%2CGenbank:XP_006563491.1%2CBEEBASE:GB50150;Parent=rna-XM_006563428.3
NC_037652.1	Gnomon	CDS	6312961	6313077	.	+	0	Name=XP_006563491.1;ID=cds-XP_006563491.1;Dbxref=GeneID:410613%2CGenbank:XP_006563491.1%2CBEEBASE:GB50150;Parent=rna-XM_006563428.3
NC_037652.1	Gnomon	CDS	7429313	7430863	.	+	0	Name=XP_026301315.1;ID=cds-XP_026301315.1;Dbxref=GeneID:113219269%2CGenbank:XP_026301315.1;Parent=rna-XM_026445530.1
NC_037652.1	Gnomon	exon	2788689	2789094	.	-	.	ID=exon-XM_026445409.1-10;Dbxref=GeneID:409447%2CGenbank:XM_026445409.1%2CBEEBASE:GB54657;Parent=rna-XM_026445409.1
NC_037652.1	Gnomon	exon	2788453	2788616	.	-	.	ID=exon-XM_026445409.1-11;Dbxref=GeneID:409447%2CGenbank:XM_026445409.1%2CBEEBASE:GB54657;Parent=rna-XM_026445409.1
NC_037652.1	Gnomon	exon	2787901	2788384	.	-	.	ID=exon-XM_026445409.1-12;Dbxref=GeneID:409447%2CGenbank:XM_026445409.1%2CBEEBASE:GB54657;Parent=rna-XM_026445409.1
NC_037652.1	Gnomon	CDS	7621211	7621363	.	-	0	Name=XP_003250284.1;ID=cds-XP_003250284.1;Dbxref=GeneID:100578924%2CGenbank:XP_003250284.1;Parent=rna-XM_003250236.3
NC_037652.1	Gnomon	CDS	7621009	7621134	.	-	0	Name=XP_003250284.1;ID=cds-XP_003250284.1;Dbxref=GeneID:100578924%2CGenbank:XP_003250284.1;Parent=rna-XM_003250236.3
NC_037652.1	Gnomon	CDS	7619264	7620925	.	-	0	Name=XP_003250284.1;ID=cds-XP_003250284.1;Dbxref=GeneID:100578924%2CGenbank:XP_003250284.1;Parent=rna-XM_003250236.3
NC_037652.1	Gnomon	mRNA	2607648	2612085	.	-	.	Name=XM_026445424.1;ID=rna-XM_026445424.1;Dbxref=GeneID:724732%2CGenbank:XM_026445424.1%2CBEEBASE:GB54420;Parent=gene-LOC724732
NC_037652.1	Gnomon	exon	7468143	7469376	.	+	.	ID=exon-XM_016916710.2-1;Dbxref=GeneID:100578286%2CGenbank:XM_016916710.2%2CBEEBASE:GB50206;Parent=rna-XM_016916710.2
NC_037652.1	Gnomon	exon	7469916	7470142	.	+	.	ID=exon-XM_016916710.2-2;Dbxref=GeneID:100578286%2CGenbank:XM_016916710.2%2CBEEBASE:GB50206;Parent=rna-XM_016916710.2
NC_037652.1	Gnomon	exon	7470727	7470792	.	+	.	ID=exon-XM_016916710.2-5;Dbxref=GeneID:100578286%2CGenbank:XM_016916710.2%2CBEEBASE:GB50206;Parent=rna-XM_016916710.2
NC_037652.1	Gnomon	exon	7470971	7471256	.	+	.	ID=exon-XM_016916710.2-6;Dbxref=GeneID:100578286%2CGenbank:XM_016916710.2%2CBEEBASE:GB50206;Parent=rna-XM_016916710.2
NC_037652.1	Gnomon	exon	7470224	7470365	.	+	.	ID=exon-XM_016916710.2-3;Dbxref=GeneID:100578286%2CGenbank:XM_016916710.2%2CBEEBASE:GB50206;Parent=rna-XM_016916710.2
NC_037652.1	Gnomon	exon	7470447	7470580	.	+	.	ID=exon-XM_016916710.2-4;Dbxref=GeneID:100578286%2CGenbank:XM_016916710.2%2CBEEBASE:GB50206;Parent=rna-XM_016916710.2
NC_037652.1	Gnomon	exon	7472130	7472432	.	+	.	ID=exon-XM_016916710.2-7;Dbxref=GeneID:100578286%2CGenbank:XM_016916710.2%2CBEEBASE:GB50206;Parent=rna-XM_016916710.2
NC_037652.1	Gnomon	exon	7473031	7473169	.	+	.	ID=exon-XM_016916710.2-8;Dbxref=GeneID:100578286%2CGenbank:XM_016916710.2%2CBEEBASE:GB50206;Parent=rna-XM_016916710.2
NC_037652.1	Gnomon	mRNA	6226750	6229094	.	-	.	Name=XM_026445669.1;ID=rna-XM_026445669.1;Dbxref=GeneID:410617%2CGenbank:XM_026445669.1%2CBEEBASE:GB50093;Parent=gene-LOC410617
NC_037652.1	Gnomon	CDS	9058217	9058418	.	+	0	Name=XP_006563741.2;ID=cds-XP_006563741.2;Dbxref=GeneID:412231%2CGenbank:XP_006563741.2%2CBEEBASE:GB50272;Parent=rna-XM_006563678.3
NC_037652.1	Gnomon	CDS	9059187	9059478	.	+	0	Name=XP_006563741.2;ID=cds-XP_006563741.2;Dbxref=GeneID:412231%2CGenbank:XP_006563741.2%2CBEEBASE:GB50272;Parent=rna-XM_006563678.3
NC_037652.1	Gnomon	CDS	9059712	9060109	.	+	0	Name=XP_006563741.2;ID=cds-XP_006563741.2;Dbxref=GeneID:412231%2CGenbank:XP_006563741.2%2CBEEBASE:GB50272;Parent=rna-XM_006563678.3
NC_037652.1	Gnomon	CDS	9060366	9060469	.	+	0	Name=XP_006563741.2;ID=cds-XP_006563741.2;Dbxref=GeneID:412231%2CGenbank:XP_006563741.2%2CBEEBASE:GB50272;Parent=rna-XM_006563678.3
NC_037652.1	Gnomon	lnc_RNA	9265803	9269594	.	+	.	Name=XR_001705776.2;ID=rna-XR_001705776.2;Dbxref=GeneID:102654248%2CGenbank:XR_001705776.2;Parent=gene-LOC102654248
NC_037652.1	Gnomon	CDS	1557441	1557546	.	+	0	Name=XP_006558302.1;ID=cds-XP_006558302.1;Dbxref=GeneID:409204%2CGenbank:XP_006558302.1%2CBEEBASE:GB46203;Parent=rna-XM_006558239.3
NC_037652.1	Gnomon	CDS	1558011	1558036	.	+	0	Name=XP_006558302.1;ID=cds-XP_006558302.1;Dbxref=GeneID:409204%2CGenbank:XP_006558302.1%2CBEEBASE:GB46203;Parent=rna-XM_006558239.3
NC_037652.1	Gnomon	CDS	1558158	1558396	.	+	0	Name=XP_006558302.1;ID=cds-XP_006558302.1;Dbxref=GeneID:409204%2CGenbank:XP_006558302.1%2CBEEBASE:GB46203;Parent=rna-XM_006558239.3
NC_037652.1	Gnomon	CDS	1558520	1558750	.	+	0	Name=XP_006558302.1;ID=cds-XP_006558302.1;Dbxref=GeneID:409204%2CGenbank:XP_006558302.1%2CBEEBASE:GB46203;Parent=rna-XM_006558239.3
NC_037652.1	Gnomon	CDS	1558843	1559044	.	+	0	Name=XP_006558302.1;ID=cds-XP_006558302.1;Dbxref=GeneID:409204%2CGenbank:XP_006558302.1%2CBEEBASE:GB46203;Parent=rna-XM_006558239.3
NC_037652.1	Gnomon	CDS	1559191	1559349	.	+	0	Name=XP_006558302.1;ID=cds-XP_006558302.1;Dbxref=GeneID:409204%2CGenbank:XP_006558302.1%2CBEEBASE:GB46203;Parent=rna-XM_006558239.3
NC_037652.1	Gnomon	mRNA	9093072	9107368	.	-	.	Name=XM_006563684.3;ID=rna-XM_006563684.3;Dbxref=GeneID:552201%2CGenbank:XM_006563684.3%2CBEEBASE:GB49949;Parent=gene-LOC552201
NC_037652.1	Gnomon	gene	2796731	2798245	.	-	.	Name=LOC551237;ID=gene-LOC551237;Dbxref=BEEBASE:GB54655%2CGeneID:551237
NC_037652.1	BestRefSeq	exon	6614159	6614258	.	-	.	ID=exon-NR_034304.1-1;Dbxref=GeneID:100315675%2CGenbank:NR_034304.1%2CmiRBase:MI0005751;Parent=rna-NR_034304.1
NC_037652.1	Gnomon	gene	3481629	3490486	.	-	.	Name=LOC551213;ID=gene-LOC551213;Dbxref=BEEBASE:GB49469%2CGeneID:551213
NC_037652.1	Gnomon	mRNA	5288728	5342670	.	-	.	Name=XM_006561047.2;ID=rna-XM_006561047.2;Dbxref=GeneID:408536%2CGenbank:XM_006561047.2%2CBEEBASE:GB50505;Parent=gene-LOC408536
NC_037652.1	BestRefSeq,Gnomon	gene	6970551	6976596	.	-	.	Name=Or63;ID=gene-Or63;Dbxref=BEEBASE:GB50052%2CGeneID:100578189
NC_037652.1	Gnomon	CDS	9186390	9186453	.	-	0	Name=XP_016772321.1;ID=cds-XP_016772321.1;Dbxref=GeneID:410573%2CGenbank:XP_016772321.1%2CBEEBASE:GB49947;Parent=rna-XM_016916832.2
NC_037652.1	Gnomon	CDS	9156685	9156723	.	-	0	Name=XP_016772321.1;ID=cds-XP_016772321.1;Dbxref=GeneID:410573%2CGenbank:XP_016772321.1%2CBEEBASE:GB49947;Parent=rna-XM_016916832.2
NC_037652.1	Gnomon	CDS	9137470	9137599	.	-	0	Name=XP_016772321.1;ID=cds-XP_016772321.1;Dbxref=GeneID:410573%2CGenbank:XP_016772321.1%2CBEEBASE:GB49947;Parent=rna-XM_016916832.2
NC_037652.1	Gnomon	CDS	9137143	9137351	.	-	0	Name=XP_016772321.1;ID=cds-XP_016772321.1;Dbxref=GeneID:410573%2CGenbank:XP_016772321.1%2CBEEBASE:GB49947;Parent=rna-XM_016916832.2
NC_037652.1	Gnomon	CDS	9136877	9136987	.	-	0	Name=XP_016772321.1;ID=cds-XP_016772321.1;Dbxref=GeneID:410573%2CGenbank:XP_016772321.1%2CBEEBASE:GB49947;Parent=rna-XM_016916832.2
NC_037652.1	Gnomon	CDS	9136126	9136332	.	-	0	Name=XP_016772321.1;ID=cds-XP_016772321.1;Dbxref=GeneID:410573%2CGenbank:XP_016772321.1%2CBEEBASE:GB49947;Parent=rna-XM_016916832.2
NC_037652.1	Gnomon	CDS	9134934	9135085	.	-	0	Name=XP_016772321.1;ID=cds-XP_016772321.1;Dbxref=GeneID:410573%2CGenbank:XP_016772321.1%2CBEEBASE:GB49947;Parent=rna-XM_016916832.2
NC_037652.1	Gnomon	CDS	9134092	9134236	.	-	0	Name=XP_016772321.1;ID=cds-XP_016772321.1;Dbxref=GeneID:410573%2CGenbank:XP_016772321.1%2CBEEBASE:GB49947;Parent=rna-XM_016916832.2
NC_037652.1	Gnomon	CDS	9133810	9133940	.	-	0	Name=XP_016772321.1;ID=cds-XP_016772321.1;Dbxref=GeneID:410573%2CGenbank:XP_016772321.1%2CBEEBASE:GB49947;Parent=rna-XM_016916832.2
NC_037652.1	Gnomon	CDS	9131716	9131875	.	-	0	Name=XP_016772321.1;ID=cds-XP_016772321.1;Dbxref=GeneID:410573%2CGenbank:XP_016772321.1%2CBEEBASE:GB49947;Parent=rna-XM_016916832.2
NC_037652.1	Gnomon	CDS	9131337	9131636	.	-	0	Name=XP_016772321.1;ID=cds-XP_016772321.1;Dbxref=GeneID:410573%2CGenbank:XP_016772321.1%2CBEEBASE:GB49947;Parent=rna-XM_016916832.2
NC_037652.1	Gnomon	CDS	9130977	9131276	.	-	0	Name=XP_016772321.1;ID=cds-XP_016772321.1;Dbxref=GeneID:410573%2CGenbank:XP_016772321.1%2CBEEBASE:GB49947;Parent=rna-XM_016916832.2
NC_037652.1	Gnomon	CDS	9130132	9130356	.	-	0	Name=XP_016772321.1;ID=cds-XP_016772321.1;Dbxref=GeneID:410573%2CGenbank:XP_016772321.1%2CBEEBASE:GB49947;Parent=rna-XM_016916832.2
NC_037652.1	Gnomon	CDS	9129743	9129921	.	-	0	Name=XP_016772321.1;ID=cds-XP_016772321.1;Dbxref=GeneID:410573%2CGenbank:XP_016772321.1%2CBEEBASE:GB49947;Parent=rna-XM_016916832.2
NC_037652.1	Gnomon	CDS	9129286	9129642	.	-	0	Name=XP_016772321.1;ID=cds-XP_016772321.1;Dbxref=GeneID:410573%2CGenbank:XP_016772321.1%2CBEEBASE:GB49947;Parent=rna-XM_016916832.2
NC_037652.1	Gnomon	exon	7716286	7717297	.	+	.	ID=exon-XM_026445558.1-13;Dbxref=GeneID:410589%2CGenbank:XM_026445558.1%2CBEEBASE:GB50224;Parent=rna-XM_026445558.1
NC_037652.1	Gnomon	exon	7714967	7715049	.	+	.	ID=exon-XM_026445558.1-10;Dbxref=GeneID:410589%2CGenbank:XM_026445558.1%2CBEEBASE:GB50224;Parent=rna-XM_026445558.1
NC_037652.1	Gnomon	exon	7715149	7715887	.	+	.	ID=exon-XM_026445558.1-11;Dbxref=GeneID:410589%2CGenbank:XM_026445558.1%2CBEEBASE:GB50224;Parent=rna-XM_026445558.1
NC_037652.1	Gnomon	exon	7715996	7716198	.	+	.	ID=exon-XM_026445558.1-12;Dbxref=GeneID:410589%2CGenbank:XM_026445558.1%2CBEEBASE:GB50224;Parent=rna-XM_026445558.1
NC_037652.1	Gnomon	exon	9075544	9075680	.	-	.	ID=exon-XM_026445383.1-1;Dbxref=GeneID:412230%2CGenbank:XM_026445383.1%2CBEEBASE:GB49952;Parent=rna-XM_026445383.1
NC_037652.1	Gnomon	exon	9075238	9075447	.	-	.	ID=exon-XM_026445383.1-2;Dbxref=GeneID:412230%2CGenbank:XM_026445383.1%2CBEEBASE:GB49952;Parent=rna-XM_026445383.1
NC_037652.1	Gnomon	exon	9074472	9074834	.	-	.	ID=exon-XM_026445383.1-3;Dbxref=GeneID:412230%2CGenbank:XM_026445383.1%2CBEEBASE:GB49952;Parent=rna-XM_026445383.1
NC_037652.1	Gnomon	exon	15870	16415	.	-	.	ID=exon-XM_026445412.1-1;Dbxref=GeneID:727429%2CGenbank:XM_026445412.1%2CBEEBASE:GB47000;Parent=rna-XM_026445412.1
NC_037652.1	Gnomon	exon	9062854	9067890	.	-	.	ID=exon-XM_026445383.1-8;Dbxref=GeneID:412230%2CGenbank:XM_026445383.1%2CBEEBASE:GB49952;Parent=rna-XM_026445383.1
NC_037652.1	Gnomon	exon	9062516	9062673	.	-	.	ID=exon-XM_026445383.1-9;Dbxref=GeneID:412230%2CGenbank:XM_026445383.1%2CBEEBASE:GB49952;Parent=rna-XM_026445383.1
NC_037652.1	Gnomon	exon	9074187	9074397	.	-	.	ID=exon-XM_026445383.1-4;Dbxref=GeneID:412230%2CGenbank:XM_026445383.1%2CBEEBASE:GB49952;Parent=rna-XM_026445383.1
NC_037652.1	Gnomon	exon	9073585	9073812	.	-	.	ID=exon-XM_026445383.1-5;Dbxref=GeneID:412230%2CGenbank:XM_026445383.1%2CBEEBASE:GB49952;Parent=rna-XM_026445383.1
NC_037652.1	Gnomon	exon	9069666	9073490	.	-	.	ID=exon-XM_026445383.1-6;Dbxref=GeneID:412230%2CGenbank:XM_026445383.1%2CBEEBASE:GB49952;Parent=rna-XM_026445383.1
NC_037652.1	Gnomon	exon	9069258	9069563	.	-	.	ID=exon-XM_026445383.1-7;Dbxref=GeneID:412230%2CGenbank:XM_026445383.1%2CBEEBASE:GB49952;Parent=rna-XM_026445383.1
NC_037652.1	Gnomon	mRNA	4530805	4532533	.	+	.	Name=XM_016916686.2;ID=rna-XM_016916686.2;Dbxref=GeneID:107965608%2CGenbank:XM_016916686.2;Parent=gene-LOC107965608
NC_037652.1	Gnomon	CDS	5556451	5556520	.	-	0	Name=XP_006562663.1;ID=cds-XP_006562663.1;Dbxref=GeneID:551957%2CGenbank:XP_006562663.1%2CBEEBASE:GB47931;Parent=rna-XM_006562600.3
NC_037652.1	Gnomon	CDS	5555670	5556026	.	-	0	Name=XP_006562663.1;ID=cds-XP_006562663.1;Dbxref=GeneID:551957%2CGenbank:XP_006562663.1%2CBEEBASE:GB47931;Parent=rna-XM_006562600.3
NC_037652.1	Gnomon	CDS	5555140	5555399	.	-	0	Name=XP_006562663.1;ID=cds-XP_006562663.1;Dbxref=GeneID:551957%2CGenbank:XP_006562663.1%2CBEEBASE:GB47931;Parent=rna-XM_006562600.3
NC_037652.1	Gnomon	CDS	5554524	5554775	.	-	0	Name=XP_006562663.1;ID=cds-XP_006562663.1;Dbxref=GeneID:551957%2CGenbank:XP_006562663.1%2CBEEBASE:GB47931;Parent=rna-XM_006562600.3
NC_037652.1	Gnomon	CDS	5554116	5554287	.	-	0	Name=XP_006562663.1;ID=cds-XP_006562663.1;Dbxref=GeneID:551957%2CGenbank:XP_006562663.1%2CBEEBASE:GB47931;Parent=rna-XM_006562600.3
NC_037652.1	Gnomon	CDS	5553248	5553525	.	-	0	Name=XP_006562663.1;ID=cds-XP_006562663.1;Dbxref=GeneID:551957%2CGenbank:XP_006562663.1%2CBEEBASE:GB47931;Parent=rna-XM_006562600.3
NC_037652.1	Gnomon	CDS	3793574	3793658	.	-	0	Name=XP_006560751.3;ID=cds-XP_006560751.3;Dbxref=GeneID:102653965%2CGenbank:XP_006560751.3;Parent=rna-XM_006560688.3
NC_037652.1	Gnomon	CDS	3793252	3793390	.	-	0	Name=XP_006560751.3;ID=cds-XP_006560751.3;Dbxref=GeneID:102653965%2CGenbank:XP_006560751.3;Parent=rna-XM_006560688.3
NC_037652.1	Gnomon	CDS	3792417	3792667	.	-	0	Name=XP_006560751.3;ID=cds-XP_006560751.3;Dbxref=GeneID:102653965%2CGenbank:XP_006560751.3;Parent=rna-XM_006560688.3
NC_037652.1	Gnomon	CDS	3792086	3792347	.	-	0	Name=XP_006560751.3;ID=cds-XP_006560751.3;Dbxref=GeneID:102653965%2CGenbank:XP_006560751.3;Parent=rna-XM_006560688.3
NC_037652.1	Gnomon	CDS	3791828	3792008	.	-	0	Name=XP_006560751.3;ID=cds-XP_006560751.3;Dbxref=GeneID:102653965%2CGenbank:XP_006560751.3;Parent=rna-XM_006560688.3
NC_037652.1	Gnomon	CDS	3791364	3791678	.	-	0	Name=XP_006560751.3;ID=cds-XP_006560751.3;Dbxref=GeneID:102653965%2CGenbank:XP_006560751.3;Parent=rna-XM_006560688.3
NC_037652.1	Gnomon	CDS	3790928	3791282	.	-	0	Name=XP_006560751.3;ID=cds-XP_006560751.3;Dbxref=GeneID:102653965%2CGenbank:XP_006560751.3;Parent=rna-XM_006560688.3
NC_037652.1	Gnomon	CDS	3790616	3790863	.	-	0	Name=XP_006560751.3;ID=cds-XP_006560751.3;Dbxref=GeneID:102653965%2CGenbank:XP_006560751.3;Parent=rna-XM_006560688.3
NC_037652.1	Gnomon	CDS	3790440	3790541	.	-	0	Name=XP_006560751.3;ID=cds-XP_006560751.3;Dbxref=GeneID:102653965%2CGenbank:XP_006560751.3;Parent=rna-XM_006560688.3
NC_037652.1	Gnomon	exon	5871052	5871767	.	+	.	ID=exon-XM_026445583.1-1;Dbxref=GeneID:725890%2CGenbank:XM_026445583.1%2CBEEBASE:GB50137;Parent=rna-XM_026445583.1
NC_037652.1	Gnomon	exon	5871927	5873485	.	+	.	ID=exon-XM_026445583.1-2;Dbxref=GeneID:725890%2CGenbank:XM_026445583.1%2CBEEBASE:GB50137;Parent=rna-XM_026445583.1
NC_037652.1	Gnomon	exon	5873578	5873707	.	+	.	ID=exon-XM_026445583.1-3;Dbxref=GeneID:725890%2CGenbank:XM_026445583.1%2CBEEBASE:GB50137;Parent=rna-XM_026445583.1
NC_037652.1	Gnomon	exon	5873787	5873899	.	+	.	ID=exon-XM_026445583.1-4;Dbxref=GeneID:725890%2CGenbank:XM_026445583.1%2CBEEBASE:GB50137;Parent=rna-XM_026445583.1
NC_037652.1	Gnomon	exon	5873976	5874110	.	+	.	ID=exon-XM_026445583.1-5;Dbxref=GeneID:725890%2CGenbank:XM_026445583.1%2CBEEBASE:GB50137;Parent=rna-XM_026445583.1
NC_037652.1	Gnomon	exon	5874216	5874802	.	+	.	ID=exon-XM_026445583.1-6;Dbxref=GeneID:725890%2CGenbank:XM_026445583.1%2CBEEBASE:GB50137;Parent=rna-XM_026445583.1
NC_037652.1	Gnomon	mRNA	7274075	7277538	.	-	.	Name=XM_016916540.2;ID=rna-XM_016916540.2;Dbxref=GeneID:552816%2CGenbank:XM_016916540.2%2CBEEBASE:GB50042;Parent=gene-LOC552816
NC_037652.1	Gnomon	gene	1517725	1519538	.	+	.	Name=LOC107966025;ID=gene-LOC107966025;Dbxref=GeneID:107966025
NC_037652.1	Gnomon	exon	7256728	7256793	.	-	.	ID=exon-XM_026445260.1-10;Dbxref=GeneID:406096%2CGenbank:XM_026445260.1%2CBEEBASE:GB50043;Parent=rna-XM_026445260.1
NC_037652.1	Gnomon	exon	7254418	7255975	.	-	.	ID=exon-XM_026445260.1-11;Dbxref=GeneID:406096%2CGenbank:XM_026445260.1%2CBEEBASE:GB50043;Parent=rna-XM_026445260.1
NC_037652.1	Gnomon	exon	7249144	7252423	.	-	.	ID=exon-XM_026445260.1-12;Dbxref=GeneID:406096%2CGenbank:XM_026445260.1%2CBEEBASE:GB50043;Parent=rna-XM_026445260.1
NC_037652.1	Gnomon	CDS	7772284	7772398	.	-	0	Name=XP_006563648.1;ID=cds-XP_006563648.1;Dbxref=GeneID:408517%2CGenbank:XP_006563648.1%2CBEEBASE:GB50003;Parent=rna-XM_006563585.3
NC_037652.1	Gnomon	CDS	7770978	7771229	.	-	0	Name=XP_006563648.1;ID=cds-XP_006563648.1;Dbxref=GeneID:408517%2CGenbank:XP_006563648.1%2CBEEBASE:GB50003;Parent=rna-XM_006563585.3
NC_037652.1	Gnomon	CDS	7770715	7770874	.	-	0	Name=XP_006563648.1;ID=cds-XP_006563648.1;Dbxref=GeneID:408517%2CGenbank:XP_006563648.1%2CBEEBASE:GB50003;Parent=rna-XM_006563585.3
NC_037652.1	Gnomon	CDS	7770482	7770624	.	-	0	Name=XP_006563648.1;ID=cds-XP_006563648.1;Dbxref=GeneID:408517%2CGenbank:XP_006563648.1%2CBEEBASE:GB50003;Parent=rna-XM_006563585.3
NC_037652.1	Gnomon	CDS	7770179	7770361	.	-	0	Name=XP_006563648.1;ID=cds-XP_006563648.1;Dbxref=GeneID:408517%2CGenbank:XP_006563648.1%2CBEEBASE:GB50003;Parent=rna-XM_006563585.3
NC_037652.1	Gnomon	CDS	7770007	7770108	.	-	0	Name=XP_006563648.1;ID=cds-XP_006563648.1;Dbxref=GeneID:408517%2CGenbank:XP_006563648.1%2CBEEBASE:GB50003;Parent=rna-XM_006563585.3
NC_037652.1	Gnomon	CDS	7769559	7769733	.	-	0	Name=XP_006563648.1;ID=cds-XP_006563648.1;Dbxref=GeneID:408517%2CGenbank:XP_006563648.1%2CBEEBASE:GB50003;Parent=rna-XM_006563585.3
NC_037652.1	Gnomon	CDS	7769217	7769268	.	-	0	Name=XP_006563648.1;ID=cds-XP_006563648.1;Dbxref=GeneID:408517%2CGenbank:XP_006563648.1%2CBEEBASE:GB50003;Parent=rna-XM_006563585.3
NC_037652.1	Gnomon	CDS	7768921	7769104	.	-	0	Name=XP_006563648.1;ID=cds-XP_006563648.1;Dbxref=GeneID:408517%2CGenbank:XP_006563648.1%2CBEEBASE:GB50003;Parent=rna-XM_006563585.3
NC_037652.1	Gnomon	CDS	7768464	7768597	.	-	0	Name=XP_006563648.1;ID=cds-XP_006563648.1;Dbxref=GeneID:408517%2CGenbank:XP_006563648.1%2CBEEBASE:GB50003;Parent=rna-XM_006563585.3
NC_037652.1	Gnomon	CDS	7768298	7768366	.	-	0	Name=XP_006563648.1;ID=cds-XP_006563648.1;Dbxref=GeneID:408517%2CGenbank:XP_006563648.1%2CBEEBASE:GB50003;Parent=rna-XM_006563585.3
NC_037652.1	Gnomon	CDS	2800121	2800366	.	+	0	Name=XP_006560020.1;ID=cds-XP_006560020.1;Dbxref=GeneID:550659%2CGenbank:XP_006560020.1%2CBEEBASE:GB54684;Parent=rna-XM_006559957.2
NC_037652.1	Gnomon	CDS	2800573	2800671	.	+	0	Name=XP_006560020.1;ID=cds-XP_006560020.1;Dbxref=GeneID:550659%2CGenbank:XP_006560020.1%2CBEEBASE:GB54684;Parent=rna-XM_006559957.2
NC_037652.1	Gnomon	CDS	2800799	2800970	.	+	0	Name=XP_006560020.1;ID=cds-XP_006560020.1;Dbxref=GeneID:550659%2CGenbank:XP_006560020.1%2CBEEBASE:GB54684;Parent=rna-XM_006559957.2
NC_037652.1	Gnomon	CDS	2801057	2801454	.	+	0	Name=XP_006560020.1;ID=cds-XP_006560020.1;Dbxref=GeneID:550659%2CGenbank:XP_006560020.1%2CBEEBASE:GB54684;Parent=rna-XM_006559957.2
NC_037652.1	Gnomon	CDS	2801571	2801735	.	+	0	Name=XP_006560020.1;ID=cds-XP_006560020.1;Dbxref=GeneID:550659%2CGenbank:XP_006560020.1%2CBEEBASE:GB54684;Parent=rna-XM_006559957.2
NC_037652.1	Gnomon	CDS	2801810	2801944	.	+	0	Name=XP_006560020.1;ID=cds-XP_006560020.1;Dbxref=GeneID:550659%2CGenbank:XP_006560020.1%2CBEEBASE:GB54684;Parent=rna-XM_006559957.2
NC_037652.1	Gnomon	exon	1764537	1764739	.	-	.	ID=exon-XM_395425.6-2;Dbxref=GeneID:411958%2CGenbank:XM_395425.6%2CBEEBASE:GB46188;Parent=rna-XM_395425.6
NC_037652.1	Gnomon	exon	1763031	1763378	.	-	.	ID=exon-XM_395425.6-3;Dbxref=GeneID:411958%2CGenbank:XM_395425.6%2CBEEBASE:GB46188;Parent=rna-XM_395425.6
NC_037652.1	Gnomon	exon	1761833	1761913	.	-	.	ID=exon-XM_395425.6-4;Dbxref=GeneID:411958%2CGenbank:XM_395425.6%2CBEEBASE:GB46188;Parent=rna-XM_395425.6
NC_037652.1	Gnomon	exon	1761069	1761307	.	-	.	ID=exon-XM_395425.6-5;Dbxref=GeneID:411958%2CGenbank:XM_395425.6%2CBEEBASE:GB46188;Parent=rna-XM_395425.6
NC_037652.1	Gnomon	exon	1765756	1767996	.	-	.	ID=exon-XM_395425.6-1;Dbxref=GeneID:411958%2CGenbank:XM_395425.6%2CBEEBASE:GB46188;Parent=rna-XM_395425.6
NC_037652.1	Gnomon	lnc_RNA	3850459	3853959	.	-	.	Name=XR_003306130.1;ID=rna-XR_003306130.1;Dbxref=GeneID:102654646%2CGenbank:XR_003306130.1;Parent=gene-LOC102654646
NC_037652.1	Gnomon	CDS	1357971	1358025	.	-	0	Name=XP_026301066.1;ID=cds-XP_026301066.1;Dbxref=GeneID:724047%2CGenbank:XP_026301066.1;Parent=rna-XM_026445281.1
NC_037652.1	Gnomon	CDS	1349814	1349907	.	-	0	Name=XP_026301066.1;ID=cds-XP_026301066.1;Dbxref=GeneID:724047%2CGenbank:XP_026301066.1;Parent=rna-XM_026445281.1
NC_037652.1	Gnomon	CDS	1347573	1347602	.	-	0	Name=XP_026301066.1;ID=cds-XP_026301066.1;Dbxref=GeneID:724047%2CGenbank:XP_026301066.1;Parent=rna-XM_026445281.1
NC_037652.1	Gnomon	CDS	1134737	1134851	.	-	0	Name=XP_026301066.1;ID=cds-XP_026301066.1;Dbxref=GeneID:724047%2CGenbank:XP_026301066.1;Parent=rna-XM_026445281.1
NC_037652.1	Gnomon	CDS	1104625	1104946	.	-	0	Name=XP_026301066.1;ID=cds-XP_026301066.1;Dbxref=GeneID:724047%2CGenbank:XP_026301066.1;Parent=rna-XM_026445281.1
NC_037652.1	Gnomon	CDS	1012773	1012778	.	-	0	Name=XP_026301066.1;ID=cds-XP_026301066.1;Dbxref=GeneID:724047%2CGenbank:XP_026301066.1;Parent=rna-XM_026445281.1
NC_037652.1	Gnomon	CDS	965305	965441	.	-	0	Name=XP_026301066.1;ID=cds-XP_026301066.1;Dbxref=GeneID:724047%2CGenbank:XP_026301066.1;Parent=rna-XM_026445281.1
NC_037652.1	Gnomon	CDS	7890633	7890747	.	-	0	Name=XP_016772228.1;ID=cds-XP_016772228.1;Dbxref=GeneID:102656397%2CGenbank:XP_016772228.1;Parent=rna-XM_016916739.2
NC_037652.1	Gnomon	CDS	7889814	7890000	.	-	0	Name=XP_016772228.1;ID=cds-XP_016772228.1;Dbxref=GeneID:102656397%2CGenbank:XP_016772228.1;Parent=rna-XM_016916739.2
NC_037652.1	Gnomon	CDS	7889501	7889660	.	-	0	Name=XP_016772228.1;ID=cds-XP_016772228.1;Dbxref=GeneID:102656397%2CGenbank:XP_016772228.1;Parent=rna-XM_016916739.2
NC_037652.1	Gnomon	CDS	7889252	7889421	.	-	0	Name=XP_016772228.1;ID=cds-XP_016772228.1;Dbxref=GeneID:102656397%2CGenbank:XP_016772228.1;Parent=rna-XM_016916739.2
NC_037652.1	Gnomon	CDS	7889031	7889175	.	-	0	Name=XP_016772228.1;ID=cds-XP_016772228.1;Dbxref=GeneID:102656397%2CGenbank:XP_016772228.1;Parent=rna-XM_016916739.2
NC_037652.1	Gnomon	CDS	7713006	7713105	.	+	0	Name=XP_016772072.2;ID=cds-XP_016772072.2;Dbxref=GeneID:410589%2CGenbank:XP_016772072.2%2CBEEBASE:GB50224;Parent=rna-XM_016916583.2
NC_037652.1	Gnomon	CDS	7713178	7713377	.	+	0	Name=XP_016772072.2;ID=cds-XP_016772072.2;Dbxref=GeneID:410589%2CGenbank:XP_016772072.2%2CBEEBASE:GB50224;Parent=rna-XM_016916583.2
NC_037652.1	Gnomon	CDS	7713462	7713490	.	+	0	Name=XP_016772072.2;ID=cds-XP_016772072.2;Dbxref=GeneID:410589%2CGenbank:XP_016772072.2%2CBEEBASE:GB50224;Parent=rna-XM_016916583.2
NC_037652.1	Gnomon	CDS	7713616	7714101	.	+	0	Name=XP_016772072.2;ID=cds-XP_016772072.2;Dbxref=GeneID:410589%2CGenbank:XP_016772072.2%2CBEEBASE:GB50224;Parent=rna-XM_016916583.2
NC_037652.1	Gnomon	CDS	7714168	7714453	.	+	0	Name=XP_016772072.2;ID=cds-XP_016772072.2;Dbxref=GeneID:410589%2CGenbank:XP_016772072.2%2CBEEBASE:GB50224;Parent=rna-XM_016916583.2
NC_037652.1	Gnomon	CDS	7714534	7714900	.	+	0	Name=XP_016772072.2;ID=cds-XP_016772072.2;Dbxref=GeneID:410589%2CGenbank:XP_016772072.2%2CBEEBASE:GB50224;Parent=rna-XM_016916583.2
NC_037652.1	Gnomon	CDS	7714967	7715049	.	+	0	Name=XP_016772072.2;ID=cds-XP_016772072.2;Dbxref=GeneID:410589%2CGenbank:XP_016772072.2%2CBEEBASE:GB50224;Parent=rna-XM_016916583.2
NC_037652.1	Gnomon	CDS	7715149	7715887	.	+	0	Name=XP_016772072.2;ID=cds-XP_016772072.2;Dbxref=GeneID:410589%2CGenbank:XP_016772072.2%2CBEEBASE:GB50224;Parent=rna-XM_016916583.2
NC_037652.1	Gnomon	CDS	7715996	7716198	.	+	0	Name=XP_016772072.2;ID=cds-XP_016772072.2;Dbxref=GeneID:410589%2CGenbank:XP_016772072.2%2CBEEBASE:GB50224;Parent=rna-XM_016916583.2
NC_037652.1	Gnomon	CDS	7716286	7716489	.	+	0	Name=XP_016772072.2;ID=cds-XP_016772072.2;Dbxref=GeneID:410589%2CGenbank:XP_016772072.2%2CBEEBASE:GB50224;Parent=rna-XM_016916583.2
NC_037652.1	Gnomon	exon	3697914	3698126	.	+	.	ID=exon-XM_006560656.3-5;Dbxref=GeneID:726436%2CGenbank:XM_006560656.3%2CBEEBASE:GB49485;Parent=rna-XM_006560656.3
NC_037652.1	Gnomon	exon	3698195	3698542	.	+	.	ID=exon-XM_006560656.3-6;Dbxref=GeneID:726436%2CGenbank:XM_006560656.3%2CBEEBASE:GB49485;Parent=rna-XM_006560656.3
NC_037652.1	Gnomon	exon	3696592	3696862	.	+	.	ID=exon-XM_006560656.3-1;Dbxref=GeneID:726436%2CGenbank:XM_006560656.3%2CBEEBASE:GB49485;Parent=rna-XM_006560656.3
NC_037652.1	Gnomon	exon	3696938	3697186	.	+	.	ID=exon-XM_006560656.3-2;Dbxref=GeneID:726436%2CGenbank:XM_006560656.3%2CBEEBASE:GB49485;Parent=rna-XM_006560656.3
NC_037652.1	Gnomon	exon	3697276	3697537	.	+	.	ID=exon-XM_006560656.3-3;Dbxref=GeneID:726436%2CGenbank:XM_006560656.3%2CBEEBASE:GB49485;Parent=rna-XM_006560656.3
NC_037652.1	Gnomon	exon	3697614	3697795	.	+	.	ID=exon-XM_006560656.3-4;Dbxref=GeneID:726436%2CGenbank:XM_006560656.3%2CBEEBASE:GB49485;Parent=rna-XM_006560656.3
NC_037652.1	Gnomon	CDS	6308981	6309393	.	+	0	Name=XP_006563492.1;ID=cds-XP_006563492.1;Dbxref=GeneID:410613%2CGenbank:XP_006563492.1%2CBEEBASE:GB50150;Parent=rna-XM_006563429.3
NC_037652.1	Gnomon	CDS	6309702	6310218	.	+	0	Name=XP_006563492.1;ID=cds-XP_006563492.1;Dbxref=GeneID:410613%2CGenbank:XP_006563492.1%2CBEEBASE:GB50150;Parent=rna-XM_006563429.3
NC_037652.1	Gnomon	CDS	6310291	6310677	.	+	0	Name=XP_006563492.1;ID=cds-XP_006563492.1;Dbxref=GeneID:410613%2CGenbank:XP_006563492.1%2CBEEBASE:GB50150;Parent=rna-XM_006563429.3
NC_037652.1	Gnomon	CDS	6310757	6310878	.	+	0	Name=XP_006563492.1;ID=cds-XP_006563492.1;Dbxref=GeneID:410613%2CGenbank:XP_006563492.1%2CBEEBASE:GB50150;Parent=rna-XM_006563429.3
NC_037652.1	Gnomon	CDS	6310950	6311175	.	+	0	Name=XP_006563492.1;ID=cds-XP_006563492.1;Dbxref=GeneID:410613%2CGenbank:XP_006563492.1%2CBEEBASE:GB50150;Parent=rna-XM_006563429.3
NC_037652.1	Gnomon	CDS	6311251	6311385	.	+	0	Name=XP_006563492.1;ID=cds-XP_006563492.1;Dbxref=GeneID:410613%2CGenbank:XP_006563492.1%2CBEEBASE:GB50150;Parent=rna-XM_006563429.3
NC_037652.1	Gnomon	CDS	6311446	6311715	.	+	0	Name=XP_006563492.1;ID=cds-XP_006563492.1;Dbxref=GeneID:410613%2CGenbank:XP_006563492.1%2CBEEBASE:GB50150;Parent=rna-XM_006563429.3
NC_037652.1	Gnomon	CDS	6311823	6312081	.	+	0	Name=XP_006563492.1;ID=cds-XP_006563492.1;Dbxref=GeneID:410613%2CGenbank:XP_006563492.1%2CBEEBASE:GB50150;Parent=rna-XM_006563429.3
NC_037652.1	Gnomon	CDS	6312218	6312511	.	+	0	Name=XP_006563492.1;ID=cds-XP_006563492.1;Dbxref=GeneID:410613%2CGenbank:XP_006563492.1%2CBEEBASE:GB50150;Parent=rna-XM_006563429.3
NC_037652.1	Gnomon	CDS	6312592	6312651	.	+	0	Name=XP_006563492.1;ID=cds-XP_006563492.1;Dbxref=GeneID:410613%2CGenbank:XP_006563492.1%2CBEEBASE:GB50150;Parent=rna-XM_006563429.3
NC_037652.1	Gnomon	CDS	6312961	6312971	.	+	0	Name=XP_006563492.1;ID=cds-XP_006563492.1;Dbxref=GeneID:410613%2CGenbank:XP_006563492.1%2CBEEBASE:GB50150;Parent=rna-XM_006563429.3
NC_037652.1	Gnomon	CDS	805944	805986	.	-	0	Name=XP_026301316.1;ID=cds-XP_026301316.1;Dbxref=GeneID:100576614%2CGenbank:XP_026301316.1%2CBEEBASE:GB41191;Parent=rna-XM_026445531.1
NC_037652.1	Gnomon	CDS	805481	805612	.	-	0	Name=XP_026301316.1;ID=cds-XP_026301316.1;Dbxref=GeneID:100576614%2CGenbank:XP_026301316.1%2CBEEBASE:GB41191;Parent=rna-XM_026445531.1
NC_037652.1	Gnomon	CDS	805135	805338	.	-	0	Name=XP_026301316.1;ID=cds-XP_026301316.1;Dbxref=GeneID:100576614%2CGenbank:XP_026301316.1%2CBEEBASE:GB41191;Parent=rna-XM_026445531.1
NC_037652.1	Gnomon	CDS	804974	805048	.	-	0	Name=XP_026301316.1;ID=cds-XP_026301316.1;Dbxref=GeneID:100576614%2CGenbank:XP_026301316.1%2CBEEBASE:GB41191;Parent=rna-XM_026445531.1
NC_037652.1	Gnomon	CDS	804609	804858	.	-	0	Name=XP_026301316.1;ID=cds-XP_026301316.1;Dbxref=GeneID:100576614%2CGenbank:XP_026301316.1%2CBEEBASE:GB41191;Parent=rna-XM_026445531.1
NC_037652.1	Gnomon	CDS	804455	804527	.	-	0	Name=XP_026301316.1;ID=cds-XP_026301316.1;Dbxref=GeneID:100576614%2CGenbank:XP_026301316.1%2CBEEBASE:GB41191;Parent=rna-XM_026445531.1
NC_037652.1	Gnomon	CDS	804389	804394	.	-	0	Name=XP_026301316.1;ID=cds-XP_026301316.1;Dbxref=GeneID:100576614%2CGenbank:XP_026301316.1%2CBEEBASE:GB41191;Parent=rna-XM_026445531.1
NC_037652.1	Gnomon	mRNA	2811821	2812692	.	+	.	Name=XM_026445423.1;ID=rna-XM_026445423.1;Dbxref=GeneID:102656197%2CGenbank:XM_026445423.1;Parent=gene-LOC102656197
NC_037652.1	Gnomon	CDS	3715135	3715211	.	-	0	Name=XP_026301160.1;ID=cds-XP_026301160.1;Dbxref=GeneID:551770%2CGenbank:XP_026301160.1%2CBEEBASE:GB49456;Parent=rna-XM_026445375.1
NC_037652.1	Gnomon	CDS	3713466	3713539	.	-	0	Name=XP_026301160.1;ID=cds-XP_026301160.1;Dbxref=GeneID:551770%2CGenbank:XP_026301160.1%2CBEEBASE:GB49456;Parent=rna-XM_026445375.1
NC_037652.1	Gnomon	CDS	3713157	3713370	.	-	0	Name=XP_026301160.1;ID=cds-XP_026301160.1;Dbxref=GeneID:551770%2CGenbank:XP_026301160.1%2CBEEBASE:GB49456;Parent=rna-XM_026445375.1
NC_037652.1	Gnomon	CDS	3712640	3713063	.	-	0	Name=XP_026301160.1;ID=cds-XP_026301160.1;Dbxref=GeneID:551770%2CGenbank:XP_026301160.1%2CBEEBASE:GB49456;Parent=rna-XM_026445375.1
NC_037652.1	Gnomon	CDS	3712384	3712540	.	-	0	Name=XP_026301160.1;ID=cds-XP_026301160.1;Dbxref=GeneID:551770%2CGenbank:XP_026301160.1%2CBEEBASE:GB49456;Parent=rna-XM_026445375.1
NC_037652.1	Gnomon	CDS	3712043	3712283	.	-	0	Name=XP_026301160.1;ID=cds-XP_026301160.1;Dbxref=GeneID:551770%2CGenbank:XP_026301160.1%2CBEEBASE:GB49456;Parent=rna-XM_026445375.1
NC_037652.1	Gnomon	CDS	3711740	3711977	.	-	0	Name=XP_026301160.1;ID=cds-XP_026301160.1;Dbxref=GeneID:551770%2CGenbank:XP_026301160.1%2CBEEBASE:GB49456;Parent=rna-XM_026445375.1
NC_037652.1	Gnomon	CDS	3711535	3711651	.	-	0	Name=XP_026301160.1;ID=cds-XP_026301160.1;Dbxref=GeneID:551770%2CGenbank:XP_026301160.1%2CBEEBASE:GB49456;Parent=rna-XM_026445375.1
NC_037652.1	Gnomon	CDS	3711275	3711433	.	-	0	Name=XP_026301160.1;ID=cds-XP_026301160.1;Dbxref=GeneID:551770%2CGenbank:XP_026301160.1%2CBEEBASE:GB49456;Parent=rna-XM_026445375.1
NC_037652.1	Gnomon	mRNA	7619194	7621734	.	-	.	Name=XM_003250236.3;ID=rna-XM_003250236.3;Dbxref=GeneID:100578924%2CGenbank:XM_003250236.3;Parent=gene-LOC100578924
NC_037652.1	Gnomon	CDS	1552704	1552922	.	-	0	Name=XP_006558300.1;ID=cds-XP_006558300.1;Dbxref=GeneID:726277%2CGenbank:XP_006558300.1;Parent=rna-XM_006558237.3
NC_037652.1	Gnomon	mRNA	1566184	1573951	.	-	.	Name=XM_006558241.3;ID=rna-XM_006558241.3;Dbxref=GeneID:409200%2CGenbank:XM_006558241.3%2CBEEBASE:GB46196;Parent=gene-LOC409200
NC_037652.1	Gnomon	gene	2793384	2796615	.	+	.	Name=LOC551194;ID=gene-LOC551194;Dbxref=BEEBASE:GB54683%2CGeneID:551194
NC_037652.1	Gnomon	mRNA	9083940	9090572	.	+	.	Name=XM_006563682.3;ID=rna-XM_006563682.3;Dbxref=GeneID:409377%2CGenbank:XM_006563682.3%2CBEEBASE:GB50274;Parent=gene-LOC409377
NC_037652.1	Gnomon	mRNA	1895082	1900039	.	+	.	Name=XM_026445569.1;ID=rna-XM_026445569.1;Dbxref=GeneID:726528%2CGenbank:XM_026445569.1%2CBEEBASE:GB46219;Parent=gene-LOC726528
NC_037652.1	Gnomon	exon	8818578	8818741	.	+	.	ID=exon-XM_006563665.3-4;Dbxref=GeneID:410580%2CGenbank:XM_006563665.3%2CBEEBASE:GB50259;Parent=rna-XM_006563665.3
NC_037652.1	Gnomon	exon	8818823	8818988	.	+	.	ID=exon-XM_006563665.3-5;Dbxref=GeneID:410580%2CGenbank:XM_006563665.3%2CBEEBASE:GB50259;Parent=rna-XM_006563665.3
NC_037652.1	Gnomon	exon	8817516	8817568	.	+	.	ID=exon-XM_006563665.3-2;Dbxref=GeneID:410580%2CGenbank:XM_006563665.3%2CBEEBASE:GB50259;Parent=rna-XM_006563665.3
NC_037652.1	Gnomon	exon	8818336	8818486	.	+	.	ID=exon-XM_006563665.3-3;Dbxref=GeneID:410580%2CGenbank:XM_006563665.3%2CBEEBASE:GB50259;Parent=rna-XM_006563665.3
NC_037652.1	Gnomon	exon	8816988	8817121	.	+	.	ID=exon-XM_006563665.3-1;Dbxref=GeneID:410580%2CGenbank:XM_006563665.3%2CBEEBASE:GB50259;Parent=rna-XM_006563665.3
NC_037652.1	Gnomon	exon	8823413	8823560	.	+	.	ID=exon-XM_006563665.3-8;Dbxref=GeneID:410580%2CGenbank:XM_006563665.3%2CBEEBASE:GB50259;Parent=rna-XM_006563665.3
NC_037652.1	Gnomon	exon	8823675	8823812	.	+	.	ID=exon-XM_006563665.3-9;Dbxref=GeneID:410580%2CGenbank:XM_006563665.3%2CBEEBASE:GB50259;Parent=rna-XM_006563665.3
NC_037652.1	Gnomon	exon	8819170	8819240	.	+	.	ID=exon-XM_006563665.3-6;Dbxref=GeneID:410580%2CGenbank:XM_006563665.3%2CBEEBASE:GB50259;Parent=rna-XM_006563665.3
NC_037652.1	Gnomon	exon	8821095	8821166	.	+	.	ID=exon-XM_006563665.3-7;Dbxref=GeneID:410580%2CGenbank:XM_006563665.3%2CBEEBASE:GB50259;Parent=rna-XM_006563665.3
NC_037652.1	Gnomon	exon	8105084	8105278	.	-	.	ID=exon-XM_016916657.2-9;Dbxref=GeneID:412795%2CGenbank:XM_016916657.2%2CBEEBASE:GB49977;Parent=rna-XM_016916657.2
NC_037652.1	Gnomon	exon	8130679	8130744	.	-	.	ID=exon-XM_016916657.2-3;Dbxref=GeneID:412795%2CGenbank:XM_016916657.2%2CBEEBASE:GB49977;Parent=rna-XM_016916657.2
NC_037652.1	Gnomon	exon	8126548	8126726	.	-	.	ID=exon-XM_016916657.2-4;Dbxref=GeneID:412795%2CGenbank:XM_016916657.2%2CBEEBASE:GB49977;Parent=rna-XM_016916657.2
NC_037652.1	Gnomon	exon	8200641	8201178	.	-	.	ID=exon-XM_016916657.2-1;Dbxref=GeneID:412795%2CGenbank:XM_016916657.2%2CBEEBASE:GB49977;Parent=rna-XM_016916657.2
NC_037652.1	Gnomon	exon	8138643	8138721	.	-	.	ID=exon-XM_016916657.2-2;Dbxref=GeneID:412795%2CGenbank:XM_016916657.2%2CBEEBASE:GB49977;Parent=rna-XM_016916657.2
NC_037652.1	Gnomon	exon	8106400	8106549	.	-	.	ID=exon-XM_016916657.2-7;Dbxref=GeneID:412795%2CGenbank:XM_016916657.2%2CBEEBASE:GB49977;Parent=rna-XM_016916657.2
NC_037652.1	Gnomon	exon	8105625	8105843	.	-	.	ID=exon-XM_016916657.2-8;Dbxref=GeneID:412795%2CGenbank:XM_016916657.2%2CBEEBASE:GB49977;Parent=rna-XM_016916657.2
NC_037652.1	Gnomon	exon	8122417	8122539	.	-	.	ID=exon-XM_016916657.2-5;Dbxref=GeneID:412795%2CGenbank:XM_016916657.2%2CBEEBASE:GB49977;Parent=rna-XM_016916657.2
NC_037652.1	Gnomon	exon	8116337	8116600	.	-	.	ID=exon-XM_016916657.2-6;Dbxref=GeneID:412795%2CGenbank:XM_016916657.2%2CBEEBASE:GB49977;Parent=rna-XM_016916657.2
NC_037652.1	Gnomon	exon	9016409	9016677	.	+	.	ID=exon-XM_006563331.3-6;Dbxref=GeneID:409490%2CGenbank:XM_006563331.3%2CBEEBASE:GB50265;Parent=rna-XM_006563331.3
NC_037652.1	Gnomon	exon	9014698	9014846	.	+	.	ID=exon-XM_006563331.3-2;Dbxref=GeneID:409490%2CGenbank:XM_006563331.3%2CBEEBASE:GB50265;Parent=rna-XM_006563331.3
NC_037652.1	Gnomon	exon	9014911	9014969	.	+	.	ID=exon-XM_006563331.3-3;Dbxref=GeneID:409490%2CGenbank:XM_006563331.3%2CBEEBASE:GB50265;Parent=rna-XM_006563331.3
NC_037652.1	Gnomon	exon	9015033	9015174	.	+	.	ID=exon-XM_006563331.3-4;Dbxref=GeneID:409490%2CGenbank:XM_006563331.3%2CBEEBASE:GB50265;Parent=rna-XM_006563331.3
NC_037652.1	Gnomon	exon	9015701	9015865	.	+	.	ID=exon-XM_006563331.3-5;Dbxref=GeneID:409490%2CGenbank:XM_006563331.3%2CBEEBASE:GB50265;Parent=rna-XM_006563331.3
NC_037652.1	Gnomon	exon	3035424	3035835	.	-	.	ID=exon-XM_006559979.3-7;Dbxref=GeneID:408548%2CGenbank:XM_006559979.3%2CBEEBASE:GB54643;Parent=rna-XM_006559979.3
NC_037652.1	Gnomon	exon	3035202	3035336	.	-	.	ID=exon-XM_006559979.3-8;Dbxref=GeneID:408548%2CGenbank:XM_006559979.3%2CBEEBASE:GB54643;Parent=rna-XM_006559979.3
NC_037652.1	Gnomon	exon	3025212	3025440	.	-	.	ID=exon-XM_006559979.3-9;Dbxref=GeneID:408548%2CGenbank:XM_006559979.3%2CBEEBASE:GB54643;Parent=rna-XM_006559979.3
NC_037652.1	Gnomon	exon	9014099	9014255	.	+	.	ID=exon-XM_006563331.3-1;Dbxref=GeneID:409490%2CGenbank:XM_006563331.3%2CBEEBASE:GB50265;Parent=rna-XM_006563331.3
NC_037652.1	Gnomon	exon	3038257	3038381	.	-	.	ID=exon-XM_006559979.3-1;Dbxref=GeneID:408548%2CGenbank:XM_006559979.3%2CBEEBASE:GB54643;Parent=rna-XM_006559979.3
NC_037652.1	Gnomon	exon	3037806	3037891	.	-	.	ID=exon-XM_006559979.3-2;Dbxref=GeneID:408548%2CGenbank:XM_006559979.3%2CBEEBASE:GB54643;Parent=rna-XM_006559979.3
NC_037652.1	Gnomon	exon	3037258	3037326	.	-	.	ID=exon-XM_006559979.3-3;Dbxref=GeneID:408548%2CGenbank:XM_006559979.3%2CBEEBASE:GB54643;Parent=rna-XM_006559979.3
NC_037652.1	Gnomon	exon	3036682	3036897	.	-	.	ID=exon-XM_006559979.3-4;Dbxref=GeneID:408548%2CGenbank:XM_006559979.3%2CBEEBASE:GB54643;Parent=rna-XM_006559979.3
NC_037652.1	Gnomon	exon	3036538	3036578	.	-	.	ID=exon-XM_006559979.3-5;Dbxref=GeneID:408548%2CGenbank:XM_006559979.3%2CBEEBASE:GB54643;Parent=rna-XM_006559979.3
NC_037652.1	Gnomon	exon	3035932	3036142	.	-	.	ID=exon-XM_006559979.3-6;Dbxref=GeneID:408548%2CGenbank:XM_006559979.3%2CBEEBASE:GB54643;Parent=rna-XM_006559979.3
NC_037652.1	Gnomon	mRNA	9503059	9505149	.	+	.	Name=XM_026445329.1;ID=rna-XM_026445329.1;Dbxref=GeneID:113219252%2CGenbank:XM_026445329.1;Parent=gene-LOC113219252
NC_037652.1	Gnomon	exon	3876593	3876872	.	-	.	ID=exon-XR_003306188.1-5;Dbxref=GeneID:102655145%2CGenbank:XR_003306188.1;Parent=rna-XR_003306188.1
NC_037652.1	Gnomon	exon	3880224	3880379	.	-	.	ID=exon-XR_003306188.1-1;Dbxref=GeneID:102655145%2CGenbank:XR_003306188.1;Parent=rna-XR_003306188.1
NC_037652.1	Gnomon	exon	3880017	3880141	.	-	.	ID=exon-XR_003306188.1-2;Dbxref=GeneID:102655145%2CGenbank:XR_003306188.1;Parent=rna-XR_003306188.1
NC_037652.1	Gnomon	exon	3877608	3879837	.	-	.	ID=exon-XR_003306188.1-3;Dbxref=GeneID:102655145%2CGenbank:XR_003306188.1;Parent=rna-XR_003306188.1
NC_037652.1	Gnomon	exon	3876974	3877403	.	-	.	ID=exon-XR_003306188.1-4;Dbxref=GeneID:102655145%2CGenbank:XR_003306188.1;Parent=rna-XR_003306188.1
NC_037652.1	Gnomon	exon	6603005	6605848	.	-	.	ID=exon-XM_625220.6-5;Dbxref=GeneID:552844%2CGenbank:XM_625220.6%2CBEEBASE:GB50064;Parent=rna-XM_625220.6
NC_037652.1	Gnomon	exon	6624537	6624700	.	-	.	ID=exon-XM_625220.6-3;Dbxref=GeneID:552844%2CGenbank:XM_625220.6%2CBEEBASE:GB50064;Parent=rna-XM_625220.6
NC_037652.1	Gnomon	exon	6607518	6607647	.	-	.	ID=exon-XM_625220.6-4;Dbxref=GeneID:552844%2CGenbank:XM_625220.6%2CBEEBASE:GB50064;Parent=rna-XM_625220.6
NC_037652.1	Gnomon	exon	6841578	6841964	.	-	.	ID=exon-XM_625220.6-1;Dbxref=GeneID:552844%2CGenbank:XM_625220.6%2CBEEBASE:GB50064;Parent=rna-XM_625220.6
NC_037652.1	Gnomon	exon	6748124	6748221	.	-	.	ID=exon-XM_625220.6-2;Dbxref=GeneID:552844%2CGenbank:XM_625220.6%2CBEEBASE:GB50064;Parent=rna-XM_625220.6
NC_037652.1	Gnomon	exon	3616159	3616440	.	+	.	ID=exon-XM_006560644.3-10;Dbxref=GeneID:410630%2CGenbank:XM_006560644.3%2CBEEBASE:GB49480;Parent=rna-XM_006560644.3
NC_037652.1	Gnomon	exon	3616890	3617266	.	+	.	ID=exon-XM_006560644.3-11;Dbxref=GeneID:410630%2CGenbank:XM_006560644.3%2CBEEBASE:GB49480;Parent=rna-XM_006560644.3
NC_037652.1	Gnomon	exon	3617838	3618274	.	+	.	ID=exon-XM_006560644.3-12;Dbxref=GeneID:410630%2CGenbank:XM_006560644.3%2CBEEBASE:GB49480;Parent=rna-XM_006560644.3
NC_037652.1	Gnomon	exon	3618796	3619427	.	+	.	ID=exon-XM_006560644.3-13;Dbxref=GeneID:410630%2CGenbank:XM_006560644.3%2CBEEBASE:GB49480;Parent=rna-XM_006560644.3
NC_037652.1	Gnomon	gene	9021109	9022810	.	-	.	Name=LOC551119;ID=gene-LOC551119;Dbxref=BEEBASE:GB49956%2CGeneID:551119
NC_037652.1	Gnomon	exon	5089987	5090166	.	-	.	ID=exon-XM_006561013.3-9;Dbxref=GeneID:410623%2CGenbank:XM_006561013.3%2CBEEBASE:GB50521;Parent=rna-XM_006561013.3
NC_037652.1	Gnomon	exon	5090642	5090809	.	-	.	ID=exon-XM_006561013.3-7;Dbxref=GeneID:410623%2CGenbank:XM_006561013.3%2CBEEBASE:GB50521;Parent=rna-XM_006561013.3
NC_037652.1	Gnomon	exon	5090333	5090566	.	-	.	ID=exon-XM_006561013.3-8;Dbxref=GeneID:410623%2CGenbank:XM_006561013.3%2CBEEBASE:GB50521;Parent=rna-XM_006561013.3
NC_037652.1	Gnomon	exon	5092974	5093294	.	-	.	ID=exon-XM_006561013.3-1;Dbxref=GeneID:410623%2CGenbank:XM_006561013.3%2CBEEBASE:GB50521;Parent=rna-XM_006561013.3
NC_037652.1	Gnomon	exon	5092249	5092562	.	-	.	ID=exon-XM_006561013.3-2;Dbxref=GeneID:410623%2CGenbank:XM_006561013.3%2CBEEBASE:GB50521;Parent=rna-XM_006561013.3
NC_037652.1	Gnomon	exon	5091217	5091668	.	-	.	ID=exon-XM_006561013.3-5;Dbxref=GeneID:410623%2CGenbank:XM_006561013.3%2CBEEBASE:GB50521;Parent=rna-XM_006561013.3
NC_037652.1	Gnomon	exon	5090968	5091129	.	-	.	ID=exon-XM_006561013.3-6;Dbxref=GeneID:410623%2CGenbank:XM_006561013.3%2CBEEBASE:GB50521;Parent=rna-XM_006561013.3
NC_037652.1	Gnomon	exon	5091949	5092104	.	-	.	ID=exon-XM_006561013.3-3;Dbxref=GeneID:410623%2CGenbank:XM_006561013.3%2CBEEBASE:GB50521;Parent=rna-XM_006561013.3
NC_037652.1	Gnomon	exon	5091759	5091854	.	-	.	ID=exon-XM_006561013.3-4;Dbxref=GeneID:410623%2CGenbank:XM_006561013.3%2CBEEBASE:GB50521;Parent=rna-XM_006561013.3
NC_037652.1	Gnomon	exon	2663967	2664135	.	-	.	ID=exon-XM_026445435.1-2;Dbxref=GeneID:409137%2CGenbank:XM_026445435.1%2CBEEBASE:GB54668;Parent=rna-XM_026445435.1
NC_037652.1	Gnomon	exon	2663312	2663477	.	-	.	ID=exon-XM_026445435.1-3;Dbxref=GeneID:409137%2CGenbank:XM_026445435.1%2CBEEBASE:GB54668;Parent=rna-XM_026445435.1
NC_037652.1	Gnomon	exon	2664990	2665085	.	-	.	ID=exon-XM_026445435.1-1;Dbxref=GeneID:409137%2CGenbank:XM_026445435.1%2CBEEBASE:GB54668;Parent=rna-XM_026445435.1
NC_037652.1	Gnomon	exon	2659844	2659876	.	-	.	ID=exon-XM_026445435.1-8;Dbxref=GeneID:409137%2CGenbank:XM_026445435.1%2CBEEBASE:GB54668;Parent=rna-XM_026445435.1
NC_037652.1	Gnomon	exon	2659390	2659502	.	-	.	ID=exon-XM_026445435.1-9;Dbxref=GeneID:409137%2CGenbank:XM_026445435.1%2CBEEBASE:GB54668;Parent=rna-XM_026445435.1
NC_037652.1	Gnomon	exon	2661208	2661508	.	-	.	ID=exon-XM_026445435.1-6;Dbxref=GeneID:409137%2CGenbank:XM_026445435.1%2CBEEBASE:GB54668;Parent=rna-XM_026445435.1
NC_037652.1	Gnomon	exon	2660369	2660698	.	-	.	ID=exon-XM_026445435.1-7;Dbxref=GeneID:409137%2CGenbank:XM_026445435.1%2CBEEBASE:GB54668;Parent=rna-XM_026445435.1
NC_037652.1	Gnomon	exon	2662684	2662864	.	-	.	ID=exon-XM_026445435.1-4;Dbxref=GeneID:409137%2CGenbank:XM_026445435.1%2CBEEBASE:GB54668;Parent=rna-XM_026445435.1
NC_037652.1	Gnomon	exon	2661894	2662051	.	-	.	ID=exon-XM_026445435.1-5;Dbxref=GeneID:409137%2CGenbank:XM_026445435.1%2CBEEBASE:GB54668;Parent=rna-XM_026445435.1
NC_037652.1	Gnomon	mRNA	7793859	7795475	.	-	.	Name=XM_392060.7;ID=rna-XM_392060.7;Dbxref=GeneID:408516%2CGenbank:XM_392060.7%2CBEEBASE:GB49999;Parent=gene-LOC408516
NC_037652.1	Gnomon	CDS	5556451	5556520	.	-	0	Name=XP_006562664.1;ID=cds-XP_006562664.1;Dbxref=GeneID:551957%2CGenbank:XP_006562664.1%2CBEEBASE:GB47931;Parent=rna-XM_006562601.3
NC_037652.1	Gnomon	CDS	5555670	5556026	.	-	0	Name=XP_006562664.1;ID=cds-XP_006562664.1;Dbxref=GeneID:551957%2CGenbank:XP_006562664.1%2CBEEBASE:GB47931;Parent=rna-XM_006562601.3
NC_037652.1	Gnomon	CDS	5555140	5555399	.	-	0	Name=XP_006562664.1;ID=cds-XP_006562664.1;Dbxref=GeneID:551957%2CGenbank:XP_006562664.1%2CBEEBASE:GB47931;Parent=rna-XM_006562601.3
NC_037652.1	Gnomon	CDS	5554524	5554775	.	-	0	Name=XP_006562664.1;ID=cds-XP_006562664.1;Dbxref=GeneID:551957%2CGenbank:XP_006562664.1%2CBEEBASE:GB47931;Parent=rna-XM_006562601.3
NC_037652.1	Gnomon	CDS	5554116	5554287	.	-	0	Name=XP_006562664.1;ID=cds-XP_006562664.1;Dbxref=GeneID:551957%2CGenbank:XP_006562664.1%2CBEEBASE:GB47931;Parent=rna-XM_006562601.3
NC_037652.1	Gnomon	CDS	5553248	5553525	.	-	0	Name=XP_006562664.1;ID=cds-XP_006562664.1;Dbxref=GeneID:551957%2CGenbank:XP_006562664.1%2CBEEBASE:GB47931;Parent=rna-XM_006562601.3
NC_037652.1	Gnomon	CDS	9186390	9186453	.	-	0	Name=XP_016772322.1;ID=cds-XP_016772322.1;Dbxref=GeneID:410573%2CGenbank:XP_016772322.1%2CBEEBASE:GB49947;Parent=rna-XM_016916833.2
NC_037652.1	Gnomon	CDS	9137470	9137599	.	-	0	Name=XP_016772322.1;ID=cds-XP_016772322.1;Dbxref=GeneID:410573%2CGenbank:XP_016772322.1%2CBEEBASE:GB49947;Parent=rna-XM_016916833.2
NC_037652.1	Gnomon	CDS	9137143	9137351	.	-	0	Name=XP_016772322.1;ID=cds-XP_016772322.1;Dbxref=GeneID:410573%2CGenbank:XP_016772322.1%2CBEEBASE:GB49947;Parent=rna-XM_016916833.2
NC_037652.1	Gnomon	CDS	9136877	9136987	.	-	0	Name=XP_016772322.1;ID=cds-XP_016772322.1;Dbxref=GeneID:410573%2CGenbank:XP_016772322.1%2CBEEBASE:GB49947;Parent=rna-XM_016916833.2
NC_037652.1	Gnomon	CDS	9136126	9136332	.	-	0	Name=XP_016772322.1;ID=cds-XP_016772322.1;Dbxref=GeneID:410573%2CGenbank:XP_016772322.1%2CBEEBASE:GB49947;Parent=rna-XM_016916833.2
NC_037652.1	Gnomon	CDS	9134934	9135085	.	-	0	Name=XP_016772322.1;ID=cds-XP_016772322.1;Dbxref=GeneID:410573%2CGenbank:XP_016772322.1%2CBEEBASE:GB49947;Parent=rna-XM_016916833.2
NC_037652.1	Gnomon	CDS	9134092	9134236	.	-	0	Name=XP_016772322.1;ID=cds-XP_016772322.1;Dbxref=GeneID:410573%2CGenbank:XP_016772322.1%2CBEEBASE:GB49947;Parent=rna-XM_016916833.2
NC_037652.1	Gnomon	CDS	9133810	9133940	.	-	0	Name=XP_016772322.1;ID=cds-XP_016772322.1;Dbxref=GeneID:410573%2CGenbank:XP_016772322.1%2CBEEBASE:GB49947;Parent=rna-XM_016916833.2
NC_037652.1	Gnomon	CDS	9131716	9131875	.	-	0	Name=XP_016772322.1;ID=cds-XP_016772322.1;Dbxref=GeneID:410573%2CGenbank:XP_016772322.1%2CBEEBASE:GB49947;Parent=rna-XM_016916833.2
NC_037652.1	Gnomon	CDS	9131337	9131636	.	-	0	Name=XP_016772322.1;ID=cds-XP_016772322.1;Dbxref=GeneID:410573%2CGenbank:XP_016772322.1%2CBEEBASE:GB49947;Parent=rna-XM_016916833.2
NC_037652.1	Gnomon	CDS	9130977	9131276	.	-	0	Name=XP_016772322.1;ID=cds-XP_016772322.1;Dbxref=GeneID:410573%2CGenbank:XP_016772322.1%2CBEEBASE:GB49947;Parent=rna-XM_016916833.2
NC_037652.1	Gnomon	CDS	9130132	9130356	.	-	0	Name=XP_016772322.1;ID=cds-XP_016772322.1;Dbxref=GeneID:410573%2CGenbank:XP_016772322.1%2CBEEBASE:GB49947;Parent=rna-XM_016916833.2
NC_037652.1	Gnomon	CDS	9129743	9129921	.	-	0	Name=XP_016772322.1;ID=cds-XP_016772322.1;Dbxref=GeneID:410573%2CGenbank:XP_016772322.1%2CBEEBASE:GB49947;Parent=rna-XM_016916833.2
NC_037652.1	Gnomon	CDS	9129286	9129642	.	-	0	Name=XP_016772322.1;ID=cds-XP_016772322.1;Dbxref=GeneID:410573%2CGenbank:XP_016772322.1%2CBEEBASE:GB49947;Parent=rna-XM_016916833.2
NC_037652.1	Gnomon	mRNA	7819716	7829173	.	-	.	Name=XM_006563589.3;ID=rna-XM_006563589.3;Dbxref=GeneID:726548%2CGenbank:XM_006563589.3%2CBEEBASE:GB49996;Parent=gene-LOC726548
NC_037652.1	Gnomon	exon	5917080	5917782	.	-	.	ID=exon-XM_026445599.1-20;Dbxref=GeneID:409665%2CGenbank:XM_026445599.1%2CBEEBASE:GB50099;Parent=rna-XM_026445599.1
NC_037652.1	Gnomon	exon	3890437	3890587	.	+	.	ID=exon-XM_006560702.3-10;Dbxref=GeneID:413034%2CGenbank:XM_006560702.3%2CBEEBASE:GB49505;Parent=rna-XM_006560702.3
NC_037652.1	Gnomon	exon	3890670	3890800	.	+	.	ID=exon-XM_006560702.3-11;Dbxref=GeneID:413034%2CGenbank:XM_006560702.3%2CBEEBASE:GB49505;Parent=rna-XM_006560702.3
NC_037652.1	Gnomon	exon	5928482	5928591	.	-	.	ID=exon-XM_026445599.1-12;Dbxref=GeneID:409665%2CGenbank:XM_026445599.1%2CBEEBASE:GB50099;Parent=rna-XM_026445599.1
NC_037652.1	Gnomon	exon	5927906	5928081	.	-	.	ID=exon-XM_026445599.1-13;Dbxref=GeneID:409665%2CGenbank:XM_026445599.1%2CBEEBASE:GB50099;Parent=rna-XM_026445599.1
NC_037652.1	Gnomon	mRNA	4525834	4529403	.	+	.	Name=XM_016916685.2;ID=rna-XM_016916685.2;Dbxref=GeneID:552558%2CGenbank:XM_016916685.2%2CBEEBASE:GB50565;Parent=gene-LOC552558
NC_037652.1	Gnomon	exon	5930213	5930284	.	-	.	ID=exon-XM_026445599.1-10;Dbxref=GeneID:409665%2CGenbank:XM_026445599.1%2CBEEBASE:GB50099;Parent=rna-XM_026445599.1
NC_037652.1	Gnomon	exon	5929232	5929394	.	-	.	ID=exon-XM_026445599.1-11;Dbxref=GeneID:409665%2CGenbank:XM_026445599.1%2CBEEBASE:GB50099;Parent=rna-XM_026445599.1
NC_037652.1	Gnomon	exon	5925641	5925817	.	-	.	ID=exon-XM_026445599.1-16;Dbxref=GeneID:409665%2CGenbank:XM_026445599.1%2CBEEBASE:GB50099;Parent=rna-XM_026445599.1
NC_037652.1	Gnomon	exon	5923106	5923420	.	-	.	ID=exon-XM_026445599.1-17;Dbxref=GeneID:409665%2CGenbank:XM_026445599.1%2CBEEBASE:GB50099;Parent=rna-XM_026445599.1
NC_037652.1	Gnomon	exon	5926652	5926865	.	-	.	ID=exon-XM_026445599.1-14;Dbxref=GeneID:409665%2CGenbank:XM_026445599.1%2CBEEBASE:GB50099;Parent=rna-XM_026445599.1
NC_037652.1	Gnomon	exon	5926206	5926327	.	-	.	ID=exon-XM_026445599.1-15;Dbxref=GeneID:409665%2CGenbank:XM_026445599.1%2CBEEBASE:GB50099;Parent=rna-XM_026445599.1
NC_037652.1	Gnomon	exon	3891473	3891707	.	+	.	ID=exon-XM_006560702.3-14;Dbxref=GeneID:413034%2CGenbank:XM_006560702.3%2CBEEBASE:GB49505;Parent=rna-XM_006560702.3
NC_037652.1	Gnomon	exon	3890881	3891123	.	+	.	ID=exon-XM_006560702.3-12;Dbxref=GeneID:413034%2CGenbank:XM_006560702.3%2CBEEBASE:GB49505;Parent=rna-XM_006560702.3
NC_037652.1	Gnomon	exon	5922300	5922560	.	-	.	ID=exon-XM_026445599.1-18;Dbxref=GeneID:409665%2CGenbank:XM_026445599.1%2CBEEBASE:GB50099;Parent=rna-XM_026445599.1
NC_037652.1	Gnomon	exon	3891216	3891364	.	+	.	ID=exon-XM_006560702.3-13;Dbxref=GeneID:413034%2CGenbank:XM_006560702.3%2CBEEBASE:GB49505;Parent=rna-XM_006560702.3
NC_037652.1	Gnomon	exon	5917969	5918102	.	-	.	ID=exon-XM_026445599.1-19;Dbxref=GeneID:409665%2CGenbank:XM_026445599.1%2CBEEBASE:GB50099;Parent=rna-XM_026445599.1
NC_037652.1	Gnomon	CDS	7515873	7516033	.	+	0	Name=XP_006563408.1;ID=cds-XP_006563408.1;Dbxref=GeneID:552785%2CGenbank:XP_006563408.1%2CBEEBASE:GB50207;Parent=rna-XM_006563345.3
NC_037652.1	Gnomon	CDS	7517529	7517617	.	+	0	Name=XP_006563408.1;ID=cds-XP_006563408.1;Dbxref=GeneID:552785%2CGenbank:XP_006563408.1%2CBEEBASE:GB50207;Parent=rna-XM_006563345.3
NC_037652.1	Gnomon	CDS	7526390	7526454	.	+	0	Name=XP_006563408.1;ID=cds-XP_006563408.1;Dbxref=GeneID:552785%2CGenbank:XP_006563408.1%2CBEEBASE:GB50207;Parent=rna-XM_006563345.3
NC_037652.1	Gnomon	CDS	7526655	7526875	.	+	0	Name=XP_006563408.1;ID=cds-XP_006563408.1;Dbxref=GeneID:552785%2CGenbank:XP_006563408.1%2CBEEBASE:GB50207;Parent=rna-XM_006563345.3
NC_037652.1	Gnomon	CDS	7527010	7527092	.	+	0	Name=XP_006563408.1;ID=cds-XP_006563408.1;Dbxref=GeneID:552785%2CGenbank:XP_006563408.1%2CBEEBASE:GB50207;Parent=rna-XM_006563345.3
NC_037652.1	Gnomon	CDS	7527183	7527323	.	+	0	Name=XP_006563408.1;ID=cds-XP_006563408.1;Dbxref=GeneID:552785%2CGenbank:XP_006563408.1%2CBEEBASE:GB50207;Parent=rna-XM_006563345.3
NC_037652.1	Gnomon	CDS	7531499	7531591	.	+	0	Name=XP_006563408.1;ID=cds-XP_006563408.1;Dbxref=GeneID:552785%2CGenbank:XP_006563408.1%2CBEEBASE:GB50207;Parent=rna-XM_006563345.3
NC_037652.1	Gnomon	CDS	7533639	7533791	.	+	0	Name=XP_006563408.1;ID=cds-XP_006563408.1;Dbxref=GeneID:552785%2CGenbank:XP_006563408.1%2CBEEBASE:GB50207;Parent=rna-XM_006563345.3
NC_037652.1	Gnomon	CDS	7534333	7534547	.	+	0	Name=XP_006563408.1;ID=cds-XP_006563408.1;Dbxref=GeneID:552785%2CGenbank:XP_006563408.1%2CBEEBASE:GB50207;Parent=rna-XM_006563345.3
NC_037652.1	Gnomon	CDS	7539796	7539846	.	+	0	Name=XP_006563408.1;ID=cds-XP_006563408.1;Dbxref=GeneID:552785%2CGenbank:XP_006563408.1%2CBEEBASE:GB50207;Parent=rna-XM_006563345.3
NC_037652.1	Gnomon	CDS	7547440	7547577	.	+	0	Name=XP_006563408.1;ID=cds-XP_006563408.1;Dbxref=GeneID:552785%2CGenbank:XP_006563408.1%2CBEEBASE:GB50207;Parent=rna-XM_006563345.3
NC_037652.1	Gnomon	CDS	7547779	7547910	.	+	0	Name=XP_006563408.1;ID=cds-XP_006563408.1;Dbxref=GeneID:552785%2CGenbank:XP_006563408.1%2CBEEBASE:GB50207;Parent=rna-XM_006563345.3
NC_037652.1	Gnomon	mRNA	7474697	7550203	.	+	.	Name=XM_006563349.3;ID=rna-XM_006563349.3;Dbxref=GeneID:552785%2CGenbank:XM_006563349.3%2CBEEBASE:GB50207;Parent=gene-pHCl
NC_037652.1	Gnomon	CDS	7515873	7516033	.	+	0	Name=XP_006563398.1;ID=cds-XP_006563398.1;Dbxref=GeneID:552785%2CGenbank:XP_006563398.1%2CBEEBASE:GB50207;Parent=rna-XM_006563335.3
NC_037652.1	Gnomon	CDS	7517529	7517617	.	+	0	Name=XP_006563398.1;ID=cds-XP_006563398.1;Dbxref=GeneID:552785%2CGenbank:XP_006563398.1%2CBEEBASE:GB50207;Parent=rna-XM_006563335.3
NC_037652.1	Gnomon	CDS	7522310	7522462	.	+	0	Name=XP_006563398.1;ID=cds-XP_006563398.1;Dbxref=GeneID:552785%2CGenbank:XP_006563398.1%2CBEEBASE:GB50207;Parent=rna-XM_006563335.3
NC_037652.1	Gnomon	CDS	7526390	7526454	.	+	0	Name=XP_006563398.1;ID=cds-XP_006563398.1;Dbxref=GeneID:552785%2CGenbank:XP_006563398.1%2CBEEBASE:GB50207;Parent=rna-XM_006563335.3
NC_037652.1	Gnomon	CDS	7526655	7526875	.	+	0	Name=XP_006563398.1;ID=cds-XP_006563398.1;Dbxref=GeneID:552785%2CGenbank:XP_006563398.1%2CBEEBASE:GB50207;Parent=rna-XM_006563335.3
NC_037652.1	Gnomon	CDS	7527010	7527092	.	+	0	Name=XP_006563398.1;ID=cds-XP_006563398.1;Dbxref=GeneID:552785%2CGenbank:XP_006563398.1%2CBEEBASE:GB50207;Parent=rna-XM_006563335.3
NC_037652.1	Gnomon	CDS	7527183	7527323	.	+	0	Name=XP_006563398.1;ID=cds-XP_006563398.1;Dbxref=GeneID:552785%2CGenbank:XP_006563398.1%2CBEEBASE:GB50207;Parent=rna-XM_006563335.3
NC_037652.1	Gnomon	CDS	7531499	7531591	.	+	0	Name=XP_006563398.1;ID=cds-XP_006563398.1;Dbxref=GeneID:552785%2CGenbank:XP_006563398.1%2CBEEBASE:GB50207;Parent=rna-XM_006563335.3
NC_037652.1	Gnomon	CDS	7533639	7533791	.	+	0	Name=XP_006563398.1;ID=cds-XP_006563398.1;Dbxref=GeneID:552785%2CGenbank:XP_006563398.1%2CBEEBASE:GB50207;Parent=rna-XM_006563335.3
NC_037652.1	Gnomon	CDS	7534333	7534547	.	+	0	Name=XP_006563398.1;ID=cds-XP_006563398.1;Dbxref=GeneID:552785%2CGenbank:XP_006563398.1%2CBEEBASE:GB50207;Parent=rna-XM_006563335.3
NC_037652.1	Gnomon	CDS	7539796	7539846	.	+	0	Name=XP_006563398.1;ID=cds-XP_006563398.1;Dbxref=GeneID:552785%2CGenbank:XP_006563398.1%2CBEEBASE:GB50207;Parent=rna-XM_006563335.3
NC_037652.1	Gnomon	CDS	7547440	7547577	.	+	0	Name=XP_006563398.1;ID=cds-XP_006563398.1;Dbxref=GeneID:552785%2CGenbank:XP_006563398.1%2CBEEBASE:GB50207;Parent=rna-XM_006563335.3
NC_037652.1	Gnomon	CDS	7547779	7547910	.	+	0	Name=XP_006563398.1;ID=cds-XP_006563398.1;Dbxref=GeneID:552785%2CGenbank:XP_006563398.1%2CBEEBASE:GB50207;Parent=rna-XM_006563335.3
NC_037652.1	Gnomon	exon	7494839	7494907	.	-	.	ID=id-LOC102656222-3;Dbxref=GeneID:102656222;Parent=gene-LOC102656222
NC_037652.1	Gnomon	exon	7493398	7493652	.	-	.	ID=id-LOC102656222-2;Dbxref=GeneID:102656222;Parent=gene-LOC102656222
NC_037652.1	Gnomon	CDS	5254875	5254969	.	-	0	Name=XP_006561106.2;ID=cds-XP_006561106.2;Dbxref=GeneID:410621%2CGenbank:XP_006561106.2%2CBEEBASE:GB50509;Parent=rna-XM_006561043.3
NC_037652.1	Gnomon	CDS	5254691	5254790	.	-	0	Name=XP_006561106.2;ID=cds-XP_006561106.2;Dbxref=GeneID:410621%2CGenbank:XP_006561106.2%2CBEEBASE:GB50509;Parent=rna-XM_006561043.3
NC_037652.1	Gnomon	CDS	5253470	5254381	.	-	0	Name=XP_006561106.2;ID=cds-XP_006561106.2;Dbxref=GeneID:410621%2CGenbank:XP_006561106.2%2CBEEBASE:GB50509;Parent=rna-XM_006561043.3
NC_037652.1	Gnomon	CDS	5252367	5252872	.	-	0	Name=XP_006561106.2;ID=cds-XP_006561106.2;Dbxref=GeneID:410621%2CGenbank:XP_006561106.2%2CBEEBASE:GB50509;Parent=rna-XM_006561043.3
NC_037652.1	Gnomon	CDS	5252158	5252303	.	-	0	Name=XP_006561106.2;ID=cds-XP_006561106.2;Dbxref=GeneID:410621%2CGenbank:XP_006561106.2%2CBEEBASE:GB50509;Parent=rna-XM_006561043.3
NC_037652.1	Gnomon	CDS	5251931	5252080	.	-	0	Name=XP_006561106.2;ID=cds-XP_006561106.2;Dbxref=GeneID:410621%2CGenbank:XP_006561106.2%2CBEEBASE:GB50509;Parent=rna-XM_006561043.3
NC_037652.1	Gnomon	CDS	5251565	5251632	.	-	0	Name=XP_006561106.2;ID=cds-XP_006561106.2;Dbxref=GeneID:410621%2CGenbank:XP_006561106.2%2CBEEBASE:GB50509;Parent=rna-XM_006561043.3
NC_037652.1	Gnomon	exon	5871052	5872543	.	+	.	ID=exon-XM_026445582.1-1;Dbxref=GeneID:725890%2CGenbank:XM_026445582.1%2CBEEBASE:GB50137;Parent=rna-XM_026445582.1
NC_037652.1	Gnomon	exon	5872668	5873485	.	+	.	ID=exon-XM_026445582.1-2;Dbxref=GeneID:725890%2CGenbank:XM_026445582.1%2CBEEBASE:GB50137;Parent=rna-XM_026445582.1
NC_037652.1	Gnomon	exon	5873976	5874110	.	+	.	ID=exon-XM_026445582.1-5;Dbxref=GeneID:725890%2CGenbank:XM_026445582.1%2CBEEBASE:GB50137;Parent=rna-XM_026445582.1
NC_037652.1	Gnomon	exon	5874216	5874802	.	+	.	ID=exon-XM_026445582.1-6;Dbxref=GeneID:725890%2CGenbank:XM_026445582.1%2CBEEBASE:GB50137;Parent=rna-XM_026445582.1
NC_037652.1	Gnomon	exon	5873578	5873707	.	+	.	ID=exon-XM_026445582.1-3;Dbxref=GeneID:725890%2CGenbank:XM_026445582.1%2CBEEBASE:GB50137;Parent=rna-XM_026445582.1
NC_037652.1	Gnomon	exon	5873787	5873899	.	+	.	ID=exon-XM_026445582.1-4;Dbxref=GeneID:725890%2CGenbank:XM_026445582.1%2CBEEBASE:GB50137;Parent=rna-XM_026445582.1
NC_037652.1	Gnomon	exon	1744229	1744537	.	+	.	ID=exon-XM_026445647.1-9;Dbxref=GeneID:411827%2CGenbank:XM_026445647.1%2CBEEBASE:GB46209;Parent=rna-XM_026445647.1
NC_037652.1	Gnomon	CDS	1792428	1792703	.	-	0	Name=XP_026301165.1;ID=cds-XP_026301165.1;Dbxref=GeneID:411958%2CGenbank:XP_026301165.1%2CBEEBASE:GB46188;Parent=rna-XM_026445380.1
NC_037652.1	Gnomon	CDS	1792205	1792347	.	-	0	Name=XP_026301165.1;ID=cds-XP_026301165.1;Dbxref=GeneID:411958%2CGenbank:XP_026301165.1%2CBEEBASE:GB46188;Parent=rna-XM_026445380.1
NC_037652.1	Gnomon	CDS	1786137	1786348	.	-	0	Name=XP_026301165.1;ID=cds-XP_026301165.1;Dbxref=GeneID:411958%2CGenbank:XP_026301165.1%2CBEEBASE:GB46188;Parent=rna-XM_026445380.1
NC_037652.1	Gnomon	CDS	1764537	1764739	.	-	0	Name=XP_026301165.1;ID=cds-XP_026301165.1;Dbxref=GeneID:411958%2CGenbank:XP_026301165.1%2CBEEBASE:GB46188;Parent=rna-XM_026445380.1
NC_037652.1	Gnomon	CDS	1763031	1763378	.	-	0	Name=XP_026301165.1;ID=cds-XP_026301165.1;Dbxref=GeneID:411958%2CGenbank:XP_026301165.1%2CBEEBASE:GB46188;Parent=rna-XM_026445380.1
NC_037652.1	Gnomon	CDS	1762037	1762144	.	-	0	Name=XP_026301165.1;ID=cds-XP_026301165.1;Dbxref=GeneID:411958%2CGenbank:XP_026301165.1%2CBEEBASE:GB46188;Parent=rna-XM_026445380.1
NC_037652.1	Gnomon	CDS	1761833	1761913	.	-	0	Name=XP_026301165.1;ID=cds-XP_026301165.1;Dbxref=GeneID:411958%2CGenbank:XP_026301165.1%2CBEEBASE:GB46188;Parent=rna-XM_026445380.1
NC_037652.1	Gnomon	CDS	1761107	1761307	.	-	0	Name=XP_026301165.1;ID=cds-XP_026301165.1;Dbxref=GeneID:411958%2CGenbank:XP_026301165.1%2CBEEBASE:GB46188;Parent=rna-XM_026445380.1
NC_037652.1	Gnomon	exon	1742761	1742912	.	+	.	ID=exon-XM_026445647.1-5;Dbxref=GeneID:411827%2CGenbank:XM_026445647.1%2CBEEBASE:GB46209;Parent=rna-XM_026445647.1
NC_037652.1	Gnomon	exon	1743251	1743390	.	+	.	ID=exon-XM_026445647.1-6;Dbxref=GeneID:411827%2CGenbank:XM_026445647.1%2CBEEBASE:GB46209;Parent=rna-XM_026445647.1
NC_037652.1	Gnomon	exon	1743480	1743657	.	+	.	ID=exon-XM_026445647.1-7;Dbxref=GeneID:411827%2CGenbank:XM_026445647.1%2CBEEBASE:GB46209;Parent=rna-XM_026445647.1
NC_037652.1	Gnomon	exon	1743763	1744084	.	+	.	ID=exon-XM_026445647.1-8;Dbxref=GeneID:411827%2CGenbank:XM_026445647.1%2CBEEBASE:GB46209;Parent=rna-XM_026445647.1
NC_037652.1	Gnomon	exon	1632102	1632182	.	+	.	ID=exon-XM_026445647.1-1;Dbxref=GeneID:411827%2CGenbank:XM_026445647.1%2CBEEBASE:GB46209;Parent=rna-XM_026445647.1
NC_037652.1	Gnomon	exon	1670495	1670553	.	+	.	ID=exon-XM_026445647.1-2;Dbxref=GeneID:411827%2CGenbank:XM_026445647.1%2CBEEBASE:GB46209;Parent=rna-XM_026445647.1
NC_037652.1	Gnomon	exon	1729074	1729218	.	+	.	ID=exon-XM_026445647.1-3;Dbxref=GeneID:411827%2CGenbank:XM_026445647.1%2CBEEBASE:GB46209;Parent=rna-XM_026445647.1
NC_037652.1	Gnomon	exon	1742241	1742362	.	+	.	ID=exon-XM_026445647.1-4;Dbxref=GeneID:411827%2CGenbank:XM_026445647.1%2CBEEBASE:GB46209;Parent=rna-XM_026445647.1
NC_037652.1	Gnomon	gene	3661371	3661650	.	-	.	Name=LOC100577088;ID=gene-LOC100577088;Dbxref=GeneID:100577088
NC_037652.1	Gnomon	exon	1901522	1901994	.	+	.	ID=exon-XM_001120409.5-1;Dbxref=GeneID:725811%2CGenbank:XM_001120409.5%2CBEEBASE:GB46220;Parent=rna-XM_001120409.5
NC_037652.1	Gnomon	exon	1902089	1902227	.	+	.	ID=exon-XM_001120409.5-2;Dbxref=GeneID:725811%2CGenbank:XM_001120409.5%2CBEEBASE:GB46220;Parent=rna-XM_001120409.5
NC_037652.1	Gnomon	exon	1902339	1902717	.	+	.	ID=exon-XM_001120409.5-3;Dbxref=GeneID:725811%2CGenbank:XM_001120409.5%2CBEEBASE:GB46220;Parent=rna-XM_001120409.5
NC_037652.1	Gnomon	exon	7658560	7658899	.	+	.	ID=exon-XM_006563549.3-14;Dbxref=GeneID:410585%2CGenbank:XM_006563549.3%2CBEEBASE:GB50219;Parent=rna-XM_006563549.3
NC_037652.1	Gnomon	exon	7659031	7659183	.	+	.	ID=exon-XM_006563549.3-15;Dbxref=GeneID:410585%2CGenbank:XM_006563549.3%2CBEEBASE:GB50219;Parent=rna-XM_006563549.3
NC_037652.1	Gnomon	exon	7659263	7661948	.	+	.	ID=exon-XM_006563549.3-16;Dbxref=GeneID:410585%2CGenbank:XM_006563549.3%2CBEEBASE:GB50219;Parent=rna-XM_006563549.3
NC_037652.1	Gnomon	exon	7656125	7656306	.	+	.	ID=exon-XM_006563549.3-10;Dbxref=GeneID:410585%2CGenbank:XM_006563549.3%2CBEEBASE:GB50219;Parent=rna-XM_006563549.3
NC_037652.1	Gnomon	exon	7656370	7657717	.	+	.	ID=exon-XM_006563549.3-11;Dbxref=GeneID:410585%2CGenbank:XM_006563549.3%2CBEEBASE:GB50219;Parent=rna-XM_006563549.3
NC_037652.1	Gnomon	exon	7657811	7658034	.	+	.	ID=exon-XM_006563549.3-12;Dbxref=GeneID:410585%2CGenbank:XM_006563549.3%2CBEEBASE:GB50219;Parent=rna-XM_006563549.3
NC_037652.1	Gnomon	exon	7658117	7658332	.	+	.	ID=exon-XM_006563549.3-13;Dbxref=GeneID:410585%2CGenbank:XM_006563549.3%2CBEEBASE:GB50219;Parent=rna-XM_006563549.3
NC_037652.1	Gnomon	transcript	6312816	6323308	.	-	.	Name=XR_001705636.2;ID=rna-XR_001705636.2;Dbxref=GeneID:408529%2CGenbank:XR_001705636.2%2CBEEBASE:GB50090;Parent=gene-Adar
NC_037652.1	Gnomon	exon	7451698	7451974	.	+	.	ID=exon-XM_006563518.3-9;Dbxref=GeneID:725115%2CGenbank:XM_006563518.3%2CBEEBASE:GB50202;Parent=rna-XM_006563518.3
NC_037652.1	Gnomon	exon	7450941	7451152	.	+	.	ID=exon-XM_006563518.3-7;Dbxref=GeneID:725115%2CGenbank:XM_006563518.3%2CBEEBASE:GB50202;Parent=rna-XM_006563518.3
NC_037652.1	Gnomon	exon	7451234	7451627	.	+	.	ID=exon-XM_006563518.3-8;Dbxref=GeneID:725115%2CGenbank:XM_006563518.3%2CBEEBASE:GB50202;Parent=rna-XM_006563518.3
NC_037652.1	Gnomon	CDS	8069533	8069545	.	-	0	Name=XP_026301415.1;ID=cds-XP_026301415.1;Dbxref=GeneID:100576115%2CGenbank:XP_026301415.1;Parent=rna-XM_026445630.1
NC_037652.1	Gnomon	CDS	8069283	8069468	.	-	0	Name=XP_026301415.1;ID=cds-XP_026301415.1;Dbxref=GeneID:100576115%2CGenbank:XP_026301415.1;Parent=rna-XM_026445630.1
NC_037652.1	Gnomon	CDS	8068977	8069164	.	-	0	Name=XP_026301415.1;ID=cds-XP_026301415.1;Dbxref=GeneID:100576115%2CGenbank:XP_026301415.1;Parent=rna-XM_026445630.1
NC_037652.1	Gnomon	exon	7445727	7446772	.	+	.	ID=exon-XM_006563518.3-1;Dbxref=GeneID:725115%2CGenbank:XM_006563518.3%2CBEEBASE:GB50202;Parent=rna-XM_006563518.3
NC_037652.1	Gnomon	exon	7447018	7447178	.	+	.	ID=exon-XM_006563518.3-2;Dbxref=GeneID:725115%2CGenbank:XM_006563518.3%2CBEEBASE:GB50202;Parent=rna-XM_006563518.3
NC_037652.1	Gnomon	exon	7449587	7449800	.	+	.	ID=exon-XM_006563518.3-5;Dbxref=GeneID:725115%2CGenbank:XM_006563518.3%2CBEEBASE:GB50202;Parent=rna-XM_006563518.3
NC_037652.1	Gnomon	exon	7450362	7450848	.	+	.	ID=exon-XM_006563518.3-6;Dbxref=GeneID:725115%2CGenbank:XM_006563518.3%2CBEEBASE:GB50202;Parent=rna-XM_006563518.3
NC_037652.1	Gnomon	exon	7448052	7448098	.	+	.	ID=exon-XM_006563518.3-3;Dbxref=GeneID:725115%2CGenbank:XM_006563518.3%2CBEEBASE:GB50202;Parent=rna-XM_006563518.3
NC_037652.1	Gnomon	exon	7448925	7448983	.	+	.	ID=exon-XM_006563518.3-4;Dbxref=GeneID:725115%2CGenbank:XM_006563518.3%2CBEEBASE:GB50202;Parent=rna-XM_006563518.3
NC_037652.1	Gnomon	CDS	7722331	7722610	.	-	0	Name=XP_016772077.1;ID=cds-XP_016772077.1;Dbxref=GeneID:102654111%2CGenbank:XP_016772077.1;Parent=rna-XM_016916588.2
NC_037652.1	Gnomon	CDS	7722067	7722217	.	-	0	Name=XP_016772077.1;ID=cds-XP_016772077.1;Dbxref=GeneID:102654111%2CGenbank:XP_016772077.1;Parent=rna-XM_016916588.2
NC_037652.1	Gnomon	CDS	7721878	7721949	.	-	0	Name=XP_016772077.1;ID=cds-XP_016772077.1;Dbxref=GeneID:102654111%2CGenbank:XP_016772077.1;Parent=rna-XM_016916588.2
NC_037652.1	Gnomon	CDS	7721640	7721783	.	-	0	Name=XP_016772077.1;ID=cds-XP_016772077.1;Dbxref=GeneID:102654111%2CGenbank:XP_016772077.1;Parent=rna-XM_016916588.2
NC_037652.1	Gnomon	CDS	7721075	7721462	.	-	0	Name=XP_016772077.1;ID=cds-XP_016772077.1;Dbxref=GeneID:102654111%2CGenbank:XP_016772077.1;Parent=rna-XM_016916588.2
NC_037652.1	Gnomon	CDS	7720366	7720625	.	-	0	Name=XP_016772077.1;ID=cds-XP_016772077.1;Dbxref=GeneID:102654111%2CGenbank:XP_016772077.1;Parent=rna-XM_016916588.2
NC_037652.1	Gnomon	CDS	7719858	7720293	.	-	0	Name=XP_016772077.1;ID=cds-XP_016772077.1;Dbxref=GeneID:102654111%2CGenbank:XP_016772077.1;Parent=rna-XM_016916588.2
NC_037652.1	Gnomon	exon	7800649	7800832	.	-	.	ID=exon-XM_006563588.3-2;Dbxref=GeneID:726510%2CGenbank:XM_006563588.3%2CBEEBASE:GB49998;Parent=rna-XM_006563588.3
NC_037652.1	Gnomon	exon	8208934	8209159	.	-	.	ID=exon-XM_006563642.3-1;Dbxref=GeneID:412796%2CGenbank:XM_006563642.3%2CBEEBASE:GB49974;Parent=rna-XM_006563642.3
NC_037652.1	Gnomon	exon	7797678	7800218	.	-	.	ID=exon-XM_006563588.3-3;Dbxref=GeneID:726510%2CGenbank:XM_006563588.3%2CBEEBASE:GB49998;Parent=rna-XM_006563588.3
NC_037652.1	Gnomon	exon	8208784	8208871	.	-	.	ID=exon-XM_006563642.3-2;Dbxref=GeneID:412796%2CGenbank:XM_006563642.3%2CBEEBASE:GB49974;Parent=rna-XM_006563642.3
NC_037652.1	Gnomon	exon	8207663	8207904	.	-	.	ID=exon-XM_006563642.3-5;Dbxref=GeneID:412796%2CGenbank:XM_006563642.3%2CBEEBASE:GB49974;Parent=rna-XM_006563642.3
NC_037652.1	Gnomon	exon	8207366	8207585	.	-	.	ID=exon-XM_006563642.3-6;Dbxref=GeneID:412796%2CGenbank:XM_006563642.3%2CBEEBASE:GB49974;Parent=rna-XM_006563642.3
NC_037652.1	Gnomon	exon	8208332	8208513	.	-	.	ID=exon-XM_006563642.3-3;Dbxref=GeneID:412796%2CGenbank:XM_006563642.3%2CBEEBASE:GB49974;Parent=rna-XM_006563642.3
NC_037652.1	Gnomon	exon	7800927	7801376	.	-	.	ID=exon-XM_006563588.3-1;Dbxref=GeneID:726510%2CGenbank:XM_006563588.3%2CBEEBASE:GB49998;Parent=rna-XM_006563588.3
NC_037652.1	Gnomon	exon	8208014	8208255	.	-	.	ID=exon-XM_006563642.3-4;Dbxref=GeneID:412796%2CGenbank:XM_006563642.3%2CBEEBASE:GB49974;Parent=rna-XM_006563642.3
NC_037652.1	Gnomon	mRNA	5251503	5255029	.	-	.	Name=XM_006561040.3;ID=rna-XM_006561040.3;Dbxref=GeneID:410621%2CGenbank:XM_006561040.3%2CBEEBASE:GB50509;Parent=gene-LOC410621
NC_037652.1	Gnomon	exon	8207024	8207211	.	-	.	ID=exon-XM_006563642.3-7;Dbxref=GeneID:412796%2CGenbank:XM_006563642.3%2CBEEBASE:GB49974;Parent=rna-XM_006563642.3
NC_037652.1	Gnomon	exon	8206485	8206917	.	-	.	ID=exon-XM_006563642.3-8;Dbxref=GeneID:412796%2CGenbank:XM_006563642.3%2CBEEBASE:GB49974;Parent=rna-XM_006563642.3
NC_037652.1	Gnomon	CDS	6552079	6552317	.	+	0	Name=XP_001122452.2;ID=cds-XP_001122452.2;Dbxref=GeneID:726731%2CGenbank:XP_001122452.2%2CBEEBASE:GB50167;Parent=rna-XM_001122452.5
NC_037652.1	Gnomon	CDS	6552407	6552821	.	+	0	Name=XP_001122452.2;ID=cds-XP_001122452.2;Dbxref=GeneID:726731%2CGenbank:XP_001122452.2%2CBEEBASE:GB50167;Parent=rna-XM_001122452.5
NC_037652.1	Gnomon	mRNA	2687555	2688979	.	+	.	Name=XM_001121076.5;ID=rna-XM_001121076.5;Dbxref=GeneID:725201%2CGenbank:XM_001121076.5%2CBEEBASE:GB54672;Parent=gene-LOC725201
NC_037652.1	Gnomon	exon	5700773	5701076	.	-	.	ID=exon-XM_026445507.1-24;Dbxref=GeneID:551562%2CGenbank:XM_026445507.1%2CBEEBASE:GB50114;Parent=rna-XM_026445507.1
NC_037652.1	Gnomon	exon	5700230	5700699	.	-	.	ID=exon-XM_026445507.1-25;Dbxref=GeneID:551562%2CGenbank:XM_026445507.1%2CBEEBASE:GB50114;Parent=rna-XM_026445507.1
NC_037652.1	Gnomon	exon	5699584	5700138	.	-	.	ID=exon-XM_026445507.1-26;Dbxref=GeneID:551562%2CGenbank:XM_026445507.1%2CBEEBASE:GB50114;Parent=rna-XM_026445507.1
NC_037652.1	Gnomon	exon	5699188	5699488	.	-	.	ID=exon-XM_026445507.1-27;Dbxref=GeneID:551562%2CGenbank:XM_026445507.1%2CBEEBASE:GB50114;Parent=rna-XM_026445507.1
NC_037652.1	Gnomon	exon	5698829	5699110	.	-	.	ID=exon-XM_026445507.1-28;Dbxref=GeneID:551562%2CGenbank:XM_026445507.1%2CBEEBASE:GB50114;Parent=rna-XM_026445507.1
NC_037652.1	Gnomon	exon	5698432	5698733	.	-	.	ID=exon-XM_026445507.1-29;Dbxref=GeneID:551562%2CGenbank:XM_026445507.1%2CBEEBASE:GB50114;Parent=rna-XM_026445507.1
NC_037652.1	Gnomon	exon	9108403	9108659	.	+	.	ID=exon-XM_026445336.1-4;Dbxref=GeneID:412205%2CGenbank:XM_026445336.1%2CBEEBASE:GB50275;Parent=rna-XM_026445336.1
NC_037652.1	Gnomon	CDS	7515873	7516033	.	+	0	Name=XP_006563401.1;ID=cds-XP_006563401.1;Dbxref=GeneID:552785%2CGenbank:XP_006563401.1%2CBEEBASE:GB50207;Parent=rna-XM_006563338.3
NC_037652.1	Gnomon	CDS	7517529	7517617	.	+	0	Name=XP_006563401.1;ID=cds-XP_006563401.1;Dbxref=GeneID:552785%2CGenbank:XP_006563401.1%2CBEEBASE:GB50207;Parent=rna-XM_006563338.3
NC_037652.1	Gnomon	CDS	7522310	7522462	.	+	0	Name=XP_006563401.1;ID=cds-XP_006563401.1;Dbxref=GeneID:552785%2CGenbank:XP_006563401.1%2CBEEBASE:GB50207;Parent=rna-XM_006563338.3
NC_037652.1	Gnomon	CDS	7526390	7526454	.	+	0	Name=XP_006563401.1;ID=cds-XP_006563401.1;Dbxref=GeneID:552785%2CGenbank:XP_006563401.1%2CBEEBASE:GB50207;Parent=rna-XM_006563338.3
NC_037652.1	Gnomon	CDS	7526655	7526875	.	+	0	Name=XP_006563401.1;ID=cds-XP_006563401.1;Dbxref=GeneID:552785%2CGenbank:XP_006563401.1%2CBEEBASE:GB50207;Parent=rna-XM_006563338.3
NC_037652.1	Gnomon	CDS	7527010	7527092	.	+	0	Name=XP_006563401.1;ID=cds-XP_006563401.1;Dbxref=GeneID:552785%2CGenbank:XP_006563401.1%2CBEEBASE:GB50207;Parent=rna-XM_006563338.3
NC_037652.1	Gnomon	CDS	7527183	7527323	.	+	0	Name=XP_006563401.1;ID=cds-XP_006563401.1;Dbxref=GeneID:552785%2CGenbank:XP_006563401.1%2CBEEBASE:GB50207;Parent=rna-XM_006563338.3
NC_037652.1	Gnomon	CDS	7531499	7531591	.	+	0	Name=XP_006563401.1;ID=cds-XP_006563401.1;Dbxref=GeneID:552785%2CGenbank:XP_006563401.1%2CBEEBASE:GB50207;Parent=rna-XM_006563338.3
NC_037652.1	Gnomon	CDS	7533639	7533791	.	+	0	Name=XP_006563401.1;ID=cds-XP_006563401.1;Dbxref=GeneID:552785%2CGenbank:XP_006563401.1%2CBEEBASE:GB50207;Parent=rna-XM_006563338.3
NC_037652.1	Gnomon	CDS	7534333	7534547	.	+	0	Name=XP_006563401.1;ID=cds-XP_006563401.1;Dbxref=GeneID:552785%2CGenbank:XP_006563401.1%2CBEEBASE:GB50207;Parent=rna-XM_006563338.3
NC_037652.1	Gnomon	CDS	7539796	7539846	.	+	0	Name=XP_006563401.1;ID=cds-XP_006563401.1;Dbxref=GeneID:552785%2CGenbank:XP_006563401.1%2CBEEBASE:GB50207;Parent=rna-XM_006563338.3
NC_037652.1	Gnomon	CDS	7547440	7547577	.	+	0	Name=XP_006563401.1;ID=cds-XP_006563401.1;Dbxref=GeneID:552785%2CGenbank:XP_006563401.1%2CBEEBASE:GB50207;Parent=rna-XM_006563338.3
NC_037652.1	Gnomon	CDS	7547779	7547910	.	+	0	Name=XP_006563401.1;ID=cds-XP_006563401.1;Dbxref=GeneID:552785%2CGenbank:XP_006563401.1%2CBEEBASE:GB50207;Parent=rna-XM_006563338.3
NC_037652.1	Gnomon	exon	7438476	7438963	.	-	.	ID=exon-XM_026445458.1-1;Dbxref=GeneID:552800%2CGenbank:XM_026445458.1%2CBEEBASE:GB50031;Parent=rna-XM_026445458.1
NC_037652.1	Gnomon	exon	7437597	7437888	.	-	.	ID=exon-XM_026445458.1-2;Dbxref=GeneID:552800%2CGenbank:XM_026445458.1%2CBEEBASE:GB50031;Parent=rna-XM_026445458.1
NC_037652.1	Gnomon	exon	7436794	7436982	.	-	.	ID=exon-XM_026445458.1-5;Dbxref=GeneID:552800%2CGenbank:XM_026445458.1%2CBEEBASE:GB50031;Parent=rna-XM_026445458.1
NC_037652.1	Gnomon	gene	9040376	9046026	.	-	.	Name=LOC727031;ID=gene-LOC727031;Dbxref=BEEBASE:GB49953%2CGeneID:727031
NC_037652.1	Gnomon	exon	7436535	7436708	.	-	.	ID=exon-XM_026445458.1-6;Dbxref=GeneID:552800%2CGenbank:XM_026445458.1%2CBEEBASE:GB50031;Parent=rna-XM_026445458.1
NC_037652.1	Gnomon	exon	7437336	7437485	.	-	.	ID=exon-XM_026445458.1-3;Dbxref=GeneID:552800%2CGenbank:XM_026445458.1%2CBEEBASE:GB50031;Parent=rna-XM_026445458.1
NC_037652.1	Gnomon	exon	7437096	7437251	.	-	.	ID=exon-XM_026445458.1-4;Dbxref=GeneID:552800%2CGenbank:XM_026445458.1%2CBEEBASE:GB50031;Parent=rna-XM_026445458.1
NC_037652.1	Gnomon	exon	7435239	7435385	.	-	.	ID=exon-XM_026445458.1-9;Dbxref=GeneID:552800%2CGenbank:XM_026445458.1%2CBEEBASE:GB50031;Parent=rna-XM_026445458.1
NC_037652.1	Gnomon	exon	7435746	7435917	.	-	.	ID=exon-XM_026445458.1-7;Dbxref=GeneID:552800%2CGenbank:XM_026445458.1%2CBEEBASE:GB50031;Parent=rna-XM_026445458.1
NC_037652.1	Gnomon	exon	7435477	7435668	.	-	.	ID=exon-XM_026445458.1-8;Dbxref=GeneID:552800%2CGenbank:XM_026445458.1%2CBEEBASE:GB50031;Parent=rna-XM_026445458.1
NC_037652.1	Gnomon	exon	9107112	9107357	.	+	.	ID=exon-XM_026445336.1-2;Dbxref=GeneID:412205%2CGenbank:XM_026445336.1%2CBEEBASE:GB50275;Parent=rna-XM_026445336.1
NC_037652.1	Gnomon	exon	9108058	9108307	.	+	.	ID=exon-XM_026445336.1-3;Dbxref=GeneID:412205%2CGenbank:XM_026445336.1%2CBEEBASE:GB50275;Parent=rna-XM_026445336.1
NC_037652.1	Gnomon	exon	5698241	5698368	.	-	.	ID=exon-XM_026445507.1-30;Dbxref=GeneID:551562%2CGenbank:XM_026445507.1%2CBEEBASE:GB50114;Parent=rna-XM_026445507.1
NC_037652.1	Gnomon	exon	9100559	9100577	.	+	.	ID=exon-XM_026445336.1-1;Dbxref=GeneID:412205%2CGenbank:XM_026445336.1%2CBEEBASE:GB50275;Parent=rna-XM_026445336.1
NC_037652.1	Gnomon	exon	5697029	5697243	.	-	.	ID=exon-XM_026445507.1-31;Dbxref=GeneID:551562%2CGenbank:XM_026445507.1%2CBEEBASE:GB50114;Parent=rna-XM_026445507.1
NC_037652.1	Gnomon	exon	5696598	5696954	.	-	.	ID=exon-XM_026445507.1-32;Dbxref=GeneID:551562%2CGenbank:XM_026445507.1%2CBEEBASE:GB50114;Parent=rna-XM_026445507.1
NC_037652.1	Gnomon	exon	5696131	5696279	.	-	.	ID=exon-XM_026445507.1-33;Dbxref=GeneID:551562%2CGenbank:XM_026445507.1%2CBEEBASE:GB50114;Parent=rna-XM_026445507.1
NC_037652.1	Gnomon	exon	5695634	5696044	.	-	.	ID=exon-XM_026445507.1-34;Dbxref=GeneID:551562%2CGenbank:XM_026445507.1%2CBEEBASE:GB50114;Parent=rna-XM_026445507.1
NC_037652.1	Gnomon	exon	5708779	5709024	.	-	.	ID=exon-XM_026445507.1-13;Dbxref=GeneID:551562%2CGenbank:XM_026445507.1%2CBEEBASE:GB50114;Parent=rna-XM_026445507.1
NC_037652.1	Gnomon	gene	9023033	9025082	.	+	.	Name=LOC551078;ID=gene-LOC551078;Dbxref=BEEBASE:GB50268%2CGeneID:551078
NC_037652.1	Gnomon	exon	5708188	5708719	.	-	.	ID=exon-XM_026445507.1-14;Dbxref=GeneID:551562%2CGenbank:XM_026445507.1%2CBEEBASE:GB50114;Parent=rna-XM_026445507.1
NC_037652.1	Gnomon	exon	5706769	5707333	.	-	.	ID=exon-XM_026445507.1-15;Dbxref=GeneID:551562%2CGenbank:XM_026445507.1%2CBEEBASE:GB50114;Parent=rna-XM_026445507.1
NC_037652.1	Gnomon	exon	5704105	5706498	.	-	.	ID=exon-XM_026445507.1-16;Dbxref=GeneID:551562%2CGenbank:XM_026445507.1%2CBEEBASE:GB50114;Parent=rna-XM_026445507.1
NC_037652.1	Gnomon	exon	5703640	5704001	.	-	.	ID=exon-XM_026445507.1-17;Dbxref=GeneID:551562%2CGenbank:XM_026445507.1%2CBEEBASE:GB50114;Parent=rna-XM_026445507.1
NC_037652.1	Gnomon	exon	5703026	5703502	.	-	.	ID=exon-XM_026445507.1-18;Dbxref=GeneID:551562%2CGenbank:XM_026445507.1%2CBEEBASE:GB50114;Parent=rna-XM_026445507.1
NC_037652.1	Gnomon	exon	5702561	5702825	.	-	.	ID=exon-XM_026445507.1-19;Dbxref=GeneID:551562%2CGenbank:XM_026445507.1%2CBEEBASE:GB50114;Parent=rna-XM_026445507.1
NC_037652.1	Gnomon	gene	6954757	6956971	.	-	.	Name=LOC100577081;ID=gene-LOC100577081;Dbxref=BEEBASE:GB50057%2CGeneID:100577081
NC_037652.1	Gnomon	exon	5702083	5702432	.	-	.	ID=exon-XM_026445507.1-20;Dbxref=GeneID:551562%2CGenbank:XM_026445507.1%2CBEEBASE:GB50114;Parent=rna-XM_026445507.1
NC_037652.1	Gnomon	exon	5701763	5702025	.	-	.	ID=exon-XM_026445507.1-21;Dbxref=GeneID:551562%2CGenbank:XM_026445507.1%2CBEEBASE:GB50114;Parent=rna-XM_026445507.1
NC_037652.1	Gnomon	lnc_RNA	8903129	8905401	.	-	.	Name=XR_003306179.1;ID=rna-XR_003306179.1;Dbxref=GeneID:107965612%2CGenbank:XR_003306179.1;Parent=gene-LOC107965612
NC_037652.1	Gnomon	exon	5701401	5701697	.	-	.	ID=exon-XM_026445507.1-22;Dbxref=GeneID:551562%2CGenbank:XM_026445507.1%2CBEEBASE:GB50114;Parent=rna-XM_026445507.1
NC_037652.1	Gnomon	exon	5701150	5701319	.	-	.	ID=exon-XM_026445507.1-23;Dbxref=GeneID:551562%2CGenbank:XM_026445507.1%2CBEEBASE:GB50114;Parent=rna-XM_026445507.1
NC_037652.1	Gnomon	CDS	7568072	7568185	.	+	0	Name=XP_006563787.1;ID=cds-XP_006563787.1;Dbxref=GeneID:102656263%2CGenbank:XP_006563787.1;Parent=rna-XM_006563724.1
NC_037652.1	Gnomon	CDS	7568284	7568403	.	+	0	Name=XP_006563787.1;ID=cds-XP_006563787.1;Dbxref=GeneID:102656263%2CGenbank:XP_006563787.1;Parent=rna-XM_006563724.1
NC_037652.1	Gnomon	CDS	7568491	7568729	.	+	0	Name=XP_006563787.1;ID=cds-XP_006563787.1;Dbxref=GeneID:102656263%2CGenbank:XP_006563787.1;Parent=rna-XM_006563724.1
NC_037652.1	Gnomon	CDS	7568832	7569132	.	+	0	Name=XP_006563787.1;ID=cds-XP_006563787.1;Dbxref=GeneID:102656263%2CGenbank:XP_006563787.1;Parent=rna-XM_006563724.1
NC_037652.1	Gnomon	CDS	7569211	7569225	.	+	0	Name=XP_006563787.1;ID=cds-XP_006563787.1;Dbxref=GeneID:102656263%2CGenbank:XP_006563787.1;Parent=rna-XM_006563724.1
NC_037652.1	Gnomon	CDS	7756852	7756905	.	+	0	Name=XP_003250286.1;ID=cds-XP_003250286.1;Dbxref=GeneID:100576432%2CGenbank:XP_003250286.1%2CBEEBASE:GB50229;Parent=rna-XM_003250238.4
NC_037652.1	Gnomon	CDS	7757020	7757229	.	+	0	Name=XP_003250286.1;ID=cds-XP_003250286.1;Dbxref=GeneID:100576432%2CGenbank:XP_003250286.1%2CBEEBASE:GB50229;Parent=rna-XM_003250238.4
NC_037652.1	Gnomon	CDS	7757292	7757477	.	+	0	Name=XP_003250286.1;ID=cds-XP_003250286.1;Dbxref=GeneID:100576432%2CGenbank:XP_003250286.1%2CBEEBASE:GB50229;Parent=rna-XM_003250238.4
NC_037652.1	Gnomon	CDS	7757597	7757770	.	+	0	Name=XP_003250286.1;ID=cds-XP_003250286.1;Dbxref=GeneID:100576432%2CGenbank:XP_003250286.1%2CBEEBASE:GB50229;Parent=rna-XM_003250238.4
NC_037652.1	Gnomon	CDS	7757854	7757978	.	+	0	Name=XP_003250286.1;ID=cds-XP_003250286.1;Dbxref=GeneID:100576432%2CGenbank:XP_003250286.1%2CBEEBASE:GB50229;Parent=rna-XM_003250238.4
NC_037652.1	Gnomon	CDS	7758056	7758558	.	+	0	Name=XP_003250286.1;ID=cds-XP_003250286.1;Dbxref=GeneID:100576432%2CGenbank:XP_003250286.1%2CBEEBASE:GB50229;Parent=rna-XM_003250238.4
NC_037652.1	Gnomon	CDS	7758637	7758839	.	+	0	Name=XP_003250286.1;ID=cds-XP_003250286.1;Dbxref=GeneID:100576432%2CGenbank:XP_003250286.1%2CBEEBASE:GB50229;Parent=rna-XM_003250238.4
NC_037652.1	Gnomon	CDS	7758928	7759129	.	+	0	Name=XP_003250286.1;ID=cds-XP_003250286.1;Dbxref=GeneID:100576432%2CGenbank:XP_003250286.1%2CBEEBASE:GB50229;Parent=rna-XM_003250238.4
NC_037652.1	Gnomon	CDS	7759202	7759408	.	+	0	Name=XP_003250286.1;ID=cds-XP_003250286.1;Dbxref=GeneID:100576432%2CGenbank:XP_003250286.1%2CBEEBASE:GB50229;Parent=rna-XM_003250238.4
NC_037652.1	Gnomon	CDS	7759478	7759567	.	+	0	Name=XP_003250286.1;ID=cds-XP_003250286.1;Dbxref=GeneID:100576432%2CGenbank:XP_003250286.1%2CBEEBASE:GB50229;Parent=rna-XM_003250238.4
NC_037652.1	Gnomon	CDS	7759636	7759923	.	+	0	Name=XP_003250286.1;ID=cds-XP_003250286.1;Dbxref=GeneID:100576432%2CGenbank:XP_003250286.1%2CBEEBASE:GB50229;Parent=rna-XM_003250238.4
NC_037652.1	Gnomon	CDS	7760027	7760331	.	+	0	Name=XP_003250286.1;ID=cds-XP_003250286.1;Dbxref=GeneID:100576432%2CGenbank:XP_003250286.1%2CBEEBASE:GB50229;Parent=rna-XM_003250238.4
NC_037652.1	Gnomon	mRNA	7474689	7550203	.	+	.	Name=XM_006563344.3;ID=rna-XM_006563344.3;Dbxref=GeneID:552785%2CGenbank:XM_006563344.3%2CBEEBASE:GB50207;Parent=gene-pHCl
NC_037652.1	Gnomon	mRNA	2806705	2809484	.	-	.	Name=XM_026445524.1;ID=rna-XM_026445524.1;Dbxref=GeneID:100577909%2CGenbank:XM_026445524.1%2CBEEBASE:GB54654;Parent=gene-LOC100577909
NC_037652.1	Gnomon	gene	9026885	9031737	.	-	.	Name=LOC551036;ID=gene-LOC551036;Dbxref=BEEBASE:GB49955%2CGeneID:551036
NC_037652.1	Gnomon	exon	7747992	7748073	.	-	.	ID=exon-XR_003306164.1-1;Dbxref=GeneID:107965596%2CGenbank:XR_003306164.1;Parent=rna-XR_003306164.1
NC_037652.1	Gnomon	exon	7746527	7746950	.	-	.	ID=exon-XR_003306164.1-2;Dbxref=GeneID:107965596%2CGenbank:XR_003306164.1;Parent=rna-XR_003306164.1
NC_037652.1	Gnomon	CDS	7787816	7787822	.	+	0	Name=XP_006563640.2;ID=cds-XP_006563640.2;Dbxref=GeneID:726476%2CGenbank:XP_006563640.2%2CBEEBASE:GB50232;Parent=rna-XM_006563577.3
NC_037652.1	Gnomon	CDS	7787946	7788129	.	+	0	Name=XP_006563640.2;ID=cds-XP_006563640.2;Dbxref=GeneID:726476%2CGenbank:XP_006563640.2%2CBEEBASE:GB50232;Parent=rna-XM_006563577.3
NC_037652.1	Gnomon	CDS	7788256	7788681	.	+	0	Name=XP_006563640.2;ID=cds-XP_006563640.2;Dbxref=GeneID:726476%2CGenbank:XP_006563640.2%2CBEEBASE:GB50232;Parent=rna-XM_006563577.3
NC_037652.1	Gnomon	CDS	7788777	7789086	.	+	0	Name=XP_006563640.2;ID=cds-XP_006563640.2;Dbxref=GeneID:726476%2CGenbank:XP_006563640.2%2CBEEBASE:GB50232;Parent=rna-XM_006563577.3
NC_037652.1	Gnomon	CDS	7789711	7790094	.	+	0	Name=XP_006563640.2;ID=cds-XP_006563640.2;Dbxref=GeneID:726476%2CGenbank:XP_006563640.2%2CBEEBASE:GB50232;Parent=rna-XM_006563577.3
NC_037652.1	Gnomon	CDS	7790616	7790866	.	+	0	Name=XP_006563640.2;ID=cds-XP_006563640.2;Dbxref=GeneID:726476%2CGenbank:XP_006563640.2%2CBEEBASE:GB50232;Parent=rna-XM_006563577.3
NC_037652.1	Gnomon	CDS	7790933	7791191	.	+	0	Name=XP_006563640.2;ID=cds-XP_006563640.2;Dbxref=GeneID:726476%2CGenbank:XP_006563640.2%2CBEEBASE:GB50232;Parent=rna-XM_006563577.3
NC_037652.1	Gnomon	exon	1879966	1880121	.	+	.	ID=exon-XM_026445287.1-12;Dbxref=GeneID:726601%2CGenbank:XM_026445287.1%2CBEEBASE:GB46218;Parent=rna-XM_026445287.1
NC_037652.1	Gnomon	exon	1881932	1882188	.	+	.	ID=exon-XM_026445287.1-13;Dbxref=GeneID:726601%2CGenbank:XM_026445287.1%2CBEEBASE:GB46218;Parent=rna-XM_026445287.1
NC_037652.1	Gnomon	exon	1879538	1879636	.	+	.	ID=exon-XM_026445287.1-10;Dbxref=GeneID:726601%2CGenbank:XM_026445287.1%2CBEEBASE:GB46218;Parent=rna-XM_026445287.1
NC_037652.1	Gnomon	exon	1879770	1879888	.	+	.	ID=exon-XM_026445287.1-11;Dbxref=GeneID:726601%2CGenbank:XM_026445287.1%2CBEEBASE:GB46218;Parent=rna-XM_026445287.1
NC_037652.1	Gnomon	exon	1879966	1880121	.	+	.	ID=exon-XM_001122328.5-15;Dbxref=GeneID:726601%2CGenbank:XM_001122328.5%2CBEEBASE:GB46218;Parent=rna-XM_001122328.5
NC_037652.1	Gnomon	exon	1881932	1882188	.	+	.	ID=exon-XM_001122328.5-16;Dbxref=GeneID:726601%2CGenbank:XM_001122328.5%2CBEEBASE:GB46218;Parent=rna-XM_001122328.5
NC_037652.1	Gnomon	exon	7760027	7760647	.	+	.	ID=exon-XM_016916584.2-11;Dbxref=GeneID:100576432%2CGenbank:XM_016916584.2%2CBEEBASE:GB50229;Parent=rna-XM_016916584.2
NC_037652.1	Gnomon	mRNA	3880782	3891707	.	+	.	Name=XM_006560702.3;ID=rna-XM_006560702.3;Dbxref=GeneID:413034%2CGenbank:XM_006560702.3%2CBEEBASE:GB49505;Parent=gene-LOC413034
NC_037652.1	Gnomon	exon	7759636	7759923	.	+	.	ID=exon-XM_016916584.2-10;Dbxref=GeneID:100576432%2CGenbank:XM_016916584.2%2CBEEBASE:GB50229;Parent=rna-XM_016916584.2
NC_037652.1	Gnomon	CDS	1572457	1572686	.	-	0	Name=XP_006558304.1;ID=cds-XP_006558304.1;Dbxref=GeneID:409200%2CGenbank:XP_006558304.1%2CBEEBASE:GB46196;Parent=rna-XM_006558241.3
NC_037652.1	Gnomon	CDS	1572188	1572329	.	-	0	Name=XP_006558304.1;ID=cds-XP_006558304.1;Dbxref=GeneID:409200%2CGenbank:XP_006558304.1%2CBEEBASE:GB46196;Parent=rna-XM_006558241.3
NC_037652.1	Gnomon	CDS	1571992	1572111	.	-	0	Name=XP_006558304.1;ID=cds-XP_006558304.1;Dbxref=GeneID:409200%2CGenbank:XP_006558304.1%2CBEEBASE:GB46196;Parent=rna-XM_006558241.3
NC_037652.1	Gnomon	CDS	1571646	1571911	.	-	0	Name=XP_006558304.1;ID=cds-XP_006558304.1;Dbxref=GeneID:409200%2CGenbank:XP_006558304.1%2CBEEBASE:GB46196;Parent=rna-XM_006558241.3
NC_037652.1	Gnomon	CDS	1571454	1571563	.	-	0	Name=XP_006558304.1;ID=cds-XP_006558304.1;Dbxref=GeneID:409200%2CGenbank:XP_006558304.1%2CBEEBASE:GB46196;Parent=rna-XM_006558241.3
NC_037652.1	Gnomon	CDS	1570642	1571361	.	-	0	Name=XP_006558304.1;ID=cds-XP_006558304.1;Dbxref=GeneID:409200%2CGenbank:XP_006558304.1%2CBEEBASE:GB46196;Parent=rna-XM_006558241.3
NC_037652.1	Gnomon	CDS	1569290	1569475	.	-	0	Name=XP_006558304.1;ID=cds-XP_006558304.1;Dbxref=GeneID:409200%2CGenbank:XP_006558304.1%2CBEEBASE:GB46196;Parent=rna-XM_006558241.3
NC_037652.1	Gnomon	CDS	1568768	1569105	.	-	0	Name=XP_006558304.1;ID=cds-XP_006558304.1;Dbxref=GeneID:409200%2CGenbank:XP_006558304.1%2CBEEBASE:GB46196;Parent=rna-XM_006558241.3
NC_037652.1	Gnomon	CDS	1568284	1568571	.	-	0	Name=XP_006558304.1;ID=cds-XP_006558304.1;Dbxref=GeneID:409200%2CGenbank:XP_006558304.1%2CBEEBASE:GB46196;Parent=rna-XM_006558241.3
NC_037652.1	Gnomon	CDS	1567813	1568080	.	-	0	Name=XP_006558304.1;ID=cds-XP_006558304.1;Dbxref=GeneID:409200%2CGenbank:XP_006558304.1%2CBEEBASE:GB46196;Parent=rna-XM_006558241.3
NC_037652.1	Gnomon	CDS	1567470	1567532	.	-	0	Name=XP_006558304.1;ID=cds-XP_006558304.1;Dbxref=GeneID:409200%2CGenbank:XP_006558304.1%2CBEEBASE:GB46196;Parent=rna-XM_006558241.3
NC_037652.1	Gnomon	CDS	1567083	1567342	.	-	0	Name=XP_006558304.1;ID=cds-XP_006558304.1;Dbxref=GeneID:409200%2CGenbank:XP_006558304.1%2CBEEBASE:GB46196;Parent=rna-XM_006558241.3
NC_037652.1	Gnomon	CDS	1566632	1566782	.	-	0	Name=XP_006558304.1;ID=cds-XP_006558304.1;Dbxref=GeneID:409200%2CGenbank:XP_006558304.1%2CBEEBASE:GB46196;Parent=rna-XM_006558241.3
NC_037652.1	Gnomon	CDS	1566547	1566554	.	-	0	Name=XP_006558304.1;ID=cds-XP_006558304.1;Dbxref=GeneID:409200%2CGenbank:XP_006558304.1%2CBEEBASE:GB46196;Parent=rna-XM_006558241.3
NC_037652.1	Gnomon	gene	1370111	1421934	.	-	.	Name=LOC551005;ID=gene-LOC551005;Dbxref=BEEBASE:GB47079%2CGeneID:551005
NC_037652.1	Gnomon	exon	1878951	1879099	.	+	.	ID=exon-XM_001122328.5-11;Dbxref=GeneID:726601%2CGenbank:XM_001122328.5%2CBEEBASE:GB46218;Parent=rna-XM_001122328.5
NC_037652.1	Gnomon	exon	1879297	1879455	.	+	.	ID=exon-XM_001122328.5-12;Dbxref=GeneID:726601%2CGenbank:XM_001122328.5%2CBEEBASE:GB46218;Parent=rna-XM_001122328.5
NC_037652.1	Gnomon	exon	1879538	1879636	.	+	.	ID=exon-XM_001122328.5-13;Dbxref=GeneID:726601%2CGenbank:XM_001122328.5%2CBEEBASE:GB46218;Parent=rna-XM_001122328.5
NC_037652.1	Gnomon	exon	1879770	1879888	.	+	.	ID=exon-XM_001122328.5-14;Dbxref=GeneID:726601%2CGenbank:XM_001122328.5%2CBEEBASE:GB46218;Parent=rna-XM_001122328.5
NC_037652.1	Gnomon	exon	1878597	1878843	.	+	.	ID=exon-XM_001122328.5-10;Dbxref=GeneID:726601%2CGenbank:XM_001122328.5%2CBEEBASE:GB46218;Parent=rna-XM_001122328.5
NC_037652.1	Gnomon	mRNA	7793859	7795073	.	-	.	Name=XM_003250239.3;ID=rna-XM_003250239.3;Dbxref=GeneID:408516%2CGenbank:XM_003250239.3%2CBEEBASE:GB49999;Parent=gene-LOC408516
NC_037652.1	Gnomon	gene	4490499	4494718	.	+	.	Name=LOC102655520;ID=gene-LOC102655520;Dbxref=GeneID:102655520
NC_037652.1	Gnomon	gene	8681730	8684569	.	+	.	Name=LOC102655522;ID=gene-LOC102655522;Dbxref=GeneID:102655522
NC_037652.1	Gnomon	exon	1568284	1568571	.	-	.	ID=exon-XM_006558245.3-11;Dbxref=GeneID:409200%2CGenbank:XM_006558245.3%2CBEEBASE:GB46196;Parent=rna-XM_006558245.3
NC_037652.1	Gnomon	exon	1567813	1568080	.	-	.	ID=exon-XM_006558245.3-12;Dbxref=GeneID:409200%2CGenbank:XM_006558245.3%2CBEEBASE:GB46196;Parent=rna-XM_006558245.3
NC_037652.1	Gnomon	mRNA	4555010	4557277	.	-	.	Name=XM_016916688.2;ID=rna-XM_016916688.2;Dbxref=GeneID:100577544%2CGenbank:XM_016916688.2;Parent=gene-LOC100577544
NC_037652.1	Gnomon	exon	1568768	1569105	.	-	.	ID=exon-XM_006558245.3-10;Dbxref=GeneID:409200%2CGenbank:XM_006558245.3%2CBEEBASE:GB46196;Parent=rna-XM_006558245.3
NC_037652.1	Gnomon	exon	1566632	1566782	.	-	.	ID=exon-XM_006558245.3-15;Dbxref=GeneID:409200%2CGenbank:XM_006558245.3%2CBEEBASE:GB46196;Parent=rna-XM_006558245.3
NC_037652.1	Gnomon	exon	1566184	1566554	.	-	.	ID=exon-XM_006558245.3-16;Dbxref=GeneID:409200%2CGenbank:XM_006558245.3%2CBEEBASE:GB46196;Parent=rna-XM_006558245.3
NC_037652.1	Gnomon	exon	1567470	1567532	.	-	.	ID=exon-XM_006558245.3-13;Dbxref=GeneID:409200%2CGenbank:XM_006558245.3%2CBEEBASE:GB46196;Parent=rna-XM_006558245.3
NC_037652.1	Gnomon	exon	1567083	1567342	.	-	.	ID=exon-XM_006558245.3-14;Dbxref=GeneID:409200%2CGenbank:XM_006558245.3%2CBEEBASE:GB46196;Parent=rna-XM_006558245.3
NC_037652.1	Gnomon	CDS	2793701	2793716	.	+	0	Name=XP_623592.4;ID=cds-XP_623592.4;Dbxref=GeneID:551194%2CGenbank:XP_623592.4%2CBEEBASE:GB54683;Parent=rna-XM_623589.6
NC_037652.1	Gnomon	CDS	2793945	2794111	.	+	0	Name=XP_623592.4;ID=cds-XP_623592.4;Dbxref=GeneID:551194%2CGenbank:XP_623592.4%2CBEEBASE:GB54683;Parent=rna-XM_623589.6
NC_037652.1	Gnomon	CDS	2794235	2794392	.	+	0	Name=XP_623592.4;ID=cds-XP_623592.4;Dbxref=GeneID:551194%2CGenbank:XP_623592.4%2CBEEBASE:GB54683;Parent=rna-XM_623589.6
NC_037652.1	Gnomon	CDS	2794460	2794539	.	+	0	Name=XP_623592.4;ID=cds-XP_623592.4;Dbxref=GeneID:551194%2CGenbank:XP_623592.4%2CBEEBASE:GB54683;Parent=rna-XM_623589.6
NC_037652.1	Gnomon	CDS	2794615	2794887	.	+	0	Name=XP_623592.4;ID=cds-XP_623592.4;Dbxref=GeneID:551194%2CGenbank:XP_623592.4%2CBEEBASE:GB54683;Parent=rna-XM_623589.6
NC_037652.1	Gnomon	CDS	2794991	2795281	.	+	0	Name=XP_623592.4;ID=cds-XP_623592.4;Dbxref=GeneID:551194%2CGenbank:XP_623592.4%2CBEEBASE:GB54683;Parent=rna-XM_623589.6
NC_037652.1	Gnomon	CDS	2795365	2795431	.	+	0	Name=XP_623592.4;ID=cds-XP_623592.4;Dbxref=GeneID:551194%2CGenbank:XP_623592.4%2CBEEBASE:GB54683;Parent=rna-XM_623589.6
NC_037652.1	Gnomon	CDS	2795932	2796165	.	+	0	Name=XP_623592.4;ID=cds-XP_623592.4;Dbxref=GeneID:551194%2CGenbank:XP_623592.4%2CBEEBASE:GB54683;Parent=rna-XM_623589.6
NC_037652.1	Gnomon	CDS	2796244	2796451	.	+	0	Name=XP_623592.4;ID=cds-XP_623592.4;Dbxref=GeneID:551194%2CGenbank:XP_623592.4%2CBEEBASE:GB54683;Parent=rna-XM_623589.6
NC_037652.1	Gnomon	mRNA	3504722	3533434	.	+	.	Name=XM_026445663.1;ID=rna-XM_026445663.1;Dbxref=GeneID:411772%2CGenbank:XM_026445663.1%2CBEEBASE:GB49475;Parent=gene-LOC411772
NC_037652.1	Gnomon	mRNA	5053570	5078848	.	+	.	Name=XM_016916542.2;ID=rna-XM_016916542.2;Dbxref=GeneID:410624%2CGenbank:XM_016916542.2%2CBEEBASE:GB50586;Parent=gene-LOC410624
NC_037652.1	Gnomon	CDS	8305067	8305208	.	-	0	Name=XP_623988.1;ID=cds-XP_623988.1;Dbxref=GeneID:551593%2CGenbank:XP_623988.1%2CBEEBASE:GB49970;Parent=rna-XM_623985.6
NC_037652.1	Gnomon	CDS	8304776	8304991	.	-	0	Name=XP_623988.1;ID=cds-XP_623988.1;Dbxref=GeneID:551593%2CGenbank:XP_623988.1%2CBEEBASE:GB49970;Parent=rna-XM_623985.6
NC_037652.1	Gnomon	CDS	8304482	8304690	.	-	0	Name=XP_623988.1;ID=cds-XP_623988.1;Dbxref=GeneID:551593%2CGenbank:XP_623988.1%2CBEEBASE:GB49970;Parent=rna-XM_623985.6
NC_037652.1	Gnomon	CDS	8304162	8304398	.	-	0	Name=XP_623988.1;ID=cds-XP_623988.1;Dbxref=GeneID:551593%2CGenbank:XP_623988.1%2CBEEBASE:GB49970;Parent=rna-XM_623985.6
NC_037652.1	Gnomon	CDS	8303887	8304096	.	-	0	Name=XP_623988.1;ID=cds-XP_623988.1;Dbxref=GeneID:551593%2CGenbank:XP_623988.1%2CBEEBASE:GB49970;Parent=rna-XM_623985.6
NC_037652.1	Gnomon	CDS	8303557	8303795	.	-	0	Name=XP_623988.1;ID=cds-XP_623988.1;Dbxref=GeneID:551593%2CGenbank:XP_623988.1%2CBEEBASE:GB49970;Parent=rna-XM_623985.6
NC_037652.1	Gnomon	CDS	8303229	8303496	.	-	0	Name=XP_623988.1;ID=cds-XP_623988.1;Dbxref=GeneID:551593%2CGenbank:XP_623988.1%2CBEEBASE:GB49970;Parent=rna-XM_623985.6
NC_037652.1	Gnomon	CDS	8303025	8303153	.	-	0	Name=XP_623988.1;ID=cds-XP_623988.1;Dbxref=GeneID:551593%2CGenbank:XP_623988.1%2CBEEBASE:GB49970;Parent=rna-XM_623985.6
NC_037652.1	Gnomon	exon	9046549	9046900	.	+	.	ID=exon-XM_026445512.1-1;Dbxref=GeneID:552634%2CGenbank:XM_026445512.1%2CBEEBASE:GB50271;Parent=rna-XM_026445512.1
NC_037652.1	Gnomon	exon	9049334	9049518	.	+	.	ID=exon-XM_026445512.1-2;Dbxref=GeneID:552634%2CGenbank:XM_026445512.1%2CBEEBASE:GB50271;Parent=rna-XM_026445512.1
NC_037652.1	Gnomon	exon	9050608	9050830	.	+	.	ID=exon-XM_026445512.1-3;Dbxref=GeneID:552634%2CGenbank:XM_026445512.1%2CBEEBASE:GB50271;Parent=rna-XM_026445512.1
NC_037652.1	Gnomon	exon	9051404	9051665	.	+	.	ID=exon-XM_026445512.1-4;Dbxref=GeneID:552634%2CGenbank:XM_026445512.1%2CBEEBASE:GB50271;Parent=rna-XM_026445512.1
NC_037652.1	Gnomon	exon	9052627	9052744	.	+	.	ID=exon-XM_026445512.1-5;Dbxref=GeneID:552634%2CGenbank:XM_026445512.1%2CBEEBASE:GB50271;Parent=rna-XM_026445512.1
NC_037652.1	Gnomon	exon	9052953	9053168	.	+	.	ID=exon-XM_026445512.1-6;Dbxref=GeneID:552634%2CGenbank:XM_026445512.1%2CBEEBASE:GB50271;Parent=rna-XM_026445512.1
NC_037652.1	Gnomon	exon	9053484	9053594	.	+	.	ID=exon-XM_026445512.1-7;Dbxref=GeneID:552634%2CGenbank:XM_026445512.1%2CBEEBASE:GB50271;Parent=rna-XM_026445512.1
NC_037652.1	Gnomon	exon	9053659	9053832	.	+	.	ID=exon-XM_026445512.1-8;Dbxref=GeneID:552634%2CGenbank:XM_026445512.1%2CBEEBASE:GB50271;Parent=rna-XM_026445512.1
NC_037652.1	Gnomon	gene	7556156	7557042	.	-	.	Name=LOC102655585;ID=gene-LOC102655585;Dbxref=GeneID:102655585
NC_037652.1	Gnomon	mRNA	5001602	5004008	.	-	.	Name=XM_001122154.5;ID=rna-XM_001122154.5;Dbxref=GeneID:726417%2CGenbank:XM_001122154.5%2CBEEBASE:GB50524;Parent=gene-LOC726417
NC_037652.1	Gnomon	exon	4504537	4505078	.	+	.	ID=exon-XM_026445411.1-2;Dbxref=GeneID:725660%2CGenbank:XM_026445411.1%2CBEEBASE:GB50562;Parent=rna-XM_026445411.1
NC_037652.1	Gnomon	exon	4505859	4506673	.	+	.	ID=exon-XM_026445411.1-3;Dbxref=GeneID:725660%2CGenbank:XM_026445411.1%2CBEEBASE:GB50562;Parent=rna-XM_026445411.1
NC_037652.1	Gnomon	exon	4504232	4504397	.	+	.	ID=exon-XM_026445411.1-1;Dbxref=GeneID:725660%2CGenbank:XM_026445411.1%2CBEEBASE:GB50562;Parent=rna-XM_026445411.1
NC_037652.1	Gnomon	exon	6228211	6228337	.	-	.	ID=exon-XM_394095.7-3;Dbxref=GeneID:410617%2CGenbank:XM_394095.7%2CBEEBASE:GB50093;Parent=rna-XM_394095.7
NC_037652.1	Gnomon	exon	6227815	6227947	.	-	.	ID=exon-XM_394095.7-4;Dbxref=GeneID:410617%2CGenbank:XM_394095.7%2CBEEBASE:GB50093;Parent=rna-XM_394095.7
NC_037652.1	Gnomon	exon	6227107	6227731	.	-	.	ID=exon-XM_394095.7-5;Dbxref=GeneID:410617%2CGenbank:XM_394095.7%2CBEEBASE:GB50093;Parent=rna-XM_394095.7
NC_037652.1	Gnomon	exon	6226750	6227023	.	-	.	ID=exon-XM_394095.7-6;Dbxref=GeneID:410617%2CGenbank:XM_394095.7%2CBEEBASE:GB50093;Parent=rna-XM_394095.7
NC_037652.1	Gnomon	exon	6228659	6228718	.	-	.	ID=exon-XM_394095.7-1;Dbxref=GeneID:410617%2CGenbank:XM_394095.7%2CBEEBASE:GB50093;Parent=rna-XM_394095.7
NC_037652.1	Gnomon	exon	6228435	6228591	.	-	.	ID=exon-XM_394095.7-2;Dbxref=GeneID:410617%2CGenbank:XM_394095.7%2CBEEBASE:GB50093;Parent=rna-XM_394095.7
NC_037652.1	Gnomon	exon	1575814	1576201	.	-	.	ID=exon-XM_001121683.5-1;Dbxref=GeneID:725889%2CGenbank:XM_001121683.5%2CBEEBASE:GB46194;Parent=rna-XM_001121683.5
NC_037652.1	Gnomon	exon	1575626	1575739	.	-	.	ID=exon-XM_001121683.5-2;Dbxref=GeneID:725889%2CGenbank:XM_001121683.5%2CBEEBASE:GB46194;Parent=rna-XM_001121683.5
NC_037652.1	Gnomon	exon	1575386	1575542	.	-	.	ID=exon-XM_001121683.5-3;Dbxref=GeneID:725889%2CGenbank:XM_001121683.5%2CBEEBASE:GB46194;Parent=rna-XM_001121683.5
NC_037652.1	Gnomon	exon	1575139	1575318	.	-	.	ID=exon-XM_001121683.5-4;Dbxref=GeneID:725889%2CGenbank:XM_001121683.5%2CBEEBASE:GB46194;Parent=rna-XM_001121683.5
NC_037652.1	Gnomon	exon	3696938	3697186	.	+	.	ID=exon-XM_006560657.3-2;Dbxref=GeneID:726436%2CGenbank:XM_006560657.3%2CBEEBASE:GB49485;Parent=rna-XM_006560657.3
NC_037652.1	Gnomon	exon	3697276	3697537	.	+	.	ID=exon-XM_006560657.3-3;Dbxref=GeneID:726436%2CGenbank:XM_006560657.3%2CBEEBASE:GB49485;Parent=rna-XM_006560657.3
NC_037652.1	Gnomon	exon	3696754	3696872	.	+	.	ID=exon-XM_006560657.3-1;Dbxref=GeneID:726436%2CGenbank:XM_006560657.3%2CBEEBASE:GB49485;Parent=rna-XM_006560657.3
NC_037652.1	Gnomon	CDS	5192167	5192319	.	-	0	Name=XP_006561095.1;ID=cds-XP_006561095.1;Dbxref=GeneID:409270%2CGenbank:XP_006561095.1%2CBEEBASE:GB50514;Parent=rna-XM_006561032.3
NC_037652.1	Gnomon	CDS	5187433	5187705	.	-	0	Name=XP_006561095.1;ID=cds-XP_006561095.1;Dbxref=GeneID:409270%2CGenbank:XP_006561095.1%2CBEEBASE:GB50514;Parent=rna-XM_006561032.3
NC_037652.1	Gnomon	CDS	5187215	5187352	.	-	0	Name=XP_006561095.1;ID=cds-XP_006561095.1;Dbxref=GeneID:409270%2CGenbank:XP_006561095.1%2CBEEBASE:GB50514;Parent=rna-XM_006561032.3
NC_037652.1	Gnomon	CDS	5187008	5187142	.	-	0	Name=XP_006561095.1;ID=cds-XP_006561095.1;Dbxref=GeneID:409270%2CGenbank:XP_006561095.1%2CBEEBASE:GB50514;Parent=rna-XM_006561032.3
NC_037652.1	Gnomon	CDS	5185983	5186216	.	-	0	Name=XP_006561095.1;ID=cds-XP_006561095.1;Dbxref=GeneID:409270%2CGenbank:XP_006561095.1%2CBEEBASE:GB50514;Parent=rna-XM_006561032.3
NC_037652.1	Gnomon	CDS	5185684	5185799	.	-	0	Name=XP_006561095.1;ID=cds-XP_006561095.1;Dbxref=GeneID:409270%2CGenbank:XP_006561095.1%2CBEEBASE:GB50514;Parent=rna-XM_006561032.3
NC_037652.1	Gnomon	CDS	5185461	5185602	.	-	0	Name=XP_006561095.1;ID=cds-XP_006561095.1;Dbxref=GeneID:409270%2CGenbank:XP_006561095.1%2CBEEBASE:GB50514;Parent=rna-XM_006561032.3
NC_037652.1	Gnomon	CDS	5185163	5185371	.	-	0	Name=XP_006561095.1;ID=cds-XP_006561095.1;Dbxref=GeneID:409270%2CGenbank:XP_006561095.1%2CBEEBASE:GB50514;Parent=rna-XM_006561032.3
NC_037652.1	Gnomon	CDS	5185004	5185091	.	-	0	Name=XP_006561095.1;ID=cds-XP_006561095.1;Dbxref=GeneID:409270%2CGenbank:XP_006561095.1%2CBEEBASE:GB50514;Parent=rna-XM_006561032.3
NC_037652.1	Gnomon	exon	3698195	3698542	.	+	.	ID=exon-XM_006560657.3-6;Dbxref=GeneID:726436%2CGenbank:XM_006560657.3%2CBEEBASE:GB49485;Parent=rna-XM_006560657.3
NC_037652.1	Gnomon	exon	3697614	3697795	.	+	.	ID=exon-XM_006560657.3-4;Dbxref=GeneID:726436%2CGenbank:XM_006560657.3%2CBEEBASE:GB49485;Parent=rna-XM_006560657.3
NC_037652.1	Gnomon	exon	3697914	3698126	.	+	.	ID=exon-XM_006560657.3-5;Dbxref=GeneID:726436%2CGenbank:XM_006560657.3%2CBEEBASE:GB49485;Parent=rna-XM_006560657.3
NC_037652.1	BestRefSeq	mRNA	3310369	3326664	.	-	.	Name=NM_001011565.1;ID=rna-NM_001011565.1;Dbxref=GeneID:406068%2CGenbank:NM_001011565.1%2CBEEBASE:GB52910;Note=The RefSeq transcript has 19 substitutions%2C 6 non-frameshifting indels and aligns at 97%25 coverage compared to this genomic sequence;Parent=gene-Oa1
NC_037652.1	Gnomon	CDS	6205941	6206419	.	+	0	Name=XP_001121862.1;ID=cds-XP_001121862.1;Dbxref=GeneID:726095%2CGenbank:XP_001121862.1%2CBEEBASE:GB50144;Parent=rna-XM_001121862.5
NC_037652.1	Gnomon	CDS	6206482	6207022	.	+	0	Name=XP_001121862.1;ID=cds-XP_001121862.1;Dbxref=GeneID:726095%2CGenbank:XP_001121862.1%2CBEEBASE:GB50144;Parent=rna-XM_001121862.5
NC_037652.1	Gnomon	exon	7470692	7470895	.	+	.	ID=exon-XM_016916709.2-5;Dbxref=GeneID:100578286%2CGenbank:XM_016916709.2%2CBEEBASE:GB50206;Parent=rna-XM_016916709.2
NC_037652.1	Gnomon	exon	7470971	7471256	.	+	.	ID=exon-XM_016916709.2-6;Dbxref=GeneID:100578286%2CGenbank:XM_016916709.2%2CBEEBASE:GB50206;Parent=rna-XM_016916709.2
NC_037652.1	Gnomon	exon	7472130	7472432	.	+	.	ID=exon-XM_016916709.2-7;Dbxref=GeneID:100578286%2CGenbank:XM_016916709.2%2CBEEBASE:GB50206;Parent=rna-XM_016916709.2
NC_037652.1	Gnomon	exon	7473031	7473169	.	+	.	ID=exon-XM_016916709.2-8;Dbxref=GeneID:100578286%2CGenbank:XM_016916709.2%2CBEEBASE:GB50206;Parent=rna-XM_016916709.2
NC_037652.1	Gnomon	exon	7468147	7469511	.	+	.	ID=exon-XM_016916709.2-1;Dbxref=GeneID:100578286%2CGenbank:XM_016916709.2%2CBEEBASE:GB50206;Parent=rna-XM_016916709.2
NC_037652.1	Gnomon	exon	7469916	7470142	.	+	.	ID=exon-XM_016916709.2-2;Dbxref=GeneID:100578286%2CGenbank:XM_016916709.2%2CBEEBASE:GB50206;Parent=rna-XM_016916709.2
NC_037652.1	Gnomon	exon	7470224	7470365	.	+	.	ID=exon-XM_016916709.2-3;Dbxref=GeneID:100578286%2CGenbank:XM_016916709.2%2CBEEBASE:GB50206;Parent=rna-XM_016916709.2
NC_037652.1	Gnomon	exon	7470447	7470580	.	+	.	ID=exon-XM_016916709.2-4;Dbxref=GeneID:100578286%2CGenbank:XM_016916709.2%2CBEEBASE:GB50206;Parent=rna-XM_016916709.2
NC_037652.1	Gnomon	CDS	8250402	8250521	.	+	0	Name=XP_026301416.1;ID=cds-XP_026301416.1;Dbxref=GeneID:102656554%2CGenbank:XP_026301416.1;Note=The sequence of the model RefSeq protein was modified relative to this genomic sequence to represent the inferred CDS: deleted 2 bases in 1 codon;Parent=rna-XM_026445631.1
NC_037652.1	Gnomon	CDS	8279530	8279559	.	+	0	Name=XP_026301416.1;ID=cds-XP_026301416.1;Dbxref=GeneID:102656554%2CGenbank:XP_026301416.1;Note=The sequence of the model RefSeq protein was modified relative to this genomic sequence to represent the inferred CDS: deleted 2 bases in 1 codon;Parent=rna-XM_026445631.1
NC_037652.1	Gnomon	CDS	8279562	8279854	.	+	0	Name=XP_026301416.1;ID=cds-XP_026301416.1;Dbxref=GeneID:102656554%2CGenbank:XP_026301416.1;Note=The sequence of the model RefSeq protein was modified relative to this genomic sequence to represent the inferred CDS: deleted 2 bases in 1 codon;Parent=rna-XM_026445631.1
NC_037652.1	Gnomon	CDS	8282704	8282842	.	+	0	Name=XP_026301416.1;ID=cds-XP_026301416.1;Dbxref=GeneID:102656554%2CGenbank:XP_026301416.1;Note=The sequence of the model RefSeq protein was modified relative to this genomic sequence to represent the inferred CDS: deleted 2 bases in 1 codon;Parent=rna-XM_026445631.1
NC_037652.1	Gnomon	CDS	630046	630199	.	+	0	Name=XP_026301260.1;ID=cds-XP_026301260.1;Dbxref=GeneID:411466%2CGenbank:XP_026301260.1%2CBEEBASE:GB41196;Parent=rna-XM_026445475.1
NC_037652.1	Gnomon	CDS	630319	630526	.	+	0	Name=XP_026301260.1;ID=cds-XP_026301260.1;Dbxref=GeneID:411466%2CGenbank:XP_026301260.1%2CBEEBASE:GB41196;Parent=rna-XM_026445475.1
NC_037652.1	Gnomon	CDS	630666	630836	.	+	0	Name=XP_026301260.1;ID=cds-XP_026301260.1;Dbxref=GeneID:411466%2CGenbank:XP_026301260.1%2CBEEBASE:GB41196;Parent=rna-XM_026445475.1
NC_037652.1	Gnomon	CDS	630929	631153	.	+	0	Name=XP_026301260.1;ID=cds-XP_026301260.1;Dbxref=GeneID:411466%2CGenbank:XP_026301260.1%2CBEEBASE:GB41196;Parent=rna-XM_026445475.1
NC_037652.1	Gnomon	CDS	631226	631469	.	+	0	Name=XP_026301260.1;ID=cds-XP_026301260.1;Dbxref=GeneID:411466%2CGenbank:XP_026301260.1%2CBEEBASE:GB41196;Parent=rna-XM_026445475.1
NC_037652.1	Gnomon	CDS	631951	632068	.	+	0	Name=XP_026301260.1;ID=cds-XP_026301260.1;Dbxref=GeneID:411466%2CGenbank:XP_026301260.1%2CBEEBASE:GB41196;Parent=rna-XM_026445475.1
NC_037652.1	Gnomon	CDS	632198	633123	.	+	0	Name=XP_026301260.1;ID=cds-XP_026301260.1;Dbxref=GeneID:411466%2CGenbank:XP_026301260.1%2CBEEBASE:GB41196;Parent=rna-XM_026445475.1
NC_037652.1	Gnomon	CDS	633218	634955	.	+	0	Name=XP_026301260.1;ID=cds-XP_026301260.1;Dbxref=GeneID:411466%2CGenbank:XP_026301260.1%2CBEEBASE:GB41196;Parent=rna-XM_026445475.1
NC_037652.1	Gnomon	CDS	635020	635181	.	+	0	Name=XP_026301260.1;ID=cds-XP_026301260.1;Dbxref=GeneID:411466%2CGenbank:XP_026301260.1%2CBEEBASE:GB41196;Parent=rna-XM_026445475.1
NC_037652.1	Gnomon	CDS	635261	635387	.	+	0	Name=XP_026301260.1;ID=cds-XP_026301260.1;Dbxref=GeneID:411466%2CGenbank:XP_026301260.1%2CBEEBASE:GB41196;Parent=rna-XM_026445475.1
NC_037652.1	Gnomon	CDS	635475	635689	.	+	0	Name=XP_026301260.1;ID=cds-XP_026301260.1;Dbxref=GeneID:411466%2CGenbank:XP_026301260.1%2CBEEBASE:GB41196;Parent=rna-XM_026445475.1
NC_037652.1	Gnomon	CDS	635781	635905	.	+	0	Name=XP_026301260.1;ID=cds-XP_026301260.1;Dbxref=GeneID:411466%2CGenbank:XP_026301260.1%2CBEEBASE:GB41196;Parent=rna-XM_026445475.1
NC_037652.1	Gnomon	CDS	636586	637341	.	+	0	Name=XP_026301260.1;ID=cds-XP_026301260.1;Dbxref=GeneID:411466%2CGenbank:XP_026301260.1%2CBEEBASE:GB41196;Parent=rna-XM_026445475.1
NC_037652.1	Gnomon	CDS	638740	638875	.	+	0	Name=XP_026301260.1;ID=cds-XP_026301260.1;Dbxref=GeneID:411466%2CGenbank:XP_026301260.1%2CBEEBASE:GB41196;Parent=rna-XM_026445475.1
NC_037652.1	Gnomon	CDS	638955	639058	.	+	0	Name=XP_026301260.1;ID=cds-XP_026301260.1;Dbxref=GeneID:411466%2CGenbank:XP_026301260.1%2CBEEBASE:GB41196;Parent=rna-XM_026445475.1
NC_037652.1	Gnomon	CDS	639158	639842	.	+	0	Name=XP_026301260.1;ID=cds-XP_026301260.1;Dbxref=GeneID:411466%2CGenbank:XP_026301260.1%2CBEEBASE:GB41196;Parent=rna-XM_026445475.1
NC_037652.1	Gnomon	CDS	639924	640094	.	+	0	Name=XP_026301260.1;ID=cds-XP_026301260.1;Dbxref=GeneID:411466%2CGenbank:XP_026301260.1%2CBEEBASE:GB41196;Parent=rna-XM_026445475.1
NC_037652.1	Gnomon	CDS	642335	642544	.	+	0	Name=XP_026301260.1;ID=cds-XP_026301260.1;Dbxref=GeneID:411466%2CGenbank:XP_026301260.1%2CBEEBASE:GB41196;Parent=rna-XM_026445475.1
NC_037652.1	Gnomon	CDS	642609	642890	.	+	0	Name=XP_026301260.1;ID=cds-XP_026301260.1;Dbxref=GeneID:411466%2CGenbank:XP_026301260.1%2CBEEBASE:GB41196;Parent=rna-XM_026445475.1
NC_037652.1	Gnomon	CDS	644003	644548	.	+	0	Name=XP_026301260.1;ID=cds-XP_026301260.1;Dbxref=GeneID:411466%2CGenbank:XP_026301260.1%2CBEEBASE:GB41196;Parent=rna-XM_026445475.1
NC_037652.1	Gnomon	CDS	644650	644819	.	+	0	Name=XP_026301260.1;ID=cds-XP_026301260.1;Dbxref=GeneID:411466%2CGenbank:XP_026301260.1%2CBEEBASE:GB41196;Parent=rna-XM_026445475.1
NC_037652.1	Gnomon	CDS	645438	645590	.	+	0	Name=XP_026301260.1;ID=cds-XP_026301260.1;Dbxref=GeneID:411466%2CGenbank:XP_026301260.1%2CBEEBASE:GB41196;Parent=rna-XM_026445475.1
NC_037652.1	Gnomon	CDS	646524	646923	.	+	0	Name=XP_026301260.1;ID=cds-XP_026301260.1;Dbxref=GeneID:411466%2CGenbank:XP_026301260.1%2CBEEBASE:GB41196;Parent=rna-XM_026445475.1
NC_037652.1	Gnomon	CDS	647023	647210	.	+	0	Name=XP_026301260.1;ID=cds-XP_026301260.1;Dbxref=GeneID:411466%2CGenbank:XP_026301260.1%2CBEEBASE:GB41196;Parent=rna-XM_026445475.1
NC_037652.1	Gnomon	CDS	647306	653771	.	+	0	Name=XP_026301260.1;ID=cds-XP_026301260.1;Dbxref=GeneID:411466%2CGenbank:XP_026301260.1%2CBEEBASE:GB41196;Parent=rna-XM_026445475.1
NC_037652.1	Gnomon	CDS	654113	654553	.	+	0	Name=XP_026301260.1;ID=cds-XP_026301260.1;Dbxref=GeneID:411466%2CGenbank:XP_026301260.1%2CBEEBASE:GB41196;Parent=rna-XM_026445475.1
NC_037652.1	Gnomon	CDS	655025	655301	.	+	0	Name=XP_026301260.1;ID=cds-XP_026301260.1;Dbxref=GeneID:411466%2CGenbank:XP_026301260.1%2CBEEBASE:GB41196;Parent=rna-XM_026445475.1
NC_037652.1	Gnomon	CDS	655391	655650	.	+	0	Name=XP_026301260.1;ID=cds-XP_026301260.1;Dbxref=GeneID:411466%2CGenbank:XP_026301260.1%2CBEEBASE:GB41196;Parent=rna-XM_026445475.1
NC_037652.1	Gnomon	CDS	655723	655940	.	+	0	Name=XP_026301260.1;ID=cds-XP_026301260.1;Dbxref=GeneID:411466%2CGenbank:XP_026301260.1%2CBEEBASE:GB41196;Parent=rna-XM_026445475.1
NC_037652.1	Gnomon	CDS	656275	656652	.	+	0	Name=XP_026301260.1;ID=cds-XP_026301260.1;Dbxref=GeneID:411466%2CGenbank:XP_026301260.1%2CBEEBASE:GB41196;Parent=rna-XM_026445475.1
NC_037652.1	Gnomon	CDS	656756	657106	.	+	0	Name=XP_026301260.1;ID=cds-XP_026301260.1;Dbxref=GeneID:411466%2CGenbank:XP_026301260.1%2CBEEBASE:GB41196;Parent=rna-XM_026445475.1
NC_037652.1	Gnomon	CDS	657230	658195	.	+	0	Name=XP_026301260.1;ID=cds-XP_026301260.1;Dbxref=GeneID:411466%2CGenbank:XP_026301260.1%2CBEEBASE:GB41196;Parent=rna-XM_026445475.1
NC_037652.1	Gnomon	CDS	658510	658692	.	+	0	Name=XP_026301260.1;ID=cds-XP_026301260.1;Dbxref=GeneID:411466%2CGenbank:XP_026301260.1%2CBEEBASE:GB41196;Parent=rna-XM_026445475.1
NC_037652.1	Gnomon	CDS	658779	658871	.	+	0	Name=XP_026301260.1;ID=cds-XP_026301260.1;Dbxref=GeneID:411466%2CGenbank:XP_026301260.1%2CBEEBASE:GB41196;Parent=rna-XM_026445475.1
NC_037652.1	Gnomon	transcript	6312816	6323318	.	-	.	Name=XR_001705635.2;ID=rna-XR_001705635.2;Dbxref=GeneID:408529%2CGenbank:XR_001705635.2%2CBEEBASE:GB50090;Parent=gene-Adar
NC_037652.1	Gnomon	gene	4510755	4513263	.	+	.	Name=LOC102655709;ID=gene-LOC102655709;Dbxref=GeneID:102655709
NC_037652.1	Gnomon	mRNA	7756680	7760647	.	+	.	Name=XM_003250238.4;ID=rna-XM_003250238.4;Dbxref=GeneID:100576432%2CGenbank:XM_003250238.4%2CBEEBASE:GB50229;Parent=gene-LOC100576432
NC_037652.1	Gnomon	exon	7547440	7547577	.	+	.	ID=exon-XM_006563345.3-14;Dbxref=GeneID:552785%2CGenbank:XM_006563345.3%2CBEEBASE:GB50207;Parent=rna-XM_006563345.3
NC_037652.1	Gnomon	exon	7547779	7550203	.	+	.	ID=exon-XM_006563345.3-15;Dbxref=GeneID:552785%2CGenbank:XM_006563345.3%2CBEEBASE:GB50207;Parent=rna-XM_006563345.3
NC_037652.1	Gnomon	exon	7534333	7534547	.	+	.	ID=exon-XM_006563345.3-12;Dbxref=GeneID:552785%2CGenbank:XM_006563345.3%2CBEEBASE:GB50207;Parent=rna-XM_006563345.3
NC_037652.1	Gnomon	exon	7539796	7539846	.	+	.	ID=exon-XM_006563345.3-13;Dbxref=GeneID:552785%2CGenbank:XM_006563345.3%2CBEEBASE:GB50207;Parent=rna-XM_006563345.3
NC_037652.1	Gnomon	mRNA	5673199	5673954	.	-	.	Name=XM_001121077.5;ID=rna-XM_001121077.5;Dbxref=GeneID:725202%2CGenbank:XM_001121077.5%2CBEEBASE:GB50116;Parent=gene-LOC725202
NC_037652.1	Gnomon	exon	7531499	7531591	.	+	.	ID=exon-XM_006563345.3-10;Dbxref=GeneID:552785%2CGenbank:XM_006563345.3%2CBEEBASE:GB50207;Parent=rna-XM_006563345.3
NC_037652.1	Gnomon	exon	7533639	7533791	.	+	.	ID=exon-XM_006563345.3-11;Dbxref=GeneID:552785%2CGenbank:XM_006563345.3%2CBEEBASE:GB50207;Parent=rna-XM_006563345.3
NC_037652.1	Gnomon	CDS	7722331	7722610	.	-	0	Name=XP_016772078.1;ID=cds-XP_016772078.1;Dbxref=GeneID:102654111%2CGenbank:XP_016772078.1;Parent=rna-XM_016916589.2
NC_037652.1	Gnomon	CDS	7722067	7722217	.	-	0	Name=XP_016772078.1;ID=cds-XP_016772078.1;Dbxref=GeneID:102654111%2CGenbank:XP_016772078.1;Parent=rna-XM_016916589.2
NC_037652.1	Gnomon	CDS	7721878	7721949	.	-	0	Name=XP_016772078.1;ID=cds-XP_016772078.1;Dbxref=GeneID:102654111%2CGenbank:XP_016772078.1;Parent=rna-XM_016916589.2
NC_037652.1	Gnomon	CDS	7721640	7721783	.	-	0	Name=XP_016772078.1;ID=cds-XP_016772078.1;Dbxref=GeneID:102654111%2CGenbank:XP_016772078.1;Parent=rna-XM_016916589.2
NC_037652.1	Gnomon	CDS	7721075	7721462	.	-	0	Name=XP_016772078.1;ID=cds-XP_016772078.1;Dbxref=GeneID:102654111%2CGenbank:XP_016772078.1;Parent=rna-XM_016916589.2
NC_037652.1	Gnomon	CDS	7720366	7720625	.	-	0	Name=XP_016772078.1;ID=cds-XP_016772078.1;Dbxref=GeneID:102654111%2CGenbank:XP_016772078.1;Parent=rna-XM_016916589.2
NC_037652.1	Gnomon	CDS	7719858	7720290	.	-	0	Name=XP_016772078.1;ID=cds-XP_016772078.1;Dbxref=GeneID:102654111%2CGenbank:XP_016772078.1;Parent=rna-XM_016916589.2
NC_037652.1	Gnomon	mRNA	5226594	5230184	.	-	.	Name=XM_001120100.5;ID=rna-XM_001120100.5;Dbxref=GeneID:724296%2CGenbank:XM_001120100.5%2CBEEBASE:GB50511;Parent=gene-LOC724296
NC_037652.1	Gnomon	mRNA	5251503	5255029	.	-	.	Name=XM_006561041.3;ID=rna-XM_006561041.3;Dbxref=GeneID:410621%2CGenbank:XM_006561041.3%2CBEEBASE:GB50509;Parent=gene-LOC410621
NC_037652.1	Gnomon	mRNA	6981500	6983349	.	-	.	Name=XM_392067.7;ID=rna-XM_392067.7;Dbxref=GeneID:408522%2CGenbank:XM_392067.7%2CBEEBASE:GB50050;Parent=gene-LOC408522
NC_037652.1	Gnomon	mRNA	7474688	7550203	.	+	.	Name=XM_006563342.3;ID=rna-XM_006563342.3;Dbxref=GeneID:552785%2CGenbank:XM_006563342.3%2CBEEBASE:GB50207;Parent=gene-pHCl
NC_037652.1	BestRefSeq	CDS	2621043	2621177	.	-	0	Name=NP_001011620.1;ID=cds-NP_001011620.1;Dbxref=GeneID:406147%2CGenbank:NP_001011620.1%2CBEEBASE:GB54419;Note=The RefSeq protein has 1 substitution compared to this genomic sequence;Parent=rna-NM_001011620.1
NC_037652.1	BestRefSeq	CDS	2620488	2620752	.	-	0	Name=NP_001011620.1;ID=cds-NP_001011620.1;Dbxref=GeneID:406147%2CGenbank:NP_001011620.1%2CBEEBASE:GB54419;Note=The RefSeq protein has 1 substitution compared to this genomic sequence;Parent=rna-NM_001011620.1
NC_037652.1	BestRefSeq	CDS	2620209	2620375	.	-	0	Name=NP_001011620.1;ID=cds-NP_001011620.1;Dbxref=GeneID:406147%2CGenbank:NP_001011620.1%2CBEEBASE:GB54419;Note=The RefSeq protein has 1 substitution compared to this genomic sequence;Parent=rna-NM_001011620.1
NC_037652.1	BestRefSeq	CDS	2619936	2620109	.	-	0	Name=NP_001011620.1;ID=cds-NP_001011620.1;Dbxref=GeneID:406147%2CGenbank:NP_001011620.1%2CBEEBASE:GB54419;Note=The RefSeq protein has 1 substitution compared to this genomic sequence;Parent=rna-NM_001011620.1
NC_037652.1	Gnomon	CDS	9058217	9058418	.	+	0	Name=XP_623497.2;ID=cds-XP_623497.2;Dbxref=GeneID:412231%2CGenbank:XP_623497.2%2CBEEBASE:GB50272;Parent=rna-XM_623494.6
NC_037652.1	Gnomon	CDS	9059187	9059478	.	+	0	Name=XP_623497.2;ID=cds-XP_623497.2;Dbxref=GeneID:412231%2CGenbank:XP_623497.2%2CBEEBASE:GB50272;Parent=rna-XM_623494.6
NC_037652.1	Gnomon	CDS	9059712	9060109	.	+	0	Name=XP_623497.2;ID=cds-XP_623497.2;Dbxref=GeneID:412231%2CGenbank:XP_623497.2%2CBEEBASE:GB50272;Parent=rna-XM_623494.6
NC_037652.1	Gnomon	CDS	9060366	9060469	.	+	0	Name=XP_623497.2;ID=cds-XP_623497.2;Dbxref=GeneID:412231%2CGenbank:XP_623497.2%2CBEEBASE:GB50272;Parent=rna-XM_623494.6
NC_037652.1	Gnomon	mRNA	2806705	2809484	.	-	.	Name=XM_026445523.1;ID=rna-XM_026445523.1;Dbxref=GeneID:100577909%2CGenbank:XM_026445523.1%2CBEEBASE:GB54654;Parent=gene-LOC100577909
NC_037652.1	Gnomon	mRNA	3898768	3913376	.	-	.	Name=XM_006560703.3;ID=rna-XM_006560703.3;Dbxref=GeneID:413036%2CGenbank:XM_006560703.3%2CBEEBASE:GB49432;Parent=gene-LOC413036
NC_037652.1	Gnomon	mRNA	7474689	7550203	.	+	.	Name=XM_006563343.3;ID=rna-XM_006563343.3;Dbxref=GeneID:552785%2CGenbank:XM_006563343.3%2CBEEBASE:GB50207;Parent=gene-pHCl
NC_037652.1	Gnomon	exon	3035202	3035336	.	-	.	ID=exon-XM_006559980.3-9;Dbxref=GeneID:408548%2CGenbank:XM_006559980.3%2CBEEBASE:GB54643;Parent=rna-XM_006559980.3
NC_037652.1	Gnomon	exon	3035932	3036142	.	-	.	ID=exon-XM_006559980.3-7;Dbxref=GeneID:408548%2CGenbank:XM_006559980.3%2CBEEBASE:GB54643;Parent=rna-XM_006559980.3
NC_037652.1	Gnomon	exon	3035424	3035835	.	-	.	ID=exon-XM_006559980.3-8;Dbxref=GeneID:408548%2CGenbank:XM_006559980.3%2CBEEBASE:GB54643;Parent=rna-XM_006559980.3
NC_037652.1	Gnomon	exon	3036496	3036578	.	-	.	ID=exon-XM_006559980.3-5;Dbxref=GeneID:408548%2CGenbank:XM_006559980.3%2CBEEBASE:GB54643;Parent=rna-XM_006559980.3
NC_037652.1	Gnomon	CDS	3728941	3729054	.	+	0	Name=XP_625123.1;ID=cds-XP_625123.1;Dbxref=GeneID:552745%2CGenbank:XP_625123.1%2CBEEBASE:GB49488;Parent=rna-XM_625120.5
NC_037652.1	Gnomon	CDS	3729242	3729515	.	+	0	Name=XP_625123.1;ID=cds-XP_625123.1;Dbxref=GeneID:552745%2CGenbank:XP_625123.1%2CBEEBASE:GB49488;Parent=rna-XM_625120.5
NC_037652.1	Gnomon	CDS	3729641	3730016	.	+	0	Name=XP_625123.1;ID=cds-XP_625123.1;Dbxref=GeneID:552745%2CGenbank:XP_625123.1%2CBEEBASE:GB49488;Parent=rna-XM_625120.5
NC_037652.1	Gnomon	CDS	3730105	3730601	.	+	0	Name=XP_625123.1;ID=cds-XP_625123.1;Dbxref=GeneID:552745%2CGenbank:XP_625123.1%2CBEEBASE:GB49488;Parent=rna-XM_625120.5
NC_037652.1	Gnomon	CDS	3730686	3730951	.	+	0	Name=XP_625123.1;ID=cds-XP_625123.1;Dbxref=GeneID:552745%2CGenbank:XP_625123.1%2CBEEBASE:GB49488;Parent=rna-XM_625120.5
NC_037652.1	Gnomon	exon	3036233	3036340	.	-	.	ID=exon-XM_006559980.3-6;Dbxref=GeneID:408548%2CGenbank:XM_006559980.3%2CBEEBASE:GB54643;Parent=rna-XM_006559980.3
NC_037652.1	Gnomon	exon	3037258	3037326	.	-	.	ID=exon-XM_006559980.3-3;Dbxref=GeneID:408548%2CGenbank:XM_006559980.3%2CBEEBASE:GB54643;Parent=rna-XM_006559980.3
NC_037652.1	Gnomon	exon	3036682	3036897	.	-	.	ID=exon-XM_006559980.3-4;Dbxref=GeneID:408548%2CGenbank:XM_006559980.3%2CBEEBASE:GB54643;Parent=rna-XM_006559980.3
NC_037652.1	Gnomon	exon	3038257	3038381	.	-	.	ID=exon-XM_006559980.3-1;Dbxref=GeneID:408548%2CGenbank:XM_006559980.3%2CBEEBASE:GB54643;Parent=rna-XM_006559980.3
NC_037652.1	Gnomon	exon	3037806	3037891	.	-	.	ID=exon-XM_006559980.3-2;Dbxref=GeneID:408548%2CGenbank:XM_006559980.3%2CBEEBASE:GB54643;Parent=rna-XM_006559980.3
NC_037652.1	Gnomon	mRNA	7501203	7550203	.	+	.	Name=XM_026445273.1;ID=rna-XM_026445273.1;Dbxref=GeneID:552785%2CGenbank:XM_026445273.1%2CBEEBASE:GB50207;Parent=gene-pHCl
NC_037652.1	Gnomon	exon	5710328	5710599	.	-	.	ID=exon-XM_026445507.1-10;Dbxref=GeneID:551562%2CGenbank:XM_026445507.1%2CBEEBASE:GB50114;Parent=rna-XM_026445507.1
NC_037652.1	Gnomon	exon	5709876	5710256	.	-	.	ID=exon-XM_026445507.1-11;Dbxref=GeneID:551562%2CGenbank:XM_026445507.1%2CBEEBASE:GB50114;Parent=rna-XM_026445507.1
NC_037652.1	Gnomon	exon	5709670	5709818	.	-	.	ID=exon-XM_026445507.1-12;Dbxref=GeneID:551562%2CGenbank:XM_026445507.1%2CBEEBASE:GB50114;Parent=rna-XM_026445507.1
NC_037652.1	Gnomon	gene	2584572	2585436	.	-	.	Name=LOC102655670;ID=gene-LOC102655670;Dbxref=GeneID:102655670
NC_037652.1	Gnomon	gene	7570143	7570878	.	+	.	Name=LOC102655673;ID=gene-LOC102655673;Dbxref=GeneID:102655673
NC_037652.1	Gnomon	CDS	7722331	7722610	.	-	0	Name=XP_016772079.1;ID=cds-XP_016772079.1;Dbxref=GeneID:102654111%2CGenbank:XP_016772079.1;Parent=rna-XM_016916590.2
NC_037652.1	Gnomon	CDS	7722067	7722217	.	-	0	Name=XP_016772079.1;ID=cds-XP_016772079.1;Dbxref=GeneID:102654111%2CGenbank:XP_016772079.1;Parent=rna-XM_016916590.2
NC_037652.1	Gnomon	CDS	7721075	7721462	.	-	0	Name=XP_016772079.1;ID=cds-XP_016772079.1;Dbxref=GeneID:102654111%2CGenbank:XP_016772079.1;Parent=rna-XM_016916590.2
NC_037652.1	Gnomon	CDS	7720366	7720625	.	-	0	Name=XP_016772079.1;ID=cds-XP_016772079.1;Dbxref=GeneID:102654111%2CGenbank:XP_016772079.1;Parent=rna-XM_016916590.2
NC_037652.1	Gnomon	CDS	7719858	7720293	.	-	0	Name=XP_016772079.1;ID=cds-XP_016772079.1;Dbxref=GeneID:102654111%2CGenbank:XP_016772079.1;Parent=rna-XM_016916590.2
NC_037652.1	Gnomon	gene	8365187	8372346	.	+	.	Name=LOC102655621;ID=gene-LOC102655621;Dbxref=GeneID:102655621
NC_037652.1	Gnomon	exon	656756	657106	.	+	.	ID=exon-XM_026445474.1-32;Dbxref=GeneID:411466%2CGenbank:XM_026445474.1%2CBEEBASE:GB41196;Parent=rna-XM_026445474.1
NC_037652.1	Gnomon	exon	657230	658195	.	+	.	ID=exon-XM_026445474.1-33;Dbxref=GeneID:411466%2CGenbank:XM_026445474.1%2CBEEBASE:GB41196;Parent=rna-XM_026445474.1
NC_037652.1	Gnomon	exon	658510	658692	.	+	.	ID=exon-XM_026445474.1-34;Dbxref=GeneID:411466%2CGenbank:XM_026445474.1%2CBEEBASE:GB41196;Parent=rna-XM_026445474.1
NC_037652.1	Gnomon	exon	658779	659504	.	+	.	ID=exon-XM_026445474.1-35;Dbxref=GeneID:411466%2CGenbank:XM_026445474.1%2CBEEBASE:GB41196;Parent=rna-XM_026445474.1
NC_037652.1	Gnomon	exon	655723	655940	.	+	.	ID=exon-XM_026445474.1-30;Dbxref=GeneID:411466%2CGenbank:XM_026445474.1%2CBEEBASE:GB41196;Parent=rna-XM_026445474.1
NC_037652.1	Gnomon	exon	656275	656652	.	+	.	ID=exon-XM_026445474.1-31;Dbxref=GeneID:411466%2CGenbank:XM_026445474.1%2CBEEBASE:GB41196;Parent=rna-XM_026445474.1
NC_037652.1	Gnomon	exon	647023	647210	.	+	.	ID=exon-XM_026445474.1-25;Dbxref=GeneID:411466%2CGenbank:XM_026445474.1%2CBEEBASE:GB41196;Parent=rna-XM_026445474.1
NC_037652.1	Gnomon	exon	647306	653771	.	+	.	ID=exon-XM_026445474.1-26;Dbxref=GeneID:411466%2CGenbank:XM_026445474.1%2CBEEBASE:GB41196;Parent=rna-XM_026445474.1
NC_037652.1	Gnomon	exon	654113	654553	.	+	.	ID=exon-XM_026445474.1-27;Dbxref=GeneID:411466%2CGenbank:XM_026445474.1%2CBEEBASE:GB41196;Parent=rna-XM_026445474.1
NC_037652.1	Gnomon	exon	655025	655301	.	+	.	ID=exon-XM_026445474.1-28;Dbxref=GeneID:411466%2CGenbank:XM_026445474.1%2CBEEBASE:GB41196;Parent=rna-XM_026445474.1
NC_037652.1	Gnomon	exon	644003	644548	.	+	.	ID=exon-XM_026445474.1-21;Dbxref=GeneID:411466%2CGenbank:XM_026445474.1%2CBEEBASE:GB41196;Parent=rna-XM_026445474.1
NC_037652.1	Gnomon	CDS	7794383	7794578	.	-	0	Name=XP_003250287.1;ID=cds-XP_003250287.1;Dbxref=GeneID:408516%2CGenbank:XP_003250287.1%2CBEEBASE:GB49999;Parent=rna-XM_003250239.3
NC_037652.1	Gnomon	CDS	7793949	7794301	.	-	0	Name=XP_003250287.1;ID=cds-XP_003250287.1;Dbxref=GeneID:408516%2CGenbank:XP_003250287.1%2CBEEBASE:GB49999;Parent=rna-XM_003250239.3
NC_037652.1	Gnomon	exon	644650	644819	.	+	.	ID=exon-XM_026445474.1-22;Dbxref=GeneID:411466%2CGenbank:XM_026445474.1%2CBEEBASE:GB41196;Parent=rna-XM_026445474.1
NC_037652.1	Gnomon	exon	645438	645590	.	+	.	ID=exon-XM_026445474.1-23;Dbxref=GeneID:411466%2CGenbank:XM_026445474.1%2CBEEBASE:GB41196;Parent=rna-XM_026445474.1
NC_037652.1	Gnomon	exon	646524	646923	.	+	.	ID=exon-XM_026445474.1-24;Dbxref=GeneID:411466%2CGenbank:XM_026445474.1%2CBEEBASE:GB41196;Parent=rna-XM_026445474.1
NC_037652.1	Gnomon	exon	642609	642890	.	+	.	ID=exon-XM_026445474.1-20;Dbxref=GeneID:411466%2CGenbank:XM_026445474.1%2CBEEBASE:GB41196;Parent=rna-XM_026445474.1
NC_037652.1	Gnomon	mRNA	2637314	2669144	.	-	.	Name=XM_026445429.1;ID=rna-XM_026445429.1;Dbxref=GeneID:409137%2CGenbank:XM_026445429.1%2CBEEBASE:GB54668;Parent=gene-LOC409137
NC_037652.1	Gnomon	exon	655391	655650	.	+	.	ID=exon-XM_026445474.1-29;Dbxref=GeneID:411466%2CGenbank:XM_026445474.1%2CBEEBASE:GB41196;Parent=rna-XM_026445474.1
NC_037652.1	Gnomon	exon	636586	637341	.	+	.	ID=exon-XM_026445474.1-14;Dbxref=GeneID:411466%2CGenbank:XM_026445474.1%2CBEEBASE:GB41196;Parent=rna-XM_026445474.1
NC_037652.1	Gnomon	exon	638740	638875	.	+	.	ID=exon-XM_026445474.1-15;Dbxref=GeneID:411466%2CGenbank:XM_026445474.1%2CBEEBASE:GB41196;Parent=rna-XM_026445474.1
NC_037652.1	Gnomon	exon	638955	639058	.	+	.	ID=exon-XM_026445474.1-16;Dbxref=GeneID:411466%2CGenbank:XM_026445474.1%2CBEEBASE:GB41196;Parent=rna-XM_026445474.1
NC_037652.1	Gnomon	exon	639158	639842	.	+	.	ID=exon-XM_026445474.1-17;Dbxref=GeneID:411466%2CGenbank:XM_026445474.1%2CBEEBASE:GB41196;Parent=rna-XM_026445474.1
NC_037652.1	Gnomon	exon	635020	635181	.	+	.	ID=exon-XM_026445474.1-10;Dbxref=GeneID:411466%2CGenbank:XM_026445474.1%2CBEEBASE:GB41196;Parent=rna-XM_026445474.1
NC_037652.1	Gnomon	exon	635261	635387	.	+	.	ID=exon-XM_026445474.1-11;Dbxref=GeneID:411466%2CGenbank:XM_026445474.1%2CBEEBASE:GB41196;Parent=rna-XM_026445474.1
NC_037652.1	Gnomon	exon	635475	635689	.	+	.	ID=exon-XM_026445474.1-12;Dbxref=GeneID:411466%2CGenbank:XM_026445474.1%2CBEEBASE:GB41196;Parent=rna-XM_026445474.1
NC_037652.1	Gnomon	exon	635781	635905	.	+	.	ID=exon-XM_026445474.1-13;Dbxref=GeneID:411466%2CGenbank:XM_026445474.1%2CBEEBASE:GB41196;Parent=rna-XM_026445474.1
NC_037652.1	Gnomon	exon	639924	640094	.	+	.	ID=exon-XM_026445474.1-18;Dbxref=GeneID:411466%2CGenbank:XM_026445474.1%2CBEEBASE:GB41196;Parent=rna-XM_026445474.1
NC_037652.1	Gnomon	exon	642335	642544	.	+	.	ID=exon-XM_026445474.1-19;Dbxref=GeneID:411466%2CGenbank:XM_026445474.1%2CBEEBASE:GB41196;Parent=rna-XM_026445474.1
NC_037652.1	Gnomon	mRNA	3505195	3533434	.	+	.	Name=XM_026445664.1;ID=rna-XM_026445664.1;Dbxref=GeneID:411772%2CGenbank:XM_026445664.1%2CBEEBASE:GB49475;Parent=gene-LOC411772
NC_037652.1	Gnomon	exon	5926652	5926865	.	-	.	ID=exon-XM_026445592.1-15;Dbxref=GeneID:409665%2CGenbank:XM_026445592.1%2CBEEBASE:GB50099;Parent=rna-XM_026445592.1
NC_037652.1	Gnomon	exon	5926206	5926327	.	-	.	ID=exon-XM_026445592.1-16;Dbxref=GeneID:409665%2CGenbank:XM_026445592.1%2CBEEBASE:GB50099;Parent=rna-XM_026445592.1
NC_037652.1	Gnomon	exon	5925641	5925817	.	-	.	ID=exon-XM_026445592.1-17;Dbxref=GeneID:409665%2CGenbank:XM_026445592.1%2CBEEBASE:GB50099;Parent=rna-XM_026445592.1
NC_037652.1	Gnomon	exon	5923106	5923420	.	-	.	ID=exon-XM_026445592.1-18;Dbxref=GeneID:409665%2CGenbank:XM_026445592.1%2CBEEBASE:GB50099;Parent=rna-XM_026445592.1
NC_037652.1	Gnomon	exon	5922300	5922560	.	-	.	ID=exon-XM_026445592.1-19;Dbxref=GeneID:409665%2CGenbank:XM_026445592.1%2CBEEBASE:GB50099;Parent=rna-XM_026445592.1
NC_037652.1	Gnomon	exon	5931008	5931242	.	-	.	ID=exon-XM_026445592.1-10;Dbxref=GeneID:409665%2CGenbank:XM_026445592.1%2CBEEBASE:GB50099;Parent=rna-XM_026445592.1
NC_037652.1	Gnomon	exon	5930213	5930284	.	-	.	ID=exon-XM_026445592.1-11;Dbxref=GeneID:409665%2CGenbank:XM_026445592.1%2CBEEBASE:GB50099;Parent=rna-XM_026445592.1
NC_037652.1	Gnomon	exon	5929232	5929394	.	-	.	ID=exon-XM_026445592.1-12;Dbxref=GeneID:409665%2CGenbank:XM_026445592.1%2CBEEBASE:GB50099;Parent=rna-XM_026445592.1
NC_037652.1	Gnomon	exon	5928482	5928591	.	-	.	ID=exon-XM_026445592.1-13;Dbxref=GeneID:409665%2CGenbank:XM_026445592.1%2CBEEBASE:GB50099;Parent=rna-XM_026445592.1
NC_037652.1	Gnomon	exon	5927906	5928081	.	-	.	ID=exon-XM_026445592.1-14;Dbxref=GeneID:409665%2CGenbank:XM_026445592.1%2CBEEBASE:GB50099;Parent=rna-XM_026445592.1
NC_037652.1	Gnomon	exon	7447018	7447178	.	+	.	ID=exon-XM_016916809.1-3;Dbxref=GeneID:725115%2CGenbank:XM_016916809.1%2CBEEBASE:GB50202;Parent=rna-XM_016916809.1
NC_037652.1	Gnomon	exon	7448925	7448983	.	+	.	ID=exon-XM_016916809.1-4;Dbxref=GeneID:725115%2CGenbank:XM_016916809.1%2CBEEBASE:GB50202;Parent=rna-XM_016916809.1
NC_037652.1	Gnomon	exon	7446616	7446633	.	+	.	ID=exon-XM_016916809.1-1;Dbxref=GeneID:725115%2CGenbank:XM_016916809.1%2CBEEBASE:GB50202;Parent=rna-XM_016916809.1
NC_037652.1	RefSeq	cDNA_match	3325244	3326664	1355.99	-	.	ID=bfca6b8d-84dd-4163-b32d-e01285724670;Target=NM_001011565.1 6 1444;Gap=M74 I3 M171 I7 M265 I7 M183 I2 M12 I7 M139 D8 M569
NC_037652.1	RefSeq	cDNA_match	3319514	3319651	1355.99	-	.	ID=bfca6b8d-84dd-4163-b32d-e01285724670;Target=NM_001011565.1 6 1444;Gap=M74 I3 M171 I7 M265 I7 M183 I2 M12 I7 M139 D8 M569
NC_037652.1	RefSeq	cDNA_match	3318856	3318954	1355.99	-	.	ID=bfca6b8d-84dd-4163-b32d-e01285724670;Target=NM_001011565.1 6 1444;Gap=M74 I3 M171 I7 M265 I7 M183 I2 M12 I7 M139 D8 M569
NC_037652.1	RefSeq	cDNA_match	3318650	3318777	1355.99	-	.	ID=bfca6b8d-84dd-4163-b32d-e01285724670;Target=NM_001011565.1 6 1444;Gap=M74 I3 M171 I7 M265 I7 M183 I2 M12 I7 M139 D8 M569
NC_037652.1	RefSeq	cDNA_match	3314377	3314514	1355.99	-	.	ID=bfca6b8d-84dd-4163-b32d-e01285724670;Target=NM_001011565.1 6 1444;Gap=M74 I3 M171 I7 M265 I7 M183 I2 M12 I7 M139 D8 M569
NC_037652.1	RefSeq	cDNA_match	3313633	3313915	1355.99	-	.	ID=bfca6b8d-84dd-4163-b32d-e01285724670;Target=NM_001011565.1 6 1444;Gap=M74 I3 M171 I7 M265 I7 M183 I2 M12 I7 M139 D8 M569
NC_037652.1	RefSeq	cDNA_match	3312183	3312344	1355.99	-	.	ID=bfca6b8d-84dd-4163-b32d-e01285724670;Target=NM_001011565.1 6 1444;Gap=M74 I3 M171 I7 M265 I7 M183 I2 M12 I7 M139 D8 M569
NC_037652.1	RefSeq	cDNA_match	3311367	3311677	1355.99	-	.	ID=bfca6b8d-84dd-4163-b32d-e01285724670;Target=NM_001011565.1 6 1444;Gap=M74 I3 M171 I7 M265 I7 M183 I2 M12 I7 M139 D8 M569
NC_037652.1	RefSeq	cDNA_match	3310369	3310656	1355.99	-	.	ID=bfca6b8d-84dd-4163-b32d-e01285724670;Target=NM_001011565.1 6 1444;Gap=M74 I3 M171 I7 M265 I7 M183 I2 M12 I7 M139 D8 M569
NC_037652.1	Gnomon	exon	7446707	7446772	.	+	.	ID=exon-XM_016916809.1-2;Dbxref=GeneID:725115%2CGenbank:XM_016916809.1%2CBEEBASE:GB50202;Parent=rna-XM_016916809.1
NC_037652.1	Gnomon	mRNA	4546513	4549380	.	-	.	Name=XM_016916687.2;ID=rna-XM_016916687.2;Dbxref=GeneID:100577464%2CGenbank:XM_016916687.2%2CBEEBASE:GB50530;Parent=gene-LOC100577464
NC_037652.1	Gnomon	exon	7450941	7451152	.	+	.	ID=exon-XM_016916809.1-7;Dbxref=GeneID:725115%2CGenbank:XM_016916809.1%2CBEEBASE:GB50202;Parent=rna-XM_016916809.1
NC_037652.1	Gnomon	exon	7451234	7451627	.	+	.	ID=exon-XM_016916809.1-8;Dbxref=GeneID:725115%2CGenbank:XM_016916809.1%2CBEEBASE:GB50202;Parent=rna-XM_016916809.1
NC_037652.1	Gnomon	exon	7449587	7449800	.	+	.	ID=exon-XM_016916809.1-5;Dbxref=GeneID:725115%2CGenbank:XM_016916809.1%2CBEEBASE:GB50202;Parent=rna-XM_016916809.1
NC_037652.1	Gnomon	exon	7450362	7450848	.	+	.	ID=exon-XM_016916809.1-6;Dbxref=GeneID:725115%2CGenbank:XM_016916809.1%2CBEEBASE:GB50202;Parent=rna-XM_016916809.1
NC_037652.1	Gnomon	exon	7451698	7451974	.	+	.	ID=exon-XM_016916809.1-9;Dbxref=GeneID:725115%2CGenbank:XM_016916809.1%2CBEEBASE:GB50202;Parent=rna-XM_016916809.1
NC_037652.1	Gnomon	exon	9133810	9133940	.	-	.	ID=exon-XM_006563690.3-8;Dbxref=GeneID:410573%2CGenbank:XM_006563690.3%2CBEEBASE:GB49947;Parent=rna-XM_006563690.3
NC_037652.1	Gnomon	exon	9131716	9131875	.	-	.	ID=exon-XM_006563690.3-9;Dbxref=GeneID:410573%2CGenbank:XM_006563690.3%2CBEEBASE:GB49947;Parent=rna-XM_006563690.3
NC_037652.1	Gnomon	exon	9134934	9135085	.	-	.	ID=exon-XM_006563690.3-6;Dbxref=GeneID:410573%2CGenbank:XM_006563690.3%2CBEEBASE:GB49947;Parent=rna-XM_006563690.3
NC_037652.1	Gnomon	exon	9134092	9134236	.	-	.	ID=exon-XM_006563690.3-7;Dbxref=GeneID:410573%2CGenbank:XM_006563690.3%2CBEEBASE:GB49947;Parent=rna-XM_006563690.3
NC_037652.1	Gnomon	exon	9136877	9136987	.	-	.	ID=exon-XM_006563690.3-4;Dbxref=GeneID:410573%2CGenbank:XM_006563690.3%2CBEEBASE:GB49947;Parent=rna-XM_006563690.3
NC_037652.1	Gnomon	exon	9136126	9136332	.	-	.	ID=exon-XM_006563690.3-5;Dbxref=GeneID:410573%2CGenbank:XM_006563690.3%2CBEEBASE:GB49947;Parent=rna-XM_006563690.3
NC_037652.1	Gnomon	exon	9137470	9137599	.	-	.	ID=exon-XM_006563690.3-2;Dbxref=GeneID:410573%2CGenbank:XM_006563690.3%2CBEEBASE:GB49947;Parent=rna-XM_006563690.3
NC_037652.1	Gnomon	exon	9137143	9137351	.	-	.	ID=exon-XM_006563690.3-3;Dbxref=GeneID:410573%2CGenbank:XM_006563690.3%2CBEEBASE:GB49947;Parent=rna-XM_006563690.3
NC_037652.1	Gnomon	exon	9138103	9138145	.	-	.	ID=exon-XM_006563690.3-1;Dbxref=GeneID:410573%2CGenbank:XM_006563690.3%2CBEEBASE:GB49947;Parent=rna-XM_006563690.3
NC_037652.1	BestRefSeq	miRNA	6677775	6677796	.	+	.	ID=rna-Mir3794;Dbxref=GeneID:100629031%2CmiRBase:MIMAT0018578%2CmiRBase:MI0016208;Parent=rna-NR_039498.1
NC_037652.1	BestRefSeq	miRNA	1859793	1859813	.	-	.	ID=rna-Mir3791;Dbxref=GeneID:100629027%2CmiRBase:MIMAT0018570%2CmiRBase:MI0016200;Parent=rna-NR_039490.1
NC_037652.1	Gnomon	mRNA	7422549	7424311	.	+	.	Name=XM_397399.5;ID=rna-XM_397399.5;Dbxref=GeneID:413963%2CGenbank:XM_397399.5%2CBEEBASE:GB50197;Parent=gene-LOC413963
NC_037652.1	Gnomon	exon	5090968	5091129	.	-	.	ID=exon-XM_006561014.3-6;Dbxref=GeneID:410623%2CGenbank:XM_006561014.3%2CBEEBASE:GB50521;Parent=rna-XM_006561014.3
NC_037652.1	Gnomon	exon	5090642	5090809	.	-	.	ID=exon-XM_006561014.3-7;Dbxref=GeneID:410623%2CGenbank:XM_006561014.3%2CBEEBASE:GB50521;Parent=rna-XM_006561014.3
NC_037652.1	Gnomon	exon	5090333	5090566	.	-	.	ID=exon-XM_006561014.3-8;Dbxref=GeneID:410623%2CGenbank:XM_006561014.3%2CBEEBASE:GB50521;Parent=rna-XM_006561014.3
NC_037652.1	Gnomon	exon	5089987	5090166	.	-	.	ID=exon-XM_006561014.3-9;Dbxref=GeneID:410623%2CGenbank:XM_006561014.3%2CBEEBASE:GB50521;Parent=rna-XM_006561014.3
NC_037652.1	Gnomon	exon	5917969	5918102	.	-	.	ID=exon-XM_026445592.1-20;Dbxref=GeneID:409665%2CGenbank:XM_026445592.1%2CBEEBASE:GB50099;Parent=rna-XM_026445592.1
NC_037652.1	Gnomon	exon	5092974	5093298	.	-	.	ID=exon-XM_006561014.3-1;Dbxref=GeneID:410623%2CGenbank:XM_006561014.3%2CBEEBASE:GB50521;Parent=rna-XM_006561014.3
NC_037652.1	Gnomon	exon	5917080	5917782	.	-	.	ID=exon-XM_026445592.1-21;Dbxref=GeneID:409665%2CGenbank:XM_026445592.1%2CBEEBASE:GB50099;Parent=rna-XM_026445592.1
NC_037652.1	Gnomon	exon	5092249	5092352	.	-	.	ID=exon-XM_006561014.3-2;Dbxref=GeneID:410623%2CGenbank:XM_006561014.3%2CBEEBASE:GB50521;Parent=rna-XM_006561014.3
NC_037652.1	Gnomon	exon	5091949	5092104	.	-	.	ID=exon-XM_006561014.3-3;Dbxref=GeneID:410623%2CGenbank:XM_006561014.3%2CBEEBASE:GB50521;Parent=rna-XM_006561014.3
NC_037652.1	Gnomon	exon	5091759	5091854	.	-	.	ID=exon-XM_006561014.3-4;Dbxref=GeneID:410623%2CGenbank:XM_006561014.3%2CBEEBASE:GB50521;Parent=rna-XM_006561014.3
NC_037652.1	Gnomon	exon	5091217	5091668	.	-	.	ID=exon-XM_006561014.3-5;Dbxref=GeneID:410623%2CGenbank:XM_006561014.3%2CBEEBASE:GB50521;Parent=rna-XM_006561014.3
NC_037652.1	Gnomon	exon	5323663	5324005	.	-	.	ID=exon-XM_392082.7-10;Dbxref=GeneID:408536%2CGenbank:XM_392082.7%2CBEEBASE:GB50505;Parent=rna-XM_392082.7
NC_037652.1	Gnomon	exon	5302955	5303095	.	-	.	ID=exon-XM_392082.7-11;Dbxref=GeneID:408536%2CGenbank:XM_392082.7%2CBEEBASE:GB50505;Parent=rna-XM_392082.7
NC_037652.1	Gnomon	exon	5294240	5294406	.	-	.	ID=exon-XM_392082.7-12;Dbxref=GeneID:408536%2CGenbank:XM_392082.7%2CBEEBASE:GB50505;Parent=rna-XM_392082.7
NC_037652.1	Gnomon	exon	5288728	5290357	.	-	.	ID=exon-XM_392082.7-13;Dbxref=GeneID:408536%2CGenbank:XM_392082.7%2CBEEBASE:GB50505;Parent=rna-XM_392082.7
NC_037652.1	Gnomon	CDS	1792428	1792703	.	-	0	Name=XP_026301166.1;ID=cds-XP_026301166.1;Dbxref=GeneID:411958%2CGenbank:XP_026301166.1%2CBEEBASE:GB46188;Parent=rna-XM_026445381.1
NC_037652.1	Gnomon	CDS	1792205	1792347	.	-	0	Name=XP_026301166.1;ID=cds-XP_026301166.1;Dbxref=GeneID:411958%2CGenbank:XP_026301166.1%2CBEEBASE:GB46188;Parent=rna-XM_026445381.1
NC_037652.1	Gnomon	CDS	1786137	1786348	.	-	0	Name=XP_026301166.1;ID=cds-XP_026301166.1;Dbxref=GeneID:411958%2CGenbank:XP_026301166.1%2CBEEBASE:GB46188;Parent=rna-XM_026445381.1
NC_037652.1	Gnomon	CDS	1764537	1764739	.	-	0	Name=XP_026301166.1;ID=cds-XP_026301166.1;Dbxref=GeneID:411958%2CGenbank:XP_026301166.1%2CBEEBASE:GB46188;Parent=rna-XM_026445381.1
NC_037652.1	Gnomon	CDS	1763031	1763378	.	-	0	Name=XP_026301166.1;ID=cds-XP_026301166.1;Dbxref=GeneID:411958%2CGenbank:XP_026301166.1%2CBEEBASE:GB46188;Parent=rna-XM_026445381.1
NC_037652.1	Gnomon	CDS	1761833	1761913	.	-	0	Name=XP_026301166.1;ID=cds-XP_026301166.1;Dbxref=GeneID:411958%2CGenbank:XP_026301166.1%2CBEEBASE:GB46188;Parent=rna-XM_026445381.1
NC_037652.1	Gnomon	CDS	1761107	1761307	.	-	0	Name=XP_026301166.1;ID=cds-XP_026301166.1;Dbxref=GeneID:411958%2CGenbank:XP_026301166.1%2CBEEBASE:GB46188;Parent=rna-XM_026445381.1
NC_037652.1	Gnomon	transcript	6312816	6323318	.	-	.	Name=XR_001705634.2;ID=rna-XR_001705634.2;Dbxref=GeneID:408529%2CGenbank:XR_001705634.2%2CBEEBASE:GB50090;Parent=gene-Adar
NC_037652.1	Gnomon	exon	937783	938104	.	-	.	ID=exon-XM_026445671.1-1;Dbxref=GeneID:100576799%2CGenbank:XM_026445671.1%2CBEEBASE:GB53262;Parent=rna-XM_026445671.1
NC_037652.1	Gnomon	exon	5235160	5235637	.	-	.	ID=id-LOC107965560;Dbxref=GeneID:107965560;Parent=gene-LOC107965560
NC_037652.1	Gnomon	exon	7502903	7503098	.	+	.	ID=exon-XM_016916460.2-3;Dbxref=GeneID:552785%2CGenbank:XM_016916460.2%2CBEEBASE:GB50207;Parent=rna-XM_016916460.2
NC_037652.1	Gnomon	exon	7517529	7517617	.	+	.	ID=exon-XM_016916460.2-4;Dbxref=GeneID:552785%2CGenbank:XM_016916460.2%2CBEEBASE:GB50207;Parent=rna-XM_016916460.2
NC_037652.1	Gnomon	exon	7522310	7522462	.	+	.	ID=exon-XM_016916460.2-5;Dbxref=GeneID:552785%2CGenbank:XM_016916460.2%2CBEEBASE:GB50207;Parent=rna-XM_016916460.2
NC_037652.1	Gnomon	exon	7526390	7526454	.	+	.	ID=exon-XM_016916460.2-6;Dbxref=GeneID:552785%2CGenbank:XM_016916460.2%2CBEEBASE:GB50207;Parent=rna-XM_016916460.2
NC_037652.1	Gnomon	exon	936516	936682	.	-	.	ID=exon-XM_026445671.1-4;Dbxref=GeneID:100576799%2CGenbank:XM_026445671.1%2CBEEBASE:GB53262;Parent=rna-XM_026445671.1
NC_037652.1	Gnomon	exon	7526655	7526875	.	+	.	ID=exon-XM_016916460.2-7;Dbxref=GeneID:552785%2CGenbank:XM_016916460.2%2CBEEBASE:GB50207;Parent=rna-XM_016916460.2
NC_037652.1	Gnomon	exon	931522	935376	.	-	.	ID=exon-XM_026445671.1-5;Dbxref=GeneID:100576799%2CGenbank:XM_026445671.1%2CBEEBASE:GB53262;Parent=rna-XM_026445671.1
NC_037652.1	Gnomon	exon	7527010	7527092	.	+	.	ID=exon-XM_016916460.2-8;Dbxref=GeneID:552785%2CGenbank:XM_016916460.2%2CBEEBASE:GB50207;Parent=rna-XM_016916460.2
NC_037652.1	Gnomon	exon	937003	937412	.	-	.	ID=exon-XM_026445671.1-2;Dbxref=GeneID:100576799%2CGenbank:XM_026445671.1%2CBEEBASE:GB53262;Parent=rna-XM_026445671.1
NC_037652.1	Gnomon	mRNA	1517725	1519538	.	+	.	Name=XM_016917769.2;ID=rna-XM_016917769.2;Dbxref=GeneID:107966025%2CGenbank:XM_016917769.2;Parent=gene-LOC107966025
NC_037652.1	Gnomon	exon	7527183	7527323	.	+	.	ID=exon-XM_016916460.2-9;Dbxref=GeneID:552785%2CGenbank:XM_016916460.2%2CBEEBASE:GB50207;Parent=rna-XM_016916460.2
NC_037652.1	Gnomon	exon	936780	936881	.	-	.	ID=exon-XM_026445671.1-3;Dbxref=GeneID:100576799%2CGenbank:XM_026445671.1%2CBEEBASE:GB53262;Parent=rna-XM_026445671.1
NC_037652.1	Gnomon	exon	7474689	7475180	.	+	.	ID=exon-XM_016916460.2-1;Dbxref=GeneID:552785%2CGenbank:XM_016916460.2%2CBEEBASE:GB50207;Parent=rna-XM_016916460.2
NC_037652.1	Gnomon	exon	7476524	7476598	.	+	.	ID=exon-XM_016916460.2-2;Dbxref=GeneID:552785%2CGenbank:XM_016916460.2%2CBEEBASE:GB50207;Parent=rna-XM_016916460.2
NC_037652.1	Gnomon	lnc_RNA	3457118	3459265	.	+	.	Name=XR_003306177.1;ID=rna-XR_003306177.1;Dbxref=GeneID:113219282%2CGenbank:XR_003306177.1;Parent=gene-LOC113219282
NC_037652.1	RefSeq	cDNA_match	3843613	3843725	.	+	.	ID=0f647f6c-8b0c-4f77-834d-e1728818cebd;Target=XM_026445358.1 1 113
NC_037652.1	RefSeq	cDNA_match	3843796	3844093	.	+	.	ID=0f647f6c-8b0c-4f77-834d-e1728818cebd;Target=XM_026445358.1 1 113
NC_037652.1	RefSeq	cDNA_match	3844151	3844304	.	+	.	ID=0f647f6c-8b0c-4f77-834d-e1728818cebd;Target=XM_026445358.1 1 113
NC_037652.1	RefSeq	cDNA_match	3844382	3844524	.	+	.	ID=0f647f6c-8b0c-4f77-834d-e1728818cebd;Target=XM_026445358.1 1 113
NC_037652.1	RefSeq	cDNA_match	3844602	3844795	.	+	.	ID=0f647f6c-8b0c-4f77-834d-e1728818cebd;Target=XM_026445358.1 1 113
NC_037652.1	RefSeq	cDNA_match	3844871	3845273	.	+	.	ID=0f647f6c-8b0c-4f77-834d-e1728818cebd;Target=XM_026445358.1 1 113
NC_037652.1	RefSeq	cDNA_match	3845346	3845942	.	+	.	ID=0f647f6c-8b0c-4f77-834d-e1728818cebd;Target=XM_026445358.1 1 113
NC_037652.1	BestRefSeq	gene	1959554	1961654	.	+	.	Name=Obp21;ID=gene-Obp21;Dbxref=BEEBASE:GB46230%2CGeneID:551935
NC_037652.1	Gnomon	exon	7697594	7697952	.	+	.	ID=exon-XM_026445558.1-1;Dbxref=GeneID:410589%2CGenbank:XM_026445558.1%2CBEEBASE:GB50224;Parent=rna-XM_026445558.1
NC_037652.1	Gnomon	exon	1869170	1869316	.	-	.	ID=exon-XM_026445290.1-10;Dbxref=GeneID:412430%2CGenbank:XM_026445290.1%2CBEEBASE:GB46177;Parent=rna-XM_026445290.1
NC_037652.1	Gnomon	exon	1868903	1869045	.	-	.	ID=exon-XM_026445290.1-11;Dbxref=GeneID:412430%2CGenbank:XM_026445290.1%2CBEEBASE:GB46177;Parent=rna-XM_026445290.1
NC_037652.1	BestRefSeq	gene	1917639	1919322	.	+	.	Name=Obp13;ID=gene-Obp13;Dbxref=BEEBASE:GB46222%2CGeneID:677674
NC_037652.1	BestRefSeq	gene	1943576	1945860	.	+	.	Name=Obp18;ID=gene-Obp18;Dbxref=BEEBASE:GB46227%2CGeneID:677677
NC_037652.1	Gnomon	exon	7709443	7709539	.	+	.	ID=exon-XM_026445558.1-2;Dbxref=GeneID:410589%2CGenbank:XM_026445558.1%2CBEEBASE:GB50224;Parent=rna-XM_026445558.1
NC_037652.1	BestRefSeq,Gnomon	gene	1948873	1956169	.	+	.	Name=Obp19;ID=gene-Obp19;Dbxref=BEEBASE:GB46228%2CGeneID:677665
NC_037652.1	Gnomon	exon	7712407	7712614	.	+	.	ID=exon-XM_026445558.1-3;Dbxref=GeneID:410589%2CGenbank:XM_026445558.1%2CBEEBASE:GB50224;Parent=rna-XM_026445558.1
NC_037652.1	Gnomon	exon	7712722	7712927	.	+	.	ID=exon-XM_026445558.1-4;Dbxref=GeneID:410589%2CGenbank:XM_026445558.1%2CBEEBASE:GB50224;Parent=rna-XM_026445558.1
NC_037652.1	Gnomon	exon	7713006	7713105	.	+	.	ID=exon-XM_026445558.1-5;Dbxref=GeneID:410589%2CGenbank:XM_026445558.1%2CBEEBASE:GB50224;Parent=rna-XM_026445558.1
NC_037652.1	BestRefSeq	gene	1924191	1926002	.	+	.	Name=Obp14;ID=gene-Obp14;Dbxref=BEEBASE:GB46223%2CGeneID:677673
NC_037652.1	Gnomon	exon	7713178	7713377	.	+	.	ID=exon-XM_026445558.1-6;Dbxref=GeneID:410589%2CGenbank:XM_026445558.1%2CBEEBASE:GB50224;Parent=rna-XM_026445558.1
NC_037652.1	BestRefSeq	gene	1932182	1933998	.	+	.	Name=Obp15;ID=gene-Obp15;Dbxref=BEEBASE:GB46224%2CGeneID:677664
NC_037652.1	Gnomon	exon	7713616	7714101	.	+	.	ID=exon-XM_026445558.1-7;Dbxref=GeneID:410589%2CGenbank:XM_026445558.1%2CBEEBASE:GB50224;Parent=rna-XM_026445558.1
NC_037652.1	Gnomon	CDS	805944	805986	.	-	0	Name=XP_026301319.1;ID=cds-XP_026301319.1;Dbxref=GeneID:100576614%2CGenbank:XP_026301319.1%2CBEEBASE:GB41191;Parent=rna-XM_026445534.1
NC_037652.1	Gnomon	CDS	805481	805612	.	-	0	Name=XP_026301319.1;ID=cds-XP_026301319.1;Dbxref=GeneID:100576614%2CGenbank:XP_026301319.1%2CBEEBASE:GB41191;Parent=rna-XM_026445534.1
NC_037652.1	Gnomon	CDS	805135	805338	.	-	0	Name=XP_026301319.1;ID=cds-XP_026301319.1;Dbxref=GeneID:100576614%2CGenbank:XP_026301319.1%2CBEEBASE:GB41191;Parent=rna-XM_026445534.1
NC_037652.1	Gnomon	CDS	804974	805048	.	-	0	Name=XP_026301319.1;ID=cds-XP_026301319.1;Dbxref=GeneID:100576614%2CGenbank:XP_026301319.1%2CBEEBASE:GB41191;Parent=rna-XM_026445534.1
NC_037652.1	Gnomon	CDS	804609	804858	.	-	0	Name=XP_026301319.1;ID=cds-XP_026301319.1;Dbxref=GeneID:100576614%2CGenbank:XP_026301319.1%2CBEEBASE:GB41191;Parent=rna-XM_026445534.1
NC_037652.1	Gnomon	CDS	804455	804527	.	-	0	Name=XP_026301319.1;ID=cds-XP_026301319.1;Dbxref=GeneID:100576614%2CGenbank:XP_026301319.1%2CBEEBASE:GB41191;Parent=rna-XM_026445534.1
NC_037652.1	Gnomon	CDS	804389	804394	.	-	0	Name=XP_026301319.1;ID=cds-XP_026301319.1;Dbxref=GeneID:100576614%2CGenbank:XP_026301319.1%2CBEEBASE:GB41191;Parent=rna-XM_026445534.1
NC_037652.1	BestRefSeq	gene	1934983	1936988	.	+	.	Name=Obp16;ID=gene-Obp16;Dbxref=BEEBASE:GB46225%2CGeneID:551719
NC_037652.1	Gnomon	exon	7714168	7714453	.	+	.	ID=exon-XM_026445558.1-8;Dbxref=GeneID:410589%2CGenbank:XM_026445558.1%2CBEEBASE:GB50224;Parent=rna-XM_026445558.1
NC_037652.1	BestRefSeq	gene	1939170	1941470	.	+	.	Name=Obp17;ID=gene-Obp17;Dbxref=BEEBASE:GB46226%2CGeneID:552478
NC_037652.1	Gnomon	exon	7714534	7714900	.	+	.	ID=exon-XM_026445558.1-9;Dbxref=GeneID:410589%2CGenbank:XM_026445558.1%2CBEEBASE:GB50224;Parent=rna-XM_026445558.1
NC_037652.1	Gnomon	exon	630012	630199	.	+	.	ID=exon-XM_026445484.1-2;Dbxref=GeneID:411466%2CGenbank:XM_026445484.1%2CBEEBASE:GB41196;Parent=rna-XM_026445484.1
NC_037652.1	Gnomon	exon	630319	630526	.	+	.	ID=exon-XM_026445484.1-3;Dbxref=GeneID:411466%2CGenbank:XM_026445484.1%2CBEEBASE:GB41196;Parent=rna-XM_026445484.1
NC_037652.1	Gnomon	exon	630666	630836	.	+	.	ID=exon-XM_026445484.1-4;Dbxref=GeneID:411466%2CGenbank:XM_026445484.1%2CBEEBASE:GB41196;Parent=rna-XM_026445484.1
NC_037652.1	Gnomon	exon	630929	631153	.	+	.	ID=exon-XM_026445484.1-5;Dbxref=GeneID:411466%2CGenbank:XM_026445484.1%2CBEEBASE:GB41196;Parent=rna-XM_026445484.1
NC_037652.1	Gnomon	exon	631226	631469	.	+	.	ID=exon-XM_026445484.1-6;Dbxref=GeneID:411466%2CGenbank:XM_026445484.1%2CBEEBASE:GB41196;Parent=rna-XM_026445484.1
NC_037652.1	Gnomon	exon	631951	632068	.	+	.	ID=exon-XM_026445484.1-7;Dbxref=GeneID:411466%2CGenbank:XM_026445484.1%2CBEEBASE:GB41196;Parent=rna-XM_026445484.1
NC_037652.1	Gnomon	exon	632198	633123	.	+	.	ID=exon-XM_026445484.1-8;Dbxref=GeneID:411466%2CGenbank:XM_026445484.1%2CBEEBASE:GB41196;Parent=rna-XM_026445484.1
NC_037652.1	Gnomon	exon	633218	634955	.	+	.	ID=exon-XM_026445484.1-9;Dbxref=GeneID:411466%2CGenbank:XM_026445484.1%2CBEEBASE:GB41196;Parent=rna-XM_026445484.1
NC_037652.1	Gnomon	exon	628196	628795	.	+	.	ID=exon-XM_026445484.1-1;Dbxref=GeneID:411466%2CGenbank:XM_026445484.1%2CBEEBASE:GB41196;Parent=rna-XM_026445484.1
NC_037652.1	Gnomon	CDS	3713466	3713484	.	-	0	Name=XP_026301163.1;ID=cds-XP_026301163.1;Dbxref=GeneID:551770%2CGenbank:XP_026301163.1%2CBEEBASE:GB49456;Parent=rna-XM_026445378.1
NC_037652.1	Gnomon	CDS	3713157	3713370	.	-	0	Name=XP_026301163.1;ID=cds-XP_026301163.1;Dbxref=GeneID:551770%2CGenbank:XP_026301163.1%2CBEEBASE:GB49456;Parent=rna-XM_026445378.1
NC_037652.1	Gnomon	CDS	3712640	3713063	.	-	0	Name=XP_026301163.1;ID=cds-XP_026301163.1;Dbxref=GeneID:551770%2CGenbank:XP_026301163.1%2CBEEBASE:GB49456;Parent=rna-XM_026445378.1
NC_037652.1	Gnomon	CDS	3712384	3712540	.	-	0	Name=XP_026301163.1;ID=cds-XP_026301163.1;Dbxref=GeneID:551770%2CGenbank:XP_026301163.1%2CBEEBASE:GB49456;Parent=rna-XM_026445378.1
NC_037652.1	Gnomon	CDS	3712043	3712283	.	-	0	Name=XP_026301163.1;ID=cds-XP_026301163.1;Dbxref=GeneID:551770%2CGenbank:XP_026301163.1%2CBEEBASE:GB49456;Parent=rna-XM_026445378.1
NC_037652.1	Gnomon	CDS	3711740	3711977	.	-	0	Name=XP_026301163.1;ID=cds-XP_026301163.1;Dbxref=GeneID:551770%2CGenbank:XP_026301163.1%2CBEEBASE:GB49456;Parent=rna-XM_026445378.1
NC_037652.1	Gnomon	CDS	3711535	3711651	.	-	0	Name=XP_026301163.1;ID=cds-XP_026301163.1;Dbxref=GeneID:551770%2CGenbank:XP_026301163.1%2CBEEBASE:GB49456;Parent=rna-XM_026445378.1
NC_037652.1	Gnomon	CDS	3711275	3711433	.	-	0	Name=XP_026301163.1;ID=cds-XP_026301163.1;Dbxref=GeneID:551770%2CGenbank:XP_026301163.1%2CBEEBASE:GB49456;Parent=rna-XM_026445378.1
NC_037652.1	BestRefSeq	gene	7842178	7843138	.	-	.	Name=CPF1;ID=gene-CPF1;Dbxref=GeneID:726632
NC_037652.1	BestRefSeq	gene	7840678	7842089	.	+	.	Name=CPF2;ID=gene-CPF2;Dbxref=GeneID:726691
NC_037652.1	BestRefSeq	mRNA	5361890	5382720	.	+	.	Name=NM_001011562.1;ID=rna-NM_001011562.1;Dbxref=GeneID:406065%2CGenbank:NM_001011562.1%2CBEEBASE:GB47934;Note=The RefSeq transcript has 3 substitutions%2C 2 non-frameshifting indels compared to this genomic sequence;Parent=gene-Wat
NC_037652.1	Gnomon	CDS	6975471	6975611	.	-	0	Name=XP_006563549.2;ID=cds-XP_006563549.2;Dbxref=GeneID:100578189%2CGenbank:XP_006563549.2%2CBEEBASE:GB50052;Parent=rna-XM_006563486.3
NC_037652.1	Gnomon	CDS	6975073	6975402	.	-	0	Name=XP_006563549.2;ID=cds-XP_006563549.2;Dbxref=GeneID:100578189%2CGenbank:XP_006563549.2%2CBEEBASE:GB50052;Parent=rna-XM_006563486.3
NC_037652.1	Gnomon	CDS	6974549	6974936	.	-	0	Name=XP_006563549.2;ID=cds-XP_006563549.2;Dbxref=GeneID:100578189%2CGenbank:XP_006563549.2%2CBEEBASE:GB50052;Parent=rna-XM_006563486.3
NC_037652.1	Gnomon	CDS	6972679	6973016	.	-	0	Name=XP_006563549.2;ID=cds-XP_006563549.2;Dbxref=GeneID:100578189%2CGenbank:XP_006563549.2%2CBEEBASE:GB50052;Parent=rna-XM_006563486.3
NC_037652.1	Gnomon	CDS	6971883	6972035	.	-	0	Name=XP_006563549.2;ID=cds-XP_006563549.2;Dbxref=GeneID:100578189%2CGenbank:XP_006563549.2%2CBEEBASE:GB50052;Parent=rna-XM_006563486.3
NC_037652.1	Gnomon	CDS	6971340	6971811	.	-	0	Name=XP_006563549.2;ID=cds-XP_006563549.2;Dbxref=GeneID:100578189%2CGenbank:XP_006563549.2%2CBEEBASE:GB50052;Parent=rna-XM_006563486.3
NC_037652.1	Gnomon	CDS	6971004	6971234	.	-	0	Name=XP_006563549.2;ID=cds-XP_006563549.2;Dbxref=GeneID:100578189%2CGenbank:XP_006563549.2%2CBEEBASE:GB50052;Parent=rna-XM_006563486.3
NC_037652.1	Gnomon	CDS	6970551	6970891	.	-	0	Name=XP_006563549.2;ID=cds-XP_006563549.2;Dbxref=GeneID:100578189%2CGenbank:XP_006563549.2%2CBEEBASE:GB50052;Parent=rna-XM_006563486.3
NC_037652.1	Gnomon	exon	6232549	6232751	.	-	.	ID=exon-XM_392077.7-1;Dbxref=GeneID:408531%2CGenbank:XM_392077.7%2CBEEBASE:GB50092;Parent=rna-XM_392077.7
NC_037652.1	Gnomon	exon	6232332	6232471	.	-	.	ID=exon-XM_392077.7-2;Dbxref=GeneID:408531%2CGenbank:XM_392077.7%2CBEEBASE:GB50092;Parent=rna-XM_392077.7
NC_037652.1	Gnomon	exon	6231305	6232248	.	-	.	ID=exon-XM_392077.7-3;Dbxref=GeneID:408531%2CGenbank:XM_392077.7%2CBEEBASE:GB50092;Parent=rna-XM_392077.7
NC_037652.1	Gnomon	CDS	7515873	7516033	.	+	0	Name=XP_006563403.1;ID=cds-XP_006563403.1;Dbxref=GeneID:552785%2CGenbank:XP_006563403.1%2CBEEBASE:GB50207;Parent=rna-XM_006563340.3
NC_037652.1	Gnomon	CDS	7517529	7517617	.	+	0	Name=XP_006563403.1;ID=cds-XP_006563403.1;Dbxref=GeneID:552785%2CGenbank:XP_006563403.1%2CBEEBASE:GB50207;Parent=rna-XM_006563340.3
NC_037652.1	Gnomon	CDS	7522310	7522462	.	+	0	Name=XP_006563403.1;ID=cds-XP_006563403.1;Dbxref=GeneID:552785%2CGenbank:XP_006563403.1%2CBEEBASE:GB50207;Parent=rna-XM_006563340.3
NC_037652.1	Gnomon	CDS	7526390	7526454	.	+	0	Name=XP_006563403.1;ID=cds-XP_006563403.1;Dbxref=GeneID:552785%2CGenbank:XP_006563403.1%2CBEEBASE:GB50207;Parent=rna-XM_006563340.3
NC_037652.1	Gnomon	CDS	7526655	7526875	.	+	0	Name=XP_006563403.1;ID=cds-XP_006563403.1;Dbxref=GeneID:552785%2CGenbank:XP_006563403.1%2CBEEBASE:GB50207;Parent=rna-XM_006563340.3
NC_037652.1	Gnomon	CDS	7527010	7527092	.	+	0	Name=XP_006563403.1;ID=cds-XP_006563403.1;Dbxref=GeneID:552785%2CGenbank:XP_006563403.1%2CBEEBASE:GB50207;Parent=rna-XM_006563340.3
NC_037652.1	Gnomon	CDS	7527183	7527323	.	+	0	Name=XP_006563403.1;ID=cds-XP_006563403.1;Dbxref=GeneID:552785%2CGenbank:XP_006563403.1%2CBEEBASE:GB50207;Parent=rna-XM_006563340.3
NC_037652.1	Gnomon	CDS	7531499	7531591	.	+	0	Name=XP_006563403.1;ID=cds-XP_006563403.1;Dbxref=GeneID:552785%2CGenbank:XP_006563403.1%2CBEEBASE:GB50207;Parent=rna-XM_006563340.3
NC_037652.1	Gnomon	CDS	7533639	7533791	.	+	0	Name=XP_006563403.1;ID=cds-XP_006563403.1;Dbxref=GeneID:552785%2CGenbank:XP_006563403.1%2CBEEBASE:GB50207;Parent=rna-XM_006563340.3
NC_037652.1	Gnomon	CDS	7534333	7534547	.	+	0	Name=XP_006563403.1;ID=cds-XP_006563403.1;Dbxref=GeneID:552785%2CGenbank:XP_006563403.1%2CBEEBASE:GB50207;Parent=rna-XM_006563340.3
NC_037652.1	Gnomon	CDS	7539796	7539846	.	+	0	Name=XP_006563403.1;ID=cds-XP_006563403.1;Dbxref=GeneID:552785%2CGenbank:XP_006563403.1%2CBEEBASE:GB50207;Parent=rna-XM_006563340.3
NC_037652.1	Gnomon	CDS	7547461	7547577	.	+	0	Name=XP_006563403.1;ID=cds-XP_006563403.1;Dbxref=GeneID:552785%2CGenbank:XP_006563403.1%2CBEEBASE:GB50207;Parent=rna-XM_006563340.3
NC_037652.1	Gnomon	CDS	7547779	7547910	.	+	0	Name=XP_006563403.1;ID=cds-XP_006563403.1;Dbxref=GeneID:552785%2CGenbank:XP_006563403.1%2CBEEBASE:GB50207;Parent=rna-XM_006563340.3
NC_037652.1	Gnomon	gene	2192420	2196532	.	+	.	Name=LOC727228;ID=gene-LOC727228;Dbxref=BEEBASE:GB18353%2CGeneID:727228
NC_037652.1	Gnomon	gene	2181699	2192029	.	-	.	Name=LOC727223;ID=gene-LOC727223;Dbxref=BEEBASE:GB51791%2CGeneID:727223
NC_037652.1	Gnomon	gene	5312649	5314988	.	+	.	Name=LOC102655810;ID=gene-LOC102655810;Dbxref=GeneID:102655810
NC_037652.1	Gnomon	exon	6311823	6312081	.	+	.	ID=exon-XM_006563429.3-8;Dbxref=GeneID:410613%2CGenbank:XM_006563429.3%2CBEEBASE:GB50150;Parent=rna-XM_006563429.3
NC_037652.1	Gnomon	exon	6312218	6312511	.	+	.	ID=exon-XM_006563429.3-9;Dbxref=GeneID:410613%2CGenbank:XM_006563429.3%2CBEEBASE:GB50150;Parent=rna-XM_006563429.3
NC_037652.1	Gnomon	exon	6311251	6311385	.	+	.	ID=exon-XM_006563429.3-6;Dbxref=GeneID:410613%2CGenbank:XM_006563429.3%2CBEEBASE:GB50150;Parent=rna-XM_006563429.3
NC_037652.1	Gnomon	exon	6311446	6311715	.	+	.	ID=exon-XM_006563429.3-7;Dbxref=GeneID:410613%2CGenbank:XM_006563429.3%2CBEEBASE:GB50150;Parent=rna-XM_006563429.3
NC_037652.1	Gnomon	exon	6310757	6310878	.	+	.	ID=exon-XM_006563429.3-4;Dbxref=GeneID:410613%2CGenbank:XM_006563429.3%2CBEEBASE:GB50150;Parent=rna-XM_006563429.3
NC_037652.1	Gnomon	exon	6310950	6311175	.	+	.	ID=exon-XM_006563429.3-5;Dbxref=GeneID:410613%2CGenbank:XM_006563429.3%2CBEEBASE:GB50150;Parent=rna-XM_006563429.3
NC_037652.1	Gnomon	exon	6309702	6310218	.	+	.	ID=exon-XM_006563429.3-2;Dbxref=GeneID:410613%2CGenbank:XM_006563429.3%2CBEEBASE:GB50150;Parent=rna-XM_006563429.3
NC_037652.1	Gnomon	exon	6310291	6310677	.	+	.	ID=exon-XM_006563429.3-3;Dbxref=GeneID:410613%2CGenbank:XM_006563429.3%2CBEEBASE:GB50150;Parent=rna-XM_006563429.3
NC_037652.1	Gnomon	exon	6308576	6309393	.	+	.	ID=exon-XM_006563429.3-1;Dbxref=GeneID:410613%2CGenbank:XM_006563429.3%2CBEEBASE:GB50150;Parent=rna-XM_006563429.3
NC_037652.1	BestRefSeq	CDS	4365836	4365880	.	+	0	Name=NP_001171495.1;ID=cds-NP_001171495.1;Dbxref=GeneID:408540%2CGenbank:NP_001171495.1%2CBEEBASE:GB50555;Note=isoform 1 is encoded by transcript variant 1;Parent=rna-NM_001178024.1
NC_037652.1	BestRefSeq	CDS	4366033	4366256	.	+	0	Name=NP_001171495.1;ID=cds-NP_001171495.1;Dbxref=GeneID:408540%2CGenbank:NP_001171495.1%2CBEEBASE:GB50555;Note=isoform 1 is encoded by transcript variant 1;Parent=rna-NM_001178024.1
NC_037652.1	BestRefSeq	CDS	4366333	4366792	.	+	0	Name=NP_001171495.1;ID=cds-NP_001171495.1;Dbxref=GeneID:408540%2CGenbank:NP_001171495.1%2CBEEBASE:GB50555;Note=isoform 1 is encoded by transcript variant 1;Parent=rna-NM_001178024.1
NC_037652.1	Gnomon	CDS	6962179	6962316	.	-	0	Name=XP_026301413.1;ID=cds-XP_026301413.1;Dbxref=GeneID:100578045%2CGenbank:XP_026301413.1%2CBEEBASE:GB50055;Parent=rna-XM_026445628.1
NC_037652.1	Gnomon	CDS	6961637	6962108	.	-	0	Name=XP_026301413.1;ID=cds-XP_026301413.1;Dbxref=GeneID:100578045%2CGenbank:XP_026301413.1%2CBEEBASE:GB50055;Parent=rna-XM_026445628.1
NC_037652.1	Gnomon	CDS	6961306	6961536	.	-	0	Name=XP_026301413.1;ID=cds-XP_026301413.1;Dbxref=GeneID:100578045%2CGenbank:XP_026301413.1%2CBEEBASE:GB50055;Parent=rna-XM_026445628.1
NC_037652.1	Gnomon	CDS	6960859	6961193	.	-	0	Name=XP_026301413.1;ID=cds-XP_026301413.1;Dbxref=GeneID:100578045%2CGenbank:XP_026301413.1%2CBEEBASE:GB50055;Parent=rna-XM_026445628.1
NC_037652.1	Gnomon	CDS	6958545	6958712	.	-	0	Name=XP_026301413.1;ID=cds-XP_026301413.1;Dbxref=GeneID:100578045%2CGenbank:XP_026301413.1%2CBEEBASE:GB50055;Parent=rna-XM_026445628.1
NC_037652.1	Gnomon	CDS	6958003	6958474	.	-	0	Name=XP_026301413.1;ID=cds-XP_026301413.1;Dbxref=GeneID:100578045%2CGenbank:XP_026301413.1%2CBEEBASE:GB50055;Parent=rna-XM_026445628.1
NC_037652.1	Gnomon	CDS	6957717	6957947	.	-	0	Name=XP_026301413.1;ID=cds-XP_026301413.1;Dbxref=GeneID:100578045%2CGenbank:XP_026301413.1%2CBEEBASE:GB50055;Parent=rna-XM_026445628.1
NC_037652.1	Gnomon	CDS	6957264	6957604	.	-	0	Name=XP_026301413.1;ID=cds-XP_026301413.1;Dbxref=GeneID:100578045%2CGenbank:XP_026301413.1%2CBEEBASE:GB50055;Parent=rna-XM_026445628.1
NC_037652.1	Gnomon	CDS	7740361	7740692	.	-	0	Name=XP_016772075.2;ID=cds-XP_016772075.2;Dbxref=GeneID:113218519%2CGenbank:XP_016772075.2;Parent=rna-XM_016916586.2
NC_037652.1	Gnomon	CDS	7739929	7740178	.	-	0	Name=XP_016772075.2;ID=cds-XP_016772075.2;Dbxref=GeneID:113218519%2CGenbank:XP_016772075.2;Parent=rna-XM_016916586.2
NC_037652.1	Gnomon	CDS	7739562	7739857	.	-	0	Name=XP_016772075.2;ID=cds-XP_016772075.2;Dbxref=GeneID:113218519%2CGenbank:XP_016772075.2;Parent=rna-XM_016916586.2
NC_037652.1	Gnomon	CDS	7739358	7739478	.	-	0	Name=XP_016772075.2;ID=cds-XP_016772075.2;Dbxref=GeneID:113218519%2CGenbank:XP_016772075.2;Parent=rna-XM_016916586.2
NC_037652.1	Gnomon	CDS	7739042	7739272	.	-	0	Name=XP_016772075.2;ID=cds-XP_016772075.2;Dbxref=GeneID:113218519%2CGenbank:XP_016772075.2;Parent=rna-XM_016916586.2
NC_037652.1	Gnomon	CDS	7738809	7738970	.	-	0	Name=XP_016772075.2;ID=cds-XP_016772075.2;Dbxref=GeneID:113218519%2CGenbank:XP_016772075.2;Parent=rna-XM_016916586.2
NC_037652.1	Gnomon	CDS	7738519	7738731	.	-	0	Name=XP_016772075.2;ID=cds-XP_016772075.2;Dbxref=GeneID:113218519%2CGenbank:XP_016772075.2;Parent=rna-XM_016916586.2
NC_037652.1	Gnomon	CDS	7738276	7738436	.	-	0	Name=XP_016772075.2;ID=cds-XP_016772075.2;Dbxref=GeneID:113218519%2CGenbank:XP_016772075.2;Parent=rna-XM_016916586.2
NC_037652.1	Gnomon	CDS	7738004	7738193	.	-	0	Name=XP_016772075.2;ID=cds-XP_016772075.2;Dbxref=GeneID:113218519%2CGenbank:XP_016772075.2;Parent=rna-XM_016916586.2
NC_037652.1	Gnomon	mRNA	2806705	2809471	.	-	.	Name=XM_026445522.1;ID=rna-XM_026445522.1;Dbxref=GeneID:100577909%2CGenbank:XM_026445522.1%2CBEEBASE:GB54654;Parent=gene-LOC100577909
NC_037652.1	Gnomon	CDS	5254875	5254969	.	-	0	Name=XP_006561104.2;ID=cds-XP_006561104.2;Dbxref=GeneID:410621%2CGenbank:XP_006561104.2%2CBEEBASE:GB50509;Parent=rna-XM_006561041.3
NC_037652.1	Gnomon	CDS	5254691	5254790	.	-	0	Name=XP_006561104.2;ID=cds-XP_006561104.2;Dbxref=GeneID:410621%2CGenbank:XP_006561104.2%2CBEEBASE:GB50509;Parent=rna-XM_006561041.3
NC_037652.1	Gnomon	CDS	5253470	5254381	.	-	0	Name=XP_006561104.2;ID=cds-XP_006561104.2;Dbxref=GeneID:410621%2CGenbank:XP_006561104.2%2CBEEBASE:GB50509;Parent=rna-XM_006561041.3
NC_037652.1	Gnomon	CDS	5252942	5253394	.	-	0	Name=XP_006561104.2;ID=cds-XP_006561104.2;Dbxref=GeneID:410621%2CGenbank:XP_006561104.2%2CBEEBASE:GB50509;Parent=rna-XM_006561041.3
NC_037652.1	Gnomon	CDS	5252367	5252872	.	-	0	Name=XP_006561104.2;ID=cds-XP_006561104.2;Dbxref=GeneID:410621%2CGenbank:XP_006561104.2%2CBEEBASE:GB50509;Parent=rna-XM_006561041.3
NC_037652.1	Gnomon	CDS	5252158	5252303	.	-	0	Name=XP_006561104.2;ID=cds-XP_006561104.2;Dbxref=GeneID:410621%2CGenbank:XP_006561104.2%2CBEEBASE:GB50509;Parent=rna-XM_006561041.3
NC_037652.1	Gnomon	CDS	5251931	5252077	.	-	0	Name=XP_006561104.2;ID=cds-XP_006561104.2;Dbxref=GeneID:410621%2CGenbank:XP_006561104.2%2CBEEBASE:GB50509;Parent=rna-XM_006561041.3
NC_037652.1	Gnomon	CDS	5251565	5251632	.	-	0	Name=XP_006561104.2;ID=cds-XP_006561104.2;Dbxref=GeneID:410621%2CGenbank:XP_006561104.2%2CBEEBASE:GB50509;Parent=rna-XM_006561041.3
NC_037652.1	Gnomon	exon	7912926	7913100	.	-	.	ID=exon-XM_006563616.3-8;Dbxref=GeneID:409611%2CGenbank:XM_006563616.3%2CBEEBASE:GB49985;Parent=rna-XM_006563616.3
NC_037652.1	Gnomon	exon	7912664	7912841	.	-	.	ID=exon-XM_006563616.3-9;Dbxref=GeneID:409611%2CGenbank:XM_006563616.3%2CBEEBASE:GB49985;Parent=rna-XM_006563616.3
NC_037652.1	Gnomon	exon	7915259	7915557	.	-	.	ID=exon-XM_006563616.3-4;Dbxref=GeneID:409611%2CGenbank:XM_006563616.3%2CBEEBASE:GB49985;Parent=rna-XM_006563616.3
NC_037652.1	Gnomon	exon	7914099	7914245	.	-	.	ID=exon-XM_006563616.3-5;Dbxref=GeneID:409611%2CGenbank:XM_006563616.3%2CBEEBASE:GB49985;Parent=rna-XM_006563616.3
NC_037652.1	Gnomon	exon	7913513	7913661	.	-	.	ID=exon-XM_006563616.3-6;Dbxref=GeneID:409611%2CGenbank:XM_006563616.3%2CBEEBASE:GB49985;Parent=rna-XM_006563616.3
NC_037652.1	Gnomon	exon	7913185	7913419	.	-	.	ID=exon-XM_006563616.3-7;Dbxref=GeneID:409611%2CGenbank:XM_006563616.3%2CBEEBASE:GB49985;Parent=rna-XM_006563616.3
NC_037652.1	Gnomon	exon	7948364	7951245	.	-	.	ID=exon-XM_006563616.3-1;Dbxref=GeneID:409611%2CGenbank:XM_006563616.3%2CBEEBASE:GB49985;Parent=rna-XM_006563616.3
NC_037652.1	Gnomon	exon	7923455	7923715	.	-	.	ID=exon-XM_006563616.3-2;Dbxref=GeneID:409611%2CGenbank:XM_006563616.3%2CBEEBASE:GB49985;Parent=rna-XM_006563616.3
NC_037652.1	Gnomon	exon	7921679	7921873	.	-	.	ID=exon-XM_006563616.3-3;Dbxref=GeneID:409611%2CGenbank:XM_006563616.3%2CBEEBASE:GB49985;Parent=rna-XM_006563616.3
NC_037652.1	BestRefSeq	gene	3310369	3326664	.	-	.	Name=Oa1;ID=gene-Oa1;Dbxref=BEEBASE:GB52910%2CGeneID:406068
NC_037652.1	Gnomon	mRNA	7474685	7550203	.	+	.	Name=XM_026445272.1;ID=rna-XM_026445272.1;Dbxref=GeneID:552785%2CGenbank:XM_026445272.1%2CBEEBASE:GB50207;Parent=gene-pHCl
NC_037652.1	Gnomon	gene	6900717	6902127	.	+	.	Name=LOC102655798;ID=gene-LOC102655798;Dbxref=GeneID:102655798
NC_037652.1	Gnomon	mRNA	7474692	7550203	.	+	.	Name=XM_006563346.3;ID=rna-XM_006563346.3;Dbxref=GeneID:552785%2CGenbank:XM_006563346.3%2CBEEBASE:GB50207;Parent=gene-pHCl
NC_037652.1	Gnomon	mRNA	1566184	1573404	.	-	.	Name=XM_006558245.3;ID=rna-XM_006558245.3;Dbxref=GeneID:409200%2CGenbank:XM_006558245.3%2CBEEBASE:GB46196;Parent=gene-LOC409200
NC_037652.1	Gnomon	mRNA	2637314	2669202	.	-	.	Name=XM_026445428.1;ID=rna-XM_026445428.1;Dbxref=GeneID:409137%2CGenbank:XM_026445428.1%2CBEEBASE:GB54668;Parent=gene-LOC409137
NC_037652.1	Gnomon	exon	5582072	5582199	.	+	.	ID=exon-XM_006563355.3-2;Dbxref=GeneID:100577777%2CGenbank:XM_006563355.3;Parent=rna-XM_006563355.3
NC_037652.1	Gnomon	exon	5582278	5582533	.	+	.	ID=exon-XM_006563355.3-3;Dbxref=GeneID:100577777%2CGenbank:XM_006563355.3;Parent=rna-XM_006563355.3
NC_037652.1	Gnomon	exon	5580954	5581821	.	+	.	ID=exon-XM_006563355.3-1;Dbxref=GeneID:100577777%2CGenbank:XM_006563355.3;Parent=rna-XM_006563355.3
NC_037652.1	Gnomon	mRNA	3505207	3534487	.	+	.	Name=XM_026445665.1;ID=rna-XM_026445665.1;Dbxref=GeneID:411772%2CGenbank:XM_026445665.1%2CBEEBASE:GB49475;Parent=gene-LOC411772
NC_037652.1	Gnomon	gene	7873561	7875837	.	-	.	Name=LOC100577209;ID=gene-LOC100577209;Dbxref=BEEBASE:GB49988%2CGeneID:100577209
NC_037652.1	Gnomon	exon	6242503	6245373	.	-	.	ID=exon-XM_026445313.1-3;Dbxref=GeneID:726302%2CGenbank:XM_026445313.1%2CBEEBASE:GB50091;Parent=rna-XM_026445313.1
NC_037652.1	Gnomon	exon	6268159	6270428	.	-	.	ID=exon-XM_026445313.1-1;Dbxref=GeneID:726302%2CGenbank:XM_026445313.1%2CBEEBASE:GB50091;Parent=rna-XM_026445313.1
NC_037652.1	Gnomon	exon	6246878	6247474	.	-	.	ID=exon-XM_026445313.1-2;Dbxref=GeneID:726302%2CGenbank:XM_026445313.1%2CBEEBASE:GB50091;Parent=rna-XM_026445313.1
NC_037652.1	Gnomon	gene	5321071	5323002	.	+	.	Name=LOC102655762;ID=gene-LOC102655762;Dbxref=GeneID:102655762
NC_037652.1	Gnomon	gene	8769927	8771270	.	-	.	Name=LOC102655764;ID=gene-LOC102655764;Dbxref=GeneID:102655764
NC_037652.1	Gnomon	mRNA	3898768	3913376	.	-	.	Name=XM_006560704.3;ID=rna-XM_006560704.3;Dbxref=GeneID:413036%2CGenbank:XM_006560704.3%2CBEEBASE:GB49432;Parent=gene-LOC413036
NC_037652.1	BestRefSeq	exon	7841735	7842089	.	+	.	ID=exon-NM_001270833.1-3;Dbxref=GeneID:726691%2CGenbank:NM_001270833.1;Parent=rna-NM_001270833.1
NC_037652.1	BestRefSeq	exon	7840678	7840744	.	+	.	ID=exon-NM_001270833.1-1;Dbxref=GeneID:726691%2CGenbank:NM_001270833.1;Parent=rna-NM_001270833.1
NC_037652.1	BestRefSeq	exon	7840909	7841092	.	+	.	ID=exon-NM_001270833.1-2;Dbxref=GeneID:726691%2CGenbank:NM_001270833.1;Parent=rna-NM_001270833.1
NC_037652.1	Gnomon	CDS	1572457	1572686	.	-	0	Name=XP_006558306.1;ID=cds-XP_006558306.1;Dbxref=GeneID:409200%2CGenbank:XP_006558306.1%2CBEEBASE:GB46196;Parent=rna-XM_006558243.3
NC_037652.1	Gnomon	CDS	1572188	1572329	.	-	0	Name=XP_006558306.1;ID=cds-XP_006558306.1;Dbxref=GeneID:409200%2CGenbank:XP_006558306.1%2CBEEBASE:GB46196;Parent=rna-XM_006558243.3
NC_037652.1	Gnomon	CDS	1571992	1572111	.	-	0	Name=XP_006558306.1;ID=cds-XP_006558306.1;Dbxref=GeneID:409200%2CGenbank:XP_006558306.1%2CBEEBASE:GB46196;Parent=rna-XM_006558243.3
NC_037652.1	Gnomon	CDS	1571646	1571911	.	-	0	Name=XP_006558306.1;ID=cds-XP_006558306.1;Dbxref=GeneID:409200%2CGenbank:XP_006558306.1%2CBEEBASE:GB46196;Parent=rna-XM_006558243.3
NC_037652.1	Gnomon	CDS	1571454	1571563	.	-	0	Name=XP_006558306.1;ID=cds-XP_006558306.1;Dbxref=GeneID:409200%2CGenbank:XP_006558306.1%2CBEEBASE:GB46196;Parent=rna-XM_006558243.3
NC_037652.1	Gnomon	CDS	1570642	1571361	.	-	0	Name=XP_006558306.1;ID=cds-XP_006558306.1;Dbxref=GeneID:409200%2CGenbank:XP_006558306.1%2CBEEBASE:GB46196;Parent=rna-XM_006558243.3
NC_037652.1	Gnomon	CDS	1569290	1569475	.	-	0	Name=XP_006558306.1;ID=cds-XP_006558306.1;Dbxref=GeneID:409200%2CGenbank:XP_006558306.1%2CBEEBASE:GB46196;Parent=rna-XM_006558243.3
NC_037652.1	Gnomon	CDS	1568768	1569105	.	-	0	Name=XP_006558306.1;ID=cds-XP_006558306.1;Dbxref=GeneID:409200%2CGenbank:XP_006558306.1%2CBEEBASE:GB46196;Parent=rna-XM_006558243.3
NC_037652.1	Gnomon	CDS	1568284	1568571	.	-	0	Name=XP_006558306.1;ID=cds-XP_006558306.1;Dbxref=GeneID:409200%2CGenbank:XP_006558306.1%2CBEEBASE:GB46196;Parent=rna-XM_006558243.3
NC_037652.1	Gnomon	CDS	1567813	1568080	.	-	0	Name=XP_006558306.1;ID=cds-XP_006558306.1;Dbxref=GeneID:409200%2CGenbank:XP_006558306.1%2CBEEBASE:GB46196;Parent=rna-XM_006558243.3
NC_037652.1	Gnomon	CDS	1567470	1567532	.	-	0	Name=XP_006558306.1;ID=cds-XP_006558306.1;Dbxref=GeneID:409200%2CGenbank:XP_006558306.1%2CBEEBASE:GB46196;Parent=rna-XM_006558243.3
NC_037652.1	Gnomon	CDS	1567083	1567342	.	-	0	Name=XP_006558306.1;ID=cds-XP_006558306.1;Dbxref=GeneID:409200%2CGenbank:XP_006558306.1%2CBEEBASE:GB46196;Parent=rna-XM_006558243.3
NC_037652.1	Gnomon	CDS	1566632	1566782	.	-	0	Name=XP_006558306.1;ID=cds-XP_006558306.1;Dbxref=GeneID:409200%2CGenbank:XP_006558306.1%2CBEEBASE:GB46196;Parent=rna-XM_006558243.3
NC_037652.1	Gnomon	CDS	1566547	1566554	.	-	0	Name=XP_006558306.1;ID=cds-XP_006558306.1;Dbxref=GeneID:409200%2CGenbank:XP_006558306.1%2CBEEBASE:GB46196;Parent=rna-XM_006558243.3
NC_037652.1	Gnomon	exon	3555362	3556423	.	-	.	ID=exon-XR_408793.3-3;Dbxref=GeneID:102655028%2CGenbank:XR_408793.3;Parent=rna-XR_408793.3
NC_037652.1	Gnomon	exon	3557704	3559179	.	-	.	ID=exon-XR_408793.3-1;Dbxref=GeneID:102655028%2CGenbank:XR_408793.3;Parent=rna-XR_408793.3
NC_037652.1	Gnomon	exon	3556535	3557628	.	-	.	ID=exon-XR_408793.3-2;Dbxref=GeneID:102655028%2CGenbank:XR_408793.3;Parent=rna-XR_408793.3
NC_037652.1	Gnomon	exon	7561816	7562315	.	+	.	ID=exon-XM_394069.7-2;Dbxref=GeneID:410591%2CGenbank:XM_394069.7%2CBEEBASE:GB50208;Parent=rna-XM_394069.7
NC_037652.1	Gnomon	exon	7561282	7561481	.	+	.	ID=exon-XM_394069.7-1;Dbxref=GeneID:410591%2CGenbank:XM_394069.7%2CBEEBASE:GB50208;Parent=rna-XM_394069.7
NC_037652.1	Gnomon	mRNA	2803909	2805732	.	+	.	Name=XM_006559958.3;ID=rna-XM_006559958.3;Dbxref=GeneID:725379%2CGenbank:XM_006559958.3%2CBEEBASE:GB54685;Parent=gene-LOC725379
NC_037652.1	Gnomon	mRNA	3643999	3645895	.	-	.	Name=XM_003249680.4;ID=rna-XM_003249680.4;Dbxref=GeneID:726543%2CGenbank:XM_003249680.4%2CBEEBASE:GB49462;Parent=gene-LOC726543
NC_037652.1	Gnomon	mRNA	1434142	1452382	.	-	.	Name=XM_392709.7;ID=rna-XM_392709.7;Dbxref=GeneID:409185%2CGenbank:XM_392709.7%2CBEEBASE:GB47075;Parent=gene-LOC409185
NC_037652.1	Gnomon	exon	6228211	6228337	.	-	.	ID=exon-XM_016916735.2-2;Dbxref=GeneID:410617%2CGenbank:XM_016916735.2%2CBEEBASE:GB50093;Parent=rna-XM_016916735.2
NC_037652.1	Gnomon	exon	6227815	6227947	.	-	.	ID=exon-XM_016916735.2-3;Dbxref=GeneID:410617%2CGenbank:XM_016916735.2%2CBEEBASE:GB50093;Parent=rna-XM_016916735.2
NC_037652.1	Gnomon	exon	6228659	6228691	.	-	.	ID=exon-XM_016916735.2-1;Dbxref=GeneID:410617%2CGenbank:XM_016916735.2%2CBEEBASE:GB50093;Parent=rna-XM_016916735.2
NC_037652.1	Gnomon	exon	6227107	6227731	.	-	.	ID=exon-XM_016916735.2-4;Dbxref=GeneID:410617%2CGenbank:XM_016916735.2%2CBEEBASE:GB50093;Parent=rna-XM_016916735.2
NC_037652.1	Gnomon	exon	6226750	6227023	.	-	.	ID=exon-XM_016916735.2-5;Dbxref=GeneID:410617%2CGenbank:XM_016916735.2%2CBEEBASE:GB50093;Parent=rna-XM_016916735.2
NC_037652.1	Gnomon	CDS	1357971	1358025	.	-	0	Name=XP_026301069.1;ID=cds-XP_026301069.1;Dbxref=GeneID:724047%2CGenbank:XP_026301069.1;Parent=rna-XM_026445284.1
NC_037652.1	Gnomon	CDS	1349814	1349907	.	-	0	Name=XP_026301069.1;ID=cds-XP_026301069.1;Dbxref=GeneID:724047%2CGenbank:XP_026301069.1;Parent=rna-XM_026445284.1
NC_037652.1	Gnomon	CDS	1347573	1347602	.	-	0	Name=XP_026301069.1;ID=cds-XP_026301069.1;Dbxref=GeneID:724047%2CGenbank:XP_026301069.1;Parent=rna-XM_026445284.1
NC_037652.1	Gnomon	CDS	1134737	1134851	.	-	0	Name=XP_026301069.1;ID=cds-XP_026301069.1;Dbxref=GeneID:724047%2CGenbank:XP_026301069.1;Parent=rna-XM_026445284.1
NC_037652.1	Gnomon	CDS	1104625	1104946	.	-	0	Name=XP_026301069.1;ID=cds-XP_026301069.1;Dbxref=GeneID:724047%2CGenbank:XP_026301069.1;Parent=rna-XM_026445284.1
NC_037652.1	Gnomon	CDS	1012773	1012778	.	-	0	Name=XP_026301069.1;ID=cds-XP_026301069.1;Dbxref=GeneID:724047%2CGenbank:XP_026301069.1;Parent=rna-XM_026445284.1
NC_037652.1	Gnomon	CDS	965305	965441	.	-	0	Name=XP_026301069.1;ID=cds-XP_026301069.1;Dbxref=GeneID:724047%2CGenbank:XP_026301069.1;Parent=rna-XM_026445284.1
NC_037652.1	Gnomon	exon	7270294	7270510	.	+	.	ID=exon-XM_016916534.2-3;Dbxref=GeneID:552818%2CGenbank:XM_016916534.2%2CBEEBASE:GB50190;Parent=rna-XM_016916534.2
NC_037652.1	Gnomon	CDS	2846892	2846912	.	-	0	Name=XP_006560026.2;ID=cds-XP_006560026.2;Dbxref=GeneID:725503%2CGenbank:XP_006560026.2%2CBEEBASE:GB54649;Parent=rna-XM_006559963.3
NC_037652.1	Gnomon	CDS	2844298	2844437	.	-	0	Name=XP_006560026.2;ID=cds-XP_006560026.2;Dbxref=GeneID:725503%2CGenbank:XP_006560026.2%2CBEEBASE:GB54649;Parent=rna-XM_006559963.3
NC_037652.1	Gnomon	CDS	2842607	2842862	.	-	0	Name=XP_006560026.2;ID=cds-XP_006560026.2;Dbxref=GeneID:725503%2CGenbank:XP_006560026.2%2CBEEBASE:GB54649;Parent=rna-XM_006559963.3
NC_037652.1	Gnomon	CDS	2842250	2842523	.	-	0	Name=XP_006560026.2;ID=cds-XP_006560026.2;Dbxref=GeneID:725503%2CGenbank:XP_006560026.2%2CBEEBASE:GB54649;Parent=rna-XM_006559963.3
NC_037652.1	Gnomon	CDS	2841020	2842176	.	-	0	Name=XP_006560026.2;ID=cds-XP_006560026.2;Dbxref=GeneID:725503%2CGenbank:XP_006560026.2%2CBEEBASE:GB54649;Parent=rna-XM_006559963.3
NC_037652.1	Gnomon	CDS	2840770	2840942	.	-	0	Name=XP_006560026.2;ID=cds-XP_006560026.2;Dbxref=GeneID:725503%2CGenbank:XP_006560026.2%2CBEEBASE:GB54649;Parent=rna-XM_006559963.3
NC_037652.1	Gnomon	CDS	2840321	2840699	.	-	0	Name=XP_006560026.2;ID=cds-XP_006560026.2;Dbxref=GeneID:725503%2CGenbank:XP_006560026.2%2CBEEBASE:GB54649;Parent=rna-XM_006559963.3
NC_037652.1	Gnomon	CDS	2838245	2840115	.	-	0	Name=XP_006560026.2;ID=cds-XP_006560026.2;Dbxref=GeneID:725503%2CGenbank:XP_006560026.2%2CBEEBASE:GB54649;Parent=rna-XM_006559963.3
NC_037652.1	Gnomon	CDS	2837929	2838157	.	-	0	Name=XP_006560026.2;ID=cds-XP_006560026.2;Dbxref=GeneID:725503%2CGenbank:XP_006560026.2%2CBEEBASE:GB54649;Parent=rna-XM_006559963.3
NC_037652.1	Gnomon	CDS	2837644	2837841	.	-	0	Name=XP_006560026.2;ID=cds-XP_006560026.2;Dbxref=GeneID:725503%2CGenbank:XP_006560026.2%2CBEEBASE:GB54649;Parent=rna-XM_006559963.3
NC_037652.1	Gnomon	CDS	2837156	2837230	.	-	0	Name=XP_006560026.2;ID=cds-XP_006560026.2;Dbxref=GeneID:725503%2CGenbank:XP_006560026.2%2CBEEBASE:GB54649;Parent=rna-XM_006559963.3
NC_037652.1	Gnomon	CDS	2834227	2836439	.	-	0	Name=XP_006560026.2;ID=cds-XP_006560026.2;Dbxref=GeneID:725503%2CGenbank:XP_006560026.2%2CBEEBASE:GB54649;Parent=rna-XM_006559963.3
NC_037652.1	Gnomon	CDS	2833721	2834141	.	-	0	Name=XP_006560026.2;ID=cds-XP_006560026.2;Dbxref=GeneID:725503%2CGenbank:XP_006560026.2%2CBEEBASE:GB54649;Parent=rna-XM_006559963.3
NC_037652.1	Gnomon	CDS	2833394	2833522	.	-	0	Name=XP_006560026.2;ID=cds-XP_006560026.2;Dbxref=GeneID:725503%2CGenbank:XP_006560026.2%2CBEEBASE:GB54649;Parent=rna-XM_006559963.3
NC_037652.1	Gnomon	CDS	2832612	2832986	.	-	0	Name=XP_006560026.2;ID=cds-XP_006560026.2;Dbxref=GeneID:725503%2CGenbank:XP_006560026.2%2CBEEBASE:GB54649;Parent=rna-XM_006559963.3
NC_037652.1	Gnomon	CDS	2832368	2832527	.	-	0	Name=XP_006560026.2;ID=cds-XP_006560026.2;Dbxref=GeneID:725503%2CGenbank:XP_006560026.2%2CBEEBASE:GB54649;Parent=rna-XM_006559963.3
NC_037652.1	Gnomon	CDS	2832207	2832292	.	-	0	Name=XP_006560026.2;ID=cds-XP_006560026.2;Dbxref=GeneID:725503%2CGenbank:XP_006560026.2%2CBEEBASE:GB54649;Parent=rna-XM_006559963.3
NC_037652.1	Gnomon	CDS	2832024	2832091	.	-	0	Name=XP_006560026.2;ID=cds-XP_006560026.2;Dbxref=GeneID:725503%2CGenbank:XP_006560026.2%2CBEEBASE:GB54649;Parent=rna-XM_006559963.3
NC_037652.1	Gnomon	CDS	2831776	2831948	.	-	0	Name=XP_006560026.2;ID=cds-XP_006560026.2;Dbxref=GeneID:725503%2CGenbank:XP_006560026.2%2CBEEBASE:GB54649;Parent=rna-XM_006559963.3
NC_037652.1	Gnomon	CDS	2831013	2831689	.	-	0	Name=XP_006560026.2;ID=cds-XP_006560026.2;Dbxref=GeneID:725503%2CGenbank:XP_006560026.2%2CBEEBASE:GB54649;Parent=rna-XM_006559963.3
NC_037652.1	Gnomon	exon	7270585	7270808	.	+	.	ID=exon-XM_016916534.2-4;Dbxref=GeneID:552818%2CGenbank:XM_016916534.2%2CBEEBASE:GB50190;Parent=rna-XM_016916534.2
NC_037652.1	Gnomon	exon	7270880	7272084	.	+	.	ID=exon-XM_016916534.2-5;Dbxref=GeneID:552818%2CGenbank:XM_016916534.2%2CBEEBASE:GB50190;Parent=rna-XM_016916534.2
NC_037652.1	Gnomon	exon	7272148	7273061	.	+	.	ID=exon-XM_016916534.2-6;Dbxref=GeneID:552818%2CGenbank:XM_016916534.2%2CBEEBASE:GB50190;Parent=rna-XM_016916534.2
NC_037652.1	Gnomon	exon	7269928	7269980	.	+	.	ID=exon-XM_016916534.2-1;Dbxref=GeneID:552818%2CGenbank:XM_016916534.2%2CBEEBASE:GB50190;Parent=rna-XM_016916534.2
NC_037652.1	Gnomon	exon	7270068	7270172	.	+	.	ID=exon-XM_016916534.2-2;Dbxref=GeneID:552818%2CGenbank:XM_016916534.2%2CBEEBASE:GB50190;Parent=rna-XM_016916534.2
NC_037652.1	Gnomon	CDS	4538064	4538344	.	+	0	Name=XP_001121625.2;ID=cds-XP_001121625.2;Dbxref=GeneID:725823%2CGenbank:XP_001121625.2%2CBEEBASE:GB50567;Parent=rna-XM_001121625.4
NC_037652.1	Gnomon	CDS	4538519	4538691	.	+	0	Name=XP_001121625.2;ID=cds-XP_001121625.2;Dbxref=GeneID:725823%2CGenbank:XP_001121625.2%2CBEEBASE:GB50567;Parent=rna-XM_001121625.4
NC_037652.1	Gnomon	CDS	4538780	4539090	.	+	0	Name=XP_001121625.2;ID=cds-XP_001121625.2;Dbxref=GeneID:725823%2CGenbank:XP_001121625.2%2CBEEBASE:GB50567;Parent=rna-XM_001121625.4
NC_037652.1	Gnomon	exon	2715641	2715751	.	-	.	ID=exon-XM_026445335.1-12;Dbxref=GeneID:552479%2CGenbank:XM_026445335.1%2CBEEBASE:GB54664;Parent=rna-XM_026445335.1
NC_037652.1	Gnomon	exon	2715371	2715580	.	-	.	ID=exon-XM_026445335.1-13;Dbxref=GeneID:552479%2CGenbank:XM_026445335.1%2CBEEBASE:GB54664;Parent=rna-XM_026445335.1
NC_037652.1	Gnomon	exon	2716325	2716480	.	-	.	ID=exon-XM_026445335.1-10;Dbxref=GeneID:552479%2CGenbank:XM_026445335.1%2CBEEBASE:GB54664;Parent=rna-XM_026445335.1
NC_037652.1	Gnomon	exon	2715850	2716026	.	-	.	ID=exon-XM_026445335.1-11;Dbxref=GeneID:552479%2CGenbank:XM_026445335.1%2CBEEBASE:GB54664;Parent=rna-XM_026445335.1
NC_037652.1	Gnomon	exon	2715108	2715290	.	-	.	ID=exon-XM_026445335.1-14;Dbxref=GeneID:552479%2CGenbank:XM_026445335.1%2CBEEBASE:GB54664;Parent=rna-XM_026445335.1
NC_037652.1	Gnomon	exon	2714683	2715028	.	-	.	ID=exon-XM_026445335.1-15;Dbxref=GeneID:552479%2CGenbank:XM_026445335.1%2CBEEBASE:GB54664;Parent=rna-XM_026445335.1
NC_037652.1	Gnomon	exon	1413948	1413992	.	-	.	ID=exon-XM_006557585.3-1;Dbxref=GeneID:551005%2CGenbank:XM_006557585.3%2CBEEBASE:GB47079;Parent=rna-XM_006557585.3
NC_037652.1	Gnomon	exon	1376630	1376729	.	-	.	ID=exon-XM_006557585.3-4;Dbxref=GeneID:551005%2CGenbank:XM_006557585.3%2CBEEBASE:GB47079;Parent=rna-XM_006557585.3
NC_037652.1	Gnomon	exon	1375334	1375688	.	-	.	ID=exon-XM_006557585.3-5;Dbxref=GeneID:551005%2CGenbank:XM_006557585.3%2CBEEBASE:GB47079;Parent=rna-XM_006557585.3
NC_037652.1	Gnomon	exon	1380199	1380361	.	-	.	ID=exon-XM_006557585.3-2;Dbxref=GeneID:551005%2CGenbank:XM_006557585.3%2CBEEBASE:GB47079;Parent=rna-XM_006557585.3
NC_037652.1	Gnomon	exon	1377458	1377813	.	-	.	ID=exon-XM_006557585.3-3;Dbxref=GeneID:551005%2CGenbank:XM_006557585.3%2CBEEBASE:GB47079;Parent=rna-XM_006557585.3
NC_037652.1	Gnomon	exon	7502903	7503098	.	+	.	ID=exon-XM_016916459.2-3;Dbxref=GeneID:552785%2CGenbank:XM_016916459.2%2CBEEBASE:GB50207;Parent=rna-XM_016916459.2
NC_037652.1	Gnomon	exon	7515863	7516033	.	+	.	ID=exon-XM_016916459.2-4;Dbxref=GeneID:552785%2CGenbank:XM_016916459.2%2CBEEBASE:GB50207;Parent=rna-XM_016916459.2
NC_037652.1	Gnomon	exon	7474679	7475180	.	+	.	ID=exon-XM_016916459.2-1;Dbxref=GeneID:552785%2CGenbank:XM_016916459.2%2CBEEBASE:GB50207;Parent=rna-XM_016916459.2
NC_037652.1	Gnomon	exon	7476524	7476598	.	+	.	ID=exon-XM_016916459.2-2;Dbxref=GeneID:552785%2CGenbank:XM_016916459.2%2CBEEBASE:GB50207;Parent=rna-XM_016916459.2
NC_037652.1	Gnomon	exon	7526390	7526454	.	+	.	ID=exon-XM_016916459.2-7;Dbxref=GeneID:552785%2CGenbank:XM_016916459.2%2CBEEBASE:GB50207;Parent=rna-XM_016916459.2
NC_037652.1	Gnomon	exon	7526655	7526875	.	+	.	ID=exon-XM_016916459.2-8;Dbxref=GeneID:552785%2CGenbank:XM_016916459.2%2CBEEBASE:GB50207;Parent=rna-XM_016916459.2
NC_037652.1	Gnomon	exon	7517529	7517617	.	+	.	ID=exon-XM_016916459.2-5;Dbxref=GeneID:552785%2CGenbank:XM_016916459.2%2CBEEBASE:GB50207;Parent=rna-XM_016916459.2
NC_037652.1	Gnomon	exon	7522310	7522462	.	+	.	ID=exon-XM_016916459.2-6;Dbxref=GeneID:552785%2CGenbank:XM_016916459.2%2CBEEBASE:GB50207;Parent=rna-XM_016916459.2
NC_037652.1	Gnomon	exon	7527010	7527092	.	+	.	ID=exon-XM_016916459.2-9;Dbxref=GeneID:552785%2CGenbank:XM_016916459.2%2CBEEBASE:GB50207;Parent=rna-XM_016916459.2
NC_037652.1	Gnomon	exon	1374431	1374701	.	-	.	ID=exon-XM_006557585.3-6;Dbxref=GeneID:551005%2CGenbank:XM_006557585.3%2CBEEBASE:GB47079;Parent=rna-XM_006557585.3
NC_037652.1	Gnomon	exon	1370111	1373429	.	-	.	ID=exon-XM_006557585.3-7;Dbxref=GeneID:551005%2CGenbank:XM_006557585.3%2CBEEBASE:GB47079;Parent=rna-XM_006557585.3
NC_037652.1	Gnomon	exon	3025212	3025440	.	-	.	ID=exon-XM_006559978.3-10;Dbxref=GeneID:408548%2CGenbank:XM_006559978.3%2CBEEBASE:GB54643;Parent=rna-XM_006559978.3
NC_037652.1	Gnomon	CDS	3801949	3802248	.	+	0	Name=XP_006560754.1;ID=cds-XP_006560754.1;Dbxref=GeneID:552452%2CGenbank:XP_006560754.1%2CBEEBASE:GB49498;Parent=rna-XM_006560691.3
NC_037652.1	Gnomon	CDS	3802328	3802892	.	+	0	Name=XP_006560754.1;ID=cds-XP_006560754.1;Dbxref=GeneID:552452%2CGenbank:XP_006560754.1%2CBEEBASE:GB49498;Parent=rna-XM_006560691.3
NC_037652.1	Gnomon	CDS	3802967	3803253	.	+	0	Name=XP_006560754.1;ID=cds-XP_006560754.1;Dbxref=GeneID:552452%2CGenbank:XP_006560754.1%2CBEEBASE:GB49498;Parent=rna-XM_006560691.3
NC_037652.1	Gnomon	exon	4577996	4578541	.	+	.	ID=exon-XM_026445624.1-2;Dbxref=GeneID:726125%2CGenbank:XM_026445624.1%2CBEEBASE:GB50575;Parent=rna-XM_026445624.1
NC_037652.1	Gnomon	transcript	6312816	6323318	.	-	.	Name=XR_001705633.2;ID=rna-XR_001705633.2;Dbxref=GeneID:408529%2CGenbank:XR_001705633.2%2CBEEBASE:GB50090;Parent=gene-Adar
NC_037652.1	Gnomon	exon	6339308	6341854	.	+	.	ID=exon-XM_026445259.1-1;Dbxref=GeneID:406070%2CGenbank:XM_026445259.1;Parent=rna-XM_026445259.1
NC_037652.1	Gnomon	exon	6362048	6363495	.	+	.	ID=exon-XM_026445259.1-2;Dbxref=GeneID:406070%2CGenbank:XM_026445259.1;Parent=rna-XM_026445259.1
NC_037652.1	Gnomon	exon	6400098	6402471	.	+	.	ID=exon-XM_026445259.1-3;Dbxref=GeneID:406070%2CGenbank:XM_026445259.1;Parent=rna-XM_026445259.1
NC_037652.1	Gnomon	exon	4577647	4577921	.	+	.	ID=exon-XM_026445624.1-1;Dbxref=GeneID:726125%2CGenbank:XM_026445624.1%2CBEEBASE:GB50575;Parent=rna-XM_026445624.1
NC_037652.1	Gnomon	CDS	1451288	1451447	.	-	0	Name=XP_016772326.1;ID=cds-XP_016772326.1;Dbxref=GeneID:409185%2CGenbank:XP_016772326.1%2CBEEBASE:GB47075;Parent=rna-XM_016916837.1
NC_037652.1	Gnomon	CDS	1446528	1446745	.	-	0	Name=XP_016772326.1;ID=cds-XP_016772326.1;Dbxref=GeneID:409185%2CGenbank:XP_016772326.1%2CBEEBASE:GB47075;Parent=rna-XM_016916837.1
NC_037652.1	Gnomon	CDS	1443281	1443355	.	-	0	Name=XP_016772326.1;ID=cds-XP_016772326.1;Dbxref=GeneID:409185%2CGenbank:XP_016772326.1%2CBEEBASE:GB47075;Parent=rna-XM_016916837.1
NC_037652.1	Gnomon	CDS	1438351	1438582	.	-	0	Name=XP_016772326.1;ID=cds-XP_016772326.1;Dbxref=GeneID:409185%2CGenbank:XP_016772326.1%2CBEEBASE:GB47075;Parent=rna-XM_016916837.1
NC_037652.1	Gnomon	CDS	1434558	1434673	.	-	0	Name=XP_016772326.1;ID=cds-XP_016772326.1;Dbxref=GeneID:409185%2CGenbank:XP_016772326.1%2CBEEBASE:GB47075;Parent=rna-XM_016916837.1
NC_037652.1	Gnomon	exon	3647007	3647367	.	+	.	ID=exon-XM_016916581.2-1;Dbxref=GeneID:408543%2CGenbank:XM_016916581.2%2CBEEBASE:GB49484;Parent=rna-XM_016916581.2
NC_037652.1	Gnomon	mRNA	9026885	9031737	.	-	.	Name=XM_623432.6;ID=rna-XM_623432.6;Dbxref=GeneID:551036%2CGenbank:XM_623432.6%2CBEEBASE:GB49955;Parent=gene-LOC551036
NC_037652.1	Gnomon	exon	3673090	3673755	.	+	.	ID=exon-XM_016916581.2-2;Dbxref=GeneID:408543%2CGenbank:XM_016916581.2%2CBEEBASE:GB49484;Parent=rna-XM_016916581.2
NC_037652.1	BestRefSeq	exon	1960806	1960878	.	+	.	ID=exon-NM_001040206.1-2;Dbxref=GeneID:551935%2CGenbank:NM_001040206.1%2CBEEBASE:GB46230;Note=The RefSeq transcript has 2 non-frameshifting indels compared to this genomic sequence;Parent=rna-NM_001040206.1
NC_037652.1	BestRefSeq	exon	1960949	1961040	.	+	.	ID=exon-NM_001040206.1-3;Dbxref=GeneID:551935%2CGenbank:NM_001040206.1%2CBEEBASE:GB46230;Note=The RefSeq transcript has 2 non-frameshifting indels compared to this genomic sequence;Parent=rna-NM_001040206.1
NC_037652.1	BestRefSeq	exon	1961139	1961244	.	+	.	ID=exon-NM_001040206.1-4;Dbxref=GeneID:551935%2CGenbank:NM_001040206.1%2CBEEBASE:GB46230;Note=The RefSeq transcript has 2 non-frameshifting indels compared to this genomic sequence;Parent=rna-NM_001040206.1
NC_037652.1	BestRefSeq	exon	1961365	1961654	.	+	.	ID=exon-NM_001040206.1-5;Dbxref=GeneID:551935%2CGenbank:NM_001040206.1%2CBEEBASE:GB46230;Note=The RefSeq transcript has 2 non-frameshifting indels compared to this genomic sequence;Parent=rna-NM_001040206.1
NC_037652.1	Gnomon	exon	951021	958354	.	-	.	ID=exon-XM_026445283.1-9;Dbxref=GeneID:724047%2CGenbank:XM_026445283.1;Parent=rna-XM_026445283.1
NC_037652.1	Gnomon	exon	1012773	1012778	.	-	.	ID=exon-XM_026445283.1-7;Dbxref=GeneID:724047%2CGenbank:XM_026445283.1;Parent=rna-XM_026445283.1
NC_037652.1	BestRefSeq	miRNA	1859831	1859850	.	+	.	ID=rna-Mir3478;Dbxref=GeneID:104796634%2CmiRBase:MIMAT0037302%2CmiRBase:MI0031824;Parent=rna-NR_127377.1
NC_037652.1	Gnomon	exon	965305	965441	.	-	.	ID=exon-XM_026445283.1-8;Dbxref=GeneID:724047%2CGenbank:XM_026445283.1;Parent=rna-XM_026445283.1
NC_037652.1	Gnomon	exon	1134737	1134851	.	-	.	ID=exon-XM_026445283.1-5;Dbxref=GeneID:724047%2CGenbank:XM_026445283.1;Parent=rna-XM_026445283.1
NC_037652.1	Gnomon	exon	1104625	1104946	.	-	.	ID=exon-XM_026445283.1-6;Dbxref=GeneID:724047%2CGenbank:XM_026445283.1;Parent=rna-XM_026445283.1
NC_037652.1	Gnomon	exon	1349814	1349907	.	-	.	ID=exon-XM_026445283.1-3;Dbxref=GeneID:724047%2CGenbank:XM_026445283.1;Parent=rna-XM_026445283.1
NC_037652.1	Gnomon	exon	1347573	1347602	.	-	.	ID=exon-XM_026445283.1-4;Dbxref=GeneID:724047%2CGenbank:XM_026445283.1;Parent=rna-XM_026445283.1
NC_037652.1	Gnomon	exon	1358863	1360049	.	-	.	ID=exon-XM_026445283.1-1;Dbxref=GeneID:724047%2CGenbank:XM_026445283.1;Parent=rna-XM_026445283.1
NC_037652.1	Gnomon	exon	1357971	1358781	.	-	.	ID=exon-XM_026445283.1-2;Dbxref=GeneID:724047%2CGenbank:XM_026445283.1;Parent=rna-XM_026445283.1
NC_037652.1	Gnomon	exon	3678286	3678589	.	+	.	ID=exon-XM_016916581.2-9;Dbxref=GeneID:408543%2CGenbank:XM_016916581.2%2CBEEBASE:GB49484;Parent=rna-XM_016916581.2
NC_037652.1	Gnomon	exon	3677280	3677477	.	+	.	ID=exon-XM_016916581.2-7;Dbxref=GeneID:408543%2CGenbank:XM_016916581.2%2CBEEBASE:GB49484;Parent=rna-XM_016916581.2
NC_037652.1	Gnomon	exon	3677742	3678040	.	+	.	ID=exon-XM_016916581.2-8;Dbxref=GeneID:408543%2CGenbank:XM_016916581.2%2CBEEBASE:GB49484;Parent=rna-XM_016916581.2
NC_037652.1	Gnomon	exon	3676408	3676493	.	+	.	ID=exon-XM_016916581.2-5;Dbxref=GeneID:408543%2CGenbank:XM_016916581.2%2CBEEBASE:GB49484;Parent=rna-XM_016916581.2
NC_037652.1	Gnomon	exon	3676565	3677155	.	+	.	ID=exon-XM_016916581.2-6;Dbxref=GeneID:408543%2CGenbank:XM_016916581.2%2CBEEBASE:GB49484;Parent=rna-XM_016916581.2
NC_037652.1	Gnomon	exon	3675970	3676171	.	+	.	ID=exon-XM_016916581.2-3;Dbxref=GeneID:408543%2CGenbank:XM_016916581.2%2CBEEBASE:GB49484;Parent=rna-XM_016916581.2
NC_037652.1	Gnomon	exon	3676252	3676339	.	+	.	ID=exon-XM_016916581.2-4;Dbxref=GeneID:408543%2CGenbank:XM_016916581.2%2CBEEBASE:GB49484;Parent=rna-XM_016916581.2
NC_037652.1	Gnomon	CDS	1370876	1370905	.	-	0	Name=XP_016772170.1;ID=cds-XP_016772170.1;Dbxref=GeneID:408504%2CGenbank:XP_016772170.1%2CBEEBASE:GB47081;Parent=rna-XM_016916681.2
NC_037652.1	Gnomon	CDS	1366599	1367657	.	-	0	Name=XP_016772170.1;ID=cds-XP_016772170.1;Dbxref=GeneID:408504%2CGenbank:XP_016772170.1%2CBEEBASE:GB47081;Parent=rna-XM_016916681.2
NC_037652.1	Gnomon	CDS	1365851	1366301	.	-	0	Name=XP_016772170.1;ID=cds-XP_016772170.1;Dbxref=GeneID:408504%2CGenbank:XP_016772170.1%2CBEEBASE:GB47081;Parent=rna-XM_016916681.2
NC_037652.1	Gnomon	CDS	1365312	1365675	.	-	0	Name=XP_016772170.1;ID=cds-XP_016772170.1;Dbxref=GeneID:408504%2CGenbank:XP_016772170.1%2CBEEBASE:GB47081;Parent=rna-XM_016916681.2
NC_037652.1	Gnomon	CDS	1364502	1365002	.	-	0	Name=XP_016772170.1;ID=cds-XP_016772170.1;Dbxref=GeneID:408504%2CGenbank:XP_016772170.1%2CBEEBASE:GB47081;Parent=rna-XM_016916681.2
NC_037652.1	Gnomon	CDS	1364330	1364429	.	-	0	Name=XP_016772170.1;ID=cds-XP_016772170.1;Dbxref=GeneID:408504%2CGenbank:XP_016772170.1%2CBEEBASE:GB47081;Parent=rna-XM_016916681.2
NC_037652.1	Gnomon	CDS	7515873	7516033	.	+	0	Name=XP_006563404.1;ID=cds-XP_006563404.1;Dbxref=GeneID:552785%2CGenbank:XP_006563404.1%2CBEEBASE:GB50207;Parent=rna-XM_006563341.3
NC_037652.1	Gnomon	CDS	7517529	7517617	.	+	0	Name=XP_006563404.1;ID=cds-XP_006563404.1;Dbxref=GeneID:552785%2CGenbank:XP_006563404.1%2CBEEBASE:GB50207;Parent=rna-XM_006563341.3
NC_037652.1	Gnomon	CDS	7522310	7522462	.	+	0	Name=XP_006563404.1;ID=cds-XP_006563404.1;Dbxref=GeneID:552785%2CGenbank:XP_006563404.1%2CBEEBASE:GB50207;Parent=rna-XM_006563341.3
NC_037652.1	Gnomon	CDS	7526390	7526454	.	+	0	Name=XP_006563404.1;ID=cds-XP_006563404.1;Dbxref=GeneID:552785%2CGenbank:XP_006563404.1%2CBEEBASE:GB50207;Parent=rna-XM_006563341.3
NC_037652.1	Gnomon	CDS	7526655	7526875	.	+	0	Name=XP_006563404.1;ID=cds-XP_006563404.1;Dbxref=GeneID:552785%2CGenbank:XP_006563404.1%2CBEEBASE:GB50207;Parent=rna-XM_006563341.3
NC_037652.1	Gnomon	CDS	7527010	7527092	.	+	0	Name=XP_006563404.1;ID=cds-XP_006563404.1;Dbxref=GeneID:552785%2CGenbank:XP_006563404.1%2CBEEBASE:GB50207;Parent=rna-XM_006563341.3
NC_037652.1	Gnomon	CDS	7527183	7527323	.	+	0	Name=XP_006563404.1;ID=cds-XP_006563404.1;Dbxref=GeneID:552785%2CGenbank:XP_006563404.1%2CBEEBASE:GB50207;Parent=rna-XM_006563341.3
NC_037652.1	Gnomon	CDS	7531499	7531591	.	+	0	Name=XP_006563404.1;ID=cds-XP_006563404.1;Dbxref=GeneID:552785%2CGenbank:XP_006563404.1%2CBEEBASE:GB50207;Parent=rna-XM_006563341.3
NC_037652.1	Gnomon	CDS	7533639	7533791	.	+	0	Name=XP_006563404.1;ID=cds-XP_006563404.1;Dbxref=GeneID:552785%2CGenbank:XP_006563404.1%2CBEEBASE:GB50207;Parent=rna-XM_006563341.3
NC_037652.1	Gnomon	CDS	7534333	7534547	.	+	0	Name=XP_006563404.1;ID=cds-XP_006563404.1;Dbxref=GeneID:552785%2CGenbank:XP_006563404.1%2CBEEBASE:GB50207;Parent=rna-XM_006563341.3
NC_037652.1	Gnomon	CDS	7547440	7547577	.	+	0	Name=XP_006563404.1;ID=cds-XP_006563404.1;Dbxref=GeneID:552785%2CGenbank:XP_006563404.1%2CBEEBASE:GB50207;Parent=rna-XM_006563341.3
NC_037652.1	Gnomon	CDS	7547779	7547910	.	+	0	Name=XP_006563404.1;ID=cds-XP_006563404.1;Dbxref=GeneID:552785%2CGenbank:XP_006563404.1%2CBEEBASE:GB50207;Parent=rna-XM_006563341.3
NC_037652.1	Gnomon	gene	3647007	3679366	.	+	.	Name=LOC408543;ID=gene-LOC408543;Dbxref=BEEBASE:GB49484%2CGeneID:408543
NC_037652.1	Gnomon	gene	3569349	3579699	.	+	.	Name=LOC408544;ID=gene-LOC408544;Dbxref=BEEBASE:GB49476%2CGeneID:408544
NC_037652.1	Gnomon	gene	3268423	3274574	.	+	.	Name=LOC408546;ID=gene-LOC408546;Dbxref=BEEBASE:GB52916%2CGeneID:408546
NC_037652.1	Gnomon	gene	2870207	2971595	.	+	.	Name=LOC408547;ID=gene-LOC408547;Dbxref=BEEBASE:GB54690%2CGeneID:408547
NC_037652.1	Gnomon	gene	2984878	3038398	.	-	.	Name=LOC408548;ID=gene-LOC408548;Dbxref=BEEBASE:GB54643%2CGeneID:408548
NC_037652.1	Gnomon	exon	3004785	3004943	.	-	.	ID=exon-XM_006559978.3-11;Dbxref=GeneID:408548%2CGenbank:XM_006559978.3%2CBEEBASE:GB54643;Parent=rna-XM_006559978.3
NC_037652.1	Gnomon	exon	2999678	2999781	.	-	.	ID=exon-XM_006559978.3-12;Dbxref=GeneID:408548%2CGenbank:XM_006559978.3%2CBEEBASE:GB54643;Parent=rna-XM_006559978.3
NC_037652.1	Gnomon	exon	2998378	2998565	.	-	.	ID=exon-XM_006559978.3-13;Dbxref=GeneID:408548%2CGenbank:XM_006559978.3%2CBEEBASE:GB54643;Parent=rna-XM_006559978.3
NC_037652.1	Gnomon	exon	2987682	2987874	.	-	.	ID=exon-XM_006559978.3-14;Dbxref=GeneID:408548%2CGenbank:XM_006559978.3%2CBEEBASE:GB54643;Parent=rna-XM_006559978.3
NC_037652.1	Gnomon	exon	2984878	2985935	.	-	.	ID=exon-XM_006559978.3-15;Dbxref=GeneID:408548%2CGenbank:XM_006559978.3%2CBEEBASE:GB54643;Parent=rna-XM_006559978.3
NC_037652.1	BestRefSeq	exon	1959554	1959676	.	+	.	ID=exon-NM_001040206.1-1;Dbxref=GeneID:551935%2CGenbank:NM_001040206.1%2CBEEBASE:GB46230;Note=The RefSeq transcript has 2 non-frameshifting indels compared to this genomic sequence;Parent=rna-NM_001040206.1
NC_037652.1	Gnomon	CDS	9014195	9014255	.	+	0	Name=XP_006563394.1;ID=cds-XP_006563394.1;Dbxref=GeneID:409490%2CGenbank:XP_006563394.1%2CBEEBASE:GB50265;Parent=rna-XM_006563331.3
NC_037652.1	Gnomon	CDS	9014698	9014846	.	+	0	Name=XP_006563394.1;ID=cds-XP_006563394.1;Dbxref=GeneID:409490%2CGenbank:XP_006563394.1%2CBEEBASE:GB50265;Parent=rna-XM_006563331.3
NC_037652.1	Gnomon	CDS	9014911	9014969	.	+	0	Name=XP_006563394.1;ID=cds-XP_006563394.1;Dbxref=GeneID:409490%2CGenbank:XP_006563394.1%2CBEEBASE:GB50265;Parent=rna-XM_006563331.3
NC_037652.1	Gnomon	CDS	9015033	9015174	.	+	0	Name=XP_006563394.1;ID=cds-XP_006563394.1;Dbxref=GeneID:409490%2CGenbank:XP_006563394.1%2CBEEBASE:GB50265;Parent=rna-XM_006563331.3
NC_037652.1	Gnomon	CDS	9015701	9015865	.	+	0	Name=XP_006563394.1;ID=cds-XP_006563394.1;Dbxref=GeneID:409490%2CGenbank:XP_006563394.1%2CBEEBASE:GB50265;Parent=rna-XM_006563331.3
NC_037652.1	Gnomon	CDS	9016409	9016555	.	+	0	Name=XP_006563394.1;ID=cds-XP_006563394.1;Dbxref=GeneID:409490%2CGenbank:XP_006563394.1%2CBEEBASE:GB50265;Parent=rna-XM_006563331.3
NC_037652.1	Gnomon	gene	4362293	4364989	.	+	.	Name=LOC408541;ID=gene-LOC408541;Dbxref=BEEBASE:GB50554%2CGeneID:408541
NC_037652.1	Gnomon	gene	4357972	4360267	.	+	.	Name=LOC408542;ID=gene-LOC408542;Dbxref=BEEBASE:GB50553%2CGeneID:408542
NC_037652.1	Gnomon	gene	5753707	5756482	.	+	.	Name=LOC408532;ID=gene-LOC408532;Dbxref=BEEBASE:GB50123%2CGeneID:408532
NC_037652.1	Gnomon	gene	5732980	5741014	.	-	.	Name=LOC408533;ID=gene-LOC408533;Dbxref=BEEBASE:GB50113%2CGeneID:408533
NC_037652.1	Gnomon	gene	5430267	5432780	.	-	.	Name=LOC408534;ID=gene-LOC408534;Dbxref=BEEBASE:GB47933%2CGeneID:408534
NC_037652.1	Gnomon	gene	5288728	5342670	.	-	.	Name=LOC408536;ID=gene-LOC408536;Dbxref=BEEBASE:GB50505%2CGeneID:408536
NC_037652.1	Gnomon	gene	4563535	4565939	.	+	.	Name=LOC408538;ID=gene-LOC408538;Dbxref=BEEBASE:GB50572%2CGeneID:408538
NC_037652.1	Gnomon	gene	4476716	4478796	.	-	.	Name=LOC408539;ID=gene-LOC408539;Dbxref=BEEBASE:GB50531%2CGeneID:408539
NC_037652.1	Gnomon	exon	9131716	9131875	.	-	.	ID=exon-XM_016916833.2-9;Dbxref=GeneID:410573%2CGenbank:XM_016916833.2%2CBEEBASE:GB49947;Parent=rna-XM_016916833.2
NC_037652.1	Gnomon	gene	6231305	6232752	.	-	.	Name=LOC408531;ID=gene-LOC408531;Dbxref=BEEBASE:GB50092%2CGeneID:408531
NC_037652.1	Gnomon	exon	9136126	9136332	.	-	.	ID=exon-XM_016916833.2-5;Dbxref=GeneID:410573%2CGenbank:XM_016916833.2%2CBEEBASE:GB49947;Parent=rna-XM_016916833.2
NC_037652.1	Gnomon	gene	6981500	6983349	.	-	.	Name=LOC408522;ID=gene-LOC408522;Dbxref=BEEBASE:GB50050%2CGeneID:408522
NC_037652.1	Gnomon	exon	9134934	9135085	.	-	.	ID=exon-XM_016916833.2-6;Dbxref=GeneID:410573%2CGenbank:XM_016916833.2%2CBEEBASE:GB49947;Parent=rna-XM_016916833.2
NC_037652.1	Gnomon	gene	6938065	6943311	.	+	.	Name=LOC408523;ID=gene-LOC408523;Dbxref=BEEBASE:GB50177%2CGeneID:408523
NC_037652.1	Gnomon	exon	9134092	9134236	.	-	.	ID=exon-XM_016916833.2-7;Dbxref=GeneID:410573%2CGenbank:XM_016916833.2%2CBEEBASE:GB49947;Parent=rna-XM_016916833.2
NC_037652.1	Gnomon	gene	6520331	6523313	.	-	.	Name=LOC408524;ID=gene-LOC408524;Dbxref=BEEBASE:GB50078%2CGeneID:408524
NC_037652.1	Gnomon	exon	9133810	9133940	.	-	.	ID=exon-XM_016916833.2-8;Dbxref=GeneID:410573%2CGenbank:XM_016916833.2%2CBEEBASE:GB49947;Parent=rna-XM_016916833.2
NC_037652.1	Gnomon	gene	6475086	6484878	.	+	.	Name=LOC408525;ID=gene-LOC408525;Dbxref=BEEBASE:GB50159%2CGeneID:408525
NC_037652.1	Gnomon	exon	9186390	9189933	.	-	.	ID=exon-XM_016916833.2-1;Dbxref=GeneID:410573%2CGenbank:XM_016916833.2%2CBEEBASE:GB49947;Parent=rna-XM_016916833.2
NC_037652.1	Gnomon	gene	6470416	6473217	.	+	.	Name=LOC408526;ID=gene-LOC408526;Dbxref=BEEBASE:GB50158%2CGeneID:408526
NC_037652.1	Gnomon	exon	9137470	9137599	.	-	.	ID=exon-XM_016916833.2-2;Dbxref=GeneID:410573%2CGenbank:XM_016916833.2%2CBEEBASE:GB49947;Parent=rna-XM_016916833.2
NC_037652.1	Gnomon	gene	6468382	6470086	.	-	.	Name=LOC408527;ID=gene-LOC408527;Dbxref=BEEBASE:GB50083%2CGeneID:408527
NC_037652.1	Gnomon	exon	9137143	9137351	.	-	.	ID=exon-XM_016916833.2-3;Dbxref=GeneID:410573%2CGenbank:XM_016916833.2%2CBEEBASE:GB49947;Parent=rna-XM_016916833.2
NC_037652.1	Gnomon	gene	6430812	6468181	.	+	.	Name=LOC408528;ID=gene-LOC408528;Dbxref=BEEBASE:GB50157%2CGeneID:408528
NC_037652.1	Gnomon	exon	9136877	9136987	.	-	.	ID=exon-XM_016916833.2-4;Dbxref=GeneID:410573%2CGenbank:XM_016916833.2%2CBEEBASE:GB49947;Parent=rna-XM_016916833.2
NC_037652.1	Gnomon	gene	7189452	7193590	.	+	.	Name=LOC408520;ID=gene-LOC408520;Dbxref=BEEBASE:GB50183%2CGeneID:408520
NC_037652.1	Gnomon	gene	7724645	7726835	.	-	.	Name=LOC408510;ID=gene-LOC408510;Dbxref=GeneID:408510
NC_037652.1	Gnomon	gene	7753236	7756505	.	-	.	Name=LOC408511;ID=gene-LOC408511;Dbxref=BEEBASE:GB50004%2CGeneID:408511
NC_037652.1	Gnomon	gene	7557186	7560226	.	-	.	Name=LOC408512;ID=gene-LOC408512;Dbxref=BEEBASE:GB50024%2CGeneID:408512
NC_037652.1	Gnomon	CDS	7196414	7196506	.	-	0	Name=XP_026301414.1;ID=cds-XP_026301414.1;Dbxref=GeneID:410601%2CGenbank:XP_026301414.1%2CBEEBASE:GB50045;Parent=rna-XM_026445629.1
NC_037652.1	Gnomon	CDS	7196154	7196307	.	-	0	Name=XP_026301414.1;ID=cds-XP_026301414.1;Dbxref=GeneID:410601%2CGenbank:XP_026301414.1%2CBEEBASE:GB50045;Parent=rna-XM_026445629.1
NC_037652.1	Gnomon	CDS	7195885	7196065	.	-	0	Name=XP_026301414.1;ID=cds-XP_026301414.1;Dbxref=GeneID:410601%2CGenbank:XP_026301414.1%2CBEEBASE:GB50045;Parent=rna-XM_026445629.1
NC_037652.1	Gnomon	CDS	7195626	7195795	.	-	0	Name=XP_026301414.1;ID=cds-XP_026301414.1;Dbxref=GeneID:410601%2CGenbank:XP_026301414.1%2CBEEBASE:GB50045;Parent=rna-XM_026445629.1
NC_037652.1	Gnomon	CDS	7195337	7195547	.	-	0	Name=XP_026301414.1;ID=cds-XP_026301414.1;Dbxref=GeneID:410601%2CGenbank:XP_026301414.1%2CBEEBASE:GB50045;Parent=rna-XM_026445629.1
NC_037652.1	Gnomon	CDS	7195144	7195273	.	-	0	Name=XP_026301414.1;ID=cds-XP_026301414.1;Dbxref=GeneID:410601%2CGenbank:XP_026301414.1%2CBEEBASE:GB50045;Parent=rna-XM_026445629.1
NC_037652.1	Gnomon	CDS	7194951	7195058	.	-	0	Name=XP_026301414.1;ID=cds-XP_026301414.1;Dbxref=GeneID:410601%2CGenbank:XP_026301414.1%2CBEEBASE:GB50045;Parent=rna-XM_026445629.1
NC_037652.1	Gnomon	CDS	7194759	7194864	.	-	0	Name=XP_026301414.1;ID=cds-XP_026301414.1;Dbxref=GeneID:410601%2CGenbank:XP_026301414.1%2CBEEBASE:GB50045;Parent=rna-XM_026445629.1
NC_037652.1	Gnomon	CDS	7194613	7194680	.	-	0	Name=XP_026301414.1;ID=cds-XP_026301414.1;Dbxref=GeneID:410601%2CGenbank:XP_026301414.1%2CBEEBASE:GB50045;Parent=rna-XM_026445629.1
NC_037652.1	Gnomon	CDS	7194374	7194519	.	-	0	Name=XP_026301414.1;ID=cds-XP_026301414.1;Dbxref=GeneID:410601%2CGenbank:XP_026301414.1%2CBEEBASE:GB50045;Parent=rna-XM_026445629.1
NC_037652.1	Gnomon	CDS	7194208	7194306	.	-	0	Name=XP_026301414.1;ID=cds-XP_026301414.1;Dbxref=GeneID:410601%2CGenbank:XP_026301414.1%2CBEEBASE:GB50045;Parent=rna-XM_026445629.1
NC_037652.1	Gnomon	CDS	7194004	7194136	.	-	0	Name=XP_026301414.1;ID=cds-XP_026301414.1;Dbxref=GeneID:410601%2CGenbank:XP_026301414.1%2CBEEBASE:GB50045;Parent=rna-XM_026445629.1
NC_037652.1	Gnomon	CDS	7193694	7193921	.	-	0	Name=XP_026301414.1;ID=cds-XP_026301414.1;Dbxref=GeneID:410601%2CGenbank:XP_026301414.1%2CBEEBASE:GB50045;Parent=rna-XM_026445629.1
NC_037652.1	Gnomon	gene	7832935	7834240	.	-	.	Name=LOC408515;ID=gene-LOC408515;Dbxref=BEEBASE:GB49994%2CGeneID:408515
NC_037652.1	Gnomon	gene	7793859	7795475	.	-	.	Name=LOC408516;ID=gene-LOC408516;Dbxref=BEEBASE:GB49999%2CGeneID:408516
NC_037652.1	Gnomon	gene	7764850	7780109	.	-	.	Name=LOC408517;ID=gene-LOC408517;Dbxref=BEEBASE:GB50003%2CGeneID:408517
NC_037652.1	Gnomon	gene	7454103	7467094	.	+	.	Name=LOC408519;ID=gene-LOC408519;Dbxref=BEEBASE:GB50204%2CGeneID:408519
NC_037652.1	Gnomon	mRNA	3837950	3843353	.	-	.	Name=XM_006560695.3;ID=rna-XM_006560695.3;Dbxref=GeneID:413032%2CGenbank:XM_006560695.3%2CBEEBASE:GB49438;Parent=gene-LOC413032
NC_037652.1	Gnomon	gene	4360511	4361896	.	-	.	Name=LOC100577122;ID=gene-LOC100577122;Dbxref=BEEBASE:GB50534%2CGeneID:100577122
NC_037652.1	Gnomon	mRNA	3581359	3589680	.	+	.	Name=XM_026445521.1;ID=rna-XM_026445521.1;Dbxref=GeneID:726228%2CGenbank:XM_026445521.1%2CBEEBASE:GB49478;Parent=gene-LOC726228
NC_037652.1	Gnomon	exon	8946790	8948972	.	-	.	ID=exon-XR_001705716.2-2;Dbxref=GeneID:102656553%2CGenbank:XR_001705716.2;Parent=rna-XR_001705716.2
NC_037652.1	Gnomon	exon	8952881	8955098	.	-	.	ID=exon-XR_001705716.2-1;Dbxref=GeneID:102656553%2CGenbank:XR_001705716.2;Parent=rna-XR_001705716.2
NC_037652.1	Gnomon	gene	1364081	1371015	.	-	.	Name=LOC408504;ID=gene-LOC408504;Dbxref=BEEBASE:GB47081%2CGeneID:408504
NC_037652.1	Gnomon	gene	8810704	8816879	.	-	.	Name=LOC408507;ID=gene-LOC408507;Dbxref=BEEBASE:GB49961%2CGeneID:408507
NC_037652.1	Gnomon	gene	8780958	8799109	.	+	.	Name=LOC408508;ID=gene-LOC408508;Dbxref=BEEBASE:GB50257%2CGeneID:408508
NC_037652.1	Gnomon	gene	7716749	7719637	.	-	.	Name=LOC408509;ID=gene-LOC408509;Dbxref=BEEBASE:GB50011%2CGeneID:408509
NC_037652.1	Gnomon	exon	2760249	2760672	.	+	.	ID=exon-XM_026445681.1-10;Dbxref=GeneID:552028%2CGenbank:XM_026445681.1%2CBEEBASE:GB54678;Parent=rna-XM_026445681.1
NC_037652.1	Gnomon	mRNA	1910665	1913312	.	-	.	Name=XM_003249201.4;ID=rna-XM_003249201.4;Dbxref=GeneID:100577418%2CGenbank:XM_003249201.4%2CBEEBASE:GB46170;Parent=gene-LOC100577418
NC_037652.1	BestRefSeq	CDS	4365836	4365880	.	+	0	Name=NP_001171494.1;ID=cds-NP_001171494.1;Dbxref=GeneID:408540%2CGenbank:NP_001171494.1%2CBEEBASE:GB50555;Note=isoform 2 is encoded by transcript variant 2;Parent=rna-NM_001178023.1
NC_037652.1	BestRefSeq	CDS	4366033	4366256	.	+	0	Name=NP_001171494.1;ID=cds-NP_001171494.1;Dbxref=GeneID:408540%2CGenbank:NP_001171494.1%2CBEEBASE:GB50555;Note=isoform 2 is encoded by transcript variant 2;Parent=rna-NM_001178023.1
NC_037652.1	BestRefSeq	CDS	4366333	4366493	.	+	0	Name=NP_001171494.1;ID=cds-NP_001171494.1;Dbxref=GeneID:408540%2CGenbank:NP_001171494.1%2CBEEBASE:GB50555;Note=isoform 2 is encoded by transcript variant 2;Parent=rna-NM_001178023.1
NC_037652.1	BestRefSeq	CDS	4366593	4366792	.	+	0	Name=NP_001171494.1;ID=cds-NP_001171494.1;Dbxref=GeneID:408540%2CGenbank:NP_001171494.1%2CBEEBASE:GB50555;Note=isoform 2 is encoded by transcript variant 2;Parent=rna-NM_001178023.1
NC_037652.1	Gnomon	mRNA	9294635	9296069	.	-	.	Name=XM_624990.5;ID=rna-XM_624990.5;Dbxref=GeneID:552616%2CGenbank:XM_624990.5%2CBEEBASE:GB49944;Parent=gene-LOC552616
NC_037652.1	Gnomon	CDS	5254875	5254969	.	-	0	Name=XP_006561103.2;ID=cds-XP_006561103.2;Dbxref=GeneID:410621%2CGenbank:XP_006561103.2%2CBEEBASE:GB50509;Parent=rna-XM_006561040.3
NC_037652.1	Gnomon	CDS	5254691	5254790	.	-	0	Name=XP_006561103.2;ID=cds-XP_006561103.2;Dbxref=GeneID:410621%2CGenbank:XP_006561103.2%2CBEEBASE:GB50509;Parent=rna-XM_006561040.3
NC_037652.1	Gnomon	CDS	5253470	5254381	.	-	0	Name=XP_006561103.2;ID=cds-XP_006561103.2;Dbxref=GeneID:410621%2CGenbank:XP_006561103.2%2CBEEBASE:GB50509;Parent=rna-XM_006561040.3
NC_037652.1	Gnomon	CDS	5252942	5253394	.	-	0	Name=XP_006561103.2;ID=cds-XP_006561103.2;Dbxref=GeneID:410621%2CGenbank:XP_006561103.2%2CBEEBASE:GB50509;Parent=rna-XM_006561040.3
NC_037652.1	Gnomon	CDS	5252367	5252872	.	-	0	Name=XP_006561103.2;ID=cds-XP_006561103.2;Dbxref=GeneID:410621%2CGenbank:XP_006561103.2%2CBEEBASE:GB50509;Parent=rna-XM_006561040.3
NC_037652.1	Gnomon	CDS	5252158	5252303	.	-	0	Name=XP_006561103.2;ID=cds-XP_006561103.2;Dbxref=GeneID:410621%2CGenbank:XP_006561103.2%2CBEEBASE:GB50509;Parent=rna-XM_006561040.3
NC_037652.1	Gnomon	CDS	5251931	5252080	.	-	0	Name=XP_006561103.2;ID=cds-XP_006561103.2;Dbxref=GeneID:410621%2CGenbank:XP_006561103.2%2CBEEBASE:GB50509;Parent=rna-XM_006561040.3
NC_037652.1	Gnomon	CDS	5251565	5251632	.	-	0	Name=XP_006561103.2;ID=cds-XP_006561103.2;Dbxref=GeneID:410621%2CGenbank:XP_006561103.2%2CBEEBASE:GB50509;Parent=rna-XM_006561040.3
NC_037652.1	Gnomon	CDS	5180407	5180422	.	-	0	Name=XP_006561093.1;ID=cds-XP_006561093.1;Dbxref=GeneID:551946%2CGenbank:XP_006561093.1%2CBEEBASE:GB50515;Parent=rna-XM_006561030.3
NC_037652.1	Gnomon	CDS	5180000	5180316	.	-	0	Name=XP_006561093.1;ID=cds-XP_006561093.1;Dbxref=GeneID:551946%2CGenbank:XP_006561093.1%2CBEEBASE:GB50515;Parent=rna-XM_006561030.3
NC_037652.1	Gnomon	CDS	5179380	5179805	.	-	0	Name=XP_006561093.1;ID=cds-XP_006561093.1;Dbxref=GeneID:551946%2CGenbank:XP_006561093.1%2CBEEBASE:GB50515;Parent=rna-XM_006561030.3
NC_037652.1	Gnomon	CDS	5178830	5179018	.	-	0	Name=XP_006561093.1;ID=cds-XP_006561093.1;Dbxref=GeneID:551946%2CGenbank:XP_006561093.1%2CBEEBASE:GB50515;Parent=rna-XM_006561030.3
NC_037652.1	Gnomon	CDS	5178521	5178731	.	-	0	Name=XP_006561093.1;ID=cds-XP_006561093.1;Dbxref=GeneID:551946%2CGenbank:XP_006561093.1%2CBEEBASE:GB50515;Parent=rna-XM_006561030.3
NC_037652.1	Gnomon	CDS	5178134	5178450	.	-	0	Name=XP_006561093.1;ID=cds-XP_006561093.1;Dbxref=GeneID:551946%2CGenbank:XP_006561093.1%2CBEEBASE:GB50515;Parent=rna-XM_006561030.3
NC_037652.1	Gnomon	mRNA	5251503	5255029	.	-	.	Name=XM_006561043.3;ID=rna-XM_006561043.3;Dbxref=GeneID:410621%2CGenbank:XM_006561043.3%2CBEEBASE:GB50509;Parent=gene-LOC410621
NC_037652.1	Gnomon	mRNA	7189452	7193590	.	+	.	Name=XM_392065.7;ID=rna-XM_392065.7;Dbxref=GeneID:408520%2CGenbank:XM_392065.7%2CBEEBASE:GB50183;Parent=gene-LOC408520
NC_037652.1	Gnomon	exon	7726127	7726835	.	-	.	ID=exon-XM_006563565.3-1;Dbxref=GeneID:408510%2CGenbank:XM_006563565.3;Parent=rna-XM_006563565.3
NC_037652.1	Gnomon	exon	7725789	7726046	.	-	.	ID=exon-XM_006563565.3-2;Dbxref=GeneID:408510%2CGenbank:XM_006563565.3;Parent=rna-XM_006563565.3
NC_037652.1	Gnomon	exon	7724645	7725271	.	-	.	ID=exon-XM_006563565.3-3;Dbxref=GeneID:408510%2CGenbank:XM_006563565.3;Parent=rna-XM_006563565.3
NC_037652.1	Gnomon	lnc_RNA	7354346	7365320	.	-	.	Name=XR_003306178.1;ID=rna-XR_003306178.1;Dbxref=GeneID:113219284%2CGenbank:XR_003306178.1;Parent=gene-LOC113219284
NC_037652.1	Gnomon	exon	7268604	7268830	.	+	.	ID=exon-XM_016916791.2-10;Dbxref=GeneID:724251%2CGenbank:XM_016916791.2%2CBEEBASE:GB50189;Parent=rna-XM_016916791.2
NC_037652.1	Gnomon	mRNA	5312649	5314988	.	+	.	Name=XM_006561044.3;ID=rna-XM_006561044.3;Dbxref=GeneID:102655810%2CGenbank:XM_006561044.3;Parent=gene-LOC102655810
NC_037652.1	Gnomon	gene	5916395	5917143	.	+	.	Name=LOC102655893;ID=gene-LOC102655893;Dbxref=GeneID:102655893
NC_037652.1	Gnomon	gene	4558479	4561377	.	+	.	Name=LOC102655899;ID=gene-LOC102655899;Dbxref=GeneID:102655899
NC_037652.1	Gnomon	exon	4086482	4086692	.	+	.	ID=exon-XR_003306141.1-2;Dbxref=GeneID:113219262%2CGenbank:XR_003306141.1;Parent=rna-XR_003306141.1
NC_037652.1	Gnomon	mRNA	1566184	1574493	.	-	.	Name=XM_006558246.3;ID=rna-XM_006558246.3;Dbxref=GeneID:409200%2CGenbank:XM_006558246.3%2CBEEBASE:GB46196;Parent=gene-LOC409200
NC_037652.1	Gnomon	exon	4127895	4128137	.	+	.	ID=exon-XR_003306141.1-3;Dbxref=GeneID:113219262%2CGenbank:XR_003306141.1;Parent=rna-XR_003306141.1
NC_037652.1	Gnomon	exon	3934259	3934870	.	+	.	ID=exon-XR_003306141.1-1;Dbxref=GeneID:113219262%2CGenbank:XR_003306141.1;Parent=rna-XR_003306141.1
NC_037652.1	Gnomon	mRNA	2598550	2603420	.	+	.	Name=XM_026445427.1;ID=rna-XM_026445427.1;Dbxref=GeneID:724647%2CGenbank:XM_026445427.1%2CBEEBASE:GB54450;Parent=gene-LOC724647
NC_037652.1	Gnomon	exon	5828393	5828678	.	+	.	ID=exon-XM_397078.6-6;Dbxref=GeneID:413636%2CGenbank:XM_397078.6%2CBEEBASE:GB50133;Parent=rna-XM_397078.6
NC_037652.1	Gnomon	exon	5828792	5828936	.	+	.	ID=exon-XM_397078.6-7;Dbxref=GeneID:413636%2CGenbank:XM_397078.6%2CBEEBASE:GB50133;Parent=rna-XM_397078.6
NC_037652.1	Gnomon	exon	5829044	5829191	.	+	.	ID=exon-XM_397078.6-8;Dbxref=GeneID:413636%2CGenbank:XM_397078.6%2CBEEBASE:GB50133;Parent=rna-XM_397078.6
NC_037652.1	Gnomon	exon	5829269	5829428	.	+	.	ID=exon-XM_397078.6-9;Dbxref=GeneID:413636%2CGenbank:XM_397078.6%2CBEEBASE:GB50133;Parent=rna-XM_397078.6
NC_037652.1	Gnomon	exon	5825072	5825219	.	+	.	ID=exon-XM_397078.6-1;Dbxref=GeneID:413636%2CGenbank:XM_397078.6%2CBEEBASE:GB50133;Parent=rna-XM_397078.6
NC_037652.1	Gnomon	exon	5826487	5826724	.	+	.	ID=exon-XM_397078.6-2;Dbxref=GeneID:413636%2CGenbank:XM_397078.6%2CBEEBASE:GB50133;Parent=rna-XM_397078.6
NC_037652.1	Gnomon	exon	5826790	5826956	.	+	.	ID=exon-XM_397078.6-3;Dbxref=GeneID:413636%2CGenbank:XM_397078.6%2CBEEBASE:GB50133;Parent=rna-XM_397078.6
NC_037652.1	Gnomon	exon	5827047	5827271	.	+	.	ID=exon-XM_397078.6-4;Dbxref=GeneID:413636%2CGenbank:XM_397078.6%2CBEEBASE:GB50133;Parent=rna-XM_397078.6
NC_037652.1	Gnomon	exon	5827379	5828249	.	+	.	ID=exon-XM_397078.6-5;Dbxref=GeneID:413636%2CGenbank:XM_397078.6%2CBEEBASE:GB50133;Parent=rna-XM_397078.6
NC_037652.1	Gnomon	mRNA	7764850	7777051	.	-	.	Name=XM_006563585.3;ID=rna-XM_006563585.3;Dbxref=GeneID:408517%2CGenbank:XM_006563585.3%2CBEEBASE:GB50003;Parent=gene-LOC408517
NC_037652.1	Gnomon	mRNA	3505209	3533344	.	+	.	Name=XM_026445666.1;ID=rna-XM_026445666.1;Dbxref=GeneID:411772%2CGenbank:XM_026445666.1%2CBEEBASE:GB49475;Parent=gene-LOC411772
NC_037652.1	Gnomon	exon	5811912	5812112	.	-	.	ID=exon-XM_006563378.3-1;Dbxref=GeneID:412251%2CGenbank:XM_006563378.3%2CBEEBASE:GB50104;Parent=rna-XM_006563378.3
NC_037652.1	Gnomon	exon	5811212	5811573	.	-	.	ID=exon-XM_006563378.3-2;Dbxref=GeneID:412251%2CGenbank:XM_006563378.3%2CBEEBASE:GB50104;Parent=rna-XM_006563378.3
NC_037652.1	Gnomon	exon	6466035	6466230	.	+	.	ID=exon-XM_006563434.3-10;Dbxref=GeneID:408528%2CGenbank:XM_006563434.3%2CBEEBASE:GB50157;Parent=rna-XM_006563434.3
NC_037652.1	Gnomon	exon	6466294	6466485	.	+	.	ID=exon-XM_006563434.3-11;Dbxref=GeneID:408528%2CGenbank:XM_006563434.3%2CBEEBASE:GB50157;Parent=rna-XM_006563434.3
NC_037652.1	Gnomon	exon	6466557	6466744	.	+	.	ID=exon-XM_006563434.3-12;Dbxref=GeneID:408528%2CGenbank:XM_006563434.3%2CBEEBASE:GB50157;Parent=rna-XM_006563434.3
NC_037652.1	Gnomon	exon	5809402	5810094	.	-	.	ID=exon-XM_006563378.3-5;Dbxref=GeneID:412251%2CGenbank:XM_006563378.3%2CBEEBASE:GB50104;Parent=rna-XM_006563378.3
NC_037652.1	Gnomon	exon	5808944	5809307	.	-	.	ID=exon-XM_006563378.3-6;Dbxref=GeneID:412251%2CGenbank:XM_006563378.3%2CBEEBASE:GB50104;Parent=rna-XM_006563378.3
NC_037652.1	Gnomon	exon	5810551	5811136	.	-	.	ID=exon-XM_006563378.3-3;Dbxref=GeneID:412251%2CGenbank:XM_006563378.3%2CBEEBASE:GB50104;Parent=rna-XM_006563378.3
NC_037652.1	Gnomon	exon	5810179	5810460	.	-	.	ID=exon-XM_006563378.3-4;Dbxref=GeneID:412251%2CGenbank:XM_006563378.3%2CBEEBASE:GB50104;Parent=rna-XM_006563378.3
NC_037652.1	Gnomon	exon	5808651	5808842	.	-	.	ID=exon-XM_006563378.3-7;Dbxref=GeneID:412251%2CGenbank:XM_006563378.3%2CBEEBASE:GB50104;Parent=rna-XM_006563378.3
NC_037652.1	Gnomon	exon	7242866	7243310	.	+	.	ID=exon-XM_006563491.3-1;Dbxref=GeneID:100577394%2CGenbank:XM_006563491.3%2CBEEBASE:GB50186;Parent=rna-XM_006563491.3
NC_037652.1	Gnomon	exon	5805728	5806962	.	-	.	ID=exon-XM_006563378.3-8;Dbxref=GeneID:412251%2CGenbank:XM_006563378.3%2CBEEBASE:GB50104;Parent=rna-XM_006563378.3
NC_037652.1	Gnomon	exon	7243406	7243557	.	+	.	ID=exon-XM_006563491.3-2;Dbxref=GeneID:100577394%2CGenbank:XM_006563491.3%2CBEEBASE:GB50186;Parent=rna-XM_006563491.3
NC_037652.1	Gnomon	exon	7243629	7245246	.	+	.	ID=exon-XM_006563491.3-3;Dbxref=GeneID:100577394%2CGenbank:XM_006563491.3%2CBEEBASE:GB50186;Parent=rna-XM_006563491.3
NC_037652.1	Gnomon	exon	7245361	7245672	.	+	.	ID=exon-XM_006563491.3-4;Dbxref=GeneID:100577394%2CGenbank:XM_006563491.3%2CBEEBASE:GB50186;Parent=rna-XM_006563491.3
NC_037652.1	Gnomon	gene	5918060	5918722	.	+	.	Name=LOC102655865;ID=gene-LOC102655865;Dbxref=GeneID:102655865
NC_037652.1	Gnomon	exon	7909918	7910526	.	-	.	ID=exon-XM_006563616.3-15;Dbxref=GeneID:409611%2CGenbank:XM_006563616.3%2CBEEBASE:GB49985;Parent=rna-XM_006563616.3
NC_037652.1	Gnomon	exon	7912069	7912302	.	-	.	ID=exon-XM_006563616.3-11;Dbxref=GeneID:409611%2CGenbank:XM_006563616.3%2CBEEBASE:GB49985;Parent=rna-XM_006563616.3
NC_037652.1	Gnomon	exon	7911837	7911953	.	-	.	ID=exon-XM_006563616.3-12;Dbxref=GeneID:409611%2CGenbank:XM_006563616.3%2CBEEBASE:GB49985;Parent=rna-XM_006563616.3
NC_037652.1	Gnomon	exon	7911601	7911765	.	-	.	ID=exon-XM_006563616.3-13;Dbxref=GeneID:409611%2CGenbank:XM_006563616.3%2CBEEBASE:GB49985;Parent=rna-XM_006563616.3
NC_037652.1	Gnomon	exon	7911356	7911482	.	-	.	ID=exon-XM_006563616.3-14;Dbxref=GeneID:409611%2CGenbank:XM_006563616.3%2CBEEBASE:GB49985;Parent=rna-XM_006563616.3
NC_037652.1	Gnomon	gene	5771200	5772842	.	+	.	Name=LOC100577112;ID=gene-LOC100577112;Dbxref=BEEBASE:GB50124%2CGeneID:100577112
NC_037652.1	Gnomon	exon	7912415	7912592	.	-	.	ID=exon-XM_006563616.3-10;Dbxref=GeneID:409611%2CGenbank:XM_006563616.3%2CBEEBASE:GB49985;Parent=rna-XM_006563616.3
NC_037652.1	Gnomon	mRNA	3898768	3909986	.	-	.	Name=XM_006560705.3;ID=rna-XM_006560705.3;Dbxref=GeneID:413036%2CGenbank:XM_006560705.3%2CBEEBASE:GB49432;Parent=gene-LOC413036
NC_037652.1	Gnomon	CDS	5825205	5825219	.	+	0	Name=XP_397078.3;ID=cds-XP_397078.3;Dbxref=GeneID:413636%2CGenbank:XP_397078.3%2CBEEBASE:GB50133;Parent=rna-XM_397078.6
NC_037652.1	Gnomon	CDS	5826487	5826724	.	+	0	Name=XP_397078.3;ID=cds-XP_397078.3;Dbxref=GeneID:413636%2CGenbank:XP_397078.3%2CBEEBASE:GB50133;Parent=rna-XM_397078.6
NC_037652.1	Gnomon	CDS	5826790	5826956	.	+	0	Name=XP_397078.3;ID=cds-XP_397078.3;Dbxref=GeneID:413636%2CGenbank:XP_397078.3%2CBEEBASE:GB50133;Parent=rna-XM_397078.6
NC_037652.1	Gnomon	CDS	5827047	5827271	.	+	0	Name=XP_397078.3;ID=cds-XP_397078.3;Dbxref=GeneID:413636%2CGenbank:XP_397078.3%2CBEEBASE:GB50133;Parent=rna-XM_397078.6
NC_037652.1	Gnomon	CDS	5827379	5828249	.	+	0	Name=XP_397078.3;ID=cds-XP_397078.3;Dbxref=GeneID:413636%2CGenbank:XP_397078.3%2CBEEBASE:GB50133;Parent=rna-XM_397078.6
NC_037652.1	Gnomon	CDS	5828393	5828678	.	+	0	Name=XP_397078.3;ID=cds-XP_397078.3;Dbxref=GeneID:413636%2CGenbank:XP_397078.3%2CBEEBASE:GB50133;Parent=rna-XM_397078.6
NC_037652.1	Gnomon	CDS	5828792	5828936	.	+	0	Name=XP_397078.3;ID=cds-XP_397078.3;Dbxref=GeneID:413636%2CGenbank:XP_397078.3%2CBEEBASE:GB50133;Parent=rna-XM_397078.6
NC_037652.1	Gnomon	CDS	5829044	5829191	.	+	0	Name=XP_397078.3;ID=cds-XP_397078.3;Dbxref=GeneID:413636%2CGenbank:XP_397078.3%2CBEEBASE:GB50133;Parent=rna-XM_397078.6
NC_037652.1	Gnomon	CDS	5829269	5829428	.	+	0	Name=XP_397078.3;ID=cds-XP_397078.3;Dbxref=GeneID:413636%2CGenbank:XP_397078.3%2CBEEBASE:GB50133;Parent=rna-XM_397078.6
NC_037652.1	Gnomon	CDS	5829521	5829923	.	+	0	Name=XP_397078.3;ID=cds-XP_397078.3;Dbxref=GeneID:413636%2CGenbank:XP_397078.3%2CBEEBASE:GB50133;Parent=rna-XM_397078.6
NC_037652.1	Gnomon	CDS	5830003	5830141	.	+	0	Name=XP_397078.3;ID=cds-XP_397078.3;Dbxref=GeneID:413636%2CGenbank:XP_397078.3%2CBEEBASE:GB50133;Parent=rna-XM_397078.6
NC_037652.1	Gnomon	CDS	5832026	5832103	.	+	0	Name=XP_397078.3;ID=cds-XP_397078.3;Dbxref=GeneID:413636%2CGenbank:XP_397078.3%2CBEEBASE:GB50133;Parent=rna-XM_397078.6
NC_037652.1	Gnomon	CDS	5832190	5832380	.	+	0	Name=XP_397078.3;ID=cds-XP_397078.3;Dbxref=GeneID:413636%2CGenbank:XP_397078.3%2CBEEBASE:GB50133;Parent=rna-XM_397078.6
NC_037652.1	Gnomon	CDS	5832476	5832603	.	+	0	Name=XP_397078.3;ID=cds-XP_397078.3;Dbxref=GeneID:413636%2CGenbank:XP_397078.3%2CBEEBASE:GB50133;Parent=rna-XM_397078.6
NC_037652.1	Gnomon	CDS	5832679	5832787	.	+	0	Name=XP_397078.3;ID=cds-XP_397078.3;Dbxref=GeneID:413636%2CGenbank:XP_397078.3%2CBEEBASE:GB50133;Parent=rna-XM_397078.6
NC_037652.1	Gnomon	mRNA	5220077	5225895	.	+	.	Name=XM_016916689.2;ID=rna-XM_016916689.2;Dbxref=GeneID:551824%2CGenbank:XM_016916689.2%2CBEEBASE:GB50606;Parent=gene-LOC551824
NC_037652.1	Gnomon	CDS	1572457	1572686	.	-	0	Name=XP_006558305.1;ID=cds-XP_006558305.1;Dbxref=GeneID:409200%2CGenbank:XP_006558305.1%2CBEEBASE:GB46196;Parent=rna-XM_006558242.3
NC_037652.1	Gnomon	CDS	1572188	1572329	.	-	0	Name=XP_006558305.1;ID=cds-XP_006558305.1;Dbxref=GeneID:409200%2CGenbank:XP_006558305.1%2CBEEBASE:GB46196;Parent=rna-XM_006558242.3
NC_037652.1	Gnomon	CDS	1571992	1572111	.	-	0	Name=XP_006558305.1;ID=cds-XP_006558305.1;Dbxref=GeneID:409200%2CGenbank:XP_006558305.1%2CBEEBASE:GB46196;Parent=rna-XM_006558242.3
NC_037652.1	Gnomon	CDS	1571646	1571911	.	-	0	Name=XP_006558305.1;ID=cds-XP_006558305.1;Dbxref=GeneID:409200%2CGenbank:XP_006558305.1%2CBEEBASE:GB46196;Parent=rna-XM_006558242.3
NC_037652.1	Gnomon	CDS	1571454	1571563	.	-	0	Name=XP_006558305.1;ID=cds-XP_006558305.1;Dbxref=GeneID:409200%2CGenbank:XP_006558305.1%2CBEEBASE:GB46196;Parent=rna-XM_006558242.3
NC_037652.1	Gnomon	CDS	1570642	1571361	.	-	0	Name=XP_006558305.1;ID=cds-XP_006558305.1;Dbxref=GeneID:409200%2CGenbank:XP_006558305.1%2CBEEBASE:GB46196;Parent=rna-XM_006558242.3
NC_037652.1	Gnomon	CDS	1569290	1569475	.	-	0	Name=XP_006558305.1;ID=cds-XP_006558305.1;Dbxref=GeneID:409200%2CGenbank:XP_006558305.1%2CBEEBASE:GB46196;Parent=rna-XM_006558242.3
NC_037652.1	Gnomon	CDS	1568768	1569105	.	-	0	Name=XP_006558305.1;ID=cds-XP_006558305.1;Dbxref=GeneID:409200%2CGenbank:XP_006558305.1%2CBEEBASE:GB46196;Parent=rna-XM_006558242.3
NC_037652.1	Gnomon	CDS	1568284	1568571	.	-	0	Name=XP_006558305.1;ID=cds-XP_006558305.1;Dbxref=GeneID:409200%2CGenbank:XP_006558305.1%2CBEEBASE:GB46196;Parent=rna-XM_006558242.3
NC_037652.1	Gnomon	CDS	1567813	1568080	.	-	0	Name=XP_006558305.1;ID=cds-XP_006558305.1;Dbxref=GeneID:409200%2CGenbank:XP_006558305.1%2CBEEBASE:GB46196;Parent=rna-XM_006558242.3
NC_037652.1	Gnomon	CDS	1567470	1567532	.	-	0	Name=XP_006558305.1;ID=cds-XP_006558305.1;Dbxref=GeneID:409200%2CGenbank:XP_006558305.1%2CBEEBASE:GB46196;Parent=rna-XM_006558242.3
NC_037652.1	Gnomon	CDS	1567083	1567342	.	-	0	Name=XP_006558305.1;ID=cds-XP_006558305.1;Dbxref=GeneID:409200%2CGenbank:XP_006558305.1%2CBEEBASE:GB46196;Parent=rna-XM_006558242.3
NC_037652.1	Gnomon	CDS	1566632	1566782	.	-	0	Name=XP_006558305.1;ID=cds-XP_006558305.1;Dbxref=GeneID:409200%2CGenbank:XP_006558305.1%2CBEEBASE:GB46196;Parent=rna-XM_006558242.3
NC_037652.1	Gnomon	CDS	1566547	1566554	.	-	0	Name=XP_006558305.1;ID=cds-XP_006558305.1;Dbxref=GeneID:409200%2CGenbank:XP_006558305.1%2CBEEBASE:GB46196;Parent=rna-XM_006558242.3
NC_037652.1	Gnomon	mRNA	7474691	7550203	.	+	.	Name=XM_006563345.3;ID=rna-XM_006563345.3;Dbxref=GeneID:552785%2CGenbank:XM_006563345.3%2CBEEBASE:GB50207;Parent=gene-pHCl
NC_037652.1	Gnomon	exon	9137470	9137599	.	-	.	ID=exon-XM_006563689.3-4;Dbxref=GeneID:410573%2CGenbank:XM_006563689.3%2CBEEBASE:GB49947;Parent=rna-XM_006563689.3
NC_037652.1	Gnomon	exon	9137143	9137351	.	-	.	ID=exon-XM_006563689.3-5;Dbxref=GeneID:410573%2CGenbank:XM_006563689.3%2CBEEBASE:GB49947;Parent=rna-XM_006563689.3
NC_037652.1	Gnomon	exon	9136877	9136987	.	-	.	ID=exon-XM_006563689.3-6;Dbxref=GeneID:410573%2CGenbank:XM_006563689.3%2CBEEBASE:GB49947;Parent=rna-XM_006563689.3
NC_037652.1	Gnomon	exon	9136126	9136332	.	-	.	ID=exon-XM_006563689.3-7;Dbxref=GeneID:410573%2CGenbank:XM_006563689.3%2CBEEBASE:GB49947;Parent=rna-XM_006563689.3
NC_037652.1	Gnomon	exon	9134934	9135085	.	-	.	ID=exon-XM_006563689.3-8;Dbxref=GeneID:410573%2CGenbank:XM_006563689.3%2CBEEBASE:GB49947;Parent=rna-XM_006563689.3
NC_037652.1	Gnomon	exon	9134092	9134236	.	-	.	ID=exon-XM_006563689.3-9;Dbxref=GeneID:410573%2CGenbank:XM_006563689.3%2CBEEBASE:GB49947;Parent=rna-XM_006563689.3
NC_037652.1	Gnomon	mRNA	7666195	7668589	.	-	.	Name=XM_001121815.5;ID=rna-XM_001121815.5;Dbxref=GeneID:726041%2CGenbank:XM_001121815.5%2CBEEBASE:GB50014;Parent=gene-LOC726041
NC_037652.1	Gnomon	exon	6466816	6466918	.	+	.	ID=exon-XM_006563434.3-13;Dbxref=GeneID:408528%2CGenbank:XM_006563434.3%2CBEEBASE:GB50157;Parent=rna-XM_006563434.3
NC_037652.1	Gnomon	exon	6467628	6468181	.	+	.	ID=exon-XM_006563434.3-14;Dbxref=GeneID:408528%2CGenbank:XM_006563434.3%2CBEEBASE:GB50157;Parent=rna-XM_006563434.3
NC_037652.1	Gnomon	exon	9189776	9189933	.	-	.	ID=exon-XM_006563689.3-1;Dbxref=GeneID:410573%2CGenbank:XM_006563689.3%2CBEEBASE:GB49947;Parent=rna-XM_006563689.3
NC_037652.1	Gnomon	exon	9186390	9186922	.	-	.	ID=exon-XM_006563689.3-2;Dbxref=GeneID:410573%2CGenbank:XM_006563689.3%2CBEEBASE:GB49947;Parent=rna-XM_006563689.3
NC_037652.1	Gnomon	gene	5871506	5873518	.	+	.	Name=LOC102655879;ID=gene-LOC102655879;Dbxref=GeneID:102655879
NC_037652.1	Gnomon	exon	9156685	9156723	.	-	.	ID=exon-XM_006563689.3-3;Dbxref=GeneID:410573%2CGenbank:XM_006563689.3%2CBEEBASE:GB49947;Parent=rna-XM_006563689.3
NC_037652.1	Gnomon	mRNA	5086709	5093174	.	-	.	Name=XM_016916543.2;ID=rna-XM_016916543.2;Dbxref=GeneID:410623%2CGenbank:XM_016916543.2%2CBEEBASE:GB50521;Parent=gene-LOC410623
NC_037652.1	Gnomon	exon	8681732	8682367	.	+	.	ID=exon-XR_409736.3-1;Dbxref=GeneID:102655522%2CGenbank:XR_409736.3;Parent=rna-XR_409736.3
NC_037652.1	Gnomon	exon	8682643	8683068	.	+	.	ID=exon-XR_409736.3-2;Dbxref=GeneID:102655522%2CGenbank:XR_409736.3;Parent=rna-XR_409736.3
NC_037652.1	Gnomon	exon	8683171	8683636	.	+	.	ID=exon-XR_409736.3-3;Dbxref=GeneID:102655522%2CGenbank:XR_409736.3;Parent=rna-XR_409736.3
NC_037652.1	Gnomon	exon	8683797	8684569	.	+	.	ID=exon-XR_409736.3-4;Dbxref=GeneID:102655522%2CGenbank:XR_409736.3;Parent=rna-XR_409736.3
NC_037652.1	BestRefSeq	primary_transcript	7596003	7596102	.	+	.	Name=NR_034300.1;ID=rna-NR_034300.1;Dbxref=GeneID:100315672%2CGenbank:NR_034300.1%2CmiRBase:MI0005745;Parent=gene-Mir92a
NC_037652.1	Gnomon	CDS	7801085	7801131	.	-	0	Name=XP_003250289.1;ID=cds-XP_003250289.1;Dbxref=GeneID:726510%2CGenbank:XP_003250289.1%2CBEEBASE:GB49998;Parent=rna-XM_003250241.4
NC_037652.1	Gnomon	CDS	7800649	7800832	.	-	0	Name=XP_003250289.1;ID=cds-XP_003250289.1;Dbxref=GeneID:726510%2CGenbank:XP_003250289.1%2CBEEBASE:GB49998;Parent=rna-XM_003250241.4
NC_037652.1	Gnomon	CDS	7798620	7800218	.	-	0	Name=XP_003250289.1;ID=cds-XP_003250289.1;Dbxref=GeneID:726510%2CGenbank:XP_003250289.1%2CBEEBASE:GB49998;Parent=rna-XM_003250241.4
NC_037652.1	Gnomon	mRNA	3896389	3898161	.	+	.	Name=XM_001120581.5;ID=rna-XM_001120581.5;Dbxref=GeneID:724690%2CGenbank:XM_001120581.5%2CBEEBASE:GB49506;Parent=gene-LOC724690
NC_037652.1	Gnomon	CDS	630046	630199	.	+	0	Name=XP_026301263.1;ID=cds-XP_026301263.1;Dbxref=GeneID:411466%2CGenbank:XP_026301263.1%2CBEEBASE:GB41196;Parent=rna-XM_026445478.1
NC_037652.1	Gnomon	CDS	630319	630526	.	+	0	Name=XP_026301263.1;ID=cds-XP_026301263.1;Dbxref=GeneID:411466%2CGenbank:XP_026301263.1%2CBEEBASE:GB41196;Parent=rna-XM_026445478.1
NC_037652.1	Gnomon	CDS	630666	630836	.	+	0	Name=XP_026301263.1;ID=cds-XP_026301263.1;Dbxref=GeneID:411466%2CGenbank:XP_026301263.1%2CBEEBASE:GB41196;Parent=rna-XM_026445478.1
NC_037652.1	Gnomon	CDS	630929	631153	.	+	0	Name=XP_026301263.1;ID=cds-XP_026301263.1;Dbxref=GeneID:411466%2CGenbank:XP_026301263.1%2CBEEBASE:GB41196;Parent=rna-XM_026445478.1
NC_037652.1	Gnomon	CDS	631226	631469	.	+	0	Name=XP_026301263.1;ID=cds-XP_026301263.1;Dbxref=GeneID:411466%2CGenbank:XP_026301263.1%2CBEEBASE:GB41196;Parent=rna-XM_026445478.1
NC_037652.1	Gnomon	CDS	631951	632068	.	+	0	Name=XP_026301263.1;ID=cds-XP_026301263.1;Dbxref=GeneID:411466%2CGenbank:XP_026301263.1%2CBEEBASE:GB41196;Parent=rna-XM_026445478.1
NC_037652.1	Gnomon	CDS	632198	633123	.	+	0	Name=XP_026301263.1;ID=cds-XP_026301263.1;Dbxref=GeneID:411466%2CGenbank:XP_026301263.1%2CBEEBASE:GB41196;Parent=rna-XM_026445478.1
NC_037652.1	Gnomon	CDS	633218	634955	.	+	0	Name=XP_026301263.1;ID=cds-XP_026301263.1;Dbxref=GeneID:411466%2CGenbank:XP_026301263.1%2CBEEBASE:GB41196;Parent=rna-XM_026445478.1
NC_037652.1	Gnomon	CDS	635020	635181	.	+	0	Name=XP_026301263.1;ID=cds-XP_026301263.1;Dbxref=GeneID:411466%2CGenbank:XP_026301263.1%2CBEEBASE:GB41196;Parent=rna-XM_026445478.1
NC_037652.1	Gnomon	CDS	635261	635387	.	+	0	Name=XP_026301263.1;ID=cds-XP_026301263.1;Dbxref=GeneID:411466%2CGenbank:XP_026301263.1%2CBEEBASE:GB41196;Parent=rna-XM_026445478.1
NC_037652.1	Gnomon	CDS	635475	635689	.	+	0	Name=XP_026301263.1;ID=cds-XP_026301263.1;Dbxref=GeneID:411466%2CGenbank:XP_026301263.1%2CBEEBASE:GB41196;Parent=rna-XM_026445478.1
NC_037652.1	Gnomon	CDS	635781	635905	.	+	0	Name=XP_026301263.1;ID=cds-XP_026301263.1;Dbxref=GeneID:411466%2CGenbank:XP_026301263.1%2CBEEBASE:GB41196;Parent=rna-XM_026445478.1
NC_037652.1	Gnomon	CDS	636586	637341	.	+	0	Name=XP_026301263.1;ID=cds-XP_026301263.1;Dbxref=GeneID:411466%2CGenbank:XP_026301263.1%2CBEEBASE:GB41196;Parent=rna-XM_026445478.1
NC_037652.1	Gnomon	CDS	638740	638875	.	+	0	Name=XP_026301263.1;ID=cds-XP_026301263.1;Dbxref=GeneID:411466%2CGenbank:XP_026301263.1%2CBEEBASE:GB41196;Parent=rna-XM_026445478.1
NC_037652.1	Gnomon	CDS	638955	639058	.	+	0	Name=XP_026301263.1;ID=cds-XP_026301263.1;Dbxref=GeneID:411466%2CGenbank:XP_026301263.1%2CBEEBASE:GB41196;Parent=rna-XM_026445478.1
NC_037652.1	Gnomon	CDS	639158	639842	.	+	0	Name=XP_026301263.1;ID=cds-XP_026301263.1;Dbxref=GeneID:411466%2CGenbank:XP_026301263.1%2CBEEBASE:GB41196;Parent=rna-XM_026445478.1
NC_037652.1	Gnomon	CDS	639924	640094	.	+	0	Name=XP_026301263.1;ID=cds-XP_026301263.1;Dbxref=GeneID:411466%2CGenbank:XP_026301263.1%2CBEEBASE:GB41196;Parent=rna-XM_026445478.1
NC_037652.1	Gnomon	CDS	642335	642544	.	+	0	Name=XP_026301263.1;ID=cds-XP_026301263.1;Dbxref=GeneID:411466%2CGenbank:XP_026301263.1%2CBEEBASE:GB41196;Parent=rna-XM_026445478.1
NC_037652.1	Gnomon	CDS	642609	642890	.	+	0	Name=XP_026301263.1;ID=cds-XP_026301263.1;Dbxref=GeneID:411466%2CGenbank:XP_026301263.1%2CBEEBASE:GB41196;Parent=rna-XM_026445478.1
NC_037652.1	Gnomon	CDS	644003	644548	.	+	0	Name=XP_026301263.1;ID=cds-XP_026301263.1;Dbxref=GeneID:411466%2CGenbank:XP_026301263.1%2CBEEBASE:GB41196;Parent=rna-XM_026445478.1
NC_037652.1	Gnomon	CDS	644650	644819	.	+	0	Name=XP_026301263.1;ID=cds-XP_026301263.1;Dbxref=GeneID:411466%2CGenbank:XP_026301263.1%2CBEEBASE:GB41196;Parent=rna-XM_026445478.1
NC_037652.1	Gnomon	CDS	645438	645590	.	+	0	Name=XP_026301263.1;ID=cds-XP_026301263.1;Dbxref=GeneID:411466%2CGenbank:XP_026301263.1%2CBEEBASE:GB41196;Parent=rna-XM_026445478.1
NC_037652.1	Gnomon	CDS	646524	646923	.	+	0	Name=XP_026301263.1;ID=cds-XP_026301263.1;Dbxref=GeneID:411466%2CGenbank:XP_026301263.1%2CBEEBASE:GB41196;Parent=rna-XM_026445478.1
NC_037652.1	Gnomon	CDS	647023	647210	.	+	0	Name=XP_026301263.1;ID=cds-XP_026301263.1;Dbxref=GeneID:411466%2CGenbank:XP_026301263.1%2CBEEBASE:GB41196;Parent=rna-XM_026445478.1
NC_037652.1	Gnomon	CDS	647306	653771	.	+	0	Name=XP_026301263.1;ID=cds-XP_026301263.1;Dbxref=GeneID:411466%2CGenbank:XP_026301263.1%2CBEEBASE:GB41196;Parent=rna-XM_026445478.1
NC_037652.1	Gnomon	CDS	654113	654553	.	+	0	Name=XP_026301263.1;ID=cds-XP_026301263.1;Dbxref=GeneID:411466%2CGenbank:XP_026301263.1%2CBEEBASE:GB41196;Parent=rna-XM_026445478.1
NC_037652.1	Gnomon	CDS	655025	655301	.	+	0	Name=XP_026301263.1;ID=cds-XP_026301263.1;Dbxref=GeneID:411466%2CGenbank:XP_026301263.1%2CBEEBASE:GB41196;Parent=rna-XM_026445478.1
NC_037652.1	Gnomon	CDS	655391	655650	.	+	0	Name=XP_026301263.1;ID=cds-XP_026301263.1;Dbxref=GeneID:411466%2CGenbank:XP_026301263.1%2CBEEBASE:GB41196;Parent=rna-XM_026445478.1
NC_037652.1	Gnomon	CDS	655723	655940	.	+	0	Name=XP_026301263.1;ID=cds-XP_026301263.1;Dbxref=GeneID:411466%2CGenbank:XP_026301263.1%2CBEEBASE:GB41196;Parent=rna-XM_026445478.1
NC_037652.1	Gnomon	CDS	656275	656652	.	+	0	Name=XP_026301263.1;ID=cds-XP_026301263.1;Dbxref=GeneID:411466%2CGenbank:XP_026301263.1%2CBEEBASE:GB41196;Parent=rna-XM_026445478.1
NC_037652.1	Gnomon	CDS	656756	657106	.	+	0	Name=XP_026301263.1;ID=cds-XP_026301263.1;Dbxref=GeneID:411466%2CGenbank:XP_026301263.1%2CBEEBASE:GB41196;Parent=rna-XM_026445478.1
NC_037652.1	Gnomon	CDS	657230	658195	.	+	0	Name=XP_026301263.1;ID=cds-XP_026301263.1;Dbxref=GeneID:411466%2CGenbank:XP_026301263.1%2CBEEBASE:GB41196;Parent=rna-XM_026445478.1
NC_037652.1	Gnomon	CDS	658510	658692	.	+	0	Name=XP_026301263.1;ID=cds-XP_026301263.1;Dbxref=GeneID:411466%2CGenbank:XP_026301263.1%2CBEEBASE:GB41196;Parent=rna-XM_026445478.1
NC_037652.1	Gnomon	CDS	658779	658871	.	+	0	Name=XP_026301263.1;ID=cds-XP_026301263.1;Dbxref=GeneID:411466%2CGenbank:XP_026301263.1%2CBEEBASE:GB41196;Parent=rna-XM_026445478.1
NC_037652.1	Gnomon	exon	9112971	9113156	.	-	.	ID=exon-XM_006563687.3-2;Dbxref=GeneID:724125%2CGenbank:XM_006563687.3%2CBEEBASE:GB49948;Parent=rna-XM_006563687.3
NC_037652.1	Gnomon	exon	9112668	9112773	.	-	.	ID=exon-XM_006563687.3-3;Dbxref=GeneID:724125%2CGenbank:XM_006563687.3%2CBEEBASE:GB49948;Parent=rna-XM_006563687.3
NC_037652.1	Gnomon	exon	9112447	9112584	.	-	.	ID=exon-XM_006563687.3-4;Dbxref=GeneID:724125%2CGenbank:XM_006563687.3%2CBEEBASE:GB49948;Parent=rna-XM_006563687.3
NC_037652.1	Gnomon	exon	9112225	9112314	.	-	.	ID=exon-XM_006563687.3-5;Dbxref=GeneID:724125%2CGenbank:XM_006563687.3%2CBEEBASE:GB49948;Parent=rna-XM_006563687.3
NC_037652.1	Gnomon	exon	9113339	9113498	.	-	.	ID=exon-XM_006563687.3-1;Dbxref=GeneID:724125%2CGenbank:XM_006563687.3%2CBEEBASE:GB49948;Parent=rna-XM_006563687.3
NC_037652.1	BestRefSeq	CDS	6362300	6363495	.	+	0	Name=NP_001011567.1;ID=cds-NP_001011567.1;Dbxref=GeneID:406070%2CGenbank:NP_001011567.1;Parent=rna-NM_001011567.1
NC_037652.1	BestRefSeq	CDS	6390888	6390972	.	+	0	Name=NP_001011567.1;ID=cds-NP_001011567.1;Dbxref=GeneID:406070%2CGenbank:NP_001011567.1;Parent=rna-NM_001011567.1
NC_037652.1	BestRefSeq	CDS	6392957	6393046	.	+	0	Name=NP_001011567.1;ID=cds-NP_001011567.1;Dbxref=GeneID:406070%2CGenbank:NP_001011567.1;Parent=rna-NM_001011567.1
NC_037652.1	Gnomon	exon	8205380	8205615	.	+	.	ID=exon-XM_006563640.3-5;Dbxref=GeneID:409613%2CGenbank:XM_006563640.3%2CBEEBASE:GB50252;Parent=rna-XM_006563640.3
NC_037652.1	Gnomon	exon	8205678	8206193	.	+	.	ID=exon-XM_006563640.3-6;Dbxref=GeneID:409613%2CGenbank:XM_006563640.3%2CBEEBASE:GB50252;Parent=rna-XM_006563640.3
NC_037652.1	Gnomon	exon	8204810	8204929	.	+	.	ID=exon-XM_006563640.3-3;Dbxref=GeneID:409613%2CGenbank:XM_006563640.3%2CBEEBASE:GB50252;Parent=rna-XM_006563640.3
NC_037652.1	Gnomon	exon	8205228	8205293	.	+	.	ID=exon-XM_006563640.3-4;Dbxref=GeneID:409613%2CGenbank:XM_006563640.3%2CBEEBASE:GB50252;Parent=rna-XM_006563640.3
NC_037652.1	Gnomon	exon	8204183	8204294	.	+	.	ID=exon-XM_006563640.3-1;Dbxref=GeneID:409613%2CGenbank:XM_006563640.3%2CBEEBASE:GB50252;Parent=rna-XM_006563640.3
NC_037652.1	Gnomon	exon	8204484	8204580	.	+	.	ID=exon-XM_006563640.3-2;Dbxref=GeneID:409613%2CGenbank:XM_006563640.3%2CBEEBASE:GB50252;Parent=rna-XM_006563640.3
NC_037652.1	Gnomon	exon	3612131	3612292	.	-	.	ID=exon-XR_001705762.2-5;Dbxref=GeneID:102655195%2CGenbank:XR_001705762.2;Parent=rna-XR_001705762.2
NC_037652.1	Gnomon	exon	3612809	3612925	.	-	.	ID=exon-XR_001705762.2-3;Dbxref=GeneID:102655195%2CGenbank:XR_001705762.2;Parent=rna-XR_001705762.2
NC_037652.1	Gnomon	exon	3612381	3612456	.	-	.	ID=exon-XR_001705762.2-4;Dbxref=GeneID:102655195%2CGenbank:XR_001705762.2;Parent=rna-XR_001705762.2
NC_037652.1	Gnomon	exon	3614383	3614518	.	-	.	ID=exon-XR_001705762.2-1;Dbxref=GeneID:102655195%2CGenbank:XR_001705762.2;Parent=rna-XR_001705762.2
NC_037652.1	Gnomon	exon	7728824	7729160	.	+	.	ID=exon-XM_026445557.1-5;Dbxref=GeneID:726250%2CGenbank:XM_026445557.1%2CBEEBASE:GB50225;Parent=rna-XM_026445557.1
NC_037652.1	Gnomon	exon	3613539	3613776	.	-	.	ID=exon-XR_001705762.2-2;Dbxref=GeneID:102655195%2CGenbank:XR_001705762.2;Parent=rna-XR_001705762.2
NC_037652.1	Gnomon	exon	7729241	7729524	.	+	.	ID=exon-XM_026445557.1-6;Dbxref=GeneID:726250%2CGenbank:XM_026445557.1%2CBEEBASE:GB50225;Parent=rna-XM_026445557.1
NC_037652.1	Gnomon	exon	7727771	7728042	.	+	.	ID=exon-XM_026445557.1-3;Dbxref=GeneID:726250%2CGenbank:XM_026445557.1%2CBEEBASE:GB50225;Parent=rna-XM_026445557.1
NC_037652.1	Gnomon	exon	7728404	7728749	.	+	.	ID=exon-XM_026445557.1-4;Dbxref=GeneID:726250%2CGenbank:XM_026445557.1%2CBEEBASE:GB50225;Parent=rna-XM_026445557.1
NC_037652.1	Gnomon	exon	7730339	7730546	.	+	.	ID=exon-XM_026445557.1-9;Dbxref=GeneID:726250%2CGenbank:XM_026445557.1%2CBEEBASE:GB50225;Parent=rna-XM_026445557.1
NC_037652.1	Gnomon	exon	7729576	7729848	.	+	.	ID=exon-XM_026445557.1-7;Dbxref=GeneID:726250%2CGenbank:XM_026445557.1%2CBEEBASE:GB50225;Parent=rna-XM_026445557.1
NC_037652.1	Gnomon	exon	7729975	7730255	.	+	.	ID=exon-XM_026445557.1-8;Dbxref=GeneID:726250%2CGenbank:XM_026445557.1%2CBEEBASE:GB50225;Parent=rna-XM_026445557.1
NC_037652.1	Gnomon	exon	5755600	5755799	.	+	.	ID=exon-XM_392078.7-2;Dbxref=GeneID:408532%2CGenbank:XM_392078.7%2CBEEBASE:GB50123;Parent=rna-XM_392078.7
NC_037652.1	Gnomon	exon	5755889	5756009	.	+	.	ID=exon-XM_392078.7-3;Dbxref=GeneID:408532%2CGenbank:XM_392078.7%2CBEEBASE:GB50123;Parent=rna-XM_392078.7
NC_037652.1	Gnomon	exon	5753707	5753861	.	+	.	ID=exon-XM_392078.7-1;Dbxref=GeneID:408532%2CGenbank:XM_392078.7%2CBEEBASE:GB50123;Parent=rna-XM_392078.7
NC_037652.1	Gnomon	exon	7727328	7727438	.	+	.	ID=exon-XM_026445557.1-1;Dbxref=GeneID:726250%2CGenbank:XM_026445557.1%2CBEEBASE:GB50225;Parent=rna-XM_026445557.1
NC_037652.1	Gnomon	exon	7727523	7727694	.	+	.	ID=exon-XM_026445557.1-2;Dbxref=GeneID:726250%2CGenbank:XM_026445557.1%2CBEEBASE:GB50225;Parent=rna-XM_026445557.1
NC_037652.1	Gnomon	exon	5756102	5756482	.	+	.	ID=exon-XM_392078.7-4;Dbxref=GeneID:408532%2CGenbank:XM_392078.7%2CBEEBASE:GB50123;Parent=rna-XM_392078.7
NC_037652.1	Gnomon	exon	8063205	8063474	.	+	.	ID=exon-XM_026445510.1-2;Dbxref=GeneID:102653663%2CGenbank:XM_026445510.1;Parent=rna-XM_026445510.1
NC_037652.1	Gnomon	exon	8066038	8066395	.	+	.	ID=exon-XM_026445510.1-3;Dbxref=GeneID:102653663%2CGenbank:XM_026445510.1;Parent=rna-XM_026445510.1
NC_037652.1	Gnomon	exon	8066472	8066663	.	+	.	ID=exon-XM_026445510.1-4;Dbxref=GeneID:102653663%2CGenbank:XM_026445510.1;Parent=rna-XM_026445510.1
NC_037652.1	Gnomon	exon	8066741	8066919	.	+	.	ID=exon-XM_026445510.1-5;Dbxref=GeneID:102653663%2CGenbank:XM_026445510.1;Parent=rna-XM_026445510.1
NC_037652.1	Gnomon	exon	8048575	8048666	.	+	.	ID=exon-XM_026445510.1-1;Dbxref=GeneID:102653663%2CGenbank:XM_026445510.1;Parent=rna-XM_026445510.1
NC_037652.1	Gnomon	exon	3035202	3035336	.	-	.	ID=exon-XM_006559977.3-9;Dbxref=GeneID:408548%2CGenbank:XM_006559977.3%2CBEEBASE:GB54643;Parent=rna-XM_006559977.3
NC_037652.1	Gnomon	exon	8067004	8067293	.	+	.	ID=exon-XM_026445510.1-6;Dbxref=GeneID:102653663%2CGenbank:XM_026445510.1;Parent=rna-XM_026445510.1
NC_037652.1	Gnomon	exon	8067382	8067632	.	+	.	ID=exon-XM_026445510.1-7;Dbxref=GeneID:102653663%2CGenbank:XM_026445510.1;Parent=rna-XM_026445510.1
NC_037652.1	Gnomon	exon	8067748	8068063	.	+	.	ID=exon-XM_026445510.1-8;Dbxref=GeneID:102653663%2CGenbank:XM_026445510.1;Parent=rna-XM_026445510.1
NC_037652.1	Gnomon	exon	3036538	3036578	.	-	.	ID=exon-XM_006559977.3-5;Dbxref=GeneID:408548%2CGenbank:XM_006559977.3%2CBEEBASE:GB54643;Parent=rna-XM_006559977.3
NC_037652.1	Gnomon	exon	3036233	3036340	.	-	.	ID=exon-XM_006559977.3-6;Dbxref=GeneID:408548%2CGenbank:XM_006559977.3%2CBEEBASE:GB54643;Parent=rna-XM_006559977.3
NC_037652.1	Gnomon	exon	3035932	3036142	.	-	.	ID=exon-XM_006559977.3-7;Dbxref=GeneID:408548%2CGenbank:XM_006559977.3%2CBEEBASE:GB54643;Parent=rna-XM_006559977.3
NC_037652.1	Gnomon	exon	3035424	3035835	.	-	.	ID=exon-XM_006559977.3-8;Dbxref=GeneID:408548%2CGenbank:XM_006559977.3%2CBEEBASE:GB54643;Parent=rna-XM_006559977.3
NC_037652.1	Gnomon	exon	3038257	3038381	.	-	.	ID=exon-XM_006559977.3-1;Dbxref=GeneID:408548%2CGenbank:XM_006559977.3%2CBEEBASE:GB54643;Parent=rna-XM_006559977.3
NC_037652.1	Gnomon	exon	3037806	3037891	.	-	.	ID=exon-XM_006559977.3-2;Dbxref=GeneID:408548%2CGenbank:XM_006559977.3%2CBEEBASE:GB54643;Parent=rna-XM_006559977.3
NC_037652.1	Gnomon	exon	3037258	3037326	.	-	.	ID=exon-XM_006559977.3-3;Dbxref=GeneID:408548%2CGenbank:XM_006559977.3%2CBEEBASE:GB54643;Parent=rna-XM_006559977.3
NC_037652.1	Gnomon	exon	3036682	3036897	.	-	.	ID=exon-XM_006559977.3-4;Dbxref=GeneID:408548%2CGenbank:XM_006559977.3%2CBEEBASE:GB54643;Parent=rna-XM_006559977.3
NC_037652.1	Gnomon	CDS	1547664	1547818	.	+	0	Name=XP_623312.2;ID=cds-XP_623312.2;Dbxref=GeneID:550915%2CGenbank:XP_623312.2%2CBEEBASE:GB46201;Parent=rna-XM_623309.5
NC_037652.1	Gnomon	CDS	1549767	1549937	.	+	0	Name=XP_623312.2;ID=cds-XP_623312.2;Dbxref=GeneID:550915%2CGenbank:XP_623312.2%2CBEEBASE:GB46201;Parent=rna-XM_623309.5
NC_037652.1	Gnomon	CDS	1550424	1550622	.	+	0	Name=XP_623312.2;ID=cds-XP_623312.2;Dbxref=GeneID:550915%2CGenbank:XP_623312.2%2CBEEBASE:GB46201;Parent=rna-XM_623309.5
NC_037652.1	Gnomon	CDS	1550851	1550976	.	+	0	Name=XP_623312.2;ID=cds-XP_623312.2;Dbxref=GeneID:550915%2CGenbank:XP_623312.2%2CBEEBASE:GB46201;Parent=rna-XM_623309.5
NC_037652.1	Gnomon	CDS	1551094	1551160	.	+	0	Name=XP_623312.2;ID=cds-XP_623312.2;Dbxref=GeneID:550915%2CGenbank:XP_623312.2%2CBEEBASE:GB46201;Parent=rna-XM_623309.5
NC_037652.1	Gnomon	CDS	1551252	1551351	.	+	0	Name=XP_623312.2;ID=cds-XP_623312.2;Dbxref=GeneID:550915%2CGenbank:XP_623312.2%2CBEEBASE:GB46201;Parent=rna-XM_623309.5
NC_037652.1	Gnomon	CDS	1551468	1551515	.	+	0	Name=XP_623312.2;ID=cds-XP_623312.2;Dbxref=GeneID:550915%2CGenbank:XP_623312.2%2CBEEBASE:GB46201;Parent=rna-XM_623309.5
NC_037652.1	Gnomon	CDS	1551809	1551923	.	+	0	Name=XP_623312.2;ID=cds-XP_623312.2;Dbxref=GeneID:550915%2CGenbank:XP_623312.2%2CBEEBASE:GB46201;Parent=rna-XM_623309.5
NC_037652.1	Gnomon	exon	1729074	1729218	.	+	.	ID=exon-XM_026445645.1-3;Dbxref=GeneID:411827%2CGenbank:XM_026445645.1%2CBEEBASE:GB46209;Parent=rna-XM_026445645.1
NC_037652.1	Gnomon	exon	1742226	1742362	.	+	.	ID=exon-XM_026445645.1-4;Dbxref=GeneID:411827%2CGenbank:XM_026445645.1%2CBEEBASE:GB46209;Parent=rna-XM_026445645.1
NC_037652.1	Gnomon	exon	1742761	1742912	.	+	.	ID=exon-XM_026445645.1-5;Dbxref=GeneID:411827%2CGenbank:XM_026445645.1%2CBEEBASE:GB46209;Parent=rna-XM_026445645.1
NC_037652.1	Gnomon	exon	1743251	1743390	.	+	.	ID=exon-XM_026445645.1-6;Dbxref=GeneID:411827%2CGenbank:XM_026445645.1%2CBEEBASE:GB46209;Parent=rna-XM_026445645.1
NC_037652.1	Gnomon	exon	1743480	1743657	.	+	.	ID=exon-XM_026445645.1-7;Dbxref=GeneID:411827%2CGenbank:XM_026445645.1%2CBEEBASE:GB46209;Parent=rna-XM_026445645.1
NC_037652.1	Gnomon	exon	1743763	1744084	.	+	.	ID=exon-XM_026445645.1-8;Dbxref=GeneID:411827%2CGenbank:XM_026445645.1%2CBEEBASE:GB46209;Parent=rna-XM_026445645.1
NC_037652.1	Gnomon	exon	1744229	1744537	.	+	.	ID=exon-XM_026445645.1-9;Dbxref=GeneID:411827%2CGenbank:XM_026445645.1%2CBEEBASE:GB46209;Parent=rna-XM_026445645.1
NC_037652.1	Gnomon	CDS	5840134	5840450	.	+	0	Name=XP_006563449.1;ID=cds-XP_006563449.1;Dbxref=GeneID:552850%2CGenbank:XP_006563449.1%2CBEEBASE:GB50135;Parent=rna-XM_006563386.3
NC_037652.1	Gnomon	CDS	5840535	5841267	.	+	0	Name=XP_006563449.1;ID=cds-XP_006563449.1;Dbxref=GeneID:552850%2CGenbank:XP_006563449.1%2CBEEBASE:GB50135;Parent=rna-XM_006563386.3
NC_037652.1	Gnomon	CDS	5842363	5842596	.	+	0	Name=XP_006563449.1;ID=cds-XP_006563449.1;Dbxref=GeneID:552850%2CGenbank:XP_006563449.1%2CBEEBASE:GB50135;Parent=rna-XM_006563386.3
NC_037652.1	Gnomon	CDS	5842671	5843273	.	+	0	Name=XP_006563449.1;ID=cds-XP_006563449.1;Dbxref=GeneID:552850%2CGenbank:XP_006563449.1%2CBEEBASE:GB50135;Parent=rna-XM_006563386.3
NC_037652.1	Gnomon	CDS	5843346	5844023	.	+	0	Name=XP_006563449.1;ID=cds-XP_006563449.1;Dbxref=GeneID:552850%2CGenbank:XP_006563449.1%2CBEEBASE:GB50135;Parent=rna-XM_006563386.3
NC_037652.1	Gnomon	CDS	5844155	5844157	.	+	0	Name=XP_006563449.1;ID=cds-XP_006563449.1;Dbxref=GeneID:552850%2CGenbank:XP_006563449.1%2CBEEBASE:GB50135;Parent=rna-XM_006563386.3
NC_037652.1	Gnomon	CDS	5844270	5844434	.	+	0	Name=XP_006563449.1;ID=cds-XP_006563449.1;Dbxref=GeneID:552850%2CGenbank:XP_006563449.1%2CBEEBASE:GB50135;Parent=rna-XM_006563386.3
NC_037652.1	Gnomon	exon	1632098	1632182	.	+	.	ID=exon-XM_026445645.1-1;Dbxref=GeneID:411827%2CGenbank:XM_026445645.1%2CBEEBASE:GB46209;Parent=rna-XM_026445645.1
NC_037652.1	Gnomon	exon	1670495	1670553	.	+	.	ID=exon-XM_026445645.1-2;Dbxref=GeneID:411827%2CGenbank:XM_026445645.1%2CBEEBASE:GB46209;Parent=rna-XM_026445645.1
NC_037652.1	BestRefSeq	gene	1859282	1859406	.	-	.	Name=Mir2944;ID=gene-Mir2944;Dbxref=GeneID:100629106%2CmiRBase:MI0016203
NC_037652.1	Gnomon	CDS	5851836	5851881	.	+	0	Name=XP_393165.3;ID=cds-XP_393165.3;Dbxref=GeneID:409667%2CGenbank:XP_393165.3%2CBEEBASE:GB50136;Parent=rna-XM_393165.7
NC_037652.1	Gnomon	CDS	5859349	5859514	.	+	0	Name=XP_393165.3;ID=cds-XP_393165.3;Dbxref=GeneID:409667%2CGenbank:XP_393165.3%2CBEEBASE:GB50136;Parent=rna-XM_393165.7
NC_037652.1	Gnomon	CDS	5861297	5861384	.	+	0	Name=XP_393165.3;ID=cds-XP_393165.3;Dbxref=GeneID:409667%2CGenbank:XP_393165.3%2CBEEBASE:GB50136;Parent=rna-XM_393165.7
NC_037652.1	Gnomon	CDS	5868775	5868848	.	+	0	Name=XP_393165.3;ID=cds-XP_393165.3;Dbxref=GeneID:409667%2CGenbank:XP_393165.3%2CBEEBASE:GB50136;Parent=rna-XM_393165.7
NC_037652.1	Gnomon	CDS	5868977	5869132	.	+	0	Name=XP_393165.3;ID=cds-XP_393165.3;Dbxref=GeneID:409667%2CGenbank:XP_393165.3%2CBEEBASE:GB50136;Parent=rna-XM_393165.7
NC_037652.1	Gnomon	CDS	5869242	5869293	.	+	0	Name=XP_393165.3;ID=cds-XP_393165.3;Dbxref=GeneID:409667%2CGenbank:XP_393165.3%2CBEEBASE:GB50136;Parent=rna-XM_393165.7
NC_037652.1	Gnomon	CDS	3479536	3479673	.	-	0	Name=XP_006560161.1;ID=cds-XP_006560161.1;Dbxref=GeneID:551825%2CGenbank:XP_006560161.1%2CBEEBASE:GB52904;Parent=rna-XM_006560098.3
NC_037652.1	Gnomon	CDS	3477858	3479212	.	-	0	Name=XP_006560161.1;ID=cds-XP_006560161.1;Dbxref=GeneID:551825%2CGenbank:XP_006560161.1%2CBEEBASE:GB52904;Parent=rna-XM_006560098.3
NC_037652.1	Gnomon	CDS	3477562	3477778	.	-	0	Name=XP_006560161.1;ID=cds-XP_006560161.1;Dbxref=GeneID:551825%2CGenbank:XP_006560161.1%2CBEEBASE:GB52904;Parent=rna-XM_006560098.3
NC_037652.1	Gnomon	CDS	3477047	3477466	.	-	0	Name=XP_006560161.1;ID=cds-XP_006560161.1;Dbxref=GeneID:551825%2CGenbank:XP_006560161.1%2CBEEBASE:GB52904;Parent=rna-XM_006560098.3
NC_037652.1	Gnomon	CDS	3475464	3475499	.	-	0	Name=XP_006560161.1;ID=cds-XP_006560161.1;Dbxref=GeneID:551825%2CGenbank:XP_006560161.1%2CBEEBASE:GB52904;Parent=rna-XM_006560098.3
NC_037652.1	Gnomon	CDS	2776550	2776580	.	+	0	Name=XP_624537.1;ID=cds-XP_624537.1;Dbxref=GeneID:552155%2CGenbank:XP_624537.1%2CBEEBASE:GB54681;Parent=rna-XM_624534.6
NC_037652.1	Gnomon	CDS	2776650	2776690	.	+	0	Name=XP_624537.1;ID=cds-XP_624537.1;Dbxref=GeneID:552155%2CGenbank:XP_624537.1%2CBEEBASE:GB54681;Parent=rna-XM_624534.6
NC_037652.1	Gnomon	CDS	2776931	2777058	.	+	0	Name=XP_624537.1;ID=cds-XP_624537.1;Dbxref=GeneID:552155%2CGenbank:XP_624537.1%2CBEEBASE:GB54681;Parent=rna-XM_624534.6
NC_037652.1	Gnomon	CDS	2777473	2777563	.	+	0	Name=XP_624537.1;ID=cds-XP_624537.1;Dbxref=GeneID:552155%2CGenbank:XP_624537.1%2CBEEBASE:GB54681;Parent=rna-XM_624534.6
NC_037652.1	tRNAscan-SE	gene	1899139	1899211	.	+	.	Name=TRNAM-CAU;ID=gene-TRNAM-CAU-10;Dbxref=GeneID:107965653
NC_037652.1	BestRefSeq	primary_transcript	7426925	7427024	.	+	.	Name=NR_034297.1;ID=rna-NR_034297.1;Dbxref=GeneID:100315670%2CGenbank:NR_034297.1%2CmiRBase:MI0005742;Parent=gene-Mir79
NC_037652.1	Gnomon	mRNA	4539999	4546231	.	+	.	Name=XM_026445623.1;ID=rna-XM_026445623.1;Dbxref=GeneID:100576740%2CGenbank:XM_026445623.1%2CBEEBASE:GB50568;Parent=gene-LOC100576740
NC_037652.1	Gnomon	exon	7450362	7450848	.	+	.	ID=exon-XM_006563516.3-7;Dbxref=GeneID:725115%2CGenbank:XM_006563516.3%2CBEEBASE:GB50202;Parent=rna-XM_006563516.3
NC_037652.1	Gnomon	exon	7450941	7451152	.	+	.	ID=exon-XM_006563516.3-8;Dbxref=GeneID:725115%2CGenbank:XM_006563516.3%2CBEEBASE:GB50202;Parent=rna-XM_006563516.3
NC_037652.1	Gnomon	exon	7448052	7448098	.	+	.	ID=exon-XM_006563516.3-5;Dbxref=GeneID:725115%2CGenbank:XM_006563516.3%2CBEEBASE:GB50202;Parent=rna-XM_006563516.3
NC_037652.1	Gnomon	exon	7449587	7449800	.	+	.	ID=exon-XM_006563516.3-6;Dbxref=GeneID:725115%2CGenbank:XM_006563516.3%2CBEEBASE:GB50202;Parent=rna-XM_006563516.3
NC_037652.1	Gnomon	exon	7446707	7446772	.	+	.	ID=exon-XM_006563516.3-3;Dbxref=GeneID:725115%2CGenbank:XM_006563516.3%2CBEEBASE:GB50202;Parent=rna-XM_006563516.3
NC_037652.1	Gnomon	exon	7447018	7447178	.	+	.	ID=exon-XM_006563516.3-4;Dbxref=GeneID:725115%2CGenbank:XM_006563516.3%2CBEEBASE:GB50202;Parent=rna-XM_006563516.3
NC_037652.1	Gnomon	exon	7443912	7444067	.	+	.	ID=exon-XM_006563516.3-1;Dbxref=GeneID:725115%2CGenbank:XM_006563516.3%2CBEEBASE:GB50202;Parent=rna-XM_006563516.3
NC_037652.1	Gnomon	exon	7444649	7444703	.	+	.	ID=exon-XM_006563516.3-2;Dbxref=GeneID:725115%2CGenbank:XM_006563516.3%2CBEEBASE:GB50202;Parent=rna-XM_006563516.3
NC_037652.1	Gnomon	exon	7451234	7451627	.	+	.	ID=exon-XM_006563516.3-9;Dbxref=GeneID:725115%2CGenbank:XM_006563516.3%2CBEEBASE:GB50202;Parent=rna-XM_006563516.3
NC_037652.1	Gnomon	CDS	8109518	8109604	.	-	0	Name=XP_006563689.2;ID=cds-XP_006563689.2;Dbxref=GeneID:412795%2CGenbank:XP_006563689.2%2CBEEBASE:GB49977;Parent=rna-XM_006563626.3
NC_037652.1	Gnomon	CDS	8106400	8106549	.	-	0	Name=XP_006563689.2;ID=cds-XP_006563689.2;Dbxref=GeneID:412795%2CGenbank:XP_006563689.2%2CBEEBASE:GB49977;Parent=rna-XM_006563626.3
NC_037652.1	Gnomon	CDS	8105625	8105843	.	-	0	Name=XP_006563689.2;ID=cds-XP_006563689.2;Dbxref=GeneID:412795%2CGenbank:XP_006563689.2%2CBEEBASE:GB49977;Parent=rna-XM_006563626.3
NC_037652.1	Gnomon	CDS	8105084	8105278	.	-	0	Name=XP_006563689.2;ID=cds-XP_006563689.2;Dbxref=GeneID:412795%2CGenbank:XP_006563689.2%2CBEEBASE:GB49977;Parent=rna-XM_006563626.3
NC_037652.1	Gnomon	CDS	8102396	8102683	.	-	0	Name=XP_006563689.2;ID=cds-XP_006563689.2;Dbxref=GeneID:412795%2CGenbank:XP_006563689.2%2CBEEBASE:GB49977;Parent=rna-XM_006563626.3
NC_037652.1	Gnomon	CDS	8101913	8102230	.	-	0	Name=XP_006563689.2;ID=cds-XP_006563689.2;Dbxref=GeneID:412795%2CGenbank:XP_006563689.2%2CBEEBASE:GB49977;Parent=rna-XM_006563626.3
NC_037652.1	Gnomon	CDS	8099756	8099896	.	-	0	Name=XP_006563689.2;ID=cds-XP_006563689.2;Dbxref=GeneID:412795%2CGenbank:XP_006563689.2%2CBEEBASE:GB49977;Parent=rna-XM_006563626.3
NC_037652.1	Gnomon	CDS	8099354	8099638	.	-	0	Name=XP_006563689.2;ID=cds-XP_006563689.2;Dbxref=GeneID:412795%2CGenbank:XP_006563689.2%2CBEEBASE:GB49977;Parent=rna-XM_006563626.3
NC_037652.1	Gnomon	CDS	8098986	8099159	.	-	0	Name=XP_006563689.2;ID=cds-XP_006563689.2;Dbxref=GeneID:412795%2CGenbank:XP_006563689.2%2CBEEBASE:GB49977;Parent=rna-XM_006563626.3
NC_037652.1	Gnomon	CDS	8098344	8098553	.	-	0	Name=XP_006563689.2;ID=cds-XP_006563689.2;Dbxref=GeneID:412795%2CGenbank:XP_006563689.2%2CBEEBASE:GB49977;Parent=rna-XM_006563626.3
NC_037652.1	Gnomon	CDS	8097973	8098104	.	-	0	Name=XP_006563689.2;ID=cds-XP_006563689.2;Dbxref=GeneID:412795%2CGenbank:XP_006563689.2%2CBEEBASE:GB49977;Parent=rna-XM_006563626.3
NC_037652.1	Gnomon	CDS	8097070	8097186	.	-	0	Name=XP_006563689.2;ID=cds-XP_006563689.2;Dbxref=GeneID:412795%2CGenbank:XP_006563689.2%2CBEEBASE:GB49977;Parent=rna-XM_006563626.3
NC_037652.1	Gnomon	CDS	8096540	8096938	.	-	0	Name=XP_006563689.2;ID=cds-XP_006563689.2;Dbxref=GeneID:412795%2CGenbank:XP_006563689.2%2CBEEBASE:GB49977;Parent=rna-XM_006563626.3
NC_037652.1	Gnomon	CDS	8094238	8094866	.	-	0	Name=XP_006563689.2;ID=cds-XP_006563689.2;Dbxref=GeneID:412795%2CGenbank:XP_006563689.2%2CBEEBASE:GB49977;Parent=rna-XM_006563626.3
NC_037652.1	Gnomon	CDS	8093503	8093733	.	-	0	Name=XP_006563689.2;ID=cds-XP_006563689.2;Dbxref=GeneID:412795%2CGenbank:XP_006563689.2%2CBEEBASE:GB49977;Parent=rna-XM_006563626.3
NC_037652.1	Gnomon	CDS	8091749	8091978	.	-	0	Name=XP_006563689.2;ID=cds-XP_006563689.2;Dbxref=GeneID:412795%2CGenbank:XP_006563689.2%2CBEEBASE:GB49977;Parent=rna-XM_006563626.3
NC_037652.1	Gnomon	CDS	8090748	8091070	.	-	0	Name=XP_006563689.2;ID=cds-XP_006563689.2;Dbxref=GeneID:412795%2CGenbank:XP_006563689.2%2CBEEBASE:GB49977;Parent=rna-XM_006563626.3
NC_037652.1	Gnomon	exon	7412526	7412757	.	+	.	ID=exon-XM_006563506.2-18;Dbxref=GeneID:413959%2CGenbank:XM_006563506.2%2CBEEBASE:GB50195;Parent=rna-XM_006563506.2
NC_037652.1	Gnomon	mRNA	7562531	7565408	.	-	.	Name=XM_001121277.5;ID=rna-XM_001121277.5;Dbxref=GeneID:725427%2CGenbank:XM_001121277.5%2CBEEBASE:GB50023;Parent=gene-LOC725427
NC_037652.1	Gnomon	CDS	6926220	6926304	.	+	0	Name=XP_006563542.1;ID=cds-XP_006563542.1;Dbxref=GeneID:410604%2CGenbank:XP_006563542.1%2CBEEBASE:GB50175;Parent=rna-XM_006563479.3
NC_037652.1	Gnomon	CDS	6930070	6930135	.	+	0	Name=XP_006563542.1;ID=cds-XP_006563542.1;Dbxref=GeneID:410604%2CGenbank:XP_006563542.1%2CBEEBASE:GB50175;Parent=rna-XM_006563479.3
NC_037652.1	Gnomon	CDS	6930399	6930496	.	+	0	Name=XP_006563542.1;ID=cds-XP_006563542.1;Dbxref=GeneID:410604%2CGenbank:XP_006563542.1%2CBEEBASE:GB50175;Parent=rna-XM_006563479.3
NC_037652.1	Gnomon	CDS	6930839	6931117	.	+	0	Name=XP_006563542.1;ID=cds-XP_006563542.1;Dbxref=GeneID:410604%2CGenbank:XP_006563542.1%2CBEEBASE:GB50175;Parent=rna-XM_006563479.3
NC_037652.1	Gnomon	CDS	6931375	6931552	.	+	0	Name=XP_006563542.1;ID=cds-XP_006563542.1;Dbxref=GeneID:410604%2CGenbank:XP_006563542.1%2CBEEBASE:GB50175;Parent=rna-XM_006563479.3
NC_037652.1	Gnomon	CDS	6931692	6932026	.	+	0	Name=XP_006563542.1;ID=cds-XP_006563542.1;Dbxref=GeneID:410604%2CGenbank:XP_006563542.1%2CBEEBASE:GB50175;Parent=rna-XM_006563479.3
NC_037652.1	Gnomon	CDS	6932100	6932315	.	+	0	Name=XP_006563542.1;ID=cds-XP_006563542.1;Dbxref=GeneID:410604%2CGenbank:XP_006563542.1%2CBEEBASE:GB50175;Parent=rna-XM_006563479.3
NC_037652.1	Gnomon	CDS	6932453	6932605	.	+	0	Name=XP_006563542.1;ID=cds-XP_006563542.1;Dbxref=GeneID:410604%2CGenbank:XP_006563542.1%2CBEEBASE:GB50175;Parent=rna-XM_006563479.3
NC_037652.1	Gnomon	mRNA	7269445	7273061	.	+	.	Name=XM_625193.6;ID=rna-XM_625193.6;Dbxref=GeneID:552818%2CGenbank:XM_625193.6%2CBEEBASE:GB50190;Parent=gene-LOC552818
NC_037652.1	Gnomon	exon	7410769	7410999	.	+	.	ID=exon-XM_006563506.2-14;Dbxref=GeneID:413959%2CGenbank:XM_006563506.2%2CBEEBASE:GB50195;Parent=rna-XM_006563506.2
NC_037652.1	Gnomon	exon	7411108	7411338	.	+	.	ID=exon-XM_006563506.2-15;Dbxref=GeneID:413959%2CGenbank:XM_006563506.2%2CBEEBASE:GB50195;Parent=rna-XM_006563506.2
NC_037652.1	Gnomon	exon	7411407	7411708	.	+	.	ID=exon-XM_006563506.2-16;Dbxref=GeneID:413959%2CGenbank:XM_006563506.2%2CBEEBASE:GB50195;Parent=rna-XM_006563506.2
NC_037652.1	Gnomon	exon	7411801	7412448	.	+	.	ID=exon-XM_006563506.2-17;Dbxref=GeneID:413959%2CGenbank:XM_006563506.2%2CBEEBASE:GB50195;Parent=rna-XM_006563506.2
NC_037652.1	Gnomon	exon	7409515	7409698	.	+	.	ID=exon-XM_006563506.2-10;Dbxref=GeneID:413959%2CGenbank:XM_006563506.2%2CBEEBASE:GB50195;Parent=rna-XM_006563506.2
NC_037652.1	Gnomon	exon	7409768	7410108	.	+	.	ID=exon-XM_006563506.2-11;Dbxref=GeneID:413959%2CGenbank:XM_006563506.2%2CBEEBASE:GB50195;Parent=rna-XM_006563506.2
NC_037652.1	Gnomon	exon	7410190	7410394	.	+	.	ID=exon-XM_006563506.2-12;Dbxref=GeneID:413959%2CGenbank:XM_006563506.2%2CBEEBASE:GB50195;Parent=rna-XM_006563506.2
NC_037652.1	Gnomon	exon	7410463	7410682	.	+	.	ID=exon-XM_006563506.2-13;Dbxref=GeneID:413959%2CGenbank:XM_006563506.2%2CBEEBASE:GB50195;Parent=rna-XM_006563506.2
NC_037652.1	Gnomon	exon	2293347	2293966	.	+	.	ID=exon-XR_003306139.1-1;Dbxref=GeneID:107965883%2CGenbank:XR_003306139.1;Parent=rna-XR_003306139.1
[truncated: 23,767 more rows]
