# Supplementary material for: Prevalent bee venom genes evolved before the aculeate stinger and eusociality
Source: BMC Biol. 2023 Oct 23;21:229. doi: 10.1186/s12915-023-01656-5 (PMC10591384; doi:10.1186/s12915-023-01656-5)
Supplement: Supplementary file 42 — Additional file 42. Gff files of all toxin gene annotations. [file 12915_2023_1656_MOESM42_ESM.zip › AdditionalFile9_ToxinGeneAnnotations/WUUM01000024.1._SP.gff_modified_Koludarov_et_al_2021.gff3]

##gff-version 3
##source-version geneious 2020.2.2
##sequence-region	WUUM01000024.1	1	3940967
WUUM01000024.1	Koludarov_et_al_2021	gene	2346094	2347768	.	-	.	Name=SP_out a
WUUM01000024.1	Koludarov_et_al_2021	gene	2350121	2352453	.	-	.	Name=SP_out b
WUUM01000024.1	Koludarov_et_al_2021	gene	2354532	2356229	.	-	.	Name=SP_out c
WUUM01000024.1	Koludarov_et_al_2021	gene	2359053	2363687	.	-	.	Name=SP_out d
WUUM01000024.1	funannotate	CDS	3324368	3324403	.	+	0	ID=ColletesGigas_014886-T1.cds;Parent=ColletesGigas_014886-T1
WUUM01000024.1	funannotate	CDS	3327729	3327844	.	+	0	ID=ColletesGigas_014886-T1.cds;Parent=ColletesGigas_014886-T1
WUUM01000024.1	funannotate	CDS	3328290	3328561	.	+	0	ID=ColletesGigas_014886-T1.cds;Parent=ColletesGigas_014886-T1
WUUM01000024.1	funannotate	CDS	3329020	3330348	.	+	0	ID=ColletesGigas_014886-T1.cds;Parent=ColletesGigas_014886-T1
WUUM01000024.1	funannotate	CDS	3330468	3330587	.	+	0	ID=ColletesGigas_014886-T1.cds;Parent=ColletesGigas_014886-T1
WUUM01000024.1	funannotate	CDS	3330738	3330914	.	+	0	ID=ColletesGigas_014886-T1.cds;Parent=ColletesGigas_014886-T1
WUUM01000024.1	funannotate	CDS	3331014	3331234	.	+	0	ID=ColletesGigas_014886-T1.cds;Parent=ColletesGigas_014886-T1
WUUM01000024.1	funannotate	CDS	3331488	3331635	.	+	0	ID=ColletesGigas_014886-T1.cds;Parent=ColletesGigas_014886-T1
WUUM01000024.1	funannotate	CDS	3331747	3331793	.	+	0	ID=ColletesGigas_014886-T1.cds;Parent=ColletesGigas_014886-T1
WUUM01000024.1	funannotate	CDS	3331965	3332039	.	+	0	ID=ColletesGigas_014886-T1.cds;Parent=ColletesGigas_014886-T1
WUUM01000024.1	funannotate	CDS	3336468	3336591	.	+	0	ID=ColletesGigas_014886-T1.cds;Parent=ColletesGigas_014886-T1
WUUM01000024.1	funannotate	CDS	3336817	3336971	.	+	0	ID=ColletesGigas_014886-T1.cds;Parent=ColletesGigas_014886-T1
WUUM01000024.1	funannotate	CDS	3337036	3337269	.	+	0	ID=ColletesGigas_014886-T1.cds;Parent=ColletesGigas_014886-T1
WUUM01000024.1	funannotate	CDS	2811014	2811075	.	+	0	ID=ColletesGigas_014864-T1.cds;Parent=ColletesGigas_014864-T1
WUUM01000024.1	funannotate	CDS	2811157	2811397	.	+	0	ID=ColletesGigas_014864-T1.cds;Parent=ColletesGigas_014864-T1
WUUM01000024.1	funannotate	exon	378603	378706	.	-	.	ID=ColletesGigas_014743-T1.exon2;Parent=ColletesGigas_014743-T1
WUUM01000024.1	funannotate	exon	378363	378533	.	-	.	ID=ColletesGigas_014743-T1.exon3;Parent=ColletesGigas_014743-T1
WUUM01000024.1	funannotate	exon	376117	376508	.	-	.	ID=ColletesGigas_014743-T1.exon4;Parent=ColletesGigas_014743-T1
WUUM01000024.1	funannotate	exon	378922	379139	.	-	.	ID=ColletesGigas_014743-T1.exon1;Parent=ColletesGigas_014743-T1
WUUM01000024.1	funannotate	CDS	2306131	2306154	.	-	0	ID=ColletesGigas_014837-T1.cds;Parent=ColletesGigas_014837-T1
WUUM01000024.1	funannotate	CDS	2305430	2305687	.	-	0	ID=ColletesGigas_014837-T1.cds;Parent=ColletesGigas_014837-T1
WUUM01000024.1	funannotate	CDS	2304968	2305370	.	-	0	ID=ColletesGigas_014837-T1.cds;Parent=ColletesGigas_014837-T1
WUUM01000024.1	funannotate	CDS	2304328	2304885	.	-	0	ID=ColletesGigas_014837-T1.cds;Parent=ColletesGigas_014837-T1
WUUM01000024.1	funannotate	CDS	2303941	2304236	.	-	0	ID=ColletesGigas_014837-T1.cds;Parent=ColletesGigas_014837-T1
WUUM01000024.1	funannotate	CDS	2303375	2303840	.	-	0	ID=ColletesGigas_014837-T1.cds;Parent=ColletesGigas_014837-T1
WUUM01000024.1	funannotate	CDS	2302892	2303299	.	-	0	ID=ColletesGigas_014837-T1.cds;Parent=ColletesGigas_014837-T1
WUUM01000024.1	funannotate	CDS	2302442	2302819	.	-	0	ID=ColletesGigas_014837-T1.cds;Parent=ColletesGigas_014837-T1
WUUM01000024.1	funannotate	CDS	2301586	2302366	.	-	0	ID=ColletesGigas_014837-T1.cds;Parent=ColletesGigas_014837-T1
WUUM01000024.1	funannotate	CDS	2300829	2301499	.	-	0	ID=ColletesGigas_014837-T1.cds;Parent=ColletesGigas_014837-T1
WUUM01000024.1	funannotate	CDS	2300253	2300755	.	-	0	ID=ColletesGigas_014837-T1.cds;Parent=ColletesGigas_014837-T1
WUUM01000024.1	funannotate	CDS	2299820	2300182	.	-	0	ID=ColletesGigas_014837-T1.cds;Parent=ColletesGigas_014837-T1
WUUM01000024.1	funannotate	CDS	2299498	2299735	.	-	0	ID=ColletesGigas_014837-T1.cds;Parent=ColletesGigas_014837-T1
WUUM01000024.1	funannotate	CDS	2299204	2299422	.	-	0	ID=ColletesGigas_014837-T1.cds;Parent=ColletesGigas_014837-T1
WUUM01000024.1	funannotate	CDS	2298490	2299130	.	-	0	ID=ColletesGigas_014837-T1.cds;Parent=ColletesGigas_014837-T1
WUUM01000024.1	funannotate	exon	2280844	2286186	.	-	.	ID=ColletesGigas_014833-T1.exon1;Parent=ColletesGigas_014833-T1
WUUM01000024.1	funannotate	CDS	1944880	1944994	.	+	0	ID=ColletesGigas_014815-T1.cds;Parent=ColletesGigas_014815-T1
WUUM01000024.1	funannotate	CDS	1946605	1946711	.	+	0	ID=ColletesGigas_014815-T1.cds;Parent=ColletesGigas_014815-T1
WUUM01000024.1	funannotate	exon	2480986	2481449	.	+	.	ID=ColletesGigas_014852-T1.exon2;Parent=ColletesGigas_014852-T1
WUUM01000024.1	funannotate	exon	2480253	2480268	.	+	.	ID=ColletesGigas_014852-T1.exon1;Parent=ColletesGigas_014852-T1
WUUM01000024.1	funannotate	mRNA	1334264	1334596	.	+	.	ID=ColletesGigas_014792-T1;Parent=ColletesGigas_014792
WUUM01000024.1	funannotate	mRNA	1016689	1018069	.	-	.	ID=ColletesGigas_014780-T1;Dbxref=InterPro:IPR012677;Parent=ColletesGigas_014780
WUUM01000024.1	funannotate	exon	777129	777488	.	+	.	ID=ColletesGigas_014762-T1.exon1;Parent=ColletesGigas_014762-T1
WUUM01000024.1	funannotate	CDS	2347717	2347768	.	-	0	ID=ColletesGigas_014842-T1.cds;Parent=ColletesGigas_014842-T1
WUUM01000024.1	funannotate	CDS	2347428	2347578	.	-	0	ID=ColletesGigas_014842-T1.cds;Parent=ColletesGigas_014842-T1
WUUM01000024.1	funannotate	CDS	2346961	2347210	.	-	0	ID=ColletesGigas_014842-T1.cds;Parent=ColletesGigas_014842-T1
WUUM01000024.1	funannotate	CDS	2346691	2346828	.	-	0	ID=ColletesGigas_014842-T1.cds;Parent=ColletesGigas_014842-T1
WUUM01000024.1	funannotate	CDS	2346094	2346336	.	-	0	ID=ColletesGigas_014842-T1.cds;Parent=ColletesGigas_014842-T1
WUUM01000024.1	funannotate	CDS	2025624	2025626	.	+	0	ID=ColletesGigas_014820-T1.cds;Parent=ColletesGigas_014820-T1
WUUM01000024.1	funannotate	CDS	2025699	2027033	.	+	0	ID=ColletesGigas_014820-T1.cds;Parent=ColletesGigas_014820-T1
WUUM01000024.1	funannotate	exon	3238610	3238652	.	+	.	ID=ColletesGigas_014871-T1.exon17;Parent=ColletesGigas_014871-T1
WUUM01000024.1	funannotate	exon	3238806	3238921	.	+	.	ID=ColletesGigas_014871-T1.exon18;Parent=ColletesGigas_014871-T1
WUUM01000024.1	funannotate	exon	3239156	3239233	.	+	.	ID=ColletesGigas_014871-T1.exon19;Parent=ColletesGigas_014871-T1
WUUM01000024.1	funannotate	exon	3237786	3237959	.	+	.	ID=ColletesGigas_014871-T1.exon13;Parent=ColletesGigas_014871-T1
WUUM01000024.1	funannotate	exon	3238051	3238136	.	+	.	ID=ColletesGigas_014871-T1.exon14;Parent=ColletesGigas_014871-T1
WUUM01000024.1	funannotate	exon	3238248	3238323	.	+	.	ID=ColletesGigas_014871-T1.exon15;Parent=ColletesGigas_014871-T1
WUUM01000024.1	funannotate	exon	3238405	3238530	.	+	.	ID=ColletesGigas_014871-T1.exon16;Parent=ColletesGigas_014871-T1
WUUM01000024.1	funannotate	exon	3233711	3235449	.	+	.	ID=ColletesGigas_014871-T1.exon10;Parent=ColletesGigas_014871-T1
WUUM01000024.1	funannotate	exon	3237161	3237293	.	+	.	ID=ColletesGigas_014871-T1.exon11;Parent=ColletesGigas_014871-T1
WUUM01000024.1	funannotate	exon	3237403	3237506	.	+	.	ID=ColletesGigas_014871-T1.exon12;Parent=ColletesGigas_014871-T1
WUUM01000024.1	funannotate	exon	108964	109024	.	+	.	ID=ColletesGigas_014724-T1.exon1;Parent=ColletesGigas_014724-T1
WUUM01000024.1	funannotate	exon	109232	109326	.	+	.	ID=ColletesGigas_014724-T1.exon2;Parent=ColletesGigas_014724-T1
WUUM01000024.1	funannotate	exon	109409	109567	.	+	.	ID=ColletesGigas_014724-T1.exon3;Parent=ColletesGigas_014724-T1
WUUM01000024.1	funannotate	exon	109650	109835	.	+	.	ID=ColletesGigas_014724-T1.exon4;Parent=ColletesGigas_014724-T1
WUUM01000024.1	funannotate	exon	3239411	3239416	.	+	.	ID=ColletesGigas_014871-T1.exon20;Parent=ColletesGigas_014871-T1
WUUM01000024.1	funannotate	exon	3240213	3240323	.	+	.	ID=ColletesGigas_014871-T1.exon21;Parent=ColletesGigas_014871-T1
WUUM01000024.1	funannotate	CDS	3386365	3386446	.	-	0	ID=ColletesGigas_014891-T1.cds;Parent=ColletesGigas_014891-T1
WUUM01000024.1	funannotate	CDS	3386150	3386253	.	-	0	ID=ColletesGigas_014891-T1.cds;Parent=ColletesGigas_014891-T1
WUUM01000024.1	funannotate	CDS	3385992	3386063	.	-	0	ID=ColletesGigas_014891-T1.cds;Parent=ColletesGigas_014891-T1
WUUM01000024.1	funannotate	CDS	3385750	3385850	.	-	0	ID=ColletesGigas_014891-T1.cds;Parent=ColletesGigas_014891-T1
WUUM01000024.1	funannotate	CDS	3385521	3385624	.	-	0	ID=ColletesGigas_014891-T1.cds;Parent=ColletesGigas_014891-T1
WUUM01000024.1	funannotate	CDS	3384940	3385181	.	-	0	ID=ColletesGigas_014891-T1.cds;Parent=ColletesGigas_014891-T1
WUUM01000024.1	funannotate	CDS	3384655	3384834	.	-	0	ID=ColletesGigas_014891-T1.cds;Parent=ColletesGigas_014891-T1
WUUM01000024.1	funannotate	CDS	3384154	3384353	.	-	0	ID=ColletesGigas_014891-T1.cds;Parent=ColletesGigas_014891-T1
WUUM01000024.1	funannotate	CDS	3383794	3384037	.	-	0	ID=ColletesGigas_014891-T1.cds;Parent=ColletesGigas_014891-T1
WUUM01000024.1	funannotate	exon	1016689	1016912	.	-	.	ID=ColletesGigas_014780-T1.exon2;Parent=ColletesGigas_014780-T1
WUUM01000024.1	funannotate	exon	1017955	1018069	.	-	.	ID=ColletesGigas_014780-T1.exon1;Parent=ColletesGigas_014780-T1
WUUM01000024.1	funannotate	mRNA	169473	169633	.	-	.	ID=ColletesGigas_014731-T1;Parent=ColletesGigas_014731
WUUM01000024.1	funannotate	exon	3227592	3227757	.	+	.	ID=ColletesGigas_014871-T1.exon1;Parent=ColletesGigas_014871-T1
WUUM01000024.1	funannotate	exon	3228382	3228578	.	+	.	ID=ColletesGigas_014871-T1.exon3;Parent=ColletesGigas_014871-T1
WUUM01000024.1	funannotate	exon	3228188	3228313	.	+	.	ID=ColletesGigas_014871-T1.exon2;Parent=ColletesGigas_014871-T1
WUUM01000024.1	funannotate	exon	3228979	3229173	.	+	.	ID=ColletesGigas_014871-T1.exon5;Parent=ColletesGigas_014871-T1
WUUM01000024.1	funannotate	exon	3228654	3228897	.	+	.	ID=ColletesGigas_014871-T1.exon4;Parent=ColletesGigas_014871-T1
WUUM01000024.1	funannotate	exon	3229645	3229913	.	+	.	ID=ColletesGigas_014871-T1.exon7;Parent=ColletesGigas_014871-T1
WUUM01000024.1	funannotate	exon	3229320	3229543	.	+	.	ID=ColletesGigas_014871-T1.exon6;Parent=ColletesGigas_014871-T1
WUUM01000024.1	funannotate	exon	3233224	3233378	.	+	.	ID=ColletesGigas_014871-T1.exon9;Parent=ColletesGigas_014871-T1
WUUM01000024.1	funannotate	exon	3233008	3233139	.	+	.	ID=ColletesGigas_014871-T1.exon8;Parent=ColletesGigas_014871-T1
WUUM01000024.1	funannotate	CDS	678010	678027	.	-	0	ID=ColletesGigas_014759-T1.cds;Parent=ColletesGigas_014759-T1
WUUM01000024.1	funannotate	CDS	676747	677034	.	-	0	ID=ColletesGigas_014759-T1.cds;Parent=ColletesGigas_014759-T1
WUUM01000024.1	funannotate	CDS	294806	294816	.	-	0	ID=ColletesGigas_014737-T1.cds;Parent=ColletesGigas_014737-T1
WUUM01000024.1	funannotate	CDS	294571	294723	.	-	0	ID=ColletesGigas_014737-T1.cds;Parent=ColletesGigas_014737-T1
WUUM01000024.1	funannotate	CDS	294394	294494	.	-	0	ID=ColletesGigas_014737-T1.cds;Parent=ColletesGigas_014737-T1
WUUM01000024.1	funannotate	CDS	294182	294315	.	-	0	ID=ColletesGigas_014737-T1.cds;Parent=ColletesGigas_014737-T1
WUUM01000024.1	funannotate	CDS	294030	294097	.	-	0	ID=ColletesGigas_014737-T1.cds;Parent=ColletesGigas_014737-T1
WUUM01000024.1	funannotate	CDS	293875	293956	.	-	0	ID=ColletesGigas_014737-T1.cds;Parent=ColletesGigas_014737-T1
WUUM01000024.1	funannotate	exon	2457075	2457180	.	+	.	ID=ColletesGigas_014851-T1.exon1;Parent=ColletesGigas_014851-T1
WUUM01000024.1	funannotate	exon	2457612	2457830	.	+	.	ID=ColletesGigas_014851-T1.exon2;Parent=ColletesGigas_014851-T1
WUUM01000024.1	funannotate	exon	2459893	2459954	.	+	.	ID=ColletesGigas_014851-T1.exon3;Parent=ColletesGigas_014851-T1
WUUM01000024.1	funannotate	exon	1946605	1946711	.	+	.	ID=ColletesGigas_014815-T1.exon2;Parent=ColletesGigas_014815-T1
WUUM01000024.1	funannotate	exon	1944880	1944994	.	+	.	ID=ColletesGigas_014815-T1.exon1;Parent=ColletesGigas_014815-T1
WUUM01000024.1	funannotate	CDS	1090488	1090895	.	+	0	ID=ColletesGigas_014785-T1.cds;Parent=ColletesGigas_014785-T1
WUUM01000024.1	funannotate	mRNA	616992	619765	.	-	.	ID=ColletesGigas_014755-T1;Parent=ColletesGigas_014755
WUUM01000024.1	funannotate	CDS	3922457	3922462	.	+	0	ID=ColletesGigas_014916-T1.cds;Parent=ColletesGigas_014916-T1
WUUM01000024.1	funannotate	CDS	3922681	3923058	.	+	0	ID=ColletesGigas_014916-T1.cds;Parent=ColletesGigas_014916-T1
WUUM01000024.1	funannotate	CDS	3923194	3923337	.	+	0	ID=ColletesGigas_014916-T1.cds;Parent=ColletesGigas_014916-T1
WUUM01000024.1	funannotate	CDS	2713940	2713995	.	+	0	ID=ColletesGigas_014859-T1.cds;Parent=ColletesGigas_014859-T1
WUUM01000024.1	funannotate	CDS	2714438	2714556	.	+	0	ID=ColletesGigas_014859-T1.cds;Parent=ColletesGigas_014859-T1
WUUM01000024.1	funannotate	CDS	2723727	2723868	.	+	0	ID=ColletesGigas_014859-T1.cds;Parent=ColletesGigas_014859-T1
WUUM01000024.1	funannotate	CDS	2724150	2724321	.	+	0	ID=ColletesGigas_014859-T1.cds;Parent=ColletesGigas_014859-T1
WUUM01000024.1	funannotate	CDS	2725111	2725248	.	+	0	ID=ColletesGigas_014859-T1.cds;Parent=ColletesGigas_014859-T1
WUUM01000024.1	funannotate	mRNA	846867	853434	.	+	.	ID=ColletesGigas_014767-T1;Ontology_term=GO:0006355%2CGO:0005634%2CGO:0008270;Dbxref=InterPro:IPR002515%2CInterPro:IPR036060;Parent=ColletesGigas_014767
WUUM01000024.1	funannotate	mRNA	1012815	1013770	.	-	.	ID=ColletesGigas_014779-T1;Parent=ColletesGigas_014779
WUUM01000024.1	funannotate	mRNA	1605808	1606965	.	+	.	ID=ColletesGigas_014802-T1;Parent=ColletesGigas_014802
WUUM01000024.1	funannotate	CDS	363906	364258	.	-	2	ID=ColletesGigas_014741-T1.cds;Parent=ColletesGigas_014741-T1
WUUM01000024.1	funannotate	mRNA	1926204	1926654	.	+	.	ID=ColletesGigas_014814-T1;Parent=ColletesGigas_014814
WUUM01000024.1	funannotate	exon	2275341	2275440	.	-	.	ID=ColletesGigas_014832-T1.exon1;Parent=ColletesGigas_014832-T1
WUUM01000024.1	funannotate	exon	2274956	2275041	.	-	.	ID=ColletesGigas_014832-T1.exon2;Parent=ColletesGigas_014832-T1
WUUM01000024.1	funannotate	exon	2274612	2274899	.	-	.	ID=ColletesGigas_014832-T1.exon3;Parent=ColletesGigas_014832-T1
WUUM01000024.1	funannotate	exon	2274313	2274532	.	-	.	ID=ColletesGigas_014832-T1.exon4;Parent=ColletesGigas_014832-T1
WUUM01000024.1	funannotate	exon	2273986	2274227	.	-	.	ID=ColletesGigas_014832-T1.exon5;Parent=ColletesGigas_014832-T1
WUUM01000024.1	funannotate	exon	2273604	2273909	.	-	.	ID=ColletesGigas_014832-T1.exon6;Parent=ColletesGigas_014832-T1
WUUM01000024.1	funannotate	exon	2273343	2273520	.	-	.	ID=ColletesGigas_014832-T1.exon7;Parent=ColletesGigas_014832-T1
WUUM01000024.1	funannotate	exon	2273017	2273221	.	-	.	ID=ColletesGigas_014832-T1.exon8;Parent=ColletesGigas_014832-T1
WUUM01000024.1	funannotate	exon	2271329	2272930	.	-	.	ID=ColletesGigas_014832-T1.exon9;Parent=ColletesGigas_014832-T1
WUUM01000024.1	funannotate	mRNA	2198575	2200088	.	+	.	ID=ColletesGigas_014826-T1;Parent=ColletesGigas_014826
WUUM01000024.1	funannotate	exon	3692260	3692561	.	+	.	ID=ColletesGigas_014904-T1.exon7;Parent=ColletesGigas_014904-T1
WUUM01000024.1	funannotate	exon	3690101	3690613	.	+	.	ID=ColletesGigas_014904-T1.exon5;Parent=ColletesGigas_014904-T1
WUUM01000024.1	funannotate	exon	3691532	3691568	.	+	.	ID=ColletesGigas_014904-T1.exon6;Parent=ColletesGigas_014904-T1
WUUM01000024.1	funannotate	exon	3688911	3688998	.	+	.	ID=ColletesGigas_014904-T1.exon3;Parent=ColletesGigas_014904-T1
WUUM01000024.1	funannotate	exon	3689077	3689193	.	+	.	ID=ColletesGigas_014904-T1.exon4;Parent=ColletesGigas_014904-T1
WUUM01000024.1	funannotate	exon	3682766	3682850	.	+	.	ID=ColletesGigas_014904-T1.exon1;Parent=ColletesGigas_014904-T1
WUUM01000024.1	funannotate	exon	3688705	3688825	.	+	.	ID=ColletesGigas_014904-T1.exon2;Parent=ColletesGigas_014904-T1
WUUM01000024.1	funannotate	CDS	782547	782663	.	-	0	ID=ColletesGigas_014763-T1.cds;Parent=ColletesGigas_014763-T1
WUUM01000024.1	funannotate	CDS	781553	781684	.	-	0	ID=ColletesGigas_014763-T1.cds;Parent=ColletesGigas_014763-T1
WUUM01000024.1	funannotate	mRNA	376117	379139	.	-	.	ID=ColletesGigas_014743-T1;Parent=ColletesGigas_014743
WUUM01000024.1	funannotate	CDS	373260	373277	.	-	0	ID=ColletesGigas_014742-T1.cds;Parent=ColletesGigas_014742-T1
WUUM01000024.1	funannotate	CDS	372481	372768	.	-	0	ID=ColletesGigas_014742-T1.cds;Parent=ColletesGigas_014742-T1
WUUM01000024.1	funannotate	CDS	371336	371535	.	-	0	ID=ColletesGigas_014742-T1.cds;Parent=ColletesGigas_014742-T1
WUUM01000024.1	funannotate	mRNA	2798069	2799443	.	-	.	ID=ColletesGigas_014863-T1;Parent=ColletesGigas_014863
WUUM01000024.1	funannotate	CDS	2310372	2310519	.	-	0	ID=ColletesGigas_014838-T1.cds;Parent=ColletesGigas_014838-T1
WUUM01000024.1	funannotate	CDS	2309497	2309931	.	-	0	ID=ColletesGigas_014838-T1.cds;Parent=ColletesGigas_014838-T1
WUUM01000024.1	funannotate	CDS	2308584	2308804	.	-	0	ID=ColletesGigas_014838-T1.cds;Parent=ColletesGigas_014838-T1
WUUM01000024.1	funannotate	CDS	2308327	2308509	.	-	0	ID=ColletesGigas_014838-T1.cds;Parent=ColletesGigas_014838-T1
WUUM01000024.1	funannotate	mRNA	2457075	2459954	.	+	.	ID=ColletesGigas_014851-T1;Parent=ColletesGigas_014851
WUUM01000024.1	funannotate	CDS	2332194	2332511	.	+	0	ID=ColletesGigas_014841-T1.cds;Parent=ColletesGigas_014841-T1
WUUM01000024.1	funannotate	CDS	2332585	2332724	.	+	0	ID=ColletesGigas_014841-T1.cds;Parent=ColletesGigas_014841-T1
WUUM01000024.1	funannotate	CDS	2332805	2332903	.	+	0	ID=ColletesGigas_014841-T1.cds;Parent=ColletesGigas_014841-T1
WUUM01000024.1	funannotate	CDS	2333028	2333137	.	+	0	ID=ColletesGigas_014841-T1.cds;Parent=ColletesGigas_014841-T1
WUUM01000024.1	funannotate	CDS	2333211	2333463	.	+	0	ID=ColletesGigas_014841-T1.cds;Parent=ColletesGigas_014841-T1
WUUM01000024.1	funannotate	CDS	2333599	2333806	.	+	0	ID=ColletesGigas_014841-T1.cds;Parent=ColletesGigas_014841-T1
WUUM01000024.1	funannotate	CDS	2333895	2333982	.	+	0	ID=ColletesGigas_014841-T1.cds;Parent=ColletesGigas_014841-T1
WUUM01000024.1	funannotate	CDS	2338040	2338259	.	+	0	ID=ColletesGigas_014841-T1.cds;Parent=ColletesGigas_014841-T1
WUUM01000024.1	funannotate	CDS	2338490	2338774	.	+	0	ID=ColletesGigas_014841-T1.cds;Parent=ColletesGigas_014841-T1
WUUM01000024.1	funannotate	CDS	2341224	2341497	.	+	0	ID=ColletesGigas_014841-T1.cds;Parent=ColletesGigas_014841-T1
WUUM01000024.1	funannotate	CDS	2341643	2341844	.	+	0	ID=ColletesGigas_014841-T1.cds;Parent=ColletesGigas_014841-T1
WUUM01000024.1	funannotate	CDS	2342814	2342995	.	+	0	ID=ColletesGigas_014841-T1.cds;Parent=ColletesGigas_014841-T1
WUUM01000024.1	funannotate	CDS	2343299	2343491	.	+	0	ID=ColletesGigas_014841-T1.cds;Parent=ColletesGigas_014841-T1
WUUM01000024.1	funannotate	CDS	2343584	2343802	.	+	0	ID=ColletesGigas_014841-T1.cds;Parent=ColletesGigas_014841-T1
WUUM01000024.1	funannotate	CDS	2344055	2344294	.	+	0	ID=ColletesGigas_014841-T1.cds;Parent=ColletesGigas_014841-T1
WUUM01000024.1	funannotate	CDS	2344800	2344951	.	+	0	ID=ColletesGigas_014841-T1.cds;Parent=ColletesGigas_014841-T1
WUUM01000024.1	funannotate	exon	2487432	2487635	.	-	.	ID=ColletesGigas_014853-T1.exon1;Parent=ColletesGigas_014853-T1
WUUM01000024.1	funannotate	exon	2487108	2487320	.	-	.	ID=ColletesGigas_014853-T1.exon2;Parent=ColletesGigas_014853-T1
WUUM01000024.1	funannotate	mRNA	2308327	2310519	.	-	.	ID=ColletesGigas_014838-T1;Ontology_term=GO:0005347%2CGO:0055085;Dbxref=InterPro:IPR002067%2CInterPro:IPR023395%2CInterPro:IPR018108;Parent=ColletesGigas_014838
WUUM01000024.1	funannotate	CDS	794391	794460	.	+	0	ID=ColletesGigas_014764-T1.cds;Parent=ColletesGigas_014764-T1
WUUM01000024.1	funannotate	CDS	795178	795287	.	+	0	ID=ColletesGigas_014764-T1.cds;Parent=ColletesGigas_014764-T1
WUUM01000024.1	funannotate	CDS	796735	796754	.	+	0	ID=ColletesGigas_014764-T1.cds;Parent=ColletesGigas_014764-T1
WUUM01000024.1	funannotate	CDS	796950	797109	.	+	0	ID=ColletesGigas_014764-T1.cds;Parent=ColletesGigas_014764-T1
WUUM01000024.1	funannotate	CDS	675379	675615	.	-	0	ID=ColletesGigas_014758-T1.cds;Parent=ColletesGigas_014758-T1
WUUM01000024.1	funannotate	CDS	673365	673655	.	-	0	ID=ColletesGigas_014758-T1.cds;Parent=ColletesGigas_014758-T1
WUUM01000024.1	funannotate	CDS	1319433	1319484	.	+	0	ID=ColletesGigas_014791-T1.cds;Parent=ColletesGigas_014791-T1
WUUM01000024.1	funannotate	CDS	1319571	1319863	.	+	0	ID=ColletesGigas_014791-T1.cds;Parent=ColletesGigas_014791-T1
WUUM01000024.1	funannotate	exon	1985600	1985948	.	+	.	ID=ColletesGigas_014816-T1.exon1;Parent=ColletesGigas_014816-T1
WUUM01000024.1	funannotate	CDS	1144323	1144456	.	-	0	ID=ColletesGigas_014786-T1.cds;Parent=ColletesGigas_014786-T1
WUUM01000024.1	funannotate	CDS	1141719	1141998	.	-	0	ID=ColletesGigas_014786-T1.cds;Parent=ColletesGigas_014786-T1
WUUM01000024.1	funannotate	exon	3381906	3381992	.	+	.	ID=ColletesGigas_014890-T1.exon2;Parent=ColletesGigas_014890-T1
WUUM01000024.1	funannotate	exon	3381765	3381791	.	+	.	ID=ColletesGigas_014890-T1.exon1;Parent=ColletesGigas_014890-T1
WUUM01000024.1	funannotate	exon	3383259	3383528	.	+	.	ID=ColletesGigas_014890-T1.exon4;Parent=ColletesGigas_014890-T1
WUUM01000024.1	funannotate	exon	3382685	3382891	.	+	.	ID=ColletesGigas_014890-T1.exon3;Parent=ColletesGigas_014890-T1
WUUM01000024.1	funannotate	CDS	3381765	3381791	.	+	0	ID=ColletesGigas_014890-T1.cds;Parent=ColletesGigas_014890-T1
WUUM01000024.1	funannotate	CDS	3381906	3381992	.	+	0	ID=ColletesGigas_014890-T1.cds;Parent=ColletesGigas_014890-T1
WUUM01000024.1	funannotate	CDS	3382685	3382891	.	+	0	ID=ColletesGigas_014890-T1.cds;Parent=ColletesGigas_014890-T1
WUUM01000024.1	funannotate	CDS	3383259	3383528	.	+	0	ID=ColletesGigas_014890-T1.cds;Parent=ColletesGigas_014890-T1
WUUM01000024.1	funannotate	mRNA	3475213	3475881	.	+	.	ID=ColletesGigas_014899-T1;Dbxref=InterPro:IPR008978%2CInterPro:IPR002068%2CInterPro:IPR001436;Parent=ColletesGigas_014899
WUUM01000024.1	funannotate	exon	1917257	1917347	.	+	.	ID=ColletesGigas_014813-T1.exon1;Parent=ColletesGigas_014813-T1
WUUM01000024.1	funannotate	exon	1918680	1918881	.	+	.	ID=ColletesGigas_014813-T1.exon2;Parent=ColletesGigas_014813-T1
WUUM01000024.1	funannotate	exon	1920375	1920460	.	+	.	ID=ColletesGigas_014813-T1.exon3;Parent=ColletesGigas_014813-T1
WUUM01000024.1	funannotate	CDS	2799432	2799443	.	-	0	ID=ColletesGigas_014863-T1.cds;Parent=ColletesGigas_014863-T1
WUUM01000024.1	funannotate	CDS	2799280	2799363	.	-	0	ID=ColletesGigas_014863-T1.cds;Parent=ColletesGigas_014863-T1
WUUM01000024.1	funannotate	CDS	2798069	2798164	.	-	0	ID=ColletesGigas_014863-T1.cds;Parent=ColletesGigas_014863-T1
WUUM01000024.1	funannotate	exon	1921042	1921319	.	+	.	ID=ColletesGigas_014813-T1.exon4;Parent=ColletesGigas_014813-T1
WUUM01000024.1	funannotate	exon	1539032	1539097	.	+	.	ID=ColletesGigas_014799-T1.exon1;Parent=ColletesGigas_014799-T1
WUUM01000024.1	funannotate	exon	1539310	1539480	.	+	.	ID=ColletesGigas_014799-T1.exon2;Parent=ColletesGigas_014799-T1
WUUM01000024.1	funannotate	exon	3338857	3339102	.	+	.	ID=ColletesGigas_014888-T1.exon1;Parent=ColletesGigas_014888-T1
WUUM01000024.1	funannotate	exon	3339226	3339298	.	+	.	ID=ColletesGigas_014888-T1.exon2;Parent=ColletesGigas_014888-T1
WUUM01000024.1	funannotate	exon	3339371	3339590	.	+	.	ID=ColletesGigas_014888-T1.exon3;Parent=ColletesGigas_014888-T1
WUUM01000024.1	funannotate	exon	3340106	3340538	.	+	.	ID=ColletesGigas_014888-T1.exon4;Parent=ColletesGigas_014888-T1
WUUM01000024.1	funannotate	mRNA	3337453	3338159	.	-	.	ID=ColletesGigas_014887-T1;Ontology_term=GO:0003735%2CGO:0005762%2CGO:0032543;Dbxref=InterPro:IPR034596;Parent=ColletesGigas_014887
WUUM01000024.1	funannotate	mRNA	3256960	3258470	.	+	.	ID=ColletesGigas_014875-T1;Ontology_term=GO:0005515;Dbxref=PFAM:PF13857%2CPFAM:PF12796%2CPFAM:PF13637%2CPFAM:PF13606%2CInterPro:IPR020683%2CInterPro:IPR036770%2CPFAM:PF00023%2CInterPro:IPR002110;Parent=ColletesGigas_014875
WUUM01000024.1	funannotate	CDS	3303533	3303599	.	+	0	ID=ColletesGigas_014885-T1.cds;Parent=ColletesGigas_014885-T1
WUUM01000024.1	funannotate	CDS	3305918	3306159	.	+	0	ID=ColletesGigas_014885-T1.cds;Parent=ColletesGigas_014885-T1
WUUM01000024.1	funannotate	CDS	3306543	3306764	.	+	0	ID=ColletesGigas_014885-T1.cds;Parent=ColletesGigas_014885-T1
WUUM01000024.1	funannotate	CDS	3307186	3307413	.	+	0	ID=ColletesGigas_014885-T1.cds;Parent=ColletesGigas_014885-T1
WUUM01000024.1	funannotate	CDS	3307530	3307775	.	+	0	ID=ColletesGigas_014885-T1.cds;Parent=ColletesGigas_014885-T1
WUUM01000024.1	funannotate	CDS	3308369	3308650	.	+	0	ID=ColletesGigas_014885-T1.cds;Parent=ColletesGigas_014885-T1
WUUM01000024.1	funannotate	CDS	3308724	3308813	.	+	0	ID=ColletesGigas_014885-T1.cds;Parent=ColletesGigas_014885-T1
WUUM01000024.1	funannotate	CDS	3308893	3309006	.	+	0	ID=ColletesGigas_014885-T1.cds;Parent=ColletesGigas_014885-T1
WUUM01000024.1	funannotate	CDS	3309082	3309180	.	+	0	ID=ColletesGigas_014885-T1.cds;Parent=ColletesGigas_014885-T1
WUUM01000024.1	funannotate	CDS	3309275	3309367	.	+	0	ID=ColletesGigas_014885-T1.cds;Parent=ColletesGigas_014885-T1
WUUM01000024.1	funannotate	CDS	3309438	3309631	.	+	0	ID=ColletesGigas_014885-T1.cds;Parent=ColletesGigas_014885-T1
WUUM01000024.1	funannotate	CDS	3309725	3310014	.	+	0	ID=ColletesGigas_014885-T1.cds;Parent=ColletesGigas_014885-T1
WUUM01000024.1	funannotate	CDS	3310123	3310302	.	+	0	ID=ColletesGigas_014885-T1.cds;Parent=ColletesGigas_014885-T1
WUUM01000024.1	funannotate	CDS	3310388	3310444	.	+	0	ID=ColletesGigas_014885-T1.cds;Parent=ColletesGigas_014885-T1
WUUM01000024.1	funannotate	CDS	3311952	3312019	.	+	0	ID=ColletesGigas_014885-T1.cds;Parent=ColletesGigas_014885-T1
WUUM01000024.1	funannotate	exon	3696774	3697013	.	+	.	ID=ColletesGigas_014905-T1.exon1;Parent=ColletesGigas_014905-T1
WUUM01000024.1	funannotate	exon	3697673	3697783	.	+	.	ID=ColletesGigas_014905-T1.exon2;Parent=ColletesGigas_014905-T1
WUUM01000024.1	funannotate	exon	1035333	1035728	.	-	.	ID=ColletesGigas_014781-T1.exon1;Parent=ColletesGigas_014781-T1
WUUM01000024.1	funannotate	exon	363906	364258	.	-	.	ID=ColletesGigas_014741-T1.exon1;Parent=ColletesGigas_014741-T1
WUUM01000024.1	funannotate	CDS	290697	290760	.	+	0	ID=ColletesGigas_014736-T1.cds;Parent=ColletesGigas_014736-T1
WUUM01000024.1	funannotate	CDS	290852	290898	.	+	0	ID=ColletesGigas_014736-T1.cds;Parent=ColletesGigas_014736-T1
WUUM01000024.1	funannotate	CDS	290973	291053	.	+	0	ID=ColletesGigas_014736-T1.cds;Parent=ColletesGigas_014736-T1
WUUM01000024.1	funannotate	CDS	291125	291331	.	+	0	ID=ColletesGigas_014736-T1.cds;Parent=ColletesGigas_014736-T1
WUUM01000024.1	funannotate	CDS	291410	291494	.	+	0	ID=ColletesGigas_014736-T1.cds;Parent=ColletesGigas_014736-T1
WUUM01000024.1	funannotate	CDS	291587	291709	.	+	0	ID=ColletesGigas_014736-T1.cds;Parent=ColletesGigas_014736-T1
WUUM01000024.1	funannotate	CDS	291770	291942	.	+	0	ID=ColletesGigas_014736-T1.cds;Parent=ColletesGigas_014736-T1
WUUM01000024.1	funannotate	CDS	292035	292136	.	+	0	ID=ColletesGigas_014736-T1.cds;Parent=ColletesGigas_014736-T1
WUUM01000024.1	funannotate	CDS	292199	292387	.	+	0	ID=ColletesGigas_014736-T1.cds;Parent=ColletesGigas_014736-T1
WUUM01000024.1	funannotate	CDS	292445	293587	.	+	0	ID=ColletesGigas_014736-T1.cds;Parent=ColletesGigas_014736-T1
WUUM01000024.1	funannotate	exon	391097	391207	.	-	.	ID=ColletesGigas_014744-T1.exon1;Parent=ColletesGigas_014744-T1
WUUM01000024.1	funannotate	exon	389998	390390	.	-	.	ID=ColletesGigas_014744-T1.exon2;Parent=ColletesGigas_014744-T1
WUUM01000024.1	funannotate	mRNA	3682766	3692561	.	+	.	ID=ColletesGigas_014904-T1;Ontology_term=GO:0005856;Dbxref=InterPro:IPR030696%2CInterPro:IPR018980%2CInterPro:IPR000299%2CInterPro:IPR019748%2CInterPro:IPR011993%2CInterPro:IPR035963%2CInterPro:IPR014352;Parent=ColletesGigas_014904
WUUM01000024.1	funannotate	exon	292445	293587	.	+	.	ID=ColletesGigas_014736-T1.exon10;Parent=ColletesGigas_014736-T1
WUUM01000024.1	funannotate	exon	3222755	3222862	.	-	.	ID=ColletesGigas_014870-T1.exon1;Parent=ColletesGigas_014870-T1
WUUM01000024.1	funannotate	exon	3221539	3221863	.	-	.	ID=ColletesGigas_014870-T1.exon2;Parent=ColletesGigas_014870-T1
WUUM01000024.1	funannotate	exon	3221266	3221460	.	-	.	ID=ColletesGigas_014870-T1.exon3;Parent=ColletesGigas_014870-T1
WUUM01000024.1	funannotate	exon	3221071	3221186	.	-	.	ID=ColletesGigas_014870-T1.exon4;Parent=ColletesGigas_014870-T1
WUUM01000024.1	funannotate	exon	3216797	3217008	.	-	.	ID=ColletesGigas_014870-T1.exon5;Parent=ColletesGigas_014870-T1
WUUM01000024.1	funannotate	exon	3215727	3216357	.	-	.	ID=ColletesGigas_014870-T1.exon6;Parent=ColletesGigas_014870-T1
WUUM01000024.1	funannotate	exon	3215060	3215477	.	-	.	ID=ColletesGigas_014870-T1.exon7;Parent=ColletesGigas_014870-T1
WUUM01000024.1	funannotate	exon	3214761	3214982	.	-	.	ID=ColletesGigas_014870-T1.exon8;Parent=ColletesGigas_014870-T1
WUUM01000024.1	funannotate	exon	3214516	3214691	.	-	.	ID=ColletesGigas_014870-T1.exon9;Parent=ColletesGigas_014870-T1
WUUM01000024.1	funannotate	exon	796950	797109	.	+	.	ID=ColletesGigas_014764-T1.exon4;Parent=ColletesGigas_014764-T1
WUUM01000024.1	funannotate	exon	796735	796754	.	+	.	ID=ColletesGigas_014764-T1.exon3;Parent=ColletesGigas_014764-T1
WUUM01000024.1	funannotate	exon	795178	795287	.	+	.	ID=ColletesGigas_014764-T1.exon2;Parent=ColletesGigas_014764-T1
WUUM01000024.1	funannotate	exon	794391	794460	.	+	.	ID=ColletesGigas_014764-T1.exon1;Parent=ColletesGigas_014764-T1
WUUM01000024.1	funannotate	mRNA	3922457	3923337	.	+	.	ID=ColletesGigas_014916-T1;Parent=ColletesGigas_014916
WUUM01000024.1	funannotate	mRNA	952682	953534	.	-	.	ID=ColletesGigas_014774-T1;Parent=ColletesGigas_014774
WUUM01000024.1	funannotate	mRNA	1141719	1144456	.	-	.	ID=ColletesGigas_014786-T1;Parent=ColletesGigas_014786
WUUM01000024.1	funannotate	CDS	3904514	3904733	.	+	0	ID=ColletesGigas_014915-T1.cds;Parent=ColletesGigas_014915-T1
WUUM01000024.1	funannotate	CDS	3906697	3907181	.	+	0	ID=ColletesGigas_014915-T1.cds;Parent=ColletesGigas_014915-T1
WUUM01000024.1	funannotate	CDS	1985600	1985948	.	+	1	ID=ColletesGigas_014816-T1.cds;Parent=ColletesGigas_014816-T1
WUUM01000024.1	funannotate	mRNA	1534844	1536796	.	+	.	ID=ColletesGigas_014798-T1;Parent=ColletesGigas_014798
WUUM01000024.1	funannotate	exon	728932	729089	.	+	.	ID=ColletesGigas_014761-T1.exon1;Parent=ColletesGigas_014761-T1
WUUM01000024.1	funannotate	exon	2453444	2453717	.	-	.	ID=ColletesGigas_014850-T1.exon3;Parent=ColletesGigas_014850-T1
WUUM01000024.1	funannotate	exon	2456701	2456833	.	-	.	ID=ColletesGigas_014850-T1.exon1;Parent=ColletesGigas_014850-T1
WUUM01000024.1	funannotate	exon	2454786	2454996	.	-	.	ID=ColletesGigas_014850-T1.exon2;Parent=ColletesGigas_014850-T1
WUUM01000024.1	funannotate	exon	730426	730585	.	+	.	ID=ColletesGigas_014761-T1.exon2;Parent=ColletesGigas_014761-T1
WUUM01000024.1	funannotate	mRNA	115817	117593	.	-	.	ID=ColletesGigas_014725-T1;Parent=ColletesGigas_014725
WUUM01000024.1	funannotate	exon	3249053	3252040	.	+	.	ID=ColletesGigas_014873-T1.exon1;Parent=ColletesGigas_014873-T1
WUUM01000024.1	funannotate	mRNA	3751371	3757429	.	+	.	ID=ColletesGigas_014909-T1;Parent=ColletesGigas_014909
WUUM01000024.1	funannotate	mRNA	496995	498991	.	+	.	ID=ColletesGigas_014750-T1;Parent=ColletesGigas_014750
WUUM01000024.1	funannotate	exon	3337879	3337948	.	-	.	ID=ColletesGigas_014887-T1.exon2;Parent=ColletesGigas_014887-T1
WUUM01000024.1	funannotate	exon	3338111	3338159	.	-	.	ID=ColletesGigas_014887-T1.exon1;Parent=ColletesGigas_014887-T1
WUUM01000024.1	funannotate	mRNA	777129	777488	.	+	.	ID=ColletesGigas_014762-T1;Parent=ColletesGigas_014762
WUUM01000024.1	funannotate	exon	3337453	3337596	.	-	.	ID=ColletesGigas_014887-T1.exon4;Parent=ColletesGigas_014887-T1
WUUM01000024.1	funannotate	exon	3337674	3337806	.	-	.	ID=ColletesGigas_014887-T1.exon3;Parent=ColletesGigas_014887-T1
WUUM01000024.1	funannotate	mRNA	3760524	3763584	.	+	.	ID=ColletesGigas_014910-T1;Parent=ColletesGigas_014910
WUUM01000024.1	funannotate	mRNA	2008755	2009081	.	+	.	ID=ColletesGigas_014819-T1;Parent=ColletesGigas_014819
WUUM01000024.1	funannotate	CDS	378922	379139	.	-	0	ID=ColletesGigas_014743-T1.cds;Parent=ColletesGigas_014743-T1
WUUM01000024.1	funannotate	CDS	378603	378706	.	-	0	ID=ColletesGigas_014743-T1.cds;Parent=ColletesGigas_014743-T1
WUUM01000024.1	funannotate	CDS	378363	378533	.	-	0	ID=ColletesGigas_014743-T1.cds;Parent=ColletesGigas_014743-T1
WUUM01000024.1	funannotate	CDS	376117	376508	.	-	0	ID=ColletesGigas_014743-T1.cds;Parent=ColletesGigas_014743-T1
WUUM01000024.1	funannotate	mRNA	2025624	2027033	.	+	.	ID=ColletesGigas_014820-T1;Dbxref=PFAM:PF13359%2CInterPro:IPR027806%2CPFAM:PF01609;Parent=ColletesGigas_014820
WUUM01000024.1	funannotate	mRNA	1675508	1676088	.	+	.	ID=ColletesGigas_014807-T1;Parent=ColletesGigas_014807
WUUM01000024.1	funannotate	mRNA	2267450	2275440	.	-	.	ID=ColletesGigas_014832-T1;Ontology_term=GO:0035556;Dbxref=InterPro:IPR029021%2CInterPro:IPR005112%2CInterPro:IPR001194%2CInterPro:IPR010569%2CInterPro:IPR043153%2CInterPro:IPR037516%2CInterPro:IPR030564%2CInterPro:IPR001849%2CInterPro:IPR005113%2CInterPro:IPR002219%2CInterPro:IPR011993%2CPFAM:PF02141%2CPFAM:PF00130%2CInterPro:IPR022096%2CInterPro:IPR004182;Parent=ColletesGigas_014832
WUUM01000024.1	funannotate	CDS	297699	297773	.	+	0	ID=ColletesGigas_014738-T1.cds;Parent=ColletesGigas_014738-T1
WUUM01000024.1	funannotate	CDS	297896	298174	.	+	0	ID=ColletesGigas_014738-T1.cds;Parent=ColletesGigas_014738-T1
WUUM01000024.1	funannotate	CDS	298412	298762	.	+	0	ID=ColletesGigas_014738-T1.cds;Parent=ColletesGigas_014738-T1
WUUM01000024.1	funannotate	CDS	298881	299039	.	+	0	ID=ColletesGigas_014738-T1.cds;Parent=ColletesGigas_014738-T1
WUUM01000024.1	funannotate	CDS	299166	299423	.	+	0	ID=ColletesGigas_014738-T1.cds;Parent=ColletesGigas_014738-T1
WUUM01000024.1	funannotate	CDS	299508	299876	.	+	0	ID=ColletesGigas_014738-T1.cds;Parent=ColletesGigas_014738-T1
WUUM01000024.1	funannotate	exon	2532192	2532359	.	+	.	ID=ColletesGigas_014854-T1.exon1;Parent=ColletesGigas_014854-T1
WUUM01000024.1	funannotate	CDS	3479104	3479709	.	+	0	ID=ColletesGigas_014900-T1.cds;Parent=ColletesGigas_014900-T1
WUUM01000024.1	funannotate	mRNA	486096	486432	.	-	.	ID=ColletesGigas_014749-T1;Parent=ColletesGigas_014749
WUUM01000024.1	funannotate	exon	2258732	2259153	.	-	.	ID=ColletesGigas_014831-T1.exon1;Parent=ColletesGigas_014831-T1
WUUM01000024.1	funannotate	exon	2255233	2255339	.	-	.	ID=ColletesGigas_014831-T1.exon8;Parent=ColletesGigas_014831-T1
WUUM01000024.1	funannotate	exon	2254942	2255146	.	-	.	ID=ColletesGigas_014831-T1.exon9;Parent=ColletesGigas_014831-T1
WUUM01000024.1	funannotate	exon	2255648	2255733	.	-	.	ID=ColletesGigas_014831-T1.exon6;Parent=ColletesGigas_014831-T1
WUUM01000024.1	funannotate	exon	2255419	2255525	.	-	.	ID=ColletesGigas_014831-T1.exon7;Parent=ColletesGigas_014831-T1
WUUM01000024.1	funannotate	exon	2256676	2256803	.	-	.	ID=ColletesGigas_014831-T1.exon4;Parent=ColletesGigas_014831-T1
WUUM01000024.1	funannotate	exon	2256396	2256434	.	-	.	ID=ColletesGigas_014831-T1.exon5;Parent=ColletesGigas_014831-T1
WUUM01000024.1	funannotate	exon	2257090	2257467	.	-	.	ID=ColletesGigas_014831-T1.exon2;Parent=ColletesGigas_014831-T1
WUUM01000024.1	funannotate	exon	2256877	2257000	.	-	.	ID=ColletesGigas_014831-T1.exon3;Parent=ColletesGigas_014831-T1
WUUM01000024.1	funannotate	exon	3493849	3493985	.	+	.	ID=ColletesGigas_014902-T1.exon2;Parent=ColletesGigas_014902-T1
WUUM01000024.1	funannotate	exon	3493713	3493826	.	+	.	ID=ColletesGigas_014902-T1.exon1;Parent=ColletesGigas_014902-T1
WUUM01000024.1	funannotate	exon	3494057	3494297	.	+	.	ID=ColletesGigas_014902-T1.exon3;Parent=ColletesGigas_014902-T1
WUUM01000024.1	funannotate	exon	1044323	1044368	.	-	.	ID=ColletesGigas_014783-T1.exon5;Parent=ColletesGigas_014783-T1
WUUM01000024.1	funannotate	exon	1046184	1046235	.	-	.	ID=ColletesGigas_014783-T1.exon4;Parent=ColletesGigas_014783-T1
WUUM01000024.1	funannotate	exon	1046282	1046309	.	-	.	ID=ColletesGigas_014783-T1.exon3;Parent=ColletesGigas_014783-T1
WUUM01000024.1	funannotate	exon	1046433	1046480	.	-	.	ID=ColletesGigas_014783-T1.exon2;Parent=ColletesGigas_014783-T1
WUUM01000024.1	funannotate	exon	1046538	1046573	.	-	.	ID=ColletesGigas_014783-T1.exon1;Parent=ColletesGigas_014783-T1
WUUM01000024.1	funannotate	exon	2254671	2254811	.	-	.	ID=ColletesGigas_014831-T1.exon10;Parent=ColletesGigas_014831-T1
WUUM01000024.1	funannotate	mRNA	293875	294816	.	-	.	ID=ColletesGigas_014737-T1;Ontology_term=GO:0003723;Dbxref=InterPro:IPR004521%2CInterPro:IPR036974%2CInterPro:IPR041366%2CInterPro:IPR016437%2CInterPro:IPR015947%2CInterPro:IPR002478;Parent=ColletesGigas_014737
WUUM01000024.1	funannotate	CDS	1168630	1168698	.	-	0	ID=ColletesGigas_014787-T1.cds;Parent=ColletesGigas_014787-T1
WUUM01000024.1	funannotate	CDS	1168386	1168518	.	-	0	ID=ColletesGigas_014787-T1.cds;Parent=ColletesGigas_014787-T1
WUUM01000024.1	funannotate	CDS	1168003	1168022	.	-	0	ID=ColletesGigas_014787-T1.cds;Parent=ColletesGigas_014787-T1
WUUM01000024.1	funannotate	CDS	1164645	1164701	.	-	0	ID=ColletesGigas_014787-T1.cds;Parent=ColletesGigas_014787-T1
WUUM01000024.1	funannotate	CDS	2352402	2352453	.	-	0	ID=ColletesGigas_014843-T1.cds;Parent=ColletesGigas_014843-T1
WUUM01000024.1	funannotate	CDS	2351541	2351691	.	-	0	ID=ColletesGigas_014843-T1.cds;Parent=ColletesGigas_014843-T1
WUUM01000024.1	funannotate	CDS	2351050	2351299	.	-	0	ID=ColletesGigas_014843-T1.cds;Parent=ColletesGigas_014843-T1
WUUM01000024.1	funannotate	CDS	2350610	2350747	.	-	0	ID=ColletesGigas_014843-T1.cds;Parent=ColletesGigas_014843-T1
WUUM01000024.1	funannotate	CDS	2350121	2350345	.	-	0	ID=ColletesGigas_014843-T1.cds;Parent=ColletesGigas_014843-T1
WUUM01000024.1	funannotate	exon	824063	824239	.	+	.	ID=ColletesGigas_014765-T1.exon2;Parent=ColletesGigas_014765-T1
WUUM01000024.1	funannotate	exon	820096	820242	.	+	.	ID=ColletesGigas_014765-T1.exon1;Parent=ColletesGigas_014765-T1
WUUM01000024.1	funannotate	exon	3457169	3457446	.	+	.	ID=ColletesGigas_014893-T1.exon13;Parent=ColletesGigas_014893-T1
WUUM01000024.1	funannotate	mRNA	3185237	3185491	.	+	.	ID=ColletesGigas_014868-T1;Parent=ColletesGigas_014868
WUUM01000024.1	funannotate	exon	3451509	3451810	.	+	.	ID=ColletesGigas_014893-T1.exon10;Parent=ColletesGigas_014893-T1
WUUM01000024.1	funannotate	exon	3456944	3457078	.	+	.	ID=ColletesGigas_014893-T1.exon12;Parent=ColletesGigas_014893-T1
WUUM01000024.1	funannotate	exon	3456839	3456855	.	+	.	ID=ColletesGigas_014893-T1.exon11;Parent=ColletesGigas_014893-T1
WUUM01000024.1	funannotate	exon	2637381	2637755	.	-	.	ID=ColletesGigas_014855-T1.exon1;Parent=ColletesGigas_014855-T1
WUUM01000024.1	funannotate	exon	705250	705340	.	+	.	ID=ColletesGigas_014760-T1.exon2;Parent=ColletesGigas_014760-T1
WUUM01000024.1	funannotate	mRNA	2354532	2356229	.	-	.	ID=ColletesGigas_014844-T1;Ontology_term=GO:0004252%2CGO:0006508;Dbxref=InterPro:IPR043504%2CInterPro:IPR001314%2CInterPro:IPR001254%2CInterPro:IPR009003%2CInterPro:IPR018114%2CInterPro:IPR033116;Parent=ColletesGigas_014844
WUUM01000024.1	funannotate	exon	704148	704326	.	+	.	ID=ColletesGigas_014760-T1.exon1;Parent=ColletesGigas_014760-T1
WUUM01000024.1	funannotate	exon	707126	707278	.	+	.	ID=ColletesGigas_014760-T1.exon3;Parent=ColletesGigas_014760-T1
WUUM01000024.1	funannotate	exon	1534844	1535185	.	+	.	ID=ColletesGigas_014798-T1.exon1;Parent=ColletesGigas_014798-T1
WUUM01000024.1	funannotate	exon	1536791	1536796	.	+	.	ID=ColletesGigas_014798-T1.exon2;Parent=ColletesGigas_014798-T1
WUUM01000024.1	funannotate	mRNA	2641361	2649258	.	-	.	ID=ColletesGigas_014856-T1;Parent=ColletesGigas_014856
WUUM01000024.1	funannotate	CDS	3296832	3296974	.	+	0	ID=ColletesGigas_014884-T1.cds;Parent=ColletesGigas_014884-T1
WUUM01000024.1	funannotate	CDS	3298376	3298611	.	+	0	ID=ColletesGigas_014884-T1.cds;Parent=ColletesGigas_014884-T1
WUUM01000024.1	funannotate	CDS	3299665	3299714	.	+	0	ID=ColletesGigas_014884-T1.cds;Parent=ColletesGigas_014884-T1
WUUM01000024.1	funannotate	CDS	3299966	3300023	.	+	0	ID=ColletesGigas_014884-T1.cds;Parent=ColletesGigas_014884-T1
WUUM01000024.1	funannotate	CDS	3300988	3301020	.	+	0	ID=ColletesGigas_014884-T1.cds;Parent=ColletesGigas_014884-T1
WUUM01000024.1	funannotate	CDS	3301496	3301566	.	+	0	ID=ColletesGigas_014884-T1.cds;Parent=ColletesGigas_014884-T1
WUUM01000024.1	funannotate	exon	3185237	3185491	.	+	.	ID=ColletesGigas_014868-T1.exon1;Parent=ColletesGigas_014868-T1
WUUM01000024.1	funannotate	exon	1012815	1013327	.	-	.	ID=ColletesGigas_014779-T1.exon3;Parent=ColletesGigas_014779-T1
WUUM01000024.1	funannotate	exon	1013359	1013438	.	-	.	ID=ColletesGigas_014779-T1.exon2;Parent=ColletesGigas_014779-T1
WUUM01000024.1	funannotate	exon	1013650	1013770	.	-	.	ID=ColletesGigas_014779-T1.exon1;Parent=ColletesGigas_014779-T1
WUUM01000024.1	funannotate	CDS	2321536	2321641	.	+	0	ID=ColletesGigas_014840-T1.cds;Parent=ColletesGigas_014840-T1
WUUM01000024.1	funannotate	CDS	2321928	2322465	.	+	0	ID=ColletesGigas_014840-T1.cds;Parent=ColletesGigas_014840-T1
WUUM01000024.1	funannotate	CDS	2323072	2323177	.	+	0	ID=ColletesGigas_014840-T1.cds;Parent=ColletesGigas_014840-T1
WUUM01000024.1	funannotate	CDS	2323312	2323551	.	+	0	ID=ColletesGigas_014840-T1.cds;Parent=ColletesGigas_014840-T1
WUUM01000024.1	funannotate	exon	1043165	1043295	.	-	.	ID=ColletesGigas_014782-T1.exon1;Parent=ColletesGigas_014782-T1
WUUM01000024.1	funannotate	exon	1041936	1042428	.	-	.	ID=ColletesGigas_014782-T1.exon2;Parent=ColletesGigas_014782-T1
WUUM01000024.1	funannotate	CDS	1013650	1013770	.	-	0	ID=ColletesGigas_014779-T1.cds;Parent=ColletesGigas_014779-T1
WUUM01000024.1	funannotate	CDS	1013359	1013438	.	-	0	ID=ColletesGigas_014779-T1.cds;Parent=ColletesGigas_014779-T1
WUUM01000024.1	funannotate	CDS	1012815	1013327	.	-	0	ID=ColletesGigas_014779-T1.cds;Parent=ColletesGigas_014779-T1
WUUM01000024.1	funannotate	CDS	3338111	3338159	.	-	0	ID=ColletesGigas_014887-T1.cds;Parent=ColletesGigas_014887-T1
WUUM01000024.1	funannotate	CDS	3337879	3337948	.	-	0	ID=ColletesGigas_014887-T1.cds;Parent=ColletesGigas_014887-T1
WUUM01000024.1	funannotate	CDS	3337674	3337806	.	-	0	ID=ColletesGigas_014887-T1.cds;Parent=ColletesGigas_014887-T1
WUUM01000024.1	funannotate	CDS	3337453	3337596	.	-	0	ID=ColletesGigas_014887-T1.cds;Parent=ColletesGigas_014887-T1
WUUM01000024.1	funannotate	CDS	2313181	2313632	.	-	0	ID=ColletesGigas_014839-T1.cds;Parent=ColletesGigas_014839-T1
WUUM01000024.1	funannotate	CDS	2312819	2312946	.	-	0	ID=ColletesGigas_014839-T1.cds;Parent=ColletesGigas_014839-T1
WUUM01000024.1	funannotate	CDS	2312418	2312730	.	-	0	ID=ColletesGigas_014839-T1.cds;Parent=ColletesGigas_014839-T1
WUUM01000024.1	funannotate	CDS	2312160	2312336	.	-	0	ID=ColletesGigas_014839-T1.cds;Parent=ColletesGigas_014839-T1
WUUM01000024.1	funannotate	CDS	2312047	2312086	.	-	0	ID=ColletesGigas_014839-T1.cds;Parent=ColletesGigas_014839-T1
WUUM01000024.1	funannotate	exon	118502	118804	.	-	.	ID=ColletesGigas_014726-T1.exon1;Parent=ColletesGigas_014726-T1
WUUM01000024.1	funannotate	mRNA	3442191	3457446	.	+	.	ID=ColletesGigas_014893-T1;Ontology_term=GO:0005230%2CGO:0004888%2CGO:0005216%2CGO:0006811%2CGO:0032222%2CGO:0034220%2CGO:1903818%2CGO:0030431%2CGO:0016021;Dbxref=InterPro:IPR006201%2CInterPro:IPR031424%2CInterPro:IPR036719%2CInterPro:IPR006028%2CInterPro:IPR036734%2CInterPro:IPR018000%2CInterPro:IPR006202%2CInterPro:IPR006029;Parent=ColletesGigas_014893
WUUM01000024.1	funannotate	CDS	288196	288291	.	+	0	ID=ColletesGigas_014735-T1.cds;Parent=ColletesGigas_014735-T1
WUUM01000024.1	funannotate	CDS	288353	288548	.	+	0	ID=ColletesGigas_014735-T1.cds;Parent=ColletesGigas_014735-T1
WUUM01000024.1	funannotate	CDS	288632	288993	.	+	0	ID=ColletesGigas_014735-T1.cds;Parent=ColletesGigas_014735-T1
WUUM01000024.1	funannotate	CDS	289050	289214	.	+	0	ID=ColletesGigas_014735-T1.cds;Parent=ColletesGigas_014735-T1
WUUM01000024.1	funannotate	CDS	289283	289498	.	+	0	ID=ColletesGigas_014735-T1.cds;Parent=ColletesGigas_014735-T1
WUUM01000024.1	funannotate	CDS	289557	289730	.	+	0	ID=ColletesGigas_014735-T1.cds;Parent=ColletesGigas_014735-T1
WUUM01000024.1	funannotate	mRNA	3284422	3285686	.	+	.	ID=ColletesGigas_014881-T1;Dbxref=InterPro:IPR030231%2CInterPro:IPR027417%2CInterPro:IPR004130%2CPFAM:PF03029;Parent=ColletesGigas_014881
WUUM01000024.1	funannotate	exon	3331014	3331234	.	+	.	ID=ColletesGigas_014886-T1.exon7;Parent=ColletesGigas_014886-T1
WUUM01000024.1	funannotate	exon	3330738	3330914	.	+	.	ID=ColletesGigas_014886-T1.exon6;Parent=ColletesGigas_014886-T1
WUUM01000024.1	funannotate	exon	3331747	3331793	.	+	.	ID=ColletesGigas_014886-T1.exon9;Parent=ColletesGigas_014886-T1
WUUM01000024.1	funannotate	exon	3331488	3331635	.	+	.	ID=ColletesGigas_014886-T1.exon8;Parent=ColletesGigas_014886-T1
WUUM01000024.1	funannotate	exon	3328290	3328561	.	+	.	ID=ColletesGigas_014886-T1.exon3;Parent=ColletesGigas_014886-T1
WUUM01000024.1	funannotate	exon	3327729	3327844	.	+	.	ID=ColletesGigas_014886-T1.exon2;Parent=ColletesGigas_014886-T1
WUUM01000024.1	funannotate	exon	3330468	3330587	.	+	.	ID=ColletesGigas_014886-T1.exon5;Parent=ColletesGigas_014886-T1
WUUM01000024.1	funannotate	exon	3329020	3330348	.	+	.	ID=ColletesGigas_014886-T1.exon4;Parent=ColletesGigas_014886-T1
WUUM01000024.1	funannotate	exon	3324368	3324403	.	+	.	ID=ColletesGigas_014886-T1.exon1;Parent=ColletesGigas_014886-T1
WUUM01000024.1	funannotate	CDS	3227592	3227757	.	+	0	ID=ColletesGigas_014871-T1.cds;Parent=ColletesGigas_014871-T1
WUUM01000024.1	funannotate	CDS	3228188	3228313	.	+	0	ID=ColletesGigas_014871-T1.cds;Parent=ColletesGigas_014871-T1
WUUM01000024.1	funannotate	CDS	3228382	3228578	.	+	0	ID=ColletesGigas_014871-T1.cds;Parent=ColletesGigas_014871-T1
WUUM01000024.1	funannotate	CDS	3228654	3228897	.	+	0	ID=ColletesGigas_014871-T1.cds;Parent=ColletesGigas_014871-T1
WUUM01000024.1	funannotate	CDS	3228979	3229173	.	+	0	ID=ColletesGigas_014871-T1.cds;Parent=ColletesGigas_014871-T1
WUUM01000024.1	funannotate	CDS	3229320	3229543	.	+	0	ID=ColletesGigas_014871-T1.cds;Parent=ColletesGigas_014871-T1
WUUM01000024.1	funannotate	CDS	3229645	3229913	.	+	0	ID=ColletesGigas_014871-T1.cds;Parent=ColletesGigas_014871-T1
WUUM01000024.1	funannotate	CDS	3233008	3233139	.	+	0	ID=ColletesGigas_014871-T1.cds;Parent=ColletesGigas_014871-T1
WUUM01000024.1	funannotate	CDS	3233224	3233378	.	+	0	ID=ColletesGigas_014871-T1.cds;Parent=ColletesGigas_014871-T1
WUUM01000024.1	funannotate	CDS	3233711	3235449	.	+	0	ID=ColletesGigas_014871-T1.cds;Parent=ColletesGigas_014871-T1
WUUM01000024.1	funannotate	CDS	3237161	3237293	.	+	0	ID=ColletesGigas_014871-T1.cds;Parent=ColletesGigas_014871-T1
WUUM01000024.1	funannotate	CDS	3237403	3237506	.	+	0	ID=ColletesGigas_014871-T1.cds;Parent=ColletesGigas_014871-T1
WUUM01000024.1	funannotate	CDS	3237786	3237959	.	+	0	ID=ColletesGigas_014871-T1.cds;Parent=ColletesGigas_014871-T1
WUUM01000024.1	funannotate	CDS	3238051	3238136	.	+	0	ID=ColletesGigas_014871-T1.cds;Parent=ColletesGigas_014871-T1
WUUM01000024.1	funannotate	CDS	3238248	3238323	.	+	0	ID=ColletesGigas_014871-T1.cds;Parent=ColletesGigas_014871-T1
WUUM01000024.1	funannotate	CDS	3238405	3238530	.	+	0	ID=ColletesGigas_014871-T1.cds;Parent=ColletesGigas_014871-T1
WUUM01000024.1	funannotate	CDS	3238610	3238652	.	+	0	ID=ColletesGigas_014871-T1.cds;Parent=ColletesGigas_014871-T1
WUUM01000024.1	funannotate	CDS	3238806	3238921	.	+	0	ID=ColletesGigas_014871-T1.cds;Parent=ColletesGigas_014871-T1
WUUM01000024.1	funannotate	CDS	3239156	3239233	.	+	0	ID=ColletesGigas_014871-T1.cds;Parent=ColletesGigas_014871-T1
WUUM01000024.1	funannotate	CDS	3239411	3239416	.	+	0	ID=ColletesGigas_014871-T1.cds;Parent=ColletesGigas_014871-T1
WUUM01000024.1	funannotate	CDS	3240213	3240323	.	+	0	ID=ColletesGigas_014871-T1.cds;Parent=ColletesGigas_014871-T1
WUUM01000024.1	funannotate	exon	2301586	2302366	.	-	.	ID=ColletesGigas_014837-T1.exon9;Parent=ColletesGigas_014837-T1
WUUM01000024.1	funannotate	exon	2302442	2302819	.	-	.	ID=ColletesGigas_014837-T1.exon8;Parent=ColletesGigas_014837-T1
WUUM01000024.1	funannotate	exon	2302892	2303299	.	-	.	ID=ColletesGigas_014837-T1.exon7;Parent=ColletesGigas_014837-T1
WUUM01000024.1	funannotate	exon	2303375	2303840	.	-	.	ID=ColletesGigas_014837-T1.exon6;Parent=ColletesGigas_014837-T1
WUUM01000024.1	funannotate	exon	2303941	2304236	.	-	.	ID=ColletesGigas_014837-T1.exon5;Parent=ColletesGigas_014837-T1
WUUM01000024.1	funannotate	exon	2304328	2304885	.	-	.	ID=ColletesGigas_014837-T1.exon4;Parent=ColletesGigas_014837-T1
WUUM01000024.1	funannotate	exon	2304968	2305370	.	-	.	ID=ColletesGigas_014837-T1.exon3;Parent=ColletesGigas_014837-T1
WUUM01000024.1	funannotate	exon	2305430	2305687	.	-	.	ID=ColletesGigas_014837-T1.exon2;Parent=ColletesGigas_014837-T1
WUUM01000024.1	funannotate	exon	2306131	2306154	.	-	.	ID=ColletesGigas_014837-T1.exon1;Parent=ColletesGigas_014837-T1
WUUM01000024.1	funannotate	exon	3650665	3650668	.	+	.	ID=ColletesGigas_014903-T1.exon4;Parent=ColletesGigas_014903-T1
WUUM01000024.1	funannotate	exon	3644592	3644621	.	+	.	ID=ColletesGigas_014903-T1.exon1;Parent=ColletesGigas_014903-T1
WUUM01000024.1	funannotate	exon	3646886	3647025	.	+	.	ID=ColletesGigas_014903-T1.exon3;Parent=ColletesGigas_014903-T1
WUUM01000024.1	funannotate	exon	3645366	3645470	.	+	.	ID=ColletesGigas_014903-T1.exon2;Parent=ColletesGigas_014903-T1
WUUM01000024.1	funannotate	mRNA	856396	859901	.	+	.	ID=ColletesGigas_014768-T1;Parent=ColletesGigas_014768
WUUM01000024.1	funannotate	mRNA	1035333	1035728	.	-	.	ID=ColletesGigas_014781-T1;Parent=ColletesGigas_014781
WUUM01000024.1	funannotate	exon	371336	371535	.	-	.	ID=ColletesGigas_014742-T1.exon3;Parent=ColletesGigas_014742-T1
WUUM01000024.1	funannotate	exon	372481	372768	.	-	.	ID=ColletesGigas_014742-T1.exon2;Parent=ColletesGigas_014742-T1
WUUM01000024.1	funannotate	exon	373260	373277	.	-	.	ID=ColletesGigas_014742-T1.exon1;Parent=ColletesGigas_014742-T1
WUUM01000024.1	funannotate	exon	3242572	3245487	.	+	.	ID=ColletesGigas_014872-T1.exon1;Parent=ColletesGigas_014872-T1
WUUM01000024.1	funannotate	mRNA	1359841	1360071	.	+	.	ID=ColletesGigas_014793-T1;Parent=ColletesGigas_014793
WUUM01000024.1	funannotate	CDS	1703433	1703658	.	+	0	ID=ColletesGigas_014808-T1.cds;Parent=ColletesGigas_014808-T1
WUUM01000024.1	funannotate	CDS	1703711	1703874	.	+	0	ID=ColletesGigas_014808-T1.cds;Parent=ColletesGigas_014808-T1
WUUM01000024.1	funannotate	CDS	320231	320343	.	+	0	ID=ColletesGigas_014740-T1.cds;Parent=ColletesGigas_014740-T1
WUUM01000024.1	funannotate	CDS	320438	320538	.	+	0	ID=ColletesGigas_014740-T1.cds;Parent=ColletesGigas_014740-T1
WUUM01000024.1	funannotate	CDS	320613	321019	.	+	0	ID=ColletesGigas_014740-T1.cds;Parent=ColletesGigas_014740-T1
WUUM01000024.1	funannotate	CDS	321465	321563	.	+	0	ID=ColletesGigas_014740-T1.cds;Parent=ColletesGigas_014740-T1
WUUM01000024.1	funannotate	CDS	2297054	2297212	.	+	0	ID=ColletesGigas_014836-T1.cds;Parent=ColletesGigas_014836-T1
WUUM01000024.1	funannotate	CDS	2297302	2297487	.	+	0	ID=ColletesGigas_014836-T1.cds;Parent=ColletesGigas_014836-T1
WUUM01000024.1	funannotate	CDS	2297583	2297765	.	+	0	ID=ColletesGigas_014836-T1.cds;Parent=ColletesGigas_014836-T1
WUUM01000024.1	funannotate	exon	3702096	3702316	.	-	.	ID=ColletesGigas_014907-T1.exon10;Parent=ColletesGigas_014907-T1
WUUM01000024.1	funannotate	exon	3701735	3701971	.	-	.	ID=ColletesGigas_014907-T1.exon11;Parent=ColletesGigas_014907-T1
WUUM01000024.1	funannotate	exon	3701414	3701654	.	-	.	ID=ColletesGigas_014907-T1.exon12;Parent=ColletesGigas_014907-T1
WUUM01000024.1	funannotate	exon	3701010	3701339	.	-	.	ID=ColletesGigas_014907-T1.exon13;Parent=ColletesGigas_014907-T1
WUUM01000024.1	funannotate	exon	3700835	3700936	.	-	.	ID=ColletesGigas_014907-T1.exon14;Parent=ColletesGigas_014907-T1
WUUM01000024.1	funannotate	CDS	3879319	3879538	.	+	0	ID=ColletesGigas_014913-T1.cds;Parent=ColletesGigas_014913-T1
WUUM01000024.1	funannotate	CDS	3879669	3879721	.	+	0	ID=ColletesGigas_014913-T1.cds;Parent=ColletesGigas_014913-T1
WUUM01000024.1	funannotate	CDS	3390311	3390433	.	+	0	ID=ColletesGigas_014892-T1.cds;Parent=ColletesGigas_014892-T1
WUUM01000024.1	funannotate	CDS	3390506	3390664	.	+	0	ID=ColletesGigas_014892-T1.cds;Parent=ColletesGigas_014892-T1
WUUM01000024.1	funannotate	CDS	3391251	3391663	.	+	0	ID=ColletesGigas_014892-T1.cds;Parent=ColletesGigas_014892-T1
WUUM01000024.1	funannotate	CDS	3391759	3392236	.	+	0	ID=ColletesGigas_014892-T1.cds;Parent=ColletesGigas_014892-T1
WUUM01000024.1	funannotate	CDS	3392343	3392683	.	+	0	ID=ColletesGigas_014892-T1.cds;Parent=ColletesGigas_014892-T1
WUUM01000024.1	funannotate	CDS	3392938	3393146	.	+	0	ID=ColletesGigas_014892-T1.cds;Parent=ColletesGigas_014892-T1
WUUM01000024.1	funannotate	CDS	3393233	3393518	.	+	0	ID=ColletesGigas_014892-T1.cds;Parent=ColletesGigas_014892-T1
WUUM01000024.1	funannotate	CDS	3393690	3393829	.	+	0	ID=ColletesGigas_014892-T1.cds;Parent=ColletesGigas_014892-T1
WUUM01000024.1	funannotate	CDS	3394096	3394245	.	+	0	ID=ColletesGigas_014892-T1.cds;Parent=ColletesGigas_014892-T1
WUUM01000024.1	funannotate	CDS	3395270	3398406	.	+	0	ID=ColletesGigas_014892-T1.cds;Parent=ColletesGigas_014892-T1
WUUM01000024.1	funannotate	CDS	2005177	2005635	.	-	0	ID=ColletesGigas_014818-T1.cds;Parent=ColletesGigas_014818-T1
WUUM01000024.1	funannotate	exon	116905	117401	.	-	.	ID=ColletesGigas_014725-T1.exon2;Parent=ColletesGigas_014725-T1
WUUM01000024.1	funannotate	exon	115817	116061	.	-	.	ID=ColletesGigas_014725-T1.exon3;Parent=ColletesGigas_014725-T1
WUUM01000024.1	funannotate	exon	117574	117593	.	-	.	ID=ColletesGigas_014725-T1.exon1;Parent=ColletesGigas_014725-T1
WUUM01000024.1	funannotate	exon	1926405	1926654	.	+	.	ID=ColletesGigas_014814-T1.exon2;Parent=ColletesGigas_014814-T1
WUUM01000024.1	funannotate	exon	1926204	1926340	.	+	.	ID=ColletesGigas_014814-T1.exon1;Parent=ColletesGigas_014814-T1
WUUM01000024.1	funannotate	mRNA	622747	623112	.	-	.	ID=ColletesGigas_014756-T1;Parent=ColletesGigas_014756
WUUM01000024.1	funannotate	CDS	1069676	1069760	.	+	0	ID=ColletesGigas_014784-T1.cds;Parent=ColletesGigas_014784-T1
WUUM01000024.1	funannotate	CDS	1069883	1070022	.	+	0	ID=ColletesGigas_014784-T1.cds;Parent=ColletesGigas_014784-T1
WUUM01000024.1	funannotate	mRNA	2170190	2173147	.	+	.	ID=ColletesGigas_014825-T1;Parent=ColletesGigas_014825
WUUM01000024.1	funannotate	exon	1518100	1518297	.	-	.	ID=ColletesGigas_014797-T1.exon1;Parent=ColletesGigas_014797-T1
WUUM01000024.1	funannotate	exon	1515729	1516025	.	-	.	ID=ColletesGigas_014797-T1.exon2;Parent=ColletesGigas_014797-T1
WUUM01000024.1	funannotate	CDS	622747	623112	.	-	0	ID=ColletesGigas_014756-T1.cds;Parent=ColletesGigas_014756-T1
WUUM01000024.1	funannotate	exon	3186965	3187017	.	-	.	ID=ColletesGigas_014869-T1.exon1;Parent=ColletesGigas_014869-T1
WUUM01000024.1	funannotate	exon	3186643	3186651	.	-	.	ID=ColletesGigas_014869-T1.exon2;Parent=ColletesGigas_014869-T1
WUUM01000024.1	funannotate	exon	3186055	3186280	.	-	.	ID=ColletesGigas_014869-T1.exon3;Parent=ColletesGigas_014869-T1
WUUM01000024.1	funannotate	mRNA	1560902	1562252	.	+	.	ID=ColletesGigas_014801-T1;Parent=ColletesGigas_014801
WUUM01000024.1	funannotate	mRNA	389998	391207	.	-	.	ID=ColletesGigas_014744-T1;Parent=ColletesGigas_014744
WUUM01000024.1	funannotate	mRNA	2298490	2306154	.	-	.	ID=ColletesGigas_014837-T1;Ontology_term=GO:0005515;Dbxref=InterPro:IPR019734%2CInterPro:IPR013026%2CPFAM:PF12770%2CInterPro:IPR024983%2CInterPro:IPR011990;Parent=ColletesGigas_014837
WUUM01000024.1	funannotate	exon	3755956	3756659	.	+	.	ID=ColletesGigas_014909-T1.exon4;Parent=ColletesGigas_014909-T1
WUUM01000024.1	funannotate	exon	3757325	3757429	.	+	.	ID=ColletesGigas_014909-T1.exon5;Parent=ColletesGigas_014909-T1
WUUM01000024.1	funannotate	exon	3753036	3753174	.	+	.	ID=ColletesGigas_014909-T1.exon2;Parent=ColletesGigas_014909-T1
WUUM01000024.1	funannotate	exon	3753907	3755269	.	+	.	ID=ColletesGigas_014909-T1.exon3;Parent=ColletesGigas_014909-T1
WUUM01000024.1	funannotate	exon	3751371	3751417	.	+	.	ID=ColletesGigas_014909-T1.exon1;Parent=ColletesGigas_014909-T1
WUUM01000024.1	funannotate	CDS	2742297	2742595	.	+	0	ID=ColletesGigas_014861-T1.cds;Parent=ColletesGigas_014861-T1
WUUM01000024.1	funannotate	CDS	2742857	2743367	.	+	0	ID=ColletesGigas_014861-T1.cds;Parent=ColletesGigas_014861-T1
WUUM01000024.1	funannotate	mRNA	241576	241775	.	-	.	ID=ColletesGigas_014732-T1;Parent=ColletesGigas_014732
WUUM01000024.1	funannotate	mRNA	1917257	1921319	.	+	.	ID=ColletesGigas_014813-T1;Parent=ColletesGigas_014813
WUUM01000024.1	funannotate	mRNA	704148	707278	.	+	.	ID=ColletesGigas_014760-T1;Parent=ColletesGigas_014760
WUUM01000024.1	funannotate	exon	3459088	3459735	.	-	.	ID=ColletesGigas_014894-T1.exon1;Parent=ColletesGigas_014894-T1
WUUM01000024.1	funannotate	CDS	2363594	2363687	.	-	0	ID=ColletesGigas_014845-T1.cds;Parent=ColletesGigas_014845-T1
WUUM01000024.1	funannotate	CDS	2360483	2360633	.	-	0	ID=ColletesGigas_014845-T1.cds;Parent=ColletesGigas_014845-T1
WUUM01000024.1	funannotate	CDS	2359801	2360047	.	-	0	ID=ColletesGigas_014845-T1.cds;Parent=ColletesGigas_014845-T1
WUUM01000024.1	funannotate	CDS	2359393	2359530	.	-	0	ID=ColletesGigas_014845-T1.cds;Parent=ColletesGigas_014845-T1
WUUM01000024.1	funannotate	CDS	2359053	2359250	.	-	0	ID=ColletesGigas_014845-T1.cds;Parent=ColletesGigas_014845-T1
WUUM01000024.1	funannotate	exon	1546343	1546591	.	-	.	ID=ColletesGigas_014800-T1.exon1;Parent=ColletesGigas_014800-T1
WUUM01000024.1	funannotate	mRNA	433637	433840	.	+	.	ID=ColletesGigas_014747-T1;Parent=ColletesGigas_014747
WUUM01000024.1	funannotate	mRNA	918166	921711	.	-	.	ID=ColletesGigas_014772-T1;Parent=ColletesGigas_014772
WUUM01000024.1	funannotate	exon	481099	481554	.	+	.	ID=ColletesGigas_014748-T1.exon1;Parent=ColletesGigas_014748-T1
WUUM01000024.1	funannotate	mRNA	1445590	1450203	.	+	.	ID=ColletesGigas_014796-T1;Parent=ColletesGigas_014796
WUUM01000024.1	funannotate	mRNA	288196	289730	.	+	.	ID=ColletesGigas_014735-T1;Ontology_term=GO:0043130%2CGO:0032266%2CGO:0032509%2CGO:0000814;Dbxref=InterPro:IPR036388%2CInterPro:IPR037855%2CInterPro:IPR040608%2CInterPro:IPR011993%2CInterPro:IPR036390%2CInterPro:IPR021648;Parent=ColletesGigas_014735
WUUM01000024.1	funannotate	mRNA	1069676	1070022	.	+	.	ID=ColletesGigas_014784-T1;Parent=ColletesGigas_014784
WUUM01000024.1	funannotate	CDS	1780051	1780142	.	+	0	ID=ColletesGigas_014812-T1.cds;Parent=ColletesGigas_014812-T1
WUUM01000024.1	funannotate	CDS	1780379	1780619	.	+	0	ID=ColletesGigas_014812-T1.cds;Parent=ColletesGigas_014812-T1
WUUM01000024.1	funannotate	CDS	2144723	2144913	.	-	0	ID=ColletesGigas_014823-T1.cds;Parent=ColletesGigas_014823-T1
WUUM01000024.1	funannotate	CDS	2143304	2143352	.	-	0	ID=ColletesGigas_014823-T1.cds;Parent=ColletesGigas_014823-T1
WUUM01000024.1	funannotate	mRNA	99155	100079	.	-	.	ID=ColletesGigas_014723-T1;Parent=ColletesGigas_014723
WUUM01000024.1	funannotate	mRNA	3479104	3479709	.	+	.	ID=ColletesGigas_014900-T1;Dbxref=InterPro:IPR008978%2CInterPro:IPR002068%2CInterPro:IPR001436;Parent=ColletesGigas_014900
WUUM01000024.1	funannotate	CDS	704148	704326	.	+	0	ID=ColletesGigas_014760-T1.cds;Parent=ColletesGigas_014760-T1
WUUM01000024.1	funannotate	CDS	705250	705340	.	+	0	ID=ColletesGigas_014760-T1.cds;Parent=ColletesGigas_014760-T1
WUUM01000024.1	funannotate	CDS	707126	707278	.	+	0	ID=ColletesGigas_014760-T1.cds;Parent=ColletesGigas_014760-T1
WUUM01000024.1	funannotate	mRNA	3787231	3787537	.	-	.	ID=ColletesGigas_014912-T1;Parent=ColletesGigas_014912
WUUM01000024.1	funannotate	CDS	1359841	1360071	.	+	0	ID=ColletesGigas_014793-T1.cds;Parent=ColletesGigas_014793-T1
WUUM01000024.1	funannotate	CDS	907864	908069	.	-	0	ID=ColletesGigas_014771-T1.cds;Parent=ColletesGigas_014771-T1
WUUM01000024.1	funannotate	CDS	907007	907023	.	-	0	ID=ColletesGigas_014771-T1.cds;Parent=ColletesGigas_014771-T1
WUUM01000024.1	funannotate	CDS	905223	905281	.	-	0	ID=ColletesGigas_014771-T1.cds;Parent=ColletesGigas_014771-T1
WUUM01000024.1	funannotate	exon	2008755	2009081	.	+	.	ID=ColletesGigas_014819-T1.exon1;Parent=ColletesGigas_014819-T1
WUUM01000024.1	funannotate	mRNA	676747	678027	.	-	.	ID=ColletesGigas_014759-T1;Parent=ColletesGigas_014759
WUUM01000024.1	funannotate	mRNA	2287188	2289130	.	+	.	ID=ColletesGigas_014834-T1;Ontology_term=GO:0003735%2CGO:0005840%2CGO:0006412;Dbxref=InterPro:IPR011332%2CInterPro:IPR000592;Parent=ColletesGigas_014834
WUUM01000024.1	funannotate	CDS	391097	391207	.	-	0	ID=ColletesGigas_014744-T1.cds;Parent=ColletesGigas_014744-T1
WUUM01000024.1	funannotate	CDS	389998	390390	.	-	0	ID=ColletesGigas_014744-T1.cds;Parent=ColletesGigas_014744-T1
WUUM01000024.1	funannotate	exon	3298376	3298611	.	+	.	ID=ColletesGigas_014884-T1.exon2;Parent=ColletesGigas_014884-T1
WUUM01000024.1	funannotate	exon	3299665	3299714	.	+	.	ID=ColletesGigas_014884-T1.exon3;Parent=ColletesGigas_014884-T1
WUUM01000024.1	funannotate	mRNA	2389787	2390299	.	+	.	ID=ColletesGigas_014846-T1;Parent=ColletesGigas_014846
WUUM01000024.1	funannotate	exon	3296832	3296974	.	+	.	ID=ColletesGigas_014884-T1.exon1;Parent=ColletesGigas_014884-T1
WUUM01000024.1	funannotate	exon	3301496	3301566	.	+	.	ID=ColletesGigas_014884-T1.exon6;Parent=ColletesGigas_014884-T1
WUUM01000024.1	funannotate	exon	3299966	3300023	.	+	.	ID=ColletesGigas_014884-T1.exon4;Parent=ColletesGigas_014884-T1
WUUM01000024.1	funannotate	exon	3300988	3301020	.	+	.	ID=ColletesGigas_014884-T1.exon5;Parent=ColletesGigas_014884-T1
WUUM01000024.1	funannotate	exon	2445030	2445309	.	-	.	ID=ColletesGigas_014848-T1.exon1;Parent=ColletesGigas_014848-T1
WUUM01000024.1	funannotate	exon	2444214	2444665	.	-	.	ID=ColletesGigas_014848-T1.exon2;Parent=ColletesGigas_014848-T1
WUUM01000024.1	funannotate	mRNA	1716957	1719370	.	-	.	ID=ColletesGigas_014809-T1;Parent=ColletesGigas_014809
WUUM01000024.1	funannotate	CDS	826726	826845	.	+	0	ID=ColletesGigas_014766-T1.cds;Parent=ColletesGigas_014766-T1
WUUM01000024.1	funannotate	CDS	827193	827332	.	+	0	ID=ColletesGigas_014766-T1.cds;Parent=ColletesGigas_014766-T1
WUUM01000024.1	funannotate	CDS	827548	829576	.	+	0	ID=ColletesGigas_014766-T1.cds;Parent=ColletesGigas_014766-T1
WUUM01000024.1	funannotate	mRNA	1730268	1730586	.	-	.	ID=ColletesGigas_014810-T1;Parent=ColletesGigas_014810
WUUM01000024.1	funannotate	mRNA	2133127	2133303	.	+	.	ID=ColletesGigas_014822-T1;Parent=ColletesGigas_014822
WUUM01000024.1	funannotate	exon	1090488	1090895	.	+	.	ID=ColletesGigas_014785-T1.exon1;Parent=ColletesGigas_014785-T1
WUUM01000024.1	funannotate	CDS	3266449	3267369	.	-	0	ID=ColletesGigas_014878-T1.cds;Parent=ColletesGigas_014878-T1
WUUM01000024.1	funannotate	mRNA	3288830	3296711	.	+	.	ID=ColletesGigas_014883-T1;Dbxref=InterPro:IPR011677%2CInterPro:IPR010796%2CPFAM:PF07773%2CPFAM:PF07162;Parent=ColletesGigas_014883
WUUM01000024.1	funannotate	mRNA	3227592	3240323	.	+	.	ID=ColletesGigas_014871-T1;Ontology_term=GO:0006468%2CGO:0004672%2CGO:0005524%2CGO:0005515;Dbxref=InterPro:IPR011009%2CInterPro:IPR002889%2CInterPro:IPR003961%2CInterPro:IPR041201%2CInterPro:IPR036116%2CInterPro:IPR001245%2CInterPro:IPR017441%2CInterPro:IPR013783%2CInterPro:IPR008271%2CInterPro:IPR000719;Parent=ColletesGigas_014871
WUUM01000024.1	funannotate	exon	1419600	1419914	.	+	.	ID=ColletesGigas_014795-T1.exon1;Parent=ColletesGigas_014795-T1
WUUM01000024.1	funannotate	mRNA	2702734	2703337	.	+	.	ID=ColletesGigas_014858-T1;Ontology_term=GO:0006355%2CGO:0003700%2CGO:0005634;Dbxref=InterPro:IPR004979%2CInterPro:IPR013854;Parent=ColletesGigas_014858
WUUM01000024.1	funannotate	exon	486332	486432	.	-	.	ID=ColletesGigas_014749-T1.exon1;Parent=ColletesGigas_014749-T1
WUUM01000024.1	funannotate	exon	486096	486264	.	-	.	ID=ColletesGigas_014749-T1.exon2;Parent=ColletesGigas_014749-T1
WUUM01000024.1	funannotate	exon	2309497	2309931	.	-	.	ID=ColletesGigas_014838-T1.exon2;Parent=ColletesGigas_014838-T1
WUUM01000024.1	funannotate	exon	2310372	2310519	.	-	.	ID=ColletesGigas_014838-T1.exon1;Parent=ColletesGigas_014838-T1
WUUM01000024.1	funannotate	exon	2308327	2308509	.	-	.	ID=ColletesGigas_014838-T1.exon4;Parent=ColletesGigas_014838-T1
WUUM01000024.1	funannotate	exon	2308584	2308804	.	-	.	ID=ColletesGigas_014838-T1.exon3;Parent=ColletesGigas_014838-T1
WUUM01000024.1	funannotate	CDS	1046538	1046573	.	-	0	ID=ColletesGigas_014783-T1.cds;Parent=ColletesGigas_014783-T1
WUUM01000024.1	funannotate	CDS	1046433	1046480	.	-	0	ID=ColletesGigas_014783-T1.cds;Parent=ColletesGigas_014783-T1
WUUM01000024.1	funannotate	CDS	1046282	1046309	.	-	0	ID=ColletesGigas_014783-T1.cds;Parent=ColletesGigas_014783-T1
WUUM01000024.1	funannotate	CDS	1046184	1046235	.	-	0	ID=ColletesGigas_014783-T1.cds;Parent=ColletesGigas_014783-T1
WUUM01000024.1	funannotate	CDS	1044323	1044368	.	-	0	ID=ColletesGigas_014783-T1.cds;Parent=ColletesGigas_014783-T1
WUUM01000024.1	funannotate	CDS	3287947	3287989	.	-	0	ID=ColletesGigas_014882-T1.cds;Parent=ColletesGigas_014882-T1
WUUM01000024.1	funannotate	CDS	3287666	3287834	.	-	0	ID=ColletesGigas_014882-T1.cds;Parent=ColletesGigas_014882-T1
WUUM01000024.1	funannotate	CDS	3287453	3287537	.	-	0	ID=ColletesGigas_014882-T1.cds;Parent=ColletesGigas_014882-T1
WUUM01000024.1	funannotate	CDS	3287134	3287261	.	-	0	ID=ColletesGigas_014882-T1.cds;Parent=ColletesGigas_014882-T1
WUUM01000024.1	funannotate	CDS	3286941	3287064	.	-	0	ID=ColletesGigas_014882-T1.cds;Parent=ColletesGigas_014882-T1
WUUM01000024.1	funannotate	CDS	3286723	3286819	.	-	0	ID=ColletesGigas_014882-T1.cds;Parent=ColletesGigas_014882-T1
WUUM01000024.1	funannotate	CDS	3286425	3286651	.	-	0	ID=ColletesGigas_014882-T1.cds;Parent=ColletesGigas_014882-T1
WUUM01000024.1	funannotate	CDS	3286251	3286351	.	-	0	ID=ColletesGigas_014882-T1.cds;Parent=ColletesGigas_014882-T1
WUUM01000024.1	funannotate	CDS	3285988	3286135	.	-	0	ID=ColletesGigas_014882-T1.cds;Parent=ColletesGigas_014882-T1
WUUM01000024.1	funannotate	CDS	3285831	3285923	.	-	0	ID=ColletesGigas_014882-T1.cds;Parent=ColletesGigas_014882-T1
WUUM01000024.1	funannotate	CDS	728932	729089	.	+	0	ID=ColletesGigas_014761-T1.cds;Parent=ColletesGigas_014761-T1
WUUM01000024.1	funannotate	CDS	730426	730585	.	+	0	ID=ColletesGigas_014761-T1.cds;Parent=ColletesGigas_014761-T1
WUUM01000024.1	funannotate	CDS	1539032	1539097	.	+	0	ID=ColletesGigas_014799-T1.cds;Parent=ColletesGigas_014799-T1
WUUM01000024.1	funannotate	CDS	1539310	1539480	.	+	0	ID=ColletesGigas_014799-T1.cds;Parent=ColletesGigas_014799-T1
WUUM01000024.1	funannotate	exon	963232	963359	.	+	.	ID=ColletesGigas_014775-T1.exon2;Parent=ColletesGigas_014775-T1
WUUM01000024.1	funannotate	exon	962308	962383	.	+	.	ID=ColletesGigas_014775-T1.exon1;Parent=ColletesGigas_014775-T1
WUUM01000024.1	funannotate	exon	964366	964452	.	+	.	ID=ColletesGigas_014775-T1.exon4;Parent=ColletesGigas_014775-T1
WUUM01000024.1	funannotate	exon	963660	963695	.	+	.	ID=ColletesGigas_014775-T1.exon3;Parent=ColletesGigas_014775-T1
WUUM01000024.1	funannotate	mRNA	3464397	3464981	.	+	.	ID=ColletesGigas_014895-T1;Dbxref=InterPro:IPR008978%2CInterPro:IPR002068%2CInterPro:IPR001436;Parent=ColletesGigas_014895
WUUM01000024.1	funannotate	CDS	998299	998823	.	+	0	ID=ColletesGigas_014777-T1.cds;Parent=ColletesGigas_014777-T1
WUUM01000024.1	funannotate	CDS	2294976	2295083	.	-	0	ID=ColletesGigas_014835-T1.cds;Parent=ColletesGigas_014835-T1
WUUM01000024.1	funannotate	CDS	2294218	2294388	.	-	0	ID=ColletesGigas_014835-T1.cds;Parent=ColletesGigas_014835-T1
WUUM01000024.1	funannotate	CDS	2292583	2292828	.	-	0	ID=ColletesGigas_014835-T1.cds;Parent=ColletesGigas_014835-T1
WUUM01000024.1	funannotate	CDS	2292247	2292507	.	-	0	ID=ColletesGigas_014835-T1.cds;Parent=ColletesGigas_014835-T1
WUUM01000024.1	funannotate	CDS	2291049	2292159	.	-	0	ID=ColletesGigas_014835-T1.cds;Parent=ColletesGigas_014835-T1
WUUM01000024.1	funannotate	CDS	2290462	2290714	.	-	0	ID=ColletesGigas_014835-T1.cds;Parent=ColletesGigas_014835-T1
WUUM01000024.1	funannotate	CDS	2290020	2290371	.	-	0	ID=ColletesGigas_014835-T1.cds;Parent=ColletesGigas_014835-T1
WUUM01000024.1	funannotate	CDS	2289746	2289937	.	-	0	ID=ColletesGigas_014835-T1.cds;Parent=ColletesGigas_014835-T1
WUUM01000024.1	funannotate	CDS	2289592	2289666	.	-	0	ID=ColletesGigas_014835-T1.cds;Parent=ColletesGigas_014835-T1
WUUM01000024.1	funannotate	exon	1359841	1360071	.	+	.	ID=ColletesGigas_014793-T1.exon1;Parent=ColletesGigas_014793-T1
WUUM01000024.1	funannotate	exon	3736650	3736846	.	+	.	ID=ColletesGigas_014908-T1.exon1;Parent=ColletesGigas_014908-T1
WUUM01000024.1	funannotate	exon	3739549	3739666	.	+	.	ID=ColletesGigas_014908-T1.exon2;Parent=ColletesGigas_014908-T1
WUUM01000024.1	funannotate	exon	3740895	3740912	.	+	.	ID=ColletesGigas_014908-T1.exon3;Parent=ColletesGigas_014908-T1
WUUM01000024.1	funannotate	exon	3743452	3743604	.	+	.	ID=ColletesGigas_014908-T1.exon4;Parent=ColletesGigas_014908-T1
WUUM01000024.1	funannotate	CDS	2008755	2009081	.	+	0	ID=ColletesGigas_014819-T1.cds;Parent=ColletesGigas_014819-T1
WUUM01000024.1	funannotate	mRNA	604290	605864	.	-	.	ID=ColletesGigas_014754-T1;Parent=ColletesGigas_014754
WUUM01000024.1	funannotate	mRNA	371336	373277	.	-	.	ID=ColletesGigas_014742-T1;Parent=ColletesGigas_014742
WUUM01000024.1	funannotate	exon	3261393	3261616	.	-	.	ID=ColletesGigas_014876-T1.exon3;Parent=ColletesGigas_014876-T1
WUUM01000024.1	funannotate	exon	3260892	3261280	.	-	.	ID=ColletesGigas_014876-T1.exon4;Parent=ColletesGigas_014876-T1
WUUM01000024.1	funannotate	exon	3260652	3260822	.	-	.	ID=ColletesGigas_014876-T1.exon5;Parent=ColletesGigas_014876-T1
WUUM01000024.1	funannotate	exon	3260273	3260586	.	-	.	ID=ColletesGigas_014876-T1.exon6;Parent=ColletesGigas_014876-T1
WUUM01000024.1	funannotate	exon	3259869	3260185	.	-	.	ID=ColletesGigas_014876-T1.exon7;Parent=ColletesGigas_014876-T1
WUUM01000024.1	funannotate	exon	3259552	3259641	.	-	.	ID=ColletesGigas_014876-T1.exon8;Parent=ColletesGigas_014876-T1
WUUM01000024.1	funannotate	exon	3262463	3262465	.	-	.	ID=ColletesGigas_014876-T1.exon1;Parent=ColletesGigas_014876-T1
WUUM01000024.1	funannotate	exon	3262242	3262281	.	-	.	ID=ColletesGigas_014876-T1.exon2;Parent=ColletesGigas_014876-T1
WUUM01000024.1	funannotate	mRNA	826726	829576	.	+	.	ID=ColletesGigas_014766-T1;Parent=ColletesGigas_014766
WUUM01000024.1	funannotate	exon	3268334	3268613	.	-	.	ID=ColletesGigas_014879-T1.exon37;Parent=ColletesGigas_014879-T1
WUUM01000024.1	funannotate	exon	3268024	3268195	.	-	.	ID=ColletesGigas_014879-T1.exon38;Parent=ColletesGigas_014879-T1
WUUM01000024.1	funannotate	exon	1730268	1730586	.	-	.	ID=ColletesGigas_014810-T1.exon1;Parent=ColletesGigas_014810-T1
WUUM01000024.1	funannotate	exon	3269111	3269440	.	-	.	ID=ColletesGigas_014879-T1.exon35;Parent=ColletesGigas_014879-T1
WUUM01000024.1	funannotate	exon	3268739	3268994	.	-	.	ID=ColletesGigas_014879-T1.exon36;Parent=ColletesGigas_014879-T1
WUUM01000024.1	funannotate	exon	2641361	2641551	.	-	.	ID=ColletesGigas_014856-T1.exon4;Parent=ColletesGigas_014856-T1
WUUM01000024.1	funannotate	exon	2643650	2643811	.	-	.	ID=ColletesGigas_014856-T1.exon3;Parent=ColletesGigas_014856-T1
WUUM01000024.1	funannotate	exon	2648209	2649007	.	-	.	ID=ColletesGigas_014856-T1.exon2;Parent=ColletesGigas_014856-T1
WUUM01000024.1	funannotate	exon	2649181	2649258	.	-	.	ID=ColletesGigas_014856-T1.exon1;Parent=ColletesGigas_014856-T1
WUUM01000024.1	funannotate	mRNA	161448	161843	.	+	.	ID=ColletesGigas_014730-T1;Parent=ColletesGigas_014730
WUUM01000024.1	funannotate	CDS	893928	893979	.	-	0	ID=ColletesGigas_014770-T1.cds;Parent=ColletesGigas_014770-T1
WUUM01000024.1	funannotate	CDS	889574	889824	.	-	0	ID=ColletesGigas_014770-T1.cds;Parent=ColletesGigas_014770-T1
WUUM01000024.1	funannotate	CDS	880752	881006	.	-	0	ID=ColletesGigas_014770-T1.cds;Parent=ColletesGigas_014770-T1
WUUM01000024.1	funannotate	exon	3270397	3270554	.	-	.	ID=ColletesGigas_014879-T1.exon30;Parent=ColletesGigas_014879-T1
WUUM01000024.1	funannotate	exon	3269757	3269883	.	-	.	ID=ColletesGigas_014879-T1.exon33;Parent=ColletesGigas_014879-T1
WUUM01000024.1	funannotate	CDS	1197026	1197085	.	+	0	ID=ColletesGigas_014789-T1.cds;Parent=ColletesGigas_014789-T1
WUUM01000024.1	funannotate	CDS	1201451	1201762	.	+	0	ID=ColletesGigas_014789-T1.cds;Parent=ColletesGigas_014789-T1
WUUM01000024.1	funannotate	exon	3269503	3269685	.	-	.	ID=ColletesGigas_014879-T1.exon34;Parent=ColletesGigas_014879-T1
WUUM01000024.1	funannotate	CDS	1917257	1917347	.	+	0	ID=ColletesGigas_014813-T1.cds;Parent=ColletesGigas_014813-T1
WUUM01000024.1	funannotate	CDS	1918680	1918881	.	+	0	ID=ColletesGigas_014813-T1.cds;Parent=ColletesGigas_014813-T1
WUUM01000024.1	funannotate	CDS	1920375	1920460	.	+	0	ID=ColletesGigas_014813-T1.cds;Parent=ColletesGigas_014813-T1
WUUM01000024.1	funannotate	CDS	1921042	1921319	.	+	0	ID=ColletesGigas_014813-T1.cds;Parent=ColletesGigas_014813-T1
WUUM01000024.1	funannotate	exon	3270175	3270317	.	-	.	ID=ColletesGigas_014879-T1.exon31;Parent=ColletesGigas_014879-T1
WUUM01000024.1	funannotate	exon	3269972	3270105	.	-	.	ID=ColletesGigas_014879-T1.exon32;Parent=ColletesGigas_014879-T1
WUUM01000024.1	funannotate	exon	3271609	3271826	.	-	.	ID=ColletesGigas_014879-T1.exon26;Parent=ColletesGigas_014879-T1
WUUM01000024.1	funannotate	exon	3271286	3271505	.	-	.	ID=ColletesGigas_014879-T1.exon27;Parent=ColletesGigas_014879-T1
WUUM01000024.1	funannotate	CDS	846867	846952	.	+	0	ID=ColletesGigas_014767-T1.cds;Parent=ColletesGigas_014767-T1
WUUM01000024.1	funannotate	CDS	847661	847668	.	+	0	ID=ColletesGigas_014767-T1.cds;Parent=ColletesGigas_014767-T1
WUUM01000024.1	funannotate	CDS	848013	848038	.	+	0	ID=ColletesGigas_014767-T1.cds;Parent=ColletesGigas_014767-T1
WUUM01000024.1	funannotate	CDS	848410	848818	.	+	0	ID=ColletesGigas_014767-T1.cds;Parent=ColletesGigas_014767-T1
WUUM01000024.1	funannotate	CDS	850332	851405	.	+	0	ID=ColletesGigas_014767-T1.cds;Parent=ColletesGigas_014767-T1
WUUM01000024.1	funannotate	CDS	851489	851631	.	+	0	ID=ColletesGigas_014767-T1.cds;Parent=ColletesGigas_014767-T1
WUUM01000024.1	funannotate	CDS	851720	851880	.	+	0	ID=ColletesGigas_014767-T1.cds;Parent=ColletesGigas_014767-T1
WUUM01000024.1	funannotate	CDS	852423	852694	.	+	0	ID=ColletesGigas_014767-T1.cds;Parent=ColletesGigas_014767-T1
WUUM01000024.1	funannotate	CDS	853343	853434	.	+	0	ID=ColletesGigas_014767-T1.cds;Parent=ColletesGigas_014767-T1
WUUM01000024.1	funannotate	exon	3272179	3272498	.	-	.	ID=ColletesGigas_014879-T1.exon24;Parent=ColletesGigas_014879-T1
WUUM01000024.1	funannotate	exon	3271895	3272070	.	-	.	ID=ColletesGigas_014879-T1.exon25;Parent=ColletesGigas_014879-T1
WUUM01000024.1	funannotate	exon	3271004	3271205	.	-	.	ID=ColletesGigas_014879-T1.exon28;Parent=ColletesGigas_014879-T1
WUUM01000024.1	funannotate	exon	3270626	3270842	.	-	.	ID=ColletesGigas_014879-T1.exon29;Parent=ColletesGigas_014879-T1
WUUM01000024.1	funannotate	mRNA	150451	152697	.	-	.	ID=ColletesGigas_014729-T1;Parent=ColletesGigas_014729
WUUM01000024.1	funannotate	exon	3272951	3273098	.	-	.	ID=ColletesGigas_014879-T1.exon22;Parent=ColletesGigas_014879-T1
WUUM01000024.1	funannotate	exon	3272586	3272770	.	-	.	ID=ColletesGigas_014879-T1.exon23;Parent=ColletesGigas_014879-T1
WUUM01000024.1	funannotate	exon	3273519	3273677	.	-	.	ID=ColletesGigas_014879-T1.exon20;Parent=ColletesGigas_014879-T1
WUUM01000024.1	funannotate	exon	3273224	3273366	.	-	.	ID=ColletesGigas_014879-T1.exon21;Parent=ColletesGigas_014879-T1
WUUM01000024.1	funannotate	exon	3276015	3276133	.	-	.	ID=ColletesGigas_014879-T1.exon15;Parent=ColletesGigas_014879-T1
WUUM01000024.1	funannotate	exon	3275752	3275799	.	-	.	ID=ColletesGigas_014879-T1.exon16;Parent=ColletesGigas_014879-T1
WUUM01000024.1	funannotate	exon	3276500	3276695	.	-	.	ID=ColletesGigas_014879-T1.exon13;Parent=ColletesGigas_014879-T1
WUUM01000024.1	funannotate	exon	3276217	3276415	.	-	.	ID=ColletesGigas_014879-T1.exon14;Parent=ColletesGigas_014879-T1
WUUM01000024.1	funannotate	exon	2234329	2234483	.	+	.	ID=ColletesGigas_014830-T1.exon2;Parent=ColletesGigas_014830-T1
WUUM01000024.1	funannotate	exon	3273819	3274064	.	-	.	ID=ColletesGigas_014879-T1.exon19;Parent=ColletesGigas_014879-T1
WUUM01000024.1	funannotate	CDS	2230993	2231051	.	-	0	ID=ColletesGigas_014829-T1.cds;Parent=ColletesGigas_014829-T1
WUUM01000024.1	funannotate	CDS	2230106	2230415	.	-	0	ID=ColletesGigas_014829-T1.cds;Parent=ColletesGigas_014829-T1
WUUM01000024.1	funannotate	CDS	2227048	2227194	.	-	0	ID=ColletesGigas_014829-T1.cds;Parent=ColletesGigas_014829-T1
WUUM01000024.1	funannotate	CDS	2226222	2226749	.	-	0	ID=ColletesGigas_014829-T1.cds;Parent=ColletesGigas_014829-T1
WUUM01000024.1	funannotate	exon	2231237	2231594	.	+	.	ID=ColletesGigas_014830-T1.exon1;Parent=ColletesGigas_014830-T1
WUUM01000024.1	funannotate	exon	3274975	3275039	.	-	.	ID=ColletesGigas_014879-T1.exon17;Parent=ColletesGigas_014879-T1
WUUM01000024.1	funannotate	exon	3274296	3274531	.	-	.	ID=ColletesGigas_014879-T1.exon18;Parent=ColletesGigas_014879-T1
WUUM01000024.1	funannotate	mRNA	1003325	1003914	.	-	.	ID=ColletesGigas_014778-T1;Parent=ColletesGigas_014778
WUUM01000024.1	funannotate	mRNA	1319433	1319863	.	+	.	ID=ColletesGigas_014791-T1;Parent=ColletesGigas_014791
WUUM01000024.1	funannotate	exon	3277045	3277244	.	-	.	ID=ColletesGigas_014879-T1.exon11;Parent=ColletesGigas_014879-T1
WUUM01000024.1	funannotate	exon	3276790	3276940	.	-	.	ID=ColletesGigas_014879-T1.exon12;Parent=ColletesGigas_014879-T1
WUUM01000024.1	funannotate	exon	3277375	3277563	.	-	.	ID=ColletesGigas_014879-T1.exon10;Parent=ColletesGigas_014879-T1
WUUM01000024.1	funannotate	exon	299508	299876	.	+	.	ID=ColletesGigas_014738-T1.exon6;Parent=ColletesGigas_014738-T1
WUUM01000024.1	funannotate	exon	299166	299423	.	+	.	ID=ColletesGigas_014738-T1.exon5;Parent=ColletesGigas_014738-T1
WUUM01000024.1	funannotate	exon	298881	299039	.	+	.	ID=ColletesGigas_014738-T1.exon4;Parent=ColletesGigas_014738-T1
WUUM01000024.1	funannotate	exon	298412	298762	.	+	.	ID=ColletesGigas_014738-T1.exon3;Parent=ColletesGigas_014738-T1
WUUM01000024.1	funannotate	exon	297896	298174	.	+	.	ID=ColletesGigas_014738-T1.exon2;Parent=ColletesGigas_014738-T1
WUUM01000024.1	funannotate	exon	297699	297773	.	+	.	ID=ColletesGigas_014738-T1.exon1;Parent=ColletesGigas_014738-T1
WUUM01000024.1	funannotate	exon	2202821	2202891	.	+	.	ID=ColletesGigas_014827-T1.exon1;Parent=ColletesGigas_014827-T1
WUUM01000024.1	funannotate	exon	2203372	2203453	.	+	.	ID=ColletesGigas_014827-T1.exon2;Parent=ColletesGigas_014827-T1
WUUM01000024.1	funannotate	CDS	3242572	3245487	.	+	0	ID=ColletesGigas_014872-T1.cds;Parent=ColletesGigas_014872-T1
WUUM01000024.1	funannotate	exon	1168630	1168698	.	-	.	ID=ColletesGigas_014787-T1.exon1;Parent=ColletesGigas_014787-T1
WUUM01000024.1	funannotate	exon	1168003	1168022	.	-	.	ID=ColletesGigas_014787-T1.exon3;Parent=ColletesGigas_014787-T1
WUUM01000024.1	funannotate	exon	1168386	1168518	.	-	.	ID=ColletesGigas_014787-T1.exon2;Parent=ColletesGigas_014787-T1
WUUM01000024.1	funannotate	exon	1164645	1164701	.	-	.	ID=ColletesGigas_014787-T1.exon4;Parent=ColletesGigas_014787-T1
WUUM01000024.1	funannotate	exon	852423	852694	.	+	.	ID=ColletesGigas_014767-T1.exon8;Parent=ColletesGigas_014767-T1
WUUM01000024.1	funannotate	exon	853343	853434	.	+	.	ID=ColletesGigas_014767-T1.exon9;Parent=ColletesGigas_014767-T1
WUUM01000024.1	funannotate	exon	848410	848818	.	+	.	ID=ColletesGigas_014767-T1.exon4;Parent=ColletesGigas_014767-T1
WUUM01000024.1	funannotate	exon	850332	851405	.	+	.	ID=ColletesGigas_014767-T1.exon5;Parent=ColletesGigas_014767-T1
WUUM01000024.1	funannotate	exon	851489	851631	.	+	.	ID=ColletesGigas_014767-T1.exon6;Parent=ColletesGigas_014767-T1
WUUM01000024.1	funannotate	exon	851720	851880	.	+	.	ID=ColletesGigas_014767-T1.exon7;Parent=ColletesGigas_014767-T1
WUUM01000024.1	funannotate	exon	846867	846952	.	+	.	ID=ColletesGigas_014767-T1.exon1;Parent=ColletesGigas_014767-T1
WUUM01000024.1	funannotate	exon	847661	847668	.	+	.	ID=ColletesGigas_014767-T1.exon2;Parent=ColletesGigas_014767-T1
WUUM01000024.1	funannotate	exon	848013	848038	.	+	.	ID=ColletesGigas_014767-T1.exon3;Parent=ColletesGigas_014767-T1
WUUM01000024.1	funannotate	CDS	3459088	3459735	.	-	0	ID=ColletesGigas_014894-T1.cds;Parent=ColletesGigas_014894-T1
WUUM01000024.1	funannotate	exon	279830	280006	.	+	.	ID=ColletesGigas_014734-T1.exon15;Parent=ColletesGigas_014734-T1
WUUM01000024.1	funannotate	mRNA	1635887	1636876	.	-	.	ID=ColletesGigas_014803-T1;Parent=ColletesGigas_014803
WUUM01000024.1	funannotate	exon	277876	277939	.	+	.	ID=ColletesGigas_014734-T1.exon10;Parent=ColletesGigas_014734-T1
WUUM01000024.1	funannotate	exon	278449	278581	.	+	.	ID=ColletesGigas_014734-T1.exon12;Parent=ColletesGigas_014734-T1
WUUM01000024.1	funannotate	exon	278042	278379	.	+	.	ID=ColletesGigas_014734-T1.exon11;Parent=ColletesGigas_014734-T1
WUUM01000024.1	funannotate	exon	279611	279730	.	+	.	ID=ColletesGigas_014734-T1.exon14;Parent=ColletesGigas_014734-T1
WUUM01000024.1	funannotate	exon	278664	278924	.	+	.	ID=ColletesGigas_014734-T1.exon13;Parent=ColletesGigas_014734-T1
WUUM01000024.1	funannotate	CDS	3338857	3339102	.	+	0	ID=ColletesGigas_014888-T1.cds;Parent=ColletesGigas_014888-T1
WUUM01000024.1	funannotate	CDS	3339226	3339298	.	+	0	ID=ColletesGigas_014888-T1.cds;Parent=ColletesGigas_014888-T1
WUUM01000024.1	funannotate	CDS	3339371	3339590	.	+	0	ID=ColletesGigas_014888-T1.cds;Parent=ColletesGigas_014888-T1
WUUM01000024.1	funannotate	CDS	3340106	3340538	.	+	0	ID=ColletesGigas_014888-T1.cds;Parent=ColletesGigas_014888-T1
WUUM01000024.1	funannotate	CDS	2133127	2133303	.	+	0	ID=ColletesGigas_014822-T1.cds;Parent=ColletesGigas_014822-T1
WUUM01000024.1	funannotate	CDS	1546343	1546591	.	-	0	ID=ColletesGigas_014800-T1.cds;Parent=ColletesGigas_014800-T1
WUUM01000024.1	funannotate	mRNA	2321536	2323551	.	+	.	ID=ColletesGigas_014840-T1;Ontology_term=GO:0017110%2CGO:0016787;Dbxref=InterPro:IPR015797%2CInterPro:IPR020084%2CInterPro:IPR000086%2CInterPro:IPR042970;Parent=ColletesGigas_014840
WUUM01000024.1	funannotate	mRNA	2312047	2313632	.	-	.	ID=ColletesGigas_014839-T1;Ontology_term=GO:0006338%2CGO:0000228;Dbxref=InterPro:IPR017393%2CInterPro:IPR006939;Parent=ColletesGigas_014839
WUUM01000024.1	funannotate	exon	1989159	1989377	.	-	.	ID=ColletesGigas_014817-T1.exon2;Parent=ColletesGigas_014817-T1
WUUM01000024.1	funannotate	mRNA	2480253	2481449	.	+	.	ID=ColletesGigas_014852-T1;Parent=ColletesGigas_014852
WUUM01000024.1	funannotate	exon	3922457	3922462	.	+	.	ID=ColletesGigas_014916-T1.exon1;Parent=ColletesGigas_014916-T1
WUUM01000024.1	funannotate	mRNA	1944880	1946711	.	+	.	ID=ColletesGigas_014815-T1;Parent=ColletesGigas_014815
WUUM01000024.1	funannotate	CDS	3764702	3764755	.	+	0	ID=ColletesGigas_014911-T1.cds;Parent=ColletesGigas_014911-T1
WUUM01000024.1	funannotate	CDS	3765384	3769109	.	+	0	ID=ColletesGigas_014911-T1.cds;Parent=ColletesGigas_014911-T1
WUUM01000024.1	funannotate	CDS	3770487	3770687	.	+	0	ID=ColletesGigas_014911-T1.cds;Parent=ColletesGigas_014911-T1
WUUM01000024.1	funannotate	CDS	3771465	3771698	.	+	0	ID=ColletesGigas_014911-T1.cds;Parent=ColletesGigas_014911-T1
WUUM01000024.1	funannotate	CDS	3771779	3772240	.	+	0	ID=ColletesGigas_014911-T1.cds;Parent=ColletesGigas_014911-T1
WUUM01000024.1	funannotate	CDS	3772579	3772647	.	+	0	ID=ColletesGigas_014911-T1.cds;Parent=ColletesGigas_014911-T1
WUUM01000024.1	funannotate	CDS	3773342	3774131	.	+	0	ID=ColletesGigas_014911-T1.cds;Parent=ColletesGigas_014911-T1
WUUM01000024.1	funannotate	CDS	3774326	3774537	.	+	0	ID=ColletesGigas_014911-T1.cds;Parent=ColletesGigas_014911-T1
WUUM01000024.1	funannotate	CDS	3775021	3775335	.	+	0	ID=ColletesGigas_014911-T1.cds;Parent=ColletesGigas_014911-T1
WUUM01000024.1	funannotate	CDS	3775604	3775675	.	+	0	ID=ColletesGigas_014911-T1.cds;Parent=ColletesGigas_014911-T1
WUUM01000024.1	funannotate	exon	1989456	1989605	.	-	.	ID=ColletesGigas_014817-T1.exon1;Parent=ColletesGigas_014817-T1
WUUM01000024.1	funannotate	exon	169473	169633	.	-	.	ID=ColletesGigas_014731-T1.exon1;Parent=ColletesGigas_014731-T1
WUUM01000024.1	funannotate	mRNA	2202821	2203453	.	+	.	ID=ColletesGigas_014827-T1;Parent=ColletesGigas_014827
WUUM01000024.1	funannotate	exon	3922681	3923058	.	+	.	ID=ColletesGigas_014916-T1.exon2;Parent=ColletesGigas_014916-T1
WUUM01000024.1	funannotate	exon	3923194	3923337	.	+	.	ID=ColletesGigas_014916-T1.exon3;Parent=ColletesGigas_014916-T1
WUUM01000024.1	funannotate	CDS	1719270	1719370	.	-	0	ID=ColletesGigas_014809-T1.cds;Parent=ColletesGigas_014809-T1
WUUM01000024.1	funannotate	CDS	1716957	1717227	.	-	0	ID=ColletesGigas_014809-T1.cds;Parent=ColletesGigas_014809-T1
WUUM01000024.1	funannotate	mRNA	3338857	3340538	.	+	.	ID=ColletesGigas_014888-T1;Ontology_term=GO:0005515;Dbxref=PFAM:PF13857%2CPFAM:PF12796%2CPFAM:PF13637%2CPFAM:PF13606%2CInterPro:IPR020683%2CInterPro:IPR036770%2CPFAM:PF00023%2CInterPro:IPR002110;Parent=ColletesGigas_014888
WUUM01000024.1	funannotate	CDS	3924684	3924863	.	+	0	ID=ColletesGigas_014917-T1.cds;Parent=ColletesGigas_014917-T1
WUUM01000024.1	funannotate	CDS	2702734	2702930	.	+	0	ID=ColletesGigas_014858-T1.cds;Parent=ColletesGigas_014858-T1
WUUM01000024.1	funannotate	CDS	2703175	2703181	.	+	0	ID=ColletesGigas_014858-T1.cds;Parent=ColletesGigas_014858-T1
WUUM01000024.1	funannotate	CDS	2703287	2703337	.	+	0	ID=ColletesGigas_014858-T1.cds;Parent=ColletesGigas_014858-T1
WUUM01000024.1	funannotate	CDS	142983	142999	.	-	0	ID=ColletesGigas_014727-T1.cds;Parent=ColletesGigas_014727-T1
WUUM01000024.1	funannotate	CDS	142426	142738	.	-	0	ID=ColletesGigas_014727-T1.cds;Parent=ColletesGigas_014727-T1
WUUM01000024.1	funannotate	exon	3285988	3286135	.	-	.	ID=ColletesGigas_014882-T1.exon9;Parent=ColletesGigas_014882-T1
WUUM01000024.1	funannotate	exon	3286251	3286351	.	-	.	ID=ColletesGigas_014882-T1.exon8;Parent=ColletesGigas_014882-T1
WUUM01000024.1	funannotate	exon	3286425	3286651	.	-	.	ID=ColletesGigas_014882-T1.exon7;Parent=ColletesGigas_014882-T1
WUUM01000024.1	funannotate	exon	3286723	3286819	.	-	.	ID=ColletesGigas_014882-T1.exon6;Parent=ColletesGigas_014882-T1
WUUM01000024.1	funannotate	mRNA	3259552	3262465	.	-	.	ID=ColletesGigas_014876-T1;Ontology_term=GO:0030126%2CGO:0006890;Dbxref=InterPro:IPR022775%2CPFAM:PF01217%2CInterPro:IPR036168%2CInterPro:IPR011012%2CPFAM:PF00928%2CInterPro:IPR028565%2CInterPro:IPR027059;Parent=ColletesGigas_014876
WUUM01000024.1	funannotate	exon	3286941	3287064	.	-	.	ID=ColletesGigas_014882-T1.exon5;Parent=ColletesGigas_014882-T1
WUUM01000024.1	funannotate	exon	3287134	3287261	.	-	.	ID=ColletesGigas_014882-T1.exon4;Parent=ColletesGigas_014882-T1
WUUM01000024.1	funannotate	exon	3287453	3287537	.	-	.	ID=ColletesGigas_014882-T1.exon3;Parent=ColletesGigas_014882-T1
WUUM01000024.1	funannotate	exon	3287666	3287834	.	-	.	ID=ColletesGigas_014882-T1.exon2;Parent=ColletesGigas_014882-T1
WUUM01000024.1	funannotate	exon	3287947	3287989	.	-	.	ID=ColletesGigas_014882-T1.exon1;Parent=ColletesGigas_014882-T1
WUUM01000024.1	funannotate	CDS	605703	605864	.	-	0	ID=ColletesGigas_014754-T1.cds;Parent=ColletesGigas_014754-T1
WUUM01000024.1	funannotate	CDS	604290	604604	.	-	0	ID=ColletesGigas_014754-T1.cds;Parent=ColletesGigas_014754-T1
WUUM01000024.1	funannotate	mRNA	2811014	2811397	.	+	.	ID=ColletesGigas_014864-T1;Parent=ColletesGigas_014864
WUUM01000024.1	funannotate	CDS	2275341	2275440	.	-	0	ID=ColletesGigas_014832-T1.cds;Parent=ColletesGigas_014832-T1
WUUM01000024.1	funannotate	CDS	2274956	2275041	.	-	0	ID=ColletesGigas_014832-T1.cds;Parent=ColletesGigas_014832-T1
WUUM01000024.1	funannotate	CDS	2274612	2274899	.	-	0	ID=ColletesGigas_014832-T1.cds;Parent=ColletesGigas_014832-T1
WUUM01000024.1	funannotate	CDS	2274313	2274532	.	-	0	ID=ColletesGigas_014832-T1.cds;Parent=ColletesGigas_014832-T1
WUUM01000024.1	funannotate	CDS	2273986	2274227	.	-	0	ID=ColletesGigas_014832-T1.cds;Parent=ColletesGigas_014832-T1
WUUM01000024.1	funannotate	CDS	2273604	2273909	.	-	0	ID=ColletesGigas_014832-T1.cds;Parent=ColletesGigas_014832-T1
WUUM01000024.1	funannotate	CDS	2273343	2273520	.	-	0	ID=ColletesGigas_014832-T1.cds;Parent=ColletesGigas_014832-T1
WUUM01000024.1	funannotate	CDS	2273017	2273221	.	-	0	ID=ColletesGigas_014832-T1.cds;Parent=ColletesGigas_014832-T1
WUUM01000024.1	funannotate	CDS	2271329	2272930	.	-	0	ID=ColletesGigas_014832-T1.cds;Parent=ColletesGigas_014832-T1
WUUM01000024.1	funannotate	CDS	2271065	2271258	.	-	0	ID=ColletesGigas_014832-T1.cds;Parent=ColletesGigas_014832-T1
WUUM01000024.1	funannotate	CDS	2270545	2270943	.	-	0	ID=ColletesGigas_014832-T1.cds;Parent=ColletesGigas_014832-T1
WUUM01000024.1	funannotate	CDS	2270238	2270454	.	-	0	ID=ColletesGigas_014832-T1.cds;Parent=ColletesGigas_014832-T1
WUUM01000024.1	funannotate	CDS	2269947	2270148	.	-	0	ID=ColletesGigas_014832-T1.cds;Parent=ColletesGigas_014832-T1
WUUM01000024.1	funannotate	CDS	2269724	2269869	.	-	0	ID=ColletesGigas_014832-T1.cds;Parent=ColletesGigas_014832-T1
WUUM01000024.1	funannotate	CDS	2268802	2269647	.	-	0	ID=ColletesGigas_014832-T1.cds;Parent=ColletesGigas_014832-T1
WUUM01000024.1	funannotate	CDS	2268595	2268742	.	-	0	ID=ColletesGigas_014832-T1.cds;Parent=ColletesGigas_014832-T1
WUUM01000024.1	funannotate	CDS	2268378	2268523	.	-	0	ID=ColletesGigas_014832-T1.cds;Parent=ColletesGigas_014832-T1
WUUM01000024.1	funannotate	CDS	2268066	2268292	.	-	0	ID=ColletesGigas_014832-T1.cds;Parent=ColletesGigas_014832-T1
WUUM01000024.1	funannotate	CDS	2267786	2267992	.	-	0	ID=ColletesGigas_014832-T1.cds;Parent=ColletesGigas_014832-T1
WUUM01000024.1	funannotate	CDS	2267627	2267709	.	-	0	ID=ColletesGigas_014832-T1.cds;Parent=ColletesGigas_014832-T1
WUUM01000024.1	funannotate	CDS	2267450	2267542	.	-	0	ID=ColletesGigas_014832-T1.cds;Parent=ColletesGigas_014832-T1
WUUM01000024.1	funannotate	exon	2290462	2290714	.	-	.	ID=ColletesGigas_014835-T1.exon6;Parent=ColletesGigas_014835-T1
WUUM01000024.1	funannotate	exon	2290020	2290371	.	-	.	ID=ColletesGigas_014835-T1.exon7;Parent=ColletesGigas_014835-T1
WUUM01000024.1	funannotate	exon	2289746	2289937	.	-	.	ID=ColletesGigas_014835-T1.exon8;Parent=ColletesGigas_014835-T1
WUUM01000024.1	funannotate	exon	2289592	2289666	.	-	.	ID=ColletesGigas_014835-T1.exon9;Parent=ColletesGigas_014835-T1
WUUM01000024.1	funannotate	exon	2294218	2294388	.	-	.	ID=ColletesGigas_014835-T1.exon2;Parent=ColletesGigas_014835-T1
WUUM01000024.1	funannotate	exon	2292583	2292828	.	-	.	ID=ColletesGigas_014835-T1.exon3;Parent=ColletesGigas_014835-T1
WUUM01000024.1	funannotate	exon	2292247	2292507	.	-	.	ID=ColletesGigas_014835-T1.exon4;Parent=ColletesGigas_014835-T1
WUUM01000024.1	funannotate	exon	2291049	2292159	.	-	.	ID=ColletesGigas_014835-T1.exon5;Parent=ColletesGigas_014835-T1
WUUM01000024.1	funannotate	exon	2294976	2295083	.	-	.	ID=ColletesGigas_014835-T1.exon1;Parent=ColletesGigas_014835-T1
WUUM01000024.1	funannotate	exon	1605808	1606095	.	+	.	ID=ColletesGigas_014802-T1.exon1;Parent=ColletesGigas_014802-T1
WUUM01000024.1	funannotate	exon	1606576	1606965	.	+	.	ID=ColletesGigas_014802-T1.exon2;Parent=ColletesGigas_014802-T1
WUUM01000024.1	funannotate	CDS	1673260	1673370	.	+	0	ID=ColletesGigas_014806-T1.cds;Parent=ColletesGigas_014806-T1
WUUM01000024.1	funannotate	CDS	1673942	1674136	.	+	0	ID=ColletesGigas_014806-T1.cds;Parent=ColletesGigas_014806-T1
WUUM01000024.1	funannotate	exon	2341224	2341497	.	+	.	ID=ColletesGigas_014841-T1.exon10;Parent=ColletesGigas_014841-T1
WUUM01000024.1	funannotate	exon	2341643	2341844	.	+	.	ID=ColletesGigas_014841-T1.exon11;Parent=ColletesGigas_014841-T1
WUUM01000024.1	funannotate	exon	2342814	2342995	.	+	.	ID=ColletesGigas_014841-T1.exon12;Parent=ColletesGigas_014841-T1
WUUM01000024.1	funannotate	exon	2343299	2343491	.	+	.	ID=ColletesGigas_014841-T1.exon13;Parent=ColletesGigas_014841-T1
WUUM01000024.1	funannotate	exon	2343584	2343802	.	+	.	ID=ColletesGigas_014841-T1.exon14;Parent=ColletesGigas_014841-T1
WUUM01000024.1	funannotate	exon	2344055	2344294	.	+	.	ID=ColletesGigas_014841-T1.exon15;Parent=ColletesGigas_014841-T1
WUUM01000024.1	funannotate	exon	2344800	2344951	.	+	.	ID=ColletesGigas_014841-T1.exon16;Parent=ColletesGigas_014841-T1
WUUM01000024.1	funannotate	CDS	2746532	2746668	.	-	0	ID=ColletesGigas_014862-T1.cds;Parent=ColletesGigas_014862-T1
WUUM01000024.1	funannotate	CDS	2745579	2745696	.	-	0	ID=ColletesGigas_014862-T1.cds;Parent=ColletesGigas_014862-T1
WUUM01000024.1	funannotate	CDS	2745269	2745430	.	-	0	ID=ColletesGigas_014862-T1.cds;Parent=ColletesGigas_014862-T1
WUUM01000024.1	funannotate	CDS	2744962	2745195	.	-	0	ID=ColletesGigas_014862-T1.cds;Parent=ColletesGigas_014862-T1
WUUM01000024.1	funannotate	CDS	2744608	2744739	.	-	0	ID=ColletesGigas_014862-T1.cds;Parent=ColletesGigas_014862-T1
WUUM01000024.1	funannotate	CDS	2744316	2744488	.	-	0	ID=ColletesGigas_014862-T1.cds;Parent=ColletesGigas_014862-T1
WUUM01000024.1	funannotate	CDS	2743633	2743708	.	-	0	ID=ColletesGigas_014862-T1.cds;Parent=ColletesGigas_014862-T1
WUUM01000024.1	funannotate	mRNA	3696774	3697783	.	+	.	ID=ColletesGigas_014905-T1;Parent=ColletesGigas_014905
WUUM01000024.1	funannotate	exon	290852	290898	.	+	.	ID=ColletesGigas_014736-T1.exon2;Parent=ColletesGigas_014736-T1
WUUM01000024.1	funannotate	exon	290973	291053	.	+	.	ID=ColletesGigas_014736-T1.exon3;Parent=ColletesGigas_014736-T1
WUUM01000024.1	funannotate	exon	291125	291331	.	+	.	ID=ColletesGigas_014736-T1.exon4;Parent=ColletesGigas_014736-T1
WUUM01000024.1	funannotate	exon	291410	291494	.	+	.	ID=ColletesGigas_014736-T1.exon5;Parent=ColletesGigas_014736-T1
WUUM01000024.1	funannotate	exon	290697	290760	.	+	.	ID=ColletesGigas_014736-T1.exon1;Parent=ColletesGigas_014736-T1
WUUM01000024.1	funannotate	exon	291587	291709	.	+	.	ID=ColletesGigas_014736-T1.exon6;Parent=ColletesGigas_014736-T1
WUUM01000024.1	funannotate	exon	291770	291942	.	+	.	ID=ColletesGigas_014736-T1.exon7;Parent=ColletesGigas_014736-T1
WUUM01000024.1	funannotate	exon	292035	292136	.	+	.	ID=ColletesGigas_014736-T1.exon8;Parent=ColletesGigas_014736-T1
WUUM01000024.1	funannotate	exon	292199	292387	.	+	.	ID=ColletesGigas_014736-T1.exon9;Parent=ColletesGigas_014736-T1
WUUM01000024.1	funannotate	exon	2300829	2301499	.	-	.	ID=ColletesGigas_014837-T1.exon10;Parent=ColletesGigas_014837-T1
WUUM01000024.1	funannotate	exon	2299498	2299735	.	-	.	ID=ColletesGigas_014837-T1.exon13;Parent=ColletesGigas_014837-T1
WUUM01000024.1	funannotate	exon	2299204	2299422	.	-	.	ID=ColletesGigas_014837-T1.exon14;Parent=ColletesGigas_014837-T1
WUUM01000024.1	funannotate	exon	2300253	2300755	.	-	.	ID=ColletesGigas_014837-T1.exon11;Parent=ColletesGigas_014837-T1
WUUM01000024.1	funannotate	exon	2299820	2300182	.	-	.	ID=ColletesGigas_014837-T1.exon12;Parent=ColletesGigas_014837-T1
WUUM01000024.1	funannotate	exon	870359	870576	.	+	.	ID=ColletesGigas_014769-T1.exon6;Parent=ColletesGigas_014769-T1
WUUM01000024.1	funannotate	exon	2298490	2299130	.	-	.	ID=ColletesGigas_014837-T1.exon15;Parent=ColletesGigas_014837-T1
WUUM01000024.1	funannotate	exon	872109	872384	.	+	.	ID=ColletesGigas_014769-T1.exon7;Parent=ColletesGigas_014769-T1
WUUM01000024.1	funannotate	exon	865317	865511	.	+	.	ID=ColletesGigas_014769-T1.exon4;Parent=ColletesGigas_014769-T1
WUUM01000024.1	funannotate	exon	868034	868302	.	+	.	ID=ColletesGigas_014769-T1.exon5;Parent=ColletesGigas_014769-T1
WUUM01000024.1	funannotate	exon	861814	861923	.	+	.	ID=ColletesGigas_014769-T1.exon2;Parent=ColletesGigas_014769-T1
WUUM01000024.1	funannotate	exon	864176	864306	.	+	.	ID=ColletesGigas_014769-T1.exon3;Parent=ColletesGigas_014769-T1
WUUM01000024.1	funannotate	CDS	1017955	1018069	.	-	0	ID=ColletesGigas_014780-T1.cds;Parent=ColletesGigas_014780-T1
WUUM01000024.1	funannotate	CDS	1016689	1016912	.	-	0	ID=ColletesGigas_014780-T1.cds;Parent=ColletesGigas_014780-T1
WUUM01000024.1	funannotate	exon	410240	410557	.	-	.	ID=ColletesGigas_014746-T1.exon1;Parent=ColletesGigas_014746-T1
WUUM01000024.1	funannotate	exon	861602	861791	.	+	.	ID=ColletesGigas_014769-T1.exon1;Parent=ColletesGigas_014769-T1
WUUM01000024.1	funannotate	mRNA	3924684	3924863	.	+	.	ID=ColletesGigas_014917-T1;Parent=ColletesGigas_014917
WUUM01000024.1	funannotate	exon	678010	678027	.	-	.	ID=ColletesGigas_014759-T1.exon1;Parent=ColletesGigas_014759-T1
WUUM01000024.1	funannotate	CDS	3086407	3086519	.	-	0	ID=ColletesGigas_014865-T1.cds;Parent=ColletesGigas_014865-T1
WUUM01000024.1	funannotate	CDS	3086099	3086288	.	-	0	ID=ColletesGigas_014865-T1.cds;Parent=ColletesGigas_014865-T1
WUUM01000024.1	funannotate	exon	676747	677034	.	-	.	ID=ColletesGigas_014759-T1.exon2;Parent=ColletesGigas_014759-T1
WUUM01000024.1	funannotate	exon	3481514	3481609	.	-	.	ID=ColletesGigas_014901-T1.exon10;Parent=ColletesGigas_014901-T1
WUUM01000024.1	funannotate	exon	3481272	3481424	.	-	.	ID=ColletesGigas_014901-T1.exon11;Parent=ColletesGigas_014901-T1
WUUM01000024.1	funannotate	exon	3471274	3471930	.	+	.	ID=ColletesGigas_014897-T1.exon1;Parent=ColletesGigas_014897-T1
WUUM01000024.1	funannotate	mRNA	1515729	1518297	.	-	.	ID=ColletesGigas_014797-T1;Parent=ColletesGigas_014797
WUUM01000024.1	funannotate	CDS	3888689	3889080	.	+	0	ID=ColletesGigas_014914-T1.cds;Parent=ColletesGigas_014914-T1
WUUM01000024.1	funannotate	CDS	3889648	3890318	.	+	0	ID=ColletesGigas_014914-T1.cds;Parent=ColletesGigas_014914-T1
WUUM01000024.1	funannotate	CDS	3892554	3892804	.	+	0	ID=ColletesGigas_014914-T1.cds;Parent=ColletesGigas_014914-T1
WUUM01000024.1	funannotate	CDS	108964	109024	.	+	0	ID=ColletesGigas_014724-T1.cds;Parent=ColletesGigas_014724-T1
WUUM01000024.1	funannotate	CDS	109232	109326	.	+	0	ID=ColletesGigas_014724-T1.cds;Parent=ColletesGigas_014724-T1
WUUM01000024.1	funannotate	CDS	109409	109567	.	+	0	ID=ColletesGigas_014724-T1.cds;Parent=ColletesGigas_014724-T1
WUUM01000024.1	funannotate	CDS	109650	109835	.	+	0	ID=ColletesGigas_014724-T1.cds;Parent=ColletesGigas_014724-T1
WUUM01000024.1	funannotate	exon	3482150	3482231	.	-	.	ID=ColletesGigas_014901-T1.exon8;Parent=ColletesGigas_014901-T1
WUUM01000024.1	funannotate	exon	3481893	3482082	.	-	.	ID=ColletesGigas_014901-T1.exon9;Parent=ColletesGigas_014901-T1
WUUM01000024.1	funannotate	exon	1780051	1780142	.	+	.	ID=ColletesGigas_014812-T1.exon1;Parent=ColletesGigas_014812-T1
WUUM01000024.1	funannotate	exon	3485313	3485416	.	-	.	ID=ColletesGigas_014901-T1.exon6;Parent=ColletesGigas_014901-T1
WUUM01000024.1	funannotate	exon	1780379	1780619	.	+	.	ID=ColletesGigas_014812-T1.exon2;Parent=ColletesGigas_014812-T1
WUUM01000024.1	funannotate	exon	3485129	3485228	.	-	.	ID=ColletesGigas_014901-T1.exon7;Parent=ColletesGigas_014901-T1
WUUM01000024.1	funannotate	exon	99155	99277	.	-	.	ID=ColletesGigas_014723-T1.exon3;Parent=ColletesGigas_014723-T1
WUUM01000024.1	funannotate	exon	99316	99605	.	-	.	ID=ColletesGigas_014723-T1.exon2;Parent=ColletesGigas_014723-T1
WUUM01000024.1	funannotate	exon	100049	100079	.	-	.	ID=ColletesGigas_014723-T1.exon1;Parent=ColletesGigas_014723-T1
WUUM01000024.1	funannotate	exon	3492984	3493193	.	-	.	ID=ColletesGigas_014901-T1.exon1;Parent=ColletesGigas_014901-T1
WUUM01000024.1	funannotate	exon	3489077	3489383	.	-	.	ID=ColletesGigas_014901-T1.exon4;Parent=ColletesGigas_014901-T1
WUUM01000024.1	funannotate	exon	3486157	3489015	.	-	.	ID=ColletesGigas_014901-T1.exon5;Parent=ColletesGigas_014901-T1
WUUM01000024.1	funannotate	exon	3491095	3491262	.	-	.	ID=ColletesGigas_014901-T1.exon2;Parent=ColletesGigas_014901-T1
WUUM01000024.1	funannotate	exon	3489885	3489971	.	-	.	ID=ColletesGigas_014901-T1.exon3;Parent=ColletesGigas_014901-T1
WUUM01000024.1	funannotate	CDS	638246	638372	.	+	0	ID=ColletesGigas_014757-T1.cds;Parent=ColletesGigas_014757-T1
WUUM01000024.1	funannotate	CDS	638453	638626	.	+	0	ID=ColletesGigas_014757-T1.cds;Parent=ColletesGigas_014757-T1
WUUM01000024.1	funannotate	CDS	642632	642722	.	+	0	ID=ColletesGigas_014757-T1.cds;Parent=ColletesGigas_014757-T1
WUUM01000024.1	funannotate	CDS	645097	645367	.	+	0	ID=ColletesGigas_014757-T1.cds;Parent=ColletesGigas_014757-T1
WUUM01000024.1	funannotate	exon	2702734	2702930	.	+	.	ID=ColletesGigas_014858-T1.exon1;Parent=ColletesGigas_014858-T1
WUUM01000024.1	funannotate	exon	2703175	2703181	.	+	.	ID=ColletesGigas_014858-T1.exon2;Parent=ColletesGigas_014858-T1
WUUM01000024.1	funannotate	exon	2703287	2703337	.	+	.	ID=ColletesGigas_014858-T1.exon3;Parent=ColletesGigas_014858-T1
WUUM01000024.1	funannotate	exon	2173038	2173147	.	+	.	ID=ColletesGigas_014825-T1.exon3;Parent=ColletesGigas_014825-T1
WUUM01000024.1	funannotate	exon	2171693	2171797	.	+	.	ID=ColletesGigas_014825-T1.exon2;Parent=ColletesGigas_014825-T1
WUUM01000024.1	funannotate	exon	2170190	2170661	.	+	.	ID=ColletesGigas_014825-T1.exon1;Parent=ColletesGigas_014825-T1
WUUM01000024.1	funannotate	mRNA	290697	293587	.	+	.	ID=ColletesGigas_014736-T1;Ontology_term=GO:0016514%2CGO:0043044;Dbxref=InterPro:IPR009071%2CInterPro:IPR036910%2CInterPro:IPR030089;Parent=ColletesGigas_014736
WUUM01000024.1	funannotate	CDS	3705534	3705705	.	-	0	ID=ColletesGigas_014907-T1.cds;Parent=ColletesGigas_014907-T1
WUUM01000024.1	funannotate	CDS	3704844	3705204	.	-	0	ID=ColletesGigas_014907-T1.cds;Parent=ColletesGigas_014907-T1
WUUM01000024.1	funannotate	CDS	3704650	3704770	.	-	0	ID=ColletesGigas_014907-T1.cds;Parent=ColletesGigas_014907-T1
WUUM01000024.1	funannotate	CDS	3704098	3704521	.	-	0	ID=ColletesGigas_014907-T1.cds;Parent=ColletesGigas_014907-T1
WUUM01000024.1	funannotate	CDS	3703796	3704031	.	-	0	ID=ColletesGigas_014907-T1.cds;Parent=ColletesGigas_014907-T1
WUUM01000024.1	funannotate	CDS	3703345	3703612	.	-	0	ID=ColletesGigas_014907-T1.cds;Parent=ColletesGigas_014907-T1
WUUM01000024.1	funannotate	CDS	3703091	3703250	.	-	0	ID=ColletesGigas_014907-T1.cds;Parent=ColletesGigas_014907-T1
WUUM01000024.1	funannotate	CDS	3702736	3702996	.	-	0	ID=ColletesGigas_014907-T1.cds;Parent=ColletesGigas_014907-T1
WUUM01000024.1	funannotate	CDS	3702381	3702657	.	-	0	ID=ColletesGigas_014907-T1.cds;Parent=ColletesGigas_014907-T1
WUUM01000024.1	funannotate	CDS	3702096	3702316	.	-	0	ID=ColletesGigas_014907-T1.cds;Parent=ColletesGigas_014907-T1
WUUM01000024.1	funannotate	CDS	3701735	3701971	.	-	0	ID=ColletesGigas_014907-T1.cds;Parent=ColletesGigas_014907-T1
WUUM01000024.1	funannotate	CDS	3701414	3701654	.	-	0	ID=ColletesGigas_014907-T1.cds;Parent=ColletesGigas_014907-T1
WUUM01000024.1	funannotate	CDS	3701010	3701339	.	-	0	ID=ColletesGigas_014907-T1.cds;Parent=ColletesGigas_014907-T1
WUUM01000024.1	funannotate	CDS	3700835	3700936	.	-	0	ID=ColletesGigas_014907-T1.cds;Parent=ColletesGigas_014907-T1
WUUM01000024.1	funannotate	mRNA	108964	109835	.	+	.	ID=ColletesGigas_014724-T1;Parent=ColletesGigas_014724
WUUM01000024.1	funannotate	CDS	3185237	3185491	.	+	0	ID=ColletesGigas_014868-T1.cds;Parent=ColletesGigas_014868-T1
WUUM01000024.1	funannotate	mRNA	728932	730585	.	+	.	ID=ColletesGigas_014761-T1;Parent=ColletesGigas_014761
WUUM01000024.1	funannotate	mRNA	935851	936726	.	-	.	ID=ColletesGigas_014773-T1;Ontology_term=GO:0007034;Dbxref=InterPro:IPR005024;Parent=ColletesGigas_014773
WUUM01000024.1	funannotate	exon	2025699	2027033	.	+	.	ID=ColletesGigas_014820-T1.exon2;Parent=ColletesGigas_014820-T1
WUUM01000024.1	funannotate	mRNA	1090488	1090895	.	+	.	ID=ColletesGigas_014785-T1;Parent=ColletesGigas_014785
WUUM01000024.1	funannotate	exon	2025624	2025626	.	+	.	ID=ColletesGigas_014820-T1.exon1;Parent=ColletesGigas_014820-T1
WUUM01000024.1	funannotate	CDS	169473	169633	.	-	2	ID=ColletesGigas_014731-T1.cds;Parent=ColletesGigas_014731-T1
WUUM01000024.1	funannotate	exon	3254147	3254337	.	-	.	ID=ColletesGigas_014874-T1.exon3;Parent=ColletesGigas_014874-T1
WUUM01000024.1	funannotate	exon	3253869	3254019	.	-	.	ID=ColletesGigas_014874-T1.exon4;Parent=ColletesGigas_014874-T1
WUUM01000024.1	funannotate	exon	3254719	3255832	.	-	.	ID=ColletesGigas_014874-T1.exon1;Parent=ColletesGigas_014874-T1
WUUM01000024.1	funannotate	exon	3254428	3254555	.	-	.	ID=ColletesGigas_014874-T1.exon2;Parent=ColletesGigas_014874-T1
WUUM01000024.1	funannotate	mRNA	3764702	3775675	.	+	.	ID=ColletesGigas_014911-T1;Parent=ColletesGigas_014911
WUUM01000024.1	funannotate	exon	1719270	1719370	.	-	.	ID=ColletesGigas_014809-T1.exon1;Parent=ColletesGigas_014809-T1
WUUM01000024.1	funannotate	exon	1716957	1717227	.	-	.	ID=ColletesGigas_014809-T1.exon2;Parent=ColletesGigas_014809-T1
WUUM01000024.1	funannotate	CDS	2480253	2480268	.	+	0	ID=ColletesGigas_014852-T1.cds;Parent=ColletesGigas_014852-T1
WUUM01000024.1	funannotate	CDS	2480986	2481449	.	+	0	ID=ColletesGigas_014852-T1.cds;Parent=ColletesGigas_014852-T1
WUUM01000024.1	funannotate	mRNA	1703433	1703874	.	+	.	ID=ColletesGigas_014808-T1;Parent=ColletesGigas_014808
WUUM01000024.1	funannotate	CDS	3492984	3493193	.	-	0	ID=ColletesGigas_014901-T1.cds;Parent=ColletesGigas_014901-T1
WUUM01000024.1	funannotate	CDS	3491095	3491262	.	-	0	ID=ColletesGigas_014901-T1.cds;Parent=ColletesGigas_014901-T1
WUUM01000024.1	funannotate	CDS	3489885	3489971	.	-	0	ID=ColletesGigas_014901-T1.cds;Parent=ColletesGigas_014901-T1
WUUM01000024.1	funannotate	CDS	3489077	3489383	.	-	0	ID=ColletesGigas_014901-T1.cds;Parent=ColletesGigas_014901-T1
WUUM01000024.1	funannotate	CDS	3486157	3489015	.	-	0	ID=ColletesGigas_014901-T1.cds;Parent=ColletesGigas_014901-T1
WUUM01000024.1	funannotate	CDS	3485313	3485416	.	-	0	ID=ColletesGigas_014901-T1.cds;Parent=ColletesGigas_014901-T1
WUUM01000024.1	funannotate	CDS	3485129	3485228	.	-	0	ID=ColletesGigas_014901-T1.cds;Parent=ColletesGigas_014901-T1
WUUM01000024.1	funannotate	CDS	3482150	3482231	.	-	0	ID=ColletesGigas_014901-T1.cds;Parent=ColletesGigas_014901-T1
WUUM01000024.1	funannotate	CDS	3481893	3482082	.	-	0	ID=ColletesGigas_014901-T1.cds;Parent=ColletesGigas_014901-T1
WUUM01000024.1	funannotate	CDS	3481514	3481609	.	-	0	ID=ColletesGigas_014901-T1.cds;Parent=ColletesGigas_014901-T1
WUUM01000024.1	funannotate	CDS	3481272	3481424	.	-	0	ID=ColletesGigas_014901-T1.cds;Parent=ColletesGigas_014901-T1
WUUM01000024.1	funannotate	mRNA	481099	481554	.	+	.	ID=ColletesGigas_014748-T1;Parent=ColletesGigas_014748
WUUM01000024.1	funannotate	exon	2350121	2350345	.	-	.	ID=ColletesGigas_014843-T1.exon5;Parent=ColletesGigas_014843-T1
WUUM01000024.1	funannotate	exon	2351050	2351299	.	-	.	ID=ColletesGigas_014843-T1.exon3;Parent=ColletesGigas_014843-T1
WUUM01000024.1	funannotate	exon	3285831	3285923	.	-	.	ID=ColletesGigas_014882-T1.exon10;Parent=ColletesGigas_014882-T1
WUUM01000024.1	funannotate	exon	2350610	2350747	.	-	.	ID=ColletesGigas_014843-T1.exon4;Parent=ColletesGigas_014843-T1
WUUM01000024.1	funannotate	exon	2352402	2352453	.	-	.	ID=ColletesGigas_014843-T1.exon1;Parent=ColletesGigas_014843-T1
WUUM01000024.1	funannotate	exon	2351541	2351691	.	-	.	ID=ColletesGigas_014843-T1.exon2;Parent=ColletesGigas_014843-T1
WUUM01000024.1	funannotate	mRNA	2678786	2679145	.	+	.	ID=ColletesGigas_014857-T1;Parent=ColletesGigas_014857
WUUM01000024.1	funannotate	mRNA	2359053	2363687	.	-	.	ID=ColletesGigas_014845-T1;Ontology_term=GO:0004252%2CGO:0006508;Dbxref=InterPro:IPR043504%2CInterPro:IPR001314%2CInterPro:IPR001254%2CInterPro:IPR009003%2CInterPro:IPR018114%2CInterPro:IPR033116;Parent=ColletesGigas_014845
WUUM01000024.1	funannotate	mRNA	2113104	2115744	.	-	.	ID=ColletesGigas_014821-T1;Parent=ColletesGigas_014821
WUUM01000024.1	funannotate	exon	3394096	3394245	.	+	.	ID=ColletesGigas_014892-T1.exon9;Parent=ColletesGigas_014892-T1
WUUM01000024.1	funannotate	exon	3392343	3392683	.	+	.	ID=ColletesGigas_014892-T1.exon5;Parent=ColletesGigas_014892-T1
WUUM01000024.1	funannotate	exon	3392938	3393146	.	+	.	ID=ColletesGigas_014892-T1.exon6;Parent=ColletesGigas_014892-T1
WUUM01000024.1	funannotate	exon	3393233	3393518	.	+	.	ID=ColletesGigas_014892-T1.exon7;Parent=ColletesGigas_014892-T1
WUUM01000024.1	funannotate	exon	3393690	3393829	.	+	.	ID=ColletesGigas_014892-T1.exon8;Parent=ColletesGigas_014892-T1
WUUM01000024.1	funannotate	exon	3390311	3390433	.	+	.	ID=ColletesGigas_014892-T1.exon1;Parent=ColletesGigas_014892-T1
WUUM01000024.1	funannotate	exon	3390506	3390664	.	+	.	ID=ColletesGigas_014892-T1.exon2;Parent=ColletesGigas_014892-T1
WUUM01000024.1	funannotate	exon	3391251	3391663	.	+	.	ID=ColletesGigas_014892-T1.exon3;Parent=ColletesGigas_014892-T1
WUUM01000024.1	funannotate	exon	3391759	3392236	.	+	.	ID=ColletesGigas_014892-T1.exon4;Parent=ColletesGigas_014892-T1
WUUM01000024.1	funannotate	exon	3698667	3698735	.	-	.	ID=ColletesGigas_014906-T1.exon2;Parent=ColletesGigas_014906-T1
WUUM01000024.1	funannotate	exon	3699120	3699191	.	-	.	ID=ColletesGigas_014906-T1.exon1;Parent=ColletesGigas_014906-T1
WUUM01000024.1	funannotate	mRNA	2280844	2286186	.	-	.	ID=ColletesGigas_014833-T1;Ontology_term=GO:0061630%2CGO:0008270%2CGO:0030163%2CGO:0071596;Dbxref=InterPro:IPR014719%2CInterPro:IPR003126%2CInterPro:IPR003769%2CInterPro:IPR044046%2CInterPro:IPR039164%2CInterPro:IPR036390%2CPFAM:PF02617;Parent=ColletesGigas_014833
WUUM01000024.1	funannotate	exon	604290	604604	.	-	.	ID=ColletesGigas_014754-T1.exon2;Parent=ColletesGigas_014754-T1
WUUM01000024.1	funannotate	CDS	433637	433840	.	+	0	ID=ColletesGigas_014747-T1.cds;Parent=ColletesGigas_014747-T1
WUUM01000024.1	funannotate	exon	605703	605864	.	-	.	ID=ColletesGigas_014754-T1.exon1;Parent=ColletesGigas_014754-T1
WUUM01000024.1	funannotate	exon	147546	147890	.	+	.	ID=ColletesGigas_014728-T1.exon1;Parent=ColletesGigas_014728-T1
WUUM01000024.1	funannotate	exon	3698492	3698587	.	-	.	ID=ColletesGigas_014906-T1.exon3;Parent=ColletesGigas_014906-T1
WUUM01000024.1	funannotate	mRNA	3459088	3459735	.	-	.	ID=ColletesGigas_014894-T1;Dbxref=InterPro:IPR008978%2CInterPro:IPR002068%2CInterPro:IPR001436;Parent=ColletesGigas_014894
WUUM01000024.1	funannotate	CDS	266304	266395	.	+	0	ID=ColletesGigas_014734-T1.cds;Parent=ColletesGigas_014734-T1
WUUM01000024.1	funannotate	CDS	267190	267242	.	+	0	ID=ColletesGigas_014734-T1.cds;Parent=ColletesGigas_014734-T1
WUUM01000024.1	funannotate	CDS	267328	267460	.	+	0	ID=ColletesGigas_014734-T1.cds;Parent=ColletesGigas_014734-T1
WUUM01000024.1	funannotate	CDS	273281	273380	.	+	0	ID=ColletesGigas_014734-T1.cds;Parent=ColletesGigas_014734-T1
WUUM01000024.1	funannotate	CDS	273451	273581	.	+	0	ID=ColletesGigas_014734-T1.cds;Parent=ColletesGigas_014734-T1
WUUM01000024.1	funannotate	CDS	275954	277144	.	+	0	ID=ColletesGigas_014734-T1.cds;Parent=ColletesGigas_014734-T1
WUUM01000024.1	funannotate	CDS	277225	277441	.	+	0	ID=ColletesGigas_014734-T1.cds;Parent=ColletesGigas_014734-T1
WUUM01000024.1	funannotate	CDS	277525	277632	.	+	0	ID=ColletesGigas_014734-T1.cds;Parent=ColletesGigas_014734-T1
WUUM01000024.1	funannotate	CDS	277699	277802	.	+	0	ID=ColletesGigas_014734-T1.cds;Parent=ColletesGigas_014734-T1
WUUM01000024.1	funannotate	CDS	277876	277939	.	+	0	ID=ColletesGigas_014734-T1.cds;Parent=ColletesGigas_014734-T1
WUUM01000024.1	funannotate	CDS	278042	278379	.	+	0	ID=ColletesGigas_014734-T1.cds;Parent=ColletesGigas_014734-T1
WUUM01000024.1	funannotate	CDS	278449	278581	.	+	0	ID=ColletesGigas_014734-T1.cds;Parent=ColletesGigas_014734-T1
WUUM01000024.1	funannotate	CDS	278664	278924	.	+	0	ID=ColletesGigas_014734-T1.cds;Parent=ColletesGigas_014734-T1
WUUM01000024.1	funannotate	CDS	279611	279730	.	+	0	ID=ColletesGigas_014734-T1.cds;Parent=ColletesGigas_014734-T1
WUUM01000024.1	funannotate	CDS	279830	280006	.	+	0	ID=ColletesGigas_014734-T1.cds;Parent=ColletesGigas_014734-T1
WUUM01000024.1	funannotate	CDS	3682766	3682850	.	+	0	ID=ColletesGigas_014904-T1.cds;Parent=ColletesGigas_014904-T1
WUUM01000024.1	funannotate	CDS	3688705	3688825	.	+	0	ID=ColletesGigas_014904-T1.cds;Parent=ColletesGigas_014904-T1
WUUM01000024.1	funannotate	CDS	3688911	3688998	.	+	0	ID=ColletesGigas_014904-T1.cds;Parent=ColletesGigas_014904-T1
WUUM01000024.1	funannotate	CDS	3689077	3689193	.	+	0	ID=ColletesGigas_014904-T1.cds;Parent=ColletesGigas_014904-T1
WUUM01000024.1	funannotate	CDS	3690101	3690613	.	+	0	ID=ColletesGigas_014904-T1.cds;Parent=ColletesGigas_014904-T1
WUUM01000024.1	funannotate	CDS	3691532	3691568	.	+	0	ID=ColletesGigas_014904-T1.cds;Parent=ColletesGigas_014904-T1
WUUM01000024.1	funannotate	CDS	3692260	3692561	.	+	0	ID=ColletesGigas_014904-T1.cds;Parent=ColletesGigas_014904-T1
WUUM01000024.1	funannotate	exon	3350210	3350460	.	-	.	ID=ColletesGigas_014889-T1.exon6;Parent=ColletesGigas_014889-T1
WUUM01000024.1	funannotate	exon	3351106	3351474	.	-	.	ID=ColletesGigas_014889-T1.exon5;Parent=ColletesGigas_014889-T1
WUUM01000024.1	funannotate	mRNA	3285831	3287989	.	-	.	ID=ColletesGigas_014882-T1;Dbxref=InterPro:IPR010378;Parent=ColletesGigas_014882
WUUM01000024.1	funannotate	exon	3347755	3347894	.	-	.	ID=ColletesGigas_014889-T1.exon8;Parent=ColletesGigas_014889-T1
WUUM01000024.1	funannotate	exon	3349641	3349736	.	-	.	ID=ColletesGigas_014889-T1.exon7;Parent=ColletesGigas_014889-T1
WUUM01000024.1	funannotate	exon	3346583	3346771	.	-	.	ID=ColletesGigas_014889-T1.exon9;Parent=ColletesGigas_014889-T1
WUUM01000024.1	funannotate	exon	3369887	3370059	.	-	.	ID=ColletesGigas_014889-T1.exon2;Parent=ColletesGigas_014889-T1
WUUM01000024.1	funannotate	exon	3379255	3379810	.	-	.	ID=ColletesGigas_014889-T1.exon1;Parent=ColletesGigas_014889-T1
WUUM01000024.1	funannotate	exon	3359585	3359936	.	-	.	ID=ColletesGigas_014889-T1.exon4;Parent=ColletesGigas_014889-T1
WUUM01000024.1	funannotate	exon	3360007	3360205	.	-	.	ID=ColletesGigas_014889-T1.exon3;Parent=ColletesGigas_014889-T1
WUUM01000024.1	funannotate	exon	3109980	3110091	.	+	.	ID=ColletesGigas_014866-T1.exon1;Parent=ColletesGigas_014866-T1
WUUM01000024.1	funannotate	exon	3110715	3110911	.	+	.	ID=ColletesGigas_014866-T1.exon2;Parent=ColletesGigas_014866-T1
WUUM01000024.1	funannotate	exon	998299	998823	.	+	.	ID=ColletesGigas_014777-T1.exon1;Parent=ColletesGigas_014777-T1
WUUM01000024.1	funannotate	mRNA	3186055	3187017	.	-	.	ID=ColletesGigas_014869-T1;Parent=ColletesGigas_014869
WUUM01000024.1	funannotate	mRNA	3214119	3222862	.	-	.	ID=ColletesGigas_014870-T1;Ontology_term=GO:0006397%2CGO:0003676;Dbxref=InterPro:IPR000504%2CInterPro:IPR012677%2CInterPro:IPR035979%2CInterPro:IPR002483%2CInterPro:IPR034268%2CInterPro:IPR036483;Parent=ColletesGigas_014870
WUUM01000024.1	funannotate	CDS	2637381	2637755	.	-	0	ID=ColletesGigas_014855-T1.cds;Parent=ColletesGigas_014855-T1
WUUM01000024.1	funannotate	CDS	1230739	1230892	.	-	0	ID=ColletesGigas_014790-T1.cds;Parent=ColletesGigas_014790-T1
WUUM01000024.1	funannotate	CDS	1230461	1230660	.	-	0	ID=ColletesGigas_014790-T1.cds;Parent=ColletesGigas_014790-T1
WUUM01000024.1	funannotate	CDS	1230263	1230301	.	-	0	ID=ColletesGigas_014790-T1.cds;Parent=ColletesGigas_014790-T1
WUUM01000024.1	funannotate	exon	2742857	2743367	.	+	.	ID=ColletesGigas_014861-T1.exon2;Parent=ColletesGigas_014861-T1
WUUM01000024.1	funannotate	exon	2742297	2742595	.	+	.	ID=ColletesGigas_014861-T1.exon1;Parent=ColletesGigas_014861-T1
WUUM01000024.1	funannotate	CDS	3256960	3257223	.	+	0	ID=ColletesGigas_014875-T1.cds;Parent=ColletesGigas_014875-T1
WUUM01000024.1	funannotate	CDS	3257296	3257428	.	+	0	ID=ColletesGigas_014875-T1.cds;Parent=ColletesGigas_014875-T1
WUUM01000024.1	funannotate	CDS	3257889	3258109	.	+	0	ID=ColletesGigas_014875-T1.cds;Parent=ColletesGigas_014875-T1
WUUM01000024.1	funannotate	CDS	3258172	3258319	.	+	0	ID=ColletesGigas_014875-T1.cds;Parent=ColletesGigas_014875-T1
WUUM01000024.1	funannotate	CDS	3258403	3258470	.	+	0	ID=ColletesGigas_014875-T1.cds;Parent=ColletesGigas_014875-T1
WUUM01000024.1	funannotate	mRNA	1989159	1989605	.	-	.	ID=ColletesGigas_014817-T1;Parent=ColletesGigas_014817
WUUM01000024.1	funannotate	exon	907864	908069	.	-	.	ID=ColletesGigas_014771-T1.exon1;Parent=ColletesGigas_014771-T1
WUUM01000024.1	funannotate	exon	907007	907023	.	-	.	ID=ColletesGigas_014771-T1.exon2;Parent=ColletesGigas_014771-T1
WUUM01000024.1	funannotate	exon	905223	905281	.	-	.	ID=ColletesGigas_014771-T1.exon3;Parent=ColletesGigas_014771-T1
WUUM01000024.1	funannotate	CDS	3471274	3471930	.	+	0	ID=ColletesGigas_014897-T1.cds;Parent=ColletesGigas_014897-T1
WUUM01000024.1	funannotate	exon	3475213	3475881	.	+	.	ID=ColletesGigas_014899-T1.exon1;Parent=ColletesGigas_014899-T1
WUUM01000024.1	funannotate	exon	1644251	1644380	.	-	.	ID=ColletesGigas_014805-T1.exon1;Parent=ColletesGigas_014805-T1
WUUM01000024.1	funannotate	exon	1642301	1642488	.	-	.	ID=ColletesGigas_014805-T1.exon2;Parent=ColletesGigas_014805-T1
WUUM01000024.1	funannotate	CDS	2198575	2198639	.	+	0	ID=ColletesGigas_014826-T1.cds;Parent=ColletesGigas_014826-T1
WUUM01000024.1	funannotate	CDS	2198969	2199054	.	+	0	ID=ColletesGigas_014826-T1.cds;Parent=ColletesGigas_014826-T1
WUUM01000024.1	funannotate	CDS	2199162	2199484	.	+	0	ID=ColletesGigas_014826-T1.cds;Parent=ColletesGigas_014826-T1
WUUM01000024.1	funannotate	CDS	2200050	2200088	.	+	0	ID=ColletesGigas_014826-T1.cds;Parent=ColletesGigas_014826-T1
WUUM01000024.1	funannotate	CDS	1641314	1641457	.	-	0	ID=ColletesGigas_014804-T1.cds;Parent=ColletesGigas_014804-T1
WUUM01000024.1	funannotate	CDS	1638206	1638546	.	-	0	ID=ColletesGigas_014804-T1.cds;Parent=ColletesGigas_014804-T1
WUUM01000024.1	funannotate	CDS	1637904	1638138	.	-	0	ID=ColletesGigas_014804-T1.cds;Parent=ColletesGigas_014804-T1
WUUM01000024.1	funannotate	mRNA	1642301	1644380	.	-	.	ID=ColletesGigas_014805-T1;Parent=ColletesGigas_014805
WUUM01000024.1	funannotate	mRNA	2532192	2532359	.	+	.	ID=ColletesGigas_014854-T1;Parent=ColletesGigas_014854
WUUM01000024.1	funannotate	mRNA	300419	301284	.	-	.	ID=ColletesGigas_014739-T1;Ontology_term=GO:0005672%2CGO:0006367;Dbxref=InterPro:IPR015871%2CInterPro:IPR003194%2CInterPro:IPR009088%2CInterPro:IPR015872%2CInterPro:IPR009083;Parent=ColletesGigas_014739
WUUM01000024.1	funannotate	exon	2169667	2170092	.	+	.	ID=ColletesGigas_014824-T1.exon1;Parent=ColletesGigas_014824-T1
WUUM01000024.1	funannotate	mRNA	3109980	3110911	.	+	.	ID=ColletesGigas_014866-T1;Dbxref=InterPro:IPR013098%2CInterPro:IPR036179%2CInterPro:IPR007110%2CInterPro:IPR003599%2CInterPro:IPR013783;Parent=ColletesGigas_014866
WUUM01000024.1	funannotate	exon	266304	266395	.	+	.	ID=ColletesGigas_014734-T1.exon1;Parent=ColletesGigas_014734-T1
WUUM01000024.1	funannotate	exon	267328	267460	.	+	.	ID=ColletesGigas_014734-T1.exon3;Parent=ColletesGigas_014734-T1
WUUM01000024.1	funannotate	exon	267190	267242	.	+	.	ID=ColletesGigas_014734-T1.exon2;Parent=ColletesGigas_014734-T1
WUUM01000024.1	funannotate	exon	273451	273581	.	+	.	ID=ColletesGigas_014734-T1.exon5;Parent=ColletesGigas_014734-T1
WUUM01000024.1	funannotate	exon	273281	273380	.	+	.	ID=ColletesGigas_014734-T1.exon4;Parent=ColletesGigas_014734-T1
WUUM01000024.1	funannotate	exon	277225	277441	.	+	.	ID=ColletesGigas_014734-T1.exon7;Parent=ColletesGigas_014734-T1
WUUM01000024.1	funannotate	exon	275954	277144	.	+	.	ID=ColletesGigas_014734-T1.exon6;Parent=ColletesGigas_014734-T1
WUUM01000024.1	funannotate	exon	277699	277802	.	+	.	ID=ColletesGigas_014734-T1.exon9;Parent=ColletesGigas_014734-T1
WUUM01000024.1	funannotate	exon	277525	277632	.	+	.	ID=ColletesGigas_014734-T1.exon8;Parent=ColletesGigas_014734-T1
WUUM01000024.1	funannotate	mRNA	142426	142999	.	-	.	ID=ColletesGigas_014727-T1;Dbxref=InterPro:IPR036691;Parent=ColletesGigas_014727
WUUM01000024.1	funannotate	CDS	2487432	2487635	.	-	0	ID=ColletesGigas_014853-T1.cds;Parent=ColletesGigas_014853-T1
WUUM01000024.1	funannotate	CDS	2487108	2487320	.	-	0	ID=ColletesGigas_014853-T1.cds;Parent=ColletesGigas_014853-T1
WUUM01000024.1	funannotate	exon	1230461	1230660	.	-	.	ID=ColletesGigas_014790-T1.exon2;Parent=ColletesGigas_014790-T1
WUUM01000024.1	funannotate	exon	1230263	1230301	.	-	.	ID=ColletesGigas_014790-T1.exon3;Parent=ColletesGigas_014790-T1
WUUM01000024.1	funannotate	exon	3214285	3214431	.	-	.	ID=ColletesGigas_014870-T1.exon10;Parent=ColletesGigas_014870-T1
WUUM01000024.1	funannotate	exon	3214119	3214211	.	-	.	ID=ColletesGigas_014870-T1.exon11;Parent=ColletesGigas_014870-T1
WUUM01000024.1	funannotate	CDS	2258732	2259153	.	-	0	ID=ColletesGigas_014831-T1.cds;Parent=ColletesGigas_014831-T1
WUUM01000024.1	funannotate	CDS	2257090	2257467	.	-	0	ID=ColletesGigas_014831-T1.cds;Parent=ColletesGigas_014831-T1
WUUM01000024.1	funannotate	CDS	2256877	2257000	.	-	0	ID=ColletesGigas_014831-T1.cds;Parent=ColletesGigas_014831-T1
WUUM01000024.1	funannotate	CDS	2256676	2256803	.	-	0	ID=ColletesGigas_014831-T1.cds;Parent=ColletesGigas_014831-T1
WUUM01000024.1	funannotate	CDS	2256396	2256434	.	-	0	ID=ColletesGigas_014831-T1.cds;Parent=ColletesGigas_014831-T1
WUUM01000024.1	funannotate	CDS	2255648	2255733	.	-	0	ID=ColletesGigas_014831-T1.cds;Parent=ColletesGigas_014831-T1
WUUM01000024.1	funannotate	CDS	2255419	2255525	.	-	0	ID=ColletesGigas_014831-T1.cds;Parent=ColletesGigas_014831-T1
WUUM01000024.1	funannotate	CDS	2255233	2255339	.	-	0	ID=ColletesGigas_014831-T1.cds;Parent=ColletesGigas_014831-T1
WUUM01000024.1	funannotate	CDS	2254942	2255146	.	-	0	ID=ColletesGigas_014831-T1.cds;Parent=ColletesGigas_014831-T1
WUUM01000024.1	funannotate	CDS	2254671	2254811	.	-	0	ID=ColletesGigas_014831-T1.cds;Parent=ColletesGigas_014831-T1
WUUM01000024.1	funannotate	exon	1230739	1230892	.	-	.	ID=ColletesGigas_014790-T1.exon1;Parent=ColletesGigas_014790-T1
WUUM01000024.1	funannotate	mRNA	2231237	2234483	.	+	.	ID=ColletesGigas_014830-T1;Parent=ColletesGigas_014830
WUUM01000024.1	funannotate	mRNA	2226222	2231051	.	-	.	ID=ColletesGigas_014829-T1;Ontology_term=GO:0006355%2CGO:0003700%2CGO:0005634;Dbxref=InterPro:IPR036960%2CInterPro:IPR008967%2CInterPro:IPR001699%2CInterPro:IPR018186;Parent=ColletesGigas_014829
WUUM01000024.1	funannotate	exon	548428	548985	.	+	.	ID=ColletesGigas_014752-T1.exon1;Parent=ColletesGigas_014752-T1
WUUM01000024.1	funannotate	mRNA	2346094	2347768	.	-	.	ID=ColletesGigas_014842-T1;Ontology_term=GO:0004252%2CGO:0006508;Dbxref=InterPro:IPR043504%2CInterPro:IPR001314%2CInterPro:IPR001254%2CInterPro:IPR009003%2CInterPro:IPR018114%2CInterPro:IPR033116;Parent=ColletesGigas_014842
WUUM01000024.1	funannotate	CDS	481099	481554	.	+	0	ID=ColletesGigas_014748-T1.cds;Parent=ColletesGigas_014748-T1
WUUM01000024.1	funannotate	CDS	3283860	3283927	.	+	0	ID=ColletesGigas_014880-T1.cds;Parent=ColletesGigas_014880-T1
WUUM01000024.1	funannotate	CDS	3284055	3284162	.	+	0	ID=ColletesGigas_014880-T1.cds;Parent=ColletesGigas_014880-T1
WUUM01000024.1	funannotate	CDS	3284233	3284398	.	+	0	ID=ColletesGigas_014880-T1.cds;Parent=ColletesGigas_014880-T1
WUUM01000024.1	funannotate	exon	597764	597875	.	+	.	ID=ColletesGigas_014753-T1.exon2;Parent=ColletesGigas_014753-T1
WUUM01000024.1	funannotate	exon	592892	593203	.	+	.	ID=ColletesGigas_014753-T1.exon1;Parent=ColletesGigas_014753-T1
WUUM01000024.1	funannotate	exon	601518	601724	.	+	.	ID=ColletesGigas_014753-T1.exon4;Parent=ColletesGigas_014753-T1
WUUM01000024.1	funannotate	exon	599940	600319	.	+	.	ID=ColletesGigas_014753-T1.exon3;Parent=ColletesGigas_014753-T1
WUUM01000024.1	funannotate	CDS	953450	953534	.	-	0	ID=ColletesGigas_014774-T1.cds;Parent=ColletesGigas_014774-T1
WUUM01000024.1	funannotate	CDS	953052	953329	.	-	0	ID=ColletesGigas_014774-T1.cds;Parent=ColletesGigas_014774-T1
WUUM01000024.1	funannotate	CDS	952682	952765	.	-	0	ID=ColletesGigas_014774-T1.cds;Parent=ColletesGigas_014774-T1
WUUM01000024.1	funannotate	mRNA	3383794	3386446	.	-	.	ID=ColletesGigas_014891-T1;Dbxref=InterPro:IPR031827%2CInterPro:IPR036249;Parent=ColletesGigas_014891
WUUM01000024.1	funannotate	CDS	1445590	1445598	.	+	0	ID=ColletesGigas_014796-T1.cds;Parent=ColletesGigas_014796-T1
WUUM01000024.1	funannotate	CDS	1449225	1449470	.	+	0	ID=ColletesGigas_014796-T1.cds;Parent=ColletesGigas_014796-T1
WUUM01000024.1	funannotate	CDS	1450057	1450203	.	+	0	ID=ColletesGigas_014796-T1.cds;Parent=ColletesGigas_014796-T1
WUUM01000024.1	funannotate	CDS	3696774	3697013	.	+	0	ID=ColletesGigas_014905-T1.cds;Parent=ColletesGigas_014905-T1
WUUM01000024.1	funannotate	CDS	3697673	3697783	.	+	0	ID=ColletesGigas_014905-T1.cds;Parent=ColletesGigas_014905-T1
WUUM01000024.1	funannotate	mRNA	3266449	3267369	.	-	.	ID=ColletesGigas_014878-T1;Parent=ColletesGigas_014878
WUUM01000024.1	funannotate	CDS	2445030	2445309	.	-	0	ID=ColletesGigas_014848-T1.cds;Parent=ColletesGigas_014848-T1
WUUM01000024.1	funannotate	CDS	2444214	2444665	.	-	0	ID=ColletesGigas_014848-T1.cds;Parent=ColletesGigas_014848-T1
WUUM01000024.1	funannotate	exon	3892554	3892804	.	+	.	ID=ColletesGigas_014914-T1.exon3;Parent=ColletesGigas_014914-T1
WUUM01000024.1	funannotate	exon	3889648	3890318	.	+	.	ID=ColletesGigas_014914-T1.exon2;Parent=ColletesGigas_014914-T1
WUUM01000024.1	funannotate	exon	3888689	3889080	.	+	.	ID=ColletesGigas_014914-T1.exon1;Parent=ColletesGigas_014914-T1
WUUM01000024.1	funannotate	exon	2347717	2347768	.	-	.	ID=ColletesGigas_014842-T1.exon1;Parent=ColletesGigas_014842-T1
WUUM01000024.1	funannotate	exon	2346961	2347210	.	-	.	ID=ColletesGigas_014842-T1.exon3;Parent=ColletesGigas_014842-T1
WUUM01000024.1	funannotate	exon	2347428	2347578	.	-	.	ID=ColletesGigas_014842-T1.exon2;Parent=ColletesGigas_014842-T1
WUUM01000024.1	funannotate	exon	2346094	2346336	.	-	.	ID=ColletesGigas_014842-T1.exon5;Parent=ColletesGigas_014842-T1
WUUM01000024.1	funannotate	exon	2346691	2346828	.	-	.	ID=ColletesGigas_014842-T1.exon4;Parent=ColletesGigas_014842-T1
WUUM01000024.1	funannotate	CDS	548428	548985	.	+	0	ID=ColletesGigas_014752-T1.cds;Parent=ColletesGigas_014752-T1
WUUM01000024.1	funannotate	CDS	161448	161843	.	+	0	ID=ColletesGigas_014730-T1.cds;Parent=ColletesGigas_014730-T1
WUUM01000024.1	funannotate	exon	251366	251621	.	+	.	ID=ColletesGigas_014733-T1.exon3;Parent=ColletesGigas_014733-T1
WUUM01000024.1	funannotate	exon	249711	249791	.	+	.	ID=ColletesGigas_014733-T1.exon1;Parent=ColletesGigas_014733-T1
WUUM01000024.1	funannotate	exon	251185	251297	.	+	.	ID=ColletesGigas_014733-T1.exon2;Parent=ColletesGigas_014733-T1
WUUM01000024.1	funannotate	mRNA	3700835	3705705	.	-	.	ID=ColletesGigas_014907-T1;Ontology_term=GO:0004630%2CGO:0035091%2CGO:0003824%2CGO:0048017%2CGO:0006654;Dbxref=InterPro:IPR001736%2CInterPro:IPR025202%2CInterPro:IPR001683%2CInterPro:IPR016555%2CInterPro:IPR015679%2CInterPro:IPR036871;Parent=ColletesGigas_014907
WUUM01000024.1	funannotate	mRNA	1044323	1046573	.	-	.	ID=ColletesGigas_014783-T1;Parent=ColletesGigas_014783
WUUM01000024.1	funannotate	exon	289557	289730	.	+	.	ID=ColletesGigas_014735-T1.exon6;Parent=ColletesGigas_014735-T1
WUUM01000024.1	funannotate	exon	289283	289498	.	+	.	ID=ColletesGigas_014735-T1.exon5;Parent=ColletesGigas_014735-T1
WUUM01000024.1	funannotate	exon	289050	289214	.	+	.	ID=ColletesGigas_014735-T1.exon4;Parent=ColletesGigas_014735-T1
WUUM01000024.1	funannotate	exon	288632	288993	.	+	.	ID=ColletesGigas_014735-T1.exon3;Parent=ColletesGigas_014735-T1
WUUM01000024.1	funannotate	exon	288353	288548	.	+	.	ID=ColletesGigas_014735-T1.exon2;Parent=ColletesGigas_014735-T1
WUUM01000024.1	funannotate	exon	288196	288291	.	+	.	ID=ColletesGigas_014735-T1.exon1;Parent=ColletesGigas_014735-T1
WUUM01000024.1	funannotate	mRNA	1419600	1419914	.	+	.	ID=ColletesGigas_014795-T1;Parent=ColletesGigas_014795
WUUM01000024.1	funannotate	exon	3284910	3285024	.	+	.	ID=ColletesGigas_014881-T1.exon3;Parent=ColletesGigas_014881-T1
WUUM01000024.1	funannotate	exon	3285106	3285301	.	+	.	ID=ColletesGigas_014881-T1.exon4;Parent=ColletesGigas_014881-T1
WUUM01000024.1	funannotate	exon	3284422	3284542	.	+	.	ID=ColletesGigas_014881-T1.exon1;Parent=ColletesGigas_014881-T1
WUUM01000024.1	funannotate	exon	3284633	3284838	.	+	.	ID=ColletesGigas_014881-T1.exon2;Parent=ColletesGigas_014881-T1
WUUM01000024.1	funannotate	exon	3285449	3285686	.	+	.	ID=ColletesGigas_014881-T1.exon5;Parent=ColletesGigas_014881-T1
WUUM01000024.1	funannotate	CDS	3473603	3474136	.	+	0	ID=ColletesGigas_014898-T1.cds;Parent=ColletesGigas_014898-T1
WUUM01000024.1	funannotate	mRNA	410240	410557	.	-	.	ID=ColletesGigas_014746-T1;Parent=ColletesGigas_014746
WUUM01000024.1	funannotate	mRNA	266304	280006	.	+	.	ID=ColletesGigas_014734-T1;Ontology_term=GO:0060291%2CGO:0046928%2CGO:0016020;Dbxref=PFAM:PF00168%2CInterPro:IPR035892%2CInterPro:IPR000008%2CInterPro:IPR030537;Parent=ColletesGigas_014734
WUUM01000024.1	funannotate	exon	921664	921711	.	-	.	ID=ColletesGigas_014772-T1.exon1;Parent=ColletesGigas_014772-T1
WUUM01000024.1	funannotate	exon	921332	921490	.	-	.	ID=ColletesGigas_014772-T1.exon3;Parent=ColletesGigas_014772-T1
WUUM01000024.1	funannotate	exon	921623	921636	.	-	.	ID=ColletesGigas_014772-T1.exon2;Parent=ColletesGigas_014772-T1
WUUM01000024.1	funannotate	exon	920602	920683	.	-	.	ID=ColletesGigas_014772-T1.exon5;Parent=ColletesGigas_014772-T1
WUUM01000024.1	funannotate	exon	920848	920971	.	-	.	ID=ColletesGigas_014772-T1.exon4;Parent=ColletesGigas_014772-T1
WUUM01000024.1	funannotate	exon	919671	919792	.	-	.	ID=ColletesGigas_014772-T1.exon7;Parent=ColletesGigas_014772-T1
WUUM01000024.1	funannotate	exon	919856	920122	.	-	.	ID=ColletesGigas_014772-T1.exon6;Parent=ColletesGigas_014772-T1
WUUM01000024.1	funannotate	exon	918166	918258	.	-	.	ID=ColletesGigas_014772-T1.exon8;Parent=ColletesGigas_014772-T1
WUUM01000024.1	funannotate	CDS	1636678	1636876	.	-	0	ID=ColletesGigas_014803-T1.cds;Parent=ColletesGigas_014803-T1
WUUM01000024.1	funannotate	CDS	1636419	1636572	.	-	0	ID=ColletesGigas_014803-T1.cds;Parent=ColletesGigas_014803-T1
WUUM01000024.1	funannotate	CDS	1635887	1635959	.	-	0	ID=ColletesGigas_014803-T1.cds;Parent=ColletesGigas_014803-T1
WUUM01000024.1	funannotate	exon	2744316	2744488	.	-	.	ID=ColletesGigas_014862-T1.exon6;Parent=ColletesGigas_014862-T1
WUUM01000024.1	funannotate	exon	2743633	2743708	.	-	.	ID=ColletesGigas_014862-T1.exon7;Parent=ColletesGigas_014862-T1
WUUM01000024.1	funannotate	exon	2744962	2745195	.	-	.	ID=ColletesGigas_014862-T1.exon4;Parent=ColletesGigas_014862-T1
WUUM01000024.1	funannotate	exon	2744608	2744739	.	-	.	ID=ColletesGigas_014862-T1.exon5;Parent=ColletesGigas_014862-T1
WUUM01000024.1	funannotate	exon	2745579	2745696	.	-	.	ID=ColletesGigas_014862-T1.exon2;Parent=ColletesGigas_014862-T1
WUUM01000024.1	funannotate	exon	2745269	2745430	.	-	.	ID=ColletesGigas_014862-T1.exon3;Parent=ColletesGigas_014862-T1
WUUM01000024.1	funannotate	exon	2746532	2746668	.	-	.	ID=ColletesGigas_014862-T1.exon1;Parent=ColletesGigas_014862-T1
WUUM01000024.1	funannotate	CDS	118502	118804	.	-	0	ID=ColletesGigas_014726-T1.cds;Parent=ColletesGigas_014726-T1
WUUM01000024.1	funannotate	mRNA	673365	675615	.	-	.	ID=ColletesGigas_014758-T1;Parent=ColletesGigas_014758
WUUM01000024.1	funannotate	mRNA	3481272	3493193	.	-	.	ID=ColletesGigas_014901-T1;Dbxref=InterPro:IPR000237%2CInterPro:IPR019459;Parent=ColletesGigas_014901
WUUM01000024.1	funannotate	exon	889574	889824	.	-	.	ID=ColletesGigas_014770-T1.exon2;Parent=ColletesGigas_014770-T1
WUUM01000024.1	funannotate	exon	880752	881006	.	-	.	ID=ColletesGigas_014770-T1.exon3;Parent=ColletesGigas_014770-T1
WUUM01000024.1	funannotate	exon	893928	893979	.	-	.	ID=ColletesGigas_014770-T1.exon1;Parent=ColletesGigas_014770-T1
WUUM01000024.1	funannotate	exon	2338490	2338774	.	+	.	ID=ColletesGigas_014841-T1.exon9;Parent=ColletesGigas_014841-T1
WUUM01000024.1	funannotate	exon	2333028	2333137	.	+	.	ID=ColletesGigas_014841-T1.exon4;Parent=ColletesGigas_014841-T1
WUUM01000024.1	funannotate	exon	2332805	2332903	.	+	.	ID=ColletesGigas_014841-T1.exon3;Parent=ColletesGigas_014841-T1
WUUM01000024.1	funannotate	exon	2332585	2332724	.	+	.	ID=ColletesGigas_014841-T1.exon2;Parent=ColletesGigas_014841-T1
WUUM01000024.1	funannotate	exon	2332194	2332511	.	+	.	ID=ColletesGigas_014841-T1.exon1;Parent=ColletesGigas_014841-T1
WUUM01000024.1	funannotate	exon	2338040	2338259	.	+	.	ID=ColletesGigas_014841-T1.exon8;Parent=ColletesGigas_014841-T1
WUUM01000024.1	funannotate	exon	2333895	2333982	.	+	.	ID=ColletesGigas_014841-T1.exon7;Parent=ColletesGigas_014841-T1
WUUM01000024.1	funannotate	exon	2333599	2333806	.	+	.	ID=ColletesGigas_014841-T1.exon6;Parent=ColletesGigas_014841-T1
WUUM01000024.1	funannotate	exon	2333211	2333463	.	+	.	ID=ColletesGigas_014841-T1.exon5;Parent=ColletesGigas_014841-T1
WUUM01000024.1	funannotate	CDS	2170190	2170661	.	+	0	ID=ColletesGigas_014825-T1.cds;Parent=ColletesGigas_014825-T1
WUUM01000024.1	funannotate	CDS	2171693	2171797	.	+	0	ID=ColletesGigas_014825-T1.cds;Parent=ColletesGigas_014825-T1
WUUM01000024.1	funannotate	CDS	2173038	2173147	.	+	0	ID=ColletesGigas_014825-T1.cds;Parent=ColletesGigas_014825-T1
WUUM01000024.1	funannotate	mRNA	3879319	3879721	.	+	.	ID=ColletesGigas_014913-T1;Parent=ColletesGigas_014913
WUUM01000024.1	funannotate	mRNA	905223	908069	.	-	.	ID=ColletesGigas_014771-T1;Parent=ColletesGigas_014771
WUUM01000024.1	funannotate	exon	2355205	2355451	.	-	.	ID=ColletesGigas_014844-T1.exon3;Parent=ColletesGigas_014844-T1
WUUM01000024.1	funannotate	exon	2355778	2355928	.	-	.	ID=ColletesGigas_014844-T1.exon2;Parent=ColletesGigas_014844-T1
WUUM01000024.1	funannotate	exon	2356178	2356229	.	-	.	ID=ColletesGigas_014844-T1.exon1;Parent=ColletesGigas_014844-T1
WUUM01000024.1	funannotate	exon	2354532	2354717	.	-	.	ID=ColletesGigas_014844-T1.exon5;Parent=ColletesGigas_014844-T1
WUUM01000024.1	funannotate	exon	2354859	2354996	.	-	.	ID=ColletesGigas_014844-T1.exon4;Parent=ColletesGigas_014844-T1
WUUM01000024.1	funannotate	mRNA	1753871	1754113	.	+	.	ID=ColletesGigas_014811-T1;Parent=ColletesGigas_014811
WUUM01000024.1	funannotate	CDS	2408226	2408251	.	+	0	ID=ColletesGigas_014847-T1.cds;Parent=ColletesGigas_014847-T1
WUUM01000024.1	funannotate	CDS	2409658	2409925	.	+	0	ID=ColletesGigas_014847-T1.cds;Parent=ColletesGigas_014847-T1
WUUM01000024.1	funannotate	exon	3879319	3879538	.	+	.	ID=ColletesGigas_014913-T1.exon1;Parent=ColletesGigas_014913-T1
WUUM01000024.1	funannotate	exon	3879669	3879721	.	+	.	ID=ColletesGigas_014913-T1.exon2;Parent=ColletesGigas_014913-T1
WUUM01000024.1	funannotate	mRNA	2143304	2144913	.	-	.	ID=ColletesGigas_014823-T1;Parent=ColletesGigas_014823
WUUM01000024.1	funannotate	CDS	499926	499967	.	+	0	ID=ColletesGigas_014751-T1.cds;Parent=ColletesGigas_014751-T1
WUUM01000024.1	funannotate	CDS	500237	500284	.	+	0	ID=ColletesGigas_014751-T1.cds;Parent=ColletesGigas_014751-T1
WUUM01000024.1	funannotate	CDS	501008	501121	.	+	0	ID=ColletesGigas_014751-T1.cds;Parent=ColletesGigas_014751-T1
WUUM01000024.1	funannotate	exon	1675828	1676088	.	+	.	ID=ColletesGigas_014807-T1.exon2;Parent=ColletesGigas_014807-T1
WUUM01000024.1	funannotate	exon	1675508	1675510	.	+	.	ID=ColletesGigas_014807-T1.exon1;Parent=ColletesGigas_014807-T1
WUUM01000024.1	funannotate	exon	241576	241748	.	-	.	ID=ColletesGigas_014732-T1.exon2;Parent=ColletesGigas_014732-T1
WUUM01000024.1	funannotate	exon	241769	241775	.	-	.	ID=ColletesGigas_014732-T1.exon1;Parent=ColletesGigas_014732-T1
WUUM01000024.1	funannotate	CDS	3284422	3284542	.	+	0	ID=ColletesGigas_014881-T1.cds;Parent=ColletesGigas_014881-T1
WUUM01000024.1	funannotate	CDS	3284633	3284838	.	+	0	ID=ColletesGigas_014881-T1.cds;Parent=ColletesGigas_014881-T1
WUUM01000024.1	funannotate	CDS	3284910	3285024	.	+	0	ID=ColletesGigas_014881-T1.cds;Parent=ColletesGigas_014881-T1
WUUM01000024.1	funannotate	CDS	3285106	3285301	.	+	0	ID=ColletesGigas_014881-T1.cds;Parent=ColletesGigas_014881-T1
WUUM01000024.1	funannotate	CDS	3285449	3285686	.	+	0	ID=ColletesGigas_014881-T1.cds;Parent=ColletesGigas_014881-T1
WUUM01000024.1	funannotate	mRNA	44677	46166	.	-	.	ID=ColletesGigas_014722-T1;Parent=ColletesGigas_014722
WUUM01000024.1	funannotate	mRNA	3242572	3245487	.	+	.	ID=ColletesGigas_014872-T1;Ontology_term=GO:0005216%2CGO:0005515%2CGO:0006811%2CGO:0055085%2CGO:0016020;Dbxref=PFAM:PF13857%2CPFAM:PF12796%2CInterPro:IPR005821%2CPFAM:PF13637%2CPFAM:PF13606%2CInterPro:IPR020683%2CInterPro:IPR036770%2CPFAM:PF00023%2CInterPro:IPR002110;Parent=ColletesGigas_014872
WUUM01000024.1	funannotate	CDS	936661	936726	.	-	0	ID=ColletesGigas_014773-T1.cds;Parent=ColletesGigas_014773-T1
WUUM01000024.1	funannotate	CDS	936471	936580	.	-	0	ID=ColletesGigas_014773-T1.cds;Parent=ColletesGigas_014773-T1
WUUM01000024.1	funannotate	CDS	935986	936392	.	-	0	ID=ColletesGigas_014773-T1.cds;Parent=ColletesGigas_014773-T1
WUUM01000024.1	funannotate	CDS	935851	935897	.	-	0	ID=ColletesGigas_014773-T1.cds;Parent=ColletesGigas_014773-T1
WUUM01000024.1	funannotate	mRNA	2713940	2725248	.	+	.	ID=ColletesGigas_014859-T1;Ontology_term=GO:0006355%2CGO:0003700%2CGO:0005634;Dbxref=InterPro:IPR004979%2CInterPro:IPR013854;Parent=ColletesGigas_014859
WUUM01000024.1	funannotate	exon	1641314	1641457	.	-	.	ID=ColletesGigas_014804-T1.exon1;Parent=ColletesGigas_014804-T1
WUUM01000024.1	funannotate	exon	1637904	1638138	.	-	.	ID=ColletesGigas_014804-T1.exon3;Parent=ColletesGigas_014804-T1
WUUM01000024.1	funannotate	exon	1638206	1638546	.	-	.	ID=ColletesGigas_014804-T1.exon2;Parent=ColletesGigas_014804-T1
WUUM01000024.1	funannotate	mRNA	2734901	2741306	.	-	.	ID=ColletesGigas_014860-T1;Ontology_term=GO:0003723%2CGO:0003676;Dbxref=InterPro:IPR004087%2CInterPro:IPR004088%2CInterPro:IPR036612;Parent=ColletesGigas_014860
WUUM01000024.1	funannotate	mRNA	2289592	2295083	.	-	.	ID=ColletesGigas_014835-T1;Ontology_term=GO:0006886%2CGO:0016192%2CGO:0015031%2CGO:0030131%2CGO:0030117%2CGO:0030276;Dbxref=InterPro:IPR013041%2CInterPro:IPR008152%2CInterPro:IPR012295%2CInterPro:IPR009028%2CPFAM:PF09066%2CInterPro:IPR026739%2CInterPro:IPR016342%2CPFAM:PF12717%2CInterPro:IPR015151%2CInterPro:IPR016024%2CPFAM:PF01602%2CInterPro:IPR011989%2CPFAM:PF02883%2CInterPro:IPR002553%2CInter…
WUUM01000024.1	funannotate	CDS	1419600	1419914	.	+	0	ID=ColletesGigas_014795-T1.cds;Parent=ColletesGigas_014795-T1
WUUM01000024.1	funannotate	mRNA	2408226	2409925	.	+	.	ID=ColletesGigas_014847-T1;Parent=ColletesGigas_014847
WUUM01000024.1	funannotate	exon	3280395	3280554	.	-	.	ID=ColletesGigas_014879-T1.exon3;Parent=ColletesGigas_014879-T1
WUUM01000024.1	funannotate	exon	3281305	3281483	.	-	.	ID=ColletesGigas_014879-T1.exon2;Parent=ColletesGigas_014879-T1
WUUM01000024.1	funannotate	exon	3279892	3280049	.	-	.	ID=ColletesGigas_014879-T1.exon5;Parent=ColletesGigas_014879-T1
WUUM01000024.1	funannotate	exon	3280168	3280267	.	-	.	ID=ColletesGigas_014879-T1.exon4;Parent=ColletesGigas_014879-T1
WUUM01000024.1	funannotate	exon	3282444	3282618	.	-	.	ID=ColletesGigas_014879-T1.exon1;Parent=ColletesGigas_014879-T1
WUUM01000024.1	funannotate	exon	3279380	3279579	.	-	.	ID=ColletesGigas_014879-T1.exon7;Parent=ColletesGigas_014879-T1
WUUM01000024.1	funannotate	exon	3279716	3279798	.	-	.	ID=ColletesGigas_014879-T1.exon6;Parent=ColletesGigas_014879-T1
WUUM01000024.1	funannotate	exon	3277694	3277817	.	-	.	ID=ColletesGigas_014879-T1.exon9;Parent=ColletesGigas_014879-T1
WUUM01000024.1	funannotate	exon	3279030	3279219	.	-	.	ID=ColletesGigas_014879-T1.exon8;Parent=ColletesGigas_014879-T1
WUUM01000024.1	funannotate	CDS	410240	410557	.	-	0	ID=ColletesGigas_014746-T1.cds;Parent=ColletesGigas_014746-T1
WUUM01000024.1	funannotate	exon	1186652	1186775	.	+	.	ID=ColletesGigas_014788-T1.exon3;Parent=ColletesGigas_014788-T1
WUUM01000024.1	funannotate	exon	1185492	1185653	.	+	.	ID=ColletesGigas_014788-T1.exon1;Parent=ColletesGigas_014788-T1
WUUM01000024.1	funannotate	exon	1186447	1186631	.	+	.	ID=ColletesGigas_014788-T1.exon2;Parent=ColletesGigas_014788-T1
WUUM01000024.1	funannotate	exon	3266449	3267369	.	-	.	ID=ColletesGigas_014878-T1.exon1;Parent=ColletesGigas_014878-T1
WUUM01000024.1	funannotate	CDS	3644592	3644621	.	+	0	ID=ColletesGigas_014903-T1.cds;Parent=ColletesGigas_014903-T1
WUUM01000024.1	funannotate	CDS	3645366	3645470	.	+	0	ID=ColletesGigas_014903-T1.cds;Parent=ColletesGigas_014903-T1
WUUM01000024.1	funannotate	CDS	3646886	3647025	.	+	0	ID=ColletesGigas_014903-T1.cds;Parent=ColletesGigas_014903-T1
WUUM01000024.1	funannotate	CDS	3650665	3650668	.	+	0	ID=ColletesGigas_014903-T1.cds;Parent=ColletesGigas_014903-T1
WUUM01000024.1	funannotate	exon	2360483	2360633	.	-	.	ID=ColletesGigas_014845-T1.exon2;Parent=ColletesGigas_014845-T1
WUUM01000024.1	funannotate	exon	2363594	2363687	.	-	.	ID=ColletesGigas_014845-T1.exon1;Parent=ColletesGigas_014845-T1
WUUM01000024.1	funannotate	exon	2359393	2359530	.	-	.	ID=ColletesGigas_014845-T1.exon4;Parent=ColletesGigas_014845-T1
WUUM01000024.1	funannotate	exon	2359801	2360047	.	-	.	ID=ColletesGigas_014845-T1.exon3;Parent=ColletesGigas_014845-T1
WUUM01000024.1	funannotate	exon	2359053	2359250	.	-	.	ID=ColletesGigas_014845-T1.exon5;Parent=ColletesGigas_014845-T1
WUUM01000024.1	funannotate	mRNA	3466783	3467681	.	-	.	ID=ColletesGigas_014896-T1;Dbxref=InterPro:IPR008978%2CInterPro:IPR002068%2CInterPro:IPR001436;Parent=ColletesGigas_014896
WUUM01000024.1	funannotate	mRNA	3296832	3301566	.	+	.	ID=ColletesGigas_014884-T1;Ontology_term=GO:0005515;Dbxref=InterPro:IPR036034%2CInterPro:IPR001478;Parent=ColletesGigas_014884
WUUM01000024.1	funannotate	exon	498917	498991	.	+	.	ID=ColletesGigas_014750-T1.exon3;Parent=ColletesGigas_014750-T1
WUUM01000024.1	funannotate	exon	498008	498122	.	+	.	ID=ColletesGigas_014750-T1.exon2;Parent=ColletesGigas_014750-T1
WUUM01000024.1	funannotate	exon	496995	497185	.	+	.	ID=ColletesGigas_014750-T1.exon1;Parent=ColletesGigas_014750-T1
WUUM01000024.1	funannotate	gene	481099	481554	.	+	.	ID=ColletesGigas_014748
WUUM01000024.1	funannotate	gene	433637	433840	.	+	.	ID=ColletesGigas_014747
WUUM01000024.1	funannotate	gene	486096	486432	.	-	.	ID=ColletesGigas_014749
WUUM01000024.1	funannotate	CDS	486332	486432	.	-	0	ID=ColletesGigas_014749-T1.cds;Parent=ColletesGigas_014749-T1
WUUM01000024.1	funannotate	CDS	486096	486264	.	-	0	ID=ColletesGigas_014749-T1.cds;Parent=ColletesGigas_014749-T1
WUUM01000024.1	funannotate	gene	389998	391207	.	-	.	ID=ColletesGigas_014744
WUUM01000024.1	funannotate	gene	376117	379139	.	-	.	ID=ColletesGigas_014743
WUUM01000024.1	funannotate	gene	410240	410557	.	-	.	ID=ColletesGigas_014746
WUUM01000024.1	funannotate	gene	401740	403463	.	+	.	ID=ColletesGigas_014745
WUUM01000024.1	funannotate	gene	320231	321563	.	+	.	ID=ColletesGigas_014740
WUUM01000024.1	funannotate	gene	371336	373277	.	-	.	ID=ColletesGigas_014742
WUUM01000024.1	funannotate	gene	363906	364258	.	-	.	ID=ColletesGigas_014741
WUUM01000024.1	funannotate	gene	676747	678027	.	-	.	ID=ColletesGigas_014759
WUUM01000024.1	funannotate	gene	673365	675615	.	-	.	ID=ColletesGigas_014758
WUUM01000024.1	funannotate	gene	616992	619765	.	-	.	ID=ColletesGigas_014755
WUUM01000024.1	funannotate	gene	604290	605864	.	-	.	ID=ColletesGigas_014754
WUUM01000024.1	funannotate	gene	638246	645367	.	+	.	ID=ColletesGigas_014757
WUUM01000024.1	funannotate	gene	622747	623112	.	-	.	ID=ColletesGigas_014756
WUUM01000024.1	funannotate	gene	499926	501121	.	+	.	ID=ColletesGigas_014751
WUUM01000024.1	funannotate	gene	496995	498991	.	+	.	ID=ColletesGigas_014750
WUUM01000024.1	funannotate	gene	592892	601724	.	+	.	ID=ColletesGigas_014753
WUUM01000024.1	funannotate	gene	548428	548985	.	+	.	ID=ColletesGigas_014752
WUUM01000024.1	funannotate	gene	861602	872384	.	+	.	ID=ColletesGigas_014769
WUUM01000024.1	funannotate	gene	826726	829576	.	+	.	ID=ColletesGigas_014766
WUUM01000024.1	funannotate	gene	820096	824239	.	+	.	ID=ColletesGigas_014765
WUUM01000024.1	funannotate	gene	856396	859901	.	+	.	ID=ColletesGigas_014768
WUUM01000024.1	funannotate	gene	846867	853434	.	+	.	ID=ColletesGigas_014767
WUUM01000024.1	funannotate	gene	777129	777488	.	+	.	ID=ColletesGigas_014762
WUUM01000024.1	funannotate	gene	728932	730585	.	+	.	ID=ColletesGigas_014761
WUUM01000024.1	funannotate	gene	794391	797109	.	+	.	ID=ColletesGigas_014764
WUUM01000024.1	funannotate	gene	781553	782663	.	-	.	ID=ColletesGigas_014763
WUUM01000024.1	funannotate	CDS	3186965	3187017	.	-	0	ID=ColletesGigas_014869-T1.cds;Parent=ColletesGigas_014869-T1
WUUM01000024.1	funannotate	CDS	3186643	3186651	.	-	0	ID=ColletesGigas_014869-T1.cds;Parent=ColletesGigas_014869-T1
WUUM01000024.1	funannotate	CDS	3186055	3186280	.	-	0	ID=ColletesGigas_014869-T1.cds;Parent=ColletesGigas_014869-T1
WUUM01000024.1	funannotate	gene	704148	707278	.	+	.	ID=ColletesGigas_014760
WUUM01000024.1	funannotate	gene	998299	998823	.	+	.	ID=ColletesGigas_014777
WUUM01000024.1	funannotate	gene	986655	987196	.	-	.	ID=ColletesGigas_014776
WUUM01000024.1	funannotate	gene	1012815	1013770	.	-	.	ID=ColletesGigas_014779
WUUM01000024.1	funannotate	gene	1003325	1003914	.	-	.	ID=ColletesGigas_014778
WUUM01000024.1	funannotate	gene	935851	936726	.	-	.	ID=ColletesGigas_014773
WUUM01000024.1	funannotate	gene	918166	921711	.	-	.	ID=ColletesGigas_014772
WUUM01000024.1	funannotate	gene	962308	964452	.	+	.	ID=ColletesGigas_014775
WUUM01000024.1	funannotate	gene	952682	953534	.	-	.	ID=ColletesGigas_014774
WUUM01000024.1	funannotate	gene	905223	908069	.	-	.	ID=ColletesGigas_014771
WUUM01000024.1	funannotate	gene	880752	893979	.	-	.	ID=ColletesGigas_014770
WUUM01000024.1	funannotate	CDS	3699120	3699191	.	-	0	ID=ColletesGigas_014906-T1.cds;Parent=ColletesGigas_014906-T1
WUUM01000024.1	funannotate	CDS	3698667	3698735	.	-	0	ID=ColletesGigas_014906-T1.cds;Parent=ColletesGigas_014906-T1
WUUM01000024.1	funannotate	CDS	3698492	3698587	.	-	0	ID=ColletesGigas_014906-T1.cds;Parent=ColletesGigas_014906-T1
WUUM01000024.1	funannotate	gene	150451	152697	.	-	.	ID=ColletesGigas_014729
WUUM01000024.1	funannotate	gene	118502	118804	.	-	.	ID=ColletesGigas_014726
WUUM01000024.1	funannotate	gene	115817	117593	.	-	.	ID=ColletesGigas_014725
WUUM01000024.1	funannotate	gene	147546	147890	.	+	.	ID=ColletesGigas_014728
WUUM01000024.1	funannotate	gene	142426	142999	.	-	.	ID=ColletesGigas_014727
WUUM01000024.1	funannotate	CDS	986999	987196	.	-	0	ID=ColletesGigas_014776-T1.cds;Parent=ColletesGigas_014776-T1
WUUM01000024.1	funannotate	CDS	986655	986720	.	-	0	ID=ColletesGigas_014776-T1.cds;Parent=ColletesGigas_014776-T1
WUUM01000024.1	funannotate	gene	44677	46166	.	-	.	ID=ColletesGigas_014722
WUUM01000024.1	funannotate	gene	108964	109835	.	+	.	ID=ColletesGigas_014724
WUUM01000024.1	funannotate	gene	99155	100079	.	-	.	ID=ColletesGigas_014723
WUUM01000024.1	funannotate	CDS	241769	241775	.	-	0	ID=ColletesGigas_014732-T1.cds;Parent=ColletesGigas_014732-T1
WUUM01000024.1	funannotate	CDS	241576	241748	.	-	0	ID=ColletesGigas_014732-T1.cds;Parent=ColletesGigas_014732-T1
WUUM01000024.1	funannotate	gene	293875	294816	.	-	.	ID=ColletesGigas_014737
WUUM01000024.1	funannotate	gene	290697	293587	.	+	.	ID=ColletesGigas_014736
WUUM01000024.1	funannotate	gene	300419	301284	.	-	.	ID=ColletesGigas_014739
WUUM01000024.1	funannotate	gene	297699	299876	.	+	.	Name=S2P;ID=ColletesGigas_014738
WUUM01000024.1	funannotate	gene	249711	251621	.	+	.	ID=ColletesGigas_014733
WUUM01000024.1	funannotate	gene	241576	241775	.	-	.	ID=ColletesGigas_014732
WUUM01000024.1	funannotate	gene	288196	289730	.	+	.	Name=VPS36;ID=ColletesGigas_014735
WUUM01000024.1	funannotate	gene	266304	280006	.	+	.	Name=SYT12;ID=ColletesGigas_014734
WUUM01000024.1	funannotate	gene	169473	169633	.	-	.	ID=ColletesGigas_014731
WUUM01000024.1	funannotate	gene	161448	161843	.	+	.	ID=ColletesGigas_014730
WUUM01000024.1	funannotate	mRNA	998299	998823	.	+	.	ID=ColletesGigas_014777-T1;Parent=ColletesGigas_014777
WUUM01000024.1	funannotate	mRNA	1197026	1201762	.	+	.	ID=ColletesGigas_014789-T1;Parent=ColletesGigas_014789
WUUM01000024.1	funannotate	exon	936661	936726	.	-	.	ID=ColletesGigas_014773-T1.exon1;Parent=ColletesGigas_014773-T1
WUUM01000024.1	funannotate	exon	936471	936580	.	-	.	ID=ColletesGigas_014773-T1.exon2;Parent=ColletesGigas_014773-T1
WUUM01000024.1	funannotate	exon	935986	936392	.	-	.	ID=ColletesGigas_014773-T1.exon3;Parent=ColletesGigas_014773-T1
WUUM01000024.1	funannotate	exon	935851	935897	.	-	.	ID=ColletesGigas_014773-T1.exon4;Parent=ColletesGigas_014773-T1
WUUM01000024.1	funannotate	mRNA	363906	364258	.	-	.	ID=ColletesGigas_014741-T1;Parent=ColletesGigas_014741
WUUM01000024.1	funannotate	exon	2811014	2811075	.	+	.	ID=ColletesGigas_014864-T1.exon1;Parent=ColletesGigas_014864-T1
WUUM01000024.1	funannotate	gene	1185492	1186775	.	+	.	ID=ColletesGigas_014788
WUUM01000024.1	funannotate	gene	1164645	1168698	.	-	.	ID=ColletesGigas_014787
WUUM01000024.1	funannotate	exon	2811157	2811397	.	+	.	ID=ColletesGigas_014864-T1.exon2;Parent=ColletesGigas_014864-T1
WUUM01000024.1	funannotate	gene	1197026	1201762	.	+	.	ID=ColletesGigas_014789
WUUM01000024.1	funannotate	gene	1069676	1070022	.	+	.	ID=ColletesGigas_014784
WUUM01000024.1	funannotate	gene	1044323	1046573	.	-	.	ID=ColletesGigas_014783
WUUM01000024.1	funannotate	gene	1141719	1144456	.	-	.	ID=ColletesGigas_014786
WUUM01000024.1	funannotate	gene	1090488	1090895	.	+	.	ID=ColletesGigas_014785
WUUM01000024.1	funannotate	gene	1016689	1018069	.	-	.	ID=ColletesGigas_014780
WUUM01000024.1	funannotate	gene	1041936	1043295	.	-	.	ID=ColletesGigas_014782
WUUM01000024.1	funannotate	CDS	3464397	3464981	.	+	0	ID=ColletesGigas_014895-T1.cds;Parent=ColletesGigas_014895-T1
WUUM01000024.1	funannotate	gene	1035333	1035728	.	-	.	ID=ColletesGigas_014781
WUUM01000024.1	funannotate	CDS	2532192	2532359	.	+	0	ID=ColletesGigas_014854-T1.cds;Parent=ColletesGigas_014854-T1
WUUM01000024.1	funannotate	gene	1539032	1539480	.	+	.	ID=ColletesGigas_014799
WUUM01000024.1	funannotate	gene	1534844	1536796	.	+	.	ID=ColletesGigas_014798
WUUM01000024.1	funannotate	gene	1419600	1419914	.	+	.	ID=ColletesGigas_014795
WUUM01000024.1	funannotate	gene	1374141	1376910	.	-	.	ID=ColletesGigas_014794
WUUM01000024.1	funannotate	gene	1515729	1518297	.	-	.	ID=ColletesGigas_014797
WUUM01000024.1	funannotate	gene	1445590	1450203	.	+	.	ID=ColletesGigas_014796
WUUM01000024.1	funannotate	gene	1319433	1319863	.	+	.	ID=ColletesGigas_014791
WUUM01000024.1	funannotate	gene	1230263	1230892	.	-	.	ID=ColletesGigas_014790
WUUM01000024.1	funannotate	gene	1359841	1360071	.	+	.	ID=ColletesGigas_014793
WUUM01000024.1	funannotate	gene	1334264	1334596	.	+	.	ID=ColletesGigas_014792
WUUM01000024.1	funannotate	CDS	1730268	1730586	.	-	1	ID=ColletesGigas_014810-T1.cds;Parent=ColletesGigas_014810-T1
WUUM01000024.1	funannotate	mRNA	1230263	1230892	.	-	.	ID=ColletesGigas_014790-T1;Parent=ColletesGigas_014790
WUUM01000024.1	funannotate	CDS	2457075	2457180	.	+	0	ID=ColletesGigas_014851-T1.cds;Parent=ColletesGigas_014851-T1
WUUM01000024.1	funannotate	CDS	2457612	2457830	.	+	0	ID=ColletesGigas_014851-T1.cds;Parent=ColletesGigas_014851-T1
WUUM01000024.1	funannotate	CDS	2459893	2459954	.	+	0	ID=ColletesGigas_014851-T1.cds;Parent=ColletesGigas_014851-T1
WUUM01000024.1	funannotate	mRNA	147546	147890	.	+	.	ID=ColletesGigas_014728-T1;Parent=ColletesGigas_014728
WUUM01000024.1	funannotate	exon	1334264	1334596	.	+	.	ID=ColletesGigas_014792-T1.exon1;Parent=ColletesGigas_014792-T1
WUUM01000024.1	funannotate	exon	622747	623112	.	-	.	ID=ColletesGigas_014756-T1.exon1;Parent=ColletesGigas_014756-T1
WUUM01000024.1	funannotate	CDS	2211598	2211889	.	+	0	ID=ColletesGigas_014828-T1.cds;Parent=ColletesGigas_014828-T1
WUUM01000024.1	funannotate	CDS	2220454	2221205	.	+	0	ID=ColletesGigas_014828-T1.cds;Parent=ColletesGigas_014828-T1
WUUM01000024.1	funannotate	exon	3775021	3775335	.	+	.	ID=ColletesGigas_014911-T1.exon9;Parent=ColletesGigas_014911-T1
WUUM01000024.1	funannotate	exon	3774326	3774537	.	+	.	ID=ColletesGigas_014911-T1.exon8;Parent=ColletesGigas_014911-T1
WUUM01000024.1	funannotate	exon	3773342	3774131	.	+	.	ID=ColletesGigas_014911-T1.exon7;Parent=ColletesGigas_014911-T1
WUUM01000024.1	funannotate	exon	3772579	3772647	.	+	.	ID=ColletesGigas_014911-T1.exon6;Parent=ColletesGigas_014911-T1
WUUM01000024.1	funannotate	exon	3771779	3772240	.	+	.	ID=ColletesGigas_014911-T1.exon5;Parent=ColletesGigas_014911-T1
WUUM01000024.1	funannotate	exon	3771465	3771698	.	+	.	ID=ColletesGigas_014911-T1.exon4;Parent=ColletesGigas_014911-T1
WUUM01000024.1	funannotate	exon	3770487	3770687	.	+	.	ID=ColletesGigas_014911-T1.exon3;Parent=ColletesGigas_014911-T1
WUUM01000024.1	funannotate	exon	3765384	3769109	.	+	.	ID=ColletesGigas_014911-T1.exon2;Parent=ColletesGigas_014911-T1
WUUM01000024.1	funannotate	exon	3764702	3764755	.	+	.	ID=ColletesGigas_014911-T1.exon1;Parent=ColletesGigas_014911-T1
WUUM01000024.1	funannotate	exon	2133127	2133303	.	+	.	ID=ColletesGigas_014822-T1.exon1;Parent=ColletesGigas_014822-T1
WUUM01000024.1	funannotate	exon	3924684	3924863	.	+	.	ID=ColletesGigas_014917-T1.exon1;Parent=ColletesGigas_014917-T1
WUUM01000024.1	funannotate	mRNA	592892	601724	.	+	.	ID=ColletesGigas_014753-T1;Parent=ColletesGigas_014753
WUUM01000024.1	funannotate	exon	3395270	3398406	.	+	.	ID=ColletesGigas_014892-T1.exon10;Parent=ColletesGigas_014892-T1
WUUM01000024.1	funannotate	mRNA	820096	824239	.	+	.	ID=ColletesGigas_014765-T1;Parent=ColletesGigas_014765
WUUM01000024.1	funannotate	CDS	2450196	2450235	.	-	0	ID=ColletesGigas_014849-T1.cds;Parent=ColletesGigas_014849-T1
WUUM01000024.1	funannotate	CDS	2449743	2450137	.	-	0	ID=ColletesGigas_014849-T1.cds;Parent=ColletesGigas_014849-T1
WUUM01000024.1	funannotate	CDS	2231237	2231594	.	+	0	ID=ColletesGigas_014830-T1.cds;Parent=ColletesGigas_014830-T1
WUUM01000024.1	funannotate	CDS	2234329	2234483	.	+	0	ID=ColletesGigas_014830-T1.cds;Parent=ColletesGigas_014830-T1
WUUM01000024.1	funannotate	mRNA	2211598	2221205	.	+	.	ID=ColletesGigas_014828-T1;Ontology_term=GO:0004806%2CGO:0006629;Dbxref=InterPro:IPR033906%2CInterPro:IPR029058%2CInterPro:IPR000734%2CInterPro:IPR013818;Parent=ColletesGigas_014828
WUUM01000024.1	funannotate	mRNA	1637904	1641457	.	-	.	ID=ColletesGigas_014804-T1;Parent=ColletesGigas_014804
WUUM01000024.1	funannotate	exon	2389787	2390299	.	+	.	ID=ColletesGigas_014846-T1.exon1;Parent=ColletesGigas_014846-T1
WUUM01000024.1	funannotate	CDS	861602	861791	.	+	0	ID=ColletesGigas_014769-T1.cds;Parent=ColletesGigas_014769-T1
WUUM01000024.1	funannotate	CDS	861814	861923	.	+	0	ID=ColletesGigas_014769-T1.cds;Parent=ColletesGigas_014769-T1
WUUM01000024.1	funannotate	CDS	864176	864306	.	+	0	ID=ColletesGigas_014769-T1.cds;Parent=ColletesGigas_014769-T1
WUUM01000024.1	funannotate	CDS	865317	865511	.	+	0	ID=ColletesGigas_014769-T1.cds;Parent=ColletesGigas_014769-T1
WUUM01000024.1	funannotate	CDS	868034	868302	.	+	0	ID=ColletesGigas_014769-T1.cds;Parent=ColletesGigas_014769-T1
WUUM01000024.1	funannotate	CDS	870359	870576	.	+	0	ID=ColletesGigas_014769-T1.cds;Parent=ColletesGigas_014769-T1
WUUM01000024.1	funannotate	CDS	872109	872384	.	+	0	ID=ColletesGigas_014769-T1.cds;Parent=ColletesGigas_014769-T1
WUUM01000024.1	funannotate	CDS	3760524	3760644	.	+	0	ID=ColletesGigas_014910-T1.cds;Parent=ColletesGigas_014910-T1
WUUM01000024.1	funannotate	CDS	3760754	3762135	.	+	0	ID=ColletesGigas_014910-T1.cds;Parent=ColletesGigas_014910-T1
WUUM01000024.1	funannotate	CDS	3762776	3762931	.	+	0	ID=ColletesGigas_014910-T1.cds;Parent=ColletesGigas_014910-T1
WUUM01000024.1	funannotate	CDS	3763450	3763584	.	+	0	ID=ColletesGigas_014910-T1.cds;Parent=ColletesGigas_014910-T1
WUUM01000024.1	funannotate	CDS	147546	147890	.	+	0	ID=ColletesGigas_014728-T1.cds;Parent=ColletesGigas_014728-T1
WUUM01000024.1	funannotate	exon	3775604	3775675	.	+	.	ID=ColletesGigas_014911-T1.exon10;Parent=ColletesGigas_014911-T1
WUUM01000024.1	funannotate	CDS	592892	593203	.	+	0	ID=ColletesGigas_014753-T1.cds;Parent=ColletesGigas_014753-T1
WUUM01000024.1	funannotate	CDS	597764	597875	.	+	0	ID=ColletesGigas_014753-T1.cds;Parent=ColletesGigas_014753-T1
WUUM01000024.1	funannotate	CDS	599940	600319	.	+	0	ID=ColletesGigas_014753-T1.cds;Parent=ColletesGigas_014753-T1
WUUM01000024.1	funannotate	CDS	601518	601724	.	+	0	ID=ColletesGigas_014753-T1.cds;Parent=ColletesGigas_014753-T1
WUUM01000024.1	funannotate	CDS	496995	497185	.	+	0	ID=ColletesGigas_014750-T1.cds;Parent=ColletesGigas_014750-T1
WUUM01000024.1	funannotate	CDS	498008	498122	.	+	0	ID=ColletesGigas_014750-T1.cds;Parent=ColletesGigas_014750-T1
WUUM01000024.1	funannotate	CDS	498917	498991	.	+	0	ID=ColletesGigas_014750-T1.cds;Parent=ColletesGigas_014750-T1
WUUM01000024.1	funannotate	mRNA	1985600	1985948	.	+	.	ID=ColletesGigas_014816-T1;Parent=ColletesGigas_014816
WUUM01000024.1	funannotate	exon	1319571	1319863	.	+	.	ID=ColletesGigas_014791-T1.exon2;Parent=ColletesGigas_014791-T1
WUUM01000024.1	funannotate	exon	1319433	1319484	.	+	.	ID=ColletesGigas_014791-T1.exon1;Parent=ColletesGigas_014791-T1
WUUM01000024.1	funannotate	CDS	1376847	1376910	.	-	0	ID=ColletesGigas_014794-T1.cds;Parent=ColletesGigas_014794-T1
WUUM01000024.1	funannotate	CDS	1374141	1374328	.	-	0	ID=ColletesGigas_014794-T1.cds;Parent=ColletesGigas_014794-T1
WUUM01000024.1	funannotate	exon	1673260	1673370	.	+	.	ID=ColletesGigas_014806-T1.exon1;Parent=ColletesGigas_014806-T1
WUUM01000024.1	funannotate	mRNA	3263263	3265785	.	+	.	ID=ColletesGigas_014877-T1;Ontology_term=GO:0003677%2CGO:0006281;Dbxref=InterPro:IPR006640%2CInterPro:IPR006642;Parent=ColletesGigas_014877
WUUM01000024.1	funannotate	exon	3464397	3464981	.	+	.	ID=ColletesGigas_014895-T1.exon1;Parent=ColletesGigas_014895-T1
WUUM01000024.1	funannotate	CDS	3254719	3255832	.	-	0	ID=ColletesGigas_014874-T1.cds;Parent=ColletesGigas_014874-T1
WUUM01000024.1	funannotate	CDS	3254428	3254555	.	-	0	ID=ColletesGigas_014874-T1.cds;Parent=ColletesGigas_014874-T1
WUUM01000024.1	funannotate	CDS	3254147	3254337	.	-	0	ID=ColletesGigas_014874-T1.cds;Parent=ColletesGigas_014874-T1
WUUM01000024.1	funannotate	CDS	3253869	3254019	.	-	0	ID=ColletesGigas_014874-T1.cds;Parent=ColletesGigas_014874-T1
WUUM01000024.1	funannotate	exon	3263481	3263641	.	+	.	ID=ColletesGigas_014877-T1.exon2;Parent=ColletesGigas_014877-T1
WUUM01000024.1	funannotate	exon	3263787	3263838	.	+	.	ID=ColletesGigas_014877-T1.exon3;Parent=ColletesGigas_014877-T1
WUUM01000024.1	funannotate	exon	3263263	3263364	.	+	.	ID=ColletesGigas_014877-T1.exon1;Parent=ColletesGigas_014877-T1
WUUM01000024.1	funannotate	exon	3264039	3264158	.	+	.	ID=ColletesGigas_014877-T1.exon4;Parent=ColletesGigas_014877-T1
WUUM01000024.1	funannotate	exon	3264235	3265785	.	+	.	ID=ColletesGigas_014877-T1.exon5;Parent=ColletesGigas_014877-T1
WUUM01000024.1	funannotate	exon	1673942	1674136	.	+	.	ID=ColletesGigas_014806-T1.exon2;Parent=ColletesGigas_014806-T1
WUUM01000024.1	funannotate	exon	3787441	3787537	.	-	.	ID=ColletesGigas_014912-T1.exon1;Parent=ColletesGigas_014912-T1
WUUM01000024.1	funannotate	exon	3787231	3787421	.	-	.	ID=ColletesGigas_014912-T1.exon2;Parent=ColletesGigas_014912-T1
WUUM01000024.1	funannotate	exon	1197026	1197085	.	+	.	ID=ColletesGigas_014789-T1.exon1;Parent=ColletesGigas_014789-T1
WUUM01000024.1	funannotate	exon	1201451	1201762	.	+	.	ID=ColletesGigas_014789-T1.exon2;Parent=ColletesGigas_014789-T1
WUUM01000024.1	funannotate	mRNA	3086099	3086519	.	-	.	ID=ColletesGigas_014865-T1;Parent=ColletesGigas_014865
WUUM01000024.1	funannotate	CDS	2389787	2390299	.	+	0	ID=ColletesGigas_014846-T1.cds;Parent=ColletesGigas_014846-T1
WUUM01000024.1	funannotate	mRNA	2332194	2344951	.	+	.	ID=ColletesGigas_014841-T1;Ontology_term=GO:0055114%2CGO:0005507%2CGO:0016491;Dbxref=InterPro:IPR011706%2CInterPro:IPR002355%2CInterPro:IPR008972%2CPFAM:PF07732%2CPFAM:PF00394%2CInterPro:IPR001117%2CPFAM:PF07731%2CInterPro:IPR011707%2CInterPro:IPR033138%2CInterPro:IPR019397;Parent=ColletesGigas_014841
WUUM01000024.1	funannotate	mRNA	2487108	2487635	.	-	.	ID=ColletesGigas_014853-T1;Parent=ColletesGigas_014853
WUUM01000024.1	funannotate	CDS	3263263	3263364	.	+	0	ID=ColletesGigas_014877-T1.cds;Parent=ColletesGigas_014877-T1
WUUM01000024.1	funannotate	CDS	3263481	3263641	.	+	0	ID=ColletesGigas_014877-T1.cds;Parent=ColletesGigas_014877-T1
WUUM01000024.1	funannotate	CDS	3263787	3263838	.	+	0	ID=ColletesGigas_014877-T1.cds;Parent=ColletesGigas_014877-T1
WUUM01000024.1	funannotate	CDS	3264039	3264158	.	+	0	ID=ColletesGigas_014877-T1.cds;Parent=ColletesGigas_014877-T1
WUUM01000024.1	funannotate	CDS	3264235	3265785	.	+	0	ID=ColletesGigas_014877-T1.cds;Parent=ColletesGigas_014877-T1
WUUM01000024.1	funannotate	exon	2143304	2143352	.	-	.	ID=ColletesGigas_014823-T1.exon2;Parent=ColletesGigas_014823-T1
WUUM01000024.1	funannotate	exon	2144723	2144913	.	-	.	ID=ColletesGigas_014823-T1.exon1;Parent=ColletesGigas_014823-T1
WUUM01000024.1	funannotate	CDS	1605808	1606095	.	+	0	ID=ColletesGigas_014802-T1.cds;Parent=ColletesGigas_014802-T1
WUUM01000024.1	funannotate	CDS	1606576	1606965	.	+	0	ID=ColletesGigas_014802-T1.cds;Parent=ColletesGigas_014802-T1
WUUM01000024.1	funannotate	CDS	1035333	1035728	.	-	0	ID=ColletesGigas_014781-T1.cds;Parent=ColletesGigas_014781-T1
WUUM01000024.1	funannotate	exon	645097	645367	.	+	.	ID=ColletesGigas_014757-T1.exon4;Parent=ColletesGigas_014757-T1
WUUM01000024.1	funannotate	exon	642632	642722	.	+	.	ID=ColletesGigas_014757-T1.exon3;Parent=ColletesGigas_014757-T1
WUUM01000024.1	funannotate	exon	638453	638626	.	+	.	ID=ColletesGigas_014757-T1.exon2;Parent=ColletesGigas_014757-T1
WUUM01000024.1	funannotate	exon	638246	638372	.	+	.	ID=ColletesGigas_014757-T1.exon1;Parent=ColletesGigas_014757-T1
WUUM01000024.1	funannotate	CDS	117574	117593	.	-	0	ID=ColletesGigas_014725-T1.cds;Parent=ColletesGigas_014725-T1
WUUM01000024.1	funannotate	CDS	116905	117401	.	-	0	ID=ColletesGigas_014725-T1.cds;Parent=ColletesGigas_014725-T1
WUUM01000024.1	funannotate	CDS	115817	116061	.	-	0	ID=ColletesGigas_014725-T1.cds;Parent=ColletesGigas_014725-T1
WUUM01000024.1	funannotate	CDS	1518100	1518297	.	-	0	ID=ColletesGigas_014797-T1.cds;Parent=ColletesGigas_014797-T1
WUUM01000024.1	funannotate	CDS	1515729	1516025	.	-	0	ID=ColletesGigas_014797-T1.cds;Parent=ColletesGigas_014797-T1
WUUM01000024.1	funannotate	mRNA	3381765	3383528	.	+	.	ID=ColletesGigas_014890-T1;Ontology_term=GO:0003735%2CGO:0005840%2CGO:0006412;Dbxref=InterPro:IPR021132%2CInterPro:IPR021131%2CInterPro:IPR000039%2CInterPro:IPR036227;Parent=ColletesGigas_014890
WUUM01000024.1	funannotate	exon	3283860	3283927	.	+	.	ID=ColletesGigas_014880-T1.exon1;Parent=ColletesGigas_014880-T1
WUUM01000024.1	funannotate	exon	3284055	3284162	.	+	.	ID=ColletesGigas_014880-T1.exon2;Parent=ColletesGigas_014880-T1
WUUM01000024.1	funannotate	exon	3284233	3284398	.	+	.	ID=ColletesGigas_014880-T1.exon3;Parent=ColletesGigas_014880-T1
WUUM01000024.1	funannotate	mRNA	3346583	3379810	.	-	.	ID=ColletesGigas_014889-T1;Ontology_term=GO:0016301%2CGO:0003951;Dbxref=InterPro:IPR017438%2CInterPro:IPR001206%2CInterPro:IPR016064%2CPFAM:PF00781;Parent=ColletesGigas_014889
WUUM01000024.1	funannotate	CDS	1644251	1644380	.	-	0	ID=ColletesGigas_014805-T1.cds;Parent=ColletesGigas_014805-T1
WUUM01000024.1	funannotate	CDS	1642301	1642488	.	-	0	ID=ColletesGigas_014805-T1.cds;Parent=ColletesGigas_014805-T1
WUUM01000024.1	funannotate	exon	501008	501121	.	+	.	ID=ColletesGigas_014751-T1.exon3;Parent=ColletesGigas_014751-T1
WUUM01000024.1	funannotate	exon	499926	499967	.	+	.	ID=ColletesGigas_014751-T1.exon1;Parent=ColletesGigas_014751-T1
WUUM01000024.1	funannotate	exon	500237	500284	.	+	.	ID=ColletesGigas_014751-T1.exon2;Parent=ColletesGigas_014751-T1
WUUM01000024.1	funannotate	exon	2321928	2322465	.	+	.	ID=ColletesGigas_014840-T1.exon2;Parent=ColletesGigas_014840-T1
WUUM01000024.1	funannotate	exon	2323072	2323177	.	+	.	ID=ColletesGigas_014840-T1.exon3;Parent=ColletesGigas_014840-T1
WUUM01000024.1	funannotate	exon	2321536	2321641	.	+	.	ID=ColletesGigas_014840-T1.exon1;Parent=ColletesGigas_014840-T1
WUUM01000024.1	funannotate	exon	2323312	2323551	.	+	.	ID=ColletesGigas_014840-T1.exon4;Parent=ColletesGigas_014840-T1
WUUM01000024.1	funannotate	mRNA	3698492	3699191	.	-	.	ID=ColletesGigas_014906-T1;Ontology_term=GO:0045900%2CGO:0006614%2CGO:0008312%2CGO:0048500;Dbxref=InterPro:IPR039432%2CInterPro:IPR039914%2CInterPro:IPR008832%2CInterPro:IPR009018;Parent=ColletesGigas_014906
WUUM01000024.1	funannotate	exon	953450	953534	.	-	.	ID=ColletesGigas_014774-T1.exon1;Parent=ColletesGigas_014774-T1
WUUM01000024.1	funannotate	exon	2798069	2798164	.	-	.	ID=ColletesGigas_014863-T1.exon3;Parent=ColletesGigas_014863-T1
WUUM01000024.1	funannotate	exon	953052	953329	.	-	.	ID=ColletesGigas_014774-T1.exon2;Parent=ColletesGigas_014774-T1
WUUM01000024.1	funannotate	exon	2799280	2799363	.	-	.	ID=ColletesGigas_014863-T1.exon2;Parent=ColletesGigas_014863-T1
WUUM01000024.1	funannotate	exon	952682	952765	.	-	.	ID=ColletesGigas_014774-T1.exon3;Parent=ColletesGigas_014774-T1
WUUM01000024.1	funannotate	exon	2799432	2799443	.	-	.	ID=ColletesGigas_014863-T1.exon1;Parent=ColletesGigas_014863-T1
WUUM01000024.1	funannotate	CDS	2280844	2286186	.	-	0	ID=ColletesGigas_014833-T1.cds;Parent=ColletesGigas_014833-T1
WUUM01000024.1	funannotate	gene	3698492	3699191	.	-	.	Name=SRP9;ID=ColletesGigas_014906
WUUM01000024.1	funannotate	gene	3696774	3697783	.	+	.	ID=ColletesGigas_014905
WUUM01000024.1	funannotate	gene	3736650	3743604	.	+	.	ID=ColletesGigas_014908
WUUM01000024.1	funannotate	gene	3700835	3705705	.	-	.	ID=ColletesGigas_014907
WUUM01000024.1	funannotate	gene	3493713	3494297	.	+	.	ID=ColletesGigas_014902
WUUM01000024.1	funannotate	gene	3481272	3493193	.	-	.	ID=ColletesGigas_014901
WUUM01000024.1	funannotate	gene	3682766	3692561	.	+	.	ID=ColletesGigas_014904
WUUM01000024.1	funannotate	gene	3644592	3650668	.	+	.	ID=ColletesGigas_014903
WUUM01000024.1	funannotate	gene	3479104	3479709	.	+	.	ID=ColletesGigas_014900
WUUM01000024.1	funannotate	mRNA	3324368	3337269	.	+	.	ID=ColletesGigas_014886-T1;Ontology_term=GO:0005085%2CGO:0003735%2CGO:0006412%2CGO:0005840;Dbxref=InterPro:IPR005822%2CInterPro:IPR000219%2CInterPro:IPR001849%2CInterPro:IPR035899%2CInterPro:IPR011993%2CInterPro:IPR041020%2CInterPro:IPR036899;Parent=ColletesGigas_014886
WUUM01000024.1	funannotate	gene	3924684	3924863	.	+	.	ID=ColletesGigas_014917
WUUM01000024.1	funannotate	gene	3922457	3923337	.	+	.	ID=ColletesGigas_014916
WUUM01000024.1	funannotate	gene	3879319	3879721	.	+	.	ID=ColletesGigas_014913
WUUM01000024.1	funannotate	CDS	2287188	2287282	.	+	0	ID=ColletesGigas_014834-T1.cds;Parent=ColletesGigas_014834-T1
WUUM01000024.1	funannotate	CDS	2287740	2287757	.	+	0	ID=ColletesGigas_014834-T1.cds;Parent=ColletesGigas_014834-T1
WUUM01000024.1	funannotate	CDS	2288872	2289130	.	+	0	ID=ColletesGigas_014834-T1.cds;Parent=ColletesGigas_014834-T1
WUUM01000024.1	funannotate	gene	3787231	3787537	.	-	.	ID=ColletesGigas_014912
WUUM01000024.1	funannotate	gene	3904514	3907181	.	+	.	ID=ColletesGigas_014915
WUUM01000024.1	funannotate	gene	3888689	3892804	.	+	.	ID=ColletesGigas_014914
WUUM01000024.1	funannotate	gene	3764702	3775675	.	+	.	ID=ColletesGigas_014911
WUUM01000024.1	funannotate	gene	3760524	3763584	.	+	.	ID=ColletesGigas_014910
WUUM01000024.1	funannotate	gene	3751371	3757429	.	+	.	ID=ColletesGigas_014909
WUUM01000024.1	funannotate	mRNA	3253869	3255832	.	-	.	ID=ColletesGigas_014874-T1;Ontology_term=GO:0004812%2CGO:0005524%2CGO:0000166%2CGO:0004814%2CGO:0006420%2CGO:0006418;Dbxref=InterPro:IPR014729%2CInterPro:IPR009080%2CInterPro:IPR008909%2CInterPro:IPR035684%2CInterPro:IPR001412%2CInterPro:IPR001278%2CPFAM:PF05746;Parent=ColletesGigas_014874
WUUM01000024.1	funannotate	mRNA	2453444	2456833	.	-	.	ID=ColletesGigas_014850-T1;Parent=ColletesGigas_014850
WUUM01000024.1	funannotate	exon	986999	987196	.	-	.	ID=ColletesGigas_014776-T1.exon1;Parent=ColletesGigas_014776-T1
WUUM01000024.1	funannotate	CDS	2649181	2649258	.	-	0	ID=ColletesGigas_014856-T1.cds;Parent=ColletesGigas_014856-T1
WUUM01000024.1	funannotate	CDS	2648209	2649007	.	-	0	ID=ColletesGigas_014856-T1.cds;Parent=ColletesGigas_014856-T1
WUUM01000024.1	funannotate	CDS	2643650	2643811	.	-	0	ID=ColletesGigas_014856-T1.cds;Parent=ColletesGigas_014856-T1
WUUM01000024.1	funannotate	CDS	2641361	2641551	.	-	0	ID=ColletesGigas_014856-T1.cds;Parent=ColletesGigas_014856-T1
WUUM01000024.1	funannotate	exon	986655	986720	.	-	.	ID=ColletesGigas_014776-T1.exon2;Parent=ColletesGigas_014776-T1
WUUM01000024.1	funannotate	mRNA	2743633	2746668	.	-	.	ID=ColletesGigas_014862-T1;Dbxref=PFAM:PF00248%2CInterPro:IPR036812%2CInterPro:IPR023210;Parent=ColletesGigas_014862
WUUM01000024.1	funannotate	mRNA	2449743	2450235	.	-	.	ID=ColletesGigas_014849-T1;Parent=ColletesGigas_014849
WUUM01000024.1	funannotate	CDS	3172406	3172459	.	-	0	ID=ColletesGigas_014867-T1.cds;Parent=ColletesGigas_014867-T1
WUUM01000024.1	funannotate	CDS	3171776	3172003	.	-	0	ID=ColletesGigas_014867-T1.cds;Parent=ColletesGigas_014867-T1
WUUM01000024.1	funannotate	CDS	1043165	1043295	.	-	0	ID=ColletesGigas_014782-T1.cds;Parent=ColletesGigas_014782-T1
WUUM01000024.1	funannotate	CDS	1041936	1042428	.	-	0	ID=ColletesGigas_014782-T1.cds;Parent=ColletesGigas_014782-T1
WUUM01000024.1	funannotate	CDS	1675508	1675510	.	+	0	ID=ColletesGigas_014807-T1.cds;Parent=ColletesGigas_014807-T1
WUUM01000024.1	funannotate	CDS	1675828	1676088	.	+	0	ID=ColletesGigas_014807-T1.cds;Parent=ColletesGigas_014807-T1
WUUM01000024.1	funannotate	exon	2230106	2230415	.	-	.	ID=ColletesGigas_014829-T1.exon2;Parent=ColletesGigas_014829-T1
WUUM01000024.1	funannotate	exon	2230993	2231051	.	-	.	ID=ColletesGigas_014829-T1.exon1;Parent=ColletesGigas_014829-T1
WUUM01000024.1	funannotate	exon	3258403	3258470	.	+	.	ID=ColletesGigas_014875-T1.exon5;Parent=ColletesGigas_014875-T1
WUUM01000024.1	funannotate	exon	3258172	3258319	.	+	.	ID=ColletesGigas_014875-T1.exon4;Parent=ColletesGigas_014875-T1
WUUM01000024.1	funannotate	exon	3257889	3258109	.	+	.	ID=ColletesGigas_014875-T1.exon3;Parent=ColletesGigas_014875-T1
WUUM01000024.1	funannotate	exon	3257296	3257428	.	+	.	ID=ColletesGigas_014875-T1.exon2;Parent=ColletesGigas_014875-T1
WUUM01000024.1	funannotate	exon	3256960	3257223	.	+	.	ID=ColletesGigas_014875-T1.exon1;Parent=ColletesGigas_014875-T1
WUUM01000024.1	funannotate	exon	675379	675615	.	-	.	ID=ColletesGigas_014758-T1.exon1;Parent=ColletesGigas_014758-T1
WUUM01000024.1	funannotate	exon	673365	673655	.	-	.	ID=ColletesGigas_014758-T1.exon2;Parent=ColletesGigas_014758-T1
WUUM01000024.1	funannotate	exon	2408226	2408251	.	+	.	ID=ColletesGigas_014847-T1.exon1;Parent=ColletesGigas_014847-T1
WUUM01000024.1	funannotate	exon	2409658	2409925	.	+	.	ID=ColletesGigas_014847-T1.exon2;Parent=ColletesGigas_014847-T1
WUUM01000024.1	funannotate	exon	2226222	2226749	.	-	.	ID=ColletesGigas_014829-T1.exon4;Parent=ColletesGigas_014829-T1
WUUM01000024.1	funannotate	exon	2227048	2227194	.	-	.	ID=ColletesGigas_014829-T1.exon3;Parent=ColletesGigas_014829-T1
WUUM01000024.1	funannotate	mRNA	3473603	3474136	.	+	.	ID=ColletesGigas_014898-T1;Dbxref=InterPro:IPR008978%2CInterPro:IPR002068%2CInterPro:IPR001436;Parent=ColletesGigas_014898
WUUM01000024.1	funannotate	exon	2678786	2679145	.	+	.	ID=ColletesGigas_014857-T1.exon1;Parent=ColletesGigas_014857-T1
WUUM01000024.1	funannotate	exon	3309082	3309180	.	+	.	ID=ColletesGigas_014885-T1.exon9;Parent=ColletesGigas_014885-T1
WUUM01000024.1	funannotate	exon	3307530	3307775	.	+	.	ID=ColletesGigas_014885-T1.exon5;Parent=ColletesGigas_014885-T1
WUUM01000024.1	funannotate	exon	3308369	3308650	.	+	.	ID=ColletesGigas_014885-T1.exon6;Parent=ColletesGigas_014885-T1
WUUM01000024.1	funannotate	exon	3308724	3308813	.	+	.	ID=ColletesGigas_014885-T1.exon7;Parent=ColletesGigas_014885-T1
WUUM01000024.1	funannotate	exon	3308893	3309006	.	+	.	ID=ColletesGigas_014885-T1.exon8;Parent=ColletesGigas_014885-T1
WUUM01000024.1	funannotate	exon	3303533	3303599	.	+	.	ID=ColletesGigas_014885-T1.exon1;Parent=ColletesGigas_014885-T1
WUUM01000024.1	funannotate	exon	3305918	3306159	.	+	.	ID=ColletesGigas_014885-T1.exon2;Parent=ColletesGigas_014885-T1
WUUM01000024.1	funannotate	exon	3306543	3306764	.	+	.	ID=ColletesGigas_014885-T1.exon3;Parent=ColletesGigas_014885-T1
WUUM01000024.1	funannotate	exon	3307186	3307413	.	+	.	ID=ColletesGigas_014885-T1.exon4;Parent=ColletesGigas_014885-T1
WUUM01000024.1	funannotate	exon	1141719	1141998	.	-	.	ID=ColletesGigas_014786-T1.exon2;Parent=ColletesGigas_014786-T1
WUUM01000024.1	funannotate	exon	1144323	1144456	.	-	.	ID=ColletesGigas_014786-T1.exon1;Parent=ColletesGigas_014786-T1
WUUM01000024.1	funannotate	CDS	619628	619765	.	-	0	ID=ColletesGigas_014755-T1.cds;Parent=ColletesGigas_014755-T1
WUUM01000024.1	funannotate	CDS	616992	617237	.	-	0	ID=ColletesGigas_014755-T1.cds;Parent=ColletesGigas_014755-T1
WUUM01000024.1	funannotate	CDS	249711	249791	.	+	0	ID=ColletesGigas_014733-T1.cds;Parent=ColletesGigas_014733-T1
WUUM01000024.1	funannotate	CDS	251185	251297	.	+	0	ID=ColletesGigas_014733-T1.cds;Parent=ColletesGigas_014733-T1
WUUM01000024.1	funannotate	CDS	251366	251621	.	+	0	ID=ColletesGigas_014733-T1.cds;Parent=ColletesGigas_014733-T1
WUUM01000024.1	funannotate	mRNA	3644592	3650668	.	+	.	ID=ColletesGigas_014903-T1;Ontology_term=GO:0005856;Dbxref=InterPro:IPR030696%2CInterPro:IPR029071%2CInterPro:IPR018979%2CInterPro:IPR000299;Parent=ColletesGigas_014903
WUUM01000024.1	funannotate	exon	826726	826845	.	+	.	ID=ColletesGigas_014766-T1.exon1;Parent=ColletesGigas_014766-T1
WUUM01000024.1	funannotate	exon	827193	827332	.	+	.	ID=ColletesGigas_014766-T1.exon2;Parent=ColletesGigas_014766-T1
WUUM01000024.1	funannotate	exon	827548	829576	.	+	.	ID=ColletesGigas_014766-T1.exon3;Parent=ColletesGigas_014766-T1
WUUM01000024.1	funannotate	exon	152630	152697	.	-	.	ID=ColletesGigas_014729-T1.exon1;Parent=ColletesGigas_014729-T1
WUUM01000024.1	funannotate	mRNA	3904514	3907181	.	+	.	ID=ColletesGigas_014915-T1;Ontology_term=GO:0006355%2CGO:0043565%2CGO:0003700;Dbxref=InterPro:IPR000418%2CInterPro:IPR036390%2CInterPro:IPR036388;Parent=ColletesGigas_014915
WUUM01000024.1	funannotate	exon	3337036	3337269	.	+	.	ID=ColletesGigas_014886-T1.exon13;Parent=ColletesGigas_014886-T1
WUUM01000024.1	funannotate	CDS	45912	46166	.	-	0	ID=ColletesGigas_014722-T1.cds;Parent=ColletesGigas_014722-T1
WUUM01000024.1	funannotate	CDS	44677	44808	.	-	0	ID=ColletesGigas_014722-T1.cds;Parent=ColletesGigas_014722-T1
WUUM01000024.1	funannotate	exon	3336468	3336591	.	+	.	ID=ColletesGigas_014886-T1.exon11;Parent=ColletesGigas_014886-T1
WUUM01000024.1	funannotate	exon	3336817	3336971	.	+	.	ID=ColletesGigas_014886-T1.exon12;Parent=ColletesGigas_014886-T1
WUUM01000024.1	funannotate	exon	3331965	3332039	.	+	.	ID=ColletesGigas_014886-T1.exon10;Parent=ColletesGigas_014886-T1
WUUM01000024.1	funannotate	exon	151687	151917	.	-	.	ID=ColletesGigas_014729-T1.exon2;Parent=ColletesGigas_014729-T1
WUUM01000024.1	funannotate	exon	150451	150658	.	-	.	ID=ColletesGigas_014729-T1.exon3;Parent=ColletesGigas_014729-T1
WUUM01000024.1	funannotate	CDS	3379255	3379810	.	-	0	ID=ColletesGigas_014889-T1.cds;Parent=ColletesGigas_014889-T1
WUUM01000024.1	funannotate	CDS	3369887	3370059	.	-	0	ID=ColletesGigas_014889-T1.cds;Parent=ColletesGigas_014889-T1
WUUM01000024.1	funannotate	CDS	3360007	3360205	.	-	0	ID=ColletesGigas_014889-T1.cds;Parent=ColletesGigas_014889-T1
WUUM01000024.1	funannotate	CDS	3359585	3359936	.	-	0	ID=ColletesGigas_014889-T1.cds;Parent=ColletesGigas_014889-T1
WUUM01000024.1	funannotate	CDS	3351106	3351474	.	-	0	ID=ColletesGigas_014889-T1.cds;Parent=ColletesGigas_014889-T1
WUUM01000024.1	funannotate	CDS	3350210	3350460	.	-	0	ID=ColletesGigas_014889-T1.cds;Parent=ColletesGigas_014889-T1
WUUM01000024.1	funannotate	CDS	3349641	3349736	.	-	0	ID=ColletesGigas_014889-T1.cds;Parent=ColletesGigas_014889-T1
WUUM01000024.1	funannotate	CDS	3347755	3347894	.	-	0	ID=ColletesGigas_014889-T1.cds;Parent=ColletesGigas_014889-T1
WUUM01000024.1	funannotate	CDS	3346583	3346771	.	-	0	ID=ColletesGigas_014889-T1.cds;Parent=ColletesGigas_014889-T1
WUUM01000024.1	funannotate	mRNA	781553	782663	.	-	.	ID=ColletesGigas_014763-T1;Parent=ColletesGigas_014763
WUUM01000024.1	funannotate	CDS	1560902	1560957	.	+	0	ID=ColletesGigas_014801-T1.cds;Parent=ColletesGigas_014801-T1
WUUM01000024.1	funannotate	CDS	1561913	1562252	.	+	0	ID=ColletesGigas_014801-T1.cds;Parent=ColletesGigas_014801-T1
WUUM01000024.1	funannotate	mRNA	962308	964452	.	+	.	ID=ColletesGigas_014775-T1;Parent=ColletesGigas_014775
WUUM01000024.1	funannotate	CDS	3736650	3736846	.	+	0	ID=ColletesGigas_014908-T1.cds;Parent=ColletesGigas_014908-T1
WUUM01000024.1	funannotate	CDS	3739549	3739666	.	+	0	ID=ColletesGigas_014908-T1.cds;Parent=ColletesGigas_014908-T1
WUUM01000024.1	funannotate	CDS	3740895	3740912	.	+	0	ID=ColletesGigas_014908-T1.cds;Parent=ColletesGigas_014908-T1
WUUM01000024.1	funannotate	CDS	3743452	3743604	.	+	0	ID=ColletesGigas_014908-T1.cds;Parent=ColletesGigas_014908-T1
WUUM01000024.1	funannotate	mRNA	1164645	1168698	.	-	.	ID=ColletesGigas_014787-T1;Parent=ColletesGigas_014787
WUUM01000024.1	funannotate	exon	301213	301284	.	-	.	ID=ColletesGigas_014739-T1.exon1;Parent=ColletesGigas_014739-T1
WUUM01000024.1	funannotate	exon	300768	300872	.	-	.	ID=ColletesGigas_014739-T1.exon2;Parent=ColletesGigas_014739-T1
WUUM01000024.1	funannotate	exon	300557	300686	.	-	.	ID=ColletesGigas_014739-T1.exon3;Parent=ColletesGigas_014739-T1
WUUM01000024.1	funannotate	exon	300419	300450	.	-	.	ID=ColletesGigas_014739-T1.exon4;Parent=ColletesGigas_014739-T1
WUUM01000024.1	funannotate	exon	2220454	2221205	.	+	.	ID=ColletesGigas_014828-T1.exon2;Parent=ColletesGigas_014828-T1
WUUM01000024.1	funannotate	CDS	152630	152697	.	-	0	ID=ColletesGigas_014729-T1.cds;Parent=ColletesGigas_014729-T1
WUUM01000024.1	funannotate	CDS	151687	151917	.	-	0	ID=ColletesGigas_014729-T1.cds;Parent=ColletesGigas_014729-T1
WUUM01000024.1	funannotate	CDS	150451	150658	.	-	0	ID=ColletesGigas_014729-T1.cds;Parent=ColletesGigas_014729-T1
WUUM01000024.1	funannotate	exon	2211598	2211889	.	+	.	ID=ColletesGigas_014828-T1.exon1;Parent=ColletesGigas_014828-T1
WUUM01000024.1	funannotate	mRNA	1539032	1539480	.	+	.	ID=ColletesGigas_014799-T1;Parent=ColletesGigas_014799
WUUM01000024.1	funannotate	exon	161448	161843	.	+	.	ID=ColletesGigas_014730-T1.exon1;Parent=ColletesGigas_014730-T1
WUUM01000024.1	funannotate	CDS	3282444	3282618	.	-	0	ID=ColletesGigas_014879-T1.cds;Parent=ColletesGigas_014879-T1
WUUM01000024.1	funannotate	CDS	3281305	3281483	.	-	0	ID=ColletesGigas_014879-T1.cds;Parent=ColletesGigas_014879-T1
WUUM01000024.1	funannotate	CDS	3280395	3280554	.	-	0	ID=ColletesGigas_014879-T1.cds;Parent=ColletesGigas_014879-T1
WUUM01000024.1	funannotate	CDS	3280168	3280267	.	-	0	ID=ColletesGigas_014879-T1.cds;Parent=ColletesGigas_014879-T1
WUUM01000024.1	funannotate	CDS	3279892	3280049	.	-	0	ID=ColletesGigas_014879-T1.cds;Parent=ColletesGigas_014879-T1
WUUM01000024.1	funannotate	CDS	3279716	3279798	.	-	0	ID=ColletesGigas_014879-T1.cds;Parent=ColletesGigas_014879-T1
WUUM01000024.1	funannotate	CDS	3279380	3279579	.	-	0	ID=ColletesGigas_014879-T1.cds;Parent=ColletesGigas_014879-T1
WUUM01000024.1	funannotate	CDS	3279030	3279219	.	-	0	ID=ColletesGigas_014879-T1.cds;Parent=ColletesGigas_014879-T1
WUUM01000024.1	funannotate	CDS	3277694	3277817	.	-	0	ID=ColletesGigas_014879-T1.cds;Parent=ColletesGigas_014879-T1
WUUM01000024.1	funannotate	CDS	3277375	3277563	.	-	0	ID=ColletesGigas_014879-T1.cds;Parent=ColletesGigas_014879-T1
WUUM01000024.1	funannotate	CDS	3277045	3277244	.	-	0	ID=ColletesGigas_014879-T1.cds;Parent=ColletesGigas_014879-T1
WUUM01000024.1	funannotate	CDS	3276790	3276940	.	-	0	ID=ColletesGigas_014879-T1.cds;Parent=ColletesGigas_014879-T1
WUUM01000024.1	funannotate	CDS	3276500	3276695	.	-	0	ID=ColletesGigas_014879-T1.cds;Parent=ColletesGigas_014879-T1
WUUM01000024.1	funannotate	CDS	3276217	3276415	.	-	0	ID=ColletesGigas_014879-T1.cds;Parent=ColletesGigas_014879-T1
WUUM01000024.1	funannotate	CDS	3276015	3276133	.	-	0	ID=ColletesGigas_014879-T1.cds;Parent=ColletesGigas_014879-T1
WUUM01000024.1	funannotate	CDS	3275752	3275799	.	-	0	ID=ColletesGigas_014879-T1.cds;Parent=ColletesGigas_014879-T1
WUUM01000024.1	funannotate	CDS	3274975	3275039	.	-	0	ID=ColletesGigas_014879-T1.cds;Parent=ColletesGigas_014879-T1
WUUM01000024.1	funannotate	CDS	3274296	3274531	.	-	0	ID=ColletesGigas_014879-T1.cds;Parent=ColletesGigas_014879-T1
WUUM01000024.1	funannotate	CDS	3273819	3274064	.	-	0	ID=ColletesGigas_014879-T1.cds;Parent=ColletesGigas_014879-T1
WUUM01000024.1	funannotate	CDS	3273519	3273677	.	-	0	ID=ColletesGigas_014879-T1.cds;Parent=ColletesGigas_014879-T1
WUUM01000024.1	funannotate	CDS	3273224	3273366	.	-	0	ID=ColletesGigas_014879-T1.cds;Parent=ColletesGigas_014879-T1
WUUM01000024.1	funannotate	CDS	3272951	3273098	.	-	0	ID=ColletesGigas_014879-T1.cds;Parent=ColletesGigas_014879-T1
WUUM01000024.1	funannotate	CDS	3272586	3272770	.	-	0	ID=ColletesGigas_014879-T1.cds;Parent=ColletesGigas_014879-T1
WUUM01000024.1	funannotate	CDS	3272179	3272498	.	-	0	ID=ColletesGigas_014879-T1.cds;Parent=ColletesGigas_014879-T1
WUUM01000024.1	funannotate	CDS	3271895	3272070	.	-	0	ID=ColletesGigas_014879-T1.cds;Parent=ColletesGigas_014879-T1
WUUM01000024.1	funannotate	CDS	3271609	3271826	.	-	0	ID=ColletesGigas_014879-T1.cds;Parent=ColletesGigas_014879-T1
WUUM01000024.1	funannotate	CDS	3271286	3271505	.	-	0	ID=ColletesGigas_014879-T1.cds;Parent=ColletesGigas_014879-T1
WUUM01000024.1	funannotate	CDS	3271004	3271205	.	-	0	ID=ColletesGigas_014879-T1.cds;Parent=ColletesGigas_014879-T1
WUUM01000024.1	funannotate	CDS	3270626	3270842	.	-	0	ID=ColletesGigas_014879-T1.cds;Parent=ColletesGigas_014879-T1
WUUM01000024.1	funannotate	CDS	3270397	3270554	.	-	0	ID=ColletesGigas_014879-T1.cds;Parent=ColletesGigas_014879-T1
WUUM01000024.1	funannotate	CDS	3270175	3270317	.	-	0	ID=ColletesGigas_014879-T1.cds;Parent=ColletesGigas_014879-T1
WUUM01000024.1	funannotate	CDS	3269972	3270105	.	-	0	ID=ColletesGigas_014879-T1.cds;Parent=ColletesGigas_014879-T1
WUUM01000024.1	funannotate	CDS	3269757	3269883	.	-	0	ID=ColletesGigas_014879-T1.cds;Parent=ColletesGigas_014879-T1
WUUM01000024.1	funannotate	CDS	3269503	3269685	.	-	0	ID=ColletesGigas_014879-T1.cds;Parent=ColletesGigas_014879-T1
WUUM01000024.1	funannotate	CDS	3269111	3269440	.	-	0	ID=ColletesGigas_014879-T1.cds;Parent=ColletesGigas_014879-T1
WUUM01000024.1	funannotate	CDS	3268739	3268994	.	-	0	ID=ColletesGigas_014879-T1.cds;Parent=ColletesGigas_014879-T1
WUUM01000024.1	funannotate	CDS	3268334	3268613	.	-	0	ID=ColletesGigas_014879-T1.cds;Parent=ColletesGigas_014879-T1
WUUM01000024.1	funannotate	CDS	3268024	3268195	.	-	0	ID=ColletesGigas_014879-T1.cds;Parent=ColletesGigas_014879-T1
WUUM01000024.1	funannotate	gene	1675508	1676088	.	+	.	ID=ColletesGigas_014807
WUUM01000024.1	funannotate	gene	1673260	1674136	.	+	.	ID=ColletesGigas_014806
WUUM01000024.1	funannotate	gene	1716957	1719370	.	-	.	ID=ColletesGigas_014809
WUUM01000024.1	funannotate	gene	1703433	1703874	.	+	.	ID=ColletesGigas_014808
WUUM01000024.1	funannotate	gene	1635887	1636876	.	-	.	ID=ColletesGigas_014803
WUUM01000024.1	funannotate	gene	1605808	1606965	.	+	.	ID=ColletesGigas_014802
WUUM01000024.1	funannotate	gene	1642301	1644380	.	-	.	ID=ColletesGigas_014805
WUUM01000024.1	funannotate	gene	1637904	1641457	.	-	.	ID=ColletesGigas_014804
WUUM01000024.1	funannotate	gene	1560902	1562252	.	+	.	ID=ColletesGigas_014801
WUUM01000024.1	funannotate	gene	1546343	1546591	.	-	.	ID=ColletesGigas_014800
WUUM01000024.1	funannotate	gene	2005177	2005635	.	-	.	ID=ColletesGigas_014818
WUUM01000024.1	funannotate	gene	1989159	1989605	.	-	.	ID=ColletesGigas_014817
WUUM01000024.1	funannotate	gene	2008755	2009081	.	+	.	ID=ColletesGigas_014819
WUUM01000024.1	funannotate	gene	1926204	1926654	.	+	.	ID=ColletesGigas_014814
WUUM01000024.1	funannotate	mRNA	3736650	3743604	.	+	.	ID=ColletesGigas_014908-T1;Parent=ColletesGigas_014908
WUUM01000024.1	funannotate	gene	1917257	1921319	.	+	.	ID=ColletesGigas_014813
WUUM01000024.1	funannotate	CDS	2741105	2741306	.	-	0	ID=ColletesGigas_014860-T1.cds;Parent=ColletesGigas_014860-T1
WUUM01000024.1	funannotate	CDS	2739864	2739985	.	-	0	ID=ColletesGigas_014860-T1.cds;Parent=ColletesGigas_014860-T1
WUUM01000024.1	funannotate	CDS	2739688	2739804	.	-	0	ID=ColletesGigas_014860-T1.cds;Parent=ColletesGigas_014860-T1
WUUM01000024.1	funannotate	CDS	2739169	2739481	.	-	0	ID=ColletesGigas_014860-T1.cds;Parent=ColletesGigas_014860-T1
WUUM01000024.1	funannotate	CDS	2738926	2739040	.	-	0	ID=ColletesGigas_014860-T1.cds;Parent=ColletesGigas_014860-T1
WUUM01000024.1	funannotate	CDS	2738712	2738834	.	-	0	ID=ColletesGigas_014860-T1.cds;Parent=ColletesGigas_014860-T1
WUUM01000024.1	funannotate	CDS	2737810	2737908	.	-	0	ID=ColletesGigas_014860-T1.cds;Parent=ColletesGigas_014860-T1
WUUM01000024.1	funannotate	CDS	2734901	2734985	.	-	0	ID=ColletesGigas_014860-T1.cds;Parent=ColletesGigas_014860-T1
WUUM01000024.1	funannotate	gene	1985600	1985948	.	+	.	ID=ColletesGigas_014816
WUUM01000024.1	funannotate	gene	1944880	1946711	.	+	.	ID=ColletesGigas_014815
WUUM01000024.1	funannotate	gene	1730268	1730586	.	-	.	ID=ColletesGigas_014810
WUUM01000024.1	funannotate	gene	1780051	1780619	.	+	.	ID=ColletesGigas_014812
WUUM01000024.1	funannotate	gene	1753871	1754113	.	+	.	ID=ColletesGigas_014811
WUUM01000024.1	funannotate	exon	3760524	3760644	.	+	.	ID=ColletesGigas_014910-T1.exon1;Parent=ColletesGigas_014910-T1
WUUM01000024.1	funannotate	exon	3762776	3762931	.	+	.	ID=ColletesGigas_014910-T1.exon3;Parent=ColletesGigas_014910-T1
WUUM01000024.1	funannotate	exon	3760754	3762135	.	+	.	ID=ColletesGigas_014910-T1.exon2;Parent=ColletesGigas_014910-T1
WUUM01000024.1	funannotate	exon	3763450	3763584	.	+	.	ID=ColletesGigas_014910-T1.exon4;Parent=ColletesGigas_014910-T1
WUUM01000024.1	funannotate	exon	2005177	2005635	.	-	.	ID=ColletesGigas_014818-T1.exon1;Parent=ColletesGigas_014818-T1
WUUM01000024.1	funannotate	mRNA	1673260	1674136	.	+	.	ID=ColletesGigas_014806-T1;Parent=ColletesGigas_014806
WUUM01000024.1	funannotate	CDS	100049	100079	.	-	0	ID=ColletesGigas_014723-T1.cds;Parent=ColletesGigas_014723-T1
WUUM01000024.1	funannotate	CDS	99316	99605	.	-	0	ID=ColletesGigas_014723-T1.cds;Parent=ColletesGigas_014723-T1
WUUM01000024.1	funannotate	CDS	99155	99277	.	-	0	ID=ColletesGigas_014723-T1.cds;Parent=ColletesGigas_014723-T1
WUUM01000024.1	funannotate	exon	433637	433840	.	+	.	ID=ColletesGigas_014747-T1.exon1;Parent=ColletesGigas_014747-T1
WUUM01000024.1	funannotate	exon	3086407	3086519	.	-	.	ID=ColletesGigas_014865-T1.exon1;Parent=ColletesGigas_014865-T1
WUUM01000024.1	funannotate	exon	3086099	3086288	.	-	.	ID=ColletesGigas_014865-T1.exon2;Parent=ColletesGigas_014865-T1
WUUM01000024.1	funannotate	exon	3445128	3445292	.	+	.	ID=ColletesGigas_014893-T1.exon3;Parent=ColletesGigas_014893-T1
WUUM01000024.1	funannotate	exon	3443483	3443499	.	+	.	ID=ColletesGigas_014893-T1.exon2;Parent=ColletesGigas_014893-T1
WUUM01000024.1	funannotate	exon	3445941	3446084	.	+	.	ID=ColletesGigas_014893-T1.exon5;Parent=ColletesGigas_014893-T1
WUUM01000024.1	funannotate	exon	3445705	3445787	.	+	.	ID=ColletesGigas_014893-T1.exon4;Parent=ColletesGigas_014893-T1
WUUM01000024.1	funannotate	exon	3442191	3442918	.	+	.	ID=ColletesGigas_014893-T1.exon1;Parent=ColletesGigas_014893-T1
WUUM01000024.1	funannotate	exon	3447758	3447892	.	+	.	ID=ColletesGigas_014893-T1.exon7;Parent=ColletesGigas_014893-T1
WUUM01000024.1	funannotate	exon	3446309	3446391	.	+	.	ID=ColletesGigas_014893-T1.exon6;Parent=ColletesGigas_014893-T1
WUUM01000024.1	funannotate	exon	3449585	3449905	.	+	.	ID=ColletesGigas_014893-T1.exon9;Parent=ColletesGigas_014893-T1
WUUM01000024.1	funannotate	exon	3448904	3449004	.	+	.	ID=ColletesGigas_014893-T1.exon8;Parent=ColletesGigas_014893-T1
WUUM01000024.1	funannotate	CDS	301213	301284	.	-	0	ID=ColletesGigas_014739-T1.cds;Parent=ColletesGigas_014739-T1
WUUM01000024.1	funannotate	CDS	300768	300872	.	-	0	ID=ColletesGigas_014739-T1.cds;Parent=ColletesGigas_014739-T1
WUUM01000024.1	funannotate	CDS	300557	300686	.	-	0	ID=ColletesGigas_014739-T1.cds;Parent=ColletesGigas_014739-T1
WUUM01000024.1	funannotate	CDS	300419	300450	.	-	0	ID=ColletesGigas_014739-T1.cds;Parent=ColletesGigas_014739-T1
WUUM01000024.1	funannotate	mRNA	499926	501121	.	+	.	ID=ColletesGigas_014751-T1;Parent=ColletesGigas_014751
WUUM01000024.1	funannotate	gene	3186055	3187017	.	-	.	ID=ColletesGigas_014869
WUUM01000024.1	funannotate	gene	3185237	3185491	.	+	.	ID=ColletesGigas_014868
WUUM01000024.1	funannotate	gene	3086099	3086519	.	-	.	ID=ColletesGigas_014865
WUUM01000024.1	funannotate	gene	2811014	2811397	.	+	.	ID=ColletesGigas_014864
WUUM01000024.1	funannotate	gene	3171776	3172459	.	-	.	ID=ColletesGigas_014867
WUUM01000024.1	funannotate	gene	3109980	3110911	.	+	.	ID=ColletesGigas_014866
WUUM01000024.1	funannotate	gene	2742297	2743367	.	+	.	ID=ColletesGigas_014861
WUUM01000024.1	funannotate	gene	2734901	2741306	.	-	.	ID=ColletesGigas_014860
WUUM01000024.1	funannotate	gene	2798069	2799443	.	-	.	ID=ColletesGigas_014863
WUUM01000024.1	funannotate	gene	2743633	2746668	.	-	.	ID=ColletesGigas_014862
WUUM01000024.1	funannotate	exon	2313181	2313632	.	-	.	ID=ColletesGigas_014839-T1.exon1;Parent=ColletesGigas_014839-T1
WUUM01000024.1	funannotate	gene	3268024	3282618	.	-	.	ID=ColletesGigas_014879
WUUM01000024.1	funannotate	gene	3259552	3262465	.	-	.	ID=ColletesGigas_014876
WUUM01000024.1	funannotate	gene	3256960	3258470	.	+	.	ID=ColletesGigas_014875
WUUM01000024.1	funannotate	gene	3266449	3267369	.	-	.	ID=ColletesGigas_014878
WUUM01000024.1	funannotate	gene	3263263	3265785	.	+	.	ID=ColletesGigas_014877
WUUM01000024.1	funannotate	gene	3242572	3245487	.	+	.	ID=ColletesGigas_014872
WUUM01000024.1	funannotate	gene	3227592	3240323	.	+	.	ID=ColletesGigas_014871
WUUM01000024.1	funannotate	gene	3253869	3255832	.	-	.	ID=ColletesGigas_014874
WUUM01000024.1	funannotate	gene	3249053	3252040	.	+	.	ID=ColletesGigas_014873
WUUM01000024.1	funannotate	gene	3214119	3222862	.	-	.	ID=ColletesGigas_014870
WUUM01000024.1	funannotate	mRNA	2254671	2259153	.	-	.	ID=ColletesGigas_014831-T1;Ontology_term=GO:0051726;Dbxref=InterPro:IPR006671%2CPFAM:PF00134%2CInterPro:IPR012388%2CInterPro:IPR036915%2CInterPro:IPR013763;Parent=ColletesGigas_014831
WUUM01000024.1	funannotate	gene	3337453	3338159	.	-	.	ID=ColletesGigas_014887
WUUM01000024.1	funannotate	gene	3324368	3337269	.	+	.	ID=ColletesGigas_014886
WUUM01000024.1	funannotate	gene	3346583	3379810	.	-	.	ID=ColletesGigas_014889
WUUM01000024.1	funannotate	gene	3338857	3340538	.	+	.	ID=ColletesGigas_014888
WUUM01000024.1	funannotate	gene	3288830	3296711	.	+	.	ID=ColletesGigas_014883
WUUM01000024.1	funannotate	gene	3285831	3287989	.	-	.	ID=ColletesGigas_014882
WUUM01000024.1	funannotate	gene	3303533	3312019	.	+	.	ID=ColletesGigas_014885
WUUM01000024.1	funannotate	gene	3296832	3301566	.	+	.	ID=ColletesGigas_014884
WUUM01000024.1	funannotate	gene	3284422	3285686	.	+	.	ID=ColletesGigas_014881
WUUM01000024.1	funannotate	gene	3283860	3284398	.	+	.	ID=ColletesGigas_014880
WUUM01000024.1	funannotate	exon	2312160	2312336	.	-	.	ID=ColletesGigas_014839-T1.exon4;Parent=ColletesGigas_014839-T1
WUUM01000024.1	funannotate	exon	2312047	2312086	.	-	.	ID=ColletesGigas_014839-T1.exon5;Parent=ColletesGigas_014839-T1
WUUM01000024.1	funannotate	exon	2312819	2312946	.	-	.	ID=ColletesGigas_014839-T1.exon2;Parent=ColletesGigas_014839-T1
WUUM01000024.1	funannotate	exon	2312418	2312730	.	-	.	ID=ColletesGigas_014839-T1.exon3;Parent=ColletesGigas_014839-T1
WUUM01000024.1	funannotate	mRNA	2350121	2352453	.	-	.	ID=ColletesGigas_014843-T1;Ontology_term=GO:0004252%2CGO:0006508;Dbxref=InterPro:IPR043504%2CInterPro:IPR001314%2CInterPro:IPR001254%2CInterPro:IPR009003%2CInterPro:IPR018114%2CInterPro:IPR033116;Parent=ColletesGigas_014843
WUUM01000024.1	funannotate	gene	3473603	3474136	.	+	.	ID=ColletesGigas_014898
WUUM01000024.1	funannotate	CDS	2678786	2679145	.	+	0	ID=ColletesGigas_014857-T1.cds;Parent=ColletesGigas_014857-T1
WUUM01000024.1	funannotate	gene	3471274	3471930	.	+	.	Name=HSPB1;ID=ColletesGigas_014897
WUUM01000024.1	funannotate	gene	3475213	3475881	.	+	.	ID=ColletesGigas_014899
WUUM01000024.1	funannotate	gene	3459088	3459735	.	-	.	ID=ColletesGigas_014894
WUUM01000024.1	funannotate	gene	3442191	3457446	.	+	.	ID=ColletesGigas_014893
WUUM01000024.1	funannotate	gene	3466783	3467681	.	-	.	ID=ColletesGigas_014896
WUUM01000024.1	funannotate	gene	3464397	3464981	.	+	.	ID=ColletesGigas_014895
WUUM01000024.1	funannotate	gene	3381765	3383528	.	+	.	Name=RPL18;ID=ColletesGigas_014890
WUUM01000024.1	funannotate	gene	3390311	3398406	.	+	.	ID=ColletesGigas_014892
WUUM01000024.1	funannotate	gene	3383794	3386446	.	-	.	ID=ColletesGigas_014891
WUUM01000024.1	funannotate	exon	3171776	3172003	.	-	.	ID=ColletesGigas_014867-T1.exon2;Parent=ColletesGigas_014867-T1
WUUM01000024.1	funannotate	exon	3172406	3172459	.	-	.	ID=ColletesGigas_014867-T1.exon1;Parent=ColletesGigas_014867-T1
WUUM01000024.1	funannotate	mRNA	297699	299876	.	+	.	ID=ColletesGigas_014738-T1;Ontology_term=GO:0005515%2CGO:0004222%2CGO:0016020%2CGO:0006508;Dbxref=InterPro:IPR036034%2CInterPro:IPR008915%2CInterPro:IPR001193;Parent=ColletesGigas_014738
WUUM01000024.1	funannotate	gene	2226222	2231051	.	-	.	ID=ColletesGigas_014829
WUUM01000024.1	funannotate	gene	2211598	2221205	.	+	.	ID=ColletesGigas_014828
WUUM01000024.1	funannotate	gene	2170190	2173147	.	+	.	ID=ColletesGigas_014825
WUUM01000024.1	funannotate	gene	2169667	2170092	.	+	.	ID=ColletesGigas_014824
WUUM01000024.1	funannotate	gene	2202821	2203453	.	+	.	ID=ColletesGigas_014827
WUUM01000024.1	funannotate	CDS	3787441	3787537	.	-	0	ID=ColletesGigas_014912-T1.cds;Parent=ColletesGigas_014912-T1
WUUM01000024.1	funannotate	CDS	3787231	3787421	.	-	0	ID=ColletesGigas_014912-T1.cds;Parent=ColletesGigas_014912-T1
WUUM01000024.1	funannotate	gene	2198575	2200088	.	+	.	ID=ColletesGigas_014826
WUUM01000024.1	funannotate	gene	2113104	2115744	.	-	.	ID=ColletesGigas_014821
WUUM01000024.1	funannotate	gene	2025624	2027033	.	+	.	ID=ColletesGigas_014820
WUUM01000024.1	funannotate	gene	2143304	2144913	.	-	.	ID=ColletesGigas_014823
WUUM01000024.1	funannotate	gene	2133127	2133303	.	+	.	ID=ColletesGigas_014822
WUUM01000024.1	funannotate	gene	2312047	2313632	.	-	.	Name=SNR1;ID=ColletesGigas_014839
WUUM01000024.1	funannotate	gene	2297054	2297765	.	+	.	ID=ColletesGigas_014836
WUUM01000024.1	funannotate	mRNA	2005177	2005635	.	-	.	ID=ColletesGigas_014818-T1;Parent=ColletesGigas_014818
WUUM01000024.1	funannotate	gene	2289592	2295083	.	-	.	ID=ColletesGigas_014835
WUUM01000024.1	funannotate	gene	2308327	2310519	.	-	.	ID=ColletesGigas_014838
WUUM01000024.1	funannotate	gene	2298490	2306154	.	-	.	ID=ColletesGigas_014837
WUUM01000024.1	funannotate	gene	2267450	2275440	.	-	.	ID=ColletesGigas_014832
WUUM01000024.1	funannotate	gene	2254671	2259153	.	-	.	ID=ColletesGigas_014831
WUUM01000024.1	funannotate	gene	2287188	2289130	.	+	.	ID=ColletesGigas_014834
WUUM01000024.1	funannotate	gene	2280844	2286186	.	-	.	ID=ColletesGigas_014833
WUUM01000024.1	funannotate	gene	2231237	2234483	.	+	.	ID=ColletesGigas_014830
WUUM01000024.1	funannotate	mRNA	118502	118804	.	-	.	ID=ColletesGigas_014726-T1;Parent=ColletesGigas_014726
WUUM01000024.1	funannotate	exon	3309438	3309631	.	+	.	ID=ColletesGigas_014885-T1.exon11;Parent=ColletesGigas_014885-T1
WUUM01000024.1	funannotate	exon	3309275	3309367	.	+	.	ID=ColletesGigas_014885-T1.exon10;Parent=ColletesGigas_014885-T1
WUUM01000024.1	funannotate	exon	3310123	3310302	.	+	.	ID=ColletesGigas_014885-T1.exon13;Parent=ColletesGigas_014885-T1
WUUM01000024.1	funannotate	exon	3309725	3310014	.	+	.	ID=ColletesGigas_014885-T1.exon12;Parent=ColletesGigas_014885-T1
WUUM01000024.1	funannotate	exon	3311952	3312019	.	+	.	ID=ColletesGigas_014885-T1.exon15;Parent=ColletesGigas_014885-T1
WUUM01000024.1	funannotate	exon	3310388	3310444	.	+	.	ID=ColletesGigas_014885-T1.exon14;Parent=ColletesGigas_014885-T1
WUUM01000024.1	funannotate	gene	2408226	2409925	.	+	.	ID=ColletesGigas_014847
WUUM01000024.1	funannotate	gene	2389787	2390299	.	+	.	ID=ColletesGigas_014846
WUUM01000024.1	funannotate	gene	2449743	2450235	.	-	.	ID=ColletesGigas_014849
WUUM01000024.1	funannotate	gene	2444214	2445309	.	-	.	ID=ColletesGigas_014848
WUUM01000024.1	funannotate	gene	2350121	2352453	.	-	.	ID=ColletesGigas_014843
WUUM01000024.1	funannotate	gene	2346094	2347768	.	-	.	ID=ColletesGigas_014842
WUUM01000024.1	funannotate	gene	2359053	2363687	.	-	.	ID=ColletesGigas_014845
WUUM01000024.1	funannotate	gene	2354532	2356229	.	-	.	ID=ColletesGigas_014844
WUUM01000024.1	funannotate	gene	2332194	2344951	.	+	.	ID=ColletesGigas_014841
WUUM01000024.1	funannotate	gene	2321536	2323551	.	+	.	ID=ColletesGigas_014840
WUUM01000024.1	funannotate	gene	2702734	2703337	.	+	.	Name=TFAP2D;ID=ColletesGigas_014858
WUUM01000024.1	funannotate	gene	2678786	2679145	.	+	.	ID=ColletesGigas_014857
WUUM01000024.1	funannotate	gene	2713940	2725248	.	+	.	ID=ColletesGigas_014859
WUUM01000024.1	funannotate	gene	2532192	2532359	.	+	.	ID=ColletesGigas_014854
WUUM01000024.1	funannotate	gene	2487108	2487635	.	-	.	ID=ColletesGigas_014853
WUUM01000024.1	funannotate	gene	2641361	2649258	.	-	.	ID=ColletesGigas_014856
WUUM01000024.1	funannotate	gene	2637381	2637755	.	-	.	ID=ColletesGigas_014855
WUUM01000024.1	funannotate	gene	2453444	2456833	.	-	.	ID=ColletesGigas_014850
WUUM01000024.1	funannotate	gene	2480253	2481449	.	+	.	ID=ColletesGigas_014852
WUUM01000024.1	funannotate	gene	2457075	2459954	.	+	.	ID=ColletesGigas_014851
WUUM01000024.1	funannotate	exon	1445590	1445598	.	+	.	ID=ColletesGigas_014796-T1.exon1;Parent=ColletesGigas_014796-T1
WUUM01000024.1	funannotate	exon	1449225	1449470	.	+	.	ID=ColletesGigas_014796-T1.exon2;Parent=ColletesGigas_014796-T1
WUUM01000024.1	funannotate	exon	1450057	1450203	.	+	.	ID=ColletesGigas_014796-T1.exon3;Parent=ColletesGigas_014796-T1
WUUM01000024.1	funannotate	mRNA	3390311	3398406	.	+	.	ID=ColletesGigas_014892-T1;Ontology_term=GO:0005515;Dbxref=PFAM:PF12490%2CInterPro:IPR022175%2CInterPro:IPR036322;Parent=ColletesGigas_014892
WUUM01000024.1	funannotate	CDS	1334264	1334596	.	+	0	ID=ColletesGigas_014792-T1.cds;Parent=ColletesGigas_014792-T1
WUUM01000024.1	funannotate	mRNA	3268024	3282618	.	-	.	ID=ColletesGigas_014879-T1;Ontology_term=GO:0003677%2CGO:0005319%2CGO:0006355%2CGO:0006869%2CGO:0005634;Dbxref=InterPro:IPR022783%2CInterPro:IPR012890%2CInterPro:IPR001747%2CInterPro:IPR015819%2CInterPro:IPR011030%2CInterPro:IPR015816;Parent=ColletesGigas_014879
WUUM01000024.1	funannotate	mRNA	3283860	3284398	.	+	.	ID=ColletesGigas_014880-T1;Dbxref=InterPro:IPR018788;Parent=ColletesGigas_014880
WUUM01000024.1	funannotate	mRNA	3171776	3172459	.	-	.	ID=ColletesGigas_014867-T1;Ontology_term=GO:0004523%2CGO:0003676;Dbxref=InterPro:IPR002156;Parent=ColletesGigas_014867
WUUM01000024.1	funannotate	exon	2297583	2297765	.	+	.	ID=ColletesGigas_014836-T1.exon3;Parent=ColletesGigas_014836-T1
WUUM01000024.1	funannotate	exon	2297054	2297212	.	+	.	ID=ColletesGigas_014836-T1.exon1;Parent=ColletesGigas_014836-T1
WUUM01000024.1	funannotate	exon	2297302	2297487	.	+	.	ID=ColletesGigas_014836-T1.exon2;Parent=ColletesGigas_014836-T1
WUUM01000024.1	funannotate	mRNA	2637381	2637755	.	-	.	ID=ColletesGigas_014855-T1;Parent=ColletesGigas_014855
WUUM01000024.1	funannotate	exon	3467357	3467681	.	-	.	ID=ColletesGigas_014896-T1.exon1;Parent=ColletesGigas_014896-T1
WUUM01000024.1	funannotate	exon	3466783	3467030	.	-	.	ID=ColletesGigas_014896-T1.exon2;Parent=ColletesGigas_014896-T1
WUUM01000024.1	funannotate	CDS	3493713	3493826	.	+	0	ID=ColletesGigas_014902-T1.cds;Parent=ColletesGigas_014902-T1
WUUM01000024.1	funannotate	CDS	3493849	3493985	.	+	0	ID=ColletesGigas_014902-T1.cds;Parent=ColletesGigas_014902-T1
WUUM01000024.1	funannotate	CDS	3494057	3494297	.	+	0	ID=ColletesGigas_014902-T1.cds;Parent=ColletesGigas_014902-T1
WUUM01000024.1	funannotate	CDS	401740	401920	.	+	0	ID=ColletesGigas_014745-T1.cds;Parent=ColletesGigas_014745-T1
WUUM01000024.1	funannotate	CDS	403114	403463	.	+	0	ID=ColletesGigas_014745-T1.cds;Parent=ColletesGigas_014745-T1
WUUM01000024.1	funannotate	exon	2723727	2723868	.	+	.	ID=ColletesGigas_014859-T1.exon3;Parent=ColletesGigas_014859-T1
WUUM01000024.1	funannotate	exon	2714438	2714556	.	+	.	ID=ColletesGigas_014859-T1.exon2;Parent=ColletesGigas_014859-T1
WUUM01000024.1	funannotate	exon	2713940	2713995	.	+	.	ID=ColletesGigas_014859-T1.exon1;Parent=ColletesGigas_014859-T1
WUUM01000024.1	funannotate	exon	1560902	1560957	.	+	.	ID=ColletesGigas_014801-T1.exon1;Parent=ColletesGigas_014801-T1
WUUM01000024.1	funannotate	exon	1561913	1562252	.	+	.	ID=ColletesGigas_014801-T1.exon2;Parent=ColletesGigas_014801-T1
WUUM01000024.1	funannotate	exon	2725111	2725248	.	+	.	ID=ColletesGigas_014859-T1.exon5;Parent=ColletesGigas_014859-T1
WUUM01000024.1	funannotate	exon	2724150	2724321	.	+	.	ID=ColletesGigas_014859-T1.exon4;Parent=ColletesGigas_014859-T1
WUUM01000024.1	funannotate	exon	1069883	1070022	.	+	.	ID=ColletesGigas_014784-T1.exon2;Parent=ColletesGigas_014784-T1
WUUM01000024.1	funannotate	exon	1069676	1069760	.	+	.	ID=ColletesGigas_014784-T1.exon1;Parent=ColletesGigas_014784-T1
WUUM01000024.1	funannotate	CDS	2456701	2456833	.	-	0	ID=ColletesGigas_014850-T1.cds;Parent=ColletesGigas_014850-T1
WUUM01000024.1	funannotate	CDS	2454786	2454996	.	-	0	ID=ColletesGigas_014850-T1.cds;Parent=ColletesGigas_014850-T1
WUUM01000024.1	funannotate	CDS	2453444	2453717	.	-	0	ID=ColletesGigas_014850-T1.cds;Parent=ColletesGigas_014850-T1
WUUM01000024.1	funannotate	CDS	3109980	3110091	.	+	0	ID=ColletesGigas_014866-T1.cds;Parent=ColletesGigas_014866-T1
WUUM01000024.1	funannotate	CDS	3110715	3110911	.	+	0	ID=ColletesGigas_014866-T1.cds;Parent=ColletesGigas_014866-T1
WUUM01000024.1	funannotate	CDS	3751371	3751417	.	+	0	ID=ColletesGigas_014909-T1.cds;Parent=ColletesGigas_014909-T1
WUUM01000024.1	funannotate	CDS	3753036	3753174	.	+	0	ID=ColletesGigas_014909-T1.cds;Parent=ColletesGigas_014909-T1
WUUM01000024.1	funannotate	CDS	3753907	3755269	.	+	0	ID=ColletesGigas_014909-T1.cds;Parent=ColletesGigas_014909-T1
WUUM01000024.1	funannotate	CDS	3755956	3756659	.	+	0	ID=ColletesGigas_014909-T1.cds;Parent=ColletesGigas_014909-T1
WUUM01000024.1	funannotate	CDS	3757325	3757429	.	+	0	ID=ColletesGigas_014909-T1.cds;Parent=ColletesGigas_014909-T1
WUUM01000024.1	funannotate	CDS	2356178	2356229	.	-	0	ID=ColletesGigas_014844-T1.cds;Parent=ColletesGigas_014844-T1
WUUM01000024.1	funannotate	CDS	2355778	2355928	.	-	0	ID=ColletesGigas_014844-T1.cds;Parent=ColletesGigas_014844-T1
WUUM01000024.1	funannotate	CDS	2355205	2355451	.	-	0	ID=ColletesGigas_014844-T1.cds;Parent=ColletesGigas_014844-T1
WUUM01000024.1	funannotate	CDS	2354859	2354996	.	-	0	ID=ColletesGigas_014844-T1.cds;Parent=ColletesGigas_014844-T1
WUUM01000024.1	funannotate	CDS	2354532	2354717	.	-	0	ID=ColletesGigas_014844-T1.cds;Parent=ColletesGigas_014844-T1
WUUM01000024.1	funannotate	exon	142983	142999	.	-	.	ID=ColletesGigas_014727-T1.exon1;Parent=ColletesGigas_014727-T1
WUUM01000024.1	funannotate	exon	142426	142738	.	-	.	ID=ColletesGigas_014727-T1.exon2;Parent=ColletesGigas_014727-T1
WUUM01000024.1	funannotate	mRNA	1374141	1376910	.	-	.	ID=ColletesGigas_014794-T1;Parent=ColletesGigas_014794
WUUM01000024.1	funannotate	exon	3704650	3704770	.	-	.	ID=ColletesGigas_014907-T1.exon3;Parent=ColletesGigas_014907-T1
WUUM01000024.1	funannotate	exon	3704844	3705204	.	-	.	ID=ColletesGigas_014907-T1.exon2;Parent=ColletesGigas_014907-T1
WUUM01000024.1	funannotate	exon	3705534	3705705	.	-	.	ID=ColletesGigas_014907-T1.exon1;Parent=ColletesGigas_014907-T1
WUUM01000024.1	funannotate	exon	3703091	3703250	.	-	.	ID=ColletesGigas_014907-T1.exon7;Parent=ColletesGigas_014907-T1
WUUM01000024.1	funannotate	exon	3703345	3703612	.	-	.	ID=ColletesGigas_014907-T1.exon6;Parent=ColletesGigas_014907-T1
WUUM01000024.1	funannotate	exon	3703796	3704031	.	-	.	ID=ColletesGigas_014907-T1.exon5;Parent=ColletesGigas_014907-T1
WUUM01000024.1	funannotate	exon	3704098	3704521	.	-	.	ID=ColletesGigas_014907-T1.exon4;Parent=ColletesGigas_014907-T1
WUUM01000024.1	funannotate	exon	3702381	3702657	.	-	.	ID=ColletesGigas_014907-T1.exon9;Parent=ColletesGigas_014907-T1
WUUM01000024.1	funannotate	exon	3702736	3702996	.	-	.	ID=ColletesGigas_014907-T1.exon8;Parent=ColletesGigas_014907-T1
WUUM01000024.1	funannotate	exon	45912	46166	.	-	.	ID=ColletesGigas_014722-T1.exon1;Parent=ColletesGigas_014722-T1
WUUM01000024.1	funannotate	exon	44677	44808	.	-	.	ID=ColletesGigas_014722-T1.exon2;Parent=ColletesGigas_014722-T1
WUUM01000024.1	funannotate	CDS	3222755	3222862	.	-	0	ID=ColletesGigas_014870-T1.cds;Parent=ColletesGigas_014870-T1
WUUM01000024.1	funannotate	CDS	3221539	3221863	.	-	0	ID=ColletesGigas_014870-T1.cds;Parent=ColletesGigas_014870-T1
WUUM01000024.1	funannotate	CDS	3221266	3221460	.	-	0	ID=ColletesGigas_014870-T1.cds;Parent=ColletesGigas_014870-T1
WUUM01000024.1	funannotate	CDS	3221071	3221186	.	-	0	ID=ColletesGigas_014870-T1.cds;Parent=ColletesGigas_014870-T1
WUUM01000024.1	funannotate	CDS	3216797	3217008	.	-	0	ID=ColletesGigas_014870-T1.cds;Parent=ColletesGigas_014870-T1
WUUM01000024.1	funannotate	CDS	3215727	3216357	.	-	0	ID=ColletesGigas_014870-T1.cds;Parent=ColletesGigas_014870-T1
WUUM01000024.1	funannotate	CDS	3215060	3215477	.	-	0	ID=ColletesGigas_014870-T1.cds;Parent=ColletesGigas_014870-T1
WUUM01000024.1	funannotate	CDS	3214761	3214982	.	-	0	ID=ColletesGigas_014870-T1.cds;Parent=ColletesGigas_014870-T1
WUUM01000024.1	funannotate	CDS	3214516	3214691	.	-	0	ID=ColletesGigas_014870-T1.cds;Parent=ColletesGigas_014870-T1
WUUM01000024.1	funannotate	CDS	3214285	3214431	.	-	0	ID=ColletesGigas_014870-T1.cds;Parent=ColletesGigas_014870-T1
WUUM01000024.1	funannotate	CDS	3214119	3214211	.	-	0	ID=ColletesGigas_014870-T1.cds;Parent=ColletesGigas_014870-T1
WUUM01000024.1	funannotate	mRNA	638246	645367	.	+	.	ID=ColletesGigas_014757-T1;Parent=ColletesGigas_014757
WUUM01000024.1	funannotate	exon	2198575	2198639	.	+	.	ID=ColletesGigas_014826-T1.exon1;Parent=ColletesGigas_014826-T1
WUUM01000024.1	funannotate	exon	2199162	2199484	.	+	.	ID=ColletesGigas_014826-T1.exon3;Parent=ColletesGigas_014826-T1
WUUM01000024.1	funannotate	exon	2198969	2199054	.	+	.	ID=ColletesGigas_014826-T1.exon2;Parent=ColletesGigas_014826-T1
WUUM01000024.1	funannotate	exon	2200050	2200088	.	+	.	ID=ColletesGigas_014826-T1.exon4;Parent=ColletesGigas_014826-T1
WUUM01000024.1	funannotate	mRNA	861602	872384	.	+	.	ID=ColletesGigas_014769-T1;Ontology_term=GO:0006355%2CGO:0005634%2CGO:0008270;Dbxref=InterPro:IPR002515%2CInterPro:IPR036060;Parent=ColletesGigas_014769
WUUM01000024.1	funannotate	exon	2115552	2115744	.	-	.	ID=ColletesGigas_014821-T1.exon1;Parent=ColletesGigas_014821-T1
WUUM01000024.1	funannotate	exon	2113104	2113270	.	-	.	ID=ColletesGigas_014821-T1.exon2;Parent=ColletesGigas_014821-T1
WUUM01000024.1	funannotate	CDS	820096	820242	.	+	0	ID=ColletesGigas_014765-T1.cds;Parent=ColletesGigas_014765-T1
WUUM01000024.1	funannotate	CDS	824063	824239	.	+	0	ID=ColletesGigas_014765-T1.cds;Parent=ColletesGigas_014765-T1
WUUM01000024.1	funannotate	mRNA	880752	893979	.	-	.	ID=ColletesGigas_014770-T1;Parent=ColletesGigas_014770
WUUM01000024.1	funannotate	mRNA	1041936	1043295	.	-	.	ID=ColletesGigas_014782-T1;Parent=ColletesGigas_014782
WUUM01000024.1	funannotate	exon	619628	619765	.	-	.	ID=ColletesGigas_014755-T1.exon1;Parent=ColletesGigas_014755-T1
WUUM01000024.1	funannotate	CDS	1534844	1535185	.	+	0	ID=ColletesGigas_014798-T1.cds;Parent=ColletesGigas_014798-T1
WUUM01000024.1	funannotate	CDS	1536791	1536796	.	+	0	ID=ColletesGigas_014798-T1.cds;Parent=ColletesGigas_014798-T1
WUUM01000024.1	funannotate	exon	616992	617237	.	-	.	ID=ColletesGigas_014755-T1.exon2;Parent=ColletesGigas_014755-T1
WUUM01000024.1	funannotate	exon	1636419	1636572	.	-	.	ID=ColletesGigas_014803-T1.exon2;Parent=ColletesGigas_014803-T1
WUUM01000024.1	funannotate	exon	1636678	1636876	.	-	.	ID=ColletesGigas_014803-T1.exon1;Parent=ColletesGigas_014803-T1
WUUM01000024.1	funannotate	exon	1635887	1635959	.	-	.	ID=ColletesGigas_014803-T1.exon3;Parent=ColletesGigas_014803-T1
WUUM01000024.1	funannotate	CDS	3249053	3252040	.	+	0	ID=ColletesGigas_014873-T1.cds;Parent=ColletesGigas_014873-T1
WUUM01000024.1	funannotate	exon	2267450	2267542	.	-	.	ID=ColletesGigas_014832-T1.exon21;Parent=ColletesGigas_014832-T1
WUUM01000024.1	funannotate	exon	2267627	2267709	.	-	.	ID=ColletesGigas_014832-T1.exon20;Parent=ColletesGigas_014832-T1
WUUM01000024.1	funannotate	exon	320231	320343	.	+	.	ID=ColletesGigas_014740-T1.exon1;Parent=ColletesGigas_014740-T1
WUUM01000024.1	funannotate	exon	320438	320538	.	+	.	ID=ColletesGigas_014740-T1.exon2;Parent=ColletesGigas_014740-T1
WUUM01000024.1	funannotate	exon	320613	321019	.	+	.	ID=ColletesGigas_014740-T1.exon3;Parent=ColletesGigas_014740-T1
WUUM01000024.1	funannotate	exon	321465	321563	.	+	.	ID=ColletesGigas_014740-T1.exon4;Parent=ColletesGigas_014740-T1
WUUM01000024.1	funannotate	exon	2270545	2270943	.	-	.	ID=ColletesGigas_014832-T1.exon11;Parent=ColletesGigas_014832-T1
WUUM01000024.1	funannotate	exon	2271065	2271258	.	-	.	ID=ColletesGigas_014832-T1.exon10;Parent=ColletesGigas_014832-T1
WUUM01000024.1	funannotate	exon	2268802	2269647	.	-	.	ID=ColletesGigas_014832-T1.exon15;Parent=ColletesGigas_014832-T1
WUUM01000024.1	funannotate	exon	2269724	2269869	.	-	.	ID=ColletesGigas_014832-T1.exon14;Parent=ColletesGigas_014832-T1
WUUM01000024.1	funannotate	exon	2269947	2270148	.	-	.	ID=ColletesGigas_014832-T1.exon13;Parent=ColletesGigas_014832-T1
WUUM01000024.1	funannotate	exon	2270238	2270454	.	-	.	ID=ColletesGigas_014832-T1.exon12;Parent=ColletesGigas_014832-T1
WUUM01000024.1	funannotate	mRNA	1780051	1780619	.	+	.	ID=ColletesGigas_014812-T1;Parent=ColletesGigas_014812
WUUM01000024.1	funannotate	exon	2267786	2267992	.	-	.	ID=ColletesGigas_014832-T1.exon19;Parent=ColletesGigas_014832-T1
WUUM01000024.1	funannotate	exon	2268066	2268292	.	-	.	ID=ColletesGigas_014832-T1.exon18;Parent=ColletesGigas_014832-T1
WUUM01000024.1	funannotate	exon	2268378	2268523	.	-	.	ID=ColletesGigas_014832-T1.exon17;Parent=ColletesGigas_014832-T1
WUUM01000024.1	funannotate	exon	2268595	2268742	.	-	.	ID=ColletesGigas_014832-T1.exon16;Parent=ColletesGigas_014832-T1
WUUM01000024.1	funannotate	exon	1003325	1003578	.	-	.	ID=ColletesGigas_014778-T1.exon2;Parent=ColletesGigas_014778-T1
WUUM01000024.1	funannotate	exon	1003830	1003914	.	-	.	ID=ColletesGigas_014778-T1.exon1;Parent=ColletesGigas_014778-T1
WUUM01000024.1	funannotate	CDS	1989456	1989605	.	-	0	ID=ColletesGigas_014817-T1.cds;Parent=ColletesGigas_014817-T1
WUUM01000024.1	funannotate	CDS	1989159	1989377	.	-	0	ID=ColletesGigas_014817-T1.cds;Parent=ColletesGigas_014817-T1
WUUM01000024.1	funannotate	CDS	2115552	2115744	.	-	0	ID=ColletesGigas_014821-T1.cds;Parent=ColletesGigas_014821-T1
WUUM01000024.1	funannotate	CDS	2113104	2113270	.	-	0	ID=ColletesGigas_014821-T1.cds;Parent=ColletesGigas_014821-T1
WUUM01000024.1	funannotate	mRNA	1546343	1546591	.	-	.	ID=ColletesGigas_014800-T1;Parent=ColletesGigas_014800
WUUM01000024.1	funannotate	exon	1703711	1703874	.	+	.	ID=ColletesGigas_014808-T1.exon2;Parent=ColletesGigas_014808-T1
WUUM01000024.1	funannotate	exon	1703433	1703658	.	+	.	ID=ColletesGigas_014808-T1.exon1;Parent=ColletesGigas_014808-T1
WUUM01000024.1	funannotate	mRNA	2444214	2445309	.	-	.	ID=ColletesGigas_014848-T1;Parent=ColletesGigas_014848
WUUM01000024.1	funannotate	mRNA	401740	403463	.	+	.	ID=ColletesGigas_014745-T1;Parent=ColletesGigas_014745
WUUM01000024.1	funannotate	CDS	3262463	3262465	.	-	0	ID=ColletesGigas_014876-T1.cds;Parent=ColletesGigas_014876-T1
WUUM01000024.1	funannotate	CDS	3262242	3262281	.	-	0	ID=ColletesGigas_014876-T1.cds;Parent=ColletesGigas_014876-T1
WUUM01000024.1	funannotate	CDS	3261393	3261616	.	-	0	ID=ColletesGigas_014876-T1.cds;Parent=ColletesGigas_014876-T1
WUUM01000024.1	funannotate	CDS	3260892	3261280	.	-	0	ID=ColletesGigas_014876-T1.cds;Parent=ColletesGigas_014876-T1
WUUM01000024.1	funannotate	CDS	3260652	3260822	.	-	0	ID=ColletesGigas_014876-T1.cds;Parent=ColletesGigas_014876-T1
WUUM01000024.1	funannotate	CDS	3260273	3260586	.	-	0	ID=ColletesGigas_014876-T1.cds;Parent=ColletesGigas_014876-T1
WUUM01000024.1	funannotate	CDS	3259869	3260185	.	-	0	ID=ColletesGigas_014876-T1.cds;Parent=ColletesGigas_014876-T1
WUUM01000024.1	funannotate	CDS	3259552	3259641	.	-	0	ID=ColletesGigas_014876-T1.cds;Parent=ColletesGigas_014876-T1
WUUM01000024.1	funannotate	mRNA	249711	251621	.	+	.	ID=ColletesGigas_014733-T1;Parent=ColletesGigas_014733
WUUM01000024.1	funannotate	CDS	856396	856625	.	+	0	ID=ColletesGigas_014768-T1.cds;Parent=ColletesGigas_014768-T1
WUUM01000024.1	funannotate	CDS	857783	857981	.	+	0	ID=ColletesGigas_014768-T1.cds;Parent=ColletesGigas_014768-T1
WUUM01000024.1	funannotate	CDS	859194	859521	.	+	0	ID=ColletesGigas_014768-T1.cds;Parent=ColletesGigas_014768-T1
WUUM01000024.1	funannotate	CDS	859891	859901	.	+	0	ID=ColletesGigas_014768-T1.cds;Parent=ColletesGigas_014768-T1
WUUM01000024.1	funannotate	CDS	3442191	3442918	.	+	1	ID=ColletesGigas_014893-T1.cds;Parent=ColletesGigas_014893-T1
WUUM01000024.1	funannotate	CDS	3443483	3443499	.	+	1	ID=ColletesGigas_014893-T1.cds;Parent=ColletesGigas_014893-T1
WUUM01000024.1	funannotate	CDS	3445128	3445292	.	+	1	ID=ColletesGigas_014893-T1.cds;Parent=ColletesGigas_014893-T1
WUUM01000024.1	funannotate	CDS	3445705	3445787	.	+	1	ID=ColletesGigas_014893-T1.cds;Parent=ColletesGigas_014893-T1
WUUM01000024.1	funannotate	CDS	3445941	3446084	.	+	1	ID=ColletesGigas_014893-T1.cds;Parent=ColletesGigas_014893-T1
WUUM01000024.1	funannotate	CDS	3446309	3446391	.	+	1	ID=ColletesGigas_014893-T1.cds;Parent=ColletesGigas_014893-T1
WUUM01000024.1	funannotate	CDS	3447758	3447892	.	+	1	ID=ColletesGigas_014893-T1.cds;Parent=ColletesGigas_014893-T1
WUUM01000024.1	funannotate	CDS	3448904	3449004	.	+	1	ID=ColletesGigas_014893-T1.cds;Parent=ColletesGigas_014893-T1
WUUM01000024.1	funannotate	CDS	3449585	3449905	.	+	1	ID=ColletesGigas_014893-T1.cds;Parent=ColletesGigas_014893-T1
WUUM01000024.1	funannotate	CDS	3451509	3451810	.	+	1	ID=ColletesGigas_014893-T1.cds;Parent=ColletesGigas_014893-T1
WUUM01000024.1	funannotate	CDS	3456839	3456855	.	+	1	ID=ColletesGigas_014893-T1.cds;Parent=ColletesGigas_014893-T1
WUUM01000024.1	funannotate	CDS	3456944	3457078	.	+	1	ID=ColletesGigas_014893-T1.cds;Parent=ColletesGigas_014893-T1
WUUM01000024.1	funannotate	CDS	3457169	3457446	.	+	1	ID=ColletesGigas_014893-T1.cds;Parent=ColletesGigas_014893-T1
WUUM01000024.1	funannotate	mRNA	2169667	2170092	.	+	.	ID=ColletesGigas_014824-T1;Parent=ColletesGigas_014824
WUUM01000024.1	funannotate	mRNA	2297054	2297765	.	+	.	ID=ColletesGigas_014836-T1;Ontology_term=GO:0004045;Dbxref=InterPro:IPR023476%2CInterPro:IPR002833;Parent=ColletesGigas_014836
WUUM01000024.1	funannotate	exon	3384655	3384834	.	-	.	ID=ColletesGigas_014891-T1.exon7;Parent=ColletesGigas_014891-T1
WUUM01000024.1	funannotate	exon	3384940	3385181	.	-	.	ID=ColletesGigas_014891-T1.exon6;Parent=ColletesGigas_014891-T1
WUUM01000024.1	funannotate	exon	3385521	3385624	.	-	.	ID=ColletesGigas_014891-T1.exon5;Parent=ColletesGigas_014891-T1
WUUM01000024.1	funannotate	exon	3385750	3385850	.	-	.	ID=ColletesGigas_014891-T1.exon4;Parent=ColletesGigas_014891-T1
WUUM01000024.1	funannotate	exon	3383794	3384037	.	-	.	ID=ColletesGigas_014891-T1.exon9;Parent=ColletesGigas_014891-T1
WUUM01000024.1	funannotate	exon	3384154	3384353	.	-	.	ID=ColletesGigas_014891-T1.exon8;Parent=ColletesGigas_014891-T1
WUUM01000024.1	funannotate	exon	3385992	3386063	.	-	.	ID=ColletesGigas_014891-T1.exon3;Parent=ColletesGigas_014891-T1
WUUM01000024.1	funannotate	exon	3386150	3386253	.	-	.	ID=ColletesGigas_014891-T1.exon2;Parent=ColletesGigas_014891-T1
WUUM01000024.1	funannotate	exon	3386365	3386446	.	-	.	ID=ColletesGigas_014891-T1.exon1;Parent=ColletesGigas_014891-T1
WUUM01000024.1	funannotate	exon	781553	781684	.	-	.	ID=ColletesGigas_014763-T1.exon2;Parent=ColletesGigas_014763-T1
WUUM01000024.1	funannotate	exon	782547	782663	.	-	.	ID=ColletesGigas_014763-T1.exon1;Parent=ColletesGigas_014763-T1
WUUM01000024.1	funannotate	mRNA	3471274	3471930	.	+	.	ID=ColletesGigas_014897-T1;Dbxref=InterPro:IPR008978%2CInterPro:IPR002068%2CInterPro:IPR001436;Parent=ColletesGigas_014897
WUUM01000024.1	funannotate	exon	3904514	3904733	.	+	.	ID=ColletesGigas_014915-T1.exon1;Parent=ColletesGigas_014915-T1
WUUM01000024.1	funannotate	exon	3906697	3907181	.	+	.	ID=ColletesGigas_014915-T1.exon2;Parent=ColletesGigas_014915-T1
WUUM01000024.1	funannotate	mRNA	3303533	3312019	.	+	.	ID=ColletesGigas_014885-T1;Ontology_term=GO:0035556%2CGO:0005089%2CGO:0005737;Dbxref=InterPro:IPR015212%2CInterPro:IPR016137%2CInterPro:IPR002219%2CInterPro:IPR036305%2CPFAM:PF00130;Parent=ColletesGigas_014885
WUUM01000024.1	funannotate	mRNA	3249053	3252040	.	+	.	ID=ColletesGigas_014873-T1;Ontology_term=GO:0005216%2CGO:0005515%2CGO:0006811%2CGO:0055085%2CGO:0016020;Dbxref=PFAM:PF13857%2CPFAM:PF12796%2CInterPro:IPR005821%2CPFAM:PF13637%2CPFAM:PF13606%2CInterPro:IPR020683%2CInterPro:IPR036770%2CPFAM:PF00023%2CInterPro:IPR002110;Parent=ColletesGigas_014873
WUUM01000024.1	funannotate	CDS	921664	921711	.	-	0	ID=ColletesGigas_014772-T1.cds;Parent=ColletesGigas_014772-T1
WUUM01000024.1	funannotate	CDS	921623	921636	.	-	0	ID=ColletesGigas_014772-T1.cds;Parent=ColletesGigas_014772-T1
WUUM01000024.1	funannotate	CDS	921332	921490	.	-	0	ID=ColletesGigas_014772-T1.cds;Parent=ColletesGigas_014772-T1
WUUM01000024.1	funannotate	CDS	920848	920971	.	-	0	ID=ColletesGigas_014772-T1.cds;Parent=ColletesGigas_014772-T1
WUUM01000024.1	funannotate	CDS	920602	920683	.	-	0	ID=ColletesGigas_014772-T1.cds;Parent=ColletesGigas_014772-T1
WUUM01000024.1	funannotate	CDS	919856	920122	.	-	0	ID=ColletesGigas_014772-T1.cds;Parent=ColletesGigas_014772-T1
WUUM01000024.1	funannotate	CDS	919671	919792	.	-	0	ID=ColletesGigas_014772-T1.cds;Parent=ColletesGigas_014772-T1
WUUM01000024.1	funannotate	CDS	918166	918258	.	-	0	ID=ColletesGigas_014772-T1.cds;Parent=ColletesGigas_014772-T1
WUUM01000024.1	funannotate	CDS	962308	962383	.	+	0	ID=ColletesGigas_014775-T1.cds;Parent=ColletesGigas_014775-T1
WUUM01000024.1	funannotate	CDS	963232	963359	.	+	0	ID=ColletesGigas_014775-T1.cds;Parent=ColletesGigas_014775-T1
WUUM01000024.1	funannotate	CDS	963660	963695	.	+	0	ID=ColletesGigas_014775-T1.cds;Parent=ColletesGigas_014775-T1
WUUM01000024.1	funannotate	CDS	964366	964452	.	+	0	ID=ColletesGigas_014775-T1.cds;Parent=ColletesGigas_014775-T1
WUUM01000024.1	funannotate	mRNA	2742297	2743367	.	+	.	ID=ColletesGigas_014861-T1;Ontology_term=GO:0008080;Dbxref=InterPro:IPR016181%2CInterPro:IPR000182%2CPFAM:PF00583;Parent=ColletesGigas_014861
WUUM01000024.1	funannotate	exon	2449743	2450137	.	-	.	ID=ColletesGigas_014849-T1.exon2;Parent=ColletesGigas_014849-T1
WUUM01000024.1	funannotate	exon	2450196	2450235	.	-	.	ID=ColletesGigas_014849-T1.exon1;Parent=ColletesGigas_014849-T1
WUUM01000024.1	funannotate	exon	2288872	2289130	.	+	.	ID=ColletesGigas_014834-T1.exon3;Parent=ColletesGigas_014834-T1
WUUM01000024.1	funannotate	exon	2287740	2287757	.	+	.	ID=ColletesGigas_014834-T1.exon2;Parent=ColletesGigas_014834-T1
WUUM01000024.1	funannotate	exon	2287188	2287282	.	+	.	ID=ColletesGigas_014834-T1.exon1;Parent=ColletesGigas_014834-T1
WUUM01000024.1	funannotate	CDS	1185492	1185653	.	+	0	ID=ColletesGigas_014788-T1.cds;Parent=ColletesGigas_014788-T1
WUUM01000024.1	funannotate	CDS	1186447	1186631	.	+	0	ID=ColletesGigas_014788-T1.cds;Parent=ColletesGigas_014788-T1
WUUM01000024.1	funannotate	CDS	1186652	1186775	.	+	0	ID=ColletesGigas_014788-T1.cds;Parent=ColletesGigas_014788-T1
WUUM01000024.1	funannotate	CDS	2169667	2170092	.	+	0	ID=ColletesGigas_014824-T1.cds;Parent=ColletesGigas_014824-T1
WUUM01000024.1	funannotate	exon	3473603	3474136	.	+	.	ID=ColletesGigas_014898-T1.exon1;Parent=ColletesGigas_014898-T1
WUUM01000024.1	funannotate	CDS	3467357	3467681	.	-	0	ID=ColletesGigas_014896-T1.cds;Parent=ColletesGigas_014896-T1
WUUM01000024.1	funannotate	CDS	3466783	3467030	.	-	0	ID=ColletesGigas_014896-T1.cds;Parent=ColletesGigas_014896-T1
WUUM01000024.1	funannotate	CDS	1926204	1926340	.	+	0	ID=ColletesGigas_014814-T1.cds;Parent=ColletesGigas_014814-T1
WUUM01000024.1	funannotate	CDS	1926405	1926654	.	+	0	ID=ColletesGigas_014814-T1.cds;Parent=ColletesGigas_014814-T1
WUUM01000024.1	funannotate	exon	857783	857981	.	+	.	ID=ColletesGigas_014768-T1.exon2;Parent=ColletesGigas_014768-T1
WUUM01000024.1	funannotate	exon	856396	856625	.	+	.	ID=ColletesGigas_014768-T1.exon1;Parent=ColletesGigas_014768-T1
WUUM01000024.1	funannotate	exon	859891	859901	.	+	.	ID=ColletesGigas_014768-T1.exon4;Parent=ColletesGigas_014768-T1
WUUM01000024.1	funannotate	exon	859194	859521	.	+	.	ID=ColletesGigas_014768-T1.exon3;Parent=ColletesGigas_014768-T1
WUUM01000024.1	funannotate	exon	403114	403463	.	+	.	ID=ColletesGigas_014745-T1.exon2;Parent=ColletesGigas_014745-T1
WUUM01000024.1	funannotate	exon	401740	401920	.	+	.	ID=ColletesGigas_014745-T1.exon1;Parent=ColletesGigas_014745-T1
WUUM01000024.1	funannotate	mRNA	1185492	1186775	.	+	.	ID=ColletesGigas_014788-T1;Parent=ColletesGigas_014788
WUUM01000024.1	funannotate	mRNA	3493713	3494297	.	+	.	ID=ColletesGigas_014902-T1;Parent=ColletesGigas_014902
WUUM01000024.1	funannotate	CDS	1003830	1003914	.	-	0	ID=ColletesGigas_014778-T1.cds;Parent=ColletesGigas_014778-T1
WUUM01000024.1	funannotate	CDS	1003325	1003578	.	-	0	ID=ColletesGigas_014778-T1.cds;Parent=ColletesGigas_014778-T1
WUUM01000024.1	funannotate	mRNA	3888689	3892804	.	+	.	ID=ColletesGigas_014914-T1;Ontology_term=GO:0043565;Dbxref=InterPro:IPR013761%2CInterPro:IPR003118;Parent=ColletesGigas_014914
WUUM01000024.1	funannotate	exon	294182	294315	.	-	.	ID=ColletesGigas_014737-T1.exon4;Parent=ColletesGigas_014737-T1
WUUM01000024.1	funannotate	exon	294394	294494	.	-	.	ID=ColletesGigas_014737-T1.exon3;Parent=ColletesGigas_014737-T1
WUUM01000024.1	funannotate	exon	293875	293956	.	-	.	ID=ColletesGigas_014737-T1.exon6;Parent=ColletesGigas_014737-T1
WUUM01000024.1	funannotate	exon	294030	294097	.	-	.	ID=ColletesGigas_014737-T1.exon5;Parent=ColletesGigas_014737-T1
WUUM01000024.1	funannotate	exon	294571	294723	.	-	.	ID=ColletesGigas_014737-T1.exon2;Parent=ColletesGigas_014737-T1
WUUM01000024.1	funannotate	exon	294806	294816	.	-	.	ID=ColletesGigas_014737-T1.exon1;Parent=ColletesGigas_014737-T1
WUUM01000024.1	funannotate	exon	1374141	1374328	.	-	.	ID=ColletesGigas_014794-T1.exon2;Parent=ColletesGigas_014794-T1
WUUM01000024.1	funannotate	exon	1376847	1376910	.	-	.	ID=ColletesGigas_014794-T1.exon1;Parent=ColletesGigas_014794-T1
WUUM01000024.1	funannotate	exon	3289002	3289262	.	+	.	ID=ColletesGigas_014883-T1.exon2;Parent=ColletesGigas_014883-T1
WUUM01000024.1	funannotate	exon	3288830	3288917	.	+	.	ID=ColletesGigas_014883-T1.exon1;Parent=ColletesGigas_014883-T1
WUUM01000024.1	funannotate	exon	3289691	3289923	.	+	.	ID=ColletesGigas_014883-T1.exon4;Parent=ColletesGigas_014883-T1
WUUM01000024.1	funannotate	exon	3289346	3289459	.	+	.	ID=ColletesGigas_014883-T1.exon3;Parent=ColletesGigas_014883-T1
WUUM01000024.1	funannotate	exon	3290790	3290986	.	+	.	ID=ColletesGigas_014883-T1.exon6;Parent=ColletesGigas_014883-T1
WUUM01000024.1	funannotate	exon	3290549	3290708	.	+	.	ID=ColletesGigas_014883-T1.exon5;Parent=ColletesGigas_014883-T1
WUUM01000024.1	funannotate	exon	3296630	3296711	.	+	.	ID=ColletesGigas_014883-T1.exon8;Parent=ColletesGigas_014883-T1
WUUM01000024.1	funannotate	exon	3291117	3292090	.	+	.	ID=ColletesGigas_014883-T1.exon7;Parent=ColletesGigas_014883-T1
WUUM01000024.1	funannotate	exon	1753871	1754113	.	+	.	ID=ColletesGigas_014811-T1.exon1;Parent=ColletesGigas_014811-T1
WUUM01000024.1	funannotate	exon	3479104	3479709	.	+	.	ID=ColletesGigas_014900-T1.exon1;Parent=ColletesGigas_014900-T1
WUUM01000024.1	funannotate	mRNA	320231	321563	.	+	.	ID=ColletesGigas_014740-T1;Parent=ColletesGigas_014740
WUUM01000024.1	funannotate	exon	2734901	2734985	.	-	.	ID=ColletesGigas_014860-T1.exon8;Parent=ColletesGigas_014860-T1
WUUM01000024.1	funannotate	exon	2737810	2737908	.	-	.	ID=ColletesGigas_014860-T1.exon7;Parent=ColletesGigas_014860-T1
WUUM01000024.1	funannotate	exon	2738712	2738834	.	-	.	ID=ColletesGigas_014860-T1.exon6;Parent=ColletesGigas_014860-T1
WUUM01000024.1	funannotate	exon	2741105	2741306	.	-	.	ID=ColletesGigas_014860-T1.exon1;Parent=ColletesGigas_014860-T1
WUUM01000024.1	funannotate	mRNA	548428	548985	.	+	.	ID=ColletesGigas_014752-T1;Parent=ColletesGigas_014752
WUUM01000024.1	funannotate	exon	2738926	2739040	.	-	.	ID=ColletesGigas_014860-T1.exon5;Parent=ColletesGigas_014860-T1
WUUM01000024.1	funannotate	exon	2739169	2739481	.	-	.	ID=ColletesGigas_014860-T1.exon4;Parent=ColletesGigas_014860-T1
WUUM01000024.1	funannotate	exon	2739688	2739804	.	-	.	ID=ColletesGigas_014860-T1.exon3;Parent=ColletesGigas_014860-T1
WUUM01000024.1	funannotate	exon	2739864	2739985	.	-	.	ID=ColletesGigas_014860-T1.exon2;Parent=ColletesGigas_014860-T1
WUUM01000024.1	funannotate	CDS	3288830	3288917	.	+	0	ID=ColletesGigas_014883-T1.cds;Parent=ColletesGigas_014883-T1
WUUM01000024.1	funannotate	CDS	3289002	3289262	.	+	0	ID=ColletesGigas_014883-T1.cds;Parent=ColletesGigas_014883-T1
WUUM01000024.1	funannotate	CDS	3289346	3289459	.	+	0	ID=ColletesGigas_014883-T1.cds;Parent=ColletesGigas_014883-T1
WUUM01000024.1	funannotate	CDS	3289691	3289923	.	+	0	ID=ColletesGigas_014883-T1.cds;Parent=ColletesGigas_014883-T1
WUUM01000024.1	funannotate	CDS	3290549	3290708	.	+	0	ID=ColletesGigas_014883-T1.cds;Parent=ColletesGigas_014883-T1
WUUM01000024.1	funannotate	CDS	3290790	3290986	.	+	0	ID=ColletesGigas_014883-T1.cds;Parent=ColletesGigas_014883-T1
WUUM01000024.1	funannotate	CDS	3291117	3292090	.	+	0	ID=ColletesGigas_014883-T1.cds;Parent=ColletesGigas_014883-T1
WUUM01000024.1	funannotate	CDS	3296630	3296711	.	+	0	ID=ColletesGigas_014883-T1.cds;Parent=ColletesGigas_014883-T1
WUUM01000024.1	funannotate	CDS	777129	777488	.	+	0	ID=ColletesGigas_014762-T1.cds;Parent=ColletesGigas_014762-T1
WUUM01000024.1	funannotate	CDS	3475213	3475881	.	+	0	ID=ColletesGigas_014899-T1.cds;Parent=ColletesGigas_014899-T1
WUUM01000024.1	funannotate	mRNA	794391	797109	.	+	.	ID=ColletesGigas_014764-T1;Parent=ColletesGigas_014764
WUUM01000024.1	funannotate	CDS	2202821	2202891	.	+	0	ID=ColletesGigas_014827-T1.cds;Parent=ColletesGigas_014827-T1
WUUM01000024.1	funannotate	CDS	2203372	2203453	.	+	0	ID=ColletesGigas_014827-T1.cds;Parent=ColletesGigas_014827-T1
WUUM01000024.1	funannotate	mRNA	986655	987196	.	-	.	ID=ColletesGigas_014776-T1;Parent=ColletesGigas_014776
WUUM01000024.1	funannotate	CDS	1753871	1754113	.	+	0	ID=ColletesGigas_014811-T1.cds;Parent=ColletesGigas_014811-T1
WUUM01000024.1	funannotate	CDS	3324368	3324403	.	+	0	ID=ColletesGigas_014886-T1.cds;Parent=ColletesGigas_014886-T1
WUUM01000024.1	funannotate	CDS	3327729	3327844	.	+	0	ID=ColletesGigas_014886-T1.cds;Parent=ColletesGigas_014886-T1
WUUM01000024.1	funannotate	CDS	3328290	3328561	.	+	0	ID=ColletesGigas_014886-T1.cds;Parent=ColletesGigas_014886-T1
WUUM01000024.1	funannotate	CDS	3329020	3330348	.	+	0	ID=ColletesGigas_014886-T1.cds;Parent=ColletesGigas_014886-T1
WUUM01000024.1	funannotate	CDS	3330468	3330587	.	+	0	ID=ColletesGigas_014886-T1.cds;Parent=ColletesGigas_014886-T1
WUUM01000024.1	funannotate	CDS	3330738	3330914	.	+	0	ID=ColletesGigas_014886-T1.cds;Parent=ColletesGigas_014886-T1
WUUM01000024.1	funannotate	CDS	3331014	3331234	.	+	0	ID=ColletesGigas_014886-T1.cds;Parent=ColletesGigas_014886-T1
WUUM01000024.1	funannotate	CDS	3331488	3331635	.	+	0	ID=ColletesGigas_014886-T1.cds;Parent=ColletesGigas_014886-T1
WUUM01000024.1	funannotate	CDS	3331747	3331793	.	+	0	ID=ColletesGigas_014886-T1.cds;Parent=ColletesGigas_014886-T1
WUUM01000024.1	funannotate	CDS	3331965	3332039	.	+	0	ID=ColletesGigas_014886-T1.cds;Parent=ColletesGigas_014886-T1
WUUM01000024.1	funannotate	CDS	3336468	3336591	.	+	0	ID=ColletesGigas_014886-T1.cds;Parent=ColletesGigas_014886-T1
WUUM01000024.1	funannotate	CDS	3336817	3336971	.	+	0	ID=ColletesGigas_014886-T1.cds;Parent=ColletesGigas_014886-T1
WUUM01000024.1	funannotate	CDS	3337036	3337269	.	+	0	ID=ColletesGigas_014886-T1.cds;Parent=ColletesGigas_014886-T1
WUUM01000024.1	funannotate	CDS	2811014	2811075	.	+	0	ID=ColletesGigas_014864-T1.cds;Parent=ColletesGigas_014864-T1
WUUM01000024.1	funannotate	CDS	2811157	2811397	.	+	0	ID=ColletesGigas_014864-T1.cds;Parent=ColletesGigas_014864-T1
WUUM01000024.1	funannotate	exon	378603	378706	.	-	.	ID=ColletesGigas_014743-T1.exon2;Parent=ColletesGigas_014743-T1
WUUM01000024.1	funannotate	exon	378363	378533	.	-	.	ID=ColletesGigas_014743-T1.exon3;Parent=ColletesGigas_014743-T1
WUUM01000024.1	funannotate	exon	376117	376508	.	-	.	ID=ColletesGigas_014743-T1.exon4;Parent=ColletesGigas_014743-T1
WUUM01000024.1	funannotate	exon	378922	379139	.	-	.	ID=ColletesGigas_014743-T1.exon1;Parent=ColletesGigas_014743-T1
WUUM01000024.1	funannotate	CDS	2306131	2306154	.	-	0	ID=ColletesGigas_014837-T1.cds;Parent=ColletesGigas_014837-T1
WUUM01000024.1	funannotate	CDS	2305430	2305687	.	-	0	ID=ColletesGigas_014837-T1.cds;Parent=ColletesGigas_014837-T1
WUUM01000024.1	funannotate	CDS	2304968	2305370	.	-	0	ID=ColletesGigas_014837-T1.cds;Parent=ColletesGigas_014837-T1
WUUM01000024.1	funannotate	CDS	2304328	2304885	.	-	0	ID=ColletesGigas_014837-T1.cds;Parent=ColletesGigas_014837-T1
WUUM01000024.1	funannotate	CDS	2303941	2304236	.	-	0	ID=ColletesGigas_014837-T1.cds;Parent=ColletesGigas_014837-T1
WUUM01000024.1	funannotate	CDS	2303375	2303840	.	-	0	ID=ColletesGigas_014837-T1.cds;Parent=ColletesGigas_014837-T1
WUUM01000024.1	funannotate	CDS	2302892	2303299	.	-	0	ID=ColletesGigas_014837-T1.cds;Parent=ColletesGigas_014837-T1
WUUM01000024.1	funannotate	CDS	2302442	2302819	.	-	0	ID=ColletesGigas_014837-T1.cds;Parent=ColletesGigas_014837-T1
WUUM01000024.1	funannotate	CDS	2301586	2302366	.	-	0	ID=ColletesGigas_014837-T1.cds;Parent=ColletesGigas_014837-T1
WUUM01000024.1	funannotate	CDS	2300829	2301499	.	-	0	ID=ColletesGigas_014837-T1.cds;Parent=ColletesGigas_014837-T1
WUUM01000024.1	funannotate	CDS	2300253	2300755	.	-	0	ID=ColletesGigas_014837-T1.cds;Parent=ColletesGigas_014837-T1
WUUM01000024.1	funannotate	CDS	2299820	2300182	.	-	0	ID=ColletesGigas_014837-T1.cds;Parent=ColletesGigas_014837-T1
WUUM01000024.1	funannotate	CDS	2299498	2299735	.	-	0	ID=ColletesGigas_014837-T1.cds;Parent=ColletesGigas_014837-T1
WUUM01000024.1	funannotate	CDS	2299204	2299422	.	-	0	ID=ColletesGigas_014837-T1.cds;Parent=ColletesGigas_014837-T1
WUUM01000024.1	funannotate	CDS	2298490	2299130	.	-	0	ID=ColletesGigas_014837-T1.cds;Parent=ColletesGigas_014837-T1
WUUM01000024.1	funannotate	exon	2280844	2286186	.	-	.	ID=ColletesGigas_014833-T1.exon1;Parent=ColletesGigas_014833-T1
WUUM01000024.1	funannotate	CDS	1944880	1944994	.	+	0	ID=ColletesGigas_014815-T1.cds;Parent=ColletesGigas_014815-T1
WUUM01000024.1	funannotate	CDS	1946605	1946711	.	+	0	ID=ColletesGigas_014815-T1.cds;Parent=ColletesGigas_014815-T1
WUUM01000024.1	funannotate	exon	2480986	2481449	.	+	.	ID=ColletesGigas_014852-T1.exon2;Parent=ColletesGigas_014852-T1
WUUM01000024.1	funannotate	exon	2480253	2480268	.	+	.	ID=ColletesGigas_014852-T1.exon1;Parent=ColletesGigas_014852-T1
WUUM01000024.1	funannotate	mRNA	1334264	1334596	.	+	.	ID=ColletesGigas_014792-T1;Parent=ColletesGigas_014792
WUUM01000024.1	funannotate	mRNA	1016689	1018069	.	-	.	ID=ColletesGigas_014780-T1;Dbxref=InterPro:IPR012677;Parent=ColletesGigas_014780
WUUM01000024.1	funannotate	exon	777129	777488	.	+	.	ID=ColletesGigas_014762-T1.exon1;Parent=ColletesGigas_014762-T1
WUUM01000024.1	funannotate	CDS	2347717	2347768	.	-	0	ID=ColletesGigas_014842-T1.cds;Parent=ColletesGigas_014842-T1
WUUM01000024.1	funannotate	CDS	2347428	2347578	.	-	0	ID=ColletesGigas_014842-T1.cds;Parent=ColletesGigas_014842-T1
WUUM01000024.1	funannotate	CDS	2346961	2347210	.	-	0	ID=ColletesGigas_014842-T1.cds;Parent=ColletesGigas_014842-T1
WUUM01000024.1	funannotate	CDS	2346691	2346828	.	-	0	ID=ColletesGigas_014842-T1.cds;Parent=ColletesGigas_014842-T1
WUUM01000024.1	funannotate	CDS	2346094	2346336	.	-	0	ID=ColletesGigas_014842-T1.cds;Parent=ColletesGigas_014842-T1
WUUM01000024.1	funannotate	CDS	2025624	2025626	.	+	0	ID=ColletesGigas_014820-T1.cds;Parent=ColletesGigas_014820-T1
WUUM01000024.1	funannotate	CDS	2025699	2027033	.	+	0	ID=ColletesGigas_014820-T1.cds;Parent=ColletesGigas_014820-T1
WUUM01000024.1	funannotate	exon	3238610	3238652	.	+	.	ID=ColletesGigas_014871-T1.exon17;Parent=ColletesGigas_014871-T1
WUUM01000024.1	funannotate	exon	3238806	3238921	.	+	.	ID=ColletesGigas_014871-T1.exon18;Parent=ColletesGigas_014871-T1
WUUM01000024.1	funannotate	exon	3239156	3239233	.	+	.	ID=ColletesGigas_014871-T1.exon19;Parent=ColletesGigas_014871-T1
WUUM01000024.1	funannotate	exon	3237786	3237959	.	+	.	ID=ColletesGigas_014871-T1.exon13;Parent=ColletesGigas_014871-T1
WUUM01000024.1	funannotate	exon	3238051	3238136	.	+	.	ID=ColletesGigas_014871-T1.exon14;Parent=ColletesGigas_014871-T1
WUUM01000024.1	funannotate	exon	3238248	3238323	.	+	.	ID=ColletesGigas_014871-T1.exon15;Parent=ColletesGigas_014871-T1
WUUM01000024.1	funannotate	exon	3238405	3238530	.	+	.	ID=ColletesGigas_014871-T1.exon16;Parent=ColletesGigas_014871-T1
WUUM01000024.1	funannotate	exon	3233711	3235449	.	+	.	ID=ColletesGigas_014871-T1.exon10;Parent=ColletesGigas_014871-T1
WUUM01000024.1	funannotate	exon	3237161	3237293	.	+	.	ID=ColletesGigas_014871-T1.exon11;Parent=ColletesGigas_014871-T1
WUUM01000024.1	funannotate	exon	3237403	3237506	.	+	.	ID=ColletesGigas_014871-T1.exon12;Parent=ColletesGigas_014871-T1
WUUM01000024.1	funannotate	exon	108964	109024	.	+	.	ID=ColletesGigas_014724-T1.exon1;Parent=ColletesGigas_014724-T1
WUUM01000024.1	funannotate	exon	109232	109326	.	+	.	ID=ColletesGigas_014724-T1.exon2;Parent=ColletesGigas_014724-T1
WUUM01000024.1	funannotate	exon	109409	109567	.	+	.	ID=ColletesGigas_014724-T1.exon3;Parent=ColletesGigas_014724-T1
WUUM01000024.1	funannotate	exon	109650	109835	.	+	.	ID=ColletesGigas_014724-T1.exon4;Parent=ColletesGigas_014724-T1
WUUM01000024.1	funannotate	exon	3239411	3239416	.	+	.	ID=ColletesGigas_014871-T1.exon20;Parent=ColletesGigas_014871-T1
WUUM01000024.1	funannotate	exon	3240213	3240323	.	+	.	ID=ColletesGigas_014871-T1.exon21;Parent=ColletesGigas_014871-T1
WUUM01000024.1	funannotate	CDS	3386365	3386446	.	-	0	ID=ColletesGigas_014891-T1.cds;Parent=ColletesGigas_014891-T1
WUUM01000024.1	funannotate	CDS	3386150	3386253	.	-	0	ID=ColletesGigas_014891-T1.cds;Parent=ColletesGigas_014891-T1
WUUM01000024.1	funannotate	CDS	3385992	3386063	.	-	0	ID=ColletesGigas_014891-T1.cds;Parent=ColletesGigas_014891-T1
WUUM01000024.1	funannotate	CDS	3385750	3385850	.	-	0	ID=ColletesGigas_014891-T1.cds;Parent=ColletesGigas_014891-T1
WUUM01000024.1	funannotate	CDS	3385521	3385624	.	-	0	ID=ColletesGigas_014891-T1.cds;Parent=ColletesGigas_014891-T1
WUUM01000024.1	funannotate	CDS	3384940	3385181	.	-	0	ID=ColletesGigas_014891-T1.cds;Parent=ColletesGigas_014891-T1
[truncated: 1,851 more rows]
