# Supplementary material for: Prevalent bee venom genes evolved before the aculeate stinger and eusociality
Source: BMC Biol. 2023 Oct 23;21:229. doi: 10.1186/s12915-023-01656-5 (PMC10591384; doi:10.1186/s12915-023-01656-5)
Supplement: Supplementary file 42 — Additional file 42. Gff files of all toxin gene annotations. [file 12915_2023_1656_MOESM42_ESM.zip › AdditionalFile9_ToxinGeneAnnotations/NIJG01000818.1._APH.gff_modified_Koludarov_et_al_2021.gff3]

##gff-version 3
##source-version geneious 2020.2.2
##sequence-region	NIJG01000818.1	1	60909
NIJG01000818.1	Koludarov_et_al_2021	gene	9402	13260	.	+	.	Name=APH
NIJG01000818.1	funannotate	gene	29079	31581	.	+	.	Name=MCM7;ID=EuglossaDilemma_015240
NIJG01000818.1	funannotate	gene	18945	20663	.	-	.	Name=ANXB9_1;ID=EuglossaDilemma_015237
NIJG01000818.1	funannotate	gene	15180	18197	.	+	.	ID=EuglossaDilemma_015236
NIJG01000818.1	funannotate	gene	24790	27304	.	-	.	ID=EuglossaDilemma_015239
NIJG01000818.1	funannotate	gene	22650	24312	.	+	.	ID=EuglossaDilemma_015238
NIJG01000818.1	funannotate	gene	9402	13260	.	+	.	Name=ACP2;ID=EuglossaDilemma_015235
NIJG01000818.1	funannotate	mRNA	18945	20663	.	-	.	ID=EuglossaDilemma_015237-T1;Ontology_term=GO:0005544%2CGO:0005509;Dbxref=PFAM:PF00191%2CInterPro:IPR037104%2CInterPro:IPR018502%2CInterPro:IPR001464%2CInterPro:IPR018252;Parent=EuglossaDilemma_015237
NIJG01000818.1	funannotate	CDS	27161	27304	.	-	0	ID=EuglossaDilemma_015239-T1.cds;Parent=EuglossaDilemma_015239-T1
NIJG01000818.1	funannotate	CDS	26317	26923	.	-	0	ID=EuglossaDilemma_015239-T1.cds;Parent=EuglossaDilemma_015239-T1
NIJG01000818.1	funannotate	CDS	24790	24812	.	-	0	ID=EuglossaDilemma_015239-T1.cds;Parent=EuglossaDilemma_015239-T1
NIJG01000818.1	funannotate	exon	29791	29976	.	+	.	ID=EuglossaDilemma_015240-T1.exon4;Parent=EuglossaDilemma_015240-T1
NIJG01000818.1	funannotate	exon	29572	29709	.	+	.	ID=EuglossaDilemma_015240-T1.exon3;Parent=EuglossaDilemma_015240-T1
NIJG01000818.1	funannotate	exon	30367	30844	.	+	.	ID=EuglossaDilemma_015240-T1.exon6;Parent=EuglossaDilemma_015240-T1
NIJG01000818.1	funannotate	exon	30063	30276	.	+	.	ID=EuglossaDilemma_015240-T1.exon5;Parent=EuglossaDilemma_015240-T1
NIJG01000818.1	funannotate	exon	31166	31581	.	+	.	ID=EuglossaDilemma_015240-T1.exon8;Parent=EuglossaDilemma_015240-T1
NIJG01000818.1	funannotate	exon	30910	31061	.	+	.	ID=EuglossaDilemma_015240-T1.exon7;Parent=EuglossaDilemma_015240-T1
NIJG01000818.1	funannotate	exon	29312	29492	.	+	.	ID=EuglossaDilemma_015240-T1.exon2;Parent=EuglossaDilemma_015240-T1
NIJG01000818.1	funannotate	exon	29079	29230	.	+	.	ID=EuglossaDilemma_015240-T1.exon1;Parent=EuglossaDilemma_015240-T1
NIJG01000818.1	funannotate	mRNA	15180	18197	.	+	.	ID=EuglossaDilemma_015236-T1;Ontology_term=GO:0008023;Dbxref=InterPro:IPR019535%2CPFAM:PF10505;Parent=EuglossaDilemma_015236
NIJG01000818.1	funannotate	CDS	20631	20663	.	-	0	ID=EuglossaDilemma_015237-T1.cds;Parent=EuglossaDilemma_015237-T1
NIJG01000818.1	funannotate	CDS	20159	20540	.	-	0	ID=EuglossaDilemma_015237-T1.cds;Parent=EuglossaDilemma_015237-T1
NIJG01000818.1	funannotate	CDS	19908	20060	.	-	0	ID=EuglossaDilemma_015237-T1.cds;Parent=EuglossaDilemma_015237-T1
NIJG01000818.1	funannotate	CDS	19499	19672	.	-	0	ID=EuglossaDilemma_015237-T1.cds;Parent=EuglossaDilemma_015237-T1
NIJG01000818.1	funannotate	CDS	19192	19373	.	-	0	ID=EuglossaDilemma_015237-T1.cds;Parent=EuglossaDilemma_015237-T1
NIJG01000818.1	funannotate	CDS	18945	18998	.	-	0	ID=EuglossaDilemma_015237-T1.cds;Parent=EuglossaDilemma_015237-T1
NIJG01000818.1	funannotate	exon	19192	19373	.	-	.	ID=EuglossaDilemma_015237-T1.exon5;Parent=EuglossaDilemma_015237-T1
NIJG01000818.1	funannotate	exon	18945	18998	.	-	.	ID=EuglossaDilemma_015237-T1.exon6;Parent=EuglossaDilemma_015237-T1
NIJG01000818.1	funannotate	exon	19908	20060	.	-	.	ID=EuglossaDilemma_015237-T1.exon3;Parent=EuglossaDilemma_015237-T1
NIJG01000818.1	funannotate	exon	19499	19672	.	-	.	ID=EuglossaDilemma_015237-T1.exon4;Parent=EuglossaDilemma_015237-T1
NIJG01000818.1	funannotate	exon	20631	20663	.	-	.	ID=EuglossaDilemma_015237-T1.exon1;Parent=EuglossaDilemma_015237-T1
NIJG01000818.1	funannotate	exon	20159	20540	.	-	.	ID=EuglossaDilemma_015237-T1.exon2;Parent=EuglossaDilemma_015237-T1
NIJG01000818.1	funannotate	CDS	15180	15524	.	+	0	ID=EuglossaDilemma_015236-T1.cds;Parent=EuglossaDilemma_015236-T1
NIJG01000818.1	funannotate	CDS	15642	15872	.	+	0	ID=EuglossaDilemma_015236-T1.cds;Parent=EuglossaDilemma_015236-T1
NIJG01000818.1	funannotate	CDS	16396	16445	.	+	0	ID=EuglossaDilemma_015236-T1.cds;Parent=EuglossaDilemma_015236-T1
NIJG01000818.1	funannotate	CDS	16535	16731	.	+	0	ID=EuglossaDilemma_015236-T1.cds;Parent=EuglossaDilemma_015236-T1
NIJG01000818.1	funannotate	CDS	16813	16958	.	+	0	ID=EuglossaDilemma_015236-T1.cds;Parent=EuglossaDilemma_015236-T1
NIJG01000818.1	funannotate	CDS	17080	17227	.	+	0	ID=EuglossaDilemma_015236-T1.cds;Parent=EuglossaDilemma_015236-T1
NIJG01000818.1	funannotate	CDS	17395	17623	.	+	0	ID=EuglossaDilemma_015236-T1.cds;Parent=EuglossaDilemma_015236-T1
NIJG01000818.1	funannotate	CDS	17720	17931	.	+	0	ID=EuglossaDilemma_015236-T1.cds;Parent=EuglossaDilemma_015236-T1
NIJG01000818.1	funannotate	CDS	18160	18197	.	+	0	ID=EuglossaDilemma_015236-T1.cds;Parent=EuglossaDilemma_015236-T1
NIJG01000818.1	funannotate	mRNA	9402	13260	.	+	.	ID=EuglossaDilemma_015235-T1;Ontology_term=GO:0003993;Dbxref=InterPro:IPR029630%2CInterPro:IPR000560%2CPFAM:PF00328%2CInterPro:IPR029033;Parent=EuglossaDilemma_015235
NIJG01000818.1	funannotate	exon	11045	11220	.	+	.	ID=EuglossaDilemma_015235-T1.exon4;Parent=EuglossaDilemma_015235-T1
NIJG01000818.1	funannotate	exon	10485	10585	.	+	.	ID=EuglossaDilemma_015235-T1.exon3;Parent=EuglossaDilemma_015235-T1
NIJG01000818.1	funannotate	exon	10396	10423	.	+	.	ID=EuglossaDilemma_015235-T1.exon2;Parent=EuglossaDilemma_015235-T1
NIJG01000818.1	funannotate	exon	9402	9500	.	+	.	ID=EuglossaDilemma_015235-T1.exon1;Parent=EuglossaDilemma_015235-T1
NIJG01000818.1	funannotate	exon	13120	13260	.	+	.	ID=EuglossaDilemma_015235-T1.exon8;Parent=EuglossaDilemma_015235-T1
NIJG01000818.1	funannotate	exon	12739	12965	.	+	.	ID=EuglossaDilemma_015235-T1.exon7;Parent=EuglossaDilemma_015235-T1
NIJG01000818.1	funannotate	exon	12473	12596	.	+	.	ID=EuglossaDilemma_015235-T1.exon6;Parent=EuglossaDilemma_015235-T1
NIJG01000818.1	funannotate	exon	11303	11549	.	+	.	ID=EuglossaDilemma_015235-T1.exon5;Parent=EuglossaDilemma_015235-T1
NIJG01000818.1	funannotate	CDS	29079	29230	.	+	0	ID=EuglossaDilemma_015240-T1.cds;Parent=EuglossaDilemma_015240-T1
NIJG01000818.1	funannotate	CDS	29312	29492	.	+	0	ID=EuglossaDilemma_015240-T1.cds;Parent=EuglossaDilemma_015240-T1
NIJG01000818.1	funannotate	CDS	29572	29709	.	+	0	ID=EuglossaDilemma_015240-T1.cds;Parent=EuglossaDilemma_015240-T1
NIJG01000818.1	funannotate	CDS	29791	29976	.	+	0	ID=EuglossaDilemma_015240-T1.cds;Parent=EuglossaDilemma_015240-T1
NIJG01000818.1	funannotate	CDS	30063	30276	.	+	0	ID=EuglossaDilemma_015240-T1.cds;Parent=EuglossaDilemma_015240-T1
NIJG01000818.1	funannotate	CDS	30367	30844	.	+	0	ID=EuglossaDilemma_015240-T1.cds;Parent=EuglossaDilemma_015240-T1
NIJG01000818.1	funannotate	CDS	30910	31061	.	+	0	ID=EuglossaDilemma_015240-T1.cds;Parent=EuglossaDilemma_015240-T1
NIJG01000818.1	funannotate	CDS	31166	31581	.	+	0	ID=EuglossaDilemma_015240-T1.cds;Parent=EuglossaDilemma_015240-T1
NIJG01000818.1	funannotate	mRNA	29079	31581	.	+	.	ID=EuglossaDilemma_015240-T1;Ontology_term=GO:0003677%2CGO:0005524%2CGO:0003678%2CGO:0006270%2CGO:0006260%2CGO:0032508%2CGO:0042555;Dbxref=InterPro:IPR018525%2CInterPro:IPR041562%2CInterPro:IPR012340%2CPFAM:PF00493%2CInterPro:IPR027417%2CInterPro:IPR001208%2CInterPro:IPR008050%2CInterPro:IPR033762%2CInterPro:IPR031327%2CInterPro:IPR003593%2CPFAM:PF17855%2CPFAM:PF07728%2CPFAM:PF17207;Parent=Euglos…
NIJG01000818.1	funannotate	mRNA	24790	27304	.	-	.	ID=EuglossaDilemma_015239-T1;Dbxref=InterPro:IPR007955;Parent=EuglossaDilemma_015239
NIJG01000818.1	funannotate	exon	23931	24151	.	+	.	ID=EuglossaDilemma_015238-T1.exon4;Parent=EuglossaDilemma_015238-T1
NIJG01000818.1	funannotate	exon	24220	24312	.	+	.	ID=EuglossaDilemma_015238-T1.exon5;Parent=EuglossaDilemma_015238-T1
NIJG01000818.1	funannotate	exon	22650	22737	.	+	.	ID=EuglossaDilemma_015238-T1.exon1;Parent=EuglossaDilemma_015238-T1
NIJG01000818.1	funannotate	exon	22926	23164	.	+	.	ID=EuglossaDilemma_015238-T1.exon2;Parent=EuglossaDilemma_015238-T1
NIJG01000818.1	funannotate	exon	23297	23582	.	+	.	ID=EuglossaDilemma_015238-T1.exon3;Parent=EuglossaDilemma_015238-T1
NIJG01000818.1	funannotate	exon	26317	26923	.	-	.	ID=EuglossaDilemma_015239-T1.exon2;Parent=EuglossaDilemma_015239-T1
NIJG01000818.1	funannotate	exon	27161	27304	.	-	.	ID=EuglossaDilemma_015239-T1.exon1;Parent=EuglossaDilemma_015239-T1
NIJG01000818.1	funannotate	exon	24790	24812	.	-	.	ID=EuglossaDilemma_015239-T1.exon3;Parent=EuglossaDilemma_015239-T1
NIJG01000818.1	funannotate	mRNA	22650	24312	.	+	.	ID=EuglossaDilemma_015238-T1;Ontology_term=GO:0032299;Dbxref=InterPro:IPR041195%2CInterPro:IPR019024%2CPFAM:PF17745%2CPFAM:PF09468%2CInterPro:IPR040456;Parent=EuglossaDilemma_015238
NIJG01000818.1	funannotate	CDS	22650	22737	.	+	0	ID=EuglossaDilemma_015238-T1.cds;Parent=EuglossaDilemma_015238-T1
NIJG01000818.1	funannotate	CDS	22926	23164	.	+	0	ID=EuglossaDilemma_015238-T1.cds;Parent=EuglossaDilemma_015238-T1
NIJG01000818.1	funannotate	CDS	23297	23582	.	+	0	ID=EuglossaDilemma_015238-T1.cds;Parent=EuglossaDilemma_015238-T1
NIJG01000818.1	funannotate	CDS	23931	24151	.	+	0	ID=EuglossaDilemma_015238-T1.cds;Parent=EuglossaDilemma_015238-T1
NIJG01000818.1	funannotate	CDS	24220	24312	.	+	0	ID=EuglossaDilemma_015238-T1.cds;Parent=EuglossaDilemma_015238-T1
NIJG01000818.1	funannotate	exon	15180	15524	.	+	.	ID=EuglossaDilemma_015236-T1.exon1;Parent=EuglossaDilemma_015236-T1
NIJG01000818.1	funannotate	exon	17395	17623	.	+	.	ID=EuglossaDilemma_015236-T1.exon7;Parent=EuglossaDilemma_015236-T1
NIJG01000818.1	funannotate	exon	17080	17227	.	+	.	ID=EuglossaDilemma_015236-T1.exon6;Parent=EuglossaDilemma_015236-T1
NIJG01000818.1	funannotate	exon	18160	18197	.	+	.	ID=EuglossaDilemma_015236-T1.exon9;Parent=EuglossaDilemma_015236-T1
NIJG01000818.1	funannotate	exon	17720	17931	.	+	.	ID=EuglossaDilemma_015236-T1.exon8;Parent=EuglossaDilemma_015236-T1
NIJG01000818.1	funannotate	exon	16396	16445	.	+	.	ID=EuglossaDilemma_015236-T1.exon3;Parent=EuglossaDilemma_015236-T1
NIJG01000818.1	funannotate	exon	15642	15872	.	+	.	ID=EuglossaDilemma_015236-T1.exon2;Parent=EuglossaDilemma_015236-T1
NIJG01000818.1	funannotate	exon	16813	16958	.	+	.	ID=EuglossaDilemma_015236-T1.exon5;Parent=EuglossaDilemma_015236-T1
NIJG01000818.1	funannotate	exon	16535	16731	.	+	.	ID=EuglossaDilemma_015236-T1.exon4;Parent=EuglossaDilemma_015236-T1
NIJG01000818.1	funannotate	CDS	9402	9500	.	+	0	ID=EuglossaDilemma_015235-T1.cds;Parent=EuglossaDilemma_015235-T1
NIJG01000818.1	funannotate	CDS	10396	10423	.	+	0	ID=EuglossaDilemma_015235-T1.cds;Parent=EuglossaDilemma_015235-T1
NIJG01000818.1	funannotate	CDS	10485	10585	.	+	0	ID=EuglossaDilemma_015235-T1.cds;Parent=EuglossaDilemma_015235-T1
NIJG01000818.1	funannotate	CDS	11045	11220	.	+	0	ID=EuglossaDilemma_015235-T1.cds;Parent=EuglossaDilemma_015235-T1
NIJG01000818.1	funannotate	CDS	11303	11549	.	+	0	ID=EuglossaDilemma_015235-T1.cds;Parent=EuglossaDilemma_015235-T1
NIJG01000818.1	funannotate	CDS	12473	12596	.	+	0	ID=EuglossaDilemma_015235-T1.cds;Parent=EuglossaDilemma_015235-T1
NIJG01000818.1	funannotate	CDS	12739	12965	.	+	0	ID=EuglossaDilemma_015235-T1.cds;Parent=EuglossaDilemma_015235-T1
NIJG01000818.1	funannotate	CDS	13120	13260	.	+	0	ID=EuglossaDilemma_015235-T1.cds;Parent=EuglossaDilemma_015235-T1
