# Supplementary material for: Prevalent bee venom genes evolved before the aculeate stinger and eusociality
Source: BMC Biol. 2023 Oct 23;21:229. doi: 10.1186/s12915-023-01656-5 (PMC10591384; doi:10.1186/s12915-023-01656-5)
Supplement: Supplementary file 42 — Additional file 42. Gff files of all toxin gene annotations. [file 12915_2023_1656_MOESM42_ESM.zip › AdditionalFile9_ToxinGeneAnnotations/NW_015373910.1._HYAL.gff_modified_Koludarov_et_al_2021.gff3]

##gff-version 3
##source-version geneious 2020.2.2
##sequence-region	NW_015373910.1	1	7480860
NW_015373910.1	Koludarov_et_al_2021	gene	6387206	6389441	.	-	.	Name=HYAL
NW_015373910.1	Gnomon	exon	4404742	4404907	.	+	.	ID=exon-XM_015583498.1-20;Dbxref=GeneID:107193959%2CGenbank:XM_015583498.1;Parent=rna-XM_015583498.1
NW_015373910.1	Gnomon	exon	4404949	4405276	.	+	.	ID=exon-XM_015583498.1-21;Dbxref=GeneID:107193959%2CGenbank:XM_015583498.1;Parent=rna-XM_015583498.1
NW_015373910.1	Gnomon	exon	4405372	4405556	.	+	.	ID=exon-XM_015583498.1-22;Dbxref=GeneID:107193959%2CGenbank:XM_015583498.1;Parent=rna-XM_015583498.1
NW_015373910.1	Gnomon	exon	4405625	4405868	.	+	.	ID=exon-XM_015583498.1-23;Dbxref=GeneID:107193959%2CGenbank:XM_015583498.1;Parent=rna-XM_015583498.1
NW_015373910.1	Gnomon	exon	4406021	4406103	.	+	.	ID=exon-XM_015583498.1-24;Dbxref=GeneID:107193959%2CGenbank:XM_015583498.1;Parent=rna-XM_015583498.1
NW_015373910.1	Gnomon	exon	4406403	4406751	.	+	.	ID=exon-XM_015583498.1-25;Dbxref=GeneID:107193959%2CGenbank:XM_015583498.1;Parent=rna-XM_015583498.1
NW_015373910.1	Gnomon	exon	4403819	4403953	.	+	.	ID=exon-XM_015583498.1-17;Dbxref=GeneID:107193959%2CGenbank:XM_015583498.1;Parent=rna-XM_015583498.1
NW_015373910.1	Gnomon	exon	4404034	4404284	.	+	.	ID=exon-XM_015583498.1-18;Dbxref=GeneID:107193959%2CGenbank:XM_015583498.1;Parent=rna-XM_015583498.1
NW_015373910.1	Gnomon	exon	4404507	4404669	.	+	.	ID=exon-XM_015583498.1-19;Dbxref=GeneID:107193959%2CGenbank:XM_015583498.1;Parent=rna-XM_015583498.1
NW_015373910.1	Gnomon	exon	4400587	4400873	.	+	.	ID=exon-XM_015583498.1-10;Dbxref=GeneID:107193959%2CGenbank:XM_015583498.1;Parent=rna-XM_015583498.1
NW_015373910.1	Gnomon	exon	4401298	4401668	.	+	.	ID=exon-XM_015583498.1-11;Dbxref=GeneID:107193959%2CGenbank:XM_015583498.1;Parent=rna-XM_015583498.1
NW_015373910.1	Gnomon	exon	4401753	4401965	.	+	.	ID=exon-XM_015583498.1-12;Dbxref=GeneID:107193959%2CGenbank:XM_015583498.1;Parent=rna-XM_015583498.1
NW_015373910.1	Gnomon	exon	4402059	4402234	.	+	.	ID=exon-XM_015583498.1-13;Dbxref=GeneID:107193959%2CGenbank:XM_015583498.1;Parent=rna-XM_015583498.1
NW_015373910.1	Gnomon	exon	4402313	4402475	.	+	.	ID=exon-XM_015583498.1-14;Dbxref=GeneID:107193959%2CGenbank:XM_015583498.1;Parent=rna-XM_015583498.1
NW_015373910.1	Gnomon	exon	4402926	4403073	.	+	.	ID=exon-XM_015583498.1-15;Dbxref=GeneID:107193959%2CGenbank:XM_015583498.1;Parent=rna-XM_015583498.1
NW_015373910.1	Gnomon	exon	4403223	4403476	.	+	.	ID=exon-XM_015583498.1-16;Dbxref=GeneID:107193959%2CGenbank:XM_015583498.1;Parent=rna-XM_015583498.1
NW_015373910.1	Gnomon	CDS	7161640	7161828	.	+	0	Name=XP_015439234.1;ID=cds-XP_015439234.1;Dbxref=GeneID:107194177%2CGenbank:XP_015439234.1;Parent=rna-XM_015583748.1
NW_015373910.1	Gnomon	CDS	7174053	7174158	.	+	0	Name=XP_015439234.1;ID=cds-XP_015439234.1;Dbxref=GeneID:107194177%2CGenbank:XP_015439234.1;Parent=rna-XM_015583748.1
NW_015373910.1	Gnomon	CDS	7174542	7174713	.	+	0	Name=XP_015439234.1;ID=cds-XP_015439234.1;Dbxref=GeneID:107194177%2CGenbank:XP_015439234.1;Parent=rna-XM_015583748.1
NW_015373910.1	Gnomon	CDS	7175221	7175397	.	+	0	Name=XP_015439234.1;ID=cds-XP_015439234.1;Dbxref=GeneID:107194177%2CGenbank:XP_015439234.1;Parent=rna-XM_015583748.1
NW_015373910.1	Gnomon	CDS	7175872	7175948	.	+	0	Name=XP_015439234.1;ID=cds-XP_015439234.1;Dbxref=GeneID:107194177%2CGenbank:XP_015439234.1;Parent=rna-XM_015583748.1
NW_015373910.1	Gnomon	CDS	7188166	7188197	.	+	0	Name=XP_015439234.1;ID=cds-XP_015439234.1;Dbxref=GeneID:107194177%2CGenbank:XP_015439234.1;Parent=rna-XM_015583748.1
NW_015373910.1	Gnomon	CDS	7188287	7188377	.	+	0	Name=XP_015439234.1;ID=cds-XP_015439234.1;Dbxref=GeneID:107194177%2CGenbank:XP_015439234.1;Parent=rna-XM_015583748.1
NW_015373910.1	Gnomon	CDS	7189029	7189106	.	+	0	Name=XP_015439234.1;ID=cds-XP_015439234.1;Dbxref=GeneID:107194177%2CGenbank:XP_015439234.1;Parent=rna-XM_015583748.1
NW_015373910.1	Gnomon	CDS	7189693	7189850	.	+	0	Name=XP_015439234.1;ID=cds-XP_015439234.1;Dbxref=GeneID:107194177%2CGenbank:XP_015439234.1;Parent=rna-XM_015583748.1
NW_015373910.1	Gnomon	CDS	7189940	7190176	.	+	0	Name=XP_015439234.1;ID=cds-XP_015439234.1;Dbxref=GeneID:107194177%2CGenbank:XP_015439234.1;Parent=rna-XM_015583748.1
NW_015373910.1	Gnomon	CDS	7190289	7190542	.	+	0	Name=XP_015439234.1;ID=cds-XP_015439234.1;Dbxref=GeneID:107194177%2CGenbank:XP_015439234.1;Parent=rna-XM_015583748.1
NW_015373910.1	Gnomon	CDS	7190651	7190835	.	+	0	Name=XP_015439234.1;ID=cds-XP_015439234.1;Dbxref=GeneID:107194177%2CGenbank:XP_015439234.1;Parent=rna-XM_015583748.1
NW_015373910.1	Gnomon	CDS	7191383	7191493	.	+	0	Name=XP_015439234.1;ID=cds-XP_015439234.1;Dbxref=GeneID:107194177%2CGenbank:XP_015439234.1;Parent=rna-XM_015583748.1
NW_015373910.1	Gnomon	CDS	7191759	7191854	.	+	0	Name=XP_015439234.1;ID=cds-XP_015439234.1;Dbxref=GeneID:107194177%2CGenbank:XP_015439234.1;Parent=rna-XM_015583748.1
NW_015373910.1	Gnomon	CDS	7191953	7192133	.	+	0	Name=XP_015439234.1;ID=cds-XP_015439234.1;Dbxref=GeneID:107194177%2CGenbank:XP_015439234.1;Parent=rna-XM_015583748.1
NW_015373910.1	Gnomon	CDS	7192931	7193165	.	+	0	Name=XP_015439234.1;ID=cds-XP_015439234.1;Dbxref=GeneID:107194177%2CGenbank:XP_015439234.1;Parent=rna-XM_015583748.1
NW_015373910.1	Gnomon	CDS	7194505	7194570	.	+	0	Name=XP_015439234.1;ID=cds-XP_015439234.1;Dbxref=GeneID:107194177%2CGenbank:XP_015439234.1;Parent=rna-XM_015583748.1
NW_015373910.1	Gnomon	CDS	7194754	7195085	.	+	0	Name=XP_015439234.1;ID=cds-XP_015439234.1;Dbxref=GeneID:107194177%2CGenbank:XP_015439234.1;Parent=rna-XM_015583748.1
NW_015373910.1	Gnomon	CDS	7195179	7195482	.	+	0	Name=XP_015439234.1;ID=cds-XP_015439234.1;Dbxref=GeneID:107194177%2CGenbank:XP_015439234.1;Parent=rna-XM_015583748.1
NW_015373910.1	Gnomon	CDS	7195571	7195734	.	+	0	Name=XP_015439234.1;ID=cds-XP_015439234.1;Dbxref=GeneID:107194177%2CGenbank:XP_015439234.1;Parent=rna-XM_015583748.1
NW_015373910.1	Gnomon	CDS	7195807	7195957	.	+	0	Name=XP_015439234.1;ID=cds-XP_015439234.1;Dbxref=GeneID:107194177%2CGenbank:XP_015439234.1;Parent=rna-XM_015583748.1
NW_015373910.1	Gnomon	CDS	7196034	7196166	.	+	0	Name=XP_015439234.1;ID=cds-XP_015439234.1;Dbxref=GeneID:107194177%2CGenbank:XP_015439234.1;Parent=rna-XM_015583748.1
NW_015373910.1	Gnomon	CDS	7196253	7196412	.	+	0	Name=XP_015439234.1;ID=cds-XP_015439234.1;Dbxref=GeneID:107194177%2CGenbank:XP_015439234.1;Parent=rna-XM_015583748.1
NW_015373910.1	Gnomon	CDS	7196519	7196735	.	+	0	Name=XP_015439234.1;ID=cds-XP_015439234.1;Dbxref=GeneID:107194177%2CGenbank:XP_015439234.1;Parent=rna-XM_015583748.1
NW_015373910.1	Gnomon	CDS	7196829	7197035	.	+	0	Name=XP_015439234.1;ID=cds-XP_015439234.1;Dbxref=GeneID:107194177%2CGenbank:XP_015439234.1;Parent=rna-XM_015583748.1
NW_015373910.1	Gnomon	CDS	7197307	7197510	.	+	0	Name=XP_015439234.1;ID=cds-XP_015439234.1;Dbxref=GeneID:107194177%2CGenbank:XP_015439234.1;Parent=rna-XM_015583748.1
NW_015373910.1	Gnomon	mRNA	4692401	4693387	.	-	.	Name=XM_015583744.1;ID=rna-XM_015583744.1;Dbxref=GeneID:107194173%2CGenbank:XM_015583744.1;Parent=gene-LOC107194173
NW_015373910.1	Gnomon	exon	366615	366777	.	-	.	ID=exon-XM_015583663.1-1;Dbxref=GeneID:107194098%2CGenbank:XM_015583663.1;Parent=rna-XM_015583663.1
NW_015373910.1	Gnomon	exon	366405	366536	.	-	.	ID=exon-XM_015583663.1-2;Dbxref=GeneID:107194098%2CGenbank:XM_015583663.1;Parent=rna-XM_015583663.1
NW_015373910.1	Gnomon	exon	365697	365890	.	-	.	ID=exon-XM_015583663.1-3;Dbxref=GeneID:107194098%2CGenbank:XM_015583663.1;Parent=rna-XM_015583663.1
NW_015373910.1	Gnomon	exon	365516	365626	.	-	.	ID=exon-XM_015583663.1-4;Dbxref=GeneID:107194098%2CGenbank:XM_015583663.1;Parent=rna-XM_015583663.1
NW_015373910.1	Gnomon	exon	365252	365396	.	-	.	ID=exon-XM_015583663.1-5;Dbxref=GeneID:107194098%2CGenbank:XM_015583663.1;Parent=rna-XM_015583663.1
NW_015373910.1	Gnomon	exon	364964	365174	.	-	.	ID=exon-XM_015583663.1-6;Dbxref=GeneID:107194098%2CGenbank:XM_015583663.1;Parent=rna-XM_015583663.1
NW_015373910.1	Gnomon	exon	364615	364824	.	-	.	ID=exon-XM_015583663.1-7;Dbxref=GeneID:107194098%2CGenbank:XM_015583663.1;Parent=rna-XM_015583663.1
NW_015373910.1	Gnomon	exon	361896	362645	.	-	.	ID=exon-XM_015583663.1-8;Dbxref=GeneID:107194098%2CGenbank:XM_015583663.1;Parent=rna-XM_015583663.1
NW_015373910.1	Gnomon	exon	6917480	6917739	.	+	.	ID=exon-XM_015583575.1-1;Dbxref=GeneID:107194018%2CGenbank:XM_015583575.1;Parent=rna-XM_015583575.1
NW_015373910.1	Gnomon	exon	6918396	6918546	.	+	.	ID=exon-XM_015583575.1-4;Dbxref=GeneID:107194018%2CGenbank:XM_015583575.1;Parent=rna-XM_015583575.1
NW_015373910.1	Gnomon	exon	6918768	6918890	.	+	.	ID=exon-XM_015583575.1-5;Dbxref=GeneID:107194018%2CGenbank:XM_015583575.1;Parent=rna-XM_015583575.1
NW_015373910.1	Gnomon	exon	6917817	6918031	.	+	.	ID=exon-XM_015583575.1-2;Dbxref=GeneID:107194018%2CGenbank:XM_015583575.1;Parent=rna-XM_015583575.1
NW_015373910.1	Gnomon	exon	6918108	6918250	.	+	.	ID=exon-XM_015583575.1-3;Dbxref=GeneID:107194018%2CGenbank:XM_015583575.1;Parent=rna-XM_015583575.1
NW_015373910.1	Gnomon	mRNA	5735434	5737289	.	-	.	Name=XM_015583504.1;ID=rna-XM_015583504.1;Dbxref=GeneID:107193963%2CGenbank:XM_015583504.1;Parent=gene-LOC107193963
NW_015373910.1	Gnomon	exon	4384393	4384586	.	+	.	ID=exon-XM_015583627.1-1;Dbxref=GeneID:107194062%2CGenbank:XM_015583627.1;Parent=rna-XM_015583627.1
NW_015373910.1	Gnomon	exon	4386640	4386762	.	+	.	ID=exon-XM_015583627.1-6;Dbxref=GeneID:107194062%2CGenbank:XM_015583627.1;Parent=rna-XM_015583627.1
NW_015373910.1	Gnomon	exon	4386837	4386977	.	+	.	ID=exon-XM_015583627.1-7;Dbxref=GeneID:107194062%2CGenbank:XM_015583627.1;Parent=rna-XM_015583627.1
NW_015373910.1	Gnomon	exon	4387056	4387298	.	+	.	ID=exon-XM_015583627.1-8;Dbxref=GeneID:107194062%2CGenbank:XM_015583627.1;Parent=rna-XM_015583627.1
NW_015373910.1	Gnomon	exon	4387367	4387460	.	+	.	ID=exon-XM_015583627.1-9;Dbxref=GeneID:107194062%2CGenbank:XM_015583627.1;Parent=rna-XM_015583627.1
NW_015373910.1	Gnomon	exon	4385216	4385464	.	+	.	ID=exon-XM_015583627.1-2;Dbxref=GeneID:107194062%2CGenbank:XM_015583627.1;Parent=rna-XM_015583627.1
NW_015373910.1	Gnomon	exon	4385544	4385725	.	+	.	ID=exon-XM_015583627.1-3;Dbxref=GeneID:107194062%2CGenbank:XM_015583627.1;Parent=rna-XM_015583627.1
NW_015373910.1	Gnomon	exon	4385826	4385994	.	+	.	ID=exon-XM_015583627.1-4;Dbxref=GeneID:107194062%2CGenbank:XM_015583627.1;Parent=rna-XM_015583627.1
NW_015373910.1	Gnomon	exon	4386256	4386556	.	+	.	ID=exon-XM_015583627.1-5;Dbxref=GeneID:107194062%2CGenbank:XM_015583627.1;Parent=rna-XM_015583627.1
NW_015373910.1	Gnomon	CDS	5744250	5744387	.	+	0	Name=XP_015439233.1;ID=cds-XP_015439233.1;Dbxref=GeneID:107194175%2CGenbank:XP_015439233.1;Parent=rna-XM_015583747.1
NW_015373910.1	Gnomon	CDS	5745457	5745612	.	+	0	Name=XP_015439233.1;ID=cds-XP_015439233.1;Dbxref=GeneID:107194175%2CGenbank:XP_015439233.1;Parent=rna-XM_015583747.1
NW_015373910.1	Gnomon	CDS	5746198	5746649	.	+	0	Name=XP_015439233.1;ID=cds-XP_015439233.1;Dbxref=GeneID:107194175%2CGenbank:XP_015439233.1;Parent=rna-XM_015583747.1
NW_015373910.1	Gnomon	CDS	5747143	5747389	.	+	0	Name=XP_015439233.1;ID=cds-XP_015439233.1;Dbxref=GeneID:107194175%2CGenbank:XP_015439233.1;Parent=rna-XM_015583747.1
NW_015373910.1	Gnomon	CDS	5748364	5748549	.	+	0	Name=XP_015439233.1;ID=cds-XP_015439233.1;Dbxref=GeneID:107194175%2CGenbank:XP_015439233.1;Parent=rna-XM_015583747.1
NW_015373910.1	Gnomon	CDS	5748623	5748872	.	+	0	Name=XP_015439233.1;ID=cds-XP_015439233.1;Dbxref=GeneID:107194175%2CGenbank:XP_015439233.1;Parent=rna-XM_015583747.1
NW_015373910.1	Gnomon	CDS	5748961	5749163	.	+	0	Name=XP_015439233.1;ID=cds-XP_015439233.1;Dbxref=GeneID:107194175%2CGenbank:XP_015439233.1;Parent=rna-XM_015583747.1
NW_015373910.1	Gnomon	CDS	5749332	5749466	.	+	0	Name=XP_015439233.1;ID=cds-XP_015439233.1;Dbxref=GeneID:107194175%2CGenbank:XP_015439233.1;Parent=rna-XM_015583747.1
NW_015373910.1	Gnomon	exon	2242788	2244115	.	+	.	ID=exon-XM_015583437.1-12;Dbxref=GeneID:107193901%2CGenbank:XM_015583437.1;Parent=rna-XM_015583437.1
NW_015373910.1	Gnomon	exon	2244184	2244710	.	+	.	ID=exon-XM_015583437.1-13;Dbxref=GeneID:107193901%2CGenbank:XM_015583437.1;Parent=rna-XM_015583437.1
NW_015373910.1	Gnomon	exon	2242107	2242327	.	+	.	ID=exon-XM_015583437.1-10;Dbxref=GeneID:107193901%2CGenbank:XM_015583437.1;Parent=rna-XM_015583437.1
NW_015373910.1	Gnomon	exon	2242383	2242745	.	+	.	ID=exon-XM_015583437.1-11;Dbxref=GeneID:107193901%2CGenbank:XM_015583437.1;Parent=rna-XM_015583437.1
NW_015373910.1	Gnomon	exon	3075591	3075707	.	-	.	ID=exon-XM_015583651.1-1;Dbxref=GeneID:107194087%2CGenbank:XM_015583651.1;Note=The sequence of the model RefSeq transcript was modified relative to this genomic sequence to represent the inferred CDS: deleted 2 bases in 1 codon;Parent=rna-XM_015583651.1
NW_015373910.1	Gnomon	exon	3075414	3075588	.	-	.	ID=exon-XM_015583651.1-2;Dbxref=GeneID:107194087%2CGenbank:XM_015583651.1;Note=The sequence of the model RefSeq transcript was modified relative to this genomic sequence to represent the inferred CDS: deleted 2 bases in 1 codon;Parent=rna-XM_015583651.1
NW_015373910.1	Gnomon	mRNA	5713574	5715296	.	-	.	Name=XM_015583743.1;ID=rna-XM_015583743.1;Dbxref=GeneID:107194172%2CGenbank:XM_015583743.1;Parent=gene-LOC107194172
NW_015373910.1	Gnomon	exon	2247028	2248314	.	+	.	ID=exon-XM_015583437.1-16;Dbxref=GeneID:107193901%2CGenbank:XM_015583437.1;Parent=rna-XM_015583437.1
NW_015373910.1	Gnomon	exon	3014149	3014889	.	-	.	ID=exon-XM_015583651.1-5;Dbxref=GeneID:107194087%2CGenbank:XM_015583651.1;Note=The sequence of the model RefSeq transcript was modified relative to this genomic sequence to represent the inferred CDS: deleted 2 bases in 1 codon;Parent=rna-XM_015583651.1
NW_015373910.1	Gnomon	exon	2244791	2246769	.	+	.	ID=exon-XM_015583437.1-14;Dbxref=GeneID:107193901%2CGenbank:XM_015583437.1;Parent=rna-XM_015583437.1
NW_015373910.1	Gnomon	exon	3026275	3026447	.	-	.	ID=exon-XM_015583651.1-3;Dbxref=GeneID:107194087%2CGenbank:XM_015583651.1;Note=The sequence of the model RefSeq transcript was modified relative to this genomic sequence to represent the inferred CDS: deleted 2 bases in 1 codon;Parent=rna-XM_015583651.1
NW_015373910.1	Gnomon	exon	2246843	2246950	.	+	.	ID=exon-XM_015583437.1-15;Dbxref=GeneID:107193901%2CGenbank:XM_015583437.1;Parent=rna-XM_015583437.1
NW_015373910.1	Gnomon	exon	3015093	3015296	.	-	.	ID=exon-XM_015583651.1-4;Dbxref=GeneID:107194087%2CGenbank:XM_015583651.1;Note=The sequence of the model RefSeq transcript was modified relative to this genomic sequence to represent the inferred CDS: deleted 2 bases in 1 codon;Parent=rna-XM_015583651.1
NW_015373910.1	Gnomon	exon	3605396	3605756	.	-	.	ID=exon-XM_015583527.1-9;Dbxref=GeneID:107193979%2CGenbank:XM_015583527.1;Note=The sequence of the model RefSeq transcript was modified relative to this genomic sequence to represent the inferred CDS: inserted 2 bases in 1 codon;Parent=rna-XM_015583527.1
NW_015373910.1	Gnomon	exon	3612918	3613273	.	-	.	ID=exon-XM_015583527.1-7;Dbxref=GeneID:107193979%2CGenbank:XM_015583527.1;Note=The sequence of the model RefSeq transcript was modified relative to this genomic sequence to represent the inferred CDS: inserted 2 bases in 1 codon;Parent=rna-XM_015583527.1
NW_015373910.1	Gnomon	exon	3607917	3608123	.	-	.	ID=exon-XM_015583527.1-8;Dbxref=GeneID:107193979%2CGenbank:XM_015583527.1;Note=The sequence of the model RefSeq transcript was modified relative to this genomic sequence to represent the inferred CDS: inserted 2 bases in 1 codon;Parent=rna-XM_015583527.1
NW_015373910.1	Gnomon	exon	3616411	3616577	.	-	.	ID=exon-XM_015583527.1-5;Dbxref=GeneID:107193979%2CGenbank:XM_015583527.1;Note=The sequence of the model RefSeq transcript was modified relative to this genomic sequence to represent the inferred CDS: inserted 2 bases in 1 codon;Parent=rna-XM_015583527.1
NW_015373910.1	Gnomon	exon	3614609	3614977	.	-	.	ID=exon-XM_015583527.1-6;Dbxref=GeneID:107193979%2CGenbank:XM_015583527.1;Note=The sequence of the model RefSeq transcript was modified relative to this genomic sequence to represent the inferred CDS: inserted 2 bases in 1 codon;Parent=rna-XM_015583527.1
NW_015373910.1	Gnomon	exon	3635340	3635452	.	-	.	ID=exon-XM_015583527.1-3;Dbxref=GeneID:107193979%2CGenbank:XM_015583527.1;Note=The sequence of the model RefSeq transcript was modified relative to this genomic sequence to represent the inferred CDS: inserted 2 bases in 1 codon;Parent=rna-XM_015583527.1
NW_015373910.1	Gnomon	exon	3616579	3616805	.	-	.	ID=exon-XM_015583527.1-4;Dbxref=GeneID:107193979%2CGenbank:XM_015583527.1;Note=The sequence of the model RefSeq transcript was modified relative to this genomic sequence to represent the inferred CDS: inserted 2 bases in 1 codon;Parent=rna-XM_015583527.1
NW_015373910.1	Gnomon	exon	3703557	3703591	.	-	.	ID=exon-XM_015583527.1-1;Dbxref=GeneID:107193979%2CGenbank:XM_015583527.1;Note=The sequence of the model RefSeq transcript was modified relative to this genomic sequence to represent the inferred CDS: inserted 2 bases in 1 codon;Parent=rna-XM_015583527.1
NW_015373910.1	Gnomon	exon	3641029	3641177	.	-	.	ID=exon-XM_015583527.1-2;Dbxref=GeneID:107193979%2CGenbank:XM_015583527.1;Note=The sequence of the model RefSeq transcript was modified relative to this genomic sequence to represent the inferred CDS: inserted 2 bases in 1 codon;Parent=rna-XM_015583527.1
NW_015373910.1	Gnomon	mRNA	3442204	3446390	.	+	.	Name=XM_015583649.1;ID=rna-XM_015583649.1;Dbxref=GeneID:107194085%2CGenbank:XM_015583649.1;Parent=gene-LOC107194085
NW_015373910.1	Gnomon	mRNA	1223927	1227246	.	-	.	Name=XM_015583503.1;ID=rna-XM_015583503.1;Dbxref=GeneID:107193962%2CGenbank:XM_015583503.1;Parent=gene-LOC107193962
NW_015373910.1	Gnomon	mRNA	7057912	7059872	.	+	.	Name=XM_015583493.1;ID=rna-XM_015583493.1;Dbxref=GeneID:107193954%2CGenbank:XM_015583493.1;Parent=gene-LOC107193954
NW_015373910.1	Gnomon	exon	7281803	7281851	.	+	.	ID=exon-XM_015583560.1-20;Dbxref=GeneID:107194005%2CGenbank:XM_015583560.1;Parent=rna-XM_015583560.1
NW_015373910.1	Gnomon	exon	7278310	7278468	.	+	.	ID=exon-XM_015583560.1-10;Dbxref=GeneID:107194005%2CGenbank:XM_015583560.1;Parent=rna-XM_015583560.1
NW_015373910.1	Gnomon	exon	7278536	7278764	.	+	.	ID=exon-XM_015583560.1-11;Dbxref=GeneID:107194005%2CGenbank:XM_015583560.1;Parent=rna-XM_015583560.1
NW_015373910.1	Gnomon	exon	7278839	7279067	.	+	.	ID=exon-XM_015583560.1-12;Dbxref=GeneID:107194005%2CGenbank:XM_015583560.1;Parent=rna-XM_015583560.1
NW_015373910.1	Gnomon	exon	7279143	7279239	.	+	.	ID=exon-XM_015583560.1-13;Dbxref=GeneID:107194005%2CGenbank:XM_015583560.1;Parent=rna-XM_015583560.1
NW_015373910.1	Gnomon	exon	7279316	7279510	.	+	.	ID=exon-XM_015583560.1-14;Dbxref=GeneID:107194005%2CGenbank:XM_015583560.1;Parent=rna-XM_015583560.1
NW_015373910.1	Gnomon	exon	7279585	7279758	.	+	.	ID=exon-XM_015583560.1-15;Dbxref=GeneID:107194005%2CGenbank:XM_015583560.1;Parent=rna-XM_015583560.1
NW_015373910.1	Gnomon	exon	7279829	7280182	.	+	.	ID=exon-XM_015583560.1-16;Dbxref=GeneID:107194005%2CGenbank:XM_015583560.1;Parent=rna-XM_015583560.1
NW_015373910.1	Gnomon	exon	7280257	7280459	.	+	.	ID=exon-XM_015583560.1-17;Dbxref=GeneID:107194005%2CGenbank:XM_015583560.1;Parent=rna-XM_015583560.1
NW_015373910.1	Gnomon	exon	7280527	7280715	.	+	.	ID=exon-XM_015583560.1-18;Dbxref=GeneID:107194005%2CGenbank:XM_015583560.1;Parent=rna-XM_015583560.1
NW_015373910.1	Gnomon	exon	7280844	7280897	.	+	.	ID=exon-XM_015583560.1-19;Dbxref=GeneID:107194005%2CGenbank:XM_015583560.1;Parent=rna-XM_015583560.1
NW_015373910.1	Gnomon	exon	4486902	4487184	.	-	.	ID=exon-XM_015583452.1-4;Dbxref=GeneID:107193913%2CGenbank:XM_015583452.1;Parent=rna-XM_015583452.1
NW_015373910.1	Gnomon	exon	4486528	4486755	.	-	.	ID=exon-XM_015583452.1-5;Dbxref=GeneID:107193913%2CGenbank:XM_015583452.1;Parent=rna-XM_015583452.1
NW_015373910.1	Gnomon	exon	4485721	4485925	.	-	.	ID=exon-XM_015583452.1-6;Dbxref=GeneID:107193913%2CGenbank:XM_015583452.1;Parent=rna-XM_015583452.1
NW_015373910.1	Gnomon	exon	4484805	4485050	.	-	.	ID=exon-XM_015583452.1-7;Dbxref=GeneID:107193913%2CGenbank:XM_015583452.1;Parent=rna-XM_015583452.1
NW_015373910.1	Gnomon	exon	4484258	4484549	.	-	.	ID=exon-XM_015583452.1-8;Dbxref=GeneID:107193913%2CGenbank:XM_015583452.1;Parent=rna-XM_015583452.1
NW_015373910.1	Gnomon	exon	4483739	4484095	.	-	.	ID=exon-XM_015583452.1-9;Dbxref=GeneID:107193913%2CGenbank:XM_015583452.1;Parent=rna-XM_015583452.1
NW_015373910.1	Gnomon	exon	4488662	4488879	.	-	.	ID=exon-XM_015583452.1-1;Dbxref=GeneID:107193913%2CGenbank:XM_015583452.1;Parent=rna-XM_015583452.1
NW_015373910.1	Gnomon	exon	4487639	4487858	.	-	.	ID=exon-XM_015583452.1-2;Dbxref=GeneID:107193913%2CGenbank:XM_015583452.1;Parent=rna-XM_015583452.1
NW_015373910.1	Gnomon	exon	4487274	4487539	.	-	.	ID=exon-XM_015583452.1-3;Dbxref=GeneID:107193913%2CGenbank:XM_015583452.1;Parent=rna-XM_015583452.1
NW_015373910.1	Gnomon	mRNA	1227367	1229481	.	+	.	Name=XM_015583502.1;ID=rna-XM_015583502.1;Dbxref=GeneID:107193961%2CGenbank:XM_015583502.1;Parent=gene-LOC107193961
NW_015373910.1	Gnomon	mRNA	6918837	6922799	.	-	.	Name=XM_015583492.1;ID=rna-XM_015583492.1;Dbxref=GeneID:107193953%2CGenbank:XM_015583492.1;Parent=gene-LOC107193953
NW_015373910.1	Gnomon	CDS	3909055	3910845	.	-	0	Name=XP_015439080.1;ID=cds-XP_015439080.1;Dbxref=GeneID:107194035%2CGenbank:XP_015439080.1;Parent=rna-XM_015583594.1
NW_015373910.1	Gnomon	mRNA	7283689	7294533	.	+	.	Name=XM_015583648.1;ID=rna-XM_015583648.1;Dbxref=GeneID:107194084%2CGenbank:XM_015583648.1;Parent=gene-LOC107194084
NW_015373910.1	Gnomon	CDS	7161640	7161828	.	+	0	Name=XP_015439237.1;ID=cds-XP_015439237.1;Dbxref=GeneID:107194177%2CGenbank:XP_015439237.1;Parent=rna-XM_015583751.1
NW_015373910.1	Gnomon	CDS	7174053	7174158	.	+	0	Name=XP_015439237.1;ID=cds-XP_015439237.1;Dbxref=GeneID:107194177%2CGenbank:XP_015439237.1;Parent=rna-XM_015583751.1
NW_015373910.1	Gnomon	CDS	7174542	7174713	.	+	0	Name=XP_015439237.1;ID=cds-XP_015439237.1;Dbxref=GeneID:107194177%2CGenbank:XP_015439237.1;Parent=rna-XM_015583751.1
NW_015373910.1	Gnomon	CDS	7175221	7175397	.	+	0	Name=XP_015439237.1;ID=cds-XP_015439237.1;Dbxref=GeneID:107194177%2CGenbank:XP_015439237.1;Parent=rna-XM_015583751.1
NW_015373910.1	Gnomon	CDS	7175872	7175948	.	+	0	Name=XP_015439237.1;ID=cds-XP_015439237.1;Dbxref=GeneID:107194177%2CGenbank:XP_015439237.1;Parent=rna-XM_015583751.1
NW_015373910.1	Gnomon	CDS	7188166	7188197	.	+	0	Name=XP_015439237.1;ID=cds-XP_015439237.1;Dbxref=GeneID:107194177%2CGenbank:XP_015439237.1;Parent=rna-XM_015583751.1
NW_015373910.1	Gnomon	CDS	7188287	7188371	.	+	0	Name=XP_015439237.1;ID=cds-XP_015439237.1;Dbxref=GeneID:107194177%2CGenbank:XP_015439237.1;Parent=rna-XM_015583751.1
NW_015373910.1	Gnomon	CDS	7189029	7189106	.	+	0	Name=XP_015439237.1;ID=cds-XP_015439237.1;Dbxref=GeneID:107194177%2CGenbank:XP_015439237.1;Parent=rna-XM_015583751.1
NW_015373910.1	Gnomon	CDS	7189693	7189850	.	+	0	Name=XP_015439237.1;ID=cds-XP_015439237.1;Dbxref=GeneID:107194177%2CGenbank:XP_015439237.1;Parent=rna-XM_015583751.1
NW_015373910.1	Gnomon	CDS	7189940	7190176	.	+	0	Name=XP_015439237.1;ID=cds-XP_015439237.1;Dbxref=GeneID:107194177%2CGenbank:XP_015439237.1;Parent=rna-XM_015583751.1
NW_015373910.1	Gnomon	CDS	7190289	7190542	.	+	0	Name=XP_015439237.1;ID=cds-XP_015439237.1;Dbxref=GeneID:107194177%2CGenbank:XP_015439237.1;Parent=rna-XM_015583751.1
NW_015373910.1	Gnomon	CDS	7190651	7190835	.	+	0	Name=XP_015439237.1;ID=cds-XP_015439237.1;Dbxref=GeneID:107194177%2CGenbank:XP_015439237.1;Parent=rna-XM_015583751.1
NW_015373910.1	Gnomon	CDS	7191383	7191493	.	+	0	Name=XP_015439237.1;ID=cds-XP_015439237.1;Dbxref=GeneID:107194177%2CGenbank:XP_015439237.1;Parent=rna-XM_015583751.1
NW_015373910.1	Gnomon	CDS	7191759	7191854	.	+	0	Name=XP_015439237.1;ID=cds-XP_015439237.1;Dbxref=GeneID:107194177%2CGenbank:XP_015439237.1;Parent=rna-XM_015583751.1
NW_015373910.1	Gnomon	CDS	7191953	7192133	.	+	0	Name=XP_015439237.1;ID=cds-XP_015439237.1;Dbxref=GeneID:107194177%2CGenbank:XP_015439237.1;Parent=rna-XM_015583751.1
NW_015373910.1	Gnomon	CDS	7192931	7193165	.	+	0	Name=XP_015439237.1;ID=cds-XP_015439237.1;Dbxref=GeneID:107194177%2CGenbank:XP_015439237.1;Parent=rna-XM_015583751.1
NW_015373910.1	Gnomon	CDS	7194505	7194570	.	+	0	Name=XP_015439237.1;ID=cds-XP_015439237.1;Dbxref=GeneID:107194177%2CGenbank:XP_015439237.1;Parent=rna-XM_015583751.1
NW_015373910.1	Gnomon	CDS	7194754	7195085	.	+	0	Name=XP_015439237.1;ID=cds-XP_015439237.1;Dbxref=GeneID:107194177%2CGenbank:XP_015439237.1;Parent=rna-XM_015583751.1
NW_015373910.1	Gnomon	CDS	7195179	7195482	.	+	0	Name=XP_015439237.1;ID=cds-XP_015439237.1;Dbxref=GeneID:107194177%2CGenbank:XP_015439237.1;Parent=rna-XM_015583751.1
NW_015373910.1	Gnomon	CDS	7195571	7195734	.	+	0	Name=XP_015439237.1;ID=cds-XP_015439237.1;Dbxref=GeneID:107194177%2CGenbank:XP_015439237.1;Parent=rna-XM_015583751.1
NW_015373910.1	Gnomon	CDS	7195819	7195957	.	+	0	Name=XP_015439237.1;ID=cds-XP_015439237.1;Dbxref=GeneID:107194177%2CGenbank:XP_015439237.1;Parent=rna-XM_015583751.1
NW_015373910.1	Gnomon	CDS	7196034	7196166	.	+	0	Name=XP_015439237.1;ID=cds-XP_015439237.1;Dbxref=GeneID:107194177%2CGenbank:XP_015439237.1;Parent=rna-XM_015583751.1
NW_015373910.1	Gnomon	CDS	7196253	7196412	.	+	0	Name=XP_015439237.1;ID=cds-XP_015439237.1;Dbxref=GeneID:107194177%2CGenbank:XP_015439237.1;Parent=rna-XM_015583751.1
NW_015373910.1	Gnomon	CDS	7196519	7196735	.	+	0	Name=XP_015439237.1;ID=cds-XP_015439237.1;Dbxref=GeneID:107194177%2CGenbank:XP_015439237.1;Parent=rna-XM_015583751.1
NW_015373910.1	Gnomon	CDS	7196829	7197035	.	+	0	Name=XP_015439237.1;ID=cds-XP_015439237.1;Dbxref=GeneID:107194177%2CGenbank:XP_015439237.1;Parent=rna-XM_015583751.1
NW_015373910.1	Gnomon	CDS	7197307	7197510	.	+	0	Name=XP_015439237.1;ID=cds-XP_015439237.1;Dbxref=GeneID:107194177%2CGenbank:XP_015439237.1;Parent=rna-XM_015583751.1
NW_015373910.1	Gnomon	CDS	5759878	5760059	.	+	0	Name=XP_015439081.1;ID=cds-XP_015439081.1;Dbxref=GeneID:107194036%2CGenbank:XP_015439081.1;Parent=rna-XM_015583595.1
NW_015373910.1	Gnomon	CDS	5760268	5760411	.	+	0	Name=XP_015439081.1;ID=cds-XP_015439081.1;Dbxref=GeneID:107194036%2CGenbank:XP_015439081.1;Parent=rna-XM_015583595.1
NW_015373910.1	Gnomon	CDS	5760752	5760949	.	+	0	Name=XP_015439081.1;ID=cds-XP_015439081.1;Dbxref=GeneID:107194036%2CGenbank:XP_015439081.1;Parent=rna-XM_015583595.1
NW_015373910.1	Gnomon	CDS	5761218	5761224	.	+	0	Name=XP_015439081.1;ID=cds-XP_015439081.1;Dbxref=GeneID:107194036%2CGenbank:XP_015439081.1;Parent=rna-XM_015583595.1
NW_015373910.1	Gnomon	exon	5735694	5735808	.	-	.	ID=exon-XM_015583504.1-4;Dbxref=GeneID:107193963%2CGenbank:XM_015583504.1;Parent=rna-XM_015583504.1
NW_015373910.1	Gnomon	exon	5735434	5735624	.	-	.	ID=exon-XM_015583504.1-5;Dbxref=GeneID:107193963%2CGenbank:XM_015583504.1;Parent=rna-XM_015583504.1
NW_015373910.1	Gnomon	exon	5736130	5736410	.	-	.	ID=exon-XM_015583504.1-2;Dbxref=GeneID:107193963%2CGenbank:XM_015583504.1;Parent=rna-XM_015583504.1
NW_015373910.1	Gnomon	exon	5735878	5736070	.	-	.	ID=exon-XM_015583504.1-3;Dbxref=GeneID:107193963%2CGenbank:XM_015583504.1;Parent=rna-XM_015583504.1
NW_015373910.1	Gnomon	exon	5736495	5737289	.	-	.	ID=exon-XM_015583504.1-1;Dbxref=GeneID:107193963%2CGenbank:XM_015583504.1;Parent=rna-XM_015583504.1
NW_015373910.1	Gnomon	CDS	7080151	7080314	.	+	0	Name=XP_015438982.1;ID=cds-XP_015438982.1;Dbxref=GeneID:107193956%2CGenbank:XP_015438982.1;Parent=rna-XM_015583496.1
NW_015373910.1	Gnomon	CDS	7080547	7083147	.	+	0	Name=XP_015438982.1;ID=cds-XP_015438982.1;Dbxref=GeneID:107193956%2CGenbank:XP_015438982.1;Parent=rna-XM_015583496.1
NW_015373910.1	Gnomon	CDS	7083625	7083664	.	+	0	Name=XP_015438982.1;ID=cds-XP_015438982.1;Dbxref=GeneID:107193956%2CGenbank:XP_015438982.1;Parent=rna-XM_015583496.1
NW_015373910.1	Gnomon	exon	5854508	5854606	.	+	.	ID=exon-XM_015583475.1-1;Dbxref=GeneID:107193935%2CGenbank:XM_015583475.1;Parent=rna-XM_015583475.1
NW_015373910.1	Gnomon	exon	5854685	5855094	.	+	.	ID=exon-XM_015583475.1-2;Dbxref=GeneID:107193935%2CGenbank:XM_015583475.1;Parent=rna-XM_015583475.1
NW_015373910.1	Gnomon	exon	5855174	5855399	.	+	.	ID=exon-XM_015583475.1-3;Dbxref=GeneID:107193935%2CGenbank:XM_015583475.1;Parent=rna-XM_015583475.1
NW_015373910.1	Gnomon	exon	5855469	5855671	.	+	.	ID=exon-XM_015583475.1-4;Dbxref=GeneID:107193935%2CGenbank:XM_015583475.1;Parent=rna-XM_015583475.1
NW_015373910.1	Gnomon	exon	5855762	5856056	.	+	.	ID=exon-XM_015583475.1-5;Dbxref=GeneID:107193935%2CGenbank:XM_015583475.1;Parent=rna-XM_015583475.1
NW_015373910.1	Gnomon	exon	7206777	7206969	.	-	.	ID=exon-XM_015583763.1-7;Dbxref=GeneID:107194185%2CGenbank:XM_015583763.1;Parent=rna-XM_015583763.1
NW_015373910.1	Gnomon	exon	7203832	7206680	.	-	.	ID=exon-XM_015583763.1-8;Dbxref=GeneID:107194185%2CGenbank:XM_015583763.1;Parent=rna-XM_015583763.1
NW_015373910.1	Gnomon	exon	7207337	7207586	.	-	.	ID=exon-XM_015583763.1-5;Dbxref=GeneID:107194185%2CGenbank:XM_015583763.1;Parent=rna-XM_015583763.1
NW_015373910.1	Gnomon	exon	7207038	7207244	.	-	.	ID=exon-XM_015583763.1-6;Dbxref=GeneID:107194185%2CGenbank:XM_015583763.1;Parent=rna-XM_015583763.1
NW_015373910.1	Gnomon	exon	7209558	7209693	.	-	.	ID=exon-XM_015583763.1-3;Dbxref=GeneID:107194185%2CGenbank:XM_015583763.1;Parent=rna-XM_015583763.1
NW_015373910.1	Gnomon	exon	7207757	7208213	.	-	.	ID=exon-XM_015583763.1-4;Dbxref=GeneID:107194185%2CGenbank:XM_015583763.1;Parent=rna-XM_015583763.1
NW_015373910.1	Gnomon	exon	7214249	7214409	.	-	.	ID=exon-XM_015583763.1-1;Dbxref=GeneID:107194185%2CGenbank:XM_015583763.1;Parent=rna-XM_015583763.1
NW_015373910.1	Gnomon	exon	7209995	7210124	.	-	.	ID=exon-XM_015583763.1-2;Dbxref=GeneID:107194185%2CGenbank:XM_015583763.1;Parent=rna-XM_015583763.1
NW_015373910.1	Gnomon	exon	4519003	4519212	.	+	.	ID=exon-XM_015583786.1-2;Dbxref=GeneID:107194199%2CGenbank:XM_015583786.1;Parent=rna-XM_015583786.1
NW_015373910.1	Gnomon	exon	4519495	4520207	.	+	.	ID=exon-XM_015583786.1-3;Dbxref=GeneID:107194199%2CGenbank:XM_015583786.1;Parent=rna-XM_015583786.1
NW_015373910.1	Gnomon	exon	4518012	4518914	.	+	.	ID=exon-XM_015583786.1-1;Dbxref=GeneID:107194199%2CGenbank:XM_015583786.1;Parent=rna-XM_015583786.1
NW_015373910.1	Gnomon	mRNA	6907098	6909765	.	+	.	Name=XM_015583491.1;ID=rna-XM_015583491.1;Dbxref=GeneID:107193952%2CGenbank:XM_015583491.1;Parent=gene-LOC107193952
NW_015373910.1	Gnomon	mRNA	5702424	5705924	.	-	.	Name=XM_015583741.1;ID=rna-XM_015583741.1;Dbxref=GeneID:107194171%2CGenbank:XM_015583741.1;Parent=gene-LOC107194171
NW_015373910.1	Gnomon	CDS	7161640	7161828	.	+	0	Name=XP_015439235.1;ID=cds-XP_015439235.1;Dbxref=GeneID:107194177%2CGenbank:XP_015439235.1;Parent=rna-XM_015583749.1
NW_015373910.1	Gnomon	CDS	7174053	7174158	.	+	0	Name=XP_015439235.1;ID=cds-XP_015439235.1;Dbxref=GeneID:107194177%2CGenbank:XP_015439235.1;Parent=rna-XM_015583749.1
NW_015373910.1	Gnomon	CDS	7174542	7174713	.	+	0	Name=XP_015439235.1;ID=cds-XP_015439235.1;Dbxref=GeneID:107194177%2CGenbank:XP_015439235.1;Parent=rna-XM_015583749.1
NW_015373910.1	Gnomon	CDS	7175221	7175397	.	+	0	Name=XP_015439235.1;ID=cds-XP_015439235.1;Dbxref=GeneID:107194177%2CGenbank:XP_015439235.1;Parent=rna-XM_015583749.1
NW_015373910.1	Gnomon	CDS	7175872	7175948	.	+	0	Name=XP_015439235.1;ID=cds-XP_015439235.1;Dbxref=GeneID:107194177%2CGenbank:XP_015439235.1;Parent=rna-XM_015583749.1
NW_015373910.1	Gnomon	CDS	7188166	7188197	.	+	0	Name=XP_015439235.1;ID=cds-XP_015439235.1;Dbxref=GeneID:107194177%2CGenbank:XP_015439235.1;Parent=rna-XM_015583749.1
NW_015373910.1	Gnomon	CDS	7188287	7188371	.	+	0	Name=XP_015439235.1;ID=cds-XP_015439235.1;Dbxref=GeneID:107194177%2CGenbank:XP_015439235.1;Parent=rna-XM_015583749.1
NW_015373910.1	Gnomon	CDS	7189029	7189106	.	+	0	Name=XP_015439235.1;ID=cds-XP_015439235.1;Dbxref=GeneID:107194177%2CGenbank:XP_015439235.1;Parent=rna-XM_015583749.1
NW_015373910.1	Gnomon	CDS	7189693	7189850	.	+	0	Name=XP_015439235.1;ID=cds-XP_015439235.1;Dbxref=GeneID:107194177%2CGenbank:XP_015439235.1;Parent=rna-XM_015583749.1
NW_015373910.1	Gnomon	CDS	7189940	7190176	.	+	0	Name=XP_015439235.1;ID=cds-XP_015439235.1;Dbxref=GeneID:107194177%2CGenbank:XP_015439235.1;Parent=rna-XM_015583749.1
NW_015373910.1	Gnomon	CDS	7190289	7190542	.	+	0	Name=XP_015439235.1;ID=cds-XP_015439235.1;Dbxref=GeneID:107194177%2CGenbank:XP_015439235.1;Parent=rna-XM_015583749.1
NW_015373910.1	Gnomon	CDS	7190651	7190835	.	+	0	Name=XP_015439235.1;ID=cds-XP_015439235.1;Dbxref=GeneID:107194177%2CGenbank:XP_015439235.1;Parent=rna-XM_015583749.1
NW_015373910.1	Gnomon	CDS	7191383	7191493	.	+	0	Name=XP_015439235.1;ID=cds-XP_015439235.1;Dbxref=GeneID:107194177%2CGenbank:XP_015439235.1;Parent=rna-XM_015583749.1
NW_015373910.1	Gnomon	CDS	7191759	7191854	.	+	0	Name=XP_015439235.1;ID=cds-XP_015439235.1;Dbxref=GeneID:107194177%2CGenbank:XP_015439235.1;Parent=rna-XM_015583749.1
NW_015373910.1	Gnomon	CDS	7191953	7192133	.	+	0	Name=XP_015439235.1;ID=cds-XP_015439235.1;Dbxref=GeneID:107194177%2CGenbank:XP_015439235.1;Parent=rna-XM_015583749.1
NW_015373910.1	Gnomon	CDS	7192931	7193165	.	+	0	Name=XP_015439235.1;ID=cds-XP_015439235.1;Dbxref=GeneID:107194177%2CGenbank:XP_015439235.1;Parent=rna-XM_015583749.1
NW_015373910.1	Gnomon	CDS	7194505	7194570	.	+	0	Name=XP_015439235.1;ID=cds-XP_015439235.1;Dbxref=GeneID:107194177%2CGenbank:XP_015439235.1;Parent=rna-XM_015583749.1
NW_015373910.1	Gnomon	CDS	7194754	7195085	.	+	0	Name=XP_015439235.1;ID=cds-XP_015439235.1;Dbxref=GeneID:107194177%2CGenbank:XP_015439235.1;Parent=rna-XM_015583749.1
NW_015373910.1	Gnomon	CDS	7195179	7195482	.	+	0	Name=XP_015439235.1;ID=cds-XP_015439235.1;Dbxref=GeneID:107194177%2CGenbank:XP_015439235.1;Parent=rna-XM_015583749.1
NW_015373910.1	Gnomon	CDS	7195571	7195734	.	+	0	Name=XP_015439235.1;ID=cds-XP_015439235.1;Dbxref=GeneID:107194177%2CGenbank:XP_015439235.1;Parent=rna-XM_015583749.1
NW_015373910.1	Gnomon	CDS	7195807	7195957	.	+	0	Name=XP_015439235.1;ID=cds-XP_015439235.1;Dbxref=GeneID:107194177%2CGenbank:XP_015439235.1;Parent=rna-XM_015583749.1
NW_015373910.1	Gnomon	CDS	7196034	7196166	.	+	0	Name=XP_015439235.1;ID=cds-XP_015439235.1;Dbxref=GeneID:107194177%2CGenbank:XP_015439235.1;Parent=rna-XM_015583749.1
NW_015373910.1	Gnomon	CDS	7196253	7196412	.	+	0	Name=XP_015439235.1;ID=cds-XP_015439235.1;Dbxref=GeneID:107194177%2CGenbank:XP_015439235.1;Parent=rna-XM_015583749.1
NW_015373910.1	Gnomon	CDS	7196519	7196735	.	+	0	Name=XP_015439235.1;ID=cds-XP_015439235.1;Dbxref=GeneID:107194177%2CGenbank:XP_015439235.1;Parent=rna-XM_015583749.1
NW_015373910.1	Gnomon	CDS	7196829	7197035	.	+	0	Name=XP_015439235.1;ID=cds-XP_015439235.1;Dbxref=GeneID:107194177%2CGenbank:XP_015439235.1;Parent=rna-XM_015583749.1
NW_015373910.1	Gnomon	CDS	7197307	7197510	.	+	0	Name=XP_015439235.1;ID=cds-XP_015439235.1;Dbxref=GeneID:107194177%2CGenbank:XP_015439235.1;Parent=rna-XM_015583749.1
NW_015373910.1	Gnomon	CDS	7161640	7161828	.	+	0	Name=XP_015439236.1;ID=cds-XP_015439236.1;Dbxref=GeneID:107194177%2CGenbank:XP_015439236.1;Parent=rna-XM_015583750.1
NW_015373910.1	Gnomon	CDS	7174053	7174158	.	+	0	Name=XP_015439236.1;ID=cds-XP_015439236.1;Dbxref=GeneID:107194177%2CGenbank:XP_015439236.1;Parent=rna-XM_015583750.1
NW_015373910.1	Gnomon	CDS	7174542	7174713	.	+	0	Name=XP_015439236.1;ID=cds-XP_015439236.1;Dbxref=GeneID:107194177%2CGenbank:XP_015439236.1;Parent=rna-XM_015583750.1
NW_015373910.1	Gnomon	CDS	7175221	7175397	.	+	0	Name=XP_015439236.1;ID=cds-XP_015439236.1;Dbxref=GeneID:107194177%2CGenbank:XP_015439236.1;Parent=rna-XM_015583750.1
NW_015373910.1	Gnomon	CDS	7175872	7175948	.	+	0	Name=XP_015439236.1;ID=cds-XP_015439236.1;Dbxref=GeneID:107194177%2CGenbank:XP_015439236.1;Parent=rna-XM_015583750.1
NW_015373910.1	Gnomon	CDS	7188166	7188197	.	+	0	Name=XP_015439236.1;ID=cds-XP_015439236.1;Dbxref=GeneID:107194177%2CGenbank:XP_015439236.1;Parent=rna-XM_015583750.1
NW_015373910.1	Gnomon	CDS	7188287	7188377	.	+	0	Name=XP_015439236.1;ID=cds-XP_015439236.1;Dbxref=GeneID:107194177%2CGenbank:XP_015439236.1;Parent=rna-XM_015583750.1
NW_015373910.1	Gnomon	CDS	7189029	7189106	.	+	0	Name=XP_015439236.1;ID=cds-XP_015439236.1;Dbxref=GeneID:107194177%2CGenbank:XP_015439236.1;Parent=rna-XM_015583750.1
NW_015373910.1	Gnomon	CDS	7189693	7189850	.	+	0	Name=XP_015439236.1;ID=cds-XP_015439236.1;Dbxref=GeneID:107194177%2CGenbank:XP_015439236.1;Parent=rna-XM_015583750.1
NW_015373910.1	Gnomon	CDS	7189940	7190176	.	+	0	Name=XP_015439236.1;ID=cds-XP_015439236.1;Dbxref=GeneID:107194177%2CGenbank:XP_015439236.1;Parent=rna-XM_015583750.1
NW_015373910.1	Gnomon	CDS	7190289	7190542	.	+	0	Name=XP_015439236.1;ID=cds-XP_015439236.1;Dbxref=GeneID:107194177%2CGenbank:XP_015439236.1;Parent=rna-XM_015583750.1
NW_015373910.1	Gnomon	CDS	7190651	7190835	.	+	0	Name=XP_015439236.1;ID=cds-XP_015439236.1;Dbxref=GeneID:107194177%2CGenbank:XP_015439236.1;Parent=rna-XM_015583750.1
NW_015373910.1	Gnomon	CDS	7191383	7191493	.	+	0	Name=XP_015439236.1;ID=cds-XP_015439236.1;Dbxref=GeneID:107194177%2CGenbank:XP_015439236.1;Parent=rna-XM_015583750.1
NW_015373910.1	Gnomon	CDS	7191759	7191854	.	+	0	Name=XP_015439236.1;ID=cds-XP_015439236.1;Dbxref=GeneID:107194177%2CGenbank:XP_015439236.1;Parent=rna-XM_015583750.1
NW_015373910.1	Gnomon	CDS	7191953	7192133	.	+	0	Name=XP_015439236.1;ID=cds-XP_015439236.1;Dbxref=GeneID:107194177%2CGenbank:XP_015439236.1;Parent=rna-XM_015583750.1
NW_015373910.1	Gnomon	CDS	7192931	7193165	.	+	0	Name=XP_015439236.1;ID=cds-XP_015439236.1;Dbxref=GeneID:107194177%2CGenbank:XP_015439236.1;Parent=rna-XM_015583750.1
NW_015373910.1	Gnomon	CDS	7194505	7194570	.	+	0	Name=XP_015439236.1;ID=cds-XP_015439236.1;Dbxref=GeneID:107194177%2CGenbank:XP_015439236.1;Parent=rna-XM_015583750.1
NW_015373910.1	Gnomon	CDS	7194754	7195085	.	+	0	Name=XP_015439236.1;ID=cds-XP_015439236.1;Dbxref=GeneID:107194177%2CGenbank:XP_015439236.1;Parent=rna-XM_015583750.1
NW_015373910.1	Gnomon	CDS	7195179	7195482	.	+	0	Name=XP_015439236.1;ID=cds-XP_015439236.1;Dbxref=GeneID:107194177%2CGenbank:XP_015439236.1;Parent=rna-XM_015583750.1
NW_015373910.1	Gnomon	CDS	7195571	7195734	.	+	0	Name=XP_015439236.1;ID=cds-XP_015439236.1;Dbxref=GeneID:107194177%2CGenbank:XP_015439236.1;Parent=rna-XM_015583750.1
NW_015373910.1	Gnomon	CDS	7195819	7195957	.	+	0	Name=XP_015439236.1;ID=cds-XP_015439236.1;Dbxref=GeneID:107194177%2CGenbank:XP_015439236.1;Parent=rna-XM_015583750.1
NW_015373910.1	Gnomon	CDS	7196034	7196166	.	+	0	Name=XP_015439236.1;ID=cds-XP_015439236.1;Dbxref=GeneID:107194177%2CGenbank:XP_015439236.1;Parent=rna-XM_015583750.1
NW_015373910.1	Gnomon	CDS	7196253	7196412	.	+	0	Name=XP_015439236.1;ID=cds-XP_015439236.1;Dbxref=GeneID:107194177%2CGenbank:XP_015439236.1;Parent=rna-XM_015583750.1
NW_015373910.1	Gnomon	CDS	7196519	7196735	.	+	0	Name=XP_015439236.1;ID=cds-XP_015439236.1;Dbxref=GeneID:107194177%2CGenbank:XP_015439236.1;Parent=rna-XM_015583750.1
NW_015373910.1	Gnomon	CDS	7196829	7197035	.	+	0	Name=XP_015439236.1;ID=cds-XP_015439236.1;Dbxref=GeneID:107194177%2CGenbank:XP_015439236.1;Parent=rna-XM_015583750.1
NW_015373910.1	Gnomon	CDS	7197307	7197510	.	+	0	Name=XP_015439236.1;ID=cds-XP_015439236.1;Dbxref=GeneID:107194177%2CGenbank:XP_015439236.1;Parent=rna-XM_015583750.1
NW_015373910.1	Gnomon	mRNA	5895441	5897650	.	-	.	Name=XM_015583647.1;ID=rna-XM_015583647.1;Dbxref=GeneID:107194083%2CGenbank:XM_015583647.1;Parent=gene-LOC107194083
NW_015373910.1	Gnomon	CDS	7069104	7069333	.	-	0	Name=XP_015438981.1;ID=cds-XP_015438981.1;Dbxref=GeneID:107193955%2CGenbank:XP_015438981.1;Parent=rna-XM_015583495.1
NW_015373910.1	Gnomon	CDS	7068141	7068289	.	-	0	Name=XP_015438981.1;ID=cds-XP_015438981.1;Dbxref=GeneID:107193955%2CGenbank:XP_015438981.1;Parent=rna-XM_015583495.1
NW_015373910.1	Gnomon	CDS	7067255	7068045	.	-	0	Name=XP_015438981.1;ID=cds-XP_015438981.1;Dbxref=GeneID:107193955%2CGenbank:XP_015438981.1;Parent=rna-XM_015583495.1
NW_015373910.1	Gnomon	CDS	7066399	7066746	.	-	0	Name=XP_015438981.1;ID=cds-XP_015438981.1;Dbxref=GeneID:107193955%2CGenbank:XP_015438981.1;Parent=rna-XM_015583495.1
NW_015373910.1	Gnomon	CDS	7065988	7066273	.	-	0	Name=XP_015438981.1;ID=cds-XP_015438981.1;Dbxref=GeneID:107193955%2CGenbank:XP_015438981.1;Parent=rna-XM_015583495.1
NW_015373910.1	Gnomon	CDS	7065410	7065799	.	-	0	Name=XP_015438981.1;ID=cds-XP_015438981.1;Dbxref=GeneID:107193955%2CGenbank:XP_015438981.1;Parent=rna-XM_015583495.1
NW_015373910.1	Gnomon	CDS	7063583	7063854	.	-	0	Name=XP_015438981.1;ID=cds-XP_015438981.1;Dbxref=GeneID:107193955%2CGenbank:XP_015438981.1;Parent=rna-XM_015583495.1
NW_015373910.1	Gnomon	CDS	7063115	7063501	.	-	0	Name=XP_015438981.1;ID=cds-XP_015438981.1;Dbxref=GeneID:107193955%2CGenbank:XP_015438981.1;Parent=rna-XM_015583495.1
NW_015373910.1	Gnomon	exon	1350290	1350641	.	+	.	ID=exon-XM_015583733.1-11;Dbxref=GeneID:107194164%2CGenbank:XM_015583733.1;Parent=rna-XM_015583733.1
NW_015373910.1	Gnomon	exon	1353923	1354134	.	+	.	ID=exon-XM_015583733.1-12;Dbxref=GeneID:107194164%2CGenbank:XM_015583733.1;Parent=rna-XM_015583733.1
NW_015373910.1	Gnomon	exon	1340222	1340321	.	+	.	ID=exon-XM_015583733.1-10;Dbxref=GeneID:107194164%2CGenbank:XM_015583733.1;Parent=rna-XM_015583733.1
NW_015373910.1	Gnomon	exon	378602	378652	.	-	.	ID=exon-XM_015583428.1-1;Dbxref=GeneID:107193893%2CGenbank:XM_015583428.1;Parent=rna-XM_015583428.1
NW_015373910.1	Gnomon	exon	378319	378512	.	-	.	ID=exon-XM_015583428.1-2;Dbxref=GeneID:107193893%2CGenbank:XM_015583428.1;Parent=rna-XM_015583428.1
NW_015373910.1	Gnomon	exon	378060	378225	.	-	.	ID=exon-XM_015583428.1-3;Dbxref=GeneID:107193893%2CGenbank:XM_015583428.1;Parent=rna-XM_015583428.1
NW_015373910.1	Gnomon	exon	7470364	7470582	.	+	.	ID=exon-XM_015583599.1-4;Dbxref=GeneID:107194038%2CGenbank:XM_015583599.1;Parent=rna-XM_015583599.1
NW_015373910.1	Gnomon	exon	7470653	7470823	.	+	.	ID=exon-XM_015583599.1-5;Dbxref=GeneID:107194038%2CGenbank:XM_015583599.1;Parent=rna-XM_015583599.1
NW_015373910.1	Gnomon	exon	7470918	7471862	.	+	.	ID=exon-XM_015583599.1-6;Dbxref=GeneID:107194038%2CGenbank:XM_015583599.1;Parent=rna-XM_015583599.1
NW_015373910.1	Gnomon	exon	7471956	7472527	.	+	.	ID=exon-XM_015583599.1-7;Dbxref=GeneID:107194038%2CGenbank:XM_015583599.1;Parent=rna-XM_015583599.1
NW_015373910.1	Gnomon	exon	7469270	7469453	.	+	.	ID=exon-XM_015583599.1-1;Dbxref=GeneID:107194038%2CGenbank:XM_015583599.1;Parent=rna-XM_015583599.1
NW_015373910.1	Gnomon	exon	7469535	7470033	.	+	.	ID=exon-XM_015583599.1-2;Dbxref=GeneID:107194038%2CGenbank:XM_015583599.1;Parent=rna-XM_015583599.1
NW_015373910.1	Gnomon	exon	7470105	7470284	.	+	.	ID=exon-XM_015583599.1-3;Dbxref=GeneID:107194038%2CGenbank:XM_015583599.1;Parent=rna-XM_015583599.1
NW_015373910.1	Gnomon	CDS	4693185	4693387	.	-	0	Name=XP_015439230.1;ID=cds-XP_015439230.1;Dbxref=GeneID:107194173%2CGenbank:XP_015439230.1;Parent=rna-XM_015583744.1
NW_015373910.1	Gnomon	CDS	4692436	4692805	.	-	0	Name=XP_015439230.1;ID=cds-XP_015439230.1;Dbxref=GeneID:107194173%2CGenbank:XP_015439230.1;Parent=rna-XM_015583744.1
NW_015373910.1	Gnomon	mRNA	4592292	4643530	.	-	.	Name=XM_015583740.1;ID=rna-XM_015583740.1;Dbxref=GeneID:107194170%2CGenbank:XM_015583740.1;Parent=gene-LOC107194170
NW_015373910.1	Gnomon	exon	4419815	4420076	.	+	.	ID=exon-XM_015583451.1-3;Dbxref=GeneID:107193912%2CGenbank:XM_015583451.1;Parent=rna-XM_015583451.1
NW_015373910.1	Gnomon	exon	4418892	4418904	.	+	.	ID=exon-XM_015583451.1-1;Dbxref=GeneID:107193912%2CGenbank:XM_015583451.1;Parent=rna-XM_015583451.1
NW_015373910.1	Gnomon	exon	4419505	4419633	.	+	.	ID=exon-XM_015583451.1-2;Dbxref=GeneID:107193912%2CGenbank:XM_015583451.1;Parent=rna-XM_015583451.1
NW_015373910.1	Gnomon	mRNA	1199414	1203535	.	-	.	Name=XM_015583646.1;ID=rna-XM_015583646.1;Dbxref=GeneID:107194082%2CGenbank:XM_015583646.1;Parent=gene-LOC107194082
NW_015373910.1	Gnomon	mRNA	4409933	4412526	.	+	.	Name=XM_015583500.1;ID=rna-XM_015583500.1;Dbxref=GeneID:107193960%2CGenbank:XM_015583500.1;Parent=gene-LOC107193960
NW_015373910.1	Gnomon	mRNA	6870385	6875891	.	+	.	Name=XM_015583490.1;ID=rna-XM_015583490.1;Dbxref=GeneID:107193950%2CGenbank:XM_015583490.1;Parent=gene-LOC107193950
NW_015373910.1	Gnomon	CDS	6040035	6040119	.	+	0	Name=XP_015439136.1;ID=cds-XP_015439136.1;Dbxref=GeneID:107194086%2CGenbank:XP_015439136.1;Note=The sequence of the model RefSeq protein was modified relative to this genomic sequence to represent the inferred CDS: substituted 1 base at 1 genomic stop codon;Parent=rna-XM_015583650.1
NW_015373910.1	Gnomon	CDS	6040503	6040636	.	+	0	Name=XP_015439136.1;ID=cds-XP_015439136.1;Dbxref=GeneID:107194086%2CGenbank:XP_015439136.1;Note=The sequence of the model RefSeq protein was modified relative to this genomic sequence to represent the inferred CDS: substituted 1 base at 1 genomic stop codon;Parent=rna-XM_015583650.1
NW_015373910.1	Gnomon	CDS	6041215	6041349	.	+	0	Name=XP_015439136.1;ID=cds-XP_015439136.1;Dbxref=GeneID:107194086%2CGenbank:XP_015439136.1;Note=The sequence of the model RefSeq protein was modified relative to this genomic sequence to represent the inferred CDS: substituted 1 base at 1 genomic stop codon;Parent=rna-XM_015583650.1
NW_015373910.1	Gnomon	CDS	6041423	6041588	.	+	0	Name=XP_015439136.1;ID=cds-XP_015439136.1;Dbxref=GeneID:107194086%2CGenbank:XP_015439136.1;Note=The sequence of the model RefSeq protein was modified relative to this genomic sequence to represent the inferred CDS: substituted 1 base at 1 genomic stop codon;Parent=rna-XM_015583650.1
NW_015373910.1	Gnomon	CDS	6042087	6042216	.	+	0	Name=XP_015439136.1;ID=cds-XP_015439136.1;Dbxref=GeneID:107194086%2CGenbank:XP_015439136.1;Note=The sequence of the model RefSeq protein was modified relative to this genomic sequence to represent the inferred CDS: substituted 1 base at 1 genomic stop codon;Parent=rna-XM_015583650.1
NW_015373910.1	Gnomon	CDS	6042270	6042554	.	+	0	Name=XP_015439136.1;ID=cds-XP_015439136.1;Dbxref=GeneID:107194086%2CGenbank:XP_015439136.1;Note=The sequence of the model RefSeq protein was modified relative to this genomic sequence to represent the inferred CDS: substituted 1 base at 1 genomic stop codon;Parent=rna-XM_015583650.1
NW_015373910.1	Gnomon	CDS	6042780	6043013	.	+	0	Name=XP_015439136.1;ID=cds-XP_015439136.1;Dbxref=GeneID:107194086%2CGenbank:XP_015439136.1;Note=The sequence of the model RefSeq protein was modified relative to this genomic sequence to represent the inferred CDS: substituted 1 base at 1 genomic stop codon;Parent=rna-XM_015583650.1
NW_015373910.1	Gnomon	CDS	6043080	6043307	.	+	0	Name=XP_015439136.1;ID=cds-XP_015439136.1;Dbxref=GeneID:107194086%2CGenbank:XP_015439136.1;Note=The sequence of the model RefSeq protein was modified relative to this genomic sequence to represent the inferred CDS: substituted 1 base at 1 genomic stop codon;Parent=rna-XM_015583650.1
NW_015373910.1	Gnomon	CDS	6043451	6043827	.	+	0	Name=XP_015439136.1;ID=cds-XP_015439136.1;Dbxref=GeneID:107194086%2CGenbank:XP_015439136.1;Note=The sequence of the model RefSeq protein was modified relative to this genomic sequence to represent the inferred CDS: substituted 1 base at 1 genomic stop codon;Parent=rna-XM_015583650.1
NW_015373910.1	Gnomon	CDS	6043889	6044073	.	+	0	Name=XP_015439136.1;ID=cds-XP_015439136.1;Dbxref=GeneID:107194086%2CGenbank:XP_015439136.1;Note=The sequence of the model RefSeq protein was modified relative to this genomic sequence to represent the inferred CDS: substituted 1 base at 1 genomic stop codon;Parent=rna-XM_015583650.1
NW_015373910.1	Gnomon	CDS	6044135	6044297	.	+	0	Name=XP_015439136.1;ID=cds-XP_015439136.1;Dbxref=GeneID:107194086%2CGenbank:XP_015439136.1;Note=The sequence of the model RefSeq protein was modified relative to this genomic sequence to represent the inferred CDS: substituted 1 base at 1 genomic stop codon;Parent=rna-XM_015583650.1
NW_015373910.1	Gnomon	CDS	6044363	6044671	.	+	0	Name=XP_015439136.1;ID=cds-XP_015439136.1;Dbxref=GeneID:107194086%2CGenbank:XP_015439136.1;Note=The sequence of the model RefSeq protein was modified relative to this genomic sequence to represent the inferred CDS: substituted 1 base at 1 genomic stop codon;Parent=rna-XM_015583650.1
NW_015373910.1	Gnomon	CDS	6044753	6044975	.	+	0	Name=XP_015439136.1;ID=cds-XP_015439136.1;Dbxref=GeneID:107194086%2CGenbank:XP_015439136.1;Note=The sequence of the model RefSeq protein was modified relative to this genomic sequence to represent the inferred CDS: substituted 1 base at 1 genomic stop codon;Parent=rna-XM_015583650.1
NW_015373910.1	Gnomon	CDS	6045198	6045371	.	+	0	Name=XP_015439136.1;ID=cds-XP_015439136.1;Dbxref=GeneID:107194086%2CGenbank:XP_015439136.1;Note=The sequence of the model RefSeq protein was modified relative to this genomic sequence to represent the inferred CDS: substituted 1 base at 1 genomic stop codon;Parent=rna-XM_015583650.1
NW_015373910.1	Gnomon	CDS	6045445	6045847	.	+	0	Name=XP_015439136.1;ID=cds-XP_015439136.1;Dbxref=GeneID:107194086%2CGenbank:XP_015439136.1;Note=The sequence of the model RefSeq protein was modified relative to this genomic sequence to represent the inferred CDS: substituted 1 base at 1 genomic stop codon;Parent=rna-XM_015583650.1
NW_015373910.1	Gnomon	CDS	6045880	6046092	.	+	0	Name=XP_015439136.1;ID=cds-XP_015439136.1;Dbxref=GeneID:107194086%2CGenbank:XP_015439136.1;Note=The sequence of the model RefSeq protein was modified relative to this genomic sequence to represent the inferred CDS: substituted 1 base at 1 genomic stop codon;Parent=rna-XM_015583650.1
NW_015373910.1	Gnomon	CDS	6046443	6047313	.	+	0	Name=XP_015439136.1;ID=cds-XP_015439136.1;Dbxref=GeneID:107194086%2CGenbank:XP_015439136.1;Note=The sequence of the model RefSeq protein was modified relative to this genomic sequence to represent the inferred CDS: substituted 1 base at 1 genomic stop codon;Parent=rna-XM_015583650.1
NW_015373910.1	Gnomon	CDS	6047386	6047518	.	+	0	Name=XP_015439136.1;ID=cds-XP_015439136.1;Dbxref=GeneID:107194086%2CGenbank:XP_015439136.1;Note=The sequence of the model RefSeq protein was modified relative to this genomic sequence to represent the inferred CDS: substituted 1 base at 1 genomic stop codon;Parent=rna-XM_015583650.1
NW_015373910.1	Gnomon	CDS	6048700	6048928	.	+	0	Name=XP_015439136.1;ID=cds-XP_015439136.1;Dbxref=GeneID:107194086%2CGenbank:XP_015439136.1;Note=The sequence of the model RefSeq protein was modified relative to this genomic sequence to represent the inferred CDS: substituted 1 base at 1 genomic stop codon;Parent=rna-XM_015583650.1
NW_015373910.1	Gnomon	CDS	6051847	6052070	.	+	0	Name=XP_015439136.1;ID=cds-XP_015439136.1;Dbxref=GeneID:107194086%2CGenbank:XP_015439136.1;Note=The sequence of the model RefSeq protein was modified relative to this genomic sequence to represent the inferred CDS: substituted 1 base at 1 genomic stop codon;Parent=rna-XM_015583650.1
NW_015373910.1	Gnomon	CDS	6052146	6053688	.	+	0	Name=XP_015439136.1;ID=cds-XP_015439136.1;Dbxref=GeneID:107194086%2CGenbank:XP_015439136.1;Note=The sequence of the model RefSeq protein was modified relative to this genomic sequence to represent the inferred CDS: substituted 1 base at 1 genomic stop codon;Parent=rna-XM_015583650.1
NW_015373910.1	Gnomon	CDS	6053803	6053946	.	+	0	Name=XP_015439136.1;ID=cds-XP_015439136.1;Dbxref=GeneID:107194086%2CGenbank:XP_015439136.1;Note=The sequence of the model RefSeq protein was modified relative to this genomic sequence to represent the inferred CDS: substituted 1 base at 1 genomic stop codon;Parent=rna-XM_015583650.1
NW_015373910.1	Gnomon	exon	2270643	2270849	.	+	.	ID=exon-XM_015583762.1-2;Dbxref=GeneID:107194184%2CGenbank:XM_015583762.1;Parent=rna-XM_015583762.1
NW_015373910.1	Gnomon	exon	2270924	2271043	.	+	.	ID=exon-XM_015583762.1-3;Dbxref=GeneID:107194184%2CGenbank:XM_015583762.1;Parent=rna-XM_015583762.1
NW_015373910.1	Gnomon	exon	2271525	2271635	.	+	.	ID=exon-XM_015583762.1-4;Dbxref=GeneID:107194184%2CGenbank:XM_015583762.1;Parent=rna-XM_015583762.1
NW_015373910.1	Gnomon	exon	2269264	2269314	.	+	.	ID=exon-XM_015583762.1-1;Dbxref=GeneID:107194184%2CGenbank:XM_015583762.1;Parent=rna-XM_015583762.1
NW_015373910.1	Gnomon	exon	4390193	4390349	.	-	.	ID=exon-XM_015583654.1-10;Dbxref=GeneID:107194089%2CGenbank:XM_015583654.1;Parent=rna-XM_015583654.1
NW_015373910.1	Gnomon	CDS	3442204	3442279	.	+	0	Name=XP_015439135.1;ID=cds-XP_015439135.1;Dbxref=GeneID:107194085%2CGenbank:XP_015439135.1;Parent=rna-XM_015583649.1
NW_015373910.1	Gnomon	CDS	3443480	3443659	.	+	0	Name=XP_015439135.1;ID=cds-XP_015439135.1;Dbxref=GeneID:107194085%2CGenbank:XP_015439135.1;Parent=rna-XM_015583649.1
NW_015373910.1	Gnomon	CDS	3444395	3444591	.	+	0	Name=XP_015439135.1;ID=cds-XP_015439135.1;Dbxref=GeneID:107194085%2CGenbank:XP_015439135.1;Parent=rna-XM_015583649.1
NW_015373910.1	Gnomon	CDS	3444898	3445204	.	+	0	Name=XP_015439135.1;ID=cds-XP_015439135.1;Dbxref=GeneID:107194085%2CGenbank:XP_015439135.1;Parent=rna-XM_015583649.1
NW_015373910.1	Gnomon	CDS	3445651	3446276	.	+	0	Name=XP_015439135.1;ID=cds-XP_015439135.1;Dbxref=GeneID:107194085%2CGenbank:XP_015439135.1;Parent=rna-XM_015583649.1
NW_015373910.1	Gnomon	exon	4398432	4398563	.	+	.	ID=exon-XM_015583498.1-2;Dbxref=GeneID:107193959%2CGenbank:XM_015583498.1;Parent=rna-XM_015583498.1
NW_015373910.1	Gnomon	exon	4398657	4398839	.	+	.	ID=exon-XM_015583498.1-3;Dbxref=GeneID:107193959%2CGenbank:XM_015583498.1;Parent=rna-XM_015583498.1
NW_015373910.1	Gnomon	exon	4398914	4399150	.	+	.	ID=exon-XM_015583498.1-4;Dbxref=GeneID:107193959%2CGenbank:XM_015583498.1;Parent=rna-XM_015583498.1
NW_015373910.1	Gnomon	exon	4399223	4399348	.	+	.	ID=exon-XM_015583498.1-5;Dbxref=GeneID:107193959%2CGenbank:XM_015583498.1;Parent=rna-XM_015583498.1
NW_015373910.1	Gnomon	exon	4399415	4399612	.	+	.	ID=exon-XM_015583498.1-6;Dbxref=GeneID:107193959%2CGenbank:XM_015583498.1;Parent=rna-XM_015583498.1
NW_015373910.1	Gnomon	exon	4399699	4399951	.	+	.	ID=exon-XM_015583498.1-7;Dbxref=GeneID:107193959%2CGenbank:XM_015583498.1;Parent=rna-XM_015583498.1
NW_015373910.1	Gnomon	exon	4400026	4400173	.	+	.	ID=exon-XM_015583498.1-8;Dbxref=GeneID:107193959%2CGenbank:XM_015583498.1;Parent=rna-XM_015583498.1
NW_015373910.1	Gnomon	exon	4400257	4400499	.	+	.	ID=exon-XM_015583498.1-9;Dbxref=GeneID:107193959%2CGenbank:XM_015583498.1;Parent=rna-XM_015583498.1
NW_015373910.1	Gnomon	exon	4397883	4398161	.	+	.	ID=exon-XM_015583498.1-1;Dbxref=GeneID:107193959%2CGenbank:XM_015583498.1;Parent=rna-XM_015583498.1
NW_015373910.1	Gnomon	exon	3504468	3504658	.	+	.	ID=exon-XM_015583598.1-7;Dbxref=GeneID:107194037%2CGenbank:XM_015583598.1;Parent=rna-XM_015583598.1
NW_015373910.1	Gnomon	exon	3507526	3507592	.	+	.	ID=exon-XM_015583598.1-8;Dbxref=GeneID:107194037%2CGenbank:XM_015583598.1;Parent=rna-XM_015583598.1
NW_015373910.1	Gnomon	exon	3503858	3503921	.	+	.	ID=exon-XM_015583598.1-5;Dbxref=GeneID:107194037%2CGenbank:XM_015583598.1;Parent=rna-XM_015583598.1
NW_015373910.1	Gnomon	exon	3504007	3504042	.	+	.	ID=exon-XM_015583598.1-6;Dbxref=GeneID:107194037%2CGenbank:XM_015583598.1;Parent=rna-XM_015583598.1
NW_015373910.1	Gnomon	exon	3503306	3503434	.	+	.	ID=exon-XM_015583598.1-3;Dbxref=GeneID:107194037%2CGenbank:XM_015583598.1;Parent=rna-XM_015583598.1
NW_015373910.1	Gnomon	exon	358679	360457	.	-	.	ID=exon-XM_015583427.1-1;Dbxref=GeneID:107193892%2CGenbank:XM_015583427.1;Parent=rna-XM_015583427.1
NW_015373910.1	Gnomon	exon	3503616	3503778	.	+	.	ID=exon-XM_015583598.1-4;Dbxref=GeneID:107194037%2CGenbank:XM_015583598.1;Parent=rna-XM_015583598.1
NW_015373910.1	Gnomon	exon	3502304	3502417	.	+	.	ID=exon-XM_015583598.1-1;Dbxref=GeneID:107194037%2CGenbank:XM_015583598.1;Parent=rna-XM_015583598.1
NW_015373910.1	Gnomon	exon	3503076	3503217	.	+	.	ID=exon-XM_015583598.1-2;Dbxref=GeneID:107194037%2CGenbank:XM_015583598.1;Parent=rna-XM_015583598.1
NW_015373910.1	Gnomon	CDS	5744250	5744387	.	+	0	Name=XP_015439232.1;ID=cds-XP_015439232.1;Dbxref=GeneID:107194175%2CGenbank:XP_015439232.1;Parent=rna-XM_015583746.1
NW_015373910.1	Gnomon	CDS	5745457	5745612	.	+	0	Name=XP_015439232.1;ID=cds-XP_015439232.1;Dbxref=GeneID:107194175%2CGenbank:XP_015439232.1;Parent=rna-XM_015583746.1
NW_015373910.1	Gnomon	CDS	5746198	5746649	.	+	0	Name=XP_015439232.1;ID=cds-XP_015439232.1;Dbxref=GeneID:107194175%2CGenbank:XP_015439232.1;Parent=rna-XM_015583746.1
NW_015373910.1	Gnomon	CDS	5747140	5747389	.	+	0	Name=XP_015439232.1;ID=cds-XP_015439232.1;Dbxref=GeneID:107194175%2CGenbank:XP_015439232.1;Parent=rna-XM_015583746.1
NW_015373910.1	Gnomon	CDS	5748364	5748549	.	+	0	Name=XP_015439232.1;ID=cds-XP_015439232.1;Dbxref=GeneID:107194175%2CGenbank:XP_015439232.1;Parent=rna-XM_015583746.1
NW_015373910.1	Gnomon	CDS	5748623	5748872	.	+	0	Name=XP_015439232.1;ID=cds-XP_015439232.1;Dbxref=GeneID:107194175%2CGenbank:XP_015439232.1;Parent=rna-XM_015583746.1
NW_015373910.1	Gnomon	CDS	5748961	5749163	.	+	0	Name=XP_015439232.1;ID=cds-XP_015439232.1;Dbxref=GeneID:107194175%2CGenbank:XP_015439232.1;Parent=rna-XM_015583746.1
NW_015373910.1	Gnomon	CDS	5749332	5749466	.	+	0	Name=XP_015439232.1;ID=cds-XP_015439232.1;Dbxref=GeneID:107194175%2CGenbank:XP_015439232.1;Parent=rna-XM_015583746.1
NW_015373910.1	Gnomon	exon	5660390	5661661	.	+	.	ID=exon-XM_015583738.1-3;Dbxref=GeneID:107194167%2CGenbank:XM_015583738.1;Parent=rna-XM_015583738.1
NW_015373910.1	Gnomon	exon	5654375	5654760	.	+	.	ID=exon-XM_015583738.1-1;Dbxref=GeneID:107194167%2CGenbank:XM_015583738.1;Parent=rna-XM_015583738.1
NW_015373910.1	Gnomon	exon	5657685	5658742	.	+	.	ID=exon-XM_015583738.1-2;Dbxref=GeneID:107194167%2CGenbank:XM_015583738.1;Parent=rna-XM_015583738.1
NW_015373910.1	Gnomon	mRNA	5318194	5325003	.	-	.	Name=XM_015583644.1;ID=rna-XM_015583644.1;Dbxref=GeneID:107194081%2CGenbank:XM_015583644.1;Parent=gene-LOC107194081
NW_015373910.1	Gnomon	exon	7092141	7094174	.	-	.	ID=exon-XM_015583603.1-2;Dbxref=GeneID:107194040%2CGenbank:XM_015583603.1;Parent=rna-XM_015583603.1
NW_015373910.1	Gnomon	exon	7095339	7095748	.	-	.	ID=exon-XM_015583603.1-1;Dbxref=GeneID:107194040%2CGenbank:XM_015583603.1;Parent=rna-XM_015583603.1
NW_015373910.1	Gnomon	CDS	7154769	7154843	.	+	0	Name=XP_015439139.1;ID=cds-XP_015439139.1;Dbxref=GeneID:107194088%2CGenbank:XP_015439139.1;Parent=rna-XM_015583653.1
NW_015373910.1	Gnomon	CDS	7155238	7155300	.	+	0	Name=XP_015439139.1;ID=cds-XP_015439139.1;Dbxref=GeneID:107194088%2CGenbank:XP_015439139.1;Parent=rna-XM_015583653.1
NW_015373910.1	Gnomon	CDS	7155645	7155773	.	+	0	Name=XP_015439139.1;ID=cds-XP_015439139.1;Dbxref=GeneID:107194088%2CGenbank:XP_015439139.1;Parent=rna-XM_015583653.1
NW_015373910.1	Gnomon	CDS	7155850	7155984	.	+	0	Name=XP_015439139.1;ID=cds-XP_015439139.1;Dbxref=GeneID:107194088%2CGenbank:XP_015439139.1;Parent=rna-XM_015583653.1
NW_015373910.1	Gnomon	CDS	7156071	7156228	.	+	0	Name=XP_015439139.1;ID=cds-XP_015439139.1;Dbxref=GeneID:107194088%2CGenbank:XP_015439139.1;Parent=rna-XM_015583653.1
NW_015373910.1	Gnomon	CDS	7156435	7156500	.	+	0	Name=XP_015439139.1;ID=cds-XP_015439139.1;Dbxref=GeneID:107194088%2CGenbank:XP_015439139.1;Parent=rna-XM_015583653.1
NW_015373910.1	Gnomon	CDS	7156772	7156922	.	+	0	Name=XP_015439139.1;ID=cds-XP_015439139.1;Dbxref=GeneID:107194088%2CGenbank:XP_015439139.1;Parent=rna-XM_015583653.1
NW_015373910.1	Gnomon	CDS	7157006	7157209	.	+	0	Name=XP_015439139.1;ID=cds-XP_015439139.1;Dbxref=GeneID:107194088%2CGenbank:XP_015439139.1;Parent=rna-XM_015583653.1
NW_015373910.1	Gnomon	CDS	7157301	7157916	.	+	0	Name=XP_015439139.1;ID=cds-XP_015439139.1;Dbxref=GeneID:107194088%2CGenbank:XP_015439139.1;Parent=rna-XM_015583653.1
NW_015373910.1	Gnomon	CDS	7157996	7158272	.	+	0	Name=XP_015439139.1;ID=cds-XP_015439139.1;Dbxref=GeneID:107194088%2CGenbank:XP_015439139.1;Parent=rna-XM_015583653.1
NW_015373910.1	Gnomon	CDS	7158350	7158485	.	+	0	Name=XP_015439139.1;ID=cds-XP_015439139.1;Dbxref=GeneID:107194088%2CGenbank:XP_015439139.1;Parent=rna-XM_015583653.1
NW_015373910.1	Gnomon	CDS	5547164	5548206	.	-	0	Name=XP_015439231.1;ID=cds-XP_015439231.1;Dbxref=GeneID:107194174%2CGenbank:XP_015439231.1;Parent=rna-XM_015583745.1
NW_015373910.1	Gnomon	CDS	5508325	5508449	.	-	0	Name=XP_015439231.1;ID=cds-XP_015439231.1;Dbxref=GeneID:107194174%2CGenbank:XP_015439231.1;Parent=rna-XM_015583745.1
NW_015373910.1	Gnomon	CDS	5502629	5502704	.	-	0	Name=XP_015439231.1;ID=cds-XP_015439231.1;Dbxref=GeneID:107194174%2CGenbank:XP_015439231.1;Parent=rna-XM_015583745.1
NW_015373910.1	Gnomon	CDS	5493621	5493713	.	-	0	Name=XP_015439231.1;ID=cds-XP_015439231.1;Dbxref=GeneID:107194174%2CGenbank:XP_015439231.1;Parent=rna-XM_015583745.1
NW_015373910.1	Gnomon	CDS	5492742	5493046	.	-	0	Name=XP_015439231.1;ID=cds-XP_015439231.1;Dbxref=GeneID:107194174%2CGenbank:XP_015439231.1;Parent=rna-XM_015583745.1
NW_015373910.1	Gnomon	CDS	5490641	5490914	.	-	0	Name=XP_015439231.1;ID=cds-XP_015439231.1;Dbxref=GeneID:107194174%2CGenbank:XP_015439231.1;Parent=rna-XM_015583745.1
NW_015373910.1	Gnomon	CDS	5485223	5485424	.	-	0	Name=XP_015439231.1;ID=cds-XP_015439231.1;Dbxref=GeneID:107194174%2CGenbank:XP_015439231.1;Parent=rna-XM_015583745.1
NW_015373910.1	Gnomon	exon	7438681	7438822	.	-	.	ID=exon-XM_015583715.1-4;Dbxref=GeneID:107194149%2CGenbank:XM_015583715.1;Parent=rna-XM_015583715.1
NW_015373910.1	Gnomon	exon	7438066	7438216	.	-	.	ID=exon-XM_015583715.1-5;Dbxref=GeneID:107194149%2CGenbank:XM_015583715.1;Parent=rna-XM_015583715.1
NW_015373910.1	Gnomon	exon	7439639	7439895	.	-	.	ID=exon-XM_015583715.1-2;Dbxref=GeneID:107194149%2CGenbank:XM_015583715.1;Parent=rna-XM_015583715.1
NW_015373910.1	Gnomon	exon	7439163	7439309	.	-	.	ID=exon-XM_015583715.1-3;Dbxref=GeneID:107194149%2CGenbank:XM_015583715.1;Parent=rna-XM_015583715.1
NW_015373910.1	Gnomon	exon	7436704	7437126	.	-	.	ID=exon-XM_015583715.1-8;Dbxref=GeneID:107194149%2CGenbank:XM_015583715.1;Parent=rna-XM_015583715.1
NW_015373910.1	Gnomon	exon	7436503	7436601	.	-	.	ID=exon-XM_015583715.1-9;Dbxref=GeneID:107194149%2CGenbank:XM_015583715.1;Parent=rna-XM_015583715.1
NW_015373910.1	Gnomon	exon	7437587	7437816	.	-	.	ID=exon-XM_015583715.1-6;Dbxref=GeneID:107194149%2CGenbank:XM_015583715.1;Parent=rna-XM_015583715.1
NW_015373910.1	Gnomon	exon	7437321	7437503	.	-	.	ID=exon-XM_015583715.1-7;Dbxref=GeneID:107194149%2CGenbank:XM_015583715.1;Parent=rna-XM_015583715.1
NW_015373910.1	Gnomon	exon	7441892	7442138	.	-	.	ID=exon-XM_015583715.1-1;Dbxref=GeneID:107194149%2CGenbank:XM_015583715.1;Parent=rna-XM_015583715.1
NW_015373910.1	Gnomon	exon	7353604	7353691	.	-	.	ID=exon-XM_015583703.1-10;Dbxref=GeneID:107194137%2CGenbank:XM_015583703.1;Parent=rna-XM_015583703.1
NW_015373910.1	Gnomon	exon	7353177	7353540	.	-	.	ID=exon-XM_015583703.1-11;Dbxref=GeneID:107194137%2CGenbank:XM_015583703.1;Parent=rna-XM_015583703.1
NW_015373910.1	Gnomon	exon	6040035	6040119	.	+	.	ID=exon-XM_015583650.1-1;Dbxref=GeneID:107194086%2CGenbank:XM_015583650.1;Parent=rna-XM_015583650.1
NW_015373910.1	Gnomon	exon	6040503	6040636	.	+	.	ID=exon-XM_015583650.1-2;Dbxref=GeneID:107194086%2CGenbank:XM_015583650.1;Parent=rna-XM_015583650.1
NW_015373910.1	Gnomon	exon	6041215	6041349	.	+	.	ID=exon-XM_015583650.1-3;Dbxref=GeneID:107194086%2CGenbank:XM_015583650.1;Parent=rna-XM_015583650.1
NW_015373910.1	Gnomon	exon	6041423	6041588	.	+	.	ID=exon-XM_015583650.1-4;Dbxref=GeneID:107194086%2CGenbank:XM_015583650.1;Parent=rna-XM_015583650.1
NW_015373910.1	Gnomon	exon	6042087	6042216	.	+	.	ID=exon-XM_015583650.1-5;Dbxref=GeneID:107194086%2CGenbank:XM_015583650.1;Parent=rna-XM_015583650.1
NW_015373910.1	Gnomon	exon	6042270	6042554	.	+	.	ID=exon-XM_015583650.1-6;Dbxref=GeneID:107194086%2CGenbank:XM_015583650.1;Parent=rna-XM_015583650.1
NW_015373910.1	Gnomon	exon	6042780	6043013	.	+	.	ID=exon-XM_015583650.1-7;Dbxref=GeneID:107194086%2CGenbank:XM_015583650.1;Parent=rna-XM_015583650.1
NW_015373910.1	Gnomon	exon	6043080	6043307	.	+	.	ID=exon-XM_015583650.1-8;Dbxref=GeneID:107194086%2CGenbank:XM_015583650.1;Parent=rna-XM_015583650.1
NW_015373910.1	Gnomon	exon	6043451	6043827	.	+	.	ID=exon-XM_015583650.1-9;Dbxref=GeneID:107194086%2CGenbank:XM_015583650.1;Parent=rna-XM_015583650.1
NW_015373910.1	Gnomon	mRNA	4416234	4418213	.	-	.	Name=XM_015583643.1;ID=rna-XM_015583643.1;Dbxref=GeneID:107194080%2CGenbank:XM_015583643.1;Parent=gene-LOC107194080
NW_015373910.1	Gnomon	CDS	3075591	3075707	.	-	0	Name=XP_015439137.1;ID=cds-XP_015439137.1;Dbxref=GeneID:107194087%2CGenbank:XP_015439137.1;Note=The sequence of the model RefSeq protein was modified relative to this genomic sequence to represent the inferred CDS: deleted 2 bases in 1 codon;Parent=rna-XM_015583651.1
NW_015373910.1	Gnomon	CDS	3075414	3075588	.	-	0	Name=XP_015439137.1;ID=cds-XP_015439137.1;Dbxref=GeneID:107194087%2CGenbank:XP_015439137.1;Note=The sequence of the model RefSeq protein was modified relative to this genomic sequence to represent the inferred CDS: deleted 2 bases in 1 codon;Parent=rna-XM_015583651.1
NW_015373910.1	Gnomon	CDS	3026275	3026447	.	-	0	Name=XP_015439137.1;ID=cds-XP_015439137.1;Dbxref=GeneID:107194087%2CGenbank:XP_015439137.1;Note=The sequence of the model RefSeq protein was modified relative to this genomic sequence to represent the inferred CDS: deleted 2 bases in 1 codon;Parent=rna-XM_015583651.1
NW_015373910.1	Gnomon	CDS	3015093	3015296	.	-	0	Name=XP_015439137.1;ID=cds-XP_015439137.1;Dbxref=GeneID:107194087%2CGenbank:XP_015439137.1;Note=The sequence of the model RefSeq protein was modified relative to this genomic sequence to represent the inferred CDS: deleted 2 bases in 1 codon;Parent=rna-XM_015583651.1
NW_015373910.1	Gnomon	CDS	3014149	3014889	.	-	0	Name=XP_015439137.1;ID=cds-XP_015439137.1;Dbxref=GeneID:107194087%2CGenbank:XP_015439137.1;Note=The sequence of the model RefSeq protein was modified relative to this genomic sequence to represent the inferred CDS: deleted 2 bases in 1 codon;Parent=rna-XM_015583651.1
NW_015373910.1	Gnomon	mRNA	7355878	7358418	.	-	.	Name=XM_015583549.1;ID=rna-XM_015583549.1;Dbxref=GeneID:107193995%2CGenbank:XM_015583549.1;Parent=gene-LOC107193995
NW_015373910.1	Gnomon	exon	5676074	5676333	.	-	.	ID=exon-XM_015583552.1-5;Dbxref=GeneID:107193998%2CGenbank:XM_015583552.1;Parent=rna-XM_015583552.1
NW_015373910.1	Gnomon	exon	5677567	5677674	.	-	.	ID=exon-XM_015583552.1-3;Dbxref=GeneID:107193998%2CGenbank:XM_015583552.1;Parent=rna-XM_015583552.1
NW_015373910.1	Gnomon	exon	5677176	5677313	.	-	.	ID=exon-XM_015583552.1-4;Dbxref=GeneID:107193998%2CGenbank:XM_015583552.1;Parent=rna-XM_015583552.1
NW_015373910.1	Gnomon	exon	5685816	5685894	.	-	.	ID=exon-XM_015583552.1-1;Dbxref=GeneID:107193998%2CGenbank:XM_015583552.1;Parent=rna-XM_015583552.1
NW_015373910.1	Gnomon	exon	5682845	5683069	.	-	.	ID=exon-XM_015583552.1-2;Dbxref=GeneID:107193998%2CGenbank:XM_015583552.1;Parent=rna-XM_015583552.1
NW_015373910.1	Gnomon	exon	7476289	7476395	.	-	.	ID=exon-XM_015583626.1-1;Dbxref=GeneID:107194061%2CGenbank:XM_015583626.1;Parent=rna-XM_015583626.1
NW_015373910.1	Gnomon	exon	7476071	7476133	.	-	.	ID=exon-XM_015583626.1-2;Dbxref=GeneID:107194061%2CGenbank:XM_015583626.1;Parent=rna-XM_015583626.1
NW_015373910.1	Gnomon	exon	7475730	7475987	.	-	.	ID=exon-XM_015583626.1-3;Dbxref=GeneID:107194061%2CGenbank:XM_015583626.1;Parent=rna-XM_015583626.1
NW_015373910.1	Gnomon	exon	7475106	7475456	.	-	.	ID=exon-XM_015583626.1-4;Dbxref=GeneID:107194061%2CGenbank:XM_015583626.1;Parent=rna-XM_015583626.1
NW_015373910.1	Gnomon	exon	5866266	5866506	.	-	.	ID=exon-XM_015583528.1-6;Dbxref=GeneID:107193980%2CGenbank:XM_015583528.1;Parent=rna-XM_015583528.1
NW_015373910.1	Gnomon	exon	5865927	5866191	.	-	.	ID=exon-XM_015583528.1-7;Dbxref=GeneID:107193980%2CGenbank:XM_015583528.1;Parent=rna-XM_015583528.1
NW_015373910.1	Gnomon	exon	5865373	5865855	.	-	.	ID=exon-XM_015583528.1-8;Dbxref=GeneID:107193980%2CGenbank:XM_015583528.1;Parent=rna-XM_015583528.1
NW_015373910.1	Gnomon	exon	5864962	5865298	.	-	.	ID=exon-XM_015583528.1-9;Dbxref=GeneID:107193980%2CGenbank:XM_015583528.1;Parent=rna-XM_015583528.1
NW_015373910.1	Gnomon	exon	5867631	5867768	.	-	.	ID=exon-XM_015583528.1-2;Dbxref=GeneID:107193980%2CGenbank:XM_015583528.1;Parent=rna-XM_015583528.1
NW_015373910.1	Gnomon	exon	5867101	5867383	.	-	.	ID=exon-XM_015583528.1-3;Dbxref=GeneID:107193980%2CGenbank:XM_015583528.1;Parent=rna-XM_015583528.1
NW_015373910.1	Gnomon	exon	5866834	5867032	.	-	.	ID=exon-XM_015583528.1-4;Dbxref=GeneID:107193980%2CGenbank:XM_015583528.1;Parent=rna-XM_015583528.1
NW_015373910.1	Gnomon	exon	5866594	5866748	.	-	.	ID=exon-XM_015583528.1-5;Dbxref=GeneID:107193980%2CGenbank:XM_015583528.1;Parent=rna-XM_015583528.1
NW_015373910.1	Gnomon	exon	5867835	5867875	.	-	.	ID=exon-XM_015583528.1-1;Dbxref=GeneID:107193980%2CGenbank:XM_015583528.1;Parent=rna-XM_015583528.1
NW_015373910.1	tRNAscan-SE	tRNA	6820406	6820477	.	+	.	ID=rna-Trnag-ucc;Dbxref=GeneID:107181351;Note=transfer RNA glycine (anticodon UCC);Parent=gene-Trnag-ucc
NW_015373910.1	Gnomon	exon	7340555	7341055	.	-	.	ID=exon-XM_015583545.1-10;Dbxref=GeneID:107193993%2CGenbank:XM_015583545.1;Parent=rna-XM_015583545.1
NW_015373910.1	RefSeq	cDNA_match	3075414	3075707	.	-	.	ID=6ce85458-dd7b-4ab4-b7cc-e4dc91dba8ac;Target=XM_015583651.1 1 292;Gap=M117 D2 M175
NW_015373910.1	RefSeq	cDNA_match	3026275	3026447	.	-	.	ID=6ce85458-dd7b-4ab4-b7cc-e4dc91dba8ac;Target=XM_015583651.1 1 292;Gap=M117 D2 M175
NW_015373910.1	RefSeq	cDNA_match	3015093	3015296	.	-	.	ID=6ce85458-dd7b-4ab4-b7cc-e4dc91dba8ac;Target=XM_015583651.1 1 292;Gap=M117 D2 M175
NW_015373910.1	RefSeq	cDNA_match	3014149	3014889	.	-	.	ID=6ce85458-dd7b-4ab4-b7cc-e4dc91dba8ac;Target=XM_015583651.1 1 292;Gap=M117 D2 M175
NW_015373910.1	Gnomon	mRNA	7257146	7263457	.	+	.	Name=XM_015583642.1;ID=rna-XM_015583642.1;Dbxref=GeneID:107194078%2CGenbank:XM_015583642.1;Parent=gene-LOC107194078
NW_015373910.1	Gnomon	mRNA	4495882	4516919	.	-	.	Name=XM_015583788.1;ID=rna-XM_015583788.1;Dbxref=GeneID:107194200%2CGenbank:XM_015583788.1;Parent=gene-LOC107194200
NW_015373910.1	Gnomon	mRNA	2322658	2396888	.	-	.	Name=XM_015583548.1;ID=rna-XM_015583548.1;Dbxref=GeneID:107193994%2CGenbank:XM_015583548.1;Parent=gene-LOC107193994
NW_015373910.1	Gnomon	CDS	1228464	1228566	.	+	0	Name=XP_015438988.1;ID=cds-XP_015438988.1;Dbxref=GeneID:107193961%2CGenbank:XP_015438988.1;Parent=rna-XM_015583502.1
NW_015373910.1	Gnomon	CDS	1228653	1228930	.	+	0	Name=XP_015438988.1;ID=cds-XP_015438988.1;Dbxref=GeneID:107193961%2CGenbank:XP_015438988.1;Parent=rna-XM_015583502.1
NW_015373910.1	Gnomon	CDS	1229017	1229307	.	+	0	Name=XP_015438988.1;ID=cds-XP_015438988.1;Dbxref=GeneID:107193961%2CGenbank:XP_015438988.1;Parent=rna-XM_015583502.1
NW_015373910.1	Gnomon	exon	1223046	1223079	.	-	.	ID=exon-XM_015583602.1-1;Dbxref=GeneID:107194039%2CGenbank:XM_015583602.1;Parent=rna-XM_015583602.1
NW_015373910.1	Gnomon	exon	1222180	1222705	.	-	.	ID=exon-XM_015583602.1-2;Dbxref=GeneID:107194039%2CGenbank:XM_015583602.1;Parent=rna-XM_015583602.1
NW_015373910.1	Gnomon	exon	1221518	1222043	.	-	.	ID=exon-XM_015583602.1-3;Dbxref=GeneID:107194039%2CGenbank:XM_015583602.1;Parent=rna-XM_015583602.1
NW_015373910.1	Gnomon	exon	1221294	1221443	.	-	.	ID=exon-XM_015583602.1-4;Dbxref=GeneID:107194039%2CGenbank:XM_015583602.1;Parent=rna-XM_015583602.1
NW_015373910.1	Gnomon	exon	5645537	5645793	.	+	.	ID=exon-XM_015583737.1-1;Dbxref=GeneID:107194167%2CGenbank:XM_015583737.1;Parent=rna-XM_015583737.1
NW_015373910.1	Gnomon	exon	5657685	5658742	.	+	.	ID=exon-XM_015583737.1-2;Dbxref=GeneID:107194167%2CGenbank:XM_015583737.1;Parent=rna-XM_015583737.1
NW_015373910.1	Gnomon	exon	5660390	5661661	.	+	.	ID=exon-XM_015583737.1-3;Dbxref=GeneID:107194167%2CGenbank:XM_015583737.1;Parent=rna-XM_015583737.1
NW_015373910.1	Gnomon	CDS	7474054	7474267	.	-	0	Name=XP_015439181.1;ID=cds-XP_015439181.1;Dbxref=GeneID:107194130%2CGenbank:XP_015439181.1;Parent=rna-XM_015583695.1
NW_015373910.1	Gnomon	CDS	7473390	7473592	.	-	0	Name=XP_015439181.1;ID=cds-XP_015439181.1;Dbxref=GeneID:107194130%2CGenbank:XP_015439181.1;Parent=rna-XM_015583695.1
NW_015373910.1	Gnomon	CDS	7472948	7473301	.	-	0	Name=XP_015439181.1;ID=cds-XP_015439181.1;Dbxref=GeneID:107194130%2CGenbank:XP_015439181.1;Parent=rna-XM_015583695.1
NW_015373910.1	Gnomon	exon	3444898	3445204	.	+	.	ID=exon-XM_015583649.1-4;Dbxref=GeneID:107194085%2CGenbank:XM_015583649.1;Parent=rna-XM_015583649.1
NW_015373910.1	Gnomon	exon	3445651	3446390	.	+	.	ID=exon-XM_015583649.1-5;Dbxref=GeneID:107194085%2CGenbank:XM_015583649.1;Parent=rna-XM_015583649.1
NW_015373910.1	Gnomon	exon	3443480	3443659	.	+	.	ID=exon-XM_015583649.1-2;Dbxref=GeneID:107194085%2CGenbank:XM_015583649.1;Parent=rna-XM_015583649.1
NW_015373910.1	Gnomon	exon	3444395	3444591	.	+	.	ID=exon-XM_015583649.1-3;Dbxref=GeneID:107194085%2CGenbank:XM_015583649.1;Parent=rna-XM_015583649.1
NW_015373910.1	Gnomon	exon	3442204	3442279	.	+	.	ID=exon-XM_015583649.1-1;Dbxref=GeneID:107194085%2CGenbank:XM_015583649.1;Parent=rna-XM_015583649.1
NW_015373910.1	Gnomon	exon	5733879	5734080	.	-	.	ID=exon-XM_015583505.1-3;Dbxref=GeneID:107193964%2CGenbank:XM_015583505.1;Parent=rna-XM_015583505.1
NW_015373910.1	Gnomon	exon	5733627	5733804	.	-	.	ID=exon-XM_015583505.1-4;Dbxref=GeneID:107193964%2CGenbank:XM_015583505.1;Parent=rna-XM_015583505.1
NW_015373910.1	Gnomon	exon	5733215	5733549	.	-	.	ID=exon-XM_015583505.1-5;Dbxref=GeneID:107193964%2CGenbank:XM_015583505.1;Parent=rna-XM_015583505.1
NW_015373910.1	Gnomon	exon	5734510	5734641	.	-	.	ID=exon-XM_015583505.1-1;Dbxref=GeneID:107193964%2CGenbank:XM_015583505.1;Parent=rna-XM_015583505.1
NW_015373910.1	Gnomon	exon	5734268	5734361	.	-	.	ID=exon-XM_015583505.1-2;Dbxref=GeneID:107193964%2CGenbank:XM_015583505.1;Parent=rna-XM_015583505.1
NW_015373910.1	Gnomon	CDS	1222180	1222703	.	-	0	Name=XP_015439087.1;ID=cds-XP_015439087.1;Dbxref=GeneID:107194039%2CGenbank:XP_015439087.1;Parent=rna-XM_015583601.1
NW_015373910.1	Gnomon	CDS	1221518	1222043	.	-	0	Name=XP_015439087.1;ID=cds-XP_015439087.1;Dbxref=GeneID:107194039%2CGenbank:XP_015439087.1;Parent=rna-XM_015583601.1
NW_015373910.1	Gnomon	CDS	1221345	1221443	.	-	0	Name=XP_015439087.1;ID=cds-XP_015439087.1;Dbxref=GeneID:107194039%2CGenbank:XP_015439087.1;Parent=rna-XM_015583601.1
NW_015373910.1	Gnomon	exon	5158275	5158707	.	+	.	ID=exon-XM_015583553.1-1;Dbxref=GeneID:107193999%2CGenbank:XM_015583553.1;Note=The sequence of the model RefSeq transcript was modified relative to this genomic sequence to represent the inferred CDS: deleted 2 bases in 1 codon;Parent=rna-XM_015583553.1
NW_015373910.1	Gnomon	exon	5173148	5173405	.	+	.	ID=exon-XM_015583553.1-6;Dbxref=GeneID:107193999%2CGenbank:XM_015583553.1;Note=The sequence of the model RefSeq transcript was modified relative to this genomic sequence to represent the inferred CDS: deleted 2 bases in 1 codon;Parent=rna-XM_015583553.1
NW_015373910.1	Gnomon	exon	5175309	5176153	.	+	.	ID=exon-XM_015583553.1-7;Dbxref=GeneID:107193999%2CGenbank:XM_015583553.1;Note=The sequence of the model RefSeq transcript was modified relative to this genomic sequence to represent the inferred CDS: deleted 2 bases in 1 codon;Parent=rna-XM_015583553.1
NW_015373910.1	Gnomon	mRNA	4543853	4549518	.	-	.	Name=XM_015583641.1;ID=rna-XM_015583641.1;Dbxref=GeneID:107194076%2CGenbank:XM_015583641.1;Parent=gene-LOC107194076
NW_015373910.1	Gnomon	exon	5159761	5159981	.	+	.	ID=exon-XM_015583553.1-2;Dbxref=GeneID:107193999%2CGenbank:XM_015583553.1;Note=The sequence of the model RefSeq transcript was modified relative to this genomic sequence to represent the inferred CDS: deleted 2 bases in 1 codon;Parent=rna-XM_015583553.1
NW_015373910.1	Gnomon	exon	5159984	5160096	.	+	.	ID=exon-XM_015583553.1-3;Dbxref=GeneID:107193999%2CGenbank:XM_015583553.1;Note=The sequence of the model RefSeq transcript was modified relative to this genomic sequence to represent the inferred CDS: deleted 2 bases in 1 codon;Parent=rna-XM_015583553.1
NW_015373910.1	Gnomon	exon	5161330	5161481	.	+	.	ID=exon-XM_015583553.1-4;Dbxref=GeneID:107193999%2CGenbank:XM_015583553.1;Note=The sequence of the model RefSeq transcript was modified relative to this genomic sequence to represent the inferred CDS: deleted 2 bases in 1 codon;Parent=rna-XM_015583553.1
NW_015373910.1	Gnomon	exon	5161561	5161646	.	+	.	ID=exon-XM_015583553.1-5;Dbxref=GeneID:107193999%2CGenbank:XM_015583553.1;Note=The sequence of the model RefSeq transcript was modified relative to this genomic sequence to represent the inferred CDS: deleted 2 bases in 1 codon;Parent=rna-XM_015583553.1
NW_015373910.1	Gnomon	mRNA	7340555	7347307	.	-	.	Name=XM_015583547.1;ID=rna-XM_015583547.1;Dbxref=GeneID:107193993%2CGenbank:XM_015583547.1;Parent=gene-LOC107193993
NW_015373910.1	Gnomon	mRNA	4495882	4518354	.	-	.	Name=XM_015583787.1;ID=rna-XM_015583787.1;Dbxref=GeneID:107194200%2CGenbank:XM_015583787.1;Parent=gene-LOC107194200
NW_015373910.1	Gnomon	CDS	5359211	5359264	.	+	0	Name=XP_015439180.1;ID=cds-XP_015439180.1;Dbxref=GeneID:107194129%2CGenbank:XP_015439180.1;Parent=rna-XM_015583694.1
NW_015373910.1	Gnomon	CDS	5360933	5361239	.	+	0	Name=XP_015439180.1;ID=cds-XP_015439180.1;Dbxref=GeneID:107194129%2CGenbank:XP_015439180.1;Parent=rna-XM_015583694.1
NW_015373910.1	Gnomon	CDS	5362263	5362564	.	+	0	Name=XP_015439180.1;ID=cds-XP_015439180.1;Dbxref=GeneID:107194129%2CGenbank:XP_015439180.1;Parent=rna-XM_015583694.1
NW_015373910.1	Gnomon	CDS	5362969	5363166	.	+	0	Name=XP_015439180.1;ID=cds-XP_015439180.1;Dbxref=GeneID:107194129%2CGenbank:XP_015439180.1;Parent=rna-XM_015583694.1
NW_015373910.1	Gnomon	CDS	5363293	5363331	.	+	0	Name=XP_015439180.1;ID=cds-XP_015439180.1;Dbxref=GeneID:107194129%2CGenbank:XP_015439180.1;Parent=rna-XM_015583694.1
NW_015373910.1	Gnomon	exon	382897	382903	.	+	.	ID=exon-XM_015583429.1-1;Dbxref=GeneID:107193894%2CGenbank:XM_015583429.1;Parent=rna-XM_015583429.1
NW_015373910.1	Gnomon	exon	384164	384506	.	+	.	ID=exon-XM_015583429.1-6;Dbxref=GeneID:107193894%2CGenbank:XM_015583429.1;Parent=rna-XM_015583429.1
NW_015373910.1	Gnomon	exon	384575	384771	.	+	.	ID=exon-XM_015583429.1-7;Dbxref=GeneID:107193894%2CGenbank:XM_015583429.1;Parent=rna-XM_015583429.1
NW_015373910.1	Gnomon	exon	384845	385090	.	+	.	ID=exon-XM_015583429.1-8;Dbxref=GeneID:107193894%2CGenbank:XM_015583429.1;Parent=rna-XM_015583429.1
NW_015373910.1	Gnomon	exon	385163	385341	.	+	.	ID=exon-XM_015583429.1-9;Dbxref=GeneID:107193894%2CGenbank:XM_015583429.1;Parent=rna-XM_015583429.1
NW_015373910.1	Gnomon	exon	383023	383179	.	+	.	ID=exon-XM_015583429.1-2;Dbxref=GeneID:107193894%2CGenbank:XM_015583429.1;Parent=rna-XM_015583429.1
NW_015373910.1	Gnomon	exon	383283	383481	.	+	.	ID=exon-XM_015583429.1-3;Dbxref=GeneID:107193894%2CGenbank:XM_015583429.1;Parent=rna-XM_015583429.1
NW_015373910.1	Gnomon	exon	383569	383778	.	+	.	ID=exon-XM_015583429.1-4;Dbxref=GeneID:107193894%2CGenbank:XM_015583429.1;Parent=rna-XM_015583429.1
NW_015373910.1	Gnomon	exon	383852	384043	.	+	.	ID=exon-XM_015583429.1-5;Dbxref=GeneID:107193894%2CGenbank:XM_015583429.1;Parent=rna-XM_015583429.1
NW_015373910.1	Gnomon	exon	4534299	4534550	.	-	.	ID=exon-XM_015583453.1-3;Dbxref=GeneID:107193914%2CGenbank:XM_015583453.1;Note=The sequence of the model RefSeq transcript was modified relative to this genomic sequence to represent the inferred CDS: deleted 2 bases in 1 codon;Parent=rna-XM_015583453.1
NW_015373910.1	Gnomon	exon	4535387	4535500	.	-	.	ID=exon-XM_015583453.1-1;Dbxref=GeneID:107193914%2CGenbank:XM_015583453.1;Note=The sequence of the model RefSeq transcript was modified relative to this genomic sequence to represent the inferred CDS: deleted 2 bases in 1 codon;Parent=rna-XM_015583453.1
NW_015373910.1	Gnomon	exon	4534553	4534603	.	-	.	ID=exon-XM_015583453.1-2;Dbxref=GeneID:107193914%2CGenbank:XM_015583453.1;Note=The sequence of the model RefSeq transcript was modified relative to this genomic sequence to represent the inferred CDS: deleted 2 bases in 1 codon;Parent=rna-XM_015583453.1
NW_015373910.1	Gnomon	CDS	1223104	1223138	.	-	0	Name=XP_015439086.1;ID=cds-XP_015439086.1;Dbxref=GeneID:107194039%2CGenbank:XP_015439086.1;Parent=rna-XM_015583600.1
NW_015373910.1	Gnomon	CDS	1222180	1222725	.	-	0	Name=XP_015439086.1;ID=cds-XP_015439086.1;Dbxref=GeneID:107194039%2CGenbank:XP_015439086.1;Parent=rna-XM_015583600.1
NW_015373910.1	Gnomon	CDS	1221518	1222043	.	-	0	Name=XP_015439086.1;ID=cds-XP_015439086.1;Dbxref=GeneID:107194039%2CGenbank:XP_015439086.1;Parent=rna-XM_015583600.1
NW_015373910.1	Gnomon	CDS	1221345	1221443	.	-	0	Name=XP_015439086.1;ID=cds-XP_015439086.1;Dbxref=GeneID:107194039%2CGenbank:XP_015439086.1;Parent=rna-XM_015583600.1
NW_015373910.1	Gnomon	exon	4518012	4518914	.	+	.	ID=exon-XM_015583785.1-1;Dbxref=GeneID:107194199%2CGenbank:XM_015583785.1;Parent=rna-XM_015583785.1
NW_015373910.1	Gnomon	exon	4518973	4519212	.	+	.	ID=exon-XM_015583785.1-2;Dbxref=GeneID:107194199%2CGenbank:XM_015583785.1;Parent=rna-XM_015583785.1
NW_015373910.1	Gnomon	exon	4519495	4520207	.	+	.	ID=exon-XM_015583785.1-3;Dbxref=GeneID:107194199%2CGenbank:XM_015583785.1;Parent=rna-XM_015583785.1
NW_015373910.1	Gnomon	mRNA	4645450	4647558	.	-	.	Name=XM_015583640.1;ID=rna-XM_015583640.1;Dbxref=GeneID:107194075%2CGenbank:XM_015583640.1;Parent=gene-LOC107194075
NW_015373910.1	Gnomon	CDS	7095339	7095461	.	-	0	Name=XP_015439089.1;ID=cds-XP_015439089.1;Dbxref=GeneID:107194040%2CGenbank:XP_015439089.1;Parent=rna-XM_015583603.1
NW_015373910.1	Gnomon	CDS	7092645	7094174	.	-	0	Name=XP_015439089.1;ID=cds-XP_015439089.1;Dbxref=GeneID:107194040%2CGenbank:XP_015439089.1;Parent=rna-XM_015583603.1
NW_015373910.1	tRNAscan-SE	tRNA	515603	515674	.	+	.	ID=rna-Trnam-cau-2;Dbxref=GeneID:107181303;Note=transfer RNA methionine (anticodon CAU);Parent=gene-Trnam-cau-2
NW_015373910.1	Gnomon	mRNA	4518012	4520207	.	+	.	Name=XM_015583786.1;ID=rna-XM_015583786.1;Dbxref=GeneID:107194199%2CGenbank:XM_015583786.1;Parent=gene-LOC107194199
NW_015373910.1	Gnomon	exon	4653238	4653981	.	+	.	ID=exon-XM_015583576.1-1;Dbxref=GeneID:107194019%2CGenbank:XM_015583576.1;Parent=rna-XM_015583576.1
NW_015373910.1	Gnomon	exon	4655167	4655214	.	+	.	ID=exon-XM_015583576.1-2;Dbxref=GeneID:107194019%2CGenbank:XM_015583576.1;Parent=rna-XM_015583576.1
NW_015373910.1	Gnomon	exon	4672591	4672725	.	+	.	ID=exon-XM_015583576.1-3;Dbxref=GeneID:107194019%2CGenbank:XM_015583576.1;Parent=rna-XM_015583576.1
NW_015373910.1	Gnomon	exon	4674295	4674749	.	+	.	ID=exon-XM_015583576.1-4;Dbxref=GeneID:107194019%2CGenbank:XM_015583576.1;Parent=rna-XM_015583576.1
NW_015373910.1	Gnomon	exon	4674847	4676015	.	+	.	ID=exon-XM_015583576.1-5;Dbxref=GeneID:107194019%2CGenbank:XM_015583576.1;Parent=rna-XM_015583576.1
NW_015373910.1	Gnomon	CDS	1227006	1227069	.	-	0	Name=XP_015438989.1;ID=cds-XP_015438989.1;Dbxref=GeneID:107193962%2CGenbank:XP_015438989.1;Parent=rna-XM_015583503.1
NW_015373910.1	Gnomon	CDS	1224689	1224807	.	-	0	Name=XP_015438989.1;ID=cds-XP_015438989.1;Dbxref=GeneID:107193962%2CGenbank:XP_015438989.1;Parent=rna-XM_015583503.1
NW_015373910.1	Gnomon	CDS	1224464	1224622	.	-	0	Name=XP_015438989.1;ID=cds-XP_015438989.1;Dbxref=GeneID:107193962%2CGenbank:XP_015438989.1;Parent=rna-XM_015583503.1
NW_015373910.1	Gnomon	CDS	1224222	1224365	.	-	0	Name=XP_015438989.1;ID=cds-XP_015438989.1;Dbxref=GeneID:107193962%2CGenbank:XP_015438989.1;Parent=rna-XM_015583503.1
NW_015373910.1	Gnomon	CDS	1223986	1224141	.	-	0	Name=XP_015438989.1;ID=cds-XP_015438989.1;Dbxref=GeneID:107193962%2CGenbank:XP_015438989.1;Parent=rna-XM_015583503.1
NW_015373910.1	Gnomon	mRNA	4518012	4520207	.	+	.	Name=XM_015583785.1;ID=rna-XM_015583785.1;Dbxref=GeneID:107194199%2CGenbank:XM_015583785.1;Parent=gene-LOC107194199
NW_015373910.1	Gnomon	mRNA	7340555	7343599	.	-	.	Name=XM_015583545.1;ID=rna-XM_015583545.1;Dbxref=GeneID:107193993%2CGenbank:XM_015583545.1;Parent=gene-LOC107193993
NW_015373910.1	Gnomon	exon	6938995	6939150	.	-	.	ID=exon-XM_015583688.1-1;Dbxref=GeneID:107194121%2CGenbank:XM_015583688.1;Parent=rna-XM_015583688.1
NW_015373910.1	Gnomon	exon	6938567	6938666	.	-	.	ID=exon-XM_015583688.1-2;Dbxref=GeneID:107194121%2CGenbank:XM_015583688.1;Parent=rna-XM_015583688.1
NW_015373910.1	Gnomon	exon	6938289	6938504	.	-	.	ID=exon-XM_015583688.1-3;Dbxref=GeneID:107194121%2CGenbank:XM_015583688.1;Parent=rna-XM_015583688.1
NW_015373910.1	Gnomon	exon	6938134	6938213	.	-	.	ID=exon-XM_015583688.1-4;Dbxref=GeneID:107194121%2CGenbank:XM_015583688.1;Parent=rna-XM_015583688.1
NW_015373910.1	Gnomon	exon	6937793	6938077	.	-	.	ID=exon-XM_015583688.1-5;Dbxref=GeneID:107194121%2CGenbank:XM_015583688.1;Parent=rna-XM_015583688.1
NW_015373910.1	tRNAscan-SE	gene	515603	515674	.	+	.	Name=Trnam-cau;ID=gene-Trnam-cau-2;Dbxref=GeneID:107181303
NW_015373910.1	Gnomon	exon	6215747	6216090	.	+	.	ID=exon-XM_015583713.1-6;Dbxref=GeneID:107194147%2CGenbank:XM_015583713.1;Parent=rna-XM_015583713.1
NW_015373910.1	Gnomon	exon	6211006	6211200	.	+	.	ID=exon-XM_015583713.1-4;Dbxref=GeneID:107194147%2CGenbank:XM_015583713.1;Parent=rna-XM_015583713.1
NW_015373910.1	Gnomon	exon	6213516	6213812	.	+	.	ID=exon-XM_015583713.1-5;Dbxref=GeneID:107194147%2CGenbank:XM_015583713.1;Parent=rna-XM_015583713.1
NW_015373910.1	Gnomon	exon	6199689	6199919	.	+	.	ID=exon-XM_015583713.1-2;Dbxref=GeneID:107194147%2CGenbank:XM_015583713.1;Parent=rna-XM_015583713.1
NW_015373910.1	Gnomon	exon	6206057	6206182	.	+	.	ID=exon-XM_015583713.1-3;Dbxref=GeneID:107194147%2CGenbank:XM_015583713.1;Parent=rna-XM_015583713.1
NW_015373910.1	Gnomon	exon	6198844	6199168	.	+	.	ID=exon-XM_015583713.1-1;Dbxref=GeneID:107194147%2CGenbank:XM_015583713.1;Parent=rna-XM_015583713.1
NW_015373910.1	Gnomon	CDS	6094672	6094927	.	-	0	Name=XP_015439182.1;ID=cds-XP_015439182.1;Dbxref=GeneID:107194131%2CGenbank:XP_015439182.1;Parent=rna-XM_015583696.1
NW_015373910.1	Gnomon	CDS	6093855	6094085	.	-	0	Name=XP_015439182.1;ID=cds-XP_015439182.1;Dbxref=GeneID:107194131%2CGenbank:XP_015439182.1;Parent=rna-XM_015583696.1
NW_015373910.1	Gnomon	CDS	6088126	6088239	.	-	0	Name=XP_015439182.1;ID=cds-XP_015439182.1;Dbxref=GeneID:107194131%2CGenbank:XP_015439182.1;Parent=rna-XM_015583696.1
NW_015373910.1	Gnomon	CDS	6080189	6080488	.	-	0	Name=XP_015439182.1;ID=cds-XP_015439182.1;Dbxref=GeneID:107194131%2CGenbank:XP_015439182.1;Parent=rna-XM_015583696.1
NW_015373910.1	Gnomon	CDS	6060053	6060223	.	-	0	Name=XP_015439182.1;ID=cds-XP_015439182.1;Dbxref=GeneID:107194131%2CGenbank:XP_015439182.1;Parent=rna-XM_015583696.1
NW_015373910.1	Gnomon	CDS	6058410	6058879	.	-	0	Name=XP_015439182.1;ID=cds-XP_015439182.1;Dbxref=GeneID:107194131%2CGenbank:XP_015439182.1;Parent=rna-XM_015583696.1
NW_015373910.1	Gnomon	exon	3525	3622	.	+	.	ID=exon-XM_015583577.1-10;Dbxref=GeneID:107194020%2CGenbank:XM_015583577.1;Parent=rna-XM_015583577.1
NW_015373910.1	Gnomon	CDS	1222180	1222703	.	-	0	Name=XP_015439088.1;ID=cds-XP_015439088.1;Dbxref=GeneID:107194039%2CGenbank:XP_015439088.1;Parent=rna-XM_015583602.1
NW_015373910.1	Gnomon	CDS	1221518	1222043	.	-	0	Name=XP_015439088.1;ID=cds-XP_015439088.1;Dbxref=GeneID:107194039%2CGenbank:XP_015439088.1;Parent=rna-XM_015583602.1
NW_015373910.1	Gnomon	CDS	1221345	1221443	.	-	0	Name=XP_015439088.1;ID=cds-XP_015439088.1;Dbxref=GeneID:107194039%2CGenbank:XP_015439088.1;Parent=rna-XM_015583602.1
NW_015373910.1	Gnomon	mRNA	5877613	5891196	.	-	.	Name=XM_015583784.1;ID=rna-XM_015583784.1;Dbxref=GeneID:107194198%2CGenbank:XM_015583784.1;Parent=gene-LOC107194198
NW_015373910.1	Gnomon	mRNA	5447811	5453749	.	+	.	Name=XM_015583544.1;ID=rna-XM_015583544.1;Dbxref=GeneID:107193992%2CGenbank:XM_015583544.1;Parent=gene-LOC107193992
NW_015373910.1	Gnomon	exon	1873076	1873360	.	-	.	ID=exon-XM_015583723.1-10;Dbxref=GeneID:107194154%2CGenbank:XM_015583723.1;Parent=rna-XM_015583723.1
NW_015373910.1	Gnomon	exon	1846900	1846960	.	-	.	ID=exon-XM_015583723.1-11;Dbxref=GeneID:107194154%2CGenbank:XM_015583723.1;Parent=rna-XM_015583723.1
NW_015373910.1	Gnomon	exon	5868722	5868814	.	+	.	ID=exon-XM_015583530.1-3;Dbxref=GeneID:107193981%2CGenbank:XM_015583530.1;Parent=rna-XM_015583530.1
NW_015373910.1	Gnomon	exon	5868885	5869015	.	+	.	ID=exon-XM_015583530.1-4;Dbxref=GeneID:107193981%2CGenbank:XM_015583530.1;Parent=rna-XM_015583530.1
NW_015373910.1	Gnomon	exon	5869092	5869206	.	+	.	ID=exon-XM_015583530.1-5;Dbxref=GeneID:107193981%2CGenbank:XM_015583530.1;Parent=rna-XM_015583530.1
NW_015373910.1	Gnomon	exon	5869278	5869568	.	+	.	ID=exon-XM_015583530.1-6;Dbxref=GeneID:107193981%2CGenbank:XM_015583530.1;Parent=rna-XM_015583530.1
NW_015373910.1	Gnomon	exon	5869642	5869757	.	+	.	ID=exon-XM_015583530.1-7;Dbxref=GeneID:107193981%2CGenbank:XM_015583530.1;Parent=rna-XM_015583530.1
NW_015373910.1	Gnomon	exon	5869836	5869998	.	+	.	ID=exon-XM_015583530.1-8;Dbxref=GeneID:107193981%2CGenbank:XM_015583530.1;Parent=rna-XM_015583530.1
NW_015373910.1	Gnomon	exon	5868003	5868048	.	+	.	ID=exon-XM_015583530.1-1;Dbxref=GeneID:107193981%2CGenbank:XM_015583530.1;Parent=rna-XM_015583530.1
NW_015373910.1	Gnomon	exon	5868529	5868647	.	+	.	ID=exon-XM_015583530.1-2;Dbxref=GeneID:107193981%2CGenbank:XM_015583530.1;Parent=rna-XM_015583530.1
NW_015373910.1	Gnomon	exon	6916342	6916492	.	-	.	ID=exon-XM_015583665.1-4;Dbxref=GeneID:107194099%2CGenbank:XM_015583665.1;Parent=rna-XM_015583665.1
NW_015373910.1	Gnomon	exon	6916109	6916219	.	-	.	ID=exon-XM_015583665.1-5;Dbxref=GeneID:107194099%2CGenbank:XM_015583665.1;Parent=rna-XM_015583665.1
NW_015373910.1	Gnomon	exon	6915774	6916032	.	-	.	ID=exon-XM_015583665.1-6;Dbxref=GeneID:107194099%2CGenbank:XM_015583665.1;Parent=rna-XM_015583665.1
NW_015373910.1	Gnomon	exon	6917141	6917214	.	-	.	ID=exon-XM_015583665.1-1;Dbxref=GeneID:107194099%2CGenbank:XM_015583665.1;Parent=rna-XM_015583665.1
NW_015373910.1	Gnomon	exon	6916829	6917068	.	-	.	ID=exon-XM_015583665.1-2;Dbxref=GeneID:107194099%2CGenbank:XM_015583665.1;Parent=rna-XM_015583665.1
NW_015373910.1	Gnomon	exon	6916564	6916755	.	-	.	ID=exon-XM_015583665.1-3;Dbxref=GeneID:107194099%2CGenbank:XM_015583665.1;Parent=rna-XM_015583665.1
NW_015373910.1	Gnomon	CDS	4398042	4398161	.	+	0	Name=XP_015438984.1;ID=cds-XP_015438984.1;Dbxref=GeneID:107193959%2CGenbank:XP_015438984.1;Parent=rna-XM_015583498.1
NW_015373910.1	Gnomon	CDS	4398432	4398563	.	+	0	Name=XP_015438984.1;ID=cds-XP_015438984.1;Dbxref=GeneID:107193959%2CGenbank:XP_015438984.1;Parent=rna-XM_015583498.1
NW_015373910.1	Gnomon	CDS	4398657	4398839	.	+	0	Name=XP_015438984.1;ID=cds-XP_015438984.1;Dbxref=GeneID:107193959%2CGenbank:XP_015438984.1;Parent=rna-XM_015583498.1
NW_015373910.1	Gnomon	CDS	4398914	4399150	.	+	0	Name=XP_015438984.1;ID=cds-XP_015438984.1;Dbxref=GeneID:107193959%2CGenbank:XP_015438984.1;Parent=rna-XM_015583498.1
NW_015373910.1	Gnomon	CDS	4399223	4399348	.	+	0	Name=XP_015438984.1;ID=cds-XP_015438984.1;Dbxref=GeneID:107193959%2CGenbank:XP_015438984.1;Parent=rna-XM_015583498.1
NW_015373910.1	Gnomon	CDS	4399415	4399612	.	+	0	Name=XP_015438984.1;ID=cds-XP_015438984.1;Dbxref=GeneID:107193959%2CGenbank:XP_015438984.1;Parent=rna-XM_015583498.1
NW_015373910.1	Gnomon	CDS	4399699	4399951	.	+	0	Name=XP_015438984.1;ID=cds-XP_015438984.1;Dbxref=GeneID:107193959%2CGenbank:XP_015438984.1;Parent=rna-XM_015583498.1
NW_015373910.1	Gnomon	CDS	4400026	4400173	.	+	0	Name=XP_015438984.1;ID=cds-XP_015438984.1;Dbxref=GeneID:107193959%2CGenbank:XP_015438984.1;Parent=rna-XM_015583498.1
NW_015373910.1	Gnomon	CDS	4400257	4400499	.	+	0	Name=XP_015438984.1;ID=cds-XP_015438984.1;Dbxref=GeneID:107193959%2CGenbank:XP_015438984.1;Parent=rna-XM_015583498.1
NW_015373910.1	Gnomon	CDS	4400587	4400873	.	+	0	Name=XP_015438984.1;ID=cds-XP_015438984.1;Dbxref=GeneID:107193959%2CGenbank:XP_015438984.1;Parent=rna-XM_015583498.1
NW_015373910.1	Gnomon	CDS	4401298	4401668	.	+	0	Name=XP_015438984.1;ID=cds-XP_015438984.1;Dbxref=GeneID:107193959%2CGenbank:XP_015438984.1;Parent=rna-XM_015583498.1
NW_015373910.1	Gnomon	CDS	4401753	4401965	.	+	0	Name=XP_015438984.1;ID=cds-XP_015438984.1;Dbxref=GeneID:107193959%2CGenbank:XP_015438984.1;Parent=rna-XM_015583498.1
NW_015373910.1	Gnomon	CDS	4402059	4402234	.	+	0	Name=XP_015438984.1;ID=cds-XP_015438984.1;Dbxref=GeneID:107193959%2CGenbank:XP_015438984.1;Parent=rna-XM_015583498.1
NW_015373910.1	Gnomon	CDS	4402313	4402475	.	+	0	Name=XP_015438984.1;ID=cds-XP_015438984.1;Dbxref=GeneID:107193959%2CGenbank:XP_015438984.1;Parent=rna-XM_015583498.1
NW_015373910.1	Gnomon	CDS	4402926	4403073	.	+	0	Name=XP_015438984.1;ID=cds-XP_015438984.1;Dbxref=GeneID:107193959%2CGenbank:XP_015438984.1;Parent=rna-XM_015583498.1
NW_015373910.1	Gnomon	CDS	4403223	4403476	.	+	0	Name=XP_015438984.1;ID=cds-XP_015438984.1;Dbxref=GeneID:107193959%2CGenbank:XP_015438984.1;Parent=rna-XM_015583498.1
NW_015373910.1	Gnomon	CDS	4403819	4403953	.	+	0	Name=XP_015438984.1;ID=cds-XP_015438984.1;Dbxref=GeneID:107193959%2CGenbank:XP_015438984.1;Parent=rna-XM_015583498.1
NW_015373910.1	Gnomon	CDS	4404034	4404284	.	+	0	Name=XP_015438984.1;ID=cds-XP_015438984.1;Dbxref=GeneID:107193959%2CGenbank:XP_015438984.1;Parent=rna-XM_015583498.1
NW_015373910.1	Gnomon	CDS	4404507	4404669	.	+	0	Name=XP_015438984.1;ID=cds-XP_015438984.1;Dbxref=GeneID:107193959%2CGenbank:XP_015438984.1;Parent=rna-XM_015583498.1
NW_015373910.1	Gnomon	CDS	4404742	4404907	.	+	0	Name=XP_015438984.1;ID=cds-XP_015438984.1;Dbxref=GeneID:107193959%2CGenbank:XP_015438984.1;Parent=rna-XM_015583498.1
NW_015373910.1	Gnomon	CDS	4404949	4405276	.	+	0	Name=XP_015438984.1;ID=cds-XP_015438984.1;Dbxref=GeneID:107193959%2CGenbank:XP_015438984.1;Parent=rna-XM_015583498.1
NW_015373910.1	Gnomon	CDS	4405372	4405556	.	+	0	Name=XP_015438984.1;ID=cds-XP_015438984.1;Dbxref=GeneID:107193959%2CGenbank:XP_015438984.1;Parent=rna-XM_015583498.1
NW_015373910.1	Gnomon	CDS	4405625	4405868	.	+	0	Name=XP_015438984.1;ID=cds-XP_015438984.1;Dbxref=GeneID:107193959%2CGenbank:XP_015438984.1;Parent=rna-XM_015583498.1
NW_015373910.1	Gnomon	CDS	4406021	4406103	.	+	0	Name=XP_015438984.1;ID=cds-XP_015438984.1;Dbxref=GeneID:107193959%2CGenbank:XP_015438984.1;Parent=rna-XM_015583498.1
NW_015373910.1	Gnomon	CDS	4406403	4406572	.	+	0	Name=XP_015438984.1;ID=cds-XP_015438984.1;Dbxref=GeneID:107193959%2CGenbank:XP_015438984.1;Parent=rna-XM_015583498.1
NW_015373910.1	Gnomon	CDS	5349325	5349341	.	+	0	Name=XP_015439239.1;ID=cds-XP_015439239.1;Dbxref=GeneID:107194179%2CGenbank:XP_015439239.1;Parent=rna-XM_015583753.1
NW_015373910.1	Gnomon	CDS	5350514	5350864	.	+	0	Name=XP_015439239.1;ID=cds-XP_015439239.1;Dbxref=GeneID:107194179%2CGenbank:XP_015439239.1;Parent=rna-XM_015583753.1
NW_015373910.1	Gnomon	CDS	5350984	5351637	.	+	0	Name=XP_015439239.1;ID=cds-XP_015439239.1;Dbxref=GeneID:107194179%2CGenbank:XP_015439239.1;Parent=rna-XM_015583753.1
NW_015373910.1	Gnomon	CDS	5351710	5351882	.	+	0	Name=XP_015439239.1;ID=cds-XP_015439239.1;Dbxref=GeneID:107194179%2CGenbank:XP_015439239.1;Parent=rna-XM_015583753.1
NW_015373910.1	Gnomon	CDS	5351957	5352016	.	+	0	Name=XP_015439239.1;ID=cds-XP_015439239.1;Dbxref=GeneID:107194179%2CGenbank:XP_015439239.1;Parent=rna-XM_015583753.1
NW_015373910.1	Gnomon	CDS	5355042	5355284	.	+	0	Name=XP_015439239.1;ID=cds-XP_015439239.1;Dbxref=GeneID:107194179%2CGenbank:XP_015439239.1;Parent=rna-XM_015583753.1
NW_015373910.1	Gnomon	CDS	5355393	5355557	.	+	0	Name=XP_015439239.1;ID=cds-XP_015439239.1;Dbxref=GeneID:107194179%2CGenbank:XP_015439239.1;Parent=rna-XM_015583753.1
NW_015373910.1	Gnomon	CDS	5355697	5355734	.	+	0	Name=XP_015439239.1;ID=cds-XP_015439239.1;Dbxref=GeneID:107194179%2CGenbank:XP_015439239.1;Parent=rna-XM_015583753.1
NW_015373910.1	Gnomon	CDS	3502355	3502417	.	+	0	Name=XP_015439083.1;ID=cds-XP_015439083.1;Dbxref=GeneID:107194037%2CGenbank:XP_015439083.1;Parent=rna-XM_015583597.1
NW_015373910.1	Gnomon	CDS	3503076	3503217	.	+	0	Name=XP_015439083.1;ID=cds-XP_015439083.1;Dbxref=GeneID:107194037%2CGenbank:XP_015439083.1;Parent=rna-XM_015583597.1
NW_015373910.1	Gnomon	CDS	3503306	3503434	.	+	0	Name=XP_015439083.1;ID=cds-XP_015439083.1;Dbxref=GeneID:107194037%2CGenbank:XP_015439083.1;Parent=rna-XM_015583597.1
NW_015373910.1	Gnomon	CDS	3503616	3503778	.	+	0	Name=XP_015439083.1;ID=cds-XP_015439083.1;Dbxref=GeneID:107194037%2CGenbank:XP_015439083.1;Parent=rna-XM_015583597.1
NW_015373910.1	Gnomon	CDS	3503858	3503921	.	+	0	Name=XP_015439083.1;ID=cds-XP_015439083.1;Dbxref=GeneID:107194037%2CGenbank:XP_015439083.1;Parent=rna-XM_015583597.1
NW_015373910.1	Gnomon	CDS	3504007	3504042	.	+	0	Name=XP_015439083.1;ID=cds-XP_015439083.1;Dbxref=GeneID:107194037%2CGenbank:XP_015439083.1;Parent=rna-XM_015583597.1
NW_015373910.1	Gnomon	CDS	3504468	3504658	.	+	0	Name=XP_015439083.1;ID=cds-XP_015439083.1;Dbxref=GeneID:107194037%2CGenbank:XP_015439083.1;Parent=rna-XM_015583597.1
NW_015373910.1	Gnomon	CDS	3505121	3505277	.	+	0	Name=XP_015439083.1;ID=cds-XP_015439083.1;Dbxref=GeneID:107194037%2CGenbank:XP_015439083.1;Parent=rna-XM_015583597.1
NW_015373910.1	Gnomon	exon	2501	2757	.	+	.	ID=exon-XM_015583577.1-6;Dbxref=GeneID:107194020%2CGenbank:XM_015583577.1;Parent=rna-XM_015583577.1
NW_015373910.1	Gnomon	exon	2866	3071	.	+	.	ID=exon-XM_015583577.1-7;Dbxref=GeneID:107194020%2CGenbank:XM_015583577.1;Parent=rna-XM_015583577.1
NW_015373910.1	Gnomon	exon	2029	2241	.	+	.	ID=exon-XM_015583577.1-4;Dbxref=GeneID:107194020%2CGenbank:XM_015583577.1;Parent=rna-XM_015583577.1
NW_015373910.1	Gnomon	exon	2322	2432	.	+	.	ID=exon-XM_015583577.1-5;Dbxref=GeneID:107194020%2CGenbank:XM_015583577.1;Parent=rna-XM_015583577.1
NW_015373910.1	Gnomon	exon	1407	1665	.	+	.	ID=exon-XM_015583577.1-2;Dbxref=GeneID:107194020%2CGenbank:XM_015583577.1;Parent=rna-XM_015583577.1
NW_015373910.1	Gnomon	exon	1736	1953	.	+	.	ID=exon-XM_015583577.1-3;Dbxref=GeneID:107194020%2CGenbank:XM_015583577.1;Parent=rna-XM_015583577.1
NW_015373910.1	Gnomon	exon	839	919	.	+	.	ID=exon-XM_015583577.1-1;Dbxref=GeneID:107194020%2CGenbank:XM_015583577.1;Parent=rna-XM_015583577.1
NW_015373910.1	Gnomon	exon	3182	3319	.	+	.	ID=exon-XM_015583577.1-8;Dbxref=GeneID:107194020%2CGenbank:XM_015583577.1;Parent=rna-XM_015583577.1
NW_015373910.1	Gnomon	exon	3384	3461	.	+	.	ID=exon-XM_015583577.1-9;Dbxref=GeneID:107194020%2CGenbank:XM_015583577.1;Parent=rna-XM_015583577.1
NW_015373910.1	Gnomon	exon	5860076	5860271	.	-	.	ID=exon-XM_015583476.1-4;Dbxref=GeneID:107193936%2CGenbank:XM_015583476.1;Parent=rna-XM_015583476.1
NW_015373910.1	Gnomon	exon	5859811	5860002	.	-	.	ID=exon-XM_015583476.1-5;Dbxref=GeneID:107193936%2CGenbank:XM_015583476.1;Parent=rna-XM_015583476.1
NW_015373910.1	Gnomon	exon	5860817	5861041	.	-	.	ID=exon-XM_015583476.1-2;Dbxref=GeneID:107193936%2CGenbank:XM_015583476.1;Parent=rna-XM_015583476.1
NW_015373910.1	Gnomon	exon	5860554	5860740	.	-	.	ID=exon-XM_015583476.1-3;Dbxref=GeneID:107193936%2CGenbank:XM_015583476.1;Parent=rna-XM_015583476.1
NW_015373910.1	Gnomon	exon	5859000	5859344	.	-	.	ID=exon-XM_015583476.1-8;Dbxref=GeneID:107193936%2CGenbank:XM_015583476.1;Parent=rna-XM_015583476.1
NW_015373910.1	Gnomon	exon	5859633	5859734	.	-	.	ID=exon-XM_015583476.1-6;Dbxref=GeneID:107193936%2CGenbank:XM_015583476.1;Parent=rna-XM_015583476.1
NW_015373910.1	Gnomon	exon	5859419	5859540	.	-	.	ID=exon-XM_015583476.1-7;Dbxref=GeneID:107193936%2CGenbank:XM_015583476.1;Parent=rna-XM_015583476.1
NW_015373910.1	Gnomon	exon	5861129	5861394	.	-	.	ID=exon-XM_015583476.1-1;Dbxref=GeneID:107193936%2CGenbank:XM_015583476.1;Parent=rna-XM_015583476.1
NW_015373910.1	Gnomon	mRNA	5447811	5453749	.	+	.	Name=XM_015583543.1;ID=rna-XM_015583543.1;Dbxref=GeneID:107193992%2CGenbank:XM_015583543.1;Parent=gene-LOC107193992
NW_015373910.1	Gnomon	mRNA	5877613	5891196	.	-	.	Name=XM_015583783.1;ID=rna-XM_015583783.1;Dbxref=GeneID:107194198%2CGenbank:XM_015583783.1;Parent=gene-LOC107194198
NW_015373910.1	Gnomon	exon	7197307	7197601	.	+	.	ID=exon-XM_015583752.1-25;Dbxref=GeneID:107194177%2CGenbank:XM_015583752.1;Parent=rna-XM_015583752.1
NW_015373910.1	Gnomon	exon	7196519	7196735	.	+	.	ID=exon-XM_015583752.1-23;Dbxref=GeneID:107194177%2CGenbank:XM_015583752.1;Parent=rna-XM_015583752.1
NW_015373910.1	Gnomon	exon	7196829	7197035	.	+	.	ID=exon-XM_015583752.1-24;Dbxref=GeneID:107194177%2CGenbank:XM_015583752.1;Parent=rna-XM_015583752.1
NW_015373910.1	Gnomon	exon	7196034	7196166	.	+	.	ID=exon-XM_015583752.1-21;Dbxref=GeneID:107194177%2CGenbank:XM_015583752.1;Parent=rna-XM_015583752.1
NW_015373910.1	Gnomon	exon	7196253	7196412	.	+	.	ID=exon-XM_015583752.1-22;Dbxref=GeneID:107194177%2CGenbank:XM_015583752.1;Parent=rna-XM_015583752.1
NW_015373910.1	Gnomon	exon	7192931	7193165	.	+	.	ID=exon-XM_015583752.1-16;Dbxref=GeneID:107194177%2CGenbank:XM_015583752.1;Parent=rna-XM_015583752.1
NW_015373910.1	Gnomon	exon	7194754	7195085	.	+	.	ID=exon-XM_015583752.1-17;Dbxref=GeneID:107194177%2CGenbank:XM_015583752.1;Parent=rna-XM_015583752.1
NW_015373910.1	Gnomon	exon	7191759	7191854	.	+	.	ID=exon-XM_015583752.1-14;Dbxref=GeneID:107194177%2CGenbank:XM_015583752.1;Parent=rna-XM_015583752.1
NW_015373910.1	Gnomon	exon	7191953	7192133	.	+	.	ID=exon-XM_015583752.1-15;Dbxref=GeneID:107194177%2CGenbank:XM_015583752.1;Parent=rna-XM_015583752.1
NW_015373910.1	Gnomon	exon	7190651	7190835	.	+	.	ID=exon-XM_015583752.1-12;Dbxref=GeneID:107194177%2CGenbank:XM_015583752.1;Parent=rna-XM_015583752.1
NW_015373910.1	Gnomon	exon	7191383	7191493	.	+	.	ID=exon-XM_015583752.1-13;Dbxref=GeneID:107194177%2CGenbank:XM_015583752.1;Parent=rna-XM_015583752.1
NW_015373910.1	Gnomon	exon	7189940	7190176	.	+	.	ID=exon-XM_015583752.1-10;Dbxref=GeneID:107194177%2CGenbank:XM_015583752.1;Parent=rna-XM_015583752.1
NW_015373910.1	Gnomon	exon	7190289	7190542	.	+	.	ID=exon-XM_015583752.1-11;Dbxref=GeneID:107194177%2CGenbank:XM_015583752.1;Parent=rna-XM_015583752.1
NW_015373910.1	Gnomon	exon	7195179	7195482	.	+	.	ID=exon-XM_015583752.1-18;Dbxref=GeneID:107194177%2CGenbank:XM_015583752.1;Parent=rna-XM_015583752.1
NW_015373910.1	Gnomon	exon	7195571	7195734	.	+	.	ID=exon-XM_015583752.1-19;Dbxref=GeneID:107194177%2CGenbank:XM_015583752.1;Parent=rna-XM_015583752.1
NW_015373910.1	Gnomon	exon	7195807	7195957	.	+	.	ID=exon-XM_015583752.1-20;Dbxref=GeneID:107194177%2CGenbank:XM_015583752.1;Parent=rna-XM_015583752.1
NW_015373910.1	Gnomon	mRNA	4353368	4356095	.	-	.	Name=XM_015583449.1;ID=rna-XM_015583449.1;Dbxref=GeneID:107193911%2CGenbank:XM_015583449.1;Parent=gene-LOC107193911
NW_015373910.1	Gnomon	mRNA	6885007	6885884	.	+	.	Name=XM_015583689.1;ID=rna-XM_015583689.1;Dbxref=GeneID:107194122%2CGenbank:XM_015583689.1;Parent=gene-LOC107194122
NW_015373910.1	Gnomon	CDS	1172099	1172144	.	-	0	Name=XP_015438983.1;ID=cds-XP_015438983.1;Dbxref=GeneID:107193958%2CGenbank:XP_015438983.1;Parent=rna-XM_015583497.1
NW_015373910.1	Gnomon	CDS	1095444	1095586	.	-	0	Name=XP_015438983.1;ID=cds-XP_015438983.1;Dbxref=GeneID:107193958%2CGenbank:XP_015438983.1;Parent=rna-XM_015583497.1
NW_015373910.1	Gnomon	CDS	1001842	1001886	.	-	0	Name=XP_015438983.1;ID=cds-XP_015438983.1;Dbxref=GeneID:107193958%2CGenbank:XP_015438983.1;Parent=rna-XM_015583497.1
NW_015373910.1	Gnomon	CDS	975648	975757	.	-	0	Name=XP_015438983.1;ID=cds-XP_015438983.1;Dbxref=GeneID:107193958%2CGenbank:XP_015438983.1;Parent=rna-XM_015583497.1
NW_015373910.1	Gnomon	CDS	945788	945968	.	-	0	Name=XP_015438983.1;ID=cds-XP_015438983.1;Dbxref=GeneID:107193958%2CGenbank:XP_015438983.1;Parent=rna-XM_015583497.1
NW_015373910.1	Gnomon	CDS	943448	943523	.	-	0	Name=XP_015438983.1;ID=cds-XP_015438983.1;Dbxref=GeneID:107193958%2CGenbank:XP_015438983.1;Parent=rna-XM_015583497.1
NW_015373910.1	Gnomon	CDS	939192	939386	.	-	0	Name=XP_015438983.1;ID=cds-XP_015438983.1;Dbxref=GeneID:107193958%2CGenbank:XP_015438983.1;Parent=rna-XM_015583497.1
NW_015373910.1	Gnomon	CDS	937105	937191	.	-	0	Name=XP_015438983.1;ID=cds-XP_015438983.1;Dbxref=GeneID:107193958%2CGenbank:XP_015438983.1;Parent=rna-XM_015583497.1
NW_015373910.1	Gnomon	CDS	933577	933686	.	-	0	Name=XP_015438983.1;ID=cds-XP_015438983.1;Dbxref=GeneID:107193958%2CGenbank:XP_015438983.1;Parent=rna-XM_015583497.1
NW_015373910.1	Gnomon	CDS	931587	931728	.	-	0	Name=XP_015438983.1;ID=cds-XP_015438983.1;Dbxref=GeneID:107193958%2CGenbank:XP_015438983.1;Parent=rna-XM_015583497.1
NW_015373910.1	Gnomon	CDS	930141	930538	.	-	0	Name=XP_015438983.1;ID=cds-XP_015438983.1;Dbxref=GeneID:107193958%2CGenbank:XP_015438983.1;Parent=rna-XM_015583497.1
NW_015373910.1	Gnomon	CDS	925547	925714	.	-	0	Name=XP_015438983.1;ID=cds-XP_015438983.1;Dbxref=GeneID:107193958%2CGenbank:XP_015438983.1;Parent=rna-XM_015583497.1
NW_015373910.1	Gnomon	exon	1221294	1221443	.	-	.	ID=exon-XM_015583601.1-4;Dbxref=GeneID:107194039%2CGenbank:XM_015583601.1;Parent=rna-XM_015583601.1
NW_015373910.1	Gnomon	exon	1222180	1222725	.	-	.	ID=exon-XM_015583601.1-2;Dbxref=GeneID:107194039%2CGenbank:XM_015583601.1;Parent=rna-XM_015583601.1
NW_015373910.1	Gnomon	exon	1221518	1222043	.	-	.	ID=exon-XM_015583601.1-3;Dbxref=GeneID:107194039%2CGenbank:XM_015583601.1;Parent=rna-XM_015583601.1
NW_015373910.1	Gnomon	exon	1223046	1223079	.	-	.	ID=exon-XM_015583601.1-1;Dbxref=GeneID:107194039%2CGenbank:XM_015583601.1;Parent=rna-XM_015583601.1
NW_015373910.1	Gnomon	CDS	7161640	7161828	.	+	0	Name=XP_015439238.1;ID=cds-XP_015439238.1;Dbxref=GeneID:107194177%2CGenbank:XP_015439238.1;Parent=rna-XM_015583752.1
NW_015373910.1	Gnomon	CDS	7174053	7174158	.	+	0	Name=XP_015439238.1;ID=cds-XP_015439238.1;Dbxref=GeneID:107194177%2CGenbank:XP_015439238.1;Parent=rna-XM_015583752.1
NW_015373910.1	Gnomon	CDS	7174542	7174713	.	+	0	Name=XP_015439238.1;ID=cds-XP_015439238.1;Dbxref=GeneID:107194177%2CGenbank:XP_015439238.1;Parent=rna-XM_015583752.1
NW_015373910.1	Gnomon	CDS	7175221	7175397	.	+	0	Name=XP_015439238.1;ID=cds-XP_015439238.1;Dbxref=GeneID:107194177%2CGenbank:XP_015439238.1;Parent=rna-XM_015583752.1
NW_015373910.1	Gnomon	CDS	7175872	7175948	.	+	0	Name=XP_015439238.1;ID=cds-XP_015439238.1;Dbxref=GeneID:107194177%2CGenbank:XP_015439238.1;Parent=rna-XM_015583752.1
NW_015373910.1	Gnomon	CDS	7188166	7188197	.	+	0	Name=XP_015439238.1;ID=cds-XP_015439238.1;Dbxref=GeneID:107194177%2CGenbank:XP_015439238.1;Parent=rna-XM_015583752.1
NW_015373910.1	Gnomon	CDS	7188287	7188377	.	+	0	Name=XP_015439238.1;ID=cds-XP_015439238.1;Dbxref=GeneID:107194177%2CGenbank:XP_015439238.1;Parent=rna-XM_015583752.1
NW_015373910.1	Gnomon	CDS	7189029	7189106	.	+	0	Name=XP_015439238.1;ID=cds-XP_015439238.1;Dbxref=GeneID:107194177%2CGenbank:XP_015439238.1;Parent=rna-XM_015583752.1
NW_015373910.1	Gnomon	CDS	7189693	7189850	.	+	0	Name=XP_015439238.1;ID=cds-XP_015439238.1;Dbxref=GeneID:107194177%2CGenbank:XP_015439238.1;Parent=rna-XM_015583752.1
NW_015373910.1	Gnomon	CDS	7189940	7190176	.	+	0	Name=XP_015439238.1;ID=cds-XP_015439238.1;Dbxref=GeneID:107194177%2CGenbank:XP_015439238.1;Parent=rna-XM_015583752.1
NW_015373910.1	Gnomon	CDS	7190289	7190542	.	+	0	Name=XP_015439238.1;ID=cds-XP_015439238.1;Dbxref=GeneID:107194177%2CGenbank:XP_015439238.1;Parent=rna-XM_015583752.1
NW_015373910.1	Gnomon	CDS	7190651	7190835	.	+	0	Name=XP_015439238.1;ID=cds-XP_015439238.1;Dbxref=GeneID:107194177%2CGenbank:XP_015439238.1;Parent=rna-XM_015583752.1
NW_015373910.1	Gnomon	CDS	7191383	7191493	.	+	0	Name=XP_015439238.1;ID=cds-XP_015439238.1;Dbxref=GeneID:107194177%2CGenbank:XP_015439238.1;Parent=rna-XM_015583752.1
NW_015373910.1	Gnomon	CDS	7191759	7191854	.	+	0	Name=XP_015439238.1;ID=cds-XP_015439238.1;Dbxref=GeneID:107194177%2CGenbank:XP_015439238.1;Parent=rna-XM_015583752.1
NW_015373910.1	Gnomon	CDS	7191953	7192133	.	+	0	Name=XP_015439238.1;ID=cds-XP_015439238.1;Dbxref=GeneID:107194177%2CGenbank:XP_015439238.1;Parent=rna-XM_015583752.1
NW_015373910.1	Gnomon	CDS	7192931	7193165	.	+	0	Name=XP_015439238.1;ID=cds-XP_015439238.1;Dbxref=GeneID:107194177%2CGenbank:XP_015439238.1;Parent=rna-XM_015583752.1
NW_015373910.1	Gnomon	CDS	7194754	7195085	.	+	0	Name=XP_015439238.1;ID=cds-XP_015439238.1;Dbxref=GeneID:107194177%2CGenbank:XP_015439238.1;Parent=rna-XM_015583752.1
NW_015373910.1	Gnomon	CDS	7195179	7195482	.	+	0	Name=XP_015439238.1;ID=cds-XP_015439238.1;Dbxref=GeneID:107194177%2CGenbank:XP_015439238.1;Parent=rna-XM_015583752.1
NW_015373910.1	Gnomon	CDS	7195571	7195734	.	+	0	Name=XP_015439238.1;ID=cds-XP_015439238.1;Dbxref=GeneID:107194177%2CGenbank:XP_015439238.1;Parent=rna-XM_015583752.1
NW_015373910.1	Gnomon	CDS	7195807	7195957	.	+	0	Name=XP_015439238.1;ID=cds-XP_015439238.1;Dbxref=GeneID:107194177%2CGenbank:XP_015439238.1;Parent=rna-XM_015583752.1
NW_015373910.1	Gnomon	CDS	7196034	7196166	.	+	0	Name=XP_015439238.1;ID=cds-XP_015439238.1;Dbxref=GeneID:107194177%2CGenbank:XP_015439238.1;Parent=rna-XM_015583752.1
NW_015373910.1	Gnomon	CDS	7196253	7196412	.	+	0	Name=XP_015439238.1;ID=cds-XP_015439238.1;Dbxref=GeneID:107194177%2CGenbank:XP_015439238.1;Parent=rna-XM_015583752.1
NW_015373910.1	Gnomon	CDS	7196519	7196735	.	+	0	Name=XP_015439238.1;ID=cds-XP_015439238.1;Dbxref=GeneID:107194177%2CGenbank:XP_015439238.1;Parent=rna-XM_015583752.1
NW_015373910.1	Gnomon	CDS	7196829	7197035	.	+	0	Name=XP_015439238.1;ID=cds-XP_015439238.1;Dbxref=GeneID:107194177%2CGenbank:XP_015439238.1;Parent=rna-XM_015583752.1
NW_015373910.1	Gnomon	CDS	7197307	7197510	.	+	0	Name=XP_015439238.1;ID=cds-XP_015439238.1;Dbxref=GeneID:107194177%2CGenbank:XP_015439238.1;Parent=rna-XM_015583752.1
NW_015373910.1	Gnomon	exon	5309987	5310386	.	+	.	ID=exon-XM_015583625.1-1;Dbxref=GeneID:107194060%2CGenbank:XM_015583625.1;Parent=rna-XM_015583625.1
NW_015373910.1	Gnomon	exon	5312562	5313356	.	+	.	ID=exon-XM_015583625.1-2;Dbxref=GeneID:107194060%2CGenbank:XM_015583625.1;Parent=rna-XM_015583625.1
NW_015373910.1	Gnomon	exon	5313445	5313773	.	+	.	ID=exon-XM_015583625.1-3;Dbxref=GeneID:107194060%2CGenbank:XM_015583625.1;Parent=rna-XM_015583625.1
NW_015373910.1	Gnomon	exon	5868722	5868814	.	+	.	ID=exon-XM_015583529.1-3;Dbxref=GeneID:107193981%2CGenbank:XM_015583529.1;Parent=rna-XM_015583529.1
NW_015373910.1	Gnomon	exon	5868885	5869015	.	+	.	ID=exon-XM_015583529.1-4;Dbxref=GeneID:107193981%2CGenbank:XM_015583529.1;Parent=rna-XM_015583529.1
NW_015373910.1	Gnomon	exon	5868293	5868303	.	+	.	ID=exon-XM_015583529.1-1;Dbxref=GeneID:107193981%2CGenbank:XM_015583529.1;Parent=rna-XM_015583529.1
NW_015373910.1	Gnomon	exon	5868529	5868647	.	+	.	ID=exon-XM_015583529.1-2;Dbxref=GeneID:107193981%2CGenbank:XM_015583529.1;Parent=rna-XM_015583529.1
NW_015373910.1	Gnomon	exon	5869642	5869757	.	+	.	ID=exon-XM_015583529.1-7;Dbxref=GeneID:107193981%2CGenbank:XM_015583529.1;Parent=rna-XM_015583529.1
NW_015373910.1	Gnomon	exon	5869836	5869998	.	+	.	ID=exon-XM_015583529.1-8;Dbxref=GeneID:107193981%2CGenbank:XM_015583529.1;Parent=rna-XM_015583529.1
NW_015373910.1	Gnomon	exon	5869092	5869206	.	+	.	ID=exon-XM_015583529.1-5;Dbxref=GeneID:107193981%2CGenbank:XM_015583529.1;Parent=rna-XM_015583529.1
NW_015373910.1	Gnomon	exon	5869278	5869568	.	+	.	ID=exon-XM_015583529.1-6;Dbxref=GeneID:107193981%2CGenbank:XM_015583529.1;Parent=rna-XM_015583529.1
NW_015373910.1	Gnomon	exon	7437321	7437503	.	-	.	ID=exon-XM_015583714.1-7;Dbxref=GeneID:107194149%2CGenbank:XM_015583714.1;Parent=rna-XM_015583714.1
NW_015373910.1	Gnomon	exon	7436704	7437126	.	-	.	ID=exon-XM_015583714.1-8;Dbxref=GeneID:107194149%2CGenbank:XM_015583714.1;Parent=rna-XM_015583714.1
NW_015373910.1	Gnomon	exon	7436503	7436601	.	-	.	ID=exon-XM_015583714.1-9;Dbxref=GeneID:107194149%2CGenbank:XM_015583714.1;Parent=rna-XM_015583714.1
NW_015373910.1	Gnomon	exon	7439163	7439309	.	-	.	ID=exon-XM_015583714.1-3;Dbxref=GeneID:107194149%2CGenbank:XM_015583714.1;Parent=rna-XM_015583714.1
NW_015373910.1	Gnomon	exon	7438681	7438822	.	-	.	ID=exon-XM_015583714.1-4;Dbxref=GeneID:107194149%2CGenbank:XM_015583714.1;Parent=rna-XM_015583714.1
NW_015373910.1	Gnomon	exon	7438066	7438216	.	-	.	ID=exon-XM_015583714.1-5;Dbxref=GeneID:107194149%2CGenbank:XM_015583714.1;Parent=rna-XM_015583714.1
NW_015373910.1	Gnomon	exon	7437587	7437816	.	-	.	ID=exon-XM_015583714.1-6;Dbxref=GeneID:107194149%2CGenbank:XM_015583714.1;Parent=rna-XM_015583714.1
NW_015373910.1	Gnomon	exon	7440537	7440732	.	-	.	ID=exon-XM_015583714.1-1;Dbxref=GeneID:107194149%2CGenbank:XM_015583714.1;Parent=rna-XM_015583714.1
NW_015373910.1	Gnomon	exon	7439639	7439895	.	-	.	ID=exon-XM_015583714.1-2;Dbxref=GeneID:107194149%2CGenbank:XM_015583714.1;Parent=rna-XM_015583714.1
NW_015373910.1	Gnomon	mRNA	2186965	2195411	.	-	.	Name=XM_015583782.1;ID=rna-XM_015583782.1;Dbxref=GeneID:107194197%2CGenbank:XM_015583782.1;Parent=gene-LOC107194197
NW_015373910.1	Gnomon	mRNA	6937793	6939150	.	-	.	Name=XM_015583688.1;ID=rna-XM_015583688.1;Dbxref=GeneID:107194121%2CGenbank:XM_015583688.1;Parent=gene-LOC107194121
NW_015373910.1	Gnomon	mRNA	3488192	3489891	.	+	.	Name=XM_015583542.1;ID=rna-XM_015583542.1;Dbxref=GeneID:107193991%2CGenbank:XM_015583542.1;Parent=gene-LOC107193991
NW_015373910.1	Gnomon	mRNA	4280148	4282812	.	+	.	Name=XM_015583448.1;ID=rna-XM_015583448.1;Dbxref=GeneID:107193910%2CGenbank:XM_015583448.1;Parent=gene-LOC107193910
NW_015373910.1	Gnomon	CDS	4409954	4410166	.	+	0	Name=XP_015438986.1;ID=cds-XP_015438986.1;Dbxref=GeneID:107193960%2CGenbank:XP_015438986.1;Parent=rna-XM_015583500.1
NW_015373910.1	Gnomon	CDS	4410476	4410616	.	+	0	Name=XP_015438986.1;ID=cds-XP_015438986.1;Dbxref=GeneID:107193960%2CGenbank:XP_015438986.1;Parent=rna-XM_015583500.1
NW_015373910.1	Gnomon	CDS	4410707	4410953	.	+	0	Name=XP_015438986.1;ID=cds-XP_015438986.1;Dbxref=GeneID:107193960%2CGenbank:XP_015438986.1;Parent=rna-XM_015583500.1
NW_015373910.1	Gnomon	CDS	4411035	4411591	.	+	0	Name=XP_015438986.1;ID=cds-XP_015438986.1;Dbxref=GeneID:107193960%2CGenbank:XP_015438986.1;Parent=rna-XM_015583500.1
NW_015373910.1	Gnomon	CDS	4411778	4412134	.	+	0	Name=XP_015438986.1;ID=cds-XP_015438986.1;Dbxref=GeneID:107193960%2CGenbank:XP_015438986.1;Parent=rna-XM_015583500.1
NW_015373910.1	Gnomon	CDS	4412206	4412301	.	+	0	Name=XP_015438986.1;ID=cds-XP_015438986.1;Dbxref=GeneID:107193960%2CGenbank:XP_015438986.1;Parent=rna-XM_015583500.1
NW_015373910.1	Gnomon	CDS	4412374	4412439	.	+	0	Name=XP_015438986.1;ID=cds-XP_015438986.1;Dbxref=GeneID:107193960%2CGenbank:XP_015438986.1;Parent=rna-XM_015583500.1
NW_015373910.1	Gnomon	exon	7286596	7286773	.	+	.	ID=exon-XM_015583648.1-7;Dbxref=GeneID:107194084%2CGenbank:XM_015583648.1;Parent=rna-XM_015583648.1
NW_015373910.1	Gnomon	exon	7286848	7287093	.	+	.	ID=exon-XM_015583648.1-8;Dbxref=GeneID:107194084%2CGenbank:XM_015583648.1;Parent=rna-XM_015583648.1
NW_015373910.1	Gnomon	exon	7287192	7287308	.	+	.	ID=exon-XM_015583648.1-9;Dbxref=GeneID:107194084%2CGenbank:XM_015583648.1;Parent=rna-XM_015583648.1
NW_015373910.1	Gnomon	exon	2284298	2284343	.	+	.	ID=exon-XM_015583761.1-1;Dbxref=GeneID:107194183%2CGenbank:XM_015583761.1;Parent=rna-XM_015583761.1
NW_015373910.1	Gnomon	exon	7284106	7284308	.	+	.	ID=exon-XM_015583648.1-3;Dbxref=GeneID:107194084%2CGenbank:XM_015583648.1;Parent=rna-XM_015583648.1
NW_015373910.1	Gnomon	exon	2285252	2285462	.	+	.	ID=exon-XM_015583761.1-2;Dbxref=GeneID:107194183%2CGenbank:XM_015583761.1;Parent=rna-XM_015583761.1
NW_015373910.1	Gnomon	exon	7284371	7285757	.	+	.	ID=exon-XM_015583648.1-4;Dbxref=GeneID:107194084%2CGenbank:XM_015583648.1;Parent=rna-XM_015583648.1
NW_015373910.1	Gnomon	exon	7285814	7285978	.	+	.	ID=exon-XM_015583648.1-5;Dbxref=GeneID:107194084%2CGenbank:XM_015583648.1;Parent=rna-XM_015583648.1
NW_015373910.1	Gnomon	exon	7286045	7286530	.	+	.	ID=exon-XM_015583648.1-6;Dbxref=GeneID:107194084%2CGenbank:XM_015583648.1;Parent=rna-XM_015583648.1
NW_015373910.1	Gnomon	exon	7283689	7283732	.	+	.	ID=exon-XM_015583648.1-1;Dbxref=GeneID:107194084%2CGenbank:XM_015583648.1;Parent=rna-XM_015583648.1
NW_015373910.1	Gnomon	exon	7283879	7283881	.	+	.	ID=exon-XM_015583648.1-2;Dbxref=GeneID:107194084%2CGenbank:XM_015583648.1;Parent=rna-XM_015583648.1
NW_015373910.1	Gnomon	exon	2285889	2286074	.	+	.	ID=exon-XM_015583761.1-3;Dbxref=GeneID:107194183%2CGenbank:XM_015583761.1;Parent=rna-XM_015583761.1
NW_015373910.1	Gnomon	exon	2289056	2289312	.	+	.	ID=exon-XM_015583761.1-4;Dbxref=GeneID:107194183%2CGenbank:XM_015583761.1;Parent=rna-XM_015583761.1
NW_015373910.1	Gnomon	exon	7195571	7195734	.	+	.	ID=exon-XM_015583749.1-20;Dbxref=GeneID:107194177%2CGenbank:XM_015583749.1;Parent=rna-XM_015583749.1
NW_015373910.1	Gnomon	exon	7196253	7196412	.	+	.	ID=exon-XM_015583749.1-23;Dbxref=GeneID:107194177%2CGenbank:XM_015583749.1;Parent=rna-XM_015583749.1
NW_015373910.1	Gnomon	exon	7196519	7196735	.	+	.	ID=exon-XM_015583749.1-24;Dbxref=GeneID:107194177%2CGenbank:XM_015583749.1;Parent=rna-XM_015583749.1
NW_015373910.1	Gnomon	exon	7195807	7195957	.	+	.	ID=exon-XM_015583749.1-21;Dbxref=GeneID:107194177%2CGenbank:XM_015583749.1;Parent=rna-XM_015583749.1
NW_015373910.1	Gnomon	exon	7196034	7196166	.	+	.	ID=exon-XM_015583749.1-22;Dbxref=GeneID:107194177%2CGenbank:XM_015583749.1;Parent=rna-XM_015583749.1
NW_015373910.1	Gnomon	exon	7196829	7197035	.	+	.	ID=exon-XM_015583749.1-25;Dbxref=GeneID:107194177%2CGenbank:XM_015583749.1;Parent=rna-XM_015583749.1
NW_015373910.1	Gnomon	exon	7197307	7197601	.	+	.	ID=exon-XM_015583749.1-26;Dbxref=GeneID:107194177%2CGenbank:XM_015583749.1;Parent=rna-XM_015583749.1
NW_015373910.1	Gnomon	exon	7194754	7195085	.	+	.	ID=exon-XM_015583749.1-18;Dbxref=GeneID:107194177%2CGenbank:XM_015583749.1;Parent=rna-XM_015583749.1
NW_015373910.1	Gnomon	exon	7195179	7195482	.	+	.	ID=exon-XM_015583749.1-19;Dbxref=GeneID:107194177%2CGenbank:XM_015583749.1;Parent=rna-XM_015583749.1
NW_015373910.1	Gnomon	exon	7190651	7190835	.	+	.	ID=exon-XM_015583749.1-12;Dbxref=GeneID:107194177%2CGenbank:XM_015583749.1;Parent=rna-XM_015583749.1
NW_015373910.1	Gnomon	exon	7191383	7191493	.	+	.	ID=exon-XM_015583749.1-13;Dbxref=GeneID:107194177%2CGenbank:XM_015583749.1;Parent=rna-XM_015583749.1
NW_015373910.1	Gnomon	exon	7189940	7190176	.	+	.	ID=exon-XM_015583749.1-10;Dbxref=GeneID:107194177%2CGenbank:XM_015583749.1;Parent=rna-XM_015583749.1
NW_015373910.1	Gnomon	exon	7190289	7190542	.	+	.	ID=exon-XM_015583749.1-11;Dbxref=GeneID:107194177%2CGenbank:XM_015583749.1;Parent=rna-XM_015583749.1
NW_015373910.1	Gnomon	exon	7192931	7193165	.	+	.	ID=exon-XM_015583749.1-16;Dbxref=GeneID:107194177%2CGenbank:XM_015583749.1;Parent=rna-XM_015583749.1
NW_015373910.1	Gnomon	exon	7194505	7194570	.	+	.	ID=exon-XM_015583749.1-17;Dbxref=GeneID:107194177%2CGenbank:XM_015583749.1;Parent=rna-XM_015583749.1
NW_015373910.1	Gnomon	exon	7191759	7191854	.	+	.	ID=exon-XM_015583749.1-14;Dbxref=GeneID:107194177%2CGenbank:XM_015583749.1;Parent=rna-XM_015583749.1
NW_015373910.1	Gnomon	exon	7191953	7192133	.	+	.	ID=exon-XM_015583749.1-15;Dbxref=GeneID:107194177%2CGenbank:XM_015583749.1;Parent=rna-XM_015583749.1
NW_015373910.1	Gnomon	CDS	7469335	7469453	.	+	0	Name=XP_015439085.1;ID=cds-XP_015439085.1;Dbxref=GeneID:107194038%2CGenbank:XP_015439085.1;Parent=rna-XM_015583599.1
NW_015373910.1	Gnomon	CDS	7469535	7470033	.	+	0	Name=XP_015439085.1;ID=cds-XP_015439085.1;Dbxref=GeneID:107194038%2CGenbank:XP_015439085.1;Parent=rna-XM_015583599.1
NW_015373910.1	Gnomon	CDS	7470105	7470284	.	+	0	Name=XP_015439085.1;ID=cds-XP_015439085.1;Dbxref=GeneID:107194038%2CGenbank:XP_015439085.1;Parent=rna-XM_015583599.1
NW_015373910.1	Gnomon	CDS	7470364	7470582	.	+	0	Name=XP_015439085.1;ID=cds-XP_015439085.1;Dbxref=GeneID:107194038%2CGenbank:XP_015439085.1;Parent=rna-XM_015583599.1
NW_015373910.1	Gnomon	CDS	7470653	7470823	.	+	0	Name=XP_015439085.1;ID=cds-XP_015439085.1;Dbxref=GeneID:107194038%2CGenbank:XP_015439085.1;Parent=rna-XM_015583599.1
NW_015373910.1	Gnomon	CDS	7470918	7471862	.	+	0	Name=XP_015439085.1;ID=cds-XP_015439085.1;Dbxref=GeneID:107194038%2CGenbank:XP_015439085.1;Parent=rna-XM_015583599.1
NW_015373910.1	Gnomon	CDS	7471956	7472087	.	+	0	Name=XP_015439085.1;ID=cds-XP_015439085.1;Dbxref=GeneID:107194038%2CGenbank:XP_015439085.1;Parent=rna-XM_015583599.1
NW_015373910.1	Gnomon	mRNA	4302868	4320380	.	+	.	Name=XM_015583781.1;ID=rna-XM_015583781.1;Dbxref=GeneID:107194196%2CGenbank:XM_015583781.1;Parent=gene-LOC107194196
NW_015373910.1	Gnomon	exon	5731578	5731639	.	+	.	ID=exon-XM_015583506.1-1;Dbxref=GeneID:107193965%2CGenbank:XM_015583506.1;Parent=rna-XM_015583506.1
NW_015373910.1	Gnomon	exon	5732667	5732912	.	+	.	ID=exon-XM_015583506.1-4;Dbxref=GeneID:107193965%2CGenbank:XM_015583506.1;Parent=rna-XM_015583506.1
NW_015373910.1	Gnomon	exon	5731934	5732347	.	+	.	ID=exon-XM_015583506.1-2;Dbxref=GeneID:107193965%2CGenbank:XM_015583506.1;Parent=rna-XM_015583506.1
NW_015373910.1	Gnomon	exon	5732426	5732549	.	+	.	ID=exon-XM_015583506.1-3;Dbxref=GeneID:107193965%2CGenbank:XM_015583506.1;Parent=rna-XM_015583506.1
NW_015373910.1	Gnomon	mRNA	3488084	3489891	.	+	.	Name=XM_015583541.1;ID=rna-XM_015583541.1;Dbxref=GeneID:107193991%2CGenbank:XM_015583541.1;Parent=gene-LOC107193991
NW_015373910.1	Gnomon	exon	7294796	7294951	.	-	.	ID=id-LOC107193957-2;Dbxref=GeneID:107193957;Parent=gene-LOC107193957
NW_015373910.1	Gnomon	exon	7296228	7296403	.	-	.	ID=id-LOC107193957-7;Dbxref=GeneID:107193957;Parent=gene-LOC107193957
NW_015373910.1	Gnomon	exon	7295042	7295333	.	-	.	ID=id-LOC107193957-3;Dbxref=GeneID:107193957;Parent=gene-LOC107193957
NW_015373910.1	Gnomon	exon	7295398	7295650	.	-	.	ID=id-LOC107193957-4;Dbxref=GeneID:107193957;Parent=gene-LOC107193957
NW_015373910.1	Gnomon	exon	7295701	7295921	.	-	.	ID=id-LOC107193957-5;Dbxref=GeneID:107193957;Parent=gene-LOC107193957
NW_015373910.1	Gnomon	exon	7295994	7296146	.	-	.	ID=id-LOC107193957-6;Dbxref=GeneID:107193957;Parent=gene-LOC107193957
NW_015373910.1	Gnomon	mRNA	4158058	4247733	.	+	.	Name=XM_015583447.1;ID=rna-XM_015583447.1;Dbxref=GeneID:107193909%2CGenbank:XM_015583447.1;Parent=gene-LOC107193909
NW_015373910.1	Gnomon	CDS	4398042	4398161	.	+	0	Name=XP_015438985.1;ID=cds-XP_015438985.1;Dbxref=GeneID:107193959%2CGenbank:XP_015438985.1;Parent=rna-XM_015583499.1
NW_015373910.1	Gnomon	CDS	4398432	4398563	.	+	0	Name=XP_015438985.1;ID=cds-XP_015438985.1;Dbxref=GeneID:107193959%2CGenbank:XP_015438985.1;Parent=rna-XM_015583499.1
NW_015373910.1	Gnomon	CDS	4398657	4398839	.	+	0	Name=XP_015438985.1;ID=cds-XP_015438985.1;Dbxref=GeneID:107193959%2CGenbank:XP_015438985.1;Parent=rna-XM_015583499.1
NW_015373910.1	Gnomon	CDS	4398914	4399150	.	+	0	Name=XP_015438985.1;ID=cds-XP_015438985.1;Dbxref=GeneID:107193959%2CGenbank:XP_015438985.1;Parent=rna-XM_015583499.1
NW_015373910.1	Gnomon	CDS	4399223	4399348	.	+	0	Name=XP_015438985.1;ID=cds-XP_015438985.1;Dbxref=GeneID:107193959%2CGenbank:XP_015438985.1;Parent=rna-XM_015583499.1
NW_015373910.1	Gnomon	CDS	4399415	4399612	.	+	0	Name=XP_015438985.1;ID=cds-XP_015438985.1;Dbxref=GeneID:107193959%2CGenbank:XP_015438985.1;Parent=rna-XM_015583499.1
NW_015373910.1	Gnomon	CDS	4399699	4399951	.	+	0	Name=XP_015438985.1;ID=cds-XP_015438985.1;Dbxref=GeneID:107193959%2CGenbank:XP_015438985.1;Parent=rna-XM_015583499.1
NW_015373910.1	Gnomon	CDS	4400026	4400173	.	+	0	Name=XP_015438985.1;ID=cds-XP_015438985.1;Dbxref=GeneID:107193959%2CGenbank:XP_015438985.1;Parent=rna-XM_015583499.1
NW_015373910.1	Gnomon	CDS	4400257	4400499	.	+	0	Name=XP_015438985.1;ID=cds-XP_015438985.1;Dbxref=GeneID:107193959%2CGenbank:XP_015438985.1;Parent=rna-XM_015583499.1
NW_015373910.1	Gnomon	CDS	4400587	4400873	.	+	0	Name=XP_015438985.1;ID=cds-XP_015438985.1;Dbxref=GeneID:107193959%2CGenbank:XP_015438985.1;Parent=rna-XM_015583499.1
NW_015373910.1	Gnomon	CDS	4401298	4401668	.	+	0	Name=XP_015438985.1;ID=cds-XP_015438985.1;Dbxref=GeneID:107193959%2CGenbank:XP_015438985.1;Parent=rna-XM_015583499.1
NW_015373910.1	Gnomon	CDS	4401753	4401965	.	+	0	Name=XP_015438985.1;ID=cds-XP_015438985.1;Dbxref=GeneID:107193959%2CGenbank:XP_015438985.1;Parent=rna-XM_015583499.1
NW_015373910.1	Gnomon	CDS	4402059	4402234	.	+	0	Name=XP_015438985.1;ID=cds-XP_015438985.1;Dbxref=GeneID:107193959%2CGenbank:XP_015438985.1;Parent=rna-XM_015583499.1
NW_015373910.1	Gnomon	CDS	4402313	4402475	.	+	0	Name=XP_015438985.1;ID=cds-XP_015438985.1;Dbxref=GeneID:107193959%2CGenbank:XP_015438985.1;Parent=rna-XM_015583499.1
NW_015373910.1	Gnomon	CDS	4402926	4403073	.	+	0	Name=XP_015438985.1;ID=cds-XP_015438985.1;Dbxref=GeneID:107193959%2CGenbank:XP_015438985.1;Parent=rna-XM_015583499.1
NW_015373910.1	Gnomon	CDS	4403223	4403476	.	+	0	Name=XP_015438985.1;ID=cds-XP_015438985.1;Dbxref=GeneID:107193959%2CGenbank:XP_015438985.1;Parent=rna-XM_015583499.1
NW_015373910.1	Gnomon	CDS	4403819	4403953	.	+	0	Name=XP_015438985.1;ID=cds-XP_015438985.1;Dbxref=GeneID:107193959%2CGenbank:XP_015438985.1;Parent=rna-XM_015583499.1
NW_015373910.1	Gnomon	CDS	4404034	4404284	.	+	0	Name=XP_015438985.1;ID=cds-XP_015438985.1;Dbxref=GeneID:107193959%2CGenbank:XP_015438985.1;Parent=rna-XM_015583499.1
NW_015373910.1	Gnomon	CDS	4404507	4404669	.	+	0	Name=XP_015438985.1;ID=cds-XP_015438985.1;Dbxref=GeneID:107193959%2CGenbank:XP_015438985.1;Parent=rna-XM_015583499.1
NW_015373910.1	Gnomon	CDS	4404742	4404885	.	+	0	Name=XP_015438985.1;ID=cds-XP_015438985.1;Dbxref=GeneID:107193959%2CGenbank:XP_015438985.1;Parent=rna-XM_015583499.1
NW_015373910.1	Gnomon	CDS	4404963	4405276	.	+	0	Name=XP_015438985.1;ID=cds-XP_015438985.1;Dbxref=GeneID:107193959%2CGenbank:XP_015438985.1;Parent=rna-XM_015583499.1
NW_015373910.1	Gnomon	CDS	4405372	4405556	.	+	0	Name=XP_015438985.1;ID=cds-XP_015438985.1;Dbxref=GeneID:107193959%2CGenbank:XP_015438985.1;Parent=rna-XM_015583499.1
NW_015373910.1	Gnomon	CDS	4405625	4405868	.	+	0	Name=XP_015438985.1;ID=cds-XP_015438985.1;Dbxref=GeneID:107193959%2CGenbank:XP_015438985.1;Parent=rna-XM_015583499.1
NW_015373910.1	Gnomon	CDS	4406021	4406103	.	+	0	Name=XP_015438985.1;ID=cds-XP_015438985.1;Dbxref=GeneID:107193959%2CGenbank:XP_015438985.1;Parent=rna-XM_015583499.1
NW_015373910.1	Gnomon	CDS	4406403	4406572	.	+	0	Name=XP_015438985.1;ID=cds-XP_015438985.1;Dbxref=GeneID:107193959%2CGenbank:XP_015438985.1;Parent=rna-XM_015583499.1
NW_015373910.1	Gnomon	exon	5877613	5879981	.	-	.	ID=exon-XM_015583784.1-4;Dbxref=GeneID:107194198%2CGenbank:XM_015583784.1;Parent=rna-XM_015583784.1
NW_015373910.1	Gnomon	exon	5880738	5880841	.	-	.	ID=exon-XM_015583784.1-2;Dbxref=GeneID:107194198%2CGenbank:XM_015583784.1;Parent=rna-XM_015583784.1
NW_015373910.1	Gnomon	exon	5880072	5880236	.	-	.	ID=exon-XM_015583784.1-3;Dbxref=GeneID:107194198%2CGenbank:XM_015583784.1;Parent=rna-XM_015583784.1
NW_015373910.1	Gnomon	exon	5891069	5891196	.	-	.	ID=exon-XM_015583784.1-1;Dbxref=GeneID:107194198%2CGenbank:XM_015583784.1;Parent=rna-XM_015583784.1
NW_015373910.1	Gnomon	CDS	3502355	3502417	.	+	0	Name=XP_015439084.1;ID=cds-XP_015439084.1;Dbxref=GeneID:107194037%2CGenbank:XP_015439084.1;Parent=rna-XM_015583598.1
NW_015373910.1	Gnomon	CDS	3503076	3503217	.	+	0	Name=XP_015439084.1;ID=cds-XP_015439084.1;Dbxref=GeneID:107194037%2CGenbank:XP_015439084.1;Parent=rna-XM_015583598.1
NW_015373910.1	Gnomon	CDS	3503306	3503434	.	+	0	Name=XP_015439084.1;ID=cds-XP_015439084.1;Dbxref=GeneID:107194037%2CGenbank:XP_015439084.1;Parent=rna-XM_015583598.1
NW_015373910.1	Gnomon	CDS	3503616	3503778	.	+	0	Name=XP_015439084.1;ID=cds-XP_015439084.1;Dbxref=GeneID:107194037%2CGenbank:XP_015439084.1;Parent=rna-XM_015583598.1
NW_015373910.1	Gnomon	CDS	3503858	3503921	.	+	0	Name=XP_015439084.1;ID=cds-XP_015439084.1;Dbxref=GeneID:107194037%2CGenbank:XP_015439084.1;Parent=rna-XM_015583598.1
NW_015373910.1	Gnomon	CDS	3504007	3504042	.	+	0	Name=XP_015439084.1;ID=cds-XP_015439084.1;Dbxref=GeneID:107194037%2CGenbank:XP_015439084.1;Parent=rna-XM_015583598.1
NW_015373910.1	Gnomon	CDS	3504468	3504658	.	+	0	Name=XP_015439084.1;ID=cds-XP_015439084.1;Dbxref=GeneID:107194037%2CGenbank:XP_015439084.1;Parent=rna-XM_015583598.1
NW_015373910.1	Gnomon	CDS	3507526	3507529	.	+	0	Name=XP_015439084.1;ID=cds-XP_015439084.1;Dbxref=GeneID:107194037%2CGenbank:XP_015439084.1;Parent=rna-XM_015583598.1
NW_015373910.1	Gnomon	mRNA	5400531	5403058	.	-	.	Name=XM_015583540.1;ID=rna-XM_015583540.1;Dbxref=GeneID:107193990%2CGenbank:XM_015583540.1;Parent=gene-LOC107193990
NW_015373910.1	Gnomon	exon	4399699	4399951	.	+	.	ID=exon-XM_015583499.1-7;Dbxref=GeneID:107193959%2CGenbank:XM_015583499.1;Parent=rna-XM_015583499.1
NW_015373910.1	Gnomon	exon	4400026	4400173	.	+	.	ID=exon-XM_015583499.1-8;Dbxref=GeneID:107193959%2CGenbank:XM_015583499.1;Parent=rna-XM_015583499.1
NW_015373910.1	Gnomon	exon	4399223	4399348	.	+	.	ID=exon-XM_015583499.1-5;Dbxref=GeneID:107193959%2CGenbank:XM_015583499.1;Parent=rna-XM_015583499.1
NW_015373910.1	Gnomon	exon	4399415	4399612	.	+	.	ID=exon-XM_015583499.1-6;Dbxref=GeneID:107193959%2CGenbank:XM_015583499.1;Parent=rna-XM_015583499.1
NW_015373910.1	Gnomon	exon	4398657	4398839	.	+	.	ID=exon-XM_015583499.1-3;Dbxref=GeneID:107193959%2CGenbank:XM_015583499.1;Parent=rna-XM_015583499.1
NW_015373910.1	Gnomon	exon	4398914	4399150	.	+	.	ID=exon-XM_015583499.1-4;Dbxref=GeneID:107193959%2CGenbank:XM_015583499.1;Parent=rna-XM_015583499.1
NW_015373910.1	Gnomon	exon	4397883	4398161	.	+	.	ID=exon-XM_015583499.1-1;Dbxref=GeneID:107193959%2CGenbank:XM_015583499.1;Parent=rna-XM_015583499.1
NW_015373910.1	Gnomon	exon	4398432	4398563	.	+	.	ID=exon-XM_015583499.1-2;Dbxref=GeneID:107193959%2CGenbank:XM_015583499.1;Parent=rna-XM_015583499.1
NW_015373910.1	Gnomon	exon	4400257	4400499	.	+	.	ID=exon-XM_015583499.1-9;Dbxref=GeneID:107193959%2CGenbank:XM_015583499.1;Parent=rna-XM_015583499.1
NW_015373910.1	Gnomon	mRNA	1238960	1241046	.	-	.	Name=XM_015583686.1;ID=rna-XM_015583686.1;Dbxref=GeneID:107194120%2CGenbank:XM_015583686.1;Parent=gene-LOC107194120
NW_015373910.1	Gnomon	mRNA	3859813	3900082	.	+	.	Name=XM_015583446.1;ID=rna-XM_015583446.1;Dbxref=GeneID:107193908%2CGenbank:XM_015583446.1;Parent=gene-LOC107193908
NW_015373910.1	Gnomon	CDS	7355510	7355648	.	-	0	Name=XP_015439189.1;ID=cds-XP_015439189.1;Dbxref=GeneID:107194137%2CGenbank:XP_015439189.1;Parent=rna-XM_015583703.1
NW_015373910.1	Gnomon	CDS	7355148	7355433	.	-	0	Name=XP_015439189.1;ID=cds-XP_015439189.1;Dbxref=GeneID:107194137%2CGenbank:XP_015439189.1;Parent=rna-XM_015583703.1
NW_015373910.1	Gnomon	CDS	7354935	7355092	.	-	0	Name=XP_015439189.1;ID=cds-XP_015439189.1;Dbxref=GeneID:107194137%2CGenbank:XP_015439189.1;Parent=rna-XM_015583703.1
NW_015373910.1	Gnomon	CDS	7354754	7354865	.	-	0	Name=XP_015439189.1;ID=cds-XP_015439189.1;Dbxref=GeneID:107194137%2CGenbank:XP_015439189.1;Parent=rna-XM_015583703.1
NW_015373910.1	Gnomon	CDS	7354483	7354688	.	-	0	Name=XP_015439189.1;ID=cds-XP_015439189.1;Dbxref=GeneID:107194137%2CGenbank:XP_015439189.1;Parent=rna-XM_015583703.1
NW_015373910.1	Gnomon	CDS	7354272	7354403	.	-	0	Name=XP_015439189.1;ID=cds-XP_015439189.1;Dbxref=GeneID:107194137%2CGenbank:XP_015439189.1;Parent=rna-XM_015583703.1
NW_015373910.1	Gnomon	CDS	7354103	7354198	.	-	0	Name=XP_015439189.1;ID=cds-XP_015439189.1;Dbxref=GeneID:107194137%2CGenbank:XP_015439189.1;Parent=rna-XM_015583703.1
NW_015373910.1	Gnomon	CDS	7353950	7354038	.	-	0	Name=XP_015439189.1;ID=cds-XP_015439189.1;Dbxref=GeneID:107194137%2CGenbank:XP_015439189.1;Parent=rna-XM_015583703.1
NW_015373910.1	Gnomon	CDS	7353768	7353857	.	-	0	Name=XP_015439189.1;ID=cds-XP_015439189.1;Dbxref=GeneID:107194137%2CGenbank:XP_015439189.1;Parent=rna-XM_015583703.1
NW_015373910.1	Gnomon	CDS	7353604	7353691	.	-	0	Name=XP_015439189.1;ID=cds-XP_015439189.1;Dbxref=GeneID:107194137%2CGenbank:XP_015439189.1;Parent=rna-XM_015583703.1
NW_015373910.1	Gnomon	CDS	7353380	7353540	.	-	0	Name=XP_015439189.1;ID=cds-XP_015439189.1;Dbxref=GeneID:107194137%2CGenbank:XP_015439189.1;Parent=rna-XM_015583703.1
NW_015373910.1	Gnomon	CDS	4861927	4861972	.	-	0	Name=XP_015438944.1;ID=cds-XP_015438944.1;Dbxref=GeneID:107193919%2CGenbank:XP_015438944.1;Parent=rna-XM_015583458.1
NW_015373910.1	Gnomon	CDS	4845455	4845530	.	-	0	Name=XP_015438944.1;ID=cds-XP_015438944.1;Dbxref=GeneID:107193919%2CGenbank:XP_015438944.1;Parent=rna-XM_015583458.1
NW_015373910.1	Gnomon	CDS	4839227	4839353	.	-	0	Name=XP_015438944.1;ID=cds-XP_015438944.1;Dbxref=GeneID:107193919%2CGenbank:XP_015438944.1;Parent=rna-XM_015583458.1
NW_015373910.1	Gnomon	CDS	4834816	4834951	.	-	0	Name=XP_015438944.1;ID=cds-XP_015438944.1;Dbxref=GeneID:107193919%2CGenbank:XP_015438944.1;Parent=rna-XM_015583458.1
NW_015373910.1	Gnomon	CDS	4832788	4832921	.	-	0	Name=XP_015438944.1;ID=cds-XP_015438944.1;Dbxref=GeneID:107193919%2CGenbank:XP_015438944.1;Parent=rna-XM_015583458.1
NW_015373910.1	Gnomon	CDS	4830396	4830508	.	-	0	Name=XP_015438944.1;ID=cds-XP_015438944.1;Dbxref=GeneID:107193919%2CGenbank:XP_015438944.1;Parent=rna-XM_015583458.1
NW_015373910.1	Gnomon	CDS	4830189	4830262	.	-	0	Name=XP_015438944.1;ID=cds-XP_015438944.1;Dbxref=GeneID:107193919%2CGenbank:XP_015438944.1;Parent=rna-XM_015583458.1
NW_015373910.1	Gnomon	CDS	4827971	4828056	.	-	0	Name=XP_015438944.1;ID=cds-XP_015438944.1;Dbxref=GeneID:107193919%2CGenbank:XP_015438944.1;Parent=rna-XM_015583458.1
NW_015373910.1	Gnomon	exon	7433592	7435075	.	+	.	ID=exon-XM_015583721.1-14;Dbxref=GeneID:107194153%2CGenbank:XM_015583721.1;Parent=rna-XM_015583721.1
NW_015373910.1	Gnomon	exon	7432937	7433114	.	+	.	ID=exon-XM_015583721.1-12;Dbxref=GeneID:107194153%2CGenbank:XM_015583721.1;Parent=rna-XM_015583721.1
NW_015373910.1	Gnomon	exon	7433191	7433418	.	+	.	ID=exon-XM_015583721.1-13;Dbxref=GeneID:107194153%2CGenbank:XM_015583721.1;Parent=rna-XM_015583721.1
NW_015373910.1	Gnomon	exon	7432142	7432333	.	+	.	ID=exon-XM_015583721.1-10;Dbxref=GeneID:107194153%2CGenbank:XM_015583721.1;Parent=rna-XM_015583721.1
NW_015373910.1	Gnomon	exon	7432449	7432591	.	+	.	ID=exon-XM_015583721.1-11;Dbxref=GeneID:107194153%2CGenbank:XM_015583721.1;Parent=rna-XM_015583721.1
NW_015373910.1	Gnomon	exon	5900984	5901368	.	+	.	ID=exon-XM_015583478.1-8;Dbxref=GeneID:107193938%2CGenbank:XM_015583478.1;Parent=rna-XM_015583478.1
NW_015373910.1	Gnomon	exon	5900466	5900583	.	+	.	ID=exon-XM_015583478.1-6;Dbxref=GeneID:107193938%2CGenbank:XM_015583478.1;Parent=rna-XM_015583478.1
NW_015373910.1	Gnomon	exon	5900643	5900809	.	+	.	ID=exon-XM_015583478.1-7;Dbxref=GeneID:107193938%2CGenbank:XM_015583478.1;Parent=rna-XM_015583478.1
NW_015373910.1	Gnomon	exon	5899799	5900071	.	+	.	ID=exon-XM_015583478.1-4;Dbxref=GeneID:107193938%2CGenbank:XM_015583478.1;Parent=rna-XM_015583478.1
NW_015373910.1	Gnomon	exon	5900281	5900405	.	+	.	ID=exon-XM_015583478.1-5;Dbxref=GeneID:107193938%2CGenbank:XM_015583478.1;Parent=rna-XM_015583478.1
NW_015373910.1	Gnomon	exon	5899113	5899207	.	+	.	ID=exon-XM_015583478.1-2;Dbxref=GeneID:107193938%2CGenbank:XM_015583478.1;Parent=rna-XM_015583478.1
NW_015373910.1	Gnomon	exon	5899384	5899587	.	+	.	ID=exon-XM_015583478.1-3;Dbxref=GeneID:107193938%2CGenbank:XM_015583478.1;Parent=rna-XM_015583478.1
NW_015373910.1	Gnomon	exon	5897669	5897726	.	+	.	ID=exon-XM_015583478.1-1;Dbxref=GeneID:107193938%2CGenbank:XM_015583478.1;Parent=rna-XM_015583478.1
NW_015373910.1	Gnomon	exon	407080	407240	.	+	.	ID=exon-XM_015583431.1-3;Dbxref=GeneID:107193895%2CGenbank:XM_015583431.1;Parent=rna-XM_015583431.1
NW_015373910.1	Gnomon	exon	407329	407488	.	+	.	ID=exon-XM_015583431.1-4;Dbxref=GeneID:107193895%2CGenbank:XM_015583431.1;Parent=rna-XM_015583431.1
NW_015373910.1	Gnomon	exon	407559	407814	.	+	.	ID=exon-XM_015583431.1-5;Dbxref=GeneID:107193895%2CGenbank:XM_015583431.1;Parent=rna-XM_015583431.1
NW_015373910.1	Gnomon	exon	407881	408018	.	+	.	ID=exon-XM_015583431.1-6;Dbxref=GeneID:107193895%2CGenbank:XM_015583431.1;Parent=rna-XM_015583431.1
NW_015373910.1	Gnomon	exon	408090	409696	.	+	.	ID=exon-XM_015583431.1-7;Dbxref=GeneID:107193895%2CGenbank:XM_015583431.1;Parent=rna-XM_015583431.1
NW_015373910.1	Gnomon	exon	406718	406778	.	+	.	ID=exon-XM_015583431.1-1;Dbxref=GeneID:107193895%2CGenbank:XM_015583431.1;Parent=rna-XM_015583431.1
NW_015373910.1	Gnomon	exon	406867	407000	.	+	.	ID=exon-XM_015583431.1-2;Dbxref=GeneID:107193895%2CGenbank:XM_015583431.1;Parent=rna-XM_015583431.1
NW_015373910.1	Gnomon	exon	2387825	2387935	.	-	.	ID=exon-XM_015583548.1-2;Dbxref=GeneID:107193994%2CGenbank:XM_015583548.1;Parent=rna-XM_015583548.1
NW_015373910.1	Gnomon	exon	2381434	2381522	.	-	.	ID=exon-XM_015583548.1-3;Dbxref=GeneID:107193994%2CGenbank:XM_015583548.1;Parent=rna-XM_015583548.1
NW_015373910.1	Gnomon	exon	2396868	2396888	.	-	.	ID=exon-XM_015583548.1-1;Dbxref=GeneID:107193994%2CGenbank:XM_015583548.1;Parent=rna-XM_015583548.1
NW_015373910.1	Gnomon	exon	2379187	2379465	.	-	.	ID=exon-XM_015583548.1-8;Dbxref=GeneID:107193994%2CGenbank:XM_015583548.1;Parent=rna-XM_015583548.1
NW_015373910.1	Gnomon	exon	2378770	2379099	.	-	.	ID=exon-XM_015583548.1-9;Dbxref=GeneID:107193994%2CGenbank:XM_015583548.1;Parent=rna-XM_015583548.1
NW_015373910.1	Gnomon	exon	2380142	2380426	.	-	.	ID=exon-XM_015583548.1-6;Dbxref=GeneID:107193994%2CGenbank:XM_015583548.1;Parent=rna-XM_015583548.1
NW_015373910.1	Gnomon	exon	2379540	2379717	.	-	.	ID=exon-XM_015583548.1-7;Dbxref=GeneID:107193994%2CGenbank:XM_015583548.1;Parent=rna-XM_015583548.1
NW_015373910.1	Gnomon	exon	2381290	2381353	.	-	.	ID=exon-XM_015583548.1-4;Dbxref=GeneID:107193994%2CGenbank:XM_015583548.1;Parent=rna-XM_015583548.1
NW_015373910.1	Gnomon	exon	2381094	2381203	.	-	.	ID=exon-XM_015583548.1-5;Dbxref=GeneID:107193994%2CGenbank:XM_015583548.1;Parent=rna-XM_015583548.1
NW_015373910.1	Gnomon	exon	2316592	2316808	.	+	.	ID=exon-XM_015583690.1-4;Dbxref=GeneID:107194123%2CGenbank:XM_015583690.1;Parent=rna-XM_015583690.1
NW_015373910.1	Gnomon	exon	2317284	2317836	.	+	.	ID=exon-XM_015583690.1-5;Dbxref=GeneID:107194123%2CGenbank:XM_015583690.1;Parent=rna-XM_015583690.1
NW_015373910.1	Gnomon	exon	2320081	2320436	.	+	.	ID=exon-XM_015583690.1-6;Dbxref=GeneID:107194123%2CGenbank:XM_015583690.1;Parent=rna-XM_015583690.1
NW_015373910.1	Gnomon	exon	2312894	2312932	.	+	.	ID=exon-XM_015583690.1-1;Dbxref=GeneID:107194123%2CGenbank:XM_015583690.1;Parent=rna-XM_015583690.1
NW_015373910.1	Gnomon	exon	2313261	2313387	.	+	.	ID=exon-XM_015583690.1-2;Dbxref=GeneID:107194123%2CGenbank:XM_015583690.1;Parent=rna-XM_015583690.1
NW_015373910.1	Gnomon	exon	2313927	2314024	.	+	.	ID=exon-XM_015583690.1-3;Dbxref=GeneID:107194123%2CGenbank:XM_015583690.1;Parent=rna-XM_015583690.1
NW_015373910.1	Gnomon	mRNA	3718307	3720503	.	+	.	Name=XM_015583445.1;ID=rna-XM_015583445.1;Dbxref=GeneID:107193907%2CGenbank:XM_015583445.1;Parent=gene-LOC107193907
NW_015373910.1	Gnomon	CDS	6157727	6158045	.	-	0	Name=XP_015439188.1;ID=cds-XP_015439188.1;Dbxref=GeneID:107194136%2CGenbank:XP_015439188.1;Parent=rna-XM_015583702.1
NW_015373910.1	Gnomon	CDS	6157377	6157490	.	-	0	Name=XP_015439188.1;ID=cds-XP_015439188.1;Dbxref=GeneID:107194136%2CGenbank:XP_015439188.1;Parent=rna-XM_015583702.1
NW_015373910.1	Gnomon	CDS	6155876	6155983	.	-	0	Name=XP_015439188.1;ID=cds-XP_015439188.1;Dbxref=GeneID:107194136%2CGenbank:XP_015439188.1;Parent=rna-XM_015583702.1
NW_015373910.1	Gnomon	CDS	6154805	6155262	.	-	0	Name=XP_015439188.1;ID=cds-XP_015439188.1;Dbxref=GeneID:107194136%2CGenbank:XP_015439188.1;Parent=rna-XM_015583702.1
NW_015373910.1	Gnomon	mRNA	4651373	4652187	.	-	.	Name=XM_015583685.1;ID=rna-XM_015583685.1;Dbxref=GeneID:107194119%2CGenbank:XM_015583685.1;Parent=gene-LOC107194119
NW_015373910.1	Gnomon	CDS	4709324	4709690	.	+	0	Name=XP_015438943.1;ID=cds-XP_015438943.1;Dbxref=GeneID:107193918%2CGenbank:XP_015438943.1;Parent=rna-XM_015583457.1
NW_015373910.1	Gnomon	CDS	4717506	4717535	.	+	0	Name=XP_015438943.1;ID=cds-XP_015438943.1;Dbxref=GeneID:107193918%2CGenbank:XP_015438943.1;Parent=rna-XM_015583457.1
NW_015373910.1	Gnomon	CDS	4776802	4776917	.	+	0	Name=XP_015438943.1;ID=cds-XP_015438943.1;Dbxref=GeneID:107193918%2CGenbank:XP_015438943.1;Parent=rna-XM_015583457.1
NW_015373910.1	Gnomon	CDS	4777923	4778163	.	+	0	Name=XP_015438943.1;ID=cds-XP_015438943.1;Dbxref=GeneID:107193918%2CGenbank:XP_015438943.1;Parent=rna-XM_015583457.1
NW_015373910.1	Gnomon	CDS	4778925	4779028	.	+	0	Name=XP_015438943.1;ID=cds-XP_015438943.1;Dbxref=GeneID:107193918%2CGenbank:XP_015438943.1;Parent=rna-XM_015583457.1
NW_015373910.1	Gnomon	CDS	4779615	4779752	.	+	0	Name=XP_015438943.1;ID=cds-XP_015438943.1;Dbxref=GeneID:107193918%2CGenbank:XP_015438943.1;Parent=rna-XM_015583457.1
NW_015373910.1	Gnomon	CDS	4780470	4780556	.	+	0	Name=XP_015438943.1;ID=cds-XP_015438943.1;Dbxref=GeneID:107193918%2CGenbank:XP_015438943.1;Parent=rna-XM_015583457.1
NW_015373910.1	Gnomon	exon	6885454	6885884	.	+	.	ID=exon-XM_015583689.1-2;Dbxref=GeneID:107194122%2CGenbank:XM_015583689.1;Parent=rna-XM_015583689.1
NW_015373910.1	Gnomon	exon	6885007	6885116	.	+	.	ID=exon-XM_015583689.1-1;Dbxref=GeneID:107194122%2CGenbank:XM_015583689.1;Parent=rna-XM_015583689.1
NW_015373910.1	Gnomon	exon	6934181	6934642	.	-	.	ID=exon-XM_015583572.1-1;Dbxref=GeneID:107194016%2CGenbank:XM_015583572.1;Parent=rna-XM_015583572.1
NW_015373910.1	Gnomon	exon	6933090	6933228	.	-	.	ID=exon-XM_015583572.1-2;Dbxref=GeneID:107194016%2CGenbank:XM_015583572.1;Parent=rna-XM_015583572.1
NW_015373910.1	Gnomon	exon	6932758	6932999	.	-	.	ID=exon-XM_015583572.1-3;Dbxref=GeneID:107194016%2CGenbank:XM_015583572.1;Parent=rna-XM_015583572.1
NW_015373910.1	Gnomon	exon	6932351	6932607	.	-	.	ID=exon-XM_015583572.1-4;Dbxref=GeneID:107194016%2CGenbank:XM_015583572.1;Parent=rna-XM_015583572.1
NW_015373910.1	Gnomon	exon	6932123	6932258	.	-	.	ID=exon-XM_015583572.1-5;Dbxref=GeneID:107194016%2CGenbank:XM_015583572.1;Parent=rna-XM_015583572.1
NW_015373910.1	Gnomon	exon	6931735	6932037	.	-	.	ID=exon-XM_015583572.1-6;Dbxref=GeneID:107194016%2CGenbank:XM_015583572.1;Parent=rna-XM_015583572.1
NW_015373910.1	Gnomon	exon	6931333	6931484	.	-	.	ID=exon-XM_015583572.1-7;Dbxref=GeneID:107194016%2CGenbank:XM_015583572.1;Parent=rna-XM_015583572.1
NW_015373910.1	Gnomon	exon	6931116	6931250	.	-	.	ID=exon-XM_015583572.1-8;Dbxref=GeneID:107194016%2CGenbank:XM_015583572.1;Parent=rna-XM_015583572.1
NW_015373910.1	Gnomon	exon	6930059	6931030	.	-	.	ID=exon-XM_015583572.1-9;Dbxref=GeneID:107194016%2CGenbank:XM_015583572.1;Parent=rna-XM_015583572.1
NW_015373910.1	Gnomon	CDS	5803385	5803595	.	+	0	Name=XP_015439042.1;ID=cds-XP_015439042.1;Dbxref=GeneID:107194003%2CGenbank:XP_015439042.1;Parent=rna-XM_015583556.1
NW_015373910.1	Gnomon	CDS	5804402	5804617	.	+	0	Name=XP_015439042.1;ID=cds-XP_015439042.1;Dbxref=GeneID:107194003%2CGenbank:XP_015439042.1;Parent=rna-XM_015583556.1
NW_015373910.1	Gnomon	CDS	5807263	5807459	.	+	0	Name=XP_015439042.1;ID=cds-XP_015439042.1;Dbxref=GeneID:107194003%2CGenbank:XP_015439042.1;Parent=rna-XM_015583556.1
NW_015373910.1	Gnomon	mRNA	5689703	5694495	.	-	.	Name=XM_015583684.1;ID=rna-XM_015583684.1;Dbxref=GeneID:107194118%2CGenbank:XM_015583684.1;Parent=gene-LOC107194118
NW_015373910.1	Gnomon	CDS	5270489	5270531	.	-	0	Name=XP_015438946.1;ID=cds-XP_015438946.1;Dbxref=GeneID:107193921%2CGenbank:XP_015438946.1;Parent=rna-XM_015583460.1
NW_015373910.1	Gnomon	CDS	5268765	5270369	.	-	0	Name=XP_015438946.1;ID=cds-XP_015438946.1;Dbxref=GeneID:107193921%2CGenbank:XP_015438946.1;Parent=rna-XM_015583460.1
NW_015373910.1	Gnomon	CDS	5268008	5268501	.	-	0	Name=XP_015438946.1;ID=cds-XP_015438946.1;Dbxref=GeneID:107193921%2CGenbank:XP_015438946.1;Parent=rna-XM_015583460.1
NW_015373910.1	Gnomon	CDS	5267543	5267836	.	-	0	Name=XP_015438946.1;ID=cds-XP_015438946.1;Dbxref=GeneID:107193921%2CGenbank:XP_015438946.1;Parent=rna-XM_015583460.1
NW_015373910.1	Gnomon	mRNA	3579260	3582309	.	+	.	Name=XM_015583444.1;ID=rna-XM_015583444.1;Dbxref=GeneID:107193906%2CGenbank:XM_015583444.1;Parent=gene-LOC107193906
NW_015373910.1	Gnomon	CDS	1685483	1685569	.	+	0	Name=XP_015439045.1;ID=cds-XP_015439045.1;Dbxref=GeneID:107194004%2CGenbank:XP_015439045.1;Parent=rna-XM_015583559.1
NW_015373910.1	Gnomon	CDS	1740618	1740807	.	+	0	Name=XP_015439045.1;ID=cds-XP_015439045.1;Dbxref=GeneID:107194004%2CGenbank:XP_015439045.1;Parent=rna-XM_015583559.1
NW_015373910.1	Gnomon	CDS	1760646	1760923	.	+	0	Name=XP_015439045.1;ID=cds-XP_015439045.1;Dbxref=GeneID:107194004%2CGenbank:XP_015439045.1;Parent=rna-XM_015583559.1
NW_015373910.1	Gnomon	CDS	1761110	1761343	.	+	0	Name=XP_015439045.1;ID=cds-XP_015439045.1;Dbxref=GeneID:107194004%2CGenbank:XP_015439045.1;Parent=rna-XM_015583559.1
NW_015373910.1	Gnomon	CDS	1766770	1767033	.	+	0	Name=XP_015439045.1;ID=cds-XP_015439045.1;Dbxref=GeneID:107194004%2CGenbank:XP_015439045.1;Parent=rna-XM_015583559.1
NW_015373910.1	Gnomon	CDS	1769800	1770048	.	+	0	Name=XP_015439045.1;ID=cds-XP_015439045.1;Dbxref=GeneID:107194004%2CGenbank:XP_015439045.1;Parent=rna-XM_015583559.1
NW_015373910.1	Gnomon	CDS	1770899	1771058	.	+	0	Name=XP_015439045.1;ID=cds-XP_015439045.1;Dbxref=GeneID:107194004%2CGenbank:XP_015439045.1;Parent=rna-XM_015583559.1
NW_015373910.1	Gnomon	CDS	1771294	1771412	.	+	0	Name=XP_015439045.1;ID=cds-XP_015439045.1;Dbxref=GeneID:107194004%2CGenbank:XP_015439045.1;Parent=rna-XM_015583559.1
NW_015373910.1	Gnomon	CDS	1772732	1773061	.	+	0	Name=XP_015439045.1;ID=cds-XP_015439045.1;Dbxref=GeneID:107194004%2CGenbank:XP_015439045.1;Parent=rna-XM_015583559.1
NW_015373910.1	Gnomon	CDS	1777816	1778022	.	+	0	Name=XP_015439045.1;ID=cds-XP_015439045.1;Dbxref=GeneID:107194004%2CGenbank:XP_015439045.1;Parent=rna-XM_015583559.1
NW_015373910.1	Gnomon	CDS	1779464	1779880	.	+	0	Name=XP_015439045.1;ID=cds-XP_015439045.1;Dbxref=GeneID:107194004%2CGenbank:XP_015439045.1;Parent=rna-XM_015583559.1
NW_015373910.1	Gnomon	exon	5768546	5768706	.	-	.	ID=exon-XM_015583666.1-1;Dbxref=GeneID:107194100%2CGenbank:XM_015583666.1;Parent=rna-XM_015583666.1
NW_015373910.1	Gnomon	exon	5768303	5768400	.	-	.	ID=exon-XM_015583666.1-2;Dbxref=GeneID:107194100%2CGenbank:XM_015583666.1;Parent=rna-XM_015583666.1
NW_015373910.1	Gnomon	exon	5767095	5767555	.	-	.	ID=exon-XM_015583666.1-5;Dbxref=GeneID:107194100%2CGenbank:XM_015583666.1;Parent=rna-XM_015583666.1
NW_015373910.1	Gnomon	exon	5767827	5767940	.	-	.	ID=exon-XM_015583666.1-3;Dbxref=GeneID:107194100%2CGenbank:XM_015583666.1;Parent=rna-XM_015583666.1
NW_015373910.1	Gnomon	exon	5767630	5767760	.	-	.	ID=exon-XM_015583666.1-4;Dbxref=GeneID:107194100%2CGenbank:XM_015583666.1;Parent=rna-XM_015583666.1
NW_015373910.1	Gnomon	mRNA	4479076	4480520	.	+	.	Name=XM_015583683.1;ID=rna-XM_015583683.1;Dbxref=GeneID:107194116%2CGenbank:XM_015583683.1;Parent=gene-LOC107194116
NW_015373910.1	Gnomon	CDS	4993774	4993834	.	+	0	Name=XP_015438945.1;ID=cds-XP_015438945.1;Dbxref=GeneID:107193920%2CGenbank:XP_015438945.1;Parent=rna-XM_015583459.1
NW_015373910.1	Gnomon	CDS	5064719	5064850	.	+	0	Name=XP_015438945.1;ID=cds-XP_015438945.1;Dbxref=GeneID:107193920%2CGenbank:XP_015438945.1;Parent=rna-XM_015583459.1
NW_015373910.1	Gnomon	CDS	5066301	5066459	.	+	0	Name=XP_015438945.1;ID=cds-XP_015438945.1;Dbxref=GeneID:107193920%2CGenbank:XP_015438945.1;Parent=rna-XM_015583459.1
NW_015373910.1	Gnomon	CDS	5121236	5121418	.	+	0	Name=XP_015438945.1;ID=cds-XP_015438945.1;Dbxref=GeneID:107193920%2CGenbank:XP_015438945.1;Parent=rna-XM_015583459.1
NW_015373910.1	Gnomon	CDS	5131441	5131551	.	+	0	Name=XP_015438945.1;ID=cds-XP_015438945.1;Dbxref=GeneID:107193920%2CGenbank:XP_015438945.1;Parent=rna-XM_015583459.1
NW_015373910.1	Gnomon	CDS	5132214	5132489	.	+	0	Name=XP_015438945.1;ID=cds-XP_015438945.1;Dbxref=GeneID:107193920%2CGenbank:XP_015438945.1;Parent=rna-XM_015583459.1
NW_015373910.1	Gnomon	CDS	5133306	5133590	.	+	0	Name=XP_015438945.1;ID=cds-XP_015438945.1;Dbxref=GeneID:107193920%2CGenbank:XP_015438945.1;Parent=rna-XM_015583459.1
NW_015373910.1	Gnomon	CDS	5135297	5135397	.	+	0	Name=XP_015438945.1;ID=cds-XP_015438945.1;Dbxref=GeneID:107193920%2CGenbank:XP_015438945.1;Parent=rna-XM_015583459.1
NW_015373910.1	Gnomon	CDS	5135492	5135821	.	+	0	Name=XP_015438945.1;ID=cds-XP_015438945.1;Dbxref=GeneID:107193920%2CGenbank:XP_015438945.1;Parent=rna-XM_015583459.1
NW_015373910.1	Gnomon	CDS	5135934	5136084	.	+	0	Name=XP_015438945.1;ID=cds-XP_015438945.1;Dbxref=GeneID:107193920%2CGenbank:XP_015438945.1;Parent=rna-XM_015583459.1
NW_015373910.1	Gnomon	CDS	5137325	5137621	.	+	0	Name=XP_015438945.1;ID=cds-XP_015438945.1;Dbxref=GeneID:107193920%2CGenbank:XP_015438945.1;Parent=rna-XM_015583459.1
NW_015373910.1	Gnomon	CDS	5146617	5146756	.	+	0	Name=XP_015438945.1;ID=cds-XP_015438945.1;Dbxref=GeneID:107193920%2CGenbank:XP_015438945.1;Parent=rna-XM_015583459.1
NW_015373910.1	Gnomon	CDS	5146846	5147048	.	+	0	Name=XP_015438945.1;ID=cds-XP_015438945.1;Dbxref=GeneID:107193920%2CGenbank:XP_015438945.1;Parent=rna-XM_015583459.1
NW_015373910.1	Gnomon	CDS	5147134	5147300	.	+	0	Name=XP_015438945.1;ID=cds-XP_015438945.1;Dbxref=GeneID:107193920%2CGenbank:XP_015438945.1;Parent=rna-XM_015583459.1
NW_015373910.1	Gnomon	CDS	5147399	5147844	.	+	0	Name=XP_015438945.1;ID=cds-XP_015438945.1;Dbxref=GeneID:107193920%2CGenbank:XP_015438945.1;Parent=rna-XM_015583459.1
NW_015373910.1	Gnomon	CDS	5147931	5148701	.	+	0	Name=XP_015438945.1;ID=cds-XP_015438945.1;Dbxref=GeneID:107193920%2CGenbank:XP_015438945.1;Parent=rna-XM_015583459.1
NW_015373910.1	Gnomon	CDS	5148774	5149000	.	+	0	Name=XP_015438945.1;ID=cds-XP_015438945.1;Dbxref=GeneID:107193920%2CGenbank:XP_015438945.1;Parent=rna-XM_015583459.1
NW_015373910.1	Gnomon	CDS	5149325	5151131	.	+	0	Name=XP_015438945.1;ID=cds-XP_015438945.1;Dbxref=GeneID:107193920%2CGenbank:XP_015438945.1;Parent=rna-XM_015583459.1
NW_015373910.1	Gnomon	CDS	5151297	5151365	.	+	0	Name=XP_015438945.1;ID=cds-XP_015438945.1;Dbxref=GeneID:107193920%2CGenbank:XP_015438945.1;Parent=rna-XM_015583459.1
NW_015373910.1	Gnomon	mRNA	3451028	3453381	.	+	.	Name=XM_015583443.1;ID=rna-XM_015583443.1;Dbxref=GeneID:107193905%2CGenbank:XM_015583443.1;Parent=gene-LOC107193905
NW_015373910.1	Gnomon	mRNA	5907114	5908958	.	-	.	Name=XM_015583589.1;ID=rna-XM_015583589.1;Dbxref=GeneID:107194031%2CGenbank:XM_015583589.1;Parent=gene-LOC107194031
NW_015373910.1	Gnomon	exon	7375497	7375548	.	-	.	ID=exon-XM_015583717.1-4;Dbxref=GeneID:107194151%2CGenbank:XM_015583717.1;Parent=rna-XM_015583717.1
NW_015373910.1	Gnomon	exon	7369073	7369205	.	-	.	ID=exon-XM_015583717.1-5;Dbxref=GeneID:107194151%2CGenbank:XM_015583717.1;Parent=rna-XM_015583717.1
NW_015373910.1	Gnomon	exon	7377425	7377648	.	-	.	ID=exon-XM_015583717.1-2;Dbxref=GeneID:107194151%2CGenbank:XM_015583717.1;Parent=rna-XM_015583717.1
NW_015373910.1	Gnomon	exon	7376010	7376089	.	-	.	ID=exon-XM_015583717.1-3;Dbxref=GeneID:107194151%2CGenbank:XM_015583717.1;Parent=rna-XM_015583717.1
NW_015373910.1	Gnomon	exon	7384339	7384453	.	-	.	ID=exon-XM_015583717.1-1;Dbxref=GeneID:107194151%2CGenbank:XM_015583717.1;Parent=rna-XM_015583717.1
NW_015373910.1	Gnomon	exon	5420625	5420747	.	-	.	ID=exon-XM_015583624.1-7;Dbxref=GeneID:107194059%2CGenbank:XM_015583624.1;Parent=rna-XM_015583624.1
NW_015373910.1	Gnomon	exon	5420428	5420551	.	-	.	ID=exon-XM_015583624.1-8;Dbxref=GeneID:107194059%2CGenbank:XM_015583624.1;Parent=rna-XM_015583624.1
NW_015373910.1	Gnomon	exon	5421672	5421932	.	-	.	ID=exon-XM_015583624.1-5;Dbxref=GeneID:107194059%2CGenbank:XM_015583624.1;Parent=rna-XM_015583624.1
NW_015373910.1	Gnomon	exon	5421180	5421513	.	-	.	ID=exon-XM_015583624.1-6;Dbxref=GeneID:107194059%2CGenbank:XM_015583624.1;Parent=rna-XM_015583624.1
NW_015373910.1	Gnomon	exon	5422529	5422708	.	-	.	ID=exon-XM_015583624.1-3;Dbxref=GeneID:107194059%2CGenbank:XM_015583624.1;Parent=rna-XM_015583624.1
NW_015373910.1	Gnomon	exon	5422027	5422330	.	-	.	ID=exon-XM_015583624.1-4;Dbxref=GeneID:107194059%2CGenbank:XM_015583624.1;Parent=rna-XM_015583624.1
NW_015373910.1	Gnomon	exon	5423984	5424168	.	-	.	ID=exon-XM_015583624.1-1;Dbxref=GeneID:107194059%2CGenbank:XM_015583624.1;Parent=rna-XM_015583624.1
NW_015373910.1	Gnomon	exon	5423131	5423294	.	-	.	ID=exon-XM_015583624.1-2;Dbxref=GeneID:107194059%2CGenbank:XM_015583624.1;Parent=rna-XM_015583624.1
NW_015373910.1	Gnomon	mRNA	3311291	3403859	.	-	.	Name=XM_015583682.1;ID=rna-XM_015583682.1;Dbxref=GeneID:107194115%2CGenbank:XM_015583682.1;Parent=gene-LOC107194115
NW_015373910.1	Gnomon	exon	6358404	6358585	.	-	.	ID=exon-XM_015583486.1-10;Dbxref=GeneID:107193946%2CGenbank:XM_015583486.1;Parent=rna-XM_015583486.1
NW_015373910.1	Gnomon	exon	6357095	6358344	.	-	.	ID=exon-XM_015583486.1-11;Dbxref=GeneID:107193946%2CGenbank:XM_015583486.1;Parent=rna-XM_015583486.1
NW_015373910.1	Gnomon	mRNA	6886404	6890681	.	+	.	Name=XM_015583588.1;ID=rna-XM_015583588.1;Dbxref=GeneID:107194030%2CGenbank:XM_015583588.1;Parent=gene-LOC107194030
NW_015373910.1	Gnomon	exon	5761218	5761577	.	+	.	ID=exon-XM_015583595.1-4;Dbxref=GeneID:107194036%2CGenbank:XM_015583595.1;Parent=rna-XM_015583595.1
NW_015373910.1	Gnomon	exon	5759772	5760059	.	+	.	ID=exon-XM_015583595.1-1;Dbxref=GeneID:107194036%2CGenbank:XM_015583595.1;Parent=rna-XM_015583595.1
NW_015373910.1	Gnomon	exon	5760268	5760411	.	+	.	ID=exon-XM_015583595.1-2;Dbxref=GeneID:107194036%2CGenbank:XM_015583595.1;Parent=rna-XM_015583595.1
NW_015373910.1	Gnomon	exon	5760752	5760949	.	+	.	ID=exon-XM_015583595.1-3;Dbxref=GeneID:107194036%2CGenbank:XM_015583595.1;Parent=rna-XM_015583595.1
NW_015373910.1	Gnomon	exon	4489617	4489869	.	+	.	ID=exon-XM_015583525.1-3;Dbxref=GeneID:107193978%2CGenbank:XM_015583525.1;Parent=rna-XM_015583525.1
NW_015373910.1	Gnomon	exon	4490191	4490654	.	+	.	ID=exon-XM_015583525.1-4;Dbxref=GeneID:107193978%2CGenbank:XM_015583525.1;Parent=rna-XM_015583525.1
NW_015373910.1	Gnomon	exon	4488875	4489249	.	+	.	ID=exon-XM_015583525.1-1;Dbxref=GeneID:107193978%2CGenbank:XM_015583525.1;Parent=rna-XM_015583525.1
NW_015373910.1	Gnomon	exon	4489318	4489544	.	+	.	ID=exon-XM_015583525.1-2;Dbxref=GeneID:107193978%2CGenbank:XM_015583525.1;Parent=rna-XM_015583525.1
NW_015373910.1	Gnomon	CDS	4560459	4560498	.	-	0	Name=XP_015438940.1;ID=cds-XP_015438940.1;Dbxref=GeneID:107193915%2CGenbank:XP_015438940.1;Parent=rna-XM_015583454.1
NW_015373910.1	Gnomon	CDS	4559287	4559791	.	-	0	Name=XP_015438940.1;ID=cds-XP_015438940.1;Dbxref=GeneID:107193915%2CGenbank:XP_015438940.1;Parent=rna-XM_015583454.1
NW_015373910.1	Gnomon	CDS	4558538	4558635	.	-	0	Name=XP_015438940.1;ID=cds-XP_015438940.1;Dbxref=GeneID:107193915%2CGenbank:XP_015438940.1;Parent=rna-XM_015583454.1
NW_015373910.1	Gnomon	CDS	4555367	4555437	.	-	0	Name=XP_015438940.1;ID=cds-XP_015438940.1;Dbxref=GeneID:107193915%2CGenbank:XP_015438940.1;Parent=rna-XM_015583454.1
NW_015373910.1	Gnomon	exon	5895779	5896114	.	-	.	ID=exon-XM_015583647.1-6;Dbxref=GeneID:107194083%2CGenbank:XM_015583647.1;Parent=rna-XM_015583647.1
NW_015373910.1	Gnomon	exon	5895441	5895701	.	-	.	ID=exon-XM_015583647.1-7;Dbxref=GeneID:107194083%2CGenbank:XM_015583647.1;Parent=rna-XM_015583647.1
NW_015373910.1	Gnomon	exon	5896465	5896704	.	-	.	ID=exon-XM_015583647.1-4;Dbxref=GeneID:107194083%2CGenbank:XM_015583647.1;Parent=rna-XM_015583647.1
NW_015373910.1	Gnomon	exon	5896195	5896380	.	-	.	ID=exon-XM_015583647.1-5;Dbxref=GeneID:107194083%2CGenbank:XM_015583647.1;Parent=rna-XM_015583647.1
NW_015373910.1	Gnomon	exon	5897238	5897326	.	-	.	ID=exon-XM_015583647.1-2;Dbxref=GeneID:107194083%2CGenbank:XM_015583647.1;Parent=rna-XM_015583647.1
NW_015373910.1	Gnomon	exon	5896776	5896874	.	-	.	ID=exon-XM_015583647.1-3;Dbxref=GeneID:107194083%2CGenbank:XM_015583647.1;Parent=rna-XM_015583647.1
NW_015373910.1	Gnomon	exon	5897482	5897650	.	-	.	ID=exon-XM_015583647.1-1;Dbxref=GeneID:107194083%2CGenbank:XM_015583647.1;Parent=rna-XM_015583647.1
NW_015373910.1	Gnomon	mRNA	5901647	5902989	.	-	.	Name=XM_015583681.1;ID=rna-XM_015583681.1;Dbxref=GeneID:107194114%2CGenbank:XM_015583681.1;Parent=gene-LOC107194114
NW_015373910.1	Gnomon	CDS	6291620	6291929	.	-	0	Name=XP_015439185.1;ID=cds-XP_015439185.1;Dbxref=GeneID:107194133%2CGenbank:XP_015439185.1;Parent=rna-XM_015583699.1
NW_015373910.1	Gnomon	CDS	6290650	6290880	.	-	0	Name=XP_015439185.1;ID=cds-XP_015439185.1;Dbxref=GeneID:107194133%2CGenbank:XP_015439185.1;Parent=rna-XM_015583699.1
NW_015373910.1	Gnomon	CDS	6278752	6278865	.	-	0	Name=XP_015439185.1;ID=cds-XP_015439185.1;Dbxref=GeneID:107194133%2CGenbank:XP_015439185.1;Parent=rna-XM_015583699.1
NW_015373910.1	Gnomon	CDS	6277995	6278081	.	-	0	Name=XP_015439185.1;ID=cds-XP_015439185.1;Dbxref=GeneID:107194133%2CGenbank:XP_015439185.1;Parent=rna-XM_015583699.1
NW_015373910.1	Gnomon	CDS	6269791	6269991	.	-	0	Name=XP_015439185.1;ID=cds-XP_015439185.1;Dbxref=GeneID:107194133%2CGenbank:XP_015439185.1;Parent=rna-XM_015583699.1
NW_015373910.1	Gnomon	CDS	6269375	6269563	.	-	0	Name=XP_015439185.1;ID=cds-XP_015439185.1;Dbxref=GeneID:107194133%2CGenbank:XP_015439185.1;Parent=rna-XM_015583699.1
NW_015373910.1	Gnomon	CDS	6268435	6269153	.	-	0	Name=XP_015439185.1;ID=cds-XP_015439185.1;Dbxref=GeneID:107194133%2CGenbank:XP_015439185.1;Parent=rna-XM_015583699.1
NW_015373910.1	Gnomon	exon	6928964	6929182	.	-	.	ID=exon-XM_015583572.1-10;Dbxref=GeneID:107194016%2CGenbank:XM_015583572.1;Parent=rna-XM_015583572.1
NW_015373910.1	Gnomon	mRNA	372789	376996	.	-	.	Name=XM_015583587.1;ID=rna-XM_015583587.1;Dbxref=GeneID:107194029%2CGenbank:XM_015583587.1;Parent=gene-LOC107194029
NW_015373910.1	Gnomon	exon	7376010	7376089	.	-	.	ID=exon-XM_015583718.1-3;Dbxref=GeneID:107194151%2CGenbank:XM_015583718.1;Parent=rna-XM_015583718.1
NW_015373910.1	Gnomon	exon	7375497	7375548	.	-	.	ID=exon-XM_015583718.1-4;Dbxref=GeneID:107194151%2CGenbank:XM_015583718.1;Parent=rna-XM_015583718.1
NW_015373910.1	Gnomon	exon	7374388	7374430	.	-	.	ID=exon-XM_015583718.1-5;Dbxref=GeneID:107194151%2CGenbank:XM_015583718.1;Parent=rna-XM_015583718.1
NW_015373910.1	Gnomon	exon	7369073	7369205	.	-	.	ID=exon-XM_015583718.1-6;Dbxref=GeneID:107194151%2CGenbank:XM_015583718.1;Parent=rna-XM_015583718.1
NW_015373910.1	Gnomon	exon	7384339	7384453	.	-	.	ID=exon-XM_015583718.1-1;Dbxref=GeneID:107194151%2CGenbank:XM_015583718.1;Parent=rna-XM_015583718.1
NW_015373910.1	Gnomon	exon	7377425	7377648	.	-	.	ID=exon-XM_015583718.1-2;Dbxref=GeneID:107194151%2CGenbank:XM_015583718.1;Parent=rna-XM_015583718.1
NW_015373910.1	tRNAscan-SE	exon	6831830	6831901	.	+	.	ID=exon-Trnae-cuc-3-1;Dbxref=GeneID:107181337;Note=transfer RNA glutamic acid (anticodon CUC);Parent=rna-Trnae-cuc-3
NW_015373910.1	Gnomon	exon	3455762	3455873	.	-	.	ID=exon-XM_015583636.1-11;Dbxref=GeneID:107194071%2CGenbank:XM_015583636.1;Parent=rna-XM_015583636.1
NW_015373910.1	Gnomon	exon	3455511	3455693	.	-	.	ID=exon-XM_015583636.1-12;Dbxref=GeneID:107194071%2CGenbank:XM_015583636.1;Parent=rna-XM_015583636.1
NW_015373910.1	Gnomon	exon	3455107	3455424	.	-	.	ID=exon-XM_015583636.1-13;Dbxref=GeneID:107194071%2CGenbank:XM_015583636.1;Parent=rna-XM_015583636.1
NW_015373910.1	Gnomon	exon	3454890	3455025	.	-	.	ID=exon-XM_015583636.1-14;Dbxref=GeneID:107194071%2CGenbank:XM_015583636.1;Parent=rna-XM_015583636.1
NW_015373910.1	Gnomon	exon	3455941	3456053	.	-	.	ID=exon-XM_015583636.1-10;Dbxref=GeneID:107194071%2CGenbank:XM_015583636.1;Parent=rna-XM_015583636.1
NW_015373910.1	Gnomon	exon	3453684	3453756	.	-	.	ID=exon-XM_015583636.1-19;Dbxref=GeneID:107194071%2CGenbank:XM_015583636.1;Parent=rna-XM_015583636.1
NW_015373910.1	Gnomon	exon	3454603	3454824	.	-	.	ID=exon-XM_015583636.1-15;Dbxref=GeneID:107194071%2CGenbank:XM_015583636.1;Parent=rna-XM_015583636.1
NW_015373910.1	Gnomon	exon	3454382	3454533	.	-	.	ID=exon-XM_015583636.1-16;Dbxref=GeneID:107194071%2CGenbank:XM_015583636.1;Parent=rna-XM_015583636.1
NW_015373910.1	Gnomon	exon	3454204	3454301	.	-	.	ID=exon-XM_015583636.1-17;Dbxref=GeneID:107194071%2CGenbank:XM_015583636.1;Parent=rna-XM_015583636.1
NW_015373910.1	Gnomon	exon	3453833	3454144	.	-	.	ID=exon-XM_015583636.1-18;Dbxref=GeneID:107194071%2CGenbank:XM_015583636.1;Parent=rna-XM_015583636.1
NW_015373910.1	Gnomon	mRNA	5847594	5849017	.	+	.	Name=XM_015583680.1;ID=rna-XM_015583680.1;Dbxref=GeneID:107194113%2CGenbank:XM_015583680.1;Parent=gene-LOC107194113
NW_015373910.1	Gnomon	CDS	5236169	5236289	.	+	0	Name=XP_015439184.1;ID=cds-XP_015439184.1;Dbxref=GeneID:107194132%2CGenbank:XP_015439184.1;Parent=rna-XM_015583698.1
NW_015373910.1	Gnomon	CDS	5239273	5239450	.	+	0	Name=XP_015439184.1;ID=cds-XP_015439184.1;Dbxref=GeneID:107194132%2CGenbank:XP_015439184.1;Parent=rna-XM_015583698.1
NW_015373910.1	Gnomon	CDS	5239525	5239612	.	+	0	Name=XP_015439184.1;ID=cds-XP_015439184.1;Dbxref=GeneID:107194132%2CGenbank:XP_015439184.1;Parent=rna-XM_015583698.1
NW_015373910.1	Gnomon	CDS	5240036	5240638	.	+	0	Name=XP_015439184.1;ID=cds-XP_015439184.1;Dbxref=GeneID:107194132%2CGenbank:XP_015439184.1;Parent=rna-XM_015583698.1
NW_015373910.1	Gnomon	exon	7268601	7268730	.	-	.	ID=exon-XM_015583619.1-14;Dbxref=GeneID:107194054%2CGenbank:XM_015583619.1;Parent=rna-XM_015583619.1
NW_015373910.1	Gnomon	exon	7268417	7268529	.	-	.	ID=exon-XM_015583619.1-15;Dbxref=GeneID:107194054%2CGenbank:XM_015583619.1;Parent=rna-XM_015583619.1
NW_015373910.1	Gnomon	exon	7269180	7269458	.	-	.	ID=exon-XM_015583619.1-12;Dbxref=GeneID:107194054%2CGenbank:XM_015583619.1;Parent=rna-XM_015583619.1
NW_015373910.1	Gnomon	exon	7268844	7269088	.	-	.	ID=exon-XM_015583619.1-13;Dbxref=GeneID:107194054%2CGenbank:XM_015583619.1;Parent=rna-XM_015583619.1
NW_015373910.1	Gnomon	exon	7269760	7270118	.	-	.	ID=exon-XM_015583619.1-10;Dbxref=GeneID:107194054%2CGenbank:XM_015583619.1;Parent=rna-XM_015583619.1
NW_015373910.1	Gnomon	exon	7269532	7269686	.	-	.	ID=exon-XM_015583619.1-11;Dbxref=GeneID:107194054%2CGenbank:XM_015583619.1;Parent=rna-XM_015583619.1
NW_015373910.1	Gnomon	mRNA	372789	376997	.	-	.	Name=XM_015583586.1;ID=rna-XM_015583586.1;Dbxref=GeneID:107194029%2CGenbank:XM_015583586.1;Parent=gene-LOC107194029
NW_015373910.1	Gnomon	mRNA	3446949	3449158	.	+	.	Name=XM_015583440.1;ID=rna-XM_015583440.1;Dbxref=GeneID:107193904%2CGenbank:XM_015583440.1;Parent=gene-LOC107193904
NW_015373910.1	Gnomon	exon	3475014	3475226	.	+	.	ID=exon-XM_015583691.1-1;Dbxref=GeneID:107194124%2CGenbank:XM_015583691.1;Parent=rna-XM_015583691.1
NW_015373910.1	Gnomon	exon	3475811	3475900	.	+	.	ID=exon-XM_015583691.1-2;Dbxref=GeneID:107194124%2CGenbank:XM_015583691.1;Parent=rna-XM_015583691.1
NW_015373910.1	Gnomon	exon	3478165	3478377	.	+	.	ID=exon-XM_015583691.1-5;Dbxref=GeneID:107194124%2CGenbank:XM_015583691.1;Parent=rna-XM_015583691.1
NW_015373910.1	Gnomon	exon	3476264	3476458	.	+	.	ID=exon-XM_015583691.1-3;Dbxref=GeneID:107194124%2CGenbank:XM_015583691.1;Parent=rna-XM_015583691.1
NW_015373910.1	Gnomon	exon	3477418	3477657	.	+	.	ID=exon-XM_015583691.1-4;Dbxref=GeneID:107194124%2CGenbank:XM_015583691.1;Parent=rna-XM_015583691.1
NW_015373910.1	Gnomon	CDS	7465662	7465716	.	-	0	Name=XP_015439187.1;ID=cds-XP_015439187.1;Dbxref=GeneID:107194135%2CGenbank:XP_015439187.1;Parent=rna-XM_015583701.1
NW_015373910.1	Gnomon	CDS	7464764	7465410	.	-	0	Name=XP_015439187.1;ID=cds-XP_015439187.1;Dbxref=GeneID:107194135%2CGenbank:XP_015439187.1;Parent=rna-XM_015583701.1
NW_015373910.1	Gnomon	exon	6700509	6700838	.	+	.	ID=exon-XM_015583765.1-1;Dbxref=GeneID:107194187%2CGenbank:XM_015583765.1;Parent=rna-XM_015583765.1
NW_015373910.1	Gnomon	exon	6702420	6702592	.	+	.	ID=exon-XM_015583765.1-2;Dbxref=GeneID:107194187%2CGenbank:XM_015583765.1;Parent=rna-XM_015583765.1
NW_015373910.1	Gnomon	exon	6702740	6704298	.	+	.	ID=exon-XM_015583765.1-3;Dbxref=GeneID:107194187%2CGenbank:XM_015583765.1;Parent=rna-XM_015583765.1
NW_015373910.1	Gnomon	CDS	4649490	4649617	.	+	0	Name=XP_015438942.1;ID=cds-XP_015438942.1;Dbxref=GeneID:107193917%2CGenbank:XP_015438942.1;Parent=rna-XM_015583456.1
NW_015373910.1	Gnomon	CDS	4649701	4649911	.	+	0	Name=XP_015438942.1;ID=cds-XP_015438942.1;Dbxref=GeneID:107193917%2CGenbank:XP_015438942.1;Parent=rna-XM_015583456.1
NW_015373910.1	Gnomon	CDS	4649990	4650119	.	+	0	Name=XP_015438942.1;ID=cds-XP_015438942.1;Dbxref=GeneID:107193917%2CGenbank:XP_015438942.1;Parent=rna-XM_015583456.1
NW_015373910.1	Gnomon	CDS	4650191	4650424	.	+	0	Name=XP_015438942.1;ID=cds-XP_015438942.1;Dbxref=GeneID:107193917%2CGenbank:XP_015438942.1;Parent=rna-XM_015583456.1
NW_015373910.1	Gnomon	CDS	4650485	4650654	.	+	0	Name=XP_015438942.1;ID=cds-XP_015438942.1;Dbxref=GeneID:107193917%2CGenbank:XP_015438942.1;Parent=rna-XM_015583456.1
NW_015373910.1	Gnomon	exon	5862222	5862593	.	+	.	ID=exon-XM_015583477.1-1;Dbxref=GeneID:107193937%2CGenbank:XM_015583477.1;Parent=rna-XM_015583477.1
NW_015373910.1	Gnomon	exon	5862663	5862999	.	+	.	ID=exon-XM_015583477.1-2;Dbxref=GeneID:107193937%2CGenbank:XM_015583477.1;Parent=rna-XM_015583477.1
NW_015373910.1	Gnomon	exon	5863058	5863342	.	+	.	ID=exon-XM_015583477.1-3;Dbxref=GeneID:107193937%2CGenbank:XM_015583477.1;Parent=rna-XM_015583477.1
NW_015373910.1	Gnomon	exon	5863412	5863546	.	+	.	ID=exon-XM_015583477.1-4;Dbxref=GeneID:107193937%2CGenbank:XM_015583477.1;Parent=rna-XM_015583477.1
NW_015373910.1	Gnomon	exon	5863588	5863845	.	+	.	ID=exon-XM_015583477.1-5;Dbxref=GeneID:107193937%2CGenbank:XM_015583477.1;Parent=rna-XM_015583477.1
NW_015373910.1	Gnomon	exon	5863900	5864070	.	+	.	ID=exon-XM_015583477.1-6;Dbxref=GeneID:107193937%2CGenbank:XM_015583477.1;Parent=rna-XM_015583477.1
NW_015373910.1	Gnomon	exon	5864136	5864228	.	+	.	ID=exon-XM_015583477.1-7;Dbxref=GeneID:107193937%2CGenbank:XM_015583477.1;Parent=rna-XM_015583477.1
NW_015373910.1	Gnomon	CDS	5911888	5911974	.	-	0	Name=XP_015439041.1;ID=cds-XP_015439041.1;Dbxref=GeneID:107194002%2CGenbank:XP_015439041.1;Parent=rna-XM_015583555.1
NW_015373910.1	Gnomon	CDS	5911622	5911759	.	-	0	Name=XP_015439041.1;ID=cds-XP_015439041.1;Dbxref=GeneID:107194002%2CGenbank:XP_015439041.1;Parent=rna-XM_015583555.1
NW_015373910.1	Gnomon	CDS	5911352	5911517	.	-	0	Name=XP_015439041.1;ID=cds-XP_015439041.1;Dbxref=GeneID:107194002%2CGenbank:XP_015439041.1;Parent=rna-XM_015583555.1
NW_015373910.1	Gnomon	CDS	5910967	5911285	.	-	0	Name=XP_015439041.1;ID=cds-XP_015439041.1;Dbxref=GeneID:107194002%2CGenbank:XP_015439041.1;Parent=rna-XM_015583555.1
NW_015373910.1	Gnomon	CDS	5910518	5910875	.	-	0	Name=XP_015439041.1;ID=cds-XP_015439041.1;Dbxref=GeneID:107194002%2CGenbank:XP_015439041.1;Parent=rna-XM_015583555.1
NW_015373910.1	Gnomon	mRNA	7350557	7352470	.	+	.	Name=XM_015583585.1;ID=rna-XM_015583585.1;Dbxref=GeneID:107194028%2CGenbank:XM_015583585.1;Note=The sequence of the model RefSeq transcript was modified relative to this genomic sequence to represent the inferred CDS: deleted 1 base in 1 codon;Parent=gene-LOC107194028
NW_015373910.1	Gnomon	CDS	4561114	4561211	.	+	0	Name=XP_015438941.1;ID=cds-XP_015438941.1;Dbxref=GeneID:107193916%2CGenbank:XP_015438941.1;Parent=rna-XM_015583455.1
NW_015373910.1	Gnomon	CDS	4561921	4562142	.	+	0	Name=XP_015438941.1;ID=cds-XP_015438941.1;Dbxref=GeneID:107193916%2CGenbank:XP_015438941.1;Parent=rna-XM_015583455.1
NW_015373910.1	Gnomon	CDS	4562436	4562580	.	+	0	Name=XP_015438941.1;ID=cds-XP_015438941.1;Dbxref=GeneID:107193916%2CGenbank:XP_015438941.1;Parent=rna-XM_015583455.1
NW_015373910.1	Gnomon	CDS	4563409	4563586	.	+	0	Name=XP_015438941.1;ID=cds-XP_015438941.1;Dbxref=GeneID:107193916%2CGenbank:XP_015438941.1;Parent=rna-XM_015583455.1
NW_015373910.1	Gnomon	CDS	4564545	4564716	.	+	0	Name=XP_015438941.1;ID=cds-XP_015438941.1;Dbxref=GeneID:107193916%2CGenbank:XP_015438941.1;Parent=rna-XM_015583455.1
NW_015373910.1	Gnomon	CDS	4566243	4566537	.	+	0	Name=XP_015438941.1;ID=cds-XP_015438941.1;Dbxref=GeneID:107193916%2CGenbank:XP_015438941.1;Parent=rna-XM_015583455.1
NW_015373910.1	Gnomon	exon	1229017	1229481	.	+	.	ID=exon-XM_015583502.1-4;Dbxref=GeneID:107193961%2CGenbank:XM_015583502.1;Parent=rna-XM_015583502.1
NW_015373910.1	Gnomon	exon	1228460	1228566	.	+	.	ID=exon-XM_015583502.1-2;Dbxref=GeneID:107193961%2CGenbank:XM_015583502.1;Parent=rna-XM_015583502.1
NW_015373910.1	Gnomon	exon	1228653	1228930	.	+	.	ID=exon-XM_015583502.1-3;Dbxref=GeneID:107193961%2CGenbank:XM_015583502.1;Parent=rna-XM_015583502.1
NW_015373910.1	Gnomon	exon	1227367	1227484	.	+	.	ID=exon-XM_015583502.1-1;Dbxref=GeneID:107193961%2CGenbank:XM_015583502.1;Parent=rna-XM_015583502.1
NW_015373910.1	Gnomon	exon	4497726	4497860	.	-	.	ID=exon-XM_015583788.1-4;Dbxref=GeneID:107194200%2CGenbank:XM_015583788.1;Parent=rna-XM_015583788.1
NW_015373910.1	Gnomon	exon	4495882	4497324	.	-	.	ID=exon-XM_015583788.1-5;Dbxref=GeneID:107194200%2CGenbank:XM_015583788.1;Parent=rna-XM_015583788.1
NW_015373910.1	Gnomon	exon	4516567	4516740	.	-	.	ID=exon-XM_015583788.1-2;Dbxref=GeneID:107194200%2CGenbank:XM_015583788.1;Parent=rna-XM_015583788.1
NW_015373910.1	Gnomon	exon	4500764	4500911	.	-	.	ID=exon-XM_015583788.1-3;Dbxref=GeneID:107194200%2CGenbank:XM_015583788.1;Parent=rna-XM_015583788.1
NW_015373910.1	Gnomon	exon	4516852	4516919	.	-	.	ID=exon-XM_015583788.1-1;Dbxref=GeneID:107194200%2CGenbank:XM_015583788.1;Parent=rna-XM_015583788.1
NW_015373910.1	Gnomon	exon	4560459	4560498	.	-	.	ID=exon-XM_015583454.1-1;Dbxref=GeneID:107193915%2CGenbank:XM_015583454.1;Parent=rna-XM_015583454.1
NW_015373910.1	Gnomon	exon	4559287	4559791	.	-	.	ID=exon-XM_015583454.1-2;Dbxref=GeneID:107193915%2CGenbank:XM_015583454.1;Parent=rna-XM_015583454.1
NW_015373910.1	Gnomon	exon	4558538	4558635	.	-	.	ID=exon-XM_015583454.1-3;Dbxref=GeneID:107193915%2CGenbank:XM_015583454.1;Parent=rna-XM_015583454.1
NW_015373910.1	Gnomon	exon	4555367	4555437	.	-	.	ID=exon-XM_015583454.1-4;Dbxref=GeneID:107193915%2CGenbank:XM_015583454.1;Parent=rna-XM_015583454.1
NW_015373910.1	Gnomon	exon	385678	385831	.	+	.	ID=exon-XM_015583429.1-11;Dbxref=GeneID:107193894%2CGenbank:XM_015583429.1;Parent=rna-XM_015583429.1
NW_015373910.1	Gnomon	exon	385900	386185	.	+	.	ID=exon-XM_015583429.1-12;Dbxref=GeneID:107193894%2CGenbank:XM_015583429.1;Parent=rna-XM_015583429.1
NW_015373910.1	Gnomon	exon	385425	385603	.	+	.	ID=exon-XM_015583429.1-10;Dbxref=GeneID:107193894%2CGenbank:XM_015583429.1;Parent=rna-XM_015583429.1
NW_015373910.1	Gnomon	exon	386259	386425	.	+	.	ID=exon-XM_015583429.1-13;Dbxref=GeneID:107193894%2CGenbank:XM_015583429.1;Parent=rna-XM_015583429.1
NW_015373910.1	Gnomon	exon	386507	386738	.	+	.	ID=exon-XM_015583429.1-14;Dbxref=GeneID:107193894%2CGenbank:XM_015583429.1;Parent=rna-XM_015583429.1
NW_015373910.1	Gnomon	exon	1223104	1223221	.	-	.	ID=exon-XM_015583600.1-1;Dbxref=GeneID:107194039%2CGenbank:XM_015583600.1;Parent=rna-XM_015583600.1
NW_015373910.1	Gnomon	exon	1222180	1222725	.	-	.	ID=exon-XM_015583600.1-2;Dbxref=GeneID:107194039%2CGenbank:XM_015583600.1;Parent=rna-XM_015583600.1
NW_015373910.1	Gnomon	exon	1221518	1222043	.	-	.	ID=exon-XM_015583600.1-3;Dbxref=GeneID:107194039%2CGenbank:XM_015583600.1;Parent=rna-XM_015583600.1
NW_015373910.1	Gnomon	exon	1221294	1221443	.	-	.	ID=exon-XM_015583600.1-4;Dbxref=GeneID:107194039%2CGenbank:XM_015583600.1;Parent=rna-XM_015583600.1
NW_015373910.1	Gnomon	exon	7341190	7341573	.	-	.	ID=exon-XM_015583547.1-10;Dbxref=GeneID:107193993%2CGenbank:XM_015583547.1;Parent=rna-XM_015583547.1
NW_015373910.1	Gnomon	exon	7340555	7341055	.	-	.	ID=exon-XM_015583547.1-11;Dbxref=GeneID:107193993%2CGenbank:XM_015583547.1;Parent=rna-XM_015583547.1
NW_015373910.1	Gnomon	CDS	5909296	5909315	.	+	0	Name=XP_015439040.1;ID=cds-XP_015439040.1;Dbxref=GeneID:107194001%2CGenbank:XP_015439040.1;Parent=rna-XM_015583554.1
NW_015373910.1	Gnomon	CDS	5909394	5909450	.	+	0	Name=XP_015439040.1;ID=cds-XP_015439040.1;Dbxref=GeneID:107194001%2CGenbank:XP_015439040.1;Parent=rna-XM_015583554.1
NW_015373910.1	Gnomon	CDS	5909622	5909821	.	+	0	Name=XP_015439040.1;ID=cds-XP_015439040.1;Dbxref=GeneID:107194001%2CGenbank:XP_015439040.1;Parent=rna-XM_015583554.1
NW_015373910.1	Gnomon	CDS	5909916	5910058	.	+	0	Name=XP_015439040.1;ID=cds-XP_015439040.1;Dbxref=GeneID:107194001%2CGenbank:XP_015439040.1;Parent=rna-XM_015583554.1
NW_015373910.1	Gnomon	CDS	5910164	5910268	.	+	0	Name=XP_015439040.1;ID=cds-XP_015439040.1;Dbxref=GeneID:107194001%2CGenbank:XP_015439040.1;Parent=rna-XM_015583554.1
NW_015373910.1	Gnomon	CDS	2747326	2747563	.	+	0	Name=XP_015439186.1;ID=cds-XP_015439186.1;Dbxref=GeneID:107194134%2CGenbank:XP_015439186.1;Parent=rna-XM_015583700.1
NW_015373910.1	Gnomon	CDS	2823658	2823772	.	+	0	Name=XP_015439186.1;ID=cds-XP_015439186.1;Dbxref=GeneID:107194134%2CGenbank:XP_015439186.1;Parent=rna-XM_015583700.1
NW_015373910.1	Gnomon	CDS	2888291	2888415	.	+	0	Name=XP_015439186.1;ID=cds-XP_015439186.1;Dbxref=GeneID:107194134%2CGenbank:XP_015439186.1;Parent=rna-XM_015583700.1
NW_015373910.1	Gnomon	CDS	2949457	2949698	.	+	0	Name=XP_015439186.1;ID=cds-XP_015439186.1;Dbxref=GeneID:107194134%2CGenbank:XP_015439186.1;Parent=rna-XM_015583700.1
NW_015373910.1	Gnomon	CDS	2949813	2949945	.	+	0	Name=XP_015439186.1;ID=cds-XP_015439186.1;Dbxref=GeneID:107194134%2CGenbank:XP_015439186.1;Parent=rna-XM_015583700.1
NW_015373910.1	Gnomon	CDS	2950036	2950811	.	+	0	Name=XP_015439186.1;ID=cds-XP_015439186.1;Dbxref=GeneID:107194134%2CGenbank:XP_015439186.1;Parent=rna-XM_015583700.1
NW_015373910.1	Gnomon	exon	7209558	7209693	.	-	.	ID=exon-XM_015583764.1-4;Dbxref=GeneID:107194185%2CGenbank:XM_015583764.1;Parent=rna-XM_015583764.1
NW_015373910.1	Gnomon	exon	7207757	7208213	.	-	.	ID=exon-XM_015583764.1-5;Dbxref=GeneID:107194185%2CGenbank:XM_015583764.1;Parent=rna-XM_015583764.1
NW_015373910.1	Gnomon	exon	7207337	7207586	.	-	.	ID=exon-XM_015583764.1-6;Dbxref=GeneID:107194185%2CGenbank:XM_015583764.1;Parent=rna-XM_015583764.1
NW_015373910.1	Gnomon	exon	7207038	7207244	.	-	.	ID=exon-XM_015583764.1-7;Dbxref=GeneID:107194185%2CGenbank:XM_015583764.1;Parent=rna-XM_015583764.1
NW_015373910.1	Gnomon	exon	7225183	7225411	.	-	.	ID=exon-XM_015583764.1-1;Dbxref=GeneID:107194185%2CGenbank:XM_015583764.1;Parent=rna-XM_015583764.1
NW_015373910.1	Gnomon	exon	7218971	7219157	.	-	.	ID=exon-XM_015583764.1-2;Dbxref=GeneID:107194185%2CGenbank:XM_015583764.1;Parent=rna-XM_015583764.1
NW_015373910.1	Gnomon	exon	7209995	7210124	.	-	.	ID=exon-XM_015583764.1-3;Dbxref=GeneID:107194185%2CGenbank:XM_015583764.1;Parent=rna-XM_015583764.1
NW_015373910.1	Gnomon	exon	2254285	2254410	.	+	.	ID=exon-XM_015583667.1-1;Dbxref=GeneID:107194101%2CGenbank:XM_015583667.1;Parent=rna-XM_015583667.1
NW_015373910.1	Gnomon	exon	2259942	2260104	.	+	.	ID=exon-XM_015583667.1-2;Dbxref=GeneID:107194101%2CGenbank:XM_015583667.1;Parent=rna-XM_015583667.1
NW_015373910.1	Gnomon	exon	7206777	7206969	.	-	.	ID=exon-XM_015583764.1-8;Dbxref=GeneID:107194185%2CGenbank:XM_015583764.1;Parent=rna-XM_015583764.1
NW_015373910.1	Gnomon	exon	2260869	2262001	.	+	.	ID=exon-XM_015583667.1-3;Dbxref=GeneID:107194101%2CGenbank:XM_015583667.1;Parent=rna-XM_015583667.1
NW_015373910.1	Gnomon	exon	7203832	7206680	.	-	.	ID=exon-XM_015583764.1-9;Dbxref=GeneID:107194185%2CGenbank:XM_015583764.1;Parent=rna-XM_015583764.1
NW_015373910.1	Gnomon	CDS	5766634	5766845	.	-	0	Name=XP_015439145.1;ID=cds-XP_015439145.1;Dbxref=GeneID:107194094%2CGenbank:XP_015439145.1;Parent=rna-XM_015583659.1
NW_015373910.1	Gnomon	CDS	5765699	5765970	.	-	0	Name=XP_015439145.1;ID=cds-XP_015439145.1;Dbxref=GeneID:107194094%2CGenbank:XP_015439145.1;Parent=rna-XM_015583659.1
NW_015373910.1	Gnomon	CDS	5765483	5765634	.	-	0	Name=XP_015439145.1;ID=cds-XP_015439145.1;Dbxref=GeneID:107194094%2CGenbank:XP_015439145.1;Parent=rna-XM_015583659.1
NW_015373910.1	Gnomon	CDS	5765200	5765408	.	-	0	Name=XP_015439145.1;ID=cds-XP_015439145.1;Dbxref=GeneID:107194094%2CGenbank:XP_015439145.1;Parent=rna-XM_015583659.1
NW_015373910.1	Gnomon	CDS	5764811	5765132	.	-	0	Name=XP_015439145.1;ID=cds-XP_015439145.1;Dbxref=GeneID:107194094%2CGenbank:XP_015439145.1;Parent=rna-XM_015583659.1
NW_015373910.1	Gnomon	CDS	5764463	5764666	.	-	0	Name=XP_015439145.1;ID=cds-XP_015439145.1;Dbxref=GeneID:107194094%2CGenbank:XP_015439145.1;Parent=rna-XM_015583659.1
NW_015373910.1	Gnomon	exon	5894593	5894767	.	+	.	ID=exon-XM_015583550.1-7;Dbxref=GeneID:107193996%2CGenbank:XM_015583550.1;Parent=rna-XM_015583550.1
NW_015373910.1	Gnomon	exon	5894837	5895155	.	+	.	ID=exon-XM_015583550.1-8;Dbxref=GeneID:107193996%2CGenbank:XM_015583550.1;Parent=rna-XM_015583550.1
NW_015373910.1	Gnomon	exon	5893939	5894178	.	+	.	ID=exon-XM_015583550.1-5;Dbxref=GeneID:107193996%2CGenbank:XM_015583550.1;Parent=rna-XM_015583550.1
NW_015373910.1	Gnomon	exon	5894253	5894513	.	+	.	ID=exon-XM_015583550.1-6;Dbxref=GeneID:107193996%2CGenbank:XM_015583550.1;Parent=rna-XM_015583550.1
NW_015373910.1	Gnomon	exon	5893237	5893659	.	+	.	ID=exon-XM_015583550.1-3;Dbxref=GeneID:107193996%2CGenbank:XM_015583550.1;Parent=rna-XM_015583550.1
NW_015373910.1	Gnomon	exon	5893733	5893859	.	+	.	ID=exon-XM_015583550.1-4;Dbxref=GeneID:107193996%2CGenbank:XM_015583550.1;Parent=rna-XM_015583550.1
NW_015373910.1	Gnomon	exon	5891978	5892672	.	+	.	ID=exon-XM_015583550.1-1;Dbxref=GeneID:107193996%2CGenbank:XM_015583550.1;Parent=rna-XM_015583550.1
NW_015373910.1	Gnomon	exon	5892828	5893160	.	+	.	ID=exon-XM_015583550.1-2;Dbxref=GeneID:107193996%2CGenbank:XM_015583550.1;Parent=rna-XM_015583550.1
NW_015373910.1	Gnomon	mRNA	5615628	5645251	.	+	.	Name=XM_015583739.1;ID=rna-XM_015583739.1;Dbxref=GeneID:107194169%2CGenbank:XM_015583739.1;Parent=gene-LOC107194169
NW_015373910.1	Gnomon	mRNA	7348809	7350607	.	-	.	Name=XM_015583583.1;ID=rna-XM_015583583.1;Dbxref=GeneID:107194027%2CGenbank:XM_015583583.1;Parent=gene-LOC107194027
NW_015373910.1	Gnomon	exon	7384339	7384453	.	-	.	ID=exon-XM_015583716.1-1;Dbxref=GeneID:107194151%2CGenbank:XM_015583716.1;Parent=rna-XM_015583716.1
NW_015373910.1	Gnomon	exon	7377425	7377648	.	-	.	ID=exon-XM_015583716.1-2;Dbxref=GeneID:107194151%2CGenbank:XM_015583716.1;Parent=rna-XM_015583716.1
NW_015373910.1	Gnomon	exon	7376010	7376089	.	-	.	ID=exon-XM_015583716.1-3;Dbxref=GeneID:107194151%2CGenbank:XM_015583716.1;Parent=rna-XM_015583716.1
NW_015373910.1	Gnomon	exon	7375497	7375548	.	-	.	ID=exon-XM_015583716.1-4;Dbxref=GeneID:107194151%2CGenbank:XM_015583716.1;Parent=rna-XM_015583716.1
NW_015373910.1	Gnomon	exon	7363859	7364582	.	-	.	ID=exon-XM_015583716.1-5;Dbxref=GeneID:107194151%2CGenbank:XM_015583716.1;Parent=rna-XM_015583716.1
NW_015373910.1	Gnomon	mRNA	6849897	6856653	.	-	.	Name=XM_015583489.1;ID=rna-XM_015583489.1;Dbxref=GeneID:107193949%2CGenbank:XM_015583489.1;Parent=gene-LOC107193949
NW_015373910.1	Gnomon	CDS	5915875	5915946	.	-	0	Name=XP_015439144.1;ID=cds-XP_015439144.1;Dbxref=GeneID:107194093%2CGenbank:XP_015439144.1;Parent=rna-XM_015583658.1
NW_015373910.1	Gnomon	CDS	5915679	5915789	.	-	0	Name=XP_015439144.1;ID=cds-XP_015439144.1;Dbxref=GeneID:107194093%2CGenbank:XP_015439144.1;Parent=rna-XM_015583658.1
NW_015373910.1	Gnomon	CDS	5915145	5915453	.	-	0	Name=XP_015439144.1;ID=cds-XP_015439144.1;Dbxref=GeneID:107194093%2CGenbank:XP_015439144.1;Parent=rna-XM_015583658.1
NW_015373910.1	Gnomon	CDS	5914709	5915068	.	-	0	Name=XP_015439144.1;ID=cds-XP_015439144.1;Dbxref=GeneID:107194093%2CGenbank:XP_015439144.1;Parent=rna-XM_015583658.1
NW_015373910.1	Gnomon	CDS	5914469	5914630	.	-	0	Name=XP_015439144.1;ID=cds-XP_015439144.1;Dbxref=GeneID:107194093%2CGenbank:XP_015439144.1;Parent=rna-XM_015583658.1
NW_015373910.1	Gnomon	CDS	5914282	5914398	.	-	0	Name=XP_015439144.1;ID=cds-XP_015439144.1;Dbxref=GeneID:107194093%2CGenbank:XP_015439144.1;Parent=rna-XM_015583658.1
NW_015373910.1	Gnomon	CDS	5914070	5914209	.	-	0	Name=XP_015439144.1;ID=cds-XP_015439144.1;Dbxref=GeneID:107194093%2CGenbank:XP_015439144.1;Parent=rna-XM_015583658.1
NW_015373910.1	Gnomon	CDS	5913684	5913991	.	-	0	Name=XP_015439144.1;ID=cds-XP_015439144.1;Dbxref=GeneID:107194093%2CGenbank:XP_015439144.1;Parent=rna-XM_015583658.1
NW_015373910.1	Gnomon	CDS	5913516	5913616	.	-	0	Name=XP_015439144.1;ID=cds-XP_015439144.1;Dbxref=GeneID:107194093%2CGenbank:XP_015439144.1;Parent=rna-XM_015583658.1
NW_015373910.1	Gnomon	exon	1203513	1203535	.	-	.	ID=exon-XM_015583646.1-1;Dbxref=GeneID:107194082%2CGenbank:XM_015583646.1;Parent=rna-XM_015583646.1
NW_015373910.1	Gnomon	exon	1202978	1203257	.	-	.	ID=exon-XM_015583646.1-2;Dbxref=GeneID:107194082%2CGenbank:XM_015583646.1;Parent=rna-XM_015583646.1
NW_015373910.1	Gnomon	exon	1202760	1202894	.	-	.	ID=exon-XM_015583646.1-3;Dbxref=GeneID:107194082%2CGenbank:XM_015583646.1;Parent=rna-XM_015583646.1
NW_015373910.1	Gnomon	exon	1202064	1202401	.	-	.	ID=exon-XM_015583646.1-4;Dbxref=GeneID:107194082%2CGenbank:XM_015583646.1;Parent=rna-XM_015583646.1
NW_015373910.1	Gnomon	exon	1201771	1201984	.	-	.	ID=exon-XM_015583646.1-5;Dbxref=GeneID:107194082%2CGenbank:XM_015583646.1;Parent=rna-XM_015583646.1
NW_015373910.1	Gnomon	exon	1201427	1201696	.	-	.	ID=exon-XM_015583646.1-6;Dbxref=GeneID:107194082%2CGenbank:XM_015583646.1;Parent=rna-XM_015583646.1
NW_015373910.1	Gnomon	exon	1201137	1201344	.	-	.	ID=exon-XM_015583646.1-7;Dbxref=GeneID:107194082%2CGenbank:XM_015583646.1;Parent=rna-XM_015583646.1
NW_015373910.1	Gnomon	exon	1200259	1201047	.	-	.	ID=exon-XM_015583646.1-8;Dbxref=GeneID:107194082%2CGenbank:XM_015583646.1;Parent=rna-XM_015583646.1
NW_015373910.1	Gnomon	exon	1199709	1200140	.	-	.	ID=exon-XM_015583646.1-9;Dbxref=GeneID:107194082%2CGenbank:XM_015583646.1;Parent=rna-XM_015583646.1
NW_015373910.1	Gnomon	mRNA	7113797	7127044	.	-	.	Name=XM_015583582.1;ID=rna-XM_015583582.1;Dbxref=GeneID:107194026%2CGenbank:XM_015583582.1;Parent=gene-LOC107194026
NW_015373910.1	Gnomon	mRNA	6808439	6812351	.	+	.	Name=XM_015583488.1;ID=rna-XM_015583488.1;Dbxref=GeneID:107193948%2CGenbank:XM_015583488.1;Parent=gene-LOC107193948
NW_015373910.1	Gnomon	mRNA	5654375	5661661	.	+	.	Name=XM_015583738.1;ID=rna-XM_015583738.1;Dbxref=GeneID:107194167%2CGenbank:XM_015583738.1;Parent=gene-LOC107194167
NW_015373910.1	Gnomon	exon	5927796	5928217	.	-	.	ID=exon-XM_015583479.1-7;Dbxref=GeneID:107193939%2CGenbank:XM_015583479.1;Parent=rna-XM_015583479.1
NW_015373910.1	Gnomon	exon	5932159	5932308	.	-	.	ID=exon-XM_015583479.1-3;Dbxref=GeneID:107193939%2CGenbank:XM_015583479.1;Parent=rna-XM_015583479.1
NW_015373910.1	Gnomon	exon	5931764	5932102	.	-	.	ID=exon-XM_015583479.1-4;Dbxref=GeneID:107193939%2CGenbank:XM_015583479.1;Parent=rna-XM_015583479.1
NW_015373910.1	Gnomon	exon	5928612	5929049	.	-	.	ID=exon-XM_015583479.1-5;Dbxref=GeneID:107193939%2CGenbank:XM_015583479.1;Parent=rna-XM_015583479.1
NW_015373910.1	Gnomon	exon	5928343	5928532	.	-	.	ID=exon-XM_015583479.1-6;Dbxref=GeneID:107193939%2CGenbank:XM_015583479.1;Parent=rna-XM_015583479.1
NW_015373910.1	Gnomon	exon	5934918	5935057	.	-	.	ID=exon-XM_015583479.1-1;Dbxref=GeneID:107193939%2CGenbank:XM_015583479.1;Parent=rna-XM_015583479.1
NW_015373910.1	Gnomon	exon	5933450	5933681	.	-	.	ID=exon-XM_015583479.1-2;Dbxref=GeneID:107193939%2CGenbank:XM_015583479.1;Parent=rna-XM_015583479.1
NW_015373910.1	Gnomon	CDS	5381908	5381992	.	+	0	Name=XP_015439001.1;ID=cds-XP_015439001.1;Dbxref=GeneID:107193972%2CGenbank:XP_015439001.1;Parent=rna-XM_015583515.1
NW_015373910.1	Gnomon	CDS	5382337	5384963	.	+	0	Name=XP_015439001.1;ID=cds-XP_015439001.1;Dbxref=GeneID:107193972%2CGenbank:XP_015439001.1;Parent=rna-XM_015583515.1
NW_015373910.1	Gnomon	CDS	5385042	5385112	.	+	0	Name=XP_015439001.1;ID=cds-XP_015439001.1;Dbxref=GeneID:107193972%2CGenbank:XP_015439001.1;Parent=rna-XM_015583515.1
NW_015373910.1	Gnomon	CDS	5385270	5385387	.	+	0	Name=XP_015439001.1;ID=cds-XP_015439001.1;Dbxref=GeneID:107193972%2CGenbank:XP_015439001.1;Parent=rna-XM_015583515.1
NW_015373910.1	Gnomon	CDS	4294634	4294689	.	-	0	Name=XP_015439147.1;ID=cds-XP_015439147.1;Dbxref=GeneID:107194096%2CGenbank:XP_015439147.1;Parent=rna-XM_015583661.1
NW_015373910.1	Gnomon	CDS	4294295	4294542	.	-	0	Name=XP_015439147.1;ID=cds-XP_015439147.1;Dbxref=GeneID:107194096%2CGenbank:XP_015439147.1;Parent=rna-XM_015583661.1
NW_015373910.1	Gnomon	CDS	4293917	4294220	.	-	0	Name=XP_015439147.1;ID=cds-XP_015439147.1;Dbxref=GeneID:107194096%2CGenbank:XP_015439147.1;Parent=rna-XM_015583661.1
NW_015373910.1	Gnomon	CDS	4293416	4293843	.	-	0	Name=XP_015439147.1;ID=cds-XP_015439147.1;Dbxref=GeneID:107194096%2CGenbank:XP_015439147.1;Parent=rna-XM_015583661.1
NW_015373910.1	Gnomon	CDS	4292939	4293341	.	-	0	Name=XP_015439147.1;ID=cds-XP_015439147.1;Dbxref=GeneID:107194096%2CGenbank:XP_015439147.1;Parent=rna-XM_015583661.1
NW_015373910.1	Gnomon	CDS	4292743	4292870	.	-	0	Name=XP_015439147.1;ID=cds-XP_015439147.1;Dbxref=GeneID:107194096%2CGenbank:XP_015439147.1;Parent=rna-XM_015583661.1
NW_015373910.1	Gnomon	CDS	4292448	4292671	.	-	0	Name=XP_015439147.1;ID=cds-XP_015439147.1;Dbxref=GeneID:107194096%2CGenbank:XP_015439147.1;Parent=rna-XM_015583661.1
NW_015373910.1	Gnomon	CDS	4292308	4292352	.	-	0	Name=XP_015439147.1;ID=cds-XP_015439147.1;Dbxref=GeneID:107194096%2CGenbank:XP_015439147.1;Parent=rna-XM_015583661.1
NW_015373910.1	Gnomon	mRNA	5645537	5661661	.	+	.	Name=XM_015583737.1;ID=rna-XM_015583737.1;Dbxref=GeneID:107194167%2CGenbank:XM_015583737.1;Parent=gene-LOC107194167
NW_015373910.1	Gnomon	mRNA	3490881	3494636	.	+	.	Name=XM_015583581.1;ID=rna-XM_015583581.1;Dbxref=GeneID:107194025%2CGenbank:XM_015583581.1;Parent=gene-LOC107194025
NW_015373910.1	Gnomon	mRNA	6387206	6389441	.	-	.	Name=XM_015583487.1;ID=rna-XM_015583487.1;Dbxref=GeneID:107193947%2CGenbank:XM_015583487.1;Parent=gene-LOC107193947
NW_015373910.1	Gnomon	exon	7358114	7358418	.	-	.	ID=exon-XM_015583549.1-1;Dbxref=GeneID:107193995%2CGenbank:XM_015583549.1;Parent=rna-XM_015583549.1
NW_015373910.1	Gnomon	exon	7356927	7357124	.	-	.	ID=exon-XM_015583549.1-2;Dbxref=GeneID:107193995%2CGenbank:XM_015583549.1;Parent=rna-XM_015583549.1
NW_015373910.1	Gnomon	exon	7355878	7356657	.	-	.	ID=exon-XM_015583549.1-3;Dbxref=GeneID:107193995%2CGenbank:XM_015583549.1;Parent=rna-XM_015583549.1
NW_015373910.1	Gnomon	CDS	5346238	5346278	.	-	0	Name=XP_015439240.1;ID=cds-XP_015439240.1;Dbxref=GeneID:107194180%2CGenbank:XP_015439240.1;Parent=rna-XM_015583754.1
NW_015373910.1	Gnomon	CDS	5345802	5345903	.	-	0	Name=XP_015439240.1;ID=cds-XP_015439240.1;Dbxref=GeneID:107194180%2CGenbank:XP_015439240.1;Parent=rna-XM_015583754.1
NW_015373910.1	Gnomon	CDS	5342194	5342569	.	-	0	Name=XP_015439240.1;ID=cds-XP_015439240.1;Dbxref=GeneID:107194180%2CGenbank:XP_015439240.1;Parent=rna-XM_015583754.1
NW_015373910.1	Gnomon	CDS	5381908	5381992	.	+	0	Name=XP_015439000.1;ID=cds-XP_015439000.1;Dbxref=GeneID:107193972%2CGenbank:XP_015439000.1;Parent=rna-XM_015583514.1
NW_015373910.1	Gnomon	CDS	5382337	5384963	.	+	0	Name=XP_015439000.1;ID=cds-XP_015439000.1;Dbxref=GeneID:107193972%2CGenbank:XP_015439000.1;Parent=rna-XM_015583514.1
NW_015373910.1	Gnomon	CDS	5385042	5385112	.	+	0	Name=XP_015439000.1;ID=cds-XP_015439000.1;Dbxref=GeneID:107193972%2CGenbank:XP_015439000.1;Parent=rna-XM_015583514.1
NW_015373910.1	Gnomon	CDS	5385270	5385387	.	+	0	Name=XP_015439000.1;ID=cds-XP_015439000.1;Dbxref=GeneID:107193972%2CGenbank:XP_015439000.1;Parent=rna-XM_015583514.1
NW_015373910.1	Gnomon	exon	5949890	5950075	.	+	.	ID=exon-XM_015583480.1-9;Dbxref=GeneID:107193941%2CGenbank:XM_015583480.1;Parent=rna-XM_015583480.1
NW_015373910.1	Gnomon	exon	5946837	5946953	.	+	.	ID=exon-XM_015583480.1-3;Dbxref=GeneID:107193941%2CGenbank:XM_015583480.1;Parent=rna-XM_015583480.1
NW_015373910.1	Gnomon	exon	5947015	5947095	.	+	.	ID=exon-XM_015583480.1-4;Dbxref=GeneID:107193941%2CGenbank:XM_015583480.1;Parent=rna-XM_015583480.1
NW_015373910.1	Gnomon	CDS	4295210	4295415	.	-	0	Name=XP_015439146.1;ID=cds-XP_015439146.1;Dbxref=GeneID:107194096%2CGenbank:XP_015439146.1;Parent=rna-XM_015583660.1
NW_015373910.1	Gnomon	CDS	4294295	4294542	.	-	0	Name=XP_015439146.1;ID=cds-XP_015439146.1;Dbxref=GeneID:107194096%2CGenbank:XP_015439146.1;Parent=rna-XM_015583660.1
NW_015373910.1	Gnomon	CDS	4293917	4294220	.	-	0	Name=XP_015439146.1;ID=cds-XP_015439146.1;Dbxref=GeneID:107194096%2CGenbank:XP_015439146.1;Parent=rna-XM_015583660.1
NW_015373910.1	Gnomon	CDS	4293416	4293843	.	-	0	Name=XP_015439146.1;ID=cds-XP_015439146.1;Dbxref=GeneID:107194096%2CGenbank:XP_015439146.1;Parent=rna-XM_015583660.1
NW_015373910.1	Gnomon	CDS	4292939	4293341	.	-	0	Name=XP_015439146.1;ID=cds-XP_015439146.1;Dbxref=GeneID:107194096%2CGenbank:XP_015439146.1;Parent=rna-XM_015583660.1
NW_015373910.1	Gnomon	CDS	4292743	4292870	.	-	0	Name=XP_015439146.1;ID=cds-XP_015439146.1;Dbxref=GeneID:107194096%2CGenbank:XP_015439146.1;Parent=rna-XM_015583660.1
NW_015373910.1	Gnomon	CDS	4292448	4292671	.	-	0	Name=XP_015439146.1;ID=cds-XP_015439146.1;Dbxref=GeneID:107194096%2CGenbank:XP_015439146.1;Parent=rna-XM_015583660.1
NW_015373910.1	Gnomon	CDS	4292308	4292352	.	-	0	Name=XP_015439146.1;ID=cds-XP_015439146.1;Dbxref=GeneID:107194096%2CGenbank:XP_015439146.1;Parent=rna-XM_015583660.1
NW_015373910.1	Gnomon	exon	5945418	5945548	.	+	.	ID=exon-XM_015583480.1-1;Dbxref=GeneID:107193941%2CGenbank:XM_015583480.1;Parent=rna-XM_015583480.1
NW_015373910.1	Gnomon	exon	5946016	5946241	.	+	.	ID=exon-XM_015583480.1-2;Dbxref=GeneID:107193941%2CGenbank:XM_015583480.1;Parent=rna-XM_015583480.1
NW_015373910.1	Gnomon	exon	5949217	5949311	.	+	.	ID=exon-XM_015583480.1-7;Dbxref=GeneID:107193941%2CGenbank:XM_015583480.1;Parent=rna-XM_015583480.1
NW_015373910.1	Gnomon	exon	5949504	5949658	.	+	.	ID=exon-XM_015583480.1-8;Dbxref=GeneID:107193941%2CGenbank:XM_015583480.1;Parent=rna-XM_015583480.1
NW_015373910.1	Gnomon	exon	5947630	5947831	.	+	.	ID=exon-XM_015583480.1-5;Dbxref=GeneID:107193941%2CGenbank:XM_015583480.1;Parent=rna-XM_015583480.1
NW_015373910.1	Gnomon	exon	5949037	5949142	.	+	.	ID=exon-XM_015583480.1-6;Dbxref=GeneID:107193941%2CGenbank:XM_015583480.1;Parent=rna-XM_015583480.1
NW_015373910.1	Gnomon	mRNA	3508663	3510081	.	-	.	Name=XM_015583580.1;ID=rna-XM_015583580.1;Dbxref=GeneID:107194023%2CGenbank:XM_015583580.1;Parent=gene-LOC107194023
NW_015373910.1	Gnomon	mRNA	4422681	4461777	.	+	.	Name=XM_015583736.1;ID=rna-XM_015583736.1;Dbxref=GeneID:107194166%2CGenbank:XM_015583736.1;Parent=gene-LOC107194166
NW_015373910.1	Gnomon	exon	4649490	4649617	.	+	.	ID=exon-XM_015583456.1-1;Dbxref=GeneID:107193917%2CGenbank:XM_015583456.1;Parent=rna-XM_015583456.1
NW_015373910.1	Gnomon	exon	4649701	4649911	.	+	.	ID=exon-XM_015583456.1-2;Dbxref=GeneID:107193917%2CGenbank:XM_015583456.1;Parent=rna-XM_015583456.1
NW_015373910.1	Gnomon	exon	4649990	4650119	.	+	.	ID=exon-XM_015583456.1-3;Dbxref=GeneID:107193917%2CGenbank:XM_015583456.1;Parent=rna-XM_015583456.1
NW_015373910.1	Gnomon	exon	4650191	4650424	.	+	.	ID=exon-XM_015583456.1-4;Dbxref=GeneID:107193917%2CGenbank:XM_015583456.1;Parent=rna-XM_015583456.1
NW_015373910.1	Gnomon	exon	4650485	4650654	.	+	.	ID=exon-XM_015583456.1-5;Dbxref=GeneID:107193917%2CGenbank:XM_015583456.1;Parent=rna-XM_015583456.1
NW_015373910.1	Gnomon	mRNA	6357095	6362152	.	-	.	Name=XM_015583486.1;ID=rna-XM_015583486.1;Dbxref=GeneID:107193946%2CGenbank:XM_015583486.1;Parent=gene-LOC107193946
NW_015373910.1	Gnomon	exon	5705634	5705924	.	-	.	ID=exon-XM_015583741.1-1;Dbxref=GeneID:107194171%2CGenbank:XM_015583741.1;Parent=rna-XM_015583741.1
NW_015373910.1	Gnomon	exon	5704340	5704472	.	-	.	ID=exon-XM_015583741.1-2;Dbxref=GeneID:107194171%2CGenbank:XM_015583741.1;Parent=rna-XM_015583741.1
NW_015373910.1	Gnomon	exon	5704056	5704271	.	-	.	ID=exon-XM_015583741.1-3;Dbxref=GeneID:107194171%2CGenbank:XM_015583741.1;Parent=rna-XM_015583741.1
NW_015373910.1	Gnomon	exon	5703570	5703984	.	-	.	ID=exon-XM_015583741.1-4;Dbxref=GeneID:107194171%2CGenbank:XM_015583741.1;Parent=rna-XM_015583741.1
NW_015373910.1	Gnomon	exon	5702840	5703406	.	-	.	ID=exon-XM_015583741.1-5;Dbxref=GeneID:107194171%2CGenbank:XM_015583741.1;Parent=rna-XM_015583741.1
NW_015373910.1	Gnomon	exon	5702424	5702761	.	-	.	ID=exon-XM_015583741.1-6;Dbxref=GeneID:107194171%2CGenbank:XM_015583741.1;Parent=rna-XM_015583741.1
NW_015373910.1	Gnomon	CDS	5375481	5375539	.	-	0	Name=XP_015439141.1;ID=cds-XP_015439141.1;Dbxref=GeneID:107194090%2CGenbank:XP_015439141.1;Parent=rna-XM_015583655.1
NW_015373910.1	Gnomon	CDS	5375333	5375423	.	-	0	Name=XP_015439141.1;ID=cds-XP_015439141.1;Dbxref=GeneID:107194090%2CGenbank:XP_015439141.1;Parent=rna-XM_015583655.1
NW_015373910.1	Gnomon	CDS	5374693	5374860	.	-	0	Name=XP_015439141.1;ID=cds-XP_015439141.1;Dbxref=GeneID:107194090%2CGenbank:XP_015439141.1;Parent=rna-XM_015583655.1
NW_015373910.1	Gnomon	CDS	5374436	5374596	.	-	0	Name=XP_015439141.1;ID=cds-XP_015439141.1;Dbxref=GeneID:107194090%2CGenbank:XP_015439141.1;Parent=rna-XM_015583655.1
NW_015373910.1	Gnomon	CDS	5374201	5374357	.	-	0	Name=XP_015439141.1;ID=cds-XP_015439141.1;Dbxref=GeneID:107194090%2CGenbank:XP_015439141.1;Parent=rna-XM_015583655.1
NW_015373910.1	Gnomon	CDS	5373805	5374098	.	-	0	Name=XP_015439141.1;ID=cds-XP_015439141.1;Dbxref=GeneID:107194090%2CGenbank:XP_015439141.1;Parent=rna-XM_015583655.1
NW_015373910.1	Gnomon	exon	3711516	3712044	.	-	.	ID=exon-XM_015583692.1-1;Dbxref=GeneID:107194126%2CGenbank:XM_015583692.1;Parent=rna-XM_015583692.1
NW_015373910.1	Gnomon	exon	3710431	3711461	.	-	.	ID=exon-XM_015583692.1-2;Dbxref=GeneID:107194126%2CGenbank:XM_015583692.1;Parent=rna-XM_015583692.1
NW_015373910.1	tRNAscan-SE	tRNA	4651058	4651151	.	+	.	ID=rna-Trnai-uau;Dbxref=GeneID:107181302;Note=transfer RNA isoleucine (anticodon UAU);Parent=gene-Trnai-uau
NW_015373910.1	Gnomon	CDS	7282901	7282991	.	-	0	Name=XP_015439047.1;ID=cds-XP_015439047.1;Dbxref=GeneID:107194006%2CGenbank:XP_015439047.1;Parent=rna-XM_015583561.1
NW_015373910.1	Gnomon	CDS	7282625	7282808	.	-	0	Name=XP_015439047.1;ID=cds-XP_015439047.1;Dbxref=GeneID:107194006%2CGenbank:XP_015439047.1;Parent=rna-XM_015583561.1
NW_015373910.1	Gnomon	CDS	7282166	7282445	.	-	0	Name=XP_015439047.1;ID=cds-XP_015439047.1;Dbxref=GeneID:107194006%2CGenbank:XP_015439047.1;Parent=rna-XM_015583561.1
NW_015373910.1	Gnomon	CDS	7282002	7282083	.	-	0	Name=XP_015439047.1;ID=cds-XP_015439047.1;Dbxref=GeneID:107194006%2CGenbank:XP_015439047.1;Parent=rna-XM_015583561.1
NW_015373910.1	Gnomon	CDS	7281701	7281916	.	-	0	Name=XP_015439047.1;ID=cds-XP_015439047.1;Dbxref=GeneID:107194006%2CGenbank:XP_015439047.1;Parent=rna-XM_015583561.1
NW_015373910.1	Gnomon	CDS	7281336	7281472	.	-	0	Name=XP_015439047.1;ID=cds-XP_015439047.1;Dbxref=GeneID:107194006%2CGenbank:XP_015439047.1;Parent=rna-XM_015583561.1
NW_015373910.1	Gnomon	exon	5369400	5369565	.	-	.	ID=exon-XM_015583622.1-9;Dbxref=GeneID:107194058%2CGenbank:XM_015583622.1;Parent=rna-XM_015583622.1
NW_015373910.1	Gnomon	exon	5370093	5370314	.	-	.	ID=exon-XM_015583622.1-7;Dbxref=GeneID:107194058%2CGenbank:XM_015583622.1;Parent=rna-XM_015583622.1
NW_015373910.1	Gnomon	exon	5369633	5370024	.	-	.	ID=exon-XM_015583622.1-8;Dbxref=GeneID:107194058%2CGenbank:XM_015583622.1;Parent=rna-XM_015583622.1
NW_015373910.1	Gnomon	exon	5370816	5371242	.	-	.	ID=exon-XM_015583622.1-5;Dbxref=GeneID:107194058%2CGenbank:XM_015583622.1;Parent=rna-XM_015583622.1
NW_015373910.1	Gnomon	exon	5370383	5370727	.	-	.	ID=exon-XM_015583622.1-6;Dbxref=GeneID:107194058%2CGenbank:XM_015583622.1;Parent=rna-XM_015583622.1
NW_015373910.1	Gnomon	exon	5371597	5371876	.	-	.	ID=exon-XM_015583622.1-3;Dbxref=GeneID:107194058%2CGenbank:XM_015583622.1;Parent=rna-XM_015583622.1
NW_015373910.1	Gnomon	exon	5371321	5371497	.	-	.	ID=exon-XM_015583622.1-4;Dbxref=GeneID:107194058%2CGenbank:XM_015583622.1;Parent=rna-XM_015583622.1
NW_015373910.1	Gnomon	exon	5372769	5373172	.	-	.	ID=exon-XM_015583622.1-1;Dbxref=GeneID:107194058%2CGenbank:XM_015583622.1;Parent=rna-XM_015583622.1
NW_015373910.1	Gnomon	exon	5371972	5372169	.	-	.	ID=exon-XM_015583622.1-2;Dbxref=GeneID:107194058%2CGenbank:XM_015583622.1;Parent=rna-XM_015583622.1
NW_015373910.1	Gnomon	exon	5629132	5629405	.	+	.	ID=exon-XM_015583739.1-4;Dbxref=GeneID:107194169%2CGenbank:XM_015583739.1;Parent=rna-XM_015583739.1
NW_015373910.1	Gnomon	exon	5629541	5629733	.	+	.	ID=exon-XM_015583739.1-5;Dbxref=GeneID:107194169%2CGenbank:XM_015583739.1;Parent=rna-XM_015583739.1
NW_015373910.1	Gnomon	exon	5630233	5630455	.	+	.	ID=exon-XM_015583739.1-6;Dbxref=GeneID:107194169%2CGenbank:XM_015583739.1;Parent=rna-XM_015583739.1
NW_015373910.1	Gnomon	exon	5631661	5631904	.	+	.	ID=exon-XM_015583739.1-7;Dbxref=GeneID:107194169%2CGenbank:XM_015583739.1;Parent=rna-XM_015583739.1
NW_015373910.1	Gnomon	exon	5615628	5615849	.	+	.	ID=exon-XM_015583739.1-1;Dbxref=GeneID:107194169%2CGenbank:XM_015583739.1;Parent=rna-XM_015583739.1
NW_015373910.1	Gnomon	exon	5626605	5626769	.	+	.	ID=exon-XM_015583739.1-2;Dbxref=GeneID:107194169%2CGenbank:XM_015583739.1;Parent=rna-XM_015583739.1
NW_015373910.1	Gnomon	exon	5627604	5627842	.	+	.	ID=exon-XM_015583739.1-3;Dbxref=GeneID:107194169%2CGenbank:XM_015583739.1;Parent=rna-XM_015583739.1
NW_015373910.1	Gnomon	exon	5632155	5632453	.	+	.	ID=exon-XM_015583739.1-8;Dbxref=GeneID:107194169%2CGenbank:XM_015583739.1;Parent=rna-XM_015583739.1
NW_015373910.1	Gnomon	exon	5632849	5633170	.	+	.	ID=exon-XM_015583739.1-9;Dbxref=GeneID:107194169%2CGenbank:XM_015583739.1;Parent=rna-XM_015583739.1
NW_015373910.1	Gnomon	mRNA	4465657	4469180	.	-	.	Name=XM_015583735.1;ID=rna-XM_015583735.1;Dbxref=GeneID:107194165%2CGenbank:XM_015583735.1;Parent=gene-LOC107194165
NW_015373910.1	Gnomon	exon	1223927	1224141	.	-	.	ID=exon-XM_015583503.1-5;Dbxref=GeneID:107193962%2CGenbank:XM_015583503.1;Parent=rna-XM_015583503.1
NW_015373910.1	Gnomon	exon	1227006	1227246	.	-	.	ID=exon-XM_015583503.1-1;Dbxref=GeneID:107193962%2CGenbank:XM_015583503.1;Parent=rna-XM_015583503.1
NW_015373910.1	Gnomon	exon	1224689	1224807	.	-	.	ID=exon-XM_015583503.1-2;Dbxref=GeneID:107193962%2CGenbank:XM_015583503.1;Parent=rna-XM_015583503.1
NW_015373910.1	Gnomon	exon	1224464	1224622	.	-	.	ID=exon-XM_015583503.1-3;Dbxref=GeneID:107193962%2CGenbank:XM_015583503.1;Parent=rna-XM_015583503.1
NW_015373910.1	Gnomon	exon	1224222	1224365	.	-	.	ID=exon-XM_015583503.1-4;Dbxref=GeneID:107193962%2CGenbank:XM_015583503.1;Parent=rna-XM_015583503.1
NW_015373910.1	Gnomon	CDS	5398153	5398359	.	-	0	Name=XP_015438949.1;ID=cds-XP_015438949.1;Dbxref=GeneID:107193923%2CGenbank:XP_015438949.1;Parent=rna-XM_015583463.1
NW_015373910.1	Gnomon	CDS	5397944	5398066	.	-	0	Name=XP_015438949.1;ID=cds-XP_015438949.1;Dbxref=GeneID:107193923%2CGenbank:XP_015438949.1;Parent=rna-XM_015583463.1
NW_015373910.1	Gnomon	CDS	5397733	5397880	.	-	0	Name=XP_015438949.1;ID=cds-XP_015438949.1;Dbxref=GeneID:107193923%2CGenbank:XP_015438949.1;Parent=rna-XM_015583463.1
NW_015373910.1	Gnomon	CDS	5397379	5397583	.	-	0	Name=XP_015438949.1;ID=cds-XP_015438949.1;Dbxref=GeneID:107193923%2CGenbank:XP_015438949.1;Parent=rna-XM_015583463.1
NW_015373910.1	Gnomon	CDS	5397006	5397310	.	-	0	Name=XP_015438949.1;ID=cds-XP_015438949.1;Dbxref=GeneID:107193923%2CGenbank:XP_015438949.1;Parent=rna-XM_015583463.1
NW_015373910.1	Gnomon	CDS	5396754	5396920	.	-	0	Name=XP_015438949.1;ID=cds-XP_015438949.1;Dbxref=GeneID:107193923%2CGenbank:XP_015438949.1;Parent=rna-XM_015583463.1
NW_015373910.1	Gnomon	CDS	5396451	5396687	.	-	0	Name=XP_015438949.1;ID=cds-XP_015438949.1;Dbxref=GeneID:107193923%2CGenbank:XP_015438949.1;Parent=rna-XM_015583463.1
NW_015373910.1	Gnomon	CDS	5396184	5396356	.	-	0	Name=XP_015438949.1;ID=cds-XP_015438949.1;Dbxref=GeneID:107193923%2CGenbank:XP_015438949.1;Parent=rna-XM_015583463.1
NW_015373910.1	Gnomon	CDS	5395950	5396088	.	-	0	Name=XP_015438949.1;ID=cds-XP_015438949.1;Dbxref=GeneID:107193923%2CGenbank:XP_015438949.1;Parent=rna-XM_015583463.1
NW_015373910.1	Gnomon	CDS	5395686	5395843	.	-	0	Name=XP_015438949.1;ID=cds-XP_015438949.1;Dbxref=GeneID:107193923%2CGenbank:XP_015438949.1;Parent=rna-XM_015583463.1
NW_015373910.1	Gnomon	CDS	5395461	5395604	.	-	0	Name=XP_015438949.1;ID=cds-XP_015438949.1;Dbxref=GeneID:107193923%2CGenbank:XP_015438949.1;Parent=rna-XM_015583463.1
NW_015373910.1	Gnomon	CDS	5395175	5395388	.	-	0	Name=XP_015438949.1;ID=cds-XP_015438949.1;Dbxref=GeneID:107193923%2CGenbank:XP_015438949.1;Parent=rna-XM_015583463.1
NW_015373910.1	Gnomon	CDS	5394827	5395079	.	-	0	Name=XP_015438949.1;ID=cds-XP_015438949.1;Dbxref=GeneID:107193923%2CGenbank:XP_015438949.1;Parent=rna-XM_015583463.1
NW_015373910.1	Gnomon	CDS	5394553	5394734	.	-	0	Name=XP_015438949.1;ID=cds-XP_015438949.1;Dbxref=GeneID:107193923%2CGenbank:XP_015438949.1;Parent=rna-XM_015583463.1
NW_015373910.1	Gnomon	CDS	5394247	5394480	.	-	0	Name=XP_015438949.1;ID=cds-XP_015438949.1;Dbxref=GeneID:107193923%2CGenbank:XP_015438949.1;Parent=rna-XM_015583463.1
NW_015373910.1	Gnomon	mRNA	6348478	6354364	.	+	.	Name=XM_015583485.1;ID=rna-XM_015583485.1;Dbxref=GeneID:107193945%2CGenbank:XM_015583485.1;Parent=gene-LOC107193945
NW_015373910.1	Gnomon	exon	4518336	4518354	.	-	.	ID=exon-XM_015583787.1-1;Dbxref=GeneID:107194200%2CGenbank:XM_015583787.1;Parent=rna-XM_015583787.1
NW_015373910.1	Gnomon	exon	4517814	4517889	.	-	.	ID=exon-XM_015583787.1-2;Dbxref=GeneID:107194200%2CGenbank:XM_015583787.1;Parent=rna-XM_015583787.1
NW_015373910.1	Gnomon	exon	4516567	4516740	.	-	.	ID=exon-XM_015583787.1-3;Dbxref=GeneID:107194200%2CGenbank:XM_015583787.1;Parent=rna-XM_015583787.1
NW_015373910.1	Gnomon	exon	4500764	4500911	.	-	.	ID=exon-XM_015583787.1-4;Dbxref=GeneID:107194200%2CGenbank:XM_015583787.1;Parent=rna-XM_015583787.1
NW_015373910.1	Gnomon	exon	4497726	4497860	.	-	.	ID=exon-XM_015583787.1-5;Dbxref=GeneID:107194200%2CGenbank:XM_015583787.1;Parent=rna-XM_015583787.1
NW_015373910.1	Gnomon	exon	4495882	4497324	.	-	.	ID=exon-XM_015583787.1-6;Dbxref=GeneID:107194200%2CGenbank:XM_015583787.1;Parent=rna-XM_015583787.1
NW_015373910.1	Gnomon	CDS	7276068	7276282	.	+	0	Name=XP_015439046.1;ID=cds-XP_015439046.1;Dbxref=GeneID:107194005%2CGenbank:XP_015439046.1;Parent=rna-XM_015583560.1
NW_015373910.1	Gnomon	CDS	7276356	7276490	.	+	0	Name=XP_015439046.1;ID=cds-XP_015439046.1;Dbxref=GeneID:107194005%2CGenbank:XP_015439046.1;Parent=rna-XM_015583560.1
NW_015373910.1	Gnomon	CDS	7276555	7276708	.	+	0	Name=XP_015439046.1;ID=cds-XP_015439046.1;Dbxref=GeneID:107194005%2CGenbank:XP_015439046.1;Parent=rna-XM_015583560.1
NW_015373910.1	Gnomon	CDS	7276845	7277030	.	+	0	Name=XP_015439046.1;ID=cds-XP_015439046.1;Dbxref=GeneID:107194005%2CGenbank:XP_015439046.1;Parent=rna-XM_015583560.1
NW_015373910.1	Gnomon	CDS	7277106	7277219	.	+	0	Name=XP_015439046.1;ID=cds-XP_015439046.1;Dbxref=GeneID:107194005%2CGenbank:XP_015439046.1;Parent=rna-XM_015583560.1
NW_015373910.1	Gnomon	CDS	7277290	7277487	.	+	0	Name=XP_015439046.1;ID=cds-XP_015439046.1;Dbxref=GeneID:107194005%2CGenbank:XP_015439046.1;Parent=rna-XM_015583560.1
NW_015373910.1	Gnomon	CDS	7277566	7277813	.	+	0	Name=XP_015439046.1;ID=cds-XP_015439046.1;Dbxref=GeneID:107194005%2CGenbank:XP_015439046.1;Parent=rna-XM_015583560.1
NW_015373910.1	Gnomon	CDS	7277881	7277978	.	+	0	Name=XP_015439046.1;ID=cds-XP_015439046.1;Dbxref=GeneID:107194005%2CGenbank:XP_015439046.1;Parent=rna-XM_015583560.1
NW_015373910.1	Gnomon	CDS	7278050	7278225	.	+	0	Name=XP_015439046.1;ID=cds-XP_015439046.1;Dbxref=GeneID:107194005%2CGenbank:XP_015439046.1;Parent=rna-XM_015583560.1
NW_015373910.1	Gnomon	CDS	7278310	7278468	.	+	0	Name=XP_015439046.1;ID=cds-XP_015439046.1;Dbxref=GeneID:107194005%2CGenbank:XP_015439046.1;Parent=rna-XM_015583560.1
NW_015373910.1	Gnomon	CDS	7278536	7278764	.	+	0	Name=XP_015439046.1;ID=cds-XP_015439046.1;Dbxref=GeneID:107194005%2CGenbank:XP_015439046.1;Parent=rna-XM_015583560.1
NW_015373910.1	Gnomon	CDS	7278839	7279067	.	+	0	Name=XP_015439046.1;ID=cds-XP_015439046.1;Dbxref=GeneID:107194005%2CGenbank:XP_015439046.1;Parent=rna-XM_015583560.1
NW_015373910.1	Gnomon	CDS	7279143	7279239	.	+	0	Name=XP_015439046.1;ID=cds-XP_015439046.1;Dbxref=GeneID:107194005%2CGenbank:XP_015439046.1;Parent=rna-XM_015583560.1
NW_015373910.1	Gnomon	CDS	7279316	7279510	.	+	0	Name=XP_015439046.1;ID=cds-XP_015439046.1;Dbxref=GeneID:107194005%2CGenbank:XP_015439046.1;Parent=rna-XM_015583560.1
NW_015373910.1	Gnomon	CDS	7279585	7279758	.	+	0	Name=XP_015439046.1;ID=cds-XP_015439046.1;Dbxref=GeneID:107194005%2CGenbank:XP_015439046.1;Parent=rna-XM_015583560.1
NW_015373910.1	Gnomon	CDS	7279829	7280182	.	+	0	Name=XP_015439046.1;ID=cds-XP_015439046.1;Dbxref=GeneID:107194005%2CGenbank:XP_015439046.1;Parent=rna-XM_015583560.1
NW_015373910.1	Gnomon	CDS	7280257	7280459	.	+	0	Name=XP_015439046.1;ID=cds-XP_015439046.1;Dbxref=GeneID:107194005%2CGenbank:XP_015439046.1;Parent=rna-XM_015583560.1
NW_015373910.1	Gnomon	CDS	7280527	7280715	.	+	0	Name=XP_015439046.1;ID=cds-XP_015439046.1;Dbxref=GeneID:107194005%2CGenbank:XP_015439046.1;Parent=rna-XM_015583560.1
NW_015373910.1	Gnomon	CDS	7280844	7280897	.	+	0	Name=XP_015439046.1;ID=cds-XP_015439046.1;Dbxref=GeneID:107194005%2CGenbank:XP_015439046.1;Parent=rna-XM_015583560.1
NW_015373910.1	Gnomon	CDS	7281803	7281803	.	+	0	Name=XP_015439046.1;ID=cds-XP_015439046.1;Dbxref=GeneID:107194005%2CGenbank:XP_015439046.1;Parent=rna-XM_015583560.1
NW_015373910.1	Gnomon	exon	1219925	1220149	.	+	.	ID=exon-XM_015583565.1-10;Dbxref=GeneID:107194009%2CGenbank:XM_015583565.1;Parent=rna-XM_015583565.1
NW_015373910.1	Gnomon	exon	1220235	1220623	.	+	.	ID=exon-XM_015583565.1-11;Dbxref=GeneID:107194009%2CGenbank:XM_015583565.1;Parent=rna-XM_015583565.1
NW_015373910.1	Gnomon	exon	5673317	5673533	.	+	.	ID=exon-XM_015583551.1-1;Dbxref=GeneID:107193997%2CGenbank:XM_015583551.1;Parent=rna-XM_015583551.1
NW_015373910.1	Gnomon	exon	5687302	5688138	.	+	.	ID=exon-XM_015583551.1-2;Dbxref=GeneID:107193997%2CGenbank:XM_015583551.1;Parent=rna-XM_015583551.1
NW_015373910.1	Gnomon	exon	5688315	5689426	.	+	.	ID=exon-XM_015583551.1-3;Dbxref=GeneID:107193997%2CGenbank:XM_015583551.1;Parent=rna-XM_015583551.1
NW_015373910.1	Gnomon	mRNA	1243027	1350995	.	+	.	Name=XM_015583734.1;ID=rna-XM_015583734.1;Dbxref=GeneID:107194164%2CGenbank:XM_015583734.1;Parent=gene-LOC107194164
NW_015373910.1	Gnomon	mRNA	6321872	6323980	.	+	.	Name=XM_015583484.1;ID=rna-XM_015583484.1;Dbxref=GeneID:107193944%2CGenbank:XM_015583484.1;Parent=gene-LOC107193944
NW_015373910.1	Gnomon	exon	4562436	4562580	.	+	.	ID=exon-XM_015583455.1-3;Dbxref=GeneID:107193916%2CGenbank:XM_015583455.1;Parent=rna-XM_015583455.1
NW_015373910.1	Gnomon	exon	4563409	4563586	.	+	.	ID=exon-XM_015583455.1-4;Dbxref=GeneID:107193916%2CGenbank:XM_015583455.1;Parent=rna-XM_015583455.1
NW_015373910.1	Gnomon	exon	4561114	4561211	.	+	.	ID=exon-XM_015583455.1-1;Dbxref=GeneID:107193916%2CGenbank:XM_015583455.1;Parent=rna-XM_015583455.1
NW_015373910.1	Gnomon	exon	4561921	4562142	.	+	.	ID=exon-XM_015583455.1-2;Dbxref=GeneID:107193916%2CGenbank:XM_015583455.1;Parent=rna-XM_015583455.1
NW_015373910.1	Gnomon	exon	4564545	4564716	.	+	.	ID=exon-XM_015583455.1-5;Dbxref=GeneID:107193916%2CGenbank:XM_015583455.1;Parent=rna-XM_015583455.1
NW_015373910.1	Gnomon	exon	4566243	4566537	.	+	.	ID=exon-XM_015583455.1-6;Dbxref=GeneID:107193916%2CGenbank:XM_015583455.1;Parent=rna-XM_015583455.1
NW_015373910.1	Gnomon	CDS	4393622	4394348	.	-	0	Name=XP_015439140.1;ID=cds-XP_015439140.1;Dbxref=GeneID:107194089%2CGenbank:XP_015439140.1;Parent=rna-XM_015583654.1
NW_015373910.1	Gnomon	CDS	4392770	4392834	.	-	0	Name=XP_015439140.1;ID=cds-XP_015439140.1;Dbxref=GeneID:107194089%2CGenbank:XP_015439140.1;Parent=rna-XM_015583654.1
NW_015373910.1	Gnomon	CDS	4392420	4392660	.	-	0	Name=XP_015439140.1;ID=cds-XP_015439140.1;Dbxref=GeneID:107194089%2CGenbank:XP_015439140.1;Parent=rna-XM_015583654.1
NW_015373910.1	Gnomon	CDS	4392170	4392339	.	-	0	Name=XP_015439140.1;ID=cds-XP_015439140.1;Dbxref=GeneID:107194089%2CGenbank:XP_015439140.1;Parent=rna-XM_015583654.1
NW_015373910.1	Gnomon	CDS	4391874	4392071	.	-	0	Name=XP_015439140.1;ID=cds-XP_015439140.1;Dbxref=GeneID:107194089%2CGenbank:XP_015439140.1;Parent=rna-XM_015583654.1
NW_015373910.1	Gnomon	CDS	4391671	4391800	.	-	0	Name=XP_015439140.1;ID=cds-XP_015439140.1;Dbxref=GeneID:107194089%2CGenbank:XP_015439140.1;Parent=rna-XM_015583654.1
NW_015373910.1	Gnomon	CDS	4391252	4391521	.	-	0	Name=XP_015439140.1;ID=cds-XP_015439140.1;Dbxref=GeneID:107194089%2CGenbank:XP_015439140.1;Parent=rna-XM_015583654.1
NW_015373910.1	Gnomon	CDS	4390988	4391164	.	-	0	Name=XP_015439140.1;ID=cds-XP_015439140.1;Dbxref=GeneID:107194089%2CGenbank:XP_015439140.1;Parent=rna-XM_015583654.1
NW_015373910.1	Gnomon	CDS	4390431	4390618	.	-	0	Name=XP_015439140.1;ID=cds-XP_015439140.1;Dbxref=GeneID:107194089%2CGenbank:XP_015439140.1;Parent=rna-XM_015583654.1
NW_015373910.1	Gnomon	CDS	4390203	4390349	.	-	0	Name=XP_015439140.1;ID=cds-XP_015439140.1;Dbxref=GeneID:107194089%2CGenbank:XP_015439140.1;Parent=rna-XM_015583654.1
NW_015373910.1	Gnomon	exon	4629856	4629858	.	-	.	ID=exon-XM_015583740.1-4;Dbxref=GeneID:107194170%2CGenbank:XM_015583740.1;Parent=rna-XM_015583740.1
NW_015373910.1	Gnomon	exon	4613071	4613138	.	-	.	ID=exon-XM_015583740.1-5;Dbxref=GeneID:107194170%2CGenbank:XM_015583740.1;Parent=rna-XM_015583740.1
NW_015373910.1	Gnomon	exon	4635019	4635098	.	-	.	ID=exon-XM_015583740.1-2;Dbxref=GeneID:107194170%2CGenbank:XM_015583740.1;Parent=rna-XM_015583740.1
NW_015373910.1	Gnomon	exon	4634405	4634514	.	-	.	ID=exon-XM_015583740.1-3;Dbxref=GeneID:107194170%2CGenbank:XM_015583740.1;Parent=rna-XM_015583740.1
NW_015373910.1	Gnomon	exon	4599080	4599162	.	-	.	ID=exon-XM_015583740.1-8;Dbxref=GeneID:107194170%2CGenbank:XM_015583740.1;Parent=rna-XM_015583740.1
NW_015373910.1	Gnomon	exon	4598568	4598702	.	-	.	ID=exon-XM_015583740.1-9;Dbxref=GeneID:107194170%2CGenbank:XM_015583740.1;Parent=rna-XM_015583740.1
NW_015373910.1	Gnomon	exon	4599993	4600062	.	-	.	ID=exon-XM_015583740.1-6;Dbxref=GeneID:107194170%2CGenbank:XM_015583740.1;Parent=rna-XM_015583740.1
NW_015373910.1	Gnomon	exon	4599742	4599895	.	-	.	ID=exon-XM_015583740.1-7;Dbxref=GeneID:107194170%2CGenbank:XM_015583740.1;Parent=rna-XM_015583740.1
NW_015373910.1	Gnomon	exon	4643469	4643530	.	-	.	ID=exon-XM_015583740.1-1;Dbxref=GeneID:107194170%2CGenbank:XM_015583740.1;Parent=rna-XM_015583740.1
NW_015373910.1	Gnomon	CDS	5388389	5388584	.	+	0	Name=XP_015438948.1;ID=cds-XP_015438948.1;Dbxref=GeneID:107193922%2CGenbank:XP_015438948.1;Parent=rna-XM_015583462.1
NW_015373910.1	Gnomon	CDS	5388680	5388894	.	+	0	Name=XP_015438948.1;ID=cds-XP_015438948.1;Dbxref=GeneID:107193922%2CGenbank:XP_015438948.1;Parent=rna-XM_015583462.1
NW_015373910.1	Gnomon	CDS	5388971	5389212	.	+	0	Name=XP_015438948.1;ID=cds-XP_015438948.1;Dbxref=GeneID:107193922%2CGenbank:XP_015438948.1;Parent=rna-XM_015583462.1
NW_015373910.1	Gnomon	CDS	5389283	5389412	.	+	0	Name=XP_015438948.1;ID=cds-XP_015438948.1;Dbxref=GeneID:107193922%2CGenbank:XP_015438948.1;Parent=rna-XM_015583462.1
NW_015373910.1	Gnomon	CDS	5389493	5389861	.	+	0	Name=XP_015438948.1;ID=cds-XP_015438948.1;Dbxref=GeneID:107193922%2CGenbank:XP_015438948.1;Parent=rna-XM_015583462.1
NW_015373910.1	Gnomon	CDS	5389952	5390062	.	+	0	Name=XP_015438948.1;ID=cds-XP_015438948.1;Dbxref=GeneID:107193922%2CGenbank:XP_015438948.1;Parent=rna-XM_015583462.1
NW_015373910.1	Gnomon	CDS	5390142	5390312	.	+	0	Name=XP_015438948.1;ID=cds-XP_015438948.1;Dbxref=GeneID:107193922%2CGenbank:XP_015438948.1;Parent=rna-XM_015583462.1
NW_015373910.1	Gnomon	CDS	5390384	5390682	.	+	0	Name=XP_015438948.1;ID=cds-XP_015438948.1;Dbxref=GeneID:107193922%2CGenbank:XP_015438948.1;Parent=rna-XM_015583462.1
NW_015373910.1	Gnomon	CDS	5390773	5390992	.	+	0	Name=XP_015438948.1;ID=cds-XP_015438948.1;Dbxref=GeneID:107193922%2CGenbank:XP_015438948.1;Parent=rna-XM_015583462.1
NW_015373910.1	Gnomon	CDS	5391084	5391315	.	+	0	Name=XP_015438948.1;ID=cds-XP_015438948.1;Dbxref=GeneID:107193922%2CGenbank:XP_015438948.1;Parent=rna-XM_015583462.1
NW_015373910.1	Gnomon	CDS	5391400	5391456	.	+	0	Name=XP_015438948.1;ID=cds-XP_015438948.1;Dbxref=GeneID:107193922%2CGenbank:XP_015438948.1;Parent=rna-XM_015583462.1
NW_015373910.1	Gnomon	CDS	5391559	5391580	.	+	0	Name=XP_015438948.1;ID=cds-XP_015438948.1;Dbxref=GeneID:107193922%2CGenbank:XP_015438948.1;Parent=rna-XM_015583462.1
NW_015373910.1	Gnomon	CDS	5391661	5393083	.	+	0	Name=XP_015438948.1;ID=cds-XP_015438948.1;Dbxref=GeneID:107193922%2CGenbank:XP_015438948.1;Parent=rna-XM_015583462.1
NW_015373910.1	Gnomon	CDS	5393181	5393390	.	+	0	Name=XP_015438948.1;ID=cds-XP_015438948.1;Dbxref=GeneID:107193922%2CGenbank:XP_015438948.1;Parent=rna-XM_015583462.1
NW_015373910.1	Gnomon	CDS	5393458	5393630	.	+	0	Name=XP_015438948.1;ID=cds-XP_015438948.1;Dbxref=GeneID:107193922%2CGenbank:XP_015438948.1;Parent=rna-XM_015583462.1
NW_015373910.1	Gnomon	CDS	5393706	5394033	.	+	0	Name=XP_015438948.1;ID=cds-XP_015438948.1;Dbxref=GeneID:107193922%2CGenbank:XP_015438948.1;Parent=rna-XM_015583462.1
NW_015373910.1	Gnomon	exon	4526216	4526459	.	-	.	ID=exon-XM_015583668.1-3;Dbxref=GeneID:107194102%2CGenbank:XM_015583668.1;Parent=rna-XM_015583668.1
NW_015373910.1	Gnomon	exon	4525910	4526063	.	-	.	ID=exon-XM_015583668.1-4;Dbxref=GeneID:107194102%2CGenbank:XM_015583668.1;Parent=rna-XM_015583668.1
NW_015373910.1	Gnomon	exon	4528917	4529215	.	-	.	ID=exon-XM_015583668.1-1;Dbxref=GeneID:107194102%2CGenbank:XM_015583668.1;Parent=rna-XM_015583668.1
NW_015373910.1	Gnomon	exon	4526600	4526695	.	-	.	ID=exon-XM_015583668.1-2;Dbxref=GeneID:107194102%2CGenbank:XM_015583668.1;Parent=rna-XM_015583668.1
NW_015373910.1	Gnomon	exon	4525623	4525820	.	-	.	ID=exon-XM_015583668.1-5;Dbxref=GeneID:107194102%2CGenbank:XM_015583668.1;Parent=rna-XM_015583668.1
NW_015373910.1	Gnomon	exon	4524453	4525276	.	-	.	ID=exon-XM_015583668.1-6;Dbxref=GeneID:107194102%2CGenbank:XM_015583668.1;Parent=rna-XM_015583668.1
NW_015373910.1	Gnomon	CDS	5411803	5411899	.	+	0	Name=XP_015439143.1;ID=cds-XP_015439143.1;Dbxref=GeneID:107194092%2CGenbank:XP_015439143.1;Parent=rna-XM_015583657.1
NW_015373910.1	Gnomon	CDS	5412017	5412231	.	+	0	Name=XP_015439143.1;ID=cds-XP_015439143.1;Dbxref=GeneID:107194092%2CGenbank:XP_015439143.1;Parent=rna-XM_015583657.1
NW_015373910.1	Gnomon	CDS	5412563	5415208	.	+	0	Name=XP_015439143.1;ID=cds-XP_015439143.1;Dbxref=GeneID:107194092%2CGenbank:XP_015439143.1;Parent=rna-XM_015583657.1
NW_015373910.1	Gnomon	mRNA	1243027	1354134	.	+	.	Name=XM_015583733.1;ID=rna-XM_015583733.1;Dbxref=GeneID:107194164%2CGenbank:XM_015583733.1;Parent=gene-LOC107194164
NW_015373910.1	Gnomon	CDS	6720971	6721018	.	-	0	Name=XP_015439049.1;ID=cds-XP_015439049.1;Dbxref=GeneID:107194008%2CGenbank:XP_015439049.1;Parent=rna-XM_015583563.1
NW_015373910.1	Gnomon	CDS	6718603	6719662	.	-	0	Name=XP_015439049.1;ID=cds-XP_015439049.1;Dbxref=GeneID:107194008%2CGenbank:XP_015439049.1;Parent=rna-XM_015583563.1
NW_015373910.1	Gnomon	CDS	6718261	6718286	.	-	0	Name=XP_015439049.1;ID=cds-XP_015439049.1;Dbxref=GeneID:107194008%2CGenbank:XP_015439049.1;Parent=rna-XM_015583563.1
NW_015373910.1	Gnomon	mRNA	1210151	1215621	.	-	.	Name=XM_015583639.1;ID=rna-XM_015583639.1;Dbxref=GeneID:107194074%2CGenbank:XM_015583639.1;Parent=gene-LOC107194074
NW_015373910.1	Gnomon	exon	7298267	7298596	.	-	.	ID=exon-XM_015583574.1-3;Dbxref=GeneID:107194017%2CGenbank:XM_015583574.1;Parent=rna-XM_015583574.1
NW_015373910.1	Gnomon	exon	7297942	7298193	.	-	.	ID=exon-XM_015583574.1-4;Dbxref=GeneID:107194017%2CGenbank:XM_015583574.1;Parent=rna-XM_015583574.1
NW_015373910.1	Gnomon	exon	7297665	7297862	.	-	.	ID=exon-XM_015583574.1-5;Dbxref=GeneID:107194017%2CGenbank:XM_015583574.1;Parent=rna-XM_015583574.1
NW_015373910.1	Gnomon	exon	7296980	7297579	.	-	.	ID=exon-XM_015583574.1-6;Dbxref=GeneID:107194017%2CGenbank:XM_015583574.1;Parent=rna-XM_015583574.1
NW_015373910.1	Gnomon	exon	7299239	7299265	.	-	.	ID=exon-XM_015583574.1-1;Dbxref=GeneID:107194017%2CGenbank:XM_015583574.1;Parent=rna-XM_015583574.1
NW_015373910.1	Gnomon	exon	7298672	7299018	.	-	.	ID=exon-XM_015583574.1-2;Dbxref=GeneID:107194017%2CGenbank:XM_015583574.1;Parent=rna-XM_015583574.1
NW_015373910.1	Gnomon	exon	7435082	7436316	.	-	.	ID=exon-XM_015583715.1-10;Dbxref=GeneID:107194149%2CGenbank:XM_015583715.1;Parent=rna-XM_015583715.1
NW_015373910.1	Gnomon	exon	1445000	1445084	.	+	.	ID=exon-XM_015583432.1-1;Dbxref=GeneID:107193896%2CGenbank:XM_015583432.1;Parent=rna-XM_015583432.1
NW_015373910.1	Gnomon	exon	1447634	1449187	.	+	.	ID=exon-XM_015583432.1-2;Dbxref=GeneID:107193896%2CGenbank:XM_015583432.1;Parent=rna-XM_015583432.1
NW_015373910.1	Gnomon	exon	1451466	1452976	.	+	.	ID=exon-XM_015583432.1-3;Dbxref=GeneID:107193896%2CGenbank:XM_015583432.1;Parent=rna-XM_015583432.1
NW_015373910.1	Gnomon	CDS	7662	7722	.	+	0	Name=XP_015439142.1;ID=cds-XP_015439142.1;Dbxref=GeneID:107194091%2CGenbank:XP_015439142.1;Parent=rna-XM_015583656.1
NW_015373910.1	Gnomon	CDS	7868	8014	.	+	0	Name=XP_015439142.1;ID=cds-XP_015439142.1;Dbxref=GeneID:107194091%2CGenbank:XP_015439142.1;Parent=rna-XM_015583656.1
NW_015373910.1	Gnomon	CDS	8163	8424	.	+	0	Name=XP_015439142.1;ID=cds-XP_015439142.1;Dbxref=GeneID:107194091%2CGenbank:XP_015439142.1;Parent=rna-XM_015583656.1
NW_015373910.1	Gnomon	CDS	8503	8533	.	+	0	Name=XP_015439142.1;ID=cds-XP_015439142.1;Dbxref=GeneID:107194091%2CGenbank:XP_015439142.1;Parent=rna-XM_015583656.1
NW_015373910.1	Gnomon	exon	1231924	1232031	.	-	.	ID=exon-XM_015583605.1-17;Dbxref=GeneID:107194041%2CGenbank:XM_015583605.1;Parent=rna-XM_015583605.1
NW_015373910.1	Gnomon	exon	1231823	1231843	.	-	.	ID=exon-XM_015583605.1-18;Dbxref=GeneID:107194041%2CGenbank:XM_015583605.1;Parent=rna-XM_015583605.1
NW_015373910.1	Gnomon	CDS	6750217	6750462	.	-	0	Name=XP_015439048.1;ID=cds-XP_015439048.1;Dbxref=GeneID:107194007%2CGenbank:XP_015439048.1;Parent=rna-XM_015583562.1
NW_015373910.1	Gnomon	CDS	6725253	6725315	.	-	0	Name=XP_015439048.1;ID=cds-XP_015439048.1;Dbxref=GeneID:107194007%2CGenbank:XP_015439048.1;Parent=rna-XM_015583562.1
NW_015373910.1	Gnomon	CDS	6717735	6717802	.	-	0	Name=XP_015439048.1;ID=cds-XP_015439048.1;Dbxref=GeneID:107194007%2CGenbank:XP_015439048.1;Parent=rna-XM_015583562.1
NW_015373910.1	Gnomon	CDS	6717417	6717531	.	-	0	Name=XP_015439048.1;ID=cds-XP_015439048.1;Dbxref=GeneID:107194007%2CGenbank:XP_015439048.1;Parent=rna-XM_015583562.1
NW_015373910.1	Gnomon	CDS	6715718	6715886	.	-	0	Name=XP_015439048.1;ID=cds-XP_015439048.1;Dbxref=GeneID:107194007%2CGenbank:XP_015439048.1;Parent=rna-XM_015583562.1
NW_015373910.1	Gnomon	CDS	6715497	6715639	.	-	0	Name=XP_015439048.1;ID=cds-XP_015439048.1;Dbxref=GeneID:107194007%2CGenbank:XP_015439048.1;Parent=rna-XM_015583562.1
NW_015373910.1	Gnomon	CDS	6715278	6715408	.	-	0	Name=XP_015439048.1;ID=cds-XP_015439048.1;Dbxref=GeneID:107194007%2CGenbank:XP_015439048.1;Parent=rna-XM_015583562.1
NW_015373910.1	Gnomon	CDS	6714432	6714780	.	-	0	Name=XP_015439048.1;ID=cds-XP_015439048.1;Dbxref=GeneID:107194007%2CGenbank:XP_015439048.1;Parent=rna-XM_015583562.1
NW_015373910.1	Gnomon	exon	1233050	1233271	.	-	.	ID=exon-XM_015583605.1-13;Dbxref=GeneID:107194041%2CGenbank:XM_015583605.1;Parent=rna-XM_015583605.1
NW_015373910.1	Gnomon	exon	1232781	1232987	.	-	.	ID=exon-XM_015583605.1-14;Dbxref=GeneID:107194041%2CGenbank:XM_015583605.1;Parent=rna-XM_015583605.1
NW_015373910.1	Gnomon	exon	1232317	1232698	.	-	.	ID=exon-XM_015583605.1-15;Dbxref=GeneID:107194041%2CGenbank:XM_015583605.1;Parent=rna-XM_015583605.1
NW_015373910.1	Gnomon	exon	1232111	1232250	.	-	.	ID=exon-XM_015583605.1-16;Dbxref=GeneID:107194041%2CGenbank:XM_015583605.1;Parent=rna-XM_015583605.1
NW_015373910.1	Gnomon	exon	1233750	1233927	.	-	.	ID=exon-XM_015583605.1-10;Dbxref=GeneID:107194041%2CGenbank:XM_015583605.1;Parent=rna-XM_015583605.1
NW_015373910.1	Gnomon	exon	1233608	1233673	.	-	.	ID=exon-XM_015583605.1-11;Dbxref=GeneID:107194041%2CGenbank:XM_015583605.1;Parent=rna-XM_015583605.1
NW_015373910.1	Gnomon	exon	1233354	1233545	.	-	.	ID=exon-XM_015583605.1-12;Dbxref=GeneID:107194041%2CGenbank:XM_015583605.1;Parent=rna-XM_015583605.1
NW_015373910.1	Gnomon	mRNA	404353	406328	.	-	.	Name=XM_015583732.1;ID=rna-XM_015583732.1;Dbxref=GeneID:107194163%2CGenbank:XM_015583732.1;Parent=gene-LOC107194163
NW_015373910.1	Gnomon	exon	3503076	3503217	.	+	.	ID=exon-XM_015583597.1-2;Dbxref=GeneID:107194037%2CGenbank:XM_015583597.1;Parent=rna-XM_015583597.1
NW_015373910.1	Gnomon	exon	3503306	3503434	.	+	.	ID=exon-XM_015583597.1-3;Dbxref=GeneID:107194037%2CGenbank:XM_015583597.1;Parent=rna-XM_015583597.1
NW_015373910.1	Gnomon	exon	3503616	3503778	.	+	.	ID=exon-XM_015583597.1-4;Dbxref=GeneID:107194037%2CGenbank:XM_015583597.1;Parent=rna-XM_015583597.1
NW_015373910.1	Gnomon	exon	3503858	3503921	.	+	.	ID=exon-XM_015583597.1-5;Dbxref=GeneID:107194037%2CGenbank:XM_015583597.1;Parent=rna-XM_015583597.1
NW_015373910.1	Gnomon	exon	3504007	3504042	.	+	.	ID=exon-XM_015583597.1-6;Dbxref=GeneID:107194037%2CGenbank:XM_015583597.1;Parent=rna-XM_015583597.1
NW_015373910.1	Gnomon	exon	3504468	3504658	.	+	.	ID=exon-XM_015583597.1-7;Dbxref=GeneID:107194037%2CGenbank:XM_015583597.1;Parent=rna-XM_015583597.1
NW_015373910.1	Gnomon	exon	3505121	3505277	.	+	.	ID=exon-XM_015583597.1-8;Dbxref=GeneID:107194037%2CGenbank:XM_015583597.1;Parent=rna-XM_015583597.1
NW_015373910.1	Gnomon	exon	3502304	3502417	.	+	.	ID=exon-XM_015583597.1-1;Dbxref=GeneID:107194037%2CGenbank:XM_015583597.1;Parent=rna-XM_015583597.1
NW_015373910.1	Gnomon	mRNA	6031592	6035319	.	-	.	Name=XM_015583482.1;ID=rna-XM_015583482.1;Dbxref=GeneID:107193943%2CGenbank:XM_015583482.1;Parent=gene-LOC107193943
NW_015373910.1	Gnomon	mRNA	5737716	5741795	.	+	.	Name=XM_015583638.1;ID=rna-XM_015583638.1;Dbxref=GeneID:107194073%2CGenbank:XM_015583638.1;Parent=gene-LOC107194073
NW_015373910.1	Gnomon	exon	1193738	1193950	.	-	.	ID=exon-XR_001516341.1-1;Dbxref=GeneID:107194148%2CGenbank:XR_001516341.1;Parent=rna-XR_001516341.1
NW_015373910.1	Gnomon	exon	1193535	1193652	.	-	.	ID=exon-XR_001516341.1-2;Dbxref=GeneID:107194148%2CGenbank:XR_001516341.1;Parent=rna-XR_001516341.1
NW_015373910.1	Gnomon	exon	1193400	1193446	.	-	.	ID=exon-XR_001516341.1-3;Dbxref=GeneID:107194148%2CGenbank:XR_001516341.1;Parent=rna-XR_001516341.1
NW_015373910.1	Gnomon	CDS	1237505	1237679	.	-	0	Name=XP_015439091.1;ID=cds-XP_015439091.1;Dbxref=GeneID:107194041%2CGenbank:XP_015439091.1;Parent=rna-XM_015583605.1
NW_015373910.1	Gnomon	CDS	1236459	1236608	.	-	0	Name=XP_015439091.1;ID=cds-XP_015439091.1;Dbxref=GeneID:107194041%2CGenbank:XP_015439091.1;Parent=rna-XM_015583605.1
NW_015373910.1	Gnomon	CDS	1236169	1236307	.	-	0	Name=XP_015439091.1;ID=cds-XP_015439091.1;Dbxref=GeneID:107194041%2CGenbank:XP_015439091.1;Parent=rna-XM_015583605.1
NW_015373910.1	Gnomon	CDS	1235857	1236019	.	-	0	Name=XP_015439091.1;ID=cds-XP_015439091.1;Dbxref=GeneID:107194041%2CGenbank:XP_015439091.1;Parent=rna-XM_015583605.1
NW_015373910.1	Gnomon	CDS	1235429	1235742	.	-	0	Name=XP_015439091.1;ID=cds-XP_015439091.1;Dbxref=GeneID:107194041%2CGenbank:XP_015439091.1;Parent=rna-XM_015583605.1
NW_015373910.1	Gnomon	CDS	1235147	1235353	.	-	0	Name=XP_015439091.1;ID=cds-XP_015439091.1;Dbxref=GeneID:107194041%2CGenbank:XP_015439091.1;Parent=rna-XM_015583605.1
NW_015373910.1	Gnomon	CDS	1234655	1235075	.	-	0	Name=XP_015439091.1;ID=cds-XP_015439091.1;Dbxref=GeneID:107194041%2CGenbank:XP_015439091.1;Parent=rna-XM_015583605.1
NW_015373910.1	Gnomon	CDS	1234260	1234571	.	-	0	Name=XP_015439091.1;ID=cds-XP_015439091.1;Dbxref=GeneID:107194041%2CGenbank:XP_015439091.1;Parent=rna-XM_015583605.1
NW_015373910.1	Gnomon	CDS	1233996	1234177	.	-	0	Name=XP_015439091.1;ID=cds-XP_015439091.1;Dbxref=GeneID:107194041%2CGenbank:XP_015439091.1;Parent=rna-XM_015583605.1
NW_015373910.1	Gnomon	CDS	1233750	1233927	.	-	0	Name=XP_015439091.1;ID=cds-XP_015439091.1;Dbxref=GeneID:107194041%2CGenbank:XP_015439091.1;Parent=rna-XM_015583605.1
NW_015373910.1	Gnomon	CDS	1233608	1233673	.	-	0	Name=XP_015439091.1;ID=cds-XP_015439091.1;Dbxref=GeneID:107194041%2CGenbank:XP_015439091.1;Parent=rna-XM_015583605.1
NW_015373910.1	Gnomon	CDS	1233354	1233545	.	-	0	Name=XP_015439091.1;ID=cds-XP_015439091.1;Dbxref=GeneID:107194041%2CGenbank:XP_015439091.1;Parent=rna-XM_015583605.1
NW_015373910.1	Gnomon	CDS	1233050	1233271	.	-	0	Name=XP_015439091.1;ID=cds-XP_015439091.1;Dbxref=GeneID:107194041%2CGenbank:XP_015439091.1;Parent=rna-XM_015583605.1
NW_015373910.1	Gnomon	CDS	1232781	1232987	.	-	0	Name=XP_015439091.1;ID=cds-XP_015439091.1;Dbxref=GeneID:107194041%2CGenbank:XP_015439091.1;Parent=rna-XM_015583605.1
NW_015373910.1	Gnomon	CDS	1232317	1232698	.	-	0	Name=XP_015439091.1;ID=cds-XP_015439091.1;Dbxref=GeneID:107194041%2CGenbank:XP_015439091.1;Parent=rna-XM_015583605.1
NW_015373910.1	Gnomon	CDS	1232111	1232250	.	-	0	Name=XP_015439091.1;ID=cds-XP_015439091.1;Dbxref=GeneID:107194041%2CGenbank:XP_015439091.1;Parent=rna-XM_015583605.1
NW_015373910.1	Gnomon	CDS	1231924	1232031	.	-	0	Name=XP_015439091.1;ID=cds-XP_015439091.1;Dbxref=GeneID:107194041%2CGenbank:XP_015439091.1;Parent=rna-XM_015583605.1
NW_015373910.1	Gnomon	CDS	1231823	1231843	.	-	0	Name=XP_015439091.1;ID=cds-XP_015439091.1;Dbxref=GeneID:107194041%2CGenbank:XP_015439091.1;Parent=rna-XM_015583605.1
NW_015373910.1	Gnomon	CDS	5331	5483	.	-	0	Name=XP_015438909.1;ID=cds-XP_015438909.1;Dbxref=GeneID:107193887%2CGenbank:XP_015438909.1;Parent=rna-XM_015583423.1
NW_015373910.1	Gnomon	CDS	5054	5223	.	-	0	Name=XP_015438909.1;ID=cds-XP_015438909.1;Dbxref=GeneID:107193887%2CGenbank:XP_015438909.1;Parent=rna-XM_015583423.1
NW_015373910.1	Gnomon	CDS	4809	4958	.	-	0	Name=XP_015438909.1;ID=cds-XP_015438909.1;Dbxref=GeneID:107193887%2CGenbank:XP_015438909.1;Parent=rna-XM_015583423.1
NW_015373910.1	Gnomon	CDS	4388	4661	.	-	0	Name=XP_015438909.1;ID=cds-XP_015438909.1;Dbxref=GeneID:107193887%2CGenbank:XP_015438909.1;Parent=rna-XM_015583423.1
NW_015373910.1	Gnomon	CDS	4084	4263	.	-	0	Name=XP_015438909.1;ID=cds-XP_015438909.1;Dbxref=GeneID:107193887%2CGenbank:XP_015438909.1;Parent=rna-XM_015583423.1
NW_015373910.1	Gnomon	CDS	3878	4012	.	-	0	Name=XP_015438909.1;ID=cds-XP_015438909.1;Dbxref=GeneID:107193887%2CGenbank:XP_015438909.1;Parent=rna-XM_015583423.1
NW_015373910.1	Gnomon	exon	5243556	5243887	.	-	.	ID=exon-XM_015583593.1-1;Dbxref=GeneID:107194034%2CGenbank:XM_015583593.1;Parent=rna-XM_015583593.1
NW_015373910.1	Gnomon	exon	5243384	5243474	.	-	.	ID=exon-XM_015583593.1-2;Dbxref=GeneID:107194034%2CGenbank:XM_015583593.1;Parent=rna-XM_015583593.1
NW_015373910.1	Gnomon	exon	5240873	5243294	.	-	.	ID=exon-XM_015583593.1-3;Dbxref=GeneID:107194034%2CGenbank:XM_015583593.1;Parent=rna-XM_015583593.1
NW_015373910.1	Gnomon	mRNA	426982	525869	.	-	.	Name=XM_015583611.1;ID=rna-XM_015583611.1;Dbxref=GeneID:107194047%2CGenbank:XM_015583611.1;Parent=gene-LOC107194047
NW_015373910.1	Gnomon	CDS	5607190	5607503	.	+	0	Name=XP_015439101.1;ID=cds-XP_015439101.1;Dbxref=GeneID:107194050%2CGenbank:XP_015439101.1;Parent=rna-XM_015583615.1
NW_015373910.1	Gnomon	CDS	5607578	5608073	.	+	0	Name=XP_015439101.1;ID=cds-XP_015439101.1;Dbxref=GeneID:107194050%2CGenbank:XP_015439101.1;Parent=rna-XM_015583615.1
NW_015373910.1	Gnomon	exon	7429055	7429575	.	+	.	ID=exon-XM_015583721.1-5;Dbxref=GeneID:107194153%2CGenbank:XM_015583721.1;Parent=rna-XM_015583721.1
NW_015373910.1	Gnomon	exon	7429873	7430107	.	+	.	ID=exon-XM_015583721.1-6;Dbxref=GeneID:107194153%2CGenbank:XM_015583721.1;Parent=rna-XM_015583721.1
NW_015373910.1	Gnomon	exon	7427388	7427673	.	+	.	ID=exon-XM_015583721.1-3;Dbxref=GeneID:107194153%2CGenbank:XM_015583721.1;Parent=rna-XM_015583721.1
NW_015373910.1	Gnomon	exon	7428253	7428464	.	+	.	ID=exon-XM_015583721.1-4;Dbxref=GeneID:107194153%2CGenbank:XM_015583721.1;Parent=rna-XM_015583721.1
NW_015373910.1	Gnomon	exon	7391638	7391780	.	+	.	ID=exon-XM_015583721.1-1;Dbxref=GeneID:107194153%2CGenbank:XM_015583721.1;Parent=rna-XM_015583721.1
NW_015373910.1	Gnomon	exon	7393158	7393415	.	+	.	ID=exon-XM_015583721.1-2;Dbxref=GeneID:107194153%2CGenbank:XM_015583721.1;Parent=rna-XM_015583721.1
NW_015373910.1	Gnomon	exon	1779464	1779880	.	+	.	ID=exon-XM_015583559.1-11;Dbxref=GeneID:107194004%2CGenbank:XM_015583559.1;Parent=rna-XM_015583559.1
NW_015373910.1	Gnomon	exon	7431794	7432017	.	+	.	ID=exon-XM_015583721.1-9;Dbxref=GeneID:107194153%2CGenbank:XM_015583721.1;Parent=rna-XM_015583721.1
NW_015373910.1	Gnomon	exon	1777816	1778022	.	+	.	ID=exon-XM_015583559.1-10;Dbxref=GeneID:107194004%2CGenbank:XM_015583559.1;Parent=rna-XM_015583559.1
NW_015373910.1	Gnomon	exon	7430202	7430364	.	+	.	ID=exon-XM_015583721.1-7;Dbxref=GeneID:107194153%2CGenbank:XM_015583721.1;Parent=rna-XM_015583721.1
NW_015373910.1	Gnomon	exon	7431052	7431282	.	+	.	ID=exon-XM_015583721.1-8;Dbxref=GeneID:107194153%2CGenbank:XM_015583721.1;Parent=rna-XM_015583721.1
NW_015373910.1	Gnomon	mRNA	7128677	7153562	.	-	.	Name=XM_015583517.1;ID=rna-XM_015583517.1;Dbxref=GeneID:107193975%2CGenbank:XM_015583517.1;Parent=gene-LOC107193975
NW_015373910.1	Gnomon	mRNA	5341632	5346460	.	-	.	Name=XM_015583757.1;ID=rna-XM_015583757.1;Dbxref=GeneID:107194180%2CGenbank:XM_015583757.1;Parent=gene-LOC107194180
NW_015373910.1	Gnomon	CDS	4567376	4567476	.	+	0	Name=XP_015439092.1;ID=cds-XP_015439092.1;Dbxref=GeneID:107194042%2CGenbank:XP_015439092.1;Parent=rna-XM_015583606.1
NW_015373910.1	Gnomon	CDS	4568560	4568764	.	+	0	Name=XP_015439092.1;ID=cds-XP_015439092.1;Dbxref=GeneID:107194042%2CGenbank:XP_015439092.1;Parent=rna-XM_015583606.1
NW_015373910.1	Gnomon	CDS	4568836	4568925	.	+	0	Name=XP_015439092.1;ID=cds-XP_015439092.1;Dbxref=GeneID:107194042%2CGenbank:XP_015439092.1;Parent=rna-XM_015583606.1
NW_015373910.1	Gnomon	CDS	4568998	4569077	.	+	0	Name=XP_015439092.1;ID=cds-XP_015439092.1;Dbxref=GeneID:107194042%2CGenbank:XP_015439092.1;Parent=rna-XM_015583606.1
NW_015373910.1	Gnomon	CDS	4569173	4569243	.	+	0	Name=XP_015439092.1;ID=cds-XP_015439092.1;Dbxref=GeneID:107194042%2CGenbank:XP_015439092.1;Parent=rna-XM_015583606.1
NW_015373910.1	Gnomon	CDS	4569953	4570072	.	+	0	Name=XP_015439092.1;ID=cds-XP_015439092.1;Dbxref=GeneID:107194042%2CGenbank:XP_015439092.1;Parent=rna-XM_015583606.1
NW_015373910.1	Gnomon	CDS	4570154	4570382	.	+	0	Name=XP_015439092.1;ID=cds-XP_015439092.1;Dbxref=GeneID:107194042%2CGenbank:XP_015439092.1;Parent=rna-XM_015583606.1
NW_015373910.1	Gnomon	CDS	4570470	4570802	.	+	0	Name=XP_015439092.1;ID=cds-XP_015439092.1;Dbxref=GeneID:107194042%2CGenbank:XP_015439092.1;Parent=rna-XM_015583606.1
NW_015373910.1	Gnomon	CDS	4570865	4570949	.	+	0	Name=XP_015439092.1;ID=cds-XP_015439092.1;Dbxref=GeneID:107194042%2CGenbank:XP_015439092.1;Parent=rna-XM_015583606.1
NW_015373910.1	Gnomon	CDS	4571028	4572328	.	+	0	Name=XP_015439092.1;ID=cds-XP_015439092.1;Dbxref=GeneID:107194042%2CGenbank:XP_015439092.1;Parent=rna-XM_015583606.1
NW_015373910.1	Gnomon	CDS	4572421	4572877	.	+	0	Name=XP_015439092.1;ID=cds-XP_015439092.1;Dbxref=GeneID:107194042%2CGenbank:XP_015439092.1;Parent=rna-XM_015583606.1
NW_015373910.1	Gnomon	CDS	4572982	4573194	.	+	0	Name=XP_015439092.1;ID=cds-XP_015439092.1;Dbxref=GeneID:107194042%2CGenbank:XP_015439092.1;Parent=rna-XM_015583606.1
NW_015373910.1	Gnomon	CDS	2269264	2269314	.	+	0	Name=XP_015439248.1;ID=cds-XP_015439248.1;Dbxref=GeneID:107194184%2CGenbank:XP_015439248.1;Parent=rna-XM_015583762.1
NW_015373910.1	Gnomon	CDS	2270643	2270849	.	+	0	Name=XP_015439248.1;ID=cds-XP_015439248.1;Dbxref=GeneID:107194184%2CGenbank:XP_015439248.1;Parent=rna-XM_015583762.1
NW_015373910.1	Gnomon	CDS	2270924	2271043	.	+	0	Name=XP_015439248.1;ID=cds-XP_015439248.1;Dbxref=GeneID:107194184%2CGenbank:XP_015439248.1;Parent=rna-XM_015583762.1
NW_015373910.1	Gnomon	CDS	2271525	2271635	.	+	0	Name=XP_015439248.1;ID=cds-XP_015439248.1;Dbxref=GeneID:107194184%2CGenbank:XP_015439248.1;Parent=rna-XM_015583762.1
NW_015373910.1	Gnomon	CDS	4494969	4494983	.	-	0	Name=XP_015439008.1;ID=cds-XP_015439008.1;Dbxref=GeneID:107193977%2CGenbank:XP_015439008.1;Parent=rna-XM_015583522.1
NW_015373910.1	Gnomon	CDS	4494665	4494882	.	-	0	Name=XP_015439008.1;ID=cds-XP_015439008.1;Dbxref=GeneID:107193977%2CGenbank:XP_015439008.1;Parent=rna-XM_015583522.1
NW_015373910.1	Gnomon	CDS	4494424	4494587	.	-	0	Name=XP_015439008.1;ID=cds-XP_015439008.1;Dbxref=GeneID:107193977%2CGenbank:XP_015439008.1;Parent=rna-XM_015583522.1
NW_015373910.1	Gnomon	CDS	4494194	4494342	.	-	0	Name=XP_015439008.1;ID=cds-XP_015439008.1;Dbxref=GeneID:107193977%2CGenbank:XP_015439008.1;Parent=rna-XM_015583522.1
NW_015373910.1	Gnomon	CDS	4493852	4494116	.	-	0	Name=XP_015439008.1;ID=cds-XP_015439008.1;Dbxref=GeneID:107193977%2CGenbank:XP_015439008.1;Parent=rna-XM_015583522.1
NW_015373910.1	Gnomon	CDS	4493541	4493689	.	-	0	Name=XP_015439008.1;ID=cds-XP_015439008.1;Dbxref=GeneID:107193977%2CGenbank:XP_015439008.1;Parent=rna-XM_015583522.1
NW_015373910.1	Gnomon	CDS	4493306	4493474	.	-	0	Name=XP_015439008.1;ID=cds-XP_015439008.1;Dbxref=GeneID:107193977%2CGenbank:XP_015439008.1;Parent=rna-XM_015583522.1
NW_015373910.1	Gnomon	CDS	4492977	4493231	.	-	0	Name=XP_015439008.1;ID=cds-XP_015439008.1;Dbxref=GeneID:107193977%2CGenbank:XP_015439008.1;Parent=rna-XM_015583522.1
NW_015373910.1	Gnomon	CDS	4492745	4492882	.	-	0	Name=XP_015439008.1;ID=cds-XP_015439008.1;Dbxref=GeneID:107193977%2CGenbank:XP_015439008.1;Parent=rna-XM_015583522.1
NW_015373910.1	Gnomon	CDS	4492454	4492674	.	-	0	Name=XP_015439008.1;ID=cds-XP_015439008.1;Dbxref=GeneID:107193977%2CGenbank:XP_015439008.1;Parent=rna-XM_015583522.1
NW_015373910.1	Gnomon	CDS	4492308	4492387	.	-	0	Name=XP_015439008.1;ID=cds-XP_015439008.1;Dbxref=GeneID:107193977%2CGenbank:XP_015439008.1;Parent=rna-XM_015583522.1
NW_015373910.1	Gnomon	CDS	4491829	4492050	.	-	0	Name=XP_015439008.1;ID=cds-XP_015439008.1;Dbxref=GeneID:107193977%2CGenbank:XP_015439008.1;Parent=rna-XM_015583522.1
NW_015373910.1	Gnomon	CDS	4491575	4491707	.	-	0	Name=XP_015439008.1;ID=cds-XP_015439008.1;Dbxref=GeneID:107193977%2CGenbank:XP_015439008.1;Parent=rna-XM_015583522.1
NW_015373910.1	Gnomon	CDS	5734791	5734852	.	+	0	Name=XP_015438993.1;ID=cds-XP_015438993.1;Dbxref=GeneID:107193966%2CGenbank:XP_015438993.1;Parent=rna-XM_015583507.1
NW_015373910.1	Gnomon	CDS	5735037	5735361	.	+	0	Name=XP_015438993.1;ID=cds-XP_015438993.1;Dbxref=GeneID:107193966%2CGenbank:XP_015438993.1;Parent=rna-XM_015583507.1
NW_015373910.1	Gnomon	mRNA	7465959	7467502	.	-	.	Name=XM_015583610.1;ID=rna-XM_015583610.1;Dbxref=GeneID:107194046%2CGenbank:XM_015583610.1;Parent=gene-LOC107194046
NW_015373910.1	Gnomon	CDS	5609509	5609585	.	-	0	Name=XP_015439100.1;ID=cds-XP_015439100.1;Dbxref=GeneID:107194049%2CGenbank:XP_015439100.1;Parent=rna-XM_015583614.1
NW_015373910.1	Gnomon	CDS	5608798	5609440	.	-	0	Name=XP_015439100.1;ID=cds-XP_015439100.1;Dbxref=GeneID:107194049%2CGenbank:XP_015439100.1;Parent=rna-XM_015583614.1
NW_015373910.1	Gnomon	CDS	5608512	5608718	.	-	0	Name=XP_015439100.1;ID=cds-XP_015439100.1;Dbxref=GeneID:107194049%2CGenbank:XP_015439100.1;Parent=rna-XM_015583614.1
NW_015373910.1	Gnomon	mRNA	5341632	5344175	.	-	.	Name=XM_015583756.1;ID=rna-XM_015583756.1;Dbxref=GeneID:107194180%2CGenbank:XM_015583756.1;Parent=gene-LOC107194180
NW_015373910.1	Gnomon	CDS	2304673	2304816	.	-	0	Name=XP_015439246.1;ID=cds-XP_015439246.1;Dbxref=GeneID:107194182%2CGenbank:XP_015439246.1;Parent=rna-XM_015583760.1
NW_015373910.1	Gnomon	CDS	2268167	2268370	.	-	0	Name=XP_015439246.1;ID=cds-XP_015439246.1;Dbxref=GeneID:107194182%2CGenbank:XP_015439246.1;Parent=rna-XM_015583760.1
NW_015373910.1	Gnomon	CDS	2267577	2267859	.	-	0	Name=XP_015439246.1;ID=cds-XP_015439246.1;Dbxref=GeneID:107194182%2CGenbank:XP_015439246.1;Parent=rna-XM_015583760.1
NW_015373910.1	Gnomon	CDS	2267244	2267395	.	-	0	Name=XP_015439246.1;ID=cds-XP_015439246.1;Dbxref=GeneID:107194182%2CGenbank:XP_015439246.1;Parent=rna-XM_015583760.1
NW_015373910.1	Gnomon	CDS	2266474	2266872	.	-	0	Name=XP_015439246.1;ID=cds-XP_015439246.1;Dbxref=GeneID:107194182%2CGenbank:XP_015439246.1;Parent=rna-XM_015583760.1
NW_015373910.1	Gnomon	CDS	2265527	2265790	.	-	0	Name=XP_015439246.1;ID=cds-XP_015439246.1;Dbxref=GeneID:107194182%2CGenbank:XP_015439246.1;Parent=rna-XM_015583760.1
NW_015373910.1	Gnomon	lnc_RNA	1193400	1193950	.	-	.	Name=XR_001516341.1;ID=rna-XR_001516341.1;Dbxref=GeneID:107194148%2CGenbank:XR_001516341.1;Parent=gene-LOC107194148
NW_015373910.1	Gnomon	CDS	2284342	2284343	.	+	0	Name=XP_015439247.1;ID=cds-XP_015439247.1;Dbxref=GeneID:107194183%2CGenbank:XP_015439247.1;Parent=rna-XM_015583761.1
NW_015373910.1	Gnomon	CDS	2285252	2285462	.	+	0	Name=XP_015439247.1;ID=cds-XP_015439247.1;Dbxref=GeneID:107194183%2CGenbank:XP_015439247.1;Parent=rna-XM_015583761.1
NW_015373910.1	Gnomon	CDS	2285889	2286074	.	+	0	Name=XP_015439247.1;ID=cds-XP_015439247.1;Dbxref=GeneID:107194183%2CGenbank:XP_015439247.1;Parent=rna-XM_015583761.1
NW_015373910.1	Gnomon	CDS	2289056	2289286	.	+	0	Name=XP_015439247.1;ID=cds-XP_015439247.1;Dbxref=GeneID:107194183%2CGenbank:XP_015439247.1;Parent=rna-XM_015583761.1
NW_015373910.1	Gnomon	exon	5669928	5670016	.	+	.	ID=exon-XM_015583470.1-4;Dbxref=GeneID:107193931%2CGenbank:XM_015583470.1;Parent=rna-XM_015583470.1
NW_015373910.1	Gnomon	exon	5670084	5670281	.	+	.	ID=exon-XM_015583470.1-5;Dbxref=GeneID:107193931%2CGenbank:XM_015583470.1;Parent=rna-XM_015583470.1
NW_015373910.1	Gnomon	exon	5669146	5669232	.	+	.	ID=exon-XM_015583470.1-2;Dbxref=GeneID:107193931%2CGenbank:XM_015583470.1;Parent=rna-XM_015583470.1
NW_015373910.1	Gnomon	exon	5669625	5669709	.	+	.	ID=exon-XM_015583470.1-3;Dbxref=GeneID:107193931%2CGenbank:XM_015583470.1;Parent=rna-XM_015583470.1
NW_015373910.1	Gnomon	exon	5668458	5668526	.	+	.	ID=exon-XM_015583470.1-1;Dbxref=GeneID:107193931%2CGenbank:XM_015583470.1;Parent=rna-XM_015583470.1
NW_015373910.1	Gnomon	exon	6846412	6848173	.	+	.	ID=exon-XM_015583768.1-8;Dbxref=GeneID:107194189%2CGenbank:XM_015583768.1;Parent=rna-XM_015583768.1
NW_015373910.1	Gnomon	exon	6843232	6843357	.	+	.	ID=exon-XM_015583768.1-4;Dbxref=GeneID:107194189%2CGenbank:XM_015583768.1;Parent=rna-XM_015583768.1
NW_015373910.1	Gnomon	exon	6843466	6843637	.	+	.	ID=exon-XM_015583768.1-5;Dbxref=GeneID:107194189%2CGenbank:XM_015583768.1;Parent=rna-XM_015583768.1
NW_015373910.1	Gnomon	exon	6844555	6844907	.	+	.	ID=exon-XM_015583768.1-6;Dbxref=GeneID:107194189%2CGenbank:XM_015583768.1;Parent=rna-XM_015583768.1
NW_015373910.1	Gnomon	exon	6845881	6845963	.	+	.	ID=exon-XM_015583768.1-7;Dbxref=GeneID:107194189%2CGenbank:XM_015583768.1;Parent=rna-XM_015583768.1
NW_015373910.1	Gnomon	exon	6830636	6830874	.	+	.	ID=exon-XM_015583768.1-1;Dbxref=GeneID:107194189%2CGenbank:XM_015583768.1;Parent=rna-XM_015583768.1
NW_015373910.1	Gnomon	exon	6837830	6837913	.	+	.	ID=exon-XM_015583768.1-2;Dbxref=GeneID:107194189%2CGenbank:XM_015583768.1;Parent=rna-XM_015583768.1
NW_015373910.1	Gnomon	exon	6842663	6842792	.	+	.	ID=exon-XM_015583768.1-3;Dbxref=GeneID:107194189%2CGenbank:XM_015583768.1;Parent=rna-XM_015583768.1
NW_015373910.1	Gnomon	CDS	7404132	7404449	.	+	0	Name=XP_015438908.1;ID=cds-XP_015438908.1;Dbxref=GeneID:107193886%2CGenbank:XP_015438908.1;Parent=rna-XM_015583422.1
NW_015373910.1	Gnomon	CDS	7406079	7406930	.	+	0	Name=XP_015438908.1;ID=cds-XP_015438908.1;Dbxref=GeneID:107193886%2CGenbank:XP_015438908.1;Parent=rna-XM_015583422.1
NW_015373910.1	Gnomon	CDS	5732175	5732347	.	+	0	Name=XP_015438992.1;ID=cds-XP_015438992.1;Dbxref=GeneID:107193965%2CGenbank:XP_015438992.1;Parent=rna-XM_015583506.1
NW_015373910.1	Gnomon	CDS	5732426	5732549	.	+	0	Name=XP_015438992.1;ID=cds-XP_015438992.1;Dbxref=GeneID:107193965%2CGenbank:XP_015438992.1;Parent=rna-XM_015583506.1
NW_015373910.1	Gnomon	CDS	5732667	5732783	.	+	0	Name=XP_015438992.1;ID=cds-XP_015438992.1;Dbxref=GeneID:107193965%2CGenbank:XP_015438992.1;Parent=rna-XM_015583506.1
NW_015373910.1	Gnomon	CDS	7133367	7133436	.	-	0	Name=XP_015439007.1;ID=cds-XP_015439007.1;Dbxref=GeneID:107193975%2CGenbank:XP_015439007.1;Parent=rna-XM_015583521.1
NW_015373910.1	Gnomon	CDS	7133198	7133265	.	-	0	Name=XP_015439007.1;ID=cds-XP_015439007.1;Dbxref=GeneID:107193975%2CGenbank:XP_015439007.1;Parent=rna-XM_015583521.1
NW_015373910.1	Gnomon	CDS	7130512	7130694	.	-	0	Name=XP_015439007.1;ID=cds-XP_015439007.1;Dbxref=GeneID:107193975%2CGenbank:XP_015439007.1;Parent=rna-XM_015583521.1
NW_015373910.1	Gnomon	CDS	7130096	7130422	.	-	0	Name=XP_015439007.1;ID=cds-XP_015439007.1;Dbxref=GeneID:107193975%2CGenbank:XP_015439007.1;Parent=rna-XM_015583521.1
NW_015373910.1	Gnomon	CDS	7129694	7129905	.	-	0	Name=XP_015439007.1;ID=cds-XP_015439007.1;Dbxref=GeneID:107193975%2CGenbank:XP_015439007.1;Parent=rna-XM_015583521.1
NW_015373910.1	Gnomon	CDS	7129404	7129618	.	-	0	Name=XP_015439007.1;ID=cds-XP_015439007.1;Dbxref=GeneID:107193975%2CGenbank:XP_015439007.1;Parent=rna-XM_015583521.1
NW_015373910.1	Gnomon	CDS	7129093	7129319	.	-	0	Name=XP_015439007.1;ID=cds-XP_015439007.1;Dbxref=GeneID:107193975%2CGenbank:XP_015439007.1;Parent=rna-XM_015583521.1
NW_015373910.1	Gnomon	CDS	7128935	7129009	.	-	0	Name=XP_015439007.1;ID=cds-XP_015439007.1;Dbxref=GeneID:107193975%2CGenbank:XP_015439007.1;Parent=rna-XM_015583521.1
NW_015373910.1	Gnomon	mRNA	5385715	5387572	.	-	.	Name=XM_015583516.1;ID=rna-XM_015583516.1;Dbxref=GeneID:107193973%2CGenbank:XM_015583516.1;Parent=gene-LOC107193973
NW_015373910.1	Gnomon	exon	5366926	5367468	.	+	.	ID=exon-XM_015583621.1-1;Dbxref=GeneID:107194057%2CGenbank:XM_015583621.1;Parent=rna-XM_015583621.1
NW_015373910.1	Gnomon	exon	5368010	5368248	.	+	.	ID=exon-XM_015583621.1-2;Dbxref=GeneID:107194057%2CGenbank:XM_015583621.1;Parent=rna-XM_015583621.1
NW_015373910.1	Gnomon	exon	5368317	5368472	.	+	.	ID=exon-XM_015583621.1-3;Dbxref=GeneID:107194057%2CGenbank:XM_015583621.1;Parent=rna-XM_015583621.1
NW_015373910.1	Gnomon	exon	5368577	5369149	.	+	.	ID=exon-XM_015583621.1-4;Dbxref=GeneID:107194057%2CGenbank:XM_015583621.1;Parent=rna-XM_015583621.1
NW_015373910.1	Gnomon	exon	16105	16280	.	-	.	ID=exon-XM_015583693.1-7;Dbxref=GeneID:107194127%2CGenbank:XM_015583693.1;Parent=rna-XM_015583693.1
NW_015373910.1	Gnomon	exon	14861	15237	.	-	.	ID=exon-XM_015583693.1-8;Dbxref=GeneID:107194127%2CGenbank:XM_015583693.1;Parent=rna-XM_015583693.1
NW_015373910.1	Gnomon	exon	21372	21527	.	-	.	ID=exon-XM_015583693.1-5;Dbxref=GeneID:107194127%2CGenbank:XM_015583693.1;Parent=rna-XM_015583693.1
NW_015373910.1	Gnomon	exon	17055	17267	.	-	.	ID=exon-XM_015583693.1-6;Dbxref=GeneID:107194127%2CGenbank:XM_015583693.1;Parent=rna-XM_015583693.1
NW_015373910.1	Gnomon	exon	24711	24854	.	-	.	ID=exon-XM_015583693.1-3;Dbxref=GeneID:107194127%2CGenbank:XM_015583693.1;Parent=rna-XM_015583693.1
NW_015373910.1	Gnomon	exon	22692	22780	.	-	.	ID=exon-XM_015583693.1-4;Dbxref=GeneID:107194127%2CGenbank:XM_015583693.1;Parent=rna-XM_015583693.1
NW_015373910.1	Gnomon	exon	44280	44619	.	-	.	ID=exon-XM_015583693.1-1;Dbxref=GeneID:107194127%2CGenbank:XM_015583693.1;Parent=rna-XM_015583693.1
NW_015373910.1	Gnomon	exon	26879	26971	.	-	.	ID=exon-XM_015583693.1-2;Dbxref=GeneID:107194127%2CGenbank:XM_015583693.1;Parent=rna-XM_015583693.1
NW_015373910.1	Gnomon	exon	4493306	4493474	.	-	.	ID=exon-XM_015583522.1-8;Dbxref=GeneID:107193977%2CGenbank:XM_015583522.1;Parent=rna-XM_015583522.1
NW_015373910.1	Gnomon	exon	4492977	4493231	.	-	.	ID=exon-XM_015583522.1-9;Dbxref=GeneID:107193977%2CGenbank:XM_015583522.1;Parent=rna-XM_015583522.1
NW_015373910.1	Gnomon	exon	4495127	4495150	.	-	.	ID=exon-XM_015583522.1-1;Dbxref=GeneID:107193977%2CGenbank:XM_015583522.1;Parent=rna-XM_015583522.1
NW_015373910.1	Gnomon	exon	4494969	4495012	.	-	.	ID=exon-XM_015583522.1-2;Dbxref=GeneID:107193977%2CGenbank:XM_015583522.1;Parent=rna-XM_015583522.1
NW_015373910.1	Gnomon	exon	4494665	4494882	.	-	.	ID=exon-XM_015583522.1-3;Dbxref=GeneID:107193977%2CGenbank:XM_015583522.1;Parent=rna-XM_015583522.1
NW_015373910.1	Gnomon	exon	4494424	4494587	.	-	.	ID=exon-XM_015583522.1-4;Dbxref=GeneID:107193977%2CGenbank:XM_015583522.1;Parent=rna-XM_015583522.1
NW_015373910.1	Gnomon	exon	4494194	4494342	.	-	.	ID=exon-XM_015583522.1-5;Dbxref=GeneID:107193977%2CGenbank:XM_015583522.1;Parent=rna-XM_015583522.1
NW_015373910.1	Gnomon	exon	4493852	4494116	.	-	.	ID=exon-XM_015583522.1-6;Dbxref=GeneID:107193977%2CGenbank:XM_015583522.1;Parent=rna-XM_015583522.1
NW_015373910.1	Gnomon	exon	4493541	4493689	.	-	.	ID=exon-XM_015583522.1-7;Dbxref=GeneID:107193977%2CGenbank:XM_015583522.1;Parent=rna-XM_015583522.1
NW_015373910.1	Gnomon	exon	5492742	5493046	.	-	.	ID=exon-XM_015583745.1-5;Dbxref=GeneID:107194174%2CGenbank:XM_015583745.1;Parent=rna-XM_015583745.1
NW_015373910.1	Gnomon	exon	5490641	5490914	.	-	.	ID=exon-XM_015583745.1-6;Dbxref=GeneID:107194174%2CGenbank:XM_015583745.1;Parent=rna-XM_015583745.1
NW_015373910.1	Gnomon	exon	5484886	5485424	.	-	.	ID=exon-XM_015583745.1-7;Dbxref=GeneID:107194174%2CGenbank:XM_015583745.1;Parent=rna-XM_015583745.1
NW_015373910.1	Gnomon	exon	5547164	5548271	.	-	.	ID=exon-XM_015583745.1-1;Dbxref=GeneID:107194174%2CGenbank:XM_015583745.1;Parent=rna-XM_015583745.1
NW_015373910.1	Gnomon	exon	5508325	5508449	.	-	.	ID=exon-XM_015583745.1-2;Dbxref=GeneID:107194174%2CGenbank:XM_015583745.1;Parent=rna-XM_015583745.1
NW_015373910.1	Gnomon	exon	5502629	5502704	.	-	.	ID=exon-XM_015583745.1-3;Dbxref=GeneID:107194174%2CGenbank:XM_015583745.1;Parent=rna-XM_015583745.1
NW_015373910.1	Gnomon	exon	5493621	5493713	.	-	.	ID=exon-XM_015583745.1-4;Dbxref=GeneID:107194174%2CGenbank:XM_015583745.1;Parent=rna-XM_015583745.1
NW_015373910.1	Gnomon	CDS	5905781	5905818	.	-	0	Name=XP_015439104.1;ID=cds-XP_015439104.1;Dbxref=GeneID:107194053%2CGenbank:XP_015439104.1;Parent=rna-XM_015583618.1
NW_015373910.1	Gnomon	CDS	5905628	5905712	.	-	0	Name=XP_015439104.1;ID=cds-XP_015439104.1;Dbxref=GeneID:107194053%2CGenbank:XP_015439104.1;Parent=rna-XM_015583618.1
NW_015373910.1	Gnomon	CDS	5905370	5905553	.	-	0	Name=XP_015439104.1;ID=cds-XP_015439104.1;Dbxref=GeneID:107194053%2CGenbank:XP_015439104.1;Parent=rna-XM_015583618.1
NW_015373910.1	Gnomon	CDS	5905197	5905299	.	-	0	Name=XP_015439104.1;ID=cds-XP_015439104.1;Dbxref=GeneID:107194053%2CGenbank:XP_015439104.1;Parent=rna-XM_015583618.1
NW_015373910.1	Gnomon	CDS	5904816	5905137	.	-	0	Name=XP_015439104.1;ID=cds-XP_015439104.1;Dbxref=GeneID:107194053%2CGenbank:XP_015439104.1;Parent=rna-XM_015583618.1
NW_015373910.1	Gnomon	CDS	5904578	5904749	.	-	0	Name=XP_015439104.1;ID=cds-XP_015439104.1;Dbxref=GeneID:107194053%2CGenbank:XP_015439104.1;Parent=rna-XM_015583618.1
NW_015373910.1	Gnomon	CDS	5904346	5904493	.	-	0	Name=XP_015439104.1;ID=cds-XP_015439104.1;Dbxref=GeneID:107194053%2CGenbank:XP_015439104.1;Parent=rna-XM_015583618.1
NW_015373910.1	Gnomon	CDS	5904072	5904261	.	-	0	Name=XP_015439104.1;ID=cds-XP_015439104.1;Dbxref=GeneID:107194053%2CGenbank:XP_015439104.1;Parent=rna-XM_015583618.1
NW_015373910.1	Gnomon	CDS	5903902	5903982	.	-	0	Name=XP_015439104.1;ID=cds-XP_015439104.1;Dbxref=GeneID:107194053%2CGenbank:XP_015439104.1;Parent=rna-XM_015583618.1
NW_015373910.1	Gnomon	CDS	5903709	5903820	.	-	0	Name=XP_015439104.1;ID=cds-XP_015439104.1;Dbxref=GeneID:107194053%2CGenbank:XP_015439104.1;Parent=rna-XM_015583618.1
NW_015373910.1	Gnomon	CDS	5903472	5903635	.	-	0	Name=XP_015439104.1;ID=cds-XP_015439104.1;Dbxref=GeneID:107194053%2CGenbank:XP_015439104.1;Parent=rna-XM_015583618.1
NW_015373910.1	Gnomon	CDS	5873207	5873312	.	-	0	Name=XP_015438995.1;ID=cds-XP_015438995.1;Dbxref=GeneID:107193969%2CGenbank:XP_015438995.1;Parent=rna-XM_015583509.1
NW_015373910.1	Gnomon	CDS	5872166	5872372	.	-	0	Name=XP_015438995.1;ID=cds-XP_015438995.1;Dbxref=GeneID:107193969%2CGenbank:XP_015438995.1;Parent=rna-XM_015583509.1
NW_015373910.1	Gnomon	CDS	5871784	5872047	.	-	0	Name=XP_015438995.1;ID=cds-XP_015438995.1;Dbxref=GeneID:107193969%2CGenbank:XP_015438995.1;Parent=rna-XM_015583509.1
NW_015373910.1	Gnomon	CDS	5871357	5871700	.	-	0	Name=XP_015438995.1;ID=cds-XP_015438995.1;Dbxref=GeneID:107193969%2CGenbank:XP_015438995.1;Parent=rna-XM_015583509.1
NW_015373910.1	Gnomon	CDS	5871053	5871278	.	-	0	Name=XP_015438995.1;ID=cds-XP_015438995.1;Dbxref=GeneID:107193969%2CGenbank:XP_015438995.1;Parent=rna-XM_015583509.1
NW_015373910.1	Gnomon	CDS	5870743	5870972	.	-	0	Name=XP_015438995.1;ID=cds-XP_015438995.1;Dbxref=GeneID:107193969%2CGenbank:XP_015438995.1;Parent=rna-XM_015583509.1
NW_015373910.1	Gnomon	CDS	5870481	5870654	.	-	0	Name=XP_015438995.1;ID=cds-XP_015438995.1;Dbxref=GeneID:107193969%2CGenbank:XP_015438995.1;Parent=rna-XM_015583509.1
NW_015373910.1	Gnomon	mRNA	5381500	5385706	.	+	.	Name=XM_015583515.1;ID=rna-XM_015583515.1;Dbxref=GeneID:107193972%2CGenbank:XM_015583515.1;Parent=gene-LOC107193972
NW_015373910.1	Gnomon	CDS	7360942	7360950	.	-	0	Name=XP_015439094.1;ID=cds-XP_015439094.1;Dbxref=GeneID:107194044%2CGenbank:XP_015439094.1;Parent=rna-XM_015583608.1
NW_015373910.1	Gnomon	CDS	7360534	7360674	.	-	0	Name=XP_015439094.1;ID=cds-XP_015439094.1;Dbxref=GeneID:107194044%2CGenbank:XP_015439094.1;Parent=rna-XM_015583608.1
NW_015373910.1	Gnomon	CDS	7360246	7360367	.	-	0	Name=XP_015439094.1;ID=cds-XP_015439094.1;Dbxref=GeneID:107194044%2CGenbank:XP_015439094.1;Parent=rna-XM_015583608.1
NW_015373910.1	Gnomon	CDS	7359500	7359647	.	-	0	Name=XP_015439094.1;ID=cds-XP_015439094.1;Dbxref=GeneID:107194044%2CGenbank:XP_015439094.1;Parent=rna-XM_015583608.1
NW_015373910.1	Gnomon	mRNA	5341632	5346460	.	-	.	Name=XM_015583754.1;ID=rna-XM_015583754.1;Dbxref=GeneID:107194180%2CGenbank:XM_015583754.1;Parent=gene-LOC107194180
NW_015373910.1	Gnomon	exon	7341849	7342013	.	-	.	ID=exon-XM_015583545.1-7;Dbxref=GeneID:107193993%2CGenbank:XM_015583545.1;Parent=rna-XM_015583545.1
NW_015373910.1	Gnomon	exon	7341659	7341778	.	-	.	ID=exon-XM_015583545.1-8;Dbxref=GeneID:107193993%2CGenbank:XM_015583545.1;Parent=rna-XM_015583545.1
NW_015373910.1	Gnomon	exon	7341190	7341573	.	-	.	ID=exon-XM_015583545.1-9;Dbxref=GeneID:107193993%2CGenbank:XM_015583545.1;Parent=rna-XM_015583545.1
NW_015373910.1	Gnomon	exon	7342870	7343050	.	-	.	ID=exon-XM_015583545.1-3;Dbxref=GeneID:107193993%2CGenbank:XM_015583545.1;Parent=rna-XM_015583545.1
NW_015373910.1	Gnomon	exon	7342473	7342794	.	-	.	ID=exon-XM_015583545.1-4;Dbxref=GeneID:107193993%2CGenbank:XM_015583545.1;Parent=rna-XM_015583545.1
NW_015373910.1	Gnomon	exon	7342242	7342400	.	-	.	ID=exon-XM_015583545.1-5;Dbxref=GeneID:107193993%2CGenbank:XM_015583545.1;Parent=rna-XM_015583545.1
NW_015373910.1	Gnomon	exon	7342091	7342179	.	-	.	ID=exon-XM_015583545.1-6;Dbxref=GeneID:107193993%2CGenbank:XM_015583545.1;Parent=rna-XM_015583545.1
NW_015373910.1	Gnomon	exon	7343506	7343599	.	-	.	ID=exon-XM_015583545.1-1;Dbxref=GeneID:107193993%2CGenbank:XM_015583545.1;Parent=rna-XM_015583545.1
NW_015373910.1	Gnomon	exon	7343131	7343278	.	-	.	ID=exon-XM_015583545.1-2;Dbxref=GeneID:107193993%2CGenbank:XM_015583545.1;Parent=rna-XM_015583545.1
NW_015373910.1	Gnomon	mRNA	5381500	5385706	.	+	.	Name=XM_015583514.1;ID=rna-XM_015583514.1;Dbxref=GeneID:107193972%2CGenbank:XM_015583514.1;Parent=gene-LOC107193972
NW_015373910.1	Gnomon	CDS	6901481	6901587	.	+	0	Name=XP_015439102.1;ID=cds-XP_015439102.1;Dbxref=GeneID:107194051%2CGenbank:XP_015439102.1;Parent=rna-XM_015583616.1
NW_015373910.1	Gnomon	CDS	6902089	6902296	.	+	0	Name=XP_015439102.1;ID=cds-XP_015439102.1;Dbxref=GeneID:107194051%2CGenbank:XP_015439102.1;Parent=rna-XM_015583616.1
NW_015373910.1	Gnomon	CDS	6902859	6903016	.	+	0	Name=XP_015439102.1;ID=cds-XP_015439102.1;Dbxref=GeneID:107194051%2CGenbank:XP_015439102.1;Parent=rna-XM_015583616.1
NW_015373910.1	Gnomon	CDS	6903127	6903267	.	+	0	Name=XP_015439102.1;ID=cds-XP_015439102.1;Dbxref=GeneID:107194051%2CGenbank:XP_015439102.1;Parent=rna-XM_015583616.1
NW_015373910.1	Gnomon	CDS	6903346	6903508	.	+	0	Name=XP_015439102.1;ID=cds-XP_015439102.1;Dbxref=GeneID:107194051%2CGenbank:XP_015439102.1;Parent=rna-XM_015583616.1
NW_015373910.1	Gnomon	CDS	6903568	6903801	.	+	0	Name=XP_015439102.1;ID=cds-XP_015439102.1;Dbxref=GeneID:107194051%2CGenbank:XP_015439102.1;Parent=rna-XM_015583616.1
NW_015373910.1	Gnomon	CDS	6903884	6904054	.	+	0	Name=XP_015439102.1;ID=cds-XP_015439102.1;Dbxref=GeneID:107194051%2CGenbank:XP_015439102.1;Parent=rna-XM_015583616.1
NW_015373910.1	Gnomon	exon	7057912	7058028	.	+	.	ID=exon-XM_015583493.1-1;Dbxref=GeneID:107193954%2CGenbank:XM_015583493.1;Parent=rna-XM_015583493.1
NW_015373910.1	Gnomon	exon	7058128	7058361	.	+	.	ID=exon-XM_015583493.1-2;Dbxref=GeneID:107193954%2CGenbank:XM_015583493.1;Parent=rna-XM_015583493.1
NW_015373910.1	Gnomon	exon	7059017	7059237	.	+	.	ID=exon-XM_015583493.1-5;Dbxref=GeneID:107193954%2CGenbank:XM_015583493.1;Parent=rna-XM_015583493.1
NW_015373910.1	Gnomon	exon	7059302	7059872	.	+	.	ID=exon-XM_015583493.1-6;Dbxref=GeneID:107193954%2CGenbank:XM_015583493.1;Parent=rna-XM_015583493.1
NW_015373910.1	Gnomon	exon	7058427	7058648	.	+	.	ID=exon-XM_015583493.1-3;Dbxref=GeneID:107193954%2CGenbank:XM_015583493.1;Parent=rna-XM_015583493.1
NW_015373910.1	Gnomon	exon	7058738	7058949	.	+	.	ID=exon-XM_015583493.1-4;Dbxref=GeneID:107193954%2CGenbank:XM_015583493.1;Parent=rna-XM_015583493.1
NW_015373910.1	Gnomon	CDS	5850148	5850405	.	+	0	Name=XP_015439093.1;ID=cds-XP_015439093.1;Dbxref=GeneID:107194043%2CGenbank:XP_015439093.1;Parent=rna-XM_015583607.1
NW_015373910.1	Gnomon	CDS	5850468	5850570	.	+	0	Name=XP_015439093.1;ID=cds-XP_015439093.1;Dbxref=GeneID:107194043%2CGenbank:XP_015439093.1;Parent=rna-XM_015583607.1
NW_015373910.1	Gnomon	CDS	5850640	5850959	.	+	0	Name=XP_015439093.1;ID=cds-XP_015439093.1;Dbxref=GeneID:107194043%2CGenbank:XP_015439093.1;Parent=rna-XM_015583607.1
NW_015373910.1	Gnomon	CDS	5851035	5851403	.	+	0	Name=XP_015439093.1;ID=cds-XP_015439093.1;Dbxref=GeneID:107194043%2CGenbank:XP_015439093.1;Parent=rna-XM_015583607.1
NW_015373910.1	Gnomon	CDS	5851489	5851843	.	+	0	Name=XP_015439093.1;ID=cds-XP_015439093.1;Dbxref=GeneID:107194043%2CGenbank:XP_015439093.1;Parent=rna-XM_015583607.1
NW_015373910.1	Gnomon	CDS	5851914	5852218	.	+	0	Name=XP_015439093.1;ID=cds-XP_015439093.1;Dbxref=GeneID:107194043%2CGenbank:XP_015439093.1;Parent=rna-XM_015583607.1
NW_015373910.1	Gnomon	CDS	5852442	5852993	.	+	0	Name=XP_015439093.1;ID=cds-XP_015439093.1;Dbxref=GeneID:107194043%2CGenbank:XP_015439093.1;Parent=rna-XM_015583607.1
NW_015373910.1	Gnomon	CDS	897157	897214	.	+	0	Name=XP_015438994.1;ID=cds-XP_015438994.1;Dbxref=GeneID:107193967%2CGenbank:XP_015438994.1;Parent=rna-XM_015583508.1
NW_015373910.1	Gnomon	CDS	897309	897445	.	+	0	Name=XP_015438994.1;ID=cds-XP_015438994.1;Dbxref=GeneID:107193967%2CGenbank:XP_015438994.1;Parent=rna-XM_015583508.1
NW_015373910.1	Gnomon	CDS	898204	898358	.	+	0	Name=XP_015438994.1;ID=cds-XP_015438994.1;Dbxref=GeneID:107193967%2CGenbank:XP_015438994.1;Parent=rna-XM_015583508.1
NW_015373910.1	Gnomon	CDS	898962	900006	.	+	0	Name=XP_015438994.1;ID=cds-XP_015438994.1;Dbxref=GeneID:107193967%2CGenbank:XP_015438994.1;Parent=rna-XM_015583508.1
NW_015373910.1	Gnomon	CDS	900212	900376	.	+	0	Name=XP_015438994.1;ID=cds-XP_015438994.1;Dbxref=GeneID:107193967%2CGenbank:XP_015438994.1;Parent=rna-XM_015583508.1
NW_015373910.1	Gnomon	CDS	6906251	6906413	.	-	0	Name=XP_015439103.1;ID=cds-XP_015439103.1;Dbxref=GeneID:107194052%2CGenbank:XP_015439103.1;Parent=rna-XM_015583617.1
NW_015373910.1	Gnomon	CDS	6905785	6906046	.	-	0	Name=XP_015439103.1;ID=cds-XP_015439103.1;Dbxref=GeneID:107194052%2CGenbank:XP_015439103.1;Parent=rna-XM_015583617.1
NW_015373910.1	Gnomon	CDS	6905581	6905719	.	-	0	Name=XP_015439103.1;ID=cds-XP_015439103.1;Dbxref=GeneID:107194052%2CGenbank:XP_015439103.1;Parent=rna-XM_015583617.1
NW_015373910.1	Gnomon	CDS	6905437	6905499	.	-	0	Name=XP_015439103.1;ID=cds-XP_015439103.1;Dbxref=GeneID:107194052%2CGenbank:XP_015439103.1;Parent=rna-XM_015583617.1
NW_015373910.1	Gnomon	CDS	6905110	6905307	.	-	0	Name=XP_015439103.1;ID=cds-XP_015439103.1;Dbxref=GeneID:107194052%2CGenbank:XP_015439103.1;Parent=rna-XM_015583617.1
NW_015373910.1	Gnomon	exon	5668099	5668152	.	-	.	ID=exon-XM_015583469.1-1;Dbxref=GeneID:107193930%2CGenbank:XM_015583469.1;Parent=rna-XM_015583469.1
NW_015373910.1	Gnomon	exon	5667695	5668027	.	-	.	ID=exon-XM_015583469.1-2;Dbxref=GeneID:107193930%2CGenbank:XM_015583469.1;Parent=rna-XM_015583469.1
NW_015373910.1	Gnomon	exon	5667309	5667462	.	-	.	ID=exon-XM_015583469.1-3;Dbxref=GeneID:107193930%2CGenbank:XM_015583469.1;Parent=rna-XM_015583469.1
NW_015373910.1	Gnomon	exon	5667187	5667248	.	-	.	ID=exon-XM_015583469.1-4;Dbxref=GeneID:107193930%2CGenbank:XM_015583469.1;Parent=rna-XM_015583469.1
NW_015373910.1	Gnomon	CDS	7214249	7214271	.	-	0	Name=XP_015439249.1;ID=cds-XP_015439249.1;Dbxref=GeneID:107194185%2CGenbank:XP_015439249.1;Parent=rna-XM_015583763.1
NW_015373910.1	Gnomon	CDS	7209995	7210124	.	-	0	Name=XP_015439249.1;ID=cds-XP_015439249.1;Dbxref=GeneID:107194185%2CGenbank:XP_015439249.1;Parent=rna-XM_015583763.1
NW_015373910.1	Gnomon	CDS	7209558	7209693	.	-	0	Name=XP_015439249.1;ID=cds-XP_015439249.1;Dbxref=GeneID:107194185%2CGenbank:XP_015439249.1;Parent=rna-XM_015583763.1
NW_015373910.1	Gnomon	CDS	7207757	7208213	.	-	0	Name=XP_015439249.1;ID=cds-XP_015439249.1;Dbxref=GeneID:107194185%2CGenbank:XP_015439249.1;Parent=rna-XM_015583763.1
NW_015373910.1	Gnomon	CDS	7207337	7207586	.	-	0	Name=XP_015439249.1;ID=cds-XP_015439249.1;Dbxref=GeneID:107194185%2CGenbank:XP_015439249.1;Parent=rna-XM_015583763.1
NW_015373910.1	Gnomon	CDS	7207038	7207244	.	-	0	Name=XP_015439249.1;ID=cds-XP_015439249.1;Dbxref=GeneID:107194185%2CGenbank:XP_015439249.1;Parent=rna-XM_015583763.1
NW_015373910.1	Gnomon	CDS	7206777	7206969	.	-	0	Name=XP_015439249.1;ID=cds-XP_015439249.1;Dbxref=GeneID:107194185%2CGenbank:XP_015439249.1;Parent=rna-XM_015583763.1
NW_015373910.1	Gnomon	CDS	7206427	7206680	.	-	0	Name=XP_015439249.1;ID=cds-XP_015439249.1;Dbxref=GeneID:107194185%2CGenbank:XP_015439249.1;Parent=rna-XM_015583763.1
NW_015373910.1	Gnomon	exon	1204357	1204582	.	+	.	ID=exon-XM_015583669.1-1;Dbxref=GeneID:107194103%2CGenbank:XM_015583669.1;Parent=rna-XM_015583669.1
NW_015373910.1	Gnomon	exon	1204696	1204932	.	+	.	ID=exon-XM_015583669.1-2;Dbxref=GeneID:107194103%2CGenbank:XM_015583669.1;Parent=rna-XM_015583669.1
NW_015373910.1	Gnomon	exon	1205017	1205238	.	+	.	ID=exon-XM_015583669.1-3;Dbxref=GeneID:107194103%2CGenbank:XM_015583669.1;Parent=rna-XM_015583669.1
NW_015373910.1	Gnomon	exon	1205300	1205530	.	+	.	ID=exon-XM_015583669.1-4;Dbxref=GeneID:107194103%2CGenbank:XM_015583669.1;Parent=rna-XM_015583669.1
NW_015373910.1	Gnomon	exon	1205607	1205882	.	+	.	ID=exon-XM_015583669.1-5;Dbxref=GeneID:107194103%2CGenbank:XM_015583669.1;Parent=rna-XM_015583669.1
NW_015373910.1	Gnomon	CDS	4494969	4494983	.	-	0	Name=XP_015439009.1;ID=cds-XP_015439009.1;Dbxref=GeneID:107193977%2CGenbank:XP_015439009.1;Parent=rna-XM_015583523.1
NW_015373910.1	Gnomon	CDS	4494665	4494882	.	-	0	Name=XP_015439009.1;ID=cds-XP_015439009.1;Dbxref=GeneID:107193977%2CGenbank:XP_015439009.1;Parent=rna-XM_015583523.1
NW_015373910.1	Gnomon	CDS	4494424	4494587	.	-	0	Name=XP_015439009.1;ID=cds-XP_015439009.1;Dbxref=GeneID:107193977%2CGenbank:XP_015439009.1;Parent=rna-XM_015583523.1
NW_015373910.1	Gnomon	CDS	4494194	4494342	.	-	0	Name=XP_015439009.1;ID=cds-XP_015439009.1;Dbxref=GeneID:107193977%2CGenbank:XP_015439009.1;Parent=rna-XM_015583523.1
NW_015373910.1	Gnomon	CDS	4493852	4494116	.	-	0	Name=XP_015439009.1;ID=cds-XP_015439009.1;Dbxref=GeneID:107193977%2CGenbank:XP_015439009.1;Parent=rna-XM_015583523.1
NW_015373910.1	Gnomon	CDS	4493541	4493689	.	-	0	Name=XP_015439009.1;ID=cds-XP_015439009.1;Dbxref=GeneID:107193977%2CGenbank:XP_015439009.1;Parent=rna-XM_015583523.1
NW_015373910.1	Gnomon	CDS	4493306	4493474	.	-	0	Name=XP_015439009.1;ID=cds-XP_015439009.1;Dbxref=GeneID:107193977%2CGenbank:XP_015439009.1;Parent=rna-XM_015583523.1
NW_015373910.1	Gnomon	CDS	4492977	4493231	.	-	0	Name=XP_015439009.1;ID=cds-XP_015439009.1;Dbxref=GeneID:107193977%2CGenbank:XP_015439009.1;Parent=rna-XM_015583523.1
NW_015373910.1	Gnomon	CDS	4492745	4492882	.	-	0	Name=XP_015439009.1;ID=cds-XP_015439009.1;Dbxref=GeneID:107193977%2CGenbank:XP_015439009.1;Parent=rna-XM_015583523.1
NW_015373910.1	Gnomon	CDS	4492454	4492674	.	-	0	Name=XP_015439009.1;ID=cds-XP_015439009.1;Dbxref=GeneID:107193977%2CGenbank:XP_015439009.1;Parent=rna-XM_015583523.1
NW_015373910.1	Gnomon	CDS	4492308	4492387	.	-	0	Name=XP_015439009.1;ID=cds-XP_015439009.1;Dbxref=GeneID:107193977%2CGenbank:XP_015439009.1;Parent=rna-XM_015583523.1
NW_015373910.1	Gnomon	CDS	4491829	4492050	.	-	0	Name=XP_015439009.1;ID=cds-XP_015439009.1;Dbxref=GeneID:107193977%2CGenbank:XP_015439009.1;Parent=rna-XM_015583523.1
NW_015373910.1	Gnomon	CDS	4491575	4491707	.	-	0	Name=XP_015439009.1;ID=cds-XP_015439009.1;Dbxref=GeneID:107193977%2CGenbank:XP_015439009.1;Parent=rna-XM_015583523.1
NW_015373910.1	Gnomon	exon	4592292	4592760	.	-	.	ID=exon-XM_015583740.1-13;Dbxref=GeneID:107194170%2CGenbank:XM_015583740.1;Parent=rna-XM_015583740.1
NW_015373910.1	Gnomon	exon	4597516	4597790	.	-	.	ID=exon-XM_015583740.1-11;Dbxref=GeneID:107194170%2CGenbank:XM_015583740.1;Parent=rna-XM_015583740.1
NW_015373910.1	Gnomon	exon	4596848	4596883	.	-	.	ID=exon-XM_015583740.1-12;Dbxref=GeneID:107194170%2CGenbank:XM_015583740.1;Parent=rna-XM_015583740.1
NW_015373910.1	Gnomon	exon	4598308	4598460	.	-	.	ID=exon-XM_015583740.1-10;Dbxref=GeneID:107194170%2CGenbank:XM_015583740.1;Parent=rna-XM_015583740.1
NW_015373910.1	Gnomon	mRNA	7455603	7464558	.	+	.	Name=XM_015583513.1;ID=rna-XM_015583513.1;Dbxref=GeneID:107193971%2CGenbank:XM_015583513.1;Parent=gene-LOC107193971
NW_015373910.1	Gnomon	CDS	5346238	5346278	.	-	0	Name=XP_015439243.1;ID=cds-XP_015439243.1;Dbxref=GeneID:107194180%2CGenbank:XP_015439243.1;Parent=rna-XM_015583757.1
NW_015373910.1	Gnomon	CDS	5342194	5342569	.	-	0	Name=XP_015439243.1;ID=cds-XP_015439243.1;Dbxref=GeneID:107194180%2CGenbank:XP_015439243.1;Parent=rna-XM_015583757.1
NW_015373910.1	Gnomon	mRNA	5349175	5355763	.	+	.	Name=XM_015583753.1;ID=rna-XM_015583753.1;Dbxref=GeneID:107194179%2CGenbank:XM_015583753.1;Parent=gene-LOC107194179
NW_015373910.1	Gnomon	CDS	7133367	7133436	.	-	0	Name=XP_015439003.1;ID=cds-XP_015439003.1;Dbxref=GeneID:107193975%2CGenbank:XP_015439003.1;Parent=rna-XM_015583517.1
NW_015373910.1	Gnomon	CDS	7133198	7133265	.	-	0	Name=XP_015439003.1;ID=cds-XP_015439003.1;Dbxref=GeneID:107193975%2CGenbank:XP_015439003.1;Parent=rna-XM_015583517.1
NW_015373910.1	Gnomon	CDS	7130512	7130694	.	-	0	Name=XP_015439003.1;ID=cds-XP_015439003.1;Dbxref=GeneID:107193975%2CGenbank:XP_015439003.1;Parent=rna-XM_015583517.1
NW_015373910.1	Gnomon	CDS	7130096	7130440	.	-	0	Name=XP_015439003.1;ID=cds-XP_015439003.1;Dbxref=GeneID:107193975%2CGenbank:XP_015439003.1;Parent=rna-XM_015583517.1
NW_015373910.1	Gnomon	CDS	7129694	7129905	.	-	0	Name=XP_015439003.1;ID=cds-XP_015439003.1;Dbxref=GeneID:107193975%2CGenbank:XP_015439003.1;Parent=rna-XM_015583517.1
NW_015373910.1	Gnomon	CDS	7129404	7129618	.	-	0	Name=XP_015439003.1;ID=cds-XP_015439003.1;Dbxref=GeneID:107193975%2CGenbank:XP_015439003.1;Parent=rna-XM_015583517.1
NW_015373910.1	Gnomon	CDS	7129093	7129319	.	-	0	Name=XP_015439003.1;ID=cds-XP_015439003.1;Dbxref=GeneID:107193975%2CGenbank:XP_015439003.1;Parent=rna-XM_015583517.1
NW_015373910.1	Gnomon	CDS	7128935	7129009	.	-	0	Name=XP_015439003.1;ID=cds-XP_015439003.1;Dbxref=GeneID:107193975%2CGenbank:XP_015439003.1;Parent=rna-XM_015583517.1
NW_015373910.1	Gnomon	mRNA	5764457	5766847	.	-	.	Name=XM_015583659.1;ID=rna-XM_015583659.1;Dbxref=GeneID:107194094%2CGenbank:XM_015583659.1;Parent=gene-LOC107194094
NW_015373910.1	Gnomon	exon	5320898	5321033	.	-	.	ID=exon-XM_015583644.1-3;Dbxref=GeneID:107194081%2CGenbank:XM_015583644.1;Parent=rna-XM_015583644.1
NW_015373910.1	Gnomon	exon	5319678	5319997	.	-	.	ID=exon-XM_015583644.1-4;Dbxref=GeneID:107194081%2CGenbank:XM_015583644.1;Parent=rna-XM_015583644.1
NW_015373910.1	Gnomon	exon	5318194	5319157	.	-	.	ID=exon-XM_015583644.1-5;Dbxref=GeneID:107194081%2CGenbank:XM_015583644.1;Parent=rna-XM_015583644.1
NW_015373910.1	Gnomon	exon	5324941	5325003	.	-	.	ID=exon-XM_015583644.1-1;Dbxref=GeneID:107194081%2CGenbank:XM_015583644.1;Parent=rna-XM_015583644.1
NW_015373910.1	Gnomon	exon	5324361	5324417	.	-	.	ID=exon-XM_015583644.1-2;Dbxref=GeneID:107194081%2CGenbank:XM_015583644.1;Parent=rna-XM_015583644.1
NW_015373910.1	Gnomon	mRNA	7161155	7197601	.	+	.	Name=XM_015583752.1;ID=rna-XM_015583752.1;Dbxref=GeneID:107194177%2CGenbank:XM_015583752.1;Parent=gene-LOC107194177
NW_015373910.1	Gnomon	exon	3485021	3485105	.	-	.	ID=exon-XM_015583570.1-3;Dbxref=GeneID:107194014%2CGenbank:XM_015583570.1;Parent=rna-XM_015583570.1
NW_015373910.1	Gnomon	exon	3484767	3484946	.	-	.	ID=exon-XM_015583570.1-4;Dbxref=GeneID:107194014%2CGenbank:XM_015583570.1;Parent=rna-XM_015583570.1
NW_015373910.1	Gnomon	exon	3484475	3484646	.	-	.	ID=exon-XM_015583570.1-5;Dbxref=GeneID:107194014%2CGenbank:XM_015583570.1;Parent=rna-XM_015583570.1
NW_015373910.1	Gnomon	exon	3484148	3484407	.	-	.	ID=exon-XM_015583570.1-6;Dbxref=GeneID:107194014%2CGenbank:XM_015583570.1;Parent=rna-XM_015583570.1
NW_015373910.1	Gnomon	CDS	5343963	5344042	.	-	0	Name=XP_015439242.1;ID=cds-XP_015439242.1;Dbxref=GeneID:107194180%2CGenbank:XP_015439242.1;Parent=rna-XM_015583756.1
NW_015373910.1	Gnomon	CDS	5342194	5342569	.	-	0	Name=XP_015439242.1;ID=cds-XP_015439242.1;Dbxref=GeneID:107194180%2CGenbank:XP_015439242.1;Parent=rna-XM_015583756.1
NW_015373910.1	Gnomon	exon	3486509	3486562	.	-	.	ID=exon-XM_015583570.1-1;Dbxref=GeneID:107194014%2CGenbank:XM_015583570.1;Parent=rna-XM_015583570.1
NW_015373910.1	Gnomon	exon	3485183	3485301	.	-	.	ID=exon-XM_015583570.1-2;Dbxref=GeneID:107194014%2CGenbank:XM_015583570.1;Parent=rna-XM_015583570.1
NW_015373910.1	Gnomon	exon	3483818	3484059	.	-	.	ID=exon-XM_015583570.1-7;Dbxref=GeneID:107194014%2CGenbank:XM_015583570.1;Parent=rna-XM_015583570.1
NW_015373910.1	Gnomon	CDS	5386874	5387345	.	-	0	Name=XP_015439002.1;ID=cds-XP_015439002.1;Dbxref=GeneID:107193973%2CGenbank:XP_015439002.1;Parent=rna-XM_015583516.1
NW_015373910.1	Gnomon	CDS	5386103	5386811	.	-	0	Name=XP_015439002.1;ID=cds-XP_015439002.1;Dbxref=GeneID:107193973%2CGenbank:XP_015439002.1;Parent=rna-XM_015583516.1
NW_015373910.1	Gnomon	CDS	5385813	5386023	.	-	0	Name=XP_015439002.1;ID=cds-XP_015439002.1;Dbxref=GeneID:107193973%2CGenbank:XP_015439002.1;Parent=rna-XM_015583516.1
NW_015373910.1	Gnomon	mRNA	5913343	5916044	.	-	.	Name=XM_015583658.1;ID=rna-XM_015583658.1;Dbxref=GeneID:107194093%2CGenbank:XM_015583658.1;Parent=gene-LOC107194093
NW_015373910.1	Gnomon	CDS	6914430	6914593	.	+	0	Name=XP_015439148.1;ID=cds-XP_015439148.1;Dbxref=GeneID:107194097%2CGenbank:XP_015439148.1;Parent=rna-XM_015583662.1
NW_015373910.1	Gnomon	CDS	6914828	6915034	.	+	0	Name=XP_015439148.1;ID=cds-XP_015439148.1;Dbxref=GeneID:107194097%2CGenbank:XP_015439148.1;Parent=rna-XM_015583662.1
NW_015373910.1	Gnomon	CDS	6915103	6915249	.	+	0	Name=XP_015439148.1;ID=cds-XP_015439148.1;Dbxref=GeneID:107194097%2CGenbank:XP_015439148.1;Parent=rna-XM_015583662.1
NW_015373910.1	Gnomon	CDS	6915318	6915516	.	+	0	Name=XP_015439148.1;ID=cds-XP_015439148.1;Dbxref=GeneID:107194097%2CGenbank:XP_015439148.1;Parent=rna-XM_015583662.1
NW_015373910.1	Gnomon	CDS	6915589	6915678	.	+	0	Name=XP_015439148.1;ID=cds-XP_015439148.1;Dbxref=GeneID:107194097%2CGenbank:XP_015439148.1;Parent=rna-XM_015583662.1
NW_015373910.1	Gnomon	CDS	366615	366777	.	-	0	Name=XP_015439149.1;ID=cds-XP_015439149.1;Dbxref=GeneID:107194098%2CGenbank:XP_015439149.1;Parent=rna-XM_015583663.1
NW_015373910.1	Gnomon	CDS	366405	366536	.	-	0	Name=XP_015439149.1;ID=cds-XP_015439149.1;Dbxref=GeneID:107194098%2CGenbank:XP_015439149.1;Parent=rna-XM_015583663.1
NW_015373910.1	Gnomon	CDS	365697	365890	.	-	0	Name=XP_015439149.1;ID=cds-XP_015439149.1;Dbxref=GeneID:107194098%2CGenbank:XP_015439149.1;Parent=rna-XM_015583663.1
NW_015373910.1	Gnomon	CDS	365516	365626	.	-	0	Name=XP_015439149.1;ID=cds-XP_015439149.1;Dbxref=GeneID:107194098%2CGenbank:XP_015439149.1;Parent=rna-XM_015583663.1
NW_015373910.1	Gnomon	CDS	365252	365396	.	-	0	Name=XP_015439149.1;ID=cds-XP_015439149.1;Dbxref=GeneID:107194098%2CGenbank:XP_015439149.1;Parent=rna-XM_015583663.1
NW_015373910.1	Gnomon	CDS	364964	365174	.	-	0	Name=XP_015439149.1;ID=cds-XP_015439149.1;Dbxref=GeneID:107194098%2CGenbank:XP_015439149.1;Parent=rna-XM_015583663.1
NW_015373910.1	Gnomon	CDS	364615	364824	.	-	0	Name=XP_015439149.1;ID=cds-XP_015439149.1;Dbxref=GeneID:107194098%2CGenbank:XP_015439149.1;Parent=rna-XM_015583663.1
NW_015373910.1	Gnomon	CDS	362408	362645	.	-	0	Name=XP_015439149.1;ID=cds-XP_015439149.1;Dbxref=GeneID:107194098%2CGenbank:XP_015439149.1;Parent=rna-XM_015583663.1
NW_015373910.1	Gnomon	exon	4693185	4693387	.	-	.	ID=exon-XM_015583744.1-1;Dbxref=GeneID:107194173%2CGenbank:XM_015583744.1;Parent=rna-XM_015583744.1
NW_015373910.1	Gnomon	exon	4692401	4692805	.	-	.	ID=exon-XM_015583744.1-2;Dbxref=GeneID:107194173%2CGenbank:XM_015583744.1;Parent=rna-XM_015583744.1
NW_015373910.1	Gnomon	exon	7229708	7229796	.	+	.	ID=exon-XM_015583670.1-1;Dbxref=GeneID:107194104%2CGenbank:XM_015583670.1;Parent=rna-XM_015583670.1
NW_015373910.1	Gnomon	exon	5666929	5667061	.	+	.	ID=exon-XM_015583468.1-7;Dbxref=GeneID:107193928%2CGenbank:XM_015583468.1;Parent=rna-XM_015583468.1
NW_015373910.1	Gnomon	exon	7230348	7230559	.	+	.	ID=exon-XM_015583670.1-2;Dbxref=GeneID:107194104%2CGenbank:XM_015583670.1;Parent=rna-XM_015583670.1
NW_015373910.1	Gnomon	exon	7230633	7230961	.	+	.	ID=exon-XM_015583670.1-3;Dbxref=GeneID:107194104%2CGenbank:XM_015583670.1;Parent=rna-XM_015583670.1
NW_015373910.1	Gnomon	exon	5664222	5664237	.	+	.	ID=exon-XM_015583468.1-1;Dbxref=GeneID:107193928%2CGenbank:XM_015583468.1;Parent=rna-XM_015583468.1
NW_015373910.1	Gnomon	exon	5664694	5664927	.	+	.	ID=exon-XM_015583468.1-2;Dbxref=GeneID:107193928%2CGenbank:XM_015583468.1;Parent=rna-XM_015583468.1
NW_015373910.1	Gnomon	exon	5666305	5666451	.	+	.	ID=exon-XM_015583468.1-5;Dbxref=GeneID:107193928%2CGenbank:XM_015583468.1;Parent=rna-XM_015583468.1
NW_015373910.1	Gnomon	exon	5666529	5666705	.	+	.	ID=exon-XM_015583468.1-6;Dbxref=GeneID:107193928%2CGenbank:XM_015583468.1;Parent=rna-XM_015583468.1
NW_015373910.1	Gnomon	exon	5665400	5665524	.	+	.	ID=exon-XM_015583468.1-3;Dbxref=GeneID:107193928%2CGenbank:XM_015583468.1;Parent=rna-XM_015583468.1
NW_015373910.1	Gnomon	exon	5665614	5665822	.	+	.	ID=exon-XM_015583468.1-4;Dbxref=GeneID:107193928%2CGenbank:XM_015583468.1;Parent=rna-XM_015583468.1
NW_015373910.1	Gnomon	exon	5596479	5596668	.	-	.	ID=exon-XR_001516340.1-1;Dbxref=GeneID:107194125%2CGenbank:XR_001516340.1;Parent=rna-XR_001516340.1
NW_015373910.1	Gnomon	exon	5593678	5593826	.	-	.	ID=exon-XR_001516340.1-2;Dbxref=GeneID:107194125%2CGenbank:XR_001516340.1;Parent=rna-XR_001516340.1
NW_015373910.1	Gnomon	exon	5577047	5577076	.	-	.	ID=exon-XR_001516340.1-3;Dbxref=GeneID:107194125%2CGenbank:XR_001516340.1;Parent=rna-XR_001516340.1
NW_015373910.1	Gnomon	exon	5864262	5864320	.	-	.	ID=exon-XM_015583528.1-13;Dbxref=GeneID:107193980%2CGenbank:XM_015583528.1;Parent=rna-XM_015583528.1
NW_015373910.1	Gnomon	exon	5862528	5862573	.	-	.	ID=exon-XM_015583528.1-14;Dbxref=GeneID:107193980%2CGenbank:XM_015583528.1;Parent=rna-XM_015583528.1
NW_015373910.1	Gnomon	exon	5864540	5864584	.	-	.	ID=exon-XM_015583528.1-11;Dbxref=GeneID:107193980%2CGenbank:XM_015583528.1;Parent=rna-XM_015583528.1
NW_015373910.1	Gnomon	exon	5864390	5864463	.	-	.	ID=exon-XM_015583528.1-12;Dbxref=GeneID:107193980%2CGenbank:XM_015583528.1;Parent=rna-XM_015583528.1
NW_015373910.1	Gnomon	exon	5864655	5864891	.	-	.	ID=exon-XM_015583528.1-10;Dbxref=GeneID:107193980%2CGenbank:XM_015583528.1;Parent=rna-XM_015583528.1
NW_015373910.1	Gnomon	exon	7266445	7266491	.	-	.	ID=exon-XR_001516339.1-1;Dbxref=GeneID:107194079%2CGenbank:XR_001516339.1;Parent=rna-XR_001516339.1
NW_015373910.1	Gnomon	exon	7266044	7266128	.	-	.	ID=exon-XR_001516339.1-2;Dbxref=GeneID:107194079%2CGenbank:XR_001516339.1;Parent=rna-XR_001516339.1
NW_015373910.1	Gnomon	exon	7246376	7246624	.	-	.	ID=exon-XR_001516339.1-3;Dbxref=GeneID:107194079%2CGenbank:XR_001516339.1;Parent=rna-XR_001516339.1
NW_015373910.1	Gnomon	exon	3481169	3481279	.	+	.	ID=exon-XM_015583569.1-7;Dbxref=GeneID:107194013%2CGenbank:XM_015583569.1;Note=The sequence of the model RefSeq transcript was modified relative to this genomic sequence to represent the inferred CDS: inserted 2 bases in 1 codon;Parent=rna-XM_015583569.1
NW_015373910.1	Gnomon	exon	3483239	3483618	.	+	.	ID=exon-XM_015583569.1-8;Dbxref=GeneID:107194013%2CGenbank:XM_015583569.1;Note=The sequence of the model RefSeq transcript was modified relative to this genomic sequence to represent the inferred CDS: inserted 2 bases in 1 codon;Parent=rna-XM_015583569.1
NW_015373910.1	Gnomon	exon	3480842	3480984	.	+	.	ID=exon-XM_015583569.1-5;Dbxref=GeneID:107194013%2CGenbank:XM_015583569.1;Note=The sequence of the model RefSeq transcript was modified relative to this genomic sequence to represent the inferred CDS: inserted 2 bases in 1 codon;Parent=rna-XM_015583569.1
NW_015373910.1	Gnomon	exon	3480986	3481104	.	+	.	ID=exon-XM_015583569.1-6;Dbxref=GeneID:107194013%2CGenbank:XM_015583569.1;Note=The sequence of the model RefSeq transcript was modified relative to this genomic sequence to represent the inferred CDS: inserted 2 bases in 1 codon;Parent=rna-XM_015583569.1
NW_015373910.1	Gnomon	exon	3480318	3480524	.	+	.	ID=exon-XM_015583569.1-3;Dbxref=GeneID:107194013%2CGenbank:XM_015583569.1;Note=The sequence of the model RefSeq transcript was modified relative to this genomic sequence to represent the inferred CDS: inserted 2 bases in 1 codon;Parent=rna-XM_015583569.1
NW_015373910.1	Gnomon	exon	3480596	3480757	.	+	.	ID=exon-XM_015583569.1-4;Dbxref=GeneID:107194013%2CGenbank:XM_015583569.1;Note=The sequence of the model RefSeq transcript was modified relative to this genomic sequence to represent the inferred CDS: inserted 2 bases in 1 codon;Parent=rna-XM_015583569.1
NW_015373910.1	Gnomon	exon	3479481	3479788	.	+	.	ID=exon-XM_015583569.1-1;Dbxref=GeneID:107194013%2CGenbank:XM_015583569.1;Note=The sequence of the model RefSeq transcript was modified relative to this genomic sequence to represent the inferred CDS: inserted 2 bases in 1 codon;Parent=rna-XM_015583569.1
NW_015373910.1	Gnomon	exon	3479955	3480203	.	+	.	ID=exon-XM_015583569.1-2;Dbxref=GeneID:107194013%2CGenbank:XM_015583569.1;Note=The sequence of the model RefSeq transcript was modified relative to this genomic sequence to represent the inferred CDS: inserted 2 bases in 1 codon;Parent=rna-XM_015583569.1
NW_015373910.1	Gnomon	mRNA	7161155	7197601	.	+	.	Name=XM_015583751.1;ID=rna-XM_015583751.1;Dbxref=GeneID:107194177%2CGenbank:XM_015583751.1;Parent=gene-LOC107194177
NW_015373910.1	Gnomon	exon	3720111	3720503	.	+	.	ID=exon-XM_015583445.1-6;Dbxref=GeneID:107193907%2CGenbank:XM_015583445.1;Parent=rna-XM_015583445.1
NW_015373910.1	Gnomon	exon	3719501	3719570	.	+	.	ID=exon-XM_015583445.1-4;Dbxref=GeneID:107193907%2CGenbank:XM_015583445.1;Parent=rna-XM_015583445.1
NW_015373910.1	Gnomon	exon	3719655	3719825	.	+	.	ID=exon-XM_015583445.1-5;Dbxref=GeneID:107193907%2CGenbank:XM_015583445.1;Parent=rna-XM_015583445.1
NW_015373910.1	Gnomon	exon	3718828	3718862	.	+	.	ID=exon-XM_015583445.1-2;Dbxref=GeneID:107193907%2CGenbank:XM_015583445.1;Parent=rna-XM_015583445.1
NW_015373910.1	Gnomon	exon	3719317	3719428	.	+	.	ID=exon-XM_015583445.1-3;Dbxref=GeneID:107193907%2CGenbank:XM_015583445.1;Parent=rna-XM_015583445.1
NW_015373910.1	Gnomon	exon	3718307	3718345	.	+	.	ID=exon-XM_015583445.1-1;Dbxref=GeneID:107193907%2CGenbank:XM_015583445.1;Parent=rna-XM_015583445.1
NW_015373910.1	Gnomon	mRNA	5924601	5927563	.	+	.	Name=XM_015583511.1;ID=rna-XM_015583511.1;Dbxref=GeneID:107193970%2CGenbank:XM_015583511.1;Parent=gene-LOC107193970
NW_015373910.1	Gnomon	CDS	4382886	4383031	.	-	0	Name=XP_015439245.1;ID=cds-XP_015439245.1;Dbxref=GeneID:107194181%2CGenbank:XP_015439245.1;Parent=rna-XM_015583759.1
NW_015373910.1	Gnomon	CDS	4380534	4380744	.	-	0	Name=XP_015439245.1;ID=cds-XP_015439245.1;Dbxref=GeneID:107194181%2CGenbank:XP_015439245.1;Parent=rna-XM_015583759.1
NW_015373910.1	Gnomon	CDS	4380325	4380448	.	-	0	Name=XP_015439245.1;ID=cds-XP_015439245.1;Dbxref=GeneID:107194181%2CGenbank:XP_015439245.1;Parent=rna-XM_015583759.1
NW_015373910.1	Gnomon	CDS	4380102	4380147	.	-	0	Name=XP_015439245.1;ID=cds-XP_015439245.1;Dbxref=GeneID:107194181%2CGenbank:XP_015439245.1;Parent=rna-XM_015583759.1
NW_015373910.1	Gnomon	CDS	4378575	4378665	.	-	0	Name=XP_015439245.1;ID=cds-XP_015439245.1;Dbxref=GeneID:107194181%2CGenbank:XP_015439245.1;Parent=rna-XM_015583759.1
NW_015373910.1	Gnomon	CDS	4378277	4378474	.	-	0	Name=XP_015439245.1;ID=cds-XP_015439245.1;Dbxref=GeneID:107194181%2CGenbank:XP_015439245.1;Parent=rna-XM_015583759.1
NW_015373910.1	Gnomon	CDS	4375194	4378160	.	-	0	Name=XP_015439245.1;ID=cds-XP_015439245.1;Dbxref=GeneID:107194181%2CGenbank:XP_015439245.1;Parent=rna-XM_015583759.1
NW_015373910.1	Gnomon	CDS	4366833	4366904	.	-	0	Name=XP_015439245.1;ID=cds-XP_015439245.1;Dbxref=GeneID:107194181%2CGenbank:XP_015439245.1;Parent=rna-XM_015583759.1
NW_015373910.1	Gnomon	mRNA	5411788	5415208	.	+	.	Name=XM_015583657.1;ID=rna-XM_015583657.1;Dbxref=GeneID:107194092%2CGenbank:XM_015583657.1;Parent=gene-LOC107194092
NW_015373910.1	Gnomon	CDS	7133367	7133436	.	-	0	Name=XP_015439006.1;ID=cds-XP_015439006.1;Dbxref=GeneID:107193975%2CGenbank:XP_015439006.1;Parent=rna-XM_015583520.1
NW_015373910.1	Gnomon	CDS	7133198	7133265	.	-	0	Name=XP_015439006.1;ID=cds-XP_015439006.1;Dbxref=GeneID:107193975%2CGenbank:XP_015439006.1;Parent=rna-XM_015583520.1
NW_015373910.1	Gnomon	CDS	7130512	7130694	.	-	0	Name=XP_015439006.1;ID=cds-XP_015439006.1;Dbxref=GeneID:107193975%2CGenbank:XP_015439006.1;Parent=rna-XM_015583520.1
NW_015373910.1	Gnomon	CDS	7130096	7130440	.	-	0	Name=XP_015439006.1;ID=cds-XP_015439006.1;Dbxref=GeneID:107193975%2CGenbank:XP_015439006.1;Parent=rna-XM_015583520.1
NW_015373910.1	Gnomon	CDS	7129694	7129905	.	-	0	Name=XP_015439006.1;ID=cds-XP_015439006.1;Dbxref=GeneID:107193975%2CGenbank:XP_015439006.1;Parent=rna-XM_015583520.1
NW_015373910.1	Gnomon	CDS	7129404	7129618	.	-	0	Name=XP_015439006.1;ID=cds-XP_015439006.1;Dbxref=GeneID:107193975%2CGenbank:XP_015439006.1;Parent=rna-XM_015583520.1
NW_015373910.1	Gnomon	CDS	7129093	7129319	.	-	0	Name=XP_015439006.1;ID=cds-XP_015439006.1;Dbxref=GeneID:107193975%2CGenbank:XP_015439006.1;Parent=rna-XM_015583520.1
NW_015373910.1	Gnomon	CDS	7128935	7129009	.	-	0	Name=XP_015439006.1;ID=cds-XP_015439006.1;Dbxref=GeneID:107193975%2CGenbank:XP_015439006.1;Parent=rna-XM_015583520.1
NW_015373910.1	Gnomon	lnc_RNA	5577047	5596668	.	-	.	Name=XR_001516340.1;ID=rna-XR_001516340.1;Dbxref=GeneID:107194125%2CGenbank:XR_001516340.1;Parent=gene-LOC107194125
NW_015373910.1	Gnomon	CDS	5734268	5734349	.	-	0	Name=XP_015438991.1;ID=cds-XP_015438991.1;Dbxref=GeneID:107193964%2CGenbank:XP_015438991.1;Parent=rna-XM_015583505.1
NW_015373910.1	Gnomon	CDS	5733879	5734080	.	-	0	Name=XP_015438991.1;ID=cds-XP_015438991.1;Dbxref=GeneID:107193964%2CGenbank:XP_015438991.1;Parent=rna-XM_015583505.1
NW_015373910.1	Gnomon	CDS	5733627	5733804	.	-	0	Name=XP_015438991.1;ID=cds-XP_015438991.1;Dbxref=GeneID:107193964%2CGenbank:XP_015438991.1;Parent=rna-XM_015583505.1
NW_015373910.1	Gnomon	CDS	5733274	5733549	.	-	0	Name=XP_015438991.1;ID=cds-XP_015438991.1;Dbxref=GeneID:107193964%2CGenbank:XP_015438991.1;Parent=rna-XM_015583505.1
NW_015373910.1	Gnomon	mRNA	7161155	7197601	.	+	.	Name=XM_015583750.1;ID=rna-XM_015583750.1;Dbxref=GeneID:107194177%2CGenbank:XM_015583750.1;Parent=gene-LOC107194177
NW_015373910.1	Gnomon	mRNA	5924601	5927550	.	+	.	Name=XM_015583510.1;ID=rna-XM_015583510.1;Dbxref=GeneID:107193970%2CGenbank:XM_015583510.1;Parent=gene-LOC107193970
NW_015373910.1	Gnomon	mRNA	7499	8645	.	+	.	Name=XM_015583656.1;ID=rna-XM_015583656.1;Dbxref=GeneID:107194091%2CGenbank:XM_015583656.1;Parent=gene-LOC107194091
NW_015373910.1	Gnomon	CDS	4382886	4383031	.	-	0	Name=XP_015439244.1;ID=cds-XP_015439244.1;Dbxref=GeneID:107194181%2CGenbank:XP_015439244.1;Parent=rna-XM_015583758.1
NW_015373910.1	Gnomon	CDS	4380534	4380744	.	-	0	Name=XP_015439244.1;ID=cds-XP_015439244.1;Dbxref=GeneID:107194181%2CGenbank:XP_015439244.1;Parent=rna-XM_015583758.1
NW_015373910.1	Gnomon	CDS	4380325	4380448	.	-	0	Name=XP_015439244.1;ID=cds-XP_015439244.1;Dbxref=GeneID:107194181%2CGenbank:XP_015439244.1;Parent=rna-XM_015583758.1
NW_015373910.1	Gnomon	CDS	4380102	4380147	.	-	0	Name=XP_015439244.1;ID=cds-XP_015439244.1;Dbxref=GeneID:107194181%2CGenbank:XP_015439244.1;Parent=rna-XM_015583758.1
NW_015373910.1	Gnomon	CDS	4378575	4378665	.	-	0	Name=XP_015439244.1;ID=cds-XP_015439244.1;Dbxref=GeneID:107194181%2CGenbank:XP_015439244.1;Parent=rna-XM_015583758.1
NW_015373910.1	Gnomon	CDS	4378277	4378474	.	-	0	Name=XP_015439244.1;ID=cds-XP_015439244.1;Dbxref=GeneID:107194181%2CGenbank:XP_015439244.1;Parent=rna-XM_015583758.1
NW_015373910.1	Gnomon	CDS	4374633	4378160	.	-	0	Name=XP_015439244.1;ID=cds-XP_015439244.1;Dbxref=GeneID:107194181%2CGenbank:XP_015439244.1;Parent=rna-XM_015583758.1
NW_015373910.1	Gnomon	CDS	7133367	7133436	.	-	0	Name=XP_015439004.1;ID=cds-XP_015439004.1;Dbxref=GeneID:107193975%2CGenbank:XP_015439004.1;Parent=rna-XM_015583518.1
NW_015373910.1	Gnomon	CDS	7133198	7133265	.	-	0	Name=XP_015439004.1;ID=cds-XP_015439004.1;Dbxref=GeneID:107193975%2CGenbank:XP_015439004.1;Parent=rna-XM_015583518.1
NW_015373910.1	Gnomon	CDS	7130512	7130694	.	-	0	Name=XP_015439004.1;ID=cds-XP_015439004.1;Dbxref=GeneID:107193975%2CGenbank:XP_015439004.1;Parent=rna-XM_015583518.1
NW_015373910.1	Gnomon	CDS	7130096	7130440	.	-	0	Name=XP_015439004.1;ID=cds-XP_015439004.1;Dbxref=GeneID:107193975%2CGenbank:XP_015439004.1;Parent=rna-XM_015583518.1
NW_015373910.1	Gnomon	CDS	7129694	7129905	.	-	0	Name=XP_015439004.1;ID=cds-XP_015439004.1;Dbxref=GeneID:107193975%2CGenbank:XP_015439004.1;Parent=rna-XM_015583518.1
NW_015373910.1	Gnomon	CDS	7129404	7129618	.	-	0	Name=XP_015439004.1;ID=cds-XP_015439004.1;Dbxref=GeneID:107193975%2CGenbank:XP_015439004.1;Parent=rna-XM_015583518.1
NW_015373910.1	Gnomon	CDS	7129093	7129319	.	-	0	Name=XP_015439004.1;ID=cds-XP_015439004.1;Dbxref=GeneID:107193975%2CGenbank:XP_015439004.1;Parent=rna-XM_015583518.1
NW_015373910.1	Gnomon	CDS	7128935	7129009	.	-	0	Name=XP_015439004.1;ID=cds-XP_015439004.1;Dbxref=GeneID:107193975%2CGenbank:XP_015439004.1;Parent=rna-XM_015583518.1
NW_015373910.1	Gnomon	exon	7402806	7404449	.	+	.	ID=exon-XM_015583422.1-1;Dbxref=GeneID:107193886%2CGenbank:XM_015583422.1;Parent=rna-XM_015583422.1
NW_015373910.1	Gnomon	exon	7406079	7406930	.	+	.	ID=exon-XM_015583422.1-2;Dbxref=GeneID:107193886%2CGenbank:XM_015583422.1;Parent=rna-XM_015583422.1
NW_015373910.1	Gnomon	CDS	7133367	7133436	.	-	0	Name=XP_015439005.1;ID=cds-XP_015439005.1;Dbxref=GeneID:107193975%2CGenbank:XP_015439005.1;Parent=rna-XM_015583519.1
NW_015373910.1	Gnomon	CDS	7133198	7133265	.	-	0	Name=XP_015439005.1;ID=cds-XP_015439005.1;Dbxref=GeneID:107193975%2CGenbank:XP_015439005.1;Parent=rna-XM_015583519.1
NW_015373910.1	Gnomon	CDS	7130512	7130694	.	-	0	Name=XP_015439005.1;ID=cds-XP_015439005.1;Dbxref=GeneID:107193975%2CGenbank:XP_015439005.1;Parent=rna-XM_015583519.1
NW_015373910.1	Gnomon	CDS	7130096	7130440	.	-	0	Name=XP_015439005.1;ID=cds-XP_015439005.1;Dbxref=GeneID:107193975%2CGenbank:XP_015439005.1;Parent=rna-XM_015583519.1
NW_015373910.1	Gnomon	CDS	7129694	7129905	.	-	0	Name=XP_015439005.1;ID=cds-XP_015439005.1;Dbxref=GeneID:107193975%2CGenbank:XP_015439005.1;Parent=rna-XM_015583519.1
NW_015373910.1	Gnomon	CDS	7129404	7129618	.	-	0	Name=XP_015439005.1;ID=cds-XP_015439005.1;Dbxref=GeneID:107193975%2CGenbank:XP_015439005.1;Parent=rna-XM_015583519.1
NW_015373910.1	Gnomon	CDS	7129093	7129319	.	-	0	Name=XP_015439005.1;ID=cds-XP_015439005.1;Dbxref=GeneID:107193975%2CGenbank:XP_015439005.1;Parent=rna-XM_015583519.1
NW_015373910.1	Gnomon	CDS	7128935	7129009	.	-	0	Name=XP_015439005.1;ID=cds-XP_015439005.1;Dbxref=GeneID:107193975%2CGenbank:XP_015439005.1;Parent=rna-XM_015583519.1
NW_015373910.1	Gnomon	CDS	5736495	5737289	.	-	0	Name=XP_015438990.1;ID=cds-XP_015438990.1;Dbxref=GeneID:107193963%2CGenbank:XP_015438990.1;Parent=rna-XM_015583504.1
NW_015373910.1	Gnomon	CDS	5736130	5736410	.	-	0	Name=XP_015438990.1;ID=cds-XP_015438990.1;Dbxref=GeneID:107193963%2CGenbank:XP_015438990.1;Parent=rna-XM_015583504.1
NW_015373910.1	Gnomon	CDS	5735878	5736070	.	-	0	Name=XP_015438990.1;ID=cds-XP_015438990.1;Dbxref=GeneID:107193963%2CGenbank:XP_015438990.1;Parent=rna-XM_015583504.1
NW_015373910.1	Gnomon	CDS	5735694	5735808	.	-	0	Name=XP_015438990.1;ID=cds-XP_015438990.1;Dbxref=GeneID:107193963%2CGenbank:XP_015438990.1;Parent=rna-XM_015583504.1
NW_015373910.1	Gnomon	CDS	5735434	5735624	.	-	0	Name=XP_015438990.1;ID=cds-XP_015438990.1;Dbxref=GeneID:107193963%2CGenbank:XP_015438990.1;Parent=rna-XM_015583504.1
NW_015373910.1	Gnomon	exon	400753	400899	.	+	.	ID=exon-XM_015583730.1-10;Dbxref=GeneID:107194162%2CGenbank:XM_015583730.1;Parent=rna-XM_015583730.1
NW_015373910.1	Gnomon	exon	400998	401211	.	+	.	ID=exon-XM_015583730.1-11;Dbxref=GeneID:107194162%2CGenbank:XM_015583730.1;Parent=rna-XM_015583730.1
NW_015373910.1	Gnomon	exon	402905	403014	.	+	.	ID=exon-XM_015583730.1-12;Dbxref=GeneID:107194162%2CGenbank:XM_015583730.1;Parent=rna-XM_015583730.1
NW_015373910.1	Gnomon	exon	403359	403504	.	+	.	ID=exon-XM_015583730.1-13;Dbxref=GeneID:107194162%2CGenbank:XM_015583730.1;Parent=rna-XM_015583730.1
NW_015373910.1	Gnomon	exon	403612	403840	.	+	.	ID=exon-XM_015583730.1-14;Dbxref=GeneID:107194162%2CGenbank:XM_015583730.1;Parent=rna-XM_015583730.1
NW_015373910.1	Gnomon	exon	9061	9171	.	-	.	ID=exon-XM_015583620.1-3;Dbxref=GeneID:107194056%2CGenbank:XM_015583620.1;Parent=rna-XM_015583620.1
NW_015373910.1	Gnomon	exon	10930	11089	.	-	.	ID=exon-XM_015583620.1-1;Dbxref=GeneID:107194056%2CGenbank:XM_015583620.1;Parent=rna-XM_015583620.1
NW_015373910.1	Gnomon	exon	9366	10499	.	-	.	ID=exon-XM_015583620.1-2;Dbxref=GeneID:107194056%2CGenbank:XM_015583620.1;Parent=rna-XM_015583620.1
NW_015373910.1	Gnomon	mRNA	5373233	5375611	.	-	.	Name=XM_015583655.1;ID=rna-XM_015583655.1;Dbxref=GeneID:107194090%2CGenbank:XM_015583655.1;Parent=gene-LOC107194090
NW_015373910.1	Gnomon	exon	5359211	5359264	.	+	.	ID=exon-XM_015583694.1-1;Dbxref=GeneID:107194129%2CGenbank:XM_015583694.1;Parent=rna-XM_015583694.1
NW_015373910.1	Gnomon	exon	5360933	5361239	.	+	.	ID=exon-XM_015583694.1-2;Dbxref=GeneID:107194129%2CGenbank:XM_015583694.1;Parent=rna-XM_015583694.1
NW_015373910.1	Gnomon	exon	5362263	5362564	.	+	.	ID=exon-XM_015583694.1-3;Dbxref=GeneID:107194129%2CGenbank:XM_015583694.1;Parent=rna-XM_015583694.1
NW_015373910.1	Gnomon	exon	4494194	4494342	.	-	.	ID=exon-XM_015583523.1-5;Dbxref=GeneID:107193977%2CGenbank:XM_015583523.1;Parent=rna-XM_015583523.1
NW_015373910.1	Gnomon	exon	4493852	4494116	.	-	.	ID=exon-XM_015583523.1-6;Dbxref=GeneID:107193977%2CGenbank:XM_015583523.1;Parent=rna-XM_015583523.1
NW_015373910.1	Gnomon	exon	4494665	4494882	.	-	.	ID=exon-XM_015583523.1-3;Dbxref=GeneID:107193977%2CGenbank:XM_015583523.1;Parent=rna-XM_015583523.1
NW_015373910.1	Gnomon	exon	4494424	4494587	.	-	.	ID=exon-XM_015583523.1-4;Dbxref=GeneID:107193977%2CGenbank:XM_015583523.1;Parent=rna-XM_015583523.1
NW_015373910.1	Gnomon	exon	4495127	4495137	.	-	.	ID=exon-XM_015583523.1-1;Dbxref=GeneID:107193977%2CGenbank:XM_015583523.1;Parent=rna-XM_015583523.1
NW_015373910.1	Gnomon	exon	4494969	4495036	.	-	.	ID=exon-XM_015583523.1-2;Dbxref=GeneID:107193977%2CGenbank:XM_015583523.1;Parent=rna-XM_015583523.1
NW_015373910.1	Gnomon	exon	4492977	4493231	.	-	.	ID=exon-XM_015583523.1-9;Dbxref=GeneID:107193977%2CGenbank:XM_015583523.1;Parent=rna-XM_015583523.1
NW_015373910.1	Gnomon	exon	5362969	5363166	.	+	.	ID=exon-XM_015583694.1-4;Dbxref=GeneID:107194129%2CGenbank:XM_015583694.1;Parent=rna-XM_015583694.1
NW_015373910.1	Gnomon	exon	5363293	5363331	.	+	.	ID=exon-XM_015583694.1-5;Dbxref=GeneID:107194129%2CGenbank:XM_015583694.1;Parent=rna-XM_015583694.1
NW_015373910.1	Gnomon	exon	4493541	4493689	.	-	.	ID=exon-XM_015583523.1-7;Dbxref=GeneID:107193977%2CGenbank:XM_015583523.1;Parent=rna-XM_015583523.1
NW_015373910.1	Gnomon	exon	4493306	4493474	.	-	.	ID=exon-XM_015583523.1-8;Dbxref=GeneID:107193977%2CGenbank:XM_015583523.1;Parent=rna-XM_015583523.1
NW_015373910.1	Gnomon	CDS	7384339	7384340	.	-	0	Name=XP_015439204.1;ID=cds-XP_015439204.1;Dbxref=GeneID:107194151%2CGenbank:XP_015439204.1;Parent=rna-XM_015583718.1
NW_015373910.1	Gnomon	CDS	7377425	7377648	.	-	0	Name=XP_015439204.1;ID=cds-XP_015439204.1;Dbxref=GeneID:107194151%2CGenbank:XP_015439204.1;Parent=rna-XM_015583718.1
NW_015373910.1	Gnomon	CDS	7376010	7376089	.	-	0	Name=XP_015439204.1;ID=cds-XP_015439204.1;Dbxref=GeneID:107194151%2CGenbank:XP_015439204.1;Parent=rna-XM_015583718.1
NW_015373910.1	Gnomon	CDS	7375497	7375548	.	-	0	Name=XP_015439204.1;ID=cds-XP_015439204.1;Dbxref=GeneID:107194151%2CGenbank:XP_015439204.1;Parent=rna-XM_015583718.1
NW_015373910.1	Gnomon	CDS	7374417	7374430	.	-	0	Name=XP_015439204.1;ID=cds-XP_015439204.1;Dbxref=GeneID:107194151%2CGenbank:XP_015439204.1;Parent=rna-XM_015583718.1
NW_015373910.1	Gnomon	mRNA	4390193	4394348	.	-	.	Name=XM_015583654.1;ID=rna-XM_015583654.1;Dbxref=GeneID:107194089%2CGenbank:XM_015583654.1;Parent=gene-LOC107194089
NW_015373910.1	Gnomon	exon	2378104	2378391	.	-	.	ID=exon-XM_015583548.1-10;Dbxref=GeneID:107193994%2CGenbank:XM_015583548.1;Parent=rna-XM_015583548.1
NW_015373910.1	Gnomon	exon	2375916	2376153	.	-	.	ID=exon-XM_015583548.1-13;Dbxref=GeneID:107193994%2CGenbank:XM_015583548.1;Parent=rna-XM_015583548.1
NW_015373910.1	Gnomon	exon	2374889	2375633	.	-	.	ID=exon-XM_015583548.1-14;Dbxref=GeneID:107193994%2CGenbank:XM_015583548.1;Parent=rna-XM_015583548.1
NW_015373910.1	Gnomon	exon	2377869	2378026	.	-	.	ID=exon-XM_015583548.1-11;Dbxref=GeneID:107193994%2CGenbank:XM_015583548.1;Parent=rna-XM_015583548.1
NW_015373910.1	Gnomon	exon	2376469	2376846	.	-	.	ID=exon-XM_015583548.1-12;Dbxref=GeneID:107193994%2CGenbank:XM_015583548.1;Parent=rna-XM_015583548.1
NW_015373910.1	Gnomon	exon	2323828	2324032	.	-	.	ID=exon-XM_015583548.1-31;Dbxref=GeneID:107193994%2CGenbank:XM_015583548.1;Parent=rna-XM_015583548.1
NW_015373910.1	Gnomon	exon	2323429	2323565	.	-	.	ID=exon-XM_015583548.1-32;Dbxref=GeneID:107193994%2CGenbank:XM_015583548.1;Parent=rna-XM_015583548.1
NW_015373910.1	Gnomon	exon	2324179	2324311	.	-	.	ID=exon-XM_015583548.1-30;Dbxref=GeneID:107193994%2CGenbank:XM_015583548.1;Parent=rna-XM_015583548.1
NW_015373910.1	Gnomon	exon	2322658	2322888	.	-	.	ID=exon-XM_015583548.1-33;Dbxref=GeneID:107193994%2CGenbank:XM_015583548.1;Parent=rna-XM_015583548.1
NW_015373910.1	Gnomon	exon	2325433	2325828	.	-	.	ID=exon-XM_015583548.1-28;Dbxref=GeneID:107193994%2CGenbank:XM_015583548.1;Parent=rna-XM_015583548.1
NW_015373910.1	Gnomon	exon	2324472	2324656	.	-	.	ID=exon-XM_015583548.1-29;Dbxref=GeneID:107193994%2CGenbank:XM_015583548.1;Parent=rna-XM_015583548.1
NW_015373910.1	Gnomon	exon	2329005	2329381	.	-	.	ID=exon-XM_015583548.1-26;Dbxref=GeneID:107193994%2CGenbank:XM_015583548.1;Parent=rna-XM_015583548.1
NW_015373910.1	Gnomon	exon	2326688	2326991	.	-	.	ID=exon-XM_015583548.1-27;Dbxref=GeneID:107193994%2CGenbank:XM_015583548.1;Parent=rna-XM_015583548.1
NW_015373910.1	Gnomon	exon	2369745	2370220	.	-	.	ID=exon-XM_015583548.1-20;Dbxref=GeneID:107193994%2CGenbank:XM_015583548.1;Parent=rna-XM_015583548.1
NW_015373910.1	Gnomon	exon	2369280	2369564	.	-	.	ID=exon-XM_015583548.1-21;Dbxref=GeneID:107193994%2CGenbank:XM_015583548.1;Parent=rna-XM_015583548.1
NW_015373910.1	Gnomon	exon	2367351	2368341	.	-	.	ID=exon-XM_015583548.1-24;Dbxref=GeneID:107193994%2CGenbank:XM_015583548.1;Parent=rna-XM_015583548.1
NW_015373910.1	Gnomon	exon	2366687	2366929	.	-	.	ID=exon-XM_015583548.1-25;Dbxref=GeneID:107193994%2CGenbank:XM_015583548.1;Parent=rna-XM_015583548.1
NW_015373910.1	Gnomon	exon	2368999	2369210	.	-	.	ID=exon-XM_015583548.1-22;Dbxref=GeneID:107193994%2CGenbank:XM_015583548.1;Parent=rna-XM_015583548.1
NW_015373910.1	Gnomon	exon	2368645	2368840	.	-	.	ID=exon-XM_015583548.1-23;Dbxref=GeneID:107193994%2CGenbank:XM_015583548.1;Parent=rna-XM_015583548.1
NW_015373910.1	Gnomon	exon	2373456	2373909	.	-	.	ID=exon-XM_015583548.1-17;Dbxref=GeneID:107193994%2CGenbank:XM_015583548.1;Parent=rna-XM_015583548.1
NW_015373910.1	Gnomon	exon	2372028	2372839	.	-	.	ID=exon-XM_015583548.1-18;Dbxref=GeneID:107193994%2CGenbank:XM_015583548.1;Parent=rna-XM_015583548.1
NW_015373910.1	Gnomon	exon	2374408	2374679	.	-	.	ID=exon-XM_015583548.1-15;Dbxref=GeneID:107193994%2CGenbank:XM_015583548.1;Parent=rna-XM_015583548.1
NW_015373910.1	Gnomon	exon	2374157	2374333	.	-	.	ID=exon-XM_015583548.1-16;Dbxref=GeneID:107193994%2CGenbank:XM_015583548.1;Parent=rna-XM_015583548.1
NW_015373910.1	Gnomon	exon	2371015	2371119	.	-	.	ID=exon-XM_015583548.1-19;Dbxref=GeneID:107193994%2CGenbank:XM_015583548.1;Parent=rna-XM_015583548.1
NW_015373910.1	Gnomon	exon	6973544	6974277	.	+	.	ID=exon-XM_015583538.1-16;Dbxref=GeneID:107193988%2CGenbank:XM_015583538.1;Parent=rna-XM_015583538.1
NW_015373910.1	Gnomon	CDS	7384339	7384340	.	-	0	Name=XP_015439203.1;ID=cds-XP_015439203.1;Dbxref=GeneID:107194151%2CGenbank:XP_015439203.1;Parent=rna-XM_015583717.1
NW_015373910.1	Gnomon	CDS	7377425	7377648	.	-	0	Name=XP_015439203.1;ID=cds-XP_015439203.1;Dbxref=GeneID:107194151%2CGenbank:XP_015439203.1;Parent=rna-XM_015583717.1
NW_015373910.1	Gnomon	CDS	7376010	7376089	.	-	0	Name=XP_015439203.1;ID=cds-XP_015439203.1;Dbxref=GeneID:107194151%2CGenbank:XP_015439203.1;Parent=rna-XM_015583717.1
NW_015373910.1	Gnomon	CDS	7375497	7375548	.	-	0	Name=XP_015439203.1;ID=cds-XP_015439203.1;Dbxref=GeneID:107194151%2CGenbank:XP_015439203.1;Parent=rna-XM_015583717.1
NW_015373910.1	Gnomon	CDS	7369147	7369205	.	-	0	Name=XP_015439203.1;ID=cds-XP_015439203.1;Dbxref=GeneID:107194151%2CGenbank:XP_015439203.1;Parent=rna-XM_015583717.1
NW_015373910.1	RefSeq	cDNA_match	3479481	3479788	.	+	.	ID=8b94eba4-c3fd-4429-8bc3-6e5f433783d0;Target=XM_015583569.1 1 308
NW_015373910.1	RefSeq	cDNA_match	3479955	3480203	.	+	.	ID=8b94eba4-c3fd-4429-8bc3-6e5f433783d0;Target=XM_015583569.1 1 308
NW_015373910.1	RefSeq	cDNA_match	3480318	3480524	.	+	.	ID=8b94eba4-c3fd-4429-8bc3-6e5f433783d0;Target=XM_015583569.1 1 308
NW_015373910.1	RefSeq	cDNA_match	3480596	3480757	.	+	.	ID=8b94eba4-c3fd-4429-8bc3-6e5f433783d0;Target=XM_015583569.1 1 308
NW_015373910.1	RefSeq	cDNA_match	3480842	3481104	.	+	.	ID=8b94eba4-c3fd-4429-8bc3-6e5f433783d0;Target=XM_015583569.1 1 308
NW_015373910.1	RefSeq	cDNA_match	3481169	3481279	.	+	.	ID=8b94eba4-c3fd-4429-8bc3-6e5f433783d0;Target=XM_015583569.1 1 308
NW_015373910.1	RefSeq	cDNA_match	3483239	3483618	.	+	.	ID=8b94eba4-c3fd-4429-8bc3-6e5f433783d0;Target=XM_015583569.1 1 308
NW_015373910.1	Gnomon	exon	6971021	6971194	.	+	.	ID=exon-XM_015583538.1-12;Dbxref=GeneID:107193988%2CGenbank:XM_015583538.1;Parent=rna-XM_015583538.1
NW_015373910.1	Gnomon	exon	6971431	6971593	.	+	.	ID=exon-XM_015583538.1-13;Dbxref=GeneID:107193988%2CGenbank:XM_015583538.1;Parent=rna-XM_015583538.1
NW_015373910.1	Gnomon	exon	6971685	6971871	.	+	.	ID=exon-XM_015583538.1-14;Dbxref=GeneID:107193988%2CGenbank:XM_015583538.1;Parent=rna-XM_015583538.1
NW_015373910.1	Gnomon	exon	6972131	6972234	.	+	.	ID=exon-XM_015583538.1-15;Dbxref=GeneID:107193988%2CGenbank:XM_015583538.1;Parent=rna-XM_015583538.1
NW_015373910.1	Gnomon	exon	6970512	6970665	.	+	.	ID=exon-XM_015583538.1-10;Dbxref=GeneID:107193988%2CGenbank:XM_015583538.1;Parent=rna-XM_015583538.1
NW_015373910.1	Gnomon	exon	6970754	6970944	.	+	.	ID=exon-XM_015583538.1-11;Dbxref=GeneID:107193988%2CGenbank:XM_015583538.1;Parent=rna-XM_015583538.1
NW_015373910.1	Gnomon	CDS	5610312	5610662	.	+	0	Name=XP_015439193.1;ID=cds-XP_015439193.1;Dbxref=GeneID:107194142%2CGenbank:XP_015439193.1;Parent=rna-XM_015583707.1
NW_015373910.1	Gnomon	CDS	6394677	6394780	.	-	0	Name=XP_015439099.1;ID=cds-XP_015439099.1;Dbxref=GeneID:107194048%2CGenbank:XP_015439099.1;Parent=rna-XM_015583613.1
NW_015373910.1	Gnomon	CDS	6393916	6394151	.	-	0	Name=XP_015439099.1;ID=cds-XP_015439099.1;Dbxref=GeneID:107194048%2CGenbank:XP_015439099.1;Parent=rna-XM_015583613.1
NW_015373910.1	Gnomon	CDS	6393628	6393838	.	-	0	Name=XP_015439099.1;ID=cds-XP_015439099.1;Dbxref=GeneID:107194048%2CGenbank:XP_015439099.1;Parent=rna-XM_015583613.1
NW_015373910.1	Gnomon	CDS	6393286	6393402	.	-	0	Name=XP_015439099.1;ID=cds-XP_015439099.1;Dbxref=GeneID:107194048%2CGenbank:XP_015439099.1;Parent=rna-XM_015583613.1
NW_015373910.1	Gnomon	CDS	6393054	6393224	.	-	0	Name=XP_015439099.1;ID=cds-XP_015439099.1;Dbxref=GeneID:107194048%2CGenbank:XP_015439099.1;Parent=rna-XM_015583613.1
NW_015373910.1	Gnomon	CDS	6392792	6392972	.	-	0	Name=XP_015439099.1;ID=cds-XP_015439099.1;Dbxref=GeneID:107194048%2CGenbank:XP_015439099.1;Parent=rna-XM_015583613.1
NW_015373910.1	Gnomon	CDS	6392446	6392709	.	-	0	Name=XP_015439099.1;ID=cds-XP_015439099.1;Dbxref=GeneID:107194048%2CGenbank:XP_015439099.1;Parent=rna-XM_015583613.1
NW_015373910.1	Gnomon	CDS	6392223	6392381	.	-	0	Name=XP_015439099.1;ID=cds-XP_015439099.1;Dbxref=GeneID:107194048%2CGenbank:XP_015439099.1;Parent=rna-XM_015583613.1
NW_015373910.1	Gnomon	mRNA	7154758	7158493	.	+	.	Name=XM_015583653.1;ID=rna-XM_015583653.1;Dbxref=GeneID:107194088%2CGenbank:XM_015583653.1;Parent=gene-LOC107194088
NW_015373910.1	Gnomon	mRNA	1685483	1779880	.	+	.	Name=XM_015583559.1;ID=rna-XM_015583559.1;Dbxref=GeneID:107194004%2CGenbank:XM_015583559.1;Parent=gene-LOC107194004
NW_015373910.1	Gnomon	exon	5873821	5873981	.	+	.	ID=exon-XR_001516337.1-1;Dbxref=GeneID:107194011%2CGenbank:XR_001516337.1;Parent=rna-XR_001516337.1
NW_015373910.1	Gnomon	exon	5874148	5874288	.	+	.	ID=exon-XR_001516337.1-2;Dbxref=GeneID:107194011%2CGenbank:XR_001516337.1;Parent=rna-XR_001516337.1
NW_015373910.1	Gnomon	exon	5874357	5874621	.	+	.	ID=exon-XR_001516337.1-3;Dbxref=GeneID:107194011%2CGenbank:XR_001516337.1;Parent=rna-XR_001516337.1
NW_015373910.1	Gnomon	exon	5874828	5874861	.	+	.	ID=exon-XR_001516337.1-4;Dbxref=GeneID:107194011%2CGenbank:XR_001516337.1;Parent=rna-XR_001516337.1
NW_015373910.1	Gnomon	exon	7287918	7288139	.	+	.	ID=exon-XM_015583648.1-12;Dbxref=GeneID:107194084%2CGenbank:XM_015583648.1;Parent=rna-XM_015583648.1
NW_015373910.1	Gnomon	exon	7288291	7288462	.	+	.	ID=exon-XM_015583648.1-13;Dbxref=GeneID:107194084%2CGenbank:XM_015583648.1;Parent=rna-XM_015583648.1
NW_015373910.1	Gnomon	exon	7288531	7288657	.	+	.	ID=exon-XM_015583648.1-14;Dbxref=GeneID:107194084%2CGenbank:XM_015583648.1;Parent=rna-XM_015583648.1
NW_015373910.1	Gnomon	exon	7288722	7288846	.	+	.	ID=exon-XM_015583648.1-15;Dbxref=GeneID:107194084%2CGenbank:XM_015583648.1;Parent=rna-XM_015583648.1
NW_015373910.1	Gnomon	exon	7287390	7287512	.	+	.	ID=exon-XM_015583648.1-10;Dbxref=GeneID:107194084%2CGenbank:XM_015583648.1;Parent=rna-XM_015583648.1
NW_015373910.1	Gnomon	exon	7287595	7287842	.	+	.	ID=exon-XM_015583648.1-11;Dbxref=GeneID:107194084%2CGenbank:XM_015583648.1;Parent=rna-XM_015583648.1
NW_015373910.1	Gnomon	CDS	5431945	5431954	.	-	0	Name=XP_015438951.1;ID=cds-XP_015438951.1;Dbxref=GeneID:107193925%2CGenbank:XP_015438951.1;Parent=rna-XM_015583465.1
NW_015373910.1	Gnomon	CDS	5429939	5430080	.	-	0	Name=XP_015438951.1;ID=cds-XP_015438951.1;Dbxref=GeneID:107193925%2CGenbank:XP_015438951.1;Parent=rna-XM_015583465.1
NW_015373910.1	Gnomon	CDS	5429635	5429866	.	-	0	Name=XP_015438951.1;ID=cds-XP_015438951.1;Dbxref=GeneID:107193925%2CGenbank:XP_015438951.1;Parent=rna-XM_015583465.1
NW_015373910.1	Gnomon	CDS	5428889	5429332	.	-	0	Name=XP_015438951.1;ID=cds-XP_015438951.1;Dbxref=GeneID:107193925%2CGenbank:XP_015438951.1;Parent=rna-XM_015583465.1
NW_015373910.1	Gnomon	CDS	5427806	5428699	.	-	0	Name=XP_015438951.1;ID=cds-XP_015438951.1;Dbxref=GeneID:107193925%2CGenbank:XP_015438951.1;Parent=rna-XM_015583465.1
NW_015373910.1	Gnomon	CDS	5426668	5426721	.	-	0	Name=XP_015438951.1;ID=cds-XP_015438951.1;Dbxref=GeneID:107193925%2CGenbank:XP_015438951.1;Parent=rna-XM_015583465.1
NW_015373910.1	Gnomon	exon	7290533	7290757	.	+	.	ID=exon-XM_015583648.1-23;Dbxref=GeneID:107194084%2CGenbank:XM_015583648.1;Parent=rna-XM_015583648.1
NW_015373910.1	Gnomon	exon	7290842	7291102	.	+	.	ID=exon-XM_015583648.1-24;Dbxref=GeneID:107194084%2CGenbank:XM_015583648.1;Parent=rna-XM_015583648.1
NW_015373910.1	Gnomon	exon	7291192	7291417	.	+	.	ID=exon-XM_015583648.1-25;Dbxref=GeneID:107194084%2CGenbank:XM_015583648.1;Parent=rna-XM_015583648.1
NW_015373910.1	Gnomon	exon	7291537	7291721	.	+	.	ID=exon-XM_015583648.1-26;Dbxref=GeneID:107194084%2CGenbank:XM_015583648.1;Parent=rna-XM_015583648.1
NW_015373910.1	Gnomon	exon	7289946	7290091	.	+	.	ID=exon-XM_015583648.1-20;Dbxref=GeneID:107194084%2CGenbank:XM_015583648.1;Parent=rna-XM_015583648.1
NW_015373910.1	Gnomon	exon	7290156	7290272	.	+	.	ID=exon-XM_015583648.1-21;Dbxref=GeneID:107194084%2CGenbank:XM_015583648.1;Parent=rna-XM_015583648.1
NW_015373910.1	Gnomon	exon	7290331	7290470	.	+	.	ID=exon-XM_015583648.1-22;Dbxref=GeneID:107194084%2CGenbank:XM_015583648.1;Parent=rna-XM_015583648.1
NW_015373910.1	Gnomon	exon	7288915	7289075	.	+	.	ID=exon-XM_015583648.1-16;Dbxref=GeneID:107194084%2CGenbank:XM_015583648.1;Parent=rna-XM_015583648.1
NW_015373910.1	Gnomon	exon	7289153	7289313	.	+	.	ID=exon-XM_015583648.1-17;Dbxref=GeneID:107194084%2CGenbank:XM_015583648.1;Parent=rna-XM_015583648.1
NW_015373910.1	Gnomon	exon	7289506	7289699	.	+	.	ID=exon-XM_015583648.1-18;Dbxref=GeneID:107194084%2CGenbank:XM_015583648.1;Parent=rna-XM_015583648.1
NW_015373910.1	Gnomon	exon	7289779	7289863	.	+	.	ID=exon-XM_015583648.1-19;Dbxref=GeneID:107194084%2CGenbank:XM_015583648.1;Parent=rna-XM_015583648.1
NW_015373910.1	Gnomon	exon	4158058	4158166	.	+	.	ID=exon-XM_015583447.1-1;Dbxref=GeneID:107193909%2CGenbank:XM_015583447.1;Parent=rna-XM_015583447.1
NW_015373910.1	Gnomon	exon	4208085	4208388	.	+	.	ID=exon-XM_015583447.1-4;Dbxref=GeneID:107193909%2CGenbank:XM_015583447.1;Parent=rna-XM_015583447.1
NW_015373910.1	Gnomon	exon	4230745	4230843	.	+	.	ID=exon-XM_015583447.1-5;Dbxref=GeneID:107193909%2CGenbank:XM_015583447.1;Parent=rna-XM_015583447.1
NW_015373910.1	Gnomon	exon	4163952	4165744	.	+	.	ID=exon-XM_015583447.1-2;Dbxref=GeneID:107193909%2CGenbank:XM_015583447.1;Parent=rna-XM_015583447.1
NW_015373910.1	Gnomon	exon	4170151	4170261	.	+	.	ID=exon-XM_015583447.1-3;Dbxref=GeneID:107193909%2CGenbank:XM_015583447.1;Parent=rna-XM_015583447.1
NW_015373910.1	Gnomon	exon	4233329	4233513	.	+	.	ID=exon-XM_015583447.1-6;Dbxref=GeneID:107193909%2CGenbank:XM_015583447.1;Parent=rna-XM_015583447.1
NW_015373910.1	Gnomon	exon	4247611	4247733	.	+	.	ID=exon-XM_015583447.1-7;Dbxref=GeneID:107193909%2CGenbank:XM_015583447.1;Parent=rna-XM_015583447.1
NW_015373910.1	Gnomon	CDS	6720971	6721018	.	-	0	Name=XP_015439050.1;ID=cds-XP_015439050.1;Dbxref=GeneID:107194008%2CGenbank:XP_015439050.1;Parent=rna-XM_015583564.1
NW_015373910.1	Gnomon	CDS	6718678	6719662	.	-	0	Name=XP_015439050.1;ID=cds-XP_015439050.1;Dbxref=GeneID:107194008%2CGenbank:XP_015439050.1;Parent=rna-XM_015583564.1
NW_015373910.1	Gnomon	CDS	6718261	6718286	.	-	0	Name=XP_015439050.1;ID=cds-XP_015439050.1;Dbxref=GeneID:107194008%2CGenbank:XP_015439050.1;Parent=rna-XM_015583564.1
NW_015373910.1	Gnomon	CDS	7386876	7387194	.	+	0	Name=XP_015439206.1;ID=cds-XP_015439206.1;Dbxref=GeneID:107194152%2CGenbank:XP_015439206.1;Parent=rna-XM_015583720.1
NW_015373910.1	Gnomon	CDS	7387464	7387513	.	+	0	Name=XP_015439206.1;ID=cds-XP_015439206.1;Dbxref=GeneID:107194152%2CGenbank:XP_015439206.1;Parent=rna-XM_015583720.1
NW_015373910.1	Gnomon	CDS	4648868	4648890	.	-	0	Name=XP_015439196.1;ID=cds-XP_015439196.1;Dbxref=GeneID:107194144%2CGenbank:XP_015439196.1;Parent=rna-XM_015583710.1
NW_015373910.1	Gnomon	CDS	4648500	4648716	.	-	0	Name=XP_015439196.1;ID=cds-XP_015439196.1;Dbxref=GeneID:107194144%2CGenbank:XP_015439196.1;Parent=rna-XM_015583710.1
NW_015373910.1	Gnomon	exon	4410476	4410616	.	+	.	ID=exon-XM_015583500.1-2;Dbxref=GeneID:107193960%2CGenbank:XM_015583500.1;Parent=rna-XM_015583500.1
NW_015373910.1	Gnomon	exon	4410707	4410953	.	+	.	ID=exon-XM_015583500.1-3;Dbxref=GeneID:107193960%2CGenbank:XM_015583500.1;Parent=rna-XM_015583500.1
NW_015373910.1	Gnomon	exon	4409933	4410166	.	+	.	ID=exon-XM_015583500.1-1;Dbxref=GeneID:107193960%2CGenbank:XM_015583500.1;Parent=rna-XM_015583500.1
NW_015373910.1	Gnomon	exon	4412206	4412301	.	+	.	ID=exon-XM_015583500.1-6;Dbxref=GeneID:107193960%2CGenbank:XM_015583500.1;Parent=rna-XM_015583500.1
NW_015373910.1	Gnomon	exon	4412374	4412526	.	+	.	ID=exon-XM_015583500.1-7;Dbxref=GeneID:107193960%2CGenbank:XM_015583500.1;Parent=rna-XM_015583500.1
NW_015373910.1	Gnomon	exon	4411035	4411591	.	+	.	ID=exon-XM_015583500.1-4;Dbxref=GeneID:107193960%2CGenbank:XM_015583500.1;Parent=rna-XM_015583500.1
NW_015373910.1	Gnomon	exon	4411778	4412134	.	+	.	ID=exon-XM_015583500.1-5;Dbxref=GeneID:107193960%2CGenbank:XM_015583500.1;Parent=rna-XM_015583500.1
NW_015373910.1	Gnomon	exon	4417097	4417682	.	-	.	ID=exon-XM_015583643.1-2;Dbxref=GeneID:107194080%2CGenbank:XM_015583643.1;Parent=rna-XM_015583643.1
NW_015373910.1	Gnomon	exon	4416234	4416533	.	-	.	ID=exon-XM_015583643.1-3;Dbxref=GeneID:107194080%2CGenbank:XM_015583643.1;Parent=rna-XM_015583643.1
NW_015373910.1	Gnomon	exon	4417969	4418213	.	-	.	ID=exon-XM_015583643.1-1;Dbxref=GeneID:107194080%2CGenbank:XM_015583643.1;Parent=rna-XM_015583643.1
NW_015373910.1	Gnomon	exon	7270715	7271025	.	-	.	ID=exon-XM_015583619.1-7;Dbxref=GeneID:107194054%2CGenbank:XM_015583619.1;Parent=rna-XM_015583619.1
NW_015373910.1	Gnomon	exon	7270435	7270642	.	-	.	ID=exon-XM_015583619.1-8;Dbxref=GeneID:107194054%2CGenbank:XM_015583619.1;Parent=rna-XM_015583619.1
NW_015373910.1	Gnomon	exon	7270191	7270355	.	-	.	ID=exon-XM_015583619.1-9;Dbxref=GeneID:107194054%2CGenbank:XM_015583619.1;Parent=rna-XM_015583619.1
NW_015373910.1	Gnomon	exon	7271928	7272120	.	-	.	ID=exon-XM_015583619.1-3;Dbxref=GeneID:107194054%2CGenbank:XM_015583619.1;Parent=rna-XM_015583619.1
NW_015373910.1	Gnomon	exon	7271607	7271796	.	-	.	ID=exon-XM_015583619.1-4;Dbxref=GeneID:107194054%2CGenbank:XM_015583619.1;Parent=rna-XM_015583619.1
NW_015373910.1	Gnomon	exon	7271288	7271534	.	-	.	ID=exon-XM_015583619.1-5;Dbxref=GeneID:107194054%2CGenbank:XM_015583619.1;Parent=rna-XM_015583619.1
NW_015373910.1	Gnomon	exon	7271100	7271214	.	-	.	ID=exon-XM_015583619.1-6;Dbxref=GeneID:107194054%2CGenbank:XM_015583619.1;Parent=rna-XM_015583619.1
NW_015373910.1	Gnomon	exon	7272947	7272973	.	-	.	ID=exon-XM_015583619.1-1;Dbxref=GeneID:107194054%2CGenbank:XM_015583619.1;Parent=rna-XM_015583619.1
NW_015373910.1	Gnomon	exon	7272240	7272625	.	-	.	ID=exon-XM_015583619.1-2;Dbxref=GeneID:107194054%2CGenbank:XM_015583619.1;Parent=rna-XM_015583619.1
NW_015373910.1	Gnomon	exon	5696247	5696442	.	-	.	ID=exon-XM_015583471.1-3;Dbxref=GeneID:107193932%2CGenbank:XM_015583471.1;Parent=rna-XM_015583471.1
NW_015373910.1	Gnomon	exon	5695956	5696189	.	-	.	ID=exon-XM_015583471.1-4;Dbxref=GeneID:107193932%2CGenbank:XM_015583471.1;Parent=rna-XM_015583471.1
NW_015373910.1	Gnomon	exon	5695676	5695888	.	-	.	ID=exon-XM_015583471.1-5;Dbxref=GeneID:107193932%2CGenbank:XM_015583471.1;Parent=rna-XM_015583471.1
NW_015373910.1	Gnomon	exon	5695388	5695576	.	-	.	ID=exon-XM_015583471.1-6;Dbxref=GeneID:107193932%2CGenbank:XM_015583471.1;Parent=rna-XM_015583471.1
NW_015373910.1	Gnomon	exon	5698173	5698195	.	-	.	ID=exon-XM_015583471.1-1;Dbxref=GeneID:107193932%2CGenbank:XM_015583471.1;Parent=rna-XM_015583471.1
NW_015373910.1	Gnomon	exon	5696509	5696550	.	-	.	ID=exon-XM_015583471.1-2;Dbxref=GeneID:107193932%2CGenbank:XM_015583471.1;Parent=rna-XM_015583471.1
NW_015373910.1	Gnomon	CDS	5398799	5399131	.	+	0	Name=XP_015438950.1;ID=cds-XP_015438950.1;Dbxref=GeneID:107193924%2CGenbank:XP_015438950.1;Parent=rna-XM_015583464.1
NW_015373910.1	Gnomon	CDS	5399492	5399654	.	+	0	Name=XP_015438950.1;ID=cds-XP_015438950.1;Dbxref=GeneID:107193924%2CGenbank:XP_015438950.1;Parent=rna-XM_015583464.1
NW_015373910.1	Gnomon	CDS	5399749	5399822	.	+	0	Name=XP_015438950.1;ID=cds-XP_015438950.1;Dbxref=GeneID:107193924%2CGenbank:XP_015438950.1;Parent=rna-XM_015583464.1
NW_015373910.1	Gnomon	exon	5695255	5695302	.	-	.	ID=exon-XM_015583471.1-7;Dbxref=GeneID:107193932%2CGenbank:XM_015583471.1;Parent=rna-XM_015583471.1
NW_015373910.1	Gnomon	exon	7293812	7293965	.	+	.	ID=exon-XM_015583648.1-34;Dbxref=GeneID:107194084%2CGenbank:XM_015583648.1;Parent=rna-XM_015583648.1
NW_015373910.1	Gnomon	exon	7294037	7294273	.	+	.	ID=exon-XM_015583648.1-35;Dbxref=GeneID:107194084%2CGenbank:XM_015583648.1;Parent=rna-XM_015583648.1
NW_015373910.1	Gnomon	exon	7294351	7294533	.	+	.	ID=exon-XM_015583648.1-36;Dbxref=GeneID:107194084%2CGenbank:XM_015583648.1;Parent=rna-XM_015583648.1
NW_015373910.1	Gnomon	exon	7292494	7292651	.	+	.	ID=exon-XM_015583648.1-30;Dbxref=GeneID:107194084%2CGenbank:XM_015583648.1;Parent=rna-XM_015583648.1
NW_015373910.1	Gnomon	exon	7292763	7292994	.	+	.	ID=exon-XM_015583648.1-31;Dbxref=GeneID:107194084%2CGenbank:XM_015583648.1;Parent=rna-XM_015583648.1
NW_015373910.1	Gnomon	exon	7293320	7293434	.	+	.	ID=exon-XM_015583648.1-32;Dbxref=GeneID:107194084%2CGenbank:XM_015583648.1;Parent=rna-XM_015583648.1
NW_015373910.1	Gnomon	exon	7293504	7293618	.	+	.	ID=exon-XM_015583648.1-33;Dbxref=GeneID:107194084%2CGenbank:XM_015583648.1;Parent=rna-XM_015583648.1
NW_015373910.1	Gnomon	exon	7291786	7291985	.	+	.	ID=exon-XM_015583648.1-27;Dbxref=GeneID:107194084%2CGenbank:XM_015583648.1;Parent=rna-XM_015583648.1
NW_015373910.1	Gnomon	exon	7292052	7292224	.	+	.	ID=exon-XM_015583648.1-28;Dbxref=GeneID:107194084%2CGenbank:XM_015583648.1;Parent=rna-XM_015583648.1
NW_015373910.1	Gnomon	exon	7292285	7292428	.	+	.	ID=exon-XM_015583648.1-29;Dbxref=GeneID:107194084%2CGenbank:XM_015583648.1;Parent=rna-XM_015583648.1
NW_015373910.1	Gnomon	CDS	6404808	6404958	.	-	0	Name=XP_015439195.1;ID=cds-XP_015439195.1;Dbxref=GeneID:107194143%2CGenbank:XP_015439195.1;Parent=rna-XM_015583709.1
NW_015373910.1	Gnomon	CDS	6403219	6403259	.	-	0	Name=XP_015439195.1;ID=cds-XP_015439195.1;Dbxref=GeneID:107194143%2CGenbank:XP_015439195.1;Parent=rna-XM_015583709.1
NW_015373910.1	Gnomon	CDS	6401565	6401663	.	-	0	Name=XP_015439195.1;ID=cds-XP_015439195.1;Dbxref=GeneID:107194143%2CGenbank:XP_015439195.1;Parent=rna-XM_015583709.1
NW_015373910.1	Gnomon	CDS	6398816	6398890	.	-	0	Name=XP_015439195.1;ID=cds-XP_015439195.1;Dbxref=GeneID:107194143%2CGenbank:XP_015439195.1;Parent=rna-XM_015583709.1
NW_015373910.1	Gnomon	CDS	6398455	6398661	.	-	0	Name=XP_015439195.1;ID=cds-XP_015439195.1;Dbxref=GeneID:107194143%2CGenbank:XP_015439195.1;Parent=rna-XM_015583709.1
NW_015373910.1	Gnomon	exon	5369277	5369318	.	-	.	ID=exon-XM_015583622.1-10;Dbxref=GeneID:107194058%2CGenbank:XM_015583622.1;Parent=rna-XM_015583622.1
NW_015373910.1	Gnomon	exon	5367906	5367964	.	-	.	ID=exon-XM_015583622.1-11;Dbxref=GeneID:107194058%2CGenbank:XM_015583622.1;Parent=rna-XM_015583622.1
NW_015373910.1	Gnomon	mRNA	3014149	3075707	.	-	.	Name=XM_015583651.1;ID=rna-XM_015583651.1;Dbxref=GeneID:107194087%2CGenbank:XM_015583651.1;Note=The sequence of the model RefSeq transcript was modified relative to this genomic sequence to represent the inferred CDS: deleted 2 bases in 1 codon;Parent=gene-LOC107194087
NW_015373910.1	Gnomon	exon	6707196	6707359	.	-	.	ID=exon-XM_015583766.1-1;Dbxref=GeneID:107194188%2CGenbank:XM_015583766.1;Parent=rna-XM_015583766.1
NW_015373910.1	Gnomon	exon	6706590	6706792	.	-	.	ID=exon-XM_015583766.1-2;Dbxref=GeneID:107194188%2CGenbank:XM_015583766.1;Parent=rna-XM_015583766.1
NW_015373910.1	Gnomon	exon	6706135	6706327	.	-	.	ID=exon-XM_015583766.1-3;Dbxref=GeneID:107194188%2CGenbank:XM_015583766.1;Parent=rna-XM_015583766.1
NW_015373910.1	Gnomon	exon	6705901	6706064	.	-	.	ID=exon-XM_015583766.1-4;Dbxref=GeneID:107194188%2CGenbank:XM_015583766.1;Parent=rna-XM_015583766.1
NW_015373910.1	Gnomon	exon	6705467	6705814	.	-	.	ID=exon-XM_015583766.1-5;Dbxref=GeneID:107194188%2CGenbank:XM_015583766.1;Parent=rna-XM_015583766.1
NW_015373910.1	Gnomon	exon	6705191	6705401	.	-	.	ID=exon-XM_015583766.1-6;Dbxref=GeneID:107194188%2CGenbank:XM_015583766.1;Parent=rna-XM_015583766.1
NW_015373910.1	Gnomon	exon	6704617	6704838	.	-	.	ID=exon-XM_015583766.1-7;Dbxref=GeneID:107194188%2CGenbank:XM_015583766.1;Parent=rna-XM_015583766.1
NW_015373910.1	Gnomon	exon	6703416	6704534	.	-	.	ID=exon-XM_015583766.1-8;Dbxref=GeneID:107194188%2CGenbank:XM_015583766.1;Parent=rna-XM_015583766.1
NW_015373910.1	Gnomon	CDS	5924749	5925820	.	+	0	Name=XP_015438997.1;ID=cds-XP_015438997.1;Dbxref=GeneID:107193970%2CGenbank:XP_015438997.1;Parent=rna-XM_015583511.1
NW_015373910.1	Gnomon	CDS	5926033	5926313	.	+	0	Name=XP_015438997.1;ID=cds-XP_015438997.1;Dbxref=GeneID:107193970%2CGenbank:XP_015438997.1;Parent=rna-XM_015583511.1
NW_015373910.1	Gnomon	CDS	5926407	5926565	.	+	0	Name=XP_015438997.1;ID=cds-XP_015438997.1;Dbxref=GeneID:107193970%2CGenbank:XP_015438997.1;Parent=rna-XM_015583511.1
NW_015373910.1	Gnomon	CDS	5926901	5927044	.	+	0	Name=XP_015438997.1;ID=cds-XP_015438997.1;Dbxref=GeneID:107193970%2CGenbank:XP_015438997.1;Parent=rna-XM_015583511.1
NW_015373910.1	Gnomon	CDS	5927118	5927366	.	+	0	Name=XP_015438997.1;ID=cds-XP_015438997.1;Dbxref=GeneID:107193970%2CGenbank:XP_015438997.1;Parent=rna-XM_015583511.1
NW_015373910.1	Gnomon	exon	5873395	5873504	.	-	.	ID=exon-XR_001516338.1-3;Dbxref=GeneID:107194012%2CGenbank:XR_001516338.1;Parent=rna-XR_001516338.1
NW_015373910.1	Gnomon	exon	5873967	5874010	.	-	.	ID=exon-XR_001516338.1-1;Dbxref=GeneID:107194012%2CGenbank:XR_001516338.1;Parent=rna-XR_001516338.1
NW_015373910.1	Gnomon	exon	5873736	5873825	.	-	.	ID=exon-XR_001516338.1-2;Dbxref=GeneID:107194012%2CGenbank:XR_001516338.1;Parent=rna-XR_001516338.1
NW_015373910.1	Gnomon	exon	3884215	3884351	.	+	.	ID=exon-XM_015583446.1-3;Dbxref=GeneID:107193908%2CGenbank:XM_015583446.1;Parent=rna-XM_015583446.1
NW_015373910.1	Gnomon	exon	3888946	3889233	.	+	.	ID=exon-XM_015583446.1-4;Dbxref=GeneID:107193908%2CGenbank:XM_015583446.1;Parent=rna-XM_015583446.1
NW_015373910.1	Gnomon	exon	3889642	3889803	.	+	.	ID=exon-XM_015583446.1-5;Dbxref=GeneID:107193908%2CGenbank:XM_015583446.1;Parent=rna-XM_015583446.1
NW_015373910.1	Gnomon	exon	3893038	3893181	.	+	.	ID=exon-XM_015583446.1-6;Dbxref=GeneID:107193908%2CGenbank:XM_015583446.1;Parent=rna-XM_015583446.1
NW_015373910.1	Gnomon	exon	3859813	3860271	.	+	.	ID=exon-XM_015583446.1-1;Dbxref=GeneID:107193908%2CGenbank:XM_015583446.1;Parent=rna-XM_015583446.1
NW_015373910.1	Gnomon	exon	3878492	3878576	.	+	.	ID=exon-XM_015583446.1-2;Dbxref=GeneID:107193908%2CGenbank:XM_015583446.1;Parent=rna-XM_015583446.1
NW_015373910.1	Gnomon	exon	3893260	3893377	.	+	.	ID=exon-XM_015583446.1-7;Dbxref=GeneID:107193908%2CGenbank:XM_015583446.1;Parent=rna-XM_015583446.1
NW_015373910.1	Gnomon	exon	3896095	3896233	.	+	.	ID=exon-XM_015583446.1-8;Dbxref=GeneID:107193908%2CGenbank:XM_015583446.1;Parent=rna-XM_015583446.1
NW_015373910.1	Gnomon	exon	3896991	3897071	.	+	.	ID=exon-XM_015583446.1-9;Dbxref=GeneID:107193908%2CGenbank:XM_015583446.1;Parent=rna-XM_015583446.1
NW_015373910.1	Gnomon	CDS	332201	332233	.	-	0	Name=XP_015439190.1;ID=cds-XP_015439190.1;Dbxref=GeneID:107194138%2CGenbank:XP_015439190.1;Parent=rna-XM_015583704.1
NW_015373910.1	Gnomon	CDS	331523	331755	.	-	0	Name=XP_015439190.1;ID=cds-XP_015439190.1;Dbxref=GeneID:107194138%2CGenbank:XP_015439190.1;Parent=rna-XM_015583704.1
NW_015373910.1	Gnomon	CDS	327997	328013	.	-	0	Name=XP_015439190.1;ID=cds-XP_015439190.1;Dbxref=GeneID:107194138%2CGenbank:XP_015439190.1;Parent=rna-XM_015583704.1
NW_015373910.1	Gnomon	CDS	326146	326223	.	-	0	Name=XP_015439190.1;ID=cds-XP_015439190.1;Dbxref=GeneID:107194138%2CGenbank:XP_015439190.1;Parent=rna-XM_015583704.1
NW_015373910.1	Gnomon	CDS	324731	324868	.	-	0	Name=XP_015439190.1;ID=cds-XP_015439190.1;Dbxref=GeneID:107194138%2CGenbank:XP_015439190.1;Parent=rna-XM_015583704.1
NW_015373910.1	Gnomon	CDS	323075	323325	.	-	0	Name=XP_015439190.1;ID=cds-XP_015439190.1;Dbxref=GeneID:107194138%2CGenbank:XP_015439190.1;Parent=rna-XM_015583704.1
NW_015373910.1	Gnomon	CDS	10930	10971	.	-	0	Name=XP_015439106.1;ID=cds-XP_015439106.1;Dbxref=GeneID:107194056%2CGenbank:XP_015439106.1;Parent=rna-XM_015583620.1
NW_015373910.1	Gnomon	CDS	9366	10499	.	-	0	Name=XP_015439106.1;ID=cds-XP_015439106.1;Dbxref=GeneID:107194056%2CGenbank:XP_015439106.1;Parent=rna-XM_015583620.1
NW_015373910.1	Gnomon	CDS	9061	9171	.	-	0	Name=XP_015439106.1;ID=cds-XP_015439106.1;Dbxref=GeneID:107194056%2CGenbank:XP_015439106.1;Parent=rna-XM_015583620.1
NW_015373910.1	Gnomon	exon	303686	303752	.	+	.	ID=exon-XM_015583425.1-10;Dbxref=GeneID:107193889%2CGenbank:XM_015583425.1;Parent=rna-XM_015583425.1
NW_015373910.1	Gnomon	CDS	7467303	7467305	.	-	0	Name=XP_015439096.1;ID=cds-XP_015439096.1;Dbxref=GeneID:107194046%2CGenbank:XP_015439096.1;Parent=rna-XM_015583610.1
NW_015373910.1	Gnomon	CDS	7466177	7466742	.	-	0	Name=XP_015439096.1;ID=cds-XP_015439096.1;Dbxref=GeneID:107194046%2CGenbank:XP_015439096.1;Parent=rna-XM_015583610.1
NW_015373910.1	Gnomon	CDS	7466058	7466106	.	-	0	Name=XP_015439096.1;ID=cds-XP_015439096.1;Dbxref=GeneID:107194046%2CGenbank:XP_015439096.1;Parent=rna-XM_015583610.1
NW_015373910.1	Gnomon	mRNA	6040035	6053946	.	+	.	Name=XM_015583650.1;ID=rna-XM_015583650.1;Dbxref=GeneID:107194086%2CGenbank:XM_015583650.1;Parent=gene-LOC107194086
NW_015373910.1	Gnomon	mRNA	5770689	5807505	.	+	.	Name=XM_015583556.1;ID=rna-XM_015583556.1;Dbxref=GeneID:107194003%2CGenbank:XM_015583556.1;Parent=gene-LOC107194003
NW_015373910.1	Gnomon	CDS	5924749	5925820	.	+	0	Name=XP_015438996.1;ID=cds-XP_015438996.1;Dbxref=GeneID:107193970%2CGenbank:XP_015438996.1;Parent=rna-XM_015583510.1
NW_015373910.1	Gnomon	CDS	5926033	5926313	.	+	0	Name=XP_015438996.1;ID=cds-XP_015438996.1;Dbxref=GeneID:107193970%2CGenbank:XP_015438996.1;Parent=rna-XM_015583510.1
NW_015373910.1	Gnomon	CDS	5926407	5926565	.	+	0	Name=XP_015438996.1;ID=cds-XP_015438996.1;Dbxref=GeneID:107193970%2CGenbank:XP_015438996.1;Parent=rna-XM_015583510.1
NW_015373910.1	Gnomon	CDS	5926901	5927044	.	+	0	Name=XP_015438996.1;ID=cds-XP_015438996.1;Dbxref=GeneID:107193970%2CGenbank:XP_015438996.1;Parent=rna-XM_015583510.1
NW_015373910.1	Gnomon	CDS	5927118	5927366	.	+	0	Name=XP_015438996.1;ID=cds-XP_015438996.1;Dbxref=GeneID:107193970%2CGenbank:XP_015438996.1;Parent=rna-XM_015583510.1
NW_015373910.1	Gnomon	CDS	5437333	5437377	.	-	0	Name=XP_015439095.1;ID=cds-XP_015439095.1;Dbxref=GeneID:107194045%2CGenbank:XP_015439095.1;Parent=rna-XM_015583609.1
NW_015373910.1	Gnomon	CDS	5436822	5436961	.	-	0	Name=XP_015439095.1;ID=cds-XP_015439095.1;Dbxref=GeneID:107194045%2CGenbank:XP_015439095.1;Parent=rna-XM_015583609.1
NW_015373910.1	Gnomon	CDS	5436542	5436733	.	-	0	Name=XP_015439095.1;ID=cds-XP_015439095.1;Dbxref=GeneID:107194045%2CGenbank:XP_015439095.1;Parent=rna-XM_015583609.1
NW_015373910.1	Gnomon	CDS	5436252	5436468	.	-	0	Name=XP_015439095.1;ID=cds-XP_015439095.1;Dbxref=GeneID:107194045%2CGenbank:XP_015439095.1;Parent=rna-XM_015583609.1
NW_015373910.1	Gnomon	CDS	5435741	5436172	.	-	0	Name=XP_015439095.1;ID=cds-XP_015439095.1;Dbxref=GeneID:107194045%2CGenbank:XP_015439095.1;Parent=rna-XM_015583609.1
NW_015373910.1	Gnomon	CDS	5435436	5435657	.	-	0	Name=XP_015439095.1;ID=cds-XP_015439095.1;Dbxref=GeneID:107194045%2CGenbank:XP_015439095.1;Parent=rna-XM_015583609.1
NW_015373910.1	Gnomon	CDS	5435249	5435335	.	-	0	Name=XP_015439095.1;ID=cds-XP_015439095.1;Dbxref=GeneID:107194045%2CGenbank:XP_015439095.1;Parent=rna-XM_015583609.1
NW_015373910.1	Gnomon	CDS	7272947	7272973	.	-	0	Name=XP_015439105.1;ID=cds-XP_015439105.1;Dbxref=GeneID:107194054%2CGenbank:XP_015439105.1;Parent=rna-XM_015583619.1
NW_015373910.1	Gnomon	CDS	7272240	7272625	.	-	0	Name=XP_015439105.1;ID=cds-XP_015439105.1;Dbxref=GeneID:107194054%2CGenbank:XP_015439105.1;Parent=rna-XM_015583619.1
NW_015373910.1	Gnomon	CDS	7271928	7272120	.	-	0	Name=XP_015439105.1;ID=cds-XP_015439105.1;Dbxref=GeneID:107194054%2CGenbank:XP_015439105.1;Parent=rna-XM_015583619.1
NW_015373910.1	Gnomon	CDS	7271607	7271796	.	-	0	Name=XP_015439105.1;ID=cds-XP_015439105.1;Dbxref=GeneID:107194054%2CGenbank:XP_015439105.1;Parent=rna-XM_015583619.1
NW_015373910.1	Gnomon	CDS	7271288	7271534	.	-	0	Name=XP_015439105.1;ID=cds-XP_015439105.1;Dbxref=GeneID:107194054%2CGenbank:XP_015439105.1;Parent=rna-XM_015583619.1
NW_015373910.1	Gnomon	CDS	7271100	7271214	.	-	0	Name=XP_015439105.1;ID=cds-XP_015439105.1;Dbxref=GeneID:107194054%2CGenbank:XP_015439105.1;Parent=rna-XM_015583619.1
NW_015373910.1	Gnomon	CDS	7270715	7271025	.	-	0	Name=XP_015439105.1;ID=cds-XP_015439105.1;Dbxref=GeneID:107194054%2CGenbank:XP_015439105.1;Parent=rna-XM_015583619.1
NW_015373910.1	Gnomon	CDS	7270435	7270642	.	-	0	Name=XP_015439105.1;ID=cds-XP_015439105.1;Dbxref=GeneID:107194054%2CGenbank:XP_015439105.1;Parent=rna-XM_015583619.1
NW_015373910.1	Gnomon	CDS	7270191	7270355	.	-	0	Name=XP_015439105.1;ID=cds-XP_015439105.1;Dbxref=GeneID:107194054%2CGenbank:XP_015439105.1;Parent=rna-XM_015583619.1
NW_015373910.1	Gnomon	CDS	7269760	7270118	.	-	0	Name=XP_015439105.1;ID=cds-XP_015439105.1;Dbxref=GeneID:107194054%2CGenbank:XP_015439105.1;Parent=rna-XM_015583619.1
NW_015373910.1	Gnomon	CDS	7269532	7269686	.	-	0	Name=XP_015439105.1;ID=cds-XP_015439105.1;Dbxref=GeneID:107194054%2CGenbank:XP_015439105.1;Parent=rna-XM_015583619.1
NW_015373910.1	Gnomon	CDS	7269180	7269458	.	-	0	Name=XP_015439105.1;ID=cds-XP_015439105.1;Dbxref=GeneID:107194054%2CGenbank:XP_015439105.1;Parent=rna-XM_015583619.1
NW_015373910.1	Gnomon	CDS	7268844	7269088	.	-	0	Name=XP_015439105.1;ID=cds-XP_015439105.1;Dbxref=GeneID:107194054%2CGenbank:XP_015439105.1;Parent=rna-XM_015583619.1
NW_015373910.1	Gnomon	CDS	7268601	7268730	.	-	0	Name=XP_015439105.1;ID=cds-XP_015439105.1;Dbxref=GeneID:107194054%2CGenbank:XP_015439105.1;Parent=rna-XM_015583619.1
NW_015373910.1	Gnomon	CDS	7268417	7268529	.	-	0	Name=XP_015439105.1;ID=cds-XP_015439105.1;Dbxref=GeneID:107194054%2CGenbank:XP_015439105.1;Parent=rna-XM_015583619.1
NW_015373910.1	Gnomon	exon	3908309	3911733	.	-	.	ID=exon-XM_015583594.1-1;Dbxref=GeneID:107194035%2CGenbank:XM_015583594.1;Parent=rna-XM_015583594.1
NW_015373910.1	Gnomon	mRNA	5910440	5912109	.	-	.	Name=XM_015583555.1;ID=rna-XM_015583555.1;Dbxref=GeneID:107194002%2CGenbank:XM_015583555.1;Parent=gene-LOC107194002
NW_015373910.1	Gnomon	exon	4494969	4495012	.	-	.	ID=exon-XM_015583524.1-2;Dbxref=GeneID:107193977%2CGenbank:XM_015583524.1;Parent=rna-XM_015583524.1
NW_015373910.1	Gnomon	exon	4494665	4494882	.	-	.	ID=exon-XM_015583524.1-3;Dbxref=GeneID:107193977%2CGenbank:XM_015583524.1;Parent=rna-XM_015583524.1
NW_015373910.1	Gnomon	exon	4494424	4494587	.	-	.	ID=exon-XM_015583524.1-4;Dbxref=GeneID:107193977%2CGenbank:XM_015583524.1;Parent=rna-XM_015583524.1
NW_015373910.1	Gnomon	exon	4494194	4494342	.	-	.	ID=exon-XM_015583524.1-5;Dbxref=GeneID:107193977%2CGenbank:XM_015583524.1;Parent=rna-XM_015583524.1
NW_015373910.1	Gnomon	exon	4495127	4495150	.	-	.	ID=exon-XM_015583524.1-1;Dbxref=GeneID:107193977%2CGenbank:XM_015583524.1;Parent=rna-XM_015583524.1
NW_015373910.1	Gnomon	exon	4493852	4494116	.	-	.	ID=exon-XM_015583524.1-6;Dbxref=GeneID:107193977%2CGenbank:XM_015583524.1;Parent=rna-XM_015583524.1
NW_015373910.1	Gnomon	exon	4493541	4493689	.	-	.	ID=exon-XM_015583524.1-7;Dbxref=GeneID:107193977%2CGenbank:XM_015583524.1;Parent=rna-XM_015583524.1
NW_015373910.1	Gnomon	exon	4493306	4493474	.	-	.	ID=exon-XM_015583524.1-8;Dbxref=GeneID:107193977%2CGenbank:XM_015583524.1;Parent=rna-XM_015583524.1
NW_015373910.1	Gnomon	exon	4492977	4493231	.	-	.	ID=exon-XM_015583524.1-9;Dbxref=GeneID:107193977%2CGenbank:XM_015583524.1;Parent=rna-XM_015583524.1
NW_015373910.1	Gnomon	CDS	7456222	7456241	.	+	0	Name=XP_015438999.1;ID=cds-XP_015438999.1;Dbxref=GeneID:107193971%2CGenbank:XP_015438999.1;Parent=rna-XM_015583513.1
NW_015373910.1	Gnomon	CDS	7462046	7462359	.	+	0	Name=XP_015438999.1;ID=cds-XP_015438999.1;Dbxref=GeneID:107193971%2CGenbank:XP_015438999.1;Parent=rna-XM_015583513.1
NW_015373910.1	Gnomon	CDS	7462618	7463909	.	+	0	Name=XP_015438999.1;ID=cds-XP_015438999.1;Dbxref=GeneID:107193971%2CGenbank:XP_015438999.1;Parent=rna-XM_015583513.1
NW_015373910.1	Gnomon	exon	5331	5483	.	-	.	ID=exon-XM_015583423.1-1;Dbxref=GeneID:107193887%2CGenbank:XM_015583423.1;Parent=rna-XM_015583423.1
NW_015373910.1	Gnomon	exon	5054	5223	.	-	.	ID=exon-XM_015583423.1-2;Dbxref=GeneID:107193887%2CGenbank:XM_015583423.1;Parent=rna-XM_015583423.1
NW_015373910.1	Gnomon	exon	4809	4958	.	-	.	ID=exon-XM_015583423.1-3;Dbxref=GeneID:107193887%2CGenbank:XM_015583423.1;Parent=rna-XM_015583423.1
NW_015373910.1	Gnomon	exon	4388	4661	.	-	.	ID=exon-XM_015583423.1-4;Dbxref=GeneID:107193887%2CGenbank:XM_015583423.1;Parent=rna-XM_015583423.1
NW_015373910.1	Gnomon	exon	4084	4263	.	-	.	ID=exon-XM_015583423.1-5;Dbxref=GeneID:107193887%2CGenbank:XM_015583423.1;Parent=rna-XM_015583423.1
NW_015373910.1	Gnomon	exon	3878	4012	.	-	.	ID=exon-XM_015583423.1-6;Dbxref=GeneID:107193887%2CGenbank:XM_015583423.1;Parent=rna-XM_015583423.1
NW_015373910.1	Gnomon	CDS	7384339	7384340	.	-	0	Name=XP_015439202.1;ID=cds-XP_015439202.1;Dbxref=GeneID:107194151%2CGenbank:XP_015439202.1;Parent=rna-XM_015583716.1
NW_015373910.1	Gnomon	CDS	7377425	7377648	.	-	0	Name=XP_015439202.1;ID=cds-XP_015439202.1;Dbxref=GeneID:107194151%2CGenbank:XP_015439202.1;Parent=rna-XM_015583716.1
NW_015373910.1	Gnomon	CDS	7376010	7376089	.	-	0	Name=XP_015439202.1;ID=cds-XP_015439202.1;Dbxref=GeneID:107194151%2CGenbank:XP_015439202.1;Parent=rna-XM_015583716.1
NW_015373910.1	Gnomon	CDS	7375497	7375548	.	-	0	Name=XP_015439202.1;ID=cds-XP_015439202.1;Dbxref=GeneID:107194151%2CGenbank:XP_015439202.1;Parent=rna-XM_015583716.1
NW_015373910.1	Gnomon	CDS	7364395	7364582	.	-	0	Name=XP_015439202.1;ID=cds-XP_015439202.1;Dbxref=GeneID:107194151%2CGenbank:XP_015439202.1;Parent=rna-XM_015583716.1
NW_015373910.1	Gnomon	CDS	4472379	4472443	.	-	0	Name=XP_015439192.1;ID=cds-XP_015439192.1;Dbxref=GeneID:107194141%2CGenbank:XP_015439192.1;Parent=rna-XM_015583706.1
NW_015373910.1	Gnomon	CDS	4471994	4472182	.	-	0	Name=XP_015439192.1;ID=cds-XP_015439192.1;Dbxref=GeneID:107194141%2CGenbank:XP_015439192.1;Parent=rna-XM_015583706.1
NW_015373910.1	Gnomon	CDS	4471790	4471918	.	-	0	Name=XP_015439192.1;ID=cds-XP_015439192.1;Dbxref=GeneID:107194141%2CGenbank:XP_015439192.1;Parent=rna-XM_015583706.1
NW_015373910.1	Gnomon	CDS	4471322	4471652	.	-	0	Name=XP_015439192.1;ID=cds-XP_015439192.1;Dbxref=GeneID:107194141%2CGenbank:XP_015439192.1;Parent=rna-XM_015583706.1
NW_015373910.1	Gnomon	CDS	4471234	4471239	.	-	0	Name=XP_015439192.1;ID=cds-XP_015439192.1;Dbxref=GeneID:107194141%2CGenbank:XP_015439192.1;Parent=rna-XM_015583706.1
NW_015373910.1	Gnomon	exon	6984725	6985271	.	-	.	ID=exon-XM_015583790.1-9;Dbxref=GeneID:107194202%2CGenbank:XM_015583790.1;Parent=rna-XM_015583790.1
NW_015373910.1	Gnomon	exon	6986408	6986570	.	-	.	ID=exon-XM_015583790.1-7;Dbxref=GeneID:107194202%2CGenbank:XM_015583790.1;Parent=rna-XM_015583790.1
NW_015373910.1	Gnomon	exon	6985650	6985832	.	-	.	ID=exon-XM_015583790.1-8;Dbxref=GeneID:107194202%2CGenbank:XM_015583790.1;Parent=rna-XM_015583790.1
NW_015373910.1	Gnomon	exon	7054042	7054072	.	-	.	ID=exon-XM_015583790.1-1;Dbxref=GeneID:107194202%2CGenbank:XM_015583790.1;Parent=rna-XM_015583790.1
NW_015373910.1	Gnomon	exon	7049995	7050032	.	-	.	ID=exon-XM_015583790.1-2;Dbxref=GeneID:107194202%2CGenbank:XM_015583790.1;Parent=rna-XM_015583790.1
NW_015373910.1	Gnomon	exon	6988313	6988480	.	-	.	ID=exon-XM_015583790.1-5;Dbxref=GeneID:107194202%2CGenbank:XM_015583790.1;Parent=rna-XM_015583790.1
[truncated: 3,691 more rows]
