# Supplementary material for: Prevalent bee venom genes evolved before the aculeate stinger and eusociality
Source: BMC Biol. 2023 Oct 23;21:229. doi: 10.1186/s12915-023-01656-5 (PMC10591384; doi:10.1186/s12915-023-01656-5)
Supplement: Supplementary file 42 — Additional file 42. Gff files of all toxin gene annotations. [file 12915_2023_1656_MOESM42_ESM.zip › AdditionalFile9_ToxinGeneAnnotations/NW_016908280.1._SP.gff_modified_Koludarov_et_al_2021.gff3]

##gff-version 3
##source-version geneious 2020.2.2
##sequence-region	NW_016908280.1	1	2154868
NW_016908280.1	Koludarov_et_al_2021	gene	129142	134593	.	-	.	Name=SP
NW_016908280.1	Gnomon	CDS	473098	473149	.	-	0	Name=XP_017765929.1;ID=cds-XP_017765929.1;Dbxref=GeneID:108554981%2CGenbank:XP_017765929.1;Parent=rna-XM_017910440.1
NW_016908280.1	Gnomon	CDS	360666	360869	.	-	0	Name=XP_017765929.1;ID=cds-XP_017765929.1;Dbxref=GeneID:108554981%2CGenbank:XP_017765929.1;Parent=rna-XM_017910440.1
NW_016908280.1	Gnomon	CDS	273663	273787	.	-	0	Name=XP_017765929.1;ID=cds-XP_017765929.1;Dbxref=GeneID:108554981%2CGenbank:XP_017765929.1;Parent=rna-XM_017910440.1
NW_016908280.1	Gnomon	CDS	253179	253290	.	-	0	Name=XP_017765929.1;ID=cds-XP_017765929.1;Dbxref=GeneID:108554981%2CGenbank:XP_017765929.1;Parent=rna-XM_017910440.1
NW_016908280.1	Gnomon	CDS	243582	243727	.	-	0	Name=XP_017765929.1;ID=cds-XP_017765929.1;Dbxref=GeneID:108554981%2CGenbank:XP_017765929.1;Parent=rna-XM_017910440.1
NW_016908280.1	Gnomon	CDS	204067	204206	.	-	0	Name=XP_017765929.1;ID=cds-XP_017765929.1;Dbxref=GeneID:108554981%2CGenbank:XP_017765929.1;Parent=rna-XM_017910440.1
NW_016908280.1	Gnomon	CDS	191322	191493	.	-	0	Name=XP_017765929.1;ID=cds-XP_017765929.1;Dbxref=GeneID:108554981%2CGenbank:XP_017765929.1;Parent=rna-XM_017910440.1
NW_016908280.1	Gnomon	CDS	191041	191167	.	-	0	Name=XP_017765929.1;ID=cds-XP_017765929.1;Dbxref=GeneID:108554981%2CGenbank:XP_017765929.1;Parent=rna-XM_017910440.1
NW_016908280.1	Gnomon	CDS	190341	190421	.	-	0	Name=XP_017765929.1;ID=cds-XP_017765929.1;Dbxref=GeneID:108554981%2CGenbank:XP_017765929.1;Parent=rna-XM_017910440.1
NW_016908280.1	Gnomon	CDS	183418	183450	.	-	0	Name=XP_017765929.1;ID=cds-XP_017765929.1;Dbxref=GeneID:108554981%2CGenbank:XP_017765929.1;Parent=rna-XM_017910440.1
NW_016908280.1	Gnomon	CDS	167522	167606	.	-	0	Name=XP_017765929.1;ID=cds-XP_017765929.1;Dbxref=GeneID:108554981%2CGenbank:XP_017765929.1;Parent=rna-XM_017910440.1
NW_016908280.1	Gnomon	CDS	166742	166839	.	-	0	Name=XP_017765929.1;ID=cds-XP_017765929.1;Dbxref=GeneID:108554981%2CGenbank:XP_017765929.1;Parent=rna-XM_017910440.1
NW_016908280.1	Gnomon	CDS	165116	165309	.	-	0	Name=XP_017765929.1;ID=cds-XP_017765929.1;Dbxref=GeneID:108554981%2CGenbank:XP_017765929.1;Parent=rna-XM_017910440.1
NW_016908280.1	Gnomon	mRNA	124343	127769	.	-	.	Name=XM_017910370.1;ID=rna-XM_017910370.1;Dbxref=GeneID:108554947%2CGenbank:XM_017910370.1;Parent=gene-LOC108554947
NW_016908280.1	tRNAscan-SE	exon	630449	630519	.	+	.	ID=exon-Trnag-gcc-1;Dbxref=GeneID:108555002;Note=transfer RNA glycine (anticodon GCC);Parent=rna-Trnag-gcc
NW_016908280.1	Gnomon	exon	661907	663769	.	+	.	ID=exon-XM_017910388.1-1;Dbxref=GeneID:108554962%2CGenbank:XM_017910388.1;Parent=rna-XM_017910388.1
NW_016908280.1	Gnomon	CDS	473098	473149	.	-	0	Name=XP_017765928.1;ID=cds-XP_017765928.1;Dbxref=GeneID:108554981%2CGenbank:XP_017765928.1;Parent=rna-XM_017910439.1
NW_016908280.1	Gnomon	CDS	360666	360869	.	-	0	Name=XP_017765928.1;ID=cds-XP_017765928.1;Dbxref=GeneID:108554981%2CGenbank:XP_017765928.1;Parent=rna-XM_017910439.1
NW_016908280.1	Gnomon	CDS	273663	273787	.	-	0	Name=XP_017765928.1;ID=cds-XP_017765928.1;Dbxref=GeneID:108554981%2CGenbank:XP_017765928.1;Parent=rna-XM_017910439.1
NW_016908280.1	Gnomon	CDS	253179	253290	.	-	0	Name=XP_017765928.1;ID=cds-XP_017765928.1;Dbxref=GeneID:108554981%2CGenbank:XP_017765928.1;Parent=rna-XM_017910439.1
NW_016908280.1	Gnomon	CDS	243582	243727	.	-	0	Name=XP_017765928.1;ID=cds-XP_017765928.1;Dbxref=GeneID:108554981%2CGenbank:XP_017765928.1;Parent=rna-XM_017910439.1
NW_016908280.1	Gnomon	CDS	204067	204206	.	-	0	Name=XP_017765928.1;ID=cds-XP_017765928.1;Dbxref=GeneID:108554981%2CGenbank:XP_017765928.1;Parent=rna-XM_017910439.1
NW_016908280.1	Gnomon	CDS	191322	191493	.	-	0	Name=XP_017765928.1;ID=cds-XP_017765928.1;Dbxref=GeneID:108554981%2CGenbank:XP_017765928.1;Parent=rna-XM_017910439.1
NW_016908280.1	Gnomon	CDS	191041	191167	.	-	0	Name=XP_017765928.1;ID=cds-XP_017765928.1;Dbxref=GeneID:108554981%2CGenbank:XP_017765928.1;Parent=rna-XM_017910439.1
NW_016908280.1	Gnomon	CDS	190341	190421	.	-	0	Name=XP_017765928.1;ID=cds-XP_017765928.1;Dbxref=GeneID:108554981%2CGenbank:XP_017765928.1;Parent=rna-XM_017910439.1
NW_016908280.1	Gnomon	CDS	169971	170054	.	-	0	Name=XP_017765928.1;ID=cds-XP_017765928.1;Dbxref=GeneID:108554981%2CGenbank:XP_017765928.1;Parent=rna-XM_017910439.1
NW_016908280.1	Gnomon	CDS	167522	167606	.	-	0	Name=XP_017765928.1;ID=cds-XP_017765928.1;Dbxref=GeneID:108554981%2CGenbank:XP_017765928.1;Parent=rna-XM_017910439.1
NW_016908280.1	Gnomon	CDS	166742	166839	.	-	0	Name=XP_017765928.1;ID=cds-XP_017765928.1;Dbxref=GeneID:108554981%2CGenbank:XP_017765928.1;Parent=rna-XM_017910439.1
NW_016908280.1	Gnomon	CDS	165116	165309	.	-	0	Name=XP_017765928.1;ID=cds-XP_017765928.1;Dbxref=GeneID:108554981%2CGenbank:XP_017765928.1;Parent=rna-XM_017910439.1
NW_016908280.1	Gnomon	exon	1057245	1058174	.	-	.	ID=exon-XM_017910417.1-1;Dbxref=GeneID:108554976%2CGenbank:XM_017910417.1;Parent=rna-XM_017910417.1
NW_016908280.1	Gnomon	exon	989099	989193	.	-	.	ID=exon-XM_017910417.1-2;Dbxref=GeneID:108554976%2CGenbank:XM_017910417.1;Parent=rna-XM_017910417.1
NW_016908280.1	Gnomon	exon	958930	958989	.	-	.	ID=exon-XM_017910417.1-3;Dbxref=GeneID:108554976%2CGenbank:XM_017910417.1;Parent=rna-XM_017910417.1
NW_016908280.1	Gnomon	exon	916818	916872	.	-	.	ID=exon-XM_017910417.1-4;Dbxref=GeneID:108554976%2CGenbank:XM_017910417.1;Parent=rna-XM_017910417.1
NW_016908280.1	Gnomon	exon	914345	914483	.	-	.	ID=exon-XM_017910417.1-5;Dbxref=GeneID:108554976%2CGenbank:XM_017910417.1;Parent=rna-XM_017910417.1
NW_016908280.1	Gnomon	exon	913475	913577	.	-	.	ID=exon-XM_017910417.1-6;Dbxref=GeneID:108554976%2CGenbank:XM_017910417.1;Parent=rna-XM_017910417.1
NW_016908280.1	Gnomon	exon	911296	911474	.	-	.	ID=exon-XM_017910417.1-7;Dbxref=GeneID:108554976%2CGenbank:XM_017910417.1;Parent=rna-XM_017910417.1
NW_016908280.1	Gnomon	exon	908672	908794	.	-	.	ID=exon-XM_017910417.1-8;Dbxref=GeneID:108554976%2CGenbank:XM_017910417.1;Parent=rna-XM_017910417.1
NW_016908280.1	Gnomon	exon	908493	908576	.	-	.	ID=exon-XM_017910417.1-9;Dbxref=GeneID:108554976%2CGenbank:XM_017910417.1;Parent=rna-XM_017910417.1
NW_016908280.1	Gnomon	mRNA	1110851	1114216	.	+	.	Name=XM_017910371.1;ID=rna-XM_017910371.1;Dbxref=GeneID:108554950%2CGenbank:XM_017910371.1;Parent=gene-LOC108554950
NW_016908280.1	Gnomon	exon	1136895	1137351	.	+	.	ID=exon-XM_017910357.1-10;Dbxref=GeneID:108554936%2CGenbank:XM_017910357.1;Parent=rna-XM_017910357.1
NW_016908280.1	Gnomon	exon	1137425	1137815	.	+	.	ID=exon-XM_017910357.1-11;Dbxref=GeneID:108554936%2CGenbank:XM_017910357.1;Parent=rna-XM_017910357.1
NW_016908280.1	Gnomon	exon	1137886	1138313	.	+	.	ID=exon-XM_017910357.1-12;Dbxref=GeneID:108554936%2CGenbank:XM_017910357.1;Parent=rna-XM_017910357.1
NW_016908280.1	Gnomon	exon	1106535	1107603	.	-	.	ID=exon-XM_017910365.1-7;Dbxref=GeneID:108554943%2CGenbank:XM_017910365.1;Parent=rna-XM_017910365.1
NW_016908280.1	Gnomon	exon	1138397	1138642	.	+	.	ID=exon-XM_017910357.1-13;Dbxref=GeneID:108554936%2CGenbank:XM_017910357.1;Parent=rna-XM_017910357.1
NW_016908280.1	Gnomon	exon	1138706	1139646	.	+	.	ID=exon-XM_017910357.1-14;Dbxref=GeneID:108554936%2CGenbank:XM_017910357.1;Parent=rna-XM_017910357.1
NW_016908280.1	Gnomon	exon	1107915	1108163	.	-	.	ID=exon-XM_017910365.1-5;Dbxref=GeneID:108554943%2CGenbank:XM_017910365.1;Parent=rna-XM_017910365.1
NW_016908280.1	Gnomon	exon	1139720	1140183	.	+	.	ID=exon-XM_017910357.1-15;Dbxref=GeneID:108554936%2CGenbank:XM_017910357.1;Parent=rna-XM_017910357.1
NW_016908280.1	Gnomon	exon	1107681	1107827	.	-	.	ID=exon-XM_017910365.1-6;Dbxref=GeneID:108554943%2CGenbank:XM_017910365.1;Parent=rna-XM_017910365.1
NW_016908280.1	Gnomon	exon	1140301	1140497	.	+	.	ID=exon-XM_017910357.1-16;Dbxref=GeneID:108554936%2CGenbank:XM_017910357.1;Parent=rna-XM_017910357.1
NW_016908280.1	Gnomon	exon	1108512	1108674	.	-	.	ID=exon-XM_017910365.1-3;Dbxref=GeneID:108554943%2CGenbank:XM_017910365.1;Parent=rna-XM_017910365.1
NW_016908280.1	Gnomon	exon	1140582	1140980	.	+	.	ID=exon-XM_017910357.1-17;Dbxref=GeneID:108554936%2CGenbank:XM_017910357.1;Parent=rna-XM_017910357.1
NW_016908280.1	Gnomon	exon	1108249	1108428	.	-	.	ID=exon-XM_017910365.1-4;Dbxref=GeneID:108554943%2CGenbank:XM_017910365.1;Parent=rna-XM_017910365.1
NW_016908280.1	Gnomon	exon	1141067	1141344	.	+	.	ID=exon-XM_017910357.1-18;Dbxref=GeneID:108554936%2CGenbank:XM_017910357.1;Parent=rna-XM_017910357.1
NW_016908280.1	Gnomon	exon	1110267	1110351	.	-	.	ID=exon-XM_017910365.1-1;Dbxref=GeneID:108554943%2CGenbank:XM_017910365.1;Parent=rna-XM_017910365.1
NW_016908280.1	Gnomon	exon	1141421	1141674	.	+	.	ID=exon-XM_017910357.1-19;Dbxref=GeneID:108554936%2CGenbank:XM_017910357.1;Parent=rna-XM_017910357.1
NW_016908280.1	Gnomon	exon	1108765	1108987	.	-	.	ID=exon-XM_017910365.1-2;Dbxref=GeneID:108554943%2CGenbank:XM_017910365.1;Parent=rna-XM_017910365.1
NW_016908280.1	Gnomon	exon	1141752	1141963	.	+	.	ID=exon-XM_017910357.1-20;Dbxref=GeneID:108554936%2CGenbank:XM_017910357.1;Parent=rna-XM_017910357.1
NW_016908280.1	Gnomon	exon	1142039	1142163	.	+	.	ID=exon-XM_017910357.1-21;Dbxref=GeneID:108554936%2CGenbank:XM_017910357.1;Parent=rna-XM_017910357.1
NW_016908280.1	Gnomon	exon	1142233	1142463	.	+	.	ID=exon-XM_017910357.1-22;Dbxref=GeneID:108554936%2CGenbank:XM_017910357.1;Parent=rna-XM_017910357.1
NW_016908280.1	Gnomon	exon	1142533	1142658	.	+	.	ID=exon-XM_017910357.1-23;Dbxref=GeneID:108554936%2CGenbank:XM_017910357.1;Parent=rna-XM_017910357.1
NW_016908280.1	Gnomon	exon	1142737	1142995	.	+	.	ID=exon-XM_017910357.1-24;Dbxref=GeneID:108554936%2CGenbank:XM_017910357.1;Parent=rna-XM_017910357.1
NW_016908280.1	Gnomon	exon	1143083	1143284	.	+	.	ID=exon-XM_017910357.1-25;Dbxref=GeneID:108554936%2CGenbank:XM_017910357.1;Parent=rna-XM_017910357.1
NW_016908280.1	Gnomon	exon	1143348	1143595	.	+	.	ID=exon-XM_017910357.1-26;Dbxref=GeneID:108554936%2CGenbank:XM_017910357.1;Parent=rna-XM_017910357.1
NW_016908280.1	Gnomon	exon	1143690	1144678	.	+	.	ID=exon-XM_017910357.1-27;Dbxref=GeneID:108554936%2CGenbank:XM_017910357.1;Parent=rna-XM_017910357.1
NW_016908280.1	tRNAscan-SE	gene	630738	630808	.	+	.	Name=Trnag-gcc;ID=gene-Trnag-gcc-2;Dbxref=GeneID:108555003
NW_016908280.1	tRNAscan-SE	gene	631064	631134	.	+	.	Name=Trnag-gcc;ID=gene-Trnag-gcc-3;Dbxref=GeneID:108555004
NW_016908280.1	tRNAscan-SE	gene	632964	633034	.	+	.	Name=Trnag-gcc;ID=gene-Trnag-gcc-4;Dbxref=GeneID:108555005
NW_016908280.1	Gnomon	mRNA	1110851	1114219	.	+	.	Name=XM_017910372.1;ID=rna-XM_017910372.1;Dbxref=GeneID:108554950%2CGenbank:XM_017910372.1;Parent=gene-LOC108554950
NW_016908280.1	Gnomon	exon	253179	253290	.	-	.	ID=exon-XM_017910441.1-4;Dbxref=GeneID:108554981%2CGenbank:XM_017910441.1;Parent=rna-XM_017910441.1
NW_016908280.1	Gnomon	exon	243582	243727	.	-	.	ID=exon-XM_017910441.1-5;Dbxref=GeneID:108554981%2CGenbank:XM_017910441.1;Parent=rna-XM_017910441.1
NW_016908280.1	Gnomon	exon	360666	360869	.	-	.	ID=exon-XM_017910441.1-2;Dbxref=GeneID:108554981%2CGenbank:XM_017910441.1;Parent=rna-XM_017910441.1
NW_016908280.1	Gnomon	exon	273663	273787	.	-	.	ID=exon-XM_017910441.1-3;Dbxref=GeneID:108554981%2CGenbank:XM_017910441.1;Parent=rna-XM_017910441.1
NW_016908280.1	Gnomon	exon	191041	191167	.	-	.	ID=exon-XM_017910441.1-8;Dbxref=GeneID:108554981%2CGenbank:XM_017910441.1;Parent=rna-XM_017910441.1
NW_016908280.1	Gnomon	exon	190341	190421	.	-	.	ID=exon-XM_017910441.1-9;Dbxref=GeneID:108554981%2CGenbank:XM_017910441.1;Parent=rna-XM_017910441.1
NW_016908280.1	Gnomon	exon	204067	204206	.	-	.	ID=exon-XM_017910441.1-6;Dbxref=GeneID:108554981%2CGenbank:XM_017910441.1;Parent=rna-XM_017910441.1
NW_016908280.1	Gnomon	exon	191322	191493	.	-	.	ID=exon-XM_017910441.1-7;Dbxref=GeneID:108554981%2CGenbank:XM_017910441.1;Parent=rna-XM_017910441.1
NW_016908280.1	Gnomon	exon	473098	474100	.	-	.	ID=exon-XM_017910441.1-1;Dbxref=GeneID:108554981%2CGenbank:XM_017910441.1;Parent=rna-XM_017910441.1
NW_016908280.1	Gnomon	exon	1113772	1113868	.	+	.	ID=exon-XM_017910371.1-10;Dbxref=GeneID:108554950%2CGenbank:XM_017910371.1;Parent=rna-XM_017910371.1
NW_016908280.1	Gnomon	exon	1113938	1114004	.	+	.	ID=exon-XM_017910371.1-11;Dbxref=GeneID:108554950%2CGenbank:XM_017910371.1;Parent=rna-XM_017910371.1
NW_016908280.1	Gnomon	exon	1114068	1114216	.	+	.	ID=exon-XM_017910371.1-12;Dbxref=GeneID:108554950%2CGenbank:XM_017910371.1;Parent=rna-XM_017910371.1
NW_016908280.1	Gnomon	CDS	1199777	1199893	.	+	0	Name=XP_017765872.1;ID=cds-XP_017765872.1;Dbxref=GeneID:108554957%2CGenbank:XP_017765872.1;Note=The sequence of the model RefSeq protein was modified relative to this genomic sequence to represent the inferred CDS: substituted 1 base at 1 genomic stop codon;Parent=rna-XM_017910383.1
NW_016908280.1	Gnomon	CDS	1200239	1200823	.	+	0	Name=XP_017765872.1;ID=cds-XP_017765872.1;Dbxref=GeneID:108554957%2CGenbank:XP_017765872.1;Note=The sequence of the model RefSeq protein was modified relative to this genomic sequence to represent the inferred CDS: substituted 1 base at 1 genomic stop codon;Parent=rna-XM_017910383.1
NW_016908280.1	Gnomon	CDS	1200900	1201017	.	+	0	Name=XP_017765872.1;ID=cds-XP_017765872.1;Dbxref=GeneID:108554957%2CGenbank:XP_017765872.1;Note=The sequence of the model RefSeq protein was modified relative to this genomic sequence to represent the inferred CDS: substituted 1 base at 1 genomic stop codon;Parent=rna-XM_017910383.1
NW_016908280.1	Gnomon	CDS	1201087	1201290	.	+	0	Name=XP_017765872.1;ID=cds-XP_017765872.1;Dbxref=GeneID:108554957%2CGenbank:XP_017765872.1;Note=The sequence of the model RefSeq protein was modified relative to this genomic sequence to represent the inferred CDS: substituted 1 base at 1 genomic stop codon;Parent=rna-XM_017910383.1
NW_016908280.1	Gnomon	CDS	1201355	1202256	.	+	0	Name=XP_017765872.1;ID=cds-XP_017765872.1;Dbxref=GeneID:108554957%2CGenbank:XP_017765872.1;Note=The sequence of the model RefSeq protein was modified relative to this genomic sequence to represent the inferred CDS: substituted 1 base at 1 genomic stop codon;Parent=rna-XM_017910383.1
NW_016908280.1	Gnomon	exon	1061708	1061952	.	-	.	ID=exon-XM_017910460.1-12;Dbxref=GeneID:108554994%2CGenbank:XM_017910460.1;Parent=rna-XM_017910460.1
NW_016908280.1	Gnomon	exon	1061477	1061632	.	-	.	ID=exon-XM_017910460.1-13;Dbxref=GeneID:108554994%2CGenbank:XM_017910460.1;Parent=rna-XM_017910460.1
NW_016908280.1	Gnomon	exon	1062300	1062539	.	-	.	ID=exon-XM_017910460.1-10;Dbxref=GeneID:108554994%2CGenbank:XM_017910460.1;Parent=rna-XM_017910460.1
NW_016908280.1	Gnomon	exon	1062025	1062223	.	-	.	ID=exon-XM_017910460.1-11;Dbxref=GeneID:108554994%2CGenbank:XM_017910460.1;Parent=rna-XM_017910460.1
NW_016908280.1	Gnomon	exon	1061268	1061396	.	-	.	ID=exon-XM_017910460.1-14;Dbxref=GeneID:108554994%2CGenbank:XM_017910460.1;Parent=rna-XM_017910460.1
NW_016908280.1	Gnomon	exon	1060945	1061190	.	-	.	ID=exon-XM_017910460.1-15;Dbxref=GeneID:108554994%2CGenbank:XM_017910460.1;Parent=rna-XM_017910460.1
NW_016908280.1	Gnomon	mRNA	829895	1058174	.	-	.	Name=XM_017910427.1;ID=rna-XM_017910427.1;Dbxref=GeneID:108554976%2CGenbank:XM_017910427.1;Parent=gene-LOC108554976
NW_016908280.1	tRNAscan-SE	tRNA	630738	630808	.	+	.	ID=rna-Trnag-gcc-2;Dbxref=GeneID:108555003;Note=transfer RNA glycine (anticodon GCC);Parent=gene-Trnag-gcc-2
NW_016908280.1	tRNAscan-SE	tRNA	631064	631134	.	+	.	ID=rna-Trnag-gcc-3;Dbxref=GeneID:108555004;Note=transfer RNA glycine (anticodon GCC);Parent=gene-Trnag-gcc-3
NW_016908280.1	tRNAscan-SE	tRNA	632964	633034	.	+	.	ID=rna-Trnag-gcc-4;Dbxref=GeneID:108555005;Note=transfer RNA glycine (anticodon GCC);Parent=gene-Trnag-gcc-4
NW_016908280.1	Gnomon	exon	473098	474100	.	-	.	ID=exon-XM_017910442.1-1;Dbxref=GeneID:108554981%2CGenbank:XM_017910442.1;Parent=rna-XM_017910442.1
NW_016908280.1	Gnomon	exon	360666	360869	.	-	.	ID=exon-XM_017910442.1-2;Dbxref=GeneID:108554981%2CGenbank:XM_017910442.1;Parent=rna-XM_017910442.1
NW_016908280.1	Gnomon	exon	273663	273787	.	-	.	ID=exon-XM_017910442.1-3;Dbxref=GeneID:108554981%2CGenbank:XM_017910442.1;Parent=rna-XM_017910442.1
NW_016908280.1	Gnomon	exon	253179	253290	.	-	.	ID=exon-XM_017910442.1-4;Dbxref=GeneID:108554981%2CGenbank:XM_017910442.1;Parent=rna-XM_017910442.1
NW_016908280.1	Gnomon	exon	243582	243727	.	-	.	ID=exon-XM_017910442.1-5;Dbxref=GeneID:108554981%2CGenbank:XM_017910442.1;Parent=rna-XM_017910442.1
NW_016908280.1	Gnomon	exon	204067	204206	.	-	.	ID=exon-XM_017910442.1-6;Dbxref=GeneID:108554981%2CGenbank:XM_017910442.1;Parent=rna-XM_017910442.1
NW_016908280.1	Gnomon	exon	191322	191493	.	-	.	ID=exon-XM_017910442.1-7;Dbxref=GeneID:108554981%2CGenbank:XM_017910442.1;Parent=rna-XM_017910442.1
NW_016908280.1	Gnomon	exon	191041	191167	.	-	.	ID=exon-XM_017910442.1-8;Dbxref=GeneID:108554981%2CGenbank:XM_017910442.1;Parent=rna-XM_017910442.1
NW_016908280.1	Gnomon	exon	190341	190421	.	-	.	ID=exon-XM_017910442.1-9;Dbxref=GeneID:108554981%2CGenbank:XM_017910442.1;Parent=rna-XM_017910442.1
NW_016908280.1	Gnomon	CDS	807948	808180	.	-	0	Name=XP_017765871.1;ID=cds-XP_017765871.1;Dbxref=GeneID:108554956%2CGenbank:XP_017765871.1;Parent=rna-XM_017910382.1
NW_016908280.1	Gnomon	CDS	807375	807858	.	-	0	Name=XP_017765871.1;ID=cds-XP_017765871.1;Dbxref=GeneID:108554956%2CGenbank:XP_017765871.1;Parent=rna-XM_017910382.1
NW_016908280.1	Gnomon	exon	803947	804126	.	+	.	ID=exon-XM_017910364.1-2;Dbxref=GeneID:108554942%2CGenbank:XM_017910364.1;Parent=rna-XM_017910364.1
NW_016908280.1	Gnomon	exon	804198	804514	.	+	.	ID=exon-XM_017910364.1-3;Dbxref=GeneID:108554942%2CGenbank:XM_017910364.1;Parent=rna-XM_017910364.1
NW_016908280.1	Gnomon	exon	804593	804802	.	+	.	ID=exon-XM_017910364.1-4;Dbxref=GeneID:108554942%2CGenbank:XM_017910364.1;Parent=rna-XM_017910364.1
NW_016908280.1	Gnomon	exon	804892	805097	.	+	.	ID=exon-XM_017910364.1-5;Dbxref=GeneID:108554942%2CGenbank:XM_017910364.1;Parent=rna-XM_017910364.1
NW_016908280.1	Gnomon	exon	805177	805749	.	+	.	ID=exon-XM_017910364.1-6;Dbxref=GeneID:108554942%2CGenbank:XM_017910364.1;Parent=rna-XM_017910364.1
NW_016908280.1	Gnomon	exon	805819	805967	.	+	.	ID=exon-XM_017910364.1-7;Dbxref=GeneID:108554942%2CGenbank:XM_017910364.1;Parent=rna-XM_017910364.1
NW_016908280.1	Gnomon	exon	806043	806413	.	+	.	ID=exon-XM_017910364.1-8;Dbxref=GeneID:108554942%2CGenbank:XM_017910364.1;Parent=rna-XM_017910364.1
NW_016908280.1	Gnomon	exon	803672	803763	.	+	.	ID=exon-XM_017910364.1-1;Dbxref=GeneID:108554942%2CGenbank:XM_017910364.1;Parent=rna-XM_017910364.1
NW_016908280.1	Gnomon	mRNA	829895	1058174	.	-	.	Name=XM_017910428.1;ID=rna-XM_017910428.1;Dbxref=GeneID:108554976%2CGenbank:XM_017910428.1;Parent=gene-LOC108554976
NW_016908280.1	Gnomon	exon	1233405	1233840	.	+	.	ID=exon-XM_017910446.1-12;Dbxref=GeneID:108554985%2CGenbank:XM_017910446.1;Parent=rna-XM_017910446.1
NW_016908280.1	Gnomon	exon	1233057	1233145	.	+	.	ID=exon-XM_017910446.1-10;Dbxref=GeneID:108554985%2CGenbank:XM_017910446.1;Parent=rna-XM_017910446.1
NW_016908280.1	Gnomon	exon	1233213	1233314	.	+	.	ID=exon-XM_017910446.1-11;Dbxref=GeneID:108554985%2CGenbank:XM_017910446.1;Parent=rna-XM_017910446.1
NW_016908280.1	Gnomon	exon	1263495	1263553	.	-	.	ID=exon-XM_017910341.1-1;Dbxref=GeneID:108554923%2CGenbank:XM_017910341.1;Parent=rna-XM_017910341.1
NW_016908280.1	Gnomon	exon	1262954	1263054	.	-	.	ID=exon-XM_017910341.1-2;Dbxref=GeneID:108554923%2CGenbank:XM_017910341.1;Parent=rna-XM_017910341.1
NW_016908280.1	Gnomon	exon	1262337	1262533	.	-	.	ID=exon-XM_017910341.1-3;Dbxref=GeneID:108554923%2CGenbank:XM_017910341.1;Parent=rna-XM_017910341.1
NW_016908280.1	Gnomon	CDS	1103770	1104017	.	+	0	Name=XP_017765870.1;ID=cds-XP_017765870.1;Dbxref=GeneID:108554955%2CGenbank:XP_017765870.1;Parent=rna-XM_017910381.1
NW_016908280.1	Gnomon	CDS	1104100	1104460	.	+	0	Name=XP_017765870.1;ID=cds-XP_017765870.1;Dbxref=GeneID:108554955%2CGenbank:XP_017765870.1;Parent=rna-XM_017910381.1
NW_016908280.1	Gnomon	CDS	1104537	1104866	.	+	0	Name=XP_017765870.1;ID=cds-XP_017765870.1;Dbxref=GeneID:108554955%2CGenbank:XP_017765870.1;Parent=rna-XM_017910381.1
NW_016908280.1	Gnomon	CDS	1104941	1105321	.	+	0	Name=XP_017765870.1;ID=cds-XP_017765870.1;Dbxref=GeneID:108554955%2CGenbank:XP_017765870.1;Parent=rna-XM_017910381.1
NW_016908280.1	Gnomon	exon	1062300	1062539	.	-	.	ID=exon-XM_017910465.1-8;Dbxref=GeneID:108554994%2CGenbank:XM_017910465.1;Parent=rna-XM_017910465.1
NW_016908280.1	Gnomon	exon	1062025	1062223	.	-	.	ID=exon-XM_017910465.1-9;Dbxref=GeneID:108554994%2CGenbank:XM_017910465.1;Parent=rna-XM_017910465.1
NW_016908280.1	Gnomon	exon	1066555	1066698	.	-	.	ID=exon-XM_017910465.1-4;Dbxref=GeneID:108554994%2CGenbank:XM_017910465.1;Parent=rna-XM_017910465.1
NW_016908280.1	Gnomon	exon	1066313	1066479	.	-	.	ID=exon-XM_017910465.1-5;Dbxref=GeneID:108554994%2CGenbank:XM_017910465.1;Parent=rna-XM_017910465.1
NW_016908280.1	Gnomon	exon	1065956	1066097	.	-	.	ID=exon-XM_017910465.1-6;Dbxref=GeneID:108554994%2CGenbank:XM_017910465.1;Parent=rna-XM_017910465.1
NW_016908280.1	Gnomon	exon	1062619	1062776	.	-	.	ID=exon-XM_017910465.1-7;Dbxref=GeneID:108554994%2CGenbank:XM_017910465.1;Parent=rna-XM_017910465.1
NW_016908280.1	Gnomon	exon	1076879	1077274	.	-	.	ID=exon-XM_017910465.1-1;Dbxref=GeneID:108554994%2CGenbank:XM_017910465.1;Parent=rna-XM_017910465.1
NW_016908280.1	Gnomon	exon	1067063	1067170	.	-	.	ID=exon-XM_017910465.1-2;Dbxref=GeneID:108554994%2CGenbank:XM_017910465.1;Parent=rna-XM_017910465.1
NW_016908280.1	Gnomon	exon	1066811	1066900	.	-	.	ID=exon-XM_017910465.1-3;Dbxref=GeneID:108554994%2CGenbank:XM_017910465.1;Parent=rna-XM_017910465.1
NW_016908280.1	Gnomon	mRNA	829895	1058174	.	-	.	Name=XM_017910429.1;ID=rna-XM_017910429.1;Dbxref=GeneID:108554976%2CGenbank:XM_017910429.1;Parent=gene-LOC108554976
NW_016908280.1	Gnomon	exon	482926	483075	.	+	.	ID=exon-XM_017910347.1-16;Dbxref=GeneID:108554931%2CGenbank:XM_017910347.1;Parent=rna-XM_017910347.1
NW_016908280.1	Gnomon	exon	482398	482511	.	+	.	ID=exon-XM_017910347.1-14;Dbxref=GeneID:108554931%2CGenbank:XM_017910347.1;Parent=rna-XM_017910347.1
NW_016908280.1	Gnomon	exon	482590	482698	.	+	.	ID=exon-XM_017910347.1-15;Dbxref=GeneID:108554931%2CGenbank:XM_017910347.1;Parent=rna-XM_017910347.1
NW_016908280.1	Gnomon	exon	479859	480007	.	+	.	ID=exon-XM_017910347.1-12;Dbxref=GeneID:108554931%2CGenbank:XM_017910347.1;Parent=rna-XM_017910347.1
NW_016908280.1	Gnomon	exon	480083	480221	.	+	.	ID=exon-XM_017910347.1-13;Dbxref=GeneID:108554931%2CGenbank:XM_017910347.1;Parent=rna-XM_017910347.1
NW_016908280.1	Gnomon	exon	479327	479527	.	+	.	ID=exon-XM_017910347.1-10;Dbxref=GeneID:108554931%2CGenbank:XM_017910347.1;Parent=rna-XM_017910347.1
NW_016908280.1	Gnomon	exon	479593	479672	.	+	.	ID=exon-XM_017910347.1-11;Dbxref=GeneID:108554931%2CGenbank:XM_017910347.1;Parent=rna-XM_017910347.1
NW_016908280.1	Gnomon	CDS	1236822	1236995	.	+	0	Name=XP_017765876.1;ID=cds-XP_017765876.1;Dbxref=GeneID:108554961%2CGenbank:XP_017765876.1;Parent=rna-XM_017910387.1
NW_016908280.1	Gnomon	CDS	1237066	1237368	.	+	0	Name=XP_017765876.1;ID=cds-XP_017765876.1;Dbxref=GeneID:108554961%2CGenbank:XP_017765876.1;Parent=rna-XM_017910387.1
NW_016908280.1	Gnomon	CDS	1237457	1237801	.	+	0	Name=XP_017765876.1;ID=cds-XP_017765876.1;Dbxref=GeneID:108554961%2CGenbank:XP_017765876.1;Parent=rna-XM_017910387.1
NW_016908280.1	RefSeq	cDNA_match	1126739	1126775	.	-	.	ID=49d47393-c40d-4011-ab7d-568b21e89c2f;Target=XM_017910366.1 1 37
NW_016908280.1	RefSeq	cDNA_match	1126369	1126571	.	-	.	ID=49d47393-c40d-4011-ab7d-568b21e89c2f;Target=XM_017910366.1 1 37
NW_016908280.1	RefSeq	cDNA_match	1125496	1126300	.	-	.	ID=49d47393-c40d-4011-ab7d-568b21e89c2f;Target=XM_017910366.1 1 37
NW_016908280.1	RefSeq	cDNA_match	1125274	1125422	.	-	.	ID=49d47393-c40d-4011-ab7d-568b21e89c2f;Target=XM_017910366.1 1 37
NW_016908280.1	RefSeq	cDNA_match	1125100	1125200	.	-	.	ID=49d47393-c40d-4011-ab7d-568b21e89c2f;Target=XM_017910366.1 1 37
NW_016908280.1	RefSeq	cDNA_match	1124857	1125032	.	-	.	ID=49d47393-c40d-4011-ab7d-568b21e89c2f;Target=XM_017910366.1 1 37
NW_016908280.1	RefSeq	cDNA_match	1124563	1124769	.	-	.	ID=49d47393-c40d-4011-ab7d-568b21e89c2f;Target=XM_017910366.1 1 37
NW_016908280.1	RefSeq	cDNA_match	1124226	1124474	.	-	.	ID=49d47393-c40d-4011-ab7d-568b21e89c2f;Target=XM_017910366.1 1 37
NW_016908280.1	RefSeq	cDNA_match	1123727	1124024	.	-	.	ID=49d47393-c40d-4011-ab7d-568b21e89c2f;Target=XM_017910366.1 1 37
NW_016908280.1	Gnomon	exon	1065956	1066054	.	-	.	ID=exon-XM_017910466.1-1;Dbxref=GeneID:108554994%2CGenbank:XM_017910466.1;Parent=rna-XM_017910466.1
NW_016908280.1	Gnomon	exon	1063852	1063872	.	-	.	ID=exon-XM_017910466.1-2;Dbxref=GeneID:108554994%2CGenbank:XM_017910466.1;Parent=rna-XM_017910466.1
NW_016908280.1	Gnomon	exon	1062300	1062539	.	-	.	ID=exon-XM_017910466.1-5;Dbxref=GeneID:108554994%2CGenbank:XM_017910466.1;Parent=rna-XM_017910466.1
NW_016908280.1	Gnomon	exon	1062025	1062223	.	-	.	ID=exon-XM_017910466.1-6;Dbxref=GeneID:108554994%2CGenbank:XM_017910466.1;Parent=rna-XM_017910466.1
NW_016908280.1	Gnomon	exon	1063634	1063754	.	-	.	ID=exon-XM_017910466.1-3;Dbxref=GeneID:108554994%2CGenbank:XM_017910466.1;Parent=rna-XM_017910466.1
NW_016908280.1	Gnomon	exon	1062619	1062776	.	-	.	ID=exon-XM_017910466.1-4;Dbxref=GeneID:108554994%2CGenbank:XM_017910466.1;Parent=rna-XM_017910466.1
NW_016908280.1	Gnomon	exon	1061268	1061396	.	-	.	ID=exon-XM_017910466.1-9;Dbxref=GeneID:108554994%2CGenbank:XM_017910466.1;Parent=rna-XM_017910466.1
NW_016908280.1	Gnomon	exon	1061708	1061952	.	-	.	ID=exon-XM_017910466.1-7;Dbxref=GeneID:108554994%2CGenbank:XM_017910466.1;Parent=rna-XM_017910466.1
NW_016908280.1	Gnomon	exon	1061477	1061632	.	-	.	ID=exon-XM_017910466.1-8;Dbxref=GeneID:108554994%2CGenbank:XM_017910466.1;Parent=rna-XM_017910466.1
NW_016908280.1	Gnomon	mRNA	657687	658861	.	+	.	Name=XM_017910377.1;ID=rna-XM_017910377.1;Dbxref=GeneID:108554952%2CGenbank:XM_017910377.1;Parent=gene-LOC108554952
NW_016908280.1	Gnomon	mRNA	1089789	1103563	.	-	.	Name=XM_017910471.1;ID=rna-XM_017910471.1;Dbxref=GeneID:108554996%2CGenbank:XM_017910471.1;Parent=gene-LOC108554996
NW_016908280.1	Gnomon	exon	908672	908794	.	-	.	ID=exon-XM_017910418.1-8;Dbxref=GeneID:108554976%2CGenbank:XM_017910418.1;Parent=rna-XM_017910418.1
NW_016908280.1	Gnomon	exon	908493	908576	.	-	.	ID=exon-XM_017910418.1-9;Dbxref=GeneID:108554976%2CGenbank:XM_017910418.1;Parent=rna-XM_017910418.1
NW_016908280.1	Gnomon	exon	913475	913577	.	-	.	ID=exon-XM_017910418.1-6;Dbxref=GeneID:108554976%2CGenbank:XM_017910418.1;Parent=rna-XM_017910418.1
NW_016908280.1	Gnomon	exon	911296	911474	.	-	.	ID=exon-XM_017910418.1-7;Dbxref=GeneID:108554976%2CGenbank:XM_017910418.1;Parent=rna-XM_017910418.1
NW_016908280.1	Gnomon	exon	916818	916872	.	-	.	ID=exon-XM_017910418.1-4;Dbxref=GeneID:108554976%2CGenbank:XM_017910418.1;Parent=rna-XM_017910418.1
NW_016908280.1	Gnomon	exon	914345	914483	.	-	.	ID=exon-XM_017910418.1-5;Dbxref=GeneID:108554976%2CGenbank:XM_017910418.1;Parent=rna-XM_017910418.1
NW_016908280.1	Gnomon	exon	989099	989193	.	-	.	ID=exon-XM_017910418.1-2;Dbxref=GeneID:108554976%2CGenbank:XM_017910418.1;Parent=rna-XM_017910418.1
NW_016908280.1	Gnomon	exon	958930	958989	.	-	.	ID=exon-XM_017910418.1-3;Dbxref=GeneID:108554976%2CGenbank:XM_017910418.1;Parent=rna-XM_017910418.1
NW_016908280.1	Gnomon	exon	1057245	1058174	.	-	.	ID=exon-XM_017910418.1-1;Dbxref=GeneID:108554976%2CGenbank:XM_017910418.1;Parent=rna-XM_017910418.1
NW_016908280.1	Gnomon	CDS	1199106	1199246	.	-	0	Name=XP_017765875.1;ID=cds-XP_017765875.1;Dbxref=GeneID:108554960%2CGenbank:XP_017765875.1;Parent=rna-XM_017910386.1
NW_016908280.1	Gnomon	CDS	1198900	1199032	.	-	0	Name=XP_017765875.1;ID=cds-XP_017765875.1;Dbxref=GeneID:108554960%2CGenbank:XP_017765875.1;Parent=rna-XM_017910386.1
NW_016908280.1	Gnomon	CDS	1198535	1198838	.	-	0	Name=XP_017765875.1;ID=cds-XP_017765875.1;Dbxref=GeneID:108554960%2CGenbank:XP_017765875.1;Parent=rna-XM_017910386.1
NW_016908280.1	Gnomon	CDS	1198203	1198466	.	-	0	Name=XP_017765875.1;ID=cds-XP_017765875.1;Dbxref=GeneID:108554960%2CGenbank:XP_017765875.1;Parent=rna-XM_017910386.1
NW_016908280.1	Gnomon	CDS	1197911	1198138	.	-	0	Name=XP_017765875.1;ID=cds-XP_017765875.1;Dbxref=GeneID:108554960%2CGenbank:XP_017765875.1;Parent=rna-XM_017910386.1
NW_016908280.1	Gnomon	CDS	1197300	1197819	.	-	0	Name=XP_017765875.1;ID=cds-XP_017765875.1;Dbxref=GeneID:108554960%2CGenbank:XP_017765875.1;Parent=rna-XM_017910386.1
NW_016908280.1	Gnomon	exon	1158099	1158300	.	-	.	ID=exon-XM_017910436.1-10;Dbxref=GeneID:108554979%2CGenbank:XM_017910436.1;Parent=rna-XM_017910436.1
NW_016908280.1	Gnomon	exon	1149820	1150022	.	-	.	ID=exon-XM_017910436.1-11;Dbxref=GeneID:108554979%2CGenbank:XM_017910436.1;Parent=rna-XM_017910436.1
NW_016908280.1	Gnomon	exon	1146851	1149725	.	-	.	ID=exon-XM_017910436.1-12;Dbxref=GeneID:108554979%2CGenbank:XM_017910436.1;Parent=rna-XM_017910436.1
NW_016908280.1	Gnomon	mRNA	657871	658861	.	+	.	Name=XM_017910378.1;ID=rna-XM_017910378.1;Dbxref=GeneID:108554952%2CGenbank:XM_017910378.1;Parent=gene-LOC108554952
NW_016908280.1	Gnomon	exon	829895	830649	.	-	.	ID=exon-XM_017910426.1-16;Dbxref=GeneID:108554976%2CGenbank:XM_017910426.1;Parent=rna-XM_017910426.1
NW_016908280.1	Gnomon	exon	880708	880768	.	-	.	ID=exon-XM_017910426.1-10;Dbxref=GeneID:108554976%2CGenbank:XM_017910426.1;Parent=rna-XM_017910426.1
NW_016908280.1	Gnomon	exon	868356	868445	.	-	.	ID=exon-XM_017910426.1-11;Dbxref=GeneID:108554976%2CGenbank:XM_017910426.1;Parent=rna-XM_017910426.1
NW_016908280.1	Gnomon	exon	832448	832542	.	-	.	ID=exon-XM_017910426.1-14;Dbxref=GeneID:108554976%2CGenbank:XM_017910426.1;Parent=rna-XM_017910426.1
NW_016908280.1	Gnomon	exon	831514	831631	.	-	.	ID=exon-XM_017910426.1-15;Dbxref=GeneID:108554976%2CGenbank:XM_017910426.1;Parent=rna-XM_017910426.1
NW_016908280.1	Gnomon	exon	853001	853057	.	-	.	ID=exon-XM_017910426.1-12;Dbxref=GeneID:108554976%2CGenbank:XM_017910426.1;Parent=rna-XM_017910426.1
NW_016908280.1	Gnomon	exon	834179	834254	.	-	.	ID=exon-XM_017910426.1-13;Dbxref=GeneID:108554976%2CGenbank:XM_017910426.1;Parent=rna-XM_017910426.1
NW_016908280.1	Gnomon	mRNA	1089789	1103573	.	-	.	Name=XM_017910472.1;ID=rna-XM_017910472.1;Dbxref=GeneID:108554996%2CGenbank:XM_017910472.1;Parent=gene-LOC108554996
NW_016908280.1	Gnomon	exon	1125274	1125422	.	-	.	ID=exon-XM_017910366.1-4;Dbxref=GeneID:108554944%2CGenbank:XM_017910366.1;Note=The sequence of the model RefSeq transcript was modified relative to this genomic sequence to represent the inferred CDS: inserted 2 bases in 1 codon;Parent=rna-XM_017910366.1
NW_016908280.1	Gnomon	exon	1125100	1125200	.	-	.	ID=exon-XM_017910366.1-5;Dbxref=GeneID:108554944%2CGenbank:XM_017910366.1;Note=The sequence of the model RefSeq transcript was modified relative to this genomic sequence to represent the inferred CDS: inserted 2 bases in 1 codon;Parent=rna-XM_017910366.1
NW_016908280.1	Gnomon	exon	1124857	1125032	.	-	.	ID=exon-XM_017910366.1-6;Dbxref=GeneID:108554944%2CGenbank:XM_017910366.1;Note=The sequence of the model RefSeq transcript was modified relative to this genomic sequence to represent the inferred CDS: inserted 2 bases in 1 codon;Parent=rna-XM_017910366.1
NW_016908280.1	Gnomon	exon	1124563	1124769	.	-	.	ID=exon-XM_017910366.1-7;Dbxref=GeneID:108554944%2CGenbank:XM_017910366.1;Note=The sequence of the model RefSeq transcript was modified relative to this genomic sequence to represent the inferred CDS: inserted 2 bases in 1 codon;Parent=rna-XM_017910366.1
NW_016908280.1	Gnomon	exon	1126739	1126775	.	-	.	ID=exon-XM_017910366.1-1;Dbxref=GeneID:108554944%2CGenbank:XM_017910366.1;Note=The sequence of the model RefSeq transcript was modified relative to this genomic sequence to represent the inferred CDS: inserted 2 bases in 1 codon;Parent=rna-XM_017910366.1
NW_016908280.1	Gnomon	exon	1126369	1126571	.	-	.	ID=exon-XM_017910366.1-2;Dbxref=GeneID:108554944%2CGenbank:XM_017910366.1;Note=The sequence of the model RefSeq transcript was modified relative to this genomic sequence to represent the inferred CDS: inserted 2 bases in 1 codon;Parent=rna-XM_017910366.1
NW_016908280.1	Gnomon	exon	1125496	1126300	.	-	.	ID=exon-XM_017910366.1-3;Dbxref=GeneID:108554944%2CGenbank:XM_017910366.1;Note=The sequence of the model RefSeq transcript was modified relative to this genomic sequence to represent the inferred CDS: inserted 2 bases in 1 codon;Parent=rna-XM_017910366.1
NW_016908280.1	Gnomon	exon	1124327	1124474	.	-	.	ID=exon-XM_017910366.1-8;Dbxref=GeneID:108554944%2CGenbank:XM_017910366.1;Note=The sequence of the model RefSeq transcript was modified relative to this genomic sequence to represent the inferred CDS: inserted 2 bases in 1 codon;Parent=rna-XM_017910366.1
NW_016908280.1	Gnomon	exon	1124226	1124325	.	-	.	ID=exon-XM_017910366.1-9;Dbxref=GeneID:108554944%2CGenbank:XM_017910366.1;Note=The sequence of the model RefSeq transcript was modified relative to this genomic sequence to represent the inferred CDS: inserted 2 bases in 1 codon;Parent=rna-XM_017910366.1
NW_016908280.1	Gnomon	exon	846924	847076	.	-	.	ID=exon-XM_017910416.1-13;Dbxref=GeneID:108554976%2CGenbank:XM_017910416.1;Parent=rna-XM_017910416.1
NW_016908280.1	Gnomon	exon	834179	834254	.	-	.	ID=exon-XM_017910416.1-14;Dbxref=GeneID:108554976%2CGenbank:XM_017910416.1;Parent=rna-XM_017910416.1
NW_016908280.1	Gnomon	exon	832448	832542	.	-	.	ID=exon-XM_017910416.1-15;Dbxref=GeneID:108554976%2CGenbank:XM_017910416.1;Parent=rna-XM_017910416.1
NW_016908280.1	Gnomon	exon	831514	831631	.	-	.	ID=exon-XM_017910416.1-16;Dbxref=GeneID:108554976%2CGenbank:XM_017910416.1;Parent=rna-XM_017910416.1
NW_016908280.1	Gnomon	exon	880708	880768	.	-	.	ID=exon-XM_017910416.1-10;Dbxref=GeneID:108554976%2CGenbank:XM_017910416.1;Parent=rna-XM_017910416.1
NW_016908280.1	Gnomon	exon	868356	868445	.	-	.	ID=exon-XM_017910416.1-11;Dbxref=GeneID:108554976%2CGenbank:XM_017910416.1;Parent=rna-XM_017910416.1
NW_016908280.1	Gnomon	exon	853001	853057	.	-	.	ID=exon-XM_017910416.1-12;Dbxref=GeneID:108554976%2CGenbank:XM_017910416.1;Parent=rna-XM_017910416.1
NW_016908280.1	Gnomon	exon	829895	830649	.	-	.	ID=exon-XM_017910416.1-17;Dbxref=GeneID:108554976%2CGenbank:XM_017910416.1;Parent=rna-XM_017910416.1
NW_016908280.1	Gnomon	CDS	2125685	2125696	.	+	0	Name=XP_017765874.1;ID=cds-XP_017765874.1;Dbxref=GeneID:108554959%2CGenbank:XP_017765874.1;Parent=rna-XM_017910385.1
NW_016908280.1	Gnomon	CDS	2127022	2127301	.	+	0	Name=XP_017765874.1;ID=cds-XP_017765874.1;Dbxref=GeneID:108554959%2CGenbank:XP_017765874.1;Parent=rna-XM_017910385.1
NW_016908280.1	Gnomon	CDS	2127701	2128189	.	+	0	Name=XP_017765874.1;ID=cds-XP_017765874.1;Dbxref=GeneID:108554959%2CGenbank:XP_017765874.1;Parent=rna-XM_017910385.1
NW_016908280.1	Gnomon	CDS	2128485	2128780	.	+	0	Name=XP_017765874.1;ID=cds-XP_017765874.1;Dbxref=GeneID:108554959%2CGenbank:XP_017765874.1;Parent=rna-XM_017910385.1
NW_016908280.1	Gnomon	mRNA	140445	144140	.	-	.	Name=XM_017910379.1;ID=rna-XM_017910379.1;Dbxref=GeneID:108554953%2CGenbank:XM_017910379.1;Parent=gene-LOC108554953
NW_016908280.1	Gnomon	exon	1811253	1811392	.	+	.	ID=exon-XM_017910343.1-9;Dbxref=GeneID:108554926%2CGenbank:XM_017910343.1;Parent=rna-XM_017910343.1
NW_016908280.1	Gnomon	exon	1808676	1808751	.	+	.	ID=exon-XM_017910343.1-1;Dbxref=GeneID:108554926%2CGenbank:XM_017910343.1;Parent=rna-XM_017910343.1
NW_016908280.1	Gnomon	exon	1809236	1809372	.	+	.	ID=exon-XM_017910343.1-2;Dbxref=GeneID:108554926%2CGenbank:XM_017910343.1;Parent=rna-XM_017910343.1
NW_016908280.1	Gnomon	exon	1809445	1809585	.	+	.	ID=exon-XM_017910343.1-3;Dbxref=GeneID:108554926%2CGenbank:XM_017910343.1;Parent=rna-XM_017910343.1
NW_016908280.1	Gnomon	exon	1809674	1809747	.	+	.	ID=exon-XM_017910343.1-4;Dbxref=GeneID:108554926%2CGenbank:XM_017910343.1;Parent=rna-XM_017910343.1
NW_016908280.1	Gnomon	exon	1809824	1809944	.	+	.	ID=exon-XM_017910343.1-5;Dbxref=GeneID:108554926%2CGenbank:XM_017910343.1;Parent=rna-XM_017910343.1
NW_016908280.1	Gnomon	exon	1810517	1810684	.	+	.	ID=exon-XM_017910343.1-6;Dbxref=GeneID:108554926%2CGenbank:XM_017910343.1;Parent=rna-XM_017910343.1
NW_016908280.1	Gnomon	exon	1810746	1810951	.	+	.	ID=exon-XM_017910343.1-7;Dbxref=GeneID:108554926%2CGenbank:XM_017910343.1;Parent=rna-XM_017910343.1
NW_016908280.1	Gnomon	exon	1811022	1811175	.	+	.	ID=exon-XM_017910343.1-8;Dbxref=GeneID:108554926%2CGenbank:XM_017910343.1;Parent=rna-XM_017910343.1
NW_016908280.1	Gnomon	mRNA	1455184	1573524	.	+	.	Name=XM_017910473.1;ID=rna-XM_017910473.1;Dbxref=GeneID:108554997%2CGenbank:XM_017910473.1;Parent=gene-LOC108554997
NW_016908280.1	tRNAscan-SE	exon	520002	520083	.	-	.	ID=exon-Trnas-aga-2-1;Dbxref=GeneID:108555006;Note=transfer RNA serine (anticodon AGA);Parent=rna-Trnas-aga-2
NW_016908280.1	Gnomon	CDS	665744	665854	.	-	0	Name=XP_017765873.1;ID=cds-XP_017765873.1;Dbxref=GeneID:108554958%2CGenbank:XP_017765873.1;Parent=rna-XM_017910384.1
NW_016908280.1	Gnomon	CDS	665044	665474	.	-	0	Name=XP_017765873.1;ID=cds-XP_017765873.1;Dbxref=GeneID:108554958%2CGenbank:XP_017765873.1;Parent=rna-XM_017910384.1
NW_016908280.1	Gnomon	CDS	664507	664962	.	-	0	Name=XP_017765873.1;ID=cds-XP_017765873.1;Dbxref=GeneID:108554958%2CGenbank:XP_017765873.1;Parent=rna-XM_017910384.1
NW_016908280.1	Gnomon	CDS	664161	664425	.	-	0	Name=XP_017765873.1;ID=cds-XP_017765873.1;Dbxref=GeneID:108554958%2CGenbank:XP_017765873.1;Parent=rna-XM_017910384.1
NW_016908280.1	Gnomon	mRNA	1455184	1573524	.	+	.	Name=XM_017910474.1;ID=rna-XM_017910474.1;Dbxref=GeneID:108554997%2CGenbank:XM_017910474.1;Parent=gene-LOC108554997
NW_016908280.1	Gnomon	exon	1338363	1338488	.	+	.	ID=exon-XM_017910342.1-1;Dbxref=GeneID:108554924%2CGenbank:XM_017910342.1;Parent=rna-XM_017910342.1
NW_016908280.1	Gnomon	exon	1339596	1339974	.	+	.	ID=exon-XM_017910342.1-4;Dbxref=GeneID:108554924%2CGenbank:XM_017910342.1;Parent=rna-XM_017910342.1
NW_016908280.1	Gnomon	exon	1340056	1340144	.	+	.	ID=exon-XM_017910342.1-5;Dbxref=GeneID:108554924%2CGenbank:XM_017910342.1;Parent=rna-XM_017910342.1
NW_016908280.1	Gnomon	exon	1338949	1339313	.	+	.	ID=exon-XM_017910342.1-2;Dbxref=GeneID:108554924%2CGenbank:XM_017910342.1;Parent=rna-XM_017910342.1
NW_016908280.1	Gnomon	exon	1339380	1339461	.	+	.	ID=exon-XM_017910342.1-3;Dbxref=GeneID:108554924%2CGenbank:XM_017910342.1;Parent=rna-XM_017910342.1
NW_016908280.1	Gnomon	exon	1181809	1181963	.	+	.	ID=exon-XM_017910390.1-3;Dbxref=GeneID:108554964%2CGenbank:XM_017910390.1;Parent=rna-XM_017910390.1
NW_016908280.1	Gnomon	exon	1182041	1182363	.	+	.	ID=exon-XM_017910390.1-4;Dbxref=GeneID:108554964%2CGenbank:XM_017910390.1;Parent=rna-XM_017910390.1
NW_016908280.1	Gnomon	exon	1179955	1181235	.	+	.	ID=exon-XM_017910390.1-1;Dbxref=GeneID:108554964%2CGenbank:XM_017910390.1;Parent=rna-XM_017910390.1
NW_016908280.1	Gnomon	exon	1181316	1181731	.	+	.	ID=exon-XM_017910390.1-2;Dbxref=GeneID:108554964%2CGenbank:XM_017910390.1;Parent=rna-XM_017910390.1
NW_016908280.1	Gnomon	exon	1576941	1578125	.	+	.	ID=exon-XM_017910389.1-1;Dbxref=GeneID:108554963%2CGenbank:XM_017910389.1;Parent=rna-XM_017910389.1
NW_016908280.1	Gnomon	exon	1091073	1091299	.	-	.	ID=exon-XM_017910470.1-10;Dbxref=GeneID:108554996%2CGenbank:XM_017910470.1;Parent=rna-XM_017910470.1
NW_016908280.1	Gnomon	exon	1089789	1090999	.	-	.	ID=exon-XM_017910470.1-11;Dbxref=GeneID:108554996%2CGenbank:XM_017910470.1;Parent=rna-XM_017910470.1
NW_016908280.1	Gnomon	mRNA	1110851	1114215	.	+	.	Name=XM_017910374.1;ID=rna-XM_017910374.1;Dbxref=GeneID:108554950%2CGenbank:XM_017910374.1;Parent=gene-LOC108554950
NW_016908280.1	Gnomon	CDS	1179955	1181235	.	+	0	Name=XP_017765879.1;ID=cds-XP_017765879.1;Dbxref=GeneID:108554964%2CGenbank:XP_017765879.1;Parent=rna-XM_017910390.1
NW_016908280.1	Gnomon	CDS	1181316	1181731	.	+	0	Name=XP_017765879.1;ID=cds-XP_017765879.1;Dbxref=GeneID:108554964%2CGenbank:XP_017765879.1;Parent=rna-XM_017910390.1
NW_016908280.1	Gnomon	CDS	1181809	1181963	.	+	0	Name=XP_017765879.1;ID=cds-XP_017765879.1;Dbxref=GeneID:108554964%2CGenbank:XP_017765879.1;Parent=rna-XM_017910390.1
NW_016908280.1	Gnomon	CDS	1182041	1182363	.	+	0	Name=XP_017765879.1;ID=cds-XP_017765879.1;Dbxref=GeneID:108554964%2CGenbank:XP_017765879.1;Parent=rna-XM_017910390.1
NW_016908280.1	Gnomon	exon	1796245	1796400	.	-	.	ID=exon-XM_017910400.1-10;Dbxref=GeneID:108554973%2CGenbank:XM_017910400.1;Parent=rna-XM_017910400.1
NW_016908280.1	Gnomon	exon	1796081	1796166	.	-	.	ID=exon-XM_017910400.1-11;Dbxref=GeneID:108554973%2CGenbank:XM_017910400.1;Parent=rna-XM_017910400.1
NW_016908280.1	Gnomon	exon	1794274	1795797	.	-	.	ID=exon-XM_017910400.1-12;Dbxref=GeneID:108554973%2CGenbank:XM_017910400.1;Parent=rna-XM_017910400.1
NW_016908280.1	Gnomon	exon	958930	958989	.	-	.	ID=exon-XM_017910420.1-3;Dbxref=GeneID:108554976%2CGenbank:XM_017910420.1;Parent=rna-XM_017910420.1
NW_016908280.1	Gnomon	exon	916818	916872	.	-	.	ID=exon-XM_017910420.1-4;Dbxref=GeneID:108554976%2CGenbank:XM_017910420.1;Parent=rna-XM_017910420.1
NW_016908280.1	Gnomon	exon	1057245	1058174	.	-	.	ID=exon-XM_017910420.1-1;Dbxref=GeneID:108554976%2CGenbank:XM_017910420.1;Parent=rna-XM_017910420.1
NW_016908280.1	Gnomon	exon	989099	989193	.	-	.	ID=exon-XM_017910420.1-2;Dbxref=GeneID:108554976%2CGenbank:XM_017910420.1;Parent=rna-XM_017910420.1
NW_016908280.1	Gnomon	exon	911296	911474	.	-	.	ID=exon-XM_017910420.1-7;Dbxref=GeneID:108554976%2CGenbank:XM_017910420.1;Parent=rna-XM_017910420.1
NW_016908280.1	Gnomon	exon	908672	908794	.	-	.	ID=exon-XM_017910420.1-8;Dbxref=GeneID:108554976%2CGenbank:XM_017910420.1;Parent=rna-XM_017910420.1
NW_016908280.1	Gnomon	exon	914345	914483	.	-	.	ID=exon-XM_017910420.1-5;Dbxref=GeneID:108554976%2CGenbank:XM_017910420.1;Parent=rna-XM_017910420.1
NW_016908280.1	Gnomon	exon	913475	913577	.	-	.	ID=exon-XM_017910420.1-6;Dbxref=GeneID:108554976%2CGenbank:XM_017910420.1;Parent=rna-XM_017910420.1
NW_016908280.1	Gnomon	exon	908493	908576	.	-	.	ID=exon-XM_017910420.1-9;Dbxref=GeneID:108554976%2CGenbank:XM_017910420.1;Parent=rna-XM_017910420.1
NW_016908280.1	Gnomon	exon	798579	798730	.	-	.	ID=exon-XM_017910360.1-20;Dbxref=GeneID:108554939%2CGenbank:XM_017910360.1;Parent=rna-XM_017910360.1
NW_016908280.1	Gnomon	exon	798163	798441	.	-	.	ID=exon-XM_017910360.1-21;Dbxref=GeneID:108554939%2CGenbank:XM_017910360.1;Parent=rna-XM_017910360.1
NW_016908280.1	Gnomon	exon	800983	801064	.	-	.	ID=exon-XM_017910360.1-10;Dbxref=GeneID:108554939%2CGenbank:XM_017910360.1;Parent=rna-XM_017910360.1
NW_016908280.1	Gnomon	exon	800727	800914	.	-	.	ID=exon-XM_017910360.1-11;Dbxref=GeneID:108554939%2CGenbank:XM_017910360.1;Parent=rna-XM_017910360.1
NW_016908280.1	Gnomon	exon	800562	800656	.	-	.	ID=exon-XM_017910360.1-12;Dbxref=GeneID:108554939%2CGenbank:XM_017910360.1;Parent=rna-XM_017910360.1
NW_016908280.1	Gnomon	exon	799311	799526	.	-	.	ID=exon-XM_017910360.1-17;Dbxref=GeneID:108554939%2CGenbank:XM_017910360.1;Parent=rna-XM_017910360.1
NW_016908280.1	Gnomon	exon	799053	799232	.	-	.	ID=exon-XM_017910360.1-18;Dbxref=GeneID:108554939%2CGenbank:XM_017910360.1;Parent=rna-XM_017910360.1
NW_016908280.1	Gnomon	exon	798811	798988	.	-	.	ID=exon-XM_017910360.1-19;Dbxref=GeneID:108554939%2CGenbank:XM_017910360.1;Parent=rna-XM_017910360.1
NW_016908280.1	Gnomon	exon	800343	800498	.	-	.	ID=exon-XM_017910360.1-13;Dbxref=GeneID:108554939%2CGenbank:XM_017910360.1;Parent=rna-XM_017910360.1
NW_016908280.1	Gnomon	exon	800109	800266	.	-	.	ID=exon-XM_017910360.1-14;Dbxref=GeneID:108554939%2CGenbank:XM_017910360.1;Parent=rna-XM_017910360.1
NW_016908280.1	Gnomon	exon	799943	800031	.	-	.	ID=exon-XM_017910360.1-15;Dbxref=GeneID:108554939%2CGenbank:XM_017910360.1;Parent=rna-XM_017910360.1
NW_016908280.1	Gnomon	exon	799597	799887	.	-	.	ID=exon-XM_017910360.1-16;Dbxref=GeneID:108554939%2CGenbank:XM_017910360.1;Parent=rna-XM_017910360.1
NW_016908280.1	Gnomon	mRNA	2081262	2085471	.	+	.	Name=XM_017910375.1;ID=rna-XM_017910375.1;Dbxref=GeneID:108554951%2CGenbank:XM_017910375.1;Parent=gene-LOC108554951
NW_016908280.1	Gnomon	CDS	1577100	1578125	.	+	0	Name=XP_017765878.1;ID=cds-XP_017765878.1;Dbxref=GeneID:108554963%2CGenbank:XP_017765878.1;Parent=rna-XM_017910389.1
NW_016908280.1	Gnomon	exon	911296	911474	.	-	.	ID=exon-XM_017910419.1-7;Dbxref=GeneID:108554976%2CGenbank:XM_017910419.1;Parent=rna-XM_017910419.1
NW_016908280.1	Gnomon	exon	908672	908794	.	-	.	ID=exon-XM_017910419.1-8;Dbxref=GeneID:108554976%2CGenbank:XM_017910419.1;Parent=rna-XM_017910419.1
NW_016908280.1	Gnomon	exon	908493	908576	.	-	.	ID=exon-XM_017910419.1-9;Dbxref=GeneID:108554976%2CGenbank:XM_017910419.1;Parent=rna-XM_017910419.1
NW_016908280.1	Gnomon	exon	958930	958989	.	-	.	ID=exon-XM_017910419.1-3;Dbxref=GeneID:108554976%2CGenbank:XM_017910419.1;Parent=rna-XM_017910419.1
NW_016908280.1	Gnomon	exon	916818	916872	.	-	.	ID=exon-XM_017910419.1-4;Dbxref=GeneID:108554976%2CGenbank:XM_017910419.1;Parent=rna-XM_017910419.1
NW_016908280.1	Gnomon	exon	914345	914483	.	-	.	ID=exon-XM_017910419.1-5;Dbxref=GeneID:108554976%2CGenbank:XM_017910419.1;Parent=rna-XM_017910419.1
NW_016908280.1	Gnomon	exon	913475	913577	.	-	.	ID=exon-XM_017910419.1-6;Dbxref=GeneID:108554976%2CGenbank:XM_017910419.1;Parent=rna-XM_017910419.1
NW_016908280.1	Gnomon	exon	1057245	1058174	.	-	.	ID=exon-XM_017910419.1-1;Dbxref=GeneID:108554976%2CGenbank:XM_017910419.1;Parent=rna-XM_017910419.1
NW_016908280.1	Gnomon	exon	989099	989193	.	-	.	ID=exon-XM_017910419.1-2;Dbxref=GeneID:108554976%2CGenbank:XM_017910419.1;Parent=rna-XM_017910419.1
NW_016908280.1	Gnomon	exon	1221152	1221305	.	-	.	ID=exon-XM_017910443.1-8;Dbxref=GeneID:108554984%2CGenbank:XM_017910443.1;Parent=rna-XM_017910443.1
NW_016908280.1	Gnomon	exon	1220971	1221078	.	-	.	ID=exon-XM_017910443.1-9;Dbxref=GeneID:108554984%2CGenbank:XM_017910443.1;Parent=rna-XM_017910443.1
NW_016908280.1	Gnomon	mRNA	657674	658861	.	+	.	Name=XM_017910376.1;ID=rna-XM_017910376.1;Dbxref=GeneID:108554952%2CGenbank:XM_017910376.1;Parent=gene-LOC108554952
NW_016908280.1	Gnomon	exon	1221716	1221954	.	-	.	ID=exon-XM_017910443.1-6;Dbxref=GeneID:108554984%2CGenbank:XM_017910443.1;Parent=rna-XM_017910443.1
NW_016908280.1	Gnomon	exon	1221405	1221635	.	-	.	ID=exon-XM_017910443.1-7;Dbxref=GeneID:108554984%2CGenbank:XM_017910443.1;Parent=rna-XM_017910443.1
NW_016908280.1	Gnomon	exon	1222248	1222352	.	-	.	ID=exon-XM_017910443.1-4;Dbxref=GeneID:108554984%2CGenbank:XM_017910443.1;Parent=rna-XM_017910443.1
NW_016908280.1	Gnomon	exon	1222033	1222173	.	-	.	ID=exon-XM_017910443.1-5;Dbxref=GeneID:108554984%2CGenbank:XM_017910443.1;Parent=rna-XM_017910443.1
NW_016908280.1	Gnomon	exon	1222960	1223220	.	-	.	ID=exon-XM_017910443.1-2;Dbxref=GeneID:108554984%2CGenbank:XM_017910443.1;Parent=rna-XM_017910443.1
NW_016908280.1	Gnomon	exon	1222533	1222724	.	-	.	ID=exon-XM_017910443.1-3;Dbxref=GeneID:108554984%2CGenbank:XM_017910443.1;Parent=rna-XM_017910443.1
NW_016908280.1	Gnomon	exon	1223309	1223417	.	-	.	ID=exon-XM_017910443.1-1;Dbxref=GeneID:108554984%2CGenbank:XM_017910443.1;Parent=rna-XM_017910443.1
NW_016908280.1	Gnomon	exon	1081109	1081270	.	+	.	ID=exon-XM_017910367.1-10;Dbxref=GeneID:108554945%2CGenbank:XM_017910367.1;Parent=rna-XM_017910367.1
NW_016908280.1	Gnomon	exon	1083094	1083726	.	+	.	ID=exon-XM_017910367.1-11;Dbxref=GeneID:108554945%2CGenbank:XM_017910367.1;Parent=rna-XM_017910367.1
NW_016908280.1	Gnomon	mRNA	1089789	1103400	.	-	.	Name=XM_017910470.1;ID=rna-XM_017910470.1;Dbxref=GeneID:108554996%2CGenbank:XM_017910470.1;Parent=gene-LOC108554996
NW_016908280.1	Gnomon	CDS	661907	663769	.	+	0	Name=XP_017765877.1;ID=cds-XP_017765877.1;Dbxref=GeneID:108554962%2CGenbank:XP_017765877.1;Parent=rna-XM_017910388.1
NW_016908280.1	Gnomon	mRNA	1060945	1066054	.	-	.	Name=XM_017910466.1;ID=rna-XM_017910466.1;Dbxref=GeneID:108554994%2CGenbank:XM_017910466.1;Parent=gene-LOC108554994
NW_016908280.1	Gnomon	exon	989099	989193	.	-	.	ID=exon-XM_017910414.1-2;Dbxref=GeneID:108554976%2CGenbank:XM_017910414.1;Parent=rna-XM_017910414.1
NW_016908280.1	Gnomon	exon	958930	958989	.	-	.	ID=exon-XM_017910414.1-3;Dbxref=GeneID:108554976%2CGenbank:XM_017910414.1;Parent=rna-XM_017910414.1
NW_016908280.1	Gnomon	exon	1057245	1058174	.	-	.	ID=exon-XM_017910414.1-1;Dbxref=GeneID:108554976%2CGenbank:XM_017910414.1;Parent=rna-XM_017910414.1
NW_016908280.1	Gnomon	exon	908672	908794	.	-	.	ID=exon-XM_017910414.1-8;Dbxref=GeneID:108554976%2CGenbank:XM_017910414.1;Parent=rna-XM_017910414.1
NW_016908280.1	Gnomon	exon	908493	908576	.	-	.	ID=exon-XM_017910414.1-9;Dbxref=GeneID:108554976%2CGenbank:XM_017910414.1;Parent=rna-XM_017910414.1
NW_016908280.1	Gnomon	exon	913475	913577	.	-	.	ID=exon-XM_017910414.1-6;Dbxref=GeneID:108554976%2CGenbank:XM_017910414.1;Parent=rna-XM_017910414.1
NW_016908280.1	Gnomon	exon	911296	911474	.	-	.	ID=exon-XM_017910414.1-7;Dbxref=GeneID:108554976%2CGenbank:XM_017910414.1;Parent=rna-XM_017910414.1
NW_016908280.1	Gnomon	exon	916818	916872	.	-	.	ID=exon-XM_017910414.1-4;Dbxref=GeneID:108554976%2CGenbank:XM_017910414.1;Parent=rna-XM_017910414.1
NW_016908280.1	Gnomon	exon	914345	914483	.	-	.	ID=exon-XM_017910414.1-5;Dbxref=GeneID:108554976%2CGenbank:XM_017910414.1;Parent=rna-XM_017910414.1
NW_016908280.1	Gnomon	exon	1248546	1248635	.	-	.	ID=exon-XM_017910392.1-1;Dbxref=GeneID:108554967%2CGenbank:XM_017910392.1;Parent=rna-XM_017910392.1
NW_016908280.1	Gnomon	exon	1248229	1248367	.	-	.	ID=exon-XM_017910392.1-2;Dbxref=GeneID:108554967%2CGenbank:XM_017910392.1;Parent=rna-XM_017910392.1
NW_016908280.1	Gnomon	exon	1247920	1248141	.	-	.	ID=exon-XM_017910392.1-3;Dbxref=GeneID:108554967%2CGenbank:XM_017910392.1;Parent=rna-XM_017910392.1
NW_016908280.1	Gnomon	exon	1247589	1247840	.	-	.	ID=exon-XM_017910392.1-4;Dbxref=GeneID:108554967%2CGenbank:XM_017910392.1;Parent=rna-XM_017910392.1
NW_016908280.1	Gnomon	exon	1854720	1854876	.	-	.	ID=exon-XM_017910344.1-8;Dbxref=GeneID:108554927%2CGenbank:XM_017910344.1;Parent=rna-XM_017910344.1
NW_016908280.1	Gnomon	exon	1844749	1844948	.	-	.	ID=exon-XM_017910344.1-9;Dbxref=GeneID:108554927%2CGenbank:XM_017910344.1;Parent=rna-XM_017910344.1
NW_016908280.1	Gnomon	exon	1860292	1860345	.	-	.	ID=exon-XM_017910344.1-6;Dbxref=GeneID:108554927%2CGenbank:XM_017910344.1;Parent=rna-XM_017910344.1
NW_016908280.1	Gnomon	exon	1856973	1857137	.	-	.	ID=exon-XM_017910344.1-7;Dbxref=GeneID:108554927%2CGenbank:XM_017910344.1;Parent=rna-XM_017910344.1
NW_016908280.1	Gnomon	exon	1870938	1871189	.	-	.	ID=exon-XM_017910344.1-4;Dbxref=GeneID:108554927%2CGenbank:XM_017910344.1;Parent=rna-XM_017910344.1
NW_016908280.1	Gnomon	exon	1866128	1866303	.	-	.	ID=exon-XM_017910344.1-5;Dbxref=GeneID:108554927%2CGenbank:XM_017910344.1;Parent=rna-XM_017910344.1
NW_016908280.1	Gnomon	exon	1884974	1885037	.	-	.	ID=exon-XM_017910344.1-2;Dbxref=GeneID:108554927%2CGenbank:XM_017910344.1;Parent=rna-XM_017910344.1
NW_016908280.1	Gnomon	exon	1882847	1882944	.	-	.	ID=exon-XM_017910344.1-3;Dbxref=GeneID:108554927%2CGenbank:XM_017910344.1;Parent=rna-XM_017910344.1
NW_016908280.1	Gnomon	exon	1885100	1885106	.	-	.	ID=exon-XM_017910344.1-1;Dbxref=GeneID:108554927%2CGenbank:XM_017910344.1;Parent=rna-XM_017910344.1
NW_016908280.1	Gnomon	exon	1076879	1077274	.	-	.	ID=exon-XM_017910462.1-1;Dbxref=GeneID:108554994%2CGenbank:XM_017910462.1;Parent=rna-XM_017910462.1
NW_016908280.1	Gnomon	exon	1067063	1067170	.	-	.	ID=exon-XM_017910462.1-2;Dbxref=GeneID:108554994%2CGenbank:XM_017910462.1;Parent=rna-XM_017910462.1
NW_016908280.1	Gnomon	exon	1066313	1066479	.	-	.	ID=exon-XM_017910462.1-5;Dbxref=GeneID:108554994%2CGenbank:XM_017910462.1;Parent=rna-XM_017910462.1
NW_016908280.1	Gnomon	exon	1065956	1066097	.	-	.	ID=exon-XM_017910462.1-6;Dbxref=GeneID:108554994%2CGenbank:XM_017910462.1;Parent=rna-XM_017910462.1
NW_016908280.1	Gnomon	exon	1066811	1066900	.	-	.	ID=exon-XM_017910462.1-3;Dbxref=GeneID:108554994%2CGenbank:XM_017910462.1;Parent=rna-XM_017910462.1
NW_016908280.1	Gnomon	exon	1066555	1066698	.	-	.	ID=exon-XM_017910462.1-4;Dbxref=GeneID:108554994%2CGenbank:XM_017910462.1;Parent=rna-XM_017910462.1
NW_016908280.1	Gnomon	exon	1062300	1062539	.	-	.	ID=exon-XM_017910462.1-9;Dbxref=GeneID:108554994%2CGenbank:XM_017910462.1;Parent=rna-XM_017910462.1
NW_016908280.1	Gnomon	exon	1064796	1064819	.	-	.	ID=exon-XM_017910462.1-7;Dbxref=GeneID:108554994%2CGenbank:XM_017910462.1;Parent=rna-XM_017910462.1
NW_016908280.1	Gnomon	exon	1062619	1062776	.	-	.	ID=exon-XM_017910462.1-8;Dbxref=GeneID:108554994%2CGenbank:XM_017910462.1;Parent=rna-XM_017910462.1
NW_016908280.1	Gnomon	CDS	1809289	1809372	.	+	0	Name=XP_017765832.1;ID=cds-XP_017765832.1;Dbxref=GeneID:108554926%2CGenbank:XP_017765832.1;Parent=rna-XM_017910343.1
NW_016908280.1	Gnomon	CDS	1809445	1809585	.	+	0	Name=XP_017765832.1;ID=cds-XP_017765832.1;Dbxref=GeneID:108554926%2CGenbank:XP_017765832.1;Parent=rna-XM_017910343.1
NW_016908280.1	Gnomon	CDS	1809674	1809747	.	+	0	Name=XP_017765832.1;ID=cds-XP_017765832.1;Dbxref=GeneID:108554926%2CGenbank:XP_017765832.1;Parent=rna-XM_017910343.1
NW_016908280.1	Gnomon	CDS	1809824	1809944	.	+	0	Name=XP_017765832.1;ID=cds-XP_017765832.1;Dbxref=GeneID:108554926%2CGenbank:XP_017765832.1;Parent=rna-XM_017910343.1
NW_016908280.1	Gnomon	CDS	1810517	1810684	.	+	0	Name=XP_017765832.1;ID=cds-XP_017765832.1;Dbxref=GeneID:108554926%2CGenbank:XP_017765832.1;Parent=rna-XM_017910343.1
NW_016908280.1	Gnomon	CDS	1810746	1810951	.	+	0	Name=XP_017765832.1;ID=cds-XP_017765832.1;Dbxref=GeneID:108554926%2CGenbank:XP_017765832.1;Parent=rna-XM_017910343.1
NW_016908280.1	Gnomon	CDS	1811022	1811175	.	+	0	Name=XP_017765832.1;ID=cds-XP_017765832.1;Dbxref=GeneID:108554926%2CGenbank:XP_017765832.1;Parent=rna-XM_017910343.1
NW_016908280.1	Gnomon	CDS	1811253	1811392	.	+	0	Name=XP_017765832.1;ID=cds-XP_017765832.1;Dbxref=GeneID:108554926%2CGenbank:XP_017765832.1;Parent=rna-XM_017910343.1
NW_016908280.1	Gnomon	CDS	1811458	1811659	.	+	0	Name=XP_017765832.1;ID=cds-XP_017765832.1;Dbxref=GeneID:108554926%2CGenbank:XP_017765832.1;Parent=rna-XM_017910343.1
NW_016908280.1	Gnomon	CDS	1811732	1811925	.	+	0	Name=XP_017765832.1;ID=cds-XP_017765832.1;Dbxref=GeneID:108554926%2CGenbank:XP_017765832.1;Parent=rna-XM_017910343.1
NW_016908280.1	Gnomon	CDS	1812032	1812122	.	+	0	Name=XP_017765832.1;ID=cds-XP_017765832.1;Dbxref=GeneID:108554926%2CGenbank:XP_017765832.1;Parent=rna-XM_017910343.1
NW_016908280.1	Gnomon	mRNA	1067481	1068368	.	-	.	Name=XM_017910467.1;ID=rna-XM_017910467.1;Dbxref=GeneID:108554995%2CGenbank:XM_017910467.1;Parent=gene-LOC108554995
NW_016908280.1	Gnomon	CDS	1338363	1338488	.	+	0	Name=XP_017765831.1;ID=cds-XP_017765831.1;Dbxref=GeneID:108554924%2CGenbank:XP_017765831.1;Parent=rna-XM_017910342.1
NW_016908280.1	Gnomon	CDS	1338949	1339313	.	+	0	Name=XP_017765831.1;ID=cds-XP_017765831.1;Dbxref=GeneID:108554924%2CGenbank:XP_017765831.1;Parent=rna-XM_017910342.1
NW_016908280.1	Gnomon	CDS	1339380	1339461	.	+	0	Name=XP_017765831.1;ID=cds-XP_017765831.1;Dbxref=GeneID:108554924%2CGenbank:XP_017765831.1;Parent=rna-XM_017910342.1
NW_016908280.1	Gnomon	CDS	1339596	1339974	.	+	0	Name=XP_017765831.1;ID=cds-XP_017765831.1;Dbxref=GeneID:108554924%2CGenbank:XP_017765831.1;Parent=rna-XM_017910342.1
NW_016908280.1	Gnomon	CDS	1340056	1340144	.	+	0	Name=XP_017765831.1;ID=cds-XP_017765831.1;Dbxref=GeneID:108554924%2CGenbank:XP_017765831.1;Parent=rna-XM_017910342.1
NW_016908280.1	Gnomon	CDS	1263495	1263553	.	-	0	Name=XP_017765830.1;ID=cds-XP_017765830.1;Dbxref=GeneID:108554923%2CGenbank:XP_017765830.1;Parent=rna-XM_017910341.1
NW_016908280.1	Gnomon	CDS	1262954	1263054	.	-	0	Name=XP_017765830.1;ID=cds-XP_017765830.1;Dbxref=GeneID:108554923%2CGenbank:XP_017765830.1;Parent=rna-XM_017910341.1
NW_016908280.1	Gnomon	CDS	1262337	1262533	.	-	0	Name=XP_017765830.1;ID=cds-XP_017765830.1;Dbxref=GeneID:108554923%2CGenbank:XP_017765830.1;Parent=rna-XM_017910341.1
NW_016908280.1	Gnomon	exon	165094	165309	.	-	.	ID=exon-XM_017910441.1-13;Dbxref=GeneID:108554981%2CGenbank:XM_017910441.1;Parent=rna-XM_017910441.1
NW_016908280.1	Gnomon	exon	161303	162610	.	-	.	ID=exon-XM_017910441.1-14;Dbxref=GeneID:108554981%2CGenbank:XM_017910441.1;Parent=rna-XM_017910441.1
NW_016908280.1	Gnomon	exon	167522	167606	.	-	.	ID=exon-XM_017910441.1-11;Dbxref=GeneID:108554981%2CGenbank:XM_017910441.1;Parent=rna-XM_017910441.1
NW_016908280.1	Gnomon	exon	166742	166839	.	-	.	ID=exon-XM_017910441.1-12;Dbxref=GeneID:108554981%2CGenbank:XM_017910441.1;Parent=rna-XM_017910441.1
NW_016908280.1	Gnomon	exon	188538	188540	.	-	.	ID=exon-XM_017910441.1-10;Dbxref=GeneID:108554981%2CGenbank:XM_017910441.1;Parent=rna-XM_017910441.1
NW_016908280.1	Gnomon	mRNA	1067481	1068368	.	-	.	Name=XM_017910468.1;ID=rna-XM_017910468.1;Dbxref=GeneID:108554995%2CGenbank:XM_017910468.1;Parent=gene-LOC108554995
NW_016908280.1	Gnomon	mRNA	1089789	1103400	.	-	.	Name=XM_017910469.1;ID=rna-XM_017910469.1;Dbxref=GeneID:108554996%2CGenbank:XM_017910469.1;Parent=gene-LOC108554996
NW_016908280.1	Gnomon	mRNA	1119448	1121377	.	+	.	Name=XM_017910368.1;ID=rna-XM_017910368.1;Dbxref=GeneID:108554946%2CGenbank:XM_017910368.1;Parent=gene-LOC108554946
NW_016908280.1	Gnomon	mRNA	1060945	1077274	.	-	.	Name=XM_017910462.1;ID=rna-XM_017910462.1;Dbxref=GeneID:108554994%2CGenbank:XM_017910462.1;Parent=gene-LOC108554994
NW_016908280.1	Gnomon	CDS	476400	476636	.	+	0	Name=XP_017765836.1;ID=cds-XP_017765836.1;Dbxref=GeneID:108554931%2CGenbank:XP_017765836.1;Parent=rna-XM_017910347.1
NW_016908280.1	Gnomon	CDS	476708	476961	.	+	0	Name=XP_017765836.1;ID=cds-XP_017765836.1;Dbxref=GeneID:108554931%2CGenbank:XP_017765836.1;Parent=rna-XM_017910347.1
NW_016908280.1	Gnomon	CDS	477025	477172	.	+	0	Name=XP_017765836.1;ID=cds-XP_017765836.1;Dbxref=GeneID:108554931%2CGenbank:XP_017765836.1;Parent=rna-XM_017910347.1
NW_016908280.1	Gnomon	CDS	477229	477499	.	+	0	Name=XP_017765836.1;ID=cds-XP_017765836.1;Dbxref=GeneID:108554931%2CGenbank:XP_017765836.1;Parent=rna-XM_017910347.1
NW_016908280.1	Gnomon	CDS	477877	478142	.	+	0	Name=XP_017765836.1;ID=cds-XP_017765836.1;Dbxref=GeneID:108554931%2CGenbank:XP_017765836.1;Parent=rna-XM_017910347.1
NW_016908280.1	Gnomon	CDS	478242	478376	.	+	0	Name=XP_017765836.1;ID=cds-XP_017765836.1;Dbxref=GeneID:108554931%2CGenbank:XP_017765836.1;Parent=rna-XM_017910347.1
NW_016908280.1	Gnomon	CDS	478533	478816	.	+	0	Name=XP_017765836.1;ID=cds-XP_017765836.1;Dbxref=GeneID:108554931%2CGenbank:XP_017765836.1;Parent=rna-XM_017910347.1
NW_016908280.1	Gnomon	CDS	478966	479054	.	+	0	Name=XP_017765836.1;ID=cds-XP_017765836.1;Dbxref=GeneID:108554931%2CGenbank:XP_017765836.1;Parent=rna-XM_017910347.1
NW_016908280.1	Gnomon	CDS	479118	479245	.	+	0	Name=XP_017765836.1;ID=cds-XP_017765836.1;Dbxref=GeneID:108554931%2CGenbank:XP_017765836.1;Parent=rna-XM_017910347.1
NW_016908280.1	Gnomon	CDS	479327	479527	.	+	0	Name=XP_017765836.1;ID=cds-XP_017765836.1;Dbxref=GeneID:108554931%2CGenbank:XP_017765836.1;Parent=rna-XM_017910347.1
NW_016908280.1	Gnomon	CDS	479593	479672	.	+	0	Name=XP_017765836.1;ID=cds-XP_017765836.1;Dbxref=GeneID:108554931%2CGenbank:XP_017765836.1;Parent=rna-XM_017910347.1
NW_016908280.1	Gnomon	CDS	479859	480007	.	+	0	Name=XP_017765836.1;ID=cds-XP_017765836.1;Dbxref=GeneID:108554931%2CGenbank:XP_017765836.1;Parent=rna-XM_017910347.1
NW_016908280.1	Gnomon	CDS	480083	480221	.	+	0	Name=XP_017765836.1;ID=cds-XP_017765836.1;Dbxref=GeneID:108554931%2CGenbank:XP_017765836.1;Parent=rna-XM_017910347.1
NW_016908280.1	Gnomon	CDS	482398	482511	.	+	0	Name=XP_017765836.1;ID=cds-XP_017765836.1;Dbxref=GeneID:108554931%2CGenbank:XP_017765836.1;Parent=rna-XM_017910347.1
NW_016908280.1	Gnomon	CDS	482590	482698	.	+	0	Name=XP_017765836.1;ID=cds-XP_017765836.1;Dbxref=GeneID:108554931%2CGenbank:XP_017765836.1;Parent=rna-XM_017910347.1
NW_016908280.1	Gnomon	CDS	482926	483075	.	+	0	Name=XP_017765836.1;ID=cds-XP_017765836.1;Dbxref=GeneID:108554931%2CGenbank:XP_017765836.1;Parent=rna-XM_017910347.1
NW_016908280.1	Gnomon	CDS	473098	473149	.	-	0	Name=XP_017765930.1;ID=cds-XP_017765930.1;Dbxref=GeneID:108554981%2CGenbank:XP_017765930.1;Parent=rna-XM_017910441.1
NW_016908280.1	Gnomon	CDS	360666	360869	.	-	0	Name=XP_017765930.1;ID=cds-XP_017765930.1;Dbxref=GeneID:108554981%2CGenbank:XP_017765930.1;Parent=rna-XM_017910441.1
NW_016908280.1	Gnomon	CDS	273663	273787	.	-	0	Name=XP_017765930.1;ID=cds-XP_017765930.1;Dbxref=GeneID:108554981%2CGenbank:XP_017765930.1;Parent=rna-XM_017910441.1
NW_016908280.1	Gnomon	CDS	253179	253290	.	-	0	Name=XP_017765930.1;ID=cds-XP_017765930.1;Dbxref=GeneID:108554981%2CGenbank:XP_017765930.1;Parent=rna-XM_017910441.1
NW_016908280.1	Gnomon	CDS	243582	243727	.	-	0	Name=XP_017765930.1;ID=cds-XP_017765930.1;Dbxref=GeneID:108554981%2CGenbank:XP_017765930.1;Parent=rna-XM_017910441.1
NW_016908280.1	Gnomon	CDS	204067	204206	.	-	0	Name=XP_017765930.1;ID=cds-XP_017765930.1;Dbxref=GeneID:108554981%2CGenbank:XP_017765930.1;Parent=rna-XM_017910441.1
NW_016908280.1	Gnomon	CDS	191322	191493	.	-	0	Name=XP_017765930.1;ID=cds-XP_017765930.1;Dbxref=GeneID:108554981%2CGenbank:XP_017765930.1;Parent=rna-XM_017910441.1
NW_016908280.1	Gnomon	CDS	191041	191167	.	-	0	Name=XP_017765930.1;ID=cds-XP_017765930.1;Dbxref=GeneID:108554981%2CGenbank:XP_017765930.1;Parent=rna-XM_017910441.1
NW_016908280.1	Gnomon	CDS	190341	190421	.	-	0	Name=XP_017765930.1;ID=cds-XP_017765930.1;Dbxref=GeneID:108554981%2CGenbank:XP_017765930.1;Parent=rna-XM_017910441.1
NW_016908280.1	Gnomon	CDS	188538	188540	.	-	0	Name=XP_017765930.1;ID=cds-XP_017765930.1;Dbxref=GeneID:108554981%2CGenbank:XP_017765930.1;Parent=rna-XM_017910441.1
NW_016908280.1	Gnomon	CDS	167522	167606	.	-	0	Name=XP_017765930.1;ID=cds-XP_017765930.1;Dbxref=GeneID:108554981%2CGenbank:XP_017765930.1;Parent=rna-XM_017910441.1
NW_016908280.1	Gnomon	CDS	166742	166839	.	-	0	Name=XP_017765930.1;ID=cds-XP_017765930.1;Dbxref=GeneID:108554981%2CGenbank:XP_017765930.1;Parent=rna-XM_017910441.1
NW_016908280.1	Gnomon	CDS	165116	165309	.	-	0	Name=XP_017765930.1;ID=cds-XP_017765930.1;Dbxref=GeneID:108554981%2CGenbank:XP_017765930.1;Parent=rna-XM_017910441.1
NW_016908280.1	Gnomon	mRNA	124816	127771	.	-	.	Name=XM_017910369.1;ID=rna-XM_017910369.1;Dbxref=GeneID:108554947%2CGenbank:XM_017910369.1;Parent=gene-LOC108554947
NW_016908280.1	Gnomon	mRNA	1060945	1077274	.	-	.	Name=XM_017910463.1;ID=rna-XM_017910463.1;Dbxref=GeneID:108554994%2CGenbank:XM_017910463.1;Parent=gene-LOC108554994
NW_016908280.1	Gnomon	exon	1771919	1772241	.	+	.	ID=exon-XM_017910409.1-10;Dbxref=GeneID:108554975%2CGenbank:XM_017910409.1;Parent=rna-XM_017910409.1
NW_016908280.1	Gnomon	exon	1772331	1772687	.	+	.	ID=exon-XM_017910409.1-11;Dbxref=GeneID:108554975%2CGenbank:XM_017910409.1;Parent=rna-XM_017910409.1
NW_016908280.1	Gnomon	exon	1772744	1772897	.	+	.	ID=exon-XM_017910409.1-12;Dbxref=GeneID:108554975%2CGenbank:XM_017910409.1;Parent=rna-XM_017910409.1
NW_016908280.1	Gnomon	exon	1776857	1777249	.	+	.	ID=exon-XM_017910409.1-20;Dbxref=GeneID:108554975%2CGenbank:XM_017910409.1;Parent=rna-XM_017910409.1
NW_016908280.1	Gnomon	exon	1777322	1777595	.	+	.	ID=exon-XM_017910409.1-21;Dbxref=GeneID:108554975%2CGenbank:XM_017910409.1;Parent=rna-XM_017910409.1
NW_016908280.1	Gnomon	exon	1777693	1777935	.	+	.	ID=exon-XM_017910409.1-22;Dbxref=GeneID:108554975%2CGenbank:XM_017910409.1;Parent=rna-XM_017910409.1
NW_016908280.1	Gnomon	exon	1778254	1778765	.	+	.	ID=exon-XM_017910409.1-23;Dbxref=GeneID:108554975%2CGenbank:XM_017910409.1;Parent=rna-XM_017910409.1
NW_016908280.1	Gnomon	exon	1775047	1775207	.	+	.	ID=exon-XM_017910409.1-17;Dbxref=GeneID:108554975%2CGenbank:XM_017910409.1;Parent=rna-XM_017910409.1
NW_016908280.1	Gnomon	exon	1775291	1775623	.	+	.	ID=exon-XM_017910409.1-18;Dbxref=GeneID:108554975%2CGenbank:XM_017910409.1;Parent=rna-XM_017910409.1
NW_016908280.1	Gnomon	exon	1776297	1776787	.	+	.	ID=exon-XM_017910409.1-19;Dbxref=GeneID:108554975%2CGenbank:XM_017910409.1;Parent=rna-XM_017910409.1
NW_016908280.1	Gnomon	exon	1772970	1773154	.	+	.	ID=exon-XM_017910409.1-13;Dbxref=GeneID:108554975%2CGenbank:XM_017910409.1;Parent=rna-XM_017910409.1
NW_016908280.1	Gnomon	exon	1773736	1774252	.	+	.	ID=exon-XM_017910409.1-14;Dbxref=GeneID:108554975%2CGenbank:XM_017910409.1;Parent=rna-XM_017910409.1
NW_016908280.1	Gnomon	exon	1774354	1774579	.	+	.	ID=exon-XM_017910409.1-15;Dbxref=GeneID:108554975%2CGenbank:XM_017910409.1;Parent=rna-XM_017910409.1
NW_016908280.1	Gnomon	exon	1774654	1774971	.	+	.	ID=exon-XM_017910409.1-16;Dbxref=GeneID:108554975%2CGenbank:XM_017910409.1;Parent=rna-XM_017910409.1
NW_016908280.1	Gnomon	exon	1781377	1781520	.	+	.	ID=exon-XM_017910409.1-31;Dbxref=GeneID:108554975%2CGenbank:XM_017910409.1;Parent=rna-XM_017910409.1
NW_016908280.1	Gnomon	exon	1781596	1781671	.	+	.	ID=exon-XM_017910409.1-32;Dbxref=GeneID:108554975%2CGenbank:XM_017910409.1;Parent=rna-XM_017910409.1
NW_016908280.1	Gnomon	exon	1783779	1783887	.	+	.	ID=exon-XM_017910409.1-33;Dbxref=GeneID:108554975%2CGenbank:XM_017910409.1;Parent=rna-XM_017910409.1
NW_016908280.1	Gnomon	exon	1783960	1784116	.	+	.	ID=exon-XM_017910409.1-34;Dbxref=GeneID:108554975%2CGenbank:XM_017910409.1;Parent=rna-XM_017910409.1
NW_016908280.1	Gnomon	exon	1781087	1781305	.	+	.	ID=exon-XM_017910409.1-30;Dbxref=GeneID:108554975%2CGenbank:XM_017910409.1;Parent=rna-XM_017910409.1
NW_016908280.1	Gnomon	exon	1780546	1780734	.	+	.	ID=exon-XM_017910409.1-28;Dbxref=GeneID:108554975%2CGenbank:XM_017910409.1;Parent=rna-XM_017910409.1
NW_016908280.1	Gnomon	exon	1780816	1780997	.	+	.	ID=exon-XM_017910409.1-29;Dbxref=GeneID:108554975%2CGenbank:XM_017910409.1;Parent=rna-XM_017910409.1
NW_016908280.1	Gnomon	exon	1779024	1779228	.	+	.	ID=exon-XM_017910409.1-24;Dbxref=GeneID:108554975%2CGenbank:XM_017910409.1;Parent=rna-XM_017910409.1
NW_016908280.1	Gnomon	exon	1779286	1779657	.	+	.	ID=exon-XM_017910409.1-25;Dbxref=GeneID:108554975%2CGenbank:XM_017910409.1;Parent=rna-XM_017910409.1
NW_016908280.1	Gnomon	exon	1780041	1780237	.	+	.	ID=exon-XM_017910409.1-26;Dbxref=GeneID:108554975%2CGenbank:XM_017910409.1;Parent=rna-XM_017910409.1
NW_016908280.1	Gnomon	exon	1780311	1780462	.	+	.	ID=exon-XM_017910409.1-27;Dbxref=GeneID:108554975%2CGenbank:XM_017910409.1;Parent=rna-XM_017910409.1
NW_016908280.1	Gnomon	exon	1786312	1786422	.	+	.	ID=exon-XM_017910409.1-42;Dbxref=GeneID:108554975%2CGenbank:XM_017910409.1;Parent=rna-XM_017910409.1
NW_016908280.1	Gnomon	exon	1786721	1786766	.	+	.	ID=exon-XM_017910409.1-43;Dbxref=GeneID:108554975%2CGenbank:XM_017910409.1;Parent=rna-XM_017910409.1
NW_016908280.1	Gnomon	exon	1786831	1787008	.	+	.	ID=exon-XM_017910409.1-44;Dbxref=GeneID:108554975%2CGenbank:XM_017910409.1;Parent=rna-XM_017910409.1
NW_016908280.1	Gnomon	exon	1787103	1787336	.	+	.	ID=exon-XM_017910409.1-45;Dbxref=GeneID:108554975%2CGenbank:XM_017910409.1;Parent=rna-XM_017910409.1
NW_016908280.1	Gnomon	exon	1785626	1785959	.	+	.	ID=exon-XM_017910409.1-40;Dbxref=GeneID:108554975%2CGenbank:XM_017910409.1;Parent=rna-XM_017910409.1
NW_016908280.1	Gnomon	exon	1786041	1786226	.	+	.	ID=exon-XM_017910409.1-41;Dbxref=GeneID:108554975%2CGenbank:XM_017910409.1;Parent=rna-XM_017910409.1
NW_016908280.1	Gnomon	exon	1785259	1785394	.	+	.	ID=exon-XM_017910409.1-39;Dbxref=GeneID:108554975%2CGenbank:XM_017910409.1;Parent=rna-XM_017910409.1
NW_016908280.1	Gnomon	exon	1784193	1784426	.	+	.	ID=exon-XM_017910409.1-35;Dbxref=GeneID:108554975%2CGenbank:XM_017910409.1;Parent=rna-XM_017910409.1
NW_016908280.1	Gnomon	exon	1784499	1784572	.	+	.	ID=exon-XM_017910409.1-36;Dbxref=GeneID:108554975%2CGenbank:XM_017910409.1;Parent=rna-XM_017910409.1
NW_016908280.1	Gnomon	exon	1784637	1784866	.	+	.	ID=exon-XM_017910409.1-37;Dbxref=GeneID:108554975%2CGenbank:XM_017910409.1;Parent=rna-XM_017910409.1
NW_016908280.1	Gnomon	exon	1784975	1785175	.	+	.	ID=exon-XM_017910409.1-38;Dbxref=GeneID:108554975%2CGenbank:XM_017910409.1;Parent=rna-XM_017910409.1
NW_016908280.1	Gnomon	CDS	1195033	1195044	.	-	0	Name=XP_017765835.1;ID=cds-XP_017765835.1;Dbxref=GeneID:108554929%2CGenbank:XP_017765835.1;Parent=rna-XM_017910346.1
NW_016908280.1	Gnomon	CDS	1194598	1194820	.	-	0	Name=XP_017765835.1;ID=cds-XP_017765835.1;Dbxref=GeneID:108554929%2CGenbank:XP_017765835.1;Parent=rna-XM_017910346.1
NW_016908280.1	Gnomon	CDS	1194404	1194508	.	-	0	Name=XP_017765835.1;ID=cds-XP_017765835.1;Dbxref=GeneID:108554929%2CGenbank:XP_017765835.1;Parent=rna-XM_017910346.1
NW_016908280.1	Gnomon	CDS	1194133	1194329	.	-	0	Name=XP_017765835.1;ID=cds-XP_017765835.1;Dbxref=GeneID:108554929%2CGenbank:XP_017765835.1;Parent=rna-XM_017910346.1
NW_016908280.1	Gnomon	CDS	1193945	1194037	.	-	0	Name=XP_017765835.1;ID=cds-XP_017765835.1;Dbxref=GeneID:108554929%2CGenbank:XP_017765835.1;Parent=rna-XM_017910346.1
NW_016908280.1	Gnomon	CDS	1193649	1193834	.	-	0	Name=XP_017765835.1;ID=cds-XP_017765835.1;Dbxref=GeneID:108554929%2CGenbank:XP_017765835.1;Parent=rna-XM_017910346.1
NW_016908280.1	Gnomon	CDS	1193291	1193539	.	-	0	Name=XP_017765835.1;ID=cds-XP_017765835.1;Dbxref=GeneID:108554929%2CGenbank:XP_017765835.1;Parent=rna-XM_017910346.1
NW_016908280.1	Gnomon	CDS	1193013	1193176	.	-	0	Name=XP_017765835.1;ID=cds-XP_017765835.1;Dbxref=GeneID:108554929%2CGenbank:XP_017765835.1;Parent=rna-XM_017910346.1
NW_016908280.1	Gnomon	CDS	1192818	1192944	.	-	0	Name=XP_017765835.1;ID=cds-XP_017765835.1;Dbxref=GeneID:108554929%2CGenbank:XP_017765835.1;Parent=rna-XM_017910346.1
NW_016908280.1	Gnomon	exon	1790171	1790542	.	+	.	ID=exon-XM_017910409.1-53;Dbxref=GeneID:108554975%2CGenbank:XM_017910409.1;Parent=rna-XM_017910409.1
NW_016908280.1	Gnomon	exon	1788875	1789115	.	+	.	ID=exon-XM_017910409.1-50;Dbxref=GeneID:108554975%2CGenbank:XM_017910409.1;Parent=rna-XM_017910409.1
NW_016908280.1	Gnomon	exon	1789414	1789576	.	+	.	ID=exon-XM_017910409.1-51;Dbxref=GeneID:108554975%2CGenbank:XM_017910409.1;Parent=rna-XM_017910409.1
NW_016908280.1	Gnomon	exon	1789822	1790072	.	+	.	ID=exon-XM_017910409.1-52;Dbxref=GeneID:108554975%2CGenbank:XM_017910409.1;Parent=rna-XM_017910409.1
NW_016908280.1	Gnomon	exon	1787404	1787566	.	+	.	ID=exon-XM_017910409.1-46;Dbxref=GeneID:108554975%2CGenbank:XM_017910409.1;Parent=rna-XM_017910409.1
NW_016908280.1	Gnomon	exon	1787648	1787862	.	+	.	ID=exon-XM_017910409.1-47;Dbxref=GeneID:108554975%2CGenbank:XM_017910409.1;Parent=rna-XM_017910409.1
NW_016908280.1	Gnomon	exon	1788585	1788662	.	+	.	ID=exon-XM_017910409.1-48;Dbxref=GeneID:108554975%2CGenbank:XM_017910409.1;Parent=rna-XM_017910409.1
NW_016908280.1	Gnomon	exon	1788747	1788811	.	+	.	ID=exon-XM_017910409.1-49;Dbxref=GeneID:108554975%2CGenbank:XM_017910409.1;Parent=rna-XM_017910409.1
NW_016908280.1	Gnomon	exon	911296	911474	.	-	.	ID=exon-XM_017910415.1-7;Dbxref=GeneID:108554976%2CGenbank:XM_017910415.1;Parent=rna-XM_017910415.1
NW_016908280.1	Gnomon	exon	908672	908794	.	-	.	ID=exon-XM_017910415.1-8;Dbxref=GeneID:108554976%2CGenbank:XM_017910415.1;Parent=rna-XM_017910415.1
NW_016908280.1	Gnomon	exon	908493	908576	.	-	.	ID=exon-XM_017910415.1-9;Dbxref=GeneID:108554976%2CGenbank:XM_017910415.1;Parent=rna-XM_017910415.1
NW_016908280.1	Gnomon	exon	958930	958989	.	-	.	ID=exon-XM_017910415.1-3;Dbxref=GeneID:108554976%2CGenbank:XM_017910415.1;Parent=rna-XM_017910415.1
NW_016908280.1	Gnomon	exon	916818	916872	.	-	.	ID=exon-XM_017910415.1-4;Dbxref=GeneID:108554976%2CGenbank:XM_017910415.1;Parent=rna-XM_017910415.1
NW_016908280.1	Gnomon	exon	914345	914483	.	-	.	ID=exon-XM_017910415.1-5;Dbxref=GeneID:108554976%2CGenbank:XM_017910415.1;Parent=rna-XM_017910415.1
NW_016908280.1	Gnomon	exon	913475	913577	.	-	.	ID=exon-XM_017910415.1-6;Dbxref=GeneID:108554976%2CGenbank:XM_017910415.1;Parent=rna-XM_017910415.1
NW_016908280.1	Gnomon	exon	1057245	1058174	.	-	.	ID=exon-XM_017910415.1-1;Dbxref=GeneID:108554976%2CGenbank:XM_017910415.1;Parent=rna-XM_017910415.1
NW_016908280.1	Gnomon	exon	989099	989193	.	-	.	ID=exon-XM_017910415.1-2;Dbxref=GeneID:108554976%2CGenbank:XM_017910415.1;Parent=rna-XM_017910415.1
NW_016908280.1	Gnomon	exon	1087116	1087331	.	+	.	ID=exon-XM_017910391.1-4;Dbxref=GeneID:108554965%2CGenbank:XM_017910391.1;Parent=rna-XM_017910391.1
NW_016908280.1	Gnomon	exon	1084431	1084627	.	+	.	ID=exon-XM_017910391.1-1;Dbxref=GeneID:108554965%2CGenbank:XM_017910391.1;Parent=rna-XM_017910391.1
NW_016908280.1	Gnomon	exon	1085988	1086164	.	+	.	ID=exon-XM_017910391.1-2;Dbxref=GeneID:108554965%2CGenbank:XM_017910391.1;Parent=rna-XM_017910391.1
NW_016908280.1	Gnomon	exon	1086633	1086779	.	+	.	ID=exon-XM_017910391.1-3;Dbxref=GeneID:108554965%2CGenbank:XM_017910391.1;Parent=rna-XM_017910391.1
NW_016908280.1	Gnomon	CDS	2094057	2094068	.	+	0	Name=XP_017765834.1;ID=cds-XP_017765834.1;Dbxref=GeneID:108554928%2CGenbank:XP_017765834.1;Parent=rna-XM_017910345.1
NW_016908280.1	Gnomon	CDS	2094314	2094653	.	+	0	Name=XP_017765834.1;ID=cds-XP_017765834.1;Dbxref=GeneID:108554928%2CGenbank:XP_017765834.1;Parent=rna-XM_017910345.1
NW_016908280.1	Gnomon	CDS	2094801	2095099	.	+	0	Name=XP_017765834.1;ID=cds-XP_017765834.1;Dbxref=GeneID:108554928%2CGenbank:XP_017765834.1;Parent=rna-XM_017910345.1
NW_016908280.1	Gnomon	mRNA	1060945	1077274	.	-	.	Name=XM_017910465.1;ID=rna-XM_017910465.1;Dbxref=GeneID:108554994%2CGenbank:XM_017910465.1;Parent=gene-LOC108554994
NW_016908280.1	Gnomon	exon	1080825	1081032	.	+	.	ID=exon-XM_017910367.1-9;Dbxref=GeneID:108554945%2CGenbank:XM_017910367.1;Parent=rna-XM_017910367.1
NW_016908280.1	Gnomon	exon	1080278	1080374	.	+	.	ID=exon-XM_017910367.1-7;Dbxref=GeneID:108554945%2CGenbank:XM_017910367.1;Parent=rna-XM_017910367.1
NW_016908280.1	Gnomon	exon	1080449	1080749	.	+	.	ID=exon-XM_017910367.1-8;Dbxref=GeneID:108554945%2CGenbank:XM_017910367.1;Parent=rna-XM_017910367.1
NW_016908280.1	Gnomon	exon	1077974	1078007	.	+	.	ID=exon-XM_017910367.1-1;Dbxref=GeneID:108554945%2CGenbank:XM_017910367.1;Parent=rna-XM_017910367.1
NW_016908280.1	Gnomon	exon	1078622	1078762	.	+	.	ID=exon-XM_017910367.1-2;Dbxref=GeneID:108554945%2CGenbank:XM_017910367.1;Parent=rna-XM_017910367.1
NW_016908280.1	Gnomon	exon	1079644	1079915	.	+	.	ID=exon-XM_017910367.1-5;Dbxref=GeneID:108554945%2CGenbank:XM_017910367.1;Parent=rna-XM_017910367.1
NW_016908280.1	Gnomon	exon	1079991	1080138	.	+	.	ID=exon-XM_017910367.1-6;Dbxref=GeneID:108554945%2CGenbank:XM_017910367.1;Parent=rna-XM_017910367.1
NW_016908280.1	Gnomon	exon	1078847	1079139	.	+	.	ID=exon-XM_017910367.1-3;Dbxref=GeneID:108554945%2CGenbank:XM_017910367.1;Parent=rna-XM_017910367.1
NW_016908280.1	Gnomon	exon	1079216	1079554	.	+	.	ID=exon-XM_017910367.1-4;Dbxref=GeneID:108554945%2CGenbank:XM_017910367.1;Parent=rna-XM_017910367.1
NW_016908280.1	Gnomon	CDS	1885100	1885106	.	-	0	Name=XP_017765833.1;ID=cds-XP_017765833.1;Dbxref=GeneID:108554927%2CGenbank:XP_017765833.1;Parent=rna-XM_017910344.1
NW_016908280.1	Gnomon	CDS	1884974	1885037	.	-	0	Name=XP_017765833.1;ID=cds-XP_017765833.1;Dbxref=GeneID:108554927%2CGenbank:XP_017765833.1;Parent=rna-XM_017910344.1
NW_016908280.1	Gnomon	CDS	1882847	1882944	.	-	0	Name=XP_017765833.1;ID=cds-XP_017765833.1;Dbxref=GeneID:108554927%2CGenbank:XP_017765833.1;Parent=rna-XM_017910344.1
NW_016908280.1	Gnomon	CDS	1870938	1871189	.	-	0	Name=XP_017765833.1;ID=cds-XP_017765833.1;Dbxref=GeneID:108554927%2CGenbank:XP_017765833.1;Parent=rna-XM_017910344.1
NW_016908280.1	Gnomon	CDS	1866128	1866303	.	-	0	Name=XP_017765833.1;ID=cds-XP_017765833.1;Dbxref=GeneID:108554927%2CGenbank:XP_017765833.1;Parent=rna-XM_017910344.1
NW_016908280.1	Gnomon	CDS	1860292	1860345	.	-	0	Name=XP_017765833.1;ID=cds-XP_017765833.1;Dbxref=GeneID:108554927%2CGenbank:XP_017765833.1;Parent=rna-XM_017910344.1
NW_016908280.1	Gnomon	CDS	1856973	1857137	.	-	0	Name=XP_017765833.1;ID=cds-XP_017765833.1;Dbxref=GeneID:108554927%2CGenbank:XP_017765833.1;Parent=rna-XM_017910344.1
NW_016908280.1	Gnomon	CDS	1854720	1854876	.	-	0	Name=XP_017765833.1;ID=cds-XP_017765833.1;Dbxref=GeneID:108554927%2CGenbank:XP_017765833.1;Parent=rna-XM_017910344.1
NW_016908280.1	Gnomon	CDS	1844749	1844948	.	-	0	Name=XP_017765833.1;ID=cds-XP_017765833.1;Dbxref=GeneID:108554927%2CGenbank:XP_017765833.1;Parent=rna-XM_017910344.1
NW_016908280.1	Gnomon	CDS	1843943	1844146	.	-	0	Name=XP_017765833.1;ID=cds-XP_017765833.1;Dbxref=GeneID:108554927%2CGenbank:XP_017765833.1;Parent=rna-XM_017910344.1
NW_016908280.1	Gnomon	CDS	1841805	1841909	.	-	0	Name=XP_017765833.1;ID=cds-XP_017765833.1;Dbxref=GeneID:108554927%2CGenbank:XP_017765833.1;Parent=rna-XM_017910344.1
NW_016908280.1	Gnomon	CDS	1841185	1841442	.	-	0	Name=XP_017765833.1;ID=cds-XP_017765833.1;Dbxref=GeneID:108554927%2CGenbank:XP_017765833.1;Parent=rna-XM_017910344.1
NW_016908280.1	Gnomon	CDS	1835463	1835660	.	-	0	Name=XP_017765833.1;ID=cds-XP_017765833.1;Dbxref=GeneID:108554927%2CGenbank:XP_017765833.1;Parent=rna-XM_017910344.1
NW_016908280.1	Gnomon	CDS	1833203	1833428	.	-	0	Name=XP_017765833.1;ID=cds-XP_017765833.1;Dbxref=GeneID:108554927%2CGenbank:XP_017765833.1;Parent=rna-XM_017910344.1
NW_016908280.1	Gnomon	CDS	1831290	1831454	.	-	0	Name=XP_017765833.1;ID=cds-XP_017765833.1;Dbxref=GeneID:108554927%2CGenbank:XP_017765833.1;Parent=rna-XM_017910344.1
NW_016908280.1	Gnomon	CDS	1827696	1827796	.	-	0	Name=XP_017765833.1;ID=cds-XP_017765833.1;Dbxref=GeneID:108554927%2CGenbank:XP_017765833.1;Parent=rna-XM_017910344.1
NW_016908280.1	Gnomon	CDS	1826454	1826663	.	-	0	Name=XP_017765833.1;ID=cds-XP_017765833.1;Dbxref=GeneID:108554927%2CGenbank:XP_017765833.1;Parent=rna-XM_017910344.1
NW_016908280.1	Gnomon	CDS	1822940	1823111	.	-	0	Name=XP_017765833.1;ID=cds-XP_017765833.1;Dbxref=GeneID:108554927%2CGenbank:XP_017765833.1;Parent=rna-XM_017910344.1
NW_016908280.1	Gnomon	CDS	1822634	1822764	.	-	0	Name=XP_017765833.1;ID=cds-XP_017765833.1;Dbxref=GeneID:108554927%2CGenbank:XP_017765833.1;Parent=rna-XM_017910344.1
NW_016908280.1	Gnomon	mRNA	829895	1058174	.	-	.	Name=XM_017910422.1;ID=rna-XM_017910422.1;Dbxref=GeneID:108554976%2CGenbank:XM_017910422.1;Parent=gene-LOC108554976
NW_016908280.1	Gnomon	exon	1060945	1061190	.	-	.	ID=exon-XM_017910465.1-13;Dbxref=GeneID:108554994%2CGenbank:XM_017910465.1;Parent=rna-XM_017910465.1
NW_016908280.1	Gnomon	exon	1061477	1061632	.	-	.	ID=exon-XM_017910465.1-11;Dbxref=GeneID:108554994%2CGenbank:XM_017910465.1;Parent=rna-XM_017910465.1
NW_016908280.1	Gnomon	exon	1061268	1061396	.	-	.	ID=exon-XM_017910465.1-12;Dbxref=GeneID:108554994%2CGenbank:XM_017910465.1;Parent=rna-XM_017910465.1
NW_016908280.1	Gnomon	exon	1061708	1061952	.	-	.	ID=exon-XM_017910465.1-10;Dbxref=GeneID:108554994%2CGenbank:XM_017910465.1;Parent=rna-XM_017910465.1
NW_016908280.1	Gnomon	CDS	1228717	1228900	.	+	0	Name=XP_017765934.1;ID=cds-XP_017765934.1;Dbxref=GeneID:108554985%2CGenbank:XP_017765934.1;Parent=rna-XM_017910445.1
NW_016908280.1	Gnomon	CDS	1229221	1231040	.	+	0	Name=XP_017765934.1;ID=cds-XP_017765934.1;Dbxref=GeneID:108554985%2CGenbank:XP_017765934.1;Parent=rna-XM_017910445.1
NW_016908280.1	Gnomon	CDS	1231125	1231373	.	+	0	Name=XP_017765934.1;ID=cds-XP_017765934.1;Dbxref=GeneID:108554985%2CGenbank:XP_017765934.1;Parent=rna-XM_017910445.1
NW_016908280.1	Gnomon	CDS	1231477	1231725	.	+	0	Name=XP_017765934.1;ID=cds-XP_017765934.1;Dbxref=GeneID:108554985%2CGenbank:XP_017765934.1;Parent=rna-XM_017910445.1
NW_016908280.1	Gnomon	CDS	1231804	1232028	.	+	0	Name=XP_017765934.1;ID=cds-XP_017765934.1;Dbxref=GeneID:108554985%2CGenbank:XP_017765934.1;Parent=rna-XM_017910445.1
NW_016908280.1	Gnomon	CDS	1232179	1232401	.	+	0	Name=XP_017765934.1;ID=cds-XP_017765934.1;Dbxref=GeneID:108554985%2CGenbank:XP_017765934.1;Parent=rna-XM_017910445.1
NW_016908280.1	Gnomon	CDS	1232523	1232738	.	+	0	Name=XP_017765934.1;ID=cds-XP_017765934.1;Dbxref=GeneID:108554985%2CGenbank:XP_017765934.1;Parent=rna-XM_017910445.1
NW_016908280.1	Gnomon	CDS	1232808	1232987	.	+	0	Name=XP_017765934.1;ID=cds-XP_017765934.1;Dbxref=GeneID:108554985%2CGenbank:XP_017765934.1;Parent=rna-XM_017910445.1
NW_016908280.1	Gnomon	CDS	1233057	1233145	.	+	0	Name=XP_017765934.1;ID=cds-XP_017765934.1;Dbxref=GeneID:108554985%2CGenbank:XP_017765934.1;Parent=rna-XM_017910445.1
NW_016908280.1	Gnomon	CDS	1233213	1233314	.	+	0	Name=XP_017765934.1;ID=cds-XP_017765934.1;Dbxref=GeneID:108554985%2CGenbank:XP_017765934.1;Parent=rna-XM_017910445.1
NW_016908280.1	Gnomon	CDS	1233405	1233554	.	+	0	Name=XP_017765934.1;ID=cds-XP_017765934.1;Dbxref=GeneID:108554985%2CGenbank:XP_017765934.1;Parent=rna-XM_017910445.1
NW_016908280.1	Gnomon	mRNA	829895	1058174	.	-	.	Name=XM_017910423.1;ID=rna-XM_017910423.1;Dbxref=GeneID:108554976%2CGenbank:XM_017910423.1;Parent=gene-LOC108554976
NW_016908280.1	Gnomon	exon	125810	125896	.	-	.	ID=exon-XM_017910370.1-3;Dbxref=GeneID:108554947%2CGenbank:XM_017910370.1;Parent=rna-XM_017910370.1
NW_016908280.1	Gnomon	exon	125678	125741	.	-	.	ID=exon-XM_017910370.1-4;Dbxref=GeneID:108554947%2CGenbank:XM_017910370.1;Parent=rna-XM_017910370.1
NW_016908280.1	Gnomon	exon	125545	125607	.	-	.	ID=exon-XM_017910370.1-5;Dbxref=GeneID:108554947%2CGenbank:XM_017910370.1;Parent=rna-XM_017910370.1
NW_016908280.1	Gnomon	exon	125252	125465	.	-	.	ID=exon-XM_017910370.1-6;Dbxref=GeneID:108554947%2CGenbank:XM_017910370.1;Parent=rna-XM_017910370.1
NW_016908280.1	Gnomon	exon	127536	127769	.	-	.	ID=exon-XM_017910370.1-1;Dbxref=GeneID:108554947%2CGenbank:XM_017910370.1;Parent=rna-XM_017910370.1
NW_016908280.1	Gnomon	exon	126449	126684	.	-	.	ID=exon-XM_017910370.1-2;Dbxref=GeneID:108554947%2CGenbank:XM_017910370.1;Parent=rna-XM_017910370.1
NW_016908280.1	Gnomon	exon	125064	125173	.	-	.	ID=exon-XM_017910370.1-7;Dbxref=GeneID:108554947%2CGenbank:XM_017910370.1;Parent=rna-XM_017910370.1
NW_016908280.1	Gnomon	exon	124343	124808	.	-	.	ID=exon-XM_017910370.1-8;Dbxref=GeneID:108554947%2CGenbank:XM_017910370.1;Parent=rna-XM_017910370.1
NW_016908280.1	Gnomon	exon	191322	191493	.	-	.	ID=exon-XM_017910440.1-7;Dbxref=GeneID:108554981%2CGenbank:XM_017910440.1;Parent=rna-XM_017910440.1
NW_016908280.1	Gnomon	exon	191041	191167	.	-	.	ID=exon-XM_017910440.1-8;Dbxref=GeneID:108554981%2CGenbank:XM_017910440.1;Parent=rna-XM_017910440.1
NW_016908280.1	Gnomon	exon	190341	190421	.	-	.	ID=exon-XM_017910440.1-9;Dbxref=GeneID:108554981%2CGenbank:XM_017910440.1;Parent=rna-XM_017910440.1
NW_016908280.1	Gnomon	exon	273663	273787	.	-	.	ID=exon-XM_017910440.1-3;Dbxref=GeneID:108554981%2CGenbank:XM_017910440.1;Parent=rna-XM_017910440.1
NW_016908280.1	Gnomon	exon	253179	253290	.	-	.	ID=exon-XM_017910440.1-4;Dbxref=GeneID:108554981%2CGenbank:XM_017910440.1;Parent=rna-XM_017910440.1
NW_016908280.1	Gnomon	exon	243582	243727	.	-	.	ID=exon-XM_017910440.1-5;Dbxref=GeneID:108554981%2CGenbank:XM_017910440.1;Parent=rna-XM_017910440.1
NW_016908280.1	Gnomon	exon	204067	204206	.	-	.	ID=exon-XM_017910440.1-6;Dbxref=GeneID:108554981%2CGenbank:XM_017910440.1;Parent=rna-XM_017910440.1
NW_016908280.1	Gnomon	exon	473098	474100	.	-	.	ID=exon-XM_017910440.1-1;Dbxref=GeneID:108554981%2CGenbank:XM_017910440.1;Parent=rna-XM_017910440.1
NW_016908280.1	Gnomon	exon	360666	360869	.	-	.	ID=exon-XM_017910440.1-2;Dbxref=GeneID:108554981%2CGenbank:XM_017910440.1;Parent=rna-XM_017910440.1
NW_016908280.1	Gnomon	CDS	1224569	1224604	.	-	0	Name=XP_017765933.1;ID=cds-XP_017765933.1;Dbxref=GeneID:108554984%2CGenbank:XP_017765933.1;Parent=rna-XM_017910444.1
NW_016908280.1	Gnomon	CDS	1224090	1224510	.	-	0	Name=XP_017765933.1;ID=cds-XP_017765933.1;Dbxref=GeneID:108554984%2CGenbank:XP_017765933.1;Parent=rna-XM_017910444.1
NW_016908280.1	Gnomon	CDS	1223883	1223909	.	-	0	Name=XP_017765933.1;ID=cds-XP_017765933.1;Dbxref=GeneID:108554984%2CGenbank:XP_017765933.1;Parent=rna-XM_017910444.1
NW_016908280.1	Gnomon	CDS	1223563	1223777	.	-	0	Name=XP_017765933.1;ID=cds-XP_017765933.1;Dbxref=GeneID:108554984%2CGenbank:XP_017765933.1;Parent=rna-XM_017910444.1
NW_016908280.1	Gnomon	CDS	1223309	1223492	.	-	0	Name=XP_017765933.1;ID=cds-XP_017765933.1;Dbxref=GeneID:108554984%2CGenbank:XP_017765933.1;Parent=rna-XM_017910444.1
NW_016908280.1	Gnomon	CDS	1222960	1223220	.	-	0	Name=XP_017765933.1;ID=cds-XP_017765933.1;Dbxref=GeneID:108554984%2CGenbank:XP_017765933.1;Parent=rna-XM_017910444.1
NW_016908280.1	Gnomon	CDS	1222533	1222724	.	-	0	Name=XP_017765933.1;ID=cds-XP_017765933.1;Dbxref=GeneID:108554984%2CGenbank:XP_017765933.1;Parent=rna-XM_017910444.1
NW_016908280.1	Gnomon	CDS	1222248	1222352	.	-	0	Name=XP_017765933.1;ID=cds-XP_017765933.1;Dbxref=GeneID:108554984%2CGenbank:XP_017765933.1;Parent=rna-XM_017910444.1
NW_016908280.1	Gnomon	CDS	1222033	1222173	.	-	0	Name=XP_017765933.1;ID=cds-XP_017765933.1;Dbxref=GeneID:108554984%2CGenbank:XP_017765933.1;Parent=rna-XM_017910444.1
NW_016908280.1	Gnomon	CDS	1221716	1221954	.	-	0	Name=XP_017765933.1;ID=cds-XP_017765933.1;Dbxref=GeneID:108554984%2CGenbank:XP_017765933.1;Parent=rna-XM_017910444.1
NW_016908280.1	Gnomon	CDS	1221405	1221635	.	-	0	Name=XP_017765933.1;ID=cds-XP_017765933.1;Dbxref=GeneID:108554984%2CGenbank:XP_017765933.1;Parent=rna-XM_017910444.1
NW_016908280.1	Gnomon	CDS	1221152	1221305	.	-	0	Name=XP_017765933.1;ID=cds-XP_017765933.1;Dbxref=GeneID:108554984%2CGenbank:XP_017765933.1;Parent=rna-XM_017910444.1
NW_016908280.1	Gnomon	CDS	1220971	1221078	.	-	0	Name=XP_017765933.1;ID=cds-XP_017765933.1;Dbxref=GeneID:108554984%2CGenbank:XP_017765933.1;Parent=rna-XM_017910444.1
NW_016908280.1	Gnomon	CDS	1220495	1220596	.	-	0	Name=XP_017765933.1;ID=cds-XP_017765933.1;Dbxref=GeneID:108554984%2CGenbank:XP_017765933.1;Parent=rna-XM_017910444.1
NW_016908280.1	Gnomon	CDS	1220120	1220260	.	-	0	Name=XP_017765933.1;ID=cds-XP_017765933.1;Dbxref=GeneID:108554984%2CGenbank:XP_017765933.1;Parent=rna-XM_017910444.1
NW_016908280.1	Gnomon	CDS	1220035	1220049	.	-	0	Name=XP_017765933.1;ID=cds-XP_017765933.1;Dbxref=GeneID:108554984%2CGenbank:XP_017765933.1;Parent=rna-XM_017910444.1
NW_016908280.1	Gnomon	CDS	1219798	1219958	.	-	0	Name=XP_017765933.1;ID=cds-XP_017765933.1;Dbxref=GeneID:108554984%2CGenbank:XP_017765933.1;Parent=rna-XM_017910444.1
NW_016908280.1	Gnomon	CDS	1219548	1219721	.	-	0	Name=XP_017765933.1;ID=cds-XP_017765933.1;Dbxref=GeneID:108554984%2CGenbank:XP_017765933.1;Parent=rna-XM_017910444.1
NW_016908280.1	Gnomon	CDS	1219064	1219473	.	-	0	Name=XP_017765933.1;ID=cds-XP_017765933.1;Dbxref=GeneID:108554984%2CGenbank:XP_017765933.1;Parent=rna-XM_017910444.1
NW_016908280.1	Gnomon	CDS	1218564	1218975	.	-	0	Name=XP_017765933.1;ID=cds-XP_017765933.1;Dbxref=GeneID:108554984%2CGenbank:XP_017765933.1;Parent=rna-XM_017910444.1
NW_016908280.1	Gnomon	CDS	1218176	1218488	.	-	0	Name=XP_017765933.1;ID=cds-XP_017765933.1;Dbxref=GeneID:108554984%2CGenbank:XP_017765933.1;Parent=rna-XM_017910444.1
NW_016908280.1	Gnomon	CDS	1217831	1218085	.	-	0	Name=XP_017765933.1;ID=cds-XP_017765933.1;Dbxref=GeneID:108554984%2CGenbank:XP_017765933.1;Parent=rna-XM_017910444.1
NW_016908280.1	Gnomon	CDS	1217501	1217750	.	-	0	Name=XP_017765933.1;ID=cds-XP_017765933.1;Dbxref=GeneID:108554984%2CGenbank:XP_017765933.1;Parent=rna-XM_017910444.1
NW_016908280.1	Gnomon	CDS	1217310	1217436	.	-	0	Name=XP_017765933.1;ID=cds-XP_017765933.1;Dbxref=GeneID:108554984%2CGenbank:XP_017765933.1;Parent=rna-XM_017910444.1
NW_016908280.1	Gnomon	exon	2115858	2115901	.	+	.	ID=exon-XM_017910393.1-1;Dbxref=GeneID:108554968%2CGenbank:XM_017910393.1;Parent=rna-XM_017910393.1
NW_016908280.1	Gnomon	exon	2116454	2116739	.	+	.	ID=exon-XM_017910393.1-2;Dbxref=GeneID:108554968%2CGenbank:XM_017910393.1;Parent=rna-XM_017910393.1
NW_016908280.1	Gnomon	exon	2117098	2117494	.	+	.	ID=exon-XM_017910393.1-3;Dbxref=GeneID:108554968%2CGenbank:XM_017910393.1;Parent=rna-XM_017910393.1
NW_016908280.1	Gnomon	CDS	475418	475556	.	-	0	Name=XP_017765838.1;ID=cds-XP_017765838.1;Dbxref=GeneID:108554933%2CGenbank:XP_017765838.1;Parent=rna-XM_017910349.1
NW_016908280.1	Gnomon	CDS	475177	475344	.	-	0	Name=XP_017765838.1;ID=cds-XP_017765838.1;Dbxref=GeneID:108554933%2CGenbank:XP_017765838.1;Parent=rna-XM_017910349.1
NW_016908280.1	Gnomon	CDS	474921	475066	.	-	0	Name=XP_017765838.1;ID=cds-XP_017765838.1;Dbxref=GeneID:108554933%2CGenbank:XP_017765838.1;Parent=rna-XM_017910349.1
NW_016908280.1	Gnomon	CDS	474692	474859	.	-	0	Name=XP_017765838.1;ID=cds-XP_017765838.1;Dbxref=GeneID:108554933%2CGenbank:XP_017765838.1;Parent=rna-XM_017910349.1
NW_016908280.1	Gnomon	exon	831514	831631	.	-	.	ID=exon-XM_017910414.1-17;Dbxref=GeneID:108554976%2CGenbank:XM_017910414.1;Parent=rna-XM_017910414.1
NW_016908280.1	Gnomon	exon	829895	830649	.	-	.	ID=exon-XM_017910414.1-18;Dbxref=GeneID:108554976%2CGenbank:XM_017910414.1;Parent=rna-XM_017910414.1
NW_016908280.1	Gnomon	exon	834179	834254	.	-	.	ID=exon-XM_017910414.1-15;Dbxref=GeneID:108554976%2CGenbank:XM_017910414.1;Parent=rna-XM_017910414.1
NW_016908280.1	Gnomon	exon	832448	832542	.	-	.	ID=exon-XM_017910414.1-16;Dbxref=GeneID:108554976%2CGenbank:XM_017910414.1;Parent=rna-XM_017910414.1
NW_016908280.1	Gnomon	exon	880726	880768	.	-	.	ID=exon-XM_017910414.1-10;Dbxref=GeneID:108554976%2CGenbank:XM_017910414.1;Parent=rna-XM_017910414.1
NW_016908280.1	Gnomon	exon	842407	842565	.	-	.	ID=exon-XM_017910414.1-13;Dbxref=GeneID:108554976%2CGenbank:XM_017910414.1;Parent=rna-XM_017910414.1
NW_016908280.1	Gnomon	exon	839006	839080	.	-	.	ID=exon-XM_017910414.1-14;Dbxref=GeneID:108554976%2CGenbank:XM_017910414.1;Parent=rna-XM_017910414.1
NW_016908280.1	Gnomon	exon	868356	868445	.	-	.	ID=exon-XM_017910414.1-11;Dbxref=GeneID:108554976%2CGenbank:XM_017910414.1;Parent=rna-XM_017910414.1
NW_016908280.1	Gnomon	exon	853001	853057	.	-	.	ID=exon-XM_017910414.1-12;Dbxref=GeneID:108554976%2CGenbank:XM_017910414.1;Parent=rna-XM_017910414.1
NW_016908280.1	Gnomon	exon	1076879	1077274	.	-	.	ID=exon-XM_017910463.1-1;Dbxref=GeneID:108554994%2CGenbank:XM_017910463.1;Parent=rna-XM_017910463.1
NW_016908280.1	Gnomon	exon	1067063	1067170	.	-	.	ID=exon-XM_017910463.1-2;Dbxref=GeneID:108554994%2CGenbank:XM_017910463.1;Parent=rna-XM_017910463.1
NW_016908280.1	Gnomon	exon	1066811	1066900	.	-	.	ID=exon-XM_017910463.1-3;Dbxref=GeneID:108554994%2CGenbank:XM_017910463.1;Parent=rna-XM_017910463.1
NW_016908280.1	Gnomon	exon	1066555	1066698	.	-	.	ID=exon-XM_017910463.1-4;Dbxref=GeneID:108554994%2CGenbank:XM_017910463.1;Parent=rna-XM_017910463.1
NW_016908280.1	Gnomon	exon	1066313	1066479	.	-	.	ID=exon-XM_017910463.1-5;Dbxref=GeneID:108554994%2CGenbank:XM_017910463.1;Parent=rna-XM_017910463.1
NW_016908280.1	Gnomon	exon	1065956	1066097	.	-	.	ID=exon-XM_017910463.1-6;Dbxref=GeneID:108554994%2CGenbank:XM_017910463.1;Parent=rna-XM_017910463.1
NW_016908280.1	Gnomon	exon	1063852	1063872	.	-	.	ID=exon-XM_017910463.1-7;Dbxref=GeneID:108554994%2CGenbank:XM_017910463.1;Parent=rna-XM_017910463.1
NW_016908280.1	Gnomon	exon	1062619	1062776	.	-	.	ID=exon-XM_017910463.1-8;Dbxref=GeneID:108554994%2CGenbank:XM_017910463.1;Parent=rna-XM_017910463.1
NW_016908280.1	Gnomon	exon	1062300	1062539	.	-	.	ID=exon-XM_017910463.1-9;Dbxref=GeneID:108554994%2CGenbank:XM_017910463.1;Parent=rna-XM_017910463.1
NW_016908280.1	Gnomon	CDS	1223309	1223342	.	-	0	Name=XP_017765932.1;ID=cds-XP_017765932.1;Dbxref=GeneID:108554984%2CGenbank:XP_017765932.1;Parent=rna-XM_017910443.1
NW_016908280.1	Gnomon	CDS	1222960	1223220	.	-	0	Name=XP_017765932.1;ID=cds-XP_017765932.1;Dbxref=GeneID:108554984%2CGenbank:XP_017765932.1;Parent=rna-XM_017910443.1
NW_016908280.1	Gnomon	CDS	1222533	1222724	.	-	0	Name=XP_017765932.1;ID=cds-XP_017765932.1;Dbxref=GeneID:108554984%2CGenbank:XP_017765932.1;Parent=rna-XM_017910443.1
NW_016908280.1	Gnomon	CDS	1222248	1222352	.	-	0	Name=XP_017765932.1;ID=cds-XP_017765932.1;Dbxref=GeneID:108554984%2CGenbank:XP_017765932.1;Parent=rna-XM_017910443.1
NW_016908280.1	Gnomon	CDS	1222033	1222173	.	-	0	Name=XP_017765932.1;ID=cds-XP_017765932.1;Dbxref=GeneID:108554984%2CGenbank:XP_017765932.1;Parent=rna-XM_017910443.1
NW_016908280.1	Gnomon	CDS	1221716	1221954	.	-	0	Name=XP_017765932.1;ID=cds-XP_017765932.1;Dbxref=GeneID:108554984%2CGenbank:XP_017765932.1;Parent=rna-XM_017910443.1
NW_016908280.1	Gnomon	CDS	1221405	1221635	.	-	0	Name=XP_017765932.1;ID=cds-XP_017765932.1;Dbxref=GeneID:108554984%2CGenbank:XP_017765932.1;Parent=rna-XM_017910443.1
NW_016908280.1	Gnomon	CDS	1221152	1221305	.	-	0	Name=XP_017765932.1;ID=cds-XP_017765932.1;Dbxref=GeneID:108554984%2CGenbank:XP_017765932.1;Parent=rna-XM_017910443.1
NW_016908280.1	Gnomon	CDS	1220971	1221078	.	-	0	Name=XP_017765932.1;ID=cds-XP_017765932.1;Dbxref=GeneID:108554984%2CGenbank:XP_017765932.1;Parent=rna-XM_017910443.1
NW_016908280.1	Gnomon	CDS	1220120	1220260	.	-	0	Name=XP_017765932.1;ID=cds-XP_017765932.1;Dbxref=GeneID:108554984%2CGenbank:XP_017765932.1;Parent=rna-XM_017910443.1
NW_016908280.1	Gnomon	CDS	1220035	1220049	.	-	0	Name=XP_017765932.1;ID=cds-XP_017765932.1;Dbxref=GeneID:108554984%2CGenbank:XP_017765932.1;Parent=rna-XM_017910443.1
NW_016908280.1	Gnomon	CDS	1219798	1219958	.	-	0	Name=XP_017765932.1;ID=cds-XP_017765932.1;Dbxref=GeneID:108554984%2CGenbank:XP_017765932.1;Parent=rna-XM_017910443.1
NW_016908280.1	Gnomon	CDS	1219548	1219721	.	-	0	Name=XP_017765932.1;ID=cds-XP_017765932.1;Dbxref=GeneID:108554984%2CGenbank:XP_017765932.1;Parent=rna-XM_017910443.1
NW_016908280.1	Gnomon	CDS	1219064	1219473	.	-	0	Name=XP_017765932.1;ID=cds-XP_017765932.1;Dbxref=GeneID:108554984%2CGenbank:XP_017765932.1;Parent=rna-XM_017910443.1
NW_016908280.1	Gnomon	CDS	1218564	1218975	.	-	0	Name=XP_017765932.1;ID=cds-XP_017765932.1;Dbxref=GeneID:108554984%2CGenbank:XP_017765932.1;Parent=rna-XM_017910443.1
NW_016908280.1	Gnomon	CDS	1218176	1218488	.	-	0	Name=XP_017765932.1;ID=cds-XP_017765932.1;Dbxref=GeneID:108554984%2CGenbank:XP_017765932.1;Parent=rna-XM_017910443.1
NW_016908280.1	Gnomon	CDS	1217831	1218085	.	-	0	Name=XP_017765932.1;ID=cds-XP_017765932.1;Dbxref=GeneID:108554984%2CGenbank:XP_017765932.1;Parent=rna-XM_017910443.1
NW_016908280.1	Gnomon	CDS	1217501	1217750	.	-	0	Name=XP_017765932.1;ID=cds-XP_017765932.1;Dbxref=GeneID:108554984%2CGenbank:XP_017765932.1;Parent=rna-XM_017910443.1
NW_016908280.1	Gnomon	CDS	1217310	1217436	.	-	0	Name=XP_017765932.1;ID=cds-XP_017765932.1;Dbxref=GeneID:108554984%2CGenbank:XP_017765932.1;Parent=rna-XM_017910443.1
NW_016908280.1	Gnomon	mRNA	829895	1058174	.	-	.	Name=XM_017910425.1;ID=rna-XM_017910425.1;Dbxref=GeneID:108554976%2CGenbank:XM_017910425.1;Parent=gene-LOC108554976
NW_016908280.1	Gnomon	CDS	484752	484921	.	+	0	Name=XP_017765837.1;ID=cds-XP_017765837.1;Dbxref=GeneID:108554932%2CGenbank:XP_017765837.1;Parent=rna-XM_017910348.1
NW_016908280.1	Gnomon	CDS	485472	485688	.	+	0	Name=XP_017765837.1;ID=cds-XP_017765837.1;Dbxref=GeneID:108554932%2CGenbank:XP_017765837.1;Parent=rna-XM_017910348.1
NW_016908280.1	Gnomon	CDS	485778	485933	.	+	0	Name=XP_017765837.1;ID=cds-XP_017765837.1;Dbxref=GeneID:108554932%2CGenbank:XP_017765837.1;Parent=rna-XM_017910348.1
NW_016908280.1	Gnomon	CDS	486448	486582	.	+	0	Name=XP_017765837.1;ID=cds-XP_017765837.1;Dbxref=GeneID:108554932%2CGenbank:XP_017765837.1;Parent=rna-XM_017910348.1
NW_016908280.1	Gnomon	exon	191322	191493	.	-	.	ID=exon-XM_017910439.1-7;Dbxref=GeneID:108554981%2CGenbank:XM_017910439.1;Parent=rna-XM_017910439.1
NW_016908280.1	Gnomon	exon	191041	191167	.	-	.	ID=exon-XM_017910439.1-8;Dbxref=GeneID:108554981%2CGenbank:XM_017910439.1;Parent=rna-XM_017910439.1
NW_016908280.1	Gnomon	exon	243582	243727	.	-	.	ID=exon-XM_017910439.1-5;Dbxref=GeneID:108554981%2CGenbank:XM_017910439.1;Parent=rna-XM_017910439.1
NW_016908280.1	Gnomon	exon	204067	204206	.	-	.	ID=exon-XM_017910439.1-6;Dbxref=GeneID:108554981%2CGenbank:XM_017910439.1;Parent=rna-XM_017910439.1
NW_016908280.1	Gnomon	exon	273663	273787	.	-	.	ID=exon-XM_017910439.1-3;Dbxref=GeneID:108554981%2CGenbank:XM_017910439.1;Parent=rna-XM_017910439.1
NW_016908280.1	Gnomon	exon	253179	253290	.	-	.	ID=exon-XM_017910439.1-4;Dbxref=GeneID:108554981%2CGenbank:XM_017910439.1;Parent=rna-XM_017910439.1
NW_016908280.1	Gnomon	exon	473098	474100	.	-	.	ID=exon-XM_017910439.1-1;Dbxref=GeneID:108554981%2CGenbank:XM_017910439.1;Parent=rna-XM_017910439.1
NW_016908280.1	Gnomon	exon	360666	360869	.	-	.	ID=exon-XM_017910439.1-2;Dbxref=GeneID:108554981%2CGenbank:XM_017910439.1;Parent=rna-XM_017910439.1
NW_016908280.1	Gnomon	exon	190341	190421	.	-	.	ID=exon-XM_017910439.1-9;Dbxref=GeneID:108554981%2CGenbank:XM_017910439.1;Parent=rna-XM_017910439.1
NW_016908280.1	Gnomon	mRNA	829895	1058174	.	-	.	Name=XM_017910426.1;ID=rna-XM_017910426.1;Dbxref=GeneID:108554976%2CGenbank:XM_017910426.1;Parent=gene-LOC108554976
NW_016908280.1	Gnomon	CDS	473098	473149	.	-	0	Name=XP_017765931.1;ID=cds-XP_017765931.1;Dbxref=GeneID:108554981%2CGenbank:XP_017765931.1;Parent=rna-XM_017910442.1
NW_016908280.1	Gnomon	CDS	360666	360869	.	-	0	Name=XP_017765931.1;ID=cds-XP_017765931.1;Dbxref=GeneID:108554981%2CGenbank:XP_017765931.1;Parent=rna-XM_017910442.1
NW_016908280.1	Gnomon	CDS	273663	273787	.	-	0	Name=XP_017765931.1;ID=cds-XP_017765931.1;Dbxref=GeneID:108554981%2CGenbank:XP_017765931.1;Parent=rna-XM_017910442.1
NW_016908280.1	Gnomon	CDS	253179	253290	.	-	0	Name=XP_017765931.1;ID=cds-XP_017765931.1;Dbxref=GeneID:108554981%2CGenbank:XP_017765931.1;Parent=rna-XM_017910442.1
NW_016908280.1	Gnomon	CDS	243582	243727	.	-	0	Name=XP_017765931.1;ID=cds-XP_017765931.1;Dbxref=GeneID:108554981%2CGenbank:XP_017765931.1;Parent=rna-XM_017910442.1
NW_016908280.1	Gnomon	CDS	204067	204206	.	-	0	Name=XP_017765931.1;ID=cds-XP_017765931.1;Dbxref=GeneID:108554981%2CGenbank:XP_017765931.1;Parent=rna-XM_017910442.1
NW_016908280.1	Gnomon	CDS	191322	191493	.	-	0	Name=XP_017765931.1;ID=cds-XP_017765931.1;Dbxref=GeneID:108554981%2CGenbank:XP_017765931.1;Parent=rna-XM_017910442.1
NW_016908280.1	Gnomon	CDS	191041	191167	.	-	0	Name=XP_017765931.1;ID=cds-XP_017765931.1;Dbxref=GeneID:108554981%2CGenbank:XP_017765931.1;Parent=rna-XM_017910442.1
NW_016908280.1	Gnomon	CDS	190341	190421	.	-	0	Name=XP_017765931.1;ID=cds-XP_017765931.1;Dbxref=GeneID:108554981%2CGenbank:XP_017765931.1;Parent=rna-XM_017910442.1
NW_016908280.1	Gnomon	CDS	167522	167606	.	-	0	Name=XP_017765931.1;ID=cds-XP_017765931.1;Dbxref=GeneID:108554981%2CGenbank:XP_017765931.1;Parent=rna-XM_017910442.1
NW_016908280.1	Gnomon	CDS	166742	166839	.	-	0	Name=XP_017765931.1;ID=cds-XP_017765931.1;Dbxref=GeneID:108554981%2CGenbank:XP_017765931.1;Parent=rna-XM_017910442.1
NW_016908280.1	Gnomon	CDS	165116	165309	.	-	0	Name=XP_017765931.1;ID=cds-XP_017765931.1;Dbxref=GeneID:108554981%2CGenbank:XP_017765931.1;Parent=rna-XM_017910442.1
NW_016908280.1	Gnomon	exon	125810	125896	.	-	.	ID=exon-XM_017910369.1-3;Dbxref=GeneID:108554947%2CGenbank:XM_017910369.1;Parent=rna-XM_017910369.1
NW_016908280.1	Gnomon	exon	125678	125741	.	-	.	ID=exon-XM_017910369.1-4;Dbxref=GeneID:108554947%2CGenbank:XM_017910369.1;Parent=rna-XM_017910369.1
NW_016908280.1	Gnomon	exon	127536	127771	.	-	.	ID=exon-XM_017910369.1-1;Dbxref=GeneID:108554947%2CGenbank:XM_017910369.1;Parent=rna-XM_017910369.1
NW_016908280.1	Gnomon	exon	126449	126684	.	-	.	ID=exon-XM_017910369.1-2;Dbxref=GeneID:108554947%2CGenbank:XM_017910369.1;Parent=rna-XM_017910369.1
NW_016908280.1	Gnomon	exon	125064	125173	.	-	.	ID=exon-XM_017910369.1-7;Dbxref=GeneID:108554947%2CGenbank:XM_017910369.1;Parent=rna-XM_017910369.1
NW_016908280.1	Gnomon	exon	124816	124983	.	-	.	ID=exon-XM_017910369.1-8;Dbxref=GeneID:108554947%2CGenbank:XM_017910369.1;Parent=rna-XM_017910369.1
NW_016908280.1	Gnomon	exon	125545	125607	.	-	.	ID=exon-XM_017910369.1-5;Dbxref=GeneID:108554947%2CGenbank:XM_017910369.1;Parent=rna-XM_017910369.1
NW_016908280.1	Gnomon	exon	125252	125465	.	-	.	ID=exon-XM_017910369.1-6;Dbxref=GeneID:108554947%2CGenbank:XM_017910369.1;Parent=rna-XM_017910369.1
NW_016908280.1	Gnomon	exon	1057245	1058174	.	-	.	ID=exon-XM_017910416.1-1;Dbxref=GeneID:108554976%2CGenbank:XM_017910416.1;Parent=rna-XM_017910416.1
NW_016908280.1	Gnomon	exon	916818	916872	.	-	.	ID=exon-XM_017910416.1-4;Dbxref=GeneID:108554976%2CGenbank:XM_017910416.1;Parent=rna-XM_017910416.1
NW_016908280.1	Gnomon	exon	914345	914483	.	-	.	ID=exon-XM_017910416.1-5;Dbxref=GeneID:108554976%2CGenbank:XM_017910416.1;Parent=rna-XM_017910416.1
NW_016908280.1	Gnomon	exon	989099	989193	.	-	.	ID=exon-XM_017910416.1-2;Dbxref=GeneID:108554976%2CGenbank:XM_017910416.1;Parent=rna-XM_017910416.1
NW_016908280.1	Gnomon	exon	958930	958989	.	-	.	ID=exon-XM_017910416.1-3;Dbxref=GeneID:108554976%2CGenbank:XM_017910416.1;Parent=rna-XM_017910416.1
NW_016908280.1	Gnomon	exon	908672	908794	.	-	.	ID=exon-XM_017910416.1-8;Dbxref=GeneID:108554976%2CGenbank:XM_017910416.1;Parent=rna-XM_017910416.1
NW_016908280.1	Gnomon	exon	908493	908576	.	-	.	ID=exon-XM_017910416.1-9;Dbxref=GeneID:108554976%2CGenbank:XM_017910416.1;Parent=rna-XM_017910416.1
NW_016908280.1	Gnomon	exon	913475	913577	.	-	.	ID=exon-XM_017910416.1-6;Dbxref=GeneID:108554976%2CGenbank:XM_017910416.1;Parent=rna-XM_017910416.1
NW_016908280.1	Gnomon	exon	911296	911474	.	-	.	ID=exon-XM_017910416.1-7;Dbxref=GeneID:108554976%2CGenbank:XM_017910416.1;Parent=rna-XM_017910416.1
NW_016908280.1	Gnomon	exon	880708	880768	.	-	.	ID=exon-XM_017910421.1-10;Dbxref=GeneID:108554976%2CGenbank:XM_017910421.1;Parent=rna-XM_017910421.1
NW_016908280.1	Gnomon	exon	835795	835857	.	-	.	ID=exon-XM_017910421.1-13;Dbxref=GeneID:108554976%2CGenbank:XM_017910421.1;Parent=rna-XM_017910421.1
NW_016908280.1	Gnomon	exon	834179	834254	.	-	.	ID=exon-XM_017910421.1-14;Dbxref=GeneID:108554976%2CGenbank:XM_017910421.1;Parent=rna-XM_017910421.1
NW_016908280.1	Gnomon	exon	868356	868445	.	-	.	ID=exon-XM_017910421.1-11;Dbxref=GeneID:108554976%2CGenbank:XM_017910421.1;Parent=rna-XM_017910421.1
NW_016908280.1	Gnomon	exon	853001	853057	.	-	.	ID=exon-XM_017910421.1-12;Dbxref=GeneID:108554976%2CGenbank:XM_017910421.1;Parent=rna-XM_017910421.1
NW_016908280.1	Gnomon	exon	829895	830649	.	-	.	ID=exon-XM_017910421.1-17;Dbxref=GeneID:108554976%2CGenbank:XM_017910421.1;Parent=rna-XM_017910421.1
NW_016908280.1	Gnomon	exon	832448	832542	.	-	.	ID=exon-XM_017910421.1-15;Dbxref=GeneID:108554976%2CGenbank:XM_017910421.1;Parent=rna-XM_017910421.1
NW_016908280.1	Gnomon	exon	831514	831631	.	-	.	ID=exon-XM_017910421.1-16;Dbxref=GeneID:108554976%2CGenbank:XM_017910421.1;Parent=rna-XM_017910421.1
NW_016908280.1	Gnomon	CDS	133992	134076	.	-	0	Name=XP_017765938.1;ID=cds-XP_017765938.1;Dbxref=GeneID:108554988%2CGenbank:XP_017765938.1;Parent=rna-XM_017910449.1
NW_016908280.1	Gnomon	CDS	131430	131717	.	-	0	Name=XP_017765938.1;ID=cds-XP_017765938.1;Dbxref=GeneID:108554988%2CGenbank:XP_017765938.1;Parent=rna-XM_017910449.1
NW_016908280.1	Gnomon	CDS	130362	130661	.	-	0	Name=XP_017765938.1;ID=cds-XP_017765938.1;Dbxref=GeneID:108554988%2CGenbank:XP_017765938.1;Parent=rna-XM_017910449.1
NW_016908280.1	Gnomon	CDS	130000	130101	.	-	0	Name=XP_017765938.1;ID=cds-XP_017765938.1;Dbxref=GeneID:108554988%2CGenbank:XP_017765938.1;Parent=rna-XM_017910449.1
NW_016908280.1	Gnomon	CDS	129773	129924	.	-	0	Name=XP_017765938.1;ID=cds-XP_017765938.1;Dbxref=GeneID:108554988%2CGenbank:XP_017765938.1;Parent=rna-XM_017910449.1
NW_016908280.1	Gnomon	CDS	129368	129523	.	-	0	Name=XP_017765938.1;ID=cds-XP_017765938.1;Dbxref=GeneID:108554988%2CGenbank:XP_017765938.1;Parent=rna-XM_017910449.1
NW_016908280.1	Gnomon	exon	526783	527190	.	-	.	ID=exon-XM_017910330.1-18;Dbxref=GeneID:108554912%2CGenbank:XM_017910330.1;Parent=rna-XM_017910330.1
NW_016908280.1	Gnomon	exon	527597	527964	.	-	.	ID=exon-XM_017910330.1-16;Dbxref=GeneID:108554912%2CGenbank:XM_017910330.1;Parent=rna-XM_017910330.1
NW_016908280.1	Gnomon	exon	527358	527507	.	-	.	ID=exon-XM_017910330.1-17;Dbxref=GeneID:108554912%2CGenbank:XM_017910330.1;Parent=rna-XM_017910330.1
NW_016908280.1	Gnomon	exon	529909	530105	.	-	.	ID=exon-XM_017910330.1-10;Dbxref=GeneID:108554912%2CGenbank:XM_017910330.1;Parent=rna-XM_017910330.1
NW_016908280.1	Gnomon	exon	529307	529799	.	-	.	ID=exon-XM_017910330.1-11;Dbxref=GeneID:108554912%2CGenbank:XM_017910330.1;Parent=rna-XM_017910330.1
NW_016908280.1	Gnomon	exon	528282	528739	.	-	.	ID=exon-XM_017910330.1-14;Dbxref=GeneID:108554912%2CGenbank:XM_017910330.1;Parent=rna-XM_017910330.1
NW_016908280.1	Gnomon	exon	528106	528210	.	-	.	ID=exon-XM_017910330.1-15;Dbxref=GeneID:108554912%2CGenbank:XM_017910330.1;Parent=rna-XM_017910330.1
NW_016908280.1	Gnomon	exon	529105	529233	.	-	.	ID=exon-XM_017910330.1-12;Dbxref=GeneID:108554912%2CGenbank:XM_017910330.1;Parent=rna-XM_017910330.1
NW_016908280.1	Gnomon	exon	528815	529028	.	-	.	ID=exon-XM_017910330.1-13;Dbxref=GeneID:108554912%2CGenbank:XM_017910330.1;Parent=rna-XM_017910330.1
NW_016908280.1	Gnomon	exon	1119448	1119652	.	+	.	ID=exon-XM_017910368.1-1;Dbxref=GeneID:108554946%2CGenbank:XM_017910368.1;Parent=rna-XM_017910368.1
NW_016908280.1	Gnomon	exon	1119925	1120509	.	+	.	ID=exon-XM_017910368.1-2;Dbxref=GeneID:108554946%2CGenbank:XM_017910368.1;Parent=rna-XM_017910368.1
NW_016908280.1	Gnomon	exon	1120965	1121377	.	+	.	ID=exon-XM_017910368.1-3;Dbxref=GeneID:108554946%2CGenbank:XM_017910368.1;Parent=rna-XM_017910368.1
NW_016908280.1	Gnomon	mRNA	829895	1058174	.	-	.	Name=XM_017910420.1;ID=rna-XM_017910420.1;Dbxref=GeneID:108554976%2CGenbank:XM_017910420.1;Parent=gene-LOC108554976
NW_016908280.1	Gnomon	CDS	1215173	1215217	.	-	0	Name=XP_017765937.1;ID=cds-XP_017765937.1;Dbxref=GeneID:108554987%2CGenbank:XP_017765937.1;Parent=rna-XM_017910448.1
NW_016908280.1	Gnomon	CDS	1214613	1214912	.	-	0	Name=XP_017765937.1;ID=cds-XP_017765937.1;Dbxref=GeneID:108554987%2CGenbank:XP_017765937.1;Parent=rna-XM_017910448.1
NW_016908280.1	Gnomon	CDS	1214339	1214476	.	-	0	Name=XP_017765937.1;ID=cds-XP_017765937.1;Dbxref=GeneID:108554987%2CGenbank:XP_017765937.1;Parent=rna-XM_017910448.1
NW_016908280.1	Gnomon	CDS	1214055	1214168	.	-	0	Name=XP_017765937.1;ID=cds-XP_017765937.1;Dbxref=GeneID:108554987%2CGenbank:XP_017765937.1;Parent=rna-XM_017910448.1
NW_016908280.1	Gnomon	CDS	1213768	1213967	.	-	0	Name=XP_017765937.1;ID=cds-XP_017765937.1;Dbxref=GeneID:108554987%2CGenbank:XP_017765937.1;Parent=rna-XM_017910448.1
NW_016908280.1	Gnomon	CDS	1213368	1213553	.	-	0	Name=XP_017765937.1;ID=cds-XP_017765937.1;Dbxref=GeneID:108554987%2CGenbank:XP_017765937.1;Parent=rna-XM_017910448.1
NW_016908280.1	Gnomon	CDS	1212659	1213292	.	-	0	Name=XP_017765937.1;ID=cds-XP_017765937.1;Dbxref=GeneID:108554987%2CGenbank:XP_017765937.1;Parent=rna-XM_017910448.1
NW_016908280.1	Gnomon	CDS	1212401	1212547	.	-	0	Name=XP_017765937.1;ID=cds-XP_017765937.1;Dbxref=GeneID:108554987%2CGenbank:XP_017765937.1;Parent=rna-XM_017910448.1
NW_016908280.1	Gnomon	CDS	1212237	1212321	.	-	0	Name=XP_017765937.1;ID=cds-XP_017765937.1;Dbxref=GeneID:108554987%2CGenbank:XP_017765937.1;Parent=rna-XM_017910448.1
NW_016908280.1	Gnomon	CDS	1211963	1212162	.	-	0	Name=XP_017765937.1;ID=cds-XP_017765937.1;Dbxref=GeneID:108554987%2CGenbank:XP_017765937.1;Parent=rna-XM_017910448.1
NW_016908280.1	Gnomon	CDS	1211378	1211879	.	-	0	Name=XP_017765937.1;ID=cds-XP_017765937.1;Dbxref=GeneID:108554987%2CGenbank:XP_017765937.1;Parent=rna-XM_017910448.1
NW_016908280.1	Gnomon	CDS	1211285	1211293	.	-	0	Name=XP_017765937.1;ID=cds-XP_017765937.1;Dbxref=GeneID:108554987%2CGenbank:XP_017765937.1;Parent=rna-XM_017910448.1
NW_016908280.1	Gnomon	CDS	1210614	1210791	.	-	0	Name=XP_017765937.1;ID=cds-XP_017765937.1;Dbxref=GeneID:108554987%2CGenbank:XP_017765937.1;Parent=rna-XM_017910448.1
NW_016908280.1	Gnomon	CDS	1210412	1210538	.	-	0	Name=XP_017765937.1;ID=cds-XP_017765937.1;Dbxref=GeneID:108554987%2CGenbank:XP_017765937.1;Parent=rna-XM_017910448.1
NW_016908280.1	Gnomon	CDS	1210115	1210334	.	-	0	Name=XP_017765937.1;ID=cds-XP_017765937.1;Dbxref=GeneID:108554987%2CGenbank:XP_017765937.1;Parent=rna-XM_017910448.1
NW_016908280.1	Gnomon	CDS	1207116	1207336	.	-	0	Name=XP_017765937.1;ID=cds-XP_017765937.1;Dbxref=GeneID:108554987%2CGenbank:XP_017765937.1;Parent=rna-XM_017910448.1
NW_016908280.1	Gnomon	CDS	1206243	1206423	.	-	0	Name=XP_017765937.1;ID=cds-XP_017765937.1;Dbxref=GeneID:108554987%2CGenbank:XP_017765937.1;Parent=rna-XM_017910448.1
NW_016908280.1	Gnomon	CDS	1206026	1206134	.	-	0	Name=XP_017765937.1;ID=cds-XP_017765937.1;Dbxref=GeneID:108554987%2CGenbank:XP_017765937.1;Parent=rna-XM_017910448.1
NW_016908280.1	Gnomon	CDS	1205812	1205938	.	-	0	Name=XP_017765937.1;ID=cds-XP_017765937.1;Dbxref=GeneID:108554987%2CGenbank:XP_017765937.1;Parent=rna-XM_017910448.1
NW_016908280.1	Gnomon	CDS	1205174	1205696	.	-	0	Name=XP_017765937.1;ID=cds-XP_017765937.1;Dbxref=GeneID:108554987%2CGenbank:XP_017765937.1;Parent=rna-XM_017910448.1
NW_016908280.1	Gnomon	CDS	1204851	1205097	.	-	0	Name=XP_017765937.1;ID=cds-XP_017765937.1;Dbxref=GeneID:108554987%2CGenbank:XP_017765937.1;Parent=rna-XM_017910448.1
NW_016908280.1	Gnomon	CDS	1204667	1204781	.	-	0	Name=XP_017765937.1;ID=cds-XP_017765937.1;Dbxref=GeneID:108554987%2CGenbank:XP_017765937.1;Parent=rna-XM_017910448.1
NW_016908280.1	Gnomon	CDS	1214055	1214138	.	-	0	Name=XP_017765936.1;ID=cds-XP_017765936.1;Dbxref=GeneID:108554987%2CGenbank:XP_017765936.1;Parent=rna-XM_017910447.1
NW_016908280.1	Gnomon	CDS	1213768	1213967	.	-	0	Name=XP_017765936.1;ID=cds-XP_017765936.1;Dbxref=GeneID:108554987%2CGenbank:XP_017765936.1;Parent=rna-XM_017910447.1
NW_016908280.1	Gnomon	CDS	1213368	1213553	.	-	0	Name=XP_017765936.1;ID=cds-XP_017765936.1;Dbxref=GeneID:108554987%2CGenbank:XP_017765936.1;Parent=rna-XM_017910447.1
NW_016908280.1	Gnomon	CDS	1212659	1213292	.	-	0	Name=XP_017765936.1;ID=cds-XP_017765936.1;Dbxref=GeneID:108554987%2CGenbank:XP_017765936.1;Parent=rna-XM_017910447.1
NW_016908280.1	Gnomon	CDS	1212401	1212547	.	-	0	Name=XP_017765936.1;ID=cds-XP_017765936.1;Dbxref=GeneID:108554987%2CGenbank:XP_017765936.1;Parent=rna-XM_017910447.1
NW_016908280.1	Gnomon	CDS	1212237	1212321	.	-	0	Name=XP_017765936.1;ID=cds-XP_017765936.1;Dbxref=GeneID:108554987%2CGenbank:XP_017765936.1;Parent=rna-XM_017910447.1
NW_016908280.1	Gnomon	CDS	1211963	1212162	.	-	0	Name=XP_017765936.1;ID=cds-XP_017765936.1;Dbxref=GeneID:108554987%2CGenbank:XP_017765936.1;Parent=rna-XM_017910447.1
NW_016908280.1	Gnomon	CDS	1211378	1211879	.	-	0	Name=XP_017765936.1;ID=cds-XP_017765936.1;Dbxref=GeneID:108554987%2CGenbank:XP_017765936.1;Parent=rna-XM_017910447.1
NW_016908280.1	Gnomon	CDS	1210614	1210791	.	-	0	Name=XP_017765936.1;ID=cds-XP_017765936.1;Dbxref=GeneID:108554987%2CGenbank:XP_017765936.1;Parent=rna-XM_017910447.1
NW_016908280.1	Gnomon	CDS	1210412	1210538	.	-	0	Name=XP_017765936.1;ID=cds-XP_017765936.1;Dbxref=GeneID:108554987%2CGenbank:XP_017765936.1;Parent=rna-XM_017910447.1
NW_016908280.1	Gnomon	CDS	1210115	1210334	.	-	0	Name=XP_017765936.1;ID=cds-XP_017765936.1;Dbxref=GeneID:108554987%2CGenbank:XP_017765936.1;Parent=rna-XM_017910447.1
NW_016908280.1	Gnomon	CDS	1207116	1207336	.	-	0	Name=XP_017765936.1;ID=cds-XP_017765936.1;Dbxref=GeneID:108554987%2CGenbank:XP_017765936.1;Parent=rna-XM_017910447.1
NW_016908280.1	Gnomon	CDS	1206243	1206423	.	-	0	Name=XP_017765936.1;ID=cds-XP_017765936.1;Dbxref=GeneID:108554987%2CGenbank:XP_017765936.1;Parent=rna-XM_017910447.1
NW_016908280.1	Gnomon	CDS	1206026	1206134	.	-	0	Name=XP_017765936.1;ID=cds-XP_017765936.1;Dbxref=GeneID:108554987%2CGenbank:XP_017765936.1;Parent=rna-XM_017910447.1
NW_016908280.1	Gnomon	CDS	1205812	1205938	.	-	0	Name=XP_017765936.1;ID=cds-XP_017765936.1;Dbxref=GeneID:108554987%2CGenbank:XP_017765936.1;Parent=rna-XM_017910447.1
NW_016908280.1	Gnomon	CDS	1205174	1205696	.	-	0	Name=XP_017765936.1;ID=cds-XP_017765936.1;Dbxref=GeneID:108554987%2CGenbank:XP_017765936.1;Parent=rna-XM_017910447.1
NW_016908280.1	Gnomon	CDS	1204851	1205097	.	-	0	Name=XP_017765936.1;ID=cds-XP_017765936.1;Dbxref=GeneID:108554987%2CGenbank:XP_017765936.1;Parent=rna-XM_017910447.1
NW_016908280.1	Gnomon	CDS	1204667	1204781	.	-	0	Name=XP_017765936.1;ID=cds-XP_017765936.1;Dbxref=GeneID:108554987%2CGenbank:XP_017765936.1;Parent=rna-XM_017910447.1
NW_016908280.1	Gnomon	exon	1114591	1115082	.	-	.	ID=exon-XM_017910362.1-13;Dbxref=GeneID:108554941%2CGenbank:XM_017910362.1;Parent=rna-XM_017910362.1
NW_016908280.1	Gnomon	exon	1115493	1115634	.	-	.	ID=exon-XM_017910362.1-11;Dbxref=GeneID:108554941%2CGenbank:XM_017910362.1;Parent=rna-XM_017910362.1
NW_016908280.1	Gnomon	exon	1115183	1115369	.	-	.	ID=exon-XM_017910362.1-12;Dbxref=GeneID:108554941%2CGenbank:XM_017910362.1;Parent=rna-XM_017910362.1
NW_016908280.1	Gnomon	exon	1115720	1115954	.	-	.	ID=exon-XM_017910362.1-10;Dbxref=GeneID:108554941%2CGenbank:XM_017910362.1;Parent=rna-XM_017910362.1
NW_016908280.1	Gnomon	mRNA	829895	1058174	.	-	.	Name=XM_017910421.1;ID=rna-XM_017910421.1;Dbxref=GeneID:108554976%2CGenbank:XM_017910421.1;Parent=gene-LOC108554976
NW_016908280.1	Gnomon	exon	2094801	2095099	.	+	.	ID=exon-XM_017910345.1-3;Dbxref=GeneID:108554928%2CGenbank:XM_017910345.1;Parent=rna-XM_017910345.1
NW_016908280.1	Gnomon	exon	2094057	2094068	.	+	.	ID=exon-XM_017910345.1-1;Dbxref=GeneID:108554928%2CGenbank:XM_017910345.1;Parent=rna-XM_017910345.1
NW_016908280.1	Gnomon	exon	2094314	2094653	.	+	.	ID=exon-XM_017910345.1-2;Dbxref=GeneID:108554928%2CGenbank:XM_017910345.1;Parent=rna-XM_017910345.1
NW_016908280.1	Gnomon	CDS	1228717	1228900	.	+	0	Name=XP_017765935.1;ID=cds-XP_017765935.1;Dbxref=GeneID:108554985%2CGenbank:XP_017765935.1;Parent=rna-XM_017910446.1
NW_016908280.1	Gnomon	CDS	1229221	1229294	.	+	0	Name=XP_017765935.1;ID=cds-XP_017765935.1;Dbxref=GeneID:108554985%2CGenbank:XP_017765935.1;Parent=rna-XM_017910446.1
NW_016908280.1	Gnomon	CDS	1229391	1231040	.	+	0	Name=XP_017765935.1;ID=cds-XP_017765935.1;Dbxref=GeneID:108554985%2CGenbank:XP_017765935.1;Parent=rna-XM_017910446.1
NW_016908280.1	Gnomon	CDS	1231125	1231373	.	+	0	Name=XP_017765935.1;ID=cds-XP_017765935.1;Dbxref=GeneID:108554985%2CGenbank:XP_017765935.1;Parent=rna-XM_017910446.1
NW_016908280.1	Gnomon	CDS	1231477	1231725	.	+	0	Name=XP_017765935.1;ID=cds-XP_017765935.1;Dbxref=GeneID:108554985%2CGenbank:XP_017765935.1;Parent=rna-XM_017910446.1
NW_016908280.1	Gnomon	CDS	1231804	1232028	.	+	0	Name=XP_017765935.1;ID=cds-XP_017765935.1;Dbxref=GeneID:108554985%2CGenbank:XP_017765935.1;Parent=rna-XM_017910446.1
NW_016908280.1	Gnomon	CDS	1232179	1232401	.	+	0	Name=XP_017765935.1;ID=cds-XP_017765935.1;Dbxref=GeneID:108554985%2CGenbank:XP_017765935.1;Parent=rna-XM_017910446.1
NW_016908280.1	Gnomon	CDS	1232523	1232738	.	+	0	Name=XP_017765935.1;ID=cds-XP_017765935.1;Dbxref=GeneID:108554985%2CGenbank:XP_017765935.1;Parent=rna-XM_017910446.1
NW_016908280.1	Gnomon	CDS	1232808	1232987	.	+	0	Name=XP_017765935.1;ID=cds-XP_017765935.1;Dbxref=GeneID:108554985%2CGenbank:XP_017765935.1;Parent=rna-XM_017910446.1
NW_016908280.1	Gnomon	CDS	1233057	1233145	.	+	0	Name=XP_017765935.1;ID=cds-XP_017765935.1;Dbxref=GeneID:108554985%2CGenbank:XP_017765935.1;Parent=rna-XM_017910446.1
NW_016908280.1	Gnomon	CDS	1233213	1233314	.	+	0	Name=XP_017765935.1;ID=cds-XP_017765935.1;Dbxref=GeneID:108554985%2CGenbank:XP_017765935.1;Parent=rna-XM_017910446.1
NW_016908280.1	Gnomon	CDS	1233405	1233554	.	+	0	Name=XP_017765935.1;ID=cds-XP_017765935.1;Dbxref=GeneID:108554985%2CGenbank:XP_017765935.1;Parent=rna-XM_017910446.1
NW_016908280.1	Gnomon	mRNA	123029	123891	.	+	.	Name=XM_017910328.1;ID=rna-XM_017910328.1;Dbxref=GeneID:108554911%2CGenbank:XM_017910328.1;Parent=gene-LOC108554911
NW_016908280.1	Gnomon	exon	1089789	1090999	.	-	.	ID=exon-XM_017910472.1-11;Dbxref=GeneID:108554996%2CGenbank:XM_017910472.1;Parent=rna-XM_017910472.1
NW_016908280.1	Gnomon	exon	1091073	1091299	.	-	.	ID=exon-XM_017910472.1-10;Dbxref=GeneID:108554996%2CGenbank:XM_017910472.1;Parent=rna-XM_017910472.1
NW_016908280.1	Gnomon	exon	989099	989193	.	-	.	ID=exon-XM_017910423.1-2;Dbxref=GeneID:108554976%2CGenbank:XM_017910423.1;Parent=rna-XM_017910423.1
NW_016908280.1	Gnomon	exon	958930	958989	.	-	.	ID=exon-XM_017910423.1-3;Dbxref=GeneID:108554976%2CGenbank:XM_017910423.1;Parent=rna-XM_017910423.1
NW_016908280.1	Gnomon	exon	916818	916872	.	-	.	ID=exon-XM_017910423.1-4;Dbxref=GeneID:108554976%2CGenbank:XM_017910423.1;Parent=rna-XM_017910423.1
NW_016908280.1	Gnomon	exon	914345	914483	.	-	.	ID=exon-XM_017910423.1-5;Dbxref=GeneID:108554976%2CGenbank:XM_017910423.1;Parent=rna-XM_017910423.1
NW_016908280.1	Gnomon	exon	1057245	1058174	.	-	.	ID=exon-XM_017910423.1-1;Dbxref=GeneID:108554976%2CGenbank:XM_017910423.1;Parent=rna-XM_017910423.1
NW_016908280.1	Gnomon	exon	913475	913577	.	-	.	ID=exon-XM_017910423.1-6;Dbxref=GeneID:108554976%2CGenbank:XM_017910423.1;Parent=rna-XM_017910423.1
NW_016908280.1	Gnomon	exon	911296	911474	.	-	.	ID=exon-XM_017910423.1-7;Dbxref=GeneID:108554976%2CGenbank:XM_017910423.1;Parent=rna-XM_017910423.1
NW_016908280.1	Gnomon	exon	908672	908794	.	-	.	ID=exon-XM_017910423.1-8;Dbxref=GeneID:108554976%2CGenbank:XM_017910423.1;Parent=rna-XM_017910423.1
NW_016908280.1	Gnomon	exon	908493	908576	.	-	.	ID=exon-XM_017910423.1-9;Dbxref=GeneID:108554976%2CGenbank:XM_017910423.1;Parent=rna-XM_017910423.1
NW_016908280.1	Gnomon	CDS	1248546	1248622	.	-	0	Name=XP_017765881.1;ID=cds-XP_017765881.1;Dbxref=GeneID:108554967%2CGenbank:XP_017765881.1;Parent=rna-XM_017910392.1
NW_016908280.1	Gnomon	CDS	1248229	1248367	.	-	0	Name=XP_017765881.1;ID=cds-XP_017765881.1;Dbxref=GeneID:108554967%2CGenbank:XP_017765881.1;Parent=rna-XM_017910392.1
NW_016908280.1	Gnomon	CDS	1247920	1248141	.	-	0	Name=XP_017765881.1;ID=cds-XP_017765881.1;Dbxref=GeneID:108554967%2CGenbank:XP_017765881.1;Parent=rna-XM_017910392.1
NW_016908280.1	Gnomon	CDS	1247589	1247840	.	-	0	Name=XP_017765881.1;ID=cds-XP_017765881.1;Dbxref=GeneID:108554967%2CGenbank:XP_017765881.1;Parent=rna-XM_017910392.1
NW_016908280.1	Gnomon	CDS	1084588	1084627	.	+	0	Name=XP_017765880.1;ID=cds-XP_017765880.1;Dbxref=GeneID:108554965%2CGenbank:XP_017765880.1;Parent=rna-XM_017910391.1
NW_016908280.1	Gnomon	CDS	1085988	1086164	.	+	0	Name=XP_017765880.1;ID=cds-XP_017765880.1;Dbxref=GeneID:108554965%2CGenbank:XP_017765880.1;Parent=rna-XM_017910391.1
NW_016908280.1	Gnomon	CDS	1086633	1086779	.	+	0	Name=XP_017765880.1;ID=cds-XP_017765880.1;Dbxref=GeneID:108554965%2CGenbank:XP_017765880.1;Parent=rna-XM_017910391.1
NW_016908280.1	Gnomon	CDS	1087116	1087327	.	+	0	Name=XP_017765880.1;ID=cds-XP_017765880.1;Dbxref=GeneID:108554965%2CGenbank:XP_017765880.1;Parent=rna-XM_017910391.1
NW_016908280.1	Gnomon	mRNA	829895	1058174	.	-	.	Name=XM_017910418.1;ID=rna-XM_017910418.1;Dbxref=GeneID:108554976%2CGenbank:XM_017910418.1;Parent=gene-LOC108554976
NW_016908280.1	tRNAscan-SE	tRNA	520002	520083	.	-	.	ID=rna-Trnas-aga-2;Dbxref=GeneID:108555006;Note=transfer RNA serine (anticodon AGA);Parent=gene-Trnas-aga-2
NW_016908280.1	Gnomon	mRNA	829895	1058174	.	-	.	Name=XM_017910419.1;ID=rna-XM_017910419.1;Dbxref=GeneID:108554976%2CGenbank:XM_017910419.1;Parent=gene-LOC108554976
NW_016908280.1	RefSeq	region	1	2154868	.	+	.	Name=Unknown;ID=NW_016908280.1:1..2154868;Dbxref=taxon:516756
NW_016908280.1	Gnomon	exon	476400	476636	.	+	.	ID=exon-XM_017910347.1-1;Dbxref=GeneID:108554931%2CGenbank:XM_017910347.1;Parent=rna-XM_017910347.1
NW_016908280.1	Gnomon	exon	476708	476961	.	+	.	ID=exon-XM_017910347.1-2;Dbxref=GeneID:108554931%2CGenbank:XM_017910347.1;Parent=rna-XM_017910347.1
NW_016908280.1	Gnomon	exon	477025	477172	.	+	.	ID=exon-XM_017910347.1-3;Dbxref=GeneID:108554931%2CGenbank:XM_017910347.1;Parent=rna-XM_017910347.1
NW_016908280.1	Gnomon	exon	477229	477499	.	+	.	ID=exon-XM_017910347.1-4;Dbxref=GeneID:108554931%2CGenbank:XM_017910347.1;Parent=rna-XM_017910347.1
NW_016908280.1	Gnomon	exon	477877	478142	.	+	.	ID=exon-XM_017910347.1-5;Dbxref=GeneID:108554931%2CGenbank:XM_017910347.1;Parent=rna-XM_017910347.1
NW_016908280.1	Gnomon	exon	478242	478376	.	+	.	ID=exon-XM_017910347.1-6;Dbxref=GeneID:108554931%2CGenbank:XM_017910347.1;Parent=rna-XM_017910347.1
NW_016908280.1	Gnomon	exon	478533	478816	.	+	.	ID=exon-XM_017910347.1-7;Dbxref=GeneID:108554931%2CGenbank:XM_017910347.1;Parent=rna-XM_017910347.1
NW_016908280.1	Gnomon	exon	478966	479054	.	+	.	ID=exon-XM_017910347.1-8;Dbxref=GeneID:108554931%2CGenbank:XM_017910347.1;Parent=rna-XM_017910347.1
NW_016908280.1	Gnomon	exon	479118	479245	.	+	.	ID=exon-XM_017910347.1-9;Dbxref=GeneID:108554931%2CGenbank:XM_017910347.1;Parent=rna-XM_017910347.1
NW_016908280.1	tRNAscan-SE	gene	520002	520083	.	-	.	Name=Trnas-aga;ID=gene-Trnas-aga-2;Dbxref=GeneID:108555006
NW_016908280.1	Gnomon	exon	1796939	1797162	.	-	.	ID=exon-XM_017910400.1-7;Dbxref=GeneID:108554973%2CGenbank:XM_017910400.1;Parent=rna-XM_017910400.1
NW_016908280.1	Gnomon	exon	1796699	1796848	.	-	.	ID=exon-XM_017910400.1-8;Dbxref=GeneID:108554973%2CGenbank:XM_017910400.1;Parent=rna-XM_017910400.1
NW_016908280.1	Gnomon	exon	1796479	1796611	.	-	.	ID=exon-XM_017910400.1-9;Dbxref=GeneID:108554973%2CGenbank:XM_017910400.1;Parent=rna-XM_017910400.1
NW_016908280.1	Gnomon	exon	1802300	1802535	.	-	.	ID=exon-XM_017910400.1-1;Dbxref=GeneID:108554973%2CGenbank:XM_017910400.1;Parent=rna-XM_017910400.1
NW_016908280.1	Gnomon	exon	1801020	1801091	.	-	.	ID=exon-XM_017910400.1-2;Dbxref=GeneID:108554973%2CGenbank:XM_017910400.1;Parent=rna-XM_017910400.1
NW_016908280.1	Gnomon	exon	1800449	1800507	.	-	.	ID=exon-XM_017910400.1-3;Dbxref=GeneID:108554973%2CGenbank:XM_017910400.1;Parent=rna-XM_017910400.1
NW_016908280.1	Gnomon	exon	1800063	1800274	.	-	.	ID=exon-XM_017910400.1-4;Dbxref=GeneID:108554973%2CGenbank:XM_017910400.1;Parent=rna-XM_017910400.1
NW_016908280.1	Gnomon	exon	1799093	1799329	.	-	.	ID=exon-XM_017910400.1-5;Dbxref=GeneID:108554973%2CGenbank:XM_017910400.1;Parent=rna-XM_017910400.1
NW_016908280.1	Gnomon	exon	1798903	1798987	.	-	.	ID=exon-XM_017910400.1-6;Dbxref=GeneID:108554973%2CGenbank:XM_017910400.1;Parent=rna-XM_017910400.1
NW_016908280.1	Gnomon	exon	1110851	1110935	.	+	.	ID=exon-XM_017910371.1-1;Dbxref=GeneID:108554950%2CGenbank:XM_017910371.1;Parent=rna-XM_017910371.1
NW_016908280.1	Gnomon	exon	1112361	1112468	.	+	.	ID=exon-XM_017910371.1-4;Dbxref=GeneID:108554950%2CGenbank:XM_017910371.1;Parent=rna-XM_017910371.1
NW_016908280.1	Gnomon	exon	1112552	1112771	.	+	.	ID=exon-XM_017910371.1-5;Dbxref=GeneID:108554950%2CGenbank:XM_017910371.1;Parent=rna-XM_017910371.1
NW_016908280.1	Gnomon	exon	1111152	1111280	.	+	.	ID=exon-XM_017910371.1-2;Dbxref=GeneID:108554950%2CGenbank:XM_017910371.1;Parent=rna-XM_017910371.1
NW_016908280.1	Gnomon	exon	1112097	1112278	.	+	.	ID=exon-XM_017910371.1-3;Dbxref=GeneID:108554950%2CGenbank:XM_017910371.1;Parent=rna-XM_017910371.1
NW_016908280.1	Gnomon	exon	1113455	1113506	.	+	.	ID=exon-XM_017910371.1-8;Dbxref=GeneID:108554950%2CGenbank:XM_017910371.1;Parent=rna-XM_017910371.1
NW_016908280.1	Gnomon	exon	1113585	1113693	.	+	.	ID=exon-XM_017910371.1-9;Dbxref=GeneID:108554950%2CGenbank:XM_017910371.1;Parent=rna-XM_017910371.1
NW_016908280.1	Gnomon	exon	1112855	1113097	.	+	.	ID=exon-XM_017910371.1-6;Dbxref=GeneID:108554950%2CGenbank:XM_017910371.1;Parent=rna-XM_017910371.1
NW_016908280.1	Gnomon	exon	1113157	1113379	.	+	.	ID=exon-XM_017910371.1-7;Dbxref=GeneID:108554950%2CGenbank:XM_017910371.1;Parent=rna-XM_017910371.1
NW_016908280.1	Gnomon	exon	880708	880768	.	-	.	ID=exon-XM_017910422.1-10;Dbxref=GeneID:108554976%2CGenbank:XM_017910422.1;Parent=rna-XM_017910422.1
NW_016908280.1	Gnomon	exon	868356	868445	.	-	.	ID=exon-XM_017910422.1-11;Dbxref=GeneID:108554976%2CGenbank:XM_017910422.1;Parent=rna-XM_017910422.1
NW_016908280.1	Gnomon	exon	831514	831628	.	-	.	ID=exon-XM_017910422.1-16;Dbxref=GeneID:108554976%2CGenbank:XM_017910422.1;Parent=rna-XM_017910422.1
NW_016908280.1	Gnomon	exon	829895	830649	.	-	.	ID=exon-XM_017910422.1-17;Dbxref=GeneID:108554976%2CGenbank:XM_017910422.1;Parent=rna-XM_017910422.1
NW_016908280.1	Gnomon	exon	834179	834254	.	-	.	ID=exon-XM_017910422.1-14;Dbxref=GeneID:108554976%2CGenbank:XM_017910422.1;Parent=rna-XM_017910422.1
NW_016908280.1	Gnomon	exon	832448	832542	.	-	.	ID=exon-XM_017910422.1-15;Dbxref=GeneID:108554976%2CGenbank:XM_017910422.1;Parent=rna-XM_017910422.1
NW_016908280.1	Gnomon	exon	853001	853057	.	-	.	ID=exon-XM_017910422.1-12;Dbxref=GeneID:108554976%2CGenbank:XM_017910422.1;Parent=rna-XM_017910422.1
NW_016908280.1	Gnomon	exon	835795	835857	.	-	.	ID=exon-XM_017910422.1-13;Dbxref=GeneID:108554976%2CGenbank:XM_017910422.1;Parent=rna-XM_017910422.1
NW_016908280.1	Gnomon	exon	1794274	1795797	.	-	.	ID=exon-XM_017910402.1-12;Dbxref=GeneID:108554973%2CGenbank:XM_017910402.1;Parent=rna-XM_017910402.1
NW_016908280.1	Gnomon	exon	1796245	1796400	.	-	.	ID=exon-XM_017910402.1-10;Dbxref=GeneID:108554973%2CGenbank:XM_017910402.1;Parent=rna-XM_017910402.1
NW_016908280.1	Gnomon	exon	1796081	1796166	.	-	.	ID=exon-XM_017910402.1-11;Dbxref=GeneID:108554973%2CGenbank:XM_017910402.1;Parent=rna-XM_017910402.1
NW_016908280.1	Gnomon	exon	2122966	2123264	.	-	.	ID=exon-XM_017910394.1-3;Dbxref=GeneID:108554969%2CGenbank:XM_017910394.1;Parent=rna-XM_017910394.1
NW_016908280.1	Gnomon	exon	2123875	2123950	.	-	.	ID=exon-XM_017910394.1-1;Dbxref=GeneID:108554969%2CGenbank:XM_017910394.1;Parent=rna-XM_017910394.1
NW_016908280.1	Gnomon	exon	2123560	2123728	.	-	.	ID=exon-XM_017910394.1-2;Dbxref=GeneID:108554969%2CGenbank:XM_017910394.1;Parent=rna-XM_017910394.1
NW_016908280.1	Gnomon	CDS	2123875	2123886	.	-	0	Name=XP_017765885.1;ID=cds-XP_017765885.1;Dbxref=GeneID:108554969%2CGenbank:XP_017765885.1;Parent=rna-XM_017910396.1
NW_016908280.1	Gnomon	CDS	2123560	2123728	.	-	0	Name=XP_017765885.1;ID=cds-XP_017765885.1;Dbxref=GeneID:108554969%2CGenbank:XP_017765885.1;Parent=rna-XM_017910396.1
NW_016908280.1	Gnomon	CDS	2123209	2123261	.	-	0	Name=XP_017765885.1;ID=cds-XP_017765885.1;Dbxref=GeneID:108554969%2CGenbank:XP_017765885.1;Parent=rna-XM_017910396.1
NW_016908280.1	Gnomon	mRNA	829895	1058174	.	-	.	Name=XM_017910414.1;ID=rna-XM_017910414.1;Dbxref=GeneID:108554976%2CGenbank:XM_017910414.1;Parent=gene-LOC108554976
NW_016908280.1	Gnomon	exon	1193013	1193176	.	-	.	ID=exon-XM_017910346.1-8;Dbxref=GeneID:108554929%2CGenbank:XM_017910346.1;Parent=rna-XM_017910346.1
NW_016908280.1	Gnomon	exon	1192818	1192944	.	-	.	ID=exon-XM_017910346.1-9;Dbxref=GeneID:108554929%2CGenbank:XM_017910346.1;Parent=rna-XM_017910346.1
NW_016908280.1	Gnomon	exon	1193649	1193834	.	-	.	ID=exon-XM_017910346.1-6;Dbxref=GeneID:108554929%2CGenbank:XM_017910346.1;Parent=rna-XM_017910346.1
NW_016908280.1	Gnomon	exon	1193291	1193539	.	-	.	ID=exon-XM_017910346.1-7;Dbxref=GeneID:108554929%2CGenbank:XM_017910346.1;Parent=rna-XM_017910346.1
NW_016908280.1	Gnomon	exon	1195033	1195044	.	-	.	ID=exon-XM_017910346.1-1;Dbxref=GeneID:108554929%2CGenbank:XM_017910346.1;Parent=rna-XM_017910346.1
NW_016908280.1	Gnomon	exon	1194133	1194329	.	-	.	ID=exon-XM_017910346.1-4;Dbxref=GeneID:108554929%2CGenbank:XM_017910346.1;Parent=rna-XM_017910346.1
NW_016908280.1	Gnomon	exon	1193945	1194037	.	-	.	ID=exon-XM_017910346.1-5;Dbxref=GeneID:108554929%2CGenbank:XM_017910346.1;Parent=rna-XM_017910346.1
NW_016908280.1	Gnomon	exon	1194598	1194820	.	-	.	ID=exon-XM_017910346.1-2;Dbxref=GeneID:108554929%2CGenbank:XM_017910346.1;Parent=rna-XM_017910346.1
NW_016908280.1	Gnomon	exon	1194404	1194508	.	-	.	ID=exon-XM_017910346.1-3;Dbxref=GeneID:108554929%2CGenbank:XM_017910346.1;Parent=rna-XM_017910346.1
NW_016908280.1	Gnomon	exon	1061268	1061396	.	-	.	ID=exon-XM_017910463.1-13;Dbxref=GeneID:108554994%2CGenbank:XM_017910463.1;Parent=rna-XM_017910463.1
NW_016908280.1	Gnomon	exon	1060945	1061190	.	-	.	ID=exon-XM_017910463.1-14;Dbxref=GeneID:108554994%2CGenbank:XM_017910463.1;Parent=rna-XM_017910463.1
NW_016908280.1	Gnomon	exon	1062025	1062223	.	-	.	ID=exon-XM_017910463.1-10;Dbxref=GeneID:108554994%2CGenbank:XM_017910463.1;Parent=rna-XM_017910463.1
NW_016908280.1	Gnomon	exon	1061708	1061952	.	-	.	ID=exon-XM_017910463.1-11;Dbxref=GeneID:108554994%2CGenbank:XM_017910463.1;Parent=rna-XM_017910463.1
NW_016908280.1	Gnomon	exon	1061477	1061632	.	-	.	ID=exon-XM_017910463.1-12;Dbxref=GeneID:108554994%2CGenbank:XM_017910463.1;Parent=rna-XM_017910463.1
NW_016908280.1	Gnomon	mRNA	829895	1058174	.	-	.	Name=XM_017910415.1;ID=rna-XM_017910415.1;Dbxref=GeneID:108554976%2CGenbank:XM_017910415.1;Parent=gene-LOC108554976
NW_016908280.1	Gnomon	CDS	2123875	2123886	.	-	0	Name=XP_017765883.1;ID=cds-XP_017765883.1;Dbxref=GeneID:108554969%2CGenbank:XP_017765883.1;Parent=rna-XM_017910394.1
NW_016908280.1	Gnomon	CDS	2123560	2123728	.	-	0	Name=XP_017765883.1;ID=cds-XP_017765883.1;Dbxref=GeneID:108554969%2CGenbank:XP_017765883.1;Parent=rna-XM_017910394.1
NW_016908280.1	Gnomon	CDS	2123209	2123264	.	-	0	Name=XP_017765883.1;ID=cds-XP_017765883.1;Dbxref=GeneID:108554969%2CGenbank:XP_017765883.1;Parent=rna-XM_017910394.1
NW_016908280.1	Gnomon	exon	1214055	1214168	.	-	.	ID=exon-XM_017910447.1-2;Dbxref=GeneID:108554987%2CGenbank:XM_017910447.1;Parent=rna-XM_017910447.1
NW_016908280.1	Gnomon	exon	1213768	1213967	.	-	.	ID=exon-XM_017910447.1-3;Dbxref=GeneID:108554987%2CGenbank:XM_017910447.1;Parent=rna-XM_017910447.1
NW_016908280.1	Gnomon	exon	1214339	1214396	.	-	.	ID=exon-XM_017910447.1-1;Dbxref=GeneID:108554987%2CGenbank:XM_017910447.1;Parent=rna-XM_017910447.1
NW_016908280.1	Gnomon	exon	1211963	1212162	.	-	.	ID=exon-XM_017910447.1-8;Dbxref=GeneID:108554987%2CGenbank:XM_017910447.1;Parent=rna-XM_017910447.1
NW_016908280.1	Gnomon	exon	1211378	1211879	.	-	.	ID=exon-XM_017910447.1-9;Dbxref=GeneID:108554987%2CGenbank:XM_017910447.1;Parent=rna-XM_017910447.1
NW_016908280.1	Gnomon	exon	1212401	1212547	.	-	.	ID=exon-XM_017910447.1-6;Dbxref=GeneID:108554987%2CGenbank:XM_017910447.1;Parent=rna-XM_017910447.1
NW_016908280.1	Gnomon	exon	1212237	1212321	.	-	.	ID=exon-XM_017910447.1-7;Dbxref=GeneID:108554987%2CGenbank:XM_017910447.1;Parent=rna-XM_017910447.1
NW_016908280.1	Gnomon	exon	1213368	1213553	.	-	.	ID=exon-XM_017910447.1-4;Dbxref=GeneID:108554987%2CGenbank:XM_017910447.1;Parent=rna-XM_017910447.1
NW_016908280.1	Gnomon	exon	1212659	1213292	.	-	.	ID=exon-XM_017910447.1-5;Dbxref=GeneID:108554987%2CGenbank:XM_017910447.1;Parent=rna-XM_017910447.1
NW_016908280.1	Gnomon	mRNA	829895	1058174	.	-	.	Name=XM_017910416.1;ID=rna-XM_017910416.1;Dbxref=GeneID:108554976%2CGenbank:XM_017910416.1;Parent=gene-LOC108554976
NW_016908280.1	Gnomon	exon	880708	880768	.	-	.	ID=exon-XM_017910412.1-10;Dbxref=GeneID:108554976%2CGenbank:XM_017910412.1;Parent=rna-XM_017910412.1
NW_016908280.1	Gnomon	exon	868356	868445	.	-	.	ID=exon-XM_017910412.1-11;Dbxref=GeneID:108554976%2CGenbank:XM_017910412.1;Parent=rna-XM_017910412.1
NW_016908280.1	Gnomon	exon	853001	853057	.	-	.	ID=exon-XM_017910412.1-12;Dbxref=GeneID:108554976%2CGenbank:XM_017910412.1;Parent=rna-XM_017910412.1
NW_016908280.1	Gnomon	exon	842407	842565	.	-	.	ID=exon-XM_017910412.1-13;Dbxref=GeneID:108554976%2CGenbank:XM_017910412.1;Parent=rna-XM_017910412.1
NW_016908280.1	Gnomon	exon	835795	835857	.	-	.	ID=exon-XM_017910412.1-14;Dbxref=GeneID:108554976%2CGenbank:XM_017910412.1;Parent=rna-XM_017910412.1
NW_016908280.1	Gnomon	exon	834179	834254	.	-	.	ID=exon-XM_017910412.1-15;Dbxref=GeneID:108554976%2CGenbank:XM_017910412.1;Parent=rna-XM_017910412.1
NW_016908280.1	Gnomon	exon	832448	832542	.	-	.	ID=exon-XM_017910412.1-16;Dbxref=GeneID:108554976%2CGenbank:XM_017910412.1;Parent=rna-XM_017910412.1
NW_016908280.1	Gnomon	exon	831514	831628	.	-	.	ID=exon-XM_017910412.1-17;Dbxref=GeneID:108554976%2CGenbank:XM_017910412.1;Parent=rna-XM_017910412.1
NW_016908280.1	Gnomon	exon	829895	830649	.	-	.	ID=exon-XM_017910412.1-18;Dbxref=GeneID:108554976%2CGenbank:XM_017910412.1;Parent=rna-XM_017910412.1
NW_016908280.1	Gnomon	exon	1092961	1093077	.	-	.	ID=exon-XM_017910471.1-5;Dbxref=GeneID:108554996%2CGenbank:XM_017910471.1;Parent=rna-XM_017910471.1
NW_016908280.1	Gnomon	exon	1092179	1092493	.	-	.	ID=exon-XM_017910471.1-6;Dbxref=GeneID:108554996%2CGenbank:XM_017910471.1;Parent=rna-XM_017910471.1
NW_016908280.1	Gnomon	exon	1091863	1092087	.	-	.	ID=exon-XM_017910471.1-7;Dbxref=GeneID:108554996%2CGenbank:XM_017910471.1;Parent=rna-XM_017910471.1
NW_016908280.1	Gnomon	exon	1091579	1091788	.	-	.	ID=exon-XM_017910471.1-8;Dbxref=GeneID:108554996%2CGenbank:XM_017910471.1;Parent=rna-XM_017910471.1
NW_016908280.1	Gnomon	exon	1091381	1091498	.	-	.	ID=exon-XM_017910471.1-9;Dbxref=GeneID:108554996%2CGenbank:XM_017910471.1;Parent=rna-XM_017910471.1
NW_016908280.1	Gnomon	exon	1103539	1103563	.	-	.	ID=exon-XM_017910471.1-1;Dbxref=GeneID:108554996%2CGenbank:XM_017910471.1;Parent=rna-XM_017910471.1
NW_016908280.1	Gnomon	exon	1103164	1103275	.	-	.	ID=exon-XM_017910471.1-2;Dbxref=GeneID:108554996%2CGenbank:XM_017910471.1;Parent=rna-XM_017910471.1
NW_016908280.1	Gnomon	exon	1102033	1102326	.	-	.	ID=exon-XM_017910471.1-3;Dbxref=GeneID:108554996%2CGenbank:XM_017910471.1;Parent=rna-XM_017910471.1
NW_016908280.1	Gnomon	exon	1093382	1093579	.	-	.	ID=exon-XM_017910471.1-4;Dbxref=GeneID:108554996%2CGenbank:XM_017910471.1;Parent=rna-XM_017910471.1
NW_016908280.1	Gnomon	CDS	2115890	2115901	.	+	0	Name=XP_017765882.1;ID=cds-XP_017765882.1;Dbxref=GeneID:108554968%2CGenbank:XP_017765882.1;Parent=rna-XM_017910393.1
NW_016908280.1	Gnomon	CDS	2116454	2116739	.	+	0	Name=XP_017765882.1;ID=cds-XP_017765882.1;Dbxref=GeneID:108554968%2CGenbank:XP_017765882.1;Parent=rna-XM_017910393.1
NW_016908280.1	Gnomon	CDS	2117098	2117168	.	+	0	Name=XP_017765882.1;ID=cds-XP_017765882.1;Dbxref=GeneID:108554968%2CGenbank:XP_017765882.1;Parent=rna-XM_017910393.1
NW_016908280.1	Gnomon	mRNA	829895	1058174	.	-	.	Name=XM_017910417.1;ID=rna-XM_017910417.1;Dbxref=GeneID:108554976%2CGenbank:XM_017910417.1;Parent=gene-LOC108554976
NW_016908280.1	Gnomon	exon	1114068	1114215	.	+	.	ID=exon-XM_017910374.1-12;Dbxref=GeneID:108554950%2CGenbank:XM_017910374.1;Parent=rna-XM_017910374.1
NW_016908280.1	Gnomon	exon	1113772	1113868	.	+	.	ID=exon-XM_017910374.1-10;Dbxref=GeneID:108554950%2CGenbank:XM_017910374.1;Parent=rna-XM_017910374.1
NW_016908280.1	Gnomon	exon	1113938	1114004	.	+	.	ID=exon-XM_017910374.1-11;Dbxref=GeneID:108554950%2CGenbank:XM_017910374.1;Parent=rna-XM_017910374.1
NW_016908280.1	Gnomon	mRNA	803672	806413	.	+	.	Name=XM_017910364.1;ID=rna-XM_017910364.1;Dbxref=GeneID:108554942%2CGenbank:XM_017910364.1;Parent=gene-LOC108554942
NW_016908280.1	Gnomon	exon	1799093	1799329	.	-	.	ID=exon-XM_017910401.1-4;Dbxref=GeneID:108554973%2CGenbank:XM_017910401.1;Parent=rna-XM_017910401.1
NW_016908280.1	Gnomon	exon	1798903	1798987	.	-	.	ID=exon-XM_017910401.1-5;Dbxref=GeneID:108554973%2CGenbank:XM_017910401.1;Parent=rna-XM_017910401.1
NW_016908280.1	Gnomon	exon	1801020	1801091	.	-	.	ID=exon-XM_017910401.1-2;Dbxref=GeneID:108554973%2CGenbank:XM_017910401.1;Parent=rna-XM_017910401.1
NW_016908280.1	Gnomon	exon	1800063	1800274	.	-	.	ID=exon-XM_017910401.1-3;Dbxref=GeneID:108554973%2CGenbank:XM_017910401.1;Parent=rna-XM_017910401.1
NW_016908280.1	Gnomon	exon	1803379	1803994	.	-	.	ID=exon-XM_017910401.1-1;Dbxref=GeneID:108554973%2CGenbank:XM_017910401.1;Parent=rna-XM_017910401.1
NW_016908280.1	Gnomon	exon	1796479	1796611	.	-	.	ID=exon-XM_017910401.1-8;Dbxref=GeneID:108554973%2CGenbank:XM_017910401.1;Parent=rna-XM_017910401.1
NW_016908280.1	Gnomon	exon	1796245	1796400	.	-	.	ID=exon-XM_017910401.1-9;Dbxref=GeneID:108554973%2CGenbank:XM_017910401.1;Parent=rna-XM_017910401.1
NW_016908280.1	Gnomon	exon	1796939	1797162	.	-	.	ID=exon-XM_017910401.1-6;Dbxref=GeneID:108554973%2CGenbank:XM_017910401.1;Parent=rna-XM_017910401.1
NW_016908280.1	Gnomon	exon	1796699	1796848	.	-	.	ID=exon-XM_017910401.1-7;Dbxref=GeneID:108554973%2CGenbank:XM_017910401.1;Parent=rna-XM_017910401.1
NW_016908280.1	Gnomon	exon	1212659	1213292	.	-	.	ID=exon-XM_017910448.1-7;Dbxref=GeneID:108554987%2CGenbank:XM_017910448.1;Parent=rna-XM_017910448.1
NW_016908280.1	Gnomon	exon	1212401	1212547	.	-	.	ID=exon-XM_017910448.1-8;Dbxref=GeneID:108554987%2CGenbank:XM_017910448.1;Parent=rna-XM_017910448.1
NW_016908280.1	Gnomon	exon	1212237	1212321	.	-	.	ID=exon-XM_017910448.1-9;Dbxref=GeneID:108554987%2CGenbank:XM_017910448.1;Parent=rna-XM_017910448.1
NW_016908280.1	Gnomon	exon	1214339	1214476	.	-	.	ID=exon-XM_017910448.1-3;Dbxref=GeneID:108554987%2CGenbank:XM_017910448.1;Parent=rna-XM_017910448.1
NW_016908280.1	Gnomon	exon	1214055	1214168	.	-	.	ID=exon-XM_017910448.1-4;Dbxref=GeneID:108554987%2CGenbank:XM_017910448.1;Parent=rna-XM_017910448.1
NW_016908280.1	Gnomon	exon	1213768	1213967	.	-	.	ID=exon-XM_017910448.1-5;Dbxref=GeneID:108554987%2CGenbank:XM_017910448.1;Parent=rna-XM_017910448.1
NW_016908280.1	Gnomon	exon	1213368	1213553	.	-	.	ID=exon-XM_017910448.1-6;Dbxref=GeneID:108554987%2CGenbank:XM_017910448.1;Parent=rna-XM_017910448.1
NW_016908280.1	Gnomon	exon	1215173	1215268	.	-	.	ID=exon-XM_017910448.1-1;Dbxref=GeneID:108554987%2CGenbank:XM_017910448.1;Parent=rna-XM_017910448.1
NW_016908280.1	Gnomon	exon	1214613	1214912	.	-	.	ID=exon-XM_017910448.1-2;Dbxref=GeneID:108554987%2CGenbank:XM_017910448.1;Parent=rna-XM_017910448.1
NW_016908280.1	Gnomon	CDS	1802300	1802400	.	-	0	Name=XP_017765889.1;ID=cds-XP_017765889.1;Dbxref=GeneID:108554973%2CGenbank:XP_017765889.1;Parent=rna-XM_017910400.1
NW_016908280.1	Gnomon	CDS	1801020	1801091	.	-	0	Name=XP_017765889.1;ID=cds-XP_017765889.1;Dbxref=GeneID:108554973%2CGenbank:XP_017765889.1;Parent=rna-XM_017910400.1
NW_016908280.1	Gnomon	CDS	1800449	1800507	.	-	0	Name=XP_017765889.1;ID=cds-XP_017765889.1;Dbxref=GeneID:108554973%2CGenbank:XP_017765889.1;Parent=rna-XM_017910400.1
NW_016908280.1	Gnomon	CDS	1800063	1800274	.	-	0	Name=XP_017765889.1;ID=cds-XP_017765889.1;Dbxref=GeneID:108554973%2CGenbank:XP_017765889.1;Parent=rna-XM_017910400.1
NW_016908280.1	Gnomon	CDS	1799093	1799329	.	-	0	Name=XP_017765889.1;ID=cds-XP_017765889.1;Dbxref=GeneID:108554973%2CGenbank:XP_017765889.1;Parent=rna-XM_017910400.1
NW_016908280.1	Gnomon	CDS	1798903	1798987	.	-	0	Name=XP_017765889.1;ID=cds-XP_017765889.1;Dbxref=GeneID:108554973%2CGenbank:XP_017765889.1;Parent=rna-XM_017910400.1
NW_016908280.1	Gnomon	CDS	1796939	1797162	.	-	0	Name=XP_017765889.1;ID=cds-XP_017765889.1;Dbxref=GeneID:108554973%2CGenbank:XP_017765889.1;Parent=rna-XM_017910400.1
NW_016908280.1	Gnomon	CDS	1796699	1796848	.	-	0	Name=XP_017765889.1;ID=cds-XP_017765889.1;Dbxref=GeneID:108554973%2CGenbank:XP_017765889.1;Parent=rna-XM_017910400.1
NW_016908280.1	Gnomon	CDS	1796479	1796611	.	-	0	Name=XP_017765889.1;ID=cds-XP_017765889.1;Dbxref=GeneID:108554973%2CGenbank:XP_017765889.1;Parent=rna-XM_017910400.1
NW_016908280.1	Gnomon	CDS	1796245	1796400	.	-	0	Name=XP_017765889.1;ID=cds-XP_017765889.1;Dbxref=GeneID:108554973%2CGenbank:XP_017765889.1;Parent=rna-XM_017910400.1
NW_016908280.1	Gnomon	CDS	1796081	1796166	.	-	0	Name=XP_017765889.1;ID=cds-XP_017765889.1;Dbxref=GeneID:108554973%2CGenbank:XP_017765889.1;Parent=rna-XM_017910400.1
NW_016908280.1	Gnomon	CDS	1795573	1795797	.	-	0	Name=XP_017765889.1;ID=cds-XP_017765889.1;Dbxref=GeneID:108554973%2CGenbank:XP_017765889.1;Parent=rna-XM_017910400.1
NW_016908280.1	Gnomon	CDS	2104858	2105164	.	+	0	Name=XP_017765888.1;ID=cds-XP_017765888.1;Dbxref=GeneID:108554972%2CGenbank:XP_017765888.1;Parent=rna-XM_017910399.1
NW_016908280.1	Gnomon	CDS	2105616	2105761	.	+	0	Name=XP_017765888.1;ID=cds-XP_017765888.1;Dbxref=GeneID:108554972%2CGenbank:XP_017765888.1;Parent=rna-XM_017910399.1
NW_016908280.1	Gnomon	exon	880708	880768	.	-	.	ID=exon-XM_017910419.1-10;Dbxref=GeneID:108554976%2CGenbank:XM_017910419.1;Parent=rna-XM_017910419.1
NW_016908280.1	Gnomon	exon	842407	842565	.	-	.	ID=exon-XM_017910419.1-11;Dbxref=GeneID:108554976%2CGenbank:XM_017910419.1;Parent=rna-XM_017910419.1
NW_016908280.1	Gnomon	exon	832448	832542	.	-	.	ID=exon-XM_017910419.1-14;Dbxref=GeneID:108554976%2CGenbank:XM_017910419.1;Parent=rna-XM_017910419.1
NW_016908280.1	Gnomon	exon	831514	831631	.	-	.	ID=exon-XM_017910419.1-15;Dbxref=GeneID:108554976%2CGenbank:XM_017910419.1;Parent=rna-XM_017910419.1
NW_016908280.1	Gnomon	exon	839006	839080	.	-	.	ID=exon-XM_017910419.1-12;Dbxref=GeneID:108554976%2CGenbank:XM_017910419.1;Parent=rna-XM_017910419.1
NW_016908280.1	Gnomon	exon	834179	834254	.	-	.	ID=exon-XM_017910419.1-13;Dbxref=GeneID:108554976%2CGenbank:XM_017910419.1;Parent=rna-XM_017910419.1
NW_016908280.1	Gnomon	exon	829895	830649	.	-	.	ID=exon-XM_017910419.1-16;Dbxref=GeneID:108554976%2CGenbank:XM_017910419.1;Parent=rna-XM_017910419.1
NW_016908280.1	Gnomon	exon	1453329	1453952	.	-	.	ID=id-LOC108554925-2;Dbxref=GeneID:108554925;Parent=gene-LOC108554925
NW_016908280.1	Gnomon	mRNA	1106535	1110351	.	-	.	Name=XM_017910365.1;ID=rna-XM_017910365.1;Dbxref=GeneID:108554943%2CGenbank:XM_017910365.1;Parent=gene-LOC108554943
NW_016908280.1	Gnomon	exon	868356	868445	.	-	.	ID=exon-XM_017910429.1-11;Dbxref=GeneID:108554976%2CGenbank:XM_017910429.1;Parent=rna-XM_017910429.1
NW_016908280.1	Gnomon	exon	834179	834254	.	-	.	ID=exon-XM_017910429.1-12;Dbxref=GeneID:108554976%2CGenbank:XM_017910429.1;Parent=rna-XM_017910429.1
NW_016908280.1	Gnomon	exon	832448	832542	.	-	.	ID=exon-XM_017910429.1-13;Dbxref=GeneID:108554976%2CGenbank:XM_017910429.1;Parent=rna-XM_017910429.1
NW_016908280.1	Gnomon	exon	831514	831631	.	-	.	ID=exon-XM_017910429.1-14;Dbxref=GeneID:108554976%2CGenbank:XM_017910429.1;Parent=rna-XM_017910429.1
NW_016908280.1	Gnomon	exon	829895	830649	.	-	.	ID=exon-XM_017910429.1-15;Dbxref=GeneID:108554976%2CGenbank:XM_017910429.1;Parent=rna-XM_017910429.1
NW_016908280.1	Gnomon	exon	2123875	2123950	.	-	.	ID=exon-XM_017910396.1-1;Dbxref=GeneID:108554969%2CGenbank:XM_017910396.1;Parent=rna-XM_017910396.1
NW_016908280.1	Gnomon	exon	2123560	2123728	.	-	.	ID=exon-XM_017910396.1-2;Dbxref=GeneID:108554969%2CGenbank:XM_017910396.1;Parent=rna-XM_017910396.1
NW_016908280.1	Gnomon	exon	2122966	2123261	.	-	.	ID=exon-XM_017910396.1-3;Dbxref=GeneID:108554969%2CGenbank:XM_017910396.1;Parent=rna-XM_017910396.1
NW_016908280.1	Gnomon	exon	880708	880768	.	-	.	ID=exon-XM_017910429.1-10;Dbxref=GeneID:108554976%2CGenbank:XM_017910429.1;Parent=rna-XM_017910429.1
NW_016908280.1	Gnomon	exon	1796081	1796166	.	-	.	ID=exon-XM_017910407.1-11;Dbxref=GeneID:108554973%2CGenbank:XM_017910407.1;Parent=rna-XM_017910407.1
NW_016908280.1	Gnomon	exon	1794274	1795797	.	-	.	ID=exon-XM_017910407.1-12;Dbxref=GeneID:108554973%2CGenbank:XM_017910407.1;Parent=rna-XM_017910407.1
NW_016908280.1	Gnomon	CDS	1184413	1184546	.	-	0	Name=XP_017765887.1;ID=cds-XP_017765887.1;Dbxref=GeneID:108554971%2CGenbank:XP_017765887.1;Parent=rna-XM_017910398.1
NW_016908280.1	Gnomon	CDS	1184268	1184340	.	-	0	Name=XP_017765887.1;ID=cds-XP_017765887.1;Dbxref=GeneID:108554971%2CGenbank:XP_017765887.1;Parent=rna-XM_017910398.1
NW_016908280.1	Gnomon	CDS	1184015	1184189	.	-	0	Name=XP_017765887.1;ID=cds-XP_017765887.1;Dbxref=GeneID:108554971%2CGenbank:XP_017765887.1;Parent=rna-XM_017910398.1
NW_016908280.1	Gnomon	CDS	1183836	1183957	.	-	0	Name=XP_017765887.1;ID=cds-XP_017765887.1;Dbxref=GeneID:108554971%2CGenbank:XP_017765887.1;Parent=rna-XM_017910398.1
NW_016908280.1	Gnomon	exon	1796245	1796400	.	-	.	ID=exon-XM_017910407.1-10;Dbxref=GeneID:108554973%2CGenbank:XM_017910407.1;Parent=rna-XM_017910407.1
NW_016908280.1	Gnomon	mRNA	1123727	1126775	.	-	.	Name=XM_017910366.1;ID=rna-XM_017910366.1;Dbxref=GeneID:108554944%2CGenbank:XM_017910366.1;Note=The sequence of the model RefSeq transcript was modified relative to this genomic sequence to represent the inferred CDS: inserted 2 bases in 1 codon;Parent=gene-LOC108554944
NW_016908280.1	Gnomon	exon	1211963	1212162	.	-	.	ID=exon-XM_017910448.1-10;Dbxref=GeneID:108554987%2CGenbank:XM_017910448.1;Parent=rna-XM_017910448.1
NW_016908280.1	Gnomon	exon	1211378	1211879	.	-	.	ID=exon-XM_017910448.1-11;Dbxref=GeneID:108554987%2CGenbank:XM_017910448.1;Parent=rna-XM_017910448.1
NW_016908280.1	Gnomon	exon	1211285	1211293	.	-	.	ID=exon-XM_017910448.1-12;Dbxref=GeneID:108554987%2CGenbank:XM_017910448.1;Parent=rna-XM_017910448.1
NW_016908280.1	Gnomon	exon	1210614	1210791	.	-	.	ID=exon-XM_017910448.1-13;Dbxref=GeneID:108554987%2CGenbank:XM_017910448.1;Parent=rna-XM_017910448.1
NW_016908280.1	Gnomon	exon	1210412	1210538	.	-	.	ID=exon-XM_017910448.1-14;Dbxref=GeneID:108554987%2CGenbank:XM_017910448.1;Parent=rna-XM_017910448.1
NW_016908280.1	Gnomon	exon	1210115	1210334	.	-	.	ID=exon-XM_017910448.1-15;Dbxref=GeneID:108554987%2CGenbank:XM_017910448.1;Parent=rna-XM_017910448.1
NW_016908280.1	Gnomon	exon	1207116	1207336	.	-	.	ID=exon-XM_017910448.1-16;Dbxref=GeneID:108554987%2CGenbank:XM_017910448.1;Parent=rna-XM_017910448.1
NW_016908280.1	Gnomon	exon	1206243	1206423	.	-	.	ID=exon-XM_017910448.1-17;Dbxref=GeneID:108554987%2CGenbank:XM_017910448.1;Parent=rna-XM_017910448.1
NW_016908280.1	Gnomon	exon	1206026	1206134	.	-	.	ID=exon-XM_017910448.1-18;Dbxref=GeneID:108554987%2CGenbank:XM_017910448.1;Parent=rna-XM_017910448.1
NW_016908280.1	Gnomon	exon	1205812	1205938	.	-	.	ID=exon-XM_017910448.1-19;Dbxref=GeneID:108554987%2CGenbank:XM_017910448.1;Parent=rna-XM_017910448.1
NW_016908280.1	Gnomon	exon	1205174	1205696	.	-	.	ID=exon-XM_017910448.1-20;Dbxref=GeneID:108554987%2CGenbank:XM_017910448.1;Parent=rna-XM_017910448.1
NW_016908280.1	Gnomon	exon	1204851	1205097	.	-	.	ID=exon-XM_017910448.1-21;Dbxref=GeneID:108554987%2CGenbank:XM_017910448.1;Parent=rna-XM_017910448.1
NW_016908280.1	Gnomon	exon	1204308	1204781	.	-	.	ID=exon-XM_017910448.1-22;Dbxref=GeneID:108554987%2CGenbank:XM_017910448.1;Parent=rna-XM_017910448.1
NW_016908280.1	Gnomon	exon	1103164	1103275	.	-	.	ID=exon-XM_017910472.1-2;Dbxref=GeneID:108554996%2CGenbank:XM_017910472.1;Parent=rna-XM_017910472.1
NW_016908280.1	Gnomon	exon	1102033	1102326	.	-	.	ID=exon-XM_017910472.1-3;Dbxref=GeneID:108554996%2CGenbank:XM_017910472.1;Parent=rna-XM_017910472.1
NW_016908280.1	Gnomon	exon	1103543	1103573	.	-	.	ID=exon-XM_017910472.1-1;Dbxref=GeneID:108554996%2CGenbank:XM_017910472.1;Parent=rna-XM_017910472.1
NW_016908280.1	Gnomon	exon	1091579	1091788	.	-	.	ID=exon-XM_017910472.1-8;Dbxref=GeneID:108554996%2CGenbank:XM_017910472.1;Parent=rna-XM_017910472.1
NW_016908280.1	Gnomon	exon	1091381	1091498	.	-	.	ID=exon-XM_017910472.1-9;Dbxref=GeneID:108554996%2CGenbank:XM_017910472.1;Parent=rna-XM_017910472.1
NW_016908280.1	Gnomon	exon	1092179	1092493	.	-	.	ID=exon-XM_017910472.1-6;Dbxref=GeneID:108554996%2CGenbank:XM_017910472.1;Parent=rna-XM_017910472.1
NW_016908280.1	Gnomon	exon	1091863	1092087	.	-	.	ID=exon-XM_017910472.1-7;Dbxref=GeneID:108554996%2CGenbank:XM_017910472.1;Parent=rna-XM_017910472.1
NW_016908280.1	Gnomon	exon	1093382	1093579	.	-	.	ID=exon-XM_017910472.1-4;Dbxref=GeneID:108554996%2CGenbank:XM_017910472.1;Parent=rna-XM_017910472.1
NW_016908280.1	Gnomon	exon	1092961	1093077	.	-	.	ID=exon-XM_017910472.1-5;Dbxref=GeneID:108554996%2CGenbank:XM_017910472.1;Parent=rna-XM_017910472.1
NW_016908280.1	Gnomon	mRNA	1060945	1071097	.	-	.	Name=XM_017910460.1;ID=rna-XM_017910460.1;Dbxref=GeneID:108554994%2CGenbank:XM_017910460.1;Parent=gene-LOC108554994
NW_016908280.1	Gnomon	CDS	2108262	2108273	.	+	0	Name=XP_017765886.1;ID=cds-XP_017765886.1;Dbxref=GeneID:108554970%2CGenbank:XP_017765886.1;Parent=rna-XM_017910397.1
NW_016908280.1	Gnomon	CDS	2108375	2108621	.	+	0	Name=XP_017765886.1;ID=cds-XP_017765886.1;Dbxref=GeneID:108554970%2CGenbank:XP_017765886.1;Parent=rna-XM_017910397.1
NW_016908280.1	Gnomon	CDS	2108702	2108874	.	+	0	Name=XP_017765886.1;ID=cds-XP_017765886.1;Dbxref=GeneID:108554970%2CGenbank:XP_017765886.1;Parent=rna-XM_017910397.1
NW_016908280.1	Gnomon	mRNA	1077974	1083726	.	+	.	Name=XM_017910367.1;ID=rna-XM_017910367.1;Dbxref=GeneID:108554945%2CGenbank:XM_017910367.1;Parent=gene-LOC108554945
NW_016908280.1	Gnomon	mRNA	1060929	1077274	.	-	.	Name=XM_017910461.1;ID=rna-XM_017910461.1;Dbxref=GeneID:108554994%2CGenbank:XM_017910461.1;Parent=gene-LOC108554994
NW_016908280.1	Gnomon	CDS	475418	475556	.	-	0	Name=XP_017765841.1;ID=cds-XP_017765841.1;Dbxref=GeneID:108554933%2CGenbank:XP_017765841.1;Parent=rna-XM_017910352.1
NW_016908280.1	Gnomon	CDS	475177	475344	.	-	0	Name=XP_017765841.1;ID=cds-XP_017765841.1;Dbxref=GeneID:108554933%2CGenbank:XP_017765841.1;Parent=rna-XM_017910352.1
NW_016908280.1	Gnomon	CDS	474921	475066	.	-	0	Name=XP_017765841.1;ID=cds-XP_017765841.1;Dbxref=GeneID:108554933%2CGenbank:XP_017765841.1;Parent=rna-XM_017910352.1
NW_016908280.1	Gnomon	CDS	474692	474859	.	-	0	Name=XP_017765841.1;ID=cds-XP_017765841.1;Dbxref=GeneID:108554933%2CGenbank:XP_017765841.1;Parent=rna-XM_017910352.1
NW_016908280.1	Gnomon	exon	1455184	1455889	.	+	.	ID=exon-XM_017910473.1-1;Dbxref=GeneID:108554997%2CGenbank:XM_017910473.1;Parent=rna-XM_017910473.1
NW_016908280.1	Gnomon	exon	1478726	1478761	.	+	.	ID=exon-XM_017910473.1-2;Dbxref=GeneID:108554997%2CGenbank:XM_017910473.1;Parent=rna-XM_017910473.1
NW_016908280.1	Gnomon	exon	1569169	1569488	.	+	.	ID=exon-XM_017910473.1-7;Dbxref=GeneID:108554997%2CGenbank:XM_017910473.1;Parent=rna-XM_017910473.1
NW_016908280.1	Gnomon	exon	1569582	1569878	.	+	.	ID=exon-XM_017910473.1-8;Dbxref=GeneID:108554997%2CGenbank:XM_017910473.1;Parent=rna-XM_017910473.1
NW_016908280.1	Gnomon	exon	1569958	1573524	.	+	.	ID=exon-XM_017910473.1-9;Dbxref=GeneID:108554997%2CGenbank:XM_017910473.1;Parent=rna-XM_017910473.1
NW_016908280.1	Gnomon	exon	1513018	1513236	.	+	.	ID=exon-XM_017910473.1-3;Dbxref=GeneID:108554997%2CGenbank:XM_017910473.1;Parent=rna-XM_017910473.1
NW_016908280.1	Gnomon	exon	1540732	1540788	.	+	.	ID=exon-XM_017910473.1-4;Dbxref=GeneID:108554997%2CGenbank:XM_017910473.1;Parent=rna-XM_017910473.1
NW_016908280.1	Gnomon	exon	1565297	1565433	.	+	.	ID=exon-XM_017910473.1-5;Dbxref=GeneID:108554997%2CGenbank:XM_017910473.1;Parent=rna-XM_017910473.1
NW_016908280.1	Gnomon	exon	1566114	1566473	.	+	.	ID=exon-XM_017910473.1-6;Dbxref=GeneID:108554997%2CGenbank:XM_017910473.1;Parent=rna-XM_017910473.1
NW_016908280.1	Gnomon	mRNA	798163	803354	.	-	.	Name=XM_017910360.1;ID=rna-XM_017910360.1;Dbxref=GeneID:108554939%2CGenbank:XM_017910360.1;Parent=gene-LOC108554939
NW_016908280.1	Gnomon	CDS	475418	475556	.	-	0	Name=XP_017765840.1;ID=cds-XP_017765840.1;Dbxref=GeneID:108554933%2CGenbank:XP_017765840.1;Parent=rna-XM_017910351.1
NW_016908280.1	Gnomon	CDS	475177	475344	.	-	0	Name=XP_017765840.1;ID=cds-XP_017765840.1;Dbxref=GeneID:108554933%2CGenbank:XP_017765840.1;Parent=rna-XM_017910351.1
NW_016908280.1	Gnomon	CDS	474921	475066	.	-	0	Name=XP_017765840.1;ID=cds-XP_017765840.1;Dbxref=GeneID:108554933%2CGenbank:XP_017765840.1;Parent=rna-XM_017910351.1
NW_016908280.1	Gnomon	CDS	474692	474859	.	-	0	Name=XP_017765840.1;ID=cds-XP_017765840.1;Dbxref=GeneID:108554933%2CGenbank:XP_017765840.1;Parent=rna-XM_017910351.1
NW_016908280.1	Gnomon	exon	1110851	1110935	.	+	.	ID=exon-XM_017910372.1-1;Dbxref=GeneID:108554950%2CGenbank:XM_017910372.1;Parent=rna-XM_017910372.1
NW_016908280.1	Gnomon	exon	1111152	1111280	.	+	.	ID=exon-XM_017910372.1-2;Dbxref=GeneID:108554950%2CGenbank:XM_017910372.1;Parent=rna-XM_017910372.1
NW_016908280.1	Gnomon	exon	1112100	1112278	.	+	.	ID=exon-XM_017910372.1-3;Dbxref=GeneID:108554950%2CGenbank:XM_017910372.1;Parent=rna-XM_017910372.1
NW_016908280.1	Gnomon	exon	1112361	1112468	.	+	.	ID=exon-XM_017910372.1-4;Dbxref=GeneID:108554950%2CGenbank:XM_017910372.1;Parent=rna-XM_017910372.1
NW_016908280.1	Gnomon	exon	1112552	1112771	.	+	.	ID=exon-XM_017910372.1-5;Dbxref=GeneID:108554950%2CGenbank:XM_017910372.1;Parent=rna-XM_017910372.1
NW_016908280.1	Gnomon	exon	1112855	1113097	.	+	.	ID=exon-XM_017910372.1-6;Dbxref=GeneID:108554950%2CGenbank:XM_017910372.1;Parent=rna-XM_017910372.1
NW_016908280.1	Gnomon	exon	1113157	1113379	.	+	.	ID=exon-XM_017910372.1-7;Dbxref=GeneID:108554950%2CGenbank:XM_017910372.1;Parent=rna-XM_017910372.1
NW_016908280.1	Gnomon	exon	1113455	1113506	.	+	.	ID=exon-XM_017910372.1-8;Dbxref=GeneID:108554950%2CGenbank:XM_017910372.1;Parent=rna-XM_017910372.1
NW_016908280.1	Gnomon	exon	1113585	1113693	.	+	.	ID=exon-XM_017910372.1-9;Dbxref=GeneID:108554950%2CGenbank:XM_017910372.1;Parent=rna-XM_017910372.1
NW_016908280.1	Gnomon	mRNA	666540	669545	.	+	.	Name=XM_017910361.1;ID=rna-XM_017910361.1;Dbxref=GeneID:108554940%2CGenbank:XM_017910361.1;Parent=gene-LOC108554940
NW_016908280.1	Gnomon	exon	1057245	1058174	.	-	.	ID=exon-XM_017910425.1-1;Dbxref=GeneID:108554976%2CGenbank:XM_017910425.1;Parent=rna-XM_017910425.1
NW_016908280.1	Gnomon	exon	989099	989193	.	-	.	ID=exon-XM_017910425.1-2;Dbxref=GeneID:108554976%2CGenbank:XM_017910425.1;Parent=rna-XM_017910425.1
NW_016908280.1	Gnomon	exon	958930	958989	.	-	.	ID=exon-XM_017910425.1-3;Dbxref=GeneID:108554976%2CGenbank:XM_017910425.1;Parent=rna-XM_017910425.1
NW_016908280.1	Gnomon	exon	916818	916872	.	-	.	ID=exon-XM_017910425.1-4;Dbxref=GeneID:108554976%2CGenbank:XM_017910425.1;Parent=rna-XM_017910425.1
NW_016908280.1	Gnomon	exon	914345	914483	.	-	.	ID=exon-XM_017910425.1-5;Dbxref=GeneID:108554976%2CGenbank:XM_017910425.1;Parent=rna-XM_017910425.1
NW_016908280.1	Gnomon	exon	913475	913577	.	-	.	ID=exon-XM_017910425.1-6;Dbxref=GeneID:108554976%2CGenbank:XM_017910425.1;Parent=rna-XM_017910425.1
NW_016908280.1	Gnomon	exon	911296	911474	.	-	.	ID=exon-XM_017910425.1-7;Dbxref=GeneID:108554976%2CGenbank:XM_017910425.1;Parent=rna-XM_017910425.1
NW_016908280.1	Gnomon	exon	908672	908794	.	-	.	ID=exon-XM_017910425.1-8;Dbxref=GeneID:108554976%2CGenbank:XM_017910425.1;Parent=rna-XM_017910425.1
NW_016908280.1	Gnomon	exon	908493	908576	.	-	.	ID=exon-XM_017910425.1-9;Dbxref=GeneID:108554976%2CGenbank:XM_017910425.1;Parent=rna-XM_017910425.1
NW_016908280.1	Gnomon	mRNA	1114591	1118356	.	-	.	Name=XM_017910362.1;ID=rna-XM_017910362.1;Dbxref=GeneID:108554941%2CGenbank:XM_017910362.1;Parent=gene-LOC108554941
NW_016908280.1	Gnomon	exon	1796479	1796611	.	-	.	ID=exon-XM_017910402.1-9;Dbxref=GeneID:108554973%2CGenbank:XM_017910402.1;Parent=rna-XM_017910402.1
NW_016908280.1	Gnomon	exon	1799093	1799329	.	-	.	ID=exon-XM_017910402.1-5;Dbxref=GeneID:108554973%2CGenbank:XM_017910402.1;Parent=rna-XM_017910402.1
NW_016908280.1	Gnomon	exon	1798903	1798987	.	-	.	ID=exon-XM_017910402.1-6;Dbxref=GeneID:108554973%2CGenbank:XM_017910402.1;Parent=rna-XM_017910402.1
NW_016908280.1	Gnomon	exon	1796939	1797162	.	-	.	ID=exon-XM_017910402.1-7;Dbxref=GeneID:108554973%2CGenbank:XM_017910402.1;Parent=rna-XM_017910402.1
NW_016908280.1	Gnomon	exon	1796699	1796848	.	-	.	ID=exon-XM_017910402.1-8;Dbxref=GeneID:108554973%2CGenbank:XM_017910402.1;Parent=rna-XM_017910402.1
NW_016908280.1	Gnomon	exon	1803379	1803453	.	-	.	ID=exon-XM_017910402.1-1;Dbxref=GeneID:108554973%2CGenbank:XM_017910402.1;Parent=rna-XM_017910402.1
NW_016908280.1	Gnomon	exon	1801020	1801091	.	-	.	ID=exon-XM_017910402.1-2;Dbxref=GeneID:108554973%2CGenbank:XM_017910402.1;Parent=rna-XM_017910402.1
NW_016908280.1	Gnomon	exon	1800449	1800507	.	-	.	ID=exon-XM_017910402.1-3;Dbxref=GeneID:108554973%2CGenbank:XM_017910402.1;Parent=rna-XM_017910402.1
NW_016908280.1	Gnomon	exon	1800063	1800274	.	-	.	ID=exon-XM_017910402.1-4;Dbxref=GeneID:108554973%2CGenbank:XM_017910402.1;Parent=rna-XM_017910402.1
NW_016908280.1	Gnomon	exon	486448	486632	.	+	.	ID=exon-XM_017910348.1-4;Dbxref=GeneID:108554932%2CGenbank:XM_017910348.1;Parent=rna-XM_017910348.1
NW_016908280.1	Gnomon	exon	485472	485688	.	+	.	ID=exon-XM_017910348.1-2;Dbxref=GeneID:108554932%2CGenbank:XM_017910348.1;Parent=rna-XM_017910348.1
NW_016908280.1	Gnomon	exon	485778	485933	.	+	.	ID=exon-XM_017910348.1-3;Dbxref=GeneID:108554932%2CGenbank:XM_017910348.1;Parent=rna-XM_017910348.1
NW_016908280.1	Gnomon	exon	484752	484921	.	+	.	ID=exon-XM_017910348.1-1;Dbxref=GeneID:108554932%2CGenbank:XM_017910348.1;Parent=rna-XM_017910348.1
NW_016908280.1	Gnomon	mRNA	1114593	1118611	.	-	.	Name=XM_017910363.1;ID=rna-XM_017910363.1;Dbxref=GeneID:108554941%2CGenbank:XM_017910363.1;Parent=gene-LOC108554941
NW_016908280.1	Gnomon	mRNA	1243658	1245699	.	-	.	Name=XM_017910359.1;ID=rna-XM_017910359.1;Dbxref=GeneID:108554938%2CGenbank:XM_017910359.1;Parent=gene-LOC108554938
NW_016908280.1	Gnomon	mRNA	752151	796285	.	+	.	Name=XM_017910453.1;ID=rna-XM_017910453.1;Dbxref=GeneID:108554991%2CGenbank:XM_017910453.1;Parent=gene-LOC108554991
NW_016908280.1	Gnomon	exon	1113157	1113379	.	+	.	ID=exon-XM_017910374.1-7;Dbxref=GeneID:108554950%2CGenbank:XM_017910374.1;Parent=rna-XM_017910374.1
NW_016908280.1	Gnomon	exon	1113455	1113506	.	+	.	ID=exon-XM_017910374.1-8;Dbxref=GeneID:108554950%2CGenbank:XM_017910374.1;Parent=rna-XM_017910374.1
NW_016908280.1	Gnomon	exon	1113585	1113693	.	+	.	ID=exon-XM_017910374.1-9;Dbxref=GeneID:108554950%2CGenbank:XM_017910374.1;Parent=rna-XM_017910374.1
NW_016908280.1	Gnomon	exon	1112097	1112278	.	+	.	ID=exon-XM_017910374.1-3;Dbxref=GeneID:108554950%2CGenbank:XM_017910374.1;Parent=rna-XM_017910374.1
NW_016908280.1	Gnomon	exon	1112361	1112468	.	+	.	ID=exon-XM_017910374.1-4;Dbxref=GeneID:108554950%2CGenbank:XM_017910374.1;Parent=rna-XM_017910374.1
NW_016908280.1	Gnomon	exon	1112552	1112771	.	+	.	ID=exon-XM_017910374.1-5;Dbxref=GeneID:108554950%2CGenbank:XM_017910374.1;Parent=rna-XM_017910374.1
NW_016908280.1	Gnomon	exon	1112855	1113091	.	+	.	ID=exon-XM_017910374.1-6;Dbxref=GeneID:108554950%2CGenbank:XM_017910374.1;Parent=rna-XM_017910374.1
NW_016908280.1	Gnomon	exon	1110851	1110935	.	+	.	ID=exon-XM_017910374.1-1;Dbxref=GeneID:108554950%2CGenbank:XM_017910374.1;Parent=rna-XM_017910374.1
NW_016908280.1	Gnomon	exon	1111152	1111280	.	+	.	ID=exon-XM_017910374.1-2;Dbxref=GeneID:108554950%2CGenbank:XM_017910374.1;Parent=rna-XM_017910374.1
NW_016908280.1	Gnomon	CDS	1188624	1188626	.	-	0	Name=XP_017765845.1;ID=cds-XP_017765845.1;Dbxref=GeneID:108554935%2CGenbank:XP_017765845.1;Parent=rna-XM_017910356.1
NW_016908280.1	Gnomon	CDS	1188477	1188555	.	-	0	Name=XP_017765845.1;ID=cds-XP_017765845.1;Dbxref=GeneID:108554935%2CGenbank:XP_017765845.1;Parent=rna-XM_017910356.1
NW_016908280.1	Gnomon	CDS	1188198	1188409	.	-	0	Name=XP_017765845.1;ID=cds-XP_017765845.1;Dbxref=GeneID:108554935%2CGenbank:XP_017765845.1;Parent=rna-XM_017910356.1
NW_016908280.1	Gnomon	exon	1223883	1223909	.	-	.	ID=exon-XM_017910444.1-3;Dbxref=GeneID:108554984%2CGenbank:XM_017910444.1;Parent=rna-XM_017910444.1
NW_016908280.1	Gnomon	exon	1223563	1223777	.	-	.	ID=exon-XM_017910444.1-4;Dbxref=GeneID:108554984%2CGenbank:XM_017910444.1;Parent=rna-XM_017910444.1
NW_016908280.1	Gnomon	exon	1223309	1223492	.	-	.	ID=exon-XM_017910444.1-5;Dbxref=GeneID:108554984%2CGenbank:XM_017910444.1;Parent=rna-XM_017910444.1
NW_016908280.1	Gnomon	exon	1222960	1223220	.	-	.	ID=exon-XM_017910444.1-6;Dbxref=GeneID:108554984%2CGenbank:XM_017910444.1;Parent=rna-XM_017910444.1
NW_016908280.1	Gnomon	exon	1224569	1224624	.	-	.	ID=exon-XM_017910444.1-1;Dbxref=GeneID:108554984%2CGenbank:XM_017910444.1;Parent=rna-XM_017910444.1
NW_016908280.1	Gnomon	exon	1224090	1224510	.	-	.	ID=exon-XM_017910444.1-2;Dbxref=GeneID:108554984%2CGenbank:XM_017910444.1;Parent=rna-XM_017910444.1
NW_016908280.1	Gnomon	exon	1222533	1222724	.	-	.	ID=exon-XM_017910444.1-7;Dbxref=GeneID:108554984%2CGenbank:XM_017910444.1;Parent=rna-XM_017910444.1
NW_016908280.1	Gnomon	exon	1222248	1222352	.	-	.	ID=exon-XM_017910444.1-8;Dbxref=GeneID:108554984%2CGenbank:XM_017910444.1;Parent=rna-XM_017910444.1
NW_016908280.1	Gnomon	exon	1222033	1222173	.	-	.	ID=exon-XM_017910444.1-9;Dbxref=GeneID:108554984%2CGenbank:XM_017910444.1;Parent=rna-XM_017910444.1
NW_016908280.1	Gnomon	mRNA	674859	796285	.	+	.	Name=XM_017910454.1;ID=rna-XM_017910454.1;Dbxref=GeneID:108554991%2CGenbank:XM_017910454.1;Parent=gene-LOC108554991
NW_016908280.1	Gnomon	exon	1060929	1061190	.	-	.	ID=exon-XM_017910461.1-15;Dbxref=GeneID:108554994%2CGenbank:XM_017910461.1;Parent=rna-XM_017910461.1
NW_016908280.1	Gnomon	exon	1062300	1062539	.	-	.	ID=exon-XM_017910461.1-10;Dbxref=GeneID:108554994%2CGenbank:XM_017910461.1;Parent=rna-XM_017910461.1
NW_016908280.1	Gnomon	exon	1061477	1061632	.	-	.	ID=exon-XM_017910461.1-13;Dbxref=GeneID:108554994%2CGenbank:XM_017910461.1;Parent=rna-XM_017910461.1
NW_016908280.1	Gnomon	exon	1061268	1061396	.	-	.	ID=exon-XM_017910461.1-14;Dbxref=GeneID:108554994%2CGenbank:XM_017910461.1;Parent=rna-XM_017910461.1
NW_016908280.1	Gnomon	exon	1062025	1062223	.	-	.	ID=exon-XM_017910461.1-11;Dbxref=GeneID:108554994%2CGenbank:XM_017910461.1;Parent=rna-XM_017910461.1
NW_016908280.1	Gnomon	exon	1061708	1061952	.	-	.	ID=exon-XM_017910461.1-12;Dbxref=GeneID:108554994%2CGenbank:XM_017910461.1;Parent=rna-XM_017910461.1
NW_016908280.1	Gnomon	mRNA	674562	796285	.	+	.	Name=XM_017910455.1;ID=rna-XM_017910455.1;Dbxref=GeneID:108554991%2CGenbank:XM_017910455.1;Parent=gene-LOC108554991
NW_016908280.1	Gnomon	exon	1068120	1068368	.	-	.	ID=exon-XM_017910467.1-1;Dbxref=GeneID:108554995%2CGenbank:XM_017910467.1;Parent=rna-XM_017910467.1
NW_016908280.1	Gnomon	exon	1067481	1068036	.	-	.	ID=exon-XM_017910467.1-2;Dbxref=GeneID:108554995%2CGenbank:XM_017910467.1;Parent=rna-XM_017910467.1
NW_016908280.1	Gnomon	CDS	1189136	1189837	.	-	0	Name=XP_017765843.1;ID=cds-XP_017765843.1;Dbxref=GeneID:108554934%2CGenbank:XP_017765843.1;Parent=rna-XM_017910354.1
NW_016908280.1	Gnomon	CDS	1189136	1189837	.	-	0	Name=XP_017765842.1;ID=cds-XP_017765842.1;Dbxref=GeneID:108554934%2CGenbank:XP_017765842.1;Parent=rna-XM_017910353.1
NW_016908280.1	Gnomon	mRNA	675319	796285	.	+	.	Name=XM_017910456.1;ID=rna-XM_017910456.1;Dbxref=GeneID:108554991%2CGenbank:XM_017910456.1;Parent=gene-LOC108554991
NW_016908280.1	Gnomon	exon	2108220	2108273	.	+	.	ID=exon-XM_017910397.1-1;Dbxref=GeneID:108554970%2CGenbank:XM_017910397.1;Parent=rna-XM_017910397.1
NW_016908280.1	Gnomon	exon	2108375	2108621	.	+	.	ID=exon-XM_017910397.1-2;Dbxref=GeneID:108554970%2CGenbank:XM_017910397.1;Parent=rna-XM_017910397.1
NW_016908280.1	Gnomon	exon	2108702	2109030	.	+	.	ID=exon-XM_017910397.1-3;Dbxref=GeneID:108554970%2CGenbank:XM_017910397.1;Parent=rna-XM_017910397.1
NW_016908280.1	Gnomon	exon	908672	908794	.	-	.	ID=exon-XM_017910421.1-8;Dbxref=GeneID:108554976%2CGenbank:XM_017910421.1;Parent=rna-XM_017910421.1
NW_016908280.1	Gnomon	exon	908493	908576	.	-	.	ID=exon-XM_017910421.1-9;Dbxref=GeneID:108554976%2CGenbank:XM_017910421.1;Parent=rna-XM_017910421.1
NW_016908280.1	Gnomon	exon	1057245	1058174	.	-	.	ID=exon-XM_017910421.1-1;Dbxref=GeneID:108554976%2CGenbank:XM_017910421.1;Parent=rna-XM_017910421.1
NW_016908280.1	Gnomon	exon	989099	989193	.	-	.	ID=exon-XM_017910421.1-2;Dbxref=GeneID:108554976%2CGenbank:XM_017910421.1;Parent=rna-XM_017910421.1
NW_016908280.1	Gnomon	exon	958930	958989	.	-	.	ID=exon-XM_017910421.1-3;Dbxref=GeneID:108554976%2CGenbank:XM_017910421.1;Parent=rna-XM_017910421.1
NW_016908280.1	Gnomon	exon	916818	916872	.	-	.	ID=exon-XM_017910421.1-4;Dbxref=GeneID:108554976%2CGenbank:XM_017910421.1;Parent=rna-XM_017910421.1
NW_016908280.1	Gnomon	exon	914345	914483	.	-	.	ID=exon-XM_017910421.1-5;Dbxref=GeneID:108554976%2CGenbank:XM_017910421.1;Parent=rna-XM_017910421.1
NW_016908280.1	Gnomon	exon	913475	913577	.	-	.	ID=exon-XM_017910421.1-6;Dbxref=GeneID:108554976%2CGenbank:XM_017910421.1;Parent=rna-XM_017910421.1
NW_016908280.1	Gnomon	exon	911296	911474	.	-	.	ID=exon-XM_017910421.1-7;Dbxref=GeneID:108554976%2CGenbank:XM_017910421.1;Parent=rna-XM_017910421.1
NW_016908280.1	Gnomon	exon	1067481	1067641	.	-	.	ID=exon-XM_017910468.1-3;Dbxref=GeneID:108554995%2CGenbank:XM_017910468.1;Parent=rna-XM_017910468.1
NW_016908280.1	Gnomon	exon	1068120	1068368	.	-	.	ID=exon-XM_017910468.1-1;Dbxref=GeneID:108554995%2CGenbank:XM_017910468.1;Parent=rna-XM_017910468.1
NW_016908280.1	Gnomon	exon	1067758	1068036	.	-	.	ID=exon-XM_017910468.1-2;Dbxref=GeneID:108554995%2CGenbank:XM_017910468.1;Parent=rna-XM_017910468.1
NW_016908280.1	Gnomon	exon	880708	880768	.	-	.	ID=exon-XM_017910410.1-10;Dbxref=GeneID:108554976%2CGenbank:XM_017910410.1;Parent=rna-XM_017910410.1
NW_016908280.1	Gnomon	exon	1123727	1124024	.	-	.	ID=exon-XM_017910366.1-10;Dbxref=GeneID:108554944%2CGenbank:XM_017910366.1;Note=The sequence of the model RefSeq transcript was modified relative to this genomic sequence to represent the inferred CDS: inserted 2 bases in 1 codon;Parent=rna-XM_017910366.1
NW_016908280.1	Gnomon	exon	831514	831631	.	-	.	ID=exon-XM_017910410.1-17;Dbxref=GeneID:108554976%2CGenbank:XM_017910410.1;Parent=rna-XM_017910410.1
NW_016908280.1	Gnomon	exon	829895	830649	.	-	.	ID=exon-XM_017910410.1-18;Dbxref=GeneID:108554976%2CGenbank:XM_017910410.1;Parent=rna-XM_017910410.1
NW_016908280.1	Gnomon	exon	834179	834254	.	-	.	ID=exon-XM_017910410.1-15;Dbxref=GeneID:108554976%2CGenbank:XM_017910410.1;Parent=rna-XM_017910410.1
NW_016908280.1	Gnomon	exon	832448	832542	.	-	.	ID=exon-XM_017910410.1-16;Dbxref=GeneID:108554976%2CGenbank:XM_017910410.1;Parent=rna-XM_017910410.1
NW_016908280.1	Gnomon	exon	842407	842565	.	-	.	ID=exon-XM_017910410.1-13;Dbxref=GeneID:108554976%2CGenbank:XM_017910410.1;Parent=rna-XM_017910410.1
NW_016908280.1	Gnomon	exon	839006	839080	.	-	.	ID=exon-XM_017910410.1-14;Dbxref=GeneID:108554976%2CGenbank:XM_017910410.1;Parent=rna-XM_017910410.1
NW_016908280.1	Gnomon	exon	868356	868445	.	-	.	ID=exon-XM_017910410.1-11;Dbxref=GeneID:108554976%2CGenbank:XM_017910410.1;Parent=rna-XM_017910410.1
NW_016908280.1	Gnomon	exon	853001	853057	.	-	.	ID=exon-XM_017910410.1-12;Dbxref=GeneID:108554976%2CGenbank:XM_017910410.1;Parent=rna-XM_017910410.1
NW_016908280.1	Gnomon	CDS	803153	803282	.	-	0	Name=XP_017765849.1;ID=cds-XP_017765849.1;Dbxref=GeneID:108554939%2CGenbank:XP_017765849.1;Parent=rna-XM_017910360.1
NW_016908280.1	Gnomon	CDS	802660	802842	.	-	0	Name=XP_017765849.1;ID=cds-XP_017765849.1;Dbxref=GeneID:108554939%2CGenbank:XP_017765849.1;Parent=rna-XM_017910360.1
NW_016908280.1	Gnomon	CDS	802481	802566	.	-	0	Name=XP_017765849.1;ID=cds-XP_017765849.1;Dbxref=GeneID:108554939%2CGenbank:XP_017765849.1;Parent=rna-XM_017910360.1
NW_016908280.1	Gnomon	CDS	802359	802424	.	-	0	Name=XP_017765849.1;ID=cds-XP_017765849.1;Dbxref=GeneID:108554939%2CGenbank:XP_017765849.1;Parent=rna-XM_017910360.1
NW_016908280.1	Gnomon	CDS	802091	802285	.	-	0	Name=XP_017765849.1;ID=cds-XP_017765849.1;Dbxref=GeneID:108554939%2CGenbank:XP_017765849.1;Parent=rna-XM_017910360.1
NW_016908280.1	Gnomon	CDS	801882	802016	.	-	0	Name=XP_017765849.1;ID=cds-XP_017765849.1;Dbxref=GeneID:108554939%2CGenbank:XP_017765849.1;Parent=rna-XM_017910360.1
NW_016908280.1	Gnomon	CDS	801688	801823	.	-	0	Name=XP_017765849.1;ID=cds-XP_017765849.1;Dbxref=GeneID:108554939%2CGenbank:XP_017765849.1;Parent=rna-XM_017910360.1
NW_016908280.1	Gnomon	CDS	801332	801612	.	-	0	Name=XP_017765849.1;ID=cds-XP_017765849.1;Dbxref=GeneID:108554939%2CGenbank:XP_017765849.1;Parent=rna-XM_017910360.1
NW_016908280.1	Gnomon	CDS	801142	801267	.	-	0	Name=XP_017765849.1;ID=cds-XP_017765849.1;Dbxref=GeneID:108554939%2CGenbank:XP_017765849.1;Parent=rna-XM_017910360.1
NW_016908280.1	Gnomon	CDS	800983	801064	.	-	0	Name=XP_017765849.1;ID=cds-XP_017765849.1;Dbxref=GeneID:108554939%2CGenbank:XP_017765849.1;Parent=rna-XM_017910360.1
NW_016908280.1	Gnomon	CDS	800727	800914	.	-	0	Name=XP_017765849.1;ID=cds-XP_017765849.1;Dbxref=GeneID:108554939%2CGenbank:XP_017765849.1;Parent=rna-XM_017910360.1
NW_016908280.1	Gnomon	CDS	800562	800656	.	-	0	Name=XP_017765849.1;ID=cds-XP_017765849.1;Dbxref=GeneID:108554939%2CGenbank:XP_017765849.1;Parent=rna-XM_017910360.1
NW_016908280.1	Gnomon	CDS	800343	800498	.	-	0	Name=XP_017765849.1;ID=cds-XP_017765849.1;Dbxref=GeneID:108554939%2CGenbank:XP_017765849.1;Parent=rna-XM_017910360.1
NW_016908280.1	Gnomon	CDS	800109	800266	.	-	0	Name=XP_017765849.1;ID=cds-XP_017765849.1;Dbxref=GeneID:108554939%2CGenbank:XP_017765849.1;Parent=rna-XM_017910360.1
NW_016908280.1	Gnomon	CDS	799943	800031	.	-	0	Name=XP_017765849.1;ID=cds-XP_017765849.1;Dbxref=GeneID:108554939%2CGenbank:XP_017765849.1;Parent=rna-XM_017910360.1
NW_016908280.1	Gnomon	CDS	799597	799887	.	-	0	Name=XP_017765849.1;ID=cds-XP_017765849.1;Dbxref=GeneID:108554939%2CGenbank:XP_017765849.1;Parent=rna-XM_017910360.1
NW_016908280.1	Gnomon	CDS	799311	799526	.	-	0	Name=XP_017765849.1;ID=cds-XP_017765849.1;Dbxref=GeneID:108554939%2CGenbank:XP_017765849.1;Parent=rna-XM_017910360.1
NW_016908280.1	Gnomon	CDS	799053	799232	.	-	0	Name=XP_017765849.1;ID=cds-XP_017765849.1;Dbxref=GeneID:108554939%2CGenbank:XP_017765849.1;Parent=rna-XM_017910360.1
NW_016908280.1	Gnomon	CDS	798811	798988	.	-	0	Name=XP_017765849.1;ID=cds-XP_017765849.1;Dbxref=GeneID:108554939%2CGenbank:XP_017765849.1;Parent=rna-XM_017910360.1
NW_016908280.1	Gnomon	CDS	798579	798730	.	-	0	Name=XP_017765849.1;ID=cds-XP_017765849.1;Dbxref=GeneID:108554939%2CGenbank:XP_017765849.1;Parent=rna-XM_017910360.1
NW_016908280.1	Gnomon	CDS	798184	798441	.	-	0	Name=XP_017765849.1;ID=cds-XP_017765849.1;Dbxref=GeneID:108554939%2CGenbank:XP_017765849.1;Parent=rna-XM_017910360.1
NW_016908280.1	Gnomon	exon	880708	880768	.	-	.	ID=exon-XM_017910417.1-10;Dbxref=GeneID:108554976%2CGenbank:XM_017910417.1;Parent=rna-XM_017910417.1
NW_016908280.1	Gnomon	exon	853001	853057	.	-	.	ID=exon-XM_017910417.1-11;Dbxref=GeneID:108554976%2CGenbank:XM_017910417.1;Parent=rna-XM_017910417.1
NW_016908280.1	Gnomon	exon	842407	842565	.	-	.	ID=exon-XM_017910417.1-12;Dbxref=GeneID:108554976%2CGenbank:XM_017910417.1;Parent=rna-XM_017910417.1
NW_016908280.1	Gnomon	exon	839006	839080	.	-	.	ID=exon-XM_017910417.1-13;Dbxref=GeneID:108554976%2CGenbank:XM_017910417.1;Parent=rna-XM_017910417.1
NW_016908280.1	Gnomon	exon	834179	834254	.	-	.	ID=exon-XM_017910417.1-14;Dbxref=GeneID:108554976%2CGenbank:XM_017910417.1;Parent=rna-XM_017910417.1
NW_016908280.1	Gnomon	exon	832448	832542	.	-	.	ID=exon-XM_017910417.1-15;Dbxref=GeneID:108554976%2CGenbank:XM_017910417.1;Parent=rna-XM_017910417.1
NW_016908280.1	Gnomon	exon	831514	831631	.	-	.	ID=exon-XM_017910417.1-16;Dbxref=GeneID:108554976%2CGenbank:XM_017910417.1;Parent=rna-XM_017910417.1
NW_016908280.1	Gnomon	exon	829895	830649	.	-	.	ID=exon-XM_017910417.1-17;Dbxref=GeneID:108554976%2CGenbank:XM_017910417.1;Parent=rna-XM_017910417.1
NW_016908280.1	Gnomon	exon	880726	880768	.	-	.	ID=exon-XM_017910431.1-10;Dbxref=GeneID:108554976%2CGenbank:XM_017910431.1;Parent=rna-XM_017910431.1
NW_016908280.1	Gnomon	exon	868356	868445	.	-	.	ID=exon-XM_017910431.1-11;Dbxref=GeneID:108554976%2CGenbank:XM_017910431.1;Parent=rna-XM_017910431.1
NW_016908280.1	Gnomon	exon	834179	834254	.	-	.	ID=exon-XM_017910431.1-12;Dbxref=GeneID:108554976%2CGenbank:XM_017910431.1;Parent=rna-XM_017910431.1
NW_016908280.1	Gnomon	exon	832448	832542	.	-	.	ID=exon-XM_017910431.1-13;Dbxref=GeneID:108554976%2CGenbank:XM_017910431.1;Parent=rna-XM_017910431.1
NW_016908280.1	Gnomon	exon	831514	831631	.	-	.	ID=exon-XM_017910431.1-14;Dbxref=GeneID:108554976%2CGenbank:XM_017910431.1;Parent=rna-XM_017910431.1
NW_016908280.1	Gnomon	exon	829895	830649	.	-	.	ID=exon-XM_017910431.1-15;Dbxref=GeneID:108554976%2CGenbank:XM_017910431.1;Parent=rna-XM_017910431.1
NW_016908280.1	Gnomon	exon	477274	477348	.	-	.	ID=exon-XM_017910349.1-1;Dbxref=GeneID:108554933%2CGenbank:XM_017910349.1;Parent=rna-XM_017910349.1
NW_016908280.1	Gnomon	exon	475635	476005	.	-	.	ID=exon-XM_017910349.1-2;Dbxref=GeneID:108554933%2CGenbank:XM_017910349.1;Parent=rna-XM_017910349.1
NW_016908280.1	Gnomon	exon	475418	475566	.	-	.	ID=exon-XM_017910349.1-3;Dbxref=GeneID:108554933%2CGenbank:XM_017910349.1;Parent=rna-XM_017910349.1
NW_016908280.1	Gnomon	exon	475177	475344	.	-	.	ID=exon-XM_017910349.1-4;Dbxref=GeneID:108554933%2CGenbank:XM_017910349.1;Parent=rna-XM_017910349.1
NW_016908280.1	Gnomon	CDS	675608	675663	.	+	0	Name=XP_017765943.1;ID=cds-XP_017765943.1;Dbxref=GeneID:108554991%2CGenbank:XP_017765943.1;Parent=rna-XM_017910454.1
NW_016908280.1	Gnomon	CDS	787756	788153	.	+	0	Name=XP_017765943.1;ID=cds-XP_017765943.1;Dbxref=GeneID:108554991%2CGenbank:XP_017765943.1;Parent=rna-XM_017910454.1
NW_016908280.1	Gnomon	CDS	789222	789248	.	+	0	Name=XP_017765943.1;ID=cds-XP_017765943.1;Dbxref=GeneID:108554991%2CGenbank:XP_017765943.1;Parent=rna-XM_017910454.1
NW_016908280.1	Gnomon	CDS	791816	791902	.	+	0	Name=XP_017765943.1;ID=cds-XP_017765943.1;Dbxref=GeneID:108554991%2CGenbank:XP_017765943.1;Parent=rna-XM_017910454.1
NW_016908280.1	Gnomon	CDS	795025	795200	.	+	0	Name=XP_017765943.1;ID=cds-XP_017765943.1;Dbxref=GeneID:108554991%2CGenbank:XP_017765943.1;Parent=rna-XM_017910454.1
NW_016908280.1	Gnomon	exon	474921	475066	.	-	.	ID=exon-XM_017910349.1-5;Dbxref=GeneID:108554933%2CGenbank:XM_017910349.1;Parent=rna-XM_017910349.1
NW_016908280.1	Gnomon	exon	474692	474859	.	-	.	ID=exon-XM_017910349.1-6;Dbxref=GeneID:108554933%2CGenbank:XM_017910349.1;Parent=rna-XM_017910349.1
NW_016908280.1	Gnomon	mRNA	1188176	1188741	.	-	.	Name=XM_017910356.1;ID=rna-XM_017910356.1;Dbxref=GeneID:108554935%2CGenbank:XM_017910356.1;Parent=gene-LOC108554935
NW_016908280.1	Gnomon	CDS	1245495	1245604	.	-	0	Name=XP_017765848.1;ID=cds-XP_017765848.1;Dbxref=GeneID:108554938%2CGenbank:XP_017765848.1;Parent=rna-XM_017910359.1
NW_016908280.1	Gnomon	CDS	1245185	1245304	.	-	0	Name=XP_017765848.1;ID=cds-XP_017765848.1;Dbxref=GeneID:108554938%2CGenbank:XP_017765848.1;Parent=rna-XM_017910359.1
NW_016908280.1	Gnomon	CDS	1244717	1245107	.	-	0	Name=XP_017765848.1;ID=cds-XP_017765848.1;Dbxref=GeneID:108554938%2CGenbank:XP_017765848.1;Parent=rna-XM_017910359.1
NW_016908280.1	Gnomon	CDS	1244523	1244638	.	-	0	Name=XP_017765848.1;ID=cds-XP_017765848.1;Dbxref=GeneID:108554938%2CGenbank:XP_017765848.1;Parent=rna-XM_017910359.1
NW_016908280.1	Gnomon	CDS	1244233	1244444	.	-	0	Name=XP_017765848.1;ID=cds-XP_017765848.1;Dbxref=GeneID:108554938%2CGenbank:XP_017765848.1;Parent=rna-XM_017910359.1
NW_016908280.1	Gnomon	CDS	1244024	1244167	.	-	0	Name=XP_017765848.1;ID=cds-XP_017765848.1;Dbxref=GeneID:108554938%2CGenbank:XP_017765848.1;Parent=rna-XM_017910359.1
NW_016908280.1	Gnomon	CDS	1243829	1243947	.	-	0	Name=XP_017765848.1;ID=cds-XP_017765848.1;Dbxref=GeneID:108554938%2CGenbank:XP_017765848.1;Parent=rna-XM_017910359.1
NW_016908280.1	Gnomon	CDS	1243658	1243759	.	-	0	Name=XP_017765848.1;ID=cds-XP_017765848.1;Dbxref=GeneID:108554938%2CGenbank:XP_017765848.1;Parent=rna-XM_017910359.1
NW_016908280.1	Gnomon	CDS	752593	752654	.	+	0	Name=XP_017765942.1;ID=cds-XP_017765942.1;Dbxref=GeneID:108554991%2CGenbank:XP_017765942.1;Parent=rna-XM_017910453.1
NW_016908280.1	Gnomon	CDS	787756	788153	.	+	0	Name=XP_017765942.1;ID=cds-XP_017765942.1;Dbxref=GeneID:108554991%2CGenbank:XP_017765942.1;Parent=rna-XM_017910453.1
NW_016908280.1	Gnomon	CDS	789225	789248	.	+	0	Name=XP_017765942.1;ID=cds-XP_017765942.1;Dbxref=GeneID:108554991%2CGenbank:XP_017765942.1;Parent=rna-XM_017910453.1
NW_016908280.1	Gnomon	CDS	791816	791902	.	+	0	Name=XP_017765942.1;ID=cds-XP_017765942.1;Dbxref=GeneID:108554991%2CGenbank:XP_017765942.1;Parent=rna-XM_017910453.1
NW_016908280.1	Gnomon	CDS	795025	795200	.	+	0	Name=XP_017765942.1;ID=cds-XP_017765942.1;Dbxref=GeneID:108554991%2CGenbank:XP_017765942.1;Parent=rna-XM_017910453.1
NW_016908280.1	Gnomon	mRNA	1128750	1144678	.	+	.	Name=XM_017910357.1;ID=rna-XM_017910357.1;Dbxref=GeneID:108554936%2CGenbank:XM_017910357.1;Parent=gene-LOC108554936
NW_016908280.1	Gnomon	mRNA	673309	674677	.	-	.	Name=XM_017910451.1;ID=rna-XM_017910451.1;Dbxref=GeneID:108554990%2CGenbank:XM_017910451.1;Parent=gene-LOC108554990
NW_016908280.1	Gnomon	CDS	1240468	1240510	.	+	0	Name=XP_017765847.1;ID=cds-XP_017765847.1;Dbxref=GeneID:108554937%2CGenbank:XP_017765847.1;Parent=rna-XM_017910358.1
NW_016908280.1	Gnomon	CDS	1240704	1240948	.	+	0	Name=XP_017765847.1;ID=cds-XP_017765847.1;Dbxref=GeneID:108554937%2CGenbank:XP_017765847.1;Parent=rna-XM_017910358.1
NW_016908280.1	Gnomon	CDS	1241093	1241273	.	+	0	Name=XP_017765847.1;ID=cds-XP_017765847.1;Dbxref=GeneID:108554937%2CGenbank:XP_017765847.1;Parent=rna-XM_017910358.1
NW_016908280.1	Gnomon	CDS	1241344	1241572	.	+	0	Name=XP_017765847.1;ID=cds-XP_017765847.1;Dbxref=GeneID:108554937%2CGenbank:XP_017765847.1;Parent=rna-XM_017910358.1
NW_016908280.1	Gnomon	CDS	1241650	1241855	.	+	0	Name=XP_017765847.1;ID=cds-XP_017765847.1;Dbxref=GeneID:108554937%2CGenbank:XP_017765847.1;Parent=rna-XM_017910358.1
NW_016908280.1	Gnomon	CDS	1241932	1242134	.	+	0	Name=XP_017765847.1;ID=cds-XP_017765847.1;Dbxref=GeneID:108554937%2CGenbank:XP_017765847.1;Parent=rna-XM_017910358.1
NW_016908280.1	Gnomon	CDS	1242214	1242424	.	+	0	Name=XP_017765847.1;ID=cds-XP_017765847.1;Dbxref=GeneID:108554937%2CGenbank:XP_017765847.1;Parent=rna-XM_017910358.1
NW_016908280.1	Gnomon	CDS	1242496	1243172	.	+	0	Name=XP_017765847.1;ID=cds-XP_017765847.1;Dbxref=GeneID:108554937%2CGenbank:XP_017765847.1;Parent=rna-XM_017910358.1
NW_016908280.1	Gnomon	CDS	752593	752654	.	+	0	Name=XP_017765941.1;ID=cds-XP_017765941.1;Dbxref=GeneID:108554991%2CGenbank:XP_017765941.1;Parent=rna-XM_017910452.1
NW_016908280.1	Gnomon	CDS	787756	788153	.	+	0	Name=XP_017765941.1;ID=cds-XP_017765941.1;Dbxref=GeneID:108554991%2CGenbank:XP_017765941.1;Parent=rna-XM_017910452.1
NW_016908280.1	Gnomon	CDS	789222	789248	.	+	0	Name=XP_017765941.1;ID=cds-XP_017765941.1;Dbxref=GeneID:108554991%2CGenbank:XP_017765941.1;Parent=rna-XM_017910452.1
NW_016908280.1	Gnomon	CDS	791816	791902	.	+	0	Name=XP_017765941.1;ID=cds-XP_017765941.1;Dbxref=GeneID:108554991%2CGenbank:XP_017765941.1;Parent=rna-XM_017910452.1
NW_016908280.1	Gnomon	CDS	795025	795200	.	+	0	Name=XP_017765941.1;ID=cds-XP_017765941.1;Dbxref=GeneID:108554991%2CGenbank:XP_017765941.1;Parent=rna-XM_017910452.1
NW_016908280.1	Gnomon	CDS	674542	674677	.	-	0	Name=XP_017765940.1;ID=cds-XP_017765940.1;Dbxref=GeneID:108554990%2CGenbank:XP_017765940.1;Parent=rna-XM_017910451.1
NW_016908280.1	Gnomon	CDS	673982	674185	.	-	0	Name=XP_017765940.1;ID=cds-XP_017765940.1;Dbxref=GeneID:108554990%2CGenbank:XP_017765940.1;Parent=rna-XM_017910451.1
NW_016908280.1	Gnomon	CDS	673309	673886	.	-	0	Name=XP_017765940.1;ID=cds-XP_017765940.1;Dbxref=GeneID:108554990%2CGenbank:XP_017765940.1;Parent=rna-XM_017910451.1
NW_016908280.1	Gnomon	mRNA	1240396	1243174	.	+	.	Name=XM_017910358.1;ID=rna-XM_017910358.1;Dbxref=GeneID:108554937%2CGenbank:XM_017910358.1;Parent=gene-LOC108554937
NW_016908280.1	Gnomon	mRNA	752150	796285	.	+	.	Name=XM_017910452.1;ID=rna-XM_017910452.1;Dbxref=GeneID:108554991%2CGenbank:XM_017910452.1;Parent=gene-LOC108554991
NW_016908280.1	Gnomon	CDS	1128850	1129164	.	+	0	Name=XP_017765846.1;ID=cds-XP_017765846.1;Dbxref=GeneID:108554936%2CGenbank:XP_017765846.1;Parent=rna-XM_017910357.1
NW_016908280.1	Gnomon	CDS	1133726	1133895	.	+	0	Name=XP_017765846.1;ID=cds-XP_017765846.1;Dbxref=GeneID:108554936%2CGenbank:XP_017765846.1;Parent=rna-XM_017910357.1
NW_016908280.1	Gnomon	CDS	1133970	1134163	.	+	0	Name=XP_017765846.1;ID=cds-XP_017765846.1;Dbxref=GeneID:108554936%2CGenbank:XP_017765846.1;Parent=rna-XM_017910357.1
NW_016908280.1	Gnomon	CDS	1134231	1134405	.	+	0	Name=XP_017765846.1;ID=cds-XP_017765846.1;Dbxref=GeneID:108554936%2CGenbank:XP_017765846.1;Parent=rna-XM_017910357.1
NW_016908280.1	Gnomon	CDS	1134499	1134668	.	+	0	Name=XP_017765846.1;ID=cds-XP_017765846.1;Dbxref=GeneID:108554936%2CGenbank:XP_017765846.1;Parent=rna-XM_017910357.1
NW_016908280.1	Gnomon	CDS	1134763	1135001	.	+	0	Name=XP_017765846.1;ID=cds-XP_017765846.1;Dbxref=GeneID:108554936%2CGenbank:XP_017765846.1;Parent=rna-XM_017910357.1
NW_016908280.1	Gnomon	CDS	1135079	1135328	.	+	0	Name=XP_017765846.1;ID=cds-XP_017765846.1;Dbxref=GeneID:108554936%2CGenbank:XP_017765846.1;Parent=rna-XM_017910357.1
NW_016908280.1	Gnomon	CDS	1135577	1135962	.	+	0	Name=XP_017765846.1;ID=cds-XP_017765846.1;Dbxref=GeneID:108554936%2CGenbank:XP_017765846.1;Parent=rna-XM_017910357.1
NW_016908280.1	Gnomon	CDS	1136166	1136818	.	+	0	Name=XP_017765846.1;ID=cds-XP_017765846.1;Dbxref=GeneID:108554936%2CGenbank:XP_017765846.1;Parent=rna-XM_017910357.1
NW_016908280.1	Gnomon	CDS	1136895	1137351	.	+	0	Name=XP_017765846.1;ID=cds-XP_017765846.1;Dbxref=GeneID:108554936%2CGenbank:XP_017765846.1;Parent=rna-XM_017910357.1
NW_016908280.1	Gnomon	CDS	1137425	1137815	.	+	0	Name=XP_017765846.1;ID=cds-XP_017765846.1;Dbxref=GeneID:108554936%2CGenbank:XP_017765846.1;Parent=rna-XM_017910357.1
NW_016908280.1	Gnomon	CDS	1137886	1138313	.	+	0	Name=XP_017765846.1;ID=cds-XP_017765846.1;Dbxref=GeneID:108554936%2CGenbank:XP_017765846.1;Parent=rna-XM_017910357.1
NW_016908280.1	Gnomon	CDS	1138397	1138642	.	+	0	Name=XP_017765846.1;ID=cds-XP_017765846.1;Dbxref=GeneID:108554936%2CGenbank:XP_017765846.1;Parent=rna-XM_017910357.1
NW_016908280.1	Gnomon	CDS	1138706	1139646	.	+	0	Name=XP_017765846.1;ID=cds-XP_017765846.1;Dbxref=GeneID:108554936%2CGenbank:XP_017765846.1;Parent=rna-XM_017910357.1
NW_016908280.1	Gnomon	CDS	1139720	1140183	.	+	0	Name=XP_017765846.1;ID=cds-XP_017765846.1;Dbxref=GeneID:108554936%2CGenbank:XP_017765846.1;Parent=rna-XM_017910357.1
NW_016908280.1	Gnomon	CDS	1140301	1140497	.	+	0	Name=XP_017765846.1;ID=cds-XP_017765846.1;Dbxref=GeneID:108554936%2CGenbank:XP_017765846.1;Parent=rna-XM_017910357.1
NW_016908280.1	Gnomon	CDS	1140582	1140980	.	+	0	Name=XP_017765846.1;ID=cds-XP_017765846.1;Dbxref=GeneID:108554936%2CGenbank:XP_017765846.1;Parent=rna-XM_017910357.1
NW_016908280.1	Gnomon	CDS	1141067	1141344	.	+	0	Name=XP_017765846.1;ID=cds-XP_017765846.1;Dbxref=GeneID:108554936%2CGenbank:XP_017765846.1;Parent=rna-XM_017910357.1
NW_016908280.1	Gnomon	CDS	1141421	1141674	.	+	0	Name=XP_017765846.1;ID=cds-XP_017765846.1;Dbxref=GeneID:108554936%2CGenbank:XP_017765846.1;Parent=rna-XM_017910357.1
NW_016908280.1	Gnomon	CDS	1141752	1141963	.	+	0	Name=XP_017765846.1;ID=cds-XP_017765846.1;Dbxref=GeneID:108554936%2CGenbank:XP_017765846.1;Parent=rna-XM_017910357.1
NW_016908280.1	Gnomon	CDS	1142039	1142163	.	+	0	Name=XP_017765846.1;ID=cds-XP_017765846.1;Dbxref=GeneID:108554936%2CGenbank:XP_017765846.1;Parent=rna-XM_017910357.1
NW_016908280.1	Gnomon	CDS	1142233	1142463	.	+	0	Name=XP_017765846.1;ID=cds-XP_017765846.1;Dbxref=GeneID:108554936%2CGenbank:XP_017765846.1;Parent=rna-XM_017910357.1
NW_016908280.1	Gnomon	CDS	1142533	1142658	.	+	0	Name=XP_017765846.1;ID=cds-XP_017765846.1;Dbxref=GeneID:108554936%2CGenbank:XP_017765846.1;Parent=rna-XM_017910357.1
NW_016908280.1	Gnomon	CDS	1142737	1142995	.	+	0	Name=XP_017765846.1;ID=cds-XP_017765846.1;Dbxref=GeneID:108554936%2CGenbank:XP_017765846.1;Parent=rna-XM_017910357.1
NW_016908280.1	Gnomon	CDS	1143083	1143284	.	+	0	Name=XP_017765846.1;ID=cds-XP_017765846.1;Dbxref=GeneID:108554936%2CGenbank:XP_017765846.1;Parent=rna-XM_017910357.1
NW_016908280.1	Gnomon	CDS	1143348	1143595	.	+	0	Name=XP_017765846.1;ID=cds-XP_017765846.1;Dbxref=GeneID:108554936%2CGenbank:XP_017765846.1;Parent=rna-XM_017910357.1
NW_016908280.1	Gnomon	CDS	1143690	1144481	.	+	0	Name=XP_017765846.1;ID=cds-XP_017765846.1;Dbxref=GeneID:108554936%2CGenbank:XP_017765846.1;Parent=rna-XM_017910357.1
NW_016908280.1	Gnomon	CDS	752593	752654	.	+	0	Name=XP_017765947.1;ID=cds-XP_017765947.1;Dbxref=GeneID:108554991%2CGenbank:XP_017765947.1;Parent=rna-XM_017910458.1
NW_016908280.1	Gnomon	CDS	787756	788153	.	+	0	Name=XP_017765947.1;ID=cds-XP_017765947.1;Dbxref=GeneID:108554991%2CGenbank:XP_017765947.1;Parent=rna-XM_017910458.1
NW_016908280.1	Gnomon	CDS	795025	795200	.	+	0	Name=XP_017765947.1;ID=cds-XP_017765947.1;Dbxref=GeneID:108554991%2CGenbank:XP_017765947.1;Parent=rna-XM_017910458.1
NW_016908280.1	Gnomon	exon	1113772	1113868	.	+	.	ID=exon-XM_017910372.1-10;Dbxref=GeneID:108554950%2CGenbank:XM_017910372.1;Parent=rna-XM_017910372.1
NW_016908280.1	Gnomon	exon	1113938	1114004	.	+	.	ID=exon-XM_017910372.1-11;Dbxref=GeneID:108554950%2CGenbank:XM_017910372.1;Parent=rna-XM_017910372.1
NW_016908280.1	Gnomon	exon	1114068	1114219	.	+	.	ID=exon-XM_017910372.1-12;Dbxref=GeneID:108554950%2CGenbank:XM_017910372.1;Parent=rna-XM_017910372.1
NW_016908280.1	Gnomon	mRNA	829895	1058174	.	-	.	Name=XM_017910410.1;ID=rna-XM_017910410.1;Dbxref=GeneID:108554976%2CGenbank:XM_017910410.1;Parent=gene-LOC108554976
NW_016908280.1	Gnomon	exon	1217214	1217436	.	-	.	ID=exon-XM_017910443.1-19;Dbxref=GeneID:108554984%2CGenbank:XM_017910443.1;Parent=rna-XM_017910443.1
NW_016908280.1	Gnomon	exon	1220035	1220049	.	-	.	ID=exon-XM_017910443.1-11;Dbxref=GeneID:108554984%2CGenbank:XM_017910443.1;Parent=rna-XM_017910443.1
NW_016908280.1	Gnomon	exon	1219798	1219958	.	-	.	ID=exon-XM_017910443.1-12;Dbxref=GeneID:108554984%2CGenbank:XM_017910443.1;Parent=rna-XM_017910443.1
NW_016908280.1	Gnomon	exon	1219548	1219721	.	-	.	ID=exon-XM_017910443.1-13;Dbxref=GeneID:108554984%2CGenbank:XM_017910443.1;Parent=rna-XM_017910443.1
NW_016908280.1	Gnomon	exon	1219064	1219473	.	-	.	ID=exon-XM_017910443.1-14;Dbxref=GeneID:108554984%2CGenbank:XM_017910443.1;Parent=rna-XM_017910443.1
NW_016908280.1	Gnomon	exon	1218564	1218975	.	-	.	ID=exon-XM_017910443.1-15;Dbxref=GeneID:108554984%2CGenbank:XM_017910443.1;Parent=rna-XM_017910443.1
NW_016908280.1	Gnomon	exon	1218176	1218488	.	-	.	ID=exon-XM_017910443.1-16;Dbxref=GeneID:108554984%2CGenbank:XM_017910443.1;Parent=rna-XM_017910443.1
NW_016908280.1	Gnomon	exon	1217831	1218085	.	-	.	ID=exon-XM_017910443.1-17;Dbxref=GeneID:108554984%2CGenbank:XM_017910443.1;Parent=rna-XM_017910443.1
NW_016908280.1	Gnomon	exon	1217501	1217750	.	-	.	ID=exon-XM_017910443.1-18;Dbxref=GeneID:108554984%2CGenbank:XM_017910443.1;Parent=rna-XM_017910443.1
NW_016908280.1	Gnomon	exon	1220120	1220260	.	-	.	ID=exon-XM_017910443.1-10;Dbxref=GeneID:108554984%2CGenbank:XM_017910443.1;Parent=rna-XM_017910443.1
NW_016908280.1	Gnomon	CDS	678623	678663	.	+	0	Name=XP_017765946.1;ID=cds-XP_017765946.1;Dbxref=GeneID:108554991%2CGenbank:XP_017765946.1;Parent=rna-XM_017910457.1
NW_016908280.1	Gnomon	CDS	787756	788153	.	+	0	Name=XP_017765946.1;ID=cds-XP_017765946.1;Dbxref=GeneID:108554991%2CGenbank:XP_017765946.1;Parent=rna-XM_017910457.1
NW_016908280.1	Gnomon	CDS	789222	789248	.	+	0	Name=XP_017765946.1;ID=cds-XP_017765946.1;Dbxref=GeneID:108554991%2CGenbank:XP_017765946.1;Parent=rna-XM_017910457.1
NW_016908280.1	Gnomon	CDS	791816	791902	.	+	0	Name=XP_017765946.1;ID=cds-XP_017765946.1;Dbxref=GeneID:108554991%2CGenbank:XP_017765946.1;Parent=rna-XM_017910457.1
NW_016908280.1	Gnomon	CDS	795025	795200	.	+	0	Name=XP_017765946.1;ID=cds-XP_017765946.1;Dbxref=GeneID:108554991%2CGenbank:XP_017765946.1;Parent=rna-XM_017910457.1
NW_016908280.1	Gnomon	gene	1197300	1199246	.	-	.	Name=LOC108554960;ID=gene-LOC108554960;Dbxref=GeneID:108554960
NW_016908280.1	Gnomon	gene	1236756	1237801	.	+	.	Name=LOC108554961;ID=gene-LOC108554961;Dbxref=GeneID:108554961
NW_016908280.1	Gnomon	gene	661907	663769	.	+	.	Name=LOC108554962;ID=gene-LOC108554962;Dbxref=GeneID:108554962
NW_016908280.1	Gnomon	gene	1576941	1578125	.	+	.	Name=LOC108554963;ID=gene-LOC108554963;Dbxref=GeneID:108554963
NW_016908280.1	Gnomon	gene	1179955	1182363	.	+	.	Name=LOC108554964;ID=gene-LOC108554964;Dbxref=GeneID:108554964
NW_016908280.1	Gnomon	gene	1084431	1087331	.	+	.	Name=LOC108554965;ID=gene-LOC108554965;Dbxref=GeneID:108554965
NW_016908280.1	Gnomon	gene	1247589	1248635	.	-	.	Name=LOC108554967;ID=gene-LOC108554967;Dbxref=GeneID:108554967
NW_016908280.1	Gnomon	gene	2115858	2117494	.	+	.	Name=LOC108554968;ID=gene-LOC108554968;Dbxref=GeneID:108554968
NW_016908280.1	Gnomon	gene	2122966	2123950	.	-	.	Name=LOC108554969;ID=gene-LOC108554969;Dbxref=GeneID:108554969
NW_016908280.1	Gnomon	mRNA	829895	1058174	.	-	.	Name=XM_017910411.1;ID=rna-XM_017910411.1;Dbxref=GeneID:108554976%2CGenbank:XM_017910411.1;Parent=gene-LOC108554976
NW_016908280.1	Gnomon	gene	1110851	1114219	.	+	.	Name=LOC108554950;ID=gene-LOC108554950;Dbxref=GeneID:108554950
NW_016908280.1	Gnomon	gene	2081262	2085471	.	+	.	Name=LOC108554951;ID=gene-LOC108554951;Dbxref=GeneID:108554951
NW_016908280.1	Gnomon	gene	657674	658861	.	+	.	Name=LOC108554952;ID=gene-LOC108554952;Dbxref=GeneID:108554952
NW_016908280.1	Gnomon	gene	140445	144140	.	-	.	Name=LOC108554953;ID=gene-LOC108554953;Dbxref=GeneID:108554953
NW_016908280.1	Gnomon	gene	1581138	1768621	.	-	.	Name=LOC108554954;ID=gene-LOC108554954;Dbxref=GeneID:108554954
NW_016908280.1	Gnomon	gene	1103625	1105349	.	+	.	Name=LOC108554955;ID=gene-LOC108554955;Dbxref=GeneID:108554955
NW_016908280.1	Gnomon	gene	806745	808469	.	-	.	Name=LOC108554956;ID=gene-LOC108554956;Dbxref=GeneID:108554956
NW_016908280.1	Gnomon	gene	1199768	1202256	.	+	.	Name=LOC108554957;ID=gene-LOC108554957;Dbxref=GeneID:108554957
NW_016908280.1	Gnomon	gene	664082	665970	.	-	.	Name=LOC108554958;ID=gene-LOC108554958;Dbxref=GeneID:108554958
NW_016908280.1	Gnomon	gene	2125616	2129160	.	+	.	Name=LOC108554959;ID=gene-LOC108554959;Dbxref=GeneID:108554959
NW_016908280.1	Gnomon	gene	666540	669545	.	+	.	Name=LOC108554940;ID=gene-LOC108554940;Dbxref=GeneID:108554940
NW_016908280.1	Gnomon	gene	1114591	1118611	.	-	.	Name=LOC108554941;ID=gene-LOC108554941;Dbxref=GeneID:108554941
NW_016908280.1	Gnomon	gene	803672	806413	.	+	.	Name=LOC108554942;ID=gene-LOC108554942;Dbxref=GeneID:108554942
NW_016908280.1	Gnomon	gene	1106535	1110351	.	-	.	Name=LOC108554943;ID=gene-LOC108554943;Dbxref=GeneID:108554943
NW_016908280.1	Gnomon	gene	1123727	1126775	.	-	.	Name=LOC108554944;ID=gene-LOC108554944;Dbxref=GeneID:108554944
NW_016908280.1	Gnomon	gene	1077974	1083726	.	+	.	Name=LOC108554945;ID=gene-LOC108554945;Dbxref=GeneID:108554945
NW_016908280.1	Gnomon	gene	1119448	1121377	.	+	.	Name=LOC108554946;ID=gene-LOC108554946;Dbxref=GeneID:108554946
NW_016908280.1	Gnomon	gene	124343	127771	.	-	.	Name=LOC108554947;ID=gene-LOC108554947;Dbxref=GeneID:108554947
NW_016908280.1	Gnomon	gene	521182	524115	.	-	.	Name=LOC108554949;ID=gene-LOC108554949;Dbxref=GeneID:108554949
NW_016908280.1	Gnomon	gene	476400	483075	.	+	.	Name=LOC108554931;ID=gene-LOC108554931;Dbxref=GeneID:108554931
NW_016908280.1	Gnomon	gene	484752	486632	.	+	.	Name=LOC108554932;ID=gene-LOC108554932;Dbxref=GeneID:108554932
NW_016908280.1	Gnomon	gene	474692	477348	.	-	.	Name=LOC108554933;ID=gene-LOC108554933;Dbxref=GeneID:108554933
NW_016908280.1	Gnomon	gene	1189136	1190030	.	-	.	Name=LOC108554934;ID=gene-LOC108554934;Dbxref=GeneID:108554934
NW_016908280.1	Gnomon	gene	1188176	1188741	.	-	.	Name=LOC108554935;ID=gene-LOC108554935;Dbxref=GeneID:108554935
NW_016908280.1	Gnomon	gene	1128750	1144678	.	+	.	Name=LOC108554936;ID=gene-LOC108554936;Dbxref=GeneID:108554936
NW_016908280.1	Gnomon	gene	1240396	1243174	.	+	.	Name=LOC108554937;ID=gene-LOC108554937;Dbxref=GeneID:108554937
NW_016908280.1	Gnomon	gene	1243658	1245699	.	-	.	Name=LOC108554938;ID=gene-LOC108554938;Dbxref=GeneID:108554938
NW_016908280.1	Gnomon	gene	798163	803354	.	-	.	Name=LOC108554939;ID=gene-LOC108554939;Dbxref=GeneID:108554939
NW_016908280.1	Gnomon	gene	673309	674677	.	-	.	Name=LOC108554990;ID=gene-LOC108554990;Dbxref=GeneID:108554990
NW_016908280.1	Gnomon	gene	674562	796285	.	+	.	Name=LOC108554991;ID=gene-LOC108554991;Dbxref=GeneID:108554991
NW_016908280.1	Gnomon	gene	498500	507696	.	-	.	Name=LOC108554992;ID=gene-LOC108554992;Dbxref=GeneID:108554992
NW_016908280.1	Gnomon	gene	1060929	1077274	.	-	.	Name=LOC108554994;ID=gene-LOC108554994;Dbxref=GeneID:108554994
NW_016908280.1	Gnomon	gene	1067481	1068368	.	-	.	Name=LOC108554995;ID=gene-LOC108554995;Dbxref=GeneID:108554995
NW_016908280.1	Gnomon	gene	1089789	1103573	.	-	.	Name=LOC108554996;ID=gene-LOC108554996;Dbxref=GeneID:108554996
NW_016908280.1	Gnomon	gene	1455184	1573524	.	+	.	Name=LOC108554997;ID=gene-LOC108554997;Dbxref=GeneID:108554997
NW_016908280.1	Gnomon	gene	145868	151743	.	-	.	Name=LOC108554999;ID=gene-LOC108554999;Dbxref=GeneID:108554999
NW_016908280.1	Gnomon	gene	1177579	1179051	.	-	.	Name=LOC108554980;ID=gene-LOC108554980;Dbxref=GeneID:108554980
NW_016908280.1	Gnomon	gene	161303	474100	.	-	.	Name=LOC108554981;ID=gene-LOC108554981;Dbxref=GeneID:108554981
NW_016908280.1	Gnomon	gene	371379	374803	.	-	.	Name=LOC108554983;ID=gene-LOC108554983;Dbxref=GeneID:108554983
NW_016908280.1	Gnomon	gene	1217214	1224624	.	-	.	Name=LOC108554984;ID=gene-LOC108554984;Dbxref=GeneID:108554984
NW_016908280.1	Gnomon	gene	1228518	1233840	.	+	.	Name=LOC108554985;ID=gene-LOC108554985;Dbxref=GeneID:108554985
NW_016908280.1	Gnomon	gene	1204308	1215268	.	-	.	Name=LOC108554987;ID=gene-LOC108554987;Dbxref=GeneID:108554987
NW_016908280.1	Gnomon	gene	129142	134593	.	-	.	Name=LOC108554988;ID=gene-LOC108554988;Dbxref=GeneID:108554988
NW_016908280.1	Gnomon	gene	129076	129819	.	+	.	Name=LOC108554989;ID=gene-LOC108554989;Dbxref=GeneID:108554989
NW_016908280.1	Gnomon	gene	2108220	2109030	.	+	.	Name=LOC108554970;ID=gene-LOC108554970;Dbxref=GeneID:108554970
NW_016908280.1	Gnomon	gene	1183836	1184546	.	-	.	Name=LOC108554971;ID=gene-LOC108554971;Dbxref=GeneID:108554971
NW_016908280.1	Gnomon	gene	2104858	2105831	.	+	.	Name=LOC108554972;ID=gene-LOC108554972;Dbxref=GeneID:108554972
NW_016908280.1	Gnomon	gene	1794274	1806816	.	-	.	Name=LOC108554973;ID=gene-LOC108554973;Dbxref=GeneID:108554973
NW_016908280.1	Gnomon	gene	1790451	1792084	.	-	.	Name=LOC108554974;ID=gene-LOC108554974;Dbxref=GeneID:108554974
NW_016908280.1	Gnomon	gene	1769643	1790542	.	+	.	Name=LOC108554975;ID=gene-LOC108554975;Dbxref=GeneID:108554975
NW_016908280.1	Gnomon	gene	829895	1058174	.	-	.	Name=LOC108554976;ID=gene-LOC108554976;Dbxref=GeneID:108554976
NW_016908280.1	Gnomon	gene	490266	497473	.	-	.	Name=LOC108554977;ID=gene-LOC108554977;Dbxref=GeneID:108554977
NW_016908280.1	Gnomon	gene	1146851	1172266	.	-	.	Name=LOC108554979;ID=gene-LOC108554979;Dbxref=GeneID:108554979
NW_016908280.1	Gnomon	exon	908493	908576	.	-	.	ID=exon-XM_017910422.1-9;Dbxref=GeneID:108554976%2CGenbank:XM_017910422.1;Parent=rna-XM_017910422.1
NW_016908280.1	Gnomon	exon	911296	911474	.	-	.	ID=exon-XM_017910422.1-7;Dbxref=GeneID:108554976%2CGenbank:XM_017910422.1;Parent=rna-XM_017910422.1
NW_016908280.1	Gnomon	exon	908672	908794	.	-	.	ID=exon-XM_017910422.1-8;Dbxref=GeneID:108554976%2CGenbank:XM_017910422.1;Parent=rna-XM_017910422.1
NW_016908280.1	Gnomon	exon	914345	914483	.	-	.	ID=exon-XM_017910422.1-5;Dbxref=GeneID:108554976%2CGenbank:XM_017910422.1;Parent=rna-XM_017910422.1
NW_016908280.1	Gnomon	exon	913475	913577	.	-	.	ID=exon-XM_017910422.1-6;Dbxref=GeneID:108554976%2CGenbank:XM_017910422.1;Parent=rna-XM_017910422.1
NW_016908280.1	Gnomon	exon	958930	958989	.	-	.	ID=exon-XM_017910422.1-3;Dbxref=GeneID:108554976%2CGenbank:XM_017910422.1;Parent=rna-XM_017910422.1
NW_016908280.1	Gnomon	exon	916818	916872	.	-	.	ID=exon-XM_017910422.1-4;Dbxref=GeneID:108554976%2CGenbank:XM_017910422.1;Parent=rna-XM_017910422.1
NW_016908280.1	Gnomon	exon	1057245	1058174	.	-	.	ID=exon-XM_017910422.1-1;Dbxref=GeneID:108554976%2CGenbank:XM_017910422.1;Parent=rna-XM_017910422.1
NW_016908280.1	Gnomon	exon	989099	989193	.	-	.	ID=exon-XM_017910422.1-2;Dbxref=GeneID:108554976%2CGenbank:XM_017910422.1;Parent=rna-XM_017910422.1
NW_016908280.1	Gnomon	exon	2084492	2085471	.	+	.	ID=exon-XM_017910375.1-4;Dbxref=GeneID:108554951%2CGenbank:XM_017910375.1;Parent=rna-XM_017910375.1
NW_016908280.1	Gnomon	exon	2083607	2083916	.	+	.	ID=exon-XM_017910375.1-2;Dbxref=GeneID:108554951%2CGenbank:XM_017910375.1;Parent=rna-XM_017910375.1
NW_016908280.1	Gnomon	exon	2084007	2084372	.	+	.	ID=exon-XM_017910375.1-3;Dbxref=GeneID:108554951%2CGenbank:XM_017910375.1;Parent=rna-XM_017910375.1
NW_016908280.1	Gnomon	exon	2081262	2081301	.	+	.	ID=exon-XM_017910375.1-1;Dbxref=GeneID:108554951%2CGenbank:XM_017910375.1;Parent=rna-XM_017910375.1
NW_016908280.1	Gnomon	CDS	675608	675663	.	+	0	Name=XP_017765945.1;ID=cds-XP_017765945.1;Dbxref=GeneID:108554991%2CGenbank:XP_017765945.1;Parent=rna-XM_017910456.1
NW_016908280.1	Gnomon	CDS	787756	788153	.	+	0	Name=XP_017765945.1;ID=cds-XP_017765945.1;Dbxref=GeneID:108554991%2CGenbank:XP_017765945.1;Parent=rna-XM_017910456.1
NW_016908280.1	Gnomon	CDS	789222	789248	.	+	0	Name=XP_017765945.1;ID=cds-XP_017765945.1;Dbxref=GeneID:108554991%2CGenbank:XP_017765945.1;Parent=rna-XM_017910456.1
NW_016908280.1	Gnomon	CDS	791816	791902	.	+	0	Name=XP_017765945.1;ID=cds-XP_017765945.1;Dbxref=GeneID:108554991%2CGenbank:XP_017765945.1;Parent=rna-XM_017910456.1
NW_016908280.1	Gnomon	CDS	795025	795200	.	+	0	Name=XP_017765945.1;ID=cds-XP_017765945.1;Dbxref=GeneID:108554991%2CGenbank:XP_017765945.1;Parent=rna-XM_017910456.1
NW_016908280.1	Gnomon	gene	1226885	1227428	.	-	.	Name=LOC108554920;ID=gene-LOC108554920;Dbxref=GeneID:108554920
NW_016908280.1	Gnomon	gene	1234857	1236439	.	+	.	Name=LOC108554921;ID=gene-LOC108554921;Dbxref=GeneID:108554921
NW_016908280.1	Gnomon	gene	1237980	1240159	.	-	.	Name=LOC108554922;ID=gene-LOC108554922;Dbxref=GeneID:108554922
NW_016908280.1	Gnomon	gene	1262337	1263553	.	-	.	Name=LOC108554923;ID=gene-LOC108554923;Dbxref=GeneID:108554923
NW_016908280.1	Gnomon	gene	1338363	1340144	.	+	.	Name=LOC108554924;ID=gene-LOC108554924;Dbxref=GeneID:108554924
NW_016908280.1	Gnomon	pseudogene	1340202	1453952	.	-	.	Name=LOC108554925;ID=gene-LOC108554925;Dbxref=GeneID:108554925
NW_016908280.1	Gnomon	gene	1808676	1812122	.	+	.	Name=LOC108554926;ID=gene-LOC108554926;Dbxref=GeneID:108554926
NW_016908280.1	Gnomon	gene	1822587	1885106	.	-	.	Name=LOC108554927;ID=gene-LOC108554927;Dbxref=GeneID:108554927
NW_016908280.1	Gnomon	gene	2094057	2095099	.	+	.	Name=LOC108554928;ID=gene-LOC108554928;Dbxref=GeneID:108554928
NW_016908280.1	Gnomon	gene	1192818	1195044	.	-	.	Name=LOC108554929;ID=gene-LOC108554929;Dbxref=GeneID:108554929
NW_016908280.1	Gnomon	gene	123029	123891	.	+	.	Name=LOC108554911;ID=gene-LOC108554911;Dbxref=GeneID:108554911
NW_016908280.1	Gnomon	gene	526783	533816	.	-	.	Name=LOC108554912;ID=gene-LOC108554912;Dbxref=GeneID:108554912
NW_016908280.1	Gnomon	gene	539729	650502	.	-	.	Name=LOC108554913;ID=gene-LOC108554913;Dbxref=GeneID:108554913
NW_016908280.1	Gnomon	gene	654579	657476	.	+	.	Name=LOC108554914;ID=gene-LOC108554914;Dbxref=GeneID:108554914
NW_016908280.1	Gnomon	gene	659184	661373	.	-	.	Name=LOC108554915;ID=gene-LOC108554915;Dbxref=GeneID:108554915
NW_016908280.1	Gnomon	gene	1186130	1187363	.	+	.	Name=LOC108554916;ID=gene-LOC108554916;Dbxref=GeneID:108554916
NW_016908280.1	Gnomon	gene	1190490	1191860	.	-	.	Name=LOC108554917;ID=gene-LOC108554917;Dbxref=GeneID:108554917
NW_016908280.1	Gnomon	gene	1225714	1226883	.	+	.	Name=LOC108554918;ID=gene-LOC108554918;Dbxref=GeneID:108554918
NW_016908280.1	Gnomon	mRNA	829895	1058174	.	-	.	Name=XM_017910412.1;ID=rna-XM_017910412.1;Dbxref=GeneID:108554976%2CGenbank:XM_017910412.1;Parent=gene-LOC108554976
NW_016908280.1	Gnomon	exon	1232808	1232987	.	+	.	ID=exon-XM_017910445.1-8;Dbxref=GeneID:108554985%2CGenbank:XM_017910445.1;Parent=rna-XM_017910445.1
NW_016908280.1	Gnomon	exon	1233057	1233145	.	+	.	ID=exon-XM_017910445.1-9;Dbxref=GeneID:108554985%2CGenbank:XM_017910445.1;Parent=rna-XM_017910445.1
NW_016908280.1	Gnomon	exon	1232179	1232401	.	+	.	ID=exon-XM_017910445.1-6;Dbxref=GeneID:108554985%2CGenbank:XM_017910445.1;Parent=rna-XM_017910445.1
NW_016908280.1	Gnomon	exon	1232523	1232738	.	+	.	ID=exon-XM_017910445.1-7;Dbxref=GeneID:108554985%2CGenbank:XM_017910445.1;Parent=rna-XM_017910445.1
NW_016908280.1	Gnomon	exon	1228518	1228900	.	+	.	ID=exon-XM_017910445.1-1;Dbxref=GeneID:108554985%2CGenbank:XM_017910445.1;Parent=rna-XM_017910445.1
NW_016908280.1	Gnomon	exon	1231477	1231725	.	+	.	ID=exon-XM_017910445.1-4;Dbxref=GeneID:108554985%2CGenbank:XM_017910445.1;Parent=rna-XM_017910445.1
NW_016908280.1	Gnomon	exon	1231804	1232028	.	+	.	ID=exon-XM_017910445.1-5;Dbxref=GeneID:108554985%2CGenbank:XM_017910445.1;Parent=rna-XM_017910445.1
NW_016908280.1	Gnomon	exon	1229221	1231040	.	+	.	ID=exon-XM_017910445.1-2;Dbxref=GeneID:108554985%2CGenbank:XM_017910445.1;Parent=rna-XM_017910445.1
NW_016908280.1	Gnomon	exon	1231125	1231373	.	+	.	ID=exon-XM_017910445.1-3;Dbxref=GeneID:108554985%2CGenbank:XM_017910445.1;Parent=rna-XM_017910445.1
NW_016908280.1	Gnomon	exon	123029	123144	.	+	.	ID=exon-XM_017910328.1-1;Dbxref=GeneID:108554911%2CGenbank:XM_017910328.1;Parent=rna-XM_017910328.1
NW_016908280.1	Gnomon	exon	123306	123455	.	+	.	ID=exon-XM_017910328.1-2;Dbxref=GeneID:108554911%2CGenbank:XM_017910328.1;Parent=rna-XM_017910328.1
NW_016908280.1	Gnomon	exon	123765	123891	.	+	.	ID=exon-XM_017910328.1-3;Dbxref=GeneID:108554911%2CGenbank:XM_017910328.1;Parent=rna-XM_017910328.1
NW_016908280.1	Gnomon	exon	477274	477348	.	-	.	ID=exon-XM_017910352.1-1;Dbxref=GeneID:108554933%2CGenbank:XM_017910352.1;Parent=rna-XM_017910352.1
NW_016908280.1	Gnomon	exon	475731	476005	.	-	.	ID=exon-XM_017910352.1-2;Dbxref=GeneID:108554933%2CGenbank:XM_017910352.1;Parent=rna-XM_017910352.1
NW_016908280.1	Gnomon	exon	474921	475066	.	-	.	ID=exon-XM_017910352.1-5;Dbxref=GeneID:108554933%2CGenbank:XM_017910352.1;Parent=rna-XM_017910352.1
NW_016908280.1	Gnomon	exon	474692	474859	.	-	.	ID=exon-XM_017910352.1-6;Dbxref=GeneID:108554933%2CGenbank:XM_017910352.1;Parent=rna-XM_017910352.1
NW_016908280.1	Gnomon	exon	475418	475566	.	-	.	ID=exon-XM_017910352.1-3;Dbxref=GeneID:108554933%2CGenbank:XM_017910352.1;Parent=rna-XM_017910352.1
NW_016908280.1	Gnomon	exon	475177	475344	.	-	.	ID=exon-XM_017910352.1-4;Dbxref=GeneID:108554933%2CGenbank:XM_017910352.1;Parent=rna-XM_017910352.1
NW_016908280.1	Gnomon	CDS	675608	675663	.	+	0	Name=XP_017765944.1;ID=cds-XP_017765944.1;Dbxref=GeneID:108554991%2CGenbank:XP_017765944.1;Parent=rna-XM_017910455.1
NW_016908280.1	Gnomon	CDS	787756	788153	.	+	0	Name=XP_017765944.1;ID=cds-XP_017765944.1;Dbxref=GeneID:108554991%2CGenbank:XP_017765944.1;Parent=rna-XM_017910455.1
NW_016908280.1	Gnomon	CDS	789222	789248	.	+	0	Name=XP_017765944.1;ID=cds-XP_017765944.1;Dbxref=GeneID:108554991%2CGenbank:XP_017765944.1;Parent=rna-XM_017910455.1
NW_016908280.1	Gnomon	CDS	791816	791902	.	+	0	Name=XP_017765944.1;ID=cds-XP_017765944.1;Dbxref=GeneID:108554991%2CGenbank:XP_017765944.1;Parent=rna-XM_017910455.1
NW_016908280.1	Gnomon	CDS	795025	795200	.	+	0	Name=XP_017765944.1;ID=cds-XP_017765944.1;Dbxref=GeneID:108554991%2CGenbank:XP_017765944.1;Parent=rna-XM_017910455.1
NW_016908280.1	Gnomon	mRNA	678299	796285	.	+	.	Name=XM_017910457.1;ID=rna-XM_017910457.1;Dbxref=GeneID:108554991%2CGenbank:XM_017910457.1;Parent=gene-LOC108554991
NW_016908280.1	Gnomon	exon	1228518	1228900	.	+	.	ID=exon-XM_017910446.1-1;Dbxref=GeneID:108554985%2CGenbank:XM_017910446.1;Parent=rna-XM_017910446.1
NW_016908280.1	Gnomon	exon	1229221	1229294	.	+	.	ID=exon-XM_017910446.1-2;Dbxref=GeneID:108554985%2CGenbank:XM_017910446.1;Parent=rna-XM_017910446.1
NW_016908280.1	Gnomon	exon	1229391	1231040	.	+	.	ID=exon-XM_017910446.1-3;Dbxref=GeneID:108554985%2CGenbank:XM_017910446.1;Parent=rna-XM_017910446.1
NW_016908280.1	Gnomon	exon	1231125	1231373	.	+	.	ID=exon-XM_017910446.1-4;Dbxref=GeneID:108554985%2CGenbank:XM_017910446.1;Parent=rna-XM_017910446.1
NW_016908280.1	Gnomon	exon	1231477	1231725	.	+	.	ID=exon-XM_017910446.1-5;Dbxref=GeneID:108554985%2CGenbank:XM_017910446.1;Parent=rna-XM_017910446.1
NW_016908280.1	Gnomon	exon	1231804	1232028	.	+	.	ID=exon-XM_017910446.1-6;Dbxref=GeneID:108554985%2CGenbank:XM_017910446.1;Parent=rna-XM_017910446.1
NW_016908280.1	Gnomon	exon	1232179	1232401	.	+	.	ID=exon-XM_017910446.1-7;Dbxref=GeneID:108554985%2CGenbank:XM_017910446.1;Parent=rna-XM_017910446.1
NW_016908280.1	Gnomon	exon	1232523	1232738	.	+	.	ID=exon-XM_017910446.1-8;Dbxref=GeneID:108554985%2CGenbank:XM_017910446.1;Parent=rna-XM_017910446.1
NW_016908280.1	Gnomon	exon	1232808	1232987	.	+	.	ID=exon-XM_017910446.1-9;Dbxref=GeneID:108554985%2CGenbank:XM_017910446.1;Parent=rna-XM_017910446.1
NW_016908280.1	Gnomon	mRNA	752153	796285	.	+	.	Name=XM_017910458.1;ID=rna-XM_017910458.1;Dbxref=GeneID:108554991%2CGenbank:XM_017910458.1;Parent=gene-LOC108554991
NW_016908280.1	Gnomon	exon	1091579	1091788	.	-	.	ID=exon-XM_017910470.1-8;Dbxref=GeneID:108554996%2CGenbank:XM_017910470.1;Parent=rna-XM_017910470.1
NW_016908280.1	Gnomon	exon	1091381	1091498	.	-	.	ID=exon-XM_017910470.1-9;Dbxref=GeneID:108554996%2CGenbank:XM_017910470.1;Parent=rna-XM_017910470.1
NW_016908280.1	Gnomon	exon	1092179	1092493	.	-	.	ID=exon-XM_017910470.1-6;Dbxref=GeneID:108554996%2CGenbank:XM_017910470.1;Parent=rna-XM_017910470.1
NW_016908280.1	Gnomon	exon	1091863	1092087	.	-	.	ID=exon-XM_017910470.1-7;Dbxref=GeneID:108554996%2CGenbank:XM_017910470.1;Parent=rna-XM_017910470.1
NW_016908280.1	Gnomon	exon	1103348	1103400	.	-	.	ID=exon-XM_017910470.1-1;Dbxref=GeneID:108554996%2CGenbank:XM_017910470.1;Parent=rna-XM_017910470.1
NW_016908280.1	Gnomon	exon	1093382	1093579	.	-	.	ID=exon-XM_017910470.1-4;Dbxref=GeneID:108554996%2CGenbank:XM_017910470.1;Parent=rna-XM_017910470.1
NW_016908280.1	Gnomon	exon	1092961	1093077	.	-	.	ID=exon-XM_017910470.1-5;Dbxref=GeneID:108554996%2CGenbank:XM_017910470.1;Parent=rna-XM_017910470.1
NW_016908280.1	Gnomon	exon	1103164	1103275	.	-	.	ID=exon-XM_017910470.1-2;Dbxref=GeneID:108554996%2CGenbank:XM_017910470.1;Parent=rna-XM_017910470.1
NW_016908280.1	Gnomon	exon	1102033	1102759	.	-	.	ID=exon-XM_017910470.1-3;Dbxref=GeneID:108554996%2CGenbank:XM_017910470.1;Parent=rna-XM_017910470.1
NW_016908280.1	Gnomon	exon	475177	475344	.	-	.	ID=exon-XM_017910351.1-4;Dbxref=GeneID:108554933%2CGenbank:XM_017910351.1;Parent=rna-XM_017910351.1
NW_016908280.1	Gnomon	exon	474921	475066	.	-	.	ID=exon-XM_017910351.1-5;Dbxref=GeneID:108554933%2CGenbank:XM_017910351.1;Parent=rna-XM_017910351.1
NW_016908280.1	Gnomon	exon	474692	474859	.	-	.	ID=exon-XM_017910351.1-6;Dbxref=GeneID:108554933%2CGenbank:XM_017910351.1;Parent=rna-XM_017910351.1
NW_016908280.1	Gnomon	exon	477274	477348	.	-	.	ID=exon-XM_017910351.1-1;Dbxref=GeneID:108554933%2CGenbank:XM_017910351.1;Parent=rna-XM_017910351.1
NW_016908280.1	Gnomon	exon	475752	476005	.	-	.	ID=exon-XM_017910351.1-2;Dbxref=GeneID:108554933%2CGenbank:XM_017910351.1;Parent=rna-XM_017910351.1
NW_016908280.1	Gnomon	exon	475418	475566	.	-	.	ID=exon-XM_017910351.1-3;Dbxref=GeneID:108554933%2CGenbank:XM_017910351.1;Parent=rna-XM_017910351.1
NW_016908280.1	Gnomon	exon	1184015	1184189	.	-	.	ID=exon-XM_017910398.1-3;Dbxref=GeneID:108554971%2CGenbank:XM_017910398.1;Parent=rna-XM_017910398.1
NW_016908280.1	Gnomon	exon	1183836	1183957	.	-	.	ID=exon-XM_017910398.1-4;Dbxref=GeneID:108554971%2CGenbank:XM_017910398.1;Parent=rna-XM_017910398.1
NW_016908280.1	Gnomon	exon	1184413	1184546	.	-	.	ID=exon-XM_017910398.1-1;Dbxref=GeneID:108554971%2CGenbank:XM_017910398.1;Parent=rna-XM_017910398.1
NW_016908280.1	Gnomon	exon	1184268	1184340	.	-	.	ID=exon-XM_017910398.1-2;Dbxref=GeneID:108554971%2CGenbank:XM_017910398.1;Parent=rna-XM_017910398.1
NW_016908280.1	Gnomon	mRNA	498500	507696	.	-	.	Name=XM_017910459.1;ID=rna-XM_017910459.1;Dbxref=GeneID:108554992%2CGenbank:XM_017910459.1;Parent=gene-LOC108554992
NW_016908280.1	Gnomon	exon	1796245	1796400	.	-	.	ID=exon-XM_017910405.1-10;Dbxref=GeneID:108554973%2CGenbank:XM_017910405.1;Parent=rna-XM_017910405.1
NW_016908280.1	Gnomon	exon	1796081	1796166	.	-	.	ID=exon-XM_017910405.1-11;Dbxref=GeneID:108554973%2CGenbank:XM_017910405.1;Parent=rna-XM_017910405.1
NW_016908280.1	Gnomon	exon	1794274	1795797	.	-	.	ID=exon-XM_017910405.1-12;Dbxref=GeneID:108554973%2CGenbank:XM_017910405.1;Parent=rna-XM_017910405.1
NW_016908280.1	Gnomon	CDS	1070802	1070808	.	-	0	Name=XP_017765949.1;ID=cds-XP_017765949.1;Dbxref=GeneID:108554994%2CGenbank:XP_017765949.1;Parent=rna-XM_017910460.1
NW_016908280.1	Gnomon	CDS	1067063	1067170	.	-	0	Name=XP_017765949.1;ID=cds-XP_017765949.1;Dbxref=GeneID:108554994%2CGenbank:XP_017765949.1;Parent=rna-XM_017910460.1
NW_016908280.1	Gnomon	CDS	1066811	1066900	.	-	0	Name=XP_017765949.1;ID=cds-XP_017765949.1;Dbxref=GeneID:108554994%2CGenbank:XP_017765949.1;Parent=rna-XM_017910460.1
NW_016908280.1	Gnomon	CDS	1066555	1066698	.	-	0	Name=XP_017765949.1;ID=cds-XP_017765949.1;Dbxref=GeneID:108554994%2CGenbank:XP_017765949.1;Parent=rna-XM_017910460.1
NW_016908280.1	Gnomon	CDS	1066313	1066479	.	-	0	Name=XP_017765949.1;ID=cds-XP_017765949.1;Dbxref=GeneID:108554994%2CGenbank:XP_017765949.1;Parent=rna-XM_017910460.1
NW_016908280.1	Gnomon	CDS	1065956	1066097	.	-	0	Name=XP_017765949.1;ID=cds-XP_017765949.1;Dbxref=GeneID:108554994%2CGenbank:XP_017765949.1;Parent=rna-XM_017910460.1
NW_016908280.1	Gnomon	CDS	1064796	1064819	.	-	0	Name=XP_017765949.1;ID=cds-XP_017765949.1;Dbxref=GeneID:108554994%2CGenbank:XP_017765949.1;Parent=rna-XM_017910460.1
NW_016908280.1	Gnomon	CDS	1063852	1063872	.	-	0	Name=XP_017765949.1;ID=cds-XP_017765949.1;Dbxref=GeneID:108554994%2CGenbank:XP_017765949.1;Parent=rna-XM_017910460.1
NW_016908280.1	Gnomon	CDS	1062619	1062776	.	-	0	Name=XP_017765949.1;ID=cds-XP_017765949.1;Dbxref=GeneID:108554994%2CGenbank:XP_017765949.1;Parent=rna-XM_017910460.1
NW_016908280.1	Gnomon	CDS	1062300	1062539	.	-	0	Name=XP_017765949.1;ID=cds-XP_017765949.1;Dbxref=GeneID:108554994%2CGenbank:XP_017765949.1;Parent=rna-XM_017910460.1
NW_016908280.1	Gnomon	CDS	1062025	1062223	.	-	0	Name=XP_017765949.1;ID=cds-XP_017765949.1;Dbxref=GeneID:108554994%2CGenbank:XP_017765949.1;Parent=rna-XM_017910460.1
NW_016908280.1	Gnomon	CDS	1061708	1061952	.	-	0	Name=XP_017765949.1;ID=cds-XP_017765949.1;Dbxref=GeneID:108554994%2CGenbank:XP_017765949.1;Parent=rna-XM_017910460.1
NW_016908280.1	Gnomon	CDS	1061477	1061632	.	-	0	Name=XP_017765949.1;ID=cds-XP_017765949.1;Dbxref=GeneID:108554994%2CGenbank:XP_017765949.1;Parent=rna-XM_017910460.1
NW_016908280.1	Gnomon	CDS	1061268	1061396	.	-	0	Name=XP_017765949.1;ID=cds-XP_017765949.1;Dbxref=GeneID:108554994%2CGenbank:XP_017765949.1;Parent=rna-XM_017910460.1
NW_016908280.1	Gnomon	CDS	1060945	1061190	.	-	0	Name=XP_017765949.1;ID=cds-XP_017765949.1;Dbxref=GeneID:108554994%2CGenbank:XP_017765949.1;Parent=rna-XM_017910460.1
NW_016908280.1	Gnomon	CDS	506239	506303	.	-	0	Name=XP_017765948.1;ID=cds-XP_017765948.1;Dbxref=GeneID:108554992%2CGenbank:XP_017765948.1;Parent=rna-XM_017910459.1
NW_016908280.1	Gnomon	CDS	506052	506170	.	-	0	Name=XP_017765948.1;ID=cds-XP_017765948.1;Dbxref=GeneID:108554992%2CGenbank:XP_017765948.1;Parent=rna-XM_017910459.1
NW_016908280.1	Gnomon	CDS	504154	504388	.	-	0	Name=XP_017765948.1;ID=cds-XP_017765948.1;Dbxref=GeneID:108554992%2CGenbank:XP_017765948.1;Parent=rna-XM_017910459.1
NW_016908280.1	Gnomon	CDS	502384	502477	.	-	0	Name=XP_017765948.1;ID=cds-XP_017765948.1;Dbxref=GeneID:108554992%2CGenbank:XP_017765948.1;Parent=rna-XM_017910459.1
NW_016908280.1	Gnomon	CDS	501428	501636	.	-	0	Name=XP_017765948.1;ID=cds-XP_017765948.1;Dbxref=GeneID:108554992%2CGenbank:XP_017765948.1;Parent=rna-XM_017910459.1
NW_016908280.1	Gnomon	CDS	501127	501352	.	-	0	Name=XP_017765948.1;ID=cds-XP_017765948.1;Dbxref=GeneID:108554992%2CGenbank:XP_017765948.1;Parent=rna-XM_017910459.1
NW_016908280.1	Gnomon	CDS	500033	500431	.	-	0	Name=XP_017765948.1;ID=cds-XP_017765948.1;Dbxref=GeneID:108554992%2CGenbank:XP_017765948.1;Parent=rna-XM_017910459.1
NW_016908280.1	Gnomon	CDS	498773	498880	.	-	0	Name=XP_017765948.1;ID=cds-XP_017765948.1;Dbxref=GeneID:108554992%2CGenbank:XP_017765948.1;Parent=rna-XM_017910459.1
NW_016908280.1	Gnomon	exon	1091579	1091788	.	-	.	ID=exon-XM_017910469.1-8;Dbxref=GeneID:108554996%2CGenbank:XM_017910469.1;Parent=rna-XM_017910469.1
NW_016908280.1	Gnomon	exon	1091381	1091498	.	-	.	ID=exon-XM_017910469.1-9;Dbxref=GeneID:108554996%2CGenbank:XM_017910469.1;Parent=rna-XM_017910469.1
NW_016908280.1	Gnomon	exon	1093382	1093579	.	-	.	ID=exon-XM_017910469.1-4;Dbxref=GeneID:108554996%2CGenbank:XM_017910469.1;Parent=rna-XM_017910469.1
NW_016908280.1	Gnomon	exon	1092961	1093077	.	-	.	ID=exon-XM_017910469.1-5;Dbxref=GeneID:108554996%2CGenbank:XM_017910469.1;Parent=rna-XM_017910469.1
NW_016908280.1	Gnomon	exon	1092179	1092493	.	-	.	ID=exon-XM_017910469.1-6;Dbxref=GeneID:108554996%2CGenbank:XM_017910469.1;Parent=rna-XM_017910469.1
NW_016908280.1	Gnomon	exon	1091863	1092087	.	-	.	ID=exon-XM_017910469.1-7;Dbxref=GeneID:108554996%2CGenbank:XM_017910469.1;Parent=rna-XM_017910469.1
NW_016908280.1	Gnomon	exon	1103348	1103400	.	-	.	ID=exon-XM_017910469.1-1;Dbxref=GeneID:108554996%2CGenbank:XM_017910469.1;Parent=rna-XM_017910469.1
NW_016908280.1	Gnomon	exon	1103164	1103275	.	-	.	ID=exon-XM_017910469.1-2;Dbxref=GeneID:108554996%2CGenbank:XM_017910469.1;Parent=rna-XM_017910469.1
NW_016908280.1	Gnomon	exon	1102033	1102326	.	-	.	ID=exon-XM_017910469.1-3;Dbxref=GeneID:108554996%2CGenbank:XM_017910469.1;Parent=rna-XM_017910469.1
NW_016908280.1	Gnomon	CDS	1801020	1801036	.	-	0	Name=XP_017765894.1;ID=cds-XP_017765894.1;Dbxref=GeneID:108554973%2CGenbank:XP_017765894.1;Parent=rna-XM_017910405.1
NW_016908280.1	Gnomon	CDS	1800449	1800507	.	-	0	Name=XP_017765894.1;ID=cds-XP_017765894.1;Dbxref=GeneID:108554973%2CGenbank:XP_017765894.1;Parent=rna-XM_017910405.1
NW_016908280.1	Gnomon	CDS	1800063	1800274	.	-	0	Name=XP_017765894.1;ID=cds-XP_017765894.1;Dbxref=GeneID:108554973%2CGenbank:XP_017765894.1;Parent=rna-XM_017910405.1
NW_016908280.1	Gnomon	CDS	1799093	1799329	.	-	0	Name=XP_017765894.1;ID=cds-XP_017765894.1;Dbxref=GeneID:108554973%2CGenbank:XP_017765894.1;Parent=rna-XM_017910405.1
NW_016908280.1	Gnomon	CDS	1798903	1798987	.	-	0	Name=XP_017765894.1;ID=cds-XP_017765894.1;Dbxref=GeneID:108554973%2CGenbank:XP_017765894.1;Parent=rna-XM_017910405.1
NW_016908280.1	Gnomon	CDS	1796939	1797162	.	-	0	Name=XP_017765894.1;ID=cds-XP_017765894.1;Dbxref=GeneID:108554973%2CGenbank:XP_017765894.1;Parent=rna-XM_017910405.1
NW_016908280.1	Gnomon	CDS	1796699	1796848	.	-	0	Name=XP_017765894.1;ID=cds-XP_017765894.1;Dbxref=GeneID:108554973%2CGenbank:XP_017765894.1;Parent=rna-XM_017910405.1
NW_016908280.1	Gnomon	CDS	1796479	1796611	.	-	0	Name=XP_017765894.1;ID=cds-XP_017765894.1;Dbxref=GeneID:108554973%2CGenbank:XP_017765894.1;Parent=rna-XM_017910405.1
NW_016908280.1	Gnomon	CDS	1796245	1796400	.	-	0	Name=XP_017765894.1;ID=cds-XP_017765894.1;Dbxref=GeneID:108554973%2CGenbank:XP_017765894.1;Parent=rna-XM_017910405.1
NW_016908280.1	Gnomon	CDS	1796081	1796166	.	-	0	Name=XP_017765894.1;ID=cds-XP_017765894.1;Dbxref=GeneID:108554973%2CGenbank:XP_017765894.1;Parent=rna-XM_017910405.1
NW_016908280.1	Gnomon	CDS	1795573	1795797	.	-	0	Name=XP_017765894.1;ID=cds-XP_017765894.1;Dbxref=GeneID:108554973%2CGenbank:XP_017765894.1;Parent=rna-XM_017910405.1
NW_016908280.1	Gnomon	CDS	1057245	1057309	.	-	0	Name=XP_017765904.1;ID=cds-XP_017765904.1;Dbxref=GeneID:108554976%2CGenbank:XP_017765904.1;Parent=rna-XM_017910415.1
NW_016908280.1	Gnomon	CDS	989099	989193	.	-	0	Name=XP_017765904.1;ID=cds-XP_017765904.1;Dbxref=GeneID:108554976%2CGenbank:XP_017765904.1;Parent=rna-XM_017910415.1
NW_016908280.1	Gnomon	CDS	958930	958989	.	-	0	Name=XP_017765904.1;ID=cds-XP_017765904.1;Dbxref=GeneID:108554976%2CGenbank:XP_017765904.1;Parent=rna-XM_017910415.1
NW_016908280.1	Gnomon	CDS	916818	916872	.	-	0	Name=XP_017765904.1;ID=cds-XP_017765904.1;Dbxref=GeneID:108554976%2CGenbank:XP_017765904.1;Parent=rna-XM_017910415.1
NW_016908280.1	Gnomon	CDS	914345	914483	.	-	0	Name=XP_017765904.1;ID=cds-XP_017765904.1;Dbxref=GeneID:108554976%2CGenbank:XP_017765904.1;Parent=rna-XM_017910415.1
NW_016908280.1	Gnomon	CDS	913475	913577	.	-	0	Name=XP_017765904.1;ID=cds-XP_017765904.1;Dbxref=GeneID:108554976%2CGenbank:XP_017765904.1;Parent=rna-XM_017910415.1
NW_016908280.1	Gnomon	CDS	911296	911474	.	-	0	Name=XP_017765904.1;ID=cds-XP_017765904.1;Dbxref=GeneID:108554976%2CGenbank:XP_017765904.1;Parent=rna-XM_017910415.1
NW_016908280.1	Gnomon	CDS	908672	908794	.	-	0	Name=XP_017765904.1;ID=cds-XP_017765904.1;Dbxref=GeneID:108554976%2CGenbank:XP_017765904.1;Parent=rna-XM_017910415.1
NW_016908280.1	Gnomon	CDS	908493	908576	.	-	0	Name=XP_017765904.1;ID=cds-XP_017765904.1;Dbxref=GeneID:108554976%2CGenbank:XP_017765904.1;Parent=rna-XM_017910415.1
NW_016908280.1	Gnomon	CDS	880708	880768	.	-	0	Name=XP_017765904.1;ID=cds-XP_017765904.1;Dbxref=GeneID:108554976%2CGenbank:XP_017765904.1;Parent=rna-XM_017910415.1
NW_016908280.1	Gnomon	CDS	868356	868445	.	-	0	Name=XP_017765904.1;ID=cds-XP_017765904.1;Dbxref=GeneID:108554976%2CGenbank:XP_017765904.1;Parent=rna-XM_017910415.1
NW_016908280.1	Gnomon	CDS	853001	853057	.	-	0	Name=XP_017765904.1;ID=cds-XP_017765904.1;Dbxref=GeneID:108554976%2CGenbank:XP_017765904.1;Parent=rna-XM_017910415.1
NW_016908280.1	Gnomon	CDS	842407	842565	.	-	0	Name=XP_017765904.1;ID=cds-XP_017765904.1;Dbxref=GeneID:108554976%2CGenbank:XP_017765904.1;Parent=rna-XM_017910415.1
NW_016908280.1	Gnomon	CDS	834179	834254	.	-	0	Name=XP_017765904.1;ID=cds-XP_017765904.1;Dbxref=GeneID:108554976%2CGenbank:XP_017765904.1;Parent=rna-XM_017910415.1
NW_016908280.1	Gnomon	CDS	832448	832542	.	-	0	Name=XP_017765904.1;ID=cds-XP_017765904.1;Dbxref=GeneID:108554976%2CGenbank:XP_017765904.1;Parent=rna-XM_017910415.1
NW_016908280.1	Gnomon	CDS	831514	831631	.	-	0	Name=XP_017765904.1;ID=cds-XP_017765904.1;Dbxref=GeneID:108554976%2CGenbank:XP_017765904.1;Parent=rna-XM_017910415.1
NW_016908280.1	Gnomon	CDS	830517	830649	.	-	0	Name=XP_017765904.1;ID=cds-XP_017765904.1;Dbxref=GeneID:108554976%2CGenbank:XP_017765904.1;Parent=rna-XM_017910415.1
NW_016908280.1	Gnomon	exon	829895	830649	.	-	.	ID=exon-XM_017910415.1-17;Dbxref=GeneID:108554976%2CGenbank:XM_017910415.1;Parent=rna-XM_017910415.1
NW_016908280.1	Gnomon	exon	831514	831631	.	-	.	ID=exon-XM_017910415.1-16;Dbxref=GeneID:108554976%2CGenbank:XM_017910415.1;Parent=rna-XM_017910415.1
NW_016908280.1	Gnomon	exon	832448	832542	.	-	.	ID=exon-XM_017910415.1-15;Dbxref=GeneID:108554976%2CGenbank:XM_017910415.1;Parent=rna-XM_017910415.1
NW_016908280.1	Gnomon	exon	834179	834254	.	-	.	ID=exon-XM_017910415.1-14;Dbxref=GeneID:108554976%2CGenbank:XM_017910415.1;Parent=rna-XM_017910415.1
NW_016908280.1	Gnomon	exon	842407	842565	.	-	.	ID=exon-XM_017910415.1-13;Dbxref=GeneID:108554976%2CGenbank:XM_017910415.1;Parent=rna-XM_017910415.1
NW_016908280.1	Gnomon	exon	853001	853057	.	-	.	ID=exon-XM_017910415.1-12;Dbxref=GeneID:108554976%2CGenbank:XM_017910415.1;Parent=rna-XM_017910415.1
NW_016908280.1	Gnomon	exon	868356	868445	.	-	.	ID=exon-XM_017910415.1-11;Dbxref=GeneID:108554976%2CGenbank:XM_017910415.1;Parent=rna-XM_017910415.1
NW_016908280.1	Gnomon	exon	880708	880768	.	-	.	ID=exon-XM_017910415.1-10;Dbxref=GeneID:108554976%2CGenbank:XM_017910415.1;Parent=rna-XM_017910415.1
NW_016908280.1	Gnomon	mRNA	1794274	1803993	.	-	.	Name=XM_017910405.1;ID=rna-XM_017910405.1;Dbxref=GeneID:108554973%2CGenbank:XM_017910405.1;Parent=gene-LOC108554973
NW_016908280.1	Gnomon	exon	1796479	1796611	.	-	.	ID=exon-XM_017910405.1-9;Dbxref=GeneID:108554973%2CGenbank:XM_017910405.1;Parent=rna-XM_017910405.1
NW_016908280.1	Gnomon	exon	1796699	1796848	.	-	.	ID=exon-XM_017910405.1-8;Dbxref=GeneID:108554973%2CGenbank:XM_017910405.1;Parent=rna-XM_017910405.1
NW_016908280.1	Gnomon	exon	1796939	1797162	.	-	.	ID=exon-XM_017910405.1-7;Dbxref=GeneID:108554973%2CGenbank:XM_017910405.1;Parent=rna-XM_017910405.1
NW_016908280.1	Gnomon	exon	1798903	1798987	.	-	.	ID=exon-XM_017910405.1-6;Dbxref=GeneID:108554973%2CGenbank:XM_017910405.1;Parent=rna-XM_017910405.1
NW_016908280.1	Gnomon	exon	1799093	1799329	.	-	.	ID=exon-XM_017910405.1-5;Dbxref=GeneID:108554973%2CGenbank:XM_017910405.1;Parent=rna-XM_017910405.1
NW_016908280.1	Gnomon	exon	1800063	1800274	.	-	.	ID=exon-XM_017910405.1-4;Dbxref=GeneID:108554973%2CGenbank:XM_017910405.1;Parent=rna-XM_017910405.1
NW_016908280.1	Gnomon	exon	1800449	1800507	.	-	.	ID=exon-XM_017910405.1-3;Dbxref=GeneID:108554973%2CGenbank:XM_017910405.1;Parent=rna-XM_017910405.1
NW_016908280.1	Gnomon	exon	1801020	1801091	.	-	.	ID=exon-XM_017910405.1-2;Dbxref=GeneID:108554973%2CGenbank:XM_017910405.1;Parent=rna-XM_017910405.1
NW_016908280.1	Gnomon	exon	1803612	1803993	.	-	.	ID=exon-XM_017910405.1-1;Dbxref=GeneID:108554973%2CGenbank:XM_017910405.1;Parent=rna-XM_017910405.1
NW_016908280.1	Gnomon	exon	791816	791902	.	+	.	ID=exon-XM_017910453.1-4;Dbxref=GeneID:108554991%2CGenbank:XM_017910453.1;Parent=rna-XM_017910453.1
NW_016908280.1	Gnomon	exon	789225	789248	.	+	.	ID=exon-XM_017910453.1-3;Dbxref=GeneID:108554991%2CGenbank:XM_017910453.1;Parent=rna-XM_017910453.1
NW_016908280.1	Gnomon	exon	787756	788153	.	+	.	ID=exon-XM_017910453.1-2;Dbxref=GeneID:108554991%2CGenbank:XM_017910453.1;Parent=rna-XM_017910453.1
NW_016908280.1	Gnomon	exon	752151	752654	.	+	.	ID=exon-XM_017910453.1-1;Dbxref=GeneID:108554991%2CGenbank:XM_017910453.1;Parent=rna-XM_017910453.1
NW_016908280.1	Gnomon	exon	795025	796285	.	+	.	ID=exon-XM_017910453.1-5;Dbxref=GeneID:108554991%2CGenbank:XM_017910453.1;Parent=rna-XM_017910453.1
NW_016908280.1	Gnomon	CDS	1057245	1057309	.	-	0	Name=XP_017765903.1;ID=cds-XP_017765903.1;Dbxref=GeneID:108554976%2CGenbank:XP_017765903.1;Parent=rna-XM_017910414.1
NW_016908280.1	Gnomon	CDS	989099	989193	.	-	0	Name=XP_017765903.1;ID=cds-XP_017765903.1;Dbxref=GeneID:108554976%2CGenbank:XP_017765903.1;Parent=rna-XM_017910414.1
NW_016908280.1	Gnomon	CDS	958930	958989	.	-	0	Name=XP_017765903.1;ID=cds-XP_017765903.1;Dbxref=GeneID:108554976%2CGenbank:XP_017765903.1;Parent=rna-XM_017910414.1
NW_016908280.1	Gnomon	CDS	916818	916872	.	-	0	Name=XP_017765903.1;ID=cds-XP_017765903.1;Dbxref=GeneID:108554976%2CGenbank:XP_017765903.1;Parent=rna-XM_017910414.1
NW_016908280.1	Gnomon	CDS	914345	914483	.	-	0	Name=XP_017765903.1;ID=cds-XP_017765903.1;Dbxref=GeneID:108554976%2CGenbank:XP_017765903.1;Parent=rna-XM_017910414.1
NW_016908280.1	Gnomon	CDS	913475	913577	.	-	0	Name=XP_017765903.1;ID=cds-XP_017765903.1;Dbxref=GeneID:108554976%2CGenbank:XP_017765903.1;Parent=rna-XM_017910414.1
NW_016908280.1	Gnomon	CDS	911296	911474	.	-	0	Name=XP_017765903.1;ID=cds-XP_017765903.1;Dbxref=GeneID:108554976%2CGenbank:XP_017765903.1;Parent=rna-XM_017910414.1
NW_016908280.1	Gnomon	CDS	908672	908794	.	-	0	Name=XP_017765903.1;ID=cds-XP_017765903.1;Dbxref=GeneID:108554976%2CGenbank:XP_017765903.1;Parent=rna-XM_017910414.1
NW_016908280.1	Gnomon	CDS	908493	908576	.	-	0	Name=XP_017765903.1;ID=cds-XP_017765903.1;Dbxref=GeneID:108554976%2CGenbank:XP_017765903.1;Parent=rna-XM_017910414.1
NW_016908280.1	Gnomon	CDS	880726	880768	.	-	0	Name=XP_017765903.1;ID=cds-XP_017765903.1;Dbxref=GeneID:108554976%2CGenbank:XP_017765903.1;Parent=rna-XM_017910414.1
NW_016908280.1	Gnomon	CDS	868356	868445	.	-	0	Name=XP_017765903.1;ID=cds-XP_017765903.1;Dbxref=GeneID:108554976%2CGenbank:XP_017765903.1;Parent=rna-XM_017910414.1
NW_016908280.1	Gnomon	CDS	853001	853057	.	-	0	Name=XP_017765903.1;ID=cds-XP_017765903.1;Dbxref=GeneID:108554976%2CGenbank:XP_017765903.1;Parent=rna-XM_017910414.1
NW_016908280.1	Gnomon	CDS	842407	842565	.	-	0	Name=XP_017765903.1;ID=cds-XP_017765903.1;Dbxref=GeneID:108554976%2CGenbank:XP_017765903.1;Parent=rna-XM_017910414.1
NW_016908280.1	Gnomon	CDS	839006	839080	.	-	0	Name=XP_017765903.1;ID=cds-XP_017765903.1;Dbxref=GeneID:108554976%2CGenbank:XP_017765903.1;Parent=rna-XM_017910414.1
NW_016908280.1	Gnomon	CDS	834179	834254	.	-	0	Name=XP_017765903.1;ID=cds-XP_017765903.1;Dbxref=GeneID:108554976%2CGenbank:XP_017765903.1;Parent=rna-XM_017910414.1
NW_016908280.1	Gnomon	CDS	832448	832542	.	-	0	Name=XP_017765903.1;ID=cds-XP_017765903.1;Dbxref=GeneID:108554976%2CGenbank:XP_017765903.1;Parent=rna-XM_017910414.1
NW_016908280.1	Gnomon	CDS	831514	831631	.	-	0	Name=XP_017765903.1;ID=cds-XP_017765903.1;Dbxref=GeneID:108554976%2CGenbank:XP_017765903.1;Parent=rna-XM_017910414.1
NW_016908280.1	Gnomon	CDS	830517	830649	.	-	0	Name=XP_017765903.1;ID=cds-XP_017765903.1;Dbxref=GeneID:108554976%2CGenbank:XP_017765903.1;Parent=rna-XM_017910414.1
NW_016908280.1	Gnomon	mRNA	2122966	2123950	.	-	.	Name=XM_017910396.1;ID=rna-XM_017910396.1;Dbxref=GeneID:108554969%2CGenbank:XM_017910396.1;Parent=gene-LOC108554969
NW_016908280.1	Gnomon	mRNA	1794274	1803957	.	-	.	Name=XM_017910406.1;ID=rna-XM_017910406.1;Dbxref=GeneID:108554973%2CGenbank:XM_017910406.1;Parent=gene-LOC108554973
NW_016908280.1	Gnomon	exon	1189945	1190005	.	-	.	ID=exon-XM_017910353.1-1;Dbxref=GeneID:108554934%2CGenbank:XM_017910353.1;Parent=rna-XM_017910353.1
NW_016908280.1	Gnomon	exon	1189136	1189856	.	-	.	ID=exon-XM_017910353.1-2;Dbxref=GeneID:108554934%2CGenbank:XM_017910353.1;Parent=rna-XM_017910353.1
NW_016908280.1	Gnomon	exon	533323	533713	.	-	.	ID=exon-XM_017910330.1-2;Dbxref=GeneID:108554912%2CGenbank:XM_017910330.1;Parent=rna-XM_017910330.1
NW_016908280.1	Gnomon	exon	533776	533816	.	-	.	ID=exon-XM_017910330.1-1;Dbxref=GeneID:108554912%2CGenbank:XM_017910330.1;Parent=rna-XM_017910330.1
NW_016908280.1	Gnomon	exon	532024	532323	.	-	.	ID=exon-XM_017910330.1-4;Dbxref=GeneID:108554912%2CGenbank:XM_017910330.1;Parent=rna-XM_017910330.1
NW_016908280.1	Gnomon	exon	532482	532742	.	-	.	ID=exon-XM_017910330.1-3;Dbxref=GeneID:108554912%2CGenbank:XM_017910330.1;Parent=rna-XM_017910330.1
NW_016908280.1	Gnomon	exon	531037	531213	.	-	.	ID=exon-XM_017910330.1-6;Dbxref=GeneID:108554912%2CGenbank:XM_017910330.1;Parent=rna-XM_017910330.1
NW_016908280.1	Gnomon	exon	531318	531929	.	-	.	ID=exon-XM_017910330.1-5;Dbxref=GeneID:108554912%2CGenbank:XM_017910330.1;Parent=rna-XM_017910330.1
NW_016908280.1	Gnomon	exon	530496	530625	.	-	.	ID=exon-XM_017910330.1-8;Dbxref=GeneID:108554912%2CGenbank:XM_017910330.1;Parent=rna-XM_017910330.1
NW_016908280.1	Gnomon	exon	530794	530980	.	-	.	ID=exon-XM_017910330.1-7;Dbxref=GeneID:108554912%2CGenbank:XM_017910330.1;Parent=rna-XM_017910330.1
NW_016908280.1	Gnomon	exon	530211	530367	.	-	.	ID=exon-XM_017910330.1-9;Dbxref=GeneID:108554912%2CGenbank:XM_017910330.1;Parent=rna-XM_017910330.1
NW_016908280.1	Gnomon	CDS	1801020	1801036	.	-	0	Name=XP_017765892.1;ID=cds-XP_017765892.1;Dbxref=GeneID:108554973%2CGenbank:XP_017765892.1;Parent=rna-XM_017910403.1
NW_016908280.1	Gnomon	CDS	1800449	1800507	.	-	0	Name=XP_017765892.1;ID=cds-XP_017765892.1;Dbxref=GeneID:108554973%2CGenbank:XP_017765892.1;Parent=rna-XM_017910403.1
NW_016908280.1	Gnomon	CDS	1800063	1800274	.	-	0	Name=XP_017765892.1;ID=cds-XP_017765892.1;Dbxref=GeneID:108554973%2CGenbank:XP_017765892.1;Parent=rna-XM_017910403.1
NW_016908280.1	Gnomon	CDS	1799093	1799329	.	-	0	Name=XP_017765892.1;ID=cds-XP_017765892.1;Dbxref=GeneID:108554973%2CGenbank:XP_017765892.1;Parent=rna-XM_017910403.1
NW_016908280.1	Gnomon	CDS	1798903	1798987	.	-	0	Name=XP_017765892.1;ID=cds-XP_017765892.1;Dbxref=GeneID:108554973%2CGenbank:XP_017765892.1;Parent=rna-XM_017910403.1
NW_016908280.1	Gnomon	CDS	1796939	1797162	.	-	0	Name=XP_017765892.1;ID=cds-XP_017765892.1;Dbxref=GeneID:108554973%2CGenbank:XP_017765892.1;Parent=rna-XM_017910403.1
NW_016908280.1	Gnomon	CDS	1796699	1796848	.	-	0	Name=XP_017765892.1;ID=cds-XP_017765892.1;Dbxref=GeneID:108554973%2CGenbank:XP_017765892.1;Parent=rna-XM_017910403.1
NW_016908280.1	Gnomon	CDS	1796479	1796611	.	-	0	Name=XP_017765892.1;ID=cds-XP_017765892.1;Dbxref=GeneID:108554973%2CGenbank:XP_017765892.1;Parent=rna-XM_017910403.1
NW_016908280.1	Gnomon	CDS	1796245	1796400	.	-	0	Name=XP_017765892.1;ID=cds-XP_017765892.1;Dbxref=GeneID:108554973%2CGenbank:XP_017765892.1;Parent=rna-XM_017910403.1
NW_016908280.1	Gnomon	CDS	1796081	1796166	.	-	0	Name=XP_017765892.1;ID=cds-XP_017765892.1;Dbxref=GeneID:108554973%2CGenbank:XP_017765892.1;Parent=rna-XM_017910403.1
NW_016908280.1	Gnomon	CDS	1795573	1795797	.	-	0	Name=XP_017765892.1;ID=cds-XP_017765892.1;Dbxref=GeneID:108554973%2CGenbank:XP_017765892.1;Parent=rna-XM_017910403.1
NW_016908280.1	Gnomon	CDS	1801020	1801036	.	-	0	Name=XP_017765891.1;ID=cds-XP_017765891.1;Dbxref=GeneID:108554973%2CGenbank:XP_017765891.1;Parent=rna-XM_017910402.1
NW_016908280.1	Gnomon	CDS	1800449	1800507	.	-	0	Name=XP_017765891.1;ID=cds-XP_017765891.1;Dbxref=GeneID:108554973%2CGenbank:XP_017765891.1;Parent=rna-XM_017910402.1
NW_016908280.1	Gnomon	CDS	1800063	1800274	.	-	0	Name=XP_017765891.1;ID=cds-XP_017765891.1;Dbxref=GeneID:108554973%2CGenbank:XP_017765891.1;Parent=rna-XM_017910402.1
NW_016908280.1	Gnomon	CDS	1799093	1799329	.	-	0	Name=XP_017765891.1;ID=cds-XP_017765891.1;Dbxref=GeneID:108554973%2CGenbank:XP_017765891.1;Parent=rna-XM_017910402.1
NW_016908280.1	Gnomon	CDS	1798903	1798987	.	-	0	Name=XP_017765891.1;ID=cds-XP_017765891.1;Dbxref=GeneID:108554973%2CGenbank:XP_017765891.1;Parent=rna-XM_017910402.1
NW_016908280.1	Gnomon	CDS	1796939	1797162	.	-	0	Name=XP_017765891.1;ID=cds-XP_017765891.1;Dbxref=GeneID:108554973%2CGenbank:XP_017765891.1;Parent=rna-XM_017910402.1
NW_016908280.1	Gnomon	CDS	1796699	1796848	.	-	0	Name=XP_017765891.1;ID=cds-XP_017765891.1;Dbxref=GeneID:108554973%2CGenbank:XP_017765891.1;Parent=rna-XM_017910402.1
NW_016908280.1	Gnomon	CDS	1796479	1796611	.	-	0	Name=XP_017765891.1;ID=cds-XP_017765891.1;Dbxref=GeneID:108554973%2CGenbank:XP_017765891.1;Parent=rna-XM_017910402.1
NW_016908280.1	Gnomon	CDS	1796245	1796400	.	-	0	Name=XP_017765891.1;ID=cds-XP_017765891.1;Dbxref=GeneID:108554973%2CGenbank:XP_017765891.1;Parent=rna-XM_017910402.1
NW_016908280.1	Gnomon	CDS	1796081	1796166	.	-	0	Name=XP_017765891.1;ID=cds-XP_017765891.1;Dbxref=GeneID:108554973%2CGenbank:XP_017765891.1;Parent=rna-XM_017910402.1
NW_016908280.1	Gnomon	CDS	1795573	1795797	.	-	0	Name=XP_017765891.1;ID=cds-XP_017765891.1;Dbxref=GeneID:108554973%2CGenbank:XP_017765891.1;Parent=rna-XM_017910402.1
NW_016908280.1	Gnomon	mRNA	2108220	2109030	.	+	.	Name=XM_017910397.1;ID=rna-XM_017910397.1;Dbxref=GeneID:108554970%2CGenbank:XM_017910397.1;Parent=gene-LOC108554970
NW_016908280.1	Gnomon	mRNA	1794274	1806170	.	-	.	Name=XM_017910407.1;ID=rna-XM_017910407.1;Dbxref=GeneID:108554973%2CGenbank:XM_017910407.1;Parent=gene-LOC108554973
NW_016908280.1	Gnomon	CDS	1057245	1057309	.	-	0	Name=XP_017765901.1;ID=cds-XP_017765901.1;Dbxref=GeneID:108554976%2CGenbank:XP_017765901.1;Parent=rna-XM_017910412.1
NW_016908280.1	Gnomon	CDS	989099	989193	.	-	0	Name=XP_017765901.1;ID=cds-XP_017765901.1;Dbxref=GeneID:108554976%2CGenbank:XP_017765901.1;Parent=rna-XM_017910412.1
NW_016908280.1	Gnomon	CDS	958930	958989	.	-	0	Name=XP_017765901.1;ID=cds-XP_017765901.1;Dbxref=GeneID:108554976%2CGenbank:XP_017765901.1;Parent=rna-XM_017910412.1
NW_016908280.1	Gnomon	CDS	916818	916872	.	-	0	Name=XP_017765901.1;ID=cds-XP_017765901.1;Dbxref=GeneID:108554976%2CGenbank:XP_017765901.1;Parent=rna-XM_017910412.1
NW_016908280.1	Gnomon	CDS	914345	914483	.	-	0	Name=XP_017765901.1;ID=cds-XP_017765901.1;Dbxref=GeneID:108554976%2CGenbank:XP_017765901.1;Parent=rna-XM_017910412.1
NW_016908280.1	Gnomon	CDS	913475	913577	.	-	0	Name=XP_017765901.1;ID=cds-XP_017765901.1;Dbxref=GeneID:108554976%2CGenbank:XP_017765901.1;Parent=rna-XM_017910412.1
NW_016908280.1	Gnomon	CDS	911296	911474	.	-	0	Name=XP_017765901.1;ID=cds-XP_017765901.1;Dbxref=GeneID:108554976%2CGenbank:XP_017765901.1;Parent=rna-XM_017910412.1
NW_016908280.1	Gnomon	CDS	908672	908794	.	-	0	Name=XP_017765901.1;ID=cds-XP_017765901.1;Dbxref=GeneID:108554976%2CGenbank:XP_017765901.1;Parent=rna-XM_017910412.1
NW_016908280.1	Gnomon	CDS	908493	908576	.	-	0	Name=XP_017765901.1;ID=cds-XP_017765901.1;Dbxref=GeneID:108554976%2CGenbank:XP_017765901.1;Parent=rna-XM_017910412.1
NW_016908280.1	Gnomon	CDS	880708	880768	.	-	0	Name=XP_017765901.1;ID=cds-XP_017765901.1;Dbxref=GeneID:108554976%2CGenbank:XP_017765901.1;Parent=rna-XM_017910412.1
NW_016908280.1	Gnomon	CDS	868356	868445	.	-	0	Name=XP_017765901.1;ID=cds-XP_017765901.1;Dbxref=GeneID:108554976%2CGenbank:XP_017765901.1;Parent=rna-XM_017910412.1
NW_016908280.1	Gnomon	CDS	853001	853057	.	-	0	Name=XP_017765901.1;ID=cds-XP_017765901.1;Dbxref=GeneID:108554976%2CGenbank:XP_017765901.1;Parent=rna-XM_017910412.1
NW_016908280.1	Gnomon	CDS	842407	842565	.	-	0	Name=XP_017765901.1;ID=cds-XP_017765901.1;Dbxref=GeneID:108554976%2CGenbank:XP_017765901.1;Parent=rna-XM_017910412.1
NW_016908280.1	Gnomon	CDS	835795	835857	.	-	0	Name=XP_017765901.1;ID=cds-XP_017765901.1;Dbxref=GeneID:108554976%2CGenbank:XP_017765901.1;Parent=rna-XM_017910412.1
NW_016908280.1	Gnomon	CDS	834179	834254	.	-	0	Name=XP_017765901.1;ID=cds-XP_017765901.1;Dbxref=GeneID:108554976%2CGenbank:XP_017765901.1;Parent=rna-XM_017910412.1
NW_016908280.1	Gnomon	CDS	832448	832542	.	-	0	Name=XP_017765901.1;ID=cds-XP_017765901.1;Dbxref=GeneID:108554976%2CGenbank:XP_017765901.1;Parent=rna-XM_017910412.1
NW_016908280.1	Gnomon	CDS	831514	831628	.	-	0	Name=XP_017765901.1;ID=cds-XP_017765901.1;Dbxref=GeneID:108554976%2CGenbank:XP_017765901.1;Parent=rna-XM_017910412.1
NW_016908280.1	Gnomon	CDS	830517	830649	.	-	0	Name=XP_017765901.1;ID=cds-XP_017765901.1;Dbxref=GeneID:108554976%2CGenbank:XP_017765901.1;Parent=rna-XM_017910412.1
NW_016908280.1	Gnomon	exon	145749	146011	.	+	.	ID=exon-XM_017910476.1-7;Dbxref=GeneID:108555000%2CGenbank:XM_017910476.1;Parent=rna-XM_017910476.1
NW_016908280.1	Gnomon	exon	145552	145664	.	+	.	ID=exon-XM_017910476.1-6;Dbxref=GeneID:108555000%2CGenbank:XM_017910476.1;Parent=rna-XM_017910476.1
NW_016908280.1	Gnomon	exon	145360	145466	.	+	.	ID=exon-XM_017910476.1-5;Dbxref=GeneID:108555000%2CGenbank:XM_017910476.1;Parent=rna-XM_017910476.1
NW_016908280.1	Gnomon	exon	145164	145197	.	+	.	ID=exon-XM_017910476.1-4;Dbxref=GeneID:108555000%2CGenbank:XM_017910476.1;Parent=rna-XM_017910476.1
NW_016908280.1	Gnomon	exon	145034	145080	.	+	.	ID=exon-XM_017910476.1-3;Dbxref=GeneID:108555000%2CGenbank:XM_017910476.1;Parent=rna-XM_017910476.1
NW_016908280.1	Gnomon	exon	144895	144964	.	+	.	ID=exon-XM_017910476.1-2;Dbxref=GeneID:108555000%2CGenbank:XM_017910476.1;Parent=rna-XM_017910476.1
NW_016908280.1	Gnomon	exon	144502	144742	.	+	.	ID=exon-XM_017910476.1-1;Dbxref=GeneID:108555000%2CGenbank:XM_017910476.1;Parent=rna-XM_017910476.1
NW_016908280.1	Gnomon	exon	1157428	1158300	.	-	.	ID=exon-XM_017910435.1-10;Dbxref=GeneID:108554979%2CGenbank:XM_017910435.1;Parent=rna-XM_017910435.1
NW_016908280.1	Gnomon	mRNA	1183836	1184546	.	-	.	Name=XM_017910398.1;ID=rna-XM_017910398.1;Dbxref=GeneID:108554971%2CGenbank:XM_017910398.1;Parent=gene-LOC108554971
NW_016908280.1	Gnomon	mRNA	1790451	1792084	.	-	.	Name=XM_017910408.1;ID=rna-XM_017910408.1;Dbxref=GeneID:108554974%2CGenbank:XM_017910408.1;Parent=gene-LOC108554974
NW_016908280.1	Gnomon	CDS	1803379	1803484	.	-	0	Name=XP_017765890.1;ID=cds-XP_017765890.1;Dbxref=GeneID:108554973%2CGenbank:XP_017765890.1;Parent=rna-XM_017910401.1
NW_016908280.1	Gnomon	CDS	1801020	1801091	.	-	0	Name=XP_017765890.1;ID=cds-XP_017765890.1;Dbxref=GeneID:108554973%2CGenbank:XP_017765890.1;Parent=rna-XM_017910401.1
NW_016908280.1	Gnomon	CDS	1800063	1800274	.	-	0	Name=XP_017765890.1;ID=cds-XP_017765890.1;Dbxref=GeneID:108554973%2CGenbank:XP_017765890.1;Parent=rna-XM_017910401.1
NW_016908280.1	Gnomon	CDS	1799093	1799329	.	-	0	Name=XP_017765890.1;ID=cds-XP_017765890.1;Dbxref=GeneID:108554973%2CGenbank:XP_017765890.1;Parent=rna-XM_017910401.1
NW_016908280.1	Gnomon	CDS	1798903	1798987	.	-	0	Name=XP_017765890.1;ID=cds-XP_017765890.1;Dbxref=GeneID:108554973%2CGenbank:XP_017765890.1;Parent=rna-XM_017910401.1
NW_016908280.1	Gnomon	CDS	1796939	1797162	.	-	0	Name=XP_017765890.1;ID=cds-XP_017765890.1;Dbxref=GeneID:108554973%2CGenbank:XP_017765890.1;Parent=rna-XM_017910401.1
NW_016908280.1	Gnomon	CDS	1796699	1796848	.	-	0	Name=XP_017765890.1;ID=cds-XP_017765890.1;Dbxref=GeneID:108554973%2CGenbank:XP_017765890.1;Parent=rna-XM_017910401.1
NW_016908280.1	Gnomon	CDS	1796479	1796611	.	-	0	Name=XP_017765890.1;ID=cds-XP_017765890.1;Dbxref=GeneID:108554973%2CGenbank:XP_017765890.1;Parent=rna-XM_017910401.1
NW_016908280.1	Gnomon	CDS	1796245	1796400	.	-	0	Name=XP_017765890.1;ID=cds-XP_017765890.1;Dbxref=GeneID:108554973%2CGenbank:XP_017765890.1;Parent=rna-XM_017910401.1
NW_016908280.1	Gnomon	CDS	1796081	1796166	.	-	0	Name=XP_017765890.1;ID=cds-XP_017765890.1;Dbxref=GeneID:108554973%2CGenbank:XP_017765890.1;Parent=rna-XM_017910401.1
NW_016908280.1	Gnomon	CDS	1795573	1795797	.	-	0	Name=XP_017765890.1;ID=cds-XP_017765890.1;Dbxref=GeneID:108554973%2CGenbank:XP_017765890.1;Parent=rna-XM_017910401.1
NW_016908280.1	Gnomon	CDS	1057245	1057309	.	-	0	Name=XP_017765900.1;ID=cds-XP_017765900.1;Dbxref=GeneID:108554976%2CGenbank:XP_017765900.1;Parent=rna-XM_017910411.1
NW_016908280.1	Gnomon	CDS	989099	989193	.	-	0	Name=XP_017765900.1;ID=cds-XP_017765900.1;Dbxref=GeneID:108554976%2CGenbank:XP_017765900.1;Parent=rna-XM_017910411.1
NW_016908280.1	Gnomon	CDS	958930	958989	.	-	0	Name=XP_017765900.1;ID=cds-XP_017765900.1;Dbxref=GeneID:108554976%2CGenbank:XP_017765900.1;Parent=rna-XM_017910411.1
NW_016908280.1	Gnomon	CDS	916818	916872	.	-	0	Name=XP_017765900.1;ID=cds-XP_017765900.1;Dbxref=GeneID:108554976%2CGenbank:XP_017765900.1;Parent=rna-XM_017910411.1
NW_016908280.1	Gnomon	CDS	914345	914483	.	-	0	Name=XP_017765900.1;ID=cds-XP_017765900.1;Dbxref=GeneID:108554976%2CGenbank:XP_017765900.1;Parent=rna-XM_017910411.1
NW_016908280.1	Gnomon	CDS	913475	913577	.	-	0	Name=XP_017765900.1;ID=cds-XP_017765900.1;Dbxref=GeneID:108554976%2CGenbank:XP_017765900.1;Parent=rna-XM_017910411.1
NW_016908280.1	Gnomon	CDS	911296	911474	.	-	0	Name=XP_017765900.1;ID=cds-XP_017765900.1;Dbxref=GeneID:108554976%2CGenbank:XP_017765900.1;Parent=rna-XM_017910411.1
NW_016908280.1	Gnomon	CDS	908672	908794	.	-	0	Name=XP_017765900.1;ID=cds-XP_017765900.1;Dbxref=GeneID:108554976%2CGenbank:XP_017765900.1;Parent=rna-XM_017910411.1
NW_016908280.1	Gnomon	CDS	908493	908576	.	-	0	Name=XP_017765900.1;ID=cds-XP_017765900.1;Dbxref=GeneID:108554976%2CGenbank:XP_017765900.1;Parent=rna-XM_017910411.1
NW_016908280.1	Gnomon	CDS	880708	880768	.	-	0	Name=XP_017765900.1;ID=cds-XP_017765900.1;Dbxref=GeneID:108554976%2CGenbank:XP_017765900.1;Parent=rna-XM_017910411.1
NW_016908280.1	Gnomon	CDS	868356	868445	.	-	0	Name=XP_017765900.1;ID=cds-XP_017765900.1;Dbxref=GeneID:108554976%2CGenbank:XP_017765900.1;Parent=rna-XM_017910411.1
NW_016908280.1	Gnomon	CDS	853001	853057	.	-	0	Name=XP_017765900.1;ID=cds-XP_017765900.1;Dbxref=GeneID:108554976%2CGenbank:XP_017765900.1;Parent=rna-XM_017910411.1
NW_016908280.1	Gnomon	CDS	842407	842565	.	-	0	Name=XP_017765900.1;ID=cds-XP_017765900.1;Dbxref=GeneID:108554976%2CGenbank:XP_017765900.1;Parent=rna-XM_017910411.1
NW_016908280.1	Gnomon	CDS	835795	835857	.	-	0	Name=XP_017765900.1;ID=cds-XP_017765900.1;Dbxref=GeneID:108554976%2CGenbank:XP_017765900.1;Parent=rna-XM_017910411.1
NW_016908280.1	Gnomon	CDS	834179	834254	.	-	0	Name=XP_017765900.1;ID=cds-XP_017765900.1;Dbxref=GeneID:108554976%2CGenbank:XP_017765900.1;Parent=rna-XM_017910411.1
NW_016908280.1	Gnomon	CDS	832448	832542	.	-	0	Name=XP_017765900.1;ID=cds-XP_017765900.1;Dbxref=GeneID:108554976%2CGenbank:XP_017765900.1;Parent=rna-XM_017910411.1
NW_016908280.1	Gnomon	CDS	831514	831631	.	-	0	Name=XP_017765900.1;ID=cds-XP_017765900.1;Dbxref=GeneID:108554976%2CGenbank:XP_017765900.1;Parent=rna-XM_017910411.1
NW_016908280.1	Gnomon	CDS	830517	830649	.	-	0	Name=XP_017765900.1;ID=cds-XP_017765900.1;Dbxref=GeneID:108554976%2CGenbank:XP_017765900.1;Parent=rna-XM_017910411.1
NW_016908280.1	Gnomon	mRNA	1794274	1802535	.	-	.	Name=XM_017910400.1;ID=rna-XM_017910400.1;Dbxref=GeneID:108554973%2CGenbank:XM_017910400.1;Parent=gene-LOC108554973
NW_016908280.1	Gnomon	CDS	1769733	1769800	.	+	0	Name=XP_017765898.1;ID=cds-XP_017765898.1;Dbxref=GeneID:108554975%2CGenbank:XP_017765898.1;Note=The sequence of the model RefSeq protein was modified relative to this genomic sequence to represent the inferred CDS: substituted 1 base at 1 genomic stop codon;Parent=rna-XM_017910409.1
NW_016908280.1	Gnomon	CDS	1769904	1770033	.	+	0	Name=XP_017765898.1;ID=cds-XP_017765898.1;Dbxref=GeneID:108554975%2CGenbank:XP_017765898.1;Note=The sequence of the model RefSeq protein was modified relative to this genomic sequence to represent the inferred CDS: substituted 1 base at 1 genomic stop codon;Parent=rna-XM_017910409.1
NW_016908280.1	Gnomon	CDS	1770116	1770301	.	+	0	Name=XP_017765898.1;ID=cds-XP_017765898.1;Dbxref=GeneID:108554975%2CGenbank:XP_017765898.1;Note=The sequence of the model RefSeq protein was modified relative to this genomic sequence to represent the inferred CDS: substituted 1 base at 1 genomic stop codon;Parent=rna-XM_017910409.1
NW_016908280.1	Gnomon	CDS	1770390	1770434	.	+	0	Name=XP_017765898.1;ID=cds-XP_017765898.1;Dbxref=GeneID:108554975%2CGenbank:XP_017765898.1;Note=The sequence of the model RefSeq protein was modified relative to this genomic sequence to represent the inferred CDS: substituted 1 base at 1 genomic stop codon;Parent=rna-XM_017910409.1
NW_016908280.1	Gnomon	CDS	1770520	1770660	.	+	0	Name=XP_017765898.1;ID=cds-XP_017765898.1;Dbxref=GeneID:108554975%2CGenbank:XP_017765898.1;Note=The sequence of the model RefSeq protein was modified relative to this genomic sequence to represent the inferred CDS: substituted 1 base at 1 genomic stop codon;Parent=rna-XM_017910409.1
NW_016908280.1	Gnomon	CDS	1770744	1770847	.	+	0	Name=XP_017765898.1;ID=cds-XP_017765898.1;Dbxref=GeneID:108554975%2CGenbank:XP_017765898.1;Note=The sequence of the model RefSeq protein was modified relative to this genomic sequence to represent the inferred CDS: substituted 1 base at 1 genomic stop codon;Parent=rna-XM_017910409.1
NW_016908280.1	Gnomon	CDS	1770936	1771083	.	+	0	Name=XP_017765898.1;ID=cds-XP_017765898.1;Dbxref=GeneID:108554975%2CGenbank:XP_017765898.1;Note=The sequence of the model RefSeq protein was modified relative to this genomic sequence to represent the inferred CDS: substituted 1 base at 1 genomic stop codon;Parent=rna-XM_017910409.1
NW_016908280.1	Gnomon	CDS	1771163	1771405	.	+	0	Name=XP_017765898.1;ID=cds-XP_017765898.1;Dbxref=GeneID:108554975%2CGenbank:XP_017765898.1;Note=The sequence of the model RefSeq protein was modified relative to this genomic sequence to represent the inferred CDS: substituted 1 base at 1 genomic stop codon;Parent=rna-XM_017910409.1
NW_016908280.1	Gnomon	CDS	1771539	1771854	.	+	0	Name=XP_017765898.1;ID=cds-XP_017765898.1;Dbxref=GeneID:108554975%2CGenbank:XP_017765898.1;Note=The sequence of the model RefSeq protein was modified relative to this genomic sequence to represent the inferred CDS: substituted 1 base at 1 genomic stop codon;Parent=rna-XM_017910409.1
NW_016908280.1	Gnomon	CDS	1771919	1772241	.	+	0	Name=XP_017765898.1;ID=cds-XP_017765898.1;Dbxref=GeneID:108554975%2CGenbank:XP_017765898.1;Note=The sequence of the model RefSeq protein was modified relative to this genomic sequence to represent the inferred CDS: substituted 1 base at 1 genomic stop codon;Parent=rna-XM_017910409.1
NW_016908280.1	Gnomon	CDS	1772331	1772687	.	+	0	Name=XP_017765898.1;ID=cds-XP_017765898.1;Dbxref=GeneID:108554975%2CGenbank:XP_017765898.1;Note=The sequence of the model RefSeq protein was modified relative to this genomic sequence to represent the inferred CDS: substituted 1 base at 1 genomic stop codon;Parent=rna-XM_017910409.1
NW_016908280.1	Gnomon	CDS	1772744	1772897	.	+	0	Name=XP_017765898.1;ID=cds-XP_017765898.1;Dbxref=GeneID:108554975%2CGenbank:XP_017765898.1;Note=The sequence of the model RefSeq protein was modified relative to this genomic sequence to represent the inferred CDS: substituted 1 base at 1 genomic stop codon;Parent=rna-XM_017910409.1
NW_016908280.1	Gnomon	CDS	1772970	1773154	.	+	0	Name=XP_017765898.1;ID=cds-XP_017765898.1;Dbxref=GeneID:108554975%2CGenbank:XP_017765898.1;Note=The sequence of the model RefSeq protein was modified relative to this genomic sequence to represent the inferred CDS: substituted 1 base at 1 genomic stop codon;Parent=rna-XM_017910409.1
NW_016908280.1	Gnomon	CDS	1773736	1774252	.	+	0	Name=XP_017765898.1;ID=cds-XP_017765898.1;Dbxref=GeneID:108554975%2CGenbank:XP_017765898.1;Note=The sequence of the model RefSeq protein was modified relative to this genomic sequence to represent the inferred CDS: substituted 1 base at 1 genomic stop codon;Parent=rna-XM_017910409.1
NW_016908280.1	Gnomon	CDS	1774354	1774579	.	+	0	Name=XP_017765898.1;ID=cds-XP_017765898.1;Dbxref=GeneID:108554975%2CGenbank:XP_017765898.1;Note=The sequence of the model RefSeq protein was modified relative to this genomic sequence to represent the inferred CDS: substituted 1 base at 1 genomic stop codon;Parent=rna-XM_017910409.1
NW_016908280.1	Gnomon	CDS	1774654	1774971	.	+	0	Name=XP_017765898.1;ID=cds-XP_017765898.1;Dbxref=GeneID:108554975%2CGenbank:XP_017765898.1;Note=The sequence of the model RefSeq protein was modified relative to this genomic sequence to represent the inferred CDS: substituted 1 base at 1 genomic stop codon;Parent=rna-XM_017910409.1
NW_016908280.1	Gnomon	CDS	1775047	1775207	.	+	0	Name=XP_017765898.1;ID=cds-XP_017765898.1;Dbxref=GeneID:108554975%2CGenbank:XP_017765898.1;Note=The sequence of the model RefSeq protein was modified relative to this genomic sequence to represent the inferred CDS: substituted 1 base at 1 genomic stop codon;Parent=rna-XM_017910409.1
NW_016908280.1	Gnomon	CDS	1775291	1775623	.	+	0	Name=XP_017765898.1;ID=cds-XP_017765898.1;Dbxref=GeneID:108554975%2CGenbank:XP_017765898.1;Note=The sequence of the model RefSeq protein was modified relative to this genomic sequence to represent the inferred CDS: substituted 1 base at 1 genomic stop codon;Parent=rna-XM_017910409.1
NW_016908280.1	Gnomon	CDS	1776297	1776787	.	+	0	Name=XP_017765898.1;ID=cds-XP_017765898.1;Dbxref=GeneID:108554975%2CGenbank:XP_017765898.1;Note=The sequence of the model RefSeq protein was modified relative to this genomic sequence to represent the inferred CDS: substituted 1 base at 1 genomic stop codon;Parent=rna-XM_017910409.1
NW_016908280.1	Gnomon	CDS	1776857	1777249	.	+	0	Name=XP_017765898.1;ID=cds-XP_017765898.1;Dbxref=GeneID:108554975%2CGenbank:XP_017765898.1;Note=The sequence of the model RefSeq protein was modified relative to this genomic sequence to represent the inferred CDS: substituted 1 base at 1 genomic stop codon;Parent=rna-XM_017910409.1
NW_016908280.1	Gnomon	CDS	1777322	1777595	.	+	0	Name=XP_017765898.1;ID=cds-XP_017765898.1;Dbxref=GeneID:108554975%2CGenbank:XP_017765898.1;Note=The sequence of the model RefSeq protein was modified relative to this genomic sequence to represent the inferred CDS: substituted 1 base at 1 genomic stop codon;Parent=rna-XM_017910409.1
NW_016908280.1	Gnomon	CDS	1777693	1777935	.	+	0	Name=XP_017765898.1;ID=cds-XP_017765898.1;Dbxref=GeneID:108554975%2CGenbank:XP_017765898.1;Note=The sequence of the model RefSeq protein was modified relative to this genomic sequence to represent the inferred CDS: substituted 1 base at 1 genomic stop codon;Parent=rna-XM_017910409.1
NW_016908280.1	Gnomon	CDS	1778254	1778765	.	+	0	Name=XP_017765898.1;ID=cds-XP_017765898.1;Dbxref=GeneID:108554975%2CGenbank:XP_017765898.1;Note=The sequence of the model RefSeq protein was modified relative to this genomic sequence to represent the inferred CDS: substituted 1 base at 1 genomic stop codon;Parent=rna-XM_017910409.1
NW_016908280.1	Gnomon	CDS	1779024	1779228	.	+	0	Name=XP_017765898.1;ID=cds-XP_017765898.1;Dbxref=GeneID:108554975%2CGenbank:XP_017765898.1;Note=The sequence of the model RefSeq protein was modified relative to this genomic sequence to represent the inferred CDS: substituted 1 base at 1 genomic stop codon;Parent=rna-XM_017910409.1
NW_016908280.1	Gnomon	CDS	1779286	1779657	.	+	0	Name=XP_017765898.1;ID=cds-XP_017765898.1;Dbxref=GeneID:108554975%2CGenbank:XP_017765898.1;Note=The sequence of the model RefSeq protein was modified relative to this genomic sequence to represent the inferred CDS: substituted 1 base at 1 genomic stop codon;Parent=rna-XM_017910409.1
NW_016908280.1	Gnomon	CDS	1780041	1780237	.	+	0	Name=XP_017765898.1;ID=cds-XP_017765898.1;Dbxref=GeneID:108554975%2CGenbank:XP_017765898.1;Note=The sequence of the model RefSeq protein was modified relative to this genomic sequence to represent the inferred CDS: substituted 1 base at 1 genomic stop codon;Parent=rna-XM_017910409.1
NW_016908280.1	Gnomon	CDS	1780311	1780462	.	+	0	Name=XP_017765898.1;ID=cds-XP_017765898.1;Dbxref=GeneID:108554975%2CGenbank:XP_017765898.1;Note=The sequence of the model RefSeq protein was modified relative to this genomic sequence to represent the inferred CDS: substituted 1 base at 1 genomic stop codon;Parent=rna-XM_017910409.1
NW_016908280.1	Gnomon	CDS	1780546	1780734	.	+	0	Name=XP_017765898.1;ID=cds-XP_017765898.1;Dbxref=GeneID:108554975%2CGenbank:XP_017765898.1;Note=The sequence of the model RefSeq protein was modified relative to this genomic sequence to represent the inferred CDS: substituted 1 base at 1 genomic stop codon;Parent=rna-XM_017910409.1
NW_016908280.1	Gnomon	CDS	1780816	1780997	.	+	0	Name=XP_017765898.1;ID=cds-XP_017765898.1;Dbxref=GeneID:108554975%2CGenbank:XP_017765898.1;Note=The sequence of the model RefSeq protein was modified relative to this genomic sequence to represent the inferred CDS: substituted 1 base at 1 genomic stop codon;Parent=rna-XM_017910409.1
NW_016908280.1	Gnomon	CDS	1781087	1781305	.	+	0	Name=XP_017765898.1;ID=cds-XP_017765898.1;Dbxref=GeneID:108554975%2CGenbank:XP_017765898.1;Note=The sequence of the model RefSeq protein was modified relative to this genomic sequence to represent the inferred CDS: substituted 1 base at 1 genomic stop codon;Parent=rna-XM_017910409.1
NW_016908280.1	Gnomon	CDS	1781377	1781520	.	+	0	Name=XP_017765898.1;ID=cds-XP_017765898.1;Dbxref=GeneID:108554975%2CGenbank:XP_017765898.1;Note=The sequence of the model RefSeq protein was modified relative to this genomic sequence to represent the inferred CDS: substituted 1 base at 1 genomic stop codon;Parent=rna-XM_017910409.1
NW_016908280.1	Gnomon	CDS	1781596	1781671	.	+	0	Name=XP_017765898.1;ID=cds-XP_017765898.1;Dbxref=GeneID:108554975%2CGenbank:XP_017765898.1;Note=The sequence of the model RefSeq protein was modified relative to this genomic sequence to represent the inferred CDS: substituted 1 base at 1 genomic stop codon;Parent=rna-XM_017910409.1
NW_016908280.1	Gnomon	CDS	1783779	1783887	.	+	0	Name=XP_017765898.1;ID=cds-XP_017765898.1;Dbxref=GeneID:108554975%2CGenbank:XP_017765898.1;Note=The sequence of the model RefSeq protein was modified relative to this genomic sequence to represent the inferred CDS: substituted 1 base at 1 genomic stop codon;Parent=rna-XM_017910409.1
NW_016908280.1	Gnomon	CDS	1783960	1784116	.	+	0	Name=XP_017765898.1;ID=cds-XP_017765898.1;Dbxref=GeneID:108554975%2CGenbank:XP_017765898.1;Note=The sequence of the model RefSeq protein was modified relative to this genomic sequence to represent the inferred CDS: substituted 1 base at 1 genomic stop codon;Parent=rna-XM_017910409.1
NW_016908280.1	Gnomon	CDS	1784193	1784426	.	+	0	Name=XP_017765898.1;ID=cds-XP_017765898.1;Dbxref=GeneID:108554975%2CGenbank:XP_017765898.1;Note=The sequence of the model RefSeq protein was modified relative to this genomic sequence to represent the inferred CDS: substituted 1 base at 1 genomic stop codon;Parent=rna-XM_017910409.1
NW_016908280.1	Gnomon	CDS	1784499	1784572	.	+	0	Name=XP_017765898.1;ID=cds-XP_017765898.1;Dbxref=GeneID:108554975%2CGenbank:XP_017765898.1;Note=The sequence of the model RefSeq protein was modified relative to this genomic sequence to represent the inferred CDS: substituted 1 base at 1 genomic stop codon;Parent=rna-XM_017910409.1
NW_016908280.1	Gnomon	CDS	1784637	1784866	.	+	0	Name=XP_017765898.1;ID=cds-XP_017765898.1;Dbxref=GeneID:108554975%2CGenbank:XP_017765898.1;Note=The sequence of the model RefSeq protein was modified relative to this genomic sequence to represent the inferred CDS: substituted 1 base at 1 genomic stop codon;Parent=rna-XM_017910409.1
NW_016908280.1	Gnomon	CDS	1784975	1785175	.	+	0	Name=XP_017765898.1;ID=cds-XP_017765898.1;Dbxref=GeneID:108554975%2CGenbank:XP_017765898.1;Note=The sequence of the model RefSeq protein was modified relative to this genomic sequence to represent the inferred CDS: substituted 1 base at 1 genomic stop codon;Parent=rna-XM_017910409.1
NW_016908280.1	Gnomon	CDS	1785259	1785394	.	+	0	Name=XP_017765898.1;ID=cds-XP_017765898.1;Dbxref=GeneID:108554975%2CGenbank:XP_017765898.1;Note=The sequence of the model RefSeq protein was modified relative to this genomic sequence to represent the inferred CDS: substituted 1 base at 1 genomic stop codon;Parent=rna-XM_017910409.1
NW_016908280.1	Gnomon	CDS	1785626	1785959	.	+	0	Name=XP_017765898.1;ID=cds-XP_017765898.1;Dbxref=GeneID:108554975%2CGenbank:XP_017765898.1;Note=The sequence of the model RefSeq protein was modified relative to this genomic sequence to represent the inferred CDS: substituted 1 base at 1 genomic stop codon;Parent=rna-XM_017910409.1
NW_016908280.1	Gnomon	CDS	1786041	1786226	.	+	0	Name=XP_017765898.1;ID=cds-XP_017765898.1;Dbxref=GeneID:108554975%2CGenbank:XP_017765898.1;Note=The sequence of the model RefSeq protein was modified relative to this genomic sequence to represent the inferred CDS: substituted 1 base at 1 genomic stop codon;Parent=rna-XM_017910409.1
NW_016908280.1	Gnomon	CDS	1786312	1786422	.	+	0	Name=XP_017765898.1;ID=cds-XP_017765898.1;Dbxref=GeneID:108554975%2CGenbank:XP_017765898.1;Note=The sequence of the model RefSeq protein was modified relative to this genomic sequence to represent the inferred CDS: substituted 1 base at 1 genomic stop codon;Parent=rna-XM_017910409.1
NW_016908280.1	Gnomon	CDS	1786721	1786766	.	+	0	Name=XP_017765898.1;ID=cds-XP_017765898.1;Dbxref=GeneID:108554975%2CGenbank:XP_017765898.1;Note=The sequence of the model RefSeq protein was modified relative to this genomic sequence to represent the inferred CDS: substituted 1 base at 1 genomic stop codon;Parent=rna-XM_017910409.1
NW_016908280.1	Gnomon	CDS	1786831	1787008	.	+	0	Name=XP_017765898.1;ID=cds-XP_017765898.1;Dbxref=GeneID:108554975%2CGenbank:XP_017765898.1;Note=The sequence of the model RefSeq protein was modified relative to this genomic sequence to represent the inferred CDS: substituted 1 base at 1 genomic stop codon;Parent=rna-XM_017910409.1
NW_016908280.1	Gnomon	CDS	1787103	1787336	.	+	0	Name=XP_017765898.1;ID=cds-XP_017765898.1;Dbxref=GeneID:108554975%2CGenbank:XP_017765898.1;Note=The sequence of the model RefSeq protein was modified relative to this genomic sequence to represent the inferred CDS: substituted 1 base at 1 genomic stop codon;Parent=rna-XM_017910409.1
NW_016908280.1	Gnomon	CDS	1787404	1787566	.	+	0	Name=XP_017765898.1;ID=cds-XP_017765898.1;Dbxref=GeneID:108554975%2CGenbank:XP_017765898.1;Note=The sequence of the model RefSeq protein was modified relative to this genomic sequence to represent the inferred CDS: substituted 1 base at 1 genomic stop codon;Parent=rna-XM_017910409.1
NW_016908280.1	Gnomon	CDS	1787648	1787862	.	+	0	Name=XP_017765898.1;ID=cds-XP_017765898.1;Dbxref=GeneID:108554975%2CGenbank:XP_017765898.1;Note=The sequence of the model RefSeq protein was modified relative to this genomic sequence to represent the inferred CDS: substituted 1 base at 1 genomic stop codon;Parent=rna-XM_017910409.1
NW_016908280.1	Gnomon	CDS	1788585	1788662	.	+	0	Name=XP_017765898.1;ID=cds-XP_017765898.1;Dbxref=GeneID:108554975%2CGenbank:XP_017765898.1;Note=The sequence of the model RefSeq protein was modified relative to this genomic sequence to represent the inferred CDS: substituted 1 base at 1 genomic stop codon;Parent=rna-XM_017910409.1
NW_016908280.1	Gnomon	CDS	1788747	1788811	.	+	0	Name=XP_017765898.1;ID=cds-XP_017765898.1;Dbxref=GeneID:108554975%2CGenbank:XP_017765898.1;Note=The sequence of the model RefSeq protein was modified relative to this genomic sequence to represent the inferred CDS: substituted 1 base at 1 genomic stop codon;Parent=rna-XM_017910409.1
NW_016908280.1	Gnomon	CDS	1788875	1789115	.	+	0	Name=XP_017765898.1;ID=cds-XP_017765898.1;Dbxref=GeneID:108554975%2CGenbank:XP_017765898.1;Note=The sequence of the model RefSeq protein was modified relative to this genomic sequence to represent the inferred CDS: substituted 1 base at 1 genomic stop codon;Parent=rna-XM_017910409.1
NW_016908280.1	Gnomon	CDS	1789414	1789576	.	+	0	Name=XP_017765898.1;ID=cds-XP_017765898.1;Dbxref=GeneID:108554975%2CGenbank:XP_017765898.1;Note=The sequence of the model RefSeq protein was modified relative to this genomic sequence to represent the inferred CDS: substituted 1 base at 1 genomic stop codon;Parent=rna-XM_017910409.1
NW_016908280.1	Gnomon	CDS	1789822	1790072	.	+	0	Name=XP_017765898.1;ID=cds-XP_017765898.1;Dbxref=GeneID:108554975%2CGenbank:XP_017765898.1;Note=The sequence of the model RefSeq protein was modified relative to this genomic sequence to represent the inferred CDS: substituted 1 base at 1 genomic stop codon;Parent=rna-XM_017910409.1
NW_016908280.1	Gnomon	CDS	1790171	1790284	.	+	0	Name=XP_017765898.1;ID=cds-XP_017765898.1;Dbxref=GeneID:108554975%2CGenbank:XP_017765898.1;Note=The sequence of the model RefSeq protein was modified relative to this genomic sequence to represent the inferred CDS: substituted 1 base at 1 genomic stop codon;Parent=rna-XM_017910409.1
NW_016908280.1	Gnomon	CDS	1057245	1057309	.	-	0	Name=XP_017765908.1;ID=cds-XP_017765908.1;Dbxref=GeneID:108554976%2CGenbank:XP_017765908.1;Parent=rna-XM_017910419.1
NW_016908280.1	Gnomon	CDS	989099	989193	.	-	0	Name=XP_017765908.1;ID=cds-XP_017765908.1;Dbxref=GeneID:108554976%2CGenbank:XP_017765908.1;Parent=rna-XM_017910419.1
NW_016908280.1	Gnomon	CDS	958930	958989	.	-	0	Name=XP_017765908.1;ID=cds-XP_017765908.1;Dbxref=GeneID:108554976%2CGenbank:XP_017765908.1;Parent=rna-XM_017910419.1
NW_016908280.1	Gnomon	CDS	916818	916872	.	-	0	Name=XP_017765908.1;ID=cds-XP_017765908.1;Dbxref=GeneID:108554976%2CGenbank:XP_017765908.1;Parent=rna-XM_017910419.1
NW_016908280.1	Gnomon	CDS	914345	914483	.	-	0	Name=XP_017765908.1;ID=cds-XP_017765908.1;Dbxref=GeneID:108554976%2CGenbank:XP_017765908.1;Parent=rna-XM_017910419.1
NW_016908280.1	Gnomon	CDS	913475	913577	.	-	0	Name=XP_017765908.1;ID=cds-XP_017765908.1;Dbxref=GeneID:108554976%2CGenbank:XP_017765908.1;Parent=rna-XM_017910419.1
NW_016908280.1	Gnomon	CDS	911296	911474	.	-	0	Name=XP_017765908.1;ID=cds-XP_017765908.1;Dbxref=GeneID:108554976%2CGenbank:XP_017765908.1;Parent=rna-XM_017910419.1
NW_016908280.1	Gnomon	CDS	908672	908794	.	-	0	Name=XP_017765908.1;ID=cds-XP_017765908.1;Dbxref=GeneID:108554976%2CGenbank:XP_017765908.1;Parent=rna-XM_017910419.1
NW_016908280.1	Gnomon	CDS	908493	908576	.	-	0	Name=XP_017765908.1;ID=cds-XP_017765908.1;Dbxref=GeneID:108554976%2CGenbank:XP_017765908.1;Parent=rna-XM_017910419.1
NW_016908280.1	Gnomon	CDS	880708	880768	.	-	0	Name=XP_017765908.1;ID=cds-XP_017765908.1;Dbxref=GeneID:108554976%2CGenbank:XP_017765908.1;Parent=rna-XM_017910419.1
NW_016908280.1	Gnomon	CDS	842407	842565	.	-	0	Name=XP_017765908.1;ID=cds-XP_017765908.1;Dbxref=GeneID:108554976%2CGenbank:XP_017765908.1;Parent=rna-XM_017910419.1
NW_016908280.1	Gnomon	CDS	839006	839080	.	-	0	Name=XP_017765908.1;ID=cds-XP_017765908.1;Dbxref=GeneID:108554976%2CGenbank:XP_017765908.1;Parent=rna-XM_017910419.1
NW_016908280.1	Gnomon	CDS	834179	834254	.	-	0	Name=XP_017765908.1;ID=cds-XP_017765908.1;Dbxref=GeneID:108554976%2CGenbank:XP_017765908.1;Parent=rna-XM_017910419.1
NW_016908280.1	Gnomon	CDS	832448	832542	.	-	0	Name=XP_017765908.1;ID=cds-XP_017765908.1;Dbxref=GeneID:108554976%2CGenbank:XP_017765908.1;Parent=rna-XM_017910419.1
NW_016908280.1	Gnomon	CDS	831514	831631	.	-	0	Name=XP_017765908.1;ID=cds-XP_017765908.1;Dbxref=GeneID:108554976%2CGenbank:XP_017765908.1;Parent=rna-XM_017910419.1
NW_016908280.1	Gnomon	CDS	830517	830649	.	-	0	Name=XP_017765908.1;ID=cds-XP_017765908.1;Dbxref=GeneID:108554976%2CGenbank:XP_017765908.1;Parent=rna-XM_017910419.1
NW_016908280.1	Gnomon	exon	1057245	1058174	.	-	.	ID=exon-XM_017910430.1-1;Dbxref=GeneID:108554976%2CGenbank:XM_017910430.1;Parent=rna-XM_017910430.1
NW_016908280.1	Gnomon	exon	908493	908576	.	-	.	ID=exon-XM_017910430.1-9;Dbxref=GeneID:108554976%2CGenbank:XM_017910430.1;Parent=rna-XM_017910430.1
NW_016908280.1	Gnomon	exon	908672	908794	.	-	.	ID=exon-XM_017910430.1-8;Dbxref=GeneID:108554976%2CGenbank:XM_017910430.1;Parent=rna-XM_017910430.1
NW_016908280.1	Gnomon	exon	911296	911474	.	-	.	ID=exon-XM_017910430.1-7;Dbxref=GeneID:108554976%2CGenbank:XM_017910430.1;Parent=rna-XM_017910430.1
NW_016908280.1	Gnomon	exon	913475	913577	.	-	.	ID=exon-XM_017910430.1-6;Dbxref=GeneID:108554976%2CGenbank:XM_017910430.1;Parent=rna-XM_017910430.1
NW_016908280.1	Gnomon	exon	914345	914483	.	-	.	ID=exon-XM_017910430.1-5;Dbxref=GeneID:108554976%2CGenbank:XM_017910430.1;Parent=rna-XM_017910430.1
NW_016908280.1	Gnomon	exon	916818	916872	.	-	.	ID=exon-XM_017910430.1-4;Dbxref=GeneID:108554976%2CGenbank:XM_017910430.1;Parent=rna-XM_017910430.1
NW_016908280.1	Gnomon	exon	958930	958989	.	-	.	ID=exon-XM_017910430.1-3;Dbxref=GeneID:108554976%2CGenbank:XM_017910430.1;Parent=rna-XM_017910430.1
NW_016908280.1	Gnomon	exon	989099	989193	.	-	.	ID=exon-XM_017910430.1-2;Dbxref=GeneID:108554976%2CGenbank:XM_017910430.1;Parent=rna-XM_017910430.1
NW_016908280.1	Gnomon	exon	145164	145197	.	+	.	ID=exon-XM_017910477.1-4;Dbxref=GeneID:108555000%2CGenbank:XM_017910477.1;Parent=rna-XM_017910477.1
NW_016908280.1	Gnomon	exon	145034	145080	.	+	.	ID=exon-XM_017910477.1-3;Dbxref=GeneID:108555000%2CGenbank:XM_017910477.1;Parent=rna-XM_017910477.1
NW_016908280.1	Gnomon	exon	145552	145664	.	+	.	ID=exon-XM_017910477.1-6;Dbxref=GeneID:108555000%2CGenbank:XM_017910477.1;Parent=rna-XM_017910477.1
NW_016908280.1	Gnomon	exon	145360	145466	.	+	.	ID=exon-XM_017910477.1-5;Dbxref=GeneID:108555000%2CGenbank:XM_017910477.1;Parent=rna-XM_017910477.1
NW_016908280.1	Gnomon	exon	144913	144964	.	+	.	ID=exon-XM_017910477.1-2;Dbxref=GeneID:108555000%2CGenbank:XM_017910477.1;Parent=rna-XM_017910477.1
NW_016908280.1	Gnomon	exon	144502	144742	.	+	.	ID=exon-XM_017910477.1-1;Dbxref=GeneID:108555000%2CGenbank:XM_017910477.1;Parent=rna-XM_017910477.1
NW_016908280.1	Gnomon	exon	145749	146011	.	+	.	ID=exon-XM_017910477.1-7;Dbxref=GeneID:108555000%2CGenbank:XM_017910477.1;Parent=rna-XM_017910477.1
NW_016908280.1	Gnomon	mRNA	1084431	1087331	.	+	.	Name=XM_017910391.1;ID=rna-XM_017910391.1;Dbxref=GeneID:108554965%2CGenbank:XM_017910391.1;Parent=gene-LOC108554965
NW_016908280.1	Gnomon	exon	658046	658196	.	+	.	ID=exon-XM_017910376.1-2;Dbxref=GeneID:108554952%2CGenbank:XM_017910376.1;Parent=rna-XM_017910376.1
NW_016908280.1	Gnomon	exon	657674	657742	.	+	.	ID=exon-XM_017910376.1-1;Dbxref=GeneID:108554952%2CGenbank:XM_017910376.1;Parent=rna-XM_017910376.1
NW_016908280.1	Gnomon	exon	658590	658861	.	+	.	ID=exon-XM_017910376.1-4;Dbxref=GeneID:108554952%2CGenbank:XM_017910376.1;Parent=rna-XM_017910376.1
NW_016908280.1	Gnomon	exon	658270	658357	.	+	.	ID=exon-XM_017910376.1-3;Dbxref=GeneID:108554952%2CGenbank:XM_017910376.1;Parent=rna-XM_017910376.1
NW_016908280.1	Gnomon	mRNA	1794274	1803994	.	-	.	Name=XM_017910401.1;ID=rna-XM_017910401.1;Dbxref=GeneID:108554973%2CGenbank:XM_017910401.1;Parent=gene-LOC108554973
NW_016908280.1	tRNAscan-SE	exon	632964	633034	.	+	.	ID=exon-Trnag-gcc-4-1;Dbxref=GeneID:108555005;Note=transfer RNA glycine (anticodon GCC);Parent=rna-Trnag-gcc-4
NW_016908280.1	Gnomon	CDS	1791794	1791798	.	-	0	Name=XP_017765897.1;ID=cds-XP_017765897.1;Dbxref=GeneID:108554974%2CGenbank:XP_017765897.1;Parent=rna-XM_017910408.1
NW_016908280.1	Gnomon	CDS	1791565	1791696	.	-	0	Name=XP_017765897.1;ID=cds-XP_017765897.1;Dbxref=GeneID:108554974%2CGenbank:XP_017765897.1;Parent=rna-XM_017910408.1
NW_016908280.1	Gnomon	CDS	1790706	1791399	.	-	0	Name=XP_017765897.1;ID=cds-XP_017765897.1;Dbxref=GeneID:108554974%2CGenbank:XP_017765897.1;Parent=rna-XM_017910408.1
NW_016908280.1	Gnomon	CDS	1057245	1057309	.	-	0	Name=XP_017765907.1;ID=cds-XP_017765907.1;Dbxref=GeneID:108554976%2CGenbank:XP_017765907.1;Parent=rna-XM_017910418.1
NW_016908280.1	Gnomon	CDS	989099	989193	.	-	0	Name=XP_017765907.1;ID=cds-XP_017765907.1;Dbxref=GeneID:108554976%2CGenbank:XP_017765907.1;Parent=rna-XM_017910418.1
NW_016908280.1	Gnomon	CDS	958930	958989	.	-	0	Name=XP_017765907.1;ID=cds-XP_017765907.1;Dbxref=GeneID:108554976%2CGenbank:XP_017765907.1;Parent=rna-XM_017910418.1
NW_016908280.1	Gnomon	CDS	916818	916872	.	-	0	Name=XP_017765907.1;ID=cds-XP_017765907.1;Dbxref=GeneID:108554976%2CGenbank:XP_017765907.1;Parent=rna-XM_017910418.1
NW_016908280.1	Gnomon	CDS	914345	914483	.	-	0	Name=XP_017765907.1;ID=cds-XP_017765907.1;Dbxref=GeneID:108554976%2CGenbank:XP_017765907.1;Parent=rna-XM_017910418.1
NW_016908280.1	Gnomon	CDS	913475	913577	.	-	0	Name=XP_017765907.1;ID=cds-XP_017765907.1;Dbxref=GeneID:108554976%2CGenbank:XP_017765907.1;Parent=rna-XM_017910418.1
NW_016908280.1	Gnomon	CDS	911296	911474	.	-	0	Name=XP_017765907.1;ID=cds-XP_017765907.1;Dbxref=GeneID:108554976%2CGenbank:XP_017765907.1;Parent=rna-XM_017910418.1
NW_016908280.1	Gnomon	CDS	908672	908794	.	-	0	Name=XP_017765907.1;ID=cds-XP_017765907.1;Dbxref=GeneID:108554976%2CGenbank:XP_017765907.1;Parent=rna-XM_017910418.1
NW_016908280.1	Gnomon	CDS	908493	908576	.	-	0	Name=XP_017765907.1;ID=cds-XP_017765907.1;Dbxref=GeneID:108554976%2CGenbank:XP_017765907.1;Parent=rna-XM_017910418.1
NW_016908280.1	Gnomon	CDS	880726	880768	.	-	0	Name=XP_017765907.1;ID=cds-XP_017765907.1;Dbxref=GeneID:108554976%2CGenbank:XP_017765907.1;Parent=rna-XM_017910418.1
NW_016908280.1	Gnomon	CDS	853001	853057	.	-	0	Name=XP_017765907.1;ID=cds-XP_017765907.1;Dbxref=GeneID:108554976%2CGenbank:XP_017765907.1;Parent=rna-XM_017910418.1
NW_016908280.1	Gnomon	CDS	842407	842565	.	-	0	Name=XP_017765907.1;ID=cds-XP_017765907.1;Dbxref=GeneID:108554976%2CGenbank:XP_017765907.1;Parent=rna-XM_017910418.1
NW_016908280.1	Gnomon	CDS	839006	839080	.	-	0	Name=XP_017765907.1;ID=cds-XP_017765907.1;Dbxref=GeneID:108554976%2CGenbank:XP_017765907.1;Parent=rna-XM_017910418.1
NW_016908280.1	Gnomon	CDS	834179	834254	.	-	0	Name=XP_017765907.1;ID=cds-XP_017765907.1;Dbxref=GeneID:108554976%2CGenbank:XP_017765907.1;Parent=rna-XM_017910418.1
NW_016908280.1	Gnomon	CDS	832448	832542	.	-	0	Name=XP_017765907.1;ID=cds-XP_017765907.1;Dbxref=GeneID:108554976%2CGenbank:XP_017765907.1;Parent=rna-XM_017910418.1
NW_016908280.1	Gnomon	CDS	831514	831631	.	-	0	Name=XP_017765907.1;ID=cds-XP_017765907.1;Dbxref=GeneID:108554976%2CGenbank:XP_017765907.1;Parent=rna-XM_017910418.1
NW_016908280.1	Gnomon	CDS	830517	830649	.	-	0	Name=XP_017765907.1;ID=cds-XP_017765907.1;Dbxref=GeneID:108554976%2CGenbank:XP_017765907.1;Parent=rna-XM_017910418.1
NW_016908280.1	Gnomon	exon	1057245	1058174	.	-	.	ID=exon-XM_017910429.1-1;Dbxref=GeneID:108554976%2CGenbank:XM_017910429.1;Parent=rna-XM_017910429.1
NW_016908280.1	Gnomon	exon	958930	958989	.	-	.	ID=exon-XM_017910429.1-3;Dbxref=GeneID:108554976%2CGenbank:XM_017910429.1;Parent=rna-XM_017910429.1
NW_016908280.1	Gnomon	exon	989099	989193	.	-	.	ID=exon-XM_017910429.1-2;Dbxref=GeneID:108554976%2CGenbank:XM_017910429.1;Parent=rna-XM_017910429.1
NW_016908280.1	Gnomon	exon	914345	914483	.	-	.	ID=exon-XM_017910429.1-5;Dbxref=GeneID:108554976%2CGenbank:XM_017910429.1;Parent=rna-XM_017910429.1
NW_016908280.1	Gnomon	exon	916818	916872	.	-	.	ID=exon-XM_017910429.1-4;Dbxref=GeneID:108554976%2CGenbank:XM_017910429.1;Parent=rna-XM_017910429.1
NW_016908280.1	Gnomon	exon	911296	911474	.	-	.	ID=exon-XM_017910429.1-7;Dbxref=GeneID:108554976%2CGenbank:XM_017910429.1;Parent=rna-XM_017910429.1
NW_016908280.1	Gnomon	exon	913475	913577	.	-	.	ID=exon-XM_017910429.1-6;Dbxref=GeneID:108554976%2CGenbank:XM_017910429.1;Parent=rna-XM_017910429.1
NW_016908280.1	Gnomon	exon	908493	908576	.	-	.	ID=exon-XM_017910429.1-9;Dbxref=GeneID:108554976%2CGenbank:XM_017910429.1;Parent=rna-XM_017910429.1
NW_016908280.1	Gnomon	exon	908672	908794	.	-	.	ID=exon-XM_017910429.1-8;Dbxref=GeneID:108554976%2CGenbank:XM_017910429.1;Parent=rna-XM_017910429.1
NW_016908280.1	Gnomon	mRNA	1247589	1248635	.	-	.	Name=XM_017910392.1;ID=rna-XM_017910392.1;Dbxref=GeneID:108554967%2CGenbank:XM_017910392.1;Parent=gene-LOC108554967
NW_016908280.1	Gnomon	mRNA	1794274	1803453	.	-	.	Name=XM_017910402.1;ID=rna-XM_017910402.1;Dbxref=GeneID:108554973%2CGenbank:XM_017910402.1;Parent=gene-LOC108554973
NW_016908280.1	Gnomon	CDS	1801020	1801036	.	-	0	Name=XP_017765896.1;ID=cds-XP_017765896.1;Dbxref=GeneID:108554973%2CGenbank:XP_017765896.1;Parent=rna-XM_017910407.1
NW_016908280.1	Gnomon	CDS	1800449	1800507	.	-	0	Name=XP_017765896.1;ID=cds-XP_017765896.1;Dbxref=GeneID:108554973%2CGenbank:XP_017765896.1;Parent=rna-XM_017910407.1
NW_016908280.1	Gnomon	CDS	1800063	1800274	.	-	0	Name=XP_017765896.1;ID=cds-XP_017765896.1;Dbxref=GeneID:108554973%2CGenbank:XP_017765896.1;Parent=rna-XM_017910407.1
NW_016908280.1	Gnomon	CDS	1799093	1799329	.	-	0	Name=XP_017765896.1;ID=cds-XP_017765896.1;Dbxref=GeneID:108554973%2CGenbank:XP_017765896.1;Parent=rna-XM_017910407.1
NW_016908280.1	Gnomon	CDS	1798903	1798987	.	-	0	Name=XP_017765896.1;ID=cds-XP_017765896.1;Dbxref=GeneID:108554973%2CGenbank:XP_017765896.1;Parent=rna-XM_017910407.1
NW_016908280.1	Gnomon	CDS	1796939	1797162	.	-	0	Name=XP_017765896.1;ID=cds-XP_017765896.1;Dbxref=GeneID:108554973%2CGenbank:XP_017765896.1;Parent=rna-XM_017910407.1
NW_016908280.1	Gnomon	CDS	1796699	1796848	.	-	0	Name=XP_017765896.1;ID=cds-XP_017765896.1;Dbxref=GeneID:108554973%2CGenbank:XP_017765896.1;Parent=rna-XM_017910407.1
NW_016908280.1	Gnomon	CDS	1796479	1796611	.	-	0	Name=XP_017765896.1;ID=cds-XP_017765896.1;Dbxref=GeneID:108554973%2CGenbank:XP_017765896.1;Parent=rna-XM_017910407.1
NW_016908280.1	Gnomon	CDS	1796245	1796400	.	-	0	Name=XP_017765896.1;ID=cds-XP_017765896.1;Dbxref=GeneID:108554973%2CGenbank:XP_017765896.1;Parent=rna-XM_017910407.1
NW_016908280.1	Gnomon	CDS	1796081	1796166	.	-	0	Name=XP_017765896.1;ID=cds-XP_017765896.1;Dbxref=GeneID:108554973%2CGenbank:XP_017765896.1;Parent=rna-XM_017910407.1
NW_016908280.1	Gnomon	CDS	1795573	1795797	.	-	0	Name=XP_017765896.1;ID=cds-XP_017765896.1;Dbxref=GeneID:108554973%2CGenbank:XP_017765896.1;Parent=rna-XM_017910407.1
NW_016908280.1	Gnomon	CDS	1057245	1057309	.	-	0	Name=XP_017765906.1;ID=cds-XP_017765906.1;Dbxref=GeneID:108554976%2CGenbank:XP_017765906.1;Parent=rna-XM_017910417.1
NW_016908280.1	Gnomon	CDS	989099	989193	.	-	0	Name=XP_017765906.1;ID=cds-XP_017765906.1;Dbxref=GeneID:108554976%2CGenbank:XP_017765906.1;Parent=rna-XM_017910417.1
NW_016908280.1	Gnomon	CDS	958930	958989	.	-	0	Name=XP_017765906.1;ID=cds-XP_017765906.1;Dbxref=GeneID:108554976%2CGenbank:XP_017765906.1;Parent=rna-XM_017910417.1
NW_016908280.1	Gnomon	CDS	916818	916872	.	-	0	Name=XP_017765906.1;ID=cds-XP_017765906.1;Dbxref=GeneID:108554976%2CGenbank:XP_017765906.1;Parent=rna-XM_017910417.1
NW_016908280.1	Gnomon	CDS	914345	914483	.	-	0	Name=XP_017765906.1;ID=cds-XP_017765906.1;Dbxref=GeneID:108554976%2CGenbank:XP_017765906.1;Parent=rna-XM_017910417.1
NW_016908280.1	Gnomon	CDS	913475	913577	.	-	0	Name=XP_017765906.1;ID=cds-XP_017765906.1;Dbxref=GeneID:108554976%2CGenbank:XP_017765906.1;Parent=rna-XM_017910417.1
NW_016908280.1	Gnomon	CDS	911296	911474	.	-	0	Name=XP_017765906.1;ID=cds-XP_017765906.1;Dbxref=GeneID:108554976%2CGenbank:XP_017765906.1;Parent=rna-XM_017910417.1
NW_016908280.1	Gnomon	CDS	908672	908794	.	-	0	Name=XP_017765906.1;ID=cds-XP_017765906.1;Dbxref=GeneID:108554976%2CGenbank:XP_017765906.1;Parent=rna-XM_017910417.1
NW_016908280.1	Gnomon	CDS	908493	908576	.	-	0	Name=XP_017765906.1;ID=cds-XP_017765906.1;Dbxref=GeneID:108554976%2CGenbank:XP_017765906.1;Parent=rna-XM_017910417.1
NW_016908280.1	Gnomon	CDS	880708	880768	.	-	0	Name=XP_017765906.1;ID=cds-XP_017765906.1;Dbxref=GeneID:108554976%2CGenbank:XP_017765906.1;Parent=rna-XM_017910417.1
NW_016908280.1	Gnomon	CDS	853001	853057	.	-	0	Name=XP_017765906.1;ID=cds-XP_017765906.1;Dbxref=GeneID:108554976%2CGenbank:XP_017765906.1;Parent=rna-XM_017910417.1
NW_016908280.1	Gnomon	CDS	842407	842565	.	-	0	Name=XP_017765906.1;ID=cds-XP_017765906.1;Dbxref=GeneID:108554976%2CGenbank:XP_017765906.1;Parent=rna-XM_017910417.1
NW_016908280.1	Gnomon	CDS	839006	839080	.	-	0	Name=XP_017765906.1;ID=cds-XP_017765906.1;Dbxref=GeneID:108554976%2CGenbank:XP_017765906.1;Parent=rna-XM_017910417.1
NW_016908280.1	Gnomon	CDS	834179	834254	.	-	0	Name=XP_017765906.1;ID=cds-XP_017765906.1;Dbxref=GeneID:108554976%2CGenbank:XP_017765906.1;Parent=rna-XM_017910417.1
NW_016908280.1	Gnomon	CDS	832448	832542	.	-	0	Name=XP_017765906.1;ID=cds-XP_017765906.1;Dbxref=GeneID:108554976%2CGenbank:XP_017765906.1;Parent=rna-XM_017910417.1
NW_016908280.1	Gnomon	CDS	831514	831631	.	-	0	Name=XP_017765906.1;ID=cds-XP_017765906.1;Dbxref=GeneID:108554976%2CGenbank:XP_017765906.1;Parent=rna-XM_017910417.1
NW_016908280.1	Gnomon	CDS	830517	830649	.	-	0	Name=XP_017765906.1;ID=cds-XP_017765906.1;Dbxref=GeneID:108554976%2CGenbank:XP_017765906.1;Parent=rna-XM_017910417.1
NW_016908280.1	Gnomon	exon	853001	853057	.	-	.	ID=exon-XM_017910425.1-12;Dbxref=GeneID:108554976%2CGenbank:XM_017910425.1;Parent=rna-XM_017910425.1
NW_016908280.1	Gnomon	exon	868356	868445	.	-	.	ID=exon-XM_017910425.1-11;Dbxref=GeneID:108554976%2CGenbank:XM_017910425.1;Parent=rna-XM_017910425.1
NW_016908280.1	Gnomon	exon	834179	834254	.	-	.	ID=exon-XM_017910425.1-14;Dbxref=GeneID:108554976%2CGenbank:XM_017910425.1;Parent=rna-XM_017910425.1
NW_016908280.1	Gnomon	exon	835795	835857	.	-	.	ID=exon-XM_017910425.1-13;Dbxref=GeneID:108554976%2CGenbank:XM_017910425.1;Parent=rna-XM_017910425.1
NW_016908280.1	Gnomon	exon	880726	880768	.	-	.	ID=exon-XM_017910425.1-10;Dbxref=GeneID:108554976%2CGenbank:XM_017910425.1;Parent=rna-XM_017910425.1
NW_016908280.1	Gnomon	exon	831514	831628	.	-	.	ID=exon-XM_017910425.1-16;Dbxref=GeneID:108554976%2CGenbank:XM_017910425.1;Parent=rna-XM_017910425.1
NW_016908280.1	Gnomon	exon	832448	832542	.	-	.	ID=exon-XM_017910425.1-15;Dbxref=GeneID:108554976%2CGenbank:XM_017910425.1;Parent=rna-XM_017910425.1
NW_016908280.1	Gnomon	exon	829895	830649	.	-	.	ID=exon-XM_017910425.1-17;Dbxref=GeneID:108554976%2CGenbank:XM_017910425.1;Parent=rna-XM_017910425.1
NW_016908280.1	Gnomon	mRNA	2115858	2117494	.	+	.	Name=XM_017910393.1;ID=rna-XM_017910393.1;Dbxref=GeneID:108554968%2CGenbank:XM_017910393.1;Parent=gene-LOC108554968
NW_016908280.1	Gnomon	mRNA	1794274	1806816	.	-	.	Name=XM_017910403.1;ID=rna-XM_017910403.1;Dbxref=GeneID:108554973%2CGenbank:XM_017910403.1;Parent=gene-LOC108554973
NW_016908280.1	Gnomon	exon	1796245	1796400	.	-	.	ID=exon-XM_017910406.1-9;Dbxref=GeneID:108554973%2CGenbank:XM_017910406.1;Parent=rna-XM_017910406.1
NW_016908280.1	Gnomon	exon	1796939	1797162	.	-	.	ID=exon-XM_017910406.1-6;Dbxref=GeneID:108554973%2CGenbank:XM_017910406.1;Parent=rna-XM_017910406.1
NW_016908280.1	Gnomon	exon	1798903	1798987	.	-	.	ID=exon-XM_017910406.1-5;Dbxref=GeneID:108554973%2CGenbank:XM_017910406.1;Parent=rna-XM_017910406.1
NW_016908280.1	Gnomon	exon	1796479	1796611	.	-	.	ID=exon-XM_017910406.1-8;Dbxref=GeneID:108554973%2CGenbank:XM_017910406.1;Parent=rna-XM_017910406.1
NW_016908280.1	Gnomon	exon	1796699	1796848	.	-	.	ID=exon-XM_017910406.1-7;Dbxref=GeneID:108554973%2CGenbank:XM_017910406.1;Parent=rna-XM_017910406.1
NW_016908280.1	Gnomon	exon	1801020	1801091	.	-	.	ID=exon-XM_017910406.1-2;Dbxref=GeneID:108554973%2CGenbank:XM_017910406.1;Parent=rna-XM_017910406.1
NW_016908280.1	Gnomon	exon	1803612	1803957	.	-	.	ID=exon-XM_017910406.1-1;Dbxref=GeneID:108554973%2CGenbank:XM_017910406.1;Parent=rna-XM_017910406.1
NW_016908280.1	Gnomon	exon	1799093	1799329	.	-	.	ID=exon-XM_017910406.1-4;Dbxref=GeneID:108554973%2CGenbank:XM_017910406.1;Parent=rna-XM_017910406.1
NW_016908280.1	Gnomon	exon	1800063	1800274	.	-	.	ID=exon-XM_017910406.1-3;Dbxref=GeneID:108554973%2CGenbank:XM_017910406.1;Parent=rna-XM_017910406.1
NW_016908280.1	Gnomon	CDS	1800063	1800272	.	-	0	Name=XP_017765895.1;ID=cds-XP_017765895.1;Dbxref=GeneID:108554973%2CGenbank:XP_017765895.1;Parent=rna-XM_017910406.1
NW_016908280.1	Gnomon	CDS	1799093	1799329	.	-	0	Name=XP_017765895.1;ID=cds-XP_017765895.1;Dbxref=GeneID:108554973%2CGenbank:XP_017765895.1;Parent=rna-XM_017910406.1
NW_016908280.1	Gnomon	CDS	1798903	1798987	.	-	0	Name=XP_017765895.1;ID=cds-XP_017765895.1;Dbxref=GeneID:108554973%2CGenbank:XP_017765895.1;Parent=rna-XM_017910406.1
NW_016908280.1	Gnomon	CDS	1796939	1797162	.	-	0	Name=XP_017765895.1;ID=cds-XP_017765895.1;Dbxref=GeneID:108554973%2CGenbank:XP_017765895.1;Parent=rna-XM_017910406.1
NW_016908280.1	Gnomon	CDS	1796699	1796848	.	-	0	Name=XP_017765895.1;ID=cds-XP_017765895.1;Dbxref=GeneID:108554973%2CGenbank:XP_017765895.1;Parent=rna-XM_017910406.1
NW_016908280.1	Gnomon	CDS	1796479	1796611	.	-	0	Name=XP_017765895.1;ID=cds-XP_017765895.1;Dbxref=GeneID:108554973%2CGenbank:XP_017765895.1;Parent=rna-XM_017910406.1
NW_016908280.1	Gnomon	CDS	1796245	1796400	.	-	0	Name=XP_017765895.1;ID=cds-XP_017765895.1;Dbxref=GeneID:108554973%2CGenbank:XP_017765895.1;Parent=rna-XM_017910406.1
NW_016908280.1	Gnomon	CDS	1796081	1796166	.	-	0	Name=XP_017765895.1;ID=cds-XP_017765895.1;Dbxref=GeneID:108554973%2CGenbank:XP_017765895.1;Parent=rna-XM_017910406.1
NW_016908280.1	Gnomon	CDS	1795573	1795797	.	-	0	Name=XP_017765895.1;ID=cds-XP_017765895.1;Dbxref=GeneID:108554973%2CGenbank:XP_017765895.1;Parent=rna-XM_017910406.1
NW_016908280.1	Gnomon	CDS	1057245	1057309	.	-	0	Name=XP_017765905.1;ID=cds-XP_017765905.1;Dbxref=GeneID:108554976%2CGenbank:XP_017765905.1;Parent=rna-XM_017910416.1
NW_016908280.1	Gnomon	CDS	989099	989193	.	-	0	Name=XP_017765905.1;ID=cds-XP_017765905.1;Dbxref=GeneID:108554976%2CGenbank:XP_017765905.1;Parent=rna-XM_017910416.1
NW_016908280.1	Gnomon	CDS	958930	958989	.	-	0	Name=XP_017765905.1;ID=cds-XP_017765905.1;Dbxref=GeneID:108554976%2CGenbank:XP_017765905.1;Parent=rna-XM_017910416.1
NW_016908280.1	Gnomon	CDS	916818	916872	.	-	0	Name=XP_017765905.1;ID=cds-XP_017765905.1;Dbxref=GeneID:108554976%2CGenbank:XP_017765905.1;Parent=rna-XM_017910416.1
NW_016908280.1	Gnomon	CDS	914345	914483	.	-	0	Name=XP_017765905.1;ID=cds-XP_017765905.1;Dbxref=GeneID:108554976%2CGenbank:XP_017765905.1;Parent=rna-XM_017910416.1
NW_016908280.1	Gnomon	CDS	913475	913577	.	-	0	Name=XP_017765905.1;ID=cds-XP_017765905.1;Dbxref=GeneID:108554976%2CGenbank:XP_017765905.1;Parent=rna-XM_017910416.1
NW_016908280.1	Gnomon	CDS	911296	911474	.	-	0	Name=XP_017765905.1;ID=cds-XP_017765905.1;Dbxref=GeneID:108554976%2CGenbank:XP_017765905.1;Parent=rna-XM_017910416.1
NW_016908280.1	Gnomon	CDS	908672	908794	.	-	0	Name=XP_017765905.1;ID=cds-XP_017765905.1;Dbxref=GeneID:108554976%2CGenbank:XP_017765905.1;Parent=rna-XM_017910416.1
NW_016908280.1	Gnomon	CDS	908493	908576	.	-	0	Name=XP_017765905.1;ID=cds-XP_017765905.1;Dbxref=GeneID:108554976%2CGenbank:XP_017765905.1;Parent=rna-XM_017910416.1
NW_016908280.1	Gnomon	CDS	880708	880768	.	-	0	Name=XP_017765905.1;ID=cds-XP_017765905.1;Dbxref=GeneID:108554976%2CGenbank:XP_017765905.1;Parent=rna-XM_017910416.1
NW_016908280.1	Gnomon	CDS	868356	868445	.	-	0	Name=XP_017765905.1;ID=cds-XP_017765905.1;Dbxref=GeneID:108554976%2CGenbank:XP_017765905.1;Parent=rna-XM_017910416.1
NW_016908280.1	Gnomon	CDS	853001	853057	.	-	0	Name=XP_017765905.1;ID=cds-XP_017765905.1;Dbxref=GeneID:108554976%2CGenbank:XP_017765905.1;Parent=rna-XM_017910416.1
NW_016908280.1	Gnomon	CDS	846924	847076	.	-	0	Name=XP_017765905.1;ID=cds-XP_017765905.1;Dbxref=GeneID:108554976%2CGenbank:XP_017765905.1;Parent=rna-XM_017910416.1
NW_016908280.1	Gnomon	CDS	834179	834254	.	-	0	Name=XP_017765905.1;ID=cds-XP_017765905.1;Dbxref=GeneID:108554976%2CGenbank:XP_017765905.1;Parent=rna-XM_017910416.1
NW_016908280.1	Gnomon	CDS	832448	832542	.	-	0	Name=XP_017765905.1;ID=cds-XP_017765905.1;Dbxref=GeneID:108554976%2CGenbank:XP_017765905.1;Parent=rna-XM_017910416.1
NW_016908280.1	Gnomon	CDS	831514	831631	.	-	0	Name=XP_017765905.1;ID=cds-XP_017765905.1;Dbxref=GeneID:108554976%2CGenbank:XP_017765905.1;Parent=rna-XM_017910416.1
NW_016908280.1	Gnomon	CDS	830517	830649	.	-	0	Name=XP_017765905.1;ID=cds-XP_017765905.1;Dbxref=GeneID:108554976%2CGenbank:XP_017765905.1;Parent=rna-XM_017910416.1
NW_016908280.1	Gnomon	exon	2104858	2105164	.	+	.	ID=exon-XM_017910399.1-1;Dbxref=GeneID:108554972%2CGenbank:XM_017910399.1;Parent=rna-XM_017910399.1
NW_016908280.1	Gnomon	exon	2105616	2105831	.	+	.	ID=exon-XM_017910399.1-2;Dbxref=GeneID:108554972%2CGenbank:XM_017910399.1;Parent=rna-XM_017910399.1
NW_016908280.1	Gnomon	mRNA	2122966	2123950	.	-	.	Name=XM_017910394.1;ID=rna-XM_017910394.1;Dbxref=GeneID:108554969%2CGenbank:XM_017910394.1;Parent=gene-LOC108554969
NW_016908280.1	Gnomon	exon	539729	539794	.	-	.	ID=exon-XM_017910331.1-4;Dbxref=GeneID:108554913%2CGenbank:XM_017910331.1;Parent=rna-XM_017910331.1
NW_016908280.1	Gnomon	exon	539912	539979	.	-	.	ID=exon-XM_017910331.1-3;Dbxref=GeneID:108554913%2CGenbank:XM_017910331.1;Parent=rna-XM_017910331.1
NW_016908280.1	Gnomon	exon	540038	540277	.	-	.	ID=exon-XM_017910331.1-2;Dbxref=GeneID:108554913%2CGenbank:XM_017910331.1;Parent=rna-XM_017910331.1
NW_016908280.1	Gnomon	exon	650037	650502	.	-	.	ID=exon-XM_017910331.1-1;Dbxref=GeneID:108554913%2CGenbank:XM_017910331.1;Parent=rna-XM_017910331.1
NW_016908280.1	Gnomon	CDS	667197	667240	.	+	0	Name=XP_017765850.1;ID=cds-XP_017765850.1;Dbxref=GeneID:108554940%2CGenbank:XP_017765850.1;Parent=rna-XM_017910361.1
NW_016908280.1	Gnomon	CDS	668089	668169	.	+	0	Name=XP_017765850.1;ID=cds-XP_017765850.1;Dbxref=GeneID:108554940%2CGenbank:XP_017765850.1;Parent=rna-XM_017910361.1
NW_016908280.1	Gnomon	CDS	668259	668463	.	+	0	Name=XP_017765850.1;ID=cds-XP_017765850.1;Dbxref=GeneID:108554940%2CGenbank:XP_017765850.1;Parent=rna-XM_017910361.1
NW_016908280.1	Gnomon	CDS	669212	669337	.	+	0	Name=XP_017765850.1;ID=cds-XP_017765850.1;Dbxref=GeneID:108554940%2CGenbank:XP_017765850.1;Parent=rna-XM_017910361.1
NW_016908280.1	Gnomon	exon	658590	658861	.	+	.	ID=exon-XM_017910378.1-4;Dbxref=GeneID:108554952%2CGenbank:XM_017910378.1;Parent=rna-XM_017910378.1
NW_016908280.1	Gnomon	exon	658270	658357	.	+	.	ID=exon-XM_017910378.1-3;Dbxref=GeneID:108554952%2CGenbank:XM_017910378.1;Parent=rna-XM_017910378.1
NW_016908280.1	Gnomon	exon	658046	658196	.	+	.	ID=exon-XM_017910378.1-2;Dbxref=GeneID:108554952%2CGenbank:XM_017910378.1;Parent=rna-XM_017910378.1
NW_016908280.1	Gnomon	exon	657871	657958	.	+	.	ID=exon-XM_017910378.1-1;Dbxref=GeneID:108554952%2CGenbank:XM_017910378.1;Parent=rna-XM_017910378.1
NW_016908280.1	Gnomon	mRNA	474692	477348	.	-	.	Name=XM_017910351.1;ID=rna-XM_017910351.1;Dbxref=GeneID:108554933%2CGenbank:XM_017910351.1;Parent=gene-LOC108554933
NW_016908280.1	Gnomon	mRNA	474692	477348	.	-	.	Name=XM_017910352.1;ID=rna-XM_017910352.1;Dbxref=GeneID:108554933%2CGenbank:XM_017910352.1;Parent=gene-LOC108554933
NW_016908280.1	Gnomon	mRNA	1189136	1190005	.	-	.	Name=XM_017910353.1;ID=rna-XM_017910353.1;Dbxref=GeneID:108554934%2CGenbank:XM_017910353.1;Parent=gene-LOC108554934
NW_016908280.1	Gnomon	exon	913475	913577	.	-	.	ID=exon-XM_017910431.1-6;Dbxref=GeneID:108554976%2CGenbank:XM_017910431.1;Parent=rna-XM_017910431.1
NW_016908280.1	Gnomon	exon	914345	914483	.	-	.	ID=exon-XM_017910431.1-5;Dbxref=GeneID:108554976%2CGenbank:XM_017910431.1;Parent=rna-XM_017910431.1
NW_016908280.1	Gnomon	exon	908672	908794	.	-	.	ID=exon-XM_017910431.1-8;Dbxref=GeneID:108554976%2CGenbank:XM_017910431.1;Parent=rna-XM_017910431.1
NW_016908280.1	Gnomon	exon	911296	911474	.	-	.	ID=exon-XM_017910431.1-7;Dbxref=GeneID:108554976%2CGenbank:XM_017910431.1;Parent=rna-XM_017910431.1
NW_016908280.1	Gnomon	exon	989099	989193	.	-	.	ID=exon-XM_017910431.1-2;Dbxref=GeneID:108554976%2CGenbank:XM_017910431.1;Parent=rna-XM_017910431.1
NW_016908280.1	Gnomon	exon	1057245	1058174	.	-	.	ID=exon-XM_017910431.1-1;Dbxref=GeneID:108554976%2CGenbank:XM_017910431.1;Parent=rna-XM_017910431.1
NW_016908280.1	Gnomon	exon	916818	916872	.	-	.	ID=exon-XM_017910431.1-4;Dbxref=GeneID:108554976%2CGenbank:XM_017910431.1;Parent=rna-XM_017910431.1
NW_016908280.1	Gnomon	exon	958930	958989	.	-	.	ID=exon-XM_017910431.1-3;Dbxref=GeneID:108554976%2CGenbank:XM_017910431.1;Parent=rna-XM_017910431.1
NW_016908280.1	Gnomon	exon	908493	908576	.	-	.	ID=exon-XM_017910431.1-9;Dbxref=GeneID:108554976%2CGenbank:XM_017910431.1;Parent=rna-XM_017910431.1
NW_016908280.1	Gnomon	CDS	1057245	1057309	.	-	0	Name=XP_017765899.1;ID=cds-XP_017765899.1;Dbxref=GeneID:108554976%2CGenbank:XP_017765899.1;Parent=rna-XM_017910410.1
NW_016908280.1	Gnomon	CDS	989099	989193	.	-	0	Name=XP_017765899.1;ID=cds-XP_017765899.1;Dbxref=GeneID:108554976%2CGenbank:XP_017765899.1;Parent=rna-XM_017910410.1
NW_016908280.1	Gnomon	CDS	958930	958989	.	-	0	Name=XP_017765899.1;ID=cds-XP_017765899.1;Dbxref=GeneID:108554976%2CGenbank:XP_017765899.1;Parent=rna-XM_017910410.1
NW_016908280.1	Gnomon	CDS	916818	916872	.	-	0	Name=XP_017765899.1;ID=cds-XP_017765899.1;Dbxref=GeneID:108554976%2CGenbank:XP_017765899.1;Parent=rna-XM_017910410.1
NW_016908280.1	Gnomon	CDS	914345	914483	.	-	0	Name=XP_017765899.1;ID=cds-XP_017765899.1;Dbxref=GeneID:108554976%2CGenbank:XP_017765899.1;Parent=rna-XM_017910410.1
NW_016908280.1	Gnomon	CDS	913475	913577	.	-	0	Name=XP_017765899.1;ID=cds-XP_017765899.1;Dbxref=GeneID:108554976%2CGenbank:XP_017765899.1;Parent=rna-XM_017910410.1
NW_016908280.1	Gnomon	CDS	911296	911474	.	-	0	Name=XP_017765899.1;ID=cds-XP_017765899.1;Dbxref=GeneID:108554976%2CGenbank:XP_017765899.1;Parent=rna-XM_017910410.1
NW_016908280.1	Gnomon	CDS	908672	908794	.	-	0	Name=XP_017765899.1;ID=cds-XP_017765899.1;Dbxref=GeneID:108554976%2CGenbank:XP_017765899.1;Parent=rna-XM_017910410.1
NW_016908280.1	Gnomon	CDS	908493	908576	.	-	0	Name=XP_017765899.1;ID=cds-XP_017765899.1;Dbxref=GeneID:108554976%2CGenbank:XP_017765899.1;Parent=rna-XM_017910410.1
NW_016908280.1	Gnomon	CDS	880708	880768	.	-	0	Name=XP_017765899.1;ID=cds-XP_017765899.1;Dbxref=GeneID:108554976%2CGenbank:XP_017765899.1;Parent=rna-XM_017910410.1
NW_016908280.1	Gnomon	CDS	868356	868445	.	-	0	Name=XP_017765899.1;ID=cds-XP_017765899.1;Dbxref=GeneID:108554976%2CGenbank:XP_017765899.1;Parent=rna-XM_017910410.1
NW_016908280.1	Gnomon	CDS	853001	853057	.	-	0	Name=XP_017765899.1;ID=cds-XP_017765899.1;Dbxref=GeneID:108554976%2CGenbank:XP_017765899.1;Parent=rna-XM_017910410.1
NW_016908280.1	Gnomon	CDS	842407	842565	.	-	0	Name=XP_017765899.1;ID=cds-XP_017765899.1;Dbxref=GeneID:108554976%2CGenbank:XP_017765899.1;Parent=rna-XM_017910410.1
NW_016908280.1	Gnomon	CDS	839006	839080	.	-	0	Name=XP_017765899.1;ID=cds-XP_017765899.1;Dbxref=GeneID:108554976%2CGenbank:XP_017765899.1;Parent=rna-XM_017910410.1
NW_016908280.1	Gnomon	CDS	834179	834254	.	-	0	Name=XP_017765899.1;ID=cds-XP_017765899.1;Dbxref=GeneID:108554976%2CGenbank:XP_017765899.1;Parent=rna-XM_017910410.1
NW_016908280.1	Gnomon	CDS	832448	832542	.	-	0	Name=XP_017765899.1;ID=cds-XP_017765899.1;Dbxref=GeneID:108554976%2CGenbank:XP_017765899.1;Parent=rna-XM_017910410.1
NW_016908280.1	Gnomon	CDS	831514	831631	.	-	0	Name=XP_017765899.1;ID=cds-XP_017765899.1;Dbxref=GeneID:108554976%2CGenbank:XP_017765899.1;Parent=rna-XM_017910410.1
NW_016908280.1	Gnomon	CDS	830517	830649	.	-	0	Name=XP_017765899.1;ID=cds-XP_017765899.1;Dbxref=GeneID:108554976%2CGenbank:XP_017765899.1;Parent=rna-XM_017910410.1
NW_016908280.1	Gnomon	CDS	1057245	1057309	.	-	0	Name=XP_017765909.1;ID=cds-XP_017765909.1;Dbxref=GeneID:108554976%2CGenbank:XP_017765909.1;Parent=rna-XM_017910420.1
NW_016908280.1	Gnomon	CDS	989099	989193	.	-	0	Name=XP_017765909.1;ID=cds-XP_017765909.1;Dbxref=GeneID:108554976%2CGenbank:XP_017765909.1;Parent=rna-XM_017910420.1
NW_016908280.1	Gnomon	CDS	958930	958989	.	-	0	Name=XP_017765909.1;ID=cds-XP_017765909.1;Dbxref=GeneID:108554976%2CGenbank:XP_017765909.1;Parent=rna-XM_017910420.1
NW_016908280.1	Gnomon	CDS	916818	916872	.	-	0	Name=XP_017765909.1;ID=cds-XP_017765909.1;Dbxref=GeneID:108554976%2CGenbank:XP_017765909.1;Parent=rna-XM_017910420.1
NW_016908280.1	Gnomon	CDS	914345	914483	.	-	0	Name=XP_017765909.1;ID=cds-XP_017765909.1;Dbxref=GeneID:108554976%2CGenbank:XP_017765909.1;Parent=rna-XM_017910420.1
NW_016908280.1	Gnomon	CDS	913475	913577	.	-	0	Name=XP_017765909.1;ID=cds-XP_017765909.1;Dbxref=GeneID:108554976%2CGenbank:XP_017765909.1;Parent=rna-XM_017910420.1
NW_016908280.1	Gnomon	CDS	911296	911474	.	-	0	Name=XP_017765909.1;ID=cds-XP_017765909.1;Dbxref=GeneID:108554976%2CGenbank:XP_017765909.1;Parent=rna-XM_017910420.1
NW_016908280.1	Gnomon	CDS	908672	908794	.	-	0	Name=XP_017765909.1;ID=cds-XP_017765909.1;Dbxref=GeneID:108554976%2CGenbank:XP_017765909.1;Parent=rna-XM_017910420.1
NW_016908280.1	Gnomon	CDS	908493	908576	.	-	0	Name=XP_017765909.1;ID=cds-XP_017765909.1;Dbxref=GeneID:108554976%2CGenbank:XP_017765909.1;Parent=rna-XM_017910420.1
NW_016908280.1	Gnomon	CDS	880726	880768	.	-	0	Name=XP_017765909.1;ID=cds-XP_017765909.1;Dbxref=GeneID:108554976%2CGenbank:XP_017765909.1;Parent=rna-XM_017910420.1
NW_016908280.1	Gnomon	CDS	842407	842565	.	-	0	Name=XP_017765909.1;ID=cds-XP_017765909.1;Dbxref=GeneID:108554976%2CGenbank:XP_017765909.1;Parent=rna-XM_017910420.1
NW_016908280.1	Gnomon	CDS	839006	839080	.	-	0	Name=XP_017765909.1;ID=cds-XP_017765909.1;Dbxref=GeneID:108554976%2CGenbank:XP_017765909.1;Parent=rna-XM_017910420.1
NW_016908280.1	Gnomon	CDS	834179	834254	.	-	0	Name=XP_017765909.1;ID=cds-XP_017765909.1;Dbxref=GeneID:108554976%2CGenbank:XP_017765909.1;Parent=rna-XM_017910420.1
NW_016908280.1	Gnomon	CDS	832448	832542	.	-	0	Name=XP_017765909.1;ID=cds-XP_017765909.1;Dbxref=GeneID:108554976%2CGenbank:XP_017765909.1;Parent=rna-XM_017910420.1
NW_016908280.1	Gnomon	CDS	831514	831631	.	-	0	Name=XP_017765909.1;ID=cds-XP_017765909.1;Dbxref=GeneID:108554976%2CGenbank:XP_017765909.1;Parent=rna-XM_017910420.1
NW_016908280.1	Gnomon	CDS	830517	830649	.	-	0	Name=XP_017765909.1;ID=cds-XP_017765909.1;Dbxref=GeneID:108554976%2CGenbank:XP_017765909.1;Parent=rna-XM_017910420.1
NW_016908280.1	Gnomon	mRNA	1189136	1190030	.	-	.	Name=XM_017910354.1;ID=rna-XM_017910354.1;Dbxref=GeneID:108554934%2CGenbank:XM_017910354.1;Parent=gene-LOC108554934
NW_016908280.1	Gnomon	exon	674859	674935	.	+	.	ID=exon-XM_017910454.1-1;Dbxref=GeneID:108554991%2CGenbank:XM_017910454.1;Parent=rna-XM_017910454.1
NW_016908280.1	Gnomon	exon	787756	788153	.	+	.	ID=exon-XM_017910454.1-3;Dbxref=GeneID:108554991%2CGenbank:XM_017910454.1;Parent=rna-XM_017910454.1
NW_016908280.1	Gnomon	exon	675605	675663	.	+	.	ID=exon-XM_017910454.1-2;Dbxref=GeneID:108554991%2CGenbank:XM_017910454.1;Parent=rna-XM_017910454.1
NW_016908280.1	Gnomon	exon	791816	791902	.	+	.	ID=exon-XM_017910454.1-5;Dbxref=GeneID:108554991%2CGenbank:XM_017910454.1;Parent=rna-XM_017910454.1
NW_016908280.1	Gnomon	exon	789222	789248	.	+	.	ID=exon-XM_017910454.1-4;Dbxref=GeneID:108554991%2CGenbank:XM_017910454.1;Parent=rna-XM_017910454.1
NW_016908280.1	Gnomon	exon	795025	796285	.	+	.	ID=exon-XM_017910454.1-6;Dbxref=GeneID:108554991%2CGenbank:XM_017910454.1;Parent=rna-XM_017910454.1
NW_016908280.1	Gnomon	mRNA	2104858	2105831	.	+	.	Name=XM_017910399.1;ID=rna-XM_017910399.1;Dbxref=GeneID:108554972%2CGenbank:XM_017910399.1;Parent=gene-LOC108554972
NW_016908280.1	Gnomon	mRNA	1769643	1790542	.	+	.	Name=XM_017910409.1;ID=rna-XM_017910409.1;Dbxref=GeneID:108554975%2CGenbank:XM_017910409.1;Parent=gene-LOC108554975
NW_016908280.1	Gnomon	exon	1796479	1796611	.	-	.	ID=exon-XM_017910407.1-9;Dbxref=GeneID:108554973%2CGenbank:XM_017910407.1;Parent=rna-XM_017910407.1
NW_016908280.1	Gnomon	exon	1796699	1796848	.	-	.	ID=exon-XM_017910407.1-8;Dbxref=GeneID:108554973%2CGenbank:XM_017910407.1;Parent=rna-XM_017910407.1
NW_016908280.1	Gnomon	exon	1800449	1800507	.	-	.	ID=exon-XM_017910407.1-3;Dbxref=GeneID:108554973%2CGenbank:XM_017910407.1;Parent=rna-XM_017910407.1
NW_016908280.1	Gnomon	exon	1801020	1801091	.	-	.	ID=exon-XM_017910407.1-2;Dbxref=GeneID:108554973%2CGenbank:XM_017910407.1;Parent=rna-XM_017910407.1
NW_016908280.1	Gnomon	exon	1806127	1806170	.	-	.	ID=exon-XM_017910407.1-1;Dbxref=GeneID:108554973%2CGenbank:XM_017910407.1;Parent=rna-XM_017910407.1
NW_016908280.1	Gnomon	exon	1796939	1797162	.	-	.	ID=exon-XM_017910407.1-7;Dbxref=GeneID:108554973%2CGenbank:XM_017910407.1;Parent=rna-XM_017910407.1
NW_016908280.1	Gnomon	exon	1798903	1798987	.	-	.	ID=exon-XM_017910407.1-6;Dbxref=GeneID:108554973%2CGenbank:XM_017910407.1;Parent=rna-XM_017910407.1
NW_016908280.1	Gnomon	exon	1799093	1799329	.	-	.	ID=exon-XM_017910407.1-5;Dbxref=GeneID:108554973%2CGenbank:XM_017910407.1;Parent=rna-XM_017910407.1
NW_016908280.1	Gnomon	exon	1800063	1800274	.	-	.	ID=exon-XM_017910407.1-4;Dbxref=GeneID:108554973%2CGenbank:XM_017910407.1;Parent=rna-XM_017910407.1
NW_016908280.1	Gnomon	CDS	1110267	1110351	.	-	0	Name=XP_017765854.1;ID=cds-XP_017765854.1;Dbxref=GeneID:108554943%2CGenbank:XP_017765854.1;Parent=rna-XM_017910365.1
NW_016908280.1	Gnomon	CDS	1108765	1108987	.	-	0	Name=XP_017765854.1;ID=cds-XP_017765854.1;Dbxref=GeneID:108554943%2CGenbank:XP_017765854.1;Parent=rna-XM_017910365.1
NW_016908280.1	Gnomon	CDS	1108512	1108674	.	-	0	Name=XP_017765854.1;ID=cds-XP_017765854.1;Dbxref=GeneID:108554943%2CGenbank:XP_017765854.1;Parent=rna-XM_017910365.1
NW_016908280.1	Gnomon	CDS	1108249	1108428	.	-	0	Name=XP_017765854.1;ID=cds-XP_017765854.1;Dbxref=GeneID:108554943%2CGenbank:XP_017765854.1;Parent=rna-XM_017910365.1
NW_016908280.1	Gnomon	CDS	1107915	1108163	.	-	0	Name=XP_017765854.1;ID=cds-XP_017765854.1;Dbxref=GeneID:108554943%2CGenbank:XP_017765854.1;Parent=rna-XM_017910365.1
NW_016908280.1	Gnomon	CDS	1107681	1107827	.	-	0	Name=XP_017765854.1;ID=cds-XP_017765854.1;Dbxref=GeneID:108554943%2CGenbank:XP_017765854.1;Parent=rna-XM_017910365.1
NW_016908280.1	Gnomon	CDS	1107499	1107603	.	-	0	Name=XP_017765854.1;ID=cds-XP_017765854.1;Dbxref=GeneID:108554943%2CGenbank:XP_017765854.1;Parent=rna-XM_017910365.1
NW_016908280.1	Gnomon	CDS	803675	803763	.	+	0	Name=XP_017765853.1;ID=cds-XP_017765853.1;Dbxref=GeneID:108554942%2CGenbank:XP_017765853.1;Parent=rna-XM_017910364.1
NW_016908280.1	Gnomon	CDS	803947	804126	.	+	0	Name=XP_017765853.1;ID=cds-XP_017765853.1;Dbxref=GeneID:108554942%2CGenbank:XP_017765853.1;Parent=rna-XM_017910364.1
NW_016908280.1	Gnomon	CDS	804198	804514	.	+	0	Name=XP_017765853.1;ID=cds-XP_017765853.1;Dbxref=GeneID:108554942%2CGenbank:XP_017765853.1;Parent=rna-XM_017910364.1
NW_016908280.1	Gnomon	CDS	804593	804802	.	+	0	Name=XP_017765853.1;ID=cds-XP_017765853.1;Dbxref=GeneID:108554942%2CGenbank:XP_017765853.1;Parent=rna-XM_017910364.1
NW_016908280.1	Gnomon	CDS	804892	805097	.	+	0	Name=XP_017765853.1;ID=cds-XP_017765853.1;Dbxref=GeneID:108554942%2CGenbank:XP_017765853.1;Parent=rna-XM_017910364.1
NW_016908280.1	Gnomon	CDS	805177	805749	.	+	0	Name=XP_017765853.1;ID=cds-XP_017765853.1;Dbxref=GeneID:108554942%2CGenbank:XP_017765853.1;Parent=rna-XM_017910364.1
NW_016908280.1	Gnomon	CDS	805819	805967	.	+	0	Name=XP_017765853.1;ID=cds-XP_017765853.1;Dbxref=GeneID:108554942%2CGenbank:XP_017765853.1;Parent=rna-XM_017910364.1
NW_016908280.1	Gnomon	CDS	806043	806253	.	+	0	Name=XP_017765853.1;ID=cds-XP_017765853.1;Dbxref=GeneID:108554942%2CGenbank:XP_017765853.1;Parent=rna-XM_017910364.1
NW_016908280.1	Gnomon	gene	808826	815923	.	+	.	Name=LOC108555001;ID=gene-LOC108555001;Dbxref=GeneID:108555001
NW_016908280.1	Gnomon	gene	144502	146011	.	+	.	Name=LOC108555000;ID=gene-LOC108555000;Dbxref=GeneID:108555000
NW_016908280.1	Gnomon	exon	795025	796285	.	+	.	ID=exon-XM_017910455.1-6;Dbxref=GeneID:108554991%2CGenbank:XM_017910455.1;Parent=rna-XM_017910455.1
NW_016908280.1	Gnomon	exon	791816	791902	.	+	.	ID=exon-XM_017910455.1-5;Dbxref=GeneID:108554991%2CGenbank:XM_017910455.1;Parent=rna-XM_017910455.1
NW_016908280.1	Gnomon	exon	789222	789248	.	+	.	ID=exon-XM_017910455.1-4;Dbxref=GeneID:108554991%2CGenbank:XM_017910455.1;Parent=rna-XM_017910455.1
NW_016908280.1	Gnomon	exon	787756	788153	.	+	.	ID=exon-XM_017910455.1-3;Dbxref=GeneID:108554991%2CGenbank:XM_017910455.1;Parent=rna-XM_017910455.1
NW_016908280.1	Gnomon	exon	675605	675663	.	+	.	ID=exon-XM_017910455.1-2;Dbxref=GeneID:108554991%2CGenbank:XM_017910455.1;Parent=rna-XM_017910455.1
NW_016908280.1	Gnomon	exon	674562	674598	.	+	.	ID=exon-XM_017910455.1-1;Dbxref=GeneID:108554991%2CGenbank:XM_017910455.1;Parent=rna-XM_017910455.1
NW_016908280.1	Gnomon	CDS	1118536	1118603	.	-	0	Name=XP_017765852.1;ID=cds-XP_017765852.1;Dbxref=GeneID:108554941%2CGenbank:XP_017765852.1;Parent=rna-XM_017910363.1
NW_016908280.1	Gnomon	CDS	1117981	1118146	.	-	0	Name=XP_017765852.1;ID=cds-XP_017765852.1;Dbxref=GeneID:108554941%2CGenbank:XP_017765852.1;Parent=rna-XM_017910363.1
NW_016908280.1	Gnomon	CDS	1117619	1117905	.	-	0	Name=XP_017765852.1;ID=cds-XP_017765852.1;Dbxref=GeneID:108554941%2CGenbank:XP_017765852.1;Parent=rna-XM_017910363.1
NW_016908280.1	Gnomon	CDS	1117401	1117503	.	-	0	Name=XP_017765852.1;ID=cds-XP_017765852.1;Dbxref=GeneID:108554941%2CGenbank:XP_017765852.1;Parent=rna-XM_017910363.1
NW_016908280.1	Gnomon	CDS	1117087	1117332	.	-	0	Name=XP_017765852.1;ID=cds-XP_017765852.1;Dbxref=GeneID:108554941%2CGenbank:XP_017765852.1;Parent=rna-XM_017910363.1
NW_016908280.1	Gnomon	CDS	1116858	1117025	.	-	0	Name=XP_017765852.1;ID=cds-XP_017765852.1;Dbxref=GeneID:108554941%2CGenbank:XP_017765852.1;Parent=rna-XM_017910363.1
NW_016908280.1	Gnomon	CDS	1116713	1116784	.	-	0	Name=XP_017765852.1;ID=cds-XP_017765852.1;Dbxref=GeneID:108554941%2CGenbank:XP_017765852.1;Parent=rna-XM_017910363.1
NW_016908280.1	Gnomon	CDS	1116477	1116611	.	-	0	Name=XP_017765852.1;ID=cds-XP_017765852.1;Dbxref=GeneID:108554941%2CGenbank:XP_017765852.1;Parent=rna-XM_017910363.1
NW_016908280.1	Gnomon	CDS	1116044	1116414	.	-	0	Name=XP_017765852.1;ID=cds-XP_017765852.1;Dbxref=GeneID:108554941%2CGenbank:XP_017765852.1;Parent=rna-XM_017910363.1
NW_016908280.1	Gnomon	CDS	1115720	1115954	.	-	0	Name=XP_017765852.1;ID=cds-XP_017765852.1;Dbxref=GeneID:108554941%2CGenbank:XP_017765852.1;Parent=rna-XM_017910363.1
NW_016908280.1	Gnomon	CDS	1115493	1115634	.	-	0	Name=XP_017765852.1;ID=cds-XP_017765852.1;Dbxref=GeneID:108554941%2CGenbank:XP_017765852.1;Parent=rna-XM_017910363.1
NW_016908280.1	Gnomon	CDS	1115183	1115369	.	-	0	Name=XP_017765852.1;ID=cds-XP_017765852.1;Dbxref=GeneID:108554941%2CGenbank:XP_017765852.1;Parent=rna-XM_017910363.1
NW_016908280.1	Gnomon	CDS	1114959	1115082	.	-	0	Name=XP_017765852.1;ID=cds-XP_017765852.1;Dbxref=GeneID:108554941%2CGenbank:XP_017765852.1;Parent=rna-XM_017910363.1
NW_016908280.1	Gnomon	exon	812454	812563	.	+	.	ID=exon-XM_017910478.1-9;Dbxref=GeneID:108555001%2CGenbank:XM_017910478.1;Parent=rna-XM_017910478.1
NW_016908280.1	Gnomon	exon	811986	812367	.	+	.	ID=exon-XM_017910478.1-8;Dbxref=GeneID:108555001%2CGenbank:XM_017910478.1;Parent=rna-XM_017910478.1
NW_016908280.1	Gnomon	exon	811657	811911	.	+	.	ID=exon-XM_017910478.1-7;Dbxref=GeneID:108555001%2CGenbank:XM_017910478.1;Parent=rna-XM_017910478.1
NW_016908280.1	Gnomon	exon	811415	811583	.	+	.	ID=exon-XM_017910478.1-6;Dbxref=GeneID:108555001%2CGenbank:XM_017910478.1;Parent=rna-XM_017910478.1
NW_016908280.1	Gnomon	exon	808826	809247	.	+	.	ID=exon-XM_017910478.1-1;Dbxref=GeneID:108555001%2CGenbank:XM_017910478.1;Parent=rna-XM_017910478.1
NW_016908280.1	Gnomon	exon	811182	811342	.	+	.	ID=exon-XM_017910478.1-5;Dbxref=GeneID:108555001%2CGenbank:XM_017910478.1;Parent=rna-XM_017910478.1
NW_016908280.1	Gnomon	exon	810793	811107	.	+	.	ID=exon-XM_017910478.1-4;Dbxref=GeneID:108555001%2CGenbank:XM_017910478.1;Parent=rna-XM_017910478.1
NW_016908280.1	Gnomon	exon	810589	810706	.	+	.	ID=exon-XM_017910478.1-3;Dbxref=GeneID:108555001%2CGenbank:XM_017910478.1;Parent=rna-XM_017910478.1
NW_016908280.1	Gnomon	exon	809514	809668	.	+	.	ID=exon-XM_017910478.1-2;Dbxref=GeneID:108555001%2CGenbank:XM_017910478.1;Parent=rna-XM_017910478.1
NW_016908280.1	Gnomon	exon	658590	658861	.	+	.	ID=exon-XM_017910377.1-4;Dbxref=GeneID:108554952%2CGenbank:XM_017910377.1;Parent=rna-XM_017910377.1
NW_016908280.1	Gnomon	exon	658270	658357	.	+	.	ID=exon-XM_017910377.1-3;Dbxref=GeneID:108554952%2CGenbank:XM_017910377.1;Parent=rna-XM_017910377.1
NW_016908280.1	Gnomon	exon	658046	658196	.	+	.	ID=exon-XM_017910377.1-2;Dbxref=GeneID:108554952%2CGenbank:XM_017910377.1;Parent=rna-XM_017910377.1
NW_016908280.1	Gnomon	exon	657687	657755	.	+	.	ID=exon-XM_017910377.1-1;Dbxref=GeneID:108554952%2CGenbank:XM_017910377.1;Parent=rna-XM_017910377.1
NW_016908280.1	Gnomon	exon	1233213	1233314	.	+	.	ID=exon-XM_017910445.1-10;Dbxref=GeneID:108554985%2CGenbank:XM_017910445.1;Parent=rna-XM_017910445.1
NW_016908280.1	Gnomon	exon	1233405	1233840	.	+	.	ID=exon-XM_017910445.1-11;Dbxref=GeneID:108554985%2CGenbank:XM_017910445.1;Parent=rna-XM_017910445.1
NW_016908280.1	Gnomon	CDS	1118238	1118356	.	-	0	Name=XP_017765851.1;ID=cds-XP_017765851.1;Dbxref=GeneID:108554941%2CGenbank:XP_017765851.1;Parent=rna-XM_017910362.1
NW_016908280.1	Gnomon	CDS	1117981	1118146	.	-	0	Name=XP_017765851.1;ID=cds-XP_017765851.1;Dbxref=GeneID:108554941%2CGenbank:XP_017765851.1;Parent=rna-XM_017910362.1
NW_016908280.1	Gnomon	CDS	1117619	1117905	.	-	0	Name=XP_017765851.1;ID=cds-XP_017765851.1;Dbxref=GeneID:108554941%2CGenbank:XP_017765851.1;Parent=rna-XM_017910362.1
NW_016908280.1	Gnomon	CDS	1117401	1117503	.	-	0	Name=XP_017765851.1;ID=cds-XP_017765851.1;Dbxref=GeneID:108554941%2CGenbank:XP_017765851.1;Parent=rna-XM_017910362.1
NW_016908280.1	Gnomon	CDS	1117087	1117332	.	-	0	Name=XP_017765851.1;ID=cds-XP_017765851.1;Dbxref=GeneID:108554941%2CGenbank:XP_017765851.1;Parent=rna-XM_017910362.1
NW_016908280.1	Gnomon	CDS	1116858	1117025	.	-	0	Name=XP_017765851.1;ID=cds-XP_017765851.1;Dbxref=GeneID:108554941%2CGenbank:XP_017765851.1;Parent=rna-XM_017910362.1
NW_016908280.1	Gnomon	CDS	1116713	1116784	.	-	0	Name=XP_017765851.1;ID=cds-XP_017765851.1;Dbxref=GeneID:108554941%2CGenbank:XP_017765851.1;Parent=rna-XM_017910362.1
NW_016908280.1	Gnomon	CDS	1116477	1116611	.	-	0	Name=XP_017765851.1;ID=cds-XP_017765851.1;Dbxref=GeneID:108554941%2CGenbank:XP_017765851.1;Parent=rna-XM_017910362.1
NW_016908280.1	Gnomon	CDS	1116044	1116414	.	-	0	Name=XP_017765851.1;ID=cds-XP_017765851.1;Dbxref=GeneID:108554941%2CGenbank:XP_017765851.1;Parent=rna-XM_017910362.1
NW_016908280.1	Gnomon	CDS	1115720	1115954	.	-	0	Name=XP_017765851.1;ID=cds-XP_017765851.1;Dbxref=GeneID:108554941%2CGenbank:XP_017765851.1;Parent=rna-XM_017910362.1
NW_016908280.1	Gnomon	CDS	1115493	1115634	.	-	0	Name=XP_017765851.1;ID=cds-XP_017765851.1;Dbxref=GeneID:108554941%2CGenbank:XP_017765851.1;Parent=rna-XM_017910362.1
NW_016908280.1	Gnomon	CDS	1115183	1115369	.	-	0	Name=XP_017765851.1;ID=cds-XP_017765851.1;Dbxref=GeneID:108554941%2CGenbank:XP_017765851.1;Parent=rna-XM_017910362.1
NW_016908280.1	Gnomon	CDS	1114959	1115082	.	-	0	Name=XP_017765851.1;ID=cds-XP_017765851.1;Dbxref=GeneID:108554941%2CGenbank:XP_017765851.1;Parent=rna-XM_017910362.1
NW_016908280.1	Gnomon	exon	1189136	1189856	.	-	.	ID=exon-XM_017910354.1-2;Dbxref=GeneID:108554934%2CGenbank:XM_017910354.1;Parent=rna-XM_017910354.1
NW_016908280.1	Gnomon	exon	1189971	1190030	.	-	.	ID=exon-XM_017910354.1-1;Dbxref=GeneID:108554934%2CGenbank:XM_017910354.1;Parent=rna-XM_017910354.1
NW_016908280.1	Gnomon	mRNA	1192818	1195044	.	-	.	Name=XM_017910346.1;ID=rna-XM_017910346.1;Dbxref=GeneID:108554929%2CGenbank:XM_017910346.1;Parent=gene-LOC108554929
NW_016908280.1	Gnomon	mRNA	161303	474100	.	-	.	Name=XM_017910440.1;ID=rna-XM_017910440.1;Dbxref=GeneID:108554981%2CGenbank:XM_017910440.1;Parent=gene-LOC108554981
NW_016908280.1	Gnomon	exon	1204851	1205097	.	-	.	ID=exon-XM_017910447.1-18;Dbxref=GeneID:108554987%2CGenbank:XM_017910447.1;Parent=rna-XM_017910447.1
NW_016908280.1	Gnomon	exon	1205174	1205696	.	-	.	ID=exon-XM_017910447.1-17;Dbxref=GeneID:108554987%2CGenbank:XM_017910447.1;Parent=rna-XM_017910447.1
NW_016908280.1	Gnomon	exon	1205812	1205938	.	-	.	ID=exon-XM_017910447.1-16;Dbxref=GeneID:108554987%2CGenbank:XM_017910447.1;Parent=rna-XM_017910447.1
NW_016908280.1	Gnomon	exon	1206026	1206134	.	-	.	ID=exon-XM_017910447.1-15;Dbxref=GeneID:108554987%2CGenbank:XM_017910447.1;Parent=rna-XM_017910447.1
NW_016908280.1	Gnomon	exon	1204308	1204781	.	-	.	ID=exon-XM_017910447.1-19;Dbxref=GeneID:108554987%2CGenbank:XM_017910447.1;Parent=rna-XM_017910447.1
NW_016908280.1	Gnomon	exon	1210614	1210791	.	-	.	ID=exon-XM_017910447.1-10;Dbxref=GeneID:108554987%2CGenbank:XM_017910447.1;Parent=rna-XM_017910447.1
NW_016908280.1	Gnomon	exon	1206243	1206423	.	-	.	ID=exon-XM_017910447.1-14;Dbxref=GeneID:108554987%2CGenbank:XM_017910447.1;Parent=rna-XM_017910447.1
NW_016908280.1	Gnomon	exon	1207116	1207336	.	-	.	ID=exon-XM_017910447.1-13;Dbxref=GeneID:108554987%2CGenbank:XM_017910447.1;Parent=rna-XM_017910447.1
NW_016908280.1	Gnomon	exon	1210115	1210334	.	-	.	ID=exon-XM_017910447.1-12;Dbxref=GeneID:108554987%2CGenbank:XM_017910447.1;Parent=rna-XM_017910447.1
NW_016908280.1	Gnomon	exon	1210412	1210538	.	-	.	ID=exon-XM_017910447.1-11;Dbxref=GeneID:108554987%2CGenbank:XM_017910447.1;Parent=rna-XM_017910447.1
NW_016908280.1	Gnomon	CDS	127536	127728	.	-	0	Name=XP_017765858.1;ID=cds-XP_017765858.1;Dbxref=GeneID:108554947%2CGenbank:XP_017765858.1;Parent=rna-XM_017910369.1
NW_016908280.1	Gnomon	CDS	126449	126684	.	-	0	Name=XP_017765858.1;ID=cds-XP_017765858.1;Dbxref=GeneID:108554947%2CGenbank:XP_017765858.1;Parent=rna-XM_017910369.1
NW_016908280.1	Gnomon	CDS	125810	125896	.	-	0	Name=XP_017765858.1;ID=cds-XP_017765858.1;Dbxref=GeneID:108554947%2CGenbank:XP_017765858.1;Parent=rna-XM_017910369.1
NW_016908280.1	Gnomon	CDS	125678	125741	.	-	0	Name=XP_017765858.1;ID=cds-XP_017765858.1;Dbxref=GeneID:108554947%2CGenbank:XP_017765858.1;Parent=rna-XM_017910369.1
NW_016908280.1	Gnomon	CDS	125545	125607	.	-	0	Name=XP_017765858.1;ID=cds-XP_017765858.1;Dbxref=GeneID:108554947%2CGenbank:XP_017765858.1;Parent=rna-XM_017910369.1
NW_016908280.1	Gnomon	CDS	125252	125465	.	-	0	Name=XP_017765858.1;ID=cds-XP_017765858.1;Dbxref=GeneID:108554947%2CGenbank:XP_017765858.1;Parent=rna-XM_017910369.1
NW_016908280.1	Gnomon	CDS	125064	125173	.	-	0	Name=XP_017765858.1;ID=cds-XP_017765858.1;Dbxref=GeneID:108554947%2CGenbank:XP_017765858.1;Parent=rna-XM_017910369.1
NW_016908280.1	Gnomon	CDS	124940	124983	.	-	0	Name=XP_017765858.1;ID=cds-XP_017765858.1;Dbxref=GeneID:108554947%2CGenbank:XP_017765858.1;Parent=rna-XM_017910369.1
NW_016908280.1	Gnomon	CDS	1076879	1076885	.	-	0	Name=XP_017765952.1;ID=cds-XP_017765952.1;Dbxref=GeneID:108554994%2CGenbank:XP_017765952.1;Parent=rna-XM_017910463.1
NW_016908280.1	Gnomon	CDS	1067063	1067170	.	-	0	Name=XP_017765952.1;ID=cds-XP_017765952.1;Dbxref=GeneID:108554994%2CGenbank:XP_017765952.1;Parent=rna-XM_017910463.1
NW_016908280.1	Gnomon	CDS	1066811	1066900	.	-	0	Name=XP_017765952.1;ID=cds-XP_017765952.1;Dbxref=GeneID:108554994%2CGenbank:XP_017765952.1;Parent=rna-XM_017910463.1
NW_016908280.1	Gnomon	CDS	1066555	1066698	.	-	0	Name=XP_017765952.1;ID=cds-XP_017765952.1;Dbxref=GeneID:108554994%2CGenbank:XP_017765952.1;Parent=rna-XM_017910463.1
NW_016908280.1	Gnomon	CDS	1066313	1066479	.	-	0	Name=XP_017765952.1;ID=cds-XP_017765952.1;Dbxref=GeneID:108554994%2CGenbank:XP_017765952.1;Parent=rna-XM_017910463.1
NW_016908280.1	Gnomon	CDS	1065956	1066097	.	-	0	Name=XP_017765952.1;ID=cds-XP_017765952.1;Dbxref=GeneID:108554994%2CGenbank:XP_017765952.1;Parent=rna-XM_017910463.1
NW_016908280.1	Gnomon	CDS	1063852	1063872	.	-	0	Name=XP_017765952.1;ID=cds-XP_017765952.1;Dbxref=GeneID:108554994%2CGenbank:XP_017765952.1;Parent=rna-XM_017910463.1
NW_016908280.1	Gnomon	CDS	1062619	1062776	.	-	0	Name=XP_017765952.1;ID=cds-XP_017765952.1;Dbxref=GeneID:108554994%2CGenbank:XP_017765952.1;Parent=rna-XM_017910463.1
NW_016908280.1	Gnomon	CDS	1062300	1062539	.	-	0	Name=XP_017765952.1;ID=cds-XP_017765952.1;Dbxref=GeneID:108554994%2CGenbank:XP_017765952.1;Parent=rna-XM_017910463.1
NW_016908280.1	Gnomon	CDS	1062025	1062223	.	-	0	Name=XP_017765952.1;ID=cds-XP_017765952.1;Dbxref=GeneID:108554994%2CGenbank:XP_017765952.1;Parent=rna-XM_017910463.1
NW_016908280.1	Gnomon	CDS	1061708	1061952	.	-	0	Name=XP_017765952.1;ID=cds-XP_017765952.1;Dbxref=GeneID:108554994%2CGenbank:XP_017765952.1;Parent=rna-XM_017910463.1
NW_016908280.1	Gnomon	CDS	1061477	1061632	.	-	0	Name=XP_017765952.1;ID=cds-XP_017765952.1;Dbxref=GeneID:108554994%2CGenbank:XP_017765952.1;Parent=rna-XM_017910463.1
NW_016908280.1	Gnomon	CDS	1061268	1061396	.	-	0	Name=XP_017765952.1;ID=cds-XP_017765952.1;Dbxref=GeneID:108554994%2CGenbank:XP_017765952.1;Parent=rna-XM_017910463.1
NW_016908280.1	Gnomon	CDS	1060945	1061190	.	-	0	Name=XP_017765952.1;ID=cds-XP_017765952.1;Dbxref=GeneID:108554994%2CGenbank:XP_017765952.1;Parent=rna-XM_017910463.1
NW_016908280.1	Gnomon	CDS	1076879	1076885	.	-	0	Name=XP_017765951.1;ID=cds-XP_017765951.1;Dbxref=GeneID:108554994%2CGenbank:XP_017765951.1;Parent=rna-XM_017910462.1
NW_016908280.1	Gnomon	CDS	1067063	1067170	.	-	0	Name=XP_017765951.1;ID=cds-XP_017765951.1;Dbxref=GeneID:108554994%2CGenbank:XP_017765951.1;Parent=rna-XM_017910462.1
NW_016908280.1	Gnomon	CDS	1066811	1066900	.	-	0	Name=XP_017765951.1;ID=cds-XP_017765951.1;Dbxref=GeneID:108554994%2CGenbank:XP_017765951.1;Parent=rna-XM_017910462.1
NW_016908280.1	Gnomon	CDS	1066555	1066698	.	-	0	Name=XP_017765951.1;ID=cds-XP_017765951.1;Dbxref=GeneID:108554994%2CGenbank:XP_017765951.1;Parent=rna-XM_017910462.1
NW_016908280.1	Gnomon	CDS	1066313	1066479	.	-	0	Name=XP_017765951.1;ID=cds-XP_017765951.1;Dbxref=GeneID:108554994%2CGenbank:XP_017765951.1;Parent=rna-XM_017910462.1
NW_016908280.1	Gnomon	CDS	1065956	1066097	.	-	0	Name=XP_017765951.1;ID=cds-XP_017765951.1;Dbxref=GeneID:108554994%2CGenbank:XP_017765951.1;Parent=rna-XM_017910462.1
NW_016908280.1	Gnomon	CDS	1064796	1064819	.	-	0	Name=XP_017765951.1;ID=cds-XP_017765951.1;Dbxref=GeneID:108554994%2CGenbank:XP_017765951.1;Parent=rna-XM_017910462.1
NW_016908280.1	Gnomon	CDS	1062619	1062776	.	-	0	Name=XP_017765951.1;ID=cds-XP_017765951.1;Dbxref=GeneID:108554994%2CGenbank:XP_017765951.1;Parent=rna-XM_017910462.1
NW_016908280.1	Gnomon	CDS	1062300	1062539	.	-	0	Name=XP_017765951.1;ID=cds-XP_017765951.1;Dbxref=GeneID:108554994%2CGenbank:XP_017765951.1;Parent=rna-XM_017910462.1
NW_016908280.1	Gnomon	CDS	1062025	1062223	.	-	0	Name=XP_017765951.1;ID=cds-XP_017765951.1;Dbxref=GeneID:108554994%2CGenbank:XP_017765951.1;Parent=rna-XM_017910462.1
NW_016908280.1	Gnomon	CDS	1061708	1061952	.	-	0	Name=XP_017765951.1;ID=cds-XP_017765951.1;Dbxref=GeneID:108554994%2CGenbank:XP_017765951.1;Parent=rna-XM_017910462.1
NW_016908280.1	Gnomon	CDS	1061477	1061632	.	-	0	Name=XP_017765951.1;ID=cds-XP_017765951.1;Dbxref=GeneID:108554994%2CGenbank:XP_017765951.1;Parent=rna-XM_017910462.1
NW_016908280.1	Gnomon	CDS	1061268	1061396	.	-	0	Name=XP_017765951.1;ID=cds-XP_017765951.1;Dbxref=GeneID:108554994%2CGenbank:XP_017765951.1;Parent=rna-XM_017910462.1
NW_016908280.1	Gnomon	CDS	1060945	1061190	.	-	0	Name=XP_017765951.1;ID=cds-XP_017765951.1;Dbxref=GeneID:108554994%2CGenbank:XP_017765951.1;Parent=rna-XM_017910462.1
NW_016908280.1	Gnomon	mRNA	476400	483075	.	+	.	Name=XM_017910347.1;ID=rna-XM_017910347.1;Dbxref=GeneID:108554931%2CGenbank:XM_017910347.1;Parent=gene-LOC108554931
NW_016908280.1	Gnomon	mRNA	161303	474100	.	-	.	Name=XM_017910441.1;ID=rna-XM_017910441.1;Dbxref=GeneID:108554981%2CGenbank:XM_017910441.1;Parent=gene-LOC108554981
NW_016908280.1	Gnomon	CDS	1119932	1120509	.	+	0	Name=XP_017765857.1;ID=cds-XP_017765857.1;Dbxref=GeneID:108554946%2CGenbank:XP_017765857.1;Parent=rna-XM_017910368.1
NW_016908280.1	Gnomon	CDS	1120965	1120998	.	+	0	Name=XP_017765857.1;ID=cds-XP_017765857.1;Dbxref=GeneID:108554946%2CGenbank:XP_017765857.1;Parent=rna-XM_017910368.1
NW_016908280.1	Gnomon	mRNA	484752	486632	.	+	.	Name=XM_017910348.1;ID=rna-XM_017910348.1;Dbxref=GeneID:108554932%2CGenbank:XM_017910348.1;Parent=gene-LOC108554932
NW_016908280.1	Gnomon	CDS	1076879	1076885	.	-	0	Name=XP_017765950.1;ID=cds-XP_017765950.1;Dbxref=GeneID:108554994%2CGenbank:XP_017765950.1;Parent=rna-XM_017910461.1
NW_016908280.1	Gnomon	CDS	1067063	1067170	.	-	0	Name=XP_017765950.1;ID=cds-XP_017765950.1;Dbxref=GeneID:108554994%2CGenbank:XP_017765950.1;Parent=rna-XM_017910461.1
NW_016908280.1	Gnomon	CDS	1066811	1066900	.	-	0	Name=XP_017765950.1;ID=cds-XP_017765950.1;Dbxref=GeneID:108554994%2CGenbank:XP_017765950.1;Parent=rna-XM_017910461.1
NW_016908280.1	Gnomon	CDS	1066555	1066698	.	-	0	Name=XP_017765950.1;ID=cds-XP_017765950.1;Dbxref=GeneID:108554994%2CGenbank:XP_017765950.1;Parent=rna-XM_017910461.1
NW_016908280.1	Gnomon	CDS	1066313	1066479	.	-	0	Name=XP_017765950.1;ID=cds-XP_017765950.1;Dbxref=GeneID:108554994%2CGenbank:XP_017765950.1;Parent=rna-XM_017910461.1
NW_016908280.1	Gnomon	CDS	1065956	1066097	.	-	0	Name=XP_017765950.1;ID=cds-XP_017765950.1;Dbxref=GeneID:108554994%2CGenbank:XP_017765950.1;Parent=rna-XM_017910461.1
NW_016908280.1	Gnomon	CDS	1064796	1064819	.	-	0	Name=XP_017765950.1;ID=cds-XP_017765950.1;Dbxref=GeneID:108554994%2CGenbank:XP_017765950.1;Parent=rna-XM_017910461.1
NW_016908280.1	Gnomon	CDS	1063852	1063872	.	-	0	Name=XP_017765950.1;ID=cds-XP_017765950.1;Dbxref=GeneID:108554994%2CGenbank:XP_017765950.1;Parent=rna-XM_017910461.1
NW_016908280.1	Gnomon	CDS	1062619	1062776	.	-	0	Name=XP_017765950.1;ID=cds-XP_017765950.1;Dbxref=GeneID:108554994%2CGenbank:XP_017765950.1;Parent=rna-XM_017910461.1
NW_016908280.1	Gnomon	CDS	1062300	1062539	.	-	0	Name=XP_017765950.1;ID=cds-XP_017765950.1;Dbxref=GeneID:108554994%2CGenbank:XP_017765950.1;Parent=rna-XM_017910461.1
NW_016908280.1	Gnomon	CDS	1062025	1062223	.	-	0	Name=XP_017765950.1;ID=cds-XP_017765950.1;Dbxref=GeneID:108554994%2CGenbank:XP_017765950.1;Parent=rna-XM_017910461.1
NW_016908280.1	Gnomon	CDS	1061708	1061952	.	-	0	Name=XP_017765950.1;ID=cds-XP_017765950.1;Dbxref=GeneID:108554994%2CGenbank:XP_017765950.1;Parent=rna-XM_017910461.1
NW_016908280.1	Gnomon	CDS	1061477	1061632	.	-	0	Name=XP_017765950.1;ID=cds-XP_017765950.1;Dbxref=GeneID:108554994%2CGenbank:XP_017765950.1;Parent=rna-XM_017910461.1
NW_016908280.1	Gnomon	CDS	1061268	1061396	.	-	0	Name=XP_017765950.1;ID=cds-XP_017765950.1;Dbxref=GeneID:108554994%2CGenbank:XP_017765950.1;Parent=rna-XM_017910461.1
NW_016908280.1	Gnomon	CDS	1060945	1061190	.	-	0	Name=XP_017765950.1;ID=cds-XP_017765950.1;Dbxref=GeneID:108554994%2CGenbank:XP_017765950.1;Parent=rna-XM_017910461.1
NW_016908280.1	Gnomon	exon	144066	144140	.	-	.	ID=exon-XM_017910379.1-1;Dbxref=GeneID:108554953%2CGenbank:XM_017910379.1;Parent=rna-XM_017910379.1
NW_016908280.1	Gnomon	exon	142648	143011	.	-	.	ID=exon-XM_017910379.1-5;Dbxref=GeneID:108554953%2CGenbank:XM_017910379.1;Parent=rna-XM_017910379.1
NW_016908280.1	Gnomon	exon	143088	143186	.	-	.	ID=exon-XM_017910379.1-4;Dbxref=GeneID:108554953%2CGenbank:XM_017910379.1;Parent=rna-XM_017910379.1
NW_016908280.1	Gnomon	exon	143287	143533	.	-	.	ID=exon-XM_017910379.1-3;Dbxref=GeneID:108554953%2CGenbank:XM_017910379.1;Parent=rna-XM_017910379.1
NW_016908280.1	Gnomon	exon	143617	143846	.	-	.	ID=exon-XM_017910379.1-2;Dbxref=GeneID:108554953%2CGenbank:XM_017910379.1;Parent=rna-XM_017910379.1
NW_016908280.1	Gnomon	exon	140445	140551	.	-	.	ID=exon-XM_017910379.1-9;Dbxref=GeneID:108554953%2CGenbank:XM_017910379.1;Parent=rna-XM_017910379.1
NW_016908280.1	Gnomon	exon	141866	141962	.	-	.	ID=exon-XM_017910379.1-8;Dbxref=GeneID:108554953%2CGenbank:XM_017910379.1;Parent=rna-XM_017910379.1
NW_016908280.1	Gnomon	exon	142022	142276	.	-	.	ID=exon-XM_017910379.1-7;Dbxref=GeneID:108554953%2CGenbank:XM_017910379.1;Parent=rna-XM_017910379.1
NW_016908280.1	Gnomon	exon	142356	142565	.	-	.	ID=exon-XM_017910379.1-6;Dbxref=GeneID:108554953%2CGenbank:XM_017910379.1;Parent=rna-XM_017910379.1
NW_016908280.1	Gnomon	mRNA	161303	474100	.	-	.	Name=XM_017910442.1;ID=rna-XM_017910442.1;Dbxref=GeneID:108554981%2CGenbank:XM_017910442.1;Parent=gene-LOC108554981
NW_016908280.1	Gnomon	exon	134445	134593	.	-	.	ID=exon-XM_017910449.1-1;Dbxref=GeneID:108554988%2CGenbank:XM_017910449.1;Parent=rna-XM_017910449.1
NW_016908280.1	Gnomon	exon	130000	130101	.	-	.	ID=exon-XM_017910449.1-5;Dbxref=GeneID:108554988%2CGenbank:XM_017910449.1;Parent=rna-XM_017910449.1
NW_016908280.1	Gnomon	exon	130362	130661	.	-	.	ID=exon-XM_017910449.1-4;Dbxref=GeneID:108554988%2CGenbank:XM_017910449.1;Parent=rna-XM_017910449.1
NW_016908280.1	Gnomon	exon	131430	131717	.	-	.	ID=exon-XM_017910449.1-3;Dbxref=GeneID:108554988%2CGenbank:XM_017910449.1;Parent=rna-XM_017910449.1
NW_016908280.1	Gnomon	exon	133992	134080	.	-	.	ID=exon-XM_017910449.1-2;Dbxref=GeneID:108554988%2CGenbank:XM_017910449.1;Parent=rna-XM_017910449.1
NW_016908280.1	Gnomon	CDS	1078648	1078762	.	+	0	Name=XP_017765856.1;ID=cds-XP_017765856.1;Dbxref=GeneID:108554945%2CGenbank:XP_017765856.1;Parent=rna-XM_017910367.1
NW_016908280.1	Gnomon	CDS	1078847	1079139	.	+	0	Name=XP_017765856.1;ID=cds-XP_017765856.1;Dbxref=GeneID:108554945%2CGenbank:XP_017765856.1;Parent=rna-XM_017910367.1
NW_016908280.1	Gnomon	CDS	1079216	1079554	.	+	0	Name=XP_017765856.1;ID=cds-XP_017765856.1;Dbxref=GeneID:108554945%2CGenbank:XP_017765856.1;Parent=rna-XM_017910367.1
NW_016908280.1	Gnomon	CDS	1079644	1079915	.	+	0	Name=XP_017765856.1;ID=cds-XP_017765856.1;Dbxref=GeneID:108554945%2CGenbank:XP_017765856.1;Parent=rna-XM_017910367.1
NW_016908280.1	Gnomon	CDS	1079991	1080138	.	+	0	Name=XP_017765856.1;ID=cds-XP_017765856.1;Dbxref=GeneID:108554945%2CGenbank:XP_017765856.1;Parent=rna-XM_017910367.1
NW_016908280.1	Gnomon	CDS	1080278	1080374	.	+	0	Name=XP_017765856.1;ID=cds-XP_017765856.1;Dbxref=GeneID:108554945%2CGenbank:XP_017765856.1;Parent=rna-XM_017910367.1
NW_016908280.1	Gnomon	CDS	1080449	1080749	.	+	0	Name=XP_017765856.1;ID=cds-XP_017765856.1;Dbxref=GeneID:108554945%2CGenbank:XP_017765856.1;Parent=rna-XM_017910367.1
NW_016908280.1	Gnomon	CDS	1080825	1081032	.	+	0	Name=XP_017765856.1;ID=cds-XP_017765856.1;Dbxref=GeneID:108554945%2CGenbank:XP_017765856.1;Parent=rna-XM_017910367.1
NW_016908280.1	Gnomon	CDS	1081109	1081270	.	+	0	Name=XP_017765856.1;ID=cds-XP_017765856.1;Dbxref=GeneID:108554945%2CGenbank:XP_017765856.1;Parent=rna-XM_017910367.1
NW_016908280.1	Gnomon	CDS	1083094	1083726	.	+	0	Name=XP_017765856.1;ID=cds-XP_017765856.1;Dbxref=GeneID:108554945%2CGenbank:XP_017765856.1;Parent=rna-XM_017910367.1
NW_016908280.1	Gnomon	exon	129142	129523	.	-	.	ID=exon-XM_017910449.1-7;Dbxref=GeneID:108554988%2CGenbank:XM_017910449.1;Parent=rna-XM_017910449.1
NW_016908280.1	Gnomon	exon	129773	129924	.	-	.	ID=exon-XM_017910449.1-6;Dbxref=GeneID:108554988%2CGenbank:XM_017910449.1;Parent=rna-XM_017910449.1
NW_016908280.1	Gnomon	mRNA	474692	477348	.	-	.	Name=XM_017910349.1;ID=rna-XM_017910349.1;Dbxref=GeneID:108554933%2CGenbank:XM_017910349.1;Parent=gene-LOC108554933
NW_016908280.1	Gnomon	exon	1188176	1188409	.	-	.	ID=exon-XM_017910356.1-3;Dbxref=GeneID:108554935%2CGenbank:XM_017910356.1;Parent=rna-XM_017910356.1
NW_016908280.1	Gnomon	exon	1188477	1188555	.	-	.	ID=exon-XM_017910356.1-2;Dbxref=GeneID:108554935%2CGenbank:XM_017910356.1;Parent=rna-XM_017910356.1
NW_016908280.1	Gnomon	exon	1188624	1188741	.	-	.	ID=exon-XM_017910356.1-1;Dbxref=GeneID:108554935%2CGenbank:XM_017910356.1;Parent=rna-XM_017910356.1
NW_016908280.1	Gnomon	exon	1582338	1582548	.	-	.	ID=exon-XM_017910380.1-9;Dbxref=GeneID:108554954%2CGenbank:XM_017910380.1;Parent=rna-XM_017910380.1
NW_016908280.1	Gnomon	exon	1583423	1583642	.	-	.	ID=exon-XM_017910380.1-8;Dbxref=GeneID:108554954%2CGenbank:XM_017910380.1;Parent=rna-XM_017910380.1
NW_016908280.1	Gnomon	exon	1768355	1768621	.	-	.	ID=exon-XM_017910380.1-1;Dbxref=GeneID:108554954%2CGenbank:XM_017910380.1;Parent=rna-XM_017910380.1
NW_016908280.1	Gnomon	exon	1619860	1619979	.	-	.	ID=exon-XM_017910380.1-3;Dbxref=GeneID:108554954%2CGenbank:XM_017910380.1;Parent=rna-XM_017910380.1
NW_016908280.1	Gnomon	exon	1620597	1620766	.	-	.	ID=exon-XM_017910380.1-2;Dbxref=GeneID:108554954%2CGenbank:XM_017910380.1;Parent=rna-XM_017910380.1
NW_016908280.1	Gnomon	exon	1584567	1584634	.	-	.	ID=exon-XM_017910380.1-5;Dbxref=GeneID:108554954%2CGenbank:XM_017910380.1;Parent=rna-XM_017910380.1
NW_016908280.1	Gnomon	exon	1585732	1585830	.	-	.	ID=exon-XM_017910380.1-4;Dbxref=GeneID:108554954%2CGenbank:XM_017910380.1;Parent=rna-XM_017910380.1
NW_016908280.1	Gnomon	exon	1583720	1583935	.	-	.	ID=exon-XM_017910380.1-7;Dbxref=GeneID:108554954%2CGenbank:XM_017910380.1;Parent=rna-XM_017910380.1
NW_016908280.1	Gnomon	exon	1584053	1584304	.	-	.	ID=exon-XM_017910380.1-6;Dbxref=GeneID:108554954%2CGenbank:XM_017910380.1;Parent=rna-XM_017910380.1
NW_016908280.1	Gnomon	mRNA	1217214	1223417	.	-	.	Name=XM_017910443.1;ID=rna-XM_017910443.1;Dbxref=GeneID:108554984%2CGenbank:XM_017910443.1;Parent=gene-LOC108554984
NW_016908280.1	Gnomon	exon	829895	830649	.	-	.	ID=exon-XM_017910427.1-16;Dbxref=GeneID:108554976%2CGenbank:XM_017910427.1;Parent=rna-XM_017910427.1
NW_016908280.1	Gnomon	exon	831514	831628	.	-	.	ID=exon-XM_017910427.1-15;Dbxref=GeneID:108554976%2CGenbank:XM_017910427.1;Parent=rna-XM_017910427.1
NW_016908280.1	Gnomon	exon	832448	832542	.	-	.	ID=exon-XM_017910427.1-14;Dbxref=GeneID:108554976%2CGenbank:XM_017910427.1;Parent=rna-XM_017910427.1
NW_016908280.1	Gnomon	exon	834179	834254	.	-	.	ID=exon-XM_017910427.1-13;Dbxref=GeneID:108554976%2CGenbank:XM_017910427.1;Parent=rna-XM_017910427.1
NW_016908280.1	Gnomon	exon	853001	853057	.	-	.	ID=exon-XM_017910427.1-12;Dbxref=GeneID:108554976%2CGenbank:XM_017910427.1;Parent=rna-XM_017910427.1
NW_016908280.1	Gnomon	exon	868356	868445	.	-	.	ID=exon-XM_017910427.1-11;Dbxref=GeneID:108554976%2CGenbank:XM_017910427.1;Parent=rna-XM_017910427.1
NW_016908280.1	Gnomon	exon	880708	880768	.	-	.	ID=exon-XM_017910427.1-10;Dbxref=GeneID:108554976%2CGenbank:XM_017910427.1;Parent=rna-XM_017910427.1
NW_016908280.1	Gnomon	exon	908493	908576	.	-	.	ID=exon-XM_017910426.1-9;Dbxref=GeneID:108554976%2CGenbank:XM_017910426.1;Parent=rna-XM_017910426.1
NW_016908280.1	Gnomon	exon	908672	908794	.	-	.	ID=exon-XM_017910426.1-8;Dbxref=GeneID:108554976%2CGenbank:XM_017910426.1;Parent=rna-XM_017910426.1
NW_016908280.1	Gnomon	exon	911296	911474	.	-	.	ID=exon-XM_017910426.1-7;Dbxref=GeneID:108554976%2CGenbank:XM_017910426.1;Parent=rna-XM_017910426.1
NW_016908280.1	Gnomon	exon	913475	913577	.	-	.	ID=exon-XM_017910426.1-6;Dbxref=GeneID:108554976%2CGenbank:XM_017910426.1;Parent=rna-XM_017910426.1
NW_016908280.1	Gnomon	exon	914345	914483	.	-	.	ID=exon-XM_017910426.1-5;Dbxref=GeneID:108554976%2CGenbank:XM_017910426.1;Parent=rna-XM_017910426.1
NW_016908280.1	Gnomon	exon	916818	916872	.	-	.	ID=exon-XM_017910426.1-4;Dbxref=GeneID:108554976%2CGenbank:XM_017910426.1;Parent=rna-XM_017910426.1
NW_016908280.1	Gnomon	exon	958930	958989	.	-	.	ID=exon-XM_017910426.1-3;Dbxref=GeneID:108554976%2CGenbank:XM_017910426.1;Parent=rna-XM_017910426.1
NW_016908280.1	Gnomon	exon	989099	989193	.	-	.	ID=exon-XM_017910426.1-2;Dbxref=GeneID:108554976%2CGenbank:XM_017910426.1;Parent=rna-XM_017910426.1
NW_016908280.1	Gnomon	exon	1057245	1058174	.	-	.	ID=exon-XM_017910426.1-1;Dbxref=GeneID:108554976%2CGenbank:XM_017910426.1;Parent=rna-XM_017910426.1
NW_016908280.1	Gnomon	CDS	1126739	1126775	.	-	0	Name=XP_017765855.1;ID=cds-XP_017765855.1;Dbxref=GeneID:108554944%2CGenbank:XP_017765855.1;Note=The sequence of the model RefSeq protein was modified relative to this genomic sequence to represent the inferred CDS: inserted 2 bases in 1 codon;Parent=rna-XM_017910366.1
NW_016908280.1	Gnomon	CDS	1126369	1126571	.	-	0	Name=XP_017765855.1;ID=cds-XP_017765855.1;Dbxref=GeneID:108554944%2CGenbank:XP_017765855.1;Note=The sequence of the model RefSeq protein was modified relative to this genomic sequence to represent the inferred CDS: inserted 2 bases in 1 codon;Parent=rna-XM_017910366.1
NW_016908280.1	Gnomon	CDS	1125496	1126300	.	-	0	Name=XP_017765855.1;ID=cds-XP_017765855.1;Dbxref=GeneID:108554944%2CGenbank:XP_017765855.1;Note=The sequence of the model RefSeq protein was modified relative to this genomic sequence to represent the inferred CDS: inserted 2 bases in 1 codon;Parent=rna-XM_017910366.1
NW_016908280.1	Gnomon	CDS	1125274	1125422	.	-	0	Name=XP_017765855.1;ID=cds-XP_017765855.1;Dbxref=GeneID:108554944%2CGenbank:XP_017765855.1;Note=The sequence of the model RefSeq protein was modified relative to this genomic sequence to represent the inferred CDS: inserted 2 bases in 1 codon;Parent=rna-XM_017910366.1
NW_016908280.1	Gnomon	CDS	1125100	1125200	.	-	0	Name=XP_017765855.1;ID=cds-XP_017765855.1;Dbxref=GeneID:108554944%2CGenbank:XP_017765855.1;Note=The sequence of the model RefSeq protein was modified relative to this genomic sequence to represent the inferred CDS: inserted 2 bases in 1 codon;Parent=rna-XM_017910366.1
NW_016908280.1	Gnomon	CDS	1124857	1125032	.	-	0	Name=XP_017765855.1;ID=cds-XP_017765855.1;Dbxref=GeneID:108554944%2CGenbank:XP_017765855.1;Note=The sequence of the model RefSeq protein was modified relative to this genomic sequence to represent the inferred CDS: inserted 2 bases in 1 codon;Parent=rna-XM_017910366.1
[truncated: 1,017 more rows]
