# Supplementary material for: Prevalent bee venom genes evolved before the aculeate stinger and eusociality
Source: BMC Biol. 2023 Oct 23;21:229. doi: 10.1186/s12915-023-01656-5 (PMC10591384; doi:10.1186/s12915-023-01656-5)
Supplement: Supplementary file 42 — Additional file 42. Gff files of all toxin gene annotations. [file 12915_2023_1656_MOESM42_ESM.zip › AdditionalFile9_ToxinGeneAnnotations/NC_039506.1._SP.gff_modified_Koludarov_et_al_2021.gff3]

##gff-version 3
##source-version geneious 2020.2.2
##sequence-region	NC_039506.1	1	24609146
NC_039506.1	Koludarov_et_al_2021	gene	18030343	18034606	.	+	.	Name=SP
NC_039506.1	Gnomon	mRNA	11008409	11013285	.	+	.	Name=XM_011348521.3;ID=rna-XM_011348521.3;Dbxref=GeneID:105284766%2CGenbank:XM_011348521.3;Parent=gene-LOC105284766
NC_039506.1	Gnomon	exon	16133545	16134080	.	-	.	ID=exon-XM_011331407.3-10;Dbxref=GeneID:105274918%2CGenbank:XM_011331407.3;Parent=rna-XM_011331407.3
NC_039506.1	Gnomon	exon	16131122	16133376	.	-	.	ID=exon-XM_011331407.3-11;Dbxref=GeneID:105274918%2CGenbank:XM_011331407.3;Parent=rna-XM_011331407.3
NC_039506.1	Gnomon	exon	16130456	16130537	.	-	.	ID=exon-XM_011331407.3-12;Dbxref=GeneID:105274918%2CGenbank:XM_011331407.3;Parent=rna-XM_011331407.3
NC_039506.1	Gnomon	exon	16128273	16128414	.	-	.	ID=exon-XM_011331407.3-13;Dbxref=GeneID:105274918%2CGenbank:XM_011331407.3;Parent=rna-XM_011331407.3
NC_039506.1	Gnomon	exon	1056151	1060049	.	+	.	ID=exon-XR_895307.3-1;Dbxref=GeneID:105286747%2CGenbank:XR_895307.3;Parent=rna-XR_895307.3
NC_039506.1	Gnomon	exon	1061064	1064257	.	+	.	ID=exon-XR_895307.3-2;Dbxref=GeneID:105286747%2CGenbank:XR_895307.3;Parent=rna-XR_895307.3
NC_039506.1	Gnomon	CDS	5647666	5647699	.	-	0	Name=XP_026827655.1;ID=cds-XP_026827655.1;Dbxref=GeneID:105277843%2CGenbank:XP_026827655.1;Parent=rna-XM_026971854.1
NC_039506.1	Gnomon	CDS	5641350	5641549	.	-	0	Name=XP_026827655.1;ID=cds-XP_026827655.1;Dbxref=GeneID:105277843%2CGenbank:XP_026827655.1;Parent=rna-XM_026971854.1
NC_039506.1	Gnomon	CDS	5638793	5638921	.	-	0	Name=XP_026827655.1;ID=cds-XP_026827655.1;Dbxref=GeneID:105277843%2CGenbank:XP_026827655.1;Parent=rna-XM_026971854.1
NC_039506.1	Gnomon	CDS	5637698	5638222	.	-	0	Name=XP_026827655.1;ID=cds-XP_026827655.1;Dbxref=GeneID:105277843%2CGenbank:XP_026827655.1;Parent=rna-XM_026971854.1
NC_039506.1	Gnomon	CDS	23268803	23268910	.	-	0	Name=XP_011344514.1;ID=cds-XP_011344514.1;Dbxref=GeneID:105283447%2CGenbank:XP_011344514.1;Parent=rna-XM_011346212.3
NC_039506.1	Gnomon	CDS	23267574	23268051	.	-	0	Name=XP_011344514.1;ID=cds-XP_011344514.1;Dbxref=GeneID:105283447%2CGenbank:XP_011344514.1;Parent=rna-XM_011346212.3
NC_039506.1	Gnomon	CDS	23266420	23266803	.	-	0	Name=XP_011344514.1;ID=cds-XP_011344514.1;Dbxref=GeneID:105283447%2CGenbank:XP_011344514.1;Parent=rna-XM_011346212.3
NC_039506.1	Gnomon	CDS	23265755	23265979	.	-	0	Name=XP_011344514.1;ID=cds-XP_011344514.1;Dbxref=GeneID:105283447%2CGenbank:XP_011344514.1;Parent=rna-XM_011346212.3
NC_039506.1	Gnomon	CDS	23264947	23265098	.	-	0	Name=XP_011344514.1;ID=cds-XP_011344514.1;Dbxref=GeneID:105283447%2CGenbank:XP_011344514.1;Parent=rna-XM_011346212.3
NC_039506.1	Gnomon	CDS	23264785	23264878	.	-	0	Name=XP_011344514.1;ID=cds-XP_011344514.1;Dbxref=GeneID:105283447%2CGenbank:XP_011344514.1;Parent=rna-XM_011346212.3
NC_039506.1	Gnomon	CDS	23264441	23264710	.	-	0	Name=XP_011344514.1;ID=cds-XP_011344514.1;Dbxref=GeneID:105283447%2CGenbank:XP_011344514.1;Parent=rna-XM_011346212.3
NC_039506.1	Gnomon	CDS	23263672	23263728	.	-	0	Name=XP_011344514.1;ID=cds-XP_011344514.1;Dbxref=GeneID:105283447%2CGenbank:XP_011344514.1;Parent=rna-XM_011346212.3
NC_039506.1	Gnomon	CDS	23263528	23263547	.	-	0	Name=XP_011344514.1;ID=cds-XP_011344514.1;Dbxref=GeneID:105283447%2CGenbank:XP_011344514.1;Parent=rna-XM_011346212.3
NC_039506.1	Gnomon	exon	22006335	22006551	.	-	.	ID=exon-XM_026972382.1-13;Dbxref=GeneID:105283503%2CGenbank:XM_026972382.1;Parent=rna-XM_026972382.1
NC_039506.1	Gnomon	exon	22005259	22006094	.	-	.	ID=exon-XM_026972382.1-14;Dbxref=GeneID:105283503%2CGenbank:XM_026972382.1;Parent=rna-XM_026972382.1
NC_039506.1	Gnomon	exon	22010087	22010294	.	-	.	ID=exon-XM_026972382.1-11;Dbxref=GeneID:105283503%2CGenbank:XM_026972382.1;Parent=rna-XM_026972382.1
NC_039506.1	Gnomon	exon	22008308	22008334	.	-	.	ID=exon-XM_026972382.1-12;Dbxref=GeneID:105283503%2CGenbank:XM_026972382.1;Parent=rna-XM_026972382.1
NC_039506.1	Gnomon	exon	22010599	22010934	.	-	.	ID=exon-XM_026972382.1-10;Dbxref=GeneID:105283503%2CGenbank:XM_026972382.1;Parent=rna-XM_026972382.1
NC_039506.1	Gnomon	exon	7200867	7201302	.	-	.	ID=exon-XM_011349671.3-10;Dbxref=GeneID:105285458%2CGenbank:XM_011349671.3;Parent=rna-XM_011349671.3
NC_039506.1	Gnomon	exon	7200656	7200761	.	-	.	ID=exon-XM_011349671.3-11;Dbxref=GeneID:105285458%2CGenbank:XM_011349671.3;Parent=rna-XM_011349671.3
NC_039506.1	Gnomon	exon	3915271	3915593	.	+	.	ID=exon-XM_026970808.1-1;Dbxref=GeneID:105280463%2CGenbank:XM_026970808.1;Parent=rna-XM_026970808.1
NC_039506.1	Gnomon	exon	1630171	1630302	.	+	.	ID=exon-XM_011340605.2-1;Dbxref=GeneID:105280255%2CGenbank:XM_011340605.2;Parent=rna-XM_011340605.2
NC_039506.1	Gnomon	exon	3919770	3919961	.	+	.	ID=exon-XM_026970808.1-2;Dbxref=GeneID:105280463%2CGenbank:XM_026970808.1;Parent=rna-XM_026970808.1
NC_039506.1	Gnomon	exon	1641036	1641125	.	+	.	ID=exon-XM_011340605.2-2;Dbxref=GeneID:105280255%2CGenbank:XM_011340605.2;Parent=rna-XM_011340605.2
NC_039506.1	Gnomon	exon	7200389	7200565	.	-	.	ID=exon-XM_011349671.3-12;Dbxref=GeneID:105285458%2CGenbank:XM_011349671.3;Parent=rna-XM_011349671.3
NC_039506.1	Gnomon	exon	1641535	1641708	.	+	.	ID=exon-XM_011340605.2-3;Dbxref=GeneID:105280255%2CGenbank:XM_011340605.2;Parent=rna-XM_011340605.2
NC_039506.1	Gnomon	exon	7200050	7200284	.	-	.	ID=exon-XM_011349671.3-13;Dbxref=GeneID:105285458%2CGenbank:XM_011349671.3;Parent=rna-XM_011349671.3
NC_039506.1	Gnomon	exon	3920872	3921030	.	+	.	ID=exon-XM_026970808.1-5;Dbxref=GeneID:105280463%2CGenbank:XM_026970808.1;Parent=rna-XM_026970808.1
NC_039506.1	Gnomon	exon	3921157	3921288	.	+	.	ID=exon-XM_026970808.1-6;Dbxref=GeneID:105280463%2CGenbank:XM_026970808.1;Parent=rna-XM_026970808.1
NC_039506.1	Gnomon	exon	3920226	3920530	.	+	.	ID=exon-XM_026970808.1-3;Dbxref=GeneID:105280463%2CGenbank:XM_026970808.1;Parent=rna-XM_026970808.1
NC_039506.1	Gnomon	exon	3920616	3920741	.	+	.	ID=exon-XM_026970808.1-4;Dbxref=GeneID:105280463%2CGenbank:XM_026970808.1;Parent=rna-XM_026970808.1
NC_039506.1	Gnomon	exon	1645637	1646228	.	+	.	ID=exon-XM_011340605.2-8;Dbxref=GeneID:105280255%2CGenbank:XM_011340605.2;Parent=rna-XM_011340605.2
NC_039506.1	Gnomon	exon	1646415	1647217	.	+	.	ID=exon-XM_011340605.2-9;Dbxref=GeneID:105280255%2CGenbank:XM_011340605.2;Parent=rna-XM_011340605.2
NC_039506.1	Gnomon	exon	1642913	1643148	.	+	.	ID=exon-XM_011340605.2-4;Dbxref=GeneID:105280255%2CGenbank:XM_011340605.2;Parent=rna-XM_011340605.2
NC_039506.1	Gnomon	exon	21992876	22001439	.	-	.	ID=exon-XM_026972382.1-17;Dbxref=GeneID:105283503%2CGenbank:XM_026972382.1;Parent=rna-XM_026972382.1
NC_039506.1	Gnomon	exon	1643395	1643553	.	+	.	ID=exon-XM_011340605.2-5;Dbxref=GeneID:105280255%2CGenbank:XM_011340605.2;Parent=rna-XM_011340605.2
NC_039506.1	Gnomon	exon	1644727	1645102	.	+	.	ID=exon-XM_011340605.2-6;Dbxref=GeneID:105280255%2CGenbank:XM_011340605.2;Parent=rna-XM_011340605.2
NC_039506.1	Gnomon	exon	22002785	22005093	.	-	.	ID=exon-XM_026972382.1-15;Dbxref=GeneID:105283503%2CGenbank:XM_026972382.1;Parent=rna-XM_026972382.1
NC_039506.1	Gnomon	exon	1645340	1645493	.	+	.	ID=exon-XM_011340605.2-7;Dbxref=GeneID:105280255%2CGenbank:XM_011340605.2;Parent=rna-XM_011340605.2
NC_039506.1	Gnomon	exon	22001754	22002507	.	-	.	ID=exon-XM_026972382.1-16;Dbxref=GeneID:105283503%2CGenbank:XM_026972382.1;Parent=rna-XM_026972382.1
NC_039506.1	Gnomon	exon	5068344	5068627	.	+	.	ID=exon-XM_011336620.3-3;Dbxref=GeneID:105277899%2CGenbank:XM_011336620.3;Parent=rna-XM_011336620.3
NC_039506.1	Gnomon	exon	5068718	5068943	.	+	.	ID=exon-XM_011336620.3-4;Dbxref=GeneID:105277899%2CGenbank:XM_011336620.3;Parent=rna-XM_011336620.3
NC_039506.1	Gnomon	exon	5066820	5067268	.	+	.	ID=exon-XM_011336620.3-1;Dbxref=GeneID:105277899%2CGenbank:XM_011336620.3;Parent=rna-XM_011336620.3
NC_039506.1	Gnomon	exon	5067806	5067871	.	+	.	ID=exon-XM_011336620.3-2;Dbxref=GeneID:105277899%2CGenbank:XM_011336620.3;Parent=rna-XM_011336620.3
NC_039506.1	Gnomon	exon	5070252	5070682	.	+	.	ID=exon-XM_011336620.3-7;Dbxref=GeneID:105277899%2CGenbank:XM_011336620.3;Parent=rna-XM_011336620.3
NC_039506.1	Gnomon	exon	5070993	5071297	.	+	.	ID=exon-XM_011336620.3-8;Dbxref=GeneID:105277899%2CGenbank:XM_011336620.3;Parent=rna-XM_011336620.3
NC_039506.1	Gnomon	exon	5069032	5069317	.	+	.	ID=exon-XM_011336620.3-5;Dbxref=GeneID:105277899%2CGenbank:XM_011336620.3;Parent=rna-XM_011336620.3
NC_039506.1	Gnomon	exon	5069591	5069656	.	+	.	ID=exon-XM_011336620.3-6;Dbxref=GeneID:105277899%2CGenbank:XM_011336620.3;Parent=rna-XM_011336620.3
NC_039506.1	Gnomon	exon	3922541	3922712	.	+	.	ID=exon-XM_026970808.1-9;Dbxref=GeneID:105280463%2CGenbank:XM_026970808.1;Parent=rna-XM_026970808.1
NC_039506.1	Gnomon	exon	3921819	3921984	.	+	.	ID=exon-XM_026970808.1-7;Dbxref=GeneID:105280463%2CGenbank:XM_026970808.1;Parent=rna-XM_026970808.1
NC_039506.1	Gnomon	exon	3922102	3922272	.	+	.	ID=exon-XM_026970808.1-8;Dbxref=GeneID:105280463%2CGenbank:XM_026970808.1;Parent=rna-XM_026970808.1
NC_039506.1	Gnomon	exon	5071461	5075505	.	+	.	ID=exon-XM_011336620.3-9;Dbxref=GeneID:105277899%2CGenbank:XM_011336620.3;Parent=rna-XM_011336620.3
NC_039506.1	Gnomon	CDS	4769630	4769651	.	+	0	Name=XP_026830947.1;ID=cds-XP_026830947.1;Dbxref=GeneID:105287119%2CGenbank:XP_026830947.1;Parent=rna-XM_026975146.1
NC_039506.1	Gnomon	CDS	4769788	4769960	.	+	0	Name=XP_026830947.1;ID=cds-XP_026830947.1;Dbxref=GeneID:105287119%2CGenbank:XP_026830947.1;Parent=rna-XM_026975146.1
NC_039506.1	Gnomon	CDS	4770318	4770592	.	+	0	Name=XP_026830947.1;ID=cds-XP_026830947.1;Dbxref=GeneID:105287119%2CGenbank:XP_026830947.1;Parent=rna-XM_026975146.1
NC_039506.1	Gnomon	CDS	4772479	4772820	.	+	0	Name=XP_026830947.1;ID=cds-XP_026830947.1;Dbxref=GeneID:105287119%2CGenbank:XP_026830947.1;Parent=rna-XM_026975146.1
NC_039506.1	Gnomon	CDS	4773069	4773198	.	+	0	Name=XP_026830947.1;ID=cds-XP_026830947.1;Dbxref=GeneID:105287119%2CGenbank:XP_026830947.1;Parent=rna-XM_026975146.1
NC_039506.1	Gnomon	CDS	4773273	4773452	.	+	0	Name=XP_026830947.1;ID=cds-XP_026830947.1;Dbxref=GeneID:105287119%2CGenbank:XP_026830947.1;Parent=rna-XM_026975146.1
NC_039506.1	Gnomon	CDS	4773524	4773871	.	+	0	Name=XP_026830947.1;ID=cds-XP_026830947.1;Dbxref=GeneID:105287119%2CGenbank:XP_026830947.1;Parent=rna-XM_026975146.1
NC_039506.1	Gnomon	CDS	4774171	4774386	.	+	0	Name=XP_026830947.1;ID=cds-XP_026830947.1;Dbxref=GeneID:105287119%2CGenbank:XP_026830947.1;Parent=rna-XM_026975146.1
NC_039506.1	Gnomon	CDS	4774575	4774834	.	+	0	Name=XP_026830947.1;ID=cds-XP_026830947.1;Dbxref=GeneID:105287119%2CGenbank:XP_026830947.1;Parent=rna-XM_026975146.1
NC_039506.1	Gnomon	CDS	4775254	4775710	.	+	0	Name=XP_026830947.1;ID=cds-XP_026830947.1;Dbxref=GeneID:105287119%2CGenbank:XP_026830947.1;Parent=rna-XM_026975146.1
NC_039506.1	Gnomon	CDS	4775900	4776224	.	+	0	Name=XP_026830947.1;ID=cds-XP_026830947.1;Dbxref=GeneID:105287119%2CGenbank:XP_026830947.1;Parent=rna-XM_026975146.1
NC_039506.1	Gnomon	CDS	4776381	4776532	.	+	0	Name=XP_026830947.1;ID=cds-XP_026830947.1;Dbxref=GeneID:105287119%2CGenbank:XP_026830947.1;Parent=rna-XM_026975146.1
NC_039506.1	Gnomon	CDS	11049008	11049105	.	-	0	Name=XP_011346817.1;ID=cds-XP_011346817.1;Dbxref=GeneID:105284763%2CGenbank:XP_011346817.1;Parent=rna-XM_011348515.3
NC_039506.1	Gnomon	CDS	11048654	11048749	.	-	0	Name=XP_011346817.1;ID=cds-XP_011346817.1;Dbxref=GeneID:105284763%2CGenbank:XP_011346817.1;Parent=rna-XM_011348515.3
NC_039506.1	Gnomon	CDS	11048420	11048567	.	-	0	Name=XP_011346817.1;ID=cds-XP_011346817.1;Dbxref=GeneID:105284763%2CGenbank:XP_011346817.1;Parent=rna-XM_011348515.3
NC_039506.1	Gnomon	CDS	11048110	11048229	.	-	0	Name=XP_011346817.1;ID=cds-XP_011346817.1;Dbxref=GeneID:105284763%2CGenbank:XP_011346817.1;Parent=rna-XM_011348515.3
NC_039506.1	Gnomon	CDS	11047741	11047827	.	-	0	Name=XP_011346817.1;ID=cds-XP_011346817.1;Dbxref=GeneID:105284763%2CGenbank:XP_011346817.1;Parent=rna-XM_011348515.3
NC_039506.1	Gnomon	CDS	22968721	22968792	.	-	0	Name=XP_026827415.1;ID=cds-XP_026827415.1;Dbxref=GeneID:105283475%2CGenbank:XP_026827415.1;Parent=rna-XM_026971614.1
NC_039506.1	Gnomon	CDS	22967953	22968626	.	-	0	Name=XP_026827415.1;ID=cds-XP_026827415.1;Dbxref=GeneID:105283475%2CGenbank:XP_026827415.1;Parent=rna-XM_026971614.1
NC_039506.1	Gnomon	CDS	22967631	22967867	.	-	0	Name=XP_026827415.1;ID=cds-XP_026827415.1;Dbxref=GeneID:105283475%2CGenbank:XP_026827415.1;Parent=rna-XM_026971614.1
NC_039506.1	Gnomon	CDS	22967342	22967555	.	-	0	Name=XP_026827415.1;ID=cds-XP_026827415.1;Dbxref=GeneID:105283475%2CGenbank:XP_026827415.1;Parent=rna-XM_026971614.1
NC_039506.1	Gnomon	exon	11585584	11585965	.	-	.	ID=exon-XM_011341791.3-6;Dbxref=GeneID:105280922%2CGenbank:XM_011341791.3;Parent=rna-XM_011341791.3
NC_039506.1	Gnomon	exon	5202473	5202871	.	+	.	ID=exon-XM_011336579.3-1;Dbxref=GeneID:105277888%2CGenbank:XM_011336579.3;Parent=rna-XM_011336579.3
NC_039506.1	Gnomon	exon	11584916	11585451	.	-	.	ID=exon-XM_011341791.3-7;Dbxref=GeneID:105280922%2CGenbank:XM_011341791.3;Parent=rna-XM_011341791.3
NC_039506.1	Gnomon	exon	11587894	11587971	.	-	.	ID=exon-XM_011341791.3-4;Dbxref=GeneID:105280922%2CGenbank:XM_011341791.3;Parent=rna-XM_011341791.3
NC_039506.1	Gnomon	exon	11586168	11586392	.	-	.	ID=exon-XM_011341791.3-5;Dbxref=GeneID:105280922%2CGenbank:XM_011341791.3;Parent=rna-XM_011341791.3
NC_039506.1	Gnomon	exon	1252778	1253014	.	-	.	ID=exon-XM_011351956.3-2;Dbxref=GeneID:105286769%2CGenbank:XM_011351956.3;Parent=rna-XM_011351956.3
NC_039506.1	Gnomon	exon	5209599	5209755	.	+	.	ID=exon-XM_011336579.3-4;Dbxref=GeneID:105277888%2CGenbank:XM_011336579.3;Parent=rna-XM_011336579.3
NC_039506.1	Gnomon	exon	11588568	11589303	.	-	.	ID=exon-XM_011341791.3-2;Dbxref=GeneID:105280922%2CGenbank:XM_011341791.3;Parent=rna-XM_011341791.3
NC_039506.1	Gnomon	exon	1252626	1252644	.	-	.	ID=exon-XM_011351956.3-3;Dbxref=GeneID:105286769%2CGenbank:XM_011351956.3;Parent=rna-XM_011351956.3
NC_039506.1	Gnomon	exon	5209996	5210109	.	+	.	ID=exon-XM_011336579.3-5;Dbxref=GeneID:105277888%2CGenbank:XM_011336579.3;Parent=rna-XM_011336579.3
NC_039506.1	Gnomon	exon	11588049	11588485	.	-	.	ID=exon-XM_011341791.3-3;Dbxref=GeneID:105280922%2CGenbank:XM_011341791.3;Parent=rna-XM_011341791.3
NC_039506.1	Gnomon	exon	5205420	5205699	.	+	.	ID=exon-XM_011336579.3-2;Dbxref=GeneID:105277888%2CGenbank:XM_011336579.3;Parent=rna-XM_011336579.3
NC_039506.1	Gnomon	exon	1253109	1253645	.	-	.	ID=exon-XM_011351956.3-1;Dbxref=GeneID:105286769%2CGenbank:XM_011351956.3;Parent=rna-XM_011351956.3
NC_039506.1	Gnomon	exon	5207093	5207323	.	+	.	ID=exon-XM_011336579.3-3;Dbxref=GeneID:105277888%2CGenbank:XM_011336579.3;Parent=rna-XM_011336579.3
NC_039506.1	Gnomon	exon	11589402	11589554	.	-	.	ID=exon-XM_011341791.3-1;Dbxref=GeneID:105280922%2CGenbank:XM_011341791.3;Parent=rna-XM_011341791.3
NC_039506.1	Gnomon	CDS	11663939	11664024	.	-	0	Name=XP_026831140.1;ID=cds-XP_026831140.1;Dbxref=GeneID:105284628%2CGenbank:XP_026831140.1;Parent=rna-XM_026975339.1
NC_039506.1	Gnomon	CDS	11662082	11663575	.	-	0	Name=XP_026831140.1;ID=cds-XP_026831140.1;Dbxref=GeneID:105284628%2CGenbank:XP_026831140.1;Parent=rna-XM_026975339.1
NC_039506.1	Gnomon	CDS	11661672	11661897	.	-	0	Name=XP_026831140.1;ID=cds-XP_026831140.1;Dbxref=GeneID:105284628%2CGenbank:XP_026831140.1;Parent=rna-XM_026975339.1
NC_039506.1	Gnomon	exon	1251781	1251885	.	-	.	ID=exon-XM_011351956.3-4;Dbxref=GeneID:105286769%2CGenbank:XM_011351956.3;Parent=rna-XM_011351956.3
NC_039506.1	Gnomon	exon	1246926	1250440	.	-	.	ID=exon-XM_011351956.3-5;Dbxref=GeneID:105286769%2CGenbank:XM_011351956.3;Parent=rna-XM_011351956.3
NC_039506.1	Gnomon	exon	6332820	6333051	.	+	.	ID=exon-XM_011336408.3-5;Dbxref=GeneID:105277786%2CGenbank:XM_011336408.3;Parent=rna-XM_011336408.3
NC_039506.1	Gnomon	exon	20808782	20809072	.	-	.	ID=exon-XM_011337676.3-10;Dbxref=GeneID:105278525%2CGenbank:XM_011337676.3;Parent=rna-XM_011337676.3
NC_039506.1	Gnomon	exon	6333143	6333251	.	+	.	ID=exon-XM_011336408.3-6;Dbxref=GeneID:105277786%2CGenbank:XM_011336408.3;Parent=rna-XM_011336408.3
NC_039506.1	Gnomon	exon	20808462	20808644	.	-	.	ID=exon-XM_011337676.3-11;Dbxref=GeneID:105278525%2CGenbank:XM_011337676.3;Parent=rna-XM_011337676.3
NC_039506.1	Gnomon	exon	6333318	6333961	.	+	.	ID=exon-XM_011336408.3-7;Dbxref=GeneID:105277786%2CGenbank:XM_011336408.3;Parent=rna-XM_011336408.3
NC_039506.1	Gnomon	exon	20808099	20808383	.	-	.	ID=exon-XM_011337676.3-12;Dbxref=GeneID:105278525%2CGenbank:XM_011337676.3;Parent=rna-XM_011337676.3
NC_039506.1	Gnomon	exon	6334046	6334177	.	+	.	ID=exon-XM_011336408.3-8;Dbxref=GeneID:105277786%2CGenbank:XM_011336408.3;Parent=rna-XM_011336408.3
NC_039506.1	Gnomon	exon	20807295	20808002	.	-	.	ID=exon-XM_011337676.3-13;Dbxref=GeneID:105278525%2CGenbank:XM_011337676.3;Parent=rna-XM_011337676.3
NC_039506.1	Gnomon	exon	6330560	6330681	.	+	.	ID=exon-XM_011336408.3-1;Dbxref=GeneID:105277786%2CGenbank:XM_011336408.3;Parent=rna-XM_011336408.3
NC_039506.1	Gnomon	exon	6331499	6331587	.	+	.	ID=exon-XM_011336408.3-2;Dbxref=GeneID:105277786%2CGenbank:XM_011336408.3;Parent=rna-XM_011336408.3
NC_039506.1	Gnomon	exon	6332208	6332419	.	+	.	ID=exon-XM_011336408.3-3;Dbxref=GeneID:105277786%2CGenbank:XM_011336408.3;Parent=rna-XM_011336408.3
NC_039506.1	Gnomon	exon	6332498	6332691	.	+	.	ID=exon-XM_011336408.3-4;Dbxref=GeneID:105277786%2CGenbank:XM_011336408.3;Parent=rna-XM_011336408.3
NC_039506.1	Gnomon	exon	5214424	5214729	.	+	.	ID=exon-XM_011336579.3-8;Dbxref=GeneID:105277888%2CGenbank:XM_011336579.3;Parent=rna-XM_011336579.3
NC_039506.1	Gnomon	exon	5214851	5214923	.	+	.	ID=exon-XM_011336579.3-9;Dbxref=GeneID:105277888%2CGenbank:XM_011336579.3;Parent=rna-XM_011336579.3
NC_039506.1	Gnomon	exon	5210480	5210605	.	+	.	ID=exon-XM_011336579.3-6;Dbxref=GeneID:105277888%2CGenbank:XM_011336579.3;Parent=rna-XM_011336579.3
NC_039506.1	Gnomon	exon	5211404	5211472	.	+	.	ID=exon-XM_011336579.3-7;Dbxref=GeneID:105277888%2CGenbank:XM_011336579.3;Parent=rna-XM_011336579.3
NC_039506.1	Gnomon	exon	6334250	6334447	.	+	.	ID=exon-XM_011336408.3-9;Dbxref=GeneID:105277786%2CGenbank:XM_011336408.3;Parent=rna-XM_011336408.3
NC_039506.1	Gnomon	gene	11568116	11569844	.	-	.	Name=LOC113563090;ID=gene-LOC113563090;Dbxref=GeneID:113563090
NC_039506.1	Gnomon	exon	7605350	7607793	.	+	.	ID=exon-XM_026975395.1-1;Dbxref=GeneID:113563601%2CGenbank:XM_026975395.1;Parent=rna-XM_026975395.1
NC_039506.1	Gnomon	exon	7608286	7609877	.	+	.	ID=exon-XM_026975395.1-2;Dbxref=GeneID:113563601%2CGenbank:XM_026975395.1;Parent=rna-XM_026975395.1
NC_039506.1	Gnomon	CDS	13020141	13020378	.	+	0	Name=XP_026829322.1;ID=cds-XP_026829322.1;Dbxref=GeneID:105284854%2CGenbank:XP_026829322.1;Parent=rna-XM_026973521.1
NC_039506.1	Gnomon	CDS	13020767	13021032	.	+	0	Name=XP_026829322.1;ID=cds-XP_026829322.1;Dbxref=GeneID:105284854%2CGenbank:XP_026829322.1;Parent=rna-XM_026973521.1
NC_039506.1	Gnomon	CDS	13021106	13021377	.	+	0	Name=XP_026829322.1;ID=cds-XP_026829322.1;Dbxref=GeneID:105284854%2CGenbank:XP_026829322.1;Parent=rna-XM_026973521.1
NC_039506.1	Gnomon	CDS	13021521	13021950	.	+	0	Name=XP_026829322.1;ID=cds-XP_026829322.1;Dbxref=GeneID:105284854%2CGenbank:XP_026829322.1;Parent=rna-XM_026973521.1
NC_039506.1	Gnomon	mRNA	17765409	17771111	.	-	.	Name=XM_011331567.3;ID=rna-XM_011331567.3;Dbxref=GeneID:105274995%2CGenbank:XM_011331567.3;Parent=gene-LOC105274995
NC_039506.1	Gnomon	exon	17224965	17225051	.	-	.	ID=exon-XM_026968043.1-9;Dbxref=GeneID:105274968%2CGenbank:XM_026968043.1;Parent=rna-XM_026968043.1
NC_039506.1	Gnomon	exon	17226854	17227054	.	-	.	ID=exon-XM_026968043.1-3;Dbxref=GeneID:105274968%2CGenbank:XM_026968043.1;Parent=rna-XM_026968043.1
NC_039506.1	Gnomon	exon	17226635	17226775	.	-	.	ID=exon-XM_026968043.1-4;Dbxref=GeneID:105274968%2CGenbank:XM_026968043.1;Parent=rna-XM_026968043.1
NC_039506.1	Gnomon	exon	17229210	17230024	.	-	.	ID=exon-XM_026968043.1-1;Dbxref=GeneID:105274968%2CGenbank:XM_026968043.1;Parent=rna-XM_026968043.1
NC_039506.1	Gnomon	exon	17229047	17229142	.	-	.	ID=exon-XM_026968043.1-2;Dbxref=GeneID:105274968%2CGenbank:XM_026968043.1;Parent=rna-XM_026968043.1
NC_039506.1	Gnomon	exon	17225732	17226024	.	-	.	ID=exon-XM_026968043.1-7;Dbxref=GeneID:105274968%2CGenbank:XM_026968043.1;Parent=rna-XM_026968043.1
NC_039506.1	Gnomon	exon	17225147	17225341	.	-	.	ID=exon-XM_026968043.1-8;Dbxref=GeneID:105274968%2CGenbank:XM_026968043.1;Parent=rna-XM_026968043.1
NC_039506.1	Gnomon	exon	17226476	17226566	.	-	.	ID=exon-XM_026968043.1-5;Dbxref=GeneID:105274968%2CGenbank:XM_026968043.1;Parent=rna-XM_026968043.1
NC_039506.1	Gnomon	exon	17226144	17226298	.	-	.	ID=exon-XM_026968043.1-6;Dbxref=GeneID:105274968%2CGenbank:XM_026968043.1;Parent=rna-XM_026968043.1
NC_039506.1	Gnomon	mRNA	23650293	23670587	.	-	.	Name=XM_011339018.2;ID=rna-XM_011339018.2;Dbxref=GeneID:105279343%2CGenbank:XM_011339018.2;Parent=gene-LOC105279343
NC_039506.1	Gnomon	CDS	18679419	18679634	.	-	0	Name=XP_019889875.1;ID=cds-XP_019889875.1;Dbxref=GeneID:109611535%2CGenbank:XP_019889875.1;Parent=rna-XM_020034316.2
NC_039506.1	Gnomon	CDS	2225797	2225828	.	+	0	Name=XP_011339065.1;ID=cds-XP_011339065.1;Dbxref=GeneID:105280315%2CGenbank:XP_011339065.1;Parent=rna-XM_011340763.3
NC_039506.1	Gnomon	CDS	2244171	2244372	.	+	0	Name=XP_011339065.1;ID=cds-XP_011339065.1;Dbxref=GeneID:105280315%2CGenbank:XP_011339065.1;Parent=rna-XM_011340763.3
NC_039506.1	Gnomon	CDS	2244473	2244560	.	+	0	Name=XP_011339065.1;ID=cds-XP_011339065.1;Dbxref=GeneID:105280315%2CGenbank:XP_011339065.1;Parent=rna-XM_011340763.3
NC_039506.1	Gnomon	CDS	2244843	2244928	.	+	0	Name=XP_011339065.1;ID=cds-XP_011339065.1;Dbxref=GeneID:105280315%2CGenbank:XP_011339065.1;Parent=rna-XM_011340763.3
NC_039506.1	Gnomon	CDS	2245516	2246118	.	+	0	Name=XP_011339065.1;ID=cds-XP_011339065.1;Dbxref=GeneID:105280315%2CGenbank:XP_011339065.1;Parent=rna-XM_011340763.3
NC_039506.1	Gnomon	CDS	2246204	2246404	.	+	0	Name=XP_011339065.1;ID=cds-XP_011339065.1;Dbxref=GeneID:105280315%2CGenbank:XP_011339065.1;Parent=rna-XM_011340763.3
NC_039506.1	Gnomon	CDS	2246499	2246785	.	+	0	Name=XP_011339065.1;ID=cds-XP_011339065.1;Dbxref=GeneID:105280315%2CGenbank:XP_011339065.1;Parent=rna-XM_011340763.3
NC_039506.1	Gnomon	CDS	2246871	2247174	.	+	0	Name=XP_011339065.1;ID=cds-XP_011339065.1;Dbxref=GeneID:105280315%2CGenbank:XP_011339065.1;Parent=rna-XM_011340763.3
NC_039506.1	Gnomon	CDS	2247266	2247340	.	+	0	Name=XP_011339065.1;ID=cds-XP_011339065.1;Dbxref=GeneID:105280315%2CGenbank:XP_011339065.1;Parent=rna-XM_011340763.3
NC_039506.1	Gnomon	exon	341173	341249	.	-	.	ID=exon-XM_026974539.1-26;Dbxref=GeneID:105287298%2CGenbank:XM_026974539.1;Note=The sequence of the model RefSeq transcript was modified relative to this genomic sequence to represent the inferred CDS: inserted 4 bases in 4 codons%3B deleted 2 bases in 1 codon;Parent=rna-XM_026974539.1
NC_039506.1	Gnomon	exon	340848	340979	.	-	.	ID=exon-XM_026974539.1-27;Dbxref=GeneID:105287298%2CGenbank:XM_026974539.1;Note=The sequence of the model RefSeq transcript was modified relative to this genomic sequence to represent the inferred CDS: inserted 4 bases in 4 codons%3B deleted 2 bases in 1 codon;Parent=rna-XM_026974539.1
NC_039506.1	Gnomon	exon	340517	340657	.	-	.	ID=exon-XM_026974539.1-28;Dbxref=GeneID:105287298%2CGenbank:XM_026974539.1;Note=The sequence of the model RefSeq transcript was modified relative to this genomic sequence to represent the inferred CDS: inserted 4 bases in 4 codons%3B deleted 2 bases in 1 codon;Parent=rna-XM_026974539.1
NC_039506.1	Gnomon	exon	340244	340441	.	-	.	ID=exon-XM_026974539.1-29;Dbxref=GeneID:105287298%2CGenbank:XM_026974539.1;Note=The sequence of the model RefSeq transcript was modified relative to this genomic sequence to represent the inferred CDS: inserted 4 bases in 4 codons%3B deleted 2 bases in 1 codon;Parent=rna-XM_026974539.1
NC_039506.1	Gnomon	exon	342822	342852	.	-	.	ID=exon-XM_026974539.1-22;Dbxref=GeneID:105287298%2CGenbank:XM_026974539.1;Note=The sequence of the model RefSeq transcript was modified relative to this genomic sequence to represent the inferred CDS: inserted 4 bases in 4 codons%3B deleted 2 bases in 1 codon;Parent=rna-XM_026974539.1
NC_039506.1	Gnomon	exon	342711	342819	.	-	.	ID=exon-XM_026974539.1-23;Dbxref=GeneID:105287298%2CGenbank:XM_026974539.1;Note=The sequence of the model RefSeq transcript was modified relative to this genomic sequence to represent the inferred CDS: inserted 4 bases in 4 codons%3B deleted 2 bases in 1 codon;Parent=rna-XM_026974539.1
NC_039506.1	Gnomon	exon	341643	341904	.	-	.	ID=exon-XM_026974539.1-24;Dbxref=GeneID:105287298%2CGenbank:XM_026974539.1;Note=The sequence of the model RefSeq transcript was modified relative to this genomic sequence to represent the inferred CDS: inserted 4 bases in 4 codons%3B deleted 2 bases in 1 codon;Parent=rna-XM_026974539.1
NC_039506.1	Gnomon	exon	341336	341423	.	-	.	ID=exon-XM_026974539.1-25;Dbxref=GeneID:105287298%2CGenbank:XM_026974539.1;Note=The sequence of the model RefSeq transcript was modified relative to this genomic sequence to represent the inferred CDS: inserted 4 bases in 4 codons%3B deleted 2 bases in 1 codon;Parent=rna-XM_026974539.1
NC_039506.1	Gnomon	exon	339980	340176	.	-	.	ID=exon-XM_026974539.1-30;Dbxref=GeneID:105287298%2CGenbank:XM_026974539.1;Note=The sequence of the model RefSeq transcript was modified relative to this genomic sequence to represent the inferred CDS: inserted 4 bases in 4 codons%3B deleted 2 bases in 1 codon;Parent=rna-XM_026974539.1
NC_039506.1	Gnomon	exon	339784	339890	.	-	.	ID=exon-XM_026974539.1-31;Dbxref=GeneID:105287298%2CGenbank:XM_026974539.1;Note=The sequence of the model RefSeq transcript was modified relative to this genomic sequence to represent the inferred CDS: inserted 4 bases in 4 codons%3B deleted 2 bases in 1 codon;Parent=rna-XM_026974539.1
NC_039506.1	Gnomon	exon	339427	339564	.	-	.	ID=exon-XM_026974539.1-32;Dbxref=GeneID:105287298%2CGenbank:XM_026974539.1;Note=The sequence of the model RefSeq transcript was modified relative to this genomic sequence to represent the inferred CDS: inserted 4 bases in 4 codons%3B deleted 2 bases in 1 codon;Parent=rna-XM_026974539.1
NC_039506.1	Gnomon	CDS	18361685	18361763	.	+	0	Name=XP_011344264.1;ID=cds-XP_011344264.1;Dbxref=GeneID:105283317%2CGenbank:XP_011344264.1;Parent=rna-XM_011345962.2
NC_039506.1	Gnomon	CDS	18364829	18365077	.	+	0	Name=XP_011344264.1;ID=cds-XP_011344264.1;Dbxref=GeneID:105283317%2CGenbank:XP_011344264.1;Parent=rna-XM_011345962.2
NC_039506.1	Gnomon	CDS	18366434	18367249	.	+	0	Name=XP_011344264.1;ID=cds-XP_011344264.1;Dbxref=GeneID:105283317%2CGenbank:XP_011344264.1;Parent=rna-XM_011345962.2
NC_039506.1	Gnomon	CDS	18367840	18368726	.	+	0	Name=XP_011344264.1;ID=cds-XP_011344264.1;Dbxref=GeneID:105283317%2CGenbank:XP_011344264.1;Parent=rna-XM_011345962.2
NC_039506.1	Gnomon	CDS	18369185	18369604	.	+	0	Name=XP_011344264.1;ID=cds-XP_011344264.1;Dbxref=GeneID:105283317%2CGenbank:XP_011344264.1;Parent=rna-XM_011345962.2
NC_039506.1	Gnomon	CDS	18370035	18370360	.	+	0	Name=XP_011344264.1;ID=cds-XP_011344264.1;Dbxref=GeneID:105283317%2CGenbank:XP_011344264.1;Parent=rna-XM_011345962.2
NC_039506.1	Gnomon	CDS	18371737	18372164	.	+	0	Name=XP_011344264.1;ID=cds-XP_011344264.1;Dbxref=GeneID:105283317%2CGenbank:XP_011344264.1;Parent=rna-XM_011345962.2
NC_039506.1	Gnomon	CDS	18373455	18373627	.	+	0	Name=XP_011344264.1;ID=cds-XP_011344264.1;Dbxref=GeneID:105283317%2CGenbank:XP_011344264.1;Parent=rna-XM_011345962.2
NC_039506.1	Gnomon	CDS	18373811	18374042	.	+	0	Name=XP_011344264.1;ID=cds-XP_011344264.1;Dbxref=GeneID:105283317%2CGenbank:XP_011344264.1;Parent=rna-XM_011345962.2
NC_039506.1	Gnomon	CDS	18374235	18374429	.	+	0	Name=XP_011344264.1;ID=cds-XP_011344264.1;Dbxref=GeneID:105283317%2CGenbank:XP_011344264.1;Parent=rna-XM_011345962.2
NC_039506.1	Gnomon	CDS	18374719	18374966	.	+	0	Name=XP_011344264.1;ID=cds-XP_011344264.1;Dbxref=GeneID:105283317%2CGenbank:XP_011344264.1;Parent=rna-XM_011345962.2
NC_039506.1	Gnomon	mRNA	20610062	20617425	.	+	.	Name=XM_011337684.3;ID=rna-XM_011337684.3;Dbxref=GeneID:105278534%2CGenbank:XM_011337684.3;Parent=gene-LOC105278534
NC_039506.1	Gnomon	exon	338788	338821	.	-	.	ID=exon-XM_026974539.1-37;Dbxref=GeneID:105287298%2CGenbank:XM_026974539.1;Note=The sequence of the model RefSeq transcript was modified relative to this genomic sequence to represent the inferred CDS: inserted 4 bases in 4 codons%3B deleted 2 bases in 1 codon;Parent=rna-XM_026974539.1
NC_039506.1	Gnomon	exon	22988639	22989175	.	-	.	ID=exon-XM_026971560.1-5;Dbxref=GeneID:105283477%2CGenbank:XM_026971560.1;Parent=rna-XM_026971560.1
NC_039506.1	Gnomon	exon	338448	338583	.	-	.	ID=exon-XM_026974539.1-38;Dbxref=GeneID:105287298%2CGenbank:XM_026974539.1;Note=The sequence of the model RefSeq transcript was modified relative to this genomic sequence to represent the inferred CDS: inserted 4 bases in 4 codons%3B deleted 2 bases in 1 codon;Parent=rna-XM_026974539.1
NC_039506.1	Gnomon	exon	22987363	22987523	.	-	.	ID=exon-XM_026971560.1-6;Dbxref=GeneID:105283477%2CGenbank:XM_026971560.1;Parent=rna-XM_026971560.1
NC_039506.1	Gnomon	exon	337710	338272	.	-	.	ID=exon-XM_026974539.1-39;Dbxref=GeneID:105287298%2CGenbank:XM_026974539.1;Note=The sequence of the model RefSeq transcript was modified relative to this genomic sequence to represent the inferred CDS: inserted 4 bases in 4 codons%3B deleted 2 bases in 1 codon;Parent=rna-XM_026974539.1
NC_039506.1	Gnomon	exon	22986989	22987253	.	-	.	ID=exon-XM_026971560.1-7;Dbxref=GeneID:105283477%2CGenbank:XM_026971560.1;Parent=rna-XM_026971560.1
NC_039506.1	Gnomon	exon	22986656	22986844	.	-	.	ID=exon-XM_026971560.1-8;Dbxref=GeneID:105283477%2CGenbank:XM_026971560.1;Parent=rna-XM_026971560.1
NC_039506.1	Gnomon	exon	339398	339424	.	-	.	ID=exon-XM_026974539.1-33;Dbxref=GeneID:105287298%2CGenbank:XM_026974539.1;Note=The sequence of the model RefSeq transcript was modified relative to this genomic sequence to represent the inferred CDS: inserted 4 bases in 4 codons%3B deleted 2 bases in 1 codon;Parent=rna-XM_026974539.1
NC_039506.1	Gnomon	exon	23073709	23074700	.	-	.	ID=exon-XM_026971560.1-1;Dbxref=GeneID:105283477%2CGenbank:XM_026971560.1;Parent=rna-XM_026971560.1
NC_039506.1	Gnomon	exon	339352	339395	.	-	.	ID=exon-XM_026974539.1-34;Dbxref=GeneID:105287298%2CGenbank:XM_026974539.1;Note=The sequence of the model RefSeq transcript was modified relative to this genomic sequence to represent the inferred CDS: inserted 4 bases in 4 codons%3B deleted 2 bases in 1 codon;Parent=rna-XM_026974539.1
NC_039506.1	Gnomon	mRNA	9345636	9493613	.	+	.	Name=XM_011340100.3;ID=rna-XM_011340100.3;Dbxref=GeneID:105279967%2CGenbank:XM_011340100.3;Parent=gene-LOC105279967
NC_039506.1	Gnomon	exon	23038996	23039777	.	-	.	ID=exon-XM_026971560.1-2;Dbxref=GeneID:105283477%2CGenbank:XM_026971560.1;Parent=rna-XM_026971560.1
NC_039506.1	Gnomon	exon	339014	339142	.	-	.	ID=exon-XM_026974539.1-35;Dbxref=GeneID:105287298%2CGenbank:XM_026974539.1;Note=The sequence of the model RefSeq transcript was modified relative to this genomic sequence to represent the inferred CDS: inserted 4 bases in 4 codons%3B deleted 2 bases in 1 codon;Parent=rna-XM_026974539.1
NC_039506.1	Gnomon	exon	23013803	23013882	.	-	.	ID=exon-XM_026971560.1-3;Dbxref=GeneID:105283477%2CGenbank:XM_026971560.1;Parent=rna-XM_026971560.1
NC_039506.1	Gnomon	exon	338824	338938	.	-	.	ID=exon-XM_026974539.1-36;Dbxref=GeneID:105287298%2CGenbank:XM_026974539.1;Note=The sequence of the model RefSeq transcript was modified relative to this genomic sequence to represent the inferred CDS: inserted 4 bases in 4 codons%3B deleted 2 bases in 1 codon;Parent=rna-XM_026974539.1
NC_039506.1	Gnomon	exon	22989708	22989993	.	-	.	ID=exon-XM_026971560.1-4;Dbxref=GeneID:105283477%2CGenbank:XM_026971560.1;Parent=rna-XM_026971560.1
NC_039506.1	Gnomon	CDS	18911512	18911589	.	+	0	Name=XP_011335104.1;ID=cds-XP_011335104.1;Dbxref=GeneID:105278018%2CGenbank:XP_011335104.1;Parent=rna-XM_011336802.3
NC_039506.1	Gnomon	CDS	18920923	18921059	.	+	0	Name=XP_011335104.1;ID=cds-XP_011335104.1;Dbxref=GeneID:105278018%2CGenbank:XP_011335104.1;Parent=rna-XM_011336802.3
NC_039506.1	Gnomon	CDS	18923405	18923556	.	+	0	Name=XP_011335104.1;ID=cds-XP_011335104.1;Dbxref=GeneID:105278018%2CGenbank:XP_011335104.1;Parent=rna-XM_011336802.3
NC_039506.1	Gnomon	CDS	18923797	18923936	.	+	0	Name=XP_011335104.1;ID=cds-XP_011335104.1;Dbxref=GeneID:105278018%2CGenbank:XP_011335104.1;Parent=rna-XM_011336802.3
NC_039506.1	Gnomon	CDS	18924028	18924223	.	+	0	Name=XP_011335104.1;ID=cds-XP_011335104.1;Dbxref=GeneID:105278018%2CGenbank:XP_011335104.1;Parent=rna-XM_011336802.3
NC_039506.1	Gnomon	CDS	18924437	18924758	.	+	0	Name=XP_011335104.1;ID=cds-XP_011335104.1;Dbxref=GeneID:105278018%2CGenbank:XP_011335104.1;Parent=rna-XM_011336802.3
NC_039506.1	Gnomon	CDS	18924940	18925084	.	+	0	Name=XP_011335104.1;ID=cds-XP_011335104.1;Dbxref=GeneID:105278018%2CGenbank:XP_011335104.1;Parent=rna-XM_011336802.3
NC_039506.1	Gnomon	exon	22986467	22986578	.	-	.	ID=exon-XM_026971560.1-9;Dbxref=GeneID:105283477%2CGenbank:XM_026971560.1;Parent=rna-XM_026971560.1
NC_039506.1	Gnomon	gene	19910540	19911917	.	-	.	Name=LOC113563064;ID=gene-LOC113563064;Dbxref=GeneID:113563064
NC_039506.1	Gnomon	gene	11414726	11417307	.	+	.	Name=LOC113563066;ID=gene-LOC113563066;Dbxref=GeneID:113563066
NC_039506.1	Gnomon	gene	11417484	11418801	.	+	.	Name=LOC113563067;ID=gene-LOC113563067;Dbxref=GeneID:113563067
NC_039506.1	Gnomon	gene	11433152	11436238	.	-	.	Name=LOC113563069;ID=gene-LOC113563069;Dbxref=GeneID:113563069
NC_039506.1	Gnomon	exon	2452853	2453030	.	-	.	ID=exon-XM_026967771.1-10;Dbxref=GeneID:105280326%2CGenbank:XM_026967771.1;Parent=rna-XM_026967771.1
NC_039506.1	Gnomon	exon	2452558	2452781	.	-	.	ID=exon-XM_026967771.1-11;Dbxref=GeneID:105280326%2CGenbank:XM_026967771.1;Parent=rna-XM_026967771.1
NC_039506.1	Gnomon	exon	2452175	2452480	.	-	.	ID=exon-XM_026967771.1-12;Dbxref=GeneID:105280326%2CGenbank:XM_026967771.1;Parent=rna-XM_026967771.1
NC_039506.1	Gnomon	exon	346872	347067	.	-	.	ID=exon-XM_026974539.1-10;Dbxref=GeneID:105287298%2CGenbank:XM_026974539.1;Note=The sequence of the model RefSeq transcript was modified relative to this genomic sequence to represent the inferred CDS: inserted 4 bases in 4 codons%3B deleted 2 bases in 1 codon;Parent=rna-XM_026974539.1
NC_039506.1	Gnomon	exon	344057	344132	.	-	.	ID=exon-XM_026974539.1-19;Dbxref=GeneID:105287298%2CGenbank:XM_026974539.1;Note=The sequence of the model RefSeq transcript was modified relative to this genomic sequence to represent the inferred CDS: inserted 4 bases in 4 codons%3B deleted 2 bases in 1 codon;Parent=rna-XM_026974539.1
NC_039506.1	Gnomon	exon	344756	344897	.	-	.	ID=exon-XM_026974539.1-15;Dbxref=GeneID:105287298%2CGenbank:XM_026974539.1;Note=The sequence of the model RefSeq transcript was modified relative to this genomic sequence to represent the inferred CDS: inserted 4 bases in 4 codons%3B deleted 2 bases in 1 codon;Parent=rna-XM_026974539.1
NC_039506.1	Gnomon	exon	344670	344680	.	-	.	ID=exon-XM_026974539.1-16;Dbxref=GeneID:105287298%2CGenbank:XM_026974539.1;Note=The sequence of the model RefSeq transcript was modified relative to this genomic sequence to represent the inferred CDS: inserted 4 bases in 4 codons%3B deleted 2 bases in 1 codon;Parent=rna-XM_026974539.1
NC_039506.1	Gnomon	exon	344598	344615	.	-	.	ID=exon-XM_026974539.1-17;Dbxref=GeneID:105287298%2CGenbank:XM_026974539.1;Note=The sequence of the model RefSeq transcript was modified relative to this genomic sequence to represent the inferred CDS: inserted 4 bases in 4 codons%3B deleted 2 bases in 1 codon;Parent=rna-XM_026974539.1
NC_039506.1	Gnomon	exon	344281	344525	.	-	.	ID=exon-XM_026974539.1-18;Dbxref=GeneID:105287298%2CGenbank:XM_026974539.1;Note=The sequence of the model RefSeq transcript was modified relative to this genomic sequence to represent the inferred CDS: inserted 4 bases in 4 codons%3B deleted 2 bases in 1 codon;Parent=rna-XM_026974539.1
NC_039506.1	Gnomon	exon	346665	346729	.	-	.	ID=exon-XM_026974539.1-11;Dbxref=GeneID:105287298%2CGenbank:XM_026974539.1;Note=The sequence of the model RefSeq transcript was modified relative to this genomic sequence to represent the inferred CDS: inserted 4 bases in 4 codons%3B deleted 2 bases in 1 codon;Parent=rna-XM_026974539.1
NC_039506.1	Gnomon	exon	346367	346565	.	-	.	ID=exon-XM_026974539.1-12;Dbxref=GeneID:105287298%2CGenbank:XM_026974539.1;Note=The sequence of the model RefSeq transcript was modified relative to this genomic sequence to represent the inferred CDS: inserted 4 bases in 4 codons%3B deleted 2 bases in 1 codon;Parent=rna-XM_026974539.1
NC_039506.1	Gnomon	exon	346138	346256	.	-	.	ID=exon-XM_026974539.1-13;Dbxref=GeneID:105287298%2CGenbank:XM_026974539.1;Note=The sequence of the model RefSeq transcript was modified relative to this genomic sequence to represent the inferred CDS: inserted 4 bases in 4 codons%3B deleted 2 bases in 1 codon;Parent=rna-XM_026974539.1
NC_039506.1	Gnomon	exon	345617	345809	.	-	.	ID=exon-XM_026974539.1-14;Dbxref=GeneID:105287298%2CGenbank:XM_026974539.1;Note=The sequence of the model RefSeq transcript was modified relative to this genomic sequence to represent the inferred CDS: inserted 4 bases in 4 codons%3B deleted 2 bases in 1 codon;Parent=rna-XM_026974539.1
NC_039506.1	Gnomon	CDS	18931665	18931820	.	-	0	Name=XP_011335094.1;ID=cds-XP_011335094.1;Dbxref=GeneID:105278017%2CGenbank:XP_011335094.1;Parent=rna-XM_011336792.3
NC_039506.1	Gnomon	CDS	18931266	18931373	.	-	0	Name=XP_011335094.1;ID=cds-XP_011335094.1;Dbxref=GeneID:105278017%2CGenbank:XP_011335094.1;Parent=rna-XM_011336792.3
NC_039506.1	Gnomon	CDS	18931092	18931187	.	-	0	Name=XP_011335094.1;ID=cds-XP_011335094.1;Dbxref=GeneID:105278017%2CGenbank:XP_011335094.1;Parent=rna-XM_011336792.3
NC_039506.1	Gnomon	exon	343166	343716	.	-	.	ID=exon-XM_026974539.1-20;Dbxref=GeneID:105287298%2CGenbank:XM_026974539.1;Note=The sequence of the model RefSeq transcript was modified relative to this genomic sequence to represent the inferred CDS: inserted 4 bases in 4 codons%3B deleted 2 bases in 1 codon;Parent=rna-XM_026974539.1
NC_039506.1	Gnomon	exon	342855	342974	.	-	.	ID=exon-XM_026974539.1-21;Dbxref=GeneID:105287298%2CGenbank:XM_026974539.1;Note=The sequence of the model RefSeq transcript was modified relative to this genomic sequence to represent the inferred CDS: inserted 4 bases in 4 codons%3B deleted 2 bases in 1 codon;Parent=rna-XM_026974539.1
NC_039506.1	Gnomon	transcript	7379406	7451038	.	-	.	Name=XR_003406574.1;ID=rna-XR_003406574.1;Dbxref=GeneID:105285444%2CGenbank:XR_003406574.1;Parent=gene-LOC105285444
NC_039506.1	Gnomon	gene	7650192	7651814	.	-	.	Name=LOC113563046;ID=gene-LOC113563046;Dbxref=GeneID:113563046
NC_039506.1	Gnomon	mRNA	16165209	16166905	.	+	.	Name=XM_011331420.2;ID=rna-XM_011331420.2;Dbxref=GeneID:105274928%2CGenbank:XM_011331420.2;Parent=gene-LOC105274928
NC_039506.1	Gnomon	CDS	18911512	18911589	.	+	0	Name=XP_011335095.2;ID=cds-XP_011335095.2;Dbxref=GeneID:105278018%2CGenbank:XP_011335095.2;Parent=rna-XM_011336793.3
NC_039506.1	Gnomon	CDS	18920923	18921059	.	+	0	Name=XP_011335095.2;ID=cds-XP_011335095.2;Dbxref=GeneID:105278018%2CGenbank:XP_011335095.2;Parent=rna-XM_011336793.3
NC_039506.1	Gnomon	CDS	18923405	18923556	.	+	0	Name=XP_011335095.2;ID=cds-XP_011335095.2;Dbxref=GeneID:105278018%2CGenbank:XP_011335095.2;Parent=rna-XM_011336793.3
NC_039506.1	Gnomon	CDS	18923797	18923936	.	+	0	Name=XP_011335095.2;ID=cds-XP_011335095.2;Dbxref=GeneID:105278018%2CGenbank:XP_011335095.2;Parent=rna-XM_011336793.3
NC_039506.1	Gnomon	CDS	18924028	18924223	.	+	0	Name=XP_011335095.2;ID=cds-XP_011335095.2;Dbxref=GeneID:105278018%2CGenbank:XP_011335095.2;Parent=rna-XM_011336793.3
NC_039506.1	Gnomon	CDS	18924437	18924758	.	+	0	Name=XP_011335095.2;ID=cds-XP_011335095.2;Dbxref=GeneID:105278018%2CGenbank:XP_011335095.2;Parent=rna-XM_011336793.3
NC_039506.1	Gnomon	CDS	18924940	18925084	.	+	0	Name=XP_011335095.2;ID=cds-XP_011335095.2;Dbxref=GeneID:105278018%2CGenbank:XP_011335095.2;Parent=rna-XM_011336793.3
NC_039506.1	Gnomon	CDS	5199573	5199618	.	+	0	Name=XP_019886743.1;ID=cds-XP_019886743.1;Dbxref=GeneID:105277888%2CGenbank:XP_019886743.1;Parent=rna-XM_020031184.2
NC_039506.1	Gnomon	CDS	5207093	5207323	.	+	0	Name=XP_019886743.1;ID=cds-XP_019886743.1;Dbxref=GeneID:105277888%2CGenbank:XP_019886743.1;Parent=rna-XM_020031184.2
NC_039506.1	Gnomon	CDS	5209599	5209755	.	+	0	Name=XP_019886743.1;ID=cds-XP_019886743.1;Dbxref=GeneID:105277888%2CGenbank:XP_019886743.1;Parent=rna-XM_020031184.2
NC_039506.1	Gnomon	CDS	5209996	5210109	.	+	0	Name=XP_019886743.1;ID=cds-XP_019886743.1;Dbxref=GeneID:105277888%2CGenbank:XP_019886743.1;Parent=rna-XM_020031184.2
NC_039506.1	Gnomon	CDS	5210480	5210605	.	+	0	Name=XP_019886743.1;ID=cds-XP_019886743.1;Dbxref=GeneID:105277888%2CGenbank:XP_019886743.1;Parent=rna-XM_020031184.2
NC_039506.1	Gnomon	CDS	5211404	5211472	.	+	0	Name=XP_019886743.1;ID=cds-XP_019886743.1;Dbxref=GeneID:105277888%2CGenbank:XP_019886743.1;Parent=rna-XM_020031184.2
NC_039506.1	Gnomon	CDS	5214424	5214729	.	+	0	Name=XP_019886743.1;ID=cds-XP_019886743.1;Dbxref=GeneID:105277888%2CGenbank:XP_019886743.1;Parent=rna-XM_020031184.2
NC_039506.1	Gnomon	CDS	5214851	5214923	.	+	0	Name=XP_019886743.1;ID=cds-XP_019886743.1;Dbxref=GeneID:105277888%2CGenbank:XP_019886743.1;Parent=rna-XM_020031184.2
NC_039506.1	Gnomon	CDS	5215070	5215276	.	+	0	Name=XP_019886743.1;ID=cds-XP_019886743.1;Dbxref=GeneID:105277888%2CGenbank:XP_019886743.1;Parent=rna-XM_020031184.2
NC_039506.1	Gnomon	CDS	5215417	5215654	.	+	0	Name=XP_019886743.1;ID=cds-XP_019886743.1;Dbxref=GeneID:105277888%2CGenbank:XP_019886743.1;Parent=rna-XM_020031184.2
NC_039506.1	Gnomon	CDS	5215904	5216064	.	+	0	Name=XP_019886743.1;ID=cds-XP_019886743.1;Dbxref=GeneID:105277888%2CGenbank:XP_019886743.1;Parent=rna-XM_020031184.2
NC_039506.1	Gnomon	CDS	5216171	5216428	.	+	0	Name=XP_019886743.1;ID=cds-XP_019886743.1;Dbxref=GeneID:105277888%2CGenbank:XP_019886743.1;Parent=rna-XM_020031184.2
NC_039506.1	Gnomon	CDS	5216773	5216910	.	+	0	Name=XP_019886743.1;ID=cds-XP_019886743.1;Dbxref=GeneID:105277888%2CGenbank:XP_019886743.1;Parent=rna-XM_020031184.2
NC_039506.1	Gnomon	CDS	5217062	5217175	.	+	0	Name=XP_019886743.1;ID=cds-XP_019886743.1;Dbxref=GeneID:105277888%2CGenbank:XP_019886743.1;Parent=rna-XM_020031184.2
NC_039506.1	Gnomon	CDS	5217781	5217804	.	+	0	Name=XP_019886743.1;ID=cds-XP_019886743.1;Dbxref=GeneID:105277888%2CGenbank:XP_019886743.1;Parent=rna-XM_020031184.2
NC_039506.1	Gnomon	CDS	5218209	5218296	.	+	0	Name=XP_019886743.1;ID=cds-XP_019886743.1;Dbxref=GeneID:105277888%2CGenbank:XP_019886743.1;Parent=rna-XM_020031184.2
NC_039506.1	Gnomon	CDS	5218413	5218639	.	+	0	Name=XP_019886743.1;ID=cds-XP_019886743.1;Dbxref=GeneID:105277888%2CGenbank:XP_019886743.1;Parent=rna-XM_020031184.2
NC_039506.1	Gnomon	CDS	5218886	5219011	.	+	0	Name=XP_019886743.1;ID=cds-XP_019886743.1;Dbxref=GeneID:105277888%2CGenbank:XP_019886743.1;Parent=rna-XM_020031184.2
NC_039506.1	Gnomon	mRNA	6811328	6813556	.	+	.	Name=XM_026970691.1;ID=rna-XM_026970691.1;Dbxref=GeneID:113562182%2CGenbank:XM_026970691.1;Parent=gene-LOC113562182
NC_039506.1	Gnomon	mRNA	3542060	3552850	.	+	.	Name=XM_026970701.1;ID=rna-XM_026970701.1;Dbxref=GeneID:105280417%2CGenbank:XM_026970701.1;Parent=gene-LOC105280417
NC_039506.1	Gnomon	gene	11193362	11195752	.	-	.	Name=LOC113563116;ID=gene-LOC113563116;Dbxref=GeneID:113563116
NC_039506.1	Gnomon	mRNA	5059839	5075505	.	+	.	Name=XM_011336615.3;ID=rna-XM_011336615.3;Dbxref=GeneID:105277899%2CGenbank:XM_011336615.3;Parent=gene-LOC105277899
NC_039506.1	Gnomon	mRNA	9430548	9493613	.	+	.	Name=XM_011340101.3;ID=rna-XM_011340101.3;Dbxref=GeneID:105279967%2CGenbank:XM_011340101.3;Parent=gene-LOC105279967
NC_039506.1	Gnomon	exon	1257489	1257917	.	+	.	ID=id-LOC113562618;Dbxref=GeneID:113562618;Parent=gene-LOC113562618
NC_039506.1	Gnomon	exon	13199514	13199693	.	+	.	ID=exon-XM_026973430.1-3;Dbxref=GeneID:105285377%2CGenbank:XM_026973430.1;Parent=rna-XM_026973430.1
NC_039506.1	Gnomon	exon	13199890	13200018	.	+	.	ID=exon-XM_026973430.1-4;Dbxref=GeneID:105285377%2CGenbank:XM_026973430.1;Parent=rna-XM_026973430.1
NC_039506.1	Gnomon	exon	13193306	13193393	.	+	.	ID=exon-XM_026973430.1-1;Dbxref=GeneID:105285377%2CGenbank:XM_026973430.1;Parent=rna-XM_026973430.1
NC_039506.1	Gnomon	exon	13199207	13199347	.	+	.	ID=exon-XM_026973430.1-2;Dbxref=GeneID:105285377%2CGenbank:XM_026973430.1;Parent=rna-XM_026973430.1
NC_039506.1	Gnomon	exon	13200721	13200897	.	+	.	ID=exon-XM_026973430.1-7;Dbxref=GeneID:105285377%2CGenbank:XM_026973430.1;Parent=rna-XM_026973430.1
NC_039506.1	Gnomon	exon	13201161	13201373	.	+	.	ID=exon-XM_026973430.1-8;Dbxref=GeneID:105285377%2CGenbank:XM_026973430.1;Parent=rna-XM_026973430.1
NC_039506.1	Gnomon	exon	13200123	13200205	.	+	.	ID=exon-XM_026973430.1-5;Dbxref=GeneID:105285377%2CGenbank:XM_026973430.1;Parent=rna-XM_026973430.1
NC_039506.1	Gnomon	exon	13200412	13200538	.	+	.	ID=exon-XM_026973430.1-6;Dbxref=GeneID:105285377%2CGenbank:XM_026973430.1;Parent=rna-XM_026973430.1
NC_039506.1	Gnomon	exon	13201778	13201991	.	+	.	ID=exon-XM_026973430.1-9;Dbxref=GeneID:105285377%2CGenbank:XM_026973430.1;Parent=rna-XM_026973430.1
NC_039506.1	Gnomon	mRNA	23351840	23356685	.	+	.	Name=XM_026971185.1;ID=rna-XM_026971185.1;Dbxref=GeneID:105283433%2CGenbank:XM_026971185.1;Parent=gene-LOC105283433
NC_039506.1	Gnomon	mRNA	3554710	3561560	.	-	.	Name=XM_026968049.1;ID=rna-XM_026968049.1;Dbxref=GeneID:105280415%2CGenbank:XM_026968049.1;Parent=gene-LOC105280415
NC_039506.1	Gnomon	exon	3190825	3190946	.	+	.	ID=exon-XM_011340870.3-20;Dbxref=GeneID:105280364%2CGenbank:XM_011340870.3;Parent=rna-XM_011340870.3
NC_039506.1	Gnomon	exon	3191102	3191107	.	+	.	ID=exon-XM_011340870.3-21;Dbxref=GeneID:105280364%2CGenbank:XM_011340870.3;Parent=rna-XM_011340870.3
NC_039506.1	Gnomon	exon	3191239	3191356	.	+	.	ID=exon-XM_011340870.3-22;Dbxref=GeneID:105280364%2CGenbank:XM_011340870.3;Parent=rna-XM_011340870.3
NC_039506.1	Gnomon	exon	3192948	3194398	.	+	.	ID=exon-XM_011340870.3-23;Dbxref=GeneID:105280364%2CGenbank:XM_011340870.3;Parent=rna-XM_011340870.3
NC_039506.1	Gnomon	mRNA	2172791	2181705	.	+	.	Name=XM_011340736.3;ID=rna-XM_011340736.3;Dbxref=GeneID:105280304%2CGenbank:XM_011340736.3;Parent=gene-LOC105280304
NC_039506.1	Gnomon	exon	23926422	23926866	.	+	.	ID=exon-XM_011339042.2-1;Dbxref=GeneID:105279355%2CGenbank:XM_011339042.2;Parent=rna-XM_011339042.2
NC_039506.1	Gnomon	exon	23926946	23927083	.	+	.	ID=exon-XM_011339042.2-2;Dbxref=GeneID:105279355%2CGenbank:XM_011339042.2;Parent=rna-XM_011339042.2
NC_039506.1	Gnomon	exon	3188755	3188934	.	+	.	ID=exon-XM_011340870.3-14;Dbxref=GeneID:105280364%2CGenbank:XM_011340870.3;Parent=rna-XM_011340870.3
NC_039506.1	Gnomon	exon	3189011	3189470	.	+	.	ID=exon-XM_011340870.3-15;Dbxref=GeneID:105280364%2CGenbank:XM_011340870.3;Parent=rna-XM_011340870.3
NC_039506.1	Gnomon	exon	11159572	11163393	.	-	.	ID=exon-XM_011348487.2-1;Dbxref=GeneID:105284748%2CGenbank:XM_011348487.2;Parent=rna-XM_011348487.2
NC_039506.1	Gnomon	mRNA	18804533	18805814	.	-	.	Name=XM_011336855.3;ID=rna-XM_011336855.3;Dbxref=GeneID:105278047%2CGenbank:XM_011336855.3;Parent=gene-LOC105278047
NC_039506.1	Gnomon	exon	3189566	3189731	.	+	.	ID=exon-XM_011340870.3-16;Dbxref=GeneID:105280364%2CGenbank:XM_011340870.3;Parent=rna-XM_011340870.3
NC_039506.1	Gnomon	exon	11157414	11157563	.	-	.	ID=exon-XM_011348487.2-2;Dbxref=GeneID:105284748%2CGenbank:XM_011348487.2;Parent=rna-XM_011348487.2
NC_039506.1	Gnomon	exon	3189803	3190256	.	+	.	ID=exon-XM_011340870.3-17;Dbxref=GeneID:105280364%2CGenbank:XM_011340870.3;Parent=rna-XM_011340870.3
NC_039506.1	Gnomon	exon	11156404	11157099	.	-	.	ID=exon-XM_011348487.2-3;Dbxref=GeneID:105284748%2CGenbank:XM_011348487.2;Parent=rna-XM_011348487.2
NC_039506.1	Gnomon	exon	3190353	3190526	.	+	.	ID=exon-XM_011340870.3-18;Dbxref=GeneID:105280364%2CGenbank:XM_011340870.3;Parent=rna-XM_011340870.3
NC_039506.1	Gnomon	exon	3190608	3190752	.	+	.	ID=exon-XM_011340870.3-19;Dbxref=GeneID:105280364%2CGenbank:XM_011340870.3;Parent=rna-XM_011340870.3
NC_039506.1	Gnomon	exon	3187193	3187357	.	+	.	ID=exon-XM_011340870.3-10;Dbxref=GeneID:105280364%2CGenbank:XM_011340870.3;Parent=rna-XM_011340870.3
NC_039506.1	Gnomon	exon	23927908	23928480	.	+	.	ID=exon-XM_011339042.2-5;Dbxref=GeneID:105279355%2CGenbank:XM_011339042.2;Parent=rna-XM_011339042.2
NC_039506.1	Gnomon	exon	3187640	3187847	.	+	.	ID=exon-XM_011340870.3-11;Dbxref=GeneID:105280364%2CGenbank:XM_011340870.3;Parent=rna-XM_011340870.3
NC_039506.1	Gnomon	exon	3187932	3188354	.	+	.	ID=exon-XM_011340870.3-12;Dbxref=GeneID:105280364%2CGenbank:XM_011340870.3;Parent=rna-XM_011340870.3
NC_039506.1	Gnomon	exon	23927243	23927405	.	+	.	ID=exon-XM_011339042.2-3;Dbxref=GeneID:105279355%2CGenbank:XM_011339042.2;Parent=rna-XM_011339042.2
NC_039506.1	Gnomon	exon	3188422	3188644	.	+	.	ID=exon-XM_011340870.3-13;Dbxref=GeneID:105280364%2CGenbank:XM_011340870.3;Parent=rna-XM_011340870.3
NC_039506.1	Gnomon	exon	23927484	23927802	.	+	.	ID=exon-XM_011339042.2-4;Dbxref=GeneID:105279355%2CGenbank:XM_011339042.2;Parent=rna-XM_011339042.2
NC_039506.1	Gnomon	lnc_RNA	8128691	8131174	.	-	.	Name=XR_003406335.1;ID=rna-XR_003406335.1;Dbxref=GeneID:113561648%2CGenbank:XR_003406335.1;Parent=gene-LOC113561648
NC_039506.1	Gnomon	mRNA	11227261	11230989	.	-	.	Name=XM_026968289.1;ID=rna-XM_026968289.1;Dbxref=GeneID:105283866%2CGenbank:XM_026968289.1;Parent=gene-LOC105283866
NC_039506.1	Gnomon	mRNA	3618662	3620262	.	+	.	Name=XM_011340976.3;ID=rna-XM_011340976.3;Dbxref=GeneID:105280419%2CGenbank:XM_011340976.3;Parent=gene-LOC105280419
NC_039506.1	Gnomon	exon	3103821	3103981	.	-	.	ID=exon-XM_011340852.3-5;Dbxref=GeneID:105280357%2CGenbank:XM_011340852.3;Parent=rna-XM_011340852.3
NC_039506.1	Gnomon	exon	3103161	3103703	.	-	.	ID=exon-XM_011340852.3-6;Dbxref=GeneID:105280357%2CGenbank:XM_011340852.3;Parent=rna-XM_011340852.3
NC_039506.1	Gnomon	exon	3104635	3105383	.	-	.	ID=exon-XM_011340852.3-3;Dbxref=GeneID:105280357%2CGenbank:XM_011340852.3;Parent=rna-XM_011340852.3
NC_039506.1	Gnomon	exon	3104063	3104428	.	-	.	ID=exon-XM_011340852.3-4;Dbxref=GeneID:105280357%2CGenbank:XM_011340852.3;Parent=rna-XM_011340852.3
NC_039506.1	Gnomon	exon	3124349	3124793	.	-	.	ID=exon-XM_011340852.3-1;Dbxref=GeneID:105280357%2CGenbank:XM_011340852.3;Parent=rna-XM_011340852.3
NC_039506.1	Gnomon	CDS	17243726	17243961	.	-	0	Name=XP_011329797.1;ID=cds-XP_011329797.1;Dbxref=GeneID:105274971%2CGenbank:XP_011329797.1;Parent=rna-XM_011331495.3
NC_039506.1	Gnomon	CDS	17243453	17243605	.	-	0	Name=XP_011329797.1;ID=cds-XP_011329797.1;Dbxref=GeneID:105274971%2CGenbank:XP_011329797.1;Parent=rna-XM_011331495.3
NC_039506.1	Gnomon	CDS	17243191	17243383	.	-	0	Name=XP_011329797.1;ID=cds-XP_011329797.1;Dbxref=GeneID:105274971%2CGenbank:XP_011329797.1;Parent=rna-XM_011331495.3
NC_039506.1	Gnomon	CDS	17242944	17243096	.	-	0	Name=XP_011329797.1;ID=cds-XP_011329797.1;Dbxref=GeneID:105274971%2CGenbank:XP_011329797.1;Parent=rna-XM_011331495.3
NC_039506.1	Gnomon	CDS	17242765	17242853	.	-	0	Name=XP_011329797.1;ID=cds-XP_011329797.1;Dbxref=GeneID:105274971%2CGenbank:XP_011329797.1;Parent=rna-XM_011331495.3
NC_039506.1	Gnomon	CDS	17242216	17242678	.	-	0	Name=XP_011329797.1;ID=cds-XP_011329797.1;Dbxref=GeneID:105274971%2CGenbank:XP_011329797.1;Parent=rna-XM_011331495.3
NC_039506.1	Gnomon	CDS	17242062	17242118	.	-	0	Name=XP_011329797.1;ID=cds-XP_011329797.1;Dbxref=GeneID:105274971%2CGenbank:XP_011329797.1;Parent=rna-XM_011331495.3
NC_039506.1	Gnomon	exon	3122509	3123342	.	-	.	ID=exon-XM_011340852.3-2;Dbxref=GeneID:105280357%2CGenbank:XM_011340852.3;Parent=rna-XM_011340852.3
NC_039506.1	Gnomon	exon	17682219	17682369	.	-	.	ID=exon-XM_011331554.3-8;Dbxref=GeneID:105274991%2CGenbank:XM_011331554.3;Parent=rna-XM_011331554.3
NC_039506.1	Gnomon	exon	17679300	17679369	.	-	.	ID=exon-XM_011331554.3-9;Dbxref=GeneID:105274991%2CGenbank:XM_011331554.3;Parent=rna-XM_011331554.3
NC_039506.1	Gnomon	exon	17549353	17549498	.	-	.	ID=exon-XM_020030233.2-10;Dbxref=GeneID:105274987%2CGenbank:XM_020030233.2;Parent=rna-XM_020030233.2
NC_039506.1	Gnomon	exon	17714330	17714638	.	-	.	ID=exon-XM_011331554.3-4;Dbxref=GeneID:105274991%2CGenbank:XM_011331554.3;Parent=rna-XM_011331554.3
NC_039506.1	Gnomon	exon	17549105	17549259	.	-	.	ID=exon-XM_020030233.2-11;Dbxref=GeneID:105274987%2CGenbank:XM_020030233.2;Parent=rna-XM_020030233.2
NC_039506.1	Gnomon	exon	17694983	17695263	.	-	.	ID=exon-XM_011331554.3-5;Dbxref=GeneID:105274991%2CGenbank:XM_011331554.3;Parent=rna-XM_011331554.3
NC_039506.1	Gnomon	exon	17546943	17549020	.	-	.	ID=exon-XM_020030233.2-12;Dbxref=GeneID:105274987%2CGenbank:XM_020030233.2;Parent=rna-XM_020030233.2
NC_039506.1	Gnomon	exon	17694289	17694445	.	-	.	ID=exon-XM_011331554.3-6;Dbxref=GeneID:105274991%2CGenbank:XM_011331554.3;Parent=rna-XM_011331554.3
NC_039506.1	Gnomon	exon	17684948	17685080	.	-	.	ID=exon-XM_011331554.3-7;Dbxref=GeneID:105274991%2CGenbank:XM_011331554.3;Parent=rna-XM_011331554.3
NC_039506.1	Gnomon	exon	17728722	17728934	.	-	.	ID=exon-XM_011331554.3-1;Dbxref=GeneID:105274991%2CGenbank:XM_011331554.3;Parent=rna-XM_011331554.3
NC_039506.1	Gnomon	exon	17717333	17717454	.	-	.	ID=exon-XM_011331554.3-2;Dbxref=GeneID:105274991%2CGenbank:XM_011331554.3;Parent=rna-XM_011331554.3
NC_039506.1	Gnomon	exon	17716411	17716945	.	-	.	ID=exon-XM_011331554.3-3;Dbxref=GeneID:105274991%2CGenbank:XM_011331554.3;Parent=rna-XM_011331554.3
NC_039506.1	Gnomon	exon	17133628	17134117	.	-	.	ID=exon-XM_011331454.3-3;Dbxref=GeneID:105274952%2CGenbank:XM_011331454.3;Parent=rna-XM_011331454.3
NC_039506.1	Gnomon	exon	17133050	17133417	.	-	.	ID=exon-XM_011331454.3-4;Dbxref=GeneID:105274952%2CGenbank:XM_011331454.3;Parent=rna-XM_011331454.3
NC_039506.1	Gnomon	exon	17134729	17135146	.	-	.	ID=exon-XM_011331454.3-1;Dbxref=GeneID:105274952%2CGenbank:XM_011331454.3;Parent=rna-XM_011331454.3
NC_039506.1	Gnomon	exon	17134489	17134633	.	-	.	ID=exon-XM_011331454.3-2;Dbxref=GeneID:105274952%2CGenbank:XM_011331454.3;Parent=rna-XM_011331454.3
NC_039506.1	Gnomon	exon	6091191	6091327	.	-	.	ID=exon-XM_011336433.3-10;Dbxref=GeneID:105277805%2CGenbank:XM_011336433.3;Parent=rna-XM_011336433.3
NC_039506.1	Gnomon	exon	6090748	6091110	.	-	.	ID=exon-XM_011336433.3-11;Dbxref=GeneID:105277805%2CGenbank:XM_011336433.3;Parent=rna-XM_011336433.3
NC_039506.1	Gnomon	exon	17132483	17132898	.	-	.	ID=exon-XM_011331454.3-5;Dbxref=GeneID:105274952%2CGenbank:XM_011331454.3;Parent=rna-XM_011331454.3
NC_039506.1	Gnomon	exon	17130855	17132146	.	-	.	ID=exon-XM_011331454.3-6;Dbxref=GeneID:105274952%2CGenbank:XM_011331454.3;Parent=rna-XM_011331454.3
NC_039506.1	Gnomon	exon	6778644	6780280	.	-	.	ID=exon-XM_026971700.1-1;Dbxref=GeneID:113562356%2CGenbank:XM_026971700.1;Parent=rna-XM_026971700.1
NC_039506.1	Gnomon	exon	6778312	6778538	.	-	.	ID=exon-XM_026971700.1-2;Dbxref=GeneID:113562356%2CGenbank:XM_026971700.1;Parent=rna-XM_026971700.1
NC_039506.1	Gnomon	exon	6774927	6778177	.	-	.	ID=exon-XM_026971700.1-3;Dbxref=GeneID:113562356%2CGenbank:XM_026971700.1;Parent=rna-XM_026971700.1
NC_039506.1	Gnomon	mRNA	5110326	5120458	.	-	.	Name=XM_026975156.1;ID=rna-XM_026975156.1;Dbxref=GeneID:105277894%2CGenbank:XM_026975156.1;Parent=gene-LOC105277894
NC_039506.1	Gnomon	mRNA	15444350	15459027	.	+	.	Name=XM_011347109.3;ID=rna-XM_011347109.3;Dbxref=GeneID:105283957%2CGenbank:XM_011347109.3;Parent=gene-LOC105283957
NC_039506.1	Gnomon	mRNA	3622878	3626097	.	+	.	Name=XM_026968143.1;ID=rna-XM_026968143.1;Dbxref=GeneID:105280484%2CGenbank:XM_026968143.1;Parent=gene-LOC105280484
NC_039506.1	RefSeq	cDNA_match	11563442	11563542	.	-	.	ID=ca460a7b-f592-4aa2-8e98-3b54749ab2ce;Target=XM_026972859.1 1 101
NC_039506.1	RefSeq	cDNA_match	11562914	11563151	.	-	.	ID=ca460a7b-f592-4aa2-8e98-3b54749ab2ce;Target=XM_026972859.1 1 101
NC_039506.1	RefSeq	cDNA_match	11561820	11561900	.	-	.	ID=ca460a7b-f592-4aa2-8e98-3b54749ab2ce;Target=XM_026972859.1 1 101
NC_039506.1	RefSeq	cDNA_match	11560768	11561732	.	-	.	ID=ca460a7b-f592-4aa2-8e98-3b54749ab2ce;Target=XM_026972859.1 1 101
NC_039506.1	Gnomon	exon	5068344	5068627	.	+	.	ID=exon-XM_011336619.3-3;Dbxref=GeneID:105277899%2CGenbank:XM_011336619.3;Parent=rna-XM_011336619.3
NC_039506.1	Gnomon	CDS	19838384	19838534	.	+	0	Name=XP_026825509.1;ID=cds-XP_026825509.1;Dbxref=GeneID:105277974%2CGenbank:XP_026825509.1;Parent=rna-XM_026969708.1
NC_039506.1	Gnomon	CDS	19840673	19841040	.	+	0	Name=XP_026825509.1;ID=cds-XP_026825509.1;Dbxref=GeneID:105277974%2CGenbank:XP_026825509.1;Parent=rna-XM_026969708.1
NC_039506.1	Gnomon	CDS	19841453	19841785	.	+	0	Name=XP_026825509.1;ID=cds-XP_026825509.1;Dbxref=GeneID:105277974%2CGenbank:XP_026825509.1;Parent=rna-XM_026969708.1
NC_039506.1	Gnomon	CDS	19841853	19841942	.	+	0	Name=XP_026825509.1;ID=cds-XP_026825509.1;Dbxref=GeneID:105277974%2CGenbank:XP_026825509.1;Parent=rna-XM_026969708.1
NC_039506.1	Gnomon	CDS	19842203	19842327	.	+	0	Name=XP_026825509.1;ID=cds-XP_026825509.1;Dbxref=GeneID:105277974%2CGenbank:XP_026825509.1;Parent=rna-XM_026969708.1
NC_039506.1	Gnomon	CDS	19842421	19842567	.	+	0	Name=XP_026825509.1;ID=cds-XP_026825509.1;Dbxref=GeneID:105277974%2CGenbank:XP_026825509.1;Parent=rna-XM_026969708.1
NC_039506.1	Gnomon	CDS	19843274	19843432	.	+	0	Name=XP_026825509.1;ID=cds-XP_026825509.1;Dbxref=GeneID:105277974%2CGenbank:XP_026825509.1;Parent=rna-XM_026969708.1
NC_039506.1	Gnomon	CDS	19843784	19843928	.	+	0	Name=XP_026825509.1;ID=cds-XP_026825509.1;Dbxref=GeneID:105277974%2CGenbank:XP_026825509.1;Parent=rna-XM_026969708.1
NC_039506.1	Gnomon	CDS	19844316	19844408	.	+	0	Name=XP_026825509.1;ID=cds-XP_026825509.1;Dbxref=GeneID:105277974%2CGenbank:XP_026825509.1;Parent=rna-XM_026969708.1
NC_039506.1	Gnomon	CDS	19847326	19847535	.	+	0	Name=XP_026825509.1;ID=cds-XP_026825509.1;Dbxref=GeneID:105277974%2CGenbank:XP_026825509.1;Parent=rna-XM_026969708.1
NC_039506.1	Gnomon	CDS	19847854	19847968	.	+	0	Name=XP_026825509.1;ID=cds-XP_026825509.1;Dbxref=GeneID:105277974%2CGenbank:XP_026825509.1;Parent=rna-XM_026969708.1
NC_039506.1	Gnomon	CDS	19848033	19848293	.	+	0	Name=XP_026825509.1;ID=cds-XP_026825509.1;Dbxref=GeneID:105277974%2CGenbank:XP_026825509.1;Parent=rna-XM_026969708.1
NC_039506.1	Gnomon	CDS	19848895	19849015	.	+	0	Name=XP_026825509.1;ID=cds-XP_026825509.1;Dbxref=GeneID:105277974%2CGenbank:XP_026825509.1;Parent=rna-XM_026969708.1
NC_039506.1	Gnomon	CDS	19849413	19849527	.	+	0	Name=XP_026825509.1;ID=cds-XP_026825509.1;Dbxref=GeneID:105277974%2CGenbank:XP_026825509.1;Parent=rna-XM_026969708.1
NC_039506.1	Gnomon	CDS	19849978	19850228	.	+	0	Name=XP_026825509.1;ID=cds-XP_026825509.1;Dbxref=GeneID:105277974%2CGenbank:XP_026825509.1;Parent=rna-XM_026969708.1
NC_039506.1	Gnomon	CDS	19850591	19851389	.	+	0	Name=XP_026825509.1;ID=cds-XP_026825509.1;Dbxref=GeneID:105277974%2CGenbank:XP_026825509.1;Parent=rna-XM_026969708.1
NC_039506.1	Gnomon	exon	5068718	5068943	.	+	.	ID=exon-XM_011336619.3-4;Dbxref=GeneID:105277899%2CGenbank:XM_011336619.3;Parent=rna-XM_011336619.3
NC_039506.1	Gnomon	exon	5069032	5069317	.	+	.	ID=exon-XM_011336619.3-5;Dbxref=GeneID:105277899%2CGenbank:XM_011336619.3;Parent=rna-XM_011336619.3
NC_039506.1	Gnomon	exon	5069591	5069656	.	+	.	ID=exon-XM_011336619.3-6;Dbxref=GeneID:105277899%2CGenbank:XM_011336619.3;Parent=rna-XM_011336619.3
NC_039506.1	Gnomon	exon	5066820	5067246	.	+	.	ID=exon-XM_011336619.3-1;Dbxref=GeneID:105277899%2CGenbank:XM_011336619.3;Parent=rna-XM_011336619.3
NC_039506.1	Gnomon	exon	5067806	5067871	.	+	.	ID=exon-XM_011336619.3-2;Dbxref=GeneID:105277899%2CGenbank:XM_011336619.3;Parent=rna-XM_011336619.3
NC_039506.1	Gnomon	exon	5070252	5070682	.	+	.	ID=exon-XM_011336619.3-7;Dbxref=GeneID:105277899%2CGenbank:XM_011336619.3;Parent=rna-XM_011336619.3
NC_039506.1	Gnomon	exon	23989461	23989573	.	+	.	ID=exon-XM_020031659.2-11;Dbxref=GeneID:105279361%2CGenbank:XM_020031659.2;Parent=rna-XM_020031659.2
NC_039506.1	Gnomon	exon	5070993	5071297	.	+	.	ID=exon-XM_011336619.3-8;Dbxref=GeneID:105277899%2CGenbank:XM_011336619.3;Parent=rna-XM_011336619.3
NC_039506.1	Gnomon	exon	23996500	23996658	.	+	.	ID=exon-XM_020031659.2-12;Dbxref=GeneID:105279361%2CGenbank:XM_020031659.2;Parent=rna-XM_020031659.2
NC_039506.1	Gnomon	exon	5071461	5075505	.	+	.	ID=exon-XM_011336619.3-9;Dbxref=GeneID:105277899%2CGenbank:XM_011336619.3;Parent=rna-XM_011336619.3
NC_039506.1	Gnomon	exon	23988847	23989002	.	+	.	ID=exon-XM_020031659.2-10;Dbxref=GeneID:105279361%2CGenbank:XM_020031659.2;Parent=rna-XM_020031659.2
NC_039506.1	Gnomon	mRNA	21874735	21876752	.	+	.	Name=XM_026974566.1;ID=rna-XM_026974566.1;Dbxref=GeneID:113563215%2CGenbank:XM_026974566.1;Parent=gene-LOC113563215
NC_039506.1	Gnomon	CDS	1762229	1762255	.	+	0	Name=XP_011338967.1;ID=cds-XP_011338967.1;Dbxref=GeneID:105280271%2CGenbank:XP_011338967.1;Parent=rna-XM_011340665.2
NC_039506.1	Gnomon	CDS	1781595	1781815	.	+	0	Name=XP_011338967.1;ID=cds-XP_011338967.1;Dbxref=GeneID:105280271%2CGenbank:XP_011338967.1;Parent=rna-XM_011340665.2
NC_039506.1	Gnomon	CDS	1785796	1786026	.	+	0	Name=XP_011338967.1;ID=cds-XP_011338967.1;Dbxref=GeneID:105280271%2CGenbank:XP_011338967.1;Parent=rna-XM_011340665.2
NC_039506.1	Gnomon	CDS	1789735	1790625	.	+	0	Name=XP_011338967.1;ID=cds-XP_011338967.1;Dbxref=GeneID:105280271%2CGenbank:XP_011338967.1;Parent=rna-XM_011340665.2
NC_039506.1	Gnomon	CDS	1792550	1792627	.	+	0	Name=XP_011338967.1;ID=cds-XP_011338967.1;Dbxref=GeneID:105280271%2CGenbank:XP_011338967.1;Parent=rna-XM_011340665.2
NC_039506.1	Gnomon	CDS	1800582	1800912	.	+	0	Name=XP_011338967.1;ID=cds-XP_011338967.1;Dbxref=GeneID:105280271%2CGenbank:XP_011338967.1;Parent=rna-XM_011340665.2
NC_039506.1	Gnomon	CDS	1807411	1807634	.	+	0	Name=XP_011338967.1;ID=cds-XP_011338967.1;Dbxref=GeneID:105280271%2CGenbank:XP_011338967.1;Parent=rna-XM_011340665.2
NC_039506.1	Gnomon	CDS	1807840	1808995	.	+	0	Name=XP_011338967.1;ID=cds-XP_011338967.1;Dbxref=GeneID:105280271%2CGenbank:XP_011338967.1;Parent=rna-XM_011340665.2
NC_039506.1	Gnomon	CDS	1809151	1809615	.	+	0	Name=XP_011338967.1;ID=cds-XP_011338967.1;Dbxref=GeneID:105280271%2CGenbank:XP_011338967.1;Parent=rna-XM_011340665.2
NC_039506.1	Gnomon	CDS	1810051	1810671	.	+	0	Name=XP_011338967.1;ID=cds-XP_011338967.1;Dbxref=GeneID:105280271%2CGenbank:XP_011338967.1;Parent=rna-XM_011340665.2
NC_039506.1	Gnomon	exon	23438151	23439167	.	-	.	ID=id-LOC105279330;Dbxref=GeneID:105279330;Parent=gene-LOC105279330
NC_039506.1	Gnomon	CDS	4796151	4797282	.	+	0	Name=XP_026830550.1;ID=cds-XP_026830550.1;Dbxref=GeneID:105287120%2CGenbank:XP_026830550.1;Parent=rna-XM_026974749.1
NC_039506.1	Gnomon	CDS	4801668	4802098	.	+	0	Name=XP_026830550.1;ID=cds-XP_026830550.1;Dbxref=GeneID:105287120%2CGenbank:XP_026830550.1;Parent=rna-XM_026974749.1
NC_039506.1	Gnomon	exon	24012299	24012482	.	+	.	ID=exon-XM_020031659.2-22;Dbxref=GeneID:105279361%2CGenbank:XM_020031659.2;Parent=rna-XM_020031659.2
NC_039506.1	Gnomon	exon	24012576	24012671	.	+	.	ID=exon-XM_020031659.2-23;Dbxref=GeneID:105279361%2CGenbank:XM_020031659.2;Parent=rna-XM_020031659.2
NC_039506.1	Gnomon	exon	24010257	24010316	.	+	.	ID=exon-XM_020031659.2-20;Dbxref=GeneID:105279361%2CGenbank:XM_020031659.2;Parent=rna-XM_020031659.2
NC_039506.1	Gnomon	exon	24011729	24012125	.	+	.	ID=exon-XM_020031659.2-21;Dbxref=GeneID:105279361%2CGenbank:XM_020031659.2;Parent=rna-XM_020031659.2
NC_039506.1	Gnomon	exon	1831788	1832645	.	-	.	ID=exon-XM_011340676.3-5;Dbxref=GeneID:105280275%2CGenbank:XM_011340676.3;Parent=rna-XM_011340676.3
NC_039506.1	Gnomon	exon	24002708	24002758	.	+	.	ID=exon-XM_020031659.2-15;Dbxref=GeneID:105279361%2CGenbank:XM_020031659.2;Parent=rna-XM_020031659.2
NC_039506.1	Gnomon	exon	24005008	24005028	.	+	.	ID=exon-XM_020031659.2-16;Dbxref=GeneID:105279361%2CGenbank:XM_020031659.2;Parent=rna-XM_020031659.2
NC_039506.1	Gnomon	exon	23996966	23997042	.	+	.	ID=exon-XM_020031659.2-13;Dbxref=GeneID:105279361%2CGenbank:XM_020031659.2;Parent=rna-XM_020031659.2
NC_039506.1	Gnomon	exon	23999880	23999948	.	+	.	ID=exon-XM_020031659.2-14;Dbxref=GeneID:105279361%2CGenbank:XM_020031659.2;Parent=rna-XM_020031659.2
NC_039506.1	Gnomon	exon	1843010	1843188	.	-	.	ID=exon-XM_011340676.3-1;Dbxref=GeneID:105280275%2CGenbank:XM_011340676.3;Parent=rna-XM_011340676.3
NC_039506.1	Gnomon	exon	24008429	24008561	.	+	.	ID=exon-XM_020031659.2-19;Dbxref=GeneID:105279361%2CGenbank:XM_020031659.2;Parent=rna-XM_020031659.2
NC_039506.1	Gnomon	exon	1842762	1842845	.	-	.	ID=exon-XM_011340676.3-2;Dbxref=GeneID:105280275%2CGenbank:XM_011340676.3;Parent=rna-XM_011340676.3
NC_039506.1	Gnomon	exon	1833584	1833838	.	-	.	ID=exon-XM_011340676.3-3;Dbxref=GeneID:105280275%2CGenbank:XM_011340676.3;Parent=rna-XM_011340676.3
NC_039506.1	Gnomon	exon	24007418	24007480	.	+	.	ID=exon-XM_020031659.2-17;Dbxref=GeneID:105279361%2CGenbank:XM_020031659.2;Parent=rna-XM_020031659.2
NC_039506.1	Gnomon	exon	1833006	1833351	.	-	.	ID=exon-XM_011340676.3-4;Dbxref=GeneID:105280275%2CGenbank:XM_011340676.3;Parent=rna-XM_011340676.3
NC_039506.1	Gnomon	exon	24008223	24008255	.	+	.	ID=exon-XM_020031659.2-18;Dbxref=GeneID:105279361%2CGenbank:XM_020031659.2;Parent=rna-XM_020031659.2
NC_039506.1	Gnomon	exon	12077030	12077198	.	+	.	ID=exon-XM_026970445.1-4;Dbxref=GeneID:105279194%2CGenbank:XM_026970445.1;Note=The sequence of the model RefSeq transcript was modified relative to this genomic sequence to represent the inferred CDS: inserted 1 base in 1 codon;Parent=rna-XM_026970445.1
NC_039506.1	Gnomon	exon	12077201	12077637	.	+	.	ID=exon-XM_026970445.1-5;Dbxref=GeneID:105279194%2CGenbank:XM_026970445.1;Note=The sequence of the model RefSeq transcript was modified relative to this genomic sequence to represent the inferred CDS: inserted 1 base in 1 codon;Parent=rna-XM_026970445.1
NC_039506.1	Gnomon	exon	12076002	12076103	.	+	.	ID=exon-XM_026970445.1-2;Dbxref=GeneID:105279194%2CGenbank:XM_026970445.1;Note=The sequence of the model RefSeq transcript was modified relative to this genomic sequence to represent the inferred CDS: inserted 1 base in 1 codon;Parent=rna-XM_026970445.1
NC_039506.1	Gnomon	exon	17204747	17205795	.	-	.	ID=exon-XM_020030264.1-4;Dbxref=GeneID:105274967%2CGenbank:XM_020030264.1;Parent=rna-XM_020030264.1
NC_039506.1	Gnomon	exon	12076665	12076932	.	+	.	ID=exon-XM_026970445.1-3;Dbxref=GeneID:105279194%2CGenbank:XM_026970445.1;Note=The sequence of the model RefSeq transcript was modified relative to this genomic sequence to represent the inferred CDS: inserted 1 base in 1 codon;Parent=rna-XM_026970445.1
NC_039506.1	Gnomon	exon	17206181	17206403	.	-	.	ID=exon-XM_020030264.1-2;Dbxref=GeneID:105274967%2CGenbank:XM_020030264.1;Parent=rna-XM_020030264.1
NC_039506.1	Gnomon	exon	17205894	17206053	.	-	.	ID=exon-XM_020030264.1-3;Dbxref=GeneID:105274967%2CGenbank:XM_020030264.1;Parent=rna-XM_020030264.1
NC_039506.1	Gnomon	exon	17206787	17207120	.	-	.	ID=exon-XM_020030264.1-1;Dbxref=GeneID:105274967%2CGenbank:XM_020030264.1;Parent=rna-XM_020030264.1
NC_039506.1	Gnomon	exon	12075579	12075923	.	+	.	ID=exon-XM_026970445.1-1;Dbxref=GeneID:105279194%2CGenbank:XM_026970445.1;Note=The sequence of the model RefSeq transcript was modified relative to this genomic sequence to represent the inferred CDS: inserted 1 base in 1 codon;Parent=rna-XM_026970445.1
NC_039506.1	Gnomon	mRNA	20167425	20174194	.	-	.	Name=XM_026968382.1;ID=rna-XM_026968382.1;Dbxref=GeneID:105277964%2CGenbank:XM_026968382.1;Parent=gene-LOC105277964
NC_039506.1	Gnomon	transcript	12586501	12593536	.	-	.	Name=XR_003406825.1;ID=rna-XR_003406825.1;Dbxref=GeneID:105277942%2CGenbank:XR_003406825.1;Parent=gene-LOC105277942
NC_039506.1	Gnomon	exon	16119865	16120317	.	-	.	ID=exon-XM_020030240.2-1;Dbxref=GeneID:105274912%2CGenbank:XM_020030240.2;Parent=rna-XM_020030240.2
NC_039506.1	Gnomon	exon	16118543	16119704	.	-	.	ID=exon-XM_020030240.2-2;Dbxref=GeneID:105274912%2CGenbank:XM_020030240.2;Parent=rna-XM_020030240.2
NC_039506.1	Gnomon	CDS	23253194	23253307	.	-	0	Name=XP_011344515.1;ID=cds-XP_011344515.1;Dbxref=GeneID:105283448%2CGenbank:XP_011344515.1;Parent=rna-XM_011346213.2
NC_039506.1	Gnomon	CDS	23252565	23252818	.	-	0	Name=XP_011344515.1;ID=cds-XP_011344515.1;Dbxref=GeneID:105283448%2CGenbank:XP_011344515.1;Parent=rna-XM_011346213.2
NC_039506.1	Gnomon	CDS	23252196	23252467	.	-	0	Name=XP_011344515.1;ID=cds-XP_011344515.1;Dbxref=GeneID:105283448%2CGenbank:XP_011344515.1;Parent=rna-XM_011346213.2
NC_039506.1	Gnomon	CDS	23251900	23252047	.	-	0	Name=XP_011344515.1;ID=cds-XP_011344515.1;Dbxref=GeneID:105283448%2CGenbank:XP_011344515.1;Parent=rna-XM_011346213.2
NC_039506.1	Gnomon	CDS	23251417	23251832	.	-	0	Name=XP_011344515.1;ID=cds-XP_011344515.1;Dbxref=GeneID:105283448%2CGenbank:XP_011344515.1;Parent=rna-XM_011346213.2
NC_039506.1	Gnomon	CDS	23251221	23251355	.	-	0	Name=XP_011344515.1;ID=cds-XP_011344515.1;Dbxref=GeneID:105283448%2CGenbank:XP_011344515.1;Parent=rna-XM_011346213.2
NC_039506.1	Gnomon	CDS	23251018	23251154	.	-	0	Name=XP_011344515.1;ID=cds-XP_011344515.1;Dbxref=GeneID:105283448%2CGenbank:XP_011344515.1;Parent=rna-XM_011346213.2
NC_039506.1	Gnomon	CDS	23250870	23250955	.	-	0	Name=XP_011344515.1;ID=cds-XP_011344515.1;Dbxref=GeneID:105283448%2CGenbank:XP_011344515.1;Parent=rna-XM_011346213.2
NC_039506.1	Gnomon	CDS	23250678	23250795	.	-	0	Name=XP_011344515.1;ID=cds-XP_011344515.1;Dbxref=GeneID:105283448%2CGenbank:XP_011344515.1;Parent=rna-XM_011346213.2
NC_039506.1	Gnomon	exon	16117559	16118314	.	-	.	ID=exon-XM_020030240.2-3;Dbxref=GeneID:105274912%2CGenbank:XM_020030240.2;Parent=rna-XM_020030240.2
NC_039506.1	Gnomon	exon	16116359	16117474	.	-	.	ID=exon-XM_020030240.2-4;Dbxref=GeneID:105274912%2CGenbank:XM_020030240.2;Parent=rna-XM_020030240.2
NC_039506.1	Gnomon	exon	3906553	3906876	.	-	.	ID=exon-XM_026970880.1-1;Dbxref=GeneID:105280466%2CGenbank:XM_026970880.1;Parent=rna-XM_026970880.1
NC_039506.1	Gnomon	exon	3906158	3906380	.	-	.	ID=exon-XM_026970880.1-2;Dbxref=GeneID:105280466%2CGenbank:XM_026970880.1;Parent=rna-XM_026970880.1
NC_039506.1	Gnomon	exon	3904885	3905305	.	-	.	ID=exon-XM_026970880.1-3;Dbxref=GeneID:105280466%2CGenbank:XM_026970880.1;Parent=rna-XM_026970880.1
NC_039506.1	Gnomon	CDS	8176290	8176314	.	-	0	Name=XP_011352450.1;ID=cds-XP_011352450.1;Dbxref=GeneID:105288129%2CGenbank:XP_011352450.1;Parent=rna-XM_011354148.3
NC_039506.1	Gnomon	CDS	8171068	8171394	.	-	0	Name=XP_011352450.1;ID=cds-XP_011352450.1;Dbxref=GeneID:105288129%2CGenbank:XP_011352450.1;Parent=rna-XM_011354148.3
NC_039506.1	Gnomon	CDS	8170655	8170755	.	-	0	Name=XP_011352450.1;ID=cds-XP_011352450.1;Dbxref=GeneID:105288129%2CGenbank:XP_011352450.1;Parent=rna-XM_011354148.3
NC_039506.1	Gnomon	lnc_RNA	5407063	5407322	.	-	.	Name=XR_893690.1;ID=rna-XR_893690.1;Dbxref=GeneID:105277884%2CGenbank:XR_893690.1;Parent=gene-LOC105277884
NC_039506.1	Gnomon	mRNA	11000717	11008334	.	-	.	Name=XM_011348522.3;ID=rna-XM_011348522.3;Dbxref=GeneID:105284767%2CGenbank:XM_011348522.3;Parent=gene-LOC105284767
NC_039506.1	Gnomon	exon	24013331	24014070	.	+	.	ID=exon-XM_020031659.2-26;Dbxref=GeneID:105279361%2CGenbank:XM_020031659.2;Parent=rna-XM_020031659.2
NC_039506.1	Gnomon	exon	24012757	24012893	.	+	.	ID=exon-XM_020031659.2-24;Dbxref=GeneID:105279361%2CGenbank:XM_020031659.2;Parent=rna-XM_020031659.2
NC_039506.1	Gnomon	exon	24013018	24013130	.	+	.	ID=exon-XM_020031659.2-25;Dbxref=GeneID:105279361%2CGenbank:XM_020031659.2;Parent=rna-XM_020031659.2
NC_039506.1	Gnomon	exon	17897629	17898222	.	-	.	ID=exon-XR_003406506.1-10;Dbxref=GeneID:105283328%2CGenbank:XR_003406506.1;Parent=rna-XR_003406506.1
NC_039506.1	Gnomon	exon	3728947	3729195	.	+	.	ID=exon-XM_026968166.1-3;Dbxref=GeneID:109611042%2CGenbank:XM_026968166.1;Parent=rna-XM_026968166.1
NC_039506.1	Gnomon	exon	3146385	3146522	.	+	.	ID=exon-XM_011340860.3-10;Dbxref=GeneID:105280362%2CGenbank:XM_011340860.3;Parent=rna-XM_011340860.3
NC_039506.1	Gnomon	exon	3729345	3729664	.	+	.	ID=exon-XM_026968166.1-4;Dbxref=GeneID:109611042%2CGenbank:XM_026968166.1;Parent=rna-XM_026968166.1
NC_039506.1	Gnomon	exon	3147058	3147105	.	+	.	ID=exon-XM_011340860.3-13;Dbxref=GeneID:105280362%2CGenbank:XM_011340860.3;Parent=rna-XM_011340860.3
NC_039506.1	Gnomon	exon	3147275	3147493	.	+	.	ID=exon-XM_011340860.3-14;Dbxref=GeneID:105280362%2CGenbank:XM_011340860.3;Parent=rna-XM_011340860.3
NC_039506.1	Gnomon	exon	3146586	3146806	.	+	.	ID=exon-XM_011340860.3-11;Dbxref=GeneID:105280362%2CGenbank:XM_011340860.3;Parent=rna-XM_011340860.3
NC_039506.1	Gnomon	exon	3714497	3714933	.	+	.	ID=exon-XM_026968166.1-1;Dbxref=GeneID:109611042%2CGenbank:XM_026968166.1;Parent=rna-XM_026968166.1
NC_039506.1	Gnomon	exon	3146905	3146984	.	+	.	ID=exon-XM_011340860.3-12;Dbxref=GeneID:105280362%2CGenbank:XM_011340860.3;Parent=rna-XM_011340860.3
NC_039506.1	Gnomon	exon	3728481	3728794	.	+	.	ID=exon-XM_026968166.1-2;Dbxref=GeneID:109611042%2CGenbank:XM_026968166.1;Parent=rna-XM_026968166.1
NC_039506.1	Gnomon	exon	3147565	3148120	.	+	.	ID=exon-XM_011340860.3-15;Dbxref=GeneID:105280362%2CGenbank:XM_011340860.3;Parent=rna-XM_011340860.3
NC_039506.1	Gnomon	exon	5554226	5554443	.	+	.	ID=exon-XM_011336532.2-1;Dbxref=GeneID:105277853%2CGenbank:XM_011336532.2;Parent=rna-XM_011336532.2
NC_039506.1	Gnomon	exon	5554903	5555111	.	+	.	ID=exon-XM_011336532.2-2;Dbxref=GeneID:105277853%2CGenbank:XM_011336532.2;Parent=rna-XM_011336532.2
NC_039506.1	Gnomon	exon	5555462	5555668	.	+	.	ID=exon-XM_011336532.2-3;Dbxref=GeneID:105277853%2CGenbank:XM_011336532.2;Parent=rna-XM_011336532.2
NC_039506.1	Gnomon	exon	5555868	5555978	.	+	.	ID=exon-XM_011336532.2-4;Dbxref=GeneID:105277853%2CGenbank:XM_011336532.2;Parent=rna-XM_011336532.2
NC_039506.1	Gnomon	exon	5556060	5556433	.	+	.	ID=exon-XM_011336532.2-5;Dbxref=GeneID:105277853%2CGenbank:XM_011336532.2;Parent=rna-XM_011336532.2
NC_039506.1	Gnomon	mRNA	23677246	23689152	.	-	.	Name=XM_011339019.3;ID=rna-XM_011339019.3;Dbxref=GeneID:105279344%2CGenbank:XM_011339019.3;Parent=gene-LOC105279344
NC_039506.1	Gnomon	mRNA	17952915	17957359	.	-	.	Name=XM_011346029.2;ID=rna-XM_011346029.2;Dbxref=GeneID:105283342%2CGenbank:XM_011346029.2;Parent=gene-LOC105283342
NC_039506.1	Gnomon	CDS	18361685	18361763	.	+	0	Name=XP_011344265.1;ID=cds-XP_011344265.1;Dbxref=GeneID:105283317%2CGenbank:XP_011344265.1;Parent=rna-XM_011345963.3
NC_039506.1	Gnomon	CDS	18364829	18365077	.	+	0	Name=XP_011344265.1;ID=cds-XP_011344265.1;Dbxref=GeneID:105283317%2CGenbank:XP_011344265.1;Parent=rna-XM_011345963.3
NC_039506.1	Gnomon	CDS	18366434	18367249	.	+	0	Name=XP_011344265.1;ID=cds-XP_011344265.1;Dbxref=GeneID:105283317%2CGenbank:XP_011344265.1;Parent=rna-XM_011345963.3
NC_039506.1	Gnomon	CDS	18367840	18368726	.	+	0	Name=XP_011344265.1;ID=cds-XP_011344265.1;Dbxref=GeneID:105283317%2CGenbank:XP_011344265.1;Parent=rna-XM_011345963.3
NC_039506.1	Gnomon	CDS	18369185	18369604	.	+	0	Name=XP_011344265.1;ID=cds-XP_011344265.1;Dbxref=GeneID:105283317%2CGenbank:XP_011344265.1;Parent=rna-XM_011345963.3
NC_039506.1	Gnomon	CDS	18370035	18370360	.	+	0	Name=XP_011344265.1;ID=cds-XP_011344265.1;Dbxref=GeneID:105283317%2CGenbank:XP_011344265.1;Parent=rna-XM_011345963.3
NC_039506.1	Gnomon	CDS	18371737	18372164	.	+	0	Name=XP_011344265.1;ID=cds-XP_011344265.1;Dbxref=GeneID:105283317%2CGenbank:XP_011344265.1;Parent=rna-XM_011345963.3
NC_039506.1	Gnomon	CDS	18373455	18373627	.	+	0	Name=XP_011344265.1;ID=cds-XP_011344265.1;Dbxref=GeneID:105283317%2CGenbank:XP_011344265.1;Parent=rna-XM_011345963.3
NC_039506.1	Gnomon	CDS	18373811	18374042	.	+	0	Name=XP_011344265.1;ID=cds-XP_011344265.1;Dbxref=GeneID:105283317%2CGenbank:XP_011344265.1;Parent=rna-XM_011345963.3
NC_039506.1	Gnomon	CDS	18374216	18374238	.	+	0	Name=XP_011344265.1;ID=cds-XP_011344265.1;Dbxref=GeneID:105283317%2CGenbank:XP_011344265.1;Parent=rna-XM_011345963.3
NC_039506.1	Gnomon	exon	1214449	1214930	.	+	.	ID=exon-XM_026972463.1-2;Dbxref=GeneID:113562616%2CGenbank:XM_026972463.1;Parent=rna-XM_026972463.1
NC_039506.1	Gnomon	exon	1215335	1215418	.	+	.	ID=exon-XM_026972463.1-3;Dbxref=GeneID:113562616%2CGenbank:XM_026972463.1;Parent=rna-XM_026972463.1
NC_039506.1	Gnomon	exon	1212997	1213033	.	+	.	ID=exon-XM_026972463.1-1;Dbxref=GeneID:113562616%2CGenbank:XM_026972463.1;Parent=rna-XM_026972463.1
NC_039506.1	Gnomon	exon	1216632	1217068	.	+	.	ID=exon-XM_026972463.1-6;Dbxref=GeneID:113562616%2CGenbank:XM_026972463.1;Parent=rna-XM_026972463.1
NC_039506.1	Gnomon	exon	1217190	1218497	.	+	.	ID=exon-XM_026972463.1-7;Dbxref=GeneID:113562616%2CGenbank:XM_026972463.1;Parent=rna-XM_026972463.1
NC_039506.1	Gnomon	exon	1215549	1215933	.	+	.	ID=exon-XM_026972463.1-4;Dbxref=GeneID:113562616%2CGenbank:XM_026972463.1;Parent=rna-XM_026972463.1
NC_039506.1	Gnomon	exon	1216013	1216284	.	+	.	ID=exon-XM_026972463.1-5;Dbxref=GeneID:113562616%2CGenbank:XM_026972463.1;Parent=rna-XM_026972463.1
NC_039506.1	Gnomon	CDS	18911512	18911589	.	+	0	Name=XP_011335103.1;ID=cds-XP_011335103.1;Dbxref=GeneID:105278018%2CGenbank:XP_011335103.1;Parent=rna-XM_011336801.3
NC_039506.1	Gnomon	CDS	18920923	18921059	.	+	0	Name=XP_011335103.1;ID=cds-XP_011335103.1;Dbxref=GeneID:105278018%2CGenbank:XP_011335103.1;Parent=rna-XM_011336801.3
NC_039506.1	Gnomon	CDS	18923405	18923556	.	+	0	Name=XP_011335103.1;ID=cds-XP_011335103.1;Dbxref=GeneID:105278018%2CGenbank:XP_011335103.1;Parent=rna-XM_011336801.3
NC_039506.1	Gnomon	CDS	18923797	18923936	.	+	0	Name=XP_011335103.1;ID=cds-XP_011335103.1;Dbxref=GeneID:105278018%2CGenbank:XP_011335103.1;Parent=rna-XM_011336801.3
NC_039506.1	Gnomon	CDS	18924028	18924223	.	+	0	Name=XP_011335103.1;ID=cds-XP_011335103.1;Dbxref=GeneID:105278018%2CGenbank:XP_011335103.1;Parent=rna-XM_011336801.3
NC_039506.1	Gnomon	CDS	18924437	18924758	.	+	0	Name=XP_011335103.1;ID=cds-XP_011335103.1;Dbxref=GeneID:105278018%2CGenbank:XP_011335103.1;Parent=rna-XM_011336801.3
NC_039506.1	Gnomon	CDS	18924940	18925084	.	+	0	Name=XP_011335103.1;ID=cds-XP_011335103.1;Dbxref=GeneID:105278018%2CGenbank:XP_011335103.1;Parent=rna-XM_011336801.3
NC_039506.1	Gnomon	CDS	10795771	10797879	.	+	0	Name=XP_011350197.1;ID=cds-XP_011350197.1;Dbxref=GeneID:105286737%2CGenbank:XP_011350197.1;Parent=rna-XM_011351895.3
NC_039506.1	Gnomon	mRNA	17765409	17771113	.	-	.	Name=XM_011331568.3;ID=rna-XM_011331568.3;Dbxref=GeneID:105274995%2CGenbank:XM_011331568.3;Parent=gene-LOC105274995
NC_039506.1	Gnomon	mRNA	23158548	23159903	.	-	.	Name=XM_026969859.1;ID=rna-XM_026969859.1;Dbxref=GeneID:113562005%2CGenbank:XM_026969859.1;Parent=gene-LOC113562005
NC_039506.1	Gnomon	exon	23442912	23443483	.	-	.	ID=id-LOC105279377;Dbxref=GeneID:105279377;Parent=gene-LOC105279377
NC_039506.1	Gnomon	CDS	18940449	18940555	.	-	0	Name=XP_011335093.1;ID=cds-XP_011335093.1;Dbxref=GeneID:105278016%2CGenbank:XP_011335093.1;Parent=rna-XM_011336791.3
NC_039506.1	Gnomon	CDS	18940206	18940363	.	-	0	Name=XP_011335093.1;ID=cds-XP_011335093.1;Dbxref=GeneID:105278016%2CGenbank:XP_011335093.1;Parent=rna-XM_011336791.3
NC_039506.1	Gnomon	CDS	18939813	18940009	.	-	0	Name=XP_011335093.1;ID=cds-XP_011335093.1;Dbxref=GeneID:105278016%2CGenbank:XP_011335093.1;Parent=rna-XM_011336791.3
NC_039506.1	Gnomon	CDS	7549599	7549851	.	+	0	Name=XP_026825843.1;ID=cds-XP_026825843.1;Dbxref=GeneID:105286739%2CGenbank:XP_026825843.1;Note=The sequence of the model RefSeq protein was modified relative to this genomic sequence to represent the inferred CDS: inserted 2 bases in 2 codons;Parent=rna-XM_026970042.1
NC_039506.1	Gnomon	CDS	7549961	7550119	.	+	0	Name=XP_026825843.1;ID=cds-XP_026825843.1;Dbxref=GeneID:105286739%2CGenbank:XP_026825843.1;Note=The sequence of the model RefSeq protein was modified relative to this genomic sequence to represent the inferred CDS: inserted 2 bases in 2 codons;Parent=rna-XM_026970042.1
NC_039506.1	Gnomon	CDS	7550228	7550499	.	+	0	Name=XP_026825843.1;ID=cds-XP_026825843.1;Dbxref=GeneID:105286739%2CGenbank:XP_026825843.1;Note=The sequence of the model RefSeq protein was modified relative to this genomic sequence to represent the inferred CDS: inserted 2 bases in 2 codons;Parent=rna-XM_026970042.1
NC_039506.1	Gnomon	CDS	7550763	7550994	.	+	0	Name=XP_026825843.1;ID=cds-XP_026825843.1;Dbxref=GeneID:105286739%2CGenbank:XP_026825843.1;Note=The sequence of the model RefSeq protein was modified relative to this genomic sequence to represent the inferred CDS: inserted 2 bases in 2 codons;Parent=rna-XM_026970042.1
NC_039506.1	Gnomon	CDS	7551138	7551371	.	+	0	Name=XP_026825843.1;ID=cds-XP_026825843.1;Dbxref=GeneID:105286739%2CGenbank:XP_026825843.1;Note=The sequence of the model RefSeq protein was modified relative to this genomic sequence to represent the inferred CDS: inserted 2 bases in 2 codons;Parent=rna-XM_026970042.1
NC_039506.1	Gnomon	CDS	7551374	7551478	.	+	0	Name=XP_026825843.1;ID=cds-XP_026825843.1;Dbxref=GeneID:105286739%2CGenbank:XP_026825843.1;Note=The sequence of the model RefSeq protein was modified relative to this genomic sequence to represent the inferred CDS: inserted 2 bases in 2 codons;Parent=rna-XM_026970042.1
NC_039506.1	Gnomon	CDS	7551625	7551765	.	+	0	Name=XP_026825843.1;ID=cds-XP_026825843.1;Dbxref=GeneID:105286739%2CGenbank:XP_026825843.1;Note=The sequence of the model RefSeq protein was modified relative to this genomic sequence to represent the inferred CDS: inserted 2 bases in 2 codons;Parent=rna-XM_026970042.1
NC_039506.1	Gnomon	CDS	7551893	7552045	.	+	0	Name=XP_026825843.1;ID=cds-XP_026825843.1;Dbxref=GeneID:105286739%2CGenbank:XP_026825843.1;Note=The sequence of the model RefSeq protein was modified relative to this genomic sequence to represent the inferred CDS: inserted 2 bases in 2 codons;Parent=rna-XM_026970042.1
NC_039506.1	Gnomon	CDS	7552142	7552309	.	+	0	Name=XP_026825843.1;ID=cds-XP_026825843.1;Dbxref=GeneID:105286739%2CGenbank:XP_026825843.1;Note=The sequence of the model RefSeq protein was modified relative to this genomic sequence to represent the inferred CDS: inserted 2 bases in 2 codons;Parent=rna-XM_026970042.1
NC_039506.1	Gnomon	CDS	7552437	7552561	.	+	0	Name=XP_026825843.1;ID=cds-XP_026825843.1;Dbxref=GeneID:105286739%2CGenbank:XP_026825843.1;Note=The sequence of the model RefSeq protein was modified relative to this genomic sequence to represent the inferred CDS: inserted 2 bases in 2 codons;Parent=rna-XM_026970042.1
NC_039506.1	Gnomon	CDS	7552704	7552899	.	+	0	Name=XP_026825843.1;ID=cds-XP_026825843.1;Dbxref=GeneID:105286739%2CGenbank:XP_026825843.1;Note=The sequence of the model RefSeq protein was modified relative to this genomic sequence to represent the inferred CDS: inserted 2 bases in 2 codons;Parent=rna-XM_026970042.1
NC_039506.1	Gnomon	CDS	7553042	7553106	.	+	0	Name=XP_026825843.1;ID=cds-XP_026825843.1;Dbxref=GeneID:105286739%2CGenbank:XP_026825843.1;Note=The sequence of the model RefSeq protein was modified relative to this genomic sequence to represent the inferred CDS: inserted 2 bases in 2 codons;Parent=rna-XM_026970042.1
NC_039506.1	Gnomon	CDS	7553207	7553405	.	+	0	Name=XP_026825843.1;ID=cds-XP_026825843.1;Dbxref=GeneID:105286739%2CGenbank:XP_026825843.1;Note=The sequence of the model RefSeq protein was modified relative to this genomic sequence to represent the inferred CDS: inserted 2 bases in 2 codons;Parent=rna-XM_026970042.1
NC_039506.1	Gnomon	CDS	7553516	7553634	.	+	0	Name=XP_026825843.1;ID=cds-XP_026825843.1;Dbxref=GeneID:105286739%2CGenbank:XP_026825843.1;Note=The sequence of the model RefSeq protein was modified relative to this genomic sequence to represent the inferred CDS: inserted 2 bases in 2 codons;Parent=rna-XM_026970042.1
NC_039506.1	Gnomon	CDS	7554106	7554298	.	+	0	Name=XP_026825843.1;ID=cds-XP_026825843.1;Dbxref=GeneID:105286739%2CGenbank:XP_026825843.1;Note=The sequence of the model RefSeq protein was modified relative to this genomic sequence to represent the inferred CDS: inserted 2 bases in 2 codons;Parent=rna-XM_026970042.1
NC_039506.1	Gnomon	CDS	7554675	7554974	.	+	0	Name=XP_026825843.1;ID=cds-XP_026825843.1;Dbxref=GeneID:105286739%2CGenbank:XP_026825843.1;Note=The sequence of the model RefSeq protein was modified relative to this genomic sequence to represent the inferred CDS: inserted 2 bases in 2 codons;Parent=rna-XM_026970042.1
NC_039506.1	Gnomon	CDS	7555048	7555292	.	+	0	Name=XP_026825843.1;ID=cds-XP_026825843.1;Dbxref=GeneID:105286739%2CGenbank:XP_026825843.1;Note=The sequence of the model RefSeq protein was modified relative to this genomic sequence to represent the inferred CDS: inserted 2 bases in 2 codons;Parent=rna-XM_026970042.1
NC_039506.1	Gnomon	CDS	7555441	7555516	.	+	0	Name=XP_026825843.1;ID=cds-XP_026825843.1;Dbxref=GeneID:105286739%2CGenbank:XP_026825843.1;Note=The sequence of the model RefSeq protein was modified relative to this genomic sequence to represent the inferred CDS: inserted 2 bases in 2 codons;Parent=rna-XM_026970042.1
NC_039506.1	Gnomon	CDS	7555860	7556410	.	+	0	Name=XP_026825843.1;ID=cds-XP_026825843.1;Dbxref=GeneID:105286739%2CGenbank:XP_026825843.1;Note=The sequence of the model RefSeq protein was modified relative to this genomic sequence to represent the inferred CDS: inserted 2 bases in 2 codons;Parent=rna-XM_026970042.1
NC_039506.1	Gnomon	CDS	7556602	7556879	.	+	0	Name=XP_026825843.1;ID=cds-XP_026825843.1;Dbxref=GeneID:105286739%2CGenbank:XP_026825843.1;Note=The sequence of the model RefSeq protein was modified relative to this genomic sequence to represent the inferred CDS: inserted 2 bases in 2 codons;Parent=rna-XM_026970042.1
NC_039506.1	Gnomon	CDS	7557039	7557157	.	+	0	Name=XP_026825843.1;ID=cds-XP_026825843.1;Dbxref=GeneID:105286739%2CGenbank:XP_026825843.1;Note=The sequence of the model RefSeq protein was modified relative to this genomic sequence to represent the inferred CDS: inserted 2 bases in 2 codons;Parent=rna-XM_026970042.1
NC_039506.1	Gnomon	CDS	7557160	7557323	.	+	0	Name=XP_026825843.1;ID=cds-XP_026825843.1;Dbxref=GeneID:105286739%2CGenbank:XP_026825843.1;Note=The sequence of the model RefSeq protein was modified relative to this genomic sequence to represent the inferred CDS: inserted 2 bases in 2 codons;Parent=rna-XM_026970042.1
NC_039506.1	Gnomon	CDS	7557440	7557449	.	+	0	Name=XP_026825843.1;ID=cds-XP_026825843.1;Dbxref=GeneID:105286739%2CGenbank:XP_026825843.1;Note=The sequence of the model RefSeq protein was modified relative to this genomic sequence to represent the inferred CDS: inserted 2 bases in 2 codons;Parent=rna-XM_026970042.1
NC_039506.1	Gnomon	CDS	7557544	7557630	.	+	0	Name=XP_026825843.1;ID=cds-XP_026825843.1;Dbxref=GeneID:105286739%2CGenbank:XP_026825843.1;Note=The sequence of the model RefSeq protein was modified relative to this genomic sequence to represent the inferred CDS: inserted 2 bases in 2 codons;Parent=rna-XM_026970042.1
NC_039506.1	Gnomon	CDS	7557708	7557784	.	+	0	Name=XP_026825843.1;ID=cds-XP_026825843.1;Dbxref=GeneID:105286739%2CGenbank:XP_026825843.1;Note=The sequence of the model RefSeq protein was modified relative to this genomic sequence to represent the inferred CDS: inserted 2 bases in 2 codons;Parent=rna-XM_026970042.1
NC_039506.1	Gnomon	CDS	7558029	7558163	.	+	0	Name=XP_026825843.1;ID=cds-XP_026825843.1;Dbxref=GeneID:105286739%2CGenbank:XP_026825843.1;Note=The sequence of the model RefSeq protein was modified relative to this genomic sequence to represent the inferred CDS: inserted 2 bases in 2 codons;Parent=rna-XM_026970042.1
NC_039506.1	Gnomon	CDS	7558348	7558488	.	+	0	Name=XP_026825843.1;ID=cds-XP_026825843.1;Dbxref=GeneID:105286739%2CGenbank:XP_026825843.1;Note=The sequence of the model RefSeq protein was modified relative to this genomic sequence to represent the inferred CDS: inserted 2 bases in 2 codons;Parent=rna-XM_026970042.1
NC_039506.1	Gnomon	CDS	7558562	7558759	.	+	0	Name=XP_026825843.1;ID=cds-XP_026825843.1;Dbxref=GeneID:105286739%2CGenbank:XP_026825843.1;Note=The sequence of the model RefSeq protein was modified relative to this genomic sequence to represent the inferred CDS: inserted 2 bases in 2 codons;Parent=rna-XM_026970042.1
NC_039506.1	Gnomon	CDS	7558913	7559216	.	+	0	Name=XP_026825843.1;ID=cds-XP_026825843.1;Dbxref=GeneID:105286739%2CGenbank:XP_026825843.1;Note=The sequence of the model RefSeq protein was modified relative to this genomic sequence to represent the inferred CDS: inserted 2 bases in 2 codons;Parent=rna-XM_026970042.1
NC_039506.1	Gnomon	CDS	7559496	7559710	.	+	0	Name=XP_026825843.1;ID=cds-XP_026825843.1;Dbxref=GeneID:105286739%2CGenbank:XP_026825843.1;Note=The sequence of the model RefSeq protein was modified relative to this genomic sequence to represent the inferred CDS: inserted 2 bases in 2 codons;Parent=rna-XM_026970042.1
NC_039506.1	Gnomon	CDS	7559956	7560084	.	+	0	Name=XP_026825843.1;ID=cds-XP_026825843.1;Dbxref=GeneID:105286739%2CGenbank:XP_026825843.1;Note=The sequence of the model RefSeq protein was modified relative to this genomic sequence to represent the inferred CDS: inserted 2 bases in 2 codons;Parent=rna-XM_026970042.1
NC_039506.1	Gnomon	CDS	7560163	7560317	.	+	0	Name=XP_026825843.1;ID=cds-XP_026825843.1;Dbxref=GeneID:105286739%2CGenbank:XP_026825843.1;Note=The sequence of the model RefSeq protein was modified relative to this genomic sequence to represent the inferred CDS: inserted 2 bases in 2 codons;Parent=rna-XM_026970042.1
NC_039506.1	Gnomon	CDS	7560580	7560715	.	+	0	Name=XP_026825843.1;ID=cds-XP_026825843.1;Dbxref=GeneID:105286739%2CGenbank:XP_026825843.1;Note=The sequence of the model RefSeq protein was modified relative to this genomic sequence to represent the inferred CDS: inserted 2 bases in 2 codons;Parent=rna-XM_026970042.1
NC_039506.1	Gnomon	CDS	7588859	7588933	.	+	0	Name=XP_026825843.1;ID=cds-XP_026825843.1;Dbxref=GeneID:105286739%2CGenbank:XP_026825843.1;Note=The sequence of the model RefSeq protein was modified relative to this genomic sequence to represent the inferred CDS: inserted 2 bases in 2 codons;Parent=rna-XM_026970042.1
NC_039506.1	Gnomon	CDS	2239174	2239436	.	+	0	Name=XP_011339064.1;ID=cds-XP_011339064.1;Dbxref=GeneID:105280315%2CGenbank:XP_011339064.1;Parent=rna-XM_011340762.3
NC_039506.1	Gnomon	CDS	2244171	2244372	.	+	0	Name=XP_011339064.1;ID=cds-XP_011339064.1;Dbxref=GeneID:105280315%2CGenbank:XP_011339064.1;Parent=rna-XM_011340762.3
NC_039506.1	Gnomon	CDS	2244473	2244560	.	+	0	Name=XP_011339064.1;ID=cds-XP_011339064.1;Dbxref=GeneID:105280315%2CGenbank:XP_011339064.1;Parent=rna-XM_011340762.3
NC_039506.1	Gnomon	CDS	2244843	2244928	.	+	0	Name=XP_011339064.1;ID=cds-XP_011339064.1;Dbxref=GeneID:105280315%2CGenbank:XP_011339064.1;Parent=rna-XM_011340762.3
NC_039506.1	Gnomon	CDS	2245516	2246118	.	+	0	Name=XP_011339064.1;ID=cds-XP_011339064.1;Dbxref=GeneID:105280315%2CGenbank:XP_011339064.1;Parent=rna-XM_011340762.3
NC_039506.1	Gnomon	CDS	2246204	2246404	.	+	0	Name=XP_011339064.1;ID=cds-XP_011339064.1;Dbxref=GeneID:105280315%2CGenbank:XP_011339064.1;Parent=rna-XM_011340762.3
NC_039506.1	Gnomon	CDS	2246499	2246785	.	+	0	Name=XP_011339064.1;ID=cds-XP_011339064.1;Dbxref=GeneID:105280315%2CGenbank:XP_011339064.1;Parent=rna-XM_011340762.3
NC_039506.1	Gnomon	CDS	2246871	2247174	.	+	0	Name=XP_011339064.1;ID=cds-XP_011339064.1;Dbxref=GeneID:105280315%2CGenbank:XP_011339064.1;Parent=rna-XM_011340762.3
NC_039506.1	Gnomon	CDS	2247266	2247340	.	+	0	Name=XP_011339064.1;ID=cds-XP_011339064.1;Dbxref=GeneID:105280315%2CGenbank:XP_011339064.1;Parent=rna-XM_011340762.3
NC_039506.1	Gnomon	exon	6033258	6034224	.	-	.	ID=exon-XM_026972885.1-1;Dbxref=GeneID:105277812%2CGenbank:XM_026972885.1;Parent=rna-XM_026972885.1
NC_039506.1	Gnomon	exon	6003246	6003420	.	-	.	ID=exon-XM_026972885.1-2;Dbxref=GeneID:105277812%2CGenbank:XM_026972885.1;Parent=rna-XM_026972885.1
NC_039506.1	Gnomon	exon	6002240	6002297	.	-	.	ID=exon-XM_026972885.1-3;Dbxref=GeneID:105277812%2CGenbank:XM_026972885.1;Parent=rna-XM_026972885.1
NC_039506.1	Gnomon	CDS	1749548	1749697	.	+	0	Name=XP_026830790.1;ID=cds-XP_026830790.1;Dbxref=GeneID:105280271%2CGenbank:XP_026830790.1;Parent=rna-XM_026974989.1
NC_039506.1	Gnomon	CDS	1781595	1781815	.	+	0	Name=XP_026830790.1;ID=cds-XP_026830790.1;Dbxref=GeneID:105280271%2CGenbank:XP_026830790.1;Parent=rna-XM_026974989.1
NC_039506.1	Gnomon	CDS	1785796	1786026	.	+	0	Name=XP_026830790.1;ID=cds-XP_026830790.1;Dbxref=GeneID:105280271%2CGenbank:XP_026830790.1;Parent=rna-XM_026974989.1
NC_039506.1	Gnomon	CDS	1789735	1790625	.	+	0	Name=XP_026830790.1;ID=cds-XP_026830790.1;Dbxref=GeneID:105280271%2CGenbank:XP_026830790.1;Parent=rna-XM_026974989.1
NC_039506.1	Gnomon	CDS	1792550	1792627	.	+	0	Name=XP_026830790.1;ID=cds-XP_026830790.1;Dbxref=GeneID:105280271%2CGenbank:XP_026830790.1;Parent=rna-XM_026974989.1
NC_039506.1	Gnomon	CDS	1800582	1800912	.	+	0	Name=XP_026830790.1;ID=cds-XP_026830790.1;Dbxref=GeneID:105280271%2CGenbank:XP_026830790.1;Parent=rna-XM_026974989.1
NC_039506.1	Gnomon	CDS	1807411	1807634	.	+	0	Name=XP_026830790.1;ID=cds-XP_026830790.1;Dbxref=GeneID:105280271%2CGenbank:XP_026830790.1;Parent=rna-XM_026974989.1
NC_039506.1	Gnomon	CDS	1807840	1808995	.	+	0	Name=XP_026830790.1;ID=cds-XP_026830790.1;Dbxref=GeneID:105280271%2CGenbank:XP_026830790.1;Parent=rna-XM_026974989.1
NC_039506.1	Gnomon	CDS	1809151	1809615	.	+	0	Name=XP_026830790.1;ID=cds-XP_026830790.1;Dbxref=GeneID:105280271%2CGenbank:XP_026830790.1;Parent=rna-XM_026974989.1
NC_039506.1	Gnomon	CDS	1810051	1810671	.	+	0	Name=XP_026830790.1;ID=cds-XP_026830790.1;Dbxref=GeneID:105280271%2CGenbank:XP_026830790.1;Parent=rna-XM_026974989.1
NC_039506.1	Gnomon	exon	1297075	1298390	.	+	.	ID=id-LOC113562524;Dbxref=GeneID:113562524;Parent=gene-LOC113562524
NC_039506.1	Gnomon	exon	5999229	6001028	.	-	.	ID=exon-XM_026972885.1-4;Dbxref=GeneID:105277812%2CGenbank:XM_026972885.1;Parent=rna-XM_026972885.1
NC_039506.1	Gnomon	CDS	5512638	5512814	.	+	0	Name=XP_019886745.1;ID=cds-XP_019886745.1;Dbxref=GeneID:105277859%2CGenbank:XP_019886745.1;Parent=rna-XM_020031186.2
NC_039506.1	Gnomon	CDS	5513039	5513290	.	+	0	Name=XP_019886745.1;ID=cds-XP_019886745.1;Dbxref=GeneID:105277859%2CGenbank:XP_019886745.1;Parent=rna-XM_020031186.2
NC_039506.1	Gnomon	CDS	5513616	5513810	.	+	0	Name=XP_019886745.1;ID=cds-XP_019886745.1;Dbxref=GeneID:105277859%2CGenbank:XP_019886745.1;Parent=rna-XM_020031186.2
NC_039506.1	Gnomon	CDS	5514042	5514142	.	+	0	Name=XP_019886745.1;ID=cds-XP_019886745.1;Dbxref=GeneID:105277859%2CGenbank:XP_019886745.1;Parent=rna-XM_020031186.2
NC_039506.1	Gnomon	CDS	5514312	5514485	.	+	0	Name=XP_019886745.1;ID=cds-XP_019886745.1;Dbxref=GeneID:105277859%2CGenbank:XP_019886745.1;Parent=rna-XM_020031186.2
NC_039506.1	Gnomon	CDS	5514724	5514837	.	+	0	Name=XP_019886745.1;ID=cds-XP_019886745.1;Dbxref=GeneID:105277859%2CGenbank:XP_019886745.1;Parent=rna-XM_020031186.2
NC_039506.1	Gnomon	CDS	5514979	5515138	.	+	0	Name=XP_019886745.1;ID=cds-XP_019886745.1;Dbxref=GeneID:105277859%2CGenbank:XP_019886745.1;Parent=rna-XM_020031186.2
NC_039506.1	Gnomon	CDS	5515276	5515492	.	+	0	Name=XP_019886745.1;ID=cds-XP_019886745.1;Dbxref=GeneID:105277859%2CGenbank:XP_019886745.1;Parent=rna-XM_020031186.2
NC_039506.1	Gnomon	CDS	5515696	5515830	.	+	0	Name=XP_019886745.1;ID=cds-XP_019886745.1;Dbxref=GeneID:105277859%2CGenbank:XP_019886745.1;Parent=rna-XM_020031186.2
NC_039506.1	Gnomon	CDS	5516046	5516203	.	+	0	Name=XP_019886745.1;ID=cds-XP_019886745.1;Dbxref=GeneID:105277859%2CGenbank:XP_019886745.1;Parent=rna-XM_020031186.2
NC_039506.1	Gnomon	CDS	5516285	5516519	.	+	0	Name=XP_019886745.1;ID=cds-XP_019886745.1;Dbxref=GeneID:105277859%2CGenbank:XP_019886745.1;Parent=rna-XM_020031186.2
NC_039506.1	Gnomon	CDS	5516698	5516846	.	+	0	Name=XP_019886745.1;ID=cds-XP_019886745.1;Dbxref=GeneID:105277859%2CGenbank:XP_019886745.1;Parent=rna-XM_020031186.2
NC_039506.1	Gnomon	CDS	5516938	5517095	.	+	0	Name=XP_019886745.1;ID=cds-XP_019886745.1;Dbxref=GeneID:105277859%2CGenbank:XP_019886745.1;Parent=rna-XM_020031186.2
NC_039506.1	Gnomon	CDS	5517177	5517349	.	+	0	Name=XP_019886745.1;ID=cds-XP_019886745.1;Dbxref=GeneID:105277859%2CGenbank:XP_019886745.1;Parent=rna-XM_020031186.2
NC_039506.1	Gnomon	CDS	5517599	5517852	.	+	0	Name=XP_019886745.1;ID=cds-XP_019886745.1;Dbxref=GeneID:105277859%2CGenbank:XP_019886745.1;Parent=rna-XM_020031186.2
NC_039506.1	Gnomon	CDS	5517958	5518200	.	+	0	Name=XP_019886745.1;ID=cds-XP_019886745.1;Dbxref=GeneID:105277859%2CGenbank:XP_019886745.1;Parent=rna-XM_020031186.2
NC_039506.1	Gnomon	mRNA	20618277	20620542	.	-	.	Name=XM_011337683.3;ID=rna-XM_011337683.3;Dbxref=GeneID:105278533%2CGenbank:XM_011337683.3;Parent=gene-LOC105278533
NC_039506.1	Gnomon	mRNA	15110905	15122126	.	+	.	Name=XM_026968872.1;ID=rna-XM_026968872.1;Dbxref=GeneID:105280869%2CGenbank:XM_026968872.1;Parent=gene-LOC105280869
NC_039506.1	Gnomon	CDS	1749548	1749697	.	+	0	Name=XP_026830800.1;ID=cds-XP_026830800.1;Dbxref=GeneID:105280271%2CGenbank:XP_026830800.1;Parent=rna-XM_026974999.1
NC_039506.1	Gnomon	CDS	1781595	1781815	.	+	0	Name=XP_026830800.1;ID=cds-XP_026830800.1;Dbxref=GeneID:105280271%2CGenbank:XP_026830800.1;Parent=rna-XM_026974999.1
NC_039506.1	Gnomon	CDS	1785796	1786026	.	+	0	Name=XP_026830800.1;ID=cds-XP_026830800.1;Dbxref=GeneID:105280271%2CGenbank:XP_026830800.1;Parent=rna-XM_026974999.1
NC_039506.1	Gnomon	CDS	1789735	1790625	.	+	0	Name=XP_026830800.1;ID=cds-XP_026830800.1;Dbxref=GeneID:105280271%2CGenbank:XP_026830800.1;Parent=rna-XM_026974999.1
NC_039506.1	Gnomon	CDS	1792550	1792627	.	+	0	Name=XP_026830800.1;ID=cds-XP_026830800.1;Dbxref=GeneID:105280271%2CGenbank:XP_026830800.1;Parent=rna-XM_026974999.1
NC_039506.1	Gnomon	CDS	1800582	1800912	.	+	0	Name=XP_026830800.1;ID=cds-XP_026830800.1;Dbxref=GeneID:105280271%2CGenbank:XP_026830800.1;Parent=rna-XM_026974999.1
NC_039506.1	Gnomon	CDS	1807411	1807634	.	+	0	Name=XP_026830800.1;ID=cds-XP_026830800.1;Dbxref=GeneID:105280271%2CGenbank:XP_026830800.1;Parent=rna-XM_026974999.1
NC_039506.1	Gnomon	CDS	1807840	1808995	.	+	0	Name=XP_026830800.1;ID=cds-XP_026830800.1;Dbxref=GeneID:105280271%2CGenbank:XP_026830800.1;Parent=rna-XM_026974999.1
NC_039506.1	Gnomon	CDS	1809151	1809615	.	+	0	Name=XP_026830800.1;ID=cds-XP_026830800.1;Dbxref=GeneID:105280271%2CGenbank:XP_026830800.1;Parent=rna-XM_026974999.1
NC_039506.1	Gnomon	CDS	1810051	1810671	.	+	0	Name=XP_026830800.1;ID=cds-XP_026830800.1;Dbxref=GeneID:105280271%2CGenbank:XP_026830800.1;Parent=rna-XM_026974999.1
NC_039506.1	Gnomon	exon	3301630	3301648	.	+	.	ID=exon-XR_003407308.1-10;Dbxref=GeneID:105280385%2CGenbank:XR_003407308.1;Parent=rna-XR_003407308.1
NC_039506.1	Gnomon	CDS	5067825	5067871	.	+	0	Name=XP_019886744.1;ID=cds-XP_019886744.1;Dbxref=GeneID:105277899%2CGenbank:XP_019886744.1;Parent=rna-XM_020031185.2
NC_039506.1	Gnomon	CDS	5068344	5068627	.	+	0	Name=XP_019886744.1;ID=cds-XP_019886744.1;Dbxref=GeneID:105277899%2CGenbank:XP_019886744.1;Parent=rna-XM_020031185.2
NC_039506.1	Gnomon	CDS	5068718	5068943	.	+	0	Name=XP_019886744.1;ID=cds-XP_019886744.1;Dbxref=GeneID:105277899%2CGenbank:XP_019886744.1;Parent=rna-XM_020031185.2
NC_039506.1	Gnomon	CDS	5069032	5069317	.	+	0	Name=XP_019886744.1;ID=cds-XP_019886744.1;Dbxref=GeneID:105277899%2CGenbank:XP_019886744.1;Parent=rna-XM_020031185.2
NC_039506.1	Gnomon	CDS	5069591	5069656	.	+	0	Name=XP_019886744.1;ID=cds-XP_019886744.1;Dbxref=GeneID:105277899%2CGenbank:XP_019886744.1;Parent=rna-XM_020031185.2
NC_039506.1	Gnomon	CDS	5070252	5070682	.	+	0	Name=XP_019886744.1;ID=cds-XP_019886744.1;Dbxref=GeneID:105277899%2CGenbank:XP_019886744.1;Parent=rna-XM_020031185.2
NC_039506.1	Gnomon	CDS	5070993	5071297	.	+	0	Name=XP_019886744.1;ID=cds-XP_019886744.1;Dbxref=GeneID:105277899%2CGenbank:XP_019886744.1;Parent=rna-XM_020031185.2
NC_039506.1	Gnomon	CDS	5071461	5071717	.	+	0	Name=XP_019886744.1;ID=cds-XP_019886744.1;Dbxref=GeneID:105277899%2CGenbank:XP_019886744.1;Parent=rna-XM_020031185.2
NC_039506.1	Gnomon	exon	1290247	1290268	.	+	.	ID=id-LOC113562517;Dbxref=GeneID:113562517;Parent=gene-LOC113562517
NC_039506.1	Gnomon	exon	714974	715974	.	+	.	ID=id-LOC113562518;Dbxref=GeneID:113562518;Parent=gene-LOC113562518
NC_039506.1	Gnomon	exon	6648298	6648531	.	-	.	ID=exon-XM_020034093.2-14;Dbxref=GeneID:105286771%2CGenbank:XM_020034093.2;Parent=rna-XM_020034093.2
NC_039506.1	Gnomon	exon	6648037	6648174	.	-	.	ID=exon-XM_020034093.2-15;Dbxref=GeneID:105286771%2CGenbank:XM_020034093.2;Parent=rna-XM_020034093.2
NC_039506.1	Gnomon	exon	6647718	6647950	.	-	.	ID=exon-XM_020034093.2-16;Dbxref=GeneID:105286771%2CGenbank:XM_020034093.2;Parent=rna-XM_020034093.2
NC_039506.1	Gnomon	exon	6647462	6647643	.	-	.	ID=exon-XM_020034093.2-17;Dbxref=GeneID:105286771%2CGenbank:XM_020034093.2;Parent=rna-XM_020034093.2
NC_039506.1	Gnomon	exon	6649471	6654104	.	-	.	ID=exon-XM_020034093.2-10;Dbxref=GeneID:105286771%2CGenbank:XM_020034093.2;Parent=rna-XM_020034093.2
NC_039506.1	Gnomon	exon	6649075	6649389	.	-	.	ID=exon-XM_020034093.2-11;Dbxref=GeneID:105286771%2CGenbank:XM_020034093.2;Parent=rna-XM_020034093.2
NC_039506.1	Gnomon	exon	6648889	6648990	.	-	.	ID=exon-XM_020034093.2-12;Dbxref=GeneID:105286771%2CGenbank:XM_020034093.2;Parent=rna-XM_020034093.2
NC_039506.1	Gnomon	exon	6648623	6648823	.	-	.	ID=exon-XM_020034093.2-13;Dbxref=GeneID:105286771%2CGenbank:XM_020034093.2;Parent=rna-XM_020034093.2
NC_039506.1	Gnomon	exon	6647012	6647378	.	-	.	ID=exon-XM_020034093.2-18;Dbxref=GeneID:105286771%2CGenbank:XM_020034093.2;Parent=rna-XM_020034093.2
NC_039506.1	Gnomon	exon	6646700	6646933	.	-	.	ID=exon-XM_020034093.2-19;Dbxref=GeneID:105286771%2CGenbank:XM_020034093.2;Parent=rna-XM_020034093.2
NC_039506.1	Gnomon	exon	2348963	2349214	.	+	.	ID=exon-XM_011340776.3-2;Dbxref=GeneID:105280321%2CGenbank:XM_011340776.3;Parent=rna-XM_011340776.3
NC_039506.1	Gnomon	exon	2353623	2353824	.	+	.	ID=exon-XM_011340776.3-3;Dbxref=GeneID:105280321%2CGenbank:XM_011340776.3;Parent=rna-XM_011340776.3
NC_039506.1	Gnomon	exon	2347878	2348270	.	+	.	ID=exon-XM_011340776.3-1;Dbxref=GeneID:105280321%2CGenbank:XM_011340776.3;Parent=rna-XM_011340776.3
NC_039506.1	Gnomon	exon	2356488	2356547	.	+	.	ID=exon-XM_011340776.3-6;Dbxref=GeneID:105280321%2CGenbank:XM_011340776.3;Parent=rna-XM_011340776.3
NC_039506.1	Gnomon	mRNA	15393425	15406131	.	-	.	Name=XM_026973343.1;ID=rna-XM_026973343.1;Dbxref=GeneID:113562830%2CGenbank:XM_026973343.1;Parent=gene-LOC113562830
NC_039506.1	Gnomon	exon	2366490	2369955	.	+	.	ID=exon-XM_011340776.3-7;Dbxref=GeneID:105280321%2CGenbank:XM_011340776.3;Parent=rna-XM_011340776.3
NC_039506.1	Gnomon	exon	2354263	2354454	.	+	.	ID=exon-XM_011340776.3-4;Dbxref=GeneID:105280321%2CGenbank:XM_011340776.3;Parent=rna-XM_011340776.3
NC_039506.1	Gnomon	exon	2355262	2355847	.	+	.	ID=exon-XM_011340776.3-5;Dbxref=GeneID:105280321%2CGenbank:XM_011340776.3;Parent=rna-XM_011340776.3
NC_039506.1	Gnomon	mRNA	5924220	5977829	.	+	.	Name=XM_011336460.3;ID=rna-XM_011336460.3;Dbxref=GeneID:105277815%2CGenbank:XM_011336460.3;Parent=gene-LOC105277815
NC_039506.1	Gnomon	exon	11217784	11217943	.	-	.	ID=exon-XM_026968290.1-3;Dbxref=GeneID:113561634%2CGenbank:XM_026968290.1;Parent=rna-XM_026968290.1
NC_039506.1	Gnomon	exon	11217091	11217262	.	-	.	ID=exon-XM_026968290.1-4;Dbxref=GeneID:113561634%2CGenbank:XM_026968290.1;Parent=rna-XM_026968290.1
NC_039506.1	Gnomon	exon	11218486	11219593	.	-	.	ID=exon-XM_026968290.1-1;Dbxref=GeneID:113561634%2CGenbank:XM_026968290.1;Parent=rna-XM_026968290.1
NC_039506.1	Gnomon	exon	11218020	11218207	.	-	.	ID=exon-XM_026968290.1-2;Dbxref=GeneID:113561634%2CGenbank:XM_026968290.1;Parent=rna-XM_026968290.1
NC_039506.1	Gnomon	mRNA	7605350	7609877	.	+	.	Name=XM_026975395.1;ID=rna-XM_026975395.1;Dbxref=GeneID:113563601%2CGenbank:XM_026975395.1;Parent=gene-LOC113563601
NC_039506.1	Gnomon	mRNA	20001216	20047859	.	+	.	Name=XM_011336710.3;ID=rna-XM_011336710.3;Dbxref=GeneID:105277954%2CGenbank:XM_011336710.3;Parent=gene-LOC105277954
NC_039506.1	Gnomon	exon	6640955	6641038	.	-	.	ID=exon-XM_020034093.2-30;Dbxref=GeneID:105286771%2CGenbank:XM_020034093.2;Parent=rna-XM_020034093.2
NC_039506.1	Gnomon	exon	6639882	6640882	.	-	.	ID=exon-XM_020034093.2-31;Dbxref=GeneID:105286771%2CGenbank:XM_020034093.2;Parent=rna-XM_020034093.2
NC_039506.1	Gnomon	mRNA	6886485	6893071	.	+	.	Name=XM_026970596.1;ID=rna-XM_026970596.1;Dbxref=GeneID:113562173%2CGenbank:XM_026970596.1;Note=The sequence of the model RefSeq transcript was modified relative to this genomic sequence to represent the inferred CDS: inserted 1 base in 1 codon;Parent=gene-LOC113562173
NC_039506.1	Gnomon	exon	6643401	6643487	.	-	.	ID=exon-XM_020034093.2-25;Dbxref=GeneID:105286771%2CGenbank:XM_020034093.2;Parent=rna-XM_020034093.2
NC_039506.1	Gnomon	exon	6642230	6642290	.	-	.	ID=exon-XM_020034093.2-26;Dbxref=GeneID:105286771%2CGenbank:XM_020034093.2;Parent=rna-XM_020034093.2
NC_039506.1	Gnomon	exon	6641834	6642042	.	-	.	ID=exon-XM_020034093.2-27;Dbxref=GeneID:105286771%2CGenbank:XM_020034093.2;Parent=rna-XM_020034093.2
NC_039506.1	Gnomon	exon	6801645	6801717	.	-	.	ID=exon-XM_026971702.1-10;Dbxref=GeneID:113562358%2CGenbank:XM_026971702.1;Note=The sequence of the model RefSeq transcript was modified relative to this genomic sequence to represent the inferred CDS: inserted 3 bases in 3 codons;Parent=rna-XM_026971702.1
NC_039506.1	Gnomon	exon	6641613	6641757	.	-	.	ID=exon-XM_020034093.2-28;Dbxref=GeneID:105286771%2CGenbank:XM_020034093.2;Parent=rna-XM_020034093.2
NC_039506.1	Gnomon	exon	6801453	6801576	.	-	.	ID=exon-XM_026971702.1-11;Dbxref=GeneID:113562358%2CGenbank:XM_026971702.1;Note=The sequence of the model RefSeq transcript was modified relative to this genomic sequence to represent the inferred CDS: inserted 3 bases in 3 codons;Parent=rna-XM_026971702.1
NC_039506.1	Gnomon	exon	6645768	6645972	.	-	.	ID=exon-XM_020034093.2-21;Dbxref=GeneID:105286771%2CGenbank:XM_020034093.2;Parent=rna-XM_020034093.2
NC_039506.1	Gnomon	exon	6645427	6645694	.	-	.	ID=exon-XM_020034093.2-22;Dbxref=GeneID:105286771%2CGenbank:XM_020034093.2;Parent=rna-XM_020034093.2
NC_039506.1	Gnomon	exon	6645079	6645252	.	-	.	ID=exon-XM_020034093.2-23;Dbxref=GeneID:105286771%2CGenbank:XM_020034093.2;Parent=rna-XM_020034093.2
NC_039506.1	Gnomon	exon	6644907	6645005	.	-	.	ID=exon-XM_020034093.2-24;Dbxref=GeneID:105286771%2CGenbank:XM_020034093.2;Parent=rna-XM_020034093.2
NC_039506.1	Gnomon	exon	6641130	6641347	.	-	.	ID=exon-XM_020034093.2-29;Dbxref=GeneID:105286771%2CGenbank:XM_020034093.2;Parent=rna-XM_020034093.2
NC_039506.1	Gnomon	exon	6646364	6646616	.	-	.	ID=exon-XM_020034093.2-20;Dbxref=GeneID:105286771%2CGenbank:XM_020034093.2;Parent=rna-XM_020034093.2
NC_039506.1	Gnomon	CDS	3767894	3768066	.	-	0	Name=XP_011339314.1;ID=cds-XP_011339314.1;Dbxref=GeneID:105280445%2CGenbank:XP_011339314.1;Parent=rna-XM_011341012.3
NC_039506.1	Gnomon	CDS	3757479	3757665	.	-	0	Name=XP_011339314.1;ID=cds-XP_011339314.1;Dbxref=GeneID:105280445%2CGenbank:XP_011339314.1;Parent=rna-XM_011341012.3
NC_039506.1	Gnomon	CDS	3756684	3756957	.	-	0	Name=XP_011339314.1;ID=cds-XP_011339314.1;Dbxref=GeneID:105280445%2CGenbank:XP_011339314.1;Parent=rna-XM_011341012.3
NC_039506.1	Gnomon	CDS	3743465	3743684	.	-	0	Name=XP_011339314.1;ID=cds-XP_011339314.1;Dbxref=GeneID:105280445%2CGenbank:XP_011339314.1;Parent=rna-XM_011341012.3
NC_039506.1	Gnomon	CDS	3742996	3743189	.	-	0	Name=XP_011339314.1;ID=cds-XP_011339314.1;Dbxref=GeneID:105280445%2CGenbank:XP_011339314.1;Parent=rna-XM_011341012.3
NC_039506.1	Gnomon	CDS	3742640	3742857	.	-	0	Name=XP_011339314.1;ID=cds-XP_011339314.1;Dbxref=GeneID:105280445%2CGenbank:XP_011339314.1;Parent=rna-XM_011341012.3
NC_039506.1	Gnomon	CDS	3742069	3742375	.	-	0	Name=XP_011339314.1;ID=cds-XP_011339314.1;Dbxref=GeneID:105280445%2CGenbank:XP_011339314.1;Parent=rna-XM_011341012.3
NC_039506.1	Gnomon	CDS	3741356	3741903	.	-	0	Name=XP_011339314.1;ID=cds-XP_011339314.1;Dbxref=GeneID:105280445%2CGenbank:XP_011339314.1;Parent=rna-XM_011341012.3
NC_039506.1	Gnomon	mRNA	16170388	16174416	.	+	.	Name=XM_011331421.3;ID=rna-XM_011331421.3;Dbxref=GeneID:105274929%2CGenbank:XM_011331421.3;Parent=gene-LOC105274929
NC_039506.1	Gnomon	CDS	5997539	5997570	.	-	0	Name=XP_011334755.1;ID=cds-XP_011334755.1;Dbxref=GeneID:105277814%2CGenbank:XP_011334755.1;Parent=rna-XM_011336453.3
NC_039506.1	Gnomon	CDS	5997033	5997261	.	-	0	Name=XP_011334755.1;ID=cds-XP_011334755.1;Dbxref=GeneID:105277814%2CGenbank:XP_011334755.1;Parent=rna-XM_011336453.3
NC_039506.1	Gnomon	CDS	5996835	5996942	.	-	0	Name=XP_011334755.1;ID=cds-XP_011334755.1;Dbxref=GeneID:105277814%2CGenbank:XP_011334755.1;Parent=rna-XM_011336453.3
NC_039506.1	Gnomon	CDS	5996124	5996576	.	-	0	Name=XP_011334755.1;ID=cds-XP_011334755.1;Dbxref=GeneID:105277814%2CGenbank:XP_011334755.1;Parent=rna-XM_011336453.3
NC_039506.1	Gnomon	CDS	5995517	5995964	.	-	0	Name=XP_011334755.1;ID=cds-XP_011334755.1;Dbxref=GeneID:105277814%2CGenbank:XP_011334755.1;Parent=rna-XM_011336453.3
NC_039506.1	Gnomon	CDS	5995259	5995434	.	-	0	Name=XP_011334755.1;ID=cds-XP_011334755.1;Dbxref=GeneID:105277814%2CGenbank:XP_011334755.1;Parent=rna-XM_011336453.3
NC_039506.1	Gnomon	CDS	5993933	5994040	.	-	0	Name=XP_011334755.1;ID=cds-XP_011334755.1;Dbxref=GeneID:105277814%2CGenbank:XP_011334755.1;Parent=rna-XM_011336453.3
NC_039506.1	Gnomon	CDS	5993641	5993825	.	-	0	Name=XP_011334755.1;ID=cds-XP_011334755.1;Dbxref=GeneID:105277814%2CGenbank:XP_011334755.1;Parent=rna-XM_011336453.3
NC_039506.1	Gnomon	CDS	5993362	5993566	.	-	0	Name=XP_011334755.1;ID=cds-XP_011334755.1;Dbxref=GeneID:105277814%2CGenbank:XP_011334755.1;Parent=rna-XM_011336453.3
NC_039506.1	Gnomon	CDS	5993116	5993268	.	-	0	Name=XP_011334755.1;ID=cds-XP_011334755.1;Dbxref=GeneID:105277814%2CGenbank:XP_011334755.1;Parent=rna-XM_011336453.3
NC_039506.1	Gnomon	exon	3886148	3886330	.	-	.	ID=exon-XM_026973985.1-10;Dbxref=GeneID:105280459%2CGenbank:XM_026973985.1;Parent=rna-XM_026973985.1
NC_039506.1	Gnomon	exon	3885870	3886032	.	-	.	ID=exon-XM_026973985.1-11;Dbxref=GeneID:105280459%2CGenbank:XM_026973985.1;Parent=rna-XM_026973985.1
NC_039506.1	Gnomon	exon	6801256	6801340	.	-	.	ID=exon-XM_026971702.1-12;Dbxref=GeneID:113562358%2CGenbank:XM_026971702.1;Note=The sequence of the model RefSeq transcript was modified relative to this genomic sequence to represent the inferred CDS: inserted 3 bases in 3 codons;Parent=rna-XM_026971702.1
NC_039506.1	Gnomon	exon	3885122	3885438	.	-	.	ID=exon-XM_026973985.1-12;Dbxref=GeneID:105280459%2CGenbank:XM_026973985.1;Parent=rna-XM_026973985.1
NC_039506.1	Gnomon	exon	6799980	6801253	.	-	.	ID=exon-XM_026971702.1-13;Dbxref=GeneID:113562358%2CGenbank:XM_026971702.1;Note=The sequence of the model RefSeq transcript was modified relative to this genomic sequence to represent the inferred CDS: inserted 3 bases in 3 codons;Parent=rna-XM_026971702.1
NC_039506.1	Gnomon	exon	3884257	3884939	.	-	.	ID=exon-XM_026973985.1-13;Dbxref=GeneID:105280459%2CGenbank:XM_026973985.1;Parent=rna-XM_026973985.1
NC_039506.1	Gnomon	CDS	17243726	17243961	.	-	0	Name=XP_011329798.1;ID=cds-XP_011329798.1;Dbxref=GeneID:105274971%2CGenbank:XP_011329798.1;Parent=rna-XM_011331496.3
NC_039506.1	Gnomon	CDS	17243453	17243605	.	-	0	Name=XP_011329798.1;ID=cds-XP_011329798.1;Dbxref=GeneID:105274971%2CGenbank:XP_011329798.1;Parent=rna-XM_011331496.3
NC_039506.1	Gnomon	CDS	17243191	17243383	.	-	0	Name=XP_011329798.1;ID=cds-XP_011329798.1;Dbxref=GeneID:105274971%2CGenbank:XP_011329798.1;Parent=rna-XM_011331496.3
NC_039506.1	Gnomon	CDS	17242944	17243096	.	-	0	Name=XP_011329798.1;ID=cds-XP_011329798.1;Dbxref=GeneID:105274971%2CGenbank:XP_011329798.1;Parent=rna-XM_011331496.3
NC_039506.1	Gnomon	CDS	17242765	17242853	.	-	0	Name=XP_011329798.1;ID=cds-XP_011329798.1;Dbxref=GeneID:105274971%2CGenbank:XP_011329798.1;Parent=rna-XM_011331496.3
NC_039506.1	Gnomon	CDS	17242465	17242678	.	-	0	Name=XP_011329798.1;ID=cds-XP_011329798.1;Dbxref=GeneID:105274971%2CGenbank:XP_011329798.1;Parent=rna-XM_011331496.3
NC_039506.1	Gnomon	CDS	17242216	17242371	.	-	0	Name=XP_011329798.1;ID=cds-XP_011329798.1;Dbxref=GeneID:105274971%2CGenbank:XP_011329798.1;Parent=rna-XM_011331496.3
NC_039506.1	Gnomon	CDS	17242062	17242118	.	-	0	Name=XP_011329798.1;ID=cds-XP_011329798.1;Dbxref=GeneID:105274971%2CGenbank:XP_011329798.1;Parent=rna-XM_011331496.3
NC_039506.1	Gnomon	exon	11489433	11489738	.	-	.	ID=exon-XM_011331765.3-1;Dbxref=GeneID:105275115%2CGenbank:XM_011331765.3;Parent=rna-XM_011331765.3
NC_039506.1	Gnomon	mRNA	12078046	12080487	.	-	.	Name=XM_026970450.1;ID=rna-XM_026970450.1;Dbxref=GeneID:105281922%2CGenbank:XM_026970450.1;Parent=gene-LOC105281922
NC_039506.1	Gnomon	exon	15327789	15327929	.	+	.	ID=exon-XM_026973194.1-10;Dbxref=GeneID:105280865%2CGenbank:XM_026973194.1;Parent=rna-XM_026973194.1
NC_039506.1	Gnomon	exon	15333123	15333275	.	+	.	ID=exon-XM_026973194.1-11;Dbxref=GeneID:105280865%2CGenbank:XM_026973194.1;Parent=rna-XM_026973194.1
NC_039506.1	Gnomon	exon	15335964	15336101	.	+	.	ID=exon-XM_026973194.1-12;Dbxref=GeneID:105280865%2CGenbank:XM_026973194.1;Parent=rna-XM_026973194.1
NC_039506.1	Gnomon	exon	11484276	11484470	.	-	.	ID=exon-XM_011331765.3-6;Dbxref=GeneID:105275115%2CGenbank:XM_011331765.3;Parent=rna-XM_011331765.3
NC_039506.1	Gnomon	exon	15342384	15342551	.	+	.	ID=exon-XM_026973194.1-13;Dbxref=GeneID:105280865%2CGenbank:XM_026973194.1;Parent=rna-XM_026973194.1
NC_039506.1	Gnomon	exon	11483670	11483846	.	-	.	ID=exon-XM_011331765.3-7;Dbxref=GeneID:105275115%2CGenbank:XM_011331765.3;Parent=rna-XM_011331765.3
NC_039506.1	Gnomon	exon	15347183	15347500	.	+	.	ID=exon-XM_026973194.1-14;Dbxref=GeneID:105280865%2CGenbank:XM_026973194.1;Parent=rna-XM_026973194.1
NC_039506.1	Gnomon	exon	11476469	11476720	.	-	.	ID=exon-XM_011331765.3-8;Dbxref=GeneID:105275115%2CGenbank:XM_011331765.3;Parent=rna-XM_011331765.3
NC_039506.1	Gnomon	exon	15350655	15350911	.	+	.	ID=exon-XM_026973194.1-15;Dbxref=GeneID:105280865%2CGenbank:XM_026973194.1;Parent=rna-XM_026973194.1
NC_039506.1	Gnomon	mRNA	2172791	2181709	.	+	.	Name=XM_011340735.3;ID=rna-XM_011340735.3;Dbxref=GeneID:105280304%2CGenbank:XM_011340735.3;Parent=gene-LOC105280304
NC_039506.1	Gnomon	exon	11475567	11475783	.	-	.	ID=exon-XM_011331765.3-9;Dbxref=GeneID:105275115%2CGenbank:XM_011331765.3;Parent=rna-XM_011331765.3
NC_039506.1	Gnomon	exon	15351580	15352078	.	+	.	ID=exon-XM_026973194.1-16;Dbxref=GeneID:105280865%2CGenbank:XM_026973194.1;Parent=rna-XM_026973194.1
NC_039506.1	Gnomon	exon	11485556	11485682	.	-	.	ID=exon-XM_011331765.3-2;Dbxref=GeneID:105275115%2CGenbank:XM_011331765.3;Parent=rna-XM_011331765.3
NC_039506.1	Gnomon	exon	15352776	15361018	.	+	.	ID=exon-XM_026973194.1-17;Dbxref=GeneID:105280865%2CGenbank:XM_026973194.1;Parent=rna-XM_026973194.1
NC_039506.1	Gnomon	exon	11485274	11485384	.	-	.	ID=exon-XM_011331765.3-3;Dbxref=GeneID:105275115%2CGenbank:XM_011331765.3;Parent=rna-XM_011331765.3
NC_039506.1	Gnomon	exon	11484996	11485141	.	-	.	ID=exon-XM_011331765.3-4;Dbxref=GeneID:105275115%2CGenbank:XM_011331765.3;Parent=rna-XM_011331765.3
NC_039506.1	Gnomon	exon	11484816	11484914	.	-	.	ID=exon-XM_011331765.3-5;Dbxref=GeneID:105275115%2CGenbank:XM_011331765.3;Parent=rna-XM_011331765.3
NC_039506.1	Gnomon	exon	20398583	20399147	.	+	.	ID=exon-XM_026969257.1-1;Dbxref=GeneID:113561846%2CGenbank:XM_026969257.1;Parent=rna-XM_026969257.1
NC_039506.1	Gnomon	exon	20399432	20399802	.	+	.	ID=exon-XM_026969257.1-2;Dbxref=GeneID:113561846%2CGenbank:XM_026969257.1;Parent=rna-XM_026969257.1
NC_039506.1	Gnomon	exon	20399931	20400153	.	+	.	ID=exon-XM_026969257.1-3;Dbxref=GeneID:113561846%2CGenbank:XM_026969257.1;Parent=rna-XM_026969257.1
NC_039506.1	Gnomon	exon	20400254	20400473	.	+	.	ID=exon-XM_026969257.1-4;Dbxref=GeneID:113561846%2CGenbank:XM_026969257.1;Parent=rna-XM_026969257.1
NC_039506.1	Gnomon	exon	20400804	20401205	.	+	.	ID=exon-XM_026969257.1-5;Dbxref=GeneID:113561846%2CGenbank:XM_026969257.1;Parent=rna-XM_026969257.1
NC_039506.1	Gnomon	exon	19519297	19519890	.	+	.	ID=exon-XR_002193185.2-4;Dbxref=GeneID:109610878%2CGenbank:XR_002193185.2;Parent=rna-XR_002193185.2
NC_039506.1	Gnomon	exon	19518892	19518975	.	+	.	ID=exon-XR_002193185.2-2;Dbxref=GeneID:109610878%2CGenbank:XR_002193185.2;Parent=rna-XR_002193185.2
NC_039506.1	Gnomon	exon	19519155	19519198	.	+	.	ID=exon-XR_002193185.2-3;Dbxref=GeneID:109610878%2CGenbank:XR_002193185.2;Parent=rna-XR_002193185.2
NC_039506.1	Gnomon	exon	19518646	19518728	.	+	.	ID=exon-XR_002193185.2-1;Dbxref=GeneID:109610878%2CGenbank:XR_002193185.2;Parent=rna-XR_002193185.2
NC_039506.1	Gnomon	exon	7496677	7496934	.	+	.	ID=exon-XM_026975212.1-3;Dbxref=GeneID:113563556%2CGenbank:XM_026975212.1;Parent=rna-XM_026975212.1
NC_039506.1	Gnomon	exon	7497238	7497422	.	+	.	ID=exon-XM_026975212.1-4;Dbxref=GeneID:113563556%2CGenbank:XM_026975212.1;Parent=rna-XM_026975212.1
NC_039506.1	Gnomon	exon	7462673	7462942	.	+	.	ID=exon-XM_026975212.1-1;Dbxref=GeneID:113563556%2CGenbank:XM_026975212.1;Parent=rna-XM_026975212.1
NC_039506.1	Gnomon	exon	7496223	7496389	.	+	.	ID=exon-XM_026975212.1-2;Dbxref=GeneID:113563556%2CGenbank:XM_026975212.1;Parent=rna-XM_026975212.1
NC_039506.1	Gnomon	exon	7499919	7500206	.	+	.	ID=exon-XM_026975212.1-7;Dbxref=GeneID:113563556%2CGenbank:XM_026975212.1;Parent=rna-XM_026975212.1
NC_039506.1	Gnomon	exon	7500349	7500744	.	+	.	ID=exon-XM_026975212.1-8;Dbxref=GeneID:113563556%2CGenbank:XM_026975212.1;Parent=rna-XM_026975212.1
NC_039506.1	Gnomon	exon	7497500	7497739	.	+	.	ID=exon-XM_026975212.1-5;Dbxref=GeneID:113563556%2CGenbank:XM_026975212.1;Parent=rna-XM_026975212.1
NC_039506.1	Gnomon	exon	7497805	7499835	.	+	.	ID=exon-XM_026975212.1-6;Dbxref=GeneID:113563556%2CGenbank:XM_026975212.1;Parent=rna-XM_026975212.1
NC_039506.1	Gnomon	CDS	6583238	6583307	.	-	0	Name=XP_026827904.1;ID=cds-XP_026827904.1;Dbxref=GeneID:113562491%2CGenbank:XP_026827904.1;Parent=rna-XM_026972103.1
NC_039506.1	Gnomon	CDS	6580137	6580235	.	-	0	Name=XP_026827904.1;ID=cds-XP_026827904.1;Dbxref=GeneID:113562491%2CGenbank:XP_026827904.1;Parent=rna-XM_026972103.1
NC_039506.1	Gnomon	CDS	6579674	6579891	.	-	0	Name=XP_026827904.1;ID=cds-XP_026827904.1;Dbxref=GeneID:113562491%2CGenbank:XP_026827904.1;Parent=rna-XM_026972103.1
NC_039506.1	Gnomon	CDS	6578429	6578584	.	-	0	Name=XP_026827904.1;ID=cds-XP_026827904.1;Dbxref=GeneID:113562491%2CGenbank:XP_026827904.1;Parent=rna-XM_026972103.1
NC_039506.1	Gnomon	CDS	6578166	6578327	.	-	0	Name=XP_026827904.1;ID=cds-XP_026827904.1;Dbxref=GeneID:113562491%2CGenbank:XP_026827904.1;Parent=rna-XM_026972103.1
NC_039506.1	Gnomon	CDS	6575662	6575871	.	-	0	Name=XP_026827904.1;ID=cds-XP_026827904.1;Dbxref=GeneID:113562491%2CGenbank:XP_026827904.1;Parent=rna-XM_026972103.1
NC_039506.1	Gnomon	exon	17910844	17910957	.	-	.	ID=exon-XR_003406569.1-5;Dbxref=GeneID:105283332%2CGenbank:XR_003406569.1;Parent=rna-XR_003406569.1
NC_039506.1	Gnomon	exon	17910447	17910537	.	-	.	ID=exon-XR_003406569.1-6;Dbxref=GeneID:105283332%2CGenbank:XR_003406569.1;Parent=rna-XR_003406569.1
NC_039506.1	Gnomon	exon	17911511	17911628	.	-	.	ID=exon-XR_003406569.1-3;Dbxref=GeneID:105283332%2CGenbank:XR_003406569.1;Parent=rna-XR_003406569.1
NC_039506.1	Gnomon	exon	17911077	17911341	.	-	.	ID=exon-XR_003406569.1-4;Dbxref=GeneID:105283332%2CGenbank:XR_003406569.1;Parent=rna-XR_003406569.1
NC_039506.1	Gnomon	exon	17909021	17909122	.	-	.	ID=exon-XR_003406569.1-9;Dbxref=GeneID:105283332%2CGenbank:XR_003406569.1;Parent=rna-XR_003406569.1
NC_039506.1	Gnomon	exon	17909748	17909893	.	-	.	ID=exon-XR_003406569.1-7;Dbxref=GeneID:105283332%2CGenbank:XR_003406569.1;Parent=rna-XR_003406569.1
NC_039506.1	Gnomon	mRNA	6639882	6658325	.	-	.	Name=XM_011351959.3;ID=rna-XM_011351959.3;Dbxref=GeneID:105286771%2CGenbank:XM_011351959.3;Parent=gene-LOC105286771
NC_039506.1	Gnomon	exon	17909211	17909628	.	-	.	ID=exon-XR_003406569.1-8;Dbxref=GeneID:105283332%2CGenbank:XR_003406569.1;Parent=rna-XR_003406569.1
NC_039506.1	Gnomon	exon	11048110	11048229	.	-	.	ID=exon-XM_011348515.3-5;Dbxref=GeneID:105284763%2CGenbank:XM_011348515.3;Parent=rna-XM_011348515.3
NC_039506.1	Gnomon	exon	11047426	11047827	.	-	.	ID=exon-XM_011348515.3-6;Dbxref=GeneID:105284763%2CGenbank:XM_011348515.3;Parent=rna-XM_011348515.3
NC_039506.1	Gnomon	exon	11049892	11050022	.	-	.	ID=exon-XM_011348515.3-1;Dbxref=GeneID:105284763%2CGenbank:XM_011348515.3;Parent=rna-XM_011348515.3
NC_039506.1	Gnomon	exon	11049008	11049140	.	-	.	ID=exon-XM_011348515.3-2;Dbxref=GeneID:105284763%2CGenbank:XM_011348515.3;Parent=rna-XM_011348515.3
NC_039506.1	Gnomon	exon	11048654	11048749	.	-	.	ID=exon-XM_011348515.3-3;Dbxref=GeneID:105284763%2CGenbank:XM_011348515.3;Parent=rna-XM_011348515.3
NC_039506.1	Gnomon	exon	11048420	11048567	.	-	.	ID=exon-XM_011348515.3-4;Dbxref=GeneID:105284763%2CGenbank:XM_011348515.3;Parent=rna-XM_011348515.3
NC_039506.1	Gnomon	exon	17911986	17913704	.	-	.	ID=exon-XR_003406569.1-1;Dbxref=GeneID:105283332%2CGenbank:XR_003406569.1;Parent=rna-XR_003406569.1
NC_039506.1	Gnomon	exon	17911754	17911873	.	-	.	ID=exon-XR_003406569.1-2;Dbxref=GeneID:105283332%2CGenbank:XR_003406569.1;Parent=rna-XR_003406569.1
NC_039506.1	Gnomon	mRNA	3884257	3891792	.	-	.	Name=XM_026973979.1;ID=rna-XM_026973979.1;Dbxref=GeneID:105280459%2CGenbank:XM_026973979.1;Parent=gene-LOC105280459
NC_039506.1	Gnomon	exon	3923095	3923262	.	+	.	ID=exon-XM_026970808.1-10;Dbxref=GeneID:105280463%2CGenbank:XM_026970808.1;Parent=rna-XM_026970808.1
NC_039506.1	Gnomon	exon	23930075	23931974	.	+	.	ID=exon-XM_020031665.2-1;Dbxref=GeneID:105279361%2CGenbank:XM_020031665.2;Parent=rna-XM_020031665.2
NC_039506.1	Gnomon	exon	3923422	3923515	.	+	.	ID=exon-XM_026970808.1-11;Dbxref=GeneID:105280463%2CGenbank:XM_026970808.1;Parent=rna-XM_026970808.1
NC_039506.1	Gnomon	exon	6772405	6772743	.	+	.	ID=exon-XM_011351930.3-10;Dbxref=GeneID:105286759%2CGenbank:XM_011351930.3;Parent=rna-XM_011351930.3
NC_039506.1	Gnomon	exon	23959463	23959524	.	+	.	ID=exon-XM_020031665.2-2;Dbxref=GeneID:105279361%2CGenbank:XM_020031665.2;Parent=rna-XM_020031665.2
NC_039506.1	Gnomon	mRNA	5067285	5075505	.	+	.	Name=XM_011336616.3;ID=rna-XM_011336616.3;Dbxref=GeneID:105277899%2CGenbank:XM_011336616.3;Parent=gene-LOC105277899
NC_039506.1	Gnomon	exon	23988462	23988614	.	+	.	ID=exon-XM_020031665.2-9;Dbxref=GeneID:105279361%2CGenbank:XM_020031665.2;Parent=rna-XM_020031665.2
NC_039506.1	Gnomon	exon	23983882	23983992	.	+	.	ID=exon-XM_020031665.2-7;Dbxref=GeneID:105279361%2CGenbank:XM_020031665.2;Parent=rna-XM_020031665.2
NC_039506.1	Gnomon	exon	23985855	23985960	.	+	.	ID=exon-XM_020031665.2-8;Dbxref=GeneID:105279361%2CGenbank:XM_020031665.2;Parent=rna-XM_020031665.2
NC_039506.1	Gnomon	exon	23961169	23961336	.	+	.	ID=exon-XM_020031665.2-5;Dbxref=GeneID:105279361%2CGenbank:XM_020031665.2;Parent=rna-XM_020031665.2
NC_039506.1	Gnomon	exon	23980378	23980469	.	+	.	ID=exon-XM_020031665.2-6;Dbxref=GeneID:105279361%2CGenbank:XM_020031665.2;Parent=rna-XM_020031665.2
NC_039506.1	Gnomon	exon	23960078	23960174	.	+	.	ID=exon-XM_020031665.2-3;Dbxref=GeneID:105279361%2CGenbank:XM_020031665.2;Parent=rna-XM_020031665.2
NC_039506.1	Gnomon	exon	23960416	23960679	.	+	.	ID=exon-XM_020031665.2-4;Dbxref=GeneID:105279361%2CGenbank:XM_020031665.2;Parent=rna-XM_020031665.2
NC_039506.1	Gnomon	CDS	20749120	20749171	.	-	0	Name=XP_011335979.1;ID=cds-XP_011335979.1;Dbxref=GeneID:105278526%2CGenbank:XP_011335979.1;Parent=rna-XM_011337677.1
NC_039506.1	Gnomon	CDS	20747733	20748375	.	-	0	Name=XP_011335979.1;ID=cds-XP_011335979.1;Dbxref=GeneID:105278526%2CGenbank:XP_011335979.1;Parent=rna-XM_011337677.1
NC_039506.1	Gnomon	CDS	20747087	20747252	.	-	0	Name=XP_011335979.1;ID=cds-XP_011335979.1;Dbxref=GeneID:105278526%2CGenbank:XP_011335979.1;Parent=rna-XM_011337677.1
NC_039506.1	Gnomon	exon	14175302	14175481	.	+	.	ID=exon-XM_011342039.3-20;Dbxref=GeneID:105281020%2CGenbank:XM_011342039.3;Parent=rna-XM_011342039.3
NC_039506.1	Gnomon	CDS	23775928	23775945	.	+	0	Name=XP_026826920.1;ID=cds-XP_026826920.1;Dbxref=GeneID:105279348%2CGenbank:XP_026826920.1;Parent=rna-XM_026971119.1
NC_039506.1	Gnomon	CDS	23860524	23860833	.	+	0	Name=XP_026826920.1;ID=cds-XP_026826920.1;Dbxref=GeneID:105279348%2CGenbank:XP_026826920.1;Parent=rna-XM_026971119.1
NC_039506.1	Gnomon	CDS	23860937	23861121	.	+	0	Name=XP_026826920.1;ID=cds-XP_026826920.1;Dbxref=GeneID:105279348%2CGenbank:XP_026826920.1;Parent=rna-XM_026971119.1
NC_039506.1	Gnomon	exon	14173762	14173937	.	+	.	ID=exon-XM_011342039.3-19;Dbxref=GeneID:105281020%2CGenbank:XM_011342039.3;Parent=rna-XM_011342039.3
NC_039506.1	Gnomon	exon	14172539	14172655	.	+	.	ID=exon-XM_011342039.3-17;Dbxref=GeneID:105281020%2CGenbank:XM_011342039.3;Parent=rna-XM_011342039.3
NC_039506.1	Gnomon	exon	14173485	14173592	.	+	.	ID=exon-XM_011342039.3-18;Dbxref=GeneID:105281020%2CGenbank:XM_011342039.3;Parent=rna-XM_011342039.3
NC_039506.1	Gnomon	exon	14026900	14027079	.	+	.	ID=exon-XM_011342039.3-11;Dbxref=GeneID:105281020%2CGenbank:XM_011342039.3;Parent=rna-XM_011342039.3
NC_039506.1	Gnomon	exon	14148492	14148680	.	+	.	ID=exon-XM_011342039.3-12;Dbxref=GeneID:105281020%2CGenbank:XM_011342039.3;Parent=rna-XM_011342039.3
NC_039506.1	Gnomon	exon	14024316	14024437	.	+	.	ID=exon-XM_011342039.3-10;Dbxref=GeneID:105281020%2CGenbank:XM_011342039.3;Parent=rna-XM_011342039.3
NC_039506.1	Gnomon	exon	14167921	14168158	.	+	.	ID=exon-XM_011342039.3-15;Dbxref=GeneID:105281020%2CGenbank:XM_011342039.3;Parent=rna-XM_011342039.3
NC_039506.1	Gnomon	exon	14172209	14172328	.	+	.	ID=exon-XM_011342039.3-16;Dbxref=GeneID:105281020%2CGenbank:XM_011342039.3;Parent=rna-XM_011342039.3
NC_039506.1	Gnomon	exon	14148791	14148955	.	+	.	ID=exon-XM_011342039.3-13;Dbxref=GeneID:105281020%2CGenbank:XM_011342039.3;Parent=rna-XM_011342039.3
NC_039506.1	Gnomon	exon	14149314	14149382	.	+	.	ID=exon-XM_011342039.3-14;Dbxref=GeneID:105281020%2CGenbank:XM_011342039.3;Parent=rna-XM_011342039.3
NC_039506.1	Gnomon	mRNA	7446055	7455130	.	+	.	Name=XM_026968142.1;ID=rna-XM_026968142.1;Dbxref=GeneID:113561506%2CGenbank:XM_026968142.1;Parent=gene-LOC113561506
NC_039506.1	Gnomon	CDS	21752321	21752626	.	-	0	Name=XP_011335930.1;ID=cds-XP_011335930.1;Dbxref=GeneID:105278494%2CGenbank:XP_011335930.1;Parent=rna-XM_011337628.3
NC_039506.1	Gnomon	mRNA	23208327	23250506	.	+	.	Name=XM_011346220.2;ID=rna-XM_011346220.2;Dbxref=GeneID:105283452%2CGenbank:XM_011346220.2;Parent=gene-LOC105283452
NC_039506.1	Gnomon	mRNA	20620788	20653201	.	-	.	Name=XM_011337682.3;ID=rna-XM_011337682.3;Dbxref=GeneID:105278532%2CGenbank:XM_011337682.3;Parent=gene-LOC105278532
NC_039506.1	Gnomon	CDS	11033309	11033331	.	+	0	Name=XP_011346815.2;ID=cds-XP_011346815.2;Dbxref=GeneID:105284761%2CGenbank:XP_011346815.2;Parent=rna-XM_011348513.3
NC_039506.1	Gnomon	CDS	11035754	11036074	.	+	0	Name=XP_011346815.2;ID=cds-XP_011346815.2;Dbxref=GeneID:105284761%2CGenbank:XP_011346815.2;Parent=rna-XM_011348513.3
NC_039506.1	Gnomon	CDS	11038325	11038450	.	+	0	Name=XP_011346815.2;ID=cds-XP_011346815.2;Dbxref=GeneID:105284761%2CGenbank:XP_011346815.2;Parent=rna-XM_011348513.3
NC_039506.1	Gnomon	CDS	11038738	11038849	.	+	0	Name=XP_011346815.2;ID=cds-XP_011346815.2;Dbxref=GeneID:105284761%2CGenbank:XP_011346815.2;Parent=rna-XM_011348513.3
NC_039506.1	Gnomon	CDS	11039713	11039768	.	+	0	Name=XP_011346815.2;ID=cds-XP_011346815.2;Dbxref=GeneID:105284761%2CGenbank:XP_011346815.2;Parent=rna-XM_011348513.3
NC_039506.1	Gnomon	CDS	11040228	11042240	.	+	0	Name=XP_011346815.2;ID=cds-XP_011346815.2;Dbxref=GeneID:105284761%2CGenbank:XP_011346815.2;Parent=rna-XM_011348513.3
NC_039506.1	Gnomon	CDS	11042326	11042499	.	+	0	Name=XP_011346815.2;ID=cds-XP_011346815.2;Dbxref=GeneID:105284761%2CGenbank:XP_011346815.2;Parent=rna-XM_011348513.3
NC_039506.1	Gnomon	CDS	11044218	11044368	.	+	0	Name=XP_011346815.2;ID=cds-XP_011346815.2;Dbxref=GeneID:105284761%2CGenbank:XP_011346815.2;Parent=rna-XM_011348513.3
NC_039506.1	Gnomon	exon	22860555	22860747	.	-	.	ID=exon-XM_026971515.1-10;Dbxref=GeneID:105283486%2CGenbank:XM_026971515.1;Parent=rna-XM_026971515.1
NC_039506.1	Gnomon	exon	22859310	22859461	.	-	.	ID=exon-XM_026971515.1-11;Dbxref=GeneID:105283486%2CGenbank:XM_026971515.1;Parent=rna-XM_026971515.1
NC_039506.1	Gnomon	CDS	17259468	17259631	.	-	0	Name=XP_011329804.1;ID=cds-XP_011329804.1;Dbxref=GeneID:105274973%2CGenbank:XP_011329804.1;Parent=rna-XM_011331502.3
NC_039506.1	Gnomon	CDS	17256903	17259344	.	-	0	Name=XP_011329804.1;ID=cds-XP_011329804.1;Dbxref=GeneID:105274973%2CGenbank:XP_011329804.1;Parent=rna-XM_011331502.3
NC_039506.1	Gnomon	CDS	17256780	17256819	.	-	0	Name=XP_011329804.1;ID=cds-XP_011329804.1;Dbxref=GeneID:105274973%2CGenbank:XP_011329804.1;Parent=rna-XM_011331502.3
NC_039506.1	Gnomon	exon	15508395	15508493	.	-	.	ID=exon-XM_020033172.2-2;Dbxref=GeneID:105283960%2CGenbank:XM_020033172.2;Parent=rna-XM_020033172.2
NC_039506.1	Gnomon	exon	15507858	15508208	.	-	.	ID=exon-XM_020033172.2-3;Dbxref=GeneID:105283960%2CGenbank:XM_020033172.2;Parent=rna-XM_020033172.2
NC_039506.1	Gnomon	exon	15506447	15507323	.	-	.	ID=exon-XM_020033172.2-4;Dbxref=GeneID:105283960%2CGenbank:XM_020033172.2;Parent=rna-XM_020033172.2
NC_039506.1	Gnomon	exon	15508570	15508913	.	-	.	ID=exon-XM_020033172.2-1;Dbxref=GeneID:105283960%2CGenbank:XM_020033172.2;Parent=rna-XM_020033172.2
NC_039506.1	Gnomon	exon	17226854	17227054	.	-	.	ID=exon-XM_011331478.3-3;Dbxref=GeneID:105274968%2CGenbank:XM_011331478.3;Parent=rna-XM_011331478.3
NC_039506.1	Gnomon	exon	17226635	17226775	.	-	.	ID=exon-XM_011331478.3-4;Dbxref=GeneID:105274968%2CGenbank:XM_011331478.3;Parent=rna-XM_011331478.3
NC_039506.1	Gnomon	CDS	3290318	3290405	.	+	0	Name=XP_019887570.1;ID=cds-XP_019887570.1;Dbxref=GeneID:105280385%2CGenbank:XP_019887570.1;Parent=rna-XM_020032011.2
NC_039506.1	Gnomon	CDS	3295547	3295684	.	+	0	Name=XP_019887570.1;ID=cds-XP_019887570.1;Dbxref=GeneID:105280385%2CGenbank:XP_019887570.1;Parent=rna-XM_020032011.2
NC_039506.1	Gnomon	CDS	3296543	3296618	.	+	0	Name=XP_019887570.1;ID=cds-XP_019887570.1;Dbxref=GeneID:105280385%2CGenbank:XP_019887570.1;Parent=rna-XM_020032011.2
NC_039506.1	Gnomon	CDS	3296862	3296970	.	+	0	Name=XP_019887570.1;ID=cds-XP_019887570.1;Dbxref=GeneID:105280385%2CGenbank:XP_019887570.1;Parent=rna-XM_020032011.2
NC_039506.1	Gnomon	CDS	3297509	3297671	.	+	0	Name=XP_019887570.1;ID=cds-XP_019887570.1;Dbxref=GeneID:105280385%2CGenbank:XP_019887570.1;Parent=rna-XM_020032011.2
NC_039506.1	Gnomon	CDS	3298916	3299175	.	+	0	Name=XP_019887570.1;ID=cds-XP_019887570.1;Dbxref=GeneID:105280385%2CGenbank:XP_019887570.1;Parent=rna-XM_020032011.2
NC_039506.1	Gnomon	CDS	3301407	3301506	.	+	0	Name=XP_019887570.1;ID=cds-XP_019887570.1;Dbxref=GeneID:105280385%2CGenbank:XP_019887570.1;Parent=rna-XM_020032011.2
NC_039506.1	Gnomon	CDS	3301630	3301814	.	+	0	Name=XP_019887570.1;ID=cds-XP_019887570.1;Dbxref=GeneID:105280385%2CGenbank:XP_019887570.1;Parent=rna-XM_020032011.2
NC_039506.1	Gnomon	CDS	3301950	3302243	.	+	0	Name=XP_019887570.1;ID=cds-XP_019887570.1;Dbxref=GeneID:105280385%2CGenbank:XP_019887570.1;Parent=rna-XM_020032011.2
NC_039506.1	Gnomon	CDS	3302527	3302701	.	+	0	Name=XP_019887570.1;ID=cds-XP_019887570.1;Dbxref=GeneID:105280385%2CGenbank:XP_019887570.1;Parent=rna-XM_020032011.2
NC_039506.1	Gnomon	CDS	3303836	3304029	.	+	0	Name=XP_019887570.1;ID=cds-XP_019887570.1;Dbxref=GeneID:105280385%2CGenbank:XP_019887570.1;Parent=rna-XM_020032011.2
NC_039506.1	Gnomon	CDS	3304415	3304639	.	+	0	Name=XP_019887570.1;ID=cds-XP_019887570.1;Dbxref=GeneID:105280385%2CGenbank:XP_019887570.1;Parent=rna-XM_020032011.2
NC_039506.1	Gnomon	CDS	3305025	3305195	.	+	0	Name=XP_019887570.1;ID=cds-XP_019887570.1;Dbxref=GeneID:105280385%2CGenbank:XP_019887570.1;Parent=rna-XM_020032011.2
NC_039506.1	Gnomon	CDS	3305572	3305595	.	+	0	Name=XP_019887570.1;ID=cds-XP_019887570.1;Dbxref=GeneID:105280385%2CGenbank:XP_019887570.1;Parent=rna-XM_020032011.2
NC_039506.1	Gnomon	exon	17226476	17226566	.	-	.	ID=exon-XM_011331478.3-5;Dbxref=GeneID:105274968%2CGenbank:XM_011331478.3;Parent=rna-XM_011331478.3
NC_039506.1	Gnomon	exon	22956802	22957163	.	+	.	ID=exon-XM_026971536.1-8;Dbxref=GeneID:105283472%2CGenbank:XM_026971536.1;Parent=rna-XM_026971536.1
NC_039506.1	Gnomon	exon	17226144	17226298	.	-	.	ID=exon-XM_011331478.3-6;Dbxref=GeneID:105274968%2CGenbank:XM_011331478.3;Parent=rna-XM_011331478.3
NC_039506.1	Gnomon	exon	22957413	22957671	.	+	.	ID=exon-XM_026971536.1-9;Dbxref=GeneID:105283472%2CGenbank:XM_026971536.1;Parent=rna-XM_026971536.1
NC_039506.1	Gnomon	exon	17225732	17226024	.	-	.	ID=exon-XM_011331478.3-7;Dbxref=GeneID:105274968%2CGenbank:XM_011331478.3;Parent=rna-XM_011331478.3
NC_039506.1	Gnomon	exon	17225147	17225341	.	-	.	ID=exon-XM_011331478.3-8;Dbxref=GeneID:105274968%2CGenbank:XM_011331478.3;Parent=rna-XM_011331478.3
NC_039506.1	Gnomon	exon	17224965	17225051	.	-	.	ID=exon-XM_011331478.3-9;Dbxref=GeneID:105274968%2CGenbank:XM_011331478.3;Parent=rna-XM_011331478.3
NC_039506.1	Gnomon	exon	22952907	22953037	.	+	.	ID=exon-XM_026971536.1-2;Dbxref=GeneID:105283472%2CGenbank:XM_026971536.1;Parent=rna-XM_026971536.1
NC_039506.1	Gnomon	exon	22954365	22954930	.	+	.	ID=exon-XM_026971536.1-3;Dbxref=GeneID:105283472%2CGenbank:XM_026971536.1;Parent=rna-XM_026971536.1
NC_039506.1	Gnomon	exon	22952592	22952717	.	+	.	ID=exon-XM_026971536.1-1;Dbxref=GeneID:105283472%2CGenbank:XM_026971536.1;Parent=rna-XM_026971536.1
NC_039506.1	Gnomon	exon	22956076	22956248	.	+	.	ID=exon-XM_026971536.1-6;Dbxref=GeneID:105283472%2CGenbank:XM_026971536.1;Parent=rna-XM_026971536.1
NC_039506.1	Gnomon	exon	22956393	22956614	.	+	.	ID=exon-XM_026971536.1-7;Dbxref=GeneID:105283472%2CGenbank:XM_026971536.1;Parent=rna-XM_026971536.1
NC_039506.1	Gnomon	exon	22955076	22955820	.	+	.	ID=exon-XM_026971536.1-4;Dbxref=GeneID:105283472%2CGenbank:XM_026971536.1;Parent=rna-XM_026971536.1
NC_039506.1	Gnomon	exon	22955906	22955989	.	+	.	ID=exon-XM_026971536.1-5;Dbxref=GeneID:105283472%2CGenbank:XM_026971536.1;Parent=rna-XM_026971536.1
NC_039506.1	Gnomon	exon	22858012	22858247	.	-	.	ID=exon-XM_026971515.1-14;Dbxref=GeneID:105283486%2CGenbank:XM_026971515.1;Parent=rna-XM_026971515.1
NC_039506.1	Gnomon	exon	22855271	22857918	.	-	.	ID=exon-XM_026971515.1-15;Dbxref=GeneID:105283486%2CGenbank:XM_026971515.1;Parent=rna-XM_026971515.1
NC_039506.1	Gnomon	exon	17229210	17230025	.	-	.	ID=exon-XM_011331478.3-1;Dbxref=GeneID:105274968%2CGenbank:XM_011331478.3;Parent=rna-XM_011331478.3
NC_039506.1	Gnomon	exon	22858888	22859240	.	-	.	ID=exon-XM_026971515.1-12;Dbxref=GeneID:105283486%2CGenbank:XM_026971515.1;Parent=rna-XM_026971515.1
NC_039506.1	Gnomon	exon	17229047	17229142	.	-	.	ID=exon-XM_011331478.3-2;Dbxref=GeneID:105274968%2CGenbank:XM_011331478.3;Parent=rna-XM_011331478.3
NC_039506.1	Gnomon	exon	22858397	22858622	.	-	.	ID=exon-XM_026971515.1-13;Dbxref=GeneID:105283486%2CGenbank:XM_026971515.1;Parent=rna-XM_026971515.1
NC_039506.1	Gnomon	CDS	13990789	13990847	.	+	0	Name=XP_011340306.1;ID=cds-XP_011340306.1;Dbxref=GeneID:105281020%2CGenbank:XP_011340306.1;Parent=rna-XM_011342004.2
NC_039506.1	Gnomon	CDS	14005256	14005368	.	+	0	Name=XP_011340306.1;ID=cds-XP_011340306.1;Dbxref=GeneID:105281020%2CGenbank:XP_011340306.1;Parent=rna-XM_011342004.2
NC_039506.1	Gnomon	CDS	14008146	14008251	.	+	0	Name=XP_011340306.1;ID=cds-XP_011340306.1;Dbxref=GeneID:105281020%2CGenbank:XP_011340306.1;Parent=rna-XM_011342004.2
NC_039506.1	Gnomon	CDS	14009294	14009371	.	+	0	Name=XP_011340306.1;ID=cds-XP_011340306.1;Dbxref=GeneID:105281020%2CGenbank:XP_011340306.1;Parent=rna-XM_011342004.2
NC_039506.1	Gnomon	CDS	14011326	14011501	.	+	0	Name=XP_011340306.1;ID=cds-XP_011340306.1;Dbxref=GeneID:105281020%2CGenbank:XP_011340306.1;Parent=rna-XM_011342004.2
NC_039506.1	Gnomon	CDS	14017039	14017125	.	+	0	Name=XP_011340306.1;ID=cds-XP_011340306.1;Dbxref=GeneID:105281020%2CGenbank:XP_011340306.1;Parent=rna-XM_011342004.2
NC_039506.1	Gnomon	CDS	14021961	14022136	.	+	0	Name=XP_011340306.1;ID=cds-XP_011340306.1;Dbxref=GeneID:105281020%2CGenbank:XP_011340306.1;Parent=rna-XM_011342004.2
NC_039506.1	Gnomon	CDS	14022294	14022416	.	+	0	Name=XP_011340306.1;ID=cds-XP_011340306.1;Dbxref=GeneID:105281020%2CGenbank:XP_011340306.1;Parent=rna-XM_011342004.2
NC_039506.1	Gnomon	CDS	14023521	14023710	.	+	0	Name=XP_011340306.1;ID=cds-XP_011340306.1;Dbxref=GeneID:105281020%2CGenbank:XP_011340306.1;Parent=rna-XM_011342004.2
NC_039506.1	Gnomon	CDS	14024316	14024437	.	+	0	Name=XP_011340306.1;ID=cds-XP_011340306.1;Dbxref=GeneID:105281020%2CGenbank:XP_011340306.1;Parent=rna-XM_011342004.2
NC_039506.1	Gnomon	CDS	14026900	14027079	.	+	0	Name=XP_011340306.1;ID=cds-XP_011340306.1;Dbxref=GeneID:105281020%2CGenbank:XP_011340306.1;Parent=rna-XM_011342004.2
NC_039506.1	Gnomon	CDS	14148492	14148680	.	+	0	Name=XP_011340306.1;ID=cds-XP_011340306.1;Dbxref=GeneID:105281020%2CGenbank:XP_011340306.1;Parent=rna-XM_011342004.2
NC_039506.1	Gnomon	CDS	14148791	14148955	.	+	0	Name=XP_011340306.1;ID=cds-XP_011340306.1;Dbxref=GeneID:105281020%2CGenbank:XP_011340306.1;Parent=rna-XM_011342004.2
NC_039506.1	Gnomon	CDS	14149314	14149388	.	+	0	Name=XP_011340306.1;ID=cds-XP_011340306.1;Dbxref=GeneID:105281020%2CGenbank:XP_011340306.1;Parent=rna-XM_011342004.2
NC_039506.1	Gnomon	CDS	14164618	14164647	.	+	0	Name=XP_011340306.1;ID=cds-XP_011340306.1;Dbxref=GeneID:105281020%2CGenbank:XP_011340306.1;Parent=rna-XM_011342004.2
NC_039506.1	Gnomon	CDS	14167921	14168158	.	+	0	Name=XP_011340306.1;ID=cds-XP_011340306.1;Dbxref=GeneID:105281020%2CGenbank:XP_011340306.1;Parent=rna-XM_011342004.2
NC_039506.1	Gnomon	CDS	14172209	14172328	.	+	0	Name=XP_011340306.1;ID=cds-XP_011340306.1;Dbxref=GeneID:105281020%2CGenbank:XP_011340306.1;Parent=rna-XM_011342004.2
NC_039506.1	Gnomon	CDS	14172539	14172655	.	+	0	Name=XP_011340306.1;ID=cds-XP_011340306.1;Dbxref=GeneID:105281020%2CGenbank:XP_011340306.1;Parent=rna-XM_011342004.2
NC_039506.1	Gnomon	CDS	14173485	14173592	.	+	0	Name=XP_011340306.1;ID=cds-XP_011340306.1;Dbxref=GeneID:105281020%2CGenbank:XP_011340306.1;Parent=rna-XM_011342004.2
NC_039506.1	Gnomon	CDS	14173762	14173937	.	+	0	Name=XP_011340306.1;ID=cds-XP_011340306.1;Dbxref=GeneID:105281020%2CGenbank:XP_011340306.1;Parent=rna-XM_011342004.2
NC_039506.1	Gnomon	CDS	14175302	14175481	.	+	0	Name=XP_011340306.1;ID=cds-XP_011340306.1;Dbxref=GeneID:105281020%2CGenbank:XP_011340306.1;Parent=rna-XM_011342004.2
NC_039506.1	Gnomon	mRNA	10996145	11000634	.	+	.	Name=XM_011348523.3;ID=rna-XM_011348523.3;Dbxref=GeneID:105284768%2CGenbank:XM_011348523.3;Parent=gene-LOC105284768
NC_039506.1	Gnomon	CDS	23268803	23268910	.	-	0	Name=XP_011344512.1;ID=cds-XP_011344512.1;Dbxref=GeneID:105283447%2CGenbank:XP_011344512.1;Parent=rna-XM_011346210.3
NC_039506.1	Gnomon	CDS	23267574	23268051	.	-	0	Name=XP_011344512.1;ID=cds-XP_011344512.1;Dbxref=GeneID:105283447%2CGenbank:XP_011344512.1;Parent=rna-XM_011346210.3
NC_039506.1	Gnomon	CDS	23266420	23266803	.	-	0	Name=XP_011344512.1;ID=cds-XP_011344512.1;Dbxref=GeneID:105283447%2CGenbank:XP_011344512.1;Parent=rna-XM_011346210.3
NC_039506.1	Gnomon	CDS	23265755	23265979	.	-	0	Name=XP_011344512.1;ID=cds-XP_011344512.1;Dbxref=GeneID:105283447%2CGenbank:XP_011344512.1;Parent=rna-XM_011346210.3
NC_039506.1	Gnomon	CDS	23264947	23265098	.	-	0	Name=XP_011344512.1;ID=cds-XP_011344512.1;Dbxref=GeneID:105283447%2CGenbank:XP_011344512.1;Parent=rna-XM_011346210.3
NC_039506.1	Gnomon	CDS	23264785	23264878	.	-	0	Name=XP_011344512.1;ID=cds-XP_011344512.1;Dbxref=GeneID:105283447%2CGenbank:XP_011344512.1;Parent=rna-XM_011346210.3
NC_039506.1	Gnomon	CDS	23264405	23264710	.	-	0	Name=XP_011344512.1;ID=cds-XP_011344512.1;Dbxref=GeneID:105283447%2CGenbank:XP_011344512.1;Parent=rna-XM_011346210.3
NC_039506.1	Gnomon	CDS	23263672	23263728	.	-	0	Name=XP_011344512.1;ID=cds-XP_011344512.1;Dbxref=GeneID:105283447%2CGenbank:XP_011344512.1;Parent=rna-XM_011346210.3
NC_039506.1	Gnomon	CDS	23263528	23263547	.	-	0	Name=XP_011344512.1;ID=cds-XP_011344512.1;Dbxref=GeneID:105283447%2CGenbank:XP_011344512.1;Parent=rna-XM_011346210.3
NC_039506.1	Gnomon	exon	845281	845399	.	-	.	ID=exon-XM_026974579.1-4;Dbxref=GeneID:113563220%2CGenbank:XM_026974579.1;Parent=rna-XM_026974579.1
NC_039506.1	Gnomon	exon	844307	844796	.	-	.	ID=exon-XM_026974579.1-5;Dbxref=GeneID:113563220%2CGenbank:XM_026974579.1;Parent=rna-XM_026974579.1
NC_039506.1	Gnomon	exon	843293	843417	.	-	.	ID=exon-XM_026974579.1-6;Dbxref=GeneID:113563220%2CGenbank:XM_026974579.1;Parent=rna-XM_026974579.1
NC_039506.1	Gnomon	exon	842192	842941	.	-	.	ID=exon-XM_026974579.1-7;Dbxref=GeneID:113563220%2CGenbank:XM_026974579.1;Parent=rna-XM_026974579.1
NC_039506.1	Gnomon	exon	850890	851547	.	-	.	ID=exon-XM_026974579.1-1;Dbxref=GeneID:113563220%2CGenbank:XM_026974579.1;Parent=rna-XM_026974579.1
NC_039506.1	Gnomon	exon	16257673	16257815	.	+	.	ID=exon-XM_011331431.3-1;Dbxref=GeneID:105274938%2CGenbank:XM_011331431.3;Parent=rna-XM_011331431.3
NC_039506.1	Gnomon	exon	849047	849346	.	-	.	ID=exon-XM_026974579.1-2;Dbxref=GeneID:113563220%2CGenbank:XM_026974579.1;Parent=rna-XM_026974579.1
NC_039506.1	Gnomon	exon	846066	846274	.	-	.	ID=exon-XM_026974579.1-3;Dbxref=GeneID:113563220%2CGenbank:XM_026974579.1;Parent=rna-XM_026974579.1
NC_039506.1	Gnomon	exon	16258066	16259636	.	+	.	ID=exon-XM_011331431.3-2;Dbxref=GeneID:105274938%2CGenbank:XM_011331431.3;Parent=rna-XM_011331431.3
NC_039506.1	Gnomon	exon	5682585	5682713	.	+	.	ID=exon-XM_011336508.3-8;Dbxref=GeneID:105277840%2CGenbank:XM_011336508.3;Parent=rna-XM_011336508.3
NC_039506.1	Gnomon	exon	5682988	5683224	.	+	.	ID=exon-XM_011336508.3-9;Dbxref=GeneID:105277840%2CGenbank:XM_011336508.3;Parent=rna-XM_011336508.3
NC_039506.1	Gnomon	exon	5680409	5680493	.	+	.	ID=exon-XM_011336508.3-2;Dbxref=GeneID:105277840%2CGenbank:XM_011336508.3;Parent=rna-XM_011336508.3
NC_039506.1	Gnomon	exon	5680598	5680697	.	+	.	ID=exon-XM_011336508.3-3;Dbxref=GeneID:105277840%2CGenbank:XM_011336508.3;Parent=rna-XM_011336508.3
NC_039506.1	Gnomon	mRNA	6639882	6658325	.	-	.	Name=XM_011351957.3;ID=rna-XM_011351957.3;Dbxref=GeneID:105286771%2CGenbank:XM_011351957.3;Parent=gene-LOC105286771
NC_039506.1	Gnomon	exon	5678366	5678790	.	+	.	ID=exon-XM_011336508.3-1;Dbxref=GeneID:105277840%2CGenbank:XM_011336508.3;Parent=rna-XM_011336508.3
NC_039506.1	Gnomon	exon	5681670	5681788	.	+	.	ID=exon-XM_011336508.3-6;Dbxref=GeneID:105277840%2CGenbank:XM_011336508.3;Parent=rna-XM_011336508.3
NC_039506.1	Gnomon	exon	5682142	5682285	.	+	.	ID=exon-XM_011336508.3-7;Dbxref=GeneID:105277840%2CGenbank:XM_011336508.3;Parent=rna-XM_011336508.3
NC_039506.1	Gnomon	exon	5680881	5681103	.	+	.	ID=exon-XM_011336508.3-4;Dbxref=GeneID:105277840%2CGenbank:XM_011336508.3;Parent=rna-XM_011336508.3
NC_039506.1	Gnomon	exon	5681273	5681501	.	+	.	ID=exon-XM_011336508.3-5;Dbxref=GeneID:105277840%2CGenbank:XM_011336508.3;Parent=rna-XM_011336508.3
NC_039506.1	Gnomon	mRNA	17929796	17952777	.	+	.	Name=XM_011346028.3;ID=rna-XM_011346028.3;Dbxref=GeneID:105283340%2CGenbank:XM_011346028.3;Parent=gene-LOC105283340
NC_039506.1	Gnomon	CDS	2239174	2239436	.	+	0	Name=XP_011339063.1;ID=cds-XP_011339063.1;Dbxref=GeneID:105280315%2CGenbank:XP_011339063.1;Parent=rna-XM_011340761.3
NC_039506.1	Gnomon	CDS	2244171	2244372	.	+	0	Name=XP_011339063.1;ID=cds-XP_011339063.1;Dbxref=GeneID:105280315%2CGenbank:XP_011339063.1;Parent=rna-XM_011340761.3
NC_039506.1	Gnomon	CDS	2244473	2244560	.	+	0	Name=XP_011339063.1;ID=cds-XP_011339063.1;Dbxref=GeneID:105280315%2CGenbank:XP_011339063.1;Parent=rna-XM_011340761.3
NC_039506.1	Gnomon	CDS	2244843	2244928	.	+	0	Name=XP_011339063.1;ID=cds-XP_011339063.1;Dbxref=GeneID:105280315%2CGenbank:XP_011339063.1;Parent=rna-XM_011340761.3
NC_039506.1	Gnomon	CDS	2245516	2246118	.	+	0	Name=XP_011339063.1;ID=cds-XP_011339063.1;Dbxref=GeneID:105280315%2CGenbank:XP_011339063.1;Parent=rna-XM_011340761.3
NC_039506.1	Gnomon	CDS	2246204	2246404	.	+	0	Name=XP_011339063.1;ID=cds-XP_011339063.1;Dbxref=GeneID:105280315%2CGenbank:XP_011339063.1;Parent=rna-XM_011340761.3
NC_039506.1	Gnomon	CDS	2246499	2246785	.	+	0	Name=XP_011339063.1;ID=cds-XP_011339063.1;Dbxref=GeneID:105280315%2CGenbank:XP_011339063.1;Parent=rna-XM_011340761.3
NC_039506.1	Gnomon	CDS	2246871	2247174	.	+	0	Name=XP_011339063.1;ID=cds-XP_011339063.1;Dbxref=GeneID:105280315%2CGenbank:XP_011339063.1;Parent=rna-XM_011340761.3
NC_039506.1	Gnomon	CDS	2247266	2247340	.	+	0	Name=XP_011339063.1;ID=cds-XP_011339063.1;Dbxref=GeneID:105280315%2CGenbank:XP_011339063.1;Parent=rna-XM_011340761.3
NC_039506.1	Gnomon	exon	3622878	3623294	.	+	.	ID=exon-XM_026968143.1-1;Dbxref=GeneID:105280484%2CGenbank:XM_026968143.1;Parent=rna-XM_026968143.1
NC_039506.1	Gnomon	exon	3623373	3623563	.	+	.	ID=exon-XM_026968143.1-2;Dbxref=GeneID:105280484%2CGenbank:XM_026968143.1;Parent=rna-XM_026968143.1
NC_039506.1	Gnomon	exon	3623632	3623816	.	+	.	ID=exon-XM_026968143.1-3;Dbxref=GeneID:105280484%2CGenbank:XM_026968143.1;Parent=rna-XM_026968143.1
NC_039506.1	Gnomon	exon	3623984	3624388	.	+	.	ID=exon-XM_026968143.1-4;Dbxref=GeneID:105280484%2CGenbank:XM_026968143.1;Parent=rna-XM_026968143.1
NC_039506.1	Gnomon	exon	3624490	3624613	.	+	.	ID=exon-XM_026968143.1-5;Dbxref=GeneID:105280484%2CGenbank:XM_026968143.1;Parent=rna-XM_026968143.1
NC_039506.1	Gnomon	CDS	5928288	5928433	.	+	0	Name=XP_011334758.1;ID=cds-XP_011334758.1;Dbxref=GeneID:105277815%2CGenbank:XP_011334758.1;Parent=rna-XM_011336456.3
NC_039506.1	Gnomon	CDS	5966347	5966467	.	+	0	Name=XP_011334758.1;ID=cds-XP_011334758.1;Dbxref=GeneID:105277815%2CGenbank:XP_011334758.1;Parent=rna-XM_011336456.3
NC_039506.1	Gnomon	CDS	5967035	5967225	.	+	0	Name=XP_011334758.1;ID=cds-XP_011334758.1;Dbxref=GeneID:105277815%2CGenbank:XP_011334758.1;Parent=rna-XM_011336456.3
NC_039506.1	Gnomon	CDS	5967436	5967641	.	+	0	Name=XP_011334758.1;ID=cds-XP_011334758.1;Dbxref=GeneID:105277815%2CGenbank:XP_011334758.1;Parent=rna-XM_011336456.3
NC_039506.1	Gnomon	CDS	5967893	5968112	.	+	0	Name=XP_011334758.1;ID=cds-XP_011334758.1;Dbxref=GeneID:105277815%2CGenbank:XP_011334758.1;Parent=rna-XM_011336456.3
NC_039506.1	Gnomon	CDS	5968943	5969020	.	+	0	Name=XP_011334758.1;ID=cds-XP_011334758.1;Dbxref=GeneID:105277815%2CGenbank:XP_011334758.1;Parent=rna-XM_011336456.3
NC_039506.1	Gnomon	CDS	5969109	5969804	.	+	0	Name=XP_011334758.1;ID=cds-XP_011334758.1;Dbxref=GeneID:105277815%2CGenbank:XP_011334758.1;Parent=rna-XM_011336456.3
NC_039506.1	Gnomon	CDS	5973608	5973813	.	+	0	Name=XP_011334758.1;ID=cds-XP_011334758.1;Dbxref=GeneID:105277815%2CGenbank:XP_011334758.1;Parent=rna-XM_011336456.3
NC_039506.1	Gnomon	CDS	5974103	5974224	.	+	0	Name=XP_011334758.1;ID=cds-XP_011334758.1;Dbxref=GeneID:105277815%2CGenbank:XP_011334758.1;Parent=rna-XM_011336456.3
NC_039506.1	Gnomon	exon	3624698	3624861	.	+	.	ID=exon-XM_026968143.1-6;Dbxref=GeneID:105280484%2CGenbank:XM_026968143.1;Parent=rna-XM_026968143.1
NC_039506.1	Gnomon	exon	3624947	3625107	.	+	.	ID=exon-XM_026968143.1-7;Dbxref=GeneID:105280484%2CGenbank:XM_026968143.1;Parent=rna-XM_026968143.1
NC_039506.1	Gnomon	exon	3625604	3626097	.	+	.	ID=exon-XM_026968143.1-8;Dbxref=GeneID:105280484%2CGenbank:XM_026968143.1;Parent=rna-XM_026968143.1
NC_039506.1	Gnomon	mRNA	21953154	21978764	.	+	.	Name=XM_011337588.3;ID=rna-XM_011337588.3;Dbxref=GeneID:105278475%2CGenbank:XM_011337588.3;Parent=gene-LOC105278475
NC_039506.1	Gnomon	exon	15440511	15440661	.	-	.	ID=exon-XM_011347114.3-9;Dbxref=GeneID:105283958%2CGenbank:XM_011347114.3;Parent=rna-XM_011347114.3
NC_039506.1	Gnomon	mRNA	16173856	16216947	.	-	.	Name=XM_011331423.3;ID=rna-XM_011331423.3;Dbxref=GeneID:105274931%2CGenbank:XM_011331423.3;Parent=gene-LOC105274931
NC_039506.1	Gnomon	exon	11326604	11329384	.	+	.	ID=exon-XM_020032943.2-1;Dbxref=GeneID:105283232%2CGenbank:XM_020032943.2;Parent=rna-XM_020032943.2
NC_039506.1	Gnomon	exon	11329520	11330244	.	+	.	ID=exon-XM_020032943.2-2;Dbxref=GeneID:105283232%2CGenbank:XM_020032943.2;Parent=rna-XM_020032943.2
NC_039506.1	Gnomon	exon	11330337	11331695	.	+	.	ID=exon-XM_020032943.2-3;Dbxref=GeneID:105283232%2CGenbank:XM_020032943.2;Parent=rna-XM_020032943.2
NC_039506.1	Gnomon	exon	15442078	15442162	.	-	.	ID=exon-XM_011347114.3-5;Dbxref=GeneID:105283958%2CGenbank:XM_011347114.3;Parent=rna-XM_011347114.3
NC_039506.1	Gnomon	exon	15441794	15441977	.	-	.	ID=exon-XM_011347114.3-6;Dbxref=GeneID:105283958%2CGenbank:XM_011347114.3;Parent=rna-XM_011347114.3
NC_039506.1	Gnomon	exon	15441500	15441700	.	-	.	ID=exon-XM_011347114.3-7;Dbxref=GeneID:105283958%2CGenbank:XM_011347114.3;Parent=rna-XM_011347114.3
NC_039506.1	Gnomon	exon	15441218	15441256	.	-	.	ID=exon-XM_011347114.3-8;Dbxref=GeneID:105283958%2CGenbank:XM_011347114.3;Parent=rna-XM_011347114.3
NC_039506.1	Gnomon	exon	15443980	15444161	.	-	.	ID=exon-XM_011347114.3-1;Dbxref=GeneID:105283958%2CGenbank:XM_011347114.3;Parent=rna-XM_011347114.3
NC_039506.1	Gnomon	exon	15443215	15443379	.	-	.	ID=exon-XM_011347114.3-2;Dbxref=GeneID:105283958%2CGenbank:XM_011347114.3;Parent=rna-XM_011347114.3
NC_039506.1	Gnomon	exon	15442860	15443044	.	-	.	ID=exon-XM_011347114.3-3;Dbxref=GeneID:105283958%2CGenbank:XM_011347114.3;Parent=rna-XM_011347114.3
NC_039506.1	Gnomon	exon	15442568	15442777	.	-	.	ID=exon-XM_011347114.3-4;Dbxref=GeneID:105283958%2CGenbank:XM_011347114.3;Parent=rna-XM_011347114.3
NC_039506.1	Gnomon	exon	14588504	14588683	.	+	.	ID=id-LOC105281457-6;Dbxref=GeneID:105281457;Parent=gene-LOC105281457
NC_039506.1	Gnomon	exon	14590831	14591366	.	+	.	ID=id-LOC105281457-7;Dbxref=GeneID:105281457;Parent=gene-LOC105281457
NC_039506.1	Gnomon	exon	14586819	14586887	.	+	.	ID=id-LOC105281457-4;Dbxref=GeneID:105281457;Parent=gene-LOC105281457
NC_039506.1	Gnomon	exon	14587091	14587258	.	+	.	ID=id-LOC105281457-5;Dbxref=GeneID:105281457;Parent=gene-LOC105281457
NC_039506.1	Gnomon	exon	14586104	14586256	.	+	.	ID=id-LOC105281457-2;Dbxref=GeneID:105281457;Parent=gene-LOC105281457
NC_039506.1	Gnomon	mRNA	1490139	1495434	.	+	.	Name=XM_011340582.3;ID=rna-XM_011340582.3;Dbxref=GeneID:105280242%2CGenbank:XM_011340582.3;Parent=gene-LOC105280242
NC_039506.1	Gnomon	exon	14586387	14586490	.	+	.	ID=id-LOC105281457-3;Dbxref=GeneID:105281457;Parent=gene-LOC105281457
NC_039506.1	Gnomon	exon	1284593	1285148	.	-	.	ID=exon-XM_026972004.1-3;Dbxref=GeneID:109611476%2CGenbank:XM_026972004.1;Parent=rna-XM_026972004.1
NC_039506.1	Gnomon	exon	1284293	1284521	.	-	.	ID=exon-XM_026972004.1-4;Dbxref=GeneID:109611476%2CGenbank:XM_026972004.1;Parent=rna-XM_026972004.1
NC_039506.1	Gnomon	exon	1285899	1286860	.	-	.	ID=exon-XM_026972004.1-1;Dbxref=GeneID:109611476%2CGenbank:XM_026972004.1;Parent=rna-XM_026972004.1
NC_039506.1	Gnomon	exon	1285422	1285709	.	-	.	ID=exon-XM_026972004.1-2;Dbxref=GeneID:109611476%2CGenbank:XM_026972004.1;Parent=rna-XM_026972004.1
NC_039506.1	Gnomon	exon	1280813	1283608	.	-	.	ID=exon-XM_026972004.1-7;Dbxref=GeneID:109611476%2CGenbank:XM_026972004.1;Parent=rna-XM_026972004.1
NC_039506.1	Gnomon	exon	1280475	1280736	.	-	.	ID=exon-XM_026972004.1-8;Dbxref=GeneID:109611476%2CGenbank:XM_026972004.1;Parent=rna-XM_026972004.1
NC_039506.1	Gnomon	exon	1283993	1284189	.	-	.	ID=exon-XM_026972004.1-5;Dbxref=GeneID:109611476%2CGenbank:XM_026972004.1;Parent=rna-XM_026972004.1
NC_039506.1	Gnomon	exon	1283793	1283900	.	-	.	ID=exon-XM_026972004.1-6;Dbxref=GeneID:109611476%2CGenbank:XM_026972004.1;Parent=rna-XM_026972004.1
NC_039506.1	Gnomon	mRNA	21992876	22451798	.	-	.	Name=XM_026972360.1;ID=rna-XM_026972360.1;Dbxref=GeneID:105283503%2CGenbank:XM_026972360.1;Parent=gene-LOC105283503
NC_039506.1	Gnomon	exon	1280244	1280380	.	-	.	ID=exon-XM_026972004.1-9;Dbxref=GeneID:109611476%2CGenbank:XM_026972004.1;Parent=rna-XM_026972004.1
NC_039506.1	Gnomon	mRNA	22961424	22967108	.	+	.	Name=XM_026971579.1;ID=rna-XM_026971579.1;Dbxref=GeneID:105283474%2CGenbank:XM_026971579.1;Parent=gene-LOC105283474
NC_039506.1	Gnomon	mRNA	5684506	5696519	.	+	.	Name=XM_026971829.1;ID=rna-XM_026971829.1;Dbxref=GeneID:105277837%2CGenbank:XM_026971829.1;Parent=gene-LOC105277837
NC_039506.1	Gnomon	exon	467123	467421	.	-	.	ID=exon-XR_895067.3-3;Dbxref=GeneID:105285445%2CGenbank:XR_895067.3;Parent=rna-XR_895067.3
NC_039506.1	Gnomon	exon	497308	503061	.	-	.	ID=exon-XR_895067.3-1;Dbxref=GeneID:105285445%2CGenbank:XR_895067.3;Parent=rna-XR_895067.3
NC_039506.1	Gnomon	exon	473053	473228	.	-	.	ID=exon-XR_895067.3-2;Dbxref=GeneID:105285445%2CGenbank:XR_895067.3;Parent=rna-XR_895067.3
NC_039506.1	Gnomon	transcript	12586501	12593536	.	-	.	Name=XR_003406826.1;ID=rna-XR_003406826.1;Dbxref=GeneID:105277942%2CGenbank:XR_003406826.1;Parent=gene-LOC105277942
NC_039506.1	Gnomon	exon	17880065	17881972	.	+	.	ID=exon-XM_026969345.1-7;Dbxref=GeneID:113561865%2CGenbank:XM_026969345.1;Parent=rna-XM_026969345.1
NC_039506.1	Gnomon	exon	17879093	17879490	.	+	.	ID=exon-XM_026969345.1-5;Dbxref=GeneID:113561865%2CGenbank:XM_026969345.1;Parent=rna-XM_026969345.1
NC_039506.1	Gnomon	exon	17879805	17879969	.	+	.	ID=exon-XM_026969345.1-6;Dbxref=GeneID:113561865%2CGenbank:XM_026969345.1;Parent=rna-XM_026969345.1
NC_039506.1	Gnomon	mRNA	17766172	17771115	.	-	.	Name=XM_011331569.3;ID=rna-XM_011331569.3;Dbxref=GeneID:105274995%2CGenbank:XM_011331569.3;Parent=gene-LOC105274995
NC_039506.1	Gnomon	exon	17878042	17878140	.	+	.	ID=exon-XM_026969345.1-3;Dbxref=GeneID:113561865%2CGenbank:XM_026969345.1;Parent=rna-XM_026969345.1
NC_039506.1	Gnomon	exon	17878776	17878947	.	+	.	ID=exon-XM_026969345.1-4;Dbxref=GeneID:113561865%2CGenbank:XM_026969345.1;Parent=rna-XM_026969345.1
NC_039506.1	Gnomon	exon	17877276	17877392	.	+	.	ID=exon-XM_026969345.1-1;Dbxref=GeneID:113561865%2CGenbank:XM_026969345.1;Parent=rna-XM_026969345.1
NC_039506.1	Gnomon	exon	17877686	17877961	.	+	.	ID=exon-XM_026969345.1-2;Dbxref=GeneID:113561865%2CGenbank:XM_026969345.1;Parent=rna-XM_026969345.1
NC_039506.1	Gnomon	CDS	12103773	12104081	.	+	0	Name=XP_026827167.1;ID=cds-XP_026827167.1;Dbxref=GeneID:113562315%2CGenbank:XP_026827167.1;Parent=rna-XM_026971366.1
NC_039506.1	Gnomon	CDS	12104152	12104604	.	+	0	Name=XP_026827167.1;ID=cds-XP_026827167.1;Dbxref=GeneID:113562315%2CGenbank:XP_026827167.1;Parent=rna-XM_026971366.1
NC_039506.1	Gnomon	exon	12852654	12853803	.	+	.	ID=id-LOC113562886;Dbxref=GeneID:113562886;Parent=gene-LOC113562886
NC_039506.1	Gnomon	CDS	24288897	24288969	.	+	0	Name=XP_011337406.1;ID=cds-XP_011337406.1;Dbxref=GeneID:105279374%2CGenbank:XP_011337406.1;Parent=rna-XM_011339104.3
NC_039506.1	Gnomon	CDS	24289173	24289259	.	+	0	Name=XP_011337406.1;ID=cds-XP_011337406.1;Dbxref=GeneID:105279374%2CGenbank:XP_011337406.1;Parent=rna-XM_011339104.3
NC_039506.1	Gnomon	CDS	24289553	24289819	.	+	0	Name=XP_011337406.1;ID=cds-XP_011337406.1;Dbxref=GeneID:105279374%2CGenbank:XP_011337406.1;Parent=rna-XM_011339104.3
NC_039506.1	Gnomon	CDS	24290677	24290835	.	+	0	Name=XP_011337406.1;ID=cds-XP_011337406.1;Dbxref=GeneID:105279374%2CGenbank:XP_011337406.1;Parent=rna-XM_011339104.3
NC_039506.1	Gnomon	CDS	24291548	24291699	.	+	0	Name=XP_011337406.1;ID=cds-XP_011337406.1;Dbxref=GeneID:105279374%2CGenbank:XP_011337406.1;Parent=rna-XM_011339104.3
NC_039506.1	Gnomon	exon	10752544	10752744	.	-	.	ID=exon-XM_011351881.3-1;Dbxref=GeneID:105286729%2CGenbank:XM_011351881.3;Parent=rna-XM_011351881.3
NC_039506.1	Gnomon	exon	10752303	10752462	.	-	.	ID=exon-XM_011351881.3-2;Dbxref=GeneID:105286729%2CGenbank:XM_011351881.3;Parent=rna-XM_011351881.3
NC_039506.1	Gnomon	exon	10752109	10752221	.	-	.	ID=exon-XM_011351881.3-3;Dbxref=GeneID:105286729%2CGenbank:XM_011351881.3;Parent=rna-XM_011351881.3
NC_039506.1	Gnomon	exon	10751891	10752022	.	-	.	ID=exon-XM_011351881.3-4;Dbxref=GeneID:105286729%2CGenbank:XM_011351881.3;Parent=rna-XM_011351881.3
NC_039506.1	Gnomon	exon	10751603	10751810	.	-	.	ID=exon-XM_011351881.3-5;Dbxref=GeneID:105286729%2CGenbank:XM_011351881.3;Parent=rna-XM_011351881.3
NC_039506.1	Gnomon	exon	10751153	10751297	.	-	.	ID=exon-XM_011351881.3-6;Dbxref=GeneID:105286729%2CGenbank:XM_011351881.3;Parent=rna-XM_011351881.3
NC_039506.1	Gnomon	exon	10750950	10751064	.	-	.	ID=exon-XM_011351881.3-7;Dbxref=GeneID:105286729%2CGenbank:XM_011351881.3;Parent=rna-XM_011351881.3
NC_039506.1	Gnomon	exon	10750674	10750829	.	-	.	ID=exon-XM_011351881.3-8;Dbxref=GeneID:105286729%2CGenbank:XM_011351881.3;Parent=rna-XM_011351881.3
NC_039506.1	Gnomon	exon	13217460	13220711	.	-	.	ID=exon-XM_011349530.3-1;Dbxref=GeneID:105285373%2CGenbank:XM_011349530.3;Parent=rna-XM_011349530.3
NC_039506.1	Gnomon	exon	13215497	13215961	.	-	.	ID=exon-XM_011349530.3-2;Dbxref=GeneID:105285373%2CGenbank:XM_011349530.3;Parent=rna-XM_011349530.3
NC_039506.1	Gnomon	exon	13211323	13214587	.	-	.	ID=exon-XM_011349530.3-3;Dbxref=GeneID:105285373%2CGenbank:XM_011349530.3;Parent=rna-XM_011349530.3
NC_039506.1	Gnomon	CDS	5464350	5464364	.	+	0	Name=XP_011334852.1;ID=cds-XP_011334852.1;Dbxref=GeneID:105277867%2CGenbank:XP_011334852.1;Parent=rna-XM_011336550.3
NC_039506.1	Gnomon	CDS	5464519	5464587	.	+	0	Name=XP_011334852.1;ID=cds-XP_011334852.1;Dbxref=GeneID:105277867%2CGenbank:XP_011334852.1;Parent=rna-XM_011336550.3
NC_039506.1	Gnomon	CDS	5464667	5464744	.	+	0	Name=XP_011334852.1;ID=cds-XP_011334852.1;Dbxref=GeneID:105277867%2CGenbank:XP_011334852.1;Parent=rna-XM_011336550.3
NC_039506.1	Gnomon	CDS	5465166	5465237	.	+	0	Name=XP_011334852.1;ID=cds-XP_011334852.1;Dbxref=GeneID:105277867%2CGenbank:XP_011334852.1;Parent=rna-XM_011336550.3
NC_039506.1	Gnomon	CDS	5465568	5465627	.	+	0	Name=XP_011334852.1;ID=cds-XP_011334852.1;Dbxref=GeneID:105277867%2CGenbank:XP_011334852.1;Parent=rna-XM_011336550.3
NC_039506.1	Gnomon	exon	22481340	22486217	.	-	.	ID=exon-XM_011346323.2-1;Dbxref=GeneID:105283504%2CGenbank:XM_011346323.2;Parent=rna-XM_011346323.2
NC_039506.1	Gnomon	exon	22480257	22481187	.	-	.	ID=exon-XM_011346323.2-2;Dbxref=GeneID:105283504%2CGenbank:XM_011346323.2;Parent=rna-XM_011346323.2
NC_039506.1	Gnomon	mRNA	2172791	2180713	.	+	.	Name=XM_011340738.3;ID=rna-XM_011340738.3;Dbxref=GeneID:105280304%2CGenbank:XM_011340738.3;Parent=gene-LOC105280304
NC_039506.1	Gnomon	CDS	3338715	3338922	.	+	0	Name=XP_026826182.1;ID=cds-XP_026826182.1;Dbxref=GeneID:105280393%2CGenbank:XP_026826182.1;Parent=rna-XM_026970381.1
NC_039506.1	Gnomon	CDS	3339284	3339383	.	+	0	Name=XP_026826182.1;ID=cds-XP_026826182.1;Dbxref=GeneID:105280393%2CGenbank:XP_026826182.1;Parent=rna-XM_026970381.1
NC_039506.1	Gnomon	CDS	3339643	3339808	.	+	0	Name=XP_026826182.1;ID=cds-XP_026826182.1;Dbxref=GeneID:105280393%2CGenbank:XP_026826182.1;Parent=rna-XM_026970381.1
NC_039506.1	Gnomon	CDS	3339916	3340042	.	+	0	Name=XP_026826182.1;ID=cds-XP_026826182.1;Dbxref=GeneID:105280393%2CGenbank:XP_026826182.1;Parent=rna-XM_026970381.1
NC_039506.1	Gnomon	CDS	3340160	3340254	.	+	0	Name=XP_026826182.1;ID=cds-XP_026826182.1;Dbxref=GeneID:105280393%2CGenbank:XP_026826182.1;Parent=rna-XM_026970381.1
NC_039506.1	Gnomon	CDS	3340532	3340810	.	+	0	Name=XP_026826182.1;ID=cds-XP_026826182.1;Dbxref=GeneID:105280393%2CGenbank:XP_026826182.1;Parent=rna-XM_026970381.1
NC_039506.1	Gnomon	mRNA	19207805	19217906	.	+	.	Name=XM_011336759.3;ID=rna-XM_011336759.3;Dbxref=GeneID:105277988%2CGenbank:XM_011336759.3;Parent=gene-LOC105277988
NC_039506.1	Gnomon	exon	15765021	15765328	.	+	.	ID=exon-XM_011331354.3-1;Dbxref=GeneID:105274887%2CGenbank:XM_011331354.3;Parent=rna-XM_011331354.3
NC_039506.1	Gnomon	exon	15766918	15767166	.	+	.	ID=exon-XM_011331354.3-2;Dbxref=GeneID:105274887%2CGenbank:XM_011331354.3;Parent=rna-XM_011331354.3
NC_039506.1	Gnomon	exon	15767250	15767396	.	+	.	ID=exon-XM_011331354.3-3;Dbxref=GeneID:105274887%2CGenbank:XM_011331354.3;Parent=rna-XM_011331354.3
NC_039506.1	Gnomon	exon	15767507	15773102	.	+	.	ID=exon-XM_011331354.3-4;Dbxref=GeneID:105274887%2CGenbank:XM_011331354.3;Parent=rna-XM_011331354.3
NC_039506.1	Gnomon	exon	20829416	20830120	.	+	.	ID=exon-XM_011337669.2-10;Dbxref=GeneID:105278520%2CGenbank:XM_011337669.2;Parent=rna-XM_011337669.2
NC_039506.1	Gnomon	exon	20830216	20830599	.	+	.	ID=exon-XM_011337669.2-11;Dbxref=GeneID:105278520%2CGenbank:XM_011337669.2;Parent=rna-XM_011337669.2
NC_039506.1	Gnomon	exon	20830689	20830840	.	+	.	ID=exon-XM_011337669.2-12;Dbxref=GeneID:105278520%2CGenbank:XM_011337669.2;Parent=rna-XM_011337669.2
NC_039506.1	Gnomon	exon	20831072	20831504	.	+	.	ID=exon-XM_011337669.2-13;Dbxref=GeneID:105278520%2CGenbank:XM_011337669.2;Parent=rna-XM_011337669.2
NC_039506.1	Gnomon	exon	20831582	20832336	.	+	.	ID=exon-XM_011337669.2-14;Dbxref=GeneID:105278520%2CGenbank:XM_011337669.2;Parent=rna-XM_011337669.2
NC_039506.1	Gnomon	exon	20832511	20832821	.	+	.	ID=exon-XM_011337669.2-15;Dbxref=GeneID:105278520%2CGenbank:XM_011337669.2;Parent=rna-XM_011337669.2
NC_039506.1	Gnomon	exon	20833185	20833436	.	+	.	ID=exon-XM_011337669.2-16;Dbxref=GeneID:105278520%2CGenbank:XM_011337669.2;Parent=rna-XM_011337669.2
NC_039506.1	Gnomon	CDS	18838235	18838340	.	+	0	Name=XP_011335107.1;ID=cds-XP_011335107.1;Dbxref=GeneID:105278020%2CGenbank:XP_011335107.1;Parent=rna-XM_011336805.3
NC_039506.1	Gnomon	CDS	18838537	18838611	.	+	0	Name=XP_011335107.1;ID=cds-XP_011335107.1;Dbxref=GeneID:105278020%2CGenbank:XP_011335107.1;Parent=rna-XM_011336805.3
NC_039506.1	Gnomon	CDS	18839532	18839765	.	+	0	Name=XP_011335107.1;ID=cds-XP_011335107.1;Dbxref=GeneID:105278020%2CGenbank:XP_011335107.1;Parent=rna-XM_011336805.3
NC_039506.1	Gnomon	CDS	18839844	18840133	.	+	0	Name=XP_011335107.1;ID=cds-XP_011335107.1;Dbxref=GeneID:105278020%2CGenbank:XP_011335107.1;Parent=rna-XM_011336805.3
NC_039506.1	Gnomon	CDS	18840212	18840426	.	+	0	Name=XP_011335107.1;ID=cds-XP_011335107.1;Dbxref=GeneID:105278020%2CGenbank:XP_011335107.1;Parent=rna-XM_011336805.3
NC_039506.1	Gnomon	CDS	18840506	18840638	.	+	0	Name=XP_011335107.1;ID=cds-XP_011335107.1;Dbxref=GeneID:105278020%2CGenbank:XP_011335107.1;Parent=rna-XM_011336805.3
NC_039506.1	Gnomon	CDS	18840724	18840964	.	+	0	Name=XP_011335107.1;ID=cds-XP_011335107.1;Dbxref=GeneID:105278020%2CGenbank:XP_011335107.1;Parent=rna-XM_011336805.3
NC_039506.1	Gnomon	CDS	18841272	18841502	.	+	0	Name=XP_011335107.1;ID=cds-XP_011335107.1;Dbxref=GeneID:105278020%2CGenbank:XP_011335107.1;Parent=rna-XM_011336805.3
NC_039506.1	Gnomon	CDS	18841603	18841802	.	+	0	Name=XP_011335107.1;ID=cds-XP_011335107.1;Dbxref=GeneID:105278020%2CGenbank:XP_011335107.1;Parent=rna-XM_011336805.3
NC_039506.1	Gnomon	exon	20833529	20833923	.	+	.	ID=exon-XM_011337669.2-17;Dbxref=GeneID:105278520%2CGenbank:XM_011337669.2;Parent=rna-XM_011337669.2
NC_039506.1	Gnomon	exon	20834020	20834258	.	+	.	ID=exon-XM_011337669.2-18;Dbxref=GeneID:105278520%2CGenbank:XM_011337669.2;Parent=rna-XM_011337669.2
NC_039506.1	Gnomon	exon	20834355	20834661	.	+	.	ID=exon-XM_011337669.2-19;Dbxref=GeneID:105278520%2CGenbank:XM_011337669.2;Parent=rna-XM_011337669.2
NC_039506.1	Gnomon	mRNA	16173856	16195367	.	-	.	Name=XM_011331422.3;ID=rna-XM_011331422.3;Dbxref=GeneID:105274931%2CGenbank:XM_011331422.3;Parent=gene-LOC105274931
NC_039506.1	Gnomon	mRNA	3605259	3607572	.	-	.	Name=XM_011340978.3;ID=rna-XM_011340978.3;Dbxref=GeneID:105280422%2CGenbank:XM_011340978.3;Parent=gene-LOC105280422
NC_039506.1	Gnomon	exon	1098768	1099336	.	+	.	ID=exon-XM_011351908.2-4;Dbxref=GeneID:105286750%2CGenbank:XM_011351908.2;Parent=rna-XM_011351908.2
NC_039506.1	Gnomon	exon	1099515	1100480	.	+	.	ID=exon-XM_011351908.2-5;Dbxref=GeneID:105286750%2CGenbank:XM_011351908.2;Parent=rna-XM_011351908.2
NC_039506.1	Gnomon	exon	1097526	1097934	.	+	.	ID=exon-XM_011351908.2-2;Dbxref=GeneID:105286750%2CGenbank:XM_011351908.2;Parent=rna-XM_011351908.2
NC_039506.1	Gnomon	exon	1098039	1098674	.	+	.	ID=exon-XM_011351908.2-3;Dbxref=GeneID:105286750%2CGenbank:XM_011351908.2;Parent=rna-XM_011351908.2
NC_039506.1	Gnomon	exon	1095615	1097412	.	+	.	ID=exon-XM_011351908.2-1;Dbxref=GeneID:105286750%2CGenbank:XM_011351908.2;Parent=rna-XM_011351908.2
NC_039506.1	Gnomon	mRNA	13717481	13810614	.	+	.	Name=XM_011341910.2;ID=rna-XM_011341910.2;Dbxref=GeneID:105281001%2CGenbank:XM_011341910.2;Parent=gene-LOC105281001
NC_039506.1	Gnomon	mRNA	9302731	9305486	.	+	.	Name=XM_011340103.3;ID=rna-XM_011340103.3;Dbxref=GeneID:105279969%2CGenbank:XM_011340103.3;Parent=gene-LOC105279969
NC_039506.1	Gnomon	CDS	24044764	24045066	.	+	0	Name=XP_011337396.1;ID=cds-XP_011337396.1;Dbxref=GeneID:105279367%2CGenbank:XP_011337396.1;Parent=rna-XM_011339094.3
NC_039506.1	Gnomon	CDS	24045188	24045473	.	+	0	Name=XP_011337396.1;ID=cds-XP_011337396.1;Dbxref=GeneID:105279367%2CGenbank:XP_011337396.1;Parent=rna-XM_011339094.3
NC_039506.1	Gnomon	CDS	24045926	24046164	.	+	0	Name=XP_011337396.1;ID=cds-XP_011337396.1;Dbxref=GeneID:105279367%2CGenbank:XP_011337396.1;Parent=rna-XM_011339094.3
NC_039506.1	Gnomon	exon	19190038	19190318	.	+	.	ID=exon-XM_026968629.1-5;Dbxref=GeneID:105278065%2CGenbank:XM_026968629.1;Parent=rna-XM_026968629.1
NC_039506.1	Gnomon	exon	19190683	19191320	.	+	.	ID=exon-XM_026968629.1-6;Dbxref=GeneID:105278065%2CGenbank:XM_026968629.1;Parent=rna-XM_026968629.1
NC_039506.1	Gnomon	exon	19188412	19188647	.	+	.	ID=exon-XM_026968629.1-3;Dbxref=GeneID:105278065%2CGenbank:XM_026968629.1;Parent=rna-XM_026968629.1
NC_039506.1	Gnomon	exon	19189377	19189783	.	+	.	ID=exon-XM_026968629.1-4;Dbxref=GeneID:105278065%2CGenbank:XM_026968629.1;Parent=rna-XM_026968629.1
NC_039506.1	Gnomon	exon	19191666	19192773	.	+	.	ID=exon-XM_026968629.1-7;Dbxref=GeneID:105278065%2CGenbank:XM_026968629.1;Parent=rna-XM_026968629.1
NC_039506.1	Gnomon	mRNA	21924347	21978764	.	+	.	Name=XM_011337589.3;ID=rna-XM_011337589.3;Dbxref=GeneID:105278475%2CGenbank:XM_011337589.3;Parent=gene-LOC105278475
NC_039506.1	Gnomon	exon	19183559	19184923	.	+	.	ID=exon-XM_026968629.1-1;Dbxref=GeneID:105278065%2CGenbank:XM_026968629.1;Parent=rna-XM_026968629.1
NC_039506.1	Gnomon	exon	19187853	19188120	.	+	.	ID=exon-XM_026968629.1-2;Dbxref=GeneID:105278065%2CGenbank:XM_026968629.1;Parent=rna-XM_026968629.1
NC_039506.1	Gnomon	exon	10938849	10940124	.	+	.	ID=exon-XM_026968853.1-1;Dbxref=GeneID:105284780%2CGenbank:XM_026968853.1;Parent=rna-XM_026968853.1
NC_039506.1	Gnomon	exon	10940419	10940757	.	+	.	ID=exon-XM_026968853.1-2;Dbxref=GeneID:105284780%2CGenbank:XM_026968853.1;Parent=rna-XM_026968853.1
NC_039506.1	Gnomon	exon	10941328	10941533	.	+	.	ID=exon-XM_026968853.1-3;Dbxref=GeneID:105284780%2CGenbank:XM_026968853.1;Parent=rna-XM_026968853.1
NC_039506.1	Gnomon	exon	10941831	10941963	.	+	.	ID=exon-XM_026968853.1-4;Dbxref=GeneID:105284780%2CGenbank:XM_026968853.1;Parent=rna-XM_026968853.1
NC_039506.1	Gnomon	exon	10942061	10942255	.	+	.	ID=exon-XM_026968853.1-5;Dbxref=GeneID:105284780%2CGenbank:XM_026968853.1;Parent=rna-XM_026968853.1
NC_039506.1	Gnomon	exon	10942360	10942461	.	+	.	ID=exon-XM_026968853.1-6;Dbxref=GeneID:105284780%2CGenbank:XM_026968853.1;Parent=rna-XM_026968853.1
NC_039506.1	Gnomon	exon	10942742	10943105	.	+	.	ID=exon-XM_026968853.1-7;Dbxref=GeneID:105284780%2CGenbank:XM_026968853.1;Parent=rna-XM_026968853.1
NC_039506.1	Gnomon	exon	5440325	5440532	.	-	.	ID=exon-XM_011336556.3-9;Dbxref=GeneID:105277872%2CGenbank:XM_011336556.3;Parent=rna-XM_011336556.3
NC_039506.1	Gnomon	exon	5441243	5441315	.	-	.	ID=exon-XM_011336556.3-7;Dbxref=GeneID:105277872%2CGenbank:XM_011336556.3;Parent=rna-XM_011336556.3
NC_039506.1	Gnomon	exon	5440656	5441056	.	-	.	ID=exon-XM_011336556.3-8;Dbxref=GeneID:105277872%2CGenbank:XM_011336556.3;Parent=rna-XM_011336556.3
NC_039506.1	Gnomon	exon	5445818	5445855	.	-	.	ID=exon-XM_011336556.3-5;Dbxref=GeneID:105277872%2CGenbank:XM_011336556.3;Parent=rna-XM_011336556.3
NC_039506.1	Gnomon	exon	5441392	5441520	.	-	.	ID=exon-XM_011336556.3-6;Dbxref=GeneID:105277872%2CGenbank:XM_011336556.3;Parent=rna-XM_011336556.3
NC_039506.1	Gnomon	exon	5447555	5447622	.	-	.	ID=exon-XM_011336556.3-3;Dbxref=GeneID:105277872%2CGenbank:XM_011336556.3;Parent=rna-XM_011336556.3
NC_039506.1	Gnomon	exon	5446616	5446653	.	-	.	ID=exon-XM_011336556.3-4;Dbxref=GeneID:105277872%2CGenbank:XM_011336556.3;Parent=rna-XM_011336556.3
NC_039506.1	Gnomon	exon	5451776	5451887	.	-	.	ID=exon-XM_011336556.3-1;Dbxref=GeneID:105277872%2CGenbank:XM_011336556.3;Parent=rna-XM_011336556.3
NC_039506.1	Gnomon	exon	5450582	5451125	.	-	.	ID=exon-XM_011336556.3-2;Dbxref=GeneID:105277872%2CGenbank:XM_011336556.3;Parent=rna-XM_011336556.3
NC_039506.1	Gnomon	mRNA	6639882	6658325	.	-	.	Name=XM_011351958.3;ID=rna-XM_011351958.3;Dbxref=GeneID:105286771%2CGenbank:XM_011351958.3;Parent=gene-LOC105286771
NC_039506.1	Gnomon	mRNA	2625639	2768329	.	+	.	Name=XM_011340832.3;ID=rna-XM_011340832.3;Dbxref=GeneID:105280344%2CGenbank:XM_011340832.3;Parent=gene-LOC105280344
NC_039506.1	Gnomon	exon	13133284	13133391	.	-	.	ID=exon-XM_011352261.3-1;Dbxref=GeneID:105286943%2CGenbank:XM_011352261.3;Parent=rna-XM_011352261.3
NC_039506.1	Gnomon	exon	13130945	13131335	.	-	.	ID=exon-XM_011352261.3-8;Dbxref=GeneID:105286943%2CGenbank:XM_011352261.3;Parent=rna-XM_011352261.3
NC_039506.1	Gnomon	exon	13130137	13130819	.	-	.	ID=exon-XM_011352261.3-9;Dbxref=GeneID:105286943%2CGenbank:XM_011352261.3;Parent=rna-XM_011352261.3
NC_039506.1	Gnomon	exon	13131645	13131729	.	-	.	ID=exon-XM_011352261.3-6;Dbxref=GeneID:105286943%2CGenbank:XM_011352261.3;Parent=rna-XM_011352261.3
NC_039506.1	Gnomon	exon	13131415	13131563	.	-	.	ID=exon-XM_011352261.3-7;Dbxref=GeneID:105286943%2CGenbank:XM_011352261.3;Parent=rna-XM_011352261.3
NC_039506.1	Gnomon	exon	13132173	13132498	.	-	.	ID=exon-XM_011352261.3-4;Dbxref=GeneID:105286943%2CGenbank:XM_011352261.3;Parent=rna-XM_011352261.3
NC_039506.1	Gnomon	exon	13131932	13132083	.	-	.	ID=exon-XM_011352261.3-5;Dbxref=GeneID:105286943%2CGenbank:XM_011352261.3;Parent=rna-XM_011352261.3
NC_039506.1	Gnomon	exon	13132772	13133132	.	-	.	ID=exon-XM_011352261.3-2;Dbxref=GeneID:105286943%2CGenbank:XM_011352261.3;Parent=rna-XM_011352261.3
NC_039506.1	Gnomon	exon	13132579	13132703	.	-	.	ID=exon-XM_011352261.3-3;Dbxref=GeneID:105286943%2CGenbank:XM_011352261.3;Parent=rna-XM_011352261.3
NC_039506.1	Gnomon	mRNA	968531	974493	.	-	.	Name=XM_026972027.1;ID=rna-XM_026972027.1;Dbxref=GeneID:113562456%2CGenbank:XM_026972027.1;Parent=gene-LOC113562456
NC_039506.1	Gnomon	exon	10612145	10612388	.	-	.	ID=exon-XM_026968593.1-10;Dbxref=GeneID:105286716%2CGenbank:XM_026968593.1;Parent=rna-XM_026968593.1
NC_039506.1	Gnomon	exon	10611696	10611892	.	-	.	ID=exon-XM_026968593.1-11;Dbxref=GeneID:105286716%2CGenbank:XM_026968593.1;Parent=rna-XM_026968593.1
NC_039506.1	Gnomon	exon	10610904	10611539	.	-	.	ID=exon-XM_026968593.1-12;Dbxref=GeneID:105286716%2CGenbank:XM_026968593.1;Parent=rna-XM_026968593.1
NC_039506.1	Gnomon	CDS	17274553	17275533	.	-	0	Name=XP_011329805.1;ID=cds-XP_011329805.1;Dbxref=GeneID:105274974%2CGenbank:XP_011329805.1;Parent=rna-XM_011331503.2
NC_039506.1	Gnomon	CDS	17264806	17264958	.	-	0	Name=XP_011329805.1;ID=cds-XP_011329805.1;Dbxref=GeneID:105274974%2CGenbank:XP_011329805.1;Parent=rna-XM_011331503.2
NC_039506.1	Gnomon	CDS	17263677	17263850	.	-	0	Name=XP_011329805.1;ID=cds-XP_011329805.1;Dbxref=GeneID:105274974%2CGenbank:XP_011329805.1;Parent=rna-XM_011331503.2
NC_039506.1	Gnomon	CDS	17263510	17263596	.	-	0	Name=XP_011329805.1;ID=cds-XP_011329805.1;Dbxref=GeneID:105274974%2CGenbank:XP_011329805.1;Parent=rna-XM_011331503.2
NC_039506.1	Gnomon	CDS	17262825	17263032	.	-	0	Name=XP_011329805.1;ID=cds-XP_011329805.1;Dbxref=GeneID:105274974%2CGenbank:XP_011329805.1;Parent=rna-XM_011331503.2
NC_039506.1	Gnomon	CDS	17262275	17262540	.	-	0	Name=XP_011329805.1;ID=cds-XP_011329805.1;Dbxref=GeneID:105274974%2CGenbank:XP_011329805.1;Parent=rna-XM_011331503.2
NC_039506.1	Gnomon	CDS	17261715	17262133	.	-	0	Name=XP_011329805.1;ID=cds-XP_011329805.1;Dbxref=GeneID:105274974%2CGenbank:XP_011329805.1;Parent=rna-XM_011331503.2
NC_039506.1	Gnomon	CDS	17261331	17261539	.	-	0	Name=XP_011329805.1;ID=cds-XP_011329805.1;Dbxref=GeneID:105274974%2CGenbank:XP_011329805.1;Parent=rna-XM_011331503.2
NC_039506.1	Gnomon	CDS	17261075	17261205	.	-	0	Name=XP_011329805.1;ID=cds-XP_011329805.1;Dbxref=GeneID:105274974%2CGenbank:XP_011329805.1;Parent=rna-XM_011331503.2
NC_039506.1	Gnomon	CDS	17260757	17260912	.	-	0	Name=XP_011329805.1;ID=cds-XP_011329805.1;Dbxref=GeneID:105274974%2CGenbank:XP_011329805.1;Parent=rna-XM_011331503.2
NC_039506.1	Gnomon	exon	2480118	2480256	.	+	.	ID=exon-XM_011340804.2-1;Dbxref=GeneID:105280331%2CGenbank:XM_011340804.2;Parent=rna-XM_011340804.2
NC_039506.1	Gnomon	exon	2481747	2481891	.	+	.	ID=exon-XM_011340804.2-2;Dbxref=GeneID:105280331%2CGenbank:XM_011340804.2;Parent=rna-XM_011340804.2
NC_039506.1	Gnomon	exon	2482987	2483270	.	+	.	ID=exon-XM_011340804.2-5;Dbxref=GeneID:105280331%2CGenbank:XM_011340804.2;Parent=rna-XM_011340804.2
NC_039506.1	Gnomon	mRNA	20167425	20174330	.	-	.	Name=XM_026968385.1;ID=rna-XM_026968385.1;Dbxref=GeneID:105277964%2CGenbank:XM_026968385.1;Parent=gene-LOC105277964
NC_039506.1	Gnomon	exon	2482301	2482480	.	+	.	ID=exon-XM_011340804.2-3;Dbxref=GeneID:105280331%2CGenbank:XM_011340804.2;Parent=rna-XM_011340804.2
NC_039506.1	Gnomon	exon	2482574	2482690	.	+	.	ID=exon-XM_011340804.2-4;Dbxref=GeneID:105280331%2CGenbank:XM_011340804.2;Parent=rna-XM_011340804.2
NC_039506.1	Gnomon	CDS	17246537	17246863	.	-	0	Name=XP_011329795.1;ID=cds-XP_011329795.1;Dbxref=GeneID:105274970%2CGenbank:XP_011329795.1;Parent=rna-XM_011331493.3
NC_039506.1	Gnomon	CDS	17246093	17246422	.	-	0	Name=XP_011329795.1;ID=cds-XP_011329795.1;Dbxref=GeneID:105274970%2CGenbank:XP_011329795.1;Parent=rna-XM_011331493.3
NC_039506.1	Gnomon	CDS	17245741	17245992	.	-	0	Name=XP_011329795.1;ID=cds-XP_011329795.1;Dbxref=GeneID:105274970%2CGenbank:XP_011329795.1;Parent=rna-XM_011331493.3
NC_039506.1	Gnomon	CDS	17245469	17245666	.	-	0	Name=XP_011329795.1;ID=cds-XP_011329795.1;Dbxref=GeneID:105274970%2CGenbank:XP_011329795.1;Parent=rna-XM_011331493.3
NC_039506.1	Gnomon	CDS	17245182	17245397	.	-	0	Name=XP_011329795.1;ID=cds-XP_011329795.1;Dbxref=GeneID:105274970%2CGenbank:XP_011329795.1;Parent=rna-XM_011331493.3
NC_039506.1	Gnomon	exon	7640376	7641158	.	+	.	ID=exon-XM_011354178.3-1;Dbxref=GeneID:105288141%2CGenbank:XM_011354178.3;Parent=rna-XM_011354178.3
NC_039506.1	Gnomon	exon	7641250	7643220	.	+	.	ID=exon-XM_011354178.3-2;Dbxref=GeneID:105288141%2CGenbank:XM_011354178.3;Parent=rna-XM_011354178.3
NC_039506.1	Gnomon	mRNA	23184988	23205830	.	+	.	Name=XM_011346221.3;ID=rna-XM_011346221.3;Dbxref=GeneID:105283453%2CGenbank:XM_011346221.3;Parent=gene-LOC105283453
NC_039506.1	Gnomon	CDS	1491316	1491524	.	+	0	Name=XP_026830215.1;ID=cds-XP_026830215.1;Dbxref=GeneID:105280242%2CGenbank:XP_026830215.1;Parent=rna-XM_026974414.1
NC_039506.1	Gnomon	CDS	1491991	1492083	.	+	0	Name=XP_026830215.1;ID=cds-XP_026830215.1;Dbxref=GeneID:105280242%2CGenbank:XP_026830215.1;Parent=rna-XM_026974414.1
NC_039506.1	Gnomon	CDS	1493315	1493362	.	+	0	Name=XP_026830215.1;ID=cds-XP_026830215.1;Dbxref=GeneID:105280242%2CGenbank:XP_026830215.1;Parent=rna-XM_026974414.1
NC_039506.1	Gnomon	CDS	1497158	1497251	.	+	0	Name=XP_026830215.1;ID=cds-XP_026830215.1;Dbxref=GeneID:105280242%2CGenbank:XP_026830215.1;Parent=rna-XM_026974414.1
NC_039506.1	Gnomon	mRNA	12101958	12103371	.	-	.	Name=XM_026971089.1;ID=rna-XM_026971089.1;Dbxref=GeneID:113562265%2CGenbank:XM_026971089.1;Parent=gene-LOC113562265
NC_039506.1	Gnomon	exon	23354685	23354848	.	+	.	ID=exon-XM_026971185.1-2;Dbxref=GeneID:105283433%2CGenbank:XM_026971185.1;Parent=rna-XM_026971185.1
NC_039506.1	Gnomon	exon	23354935	23355480	.	+	.	ID=exon-XM_026971185.1-3;Dbxref=GeneID:105283433%2CGenbank:XM_026971185.1;Parent=rna-XM_026971185.1
NC_039506.1	Gnomon	exon	23355597	23355880	.	+	.	ID=exon-XM_026971185.1-4;Dbxref=GeneID:105283433%2CGenbank:XM_026971185.1;Parent=rna-XM_026971185.1
NC_039506.1	Gnomon	exon	23356542	23356685	.	+	.	ID=exon-XM_026971185.1-5;Dbxref=GeneID:105283433%2CGenbank:XM_026971185.1;Parent=rna-XM_026971185.1
NC_039506.1	Gnomon	exon	23351840	23351981	.	+	.	ID=exon-XM_026971185.1-1;Dbxref=GeneID:105283433%2CGenbank:XM_026971185.1;Parent=rna-XM_026971185.1
NC_039506.1	Gnomon	CDS	6580137	6580185	.	-	0	Name=XP_026827907.1;ID=cds-XP_026827907.1;Dbxref=GeneID:113562491%2CGenbank:XP_026827907.1;Parent=rna-XM_026972106.1
NC_039506.1	Gnomon	CDS	6579674	6579891	.	-	0	Name=XP_026827907.1;ID=cds-XP_026827907.1;Dbxref=GeneID:113562491%2CGenbank:XP_026827907.1;Parent=rna-XM_026972106.1
NC_039506.1	Gnomon	CDS	6578429	6578584	.	-	0	Name=XP_026827907.1;ID=cds-XP_026827907.1;Dbxref=GeneID:113562491%2CGenbank:XP_026827907.1;Parent=rna-XM_026972106.1
NC_039506.1	Gnomon	CDS	6578166	6578327	.	-	0	Name=XP_026827907.1;ID=cds-XP_026827907.1;Dbxref=GeneID:113562491%2CGenbank:XP_026827907.1;Parent=rna-XM_026972106.1
NC_039506.1	Gnomon	CDS	6575662	6575871	.	-	0	Name=XP_026827907.1;ID=cds-XP_026827907.1;Dbxref=GeneID:113562491%2CGenbank:XP_026827907.1;Parent=rna-XM_026972106.1
NC_039506.1	Gnomon	exon	7564119	7564340	.	+	.	ID=exon-XM_026970034.1-4;Dbxref=GeneID:113562046%2CGenbank:XM_026970034.1;Parent=rna-XM_026970034.1
NC_039506.1	Gnomon	exon	7563690	7563848	.	+	.	ID=exon-XM_026970034.1-2;Dbxref=GeneID:113562046%2CGenbank:XM_026970034.1;Parent=rna-XM_026970034.1
NC_039506.1	Gnomon	exon	7563957	7564033	.	+	.	ID=exon-XM_026970034.1-3;Dbxref=GeneID:113562046%2CGenbank:XM_026970034.1;Parent=rna-XM_026970034.1
NC_039506.1	Gnomon	exon	7562407	7563580	.	+	.	ID=exon-XM_026970034.1-1;Dbxref=GeneID:113562046%2CGenbank:XM_026970034.1;Parent=rna-XM_026970034.1
NC_039506.1	Gnomon	exon	5746568	5746724	.	-	.	ID=exon-XM_011336484.3-12;Dbxref=GeneID:105277825%2CGenbank:XM_011336484.3;Parent=rna-XM_011336484.3
NC_039506.1	Gnomon	exon	5743577	5746504	.	-	.	ID=exon-XM_011336484.3-13;Dbxref=GeneID:105277825%2CGenbank:XM_011336484.3;Parent=rna-XM_011336484.3
NC_039506.1	Gnomon	exon	5747317	5747560	.	-	.	ID=exon-XM_011336484.3-10;Dbxref=GeneID:105277825%2CGenbank:XM_011336484.3;Parent=rna-XM_011336484.3
NC_039506.1	Gnomon	exon	5746810	5747204	.	-	.	ID=exon-XM_011336484.3-11;Dbxref=GeneID:105277825%2CGenbank:XM_011336484.3;Parent=rna-XM_011336484.3
NC_039506.1	Gnomon	exon	22011803	22012177	.	-	.	ID=exon-XM_026972375.1-8;Dbxref=GeneID:105283503%2CGenbank:XM_026972375.1;Parent=rna-XM_026972375.1
NC_039506.1	Gnomon	exon	22010599	22010934	.	-	.	ID=exon-XM_026972375.1-9;Dbxref=GeneID:105283503%2CGenbank:XM_026972375.1;Parent=rna-XM_026972375.1
NC_039506.1	Gnomon	exon	22017440	22017603	.	-	.	ID=exon-XM_026972375.1-4;Dbxref=GeneID:105283503%2CGenbank:XM_026972375.1;Parent=rna-XM_026972375.1
NC_039506.1	Gnomon	exon	22016942	22017112	.	-	.	ID=exon-XM_026972375.1-5;Dbxref=GeneID:105283503%2CGenbank:XM_026972375.1;Parent=rna-XM_026972375.1
NC_039506.1	Gnomon	exon	22013434	22013723	.	-	.	ID=exon-XM_026972375.1-6;Dbxref=GeneID:105283503%2CGenbank:XM_026972375.1;Parent=rna-XM_026972375.1
NC_039506.1	Gnomon	exon	22013017	22013263	.	-	.	ID=exon-XM_026972375.1-7;Dbxref=GeneID:105283503%2CGenbank:XM_026972375.1;Parent=rna-XM_026972375.1
NC_039506.1	Gnomon	exon	22042638	22044460	.	-	.	ID=exon-XM_026972375.1-1;Dbxref=GeneID:105283503%2CGenbank:XM_026972375.1;Parent=rna-XM_026972375.1
NC_039506.1	Gnomon	exon	22024568	22024750	.	-	.	ID=exon-XM_026972375.1-2;Dbxref=GeneID:105283503%2CGenbank:XM_026972375.1;Parent=rna-XM_026972375.1
NC_039506.1	Gnomon	exon	22019430	22019514	.	-	.	ID=exon-XM_026972375.1-3;Dbxref=GeneID:105283503%2CGenbank:XM_026972375.1;Parent=rna-XM_026972375.1
NC_039506.1	Gnomon	mRNA	20659948	20686578	.	+	.	Name=XM_011337681.3;ID=rna-XM_011337681.3;Dbxref=GeneID:105278530%2CGenbank:XM_011337681.3;Parent=gene-LOC105278530
NC_039506.1	Gnomon	CDS	3255339	3255447	.	+	0	Name=XP_026829957.1;ID=cds-XP_026829957.1;Dbxref=GeneID:105280381%2CGenbank:XP_026829957.1;Parent=rna-XM_026974156.1
NC_039506.1	Gnomon	CDS	3255535	3255800	.	+	0	Name=XP_026829957.1;ID=cds-XP_026829957.1;Dbxref=GeneID:105280381%2CGenbank:XP_026829957.1;Parent=rna-XM_026974156.1
NC_039506.1	Gnomon	CDS	3256117	3256347	.	+	0	Name=XP_026829957.1;ID=cds-XP_026829957.1;Dbxref=GeneID:105280381%2CGenbank:XP_026829957.1;Parent=rna-XM_026974156.1
NC_039506.1	Gnomon	CDS	3256427	3256620	.	+	0	Name=XP_026829957.1;ID=cds-XP_026829957.1;Dbxref=GeneID:105280381%2CGenbank:XP_026829957.1;Parent=rna-XM_026974156.1
NC_039506.1	Gnomon	CDS	3256707	3256819	.	+	0	Name=XP_026829957.1;ID=cds-XP_026829957.1;Dbxref=GeneID:105280381%2CGenbank:XP_026829957.1;Parent=rna-XM_026974156.1
NC_039506.1	Gnomon	CDS	3256987	3257228	.	+	0	Name=XP_026829957.1;ID=cds-XP_026829957.1;Dbxref=GeneID:105280381%2CGenbank:XP_026829957.1;Parent=rna-XM_026974156.1
NC_039506.1	Gnomon	CDS	3257291	3257620	.	+	0	Name=XP_026829957.1;ID=cds-XP_026829957.1;Dbxref=GeneID:105280381%2CGenbank:XP_026829957.1;Parent=rna-XM_026974156.1
NC_039506.1	Gnomon	CDS	3257706	3257903	.	+	0	Name=XP_026829957.1;ID=cds-XP_026829957.1;Dbxref=GeneID:105280381%2CGenbank:XP_026829957.1;Parent=rna-XM_026974156.1
NC_039506.1	Gnomon	CDS	3257981	3258269	.	+	0	Name=XP_026829957.1;ID=cds-XP_026829957.1;Dbxref=GeneID:105280381%2CGenbank:XP_026829957.1;Parent=rna-XM_026974156.1
NC_039506.1	Gnomon	CDS	3258344	3258570	.	+	0	Name=XP_026829957.1;ID=cds-XP_026829957.1;Dbxref=GeneID:105280381%2CGenbank:XP_026829957.1;Parent=rna-XM_026974156.1
NC_039506.1	Gnomon	CDS	3258654	3258779	.	+	0	Name=XP_026829957.1;ID=cds-XP_026829957.1;Dbxref=GeneID:105280381%2CGenbank:XP_026829957.1;Parent=rna-XM_026974156.1
NC_039506.1	Gnomon	CDS	3258862	3259098	.	+	0	Name=XP_026829957.1;ID=cds-XP_026829957.1;Dbxref=GeneID:105280381%2CGenbank:XP_026829957.1;Parent=rna-XM_026974156.1
NC_039506.1	Gnomon	CDS	3259212	3259308	.	+	0	Name=XP_026829957.1;ID=cds-XP_026829957.1;Dbxref=GeneID:105280381%2CGenbank:XP_026829957.1;Parent=rna-XM_026974156.1
NC_039506.1	Gnomon	CDS	3259395	3259912	.	+	0	Name=XP_026829957.1;ID=cds-XP_026829957.1;Dbxref=GeneID:105280381%2CGenbank:XP_026829957.1;Parent=rna-XM_026974156.1
NC_039506.1	Gnomon	CDS	5371705	5371737	.	+	0	Name=XP_026828005.1;ID=cds-XP_026828005.1;Dbxref=GeneID:105277882%2CGenbank:XP_026828005.1;Parent=rna-XM_026972204.1
NC_039506.1	Gnomon	CDS	5373272	5373344	.	+	0	Name=XP_026828005.1;ID=cds-XP_026828005.1;Dbxref=GeneID:105277882%2CGenbank:XP_026828005.1;Parent=rna-XM_026972204.1
NC_039506.1	Gnomon	CDS	5373939	5374138	.	+	0	Name=XP_026828005.1;ID=cds-XP_026828005.1;Dbxref=GeneID:105277882%2CGenbank:XP_026828005.1;Parent=rna-XM_026972204.1
NC_039506.1	Gnomon	CDS	5374445	5374523	.	+	0	Name=XP_026828005.1;ID=cds-XP_026828005.1;Dbxref=GeneID:105277882%2CGenbank:XP_026828005.1;Parent=rna-XM_026972204.1
NC_039506.1	Gnomon	CDS	5374943	5375310	.	+	0	Name=XP_026828005.1;ID=cds-XP_026828005.1;Dbxref=GeneID:105277882%2CGenbank:XP_026828005.1;Parent=rna-XM_026972204.1
NC_039506.1	Gnomon	CDS	5375572	5376000	.	+	0	Name=XP_026828005.1;ID=cds-XP_026828005.1;Dbxref=GeneID:105277882%2CGenbank:XP_026828005.1;Parent=rna-XM_026972204.1
NC_039506.1	Gnomon	CDS	5376353	5376631	.	+	0	Name=XP_026828005.1;ID=cds-XP_026828005.1;Dbxref=GeneID:105277882%2CGenbank:XP_026828005.1;Parent=rna-XM_026972204.1
NC_039506.1	Gnomon	CDS	5376796	5376897	.	+	0	Name=XP_026828005.1;ID=cds-XP_026828005.1;Dbxref=GeneID:105277882%2CGenbank:XP_026828005.1;Parent=rna-XM_026972204.1
NC_039506.1	Gnomon	mRNA	1246926	1253645	.	-	.	Name=XM_011351956.3;ID=rna-XM_011351956.3;Dbxref=GeneID:105286769%2CGenbank:XM_011351956.3;Parent=gene-LOC105286769
NC_039506.1	Gnomon	exon	3524027	3524197	.	+	.	ID=exon-XM_011340928.3-7;Dbxref=GeneID:105280405%2CGenbank:XM_011340928.3;Parent=rna-XM_011340928.3
NC_039506.1	Gnomon	gene	4490891	4491971	.	+	.	Name=LOC105285991;ID=gene-LOC105285991;Dbxref=GeneID:105285991
NC_039506.1	Gnomon	exon	3524271	3526220	.	+	.	ID=exon-XM_011340928.3-8;Dbxref=GeneID:105280405%2CGenbank:XM_011340928.3;Parent=rna-XM_011340928.3
NC_039506.1	Gnomon	gene	4726429	4728867	.	+	.	Name=LOC105285992;ID=gene-LOC105285992;Dbxref=GeneID:105285992
NC_039506.1	Gnomon	gene	4492394	4493734	.	+	.	Name=LOC105285990;ID=gene-LOC105285990;Dbxref=GeneID:105285990
NC_039506.1	Gnomon	exon	3520800	3521047	.	+	.	ID=exon-XM_011340928.3-1;Dbxref=GeneID:105280405%2CGenbank:XM_011340928.3;Parent=rna-XM_011340928.3
NC_039506.1	Gnomon	exon	3521284	3521604	.	+	.	ID=exon-XM_011340928.3-2;Dbxref=GeneID:105280405%2CGenbank:XM_011340928.3;Parent=rna-XM_011340928.3
NC_039506.1	Gnomon	exon	3523129	3523589	.	+	.	ID=exon-XM_011340928.3-5;Dbxref=GeneID:105280405%2CGenbank:XM_011340928.3;Parent=rna-XM_011340928.3
NC_039506.1	Gnomon	exon	3523660	3523858	.	+	.	ID=exon-XM_011340928.3-6;Dbxref=GeneID:105280405%2CGenbank:XM_011340928.3;Parent=rna-XM_011340928.3
NC_039506.1	Gnomon	exon	3522156	3522596	.	+	.	ID=exon-XM_011340928.3-3;Dbxref=GeneID:105280405%2CGenbank:XM_011340928.3;Parent=rna-XM_011340928.3
NC_039506.1	Gnomon	exon	3522876	3523045	.	+	.	ID=exon-XM_011340928.3-4;Dbxref=GeneID:105280405%2CGenbank:XM_011340928.3;Parent=rna-XM_011340928.3
NC_039506.1	Gnomon	CDS	23268803	23268910	.	-	0	Name=XP_011344513.1;ID=cds-XP_011344513.1;Dbxref=GeneID:105283447%2CGenbank:XP_011344513.1;Parent=rna-XM_011346211.3
NC_039506.1	Gnomon	CDS	23267574	23268051	.	-	0	Name=XP_011344513.1;ID=cds-XP_011344513.1;Dbxref=GeneID:105283447%2CGenbank:XP_011344513.1;Parent=rna-XM_011346211.3
NC_039506.1	Gnomon	CDS	23266420	23266803	.	-	0	Name=XP_011344513.1;ID=cds-XP_011344513.1;Dbxref=GeneID:105283447%2CGenbank:XP_011344513.1;Parent=rna-XM_011346211.3
NC_039506.1	Gnomon	CDS	23265755	23265979	.	-	0	Name=XP_011344513.1;ID=cds-XP_011344513.1;Dbxref=GeneID:105283447%2CGenbank:XP_011344513.1;Parent=rna-XM_011346211.3
NC_039506.1	Gnomon	CDS	23264947	23265098	.	-	0	Name=XP_011344513.1;ID=cds-XP_011344513.1;Dbxref=GeneID:105283447%2CGenbank:XP_011344513.1;Parent=rna-XM_011346211.3
NC_039506.1	Gnomon	CDS	23264785	23264878	.	-	0	Name=XP_011344513.1;ID=cds-XP_011344513.1;Dbxref=GeneID:105283447%2CGenbank:XP_011344513.1;Parent=rna-XM_011346211.3
NC_039506.1	Gnomon	CDS	23264441	23264710	.	-	0	Name=XP_011344513.1;ID=cds-XP_011344513.1;Dbxref=GeneID:105283447%2CGenbank:XP_011344513.1;Parent=rna-XM_011346211.3
NC_039506.1	Gnomon	CDS	23263672	23263728	.	-	0	Name=XP_011344513.1;ID=cds-XP_011344513.1;Dbxref=GeneID:105283447%2CGenbank:XP_011344513.1;Parent=rna-XM_011346211.3
NC_039506.1	Gnomon	CDS	23263528	23263553	.	-	0	Name=XP_011344513.1;ID=cds-XP_011344513.1;Dbxref=GeneID:105283447%2CGenbank:XP_011344513.1;Parent=rna-XM_011346211.3
NC_039506.1	Gnomon	CDS	13990789	13990847	.	+	0	Name=XP_011340297.1;ID=cds-XP_011340297.1;Dbxref=GeneID:105281020%2CGenbank:XP_011340297.1;Parent=rna-XM_011341995.3
NC_039506.1	Gnomon	CDS	14005256	14005368	.	+	0	Name=XP_011340297.1;ID=cds-XP_011340297.1;Dbxref=GeneID:105281020%2CGenbank:XP_011340297.1;Parent=rna-XM_011341995.3
NC_039506.1	Gnomon	CDS	14008146	14008251	.	+	0	Name=XP_011340297.1;ID=cds-XP_011340297.1;Dbxref=GeneID:105281020%2CGenbank:XP_011340297.1;Parent=rna-XM_011341995.3
NC_039506.1	Gnomon	CDS	14009294	14009371	.	+	0	Name=XP_011340297.1;ID=cds-XP_011340297.1;Dbxref=GeneID:105281020%2CGenbank:XP_011340297.1;Parent=rna-XM_011341995.3
NC_039506.1	Gnomon	CDS	14011326	14011501	.	+	0	Name=XP_011340297.1;ID=cds-XP_011340297.1;Dbxref=GeneID:105281020%2CGenbank:XP_011340297.1;Parent=rna-XM_011341995.3
NC_039506.1	Gnomon	CDS	14017039	14017125	.	+	0	Name=XP_011340297.1;ID=cds-XP_011340297.1;Dbxref=GeneID:105281020%2CGenbank:XP_011340297.1;Parent=rna-XM_011341995.3
NC_039506.1	Gnomon	CDS	14021961	14022136	.	+	0	Name=XP_011340297.1;ID=cds-XP_011340297.1;Dbxref=GeneID:105281020%2CGenbank:XP_011340297.1;Parent=rna-XM_011341995.3
NC_039506.1	Gnomon	CDS	14022294	14022416	.	+	0	Name=XP_011340297.1;ID=cds-XP_011340297.1;Dbxref=GeneID:105281020%2CGenbank:XP_011340297.1;Parent=rna-XM_011341995.3
NC_039506.1	Gnomon	CDS	14023521	14023710	.	+	0	Name=XP_011340297.1;ID=cds-XP_011340297.1;Dbxref=GeneID:105281020%2CGenbank:XP_011340297.1;Parent=rna-XM_011341995.3
NC_039506.1	Gnomon	CDS	14024316	14024437	.	+	0	Name=XP_011340297.1;ID=cds-XP_011340297.1;Dbxref=GeneID:105281020%2CGenbank:XP_011340297.1;Parent=rna-XM_011341995.3
NC_039506.1	Gnomon	CDS	14026900	14027079	.	+	0	Name=XP_011340297.1;ID=cds-XP_011340297.1;Dbxref=GeneID:105281020%2CGenbank:XP_011340297.1;Parent=rna-XM_011341995.3
NC_039506.1	Gnomon	CDS	14148492	14148680	.	+	0	Name=XP_011340297.1;ID=cds-XP_011340297.1;Dbxref=GeneID:105281020%2CGenbank:XP_011340297.1;Parent=rna-XM_011341995.3
NC_039506.1	Gnomon	CDS	14148791	14148955	.	+	0	Name=XP_011340297.1;ID=cds-XP_011340297.1;Dbxref=GeneID:105281020%2CGenbank:XP_011340297.1;Parent=rna-XM_011341995.3
NC_039506.1	Gnomon	CDS	14149314	14149382	.	+	0	Name=XP_011340297.1;ID=cds-XP_011340297.1;Dbxref=GeneID:105281020%2CGenbank:XP_011340297.1;Parent=rna-XM_011341995.3
NC_039506.1	Gnomon	CDS	14167921	14168158	.	+	0	Name=XP_011340297.1;ID=cds-XP_011340297.1;Dbxref=GeneID:105281020%2CGenbank:XP_011340297.1;Parent=rna-XM_011341995.3
NC_039506.1	Gnomon	CDS	14170299	14170355	.	+	0	Name=XP_011340297.1;ID=cds-XP_011340297.1;Dbxref=GeneID:105281020%2CGenbank:XP_011340297.1;Parent=rna-XM_011341995.3
NC_039506.1	Gnomon	CDS	14172209	14172328	.	+	0	Name=XP_011340297.1;ID=cds-XP_011340297.1;Dbxref=GeneID:105281020%2CGenbank:XP_011340297.1;Parent=rna-XM_011341995.3
NC_039506.1	Gnomon	CDS	14172539	14172655	.	+	0	Name=XP_011340297.1;ID=cds-XP_011340297.1;Dbxref=GeneID:105281020%2CGenbank:XP_011340297.1;Parent=rna-XM_011341995.3
NC_039506.1	Gnomon	CDS	14173485	14173592	.	+	0	Name=XP_011340297.1;ID=cds-XP_011340297.1;Dbxref=GeneID:105281020%2CGenbank:XP_011340297.1;Parent=rna-XM_011341995.3
NC_039506.1	Gnomon	CDS	14173762	14173937	.	+	0	Name=XP_011340297.1;ID=cds-XP_011340297.1;Dbxref=GeneID:105281020%2CGenbank:XP_011340297.1;Parent=rna-XM_011341995.3
NC_039506.1	Gnomon	CDS	14175302	14175481	.	+	0	Name=XP_011340297.1;ID=cds-XP_011340297.1;Dbxref=GeneID:105281020%2CGenbank:XP_011340297.1;Parent=rna-XM_011341995.3
NC_039506.1	Gnomon	exon	24506529	24508043	.	+	.	ID=exon-XM_011342722.3-1;Dbxref=GeneID:105281470%2CGenbank:XM_011342722.3;Parent=rna-XM_011342722.3
NC_039506.1	Gnomon	exon	24508421	24508474	.	+	.	ID=exon-XM_011342722.3-2;Dbxref=GeneID:105281470%2CGenbank:XM_011342722.3;Parent=rna-XM_011342722.3
NC_039506.1	Gnomon	exon	24508561	24508718	.	+	.	ID=exon-XM_011342722.3-3;Dbxref=GeneID:105281470%2CGenbank:XM_011342722.3;Parent=rna-XM_011342722.3
NC_039506.1	Gnomon	exon	24508821	24510556	.	+	.	ID=exon-XM_011342722.3-4;Dbxref=GeneID:105281470%2CGenbank:XM_011342722.3;Parent=rna-XM_011342722.3
NC_039506.1	Gnomon	exon	5202473	5202871	.	+	.	ID=exon-XM_011336580.3-1;Dbxref=GeneID:105277888%2CGenbank:XM_011336580.3;Parent=rna-XM_011336580.3
NC_039506.1	Gnomon	exon	5205423	5205699	.	+	.	ID=exon-XM_011336580.3-2;Dbxref=GeneID:105277888%2CGenbank:XM_011336580.3;Parent=rna-XM_011336580.3
NC_039506.1	Gnomon	exon	3891521	3891792	.	-	.	ID=exon-XM_026973987.1-1;Dbxref=GeneID:105280459%2CGenbank:XM_026973987.1;Parent=rna-XM_026973987.1
NC_039506.1	Gnomon	exon	5207093	5207323	.	+	.	ID=exon-XM_011336580.3-3;Dbxref=GeneID:105277888%2CGenbank:XM_011336580.3;Parent=rna-XM_011336580.3
NC_039506.1	Gnomon	exon	5209599	5209755	.	+	.	ID=exon-XM_011336580.3-4;Dbxref=GeneID:105277888%2CGenbank:XM_011336580.3;Parent=rna-XM_011336580.3
NC_039506.1	Gnomon	exon	5209996	5210109	.	+	.	ID=exon-XM_011336580.3-5;Dbxref=GeneID:105277888%2CGenbank:XM_011336580.3;Parent=rna-XM_011336580.3
NC_039506.1	Gnomon	exon	5210480	5210605	.	+	.	ID=exon-XM_011336580.3-6;Dbxref=GeneID:105277888%2CGenbank:XM_011336580.3;Parent=rna-XM_011336580.3
NC_039506.1	Gnomon	exon	5211404	5211472	.	+	.	ID=exon-XM_011336580.3-7;Dbxref=GeneID:105277888%2CGenbank:XM_011336580.3;Parent=rna-XM_011336580.3
NC_039506.1	Gnomon	exon	5214424	5214729	.	+	.	ID=exon-XM_011336580.3-8;Dbxref=GeneID:105277888%2CGenbank:XM_011336580.3;Parent=rna-XM_011336580.3
NC_039506.1	Gnomon	exon	5214851	5214923	.	+	.	ID=exon-XM_011336580.3-9;Dbxref=GeneID:105277888%2CGenbank:XM_011336580.3;Parent=rna-XM_011336580.3
NC_039506.1	Gnomon	exon	3888015	3888223	.	-	.	ID=exon-XM_026973987.1-6;Dbxref=GeneID:105280459%2CGenbank:XM_026973987.1;Parent=rna-XM_026973987.1
NC_039506.1	Gnomon	exon	3887209	3887388	.	-	.	ID=exon-XM_026973987.1-7;Dbxref=GeneID:105280459%2CGenbank:XM_026973987.1;Parent=rna-XM_026973987.1
NC_039506.1	Gnomon	exon	3886831	3887042	.	-	.	ID=exon-XM_026973987.1-8;Dbxref=GeneID:105280459%2CGenbank:XM_026973987.1;Parent=rna-XM_026973987.1
NC_039506.1	Gnomon	exon	3886419	3886635	.	-	.	ID=exon-XM_026973987.1-9;Dbxref=GeneID:105280459%2CGenbank:XM_026973987.1;Parent=rna-XM_026973987.1
NC_039506.1	Gnomon	exon	3890124	3890607	.	-	.	ID=exon-XM_026973987.1-2;Dbxref=GeneID:105280459%2CGenbank:XM_026973987.1;Parent=rna-XM_026973987.1
NC_039506.1	Gnomon	exon	3889695	3889923	.	-	.	ID=exon-XM_026973987.1-3;Dbxref=GeneID:105280459%2CGenbank:XM_026973987.1;Parent=rna-XM_026973987.1
NC_039506.1	Gnomon	exon	3889221	3889259	.	-	.	ID=exon-XM_026973987.1-4;Dbxref=GeneID:105280459%2CGenbank:XM_026973987.1;Parent=rna-XM_026973987.1
NC_039506.1	Gnomon	exon	3888671	3888916	.	-	.	ID=exon-XM_026973987.1-5;Dbxref=GeneID:105280459%2CGenbank:XM_026973987.1;Parent=rna-XM_026973987.1
NC_039506.1	Gnomon	exon	17138506	17138697	.	+	.	ID=exon-XR_003406470.1-1;Dbxref=GeneID:105274956%2CGenbank:XR_003406470.1;Parent=rna-XR_003406470.1
NC_039506.1	Gnomon	exon	17139733	17139871	.	+	.	ID=exon-XR_003406470.1-4;Dbxref=GeneID:105274956%2CGenbank:XR_003406470.1;Parent=rna-XR_003406470.1
NC_039506.1	Gnomon	exon	17139955	17140116	.	+	.	ID=exon-XR_003406470.1-5;Dbxref=GeneID:105274956%2CGenbank:XR_003406470.1;Parent=rna-XR_003406470.1
NC_039506.1	Gnomon	mRNA	1496871	1502037	.	-	.	Name=XM_011340581.3;ID=rna-XM_011340581.3;Dbxref=GeneID:105280239%2CGenbank:XM_011340581.3;Parent=gene-LOC105280239
NC_039506.1	Gnomon	exon	17138852	17138974	.	+	.	ID=exon-XR_003406470.1-2;Dbxref=GeneID:105274956%2CGenbank:XR_003406470.1;Parent=rna-XR_003406470.1
NC_039506.1	Gnomon	exon	17139104	17139330	.	+	.	ID=exon-XR_003406470.1-3;Dbxref=GeneID:105274956%2CGenbank:XR_003406470.1;Parent=rna-XR_003406470.1
NC_039506.1	Gnomon	exon	17140597	17140979	.	+	.	ID=exon-XR_003406470.1-8;Dbxref=GeneID:105274956%2CGenbank:XR_003406470.1;Parent=rna-XR_003406470.1
NC_039506.1	Gnomon	exon	17141064	17141274	.	+	.	ID=exon-XR_003406470.1-9;Dbxref=GeneID:105274956%2CGenbank:XR_003406470.1;Parent=rna-XR_003406470.1
NC_039506.1	Gnomon	exon	17140203	17140361	.	+	.	ID=exon-XR_003406470.1-6;Dbxref=GeneID:105274956%2CGenbank:XR_003406470.1;Parent=rna-XR_003406470.1
NC_039506.1	Gnomon	exon	17140452	17140502	.	+	.	ID=exon-XR_003406470.1-7;Dbxref=GeneID:105274956%2CGenbank:XR_003406470.1;Parent=rna-XR_003406470.1
NC_039506.1	Gnomon	exon	5682988	5683224	.	+	.	ID=exon-XM_011336507.3-10;Dbxref=GeneID:105277840%2CGenbank:XM_011336507.3;Parent=rna-XM_011336507.3
NC_039506.1	Gnomon	lnc_RNA	2122984	2134858	.	-	.	Name=XR_003406431.1;ID=rna-XR_003406431.1;Dbxref=GeneID:105280301%2CGenbank:XR_003406431.1;Parent=gene-LOC105280301
NC_039506.1	Gnomon	mRNA	10992657	10995704	.	-	.	Name=XM_011348524.3;ID=rna-XM_011348524.3;Dbxref=GeneID:105284769%2CGenbank:XM_011348524.3;Parent=gene-LOC105284769
NC_039506.1	Gnomon	CDS	5997033	5997158	.	-	0	Name=XP_011334757.1;ID=cds-XP_011334757.1;Dbxref=GeneID:105277814%2CGenbank:XP_011334757.1;Parent=rna-XM_011336455.3
NC_039506.1	Gnomon	CDS	5996835	5996942	.	-	0	Name=XP_011334757.1;ID=cds-XP_011334757.1;Dbxref=GeneID:105277814%2CGenbank:XP_011334757.1;Parent=rna-XM_011336455.3
NC_039506.1	Gnomon	CDS	5996124	5996576	.	-	0	Name=XP_011334757.1;ID=cds-XP_011334757.1;Dbxref=GeneID:105277814%2CGenbank:XP_011334757.1;Parent=rna-XM_011336455.3
NC_039506.1	Gnomon	CDS	5995517	5995964	.	-	0	Name=XP_011334757.1;ID=cds-XP_011334757.1;Dbxref=GeneID:105277814%2CGenbank:XP_011334757.1;Parent=rna-XM_011336455.3
NC_039506.1	Gnomon	CDS	5995259	5995434	.	-	0	Name=XP_011334757.1;ID=cds-XP_011334757.1;Dbxref=GeneID:105277814%2CGenbank:XP_011334757.1;Parent=rna-XM_011336455.3
NC_039506.1	Gnomon	CDS	5993933	5994040	.	-	0	Name=XP_011334757.1;ID=cds-XP_011334757.1;Dbxref=GeneID:105277814%2CGenbank:XP_011334757.1;Parent=rna-XM_011336455.3
NC_039506.1	Gnomon	CDS	5993641	5993825	.	-	0	Name=XP_011334757.1;ID=cds-XP_011334757.1;Dbxref=GeneID:105277814%2CGenbank:XP_011334757.1;Parent=rna-XM_011336455.3
NC_039506.1	Gnomon	CDS	5993362	5993566	.	-	0	Name=XP_011334757.1;ID=cds-XP_011334757.1;Dbxref=GeneID:105277814%2CGenbank:XP_011334757.1;Parent=rna-XM_011336455.3
NC_039506.1	Gnomon	CDS	5993116	5993268	.	-	0	Name=XP_011334757.1;ID=cds-XP_011334757.1;Dbxref=GeneID:105277814%2CGenbank:XP_011334757.1;Parent=rna-XM_011336455.3
NC_039506.1	Gnomon	exon	20067405	20067644	.	-	.	ID=exon-XR_893701.3-2;Dbxref=GeneID:105277955%2CGenbank:XR_893701.3;Parent=rna-XR_893701.3
NC_039506.1	Gnomon	exon	21851233	21851315	.	-	.	ID=exon-XM_011337611.3-4;Dbxref=GeneID:105278483%2CGenbank:XM_011337611.3;Parent=rna-XM_011337611.3
NC_039506.1	Gnomon	exon	20059031	20065643	.	-	.	ID=exon-XR_893701.3-3;Dbxref=GeneID:105277955%2CGenbank:XR_893701.3;Parent=rna-XR_893701.3
NC_039506.1	Gnomon	exon	21851022	21851173	.	-	.	ID=exon-XM_011337611.3-5;Dbxref=GeneID:105278483%2CGenbank:XM_011337611.3;Parent=rna-XM_011337611.3
NC_039506.1	Gnomon	exon	21850832	21850940	.	-	.	ID=exon-XM_011337611.3-6;Dbxref=GeneID:105278483%2CGenbank:XM_011337611.3;Parent=rna-XM_011337611.3
NC_039506.1	Gnomon	exon	20080432	20081242	.	-	.	ID=exon-XR_893701.3-1;Dbxref=GeneID:105277955%2CGenbank:XR_893701.3;Parent=rna-XR_893701.3
NC_039506.1	Gnomon	exon	21850568	21850734	.	-	.	ID=exon-XM_011337611.3-7;Dbxref=GeneID:105278483%2CGenbank:XM_011337611.3;Parent=rna-XM_011337611.3
NC_039506.1	Gnomon	exon	21856503	21856958	.	-	.	ID=exon-XM_011337611.3-1;Dbxref=GeneID:105278483%2CGenbank:XM_011337611.3;Parent=rna-XM_011337611.3
NC_039506.1	Gnomon	exon	21852256	21852418	.	-	.	ID=exon-XM_011337611.3-2;Dbxref=GeneID:105278483%2CGenbank:XM_011337611.3;Parent=rna-XM_011337611.3
NC_039506.1	Gnomon	exon	21851605	21851821	.	-	.	ID=exon-XM_011337611.3-3;Dbxref=GeneID:105278483%2CGenbank:XM_011337611.3;Parent=rna-XM_011337611.3
NC_039506.1	Gnomon	mRNA	21924346	21978764	.	+	.	Name=XM_011337587.3;ID=rna-XM_011337587.3;Dbxref=GeneID:105278475%2CGenbank:XM_011337587.3;Parent=gene-LOC105278475
NC_039506.1	Gnomon	exon	21850349	21850476	.	-	.	ID=exon-XM_011337611.3-8;Dbxref=GeneID:105278483%2CGenbank:XM_011337611.3;Parent=rna-XM_011337611.3
NC_039506.1	Gnomon	exon	19176351	19176621	.	-	.	ID=exon-XM_026975433.1-10;Dbxref=GeneID:105277992%2CGenbank:XM_026975433.1;Parent=rna-XM_026975433.1
NC_039506.1	Gnomon	exon	21850160	21850258	.	-	.	ID=exon-XM_011337611.3-9;Dbxref=GeneID:105278483%2CGenbank:XM_011337611.3;Parent=rna-XM_011337611.3
NC_039506.1	Gnomon	CDS	13020141	13020378	.	+	0	Name=XP_026829321.1;ID=cds-XP_026829321.1;Dbxref=GeneID:105284854%2CGenbank:XP_026829321.1;Parent=rna-XM_026973520.1
NC_039506.1	Gnomon	CDS	13020767	13021032	.	+	0	Name=XP_026829321.1;ID=cds-XP_026829321.1;Dbxref=GeneID:105284854%2CGenbank:XP_026829321.1;Parent=rna-XM_026973520.1
NC_039506.1	Gnomon	CDS	13021106	13021377	.	+	0	Name=XP_026829321.1;ID=cds-XP_026829321.1;Dbxref=GeneID:105284854%2CGenbank:XP_026829321.1;Parent=rna-XM_026973520.1
NC_039506.1	Gnomon	CDS	13021521	13021950	.	+	0	Name=XP_026829321.1;ID=cds-XP_026829321.1;Dbxref=GeneID:105284854%2CGenbank:XP_026829321.1;Parent=rna-XM_026973520.1
NC_039506.1	Gnomon	exon	19172188	19172520	.	-	.	ID=exon-XM_026975433.1-13;Dbxref=GeneID:105277992%2CGenbank:XM_026975433.1;Parent=rna-XM_026975433.1
NC_039506.1	Gnomon	exon	19171953	19172114	.	-	.	ID=exon-XM_026975433.1-14;Dbxref=GeneID:105277992%2CGenbank:XM_026975433.1;Parent=rna-XM_026975433.1
NC_039506.1	Gnomon	exon	19173560	19176251	.	-	.	ID=exon-XM_026975433.1-11;Dbxref=GeneID:105277992%2CGenbank:XM_026975433.1;Parent=rna-XM_026975433.1
NC_039506.1	Gnomon	exon	19172814	19173364	.	-	.	ID=exon-XM_026975433.1-12;Dbxref=GeneID:105277992%2CGenbank:XM_026975433.1;Parent=rna-XM_026975433.1
NC_039506.1	Gnomon	exon	19170704	19171559	.	-	.	ID=exon-XM_026975433.1-15;Dbxref=GeneID:105277992%2CGenbank:XM_026975433.1;Parent=rna-XM_026975433.1
NC_039506.1	Gnomon	exon	4903722	4903804	.	-	.	ID=exon-XM_011336644.3-3;Dbxref=GeneID:105277906%2CGenbank:XM_011336644.3;Parent=rna-XM_011336644.3
NC_039506.1	Gnomon	exon	4903548	4903626	.	-	.	ID=exon-XM_011336644.3-4;Dbxref=GeneID:105277906%2CGenbank:XM_011336644.3;Parent=rna-XM_011336644.3
NC_039506.1	Gnomon	exon	4903113	4903458	.	-	.	ID=exon-XM_011336644.3-5;Dbxref=GeneID:105277906%2CGenbank:XM_011336644.3;Parent=rna-XM_011336644.3
NC_039506.1	Gnomon	exon	4902742	4902997	.	-	.	ID=exon-XM_011336644.3-6;Dbxref=GeneID:105277906%2CGenbank:XM_011336644.3;Parent=rna-XM_011336644.3
NC_039506.1	Gnomon	exon	4913376	4913567	.	-	.	ID=exon-XM_011336644.3-1;Dbxref=GeneID:105277906%2CGenbank:XM_011336644.3;Parent=rna-XM_011336644.3
NC_039506.1	Gnomon	exon	4903886	4904059	.	-	.	ID=exon-XM_011336644.3-2;Dbxref=GeneID:105277906%2CGenbank:XM_011336644.3;Parent=rna-XM_011336644.3
NC_039506.1	Gnomon	exon	4902632	4902634	.	-	.	ID=exon-XM_011336644.3-7;Dbxref=GeneID:105277906%2CGenbank:XM_011336644.3;Parent=rna-XM_011336644.3
NC_039506.1	Gnomon	exon	4902371	4902528	.	-	.	ID=exon-XM_011336644.3-8;Dbxref=GeneID:105277906%2CGenbank:XM_011336644.3;Parent=rna-XM_011336644.3
NC_039506.1	Gnomon	exon	4902116	4902255	.	-	.	ID=exon-XM_011336644.3-9;Dbxref=GeneID:105277906%2CGenbank:XM_011336644.3;Parent=rna-XM_011336644.3
NC_039506.1	Gnomon	CDS	14387542	14387596	.	-	0	Name=XP_026828974.1;ID=cds-XP_026828974.1;Dbxref=GeneID:105281146%2CGenbank:XP_026828974.1;Parent=rna-XM_026973173.1
NC_039506.1	Gnomon	CDS	14290377	14290585	.	-	0	Name=XP_026828974.1;ID=cds-XP_026828974.1;Dbxref=GeneID:105281146%2CGenbank:XP_026828974.1;Parent=rna-XM_026973173.1
NC_039506.1	Gnomon	CDS	14286098	14286233	.	-	0	Name=XP_026828974.1;ID=cds-XP_026828974.1;Dbxref=GeneID:105281146%2CGenbank:XP_026828974.1;Parent=rna-XM_026973173.1
NC_039506.1	Gnomon	CDS	14275710	14275843	.	-	0	Name=XP_026828974.1;ID=cds-XP_026828974.1;Dbxref=GeneID:105281146%2CGenbank:XP_026828974.1;Parent=rna-XM_026973173.1
NC_039506.1	Gnomon	CDS	14238160	14238373	.	-	0	Name=XP_026828974.1;ID=cds-XP_026828974.1;Dbxref=GeneID:105281146%2CGenbank:XP_026828974.1;Parent=rna-XM_026973173.1
NC_039506.1	Gnomon	CDS	14227083	14227171	.	-	0	Name=XP_026828974.1;ID=cds-XP_026828974.1;Dbxref=GeneID:105281146%2CGenbank:XP_026828974.1;Parent=rna-XM_026973173.1
NC_039506.1	Gnomon	transcript	17941776	17944492	.	-	.	Name=XR_003406671.1;ID=rna-XR_003406671.1;Dbxref=GeneID:105283339%2CGenbank:XR_003406671.1;Parent=gene-LOC105283339
NC_039506.1	Gnomon	exon	18596007	18596226	.	-	.	ID=exon-XM_011336867.3-1;Dbxref=GeneID:105278052%2CGenbank:XM_011336867.3;Parent=rna-XM_011336867.3
NC_039506.1	Gnomon	exon	18595758	18595929	.	-	.	ID=exon-XM_011336867.3-2;Dbxref=GeneID:105278052%2CGenbank:XM_011336867.3;Parent=rna-XM_011336867.3
NC_039506.1	Gnomon	exon	18595321	18595633	.	-	.	ID=exon-XM_011336867.3-3;Dbxref=GeneID:105278052%2CGenbank:XM_011336867.3;Parent=rna-XM_011336867.3
NC_039506.1	Gnomon	exon	3942718	3942833	.	-	.	ID=exon-XM_011341057.3-1;Dbxref=GeneID:105280473%2CGenbank:XM_011341057.3;Parent=rna-XM_011341057.3
NC_039506.1	Gnomon	mRNA	18020564	18029859	.	+	.	Name=XM_026972517.1;ID=rna-XM_026972517.1;Dbxref=GeneID:105283349%2CGenbank:XM_026972517.1;Parent=gene-LOC105283349
NC_039506.1	Gnomon	exon	3942520	3942628	.	-	.	ID=exon-XM_011341057.3-2;Dbxref=GeneID:105280473%2CGenbank:XM_011341057.3;Parent=rna-XM_011341057.3
NC_039506.1	Gnomon	exon	3942286	3942431	.	-	.	ID=exon-XM_011341057.3-3;Dbxref=GeneID:105280473%2CGenbank:XM_011341057.3;Parent=rna-XM_011341057.3
NC_039506.1	Gnomon	exon	3941964	3942182	.	-	.	ID=exon-XM_011341057.3-4;Dbxref=GeneID:105280473%2CGenbank:XM_011341057.3;Parent=rna-XM_011341057.3
NC_039506.1	Gnomon	exon	3941627	3941760	.	-	.	ID=exon-XM_011341057.3-5;Dbxref=GeneID:105280473%2CGenbank:XM_011341057.3;Parent=rna-XM_011341057.3
NC_039506.1	Gnomon	exon	3941018	3941427	.	-	.	ID=exon-XM_011341057.3-6;Dbxref=GeneID:105280473%2CGenbank:XM_011341057.3;Parent=rna-XM_011341057.3
NC_039506.1	Gnomon	CDS	11027729	11027958	.	+	0	Name=XP_011346814.2;ID=cds-XP_011346814.2;Dbxref=GeneID:105284761%2CGenbank:XP_011346814.2;Parent=rna-XM_011348512.3
NC_039506.1	Gnomon	CDS	11028550	11028654	.	+	0	Name=XP_011346814.2;ID=cds-XP_011346814.2;Dbxref=GeneID:105284761%2CGenbank:XP_011346814.2;Parent=rna-XM_011348512.3
NC_039506.1	Gnomon	CDS	11035754	11036074	.	+	0	Name=XP_011346814.2;ID=cds-XP_011346814.2;Dbxref=GeneID:105284761%2CGenbank:XP_011346814.2;Parent=rna-XM_011348512.3
NC_039506.1	Gnomon	CDS	11038325	11038450	.	+	0	Name=XP_011346814.2;ID=cds-XP_011346814.2;Dbxref=GeneID:105284761%2CGenbank:XP_011346814.2;Parent=rna-XM_011348512.3
NC_039506.1	Gnomon	CDS	11038738	11038849	.	+	0	Name=XP_011346814.2;ID=cds-XP_011346814.2;Dbxref=GeneID:105284761%2CGenbank:XP_011346814.2;Parent=rna-XM_011348512.3
NC_039506.1	Gnomon	CDS	11039713	11039768	.	+	0	Name=XP_011346814.2;ID=cds-XP_011346814.2;Dbxref=GeneID:105284761%2CGenbank:XP_011346814.2;Parent=rna-XM_011348512.3
NC_039506.1	Gnomon	CDS	11040228	11042240	.	+	0	Name=XP_011346814.2;ID=cds-XP_011346814.2;Dbxref=GeneID:105284761%2CGenbank:XP_011346814.2;Parent=rna-XM_011348512.3
NC_039506.1	Gnomon	CDS	11042326	11042499	.	+	0	Name=XP_011346814.2;ID=cds-XP_011346814.2;Dbxref=GeneID:105284761%2CGenbank:XP_011346814.2;Parent=rna-XM_011348512.3
NC_039506.1	Gnomon	CDS	11042895	11042925	.	+	0	Name=XP_011346814.2;ID=cds-XP_011346814.2;Dbxref=GeneID:105284761%2CGenbank:XP_011346814.2;Parent=rna-XM_011348512.3
NC_039506.1	Gnomon	exon	18594533	18594825	.	-	.	ID=exon-XM_011336867.3-4;Dbxref=GeneID:105278052%2CGenbank:XM_011336867.3;Parent=rna-XM_011336867.3
NC_039506.1	Gnomon	exon	18594262	18594448	.	-	.	ID=exon-XM_011336867.3-5;Dbxref=GeneID:105278052%2CGenbank:XM_011336867.3;Parent=rna-XM_011336867.3
NC_039506.1	Gnomon	exon	18592591	18592910	.	-	.	ID=exon-XM_011336867.3-6;Dbxref=GeneID:105278052%2CGenbank:XM_011336867.3;Parent=rna-XM_011336867.3
NC_039506.1	Gnomon	CDS	18930391	18930490	.	-	0	Name=XP_011335105.1;ID=cds-XP_011335105.1;Dbxref=GeneID:105278019%2CGenbank:XP_011335105.1;Parent=rna-XM_011336803.3
NC_039506.1	Gnomon	CDS	18930139	18930237	.	-	0	Name=XP_011335105.1;ID=cds-XP_011335105.1;Dbxref=GeneID:105278019%2CGenbank:XP_011335105.1;Parent=rna-XM_011336803.3
NC_039506.1	Gnomon	CDS	18929987	18930068	.	-	0	Name=XP_011335105.1;ID=cds-XP_011335105.1;Dbxref=GeneID:105278019%2CGenbank:XP_011335105.1;Parent=rna-XM_011336803.3
NC_039506.1	Gnomon	CDS	18929789	18929896	.	-	0	Name=XP_011335105.1;ID=cds-XP_011335105.1;Dbxref=GeneID:105278019%2CGenbank:XP_011335105.1;Parent=rna-XM_011336803.3
NC_039506.1	Gnomon	CDS	18929182	18929368	.	-	0	Name=XP_011335105.1;ID=cds-XP_011335105.1;Dbxref=GeneID:105278019%2CGenbank:XP_011335105.1;Parent=rna-XM_011336803.3
NC_039506.1	Gnomon	CDS	18928907	18929014	.	-	0	Name=XP_011335105.1;ID=cds-XP_011335105.1;Dbxref=GeneID:105278019%2CGenbank:XP_011335105.1;Parent=rna-XM_011336803.3
NC_039506.1	Gnomon	lnc_RNA	18370566	18371720	.	-	.	Name=XR_003406338.1;ID=rna-XR_003406338.1;Dbxref=GeneID:113561651%2CGenbank:XR_003406338.1;Parent=gene-LOC113561651
NC_039506.1	Gnomon	mRNA	5059826	5075505	.	+	.	Name=XM_011336614.3;ID=rna-XM_011336614.3;Dbxref=GeneID:105277899%2CGenbank:XM_011336614.3;Parent=gene-LOC105277899
NC_039506.1	Gnomon	exon	5371601	5371737	.	+	.	ID=exon-XM_026972204.1-1;Dbxref=GeneID:105277882%2CGenbank:XM_026972204.1;Parent=rna-XM_026972204.1
NC_039506.1	Gnomon	exon	5373272	5373344	.	+	.	ID=exon-XM_026972204.1-2;Dbxref=GeneID:105277882%2CGenbank:XM_026972204.1;Parent=rna-XM_026972204.1
NC_039506.1	Gnomon	mRNA	9345632	9492705	.	+	.	Name=XM_011340102.3;ID=rna-XM_011340102.3;Dbxref=GeneID:105279967%2CGenbank:XM_011340102.3;Parent=gene-LOC105279967
NC_039506.1	Gnomon	exon	1647410	1648445	.	+	.	ID=exon-XM_011340605.2-10;Dbxref=GeneID:105280255%2CGenbank:XM_011340605.2;Parent=rna-XM_011340605.2
NC_039506.1	Gnomon	exon	5376353	5376631	.	+	.	ID=exon-XM_026972204.1-7;Dbxref=GeneID:105277882%2CGenbank:XM_026972204.1;Parent=rna-XM_026972204.1
NC_039506.1	Gnomon	exon	5376796	5377150	.	+	.	ID=exon-XM_026972204.1-8;Dbxref=GeneID:105277882%2CGenbank:XM_026972204.1;Parent=rna-XM_026972204.1
NC_039506.1	Gnomon	exon	5374943	5375310	.	+	.	ID=exon-XM_026972204.1-5;Dbxref=GeneID:105277882%2CGenbank:XM_026972204.1;Parent=rna-XM_026972204.1
NC_039506.1	Gnomon	CDS	18930391	18930490	.	-	0	Name=XP_011335106.2;ID=cds-XP_011335106.2;Dbxref=GeneID:105278019%2CGenbank:XP_011335106.2;Parent=rna-XM_011336804.3
NC_039506.1	Gnomon	CDS	18930139	18930237	.	-	0	Name=XP_011335106.2;ID=cds-XP_011335106.2;Dbxref=GeneID:105278019%2CGenbank:XP_011335106.2;Parent=rna-XM_011336804.3
NC_039506.1	Gnomon	CDS	18929987	18930068	.	-	0	Name=XP_011335106.2;ID=cds-XP_011335106.2;Dbxref=GeneID:105278019%2CGenbank:XP_011335106.2;Parent=rna-XM_011336804.3
NC_039506.1	Gnomon	CDS	18929789	18929896	.	-	0	Name=XP_011335106.2;ID=cds-XP_011335106.2;Dbxref=GeneID:105278019%2CGenbank:XP_011335106.2;Parent=rna-XM_011336804.3
NC_039506.1	Gnomon	CDS	18928744	18929014	.	-	0	Name=XP_011335106.2;ID=cds-XP_011335106.2;Dbxref=GeneID:105278019%2CGenbank:XP_011335106.2;Parent=rna-XM_011336804.3
NC_039506.1	Gnomon	exon	5375572	5376000	.	+	.	ID=exon-XM_026972204.1-6;Dbxref=GeneID:105277882%2CGenbank:XM_026972204.1;Parent=rna-XM_026972204.1
NC_039506.1	Gnomon	exon	5373939	5374138	.	+	.	ID=exon-XM_026972204.1-3;Dbxref=GeneID:105277882%2CGenbank:XM_026972204.1;Parent=rna-XM_026972204.1
NC_039506.1	Gnomon	exon	5374445	5374523	.	+	.	ID=exon-XM_026972204.1-4;Dbxref=GeneID:105277882%2CGenbank:XM_026972204.1;Parent=rna-XM_026972204.1
NC_039506.1	Gnomon	exon	11227261	11227484	.	-	.	ID=exon-XM_026968289.1-3;Dbxref=GeneID:105283866%2CGenbank:XM_026968289.1;Parent=rna-XM_026968289.1
NC_039506.1	Gnomon	exon	20159155	20160874	.	+	.	ID=exon-XM_011336720.3-1;Dbxref=GeneID:105277963%2CGenbank:XM_011336720.3;Parent=rna-XM_011336720.3
NC_039506.1	Gnomon	exon	11229752	11230989	.	-	.	ID=exon-XM_026968289.1-1;Dbxref=GeneID:105283866%2CGenbank:XM_026968289.1;Parent=rna-XM_026968289.1
NC_039506.1	Gnomon	exon	20161106	20161488	.	+	.	ID=exon-XM_011336720.3-2;Dbxref=GeneID:105277963%2CGenbank:XM_011336720.3;Parent=rna-XM_011336720.3
NC_039506.1	Gnomon	exon	11229430	11229520	.	-	.	ID=exon-XM_026968289.1-2;Dbxref=GeneID:105283866%2CGenbank:XM_026968289.1;Parent=rna-XM_026968289.1
NC_039506.1	Gnomon	exon	20161648	20161864	.	+	.	ID=exon-XM_011336720.3-3;Dbxref=GeneID:105277963%2CGenbank:XM_011336720.3;Parent=rna-XM_011336720.3
NC_039506.1	Gnomon	exon	20162004	20162223	.	+	.	ID=exon-XM_011336720.3-4;Dbxref=GeneID:105277963%2CGenbank:XM_011336720.3;Parent=rna-XM_011336720.3
NC_039506.1	Gnomon	exon	20162363	20162672	.	+	.	ID=exon-XM_011336720.3-5;Dbxref=GeneID:105277963%2CGenbank:XM_011336720.3;Parent=rna-XM_011336720.3
NC_039506.1	Gnomon	mRNA	2172791	2181705	.	+	.	Name=XM_011340737.3;ID=rna-XM_011340737.3;Dbxref=GeneID:105280304%2CGenbank:XM_011340737.3;Parent=gene-LOC105280304
NC_039506.1	Gnomon	exon	23137308	23137673	.	-	.	ID=exon-XM_011346235.2-1;Dbxref=GeneID:105283463%2CGenbank:XM_011346235.2;Parent=rna-XM_011346235.2
NC_039506.1	Gnomon	exon	23126375	23126418	.	-	.	ID=exon-XM_011346235.2-2;Dbxref=GeneID:105283463%2CGenbank:XM_011346235.2;Parent=rna-XM_011346235.2
NC_039506.1	Gnomon	exon	23122834	23122970	.	-	.	ID=exon-XM_011346235.2-3;Dbxref=GeneID:105283463%2CGenbank:XM_011346235.2;Parent=rna-XM_011346235.2
NC_039506.1	Gnomon	exon	23120814	23121029	.	-	.	ID=exon-XM_011346235.2-4;Dbxref=GeneID:105283463%2CGenbank:XM_011346235.2;Parent=rna-XM_011346235.2
NC_039506.1	Gnomon	exon	23117169	23117854	.	-	.	ID=exon-XM_011346235.2-5;Dbxref=GeneID:105283463%2CGenbank:XM_011346235.2;Parent=rna-XM_011346235.2
NC_039506.1	Gnomon	exon	23116606	23116805	.	-	.	ID=exon-XM_011346235.2-6;Dbxref=GeneID:105283463%2CGenbank:XM_011346235.2;Parent=rna-XM_011346235.2
NC_039506.1	Gnomon	exon	23116355	23116520	.	-	.	ID=exon-XM_011346235.2-7;Dbxref=GeneID:105283463%2CGenbank:XM_011346235.2;Parent=rna-XM_011346235.2
NC_039506.1	Gnomon	exon	23112984	23115986	.	-	.	ID=exon-XM_011346235.2-8;Dbxref=GeneID:105283463%2CGenbank:XM_011346235.2;Parent=rna-XM_011346235.2
NC_039506.1	Gnomon	exon	9109152	9109250	.	+	.	ID=exon-XM_011345008.2-2;Dbxref=GeneID:105282783%2CGenbank:XM_011345008.2;Parent=rna-XM_011345008.2
NC_039506.1	Gnomon	mRNA	18803024	18804281	.	-	.	Name=XM_011336854.3;ID=rna-XM_011336854.3;Dbxref=GeneID:105278045%2CGenbank:XM_011336854.3;Parent=gene-LOC105278045
NC_039506.1	Gnomon	exon	9109568	9109717	.	+	.	ID=exon-XM_011345008.2-3;Dbxref=GeneID:105282783%2CGenbank:XM_011345008.2;Parent=rna-XM_011345008.2
NC_039506.1	Gnomon	exon	9108252	9108872	.	+	.	ID=exon-XM_011345008.2-1;Dbxref=GeneID:105282783%2CGenbank:XM_011345008.2;Parent=rna-XM_011345008.2
NC_039506.1	Gnomon	exon	9112017	9112122	.	+	.	ID=exon-XM_011345008.2-6;Dbxref=GeneID:105282783%2CGenbank:XM_011345008.2;Parent=rna-XM_011345008.2
NC_039506.1	Gnomon	exon	9112387	9112895	.	+	.	ID=exon-XM_011345008.2-7;Dbxref=GeneID:105282783%2CGenbank:XM_011345008.2;Parent=rna-XM_011345008.2
NC_039506.1	Gnomon	mRNA	17952915	17959738	.	-	.	Name=XM_026969222.1;ID=rna-XM_026969222.1;Dbxref=GeneID:105283342%2CGenbank:XM_026969222.1;Parent=gene-LOC105283342
NC_039506.1	Gnomon	exon	9111351	9111649	.	+	.	ID=exon-XM_011345008.2-4;Dbxref=GeneID:105282783%2CGenbank:XM_011345008.2;Parent=rna-XM_011345008.2
NC_039506.1	Gnomon	exon	9111802	9111937	.	+	.	ID=exon-XM_011345008.2-5;Dbxref=GeneID:105282783%2CGenbank:XM_011345008.2;Parent=rna-XM_011345008.2
NC_039506.1	Gnomon	exon	22862959	22863138	.	-	.	ID=exon-XM_011346282.3-8;Dbxref=GeneID:105283486%2CGenbank:XM_011346282.3;Parent=rna-XM_011346282.3
NC_039506.1	Gnomon	exon	22861431	22862172	.	-	.	ID=exon-XM_011346282.3-9;Dbxref=GeneID:105283486%2CGenbank:XM_011346282.3;Parent=rna-XM_011346282.3
NC_039506.1	Gnomon	exon	22865333	22865488	.	-	.	ID=exon-XM_011346282.3-6;Dbxref=GeneID:105283486%2CGenbank:XM_011346282.3;Parent=rna-XM_011346282.3
NC_039506.1	Gnomon	exon	22864509	22865151	.	-	.	ID=exon-XM_011346282.3-7;Dbxref=GeneID:105283486%2CGenbank:XM_011346282.3;Parent=rna-XM_011346282.3
NC_039506.1	Gnomon	exon	22866456	22866668	.	-	.	ID=exon-XM_011346282.3-4;Dbxref=GeneID:105283486%2CGenbank:XM_011346282.3;Parent=rna-XM_011346282.3
NC_039506.1	Gnomon	exon	22865588	22865793	.	-	.	ID=exon-XM_011346282.3-5;Dbxref=GeneID:105283486%2CGenbank:XM_011346282.3;Parent=rna-XM_011346282.3
NC_039506.1	Gnomon	exon	22869379	22870042	.	-	.	ID=exon-XM_011346282.3-2;Dbxref=GeneID:105283486%2CGenbank:XM_011346282.3;Parent=rna-XM_011346282.3
NC_039506.1	Gnomon	exon	22866799	22866857	.	-	.	ID=exon-XM_011346282.3-3;Dbxref=GeneID:105283486%2CGenbank:XM_011346282.3;Parent=rna-XM_011346282.3
NC_039506.1	Gnomon	exon	22881112	22882474	.	-	.	ID=exon-XM_011346282.3-1;Dbxref=GeneID:105283486%2CGenbank:XM_011346282.3;Parent=rna-XM_011346282.3
NC_039506.1	Gnomon	CDS	1097383	1097412	.	+	0	Name=XP_011350209.1;ID=cds-XP_011350209.1;Dbxref=GeneID:105286750%2CGenbank:XP_011350209.1;Parent=rna-XM_011351907.2
NC_039506.1	Gnomon	CDS	1097526	1097943	.	+	0	Name=XP_011350209.1;ID=cds-XP_011350209.1;Dbxref=GeneID:105286750%2CGenbank:XP_011350209.1;Parent=rna-XM_011351907.2
NC_039506.1	Gnomon	CDS	1098039	1098674	.	+	0	Name=XP_011350209.1;ID=cds-XP_011350209.1;Dbxref=GeneID:105286750%2CGenbank:XP_011350209.1;Parent=rna-XM_011351907.2
NC_039506.1	Gnomon	CDS	1098768	1099336	.	+	0	Name=XP_011350209.1;ID=cds-XP_011350209.1;Dbxref=GeneID:105286750%2CGenbank:XP_011350209.1;Parent=rna-XM_011351907.2
NC_039506.1	Gnomon	CDS	1099515	1100111	.	+	0	Name=XP_011350209.1;ID=cds-XP_011350209.1;Dbxref=GeneID:105286750%2CGenbank:XP_011350209.1;Parent=rna-XM_011351907.2
NC_039506.1	Gnomon	mRNA	18743561	18746667	.	-	.	Name=XM_026971338.1;ID=rna-XM_026971338.1;Dbxref=GeneID:105278036%2CGenbank:XM_026971338.1;Parent=gene-LOC105278036
NC_039506.1	Gnomon	exon	2117249	2117635	.	+	.	ID=exon-XM_011340728.2-6;Dbxref=GeneID:105280298%2CGenbank:XM_011340728.2;Parent=rna-XM_011340728.2
NC_039506.1	Gnomon	exon	2116540	2116717	.	+	.	ID=exon-XM_011340728.2-4;Dbxref=GeneID:105280298%2CGenbank:XM_011340728.2;Parent=rna-XM_011340728.2
NC_039506.1	Gnomon	exon	2116857	2117037	.	+	.	ID=exon-XM_011340728.2-5;Dbxref=GeneID:105280298%2CGenbank:XM_011340728.2;Parent=rna-XM_011340728.2
NC_039506.1	Gnomon	exon	2115137	2116121	.	+	.	ID=exon-XM_011340728.2-2;Dbxref=GeneID:105280298%2CGenbank:XM_011340728.2;Parent=rna-XM_011340728.2
NC_039506.1	Gnomon	exon	2116232	2116359	.	+	.	ID=exon-XM_011340728.2-3;Dbxref=GeneID:105280298%2CGenbank:XM_011340728.2;Parent=rna-XM_011340728.2
NC_039506.1	Gnomon	exon	2114658	2114883	.	+	.	ID=exon-XM_011340728.2-1;Dbxref=GeneID:105280298%2CGenbank:XM_011340728.2;Parent=rna-XM_011340728.2
NC_039506.1	Gnomon	CDS	5498897	5499140	.	-	0	Name=XP_026827990.1;ID=cds-XP_026827990.1;Dbxref=GeneID:105277866%2CGenbank:XP_026827990.1;Parent=rna-XM_026972189.1
NC_039506.1	Gnomon	CDS	5494720	5494933	.	-	0	Name=XP_026827990.1;ID=cds-XP_026827990.1;Dbxref=GeneID:105277866%2CGenbank:XP_026827990.1;Parent=rna-XM_026972189.1
NC_039506.1	Gnomon	CDS	5494463	5494591	.	-	0	Name=XP_026827990.1;ID=cds-XP_026827990.1;Dbxref=GeneID:105277866%2CGenbank:XP_026827990.1;Parent=rna-XM_026972189.1
NC_039506.1	Gnomon	CDS	5494080	5494345	.	-	0	Name=XP_026827990.1;ID=cds-XP_026827990.1;Dbxref=GeneID:105277866%2CGenbank:XP_026827990.1;Parent=rna-XM_026972189.1
NC_039506.1	Gnomon	CDS	5493719	5493963	.	-	0	Name=XP_026827990.1;ID=cds-XP_026827990.1;Dbxref=GeneID:105277866%2CGenbank:XP_026827990.1;Parent=rna-XM_026972189.1
NC_039506.1	Gnomon	CDS	5493435	5493552	.	-	0	Name=XP_026827990.1;ID=cds-XP_026827990.1;Dbxref=GeneID:105277866%2CGenbank:XP_026827990.1;Parent=rna-XM_026972189.1
NC_039506.1	Gnomon	CDS	5492708	5493114	.	-	0	Name=XP_026827990.1;ID=cds-XP_026827990.1;Dbxref=GeneID:105277866%2CGenbank:XP_026827990.1;Parent=rna-XM_026972189.1
NC_039506.1	Gnomon	CDS	5492441	5492581	.	-	0	Name=XP_026827990.1;ID=cds-XP_026827990.1;Dbxref=GeneID:105277866%2CGenbank:XP_026827990.1;Parent=rna-XM_026972189.1
NC_039506.1	Gnomon	CDS	5480457	5480638	.	-	0	Name=XP_026827990.1;ID=cds-XP_026827990.1;Dbxref=GeneID:105277866%2CGenbank:XP_026827990.1;Parent=rna-XM_026972189.1
NC_039506.1	Gnomon	CDS	5480187	5480326	.	-	0	Name=XP_026827990.1;ID=cds-XP_026827990.1;Dbxref=GeneID:105277866%2CGenbank:XP_026827990.1;Parent=rna-XM_026972189.1
NC_039506.1	Gnomon	CDS	5479895	5480037	.	-	0	Name=XP_026827990.1;ID=cds-XP_026827990.1;Dbxref=GeneID:105277866%2CGenbank:XP_026827990.1;Parent=rna-XM_026972189.1
NC_039506.1	Gnomon	CDS	5479541	5479707	.	-	0	Name=XP_026827990.1;ID=cds-XP_026827990.1;Dbxref=GeneID:105277866%2CGenbank:XP_026827990.1;Parent=rna-XM_026972189.1
NC_039506.1	Gnomon	CDS	5479222	5479465	.	-	0	Name=XP_026827990.1;ID=cds-XP_026827990.1;Dbxref=GeneID:105277866%2CGenbank:XP_026827990.1;Parent=rna-XM_026972189.1
NC_039506.1	Gnomon	CDS	5478837	5478984	.	-	0	Name=XP_026827990.1;ID=cds-XP_026827990.1;Dbxref=GeneID:105277866%2CGenbank:XP_026827990.1;Parent=rna-XM_026972189.1
NC_039506.1	Gnomon	CDS	5478406	5478633	.	-	0	Name=XP_026827990.1;ID=cds-XP_026827990.1;Dbxref=GeneID:105277866%2CGenbank:XP_026827990.1;Parent=rna-XM_026972189.1
NC_039506.1	Gnomon	CDS	5478168	5478326	.	-	0	Name=XP_026827990.1;ID=cds-XP_026827990.1;Dbxref=GeneID:105277866%2CGenbank:XP_026827990.1;Parent=rna-XM_026972189.1
NC_039506.1	Gnomon	CDS	5477734	5477894	.	-	0	Name=XP_026827990.1;ID=cds-XP_026827990.1;Dbxref=GeneID:105277866%2CGenbank:XP_026827990.1;Parent=rna-XM_026972189.1
NC_039506.1	Gnomon	CDS	5477131	5477617	.	-	0	Name=XP_026827990.1;ID=cds-XP_026827990.1;Dbxref=GeneID:105277866%2CGenbank:XP_026827990.1;Parent=rna-XM_026972189.1
NC_039506.1	Gnomon	CDS	5476802	5476947	.	-	0	Name=XP_026827990.1;ID=cds-XP_026827990.1;Dbxref=GeneID:105277866%2CGenbank:XP_026827990.1;Parent=rna-XM_026972189.1
NC_039506.1	Gnomon	CDS	5476477	5476623	.	-	0	Name=XP_026827990.1;ID=cds-XP_026827990.1;Dbxref=GeneID:105277866%2CGenbank:XP_026827990.1;Parent=rna-XM_026972189.1
NC_039506.1	Gnomon	CDS	5476014	5476322	.	-	0	Name=XP_026827990.1;ID=cds-XP_026827990.1;Dbxref=GeneID:105277866%2CGenbank:XP_026827990.1;Parent=rna-XM_026972189.1
NC_039506.1	Gnomon	CDS	5475688	5475916	.	-	0	Name=XP_026827990.1;ID=cds-XP_026827990.1;Dbxref=GeneID:105277866%2CGenbank:XP_026827990.1;Parent=rna-XM_026972189.1
NC_039506.1	Gnomon	CDS	5475314	5475544	.	-	0	Name=XP_026827990.1;ID=cds-XP_026827990.1;Dbxref=GeneID:105277866%2CGenbank:XP_026827990.1;Parent=rna-XM_026972189.1
NC_039506.1	Gnomon	CDS	5474732	5474994	.	-	0	Name=XP_026827990.1;ID=cds-XP_026827990.1;Dbxref=GeneID:105277866%2CGenbank:XP_026827990.1;Parent=rna-XM_026972189.1
NC_039506.1	Gnomon	CDS	5470047	5470406	.	-	0	Name=XP_026827990.1;ID=cds-XP_026827990.1;Dbxref=GeneID:105277866%2CGenbank:XP_026827990.1;Parent=rna-XM_026972189.1
NC_039506.1	Gnomon	CDS	5469521	5469655	.	-	0	Name=XP_026827990.1;ID=cds-XP_026827990.1;Dbxref=GeneID:105277866%2CGenbank:XP_026827990.1;Parent=rna-XM_026972189.1
NC_039506.1	Gnomon	CDS	5469291	5469430	.	-	0	Name=XP_026827990.1;ID=cds-XP_026827990.1;Dbxref=GeneID:105277866%2CGenbank:XP_026827990.1;Parent=rna-XM_026972189.1
NC_039506.1	Gnomon	CDS	5468926	5469043	.	-	0	Name=XP_026827990.1;ID=cds-XP_026827990.1;Dbxref=GeneID:105277866%2CGenbank:XP_026827990.1;Parent=rna-XM_026972189.1
NC_039506.1	Gnomon	exon	2118552	2118786	.	+	.	ID=exon-XM_026968905.1-1;Dbxref=GeneID:105280302%2CGenbank:XM_026968905.1;Parent=rna-XM_026968905.1
NC_039506.1	Gnomon	exon	4891172	4892785	.	-	.	ID=exon-XM_011336640.3-30;Dbxref=GeneID:105277906%2CGenbank:XM_011336640.3;Parent=rna-XM_011336640.3
NC_039506.1	Gnomon	exon	16140511	16140973	.	-	.	ID=exon-XM_011331406.3-1;Dbxref=GeneID:105274918%2CGenbank:XM_011331406.3;Parent=rna-XM_011331406.3
NC_039506.1	Gnomon	mRNA	15925649	15930190	.	-	.	Name=XM_026969951.1;ID=rna-XM_026969951.1;Dbxref=GeneID:105274899%2CGenbank:XM_026969951.1;Parent=gene-LOC105274899
NC_039506.1	Gnomon	exon	16137157	16137355	.	-	.	ID=exon-XM_011331406.3-4;Dbxref=GeneID:105274918%2CGenbank:XM_011331406.3;Parent=rna-XM_011331406.3
NC_039506.1	Gnomon	exon	16136936	16137066	.	-	.	ID=exon-XM_011331406.3-5;Dbxref=GeneID:105274918%2CGenbank:XM_011331406.3;Parent=rna-XM_011331406.3
NC_039506.1	Gnomon	exon	16137746	16138418	.	-	.	ID=exon-XM_011331406.3-2;Dbxref=GeneID:105274918%2CGenbank:XM_011331406.3;Parent=rna-XM_011331406.3
NC_039506.1	Gnomon	exon	16137474	16137638	.	-	.	ID=exon-XM_011331406.3-3;Dbxref=GeneID:105274918%2CGenbank:XM_011331406.3;Parent=rna-XM_011331406.3
NC_039506.1	Gnomon	exon	2119528	2119870	.	+	.	ID=exon-XM_026968905.1-4;Dbxref=GeneID:105280302%2CGenbank:XM_026968905.1;Parent=rna-XM_026968905.1
NC_039506.1	Gnomon	exon	16134811	16134965	.	-	.	ID=exon-XM_011331406.3-8;Dbxref=GeneID:105274918%2CGenbank:XM_011331406.3;Parent=rna-XM_011331406.3
NC_039506.1	Gnomon	exon	2119980	2120366	.	+	.	ID=exon-XM_026968905.1-5;Dbxref=GeneID:105280302%2CGenbank:XM_026968905.1;Parent=rna-XM_026968905.1
NC_039506.1	Gnomon	exon	16134178	16134704	.	-	.	ID=exon-XM_011331406.3-9;Dbxref=GeneID:105274918%2CGenbank:XM_011331406.3;Parent=rna-XM_011331406.3
NC_039506.1	Gnomon	exon	2119035	2119179	.	+	.	ID=exon-XM_026968905.1-2;Dbxref=GeneID:105280302%2CGenbank:XM_026968905.1;Parent=rna-XM_026968905.1
NC_039506.1	Gnomon	exon	16136528	16136851	.	-	.	ID=exon-XM_011331406.3-6;Dbxref=GeneID:105274918%2CGenbank:XM_011331406.3;Parent=rna-XM_011331406.3
NC_039506.1	Gnomon	exon	2119315	2119424	.	+	.	ID=exon-XM_026968905.1-3;Dbxref=GeneID:105280302%2CGenbank:XM_026968905.1;Parent=rna-XM_026968905.1
NC_039506.1	Gnomon	exon	16135054	16135138	.	-	.	ID=exon-XM_011331406.3-7;Dbxref=GeneID:105274918%2CGenbank:XM_011331406.3;Parent=rna-XM_011331406.3
NC_039506.1	Gnomon	exon	2121478	2121653	.	+	.	ID=exon-XM_026968905.1-8;Dbxref=GeneID:105280302%2CGenbank:XM_026968905.1;Parent=rna-XM_026968905.1
NC_039506.1	Gnomon	exon	2121800	2122066	.	+	.	ID=exon-XM_026968905.1-9;Dbxref=GeneID:105280302%2CGenbank:XM_026968905.1;Parent=rna-XM_026968905.1
NC_039506.1	Gnomon	exon	2120557	2120898	.	+	.	ID=exon-XM_026968905.1-6;Dbxref=GeneID:105280302%2CGenbank:XM_026968905.1;Parent=rna-XM_026968905.1
NC_039506.1	Gnomon	exon	2121000	2121352	.	+	.	ID=exon-XM_026968905.1-7;Dbxref=GeneID:105280302%2CGenbank:XM_026968905.1;Parent=rna-XM_026968905.1
NC_039506.1	Gnomon	mRNA	11246598	11247067	.	-	.	Name=XM_026971921.1;ID=rna-XM_026971921.1;Dbxref=GeneID:113562444%2CGenbank:XM_026971921.1;Parent=gene-LOC113562444
NC_039506.1	Gnomon	gene	4494934	4615379	.	-	.	Name=LOC105285989;ID=gene-LOC105285989;Dbxref=GeneID:105285989
NC_039506.1	Gnomon	exon	6641130	6641347	.	-	.	ID=exon-XM_011351957.3-30;Dbxref=GeneID:105286771%2CGenbank:XM_011351957.3;Parent=rna-XM_011351957.3
NC_039506.1	Gnomon	exon	6640955	6641038	.	-	.	ID=exon-XM_011351957.3-31;Dbxref=GeneID:105286771%2CGenbank:XM_011351957.3;Parent=rna-XM_011351957.3
NC_039506.1	Gnomon	exon	6639882	6640882	.	-	.	ID=exon-XM_011351957.3-32;Dbxref=GeneID:105286771%2CGenbank:XM_011351957.3;Parent=rna-XM_011351957.3
NC_039506.1	Gnomon	exon	4900221	4900667	.	-	.	ID=exon-XM_011336640.3-12;Dbxref=GeneID:105277906%2CGenbank:XM_011336640.3;Parent=rna-XM_011336640.3
NC_039506.1	Gnomon	exon	4899925	4900130	.	-	.	ID=exon-XM_011336640.3-13;Dbxref=GeneID:105277906%2CGenbank:XM_011336640.3;Parent=rna-XM_011336640.3
NC_039506.1	Gnomon	exon	4899724	4899841	.	-	.	ID=exon-XM_011336640.3-14;Dbxref=GeneID:105277906%2CGenbank:XM_011336640.3;Parent=rna-XM_011336640.3
NC_039506.1	Gnomon	exon	4899253	4899425	.	-	.	ID=exon-XM_011336640.3-15;Dbxref=GeneID:105277906%2CGenbank:XM_011336640.3;Parent=rna-XM_011336640.3
NC_039506.1	Gnomon	exon	4901643	4901681	.	-	.	ID=exon-XM_011336640.3-10;Dbxref=GeneID:105277906%2CGenbank:XM_011336640.3;Parent=rna-XM_011336640.3
NC_039506.1	Gnomon	exon	4900773	4900910	.	-	.	ID=exon-XM_011336640.3-11;Dbxref=GeneID:105277906%2CGenbank:XM_011336640.3;Parent=rna-XM_011336640.3
NC_039506.1	Gnomon	exon	4898737	4898915	.	-	.	ID=exon-XM_011336640.3-16;Dbxref=GeneID:105277906%2CGenbank:XM_011336640.3;Parent=rna-XM_011336640.3
NC_039506.1	Gnomon	exon	4898016	4898153	.	-	.	ID=exon-XM_011336640.3-17;Dbxref=GeneID:105277906%2CGenbank:XM_011336640.3;Parent=rna-XM_011336640.3
NC_039506.1	Gnomon	exon	12320334	12322717	.	-	.	ID=id-LOC105280638;Dbxref=GeneID:105280638;Parent=gene-LOC105280638
NC_039506.1	Gnomon	exon	4897036	4897173	.	-	.	ID=exon-XM_011336640.3-18;Dbxref=GeneID:105277906%2CGenbank:XM_011336640.3;Parent=rna-XM_011336640.3
NC_039506.1	Gnomon	exon	4896802	4896920	.	-	.	ID=exon-XM_011336640.3-19;Dbxref=GeneID:105277906%2CGenbank:XM_011336640.3;Parent=rna-XM_011336640.3
NC_039506.1	Gnomon	exon	6642230	6642290	.	-	.	ID=exon-XM_011351957.3-27;Dbxref=GeneID:105286771%2CGenbank:XM_011351957.3;Parent=rna-XM_011351957.3
NC_039506.1	Gnomon	exon	6641834	6642042	.	-	.	ID=exon-XM_011351957.3-28;Dbxref=GeneID:105286771%2CGenbank:XM_011351957.3;Parent=rna-XM_011351957.3
NC_039506.1	Gnomon	CDS	17246537	17246863	.	-	0	Name=XP_011329796.1;ID=cds-XP_011329796.1;Dbxref=GeneID:105274970%2CGenbank:XP_011329796.1;Parent=rna-XM_011331494.3
NC_039506.1	Gnomon	CDS	17246093	17246422	.	-	0	Name=XP_011329796.1;ID=cds-XP_011329796.1;Dbxref=GeneID:105274970%2CGenbank:XP_011329796.1;Parent=rna-XM_011331494.3
NC_039506.1	Gnomon	CDS	17245741	17245992	.	-	0	Name=XP_011329796.1;ID=cds-XP_011329796.1;Dbxref=GeneID:105274970%2CGenbank:XP_011329796.1;Parent=rna-XM_011331494.3
NC_039506.1	Gnomon	CDS	17245469	17245666	.	-	0	Name=XP_011329796.1;ID=cds-XP_011329796.1;Dbxref=GeneID:105274970%2CGenbank:XP_011329796.1;Parent=rna-XM_011331494.3
NC_039506.1	Gnomon	CDS	17245182	17245397	.	-	0	Name=XP_011329796.1;ID=cds-XP_011329796.1;Dbxref=GeneID:105274970%2CGenbank:XP_011329796.1;Parent=rna-XM_011331494.3
NC_039506.1	Gnomon	exon	6641613	6641757	.	-	.	ID=exon-XM_011351957.3-29;Dbxref=GeneID:105286771%2CGenbank:XM_011351957.3;Parent=rna-XM_011351957.3
NC_039506.1	Gnomon	exon	6645427	6645694	.	-	.	ID=exon-XM_011351957.3-23;Dbxref=GeneID:105286771%2CGenbank:XM_011351957.3;Parent=rna-XM_011351957.3
NC_039506.1	Gnomon	exon	6645079	6645252	.	-	.	ID=exon-XM_011351957.3-24;Dbxref=GeneID:105286771%2CGenbank:XM_011351957.3;Parent=rna-XM_011351957.3
NC_039506.1	Gnomon	exon	6644907	6645005	.	-	.	ID=exon-XM_011351957.3-25;Dbxref=GeneID:105286771%2CGenbank:XM_011351957.3;Parent=rna-XM_011351957.3
NC_039506.1	Gnomon	exon	6643401	6643487	.	-	.	ID=exon-XM_011351957.3-26;Dbxref=GeneID:105286771%2CGenbank:XM_011351957.3;Parent=rna-XM_011351957.3
NC_039506.1	Gnomon	mRNA	2625554	2768329	.	+	.	Name=XM_011340831.2;ID=rna-XM_011340831.2;Dbxref=GeneID:105280344%2CGenbank:XM_011340831.2;Parent=gene-LOC105280344
NC_039506.1	Gnomon	exon	6646700	6646933	.	-	.	ID=exon-XM_011351957.3-20;Dbxref=GeneID:105286771%2CGenbank:XM_011351957.3;Parent=rna-XM_011351957.3
NC_039506.1	Gnomon	exon	6646364	6646616	.	-	.	ID=exon-XM_011351957.3-21;Dbxref=GeneID:105286771%2CGenbank:XM_011351957.3;Parent=rna-XM_011351957.3
NC_039506.1	Gnomon	exon	6645768	6645972	.	-	.	ID=exon-XM_011351957.3-22;Dbxref=GeneID:105286771%2CGenbank:XM_011351957.3;Parent=rna-XM_011351957.3
NC_039506.1	Gnomon	exon	4895381	4895921	.	-	.	ID=exon-XM_011336640.3-23;Dbxref=GeneID:105277906%2CGenbank:XM_011336640.3;Parent=rna-XM_011336640.3
NC_039506.1	Gnomon	exon	4895107	4895296	.	-	.	ID=exon-XM_011336640.3-24;Dbxref=GeneID:105277906%2CGenbank:XM_011336640.3;Parent=rna-XM_011336640.3
NC_039506.1	Gnomon	exon	4894336	4894589	.	-	.	ID=exon-XM_011336640.3-25;Dbxref=GeneID:105277906%2CGenbank:XM_011336640.3;Parent=rna-XM_011336640.3
NC_039506.1	Gnomon	exon	4893971	4894273	.	-	.	ID=exon-XM_011336640.3-26;Dbxref=GeneID:105277906%2CGenbank:XM_011336640.3;Parent=rna-XM_011336640.3
NC_039506.1	Gnomon	exon	4896348	4896720	.	-	.	ID=exon-XM_011336640.3-20;Dbxref=GeneID:105277906%2CGenbank:XM_011336640.3;Parent=rna-XM_011336640.3
NC_039506.1	Gnomon	exon	4896177	4896267	.	-	.	ID=exon-XM_011336640.3-21;Dbxref=GeneID:105277906%2CGenbank:XM_011336640.3;Parent=rna-XM_011336640.3
NC_039506.1	Gnomon	exon	4896002	4896117	.	-	.	ID=exon-XM_011336640.3-22;Dbxref=GeneID:105277906%2CGenbank:XM_011336640.3;Parent=rna-XM_011336640.3
NC_039506.1	Gnomon	exon	4893266	4893553	.	-	.	ID=exon-XM_011336640.3-27;Dbxref=GeneID:105277906%2CGenbank:XM_011336640.3;Parent=rna-XM_011336640.3
NC_039506.1	Gnomon	exon	4893048	4893184	.	-	.	ID=exon-XM_011336640.3-28;Dbxref=GeneID:105277906%2CGenbank:XM_011336640.3;Parent=rna-XM_011336640.3
NC_039506.1	Gnomon	exon	4892864	4892965	.	-	.	ID=exon-XM_011336640.3-29;Dbxref=GeneID:105277906%2CGenbank:XM_011336640.3;Parent=rna-XM_011336640.3
NC_039506.1	Gnomon	exon	6648037	6648174	.	-	.	ID=exon-XM_011351957.3-16;Dbxref=GeneID:105286771%2CGenbank:XM_011351957.3;Parent=rna-XM_011351957.3
NC_039506.1	Gnomon	exon	6647718	6647950	.	-	.	ID=exon-XM_011351957.3-17;Dbxref=GeneID:105286771%2CGenbank:XM_011351957.3;Parent=rna-XM_011351957.3
NC_039506.1	Gnomon	exon	6647462	6647643	.	-	.	ID=exon-XM_011351957.3-18;Dbxref=GeneID:105286771%2CGenbank:XM_011351957.3;Parent=rna-XM_011351957.3
NC_039506.1	Gnomon	mRNA	3738028	3777800	.	-	.	Name=XM_026968144.1;ID=rna-XM_026968144.1;Dbxref=GeneID:105280445%2CGenbank:XM_026968144.1;Parent=gene-LOC105280445
NC_039506.1	Gnomon	exon	6647012	6647378	.	-	.	ID=exon-XM_011351957.3-19;Dbxref=GeneID:105286771%2CGenbank:XM_011351957.3;Parent=rna-XM_011351957.3
NC_039506.1	Gnomon	exon	6649075	6649389	.	-	.	ID=exon-XM_011351957.3-12;Dbxref=GeneID:105286771%2CGenbank:XM_011351957.3;Parent=rna-XM_011351957.3
NC_039506.1	Gnomon	exon	6648889	6648990	.	-	.	ID=exon-XM_011351957.3-13;Dbxref=GeneID:105286771%2CGenbank:XM_011351957.3;Parent=rna-XM_011351957.3
NC_039506.1	Gnomon	exon	6648623	6648823	.	-	.	ID=exon-XM_011351957.3-14;Dbxref=GeneID:105286771%2CGenbank:XM_011351957.3;Parent=rna-XM_011351957.3
NC_039506.1	Gnomon	exon	6648298	6648531	.	-	.	ID=exon-XM_011351957.3-15;Dbxref=GeneID:105286771%2CGenbank:XM_011351957.3;Parent=rna-XM_011351957.3
NC_039506.1	Gnomon	exon	6654226	6654382	.	-	.	ID=exon-XM_011351957.3-10;Dbxref=GeneID:105286771%2CGenbank:XM_011351957.3;Parent=rna-XM_011351957.3
NC_039506.1	Gnomon	exon	6649471	6654104	.	-	.	ID=exon-XM_011351957.3-11;Dbxref=GeneID:105286771%2CGenbank:XM_011351957.3;Parent=rna-XM_011351957.3
NC_039506.1	Gnomon	mRNA	23184997	23192706	.	+	.	Name=XM_011346222.3;ID=rna-XM_011346222.3;Dbxref=GeneID:105283453%2CGenbank:XM_011346222.3;Parent=gene-LOC105283453
NC_039506.1	Gnomon	mRNA	17138506	17143637	.	+	.	Name=XM_026969128.1;ID=rna-XM_026969128.1;Dbxref=GeneID:105274956%2CGenbank:XM_026969128.1;Parent=gene-LOC105274956
NC_039506.1	Gnomon	CDS	2273180	2273530	.	-	0	Name=XP_026826089.1;ID=cds-XP_026826089.1;Dbxref=GeneID:105280317%2CGenbank:XP_026826089.1;Parent=rna-XM_026970288.1
NC_039506.1	Gnomon	CDS	2272961	2273086	.	-	0	Name=XP_026826089.1;ID=cds-XP_026826089.1;Dbxref=GeneID:105280317%2CGenbank:XP_026826089.1;Parent=rna-XM_026970288.1
NC_039506.1	Gnomon	CDS	2272414	2272885	.	-	0	Name=XP_026826089.1;ID=cds-XP_026826089.1;Dbxref=GeneID:105280317%2CGenbank:XP_026826089.1;Parent=rna-XM_026970288.1
NC_039506.1	Gnomon	CDS	2272133	2272329	.	-	0	Name=XP_026826089.1;ID=cds-XP_026826089.1;Dbxref=GeneID:105280317%2CGenbank:XP_026826089.1;Parent=rna-XM_026970288.1
NC_039506.1	Gnomon	CDS	2271771	2272054	.	-	0	Name=XP_026826089.1;ID=cds-XP_026826089.1;Dbxref=GeneID:105280317%2CGenbank:XP_026826089.1;Parent=rna-XM_026970288.1
NC_039506.1	Gnomon	CDS	2271361	2271584	.	-	0	Name=XP_026826089.1;ID=cds-XP_026826089.1;Dbxref=GeneID:105280317%2CGenbank:XP_026826089.1;Parent=rna-XM_026970288.1
NC_039506.1	Gnomon	CDS	2271044	2271262	.	-	0	Name=XP_026826089.1;ID=cds-XP_026826089.1;Dbxref=GeneID:105280317%2CGenbank:XP_026826089.1;Parent=rna-XM_026970288.1
NC_039506.1	Gnomon	CDS	2270698	2270868	.	-	0	Name=XP_026826089.1;ID=cds-XP_026826089.1;Dbxref=GeneID:105280317%2CGenbank:XP_026826089.1;Parent=rna-XM_026970288.1
NC_039506.1	Gnomon	CDS	2270469	2270615	.	-	0	Name=XP_026826089.1;ID=cds-XP_026826089.1;Dbxref=GeneID:105280317%2CGenbank:XP_026826089.1;Parent=rna-XM_026970288.1
NC_039506.1	Gnomon	CDS	2269292	2269300	.	-	0	Name=XP_026826089.1;ID=cds-XP_026826089.1;Dbxref=GeneID:105280317%2CGenbank:XP_026826089.1;Parent=rna-XM_026970288.1
NC_039506.1	Gnomon	CDS	2267499	2267716	.	-	0	Name=XP_026826089.1;ID=cds-XP_026826089.1;Dbxref=GeneID:105280317%2CGenbank:XP_026826089.1;Parent=rna-XM_026970288.1
NC_039506.1	Gnomon	CDS	2267211	2267416	.	-	0	Name=XP_026826089.1;ID=cds-XP_026826089.1;Dbxref=GeneID:105280317%2CGenbank:XP_026826089.1;Parent=rna-XM_026970288.1
NC_039506.1	Gnomon	CDS	2266915	2267089	.	-	0	Name=XP_026826089.1;ID=cds-XP_026826089.1;Dbxref=GeneID:105280317%2CGenbank:XP_026826089.1;Parent=rna-XM_026970288.1
NC_039506.1	Gnomon	CDS	2266638	2266838	.	-	0	Name=XP_026826089.1;ID=cds-XP_026826089.1;Dbxref=GeneID:105280317%2CGenbank:XP_026826089.1;Parent=rna-XM_026970288.1
NC_039506.1	Gnomon	CDS	2264586	2264659	.	-	0	Name=XP_026826089.1;ID=cds-XP_026826089.1;Dbxref=GeneID:105280317%2CGenbank:XP_026826089.1;Parent=rna-XM_026970288.1
NC_039506.1	Gnomon	CDS	2262662	2262772	.	-	0	Name=XP_026826089.1;ID=cds-XP_026826089.1;Dbxref=GeneID:105280317%2CGenbank:XP_026826089.1;Parent=rna-XM_026970288.1
NC_039506.1	Gnomon	CDS	2262326	2262533	.	-	0	Name=XP_026826089.1;ID=cds-XP_026826089.1;Dbxref=GeneID:105280317%2CGenbank:XP_026826089.1;Parent=rna-XM_026970288.1
NC_039506.1	Gnomon	CDS	2262109	2262217	.	-	0	Name=XP_026826089.1;ID=cds-XP_026826089.1;Dbxref=GeneID:105280317%2CGenbank:XP_026826089.1;Parent=rna-XM_026970288.1
NC_039506.1	Gnomon	CDS	2261800	2262036	.	-	0	Name=XP_026826089.1;ID=cds-XP_026826089.1;Dbxref=GeneID:105280317%2CGenbank:XP_026826089.1;Parent=rna-XM_026970288.1
NC_039506.1	Gnomon	CDS	2261554	2261714	.	-	0	Name=XP_026826089.1;ID=cds-XP_026826089.1;Dbxref=GeneID:105280317%2CGenbank:XP_026826089.1;Parent=rna-XM_026970288.1
NC_039506.1	Gnomon	CDS	2261296	2261464	.	-	0	Name=XP_026826089.1;ID=cds-XP_026826089.1;Dbxref=GeneID:105280317%2CGenbank:XP_026826089.1;Parent=rna-XM_026970288.1
NC_039506.1	Gnomon	CDS	2260898	2261214	.	-	0	Name=XP_026826089.1;ID=cds-XP_026826089.1;Dbxref=GeneID:105280317%2CGenbank:XP_026826089.1;Parent=rna-XM_026970288.1
NC_039506.1	Gnomon	CDS	2260567	2260764	.	-	0	Name=XP_026826089.1;ID=cds-XP_026826089.1;Dbxref=GeneID:105280317%2CGenbank:XP_026826089.1;Parent=rna-XM_026970288.1
NC_039506.1	Gnomon	exon	23931672	23931974	.	+	.	ID=exon-XM_011339066.2-1;Dbxref=GeneID:105279361%2CGenbank:XM_011339066.2;Parent=rna-XM_011339066.2
NC_039506.1	Gnomon	exon	23959463	23959524	.	+	.	ID=exon-XM_011339066.2-2;Dbxref=GeneID:105279361%2CGenbank:XM_011339066.2;Parent=rna-XM_011339066.2
NC_039506.1	Gnomon	exon	23960078	23960174	.	+	.	ID=exon-XM_011339066.2-3;Dbxref=GeneID:105279361%2CGenbank:XM_011339066.2;Parent=rna-XM_011339066.2
NC_039506.1	Gnomon	exon	23960416	23960679	.	+	.	ID=exon-XM_011339066.2-4;Dbxref=GeneID:105279361%2CGenbank:XM_011339066.2;Parent=rna-XM_011339066.2
NC_039506.1	Gnomon	exon	23961169	23961336	.	+	.	ID=exon-XM_011339066.2-5;Dbxref=GeneID:105279361%2CGenbank:XM_011339066.2;Parent=rna-XM_011339066.2
NC_039506.1	Gnomon	exon	23968514	23968605	.	+	.	ID=exon-XM_011339066.2-6;Dbxref=GeneID:105279361%2CGenbank:XM_011339066.2;Parent=rna-XM_011339066.2
NC_039506.1	Gnomon	exon	23983882	23983992	.	+	.	ID=exon-XM_011339066.2-7;Dbxref=GeneID:105279361%2CGenbank:XM_011339066.2;Parent=rna-XM_011339066.2
NC_039506.1	Gnomon	exon	23985855	23985960	.	+	.	ID=exon-XM_011339066.2-8;Dbxref=GeneID:105279361%2CGenbank:XM_011339066.2;Parent=rna-XM_011339066.2
NC_039506.1	Gnomon	exon	23988462	23988614	.	+	.	ID=exon-XM_011339066.2-9;Dbxref=GeneID:105279361%2CGenbank:XM_011339066.2;Parent=rna-XM_011339066.2
NC_039506.1	Gnomon	CDS	6583238	6583307	.	-	0	Name=XP_026827906.1;ID=cds-XP_026827906.1;Dbxref=GeneID:113562491%2CGenbank:XP_026827906.1;Parent=rna-XM_026972105.1
NC_039506.1	Gnomon	CDS	6580137	6580235	.	-	0	Name=XP_026827906.1;ID=cds-XP_026827906.1;Dbxref=GeneID:113562491%2CGenbank:XP_026827906.1;Parent=rna-XM_026972105.1
NC_039506.1	Gnomon	CDS	6579674	6579891	.	-	0	Name=XP_026827906.1;ID=cds-XP_026827906.1;Dbxref=GeneID:113562491%2CGenbank:XP_026827906.1;Parent=rna-XM_026972105.1
NC_039506.1	Gnomon	CDS	6578429	6578584	.	-	0	Name=XP_026827906.1;ID=cds-XP_026827906.1;Dbxref=GeneID:113562491%2CGenbank:XP_026827906.1;Parent=rna-XM_026972105.1
NC_039506.1	Gnomon	CDS	6578166	6578327	.	-	0	Name=XP_026827906.1;ID=cds-XP_026827906.1;Dbxref=GeneID:113562491%2CGenbank:XP_026827906.1;Parent=rna-XM_026972105.1
NC_039506.1	Gnomon	CDS	6575662	6575871	.	-	0	Name=XP_026827906.1;ID=cds-XP_026827906.1;Dbxref=GeneID:113562491%2CGenbank:XP_026827906.1;Parent=rna-XM_026972105.1
NC_039506.1	Gnomon	exon	17812571	17816100	.	+	.	ID=exon-XM_011331577.3-1;Dbxref=GeneID:105274999%2CGenbank:XM_011331577.3;Parent=rna-XM_011331577.3
NC_039506.1	Gnomon	exon	17816306	17816362	.	+	.	ID=exon-XM_011331577.3-2;Dbxref=GeneID:105274999%2CGenbank:XM_011331577.3;Parent=rna-XM_011331577.3
NC_039506.1	Gnomon	CDS	17279548	17279648	.	+	0	Name=XP_011329806.1;ID=cds-XP_011329806.1;Dbxref=GeneID:105274975%2CGenbank:XP_011329806.1;Parent=rna-XM_011331504.3
NC_039506.1	Gnomon	CDS	17279884	17279968	.	+	0	Name=XP_011329806.1;ID=cds-XP_011329806.1;Dbxref=GeneID:105274975%2CGenbank:XP_011329806.1;Parent=rna-XM_011331504.3
NC_039506.1	Gnomon	exon	17817513	17817668	.	+	.	ID=exon-XM_011331577.3-3;Dbxref=GeneID:105274999%2CGenbank:XM_011331577.3;Parent=rna-XM_011331577.3
NC_039506.1	Gnomon	CDS	15702799	15703206	.	+	0	Name=XP_011329650.1;ID=cds-XP_011329650.1;Dbxref=GeneID:105274884%2CGenbank:XP_011329650.1;Parent=rna-XM_011331348.3
NC_039506.1	Gnomon	CDS	15704180	15704593	.	+	0	Name=XP_011329650.1;ID=cds-XP_011329650.1;Dbxref=GeneID:105274884%2CGenbank:XP_011329650.1;Parent=rna-XM_011331348.3
NC_039506.1	Gnomon	CDS	15705080	15705311	.	+	0	Name=XP_011329650.1;ID=cds-XP_011329650.1;Dbxref=GeneID:105274884%2CGenbank:XP_011329650.1;Parent=rna-XM_011331348.3
NC_039506.1	Gnomon	CDS	15705586	15705811	.	+	0	Name=XP_011329650.1;ID=cds-XP_011329650.1;Dbxref=GeneID:105274884%2CGenbank:XP_011329650.1;Parent=rna-XM_011331348.3
NC_039506.1	Gnomon	CDS	15706086	15706350	.	+	0	Name=XP_011329650.1;ID=cds-XP_011329650.1;Dbxref=GeneID:105274884%2CGenbank:XP_011329650.1;Parent=rna-XM_011331348.3
NC_039506.1	Gnomon	CDS	18384259	18384431	.	+	0	Name=XP_019888554.2;ID=cds-XP_019888554.2;Dbxref=GeneID:105283315%2CGenbank:XP_019888554.2;Parent=rna-XM_020032995.2
NC_039506.1	Gnomon	CDS	18386337	18386446	.	+	0	Name=XP_019888554.2;ID=cds-XP_019888554.2;Dbxref=GeneID:105283315%2CGenbank:XP_019888554.2;Parent=rna-XM_020032995.2
NC_039506.1	Gnomon	CDS	18386609	18386830	.	+	0	Name=XP_019888554.2;ID=cds-XP_019888554.2;Dbxref=GeneID:105283315%2CGenbank:XP_019888554.2;Parent=rna-XM_020032995.2
NC_039506.1	Gnomon	CDS	18389118	18389305	.	+	0	Name=XP_019888554.2;ID=cds-XP_019888554.2;Dbxref=GeneID:105283315%2CGenbank:XP_019888554.2;Parent=rna-XM_020032995.2
NC_039506.1	Gnomon	CDS	18389402	18389584	.	+	0	Name=XP_019888554.2;ID=cds-XP_019888554.2;Dbxref=GeneID:105283315%2CGenbank:XP_019888554.2;Parent=rna-XM_020032995.2
NC_039506.1	Gnomon	CDS	20784291	20784360	.	-	0	Name=XP_011335976.1;ID=cds-XP_011335976.1;Dbxref=GeneID:105278523%2CGenbank:XP_011335976.1;Parent=rna-XM_011337674.3
NC_039506.1	Gnomon	CDS	20783849	20783922	.	-	0	Name=XP_011335976.1;ID=cds-XP_011335976.1;Dbxref=GeneID:105278523%2CGenbank:XP_011335976.1;Parent=rna-XM_011337674.3
NC_039506.1	Gnomon	CDS	20781366	20781539	.	-	0	Name=XP_011335976.1;ID=cds-XP_011335976.1;Dbxref=GeneID:105278523%2CGenbank:XP_011335976.1;Parent=rna-XM_011337674.3
NC_039506.1	Gnomon	CDS	20780893	20781119	.	-	0	Name=XP_011335976.1;ID=cds-XP_011335976.1;Dbxref=GeneID:105278523%2CGenbank:XP_011335976.1;Parent=rna-XM_011337674.3
NC_039506.1	Gnomon	CDS	20780672	20780781	.	-	0	Name=XP_011335976.1;ID=cds-XP_011335976.1;Dbxref=GeneID:105278523%2CGenbank:XP_011335976.1;Parent=rna-XM_011337674.3
NC_039506.1	Gnomon	CDS	20780296	20780489	.	-	0	Name=XP_011335976.1;ID=cds-XP_011335976.1;Dbxref=GeneID:105278523%2CGenbank:XP_011335976.1;Parent=rna-XM_011337674.3
NC_039506.1	Gnomon	CDS	20780000	20780105	.	-	0	Name=XP_011335976.1;ID=cds-XP_011335976.1;Dbxref=GeneID:105278523%2CGenbank:XP_011335976.1;Parent=rna-XM_011337674.3
NC_039506.1	Gnomon	CDS	20779742	20779931	.	-	0	Name=XP_011335976.1;ID=cds-XP_011335976.1;Dbxref=GeneID:105278523%2CGenbank:XP_011335976.1;Parent=rna-XM_011337674.3
NC_039506.1	Gnomon	CDS	20778884	20779418	.	-	0	Name=XP_011335976.1;ID=cds-XP_011335976.1;Dbxref=GeneID:105278523%2CGenbank:XP_011335976.1;Parent=rna-XM_011337674.3
NC_039506.1	Gnomon	mRNA	22926742	22932393	.	-	.	Name=XM_011346266.2;ID=rna-XM_011346266.2;Dbxref=GeneID:105283480%2CGenbank:XM_011346266.2;Parent=gene-LOC105283480
NC_039506.1	Gnomon	exon	3870337	3870555	.	+	.	ID=exon-XM_011341034.3-6;Dbxref=GeneID:105280456%2CGenbank:XM_011341034.3;Parent=rna-XM_011341034.3
NC_039506.1	Gnomon	exon	3870804	3870833	.	+	.	ID=exon-XM_011341034.3-7;Dbxref=GeneID:105280456%2CGenbank:XM_011341034.3;Parent=rna-XM_011341034.3
NC_039506.1	Gnomon	exon	3871483	3871743	.	+	.	ID=exon-XM_011341034.3-8;Dbxref=GeneID:105280456%2CGenbank:XM_011341034.3;Parent=rna-XM_011341034.3
NC_039506.1	Gnomon	exon	3872394	3872535	.	+	.	ID=exon-XM_011341034.3-9;Dbxref=GeneID:105280456%2CGenbank:XM_011341034.3;Parent=rna-XM_011341034.3
NC_039506.1	Gnomon	mRNA	1246926	1254113	.	-	.	Name=XM_011351955.3;ID=rna-XM_011351955.3;Dbxref=GeneID:105286769%2CGenbank:XM_011351955.3;Parent=gene-LOC105286769
NC_039506.1	Gnomon	exon	3868032	3868708	.	+	.	ID=exon-XM_011341034.3-1;Dbxref=GeneID:105280456%2CGenbank:XM_011341034.3;Parent=rna-XM_011341034.3
NC_039506.1	Gnomon	exon	3868821	3869476	.	+	.	ID=exon-XM_011341034.3-2;Dbxref=GeneID:105280456%2CGenbank:XM_011341034.3;Parent=rna-XM_011341034.3
NC_039506.1	Gnomon	exon	3869624	3869655	.	+	.	ID=exon-XM_011341034.3-3;Dbxref=GeneID:105280456%2CGenbank:XM_011341034.3;Parent=rna-XM_011341034.3
NC_039506.1	Gnomon	exon	3869755	3869878	.	+	.	ID=exon-XM_011341034.3-4;Dbxref=GeneID:105280456%2CGenbank:XM_011341034.3;Parent=rna-XM_011341034.3
NC_039506.1	Gnomon	exon	3870014	3870168	.	+	.	ID=exon-XM_011341034.3-5;Dbxref=GeneID:105280456%2CGenbank:XM_011341034.3;Parent=rna-XM_011341034.3
NC_039506.1	Gnomon	exon	5682585	5682713	.	+	.	ID=exon-XM_011336507.3-9;Dbxref=GeneID:105277840%2CGenbank:XM_011336507.3;Parent=rna-XM_011336507.3
NC_039506.1	Gnomon	exon	5680881	5681103	.	+	.	ID=exon-XM_011336507.3-5;Dbxref=GeneID:105277840%2CGenbank:XM_011336507.3;Parent=rna-XM_011336507.3
NC_039506.1	Gnomon	exon	5681273	5681501	.	+	.	ID=exon-XM_011336507.3-6;Dbxref=GeneID:105277840%2CGenbank:XM_011336507.3;Parent=rna-XM_011336507.3
NC_039506.1	Gnomon	exon	5681670	5681788	.	+	.	ID=exon-XM_011336507.3-7;Dbxref=GeneID:105277840%2CGenbank:XM_011336507.3;Parent=rna-XM_011336507.3
NC_039506.1	Gnomon	CDS	7616669	7616809	.	+	0	Name=XP_026831188.1;ID=cds-XP_026831188.1;Dbxref=GeneID:113563594%2CGenbank:XP_026831188.1;Parent=rna-XM_026975387.1
NC_039506.1	Gnomon	CDS	7617099	7617327	.	+	0	Name=XP_026831188.1;ID=cds-XP_026831188.1;Dbxref=GeneID:113563594%2CGenbank:XP_026831188.1;Parent=rna-XM_026975387.1
NC_039506.1	Gnomon	CDS	7619563	7619704	.	+	0	Name=XP_026831188.1;ID=cds-XP_026831188.1;Dbxref=GeneID:113563594%2CGenbank:XP_026831188.1;Parent=rna-XM_026975387.1
NC_039506.1	Gnomon	CDS	7622150	7622224	.	+	0	Name=XP_026831188.1;ID=cds-XP_026831188.1;Dbxref=GeneID:113563594%2CGenbank:XP_026831188.1;Parent=rna-XM_026975387.1
NC_039506.1	Gnomon	CDS	7623860	7624072	.	+	0	Name=XP_026831188.1;ID=cds-XP_026831188.1;Dbxref=GeneID:113563594%2CGenbank:XP_026831188.1;Parent=rna-XM_026975387.1
NC_039506.1	Gnomon	CDS	7624369	7624513	.	+	0	Name=XP_026831188.1;ID=cds-XP_026831188.1;Dbxref=GeneID:113563594%2CGenbank:XP_026831188.1;Parent=rna-XM_026975387.1
NC_039506.1	Gnomon	CDS	7625056	7625268	.	+	0	Name=XP_026831188.1;ID=cds-XP_026831188.1;Dbxref=GeneID:113563594%2CGenbank:XP_026831188.1;Parent=rna-XM_026975387.1
NC_039506.1	Gnomon	CDS	7625563	7625811	.	+	0	Name=XP_026831188.1;ID=cds-XP_026831188.1;Dbxref=GeneID:113563594%2CGenbank:XP_026831188.1;Parent=rna-XM_026975387.1
NC_039506.1	Gnomon	CDS	7626012	7626085	.	+	0	Name=XP_026831188.1;ID=cds-XP_026831188.1;Dbxref=GeneID:113563594%2CGenbank:XP_026831188.1;Parent=rna-XM_026975387.1
NC_039506.1	Gnomon	CDS	7632512	7632704	.	+	0	Name=XP_026831188.1;ID=cds-XP_026831188.1;Dbxref=GeneID:113563594%2CGenbank:XP_026831188.1;Parent=rna-XM_026975387.1
NC_039506.1	Gnomon	CDS	7633156	7633606	.	+	0	Name=XP_026831188.1;ID=cds-XP_026831188.1;Dbxref=GeneID:113563594%2CGenbank:XP_026831188.1;Parent=rna-XM_026975387.1
NC_039506.1	Gnomon	CDS	7633688	7633737	.	+	0	Name=XP_026831188.1;ID=cds-XP_026831188.1;Dbxref=GeneID:113563594%2CGenbank:XP_026831188.1;Parent=rna-XM_026975387.1
NC_039506.1	Gnomon	exon	5682142	5682285	.	+	.	ID=exon-XM_011336507.3-8;Dbxref=GeneID:105277840%2CGenbank:XM_011336507.3;Parent=rna-XM_011336507.3
NC_039506.1	Gnomon	exon	5676776	5677035	.	+	.	ID=exon-XM_011336507.3-1;Dbxref=GeneID:105277840%2CGenbank:XM_011336507.3;Parent=rna-XM_011336507.3
NC_039506.1	Gnomon	exon	5677181	5677377	.	+	.	ID=exon-XM_011336507.3-2;Dbxref=GeneID:105277840%2CGenbank:XM_011336507.3;Parent=rna-XM_011336507.3
NC_039506.1	Gnomon	exon	5680409	5680493	.	+	.	ID=exon-XM_011336507.3-3;Dbxref=GeneID:105277840%2CGenbank:XM_011336507.3;Parent=rna-XM_011336507.3
NC_039506.1	Gnomon	exon	5680598	5680697	.	+	.	ID=exon-XM_011336507.3-4;Dbxref=GeneID:105277840%2CGenbank:XM_011336507.3;Parent=rna-XM_011336507.3
NC_039506.1	Gnomon	exon	9482682	9482865	.	+	.	ID=exon-XM_011340096.3-10;Dbxref=GeneID:105279967%2CGenbank:XM_011340096.3;Parent=rna-XM_011340096.3
NC_039506.1	Gnomon	exon	9483224	9483363	.	+	.	ID=exon-XM_011340096.3-11;Dbxref=GeneID:105279967%2CGenbank:XM_011340096.3;Parent=rna-XM_011340096.3
NC_039506.1	Gnomon	exon	9484102	9484214	.	+	.	ID=exon-XM_011340096.3-12;Dbxref=GeneID:105279967%2CGenbank:XM_011340096.3;Parent=rna-XM_011340096.3
NC_039506.1	Gnomon	exon	9485946	9486230	.	+	.	ID=exon-XM_011340096.3-13;Dbxref=GeneID:105279967%2CGenbank:XM_011340096.3;Parent=rna-XM_011340096.3
NC_039506.1	Gnomon	exon	9486545	9486726	.	+	.	ID=exon-XM_011340096.3-14;Dbxref=GeneID:105279967%2CGenbank:XM_011340096.3;Parent=rna-XM_011340096.3
NC_039506.1	Gnomon	exon	9486876	9487111	.	+	.	ID=exon-XM_011340096.3-15;Dbxref=GeneID:105279967%2CGenbank:XM_011340096.3;Parent=rna-XM_011340096.3
NC_039506.1	Gnomon	exon	9487479	9487672	.	+	.	ID=exon-XM_011340096.3-16;Dbxref=GeneID:105279967%2CGenbank:XM_011340096.3;Parent=rna-XM_011340096.3
NC_039506.1	Gnomon	exon	9490559	9490678	.	+	.	ID=exon-XM_011340096.3-17;Dbxref=GeneID:105279967%2CGenbank:XM_011340096.3;Parent=rna-XM_011340096.3
NC_039506.1	Gnomon	mRNA	10883902	10897907	.	-	.	Name=XM_011348569.3;ID=rna-XM_011348569.3;Dbxref=GeneID:105284791%2CGenbank:XM_011348569.3;Parent=gene-LOC105284791
NC_039506.1	Gnomon	exon	9492025	9492126	.	+	.	ID=exon-XM_011340096.3-18;Dbxref=GeneID:105279967%2CGenbank:XM_011340096.3;Parent=rna-XM_011340096.3
NC_039506.1	Gnomon	exon	9492648	9492705	.	+	.	ID=exon-XM_011340096.3-19;Dbxref=GeneID:105279967%2CGenbank:XM_011340096.3;Parent=rna-XM_011340096.3
NC_039506.1	Gnomon	CDS	12581586	12582707	.	-	0	Name=XP_026825606.1;ID=cds-XP_026825606.1;Dbxref=GeneID:113561994%2CGenbank:XP_026825606.1;Parent=rna-XM_026969805.1
NC_039506.1	Gnomon	exon	6639131	6639321	.	+	.	ID=exon-XM_026972664.1-10;Dbxref=GeneID:113562662%2CGenbank:XM_026972664.1;Note=The sequence of the model RefSeq transcript was modified relative to this genomic sequence to represent the inferred CDS: inserted 1 base in 1 codon;Parent=rna-XM_026972664.1
NC_039506.1	Gnomon	exon	6639392	6639745	.	+	.	ID=exon-XM_026972664.1-11;Dbxref=GeneID:113562662%2CGenbank:XM_026972664.1;Note=The sequence of the model RefSeq transcript was modified relative to this genomic sequence to represent the inferred CDS: inserted 1 base in 1 codon;Parent=rna-XM_026972664.1
NC_039506.1	Gnomon	CDS	18932105	18932188	.	+	0	Name=XP_011335090.1;ID=cds-XP_011335090.1;Dbxref=GeneID:105278015%2CGenbank:XP_011335090.1;Parent=rna-XM_011336788.3
NC_039506.1	Gnomon	CDS	18932303	18932586	.	+	0	Name=XP_011335090.1;ID=cds-XP_011335090.1;Dbxref=GeneID:105278015%2CGenbank:XP_011335090.1;Parent=rna-XM_011336788.3
NC_039506.1	Gnomon	CDS	18932671	18932838	.	+	0	Name=XP_011335090.1;ID=cds-XP_011335090.1;Dbxref=GeneID:105278015%2CGenbank:XP_011335090.1;Parent=rna-XM_011336788.3
NC_039506.1	Gnomon	CDS	18933068	18933288	.	+	0	Name=XP_011335090.1;ID=cds-XP_011335090.1;Dbxref=GeneID:105278015%2CGenbank:XP_011335090.1;Parent=rna-XM_011336788.3
NC_039506.1	Gnomon	CDS	18933555	18933751	.	+	0	Name=XP_011335090.1;ID=cds-XP_011335090.1;Dbxref=GeneID:105278015%2CGenbank:XP_011335090.1;Parent=rna-XM_011336788.3
NC_039506.1	Gnomon	CDS	18933832	18933968	.	+	0	Name=XP_011335090.1;ID=cds-XP_011335090.1;Dbxref=GeneID:105278015%2CGenbank:XP_011335090.1;Parent=rna-XM_011336788.3
NC_039506.1	Gnomon	CDS	18934093	18934307	.	+	0	Name=XP_011335090.1;ID=cds-XP_011335090.1;Dbxref=GeneID:105278015%2CGenbank:XP_011335090.1;Parent=rna-XM_011336788.3
NC_039506.1	Gnomon	CDS	18935264	18935613	.	+	0	Name=XP_011335090.1;ID=cds-XP_011335090.1;Dbxref=GeneID:105278015%2CGenbank:XP_011335090.1;Parent=rna-XM_011336788.3
NC_039506.1	Gnomon	CDS	18935698	18935827	.	+	0	Name=XP_011335090.1;ID=cds-XP_011335090.1;Dbxref=GeneID:105278015%2CGenbank:XP_011335090.1;Parent=rna-XM_011336788.3
NC_039506.1	Gnomon	CDS	18935937	18936244	.	+	0	Name=XP_011335090.1;ID=cds-XP_011335090.1;Dbxref=GeneID:105278015%2CGenbank:XP_011335090.1;Parent=rna-XM_011336788.3
NC_039506.1	Gnomon	CDS	18936319	18936510	.	+	0	Name=XP_011335090.1;ID=cds-XP_011335090.1;Dbxref=GeneID:105278015%2CGenbank:XP_011335090.1;Parent=rna-XM_011336788.3
NC_039506.1	Gnomon	CDS	18936628	18936788	.	+	0	Name=XP_011335090.1;ID=cds-XP_011335090.1;Dbxref=GeneID:105278015%2CGenbank:XP_011335090.1;Parent=rna-XM_011336788.3
NC_039506.1	Gnomon	CDS	18936861	18937037	.	+	0	Name=XP_011335090.1;ID=cds-XP_011335090.1;Dbxref=GeneID:105278015%2CGenbank:XP_011335090.1;Parent=rna-XM_011336788.3
NC_039506.1	Gnomon	CDS	18937116	18937270	.	+	0	Name=XP_011335090.1;ID=cds-XP_011335090.1;Dbxref=GeneID:105278015%2CGenbank:XP_011335090.1;Parent=rna-XM_011336788.3
NC_039506.1	Gnomon	CDS	18937467	18937663	.	+	0	Name=XP_011335090.1;ID=cds-XP_011335090.1;Dbxref=GeneID:105278015%2CGenbank:XP_011335090.1;Parent=rna-XM_011336788.3
NC_039506.1	Gnomon	CDS	18937761	18937928	.	+	0	Name=XP_011335090.1;ID=cds-XP_011335090.1;Dbxref=GeneID:105278015%2CGenbank:XP_011335090.1;Parent=rna-XM_011336788.3
NC_039506.1	Gnomon	CDS	18938081	18938255	.	+	0	Name=XP_011335090.1;ID=cds-XP_011335090.1;Dbxref=GeneID:105278015%2CGenbank:XP_011335090.1;Parent=rna-XM_011336788.3
NC_039506.1	Gnomon	CDS	18938401	18938617	.	+	0	Name=XP_011335090.1;ID=cds-XP_011335090.1;Dbxref=GeneID:105278015%2CGenbank:XP_011335090.1;Parent=rna-XM_011336788.3
NC_039506.1	Gnomon	CDS	18938751	18938823	.	+	0	Name=XP_011335090.1;ID=cds-XP_011335090.1;Dbxref=GeneID:105278015%2CGenbank:XP_011335090.1;Parent=rna-XM_011336788.3
NC_039506.1	Gnomon	CDS	18938893	18939036	.	+	0	Name=XP_011335090.1;ID=cds-XP_011335090.1;Dbxref=GeneID:105278015%2CGenbank:XP_011335090.1;Parent=rna-XM_011336788.3
NC_039506.1	Gnomon	CDS	18939123	18939221	.	+	0	Name=XP_011335090.1;ID=cds-XP_011335090.1;Dbxref=GeneID:105278015%2CGenbank:XP_011335090.1;Parent=rna-XM_011336788.3
NC_039506.1	Gnomon	CDS	18939299	18939421	.	+	0	Name=XP_011335090.1;ID=cds-XP_011335090.1;Dbxref=GeneID:105278015%2CGenbank:XP_011335090.1;Parent=rna-XM_011336788.3
NC_039506.1	Gnomon	exon	24010257	24010316	.	+	.	ID=exon-XM_011339064.2-18;Dbxref=GeneID:105279361%2CGenbank:XM_011339064.2;Parent=rna-XM_011339064.2
NC_039506.1	Gnomon	exon	24011729	24012125	.	+	.	ID=exon-XM_011339064.2-19;Dbxref=GeneID:105279361%2CGenbank:XM_011339064.2;Parent=rna-XM_011339064.2
NC_039506.1	Gnomon	exon	24008223	24008255	.	+	.	ID=exon-XM_011339064.2-16;Dbxref=GeneID:105279361%2CGenbank:XM_011339064.2;Parent=rna-XM_011339064.2
NC_039506.1	Gnomon	exon	24008429	24008561	.	+	.	ID=exon-XM_011339064.2-17;Dbxref=GeneID:105279361%2CGenbank:XM_011339064.2;Parent=rna-XM_011339064.2
NC_039506.1	Gnomon	exon	23988847	23989002	.	+	.	ID=exon-XM_011339064.2-10;Dbxref=GeneID:105279361%2CGenbank:XM_011339064.2;Parent=rna-XM_011339064.2
NC_039506.1	Gnomon	exon	23992260	23992372	.	+	.	ID=exon-XM_011339064.2-11;Dbxref=GeneID:105279361%2CGenbank:XM_011339064.2;Parent=rna-XM_011339064.2
NC_039506.1	Gnomon	exon	23997629	23997664	.	+	.	ID=exon-XM_011339064.2-14;Dbxref=GeneID:105279361%2CGenbank:XM_011339064.2;Parent=rna-XM_011339064.2
NC_039506.1	Gnomon	exon	24007418	24007480	.	+	.	ID=exon-XM_011339064.2-15;Dbxref=GeneID:105279361%2CGenbank:XM_011339064.2;Parent=rna-XM_011339064.2
NC_039506.1	Gnomon	exon	23996500	23996658	.	+	.	ID=exon-XM_011339064.2-12;Dbxref=GeneID:105279361%2CGenbank:XM_011339064.2;Parent=rna-XM_011339064.2
NC_039506.1	Gnomon	exon	23996966	23997042	.	+	.	ID=exon-XM_011339064.2-13;Dbxref=GeneID:105279361%2CGenbank:XM_011339064.2;Parent=rna-XM_011339064.2
NC_039506.1	Gnomon	exon	11042895	11043265	.	+	.	ID=exon-XM_011348512.3-10;Dbxref=GeneID:105284761%2CGenbank:XM_011348512.3;Parent=rna-XM_011348512.3
NC_039506.1	Gnomon	CDS	3344262	3344352	.	+	0	Name=XP_011339217.1;ID=cds-XP_011339217.1;Dbxref=GeneID:105280395%2CGenbank:XP_011339217.1;Parent=rna-XM_011340915.3
NC_039506.1	Gnomon	CDS	3344594	3344846	.	+	0	Name=XP_011339217.1;ID=cds-XP_011339217.1;Dbxref=GeneID:105280395%2CGenbank:XP_011339217.1;Parent=rna-XM_011340915.3
NC_039506.1	Gnomon	CDS	3345076	3345280	.	+	0	Name=XP_011339217.1;ID=cds-XP_011339217.1;Dbxref=GeneID:105280395%2CGenbank:XP_011339217.1;Parent=rna-XM_011340915.3
NC_039506.1	Gnomon	CDS	3345620	3346012	.	+	0	Name=XP_011339217.1;ID=cds-XP_011339217.1;Dbxref=GeneID:105280395%2CGenbank:XP_011339217.1;Parent=rna-XM_011340915.3
NC_039506.1	Gnomon	exon	23345127	23345989	.	-	.	ID=exon-XR_003407472.1-1;Dbxref=GeneID:105283437%2CGenbank:XR_003407472.1;Parent=rna-XR_003407472.1
NC_039506.1	Gnomon	exon	23344276	23344869	.	-	.	ID=exon-XR_003407472.1-2;Dbxref=GeneID:105283437%2CGenbank:XR_003407472.1;Parent=rna-XR_003407472.1
NC_039506.1	Gnomon	exon	23337801	23337995	.	-	.	ID=exon-XR_003407472.1-3;Dbxref=GeneID:105283437%2CGenbank:XR_003407472.1;Parent=rna-XR_003407472.1
NC_039506.1	Gnomon	exon	23326947	23327210	.	-	.	ID=exon-XR_003407472.1-4;Dbxref=GeneID:105283437%2CGenbank:XR_003407472.1;Parent=rna-XR_003407472.1
NC_039506.1	Gnomon	mRNA	17170297	17174813	.	+	.	Name=XM_011331469.3;ID=rna-XM_011331469.3;Dbxref=GeneID:105274965%2CGenbank:XM_011331469.3;Parent=gene-LOC105274965
NC_039506.1	Gnomon	mRNA	5059734	5075505	.	+	.	Name=XM_011336611.3;ID=rna-XM_011336611.3;Dbxref=GeneID:105277899%2CGenbank:XM_011336611.3;Parent=gene-LOC105277899
NC_039506.1	Gnomon	mRNA	721010	827029	.	-	.	Name=XM_026972166.1;ID=rna-XM_026972166.1;Dbxref=GeneID:113561370%2CGenbank:XM_026972166.1;Parent=gene-LOC113561370
NC_039506.1	Gnomon	exon	13437835	13438129	.	+	.	ID=exon-XM_011338697.3-1;Dbxref=GeneID:105279127%2CGenbank:XM_011338697.3;Parent=rna-XM_011338697.3
NC_039506.1	Gnomon	exon	13451054	13451267	.	+	.	ID=exon-XM_011338697.3-2;Dbxref=GeneID:105279127%2CGenbank:XM_011338697.3;Parent=rna-XM_011338697.3
NC_039506.1	Gnomon	exon	13461824	13461958	.	+	.	ID=exon-XM_011338697.3-3;Dbxref=GeneID:105279127%2CGenbank:XM_011338697.3;Parent=rna-XM_011338697.3
NC_039506.1	Gnomon	exon	13464147	13464227	.	+	.	ID=exon-XM_011338697.3-4;Dbxref=GeneID:105279127%2CGenbank:XM_011338697.3;Parent=rna-XM_011338697.3
NC_039506.1	Gnomon	exon	13466344	13466494	.	+	.	ID=exon-XM_011338697.3-5;Dbxref=GeneID:105279127%2CGenbank:XM_011338697.3;Parent=rna-XM_011338697.3
NC_039506.1	Gnomon	exon	13467424	13467620	.	+	.	ID=exon-XM_011338697.3-6;Dbxref=GeneID:105279127%2CGenbank:XM_011338697.3;Parent=rna-XM_011338697.3
NC_039506.1	Gnomon	exon	13471063	13471190	.	+	.	ID=exon-XM_011338697.3-7;Dbxref=GeneID:105279127%2CGenbank:XM_011338697.3;Parent=rna-XM_011338697.3
NC_039506.1	Gnomon	exon	13474004	13474552	.	+	.	ID=exon-XM_011338697.3-8;Dbxref=GeneID:105279127%2CGenbank:XM_011338697.3;Parent=rna-XM_011338697.3
NC_039506.1	Gnomon	exon	18683622	18684028	.	-	.	ID=exon-XM_011336818.3-1;Dbxref=GeneID:105278025%2CGenbank:XM_011336818.3;Parent=rna-XM_011336818.3
NC_039506.1	Gnomon	mRNA	18788592	18796251	.	+	.	Name=XM_011336851.3;ID=rna-XM_011336851.3;Dbxref=GeneID:105278042%2CGenbank:XM_011336851.3;Parent=gene-LOC105278042
NC_039506.1	Gnomon	exon	18682980	18683245	.	-	.	ID=exon-XM_011336818.3-2;Dbxref=GeneID:105278025%2CGenbank:XM_011336818.3;Parent=rna-XM_011336818.3
NC_039506.1	Gnomon	exon	18682404	18682904	.	-	.	ID=exon-XM_011336818.3-3;Dbxref=GeneID:105278025%2CGenbank:XM_011336818.3;Parent=rna-XM_011336818.3
NC_039506.1	Gnomon	exon	150250	150276	.	-	.	ID=exon-XM_026973771.1-14;Dbxref=GeneID:105288140%2CGenbank:XM_026973771.1;Parent=rna-XM_026973771.1
NC_039506.1	Gnomon	exon	148339	148359	.	-	.	ID=exon-XM_026973771.1-15;Dbxref=GeneID:105288140%2CGenbank:XM_026973771.1;Parent=rna-XM_026973771.1
NC_039506.1	Gnomon	exon	147133	147531	.	-	.	ID=exon-XM_026973771.1-16;Dbxref=GeneID:105288140%2CGenbank:XM_026973771.1;Parent=rna-XM_026973771.1
NC_039506.1	Gnomon	exon	155805	156152	.	-	.	ID=exon-XM_026973771.1-10;Dbxref=GeneID:105288140%2CGenbank:XM_026973771.1;Parent=rna-XM_026973771.1
NC_039506.1	Gnomon	exon	155510	155633	.	-	.	ID=exon-XM_026973771.1-11;Dbxref=GeneID:105288140%2CGenbank:XM_026973771.1;Parent=rna-XM_026973771.1
NC_039506.1	Gnomon	exon	155081	155225	.	-	.	ID=exon-XM_026973771.1-12;Dbxref=GeneID:105288140%2CGenbank:XM_026973771.1;Parent=rna-XM_026973771.1
NC_039506.1	Gnomon	exon	151818	152010	.	-	.	ID=exon-XM_026973771.1-13;Dbxref=GeneID:105288140%2CGenbank:XM_026973771.1;Parent=rna-XM_026973771.1
NC_039506.1	Gnomon	mRNA	1490139	1498382	.	+	.	Name=XM_011340584.3;ID=rna-XM_011340584.3;Dbxref=GeneID:105280242%2CGenbank:XM_011340584.3;Parent=gene-LOC105280242
NC_039506.1	Gnomon	CDS	3895056	3897017	.	+	0	Name=XP_019887576.1;ID=cds-XP_019887576.1;Dbxref=GeneID:105280462%2CGenbank:XP_019887576.1;Parent=rna-XM_020032017.2
NC_039506.1	Gnomon	CDS	3897098	3897757	.	+	0	Name=XP_019887576.1;ID=cds-XP_019887576.1;Dbxref=GeneID:105280462%2CGenbank:XP_019887576.1;Parent=rna-XM_020032017.2
NC_039506.1	Gnomon	CDS	3898866	3899515	.	+	0	Name=XP_019887576.1;ID=cds-XP_019887576.1;Dbxref=GeneID:105280462%2CGenbank:XP_019887576.1;Parent=rna-XM_020032017.2
NC_039506.1	Gnomon	CDS	3899719	3899818	.	+	0	Name=XP_019887576.1;ID=cds-XP_019887576.1;Dbxref=GeneID:105280462%2CGenbank:XP_019887576.1;Parent=rna-XM_020032017.2
NC_039506.1	Gnomon	CDS	1174046	1174215	.	-	0	Name=XP_026825700.1;ID=cds-XP_026825700.1;Dbxref=GeneID:113562013%2CGenbank:XP_026825700.1;Parent=rna-XM_026969899.1
NC_039506.1	Gnomon	CDS	1173223	1173390	.	-	0	Name=XP_026825700.1;ID=cds-XP_026825700.1;Dbxref=GeneID:113562013%2CGenbank:XP_026825700.1;Parent=rna-XM_026969899.1
NC_039506.1	Gnomon	CDS	1172035	1172242	.	-	0	Name=XP_026825700.1;ID=cds-XP_026825700.1;Dbxref=GeneID:113562013%2CGenbank:XP_026825700.1;Parent=rna-XM_026969899.1
NC_039506.1	Gnomon	CDS	1170219	1170359	.	-	0	Name=XP_026825700.1;ID=cds-XP_026825700.1;Dbxref=GeneID:113562013%2CGenbank:XP_026825700.1;Parent=rna-XM_026969899.1
NC_039506.1	Gnomon	CDS	1169609	1169723	.	-	0	Name=XP_026825700.1;ID=cds-XP_026825700.1;Dbxref=GeneID:113562013%2CGenbank:XP_026825700.1;Parent=rna-XM_026969899.1
NC_039506.1	Gnomon	CDS	1168544	1168748	.	-	0	Name=XP_026825700.1;ID=cds-XP_026825700.1;Dbxref=GeneID:113562013%2CGenbank:XP_026825700.1;Parent=rna-XM_026969899.1
NC_039506.1	Gnomon	CDS	1168012	1168189	.	-	0	Name=XP_026825700.1;ID=cds-XP_026825700.1;Dbxref=GeneID:113562013%2CGenbank:XP_026825700.1;Parent=rna-XM_026969899.1
NC_039506.1	Gnomon	exon	24012576	24012671	.	+	.	ID=exon-XM_011339064.2-21;Dbxref=GeneID:105279361%2CGenbank:XM_011339064.2;Parent=rna-XM_011339064.2
NC_039506.1	Gnomon	exon	24012757	24012893	.	+	.	ID=exon-XM_011339064.2-22;Dbxref=GeneID:105279361%2CGenbank:XM_011339064.2;Parent=rna-XM_011339064.2
NC_039506.1	Gnomon	exon	24012299	24012482	.	+	.	ID=exon-XM_011339064.2-20;Dbxref=GeneID:105279361%2CGenbank:XM_011339064.2;Parent=rna-XM_011339064.2
NC_039506.1	Gnomon	exon	24013018	24013130	.	+	.	ID=exon-XM_011339064.2-23;Dbxref=GeneID:105279361%2CGenbank:XM_011339064.2;Parent=rna-XM_011339064.2
NC_039506.1	Gnomon	exon	24013331	24014070	.	+	.	ID=exon-XM_011339064.2-24;Dbxref=GeneID:105279361%2CGenbank:XM_011339064.2;Parent=rna-XM_011339064.2
NC_039506.1	Gnomon	CDS	5087578	5088040	.	-	0	Name=XP_011334908.1;ID=cds-XP_011334908.1;Dbxref=GeneID:105277895%2CGenbank:XP_011334908.1;Parent=rna-XM_011336606.3
NC_039506.1	Gnomon	CDS	5087395	5087492	.	-	0	Name=XP_011334908.1;ID=cds-XP_011334908.1;Dbxref=GeneID:105277895%2CGenbank:XP_011334908.1;Parent=rna-XM_011336606.3
NC_039506.1	Gnomon	mRNA	1490139	1495434	.	+	.	Name=XM_011340585.3;ID=rna-XM_011340585.3;Dbxref=GeneID:105280242%2CGenbank:XM_011340585.3;Parent=gene-LOC105280242
NC_039506.1	Gnomon	CDS	5162769	5162850	.	+	0	Name=XP_011334898.2;ID=cds-XP_011334898.2;Dbxref=GeneID:105277892%2CGenbank:XP_011334898.2;Parent=rna-XM_011336596.3
NC_039506.1	Gnomon	CDS	5163756	5164051	.	+	0	Name=XP_011334898.2;ID=cds-XP_011334898.2;Dbxref=GeneID:105277892%2CGenbank:XP_011334898.2;Parent=rna-XM_011336596.3
NC_039506.1	Gnomon	CDS	5167091	5167228	.	+	0	Name=XP_011334898.2;ID=cds-XP_011334898.2;Dbxref=GeneID:105277892%2CGenbank:XP_011334898.2;Parent=rna-XM_011336596.3
NC_039506.1	Gnomon	CDS	5169262	5169329	.	+	0	Name=XP_011334898.2;ID=cds-XP_011334898.2;Dbxref=GeneID:105277892%2CGenbank:XP_011334898.2;Parent=rna-XM_011336596.3
NC_039506.1	Gnomon	CDS	5169657	5169949	.	+	0	Name=XP_011334898.2;ID=cds-XP_011334898.2;Dbxref=GeneID:105277892%2CGenbank:XP_011334898.2;Parent=rna-XM_011336596.3
NC_039506.1	Gnomon	CDS	5170500	5170810	.	+	0	Name=XP_011334898.2;ID=cds-XP_011334898.2;Dbxref=GeneID:105277892%2CGenbank:XP_011334898.2;Parent=rna-XM_011336596.3
NC_039506.1	Gnomon	CDS	5171841	5172457	.	+	0	Name=XP_011334898.2;ID=cds-XP_011334898.2;Dbxref=GeneID:105277892%2CGenbank:XP_011334898.2;Parent=rna-XM_011336596.3
NC_039506.1	Gnomon	CDS	5172632	5173179	.	+	0	Name=XP_011334898.2;ID=cds-XP_011334898.2;Dbxref=GeneID:105277892%2CGenbank:XP_011334898.2;Parent=rna-XM_011336596.3
NC_039506.1	Gnomon	CDS	5173472	5173652	.	+	0	Name=XP_011334898.2;ID=cds-XP_011334898.2;Dbxref=GeneID:105277892%2CGenbank:XP_011334898.2;Parent=rna-XM_011336596.3
NC_039506.1	Gnomon	CDS	5173823	5173953	.	+	0	Name=XP_011334898.2;ID=cds-XP_011334898.2;Dbxref=GeneID:105277892%2CGenbank:XP_011334898.2;Parent=rna-XM_011336596.3
NC_039506.1	Gnomon	CDS	5174040	5174188	.	+	0	Name=XP_011334898.2;ID=cds-XP_011334898.2;Dbxref=GeneID:105277892%2CGenbank:XP_011334898.2;Parent=rna-XM_011336596.3
NC_039506.1	Gnomon	CDS	5174379	5174558	.	+	0	Name=XP_011334898.2;ID=cds-XP_011334898.2;Dbxref=GeneID:105277892%2CGenbank:XP_011334898.2;Parent=rna-XM_011336596.3
NC_039506.1	Gnomon	CDS	5174953	5175057	.	+	0	Name=XP_011334898.2;ID=cds-XP_011334898.2;Dbxref=GeneID:105277892%2CGenbank:XP_011334898.2;Parent=rna-XM_011336596.3
NC_039506.1	Gnomon	CDS	5175135	5175335	.	+	0	Name=XP_011334898.2;ID=cds-XP_011334898.2;Dbxref=GeneID:105277892%2CGenbank:XP_011334898.2;Parent=rna-XM_011336596.3
NC_039506.1	Gnomon	CDS	5175564	5175725	.	+	0	Name=XP_011334898.2;ID=cds-XP_011334898.2;Dbxref=GeneID:105277892%2CGenbank:XP_011334898.2;Parent=rna-XM_011336596.3
NC_039506.1	Gnomon	mRNA	12311599	12469365	.	-	.	Name=XM_011331718.3;ID=rna-XM_011331718.3;Dbxref=GeneID:105275077%2CGenbank:XM_011331718.3;Parent=gene-LOC105275077
NC_039506.1	Gnomon	exon	3549977	3550159	.	+	.	ID=exon-XM_020032023.2-2;Dbxref=GeneID:105280417%2CGenbank:XM_020032023.2;Parent=rna-XM_020032023.2
NC_039506.1	Gnomon	exon	3550448	3550652	.	+	.	ID=exon-XM_020032023.2-3;Dbxref=GeneID:105280417%2CGenbank:XM_020032023.2;Parent=rna-XM_020032023.2
NC_039506.1	Gnomon	lnc_RNA	9105848	9107900	.	+	.	Name=XR_894575.3;ID=rna-XR_894575.3;Dbxref=GeneID:105282780%2CGenbank:XR_894575.3;Parent=gene-LOC105282780
NC_039506.1	Gnomon	exon	3542061	3542529	.	+	.	ID=exon-XM_020032023.2-1;Dbxref=GeneID:105280417%2CGenbank:XM_020032023.2;Parent=rna-XM_020032023.2
NC_039506.1	Gnomon	exon	3551969	3552850	.	+	.	ID=exon-XM_020032023.2-6;Dbxref=GeneID:105280417%2CGenbank:XM_020032023.2;Parent=rna-XM_020032023.2
NC_039506.1	Gnomon	exon	3551056	3551179	.	+	.	ID=exon-XM_020032023.2-4;Dbxref=GeneID:105280417%2CGenbank:XM_020032023.2;Parent=rna-XM_020032023.2
NC_039506.1	Gnomon	exon	3551608	3551820	.	+	.	ID=exon-XM_020032023.2-5;Dbxref=GeneID:105280417%2CGenbank:XM_020032023.2;Parent=rna-XM_020032023.2
NC_039506.1	Gnomon	gene	1182815	1204717	.	+	.	Name=LOC113563593;ID=gene-LOC113563593;Dbxref=GeneID:113563593
NC_039506.1	Gnomon	gene	7616669	7635522	.	+	.	Name=LOC113563594;ID=gene-LOC113563594;Dbxref=GeneID:113563594
NC_039506.1	Gnomon	CDS	24044764	24045066	.	+	0	Name=XP_011337394.2;ID=cds-XP_011337394.2;Dbxref=GeneID:105279367%2CGenbank:XP_011337394.2;Parent=rna-XM_011339092.3
NC_039506.1	Gnomon	CDS	24045149	24045473	.	+	0	Name=XP_011337394.2;ID=cds-XP_011337394.2;Dbxref=GeneID:105279367%2CGenbank:XP_011337394.2;Parent=rna-XM_011339092.3
NC_039506.1	Gnomon	CDS	24045926	24046164	.	+	0	Name=XP_011337394.2;ID=cds-XP_011337394.2;Dbxref=GeneID:105279367%2CGenbank:XP_011337394.2;Parent=rna-XM_011339092.3
NC_039506.1	Gnomon	exon	19590115	19590570	.	-	.	ID=exon-XM_011336744.3-6;Dbxref=GeneID:105277978%2CGenbank:XM_011336744.3;Parent=rna-XM_011336744.3
NC_039506.1	Gnomon	exon	19612656	19615164	.	-	.	ID=exon-XM_011336744.3-1;Dbxref=GeneID:105277978%2CGenbank:XM_011336744.3;Parent=rna-XM_011336744.3
NC_039506.1	Gnomon	exon	19594449	19594576	.	-	.	ID=exon-XM_011336744.3-4;Dbxref=GeneID:105277978%2CGenbank:XM_011336744.3;Parent=rna-XM_011336744.3
NC_039506.1	Gnomon	exon	19592435	19592603	.	-	.	ID=exon-XM_011336744.3-5;Dbxref=GeneID:105277978%2CGenbank:XM_011336744.3;Parent=rna-XM_011336744.3
NC_039506.1	Gnomon	exon	19602290	19602456	.	-	.	ID=exon-XM_011336744.3-2;Dbxref=GeneID:105277978%2CGenbank:XM_011336744.3;Parent=rna-XM_011336744.3
NC_039506.1	Gnomon	mRNA	5637549	5649537	.	-	.	Name=XM_011336517.2;ID=rna-XM_011336517.2;Dbxref=GeneID:105277843%2CGenbank:XM_011336517.2;Parent=gene-LOC105277843
NC_039506.1	Gnomon	exon	19595576	19595786	.	-	.	ID=exon-XM_011336744.3-3;Dbxref=GeneID:105277978%2CGenbank:XM_011336744.3;Parent=rna-XM_011336744.3
NC_039506.1	Gnomon	CDS	2212551	2212652	.	-	0	Name=XP_011339061.1;ID=cds-XP_011339061.1;Dbxref=GeneID:105280314%2CGenbank:XP_011339061.1;Parent=rna-XM_011340759.3
NC_039506.1	Gnomon	CDS	2212238	2212476	.	-	0	Name=XP_011339061.1;ID=cds-XP_011339061.1;Dbxref=GeneID:105280314%2CGenbank:XP_011339061.1;Parent=rna-XM_011340759.3
NC_039506.1	Gnomon	CDS	2211788	2212125	.	-	0	Name=XP_011339061.1;ID=cds-XP_011339061.1;Dbxref=GeneID:105280314%2CGenbank:XP_011339061.1;Parent=rna-XM_011340759.3
NC_039506.1	Gnomon	CDS	2211064	2211676	.	-	0	Name=XP_011339061.1;ID=cds-XP_011339061.1;Dbxref=GeneID:105280314%2CGenbank:XP_011339061.1;Parent=rna-XM_011340759.3
NC_039506.1	Gnomon	CDS	2210497	2210848	.	-	0	Name=XP_011339061.1;ID=cds-XP_011339061.1;Dbxref=GeneID:105280314%2CGenbank:XP_011339061.1;Parent=rna-XM_011340759.3
NC_039506.1	Gnomon	CDS	2209880	2210285	.	-	0	Name=XP_011339061.1;ID=cds-XP_011339061.1;Dbxref=GeneID:105280314%2CGenbank:XP_011339061.1;Parent=rna-XM_011340759.3
NC_039506.1	Gnomon	CDS	2209507	2209766	.	-	0	Name=XP_011339061.1;ID=cds-XP_011339061.1;Dbxref=GeneID:105280314%2CGenbank:XP_011339061.1;Parent=rna-XM_011340759.3
NC_039506.1	Gnomon	CDS	2209221	2209405	.	-	0	Name=XP_011339061.1;ID=cds-XP_011339061.1;Dbxref=GeneID:105280314%2CGenbank:XP_011339061.1;Parent=rna-XM_011340759.3
NC_039506.1	Gnomon	CDS	2208953	2209016	.	-	0	Name=XP_011339061.1;ID=cds-XP_011339061.1;Dbxref=GeneID:105280314%2CGenbank:XP_011339061.1;Parent=rna-XM_011340759.3
NC_039506.1	Gnomon	mRNA	17178306	17200867	.	-	.	Name=XM_011331468.3;ID=rna-XM_011331468.3;Dbxref=GeneID:105274964%2CGenbank:XM_011331468.3;Parent=gene-LOC105274964
NC_039506.1	Gnomon	CDS	15761997	15762080	.	-	0	Name=XP_011329655.1;ID=cds-XP_011329655.1;Dbxref=GeneID:105274886%2CGenbank:XP_011329655.1;Parent=rna-XM_011331353.3
NC_039506.1	Gnomon	CDS	15761584	15761637	.	-	0	Name=XP_011329655.1;ID=cds-XP_011329655.1;Dbxref=GeneID:105274886%2CGenbank:XP_011329655.1;Parent=rna-XM_011331353.3
NC_039506.1	Gnomon	CDS	15761160	15761414	.	-	0	Name=XP_011329655.1;ID=cds-XP_011329655.1;Dbxref=GeneID:105274886%2CGenbank:XP_011329655.1;Parent=rna-XM_011331353.3
NC_039506.1	Gnomon	mRNA	7605350	7609877	.	+	.	Name=XM_026975401.1;ID=rna-XM_026975401.1;Dbxref=GeneID:113563601%2CGenbank:XM_026975401.1;Parent=gene-LOC113563601
NC_039506.1	cmsearch	gene	24122172	24122387	.	-	.	Name=LOC113563570;ID=gene-LOC113563570;Dbxref=GeneID:113563570
NC_039506.1	Gnomon	gene	14165180	14167914	.	-	.	Name=LOC113563576;ID=gene-LOC113563576;Dbxref=GeneID:113563576
NC_039506.1	Gnomon	mRNA	2683821	2768329	.	+	.	Name=XM_011340834.2;ID=rna-XM_011340834.2;Dbxref=GeneID:105280344%2CGenbank:XM_011340834.2;Parent=gene-LOC105280344
NC_039506.1	Gnomon	exon	5748600	5748727	.	-	.	ID=exon-XR_893685.3-7;Dbxref=GeneID:105277825%2CGenbank:XR_893685.3;Parent=rna-XR_893685.3
NC_039506.1	Gnomon	exon	5748227	5748519	.	-	.	ID=exon-XR_893685.3-8;Dbxref=GeneID:105277825%2CGenbank:XR_893685.3;Parent=rna-XR_893685.3
NC_039506.1	Gnomon	CDS	3735724	3735819	.	+	0	Name=XP_026823956.1;ID=cds-XP_026823956.1;Dbxref=GeneID:105280443%2CGenbank:XP_026823956.1;Parent=rna-XM_026968155.1
NC_039506.1	Gnomon	CDS	3736028	3736141	.	+	0	Name=XP_026823956.1;ID=cds-XP_026823956.1;Dbxref=GeneID:105280443%2CGenbank:XP_026823956.1;Parent=rna-XM_026968155.1
NC_039506.1	Gnomon	CDS	3736227	3736545	.	+	0	Name=XP_026823956.1;ID=cds-XP_026823956.1;Dbxref=GeneID:105280443%2CGenbank:XP_026823956.1;Parent=rna-XM_026968155.1
NC_039506.1	Gnomon	CDS	3736641	3736945	.	+	0	Name=XP_026823956.1;ID=cds-XP_026823956.1;Dbxref=GeneID:105280443%2CGenbank:XP_026823956.1;Parent=rna-XM_026968155.1
NC_039506.1	Gnomon	exon	5749435	5749605	.	-	.	ID=exon-XR_893685.3-5;Dbxref=GeneID:105277825%2CGenbank:XR_893685.3;Parent=rna-XR_893685.3
NC_039506.1	Gnomon	exon	5748811	5749309	.	-	.	ID=exon-XR_893685.3-6;Dbxref=GeneID:105277825%2CGenbank:XR_893685.3;Parent=rna-XR_893685.3
NC_039506.1	Gnomon	exon	17138506	17138697	.	+	.	ID=exon-XR_003406471.1-1;Dbxref=GeneID:105274956%2CGenbank:XR_003406471.1;Parent=rna-XR_003406471.1
NC_039506.1	Gnomon	exon	17138852	17138974	.	+	.	ID=exon-XR_003406471.1-2;Dbxref=GeneID:105274956%2CGenbank:XR_003406471.1;Parent=rna-XR_003406471.1
NC_039506.1	Gnomon	exon	5747872	5748115	.	-	.	ID=exon-XR_893685.3-9;Dbxref=GeneID:105277825%2CGenbank:XR_893685.3;Parent=rna-XR_893685.3
NC_039506.1	Gnomon	exon	17139104	17139330	.	+	.	ID=exon-XR_003406471.1-3;Dbxref=GeneID:105274956%2CGenbank:XR_003406471.1;Parent=rna-XR_003406471.1
NC_039506.1	Gnomon	exon	17139733	17139871	.	+	.	ID=exon-XR_003406471.1-4;Dbxref=GeneID:105274956%2CGenbank:XR_003406471.1;Parent=rna-XR_003406471.1
NC_039506.1	Gnomon	exon	17139955	17140116	.	+	.	ID=exon-XR_003406471.1-5;Dbxref=GeneID:105274956%2CGenbank:XR_003406471.1;Parent=rna-XR_003406471.1
NC_039506.1	Gnomon	gene	11810234	11811670	.	+	.	Name=LOC113563583;ID=gene-LOC113563583;Dbxref=GeneID:113563583
NC_039506.1	Gnomon	exon	17140203	17140361	.	+	.	ID=exon-XR_003406471.1-6;Dbxref=GeneID:105274956%2CGenbank:XR_003406471.1;Parent=rna-XR_003406471.1
NC_039506.1	Gnomon	mRNA	3738028	3777802	.	-	.	Name=XM_026968147.1;ID=rna-XM_026968147.1;Dbxref=GeneID:105280445%2CGenbank:XM_026968147.1;Parent=gene-LOC105280445
NC_039506.1	Gnomon	exon	17140452	17140502	.	+	.	ID=exon-XR_003406471.1-7;Dbxref=GeneID:105274956%2CGenbank:XR_003406471.1;Parent=rna-XR_003406471.1
NC_039506.1	Gnomon	exon	17140597	17140979	.	+	.	ID=exon-XR_003406471.1-8;Dbxref=GeneID:105274956%2CGenbank:XR_003406471.1;Parent=rna-XR_003406471.1
NC_039506.1	Gnomon	exon	5749951	5750049	.	-	.	ID=exon-XR_893685.3-3;Dbxref=GeneID:105277825%2CGenbank:XR_893685.3;Parent=rna-XR_893685.3
NC_039506.1	Gnomon	exon	17141064	17141274	.	+	.	ID=exon-XR_003406471.1-9;Dbxref=GeneID:105274956%2CGenbank:XR_003406471.1;Parent=rna-XR_003406471.1
NC_039506.1	Gnomon	exon	5749715	5749849	.	-	.	ID=exon-XR_893685.3-4;Dbxref=GeneID:105277825%2CGenbank:XR_893685.3;Parent=rna-XR_893685.3
NC_039506.1	Gnomon	exon	5751986	5752687	.	-	.	ID=exon-XR_893685.3-1;Dbxref=GeneID:105277825%2CGenbank:XR_893685.3;Parent=rna-XR_893685.3
NC_039506.1	Gnomon	exon	5751696	5751802	.	-	.	ID=exon-XR_893685.3-2;Dbxref=GeneID:105277825%2CGenbank:XR_893685.3;Parent=rna-XR_893685.3
NC_039506.1	Gnomon	pseudogene	7537924	7539266	.	-	.	Name=LOC113563557;ID=gene-LOC113563557;Dbxref=GeneID:113563557
NC_039506.1	Gnomon	pseudogene	7590224	7602851	.	+	.	Name=LOC113563558;ID=gene-LOC113563558;Dbxref=GeneID:113563558
NC_039506.1	Gnomon	gene	1143087	1158057	.	-	.	Name=LOC113563559;ID=gene-LOC113563559;Dbxref=GeneID:113563559
NC_039506.1	Gnomon	mRNA	19394049	19396707	.	-	.	Name=XM_011336757.2;ID=rna-XM_011336757.2;Dbxref=GeneID:105277986%2CGenbank:XM_011336757.2;Parent=gene-LOC105277986
NC_039506.1	Gnomon	gene	6864750	6880262	.	-	.	Name=LOC113563550;ID=gene-LOC113563550;Dbxref=GeneID:113563550
NC_039506.1	Gnomon	gene	6853633	6856026	.	-	.	Name=LOC113563551;ID=gene-LOC113563551;Dbxref=GeneID:113563551
NC_039506.1	Gnomon	gene	18773604	18774796	.	-	.	Name=LOC113563552;ID=gene-LOC113563552;Dbxref=GeneID:113563552
NC_039506.1	Gnomon	gene	6393557	6393958	.	+	.	Name=LOC113563553;ID=gene-LOC113563553;Dbxref=GeneID:113563553
NC_039506.1	Gnomon	pseudogene	6534710	6536845	.	+	.	Name=LOC113563554;ID=gene-LOC113563554;Dbxref=GeneID:113563554
NC_039506.1	Gnomon	gene	18652573	18663300	.	+	.	Name=LOC113563555;ID=gene-LOC113563555;Dbxref=GeneID:113563555
NC_039506.1	Gnomon	gene	7462673	7500744	.	+	.	Name=LOC113563556;ID=gene-LOC113563556;Dbxref=GeneID:113563556
NC_039506.1	cmsearch	gene	17097825	17097959	.	+	.	Name=LOC113563568;ID=gene-LOC113563568;Dbxref=GeneID:113563568
NC_039506.1	Gnomon	exon	23399649	23399761	.	+	.	ID=exon-XM_011346159.3-3;Dbxref=GeneID:105283428%2CGenbank:XM_011346159.3;Parent=rna-XM_011346159.3
NC_039506.1	cmsearch	gene	13190478	13190604	.	-	.	Name=LOC113563569;ID=gene-LOC113563569;Dbxref=GeneID:113563569
NC_039506.1	Gnomon	exon	23419943	23420541	.	+	.	ID=exon-XM_011346159.3-4;Dbxref=GeneID:105283428%2CGenbank:XM_011346159.3;Parent=rna-XM_011346159.3
NC_039506.1	Gnomon	exon	23420626	23422514	.	+	.	ID=exon-XM_011346159.3-5;Dbxref=GeneID:105283428%2CGenbank:XM_011346159.3;Parent=rna-XM_011346159.3
NC_039506.1	Gnomon	exon	23422728	23424017	.	+	.	ID=exon-XM_011346159.3-6;Dbxref=GeneID:105283428%2CGenbank:XM_011346159.3;Parent=rna-XM_011346159.3
NC_039506.1	Gnomon	exon	23398317	23398787	.	+	.	ID=exon-XM_011346159.3-1;Dbxref=GeneID:105283428%2CGenbank:XM_011346159.3;Parent=rna-XM_011346159.3
NC_039506.1	Gnomon	exon	23399243	23399450	.	+	.	ID=exon-XM_011346159.3-2;Dbxref=GeneID:105283428%2CGenbank:XM_011346159.3;Parent=rna-XM_011346159.3
NC_039506.1	Gnomon	gene	6691659	6696603	.	+	.	Name=LOC113563560;ID=gene-LOC113563560;Dbxref=GeneID:113563560
NC_039506.1	Gnomon	mRNA	12122903	12125538	.	+	.	Name=XM_026969465.1;ID=rna-XM_026969465.1;Dbxref=GeneID:113561897%2CGenbank:XM_026969465.1;Parent=gene-LOC113561897
NC_039506.1	Gnomon	pseudogene	6689389	6691528	.	-	.	Name=LOC113563561;ID=gene-LOC113563561;Dbxref=GeneID:113563561
NC_039506.1	Gnomon	pseudogene	6669132	6689248	.	+	.	Name=LOC113563562;ID=gene-LOC113563562;Dbxref=GeneID:113563562
NC_039506.1	Gnomon	pseudogene	8895944	8899845	.	-	.	Name=LOC113563563;ID=gene-LOC113563563;Dbxref=GeneID:113563563
NC_039506.1	Gnomon	gene	10850296	10851214	.	-	.	Name=LOC113563564;ID=gene-LOC113563564;Dbxref=GeneID:113563564
NC_039506.1	Gnomon	exon	23424502	23427812	.	+	.	ID=exon-XM_011346159.3-7;Dbxref=GeneID:105283428%2CGenbank:XM_011346159.3;Parent=rna-XM_011346159.3
NC_039506.1	Gnomon	pseudogene	11244880	11247399	.	-	.	Name=LOC113563565;ID=gene-LOC113563565;Dbxref=GeneID:113563565
NC_039506.1	cmsearch	gene	11602223	11602341	.	+	.	Name=LOC113563566;ID=gene-LOC113563566;Dbxref=GeneID:113563566
NC_039506.1	cmsearch	gene	8535907	8536025	.	+	.	Name=LOC113563567;ID=gene-LOC113563567;Dbxref=GeneID:113563567
NC_039506.1	Gnomon	mRNA	9608800	9703904	.	+	.	Name=XM_011340095.2;ID=rna-XM_011340095.2;Dbxref=GeneID:105279966%2CGenbank:XM_011340095.2;Parent=gene-LOC105279966
NC_039506.1	Gnomon	gene	5521182	5521787	.	-	.	Name=LOC113563537;ID=gene-LOC113563537;Dbxref=GeneID:113563537
NC_039506.1	Gnomon	CDS	1749548	1749697	.	+	0	Name=XP_026830795.1;ID=cds-XP_026830795.1;Dbxref=GeneID:105280271%2CGenbank:XP_026830795.1;Parent=rna-XM_026974994.1
NC_039506.1	Gnomon	CDS	1781595	1781815	.	+	0	Name=XP_026830795.1;ID=cds-XP_026830795.1;Dbxref=GeneID:105280271%2CGenbank:XP_026830795.1;Parent=rna-XM_026974994.1
NC_039506.1	Gnomon	CDS	1785796	1786026	.	+	0	Name=XP_026830795.1;ID=cds-XP_026830795.1;Dbxref=GeneID:105280271%2CGenbank:XP_026830795.1;Parent=rna-XM_026974994.1
NC_039506.1	Gnomon	CDS	1789735	1790625	.	+	0	Name=XP_026830795.1;ID=cds-XP_026830795.1;Dbxref=GeneID:105280271%2CGenbank:XP_026830795.1;Parent=rna-XM_026974994.1
NC_039506.1	Gnomon	CDS	1792550	1792627	.	+	0	Name=XP_026830795.1;ID=cds-XP_026830795.1;Dbxref=GeneID:105280271%2CGenbank:XP_026830795.1;Parent=rna-XM_026974994.1
NC_039506.1	Gnomon	CDS	1800582	1800912	.	+	0	Name=XP_026830795.1;ID=cds-XP_026830795.1;Dbxref=GeneID:105280271%2CGenbank:XP_026830795.1;Parent=rna-XM_026974994.1
NC_039506.1	Gnomon	CDS	1807411	1807634	.	+	0	Name=XP_026830795.1;ID=cds-XP_026830795.1;Dbxref=GeneID:105280271%2CGenbank:XP_026830795.1;Parent=rna-XM_026974994.1
NC_039506.1	Gnomon	CDS	1807840	1808995	.	+	0	Name=XP_026830795.1;ID=cds-XP_026830795.1;Dbxref=GeneID:105280271%2CGenbank:XP_026830795.1;Parent=rna-XM_026974994.1
NC_039506.1	Gnomon	CDS	1809151	1809615	.	+	0	Name=XP_026830795.1;ID=cds-XP_026830795.1;Dbxref=GeneID:105280271%2CGenbank:XP_026830795.1;Parent=rna-XM_026974994.1
NC_039506.1	Gnomon	CDS	1810051	1810671	.	+	0	Name=XP_026830795.1;ID=cds-XP_026830795.1;Dbxref=GeneID:105280271%2CGenbank:XP_026830795.1;Parent=rna-XM_026974994.1
NC_039506.1	Gnomon	gene	5520098	5521139	.	-	.	Name=LOC113563532;ID=gene-LOC113563532;Dbxref=GeneID:113563532
NC_039506.1	Gnomon	gene	6827443	6828619	.	-	.	Name=LOC113563549;ID=gene-LOC113563549;Dbxref=GeneID:113563549
NC_039506.1	Gnomon	exon	13041460	13041649	.	-	.	ID=exon-XM_011348662.3-1;Dbxref=GeneID:105284856%2CGenbank:XM_011348662.3;Parent=rna-XM_011348662.3
NC_039506.1	Gnomon	exon	13038001	13039773	.	-	.	ID=exon-XM_011348662.3-2;Dbxref=GeneID:105284856%2CGenbank:XM_011348662.3;Parent=rna-XM_011348662.3
NC_039506.1	Gnomon	gene	6830926	6842053	.	-	.	Name=LOC113563542;ID=gene-LOC113563542;Dbxref=GeneID:113563542
NC_039506.1	Gnomon	exon	8131548	8132156	.	+	.	ID=exon-XM_020034497.2-1;Dbxref=GeneID:105288127%2CGenbank:XM_020034497.2;Parent=rna-XM_020034497.2
NC_039506.1	Gnomon	exon	8132328	8133813	.	+	.	ID=exon-XM_020034497.2-2;Dbxref=GeneID:105288127%2CGenbank:XM_020034497.2;Parent=rna-XM_020034497.2
NC_039506.1	Gnomon	exon	12826059	12826237	.	+	.	ID=exon-XM_026969520.1-2;Dbxref=GeneID:113561913%2CGenbank:XM_026969520.1;Parent=rna-XM_026969520.1
NC_039506.1	Gnomon	exon	12829058	12829953	.	+	.	ID=exon-XM_026969520.1-3;Dbxref=GeneID:113561913%2CGenbank:XM_026969520.1;Parent=rna-XM_026969520.1
NC_039506.1	Gnomon	exon	12825907	12825959	.	+	.	ID=exon-XM_026969520.1-1;Dbxref=GeneID:113561913%2CGenbank:XM_026969520.1;Parent=rna-XM_026969520.1
NC_039506.1	Gnomon	mRNA	6631118	6636009	.	+	.	Name=XM_026972656.1;ID=rna-XM_026972656.1;Dbxref=GeneID:113561415%2CGenbank:XM_026972656.1;Parent=gene-LOC113561415
NC_039506.1	Gnomon	mRNA	9216053	9285580	.	-	.	Name=XM_011340105.3;ID=rna-XM_011340105.3;Dbxref=GeneID:105279971%2CGenbank:XM_011340105.3;Parent=gene-LOC105279971
NC_039506.1	Gnomon	exon	18807609	18807769	.	+	.	ID=exon-XM_026969691.1-1;Dbxref=GeneID:113561976%2CGenbank:XM_026969691.1;Parent=rna-XM_026969691.1
NC_039506.1	Gnomon	exon	18811011	18811344	.	+	.	ID=exon-XM_026969691.1-2;Dbxref=GeneID:113561976%2CGenbank:XM_026969691.1;Parent=rna-XM_026969691.1
NC_039506.1	Gnomon	gene	9189105	9193339	.	-	.	Name=LOC113563529;ID=gene-LOC113563529;Dbxref=GeneID:113563529
NC_039506.1	Gnomon	mRNA	4726429	4728867	.	+	.	Name=XM_020033838.2;ID=rna-XM_020033838.2;Dbxref=GeneID:105285992%2CGenbank:XM_020033838.2;Parent=gene-LOC105285992
NC_039506.1	Gnomon	exon	18811497	18811931	.	+	.	ID=exon-XM_026969691.1-3;Dbxref=GeneID:113561976%2CGenbank:XM_026969691.1;Parent=rna-XM_026969691.1
NC_039506.1	Gnomon	exon	18812637	18812747	.	+	.	ID=exon-XM_026969691.1-4;Dbxref=GeneID:113561976%2CGenbank:XM_026969691.1;Parent=rna-XM_026969691.1
NC_039506.1	Gnomon	exon	18813658	18815233	.	+	.	ID=exon-XM_026969691.1-5;Dbxref=GeneID:113561976%2CGenbank:XM_026969691.1;Parent=rna-XM_026969691.1
NC_039506.1	Gnomon	CDS	5982930	5983173	.	+	0	Name=XP_011334752.1;ID=cds-XP_011334752.1;Dbxref=GeneID:105277813%2CGenbank:XP_011334752.1;Parent=rna-XM_011336450.3
NC_039506.1	Gnomon	CDS	5984201	5984445	.	+	0	Name=XP_011334752.1;ID=cds-XP_011334752.1;Dbxref=GeneID:105277813%2CGenbank:XP_011334752.1;Parent=rna-XM_011336450.3
NC_039506.1	Gnomon	CDS	5984988	5985184	.	+	0	Name=XP_011334752.1;ID=cds-XP_011334752.1;Dbxref=GeneID:105277813%2CGenbank:XP_011334752.1;Parent=rna-XM_011336450.3
NC_039506.1	Gnomon	CDS	5985329	5985426	.	+	0	Name=XP_011334752.1;ID=cds-XP_011334752.1;Dbxref=GeneID:105277813%2CGenbank:XP_011334752.1;Parent=rna-XM_011336450.3
NC_039506.1	Gnomon	CDS	5985759	5985983	.	+	0	Name=XP_011334752.1;ID=cds-XP_011334752.1;Dbxref=GeneID:105277813%2CGenbank:XP_011334752.1;Parent=rna-XM_011336450.3
NC_039506.1	Gnomon	CDS	5986083	5986293	.	+	0	Name=XP_011334752.1;ID=cds-XP_011334752.1;Dbxref=GeneID:105277813%2CGenbank:XP_011334752.1;Parent=rna-XM_011336450.3
NC_039506.1	Gnomon	CDS	5987998	5988163	.	+	0	Name=XP_011334752.1;ID=cds-XP_011334752.1;Dbxref=GeneID:105277813%2CGenbank:XP_011334752.1;Parent=rna-XM_011336450.3
NC_039506.1	Gnomon	CDS	5988253	5988332	.	+	0	Name=XP_011334752.1;ID=cds-XP_011334752.1;Dbxref=GeneID:105277813%2CGenbank:XP_011334752.1;Parent=rna-XM_011336450.3
NC_039506.1	Gnomon	CDS	5988406	5988501	.	+	0	Name=XP_011334752.1;ID=cds-XP_011334752.1;Dbxref=GeneID:105277813%2CGenbank:XP_011334752.1;Parent=rna-XM_011336450.3
NC_039506.1	Gnomon	CDS	5988565	5988694	.	+	0	Name=XP_011334752.1;ID=cds-XP_011334752.1;Dbxref=GeneID:105277813%2CGenbank:XP_011334752.1;Parent=rna-XM_011336450.3
NC_039506.1	Gnomon	CDS	5988892	5989066	.	+	0	Name=XP_011334752.1;ID=cds-XP_011334752.1;Dbxref=GeneID:105277813%2CGenbank:XP_011334752.1;Parent=rna-XM_011336450.3
NC_039506.1	Gnomon	CDS	5989489	5989631	.	+	0	Name=XP_011334752.1;ID=cds-XP_011334752.1;Dbxref=GeneID:105277813%2CGenbank:XP_011334752.1;Parent=rna-XM_011336450.3
NC_039506.1	Gnomon	CDS	5989704	5989868	.	+	0	Name=XP_011334752.1;ID=cds-XP_011334752.1;Dbxref=GeneID:105277813%2CGenbank:XP_011334752.1;Parent=rna-XM_011336450.3
NC_039506.1	Gnomon	exon	23677246	23680576	.	-	.	ID=exon-XM_011339020.3-13;Dbxref=GeneID:105279344%2CGenbank:XM_011339020.3;Parent=rna-XM_011339020.3
NC_039506.1	Gnomon	exon	15618614	15619333	.	+	.	ID=exon-XM_020033173.2-3;Dbxref=GeneID:105283973%2CGenbank:XM_020033173.2;Parent=rna-XM_020033173.2
NC_039506.1	Gnomon	exon	23680988	23681134	.	-	.	ID=exon-XM_011339020.3-11;Dbxref=GeneID:105279344%2CGenbank:XM_011339020.3;Parent=rna-XM_011339020.3
NC_039506.1	Gnomon	exon	23680772	23680911	.	-	.	ID=exon-XM_011339020.3-12;Dbxref=GeneID:105279344%2CGenbank:XM_011339020.3;Parent=rna-XM_011339020.3
NC_039506.1	Gnomon	exon	15617798	15618136	.	+	.	ID=exon-XM_020033173.2-1;Dbxref=GeneID:105283973%2CGenbank:XM_020033173.2;Parent=rna-XM_020033173.2
NC_039506.1	Gnomon	exon	15618319	15618489	.	+	.	ID=exon-XM_020033173.2-2;Dbxref=GeneID:105283973%2CGenbank:XM_020033173.2;Parent=rna-XM_020033173.2
NC_039506.1	Gnomon	exon	23681410	23681869	.	-	.	ID=exon-XM_011339020.3-10;Dbxref=GeneID:105279344%2CGenbank:XM_011339020.3;Parent=rna-XM_011339020.3
NC_039506.1	Gnomon	CDS	10596932	10596959	.	-	0	Name=XP_019889639.2;ID=cds-XP_019889639.2;Dbxref=GeneID:105286713%2CGenbank:XP_019889639.2;Parent=rna-XM_020034080.2
NC_039506.1	Gnomon	CDS	10596032	10596210	.	-	0	Name=XP_019889639.2;ID=cds-XP_019889639.2;Dbxref=GeneID:105286713%2CGenbank:XP_019889639.2;Parent=rna-XM_020034080.2
NC_039506.1	Gnomon	CDS	10595691	10595868	.	-	0	Name=XP_019889639.2;ID=cds-XP_019889639.2;Dbxref=GeneID:105286713%2CGenbank:XP_019889639.2;Parent=rna-XM_020034080.2
NC_039506.1	Gnomon	CDS	10595324	10595403	.	-	0	Name=XP_019889639.2;ID=cds-XP_019889639.2;Dbxref=GeneID:105286713%2CGenbank:XP_019889639.2;Parent=rna-XM_020034080.2
NC_039506.1	Gnomon	CDS	10594991	10595158	.	-	0	Name=XP_019889639.2;ID=cds-XP_019889639.2;Dbxref=GeneID:105286713%2CGenbank:XP_019889639.2;Parent=rna-XM_020034080.2
NC_039506.1	Gnomon	CDS	10594573	10594789	.	-	0	Name=XP_019889639.2;ID=cds-XP_019889639.2;Dbxref=GeneID:105286713%2CGenbank:XP_019889639.2;Parent=rna-XM_020034080.2
NC_039506.1	Gnomon	CDS	10594013	10594417	.	-	0	Name=XP_019889639.2;ID=cds-XP_019889639.2;Dbxref=GeneID:105286713%2CGenbank:XP_019889639.2;Parent=rna-XM_020034080.2
NC_039506.1	Gnomon	CDS	10593449	10593912	.	-	0	Name=XP_019889639.2;ID=cds-XP_019889639.2;Dbxref=GeneID:105286713%2CGenbank:XP_019889639.2;Parent=rna-XM_020034080.2
NC_039506.1	Gnomon	CDS	10593013	10593370	.	-	0	Name=XP_019889639.2;ID=cds-XP_019889639.2;Dbxref=GeneID:105286713%2CGenbank:XP_019889639.2;Parent=rna-XM_020034080.2
NC_039506.1	Gnomon	CDS	10592630	10592922	.	-	0	Name=XP_019889639.2;ID=cds-XP_019889639.2;Dbxref=GeneID:105286713%2CGenbank:XP_019889639.2;Parent=rna-XM_020034080.2
NC_039506.1	Gnomon	CDS	10592400	10592525	.	-	0	Name=XP_019889639.2;ID=cds-XP_019889639.2;Dbxref=GeneID:105286713%2CGenbank:XP_019889639.2;Parent=rna-XM_020034080.2
NC_039506.1	Gnomon	CDS	10592095	10592316	.	-	0	Name=XP_019889639.2;ID=cds-XP_019889639.2;Dbxref=GeneID:105286713%2CGenbank:XP_019889639.2;Parent=rna-XM_020034080.2
NC_039506.1	Gnomon	CDS	10591801	10591983	.	-	0	Name=XP_019889639.2;ID=cds-XP_019889639.2;Dbxref=GeneID:105286713%2CGenbank:XP_019889639.2;Parent=rna-XM_020034080.2
NC_039506.1	Gnomon	CDS	10591509	10591697	.	-	0	Name=XP_019889639.2;ID=cds-XP_019889639.2;Dbxref=GeneID:105286713%2CGenbank:XP_019889639.2;Parent=rna-XM_020034080.2
NC_039506.1	Gnomon	CDS	10591222	10591397	.	-	0	Name=XP_019889639.2;ID=cds-XP_019889639.2;Dbxref=GeneID:105286713%2CGenbank:XP_019889639.2;Parent=rna-XM_020034080.2
NC_039506.1	Gnomon	CDS	10590875	10591147	.	-	0	Name=XP_019889639.2;ID=cds-XP_019889639.2;Dbxref=GeneID:105286713%2CGenbank:XP_019889639.2;Parent=rna-XM_020034080.2
NC_039506.1	Gnomon	CDS	10590470	10590686	.	-	0	Name=XP_019889639.2;ID=cds-XP_019889639.2;Dbxref=GeneID:105286713%2CGenbank:XP_019889639.2;Parent=rna-XM_020034080.2
NC_039506.1	Gnomon	CDS	10590210	10590368	.	-	0	Name=XP_019889639.2;ID=cds-XP_019889639.2;Dbxref=GeneID:105286713%2CGenbank:XP_019889639.2;Parent=rna-XM_020034080.2
NC_039506.1	Gnomon	mRNA	22926742	22937864	.	-	.	Name=XM_011346267.3;ID=rna-XM_011346267.3;Dbxref=GeneID:105283480%2CGenbank:XM_011346267.3;Parent=gene-LOC105283480
NC_039506.1	Gnomon	CDS	4819481	4820365	.	-	0	Name=XP_026830555.1;ID=cds-XP_026830555.1;Dbxref=GeneID:105287121%2CGenbank:XP_026830555.1;Parent=rna-XM_026974754.1
NC_039506.1	Gnomon	CDS	4794088	4794286	.	-	0	Name=XP_026830555.1;ID=cds-XP_026830555.1;Dbxref=GeneID:105287121%2CGenbank:XP_026830555.1;Parent=rna-XM_026974754.1
NC_039506.1	Gnomon	CDS	4793680	4793785	.	-	0	Name=XP_026830555.1;ID=cds-XP_026830555.1;Dbxref=GeneID:105287121%2CGenbank:XP_026830555.1;Parent=rna-XM_026974754.1
NC_039506.1	Gnomon	CDS	4792751	4792972	.	-	0	Name=XP_026830555.1;ID=cds-XP_026830555.1;Dbxref=GeneID:105287121%2CGenbank:XP_026830555.1;Parent=rna-XM_026974754.1
NC_039506.1	Gnomon	CDS	4792658	4792676	.	-	0	Name=XP_026830555.1;ID=cds-XP_026830555.1;Dbxref=GeneID:105287121%2CGenbank:XP_026830555.1;Parent=rna-XM_026974754.1
NC_039506.1	Gnomon	mRNA	13038001	13041649	.	-	.	Name=XM_011348662.3;ID=rna-XM_011348662.3;Dbxref=GeneID:105284856%2CGenbank:XM_011348662.3;Parent=gene-LOC105284856
NC_039506.1	Gnomon	mRNA	17773134	17774902	.	+	.	Name=XM_011331562.3;ID=rna-XM_011331562.3;Dbxref=GeneID:105274993%2CGenbank:XM_011331562.3;Parent=gene-LOC105274993
NC_039506.1	Gnomon	exon	15767063	15767203	.	+	.	ID=exon-XM_011331355.3-1;Dbxref=GeneID:105274887%2CGenbank:XM_011331355.3;Parent=rna-XM_011331355.3
NC_039506.1	Gnomon	exon	15767507	15773102	.	+	.	ID=exon-XM_011331355.3-2;Dbxref=GeneID:105274887%2CGenbank:XM_011331355.3;Parent=rna-XM_011331355.3
NC_039506.1	Gnomon	exon	16511795	16521112	.	+	.	ID=exon-XR_893149.3-1;Dbxref=GeneID:105274939%2CGenbank:XR_893149.3;Parent=rna-XR_893149.3
NC_039506.1	Gnomon	exon	16521489	16526722	.	+	.	ID=exon-XR_893149.3-2;Dbxref=GeneID:105274939%2CGenbank:XR_893149.3;Parent=rna-XR_893149.3
NC_039506.1	Gnomon	exon	361777	361917	.	-	.	ID=exon-XM_026970669.1-6;Dbxref=GeneID:105285568%2CGenbank:XM_026970669.1;Parent=rna-XM_026970669.1
NC_039506.1	Gnomon	exon	361497	361649	.	-	.	ID=exon-XM_026970669.1-7;Dbxref=GeneID:105285568%2CGenbank:XM_026970669.1;Parent=rna-XM_026970669.1
NC_039506.1	Gnomon	exon	361233	361400	.	-	.	ID=exon-XM_026970669.1-8;Dbxref=GeneID:105285568%2CGenbank:XM_026970669.1;Parent=rna-XM_026970669.1
NC_039506.1	Gnomon	exon	360981	361105	.	-	.	ID=exon-XM_026970669.1-9;Dbxref=GeneID:105285568%2CGenbank:XM_026970669.1;Parent=rna-XM_026970669.1
NC_039506.1	Gnomon	exon	363692	364599	.	-	.	ID=exon-XM_026970669.1-1;Dbxref=GeneID:105285568%2CGenbank:XM_026970669.1;Parent=rna-XM_026970669.1
NC_039506.1	Gnomon	exon	363424	363582	.	-	.	ID=exon-XM_026970669.1-2;Dbxref=GeneID:105285568%2CGenbank:XM_026970669.1;Parent=rna-XM_026970669.1
NC_039506.1	Gnomon	exon	363044	363315	.	-	.	ID=exon-XM_026970669.1-3;Dbxref=GeneID:105285568%2CGenbank:XM_026970669.1;Parent=rna-XM_026970669.1
NC_039506.1	Gnomon	exon	362549	362780	.	-	.	ID=exon-XM_026970669.1-4;Dbxref=GeneID:105285568%2CGenbank:XM_026970669.1;Parent=rna-XM_026970669.1
NC_039506.1	Gnomon	exon	362064	362405	.	-	.	ID=exon-XM_026970669.1-5;Dbxref=GeneID:105285568%2CGenbank:XM_026970669.1;Parent=rna-XM_026970669.1
NC_039506.1	Gnomon	exon	15704504	15704712	.	-	.	ID=exon-XR_003406300.1-2;Dbxref=GeneID:113561612%2CGenbank:XR_003406300.1;Parent=rna-XR_003406300.1
NC_039506.1	Gnomon	exon	15704254	15704382	.	-	.	ID=exon-XR_003406300.1-3;Dbxref=GeneID:113561612%2CGenbank:XR_003406300.1;Parent=rna-XR_003406300.1
NC_039506.1	Gnomon	exon	15705130	15705223	.	-	.	ID=exon-XR_003406300.1-1;Dbxref=GeneID:113561612%2CGenbank:XR_003406300.1;Parent=rna-XR_003406300.1
NC_039506.1	Gnomon	CDS	1086751	1086957	.	+	0	Name=XP_011350203.1;ID=cds-XP_011350203.1;Dbxref=GeneID:105286744%2CGenbank:XP_011350203.1;Parent=rna-XM_011351901.2
NC_039506.1	Gnomon	CDS	1087576	1087698	.	+	0	Name=XP_011350203.1;ID=cds-XP_011350203.1;Dbxref=GeneID:105286744%2CGenbank:XP_011350203.1;Parent=rna-XM_011351901.2
NC_039506.1	Gnomon	mRNA	3573402	3574498	.	+	.	Name=XM_026968480.1;ID=rna-XM_026968480.1;Dbxref=GeneID:113561681%2CGenbank:XM_026968480.1;Parent=gene-LOC113561681
NC_039506.1	Gnomon	CDS	7618939	7619104	.	+	0	Name=XP_026831189.1;ID=cds-XP_026831189.1;Dbxref=GeneID:113563594%2CGenbank:XP_026831189.1;Parent=rna-XM_026975388.1
NC_039506.1	Gnomon	CDS	7619563	7619704	.	+	0	Name=XP_026831189.1;ID=cds-XP_026831189.1;Dbxref=GeneID:113563594%2CGenbank:XP_026831189.1;Parent=rna-XM_026975388.1
NC_039506.1	Gnomon	CDS	7622150	7622224	.	+	0	Name=XP_026831189.1;ID=cds-XP_026831189.1;Dbxref=GeneID:113563594%2CGenbank:XP_026831189.1;Parent=rna-XM_026975388.1
NC_039506.1	Gnomon	CDS	7623860	7624072	.	+	0	Name=XP_026831189.1;ID=cds-XP_026831189.1;Dbxref=GeneID:113563594%2CGenbank:XP_026831189.1;Parent=rna-XM_026975388.1
NC_039506.1	Gnomon	CDS	7624369	7624513	.	+	0	Name=XP_026831189.1;ID=cds-XP_026831189.1;Dbxref=GeneID:113563594%2CGenbank:XP_026831189.1;Parent=rna-XM_026975388.1
NC_039506.1	Gnomon	CDS	7625032	7625268	.	+	0	Name=XP_026831189.1;ID=cds-XP_026831189.1;Dbxref=GeneID:113563594%2CGenbank:XP_026831189.1;Parent=rna-XM_026975388.1
NC_039506.1	Gnomon	CDS	7625563	7625811	.	+	0	Name=XP_026831189.1;ID=cds-XP_026831189.1;Dbxref=GeneID:113563594%2CGenbank:XP_026831189.1;Parent=rna-XM_026975388.1
NC_039506.1	Gnomon	CDS	7626012	7626085	.	+	0	Name=XP_026831189.1;ID=cds-XP_026831189.1;Dbxref=GeneID:113563594%2CGenbank:XP_026831189.1;Parent=rna-XM_026975388.1
NC_039506.1	Gnomon	CDS	7632512	7632704	.	+	0	Name=XP_026831189.1;ID=cds-XP_026831189.1;Dbxref=GeneID:113563594%2CGenbank:XP_026831189.1;Parent=rna-XM_026975388.1
NC_039506.1	Gnomon	CDS	7633156	7633606	.	+	0	Name=XP_026831189.1;ID=cds-XP_026831189.1;Dbxref=GeneID:113563594%2CGenbank:XP_026831189.1;Parent=rna-XM_026975388.1
NC_039506.1	Gnomon	CDS	7633688	7633737	.	+	0	Name=XP_026831189.1;ID=cds-XP_026831189.1;Dbxref=GeneID:113563594%2CGenbank:XP_026831189.1;Parent=rna-XM_026975388.1
NC_039506.1	Gnomon	exon	4902371	4902528	.	-	.	ID=exon-XM_011336643.3-8;Dbxref=GeneID:105277906%2CGenbank:XM_011336643.3;Parent=rna-XM_011336643.3
NC_039506.1	Gnomon	exon	4902116	4902255	.	-	.	ID=exon-XM_011336643.3-9;Dbxref=GeneID:105277906%2CGenbank:XM_011336643.3;Parent=rna-XM_011336643.3
NC_039506.1	Gnomon	exon	4902742	4902997	.	-	.	ID=exon-XM_011336643.3-6;Dbxref=GeneID:105277906%2CGenbank:XM_011336643.3;Parent=rna-XM_011336643.3
NC_039506.1	Gnomon	exon	4902632	4902634	.	-	.	ID=exon-XM_011336643.3-7;Dbxref=GeneID:105277906%2CGenbank:XM_011336643.3;Parent=rna-XM_011336643.3
NC_039506.1	Gnomon	exon	4903548	4903626	.	-	.	ID=exon-XM_011336643.3-4;Dbxref=GeneID:105277906%2CGenbank:XM_011336643.3;Parent=rna-XM_011336643.3
NC_039506.1	Gnomon	exon	4903113	4903458	.	-	.	ID=exon-XM_011336643.3-5;Dbxref=GeneID:105277906%2CGenbank:XM_011336643.3;Parent=rna-XM_011336643.3
NC_039506.1	Gnomon	exon	4903886	4904059	.	-	.	ID=exon-XM_011336643.3-2;Dbxref=GeneID:105277906%2CGenbank:XM_011336643.3;Parent=rna-XM_011336643.3
NC_039506.1	Gnomon	exon	4903722	4903804	.	-	.	ID=exon-XM_011336643.3-3;Dbxref=GeneID:105277906%2CGenbank:XM_011336643.3;Parent=rna-XM_011336643.3
NC_039506.1	Gnomon	exon	4913376	4913568	.	-	.	ID=exon-XM_011336643.3-1;Dbxref=GeneID:105277906%2CGenbank:XM_011336643.3;Parent=rna-XM_011336643.3
NC_039506.1	Gnomon	CDS	6583238	6583307	.	-	0	Name=XP_026827908.1;ID=cds-XP_026827908.1;Dbxref=GeneID:113562491%2CGenbank:XP_026827908.1;Parent=rna-XM_026972107.1
NC_039506.1	Gnomon	CDS	6580137	6580235	.	-	0	Name=XP_026827908.1;ID=cds-XP_026827908.1;Dbxref=GeneID:113562491%2CGenbank:XP_026827908.1;Parent=rna-XM_026972107.1
NC_039506.1	Gnomon	CDS	6579674	6579891	.	-	0	Name=XP_026827908.1;ID=cds-XP_026827908.1;Dbxref=GeneID:113562491%2CGenbank:XP_026827908.1;Parent=rna-XM_026972107.1
NC_039506.1	Gnomon	CDS	6578429	6578584	.	-	0	Name=XP_026827908.1;ID=cds-XP_026827908.1;Dbxref=GeneID:113562491%2CGenbank:XP_026827908.1;Parent=rna-XM_026972107.1
NC_039506.1	Gnomon	CDS	6578166	6578327	.	-	0	Name=XP_026827908.1;ID=cds-XP_026827908.1;Dbxref=GeneID:113562491%2CGenbank:XP_026827908.1;Parent=rna-XM_026972107.1
NC_039506.1	Gnomon	CDS	6576940	6576969	.	-	0	Name=XP_026827908.1;ID=cds-XP_026827908.1;Dbxref=GeneID:113562491%2CGenbank:XP_026827908.1;Parent=rna-XM_026972107.1
NC_039506.1	Gnomon	CDS	6570864	6570904	.	+	0	Name=XP_026827898.1;ID=cds-XP_026827898.1;Dbxref=GeneID:105286782%2CGenbank:XP_026827898.1;Parent=rna-XM_026972097.1
NC_039506.1	Gnomon	CDS	6572724	6573084	.	+	0	Name=XP_026827898.1;ID=cds-XP_026827898.1;Dbxref=GeneID:105286782%2CGenbank:XP_026827898.1;Parent=rna-XM_026972097.1
NC_039506.1	Gnomon	CDS	6573424	6573798	.	+	0	Name=XP_026827898.1;ID=cds-XP_026827898.1;Dbxref=GeneID:105286782%2CGenbank:XP_026827898.1;Parent=rna-XM_026972097.1
NC_039506.1	Gnomon	CDS	6574085	6574432	.	+	0	Name=XP_026827898.1;ID=cds-XP_026827898.1;Dbxref=GeneID:105286782%2CGenbank:XP_026827898.1;Parent=rna-XM_026972097.1
NC_039506.1	Gnomon	exon	3518972	3520248	.	+	.	ID=exon-XM_011340927.3-4;Dbxref=GeneID:105280404%2CGenbank:XM_011340927.3;Parent=rna-XM_011340927.3
NC_039506.1	Gnomon	exon	3517292	3517883	.	+	.	ID=exon-XM_011340927.3-1;Dbxref=GeneID:105280404%2CGenbank:XM_011340927.3;Parent=rna-XM_011340927.3
NC_039506.1	Gnomon	exon	3518005	3518068	.	+	.	ID=exon-XM_011340927.3-2;Dbxref=GeneID:105280404%2CGenbank:XM_011340927.3;Parent=rna-XM_011340927.3
NC_039506.1	Gnomon	exon	3518329	3518557	.	+	.	ID=exon-XM_011340927.3-3;Dbxref=GeneID:105280404%2CGenbank:XM_011340927.3;Parent=rna-XM_011340927.3
NC_039506.1	Gnomon	CDS	10760058	10760066	.	-	0	Name=XP_011350193.1;ID=cds-XP_011350193.1;Dbxref=GeneID:105286735%2CGenbank:XP_011350193.1;Parent=rna-XM_011351891.3
NC_039506.1	Gnomon	CDS	10759454	10759771	.	-	0	Name=XP_011350193.1;ID=cds-XP_011350193.1;Dbxref=GeneID:105286735%2CGenbank:XP_011350193.1;Parent=rna-XM_011351891.3
NC_039506.1	Gnomon	exon	17933065	17934286	.	-	.	ID=exon-XM_011346012.3-1;Dbxref=GeneID:105283337%2CGenbank:XM_011346012.3;Parent=rna-XM_011346012.3
NC_039506.1	Gnomon	exon	17932836	17932955	.	-	.	ID=exon-XM_011346012.3-2;Dbxref=GeneID:105283337%2CGenbank:XM_011346012.3;Parent=rna-XM_011346012.3
NC_039506.1	Gnomon	exon	17932595	17932712	.	-	.	ID=exon-XM_011346012.3-3;Dbxref=GeneID:105283337%2CGenbank:XM_011346012.3;Parent=rna-XM_011346012.3
NC_039506.1	Gnomon	exon	17932160	17932250	.	-	.	ID=exon-XM_011346012.3-4;Dbxref=GeneID:105283337%2CGenbank:XM_011346012.3;Parent=rna-XM_011346012.3
NC_039506.1	Gnomon	exon	17931928	17932041	.	-	.	ID=exon-XM_011346012.3-5;Dbxref=GeneID:105283337%2CGenbank:XM_011346012.3;Parent=rna-XM_011346012.3
NC_039506.1	Gnomon	exon	17931538	17931628	.	-	.	ID=exon-XM_011346012.3-6;Dbxref=GeneID:105283337%2CGenbank:XM_011346012.3;Parent=rna-XM_011346012.3
NC_039506.1	Gnomon	exon	17931104	17931249	.	-	.	ID=exon-XM_011346012.3-7;Dbxref=GeneID:105283337%2CGenbank:XM_011346012.3;Parent=rna-XM_011346012.3
NC_039506.1	Gnomon	exon	17930828	17930960	.	-	.	ID=exon-XM_011346012.3-8;Dbxref=GeneID:105283337%2CGenbank:XM_011346012.3;Parent=rna-XM_011346012.3
NC_039506.1	Gnomon	exon	17930212	17930749	.	-	.	ID=exon-XM_011346012.3-9;Dbxref=GeneID:105283337%2CGenbank:XM_011346012.3;Parent=rna-XM_011346012.3
NC_039506.1	Gnomon	exon	22958405	22958555	.	+	.	ID=exon-XM_026971536.1-11;Dbxref=GeneID:105283472%2CGenbank:XM_026971536.1;Parent=rna-XM_026971536.1
NC_039506.1	Gnomon	exon	22958680	22958867	.	+	.	ID=exon-XM_026971536.1-12;Dbxref=GeneID:105283472%2CGenbank:XM_026971536.1;Parent=rna-XM_026971536.1
NC_039506.1	Gnomon	exon	22959054	22959378	.	+	.	ID=exon-XM_026971536.1-13;Dbxref=GeneID:105283472%2CGenbank:XM_026971536.1;Parent=rna-XM_026971536.1
NC_039506.1	Gnomon	exon	22959508	22959679	.	+	.	ID=exon-XM_026971536.1-14;Dbxref=GeneID:105283472%2CGenbank:XM_026971536.1;Parent=rna-XM_026971536.1
NC_039506.1	Gnomon	exon	22959793	22960000	.	+	.	ID=exon-XM_026971536.1-15;Dbxref=GeneID:105283472%2CGenbank:XM_026971536.1;Parent=rna-XM_026971536.1
NC_039506.1	Gnomon	exon	20619046	20619240	.	-	.	ID=exon-XM_011337683.3-3;Dbxref=GeneID:105278533%2CGenbank:XM_011337683.3;Parent=rna-XM_011337683.3
NC_039506.1	Gnomon	exon	20618846	20618967	.	-	.	ID=exon-XM_011337683.3-4;Dbxref=GeneID:105278533%2CGenbank:XM_011337683.3;Parent=rna-XM_011337683.3
NC_039506.1	Gnomon	exon	20619961	20620542	.	-	.	ID=exon-XM_011337683.3-1;Dbxref=GeneID:105278533%2CGenbank:XM_011337683.3;Parent=rna-XM_011337683.3
NC_039506.1	Gnomon	exon	20619335	20619591	.	-	.	ID=exon-XM_011337683.3-2;Dbxref=GeneID:105278533%2CGenbank:XM_011337683.3;Parent=rna-XM_011337683.3
NC_039506.1	Gnomon	exon	20618277	20618733	.	-	.	ID=exon-XM_011337683.3-5;Dbxref=GeneID:105278533%2CGenbank:XM_011337683.3;Parent=rna-XM_011337683.3
NC_039506.1	Gnomon	exon	22957873	22958256	.	+	.	ID=exon-XM_026971536.1-10;Dbxref=GeneID:105283472%2CGenbank:XM_026971536.1;Parent=rna-XM_026971536.1
NC_039506.1	Gnomon	CDS	1749548	1749697	.	+	0	Name=XP_026830804.1;ID=cds-XP_026830804.1;Dbxref=GeneID:105280271%2CGenbank:XP_026830804.1;Parent=rna-XM_026975003.1
NC_039506.1	Gnomon	CDS	1781595	1781815	.	+	0	Name=XP_026830804.1;ID=cds-XP_026830804.1;Dbxref=GeneID:105280271%2CGenbank:XP_026830804.1;Parent=rna-XM_026975003.1
NC_039506.1	Gnomon	CDS	1785796	1786026	.	+	0	Name=XP_026830804.1;ID=cds-XP_026830804.1;Dbxref=GeneID:105280271%2CGenbank:XP_026830804.1;Parent=rna-XM_026975003.1
NC_039506.1	Gnomon	CDS	1789735	1790625	.	+	0	Name=XP_026830804.1;ID=cds-XP_026830804.1;Dbxref=GeneID:105280271%2CGenbank:XP_026830804.1;Parent=rna-XM_026975003.1
NC_039506.1	Gnomon	CDS	1800582	1800912	.	+	0	Name=XP_026830804.1;ID=cds-XP_026830804.1;Dbxref=GeneID:105280271%2CGenbank:XP_026830804.1;Parent=rna-XM_026975003.1
NC_039506.1	Gnomon	CDS	1807411	1807634	.	+	0	Name=XP_026830804.1;ID=cds-XP_026830804.1;Dbxref=GeneID:105280271%2CGenbank:XP_026830804.1;Parent=rna-XM_026975003.1
NC_039506.1	Gnomon	CDS	1807840	1808995	.	+	0	Name=XP_026830804.1;ID=cds-XP_026830804.1;Dbxref=GeneID:105280271%2CGenbank:XP_026830804.1;Parent=rna-XM_026975003.1
NC_039506.1	Gnomon	CDS	1809151	1809615	.	+	0	Name=XP_026830804.1;ID=cds-XP_026830804.1;Dbxref=GeneID:105280271%2CGenbank:XP_026830804.1;Parent=rna-XM_026975003.1
NC_039506.1	Gnomon	CDS	1810051	1810671	.	+	0	Name=XP_026830804.1;ID=cds-XP_026830804.1;Dbxref=GeneID:105280271%2CGenbank:XP_026830804.1;Parent=rna-XM_026975003.1
NC_039506.1	Gnomon	mRNA	18796199	18797622	.	-	.	Name=XM_011336852.2;ID=rna-XM_011336852.2;Dbxref=GeneID:105278043%2CGenbank:XM_011336852.2;Parent=gene-LOC105278043
NC_039506.1	Gnomon	exon	591635	592417	.	+	.	ID=id-LOC113562108;Dbxref=GeneID:113562108;Parent=gene-LOC113562108
NC_039506.1	Gnomon	CDS	1129	1467	.	+	0	Name=XP_026827022.1;ID=cds-XP_026827022.1;Dbxref=GeneID:105288151%2CGenbank:XP_026827022.1;Note=The sequence of the model RefSeq protein was modified relative to this genomic sequence to represent the inferred CDS: inserted 1 base in 1 codon%3B deleted 2 bases in 1 codon;Parent=rna-XM_026971221.1
NC_039506.1	Gnomon	CDS	1470	1568	.	+	0	Name=XP_026827022.1;ID=cds-XP_026827022.1;Dbxref=GeneID:105288151%2CGenbank:XP_026827022.1;Note=The sequence of the model RefSeq protein was modified relative to this genomic sequence to represent the inferred CDS: inserted 1 base in 1 codon%3B deleted 2 bases in 1 codon;Parent=rna-XM_026971221.1
NC_039506.1	Gnomon	CDS	1760	1856	.	+	0	Name=XP_026827022.1;ID=cds-XP_026827022.1;Dbxref=GeneID:105288151%2CGenbank:XP_026827022.1;Note=The sequence of the model RefSeq protein was modified relative to this genomic sequence to represent the inferred CDS: inserted 1 base in 1 codon%3B deleted 2 bases in 1 codon;Parent=rna-XM_026971221.1
NC_039506.1	Gnomon	CDS	1859	2024	.	+	0	Name=XP_026827022.1;ID=cds-XP_026827022.1;Dbxref=GeneID:105288151%2CGenbank:XP_026827022.1;Note=The sequence of the model RefSeq protein was modified relative to this genomic sequence to represent the inferred CDS: inserted 1 base in 1 codon%3B deleted 2 bases in 1 codon;Parent=rna-XM_026971221.1
NC_039506.1	Gnomon	CDS	2424	2685	.	+	0	Name=XP_026827022.1;ID=cds-XP_026827022.1;Dbxref=GeneID:105288151%2CGenbank:XP_026827022.1;Note=The sequence of the model RefSeq protein was modified relative to this genomic sequence to represent the inferred CDS: inserted 1 base in 1 codon%3B deleted 2 bases in 1 codon;Parent=rna-XM_026971221.1
NC_039506.1	Gnomon	CDS	2905	2992	.	+	0	Name=XP_026827022.1;ID=cds-XP_026827022.1;Dbxref=GeneID:105288151%2CGenbank:XP_026827022.1;Note=The sequence of the model RefSeq protein was modified relative to this genomic sequence to represent the inferred CDS: inserted 1 base in 1 codon%3B deleted 2 bases in 1 codon;Parent=rna-XM_026971221.1
NC_039506.1	Gnomon	CDS	3079	3155	.	+	0	Name=XP_026827022.1;ID=cds-XP_026827022.1;Dbxref=GeneID:105288151%2CGenbank:XP_026827022.1;Note=The sequence of the model RefSeq protein was modified relative to this genomic sequence to represent the inferred CDS: inserted 1 base in 1 codon%3B deleted 2 bases in 1 codon;Parent=rna-XM_026971221.1
NC_039506.1	Gnomon	CDS	3364	3498	.	+	0	Name=XP_026827022.1;ID=cds-XP_026827022.1;Dbxref=GeneID:105288151%2CGenbank:XP_026827022.1;Note=The sequence of the model RefSeq protein was modified relative to this genomic sequence to represent the inferred CDS: inserted 1 base in 1 codon%3B deleted 2 bases in 1 codon;Parent=rna-XM_026971221.1
NC_039506.1	Gnomon	CDS	3689	3829	.	+	0	Name=XP_026827022.1;ID=cds-XP_026827022.1;Dbxref=GeneID:105288151%2CGenbank:XP_026827022.1;Note=The sequence of the model RefSeq protein was modified relative to this genomic sequence to represent the inferred CDS: inserted 1 base in 1 codon%3B deleted 2 bases in 1 codon;Parent=rna-XM_026971221.1
NC_039506.1	Gnomon	CDS	3905	4102	.	+	0	Name=XP_026827022.1;ID=cds-XP_026827022.1;Dbxref=GeneID:105288151%2CGenbank:XP_026827022.1;Note=The sequence of the model RefSeq protein was modified relative to this genomic sequence to represent the inferred CDS: inserted 1 base in 1 codon%3B deleted 2 bases in 1 codon;Parent=rna-XM_026971221.1
NC_039506.1	Gnomon	CDS	4170	4366	.	+	0	Name=XP_026827022.1;ID=cds-XP_026827022.1;Dbxref=GeneID:105288151%2CGenbank:XP_026827022.1;Note=The sequence of the model RefSeq protein was modified relative to this genomic sequence to represent the inferred CDS: inserted 1 base in 1 codon%3B deleted 2 bases in 1 codon;Parent=rna-XM_026971221.1
NC_039506.1	Gnomon	CDS	4456	4562	.	+	0	Name=XP_026827022.1;ID=cds-XP_026827022.1;Dbxref=GeneID:105288151%2CGenbank:XP_026827022.1;Note=The sequence of the model RefSeq protein was modified relative to this genomic sequence to represent the inferred CDS: inserted 1 base in 1 codon%3B deleted 2 bases in 1 codon;Parent=rna-XM_026971221.1
NC_039506.1	Gnomon	CDS	4779	4993	.	+	0	Name=XP_026827022.1;ID=cds-XP_026827022.1;Dbxref=GeneID:105288151%2CGenbank:XP_026827022.1;Note=The sequence of the model RefSeq protein was modified relative to this genomic sequence to represent the inferred CDS: inserted 1 base in 1 codon%3B deleted 2 bases in 1 codon;Parent=rna-XM_026971221.1
NC_039506.1	Gnomon	CDS	5131	5259	.	+	0	Name=XP_026827022.1;ID=cds-XP_026827022.1;Dbxref=GeneID:105288151%2CGenbank:XP_026827022.1;Note=The sequence of the model RefSeq protein was modified relative to this genomic sequence to represent the inferred CDS: inserted 1 base in 1 codon%3B deleted 2 bases in 1 codon;Parent=rna-XM_026971221.1
NC_039506.1	Gnomon	CDS	5347	5501	.	+	0	Name=XP_026827022.1;ID=cds-XP_026827022.1;Dbxref=GeneID:105288151%2CGenbank:XP_026827022.1;Note=The sequence of the model RefSeq protein was modified relative to this genomic sequence to represent the inferred CDS: inserted 1 base in 1 codon%3B deleted 2 bases in 1 codon;Parent=rna-XM_026971221.1
NC_039506.1	Gnomon	CDS	5706	5841	.	+	0	Name=XP_026827022.1;ID=cds-XP_026827022.1;Dbxref=GeneID:105288151%2CGenbank:XP_026827022.1;Note=The sequence of the model RefSeq protein was modified relative to this genomic sequence to represent the inferred CDS: inserted 1 base in 1 codon%3B deleted 2 bases in 1 codon;Parent=rna-XM_026971221.1
NC_039506.1	Gnomon	CDS	5976	6050	.	+	0	Name=XP_026827022.1;ID=cds-XP_026827022.1;Dbxref=GeneID:105288151%2CGenbank:XP_026827022.1;Note=The sequence of the model RefSeq protein was modified relative to this genomic sequence to represent the inferred CDS: inserted 1 base in 1 codon%3B deleted 2 bases in 1 codon;Parent=rna-XM_026971221.1
NC_039506.1	Gnomon	exon	6557731	6557838	.	+	.	ID=exon-XM_011351979.3-1;Dbxref=GeneID:105286782%2CGenbank:XM_011351979.3;Parent=rna-XM_011351979.3
NC_039506.1	Gnomon	exon	6572724	6573084	.	+	.	ID=exon-XM_011351979.3-2;Dbxref=GeneID:105286782%2CGenbank:XM_011351979.3;Parent=rna-XM_011351979.3
NC_039506.1	Gnomon	exon	6573424	6573798	.	+	.	ID=exon-XM_011351979.3-3;Dbxref=GeneID:105286782%2CGenbank:XM_011351979.3;Parent=rna-XM_011351979.3
NC_039506.1	Gnomon	exon	6574085	6574432	.	+	.	ID=exon-XM_011351979.3-4;Dbxref=GeneID:105286782%2CGenbank:XM_011351979.3;Parent=rna-XM_011351979.3
NC_039506.1	Gnomon	exon	13226370	13227337	.	-	.	ID=exon-XR_003407238.1-1;Dbxref=GeneID:113562910%2CGenbank:XR_003407238.1;Parent=rna-XR_003407238.1
NC_039506.1	Gnomon	exon	13226200	13226291	.	-	.	ID=exon-XR_003407238.1-2;Dbxref=GeneID:113562910%2CGenbank:XR_003407238.1;Parent=rna-XR_003407238.1
NC_039506.1	Gnomon	exon	13225395	13226123	.	-	.	ID=exon-XR_003407238.1-3;Dbxref=GeneID:113562910%2CGenbank:XR_003407238.1;Parent=rna-XR_003407238.1
NC_039506.1	Gnomon	exon	14189088	14189287	.	-	.	ID=exon-XM_011342123.3-6;Dbxref=GeneID:105281111%2CGenbank:XM_011342123.3;Parent=rna-XM_011342123.3
NC_039506.1	Gnomon	exon	14188698	14188966	.	-	.	ID=exon-XM_011342123.3-7;Dbxref=GeneID:105281111%2CGenbank:XM_011342123.3;Parent=rna-XM_011342123.3
NC_039506.1	Gnomon	exon	14188466	14188621	.	-	.	ID=exon-XM_011342123.3-8;Dbxref=GeneID:105281111%2CGenbank:XM_011342123.3;Parent=rna-XM_011342123.3
NC_039506.1	Gnomon	exon	14188024	14188274	.	-	.	ID=exon-XM_011342123.3-9;Dbxref=GeneID:105281111%2CGenbank:XM_011342123.3;Parent=rna-XM_011342123.3
NC_039506.1	Gnomon	exon	14190711	14190880	.	-	.	ID=exon-XM_011342123.3-2;Dbxref=GeneID:105281111%2CGenbank:XM_011342123.3;Parent=rna-XM_011342123.3
NC_039506.1	Gnomon	exon	14190453	14190561	.	-	.	ID=exon-XM_011342123.3-3;Dbxref=GeneID:105281111%2CGenbank:XM_011342123.3;Parent=rna-XM_011342123.3
NC_039506.1	Gnomon	exon	14189686	14190378	.	-	.	ID=exon-XM_011342123.3-4;Dbxref=GeneID:105281111%2CGenbank:XM_011342123.3;Parent=rna-XM_011342123.3
NC_039506.1	Gnomon	exon	14189366	14189601	.	-	.	ID=exon-XM_011342123.3-5;Dbxref=GeneID:105281111%2CGenbank:XM_011342123.3;Parent=rna-XM_011342123.3
NC_039506.1	Gnomon	exon	14190956	14192966	.	-	.	ID=exon-XM_011342123.3-1;Dbxref=GeneID:105281111%2CGenbank:XM_011342123.3;Parent=rna-XM_011342123.3
NC_039506.1	Gnomon	CDS	23218122	23218188	.	-	0	Name=XP_011344519.2;ID=cds-XP_011344519.2;Dbxref=GeneID:105283450%2CGenbank:XP_011344519.2;Parent=rna-XM_011346217.3
NC_039506.1	Gnomon	CDS	23216083	23217617	.	-	0	Name=XP_011344519.2;ID=cds-XP_011344519.2;Dbxref=GeneID:105283450%2CGenbank:XP_011344519.2;Parent=rna-XM_011346217.3
NC_039506.1	Gnomon	mRNA	11547233	11549279	.	+	.	Name=XM_026972417.1;ID=rna-XM_026972417.1;Dbxref=GeneID:105275118%2CGenbank:XM_026972417.1;Parent=gene-LOC105275118
NC_039506.1	Gnomon	transcript	19398303	19406087	.	-	.	Name=XR_002193192.2;ID=rna-XR_002193192.2;Dbxref=GeneID:105277985%2CGenbank:XR_002193192.2;Parent=gene-LOC105277985
NC_039506.1	Gnomon	exon	161654	161860	.	-	.	ID=exon-XM_026973765.1-6;Dbxref=GeneID:105288140%2CGenbank:XM_026973765.1;Parent=rna-XM_026973765.1
NC_039506.1	Gnomon	exon	160959	161349	.	-	.	ID=exon-XM_026973765.1-7;Dbxref=GeneID:105288140%2CGenbank:XM_026973765.1;Parent=rna-XM_026973765.1
NC_039506.1	Gnomon	exon	168955	169326	.	-	.	ID=exon-XM_026973765.1-4;Dbxref=GeneID:105288140%2CGenbank:XM_026973765.1;Parent=rna-XM_026973765.1
NC_039506.1	Gnomon	exon	168082	168458	.	-	.	ID=exon-XM_026973765.1-5;Dbxref=GeneID:105288140%2CGenbank:XM_026973765.1;Parent=rna-XM_026973765.1
NC_039506.1	Gnomon	exon	159586	159675	.	-	.	ID=exon-XM_026973765.1-8;Dbxref=GeneID:105288140%2CGenbank:XM_026973765.1;Parent=rna-XM_026973765.1
NC_039506.1	Gnomon	exon	158196	158412	.	-	.	ID=exon-XM_026973765.1-9;Dbxref=GeneID:105288140%2CGenbank:XM_026973765.1;Parent=rna-XM_026973765.1
NC_039506.1	Gnomon	exon	195477	195589	.	-	.	ID=exon-XM_026973765.1-2;Dbxref=GeneID:105288140%2CGenbank:XM_026973765.1;Parent=rna-XM_026973765.1
NC_039506.1	Gnomon	exon	171460	171883	.	-	.	ID=exon-XM_026973765.1-3;Dbxref=GeneID:105288140%2CGenbank:XM_026973765.1;Parent=rna-XM_026973765.1
NC_039506.1	Gnomon	exon	200580	206013	.	-	.	ID=exon-XM_026973765.1-1;Dbxref=GeneID:105288140%2CGenbank:XM_026973765.1;Parent=rna-XM_026973765.1
NC_039506.1	Gnomon	mRNA	926117	968035	.	-	.	Name=XM_026972021.1;ID=rna-XM_026972021.1;Dbxref=GeneID:113561445%2CGenbank:XM_026972021.1;Note=The sequence of the model RefSeq transcript was modified relative to this genomic sequence to represent the inferred CDS: inserted 3 bases in 2 codons;Parent=gene-LOC113561445
NC_039506.1	Gnomon	exon	23263106	23263547	.	-	.	ID=exon-XM_011346212.3-10;Dbxref=GeneID:105283447%2CGenbank:XM_011346212.3;Parent=rna-XM_011346212.3
NC_039506.1	Gnomon	exon	16511795	16518741	.	+	.	ID=exon-XR_893150.2-1;Dbxref=GeneID:105274939%2CGenbank:XR_893150.2;Parent=rna-XR_893150.2
NC_039506.1	Gnomon	exon	16521489	16526722	.	+	.	ID=exon-XR_893150.2-2;Dbxref=GeneID:105274939%2CGenbank:XR_893150.2;Parent=rna-XR_893150.2
NC_039506.1	Gnomon	mRNA	4776658	4778039	.	+	.	Name=XM_026975150.1;ID=rna-XM_026975150.1;Dbxref=GeneID:109611505%2CGenbank:XM_026975150.1;Parent=gene-LOC109611505
NC_039506.1	Gnomon	exon	21850160	21850258	.	-	.	ID=exon-XM_011337610.3-9;Dbxref=GeneID:105278483%2CGenbank:XM_011337610.3;Parent=rna-XM_011337610.3
NC_039506.1	Gnomon	mRNA	2172791	2180713	.	+	.	Name=XM_011340739.3;ID=rna-XM_011340739.3;Dbxref=GeneID:105280304%2CGenbank:XM_011340739.3;Parent=gene-LOC105280304
NC_039506.1	Gnomon	lnc_RNA	9105749	9107900	.	+	.	Name=XR_894576.3;ID=rna-XR_894576.3;Dbxref=GeneID:105282780%2CGenbank:XR_894576.3;Parent=gene-LOC105282780
NC_039506.1	Gnomon	exon	21850568	21850734	.	-	.	ID=exon-XM_011337610.3-7;Dbxref=GeneID:105278483%2CGenbank:XM_011337610.3;Parent=rna-XM_011337610.3
NC_039506.1	Gnomon	exon	21850349	21850476	.	-	.	ID=exon-XM_011337610.3-8;Dbxref=GeneID:105278483%2CGenbank:XM_011337610.3;Parent=rna-XM_011337610.3
NC_039506.1	Gnomon	exon	21851022	21851173	.	-	.	ID=exon-XM_011337610.3-5;Dbxref=GeneID:105278483%2CGenbank:XM_011337610.3;Parent=rna-XM_011337610.3
NC_039506.1	Gnomon	exon	21850832	21850940	.	-	.	ID=exon-XM_011337610.3-6;Dbxref=GeneID:105278483%2CGenbank:XM_011337610.3;Parent=rna-XM_011337610.3
NC_039506.1	Gnomon	exon	21851605	21851821	.	-	.	ID=exon-XM_011337610.3-3;Dbxref=GeneID:105278483%2CGenbank:XM_011337610.3;Parent=rna-XM_011337610.3
NC_039506.1	Gnomon	exon	21851233	21851315	.	-	.	ID=exon-XM_011337610.3-4;Dbxref=GeneID:105278483%2CGenbank:XM_011337610.3;Parent=rna-XM_011337610.3
NC_039506.1	Gnomon	exon	21856503	21856959	.	-	.	ID=exon-XM_011337610.3-1;Dbxref=GeneID:105278483%2CGenbank:XM_011337610.3;Parent=rna-XM_011337610.3
NC_039506.1	Gnomon	exon	21852256	21852418	.	-	.	ID=exon-XM_011337610.3-2;Dbxref=GeneID:105278483%2CGenbank:XM_011337610.3;Parent=rna-XM_011337610.3
NC_039506.1	Gnomon	CDS	24044764	24045066	.	+	0	Name=XP_011337395.2;ID=cds-XP_011337395.2;Dbxref=GeneID:105279367%2CGenbank:XP_011337395.2;Parent=rna-XM_011339093.3
NC_039506.1	Gnomon	CDS	24045149	24045473	.	+	0	Name=XP_011337395.2;ID=cds-XP_011337395.2;Dbxref=GeneID:105279367%2CGenbank:XP_011337395.2;Parent=rna-XM_011339093.3
NC_039506.1	Gnomon	CDS	24045926	24046164	.	+	0	Name=XP_011337395.2;ID=cds-XP_011337395.2;Dbxref=GeneID:105279367%2CGenbank:XP_011337395.2;Parent=rna-XM_011339093.3
NC_039506.1	Gnomon	mRNA	17773134	17775749	.	+	.	Name=XM_011331563.2;ID=rna-XM_011331563.2;Dbxref=GeneID:105274993%2CGenbank:XM_011331563.2;Parent=gene-LOC105274993
NC_039506.1	Gnomon	CDS	5088516	5088540	.	-	0	Name=XP_011334907.1;ID=cds-XP_011334907.1;Dbxref=GeneID:105277895%2CGenbank:XP_011334907.1;Parent=rna-XM_011336605.3
NC_039506.1	Gnomon	CDS	5087578	5088135	.	-	0	Name=XP_011334907.1;ID=cds-XP_011334907.1;Dbxref=GeneID:105277895%2CGenbank:XP_011334907.1;Parent=rna-XM_011336605.3
NC_039506.1	Gnomon	CDS	5087395	5087492	.	-	0	Name=XP_011334907.1;ID=cds-XP_011334907.1;Dbxref=GeneID:105277895%2CGenbank:XP_011334907.1;Parent=rna-XM_011336605.3
NC_039506.1	Gnomon	CDS	24264763	24264835	.	+	0	Name=XP_011337405.1;ID=cds-XP_011337405.1;Dbxref=GeneID:105279373%2CGenbank:XP_011337405.1;Parent=rna-XM_011339103.3
NC_039506.1	Gnomon	CDS	24265053	24265139	.	+	0	Name=XP_011337405.1;ID=cds-XP_011337405.1;Dbxref=GeneID:105279373%2CGenbank:XP_011337405.1;Parent=rna-XM_011339103.3
NC_039506.1	Gnomon	CDS	24265357	24265626	.	+	0	Name=XP_011337405.1;ID=cds-XP_011337405.1;Dbxref=GeneID:105279373%2CGenbank:XP_011337405.1;Parent=rna-XM_011339103.3
NC_039506.1	Gnomon	CDS	24266026	24266181	.	+	0	Name=XP_011337405.1;ID=cds-XP_011337405.1;Dbxref=GeneID:105279373%2CGenbank:XP_011337405.1;Parent=rna-XM_011339103.3
NC_039506.1	Gnomon	CDS	24267087	24267238	.	+	0	Name=XP_011337405.1;ID=cds-XP_011337405.1;Dbxref=GeneID:105279373%2CGenbank:XP_011337405.1;Parent=rna-XM_011339103.3
NC_039506.1	Gnomon	CDS	15765215	15765328	.	+	0	Name=XP_011329656.2;ID=cds-XP_011329656.2;Dbxref=GeneID:105274887%2CGenbank:XP_011329656.2;Parent=rna-XM_011331354.3
NC_039506.1	Gnomon	CDS	15766918	15767166	.	+	0	Name=XP_011329656.2;ID=cds-XP_011329656.2;Dbxref=GeneID:105274887%2CGenbank:XP_011329656.2;Parent=rna-XM_011331354.3
NC_039506.1	Gnomon	CDS	15767250	15767396	.	+	0	Name=XP_011329656.2;ID=cds-XP_011329656.2;Dbxref=GeneID:105274887%2CGenbank:XP_011329656.2;Parent=rna-XM_011331354.3
NC_039506.1	Gnomon	CDS	15767507	15770317	.	+	0	Name=XP_011329656.2;ID=cds-XP_011329656.2;Dbxref=GeneID:105274887%2CGenbank:XP_011329656.2;Parent=rna-XM_011331354.3
NC_039506.1	Gnomon	mRNA	3605259	3607419	.	-	.	Name=XM_011340979.3;ID=rna-XM_011340979.3;Dbxref=GeneID:105280422%2CGenbank:XM_011340979.3;Parent=gene-LOC105280422
NC_039506.1	Gnomon	exon	10980671	10981925	.	+	.	ID=exon-XR_894914.3-1;Dbxref=GeneID:105284773%2CGenbank:XR_894914.3;Parent=rna-XR_894914.3
NC_039506.1	Gnomon	exon	10982011	10982908	.	+	.	ID=exon-XR_894914.3-2;Dbxref=GeneID:105284773%2CGenbank:XR_894914.3;Parent=rna-XR_894914.3
NC_039506.1	Gnomon	exon	1908382	1908615	.	+	.	ID=exon-XM_011340705.3-4;Dbxref=GeneID:105280286%2CGenbank:XM_011340705.3;Parent=rna-XM_011340705.3
NC_039506.1	Gnomon	exon	12029120	12030495	.	+	.	ID=exon-XM_026970569.1-1;Dbxref=GeneID:113562163%2CGenbank:XM_026970569.1;Parent=rna-XM_026970569.1
NC_039506.1	Gnomon	exon	1908767	1908940	.	+	.	ID=exon-XM_011340705.3-5;Dbxref=GeneID:105280286%2CGenbank:XM_011340705.3;Parent=rna-XM_011340705.3
NC_039506.1	Gnomon	exon	1907883	1908016	.	+	.	ID=exon-XM_011340705.3-2;Dbxref=GeneID:105280286%2CGenbank:XM_011340705.3;Parent=rna-XM_011340705.3
NC_039506.1	Gnomon	exon	1908126	1908286	.	+	.	ID=exon-XM_011340705.3-3;Dbxref=GeneID:105280286%2CGenbank:XM_011340705.3;Parent=rna-XM_011340705.3
NC_039506.1	Gnomon	exon	1909911	1910040	.	+	.	ID=exon-XM_011340705.3-8;Dbxref=GeneID:105280286%2CGenbank:XM_011340705.3;Parent=rna-XM_011340705.3
NC_039506.1	Gnomon	exon	1910133	1910491	.	+	.	ID=exon-XM_011340705.3-9;Dbxref=GeneID:105280286%2CGenbank:XM_011340705.3;Parent=rna-XM_011340705.3
NC_039506.1	Gnomon	exon	1909090	1909309	.	+	.	ID=exon-XM_011340705.3-6;Dbxref=GeneID:105280286%2CGenbank:XM_011340705.3;Parent=rna-XM_011340705.3
NC_039506.1	Gnomon	exon	1909428	1909763	.	+	.	ID=exon-XM_011340705.3-7;Dbxref=GeneID:105280286%2CGenbank:XM_011340705.3;Parent=rna-XM_011340705.3
NC_039506.1	Gnomon	exon	1907553	1907688	.	+	.	ID=exon-XM_011340705.3-1;Dbxref=GeneID:105280286%2CGenbank:XM_011340705.3;Parent=rna-XM_011340705.3
NC_039506.1	Gnomon	exon	14185576	14186579	.	-	.	ID=exon-XM_011342095.2-1;Dbxref=GeneID:105281102%2CGenbank:XM_011342095.2;Parent=rna-XM_011342095.2
NC_039506.1	Gnomon	exon	14181659	14181887	.	-	.	ID=exon-XM_011342095.2-2;Dbxref=GeneID:105281102%2CGenbank:XM_011342095.2;Parent=rna-XM_011342095.2
NC_039506.1	Gnomon	exon	14180781	14181349	.	-	.	ID=exon-XM_011342095.2-3;Dbxref=GeneID:105281102%2CGenbank:XM_011342095.2;Parent=rna-XM_011342095.2
NC_039506.1	Gnomon	mRNA	5059839	5075505	.	+	.	Name=XM_011336612.3;ID=rna-XM_011336612.3;Dbxref=GeneID:105277899%2CGenbank:XM_011336612.3;Parent=gene-LOC105277899
NC_039506.1	Gnomon	lnc_RNA	10932422	10933972	.	-	.	Name=XR_002193682.1;ID=rna-XR_002193682.1;Dbxref=GeneID:105284782%2CGenbank:XR_002193682.1;Parent=gene-LOC105284782
NC_039506.1	Gnomon	CDS	2212551	2212652	.	-	0	Name=XP_011339060.1;ID=cds-XP_011339060.1;Dbxref=GeneID:105280314%2CGenbank:XP_011339060.1;Parent=rna-XM_011340758.3
NC_039506.1	Gnomon	CDS	2212238	2212476	.	-	0	Name=XP_011339060.1;ID=cds-XP_011339060.1;Dbxref=GeneID:105280314%2CGenbank:XP_011339060.1;Parent=rna-XM_011340758.3
NC_039506.1	Gnomon	CDS	2211788	2212125	.	-	0	Name=XP_011339060.1;ID=cds-XP_011339060.1;Dbxref=GeneID:105280314%2CGenbank:XP_011339060.1;Parent=rna-XM_011340758.3
NC_039506.1	Gnomon	CDS	2211064	2211676	.	-	0	Name=XP_011339060.1;ID=cds-XP_011339060.1;Dbxref=GeneID:105280314%2CGenbank:XP_011339060.1;Parent=rna-XM_011340758.3
NC_039506.1	Gnomon	CDS	2210497	2210848	.	-	0	Name=XP_011339060.1;ID=cds-XP_011339060.1;Dbxref=GeneID:105280314%2CGenbank:XP_011339060.1;Parent=rna-XM_011340758.3
NC_039506.1	Gnomon	CDS	2209880	2210285	.	-	0	Name=XP_011339060.1;ID=cds-XP_011339060.1;Dbxref=GeneID:105280314%2CGenbank:XP_011339060.1;Parent=rna-XM_011340758.3
NC_039506.1	Gnomon	CDS	2209507	2209766	.	-	0	Name=XP_011339060.1;ID=cds-XP_011339060.1;Dbxref=GeneID:105280314%2CGenbank:XP_011339060.1;Parent=rna-XM_011340758.3
NC_039506.1	Gnomon	CDS	2209221	2209405	.	-	0	Name=XP_011339060.1;ID=cds-XP_011339060.1;Dbxref=GeneID:105280314%2CGenbank:XP_011339060.1;Parent=rna-XM_011340758.3
NC_039506.1	Gnomon	CDS	2208953	2209016	.	-	0	Name=XP_011339060.1;ID=cds-XP_011339060.1;Dbxref=GeneID:105280314%2CGenbank:XP_011339060.1;Parent=rna-XM_011340758.3
NC_039506.1	Gnomon	CDS	12875158	12875234	.	+	0	Name=XP_026829422.1;ID=cds-XP_026829422.1;Dbxref=GeneID:105281536%2CGenbank:XP_026829422.1;Parent=rna-XM_026973621.1
NC_039506.1	Gnomon	CDS	12875327	12875362	.	+	0	Name=XP_026829422.1;ID=cds-XP_026829422.1;Dbxref=GeneID:105281536%2CGenbank:XP_026829422.1;Parent=rna-XM_026973621.1
NC_039506.1	Gnomon	CDS	12875516	12875792	.	+	0	Name=XP_026829422.1;ID=cds-XP_026829422.1;Dbxref=GeneID:105281536%2CGenbank:XP_026829422.1;Parent=rna-XM_026973621.1
NC_039506.1	Gnomon	CDS	23806667	23807002	.	-	0	Name=XP_026826924.1;ID=cds-XP_026826924.1;Dbxref=GeneID:105279350%2CGenbank:XP_026826924.1;Parent=rna-XM_026971123.1
NC_039506.1	Gnomon	CDS	23802277	23802546	.	-	0	Name=XP_026826924.1;ID=cds-XP_026826924.1;Dbxref=GeneID:105279350%2CGenbank:XP_026826924.1;Parent=rna-XM_026971123.1
NC_039506.1	Gnomon	CDS	23776590	23776658	.	-	0	Name=XP_026826924.1;ID=cds-XP_026826924.1;Dbxref=GeneID:105279350%2CGenbank:XP_026826924.1;Parent=rna-XM_026971123.1
NC_039506.1	Gnomon	CDS	23776455	23776506	.	-	0	Name=XP_026826924.1;ID=cds-XP_026826924.1;Dbxref=GeneID:105279350%2CGenbank:XP_026826924.1;Parent=rna-XM_026971123.1
NC_039506.1	Gnomon	CDS	23762589	23762764	.	-	0	Name=XP_026826924.1;ID=cds-XP_026826924.1;Dbxref=GeneID:105279350%2CGenbank:XP_026826924.1;Parent=rna-XM_026971123.1
NC_039506.1	Gnomon	CDS	23711983	23713134	.	-	0	Name=XP_026826924.1;ID=cds-XP_026826924.1;Dbxref=GeneID:105279350%2CGenbank:XP_026826924.1;Parent=rna-XM_026971123.1
NC_039506.1	Gnomon	gene	2977805	2978381	.	-	.	Name=LOC113563432;ID=gene-LOC113563432;Dbxref=GeneID:113563432
NC_039506.1	Gnomon	gene	3381118	3381753	.	-	.	Name=LOC113563435;ID=gene-LOC113563435;Dbxref=GeneID:113563435
NC_039506.1	Gnomon	exon	21618895	21619105	.	+	.	ID=exon-XM_011337634.2-8;Dbxref=GeneID:105278498%2CGenbank:XM_011337634.2;Parent=rna-XM_011337634.2
NC_039506.1	Gnomon	exon	21619182	21619417	.	+	.	ID=exon-XM_011337634.2-9;Dbxref=GeneID:105278498%2CGenbank:XM_011337634.2;Parent=rna-XM_011337634.2
NC_039506.1	Gnomon	exon	21615243	21616092	.	+	.	ID=exon-XM_011337634.2-1;Dbxref=GeneID:105278498%2CGenbank:XM_011337634.2;Parent=rna-XM_011337634.2
NC_039506.1	Gnomon	exon	21616628	21616830	.	+	.	ID=exon-XM_011337634.2-2;Dbxref=GeneID:105278498%2CGenbank:XM_011337634.2;Parent=rna-XM_011337634.2
NC_039506.1	Gnomon	exon	21617239	21617598	.	+	.	ID=exon-XM_011337634.2-3;Dbxref=GeneID:105278498%2CGenbank:XM_011337634.2;Parent=rna-XM_011337634.2
[truncated: 48,011 more rows]
