# Supplementary material for: Prevalent bee venom genes evolved before the aculeate stinger and eusociality
Source: BMC Biol. 2023 Oct 23;21:229. doi: 10.1186/s12915-023-01656-5 (PMC10591384; doi:10.1186/s12915-023-01656-5)
Supplement: Supplementary file 42 — Additional file 42. Gff files of all toxin gene annotations. [file 12915_2023_1656_MOESM42_ESM.zip › AdditionalFile9_ToxinGeneAnnotations/NW_022882944._SECA.gff_modified_Koludarov_et_al_2021.gff3]

##gff-version 3
##source-version geneious 2020.2.2
##sequence-region	NW_022882944	1	4391090
NW_022882944	Koludarov_et_al_2021	source	1	4391090	.	+	.	Name=source Bombus vosnesenskii
NW_022882944	Koludarov_et_al_2021	exon	248832	249145	.	-	.	Name=LOC117232756 exon
NW_022882944	Koludarov_et_al_2021	exon	242503	242628	.	-	.	Name=LOC117232756 exon
NW_022882944	Koludarov_et_al_2021	exon	3720489	3720609	.	+	.	Name=LOC117232932 exon
NW_022882944	Koludarov_et_al_2021	exon	3717257	3717375	.	+	.	Name=LOC117232931 exon
NW_022882944	Koludarov_et_al_2021	exon	3718875	3718992	.	+	.	Name=LOC117232930 exon
NW_022882944	Koludarov_et_al_2021	exon	249654	249686	.	-	.	Name=LOC117232756 exon
NW_022882944	Koludarov_et_al_2021	misc_RNA	1492097	1492229	.	-	.	Name=LOC117232852 RNA;ID=EWKMg4ru1zPvdBw+uzMEhS+PpGo.1624892356060.118476
NW_022882944	Koludarov_et_al_2021	misc_RNA	1491049	1491722	.	-	.	Name=LOC117232852 RNA;ID=EWKMg4ru1zPvdBw+uzMEhS+PpGo.1624892356060.118476
NW_022882944	Koludarov_et_al_2021	misc_RNA	1405671	1406228	.	-	.	Name=LOC117232852 RNA;ID=EWKMg4ru1zPvdBw+uzMEhS+PpGo.1624892356060.118476
NW_022882944	Koludarov_et_al_2021	misc_RNA	1404269	1404489	.	-	.	Name=LOC117232852 RNA;ID=EWKMg4ru1zPvdBw+uzMEhS+PpGo.1624892356060.118476
NW_022882944	Koludarov_et_al_2021	misc_RNA	1404080	1404180	.	-	.	Name=LOC117232852 RNA;ID=EWKMg4ru1zPvdBw+uzMEhS+PpGo.1624892356060.118476
NW_022882944	Koludarov_et_al_2021	misc_RNA	1403898	1404014	.	-	.	Name=LOC117232852 RNA;ID=EWKMg4ru1zPvdBw+uzMEhS+PpGo.1624892356060.118476
NW_022882944	Koludarov_et_al_2021	misc_RNA	1403642	1403792	.	-	.	Name=LOC117232852 RNA;ID=EWKMg4ru1zPvdBw+uzMEhS+PpGo.1624892356060.118476
NW_022882944	Koludarov_et_al_2021	misc_RNA	1403234	1403572	.	-	.	Name=LOC117232852 RNA;ID=EWKMg4ru1zPvdBw+uzMEhS+PpGo.1624892356060.118476
NW_022882944	Koludarov_et_al_2021	misc_RNA	1403065	1403160	.	-	.	Name=LOC117232852 RNA;ID=EWKMg4ru1zPvdBw+uzMEhS+PpGo.1624892356060.118476
NW_022882944	Koludarov_et_al_2021	misc_RNA	1402830	1402959	.	-	.	Name=LOC117232852 RNA;ID=EWKMg4ru1zPvdBw+uzMEhS+PpGo.1624892356060.118476
NW_022882944	Koludarov_et_al_2021	misc_RNA	1402588	1402745	.	-	.	Name=LOC117232852 RNA;ID=EWKMg4ru1zPvdBw+uzMEhS+PpGo.1624892356060.118476
NW_022882944	Koludarov_et_al_2021	misc_RNA	1402404	1402493	.	-	.	Name=LOC117232852 RNA;ID=EWKMg4ru1zPvdBw+uzMEhS+PpGo.1624892356060.118476
NW_022882944	Koludarov_et_al_2021	misc_RNA	1401316	1402271	.	-	.	Name=LOC117232852 RNA;ID=EWKMg4ru1zPvdBw+uzMEhS+PpGo.1624892356060.118476
NW_022882944	Koludarov_et_al_2021	misc_RNA	1401157	1401239	.	-	.	Name=LOC117232852 RNA;ID=EWKMg4ru1zPvdBw+uzMEhS+PpGo.1624892356060.118476
NW_022882944	Koludarov_et_al_2021	misc_RNA	1400844	1400985	.	-	.	Name=LOC117232852 RNA;ID=EWKMg4ru1zPvdBw+uzMEhS+PpGo.1624892356060.118476
NW_022882944	Koludarov_et_al_2021	misc_RNA	3931588	3931633	.	+	.	Name=LOC117232891 RNA;ID=EWKMg4ru1zPvdBw+uzMEhS+PpGo.1624892356060.118477
NW_022882944	Koludarov_et_al_2021	misc_RNA	3982754	3983007	.	+	.	Name=LOC117232891 RNA;ID=EWKMg4ru1zPvdBw+uzMEhS+PpGo.1624892356060.118477
NW_022882944	Koludarov_et_al_2021	misc_RNA	3984539	3985350	.	+	.	Name=LOC117232891 RNA;ID=EWKMg4ru1zPvdBw+uzMEhS+PpGo.1624892356060.118477
NW_022882944	Koludarov_et_al_2021	misc_RNA	3985754	3986599	.	+	.	Name=LOC117232891 RNA;ID=EWKMg4ru1zPvdBw+uzMEhS+PpGo.1624892356060.118477
NW_022882944	Koludarov_et_al_2021	misc_RNA	3986693	3988091	.	+	.	Name=LOC117232891 RNA;ID=EWKMg4ru1zPvdBw+uzMEhS+PpGo.1624892356060.118477
NW_022882944	Koludarov_et_al_2021	misc_RNA	186358	186837	.	+	.	Name=LOC117232741 RNA;ID=EWKMg4ru1zPvdBw+uzMEhS+PpGo.1624892356060.118478
NW_022882944	Koludarov_et_al_2021	misc_RNA	194255	194671	.	+	.	Name=LOC117232741 RNA;ID=EWKMg4ru1zPvdBw+uzMEhS+PpGo.1624892356060.118478
NW_022882944	Koludarov_et_al_2021	misc_RNA	226688	226831	.	+	.	Name=LOC117232741 RNA;ID=EWKMg4ru1zPvdBw+uzMEhS+PpGo.1624892356060.118478
NW_022882944	Koludarov_et_al_2021	misc_RNA	229434	229765	.	+	.	Name=LOC117232741 RNA;ID=EWKMg4ru1zPvdBw+uzMEhS+PpGo.1624892356060.118478
NW_022882944	Koludarov_et_al_2021	misc_RNA	229887	230161	.	+	.	Name=LOC117232741 RNA;ID=EWKMg4ru1zPvdBw+uzMEhS+PpGo.1624892356060.118478
NW_022882944	Koludarov_et_al_2021	misc_RNA	230283	231210	.	+	.	Name=LOC117232741 RNA;ID=EWKMg4ru1zPvdBw+uzMEhS+PpGo.1624892356060.118478
NW_022882944	Koludarov_et_al_2021	misc_RNA	231268	232579	.	+	.	Name=LOC117232741 RNA;ID=EWKMg4ru1zPvdBw+uzMEhS+PpGo.1624892356060.118478
NW_022882944	Koludarov_et_al_2021	misc_RNA	3048954	3049987	.	-	.	Name=LOC117232867 RNA;ID=EWKMg4ru1zPvdBw+uzMEhS+PpGo.1624892356060.118479
NW_022882944	Koludarov_et_al_2021	misc_RNA	3047858	3048092	.	-	.	Name=LOC117232867 RNA;ID=EWKMg4ru1zPvdBw+uzMEhS+PpGo.1624892356060.118479
NW_022882944	Koludarov_et_al_2021	misc_RNA	3041337	3042967	.	-	.	Name=LOC117232867 RNA;ID=EWKMg4ru1zPvdBw+uzMEhS+PpGo.1624892356060.118479
NW_022882944	Koludarov_et_al_2021	misc_RNA	3038812	3039014	.	-	.	Name=LOC117232867 RNA;ID=EWKMg4ru1zPvdBw+uzMEhS+PpGo.1624892356060.118479
NW_022882944	Koludarov_et_al_2021	misc_RNA	3037948	3038733	.	-	.	Name=LOC117232867 RNA;ID=EWKMg4ru1zPvdBw+uzMEhS+PpGo.1624892356060.118479
NW_022882944	Koludarov_et_al_2021	misc_RNA	1383057	1383328	.	+	.	Name=LOC117232853 RNA;ID=EWKMg4ru1zPvdBw+uzMEhS+PpGo.1624892356060.118480
NW_022882944	Koludarov_et_al_2021	misc_RNA	1383405	1383462	.	+	.	Name=LOC117232853 RNA;ID=EWKMg4ru1zPvdBw+uzMEhS+PpGo.1624892356060.118480
NW_022882944	Koludarov_et_al_2021	misc_RNA	1384134	1384289	.	+	.	Name=LOC117232853 RNA;ID=EWKMg4ru1zPvdBw+uzMEhS+PpGo.1624892356060.118480
NW_022882944	Koludarov_et_al_2021	misc_RNA	1384417	1384649	.	+	.	Name=LOC117232853 RNA;ID=EWKMg4ru1zPvdBw+uzMEhS+PpGo.1624892356060.118480
NW_022882944	Koludarov_et_al_2021	misc_RNA	1384716	1384979	.	+	.	Name=LOC117232853 RNA;ID=EWKMg4ru1zPvdBw+uzMEhS+PpGo.1624892356060.118480
NW_022882944	Koludarov_et_al_2021	misc_RNA	1385070	1385265	.	+	.	Name=LOC117232853 RNA;ID=EWKMg4ru1zPvdBw+uzMEhS+PpGo.1624892356060.118480
NW_022882944	Koludarov_et_al_2021	misc_RNA	1385335	1385435	.	+	.	Name=LOC117232853 RNA;ID=EWKMg4ru1zPvdBw+uzMEhS+PpGo.1624892356060.118480
NW_022882944	Koludarov_et_al_2021	misc_RNA	1385530	1385597	.	+	.	Name=LOC117232853 RNA;ID=EWKMg4ru1zPvdBw+uzMEhS+PpGo.1624892356060.118480
NW_022882944	Koludarov_et_al_2021	misc_RNA	1386132	1386224	.	+	.	Name=LOC117232853 RNA;ID=EWKMg4ru1zPvdBw+uzMEhS+PpGo.1624892356060.118480
NW_022882944	Koludarov_et_al_2021	misc_RNA	1387104	1387142	.	+	.	Name=LOC117232853 RNA;ID=EWKMg4ru1zPvdBw+uzMEhS+PpGo.1624892356060.118480
NW_022882944	Koludarov_et_al_2021	misc_RNA	1387954	1388007	.	+	.	Name=LOC117232853 RNA;ID=EWKMg4ru1zPvdBw+uzMEhS+PpGo.1624892356060.118480
NW_022882944	Koludarov_et_al_2021	misc_RNA	1388755	1388822	.	+	.	Name=LOC117232853 RNA;ID=EWKMg4ru1zPvdBw+uzMEhS+PpGo.1624892356060.118480
NW_022882944	Koludarov_et_al_2021	misc_RNA	1389086	1389232	.	+	.	Name=LOC117232853 RNA;ID=EWKMg4ru1zPvdBw+uzMEhS+PpGo.1624892356060.118480
NW_022882944	Koludarov_et_al_2021	misc_RNA	1389435	1389610	.	+	.	Name=LOC117232853 RNA;ID=EWKMg4ru1zPvdBw+uzMEhS+PpGo.1624892356060.118480
NW_022882944	Koludarov_et_al_2021	misc_RNA	1389706	1389910	.	+	.	Name=LOC117232853 RNA;ID=EWKMg4ru1zPvdBw+uzMEhS+PpGo.1624892356060.118480
NW_022882944	Koludarov_et_al_2021	misc_RNA	1389980	1390163	.	+	.	Name=LOC117232853 RNA;ID=EWKMg4ru1zPvdBw+uzMEhS+PpGo.1624892356060.118480
NW_022882944	Koludarov_et_al_2021	misc_RNA	1390230	1390507	.	+	.	Name=LOC117232853 RNA;ID=EWKMg4ru1zPvdBw+uzMEhS+PpGo.1624892356060.118480
NW_022882944	Koludarov_et_al_2021	misc_RNA	1390584	1390667	.	+	.	Name=LOC117232853 RNA;ID=EWKMg4ru1zPvdBw+uzMEhS+PpGo.1624892356060.118480
NW_022882944	Koludarov_et_al_2021	misc_RNA	1390738	1390830	.	+	.	Name=LOC117232853 RNA;ID=EWKMg4ru1zPvdBw+uzMEhS+PpGo.1624892356060.118480
NW_022882944	Koludarov_et_al_2021	misc_RNA	1390916	1391042	.	+	.	Name=LOC117232853 RNA;ID=EWKMg4ru1zPvdBw+uzMEhS+PpGo.1624892356060.118480
NW_022882944	Koludarov_et_al_2021	misc_RNA	1391184	1391393	.	+	.	Name=LOC117232853 RNA;ID=EWKMg4ru1zPvdBw+uzMEhS+PpGo.1624892356060.118480
NW_022882944	Koludarov_et_al_2021	misc_RNA	1391500	1392494	.	+	.	Name=LOC117232853 RNA;ID=EWKMg4ru1zPvdBw+uzMEhS+PpGo.1624892356060.118480
NW_022882944	Koludarov_et_al_2021	misc_RNA	4084387	4084536	.	+	.	Name=LOC117232876 RNA;ID=EWKMg4ru1zPvdBw+uzMEhS+PpGo.1624892356060.118481
NW_022882944	Koludarov_et_al_2021	misc_RNA	4085835	4085911	.	+	.	Name=LOC117232876 RNA;ID=EWKMg4ru1zPvdBw+uzMEhS+PpGo.1624892356060.118481
NW_022882944	Koludarov_et_al_2021	misc_RNA	4086480	4086612	.	+	.	Name=LOC117232876 RNA;ID=EWKMg4ru1zPvdBw+uzMEhS+PpGo.1624892356060.118481
NW_022882944	Koludarov_et_al_2021	misc_RNA	4087194	4089427	.	+	.	Name=LOC117232876 RNA;ID=EWKMg4ru1zPvdBw+uzMEhS+PpGo.1624892356060.118481
NW_022882944	Koludarov_et_al_2021	misc_RNA	4089513	4089771	.	+	.	Name=LOC117232876 RNA;ID=EWKMg4ru1zPvdBw+uzMEhS+PpGo.1624892356060.118481
NW_022882944	Koludarov_et_al_2021	misc_RNA	4089855	4090175	.	+	.	Name=LOC117232876 RNA;ID=EWKMg4ru1zPvdBw+uzMEhS+PpGo.1624892356060.118481
NW_022882944	Koludarov_et_al_2021	misc_RNA	4090250	4091010	.	+	.	Name=LOC117232876 RNA;ID=EWKMg4ru1zPvdBw+uzMEhS+PpGo.1624892356060.118481
NW_022882944	Koludarov_et_al_2021	misc_RNA	4091276	4091389	.	+	.	Name=LOC117232876 RNA;ID=EWKMg4ru1zPvdBw+uzMEhS+PpGo.1624892356060.118481
NW_022882944	Koludarov_et_al_2021	misc_RNA	3209203	3209546	.	+	.	Name=LOC117232723 RNA;ID=EWKMg4ru1zPvdBw+uzMEhS+PpGo.1624892356060.118482
NW_022882944	Koludarov_et_al_2021	misc_RNA	3209654	3209827	.	+	.	Name=LOC117232723 RNA;ID=EWKMg4ru1zPvdBw+uzMEhS+PpGo.1624892356060.118482
NW_022882944	Koludarov_et_al_2021	misc_RNA	3209912	3210041	.	+	.	Name=LOC117232723 RNA;ID=EWKMg4ru1zPvdBw+uzMEhS+PpGo.1624892356060.118482
NW_022882944	Koludarov_et_al_2021	misc_RNA	3210129	3210196	.	+	.	Name=LOC117232723 RNA;ID=EWKMg4ru1zPvdBw+uzMEhS+PpGo.1624892356060.118482
NW_022882944	Koludarov_et_al_2021	misc_RNA	3210435	3210668	.	+	.	Name=LOC117232723 RNA;ID=EWKMg4ru1zPvdBw+uzMEhS+PpGo.1624892356060.118482
NW_022882944	Koludarov_et_al_2021	misc_RNA	3210742	3210968	.	+	.	Name=LOC117232723 RNA;ID=EWKMg4ru1zPvdBw+uzMEhS+PpGo.1624892356060.118482
NW_022882944	Koludarov_et_al_2021	misc_RNA	3211046	3211376	.	+	.	Name=LOC117232723 RNA;ID=EWKMg4ru1zPvdBw+uzMEhS+PpGo.1624892356060.118482
NW_022882944	Koludarov_et_al_2021	misc_RNA	3211447	3211620	.	+	.	Name=LOC117232723 RNA;ID=EWKMg4ru1zPvdBw+uzMEhS+PpGo.1624892356060.118482
NW_022882944	Koludarov_et_al_2021	misc_RNA	3211675	3211923	.	+	.	Name=LOC117232723 RNA;ID=EWKMg4ru1zPvdBw+uzMEhS+PpGo.1624892356060.118482
NW_022882944	Koludarov_et_al_2021	misc_RNA	3212000	3212311	.	+	.	Name=LOC117232723 RNA;ID=EWKMg4ru1zPvdBw+uzMEhS+PpGo.1624892356060.118482
NW_022882944	Koludarov_et_al_2021	misc_RNA	3212415	3212542	.	+	.	Name=LOC117232723 RNA;ID=EWKMg4ru1zPvdBw+uzMEhS+PpGo.1624892356060.118482
NW_022882944	Koludarov_et_al_2021	misc_RNA	3212615	3212699	.	+	.	Name=LOC117232723 RNA;ID=EWKMg4ru1zPvdBw+uzMEhS+PpGo.1624892356060.118482
NW_022882944	Koludarov_et_al_2021	misc_RNA	3212757	3213016	.	+	.	Name=LOC117232723 RNA;ID=EWKMg4ru1zPvdBw+uzMEhS+PpGo.1624892356060.118482
NW_022882944	Koludarov_et_al_2021	misc_RNA	3213151	3213283	.	+	.	Name=LOC117232723 RNA;ID=EWKMg4ru1zPvdBw+uzMEhS+PpGo.1624892356060.118482
NW_022882944	Koludarov_et_al_2021	misc_RNA	3213347	3213600	.	+	.	Name=LOC117232723 RNA;ID=EWKMg4ru1zPvdBw+uzMEhS+PpGo.1624892356060.118482
NW_022882944	Koludarov_et_al_2021	misc_RNA	3213937	3213967	.	+	.	Name=LOC117232723 RNA;ID=EWKMg4ru1zPvdBw+uzMEhS+PpGo.1624892356060.118482
NW_022882944	Koludarov_et_al_2021	misc_RNA	3214168	3214185	.	+	.	Name=LOC117232723 RNA;ID=EWKMg4ru1zPvdBw+uzMEhS+PpGo.1624892356060.118482
NW_022882944	Koludarov_et_al_2021	misc_RNA	4083679	4084073	.	-	.	Name=LOC117232909 RNA;ID=EWKMg4ru1zPvdBw+uzMEhS+PpGo.1624892356060.118483
NW_022882944	Koludarov_et_al_2021	misc_RNA	4083124	4083353	.	-	.	Name=LOC117232909 RNA;ID=EWKMg4ru1zPvdBw+uzMEhS+PpGo.1624892356060.118483
NW_022882944	Koludarov_et_al_2021	misc_RNA	4081805	4083036	.	-	.	Name=LOC117232909 RNA;ID=EWKMg4ru1zPvdBw+uzMEhS+PpGo.1624892356060.118483
NW_022882944	Koludarov_et_al_2021	misc_RNA	4083124	4083670	.	-	.	Name=LOC117232909 RNA;ID=EWKMg4ru1zPvdBw+uzMEhS+PpGo.1624892356060.118484
NW_022882944	Koludarov_et_al_2021	misc_RNA	4081805	4083018	.	-	.	Name=LOC117232909 RNA;ID=EWKMg4ru1zPvdBw+uzMEhS+PpGo.1624892356060.118484
NW_022882944	Koludarov_et_al_2021	misc_RNA	4083124	4083670	.	-	.	Name=LOC117232909 RNA;ID=EWKMg4ru1zPvdBw+uzMEhS+PpGo.1624892356060.118485
NW_022882944	Koludarov_et_al_2021	misc_RNA	4082902	4083036	.	-	.	Name=LOC117232909 RNA;ID=EWKMg4ru1zPvdBw+uzMEhS+PpGo.1624892356060.118485
NW_022882944	Koludarov_et_al_2021	misc_RNA	4081805	4082843	.	-	.	Name=LOC117232909 RNA;ID=EWKMg4ru1zPvdBw+uzMEhS+PpGo.1624892356060.118485
NW_022882944	Koludarov_et_al_2021	misc_RNA	4083124	4083669	.	-	.	Name=LOC117232909 RNA;ID=EWKMg4ru1zPvdBw+uzMEhS+PpGo.1624892356060.118486
NW_022882944	Koludarov_et_al_2021	misc_RNA	4082879	4083036	.	-	.	Name=LOC117232909 RNA;ID=EWKMg4ru1zPvdBw+uzMEhS+PpGo.1624892356060.118486
NW_022882944	Koludarov_et_al_2021	misc_RNA	4081805	4082633	.	-	.	Name=LOC117232909 RNA;ID=EWKMg4ru1zPvdBw+uzMEhS+PpGo.1624892356060.118486
NW_022882944	Koludarov_et_al_2021	misc_RNA	4083425	4083662	.	-	.	Name=LOC117232909 RNA;ID=EWKMg4ru1zPvdBw+uzMEhS+PpGo.1624892356060.118487
NW_022882944	Koludarov_et_al_2021	misc_RNA	4083124	4083353	.	-	.	Name=LOC117232909 RNA;ID=EWKMg4ru1zPvdBw+uzMEhS+PpGo.1624892356060.118487
NW_022882944	Koludarov_et_al_2021	misc_RNA	4081805	4083036	.	-	.	Name=LOC117232909 RNA;ID=EWKMg4ru1zPvdBw+uzMEhS+PpGo.1624892356060.118487
NW_022882944	Koludarov_et_al_2021	misc_RNA	1855865	1856897	.	+	.	Name=LOC117232799 RNA;ID=EWKMg4ru1zPvdBw+uzMEhS+PpGo.1624892356060.118488
NW_022882944	Koludarov_et_al_2021	misc_RNA	1857102	1857232	.	+	.	Name=LOC117232799 RNA;ID=EWKMg4ru1zPvdBw+uzMEhS+PpGo.1624892356060.118488
NW_022882944	Koludarov_et_al_2021	misc_RNA	1857309	1857516	.	+	.	Name=LOC117232799 RNA;ID=EWKMg4ru1zPvdBw+uzMEhS+PpGo.1624892356060.118488
NW_022882944	Koludarov_et_al_2021	ncRNA	1651749	1652179	.	-	.	Name=LOC117232720 ncRNA;ID=EWKMg4ru1zPvdBw+uzMEhS+PpGo.1624892356060.118489
NW_022882944	Koludarov_et_al_2021	ncRNA	1650441	1650649	.	-	.	Name=LOC117232720 ncRNA;ID=EWKMg4ru1zPvdBw+uzMEhS+PpGo.1624892356060.118489
NW_022882944	Koludarov_et_al_2021	ncRNA	1642993	1643196	.	-	.	Name=LOC117232720 ncRNA;ID=EWKMg4ru1zPvdBw+uzMEhS+PpGo.1624892356060.118489
NW_022882944	Koludarov_et_al_2021	ncRNA	1641511	1642681	.	-	.	Name=LOC117232720 ncRNA;ID=EWKMg4ru1zPvdBw+uzMEhS+PpGo.1624892356060.118489
NW_022882944	Koludarov_et_al_2021	ncRNA	3312567	3312864	.	-	.	Name=LOC117232763 ncRNA;ID=EWKMg4ru1zPvdBw+uzMEhS+PpGo.1624892356060.118490
NW_022882944	Koludarov_et_al_2021	ncRNA	3311954	3312324	.	-	.	Name=LOC117232763 ncRNA;ID=EWKMg4ru1zPvdBw+uzMEhS+PpGo.1624892356060.118490
NW_022882944	Koludarov_et_al_2021	ncRNA	3311324	3311485	.	-	.	Name=LOC117232763 ncRNA;ID=EWKMg4ru1zPvdBw+uzMEhS+PpGo.1624892356060.118490
NW_022882944	Koludarov_et_al_2021	ncRNA	3309927	3310104	.	-	.	Name=LOC117232763 ncRNA;ID=EWKMg4ru1zPvdBw+uzMEhS+PpGo.1624892356060.118490
NW_022882944	Koludarov_et_al_2021	ncRNA	3307465	3307641	.	-	.	Name=LOC117232763 ncRNA;ID=EWKMg4ru1zPvdBw+uzMEhS+PpGo.1624892356060.118490
NW_022882944	Koludarov_et_al_2021	ncRNA	3304213	3304668	.	-	.	Name=LOC117232763 ncRNA;ID=EWKMg4ru1zPvdBw+uzMEhS+PpGo.1624892356060.118490
NW_022882944	Koludarov_et_al_2021	ncRNA	3312567	3312863	.	-	.	Name=LOC117232763 ncRNA;ID=EWKMg4ru1zPvdBw+uzMEhS+PpGo.1624892356060.118491
NW_022882944	Koludarov_et_al_2021	ncRNA	3311954	3312324	.	-	.	Name=LOC117232763 ncRNA;ID=EWKMg4ru1zPvdBw+uzMEhS+PpGo.1624892356060.118491
NW_022882944	Koludarov_et_al_2021	ncRNA	3311324	3311485	.	-	.	Name=LOC117232763 ncRNA;ID=EWKMg4ru1zPvdBw+uzMEhS+PpGo.1624892356060.118491
NW_022882944	Koludarov_et_al_2021	ncRNA	3309927	3310104	.	-	.	Name=LOC117232763 ncRNA;ID=EWKMg4ru1zPvdBw+uzMEhS+PpGo.1624892356060.118491
NW_022882944	Koludarov_et_al_2021	ncRNA	3307465	3307641	.	-	.	Name=LOC117232763 ncRNA;ID=EWKMg4ru1zPvdBw+uzMEhS+PpGo.1624892356060.118491
NW_022882944	Koludarov_et_al_2021	ncRNA	3304498	3304668	.	-	.	Name=LOC117232763 ncRNA;ID=EWKMg4ru1zPvdBw+uzMEhS+PpGo.1624892356060.118491
NW_022882944	Koludarov_et_al_2021	ncRNA	3304214	3304386	.	-	.	Name=LOC117232763 ncRNA;ID=EWKMg4ru1zPvdBw+uzMEhS+PpGo.1624892356060.118491
NW_022882944	Koludarov_et_al_2021	ncRNA	3312567	3312860	.	-	.	Name=LOC117232763 ncRNA;ID=EWKMg4ru1zPvdBw+uzMEhS+PpGo.1624892356060.118492
NW_022882944	Koludarov_et_al_2021	ncRNA	3312136	3312324	.	-	.	Name=LOC117232763 ncRNA;ID=EWKMg4ru1zPvdBw+uzMEhS+PpGo.1624892356060.118492
NW_022882944	Koludarov_et_al_2021	ncRNA	3311324	3311485	.	-	.	Name=LOC117232763 ncRNA;ID=EWKMg4ru1zPvdBw+uzMEhS+PpGo.1624892356060.118492
NW_022882944	Koludarov_et_al_2021	ncRNA	3309927	3310104	.	-	.	Name=LOC117232763 ncRNA;ID=EWKMg4ru1zPvdBw+uzMEhS+PpGo.1624892356060.118492
NW_022882944	Koludarov_et_al_2021	ncRNA	3307465	3307641	.	-	.	Name=LOC117232763 ncRNA;ID=EWKMg4ru1zPvdBw+uzMEhS+PpGo.1624892356060.118492
NW_022882944	Koludarov_et_al_2021	ncRNA	3304213	3304668	.	-	.	Name=LOC117232763 ncRNA;ID=EWKMg4ru1zPvdBw+uzMEhS+PpGo.1624892356060.118492
NW_022882944	Koludarov_et_al_2021	ncRNA	4137787	4139339	.	-	.	Name=LOC117232910 ncRNA;ID=EWKMg4ru1zPvdBw+uzMEhS+PpGo.1624892356060.118493
NW_022882944	Koludarov_et_al_2021	ncRNA	4137305	4137453	.	-	.	Name=LOC117232910 ncRNA;ID=EWKMg4ru1zPvdBw+uzMEhS+PpGo.1624892356060.118493
NW_022882944	Koludarov_et_al_2021	ncRNA	4136862	4137226	.	-	.	Name=LOC117232910 ncRNA;ID=EWKMg4ru1zPvdBw+uzMEhS+PpGo.1624892356060.118493
NW_022882944	Koludarov_et_al_2021	ncRNA	4132666	4132766	.	-	.	Name=LOC117232910 ncRNA;ID=EWKMg4ru1zPvdBw+uzMEhS+PpGo.1624892356060.118493
NW_022882944	Koludarov_et_al_2021	ncRNA	4130826	4132589	.	-	.	Name=LOC117232910 ncRNA;ID=EWKMg4ru1zPvdBw+uzMEhS+PpGo.1624892356060.118493
NW_022882944	Koludarov_et_al_2021	ncRNA	4137787	4139339	.	-	.	Name=LOC117232910 ncRNA;ID=EWKMg4ru1zPvdBw+uzMEhS+PpGo.1624892356061.118494
NW_022882944	Koludarov_et_al_2021	ncRNA	4137305	4137453	.	-	.	Name=LOC117232910 ncRNA;ID=EWKMg4ru1zPvdBw+uzMEhS+PpGo.1624892356061.118494
NW_022882944	Koludarov_et_al_2021	ncRNA	4136862	4137226	.	-	.	Name=LOC117232910 ncRNA;ID=EWKMg4ru1zPvdBw+uzMEhS+PpGo.1624892356061.118494
NW_022882944	Koludarov_et_al_2021	ncRNA	4132662	4132766	.	-	.	Name=LOC117232910 ncRNA;ID=EWKMg4ru1zPvdBw+uzMEhS+PpGo.1624892356061.118494
NW_022882944	Koludarov_et_al_2021	ncRNA	4130826	4132589	.	-	.	Name=LOC117232910 ncRNA;ID=EWKMg4ru1zPvdBw+uzMEhS+PpGo.1624892356061.118494
NW_022882944	Koludarov_et_al_2021	ncRNA	4300453	4300493	.	-	.	Name=LOC117232911 ncRNA;ID=EWKMg4ru1zPvdBw+uzMEhS+PpGo.1624892356061.118495
NW_022882944	Koludarov_et_al_2021	ncRNA	4293459	4294045	.	-	.	Name=LOC117232911 ncRNA;ID=EWKMg4ru1zPvdBw+uzMEhS+PpGo.1624892356061.118495
NW_022882944	Koludarov_et_al_2021	ncRNA	4293043	4293383	.	-	.	Name=LOC117232911 ncRNA;ID=EWKMg4ru1zPvdBw+uzMEhS+PpGo.1624892356061.118495
NW_022882944	Koludarov_et_al_2021	ncRNA	1352276	1352556	.	-	.	Name=LOC117232850 ncRNA;ID=EWKMg4ru1zPvdBw+uzMEhS+PpGo.1624892356061.118496
NW_022882944	Koludarov_et_al_2021	ncRNA	1349576	1352188	.	-	.	Name=LOC117232850 ncRNA;ID=EWKMg4ru1zPvdBw+uzMEhS+PpGo.1624892356061.118496
NW_022882944	Koludarov_et_al_2021	ncRNA	1348562	1349499	.	-	.	Name=LOC117232850 ncRNA;ID=EWKMg4ru1zPvdBw+uzMEhS+PpGo.1624892356061.118496
NW_022882944	Koludarov_et_al_2021	ncRNA	1346988	1347910	.	-	.	Name=LOC117232850 ncRNA;ID=EWKMg4ru1zPvdBw+uzMEhS+PpGo.1624892356061.118496
NW_022882944	Koludarov_et_al_2021	ncRNA	1346560	1346912	.	-	.	Name=LOC117232850 ncRNA;ID=EWKMg4ru1zPvdBw+uzMEhS+PpGo.1624892356061.118496
NW_022882944	Koludarov_et_al_2021	ncRNA	1352276	1352555	.	-	.	Name=LOC117232850 ncRNA;ID=EWKMg4ru1zPvdBw+uzMEhS+PpGo.1624892356061.118497
NW_022882944	Koludarov_et_al_2021	ncRNA	1349576	1352188	.	-	.	Name=LOC117232850 ncRNA;ID=EWKMg4ru1zPvdBw+uzMEhS+PpGo.1624892356061.118497
NW_022882944	Koludarov_et_al_2021	ncRNA	1349421	1349499	.	-	.	Name=LOC117232850 ncRNA;ID=EWKMg4ru1zPvdBw+uzMEhS+PpGo.1624892356061.118497
NW_022882944	Koludarov_et_al_2021	ncRNA	1348035	1349317	.	-	.	Name=LOC117232850 ncRNA;ID=EWKMg4ru1zPvdBw+uzMEhS+PpGo.1624892356061.118497
NW_022882944	Koludarov_et_al_2021	ncRNA	1352276	1352555	.	-	.	Name=LOC117232850 ncRNA;ID=EWKMg4ru1zPvdBw+uzMEhS+PpGo.1624892356061.118498
NW_022882944	Koludarov_et_al_2021	ncRNA	1349576	1352188	.	-	.	Name=LOC117232850 ncRNA;ID=EWKMg4ru1zPvdBw+uzMEhS+PpGo.1624892356061.118498
NW_022882944	Koludarov_et_al_2021	ncRNA	1349373	1349499	.	-	.	Name=LOC117232850 ncRNA;ID=EWKMg4ru1zPvdBw+uzMEhS+PpGo.1624892356061.118498
NW_022882944	Koludarov_et_al_2021	ncRNA	1348035	1349317	.	-	.	Name=LOC117232850 ncRNA;ID=EWKMg4ru1zPvdBw+uzMEhS+PpGo.1624892356061.118498
NW_022882944	Koludarov_et_al_2021	ncRNA	1352276	1352555	.	-	.	Name=LOC117232850 ncRNA;ID=EWKMg4ru1zPvdBw+uzMEhS+PpGo.1624892356061.118499
NW_022882944	Koludarov_et_al_2021	ncRNA	1349576	1352188	.	-	.	Name=LOC117232850 ncRNA;ID=EWKMg4ru1zPvdBw+uzMEhS+PpGo.1624892356061.118499
NW_022882944	Koludarov_et_al_2021	ncRNA	1348035	1349499	.	-	.	Name=LOC117232850 ncRNA;ID=EWKMg4ru1zPvdBw+uzMEhS+PpGo.1624892356061.118499
NW_022882944	Koludarov_et_al_2021	ncRNA	1352276	1352554	.	-	.	Name=LOC117232850 ncRNA;ID=EWKMg4ru1zPvdBw+uzMEhS+PpGo.1624892356066.118500
NW_022882944	Koludarov_et_al_2021	ncRNA	1351553	1352188	.	-	.	Name=LOC117232850 ncRNA;ID=EWKMg4ru1zPvdBw+uzMEhS+PpGo.1624892356066.118500
NW_022882944	Koludarov_et_al_2021	ncRNA	1349576	1351489	.	-	.	Name=LOC117232850 ncRNA;ID=EWKMg4ru1zPvdBw+uzMEhS+PpGo.1624892356066.118500
NW_022882944	Koludarov_et_al_2021	ncRNA	1348035	1349499	.	-	.	Name=LOC117232850 ncRNA;ID=EWKMg4ru1zPvdBw+uzMEhS+PpGo.1624892356066.118500
NW_022882944	Koludarov_et_al_2021	ncRNA	1352276	1352554	.	-	.	Name=LOC117232850 ncRNA;ID=EWKMg4ru1zPvdBw+uzMEhS+PpGo.1624892356066.118501
NW_022882944	Koludarov_et_al_2021	ncRNA	1351068	1352188	.	-	.	Name=LOC117232850 ncRNA;ID=EWKMg4ru1zPvdBw+uzMEhS+PpGo.1624892356066.118501
NW_022882944	Koludarov_et_al_2021	ncRNA	1349576	1350688	.	-	.	Name=LOC117232850 ncRNA;ID=EWKMg4ru1zPvdBw+uzMEhS+PpGo.1624892356066.118501
NW_022882944	Koludarov_et_al_2021	ncRNA	1348035	1349499	.	-	.	Name=LOC117232850 ncRNA;ID=EWKMg4ru1zPvdBw+uzMEhS+PpGo.1624892356066.118501
NW_022882944	Koludarov_et_al_2021	ncRNA	1352276	1352554	.	-	.	Name=LOC117232850 ncRNA;ID=EWKMg4ru1zPvdBw+uzMEhS+PpGo.1624892356066.118502
NW_022882944	Koludarov_et_al_2021	ncRNA	1350469	1352188	.	-	.	Name=LOC117232850 ncRNA;ID=EWKMg4ru1zPvdBw+uzMEhS+PpGo.1624892356066.118502
NW_022882944	Koludarov_et_al_2021	ncRNA	1349576	1350206	.	-	.	Name=LOC117232850 ncRNA;ID=EWKMg4ru1zPvdBw+uzMEhS+PpGo.1624892356066.118502
NW_022882944	Koludarov_et_al_2021	ncRNA	1348035	1349499	.	-	.	Name=LOC117232850 ncRNA;ID=EWKMg4ru1zPvdBw+uzMEhS+PpGo.1624892356066.118502
NW_022882944	Koludarov_et_al_2021	ncRNA	1352276	1352554	.	-	.	Name=LOC117232850 ncRNA;ID=EWKMg4ru1zPvdBw+uzMEhS+PpGo.1624892356066.118503
NW_022882944	Koludarov_et_al_2021	ncRNA	1350469	1352188	.	-	.	Name=LOC117232850 ncRNA;ID=EWKMg4ru1zPvdBw+uzMEhS+PpGo.1624892356066.118503
NW_022882944	Koludarov_et_al_2021	ncRNA	1349576	1350351	.	-	.	Name=LOC117232850 ncRNA;ID=EWKMg4ru1zPvdBw+uzMEhS+PpGo.1624892356066.118503
NW_022882944	Koludarov_et_al_2021	ncRNA	1348035	1349499	.	-	.	Name=LOC117232850 ncRNA;ID=EWKMg4ru1zPvdBw+uzMEhS+PpGo.1624892356066.118503
NW_022882944	Koludarov_et_al_2021	ncRNA	2286202	2286616	.	+	.	Name=LOC117232711 ncRNA;ID=EWKMg4ru1zPvdBw+uzMEhS+PpGo.1624892356066.118504
NW_022882944	Koludarov_et_al_2021	ncRNA	2288926	2289063	.	+	.	Name=LOC117232711 ncRNA;ID=EWKMg4ru1zPvdBw+uzMEhS+PpGo.1624892356066.118504
NW_022882944	Koludarov_et_al_2021	ncRNA	2289148	2290280	.	+	.	Name=LOC117232711 ncRNA;ID=EWKMg4ru1zPvdBw+uzMEhS+PpGo.1624892356066.118504
NW_022882944	Koludarov_et_al_2021	ncRNA	3254390	3254496	.	-	.	Name=LOC117232748 ncRNA;ID=EWKMg4ru1zPvdBw+uzMEhS+PpGo.1624892356066.118505
NW_022882944	Koludarov_et_al_2021	ncRNA	3254084	3254225	.	-	.	Name=LOC117232748 ncRNA;ID=EWKMg4ru1zPvdBw+uzMEhS+PpGo.1624892356066.118505
NW_022882944	Koludarov_et_al_2021	ncRNA	3253261	3253564	.	-	.	Name=LOC117232748 ncRNA;ID=EWKMg4ru1zPvdBw+uzMEhS+PpGo.1624892356066.118505
NW_022882944	Koludarov_et_al_2021	ncRNA	3252521	3253038	.	-	.	Name=LOC117232748 ncRNA;ID=EWKMg4ru1zPvdBw+uzMEhS+PpGo.1624892356066.118505
NW_022882944	Koludarov_et_al_2021	ncRNA	3251365	3251724	.	-	.	Name=LOC117232748 ncRNA;ID=EWKMg4ru1zPvdBw+uzMEhS+PpGo.1624892356066.118505
NW_022882944	Koludarov_et_al_2021	ncRNA	3250718	3251143	.	-	.	Name=LOC117232748 ncRNA;ID=EWKMg4ru1zPvdBw+uzMEhS+PpGo.1624892356066.118505
NW_022882944	Koludarov_et_al_2021	ncRNA	3250457	3250548	.	-	.	Name=LOC117232748 ncRNA;ID=EWKMg4ru1zPvdBw+uzMEhS+PpGo.1624892356066.118505
NW_022882944	Koludarov_et_al_2021	ncRNA	3254390	3254496	.	-	.	Name=LOC117232748 ncRNA;ID=EWKMg4ru1zPvdBw+uzMEhS+PpGo.1624892356066.118506
NW_022882944	Koludarov_et_al_2021	ncRNA	3254084	3254225	.	-	.	Name=LOC117232748 ncRNA;ID=EWKMg4ru1zPvdBw+uzMEhS+PpGo.1624892356066.118506
NW_022882944	Koludarov_et_al_2021	ncRNA	3252521	3253564	.	-	.	Name=LOC117232748 ncRNA;ID=EWKMg4ru1zPvdBw+uzMEhS+PpGo.1624892356066.118506
NW_022882944	Koludarov_et_al_2021	ncRNA	3251365	3251724	.	-	.	Name=LOC117232748 ncRNA;ID=EWKMg4ru1zPvdBw+uzMEhS+PpGo.1624892356066.118506
NW_022882944	Koludarov_et_al_2021	ncRNA	3250718	3251143	.	-	.	Name=LOC117232748 ncRNA;ID=EWKMg4ru1zPvdBw+uzMEhS+PpGo.1624892356066.118506
NW_022882944	Koludarov_et_al_2021	ncRNA	3250457	3250548	.	-	.	Name=LOC117232748 ncRNA;ID=EWKMg4ru1zPvdBw+uzMEhS+PpGo.1624892356066.118506
NW_022882944	Koludarov_et_al_2021	ncRNA	1645125	1645335	.	-	.	Name=LOC117232720 ncRNA;ID=EWKMg4ru1zPvdBw+uzMEhS+PpGo.1624892356066.118507
NW_022882944	Koludarov_et_al_2021	ncRNA	1642993	1643196	.	-	.	Name=LOC117232720 ncRNA;ID=EWKMg4ru1zPvdBw+uzMEhS+PpGo.1624892356066.118507
NW_022882944	Koludarov_et_al_2021	ncRNA	1641511	1642681	.	-	.	Name=LOC117232720 ncRNA;ID=EWKMg4ru1zPvdBw+uzMEhS+PpGo.1624892356066.118507
NW_022882944	Koludarov_et_al_2021	ncRNA	1492213	1492319	.	+	.	Name=LOC117232861 ncRNA;ID=EWKMg4ru1zPvdBw+uzMEhS+PpGo.1624892356066.118508
NW_022882944	Koludarov_et_al_2021	ncRNA	1494840	1495019	.	+	.	Name=LOC117232861 ncRNA;ID=EWKMg4ru1zPvdBw+uzMEhS+PpGo.1624892356066.118508
NW_022882944	Koludarov_et_al_2021	ncRNA	1495094	1495445	.	+	.	Name=LOC117232861 ncRNA;ID=EWKMg4ru1zPvdBw+uzMEhS+PpGo.1624892356066.118508
NW_022882944	Koludarov_et_al_2021	ncRNA	1058766	1059015	.	+	.	Name=LOC117232928 ncRNA;ID=EWKMg4ru1zPvdBw+uzMEhS+PpGo.1624892356067.118509
NW_022882944	Koludarov_et_al_2021	ncRNA	1060631	1060910	.	+	.	Name=LOC117232928 ncRNA;ID=EWKMg4ru1zPvdBw+uzMEhS+PpGo.1624892356067.118509
NW_022882944	Koludarov_et_al_2021	ncRNA	1060967	1061344	.	+	.	Name=LOC117232928 ncRNA;ID=EWKMg4ru1zPvdBw+uzMEhS+PpGo.1624892356067.118509
NW_022882944	Koludarov_et_al_2021	ncRNA	1313833	1315187	.	-	.	Name=LOC117232851 ncRNA;ID=EWKMg4ru1zPvdBw+uzMEhS+PpGo.1624892356067.118510
NW_022882944	Koludarov_et_al_2021	ncRNA	1313430	1313563	.	-	.	Name=LOC117232851 ncRNA;ID=EWKMg4ru1zPvdBw+uzMEhS+PpGo.1624892356067.118510
NW_022882944	Koludarov_et_al_2021	ncRNA	1312616	1313235	.	-	.	Name=LOC117232851 ncRNA;ID=EWKMg4ru1zPvdBw+uzMEhS+PpGo.1624892356067.118510
NW_022882944	Koludarov_et_al_2021	ncRNA	519772	519802	.	+	.	Name=LOC117232826 ncRNA;ID=EWKMg4ru1zPvdBw+uzMEhS+PpGo.1624892356067.118511
NW_022882944	Koludarov_et_al_2021	ncRNA	519904	519963	.	+	.	Name=LOC117232826 ncRNA;ID=EWKMg4ru1zPvdBw+uzMEhS+PpGo.1624892356067.118511
NW_022882944	Koludarov_et_al_2021	ncRNA	522001	522112	.	+	.	Name=LOC117232826 ncRNA;ID=EWKMg4ru1zPvdBw+uzMEhS+PpGo.1624892356067.118511
NW_022882944	Koludarov_et_al_2021	ncRNA	1180659	1181463	.	-	.	Name=LOC117232770 ncRNA;ID=EWKMg4ru1zPvdBw+uzMEhS+PpGo.1624892356067.118512
NW_022882944	Koludarov_et_al_2021	ncRNA	1179650	1179793	.	-	.	Name=LOC117232770 ncRNA;ID=EWKMg4ru1zPvdBw+uzMEhS+PpGo.1624892356067.118512
NW_022882944	Koludarov_et_al_2021	ncRNA	1179178	1179447	.	-	.	Name=LOC117232770 ncRNA;ID=EWKMg4ru1zPvdBw+uzMEhS+PpGo.1624892356067.118512
NW_022882944	Koludarov_et_al_2021	ncRNA	2765570	2765890	.	+	.	Name=LOC117232760 ncRNA;ID=EWKMg4ru1zPvdBw+uzMEhS+PpGo.1624892356067.118513
NW_022882944	Koludarov_et_al_2021	ncRNA	2766490	2766565	.	+	.	Name=LOC117232760 ncRNA;ID=EWKMg4ru1zPvdBw+uzMEhS+PpGo.1624892356067.118513
NW_022882944	Koludarov_et_al_2021	ncRNA	2766687	2766772	.	+	.	Name=LOC117232760 ncRNA;ID=EWKMg4ru1zPvdBw+uzMEhS+PpGo.1624892356067.118513
NW_022882944	Koludarov_et_al_2021	ncRNA	2766903	2767455	.	+	.	Name=LOC117232760 ncRNA;ID=EWKMg4ru1zPvdBw+uzMEhS+PpGo.1624892356067.118513
NW_022882944	Koludarov_et_al_2021	ncRNA	2765571	2765890	.	+	.	Name=LOC117232760 ncRNA;ID=EWKMg4ru1zPvdBw+uzMEhS+PpGo.1624892356067.118514
NW_022882944	Koludarov_et_al_2021	ncRNA	2766487	2766565	.	+	.	Name=LOC117232760 ncRNA;ID=EWKMg4ru1zPvdBw+uzMEhS+PpGo.1624892356067.118514
NW_022882944	Koludarov_et_al_2021	ncRNA	2766687	2766772	.	+	.	Name=LOC117232760 ncRNA;ID=EWKMg4ru1zPvdBw+uzMEhS+PpGo.1624892356067.118514
NW_022882944	Koludarov_et_al_2021	ncRNA	2766903	2767455	.	+	.	Name=LOC117232760 ncRNA;ID=EWKMg4ru1zPvdBw+uzMEhS+PpGo.1624892356067.118514
NW_022882944	Koludarov_et_al_2021	ncRNA	1053009	1053047	.	+	.	Name=LOC117232927 ncRNA;ID=EWKMg4ru1zPvdBw+uzMEhS+PpGo.1624892356067.118515
NW_022882944	Koludarov_et_al_2021	ncRNA	1053106	1054797	.	+	.	Name=LOC117232927 ncRNA;ID=EWKMg4ru1zPvdBw+uzMEhS+PpGo.1624892356067.118515
NW_022882944	Koludarov_et_al_2021	ncRNA	487561	487643	.	+	.	Name=LOC117232828 ncRNA;ID=EWKMg4ru1zPvdBw+uzMEhS+PpGo.1624892356067.118516
NW_022882944	Koludarov_et_al_2021	ncRNA	487889	488038	.	+	.	Name=LOC117232828 ncRNA;ID=EWKMg4ru1zPvdBw+uzMEhS+PpGo.1624892356067.118516
NW_022882944	Koludarov_et_al_2021	ncRNA	488107	489137	.	+	.	Name=LOC117232828 ncRNA;ID=EWKMg4ru1zPvdBw+uzMEhS+PpGo.1624892356067.118516
NW_022882944	Koludarov_et_al_2021	ncRNA	3091874	3092196	.	-	.	Name=LOC117232870 ncRNA;ID=EWKMg4ru1zPvdBw+uzMEhS+PpGo.1624892356067.118517
NW_022882944	Koludarov_et_al_2021	ncRNA	3091226	3091304	.	-	.	Name=LOC117232870 ncRNA;ID=EWKMg4ru1zPvdBw+uzMEhS+PpGo.1624892356067.118517
NW_022882944	Koludarov_et_al_2021	ncRNA	3090633	3090913	.	-	.	Name=LOC117232870 ncRNA;ID=EWKMg4ru1zPvdBw+uzMEhS+PpGo.1624892356067.118517
NW_022882944	Koludarov_et_al_2021	ncRNA	2963387	2963951	.	+	.	Name=LOC117232740 ncRNA;ID=EWKMg4ru1zPvdBw+uzMEhS+PpGo.1624892356067.118518
NW_022882944	Koludarov_et_al_2021	ncRNA	2964314	2964677	.	+	.	Name=LOC117232740 ncRNA;ID=EWKMg4ru1zPvdBw+uzMEhS+PpGo.1624892356067.118518
NW_022882944	Koludarov_et_al_2021	ncRNA	513788	513916	.	-	.	Name=LOC117232827 ncRNA;ID=EWKMg4ru1zPvdBw+uzMEhS+PpGo.1624892356067.118519
NW_022882944	Koludarov_et_al_2021	ncRNA	512632	512836	.	-	.	Name=LOC117232827 ncRNA;ID=EWKMg4ru1zPvdBw+uzMEhS+PpGo.1624892356067.118519
NW_022882944	Koludarov_et_al_2021	ncRNA	1040926	1041024	.	+	.	Name=LOC117232929 ncRNA;ID=EWKMg4ru1zPvdBw+uzMEhS+PpGo.1624892356067.118520
NW_022882944	Koludarov_et_al_2021	ncRNA	1041510	1042204	.	+	.	Name=LOC117232929 ncRNA;ID=EWKMg4ru1zPvdBw+uzMEhS+PpGo.1624892356067.118520
NW_022882944	Koludarov_et_al_2021	ncRNA	1266475	1266673	.	-	.	Name=LOC117232697 ncRNA;ID=EWKMg4ru1zPvdBw+uzMEhS+PpGo.1624892356067.118521
NW_022882944	Koludarov_et_al_2021	ncRNA	1265456	1266369	.	-	.	Name=LOC117232697 ncRNA;ID=EWKMg4ru1zPvdBw+uzMEhS+PpGo.1624892356067.118521
NW_022882944	Koludarov_et_al_2021	ncRNA	1414185	1414803	.	+	.	Name=LOC117232863 ncRNA;ID=EWKMg4ru1zPvdBw+uzMEhS+PpGo.1624892356067.118522
NW_022882944	Koludarov_et_al_2021	ncRNA	1415204	1415381	.	+	.	Name=LOC117232863 ncRNA;ID=EWKMg4ru1zPvdBw+uzMEhS+PpGo.1624892356067.118522
NW_022882944	Koludarov_et_al_2021	ncRNA	1423418	1423559	.	+	.	Name=LOC117232859 ncRNA;ID=EWKMg4ru1zPvdBw+uzMEhS+PpGo.1624892356067.118523
NW_022882944	Koludarov_et_al_2021	ncRNA	1423632	1424310	.	+	.	Name=LOC117232859 ncRNA;ID=EWKMg4ru1zPvdBw+uzMEhS+PpGo.1624892356067.118523
NW_022882944	Koludarov_et_al_2021	ncRNA	1424457	1424592	.	+	.	Name=LOC117232859 ncRNA;ID=EWKMg4ru1zPvdBw+uzMEhS+PpGo.1624892356067.118523
NW_022882944	Koludarov_et_al_2021	ncRNA	1423418	1423559	.	+	.	Name=LOC117232859 ncRNA;ID=EWKMg4ru1zPvdBw+uzMEhS+PpGo.1624892356067.118524
NW_022882944	Koludarov_et_al_2021	ncRNA	1423632	1424306	.	+	.	Name=LOC117232859 ncRNA;ID=EWKMg4ru1zPvdBw+uzMEhS+PpGo.1624892356067.118524
NW_022882944	Koludarov_et_al_2021	ncRNA	1424457	1424572	.	+	.	Name=LOC117232859 ncRNA;ID=EWKMg4ru1zPvdBw+uzMEhS+PpGo.1624892356067.118524
NW_022882944	Koludarov_et_al_2021	ncRNA	1426641	1427292	.	+	.	Name=LOC117232860 ncRNA;ID=EWKMg4ru1zPvdBw+uzMEhS+PpGo.1624892356067.118525
NW_022882944	Koludarov_et_al_2021	ncRNA	1427531	1427697	.	+	.	Name=LOC117232860 ncRNA;ID=EWKMg4ru1zPvdBw+uzMEhS+PpGo.1624892356067.118525
NW_022882944	Koludarov_et_al_2021	ncRNA	1051940	1052027	.	+	.	Name=LOC117232925 ncRNA;ID=EWKMg4ru1zPvdBw+uzMEhS+PpGo.1624892356067.118526
NW_022882944	Koludarov_et_al_2021	ncRNA	1052277	1052459	.	+	.	Name=LOC117232925 ncRNA;ID=EWKMg4ru1zPvdBw+uzMEhS+PpGo.1624892356067.118526
NW_022882944	Koludarov_et_al_2021	ncRNA	1052536	1052736	.	+	.	Name=LOC117232925 ncRNA;ID=EWKMg4ru1zPvdBw+uzMEhS+PpGo.1624892356067.118526
NW_022882944	Koludarov_et_al_2021	ncRNA	1052832	1052965	.	+	.	Name=LOC117232925 ncRNA;ID=EWKMg4ru1zPvdBw+uzMEhS+PpGo.1624892356067.118526
NW_022882944	Koludarov_et_al_2021	ncRNA	1767127	1767268	.	+	.	Name=LOC117232719 ncRNA;ID=EWKMg4ru1zPvdBw+uzMEhS+PpGo.1624892356067.118527
NW_022882944	Koludarov_et_al_2021	ncRNA	1767438	1768145	.	+	.	Name=LOC117232719 ncRNA;ID=EWKMg4ru1zPvdBw+uzMEhS+PpGo.1624892356067.118527
NW_022882944	Koludarov_et_al_2021	ncRNA	1406156	1406245	.	+	.	Name=LOC117232862 ncRNA;ID=EWKMg4ru1zPvdBw+uzMEhS+PpGo.1624892356068.118528
NW_022882944	Koludarov_et_al_2021	ncRNA	1406324	1407110	.	+	.	Name=LOC117232862 ncRNA;ID=EWKMg4ru1zPvdBw+uzMEhS+PpGo.1624892356068.118528
NW_022882944	Koludarov_et_al_2021	ncRNA	1949806	1949939	.	+	.	Name=LOC117232807 ncRNA;ID=EWKMg4ru1zPvdBw+uzMEhS+PpGo.1624892356068.118529
NW_022882944	Koludarov_et_al_2021	ncRNA	1950017	1950381	.	+	.	Name=LOC117232807 ncRNA;ID=EWKMg4ru1zPvdBw+uzMEhS+PpGo.1624892356068.118529
NW_022882944	Koludarov_et_al_2021	ncRNA	1950465	1950564	.	+	.	Name=LOC117232807 ncRNA;ID=EWKMg4ru1zPvdBw+uzMEhS+PpGo.1624892356068.118529
NW_022882944	Koludarov_et_al_2021	ncRNA	1949806	1949939	.	+	.	Name=LOC117232807 ncRNA;ID=EWKMg4ru1zPvdBw+uzMEhS+PpGo.1624892356068.118530
NW_022882944	Koludarov_et_al_2021	ncRNA	1950033	1950381	.	+	.	Name=LOC117232807 ncRNA;ID=EWKMg4ru1zPvdBw+uzMEhS+PpGo.1624892356068.118530
NW_022882944	Koludarov_et_al_2021	ncRNA	1950465	1950564	.	+	.	Name=LOC117232807 ncRNA;ID=EWKMg4ru1zPvdBw+uzMEhS+PpGo.1624892356068.118530
NW_022882944	Koludarov_et_al_2021	ncRNA	1280659	1280841	.	-	.	Name=LOC117232694 ncRNA;ID=EWKMg4ru1zPvdBw+uzMEhS+PpGo.1624892356068.118531
NW_022882944	Koludarov_et_al_2021	ncRNA	1280195	1280544	.	-	.	Name=LOC117232694 ncRNA;ID=EWKMg4ru1zPvdBw+uzMEhS+PpGo.1624892356068.118531
NW_022882944	Koludarov_et_al_2021	ncRNA	1272781	1272830	.	-	.	Name=LOC117232830 ncRNA;ID=EWKMg4ru1zPvdBw+uzMEhS+PpGo.1624892356068.118532
NW_022882944	Koludarov_et_al_2021	ncRNA	1272480	1272573	.	-	.	Name=LOC117232830 ncRNA;ID=EWKMg4ru1zPvdBw+uzMEhS+PpGo.1624892356068.118532
NW_022882944	Koludarov_et_al_2021	ncRNA	1272222	1272264	.	-	.	Name=LOC117232830 ncRNA;ID=EWKMg4ru1zPvdBw+uzMEhS+PpGo.1624892356068.118532
NW_022882944	Koludarov_et_al_2021	gene	3583868	3887438	.	+	.	Name=LOC117232884 gene
NW_022882944	Koludarov_et_al_2021	gene	2119081	2283188	.	+	.	Name=LOC117232709 gene
NW_022882944	Koludarov_et_al_2021	gene	1592732	1735778	.	+	.	Name=LOC117232715 gene
NW_022882944	Koludarov_et_al_2021	gene	717528	845652	.	-	.	Name=LOC117232821 gene
NW_022882944	Koludarov_et_al_2021	gene	50614	147079	.	+	.	Name=LOC117232698 gene
NW_022882944	Koludarov_et_al_2021	gene	1398046	1492229	.	-	.	Name=LOC117232852 gene
NW_022882944	Koludarov_et_al_2021	gene	2786787	2879147	.	+	.	Name=LOC117232734 gene
NW_022882944	Koludarov_et_al_2021	gene	2618062	2706297	.	+	.	Name=LOC117232672 gene
NW_022882944	Koludarov_et_al_2021	gene	2363296	2451355	.	+	.	Name=LOC117232728 gene
NW_022882944	Koludarov_et_al_2021	gene	2911437	2994574	.	-	.	Name=LOC117232733 gene
NW_022882944	Koludarov_et_al_2021	gene	1161424	1232290	.	+	.	Name=LOC117232766 gene
NW_022882944	Koludarov_et_al_2021	gene	1512545	1582821	.	-	.	Name=LOC117232864 gene
NW_022882944	Koludarov_et_al_2021	gene	1311519	1369077	.	+	.	Name=LOC117232847 gene
NW_022882944	Koludarov_et_al_2021	gene	3931588	3988091	.	+	.	Name=LOC117232891 gene
NW_022882944	Koludarov_et_al_2021	gene	3059933	3113616	.	+	.	Name=LOC117232868 gene
NW_022882944	Koludarov_et_al_2021	gene	633513	682927	.	+	.	Name=LOC117232814 gene
NW_022882944	Koludarov_et_al_2021	gene	2551852	2598870	.	-	.	Name=LOC117232701 gene
NW_022882944	Koludarov_et_al_2021	gene	3147105	3193866	.	+	.	Name=LOC117232804 gene
NW_022882944	Koludarov_et_al_2021	gene	186358	232579	.	+	.	Name=LOC117232741 gene
NW_022882944	Koludarov_et_al_2021	gene	382186	425624	.	+	.	Name=LOC117232823 gene
NW_022882944	Koludarov_et_al_2021	gene	2509672	2548485	.	-	.	Name=LOC117232780 gene
NW_022882944	Koludarov_et_al_2021	gene	3254780	3291677	.	+	.	Name=LOC117232745 gene
NW_022882944	Koludarov_et_al_2021	gene	459349	492642	.	-	.	Name=LOC117232815 gene
NW_022882944	Koludarov_et_al_2021	gene	521994	553892	.	-	.	Name=LOC117232818 gene
NW_022882944	Koludarov_et_al_2021	gene	595413	624611	.	-	.	Name=LOC117232813 gene
NW_022882944	Koludarov_et_al_2021	gene	4167700	4194727	.	-	.	Name=LOC117232885 gene
NW_022882944	Koludarov_et_al_2021	gene	3050702	3077204	.	-	.	Name=LOC117232869 gene
NW_022882944	Koludarov_et_al_2021	gene	297410	322303	.	+	.	Name=LOC117232721 gene
NW_022882944	Koludarov_et_al_2021	gene	432290	456603	.	-	.	Name=LOC117232816 gene
NW_022882944	Koludarov_et_al_2021	gene	3369134	3392617	.	+	.	Name=LOC117232915 gene
NW_022882944	Koludarov_et_al_2021	gene	1876702	1899675	.	-	.	Name=LOC117232789 gene
NW_022882944	Koludarov_et_al_2021	gene	4141575	4164528	.	+	.	Name=LOC117232886 gene
NW_022882944	Koludarov_et_al_2021	gene	2454993	2477653	.	-	.	Name=LOC117232727 gene
NW_022882944	Koludarov_et_al_2021	gene	3452504	3474922	.	+	.	Name=LOC117232874 gene
NW_022882944	Koludarov_et_al_2021	gene	1099746	1121781	.	+	.	Name=LOC117232707 gene
NW_022882944	Koludarov_et_al_2021	gene	1746000	1767412	.	-	.	Name=LOC117232713 gene
NW_022882944	Koludarov_et_al_2021	gene	3411678	3432199	.	+	.	Name=LOC117232919 gene
NW_022882944	Koludarov_et_al_2021	gene	3228046	3247766	.	-	.	Name=LOC117232831 gene
NW_022882944	Koludarov_et_al_2021	gene	3475845	3493220	.	+	.	Name=LOC117232875 gene
NW_022882944	Koludarov_et_al_2021	gene	1101107	1118304	.	-	.	Name=LOC117232708 gene
NW_022882944	Koludarov_et_al_2021	gene	1041939	1058284	.	-	.	Name=LOC117232924 gene
NW_022882944	Koludarov_et_al_2021	gene	339447	354791	.	+	.	Name=LOC117232783 gene
NW_022882944	Koludarov_et_al_2021	gene	1768995	1783691	.	-	.	Name=LOC117232699 gene
NW_022882944	Koludarov_et_al_2021	gene	3527861	3542147	.	+	.	Name=LOC117232772 gene
NW_022882944	Koludarov_et_al_2021	gene	1497758	1511684	.	+	.	Name=LOC117232858 gene
NW_022882944	Koludarov_et_al_2021	gene	4048681	4062377	.	+	.	Name=LOC117232879 gene
NW_022882944	Koludarov_et_al_2021	gene	1292111	1305574	.	-	.	Name=LOC117232687 gene
NW_022882944	Koludarov_et_al_2021	gene	1247140	1260426	.	+	.	Name=LOC117232696 gene
NW_022882944	Koludarov_et_al_2021	gene	1021401	1034093	.	-	.	Name=LOC117232675 gene
NW_022882944	Koludarov_et_al_2021	gene	2600080	2612298	.	+	.	Name=LOC117232673 gene
NW_022882944	Koludarov_et_al_2021	gene	3037948	3049987	.	-	.	Name=LOC117232867 gene
NW_022882944	Koludarov_et_al_2021	gene	2483379	2494907	.	-	.	Name=LOC117232712 gene
NW_022882944	Koludarov_et_al_2021	gene	355798	366890	.	-	.	Name=LOC117232782 gene
NW_022882944	Koludarov_et_al_2021	gene	3567169	3578053	.	+	.	Name=LOC117232888 gene
NW_022882944	Koludarov_et_al_2021	gene	4063412	4074271	.	+	.	Name=LOC117232878 gene
NW_022882944	Koludarov_et_al_2021	gene	1368861	1379577	.	-	.	Name=LOC117232848 gene
NW_022882944	Koludarov_et_al_2021	gene	1124654	1135336	.	-	.	Name=LOC117232665 gene
NW_022882944	Koludarov_et_al_2021	gene	1641511	1652179	.	-	.	Name=LOC117232720 gene
NW_022882944	Koludarov_et_al_2021	gene	3502622	3513239	.	+	.	Name=LOC117232671 gene
NW_022882944	Koludarov_et_al_2021	gene	502883	513247	.	+	.	Name=LOC117232817 gene
NW_022882944	Koludarov_et_al_2021	gene	3327116	3336731	.	-	.	Name=LOC117232677 gene
NW_022882944	Koludarov_et_al_2021	gene	1383057	1392494	.	+	.	Name=LOC117232853 gene
NW_022882944	Koludarov_et_al_2021	gene	1914003	1923407	.	+	.	Name=LOC117232812 gene
NW_022882944	Koludarov_et_al_2021	gene	4023312	4032702	.	-	.	Name=LOC117232896 gene
NW_022882944	Koludarov_et_al_2021	gene	3096080	3105077	.	-	.	Name=LOC117232835 gene
NW_022882944	Koludarov_et_al_2021	gene	3304213	3312864	.	-	.	Name=LOC117232763 gene
NW_022882944	Koludarov_et_al_2021	gene	3543494	3552016	.	+	.	Name=LOC117232776 gene
NW_022882944	Koludarov_et_al_2021	gene	4130826	4139339	.	-	.	Name=LOC117232910 gene
NW_022882944	Koludarov_et_al_2021	gene	1826796	1835243	.	+	.	Name=LOC117232784 gene
NW_022882944	Koludarov_et_al_2021	gene	4118593	4126980	.	-	.	Name=LOC117232898 gene
NW_022882944	Koludarov_et_al_2021	gene	4084387	4092726	.	+	.	Name=LOC117232876 gene
NW_022882944	Koludarov_et_al_2021	gene	1859364	1867675	.	-	.	Name=LOC117232787 gene
NW_022882944	Koludarov_et_al_2021	gene	2882043	2890321	.	-	.	Name=LOC117232735 gene
NW_022882944	Koludarov_et_al_2021	gene	4104568	4112838	.	+	.	Name=LOC117232890 gene
NW_022882944	Koludarov_et_al_2021	gene	1151655	1159368	.	-	.	Name=LOC117232769 gene
NW_022882944	Koludarov_et_al_2021	gene	1926907	1934550	.	+	.	Name=LOC117232808 gene
NW_022882944	Koludarov_et_al_2021	gene	3337369	3345005	.	+	.	Name=LOC117232680 gene
NW_022882944	Koludarov_et_al_2021	gene	4003625	4011246	.	+	.	Name=LOC117232881 gene
NW_022882944	Koludarov_et_al_2021	gene	4293043	4300493	.	-	.	Name=LOC117232911 gene
NW_022882944	Koludarov_et_al_2021	gene	3493665	3501066	.	+	.	Name=LOC117232871 gene
NW_022882944	Koludarov_et_al_2021	gene	4042380	4049649	.	-	.	Name=LOC117232892 gene
NW_022882944	Koludarov_et_al_2021	gene	242503	249686	.	-	.	Name=LOC117232756 gene
NW_022882944	Koludarov_et_al_2021	gene	1500791	1507972	.	-	.	Name=LOC117232857 gene
NW_022882944	Koludarov_et_al_2021	gene	3401052	3408137	.	+	.	Name=LOC117232912 gene
NW_022882944	Koludarov_et_al_2021	gene	1795951	1803021	.	+	.	Name=LOC117232794 gene
NW_022882944	Koludarov_et_al_2021	gene	3113744	3120649	.	-	.	Name=LOC117232866 gene
NW_022882944	Koludarov_et_al_2021	gene	3294066	3300959	.	-	.	Name=LOC117232754 gene
NW_022882944	Koludarov_et_al_2021	gene	2770470	2776978	.	-	.	Name=LOC117232758 gene
NW_022882944	Koludarov_et_al_2021	gene	3029069	3035538	.	+	.	Name=LOC117232806 gene
NW_022882944	Koludarov_et_al_2021	gene	1065983	1072443	.	-	.	Name=LOC117232840 gene
NW_022882944	Koludarov_et_al_2021	gene	2743145	2749398	.	-	.	Name=LOC117232781 gene
NW_022882944	Koludarov_et_al_2021	gene	1346560	1352556	.	-	.	Name=LOC117232850 gene
NW_022882944	Koludarov_et_al_2021	gene	2890823	2896572	.	-	.	Name=LOC117232736 gene
NW_022882944	Koludarov_et_al_2021	gene	1843583	1849189	.	+	.	Name=LOC117232786 gene
NW_022882944	Koludarov_et_al_2021	gene	1901095	1906649	.	+	.	Name=LOC117232809 gene
NW_022882944	Koludarov_et_al_2021	gene	330940	336402	.	-	.	Name=LOC117232704 gene
NW_022882944	Koludarov_et_al_2021	gene	1035874	1041076	.	-	.	Name=LOC117232923 gene
NW_022882944	Koludarov_et_al_2021	gene	1809930	1815107	.	+	.	Name=LOC117232785 gene
NW_022882944	Koludarov_et_al_2021	gene	2763968	2769082	.	-	.	Name=LOC117232759 gene
NW_022882944	Koludarov_et_al_2021	gene	3209201	3214303	.	+	.	Name=LOC117232723 gene
NW_022882944	Koludarov_et_al_2021	gene	1145822	1150861	.	+	.	Name=LOC117232764 gene
NW_022882944	Koludarov_et_al_2021	gene	3552647	3557642	.	-	.	Name=LOC117232771 gene
NW_022882944	Koludarov_et_al_2021	gene	1085208	1090013	.	-	.	Name=LOC117232844 gene
NW_022882944	Koludarov_et_al_2021	gene	3442718	3447413	.	-	.	Name=LOC117232873 gene
NW_022882944	Koludarov_et_al_2021	gene	1586236	1590900	.	-	.	Name=LOC117232731 gene
NW_022882944	Koludarov_et_al_2021	gene	2758888	2763507	.	+	.	Name=LOC117232753 gene
NW_022882944	Koludarov_et_al_2021	gene	3305974	3310534	.	+	.	Name=LOC117232761 gene
NW_022882944	Koludarov_et_al_2021	gene	4099612	4104151	.	+	.	Name=LOC117232899 gene
NW_022882944	Koludarov_et_al_2021	gene	4077140	4081669	.	+	.	Name=LOC117232882 gene
NW_022882944	Koludarov_et_al_2021	gene	4037871	4042396	.	+	.	Name=LOC117232880 gene
NW_022882944	Koludarov_et_al_2021	gene	3891981	3896423	.	-	.	Name=LOC117232902 gene
NW_022882944	Koludarov_et_al_2021	gene	3435492	3439860	.	+	.	Name=LOC117232920 gene
NW_022882944	Koludarov_et_al_2021	gene	3386327	3390652	.	-	.	Name=LOC117232913 gene
NW_022882944	Koludarov_et_al_2021	gene	1803817	1808131	.	-	.	Name=LOC117232791 gene
NW_022882944	Koludarov_et_al_2021	gene	1871852	1876033	.	+	.	Name=LOC117232788 gene
NW_022882944	Koludarov_et_al_2021	gene	2286202	2290280	.	+	.	Name=LOC117232711 gene
NW_022882944	Koludarov_et_al_2021	gene	3250457	3254496	.	-	.	Name=LOC117232748 gene
NW_022882944	Koludarov_et_al_2021	gene	1821013	1825024	.	+	.	Name=LOC117232797 gene
NW_022882944	Koludarov_et_al_2021	gene	1073358	1077322	.	+	.	Name=LOC117232846 gene
NW_022882944	Koludarov_et_al_2021	gene	3977489	3981444	.	-	.	Name=LOC117232838 gene
NW_022882944	Koludarov_et_al_2021	gene	1785183	1789077	.	-	.	Name=LOC117232796 gene
NW_022882944	Koludarov_et_al_2021	gene	1815217	1819076	.	-	.	Name=LOC117232790 gene
NW_022882944	Koludarov_et_al_2021	gene	3523230	3527028	.	-	.	Name=LOC117232668 gene
NW_022882944	Koludarov_et_al_2021	gene	1909705	1913498	.	+	.	Name=LOC117232811 gene
NW_022882944	Koludarov_et_al_2021	gene	514679	518413	.	+	.	Name=LOC117232819 gene
NW_022882944	Koludarov_et_al_2021	gene	1279563	1283207	.	+	.	Name=LOC117232689 gene
NW_022882944	Koludarov_et_al_2021	gene	1138760	1142328	.	+	.	Name=LOC117232767 gene
NW_022882944	Koludarov_et_al_2021	gene	3321389	3324944	.	+	.	Name=LOC117232678 gene
NW_022882944	Koludarov_et_al_2021	gene	322349	325720	.	-	.	Name=LOC117232722 gene
NW_022882944	Koludarov_et_al_2021	gene	1079334	1082681	.	-	.	Name=LOC117232839 gene
NW_022882944	Koludarov_et_al_2021	gene	1850153	1853467	.	-	.	Name=LOC117232803 gene
NW_022882944	Koludarov_et_al_2021	gene	1736626	1739917	.	-	.	Name=LOC117232716 gene
NW_022882944	Koludarov_et_al_2021	gene	1284043	1287331	.	+	.	Name=LOC117232688 gene
NW_022882944	Koludarov_et_al_2021	gene	1492213	1495445	.	+	.	Name=LOC117232861 gene
NW_022882944	Koludarov_et_al_2021	gene	1095743	1098948	.	-	.	Name=LOC117232841 gene
NW_022882944	Koludarov_et_al_2021	gene	3518409	3521597	.	+	.	Name=LOC117232669 gene
NW_022882944	Koludarov_et_al_2021	gene	1142627	1145803	.	-	.	Name=LOC117232765 gene
NW_022882944	Koludarov_et_al_2021	gene	2899055	2902180	.	-	.	Name=LOC117232739 gene
NW_022882944	Koludarov_et_al_2021	gene	1742317	1745440	.	+	.	Name=LOC117232717 gene
NW_022882944	Koludarov_et_al_2021	gene	3316525	3319617	.	-	.	Name=LOC117232743 gene
NW_022882944	Koludarov_et_al_2021	gene	2614189	2617259	.	-	.	Name=LOC117232674 gene
NW_022882944	Koludarov_et_al_2021	gene	4000157	4003195	.	+	.	Name=LOC117232895 gene
NW_022882944	Koludarov_et_al_2021	gene	326596	329582	.	-	.	Name=LOC117232705 gene
NW_022882944	Koludarov_et_al_2021	gene	3432512	3435491	.	+	.	Name=LOC117232921 gene
NW_022882944	Koludarov_et_al_2021	gene	1272227	1275188	.	+	.	Name=LOC117232829 gene
NW_022882944	Koludarov_et_al_2021	gene	3995031	3997985	.	+	.	Name=LOC117232894 gene
NW_022882944	Koludarov_et_al_2021	gene	1306751	1309643	.	-	.	Name=LOC117232755 gene
NW_022882944	Koludarov_et_al_2021	gene	1868526	1871410	.	-	.	Name=LOC117232792 gene
NW_022882944	Koludarov_et_al_2021	gene	3354512	3357389	.	-	.	Name=LOC117232682 gene
NW_022882944	Koludarov_et_al_2021	gene	2477744	2480590	.	-	.	Name=LOC117232833 gene
NW_022882944	Koludarov_et_al_2021	gene	3220968	3223785	.	+	.	Name=LOC117232757 gene
NW_022882944	Koludarov_et_al_2021	gene	1840186	1843002	.	-	.	Name=LOC117232800 gene
NW_022882944	Koludarov_et_al_2021	gene	3313096	3315870	.	+	.	Name=LOC117232762 gene
NW_022882944	Koludarov_et_al_2021	gene	3214363	3217124	.	-	.	Name=LOC117232724 gene
NW_022882944	Koludarov_et_al_2021	gene	3513221	3515949	.	-	.	Name=LOC117232670 gene
NW_022882944	Koludarov_et_al_2021	gene	2755946	2758667	.	-	.	Name=LOC117232752 gene
NW_022882944	Koludarov_et_al_2021	gene	3348222	3350929	.	-	.	Name=LOC117232683 gene
NW_022882944	Koludarov_et_al_2021	gene	3362631	3365319	.	-	.	Name=LOC117232749 gene
NW_022882944	Koludarov_et_al_2021	gene	3408181	3410858	.	+	.	Name=LOC117232914 gene
NW_022882944	Koludarov_et_al_2021	gene	3439875	3442537	.	+	.	Name=LOC117232922 gene
NW_022882944	Koludarov_et_al_2021	gene	1090895	1093507	.	+	.	Name=LOC117232845 gene
NW_022882944	Koludarov_et_al_2021	gene	428283	430884	.	+	.	Name=LOC117232822 gene
NW_022882944	Koludarov_et_al_2021	gene	1058766	1061344	.	+	.	Name=LOC117232928 gene
NW_022882944	Koludarov_et_al_2021	gene	1312616	1315187	.	-	.	Name=LOC117232851 gene
NW_022882944	Koludarov_et_al_2021	gene	3357572	3360101	.	+	.	Name=LOC117232681 gene
NW_022882944	Koludarov_et_al_2021	gene	1906785	1909224	.	+	.	Name=LOC117232810 gene
NW_022882944	Koludarov_et_al_2021	gene	519772	522112	.	+	.	Name=LOC117232826 gene
NW_022882944	Koludarov_et_al_2021	gene	2549358	2551679	.	+	.	Name=LOC117232703 gene
NW_022882944	Koludarov_et_al_2021	gene	625079	627391	.	+	.	Name=LOC117232824 gene
NW_022882944	Koludarov_et_al_2021	gene	1179178	1181463	.	-	.	Name=LOC117232770 gene
NW_022882944	Koludarov_et_al_2021	gene	3557776	3560047	.	-	.	Name=LOC117232774 gene
NW_022882944	Koludarov_et_al_2021	gene	4081805	4084073	.	-	.	Name=LOC117232909 gene
NW_022882944	Koludarov_et_al_2021	gene	1122338	1124439	.	+	.	Name=LOC117232666 gene
NW_022882944	Koludarov_et_al_2021	gene	2779903	2781978	.	+	.	Name=LOC117232805 gene
NW_022882944	Koludarov_et_al_2021	gene	3997987	4000037	.	+	.	Name=LOC117232893 gene
NW_022882944	Koludarov_et_al_2021	gene	1855469	1857516	.	+	.	Name=LOC117232799 gene
NW_022882944	Koludarov_et_al_2021	gene	4102480	4104516	.	-	.	Name=LOC117232906 gene
NW_022882944	Koludarov_et_al_2021	gene	1792299	1794321	.	-	.	Name=LOC117232801 gene
NW_022882944	Koludarov_et_al_2021	gene	2452370	2454374	.	+	.	Name=LOC117232729 gene
NW_022882944	Koludarov_et_al_2021	gene	1790230	1792208	.	+	.	Name=LOC117232793 gene
NW_022882944	Koludarov_et_al_2021	gene	456760	458727	.	-	.	Name=LOC117232825 gene
NW_022882944	Koludarov_et_al_2021	gene	3224782	3226733	.	+	.	Name=LOC117232832 gene
NW_022882944	Koludarov_et_al_2021	gene	4035783	4037733	.	+	.	Name=LOC117232900 gene
NW_022882944	Koludarov_et_al_2021	gene	3365548	3367488	.	-	.	Name=LOC117232779 gene
NW_022882944	Koludarov_et_al_2021	gene	3004494	3006425	.	-	.	Name=LOC117232738 gene
NW_022882944	Koludarov_et_al_2021	gene	3529257	3531182	.	+	.	Name=LOC117232777 gene
NW_022882944	Koludarov_et_al_2021	gene	3564404	3566313	.	-	.	Name=LOC117232773 gene
NW_022882944	Koludarov_et_al_2021	gene	2765570	2767455	.	+	.	Name=LOC117232760 gene
NW_022882944	Koludarov_et_al_2021	gene	1093572	1095418	.	-	.	Name=LOC117232842 gene
NW_022882944	Koludarov_et_al_2021	gene	1244273	1246080	.	+	.	Name=LOC117232742 gene
NW_022882944	Koludarov_et_al_2021	gene	3561952	3563745	.	-	.	Name=LOC117232778 gene
NW_022882944	Koludarov_et_al_2021	gene	1053009	1054797	.	+	.	Name=LOC117232927 gene
NW_022882944	Koludarov_et_al_2021	gene	1083355	1085114	.	-	.	Name=LOC117232843 gene
NW_022882944	Koludarov_et_al_2021	gene	3334386	3336117	.	-	.	Name=LOC117232679 gene
NW_022882944	Koludarov_et_al_2021	gene	1287771	1289497	.	-	.	Name=LOC117232691 gene
NW_022882944	Koludarov_et_al_2021	gene	3399377	3401031	.	-	.	Name=LOC117232916 gene
NW_022882944	Koludarov_et_al_2021	gene	1290357	1291983	.	+	.	Name=LOC117232692 gene
NW_022882944	Koludarov_et_al_2021	gene	1156046	1157648	.	+	.	Name=LOC117232768 gene
NW_022882944	Koludarov_et_al_2021	gene	487561	489137	.	+	.	Name=LOC117232828 gene
NW_022882944	Koludarov_et_al_2021	gene	3249137	3250710	.	+	.	Name=LOC117232746 gene
NW_022882944	Koludarov_et_al_2021	gene	3888326	3889896	.	+	.	Name=LOC117232905 gene
NW_022882944	Koludarov_et_al_2021	gene	4074360	4075926	.	-	.	Name=LOC117232897 gene
NW_022882944	Koludarov_et_al_2021	gene	1319279	1320844	.	-	.	Name=LOC117232849 gene
NW_022882944	Koludarov_et_al_2021	gene	3090633	3092196	.	-	.	Name=LOC117232870 gene
NW_022882944	Koludarov_et_al_2021	gene	3352990	3354517	.	+	.	Name=LOC117232684 gene
NW_022882944	Koludarov_et_al_2021	gene	3560400	3561906	.	+	.	Name=LOC117232775 gene
NW_022882944	Koludarov_et_al_2021	gene	1740482	1741981	.	-	.	Name=LOC117232718 gene
NW_022882944	Koludarov_et_al_2021	gene	3006735	3008231	.	+	.	Name=LOC117232737 gene
NW_022882944	Koludarov_et_al_2021	gene	3360717	3362208	.	+	.	Name=LOC117232751 gene
NW_022882944	Koludarov_et_al_2021	gene	4165110	4166593	.	+	.	Name=LOC117232903 gene
NW_022882944	Koludarov_et_al_2021	gene	4117019	4118487	.	-	.	Name=LOC117232901 gene
NW_022882944	Koludarov_et_al_2021	gene	4115485	4116951	.	+	.	Name=LOC117232904 gene
NW_022882944	Koludarov_et_al_2021	gene	1808336	1809769	.	-	.	Name=LOC117232798 gene
NW_022882944	Koludarov_et_al_2021	gene	4113649	4115071	.	-	.	Name=LOC117232907 gene
NW_022882944	Koludarov_et_al_2021	gene	1584573	1585984	.	+	.	Name=LOC117232732 gene
NW_022882944	Koludarov_et_al_2021	gene	3346847	3348245	.	+	.	Name=LOC117232686 gene
NW_022882944	Koludarov_et_al_2021	gene	329756	331083	.	+	.	Name=LOC117232706 gene
NW_022882944	Koludarov_et_al_2021	gene	2963387	2964677	.	+	.	Name=LOC117232740 gene
NW_022882944	Koludarov_et_al_2021	gene	512632	513916	.	-	.	Name=LOC117232827 gene
NW_022882944	Koludarov_et_al_2021	gene	1040926	1042204	.	+	.	Name=LOC117232929 gene
NW_022882944	Koludarov_et_al_2021	gene	3291751	3292983	.	-	.	Name=LOC117232747 gene
NW_022882944	Koludarov_et_al_2021	gene	3207734	3208961	.	-	.	Name=LOC117232725 gene
NW_022882944	Koludarov_et_al_2021	gene	1265456	1266673	.	-	.	Name=LOC117232697 gene
NW_022882944	Koludarov_et_al_2021	gene	1414185	1415381	.	+	.	Name=LOC117232863 gene
NW_022882944	Koludarov_et_al_2021	gene	1404485	1405660	.	+	.	Name=LOC117232856 gene
NW_022882944	Koludarov_et_al_2021	gene	1423418	1424592	.	+	.	Name=LOC117232859 gene
NW_022882944	Koludarov_et_al_2021	gene	3398083	3399239	.	+	.	Name=LOC117232918 gene
NW_022882944	Koludarov_et_al_2021	gene	3206599	3207662	.	+	.	Name=LOC117232726 gene
NW_022882944	Koludarov_et_al_2021	gene	3351165	3352226	.	+	.	Name=LOC117232836 gene
NW_022882944	Koludarov_et_al_2021	gene	1426641	1427697	.	+	.	Name=LOC117232860 gene
NW_022882944	Koludarov_et_al_2021	gene	1051940	1052965	.	+	.	Name=LOC117232925 gene
NW_022882944	Koludarov_et_al_2021	gene	1767127	1768145	.	+	.	Name=LOC117232719 gene
NW_022882944	Koludarov_et_al_2021	gene	3887202	3888204	.	-	.	Name=LOC117232908 gene
NW_022882944	Koludarov_et_al_2021	gene	1406156	1407110	.	+	.	Name=LOC117232862 gene
NW_022882944	Koludarov_et_al_2021	gene	3319924	3320877	.	-	.	Name=LOC117232744 gene
NW_022882944	Koludarov_et_al_2021	gene	2451306	2452218	.	-	.	Name=LOC117232730 gene
NW_022882944	Koludarov_et_al_2021	gene	1289879	1290756	.	+	.	Name=LOC117232693 gene
NW_022882944	Koludarov_et_al_2021	gene	3563533	3564389	.	+	.	Name=LOC117232837 gene
NW_022882944	Koludarov_et_al_2021	gene	1949806	1950564	.	+	.	Name=LOC117232807 gene
NW_022882944	Koludarov_et_al_2021	gene	3385461	3386127	.	-	.	Name=LOC117232917 gene
NW_022882944	Koludarov_et_al_2021	gene	1280195	1280841	.	-	.	Name=LOC117232694 gene
NW_022882944	Koludarov_et_al_2021	gene	1272222	1272830	.	-	.	Name=LOC117232830 gene
NW_022882944	Koludarov_et_al_2021	gene	3720489	3720609	.	+	.	Name=LOC117232932 gene
NW_022882944	Koludarov_et_al_2021	gene	3717257	3717375	.	+	.	Name=LOC117232931 gene
NW_022882944	Koludarov_et_al_2021	gene	3718875	3718992	.	+	.	Name=LOC117232930 gene
NW_022882944	Koludarov_et_al_2021	CDS	3584075	3584101	.	+	0	Name=LOC117232884 CDS;ID=EWKMg4ru1zPvdBw+uzMEhS+PpGo.1624892356073.118533
NW_022882944	Koludarov_et_al_2021	CDS	3621914	3622133	.	+	0	Name=LOC117232884 CDS;ID=EWKMg4ru1zPvdBw+uzMEhS+PpGo.1624892356073.118533
NW_022882944	Koludarov_et_al_2021	CDS	3671595	3671689	.	+	0	Name=LOC117232884 CDS;ID=EWKMg4ru1zPvdBw+uzMEhS+PpGo.1624892356073.118533
NW_022882944	Koludarov_et_al_2021	CDS	3672230	3672304	.	+	0	Name=LOC117232884 CDS;ID=EWKMg4ru1zPvdBw+uzMEhS+PpGo.1624892356073.118533
NW_022882944	Koludarov_et_al_2021	CDS	3752898	3752950	.	+	0	Name=LOC117232884 CDS;ID=EWKMg4ru1zPvdBw+uzMEhS+PpGo.1624892356073.118533
NW_022882944	Koludarov_et_al_2021	CDS	3765470	3765669	.	+	0	Name=LOC117232884 CDS;ID=EWKMg4ru1zPvdBw+uzMEhS+PpGo.1624892356073.118533
NW_022882944	Koludarov_et_al_2021	CDS	3804017	3804186	.	+	0	Name=LOC117232884 CDS;ID=EWKMg4ru1zPvdBw+uzMEhS+PpGo.1624892356073.118533
NW_022882944	Koludarov_et_al_2021	CDS	3814368	3814607	.	+	0	Name=LOC117232884 CDS;ID=EWKMg4ru1zPvdBw+uzMEhS+PpGo.1624892356073.118533
NW_022882944	Koludarov_et_al_2021	CDS	3816072	3816308	.	+	0	Name=LOC117232884 CDS;ID=EWKMg4ru1zPvdBw+uzMEhS+PpGo.1624892356073.118533
NW_022882944	Koludarov_et_al_2021	CDS	3853948	3854173	.	+	0	Name=LOC117232884 CDS;ID=EWKMg4ru1zPvdBw+uzMEhS+PpGo.1624892356073.118533
NW_022882944	Koludarov_et_al_2021	CDS	3863528	3863715	.	+	0	Name=LOC117232884 CDS;ID=EWKMg4ru1zPvdBw+uzMEhS+PpGo.1624892356073.118533
NW_022882944	Koludarov_et_al_2021	CDS	3866238	3866432	.	+	0	Name=LOC117232884 CDS;ID=EWKMg4ru1zPvdBw+uzMEhS+PpGo.1624892356073.118533
NW_022882944	Koludarov_et_al_2021	CDS	3880106	3880266	.	+	0	Name=LOC117232884 CDS;ID=EWKMg4ru1zPvdBw+uzMEhS+PpGo.1624892356073.118533
NW_022882944	Koludarov_et_al_2021	CDS	3884227	3884432	.	+	0	Name=LOC117232884 CDS;ID=EWKMg4ru1zPvdBw+uzMEhS+PpGo.1624892356073.118533
NW_022882944	Koludarov_et_al_2021	CDS	3885694	3885789	.	+	0	Name=LOC117232884 CDS;ID=EWKMg4ru1zPvdBw+uzMEhS+PpGo.1624892356073.118533
NW_022882944	Koludarov_et_al_2021	CDS	2120728	2121445	.	+	0	Name=LOC117232709 CDS;ID=EWKMg4ru1zPvdBw+uzMEhS+PpGo.1624892356073.118534
NW_022882944	Koludarov_et_al_2021	CDS	2141044	2141368	.	+	0	Name=LOC117232709 CDS;ID=EWKMg4ru1zPvdBw+uzMEhS+PpGo.1624892356073.118534
NW_022882944	Koludarov_et_al_2021	CDS	2183482	2183595	.	+	0	Name=LOC117232709 CDS;ID=EWKMg4ru1zPvdBw+uzMEhS+PpGo.1624892356073.118534
NW_022882944	Koludarov_et_al_2021	CDS	2187076	2187238	.	+	0	Name=LOC117232709 CDS;ID=EWKMg4ru1zPvdBw+uzMEhS+PpGo.1624892356073.118534
NW_022882944	Koludarov_et_al_2021	CDS	2269067	2269213	.	+	0	Name=LOC117232709 CDS;ID=EWKMg4ru1zPvdBw+uzMEhS+PpGo.1624892356073.118534
NW_022882944	Koludarov_et_al_2021	CDS	2272229	2272305	.	+	0	Name=LOC117232709 CDS;ID=EWKMg4ru1zPvdBw+uzMEhS+PpGo.1624892356073.118534
NW_022882944	Koludarov_et_al_2021	CDS	2280767	2281577	.	+	0	Name=LOC117232709 CDS;ID=EWKMg4ru1zPvdBw+uzMEhS+PpGo.1624892356073.118534
NW_022882944	Koludarov_et_al_2021	CDS	2120728	2121445	.	+	0	Name=LOC117232709 CDS;ID=EWKMg4ru1zPvdBw+uzMEhS+PpGo.1624892356073.118535
NW_022882944	Koludarov_et_al_2021	CDS	2141044	2141368	.	+	0	Name=LOC117232709 CDS;ID=EWKMg4ru1zPvdBw+uzMEhS+PpGo.1624892356073.118535
NW_022882944	Koludarov_et_al_2021	CDS	2183482	2183595	.	+	0	Name=LOC117232709 CDS;ID=EWKMg4ru1zPvdBw+uzMEhS+PpGo.1624892356073.118535
NW_022882944	Koludarov_et_al_2021	CDS	2187076	2187238	.	+	0	Name=LOC117232709 CDS;ID=EWKMg4ru1zPvdBw+uzMEhS+PpGo.1624892356073.118535
NW_022882944	Koludarov_et_al_2021	CDS	2269067	2269213	.	+	0	Name=LOC117232709 CDS;ID=EWKMg4ru1zPvdBw+uzMEhS+PpGo.1624892356073.118535
NW_022882944	Koludarov_et_al_2021	CDS	2272229	2272305	.	+	0	Name=LOC117232709 CDS;ID=EWKMg4ru1zPvdBw+uzMEhS+PpGo.1624892356073.118535
NW_022882944	Koludarov_et_al_2021	CDS	2280770	2281577	.	+	0	Name=LOC117232709 CDS;ID=EWKMg4ru1zPvdBw+uzMEhS+PpGo.1624892356073.118535
NW_022882944	Koludarov_et_al_2021	CDS	2120728	2121445	.	+	0	Name=LOC117232709 CDS;ID=EWKMg4ru1zPvdBw+uzMEhS+PpGo.1624892356073.118536
NW_022882944	Koludarov_et_al_2021	CDS	2141044	2141368	.	+	0	Name=LOC117232709 CDS;ID=EWKMg4ru1zPvdBw+uzMEhS+PpGo.1624892356073.118536
NW_022882944	Koludarov_et_al_2021	CDS	2183482	2183595	.	+	0	Name=LOC117232709 CDS;ID=EWKMg4ru1zPvdBw+uzMEhS+PpGo.1624892356073.118536
NW_022882944	Koludarov_et_al_2021	CDS	2187076	2187229	.	+	0	Name=LOC117232709 CDS;ID=EWKMg4ru1zPvdBw+uzMEhS+PpGo.1624892356073.118536
NW_022882944	Koludarov_et_al_2021	CDS	2269067	2269213	.	+	0	Name=LOC117232709 CDS;ID=EWKMg4ru1zPvdBw+uzMEhS+PpGo.1624892356073.118536
NW_022882944	Koludarov_et_al_2021	CDS	2272229	2272305	.	+	0	Name=LOC117232709 CDS;ID=EWKMg4ru1zPvdBw+uzMEhS+PpGo.1624892356073.118536
NW_022882944	Koludarov_et_al_2021	CDS	2280767	2281577	.	+	0	Name=LOC117232709 CDS;ID=EWKMg4ru1zPvdBw+uzMEhS+PpGo.1624892356073.118536
NW_022882944	Koludarov_et_al_2021	CDS	1593067	1593296	.	+	0	Name=LOC117232715 CDS;ID=EWKMg4ru1zPvdBw+uzMEhS+PpGo.1624892356073.118537
NW_022882944	Koludarov_et_al_2021	CDS	1725737	1726084	.	+	0	Name=LOC117232715 CDS;ID=EWKMg4ru1zPvdBw+uzMEhS+PpGo.1624892356073.118537
NW_022882944	Koludarov_et_al_2021	CDS	1726954	1727497	.	+	0	Name=LOC117232715 CDS;ID=EWKMg4ru1zPvdBw+uzMEhS+PpGo.1624892356073.118537
NW_022882944	Koludarov_et_al_2021	CDS	1728334	1728693	.	+	0	Name=LOC117232715 CDS;ID=EWKMg4ru1zPvdBw+uzMEhS+PpGo.1624892356073.118537
NW_022882944	Koludarov_et_al_2021	CDS	1729136	1729509	.	+	0	Name=LOC117232715 CDS;ID=EWKMg4ru1zPvdBw+uzMEhS+PpGo.1624892356073.118537
NW_022882944	Koludarov_et_al_2021	CDS	1730504	1731159	.	+	0	Name=LOC117232715 CDS;ID=EWKMg4ru1zPvdBw+uzMEhS+PpGo.1624892356073.118537
NW_022882944	Koludarov_et_al_2021	CDS	1731366	1731707	.	+	0	Name=LOC117232715 CDS;ID=EWKMg4ru1zPvdBw+uzMEhS+PpGo.1624892356073.118537
NW_022882944	Koludarov_et_al_2021	CDS	1731907	1732178	.	+	0	Name=LOC117232715 CDS;ID=EWKMg4ru1zPvdBw+uzMEhS+PpGo.1624892356073.118537
NW_022882944	Koludarov_et_al_2021	CDS	1593067	1593296	.	+	0	Name=LOC117232715 CDS;ID=EWKMg4ru1zPvdBw+uzMEhS+PpGo.1624892356073.118538
NW_022882944	Koludarov_et_al_2021	CDS	1725737	1726084	.	+	0	Name=LOC117232715 CDS;ID=EWKMg4ru1zPvdBw+uzMEhS+PpGo.1624892356073.118538
NW_022882944	Koludarov_et_al_2021	CDS	1726954	1727497	.	+	0	Name=LOC117232715 CDS;ID=EWKMg4ru1zPvdBw+uzMEhS+PpGo.1624892356073.118538
NW_022882944	Koludarov_et_al_2021	CDS	1728334	1728693	.	+	0	Name=LOC117232715 CDS;ID=EWKMg4ru1zPvdBw+uzMEhS+PpGo.1624892356073.118538
NW_022882944	Koludarov_et_al_2021	CDS	1729136	1729509	.	+	0	Name=LOC117232715 CDS;ID=EWKMg4ru1zPvdBw+uzMEhS+PpGo.1624892356073.118538
NW_022882944	Koludarov_et_al_2021	CDS	1730504	1731159	.	+	0	Name=LOC117232715 CDS;ID=EWKMg4ru1zPvdBw+uzMEhS+PpGo.1624892356073.118538
NW_022882944	Koludarov_et_al_2021	CDS	1731366	1731707	.	+	0	Name=LOC117232715 CDS;ID=EWKMg4ru1zPvdBw+uzMEhS+PpGo.1624892356073.118538
NW_022882944	Koludarov_et_al_2021	CDS	1731907	1731957	.	+	0	Name=LOC117232715 CDS;ID=EWKMg4ru1zPvdBw+uzMEhS+PpGo.1624892356073.118538
NW_022882944	Koludarov_et_al_2021	CDS	1732099	1732178	.	+	0	Name=LOC117232715 CDS;ID=EWKMg4ru1zPvdBw+uzMEhS+PpGo.1624892356073.118538
NW_022882944	Koludarov_et_al_2021	CDS	1593067	1593296	.	+	0	Name=LOC117232715 CDS;ID=EWKMg4ru1zPvdBw+uzMEhS+PpGo.1624892356074.118539
NW_022882944	Koludarov_et_al_2021	CDS	1725737	1726009	.	+	0	Name=LOC117232715 CDS;ID=EWKMg4ru1zPvdBw+uzMEhS+PpGo.1624892356074.118539
NW_022882944	Koludarov_et_al_2021	CDS	1726954	1727497	.	+	0	Name=LOC117232715 CDS;ID=EWKMg4ru1zPvdBw+uzMEhS+PpGo.1624892356074.118539
NW_022882944	Koludarov_et_al_2021	CDS	1728334	1728693	.	+	0	Name=LOC117232715 CDS;ID=EWKMg4ru1zPvdBw+uzMEhS+PpGo.1624892356074.118539
NW_022882944	Koludarov_et_al_2021	CDS	1729136	1729509	.	+	0	Name=LOC117232715 CDS;ID=EWKMg4ru1zPvdBw+uzMEhS+PpGo.1624892356074.118539
NW_022882944	Koludarov_et_al_2021	CDS	1730504	1731159	.	+	0	Name=LOC117232715 CDS;ID=EWKMg4ru1zPvdBw+uzMEhS+PpGo.1624892356074.118539
NW_022882944	Koludarov_et_al_2021	CDS	1731366	1731707	.	+	0	Name=LOC117232715 CDS;ID=EWKMg4ru1zPvdBw+uzMEhS+PpGo.1624892356074.118539
NW_022882944	Koludarov_et_al_2021	CDS	1731907	1732178	.	+	0	Name=LOC117232715 CDS;ID=EWKMg4ru1zPvdBw+uzMEhS+PpGo.1624892356074.118539
NW_022882944	Koludarov_et_al_2021	CDS	845338	845407	.	-	0	Name=LOC117232821 CDS;ID=EWKMg4ru1zPvdBw+uzMEhS+PpGo.1624892356074.118540
NW_022882944	Koludarov_et_al_2021	CDS	765492	765661	.	-	0	Name=LOC117232821 CDS;ID=EWKMg4ru1zPvdBw+uzMEhS+PpGo.1624892356074.118540
NW_022882944	Koludarov_et_al_2021	CDS	758640	758850	.	-	0	Name=LOC117232821 CDS;ID=EWKMg4ru1zPvdBw+uzMEhS+PpGo.1624892356074.118540
NW_022882944	Koludarov_et_al_2021	CDS	758160	758271	.	-	0	Name=LOC117232821 CDS;ID=EWKMg4ru1zPvdBw+uzMEhS+PpGo.1624892356074.118540
NW_022882944	Koludarov_et_al_2021	CDS	756824	757002	.	-	0	Name=LOC117232821 CDS;ID=EWKMg4ru1zPvdBw+uzMEhS+PpGo.1624892356074.118540
NW_022882944	Koludarov_et_al_2021	CDS	718769	718878	.	-	0	Name=LOC117232821 CDS;ID=EWKMg4ru1zPvdBw+uzMEhS+PpGo.1624892356074.118540
NW_022882944	Koludarov_et_al_2021	CDS	1491049	1491130	.	-	0	Name=LOC117232852 CDS;ID=EWKMg4ru1zPvdBw+uzMEhS+PpGo.1624892356074.118541
NW_022882944	Koludarov_et_al_2021	CDS	1405671	1406228	.	-	0	Name=LOC117232852 CDS;ID=EWKMg4ru1zPvdBw+uzMEhS+PpGo.1624892356074.118541
NW_022882944	Koludarov_et_al_2021	CDS	1404269	1404489	.	-	0	Name=LOC117232852 CDS;ID=EWKMg4ru1zPvdBw+uzMEhS+PpGo.1624892356074.118541
NW_022882944	Koludarov_et_al_2021	CDS	1404080	1404180	.	-	0	Name=LOC117232852 CDS;ID=EWKMg4ru1zPvdBw+uzMEhS+PpGo.1624892356074.118541
NW_022882944	Koludarov_et_al_2021	CDS	1403898	1404014	.	-	0	Name=LOC117232852 CDS;ID=EWKMg4ru1zPvdBw+uzMEhS+PpGo.1624892356074.118541
NW_022882944	Koludarov_et_al_2021	CDS	1403642	1403792	.	-	0	Name=LOC117232852 CDS;ID=EWKMg4ru1zPvdBw+uzMEhS+PpGo.1624892356074.118541
NW_022882944	Koludarov_et_al_2021	CDS	1403234	1403572	.	-	0	Name=LOC117232852 CDS;ID=EWKMg4ru1zPvdBw+uzMEhS+PpGo.1624892356074.118541
NW_022882944	Koludarov_et_al_2021	CDS	1403065	1403160	.	-	0	Name=LOC117232852 CDS;ID=EWKMg4ru1zPvdBw+uzMEhS+PpGo.1624892356074.118541
NW_022882944	Koludarov_et_al_2021	CDS	1402830	1402959	.	-	0	Name=LOC117232852 CDS;ID=EWKMg4ru1zPvdBw+uzMEhS+PpGo.1624892356074.118541
NW_022882944	Koludarov_et_al_2021	CDS	1402588	1402745	.	-	0	Name=LOC117232852 CDS;ID=EWKMg4ru1zPvdBw+uzMEhS+PpGo.1624892356074.118541
NW_022882944	Koludarov_et_al_2021	CDS	1402404	1402493	.	-	0	Name=LOC117232852 CDS;ID=EWKMg4ru1zPvdBw+uzMEhS+PpGo.1624892356074.118541
NW_022882944	Koludarov_et_al_2021	CDS	1401157	1402271	.	-	0	Name=LOC117232852 CDS;ID=EWKMg4ru1zPvdBw+uzMEhS+PpGo.1624892356074.118541
NW_022882944	Koludarov_et_al_2021	CDS	1400040	1400985	.	-	0	Name=LOC117232852 CDS;ID=EWKMg4ru1zPvdBw+uzMEhS+PpGo.1624892356074.118541
NW_022882944	Koludarov_et_al_2021	CDS	1491049	1491130	.	-	0	Name=LOC117232852 CDS;ID=EWKMg4ru1zPvdBw+uzMEhS+PpGo.1624892356074.118542
NW_022882944	Koludarov_et_al_2021	CDS	1405671	1406228	.	-	0	Name=LOC117232852 CDS;ID=EWKMg4ru1zPvdBw+uzMEhS+PpGo.1624892356074.118542
NW_022882944	Koludarov_et_al_2021	CDS	1404269	1404489	.	-	0	Name=LOC117232852 CDS;ID=EWKMg4ru1zPvdBw+uzMEhS+PpGo.1624892356074.118542
NW_022882944	Koludarov_et_al_2021	CDS	1404080	1404180	.	-	0	Name=LOC117232852 CDS;ID=EWKMg4ru1zPvdBw+uzMEhS+PpGo.1624892356074.118542
NW_022882944	Koludarov_et_al_2021	CDS	1403898	1404014	.	-	0	Name=LOC117232852 CDS;ID=EWKMg4ru1zPvdBw+uzMEhS+PpGo.1624892356074.118542
NW_022882944	Koludarov_et_al_2021	CDS	1403642	1403792	.	-	0	Name=LOC117232852 CDS;ID=EWKMg4ru1zPvdBw+uzMEhS+PpGo.1624892356074.118542
NW_022882944	Koludarov_et_al_2021	CDS	1403234	1403572	.	-	0	Name=LOC117232852 CDS;ID=EWKMg4ru1zPvdBw+uzMEhS+PpGo.1624892356074.118542
NW_022882944	Koludarov_et_al_2021	CDS	1403065	1403160	.	-	0	Name=LOC117232852 CDS;ID=EWKMg4ru1zPvdBw+uzMEhS+PpGo.1624892356074.118542
NW_022882944	Koludarov_et_al_2021	CDS	1402830	1402959	.	-	0	Name=LOC117232852 CDS;ID=EWKMg4ru1zPvdBw+uzMEhS+PpGo.1624892356074.118542
NW_022882944	Koludarov_et_al_2021	CDS	1402588	1402745	.	-	0	Name=LOC117232852 CDS;ID=EWKMg4ru1zPvdBw+uzMEhS+PpGo.1624892356074.118542
NW_022882944	Koludarov_et_al_2021	CDS	1402404	1402493	.	-	0	Name=LOC117232852 CDS;ID=EWKMg4ru1zPvdBw+uzMEhS+PpGo.1624892356074.118542
NW_022882944	Koludarov_et_al_2021	CDS	1400040	1402271	.	-	0	Name=LOC117232852 CDS;ID=EWKMg4ru1zPvdBw+uzMEhS+PpGo.1624892356074.118542
NW_022882944	Koludarov_et_al_2021	CDS	1491049	1491130	.	-	0	Name=LOC117232852 CDS;ID=EWKMg4ru1zPvdBw+uzMEhS+PpGo.1624892356074.118543
NW_022882944	Koludarov_et_al_2021	CDS	1405671	1406228	.	-	0	Name=LOC117232852 CDS;ID=EWKMg4ru1zPvdBw+uzMEhS+PpGo.1624892356074.118543
NW_022882944	Koludarov_et_al_2021	CDS	1404269	1404489	.	-	0	Name=LOC117232852 CDS;ID=EWKMg4ru1zPvdBw+uzMEhS+PpGo.1624892356074.118543
NW_022882944	Koludarov_et_al_2021	CDS	1404080	1404180	.	-	0	Name=LOC117232852 CDS;ID=EWKMg4ru1zPvdBw+uzMEhS+PpGo.1624892356074.118543
NW_022882944	Koludarov_et_al_2021	CDS	1403898	1404014	.	-	0	Name=LOC117232852 CDS;ID=EWKMg4ru1zPvdBw+uzMEhS+PpGo.1624892356074.118543
NW_022882944	Koludarov_et_al_2021	CDS	1403642	1403792	.	-	0	Name=LOC117232852 CDS;ID=EWKMg4ru1zPvdBw+uzMEhS+PpGo.1624892356074.118543
NW_022882944	Koludarov_et_al_2021	CDS	1403234	1403572	.	-	0	Name=LOC117232852 CDS;ID=EWKMg4ru1zPvdBw+uzMEhS+PpGo.1624892356074.118543
NW_022882944	Koludarov_et_al_2021	CDS	1403065	1403160	.	-	0	Name=LOC117232852 CDS;ID=EWKMg4ru1zPvdBw+uzMEhS+PpGo.1624892356074.118543
NW_022882944	Koludarov_et_al_2021	CDS	1402830	1402959	.	-	0	Name=LOC117232852 CDS;ID=EWKMg4ru1zPvdBw+uzMEhS+PpGo.1624892356074.118543
NW_022882944	Koludarov_et_al_2021	CDS	1402588	1402745	.	-	0	Name=LOC117232852 CDS;ID=EWKMg4ru1zPvdBw+uzMEhS+PpGo.1624892356074.118543
NW_022882944	Koludarov_et_al_2021	CDS	1402404	1402493	.	-	0	Name=LOC117232852 CDS;ID=EWKMg4ru1zPvdBw+uzMEhS+PpGo.1624892356074.118543
NW_022882944	Koludarov_et_al_2021	CDS	1400837	1402271	.	-	0	Name=LOC117232852 CDS;ID=EWKMg4ru1zPvdBw+uzMEhS+PpGo.1624892356074.118543
NW_022882944	Koludarov_et_al_2021	CDS	1400674	1400711	.	-	0	Name=LOC117232852 CDS;ID=EWKMg4ru1zPvdBw+uzMEhS+PpGo.1624892356074.118543
NW_022882944	Koludarov_et_al_2021	CDS	1491049	1491130	.	-	0	Name=LOC117232852 CDS;ID=EWKMg4ru1zPvdBw+uzMEhS+PpGo.1624892356074.118544
NW_022882944	Koludarov_et_al_2021	CDS	1405671	1406228	.	-	0	Name=LOC117232852 CDS;ID=EWKMg4ru1zPvdBw+uzMEhS+PpGo.1624892356074.118544
NW_022882944	Koludarov_et_al_2021	CDS	1404269	1404489	.	-	0	Name=LOC117232852 CDS;ID=EWKMg4ru1zPvdBw+uzMEhS+PpGo.1624892356074.118544
NW_022882944	Koludarov_et_al_2021	CDS	1404080	1404180	.	-	0	Name=LOC117232852 CDS;ID=EWKMg4ru1zPvdBw+uzMEhS+PpGo.1624892356074.118544
NW_022882944	Koludarov_et_al_2021	CDS	1403898	1404014	.	-	0	Name=LOC117232852 CDS;ID=EWKMg4ru1zPvdBw+uzMEhS+PpGo.1624892356074.118544
NW_022882944	Koludarov_et_al_2021	CDS	1403642	1403792	.	-	0	Name=LOC117232852 CDS;ID=EWKMg4ru1zPvdBw+uzMEhS+PpGo.1624892356074.118544
NW_022882944	Koludarov_et_al_2021	CDS	1403234	1403572	.	-	0	Name=LOC117232852 CDS;ID=EWKMg4ru1zPvdBw+uzMEhS+PpGo.1624892356074.118544
NW_022882944	Koludarov_et_al_2021	CDS	1403065	1403160	.	-	0	Name=LOC117232852 CDS;ID=EWKMg4ru1zPvdBw+uzMEhS+PpGo.1624892356074.118544
NW_022882944	Koludarov_et_al_2021	CDS	1402830	1402959	.	-	0	Name=LOC117232852 CDS;ID=EWKMg4ru1zPvdBw+uzMEhS+PpGo.1624892356074.118544
NW_022882944	Koludarov_et_al_2021	CDS	1402588	1402745	.	-	0	Name=LOC117232852 CDS;ID=EWKMg4ru1zPvdBw+uzMEhS+PpGo.1624892356074.118544
NW_022882944	Koludarov_et_al_2021	CDS	1402404	1402493	.	-	0	Name=LOC117232852 CDS;ID=EWKMg4ru1zPvdBw+uzMEhS+PpGo.1624892356074.118544
NW_022882944	Koludarov_et_al_2021	CDS	1401316	1402271	.	-	0	Name=LOC117232852 CDS;ID=EWKMg4ru1zPvdBw+uzMEhS+PpGo.1624892356074.118544
NW_022882944	Koludarov_et_al_2021	CDS	1401221	1401239	.	-	0	Name=LOC117232852 CDS;ID=EWKMg4ru1zPvdBw+uzMEhS+PpGo.1624892356074.118544
NW_022882944	Koludarov_et_al_2021	CDS	51886	51930	.	+	0	Name=LOC117232698 CDS;ID=EWKMg4ru1zPvdBw+uzMEhS+PpGo.1624892356074.118545
NW_022882944	Koludarov_et_al_2021	CDS	112529	112583	.	+	0	Name=LOC117232698 CDS;ID=EWKMg4ru1zPvdBw+uzMEhS+PpGo.1624892356074.118545
NW_022882944	Koludarov_et_al_2021	CDS	120392	120625	.	+	0	Name=LOC117232698 CDS;ID=EWKMg4ru1zPvdBw+uzMEhS+PpGo.1624892356074.118545
NW_022882944	Koludarov_et_al_2021	CDS	132425	132756	.	+	0	Name=LOC117232698 CDS;ID=EWKMg4ru1zPvdBw+uzMEhS+PpGo.1624892356074.118545
NW_022882944	Koludarov_et_al_2021	CDS	133893	134096	.	+	0	Name=LOC117232698 CDS;ID=EWKMg4ru1zPvdBw+uzMEhS+PpGo.1624892356074.118545
NW_022882944	Koludarov_et_al_2021	CDS	134438	134584	.	+	0	Name=LOC117232698 CDS;ID=EWKMg4ru1zPvdBw+uzMEhS+PpGo.1624892356074.118545
NW_022882944	Koludarov_et_al_2021	CDS	139129	139343	.	+	0	Name=LOC117232698 CDS;ID=EWKMg4ru1zPvdBw+uzMEhS+PpGo.1624892356074.118545
NW_022882944	Koludarov_et_al_2021	CDS	140602	140792	.	+	0	Name=LOC117232698 CDS;ID=EWKMg4ru1zPvdBw+uzMEhS+PpGo.1624892356074.118545
NW_022882944	Koludarov_et_al_2021	CDS	141609	141775	.	+	0	Name=LOC117232698 CDS;ID=EWKMg4ru1zPvdBw+uzMEhS+PpGo.1624892356074.118545
NW_022882944	Koludarov_et_al_2021	CDS	51886	51930	.	+	0	Name=LOC117232698 CDS;ID=EWKMg4ru1zPvdBw+uzMEhS+PpGo.1624892356074.118546
NW_022882944	Koludarov_et_al_2021	CDS	112529	112583	.	+	0	Name=LOC117232698 CDS;ID=EWKMg4ru1zPvdBw+uzMEhS+PpGo.1624892356074.118546
NW_022882944	Koludarov_et_al_2021	CDS	120392	120625	.	+	0	Name=LOC117232698 CDS;ID=EWKMg4ru1zPvdBw+uzMEhS+PpGo.1624892356074.118546
NW_022882944	Koludarov_et_al_2021	CDS	132425	132756	.	+	0	Name=LOC117232698 CDS;ID=EWKMg4ru1zPvdBw+uzMEhS+PpGo.1624892356074.118546
NW_022882944	Koludarov_et_al_2021	CDS	133893	134096	.	+	0	Name=LOC117232698 CDS;ID=EWKMg4ru1zPvdBw+uzMEhS+PpGo.1624892356074.118546
NW_022882944	Koludarov_et_al_2021	CDS	134438	134584	.	+	0	Name=LOC117232698 CDS;ID=EWKMg4ru1zPvdBw+uzMEhS+PpGo.1624892356074.118546
NW_022882944	Koludarov_et_al_2021	CDS	139129	139343	.	+	0	Name=LOC117232698 CDS;ID=EWKMg4ru1zPvdBw+uzMEhS+PpGo.1624892356074.118546
NW_022882944	Koludarov_et_al_2021	CDS	140602	140783	.	+	0	Name=LOC117232698 CDS;ID=EWKMg4ru1zPvdBw+uzMEhS+PpGo.1624892356074.118546
NW_022882944	Koludarov_et_al_2021	CDS	141609	141775	.	+	0	Name=LOC117232698 CDS;ID=EWKMg4ru1zPvdBw+uzMEhS+PpGo.1624892356074.118546
NW_022882944	Koludarov_et_al_2021	CDS	51886	51930	.	+	0	Name=LOC117232698 CDS;ID=EWKMg4ru1zPvdBw+uzMEhS+PpGo.1624892356074.118547
NW_022882944	Koludarov_et_al_2021	CDS	112529	112583	.	+	0	Name=LOC117232698 CDS;ID=EWKMg4ru1zPvdBw+uzMEhS+PpGo.1624892356074.118547
NW_022882944	Koludarov_et_al_2021	CDS	132425	132756	.	+	0	Name=LOC117232698 CDS;ID=EWKMg4ru1zPvdBw+uzMEhS+PpGo.1624892356074.118547
NW_022882944	Koludarov_et_al_2021	CDS	133893	134096	.	+	0	Name=LOC117232698 CDS;ID=EWKMg4ru1zPvdBw+uzMEhS+PpGo.1624892356074.118547
NW_022882944	Koludarov_et_al_2021	CDS	134438	134584	.	+	0	Name=LOC117232698 CDS;ID=EWKMg4ru1zPvdBw+uzMEhS+PpGo.1624892356074.118547
NW_022882944	Koludarov_et_al_2021	CDS	139129	139343	.	+	0	Name=LOC117232698 CDS;ID=EWKMg4ru1zPvdBw+uzMEhS+PpGo.1624892356074.118547
NW_022882944	Koludarov_et_al_2021	CDS	140602	140792	.	+	0	Name=LOC117232698 CDS;ID=EWKMg4ru1zPvdBw+uzMEhS+PpGo.1624892356074.118547
NW_022882944	Koludarov_et_al_2021	CDS	141609	141775	.	+	0	Name=LOC117232698 CDS;ID=EWKMg4ru1zPvdBw+uzMEhS+PpGo.1624892356074.118547
NW_022882944	Koludarov_et_al_2021	CDS	2363554	2363645	.	+	0	Name=LOC117232728 CDS;ID=EWKMg4ru1zPvdBw+uzMEhS+PpGo.1624892356074.118548
NW_022882944	Koludarov_et_al_2021	CDS	2363906	2364560	.	+	0	Name=LOC117232728 CDS;ID=EWKMg4ru1zPvdBw+uzMEhS+PpGo.1624892356074.118548
NW_022882944	Koludarov_et_al_2021	CDS	2364653	2364764	.	+	0	Name=LOC117232728 CDS;ID=EWKMg4ru1zPvdBw+uzMEhS+PpGo.1624892356074.118548
NW_022882944	Koludarov_et_al_2021	CDS	2433394	2433444	.	+	0	Name=LOC117232728 CDS;ID=EWKMg4ru1zPvdBw+uzMEhS+PpGo.1624892356074.118548
NW_022882944	Koludarov_et_al_2021	CDS	2447295	2447424	.	+	0	Name=LOC117232728 CDS;ID=EWKMg4ru1zPvdBw+uzMEhS+PpGo.1624892356074.118548
NW_022882944	Koludarov_et_al_2021	CDS	2447500	2447601	.	+	0	Name=LOC117232728 CDS;ID=EWKMg4ru1zPvdBw+uzMEhS+PpGo.1624892356074.118548
NW_022882944	Koludarov_et_al_2021	CDS	2447682	2447775	.	+	0	Name=LOC117232728 CDS;ID=EWKMg4ru1zPvdBw+uzMEhS+PpGo.1624892356074.118548
NW_022882944	Koludarov_et_al_2021	CDS	2448121	2448345	.	+	0	Name=LOC117232728 CDS;ID=EWKMg4ru1zPvdBw+uzMEhS+PpGo.1624892356074.118548
NW_022882944	Koludarov_et_al_2021	CDS	2448421	2448654	.	+	0	Name=LOC117232728 CDS;ID=EWKMg4ru1zPvdBw+uzMEhS+PpGo.1624892356074.118548
NW_022882944	Koludarov_et_al_2021	CDS	2449022	2449333	.	+	0	Name=LOC117232728 CDS;ID=EWKMg4ru1zPvdBw+uzMEhS+PpGo.1624892356074.118548
NW_022882944	Koludarov_et_al_2021	CDS	2449698	2450006	.	+	0	Name=LOC117232728 CDS;ID=EWKMg4ru1zPvdBw+uzMEhS+PpGo.1624892356074.118548
NW_022882944	Koludarov_et_al_2021	CDS	2450307	2450639	.	+	0	Name=LOC117232728 CDS;ID=EWKMg4ru1zPvdBw+uzMEhS+PpGo.1624892356074.118548
NW_022882944	Koludarov_et_al_2021	CDS	2450719	2450915	.	+	0	Name=LOC117232728 CDS;ID=EWKMg4ru1zPvdBw+uzMEhS+PpGo.1624892356074.118548
NW_022882944	Koludarov_et_al_2021	CDS	2450988	2451039	.	+	0	Name=LOC117232728 CDS;ID=EWKMg4ru1zPvdBw+uzMEhS+PpGo.1624892356074.118548
NW_022882944	Koludarov_et_al_2021	CDS	2451112	2451213	.	+	0	Name=LOC117232728 CDS;ID=EWKMg4ru1zPvdBw+uzMEhS+PpGo.1624892356074.118548
NW_022882944	Koludarov_et_al_2021	CDS	2992073	2992397	.	-	0	Name=LOC117232733 CDS;ID=EWKMg4ru1zPvdBw+uzMEhS+PpGo.1624892356074.118549
NW_022882944	Koludarov_et_al_2021	CDS	2933315	2933533	.	-	0	Name=LOC117232733 CDS;ID=EWKMg4ru1zPvdBw+uzMEhS+PpGo.1624892356074.118549
NW_022882944	Koludarov_et_al_2021	CDS	2927083	2927233	.	-	0	Name=LOC117232733 CDS;ID=EWKMg4ru1zPvdBw+uzMEhS+PpGo.1624892356074.118549
NW_022882944	Koludarov_et_al_2021	CDS	2925076	2925358	.	-	0	Name=LOC117232733 CDS;ID=EWKMg4ru1zPvdBw+uzMEhS+PpGo.1624892356074.118549
NW_022882944	Koludarov_et_al_2021	CDS	2924637	2924792	.	-	0	Name=LOC117232733 CDS;ID=EWKMg4ru1zPvdBw+uzMEhS+PpGo.1624892356074.118549
NW_022882944	Koludarov_et_al_2021	CDS	2924104	2924326	.	-	0	Name=LOC117232733 CDS;ID=EWKMg4ru1zPvdBw+uzMEhS+PpGo.1624892356074.118549
NW_022882944	Koludarov_et_al_2021	CDS	2923678	2923869	.	-	0	Name=LOC117232733 CDS;ID=EWKMg4ru1zPvdBw+uzMEhS+PpGo.1624892356074.118549
NW_022882944	Koludarov_et_al_2021	CDS	2921761	2922021	.	-	0	Name=LOC117232733 CDS;ID=EWKMg4ru1zPvdBw+uzMEhS+PpGo.1624892356074.118549
NW_022882944	Koludarov_et_al_2021	CDS	2921149	2921526	.	-	0	Name=LOC117232733 CDS;ID=EWKMg4ru1zPvdBw+uzMEhS+PpGo.1624892356074.118549
NW_022882944	Koludarov_et_al_2021	CDS	2920712	2920971	.	-	0	Name=LOC117232733 CDS;ID=EWKMg4ru1zPvdBw+uzMEhS+PpGo.1624892356074.118549
NW_022882944	Koludarov_et_al_2021	CDS	2920242	2920484	.	-	0	Name=LOC117232733 CDS;ID=EWKMg4ru1zPvdBw+uzMEhS+PpGo.1624892356074.118549
NW_022882944	Koludarov_et_al_2021	CDS	2917335	2917384	.	-	0	Name=LOC117232733 CDS;ID=EWKMg4ru1zPvdBw+uzMEhS+PpGo.1624892356074.118549
NW_022882944	Koludarov_et_al_2021	CDS	2913786	2914644	.	-	0	Name=LOC117232733 CDS;ID=EWKMg4ru1zPvdBw+uzMEhS+PpGo.1624892356074.118549
NW_022882944	Koludarov_et_al_2021	CDS	2992073	2992397	.	-	0	Name=LOC117232733 CDS;ID=EWKMg4ru1zPvdBw+uzMEhS+PpGo.1624892356075.118550
NW_022882944	Koludarov_et_al_2021	CDS	2933315	2933533	.	-	0	Name=LOC117232733 CDS;ID=EWKMg4ru1zPvdBw+uzMEhS+PpGo.1624892356075.118550
NW_022882944	Koludarov_et_al_2021	CDS	2927083	2927233	.	-	0	Name=LOC117232733 CDS;ID=EWKMg4ru1zPvdBw+uzMEhS+PpGo.1624892356075.118550
NW_022882944	Koludarov_et_al_2021	CDS	2925076	2925358	.	-	0	Name=LOC117232733 CDS;ID=EWKMg4ru1zPvdBw+uzMEhS+PpGo.1624892356075.118550
NW_022882944	Koludarov_et_al_2021	CDS	2924637	2924792	.	-	0	Name=LOC117232733 CDS;ID=EWKMg4ru1zPvdBw+uzMEhS+PpGo.1624892356075.118550
NW_022882944	Koludarov_et_al_2021	CDS	2924104	2924326	.	-	0	Name=LOC117232733 CDS;ID=EWKMg4ru1zPvdBw+uzMEhS+PpGo.1624892356075.118550
NW_022882944	Koludarov_et_al_2021	CDS	2923678	2923869	.	-	0	Name=LOC117232733 CDS;ID=EWKMg4ru1zPvdBw+uzMEhS+PpGo.1624892356075.118550
NW_022882944	Koludarov_et_al_2021	CDS	2922848	2922967	.	-	0	Name=LOC117232733 CDS;ID=EWKMg4ru1zPvdBw+uzMEhS+PpGo.1624892356075.118550
NW_022882944	Koludarov_et_al_2021	CDS	2921761	2922021	.	-	0	Name=LOC117232733 CDS;ID=EWKMg4ru1zPvdBw+uzMEhS+PpGo.1624892356075.118550
NW_022882944	Koludarov_et_al_2021	CDS	2921149	2921526	.	-	0	Name=LOC117232733 CDS;ID=EWKMg4ru1zPvdBw+uzMEhS+PpGo.1624892356075.118550
NW_022882944	Koludarov_et_al_2021	CDS	2920712	2920971	.	-	0	Name=LOC117232733 CDS;ID=EWKMg4ru1zPvdBw+uzMEhS+PpGo.1624892356075.118550
NW_022882944	Koludarov_et_al_2021	CDS	2920242	2920484	.	-	0	Name=LOC117232733 CDS;ID=EWKMg4ru1zPvdBw+uzMEhS+PpGo.1624892356075.118550
NW_022882944	Koludarov_et_al_2021	CDS	2917335	2917384	.	-	0	Name=LOC117232733 CDS;ID=EWKMg4ru1zPvdBw+uzMEhS+PpGo.1624892356075.118550
NW_022882944	Koludarov_et_al_2021	CDS	2913786	2914644	.	-	0	Name=LOC117232733 CDS;ID=EWKMg4ru1zPvdBw+uzMEhS+PpGo.1624892356075.118550
NW_022882944	Koludarov_et_al_2021	CDS	2992073	2992397	.	-	0	Name=LOC117232733 CDS;ID=EWKMg4ru1zPvdBw+uzMEhS+PpGo.1624892356075.118551
NW_022882944	Koludarov_et_al_2021	CDS	2933315	2933533	.	-	0	Name=LOC117232733 CDS;ID=EWKMg4ru1zPvdBw+uzMEhS+PpGo.1624892356075.118551
NW_022882944	Koludarov_et_al_2021	CDS	2927083	2927233	.	-	0	Name=LOC117232733 CDS;ID=EWKMg4ru1zPvdBw+uzMEhS+PpGo.1624892356075.118551
NW_022882944	Koludarov_et_al_2021	CDS	2925076	2925358	.	-	0	Name=LOC117232733 CDS;ID=EWKMg4ru1zPvdBw+uzMEhS+PpGo.1624892356075.118551
NW_022882944	Koludarov_et_al_2021	CDS	2924637	2924792	.	-	0	Name=LOC117232733 CDS;ID=EWKMg4ru1zPvdBw+uzMEhS+PpGo.1624892356075.118551
NW_022882944	Koludarov_et_al_2021	CDS	2924104	2924326	.	-	0	Name=LOC117232733 CDS;ID=EWKMg4ru1zPvdBw+uzMEhS+PpGo.1624892356075.118551
NW_022882944	Koludarov_et_al_2021	CDS	2923678	2923869	.	-	0	Name=LOC117232733 CDS;ID=EWKMg4ru1zPvdBw+uzMEhS+PpGo.1624892356075.118551
NW_022882944	Koludarov_et_al_2021	CDS	2922848	2922967	.	-	0	Name=LOC117232733 CDS;ID=EWKMg4ru1zPvdBw+uzMEhS+PpGo.1624892356075.118551
NW_022882944	Koludarov_et_al_2021	CDS	2921761	2922021	.	-	0	Name=LOC117232733 CDS;ID=EWKMg4ru1zPvdBw+uzMEhS+PpGo.1624892356075.118551
NW_022882944	Koludarov_et_al_2021	CDS	2921149	2921526	.	-	0	Name=LOC117232733 CDS;ID=EWKMg4ru1zPvdBw+uzMEhS+PpGo.1624892356075.118551
NW_022882944	Koludarov_et_al_2021	CDS	2920712	2920971	.	-	0	Name=LOC117232733 CDS;ID=EWKMg4ru1zPvdBw+uzMEhS+PpGo.1624892356075.118551
NW_022882944	Koludarov_et_al_2021	CDS	2920242	2920484	.	-	0	Name=LOC117232733 CDS;ID=EWKMg4ru1zPvdBw+uzMEhS+PpGo.1624892356075.118551
NW_022882944	Koludarov_et_al_2021	CDS	2913811	2914644	.	-	0	Name=LOC117232733 CDS;ID=EWKMg4ru1zPvdBw+uzMEhS+PpGo.1624892356075.118551
NW_022882944	Koludarov_et_al_2021	CDS	2992073	2992397	.	-	0	Name=LOC117232733 CDS;ID=EWKMg4ru1zPvdBw+uzMEhS+PpGo.1624892356075.118552
NW_022882944	Koludarov_et_al_2021	CDS	2933315	2933533	.	-	0	Name=LOC117232733 CDS;ID=EWKMg4ru1zPvdBw+uzMEhS+PpGo.1624892356075.118552
NW_022882944	Koludarov_et_al_2021	CDS	2927083	2927233	.	-	0	Name=LOC117232733 CDS;ID=EWKMg4ru1zPvdBw+uzMEhS+PpGo.1624892356075.118552
NW_022882944	Koludarov_et_al_2021	CDS	2925076	2925358	.	-	0	Name=LOC117232733 CDS;ID=EWKMg4ru1zPvdBw+uzMEhS+PpGo.1624892356075.118552
NW_022882944	Koludarov_et_al_2021	CDS	2924637	2924792	.	-	0	Name=LOC117232733 CDS;ID=EWKMg4ru1zPvdBw+uzMEhS+PpGo.1624892356075.118552
NW_022882944	Koludarov_et_al_2021	CDS	2924104	2924326	.	-	0	Name=LOC117232733 CDS;ID=EWKMg4ru1zPvdBw+uzMEhS+PpGo.1624892356075.118552
NW_022882944	Koludarov_et_al_2021	CDS	2923678	2923869	.	-	0	Name=LOC117232733 CDS;ID=EWKMg4ru1zPvdBw+uzMEhS+PpGo.1624892356075.118552
NW_022882944	Koludarov_et_al_2021	CDS	2922848	2922967	.	-	0	Name=LOC117232733 CDS;ID=EWKMg4ru1zPvdBw+uzMEhS+PpGo.1624892356075.118552
NW_022882944	Koludarov_et_al_2021	CDS	2921761	2922021	.	-	0	Name=LOC117232733 CDS;ID=EWKMg4ru1zPvdBw+uzMEhS+PpGo.1624892356075.118552
NW_022882944	Koludarov_et_al_2021	CDS	2921149	2921526	.	-	0	Name=LOC117232733 CDS;ID=EWKMg4ru1zPvdBw+uzMEhS+PpGo.1624892356075.118552
NW_022882944	Koludarov_et_al_2021	CDS	2920712	2920971	.	-	0	Name=LOC117232733 CDS;ID=EWKMg4ru1zPvdBw+uzMEhS+PpGo.1624892356075.118552
NW_022882944	Koludarov_et_al_2021	CDS	2920242	2920484	.	-	0	Name=LOC117232733 CDS;ID=EWKMg4ru1zPvdBw+uzMEhS+PpGo.1624892356075.118552
NW_022882944	Koludarov_et_al_2021	CDS	2917364	2917384	.	-	0	Name=LOC117232733 CDS;ID=EWKMg4ru1zPvdBw+uzMEhS+PpGo.1624892356075.118552
NW_022882944	Koludarov_et_al_2021	CDS	2913811	2914644	.	-	0	Name=LOC117232733 CDS;ID=EWKMg4ru1zPvdBw+uzMEhS+PpGo.1624892356075.118552
NW_022882944	Koludarov_et_al_2021	CDS	2637625	2637795	.	+	0	Name=LOC117232672 CDS;ID=EWKMg4ru1zPvdBw+uzMEhS+PpGo.1624892356075.118553
NW_022882944	Koludarov_et_al_2021	CDS	2659900	2660424	.	+	0	Name=LOC117232672 CDS;ID=EWKMg4ru1zPvdBw+uzMEhS+PpGo.1624892356075.118553
NW_022882944	Koludarov_et_al_2021	CDS	2690308	2690509	.	+	0	Name=LOC117232672 CDS;ID=EWKMg4ru1zPvdBw+uzMEhS+PpGo.1624892356075.118553
NW_022882944	Koludarov_et_al_2021	CDS	2691930	2692014	.	+	0	Name=LOC117232672 CDS;ID=EWKMg4ru1zPvdBw+uzMEhS+PpGo.1624892356075.118553
NW_022882944	Koludarov_et_al_2021	CDS	2693028	2693454	.	+	0	Name=LOC117232672 CDS;ID=EWKMg4ru1zPvdBw+uzMEhS+PpGo.1624892356075.118553
NW_022882944	Koludarov_et_al_2021	CDS	2694067	2694475	.	+	0	Name=LOC117232672 CDS;ID=EWKMg4ru1zPvdBw+uzMEhS+PpGo.1624892356075.118553
NW_022882944	Koludarov_et_al_2021	CDS	2700729	2701615	.	+	0	Name=LOC117232672 CDS;ID=EWKMg4ru1zPvdBw+uzMEhS+PpGo.1624892356075.118553
NW_022882944	Koludarov_et_al_2021	CDS	2637625	2637795	.	+	0	Name=LOC117232672 CDS;ID=EWKMg4ru1zPvdBw+uzMEhS+PpGo.1624892356075.118554
NW_022882944	Koludarov_et_al_2021	CDS	2659900	2660424	.	+	0	Name=LOC117232672 CDS;ID=EWKMg4ru1zPvdBw+uzMEhS+PpGo.1624892356075.118554
NW_022882944	Koludarov_et_al_2021	CDS	2690308	2690509	.	+	0	Name=LOC117232672 CDS;ID=EWKMg4ru1zPvdBw+uzMEhS+PpGo.1624892356075.118554
NW_022882944	Koludarov_et_al_2021	CDS	2691930	2692014	.	+	0	Name=LOC117232672 CDS;ID=EWKMg4ru1zPvdBw+uzMEhS+PpGo.1624892356075.118554
NW_022882944	Koludarov_et_al_2021	CDS	2693040	2693454	.	+	0	Name=LOC117232672 CDS;ID=EWKMg4ru1zPvdBw+uzMEhS+PpGo.1624892356075.118554
NW_022882944	Koludarov_et_al_2021	CDS	2694067	2694475	.	+	0	Name=LOC117232672 CDS;ID=EWKMg4ru1zPvdBw+uzMEhS+PpGo.1624892356075.118554
NW_022882944	Koludarov_et_al_2021	CDS	2700729	2701615	.	+	0	Name=LOC117232672 CDS;ID=EWKMg4ru1zPvdBw+uzMEhS+PpGo.1624892356075.118554
NW_022882944	Koludarov_et_al_2021	CDS	2816130	2816160	.	+	0	Name=LOC117232734 CDS;ID=EWKMg4ru1zPvdBw+uzMEhS+PpGo.1624892356075.118555
NW_022882944	Koludarov_et_al_2021	CDS	2829243	2829309	.	+	0	Name=LOC117232734 CDS;ID=EWKMg4ru1zPvdBw+uzMEhS+PpGo.1624892356075.118555
NW_022882944	Koludarov_et_al_2021	CDS	2859507	2860459	.	+	0	Name=LOC117232734 CDS;ID=EWKMg4ru1zPvdBw+uzMEhS+PpGo.1624892356075.118555
NW_022882944	Koludarov_et_al_2021	CDS	2860612	2861510	.	+	0	Name=LOC117232734 CDS;ID=EWKMg4ru1zPvdBw+uzMEhS+PpGo.1624892356075.118555
NW_022882944	Koludarov_et_al_2021	CDS	2867877	2868240	.	+	0	Name=LOC117232734 CDS;ID=EWKMg4ru1zPvdBw+uzMEhS+PpGo.1624892356075.118555
NW_022882944	Koludarov_et_al_2021	CDS	2869670	2869866	.	+	0	Name=LOC117232734 CDS;ID=EWKMg4ru1zPvdBw+uzMEhS+PpGo.1624892356075.118555
NW_022882944	Koludarov_et_al_2021	CDS	2873437	2873826	.	+	0	Name=LOC117232734 CDS;ID=EWKMg4ru1zPvdBw+uzMEhS+PpGo.1624892356075.118555
NW_022882944	Koludarov_et_al_2021	CDS	2876889	2877088	.	+	0	Name=LOC117232734 CDS;ID=EWKMg4ru1zPvdBw+uzMEhS+PpGo.1624892356075.118555
NW_022882944	Koludarov_et_al_2021	CDS	2877494	2877575	.	+	0	Name=LOC117232734 CDS;ID=EWKMg4ru1zPvdBw+uzMEhS+PpGo.1624892356075.118555
NW_022882944	Koludarov_et_al_2021	CDS	2816130	2816160	.	+	0	Name=LOC117232734 CDS;ID=EWKMg4ru1zPvdBw+uzMEhS+PpGo.1624892356075.118556
NW_022882944	Koludarov_et_al_2021	CDS	2829243	2829309	.	+	0	Name=LOC117232734 CDS;ID=EWKMg4ru1zPvdBw+uzMEhS+PpGo.1624892356075.118556
NW_022882944	Koludarov_et_al_2021	CDS	2859507	2860459	.	+	0	Name=LOC117232734 CDS;ID=EWKMg4ru1zPvdBw+uzMEhS+PpGo.1624892356075.118556
NW_022882944	Koludarov_et_al_2021	CDS	2860612	2861510	.	+	0	Name=LOC117232734 CDS;ID=EWKMg4ru1zPvdBw+uzMEhS+PpGo.1624892356075.118556
NW_022882944	Koludarov_et_al_2021	CDS	2867877	2868240	.	+	0	Name=LOC117232734 CDS;ID=EWKMg4ru1zPvdBw+uzMEhS+PpGo.1624892356075.118556
NW_022882944	Koludarov_et_al_2021	CDS	2869670	2869866	.	+	0	Name=LOC117232734 CDS;ID=EWKMg4ru1zPvdBw+uzMEhS+PpGo.1624892356075.118556
NW_022882944	Koludarov_et_al_2021	CDS	2873437	2873826	.	+	0	Name=LOC117232734 CDS;ID=EWKMg4ru1zPvdBw+uzMEhS+PpGo.1624892356075.118556
NW_022882944	Koludarov_et_al_2021	CDS	2876889	2877088	.	+	0	Name=LOC117232734 CDS;ID=EWKMg4ru1zPvdBw+uzMEhS+PpGo.1624892356075.118556
NW_022882944	Koludarov_et_al_2021	CDS	2877494	2877575	.	+	0	Name=LOC117232734 CDS;ID=EWKMg4ru1zPvdBw+uzMEhS+PpGo.1624892356075.118556
NW_022882944	Koludarov_et_al_2021	CDS	2816130	2816160	.	+	0	Name=LOC117232734 CDS;ID=EWKMg4ru1zPvdBw+uzMEhS+PpGo.1624892356075.118557
NW_022882944	Koludarov_et_al_2021	CDS	2829243	2829309	.	+	0	Name=LOC117232734 CDS;ID=EWKMg4ru1zPvdBw+uzMEhS+PpGo.1624892356075.118557
NW_022882944	Koludarov_et_al_2021	CDS	2859507	2860459	.	+	0	Name=LOC117232734 CDS;ID=EWKMg4ru1zPvdBw+uzMEhS+PpGo.1624892356075.118557
NW_022882944	Koludarov_et_al_2021	CDS	2860615	2861510	.	+	0	Name=LOC117232734 CDS;ID=EWKMg4ru1zPvdBw+uzMEhS+PpGo.1624892356075.118557
NW_022882944	Koludarov_et_al_2021	CDS	2867877	2868240	.	+	0	Name=LOC117232734 CDS;ID=EWKMg4ru1zPvdBw+uzMEhS+PpGo.1624892356075.118557
NW_022882944	Koludarov_et_al_2021	CDS	2869670	2869866	.	+	0	Name=LOC117232734 CDS;ID=EWKMg4ru1zPvdBw+uzMEhS+PpGo.1624892356075.118557
NW_022882944	Koludarov_et_al_2021	CDS	2873437	2873826	.	+	0	Name=LOC117232734 CDS;ID=EWKMg4ru1zPvdBw+uzMEhS+PpGo.1624892356075.118557
NW_022882944	Koludarov_et_al_2021	CDS	2876889	2877088	.	+	0	Name=LOC117232734 CDS;ID=EWKMg4ru1zPvdBw+uzMEhS+PpGo.1624892356075.118557
NW_022882944	Koludarov_et_al_2021	CDS	2877494	2877575	.	+	0	Name=LOC117232734 CDS;ID=EWKMg4ru1zPvdBw+uzMEhS+PpGo.1624892356075.118557
NW_022882944	Koludarov_et_al_2021	CDS	3147522	3148260	.	+	0	Name=LOC117232804 CDS;ID=EWKMg4ru1zPvdBw+uzMEhS+PpGo.1624892356075.118558
NW_022882944	Koludarov_et_al_2021	CDS	3161636	3161746	.	+	0	Name=LOC117232804 CDS;ID=EWKMg4ru1zPvdBw+uzMEhS+PpGo.1624892356075.118558
NW_022882944	Koludarov_et_al_2021	CDS	3170523	3170731	.	+	0	Name=LOC117232804 CDS;ID=EWKMg4ru1zPvdBw+uzMEhS+PpGo.1624892356075.118558
NW_022882944	Koludarov_et_al_2021	CDS	3193430	3193627	.	+	0	Name=LOC117232804 CDS;ID=EWKMg4ru1zPvdBw+uzMEhS+PpGo.1624892356075.118558
NW_022882944	Koludarov_et_al_2021	CDS	637398	637425	.	+	0	Name=LOC117232814 CDS;ID=EWKMg4ru1zPvdBw+uzMEhS+PpGo.1624892356075.118559
NW_022882944	Koludarov_et_al_2021	CDS	639269	639399	.	+	0	Name=LOC117232814 CDS;ID=EWKMg4ru1zPvdBw+uzMEhS+PpGo.1624892356075.118559
NW_022882944	Koludarov_et_al_2021	CDS	640065	640181	.	+	0	Name=LOC117232814 CDS;ID=EWKMg4ru1zPvdBw+uzMEhS+PpGo.1624892356075.118559
NW_022882944	Koludarov_et_al_2021	CDS	663024	663130	.	+	0	Name=LOC117232814 CDS;ID=EWKMg4ru1zPvdBw+uzMEhS+PpGo.1624892356075.118559
NW_022882944	Koludarov_et_al_2021	CDS	665093	665240	.	+	0	Name=LOC117232814 CDS;ID=EWKMg4ru1zPvdBw+uzMEhS+PpGo.1624892356075.118559
NW_022882944	Koludarov_et_al_2021	CDS	666229	666536	.	+	0	Name=LOC117232814 CDS;ID=EWKMg4ru1zPvdBw+uzMEhS+PpGo.1624892356075.118559
NW_022882944	Koludarov_et_al_2021	CDS	669152	669381	.	+	0	Name=LOC117232814 CDS;ID=EWKMg4ru1zPvdBw+uzMEhS+PpGo.1624892356075.118559
NW_022882944	Koludarov_et_al_2021	CDS	669565	669761	.	+	0	Name=LOC117232814 CDS;ID=EWKMg4ru1zPvdBw+uzMEhS+PpGo.1624892356075.118559
NW_022882944	Koludarov_et_al_2021	CDS	671216	671341	.	+	0	Name=LOC117232814 CDS;ID=EWKMg4ru1zPvdBw+uzMEhS+PpGo.1624892356075.118559
NW_022882944	Koludarov_et_al_2021	CDS	671477	671579	.	+	0	Name=LOC117232814 CDS;ID=EWKMg4ru1zPvdBw+uzMEhS+PpGo.1624892356075.118559
NW_022882944	Koludarov_et_al_2021	CDS	673232	673483	.	+	0	Name=LOC117232814 CDS;ID=EWKMg4ru1zPvdBw+uzMEhS+PpGo.1624892356075.118559
NW_022882944	Koludarov_et_al_2021	CDS	673912	673972	.	+	0	Name=LOC117232814 CDS;ID=EWKMg4ru1zPvdBw+uzMEhS+PpGo.1624892356075.118559
NW_022882944	Koludarov_et_al_2021	CDS	674059	674194	.	+	0	Name=LOC117232814 CDS;ID=EWKMg4ru1zPvdBw+uzMEhS+PpGo.1624892356075.118559
NW_022882944	Koludarov_et_al_2021	CDS	674412	674794	.	+	0	Name=LOC117232814 CDS;ID=EWKMg4ru1zPvdBw+uzMEhS+PpGo.1624892356075.118559
NW_022882944	Koludarov_et_al_2021	CDS	674964	675073	.	+	0	Name=LOC117232814 CDS;ID=EWKMg4ru1zPvdBw+uzMEhS+PpGo.1624892356075.118559
NW_022882944	Koludarov_et_al_2021	CDS	675196	675315	.	+	0	Name=LOC117232814 CDS;ID=EWKMg4ru1zPvdBw+uzMEhS+PpGo.1624892356075.118559
NW_022882944	Koludarov_et_al_2021	CDS	676033	676254	.	+	0	Name=LOC117232814 CDS;ID=EWKMg4ru1zPvdBw+uzMEhS+PpGo.1624892356075.118559
NW_022882944	Koludarov_et_al_2021	CDS	676973	677152	.	+	0	Name=LOC117232814 CDS;ID=EWKMg4ru1zPvdBw+uzMEhS+PpGo.1624892356075.118559
NW_022882944	Koludarov_et_al_2021	CDS	677259	677572	.	+	0	Name=LOC117232814 CDS;ID=EWKMg4ru1zPvdBw+uzMEhS+PpGo.1624892356075.118559
NW_022882944	Koludarov_et_al_2021	CDS	677869	677996	.	+	0	Name=LOC117232814 CDS;ID=EWKMg4ru1zPvdBw+uzMEhS+PpGo.1624892356075.118559
NW_022882944	Koludarov_et_al_2021	CDS	679123	679143	.	+	0	Name=LOC117232814 CDS;ID=EWKMg4ru1zPvdBw+uzMEhS+PpGo.1624892356075.118559
NW_022882944	Koludarov_et_al_2021	CDS	681109	681487	.	+	0	Name=LOC117232814 CDS;ID=EWKMg4ru1zPvdBw+uzMEhS+PpGo.1624892356075.118559
NW_022882944	Koludarov_et_al_2021	CDS	681621	681718	.	+	0	Name=LOC117232814 CDS;ID=EWKMg4ru1zPvdBw+uzMEhS+PpGo.1624892356075.118559
NW_022882944	Koludarov_et_al_2021	CDS	681883	682165	.	+	0	Name=LOC117232814 CDS;ID=EWKMg4ru1zPvdBw+uzMEhS+PpGo.1624892356075.118559
NW_022882944	Koludarov_et_al_2021	CDS	682246	682443	.	+	0	Name=LOC117232814 CDS;ID=EWKMg4ru1zPvdBw+uzMEhS+PpGo.1624892356075.118559
NW_022882944	Koludarov_et_al_2021	CDS	682614	682832	.	+	0	Name=LOC117232814 CDS;ID=EWKMg4ru1zPvdBw+uzMEhS+PpGo.1624892356075.118559
NW_022882944	Koludarov_et_al_2021	CDS	637398	637425	.	+	0	Name=LOC117232814 CDS;ID=EWKMg4ru1zPvdBw+uzMEhS+PpGo.1624892356075.118560
NW_022882944	Koludarov_et_al_2021	CDS	639269	639399	.	+	0	Name=LOC117232814 CDS;ID=EWKMg4ru1zPvdBw+uzMEhS+PpGo.1624892356075.118560
NW_022882944	Koludarov_et_al_2021	CDS	640065	640181	.	+	0	Name=LOC117232814 CDS;ID=EWKMg4ru1zPvdBw+uzMEhS+PpGo.1624892356075.118560
NW_022882944	Koludarov_et_al_2021	CDS	663024	663130	.	+	0	Name=LOC117232814 CDS;ID=EWKMg4ru1zPvdBw+uzMEhS+PpGo.1624892356075.118560
NW_022882944	Koludarov_et_al_2021	CDS	665093	665240	.	+	0	Name=LOC117232814 CDS;ID=EWKMg4ru1zPvdBw+uzMEhS+PpGo.1624892356075.118560
NW_022882944	Koludarov_et_al_2021	CDS	666229	666536	.	+	0	Name=LOC117232814 CDS;ID=EWKMg4ru1zPvdBw+uzMEhS+PpGo.1624892356075.118560
NW_022882944	Koludarov_et_al_2021	CDS	669152	669381	.	+	0	Name=LOC117232814 CDS;ID=EWKMg4ru1zPvdBw+uzMEhS+PpGo.1624892356075.118560
NW_022882944	Koludarov_et_al_2021	CDS	669565	669761	.	+	0	Name=LOC117232814 CDS;ID=EWKMg4ru1zPvdBw+uzMEhS+PpGo.1624892356075.118560
NW_022882944	Koludarov_et_al_2021	CDS	671216	671341	.	+	0	Name=LOC117232814 CDS;ID=EWKMg4ru1zPvdBw+uzMEhS+PpGo.1624892356075.118560
NW_022882944	Koludarov_et_al_2021	CDS	671477	671579	.	+	0	Name=LOC117232814 CDS;ID=EWKMg4ru1zPvdBw+uzMEhS+PpGo.1624892356075.118560
NW_022882944	Koludarov_et_al_2021	CDS	673232	673483	.	+	0	Name=LOC117232814 CDS;ID=EWKMg4ru1zPvdBw+uzMEhS+PpGo.1624892356075.118560
NW_022882944	Koludarov_et_al_2021	CDS	673912	673972	.	+	0	Name=LOC117232814 CDS;ID=EWKMg4ru1zPvdBw+uzMEhS+PpGo.1624892356075.118560
NW_022882944	Koludarov_et_al_2021	CDS	674059	674194	.	+	0	Name=LOC117232814 CDS;ID=EWKMg4ru1zPvdBw+uzMEhS+PpGo.1624892356075.118560
NW_022882944	Koludarov_et_al_2021	CDS	674412	674794	.	+	0	Name=LOC117232814 CDS;ID=EWKMg4ru1zPvdBw+uzMEhS+PpGo.1624892356075.118560
NW_022882944	Koludarov_et_al_2021	CDS	674964	675073	.	+	0	Name=LOC117232814 CDS;ID=EWKMg4ru1zPvdBw+uzMEhS+PpGo.1624892356075.118560
NW_022882944	Koludarov_et_al_2021	CDS	675196	675315	.	+	0	Name=LOC117232814 CDS;ID=EWKMg4ru1zPvdBw+uzMEhS+PpGo.1624892356075.118560
NW_022882944	Koludarov_et_al_2021	CDS	676033	676254	.	+	0	Name=LOC117232814 CDS;ID=EWKMg4ru1zPvdBw+uzMEhS+PpGo.1624892356075.118560
NW_022882944	Koludarov_et_al_2021	CDS	676973	677152	.	+	0	Name=LOC117232814 CDS;ID=EWKMg4ru1zPvdBw+uzMEhS+PpGo.1624892356075.118560
NW_022882944	Koludarov_et_al_2021	CDS	677259	677572	.	+	0	Name=LOC117232814 CDS;ID=EWKMg4ru1zPvdBw+uzMEhS+PpGo.1624892356075.118560
NW_022882944	Koludarov_et_al_2021	CDS	677869	677996	.	+	0	Name=LOC117232814 CDS;ID=EWKMg4ru1zPvdBw+uzMEhS+PpGo.1624892356075.118560
NW_022882944	Koludarov_et_al_2021	CDS	681109	681487	.	+	0	Name=LOC117232814 CDS;ID=EWKMg4ru1zPvdBw+uzMEhS+PpGo.1624892356075.118560
NW_022882944	Koludarov_et_al_2021	CDS	681621	681718	.	+	0	Name=LOC117232814 CDS;ID=EWKMg4ru1zPvdBw+uzMEhS+PpGo.1624892356075.118560
NW_022882944	Koludarov_et_al_2021	CDS	681883	682165	.	+	0	Name=LOC117232814 CDS;ID=EWKMg4ru1zPvdBw+uzMEhS+PpGo.1624892356075.118560
NW_022882944	Koludarov_et_al_2021	CDS	682246	682443	.	+	0	Name=LOC117232814 CDS;ID=EWKMg4ru1zPvdBw+uzMEhS+PpGo.1624892356075.118560
NW_022882944	Koludarov_et_al_2021	CDS	682614	682832	.	+	0	Name=LOC117232814 CDS;ID=EWKMg4ru1zPvdBw+uzMEhS+PpGo.1624892356075.118560
NW_022882944	Koludarov_et_al_2021	CDS	637398	637425	.	+	0	Name=LOC117232814 CDS;ID=EWKMg4ru1zPvdBw+uzMEhS+PpGo.1624892356076.118561
NW_022882944	Koludarov_et_al_2021	CDS	639269	639399	.	+	0	Name=LOC117232814 CDS;ID=EWKMg4ru1zPvdBw+uzMEhS+PpGo.1624892356076.118561
NW_022882944	Koludarov_et_al_2021	CDS	640065	640181	.	+	0	Name=LOC117232814 CDS;ID=EWKMg4ru1zPvdBw+uzMEhS+PpGo.1624892356076.118561
NW_022882944	Koludarov_et_al_2021	CDS	663024	663130	.	+	0	Name=LOC117232814 CDS;ID=EWKMg4ru1zPvdBw+uzMEhS+PpGo.1624892356076.118561
NW_022882944	Koludarov_et_al_2021	CDS	665093	665240	.	+	0	Name=LOC117232814 CDS;ID=EWKMg4ru1zPvdBw+uzMEhS+PpGo.1624892356076.118561
NW_022882944	Koludarov_et_al_2021	CDS	666229	666536	.	+	0	Name=LOC117232814 CDS;ID=EWKMg4ru1zPvdBw+uzMEhS+PpGo.1624892356076.118561
NW_022882944	Koludarov_et_al_2021	CDS	669152	669381	.	+	0	Name=LOC117232814 CDS;ID=EWKMg4ru1zPvdBw+uzMEhS+PpGo.1624892356076.118561
NW_022882944	Koludarov_et_al_2021	CDS	669565	669761	.	+	0	Name=LOC117232814 CDS;ID=EWKMg4ru1zPvdBw+uzMEhS+PpGo.1624892356076.118561
NW_022882944	Koludarov_et_al_2021	CDS	671216	671341	.	+	0	Name=LOC117232814 CDS;ID=EWKMg4ru1zPvdBw+uzMEhS+PpGo.1624892356076.118561
NW_022882944	Koludarov_et_al_2021	CDS	671477	671579	.	+	0	Name=LOC117232814 CDS;ID=EWKMg4ru1zPvdBw+uzMEhS+PpGo.1624892356076.118561
NW_022882944	Koludarov_et_al_2021	CDS	673232	673483	.	+	0	Name=LOC117232814 CDS;ID=EWKMg4ru1zPvdBw+uzMEhS+PpGo.1624892356076.118561
NW_022882944	Koludarov_et_al_2021	CDS	673912	673972	.	+	0	Name=LOC117232814 CDS;ID=EWKMg4ru1zPvdBw+uzMEhS+PpGo.1624892356076.118561
NW_022882944	Koludarov_et_al_2021	CDS	674059	674194	.	+	0	Name=LOC117232814 CDS;ID=EWKMg4ru1zPvdBw+uzMEhS+PpGo.1624892356076.118561
NW_022882944	Koludarov_et_al_2021	CDS	674412	674794	.	+	0	Name=LOC117232814 CDS;ID=EWKMg4ru1zPvdBw+uzMEhS+PpGo.1624892356076.118561
NW_022882944	Koludarov_et_al_2021	CDS	674964	675073	.	+	0	Name=LOC117232814 CDS;ID=EWKMg4ru1zPvdBw+uzMEhS+PpGo.1624892356076.118561
NW_022882944	Koludarov_et_al_2021	CDS	675196	675315	.	+	0	Name=LOC117232814 CDS;ID=EWKMg4ru1zPvdBw+uzMEhS+PpGo.1624892356076.118561
NW_022882944	Koludarov_et_al_2021	CDS	676973	677152	.	+	0	Name=LOC117232814 CDS;ID=EWKMg4ru1zPvdBw+uzMEhS+PpGo.1624892356076.118561
NW_022882944	Koludarov_et_al_2021	CDS	677259	677572	.	+	0	Name=LOC117232814 CDS;ID=EWKMg4ru1zPvdBw+uzMEhS+PpGo.1624892356076.118561
NW_022882944	Koludarov_et_al_2021	CDS	677869	677996	.	+	0	Name=LOC117232814 CDS;ID=EWKMg4ru1zPvdBw+uzMEhS+PpGo.1624892356076.118561
NW_022882944	Koludarov_et_al_2021	CDS	679123	679143	.	+	0	Name=LOC117232814 CDS;ID=EWKMg4ru1zPvdBw+uzMEhS+PpGo.1624892356076.118561
NW_022882944	Koludarov_et_al_2021	CDS	681109	681487	.	+	0	Name=LOC117232814 CDS;ID=EWKMg4ru1zPvdBw+uzMEhS+PpGo.1624892356076.118561
NW_022882944	Koludarov_et_al_2021	CDS	681621	681718	.	+	0	Name=LOC117232814 CDS;ID=EWKMg4ru1zPvdBw+uzMEhS+PpGo.1624892356076.118561
NW_022882944	Koludarov_et_al_2021	CDS	681883	682165	.	+	0	Name=LOC117232814 CDS;ID=EWKMg4ru1zPvdBw+uzMEhS+PpGo.1624892356076.118561
NW_022882944	Koludarov_et_al_2021	CDS	682246	682443	.	+	0	Name=LOC117232814 CDS;ID=EWKMg4ru1zPvdBw+uzMEhS+PpGo.1624892356076.118561
NW_022882944	Koludarov_et_al_2021	CDS	682614	682832	.	+	0	Name=LOC117232814 CDS;ID=EWKMg4ru1zPvdBw+uzMEhS+PpGo.1624892356076.118561
NW_022882944	Koludarov_et_al_2021	CDS	637398	637425	.	+	0	Name=LOC117232814 CDS;ID=EWKMg4ru1zPvdBw+uzMEhS+PpGo.1624892356076.118562
NW_022882944	Koludarov_et_al_2021	CDS	639269	639399	.	+	0	Name=LOC117232814 CDS;ID=EWKMg4ru1zPvdBw+uzMEhS+PpGo.1624892356076.118562
NW_022882944	Koludarov_et_al_2021	CDS	640065	640181	.	+	0	Name=LOC117232814 CDS;ID=EWKMg4ru1zPvdBw+uzMEhS+PpGo.1624892356076.118562
NW_022882944	Koludarov_et_al_2021	CDS	663024	663130	.	+	0	Name=LOC117232814 CDS;ID=EWKMg4ru1zPvdBw+uzMEhS+PpGo.1624892356076.118562
NW_022882944	Koludarov_et_al_2021	CDS	665093	665240	.	+	0	Name=LOC117232814 CDS;ID=EWKMg4ru1zPvdBw+uzMEhS+PpGo.1624892356076.118562
NW_022882944	Koludarov_et_al_2021	CDS	666229	666536	.	+	0	Name=LOC117232814 CDS;ID=EWKMg4ru1zPvdBw+uzMEhS+PpGo.1624892356076.118562
NW_022882944	Koludarov_et_al_2021	CDS	669152	669381	.	+	0	Name=LOC117232814 CDS;ID=EWKMg4ru1zPvdBw+uzMEhS+PpGo.1624892356076.118562
NW_022882944	Koludarov_et_al_2021	CDS	669565	669761	.	+	0	Name=LOC117232814 CDS;ID=EWKMg4ru1zPvdBw+uzMEhS+PpGo.1624892356076.118562
NW_022882944	Koludarov_et_al_2021	CDS	671216	671341	.	+	0	Name=LOC117232814 CDS;ID=EWKMg4ru1zPvdBw+uzMEhS+PpGo.1624892356076.118562
NW_022882944	Koludarov_et_al_2021	CDS	671477	671579	.	+	0	Name=LOC117232814 CDS;ID=EWKMg4ru1zPvdBw+uzMEhS+PpGo.1624892356076.118562
NW_022882944	Koludarov_et_al_2021	CDS	673232	673483	.	+	0	Name=LOC117232814 CDS;ID=EWKMg4ru1zPvdBw+uzMEhS+PpGo.1624892356076.118562
NW_022882944	Koludarov_et_al_2021	CDS	674034	674194	.	+	0	Name=LOC117232814 CDS;ID=EWKMg4ru1zPvdBw+uzMEhS+PpGo.1624892356076.118562
NW_022882944	Koludarov_et_al_2021	CDS	674412	674794	.	+	0	Name=LOC117232814 CDS;ID=EWKMg4ru1zPvdBw+uzMEhS+PpGo.1624892356076.118562
NW_022882944	Koludarov_et_al_2021	CDS	674964	675073	.	+	0	Name=LOC117232814 CDS;ID=EWKMg4ru1zPvdBw+uzMEhS+PpGo.1624892356076.118562
NW_022882944	Koludarov_et_al_2021	CDS	675196	675315	.	+	0	Name=LOC117232814 CDS;ID=EWKMg4ru1zPvdBw+uzMEhS+PpGo.1624892356076.118562
NW_022882944	Koludarov_et_al_2021	CDS	676033	676254	.	+	0	Name=LOC117232814 CDS;ID=EWKMg4ru1zPvdBw+uzMEhS+PpGo.1624892356076.118562
NW_022882944	Koludarov_et_al_2021	CDS	676973	677152	.	+	0	Name=LOC117232814 CDS;ID=EWKMg4ru1zPvdBw+uzMEhS+PpGo.1624892356076.118562
NW_022882944	Koludarov_et_al_2021	CDS	677259	677572	.	+	0	Name=LOC117232814 CDS;ID=EWKMg4ru1zPvdBw+uzMEhS+PpGo.1624892356076.118562
NW_022882944	Koludarov_et_al_2021	CDS	677869	677996	.	+	0	Name=LOC117232814 CDS;ID=EWKMg4ru1zPvdBw+uzMEhS+PpGo.1624892356076.118562
NW_022882944	Koludarov_et_al_2021	CDS	679123	679143	.	+	0	Name=LOC117232814 CDS;ID=EWKMg4ru1zPvdBw+uzMEhS+PpGo.1624892356076.118562
NW_022882944	Koludarov_et_al_2021	CDS	681109	681487	.	+	0	Name=LOC117232814 CDS;ID=EWKMg4ru1zPvdBw+uzMEhS+PpGo.1624892356076.118562
NW_022882944	Koludarov_et_al_2021	CDS	681621	681718	.	+	0	Name=LOC117232814 CDS;ID=EWKMg4ru1zPvdBw+uzMEhS+PpGo.1624892356076.118562
NW_022882944	Koludarov_et_al_2021	CDS	681883	682165	.	+	0	Name=LOC117232814 CDS;ID=EWKMg4ru1zPvdBw+uzMEhS+PpGo.1624892356076.118562
NW_022882944	Koludarov_et_al_2021	CDS	682246	682443	.	+	0	Name=LOC117232814 CDS;ID=EWKMg4ru1zPvdBw+uzMEhS+PpGo.1624892356076.118562
NW_022882944	Koludarov_et_al_2021	CDS	682614	682832	.	+	0	Name=LOC117232814 CDS;ID=EWKMg4ru1zPvdBw+uzMEhS+PpGo.1624892356076.118562
NW_022882944	Koludarov_et_al_2021	CDS	637398	637425	.	+	0	Name=LOC117232814 CDS;ID=EWKMg4ru1zPvdBw+uzMEhS+PpGo.1624892356076.118563
NW_022882944	Koludarov_et_al_2021	CDS	639269	639399	.	+	0	Name=LOC117232814 CDS;ID=EWKMg4ru1zPvdBw+uzMEhS+PpGo.1624892356076.118563
NW_022882944	Koludarov_et_al_2021	CDS	640065	640181	.	+	0	Name=LOC117232814 CDS;ID=EWKMg4ru1zPvdBw+uzMEhS+PpGo.1624892356076.118563
NW_022882944	Koludarov_et_al_2021	CDS	663024	663130	.	+	0	Name=LOC117232814 CDS;ID=EWKMg4ru1zPvdBw+uzMEhS+PpGo.1624892356076.118563
NW_022882944	Koludarov_et_al_2021	CDS	665093	665240	.	+	0	Name=LOC117232814 CDS;ID=EWKMg4ru1zPvdBw+uzMEhS+PpGo.1624892356076.118563
NW_022882944	Koludarov_et_al_2021	CDS	666229	666536	.	+	0	Name=LOC117232814 CDS;ID=EWKMg4ru1zPvdBw+uzMEhS+PpGo.1624892356076.118563
NW_022882944	Koludarov_et_al_2021	CDS	669152	669381	.	+	0	Name=LOC117232814 CDS;ID=EWKMg4ru1zPvdBw+uzMEhS+PpGo.1624892356076.118563
NW_022882944	Koludarov_et_al_2021	CDS	669565	669761	.	+	0	Name=LOC117232814 CDS;ID=EWKMg4ru1zPvdBw+uzMEhS+PpGo.1624892356076.118563
NW_022882944	Koludarov_et_al_2021	CDS	671216	671341	.	+	0	Name=LOC117232814 CDS;ID=EWKMg4ru1zPvdBw+uzMEhS+PpGo.1624892356076.118563
NW_022882944	Koludarov_et_al_2021	CDS	671477	671579	.	+	0	Name=LOC117232814 CDS;ID=EWKMg4ru1zPvdBw+uzMEhS+PpGo.1624892356076.118563
NW_022882944	Koludarov_et_al_2021	CDS	673232	673483	.	+	0	Name=LOC117232814 CDS;ID=EWKMg4ru1zPvdBw+uzMEhS+PpGo.1624892356076.118563
NW_022882944	Koludarov_et_al_2021	CDS	674043	674194	.	+	0	Name=LOC117232814 CDS;ID=EWKMg4ru1zPvdBw+uzMEhS+PpGo.1624892356076.118563
NW_022882944	Koludarov_et_al_2021	CDS	674412	674794	.	+	0	Name=LOC117232814 CDS;ID=EWKMg4ru1zPvdBw+uzMEhS+PpGo.1624892356076.118563
NW_022882944	Koludarov_et_al_2021	CDS	674964	675073	.	+	0	Name=LOC117232814 CDS;ID=EWKMg4ru1zPvdBw+uzMEhS+PpGo.1624892356076.118563
NW_022882944	Koludarov_et_al_2021	CDS	675196	675315	.	+	0	Name=LOC117232814 CDS;ID=EWKMg4ru1zPvdBw+uzMEhS+PpGo.1624892356076.118563
NW_022882944	Koludarov_et_al_2021	CDS	676033	676254	.	+	0	Name=LOC117232814 CDS;ID=EWKMg4ru1zPvdBw+uzMEhS+PpGo.1624892356076.118563
NW_022882944	Koludarov_et_al_2021	CDS	676973	677152	.	+	0	Name=LOC117232814 CDS;ID=EWKMg4ru1zPvdBw+uzMEhS+PpGo.1624892356076.118563
NW_022882944	Koludarov_et_al_2021	CDS	677259	677572	.	+	0	Name=LOC117232814 CDS;ID=EWKMg4ru1zPvdBw+uzMEhS+PpGo.1624892356076.118563
NW_022882944	Koludarov_et_al_2021	CDS	677869	677996	.	+	0	Name=LOC117232814 CDS;ID=EWKMg4ru1zPvdBw+uzMEhS+PpGo.1624892356076.118563
NW_022882944	Koludarov_et_al_2021	CDS	679123	679143	.	+	0	Name=LOC117232814 CDS;ID=EWKMg4ru1zPvdBw+uzMEhS+PpGo.1624892356076.118563
NW_022882944	Koludarov_et_al_2021	CDS	681109	681487	.	+	0	Name=LOC117232814 CDS;ID=EWKMg4ru1zPvdBw+uzMEhS+PpGo.1624892356076.118563
NW_022882944	Koludarov_et_al_2021	CDS	681621	681718	.	+	0	Name=LOC117232814 CDS;ID=EWKMg4ru1zPvdBw+uzMEhS+PpGo.1624892356076.118563
NW_022882944	Koludarov_et_al_2021	CDS	681883	682165	.	+	0	Name=LOC117232814 CDS;ID=EWKMg4ru1zPvdBw+uzMEhS+PpGo.1624892356076.118563
NW_022882944	Koludarov_et_al_2021	CDS	682246	682443	.	+	0	Name=LOC117232814 CDS;ID=EWKMg4ru1zPvdBw+uzMEhS+PpGo.1624892356076.118563
NW_022882944	Koludarov_et_al_2021	CDS	682614	682832	.	+	0	Name=LOC117232814 CDS;ID=EWKMg4ru1zPvdBw+uzMEhS+PpGo.1624892356076.118563
NW_022882944	Koludarov_et_al_2021	CDS	637398	637425	.	+	0	Name=LOC117232814 CDS;ID=EWKMg4ru1zPvdBw+uzMEhS+PpGo.1624892356076.118564
NW_022882944	Koludarov_et_al_2021	CDS	639269	639399	.	+	0	Name=LOC117232814 CDS;ID=EWKMg4ru1zPvdBw+uzMEhS+PpGo.1624892356076.118564
NW_022882944	Koludarov_et_al_2021	CDS	640065	640181	.	+	0	Name=LOC117232814 CDS;ID=EWKMg4ru1zPvdBw+uzMEhS+PpGo.1624892356076.118564
NW_022882944	Koludarov_et_al_2021	CDS	663024	663130	.	+	0	Name=LOC117232814 CDS;ID=EWKMg4ru1zPvdBw+uzMEhS+PpGo.1624892356076.118564
NW_022882944	Koludarov_et_al_2021	CDS	665093	665240	.	+	0	Name=LOC117232814 CDS;ID=EWKMg4ru1zPvdBw+uzMEhS+PpGo.1624892356076.118564
NW_022882944	Koludarov_et_al_2021	CDS	666229	666536	.	+	0	Name=LOC117232814 CDS;ID=EWKMg4ru1zPvdBw+uzMEhS+PpGo.1624892356076.118564
NW_022882944	Koludarov_et_al_2021	CDS	669152	669381	.	+	0	Name=LOC117232814 CDS;ID=EWKMg4ru1zPvdBw+uzMEhS+PpGo.1624892356076.118564
NW_022882944	Koludarov_et_al_2021	CDS	669565	669761	.	+	0	Name=LOC117232814 CDS;ID=EWKMg4ru1zPvdBw+uzMEhS+PpGo.1624892356076.118564
NW_022882944	Koludarov_et_al_2021	CDS	671216	671341	.	+	0	Name=LOC117232814 CDS;ID=EWKMg4ru1zPvdBw+uzMEhS+PpGo.1624892356076.118564
NW_022882944	Koludarov_et_al_2021	CDS	671477	671579	.	+	0	Name=LOC117232814 CDS;ID=EWKMg4ru1zPvdBw+uzMEhS+PpGo.1624892356076.118564
NW_022882944	Koludarov_et_al_2021	CDS	673232	673483	.	+	0	Name=LOC117232814 CDS;ID=EWKMg4ru1zPvdBw+uzMEhS+PpGo.1624892356076.118564
NW_022882944	Koludarov_et_al_2021	CDS	674043	674194	.	+	0	Name=LOC117232814 CDS;ID=EWKMg4ru1zPvdBw+uzMEhS+PpGo.1624892356076.118564
NW_022882944	Koludarov_et_al_2021	CDS	674412	674794	.	+	0	Name=LOC117232814 CDS;ID=EWKMg4ru1zPvdBw+uzMEhS+PpGo.1624892356076.118564
NW_022882944	Koludarov_et_al_2021	CDS	674964	675073	.	+	0	Name=LOC117232814 CDS;ID=EWKMg4ru1zPvdBw+uzMEhS+PpGo.1624892356076.118564
NW_022882944	Koludarov_et_al_2021	CDS	675196	675315	.	+	0	Name=LOC117232814 CDS;ID=EWKMg4ru1zPvdBw+uzMEhS+PpGo.1624892356076.118564
NW_022882944	Koludarov_et_al_2021	CDS	676033	676254	.	+	0	Name=LOC117232814 CDS;ID=EWKMg4ru1zPvdBw+uzMEhS+PpGo.1624892356076.118564
NW_022882944	Koludarov_et_al_2021	CDS	676973	677152	.	+	0	Name=LOC117232814 CDS;ID=EWKMg4ru1zPvdBw+uzMEhS+PpGo.1624892356076.118564
NW_022882944	Koludarov_et_al_2021	CDS	677259	677572	.	+	0	Name=LOC117232814 CDS;ID=EWKMg4ru1zPvdBw+uzMEhS+PpGo.1624892356076.118564
NW_022882944	Koludarov_et_al_2021	CDS	677869	677996	.	+	0	Name=LOC117232814 CDS;ID=EWKMg4ru1zPvdBw+uzMEhS+PpGo.1624892356076.118564
NW_022882944	Koludarov_et_al_2021	CDS	681109	681487	.	+	0	Name=LOC117232814 CDS;ID=EWKMg4ru1zPvdBw+uzMEhS+PpGo.1624892356076.118564
NW_022882944	Koludarov_et_al_2021	CDS	681621	681718	.	+	0	Name=LOC117232814 CDS;ID=EWKMg4ru1zPvdBw+uzMEhS+PpGo.1624892356076.118564
NW_022882944	Koludarov_et_al_2021	CDS	681883	682165	.	+	0	Name=LOC117232814 CDS;ID=EWKMg4ru1zPvdBw+uzMEhS+PpGo.1624892356076.118564
NW_022882944	Koludarov_et_al_2021	CDS	682246	682443	.	+	0	Name=LOC117232814 CDS;ID=EWKMg4ru1zPvdBw+uzMEhS+PpGo.1624892356076.118564
NW_022882944	Koludarov_et_al_2021	CDS	682614	682832	.	+	0	Name=LOC117232814 CDS;ID=EWKMg4ru1zPvdBw+uzMEhS+PpGo.1624892356076.118564
NW_022882944	Koludarov_et_al_2021	CDS	2598637	2598673	.	-	0	Name=LOC117232701 CDS;ID=EWKMg4ru1zPvdBw+uzMEhS+PpGo.1624892356076.118565
NW_022882944	Koludarov_et_al_2021	CDS	2597739	2597793	.	-	0	Name=LOC117232701 CDS;ID=EWKMg4ru1zPvdBw+uzMEhS+PpGo.1624892356076.118565
NW_022882944	Koludarov_et_al_2021	CDS	2573701	2573781	.	-	0	Name=LOC117232701 CDS;ID=EWKMg4ru1zPvdBw+uzMEhS+PpGo.1624892356076.118565
NW_022882944	Koludarov_et_al_2021	CDS	2563576	2563736	.	-	0	Name=LOC117232701 CDS;ID=EWKMg4ru1zPvdBw+uzMEhS+PpGo.1624892356076.118565
NW_022882944	Koludarov_et_al_2021	CDS	2557596	2557913	.	-	0	Name=LOC117232701 CDS;ID=EWKMg4ru1zPvdBw+uzMEhS+PpGo.1624892356076.118565
NW_022882944	Koludarov_et_al_2021	CDS	2557029	2557232	.	-	0	Name=LOC117232701 CDS;ID=EWKMg4ru1zPvdBw+uzMEhS+PpGo.1624892356076.118565
NW_022882944	Koludarov_et_al_2021	CDS	2555486	2555671	.	-	0	Name=LOC117232701 CDS;ID=EWKMg4ru1zPvdBw+uzMEhS+PpGo.1624892356076.118565
NW_022882944	Koludarov_et_al_2021	CDS	2555171	2555329	.	-	0	Name=LOC117232701 CDS;ID=EWKMg4ru1zPvdBw+uzMEhS+PpGo.1624892356076.118565
NW_022882944	Koludarov_et_al_2021	CDS	2554946	2555096	.	-	0	Name=LOC117232701 CDS;ID=EWKMg4ru1zPvdBw+uzMEhS+PpGo.1624892356076.118565
NW_022882944	Koludarov_et_al_2021	CDS	2554597	2554754	.	-	0	Name=LOC117232701 CDS;ID=EWKMg4ru1zPvdBw+uzMEhS+PpGo.1624892356076.118565
NW_022882944	Koludarov_et_al_2021	CDS	2554257	2554441	.	-	0	Name=LOC117232701 CDS;ID=EWKMg4ru1zPvdBw+uzMEhS+PpGo.1624892356076.118565
NW_022882944	Koludarov_et_al_2021	CDS	2554028	2554169	.	-	0	Name=LOC117232701 CDS;ID=EWKMg4ru1zPvdBw+uzMEhS+PpGo.1624892356076.118565
NW_022882944	Koludarov_et_al_2021	CDS	2553529	2553746	.	-	0	Name=LOC117232701 CDS;ID=EWKMg4ru1zPvdBw+uzMEhS+PpGo.1624892356076.118565
NW_022882944	Koludarov_et_al_2021	CDS	2598637	2598673	.	-	0	Name=LOC117232701 CDS;ID=EWKMg4ru1zPvdBw+uzMEhS+PpGo.1624892356076.118566
NW_022882944	Koludarov_et_al_2021	CDS	2597739	2597802	.	-	0	Name=LOC117232701 CDS;ID=EWKMg4ru1zPvdBw+uzMEhS+PpGo.1624892356076.118566
NW_022882944	Koludarov_et_al_2021	CDS	2573701	2573781	.	-	0	Name=LOC117232701 CDS;ID=EWKMg4ru1zPvdBw+uzMEhS+PpGo.1624892356076.118566
NW_022882944	Koludarov_et_al_2021	CDS	2563576	2563733	.	-	0	Name=LOC117232701 CDS;ID=EWKMg4ru1zPvdBw+uzMEhS+PpGo.1624892356076.118566
NW_022882944	Koludarov_et_al_2021	CDS	2557596	2557913	.	-	0	Name=LOC117232701 CDS;ID=EWKMg4ru1zPvdBw+uzMEhS+PpGo.1624892356076.118566
NW_022882944	Koludarov_et_al_2021	CDS	2557029	2557232	.	-	0	Name=LOC117232701 CDS;ID=EWKMg4ru1zPvdBw+uzMEhS+PpGo.1624892356076.118566
NW_022882944	Koludarov_et_al_2021	CDS	2555486	2555671	.	-	0	Name=LOC117232701 CDS;ID=EWKMg4ru1zPvdBw+uzMEhS+PpGo.1624892356076.118566
NW_022882944	Koludarov_et_al_2021	CDS	2555171	2555329	.	-	0	Name=LOC117232701 CDS;ID=EWKMg4ru1zPvdBw+uzMEhS+PpGo.1624892356076.118566
NW_022882944	Koludarov_et_al_2021	CDS	2554946	2555096	.	-	0	Name=LOC117232701 CDS;ID=EWKMg4ru1zPvdBw+uzMEhS+PpGo.1624892356076.118566
NW_022882944	Koludarov_et_al_2021	CDS	2554597	2554754	.	-	0	Name=LOC117232701 CDS;ID=EWKMg4ru1zPvdBw+uzMEhS+PpGo.1624892356076.118566
NW_022882944	Koludarov_et_al_2021	CDS	2554257	2554441	.	-	0	Name=LOC117232701 CDS;ID=EWKMg4ru1zPvdBw+uzMEhS+PpGo.1624892356076.118566
NW_022882944	Koludarov_et_al_2021	CDS	2554028	2554169	.	-	0	Name=LOC117232701 CDS;ID=EWKMg4ru1zPvdBw+uzMEhS+PpGo.1624892356076.118566
NW_022882944	Koludarov_et_al_2021	CDS	2553529	2553746	.	-	0	Name=LOC117232701 CDS;ID=EWKMg4ru1zPvdBw+uzMEhS+PpGo.1624892356076.118566
NW_022882944	Koludarov_et_al_2021	CDS	2598637	2598673	.	-	0	Name=LOC117232701 CDS;ID=EWKMg4ru1zPvdBw+uzMEhS+PpGo.1624892356076.118567
NW_022882944	Koludarov_et_al_2021	CDS	2597739	2597802	.	-	0	Name=LOC117232701 CDS;ID=EWKMg4ru1zPvdBw+uzMEhS+PpGo.1624892356076.118567
NW_022882944	Koludarov_et_al_2021	CDS	2573701	2573781	.	-	0	Name=LOC117232701 CDS;ID=EWKMg4ru1zPvdBw+uzMEhS+PpGo.1624892356076.118567
NW_022882944	Koludarov_et_al_2021	CDS	2563576	2563736	.	-	0	Name=LOC117232701 CDS;ID=EWKMg4ru1zPvdBw+uzMEhS+PpGo.1624892356076.118567
NW_022882944	Koludarov_et_al_2021	CDS	2557596	2557913	.	-	0	Name=LOC117232701 CDS;ID=EWKMg4ru1zPvdBw+uzMEhS+PpGo.1624892356076.118567
NW_022882944	Koludarov_et_al_2021	CDS	2557029	2557232	.	-	0	Name=LOC117232701 CDS;ID=EWKMg4ru1zPvdBw+uzMEhS+PpGo.1624892356076.118567
NW_022882944	Koludarov_et_al_2021	CDS	2555486	2555671	.	-	0	Name=LOC117232701 CDS;ID=EWKMg4ru1zPvdBw+uzMEhS+PpGo.1624892356076.118567
NW_022882944	Koludarov_et_al_2021	CDS	2555171	2555329	.	-	0	Name=LOC117232701 CDS;ID=EWKMg4ru1zPvdBw+uzMEhS+PpGo.1624892356076.118567
NW_022882944	Koludarov_et_al_2021	CDS	2554946	2555096	.	-	0	Name=LOC117232701 CDS;ID=EWKMg4ru1zPvdBw+uzMEhS+PpGo.1624892356076.118567
NW_022882944	Koludarov_et_al_2021	CDS	2554597	2554754	.	-	0	Name=LOC117232701 CDS;ID=EWKMg4ru1zPvdBw+uzMEhS+PpGo.1624892356076.118567
NW_022882944	Koludarov_et_al_2021	CDS	2554257	2554441	.	-	0	Name=LOC117232701 CDS;ID=EWKMg4ru1zPvdBw+uzMEhS+PpGo.1624892356076.118567
NW_022882944	Koludarov_et_al_2021	CDS	2554028	2554169	.	-	0	Name=LOC117232701 CDS;ID=EWKMg4ru1zPvdBw+uzMEhS+PpGo.1624892356076.118567
NW_022882944	Koludarov_et_al_2021	CDS	2553529	2553746	.	-	0	Name=LOC117232701 CDS;ID=EWKMg4ru1zPvdBw+uzMEhS+PpGo.1624892356076.118567
NW_022882944	Koludarov_et_al_2021	CDS	2597739	2597776	.	-	0	Name=LOC117232701 CDS;ID=EWKMg4ru1zPvdBw+uzMEhS+PpGo.1624892356076.118568
NW_022882944	Koludarov_et_al_2021	CDS	2573701	2573781	.	-	0	Name=LOC117232701 CDS;ID=EWKMg4ru1zPvdBw+uzMEhS+PpGo.1624892356076.118568
NW_022882944	Koludarov_et_al_2021	CDS	2563576	2563736	.	-	0	Name=LOC117232701 CDS;ID=EWKMg4ru1zPvdBw+uzMEhS+PpGo.1624892356076.118568
NW_022882944	Koludarov_et_al_2021	CDS	2557596	2557913	.	-	0	Name=LOC117232701 CDS;ID=EWKMg4ru1zPvdBw+uzMEhS+PpGo.1624892356076.118568
NW_022882944	Koludarov_et_al_2021	CDS	2557029	2557232	.	-	0	Name=LOC117232701 CDS;ID=EWKMg4ru1zPvdBw+uzMEhS+PpGo.1624892356076.118568
NW_022882944	Koludarov_et_al_2021	CDS	2555486	2555671	.	-	0	Name=LOC117232701 CDS;ID=EWKMg4ru1zPvdBw+uzMEhS+PpGo.1624892356076.118568
NW_022882944	Koludarov_et_al_2021	CDS	2555171	2555329	.	-	0	Name=LOC117232701 CDS;ID=EWKMg4ru1zPvdBw+uzMEhS+PpGo.1624892356076.118568
NW_022882944	Koludarov_et_al_2021	CDS	2554946	2555096	.	-	0	Name=LOC117232701 CDS;ID=EWKMg4ru1zPvdBw+uzMEhS+PpGo.1624892356076.118568
NW_022882944	Koludarov_et_al_2021	CDS	2554597	2554754	.	-	0	Name=LOC117232701 CDS;ID=EWKMg4ru1zPvdBw+uzMEhS+PpGo.1624892356076.118568
NW_022882944	Koludarov_et_al_2021	CDS	2554257	2554441	.	-	0	Name=LOC117232701 CDS;ID=EWKMg4ru1zPvdBw+uzMEhS+PpGo.1624892356076.118568
NW_022882944	Koludarov_et_al_2021	CDS	2554028	2554169	.	-	0	Name=LOC117232701 CDS;ID=EWKMg4ru1zPvdBw+uzMEhS+PpGo.1624892356076.118568
NW_022882944	Koludarov_et_al_2021	CDS	2553529	2553746	.	-	0	Name=LOC117232701 CDS;ID=EWKMg4ru1zPvdBw+uzMEhS+PpGo.1624892356076.118568
NW_022882944	Koludarov_et_al_2021	CDS	1327647	1327683	.	+	0	Name=LOC117232847 CDS;ID=EWKMg4ru1zPvdBw+uzMEhS+PpGo.1624892356076.118569
NW_022882944	Koludarov_et_al_2021	CDS	1332711	1332961	.	+	0	Name=LOC117232847 CDS;ID=EWKMg4ru1zPvdBw+uzMEhS+PpGo.1624892356076.118569
NW_022882944	Koludarov_et_al_2021	CDS	1333392	1333559	.	+	0	Name=LOC117232847 CDS;ID=EWKMg4ru1zPvdBw+uzMEhS+PpGo.1624892356076.118569
NW_022882944	Koludarov_et_al_2021	CDS	1353046	1353271	.	+	0	Name=LOC117232847 CDS;ID=EWKMg4ru1zPvdBw+uzMEhS+PpGo.1624892356076.118569
NW_022882944	Koludarov_et_al_2021	CDS	1353370	1353647	.	+	0	Name=LOC117232847 CDS;ID=EWKMg4ru1zPvdBw+uzMEhS+PpGo.1624892356076.118569
NW_022882944	Koludarov_et_al_2021	CDS	1353738	1355358	.	+	0	Name=LOC117232847 CDS;ID=EWKMg4ru1zPvdBw+uzMEhS+PpGo.1624892356076.118569
NW_022882944	Koludarov_et_al_2021	CDS	1355440	1356739	.	+	0	Name=LOC117232847 CDS;ID=EWKMg4ru1zPvdBw+uzMEhS+PpGo.1624892356076.118569
NW_022882944	Koludarov_et_al_2021	CDS	1356812	1357855	.	+	0	Name=LOC117232847 CDS;ID=EWKMg4ru1zPvdBw+uzMEhS+PpGo.1624892356076.118569
NW_022882944	Koludarov_et_al_2021	CDS	1357936	1358221	.	+	0	Name=LOC117232847 CDS;ID=EWKMg4ru1zPvdBw+uzMEhS+PpGo.1624892356076.118569
NW_022882944	Koludarov_et_al_2021	CDS	1358822	1359040	.	+	0	Name=LOC117232847 CDS;ID=EWKMg4ru1zPvdBw+uzMEhS+PpGo.1624892356076.118569
NW_022882944	Koludarov_et_al_2021	CDS	1359145	1359587	.	+	0	Name=LOC117232847 CDS;ID=EWKMg4ru1zPvdBw+uzMEhS+PpGo.1624892356076.118569
NW_022882944	Koludarov_et_al_2021	CDS	1359833	1359886	.	+	0	Name=LOC117232847 CDS;ID=EWKMg4ru1zPvdBw+uzMEhS+PpGo.1624892356076.118569
NW_022882944	Koludarov_et_al_2021	CDS	1360014	1362805	.	+	0	Name=LOC117232847 CDS;ID=EWKMg4ru1zPvdBw+uzMEhS+PpGo.1624892356076.118569
NW_022882944	Koludarov_et_al_2021	CDS	1362898	1363676	.	+	0	Name=LOC117232847 CDS;ID=EWKMg4ru1zPvdBw+uzMEhS+PpGo.1624892356076.118569
NW_022882944	Koludarov_et_al_2021	CDS	1363750	1364118	.	+	0	Name=LOC117232847 CDS;ID=EWKMg4ru1zPvdBw+uzMEhS+PpGo.1624892356076.118569
NW_022882944	Koludarov_et_al_2021	CDS	1364229	1364648	.	+	0	Name=LOC117232847 CDS;ID=EWKMg4ru1zPvdBw+uzMEhS+PpGo.1624892356076.118569
NW_022882944	Koludarov_et_al_2021	CDS	1364725	1366681	.	+	0	Name=LOC117232847 CDS;ID=EWKMg4ru1zPvdBw+uzMEhS+PpGo.1624892356076.118569
NW_022882944	Koludarov_et_al_2021	CDS	1366771	1366899	.	+	0	Name=LOC117232847 CDS;ID=EWKMg4ru1zPvdBw+uzMEhS+PpGo.1624892356076.118569
NW_022882944	Koludarov_et_al_2021	CDS	1366979	1367053	.	+	0	Name=LOC117232847 CDS;ID=EWKMg4ru1zPvdBw+uzMEhS+PpGo.1624892356076.118569
NW_022882944	Koludarov_et_al_2021	CDS	1367253	1367293	.	+	0	Name=LOC117232847 CDS;ID=EWKMg4ru1zPvdBw+uzMEhS+PpGo.1624892356076.118569
NW_022882944	Koludarov_et_al_2021	CDS	1367619	1367858	.	+	0	Name=LOC117232847 CDS;ID=EWKMg4ru1zPvdBw+uzMEhS+PpGo.1624892356076.118569
NW_022882944	Koludarov_et_al_2021	CDS	1327647	1327683	.	+	0	Name=LOC117232847 CDS;ID=EWKMg4ru1zPvdBw+uzMEhS+PpGo.1624892356077.118570
NW_022882944	Koludarov_et_al_2021	CDS	1332711	1332961	.	+	0	Name=LOC117232847 CDS;ID=EWKMg4ru1zPvdBw+uzMEhS+PpGo.1624892356077.118570
NW_022882944	Koludarov_et_al_2021	CDS	1333392	1333559	.	+	0	Name=LOC117232847 CDS;ID=EWKMg4ru1zPvdBw+uzMEhS+PpGo.1624892356077.118570
NW_022882944	Koludarov_et_al_2021	CDS	1353046	1353271	.	+	0	Name=LOC117232847 CDS;ID=EWKMg4ru1zPvdBw+uzMEhS+PpGo.1624892356077.118570
NW_022882944	Koludarov_et_al_2021	CDS	1353370	1353647	.	+	0	Name=LOC117232847 CDS;ID=EWKMg4ru1zPvdBw+uzMEhS+PpGo.1624892356077.118570
NW_022882944	Koludarov_et_al_2021	CDS	1353738	1355358	.	+	0	Name=LOC117232847 CDS;ID=EWKMg4ru1zPvdBw+uzMEhS+PpGo.1624892356077.118570
NW_022882944	Koludarov_et_al_2021	CDS	1355440	1356739	.	+	0	Name=LOC117232847 CDS;ID=EWKMg4ru1zPvdBw+uzMEhS+PpGo.1624892356077.118570
NW_022882944	Koludarov_et_al_2021	CDS	1356812	1357855	.	+	0	Name=LOC117232847 CDS;ID=EWKMg4ru1zPvdBw+uzMEhS+PpGo.1624892356077.118570
NW_022882944	Koludarov_et_al_2021	CDS	1357936	1358221	.	+	0	Name=LOC117232847 CDS;ID=EWKMg4ru1zPvdBw+uzMEhS+PpGo.1624892356077.118570
NW_022882944	Koludarov_et_al_2021	CDS	1358822	1359040	.	+	0	Name=LOC117232847 CDS;ID=EWKMg4ru1zPvdBw+uzMEhS+PpGo.1624892356077.118570
NW_022882944	Koludarov_et_al_2021	CDS	1359145	1359587	.	+	0	Name=LOC117232847 CDS;ID=EWKMg4ru1zPvdBw+uzMEhS+PpGo.1624892356077.118570
NW_022882944	Koludarov_et_al_2021	CDS	1359833	1359886	.	+	0	Name=LOC117232847 CDS;ID=EWKMg4ru1zPvdBw+uzMEhS+PpGo.1624892356077.118570
NW_022882944	Koludarov_et_al_2021	CDS	1360014	1362805	.	+	0	Name=LOC117232847 CDS;ID=EWKMg4ru1zPvdBw+uzMEhS+PpGo.1624892356077.118570
NW_022882944	Koludarov_et_al_2021	CDS	1362898	1363676	.	+	0	Name=LOC117232847 CDS;ID=EWKMg4ru1zPvdBw+uzMEhS+PpGo.1624892356077.118570
NW_022882944	Koludarov_et_al_2021	CDS	1363750	1364118	.	+	0	Name=LOC117232847 CDS;ID=EWKMg4ru1zPvdBw+uzMEhS+PpGo.1624892356077.118570
NW_022882944	Koludarov_et_al_2021	CDS	1364229	1364648	.	+	0	Name=LOC117232847 CDS;ID=EWKMg4ru1zPvdBw+uzMEhS+PpGo.1624892356077.118570
NW_022882944	Koludarov_et_al_2021	CDS	1364725	1366681	.	+	0	Name=LOC117232847 CDS;ID=EWKMg4ru1zPvdBw+uzMEhS+PpGo.1624892356077.118570
NW_022882944	Koludarov_et_al_2021	CDS	1366771	1366899	.	+	0	Name=LOC117232847 CDS;ID=EWKMg4ru1zPvdBw+uzMEhS+PpGo.1624892356077.118570
NW_022882944	Koludarov_et_al_2021	CDS	1367253	1367293	.	+	0	Name=LOC117232847 CDS;ID=EWKMg4ru1zPvdBw+uzMEhS+PpGo.1624892356077.118570
NW_022882944	Koludarov_et_al_2021	CDS	1367619	1367858	.	+	0	Name=LOC117232847 CDS;ID=EWKMg4ru1zPvdBw+uzMEhS+PpGo.1624892356077.118570
NW_022882944	Koludarov_et_al_2021	CDS	1327647	1327683	.	+	0	Name=LOC117232847 CDS;ID=EWKMg4ru1zPvdBw+uzMEhS+PpGo.1624892356077.118571
NW_022882944	Koludarov_et_al_2021	CDS	1332711	1332961	.	+	0	Name=LOC117232847 CDS;ID=EWKMg4ru1zPvdBw+uzMEhS+PpGo.1624892356077.118571
NW_022882944	Koludarov_et_al_2021	CDS	1333392	1333559	.	+	0	Name=LOC117232847 CDS;ID=EWKMg4ru1zPvdBw+uzMEhS+PpGo.1624892356077.118571
NW_022882944	Koludarov_et_al_2021	CDS	1353046	1353271	.	+	0	Name=LOC117232847 CDS;ID=EWKMg4ru1zPvdBw+uzMEhS+PpGo.1624892356077.118571
NW_022882944	Koludarov_et_al_2021	CDS	1353370	1353647	.	+	0	Name=LOC117232847 CDS;ID=EWKMg4ru1zPvdBw+uzMEhS+PpGo.1624892356077.118571
NW_022882944	Koludarov_et_al_2021	CDS	1353738	1355358	.	+	0	Name=LOC117232847 CDS;ID=EWKMg4ru1zPvdBw+uzMEhS+PpGo.1624892356077.118571
NW_022882944	Koludarov_et_al_2021	CDS	1355440	1356739	.	+	0	Name=LOC117232847 CDS;ID=EWKMg4ru1zPvdBw+uzMEhS+PpGo.1624892356077.118571
NW_022882944	Koludarov_et_al_2021	CDS	1356812	1357855	.	+	0	Name=LOC117232847 CDS;ID=EWKMg4ru1zPvdBw+uzMEhS+PpGo.1624892356077.118571
NW_022882944	Koludarov_et_al_2021	CDS	1357936	1358221	.	+	0	Name=LOC117232847 CDS;ID=EWKMg4ru1zPvdBw+uzMEhS+PpGo.1624892356077.118571
NW_022882944	Koludarov_et_al_2021	CDS	1358822	1359040	.	+	0	Name=LOC117232847 CDS;ID=EWKMg4ru1zPvdBw+uzMEhS+PpGo.1624892356077.118571
NW_022882944	Koludarov_et_al_2021	CDS	1359145	1359587	.	+	0	Name=LOC117232847 CDS;ID=EWKMg4ru1zPvdBw+uzMEhS+PpGo.1624892356077.118571
NW_022882944	Koludarov_et_al_2021	CDS	1360014	1362805	.	+	0	Name=LOC117232847 CDS;ID=EWKMg4ru1zPvdBw+uzMEhS+PpGo.1624892356077.118571
NW_022882944	Koludarov_et_al_2021	CDS	1362898	1363676	.	+	0	Name=LOC117232847 CDS;ID=EWKMg4ru1zPvdBw+uzMEhS+PpGo.1624892356077.118571
NW_022882944	Koludarov_et_al_2021	CDS	1363750	1364118	.	+	0	Name=LOC117232847 CDS;ID=EWKMg4ru1zPvdBw+uzMEhS+PpGo.1624892356077.118571
NW_022882944	Koludarov_et_al_2021	CDS	1364229	1364648	.	+	0	Name=LOC117232847 CDS;ID=EWKMg4ru1zPvdBw+uzMEhS+PpGo.1624892356077.118571
NW_022882944	Koludarov_et_al_2021	CDS	1364725	1366681	.	+	0	Name=LOC117232847 CDS;ID=EWKMg4ru1zPvdBw+uzMEhS+PpGo.1624892356077.118571
NW_022882944	Koludarov_et_al_2021	CDS	1366771	1366899	.	+	0	Name=LOC117232847 CDS;ID=EWKMg4ru1zPvdBw+uzMEhS+PpGo.1624892356077.118571
NW_022882944	Koludarov_et_al_2021	CDS	1366979	1367053	.	+	0	Name=LOC117232847 CDS;ID=EWKMg4ru1zPvdBw+uzMEhS+PpGo.1624892356077.118571
NW_022882944	Koludarov_et_al_2021	CDS	1367253	1367293	.	+	0	Name=LOC117232847 CDS;ID=EWKMg4ru1zPvdBw+uzMEhS+PpGo.1624892356077.118571
NW_022882944	Koludarov_et_al_2021	CDS	1367619	1367858	.	+	0	Name=LOC117232847 CDS;ID=EWKMg4ru1zPvdBw+uzMEhS+PpGo.1624892356077.118571
NW_022882944	Koludarov_et_al_2021	CDS	2590671	2590900	.	-	0	Name=LOC117232701 CDS;ID=EWKMg4ru1zPvdBw+uzMEhS+PpGo.1624892356077.118572
NW_022882944	Koludarov_et_al_2021	CDS	2573701	2573781	.	-	0	Name=LOC117232701 CDS;ID=EWKMg4ru1zPvdBw+uzMEhS+PpGo.1624892356077.118572
NW_022882944	Koludarov_et_al_2021	CDS	2563576	2563733	.	-	0	Name=LOC117232701 CDS;ID=EWKMg4ru1zPvdBw+uzMEhS+PpGo.1624892356077.118572
NW_022882944	Koludarov_et_al_2021	CDS	2557596	2557913	.	-	0	Name=LOC117232701 CDS;ID=EWKMg4ru1zPvdBw+uzMEhS+PpGo.1624892356077.118572
NW_022882944	Koludarov_et_al_2021	CDS	2557029	2557232	.	-	0	Name=LOC117232701 CDS;ID=EWKMg4ru1zPvdBw+uzMEhS+PpGo.1624892356077.118572
NW_022882944	Koludarov_et_al_2021	CDS	2555486	2555671	.	-	0	Name=LOC117232701 CDS;ID=EWKMg4ru1zPvdBw+uzMEhS+PpGo.1624892356077.118572
NW_022882944	Koludarov_et_al_2021	CDS	2555171	2555329	.	-	0	Name=LOC117232701 CDS;ID=EWKMg4ru1zPvdBw+uzMEhS+PpGo.1624892356077.118572
NW_022882944	Koludarov_et_al_2021	CDS	2554946	2555096	.	-	0	Name=LOC117232701 CDS;ID=EWKMg4ru1zPvdBw+uzMEhS+PpGo.1624892356077.118572
NW_022882944	Koludarov_et_al_2021	CDS	2554597	2554754	.	-	0	Name=LOC117232701 CDS;ID=EWKMg4ru1zPvdBw+uzMEhS+PpGo.1624892356077.118572
NW_022882944	Koludarov_et_al_2021	CDS	2554257	2554441	.	-	0	Name=LOC117232701 CDS;ID=EWKMg4ru1zPvdBw+uzMEhS+PpGo.1624892356077.118572
NW_022882944	Koludarov_et_al_2021	CDS	2554028	2554169	.	-	0	Name=LOC117232701 CDS;ID=EWKMg4ru1zPvdBw+uzMEhS+PpGo.1624892356077.118572
NW_022882944	Koludarov_et_al_2021	CDS	2553529	2553746	.	-	0	Name=LOC117232701 CDS;ID=EWKMg4ru1zPvdBw+uzMEhS+PpGo.1624892356077.118572
NW_022882944	Koludarov_et_al_2021	CDS	2590671	2590900	.	-	0	Name=LOC117232701 CDS;ID=EWKMg4ru1zPvdBw+uzMEhS+PpGo.1624892356077.118573
NW_022882944	Koludarov_et_al_2021	CDS	2573701	2573781	.	-	0	Name=LOC117232701 CDS;ID=EWKMg4ru1zPvdBw+uzMEhS+PpGo.1624892356077.118573
NW_022882944	Koludarov_et_al_2021	CDS	2563576	2563736	.	-	0	Name=LOC117232701 CDS;ID=EWKMg4ru1zPvdBw+uzMEhS+PpGo.1624892356077.118573
NW_022882944	Koludarov_et_al_2021	CDS	2557596	2557913	.	-	0	Name=LOC117232701 CDS;ID=EWKMg4ru1zPvdBw+uzMEhS+PpGo.1624892356077.118573
NW_022882944	Koludarov_et_al_2021	CDS	2557029	2557232	.	-	0	Name=LOC117232701 CDS;ID=EWKMg4ru1zPvdBw+uzMEhS+PpGo.1624892356077.118573
NW_022882944	Koludarov_et_al_2021	CDS	2555486	2555644	.	-	0	Name=LOC117232701 CDS;ID=EWKMg4ru1zPvdBw+uzMEhS+PpGo.1624892356077.118573
NW_022882944	Koludarov_et_al_2021	CDS	2555171	2555329	.	-	0	Name=LOC117232701 CDS;ID=EWKMg4ru1zPvdBw+uzMEhS+PpGo.1624892356077.118573
NW_022882944	Koludarov_et_al_2021	CDS	2554946	2555096	.	-	0	Name=LOC117232701 CDS;ID=EWKMg4ru1zPvdBw+uzMEhS+PpGo.1624892356077.118573
NW_022882944	Koludarov_et_al_2021	CDS	2554597	2554754	.	-	0	Name=LOC117232701 CDS;ID=EWKMg4ru1zPvdBw+uzMEhS+PpGo.1624892356077.118573
NW_022882944	Koludarov_et_al_2021	CDS	2554257	2554441	.	-	0	Name=LOC117232701 CDS;ID=EWKMg4ru1zPvdBw+uzMEhS+PpGo.1624892356077.118573
NW_022882944	Koludarov_et_al_2021	CDS	2554028	2554169	.	-	0	Name=LOC117232701 CDS;ID=EWKMg4ru1zPvdBw+uzMEhS+PpGo.1624892356077.118573
NW_022882944	Koludarov_et_al_2021	CDS	2553529	2553746	.	-	0	Name=LOC117232701 CDS;ID=EWKMg4ru1zPvdBw+uzMEhS+PpGo.1624892356077.118573
NW_022882944	Koludarov_et_al_2021	CDS	2590671	2590900	.	-	0	Name=LOC117232701 CDS;ID=EWKMg4ru1zPvdBw+uzMEhS+PpGo.1624892356077.118574
NW_022882944	Koludarov_et_al_2021	CDS	2573701	2573781	.	-	0	Name=LOC117232701 CDS;ID=EWKMg4ru1zPvdBw+uzMEhS+PpGo.1624892356077.118574
NW_022882944	Koludarov_et_al_2021	CDS	2563576	2563736	.	-	0	Name=LOC117232701 CDS;ID=EWKMg4ru1zPvdBw+uzMEhS+PpGo.1624892356077.118574
NW_022882944	Koludarov_et_al_2021	CDS	2557596	2557913	.	-	0	Name=LOC117232701 CDS;ID=EWKMg4ru1zPvdBw+uzMEhS+PpGo.1624892356077.118574
NW_022882944	Koludarov_et_al_2021	CDS	2557029	2557232	.	-	0	Name=LOC117232701 CDS;ID=EWKMg4ru1zPvdBw+uzMEhS+PpGo.1624892356077.118574
NW_022882944	Koludarov_et_al_2021	CDS	2555486	2555671	.	-	0	Name=LOC117232701 CDS;ID=EWKMg4ru1zPvdBw+uzMEhS+PpGo.1624892356077.118574
NW_022882944	Koludarov_et_al_2021	CDS	2555171	2555329	.	-	0	Name=LOC117232701 CDS;ID=EWKMg4ru1zPvdBw+uzMEhS+PpGo.1624892356077.118574
NW_022882944	Koludarov_et_al_2021	CDS	2554946	2555096	.	-	0	Name=LOC117232701 CDS;ID=EWKMg4ru1zPvdBw+uzMEhS+PpGo.1624892356077.118574
NW_022882944	Koludarov_et_al_2021	CDS	2554597	2554754	.	-	0	Name=LOC117232701 CDS;ID=EWKMg4ru1zPvdBw+uzMEhS+PpGo.1624892356077.118574
NW_022882944	Koludarov_et_al_2021	CDS	2554257	2554441	.	-	0	Name=LOC117232701 CDS;ID=EWKMg4ru1zPvdBw+uzMEhS+PpGo.1624892356077.118574
NW_022882944	Koludarov_et_al_2021	CDS	2554028	2554169	.	-	0	Name=LOC117232701 CDS;ID=EWKMg4ru1zPvdBw+uzMEhS+PpGo.1624892356077.118574
NW_022882944	Koludarov_et_al_2021	CDS	2553529	2553746	.	-	0	Name=LOC117232701 CDS;ID=EWKMg4ru1zPvdBw+uzMEhS+PpGo.1624892356077.118574
NW_022882944	Koludarov_et_al_2021	CDS	194359	194671	.	+	0	Name=LOC117232741 CDS;ID=EWKMg4ru1zPvdBw+uzMEhS+PpGo.1624892356077.118575
NW_022882944	Koludarov_et_al_2021	CDS	226688	226831	.	+	0	Name=LOC117232741 CDS;ID=EWKMg4ru1zPvdBw+uzMEhS+PpGo.1624892356077.118575
NW_022882944	Koludarov_et_al_2021	CDS	229434	229765	.	+	0	Name=LOC117232741 CDS;ID=EWKMg4ru1zPvdBw+uzMEhS+PpGo.1624892356077.118575
NW_022882944	Koludarov_et_al_2021	CDS	229887	230161	.	+	0	Name=LOC117232741 CDS;ID=EWKMg4ru1zPvdBw+uzMEhS+PpGo.1624892356077.118575
NW_022882944	Koludarov_et_al_2021	CDS	230283	230994	.	+	0	Name=LOC117232741 CDS;ID=EWKMg4ru1zPvdBw+uzMEhS+PpGo.1624892356077.118575
NW_022882944	Koludarov_et_al_2021	CDS	194359	194671	.	+	0	Name=LOC117232741 CDS;ID=EWKMg4ru1zPvdBw+uzMEhS+PpGo.1624892356077.118576
NW_022882944	Koludarov_et_al_2021	CDS	226688	226831	.	+	0	Name=LOC117232741 CDS;ID=EWKMg4ru1zPvdBw+uzMEhS+PpGo.1624892356077.118576
NW_022882944	Koludarov_et_al_2021	CDS	229434	229765	.	+	0	Name=LOC117232741 CDS;ID=EWKMg4ru1zPvdBw+uzMEhS+PpGo.1624892356077.118576
NW_022882944	Koludarov_et_al_2021	CDS	229887	230161	.	+	0	Name=LOC117232741 CDS;ID=EWKMg4ru1zPvdBw+uzMEhS+PpGo.1624892356077.118576
NW_022882944	Koludarov_et_al_2021	CDS	230283	230994	.	+	0	Name=LOC117232741 CDS;ID=EWKMg4ru1zPvdBw+uzMEhS+PpGo.1624892356077.118576
NW_022882944	Koludarov_et_al_2021	CDS	1332842	1332961	.	+	0	Name=LOC117232847 CDS;ID=EWKMg4ru1zPvdBw+uzMEhS+PpGo.1624892356078.118577
NW_022882944	Koludarov_et_al_2021	CDS	1333392	1333559	.	+	0	Name=LOC117232847 CDS;ID=EWKMg4ru1zPvdBw+uzMEhS+PpGo.1624892356078.118577
NW_022882944	Koludarov_et_al_2021	CDS	1353046	1353271	.	+	0	Name=LOC117232847 CDS;ID=EWKMg4ru1zPvdBw+uzMEhS+PpGo.1624892356078.118577
NW_022882944	Koludarov_et_al_2021	CDS	1353370	1353647	.	+	0	Name=LOC117232847 CDS;ID=EWKMg4ru1zPvdBw+uzMEhS+PpGo.1624892356078.118577
NW_022882944	Koludarov_et_al_2021	CDS	1353738	1355358	.	+	0	Name=LOC117232847 CDS;ID=EWKMg4ru1zPvdBw+uzMEhS+PpGo.1624892356078.118577
NW_022882944	Koludarov_et_al_2021	CDS	1355440	1356739	.	+	0	Name=LOC117232847 CDS;ID=EWKMg4ru1zPvdBw+uzMEhS+PpGo.1624892356078.118577
NW_022882944	Koludarov_et_al_2021	CDS	1356812	1357855	.	+	0	Name=LOC117232847 CDS;ID=EWKMg4ru1zPvdBw+uzMEhS+PpGo.1624892356078.118577
NW_022882944	Koludarov_et_al_2021	CDS	1357936	1358221	.	+	0	Name=LOC117232847 CDS;ID=EWKMg4ru1zPvdBw+uzMEhS+PpGo.1624892356078.118577
NW_022882944	Koludarov_et_al_2021	CDS	1358822	1359040	.	+	0	Name=LOC117232847 CDS;ID=EWKMg4ru1zPvdBw+uzMEhS+PpGo.1624892356078.118577
NW_022882944	Koludarov_et_al_2021	CDS	1359145	1359587	.	+	0	Name=LOC117232847 CDS;ID=EWKMg4ru1zPvdBw+uzMEhS+PpGo.1624892356078.118577
NW_022882944	Koludarov_et_al_2021	CDS	1359833	1359886	.	+	0	Name=LOC117232847 CDS;ID=EWKMg4ru1zPvdBw+uzMEhS+PpGo.1624892356078.118577
NW_022882944	Koludarov_et_al_2021	CDS	1360014	1362805	.	+	0	Name=LOC117232847 CDS;ID=EWKMg4ru1zPvdBw+uzMEhS+PpGo.1624892356078.118577
NW_022882944	Koludarov_et_al_2021	CDS	1362898	1363676	.	+	0	Name=LOC117232847 CDS;ID=EWKMg4ru1zPvdBw+uzMEhS+PpGo.1624892356078.118577
NW_022882944	Koludarov_et_al_2021	CDS	1363750	1364118	.	+	0	Name=LOC117232847 CDS;ID=EWKMg4ru1zPvdBw+uzMEhS+PpGo.1624892356078.118577
NW_022882944	Koludarov_et_al_2021	CDS	1364229	1364648	.	+	0	Name=LOC117232847 CDS;ID=EWKMg4ru1zPvdBw+uzMEhS+PpGo.1624892356078.118577
NW_022882944	Koludarov_et_al_2021	CDS	1364725	1366681	.	+	0	Name=LOC117232847 CDS;ID=EWKMg4ru1zPvdBw+uzMEhS+PpGo.1624892356078.118577
NW_022882944	Koludarov_et_al_2021	CDS	1366771	1366899	.	+	0	Name=LOC117232847 CDS;ID=EWKMg4ru1zPvdBw+uzMEhS+PpGo.1624892356078.118577
NW_022882944	Koludarov_et_al_2021	CDS	1366979	1367053	.	+	0	Name=LOC117232847 CDS;ID=EWKMg4ru1zPvdBw+uzMEhS+PpGo.1624892356078.118577
NW_022882944	Koludarov_et_al_2021	CDS	1367253	1367293	.	+	0	Name=LOC117232847 CDS;ID=EWKMg4ru1zPvdBw+uzMEhS+PpGo.1624892356078.118577
NW_022882944	Koludarov_et_al_2021	CDS	1367619	1367858	.	+	0	Name=LOC117232847 CDS;ID=EWKMg4ru1zPvdBw+uzMEhS+PpGo.1624892356078.118577
NW_022882944	Koludarov_et_al_2021	CDS	1332842	1332961	.	+	0	Name=LOC117232847 CDS;ID=EWKMg4ru1zPvdBw+uzMEhS+PpGo.1624892356078.118578
NW_022882944	Koludarov_et_al_2021	CDS	1333392	1333559	.	+	0	Name=LOC117232847 CDS;ID=EWKMg4ru1zPvdBw+uzMEhS+PpGo.1624892356078.118578
NW_022882944	Koludarov_et_al_2021	CDS	1353046	1353271	.	+	0	Name=LOC117232847 CDS;ID=EWKMg4ru1zPvdBw+uzMEhS+PpGo.1624892356078.118578
NW_022882944	Koludarov_et_al_2021	CDS	1353370	1353647	.	+	0	Name=LOC117232847 CDS;ID=EWKMg4ru1zPvdBw+uzMEhS+PpGo.1624892356078.118578
NW_022882944	Koludarov_et_al_2021	CDS	1353738	1355358	.	+	0	Name=LOC117232847 CDS;ID=EWKMg4ru1zPvdBw+uzMEhS+PpGo.1624892356078.118578
NW_022882944	Koludarov_et_al_2021	CDS	1355440	1356739	.	+	0	Name=LOC117232847 CDS;ID=EWKMg4ru1zPvdBw+uzMEhS+PpGo.1624892356078.118578
NW_022882944	Koludarov_et_al_2021	CDS	1356812	1357855	.	+	0	Name=LOC117232847 CDS;ID=EWKMg4ru1zPvdBw+uzMEhS+PpGo.1624892356078.118578
NW_022882944	Koludarov_et_al_2021	CDS	1357936	1358221	.	+	0	Name=LOC117232847 CDS;ID=EWKMg4ru1zPvdBw+uzMEhS+PpGo.1624892356078.118578
NW_022882944	Koludarov_et_al_2021	CDS	1358822	1359040	.	+	0	Name=LOC117232847 CDS;ID=EWKMg4ru1zPvdBw+uzMEhS+PpGo.1624892356078.118578
NW_022882944	Koludarov_et_al_2021	CDS	1359145	1359587	.	+	0	Name=LOC117232847 CDS;ID=EWKMg4ru1zPvdBw+uzMEhS+PpGo.1624892356078.118578
NW_022882944	Koludarov_et_al_2021	CDS	1359833	1359886	.	+	0	Name=LOC117232847 CDS;ID=EWKMg4ru1zPvdBw+uzMEhS+PpGo.1624892356078.118578
NW_022882944	Koludarov_et_al_2021	CDS	1360014	1362805	.	+	0	Name=LOC117232847 CDS;ID=EWKMg4ru1zPvdBw+uzMEhS+PpGo.1624892356078.118578
NW_022882944	Koludarov_et_al_2021	CDS	1362898	1363676	.	+	0	Name=LOC117232847 CDS;ID=EWKMg4ru1zPvdBw+uzMEhS+PpGo.1624892356078.118578
NW_022882944	Koludarov_et_al_2021	CDS	1363750	1364118	.	+	0	Name=LOC117232847 CDS;ID=EWKMg4ru1zPvdBw+uzMEhS+PpGo.1624892356078.118578
NW_022882944	Koludarov_et_al_2021	CDS	1364229	1364648	.	+	0	Name=LOC117232847 CDS;ID=EWKMg4ru1zPvdBw+uzMEhS+PpGo.1624892356078.118578
NW_022882944	Koludarov_et_al_2021	CDS	1364725	1366681	.	+	0	Name=LOC117232847 CDS;ID=EWKMg4ru1zPvdBw+uzMEhS+PpGo.1624892356078.118578
NW_022882944	Koludarov_et_al_2021	CDS	1366771	1366899	.	+	0	Name=LOC117232847 CDS;ID=EWKMg4ru1zPvdBw+uzMEhS+PpGo.1624892356078.118578
NW_022882944	Koludarov_et_al_2021	CDS	1366979	1367053	.	+	0	Name=LOC117232847 CDS;ID=EWKMg4ru1zPvdBw+uzMEhS+PpGo.1624892356078.118578
NW_022882944	Koludarov_et_al_2021	CDS	1367253	1367293	.	+	0	Name=LOC117232847 CDS;ID=EWKMg4ru1zPvdBw+uzMEhS+PpGo.1624892356078.118578
NW_022882944	Koludarov_et_al_2021	CDS	1367619	1367858	.	+	0	Name=LOC117232847 CDS;ID=EWKMg4ru1zPvdBw+uzMEhS+PpGo.1624892356078.118578
NW_022882944	Koludarov_et_al_2021	CDS	3255601	3255670	.	+	0	Name=LOC117232745 CDS;ID=EWKMg4ru1zPvdBw+uzMEhS+PpGo.1624892356078.118579
NW_022882944	Koludarov_et_al_2021	CDS	3287085	3287322	.	+	0	Name=LOC117232745 CDS;ID=EWKMg4ru1zPvdBw+uzMEhS+PpGo.1624892356078.118579
NW_022882944	Koludarov_et_al_2021	CDS	3288008	3288162	.	+	0	Name=LOC117232745 CDS;ID=EWKMg4ru1zPvdBw+uzMEhS+PpGo.1624892356078.118579
NW_022882944	Koludarov_et_al_2021	CDS	3288244	3288438	.	+	0	Name=LOC117232745 CDS;ID=EWKMg4ru1zPvdBw+uzMEhS+PpGo.1624892356078.118579
NW_022882944	Koludarov_et_al_2021	CDS	3288530	3288642	.	+	0	Name=LOC117232745 CDS;ID=EWKMg4ru1zPvdBw+uzMEhS+PpGo.1624892356078.118579
NW_022882944	Koludarov_et_al_2021	CDS	3288719	3288885	.	+	0	Name=LOC117232745 CDS;ID=EWKMg4ru1zPvdBw+uzMEhS+PpGo.1624892356078.118579
NW_022882944	Koludarov_et_al_2021	CDS	3289068	3289223	.	+	0	Name=LOC117232745 CDS;ID=EWKMg4ru1zPvdBw+uzMEhS+PpGo.1624892356078.118579
NW_022882944	Koludarov_et_al_2021	CDS	3289293	3289360	.	+	0	Name=LOC117232745 CDS;ID=EWKMg4ru1zPvdBw+uzMEhS+PpGo.1624892356078.118579
NW_022882944	Koludarov_et_al_2021	CDS	3289449	3289529	.	+	0	Name=LOC117232745 CDS;ID=EWKMg4ru1zPvdBw+uzMEhS+PpGo.1624892356078.118579
NW_022882944	Koludarov_et_al_2021	CDS	3289614	3289775	.	+	0	Name=LOC117232745 CDS;ID=EWKMg4ru1zPvdBw+uzMEhS+PpGo.1624892356078.118579
NW_022882944	Koludarov_et_al_2021	CDS	3289848	3290045	.	+	0	Name=LOC117232745 CDS;ID=EWKMg4ru1zPvdBw+uzMEhS+PpGo.1624892356078.118579
NW_022882944	Koludarov_et_al_2021	CDS	3290124	3290228	.	+	0	Name=LOC117232745 CDS;ID=EWKMg4ru1zPvdBw+uzMEhS+PpGo.1624892356078.118579
NW_022882944	Koludarov_et_al_2021	CDS	3290318	3290442	.	+	0	Name=LOC117232745 CDS;ID=EWKMg4ru1zPvdBw+uzMEhS+PpGo.1624892356078.118579
NW_022882944	Koludarov_et_al_2021	CDS	553754	553892	.	-	0	Name=LOC117232818 CDS;ID=EWKMg4ru1zPvdBw+uzMEhS+PpGo.1624892356078.118580
NW_022882944	Koludarov_et_al_2021	CDS	529647	529833	.	-	0	Name=LOC117232818 CDS;ID=EWKMg4ru1zPvdBw+uzMEhS+PpGo.1624892356078.118580
NW_022882944	Koludarov_et_al_2021	CDS	527074	527378	.	-	0	Name=LOC117232818 CDS;ID=EWKMg4ru1zPvdBw+uzMEhS+PpGo.1624892356078.118580
NW_022882944	Koludarov_et_al_2021	CDS	522878	523179	.	-	0	Name=LOC117232818 CDS;ID=EWKMg4ru1zPvdBw+uzMEhS+PpGo.1624892356078.118580
NW_022882944	Koludarov_et_al_2021	CDS	522527	522733	.	-	0	Name=LOC117232818 CDS;ID=EWKMg4ru1zPvdBw+uzMEhS+PpGo.1624892356078.118580
NW_022882944	Koludarov_et_al_2021	CDS	522112	522348	.	-	0	Name=LOC117232818 CDS;ID=EWKMg4ru1zPvdBw+uzMEhS+PpGo.1624892356078.118580
NW_022882944	Koludarov_et_al_2021	CDS	623462	623672	.	-	0	Name=LOC117232813 CDS;ID=EWKMg4ru1zPvdBw+uzMEhS+PpGo.1624892356078.118581
NW_022882944	Koludarov_et_al_2021	CDS	621923	623295	.	-	0	Name=LOC117232813 CDS;ID=EWKMg4ru1zPvdBw+uzMEhS+PpGo.1624892356078.118581
NW_022882944	Koludarov_et_al_2021	CDS	621108	621850	.	-	0	Name=LOC117232813 CDS;ID=EWKMg4ru1zPvdBw+uzMEhS+PpGo.1624892356078.118581
NW_022882944	Koludarov_et_al_2021	CDS	620562	621042	.	-	0	Name=LOC117232813 CDS;ID=EWKMg4ru1zPvdBw+uzMEhS+PpGo.1624892356078.118581
NW_022882944	Koludarov_et_al_2021	CDS	620304	620486	.	-	0	Name=LOC117232813 CDS;ID=EWKMg4ru1zPvdBw+uzMEhS+PpGo.1624892356078.118581
NW_022882944	Koludarov_et_al_2021	CDS	619983	620234	.	-	0	Name=LOC117232813 CDS;ID=EWKMg4ru1zPvdBw+uzMEhS+PpGo.1624892356078.118581
NW_022882944	Koludarov_et_al_2021	CDS	619455	619895	.	-	0	Name=LOC117232813 CDS;ID=EWKMg4ru1zPvdBw+uzMEhS+PpGo.1624892356078.118581
NW_022882944	Koludarov_et_al_2021	CDS	619263	619372	.	-	0	Name=LOC117232813 CDS;ID=EWKMg4ru1zPvdBw+uzMEhS+PpGo.1624892356078.118581
NW_022882944	Koludarov_et_al_2021	CDS	618943	619066	.	-	0	Name=LOC117232813 CDS;ID=EWKMg4ru1zPvdBw+uzMEhS+PpGo.1624892356078.118581
NW_022882944	Koludarov_et_al_2021	CDS	614266	614429	.	-	0	Name=LOC117232813 CDS;ID=EWKMg4ru1zPvdBw+uzMEhS+PpGo.1624892356078.118581
NW_022882944	Koludarov_et_al_2021	CDS	602361	602784	.	-	0	Name=LOC117232813 CDS;ID=EWKMg4ru1zPvdBw+uzMEhS+PpGo.1624892356078.118581
NW_022882944	Koludarov_et_al_2021	CDS	601085	601276	.	-	0	Name=LOC117232813 CDS;ID=EWKMg4ru1zPvdBw+uzMEhS+PpGo.1624892356078.118581
NW_022882944	Koludarov_et_al_2021	CDS	597641	597814	.	-	0	Name=LOC117232813 CDS;ID=EWKMg4ru1zPvdBw+uzMEhS+PpGo.1624892356078.118581
NW_022882944	Koludarov_et_al_2021	CDS	597372	597452	.	-	0	Name=LOC117232813 CDS;ID=EWKMg4ru1zPvdBw+uzMEhS+PpGo.1624892356078.118581
NW_022882944	Koludarov_et_al_2021	CDS	623462	623672	.	-	0	Name=LOC117232813 CDS;ID=EWKMg4ru1zPvdBw+uzMEhS+PpGo.1624892356078.118582
NW_022882944	Koludarov_et_al_2021	CDS	621923	623295	.	-	0	Name=LOC117232813 CDS;ID=EWKMg4ru1zPvdBw+uzMEhS+PpGo.1624892356078.118582
NW_022882944	Koludarov_et_al_2021	CDS	621108	621850	.	-	0	Name=LOC117232813 CDS;ID=EWKMg4ru1zPvdBw+uzMEhS+PpGo.1624892356078.118582
NW_022882944	Koludarov_et_al_2021	CDS	620562	621042	.	-	0	Name=LOC117232813 CDS;ID=EWKMg4ru1zPvdBw+uzMEhS+PpGo.1624892356078.118582
NW_022882944	Koludarov_et_al_2021	CDS	620304	620486	.	-	0	Name=LOC117232813 CDS;ID=EWKMg4ru1zPvdBw+uzMEhS+PpGo.1624892356078.118582
NW_022882944	Koludarov_et_al_2021	CDS	619983	620234	.	-	0	Name=LOC117232813 CDS;ID=EWKMg4ru1zPvdBw+uzMEhS+PpGo.1624892356078.118582
NW_022882944	Koludarov_et_al_2021	CDS	619455	619895	.	-	0	Name=LOC117232813 CDS;ID=EWKMg4ru1zPvdBw+uzMEhS+PpGo.1624892356078.118582
NW_022882944	Koludarov_et_al_2021	CDS	619263	619372	.	-	0	Name=LOC117232813 CDS;ID=EWKMg4ru1zPvdBw+uzMEhS+PpGo.1624892356078.118582
NW_022882944	Koludarov_et_al_2021	CDS	618943	619066	.	-	0	Name=LOC117232813 CDS;ID=EWKMg4ru1zPvdBw+uzMEhS+PpGo.1624892356078.118582
NW_022882944	Koludarov_et_al_2021	CDS	614266	614429	.	-	0	Name=LOC117232813 CDS;ID=EWKMg4ru1zPvdBw+uzMEhS+PpGo.1624892356078.118582
NW_022882944	Koludarov_et_al_2021	CDS	602361	602784	.	-	0	Name=LOC117232813 CDS;ID=EWKMg4ru1zPvdBw+uzMEhS+PpGo.1624892356078.118582
NW_022882944	Koludarov_et_al_2021	CDS	601085	601276	.	-	0	Name=LOC117232813 CDS;ID=EWKMg4ru1zPvdBw+uzMEhS+PpGo.1624892356078.118582
NW_022882944	Koludarov_et_al_2021	CDS	597641	597814	.	-	0	Name=LOC117232813 CDS;ID=EWKMg4ru1zPvdBw+uzMEhS+PpGo.1624892356078.118582
NW_022882944	Koludarov_et_al_2021	CDS	597372	597452	.	-	0	Name=LOC117232813 CDS;ID=EWKMg4ru1zPvdBw+uzMEhS+PpGo.1624892356078.118582
NW_022882944	Koludarov_et_al_2021	CDS	487077	487146	.	-	0	Name=LOC117232815 CDS;ID=EWKMg4ru1zPvdBw+uzMEhS+PpGo.1624892356078.118583
NW_022882944	Koludarov_et_al_2021	CDS	473905	474048	.	-	0	Name=LOC117232815 CDS;ID=EWKMg4ru1zPvdBw+uzMEhS+PpGo.1624892356078.118583
NW_022882944	Koludarov_et_al_2021	CDS	472484	472802	.	-	0	Name=LOC117232815 CDS;ID=EWKMg4ru1zPvdBw+uzMEhS+PpGo.1624892356078.118583
NW_022882944	Koludarov_et_al_2021	CDS	470090	470307	.	-	0	Name=LOC117232815 CDS;ID=EWKMg4ru1zPvdBw+uzMEhS+PpGo.1624892356078.118583
NW_022882944	Koludarov_et_al_2021	CDS	466009	466185	.	-	0	Name=LOC117232815 CDS;ID=EWKMg4ru1zPvdBw+uzMEhS+PpGo.1624892356078.118583
NW_022882944	Koludarov_et_al_2021	CDS	465358	465554	.	-	0	Name=LOC117232815 CDS;ID=EWKMg4ru1zPvdBw+uzMEhS+PpGo.1624892356078.118583
NW_022882944	Koludarov_et_al_2021	CDS	465101	465278	.	-	0	Name=LOC117232815 CDS;ID=EWKMg4ru1zPvdBw+uzMEhS+PpGo.1624892356078.118583
NW_022882944	Koludarov_et_al_2021	CDS	464624	464966	.	-	0	Name=LOC117232815 CDS;ID=EWKMg4ru1zPvdBw+uzMEhS+PpGo.1624892356078.118583
NW_022882944	Koludarov_et_al_2021	CDS	463382	463538	.	-	0	Name=LOC117232815 CDS;ID=EWKMg4ru1zPvdBw+uzMEhS+PpGo.1624892356078.118583
NW_022882944	Koludarov_et_al_2021	CDS	463075	463248	.	-	0	Name=LOC117232815 CDS;ID=EWKMg4ru1zPvdBw+uzMEhS+PpGo.1624892356078.118583
NW_022882944	Koludarov_et_al_2021	CDS	462703	462901	.	-	0	Name=LOC117232815 CDS;ID=EWKMg4ru1zPvdBw+uzMEhS+PpGo.1624892356078.118583
NW_022882944	Koludarov_et_al_2021	CDS	462509	462614	.	-	0	Name=LOC117232815 CDS;ID=EWKMg4ru1zPvdBw+uzMEhS+PpGo.1624892356078.118583
NW_022882944	Koludarov_et_al_2021	CDS	462273	462360	.	-	0	Name=LOC117232815 CDS;ID=EWKMg4ru1zPvdBw+uzMEhS+PpGo.1624892356078.118583
NW_022882944	Koludarov_et_al_2021	CDS	4194447	4194516	.	-	0	Name=LOC117232885 CDS;ID=EWKMg4ru1zPvdBw+uzMEhS+PpGo.1624892356078.118584
NW_022882944	Koludarov_et_al_2021	CDS	4177337	4177417	.	-	0	Name=LOC117232885 CDS;ID=EWKMg4ru1zPvdBw+uzMEhS+PpGo.1624892356078.118584
NW_022882944	Koludarov_et_al_2021	CDS	4172799	4173058	.	-	0	Name=LOC117232885 CDS;ID=EWKMg4ru1zPvdBw+uzMEhS+PpGo.1624892356078.118584
NW_022882944	Koludarov_et_al_2021	CDS	4171653	4172432	.	-	0	Name=LOC117232885 CDS;ID=EWKMg4ru1zPvdBw+uzMEhS+PpGo.1624892356078.118584
NW_022882944	Koludarov_et_al_2021	CDS	4171348	4171569	.	-	0	Name=LOC117232885 CDS;ID=EWKMg4ru1zPvdBw+uzMEhS+PpGo.1624892356078.118584
NW_022882944	Koludarov_et_al_2021	CDS	4171056	4171270	.	-	0	Name=LOC117232885 CDS;ID=EWKMg4ru1zPvdBw+uzMEhS+PpGo.1624892356078.118584
NW_022882944	Koludarov_et_al_2021	CDS	4170914	4170980	.	-	0	Name=LOC117232885 CDS;ID=EWKMg4ru1zPvdBw+uzMEhS+PpGo.1624892356078.118584
NW_022882944	Koludarov_et_al_2021	CDS	4170206	4170463	.	-	0	Name=LOC117232885 CDS;ID=EWKMg4ru1zPvdBw+uzMEhS+PpGo.1624892356078.118584
NW_022882944	Koludarov_et_al_2021	CDS	2533961	2534122	.	-	0	Name=LOC117232780 CDS;ID=EWKMg4ru1zPvdBw+uzMEhS+PpGo.1624892356078.118585
NW_022882944	Koludarov_et_al_2021	CDS	2527403	2527587	.	-	0	Name=LOC117232780 CDS;ID=EWKMg4ru1zPvdBw+uzMEhS+PpGo.1624892356078.118585
NW_022882944	Koludarov_et_al_2021	CDS	2524543	2524781	.	-	0	Name=LOC117232780 CDS;ID=EWKMg4ru1zPvdBw+uzMEhS+PpGo.1624892356078.118585
NW_022882944	Koludarov_et_al_2021	CDS	2523820	2524098	.	-	0	Name=LOC117232780 CDS;ID=EWKMg4ru1zPvdBw+uzMEhS+PpGo.1624892356078.118585
NW_022882944	Koludarov_et_al_2021	CDS	2515821	2516163	.	-	0	Name=LOC117232780 CDS;ID=EWKMg4ru1zPvdBw+uzMEhS+PpGo.1624892356078.118585
NW_022882944	Koludarov_et_al_2021	CDS	2512819	2513107	.	-	0	Name=LOC117232780 CDS;ID=EWKMg4ru1zPvdBw+uzMEhS+PpGo.1624892356078.118585
NW_022882944	Koludarov_et_al_2021	CDS	2510760	2510978	.	-	0	Name=LOC117232780 CDS;ID=EWKMg4ru1zPvdBw+uzMEhS+PpGo.1624892356078.118585
NW_022882944	Koludarov_et_al_2021	CDS	2533961	2534122	.	-	0	Name=LOC117232780 CDS;ID=EWKMg4ru1zPvdBw+uzMEhS+PpGo.1624892356078.118586
NW_022882944	Koludarov_et_al_2021	CDS	2527403	2527587	.	-	0	Name=LOC117232780 CDS;ID=EWKMg4ru1zPvdBw+uzMEhS+PpGo.1624892356078.118586
NW_022882944	Koludarov_et_al_2021	CDS	2524543	2524781	.	-	0	Name=LOC117232780 CDS;ID=EWKMg4ru1zPvdBw+uzMEhS+PpGo.1624892356078.118586
NW_022882944	Koludarov_et_al_2021	CDS	2523820	2524098	.	-	0	Name=LOC117232780 CDS;ID=EWKMg4ru1zPvdBw+uzMEhS+PpGo.1624892356078.118586
NW_022882944	Koludarov_et_al_2021	CDS	2515821	2516163	.	-	0	Name=LOC117232780 CDS;ID=EWKMg4ru1zPvdBw+uzMEhS+PpGo.1624892356078.118586
NW_022882944	Koludarov_et_al_2021	CDS	2512819	2513107	.	-	0	Name=LOC117232780 CDS;ID=EWKMg4ru1zPvdBw+uzMEhS+PpGo.1624892356078.118586
NW_022882944	Koludarov_et_al_2021	CDS	2510760	2510978	.	-	0	Name=LOC117232780 CDS;ID=EWKMg4ru1zPvdBw+uzMEhS+PpGo.1624892356078.118586
NW_022882944	Koludarov_et_al_2021	CDS	300698	301010	.	+	0	Name=LOC117232721 CDS;ID=EWKMg4ru1zPvdBw+uzMEhS+PpGo.1624892356078.118587
NW_022882944	Koludarov_et_al_2021	CDS	317591	317734	.	+	0	Name=LOC117232721 CDS;ID=EWKMg4ru1zPvdBw+uzMEhS+PpGo.1624892356078.118587
NW_022882944	Koludarov_et_al_2021	CDS	319798	320099	.	+	0	Name=LOC117232721 CDS;ID=EWKMg4ru1zPvdBw+uzMEhS+PpGo.1624892356078.118587
NW_022882944	Koludarov_et_al_2021	CDS	320405	320661	.	+	0	Name=LOC117232721 CDS;ID=EWKMg4ru1zPvdBw+uzMEhS+PpGo.1624892356078.118587
NW_022882944	Koludarov_et_al_2021	CDS	321241	321991	.	+	0	Name=LOC117232721 CDS;ID=EWKMg4ru1zPvdBw+uzMEhS+PpGo.1624892356078.118587
NW_022882944	Koludarov_et_al_2021	CDS	4191060	4191114	.	-	0	Name=LOC117232885 CDS;ID=EWKMg4ru1zPvdBw+uzMEhS+PpGo.1624892356079.118588
NW_022882944	Koludarov_et_al_2021	CDS	4177337	4177417	.	-	0	Name=LOC117232885 CDS;ID=EWKMg4ru1zPvdBw+uzMEhS+PpGo.1624892356079.118588
NW_022882944	Koludarov_et_al_2021	CDS	4172799	4173058	.	-	0	Name=LOC117232885 CDS;ID=EWKMg4ru1zPvdBw+uzMEhS+PpGo.1624892356079.118588
NW_022882944	Koludarov_et_al_2021	CDS	4171653	4172432	.	-	0	Name=LOC117232885 CDS;ID=EWKMg4ru1zPvdBw+uzMEhS+PpGo.1624892356079.118588
NW_022882944	Koludarov_et_al_2021	CDS	4171348	4171569	.	-	0	Name=LOC117232885 CDS;ID=EWKMg4ru1zPvdBw+uzMEhS+PpGo.1624892356079.118588
NW_022882944	Koludarov_et_al_2021	CDS	4171056	4171270	.	-	0	Name=LOC117232885 CDS;ID=EWKMg4ru1zPvdBw+uzMEhS+PpGo.1624892356079.118588
NW_022882944	Koludarov_et_al_2021	CDS	4170914	4170980	.	-	0	Name=LOC117232885 CDS;ID=EWKMg4ru1zPvdBw+uzMEhS+PpGo.1624892356079.118588
NW_022882944	Koludarov_et_al_2021	CDS	4170206	4170463	.	-	0	Name=LOC117232885 CDS;ID=EWKMg4ru1zPvdBw+uzMEhS+PpGo.1624892356079.118588
NW_022882944	Koludarov_et_al_2021	CDS	1099914	1100147	.	+	0	Name=LOC117232707 CDS;ID=EWKMg4ru1zPvdBw+uzMEhS+PpGo.1624892356079.118589
NW_022882944	Koludarov_et_al_2021	CDS	1100487	1100638	.	+	0	Name=LOC117232707 CDS;ID=EWKMg4ru1zPvdBw+uzMEhS+PpGo.1624892356079.118589
NW_022882944	Koludarov_et_al_2021	CDS	1119208	1119780	.	+	0	Name=LOC117232707 CDS;ID=EWKMg4ru1zPvdBw+uzMEhS+PpGo.1624892356079.118589
NW_022882944	Koludarov_et_al_2021	CDS	1120545	1120734	.	+	0	Name=LOC117232707 CDS;ID=EWKMg4ru1zPvdBw+uzMEhS+PpGo.1624892356079.118589
NW_022882944	Koludarov_et_al_2021	CDS	1099914	1100147	.	+	0	Name=LOC117232707 CDS;ID=EWKMg4ru1zPvdBw+uzMEhS+PpGo.1624892356079.118590
NW_022882944	Koludarov_et_al_2021	CDS	1100487	1100638	.	+	0	Name=LOC117232707 CDS;ID=EWKMg4ru1zPvdBw+uzMEhS+PpGo.1624892356079.118590
NW_022882944	Koludarov_et_al_2021	CDS	1119208	1119780	.	+	0	Name=LOC117232707 CDS;ID=EWKMg4ru1zPvdBw+uzMEhS+PpGo.1624892356079.118590
NW_022882944	Koludarov_et_al_2021	CDS	1120545	1120734	.	+	0	Name=LOC117232707 CDS;ID=EWKMg4ru1zPvdBw+uzMEhS+PpGo.1624892356079.118590
NW_022882944	Koludarov_et_al_2021	CDS	1711593	1711783	.	+	0	Name=LOC117232715 CDS;ID=EWKMg4ru1zPvdBw+uzMEhS+PpGo.1624892356079.118591
NW_022882944	Koludarov_et_al_2021	CDS	1725737	1726084	.	+	0	Name=LOC117232715 CDS;ID=EWKMg4ru1zPvdBw+uzMEhS+PpGo.1624892356079.118591
NW_022882944	Koludarov_et_al_2021	CDS	1726954	1727497	.	+	0	Name=LOC117232715 CDS;ID=EWKMg4ru1zPvdBw+uzMEhS+PpGo.1624892356079.118591
NW_022882944	Koludarov_et_al_2021	CDS	1728334	1728693	.	+	0	Name=LOC117232715 CDS;ID=EWKMg4ru1zPvdBw+uzMEhS+PpGo.1624892356079.118591
NW_022882944	Koludarov_et_al_2021	CDS	1729136	1729509	.	+	0	Name=LOC117232715 CDS;ID=EWKMg4ru1zPvdBw+uzMEhS+PpGo.1624892356079.118591
NW_022882944	Koludarov_et_al_2021	CDS	1730504	1731159	.	+	0	Name=LOC117232715 CDS;ID=EWKMg4ru1zPvdBw+uzMEhS+PpGo.1624892356079.118591
NW_022882944	Koludarov_et_al_2021	CDS	1731366	1731707	.	+	0	Name=LOC117232715 CDS;ID=EWKMg4ru1zPvdBw+uzMEhS+PpGo.1624892356079.118591
NW_022882944	Koludarov_et_al_2021	CDS	1731907	1732178	.	+	0	Name=LOC117232715 CDS;ID=EWKMg4ru1zPvdBw+uzMEhS+PpGo.1624892356079.118591
NW_022882944	Koludarov_et_al_2021	CDS	3071750	3071813	.	-	0	Name=LOC117232869 CDS;ID=EWKMg4ru1zPvdBw+uzMEhS+PpGo.1624892356079.118592
NW_022882944	Koludarov_et_al_2021	CDS	3070564	3070614	.	-	0	Name=LOC117232869 CDS;ID=EWKMg4ru1zPvdBw+uzMEhS+PpGo.1624892356079.118592
NW_022882944	Koludarov_et_al_2021	CDS	3069397	3069725	.	-	0	Name=LOC117232869 CDS;ID=EWKMg4ru1zPvdBw+uzMEhS+PpGo.1624892356079.118592
NW_022882944	Koludarov_et_al_2021	CDS	3064439	3064534	.	-	0	Name=LOC117232869 CDS;ID=EWKMg4ru1zPvdBw+uzMEhS+PpGo.1624892356079.118592
NW_022882944	Koludarov_et_al_2021	CDS	3064230	3064296	.	-	0	Name=LOC117232869 CDS;ID=EWKMg4ru1zPvdBw+uzMEhS+PpGo.1624892356079.118592
NW_022882944	Koludarov_et_al_2021	CDS	3059732	3059886	.	-	0	Name=LOC117232869 CDS;ID=EWKMg4ru1zPvdBw+uzMEhS+PpGo.1624892356079.118592
NW_022882944	Koludarov_et_al_2021	CDS	3052647	3052775	.	-	0	Name=LOC117232869 CDS;ID=EWKMg4ru1zPvdBw+uzMEhS+PpGo.1624892356079.118592
NW_022882944	Koludarov_et_al_2021	CDS	3052522	3052567	.	-	0	Name=LOC117232869 CDS;ID=EWKMg4ru1zPvdBw+uzMEhS+PpGo.1624892356079.118592
NW_022882944	Koludarov_et_al_2021	CDS	3051572	3051588	.	-	0	Name=LOC117232869 CDS;ID=EWKMg4ru1zPvdBw+uzMEhS+PpGo.1624892356079.118592
NW_022882944	Koludarov_et_al_2021	CDS	3071750	3071813	.	-	0	Name=LOC117232869 CDS;ID=EWKMg4ru1zPvdBw+uzMEhS+PpGo.1624892356079.118593
NW_022882944	Koludarov_et_al_2021	CDS	3070564	3070614	.	-	0	Name=LOC117232869 CDS;ID=EWKMg4ru1zPvdBw+uzMEhS+PpGo.1624892356079.118593
NW_022882944	Koludarov_et_al_2021	CDS	3069397	3069725	.	-	0	Name=LOC117232869 CDS;ID=EWKMg4ru1zPvdBw+uzMEhS+PpGo.1624892356079.118593
NW_022882944	Koludarov_et_al_2021	CDS	3064439	3064534	.	-	0	Name=LOC117232869 CDS;ID=EWKMg4ru1zPvdBw+uzMEhS+PpGo.1624892356079.118593
NW_022882944	Koludarov_et_al_2021	CDS	3064230	3064296	.	-	0	Name=LOC117232869 CDS;ID=EWKMg4ru1zPvdBw+uzMEhS+PpGo.1624892356079.118593
NW_022882944	Koludarov_et_al_2021	CDS	3059732	3059886	.	-	0	Name=LOC117232869 CDS;ID=EWKMg4ru1zPvdBw+uzMEhS+PpGo.1624892356079.118593
NW_022882944	Koludarov_et_al_2021	CDS	3052647	3052775	.	-	0	Name=LOC117232869 CDS;ID=EWKMg4ru1zPvdBw+uzMEhS+PpGo.1624892356079.118593
NW_022882944	Koludarov_et_al_2021	CDS	3052522	3052567	.	-	0	Name=LOC117232869 CDS;ID=EWKMg4ru1zPvdBw+uzMEhS+PpGo.1624892356079.118593
NW_022882944	Koludarov_et_al_2021	CDS	3051572	3051588	.	-	0	Name=LOC117232869 CDS;ID=EWKMg4ru1zPvdBw+uzMEhS+PpGo.1624892356079.118593
NW_022882944	Koludarov_et_al_2021	CDS	3071750	3071813	.	-	0	Name=LOC117232869 CDS;ID=EWKMg4ru1zPvdBw+uzMEhS+PpGo.1624892356079.118594
NW_022882944	Koludarov_et_al_2021	CDS	3070564	3070614	.	-	0	Name=LOC117232869 CDS;ID=EWKMg4ru1zPvdBw+uzMEhS+PpGo.1624892356079.118594
NW_022882944	Koludarov_et_al_2021	CDS	3069397	3069725	.	-	0	Name=LOC117232869 CDS;ID=EWKMg4ru1zPvdBw+uzMEhS+PpGo.1624892356079.118594
NW_022882944	Koludarov_et_al_2021	CDS	3064439	3064534	.	-	0	Name=LOC117232869 CDS;ID=EWKMg4ru1zPvdBw+uzMEhS+PpGo.1624892356079.118594
NW_022882944	Koludarov_et_al_2021	CDS	3064230	3064296	.	-	0	Name=LOC117232869 CDS;ID=EWKMg4ru1zPvdBw+uzMEhS+PpGo.1624892356079.118594
NW_022882944	Koludarov_et_al_2021	CDS	3059732	3059886	.	-	0	Name=LOC117232869 CDS;ID=EWKMg4ru1zPvdBw+uzMEhS+PpGo.1624892356079.118594
NW_022882944	Koludarov_et_al_2021	CDS	3052647	3052775	.	-	0	Name=LOC117232869 CDS;ID=EWKMg4ru1zPvdBw+uzMEhS+PpGo.1624892356079.118594
NW_022882944	Koludarov_et_al_2021	CDS	3052522	3052567	.	-	0	Name=LOC117232869 CDS;ID=EWKMg4ru1zPvdBw+uzMEhS+PpGo.1624892356079.118594
NW_022882944	Koludarov_et_al_2021	CDS	3051572	3051588	.	-	0	Name=LOC117232869 CDS;ID=EWKMg4ru1zPvdBw+uzMEhS+PpGo.1624892356079.118594
NW_022882944	Koludarov_et_al_2021	CDS	3452635	3452665	.	+	0	Name=LOC117232874 CDS;ID=EWKMg4ru1zPvdBw+uzMEhS+PpGo.1624892356079.118595
NW_022882944	Koludarov_et_al_2021	CDS	3465048	3465098	.	+	0	Name=LOC117232874 CDS;ID=EWKMg4ru1zPvdBw+uzMEhS+PpGo.1624892356079.118595
NW_022882944	Koludarov_et_al_2021	CDS	3465582	3465743	.	+	0	Name=LOC117232874 CDS;ID=EWKMg4ru1zPvdBw+uzMEhS+PpGo.1624892356079.118595
NW_022882944	Koludarov_et_al_2021	CDS	3468300	3468462	.	+	0	Name=LOC117232874 CDS;ID=EWKMg4ru1zPvdBw+uzMEhS+PpGo.1624892356079.118595
NW_022882944	Koludarov_et_al_2021	CDS	3468668	3468789	.	+	0	Name=LOC117232874 CDS;ID=EWKMg4ru1zPvdBw+uzMEhS+PpGo.1624892356079.118595
NW_022882944	Koludarov_et_al_2021	CDS	3469131	3469372	.	+	0	Name=LOC117232874 CDS;ID=EWKMg4ru1zPvdBw+uzMEhS+PpGo.1624892356079.118595
NW_022882944	Koludarov_et_al_2021	CDS	3469619	3469945	.	+	0	Name=LOC117232874 CDS;ID=EWKMg4ru1zPvdBw+uzMEhS+PpGo.1624892356079.118595
NW_022882944	Koludarov_et_al_2021	CDS	3470670	3470814	.	+	0	Name=LOC117232874 CDS;ID=EWKMg4ru1zPvdBw+uzMEhS+PpGo.1624892356079.118595
NW_022882944	Koludarov_et_al_2021	CDS	3471194	3471353	.	+	0	Name=LOC117232874 CDS;ID=EWKMg4ru1zPvdBw+uzMEhS+PpGo.1624892356079.118595
NW_022882944	Koludarov_et_al_2021	CDS	3472354	3472481	.	+	0	Name=LOC117232874 CDS;ID=EWKMg4ru1zPvdBw+uzMEhS+PpGo.1624892356079.118595
NW_022882944	Koludarov_et_al_2021	CDS	3472739	3472809	.	+	0	Name=LOC117232874 CDS;ID=EWKMg4ru1zPvdBw+uzMEhS+PpGo.1624892356079.118595
NW_022882944	Koludarov_et_al_2021	CDS	481372	481453	.	-	0	Name=LOC117232815 CDS;ID=EWKMg4ru1zPvdBw+uzMEhS+PpGo.1624892356079.118596
NW_022882944	Koludarov_et_al_2021	CDS	473905	474048	.	-	0	Name=LOC117232815 CDS;ID=EWKMg4ru1zPvdBw+uzMEhS+PpGo.1624892356079.118596
NW_022882944	Koludarov_et_al_2021	CDS	472484	472790	.	-	0	Name=LOC117232815 CDS;ID=EWKMg4ru1zPvdBw+uzMEhS+PpGo.1624892356079.118596
NW_022882944	Koludarov_et_al_2021	CDS	470090	470307	.	-	0	Name=LOC117232815 CDS;ID=EWKMg4ru1zPvdBw+uzMEhS+PpGo.1624892356079.118596
NW_022882944	Koludarov_et_al_2021	CDS	466009	466185	.	-	0	Name=LOC117232815 CDS;ID=EWKMg4ru1zPvdBw+uzMEhS+PpGo.1624892356079.118596
NW_022882944	Koludarov_et_al_2021	CDS	465358	465554	.	-	0	Name=LOC117232815 CDS;ID=EWKMg4ru1zPvdBw+uzMEhS+PpGo.1624892356079.118596
NW_022882944	Koludarov_et_al_2021	CDS	465101	465278	.	-	0	Name=LOC117232815 CDS;ID=EWKMg4ru1zPvdBw+uzMEhS+PpGo.1624892356079.118596
NW_022882944	Koludarov_et_al_2021	CDS	464624	464966	.	-	0	Name=LOC117232815 CDS;ID=EWKMg4ru1zPvdBw+uzMEhS+PpGo.1624892356079.118596
NW_022882944	Koludarov_et_al_2021	CDS	463382	463538	.	-	0	Name=LOC117232815 CDS;ID=EWKMg4ru1zPvdBw+uzMEhS+PpGo.1624892356079.118596
NW_022882944	Koludarov_et_al_2021	CDS	463075	463248	.	-	0	Name=LOC117232815 CDS;ID=EWKMg4ru1zPvdBw+uzMEhS+PpGo.1624892356079.118596
NW_022882944	Koludarov_et_al_2021	CDS	462703	462901	.	-	0	Name=LOC117232815 CDS;ID=EWKMg4ru1zPvdBw+uzMEhS+PpGo.1624892356079.118596
NW_022882944	Koludarov_et_al_2021	CDS	462509	462614	.	-	0	Name=LOC117232815 CDS;ID=EWKMg4ru1zPvdBw+uzMEhS+PpGo.1624892356079.118596
NW_022882944	Koludarov_et_al_2021	CDS	462273	462360	.	-	0	Name=LOC117232815 CDS;ID=EWKMg4ru1zPvdBw+uzMEhS+PpGo.1624892356079.118596
NW_022882944	Koludarov_et_al_2021	CDS	481372	481453	.	-	0	Name=LOC117232815 CDS;ID=EWKMg4ru1zPvdBw+uzMEhS+PpGo.1624892356079.118597
NW_022882944	Koludarov_et_al_2021	CDS	473905	474048	.	-	0	Name=LOC117232815 CDS;ID=EWKMg4ru1zPvdBw+uzMEhS+PpGo.1624892356079.118597
NW_022882944	Koludarov_et_al_2021	CDS	472484	472802	.	-	0	Name=LOC117232815 CDS;ID=EWKMg4ru1zPvdBw+uzMEhS+PpGo.1624892356079.118597
NW_022882944	Koludarov_et_al_2021	CDS	470090	470307	.	-	0	Name=LOC117232815 CDS;ID=EWKMg4ru1zPvdBw+uzMEhS+PpGo.1624892356079.118597
NW_022882944	Koludarov_et_al_2021	CDS	466009	466185	.	-	0	Name=LOC117232815 CDS;ID=EWKMg4ru1zPvdBw+uzMEhS+PpGo.1624892356079.118597
NW_022882944	Koludarov_et_al_2021	CDS	465358	465554	.	-	0	Name=LOC117232815 CDS;ID=EWKMg4ru1zPvdBw+uzMEhS+PpGo.1624892356079.118597
NW_022882944	Koludarov_et_al_2021	CDS	465101	465278	.	-	0	Name=LOC117232815 CDS;ID=EWKMg4ru1zPvdBw+uzMEhS+PpGo.1624892356079.118597
NW_022882944	Koludarov_et_al_2021	CDS	464624	464966	.	-	0	Name=LOC117232815 CDS;ID=EWKMg4ru1zPvdBw+uzMEhS+PpGo.1624892356079.118597
NW_022882944	Koludarov_et_al_2021	CDS	463382	463538	.	-	0	Name=LOC117232815 CDS;ID=EWKMg4ru1zPvdBw+uzMEhS+PpGo.1624892356079.118597
NW_022882944	Koludarov_et_al_2021	CDS	463075	463248	.	-	0	Name=LOC117232815 CDS;ID=EWKMg4ru1zPvdBw+uzMEhS+PpGo.1624892356079.118597
NW_022882944	Koludarov_et_al_2021	CDS	462703	462901	.	-	0	Name=LOC117232815 CDS;ID=EWKMg4ru1zPvdBw+uzMEhS+PpGo.1624892356079.118597
NW_022882944	Koludarov_et_al_2021	CDS	462509	462614	.	-	0	Name=LOC117232815 CDS;ID=EWKMg4ru1zPvdBw+uzMEhS+PpGo.1624892356079.118597
NW_022882944	Koludarov_et_al_2021	CDS	462273	462360	.	-	0	Name=LOC117232815 CDS;ID=EWKMg4ru1zPvdBw+uzMEhS+PpGo.1624892356079.118597
NW_022882944	Koludarov_et_al_2021	CDS	3412180	3412279	.	+	0	Name=LOC117232919 CDS;ID=EWKMg4ru1zPvdBw+uzMEhS+PpGo.1624892356079.118598
NW_022882944	Koludarov_et_al_2021	CDS	3413207	3413293	.	+	0	Name=LOC117232919 CDS;ID=EWKMg4ru1zPvdBw+uzMEhS+PpGo.1624892356079.118598
NW_022882944	Koludarov_et_al_2021	CDS	3413382	3413579	.	+	0	Name=LOC117232919 CDS;ID=EWKMg4ru1zPvdBw+uzMEhS+PpGo.1624892356079.118598
NW_022882944	Koludarov_et_al_2021	CDS	3413655	3413887	.	+	0	Name=LOC117232919 CDS;ID=EWKMg4ru1zPvdBw+uzMEhS+PpGo.1624892356079.118598
NW_022882944	Koludarov_et_al_2021	CDS	3413956	3414091	.	+	0	Name=LOC117232919 CDS;ID=EWKMg4ru1zPvdBw+uzMEhS+PpGo.1624892356079.118598
NW_022882944	Koludarov_et_al_2021	CDS	3414219	3414465	.	+	0	Name=LOC117232919 CDS;ID=EWKMg4ru1zPvdBw+uzMEhS+PpGo.1624892356079.118598
NW_022882944	Koludarov_et_al_2021	CDS	3414533	3414767	.	+	0	Name=LOC117232919 CDS;ID=EWKMg4ru1zPvdBw+uzMEhS+PpGo.1624892356079.118598
NW_022882944	Koludarov_et_al_2021	CDS	3414855	3414972	.	+	0	Name=LOC117232919 CDS;ID=EWKMg4ru1zPvdBw+uzMEhS+PpGo.1624892356079.118598
NW_022882944	Koludarov_et_al_2021	CDS	3415060	3415306	.	+	0	Name=LOC117232919 CDS;ID=EWKMg4ru1zPvdBw+uzMEhS+PpGo.1624892356079.118598
NW_022882944	Koludarov_et_al_2021	CDS	3415381	3415635	.	+	0	Name=LOC117232919 CDS;ID=EWKMg4ru1zPvdBw+uzMEhS+PpGo.1624892356079.118598
NW_022882944	Koludarov_et_al_2021	CDS	3415712	3415811	.	+	0	Name=LOC117232919 CDS;ID=EWKMg4ru1zPvdBw+uzMEhS+PpGo.1624892356079.118598
NW_022882944	Koludarov_et_al_2021	CDS	3415891	3416133	.	+	0	Name=LOC117232919 CDS;ID=EWKMg4ru1zPvdBw+uzMEhS+PpGo.1624892356079.118598
NW_022882944	Koludarov_et_al_2021	CDS	3416209	3416392	.	+	0	Name=LOC117232919 CDS;ID=EWKMg4ru1zPvdBw+uzMEhS+PpGo.1624892356079.118598
NW_022882944	Koludarov_et_al_2021	CDS	3416479	3416564	.	+	0	Name=LOC117232919 CDS;ID=EWKMg4ru1zPvdBw+uzMEhS+PpGo.1624892356079.118598
NW_022882944	Koludarov_et_al_2021	CDS	3416627	3416759	.	+	0	Name=LOC117232919 CDS;ID=EWKMg4ru1zPvdBw+uzMEhS+PpGo.1624892356079.118598
NW_022882944	Koludarov_et_al_2021	CDS	3416821	3417053	.	+	0	Name=LOC117232919 CDS;ID=EWKMg4ru1zPvdBw+uzMEhS+PpGo.1624892356079.118598
NW_022882944	Koludarov_et_al_2021	CDS	3417128	3417265	.	+	0	Name=LOC117232919 CDS;ID=EWKMg4ru1zPvdBw+uzMEhS+PpGo.1624892356079.118598
NW_022882944	Koludarov_et_al_2021	CDS	3417343	3417487	.	+	0	Name=LOC117232919 CDS;ID=EWKMg4ru1zPvdBw+uzMEhS+PpGo.1624892356079.118598
NW_022882944	Koludarov_et_al_2021	CDS	3417563	3417780	.	+	0	Name=LOC117232919 CDS;ID=EWKMg4ru1zPvdBw+uzMEhS+PpGo.1624892356079.118598
NW_022882944	Koludarov_et_al_2021	CDS	3417861	3418016	.	+	0	Name=LOC117232919 CDS;ID=EWKMg4ru1zPvdBw+uzMEhS+PpGo.1624892356079.118598
NW_022882944	Koludarov_et_al_2021	CDS	3418089	3418223	.	+	0	Name=LOC117232919 CDS;ID=EWKMg4ru1zPvdBw+uzMEhS+PpGo.1624892356079.118598
NW_022882944	Koludarov_et_al_2021	CDS	3418304	3418476	.	+	0	Name=LOC117232919 CDS;ID=EWKMg4ru1zPvdBw+uzMEhS+PpGo.1624892356079.118598
NW_022882944	Koludarov_et_al_2021	CDS	3418556	3418857	.	+	0	Name=LOC117232919 CDS;ID=EWKMg4ru1zPvdBw+uzMEhS+PpGo.1624892356079.118598
NW_022882944	Koludarov_et_al_2021	CDS	3418932	3419068	.	+	0	Name=LOC117232919 CDS;ID=EWKMg4ru1zPvdBw+uzMEhS+PpGo.1624892356079.118598
NW_022882944	Koludarov_et_al_2021	CDS	3419180	3419468	.	+	0	Name=LOC117232919 CDS;ID=EWKMg4ru1zPvdBw+uzMEhS+PpGo.1624892356079.118598
NW_022882944	Koludarov_et_al_2021	CDS	3419550	3419806	.	+	0	Name=LOC117232919 CDS;ID=EWKMg4ru1zPvdBw+uzMEhS+PpGo.1624892356079.118598
NW_022882944	Koludarov_et_al_2021	CDS	3419883	3420005	.	+	0	Name=LOC117232919 CDS;ID=EWKMg4ru1zPvdBw+uzMEhS+PpGo.1624892356079.118598
NW_022882944	Koludarov_et_al_2021	CDS	3420087	3420189	.	+	0	Name=LOC117232919 CDS;ID=EWKMg4ru1zPvdBw+uzMEhS+PpGo.1624892356079.118598
NW_022882944	Koludarov_et_al_2021	CDS	3420256	3420402	.	+	0	Name=LOC117232919 CDS;ID=EWKMg4ru1zPvdBw+uzMEhS+PpGo.1624892356079.118598
NW_022882944	Koludarov_et_al_2021	CDS	3421536	3421732	.	+	0	Name=LOC117232919 CDS;ID=EWKMg4ru1zPvdBw+uzMEhS+PpGo.1624892356079.118598
NW_022882944	Koludarov_et_al_2021	CDS	3421803	3421940	.	+	0	Name=LOC117232919 CDS;ID=EWKMg4ru1zPvdBw+uzMEhS+PpGo.1624892356079.118598
NW_022882944	Koludarov_et_al_2021	CDS	3422035	3422154	.	+	0	Name=LOC117232919 CDS;ID=EWKMg4ru1zPvdBw+uzMEhS+PpGo.1624892356079.118598
NW_022882944	Koludarov_et_al_2021	CDS	3422223	3422402	.	+	0	Name=LOC117232919 CDS;ID=EWKMg4ru1zPvdBw+uzMEhS+PpGo.1624892356079.118598
NW_022882944	Koludarov_et_al_2021	CDS	3422495	3422674	.	+	0	Name=LOC117232919 CDS;ID=EWKMg4ru1zPvdBw+uzMEhS+PpGo.1624892356079.118598
NW_022882944	Koludarov_et_al_2021	CDS	3422763	3422924	.	+	0	Name=LOC117232919 CDS;ID=EWKMg4ru1zPvdBw+uzMEhS+PpGo.1624892356079.118598
NW_022882944	Koludarov_et_al_2021	CDS	3422986	3423149	.	+	0	Name=LOC117232919 CDS;ID=EWKMg4ru1zPvdBw+uzMEhS+PpGo.1624892356079.118598
NW_022882944	Koludarov_et_al_2021	CDS	3423223	3423343	.	+	0	Name=LOC117232919 CDS;ID=EWKMg4ru1zPvdBw+uzMEhS+PpGo.1624892356079.118598
NW_022882944	Koludarov_et_al_2021	CDS	3423592	3423768	.	+	0	Name=LOC117232919 CDS;ID=EWKMg4ru1zPvdBw+uzMEhS+PpGo.1624892356079.118598
NW_022882944	Koludarov_et_al_2021	CDS	3424521	3424745	.	+	0	Name=LOC117232919 CDS;ID=EWKMg4ru1zPvdBw+uzMEhS+PpGo.1624892356079.118598
NW_022882944	Koludarov_et_al_2021	CDS	3424807	3425022	.	+	0	Name=LOC117232919 CDS;ID=EWKMg4ru1zPvdBw+uzMEhS+PpGo.1624892356079.118598
NW_022882944	Koludarov_et_al_2021	CDS	3425428	3425469	.	+	0	Name=LOC117232919 CDS;ID=EWKMg4ru1zPvdBw+uzMEhS+PpGo.1624892356079.118598
NW_022882944	Koludarov_et_al_2021	CDS	3425870	3425932	.	+	0	Name=LOC117232919 CDS;ID=EWKMg4ru1zPvdBw+uzMEhS+PpGo.1624892356079.118598
NW_022882944	Koludarov_et_al_2021	CDS	3426669	3426872	.	+	0	Name=LOC117232919 CDS;ID=EWKMg4ru1zPvdBw+uzMEhS+PpGo.1624892356079.118598
NW_022882944	Koludarov_et_al_2021	CDS	3426955	3427092	.	+	0	Name=LOC117232919 CDS;ID=EWKMg4ru1zPvdBw+uzMEhS+PpGo.1624892356079.118598
NW_022882944	Koludarov_et_al_2021	CDS	3427192	3427338	.	+	0	Name=LOC117232919 CDS;ID=EWKMg4ru1zPvdBw+uzMEhS+PpGo.1624892356079.118598
NW_022882944	Koludarov_et_al_2021	CDS	3427409	3427557	.	+	0	Name=LOC117232919 CDS;ID=EWKMg4ru1zPvdBw+uzMEhS+PpGo.1624892356079.118598
NW_022882944	Koludarov_et_al_2021	CDS	3427623	3427734	.	+	0	Name=LOC117232919 CDS;ID=EWKMg4ru1zPvdBw+uzMEhS+PpGo.1624892356079.118598
NW_022882944	Koludarov_et_al_2021	CDS	3427818	3428056	.	+	0	Name=LOC117232919 CDS;ID=EWKMg4ru1zPvdBw+uzMEhS+PpGo.1624892356079.118598
NW_022882944	Koludarov_et_al_2021	CDS	3428136	3428298	.	+	0	Name=LOC117232919 CDS;ID=EWKMg4ru1zPvdBw+uzMEhS+PpGo.1624892356079.118598
NW_022882944	Koludarov_et_al_2021	CDS	3428376	3428592	.	+	0	Name=LOC117232919 CDS;ID=EWKMg4ru1zPvdBw+uzMEhS+PpGo.1624892356079.118598
NW_022882944	Koludarov_et_al_2021	CDS	3428667	3428842	.	+	0	Name=LOC117232919 CDS;ID=EWKMg4ru1zPvdBw+uzMEhS+PpGo.1624892356079.118598
NW_022882944	Koludarov_et_al_2021	CDS	3428926	3429045	.	+	0	Name=LOC117232919 CDS;ID=EWKMg4ru1zPvdBw+uzMEhS+PpGo.1624892356079.118598
NW_022882944	Koludarov_et_al_2021	CDS	3429111	3429232	.	+	0	Name=LOC117232919 CDS;ID=EWKMg4ru1zPvdBw+uzMEhS+PpGo.1624892356079.118598
NW_022882944	Koludarov_et_al_2021	CDS	3429314	3429627	.	+	0	Name=LOC117232919 CDS;ID=EWKMg4ru1zPvdBw+uzMEhS+PpGo.1624892356079.118598
NW_022882944	Koludarov_et_al_2021	CDS	3429702	3429823	.	+	0	Name=LOC117232919 CDS;ID=EWKMg4ru1zPvdBw+uzMEhS+PpGo.1624892356079.118598
NW_022882944	Koludarov_et_al_2021	CDS	3429917	3430086	.	+	0	Name=LOC117232919 CDS;ID=EWKMg4ru1zPvdBw+uzMEhS+PpGo.1624892356079.118598
NW_022882944	Koludarov_et_al_2021	CDS	3430189	3430303	.	+	0	Name=LOC117232919 CDS;ID=EWKMg4ru1zPvdBw+uzMEhS+PpGo.1624892356079.118598
NW_022882944	Koludarov_et_al_2021	CDS	3430408	3430539	.	+	0	Name=LOC117232919 CDS;ID=EWKMg4ru1zPvdBw+uzMEhS+PpGo.1624892356079.118598
NW_022882944	Koludarov_et_al_2021	CDS	3430632	3430796	.	+	0	Name=LOC117232919 CDS;ID=EWKMg4ru1zPvdBw+uzMEhS+PpGo.1624892356079.118598
NW_022882944	Koludarov_et_al_2021	CDS	3430869	3430916	.	+	0	Name=LOC117232919 CDS;ID=EWKMg4ru1zPvdBw+uzMEhS+PpGo.1624892356079.118598
NW_022882944	Koludarov_et_al_2021	CDS	3412180	3412279	.	+	0	Name=LOC117232919 CDS;ID=EWKMg4ru1zPvdBw+uzMEhS+PpGo.1624892356080.118599
NW_022882944	Koludarov_et_al_2021	CDS	3413207	3413293	.	+	0	Name=LOC117232919 CDS;ID=EWKMg4ru1zPvdBw+uzMEhS+PpGo.1624892356080.118599
NW_022882944	Koludarov_et_al_2021	CDS	3413382	3413579	.	+	0	Name=LOC117232919 CDS;ID=EWKMg4ru1zPvdBw+uzMEhS+PpGo.1624892356080.118599
NW_022882944	Koludarov_et_al_2021	CDS	3413655	3413887	.	+	0	Name=LOC117232919 CDS;ID=EWKMg4ru1zPvdBw+uzMEhS+PpGo.1624892356080.118599
NW_022882944	Koludarov_et_al_2021	CDS	3413956	3414091	.	+	0	Name=LOC117232919 CDS;ID=EWKMg4ru1zPvdBw+uzMEhS+PpGo.1624892356080.118599
NW_022882944	Koludarov_et_al_2021	CDS	3414219	3414465	.	+	0	Name=LOC117232919 CDS;ID=EWKMg4ru1zPvdBw+uzMEhS+PpGo.1624892356080.118599
NW_022882944	Koludarov_et_al_2021	CDS	3414533	3414767	.	+	0	Name=LOC117232919 CDS;ID=EWKMg4ru1zPvdBw+uzMEhS+PpGo.1624892356080.118599
NW_022882944	Koludarov_et_al_2021	CDS	3414855	3414972	.	+	0	Name=LOC117232919 CDS;ID=EWKMg4ru1zPvdBw+uzMEhS+PpGo.1624892356080.118599
NW_022882944	Koludarov_et_al_2021	CDS	3415060	3415306	.	+	0	Name=LOC117232919 CDS;ID=EWKMg4ru1zPvdBw+uzMEhS+PpGo.1624892356080.118599
NW_022882944	Koludarov_et_al_2021	CDS	3415381	3415635	.	+	0	Name=LOC117232919 CDS;ID=EWKMg4ru1zPvdBw+uzMEhS+PpGo.1624892356080.118599
NW_022882944	Koludarov_et_al_2021	CDS	3415712	3415811	.	+	0	Name=LOC117232919 CDS;ID=EWKMg4ru1zPvdBw+uzMEhS+PpGo.1624892356080.118599
NW_022882944	Koludarov_et_al_2021	CDS	3415891	3416133	.	+	0	Name=LOC117232919 CDS;ID=EWKMg4ru1zPvdBw+uzMEhS+PpGo.1624892356080.118599
NW_022882944	Koludarov_et_al_2021	CDS	3416209	3416392	.	+	0	Name=LOC117232919 CDS;ID=EWKMg4ru1zPvdBw+uzMEhS+PpGo.1624892356080.118599
NW_022882944	Koludarov_et_al_2021	CDS	3416479	3416564	.	+	0	Name=LOC117232919 CDS;ID=EWKMg4ru1zPvdBw+uzMEhS+PpGo.1624892356080.118599
NW_022882944	Koludarov_et_al_2021	CDS	3416627	3416759	.	+	0	Name=LOC117232919 CDS;ID=EWKMg4ru1zPvdBw+uzMEhS+PpGo.1624892356080.118599
NW_022882944	Koludarov_et_al_2021	CDS	3416821	3417053	.	+	0	Name=LOC117232919 CDS;ID=EWKMg4ru1zPvdBw+uzMEhS+PpGo.1624892356080.118599
NW_022882944	Koludarov_et_al_2021	CDS	3417128	3417265	.	+	0	Name=LOC117232919 CDS;ID=EWKMg4ru1zPvdBw+uzMEhS+PpGo.1624892356080.118599
NW_022882944	Koludarov_et_al_2021	CDS	3417343	3417487	.	+	0	Name=LOC117232919 CDS;ID=EWKMg4ru1zPvdBw+uzMEhS+PpGo.1624892356080.118599
NW_022882944	Koludarov_et_al_2021	CDS	3417563	3417780	.	+	0	Name=LOC117232919 CDS;ID=EWKMg4ru1zPvdBw+uzMEhS+PpGo.1624892356080.118599
NW_022882944	Koludarov_et_al_2021	CDS	3417861	3418016	.	+	0	Name=LOC117232919 CDS;ID=EWKMg4ru1zPvdBw+uzMEhS+PpGo.1624892356080.118599
NW_022882944	Koludarov_et_al_2021	CDS	3418089	3418223	.	+	0	Name=LOC117232919 CDS;ID=EWKMg4ru1zPvdBw+uzMEhS+PpGo.1624892356080.118599
NW_022882944	Koludarov_et_al_2021	CDS	3418304	3418476	.	+	0	Name=LOC117232919 CDS;ID=EWKMg4ru1zPvdBw+uzMEhS+PpGo.1624892356080.118599
NW_022882944	Koludarov_et_al_2021	CDS	3418556	3418857	.	+	0	Name=LOC117232919 CDS;ID=EWKMg4ru1zPvdBw+uzMEhS+PpGo.1624892356080.118599
NW_022882944	Koludarov_et_al_2021	CDS	3418932	3419068	.	+	0	Name=LOC117232919 CDS;ID=EWKMg4ru1zPvdBw+uzMEhS+PpGo.1624892356080.118599
NW_022882944	Koludarov_et_al_2021	CDS	3419180	3419468	.	+	0	Name=LOC117232919 CDS;ID=EWKMg4ru1zPvdBw+uzMEhS+PpGo.1624892356080.118599
NW_022882944	Koludarov_et_al_2021	CDS	3419550	3419806	.	+	0	Name=LOC117232919 CDS;ID=EWKMg4ru1zPvdBw+uzMEhS+PpGo.1624892356080.118599
NW_022882944	Koludarov_et_al_2021	CDS	3419883	3420005	.	+	0	Name=LOC117232919 CDS;ID=EWKMg4ru1zPvdBw+uzMEhS+PpGo.1624892356080.118599
NW_022882944	Koludarov_et_al_2021	CDS	3420087	3420189	.	+	0	Name=LOC117232919 CDS;ID=EWKMg4ru1zPvdBw+uzMEhS+PpGo.1624892356080.118599
NW_022882944	Koludarov_et_al_2021	CDS	3420256	3420402	.	+	0	Name=LOC117232919 CDS;ID=EWKMg4ru1zPvdBw+uzMEhS+PpGo.1624892356080.118599
NW_022882944	Koludarov_et_al_2021	CDS	3421536	3421732	.	+	0	Name=LOC117232919 CDS;ID=EWKMg4ru1zPvdBw+uzMEhS+PpGo.1624892356080.118599
NW_022882944	Koludarov_et_al_2021	CDS	3421803	3421940	.	+	0	Name=LOC117232919 CDS;ID=EWKMg4ru1zPvdBw+uzMEhS+PpGo.1624892356080.118599
NW_022882944	Koludarov_et_al_2021	CDS	3422035	3422154	.	+	0	Name=LOC117232919 CDS;ID=EWKMg4ru1zPvdBw+uzMEhS+PpGo.1624892356080.118599
NW_022882944	Koludarov_et_al_2021	CDS	3422223	3422402	.	+	0	Name=LOC117232919 CDS;ID=EWKMg4ru1zPvdBw+uzMEhS+PpGo.1624892356080.118599
NW_022882944	Koludarov_et_al_2021	CDS	3422495	3422674	.	+	0	Name=LOC117232919 CDS;ID=EWKMg4ru1zPvdBw+uzMEhS+PpGo.1624892356080.118599
NW_022882944	Koludarov_et_al_2021	CDS	3422763	3422924	.	+	0	Name=LOC117232919 CDS;ID=EWKMg4ru1zPvdBw+uzMEhS+PpGo.1624892356080.118599
NW_022882944	Koludarov_et_al_2021	CDS	3422986	3423149	.	+	0	Name=LOC117232919 CDS;ID=EWKMg4ru1zPvdBw+uzMEhS+PpGo.1624892356080.118599
NW_022882944	Koludarov_et_al_2021	CDS	3423223	3423343	.	+	0	Name=LOC117232919 CDS;ID=EWKMg4ru1zPvdBw+uzMEhS+PpGo.1624892356080.118599
NW_022882944	Koludarov_et_al_2021	CDS	3423592	3423768	.	+	0	Name=LOC117232919 CDS;ID=EWKMg4ru1zPvdBw+uzMEhS+PpGo.1624892356080.118599
NW_022882944	Koludarov_et_al_2021	CDS	3424521	3424745	.	+	0	Name=LOC117232919 CDS;ID=EWKMg4ru1zPvdBw+uzMEhS+PpGo.1624892356080.118599
NW_022882944	Koludarov_et_al_2021	CDS	3424807	3425022	.	+	0	Name=LOC117232919 CDS;ID=EWKMg4ru1zPvdBw+uzMEhS+PpGo.1624892356080.118599
NW_022882944	Koludarov_et_al_2021	CDS	3425428	3425469	.	+	0	Name=LOC117232919 CDS;ID=EWKMg4ru1zPvdBw+uzMEhS+PpGo.1624892356080.118599
NW_022882944	Koludarov_et_al_2021	CDS	3426669	3426872	.	+	0	Name=LOC117232919 CDS;ID=EWKMg4ru1zPvdBw+uzMEhS+PpGo.1624892356080.118599
NW_022882944	Koludarov_et_al_2021	CDS	3426955	3427092	.	+	0	Name=LOC117232919 CDS;ID=EWKMg4ru1zPvdBw+uzMEhS+PpGo.1624892356080.118599
NW_022882944	Koludarov_et_al_2021	CDS	3427192	3427338	.	+	0	Name=LOC117232919 CDS;ID=EWKMg4ru1zPvdBw+uzMEhS+PpGo.1624892356080.118599
NW_022882944	Koludarov_et_al_2021	CDS	3427409	3427557	.	+	0	Name=LOC117232919 CDS;ID=EWKMg4ru1zPvdBw+uzMEhS+PpGo.1624892356080.118599
NW_022882944	Koludarov_et_al_2021	CDS	3427623	3427734	.	+	0	Name=LOC117232919 CDS;ID=EWKMg4ru1zPvdBw+uzMEhS+PpGo.1624892356080.118599
NW_022882944	Koludarov_et_al_2021	CDS	3427818	3428056	.	+	0	Name=LOC117232919 CDS;ID=EWKMg4ru1zPvdBw+uzMEhS+PpGo.1624892356080.118599
NW_022882944	Koludarov_et_al_2021	CDS	3428136	3428298	.	+	0	Name=LOC117232919 CDS;ID=EWKMg4ru1zPvdBw+uzMEhS+PpGo.1624892356080.118599
NW_022882944	Koludarov_et_al_2021	CDS	3428376	3428592	.	+	0	Name=LOC117232919 CDS;ID=EWKMg4ru1zPvdBw+uzMEhS+PpGo.1624892356080.118599
NW_022882944	Koludarov_et_al_2021	CDS	3428667	3428842	.	+	0	Name=LOC117232919 CDS;ID=EWKMg4ru1zPvdBw+uzMEhS+PpGo.1624892356080.118599
NW_022882944	Koludarov_et_al_2021	CDS	3428926	3429045	.	+	0	Name=LOC117232919 CDS;ID=EWKMg4ru1zPvdBw+uzMEhS+PpGo.1624892356080.118599
NW_022882944	Koludarov_et_al_2021	CDS	3429111	3429232	.	+	0	Name=LOC117232919 CDS;ID=EWKMg4ru1zPvdBw+uzMEhS+PpGo.1624892356080.118599
NW_022882944	Koludarov_et_al_2021	CDS	3429314	3429627	.	+	0	Name=LOC117232919 CDS;ID=EWKMg4ru1zPvdBw+uzMEhS+PpGo.1624892356080.118599
NW_022882944	Koludarov_et_al_2021	CDS	3429702	3429823	.	+	0	Name=LOC117232919 CDS;ID=EWKMg4ru1zPvdBw+uzMEhS+PpGo.1624892356080.118599
NW_022882944	Koludarov_et_al_2021	CDS	3429917	3430086	.	+	0	Name=LOC117232919 CDS;ID=EWKMg4ru1zPvdBw+uzMEhS+PpGo.1624892356080.118599
NW_022882944	Koludarov_et_al_2021	CDS	3430189	3430303	.	+	0	Name=LOC117232919 CDS;ID=EWKMg4ru1zPvdBw+uzMEhS+PpGo.1624892356080.118599
NW_022882944	Koludarov_et_al_2021	CDS	3430408	3430539	.	+	0	Name=LOC117232919 CDS;ID=EWKMg4ru1zPvdBw+uzMEhS+PpGo.1624892356080.118599
NW_022882944	Koludarov_et_al_2021	CDS	3430632	3430796	.	+	0	Name=LOC117232919 CDS;ID=EWKMg4ru1zPvdBw+uzMEhS+PpGo.1624892356080.118599
NW_022882944	Koludarov_et_al_2021	CDS	3430869	3430916	.	+	0	Name=LOC117232919 CDS;ID=EWKMg4ru1zPvdBw+uzMEhS+PpGo.1624892356080.118599
NW_022882944	Koludarov_et_al_2021	CDS	3412180	3412279	.	+	0	Name=LOC117232919 CDS;ID=EWKMg4ru1zPvdBw+uzMEhS+PpGo.1624892356080.118600
NW_022882944	Koludarov_et_al_2021	CDS	3413207	3413293	.	+	0	Name=LOC117232919 CDS;ID=EWKMg4ru1zPvdBw+uzMEhS+PpGo.1624892356080.118600
NW_022882944	Koludarov_et_al_2021	CDS	3413382	3413579	.	+	0	Name=LOC117232919 CDS;ID=EWKMg4ru1zPvdBw+uzMEhS+PpGo.1624892356080.118600
NW_022882944	Koludarov_et_al_2021	CDS	3413655	3413887	.	+	0	Name=LOC117232919 CDS;ID=EWKMg4ru1zPvdBw+uzMEhS+PpGo.1624892356080.118600
NW_022882944	Koludarov_et_al_2021	CDS	3413956	3414091	.	+	0	Name=LOC117232919 CDS;ID=EWKMg4ru1zPvdBw+uzMEhS+PpGo.1624892356080.118600
NW_022882944	Koludarov_et_al_2021	CDS	3414219	3414465	.	+	0	Name=LOC117232919 CDS;ID=EWKMg4ru1zPvdBw+uzMEhS+PpGo.1624892356080.118600
NW_022882944	Koludarov_et_al_2021	CDS	3414533	3414767	.	+	0	Name=LOC117232919 CDS;ID=EWKMg4ru1zPvdBw+uzMEhS+PpGo.1624892356080.118600
NW_022882944	Koludarov_et_al_2021	CDS	3414855	3414972	.	+	0	Name=LOC117232919 CDS;ID=EWKMg4ru1zPvdBw+uzMEhS+PpGo.1624892356080.118600
NW_022882944	Koludarov_et_al_2021	CDS	3415060	3415306	.	+	0	Name=LOC117232919 CDS;ID=EWKMg4ru1zPvdBw+uzMEhS+PpGo.1624892356080.118600
NW_022882944	Koludarov_et_al_2021	CDS	3415381	3415635	.	+	0	Name=LOC117232919 CDS;ID=EWKMg4ru1zPvdBw+uzMEhS+PpGo.1624892356080.118600
NW_022882944	Koludarov_et_al_2021	CDS	3415712	3415811	.	+	0	Name=LOC117232919 CDS;ID=EWKMg4ru1zPvdBw+uzMEhS+PpGo.1624892356080.118600
NW_022882944	Koludarov_et_al_2021	CDS	3415891	3416133	.	+	0	Name=LOC117232919 CDS;ID=EWKMg4ru1zPvdBw+uzMEhS+PpGo.1624892356080.118600
NW_022882944	Koludarov_et_al_2021	CDS	3416209	3416392	.	+	0	Name=LOC117232919 CDS;ID=EWKMg4ru1zPvdBw+uzMEhS+PpGo.1624892356080.118600
NW_022882944	Koludarov_et_al_2021	CDS	3416479	3416564	.	+	0	Name=LOC117232919 CDS;ID=EWKMg4ru1zPvdBw+uzMEhS+PpGo.1624892356080.118600
NW_022882944	Koludarov_et_al_2021	CDS	3416627	3416759	.	+	0	Name=LOC117232919 CDS;ID=EWKMg4ru1zPvdBw+uzMEhS+PpGo.1624892356080.118600
NW_022882944	Koludarov_et_al_2021	CDS	3416821	3417053	.	+	0	Name=LOC117232919 CDS;ID=EWKMg4ru1zPvdBw+uzMEhS+PpGo.1624892356080.118600
NW_022882944	Koludarov_et_al_2021	CDS	3417128	3417265	.	+	0	Name=LOC117232919 CDS;ID=EWKMg4ru1zPvdBw+uzMEhS+PpGo.1624892356080.118600
NW_022882944	Koludarov_et_al_2021	CDS	3417343	3417487	.	+	0	Name=LOC117232919 CDS;ID=EWKMg4ru1zPvdBw+uzMEhS+PpGo.1624892356080.118600
NW_022882944	Koludarov_et_al_2021	CDS	3417563	3417780	.	+	0	Name=LOC117232919 CDS;ID=EWKMg4ru1zPvdBw+uzMEhS+PpGo.1624892356080.118600
NW_022882944	Koludarov_et_al_2021	CDS	3417861	3418016	.	+	0	Name=LOC117232919 CDS;ID=EWKMg4ru1zPvdBw+uzMEhS+PpGo.1624892356080.118600
NW_022882944	Koludarov_et_al_2021	CDS	3418089	3418223	.	+	0	Name=LOC117232919 CDS;ID=EWKMg4ru1zPvdBw+uzMEhS+PpGo.1624892356080.118600
NW_022882944	Koludarov_et_al_2021	CDS	3418304	3418476	.	+	0	Name=LOC117232919 CDS;ID=EWKMg4ru1zPvdBw+uzMEhS+PpGo.1624892356080.118600
NW_022882944	Koludarov_et_al_2021	CDS	3418556	3418857	.	+	0	Name=LOC117232919 CDS;ID=EWKMg4ru1zPvdBw+uzMEhS+PpGo.1624892356080.118600
NW_022882944	Koludarov_et_al_2021	CDS	3418932	3419068	.	+	0	Name=LOC117232919 CDS;ID=EWKMg4ru1zPvdBw+uzMEhS+PpGo.1624892356080.118600
NW_022882944	Koludarov_et_al_2021	CDS	3419180	3419468	.	+	0	Name=LOC117232919 CDS;ID=EWKMg4ru1zPvdBw+uzMEhS+PpGo.1624892356080.118600
NW_022882944	Koludarov_et_al_2021	CDS	3419550	3419806	.	+	0	Name=LOC117232919 CDS;ID=EWKMg4ru1zPvdBw+uzMEhS+PpGo.1624892356080.118600
NW_022882944	Koludarov_et_al_2021	CDS	3419883	3420005	.	+	0	Name=LOC117232919 CDS;ID=EWKMg4ru1zPvdBw+uzMEhS+PpGo.1624892356080.118600
NW_022882944	Koludarov_et_al_2021	CDS	3420087	3420189	.	+	0	Name=LOC117232919 CDS;ID=EWKMg4ru1zPvdBw+uzMEhS+PpGo.1624892356080.118600
NW_022882944	Koludarov_et_al_2021	CDS	3420256	3420402	.	+	0	Name=LOC117232919 CDS;ID=EWKMg4ru1zPvdBw+uzMEhS+PpGo.1624892356080.118600
NW_022882944	Koludarov_et_al_2021	CDS	3421536	3421732	.	+	0	Name=LOC117232919 CDS;ID=EWKMg4ru1zPvdBw+uzMEhS+PpGo.1624892356080.118600
NW_022882944	Koludarov_et_al_2021	CDS	3421803	3421940	.	+	0	Name=LOC117232919 CDS;ID=EWKMg4ru1zPvdBw+uzMEhS+PpGo.1624892356080.118600
NW_022882944	Koludarov_et_al_2021	CDS	3422035	3422154	.	+	0	Name=LOC117232919 CDS;ID=EWKMg4ru1zPvdBw+uzMEhS+PpGo.1624892356080.118600
NW_022882944	Koludarov_et_al_2021	CDS	3422223	3422402	.	+	0	Name=LOC117232919 CDS;ID=EWKMg4ru1zPvdBw+uzMEhS+PpGo.1624892356080.118600
NW_022882944	Koludarov_et_al_2021	CDS	3422495	3422674	.	+	0	Name=LOC117232919 CDS;ID=EWKMg4ru1zPvdBw+uzMEhS+PpGo.1624892356080.118600
NW_022882944	Koludarov_et_al_2021	CDS	3422763	3422924	.	+	0	Name=LOC117232919 CDS;ID=EWKMg4ru1zPvdBw+uzMEhS+PpGo.1624892356080.118600
NW_022882944	Koludarov_et_al_2021	CDS	3422986	3423149	.	+	0	Name=LOC117232919 CDS;ID=EWKMg4ru1zPvdBw+uzMEhS+PpGo.1624892356080.118600
NW_022882944	Koludarov_et_al_2021	CDS	3423223	3423343	.	+	0	Name=LOC117232919 CDS;ID=EWKMg4ru1zPvdBw+uzMEhS+PpGo.1624892356080.118600
NW_022882944	Koludarov_et_al_2021	CDS	3423592	3423768	.	+	0	Name=LOC117232919 CDS;ID=EWKMg4ru1zPvdBw+uzMEhS+PpGo.1624892356080.118600
NW_022882944	Koludarov_et_al_2021	CDS	3424521	3424745	.	+	0	Name=LOC117232919 CDS;ID=EWKMg4ru1zPvdBw+uzMEhS+PpGo.1624892356080.118600
NW_022882944	Koludarov_et_al_2021	CDS	3424807	3425022	.	+	0	Name=LOC117232919 CDS;ID=EWKMg4ru1zPvdBw+uzMEhS+PpGo.1624892356080.118600
NW_022882944	Koludarov_et_al_2021	CDS	3426669	3426872	.	+	0	Name=LOC117232919 CDS;ID=EWKMg4ru1zPvdBw+uzMEhS+PpGo.1624892356080.118600
NW_022882944	Koludarov_et_al_2021	CDS	3426955	3427092	.	+	0	Name=LOC117232919 CDS;ID=EWKMg4ru1zPvdBw+uzMEhS+PpGo.1624892356080.118600
NW_022882944	Koludarov_et_al_2021	CDS	3427192	3427338	.	+	0	Name=LOC117232919 CDS;ID=EWKMg4ru1zPvdBw+uzMEhS+PpGo.1624892356080.118600
NW_022882944	Koludarov_et_al_2021	CDS	3427409	3427557	.	+	0	Name=LOC117232919 CDS;ID=EWKMg4ru1zPvdBw+uzMEhS+PpGo.1624892356080.118600
NW_022882944	Koludarov_et_al_2021	CDS	3427623	3427734	.	+	0	Name=LOC117232919 CDS;ID=EWKMg4ru1zPvdBw+uzMEhS+PpGo.1624892356080.118600
NW_022882944	Koludarov_et_al_2021	CDS	3427818	3428056	.	+	0	Name=LOC117232919 CDS;ID=EWKMg4ru1zPvdBw+uzMEhS+PpGo.1624892356080.118600
NW_022882944	Koludarov_et_al_2021	CDS	3428136	3428298	.	+	0	Name=LOC117232919 CDS;ID=EWKMg4ru1zPvdBw+uzMEhS+PpGo.1624892356080.118600
NW_022882944	Koludarov_et_al_2021	CDS	3428376	3428592	.	+	0	Name=LOC117232919 CDS;ID=EWKMg4ru1zPvdBw+uzMEhS+PpGo.1624892356080.118600
NW_022882944	Koludarov_et_al_2021	CDS	3428667	3428842	.	+	0	Name=LOC117232919 CDS;ID=EWKMg4ru1zPvdBw+uzMEhS+PpGo.1624892356080.118600
NW_022882944	Koludarov_et_al_2021	CDS	3428926	3429045	.	+	0	Name=LOC117232919 CDS;ID=EWKMg4ru1zPvdBw+uzMEhS+PpGo.1624892356080.118600
NW_022882944	Koludarov_et_al_2021	CDS	3429111	3429232	.	+	0	Name=LOC117232919 CDS;ID=EWKMg4ru1zPvdBw+uzMEhS+PpGo.1624892356080.118600
NW_022882944	Koludarov_et_al_2021	CDS	3429314	3429627	.	+	0	Name=LOC117232919 CDS;ID=EWKMg4ru1zPvdBw+uzMEhS+PpGo.1624892356080.118600
NW_022882944	Koludarov_et_al_2021	CDS	3429702	3429823	.	+	0	Name=LOC117232919 CDS;ID=EWKMg4ru1zPvdBw+uzMEhS+PpGo.1624892356080.118600
NW_022882944	Koludarov_et_al_2021	CDS	3429917	3430086	.	+	0	Name=LOC117232919 CDS;ID=EWKMg4ru1zPvdBw+uzMEhS+PpGo.1624892356080.118600
NW_022882944	Koludarov_et_al_2021	CDS	3430189	3430303	.	+	0	Name=LOC117232919 CDS;ID=EWKMg4ru1zPvdBw+uzMEhS+PpGo.1624892356080.118600
NW_022882944	Koludarov_et_al_2021	CDS	3430408	3430539	.	+	0	Name=LOC117232919 CDS;ID=EWKMg4ru1zPvdBw+uzMEhS+PpGo.1624892356080.118600
NW_022882944	Koludarov_et_al_2021	CDS	3430632	3430796	.	+	0	Name=LOC117232919 CDS;ID=EWKMg4ru1zPvdBw+uzMEhS+PpGo.1624892356080.118600
NW_022882944	Koludarov_et_al_2021	CDS	3430869	3430916	.	+	0	Name=LOC117232919 CDS;ID=EWKMg4ru1zPvdBw+uzMEhS+PpGo.1624892356080.118600
NW_022882944	Koludarov_et_al_2021	CDS	3412180	3412279	.	+	0	Name=LOC117232919 CDS;ID=EWKMg4ru1zPvdBw+uzMEhS+PpGo.1624892356080.118601
NW_022882944	Koludarov_et_al_2021	CDS	3413207	3413293	.	+	0	Name=LOC117232919 CDS;ID=EWKMg4ru1zPvdBw+uzMEhS+PpGo.1624892356080.118601
NW_022882944	Koludarov_et_al_2021	CDS	3413382	3413579	.	+	0	Name=LOC117232919 CDS;ID=EWKMg4ru1zPvdBw+uzMEhS+PpGo.1624892356080.118601
NW_022882944	Koludarov_et_al_2021	CDS	3413655	3413887	.	+	0	Name=LOC117232919 CDS;ID=EWKMg4ru1zPvdBw+uzMEhS+PpGo.1624892356080.118601
NW_022882944	Koludarov_et_al_2021	CDS	3413956	3414091	.	+	0	Name=LOC117232919 CDS;ID=EWKMg4ru1zPvdBw+uzMEhS+PpGo.1624892356080.118601
NW_022882944	Koludarov_et_al_2021	CDS	3414219	3414465	.	+	0	Name=LOC117232919 CDS;ID=EWKMg4ru1zPvdBw+uzMEhS+PpGo.1624892356080.118601
NW_022882944	Koludarov_et_al_2021	CDS	3414533	3414767	.	+	0	Name=LOC117232919 CDS;ID=EWKMg4ru1zPvdBw+uzMEhS+PpGo.1624892356080.118601
NW_022882944	Koludarov_et_al_2021	CDS	3414855	3414972	.	+	0	Name=LOC117232919 CDS;ID=EWKMg4ru1zPvdBw+uzMEhS+PpGo.1624892356080.118601
NW_022882944	Koludarov_et_al_2021	CDS	3415060	3415306	.	+	0	Name=LOC117232919 CDS;ID=EWKMg4ru1zPvdBw+uzMEhS+PpGo.1624892356080.118601
NW_022882944	Koludarov_et_al_2021	CDS	3415381	3415635	.	+	0	Name=LOC117232919 CDS;ID=EWKMg4ru1zPvdBw+uzMEhS+PpGo.1624892356080.118601
NW_022882944	Koludarov_et_al_2021	CDS	3415712	3415811	.	+	0	Name=LOC117232919 CDS;ID=EWKMg4ru1zPvdBw+uzMEhS+PpGo.1624892356080.118601
NW_022882944	Koludarov_et_al_2021	CDS	3415891	3416133	.	+	0	Name=LOC117232919 CDS;ID=EWKMg4ru1zPvdBw+uzMEhS+PpGo.1624892356080.118601
NW_022882944	Koludarov_et_al_2021	CDS	3416209	3416392	.	+	0	Name=LOC117232919 CDS;ID=EWKMg4ru1zPvdBw+uzMEhS+PpGo.1624892356080.118601
NW_022882944	Koludarov_et_al_2021	CDS	3416479	3416564	.	+	0	Name=LOC117232919 CDS;ID=EWKMg4ru1zPvdBw+uzMEhS+PpGo.1624892356080.118601
NW_022882944	Koludarov_et_al_2021	CDS	3416627	3416759	.	+	0	Name=LOC117232919 CDS;ID=EWKMg4ru1zPvdBw+uzMEhS+PpGo.1624892356080.118601
NW_022882944	Koludarov_et_al_2021	CDS	3416821	3417053	.	+	0	Name=LOC117232919 CDS;ID=EWKMg4ru1zPvdBw+uzMEhS+PpGo.1624892356080.118601
NW_022882944	Koludarov_et_al_2021	CDS	3417128	3417265	.	+	0	Name=LOC117232919 CDS;ID=EWKMg4ru1zPvdBw+uzMEhS+PpGo.1624892356080.118601
NW_022882944	Koludarov_et_al_2021	CDS	3417343	3417487	.	+	0	Name=LOC117232919 CDS;ID=EWKMg4ru1zPvdBw+uzMEhS+PpGo.1624892356080.118601
NW_022882944	Koludarov_et_al_2021	CDS	3417563	3417780	.	+	0	Name=LOC117232919 CDS;ID=EWKMg4ru1zPvdBw+uzMEhS+PpGo.1624892356080.118601
NW_022882944	Koludarov_et_al_2021	CDS	3417861	3418016	.	+	0	Name=LOC117232919 CDS;ID=EWKMg4ru1zPvdBw+uzMEhS+PpGo.1624892356080.118601
NW_022882944	Koludarov_et_al_2021	CDS	3418089	3418223	.	+	0	Name=LOC117232919 CDS;ID=EWKMg4ru1zPvdBw+uzMEhS+PpGo.1624892356080.118601
NW_022882944	Koludarov_et_al_2021	CDS	3418304	3418476	.	+	0	Name=LOC117232919 CDS;ID=EWKMg4ru1zPvdBw+uzMEhS+PpGo.1624892356080.118601
NW_022882944	Koludarov_et_al_2021	CDS	3418556	3418857	.	+	0	Name=LOC117232919 CDS;ID=EWKMg4ru1zPvdBw+uzMEhS+PpGo.1624892356080.118601
NW_022882944	Koludarov_et_al_2021	CDS	3418932	3419068	.	+	0	Name=LOC117232919 CDS;ID=EWKMg4ru1zPvdBw+uzMEhS+PpGo.1624892356080.118601
NW_022882944	Koludarov_et_al_2021	CDS	3419180	3419468	.	+	0	Name=LOC117232919 CDS;ID=EWKMg4ru1zPvdBw+uzMEhS+PpGo.1624892356080.118601
NW_022882944	Koludarov_et_al_2021	CDS	3419550	3419806	.	+	0	Name=LOC117232919 CDS;ID=EWKMg4ru1zPvdBw+uzMEhS+PpGo.1624892356080.118601
NW_022882944	Koludarov_et_al_2021	CDS	3419883	3420005	.	+	0	Name=LOC117232919 CDS;ID=EWKMg4ru1zPvdBw+uzMEhS+PpGo.1624892356080.118601
NW_022882944	Koludarov_et_al_2021	CDS	3420087	3420189	.	+	0	Name=LOC117232919 CDS;ID=EWKMg4ru1zPvdBw+uzMEhS+PpGo.1624892356080.118601
NW_022882944	Koludarov_et_al_2021	CDS	3420256	3420402	.	+	0	Name=LOC117232919 CDS;ID=EWKMg4ru1zPvdBw+uzMEhS+PpGo.1624892356080.118601
NW_022882944	Koludarov_et_al_2021	CDS	3421536	3421732	.	+	0	Name=LOC117232919 CDS;ID=EWKMg4ru1zPvdBw+uzMEhS+PpGo.1624892356080.118601
NW_022882944	Koludarov_et_al_2021	CDS	3421803	3421940	.	+	0	Name=LOC117232919 CDS;ID=EWKMg4ru1zPvdBw+uzMEhS+PpGo.1624892356080.118601
NW_022882944	Koludarov_et_al_2021	CDS	3422035	3422154	.	+	0	Name=LOC117232919 CDS;ID=EWKMg4ru1zPvdBw+uzMEhS+PpGo.1624892356080.118601
NW_022882944	Koludarov_et_al_2021	CDS	3422223	3422402	.	+	0	Name=LOC117232919 CDS;ID=EWKMg4ru1zPvdBw+uzMEhS+PpGo.1624892356080.118601
NW_022882944	Koludarov_et_al_2021	CDS	3422495	3422674	.	+	0	Name=LOC117232919 CDS;ID=EWKMg4ru1zPvdBw+uzMEhS+PpGo.1624892356080.118601
NW_022882944	Koludarov_et_al_2021	CDS	3422763	3422924	.	+	0	Name=LOC117232919 CDS;ID=EWKMg4ru1zPvdBw+uzMEhS+PpGo.1624892356080.118601
NW_022882944	Koludarov_et_al_2021	CDS	3422986	3423149	.	+	0	Name=LOC117232919 CDS;ID=EWKMg4ru1zPvdBw+uzMEhS+PpGo.1624892356080.118601
NW_022882944	Koludarov_et_al_2021	CDS	3423223	3423343	.	+	0	Name=LOC117232919 CDS;ID=EWKMg4ru1zPvdBw+uzMEhS+PpGo.1624892356080.118601
NW_022882944	Koludarov_et_al_2021	CDS	3424521	3424745	.	+	0	Name=LOC117232919 CDS;ID=EWKMg4ru1zPvdBw+uzMEhS+PpGo.1624892356080.118601
NW_022882944	Koludarov_et_al_2021	CDS	3424807	3425022	.	+	0	Name=LOC117232919 CDS;ID=EWKMg4ru1zPvdBw+uzMEhS+PpGo.1624892356080.118601
NW_022882944	Koludarov_et_al_2021	CDS	3425428	3425469	.	+	0	Name=LOC117232919 CDS;ID=EWKMg4ru1zPvdBw+uzMEhS+PpGo.1624892356080.118601
NW_022882944	Koludarov_et_al_2021	CDS	3425870	3425932	.	+	0	Name=LOC117232919 CDS;ID=EWKMg4ru1zPvdBw+uzMEhS+PpGo.1624892356080.118601
NW_022882944	Koludarov_et_al_2021	CDS	3426669	3426872	.	+	0	Name=LOC117232919 CDS;ID=EWKMg4ru1zPvdBw+uzMEhS+PpGo.1624892356080.118601
NW_022882944	Koludarov_et_al_2021	CDS	3426955	3427092	.	+	0	Name=LOC117232919 CDS;ID=EWKMg4ru1zPvdBw+uzMEhS+PpGo.1624892356080.118601
NW_022882944	Koludarov_et_al_2021	CDS	3427192	3427338	.	+	0	Name=LOC117232919 CDS;ID=EWKMg4ru1zPvdBw+uzMEhS+PpGo.1624892356080.118601
NW_022882944	Koludarov_et_al_2021	CDS	3427409	3427557	.	+	0	Name=LOC117232919 CDS;ID=EWKMg4ru1zPvdBw+uzMEhS+PpGo.1624892356080.118601
NW_022882944	Koludarov_et_al_2021	CDS	3427623	3427734	.	+	0	Name=LOC117232919 CDS;ID=EWKMg4ru1zPvdBw+uzMEhS+PpGo.1624892356080.118601
NW_022882944	Koludarov_et_al_2021	CDS	3427818	3428056	.	+	0	Name=LOC117232919 CDS;ID=EWKMg4ru1zPvdBw+uzMEhS+PpGo.1624892356080.118601
NW_022882944	Koludarov_et_al_2021	CDS	3428136	3428298	.	+	0	Name=LOC117232919 CDS;ID=EWKMg4ru1zPvdBw+uzMEhS+PpGo.1624892356080.118601
NW_022882944	Koludarov_et_al_2021	CDS	3428376	3428592	.	+	0	Name=LOC117232919 CDS;ID=EWKMg4ru1zPvdBw+uzMEhS+PpGo.1624892356080.118601
NW_022882944	Koludarov_et_al_2021	CDS	3428667	3428842	.	+	0	Name=LOC117232919 CDS;ID=EWKMg4ru1zPvdBw+uzMEhS+PpGo.1624892356080.118601
NW_022882944	Koludarov_et_al_2021	CDS	3428926	3429045	.	+	0	Name=LOC117232919 CDS;ID=EWKMg4ru1zPvdBw+uzMEhS+PpGo.1624892356080.118601
NW_022882944	Koludarov_et_al_2021	CDS	3429111	3429232	.	+	0	Name=LOC117232919 CDS;ID=EWKMg4ru1zPvdBw+uzMEhS+PpGo.1624892356080.118601
NW_022882944	Koludarov_et_al_2021	CDS	3429314	3429627	.	+	0	Name=LOC117232919 CDS;ID=EWKMg4ru1zPvdBw+uzMEhS+PpGo.1624892356080.118601
NW_022882944	Koludarov_et_al_2021	CDS	3429702	3429823	.	+	0	Name=LOC117232919 CDS;ID=EWKMg4ru1zPvdBw+uzMEhS+PpGo.1624892356080.118601
NW_022882944	Koludarov_et_al_2021	CDS	3429917	3430086	.	+	0	Name=LOC117232919 CDS;ID=EWKMg4ru1zPvdBw+uzMEhS+PpGo.1624892356080.118601
NW_022882944	Koludarov_et_al_2021	CDS	3430189	3430303	.	+	0	Name=LOC117232919 CDS;ID=EWKMg4ru1zPvdBw+uzMEhS+PpGo.1624892356080.118601
NW_022882944	Koludarov_et_al_2021	CDS	3430408	3430539	.	+	0	Name=LOC117232919 CDS;ID=EWKMg4ru1zPvdBw+uzMEhS+PpGo.1624892356080.118601
NW_022882944	Koludarov_et_al_2021	CDS	3430632	3430796	.	+	0	Name=LOC117232919 CDS;ID=EWKMg4ru1zPvdBw+uzMEhS+PpGo.1624892356080.118601
NW_022882944	Koludarov_et_al_2021	CDS	3430869	3430916	.	+	0	Name=LOC117232919 CDS;ID=EWKMg4ru1zPvdBw+uzMEhS+PpGo.1624892356080.118601
NW_022882944	Koludarov_et_al_2021	CDS	3412180	3412279	.	+	0	Name=LOC117232919 CDS;ID=EWKMg4ru1zPvdBw+uzMEhS+PpGo.1624892356080.118602
NW_022882944	Koludarov_et_al_2021	CDS	3413207	3413293	.	+	0	Name=LOC117232919 CDS;ID=EWKMg4ru1zPvdBw+uzMEhS+PpGo.1624892356080.118602
NW_022882944	Koludarov_et_al_2021	CDS	3413382	3413579	.	+	0	Name=LOC117232919 CDS;ID=EWKMg4ru1zPvdBw+uzMEhS+PpGo.1624892356080.118602
NW_022882944	Koludarov_et_al_2021	CDS	3413655	3413887	.	+	0	Name=LOC117232919 CDS;ID=EWKMg4ru1zPvdBw+uzMEhS+PpGo.1624892356080.118602
NW_022882944	Koludarov_et_al_2021	CDS	3413956	3414091	.	+	0	Name=LOC117232919 CDS;ID=EWKMg4ru1zPvdBw+uzMEhS+PpGo.1624892356080.118602
NW_022882944	Koludarov_et_al_2021	CDS	3414219	3414465	.	+	0	Name=LOC117232919 CDS;ID=EWKMg4ru1zPvdBw+uzMEhS+PpGo.1624892356080.118602
NW_022882944	Koludarov_et_al_2021	CDS	3414533	3414767	.	+	0	Name=LOC117232919 CDS;ID=EWKMg4ru1zPvdBw+uzMEhS+PpGo.1624892356080.118602
NW_022882944	Koludarov_et_al_2021	CDS	3414855	3414972	.	+	0	Name=LOC117232919 CDS;ID=EWKMg4ru1zPvdBw+uzMEhS+PpGo.1624892356080.118602
NW_022882944	Koludarov_et_al_2021	CDS	3415060	3415306	.	+	0	Name=LOC117232919 CDS;ID=EWKMg4ru1zPvdBw+uzMEhS+PpGo.1624892356080.118602
NW_022882944	Koludarov_et_al_2021	CDS	3415381	3415635	.	+	0	Name=LOC117232919 CDS;ID=EWKMg4ru1zPvdBw+uzMEhS+PpGo.1624892356080.118602
NW_022882944	Koludarov_et_al_2021	CDS	3415712	3415811	.	+	0	Name=LOC117232919 CDS;ID=EWKMg4ru1zPvdBw+uzMEhS+PpGo.1624892356080.118602
NW_022882944	Koludarov_et_al_2021	CDS	3415891	3416133	.	+	0	Name=LOC117232919 CDS;ID=EWKMg4ru1zPvdBw+uzMEhS+PpGo.1624892356080.118602
NW_022882944	Koludarov_et_al_2021	CDS	3416209	3416392	.	+	0	Name=LOC117232919 CDS;ID=EWKMg4ru1zPvdBw+uzMEhS+PpGo.1624892356080.118602
NW_022882944	Koludarov_et_al_2021	CDS	3416479	3416564	.	+	0	Name=LOC117232919 CDS;ID=EWKMg4ru1zPvdBw+uzMEhS+PpGo.1624892356080.118602
NW_022882944	Koludarov_et_al_2021	CDS	3416627	3416759	.	+	0	Name=LOC117232919 CDS;ID=EWKMg4ru1zPvdBw+uzMEhS+PpGo.1624892356080.118602
NW_022882944	Koludarov_et_al_2021	CDS	3416821	3417053	.	+	0	Name=LOC117232919 CDS;ID=EWKMg4ru1zPvdBw+uzMEhS+PpGo.1624892356080.118602
NW_022882944	Koludarov_et_al_2021	CDS	3417128	3417265	.	+	0	Name=LOC117232919 CDS;ID=EWKMg4ru1zPvdBw+uzMEhS+PpGo.1624892356080.118602
NW_022882944	Koludarov_et_al_2021	CDS	3417343	3417487	.	+	0	Name=LOC117232919 CDS;ID=EWKMg4ru1zPvdBw+uzMEhS+PpGo.1624892356080.118602
NW_022882944	Koludarov_et_al_2021	CDS	3417563	3417780	.	+	0	Name=LOC117232919 CDS;ID=EWKMg4ru1zPvdBw+uzMEhS+PpGo.1624892356080.118602
NW_022882944	Koludarov_et_al_2021	CDS	3417861	3418016	.	+	0	Name=LOC117232919 CDS;ID=EWKMg4ru1zPvdBw+uzMEhS+PpGo.1624892356080.118602
NW_022882944	Koludarov_et_al_2021	CDS	3418089	3418223	.	+	0	Name=LOC117232919 CDS;ID=EWKMg4ru1zPvdBw+uzMEhS+PpGo.1624892356080.118602
NW_022882944	Koludarov_et_al_2021	CDS	3418304	3418476	.	+	0	Name=LOC117232919 CDS;ID=EWKMg4ru1zPvdBw+uzMEhS+PpGo.1624892356080.118602
NW_022882944	Koludarov_et_al_2021	CDS	3418556	3418857	.	+	0	Name=LOC117232919 CDS;ID=EWKMg4ru1zPvdBw+uzMEhS+PpGo.1624892356080.118602
NW_022882944	Koludarov_et_al_2021	CDS	3418932	3419068	.	+	0	Name=LOC117232919 CDS;ID=EWKMg4ru1zPvdBw+uzMEhS+PpGo.1624892356080.118602
NW_022882944	Koludarov_et_al_2021	CDS	3419180	3419468	.	+	0	Name=LOC117232919 CDS;ID=EWKMg4ru1zPvdBw+uzMEhS+PpGo.1624892356080.118602
NW_022882944	Koludarov_et_al_2021	CDS	3419550	3419806	.	+	0	Name=LOC117232919 CDS;ID=EWKMg4ru1zPvdBw+uzMEhS+PpGo.1624892356080.118602
NW_022882944	Koludarov_et_al_2021	CDS	3419883	3420005	.	+	0	Name=LOC117232919 CDS;ID=EWKMg4ru1zPvdBw+uzMEhS+PpGo.1624892356080.118602
NW_022882944	Koludarov_et_al_2021	CDS	3420087	3420189	.	+	0	Name=LOC117232919 CDS;ID=EWKMg4ru1zPvdBw+uzMEhS+PpGo.1624892356080.118602
NW_022882944	Koludarov_et_al_2021	CDS	3420256	3420402	.	+	0	Name=LOC117232919 CDS;ID=EWKMg4ru1zPvdBw+uzMEhS+PpGo.1624892356080.118602
NW_022882944	Koludarov_et_al_2021	CDS	3421536	3421732	.	+	0	Name=LOC117232919 CDS;ID=EWKMg4ru1zPvdBw+uzMEhS+PpGo.1624892356080.118602
NW_022882944	Koludarov_et_al_2021	CDS	3421803	3421940	.	+	0	Name=LOC117232919 CDS;ID=EWKMg4ru1zPvdBw+uzMEhS+PpGo.1624892356080.118602
NW_022882944	Koludarov_et_al_2021	CDS	3422035	3422154	.	+	0	Name=LOC117232919 CDS;ID=EWKMg4ru1zPvdBw+uzMEhS+PpGo.1624892356080.118602
NW_022882944	Koludarov_et_al_2021	CDS	3422223	3422402	.	+	0	Name=LOC117232919 CDS;ID=EWKMg4ru1zPvdBw+uzMEhS+PpGo.1624892356080.118602
NW_022882944	Koludarov_et_al_2021	CDS	3422495	3422674	.	+	0	Name=LOC117232919 CDS;ID=EWKMg4ru1zPvdBw+uzMEhS+PpGo.1624892356080.118602
NW_022882944	Koludarov_et_al_2021	CDS	3422763	3422924	.	+	0	Name=LOC117232919 CDS;ID=EWKMg4ru1zPvdBw+uzMEhS+PpGo.1624892356080.118602
NW_022882944	Koludarov_et_al_2021	CDS	3422986	3423149	.	+	0	Name=LOC117232919 CDS;ID=EWKMg4ru1zPvdBw+uzMEhS+PpGo.1624892356080.118602
NW_022882944	Koludarov_et_al_2021	CDS	3423223	3423343	.	+	0	Name=LOC117232919 CDS;ID=EWKMg4ru1zPvdBw+uzMEhS+PpGo.1624892356080.118602
NW_022882944	Koludarov_et_al_2021	CDS	3424521	3424745	.	+	0	Name=LOC117232919 CDS;ID=EWKMg4ru1zPvdBw+uzMEhS+PpGo.1624892356080.118602
NW_022882944	Koludarov_et_al_2021	CDS	3424807	3425022	.	+	0	Name=LOC117232919 CDS;ID=EWKMg4ru1zPvdBw+uzMEhS+PpGo.1624892356080.118602
NW_022882944	Koludarov_et_al_2021	CDS	3425428	3425469	.	+	0	Name=LOC117232919 CDS;ID=EWKMg4ru1zPvdBw+uzMEhS+PpGo.1624892356080.118602
NW_022882944	Koludarov_et_al_2021	CDS	3426669	3426872	.	+	0	Name=LOC117232919 CDS;ID=EWKMg4ru1zPvdBw+uzMEhS+PpGo.1624892356080.118602
NW_022882944	Koludarov_et_al_2021	CDS	3426955	3427092	.	+	0	Name=LOC117232919 CDS;ID=EWKMg4ru1zPvdBw+uzMEhS+PpGo.1624892356080.118602
NW_022882944	Koludarov_et_al_2021	CDS	3427192	3427338	.	+	0	Name=LOC117232919 CDS;ID=EWKMg4ru1zPvdBw+uzMEhS+PpGo.1624892356080.118602
NW_022882944	Koludarov_et_al_2021	CDS	3427409	3427557	.	+	0	Name=LOC117232919 CDS;ID=EWKMg4ru1zPvdBw+uzMEhS+PpGo.1624892356080.118602
NW_022882944	Koludarov_et_al_2021	CDS	3427623	3427734	.	+	0	Name=LOC117232919 CDS;ID=EWKMg4ru1zPvdBw+uzMEhS+PpGo.1624892356080.118602
NW_022882944	Koludarov_et_al_2021	CDS	3427818	3428056	.	+	0	Name=LOC117232919 CDS;ID=EWKMg4ru1zPvdBw+uzMEhS+PpGo.1624892356080.118602
NW_022882944	Koludarov_et_al_2021	CDS	3428136	3428298	.	+	0	Name=LOC117232919 CDS;ID=EWKMg4ru1zPvdBw+uzMEhS+PpGo.1624892356080.118602
NW_022882944	Koludarov_et_al_2021	CDS	3428376	3428592	.	+	0	Name=LOC117232919 CDS;ID=EWKMg4ru1zPvdBw+uzMEhS+PpGo.1624892356080.118602
NW_022882944	Koludarov_et_al_2021	CDS	3428667	3428842	.	+	0	Name=LOC117232919 CDS;ID=EWKMg4ru1zPvdBw+uzMEhS+PpGo.1624892356080.118602
NW_022882944	Koludarov_et_al_2021	CDS	3428926	3429045	.	+	0	Name=LOC117232919 CDS;ID=EWKMg4ru1zPvdBw+uzMEhS+PpGo.1624892356080.118602
NW_022882944	Koludarov_et_al_2021	CDS	3429111	3429232	.	+	0	Name=LOC117232919 CDS;ID=EWKMg4ru1zPvdBw+uzMEhS+PpGo.1624892356080.118602
NW_022882944	Koludarov_et_al_2021	CDS	3429314	3429627	.	+	0	Name=LOC117232919 CDS;ID=EWKMg4ru1zPvdBw+uzMEhS+PpGo.1624892356080.118602
NW_022882944	Koludarov_et_al_2021	CDS	3429702	3429823	.	+	0	Name=LOC117232919 CDS;ID=EWKMg4ru1zPvdBw+uzMEhS+PpGo.1624892356080.118602
NW_022882944	Koludarov_et_al_2021	CDS	3429917	3430086	.	+	0	Name=LOC117232919 CDS;ID=EWKMg4ru1zPvdBw+uzMEhS+PpGo.1624892356080.118602
NW_022882944	Koludarov_et_al_2021	CDS	3430189	3430303	.	+	0	Name=LOC117232919 CDS;ID=EWKMg4ru1zPvdBw+uzMEhS+PpGo.1624892356080.118602
NW_022882944	Koludarov_et_al_2021	CDS	3430408	3430539	.	+	0	Name=LOC117232919 CDS;ID=EWKMg4ru1zPvdBw+uzMEhS+PpGo.1624892356080.118602
NW_022882944	Koludarov_et_al_2021	CDS	3430632	3430796	.	+	0	Name=LOC117232919 CDS;ID=EWKMg4ru1zPvdBw+uzMEhS+PpGo.1624892356080.118602
NW_022882944	Koludarov_et_al_2021	CDS	3430869	3430916	.	+	0	Name=LOC117232919 CDS;ID=EWKMg4ru1zPvdBw+uzMEhS+PpGo.1624892356080.118602
NW_022882944	Koludarov_et_al_2021	CDS	3245751	3245795	.	-	0	Name=LOC117232831 CDS;ID=EWKMg4ru1zPvdBw+uzMEhS+PpGo.1624892356080.118603
NW_022882944	Koludarov_et_al_2021	CDS	3245430	3245648	.	-	0	Name=LOC117232831 CDS;ID=EWKMg4ru1zPvdBw+uzMEhS+PpGo.1624892356080.118603
NW_022882944	Koludarov_et_al_2021	CDS	3245067	3245306	.	-	0	Name=LOC117232831 CDS;ID=EWKMg4ru1zPvdBw+uzMEhS+PpGo.1624892356080.118603
NW_022882944	Koludarov_et_al_2021	CDS	3244920	3244982	.	-	0	Name=LOC117232831 CDS;ID=EWKMg4ru1zPvdBw+uzMEhS+PpGo.1624892356080.118603
NW_022882944	Koludarov_et_al_2021	CDS	3244625	3244840	.	-	0	Name=LOC117232831 CDS;ID=EWKMg4ru1zPvdBw+uzMEhS+PpGo.1624892356080.118603
NW_022882944	Koludarov_et_al_2021	CDS	3244244	3244515	.	-	0	Name=LOC117232831 CDS;ID=EWKMg4ru1zPvdBw+uzMEhS+PpGo.1624892356080.118603
NW_022882944	Koludarov_et_al_2021	CDS	3243892	3244168	.	-	0	Name=LOC117232831 CDS;ID=EWKMg4ru1zPvdBw+uzMEhS+PpGo.1624892356080.118603
NW_022882944	Koludarov_et_al_2021	CDS	3243180	3243812	.	-	0	Name=LOC117232831 CDS;ID=EWKMg4ru1zPvdBw+uzMEhS+PpGo.1624892356080.118603
NW_022882944	Koludarov_et_al_2021	CDS	3242825	3243094	.	-	0	Name=LOC117232831 CDS;ID=EWKMg4ru1zPvdBw+uzMEhS+PpGo.1624892356080.118603
NW_022882944	Koludarov_et_al_2021	CDS	3241465	3242667	.	-	0	Name=LOC117232831 CDS;ID=EWKMg4ru1zPvdBw+uzMEhS+PpGo.1624892356080.118603
NW_022882944	Koludarov_et_al_2021	CDS	3241097	3241383	.	-	0	Name=LOC117232831 CDS;ID=EWKMg4ru1zPvdBw+uzMEhS+PpGo.1624892356080.118603
NW_022882944	Koludarov_et_al_2021	CDS	3240149	3240509	.	-	0	Name=LOC117232831 CDS;ID=EWKMg4ru1zPvdBw+uzMEhS+PpGo.1624892356080.118603
NW_022882944	Koludarov_et_al_2021	CDS	3238870	3240076	.	-	0	Name=LOC117232831 CDS;ID=EWKMg4ru1zPvdBw+uzMEhS+PpGo.1624892356080.118603
NW_022882944	Koludarov_et_al_2021	CDS	3237135	3238839	.	-	0	Name=LOC117232831 CDS;ID=EWKMg4ru1zPvdBw+uzMEhS+PpGo.1624892356080.118603
NW_022882944	Koludarov_et_al_2021	CDS	3236830	3236965	.	-	0	Name=LOC117232831 CDS;ID=EWKMg4ru1zPvdBw+uzMEhS+PpGo.1624892356080.118603
NW_022882944	Koludarov_et_al_2021	CDS	3236528	3236633	.	-	0	Name=LOC117232831 CDS;ID=EWKMg4ru1zPvdBw+uzMEhS+PpGo.1624892356080.118603
NW_022882944	Koludarov_et_al_2021	CDS	3236156	3236443	.	-	0	Name=LOC117232831 CDS;ID=EWKMg4ru1zPvdBw+uzMEhS+PpGo.1624892356080.118603
NW_022882944	Koludarov_et_al_2021	CDS	3235908	3236082	.	-	0	Name=LOC117232831 CDS;ID=EWKMg4ru1zPvdBw+uzMEhS+PpGo.1624892356080.118603
NW_022882944	Koludarov_et_al_2021	CDS	3235620	3235758	.	-	0	Name=LOC117232831 CDS;ID=EWKMg4ru1zPvdBw+uzMEhS+PpGo.1624892356080.118603
NW_022882944	Koludarov_et_al_2021	CDS	3235421	3235547	.	-	0	Name=LOC117232831 CDS;ID=EWKMg4ru1zPvdBw+uzMEhS+PpGo.1624892356080.118603
NW_022882944	Koludarov_et_al_2021	CDS	3235178	3235327	.	-	0	Name=LOC117232831 CDS;ID=EWKMg4ru1zPvdBw+uzMEhS+PpGo.1624892356080.118603
NW_022882944	Koludarov_et_al_2021	CDS	3234946	3235092	.	-	0	Name=LOC117232831 CDS;ID=EWKMg4ru1zPvdBw+uzMEhS+PpGo.1624892356080.118603
NW_022882944	Koludarov_et_al_2021	CDS	3234686	3234868	.	-	0	Name=LOC117232831 CDS;ID=EWKMg4ru1zPvdBw+uzMEhS+PpGo.1624892356080.118603
NW_022882944	Koludarov_et_al_2021	CDS	3234415	3234592	.	-	0	Name=LOC117232831 CDS;ID=EWKMg4ru1zPvdBw+uzMEhS+PpGo.1624892356080.118603
NW_022882944	Koludarov_et_al_2021	CDS	3234067	3234336	.	-	0	Name=LOC117232831 CDS;ID=EWKMg4ru1zPvdBw+uzMEhS+PpGo.1624892356080.118603
NW_022882944	Koludarov_et_al_2021	CDS	3233673	3233901	.	-	0	Name=LOC117232831 CDS;ID=EWKMg4ru1zPvdBw+uzMEhS+PpGo.1624892356080.118603
NW_022882944	Koludarov_et_al_2021	CDS	3233405	3233585	.	-	0	Name=LOC117232831 CDS;ID=EWKMg4ru1zPvdBw+uzMEhS+PpGo.1624892356080.118603
NW_022882944	Koludarov_et_al_2021	CDS	3232938	3233307	.	-	0	Name=LOC117232831 CDS;ID=EWKMg4ru1zPvdBw+uzMEhS+PpGo.1624892356080.118603
NW_022882944	Koludarov_et_al_2021	CDS	3232609	3232785	.	-	0	Name=LOC117232831 CDS;ID=EWKMg4ru1zPvdBw+uzMEhS+PpGo.1624892356080.118603
NW_022882944	Koludarov_et_al_2021	CDS	3231900	3232515	.	-	0	Name=LOC117232831 CDS;ID=EWKMg4ru1zPvdBw+uzMEhS+PpGo.1624892356080.118603
NW_022882944	Koludarov_et_al_2021	CDS	3231646	3231815	.	-	0	Name=LOC117232831 CDS;ID=EWKMg4ru1zPvdBw+uzMEhS+PpGo.1624892356080.118603
NW_022882944	Koludarov_et_al_2021	CDS	3231391	3231572	.	-	0	Name=LOC117232831 CDS;ID=EWKMg4ru1zPvdBw+uzMEhS+PpGo.1624892356080.118603
NW_022882944	Koludarov_et_al_2021	CDS	3231247	3231306	.	-	0	Name=LOC117232831 CDS;ID=EWKMg4ru1zPvdBw+uzMEhS+PpGo.1624892356080.118603
NW_022882944	Koludarov_et_al_2021	CDS	3231032	3231153	.	-	0	Name=LOC117232831 CDS;ID=EWKMg4ru1zPvdBw+uzMEhS+PpGo.1624892356080.118603
NW_022882944	Koludarov_et_al_2021	CDS	3230709	3230946	.	-	0	Name=LOC117232831 CDS;ID=EWKMg4ru1zPvdBw+uzMEhS+PpGo.1624892356080.118603
NW_022882944	Koludarov_et_al_2021	CDS	3230347	3230622	.	-	0	Name=LOC117232831 CDS;ID=EWKMg4ru1zPvdBw+uzMEhS+PpGo.1624892356080.118603
NW_022882944	Koludarov_et_al_2021	CDS	3229863	3230051	.	-	0	Name=LOC117232831 CDS;ID=EWKMg4ru1zPvdBw+uzMEhS+PpGo.1624892356080.118603
NW_022882944	Koludarov_et_al_2021	CDS	3229586	3229773	.	-	0	Name=LOC117232831 CDS;ID=EWKMg4ru1zPvdBw+uzMEhS+PpGo.1624892356080.118603
NW_022882944	Koludarov_et_al_2021	CDS	3229361	3229494	.	-	0	Name=LOC117232831 CDS;ID=EWKMg4ru1zPvdBw+uzMEhS+PpGo.1624892356080.118603
NW_022882944	Koludarov_et_al_2021	CDS	3229104	3229269	.	-	0	Name=LOC117232831 CDS;ID=EWKMg4ru1zPvdBw+uzMEhS+PpGo.1624892356080.118603
NW_022882944	Koludarov_et_al_2021	CDS	3228828	3229018	.	-	0	Name=LOC117232831 CDS;ID=EWKMg4ru1zPvdBw+uzMEhS+PpGo.1624892356080.118603
NW_022882944	Koludarov_et_al_2021	CDS	3228641	3228743	.	-	0	Name=LOC117232831 CDS;ID=EWKMg4ru1zPvdBw+uzMEhS+PpGo.1624892356080.118603
NW_022882944	Koludarov_et_al_2021	CDS	3245751	3245795	.	-	0	Name=LOC117232831 CDS;ID=EWKMg4ru1zPvdBw+uzMEhS+PpGo.1624892356081.118604
NW_022882944	Koludarov_et_al_2021	CDS	3245430	3245648	.	-	0	Name=LOC117232831 CDS;ID=EWKMg4ru1zPvdBw+uzMEhS+PpGo.1624892356081.118604
NW_022882944	Koludarov_et_al_2021	CDS	3245067	3245306	.	-	0	Name=LOC117232831 CDS;ID=EWKMg4ru1zPvdBw+uzMEhS+PpGo.1624892356081.118604
NW_022882944	Koludarov_et_al_2021	CDS	3244920	3244982	.	-	0	Name=LOC117232831 CDS;ID=EWKMg4ru1zPvdBw+uzMEhS+PpGo.1624892356081.118604
NW_022882944	Koludarov_et_al_2021	CDS	3244625	3244840	.	-	0	Name=LOC117232831 CDS;ID=EWKMg4ru1zPvdBw+uzMEhS+PpGo.1624892356081.118604
NW_022882944	Koludarov_et_al_2021	CDS	3244244	3244515	.	-	0	Name=LOC117232831 CDS;ID=EWKMg4ru1zPvdBw+uzMEhS+PpGo.1624892356081.118604
NW_022882944	Koludarov_et_al_2021	CDS	3243892	3244168	.	-	0	Name=LOC117232831 CDS;ID=EWKMg4ru1zPvdBw+uzMEhS+PpGo.1624892356081.118604
NW_022882944	Koludarov_et_al_2021	CDS	3243180	3243812	.	-	0	Name=LOC117232831 CDS;ID=EWKMg4ru1zPvdBw+uzMEhS+PpGo.1624892356081.118604
NW_022882944	Koludarov_et_al_2021	CDS	3242825	3243094	.	-	0	Name=LOC117232831 CDS;ID=EWKMg4ru1zPvdBw+uzMEhS+PpGo.1624892356081.118604
NW_022882944	Koludarov_et_al_2021	CDS	3241465	3242667	.	-	0	Name=LOC117232831 CDS;ID=EWKMg4ru1zPvdBw+uzMEhS+PpGo.1624892356081.118604
NW_022882944	Koludarov_et_al_2021	CDS	3241097	3241383	.	-	0	Name=LOC117232831 CDS;ID=EWKMg4ru1zPvdBw+uzMEhS+PpGo.1624892356081.118604
NW_022882944	Koludarov_et_al_2021	CDS	3240149	3240509	.	-	0	Name=LOC117232831 CDS;ID=EWKMg4ru1zPvdBw+uzMEhS+PpGo.1624892356081.118604
NW_022882944	Koludarov_et_al_2021	CDS	3238870	3240076	.	-	0	Name=LOC117232831 CDS;ID=EWKMg4ru1zPvdBw+uzMEhS+PpGo.1624892356081.118604
NW_022882944	Koludarov_et_al_2021	CDS	3237135	3238839	.	-	0	Name=LOC117232831 CDS;ID=EWKMg4ru1zPvdBw+uzMEhS+PpGo.1624892356081.118604
NW_022882944	Koludarov_et_al_2021	CDS	3236830	3236965	.	-	0	Name=LOC117232831 CDS;ID=EWKMg4ru1zPvdBw+uzMEhS+PpGo.1624892356081.118604
NW_022882944	Koludarov_et_al_2021	CDS	3236528	3236633	.	-	0	Name=LOC117232831 CDS;ID=EWKMg4ru1zPvdBw+uzMEhS+PpGo.1624892356081.118604
NW_022882944	Koludarov_et_al_2021	CDS	3236156	3236443	.	-	0	Name=LOC117232831 CDS;ID=EWKMg4ru1zPvdBw+uzMEhS+PpGo.1624892356081.118604
NW_022882944	Koludarov_et_al_2021	CDS	3235908	3236082	.	-	0	Name=LOC117232831 CDS;ID=EWKMg4ru1zPvdBw+uzMEhS+PpGo.1624892356081.118604
NW_022882944	Koludarov_et_al_2021	CDS	3235620	3235758	.	-	0	Name=LOC117232831 CDS;ID=EWKMg4ru1zPvdBw+uzMEhS+PpGo.1624892356081.118604
NW_022882944	Koludarov_et_al_2021	CDS	3235421	3235547	.	-	0	Name=LOC117232831 CDS;ID=EWKMg4ru1zPvdBw+uzMEhS+PpGo.1624892356081.118604
NW_022882944	Koludarov_et_al_2021	CDS	3235178	3235327	.	-	0	Name=LOC117232831 CDS;ID=EWKMg4ru1zPvdBw+uzMEhS+PpGo.1624892356081.118604
NW_022882944	Koludarov_et_al_2021	CDS	3234946	3235092	.	-	0	Name=LOC117232831 CDS;ID=EWKMg4ru1zPvdBw+uzMEhS+PpGo.1624892356081.118604
NW_022882944	Koludarov_et_al_2021	CDS	3234686	3234868	.	-	0	Name=LOC117232831 CDS;ID=EWKMg4ru1zPvdBw+uzMEhS+PpGo.1624892356081.118604
NW_022882944	Koludarov_et_al_2021	CDS	3234415	3234592	.	-	0	Name=LOC117232831 CDS;ID=EWKMg4ru1zPvdBw+uzMEhS+PpGo.1624892356081.118604
NW_022882944	Koludarov_et_al_2021	CDS	3234067	3234336	.	-	0	Name=LOC117232831 CDS;ID=EWKMg4ru1zPvdBw+uzMEhS+PpGo.1624892356081.118604
NW_022882944	Koludarov_et_al_2021	CDS	3233673	3233901	.	-	0	Name=LOC117232831 CDS;ID=EWKMg4ru1zPvdBw+uzMEhS+PpGo.1624892356081.118604
NW_022882944	Koludarov_et_al_2021	CDS	3233405	3233585	.	-	0	Name=LOC117232831 CDS;ID=EWKMg4ru1zPvdBw+uzMEhS+PpGo.1624892356081.118604
NW_022882944	Koludarov_et_al_2021	CDS	3232938	3233307	.	-	0	Name=LOC117232831 CDS;ID=EWKMg4ru1zPvdBw+uzMEhS+PpGo.1624892356081.118604
NW_022882944	Koludarov_et_al_2021	CDS	3232609	3232785	.	-	0	Name=LOC117232831 CDS;ID=EWKMg4ru1zPvdBw+uzMEhS+PpGo.1624892356081.118604
NW_022882944	Koludarov_et_al_2021	CDS	3231900	3232515	.	-	0	Name=LOC117232831 CDS;ID=EWKMg4ru1zPvdBw+uzMEhS+PpGo.1624892356081.118604
NW_022882944	Koludarov_et_al_2021	CDS	3231646	3231815	.	-	0	Name=LOC117232831 CDS;ID=EWKMg4ru1zPvdBw+uzMEhS+PpGo.1624892356081.118604
NW_022882944	Koludarov_et_al_2021	CDS	3231391	3231572	.	-	0	Name=LOC117232831 CDS;ID=EWKMg4ru1zPvdBw+uzMEhS+PpGo.1624892356081.118604
NW_022882944	Koludarov_et_al_2021	CDS	3231032	3231306	.	-	0	Name=LOC117232831 CDS;ID=EWKMg4ru1zPvdBw+uzMEhS+PpGo.1624892356081.118604
NW_022882944	Koludarov_et_al_2021	CDS	3230709	3230946	.	-	0	Name=LOC117232831 CDS;ID=EWKMg4ru1zPvdBw+uzMEhS+PpGo.1624892356081.118604
NW_022882944	Koludarov_et_al_2021	CDS	3230347	3230622	.	-	0	Name=LOC117232831 CDS;ID=EWKMg4ru1zPvdBw+uzMEhS+PpGo.1624892356081.118604
NW_022882944	Koludarov_et_al_2021	CDS	3229863	3230051	.	-	0	Name=LOC117232831 CDS;ID=EWKMg4ru1zPvdBw+uzMEhS+PpGo.1624892356081.118604
NW_022882944	Koludarov_et_al_2021	CDS	3229586	3229773	.	-	0	Name=LOC117232831 CDS;ID=EWKMg4ru1zPvdBw+uzMEhS+PpGo.1624892356081.118604
NW_022882944	Koludarov_et_al_2021	CDS	3229361	3229494	.	-	0	Name=LOC117232831 CDS;ID=EWKMg4ru1zPvdBw+uzMEhS+PpGo.1624892356081.118604
NW_022882944	Koludarov_et_al_2021	CDS	3229104	3229269	.	-	0	Name=LOC117232831 CDS;ID=EWKMg4ru1zPvdBw+uzMEhS+PpGo.1624892356081.118604
NW_022882944	Koludarov_et_al_2021	CDS	3228828	3229018	.	-	0	Name=LOC117232831 CDS;ID=EWKMg4ru1zPvdBw+uzMEhS+PpGo.1624892356081.118604
NW_022882944	Koludarov_et_al_2021	CDS	3228641	3228743	.	-	0	Name=LOC117232831 CDS;ID=EWKMg4ru1zPvdBw+uzMEhS+PpGo.1624892356081.118604
NW_022882944	Koludarov_et_al_2021	CDS	1763230	1763387	.	-	0	Name=LOC117232713 CDS;ID=EWKMg4ru1zPvdBw+uzMEhS+PpGo.1624892356081.118605
NW_022882944	Koludarov_et_al_2021	CDS	1762737	1762803	.	-	0	Name=LOC117232713 CDS;ID=EWKMg4ru1zPvdBw+uzMEhS+PpGo.1624892356081.118605
NW_022882944	Koludarov_et_al_2021	CDS	1761737	1761801	.	-	0	Name=LOC117232713 CDS;ID=EWKMg4ru1zPvdBw+uzMEhS+PpGo.1624892356081.118605
NW_022882944	Koludarov_et_al_2021	CDS	1754497	1761434	.	-	0	Name=LOC117232713 CDS;ID=EWKMg4ru1zPvdBw+uzMEhS+PpGo.1624892356081.118605
NW_022882944	Koludarov_et_al_2021	CDS	1754287	1754420	.	-	0	Name=LOC117232713 CDS;ID=EWKMg4ru1zPvdBw+uzMEhS+PpGo.1624892356081.118605
NW_022882944	Koludarov_et_al_2021	CDS	1753465	1754199	.	-	0	Name=LOC117232713 CDS;ID=EWKMg4ru1zPvdBw+uzMEhS+PpGo.1624892356081.118605
NW_022882944	Koludarov_et_al_2021	CDS	1753268	1753382	.	-	0	Name=LOC117232713 CDS;ID=EWKMg4ru1zPvdBw+uzMEhS+PpGo.1624892356081.118605
NW_022882944	Koludarov_et_al_2021	CDS	1753039	1753169	.	-	0	Name=LOC117232713 CDS;ID=EWKMg4ru1zPvdBw+uzMEhS+PpGo.1624892356081.118605
NW_022882944	Koludarov_et_al_2021	CDS	1752822	1752965	.	-	0	Name=LOC117232713 CDS;ID=EWKMg4ru1zPvdBw+uzMEhS+PpGo.1624892356081.118605
NW_022882944	Koludarov_et_al_2021	CDS	1751530	1752741	.	-	0	Name=LOC117232713 CDS;ID=EWKMg4ru1zPvdBw+uzMEhS+PpGo.1624892356081.118605
NW_022882944	Koludarov_et_al_2021	CDS	1751035	1751453	.	-	0	Name=LOC117232713 CDS;ID=EWKMg4ru1zPvdBw+uzMEhS+PpGo.1624892356081.118605
NW_022882944	Koludarov_et_al_2021	CDS	1750624	1750857	.	-	0	Name=LOC117232713 CDS;ID=EWKMg4ru1zPvdBw+uzMEhS+PpGo.1624892356081.118605
NW_022882944	Koludarov_et_al_2021	CDS	1749513	1750388	.	-	0	Name=LOC117232713 CDS;ID=EWKMg4ru1zPvdBw+uzMEhS+PpGo.1624892356081.118605
NW_022882944	Koludarov_et_al_2021	CDS	1748994	1749123	.	-	0	Name=LOC117232713 CDS;ID=EWKMg4ru1zPvdBw+uzMEhS+PpGo.1624892356081.118605
NW_022882944	Koludarov_et_al_2021	CDS	1748557	1748896	.	-	0	Name=LOC117232713 CDS;ID=EWKMg4ru1zPvdBw+uzMEhS+PpGo.1624892356081.118605
NW_022882944	Koludarov_et_al_2021	CDS	1746723	1748443	.	-	0	Name=LOC117232713 CDS;ID=EWKMg4ru1zPvdBw+uzMEhS+PpGo.1624892356081.118605
NW_022882944	Koludarov_et_al_2021	CDS	1763230	1763387	.	-	0	Name=LOC117232713 CDS;ID=EWKMg4ru1zPvdBw+uzMEhS+PpGo.1624892356081.118606
NW_022882944	Koludarov_et_al_2021	CDS	1762737	1762803	.	-	0	Name=LOC117232713 CDS;ID=EWKMg4ru1zPvdBw+uzMEhS+PpGo.1624892356081.118606
NW_022882944	Koludarov_et_al_2021	CDS	1761737	1761807	.	-	0	Name=LOC117232713 CDS;ID=EWKMg4ru1zPvdBw+uzMEhS+PpGo.1624892356081.118606
NW_022882944	Koludarov_et_al_2021	CDS	1754497	1761434	.	-	0	Name=LOC117232713 CDS;ID=EWKMg4ru1zPvdBw+uzMEhS+PpGo.1624892356081.118606
NW_022882944	Koludarov_et_al_2021	CDS	1754287	1754420	.	-	0	Name=LOC117232713 CDS;ID=EWKMg4ru1zPvdBw+uzMEhS+PpGo.1624892356081.118606
NW_022882944	Koludarov_et_al_2021	CDS	1753465	1754199	.	-	0	Name=LOC117232713 CDS;ID=EWKMg4ru1zPvdBw+uzMEhS+PpGo.1624892356081.118606
NW_022882944	Koludarov_et_al_2021	CDS	1753268	1753382	.	-	0	Name=LOC117232713 CDS;ID=EWKMg4ru1zPvdBw+uzMEhS+PpGo.1624892356081.118606
NW_022882944	Koludarov_et_al_2021	CDS	1753039	1753169	.	-	0	Name=LOC117232713 CDS;ID=EWKMg4ru1zPvdBw+uzMEhS+PpGo.1624892356081.118606
NW_022882944	Koludarov_et_al_2021	CDS	1752822	1752965	.	-	0	Name=LOC117232713 CDS;ID=EWKMg4ru1zPvdBw+uzMEhS+PpGo.1624892356081.118606
NW_022882944	Koludarov_et_al_2021	CDS	1751530	1752741	.	-	0	Name=LOC117232713 CDS;ID=EWKMg4ru1zPvdBw+uzMEhS+PpGo.1624892356081.118606
NW_022882944	Koludarov_et_al_2021	CDS	1751035	1751453	.	-	0	Name=LOC117232713 CDS;ID=EWKMg4ru1zPvdBw+uzMEhS+PpGo.1624892356081.118606
NW_022882944	Koludarov_et_al_2021	CDS	1749513	1750388	.	-	0	Name=LOC117232713 CDS;ID=EWKMg4ru1zPvdBw+uzMEhS+PpGo.1624892356081.118606
NW_022882944	Koludarov_et_al_2021	CDS	1748994	1749123	.	-	0	Name=LOC117232713 CDS;ID=EWKMg4ru1zPvdBw+uzMEhS+PpGo.1624892356081.118606
NW_022882944	Koludarov_et_al_2021	CDS	1748557	1748896	.	-	0	Name=LOC117232713 CDS;ID=EWKMg4ru1zPvdBw+uzMEhS+PpGo.1624892356081.118606
NW_022882944	Koludarov_et_al_2021	CDS	1746723	1748443	.	-	0	Name=LOC117232713 CDS;ID=EWKMg4ru1zPvdBw+uzMEhS+PpGo.1624892356081.118606
NW_022882944	Koludarov_et_al_2021	CDS	1763230	1763387	.	-	0	Name=LOC117232713 CDS;ID=EWKMg4ru1zPvdBw+uzMEhS+PpGo.1624892356081.118607
NW_022882944	Koludarov_et_al_2021	CDS	1762737	1762803	.	-	0	Name=LOC117232713 CDS;ID=EWKMg4ru1zPvdBw+uzMEhS+PpGo.1624892356081.118607
NW_022882944	Koludarov_et_al_2021	CDS	1761737	1761807	.	-	0	Name=LOC117232713 CDS;ID=EWKMg4ru1zPvdBw+uzMEhS+PpGo.1624892356081.118607
NW_022882944	Koludarov_et_al_2021	CDS	1754497	1761434	.	-	0	Name=LOC117232713 CDS;ID=EWKMg4ru1zPvdBw+uzMEhS+PpGo.1624892356081.118607
NW_022882944	Koludarov_et_al_2021	CDS	1754287	1754420	.	-	0	Name=LOC117232713 CDS;ID=EWKMg4ru1zPvdBw+uzMEhS+PpGo.1624892356081.118607
NW_022882944	Koludarov_et_al_2021	CDS	1753465	1754199	.	-	0	Name=LOC117232713 CDS;ID=EWKMg4ru1zPvdBw+uzMEhS+PpGo.1624892356081.118607
NW_022882944	Koludarov_et_al_2021	CDS	1753268	1753382	.	-	0	Name=LOC117232713 CDS;ID=EWKMg4ru1zPvdBw+uzMEhS+PpGo.1624892356081.118607
NW_022882944	Koludarov_et_al_2021	CDS	1753039	1753169	.	-	0	Name=LOC117232713 CDS;ID=EWKMg4ru1zPvdBw+uzMEhS+PpGo.1624892356081.118607
NW_022882944	Koludarov_et_al_2021	CDS	1752822	1752965	.	-	0	Name=LOC117232713 CDS;ID=EWKMg4ru1zPvdBw+uzMEhS+PpGo.1624892356081.118607
NW_022882944	Koludarov_et_al_2021	CDS	1751530	1752741	.	-	0	Name=LOC117232713 CDS;ID=EWKMg4ru1zPvdBw+uzMEhS+PpGo.1624892356081.118607
NW_022882944	Koludarov_et_al_2021	CDS	1751035	1751453	.	-	0	Name=LOC117232713 CDS;ID=EWKMg4ru1zPvdBw+uzMEhS+PpGo.1624892356081.118607
NW_022882944	Koludarov_et_al_2021	CDS	1750624	1750857	.	-	0	Name=LOC117232713 CDS;ID=EWKMg4ru1zPvdBw+uzMEhS+PpGo.1624892356081.118607
NW_022882944	Koludarov_et_al_2021	CDS	1749513	1750388	.	-	0	Name=LOC117232713 CDS;ID=EWKMg4ru1zPvdBw+uzMEhS+PpGo.1624892356081.118607
NW_022882944	Koludarov_et_al_2021	CDS	1748994	1749123	.	-	0	Name=LOC117232713 CDS;ID=EWKMg4ru1zPvdBw+uzMEhS+PpGo.1624892356081.118607
NW_022882944	Koludarov_et_al_2021	CDS	1748557	1748896	.	-	0	Name=LOC117232713 CDS;ID=EWKMg4ru1zPvdBw+uzMEhS+PpGo.1624892356081.118607
NW_022882944	Koludarov_et_al_2021	CDS	1746723	1748443	.	-	0	Name=LOC117232713 CDS;ID=EWKMg4ru1zPvdBw+uzMEhS+PpGo.1624892356081.118607
NW_022882944	Koludarov_et_al_2021	CDS	1763230	1763387	.	-	0	Name=LOC117232713 CDS;ID=EWKMg4ru1zPvdBw+uzMEhS+PpGo.1624892356081.118608
NW_022882944	Koludarov_et_al_2021	CDS	1762737	1762803	.	-	0	Name=LOC117232713 CDS;ID=EWKMg4ru1zPvdBw+uzMEhS+PpGo.1624892356081.118608
NW_022882944	Koludarov_et_al_2021	CDS	1761737	1761807	.	-	0	Name=LOC117232713 CDS;ID=EWKMg4ru1zPvdBw+uzMEhS+PpGo.1624892356081.118608
NW_022882944	Koludarov_et_al_2021	CDS	1754497	1761434	.	-	0	Name=LOC117232713 CDS;ID=EWKMg4ru1zPvdBw+uzMEhS+PpGo.1624892356081.118608
NW_022882944	Koludarov_et_al_2021	CDS	1754287	1754420	.	-	0	Name=LOC117232713 CDS;ID=EWKMg4ru1zPvdBw+uzMEhS+PpGo.1624892356081.118608
NW_022882944	Koludarov_et_al_2021	CDS	1753465	1754199	.	-	0	Name=LOC117232713 CDS;ID=EWKMg4ru1zPvdBw+uzMEhS+PpGo.1624892356081.118608
NW_022882944	Koludarov_et_al_2021	CDS	1753268	1753382	.	-	0	Name=LOC117232713 CDS;ID=EWKMg4ru1zPvdBw+uzMEhS+PpGo.1624892356081.118608
NW_022882944	Koludarov_et_al_2021	CDS	1753039	1753169	.	-	0	Name=LOC117232713 CDS;ID=EWKMg4ru1zPvdBw+uzMEhS+PpGo.1624892356081.118608
NW_022882944	Koludarov_et_al_2021	CDS	1752822	1752965	.	-	0	Name=LOC117232713 CDS;ID=EWKMg4ru1zPvdBw+uzMEhS+PpGo.1624892356081.118608
NW_022882944	Koludarov_et_al_2021	CDS	1751530	1752741	.	-	0	Name=LOC117232713 CDS;ID=EWKMg4ru1zPvdBw+uzMEhS+PpGo.1624892356081.118608
NW_022882944	Koludarov_et_al_2021	CDS	1751035	1751453	.	-	0	Name=LOC117232713 CDS;ID=EWKMg4ru1zPvdBw+uzMEhS+PpGo.1624892356081.118608
NW_022882944	Koludarov_et_al_2021	CDS	1750624	1750857	.	-	0	Name=LOC117232713 CDS;ID=EWKMg4ru1zPvdBw+uzMEhS+PpGo.1624892356081.118608
NW_022882944	Koludarov_et_al_2021	CDS	1749513	1750388	.	-	0	Name=LOC117232713 CDS;ID=EWKMg4ru1zPvdBw+uzMEhS+PpGo.1624892356081.118608
NW_022882944	Koludarov_et_al_2021	CDS	1748994	1749123	.	-	0	Name=LOC117232713 CDS;ID=EWKMg4ru1zPvdBw+uzMEhS+PpGo.1624892356081.118608
NW_022882944	Koludarov_et_al_2021	CDS	1748557	1748896	.	-	0	Name=LOC117232713 CDS;ID=EWKMg4ru1zPvdBw+uzMEhS+PpGo.1624892356081.118608
NW_022882944	Koludarov_et_al_2021	CDS	1746723	1748443	.	-	0	Name=LOC117232713 CDS;ID=EWKMg4ru1zPvdBw+uzMEhS+PpGo.1624892356081.118608
NW_022882944	Koludarov_et_al_2021	CDS	1763230	1763387	.	-	0	Name=LOC117232713 CDS;ID=EWKMg4ru1zPvdBw+uzMEhS+PpGo.1624892356082.118609
NW_022882944	Koludarov_et_al_2021	CDS	1762737	1762803	.	-	0	Name=LOC117232713 CDS;ID=EWKMg4ru1zPvdBw+uzMEhS+PpGo.1624892356082.118609
NW_022882944	Koludarov_et_al_2021	CDS	1761737	1761807	.	-	0	Name=LOC117232713 CDS;ID=EWKMg4ru1zPvdBw+uzMEhS+PpGo.1624892356082.118609
NW_022882944	Koludarov_et_al_2021	CDS	1754497	1761434	.	-	0	Name=LOC117232713 CDS;ID=EWKMg4ru1zPvdBw+uzMEhS+PpGo.1624892356082.118609
NW_022882944	Koludarov_et_al_2021	CDS	1754287	1754420	.	-	0	Name=LOC117232713 CDS;ID=EWKMg4ru1zPvdBw+uzMEhS+PpGo.1624892356082.118609
NW_022882944	Koludarov_et_al_2021	CDS	1753465	1754199	.	-	0	Name=LOC117232713 CDS;ID=EWKMg4ru1zPvdBw+uzMEhS+PpGo.1624892356082.118609
NW_022882944	Koludarov_et_al_2021	CDS	1753268	1753382	.	-	0	Name=LOC117232713 CDS;ID=EWKMg4ru1zPvdBw+uzMEhS+PpGo.1624892356082.118609
NW_022882944	Koludarov_et_al_2021	CDS	1753039	1753169	.	-	0	Name=LOC117232713 CDS;ID=EWKMg4ru1zPvdBw+uzMEhS+PpGo.1624892356082.118609
NW_022882944	Koludarov_et_al_2021	CDS	1752822	1752965	.	-	0	Name=LOC117232713 CDS;ID=EWKMg4ru1zPvdBw+uzMEhS+PpGo.1624892356082.118609
NW_022882944	Koludarov_et_al_2021	CDS	1751530	1752741	.	-	0	Name=LOC117232713 CDS;ID=EWKMg4ru1zPvdBw+uzMEhS+PpGo.1624892356082.118609
NW_022882944	Koludarov_et_al_2021	CDS	1751035	1751453	.	-	0	Name=LOC117232713 CDS;ID=EWKMg4ru1zPvdBw+uzMEhS+PpGo.1624892356082.118609
NW_022882944	Koludarov_et_al_2021	CDS	1750624	1750857	.	-	0	Name=LOC117232713 CDS;ID=EWKMg4ru1zPvdBw+uzMEhS+PpGo.1624892356082.118609
NW_022882944	Koludarov_et_al_2021	CDS	1749513	1750388	.	-	0	Name=LOC117232713 CDS;ID=EWKMg4ru1zPvdBw+uzMEhS+PpGo.1624892356082.118609
NW_022882944	Koludarov_et_al_2021	CDS	1748994	1749123	.	-	0	Name=LOC117232713 CDS;ID=EWKMg4ru1zPvdBw+uzMEhS+PpGo.1624892356082.118609
NW_022882944	Koludarov_et_al_2021	CDS	1748557	1748896	.	-	0	Name=LOC117232713 CDS;ID=EWKMg4ru1zPvdBw+uzMEhS+PpGo.1624892356082.118609
NW_022882944	Koludarov_et_al_2021	CDS	1746723	1748443	.	-	0	Name=LOC117232713 CDS;ID=EWKMg4ru1zPvdBw+uzMEhS+PpGo.1624892356082.118609
NW_022882944	Koludarov_et_al_2021	CDS	1763230	1763387	.	-	0	Name=LOC117232713 CDS;ID=EWKMg4ru1zPvdBw+uzMEhS+PpGo.1624892356082.118610
NW_022882944	Koludarov_et_al_2021	CDS	1762737	1762803	.	-	0	Name=LOC117232713 CDS;ID=EWKMg4ru1zPvdBw+uzMEhS+PpGo.1624892356082.118610
NW_022882944	Koludarov_et_al_2021	CDS	1761737	1761807	.	-	0	Name=LOC117232713 CDS;ID=EWKMg4ru1zPvdBw+uzMEhS+PpGo.1624892356082.118610
NW_022882944	Koludarov_et_al_2021	CDS	1754497	1761434	.	-	0	Name=LOC117232713 CDS;ID=EWKMg4ru1zPvdBw+uzMEhS+PpGo.1624892356082.118610
NW_022882944	Koludarov_et_al_2021	CDS	1754287	1754420	.	-	0	Name=LOC117232713 CDS;ID=EWKMg4ru1zPvdBw+uzMEhS+PpGo.1624892356082.118610
NW_022882944	Koludarov_et_al_2021	CDS	1753465	1754199	.	-	0	Name=LOC117232713 CDS;ID=EWKMg4ru1zPvdBw+uzMEhS+PpGo.1624892356082.118610
NW_022882944	Koludarov_et_al_2021	CDS	1753268	1753382	.	-	0	Name=LOC117232713 CDS;ID=EWKMg4ru1zPvdBw+uzMEhS+PpGo.1624892356082.118610
NW_022882944	Koludarov_et_al_2021	CDS	1753039	1753169	.	-	0	Name=LOC117232713 CDS;ID=EWKMg4ru1zPvdBw+uzMEhS+PpGo.1624892356082.118610
NW_022882944	Koludarov_et_al_2021	CDS	1752822	1752965	.	-	0	Name=LOC117232713 CDS;ID=EWKMg4ru1zPvdBw+uzMEhS+PpGo.1624892356082.118610
NW_022882944	Koludarov_et_al_2021	CDS	1751530	1752741	.	-	0	Name=LOC117232713 CDS;ID=EWKMg4ru1zPvdBw+uzMEhS+PpGo.1624892356082.118610
NW_022882944	Koludarov_et_al_2021	CDS	1751035	1751453	.	-	0	Name=LOC117232713 CDS;ID=EWKMg4ru1zPvdBw+uzMEhS+PpGo.1624892356082.118610
NW_022882944	Koludarov_et_al_2021	CDS	1750624	1750857	.	-	0	Name=LOC117232713 CDS;ID=EWKMg4ru1zPvdBw+uzMEhS+PpGo.1624892356082.118610
NW_022882944	Koludarov_et_al_2021	CDS	1749513	1750388	.	-	0	Name=LOC117232713 CDS;ID=EWKMg4ru1zPvdBw+uzMEhS+PpGo.1624892356082.118610
NW_022882944	Koludarov_et_al_2021	CDS	1748994	1749123	.	-	0	Name=LOC117232713 CDS;ID=EWKMg4ru1zPvdBw+uzMEhS+PpGo.1624892356082.118610
NW_022882944	Koludarov_et_al_2021	CDS	1748557	1748896	.	-	0	Name=LOC117232713 CDS;ID=EWKMg4ru1zPvdBw+uzMEhS+PpGo.1624892356082.118610
NW_022882944	Koludarov_et_al_2021	CDS	1746723	1748443	.	-	0	Name=LOC117232713 CDS;ID=EWKMg4ru1zPvdBw+uzMEhS+PpGo.1624892356082.118610
NW_022882944	Koludarov_et_al_2021	CDS	1763230	1763387	.	-	0	Name=LOC117232713 CDS;ID=EWKMg4ru1zPvdBw+uzMEhS+PpGo.1624892356082.118611
NW_022882944	Koludarov_et_al_2021	CDS	1762737	1762803	.	-	0	Name=LOC117232713 CDS;ID=EWKMg4ru1zPvdBw+uzMEhS+PpGo.1624892356082.118611
NW_022882944	Koludarov_et_al_2021	CDS	1761737	1761807	.	-	0	Name=LOC117232713 CDS;ID=EWKMg4ru1zPvdBw+uzMEhS+PpGo.1624892356082.118611
NW_022882944	Koludarov_et_al_2021	CDS	1754497	1761434	.	-	0	Name=LOC117232713 CDS;ID=EWKMg4ru1zPvdBw+uzMEhS+PpGo.1624892356082.118611
NW_022882944	Koludarov_et_al_2021	CDS	1754287	1754420	.	-	0	Name=LOC117232713 CDS;ID=EWKMg4ru1zPvdBw+uzMEhS+PpGo.1624892356082.118611
NW_022882944	Koludarov_et_al_2021	CDS	1753465	1754199	.	-	0	Name=LOC117232713 CDS;ID=EWKMg4ru1zPvdBw+uzMEhS+PpGo.1624892356082.118611
NW_022882944	Koludarov_et_al_2021	CDS	1753268	1753382	.	-	0	Name=LOC117232713 CDS;ID=EWKMg4ru1zPvdBw+uzMEhS+PpGo.1624892356082.118611
NW_022882944	Koludarov_et_al_2021	CDS	1753039	1753169	.	-	0	Name=LOC117232713 CDS;ID=EWKMg4ru1zPvdBw+uzMEhS+PpGo.1624892356082.118611
NW_022882944	Koludarov_et_al_2021	CDS	1752822	1752965	.	-	0	Name=LOC117232713 CDS;ID=EWKMg4ru1zPvdBw+uzMEhS+PpGo.1624892356082.118611
NW_022882944	Koludarov_et_al_2021	CDS	1751530	1752741	.	-	0	Name=LOC117232713 CDS;ID=EWKMg4ru1zPvdBw+uzMEhS+PpGo.1624892356082.118611
NW_022882944	Koludarov_et_al_2021	CDS	1751035	1751453	.	-	0	Name=LOC117232713 CDS;ID=EWKMg4ru1zPvdBw+uzMEhS+PpGo.1624892356082.118611
NW_022882944	Koludarov_et_al_2021	CDS	1750624	1750857	.	-	0	Name=LOC117232713 CDS;ID=EWKMg4ru1zPvdBw+uzMEhS+PpGo.1624892356082.118611
NW_022882944	Koludarov_et_al_2021	CDS	1749513	1750388	.	-	0	Name=LOC117232713 CDS;ID=EWKMg4ru1zPvdBw+uzMEhS+PpGo.1624892356082.118611
NW_022882944	Koludarov_et_al_2021	CDS	1748994	1749123	.	-	0	Name=LOC117232713 CDS;ID=EWKMg4ru1zPvdBw+uzMEhS+PpGo.1624892356082.118611
NW_022882944	Koludarov_et_al_2021	CDS	1748557	1748896	.	-	0	Name=LOC117232713 CDS;ID=EWKMg4ru1zPvdBw+uzMEhS+PpGo.1624892356082.118611
NW_022882944	Koludarov_et_al_2021	CDS	1746723	1748443	.	-	0	Name=LOC117232713 CDS;ID=EWKMg4ru1zPvdBw+uzMEhS+PpGo.1624892356082.118611
NW_022882944	Koludarov_et_al_2021	CDS	1763230	1763387	.	-	0	Name=LOC117232713 CDS;ID=EWKMg4ru1zPvdBw+uzMEhS+PpGo.1624892356082.118612
NW_022882944	Koludarov_et_al_2021	CDS	1762737	1762803	.	-	0	Name=LOC117232713 CDS;ID=EWKMg4ru1zPvdBw+uzMEhS+PpGo.1624892356082.118612
NW_022882944	Koludarov_et_al_2021	CDS	1761737	1761807	.	-	0	Name=LOC117232713 CDS;ID=EWKMg4ru1zPvdBw+uzMEhS+PpGo.1624892356082.118612
NW_022882944	Koludarov_et_al_2021	CDS	1754497	1761434	.	-	0	Name=LOC117232713 CDS;ID=EWKMg4ru1zPvdBw+uzMEhS+PpGo.1624892356082.118612
NW_022882944	Koludarov_et_al_2021	CDS	1754287	1754420	.	-	0	Name=LOC117232713 CDS;ID=EWKMg4ru1zPvdBw+uzMEhS+PpGo.1624892356082.118612
NW_022882944	Koludarov_et_al_2021	CDS	1753465	1754199	.	-	0	Name=LOC117232713 CDS;ID=EWKMg4ru1zPvdBw+uzMEhS+PpGo.1624892356082.118612
NW_022882944	Koludarov_et_al_2021	CDS	1753268	1753382	.	-	0	Name=LOC117232713 CDS;ID=EWKMg4ru1zPvdBw+uzMEhS+PpGo.1624892356082.118612
NW_022882944	Koludarov_et_al_2021	CDS	1753039	1753169	.	-	0	Name=LOC117232713 CDS;ID=EWKMg4ru1zPvdBw+uzMEhS+PpGo.1624892356082.118612
NW_022882944	Koludarov_et_al_2021	CDS	1752822	1752965	.	-	0	Name=LOC117232713 CDS;ID=EWKMg4ru1zPvdBw+uzMEhS+PpGo.1624892356082.118612
NW_022882944	Koludarov_et_al_2021	CDS	1751530	1752741	.	-	0	Name=LOC117232713 CDS;ID=EWKMg4ru1zPvdBw+uzMEhS+PpGo.1624892356082.118612
NW_022882944	Koludarov_et_al_2021	CDS	1751035	1751453	.	-	0	Name=LOC117232713 CDS;ID=EWKMg4ru1zPvdBw+uzMEhS+PpGo.1624892356082.118612
NW_022882944	Koludarov_et_al_2021	CDS	1750624	1750857	.	-	0	Name=LOC117232713 CDS;ID=EWKMg4ru1zPvdBw+uzMEhS+PpGo.1624892356082.118612
NW_022882944	Koludarov_et_al_2021	CDS	1749513	1750388	.	-	0	Name=LOC117232713 CDS;ID=EWKMg4ru1zPvdBw+uzMEhS+PpGo.1624892356082.118612
NW_022882944	Koludarov_et_al_2021	CDS	1748994	1749123	.	-	0	Name=LOC117232713 CDS;ID=EWKMg4ru1zPvdBw+uzMEhS+PpGo.1624892356082.118612
NW_022882944	Koludarov_et_al_2021	CDS	1748557	1748896	.	-	0	Name=LOC117232713 CDS;ID=EWKMg4ru1zPvdBw+uzMEhS+PpGo.1624892356082.118612
NW_022882944	Koludarov_et_al_2021	CDS	1746723	1748443	.	-	0	Name=LOC117232713 CDS;ID=EWKMg4ru1zPvdBw+uzMEhS+PpGo.1624892356082.118612
NW_022882944	Koludarov_et_al_2021	CDS	1763230	1763387	.	-	0	Name=LOC117232713 CDS;ID=EWKMg4ru1zPvdBw+uzMEhS+PpGo.1624892356083.118613
NW_022882944	Koludarov_et_al_2021	CDS	1762737	1762803	.	-	0	Name=LOC117232713 CDS;ID=EWKMg4ru1zPvdBw+uzMEhS+PpGo.1624892356083.118613
NW_022882944	Koludarov_et_al_2021	CDS	1761737	1761807	.	-	0	Name=LOC117232713 CDS;ID=EWKMg4ru1zPvdBw+uzMEhS+PpGo.1624892356083.118613
NW_022882944	Koludarov_et_al_2021	CDS	1754497	1761434	.	-	0	Name=LOC117232713 CDS;ID=EWKMg4ru1zPvdBw+uzMEhS+PpGo.1624892356083.118613
NW_022882944	Koludarov_et_al_2021	CDS	1754287	1754420	.	-	0	Name=LOC117232713 CDS;ID=EWKMg4ru1zPvdBw+uzMEhS+PpGo.1624892356083.118613
NW_022882944	Koludarov_et_al_2021	CDS	1753465	1754199	.	-	0	Name=LOC117232713 CDS;ID=EWKMg4ru1zPvdBw+uzMEhS+PpGo.1624892356083.118613
NW_022882944	Koludarov_et_al_2021	CDS	1753268	1753382	.	-	0	Name=LOC117232713 CDS;ID=EWKMg4ru1zPvdBw+uzMEhS+PpGo.1624892356083.118613
NW_022882944	Koludarov_et_al_2021	CDS	1753039	1753169	.	-	0	Name=LOC117232713 CDS;ID=EWKMg4ru1zPvdBw+uzMEhS+PpGo.1624892356083.118613
NW_022882944	Koludarov_et_al_2021	CDS	1752822	1752965	.	-	0	Name=LOC117232713 CDS;ID=EWKMg4ru1zPvdBw+uzMEhS+PpGo.1624892356083.118613
NW_022882944	Koludarov_et_al_2021	CDS	1751530	1752741	.	-	0	Name=LOC117232713 CDS;ID=EWKMg4ru1zPvdBw+uzMEhS+PpGo.1624892356083.118613
NW_022882944	Koludarov_et_al_2021	CDS	1751035	1751453	.	-	0	Name=LOC117232713 CDS;ID=EWKMg4ru1zPvdBw+uzMEhS+PpGo.1624892356083.118613
NW_022882944	Koludarov_et_al_2021	CDS	1750624	1750857	.	-	0	Name=LOC117232713 CDS;ID=EWKMg4ru1zPvdBw+uzMEhS+PpGo.1624892356083.118613
NW_022882944	Koludarov_et_al_2021	CDS	1749513	1750388	.	-	0	Name=LOC117232713 CDS;ID=EWKMg4ru1zPvdBw+uzMEhS+PpGo.1624892356083.118613
NW_022882944	Koludarov_et_al_2021	CDS	1748994	1749123	.	-	0	Name=LOC117232713 CDS;ID=EWKMg4ru1zPvdBw+uzMEhS+PpGo.1624892356083.118613
NW_022882944	Koludarov_et_al_2021	CDS	1748557	1748896	.	-	0	Name=LOC117232713 CDS;ID=EWKMg4ru1zPvdBw+uzMEhS+PpGo.1624892356083.118613
NW_022882944	Koludarov_et_al_2021	CDS	1746723	1748443	.	-	0	Name=LOC117232713 CDS;ID=EWKMg4ru1zPvdBw+uzMEhS+PpGo.1624892356083.118613
NW_022882944	Koludarov_et_al_2021	CDS	1118018	1118030	.	-	0	Name=LOC117232708 CDS;ID=EWKMg4ru1zPvdBw+uzMEhS+PpGo.1624892356083.118614
NW_022882944	Koludarov_et_al_2021	CDS	1115638	1115810	.	-	0	Name=LOC117232708 CDS;ID=EWKMg4ru1zPvdBw+uzMEhS+PpGo.1624892356083.118614
NW_022882944	Koludarov_et_al_2021	CDS	1103668	1103924	.	-	0	Name=LOC117232708 CDS;ID=EWKMg4ru1zPvdBw+uzMEhS+PpGo.1624892356083.118614
NW_022882944	Koludarov_et_al_2021	CDS	1102900	1103140	.	-	0	Name=LOC117232708 CDS;ID=EWKMg4ru1zPvdBw+uzMEhS+PpGo.1624892356083.118614
NW_022882944	Koludarov_et_al_2021	CDS	1102609	1102788	.	-	0	Name=LOC117232708 CDS;ID=EWKMg4ru1zPvdBw+uzMEhS+PpGo.1624892356083.118614
NW_022882944	Koludarov_et_al_2021	CDS	1102367	1102524	.	-	0	Name=LOC117232708 CDS;ID=EWKMg4ru1zPvdBw+uzMEhS+PpGo.1624892356083.118614
NW_022882944	Koludarov_et_al_2021	CDS	1102065	1102152	.	-	0	Name=LOC117232708 CDS;ID=EWKMg4ru1zPvdBw+uzMEhS+PpGo.1624892356083.118614
NW_022882944	Koludarov_et_al_2021	CDS	1762486	1762491	.	-	0	Name=LOC117232713 CDS;ID=EWKMg4ru1zPvdBw+uzMEhS+PpGo.1624892356083.118615
NW_022882944	Koludarov_et_al_2021	CDS	1761737	1761801	.	-	0	Name=LOC117232713 CDS;ID=EWKMg4ru1zPvdBw+uzMEhS+PpGo.1624892356083.118615
NW_022882944	Koludarov_et_al_2021	CDS	1754497	1761434	.	-	0	Name=LOC117232713 CDS;ID=EWKMg4ru1zPvdBw+uzMEhS+PpGo.1624892356083.118615
NW_022882944	Koludarov_et_al_2021	CDS	1754287	1754420	.	-	0	Name=LOC117232713 CDS;ID=EWKMg4ru1zPvdBw+uzMEhS+PpGo.1624892356083.118615
NW_022882944	Koludarov_et_al_2021	CDS	1753465	1754199	.	-	0	Name=LOC117232713 CDS;ID=EWKMg4ru1zPvdBw+uzMEhS+PpGo.1624892356083.118615
NW_022882944	Koludarov_et_al_2021	CDS	1753268	1753382	.	-	0	Name=LOC117232713 CDS;ID=EWKMg4ru1zPvdBw+uzMEhS+PpGo.1624892356083.118615
NW_022882944	Koludarov_et_al_2021	CDS	1753039	1753169	.	-	0	Name=LOC117232713 CDS;ID=EWKMg4ru1zPvdBw+uzMEhS+PpGo.1624892356083.118615
NW_022882944	Koludarov_et_al_2021	CDS	1752822	1752965	.	-	0	Name=LOC117232713 CDS;ID=EWKMg4ru1zPvdBw+uzMEhS+PpGo.1624892356083.118615
NW_022882944	Koludarov_et_al_2021	CDS	1751530	1752741	.	-	0	Name=LOC117232713 CDS;ID=EWKMg4ru1zPvdBw+uzMEhS+PpGo.1624892356083.118615
NW_022882944	Koludarov_et_al_2021	CDS	1751035	1751453	.	-	0	Name=LOC117232713 CDS;ID=EWKMg4ru1zPvdBw+uzMEhS+PpGo.1624892356083.118615
NW_022882944	Koludarov_et_al_2021	CDS	1750624	1750857	.	-	0	Name=LOC117232713 CDS;ID=EWKMg4ru1zPvdBw+uzMEhS+PpGo.1624892356083.118615
NW_022882944	Koludarov_et_al_2021	CDS	1749513	1750388	.	-	0	Name=LOC117232713 CDS;ID=EWKMg4ru1zPvdBw+uzMEhS+PpGo.1624892356083.118615
NW_022882944	Koludarov_et_al_2021	CDS	1748994	1749123	.	-	0	Name=LOC117232713 CDS;ID=EWKMg4ru1zPvdBw+uzMEhS+PpGo.1624892356083.118615
NW_022882944	Koludarov_et_al_2021	CDS	1748557	1748896	.	-	0	Name=LOC117232713 CDS;ID=EWKMg4ru1zPvdBw+uzMEhS+PpGo.1624892356083.118615
NW_022882944	Koludarov_et_al_2021	CDS	1746723	1748443	.	-	0	Name=LOC117232713 CDS;ID=EWKMg4ru1zPvdBw+uzMEhS+PpGo.1624892356083.118615
NW_022882944	Koludarov_et_al_2021	CDS	1762486	1762491	.	-	0	Name=LOC117232713 CDS;ID=EWKMg4ru1zPvdBw+uzMEhS+PpGo.1624892356083.118616
NW_022882944	Koludarov_et_al_2021	CDS	1761737	1761807	.	-	0	Name=LOC117232713 CDS;ID=EWKMg4ru1zPvdBw+uzMEhS+PpGo.1624892356083.118616
NW_022882944	Koludarov_et_al_2021	CDS	1754497	1761434	.	-	0	Name=LOC117232713 CDS;ID=EWKMg4ru1zPvdBw+uzMEhS+PpGo.1624892356083.118616
NW_022882944	Koludarov_et_al_2021	CDS	1754287	1754420	.	-	0	Name=LOC117232713 CDS;ID=EWKMg4ru1zPvdBw+uzMEhS+PpGo.1624892356083.118616
NW_022882944	Koludarov_et_al_2021	CDS	1753465	1754199	.	-	0	Name=LOC117232713 CDS;ID=EWKMg4ru1zPvdBw+uzMEhS+PpGo.1624892356083.118616
NW_022882944	Koludarov_et_al_2021	CDS	1753268	1753382	.	-	0	Name=LOC117232713 CDS;ID=EWKMg4ru1zPvdBw+uzMEhS+PpGo.1624892356083.118616
NW_022882944	Koludarov_et_al_2021	CDS	1753039	1753169	.	-	0	Name=LOC117232713 CDS;ID=EWKMg4ru1zPvdBw+uzMEhS+PpGo.1624892356083.118616
NW_022882944	Koludarov_et_al_2021	CDS	1752822	1752965	.	-	0	Name=LOC117232713 CDS;ID=EWKMg4ru1zPvdBw+uzMEhS+PpGo.1624892356083.118616
NW_022882944	Koludarov_et_al_2021	CDS	1751530	1752741	.	-	0	Name=LOC117232713 CDS;ID=EWKMg4ru1zPvdBw+uzMEhS+PpGo.1624892356083.118616
NW_022882944	Koludarov_et_al_2021	CDS	1751035	1751453	.	-	0	Name=LOC117232713 CDS;ID=EWKMg4ru1zPvdBw+uzMEhS+PpGo.1624892356083.118616
NW_022882944	Koludarov_et_al_2021	CDS	1750624	1750857	.	-	0	Name=LOC117232713 CDS;ID=EWKMg4ru1zPvdBw+uzMEhS+PpGo.1624892356083.118616
NW_022882944	Koludarov_et_al_2021	CDS	1749513	1750388	.	-	0	Name=LOC117232713 CDS;ID=EWKMg4ru1zPvdBw+uzMEhS+PpGo.1624892356083.118616
NW_022882944	Koludarov_et_al_2021	CDS	1748994	1749123	.	-	0	Name=LOC117232713 CDS;ID=EWKMg4ru1zPvdBw+uzMEhS+PpGo.1624892356083.118616
NW_022882944	Koludarov_et_al_2021	CDS	1748557	1748896	.	-	0	Name=LOC117232713 CDS;ID=EWKMg4ru1zPvdBw+uzMEhS+PpGo.1624892356083.118616
NW_022882944	Koludarov_et_al_2021	CDS	1746723	1748443	.	-	0	Name=LOC117232713 CDS;ID=EWKMg4ru1zPvdBw+uzMEhS+PpGo.1624892356083.118616
NW_022882944	Koludarov_et_al_2021	CDS	339666	339765	.	+	0	Name=LOC117232783 CDS;ID=EWKMg4ru1zPvdBw+uzMEhS+PpGo.1624892356083.118617
NW_022882944	Koludarov_et_al_2021	CDS	353289	353557	.	+	0	Name=LOC117232783 CDS;ID=EWKMg4ru1zPvdBw+uzMEhS+PpGo.1624892356083.118617
NW_022882944	Koludarov_et_al_2021	CDS	354467	354520	.	+	0	Name=LOC117232783 CDS;ID=EWKMg4ru1zPvdBw+uzMEhS+PpGo.1624892356083.118617
NW_022882944	Koludarov_et_al_2021	CDS	3377152	3377316	.	+	0	Name=LOC117232915 CDS;ID=EWKMg4ru1zPvdBw+uzMEhS+PpGo.1624892356083.118618
NW_022882944	Koludarov_et_al_2021	CDS	3390688	3390757	.	+	0	Name=LOC117232915 CDS;ID=EWKMg4ru1zPvdBw+uzMEhS+PpGo.1624892356083.118618
NW_022882944	Koludarov_et_al_2021	CDS	3390834	3390904	.	+	0	Name=LOC117232915 CDS;ID=EWKMg4ru1zPvdBw+uzMEhS+PpGo.1624892356083.118618
NW_022882944	Koludarov_et_al_2021	CDS	3391163	3391435	.	+	0	Name=LOC117232915 CDS;ID=EWKMg4ru1zPvdBw+uzMEhS+PpGo.1624892356083.118618
NW_022882944	Koludarov_et_al_2021	CDS	3391824	3391871	.	+	0	Name=LOC117232915 CDS;ID=EWKMg4ru1zPvdBw+uzMEhS+PpGo.1624892356083.118618
NW_022882944	Koludarov_et_al_2021	CDS	3377152	3377316	.	+	0	Name=LOC117232915 CDS;ID=EWKMg4ru1zPvdBw+uzMEhS+PpGo.1624892356083.118619
NW_022882944	Koludarov_et_al_2021	CDS	3390688	3390757	.	+	0	Name=LOC117232915 CDS;ID=EWKMg4ru1zPvdBw+uzMEhS+PpGo.1624892356083.118619
NW_022882944	Koludarov_et_al_2021	CDS	3390834	3390904	.	+	0	Name=LOC117232915 CDS;ID=EWKMg4ru1zPvdBw+uzMEhS+PpGo.1624892356083.118619
NW_022882944	Koludarov_et_al_2021	CDS	3391163	3391435	.	+	0	Name=LOC117232915 CDS;ID=EWKMg4ru1zPvdBw+uzMEhS+PpGo.1624892356083.118619
NW_022882944	Koludarov_et_al_2021	CDS	3391824	3391871	.	+	0	Name=LOC117232915 CDS;ID=EWKMg4ru1zPvdBw+uzMEhS+PpGo.1624892356083.118619
NW_022882944	Koludarov_et_al_2021	CDS	1057884	1057993	.	-	0	Name=LOC117232924 CDS;ID=EWKMg4ru1zPvdBw+uzMEhS+PpGo.1624892356083.118620
NW_022882944	Koludarov_et_al_2021	CDS	1057594	1057781	.	-	0	Name=LOC117232924 CDS;ID=EWKMg4ru1zPvdBw+uzMEhS+PpGo.1624892356083.118620
NW_022882944	Koludarov_et_al_2021	CDS	1045491	1045627	.	-	0	Name=LOC117232924 CDS;ID=EWKMg4ru1zPvdBw+uzMEhS+PpGo.1624892356083.118620
NW_022882944	Koludarov_et_al_2021	CDS	1045064	1045285	.	-	0	Name=LOC117232924 CDS;ID=EWKMg4ru1zPvdBw+uzMEhS+PpGo.1624892356083.118620
NW_022882944	Koludarov_et_al_2021	CDS	1044757	1044939	.	-	0	Name=LOC117232924 CDS;ID=EWKMg4ru1zPvdBw+uzMEhS+PpGo.1624892356083.118620
NW_022882944	Koludarov_et_al_2021	CDS	1044565	1044681	.	-	0	Name=LOC117232924 CDS;ID=EWKMg4ru1zPvdBw+uzMEhS+PpGo.1624892356083.118620
NW_022882944	Koludarov_et_al_2021	CDS	1044224	1044425	.	-	0	Name=LOC117232924 CDS;ID=EWKMg4ru1zPvdBw+uzMEhS+PpGo.1624892356083.118620
NW_022882944	Koludarov_et_al_2021	CDS	1043753	1043796	.	-	0	Name=LOC117232924 CDS;ID=EWKMg4ru1zPvdBw+uzMEhS+PpGo.1624892356083.118620
NW_022882944	Koludarov_et_al_2021	CDS	1497863	1498030	.	+	0	Name=LOC117232858 CDS;ID=EWKMg4ru1zPvdBw+uzMEhS+PpGo.1624892356083.118621
NW_022882944	Koludarov_et_al_2021	CDS	1501936	1502206	.	+	0	Name=LOC117232858 CDS;ID=EWKMg4ru1zPvdBw+uzMEhS+PpGo.1624892356083.118621
NW_022882944	Koludarov_et_al_2021	CDS	1508902	1509011	.	+	0	Name=LOC117232858 CDS;ID=EWKMg4ru1zPvdBw+uzMEhS+PpGo.1624892356083.118621
NW_022882944	Koludarov_et_al_2021	CDS	1510186	1511502	.	+	0	Name=LOC117232858 CDS;ID=EWKMg4ru1zPvdBw+uzMEhS+PpGo.1624892356083.118621
NW_022882944	Koludarov_et_al_2021	CDS	3528240	3528283	.	+	0	Name=LOC117232772 CDS;ID=EWKMg4ru1zPvdBw+uzMEhS+PpGo.1624892356084.118622
NW_022882944	Koludarov_et_al_2021	CDS	3529089	3529250	.	+	0	Name=LOC117232772 CDS;ID=EWKMg4ru1zPvdBw+uzMEhS+PpGo.1624892356084.118622
NW_022882944	Koludarov_et_al_2021	CDS	3531189	3531254	.	+	0	Name=LOC117232772 CDS;ID=EWKMg4ru1zPvdBw+uzMEhS+PpGo.1624892356084.118622
NW_022882944	Koludarov_et_al_2021	CDS	3533967	3534172	.	+	0	Name=LOC117232772 CDS;ID=EWKMg4ru1zPvdBw+uzMEhS+PpGo.1624892356084.118622
NW_022882944	Koludarov_et_al_2021	CDS	3536398	3536648	.	+	0	Name=LOC117232772 CDS;ID=EWKMg4ru1zPvdBw+uzMEhS+PpGo.1624892356084.118622
NW_022882944	Koludarov_et_al_2021	CDS	3536990	3537182	.	+	0	Name=LOC117232772 CDS;ID=EWKMg4ru1zPvdBw+uzMEhS+PpGo.1624892356084.118622
NW_022882944	Koludarov_et_al_2021	CDS	3538751	3539031	.	+	0	Name=LOC117232772 CDS;ID=EWKMg4ru1zPvdBw+uzMEhS+PpGo.1624892356084.118622
NW_022882944	Koludarov_et_al_2021	CDS	3539123	3539358	.	+	0	Name=LOC117232772 CDS;ID=EWKMg4ru1zPvdBw+uzMEhS+PpGo.1624892356084.118622
NW_022882944	Koludarov_et_al_2021	CDS	3539435	3539711	.	+	0	Name=LOC117232772 CDS;ID=EWKMg4ru1zPvdBw+uzMEhS+PpGo.1624892356084.118622
NW_022882944	Koludarov_et_al_2021	CDS	3539797	3540176	.	+	0	Name=LOC117232772 CDS;ID=EWKMg4ru1zPvdBw+uzMEhS+PpGo.1624892356084.118622
NW_022882944	Koludarov_et_al_2021	CDS	3540260	3540480	.	+	0	Name=LOC117232772 CDS;ID=EWKMg4ru1zPvdBw+uzMEhS+PpGo.1624892356084.118622
NW_022882944	Koludarov_et_al_2021	CDS	3540570	3540712	.	+	0	Name=LOC117232772 CDS;ID=EWKMg4ru1zPvdBw+uzMEhS+PpGo.1624892356084.118622
NW_022882944	Koludarov_et_al_2021	CDS	3528240	3528283	.	+	0	Name=LOC117232772 CDS;ID=EWKMg4ru1zPvdBw+uzMEhS+PpGo.1624892356084.118623
NW_022882944	Koludarov_et_al_2021	CDS	3529089	3529250	.	+	0	Name=LOC117232772 CDS;ID=EWKMg4ru1zPvdBw+uzMEhS+PpGo.1624892356084.118623
NW_022882944	Koludarov_et_al_2021	CDS	3531189	3531254	.	+	0	Name=LOC117232772 CDS;ID=EWKMg4ru1zPvdBw+uzMEhS+PpGo.1624892356084.118623
NW_022882944	Koludarov_et_al_2021	CDS	3533967	3534172	.	+	0	Name=LOC117232772 CDS;ID=EWKMg4ru1zPvdBw+uzMEhS+PpGo.1624892356084.118623
NW_022882944	Koludarov_et_al_2021	CDS	3536401	3536648	.	+	0	Name=LOC117232772 CDS;ID=EWKMg4ru1zPvdBw+uzMEhS+PpGo.1624892356084.118623
NW_022882944	Koludarov_et_al_2021	CDS	3536990	3537182	.	+	0	Name=LOC117232772 CDS;ID=EWKMg4ru1zPvdBw+uzMEhS+PpGo.1624892356084.118623
NW_022882944	Koludarov_et_al_2021	CDS	3538751	3539031	.	+	0	Name=LOC117232772 CDS;ID=EWKMg4ru1zPvdBw+uzMEhS+PpGo.1624892356084.118623
NW_022882944	Koludarov_et_al_2021	CDS	3539123	3539358	.	+	0	Name=LOC117232772 CDS;ID=EWKMg4ru1zPvdBw+uzMEhS+PpGo.1624892356084.118623
NW_022882944	Koludarov_et_al_2021	CDS	3539435	3539711	.	+	0	Name=LOC117232772 CDS;ID=EWKMg4ru1zPvdBw+uzMEhS+PpGo.1624892356084.118623
NW_022882944	Koludarov_et_al_2021	CDS	3539797	3540176	.	+	0	Name=LOC117232772 CDS;ID=EWKMg4ru1zPvdBw+uzMEhS+PpGo.1624892356084.118623
NW_022882944	Koludarov_et_al_2021	CDS	3540260	3540480	.	+	0	Name=LOC117232772 CDS;ID=EWKMg4ru1zPvdBw+uzMEhS+PpGo.1624892356084.118623
NW_022882944	Koludarov_et_al_2021	CDS	3540570	3540712	.	+	0	Name=LOC117232772 CDS;ID=EWKMg4ru1zPvdBw+uzMEhS+PpGo.1624892356084.118623
NW_022882944	Koludarov_et_al_2021	CDS	3528240	3528283	.	+	0	Name=LOC117232772 CDS;ID=EWKMg4ru1zPvdBw+uzMEhS+PpGo.1624892356084.118624
NW_022882944	Koludarov_et_al_2021	CDS	3529089	3529250	.	+	0	Name=LOC117232772 CDS;ID=EWKMg4ru1zPvdBw+uzMEhS+PpGo.1624892356084.118624
NW_022882944	Koludarov_et_al_2021	CDS	3533967	3534172	.	+	0	Name=LOC117232772 CDS;ID=EWKMg4ru1zPvdBw+uzMEhS+PpGo.1624892356084.118624
NW_022882944	Koludarov_et_al_2021	CDS	3536398	3536648	.	+	0	Name=LOC117232772 CDS;ID=EWKMg4ru1zPvdBw+uzMEhS+PpGo.1624892356084.118624
NW_022882944	Koludarov_et_al_2021	CDS	3536990	3537182	.	+	0	Name=LOC117232772 CDS;ID=EWKMg4ru1zPvdBw+uzMEhS+PpGo.1624892356084.118624
NW_022882944	Koludarov_et_al_2021	CDS	3538751	3539031	.	+	0	Name=LOC117232772 CDS;ID=EWKMg4ru1zPvdBw+uzMEhS+PpGo.1624892356084.118624
NW_022882944	Koludarov_et_al_2021	CDS	3539123	3539358	.	+	0	Name=LOC117232772 CDS;ID=EWKMg4ru1zPvdBw+uzMEhS+PpGo.1624892356084.118624
NW_022882944	Koludarov_et_al_2021	CDS	3539435	3539711	.	+	0	Name=LOC117232772 CDS;ID=EWKMg4ru1zPvdBw+uzMEhS+PpGo.1624892356084.118624
NW_022882944	Koludarov_et_al_2021	CDS	3539797	3540176	.	+	0	Name=LOC117232772 CDS;ID=EWKMg4ru1zPvdBw+uzMEhS+PpGo.1624892356084.118624
NW_022882944	Koludarov_et_al_2021	CDS	3540260	3540480	.	+	0	Name=LOC117232772 CDS;ID=EWKMg4ru1zPvdBw+uzMEhS+PpGo.1624892356084.118624
NW_022882944	Koludarov_et_al_2021	CDS	3540570	3540712	.	+	0	Name=LOC117232772 CDS;ID=EWKMg4ru1zPvdBw+uzMEhS+PpGo.1624892356084.118624
NW_022882944	Koludarov_et_al_2021	CDS	3528240	3528283	.	+	0	Name=LOC117232772 CDS;ID=EWKMg4ru1zPvdBw+uzMEhS+PpGo.1624892356084.118625
NW_022882944	Koludarov_et_al_2021	CDS	3529089	3529250	.	+	0	Name=LOC117232772 CDS;ID=EWKMg4ru1zPvdBw+uzMEhS+PpGo.1624892356084.118625
NW_022882944	Koludarov_et_al_2021	CDS	3533967	3534172	.	+	0	Name=LOC117232772 CDS;ID=EWKMg4ru1zPvdBw+uzMEhS+PpGo.1624892356084.118625
NW_022882944	Koludarov_et_al_2021	CDS	3536401	3536648	.	+	0	Name=LOC117232772 CDS;ID=EWKMg4ru1zPvdBw+uzMEhS+PpGo.1624892356084.118625
NW_022882944	Koludarov_et_al_2021	CDS	3536990	3537182	.	+	0	Name=LOC117232772 CDS;ID=EWKMg4ru1zPvdBw+uzMEhS+PpGo.1624892356084.118625
NW_022882944	Koludarov_et_al_2021	CDS	3538751	3539031	.	+	0	Name=LOC117232772 CDS;ID=EWKMg4ru1zPvdBw+uzMEhS+PpGo.1624892356084.118625
NW_022882944	Koludarov_et_al_2021	CDS	3539123	3539358	.	+	0	Name=LOC117232772 CDS;ID=EWKMg4ru1zPvdBw+uzMEhS+PpGo.1624892356084.118625
NW_022882944	Koludarov_et_al_2021	CDS	3539435	3539711	.	+	0	Name=LOC117232772 CDS;ID=EWKMg4ru1zPvdBw+uzMEhS+PpGo.1624892356084.118625
NW_022882944	Koludarov_et_al_2021	CDS	3539797	3540176	.	+	0	Name=LOC117232772 CDS;ID=EWKMg4ru1zPvdBw+uzMEhS+PpGo.1624892356084.118625
NW_022882944	Koludarov_et_al_2021	CDS	3540260	3540480	.	+	0	Name=LOC117232772 CDS;ID=EWKMg4ru1zPvdBw+uzMEhS+PpGo.1624892356084.118625
NW_022882944	Koludarov_et_al_2021	CDS	3540570	3540712	.	+	0	Name=LOC117232772 CDS;ID=EWKMg4ru1zPvdBw+uzMEhS+PpGo.1624892356084.118625
NW_022882944	Koludarov_et_al_2021	CDS	1305237	1305296	.	-	0	Name=LOC117232687 CDS;ID=EWKMg4ru1zPvdBw+uzMEhS+PpGo.1624892356084.118626
NW_022882944	Koludarov_et_al_2021	CDS	1295514	1295778	.	-	0	Name=LOC117232687 CDS;ID=EWKMg4ru1zPvdBw+uzMEhS+PpGo.1624892356084.118626
NW_022882944	Koludarov_et_al_2021	CDS	1295019	1295122	.	-	0	Name=LOC117232687 CDS;ID=EWKMg4ru1zPvdBw+uzMEhS+PpGo.1624892356084.118626
NW_022882944	Koludarov_et_al_2021	CDS	1294826	1294952	.	-	0	Name=LOC117232687 CDS;ID=EWKMg4ru1zPvdBw+uzMEhS+PpGo.1624892356084.118626
NW_022882944	Koludarov_et_al_2021	CDS	1294696	1294764	.	-	0	Name=LOC117232687 CDS;ID=EWKMg4ru1zPvdBw+uzMEhS+PpGo.1624892356084.118626
NW_022882944	Koludarov_et_al_2021	CDS	1294467	1294596	.	-	0	Name=LOC117232687 CDS;ID=EWKMg4ru1zPvdBw+uzMEhS+PpGo.1624892356084.118626
NW_022882944	Koludarov_et_al_2021	CDS	1294033	1294381	.	-	0	Name=LOC117232687 CDS;ID=EWKMg4ru1zPvdBw+uzMEhS+PpGo.1624892356084.118626
NW_022882944	Koludarov_et_al_2021	CDS	1293708	1293939	.	-	0	Name=LOC117232687 CDS;ID=EWKMg4ru1zPvdBw+uzMEhS+PpGo.1624892356084.118626
NW_022882944	Koludarov_et_al_2021	CDS	1293190	1293428	.	-	0	Name=LOC117232687 CDS;ID=EWKMg4ru1zPvdBw+uzMEhS+PpGo.1624892356084.118626
NW_022882944	Koludarov_et_al_2021	CDS	444792	444915	.	-	0	Name=LOC117232816 CDS;ID=EWKMg4ru1zPvdBw+uzMEhS+PpGo.1624892356084.118627
NW_022882944	Koludarov_et_al_2021	CDS	441963	442098	.	-	0	Name=LOC117232816 CDS;ID=EWKMg4ru1zPvdBw+uzMEhS+PpGo.1624892356084.118627
NW_022882944	Koludarov_et_al_2021	CDS	441669	441862	.	-	0	Name=LOC117232816 CDS;ID=EWKMg4ru1zPvdBw+uzMEhS+PpGo.1624892356084.118627
NW_022882944	Koludarov_et_al_2021	CDS	437768	437944	.	-	0	Name=LOC117232816 CDS;ID=EWKMg4ru1zPvdBw+uzMEhS+PpGo.1624892356084.118627
NW_022882944	Koludarov_et_al_2021	CDS	437042	437238	.	-	0	Name=LOC117232816 CDS;ID=EWKMg4ru1zPvdBw+uzMEhS+PpGo.1624892356084.118627
NW_022882944	Koludarov_et_al_2021	CDS	436259	436454	.	-	0	Name=LOC117232816 CDS;ID=EWKMg4ru1zPvdBw+uzMEhS+PpGo.1624892356084.118627
NW_022882944	Koludarov_et_al_2021	CDS	434801	434998	.	-	0	Name=LOC117232816 CDS;ID=EWKMg4ru1zPvdBw+uzMEhS+PpGo.1624892356084.118627
NW_022882944	Koludarov_et_al_2021	CDS	434576	434723	.	-	0	Name=LOC117232816 CDS;ID=EWKMg4ru1zPvdBw+uzMEhS+PpGo.1624892356084.118627
NW_022882944	Koludarov_et_al_2021	CDS	434293	434449	.	-	0	Name=LOC117232816 CDS;ID=EWKMg4ru1zPvdBw+uzMEhS+PpGo.1624892356084.118627
NW_022882944	Koludarov_et_al_2021	CDS	434055	434225	.	-	0	Name=LOC117232816 CDS;ID=EWKMg4ru1zPvdBw+uzMEhS+PpGo.1624892356084.118627
NW_022882944	Koludarov_et_al_2021	CDS	433382	433580	.	-	0	Name=LOC117232816 CDS;ID=EWKMg4ru1zPvdBw+uzMEhS+PpGo.1624892356084.118627
NW_022882944	Koludarov_et_al_2021	CDS	433158	433263	.	-	0	Name=LOC117232816 CDS;ID=EWKMg4ru1zPvdBw+uzMEhS+PpGo.1624892356084.118627
NW_022882944	Koludarov_et_al_2021	CDS	432978	433083	.	-	0	Name=LOC117232816 CDS;ID=EWKMg4ru1zPvdBw+uzMEhS+PpGo.1624892356084.118627
NW_022882944	Koludarov_et_al_2021	CDS	444792	444915	.	-	0	Name=LOC117232816 CDS;ID=EWKMg4ru1zPvdBw+uzMEhS+PpGo.1624892356084.118628
NW_022882944	Koludarov_et_al_2021	CDS	441963	442098	.	-	0	Name=LOC117232816 CDS;ID=EWKMg4ru1zPvdBw+uzMEhS+PpGo.1624892356084.118628
NW_022882944	Koludarov_et_al_2021	CDS	441669	441862	.	-	0	Name=LOC117232816 CDS;ID=EWKMg4ru1zPvdBw+uzMEhS+PpGo.1624892356084.118628
NW_022882944	Koludarov_et_al_2021	CDS	437768	437944	.	-	0	Name=LOC117232816 CDS;ID=EWKMg4ru1zPvdBw+uzMEhS+PpGo.1624892356084.118628
NW_022882944	Koludarov_et_al_2021	CDS	437042	437238	.	-	0	Name=LOC117232816 CDS;ID=EWKMg4ru1zPvdBw+uzMEhS+PpGo.1624892356084.118628
NW_022882944	Koludarov_et_al_2021	CDS	436259	436454	.	-	0	Name=LOC117232816 CDS;ID=EWKMg4ru1zPvdBw+uzMEhS+PpGo.1624892356084.118628
NW_022882944	Koludarov_et_al_2021	CDS	434801	434998	.	-	0	Name=LOC117232816 CDS;ID=EWKMg4ru1zPvdBw+uzMEhS+PpGo.1624892356084.118628
NW_022882944	Koludarov_et_al_2021	CDS	434576	434723	.	-	0	Name=LOC117232816 CDS;ID=EWKMg4ru1zPvdBw+uzMEhS+PpGo.1624892356084.118628
NW_022882944	Koludarov_et_al_2021	CDS	434293	434449	.	-	0	Name=LOC117232816 CDS;ID=EWKMg4ru1zPvdBw+uzMEhS+PpGo.1624892356084.118628
NW_022882944	Koludarov_et_al_2021	CDS	434055	434225	.	-	0	Name=LOC117232816 CDS;ID=EWKMg4ru1zPvdBw+uzMEhS+PpGo.1624892356084.118628
NW_022882944	Koludarov_et_al_2021	CDS	433382	433580	.	-	0	Name=LOC117232816 CDS;ID=EWKMg4ru1zPvdBw+uzMEhS+PpGo.1624892356084.118628
NW_022882944	Koludarov_et_al_2021	CDS	433158	433263	.	-	0	Name=LOC117232816 CDS;ID=EWKMg4ru1zPvdBw+uzMEhS+PpGo.1624892356084.118628
NW_022882944	Koludarov_et_al_2021	CDS	432978	433083	.	-	0	Name=LOC117232816 CDS;ID=EWKMg4ru1zPvdBw+uzMEhS+PpGo.1624892356084.118628
NW_022882944	Koludarov_et_al_2021	CDS	444792	444915	.	-	0	Name=LOC117232816 CDS;ID=EWKMg4ru1zPvdBw+uzMEhS+PpGo.1624892356084.118629
NW_022882944	Koludarov_et_al_2021	CDS	441963	442098	.	-	0	Name=LOC117232816 CDS;ID=EWKMg4ru1zPvdBw+uzMEhS+PpGo.1624892356084.118629
NW_022882944	Koludarov_et_al_2021	CDS	441669	441862	.	-	0	Name=LOC117232816 CDS;ID=EWKMg4ru1zPvdBw+uzMEhS+PpGo.1624892356084.118629
NW_022882944	Koludarov_et_al_2021	CDS	437768	437944	.	-	0	Name=LOC117232816 CDS;ID=EWKMg4ru1zPvdBw+uzMEhS+PpGo.1624892356084.118629
NW_022882944	Koludarov_et_al_2021	CDS	437042	437238	.	-	0	Name=LOC117232816 CDS;ID=EWKMg4ru1zPvdBw+uzMEhS+PpGo.1624892356084.118629
NW_022882944	Koludarov_et_al_2021	CDS	436259	436454	.	-	0	Name=LOC117232816 CDS;ID=EWKMg4ru1zPvdBw+uzMEhS+PpGo.1624892356084.118629
NW_022882944	Koludarov_et_al_2021	CDS	434801	434998	.	-	0	Name=LOC117232816 CDS;ID=EWKMg4ru1zPvdBw+uzMEhS+PpGo.1624892356084.118629
NW_022882944	Koludarov_et_al_2021	CDS	434576	434723	.	-	0	Name=LOC117232816 CDS;ID=EWKMg4ru1zPvdBw+uzMEhS+PpGo.1624892356084.118629
NW_022882944	Koludarov_et_al_2021	CDS	434293	434449	.	-	0	Name=LOC117232816 CDS;ID=EWKMg4ru1zPvdBw+uzMEhS+PpGo.1624892356084.118629
NW_022882944	Koludarov_et_al_2021	CDS	434055	434225	.	-	0	Name=LOC117232816 CDS;ID=EWKMg4ru1zPvdBw+uzMEhS+PpGo.1624892356084.118629
NW_022882944	Koludarov_et_al_2021	CDS	433382	433580	.	-	0	Name=LOC117232816 CDS;ID=EWKMg4ru1zPvdBw+uzMEhS+PpGo.1624892356084.118629
NW_022882944	Koludarov_et_al_2021	CDS	433158	433263	.	-	0	Name=LOC117232816 CDS;ID=EWKMg4ru1zPvdBw+uzMEhS+PpGo.1624892356084.118629
NW_022882944	Koludarov_et_al_2021	CDS	432978	433083	.	-	0	Name=LOC117232816 CDS;ID=EWKMg4ru1zPvdBw+uzMEhS+PpGo.1624892356084.118629
NW_022882944	Koludarov_et_al_2021	CDS	473905	474037	.	-	0	Name=LOC117232815 CDS;ID=EWKMg4ru1zPvdBw+uzMEhS+PpGo.1624892356084.118630
NW_022882944	Koludarov_et_al_2021	CDS	472484	472802	.	-	0	Name=LOC117232815 CDS;ID=EWKMg4ru1zPvdBw+uzMEhS+PpGo.1624892356084.118630
NW_022882944	Koludarov_et_al_2021	CDS	470090	470307	.	-	0	Name=LOC117232815 CDS;ID=EWKMg4ru1zPvdBw+uzMEhS+PpGo.1624892356084.118630
NW_022882944	Koludarov_et_al_2021	CDS	466009	466185	.	-	0	Name=LOC117232815 CDS;ID=EWKMg4ru1zPvdBw+uzMEhS+PpGo.1624892356084.118630
NW_022882944	Koludarov_et_al_2021	CDS	465358	465554	.	-	0	Name=LOC117232815 CDS;ID=EWKMg4ru1zPvdBw+uzMEhS+PpGo.1624892356084.118630
NW_022882944	Koludarov_et_al_2021	CDS	465101	465278	.	-	0	Name=LOC117232815 CDS;ID=EWKMg4ru1zPvdBw+uzMEhS+PpGo.1624892356084.118630
NW_022882944	Koludarov_et_al_2021	CDS	464624	464966	.	-	0	Name=LOC117232815 CDS;ID=EWKMg4ru1zPvdBw+uzMEhS+PpGo.1624892356084.118630
NW_022882944	Koludarov_et_al_2021	CDS	463382	463538	.	-	0	Name=LOC117232815 CDS;ID=EWKMg4ru1zPvdBw+uzMEhS+PpGo.1624892356084.118630
NW_022882944	Koludarov_et_al_2021	CDS	463075	463248	.	-	0	Name=LOC117232815 CDS;ID=EWKMg4ru1zPvdBw+uzMEhS+PpGo.1624892356084.118630
NW_022882944	Koludarov_et_al_2021	CDS	462703	462901	.	-	0	Name=LOC117232815 CDS;ID=EWKMg4ru1zPvdBw+uzMEhS+PpGo.1624892356084.118630
NW_022882944	Koludarov_et_al_2021	CDS	462509	462614	.	-	0	Name=LOC117232815 CDS;ID=EWKMg4ru1zPvdBw+uzMEhS+PpGo.1624892356084.118630
NW_022882944	Koludarov_et_al_2021	CDS	462273	462360	.	-	0	Name=LOC117232815 CDS;ID=EWKMg4ru1zPvdBw+uzMEhS+PpGo.1624892356084.118630
NW_022882944	Koludarov_et_al_2021	CDS	2466845	2466957	.	-	0	Name=LOC117232727 CDS;ID=EWKMg4ru1zPvdBw+uzMEhS+PpGo.1624892356084.118631
NW_022882944	Koludarov_et_al_2021	CDS	2466431	2466623	.	-	0	Name=LOC117232727 CDS;ID=EWKMg4ru1zPvdBw+uzMEhS+PpGo.1624892356084.118631
NW_022882944	Koludarov_et_al_2021	CDS	2460997	2461313	.	-	0	Name=LOC117232727 CDS;ID=EWKMg4ru1zPvdBw+uzMEhS+PpGo.1624892356084.118631
NW_022882944	Koludarov_et_al_2021	CDS	2458707	2460340	.	-	0	Name=LOC117232727 CDS;ID=EWKMg4ru1zPvdBw+uzMEhS+PpGo.1624892356084.118631
NW_022882944	Koludarov_et_al_2021	CDS	2457821	2458219	.	-	0	Name=LOC117232727 CDS;ID=EWKMg4ru1zPvdBw+uzMEhS+PpGo.1624892356084.118631
NW_022882944	Koludarov_et_al_2021	CDS	2457110	2457285	.	-	0	Name=LOC117232727 CDS;ID=EWKMg4ru1zPvdBw+uzMEhS+PpGo.1624892356084.118631
NW_022882944	Koludarov_et_al_2021	CDS	2456900	2457049	.	-	0	Name=LOC117232727 CDS;ID=EWKMg4ru1zPvdBw+uzMEhS+PpGo.1624892356084.118631
NW_022882944	Koludarov_et_al_2021	CDS	2455270	2455623	.	-	0	Name=LOC117232727 CDS;ID=EWKMg4ru1zPvdBw+uzMEhS+PpGo.1624892356084.118631
NW_022882944	Koludarov_et_al_2021	CDS	2466845	2466957	.	-	0	Name=LOC117232727 CDS;ID=EWKMg4ru1zPvdBw+uzMEhS+PpGo.1624892356084.118632
NW_022882944	Koludarov_et_al_2021	CDS	2466431	2466623	.	-	0	Name=LOC117232727 CDS;ID=EWKMg4ru1zPvdBw+uzMEhS+PpGo.1624892356084.118632
NW_022882944	Koludarov_et_al_2021	CDS	2460997	2461313	.	-	0	Name=LOC117232727 CDS;ID=EWKMg4ru1zPvdBw+uzMEhS+PpGo.1624892356084.118632
NW_022882944	Koludarov_et_al_2021	CDS	2458707	2460340	.	-	0	Name=LOC117232727 CDS;ID=EWKMg4ru1zPvdBw+uzMEhS+PpGo.1624892356084.118632
NW_022882944	Koludarov_et_al_2021	CDS	2457821	2458219	.	-	0	Name=LOC117232727 CDS;ID=EWKMg4ru1zPvdBw+uzMEhS+PpGo.1624892356084.118632
NW_022882944	Koludarov_et_al_2021	CDS	2456900	2457285	.	-	0	Name=LOC117232727 CDS;ID=EWKMg4ru1zPvdBw+uzMEhS+PpGo.1624892356084.118632
NW_022882944	Koludarov_et_al_2021	CDS	2455270	2455623	.	-	0	Name=LOC117232727 CDS;ID=EWKMg4ru1zPvdBw+uzMEhS+PpGo.1624892356084.118632
NW_022882944	Koludarov_et_al_2021	CDS	2466845	2466957	.	-	0	Name=LOC117232727 CDS;ID=EWKMg4ru1zPvdBw+uzMEhS+PpGo.1624892356084.118633
NW_022882944	Koludarov_et_al_2021	CDS	2466431	2466623	.	-	0	Name=LOC117232727 CDS;ID=EWKMg4ru1zPvdBw+uzMEhS+PpGo.1624892356084.118633
NW_022882944	Koludarov_et_al_2021	CDS	2460997	2461313	.	-	0	Name=LOC117232727 CDS;ID=EWKMg4ru1zPvdBw+uzMEhS+PpGo.1624892356084.118633
NW_022882944	Koludarov_et_al_2021	CDS	2458707	2460340	.	-	0	Name=LOC117232727 CDS;ID=EWKMg4ru1zPvdBw+uzMEhS+PpGo.1624892356084.118633
NW_022882944	Koludarov_et_al_2021	CDS	2457821	2458219	.	-	0	Name=LOC117232727 CDS;ID=EWKMg4ru1zPvdBw+uzMEhS+PpGo.1624892356084.118633
NW_022882944	Koludarov_et_al_2021	CDS	2456900	2457285	.	-	0	Name=LOC117232727 CDS;ID=EWKMg4ru1zPvdBw+uzMEhS+PpGo.1624892356084.118633
NW_022882944	Koludarov_et_al_2021	CDS	2455270	2455623	.	-	0	Name=LOC117232727 CDS;ID=EWKMg4ru1zPvdBw+uzMEhS+PpGo.1624892356084.118633
NW_022882944	Koludarov_et_al_2021	CDS	3529123	3529250	.	+	0	Name=LOC117232772 CDS;ID=EWKMg4ru1zPvdBw+uzMEhS+PpGo.1624892356084.118634
NW_022882944	Koludarov_et_al_2021	CDS	3531189	3531254	.	+	0	Name=LOC117232772 CDS;ID=EWKMg4ru1zPvdBw+uzMEhS+PpGo.1624892356084.118634
NW_022882944	Koludarov_et_al_2021	CDS	3533967	3534172	.	+	0	Name=LOC117232772 CDS;ID=EWKMg4ru1zPvdBw+uzMEhS+PpGo.1624892356084.118634
[truncated: 7,408 more rows]
